# Supplementary material for: Vernalization regulatory network identifies potential novel functions for genes in the HvVRN2 locus
Source: New Phytol. 2026 Apr 12;250(6):4036–53. doi: 10.1111/nph.71162 (PMC13193379; doi:10.1111/nph.71162)
Supplement: Supplementary file 1 — Dataset S1. Protein models computed by Alphafold. [file NPH-250-4036-s002.xz › Alphafold_models0/Barley/fold_co1_ppd1_model_0.cif]

# By using this file you agree to the legally binding terms of use found at alphafoldserver.com/output-terms
data_73dd48a65a700896
#
_entry.id 73dd48a65a700896
#
loop_
_atom_type.symbol
C 
N 
O 
S 
#
loop_
_audit_author.name
_audit_author.pdbx_ordinal
"Google DeepMind" 1 
"Isomorphic Labs" 2 
#
_audit_conform.dict_location https://raw.githubusercontent.com/ihmwg/ModelCIF/master/dist/mmcif_ma.dic
_audit_conform.dict_name     mmcif_ma.dic
_audit_conform.dict_version  1.4.5
#
loop_
_chem_comp.formula
_chem_comp.formula_weight
_chem_comp.id
_chem_comp.mon_nstd_flag
_chem_comp.name
_chem_comp.pdbx_smiles
_chem_comp.pdbx_synonyms
_chem_comp.type
"C3 H7 N O2"    89.093  ALA y ALANINE         C[C@H](N)C(O)=O                  ? "L-PEPTIDE LINKING" 
"C6 H15 N4 O2"  175.209 ARG y ARGININE        N[C@@H](CCCNC(N)=[NH2+])C(O)=O   ? "L-PEPTIDE LINKING" 
"C4 H8 N2 O3"   132.118 ASN y ASPARAGINE      N[C@@H](CC(N)=O)C(O)=O           ? "L-PEPTIDE LINKING" 
"C4 H7 N O4"    133.103 ASP y "ASPARTIC ACID" N[C@@H](CC(O)=O)C(O)=O           ? "L-PEPTIDE LINKING" 
"C3 H7 N O2 S"  121.158 CYS y CYSTEINE        N[C@@H](CS)C(O)=O                ? "L-PEPTIDE LINKING" 
"C5 H10 N2 O3"  146.144 GLN y GLUTAMINE       N[C@@H](CCC(N)=O)C(O)=O          ? "L-PEPTIDE LINKING" 
"C5 H9 N O4"    147.129 GLU y "GLUTAMIC ACID" N[C@@H](CCC(O)=O)C(O)=O          ? "L-PEPTIDE LINKING" 
"C2 H5 N O2"    75.067  GLY y GLYCINE         NCC(O)=O                         ? "PEPTIDE LINKING"   
"C6 H10 N3 O2"  156.162 HIS y HISTIDINE       N[C@@H](Cc1c[nH]c[nH+]1)C(O)=O   ? "L-PEPTIDE LINKING" 
"C6 H13 N O2"   131.173 ILE y ISOLEUCINE      CC[C@H](C)[C@H](N)C(O)=O         ? "L-PEPTIDE LINKING" 
"C6 H13 N O2"   131.173 LEU y LEUCINE         CC(C)C[C@H](N)C(O)=O             ? "L-PEPTIDE LINKING" 
"C6 H15 N2 O2"  147.195 LYS y LYSINE          N[C@@H](CCCC[NH3+])C(O)=O        ? "L-PEPTIDE LINKING" 
"C5 H11 N O2 S" 149.211 MET y METHIONINE      CSCC[C@H](N)C(O)=O               ? "L-PEPTIDE LINKING" 
"C9 H11 N O2"   165.189 PHE y PHENYLALANINE   N[C@@H](Cc1ccccc1)C(O)=O         ? "L-PEPTIDE LINKING" 
"C5 H9 N O2"    115.130 PRO y PROLINE         OC(=O)[C@@H]1CCCN1               ? "L-PEPTIDE LINKING" 
"C3 H7 N O3"    105.093 SER y SERINE          N[C@@H](CO)C(O)=O                ? "L-PEPTIDE LINKING" 
"C4 H9 N O3"    119.119 THR y THREONINE       C[C@@H](O)[C@H](N)C(O)=O         ? "L-PEPTIDE LINKING" 
"C11 H12 N2 O2" 204.225 TRP y TRYPTOPHAN      N[C@@H](Cc1c[nH]c2ccccc12)C(O)=O ? "L-PEPTIDE LINKING" 
"C9 H11 N O3"   181.189 TYR y TYROSINE        N[C@@H](Cc1ccc(O)cc1)C(O)=O      ? "L-PEPTIDE LINKING" 
"C5 H11 N O2"   117.146 VAL y VALINE          CC(C)[C@H](N)C(O)=O              ? "L-PEPTIDE LINKING" 
#
_citation.book_publisher          ?
_citation.country                 UK
_citation.id                      primary
_citation.journal_full            Nature
_citation.journal_id_ASTM         NATUAS
_citation.journal_id_CSD          0006
_citation.journal_id_ISSN         0028-0836
_citation.journal_volume          630
_citation.page_first              493
_citation.page_last               500
_citation.pdbx_database_id_DOI    10.1038/s41586-024-07487-w
_citation.pdbx_database_id_PubMed 38718835
_citation.title                   "Accurate structure prediction of biomolecular interactions with AlphaFold 3"
_citation.year                    2024
#
loop_
_citation_author.citation_id
_citation_author.name
_citation_author.ordinal
primary "Google DeepMind" 1 
primary "Isomorphic Labs" 2 
#
loop_
_entity.id
_entity.pdbx_description
_entity.type
1 . polymer 
2 . polymer 
#
loop_
_entity_poly.entity_id
_entity_poly.pdbx_strand_id
_entity_poly.type
1 A polypeptide(L) 
2 B polypeptide(L) 
#
loop_
_entity_poly_seq.entity_id
_entity_poly_seq.hetero
_entity_poly_seq.mon_id
_entity_poly_seq.num
1 n MET 1   
1 n PRO 2   
1 n ARG 3   
1 n CYS 4   
1 n ASN 5   
1 n LYS 6   
1 n CYS 7   
1 n LEU 8   
1 n SER 9   
1 n GLU 10  
1 n ASN 11  
1 n ASP 12  
1 n SER 13  
1 n ALA 14  
1 n SER 15  
1 n GLU 16  
1 n ASP 17  
1 n ARG 18  
1 n HIS 19  
1 n TRP 20  
1 n HIS 21  
1 n ARG 22  
1 n THR 23  
1 n ALA 24  
1 n THR 25  
1 n LEU 26  
1 n PHE 27  
1 n MET 28  
1 n ASN 29  
1 n CYS 30  
1 n VAL 31  
1 n SER 32  
1 n ASN 33  
1 n GLY 34  
1 n THR 35  
1 n VAL 36  
1 n TYR 37  
1 n GLU 38  
1 n GLU 39  
1 n ALA 40  
1 n VAL 41  
1 n GLY 42  
1 n ARG 43  
1 n GLU 44  
1 n GLY 45  
1 n CYS 46  
1 n TRP 47  
1 n ALA 48  
1 n ARG 49  
1 n LEU 50  
1 n CYS 51  
1 n ASP 52  
1 n GLY 53  
1 n CYS 54  
1 n CYS 55  
1 n THR 56  
1 n VAL 57  
1 n PRO 58  
1 n SER 59  
1 n VAL 60  
1 n VAL 61  
1 n TYR 62  
1 n CYS 63  
1 n ARG 64  
1 n ALA 65  
1 n ASP 66  
1 n SER 67  
1 n ALA 68  
1 n TYR 69  
1 n LEU 70  
1 n CYS 71  
1 n ALA 72  
1 n SER 73  
1 n CYS 74  
1 n ASP 75  
1 n ALA 76  
1 n GLN 77  
1 n ILE 78  
1 n HIS 79  
1 n ALA 80  
1 n ALA 81  
1 n ASN 82  
1 n ARG 83  
1 n VAL 84  
1 n ALA 85  
1 n SER 86  
1 n ARG 87  
1 n HIS 88  
1 n GLU 89  
1 n ARG 90  
1 n VAL 91  
1 n LEU 92  
1 n LEU 93  
1 n SER 94  
1 n GLU 95  
1 n ALA 96  
1 n TYR 97  
1 n LYS 98  
1 n HIS 99  
1 n ALA 100 
1 n PRO 101 
1 n VAL 102 
1 n MET 103 
1 n LEU 104 
1 n ASP 105 
1 n CYS 106 
1 n HIS 107 
1 n ALA 108 
1 n ASP 109 
1 n ALA 110 
1 n ALA 111 
1 n ALA 112 
1 n LEU 113 
1 n CYS 114 
1 n ALA 115 
1 n ALA 116 
1 n TYR 117 
1 n GLU 118 
1 n ALA 119 
1 n GLN 120 
1 n VAL 121 
1 n HIS 122 
1 n TYR 123 
1 n ALA 124 
1 n ASN 125 
1 n LEU 126 
1 n LEU 127 
1 n THR 128 
1 n VAL 129 
1 n MET 130 
1 n HIS 131 
1 n GLN 132 
1 n ARG 133 
1 n MET 134 
1 n PRO 135 
1 n VAL 136 
1 n VAL 137 
1 n SER 138 
1 n HIS 139 
1 n PRO 140 
1 n ALA 141 
1 n VAL 142 
1 n ALA 143 
1 n ILE 144 
1 n PRO 145 
1 n PRO 146 
1 n VAL 147 
1 n SER 148 
1 n LEU 149 
1 n PHE 150 
1 n ALA 151 
1 n GLU 152 
1 n ALA 153 
1 n GLU 154 
1 n ALA 155 
1 n THR 156 
1 n ALA 157 
1 n PRO 158 
1 n VAL 159 
1 n LEU 160 
1 n GLY 161 
1 n ARG 162 
1 n LYS 163 
1 n GLU 164 
1 n GLU 165 
1 n ASP 166 
1 n THR 167 
1 n SER 168 
1 n TRP 169 
1 n LEU 170 
1 n LEU 171 
1 n LEU 172 
1 n SER 173 
1 n LYS 174 
1 n ASP 175 
1 n SER 176 
1 n ASP 177 
1 n ASN 178 
1 n HIS 179 
1 n ASN 180 
1 n ARG 181 
1 n SER 182 
1 n GLY 183 
1 n ASN 184 
1 n ASN 185 
1 n SER 186 
1 n SER 187 
1 n THR 188 
1 n SER 189 
1 n SER 190 
1 n SER 191 
1 n SER 192 
1 n GLN 193 
1 n TYR 194 
1 n PHE 195 
1 n GLY 196 
1 n GLU 197 
1 n VAL 198 
1 n ASP 199 
1 n GLN 200 
1 n TYR 201 
1 n PHE 202 
1 n ASP 203 
1 n LEU 204 
1 n VAL 205 
1 n GLY 206 
1 n TYR 207 
1 n ASN 208 
1 n SER 209 
1 n TYR 210 
1 n TYR 211 
1 n ASP 212 
1 n SER 213 
1 n HIS 214 
1 n MET 215 
1 n SER 216 
1 n ASN 217 
1 n GLN 218 
1 n GLU 219 
1 n GLN 220 
1 n TYR 221 
1 n VAL 222 
1 n MET 223 
1 n GLN 224 
1 n GLU 225 
1 n GLN 226 
1 n GLN 227 
1 n HIS 228 
1 n LEU 229 
1 n GLN 230 
1 n GLN 231 
1 n MET 232 
1 n GLN 233 
1 n LYS 234 
1 n GLU 235 
1 n TYR 236 
1 n ALA 237 
1 n GLU 238 
1 n GLN 239 
1 n GLN 240 
1 n MET 241 
1 n GLN 242 
1 n LYS 243 
1 n GLU 244 
1 n TYR 245 
1 n VAL 246 
1 n GLU 247 
1 n ASN 248 
1 n GLU 249 
1 n GLY 250 
1 n SER 251 
1 n GLU 252 
1 n CYS 253 
1 n ILE 254 
1 n VAL 255 
1 n PRO 256 
1 n SER 257 
1 n GLN 258 
1 n SER 259 
1 n THR 260 
1 n ILE 261 
1 n VAL 262 
1 n ARG 263 
1 n ARG 264 
1 n PRO 265 
1 n HIS 266 
1 n GLN 267 
1 n SER 268 
1 n GLY 269 
1 n TYR 270 
1 n ALA 271 
1 n PRO 272 
1 n LEU 273 
1 n VAL 274 
1 n GLY 275 
1 n ALA 276 
1 n GLU 277 
1 n GLN 278 
1 n ALA 279 
1 n ALA 280 
1 n SER 281 
1 n ALA 282 
1 n THR 283 
1 n ALA 284 
1 n GLY 285 
1 n ALA 286 
1 n SER 287 
1 n ALA 288 
1 n TYR 289 
1 n THR 290 
1 n ASP 291 
1 n SER 292 
1 n VAL 293 
1 n ASN 294 
1 n ASN 295 
1 n SER 296 
1 n ILE 297 
1 n SER 298 
1 n PHE 299 
1 n SER 300 
1 n MET 301 
1 n GLU 302 
1 n ALA 303 
1 n GLY 304 
1 n ILE 305 
1 n VAL 306 
1 n PRO 307 
1 n ASP 308 
1 n ASN 309 
1 n THR 310 
1 n VAL 311 
1 n GLN 312 
1 n SER 313 
1 n SER 314 
1 n ILE 315 
1 n LEU 316 
1 n ARG 317 
1 n PRO 318 
1 n ALA 319 
1 n GLY 320 
1 n ALA 321 
1 n ILE 322 
1 n GLY 323 
1 n LEU 324 
1 n PHE 325 
1 n SER 326 
1 n SER 327 
1 n PRO 328 
1 n SER 329 
1 n LEU 330 
1 n GLN 331 
1 n THR 332 
1 n PRO 333 
1 n LEU 334 
1 n HIS 335 
1 n PHE 336 
1 n SER 337 
1 n SER 338 
1 n LYS 339 
1 n GLU 340 
1 n ARG 341 
1 n GLU 342 
1 n ALA 343 
1 n ARG 344 
1 n VAL 345 
1 n LEU 346 
1 n ARG 347 
1 n TYR 348 
1 n LYS 349 
1 n GLU 350 
1 n LYS 351 
1 n LYS 352 
1 n LYS 353 
1 n SER 354 
1 n ARG 355 
1 n LYS 356 
1 n PHE 357 
1 n GLU 358 
1 n LYS 359 
1 n THR 360 
1 n THR 361 
1 n ARG 362 
1 n TYR 363 
1 n ALA 364 
1 n THR 365 
1 n ARG 366 
1 n LYS 367 
1 n ALA 368 
1 n TYR 369 
1 n ALA 370 
1 n GLU 371 
1 n ALA 372 
1 n ARG 373 
1 n PRO 374 
1 n ARG 375 
1 n ILE 376 
1 n LYS 377 
1 n GLY 378 
1 n ARG 379 
1 n PHE 380 
1 n ALA 381 
1 n LYS 382 
1 n ARG 383 
1 n SER 384 
1 n ASP 385 
1 n ALA 386 
1 n GLU 387 
1 n MET 388 
1 n GLU 389 
1 n VAL 390 
1 n ASP 391 
1 n GLN 392 
1 n THR 393 
1 n PHE 394 
1 n SER 395 
1 n THR 396 
1 n ALA 397 
1 n ALA 398 
1 n LEU 399 
1 n SER 400 
1 n ASP 401 
1 n SER 402 
1 n SER 403 
1 n TYR 404 
1 n SER 405 
1 n THR 406 
1 n VAL 407 
1 n PRO 408 
1 n TRP 409 
1 n PHE 410 
2 n MET 1   
2 n ARG 2   
2 n PRO 3   
2 n ARG 4   
2 n GLN 5   
2 n PRO 6   
2 n PRO 7   
2 n PRO 8   
2 n SER 9   
2 n ALA 10  
2 n MET 11  
2 n ASP 12  
2 n ASN 13  
2 n HIS 14  
2 n GLN 15  
2 n GLN 16  
2 n GLN 17  
2 n GLN 18  
2 n PRO 19  
2 n PRO 20  
2 n ARG 21  
2 n GLY 22  
2 n GLU 23  
2 n HIS 24  
2 n ALA 25  
2 n ALA 26  
2 n GLN 27  
2 n PRO 28  
2 n ARG 29  
2 n CYS 30  
2 n TRP 31  
2 n GLU 32  
2 n GLU 33  
2 n PHE 34  
2 n LEU 35  
2 n HIS 36  
2 n ARG 37  
2 n LYS 38  
2 n THR 39  
2 n ILE 40  
2 n ARG 41  
2 n VAL 42  
2 n LEU 43  
2 n LEU 44  
2 n VAL 45  
2 n GLU 46  
2 n THR 47  
2 n ASP 48  
2 n ASP 49  
2 n SER 50  
2 n THR 51  
2 n ARG 52  
2 n GLN 53  
2 n VAL 54  
2 n VAL 55  
2 n ALA 56  
2 n ALA 57  
2 n LEU 58  
2 n LEU 59  
2 n ARG 60  
2 n HIS 61  
2 n CYS 62  
2 n MET 63  
2 n TYR 64  
2 n GLN 65  
2 n VAL 66  
2 n ILE 67  
2 n PRO 68  
2 n VAL 69  
2 n GLU 70  
2 n ASN 71  
2 n GLY 72  
2 n HIS 73  
2 n GLN 74  
2 n ALA 75  
2 n TRP 76  
2 n ALA 77  
2 n TYR 78  
2 n LEU 79  
2 n GLN 80  
2 n ASP 81  
2 n MET 82  
2 n GLN 83  
2 n SER 84  
2 n ASN 85  
2 n ILE 86  
2 n ASP 87  
2 n LEU 88  
2 n VAL 89  
2 n LEU 90  
2 n THR 91  
2 n GLU 92  
2 n VAL 93  
2 n PHE 94  
2 n MET 95  
2 n HIS 96  
2 n GLY 97  
2 n GLY 98  
2 n LEU 99  
2 n SER 100 
2 n GLY 101 
2 n ILE 102 
2 n ASP 103 
2 n LEU 104 
2 n LEU 105 
2 n GLY 106 
2 n ARG 107 
2 n ILE 108 
2 n MET 109 
2 n ASN 110 
2 n HIS 111 
2 n GLU 112 
2 n VAL 113 
2 n CYS 114 
2 n LYS 115 
2 n ASP 116 
2 n ILE 117 
2 n PRO 118 
2 n VAL 119 
2 n ILE 120 
2 n MET 121 
2 n MET 122 
2 n SER 123 
2 n SER 124 
2 n HIS 125 
2 n ASP 126 
2 n SER 127 
2 n MET 128 
2 n GLY 129 
2 n THR 130 
2 n VAL 131 
2 n LEU 132 
2 n SER 133 
2 n CYS 134 
2 n LEU 135 
2 n SER 136 
2 n ASN 137 
2 n GLY 138 
2 n ALA 139 
2 n ALA 140 
2 n ASP 141 
2 n PHE 142 
2 n LEU 143 
2 n ALA 144 
2 n LYS 145 
2 n PRO 146 
2 n ILE 147 
2 n ARG 148 
2 n LYS 149 
2 n ASN 150 
2 n GLU 151 
2 n LEU 152 
2 n LYS 153 
2 n ASN 154 
2 n LEU 155 
2 n TRP 156 
2 n ALA 157 
2 n HIS 158 
2 n VAL 159 
2 n TRP 160 
2 n ARG 161 
2 n ARG 162 
2 n SER 163 
2 n HIS 164 
2 n SER 165 
2 n SER 166 
2 n SER 167 
2 n GLY 168 
2 n SER 169 
2 n GLY 170 
2 n SER 171 
2 n GLY 172 
2 n SER 173 
2 n ALA 174 
2 n ILE 175 
2 n GLN 176 
2 n THR 177 
2 n GLN 178 
2 n LYS 179 
2 n CYS 180 
2 n THR 181 
2 n LYS 182 
2 n SER 183 
2 n LYS 184 
2 n SER 185 
2 n GLY 186 
2 n ASP 187 
2 n ASP 188 
2 n SER 189 
2 n ASN 190 
2 n ASN 191 
2 n ASN 192 
2 n SER 193 
2 n ASN 194 
2 n ASP 195 
2 n ARG 196 
2 n ASN 197 
2 n ASP 198 
2 n ASP 199 
2 n ALA 200 
2 n SER 201 
2 n MET 202 
2 n GLY 203 
2 n LEU 204 
2 n ASN 205 
2 n ALA 206 
2 n ARG 207 
2 n ASP 208 
2 n GLY 209 
2 n SER 210 
2 n ASP 211 
2 n ASN 212 
2 n GLY 213 
2 n SER 214 
2 n GLY 215 
2 n THR 216 
2 n GLN 217 
2 n ALA 218 
2 n GLN 219 
2 n SER 220 
2 n SER 221 
2 n TRP 222 
2 n THR 223 
2 n LYS 224 
2 n ARG 225 
2 n ALA 226 
2 n VAL 227 
2 n GLU 228 
2 n ILE 229 
2 n ASP 230 
2 n SER 231 
2 n PRO 232 
2 n GLN 233 
2 n ASP 234 
2 n MET 235 
2 n SER 236 
2 n PRO 237 
2 n ASP 238 
2 n GLN 239 
2 n SER 240 
2 n ALA 241 
2 n ASP 242 
2 n PRO 243 
2 n PRO 244 
2 n GLU 245 
2 n GLY 246 
2 n THR 247 
2 n CYS 248 
2 n ALA 249 
2 n HIS 250 
2 n VAL 251 
2 n ASN 252 
2 n HIS 253 
2 n PRO 254 
2 n LYS 255 
2 n SER 256 
2 n GLU 257 
2 n ILE 258 
2 n CYS 259 
2 n SER 260 
2 n ASN 261 
2 n ARG 262 
2 n TRP 263 
2 n LEU 264 
2 n PRO 265 
2 n GLY 266 
2 n ASP 267 
2 n GLY 268 
2 n PHE 269 
2 n LYS 270 
2 n GLY 271 
2 n LYS 272 
2 n GLU 273 
2 n LEU 274 
2 n GLU 275 
2 n ILE 276 
2 n GLY 277 
2 n ALA 278 
2 n PRO 279 
2 n GLY 280 
2 n ASN 281 
2 n LEU 282 
2 n ASN 283 
2 n THR 284 
2 n ASP 285 
2 n ASP 286 
2 n GLN 287 
2 n SER 288 
2 n SER 289 
2 n PRO 290 
2 n ASN 291 
2 n GLU 292 
2 n SER 293 
2 n SER 294 
2 n VAL 295 
2 n LYS 296 
2 n PRO 297 
2 n THR 298 
2 n ASP 299 
2 n GLY 300 
2 n ARG 301 
2 n CYS 302 
2 n GLU 303 
2 n TYR 304 
2 n LEU 305 
2 n PRO 306 
2 n GLN 307 
2 n ASN 308 
2 n ASN 309 
2 n SER 310 
2 n SER 311 
2 n ASP 312 
2 n THR 313 
2 n VAL 314 
2 n MET 315 
2 n GLU 316 
2 n ASN 317 
2 n LEU 318 
2 n GLU 319 
2 n GLU 320 
2 n PRO 321 
2 n ILE 322 
2 n VAL 323 
2 n ARG 324 
2 n ALA 325 
2 n ALA 326 
2 n ASP 327 
2 n LEU 328 
2 n ILE 329 
2 n GLY 330 
2 n SER 331 
2 n MET 332 
2 n ALA 333 
2 n LYS 334 
2 n ASN 335 
2 n MET 336 
2 n ASP 337 
2 n ALA 338 
2 n GLN 339 
2 n GLN 340 
2 n ALA 341 
2 n ALA 342 
2 n ALA 343 
2 n ARG 344 
2 n ALA 345 
2 n ILE 346 
2 n ASP 347 
2 n ALA 348 
2 n PRO 349 
2 n ASN 350 
2 n CYS 351 
2 n SER 352 
2 n LEU 353 
2 n GLN 354 
2 n ALA 355 
2 n PRO 356 
2 n GLU 357 
2 n GLY 358 
2 n LYS 359 
2 n ASP 360 
2 n THR 361 
2 n ASP 362 
2 n GLY 363 
2 n GLU 364 
2 n ASN 365 
2 n ALA 366 
2 n MET 367 
2 n PRO 368 
2 n TYR 369 
2 n LEU 370 
2 n GLU 371 
2 n LEU 372 
2 n SER 373 
2 n LEU 374 
2 n LYS 375 
2 n ARG 376 
2 n SER 377 
2 n ARG 378 
2 n SER 379 
2 n THR 380 
2 n GLY 381 
2 n GLU 382 
2 n GLY 383 
2 n ALA 384 
2 n GLY 385 
2 n PRO 386 
2 n ILE 387 
2 n GLN 388 
2 n GLU 389 
2 n GLU 390 
2 n GLN 391 
2 n ARG 392 
2 n ASN 393 
2 n VAL 394 
2 n VAL 395 
2 n ARG 396 
2 n ARG 397 
2 n SER 398 
2 n ASP 399 
2 n LEU 400 
2 n SER 401 
2 n ALA 402 
2 n PHE 403 
2 n THR 404 
2 n ARG 405 
2 n TYR 406 
2 n ASN 407 
2 n MET 408 
2 n CYS 409 
2 n ALA 410 
2 n VAL 411 
2 n SER 412 
2 n ASN 413 
2 n GLN 414 
2 n GLY 415 
2 n GLY 416 
2 n ALA 417 
2 n GLY 418 
2 n PHE 419 
2 n VAL 420 
2 n GLY 421 
2 n SER 422 
2 n CYS 423 
2 n SER 424 
2 n PRO 425 
2 n ASN 426 
2 n GLY 427 
2 n ASP 428 
2 n SER 429 
2 n SER 430 
2 n GLU 431 
2 n ALA 432 
2 n ALA 433 
2 n LYS 434 
2 n THR 435 
2 n VAL 436 
2 n ALA 437 
2 n ALA 438 
2 n GLN 439 
2 n MET 440 
2 n LYS 441 
2 n GLN 442 
2 n GLY 443 
2 n SER 444 
2 n ASN 445 
2 n GLY 446 
2 n SER 447 
2 n SER 448 
2 n ASN 449 
2 n ASN 450 
2 n ASN 451 
2 n ASP 452 
2 n MET 453 
2 n GLY 454 
2 n SER 455 
2 n THR 456 
2 n THR 457 
2 n LYS 458 
2 n SER 459 
2 n VAL 460 
2 n VAL 461 
2 n THR 462 
2 n LYS 463 
2 n PRO 464 
2 n CYS 465 
2 n GLY 466 
2 n ASN 467 
2 n ASN 468 
2 n LYS 469 
2 n VAL 470 
2 n SER 471 
2 n PRO 472 
2 n ILE 473 
2 n ASN 474 
2 n GLY 475 
2 n ASN 476 
2 n THR 477 
2 n HIS 478 
2 n THR 479 
2 n SER 480 
2 n ALA 481 
2 n PHE 482 
2 n HIS 483 
2 n CYS 484 
2 n VAL 485 
2 n GLN 486 
2 n PRO 487 
2 n TRP 488 
2 n THR 489 
2 n PRO 490 
2 n ALA 491 
2 n THR 492 
2 n ALA 493 
2 n ALA 494 
2 n GLY 495 
2 n LYS 496 
2 n ASP 497 
2 n LYS 498 
2 n ALA 499 
2 n ASP 500 
2 n GLU 501 
2 n VAL 502 
2 n SER 503 
2 n LYS 504 
2 n LYS 505 
2 n ASN 506 
2 n VAL 507 
2 n ALA 508 
2 n ALA 509 
2 n ALA 510 
2 n ALA 511 
2 n ALA 512 
2 n ALA 513 
2 n ALA 514 
2 n LYS 515 
2 n GLU 516 
2 n MET 517 
2 n GLY 518 
2 n CYS 519 
2 n GLU 520 
2 n ALA 521 
2 n GLN 522 
2 n SER 523 
2 n LYS 524 
2 n HIS 525 
2 n PRO 526 
2 n CYS 527 
2 n ALA 528 
2 n ALA 529 
2 n ALA 530 
2 n ASP 531 
2 n ASP 532 
2 n VAL 533 
2 n ASN 534 
2 n GLY 535 
2 n GLY 536 
2 n SER 537 
2 n ALA 538 
2 n GLY 539 
2 n GLY 540 
2 n THR 541 
2 n ALA 542 
2 n GLN 543 
2 n SER 544 
2 n SER 545 
2 n VAL 546 
2 n VAL 547 
2 n ASN 548 
2 n PRO 549 
2 n SER 550 
2 n GLY 551 
2 n PRO 552 
2 n VAL 553 
2 n GLU 554 
2 n GLY 555 
2 n HIS 556 
2 n ALA 557 
2 n ALA 558 
2 n ASN 559 
2 n TYR 560 
2 n GLY 561 
2 n SER 562 
2 n ASN 563 
2 n SER 564 
2 n PHE 565 
2 n SER 566 
2 n ASN 567 
2 n ASN 568 
2 n ASN 569 
2 n THR 570 
2 n ASN 571 
2 n ASN 572 
2 n GLY 573 
2 n SER 574 
2 n THR 575 
2 n ALA 576 
2 n ALA 577 
2 n THR 578 
2 n THR 579 
2 n ALA 580 
2 n ALA 581 
2 n ALA 582 
2 n ALA 583 
2 n ALA 584 
2 n VAL 585 
2 n HIS 586 
2 n ALA 587 
2 n GLU 588 
2 n THR 589 
2 n GLY 590 
2 n GLY 591 
2 n GLY 592 
2 n VAL 593 
2 n ASP 594 
2 n LYS 595 
2 n ARG 596 
2 n SER 597 
2 n ASN 598 
2 n MET 599 
2 n MET 600 
2 n ASN 601 
2 n MET 602 
2 n LYS 603 
2 n ARG 604 
2 n GLU 605 
2 n ARG 606 
2 n ARG 607 
2 n VAL 608 
2 n ALA 609 
2 n ALA 610 
2 n VAL 611 
2 n ASN 612 
2 n LYS 613 
2 n PHE 614 
2 n ARG 615 
2 n GLU 616 
2 n LYS 617 
2 n ARG 618 
2 n LYS 619 
2 n GLU 620 
2 n ARG 621 
2 n ASN 622 
2 n PHE 623 
2 n GLY 624 
2 n LYS 625 
2 n LYS 626 
2 n VAL 627 
2 n ARG 628 
2 n TYR 629 
2 n GLN 630 
2 n SER 631 
2 n ARG 632 
2 n LYS 633 
2 n ARG 634 
2 n LEU 635 
2 n ALA 636 
2 n GLU 637 
2 n GLN 638 
2 n ARG 639 
2 n PRO 640 
2 n ARG 641 
2 n VAL 642 
2 n ARG 643 
2 n GLY 644 
2 n GLN 645 
2 n PHE 646 
2 n VAL 647 
2 n ARG 648 
2 n GLN 649 
2 n PRO 650 
2 n PRO 651 
2 n ALA 652 
2 n PRO 653 
2 n ALA 654 
2 n ALA 655 
2 n VAL 656 
2 n GLU 657 
2 n ARG 658 
#
_ma_data.content_type "model coordinates"
_ma_data.id           1
_ma_data.name         Model
#
_ma_model_list.data_id          1
_ma_model_list.model_group_id   1
_ma_model_list.model_group_name "AlphaFold-beta-20231127 (2b86f29d-618d-47cf-8aef-20020b1102eb @ 2025-03-04 04:58:25)"
_ma_model_list.model_id         1
_ma_model_list.model_name       "Top ranked model"
_ma_model_list.model_type       "Ab initio model"
_ma_model_list.ordinal_id       1
#
loop_
_ma_protocol_step.method_type
_ma_protocol_step.ordinal_id
_ma_protocol_step.protocol_id
_ma_protocol_step.step_id
"coevolution MSA" 1 1 1 
"template search" 2 1 2 
modeling          3 1 3 
#
loop_
_ma_qa_metric.id
_ma_qa_metric.mode
_ma_qa_metric.name
_ma_qa_metric.software_group_id
_ma_qa_metric.type
1 global pLDDT 1 pLDDT 
2 local  pLDDT 1 pLDDT 
#
_ma_qa_metric_global.metric_id    1
_ma_qa_metric_global.metric_value 45.25
_ma_qa_metric_global.model_id     1
_ma_qa_metric_global.ordinal_id   1
#
_ma_software_group.group_id    1
_ma_software_group.ordinal_id  1
_ma_software_group.software_id 1
#
loop_
_ma_target_entity.data_id
_ma_target_entity.entity_id
_ma_target_entity.origin
1 1 . 
1 2 . 
#
loop_
_ma_target_entity_instance.asym_id
_ma_target_entity_instance.details
_ma_target_entity_instance.entity_id
A . 1 
B . 2 
#
loop_
_pdbx_data_usage.details
_pdbx_data_usage.id
_pdbx_data_usage.type
_pdbx_data_usage.url
;NON-COMMERCIAL USE ONLY, BY USING THIS FILE YOU AGREE TO THE TERMS OF USE FOUND
AT alphafoldserver.com/output-terms.
;
1 license    ? 
;THE INFORMATION IS NOT INTENDED FOR, HAS NOT BEEN VALIDATED FOR, AND IS NOT
APPROVED FOR CLINICAL USE. IT SHOULD NOT BE USED FOR CLINICAL PURPOSE OR RELIED
ON FOR MEDICAL OR OTHER PROFESSIONAL ADVICE. IT IS THEORETICAL MODELLING ONLY
AND CAUTION SHOULD BE EXERCISED IN ITS USE. IT IS PROVIDED "AS-IS" WITHOUT ANY
WARRANTY OF ANY KIND, WHETHER EXPRESSED OR IMPLIED. NO WARRANTY IS GIVEN THAT
USE OF THE INFORMATION SHALL NOT INFRINGE THE RIGHTS OF ANY THIRD PARTY.
;
2 disclaimer ? 
#
loop_
_pdbx_poly_seq_scheme.asym_id
_pdbx_poly_seq_scheme.auth_seq_num
_pdbx_poly_seq_scheme.entity_id
_pdbx_poly_seq_scheme.hetero
_pdbx_poly_seq_scheme.mon_id
_pdbx_poly_seq_scheme.pdb_ins_code
_pdbx_poly_seq_scheme.pdb_seq_num
_pdbx_poly_seq_scheme.pdb_strand_id
_pdbx_poly_seq_scheme.seq_id
A 1   1 n MET . 1   A 1   
A 2   1 n PRO . 2   A 2   
A 3   1 n ARG . 3   A 3   
A 4   1 n CYS . 4   A 4   
A 5   1 n ASN . 5   A 5   
A 6   1 n LYS . 6   A 6   
A 7   1 n CYS . 7   A 7   
A 8   1 n LEU . 8   A 8   
A 9   1 n SER . 9   A 9   
A 10  1 n GLU . 10  A 10  
A 11  1 n ASN . 11  A 11  
A 12  1 n ASP . 12  A 12  
A 13  1 n SER . 13  A 13  
A 14  1 n ALA . 14  A 14  
A 15  1 n SER . 15  A 15  
A 16  1 n GLU . 16  A 16  
A 17  1 n ASP . 17  A 17  
A 18  1 n ARG . 18  A 18  
A 19  1 n HIS . 19  A 19  
A 20  1 n TRP . 20  A 20  
A 21  1 n HIS . 21  A 21  
A 22  1 n ARG . 22  A 22  
A 23  1 n THR . 23  A 23  
A 24  1 n ALA . 24  A 24  
A 25  1 n THR . 25  A 25  
A 26  1 n LEU . 26  A 26  
A 27  1 n PHE . 27  A 27  
A 28  1 n MET . 28  A 28  
A 29  1 n ASN . 29  A 29  
A 30  1 n CYS . 30  A 30  
A 31  1 n VAL . 31  A 31  
A 32  1 n SER . 32  A 32  
A 33  1 n ASN . 33  A 33  
A 34  1 n GLY . 34  A 34  
A 35  1 n THR . 35  A 35  
A 36  1 n VAL . 36  A 36  
A 37  1 n TYR . 37  A 37  
A 38  1 n GLU . 38  A 38  
A 39  1 n GLU . 39  A 39  
A 40  1 n ALA . 40  A 40  
A 41  1 n VAL . 41  A 41  
A 42  1 n GLY . 42  A 42  
A 43  1 n ARG . 43  A 43  
A 44  1 n GLU . 44  A 44  
A 45  1 n GLY . 45  A 45  
A 46  1 n CYS . 46  A 46  
A 47  1 n TRP . 47  A 47  
A 48  1 n ALA . 48  A 48  
A 49  1 n ARG . 49  A 49  
A 50  1 n LEU . 50  A 50  
A 51  1 n CYS . 51  A 51  
A 52  1 n ASP . 52  A 52  
A 53  1 n GLY . 53  A 53  
A 54  1 n CYS . 54  A 54  
A 55  1 n CYS . 55  A 55  
A 56  1 n THR . 56  A 56  
A 57  1 n VAL . 57  A 57  
A 58  1 n PRO . 58  A 58  
A 59  1 n SER . 59  A 59  
A 60  1 n VAL . 60  A 60  
A 61  1 n VAL . 61  A 61  
A 62  1 n TYR . 62  A 62  
A 63  1 n CYS . 63  A 63  
A 64  1 n ARG . 64  A 64  
A 65  1 n ALA . 65  A 65  
A 66  1 n ASP . 66  A 66  
A 67  1 n SER . 67  A 67  
A 68  1 n ALA . 68  A 68  
A 69  1 n TYR . 69  A 69  
A 70  1 n LEU . 70  A 70  
A 71  1 n CYS . 71  A 71  
A 72  1 n ALA . 72  A 72  
A 73  1 n SER . 73  A 73  
A 74  1 n CYS . 74  A 74  
A 75  1 n ASP . 75  A 75  
A 76  1 n ALA . 76  A 76  
A 77  1 n GLN . 77  A 77  
A 78  1 n ILE . 78  A 78  
A 79  1 n HIS . 79  A 79  
A 80  1 n ALA . 80  A 80  
A 81  1 n ALA . 81  A 81  
A 82  1 n ASN . 82  A 82  
A 83  1 n ARG . 83  A 83  
A 84  1 n VAL . 84  A 84  
A 85  1 n ALA . 85  A 85  
A 86  1 n SER . 86  A 86  
A 87  1 n ARG . 87  A 87  
A 88  1 n HIS . 88  A 88  
A 89  1 n GLU . 89  A 89  
A 90  1 n ARG . 90  A 90  
A 91  1 n VAL . 91  A 91  
A 92  1 n LEU . 92  A 92  
A 93  1 n LEU . 93  A 93  
A 94  1 n SER . 94  A 94  
A 95  1 n GLU . 95  A 95  
A 96  1 n ALA . 96  A 96  
A 97  1 n TYR . 97  A 97  
A 98  1 n LYS . 98  A 98  
A 99  1 n HIS . 99  A 99  
A 100 1 n ALA . 100 A 100 
A 101 1 n PRO . 101 A 101 
A 102 1 n VAL . 102 A 102 
A 103 1 n MET . 103 A 103 
A 104 1 n LEU . 104 A 104 
A 105 1 n ASP . 105 A 105 
A 106 1 n CYS . 106 A 106 
A 107 1 n HIS . 107 A 107 
A 108 1 n ALA . 108 A 108 
A 109 1 n ASP . 109 A 109 
A 110 1 n ALA . 110 A 110 
A 111 1 n ALA . 111 A 111 
A 112 1 n ALA . 112 A 112 
A 113 1 n LEU . 113 A 113 
A 114 1 n CYS . 114 A 114 
A 115 1 n ALA . 115 A 115 
A 116 1 n ALA . 116 A 116 
A 117 1 n TYR . 117 A 117 
A 118 1 n GLU . 118 A 118 
A 119 1 n ALA . 119 A 119 
A 120 1 n GLN . 120 A 120 
A 121 1 n VAL . 121 A 121 
A 122 1 n HIS . 122 A 122 
A 123 1 n TYR . 123 A 123 
A 124 1 n ALA . 124 A 124 
A 125 1 n ASN . 125 A 125 
A 126 1 n LEU . 126 A 126 
A 127 1 n LEU . 127 A 127 
A 128 1 n THR . 128 A 128 
A 129 1 n VAL . 129 A 129 
A 130 1 n MET . 130 A 130 
A 131 1 n HIS . 131 A 131 
A 132 1 n GLN . 132 A 132 
A 133 1 n ARG . 133 A 133 
A 134 1 n MET . 134 A 134 
A 135 1 n PRO . 135 A 135 
A 136 1 n VAL . 136 A 136 
A 137 1 n VAL . 137 A 137 
A 138 1 n SER . 138 A 138 
A 139 1 n HIS . 139 A 139 
A 140 1 n PRO . 140 A 140 
A 141 1 n ALA . 141 A 141 
A 142 1 n VAL . 142 A 142 
A 143 1 n ALA . 143 A 143 
A 144 1 n ILE . 144 A 144 
A 145 1 n PRO . 145 A 145 
A 146 1 n PRO . 146 A 146 
A 147 1 n VAL . 147 A 147 
A 148 1 n SER . 148 A 148 
A 149 1 n LEU . 149 A 149 
A 150 1 n PHE . 150 A 150 
A 151 1 n ALA . 151 A 151 
A 152 1 n GLU . 152 A 152 
A 153 1 n ALA . 153 A 153 
A 154 1 n GLU . 154 A 154 
A 155 1 n ALA . 155 A 155 
A 156 1 n THR . 156 A 156 
A 157 1 n ALA . 157 A 157 
A 158 1 n PRO . 158 A 158 
A 159 1 n VAL . 159 A 159 
A 160 1 n LEU . 160 A 160 
A 161 1 n GLY . 161 A 161 
A 162 1 n ARG . 162 A 162 
A 163 1 n LYS . 163 A 163 
A 164 1 n GLU . 164 A 164 
A 165 1 n GLU . 165 A 165 
A 166 1 n ASP . 166 A 166 
A 167 1 n THR . 167 A 167 
A 168 1 n SER . 168 A 168 
A 169 1 n TRP . 169 A 169 
A 170 1 n LEU . 170 A 170 
A 171 1 n LEU . 171 A 171 
A 172 1 n LEU . 172 A 172 
A 173 1 n SER . 173 A 173 
A 174 1 n LYS . 174 A 174 
A 175 1 n ASP . 175 A 175 
A 176 1 n SER . 176 A 176 
A 177 1 n ASP . 177 A 177 
A 178 1 n ASN . 178 A 178 
A 179 1 n HIS . 179 A 179 
A 180 1 n ASN . 180 A 180 
A 181 1 n ARG . 181 A 181 
A 182 1 n SER . 182 A 182 
A 183 1 n GLY . 183 A 183 
A 184 1 n ASN . 184 A 184 
A 185 1 n ASN . 185 A 185 
A 186 1 n SER . 186 A 186 
A 187 1 n SER . 187 A 187 
A 188 1 n THR . 188 A 188 
A 189 1 n SER . 189 A 189 
A 190 1 n SER . 190 A 190 
A 191 1 n SER . 191 A 191 
A 192 1 n SER . 192 A 192 
A 193 1 n GLN . 193 A 193 
A 194 1 n TYR . 194 A 194 
A 195 1 n PHE . 195 A 195 
A 196 1 n GLY . 196 A 196 
A 197 1 n GLU . 197 A 197 
A 198 1 n VAL . 198 A 198 
A 199 1 n ASP . 199 A 199 
A 200 1 n GLN . 200 A 200 
A 201 1 n TYR . 201 A 201 
A 202 1 n PHE . 202 A 202 
A 203 1 n ASP . 203 A 203 
A 204 1 n LEU . 204 A 204 
A 205 1 n VAL . 205 A 205 
A 206 1 n GLY . 206 A 206 
A 207 1 n TYR . 207 A 207 
A 208 1 n ASN . 208 A 208 
A 209 1 n SER . 209 A 209 
A 210 1 n TYR . 210 A 210 
A 211 1 n TYR . 211 A 211 
A 212 1 n ASP . 212 A 212 
A 213 1 n SER . 213 A 213 
A 214 1 n HIS . 214 A 214 
A 215 1 n MET . 215 A 215 
A 216 1 n SER . 216 A 216 
A 217 1 n ASN . 217 A 217 
A 218 1 n GLN . 218 A 218 
A 219 1 n GLU . 219 A 219 
A 220 1 n GLN . 220 A 220 
A 221 1 n TYR . 221 A 221 
A 222 1 n VAL . 222 A 222 
A 223 1 n MET . 223 A 223 
A 224 1 n GLN . 224 A 224 
A 225 1 n GLU . 225 A 225 
A 226 1 n GLN . 226 A 226 
A 227 1 n GLN . 227 A 227 
A 228 1 n HIS . 228 A 228 
A 229 1 n LEU . 229 A 229 
A 230 1 n GLN . 230 A 230 
A 231 1 n GLN . 231 A 231 
A 232 1 n MET . 232 A 232 
A 233 1 n GLN . 233 A 233 
A 234 1 n LYS . 234 A 234 
A 235 1 n GLU . 235 A 235 
A 236 1 n TYR . 236 A 236 
A 237 1 n ALA . 237 A 237 
A 238 1 n GLU . 238 A 238 
A 239 1 n GLN . 239 A 239 
A 240 1 n GLN . 240 A 240 
A 241 1 n MET . 241 A 241 
A 242 1 n GLN . 242 A 242 
A 243 1 n LYS . 243 A 243 
A 244 1 n GLU . 244 A 244 
A 245 1 n TYR . 245 A 245 
A 246 1 n VAL . 246 A 246 
A 247 1 n GLU . 247 A 247 
A 248 1 n ASN . 248 A 248 
A 249 1 n GLU . 249 A 249 
A 250 1 n GLY . 250 A 250 
A 251 1 n SER . 251 A 251 
A 252 1 n GLU . 252 A 252 
A 253 1 n CYS . 253 A 253 
A 254 1 n ILE . 254 A 254 
A 255 1 n VAL . 255 A 255 
A 256 1 n PRO . 256 A 256 
A 257 1 n SER . 257 A 257 
A 258 1 n GLN . 258 A 258 
A 259 1 n SER . 259 A 259 
A 260 1 n THR . 260 A 260 
A 261 1 n ILE . 261 A 261 
A 262 1 n VAL . 262 A 262 
A 263 1 n ARG . 263 A 263 
A 264 1 n ARG . 264 A 264 
A 265 1 n PRO . 265 A 265 
A 266 1 n HIS . 266 A 266 
A 267 1 n GLN . 267 A 267 
A 268 1 n SER . 268 A 268 
A 269 1 n GLY . 269 A 269 
A 270 1 n TYR . 270 A 270 
A 271 1 n ALA . 271 A 271 
A 272 1 n PRO . 272 A 272 
A 273 1 n LEU . 273 A 273 
A 274 1 n VAL . 274 A 274 
A 275 1 n GLY . 275 A 275 
A 276 1 n ALA . 276 A 276 
A 277 1 n GLU . 277 A 277 
A 278 1 n GLN . 278 A 278 
A 279 1 n ALA . 279 A 279 
A 280 1 n ALA . 280 A 280 
A 281 1 n SER . 281 A 281 
A 282 1 n ALA . 282 A 282 
A 283 1 n THR . 283 A 283 
A 284 1 n ALA . 284 A 284 
A 285 1 n GLY . 285 A 285 
A 286 1 n ALA . 286 A 286 
A 287 1 n SER . 287 A 287 
A 288 1 n ALA . 288 A 288 
A 289 1 n TYR . 289 A 289 
A 290 1 n THR . 290 A 290 
A 291 1 n ASP . 291 A 291 
A 292 1 n SER . 292 A 292 
A 293 1 n VAL . 293 A 293 
A 294 1 n ASN . 294 A 294 
A 295 1 n ASN . 295 A 295 
A 296 1 n SER . 296 A 296 
A 297 1 n ILE . 297 A 297 
A 298 1 n SER . 298 A 298 
A 299 1 n PHE . 299 A 299 
A 300 1 n SER . 300 A 300 
A 301 1 n MET . 301 A 301 
A 302 1 n GLU . 302 A 302 
A 303 1 n ALA . 303 A 303 
A 304 1 n GLY . 304 A 304 
A 305 1 n ILE . 305 A 305 
A 306 1 n VAL . 306 A 306 
A 307 1 n PRO . 307 A 307 
A 308 1 n ASP . 308 A 308 
A 309 1 n ASN . 309 A 309 
A 310 1 n THR . 310 A 310 
A 311 1 n VAL . 311 A 311 
A 312 1 n GLN . 312 A 312 
A 313 1 n SER . 313 A 313 
A 314 1 n SER . 314 A 314 
A 315 1 n ILE . 315 A 315 
A 316 1 n LEU . 316 A 316 
A 317 1 n ARG . 317 A 317 
A 318 1 n PRO . 318 A 318 
A 319 1 n ALA . 319 A 319 
A 320 1 n GLY . 320 A 320 
A 321 1 n ALA . 321 A 321 
A 322 1 n ILE . 322 A 322 
A 323 1 n GLY . 323 A 323 
A 324 1 n LEU . 324 A 324 
A 325 1 n PHE . 325 A 325 
A 326 1 n SER . 326 A 326 
A 327 1 n SER . 327 A 327 
A 328 1 n PRO . 328 A 328 
A 329 1 n SER . 329 A 329 
A 330 1 n LEU . 330 A 330 
A 331 1 n GLN . 331 A 331 
A 332 1 n THR . 332 A 332 
A 333 1 n PRO . 333 A 333 
A 334 1 n LEU . 334 A 334 
A 335 1 n HIS . 335 A 335 
A 336 1 n PHE . 336 A 336 
A 337 1 n SER . 337 A 337 
A 338 1 n SER . 338 A 338 
A 339 1 n LYS . 339 A 339 
A 340 1 n GLU . 340 A 340 
A 341 1 n ARG . 341 A 341 
A 342 1 n GLU . 342 A 342 
A 343 1 n ALA . 343 A 343 
A 344 1 n ARG . 344 A 344 
A 345 1 n VAL . 345 A 345 
A 346 1 n LEU . 346 A 346 
A 347 1 n ARG . 347 A 347 
A 348 1 n TYR . 348 A 348 
A 349 1 n LYS . 349 A 349 
A 350 1 n GLU . 350 A 350 
A 351 1 n LYS . 351 A 351 
A 352 1 n LYS . 352 A 352 
A 353 1 n LYS . 353 A 353 
A 354 1 n SER . 354 A 354 
A 355 1 n ARG . 355 A 355 
A 356 1 n LYS . 356 A 356 
A 357 1 n PHE . 357 A 357 
A 358 1 n GLU . 358 A 358 
A 359 1 n LYS . 359 A 359 
A 360 1 n THR . 360 A 360 
A 361 1 n THR . 361 A 361 
A 362 1 n ARG . 362 A 362 
A 363 1 n TYR . 363 A 363 
A 364 1 n ALA . 364 A 364 
A 365 1 n THR . 365 A 365 
A 366 1 n ARG . 366 A 366 
A 367 1 n LYS . 367 A 367 
A 368 1 n ALA . 368 A 368 
A 369 1 n TYR . 369 A 369 
A 370 1 n ALA . 370 A 370 
A 371 1 n GLU . 371 A 371 
A 372 1 n ALA . 372 A 372 
A 373 1 n ARG . 373 A 373 
A 374 1 n PRO . 374 A 374 
A 375 1 n ARG . 375 A 375 
A 376 1 n ILE . 376 A 376 
A 377 1 n LYS . 377 A 377 
A 378 1 n GLY . 378 A 378 
A 379 1 n ARG . 379 A 379 
A 380 1 n PHE . 380 A 380 
A 381 1 n ALA . 381 A 381 
A 382 1 n LYS . 382 A 382 
A 383 1 n ARG . 383 A 383 
A 384 1 n SER . 384 A 384 
A 385 1 n ASP . 385 A 385 
A 386 1 n ALA . 386 A 386 
A 387 1 n GLU . 387 A 387 
A 388 1 n MET . 388 A 388 
A 389 1 n GLU . 389 A 389 
A 390 1 n VAL . 390 A 390 
A 391 1 n ASP . 391 A 391 
A 392 1 n GLN . 392 A 392 
A 393 1 n THR . 393 A 393 
A 394 1 n PHE . 394 A 394 
A 395 1 n SER . 395 A 395 
A 396 1 n THR . 396 A 396 
A 397 1 n ALA . 397 A 397 
A 398 1 n ALA . 398 A 398 
A 399 1 n LEU . 399 A 399 
A 400 1 n SER . 400 A 400 
A 401 1 n ASP . 401 A 401 
A 402 1 n SER . 402 A 402 
A 403 1 n SER . 403 A 403 
A 404 1 n TYR . 404 A 404 
A 405 1 n SER . 405 A 405 
A 406 1 n THR . 406 A 406 
A 407 1 n VAL . 407 A 407 
A 408 1 n PRO . 408 A 408 
A 409 1 n TRP . 409 A 409 
A 410 1 n PHE . 410 A 410 
B 1   2 n MET . 1   B 1   
B 2   2 n ARG . 2   B 2   
B 3   2 n PRO . 3   B 3   
B 4   2 n ARG . 4   B 4   
B 5   2 n GLN . 5   B 5   
B 6   2 n PRO . 6   B 6   
B 7   2 n PRO . 7   B 7   
B 8   2 n PRO . 8   B 8   
B 9   2 n SER . 9   B 9   
B 10  2 n ALA . 10  B 10  
B 11  2 n MET . 11  B 11  
B 12  2 n ASP . 12  B 12  
B 13  2 n ASN . 13  B 13  
B 14  2 n HIS . 14  B 14  
B 15  2 n GLN . 15  B 15  
B 16  2 n GLN . 16  B 16  
B 17  2 n GLN . 17  B 17  
B 18  2 n GLN . 18  B 18  
B 19  2 n PRO . 19  B 19  
B 20  2 n PRO . 20  B 20  
B 21  2 n ARG . 21  B 21  
B 22  2 n GLY . 22  B 22  
B 23  2 n GLU . 23  B 23  
B 24  2 n HIS . 24  B 24  
B 25  2 n ALA . 25  B 25  
B 26  2 n ALA . 26  B 26  
B 27  2 n GLN . 27  B 27  
B 28  2 n PRO . 28  B 28  
B 29  2 n ARG . 29  B 29  
B 30  2 n CYS . 30  B 30  
B 31  2 n TRP . 31  B 31  
B 32  2 n GLU . 32  B 32  
B 33  2 n GLU . 33  B 33  
B 34  2 n PHE . 34  B 34  
B 35  2 n LEU . 35  B 35  
B 36  2 n HIS . 36  B 36  
B 37  2 n ARG . 37  B 37  
B 38  2 n LYS . 38  B 38  
B 39  2 n THR . 39  B 39  
B 40  2 n ILE . 40  B 40  
B 41  2 n ARG . 41  B 41  
B 42  2 n VAL . 42  B 42  
B 43  2 n LEU . 43  B 43  
B 44  2 n LEU . 44  B 44  
B 45  2 n VAL . 45  B 45  
B 46  2 n GLU . 46  B 46  
B 47  2 n THR . 47  B 47  
B 48  2 n ASP . 48  B 48  
B 49  2 n ASP . 49  B 49  
B 50  2 n SER . 50  B 50  
B 51  2 n THR . 51  B 51  
B 52  2 n ARG . 52  B 52  
B 53  2 n GLN . 53  B 53  
B 54  2 n VAL . 54  B 54  
B 55  2 n VAL . 55  B 55  
B 56  2 n ALA . 56  B 56  
B 57  2 n ALA . 57  B 57  
B 58  2 n LEU . 58  B 58  
B 59  2 n LEU . 59  B 59  
B 60  2 n ARG . 60  B 60  
B 61  2 n HIS . 61  B 61  
B 62  2 n CYS . 62  B 62  
B 63  2 n MET . 63  B 63  
B 64  2 n TYR . 64  B 64  
B 65  2 n GLN . 65  B 65  
B 66  2 n VAL . 66  B 66  
B 67  2 n ILE . 67  B 67  
B 68  2 n PRO . 68  B 68  
B 69  2 n VAL . 69  B 69  
B 70  2 n GLU . 70  B 70  
B 71  2 n ASN . 71  B 71  
B 72  2 n GLY . 72  B 72  
B 73  2 n HIS . 73  B 73  
B 74  2 n GLN . 74  B 74  
B 75  2 n ALA . 75  B 75  
B 76  2 n TRP . 76  B 76  
B 77  2 n ALA . 77  B 77  
B 78  2 n TYR . 78  B 78  
B 79  2 n LEU . 79  B 79  
B 80  2 n GLN . 80  B 80  
B 81  2 n ASP . 81  B 81  
B 82  2 n MET . 82  B 82  
B 83  2 n GLN . 83  B 83  
B 84  2 n SER . 84  B 84  
B 85  2 n ASN . 85  B 85  
B 86  2 n ILE . 86  B 86  
B 87  2 n ASP . 87  B 87  
B 88  2 n LEU . 88  B 88  
B 89  2 n VAL . 89  B 89  
B 90  2 n LEU . 90  B 90  
B 91  2 n THR . 91  B 91  
B 92  2 n GLU . 92  B 92  
B 93  2 n VAL . 93  B 93  
B 94  2 n PHE . 94  B 94  
B 95  2 n MET . 95  B 95  
B 96  2 n HIS . 96  B 96  
B 97  2 n GLY . 97  B 97  
B 98  2 n GLY . 98  B 98  
B 99  2 n LEU . 99  B 99  
B 100 2 n SER . 100 B 100 
B 101 2 n GLY . 101 B 101 
B 102 2 n ILE . 102 B 102 
B 103 2 n ASP . 103 B 103 
B 104 2 n LEU . 104 B 104 
B 105 2 n LEU . 105 B 105 
B 106 2 n GLY . 106 B 106 
B 107 2 n ARG . 107 B 107 
B 108 2 n ILE . 108 B 108 
B 109 2 n MET . 109 B 109 
B 110 2 n ASN . 110 B 110 
B 111 2 n HIS . 111 B 111 
B 112 2 n GLU . 112 B 112 
B 113 2 n VAL . 113 B 113 
B 114 2 n CYS . 114 B 114 
B 115 2 n LYS . 115 B 115 
B 116 2 n ASP . 116 B 116 
B 117 2 n ILE . 117 B 117 
B 118 2 n PRO . 118 B 118 
B 119 2 n VAL . 119 B 119 
B 120 2 n ILE . 120 B 120 
B 121 2 n MET . 121 B 121 
B 122 2 n MET . 122 B 122 
B 123 2 n SER . 123 B 123 
B 124 2 n SER . 124 B 124 
B 125 2 n HIS . 125 B 125 
B 126 2 n ASP . 126 B 126 
B 127 2 n SER . 127 B 127 
B 128 2 n MET . 128 B 128 
B 129 2 n GLY . 129 B 129 
B 130 2 n THR . 130 B 130 
B 131 2 n VAL . 131 B 131 
B 132 2 n LEU . 132 B 132 
B 133 2 n SER . 133 B 133 
B 134 2 n CYS . 134 B 134 
B 135 2 n LEU . 135 B 135 
B 136 2 n SER . 136 B 136 
B 137 2 n ASN . 137 B 137 
B 138 2 n GLY . 138 B 138 
B 139 2 n ALA . 139 B 139 
B 140 2 n ALA . 140 B 140 
B 141 2 n ASP . 141 B 141 
B 142 2 n PHE . 142 B 142 
B 143 2 n LEU . 143 B 143 
B 144 2 n ALA . 144 B 144 
B 145 2 n LYS . 145 B 145 
B 146 2 n PRO . 146 B 146 
B 147 2 n ILE . 147 B 147 
B 148 2 n ARG . 148 B 148 
B 149 2 n LYS . 149 B 149 
B 150 2 n ASN . 150 B 150 
B 151 2 n GLU . 151 B 151 
B 152 2 n LEU . 152 B 152 
B 153 2 n LYS . 153 B 153 
B 154 2 n ASN . 154 B 154 
B 155 2 n LEU . 155 B 155 
B 156 2 n TRP . 156 B 156 
B 157 2 n ALA . 157 B 157 
B 158 2 n HIS . 158 B 158 
B 159 2 n VAL . 159 B 159 
B 160 2 n TRP . 160 B 160 
B 161 2 n ARG . 161 B 161 
B 162 2 n ARG . 162 B 162 
B 163 2 n SER . 163 B 163 
B 164 2 n HIS . 164 B 164 
B 165 2 n SER . 165 B 165 
B 166 2 n SER . 166 B 166 
B 167 2 n SER . 167 B 167 
B 168 2 n GLY . 168 B 168 
B 169 2 n SER . 169 B 169 
B 170 2 n GLY . 170 B 170 
B 171 2 n SER . 171 B 171 
B 172 2 n GLY . 172 B 172 
B 173 2 n SER . 173 B 173 
B 174 2 n ALA . 174 B 174 
B 175 2 n ILE . 175 B 175 
B 176 2 n GLN . 176 B 176 
B 177 2 n THR . 177 B 177 
B 178 2 n GLN . 178 B 178 
B 179 2 n LYS . 179 B 179 
B 180 2 n CYS . 180 B 180 
B 181 2 n THR . 181 B 181 
B 182 2 n LYS . 182 B 182 
B 183 2 n SER . 183 B 183 
B 184 2 n LYS . 184 B 184 
B 185 2 n SER . 185 B 185 
B 186 2 n GLY . 186 B 186 
B 187 2 n ASP . 187 B 187 
B 188 2 n ASP . 188 B 188 
B 189 2 n SER . 189 B 189 
B 190 2 n ASN . 190 B 190 
B 191 2 n ASN . 191 B 191 
B 192 2 n ASN . 192 B 192 
B 193 2 n SER . 193 B 193 
B 194 2 n ASN . 194 B 194 
B 195 2 n ASP . 195 B 195 
B 196 2 n ARG . 196 B 196 
B 197 2 n ASN . 197 B 197 
B 198 2 n ASP . 198 B 198 
B 199 2 n ASP . 199 B 199 
B 200 2 n ALA . 200 B 200 
B 201 2 n SER . 201 B 201 
B 202 2 n MET . 202 B 202 
B 203 2 n GLY . 203 B 203 
B 204 2 n LEU . 204 B 204 
B 205 2 n ASN . 205 B 205 
B 206 2 n ALA . 206 B 206 
B 207 2 n ARG . 207 B 207 
B 208 2 n ASP . 208 B 208 
B 209 2 n GLY . 209 B 209 
B 210 2 n SER . 210 B 210 
B 211 2 n ASP . 211 B 211 
B 212 2 n ASN . 212 B 212 
B 213 2 n GLY . 213 B 213 
B 214 2 n SER . 214 B 214 
B 215 2 n GLY . 215 B 215 
B 216 2 n THR . 216 B 216 
B 217 2 n GLN . 217 B 217 
B 218 2 n ALA . 218 B 218 
B 219 2 n GLN . 219 B 219 
B 220 2 n SER . 220 B 220 
B 221 2 n SER . 221 B 221 
B 222 2 n TRP . 222 B 222 
B 223 2 n THR . 223 B 223 
B 224 2 n LYS . 224 B 224 
B 225 2 n ARG . 225 B 225 
B 226 2 n ALA . 226 B 226 
B 227 2 n VAL . 227 B 227 
B 228 2 n GLU . 228 B 228 
B 229 2 n ILE . 229 B 229 
B 230 2 n ASP . 230 B 230 
B 231 2 n SER . 231 B 231 
B 232 2 n PRO . 232 B 232 
B 233 2 n GLN . 233 B 233 
B 234 2 n ASP . 234 B 234 
B 235 2 n MET . 235 B 235 
B 236 2 n SER . 236 B 236 
B 237 2 n PRO . 237 B 237 
B 238 2 n ASP . 238 B 238 
B 239 2 n GLN . 239 B 239 
B 240 2 n SER . 240 B 240 
B 241 2 n ALA . 241 B 241 
B 242 2 n ASP . 242 B 242 
B 243 2 n PRO . 243 B 243 
B 244 2 n PRO . 244 B 244 
B 245 2 n GLU . 245 B 245 
B 246 2 n GLY . 246 B 246 
B 247 2 n THR . 247 B 247 
B 248 2 n CYS . 248 B 248 
B 249 2 n ALA . 249 B 249 
B 250 2 n HIS . 250 B 250 
B 251 2 n VAL . 251 B 251 
B 252 2 n ASN . 252 B 252 
B 253 2 n HIS . 253 B 253 
B 254 2 n PRO . 254 B 254 
B 255 2 n LYS . 255 B 255 
B 256 2 n SER . 256 B 256 
B 257 2 n GLU . 257 B 257 
B 258 2 n ILE . 258 B 258 
B 259 2 n CYS . 259 B 259 
B 260 2 n SER . 260 B 260 
B 261 2 n ASN . 261 B 261 
B 262 2 n ARG . 262 B 262 
B 263 2 n TRP . 263 B 263 
B 264 2 n LEU . 264 B 264 
B 265 2 n PRO . 265 B 265 
B 266 2 n GLY . 266 B 266 
B 267 2 n ASP . 267 B 267 
B 268 2 n GLY . 268 B 268 
B 269 2 n PHE . 269 B 269 
B 270 2 n LYS . 270 B 270 
B 271 2 n GLY . 271 B 271 
B 272 2 n LYS . 272 B 272 
B 273 2 n GLU . 273 B 273 
B 274 2 n LEU . 274 B 274 
B 275 2 n GLU . 275 B 275 
B 276 2 n ILE . 276 B 276 
B 277 2 n GLY . 277 B 277 
B 278 2 n ALA . 278 B 278 
B 279 2 n PRO . 279 B 279 
B 280 2 n GLY . 280 B 280 
B 281 2 n ASN . 281 B 281 
B 282 2 n LEU . 282 B 282 
B 283 2 n ASN . 283 B 283 
B 284 2 n THR . 284 B 284 
B 285 2 n ASP . 285 B 285 
B 286 2 n ASP . 286 B 286 
B 287 2 n GLN . 287 B 287 
B 288 2 n SER . 288 B 288 
B 289 2 n SER . 289 B 289 
B 290 2 n PRO . 290 B 290 
B 291 2 n ASN . 291 B 291 
B 292 2 n GLU . 292 B 292 
B 293 2 n SER . 293 B 293 
B 294 2 n SER . 294 B 294 
B 295 2 n VAL . 295 B 295 
B 296 2 n LYS . 296 B 296 
B 297 2 n PRO . 297 B 297 
B 298 2 n THR . 298 B 298 
B 299 2 n ASP . 299 B 299 
B 300 2 n GLY . 300 B 300 
B 301 2 n ARG . 301 B 301 
B 302 2 n CYS . 302 B 302 
B 303 2 n GLU . 303 B 303 
B 304 2 n TYR . 304 B 304 
B 305 2 n LEU . 305 B 305 
B 306 2 n PRO . 306 B 306 
B 307 2 n GLN . 307 B 307 
B 308 2 n ASN . 308 B 308 
B 309 2 n ASN . 309 B 309 
B 310 2 n SER . 310 B 310 
B 311 2 n SER . 311 B 311 
B 312 2 n ASP . 312 B 312 
B 313 2 n THR . 313 B 313 
B 314 2 n VAL . 314 B 314 
B 315 2 n MET . 315 B 315 
B 316 2 n GLU . 316 B 316 
B 317 2 n ASN . 317 B 317 
B 318 2 n LEU . 318 B 318 
B 319 2 n GLU . 319 B 319 
B 320 2 n GLU . 320 B 320 
B 321 2 n PRO . 321 B 321 
B 322 2 n ILE . 322 B 322 
B 323 2 n VAL . 323 B 323 
B 324 2 n ARG . 324 B 324 
B 325 2 n ALA . 325 B 325 
B 326 2 n ALA . 326 B 326 
B 327 2 n ASP . 327 B 327 
B 328 2 n LEU . 328 B 328 
B 329 2 n ILE . 329 B 329 
B 330 2 n GLY . 330 B 330 
B 331 2 n SER . 331 B 331 
B 332 2 n MET . 332 B 332 
B 333 2 n ALA . 333 B 333 
B 334 2 n LYS . 334 B 334 
B 335 2 n ASN . 335 B 335 
B 336 2 n MET . 336 B 336 
B 337 2 n ASP . 337 B 337 
B 338 2 n ALA . 338 B 338 
B 339 2 n GLN . 339 B 339 
B 340 2 n GLN . 340 B 340 
B 341 2 n ALA . 341 B 341 
B 342 2 n ALA . 342 B 342 
B 343 2 n ALA . 343 B 343 
B 344 2 n ARG . 344 B 344 
B 345 2 n ALA . 345 B 345 
B 346 2 n ILE . 346 B 346 
B 347 2 n ASP . 347 B 347 
B 348 2 n ALA . 348 B 348 
B 349 2 n PRO . 349 B 349 
B 350 2 n ASN . 350 B 350 
B 351 2 n CYS . 351 B 351 
B 352 2 n SER . 352 B 352 
B 353 2 n LEU . 353 B 353 
B 354 2 n GLN . 354 B 354 
B 355 2 n ALA . 355 B 355 
B 356 2 n PRO . 356 B 356 
B 357 2 n GLU . 357 B 357 
B 358 2 n GLY . 358 B 358 
B 359 2 n LYS . 359 B 359 
B 360 2 n ASP . 360 B 360 
B 361 2 n THR . 361 B 361 
B 362 2 n ASP . 362 B 362 
B 363 2 n GLY . 363 B 363 
B 364 2 n GLU . 364 B 364 
B 365 2 n ASN . 365 B 365 
B 366 2 n ALA . 366 B 366 
B 367 2 n MET . 367 B 367 
B 368 2 n PRO . 368 B 368 
B 369 2 n TYR . 369 B 369 
B 370 2 n LEU . 370 B 370 
B 371 2 n GLU . 371 B 371 
B 372 2 n LEU . 372 B 372 
B 373 2 n SER . 373 B 373 
B 374 2 n LEU . 374 B 374 
B 375 2 n LYS . 375 B 375 
B 376 2 n ARG . 376 B 376 
B 377 2 n SER . 377 B 377 
B 378 2 n ARG . 378 B 378 
B 379 2 n SER . 379 B 379 
B 380 2 n THR . 380 B 380 
B 381 2 n GLY . 381 B 381 
B 382 2 n GLU . 382 B 382 
B 383 2 n GLY . 383 B 383 
B 384 2 n ALA . 384 B 384 
B 385 2 n GLY . 385 B 385 
B 386 2 n PRO . 386 B 386 
B 387 2 n ILE . 387 B 387 
B 388 2 n GLN . 388 B 388 
B 389 2 n GLU . 389 B 389 
B 390 2 n GLU . 390 B 390 
B 391 2 n GLN . 391 B 391 
B 392 2 n ARG . 392 B 392 
B 393 2 n ASN . 393 B 393 
B 394 2 n VAL . 394 B 394 
B 395 2 n VAL . 395 B 395 
B 396 2 n ARG . 396 B 396 
B 397 2 n ARG . 397 B 397 
B 398 2 n SER . 398 B 398 
B 399 2 n ASP . 399 B 399 
B 400 2 n LEU . 400 B 400 
B 401 2 n SER . 401 B 401 
B 402 2 n ALA . 402 B 402 
B 403 2 n PHE . 403 B 403 
B 404 2 n THR . 404 B 404 
B 405 2 n ARG . 405 B 405 
B 406 2 n TYR . 406 B 406 
B 407 2 n ASN . 407 B 407 
B 408 2 n MET . 408 B 408 
B 409 2 n CYS . 409 B 409 
B 410 2 n ALA . 410 B 410 
B 411 2 n VAL . 411 B 411 
B 412 2 n SER . 412 B 412 
B 413 2 n ASN . 413 B 413 
B 414 2 n GLN . 414 B 414 
B 415 2 n GLY . 415 B 415 
B 416 2 n GLY . 416 B 416 
B 417 2 n ALA . 417 B 417 
B 418 2 n GLY . 418 B 418 
B 419 2 n PHE . 419 B 419 
B 420 2 n VAL . 420 B 420 
B 421 2 n GLY . 421 B 421 
B 422 2 n SER . 422 B 422 
B 423 2 n CYS . 423 B 423 
B 424 2 n SER . 424 B 424 
B 425 2 n PRO . 425 B 425 
B 426 2 n ASN . 426 B 426 
B 427 2 n GLY . 427 B 427 
B 428 2 n ASP . 428 B 428 
B 429 2 n SER . 429 B 429 
B 430 2 n SER . 430 B 430 
B 431 2 n GLU . 431 B 431 
B 432 2 n ALA . 432 B 432 
B 433 2 n ALA . 433 B 433 
B 434 2 n LYS . 434 B 434 
B 435 2 n THR . 435 B 435 
B 436 2 n VAL . 436 B 436 
B 437 2 n ALA . 437 B 437 
B 438 2 n ALA . 438 B 438 
B 439 2 n GLN . 439 B 439 
B 440 2 n MET . 440 B 440 
B 441 2 n LYS . 441 B 441 
B 442 2 n GLN . 442 B 442 
B 443 2 n GLY . 443 B 443 
B 444 2 n SER . 444 B 444 
B 445 2 n ASN . 445 B 445 
B 446 2 n GLY . 446 B 446 
B 447 2 n SER . 447 B 447 
B 448 2 n SER . 448 B 448 
B 449 2 n ASN . 449 B 449 
B 450 2 n ASN . 450 B 450 
B 451 2 n ASN . 451 B 451 
B 452 2 n ASP . 452 B 452 
B 453 2 n MET . 453 B 453 
B 454 2 n GLY . 454 B 454 
B 455 2 n SER . 455 B 455 
B 456 2 n THR . 456 B 456 
B 457 2 n THR . 457 B 457 
B 458 2 n LYS . 458 B 458 
B 459 2 n SER . 459 B 459 
B 460 2 n VAL . 460 B 460 
B 461 2 n VAL . 461 B 461 
B 462 2 n THR . 462 B 462 
B 463 2 n LYS . 463 B 463 
B 464 2 n PRO . 464 B 464 
B 465 2 n CYS . 465 B 465 
B 466 2 n GLY . 466 B 466 
B 467 2 n ASN . 467 B 467 
B 468 2 n ASN . 468 B 468 
B 469 2 n LYS . 469 B 469 
B 470 2 n VAL . 470 B 470 
B 471 2 n SER . 471 B 471 
B 472 2 n PRO . 472 B 472 
B 473 2 n ILE . 473 B 473 
B 474 2 n ASN . 474 B 474 
B 475 2 n GLY . 475 B 475 
B 476 2 n ASN . 476 B 476 
B 477 2 n THR . 477 B 477 
B 478 2 n HIS . 478 B 478 
B 479 2 n THR . 479 B 479 
B 480 2 n SER . 480 B 480 
B 481 2 n ALA . 481 B 481 
B 482 2 n PHE . 482 B 482 
B 483 2 n HIS . 483 B 483 
B 484 2 n CYS . 484 B 484 
B 485 2 n VAL . 485 B 485 
B 486 2 n GLN . 486 B 486 
B 487 2 n PRO . 487 B 487 
B 488 2 n TRP . 488 B 488 
B 489 2 n THR . 489 B 489 
B 490 2 n PRO . 490 B 490 
B 491 2 n ALA . 491 B 491 
B 492 2 n THR . 492 B 492 
B 493 2 n ALA . 493 B 493 
B 494 2 n ALA . 494 B 494 
B 495 2 n GLY . 495 B 495 
B 496 2 n LYS . 496 B 496 
B 497 2 n ASP . 497 B 497 
B 498 2 n LYS . 498 B 498 
B 499 2 n ALA . 499 B 499 
B 500 2 n ASP . 500 B 500 
B 501 2 n GLU . 501 B 501 
B 502 2 n VAL . 502 B 502 
B 503 2 n SER . 503 B 503 
B 504 2 n LYS . 504 B 504 
B 505 2 n LYS . 505 B 505 
B 506 2 n ASN . 506 B 506 
B 507 2 n VAL . 507 B 507 
B 508 2 n ALA . 508 B 508 
B 509 2 n ALA . 509 B 509 
B 510 2 n ALA . 510 B 510 
B 511 2 n ALA . 511 B 511 
B 512 2 n ALA . 512 B 512 
B 513 2 n ALA . 513 B 513 
B 514 2 n ALA . 514 B 514 
B 515 2 n LYS . 515 B 515 
B 516 2 n GLU . 516 B 516 
B 517 2 n MET . 517 B 517 
B 518 2 n GLY . 518 B 518 
B 519 2 n CYS . 519 B 519 
B 520 2 n GLU . 520 B 520 
B 521 2 n ALA . 521 B 521 
B 522 2 n GLN . 522 B 522 
B 523 2 n SER . 523 B 523 
B 524 2 n LYS . 524 B 524 
B 525 2 n HIS . 525 B 525 
B 526 2 n PRO . 526 B 526 
B 527 2 n CYS . 527 B 527 
B 528 2 n ALA . 528 B 528 
B 529 2 n ALA . 529 B 529 
B 530 2 n ALA . 530 B 530 
B 531 2 n ASP . 531 B 531 
B 532 2 n ASP . 532 B 532 
B 533 2 n VAL . 533 B 533 
B 534 2 n ASN . 534 B 534 
B 535 2 n GLY . 535 B 535 
B 536 2 n GLY . 536 B 536 
B 537 2 n SER . 537 B 537 
B 538 2 n ALA . 538 B 538 
B 539 2 n GLY . 539 B 539 
B 540 2 n GLY . 540 B 540 
B 541 2 n THR . 541 B 541 
B 542 2 n ALA . 542 B 542 
B 543 2 n GLN . 543 B 543 
B 544 2 n SER . 544 B 544 
B 545 2 n SER . 545 B 545 
B 546 2 n VAL . 546 B 546 
B 547 2 n VAL . 547 B 547 
B 548 2 n ASN . 548 B 548 
B 549 2 n PRO . 549 B 549 
B 550 2 n SER . 550 B 550 
B 551 2 n GLY . 551 B 551 
B 552 2 n PRO . 552 B 552 
B 553 2 n VAL . 553 B 553 
B 554 2 n GLU . 554 B 554 
B 555 2 n GLY . 555 B 555 
B 556 2 n HIS . 556 B 556 
B 557 2 n ALA . 557 B 557 
B 558 2 n ALA . 558 B 558 
B 559 2 n ASN . 559 B 559 
B 560 2 n TYR . 560 B 560 
B 561 2 n GLY . 561 B 561 
B 562 2 n SER . 562 B 562 
B 563 2 n ASN . 563 B 563 
B 564 2 n SER . 564 B 564 
B 565 2 n PHE . 565 B 565 
B 566 2 n SER . 566 B 566 
B 567 2 n ASN . 567 B 567 
B 568 2 n ASN . 568 B 568 
B 569 2 n ASN . 569 B 569 
B 570 2 n THR . 570 B 570 
B 571 2 n ASN . 571 B 571 
B 572 2 n ASN . 572 B 572 
B 573 2 n GLY . 573 B 573 
B 574 2 n SER . 574 B 574 
B 575 2 n THR . 575 B 575 
B 576 2 n ALA . 576 B 576 
B 577 2 n ALA . 577 B 577 
B 578 2 n THR . 578 B 578 
B 579 2 n THR . 579 B 579 
B 580 2 n ALA . 580 B 580 
B 581 2 n ALA . 581 B 581 
B 582 2 n ALA . 582 B 582 
B 583 2 n ALA . 583 B 583 
B 584 2 n ALA . 584 B 584 
B 585 2 n VAL . 585 B 585 
B 586 2 n HIS . 586 B 586 
B 587 2 n ALA . 587 B 587 
B 588 2 n GLU . 588 B 588 
B 589 2 n THR . 589 B 589 
B 590 2 n GLY . 590 B 590 
B 591 2 n GLY . 591 B 591 
B 592 2 n GLY . 592 B 592 
B 593 2 n VAL . 593 B 593 
B 594 2 n ASP . 594 B 594 
B 595 2 n LYS . 595 B 595 
B 596 2 n ARG . 596 B 596 
B 597 2 n SER . 597 B 597 
B 598 2 n ASN . 598 B 598 
B 599 2 n MET . 599 B 599 
B 600 2 n MET . 600 B 600 
B 601 2 n ASN . 601 B 601 
B 602 2 n MET . 602 B 602 
B 603 2 n LYS . 603 B 603 
B 604 2 n ARG . 604 B 604 
B 605 2 n GLU . 605 B 605 
B 606 2 n ARG . 606 B 606 
B 607 2 n ARG . 607 B 607 
B 608 2 n VAL . 608 B 608 
B 609 2 n ALA . 609 B 609 
B 610 2 n ALA . 610 B 610 
B 611 2 n VAL . 611 B 611 
B 612 2 n ASN . 612 B 612 
B 613 2 n LYS . 613 B 613 
B 614 2 n PHE . 614 B 614 
B 615 2 n ARG . 615 B 615 
B 616 2 n GLU . 616 B 616 
B 617 2 n LYS . 617 B 617 
B 618 2 n ARG . 618 B 618 
B 619 2 n LYS . 619 B 619 
B 620 2 n GLU . 620 B 620 
B 621 2 n ARG . 621 B 621 
B 622 2 n ASN . 622 B 622 
B 623 2 n PHE . 623 B 623 
B 624 2 n GLY . 624 B 624 
B 625 2 n LYS . 625 B 625 
B 626 2 n LYS . 626 B 626 
B 627 2 n VAL . 627 B 627 
B 628 2 n ARG . 628 B 628 
B 629 2 n TYR . 629 B 629 
B 630 2 n GLN . 630 B 630 
B 631 2 n SER . 631 B 631 
B 632 2 n ARG . 632 B 632 
B 633 2 n LYS . 633 B 633 
B 634 2 n ARG . 634 B 634 
B 635 2 n LEU . 635 B 635 
B 636 2 n ALA . 636 B 636 
B 637 2 n GLU . 637 B 637 
B 638 2 n GLN . 638 B 638 
B 639 2 n ARG . 639 B 639 
B 640 2 n PRO . 640 B 640 
B 641 2 n ARG . 641 B 641 
B 642 2 n VAL . 642 B 642 
B 643 2 n ARG . 643 B 643 
B 644 2 n GLY . 644 B 644 
B 645 2 n GLN . 645 B 645 
B 646 2 n PHE . 646 B 646 
B 647 2 n VAL . 647 B 647 
B 648 2 n ARG . 648 B 648 
B 649 2 n GLN . 649 B 649 
B 650 2 n PRO . 650 B 650 
B 651 2 n PRO . 651 B 651 
B 652 2 n ALA . 652 B 652 
B 653 2 n PRO . 653 B 653 
B 654 2 n ALA . 654 B 654 
B 655 2 n ALA . 655 B 655 
B 656 2 n VAL . 656 B 656 
B 657 2 n GLU . 657 B 657 
B 658 2 n ARG . 658 B 658 
#
_software.classification other
_software.date           ?
_software.description    "Structure prediction"
_software.name           AlphaFold
_software.pdbx_ordinal   1
_software.type           package
_software.version        "AlphaFold-beta-20231127 (2b86f29d-618d-47cf-8aef-20020b1102eb @ 2025-03-04 04:58:25)"
#
loop_
_struct_asym.entity_id
_struct_asym.id
1 A 
2 B 
#
loop_
_atom_site.group_PDB
_atom_site.id
_atom_site.type_symbol
_atom_site.label_atom_id
_atom_site.label_alt_id
_atom_site.label_comp_id
_atom_site.label_asym_id
_atom_site.label_entity_id
_atom_site.label_seq_id
_atom_site.pdbx_PDB_ins_code
_atom_site.Cartn_x
_atom_site.Cartn_y
_atom_site.Cartn_z
_atom_site.occupancy
_atom_site.B_iso_or_equiv
_atom_site.auth_seq_id
_atom_site.auth_asym_id
_atom_site.pdbx_PDB_model_num
ATOM 1    N N   . MET A 1 1   ? -4.983  36.274  -12.747 1.00 25.74 1   A 1 
ATOM 2    C CA  . MET A 1 1   ? -5.078  34.827  -12.974 1.00 30.04 1   A 1 
ATOM 3    C C   . MET A 1 1   ? -4.742  34.471  -14.423 1.00 30.98 1   A 1 
ATOM 4    O O   . MET A 1 1   ? -3.694  33.876  -14.674 1.00 27.49 1   A 1 
ATOM 5    C CB  . MET A 1 1   ? -6.469  34.324  -12.593 1.00 28.96 1   A 1 
ATOM 6    C CG  . MET A 1 1   ? -6.884  34.771  -11.200 1.00 26.92 1   A 1 
ATOM 7    S SD  . MET A 1 1   ? -8.650  34.688  -10.948 1.00 23.89 1   A 1 
ATOM 8    C CE  . MET A 1 1   ? -8.782  35.627  -9.425  1.00 22.59 1   A 1 
ATOM 9    N N   . PRO A 1 2   ? -5.600  34.837  -15.385 1.00 28.04 2   A 1 
ATOM 10   C CA  . PRO A 1 2   ? -5.191  34.638  -16.784 1.00 30.89 2   A 1 
ATOM 11   C C   . PRO A 1 2   ? -3.992  35.479  -17.165 1.00 31.40 2   A 1 
ATOM 12   O O   . PRO A 1 2   ? -3.184  35.068  -18.000 1.00 28.69 2   A 1 
ATOM 13   C CB  . PRO A 1 2   ? -6.441  35.036  -17.587 1.00 28.83 2   A 1 
ATOM 14   C CG  . PRO A 1 2   ? -7.188  35.944  -16.683 1.00 28.91 2   A 1 
ATOM 15   C CD  . PRO A 1 2   ? -6.922  35.434  -15.286 1.00 31.33 2   A 1 
ATOM 16   N N   . ARG A 1 3   ? -3.842  36.635  -16.538 1.00 28.84 3   A 1 
ATOM 17   C CA  . ARG A 1 3   ? -2.681  37.484  -16.773 1.00 32.01 3   A 1 
ATOM 18   C C   . ARG A 1 3   ? -1.400  36.817  -16.285 1.00 31.21 3   A 1 
ATOM 19   O O   . ARG A 1 3   ? -0.367  36.884  -16.951 1.00 29.01 3   A 1 
ATOM 20   C CB  . ARG A 1 3   ? -2.857  38.838  -16.087 1.00 30.73 3   A 1 
ATOM 21   C CG  . ARG A 1 3   ? -3.927  39.713  -16.731 1.00 29.05 3   A 1 
ATOM 22   C CD  . ARG A 1 3   ? -4.081  41.022  -15.986 1.00 27.63 3   A 1 
ATOM 23   N NE  . ARG A 1 3   ? -5.091  41.885  -16.592 1.00 26.58 3   A 1 
ATOM 24   C CZ  . ARG A 1 3   ? -4.855  42.780  -17.539 1.00 26.10 3   A 1 
ATOM 25   N NH1 . ARG A 1 3   ? -3.633  42.940  -18.010 1.00 24.05 3   A 1 
ATOM 26   N NH2 . ARG A 1 3   ? -5.839  43.512  -18.017 1.00 22.69 3   A 1 
ATOM 27   N N   . CYS A 1 4   ? -1.475  36.144  -15.141 1.00 29.22 4   A 1 
ATOM 28   C CA  . CYS A 1 4   ? -0.314  35.442  -14.623 1.00 32.91 4   A 1 
ATOM 29   C C   . CYS A 1 4   ? 0.063   34.268  -15.522 1.00 32.84 4   A 1 
ATOM 30   O O   . CYS A 1 4   ? 1.238   34.061  -15.819 1.00 30.82 4   A 1 
ATOM 31   C CB  . CYS A 1 4   ? -0.579  34.963  -13.192 1.00 31.86 4   A 1 
ATOM 32   S SG  . CYS A 1 4   ? -0.812  36.311  -12.009 1.00 29.29 4   A 1 
ATOM 33   N N   . ASN A 1 5   ? -0.942  33.513  -15.959 1.00 31.34 5   A 1 
ATOM 34   C CA  . ASN A 1 5   ? -0.684  32.405  -16.873 1.00 33.68 5   A 1 
ATOM 35   C C   . ASN A 1 5   ? -0.129  32.910  -18.198 1.00 32.98 5   A 1 
ATOM 36   O O   . ASN A 1 5   ? 0.774   32.304  -18.782 1.00 30.88 5   A 1 
ATOM 37   C CB  . ASN A 1 5   ? -1.966  31.608  -17.110 1.00 33.26 5   A 1 
ATOM 38   C CG  . ASN A 1 5   ? -2.442  30.893  -15.861 1.00 30.93 5   A 1 
ATOM 39   O OD1 . ASN A 1 5   ? -1.688  30.705  -14.904 1.00 29.83 5   A 1 
ATOM 40   N ND2 . ASN A 1 5   ? -3.691  30.480  -15.851 1.00 30.47 5   A 1 
ATOM 41   N N   . LYS A 1 6   ? -0.665  34.022  -18.662 1.00 31.28 6   A 1 
ATOM 42   C CA  . LYS A 1 6   ? -0.175  34.627  -19.891 1.00 34.19 6   A 1 
ATOM 43   C C   . LYS A 1 6   ? 1.253   35.139  -19.711 1.00 33.79 6   A 1 
ATOM 44   O O   . LYS A 1 6   ? 2.070   35.024  -20.633 1.00 31.66 6   A 1 
ATOM 45   C CB  . LYS A 1 6   ? -1.113  35.759  -20.311 1.00 33.35 6   A 1 
ATOM 46   C CG  . LYS A 1 6   ? -1.023  36.108  -21.780 1.00 32.27 6   A 1 
ATOM 47   C CD  . LYS A 1 6   ? 0.029   37.161  -22.072 1.00 30.49 6   A 1 
ATOM 48   C CE  . LYS A 1 6   ? 0.076   37.474  -23.561 1.00 27.89 6   A 1 
ATOM 49   N NZ  . LYS A 1 6   ? 1.081   38.504  -23.868 1.00 26.87 6   A 1 
ATOM 50   N N   . CYS A 1 7   ? 1.562   35.659  -18.537 1.00 32.26 7   A 1 
ATOM 51   C CA  . CYS A 1 7   ? 2.914   36.098  -18.231 1.00 35.09 7   A 1 
ATOM 52   C C   . CYS A 1 7   ? 3.896   34.934  -18.283 1.00 34.03 7   A 1 
ATOM 53   O O   . CYS A 1 7   ? 4.998   35.058  -18.827 1.00 32.00 7   A 1 
ATOM 54   C CB  . CYS A 1 7   ? 2.954   36.780  -16.865 1.00 33.80 7   A 1 
ATOM 55   S SG  . CYS A 1 7   ? 4.592   37.359  -16.391 1.00 32.15 7   A 1 
ATOM 56   N N   . LEU A 1 8   ? 3.489   33.801  -17.742 1.00 31.74 8   A 1 
ATOM 57   C CA  . LEU A 1 8   ? 4.309   32.602  -17.827 1.00 35.51 8   A 1 
ATOM 58   C C   . LEU A 1 8   ? 4.502   32.169  -19.276 1.00 34.44 8   A 1 
ATOM 59   O O   . LEU A 1 8   ? 5.589   31.747  -19.668 1.00 32.18 8   A 1 
ATOM 60   C CB  . LEU A 1 8   ? 3.683   31.475  -17.009 1.00 33.89 8   A 1 
ATOM 61   C CG  . LEU A 1 8   ? 3.635   31.697  -15.498 1.00 32.45 8   A 1 
ATOM 62   C CD1 . LEU A 1 8   ? 2.819   30.611  -14.833 1.00 32.24 8   A 1 
ATOM 63   C CD2 . LEU A 1 8   ? 5.037   31.746  -14.910 1.00 34.75 8   A 1 
ATOM 64   N N   . SER A 1 9   ? 3.436   32.265  -20.074 1.00 33.20 9   A 1 
ATOM 65   C CA  . SER A 1 9   ? 3.525   31.937  -21.492 1.00 35.94 9   A 1 
ATOM 66   C C   . SER A 1 9   ? 4.459   32.888  -22.231 1.00 35.38 9   A 1 
ATOM 67   O O   . SER A 1 9   ? 5.200   32.464  -23.122 1.00 32.54 9   A 1 
ATOM 68   C CB  . SER A 1 9   ? 2.140   31.953  -22.125 1.00 34.27 9   A 1 
ATOM 69   O OG  . SER A 1 9   ? 1.300   30.990  -21.519 1.00 32.66 9   A 1 
ATOM 70   N N   . GLU A 1 10  ? 4.416   34.159  -21.860 1.00 32.20 10  A 1 
ATOM 71   C CA  . GLU A 1 10  ? 5.336   35.131  -22.440 1.00 34.68 10  A 1 
ATOM 72   C C   . GLU A 1 10  ? 6.777   34.797  -22.079 1.00 34.06 10  A 1 
ATOM 73   O O   . GLU A 1 10  ? 7.667   34.882  -22.926 1.00 31.20 10  A 1 
ATOM 74   C CB  . GLU A 1 10  ? 4.998   36.539  -21.968 1.00 32.41 10  A 1 
ATOM 75   C CG  . GLU A 1 10  ? 3.718   37.093  -22.557 1.00 30.46 10  A 1 
ATOM 76   C CD  . GLU A 1 10  ? 3.387   38.471  -22.016 1.00 28.64 10  A 1 
ATOM 77   O OE1 . GLU A 1 10  ? 4.076   38.934  -21.094 1.00 28.27 10  A 1 
ATOM 78   O OE2 . GLU A 1 10  ? 2.439   39.080  -22.518 1.00 29.99 10  A 1 
ATOM 79   N N   . ASN A 1 11  ? 6.991   34.413  -20.831 1.00 33.89 11  A 1 
ATOM 80   C CA  . ASN A 1 11  ? 8.326   34.011  -20.409 1.00 35.54 11  A 1 
ATOM 81   C C   . ASN A 1 11  ? 8.786   32.753  -21.135 1.00 34.72 11  A 1 
ATOM 82   O O   . ASN A 1 11  ? 9.975   32.597  -21.423 1.00 31.70 11  A 1 
ATOM 83   C CB  . ASN A 1 11  ? 8.357   33.790  -18.901 1.00 33.60 11  A 1 
ATOM 84   C CG  . ASN A 1 11  ? 8.198   35.075  -18.121 1.00 31.23 11  A 1 
ATOM 85   O OD1 . ASN A 1 11  ? 8.481   36.162  -18.615 1.00 30.94 11  A 1 
ATOM 86   N ND2 . ASN A 1 11  ? 7.757   34.965  -16.882 1.00 32.29 11  A 1 
ATOM 87   N N   . ASP A 1 12  ? 7.850   31.866  -21.439 1.00 31.89 12  A 1 
ATOM 88   C CA  . ASP A 1 12  ? 8.180   30.675  -22.212 1.00 34.30 12  A 1 
ATOM 89   C C   . ASP A 1 12  ? 8.579   31.034  -23.641 1.00 33.30 12  A 1 
ATOM 90   O O   . ASP A 1 12  ? 9.518   30.460  -24.192 1.00 30.57 12  A 1 
ATOM 91   C CB  . ASP A 1 12  ? 6.993   29.709  -22.235 1.00 32.12 12  A 1 
ATOM 92   C CG  . ASP A 1 12  ? 6.688   29.124  -20.872 1.00 29.74 12  A 1 
ATOM 93   O OD1 . ASP A 1 12  ? 7.549   29.197  -19.974 1.00 28.72 12  A 1 
ATOM 94   O OD2 . ASP A 1 12  ? 5.583   28.573  -20.702 1.00 29.76 12  A 1 
ATOM 95   N N   . SER A 1 13  ? 7.845   31.970  -24.226 1.00 32.07 13  A 1 
ATOM 96   C CA  . SER A 1 13  ? 8.127   32.376  -25.599 1.00 34.36 13  A 1 
ATOM 97   C C   . SER A 1 13  ? 9.443   33.154  -25.705 1.00 33.55 13  A 1 
ATOM 98   O O   . SER A 1 13  ? 10.193  32.971  -26.666 1.00 31.25 13  A 1 
ATOM 99   C CB  . SER A 1 13  ? 6.974   33.213  -26.143 1.00 33.04 13  A 1 
ATOM 100  O OG  . SER A 1 13  ? 5.777   32.466  -26.189 1.00 31.80 13  A 1 
ATOM 101  N N   . ALA A 1 14  ? 9.706   34.026  -24.739 1.00 31.41 14  A 1 
ATOM 102  C CA  . ALA A 1 14  ? 10.920  34.841  -24.722 1.00 34.06 14  A 1 
ATOM 103  C C   . ALA A 1 14  ? 11.666  34.586  -23.413 1.00 33.60 14  A 1 
ATOM 104  O O   . ALA A 1 14  ? 11.564  35.364  -22.464 1.00 31.51 14  A 1 
ATOM 105  C CB  . ALA A 1 14  ? 10.577  36.315  -24.889 1.00 32.68 14  A 1 
ATOM 106  N N   . SER A 1 15  ? 12.381  33.479  -23.374 1.00 32.90 15  A 1 
ATOM 107  C CA  . SER A 1 15  ? 12.996  33.027  -22.130 1.00 35.18 15  A 1 
ATOM 108  C C   . SER A 1 15  ? 14.188  33.889  -21.721 1.00 34.44 15  A 1 
ATOM 109  O O   . SER A 1 15  ? 14.273  34.333  -20.571 1.00 32.15 15  A 1 
ATOM 110  C CB  . SER A 1 15  ? 13.425  31.568  -22.265 1.00 33.97 15  A 1 
ATOM 111  O OG  . SER A 1 15  ? 14.354  31.407  -23.317 1.00 32.24 15  A 1 
ATOM 112  N N   . GLU A 1 16  ? 15.097  34.136  -22.652 1.00 30.01 16  A 1 
ATOM 113  C CA  . GLU A 1 16  ? 16.348  34.805  -22.305 1.00 32.06 16  A 1 
ATOM 114  C C   . GLU A 1 16  ? 16.255  36.328  -22.428 1.00 31.50 16  A 1 
ATOM 115  O O   . GLU A 1 16  ? 16.456  37.051  -21.450 1.00 29.26 16  A 1 
ATOM 116  C CB  . GLU A 1 16  ? 17.485  34.250  -23.173 1.00 30.35 16  A 1 
ATOM 117  C CG  . GLU A 1 16  ? 18.874  34.572  -22.632 1.00 28.55 16  A 1 
ATOM 118  C CD  . GLU A 1 16  ? 19.150  33.905  -21.298 1.00 26.95 16  A 1 
ATOM 119  O OE1 . GLU A 1 16  ? 19.768  34.543  -20.436 1.00 26.66 16  A 1 
ATOM 120  O OE2 . GLU A 1 16  ? 18.744  32.745  -21.120 1.00 28.94 16  A 1 
ATOM 121  N N   . ASP A 1 17  ? 15.931  36.796  -23.617 1.00 30.23 17  A 1 
ATOM 122  C CA  . ASP A 1 17  ? 15.892  38.234  -23.884 1.00 33.40 17  A 1 
ATOM 123  C C   . ASP A 1 17  ? 14.445  38.756  -23.881 1.00 32.60 17  A 1 
ATOM 124  O O   . ASP A 1 17  ? 13.577  38.182  -23.222 1.00 30.39 17  A 1 
ATOM 125  C CB  . ASP A 1 17  ? 16.607  38.534  -25.204 1.00 31.66 17  A 1 
ATOM 126  C CG  . ASP A 1 17  ? 18.113  38.432  -25.072 1.00 29.27 17  A 1 
ATOM 127  O OD1 . ASP A 1 17  ? 18.624  38.570  -23.943 1.00 28.51 17  A 1 
ATOM 128  O OD2 . ASP A 1 17  ? 18.776  38.227  -26.103 1.00 29.21 17  A 1 
ATOM 129  N N   . ARG A 1 18  ? 14.192  39.811  -24.611 1.00 33.22 18  A 1 
ATOM 130  C CA  . ARG A 1 18  ? 12.894  40.478  -24.669 1.00 36.87 18  A 1 
ATOM 131  C C   . ARG A 1 18  ? 12.513  41.058  -23.308 1.00 36.21 18  A 1 
ATOM 132  O O   . ARG A 1 18  ? 11.439  40.781  -22.768 1.00 33.90 18  A 1 
ATOM 133  C CB  . ARG A 1 18  ? 11.795  39.558  -25.203 1.00 35.29 18  A 1 
ATOM 134  C CG  . ARG A 1 18  ? 12.059  39.081  -26.622 1.00 34.20 18  A 1 
ATOM 135  C CD  . ARG A 1 18  ? 10.901  38.255  -27.137 1.00 33.47 18  A 1 
ATOM 136  N NE  . ARG A 1 18  ? 11.149  37.767  -28.487 1.00 31.97 18  A 1 
ATOM 137  C CZ  . ARG A 1 18  ? 10.308  37.011  -29.181 1.00 30.47 18  A 1 
ATOM 138  N NH1 . ARG A 1 18  ? 9.146   36.649  -28.670 1.00 28.10 18  A 1 
ATOM 139  N NH2 . ARG A 1 18  ? 10.628  36.619  -30.392 1.00 27.68 18  A 1 
ATOM 140  N N   . HIS A 1 19  ? 13.390  41.856  -22.764 1.00 33.54 19  A 1 
ATOM 141  C CA  . HIS A 1 19  ? 13.121  42.549  -21.516 1.00 37.25 19  A 1 
ATOM 142  C C   . HIS A 1 19  ? 11.939  43.508  -21.630 1.00 36.71 19  A 1 
ATOM 143  O O   . HIS A 1 19  ? 11.287  43.810  -20.629 1.00 35.00 19  A 1 
ATOM 144  C CB  . HIS A 1 19  ? 14.367  43.305  -21.064 1.00 35.88 19  A 1 
ATOM 145  C CG  . HIS A 1 19  ? 15.558  42.415  -20.873 1.00 34.58 19  A 1 
ATOM 146  N ND1 . HIS A 1 19  ? 15.638  41.473  -19.882 1.00 32.78 19  A 1 
ATOM 147  C CD2 . HIS A 1 19  ? 16.717  42.344  -21.564 1.00 33.11 19  A 1 
ATOM 148  C CE1 . HIS A 1 19  ? 16.805  40.849  -19.977 1.00 32.61 19  A 1 
ATOM 149  N NE2 . HIS A 1 19  ? 17.487  41.352  -20.988 1.00 31.57 19  A 1 
ATOM 150  N N   . TRP A 1 20  ? 11.657  43.969  -22.847 1.00 35.59 20  A 1 
ATOM 151  C CA  . TRP A 1 20  ? 10.537  44.871  -23.078 1.00 35.99 20  A 1 
ATOM 152  C C   . TRP A 1 20  ? 9.207   44.217  -22.702 1.00 34.82 20  A 1 
ATOM 153  O O   . TRP A 1 20  ? 8.352   44.853  -22.070 1.00 32.70 20  A 1 
ATOM 154  C CB  . TRP A 1 20  ? 10.508  45.310  -24.541 1.00 35.18 20  A 1 
ATOM 155  C CG  . TRP A 1 20  ? 11.653  46.181  -24.933 1.00 34.64 20  A 1 
ATOM 156  C CD1 . TRP A 1 20  ? 12.855  45.783  -25.422 1.00 32.39 20  A 1 
ATOM 157  C CD2 . TRP A 1 20  ? 11.703  47.625  -24.856 1.00 33.70 20  A 1 
ATOM 158  N NE1 . TRP A 1 20  ? 13.652  46.878  -25.661 1.00 31.59 20  A 1 
ATOM 159  C CE2 . TRP A 1 20  ? 12.971  48.021  -25.326 1.00 31.21 20  A 1 
ATOM 160  C CE3 . TRP A 1 20  ? 10.789  48.592  -24.448 1.00 33.46 20  A 1 
ATOM 161  C CZ2 . TRP A 1 20  ? 13.342  49.363  -25.388 1.00 32.05 20  A 1 
ATOM 162  C CZ3 . TRP A 1 20  ? 11.166  49.933  -24.516 1.00 31.39 20  A 1 
ATOM 163  C CH2 . TRP A 1 20  ? 12.426  50.303  -24.977 1.00 31.99 20  A 1 
ATOM 164  N N   . HIS A 1 21  ? 9.003   42.963  -23.061 1.00 36.64 21  A 1 
ATOM 165  C CA  . HIS A 1 21  ? 7.777   42.255  -22.715 1.00 39.57 21  A 1 
ATOM 166  C C   . HIS A 1 21  ? 7.682   41.997  -21.214 1.00 38.70 21  A 1 
ATOM 167  O O   . HIS A 1 21  ? 6.596   42.065  -20.640 1.00 36.53 21  A 1 
ATOM 168  C CB  . HIS A 1 21  ? 7.682   40.945  -23.485 1.00 38.06 21  A 1 
ATOM 169  C CG  . HIS A 1 21  ? 7.300   41.124  -24.919 1.00 36.90 21  A 1 
ATOM 170  N ND1 . HIS A 1 21  ? 6.095   41.642  -25.312 1.00 35.05 21  A 1 
ATOM 171  C CD2 . HIS A 1 21  ? 7.975   40.827  -26.049 1.00 35.46 21  A 1 
ATOM 172  C CE1 . HIS A 1 21  ? 6.050   41.668  -26.642 1.00 34.85 21  A 1 
ATOM 173  N NE2 . HIS A 1 21  ? 7.175   41.183  -27.124 1.00 33.38 21  A 1 
ATOM 174  N N   . ARG A 1 22  ? 8.788   41.710  -20.581 1.00 34.91 22  A 1 
ATOM 175  C CA  . ARG A 1 22  ? 8.791   41.504  -19.140 1.00 38.12 22  A 1 
ATOM 176  C C   . ARG A 1 22  ? 8.412   42.784  -18.403 1.00 37.12 22  A 1 
ATOM 177  O O   . ARG A 1 22  ? 7.600   42.759  -17.469 1.00 35.10 22  A 1 
ATOM 178  C CB  . ARG A 1 22  ? 10.160  41.006  -18.671 1.00 37.01 22  A 1 
ATOM 179  C CG  . ARG A 1 22  ? 10.501  39.624  -19.196 1.00 34.78 22  A 1 
ATOM 180  C CD  . ARG A 1 22  ? 11.854  39.171  -18.691 1.00 33.20 22  A 1 
ATOM 181  N NE  . ARG A 1 22  ? 12.215  37.847  -19.191 1.00 31.89 22  A 1 
ATOM 182  C CZ  . ARG A 1 22  ? 13.362  37.229  -18.938 1.00 30.18 22  A 1 
ATOM 183  N NH1 . ARG A 1 22  ? 14.278  37.800  -18.184 1.00 27.74 22  A 1 
ATOM 184  N NH2 . ARG A 1 22  ? 13.586  36.035  -19.440 1.00 26.89 22  A 1 
ATOM 185  N N   . THR A 1 23  ? 8.968   43.888  -18.817 1.00 37.03 23  A 1 
ATOM 186  C CA  . THR A 1 23  ? 8.623   45.166  -18.203 1.00 39.17 23  A 1 
ATOM 187  C C   . THR A 1 23  ? 7.176   45.550  -18.503 1.00 38.58 23  A 1 
ATOM 188  O O   . THR A 1 23  ? 6.484   46.085  -17.639 1.00 36.55 23  A 1 
ATOM 189  C CB  . THR A 1 23  ? 9.562   46.271  -18.694 1.00 37.90 23  A 1 
ATOM 190  O OG1 . THR A 1 23  ? 9.561   46.316  -20.121 1.00 35.68 23  A 1 
ATOM 191  C CG2 . THR A 1 23  ? 10.980  46.015  -18.200 1.00 36.89 23  A 1 
ATOM 192  N N   . ALA A 1 24  ? 6.698   45.253  -19.710 1.00 35.22 24  A 1 
ATOM 193  C CA  . ALA A 1 24  ? 5.309   45.519  -20.067 1.00 38.05 24  A 1 
ATOM 194  C C   . ALA A 1 24  ? 4.355   44.678  -19.230 1.00 37.72 24  A 1 
ATOM 195  O O   . ALA A 1 24  ? 3.288   45.150  -18.824 1.00 36.41 24  A 1 
ATOM 196  C CB  . ALA A 1 24  ? 5.088   45.254  -21.557 1.00 37.39 24  A 1 
ATOM 197  N N   . THR A 1 25  ? 4.708   43.427  -18.950 1.00 35.40 25  A 1 
ATOM 198  C CA  . THR A 1 25  ? 3.892   42.558  -18.106 1.00 37.34 25  A 1 
ATOM 199  C C   . THR A 1 25  ? 3.788   43.112  -16.685 1.00 36.35 25  A 1 
ATOM 200  O O   . THR A 1 25  ? 2.714   43.080  -16.079 1.00 34.47 25  A 1 
ATOM 201  C CB  . THR A 1 25  ? 4.476   41.144  -18.075 1.00 36.40 25  A 1 
ATOM 202  O OG1 . THR A 1 25  ? 4.531   40.620  -19.402 1.00 34.49 25  A 1 
ATOM 203  C CG2 . THR A 1 25  ? 3.624   40.229  -17.224 1.00 34.97 25  A 1 
ATOM 204  N N   . LEU A 1 26  ? 4.875   43.618  -16.163 1.00 32.71 26  A 1 
ATOM 205  C CA  . LEU A 1 26  ? 4.857   44.236  -14.849 1.00 35.37 26  A 1 
ATOM 206  C C   . LEU A 1 26  ? 4.052   45.537  -14.842 1.00 34.75 26  A 1 
ATOM 207  O O   . LEU A 1 26  ? 3.459   45.894  -13.818 1.00 33.08 26  A 1 
ATOM 208  C CB  . LEU A 1 26  ? 6.286   44.496  -14.371 1.00 33.30 26  A 1 
ATOM 209  C CG  . LEU A 1 26  ? 7.129   43.254  -14.110 1.00 31.03 26  A 1 
ATOM 210  C CD1 . LEU A 1 26  ? 8.571   43.646  -13.810 1.00 30.09 26  A 1 
ATOM 211  C CD2 . LEU A 1 26  ? 6.562   42.445  -12.956 1.00 31.96 26  A 1 
ATOM 212  N N   . PHE A 1 27  ? 4.013   46.220  -15.960 1.00 32.04 27  A 1 
ATOM 213  C CA  . PHE A 1 27  ? 3.317   47.494  -16.085 1.00 35.24 27  A 1 
ATOM 214  C C   . PHE A 1 27  ? 1.826   47.333  -16.400 1.00 35.13 27  A 1 
ATOM 215  O O   . PHE A 1 27  ? 1.127   48.325  -16.612 1.00 33.14 27  A 1 
ATOM 216  C CB  . PHE A 1 27  ? 4.012   48.344  -17.153 1.00 33.15 27  A 1 
ATOM 217  C CG  . PHE A 1 27  ? 3.619   49.795  -17.139 1.00 31.67 27  A 1 
ATOM 218  C CD1 . PHE A 1 27  ? 4.054   50.638  -16.124 1.00 29.67 27  A 1 
ATOM 219  C CD2 . PHE A 1 27  ? 2.795   50.300  -18.133 1.00 29.91 27  A 1 
ATOM 220  C CE1 . PHE A 1 27  ? 3.682   51.971  -16.111 1.00 28.56 27  A 1 
ATOM 221  C CE2 . PHE A 1 27  ? 2.420   51.646  -18.121 1.00 27.45 27  A 1 
ATOM 222  C CZ  . PHE A 1 27  ? 2.864   52.470  -17.114 1.00 27.10 27  A 1 
ATOM 223  N N   . MET A 1 28  ? 1.293   46.098  -16.404 1.00 35.20 28  A 1 
ATOM 224  C CA  . MET A 1 28  ? -0.102  45.795  -16.761 1.00 36.75 28  A 1 
ATOM 225  C C   . MET A 1 28  ? -1.160  46.362  -15.800 1.00 36.47 28  A 1 
ATOM 226  O O   . MET A 1 28  ? -2.270  45.834  -15.734 1.00 34.64 28  A 1 
ATOM 227  C CB  . MET A 1 28  ? -0.306  44.287  -16.860 1.00 35.09 28  A 1 
ATOM 228  C CG  . MET A 1 28  ? 0.211   43.647  -18.120 1.00 33.15 28  A 1 
ATOM 229  S SD  . MET A 1 28  ? -0.200  41.895  -18.159 1.00 31.23 28  A 1 
ATOM 230  C CE  . MET A 1 28  ? 0.533   41.423  -19.719 1.00 29.26 28  A 1 
ATOM 231  N N   . ASN A 1 29  ? -0.846  47.407  -15.067 1.00 30.81 29  A 1 
ATOM 232  C CA  . ASN A 1 29  ? -1.784  47.952  -14.091 1.00 32.14 29  A 1 
ATOM 233  C C   . ASN A 1 29  ? -3.066  48.475  -14.745 1.00 31.35 29  A 1 
ATOM 234  O O   . ASN A 1 29  ? -4.166  48.296  -14.199 1.00 29.12 29  A 1 
ATOM 235  C CB  . ASN A 1 29  ? -1.099  49.072  -13.303 1.00 30.74 29  A 1 
ATOM 236  C CG  . ASN A 1 29  ? -1.901  49.509  -12.107 1.00 28.35 29  A 1 
ATOM 237  O OD1 . ASN A 1 29  ? -2.779  48.799  -11.617 1.00 27.13 29  A 1 
ATOM 238  N ND2 . ASN A 1 29  ? -1.598  50.690  -11.596 1.00 27.80 29  A 1 
ATOM 239  N N   . CYS A 1 30  ? -2.965  49.103  -15.897 1.00 29.05 30  A 1 
ATOM 240  C CA  . CYS A 1 30  ? -4.108  49.691  -16.580 1.00 30.90 30  A 1 
ATOM 241  C C   . CYS A 1 30  ? -4.550  48.815  -17.747 1.00 30.45 30  A 1 
ATOM 242  O O   . CYS A 1 30  ? -3.719  48.337  -18.522 1.00 27.93 30  A 1 
ATOM 243  C CB  . CYS A 1 30  ? -3.776  51.103  -17.065 1.00 28.57 30  A 1 
ATOM 244  S SG  . CYS A 1 30  ? -5.170  51.961  -17.794 1.00 26.27 30  A 1 
ATOM 245  N N   . VAL A 1 31  ? -5.859  48.607  -17.862 1.00 31.23 31  A 1 
ATOM 246  C CA  . VAL A 1 31  ? -6.429  47.868  -18.980 1.00 33.40 31  A 1 
ATOM 247  C C   . VAL A 1 31  ? -6.596  48.816  -20.158 1.00 33.28 31  A 1 
ATOM 248  O O   . VAL A 1 31  ? -7.215  49.876  -20.034 1.00 30.92 31  A 1 
ATOM 249  C CB  . VAL A 1 31  ? -7.774  47.230  -18.601 1.00 31.03 31  A 1 
ATOM 250  C CG1 . VAL A 1 31  ? -8.384  46.506  -19.799 1.00 28.61 31  A 1 
ATOM 251  C CG2 . VAL A 1 31  ? -7.594  46.266  -17.438 1.00 29.52 31  A 1 
ATOM 252  N N   . SER A 1 32  ? -6.068  48.420  -21.297 1.00 34.36 32  A 1 
ATOM 253  C CA  . SER A 1 32  ? -6.146  49.252  -22.484 1.00 35.96 32  A 1 
ATOM 254  C C   . SER A 1 32  ? -7.534  49.166  -23.103 1.00 35.58 32  A 1 
ATOM 255  O O   . SER A 1 32  ? -8.075  48.078  -23.306 1.00 32.98 32  A 1 
ATOM 256  C CB  . SER A 1 32  ? -5.087  48.832  -23.498 1.00 34.01 32  A 1 
ATOM 257  O OG  . SER A 1 32  ? -3.791  49.028  -22.974 1.00 32.62 32  A 1 
ATOM 258  N N   . ASN A 1 33  ? -8.109  50.329  -23.415 1.00 31.91 33  A 1 
ATOM 259  C CA  . ASN A 1 33  ? -9.400  50.431  -24.079 1.00 33.15 33  A 1 
ATOM 260  C C   . ASN A 1 33  ? -9.212  51.008  -25.480 1.00 32.72 33  A 1 
ATOM 261  O O   . ASN A 1 33  ? -8.123  51.458  -25.844 1.00 30.68 33  A 1 
ATOM 262  C CB  . ASN A 1 33  ? -10.355 51.291  -23.251 1.00 31.84 33  A 1 
ATOM 263  C CG  . ASN A 1 33  ? -10.736 50.656  -21.941 1.00 29.56 33  A 1 
ATOM 264  O OD1 . ASN A 1 33  ? -10.738 49.435  -21.799 1.00 28.18 33  A 1 
ATOM 265  N ND2 . ASN A 1 33  ? -11.075 51.470  -20.953 1.00 28.63 33  A 1 
ATOM 266  N N   . GLY A 1 34  ? -10.300 50.978  -26.242 1.00 34.10 34  A 1 
ATOM 267  C CA  . GLY A 1 34  ? -10.234 51.545  -27.581 1.00 35.10 34  A 1 
ATOM 268  C C   . GLY A 1 34  ? -9.904  53.024  -27.569 1.00 35.10 34  A 1 
ATOM 269  O O   . GLY A 1 34  ? -9.180  53.516  -28.436 1.00 32.95 34  A 1 
ATOM 270  N N   . THR A 1 35  ? -10.420 53.744  -26.568 1.00 32.77 35  A 1 
ATOM 271  C CA  . THR A 1 35  ? -10.137 55.171  -26.432 1.00 34.74 35  A 1 
ATOM 272  C C   . THR A 1 35  ? -8.656  55.411  -26.131 1.00 34.34 35  A 1 
ATOM 273  O O   . THR A 1 35  ? -8.040  56.321  -26.693 1.00 31.82 35  A 1 
ATOM 274  C CB  . THR A 1 35  ? -10.997 55.782  -25.324 1.00 32.64 35  A 1 
ATOM 275  O OG1 . THR A 1 35  ? -12.374 55.476  -25.567 1.00 31.05 35  A 1 
ATOM 276  C CG2 . THR A 1 35  ? -10.824 57.285  -25.269 1.00 31.43 35  A 1 
ATOM 277  N N   . VAL A 1 36  ? -8.107  54.603  -25.252 1.00 34.15 36  A 1 
ATOM 278  C CA  . VAL A 1 36  ? -6.689  54.719  -24.913 1.00 36.08 36  A 1 
ATOM 279  C C   . VAL A 1 36  ? -5.824  54.401  -26.129 1.00 36.12 36  A 1 
ATOM 280  O O   . VAL A 1 36  ? -4.817  55.065  -26.390 1.00 33.85 36  A 1 
ATOM 281  C CB  . VAL A 1 36  ? -6.332  53.803  -23.735 1.00 33.75 36  A 1 
ATOM 282  C CG1 . VAL A 1 36  ? -4.842  53.835  -23.441 1.00 31.97 36  A 1 
ATOM 283  C CG2 . VAL A 1 36  ? -7.112  54.202  -22.495 1.00 33.56 36  A 1 
ATOM 284  N N   . TYR A 1 37  ? -6.228  53.393  -26.868 1.00 33.26 37  A 1 
ATOM 285  C CA  . TYR A 1 37  ? -5.504  53.035  -28.080 1.00 36.02 37  A 1 
ATOM 286  C C   . TYR A 1 37  ? -5.592  54.144  -29.120 1.00 35.42 37  A 1 
ATOM 287  O O   . TYR A 1 37  ? -4.587  54.486  -29.764 1.00 33.46 37  A 1 
ATOM 288  C CB  . TYR A 1 37  ? -6.052  51.723  -28.642 1.00 34.08 37  A 1 
ATOM 289  C CG  . TYR A 1 37  ? -5.362  51.287  -29.914 1.00 33.17 37  A 1 
ATOM 290  C CD1 . TYR A 1 37  ? -4.049  50.831  -29.880 1.00 31.75 37  A 1 
ATOM 291  C CD2 . TYR A 1 37  ? -6.023  51.344  -31.131 1.00 32.81 37  A 1 
ATOM 292  C CE1 . TYR A 1 37  ? -3.404  50.432  -31.045 1.00 30.87 37  A 1 
ATOM 293  C CE2 . TYR A 1 37  ? -5.386  50.946  -32.301 1.00 30.44 37  A 1 
ATOM 294  C CZ  . TYR A 1 37  ? -4.081  50.490  -32.250 1.00 29.86 37  A 1 
ATOM 295  O OH  . TYR A 1 37  ? -3.453  50.105  -33.413 1.00 26.91 37  A 1 
ATOM 296  N N   . GLU A 1 38  ? -6.775  54.712  -29.276 1.00 33.86 38  A 1 
ATOM 297  C CA  . GLU A 1 38  ? -6.952  55.824  -30.198 1.00 36.00 38  A 1 
ATOM 298  C C   . GLU A 1 38  ? -6.098  57.020  -29.778 1.00 35.57 38  A 1 
ATOM 299  O O   . GLU A 1 38  ? -5.489  57.685  -30.624 1.00 33.32 38  A 1 
ATOM 300  C CB  . GLU A 1 38  ? -8.430  56.205  -30.256 1.00 34.44 38  A 1 
ATOM 301  C CG  . GLU A 1 38  ? -8.741  57.326  -31.250 1.00 31.80 38  A 1 
ATOM 302  C CD  . GLU A 1 38  ? -10.218 57.678  -31.283 1.00 29.19 38  A 1 
ATOM 303  O OE1 . GLU A 1 38  ? -11.003 57.051  -30.540 1.00 28.66 38  A 1 
ATOM 304  O OE2 . GLU A 1 38  ? -10.583 58.589  -32.046 1.00 29.56 38  A 1 
ATOM 305  N N   . GLU A 1 39  ? -6.057  57.279  -28.483 1.00 33.96 39  A 1 
ATOM 306  C CA  . GLU A 1 39  ? -5.228  58.364  -27.974 1.00 35.47 39  A 1 
ATOM 307  C C   . GLU A 1 39  ? -3.749  58.095  -28.243 1.00 35.13 39  A 1 
ATOM 308  O O   . GLU A 1 39  ? -3.008  59.011  -28.625 1.00 32.74 39  A 1 
ATOM 309  C CB  . GLU A 1 39  ? -5.483  58.551  -26.482 1.00 33.53 39  A 1 
ATOM 310  C CG  . GLU A 1 39  ? -4.702  59.710  -25.868 1.00 30.49 39  A 1 
ATOM 311  C CD  . GLU A 1 39  ? -4.966  59.856  -24.377 1.00 27.96 39  A 1 
ATOM 312  O OE1 . GLU A 1 39  ? -5.770  59.076  -23.827 1.00 26.86 39  A 1 
ATOM 313  O OE2 . GLU A 1 39  ? -4.356  60.747  -23.771 1.00 28.14 39  A 1 
ATOM 314  N N   . ALA A 1 40  ? -3.335  56.872  -28.066 1.00 39.26 40  A 1 
ATOM 315  C CA  . ALA A 1 40  ? -1.945  56.514  -28.317 1.00 40.32 40  A 1 
ATOM 316  C C   . ALA A 1 40  ? -1.589  56.661  -29.793 1.00 39.83 40  A 1 
ATOM 317  O O   . ALA A 1 40  ? -0.514  57.152  -30.131 1.00 37.40 40  A 1 
ATOM 318  C CB  . ALA A 1 40  ? -1.672  55.091  -27.836 1.00 38.86 40  A 1 
ATOM 319  N N   . VAL A 1 41  ? -2.511  56.238  -30.658 1.00 38.03 41  A 1 
ATOM 320  C CA  . VAL A 1 41  ? -2.277  56.364  -32.092 1.00 39.09 41  A 1 
ATOM 321  C C   . VAL A 1 41  ? -2.284  57.830  -32.515 1.00 38.40 41  A 1 
ATOM 322  O O   . VAL A 1 41  ? -1.470  58.251  -33.345 1.00 36.53 41  A 1 
ATOM 323  C CB  . VAL A 1 41  ? -3.312  55.551  -32.876 1.00 37.08 41  A 1 
ATOM 324  C CG1 . VAL A 1 41  ? -3.195  55.807  -34.376 1.00 35.24 41  A 1 
ATOM 325  C CG2 . VAL A 1 41  ? -3.135  54.060  -32.605 1.00 36.17 41  A 1 
ATOM 326  N N   . GLY A 1 42  ? -3.204  58.601  -31.943 1.00 36.03 42  A 1 
ATOM 327  C CA  . GLY A 1 42  ? -3.247  60.015  -32.245 1.00 36.55 42  A 1 
ATOM 328  C C   . GLY A 1 42  ? -2.027  60.761  -31.741 1.00 36.76 42  A 1 
ATOM 329  O O   . GLY A 1 42  ? -1.571  61.723  -32.369 1.00 34.39 42  A 1 
ATOM 330  N N   . ARG A 1 43  ? -1.501  60.320  -30.639 1.00 33.53 43  A 1 
ATOM 331  C CA  . ARG A 1 43  ? -0.282  60.923  -30.100 1.00 35.00 43  A 1 
ATOM 332  C C   . ARG A 1 43  ? 0.947   60.569  -30.918 1.00 34.76 43  A 1 
ATOM 333  O O   . ARG A 1 43  ? 1.936   61.313  -30.900 1.00 31.80 43  A 1 
ATOM 334  C CB  . ARG A 1 43  ? -0.100  60.484  -28.644 1.00 32.96 43  A 1 
ATOM 335  C CG  . ARG A 1 43  ? 1.030   61.204  -27.927 1.00 31.25 43  A 1 
ATOM 336  C CD  . ARG A 1 43  ? 1.088   60.804  -26.462 1.00 28.96 43  A 1 
ATOM 337  N NE  . ARG A 1 43  ? 2.163   61.482  -25.757 1.00 28.20 43  A 1 
ATOM 338  C CZ  . ARG A 1 43  ? 2.415   61.350  -24.458 1.00 27.03 43  A 1 
ATOM 339  N NH1 . ARG A 1 43  ? 1.674   60.561  -23.705 1.00 25.94 43  A 1 
ATOM 340  N NH2 . ARG A 1 43  ? 3.412   62.002  -23.921 1.00 24.37 43  A 1 
ATOM 341  N N   . GLU A 1 44  ? 0.884   59.455  -31.632 1.00 36.50 44  A 1 
ATOM 342  C CA  . GLU A 1 44  ? 1.994   59.050  -32.481 1.00 37.56 44  A 1 
ATOM 343  C C   . GLU A 1 44  ? 2.186   60.050  -33.623 1.00 37.67 44  A 1 
ATOM 344  O O   . GLU A 1 44  ? 1.227   60.635  -34.126 1.00 35.68 44  A 1 
ATOM 345  C CB  . GLU A 1 44  ? 1.737   57.641  -33.016 1.00 35.23 44  A 1 
ATOM 346  C CG  . GLU A 1 44  ? 2.844   57.082  -33.905 1.00 33.24 44  A 1 
ATOM 347  C CD  . GLU A 1 44  ? 4.162   56.922  -33.161 1.00 30.30 44  A 1 
ATOM 348  O OE1 . GLU A 1 44  ? 4.164   56.927  -31.919 1.00 29.46 44  A 1 
ATOM 349  O OE2 . GLU A 1 44  ? 5.196   56.812  -33.840 1.00 30.02 44  A 1 
ATOM 350  N N   . GLY A 1 45  ? 3.412   60.216  -34.026 1.00 35.03 45  A 1 
ATOM 351  C CA  . GLY A 1 45  ? 3.763   61.149  -35.093 1.00 35.35 45  A 1 
ATOM 352  C C   . GLY A 1 45  ? 3.455   60.647  -36.490 1.00 36.28 45  A 1 
ATOM 353  O O   . GLY A 1 45  ? 4.235   60.890  -37.412 1.00 33.79 45  A 1 
ATOM 354  N N   . CYS A 1 46  ? 2.329   59.944  -36.641 1.00 32.00 46  A 1 
ATOM 355  C CA  . CYS A 1 46  ? 1.869   59.409  -37.916 1.00 32.70 46  A 1 
ATOM 356  C C   . CYS A 1 46  ? 2.812   58.374  -38.524 1.00 33.88 46  A 1 
ATOM 357  O O   . CYS A 1 46  ? 2.679   58.039  -39.699 1.00 31.74 46  A 1 
ATOM 358  C CB  . CYS A 1 46  ? 1.597   60.543  -38.919 1.00 30.32 46  A 1 
ATOM 359  S SG  . CYS A 1 46  ? 0.388   61.742  -38.313 1.00 27.89 46  A 1 
ATOM 360  N N   . TRP A 1 47  ? 3.731   57.874  -37.742 1.00 40.66 47  A 1 
ATOM 361  C CA  . TRP A 1 47  ? 4.647   56.835  -38.187 1.00 40.19 47  A 1 
ATOM 362  C C   . TRP A 1 47  ? 4.588   55.659  -37.218 1.00 40.54 47  A 1 
ATOM 363  O O   . TRP A 1 47  ? 4.514   55.859  -36.006 1.00 38.39 47  A 1 
ATOM 364  C CB  . TRP A 1 47  ? 6.070   57.372  -38.293 1.00 38.18 47  A 1 
ATOM 365  C CG  . TRP A 1 47  ? 7.011   56.424  -38.956 1.00 36.90 47  A 1 
ATOM 366  C CD1 . TRP A 1 47  ? 7.898   55.597  -38.351 1.00 33.07 47  A 1 
ATOM 367  C CD2 . TRP A 1 47  ? 7.137   56.193  -40.381 1.00 33.68 47  A 1 
ATOM 368  N NE1 . TRP A 1 47  ? 8.581   54.863  -39.287 1.00 30.77 47  A 1 
ATOM 369  C CE2 . TRP A 1 47  ? 8.135   55.198  -40.546 1.00 30.53 47  A 1 
ATOM 370  C CE3 . TRP A 1 47  ? 6.510   56.724  -41.510 1.00 31.37 47  A 1 
ATOM 371  C CZ2 . TRP A 1 47  ? 8.520   54.741  -41.809 1.00 29.04 47  A 1 
ATOM 372  C CZ3 . TRP A 1 47  ? 6.890   56.263  -42.765 1.00 29.42 47  A 1 
ATOM 373  C CH2 . TRP A 1 47  ? 7.877   55.286  -42.904 1.00 29.08 47  A 1 
ATOM 374  N N   . ALA A 1 48  ? 4.591   54.459  -37.751 1.00 48.71 48  A 1 
ATOM 375  C CA  . ALA A 1 48  ? 4.466   53.268  -36.925 1.00 50.31 48  A 1 
ATOM 376  C C   . ALA A 1 48  ? 5.663   53.127  -35.986 1.00 52.45 48  A 1 
ATOM 377  O O   . ALA A 1 48  ? 6.808   53.277  -36.393 1.00 49.80 48  A 1 
ATOM 378  C CB  . ALA A 1 48  ? 4.338   52.028  -37.804 1.00 47.40 48  A 1 
ATOM 379  N N   . ARG A 1 49  ? 5.358   52.820  -34.733 1.00 55.96 49  A 1 
ATOM 380  C CA  . ARG A 1 49  ? 6.409   52.589  -33.755 1.00 59.65 49  A 1 
ATOM 381  C C   . ARG A 1 49  ? 7.088   51.255  -34.011 1.00 60.25 49  A 1 
ATOM 382  O O   . ARG A 1 49  ? 6.500   50.330  -34.567 1.00 59.45 49  A 1 
ATOM 383  C CB  . ARG A 1 49  ? 5.844   52.618  -32.332 1.00 58.28 49  A 1 
ATOM 384  C CG  . ARG A 1 49  ? 5.361   53.989  -31.916 1.00 54.56 49  A 1 
ATOM 385  C CD  . ARG A 1 49  ? 4.915   53.982  -30.463 1.00 52.36 49  A 1 
ATOM 386  N NE  . ARG A 1 49  ? 4.499   55.315  -30.027 1.00 48.40 49  A 1 
ATOM 387  C CZ  . ARG A 1 49  ? 4.141   55.623  -28.787 1.00 44.09 49  A 1 
ATOM 388  N NH1 . ARG A 1 49  ? 4.127   54.694  -27.843 1.00 42.99 49  A 1 
ATOM 389  N NH2 . ARG A 1 49  ? 3.792   56.853  -28.504 1.00 41.21 49  A 1 
ATOM 390  N N   . LEU A 1 50  ? 8.315   51.173  -33.576 1.00 62.65 50  A 1 
ATOM 391  C CA  . LEU A 1 50  ? 9.046   49.922  -33.681 1.00 64.85 50  A 1 
ATOM 392  C C   . LEU A 1 50  ? 8.460   48.884  -32.737 1.00 65.61 50  A 1 
ATOM 393  O O   . LEU A 1 50  ? 7.905   49.211  -31.685 1.00 63.20 50  A 1 
ATOM 394  C CB  . LEU A 1 50  ? 10.533  50.148  -33.374 1.00 62.06 50  A 1 
ATOM 395  C CG  . LEU A 1 50  ? 11.270  51.051  -34.353 1.00 59.12 50  A 1 
ATOM 396  C CD1 . LEU A 1 50  ? 12.694  51.300  -33.872 1.00 54.36 50  A 1 
ATOM 397  C CD2 . LEU A 1 50  ? 11.287  50.464  -35.752 1.00 56.06 50  A 1 
ATOM 398  N N   . CYS A 1 51  ? 8.570   47.629  -33.119 1.00 66.07 51  A 1 
ATOM 399  C CA  . CYS A 1 51  ? 8.074   46.529  -32.305 1.00 66.93 51  A 1 
ATOM 400  C C   . CYS A 1 51  ? 8.825   46.461  -30.982 1.00 66.25 51  A 1 
ATOM 401  O O   . CYS A 1 51  ? 10.057  46.541  -30.949 1.00 62.80 51  A 1 
ATOM 402  C CB  . CYS A 1 51  ? 8.211   45.220  -33.066 1.00 66.54 51  A 1 
ATOM 403  S SG  . CYS A 1 51  ? 7.654   43.781  -32.125 1.00 63.82 51  A 1 
ATOM 404  N N   . ASP A 1 52  ? 8.082   46.290  -29.886 1.00 64.33 52  A 1 
ATOM 405  C CA  . ASP A 1 52  ? 8.697   46.170  -28.570 1.00 62.45 52  A 1 
ATOM 406  C C   . ASP A 1 52  ? 9.475   44.869  -28.408 1.00 62.55 52  A 1 
ATOM 407  O O   . ASP A 1 52  ? 10.354  44.777  -27.538 1.00 59.29 52  A 1 
ATOM 408  C CB  . ASP A 1 52  ? 7.621   46.262  -27.480 1.00 60.35 52  A 1 
ATOM 409  C CG  . ASP A 1 52  ? 6.969   47.631  -27.420 1.00 59.20 52  A 1 
ATOM 410  O OD1 . ASP A 1 52  ? 7.608   48.614  -27.837 1.00 54.01 52  A 1 
ATOM 411  O OD2 . ASP A 1 52  ? 5.823   47.720  -26.942 1.00 53.92 52  A 1 
ATOM 412  N N   . GLY A 1 53  ? 9.158   43.881  -29.221 1.00 66.42 53  A 1 
ATOM 413  C CA  . GLY A 1 53  ? 9.840   42.607  -29.130 1.00 64.27 53  A 1 
ATOM 414  C C   . GLY A 1 53  ? 11.203  42.585  -29.795 1.00 63.87 53  A 1 
ATOM 415  O O   . GLY A 1 53  ? 12.190  42.163  -29.189 1.00 60.03 53  A 1 
ATOM 416  N N   . CYS A 1 54  ? 11.271  43.022  -31.027 1.00 66.32 54  A 1 
ATOM 417  C CA  . CYS A 1 54  ? 12.511  42.982  -31.793 1.00 66.20 54  A 1 
ATOM 418  C C   . CYS A 1 54  ? 13.159  44.355  -31.977 1.00 66.04 54  A 1 
ATOM 419  O O   . CYS A 1 54  ? 14.356  44.429  -32.240 1.00 59.90 54  A 1 
ATOM 420  C CB  . CYS A 1 54  ? 12.266  42.338  -33.157 1.00 63.44 54  A 1 
ATOM 421  S SG  . CYS A 1 54  ? 11.033  43.199  -34.153 1.00 60.39 54  A 1 
ATOM 422  N N   . CYS A 1 55  ? 12.377  45.446  -31.859 1.00 63.95 55  A 1 
ATOM 423  C CA  . CYS A 1 55  ? 12.860  46.825  -31.956 1.00 64.46 55  A 1 
ATOM 424  C C   . CYS A 1 55  ? 13.498  47.175  -33.303 1.00 64.27 55  A 1 
ATOM 425  O O   . CYS A 1 55  ? 14.161  48.204  -33.418 1.00 60.28 55  A 1 
ATOM 426  C CB  . CYS A 1 55  ? 13.829  47.142  -30.821 1.00 61.91 55  A 1 
ATOM 427  S SG  . CYS A 1 55  ? 13.096  46.926  -29.190 1.00 56.64 55  A 1 
ATOM 428  N N   . THR A 1 56  ? 13.285  46.327  -34.308 1.00 66.52 56  A 1 
ATOM 429  C CA  . THR A 1 56  ? 13.849  46.564  -35.632 1.00 67.56 56  A 1 
ATOM 430  C C   . THR A 1 56  ? 12.785  46.660  -36.716 1.00 67.57 56  A 1 
ATOM 431  O O   . THR A 1 56  ? 13.012  47.304  -37.743 1.00 63.82 56  A 1 
ATOM 432  C CB  . THR A 1 56  ? 14.843  45.454  -36.005 1.00 64.70 56  A 1 
ATOM 433  O OG1 . THR A 1 56  ? 14.198  44.182  -35.891 1.00 60.37 56  A 1 
ATOM 434  C CG2 . THR A 1 56  ? 16.051  45.476  -35.085 1.00 58.84 56  A 1 
ATOM 435  N N   . VAL A 1 57  ? 11.620  46.037  -36.504 1.00 65.03 57  A 1 
ATOM 436  C CA  . VAL A 1 57  ? 10.546  45.990  -37.482 1.00 67.04 57  A 1 
ATOM 437  C C   . VAL A 1 57  ? 9.401   46.882  -37.005 1.00 68.06 57  A 1 
ATOM 438  O O   . VAL A 1 57  ? 9.080   46.873  -35.813 1.00 65.29 57  A 1 
ATOM 439  C CB  . VAL A 1 57  ? 10.058  44.543  -37.687 1.00 64.61 57  A 1 
ATOM 440  C CG1 . VAL A 1 57  ? 8.934   44.479  -38.707 1.00 58.59 57  A 1 
ATOM 441  C CG2 . VAL A 1 57  ? 11.217  43.664  -38.129 1.00 58.75 57  A 1 
ATOM 442  N N   . PRO A 1 58  ? 8.764   47.654  -37.894 1.00 67.07 58  A 1 
ATOM 443  C CA  . PRO A 1 58  ? 7.631   48.482  -37.481 1.00 67.81 58  A 1 
ATOM 444  C C   . PRO A 1 58  ? 6.459   47.636  -37.006 1.00 68.02 58  A 1 
ATOM 445  O O   . PRO A 1 58  ? 6.166   46.577  -37.565 1.00 66.32 58  A 1 
ATOM 446  C CB  . PRO A 1 58  ? 7.277   49.276  -38.744 1.00 66.75 58  A 1 
ATOM 447  C CG  . PRO A 1 58  ? 7.841   48.472  -39.868 1.00 65.17 58  A 1 
ATOM 448  C CD  . PRO A 1 58  ? 9.087   47.839  -39.315 1.00 69.33 58  A 1 
ATOM 449  N N   . SER A 1 59  ? 5.771   48.119  -35.967 1.00 67.27 59  A 1 
ATOM 450  C CA  . SER A 1 59  ? 4.649   47.404  -35.377 1.00 67.65 59  A 1 
ATOM 451  C C   . SER A 1 59  ? 3.408   47.515  -36.260 1.00 67.84 59  A 1 
ATOM 452  O O   . SER A 1 59  ? 3.148   48.555  -36.865 1.00 66.60 59  A 1 
ATOM 453  C CB  . SER A 1 59  ? 4.350   47.930  -33.978 1.00 65.57 59  A 1 
ATOM 454  O OG  . SER A 1 59  ? 4.031   49.296  -33.997 1.00 60.89 59  A 1 
ATOM 455  N N   . VAL A 1 60  ? 2.628   46.430  -36.300 1.00 70.91 60  A 1 
ATOM 456  C CA  . VAL A 1 60  ? 1.395   46.379  -37.085 1.00 70.71 60  A 1 
ATOM 457  C C   . VAL A 1 60  ? 0.173   46.190  -36.193 1.00 71.47 60  A 1 
ATOM 458  O O   . VAL A 1 60  ? -0.916  46.671  -36.510 1.00 68.50 60  A 1 
ATOM 459  C CB  . VAL A 1 60  ? 1.464   45.259  -38.138 1.00 68.31 60  A 1 
ATOM 460  C CG1 . VAL A 1 60  ? 0.214   45.241  -39.004 1.00 61.23 60  A 1 
ATOM 461  C CG2 . VAL A 1 60  ? 2.699   45.429  -39.015 1.00 61.69 60  A 1 
ATOM 462  N N   . VAL A 1 61  ? 0.325   45.512  -35.072 1.00 70.81 61  A 1 
ATOM 463  C CA  . VAL A 1 61  ? -0.777  45.158  -34.184 1.00 71.90 61  A 1 
ATOM 464  C C   . VAL A 1 61  ? -0.470  45.670  -32.781 1.00 72.20 61  A 1 
ATOM 465  O O   . VAL A 1 61  ? 0.673   45.628  -32.329 1.00 71.22 61  A 1 
ATOM 466  C CB  . VAL A 1 61  ? -1.004  43.639  -34.163 1.00 70.16 61  A 1 
ATOM 467  C CG1 . VAL A 1 61  ? -2.139  43.257  -33.221 1.00 61.71 61  A 1 
ATOM 468  C CG2 . VAL A 1 61  ? -1.309  43.126  -35.562 1.00 62.81 61  A 1 
ATOM 469  N N   . TYR A 1 62  ? -1.525  46.143  -32.109 1.00 68.90 62  A 1 
ATOM 470  C CA  . TYR A 1 62  ? -1.419  46.563  -30.723 1.00 70.73 62  A 1 
ATOM 471  C C   . TYR A 1 62  ? -2.236  45.608  -29.850 1.00 71.16 62  A 1 
ATOM 472  O O   . TYR A 1 62  ? -3.439  45.445  -30.064 1.00 69.18 62  A 1 
ATOM 473  C CB  . TYR A 1 62  ? -1.915  47.995  -30.564 1.00 69.51 62  A 1 
ATOM 474  C CG  . TYR A 1 62  ? -1.800  48.520  -29.149 1.00 67.53 62  A 1 
ATOM 475  C CD1 . TYR A 1 62  ? -0.583  48.998  -28.666 1.00 61.94 62  A 1 
ATOM 476  C CD2 . TYR A 1 62  ? -2.901  48.548  -28.303 1.00 61.59 62  A 1 
ATOM 477  C CE1 . TYR A 1 62  ? -0.471  49.482  -27.373 1.00 57.97 62  A 1 
ATOM 478  C CE2 . TYR A 1 62  ? -2.795  49.031  -27.005 1.00 59.34 62  A 1 
ATOM 479  C CZ  . TYR A 1 62  ? -1.579  49.497  -26.544 1.00 62.80 62  A 1 
ATOM 480  O OH  . TYR A 1 62  ? -1.464  49.977  -25.266 1.00 61.27 62  A 1 
ATOM 481  N N   . CYS A 1 63  ? -1.597  44.996  -28.883 1.00 70.27 63  A 1 
ATOM 482  C CA  . CYS A 1 63  ? -2.266  44.071  -27.974 1.00 71.73 63  A 1 
ATOM 483  C C   . CYS A 1 63  ? -2.814  44.845  -26.778 1.00 70.36 63  A 1 
ATOM 484  O O   . CYS A 1 63  ? -2.069  45.486  -26.051 1.00 68.86 63  A 1 
ATOM 485  C CB  . CYS A 1 63  ? -1.303  42.985  -27.520 1.00 71.96 63  A 1 
ATOM 486  S SG  . CYS A 1 63  ? -2.086  41.761  -26.449 1.00 68.03 63  A 1 
ATOM 487  N N   . ARG A 1 64  ? -4.137  44.759  -26.578 1.00 69.67 64  A 1 
ATOM 488  C CA  . ARG A 1 64  ? -4.779  45.471  -25.482 1.00 69.32 64  A 1 
ATOM 489  C C   . ARG A 1 64  ? -4.371  44.916  -24.122 1.00 67.82 64  A 1 
ATOM 490  O O   . ARG A 1 64  ? -4.176  45.683  -23.177 1.00 65.73 64  A 1 
ATOM 491  C CB  . ARG A 1 64  ? -6.303  45.385  -25.624 1.00 66.92 64  A 1 
ATOM 492  C CG  . ARG A 1 64  ? -6.854  46.200  -26.768 1.00 61.27 64  A 1 
ATOM 493  C CD  . ARG A 1 64  ? -8.342  45.965  -26.914 1.00 58.32 64  A 1 
ATOM 494  N NE  . ARG A 1 64  ? -9.083  47.209  -27.063 1.00 52.11 64  A 1 
ATOM 495  C CZ  . ARG A 1 64  ? -10.407 47.292  -27.139 1.00 47.18 64  A 1 
ATOM 496  N NH1 . ARG A 1 64  ? -11.158 46.197  -27.111 1.00 44.50 64  A 1 
ATOM 497  N NH2 . ARG A 1 64  ? -10.982 48.469  -27.243 1.00 43.21 64  A 1 
ATOM 498  N N   . ALA A 1 65  ? -4.266  43.601  -24.019 1.00 72.35 65  A 1 
ATOM 499  C CA  . ALA A 1 65  ? -3.928  42.984  -22.746 1.00 72.64 65  A 1 
ATOM 500  C C   . ALA A 1 65  ? -2.505  43.306  -22.315 1.00 72.36 65  A 1 
ATOM 501  O O   . ALA A 1 65  ? -2.257  43.659  -21.158 1.00 68.34 65  A 1 
ATOM 502  C CB  . ALA A 1 65  ? -4.133  41.476  -22.832 1.00 70.79 65  A 1 
ATOM 503  N N   . ASP A 1 66  ? -1.568  43.181  -23.239 1.00 67.05 66  A 1 
ATOM 504  C CA  . ASP A 1 66  ? -0.160  43.412  -22.930 1.00 66.24 66  A 1 
ATOM 505  C C   . ASP A 1 66  ? 0.254   44.883  -23.021 1.00 66.77 66  A 1 
ATOM 506  O O   . ASP A 1 66  ? 1.310   45.250  -22.506 1.00 63.17 66  A 1 
ATOM 507  C CB  . ASP A 1 66  ? 0.718   42.578  -23.873 1.00 63.88 66  A 1 
ATOM 508  C CG  . ASP A 1 66  ? 0.463   41.088  -23.735 1.00 61.77 66  A 1 
ATOM 509  O OD1 . ASP A 1 66  ? 0.045   40.658  -22.643 1.00 56.35 66  A 1 
ATOM 510  O OD2 . ASP A 1 66  ? 0.687   40.360  -24.715 1.00 55.50 66  A 1 
ATOM 511  N N   . SER A 1 67  ? -0.574  45.707  -23.664 1.00 68.89 67  A 1 
ATOM 512  C CA  . SER A 1 67  ? -0.263  47.116  -23.895 1.00 69.55 67  A 1 
ATOM 513  C C   . SER A 1 67  ? 1.081   47.275  -24.612 1.00 69.96 67  A 1 
ATOM 514  O O   . SER A 1 67  ? 1.882   48.153  -24.274 1.00 66.25 67  A 1 
ATOM 515  C CB  . SER A 1 67  ? -0.281  47.891  -22.579 1.00 68.27 67  A 1 
ATOM 516  O OG  . SER A 1 67  ? -0.109  49.275  -22.808 1.00 61.78 67  A 1 
ATOM 517  N N   . ALA A 1 68  ? 1.306   46.432  -25.594 1.00 65.13 68  A 1 
ATOM 518  C CA  . ALA A 1 68  ? 2.577   46.408  -26.306 1.00 67.13 68  A 1 
ATOM 519  C C   . ALA A 1 68  ? 2.345   46.482  -27.813 1.00 68.68 68  A 1 
ATOM 520  O O   . ALA A 1 68  ? 1.375   45.920  -28.332 1.00 68.21 68  A 1 
ATOM 521  C CB  . ALA A 1 68  ? 3.370   45.153  -25.949 1.00 64.92 68  A 1 
ATOM 522  N N   . TYR A 1 69  ? 3.225   47.161  -28.503 1.00 69.28 69  A 1 
ATOM 523  C CA  . TYR A 1 69  ? 3.202   47.249  -29.957 1.00 70.52 69  A 1 
ATOM 524  C C   . TYR A 1 69  ? 4.015   46.096  -30.527 1.00 70.79 69  A 1 
ATOM 525  O O   . TYR A 1 69  ? 5.197   45.950  -30.219 1.00 68.68 69  A 1 
ATOM 526  C CB  . TYR A 1 69  ? 3.764   48.588  -30.418 1.00 69.56 69  A 1 
ATOM 527  C CG  . TYR A 1 69  ? 2.970   49.768  -29.939 1.00 67.86 69  A 1 
ATOM 528  C CD1 . TYR A 1 69  ? 1.871   50.232  -30.657 1.00 61.64 69  A 1 
ATOM 529  C CD2 . TYR A 1 69  ? 3.317   50.440  -28.766 1.00 61.80 69  A 1 
ATOM 530  C CE1 . TYR A 1 69  ? 1.143   51.322  -30.219 1.00 59.38 69  A 1 
ATOM 531  C CE2 . TYR A 1 69  ? 2.587   51.533  -28.319 1.00 59.49 69  A 1 
ATOM 532  C CZ  . TYR A 1 69  ? 1.498   51.969  -29.051 1.00 62.17 69  A 1 
ATOM 533  O OH  . TYR A 1 69  ? 0.770   53.045  -28.619 1.00 60.49 69  A 1 
ATOM 534  N N   . LEU A 1 70  ? 3.373   45.301  -31.365 1.00 71.34 70  A 1 
ATOM 535  C CA  . LEU A 1 70  ? 3.995   44.091  -31.879 1.00 71.63 70  A 1 
ATOM 536  C C   . LEU A 1 70  ? 3.934   44.063  -33.406 1.00 71.88 70  A 1 
ATOM 537  O O   . LEU A 1 70  ? 2.946   44.484  -34.009 1.00 69.82 70  A 1 
ATOM 538  C CB  . LEU A 1 70  ? 3.311   42.848  -31.308 1.00 69.78 70  A 1 
ATOM 539  C CG  . LEU A 1 70  ? 3.352   42.707  -29.784 1.00 68.41 70  A 1 
ATOM 540  C CD1 . LEU A 1 70  ? 2.527   41.509  -29.339 1.00 63.70 70  A 1 
ATOM 541  C CD2 . LEU A 1 70  ? 4.783   42.576  -29.289 1.00 63.42 70  A 1 
ATOM 542  N N   . CYS A 1 71  ? 4.985   43.556  -34.011 1.00 74.07 71  A 1 
ATOM 543  C CA  . CYS A 1 71  ? 4.974   43.282  -35.439 1.00 74.96 71  A 1 
ATOM 544  C C   . CYS A 1 71  ? 4.196   42.003  -35.720 1.00 75.50 71  A 1 
ATOM 545  O O   . CYS A 1 71  ? 3.836   41.256  -34.806 1.00 74.29 71  A 1 
ATOM 546  C CB  . CYS A 1 71  ? 6.408   43.193  -35.977 1.00 73.27 71  A 1 
ATOM 547  S SG  . CYS A 1 71  ? 7.334   41.799  -35.331 1.00 69.76 71  A 1 
ATOM 548  N N   . ALA A 1 72  ? 3.916   41.738  -36.995 1.00 72.20 72  A 1 
ATOM 549  C CA  . ALA A 1 72  ? 3.117   40.579  -37.372 1.00 72.40 72  A 1 
ATOM 550  C C   . ALA A 1 72  ? 3.776   39.270  -36.950 1.00 73.00 72  A 1 
ATOM 551  O O   . ALA A 1 72  ? 3.104   38.358  -36.459 1.00 71.57 72  A 1 
ATOM 552  C CB  . ALA A 1 72  ? 2.875   40.586  -38.877 1.00 71.16 72  A 1 
ATOM 553  N N   . SER A 1 73  ? 5.083   39.157  -37.110 1.00 74.78 73  A 1 
ATOM 554  C CA  . SER A 1 73  ? 5.796   37.938  -36.751 1.00 75.16 73  A 1 
ATOM 555  C C   . SER A 1 73  ? 5.791   37.709  -35.243 1.00 74.94 73  A 1 
ATOM 556  O O   . SER A 1 73  ? 5.488   36.608  -34.776 1.00 73.57 73  A 1 
ATOM 557  C CB  . SER A 1 73  ? 7.227   37.996  -37.266 1.00 74.48 73  A 1 
ATOM 558  O OG  . SER A 1 73  ? 7.248   38.111  -38.680 1.00 65.61 73  A 1 
ATOM 559  N N   . CYS A 1 74  ? 6.113   38.753  -34.477 1.00 70.87 74  A 1 
ATOM 560  C CA  . CYS A 1 74  ? 6.132   38.630  -33.024 1.00 70.76 74  A 1 
ATOM 561  C C   . CYS A 1 74  ? 4.733   38.387  -32.461 1.00 70.85 74  A 1 
ATOM 562  O O   . CYS A 1 74  ? 4.570   37.621  -31.509 1.00 69.41 74  A 1 
ATOM 563  C CB  . CYS A 1 74  ? 6.748   39.876  -32.400 1.00 69.93 74  A 1 
ATOM 564  S SG  . CYS A 1 74  ? 8.512   40.060  -32.777 1.00 64.70 74  A 1 
ATOM 565  N N   . ASP A 1 75  ? 3.717   39.019  -33.039 1.00 72.20 75  A 1 
ATOM 566  C CA  . ASP A 1 75  ? 2.339   38.812  -32.619 1.00 71.93 75  A 1 
ATOM 567  C C   . ASP A 1 75  ? 1.916   37.363  -32.840 1.00 71.26 75  A 1 
ATOM 568  O O   . ASP A 1 75  ? 1.316   36.742  -31.956 1.00 70.34 75  A 1 
ATOM 569  C CB  . ASP A 1 75  ? 1.413   39.757  -33.382 1.00 71.80 75  A 1 
ATOM 570  C CG  . ASP A 1 75  ? -0.039  39.540  -33.033 1.00 69.58 75  A 1 
ATOM 571  O OD1 . ASP A 1 75  ? -0.390  39.599  -31.840 1.00 62.69 75  A 1 
ATOM 572  O OD2 . ASP A 1 75  ? -0.850  39.309  -33.954 1.00 63.02 75  A 1 
ATOM 573  N N   . ALA A 1 76  ? 2.222   36.810  -34.003 1.00 74.57 76  A 1 
ATOM 574  C CA  . ALA A 1 76  ? 1.877   35.429  -34.300 1.00 73.71 76  A 1 
ATOM 575  C C   . ALA A 1 76  ? 2.594   34.468  -33.361 1.00 73.34 76  A 1 
ATOM 576  O O   . ALA A 1 76  ? 1.999   33.504  -32.869 1.00 72.40 76  A 1 
ATOM 577  C CB  . ALA A 1 76  ? 2.205   35.105  -35.753 1.00 74.02 76  A 1 
ATOM 578  N N   . GLN A 1 77  ? 3.856   34.710  -33.082 1.00 75.02 77  A 1 
ATOM 579  C CA  . GLN A 1 77  ? 4.628   33.829  -32.211 1.00 74.22 77  A 1 
ATOM 580  C C   . GLN A 1 77  ? 4.114   33.847  -30.773 1.00 73.35 77  A 1 
ATOM 581  O O   . GLN A 1 77  ? 3.991   32.793  -30.143 1.00 72.20 77  A 1 
ATOM 582  C CB  . GLN A 1 77  ? 6.105   34.217  -32.244 1.00 73.93 77  A 1 
ATOM 583  C CG  . GLN A 1 77  ? 6.785   33.887  -33.559 1.00 67.98 77  A 1 
ATOM 584  C CD  . GLN A 1 77  ? 8.223   34.360  -33.604 1.00 63.03 77  A 1 
ATOM 585  O OE1 . GLN A 1 77  ? 8.730   34.966  -32.666 1.00 56.12 77  A 1 
ATOM 586  N NE2 . GLN A 1 77  ? 8.921   34.089  -34.702 1.00 53.72 77  A 1 
ATOM 587  N N   . ILE A 1 78  ? 3.793   35.024  -30.259 1.00 71.56 78  A 1 
ATOM 588  C CA  . ILE A 1 78  ? 3.381   35.143  -28.867 1.00 71.28 78  A 1 
ATOM 589  C C   . ILE A 1 78  ? 1.961   34.611  -28.664 1.00 70.68 78  A 1 
ATOM 590  O O   . ILE A 1 78  ? 1.702   33.859  -27.726 1.00 68.53 78  A 1 
ATOM 591  C CB  . ILE A 1 78  ? 3.509   36.596  -28.390 1.00 70.32 78  A 1 
ATOM 592  C CG1 . ILE A 1 78  ? 4.985   37.003  -28.349 1.00 66.96 78  A 1 
ATOM 593  C CG2 . ILE A 1 78  ? 2.870   36.783  -27.029 1.00 65.31 78  A 1 
ATOM 594  C CD1 . ILE A 1 78  ? 5.203   38.495  -28.179 1.00 60.81 78  A 1 
ATOM 595  N N   . HIS A 1 79  ? 1.035   34.990  -29.546 1.00 72.01 79  A 1 
ATOM 596  C CA  . HIS A 1 79  ? -0.365  34.633  -29.350 1.00 72.41 79  A 1 
ATOM 597  C C   . HIS A 1 79  ? -0.723  33.231  -29.851 1.00 70.15 79  A 1 
ATOM 598  O O   . HIS A 1 79  ? -1.767  32.704  -29.458 1.00 66.90 79  A 1 
ATOM 599  C CB  . HIS A 1 79  ? -1.266  35.679  -30.008 1.00 72.59 79  A 1 
ATOM 600  C CG  . HIS A 1 79  ? -1.225  37.000  -29.319 1.00 74.78 79  A 1 
ATOM 601  N ND1 . HIS A 1 79  ? -1.783  37.225  -28.082 1.00 65.06 79  A 1 
ATOM 602  C CD2 . HIS A 1 79  ? -0.670  38.178  -29.699 1.00 65.98 79  A 1 
ATOM 603  C CE1 . HIS A 1 79  ? -1.575  38.493  -27.739 1.00 67.05 79  A 1 
ATOM 604  N NE2 . HIS A 1 79  ? -0.911  39.095  -28.688 1.00 67.56 79  A 1 
ATOM 605  N N   . ALA A 1 80  ? 0.091   32.647  -30.688 1.00 70.86 80  A 1 
ATOM 606  C CA  . ALA A 1 80  ? -0.116  31.266  -31.105 1.00 70.51 80  A 1 
ATOM 607  C C   . ALA A 1 80  ? 0.552   30.257  -30.181 1.00 69.76 80  A 1 
ATOM 608  O O   . ALA A 1 80  ? 0.377   29.053  -30.359 1.00 65.96 80  A 1 
ATOM 609  C CB  . ALA A 1 80  ? 0.381   31.065  -32.537 1.00 69.42 80  A 1 
ATOM 610  N N   . ALA A 1 81  ? 1.304   30.727  -29.196 1.00 66.32 81  A 1 
ATOM 611  C CA  . ALA A 1 81  ? 2.008   29.829  -28.294 1.00 64.98 81  A 1 
ATOM 612  C C   . ALA A 1 81  ? 1.054   29.032  -27.413 1.00 65.57 81  A 1 
ATOM 613  O O   . ALA A 1 81  ? 1.305   27.860  -27.106 1.00 61.77 81  A 1 
ATOM 614  C CB  . ALA A 1 81  ? 2.990   30.618  -27.433 1.00 62.21 81  A 1 
ATOM 615  N N   . ASN A 1 82  ? -0.055  29.644  -26.981 1.00 65.24 82  A 1 
ATOM 616  C CA  . ASN A 1 82  ? -1.022  28.973  -26.135 1.00 66.22 82  A 1 
ATOM 617  C C   . ASN A 1 82  ? -2.423  29.516  -26.398 1.00 67.44 82  A 1 
ATOM 618  O O   . ASN A 1 82  ? -2.600  30.555  -27.028 1.00 63.92 82  A 1 
ATOM 619  C CB  . ASN A 1 82  ? -0.642  29.110  -24.660 1.00 62.96 82  A 1 
ATOM 620  C CG  . ASN A 1 82  ? -0.558  30.558  -24.207 1.00 58.53 82  A 1 
ATOM 621  O OD1 . ASN A 1 82  ? -1.470  31.338  -24.416 1.00 53.13 82  A 1 
ATOM 622  N ND2 . ASN A 1 82  ? 0.540   30.919  -23.573 1.00 53.29 82  A 1 
ATOM 623  N N   . ARG A 1 83  ? -3.413  28.790  -25.910 1.00 64.79 83  A 1 
ATOM 624  C CA  . ARG A 1 83  ? -4.804  29.175  -26.127 1.00 65.97 83  A 1 
ATOM 625  C C   . ARG A 1 83  ? -5.208  30.384  -25.282 1.00 65.44 83  A 1 
ATOM 626  O O   . ARG A 1 83  ? -6.060  31.177  -25.712 1.00 62.75 83  A 1 
ATOM 627  C CB  . ARG A 1 83  ? -5.716  27.993  -25.825 1.00 63.79 83  A 1 
ATOM 628  C CG  . ARG A 1 83  ? -7.175  28.263  -26.155 1.00 60.68 83  A 1 
ATOM 629  C CD  . ARG A 1 83  ? -8.019  27.013  -26.034 1.00 57.58 83  A 1 
ATOM 630  N NE  . ARG A 1 83  ? -9.428  27.293  -26.278 1.00 51.26 83  A 1 
ATOM 631  C CZ  . ARG A 1 83  ? -9.976  27.395  -27.489 1.00 44.83 83  A 1 
ATOM 632  N NH1 . ARG A 1 83  ? -9.244  27.226  -28.575 1.00 42.08 83  A 1 
ATOM 633  N NH2 . ARG A 1 83  ? -11.264 27.671  -27.612 1.00 41.51 83  A 1 
ATOM 634  N N   . VAL A 1 84  ? -4.642  30.538  -24.109 1.00 65.61 84  A 1 
ATOM 635  C CA  . VAL A 1 84  ? -4.986  31.658  -23.235 1.00 66.91 84  A 1 
ATOM 636  C C   . VAL A 1 84  ? -4.560  32.981  -23.867 1.00 68.51 84  A 1 
ATOM 637  O O   . VAL A 1 84  ? -5.318  33.960  -23.858 1.00 64.78 84  A 1 
ATOM 638  C CB  . VAL A 1 84  ? -4.344  31.476  -21.849 1.00 64.04 84  A 1 
ATOM 639  C CG1 . VAL A 1 84  ? -4.617  32.684  -20.967 1.00 59.01 84  A 1 
ATOM 640  C CG2 . VAL A 1 84  ? -4.868  30.216  -21.196 1.00 58.85 84  A 1 
ATOM 641  N N   . ALA A 1 85  ? -3.369  33.021  -24.432 1.00 59.37 85  A 1 
ATOM 642  C CA  . ALA A 1 85  ? -2.895  34.219  -25.109 1.00 61.10 85  A 1 
ATOM 643  C C   . ALA A 1 85  ? -3.692  34.507  -26.380 1.00 62.71 85  A 1 
ATOM 644  O O   . ALA A 1 85  ? -3.860  35.662  -26.759 1.00 63.00 85  A 1 
ATOM 645  C CB  . ALA A 1 85  ? -1.411  34.076  -25.435 1.00 61.01 85  A 1 
ATOM 646  N N   . SER A 1 86  ? -4.211  33.460  -27.027 1.00 68.19 86  A 1 
ATOM 647  C CA  . SER A 1 86  ? -4.998  33.627  -28.238 1.00 67.94 86  A 1 
ATOM 648  C C   . SER A 1 86  ? -6.326  34.332  -27.978 1.00 68.31 86  A 1 
ATOM 649  O O   . SER A 1 86  ? -6.911  34.908  -28.905 1.00 66.83 86  A 1 
ATOM 650  C CB  . SER A 1 86  ? -5.252  32.268  -28.892 1.00 67.53 86  A 1 
ATOM 651  O OG  . SER A 1 86  ? -5.986  32.404  -30.085 1.00 62.37 86  A 1 
ATOM 652  N N   . ARG A 1 87  ? -6.834  34.294  -26.756 1.00 67.11 87  A 1 
ATOM 653  C CA  . ARG A 1 87  ? -8.090  34.960  -26.413 1.00 68.02 87  A 1 
ATOM 654  C C   . ARG A 1 87  ? -7.954  36.474  -26.286 1.00 68.32 87  A 1 
ATOM 655  O O   . ARG A 1 87  ? -8.967  37.177  -26.275 1.00 64.78 87  A 1 
ATOM 656  C CB  . ARG A 1 87  ? -8.646  34.389  -25.102 1.00 65.06 87  A 1 
ATOM 657  C CG  . ARG A 1 87  ? -9.096  32.947  -25.218 1.00 61.18 87  A 1 
ATOM 658  C CD  . ARG A 1 87  ? -9.633  32.430  -23.895 1.00 59.35 87  A 1 
ATOM 659  N NE  . ARG A 1 87  ? -10.075 31.046  -23.991 1.00 51.72 87  A 1 
ATOM 660  C CZ  . ARG A 1 87  ? -10.555 30.335  -22.969 1.00 47.26 87  A 1 
ATOM 661  N NH1 . ARG A 1 87  ? -10.661 30.874  -21.769 1.00 43.70 87  A 1 
ATOM 662  N NH2 . ARG A 1 87  ? -10.927 29.086  -23.160 1.00 41.76 87  A 1 
ATOM 663  N N   . HIS A 1 88  ? -6.752  36.980  -26.181 1.00 63.48 88  A 1 
ATOM 664  C CA  . HIS A 1 88  ? -6.548  38.416  -26.072 1.00 64.95 88  A 1 
ATOM 665  C C   . HIS A 1 88  ? -6.915  39.097  -27.384 1.00 65.30 88  A 1 
ATOM 666  O O   . HIS A 1 88  ? -6.498  38.678  -28.464 1.00 64.15 88  A 1 
ATOM 667  C CB  . HIS A 1 88  ? -5.095  38.728  -25.709 1.00 63.61 88  A 1 
ATOM 668  C CG  . HIS A 1 88  ? -4.719  38.267  -24.331 1.00 64.54 88  A 1 
ATOM 669  N ND1 . HIS A 1 88  ? -3.415  38.181  -23.902 1.00 58.60 88  A 1 
ATOM 670  C CD2 . HIS A 1 88  ? -5.487  37.879  -23.289 1.00 58.36 88  A 1 
ATOM 671  C CE1 . HIS A 1 88  ? -3.409  37.750  -22.647 1.00 58.64 88  A 1 
ATOM 672  N NE2 . HIS A 1 88  ? -4.642  37.562  -22.250 1.00 59.51 88  A 1 
ATOM 673  N N   . GLU A 1 89  ? -7.710  40.156  -27.272 1.00 63.83 89  A 1 
ATOM 674  C CA  . GLU A 1 89  ? -8.146  40.886  -28.444 1.00 65.59 89  A 1 
ATOM 675  C C   . GLU A 1 89  ? -7.042  41.818  -28.913 1.00 66.22 89  A 1 
ATOM 676  O O   . GLU A 1 89  ? -6.430  42.536  -28.116 1.00 63.82 89  A 1 
ATOM 677  C CB  . GLU A 1 89  ? -9.425  41.662  -28.144 1.00 62.42 89  A 1 
ATOM 678  C CG  . GLU A 1 89  ? -10.034 42.319  -29.372 1.00 55.85 89  A 1 
ATOM 679  C CD  . GLU A 1 89  ? -11.352 43.016  -29.057 1.00 51.67 89  A 1 
ATOM 680  O OE1 . GLU A 1 89  ? -11.781 42.975  -27.879 1.00 45.42 89  A 1 
ATOM 681  O OE2 . GLU A 1 89  ? -11.946 43.597  -29.978 1.00 45.39 89  A 1 
ATOM 682  N N   . ARG A 1 90  ? -6.804  41.797  -30.210 1.00 64.33 90  A 1 
ATOM 683  C CA  . ARG A 1 90  ? -5.778  42.625  -30.829 1.00 63.90 90  A 1 
ATOM 684  C C   . ARG A 1 90  ? -6.431  43.627  -31.758 1.00 63.19 90  A 1 
ATOM 685  O O   . ARG A 1 90  ? -7.396  43.302  -32.457 1.00 61.04 90  A 1 
ATOM 686  C CB  . ARG A 1 90  ? -4.780  41.753  -31.593 1.00 61.68 90  A 1 
ATOM 687  C CG  . ARG A 1 90  ? -4.019  40.791  -30.708 1.00 62.11 90  A 1 
ATOM 688  C CD  . ARG A 1 90  ? -3.401  39.664  -31.524 1.00 60.02 90  A 1 
ATOM 689  N NE  . ARG A 1 90  ? -4.416  38.771  -32.053 1.00 57.42 90  A 1 
ATOM 690  C CZ  . ARG A 1 90  ? -4.166  37.716  -32.841 1.00 54.71 90  A 1 
ATOM 691  N NH1 . ARG A 1 90  ? -2.922  37.429  -33.190 1.00 52.27 90  A 1 
ATOM 692  N NH2 . ARG A 1 90  ? -5.151  36.949  -33.265 1.00 53.69 90  A 1 
ATOM 693  N N   . VAL A 1 91  ? -5.926  44.823  -31.775 1.00 67.60 91  A 1 
ATOM 694  C CA  . VAL A 1 91  ? -6.438  45.882  -32.628 1.00 69.16 91  A 1 
ATOM 695  C C   . VAL A 1 91  ? -5.362  46.244  -33.645 1.00 70.01 91  A 1 
ATOM 696  O O   . VAL A 1 91  ? -4.208  46.474  -33.286 1.00 68.89 91  A 1 
ATOM 697  C CB  . VAL A 1 91  ? -6.855  47.109  -31.806 1.00 66.23 91  A 1 
ATOM 698  C CG1 . VAL A 1 91  ? -7.404  48.198  -32.716 1.00 58.31 91  A 1 
ATOM 699  C CG2 . VAL A 1 91  ? -7.897  46.721  -30.766 1.00 58.82 91  A 1 
ATOM 700  N N   . LEU A 1 92  ? -5.772  46.287  -34.905 1.00 66.70 92  A 1 
ATOM 701  C CA  . LEU A 1 92  ? -4.849  46.639  -35.962 1.00 67.64 92  A 1 
ATOM 702  C C   . LEU A 1 92  ? -4.635  48.152  -36.004 1.00 65.45 92  A 1 
ATOM 703  O O   . LEU A 1 92  ? -5.557  48.924  -35.761 1.00 63.83 92  A 1 
ATOM 704  C CB  . LEU A 1 92  ? -5.373  46.139  -37.313 1.00 65.24 92  A 1 
ATOM 705  C CG  . LEU A 1 92  ? -5.540  44.629  -37.441 1.00 61.14 92  A 1 
ATOM 706  C CD1 . LEU A 1 92  ? -6.208  44.277  -38.762 1.00 55.13 92  A 1 
ATOM 707  C CD2 . LEU A 1 92  ? -4.202  43.914  -37.332 1.00 56.27 92  A 1 
ATOM 708  N N   . LEU A 1 93  ? -3.445  48.552  -36.345 1.00 63.12 93  A 1 
ATOM 709  C CA  . LEU A 1 93  ? -3.144  49.973  -36.505 1.00 61.19 93  A 1 
ATOM 710  C C   . LEU A 1 93  ? -3.922  50.571  -37.672 1.00 59.30 93  A 1 
ATOM 711  O O   . LEU A 1 93  ? -4.292  51.742  -37.635 1.00 56.12 93  A 1 
ATOM 712  C CB  . LEU A 1 93  ? -1.645  50.172  -36.710 1.00 58.55 93  A 1 
ATOM 713  C CG  . LEU A 1 93  ? -0.755  49.761  -35.532 1.00 56.18 93  A 1 
ATOM 714  C CD1 . LEU A 1 93  ? 0.704   49.893  -35.906 1.00 53.19 93  A 1 
ATOM 715  C CD2 . LEU A 1 93  ? -1.056  50.589  -34.294 1.00 53.95 93  A 1 
ATOM 716  N N   . SER A 1 94  ? -4.200  49.771  -38.704 1.00 56.71 94  A 1 
ATOM 717  C CA  . SER A 1 94  ? -4.994  50.225  -39.839 1.00 55.91 94  A 1 
ATOM 718  C C   . SER A 1 94  ? -6.419  50.556  -39.425 1.00 55.27 94  A 1 
ATOM 719  O O   . SER A 1 94  ? -7.007  51.525  -39.921 1.00 51.03 94  A 1 
ATOM 720  C CB  . SER A 1 94  ? -4.996  49.163  -40.932 1.00 51.63 94  A 1 
ATOM 721  O OG  . SER A 1 94  ? -5.549  47.956  -40.463 1.00 47.66 94  A 1 
ATOM 722  N N   . GLU A 1 95  ? -7.006  49.784  -38.517 1.00 49.87 95  A 1 
ATOM 723  C CA  . GLU A 1 95  ? -8.339  50.074  -38.005 1.00 50.22 95  A 1 
ATOM 724  C C   . GLU A 1 95  ? -8.351  51.380  -37.222 1.00 49.12 95  A 1 
ATOM 725  O O   . GLU A 1 95  ? -9.303  52.161  -37.324 1.00 46.54 95  A 1 
ATOM 726  C CB  . GLU A 1 95  ? -8.831  48.930  -37.125 1.00 48.32 95  A 1 
ATOM 727  C CG  . GLU A 1 95  ? -9.082  47.645  -37.888 1.00 45.46 95  A 1 
ATOM 728  C CD  . GLU A 1 95  ? -9.541  46.516  -36.977 1.00 41.80 95  A 1 
ATOM 729  O OE1 . GLU A 1 95  ? -9.621  46.721  -35.749 1.00 38.63 95  A 1 
ATOM 730  O OE2 . GLU A 1 95  ? -9.817  45.411  -37.486 1.00 39.39 95  A 1 
ATOM 731  N N   . ALA A 1 96  ? -7.319  51.630  -36.446 1.00 49.40 96  A 1 
ATOM 732  C CA  . ALA A 1 96  ? -7.203  52.875  -35.704 1.00 48.95 96  A 1 
ATOM 733  C C   . ALA A 1 96  ? -7.074  54.071  -36.643 1.00 48.73 96  A 1 
ATOM 734  O O   . ALA A 1 96  ? -7.660  55.126  -36.398 1.00 46.72 96  A 1 
ATOM 735  C CB  . ALA A 1 96  ? -6.019  52.812  -34.750 1.00 46.86 96  A 1 
ATOM 736  N N   . TYR A 1 97  ? -6.332  53.908  -37.713 1.00 45.64 97  A 1 
ATOM 737  C CA  . TYR A 1 97  ? -6.189  54.978  -38.696 1.00 46.28 97  A 1 
ATOM 738  C C   . TYR A 1 97  ? -7.502  55.256  -39.428 1.00 46.24 97  A 1 
ATOM 739  O O   . TYR A 1 97  ? -7.801  56.404  -39.748 1.00 44.20 97  A 1 
ATOM 740  C CB  . TYR A 1 97  ? -5.094  54.627  -39.703 1.00 43.80 97  A 1 
ATOM 741  C CG  . TYR A 1 97  ? -3.691  54.649  -39.143 1.00 42.66 97  A 1 
ATOM 742  C CD1 . TYR A 1 97  ? -3.357  55.462  -38.067 1.00 39.39 97  A 1 
ATOM 743  C CD2 . TYR A 1 97  ? -2.695  53.864  -39.710 1.00 39.26 97  A 1 
ATOM 744  C CE1 . TYR A 1 97  ? -2.062  55.489  -37.557 1.00 35.89 97  A 1 
ATOM 745  C CE2 . TYR A 1 97  ? -1.397  53.887  -39.213 1.00 37.07 97  A 1 
ATOM 746  C CZ  . TYR A 1 97  ? -1.087  54.700  -38.134 1.00 36.08 97  A 1 
ATOM 747  O OH  . TYR A 1 97  ? 0.181   54.720  -37.635 1.00 32.46 97  A 1 
ATOM 748  N N   . LYS A 1 98  ? -8.294  54.203  -39.689 1.00 44.11 98  A 1 
ATOM 749  C CA  . LYS A 1 98  ? -9.596  54.395  -40.311 1.00 45.46 98  A 1 
ATOM 750  C C   . LYS A 1 98  ? -10.583 55.068  -39.357 1.00 45.66 98  A 1 
ATOM 751  O O   . LYS A 1 98  ? -11.403 55.884  -39.782 1.00 43.17 98  A 1 
ATOM 752  C CB  . LYS A 1 98  ? -10.154 53.057  -40.788 1.00 43.96 98  A 1 
ATOM 753  C CG  . LYS A 1 98  ? -9.416  52.477  -41.980 1.00 42.30 98  A 1 
ATOM 754  C CD  . LYS A 1 98  ? -9.965  51.125  -42.370 1.00 38.77 98  A 1 
ATOM 755  C CE  . LYS A 1 98  ? -9.195  50.536  -43.540 1.00 35.66 98  A 1 
ATOM 756  N NZ  . LYS A 1 98  ? -9.699  49.195  -43.918 1.00 32.36 98  A 1 
ATOM 757  N N   . HIS A 1 99  ? -10.516 54.717  -38.081 1.00 44.38 99  A 1 
ATOM 758  C CA  . HIS A 1 99  ? -11.414 55.292  -37.092 1.00 45.08 99  A 1 
ATOM 759  C C   . HIS A 1 99  ? -11.092 56.758  -36.809 1.00 44.24 99  A 1 
ATOM 760  O O   . HIS A 1 99  ? -11.996 57.596  -36.746 1.00 42.40 99  A 1 
ATOM 761  C CB  . HIS A 1 99  ? -11.351 54.471  -35.810 1.00 43.47 99  A 1 
ATOM 762  C CG  . HIS A 1 99  ? -12.371 54.877  -34.796 1.00 42.41 99  A 1 
ATOM 763  N ND1 . HIS A 1 99  ? -12.154 55.822  -33.825 1.00 39.12 99  A 1 
ATOM 764  C CD2 . HIS A 1 99  ? -13.647 54.449  -34.617 1.00 38.96 99  A 1 
ATOM 765  C CE1 . HIS A 1 99  ? -13.237 55.962  -33.094 1.00 36.74 99  A 1 
ATOM 766  N NE2 . HIS A 1 99  ? -14.174 55.140  -33.552 1.00 36.85 99  A 1 
ATOM 767  N N   . ALA A 1 100 ? -9.828  57.071  -36.653 1.00 43.62 100 A 1 
ATOM 768  C CA  . ALA A 1 100 ? -9.383  58.438  -36.408 1.00 44.28 100 A 1 
ATOM 769  C C   . ALA A 1 100 ? -8.408  58.857  -37.516 1.00 44.02 100 A 1 
ATOM 770  O O   . ALA A 1 100 ? -7.393  58.197  -37.712 1.00 41.72 100 A 1 
ATOM 771  C CB  . ALA A 1 100 ? -8.715  58.557  -35.040 1.00 41.86 100 A 1 
ATOM 772  N N   . PRO A 1 101 ? -8.713  59.930  -38.222 1.00 39.20 101 A 1 
ATOM 773  C CA  . PRO A 1 101 ? -7.828  60.345  -39.313 1.00 39.66 101 A 1 
ATOM 774  C C   . PRO A 1 101 ? -6.457  60.771  -38.795 1.00 40.17 101 A 1 
ATOM 775  O O   . PRO A 1 101 ? -6.348  61.553  -37.848 1.00 38.49 101 A 1 
ATOM 776  C CB  . PRO A 1 101 ? -8.579  61.510  -39.965 1.00 37.26 101 A 1 
ATOM 777  C CG  . PRO A 1 101 ? -9.468  62.033  -38.890 1.00 37.37 101 A 1 
ATOM 778  C CD  . PRO A 1 101 ? -9.859  60.835  -38.074 1.00 40.22 101 A 1 
ATOM 779  N N   . VAL A 1 102 ? -5.434  60.267  -39.437 1.00 37.69 102 A 1 
ATOM 780  C CA  . VAL A 1 102 ? -4.051  60.556  -39.062 1.00 38.91 102 A 1 
ATOM 781  C C   . VAL A 1 102 ? -3.387  61.317  -40.210 1.00 39.35 102 A 1 
ATOM 782  O O   . VAL A 1 102 ? -3.817  61.219  -41.365 1.00 37.29 102 A 1 
ATOM 783  C CB  . VAL A 1 102 ? -3.298  59.254  -38.724 1.00 36.59 102 A 1 
ATOM 784  C CG1 . VAL A 1 102 ? -1.912  59.540  -38.170 1.00 33.88 102 A 1 
ATOM 785  C CG2 . VAL A 1 102 ? -4.087  58.442  -37.703 1.00 33.67 102 A 1 
ATOM 786  N N   . MET A 1 103 ? -2.369  62.050  -39.873 1.00 34.97 103 A 1 
ATOM 787  C CA  . MET A 1 103 ? -1.708  62.928  -40.835 1.00 35.90 103 A 1 
ATOM 788  C C   . MET A 1 103 ? -1.156  62.180  -42.051 1.00 36.23 103 A 1 
ATOM 789  O O   . MET A 1 103 ? -1.254  62.668  -43.175 1.00 34.53 103 A 1 
ATOM 790  C CB  . MET A 1 103 ? -0.586  63.700  -40.130 1.00 33.96 103 A 1 
ATOM 791  C CG  . MET A 1 103 ? 0.120   64.707  -41.022 1.00 31.71 103 A 1 
ATOM 792  S SD  . MET A 1 103 ? -0.965  66.041  -41.557 1.00 28.97 103 A 1 
ATOM 793  C CE  . MET A 1 103 ? 0.141   66.890  -42.695 1.00 26.79 103 A 1 
ATOM 794  N N   . LEU A 1 104 ? -0.609  61.029  -41.835 1.00 37.78 104 A 1 
ATOM 795  C CA  . LEU A 1 104 ? 0.022   60.288  -42.924 1.00 39.04 104 A 1 
ATOM 796  C C   . LEU A 1 104 ? -0.916  59.189  -43.426 1.00 38.71 104 A 1 
ATOM 797  O O   . LEU A 1 104 ? -1.037  58.122  -42.814 1.00 36.78 104 A 1 
ATOM 798  C CB  . LEU A 1 104 ? 1.360   59.705  -42.466 1.00 36.83 104 A 1 
ATOM 799  C CG  . LEU A 1 104 ? 2.233   59.110  -43.571 1.00 34.16 104 A 1 
ATOM 800  C CD1 . LEU A 1 104 ? 2.717   60.187  -44.527 1.00 31.40 104 A 1 
ATOM 801  C CD2 . LEU A 1 104 ? 3.422   58.378  -42.977 1.00 33.68 104 A 1 
ATOM 802  N N   . ASP A 1 105 ? -1.584  59.453  -44.537 1.00 37.56 105 A 1 
ATOM 803  C CA  . ASP A 1 105 ? -2.508  58.487  -45.127 1.00 39.81 105 A 1 
ATOM 804  C C   . ASP A 1 105 ? -1.782  57.325  -45.802 1.00 40.18 105 A 1 
ATOM 805  O O   . ASP A 1 105 ? -2.273  56.196  -45.806 1.00 37.76 105 A 1 
ATOM 806  C CB  . ASP A 1 105 ? -3.417  59.191  -46.141 1.00 37.73 105 A 1 
ATOM 807  C CG  . ASP A 1 105 ? -4.327  60.215  -45.497 1.00 35.15 105 A 1 
ATOM 808  O OD1 . ASP A 1 105 ? -4.637  60.073  -44.299 1.00 31.58 105 A 1 
ATOM 809  O OD2 . ASP A 1 105 ? -4.742  61.160  -46.198 1.00 31.10 105 A 1 
ATOM 810  N N   . CYS A 1 106 ? -0.623  57.599  -46.365 1.00 38.64 106 A 1 
ATOM 811  C CA  . CYS A 1 106 ? 0.143   56.567  -47.054 1.00 40.15 106 A 1 
ATOM 812  C C   . CYS A 1 106 ? 0.550   55.446  -46.104 1.00 40.83 106 A 1 
ATOM 813  O O   . CYS A 1 106 ? 0.597   54.285  -46.494 1.00 38.29 106 A 1 
ATOM 814  C CB  . CYS A 1 106 ? 1.371   57.185  -47.714 1.00 37.45 106 A 1 
ATOM 815  S SG  . CYS A 1 106 ? 0.967   58.412  -48.981 1.00 33.38 106 A 1 
ATOM 816  N N   . HIS A 1 107 ? 0.829   55.794  -44.854 1.00 41.39 107 A 1 
ATOM 817  C CA  . HIS A 1 107 ? 1.179   54.783  -43.862 1.00 42.40 107 A 1 
ATOM 818  C C   . HIS A 1 107 ? -0.018  53.921  -43.494 1.00 41.94 107 A 1 
ATOM 819  O O   . HIS A 1 107 ? 0.134   52.718  -43.250 1.00 40.83 107 A 1 
ATOM 820  C CB  . HIS A 1 107 ? 1.751   55.450  -42.614 1.00 41.66 107 A 1 
ATOM 821  C CG  . HIS A 1 107 ? 2.153   54.466  -41.569 1.00 40.71 107 A 1 
ATOM 822  N ND1 . HIS A 1 107 ? 3.157   53.549  -41.733 1.00 37.50 107 A 1 
ATOM 823  C CD2 . HIS A 1 107 ? 1.657   54.245  -40.315 1.00 36.69 107 A 1 
ATOM 824  C CE1 . HIS A 1 107 ? 3.263   52.811  -40.631 1.00 35.48 107 A 1 
ATOM 825  N NE2 . HIS A 1 107 ? 2.373   53.207  -39.756 1.00 34.68 107 A 1 
ATOM 826  N N   . ALA A 1 108 ? -1.222  54.500  -43.463 1.00 43.74 108 A 1 
ATOM 827  C CA  . ALA A 1 108 ? -2.426  53.726  -43.201 1.00 45.46 108 A 1 
ATOM 828  C C   . ALA A 1 108 ? -2.673  52.702  -44.302 1.00 46.11 108 A 1 
ATOM 829  O O   . ALA A 1 108 ? -3.006  51.546  -44.025 1.00 43.89 108 A 1 
ATOM 830  C CB  . ALA A 1 108 ? -3.627  54.661  -43.054 1.00 43.80 108 A 1 
ATOM 831  N N   . ASP A 1 109 ? -2.517  53.107  -45.541 1.00 43.67 109 A 1 
ATOM 832  C CA  . ASP A 1 109 ? -2.647  52.187  -46.666 1.00 45.13 109 A 1 
ATOM 833  C C   . ASP A 1 109 ? -1.590  51.087  -46.597 1.00 45.60 109 A 1 
ATOM 834  O O   . ASP A 1 109 ? -1.886  49.914  -46.823 1.00 43.65 109 A 1 
ATOM 835  C CB  . ASP A 1 109 ? -2.537  52.943  -47.989 1.00 43.11 109 A 1 
ATOM 836  C CG  . ASP A 1 109 ? -3.719  53.868  -48.215 1.00 39.96 109 A 1 
ATOM 837  O OD1 . ASP A 1 109 ? -4.771  53.661  -47.592 1.00 37.74 109 A 1 
ATOM 838  O OD2 . ASP A 1 109 ? -3.580  54.797  -49.040 1.00 37.27 109 A 1 
ATOM 839  N N   . ALA A 1 110 ? -0.373  51.466  -46.281 1.00 44.88 110 A 1 
ATOM 840  C CA  . ALA A 1 110 ? 0.698   50.491  -46.156 1.00 46.29 110 A 1 
ATOM 841  C C   . ALA A 1 110 ? 0.423   49.509  -45.024 1.00 46.54 110 A 1 
ATOM 842  O O   . ALA A 1 110 ? 0.682   48.307  -45.157 1.00 45.74 110 A 1 
ATOM 843  C CB  . ALA A 1 110 ? 2.028   51.203  -45.936 1.00 45.96 110 A 1 
ATOM 844  N N   . ALA A 1 111 ? -0.115  49.993  -43.902 1.00 46.82 111 A 1 
ATOM 845  C CA  . ALA A 1 111 ? -0.451  49.125  -42.781 1.00 48.13 111 A 1 
ATOM 846  C C   . ALA A 1 111 ? -1.586  48.166  -43.139 1.00 47.93 111 A 1 
ATOM 847  O O   . ALA A 1 111 ? -1.546  46.985  -42.768 1.00 46.83 111 A 1 
ATOM 848  C CB  . ALA A 1 111 ? -0.822  49.967  -41.568 1.00 47.71 111 A 1 
ATOM 849  N N   . ALA A 1 112 ? -2.601  48.666  -43.850 1.00 44.96 112 A 1 
ATOM 850  C CA  . ALA A 1 112 ? -3.697  47.809  -44.282 1.00 45.60 112 A 1 
ATOM 851  C C   . ALA A 1 112 ? -3.217  46.732  -45.248 1.00 45.86 112 A 1 
ATOM 852  O O   . ALA A 1 112 ? -3.610  45.565  -45.139 1.00 44.78 112 A 1 
ATOM 853  C CB  . ALA A 1 112 ? -4.803  48.646  -44.928 1.00 44.89 112 A 1 
ATOM 854  N N   . LEU A 1 113 ? -2.383  47.094  -46.181 1.00 44.34 113 A 1 
ATOM 855  C CA  . LEU A 1 113 ? -1.815  46.137  -47.122 1.00 45.58 113 A 1 
ATOM 856  C C   . LEU A 1 113 ? -0.924  45.127  -46.411 1.00 45.37 113 A 1 
ATOM 857  O O   . LEU A 1 113 ? -0.938  43.943  -46.747 1.00 43.87 113 A 1 
ATOM 858  C CB  . LEU A 1 113 ? -1.034  46.881  -48.212 1.00 43.91 113 A 1 
ATOM 859  C CG  . LEU A 1 113 ? -1.903  47.676  -49.180 1.00 41.99 113 A 1 
ATOM 860  C CD1 . LEU A 1 113 ? -1.081  48.666  -49.976 1.00 39.45 113 A 1 
ATOM 861  C CD2 . LEU A 1 113 ? -2.651  46.735  -50.114 1.00 40.83 113 A 1 
ATOM 862  N N   . CYS A 1 114 ? -0.185  45.578  -45.428 1.00 46.39 114 A 1 
ATOM 863  C CA  . CYS A 1 114 ? 0.650   44.675  -44.644 1.00 47.55 114 A 1 
ATOM 864  C C   . CYS A 1 114 ? -0.200  43.711  -43.822 1.00 47.70 114 A 1 
ATOM 865  O O   . CYS A 1 114 ? 0.126   42.529  -43.708 1.00 46.83 114 A 1 
ATOM 866  C CB  . CYS A 1 114 ? 1.578   45.483  -43.739 1.00 46.10 114 A 1 
ATOM 867  S SG  . CYS A 1 114 ? 2.777   44.469  -42.870 1.00 42.91 114 A 1 
ATOM 868  N N   . ALA A 1 115 ? -1.328  44.202  -43.277 1.00 48.03 115 A 1 
ATOM 869  C CA  . ALA A 1 115 ? -2.243  43.338  -42.541 1.00 49.68 115 A 1 
ATOM 870  C C   . ALA A 1 115 ? -2.894  42.308  -43.454 1.00 49.54 115 A 1 
ATOM 871  O O   . ALA A 1 115 ? -3.077  41.148  -43.068 1.00 48.91 115 A 1 
ATOM 872  C CB  . ALA A 1 115 ? -3.309  44.182  -41.843 1.00 49.50 115 A 1 
ATOM 873  N N   . ALA A 1 116 ? -3.262  42.709  -44.651 1.00 48.95 116 A 1 
ATOM 874  C CA  . ALA A 1 116 ? -3.799  41.769  -45.627 1.00 50.02 116 A 1 
ATOM 875  C C   . ALA A 1 116 ? -2.747  40.742  -46.040 1.00 50.01 116 A 1 
ATOM 876  O O   . ALA A 1 116 ? -3.061  39.564  -46.237 1.00 49.14 116 A 1 
ATOM 877  C CB  . ALA A 1 116 ? -4.326  42.526  -46.850 1.00 50.10 116 A 1 
ATOM 878  N N   . TYR A 1 117 ? -1.526  41.183  -46.161 1.00 44.97 117 A 1 
ATOM 879  C CA  . TYR A 1 117 ? -0.427  40.287  -46.482 1.00 46.48 117 A 1 
ATOM 880  C C   . TYR A 1 117 ? -0.120  39.329  -45.326 1.00 46.36 117 A 1 
ATOM 881  O O   . TYR A 1 117 ? 0.325   38.200  -45.560 1.00 45.23 117 A 1 
ATOM 882  C CB  . TYR A 1 117 ? 0.814   41.106  -46.841 1.00 45.28 117 A 1 
ATOM 883  C CG  . TYR A 1 117 ? 1.957   40.270  -47.363 1.00 42.49 117 A 1 
ATOM 884  C CD1 . TYR A 1 117 ? 1.941   39.785  -48.672 1.00 40.51 117 A 1 
ATOM 885  C CD2 . TYR A 1 117 ? 3.051   39.974  -46.560 1.00 41.39 117 A 1 
ATOM 886  C CE1 . TYR A 1 117 ? 2.988   39.023  -49.165 1.00 39.67 117 A 1 
ATOM 887  C CE2 . TYR A 1 117 ? 4.105   39.209  -47.044 1.00 39.76 117 A 1 
ATOM 888  C CZ  . TYR A 1 117 ? 4.068   38.740  -48.346 1.00 38.86 117 A 1 
ATOM 889  O OH  . TYR A 1 117 ? 5.108   37.978  -48.824 1.00 36.31 117 A 1 
ATOM 890  N N   . GLU A 1 118 ? -0.371  39.760  -44.111 1.00 46.07 118 A 1 
ATOM 891  C CA  . GLU A 1 118 ? -0.153  38.934  -42.929 1.00 47.93 118 A 1 
ATOM 892  C C   . GLU A 1 118 ? -1.070  37.714  -42.910 1.00 47.94 118 A 1 
ATOM 893  O O   . GLU A 1 118 ? -0.765  36.719  -42.233 1.00 47.22 118 A 1 
ATOM 894  C CB  . GLU A 1 118 ? -0.344  39.781  -41.669 1.00 46.53 118 A 1 
ATOM 895  C CG  . GLU A 1 118 ? 0.059   39.098  -40.368 1.00 44.00 118 A 1 
ATOM 896  C CD  . GLU A 1 118 ? -1.064  38.298  -39.735 1.00 40.96 118 A 1 
ATOM 897  O OE1 . GLU A 1 118 ? -2.246  38.609  -39.993 1.00 38.80 118 A 1 
ATOM 898  O OE2 . GLU A 1 118 ? -0.763  37.346  -39.000 1.00 38.93 118 A 1 
ATOM 899  N N   . ALA A 1 119 ? -2.180  37.762  -43.645 1.00 45.65 119 A 1 
ATOM 900  C CA  . ALA A 1 119 ? -3.085  36.617  -43.724 1.00 46.33 119 A 1 
ATOM 901  C C   . ALA A 1 119 ? -2.405  35.373  -44.285 1.00 46.16 119 A 1 
ATOM 902  O O   . ALA A 1 119 ? -2.829  34.254  -43.992 1.00 45.45 119 A 1 
ATOM 903  C CB  . ALA A 1 119 ? -4.310  36.978  -44.570 1.00 46.34 119 A 1 
ATOM 904  N N   . GLN A 1 120 ? -1.384  35.537  -45.069 1.00 43.41 120 A 1 
ATOM 905  C CA  . GLN A 1 120 ? -0.609  34.419  -45.576 1.00 44.83 120 A 1 
ATOM 906  C C   . GLN A 1 120 ? 0.260   33.764  -44.499 1.00 44.19 120 A 1 
ATOM 907  O O   . GLN A 1 120 ? 0.689   32.623  -44.674 1.00 42.80 120 A 1 
ATOM 908  C CB  . GLN A 1 120 ? 0.285   34.868  -46.741 1.00 44.13 120 A 1 
ATOM 909  C CG  . GLN A 1 120 ? -0.494  35.386  -47.942 1.00 42.22 120 A 1 
ATOM 910  C CD  . GLN A 1 120 ? -1.366  34.310  -48.570 1.00 39.02 120 A 1 
ATOM 911  O OE1 . GLN A 1 120 ? -0.959  33.159  -48.687 1.00 38.23 120 A 1 
ATOM 912  N NE2 . GLN A 1 120 ? -2.570  34.678  -48.960 1.00 36.98 120 A 1 
ATOM 913  N N   . VAL A 1 121 ? 0.496   34.474  -43.427 1.00 42.14 121 A 1 
ATOM 914  C CA  . VAL A 1 121 ? 1.235   33.979  -42.263 1.00 43.30 121 A 1 
ATOM 915  C C   . VAL A 1 121 ? 2.657   33.570  -42.631 1.00 43.42 121 A 1 
ATOM 916  O O   . VAL A 1 121 ? 2.927   32.420  -42.978 1.00 42.40 121 A 1 
ATOM 917  C CB  . VAL A 1 121 ? 0.497   32.809  -41.577 1.00 42.81 121 A 1 
ATOM 918  C CG1 . VAL A 1 121 ? 1.243   32.396  -40.311 1.00 40.73 121 A 1 
ATOM 919  C CG2 . VAL A 1 121 ? -0.929  33.206  -41.235 1.00 41.35 121 A 1 
ATOM 920  N N   . HIS A 1 122 ? 3.551   34.515  -42.533 1.00 44.10 122 A 1 
ATOM 921  C CA  . HIS A 1 122 ? 4.983   34.302  -42.767 1.00 44.45 122 A 1 
ATOM 922  C C   . HIS A 1 122 ? 5.296   33.809  -44.179 1.00 43.24 122 A 1 
ATOM 923  O O   . HIS A 1 122 ? 6.294   33.113  -44.389 1.00 41.83 122 A 1 
ATOM 924  C CB  . HIS A 1 122 ? 5.568   33.346  -41.731 1.00 43.28 122 A 1 
ATOM 925  C CG  . HIS A 1 122 ? 5.369   33.790  -40.313 1.00 42.60 122 A 1 
ATOM 926  N ND1 . HIS A 1 122 ? 6.070   34.831  -39.751 1.00 40.32 122 A 1 
ATOM 927  C CD2 . HIS A 1 122 ? 4.535   33.329  -39.360 1.00 40.13 122 A 1 
ATOM 928  C CE1 . HIS A 1 122 ? 5.670   34.986  -38.491 1.00 39.63 122 A 1 
ATOM 929  N NE2 . HIS A 1 122 ? 4.746   34.089  -38.226 1.00 38.52 122 A 1 
ATOM 930  N N   . TYR A 1 123 ? 4.471   34.157  -45.141 1.00 41.25 123 A 1 
ATOM 931  C CA  . TYR A 1 123 ? 4.746   33.770  -46.519 1.00 43.02 123 A 1 
ATOM 932  C C   . TYR A 1 123 ? 6.050   34.382  -47.020 1.00 42.62 123 A 1 
ATOM 933  O O   . TYR A 1 123 ? 6.803   33.734  -47.755 1.00 41.88 123 A 1 
ATOM 934  C CB  . TYR A 1 123 ? 3.579   34.194  -47.412 1.00 42.30 123 A 1 
ATOM 935  C CG  . TYR A 1 123 ? 3.805   33.890  -48.869 1.00 40.54 123 A 1 
ATOM 936  C CD1 . TYR A 1 123 ? 3.746   32.578  -49.340 1.00 37.94 123 A 1 
ATOM 937  C CD2 . TYR A 1 123 ? 4.086   34.906  -49.767 1.00 37.59 123 A 1 
ATOM 938  C CE1 . TYR A 1 123 ? 3.962   32.293  -50.677 1.00 34.41 123 A 1 
ATOM 939  C CE2 . TYR A 1 123 ? 4.307   34.624  -51.112 1.00 34.62 123 A 1 
ATOM 940  C CZ  . TYR A 1 123 ? 4.241   33.319  -51.559 1.00 33.99 123 A 1 
ATOM 941  O OH  . TYR A 1 123 ? 4.464   33.041  -52.885 1.00 31.56 123 A 1 
ATOM 942  N N   . ALA A 1 124 ? 6.326   35.624  -46.629 1.00 40.54 124 A 1 
ATOM 943  C CA  . ALA A 1 124 ? 7.573   36.264  -47.010 1.00 41.67 124 A 1 
ATOM 944  C C   . ALA A 1 124 ? 8.781   35.518  -46.441 1.00 41.47 124 A 1 
ATOM 945  O O   . ALA A 1 124 ? 9.810   35.373  -47.112 1.00 39.77 124 A 1 
ATOM 946  C CB  . ALA A 1 124 ? 7.578   37.718  -46.543 1.00 40.35 124 A 1 
ATOM 947  N N   . ASN A 1 125 ? 8.633   35.031  -45.220 1.00 41.88 125 A 1 
ATOM 948  C CA  . ASN A 1 125 ? 9.680   34.214  -44.620 1.00 42.78 125 A 1 
ATOM 949  C C   . ASN A 1 125 ? 9.886   32.930  -45.417 1.00 42.17 125 A 1 
ATOM 950  O O   . ASN A 1 125 ? 11.026  32.511  -45.641 1.00 40.55 125 A 1 
ATOM 951  C CB  . ASN A 1 125 ? 9.316   33.890  -43.175 1.00 41.74 125 A 1 
ATOM 952  C CG  . ASN A 1 125 ? 10.429  33.175  -42.447 1.00 39.32 125 A 1 
ATOM 953  O OD1 . ASN A 1 125 ? 11.603  33.476  -42.633 1.00 38.15 125 A 1 
ATOM 954  N ND2 . ASN A 1 125 ? 10.074  32.217  -41.606 1.00 37.92 125 A 1 
ATOM 955  N N   . LEU A 1 126 ? 8.798   32.315  -45.857 1.00 42.57 126 A 1 
ATOM 956  C CA  . LEU A 1 126 ? 8.893   31.113  -46.677 1.00 44.51 126 A 1 
ATOM 957  C C   . LEU A 1 126 ? 9.636   31.399  -47.979 1.00 44.24 126 A 1 
ATOM 958  O O   . LEU A 1 126 ? 10.467  30.594  -48.413 1.00 43.10 126 A 1 
ATOM 959  C CB  . LEU A 1 126 ? 7.501   30.559  -46.960 1.00 42.88 126 A 1 
ATOM 960  C CG  . LEU A 1 126 ? 7.450   29.235  -47.718 1.00 40.96 126 A 1 
ATOM 961  C CD1 . LEU A 1 126 ? 8.065   28.117  -46.905 1.00 38.14 126 A 1 
ATOM 962  C CD2 . LEU A 1 126 ? 6.021   28.895  -48.089 1.00 39.16 126 A 1 
ATOM 963  N N   . LEU A 1 127 ? 9.334   32.520  -48.606 1.00 43.89 127 A 1 
ATOM 964  C CA  . LEU A 1 127 ? 10.034  32.902  -49.824 1.00 45.13 127 A 1 
ATOM 965  C C   . LEU A 1 127 ? 11.524  33.137  -49.567 1.00 44.23 127 A 1 
ATOM 966  O O   . LEU A 1 127 ? 12.358  32.773  -50.394 1.00 42.81 127 A 1 
ATOM 967  C CB  . LEU A 1 127 ? 9.407   34.165  -50.421 1.00 43.96 127 A 1 
ATOM 968  C CG  . LEU A 1 127 ? 7.999   34.023  -50.980 1.00 41.60 127 A 1 
ATOM 969  C CD1 . LEU A 1 127 ? 7.458   35.371  -51.415 1.00 38.95 127 A 1 
ATOM 970  C CD2 . LEU A 1 127 ? 7.973   33.044  -52.149 1.00 40.96 127 A 1 
ATOM 971  N N   . THR A 1 128 ? 11.842  33.742  -48.441 1.00 43.66 128 A 1 
ATOM 972  C CA  . THR A 1 128 ? 13.235  33.978  -48.095 1.00 45.35 128 A 1 
ATOM 973  C C   . THR A 1 128 ? 13.980  32.668  -47.825 1.00 44.62 128 A 1 
ATOM 974  O O   . THR A 1 128 ? 15.150  32.525  -48.187 1.00 42.86 128 A 1 
ATOM 975  C CB  . THR A 1 128 ? 13.328  34.893  -46.871 1.00 43.70 128 A 1 
ATOM 976  O OG1 . THR A 1 128 ? 12.656  36.116  -47.142 1.00 42.34 128 A 1 
ATOM 977  C CG2 . THR A 1 128 ? 14.774  35.197  -46.526 1.00 42.13 128 A 1 
ATOM 978  N N   . VAL A 1 129 ? 13.286  31.729  -47.196 1.00 44.74 129 A 1 
ATOM 979  C CA  . VAL A 1 129 ? 13.886  30.433  -46.902 1.00 45.81 129 A 1 
ATOM 980  C C   . VAL A 1 129 ? 14.185  29.659  -48.177 1.00 44.59 129 A 1 
ATOM 981  O O   . VAL A 1 129 ? 15.220  28.988  -48.280 1.00 42.94 129 A 1 
ATOM 982  C CB  . VAL A 1 129 ? 12.974  29.621  -45.962 1.00 44.86 129 A 1 
ATOM 983  C CG1 . VAL A 1 129 ? 13.460  28.184  -45.834 1.00 42.15 129 A 1 
ATOM 984  C CG2 . VAL A 1 129 ? 12.928  30.269  -44.598 1.00 42.91 129 A 1 
ATOM 985  N N   . MET A 1 130 ? 13.298  29.756  -49.164 1.00 42.81 130 A 1 
ATOM 986  C CA  . MET A 1 130 ? 13.500  29.059  -50.424 1.00 43.75 130 A 1 
ATOM 987  C C   . MET A 1 130 ? 14.663  29.695  -51.184 1.00 42.41 130 A 1 
ATOM 988  O O   . MET A 1 130 ? 14.563  30.826  -51.647 1.00 41.31 130 A 1 
ATOM 989  C CB  . MET A 1 130 ? 12.239  29.094  -51.266 1.00 43.20 130 A 1 
ATOM 990  C CG  . MET A 1 130 ? 11.087  28.301  -50.657 1.00 41.03 130 A 1 
ATOM 991  S SD  . MET A 1 130 ? 11.443  26.548  -50.554 1.00 38.77 130 A 1 
ATOM 992  C CE  . MET A 1 130 ? 9.980   25.985  -49.694 1.00 35.28 130 A 1 
ATOM 993  N N   . HIS A 1 131 ? 15.739  28.951  -51.291 1.00 37.88 131 A 1 
ATOM 994  C CA  . HIS A 1 131 ? 16.906  29.449  -52.016 1.00 39.27 131 A 1 
ATOM 995  C C   . HIS A 1 131 ? 16.605  29.610  -53.497 1.00 37.84 131 A 1 
ATOM 996  O O   . HIS A 1 131 ? 17.076  30.560  -54.132 1.00 35.55 131 A 1 
ATOM 997  C CB  . HIS A 1 131 ? 18.083  28.495  -51.823 1.00 37.21 131 A 1 
ATOM 998  C CG  . HIS A 1 131 ? 18.568  28.409  -50.408 1.00 36.01 131 A 1 
ATOM 999  N ND1 . HIS A 1 131 ? 19.440  27.440  -49.971 1.00 33.96 131 A 1 
ATOM 1000 C CD2 . HIS A 1 131 ? 18.314  29.192  -49.330 1.00 34.40 131 A 1 
ATOM 1001 C CE1 . HIS A 1 131 ? 19.682  27.636  -48.679 1.00 34.88 131 A 1 
ATOM 1002 N NE2 . HIS A 1 131 ? 19.014  28.680  -48.273 1.00 33.78 131 A 1 
ATOM 1003 N N   . GLN A 1 132 ? 15.811  28.698  -54.063 1.00 32.85 132 A 1 
ATOM 1004 C CA  . GLN A 1 132 ? 15.386  28.803  -55.446 1.00 34.49 132 A 1 
ATOM 1005 C C   . GLN A 1 132 ? 14.042  29.519  -55.489 1.00 34.20 132 A 1 
ATOM 1006 O O   . GLN A 1 132 ? 12.997  28.928  -55.223 1.00 32.86 132 A 1 
ATOM 1007 C CB  . GLN A 1 132 ? 15.285  27.422  -56.084 1.00 33.97 132 A 1 
ATOM 1008 C CG  . GLN A 1 132 ? 16.629  26.727  -56.223 1.00 32.79 132 A 1 
ATOM 1009 C CD  . GLN A 1 132 ? 16.512  25.351  -56.840 1.00 30.34 132 A 1 
ATOM 1010 O OE1 . GLN A 1 132 ? 15.424  24.776  -56.902 1.00 29.29 132 A 1 
ATOM 1011 N NE2 . GLN A 1 132 ? 17.621  24.798  -57.289 1.00 28.58 132 A 1 
ATOM 1012 N N   . ARG A 1 133 ? 14.072  30.771  -55.795 1.00 31.30 133 A 1 
ATOM 1013 C CA  . ARG A 1 133 ? 12.870  31.589  -55.788 1.00 32.91 133 A 1 
ATOM 1014 C C   . ARG A 1 133 ? 12.047  31.422  -57.063 1.00 32.53 133 A 1 
ATOM 1015 O O   . ARG A 1 133 ? 10.878  31.045  -57.012 1.00 30.32 133 A 1 
ATOM 1016 C CB  . ARG A 1 133 ? 13.246  33.055  -55.582 1.00 31.59 133 A 1 
ATOM 1017 C CG  . ARG A 1 133 ? 12.051  33.944  -55.321 1.00 29.42 133 A 1 
ATOM 1018 C CD  . ARG A 1 133 ? 12.484  35.382  -55.174 1.00 28.51 133 A 1 
ATOM 1019 N NE  . ARG A 1 133 ? 11.338  36.264  -54.977 1.00 26.76 133 A 1 
ATOM 1020 C CZ  . ARG A 1 133 ? 11.367  37.577  -55.127 1.00 26.37 133 A 1 
ATOM 1021 N NH1 . ARG A 1 133 ? 12.485  38.181  -55.466 1.00 25.02 133 A 1 
ATOM 1022 N NH2 . ARG A 1 133 ? 10.275  38.294  -54.934 1.00 23.37 133 A 1 
ATOM 1023 N N   . MET A 1 134 ? 12.639  31.671  -58.183 1.00 32.36 134 A 1 
ATOM 1024 C CA  . MET A 1 134 ? 11.961  31.577  -59.465 1.00 33.83 134 A 1 
ATOM 1025 C C   . MET A 1 134 ? 11.971  30.174  -60.089 1.00 33.46 134 A 1 
ATOM 1026 O O   . MET A 1 134 ? 11.035  29.848  -60.819 1.00 31.79 134 A 1 
ATOM 1027 C CB  . MET A 1 134 ? 12.568  32.579  -60.457 1.00 32.62 134 A 1 
ATOM 1028 C CG  . MET A 1 134 ? 12.411  34.041  -60.044 1.00 30.15 134 A 1 
ATOM 1029 S SD  . MET A 1 134 ? 10.703  34.577  -59.880 1.00 27.62 134 A 1 
ATOM 1030 C CE  . MET A 1 134 ? 10.166  34.516  -61.587 1.00 25.72 134 A 1 
ATOM 1031 N N   . PRO A 1 135 ? 12.974  29.353  -59.865 1.00 33.10 135 A 1 
ATOM 1032 C CA  . PRO A 1 135 ? 13.086  28.069  -60.580 1.00 33.96 135 A 1 
ATOM 1033 C C   . PRO A 1 135 ? 12.128  26.978  -60.105 1.00 33.96 135 A 1 
ATOM 1034 O O   . PRO A 1 135 ? 11.031  27.258  -59.615 1.00 32.06 135 A 1 
ATOM 1035 C CB  . PRO A 1 135 ? 14.554  27.665  -60.372 1.00 32.13 135 A 1 
ATOM 1036 C CG  . PRO A 1 135 ? 15.239  28.851  -59.814 1.00 31.56 135 A 1 
ATOM 1037 C CD  . PRO A 1 135 ? 14.196  29.635  -59.107 1.00 33.70 135 A 1 
ATOM 1038 N N   . VAL A 1 136 ? 12.562  25.752  -60.222 1.00 33.07 136 A 1 
ATOM 1039 C CA  . VAL A 1 136 ? 11.892  24.448  -60.118 1.00 33.99 136 A 1 
ATOM 1040 C C   . VAL A 1 136 ? 10.728  24.345  -59.127 1.00 34.05 136 A 1 
ATOM 1041 O O   . VAL A 1 136 ? 9.824   23.539  -59.340 1.00 31.79 136 A 1 
ATOM 1042 C CB  . VAL A 1 136 ? 12.928  23.357  -59.783 1.00 31.78 136 A 1 
ATOM 1043 C CG1 . VAL A 1 136 ? 12.342  21.962  -59.880 1.00 29.37 136 A 1 
ATOM 1044 C CG2 . VAL A 1 136 ? 14.146  23.460  -60.695 1.00 30.67 136 A 1 
ATOM 1045 N N   . VAL A 1 137 ? 10.728  25.153  -58.084 1.00 32.02 137 A 1 
ATOM 1046 C CA  . VAL A 1 137 ? 9.708   25.052  -57.032 1.00 33.73 137 A 1 
ATOM 1047 C C   . VAL A 1 137 ? 8.308   25.469  -57.506 1.00 33.78 137 A 1 
ATOM 1048 O O   . VAL A 1 137 ? 7.311   25.139  -56.860 1.00 31.56 137 A 1 
ATOM 1049 C CB  . VAL A 1 137 ? 10.140  25.867  -55.805 1.00 31.31 137 A 1 
ATOM 1050 C CG1 . VAL A 1 137 ? 9.179   25.697  -54.639 1.00 28.96 137 A 1 
ATOM 1051 C CG2 . VAL A 1 137 ? 11.537  25.452  -55.361 1.00 29.17 137 A 1 
ATOM 1052 N N   . SER A 1 138 ? 8.194   26.155  -58.633 1.00 32.65 138 A 1 
ATOM 1053 C CA  . SER A 1 138 ? 6.925   26.626  -59.192 1.00 33.67 138 A 1 
ATOM 1054 C C   . SER A 1 138 ? 6.221   27.605  -58.249 1.00 33.88 138 A 1 
ATOM 1055 O O   . SER A 1 138 ? 5.045   27.438  -57.912 1.00 31.77 138 A 1 
ATOM 1056 C CB  . SER A 1 138 ? 6.004   25.461  -59.547 1.00 31.38 138 A 1 
ATOM 1057 O OG  . SER A 1 138 ? 6.616   24.604  -60.485 1.00 29.56 138 A 1 
ATOM 1058 N N   . HIS A 1 139 ? 6.943   28.619  -57.844 1.00 33.17 139 A 1 
ATOM 1059 C CA  . HIS A 1 139 ? 6.417   29.660  -56.969 1.00 35.38 139 A 1 
ATOM 1060 C C   . HIS A 1 139 ? 5.302   30.533  -57.553 1.00 35.32 139 A 1 
ATOM 1061 O O   . HIS A 1 139 ? 4.493   31.033  -56.770 1.00 33.14 139 A 1 
ATOM 1062 C CB  . HIS A 1 139 ? 7.555   30.556  -56.501 1.00 32.81 139 A 1 
ATOM 1063 C CG  . HIS A 1 139 ? 8.279   30.009  -55.316 1.00 31.74 139 A 1 
ATOM 1064 N ND1 . HIS A 1 139 ? 7.812   30.114  -54.024 1.00 29.27 139 A 1 
ATOM 1065 C CD2 . HIS A 1 139 ? 9.457   29.366  -55.234 1.00 29.63 139 A 1 
ATOM 1066 C CE1 . HIS A 1 139 ? 8.673   29.547  -53.214 1.00 27.91 139 A 1 
ATOM 1067 N NE2 . HIS A 1 139 ? 9.687   29.079  -53.905 1.00 27.71 139 A 1 
ATOM 1068 N N   . PRO A 1 140 ? 5.209   30.745  -58.856 1.00 34.28 140 A 1 
ATOM 1069 C CA  . PRO A 1 140 ? 4.177   31.682  -59.347 1.00 34.80 140 A 1 
ATOM 1070 C C   . PRO A 1 140 ? 2.753   31.320  -58.938 1.00 35.05 140 A 1 
ATOM 1071 O O   . PRO A 1 140 ? 1.940   32.214  -58.722 1.00 32.82 140 A 1 
ATOM 1072 C CB  . PRO A 1 140 ? 4.352   31.664  -60.870 1.00 32.41 140 A 1 
ATOM 1073 C CG  . PRO A 1 140 ? 5.239   30.522  -61.161 1.00 32.12 140 A 1 
ATOM 1074 C CD  . PRO A 1 140 ? 6.086   30.338  -59.950 1.00 34.69 140 A 1 
ATOM 1075 N N   . ALA A 1 141 ? 2.431   30.050  -58.816 1.00 33.64 141 A 1 
ATOM 1076 C CA  . ALA A 1 141 ? 1.107   29.643  -58.363 1.00 34.69 141 A 1 
ATOM 1077 C C   . ALA A 1 141 ? 0.847   30.105  -56.930 1.00 34.80 141 A 1 
ATOM 1078 O O   . ALA A 1 141 ? -0.270  30.498  -56.586 1.00 32.66 141 A 1 
ATOM 1079 C CB  . ALA A 1 141 ? 0.959   28.128  -58.472 1.00 32.47 141 A 1 
ATOM 1080 N N   . VAL A 1 142 ? 1.862   30.074  -56.109 1.00 32.91 142 A 1 
ATOM 1081 C CA  . VAL A 1 142 ? 1.747   30.518  -54.727 1.00 34.83 142 A 1 
ATOM 1082 C C   . VAL A 1 142 ? 1.820   32.046  -54.627 1.00 35.29 142 A 1 
ATOM 1083 O O   . VAL A 1 142 ? 1.276   32.644  -53.699 1.00 32.76 142 A 1 
ATOM 1084 C CB  . VAL A 1 142 ? 2.832   29.867  -53.858 1.00 32.36 142 A 1 
ATOM 1085 C CG1 . VAL A 1 142 ? 2.617   30.183  -52.387 1.00 30.26 142 A 1 
ATOM 1086 C CG2 . VAL A 1 142 ? 2.842   28.364  -54.069 1.00 30.70 142 A 1 
ATOM 1087 N N   . ALA A 1 143 ? 2.453   32.651  -55.573 1.00 33.55 143 A 1 
ATOM 1088 C CA  . ALA A 1 143 ? 2.607   34.096  -55.578 1.00 35.13 143 A 1 
ATOM 1089 C C   . ALA A 1 143 ? 1.338   34.824  -56.021 1.00 35.62 143 A 1 
ATOM 1090 O O   . ALA A 1 143 ? 1.199   36.025  -55.762 1.00 33.22 143 A 1 
ATOM 1091 C CB  . ALA A 1 143 ? 3.779   34.492  -56.465 1.00 32.99 143 A 1 
ATOM 1092 N N   . ILE A 1 144 ? 0.404   34.139  -56.675 1.00 36.00 144 A 1 
ATOM 1093 C CA  . ILE A 1 144 ? -0.834  34.759  -57.135 1.00 37.18 144 A 1 
ATOM 1094 C C   . ILE A 1 144 ? -1.683  35.314  -55.984 1.00 37.08 144 A 1 
ATOM 1095 O O   . ILE A 1 144 ? -2.127  36.467  -56.068 1.00 34.80 144 A 1 
ATOM 1096 C CB  . ILE A 1 144 ? -1.641  33.781  -58.005 1.00 34.87 144 A 1 
ATOM 1097 C CG1 . ILE A 1 144 ? -0.894  33.487  -59.315 1.00 33.45 144 A 1 
ATOM 1098 C CG2 . ILE A 1 144 ? -3.023  34.351  -58.323 1.00 34.58 144 A 1 
ATOM 1099 C CD1 . ILE A 1 144 ? -1.455  32.313  -60.087 1.00 33.04 144 A 1 
ATOM 1100 N N   . PRO A 1 145 ? -1.947  34.555  -54.904 1.00 36.09 145 A 1 
ATOM 1101 C CA  . PRO A 1 145 ? -2.777  35.070  -53.805 1.00 36.85 145 A 1 
ATOM 1102 C C   . PRO A 1 145 ? -2.282  36.371  -53.167 1.00 36.81 145 A 1 
ATOM 1103 O O   . PRO A 1 145 ? -3.093  37.283  -52.990 1.00 34.61 145 A 1 
ATOM 1104 C CB  . PRO A 1 145 ? -2.805  33.924  -52.788 1.00 34.69 145 A 1 
ATOM 1105 C CG  . PRO A 1 145 ? -2.577  32.706  -53.597 1.00 34.62 145 A 1 
ATOM 1106 C CD  . PRO A 1 145 ? -1.680  33.123  -54.728 1.00 37.38 145 A 1 
ATOM 1107 N N   . PRO A 1 146 ? -1.023  36.515  -52.831 1.00 36.87 146 A 1 
ATOM 1108 C CA  . PRO A 1 146 ? -0.587  37.791  -52.250 1.00 37.70 146 A 1 
ATOM 1109 C C   . PRO A 1 146 ? -0.676  38.946  -53.229 1.00 37.43 146 A 1 
ATOM 1110 O O   . PRO A 1 146 ? -1.019  40.058  -52.838 1.00 35.32 146 A 1 
ATOM 1111 C CB  . PRO A 1 146 ? 0.854   37.527  -51.801 1.00 35.52 146 A 1 
ATOM 1112 C CG  . PRO A 1 146 ? 1.302   36.379  -52.635 1.00 35.45 146 A 1 
ATOM 1113 C CD  . PRO A 1 146 ? 0.073   35.549  -52.839 1.00 38.61 146 A 1 
ATOM 1114 N N   . VAL A 1 147 ? -0.398  38.688  -54.495 1.00 34.77 147 A 1 
ATOM 1115 C CA  . VAL A 1 147 ? -0.534  39.732  -55.506 1.00 36.52 147 A 1 
ATOM 1116 C C   . VAL A 1 147 ? -1.997  40.158  -55.632 1.00 36.97 147 A 1 
ATOM 1117 O O   . VAL A 1 147 ? -2.300  41.344  -55.756 1.00 34.71 147 A 1 
ATOM 1118 C CB  . VAL A 1 147 ? 0.026   39.267  -56.853 1.00 33.38 147 A 1 
ATOM 1119 C CG1 . VAL A 1 147 ? -0.293  40.258  -57.970 1.00 31.51 147 A 1 
ATOM 1120 C CG2 . VAL A 1 147 ? 1.542   39.085  -56.759 1.00 32.61 147 A 1 
ATOM 1121 N N   . SER A 1 148 ? -2.915  39.206  -55.581 1.00 36.01 148 A 1 
ATOM 1122 C CA  . SER A 1 148 ? -4.339  39.509  -55.624 1.00 37.31 148 A 1 
ATOM 1123 C C   . SER A 1 148 ? -4.776  40.309  -54.399 1.00 37.09 148 A 1 
ATOM 1124 O O   . SER A 1 148 ? -5.554  41.258  -54.521 1.00 34.80 148 A 1 
ATOM 1125 C CB  . SER A 1 148 ? -5.162  38.231  -55.734 1.00 35.09 148 A 1 
ATOM 1126 O OG  . SER A 1 148 ? -4.876  37.538  -56.928 1.00 33.35 148 A 1 
ATOM 1127 N N   . LEU A 1 149 ? -4.285  39.953  -53.247 1.00 35.80 149 A 1 
ATOM 1128 C CA  . LEU A 1 149 ? -4.602  40.700  -52.036 1.00 38.08 149 A 1 
ATOM 1129 C C   . LEU A 1 149 ? -4.069  42.124  -52.102 1.00 37.78 149 A 1 
ATOM 1130 O O   . LEU A 1 149 ? -4.755  43.068  -51.698 1.00 35.13 149 A 1 
ATOM 1131 C CB  . LEU A 1 149 ? -4.033  39.984  -50.811 1.00 34.56 149 A 1 
ATOM 1132 C CG  . LEU A 1 149 ? -4.706  38.656  -50.444 1.00 32.88 149 A 1 
ATOM 1133 C CD1 . LEU A 1 149 ? -3.919  37.959  -49.353 1.00 31.36 149 A 1 
ATOM 1134 C CD2 . LEU A 1 149 ? -6.141  38.876  -50.004 1.00 33.09 149 A 1 
ATOM 1135 N N   . PHE A 1 150 ? -2.878  42.297  -52.622 1.00 33.68 150 A 1 
ATOM 1136 C CA  . PHE A 1 150 ? -2.316  43.630  -52.792 1.00 36.15 150 A 1 
ATOM 1137 C C   . PHE A 1 150 ? -3.118  44.441  -53.802 1.00 35.18 150 A 1 
ATOM 1138 O O   . PHE A 1 150 ? -3.356  45.628  -53.606 1.00 33.05 150 A 1 
ATOM 1139 C CB  . PHE A 1 150 ? -0.860  43.541  -53.227 1.00 33.21 150 A 1 
ATOM 1140 C CG  . PHE A 1 150 ? 0.074   42.997  -52.183 1.00 32.08 150 A 1 
ATOM 1141 C CD1 . PHE A 1 150 ? -0.212  43.120  -50.830 1.00 32.15 150 A 1 
ATOM 1142 C CD2 . PHE A 1 150 ? 1.256   42.377  -52.566 1.00 32.65 150 A 1 
ATOM 1143 C CE1 . PHE A 1 150 ? 0.665   42.623  -49.881 1.00 31.87 150 A 1 
ATOM 1144 C CE2 . PHE A 1 150 ? 2.126   41.887  -51.615 1.00 30.40 150 A 1 
ATOM 1145 C CZ  . PHE A 1 150 ? 1.839   42.000  -50.272 1.00 29.70 150 A 1 
ATOM 1146 N N   . ALA A 1 151 ? -3.564  43.795  -54.878 1.00 35.94 151 A 1 
ATOM 1147 C CA  . ALA A 1 151 ? -4.371  44.473  -55.879 1.00 37.95 151 A 1 
ATOM 1148 C C   . ALA A 1 151 ? -5.723  44.896  -55.309 1.00 37.38 151 A 1 
ATOM 1149 O O   . ALA A 1 151 ? -6.205  45.996  -55.588 1.00 35.16 151 A 1 
ATOM 1150 C CB  . ALA A 1 151 ? -4.553  43.579  -57.099 1.00 35.93 151 A 1 
ATOM 1151 N N   . GLU A 1 152 ? -6.351  44.037  -54.519 1.00 35.70 152 A 1 
ATOM 1152 C CA  . GLU A 1 152 ? -7.618  44.371  -53.882 1.00 36.20 152 A 1 
ATOM 1153 C C   . GLU A 1 152 ? -7.457  45.520  -52.889 1.00 35.57 152 A 1 
ATOM 1154 O O   . GLU A 1 152 ? -8.293  46.429  -52.846 1.00 32.83 152 A 1 
ATOM 1155 C CB  . GLU A 1 152 ? -8.204  43.143  -53.177 1.00 33.78 152 A 1 
ATOM 1156 C CG  . GLU A 1 152 ? -8.716  42.088  -54.133 1.00 31.53 152 A 1 
ATOM 1157 C CD  . GLU A 1 152 ? -9.218  40.847  -53.409 1.00 30.83 152 A 1 
ATOM 1158 O OE1 . GLU A 1 152 ? -9.071  40.761  -52.174 1.00 30.03 152 A 1 
ATOM 1159 O OE2 . GLU A 1 152 ? -9.770  39.964  -54.082 1.00 31.57 152 A 1 
ATOM 1160 N N   . ALA A 1 153 ? -6.394  45.484  -52.107 1.00 36.12 153 A 1 
ATOM 1161 C CA  . ALA A 1 153 ? -6.126  46.563  -51.167 1.00 37.44 153 A 1 
ATOM 1162 C C   . ALA A 1 153 ? -5.821  47.867  -51.889 1.00 36.65 153 A 1 
ATOM 1163 O O   . ALA A 1 153 ? -6.259  48.937  -51.458 1.00 34.50 153 A 1 
ATOM 1164 C CB  . ALA A 1 153 ? -4.977  46.177  -50.241 1.00 35.47 153 A 1 
ATOM 1165 N N   . GLU A 1 154 ? -5.107  47.785  -52.978 1.00 33.84 154 A 1 
ATOM 1166 C CA  . GLU A 1 154 ? -4.810  48.962  -53.781 1.00 35.10 154 A 1 
ATOM 1167 C C   . GLU A 1 154 ? -6.081  49.521  -54.422 1.00 35.08 154 A 1 
ATOM 1168 O O   . GLU A 1 154 ? -6.261  50.745  -54.491 1.00 32.48 154 A 1 
ATOM 1169 C CB  . GLU A 1 154 ? -3.781  48.617  -54.852 1.00 32.84 154 A 1 
ATOM 1170 C CG  . GLU A 1 154 ? -3.335  49.805  -55.694 1.00 30.51 154 A 1 
ATOM 1171 C CD  . GLU A 1 154 ? -2.322  49.423  -56.761 1.00 28.82 154 A 1 
ATOM 1172 O OE1 . GLU A 1 154 ? -1.954  48.240  -56.843 1.00 27.59 154 A 1 
ATOM 1173 O OE2 . GLU A 1 154 ? -1.910  50.331  -57.515 1.00 30.09 154 A 1 
ATOM 1174 N N   . ALA A 1 155 ? -6.976  48.658  -54.889 1.00 33.51 155 A 1 
ATOM 1175 C CA  . ALA A 1 155 ? -8.239  49.094  -55.463 1.00 34.57 155 A 1 
ATOM 1176 C C   . ALA A 1 155 ? -9.132  49.752  -54.416 1.00 34.35 155 A 1 
ATOM 1177 O O   . ALA A 1 155 ? -9.872  50.693  -54.726 1.00 32.29 155 A 1 
ATOM 1178 C CB  . ALA A 1 155 ? -8.955  47.920  -56.115 1.00 32.75 155 A 1 
ATOM 1179 N N   . THR A 1 156 ? -9.091  49.268  -53.202 1.00 35.70 156 A 1 
ATOM 1180 C CA  . THR A 1 156 ? -9.883  49.847  -52.123 1.00 36.57 156 A 1 
ATOM 1181 C C   . THR A 1 156 ? -9.379  51.234  -51.739 1.00 35.82 156 A 1 
ATOM 1182 O O   . THR A 1 156 ? -10.174 52.117  -51.394 1.00 33.24 156 A 1 
ATOM 1183 C CB  . THR A 1 156 ? -9.875  48.924  -50.903 1.00 33.92 156 A 1 
ATOM 1184 O OG1 . THR A 1 156 ? -10.354 47.628  -51.266 1.00 32.50 156 A 1 
ATOM 1185 C CG2 . THR A 1 156 ? -10.760 49.469  -49.790 1.00 33.96 156 A 1 
ATOM 1186 N N   . ALA A 1 157 ? -8.083  51.428  -51.789 1.00 34.58 157 A 1 
ATOM 1187 C CA  . ALA A 1 157 ? -7.496  52.707  -51.409 1.00 35.66 157 A 1 
ATOM 1188 C C   . ALA A 1 157 ? -7.783  53.774  -52.469 1.00 35.25 157 A 1 
ATOM 1189 O O   . ALA A 1 157 ? -7.552  53.544  -53.660 1.00 33.13 157 A 1 
ATOM 1190 C CB  . ALA A 1 157 ? -5.997  52.554  -51.196 1.00 33.68 157 A 1 
ATOM 1191 N N   . PRO A 1 158 ? -8.276  54.935  -52.074 1.00 33.22 158 A 1 
ATOM 1192 C CA  . PRO A 1 158 ? -8.519  56.011  -53.031 1.00 34.09 158 A 1 
ATOM 1193 C C   . PRO A 1 158 ? -7.238  56.640  -53.572 1.00 33.56 158 A 1 
ATOM 1194 O O   . PRO A 1 158 ? -7.256  57.257  -54.636 1.00 30.91 158 A 1 
ATOM 1195 C CB  . PRO A 1 158 ? -9.342  57.032  -52.232 1.00 31.32 158 A 1 
ATOM 1196 C CG  . PRO A 1 158 ? -8.908  56.828  -50.821 1.00 31.13 158 A 1 
ATOM 1197 C CD  . PRO A 1 158 ? -8.637  55.350  -50.703 1.00 34.82 158 A 1 
ATOM 1198 N N   . VAL A 1 159 ? -6.157  56.489  -52.845 1.00 32.15 159 A 1 
ATOM 1199 C CA  . VAL A 1 159 ? -4.878  57.056  -53.256 1.00 33.99 159 A 1 
ATOM 1200 C C   . VAL A 1 159 ? -4.340  56.283  -54.464 1.00 33.83 159 A 1 
ATOM 1201 O O   . VAL A 1 159 ? -4.448  55.057  -54.529 1.00 31.20 159 A 1 
ATOM 1202 C CB  . VAL A 1 159 ? -3.870  57.035  -52.103 1.00 31.48 159 A 1 
ATOM 1203 C CG1 . VAL A 1 159 ? -2.534  57.629  -52.532 1.00 29.79 159 A 1 
ATOM 1204 C CG2 . VAL A 1 159 ? -4.413  57.818  -50.917 1.00 31.57 159 A 1 
ATOM 1205 N N   . LEU A 1 160 ? -3.794  57.003  -55.411 1.00 32.62 160 A 1 
ATOM 1206 C CA  . LEU A 1 160 ? -3.273  56.400  -56.628 1.00 35.26 160 A 1 
ATOM 1207 C C   . LEU A 1 160 ? -2.007  55.607  -56.313 1.00 34.24 160 A 1 
ATOM 1208 O O   . LEU A 1 160 ? -0.947  56.185  -56.048 1.00 32.08 160 A 1 
ATOM 1209 C CB  . LEU A 1 160 ? -2.995  57.483  -57.676 1.00 32.99 160 A 1 
ATOM 1210 C CG  . LEU A 1 160 ? -2.987  56.975  -59.117 1.00 32.53 160 A 1 
ATOM 1211 C CD1 . LEU A 1 160 ? -4.372  57.059  -59.721 1.00 32.18 160 A 1 
ATOM 1212 C CD2 . LEU A 1 160 ? -1.992  57.760  -59.971 1.00 34.96 160 A 1 
ATOM 1213 N N   . GLY A 1 161 ? -2.132  54.279  -56.340 1.00 32.43 161 A 1 
ATOM 1214 C CA  . GLY A 1 161 ? -0.978  53.418  -56.101 1.00 34.46 161 A 1 
ATOM 1215 C C   . GLY A 1 161 ? -0.038  53.400  -57.291 1.00 33.93 161 A 1 
ATOM 1216 O O   . GLY A 1 161 ? -0.472  53.416  -58.447 1.00 31.32 161 A 1 
ATOM 1217 N N   . ARG A 1 162 ? 1.226   53.403  -57.024 1.00 29.39 162 A 1 
ATOM 1218 C CA  . ARG A 1 162 ? 2.237   53.321  -58.062 1.00 32.52 162 A 1 
ATOM 1219 C C   . ARG A 1 162 ? 2.591   51.869  -58.347 1.00 31.87 162 A 1 
ATOM 1220 O O   . ARG A 1 162 ? 2.422   50.994  -57.505 1.00 29.05 162 A 1 
ATOM 1221 C CB  . ARG A 1 162 ? 3.489   54.096  -57.665 1.00 30.23 162 A 1 
ATOM 1222 C CG  . ARG A 1 162 ? 3.268   55.594  -57.600 1.00 29.82 162 A 1 
ATOM 1223 C CD  . ARG A 1 162 ? 4.558   56.317  -57.261 1.00 29.46 162 A 1 
ATOM 1224 N NE  . ARG A 1 162 ? 4.381   57.761  -57.227 1.00 28.91 162 A 1 
ATOM 1225 C CZ  . ARG A 1 162 ? 5.328   58.645  -56.952 1.00 28.62 162 A 1 
ATOM 1226 N NH1 . ARG A 1 162 ? 6.560   58.242  -56.679 1.00 27.70 162 A 1 
ATOM 1227 N NH2 . ARG A 1 162 ? 5.064   59.922  -56.943 1.00 26.28 162 A 1 
ATOM 1228 N N   . LYS A 1 163 ? 3.099   51.625  -59.523 1.00 29.03 163 A 1 
ATOM 1229 C CA  . LYS A 1 163 ? 3.544   50.282  -59.895 1.00 31.44 163 A 1 
ATOM 1230 C C   . LYS A 1 163 ? 4.736   49.832  -59.062 1.00 30.87 163 A 1 
ATOM 1231 O O   . LYS A 1 163 ? 4.949   48.637  -58.877 1.00 28.36 163 A 1 
ATOM 1232 C CB  . LYS A 1 163 ? 3.902   50.240  -61.377 1.00 29.40 163 A 1 
ATOM 1233 C CG  . LYS A 1 163 ? 2.715   50.468  -62.292 1.00 28.19 163 A 1 
ATOM 1234 C CD  . LYS A 1 163 ? 3.124   50.446  -63.755 1.00 27.39 163 A 1 
ATOM 1235 C CE  . LYS A 1 163 ? 1.932   50.671  -64.658 1.00 25.72 163 A 1 
ATOM 1236 N NZ  . LYS A 1 163 ? 2.319   50.694  -66.088 1.00 26.32 163 A 1 
ATOM 1237 N N   . GLU A 1 164 ? 5.487   50.778  -58.561 1.00 29.41 164 A 1 
ATOM 1238 C CA  . GLU A 1 164 ? 6.663   50.486  -57.750 1.00 31.47 164 A 1 
ATOM 1239 C C   . GLU A 1 164 ? 6.313   50.084  -56.324 1.00 30.80 164 A 1 
ATOM 1240 O O   . GLU A 1 164 ? 7.150   49.497  -55.634 1.00 29.04 164 A 1 
ATOM 1241 C CB  . GLU A 1 164 ? 7.600   51.699  -57.721 1.00 29.66 164 A 1 
ATOM 1242 C CG  . GLU A 1 164 ? 8.201   52.021  -59.077 1.00 27.94 164 A 1 
ATOM 1243 C CD  . GLU A 1 164 ? 9.074   53.261  -59.026 1.00 27.36 164 A 1 
ATOM 1244 O OE1 . GLU A 1 164 ? 8.658   54.265  -58.430 1.00 27.19 164 A 1 
ATOM 1245 O OE2 . GLU A 1 164 ? 10.178  53.220  -59.585 1.00 30.10 164 A 1 
ATOM 1246 N N   . GLU A 1 165 ? 5.085   50.378  -55.863 1.00 32.73 165 A 1 
ATOM 1247 C CA  . GLU A 1 165 ? 4.685   50.061  -54.494 1.00 33.39 165 A 1 
ATOM 1248 C C   . GLU A 1 165 ? 4.654   48.549  -54.251 1.00 32.81 165 A 1 
ATOM 1249 O O   . GLU A 1 165 ? 5.040   48.079  -53.180 1.00 30.68 165 A 1 
ATOM 1250 C CB  . GLU A 1 165 ? 3.323   50.671  -54.185 1.00 31.68 165 A 1 
ATOM 1251 C CG  . GLU A 1 165 ? 3.351   52.186  -54.125 1.00 30.05 165 A 1 
ATOM 1252 C CD  . GLU A 1 165 ? 1.981   52.790  -53.869 1.00 30.27 165 A 1 
ATOM 1253 O OE1 . GLU A 1 165 ? 0.994   52.040  -53.769 1.00 29.95 165 A 1 
ATOM 1254 O OE2 . GLU A 1 165 ? 1.902   54.026  -53.776 1.00 31.91 165 A 1 
ATOM 1255 N N   . ASP A 1 166 ? 4.217   47.813  -55.247 1.00 30.44 166 A 1 
ATOM 1256 C CA  . ASP A 1 166 ? 4.183   46.358  -55.150 1.00 32.37 166 A 1 
ATOM 1257 C C   . ASP A 1 166 ? 5.588   45.794  -54.943 1.00 31.78 166 A 1 
ATOM 1258 O O   . ASP A 1 166 ? 5.820   44.932  -54.084 1.00 29.52 166 A 1 
ATOM 1259 C CB  . ASP A 1 166 ? 3.534   45.785  -56.421 1.00 30.70 166 A 1 
ATOM 1260 C CG  . ASP A 1 166 ? 2.771   44.500  -56.176 1.00 28.67 166 A 1 
ATOM 1261 O OD1 . ASP A 1 166 ? 2.467   44.199  -55.012 1.00 27.86 166 A 1 
ATOM 1262 O OD2 . ASP A 1 166 ? 2.457   43.814  -57.172 1.00 28.58 166 A 1 
ATOM 1263 N N   . THR A 1 167 ? 6.529   46.305  -55.693 1.00 32.43 167 A 1 
ATOM 1264 C CA  . THR A 1 167 ? 7.921   45.908  -55.537 1.00 34.37 167 A 1 
ATOM 1265 C C   . THR A 1 167 ? 8.482   46.378  -54.200 1.00 34.55 167 A 1 
ATOM 1266 O O   . THR A 1 167 ? 9.248   45.657  -53.553 1.00 33.01 167 A 1 
ATOM 1267 C CB  . THR A 1 167 ? 8.764   46.470  -56.687 1.00 32.45 167 A 1 
ATOM 1268 O OG1 . THR A 1 167 ? 8.191   46.077  -57.939 1.00 31.77 167 A 1 
ATOM 1269 C CG2 . THR A 1 167 ? 10.188  45.958  -56.618 1.00 34.24 167 A 1 
ATOM 1270 N N   . SER A 1 168 ? 8.093   47.558  -53.778 1.00 35.27 168 A 1 
ATOM 1271 C CA  . SER A 1 168 ? 8.566   48.102  -52.506 1.00 35.30 168 A 1 
ATOM 1272 C C   . SER A 1 168 ? 8.100   47.259  -51.329 1.00 35.32 168 A 1 
ATOM 1273 O O   . SER A 1 168 ? 8.856   47.042  -50.382 1.00 33.86 168 A 1 
ATOM 1274 C CB  . SER A 1 168 ? 8.095   49.537  -52.334 1.00 33.74 168 A 1 
ATOM 1275 O OG  . SER A 1 168 ? 8.652   50.373  -53.328 1.00 33.00 168 A 1 
ATOM 1276 N N   . TRP A 1 169 ? 6.855   46.775  -51.370 1.00 36.37 169 A 1 
ATOM 1277 C CA  . TRP A 1 169 ? 6.358   45.927  -50.304 1.00 35.34 169 A 1 
ATOM 1278 C C   . TRP A 1 169 ? 7.054   44.572  -50.281 1.00 35.26 169 A 1 
ATOM 1279 O O   . TRP A 1 169 ? 7.307   44.016  -49.210 1.00 33.02 169 A 1 
ATOM 1280 C CB  . TRP A 1 169 ? 4.848   45.737  -50.425 1.00 33.67 169 A 1 
ATOM 1281 C CG  . TRP A 1 169 ? 4.085   46.981  -50.154 1.00 32.88 169 A 1 
ATOM 1282 C CD1 . TRP A 1 169 ? 4.334   47.899  -49.186 1.00 30.27 169 A 1 
ATOM 1283 C CD2 . TRP A 1 169 ? 2.939   47.469  -50.882 1.00 29.96 169 A 1 
ATOM 1284 N NE1 . TRP A 1 169 ? 3.421   48.933  -49.258 1.00 28.58 169 A 1 
ATOM 1285 C CE2 . TRP A 1 169 ? 2.550   48.692  -50.294 1.00 27.87 169 A 1 
ATOM 1286 C CE3 . TRP A 1 169 ? 2.209   46.989  -51.973 1.00 29.63 169 A 1 
ATOM 1287 C CZ2 . TRP A 1 169 ? 1.477   49.425  -50.770 1.00 26.77 169 A 1 
ATOM 1288 C CZ3 . TRP A 1 169 ? 1.130   47.718  -52.437 1.00 26.81 169 A 1 
ATOM 1289 C CH2 . TRP A 1 169 ? 0.775   48.925  -51.841 1.00 26.42 169 A 1 
ATOM 1290 N N   . LEU A 1 170 ? 7.383   44.067  -51.447 1.00 35.51 170 A 1 
ATOM 1291 C CA  . LEU A 1 170 ? 8.150   42.834  -51.506 1.00 37.42 170 A 1 
ATOM 1292 C C   . LEU A 1 170 ? 9.530   43.015  -50.887 1.00 37.05 170 A 1 
ATOM 1293 O O   . LEU A 1 170 ? 9.993   42.163  -50.112 1.00 35.07 170 A 1 
ATOM 1294 C CB  . LEU A 1 170 ? 8.248   42.353  -52.953 1.00 35.22 170 A 1 
ATOM 1295 C CG  . LEU A 1 170 ? 7.476   41.081  -53.263 1.00 33.69 170 A 1 
ATOM 1296 C CD1 . LEU A 1 170 ? 6.915   41.106  -54.667 1.00 33.82 170 A 1 
ATOM 1297 C CD2 . LEU A 1 170 ? 8.367   39.876  -53.063 1.00 35.33 170 A 1 
ATOM 1298 N N   . LEU A 1 171 ? 10.177  44.110  -51.202 1.00 35.18 171 A 1 
ATOM 1299 C CA  . LEU A 1 171 ? 11.466  44.423  -50.603 1.00 37.14 171 A 1 
ATOM 1300 C C   . LEU A 1 171 ? 11.334  44.649  -49.101 1.00 36.48 171 A 1 
ATOM 1301 O O   . LEU A 1 171 ? 12.185  44.209  -48.326 1.00 34.06 171 A 1 
ATOM 1302 C CB  . LEU A 1 171 ? 12.075  45.650  -51.272 1.00 34.66 171 A 1 
ATOM 1303 C CG  . LEU A 1 171 ? 12.508  45.467  -52.728 1.00 32.77 171 A 1 
ATOM 1304 C CD1 . LEU A 1 171 ? 12.898  46.800  -53.336 1.00 32.38 171 A 1 
ATOM 1305 C CD2 . LEU A 1 171 ? 13.653  44.479  -52.834 1.00 34.10 171 A 1 
ATOM 1306 N N   . LEU A 1 172 ? 10.265  45.316  -48.699 1.00 36.64 172 A 1 
ATOM 1307 C CA  . LEU A 1 172 ? 10.015  45.538  -47.288 1.00 38.38 172 A 1 
ATOM 1308 C C   . LEU A 1 172 ? 9.806   44.220  -46.556 1.00 37.34 172 A 1 
ATOM 1309 O O   . LEU A 1 172 ? 10.285  44.047  -45.430 1.00 34.64 172 A 1 
ATOM 1310 C CB  . LEU A 1 172 ? 8.796   46.444  -47.102 1.00 35.43 172 A 1 
ATOM 1311 C CG  . LEU A 1 172 ? 8.436   46.788  -45.659 1.00 33.69 172 A 1 
ATOM 1312 C CD1 . LEU A 1 172 ? 9.544   47.573  -44.984 1.00 32.61 172 A 1 
ATOM 1313 C CD2 . LEU A 1 172 ? 7.135   47.564  -45.616 1.00 34.19 172 A 1 
ATOM 1314 N N   . SER A 1 173 ? 9.102   43.288  -47.184 1.00 34.92 173 A 1 
ATOM 1315 C CA  . SER A 1 173 ? 8.908   41.967  -46.594 1.00 36.50 173 A 1 
ATOM 1316 C C   . SER A 1 173 ? 10.232  41.233  -46.446 1.00 35.23 173 A 1 
ATOM 1317 O O   . SER A 1 173 ? 10.480  40.589  -45.416 1.00 32.26 173 A 1 
ATOM 1318 C CB  . SER A 1 173 ? 7.937   41.147  -47.429 1.00 34.35 173 A 1 
ATOM 1319 O OG  . SER A 1 173 ? 6.656   41.748  -47.448 1.00 33.12 173 A 1 
ATOM 1320 N N   . LYS A 1 174 ? 11.075  41.335  -47.452 1.00 33.17 174 A 1 
ATOM 1321 C CA  . LYS A 1 174 ? 12.394  40.719  -47.369 1.00 34.15 174 A 1 
ATOM 1322 C C   . LYS A 1 174 ? 13.231  41.348  -46.262 1.00 33.41 174 A 1 
ATOM 1323 O O   . LYS A 1 174 ? 13.897  40.636  -45.502 1.00 30.33 174 A 1 
ATOM 1324 C CB  . LYS A 1 174 ? 13.136  40.850  -48.694 1.00 31.40 174 A 1 
ATOM 1325 C CG  . LYS A 1 174 ? 12.566  39.990  -49.797 1.00 30.52 174 A 1 
ATOM 1326 C CD  . LYS A 1 174 ? 13.347  40.213  -51.080 1.00 28.88 174 A 1 
ATOM 1327 C CE  . LYS A 1 174 ? 12.821  39.361  -52.212 1.00 27.00 174 A 1 
ATOM 1328 N NZ  . LYS A 1 174 ? 13.593  39.598  -53.454 1.00 26.95 174 A 1 
ATOM 1329 N N   . ASP A 1 175 ? 13.194  42.648  -46.160 1.00 32.52 175 A 1 
ATOM 1330 C CA  . ASP A 1 175 ? 13.918  43.339  -45.101 1.00 33.93 175 A 1 
ATOM 1331 C C   . ASP A 1 175 ? 13.371  42.949  -43.729 1.00 32.65 175 A 1 
ATOM 1332 O O   . ASP A 1 175 ? 14.136  42.754  -42.780 1.00 29.53 175 A 1 
ATOM 1333 C CB  . ASP A 1 175 ? 13.838  44.847  -45.297 1.00 31.02 175 A 1 
ATOM 1334 C CG  . ASP A 1 175 ? 14.593  45.319  -46.534 1.00 29.29 175 A 1 
ATOM 1335 O OD1 . ASP A 1 175 ? 15.465  44.578  -47.020 1.00 28.31 175 A 1 
ATOM 1336 O OD2 . ASP A 1 175 ? 14.315  46.437  -46.990 1.00 29.44 175 A 1 
ATOM 1337 N N   . SER A 1 176 ? 12.054  42.826  -43.658 1.00 34.91 176 A 1 
ATOM 1338 C CA  . SER A 1 176 ? 11.433  42.377  -42.422 1.00 35.83 176 A 1 
ATOM 1339 C C   . SER A 1 176 ? 11.876  40.960  -42.059 1.00 34.72 176 A 1 
ATOM 1340 O O   . SER A 1 176 ? 12.121  40.667  -40.891 1.00 31.55 176 A 1 
ATOM 1341 C CB  . SER A 1 176 ? 9.918   42.440  -42.534 1.00 33.00 176 A 1 
ATOM 1342 O OG  . SER A 1 176 ? 9.473   43.774  -42.718 1.00 32.38 176 A 1 
ATOM 1343 N N   . ASP A 1 177 ? 11.982  40.099  -43.050 1.00 32.32 177 A 1 
ATOM 1344 C CA  . ASP A 1 177 ? 12.453  38.737  -42.804 1.00 34.13 177 A 1 
ATOM 1345 C C   . ASP A 1 177 ? 13.900  38.733  -42.329 1.00 33.33 177 A 1 
ATOM 1346 O O   . ASP A 1 177 ? 14.248  38.002  -41.398 1.00 29.64 177 A 1 
ATOM 1347 C CB  . ASP A 1 177 ? 12.319  37.895  -44.069 1.00 30.96 177 A 1 
ATOM 1348 C CG  . ASP A 1 177 ? 10.872  37.625  -44.439 1.00 29.33 177 A 1 
ATOM 1349 O OD1 . ASP A 1 177 ? 10.011  37.693  -43.544 1.00 28.37 177 A 1 
ATOM 1350 O OD2 . ASP A 1 177 ? 10.614  37.335  -45.619 1.00 29.11 177 A 1 
ATOM 1351 N N   . ASN A 1 178 ? 14.731  39.541  -42.932 1.00 32.64 178 A 1 
ATOM 1352 C CA  . ASN A 1 178 ? 16.114  39.644  -42.496 1.00 32.96 178 A 1 
ATOM 1353 C C   . ASN A 1 178 ? 16.201  40.184  -41.073 1.00 32.25 178 A 1 
ATOM 1354 O O   . ASN A 1 178 ? 16.981  39.684  -40.254 1.00 28.84 178 A 1 
ATOM 1355 C CB  . ASN A 1 178 ? 16.902  40.532  -43.460 1.00 30.29 178 A 1 
ATOM 1356 C CG  . ASN A 1 178 ? 17.118  39.890  -44.812 1.00 28.38 178 A 1 
ATOM 1357 O OD1 . ASN A 1 178 ? 17.105  38.672  -44.946 1.00 28.27 178 A 1 
ATOM 1358 N ND2 . ASN A 1 178 ? 17.334  40.703  -45.828 1.00 29.59 178 A 1 
ATOM 1359 N N   . HIS A 1 179 ? 15.383  41.180  -40.774 1.00 32.80 179 A 1 
ATOM 1360 C CA  . HIS A 1 179 ? 15.343  41.727  -39.421 1.00 34.56 179 A 1 
ATOM 1361 C C   . HIS A 1 179 ? 14.798  40.707  -38.433 1.00 33.71 179 A 1 
ATOM 1362 O O   . HIS A 1 179 ? 15.254  40.651  -37.286 1.00 30.74 179 A 1 
ATOM 1363 C CB  . HIS A 1 179 ? 14.496  42.990  -39.387 1.00 31.70 179 A 1 
ATOM 1364 C CG  . HIS A 1 179 ? 15.111  44.151  -40.122 1.00 31.44 179 A 1 
ATOM 1365 N ND1 . HIS A 1 179 ? 14.381  45.167  -40.680 1.00 31.78 179 A 1 
ATOM 1366 C CD2 . HIS A 1 179 ? 16.421  44.449  -40.352 1.00 32.21 179 A 1 
ATOM 1367 C CE1 . HIS A 1 179 ? 15.213  46.024  -41.236 1.00 32.42 179 A 1 
ATOM 1368 N NE2 . HIS A 1 179 ? 16.451  45.628  -41.063 1.00 31.22 179 A 1 
ATOM 1369 N N   . ASN A 1 180 ? 13.817  39.917  -38.870 1.00 32.34 180 A 1 
ATOM 1370 C CA  . ASN A 1 180 ? 13.270  38.868  -38.014 1.00 32.97 180 A 1 
ATOM 1371 C C   . ASN A 1 180 ? 14.300  37.782  -37.732 1.00 32.05 180 A 1 
ATOM 1372 O O   . ASN A 1 180 ? 14.349  37.255  -36.622 1.00 28.72 180 A 1 
ATOM 1373 C CB  . ASN A 1 180 ? 12.023  38.260  -38.650 1.00 30.79 180 A 1 
ATOM 1374 C CG  . ASN A 1 180 ? 10.825  39.179  -38.569 1.00 29.11 180 A 1 
ATOM 1375 O OD1 . ASN A 1 180 ? 10.756  40.067  -37.729 1.00 28.91 180 A 1 
ATOM 1376 N ND2 . ASN A 1 180 ? 9.860   38.972  -39.448 1.00 29.99 180 A 1 
ATOM 1377 N N   . ARG A 1 181 ? 15.109  37.441  -38.719 1.00 34.07 181 A 1 
ATOM 1378 C CA  . ARG A 1 181 ? 16.180  36.464  -38.510 1.00 35.23 181 A 1 
ATOM 1379 C C   . ARG A 1 181 ? 17.172  36.966  -37.476 1.00 34.27 181 A 1 
ATOM 1380 O O   . ARG A 1 181 ? 17.546  36.236  -36.553 1.00 31.18 181 A 1 
ATOM 1381 C CB  . ARG A 1 181 ? 16.883  36.165  -39.834 1.00 32.94 181 A 1 
ATOM 1382 C CG  . ARG A 1 181 ? 16.041  35.346  -40.790 1.00 32.54 181 A 1 
ATOM 1383 C CD  . ARG A 1 181 ? 16.685  35.272  -42.169 1.00 31.98 181 A 1 
ATOM 1384 N NE  . ARG A 1 181 ? 17.940  34.547  -42.141 1.00 31.32 181 A 1 
ATOM 1385 C CZ  . ARG A 1 181 ? 18.754  34.427  -43.194 1.00 30.62 181 A 1 
ATOM 1386 N NH1 . ARG A 1 181 ? 18.459  34.981  -44.345 1.00 29.51 181 A 1 
ATOM 1387 N NH2 . ARG A 1 181 ? 19.879  33.741  -43.071 1.00 28.07 181 A 1 
ATOM 1388 N N   . SER A 1 182 ? 17.579  38.208  -37.612 1.00 35.67 182 A 1 
ATOM 1389 C CA  . SER A 1 182 ? 18.483  38.808  -36.635 1.00 35.97 182 A 1 
ATOM 1390 C C   . SER A 1 182 ? 17.814  38.958  -35.276 1.00 35.23 182 A 1 
ATOM 1391 O O   . SER A 1 182 ? 18.446  38.717  -34.245 1.00 31.96 182 A 1 
ATOM 1392 C CB  . SER A 1 182 ? 18.969  40.163  -37.141 1.00 33.17 182 A 1 
ATOM 1393 O OG  . SER A 1 182 ? 19.690  40.026  -38.354 1.00 31.97 182 A 1 
ATOM 1394 N N   . GLY A 1 183 ? 16.533  39.333  -35.281 1.00 35.47 183 A 1 
ATOM 1395 C CA  . GLY A 1 183 ? 15.797  39.466  -34.038 1.00 36.08 183 A 1 
ATOM 1396 C C   . GLY A 1 183 ? 15.596  38.145  -33.326 1.00 35.56 183 A 1 
ATOM 1397 O O   . GLY A 1 183 ? 15.681  38.072  -32.098 1.00 32.13 183 A 1 
ATOM 1398 N N   . ASN A 1 184 ? 15.341  37.101  -34.095 1.00 32.84 184 A 1 
ATOM 1399 C CA  . ASN A 1 184 ? 15.184  35.776  -33.512 1.00 32.79 184 A 1 
ATOM 1400 C C   . ASN A 1 184 ? 16.498  35.293  -32.900 1.00 32.24 184 A 1 
ATOM 1401 O O   . ASN A 1 184 ? 16.510  34.728  -31.796 1.00 28.59 184 A 1 
ATOM 1402 C CB  . ASN A 1 184 ? 14.687  34.787  -34.569 1.00 29.95 184 A 1 
ATOM 1403 C CG  . ASN A 1 184 ? 14.256  33.467  -33.971 1.00 27.86 184 A 1 
ATOM 1404 O OD1 . ASN A 1 184 ? 13.945  33.379  -32.785 1.00 27.43 184 A 1 
ATOM 1405 N ND2 . ASN A 1 184 ? 14.211  32.434  -34.788 1.00 28.82 184 A 1 
ATOM 1406 N N   . ASN A 1 185 ? 17.581  35.510  -33.585 1.00 30.94 185 A 1 
ATOM 1407 C CA  . ASN A 1 185 ? 18.887  35.185  -33.044 1.00 31.22 185 A 1 
ATOM 1408 C C   . ASN A 1 185 ? 19.167  35.999  -31.779 1.00 30.75 185 A 1 
ATOM 1409 O O   . ASN A 1 185 ? 19.707  35.482  -30.796 1.00 27.47 185 A 1 
ATOM 1410 C CB  . ASN A 1 185 ? 19.969  35.427  -34.093 1.00 28.79 185 A 1 
ATOM 1411 C CG  . ASN A 1 185 ? 21.333  34.939  -33.665 1.00 26.68 185 A 1 
ATOM 1412 O OD1 . ASN A 1 185 ? 21.463  34.126  -32.749 1.00 25.91 185 A 1 
ATOM 1413 N ND2 . ASN A 1 185 ? 22.373  35.413  -34.323 1.00 27.28 185 A 1 
ATOM 1414 N N   . SER A 1 186 ? 18.776  37.255  -31.793 1.00 33.84 186 A 1 
ATOM 1415 C CA  . SER A 1 186 ? 18.942  38.106  -30.628 1.00 34.54 186 A 1 
ATOM 1416 C C   . SER A 1 186 ? 18.059  37.652  -29.468 1.00 34.17 186 A 1 
ATOM 1417 O O   . SER A 1 186 ? 18.445  37.786  -28.304 1.00 31.07 186 A 1 
ATOM 1418 C CB  . SER A 1 186 ? 18.626  39.558  -30.988 1.00 31.56 186 A 1 
ATOM 1419 O OG  . SER A 1 186 ? 18.848  40.409  -29.885 1.00 30.61 186 A 1 
ATOM 1420 N N   . SER A 1 187 ? 16.882  37.122  -29.789 1.00 32.91 187 A 1 
ATOM 1421 C CA  . SER A 1 187 ? 15.990  36.609  -28.753 1.00 33.79 187 A 1 
ATOM 1422 C C   . SER A 1 187 ? 16.603  35.416  -28.036 1.00 33.35 187 A 1 
ATOM 1423 O O   . SER A 1 187 ? 16.491  35.296  -26.813 1.00 30.22 187 A 1 
ATOM 1424 C CB  . SER A 1 187 ? 14.645  36.229  -29.357 1.00 31.05 187 A 1 
ATOM 1425 O OG  . SER A 1 187 ? 13.997  37.356  -29.912 1.00 30.13 187 A 1 
ATOM 1426 N N   . THR A 1 188 ? 17.228  34.527  -28.796 1.00 34.02 188 A 1 
ATOM 1427 C CA  . THR A 1 188 ? 17.883  33.371  -28.191 1.00 35.33 188 A 1 
ATOM 1428 C C   . THR A 1 188 ? 19.148  33.787  -27.435 1.00 35.42 188 A 1 
ATOM 1429 O O   . THR A 1 188 ? 19.354  33.380  -26.290 1.00 31.96 188 A 1 
ATOM 1430 C CB  . THR A 1 188 ? 18.227  32.332  -29.254 1.00 31.82 188 A 1 
ATOM 1431 O OG1 . THR A 1 188 ? 17.050  31.969  -29.966 1.00 30.57 188 A 1 
ATOM 1432 C CG2 . THR A 1 188 ? 18.826  31.096  -28.613 1.00 32.68 188 A 1 
ATOM 1433 N N   . SER A 1 189 ? 19.966  34.597  -28.075 1.00 33.76 189 A 1 
ATOM 1434 C CA  . SER A 1 189 ? 21.205  35.071  -27.469 1.00 34.45 189 A 1 
ATOM 1435 C C   . SER A 1 189 ? 21.591  36.409  -28.084 1.00 34.30 189 A 1 
ATOM 1436 O O   . SER A 1 189 ? 21.509  36.582  -29.295 1.00 31.65 189 A 1 
ATOM 1437 C CB  . SER A 1 189 ? 22.330  34.060  -27.658 1.00 31.71 189 A 1 
ATOM 1438 O OG  . SER A 1 189 ? 23.512  34.491  -27.045 1.00 30.67 189 A 1 
ATOM 1439 N N   . SER A 1 190 ? 22.003  37.331  -27.246 1.00 31.42 190 A 1 
ATOM 1440 C CA  . SER A 1 190 ? 22.416  38.642  -27.735 1.00 32.78 190 A 1 
ATOM 1441 C C   . SER A 1 190 ? 23.649  38.546  -28.632 1.00 32.77 190 A 1 
ATOM 1442 O O   . SER A 1 190 ? 23.755  39.259  -29.630 1.00 30.32 190 A 1 
ATOM 1443 C CB  . SER A 1 190 ? 22.700  39.578  -26.558 1.00 30.12 190 A 1 
ATOM 1444 O OG  . SER A 1 190 ? 23.038  40.864  -27.007 1.00 29.28 190 A 1 
ATOM 1445 N N   . SER A 1 191 ? 24.562  37.659  -28.275 1.00 31.82 191 A 1 
ATOM 1446 C CA  . SER A 1 191 ? 25.762  37.446  -29.075 1.00 33.56 191 A 1 
ATOM 1447 C C   . SER A 1 191 ? 25.421  36.658  -30.338 1.00 33.69 191 A 1 
ATOM 1448 O O   . SER A 1 191 ? 24.609  35.732  -30.303 1.00 31.26 191 A 1 
ATOM 1449 C CB  . SER A 1 191 ? 26.820  36.713  -28.268 1.00 30.47 191 A 1 
ATOM 1450 O OG  . SER A 1 191 ? 27.222  37.467  -27.149 1.00 29.93 191 A 1 
ATOM 1451 N N   . SER A 1 192 ? 26.041  37.044  -31.451 1.00 31.61 192 A 1 
ATOM 1452 C CA  . SER A 1 192 ? 25.804  36.362  -32.716 1.00 33.19 192 A 1 
ATOM 1453 C C   . SER A 1 192 ? 26.488  34.996  -32.712 1.00 32.93 192 A 1 
ATOM 1454 O O   . SER A 1 192 ? 27.716  34.906  -32.675 1.00 30.80 192 A 1 
ATOM 1455 C CB  . SER A 1 192 ? 26.315  37.208  -33.877 1.00 30.49 192 A 1 
ATOM 1456 O OG  . SER A 1 192 ? 25.626  38.447  -33.945 1.00 29.76 192 A 1 
ATOM 1457 N N   . GLN A 1 193 ? 25.677  33.947  -32.739 1.00 30.99 193 A 1 
ATOM 1458 C CA  . GLN A 1 193 ? 26.206  32.589  -32.806 1.00 32.82 193 A 1 
ATOM 1459 C C   . GLN A 1 193 ? 26.325  32.136  -34.259 1.00 32.94 193 A 1 
ATOM 1460 O O   . GLN A 1 193 ? 27.422  31.851  -34.746 1.00 30.41 193 A 1 
ATOM 1461 C CB  . GLN A 1 193 ? 25.315  31.632  -32.016 1.00 29.69 193 A 1 
ATOM 1462 C CG  . GLN A 1 193 ? 25.312  31.913  -30.523 1.00 29.02 193 A 1 
ATOM 1463 C CD  . GLN A 1 193 ? 24.372  30.992  -29.766 1.00 27.58 193 A 1 
ATOM 1464 O OE1 . GLN A 1 193 ? 23.599  30.250  -30.357 1.00 27.55 193 A 1 
ATOM 1465 N NE2 . GLN A 1 193 ? 24.447  31.032  -28.444 1.00 28.28 193 A 1 
ATOM 1466 N N   . TYR A 1 194 ? 25.185  32.086  -34.944 1.00 30.55 194 A 1 
ATOM 1467 C CA  . TYR A 1 194 ? 25.137  31.709  -36.346 1.00 32.44 194 A 1 
ATOM 1468 C C   . TYR A 1 194 ? 24.024  32.493  -37.034 1.00 32.01 194 A 1 
ATOM 1469 O O   . TYR A 1 194 ? 23.032  32.875  -36.409 1.00 29.58 194 A 1 
ATOM 1470 C CB  . TYR A 1 194 ? 24.894  30.211  -36.516 1.00 29.63 194 A 1 
ATOM 1471 C CG  . TYR A 1 194 ? 26.044  29.348  -36.040 1.00 28.35 194 A 1 
ATOM 1472 C CD1 . TYR A 1 194 ? 27.143  29.115  -36.870 1.00 27.19 194 A 1 
ATOM 1473 C CD2 . TYR A 1 194 ? 26.030  28.775  -34.780 1.00 28.28 194 A 1 
ATOM 1474 C CE1 . TYR A 1 194 ? 28.201  28.327  -36.444 1.00 27.69 194 A 1 
ATOM 1475 C CE2 . TYR A 1 194 ? 27.091  27.984  -34.341 1.00 27.14 194 A 1 
ATOM 1476 C CZ  . TYR A 1 194 ? 28.174  27.763  -35.177 1.00 27.00 194 A 1 
ATOM 1477 O OH  . TYR A 1 194 ? 29.222  26.989  -34.745 1.00 24.25 194 A 1 
ATOM 1478 N N   . PHE A 1 195 ? 24.166  32.707  -38.319 1.00 32.23 195 A 1 
ATOM 1479 C CA  . PHE A 1 195 ? 23.124  33.317  -39.136 1.00 33.70 195 A 1 
ATOM 1480 C C   . PHE A 1 195 ? 22.630  32.281  -40.137 1.00 33.67 195 A 1 
ATOM 1481 O O   . PHE A 1 195 ? 23.274  32.045  -41.169 1.00 31.37 195 A 1 
ATOM 1482 C CB  . PHE A 1 195 ? 23.654  34.564  -39.848 1.00 31.24 195 A 1 
ATOM 1483 C CG  . PHE A 1 195 ? 23.993  35.695  -38.912 1.00 30.01 195 A 1 
ATOM 1484 C CD1 . PHE A 1 195 ? 22.997  36.488  -38.372 1.00 28.60 195 A 1 
ATOM 1485 C CD2 . PHE A 1 195 ? 25.318  35.963  -38.597 1.00 29.34 195 A 1 
ATOM 1486 C CE1 . PHE A 1 195 ? 23.311  37.531  -37.516 1.00 27.86 195 A 1 
ATOM 1487 C CE2 . PHE A 1 195 ? 25.632  37.007  -37.737 1.00 26.47 195 A 1 
ATOM 1488 C CZ  . PHE A 1 195 ? 24.631  37.796  -37.199 1.00 25.98 195 A 1 
ATOM 1489 N N   . GLY A 1 196 ? 21.512  31.663  -39.837 1.00 33.31 196 A 1 
ATOM 1490 C CA  . GLY A 1 196 ? 20.967  30.637  -40.704 1.00 34.99 196 A 1 
ATOM 1491 C C   . GLY A 1 196 ? 19.737  29.982  -40.110 1.00 34.89 196 A 1 
ATOM 1492 O O   . GLY A 1 196 ? 19.267  30.362  -39.034 1.00 32.46 196 A 1 
ATOM 1493 N N   . GLU A 1 197 ? 19.208  29.003  -40.816 1.00 31.89 197 A 1 
ATOM 1494 C CA  . GLU A 1 197 ? 18.001  28.302  -40.399 1.00 32.89 197 A 1 
ATOM 1495 C C   . GLU A 1 197 ? 18.269  27.384  -39.207 1.00 32.82 197 A 1 
ATOM 1496 O O   . GLU A 1 197 ? 17.363  27.095  -38.434 1.00 29.99 197 A 1 
ATOM 1497 C CB  . GLU A 1 197 ? 17.433  27.493  -41.562 1.00 30.61 197 A 1 
ATOM 1498 C CG  . GLU A 1 197 ? 17.140  28.305  -42.828 1.00 28.60 197 A 1 
ATOM 1499 C CD  . GLU A 1 197 ? 18.360  28.510  -43.707 1.00 26.87 197 A 1 
ATOM 1500 O OE1 . GLU A 1 197 ? 19.432  27.961  -43.382 1.00 25.53 197 A 1 
ATOM 1501 O OE2 . GLU A 1 197 ? 18.247  29.223  -44.703 1.00 27.45 197 A 1 
ATOM 1502 N N   . VAL A 1 198 ? 19.499  26.931  -39.077 1.00 32.94 198 A 1 
ATOM 1503 C CA  . VAL A 1 198 ? 19.861  25.998  -38.016 1.00 34.19 198 A 1 
ATOM 1504 C C   . VAL A 1 198 ? 19.693  26.632  -36.631 1.00 34.06 198 A 1 
ATOM 1505 O O   . VAL A 1 198 ? 19.264  25.976  -35.685 1.00 32.38 198 A 1 
ATOM 1506 C CB  . VAL A 1 198 ? 21.298  25.497  -38.227 1.00 32.05 198 A 1 
ATOM 1507 C CG1 . VAL A 1 198 ? 21.705  24.534  -37.118 1.00 30.02 198 A 1 
ATOM 1508 C CG2 . VAL A 1 198 ? 21.434  24.816  -39.583 1.00 32.55 198 A 1 
ATOM 1509 N N   . ASP A 1 199 ? 20.007  27.909  -36.531 1.00 31.88 199 A 1 
ATOM 1510 C CA  . ASP A 1 199 ? 19.879  28.614  -35.258 1.00 33.44 199 A 1 
ATOM 1511 C C   . ASP A 1 199 ? 18.425  28.669  -34.789 1.00 33.50 199 A 1 
ATOM 1512 O O   . ASP A 1 199 ? 18.128  28.433  -33.613 1.00 31.33 199 A 1 
ATOM 1513 C CB  . ASP A 1 199 ? 20.449  30.026  -35.407 1.00 31.58 199 A 1 
ATOM 1514 C CG  . ASP A 1 199 ? 20.534  30.767  -34.085 1.00 28.87 199 A 1 
ATOM 1515 O OD1 . ASP A 1 199 ? 20.636  30.099  -33.042 1.00 27.41 199 A 1 
ATOM 1516 O OD2 . ASP A 1 199 ? 20.509  32.010  -34.108 1.00 27.19 199 A 1 
ATOM 1517 N N   . GLN A 1 200 ? 17.507  28.939  -35.703 1.00 34.19 200 A 1 
ATOM 1518 C CA  . GLN A 1 200 ? 16.089  28.963  -35.378 1.00 35.29 200 A 1 
ATOM 1519 C C   . GLN A 1 200 ? 15.599  27.579  -34.938 1.00 35.46 200 A 1 
ATOM 1520 O O   . GLN A 1 200 ? 14.770  27.460  -34.031 1.00 33.26 200 A 1 
ATOM 1521 C CB  . GLN A 1 200 ? 15.277  29.445  -36.578 1.00 33.61 200 A 1 
ATOM 1522 C CG  . GLN A 1 200 ? 15.585  30.881  -36.976 1.00 32.66 200 A 1 
ATOM 1523 C CD  . GLN A 1 200 ? 14.814  31.319  -38.205 1.00 29.57 200 A 1 
ATOM 1524 O OE1 . GLN A 1 200 ? 14.086  30.533  -38.811 1.00 28.98 200 A 1 
ATOM 1525 N NE2 . GLN A 1 200 ? 14.965  32.573  -38.584 1.00 28.01 200 A 1 
ATOM 1526 N N   . TYR A 1 201 ? 16.108  26.541  -35.572 1.00 35.85 201 A 1 
ATOM 1527 C CA  . TYR A 1 201 ? 15.736  25.183  -35.212 1.00 36.50 201 A 1 
ATOM 1528 C C   . TYR A 1 201 ? 16.177  24.850  -33.789 1.00 36.03 201 A 1 
ATOM 1529 O O   . TYR A 1 201 ? 15.409  24.263  -33.017 1.00 34.13 201 A 1 
ATOM 1530 C CB  . TYR A 1 201 ? 16.339  24.197  -36.203 1.00 35.43 201 A 1 
ATOM 1531 C CG  . TYR A 1 201 ? 16.032  22.760  -35.889 1.00 34.39 201 A 1 
ATOM 1532 C CD1 . TYR A 1 201 ? 14.781  22.226  -36.155 1.00 32.24 201 A 1 
ATOM 1533 C CD2 . TYR A 1 201 ? 16.992  21.936  -35.318 1.00 31.68 201 A 1 
ATOM 1534 C CE1 . TYR A 1 201 ? 14.489  20.911  -35.864 1.00 30.48 201 A 1 
ATOM 1535 C CE2 . TYR A 1 201 ? 16.709  20.619  -35.022 1.00 29.42 201 A 1 
ATOM 1536 C CZ  . TYR A 1 201 ? 15.458  20.100  -35.296 1.00 28.69 201 A 1 
ATOM 1537 O OH  . TYR A 1 201 ? 15.176  18.790  -35.004 1.00 27.24 201 A 1 
ATOM 1538 N N   . PHE A 1 202 ? 17.392  25.224  -33.425 1.00 31.85 202 A 1 
ATOM 1539 C CA  . PHE A 1 202 ? 17.882  24.988  -32.076 1.00 33.88 202 A 1 
ATOM 1540 C C   . PHE A 1 202 ? 17.050  25.745  -31.041 1.00 34.14 202 A 1 
ATOM 1541 O O   . PHE A 1 202 ? 16.792  25.222  -29.950 1.00 32.72 202 A 1 
ATOM 1542 C CB  . PHE A 1 202 ? 19.351  25.382  -31.961 1.00 32.73 202 A 1 
ATOM 1543 C CG  . PHE A 1 202 ? 20.306  24.393  -32.572 1.00 31.25 202 A 1 
ATOM 1544 C CD1 . PHE A 1 202 ? 20.282  23.060  -32.189 1.00 29.43 202 A 1 
ATOM 1545 C CD2 . PHE A 1 202 ? 21.238  24.797  -33.509 1.00 29.57 202 A 1 
ATOM 1546 C CE1 . PHE A 1 202 ? 21.165  22.147  -32.736 1.00 28.11 202 A 1 
ATOM 1547 C CE2 . PHE A 1 202 ? 22.121  23.889  -34.065 1.00 27.45 202 A 1 
ATOM 1548 C CZ  . PHE A 1 202 ? 22.088  22.562  -33.678 1.00 26.41 202 A 1 
ATOM 1549 N N   . ASP A 1 203 ? 16.627  26.934  -31.381 1.00 34.42 203 A 1 
ATOM 1550 C CA  . ASP A 1 203 ? 15.792  27.712  -30.472 1.00 36.05 203 A 1 
ATOM 1551 C C   . ASP A 1 203 ? 14.453  27.020  -30.224 1.00 35.83 203 A 1 
ATOM 1552 O O   . ASP A 1 203 ? 13.988  26.936  -29.084 1.00 33.76 203 A 1 
ATOM 1553 C CB  . ASP A 1 203 ? 15.578  29.116  -31.047 1.00 34.63 203 A 1 
ATOM 1554 C CG  . ASP A 1 203 ? 14.985  30.072  -30.042 1.00 31.97 203 A 1 
ATOM 1555 O OD1 . ASP A 1 203 ? 15.114  29.819  -28.824 1.00 29.86 203 A 1 
ATOM 1556 O OD2 . ASP A 1 203 ? 14.401  31.088  -30.467 1.00 29.51 203 A 1 
ATOM 1557 N N   . LEU A 1 204 ? 13.838  26.486  -31.272 1.00 38.98 204 A 1 
ATOM 1558 C CA  . LEU A 1 204 ? 12.582  25.766  -31.129 1.00 40.03 204 A 1 
ATOM 1559 C C   . LEU A 1 204 ? 12.753  24.490  -30.298 1.00 39.49 204 A 1 
ATOM 1560 O O   . LEU A 1 204 ? 11.883  24.154  -29.498 1.00 37.03 204 A 1 
ATOM 1561 C CB  . LEU A 1 204 ? 12.010  25.415  -32.508 1.00 37.73 204 A 1 
ATOM 1562 C CG  . LEU A 1 204 ? 11.532  26.595  -33.342 1.00 35.66 204 A 1 
ATOM 1563 C CD1 . LEU A 1 204 ? 11.156  26.129  -34.731 1.00 35.00 204 A 1 
ATOM 1564 C CD2 . LEU A 1 204 ? 10.352  27.294  -32.684 1.00 36.25 204 A 1 
ATOM 1565 N N   . VAL A 1 205 ? 13.851  23.800  -30.501 1.00 38.20 205 A 1 
ATOM 1566 C CA  . VAL A 1 205 ? 14.128  22.609  -29.709 1.00 39.76 205 A 1 
ATOM 1567 C C   . VAL A 1 205 ? 14.270  22.969  -28.233 1.00 39.77 205 A 1 
ATOM 1568 O O   . VAL A 1 205 ? 13.752  22.262  -27.357 1.00 37.50 205 A 1 
ATOM 1569 C CB  . VAL A 1 205 ? 15.374  21.887  -30.225 1.00 37.72 205 A 1 
ATOM 1570 C CG1 . VAL A 1 205 ? 15.796  20.762  -29.290 1.00 34.84 205 A 1 
ATOM 1571 C CG2 . VAL A 1 205 ? 15.125  21.331  -31.622 1.00 36.46 205 A 1 
ATOM 1572 N N   . GLY A 1 206 ? 14.939  24.068  -27.961 1.00 39.33 206 A 1 
ATOM 1573 C CA  . GLY A 1 206 ? 15.064  24.540  -26.592 1.00 40.64 206 A 1 
ATOM 1574 C C   . GLY A 1 206 ? 13.723  24.886  -25.975 1.00 41.17 206 A 1 
ATOM 1575 O O   . GLY A 1 206 ? 13.459  24.562  -24.807 1.00 39.00 206 A 1 
ATOM 1576 N N   . TYR A 1 207 ? 12.854  25.521  -26.742 1.00 40.18 207 A 1 
ATOM 1577 C CA  . TYR A 1 207 ? 11.512  25.828  -26.272 1.00 41.31 207 A 1 
ATOM 1578 C C   . TYR A 1 207 ? 10.724  24.557  -25.962 1.00 41.28 207 A 1 
ATOM 1579 O O   . TYR A 1 207 ? 10.040  24.484  -24.939 1.00 38.84 207 A 1 
ATOM 1580 C CB  . TYR A 1 207 ? 10.748  26.657  -27.304 1.00 39.62 207 A 1 
ATOM 1581 C CG  . TYR A 1 207 ? 11.293  28.049  -27.534 1.00 37.73 207 A 1 
ATOM 1582 C CD1 . TYR A 1 207 ? 11.972  28.740  -26.537 1.00 36.32 207 A 1 
ATOM 1583 C CD2 . TYR A 1 207 ? 11.104  28.682  -28.756 1.00 35.91 207 A 1 
ATOM 1584 C CE1 . TYR A 1 207 ? 12.452  30.012  -26.743 1.00 34.78 207 A 1 
ATOM 1585 C CE2 . TYR A 1 207 ? 11.572  29.964  -28.981 1.00 34.23 207 A 1 
ATOM 1586 C CZ  . TYR A 1 207 ? 12.251  30.622  -27.977 1.00 33.64 207 A 1 
ATOM 1587 O OH  . TYR A 1 207 ? 12.729  31.896  -28.191 1.00 31.96 207 A 1 
ATOM 1588 N N   . ASN A 1 208 ? 10.802  23.573  -26.841 1.00 39.75 208 A 1 
ATOM 1589 C CA  . ASN A 1 208 ? 10.066  22.330  -26.649 1.00 40.52 208 A 1 
ATOM 1590 C C   . ASN A 1 208 ? 10.500  21.621  -25.365 1.00 40.11 208 A 1 
ATOM 1591 O O   . ASN A 1 208 ? 9.654   21.158  -24.586 1.00 37.86 208 A 1 
ATOM 1592 C CB  . ASN A 1 208 ? 10.259  21.415  -27.858 1.00 39.08 208 A 1 
ATOM 1593 C CG  . ASN A 1 208 ? 9.331   20.227  -27.851 1.00 36.23 208 A 1 
ATOM 1594 O OD1 . ASN A 1 208 ? 8.311   20.212  -27.160 1.00 35.52 208 A 1 
ATOM 1595 N ND2 . ASN A 1 208 ? 9.656   19.204  -28.636 1.00 35.10 208 A 1 
ATOM 1596 N N   . SER A 1 209 ? 11.793  21.542  -25.139 1.00 41.28 209 A 1 
ATOM 1597 C CA  . SER A 1 209 ? 12.296  20.908  -23.925 1.00 42.11 209 A 1 
ATOM 1598 C C   . SER A 1 209 ? 11.856  21.681  -22.683 1.00 42.28 209 A 1 
ATOM 1599 O O   . SER A 1 209 ? 11.490  21.075  -21.672 1.00 39.57 209 A 1 
ATOM 1600 C CB  . SER A 1 209 ? 13.817  20.804  -23.974 1.00 40.05 209 A 1 
ATOM 1601 O OG  . SER A 1 209 ? 14.417  22.080  -24.009 1.00 38.22 209 A 1 
ATOM 1602 N N   . TYR A 1 210 ? 11.873  22.991  -22.752 1.00 40.98 210 A 1 
ATOM 1603 C CA  . TYR A 1 210 ? 11.441  23.812  -21.632 1.00 42.83 210 A 1 
ATOM 1604 C C   . TYR A 1 210 ? 9.946   23.636  -21.356 1.00 42.65 210 A 1 
ATOM 1605 O O   . TYR A 1 210 ? 9.528   23.565  -20.193 1.00 40.69 210 A 1 
ATOM 1606 C CB  . TYR A 1 210 ? 11.757  25.281  -21.905 1.00 41.04 210 A 1 
ATOM 1607 C CG  . TYR A 1 210 ? 11.356  26.201  -20.779 1.00 39.31 210 A 1 
ATOM 1608 C CD1 . TYR A 1 210 ? 12.134  26.292  -19.628 1.00 38.35 210 A 1 
ATOM 1609 C CD2 . TYR A 1 210 ? 10.203  26.967  -20.854 1.00 38.01 210 A 1 
ATOM 1610 C CE1 . TYR A 1 210 ? 11.772  27.121  -18.581 1.00 36.14 210 A 1 
ATOM 1611 C CE2 . TYR A 1 210 ? 9.829   27.800  -19.818 1.00 35.91 210 A 1 
ATOM 1612 C CZ  . TYR A 1 210 ? 10.615  27.882  -18.680 1.00 34.91 210 A 1 
ATOM 1613 O OH  . TYR A 1 210 ? 10.247  28.709  -17.650 1.00 32.97 210 A 1 
ATOM 1614 N N   . TYR A 1 211 ? 9.135   23.548  -22.405 1.00 39.22 211 A 1 
ATOM 1615 C CA  . TYR A 1 211 ? 7.698   23.350  -22.252 1.00 41.32 211 A 1 
ATOM 1616 C C   . TYR A 1 211 ? 7.389   22.011  -21.589 1.00 40.60 211 A 1 
ATOM 1617 O O   . TYR A 1 211 ? 6.510   21.936  -20.719 1.00 38.53 211 A 1 
ATOM 1618 C CB  . TYR A 1 211 ? 6.994   23.433  -23.610 1.00 39.57 211 A 1 
ATOM 1619 C CG  . TYR A 1 211 ? 7.068   24.778  -24.275 1.00 38.67 211 A 1 
ATOM 1620 C CD1 . TYR A 1 211 ? 7.173   25.952  -23.531 1.00 37.65 211 A 1 
ATOM 1621 C CD2 . TYR A 1 211 ? 7.032   24.881  -25.670 1.00 37.44 211 A 1 
ATOM 1622 C CE1 . TYR A 1 211 ? 7.242   27.191  -24.148 1.00 36.18 211 A 1 
ATOM 1623 C CE2 . TYR A 1 211 ? 7.095   26.110  -26.294 1.00 35.88 211 A 1 
ATOM 1624 C CZ  . TYR A 1 211 ? 7.202   27.265  -25.533 1.00 35.62 211 A 1 
ATOM 1625 O OH  . TYR A 1 211 ? 7.273   28.487  -26.149 1.00 32.93 211 A 1 
ATOM 1626 N N   . ASP A 1 212 ? 8.090   20.971  -21.978 1.00 41.79 212 A 1 
ATOM 1627 C CA  . ASP A 1 212 ? 7.879   19.665  -21.373 1.00 43.22 212 A 1 
ATOM 1628 C C   . ASP A 1 212 ? 8.248   19.671  -19.891 1.00 42.63 212 A 1 
ATOM 1629 O O   . ASP A 1 212 ? 7.523   19.110  -19.054 1.00 40.32 212 A 1 
ATOM 1630 C CB  . ASP A 1 212 ? 8.691   18.602  -22.110 1.00 41.06 212 A 1 
ATOM 1631 C CG  . ASP A 1 212 ? 8.193   18.365  -23.527 1.00 38.52 212 A 1 
ATOM 1632 O OD1 . ASP A 1 212 ? 7.010   18.656  -23.794 1.00 37.24 212 A 1 
ATOM 1633 O OD2 . ASP A 1 212 ? 8.978   17.868  -24.350 1.00 37.25 212 A 1 
ATOM 1634 N N   . SER A 1 213 ? 9.352   20.302  -19.562 1.00 43.89 213 A 1 
ATOM 1635 C CA  . SER A 1 213 ? 9.766   20.407  -18.165 1.00 44.79 213 A 1 
ATOM 1636 C C   . SER A 1 213 ? 8.760   21.211  -17.357 1.00 44.61 213 A 1 
ATOM 1637 O O   . SER A 1 213 ? 8.405   20.831  -16.227 1.00 42.12 213 A 1 
ATOM 1638 C CB  . SER A 1 213 ? 11.146  21.045  -18.074 1.00 42.20 213 A 1 
ATOM 1639 O OG  . SER A 1 213 ? 11.576  21.110  -16.732 1.00 40.89 213 A 1 
ATOM 1640 N N   . HIS A 1 214 ? 8.269   22.301  -17.919 1.00 42.15 214 A 1 
ATOM 1641 C CA  . HIS A 1 214 ? 7.297   23.143  -17.233 1.00 44.21 214 A 1 
ATOM 1642 C C   . HIS A 1 214 ? 5.969   22.417  -17.056 1.00 43.65 214 A 1 
ATOM 1643 O O   . HIS A 1 214 ? 5.324   22.551  -16.007 1.00 40.78 214 A 1 
ATOM 1644 C CB  . HIS A 1 214 ? 7.099   24.444  -18.011 1.00 41.72 214 A 1 
ATOM 1645 C CG  . HIS A 1 214 ? 6.214   25.415  -17.317 1.00 40.76 214 A 1 
ATOM 1646 N ND1 . HIS A 1 214 ? 6.587   26.104  -16.185 1.00 38.79 214 A 1 
ATOM 1647 C CD2 . HIS A 1 214 ? 4.942   25.830  -17.600 1.00 37.64 214 A 1 
ATOM 1648 C CE1 . HIS A 1 214 ? 5.592   26.891  -15.804 1.00 37.26 214 A 1 
ATOM 1649 N NE2 . HIS A 1 214 ? 4.578   26.748  -16.636 1.00 35.47 214 A 1 
ATOM 1650 N N   . MET A 1 215 ? 5.546   21.657  -18.049 1.00 44.14 215 A 1 
ATOM 1651 C CA  . MET A 1 215 ? 4.310   20.890  -17.961 1.00 45.32 215 A 1 
ATOM 1652 C C   . MET A 1 215 ? 4.375   19.861  -16.831 1.00 45.48 215 A 1 
ATOM 1653 O O   . MET A 1 215 ? 3.432   19.723  -16.054 1.00 42.76 215 A 1 
ATOM 1654 C CB  . MET A 1 215 ? 4.018   20.194  -19.289 1.00 43.01 215 A 1 
ATOM 1655 C CG  . MET A 1 215 ? 2.737   19.387  -19.296 1.00 41.69 215 A 1 
ATOM 1656 S SD  . MET A 1 215 ? 2.449   18.536  -20.854 1.00 39.11 215 A 1 
ATOM 1657 C CE  . MET A 1 215 ? 3.748   17.296  -20.784 1.00 36.27 215 A 1 
ATOM 1658 N N   . SER A 1 216 ? 5.476   19.141  -16.754 1.00 44.38 216 A 1 
ATOM 1659 C CA  . SER A 1 216 ? 5.635   18.154  -15.696 1.00 45.01 216 A 1 
ATOM 1660 C C   . SER A 1 216 ? 5.717   18.813  -14.320 1.00 44.95 216 A 1 
ATOM 1661 O O   . SER A 1 216 ? 5.188   18.280  -13.339 1.00 41.68 216 A 1 
ATOM 1662 C CB  . SER A 1 216 ? 6.879   17.310  -15.954 1.00 42.25 216 A 1 
ATOM 1663 O OG  . SER A 1 216 ? 6.767   16.586  -17.167 1.00 40.93 216 A 1 
ATOM 1664 N N   . ASN A 1 217 ? 6.357   19.956  -14.245 1.00 43.90 217 A 1 
ATOM 1665 C CA  . ASN A 1 217 ? 6.411   20.701  -12.994 1.00 45.21 217 A 1 
ATOM 1666 C C   . ASN A 1 217 ? 5.015   21.169  -12.573 1.00 43.70 217 A 1 
ATOM 1667 O O   . ASN A 1 217 ? 4.638   21.067  -11.399 1.00 41.30 217 A 1 
ATOM 1668 C CB  . ASN A 1 217 ? 7.357   21.891  -13.143 1.00 43.53 217 A 1 
ATOM 1669 C CG  . ASN A 1 217 ? 7.640   22.577  -11.826 1.00 41.15 217 A 1 
ATOM 1670 O OD1 . ASN A 1 217 ? 7.580   21.960  -10.766 1.00 40.88 217 A 1 
ATOM 1671 N ND2 . ASN A 1 217 ? 7.962   23.863  -11.877 1.00 40.30 217 A 1 
ATOM 1672 N N   . GLN A 1 218 ? 4.231   21.641  -13.521 1.00 44.70 218 A 1 
ATOM 1673 C CA  . GLN A 1 218 ? 2.870   22.060  -13.245 1.00 46.93 218 A 1 
ATOM 1674 C C   . GLN A 1 218 ? 2.018   20.877  -12.796 1.00 47.05 218 A 1 
ATOM 1675 O O   . GLN A 1 218 ? 1.177   21.012  -11.899 1.00 45.97 218 A 1 
ATOM 1676 C CB  . GLN A 1 218 ? 2.263   22.711  -14.485 1.00 44.99 218 A 1 
ATOM 1677 C CG  . GLN A 1 218 ? 0.849   23.247  -14.278 1.00 43.89 218 A 1 
ATOM 1678 C CD  . GLN A 1 218 ? 0.797   24.360  -13.251 1.00 41.29 218 A 1 
ATOM 1679 O OE1 . GLN A 1 218 ? 1.763   25.098  -13.059 1.00 40.24 218 A 1 
ATOM 1680 N NE2 . GLN A 1 218 ? -0.334  24.496  -12.584 1.00 38.54 218 A 1 
ATOM 1681 N N   . GLU A 1 219 ? 2.226   19.720  -13.402 1.00 43.67 219 A 1 
ATOM 1682 C CA  . GLU A 1 219 ? 1.506   18.514  -13.000 1.00 45.53 219 A 1 
ATOM 1683 C C   . GLU A 1 219 ? 1.806   18.152  -11.550 1.00 44.82 219 A 1 
ATOM 1684 O O   . GLU A 1 219 ? 0.915   17.704  -10.818 1.00 44.03 219 A 1 
ATOM 1685 C CB  . GLU A 1 219 ? 1.872   17.350  -13.920 1.00 44.23 219 A 1 
ATOM 1686 C CG  . GLU A 1 219 ? 1.105   16.070  -13.625 1.00 42.26 219 A 1 
ATOM 1687 C CD  . GLU A 1 219 ? 1.484   14.941  -14.564 1.00 40.61 219 A 1 
ATOM 1688 O OE1 . GLU A 1 219 ? 2.345   15.146  -15.440 1.00 38.12 219 A 1 
ATOM 1689 O OE2 . GLU A 1 219 ? 0.905   13.843  -14.415 1.00 38.36 219 A 1 
ATOM 1690 N N   . GLN A 1 220 ? 3.030   18.356  -11.125 1.00 45.67 220 A 1 
ATOM 1691 C CA  . GLN A 1 220 ? 3.386   18.109  -9.732  1.00 46.77 220 A 1 
ATOM 1692 C C   . GLN A 1 220 ? 2.587   19.003  -8.791  1.00 45.54 220 A 1 
ATOM 1693 O O   . GLN A 1 220 ? 2.074   18.536  -7.761  1.00 45.20 220 A 1 
ATOM 1694 C CB  . GLN A 1 220 ? 4.879   18.308  -9.521  1.00 45.54 220 A 1 
ATOM 1695 C CG  . GLN A 1 220 ? 5.346   18.007  -8.109  1.00 45.57 220 A 1 
ATOM 1696 C CD  . GLN A 1 220 ? 6.839   18.213  -7.937  1.00 44.08 220 A 1 
ATOM 1697 O OE1 . GLN A 1 220 ? 7.561   18.462  -8.897  1.00 42.74 220 A 1 
ATOM 1698 N NE2 . GLN A 1 220 ? 7.312   18.095  -6.706  1.00 40.71 220 A 1 
ATOM 1699 N N   . TYR A 1 221 ? 2.466   20.283  -9.137  1.00 44.60 221 A 1 
ATOM 1700 C CA  . TYR A 1 221 ? 1.666   21.200  -8.323  1.00 46.65 221 A 1 
ATOM 1701 C C   . TYR A 1 221 ? 0.197   20.812  -8.325  1.00 44.32 221 A 1 
ATOM 1702 O O   . TYR A 1 221 ? -0.474  20.888  -7.284  1.00 43.34 221 A 1 
ATOM 1703 C CB  . TYR A 1 221 ? 1.833   22.638  -8.821  1.00 45.90 221 A 1 
ATOM 1704 C CG  . TYR A 1 221 ? 3.183   23.237  -8.502  1.00 45.82 221 A 1 
ATOM 1705 C CD1 . TYR A 1 221 ? 3.521   23.575  -7.192  1.00 44.22 221 A 1 
ATOM 1706 C CD2 . TYR A 1 221 ? 4.112   23.472  -9.507  1.00 43.18 221 A 1 
ATOM 1707 C CE1 . TYR A 1 221 ? 4.756   24.125  -6.894  1.00 38.67 221 A 1 
ATOM 1708 C CE2 . TYR A 1 221 ? 5.352   24.021  -9.215  1.00 38.97 221 A 1 
ATOM 1709 C CZ  . TYR A 1 221 ? 5.678   24.347  -7.910  1.00 38.56 221 A 1 
ATOM 1710 O OH  . TYR A 1 221 ? 6.902   24.892  -7.618  1.00 36.15 221 A 1 
ATOM 1711 N N   . VAL A 1 222 ? -0.318  20.380  -9.468  1.00 46.28 222 A 1 
ATOM 1712 C CA  . VAL A 1 222 ? -1.710  19.940  -9.560  1.00 48.23 222 A 1 
ATOM 1713 C C   . VAL A 1 222 ? -1.956  18.736  -8.648  1.00 47.00 222 A 1 
ATOM 1714 O O   . VAL A 1 222 ? -2.949  18.690  -7.919  1.00 46.15 222 A 1 
ATOM 1715 C CB  . VAL A 1 222 ? -2.084  19.616  -11.016 1.00 46.91 222 A 1 
ATOM 1716 C CG1 . VAL A 1 222 ? -3.447  18.933  -11.101 1.00 44.60 222 A 1 
ATOM 1717 C CG2 . VAL A 1 222 ? -2.095  20.889  -11.856 1.00 47.04 222 A 1 
ATOM 1718 N N   . MET A 1 223 ? -1.057  17.781  -8.684  1.00 48.49 223 A 1 
ATOM 1719 C CA  . MET A 1 223 ? -1.177  16.604  -7.831  1.00 49.94 223 A 1 
ATOM 1720 C C   . MET A 1 223 ? -1.089  16.975  -6.350  1.00 48.48 223 A 1 
ATOM 1721 O O   . MET A 1 223 ? -1.816  16.420  -5.524  1.00 48.83 223 A 1 
ATOM 1722 C CB  . MET A 1 223 ? -0.097  15.585  -8.189  1.00 49.39 223 A 1 
ATOM 1723 C CG  . MET A 1 223 ? -0.295  14.943  -9.554  1.00 48.51 223 A 1 
ATOM 1724 S SD  . MET A 1 223 ? -1.760  13.922  -9.675  1.00 45.53 223 A 1 
ATOM 1725 C CE  . MET A 1 223 ? -1.318  12.579  -8.573  1.00 41.03 223 A 1 
ATOM 1726 N N   . GLN A 1 224 ? -0.221  17.901  -6.031  1.00 49.85 224 A 1 
ATOM 1727 C CA  . GLN A 1 224 ? -0.062  18.333  -4.642  1.00 50.63 224 A 1 
ATOM 1728 C C   . GLN A 1 224 ? -1.326  19.017  -4.129  1.00 48.66 224 A 1 
ATOM 1729 O O   . GLN A 1 224 ? -1.793  18.728  -3.026  1.00 49.44 224 A 1 
ATOM 1730 C CB  . GLN A 1 224 ? 1.134   19.266  -4.519  1.00 50.33 224 A 1 
ATOM 1731 C CG  . GLN A 1 224 ? 1.433   19.694  -3.089  1.00 50.06 224 A 1 
ATOM 1732 C CD  . GLN A 1 224 ? 2.662   20.569  -3.002  1.00 47.01 224 A 1 
ATOM 1733 O OE1 . GLN A 1 224 ? 3.359   20.799  -3.987  1.00 45.05 224 A 1 
ATOM 1734 N NE2 . GLN A 1 224 ? 2.954   21.071  -1.803  1.00 43.06 224 A 1 
ATOM 1735 N N   . GLU A 1 225 ? -1.889  19.915  -4.928  1.00 45.58 225 A 1 
ATOM 1736 C CA  . GLU A 1 225 ? -3.104  20.609  -4.522  1.00 48.53 225 A 1 
ATOM 1737 C C   . GLU A 1 225 ? -4.292  19.655  -4.446  1.00 47.12 225 A 1 
ATOM 1738 O O   . GLU A 1 225 ? -5.119  19.756  -3.528  1.00 47.87 225 A 1 
ATOM 1739 C CB  . GLU A 1 225 ? -3.405  21.753  -5.489  1.00 47.69 225 A 1 
ATOM 1740 C CG  . GLU A 1 225 ? -2.408  22.907  -5.409  1.00 46.31 225 A 1 
ATOM 1741 C CD  . GLU A 1 225 ? -2.713  24.006  -6.422  1.00 43.77 225 A 1 
ATOM 1742 O OE1 . GLU A 1 225 ? -3.656  23.831  -7.223  1.00 40.91 225 A 1 
ATOM 1743 O OE2 . GLU A 1 225 ? -2.025  25.027  -6.418  1.00 41.53 225 A 1 
ATOM 1744 N N   . GLN A 1 226 ? -4.388  18.733  -5.380  1.00 49.55 226 A 1 
ATOM 1745 C CA  . GLN A 1 226 ? -5.459  17.747  -5.356  1.00 50.91 226 A 1 
ATOM 1746 C C   . GLN A 1 226 ? -5.355  16.859  -4.124  1.00 48.73 226 A 1 
ATOM 1747 O O   . GLN A 1 226 ? -6.366  16.556  -3.470  1.00 50.65 226 A 1 
ATOM 1748 C CB  . GLN A 1 226 ? -5.428  16.899  -6.618  1.00 51.59 226 A 1 
ATOM 1749 C CG  . GLN A 1 226 ? -6.569  15.896  -6.718  1.00 52.23 226 A 1 
ATOM 1750 C CD  . GLN A 1 226 ? -6.523  15.093  -8.005  1.00 48.36 226 A 1 
ATOM 1751 O OE1 . GLN A 1 226 ? -5.668  15.314  -8.869  1.00 47.25 226 A 1 
ATOM 1752 N NE2 . GLN A 1 226 ? -7.443  14.154  -8.153  1.00 43.73 226 A 1 
ATOM 1753 N N   . GLN A 1 227 ? -4.155  16.432  -3.801  1.00 51.53 227 A 1 
ATOM 1754 C CA  . GLN A 1 227 ? -3.938  15.622  -2.610  1.00 52.53 227 A 1 
ATOM 1755 C C   . GLN A 1 227 ? -4.282  16.400  -1.348  1.00 50.79 227 A 1 
ATOM 1756 O O   . GLN A 1 227 ? -4.875  15.850  -0.410  1.00 52.04 227 A 1 
ATOM 1757 C CB  . GLN A 1 227 ? -2.495  15.136  -2.563  1.00 53.27 227 A 1 
ATOM 1758 C CG  . GLN A 1 227 ? -2.180  14.261  -1.360  1.00 53.95 227 A 1 
ATOM 1759 C CD  . GLN A 1 227 ? -0.753  13.747  -1.394  1.00 51.20 227 A 1 
ATOM 1760 O OE1 . GLN A 1 227 ? -0.146  13.621  -2.443  1.00 48.22 227 A 1 
ATOM 1761 N NE2 . GLN A 1 227 ? -0.206  13.446  -0.232  1.00 45.94 227 A 1 
ATOM 1762 N N   . HIS A 1 228 ? -3.908  17.648  -1.317  1.00 49.54 228 A 1 
ATOM 1763 C CA  . HIS A 1 228 ? -4.230  18.489  -0.167  1.00 51.28 228 A 1 
ATOM 1764 C C   . HIS A 1 228 ? -5.737  18.646  0.008   1.00 48.29 228 A 1 
ATOM 1765 O O   . HIS A 1 228 ? -6.265  18.520  1.123   1.00 50.15 228 A 1 
ATOM 1766 C CB  . HIS A 1 228 ? -3.562  19.854  -0.325  1.00 52.36 228 A 1 
ATOM 1767 C CG  . HIS A 1 228 ? -3.809  20.776  0.827   1.00 51.17 228 A 1 
ATOM 1768 N ND1 . HIS A 1 228 ? -3.283  20.567  2.076   1.00 47.21 228 A 1 
ATOM 1769 C CD2 . HIS A 1 228 ? -4.533  21.918  0.905   1.00 47.78 228 A 1 
ATOM 1770 C CE1 . HIS A 1 228 ? -3.674  21.550  2.882   1.00 44.35 228 A 1 
ATOM 1771 N NE2 . HIS A 1 228 ? -4.432  22.390  2.206   1.00 43.52 228 A 1 
ATOM 1772 N N   . LEU A 1 229 ? -6.443  18.897  -1.084  1.00 50.95 229 A 1 
ATOM 1773 C CA  . LEU A 1 229 ? -7.900  19.025  -1.031  1.00 51.70 229 A 1 
ATOM 1774 C C   . LEU A 1 229 ? -8.547  17.723  -0.583  1.00 49.21 229 A 1 
ATOM 1775 O O   . LEU A 1 229 ? -9.463  17.716  0.242   1.00 49.80 229 A 1 
ATOM 1776 C CB  . LEU A 1 229 ? -8.433  19.449  -2.400  1.00 52.59 229 A 1 
ATOM 1777 C CG  . LEU A 1 229 ? -9.945  19.652  -2.476  1.00 52.45 229 A 1 
ATOM 1778 C CD1 . LEU A 1 229 ? -10.384 20.788  -1.570  1.00 48.79 229 A 1 
ATOM 1779 C CD2 . LEU A 1 229 ? -10.381 19.925  -3.916  1.00 51.31 229 A 1 
ATOM 1780 N N   . GLN A 1 230 ? -8.080  16.612  -1.125  1.00 53.46 230 A 1 
ATOM 1781 C CA  . GLN A 1 230 ? -8.604  15.305  -0.743  1.00 55.06 230 A 1 
ATOM 1782 C C   . GLN A 1 230 ? -8.325  15.007  0.723   1.00 52.70 230 A 1 
ATOM 1783 O O   . GLN A 1 230 ? -9.174  14.427  1.414   1.00 55.68 230 A 1 
ATOM 1784 C CB  . GLN A 1 230 ? -7.996  14.226  -1.634  1.00 56.90 230 A 1 
ATOM 1785 C CG  . GLN A 1 230 ? -8.600  12.847  -1.428  1.00 56.91 230 A 1 
ATOM 1786 C CD  . GLN A 1 230 ? -8.003  11.819  -2.374  1.00 53.04 230 A 1 
ATOM 1787 O OE1 . GLN A 1 230 ? -7.110  12.117  -3.154  1.00 49.45 230 A 1 
ATOM 1788 N NE2 . GLN A 1 230 ? -8.506  10.597  -2.312  1.00 46.64 230 A 1 
ATOM 1789 N N   . GLN A 1 231 ? -7.161  15.395  1.195   1.00 52.13 231 A 1 
ATOM 1790 C CA  . GLN A 1 231 ? -6.824  15.198  2.603   1.00 53.43 231 A 1 
ATOM 1791 C C   . GLN A 1 231 ? -7.738  16.007  3.501   1.00 51.20 231 A 1 
ATOM 1792 O O   . GLN A 1 231 ? -8.177  15.511  4.544   1.00 52.42 231 A 1 
ATOM 1793 C CB  . GLN A 1 231 ? -5.354  15.578  2.836   1.00 53.90 231 A 1 
ATOM 1794 C CG  . GLN A 1 231 ? -4.883  15.381  4.275   1.00 53.10 231 A 1 
ATOM 1795 C CD  . GLN A 1 231 ? -4.936  13.932  4.702   1.00 49.90 231 A 1 
ATOM 1796 O OE1 . GLN A 1 231 ? -4.836  13.020  3.882   1.00 47.79 231 A 1 
ATOM 1797 N NE2 . GLN A 1 231 ? -5.089  13.706  5.996   1.00 45.52 231 A 1 
ATOM 1798 N N   . MET A 1 232 ? -8.042  17.228  3.112   1.00 52.99 232 A 1 
ATOM 1799 C CA  . MET A 1 232 ? -8.969  18.054  3.876   1.00 54.10 232 A 1 
ATOM 1800 C C   . MET A 1 232 ? -10.358 17.428  3.916   1.00 52.58 232 A 1 
ATOM 1801 O O   . MET A 1 232 ? -11.008 17.396  4.966   1.00 54.07 232 A 1 
ATOM 1802 C CB  . MET A 1 232 ? -9.032  19.462  3.290   1.00 53.63 232 A 1 
ATOM 1803 C CG  . MET A 1 232 ? -7.751  20.254  3.464   1.00 52.66 232 A 1 
ATOM 1804 S SD  . MET A 1 232 ? -7.343  20.615  5.188   1.00 50.56 232 A 1 
ATOM 1805 C CE  . MET A 1 232 ? -8.672  21.741  5.617   1.00 43.69 232 A 1 
ATOM 1806 N N   . GLN A 1 233 ? -10.815 16.919  2.789   1.00 49.48 233 A 1 
ATOM 1807 C CA  . GLN A 1 233 ? -12.121 16.261  2.731   1.00 50.71 233 A 1 
ATOM 1808 C C   . GLN A 1 233 ? -12.163 15.018  3.615   1.00 48.86 233 A 1 
ATOM 1809 O O   . GLN A 1 233 ? -13.147 14.785  4.326   1.00 50.48 233 A 1 
ATOM 1810 C CB  . GLN A 1 233 ? -12.459 15.894  1.288   1.00 51.08 233 A 1 
ATOM 1811 C CG  . GLN A 1 233 ? -12.738 17.101  0.401   1.00 51.05 233 A 1 
ATOM 1812 C CD  . GLN A 1 233 ? -12.980 16.703  -1.042  1.00 47.98 233 A 1 
ATOM 1813 O OE1 . GLN A 1 233 ? -12.799 15.547  -1.427  1.00 46.71 233 A 1 
ATOM 1814 N NE2 . GLN A 1 233 ? -13.390 17.662  -1.865  1.00 44.02 233 A 1 
ATOM 1815 N N   . LYS A 1 234 ? -11.113 14.233  3.579   1.00 50.09 234 A 1 
ATOM 1816 C CA  . LYS A 1 234 ? -11.036 13.039  4.419   1.00 50.71 234 A 1 
ATOM 1817 C C   . LYS A 1 234 ? -11.005 13.416  5.897   1.00 48.80 234 A 1 
ATOM 1818 O O   . LYS A 1 234 ? -11.621 12.734  6.720   1.00 49.44 234 A 1 
ATOM 1819 C CB  . LYS A 1 234 ? -9.800  12.221  4.062   1.00 50.85 234 A 1 
ATOM 1820 C CG  . LYS A 1 234 ? -9.902  11.500  2.728   1.00 49.98 234 A 1 
ATOM 1821 C CD  . LYS A 1 234 ? -8.628  10.737  2.428   1.00 48.89 234 A 1 
ATOM 1822 C CE  . LYS A 1 234 ? -8.729  9.981   1.114   1.00 43.93 234 A 1 
ATOM 1823 N NZ  . LYS A 1 234 ? -7.470  9.248   0.800   1.00 40.79 234 A 1 
ATOM 1824 N N   . GLU A 1 235 ? -10.289 14.467  6.219   1.00 47.21 235 A 1 
ATOM 1825 C CA  . GLU A 1 235 ? -10.220 14.921  7.607   1.00 48.58 235 A 1 
ATOM 1826 C C   . GLU A 1 235 ? -11.587 15.382  8.106   1.00 46.61 235 A 1 
ATOM 1827 O O   . GLU A 1 235 ? -11.978 15.068  9.238   1.00 45.75 235 A 1 
ATOM 1828 C CB  . GLU A 1 235 ? -9.191  16.036  7.736   1.00 47.73 235 A 1 
ATOM 1829 C CG  . GLU A 1 235 ? -8.946  16.477  9.174   1.00 46.25 235 A 1 
ATOM 1830 C CD  . GLU A 1 235 ? -7.852  17.527  9.274   1.00 44.77 235 A 1 
ATOM 1831 O OE1 . GLU A 1 235 ? -7.281  17.894  8.234   1.00 41.45 235 A 1 
ATOM 1832 O OE2 . GLU A 1 235 ? -7.569  17.969  10.403  1.00 41.99 235 A 1 
ATOM 1833 N N   . TYR A 1 236 ? -12.327 16.097  7.271   1.00 48.30 236 A 1 
ATOM 1834 C CA  . TYR A 1 236 ? -13.673 16.512  7.640   1.00 49.91 236 A 1 
ATOM 1835 C C   . TYR A 1 236 ? -14.597 15.304  7.836   1.00 47.12 236 A 1 
ATOM 1836 O O   . TYR A 1 236 ? -15.374 15.255  8.806   1.00 46.74 236 A 1 
ATOM 1837 C CB  . TYR A 1 236 ? -14.259 17.438  6.572   1.00 49.16 236 A 1 
ATOM 1838 C CG  . TYR A 1 236 ? -13.634 18.815  6.526   1.00 48.36 236 A 1 
ATOM 1839 C CD1 . TYR A 1 236 ? -13.464 19.567  7.684   1.00 46.78 236 A 1 
ATOM 1840 C CD2 . TYR A 1 236 ? -13.233 19.378  5.314   1.00 46.05 236 A 1 
ATOM 1841 C CE1 . TYR A 1 236 ? -12.898 20.829  7.645   1.00 41.03 236 A 1 
ATOM 1842 C CE2 . TYR A 1 236 ? -12.668 20.639  5.264   1.00 41.24 236 A 1 
ATOM 1843 C CZ  . TYR A 1 236 ? -12.498 21.359  6.432   1.00 41.06 236 A 1 
ATOM 1844 O OH  . TYR A 1 236 ? -11.929 22.609  6.386   1.00 38.65 236 A 1 
ATOM 1845 N N   . ALA A 1 237 ? -14.516 14.337  6.937   1.00 51.06 237 A 1 
ATOM 1846 C CA  . ALA A 1 237 ? -15.336 13.133  7.062   1.00 52.34 237 A 1 
ATOM 1847 C C   . ALA A 1 237 ? -14.984 12.347  8.322   1.00 50.02 237 A 1 
ATOM 1848 O O   . ALA A 1 237 ? -15.868 11.855  9.027   1.00 49.88 237 A 1 
ATOM 1849 C CB  . ALA A 1 237 ? -15.173 12.258  5.823   1.00 52.84 237 A 1 
ATOM 1850 N N   . GLU A 1 238 ? -13.699 12.256  8.615   1.00 47.59 238 A 1 
ATOM 1851 C CA  . GLU A 1 238 ? -13.252 11.561  9.821   1.00 48.59 238 A 1 
ATOM 1852 C C   . GLU A 1 238 ? -13.746 12.273  11.069  1.00 46.26 238 A 1 
ATOM 1853 O O   . GLU A 1 238 ? -14.172 11.625  12.027  1.00 46.24 238 A 1 
ATOM 1854 C CB  . GLU A 1 238 ? -11.734 11.461  9.832   1.00 48.34 238 A 1 
ATOM 1855 C CG  . GLU A 1 238 ? -11.175 10.694  11.022  1.00 46.99 238 A 1 
ATOM 1856 C CD  . GLU A 1 238 ? -9.659  10.605  10.999  1.00 44.41 238 A 1 
ATOM 1857 O OE1 . GLU A 1 238 ? -9.043  11.124  10.051  1.00 41.82 238 A 1 
ATOM 1858 O OE2 . GLU A 1 238 ? -9.096  10.015  11.937  1.00 41.65 238 A 1 
ATOM 1859 N N   . GLN A 1 239 ? -13.692 13.590  11.055  1.00 51.09 239 A 1 
ATOM 1860 C CA  . GLN A 1 239 ? -14.184 14.354  12.192  1.00 51.73 239 A 1 
ATOM 1861 C C   . GLN A 1 239 ? -15.679 14.148  12.392  1.00 49.43 239 A 1 
ATOM 1862 O O   . GLN A 1 239 ? -16.146 14.011  13.526  1.00 49.71 239 A 1 
ATOM 1863 C CB  . GLN A 1 239 ? -13.863 15.833  11.995  1.00 51.83 239 A 1 
ATOM 1864 C CG  . GLN A 1 239 ? -14.180 16.697  13.205  1.00 51.97 239 A 1 
ATOM 1865 C CD  . GLN A 1 239 ? -13.766 18.141  13.002  1.00 49.08 239 A 1 
ATOM 1866 O OE1 . GLN A 1 239 ? -13.292 18.523  11.939  1.00 46.93 239 A 1 
ATOM 1867 N NE2 . GLN A 1 239 ? -13.943 18.958  14.031  1.00 44.05 239 A 1 
ATOM 1868 N N   . GLN A 1 240 ? -16.442 14.115  11.316  1.00 47.72 240 A 1 
ATOM 1869 C CA  . GLN A 1 240 ? -17.875 13.865  11.390  1.00 49.14 240 A 1 
ATOM 1870 C C   . GLN A 1 240 ? -18.172 12.506  12.023  1.00 47.22 240 A 1 
ATOM 1871 O O   . GLN A 1 240 ? -19.035 12.386  12.891  1.00 46.96 240 A 1 
ATOM 1872 C CB  . GLN A 1 240 ? -18.497 13.933  10.000  1.00 48.96 240 A 1 
ATOM 1873 C CG  . GLN A 1 240 ? -18.554 15.340  9.430   1.00 49.43 240 A 1 
ATOM 1874 C CD  . GLN A 1 240 ? -19.064 15.351  7.997   1.00 45.90 240 A 1 
ATOM 1875 O OE1 . GLN A 1 240 ? -19.297 14.299  7.394   1.00 44.73 240 A 1 
ATOM 1876 N NE2 . GLN A 1 240 ? -19.241 16.531  7.436   1.00 43.01 240 A 1 
ATOM 1877 N N   . MET A 1 241 ? -17.450 11.489  11.591  1.00 46.77 241 A 1 
ATOM 1878 C CA  . MET A 1 241 ? -17.651 10.145  12.130  1.00 47.84 241 A 1 
ATOM 1879 C C   . MET A 1 241 ? -17.194 10.051  13.581  1.00 46.19 241 A 1 
ATOM 1880 O O   . MET A 1 241 ? -17.789 9.303   14.365  1.00 45.57 241 A 1 
ATOM 1881 C CB  . MET A 1 241 ? -16.902 9.133   11.273  1.00 47.77 241 A 1 
ATOM 1882 C CG  . MET A 1 241 ? -17.459 8.987   9.863   1.00 46.27 241 A 1 
ATOM 1883 S SD  . MET A 1 241 ? -16.528 7.821   8.854   1.00 43.91 241 A 1 
ATOM 1884 C CE  . MET A 1 241 ? -16.971 6.279   9.649   1.00 40.17 241 A 1 
ATOM 1885 N N   . GLN A 1 242 ? -16.151 10.786  13.931  1.00 44.76 242 A 1 
ATOM 1886 C CA  . GLN A 1 242 ? -15.619 10.716  15.282  1.00 45.12 242 A 1 
ATOM 1887 C C   . GLN A 1 242 ? -16.514 11.408  16.305  1.00 42.77 242 A 1 
ATOM 1888 O O   . GLN A 1 242 ? -16.495 11.046  17.489  1.00 42.26 242 A 1 
ATOM 1889 C CB  . GLN A 1 242 ? -14.219 11.315  15.312  1.00 45.14 242 A 1 
ATOM 1890 C CG  . GLN A 1 242 ? -13.472 11.082  16.618  1.00 45.84 242 A 1 
ATOM 1891 C CD  . GLN A 1 242 ? -12.053 11.611  16.565  1.00 43.90 242 A 1 
ATOM 1892 O OE1 . GLN A 1 242 ? -11.643 12.253  15.606  1.00 42.98 242 A 1 
ATOM 1893 N NE2 . GLN A 1 242 ? -11.287 11.343  17.610  1.00 40.21 242 A 1 
ATOM 1894 N N   . LYS A 1 243 ? -17.289 12.394  15.873  1.00 41.15 243 A 1 
ATOM 1895 C CA  . LYS A 1 243 ? -18.169 13.097  16.797  1.00 41.72 243 A 1 
ATOM 1896 C C   . LYS A 1 243 ? -19.360 12.237  17.225  1.00 40.01 243 A 1 
ATOM 1897 O O   . LYS A 1 243 ? -19.699 12.176  18.409  1.00 38.91 243 A 1 
ATOM 1898 C CB  . LYS A 1 243 ? -18.657 14.408  16.175  1.00 41.31 243 A 1 
ATOM 1899 C CG  . LYS A 1 243 ? -17.557 15.451  15.981  1.00 41.23 243 A 1 
ATOM 1900 C CD  . LYS A 1 243 ? -17.005 15.954  17.301  1.00 40.89 243 A 1 
ATOM 1901 C CE  . LYS A 1 243 ? -15.926 16.994  17.085  1.00 37.49 243 A 1 
ATOM 1902 N NZ  . LYS A 1 243 ? -15.344 17.483  18.378  1.00 35.60 243 A 1 
ATOM 1903 N N   . GLU A 1 244 ? -19.989 11.570  16.274  1.00 38.03 244 A 1 
ATOM 1904 C CA  . GLU A 1 244 ? -21.171 10.765  16.550  1.00 39.59 244 A 1 
ATOM 1905 C C   . GLU A 1 244 ? -20.885 9.301   16.221  1.00 38.13 244 A 1 
ATOM 1906 O O   . GLU A 1 244 ? -20.991 8.880   15.067  1.00 36.31 244 A 1 
ATOM 1907 C CB  . GLU A 1 244 ? -22.367 11.270  15.747  1.00 38.36 244 A 1 
ATOM 1908 C CG  . GLU A 1 244 ? -22.777 12.703  16.085  1.00 37.20 244 A 1 
ATOM 1909 C CD  . GLU A 1 244 ? -23.256 12.847  17.513  1.00 35.70 244 A 1 
ATOM 1910 O OE1 . GLU A 1 244 ? -23.868 11.885  18.034  1.00 34.27 244 A 1 
ATOM 1911 O OE2 . GLU A 1 244 ? -23.016 13.907  18.114  1.00 35.35 244 A 1 
ATOM 1912 N N   . TYR A 1 245 ? -20.535 8.546   17.239  1.00 36.75 245 A 1 
ATOM 1913 C CA  . TYR A 1 245 ? -20.169 7.144   17.037  1.00 38.55 245 A 1 
ATOM 1914 C C   . TYR A 1 245 ? -21.398 6.272   16.793  1.00 36.92 245 A 1 
ATOM 1915 O O   . TYR A 1 245 ? -21.496 5.597   15.773  1.00 34.81 245 A 1 
ATOM 1916 C CB  . TYR A 1 245 ? -19.399 6.622   18.256  1.00 37.23 245 A 1 
ATOM 1917 C CG  . TYR A 1 245 ? -18.076 7.305   18.493  1.00 37.29 245 A 1 
ATOM 1918 C CD1 . TYR A 1 245 ? -17.992 8.429   19.299  1.00 36.09 245 A 1 
ATOM 1919 C CD2 . TYR A 1 245 ? -16.916 6.811   17.913  1.00 36.36 245 A 1 
ATOM 1920 C CE1 . TYR A 1 245 ? -16.779 9.056   19.518  1.00 33.55 245 A 1 
ATOM 1921 C CE2 . TYR A 1 245 ? -15.694 7.432   18.130  1.00 33.28 245 A 1 
ATOM 1922 C CZ  . TYR A 1 245 ? -15.628 8.557   18.932  1.00 32.92 245 A 1 
ATOM 1923 O OH  . TYR A 1 245 ? -14.421 9.172   19.139  1.00 30.68 245 A 1 
ATOM 1924 N N   . VAL A 1 246 ? -22.316 6.290   17.724  1.00 34.51 246 A 1 
ATOM 1925 C CA  . VAL A 1 246 ? -23.469 5.396   17.680  1.00 36.92 246 A 1 
ATOM 1926 C C   . VAL A 1 246 ? -24.406 5.761   16.526  1.00 35.79 246 A 1 
ATOM 1927 O O   . VAL A 1 246 ? -24.882 4.884   15.799  1.00 33.53 246 A 1 
ATOM 1928 C CB  . VAL A 1 246 ? -24.218 5.409   19.026  1.00 35.17 246 A 1 
ATOM 1929 C CG1 . VAL A 1 246 ? -25.434 4.494   18.985  1.00 33.31 246 A 1 
ATOM 1930 C CG2 . VAL A 1 246 ? -23.286 4.997   20.158  1.00 35.09 246 A 1 
ATOM 1931 N N   . GLU A 1 247 ? -24.656 7.035   16.363  1.00 37.11 247 A 1 
ATOM 1932 C CA  . GLU A 1 247 ? -25.617 7.484   15.360  1.00 38.45 247 A 1 
ATOM 1933 C C   . GLU A 1 247 ? -25.127 7.210   13.946  1.00 37.37 247 A 1 
ATOM 1934 O O   . GLU A 1 247 ? -25.875 6.727   13.095  1.00 34.84 247 A 1 
ATOM 1935 C CB  . GLU A 1 247 ? -25.900 8.978   15.551  1.00 36.67 247 A 1 
ATOM 1936 C CG  . GLU A 1 247 ? -26.970 9.533   14.627  1.00 35.14 247 A 1 
ATOM 1937 C CD  . GLU A 1 247 ? -28.345 8.948   14.932  1.00 33.86 247 A 1 
ATOM 1938 O OE1 . GLU A 1 247 ? -28.545 8.413   16.032  1.00 32.96 247 A 1 
ATOM 1939 O OE2 . GLU A 1 247 ? -29.218 9.042   14.048  1.00 34.10 247 A 1 
ATOM 1940 N N   . ASN A 1 248 ? -23.878 7.513   13.692  1.00 34.62 248 A 1 
ATOM 1941 C CA  . ASN A 1 248 ? -23.328 7.336   12.353  1.00 35.74 248 A 1 
ATOM 1942 C C   . ASN A 1 248 ? -23.219 5.856   11.981  1.00 34.90 248 A 1 
ATOM 1943 O O   . ASN A 1 248 ? -23.551 5.463   10.856  1.00 32.17 248 A 1 
ATOM 1944 C CB  . ASN A 1 248 ? -21.971 8.028   12.253  1.00 34.06 248 A 1 
ATOM 1945 C CG  . ASN A 1 248 ? -21.491 8.212   10.830  1.00 32.22 248 A 1 
ATOM 1946 O OD1 . ASN A 1 248 ? -21.992 7.585   9.898   1.00 31.76 248 A 1 
ATOM 1947 N ND2 . ASN A 1 248 ? -20.526 9.096   10.633  1.00 32.90 248 A 1 
ATOM 1948 N N   . GLU A 1 249 ? -22.774 5.035   12.911  1.00 33.74 249 A 1 
ATOM 1949 C CA  . GLU A 1 249 ? -22.637 3.607   12.637  1.00 34.92 249 A 1 
ATOM 1950 C C   . GLU A 1 249 ? -23.995 2.929   12.453  1.00 34.47 249 A 1 
ATOM 1951 O O   . GLU A 1 249 ? -24.136 2.046   11.606  1.00 32.31 249 A 1 
ATOM 1952 C CB  . GLU A 1 249 ? -21.854 2.929   13.755  1.00 32.89 249 A 1 
ATOM 1953 C CG  . GLU A 1 249 ? -20.379 3.305   13.782  1.00 31.54 249 A 1 
ATOM 1954 C CD  . GLU A 1 249 ? -19.629 2.636   14.920  1.00 30.99 249 A 1 
ATOM 1955 O OE1 . GLU A 1 249 ? -20.276 1.974   15.755  1.00 30.08 249 A 1 
ATOM 1956 O OE2 . GLU A 1 249 ? -18.394 2.776   14.975  1.00 32.10 249 A 1 
ATOM 1957 N N   . GLY A 1 250 ? -24.970 3.334   13.245  1.00 36.37 250 A 1 
ATOM 1958 C CA  . GLY A 1 250 ? -26.278 2.716   13.162  1.00 37.87 250 A 1 
ATOM 1959 C C   . GLY A 1 250 ? -27.079 3.125   11.938  1.00 37.69 250 A 1 
ATOM 1960 O O   . GLY A 1 250 ? -27.742 2.294   11.316  1.00 35.34 250 A 1 
ATOM 1961 N N   . SER A 1 251 ? -27.018 4.407   11.586  1.00 34.04 251 A 1 
ATOM 1962 C CA  . SER A 1 251 ? -27.835 4.934   10.501  1.00 34.83 251 A 1 
ATOM 1963 C C   . SER A 1 251 ? -27.143 4.862   9.141   1.00 34.01 251 A 1 
ATOM 1964 O O   . SER A 1 251 ? -27.744 4.428   8.158   1.00 32.47 251 A 1 
ATOM 1965 C CB  . SER A 1 251 ? -28.245 6.373   10.797  1.00 33.57 251 A 1 
ATOM 1966 O OG  . SER A 1 251 ? -29.034 6.448   11.978  1.00 33.32 251 A 1 
ATOM 1967 N N   . GLU A 1 252 ? -25.898 5.280   9.083   1.00 33.32 252 A 1 
ATOM 1968 C CA  . GLU A 1 252 ? -25.180 5.384   7.813   1.00 34.79 252 A 1 
ATOM 1969 C C   . GLU A 1 252 ? -24.078 4.324   7.735   1.00 34.72 252 A 1 
ATOM 1970 O O   . GLU A 1 252 ? -22.912 4.590   8.011   1.00 32.16 252 A 1 
ATOM 1971 C CB  . GLU A 1 252 ? -24.591 6.775   7.635   1.00 32.50 252 A 1 
ATOM 1972 C CG  . GLU A 1 252 ? -25.631 7.869   7.537   1.00 31.30 252 A 1 
ATOM 1973 C CD  . GLU A 1 252 ? -25.007 9.241   7.323   1.00 30.79 252 A 1 
ATOM 1974 O OE1 . GLU A 1 252 ? -23.776 9.370   7.472   1.00 29.82 252 A 1 
ATOM 1975 O OE2 . GLU A 1 252 ? -25.755 10.178  7.013   1.00 31.13 252 A 1 
ATOM 1976 N N   . CYS A 1 253 ? -24.478 3.119   7.360   1.00 30.73 253 A 1 
ATOM 1977 C CA  . CYS A 1 253 ? -23.523 2.029   7.207   1.00 32.87 253 A 1 
ATOM 1978 C C   . CYS A 1 253 ? -22.946 1.965   5.795   1.00 32.53 253 A 1 
ATOM 1979 O O   . CYS A 1 253 ? -21.737 1.786   5.609   1.00 30.01 253 A 1 
ATOM 1980 C CB  . CYS A 1 253 ? -24.188 0.696   7.560   1.00 30.53 253 A 1 
ATOM 1981 S SG  . CYS A 1 253 ? -24.710 0.572   9.283   1.00 29.27 253 A 1 
ATOM 1982 N N   . ILE A 1 254 ? -23.801 2.120   4.790   1.00 32.30 254 A 1 
ATOM 1983 C CA  . ILE A 1 254 ? -23.422 1.917   3.397   1.00 34.57 254 A 1 
ATOM 1984 C C   . ILE A 1 254 ? -23.184 3.239   2.655   1.00 34.00 254 A 1 
ATOM 1985 O O   . ILE A 1 254 ? -22.837 3.236   1.476   1.00 32.12 254 A 1 
ATOM 1986 C CB  . ILE A 1 254 ? -24.480 1.061   2.670   1.00 32.96 254 A 1 
ATOM 1987 C CG1 . ILE A 1 254 ? -24.857 -0.154  3.527   1.00 31.69 254 A 1 
ATOM 1988 C CG2 . ILE A 1 254 ? -23.978 0.555   1.319   1.00 33.28 254 A 1 
ATOM 1989 C CD1 . ILE A 1 254 ? -26.038 -0.941  2.992   1.00 31.89 254 A 1 
ATOM 1990 N N   . VAL A 1 255 ? -23.368 4.370   3.337   1.00 32.93 255 A 1 
ATOM 1991 C CA  . VAL A 1 255 ? -23.268 5.667   2.664   1.00 34.10 255 A 1 
ATOM 1992 C C   . VAL A 1 255 ? -21.843 5.888   2.138   1.00 33.90 255 A 1 
ATOM 1993 O O   . VAL A 1 255 ? -20.886 5.879   2.918   1.00 31.85 255 A 1 
ATOM 1994 C CB  . VAL A 1 255 ? -23.657 6.812   3.616   1.00 32.42 255 A 1 
ATOM 1995 C CG1 . VAL A 1 255 ? -23.424 8.164   2.958   1.00 30.45 255 A 1 
ATOM 1996 C CG2 . VAL A 1 255 ? -25.115 6.674   4.024   1.00 31.58 255 A 1 
ATOM 1997 N N   . PRO A 1 256 ? -21.681 6.094   0.834   1.00 35.15 256 A 1 
ATOM 1998 C CA  . PRO A 1 256 ? -20.350 6.322   0.279   1.00 35.71 256 A 1 
ATOM 1999 C C   . PRO A 1 256 ? -19.818 7.716   0.602   1.00 35.10 256 A 1 
ATOM 2000 O O   . PRO A 1 256 ? -20.585 8.659   0.805   1.00 33.37 256 A 1 
ATOM 2001 C CB  . PRO A 1 256 ? -20.546 6.147   -1.228  1.00 33.91 256 A 1 
ATOM 2002 C CG  . PRO A 1 256 ? -21.973 6.514   -1.465  1.00 34.33 256 A 1 
ATOM 2003 C CD  . PRO A 1 256 ? -22.705 6.051   -0.228  1.00 37.62 256 A 1 
ATOM 2004 N N   . SER A 1 257 ? -18.504 7.828   0.628   1.00 34.54 257 A 1 
ATOM 2005 C CA  . SER A 1 257 ? -17.863 9.110   0.920   1.00 36.83 257 A 1 
ATOM 2006 C C   . SER A 1 257 ? -18.180 10.167  -0.132  1.00 36.48 257 A 1 
ATOM 2007 O O   . SER A 1 257 ? -18.224 11.356  0.178   1.00 34.23 257 A 1 
ATOM 2008 C CB  . SER A 1 257 ? -16.349 8.920   1.025   1.00 35.00 257 A 1 
ATOM 2009 O OG  . SER A 1 257 ? -15.808 8.421   -0.178  1.00 33.21 257 A 1 
ATOM 2010 N N   . GLN A 1 258 ? -18.407 9.738   -1.363  1.00 33.02 258 A 1 
ATOM 2011 C CA  . GLN A 1 258 ? -18.720 10.669  -2.441  1.00 35.40 258 A 1 
ATOM 2012 C C   . GLN A 1 258 ? -20.025 11.412  -2.171  1.00 35.08 258 A 1 
ATOM 2013 O O   . GLN A 1 258 ? -20.126 12.625  -2.391  1.00 32.32 258 A 1 
ATOM 2014 C CB  . GLN A 1 258 ? -18.800 9.921   -3.768  1.00 33.10 258 A 1 
ATOM 2015 C CG  . GLN A 1 258 ? -18.975 10.812  -4.982  1.00 32.09 258 A 1 
ATOM 2016 C CD  . GLN A 1 258 ? -17.777 11.712  -5.211  1.00 31.38 258 A 1 
ATOM 2017 O OE1 . GLN A 1 258 ? -16.634 11.326  -4.988  1.00 31.92 258 A 1 
ATOM 2018 N NE2 . GLN A 1 258 ? -18.031 12.933  -5.651  1.00 32.16 258 A 1 
ATOM 2019 N N   . SER A 1 259 ? -21.035 10.693  -1.684  1.00 33.69 259 A 1 
ATOM 2020 C CA  . SER A 1 259 ? -22.307 11.330  -1.349  1.00 35.34 259 A 1 
ATOM 2021 C C   . SER A 1 259 ? -22.146 12.320  -0.202  1.00 34.78 259 A 1 
ATOM 2022 O O   . SER A 1 259 ? -22.757 13.393  -0.215  1.00 32.78 259 A 1 
ATOM 2023 C CB  . SER A 1 259 ? -23.344 10.269  -0.986  1.00 33.80 259 A 1 
ATOM 2024 O OG  . SER A 1 259 ? -23.599 9.417   -2.086  1.00 32.68 259 A 1 
ATOM 2025 N N   . THR A 1 260 ? -21.320 11.982  0.767   1.00 35.06 260 A 1 
ATOM 2026 C CA  . THR A 1 260 ? -21.059 12.886  1.885   1.00 37.81 260 A 1 
ATOM 2027 C C   . THR A 1 260 ? -20.373 14.168  1.405   1.00 37.13 260 A 1 
ATOM 2028 O O   . THR A 1 260 ? -20.705 15.265  1.865   1.00 34.12 260 A 1 
ATOM 2029 C CB  . THR A 1 260 ? -20.205 12.196  2.945   1.00 35.53 260 A 1 
ATOM 2030 O OG1 . THR A 1 260 ? -20.853 10.999  3.369   1.00 34.02 260 A 1 
ATOM 2031 C CG2 . THR A 1 260 ? -19.986 13.096  4.138   1.00 34.81 260 A 1 
ATOM 2032 N N   . ILE A 1 261 ? -19.448 14.044  0.473   1.00 34.10 261 A 1 
ATOM 2033 C CA  . ILE A 1 261 ? -18.760 15.200  -0.083  1.00 36.42 261 A 1 
ATOM 2034 C C   . ILE A 1 261 ? -19.734 16.114  -0.816  1.00 35.64 261 A 1 
ATOM 2035 O O   . ILE A 1 261 ? -19.631 17.340  -0.749  1.00 33.28 261 A 1 
ATOM 2036 C CB  . ILE A 1 261 ? -17.615 14.748  -1.004  1.00 34.67 261 A 1 
ATOM 2037 C CG1 . ILE A 1 261 ? -16.510 14.061  -0.182  1.00 33.88 261 A 1 
ATOM 2038 C CG2 . ILE A 1 261 ? -17.034 15.931  -1.767  1.00 35.53 261 A 1 
ATOM 2039 C CD1 . ILE A 1 261 ? -15.517 13.290  -1.017  1.00 34.05 261 A 1 
ATOM 2040 N N   . VAL A 1 262 ? -20.688 15.510  -1.536  1.00 35.12 262 A 1 
ATOM 2041 C CA  . VAL A 1 262 ? -21.682 16.300  -2.262  1.00 38.03 262 A 1 
ATOM 2042 C C   . VAL A 1 262 ? -22.663 16.973  -1.295  1.00 37.54 262 A 1 
ATOM 2043 O O   . VAL A 1 262 ? -23.094 18.103  -1.541  1.00 34.98 262 A 1 
ATOM 2044 C CB  . VAL A 1 262 ? -22.425 15.414  -3.272  1.00 35.30 262 A 1 
ATOM 2045 C CG1 . VAL A 1 262 ? -23.575 16.171  -3.937  1.00 33.54 262 A 1 
ATOM 2046 C CG2 . VAL A 1 262 ? -21.459 14.914  -4.342  1.00 35.32 262 A 1 
ATOM 2047 N N   . ARG A 1 263 ? -23.010 16.285  -0.222  1.00 34.67 263 A 1 
ATOM 2048 C CA  . ARG A 1 263 ? -23.981 16.827  0.725   1.00 38.24 263 A 1 
ATOM 2049 C C   . ARG A 1 263 ? -23.433 17.998  1.535   1.00 37.80 263 A 1 
ATOM 2050 O O   . ARG A 1 263 ? -24.193 18.909  1.874   1.00 34.95 263 A 1 
ATOM 2051 C CB  . ARG A 1 263 ? -24.480 15.732  1.666   1.00 35.63 263 A 1 
ATOM 2052 C CG  . ARG A 1 263 ? -25.407 14.730  0.984   1.00 34.81 263 A 1 
ATOM 2053 C CD  . ARG A 1 263 ? -25.958 13.709  1.972   1.00 32.80 263 A 1 
ATOM 2054 N NE  . ARG A 1 263 ? -24.908 12.865  2.519   1.00 32.09 263 A 1 
ATOM 2055 C CZ  . ARG A 1 263 ? -25.104 11.916  3.439   1.00 30.13 263 A 1 
ATOM 2056 N NH1 . ARG A 1 263 ? -26.310 11.687  3.919   1.00 28.57 263 A 1 
ATOM 2057 N NH2 . ARG A 1 263 ? -24.077 11.208  3.886   1.00 26.65 263 A 1 
ATOM 2058 N N   . ARG A 1 264 ? -22.157 17.983  1.840   1.00 34.26 264 A 1 
ATOM 2059 C CA  . ARG A 1 264 ? -21.574 19.074  2.626   1.00 37.05 264 A 1 
ATOM 2060 C C   . ARG A 1 264 ? -21.690 20.442  1.938   1.00 36.40 264 A 1 
ATOM 2061 O O   . ARG A 1 264 ? -22.140 21.396  2.581   1.00 33.17 264 A 1 
ATOM 2062 C CB  . ARG A 1 264 ? -20.100 18.783  2.959   1.00 34.41 264 A 1 
ATOM 2063 C CG  . ARG A 1 264 ? -19.909 17.657  3.951   1.00 33.07 264 A 1 
ATOM 2064 C CD  . ARG A 1 264 ? -18.447 17.576  4.395   1.00 31.50 264 A 1 
ATOM 2065 N NE  . ARG A 1 264 ? -17.551 17.570  3.245   1.00 30.92 264 A 1 
ATOM 2066 C CZ  . ARG A 1 264 ? -16.226 17.525  3.330   1.00 29.69 264 A 1 
ATOM 2067 N NH1 . ARG A 1 264 ? -15.635 17.456  4.504   1.00 28.40 264 A 1 
ATOM 2068 N NH2 . ARG A 1 264 ? -15.485 17.558  2.231   1.00 26.36 264 A 1 
ATOM 2069 N N   . PRO A 1 265 ? -21.312 20.575  0.676   1.00 36.49 265 A 1 
ATOM 2070 C CA  . PRO A 1 265 ? -21.506 21.865  -0.011  1.00 38.50 265 A 1 
ATOM 2071 C C   . PRO A 1 265 ? -22.967 22.278  -0.084  1.00 38.29 265 A 1 
ATOM 2072 O O   . PRO A 1 265 ? -23.276 23.468  -0.026  1.00 35.34 265 A 1 
ATOM 2073 C CB  . PRO A 1 265 ? -20.935 21.627  -1.415  1.00 35.29 265 A 1 
ATOM 2074 C CG  . PRO A 1 265 ? -19.967 20.524  -1.250  1.00 35.38 265 A 1 
ATOM 2075 C CD  . PRO A 1 265 ? -20.546 19.651  -0.162  1.00 39.46 265 A 1 
ATOM 2076 N N   . HIS A 1 266 ? -23.859 21.304  -0.205  1.00 32.52 266 A 1 
ATOM 2077 C CA  . HIS A 1 266 ? -25.286 21.606  -0.226  1.00 36.32 266 A 1 
ATOM 2078 C C   . HIS A 1 266 ? -25.730 22.271  1.066   1.00 36.06 266 A 1 
ATOM 2079 O O   . HIS A 1 266 ? -26.415 23.303  1.038   1.00 33.10 266 A 1 
ATOM 2080 C CB  . HIS A 1 266 ? -26.081 20.326  -0.475  1.00 33.77 266 A 1 
ATOM 2081 C CG  . HIS A 1 266 ? -27.553 20.529  -0.373  1.00 32.82 266 A 1 
ATOM 2082 N ND1 . HIS A 1 266 ? -28.268 21.370  -1.198  1.00 31.85 266 A 1 
ATOM 2083 C CD2 . HIS A 1 266 ? -28.468 19.984  0.478   1.00 32.75 266 A 1 
ATOM 2084 C CE1 . HIS A 1 266 ? -29.542 21.330  -0.863  1.00 32.48 266 A 1 
ATOM 2085 N NE2 . HIS A 1 266 ? -29.692 20.509  0.150   1.00 31.00 266 A 1 
ATOM 2086 N N   . GLN A 1 267 ? -25.337 21.715  2.199   1.00 33.17 267 A 1 
ATOM 2087 C CA  . GLN A 1 267 ? -25.697 22.322  3.470   1.00 35.61 267 A 1 
ATOM 2088 C C   . GLN A 1 267 ? -24.947 23.635  3.692   1.00 35.50 267 A 1 
ATOM 2089 O O   . GLN A 1 267 ? -25.500 24.566  4.275   1.00 33.21 267 A 1 
ATOM 2090 C CB  . GLN A 1 267 ? -25.424 21.368  4.634   1.00 33.21 267 A 1 
ATOM 2091 C CG  . GLN A 1 267 ? -26.105 21.807  5.912   1.00 32.58 267 A 1 
ATOM 2092 C CD  . GLN A 1 267 ? -25.720 20.964  7.112   1.00 31.57 267 A 1 
ATOM 2093 O OE1 . GLN A 1 267 ? -24.728 20.256  7.090   1.00 32.52 267 A 1 
ATOM 2094 N NE2 . GLN A 1 267 ? -26.500 21.055  8.173   1.00 32.58 267 A 1 
ATOM 2095 N N   . SER A 1 268 ? -23.723 23.730  3.224   1.00 35.42 268 A 1 
ATOM 2096 C CA  . SER A 1 268 ? -22.962 24.965  3.341   1.00 36.97 268 A 1 
ATOM 2097 C C   . SER A 1 268 ? -23.632 26.112  2.591   1.00 36.88 268 A 1 
ATOM 2098 O O   . SER A 1 268 ? -23.524 27.266  3.009   1.00 34.73 268 A 1 
ATOM 2099 C CB  . SER A 1 268 ? -21.542 24.762  2.827   1.00 34.64 268 A 1 
ATOM 2100 O OG  . SER A 1 268 ? -20.829 23.841  3.632   1.00 33.65 268 A 1 
ATOM 2101 N N   . GLY A 1 269 ? -24.317 25.793  1.502   1.00 35.60 269 A 1 
ATOM 2102 C CA  . GLY A 1 269 ? -25.064 26.808  0.773   1.00 37.85 269 A 1 
ATOM 2103 C C   . GLY A 1 269 ? -26.465 27.031  1.304   1.00 38.26 269 A 1 
ATOM 2104 O O   . GLY A 1 269 ? -26.988 28.145  1.236   1.00 35.40 269 A 1 
ATOM 2105 N N   . TYR A 1 270 ? -27.089 25.985  1.860   1.00 32.60 270 A 1 
ATOM 2106 C CA  . TYR A 1 270 ? -28.482 26.053  2.281   1.00 35.70 270 A 1 
ATOM 2107 C C   . TYR A 1 270 ? -28.642 26.550  3.726   1.00 35.31 270 A 1 
ATOM 2108 O O   . TYR A 1 270 ? -29.433 27.461  3.985   1.00 33.02 270 A 1 
ATOM 2109 C CB  . TYR A 1 270 ? -29.133 24.683  2.107   1.00 32.99 270 A 1 
ATOM 2110 C CG  . TYR A 1 270 ? -30.619 24.671  2.372   1.00 32.52 270 A 1 
ATOM 2111 C CD1 . TYR A 1 270 ? -31.512 25.150  1.417   1.00 32.15 270 A 1 
ATOM 2112 C CD2 . TYR A 1 270 ? -31.123 24.175  3.564   1.00 33.21 270 A 1 
ATOM 2113 C CE1 . TYR A 1 270 ? -32.872 25.141  1.651   1.00 31.34 270 A 1 
ATOM 2114 C CE2 . TYR A 1 270 ? -32.490 24.167  3.808   1.00 30.31 270 A 1 
ATOM 2115 C CZ  . TYR A 1 270 ? -33.366 24.651  2.853   1.00 30.13 270 A 1 
ATOM 2116 O OH  . TYR A 1 270 ? -34.712 24.640  3.090   1.00 28.04 270 A 1 
ATOM 2117 N N   . ALA A 1 271 ? -27.911 25.964  4.649   1.00 36.31 271 A 1 
ATOM 2118 C CA  . ALA A 1 271 ? -28.054 26.302  6.068   1.00 38.50 271 A 1 
ATOM 2119 C C   . ALA A 1 271 ? -27.715 27.758  6.400   1.00 38.75 271 A 1 
ATOM 2120 O O   . ALA A 1 271 ? -28.422 28.370  7.207   1.00 36.35 271 A 1 
ATOM 2121 C CB  . ALA A 1 271 ? -27.226 25.343  6.925   1.00 35.99 271 A 1 
ATOM 2122 N N   . PRO A 1 272 ? -26.684 28.356  5.825   1.00 36.07 272 A 1 
ATOM 2123 C CA  . PRO A 1 272 ? -26.378 29.761  6.122   1.00 37.85 272 A 1 
ATOM 2124 C C   . PRO A 1 272 ? -27.494 30.728  5.749   1.00 38.06 272 A 1 
ATOM 2125 O O   . PRO A 1 272 ? -27.645 31.762  6.396   1.00 35.70 272 A 1 
ATOM 2126 C CB  . PRO A 1 272 ? -25.111 30.049  5.308   1.00 35.11 272 A 1 
ATOM 2127 C CG  . PRO A 1 272 ? -24.458 28.725  5.182   1.00 35.33 272 A 1 
ATOM 2128 C CD  . PRO A 1 272 ? -25.593 27.741  5.067   1.00 39.08 272 A 1 
ATOM 2129 N N   . LEU A 1 273 ? -28.292 30.408  4.736   1.00 36.55 273 A 1 
ATOM 2130 C CA  . LEU A 1 273 ? -29.407 31.260  4.353   1.00 38.79 273 A 1 
ATOM 2131 C C   . LEU A 1 273 ? -30.461 31.303  5.458   1.00 38.35 273 A 1 
ATOM 2132 O O   . LEU A 1 273 ? -30.988 32.374  5.789   1.00 35.29 273 A 1 
ATOM 2133 C CB  . LEU A 1 273 ? -30.025 30.762  3.042   1.00 35.20 273 A 1 
ATOM 2134 C CG  . LEU A 1 273 ? -29.130 30.864  1.809   1.00 34.22 273 A 1 
ATOM 2135 C CD1 . LEU A 1 273 ? -29.782 30.143  0.629   1.00 33.37 273 A 1 
ATOM 2136 C CD2 . LEU A 1 273 ? -28.864 32.315  1.440   1.00 35.83 273 A 1 
ATOM 2137 N N   . VAL A 1 274 ? -30.758 30.152  6.031   1.00 35.22 274 A 1 
ATOM 2138 C CA  . VAL A 1 274 ? -31.719 30.082  7.123   1.00 37.58 274 A 1 
ATOM 2139 C C   . VAL A 1 274 ? -31.160 30.771  8.370   1.00 37.07 274 A 1 
ATOM 2140 O O   . VAL A 1 274 ? -31.872 31.502  9.065   1.00 34.77 274 A 1 
ATOM 2141 C CB  . VAL A 1 274 ? -32.103 28.624  7.419   1.00 34.74 274 A 1 
ATOM 2142 C CG1 . VAL A 1 274 ? -33.079 28.543  8.590   1.00 33.34 274 A 1 
ATOM 2143 C CG2 . VAL A 1 274 ? -32.709 27.981  6.191   1.00 35.25 274 A 1 
ATOM 2144 N N   . GLY A 1 275 ? -29.887 30.554  8.649   1.00 38.50 275 A 1 
ATOM 2145 C CA  . GLY A 1 275 ? -29.260 31.166  9.816   1.00 39.90 275 A 1 
ATOM 2146 C C   . GLY A 1 275 ? -29.078 32.668  9.689   1.00 39.28 275 A 1 
ATOM 2147 O O   . GLY A 1 275 ? -29.097 33.375  10.696  1.00 36.57 275 A 1 
ATOM 2148 N N   . ALA A 1 276 ? -28.923 33.147  8.470   1.00 37.11 276 A 1 
ATOM 2149 C CA  . ALA A 1 276 ? -28.708 34.577  8.251   1.00 39.23 276 A 1 
ATOM 2150 C C   . ALA A 1 276 ? -29.953 35.390  8.576   1.00 38.75 276 A 1 
ATOM 2151 O O   . ALA A 1 276 ? -29.848 36.524  9.054   1.00 36.33 276 A 1 
ATOM 2152 C CB  . ALA A 1 276 ? -28.285 34.822  6.804   1.00 36.71 276 A 1 
ATOM 2153 N N   . GLU A 1 277 ? -31.138 34.834  8.337   1.00 36.16 277 A 1 
ATOM 2154 C CA  . GLU A 1 277 ? -32.378 35.541  8.640   1.00 38.77 277 A 1 
ATOM 2155 C C   . GLU A 1 277 ? -32.599 35.677  10.149  1.00 39.08 277 A 1 
ATOM 2156 O O   . GLU A 1 277 ? -33.040 36.727  10.633  1.00 36.08 277 A 1 
ATOM 2157 C CB  . GLU A 1 277 ? -33.561 34.828  8.000   1.00 35.26 277 A 1 
ATOM 2158 C CG  . GLU A 1 277 ? -33.572 34.894  6.481   1.00 33.60 277 A 1 
ATOM 2159 C CD  . GLU A 1 277 ? -34.743 34.163  5.865   1.00 32.92 277 A 1 
ATOM 2160 O OE1 . GLU A 1 277 ? -35.478 33.461  6.600   1.00 32.18 277 A 1 
ATOM 2161 O OE2 . GLU A 1 277 ? -34.933 34.293  4.652   1.00 34.19 277 A 1 
ATOM 2162 N N   . GLN A 1 278 ? -32.293 34.626  10.887  1.00 34.17 278 A 1 
ATOM 2163 C CA  . GLN A 1 278 ? -32.477 34.653  12.329  1.00 36.01 278 A 1 
ATOM 2164 C C   . GLN A 1 278 ? -31.375 35.452  13.032  1.00 35.49 278 A 1 
ATOM 2165 O O   . GLN A 1 278 ? -31.669 36.416  13.742  1.00 33.07 278 A 1 
ATOM 2166 C CB  . GLN A 1 278 ? -32.548 33.215  12.866  1.00 33.70 278 A 1 
ATOM 2167 C CG  . GLN A 1 278 ? -33.782 32.464  12.399  1.00 31.89 278 A 1 
ATOM 2168 C CD  . GLN A 1 278 ? -33.827 31.047  12.927  1.00 31.24 278 A 1 
ATOM 2169 O OE1 . GLN A 1 278 ? -32.861 30.543  13.494  1.00 32.02 278 A 1 
ATOM 2170 N NE2 . GLN A 1 278 ? -34.953 30.380  12.735  1.00 32.33 278 A 1 
ATOM 2171 N N   . ALA A 1 279 ? -30.154 35.026  12.829  1.00 37.45 279 A 1 
ATOM 2172 C CA  . ALA A 1 279 ? -28.928 35.733  13.263  1.00 38.26 279 A 1 
ATOM 2173 C C   . ALA A 1 279 ? -29.036 36.491  14.594  1.00 37.94 279 A 1 
ATOM 2174 O O   . ALA A 1 279 ? -28.372 37.513  14.789  1.00 35.69 279 A 1 
ATOM 2175 C CB  . ALA A 1 279 ? -28.449 36.669  12.151  1.00 35.71 279 A 1 
ATOM 2176 N N   . ALA A 1 280 ? -29.877 36.008  15.496  1.00 37.15 280 A 1 
ATOM 2177 C CA  . ALA A 1 280 ? -30.108 36.691  16.763  1.00 38.37 280 A 1 
ATOM 2178 C C   . ALA A 1 280 ? -29.432 35.924  17.899  1.00 37.93 280 A 1 
ATOM 2179 O O   . ALA A 1 280 ? -29.089 34.754  17.772  1.00 35.84 280 A 1 
ATOM 2180 C CB  . ALA A 1 280 ? -31.607 36.841  17.021  1.00 35.82 280 A 1 
ATOM 2181 N N   . SER A 1 281 ? -29.270 36.604  19.024  1.00 38.16 281 A 1 
ATOM 2182 C CA  . SER A 1 281 ? -28.675 35.969  20.204  1.00 38.72 281 A 1 
ATOM 2183 C C   . SER A 1 281 ? -29.528 34.809  20.717  1.00 37.58 281 A 1 
ATOM 2184 O O   . SER A 1 281 ? -28.998 33.863  21.300  1.00 35.59 281 A 1 
ATOM 2185 C CB  . SER A 1 281 ? -28.483 36.997  21.311  1.00 37.05 281 A 1 
ATOM 2186 O OG  . SER A 1 281 ? -27.623 38.037  20.896  1.00 35.58 281 A 1 
ATOM 2187 N N   . ALA A 1 282 ? -30.832 34.887  20.498  1.00 35.58 282 A 1 
ATOM 2188 C CA  . ALA A 1 282 ? -31.728 33.816  20.911  1.00 37.02 282 A 1 
ATOM 2189 C C   . ALA A 1 282 ? -31.460 32.518  20.154  1.00 36.81 282 A 1 
ATOM 2190 O O   . ALA A 1 282 ? -31.607 31.425  20.708  1.00 34.52 282 A 1 
ATOM 2191 C CB  . ALA A 1 282 ? -33.173 34.259  20.722  1.00 34.38 282 A 1 
ATOM 2192 N N   . THR A 1 283 ? -31.059 32.620  18.900  1.00 39.54 283 A 1 
ATOM 2193 C CA  . THR A 1 283 ? -30.780 31.459  18.066  1.00 39.87 283 A 1 
ATOM 2194 C C   . THR A 1 283 ? -29.269 31.257  17.944  1.00 39.53 283 A 1 
ATOM 2195 O O   . THR A 1 283 ? -28.668 31.469  16.893  1.00 36.35 283 A 1 
ATOM 2196 C CB  . THR A 1 283 ? -31.425 31.603  16.693  1.00 36.32 283 A 1 
ATOM 2197 O OG1 . THR A 1 283 ? -31.006 32.826  16.081  1.00 34.75 283 A 1 
ATOM 2198 C CG2 . THR A 1 283 ? -32.932 31.600  16.808  1.00 36.49 283 A 1 
ATOM 2199 N N   . ALA A 1 284 ? -28.659 30.826  19.041  1.00 37.32 284 A 1 
ATOM 2200 C CA  . ALA A 1 284 ? -27.226 30.552  19.048  1.00 38.69 284 A 1 
ATOM 2201 C C   . ALA A 1 284 ? -26.878 29.348  18.174  1.00 38.76 284 A 1 
ATOM 2202 O O   . ALA A 1 284 ? -25.806 29.303  17.568  1.00 36.87 284 A 1 
ATOM 2203 C CB  . ALA A 1 284 ? -26.751 30.329  20.482  1.00 36.04 284 A 1 
ATOM 2204 N N   . GLY A 1 285 ? -27.793 28.375  18.108  1.00 38.69 285 A 1 
ATOM 2205 C CA  . GLY A 1 285 ? -27.574 27.199  17.278  1.00 39.42 285 A 1 
ATOM 2206 C C   . GLY A 1 285 ? -27.497 27.536  15.800  1.00 39.29 285 A 1 
ATOM 2207 O O   . GLY A 1 285 ? -26.665 26.991  15.082  1.00 36.91 285 A 1 
ATOM 2208 N N   . ALA A 1 286 ? -28.357 28.431  15.349  1.00 37.02 286 A 1 
ATOM 2209 C CA  . ALA A 1 286 ? -28.334 28.845  13.947  1.00 38.66 286 A 1 
ATOM 2210 C C   . ALA A 1 286 ? -27.024 29.556  13.595  1.00 38.88 286 A 1 
ATOM 2211 O O   . ALA A 1 286 ? -26.476 29.351  12.511  1.00 36.78 286 A 1 
ATOM 2212 C CB  . ALA A 1 286 ? -29.528 29.754  13.662  1.00 35.94 286 A 1 
ATOM 2213 N N   . SER A 1 287 ? -26.524 30.372  14.511  1.00 37.76 287 A 1 
ATOM 2214 C CA  . SER A 1 287 ? -25.241 31.031  14.305  1.00 38.82 287 A 1 
ATOM 2215 C C   . SER A 1 287 ? -24.099 30.019  14.283  1.00 38.17 287 A 1 
ATOM 2216 O O   . SER A 1 287 ? -23.148 30.161  13.513  1.00 36.06 287 A 1 
ATOM 2217 C CB  . SER A 1 287 ? -25.001 32.074  15.389  1.00 37.11 287 A 1 
ATOM 2218 O OG  . SER A 1 287 ? -25.985 33.092  15.344  1.00 35.27 287 A 1 
ATOM 2219 N N   . ALA A 1 288 ? -24.194 29.003  15.120  1.00 36.44 288 A 1 
ATOM 2220 C CA  . ALA A 1 288 ? -23.186 27.955  15.143  1.00 37.82 288 A 1 
ATOM 2221 C C   . ALA A 1 288 ? -23.202 27.119  13.861  1.00 37.96 288 A 1 
ATOM 2222 O O   . ALA A 1 288 ? -22.154 26.662  13.404  1.00 35.35 288 A 1 
ATOM 2223 C CB  . ALA A 1 288 ? -23.388 27.062  16.368  1.00 35.16 288 A 1 
ATOM 2224 N N   . TYR A 1 289 ? -24.384 26.942  13.288  1.00 33.88 289 A 1 
ATOM 2225 C CA  . TYR A 1 289 ? -24.506 26.173  12.049  1.00 36.49 289 A 1 
ATOM 2226 C C   . TYR A 1 289 ? -23.854 26.870  10.856  1.00 35.81 289 A 1 
ATOM 2227 O O   . TYR A 1 289 ? -23.492 26.208  9.876   1.00 33.51 289 A 1 
ATOM 2228 C CB  . TYR A 1 289 ? -25.978 25.900  11.735  1.00 33.46 289 A 1 
ATOM 2229 C CG  . TYR A 1 289 ? -26.693 25.038  12.756  1.00 32.85 289 A 1 
ATOM 2230 C CD1 . TYR A 1 289 ? -25.996 24.123  13.533  1.00 32.92 289 A 1 
ATOM 2231 C CD2 . TYR A 1 289 ? -28.065 25.150  12.918  1.00 34.42 289 A 1 
ATOM 2232 C CE1 . TYR A 1 289 ? -26.653 23.340  14.472  1.00 33.28 289 A 1 
ATOM 2233 C CE2 . TYR A 1 289 ? -28.735 24.371  13.849  1.00 32.29 289 A 1 
ATOM 2234 C CZ  . TYR A 1 289 ? -28.033 23.464  14.626  1.00 31.82 289 A 1 
ATOM 2235 O OH  . TYR A 1 289 ? -28.691 22.699  15.545  1.00 29.02 289 A 1 
ATOM 2236 N N   . THR A 1 290 ? -23.716 28.170  10.923  1.00 37.39 290 A 1 
ATOM 2237 C CA  . THR A 1 290 ? -23.063 28.911  9.849   1.00 38.38 290 A 1 
ATOM 2238 C C   . THR A 1 290 ? -21.596 28.499  9.692   1.00 37.72 290 A 1 
ATOM 2239 O O   . THR A 1 290 ? -21.081 28.453  8.573   1.00 34.85 290 A 1 
ATOM 2240 C CB  . THR A 1 290 ? -23.161 30.417  10.111  1.00 35.16 290 A 1 
ATOM 2241 O OG1 . THR A 1 290 ? -24.531 30.777  10.293  1.00 34.56 290 A 1 
ATOM 2242 C CG2 . THR A 1 290 ? -22.599 31.213  8.959   1.00 37.31 290 A 1 
ATOM 2243 N N   . ASP A 1 291 ? -20.937 28.197  10.796  1.00 36.43 291 A 1 
ATOM 2244 C CA  . ASP A 1 291 ? -19.559 27.738  10.752  1.00 38.96 291 A 1 
ATOM 2245 C C   . ASP A 1 291 ? -19.471 26.363  10.078  1.00 38.63 291 A 1 
ATOM 2246 O O   . ASP A 1 291 ? -20.325 25.498  10.281  1.00 36.03 291 A 1 
ATOM 2247 C CB  . ASP A 1 291 ? -18.969 27.673  12.165  1.00 36.14 291 A 1 
ATOM 2248 C CG  . ASP A 1 291 ? -17.482 27.411  12.169  1.00 33.73 291 A 1 
ATOM 2249 O OD1 . ASP A 1 291 ? -16.822 27.675  11.140  1.00 32.15 291 A 1 
ATOM 2250 O OD2 . ASP A 1 291 ? -16.963 26.937  13.190  1.00 33.22 291 A 1 
ATOM 2251 N N   . SER A 1 292 ? -18.454 26.183  9.280   1.00 36.01 292 A 1 
ATOM 2252 C CA  . SER A 1 292 ? -18.315 24.961  8.487   1.00 37.31 292 A 1 
ATOM 2253 C C   . SER A 1 292 ? -18.184 23.722  9.356   1.00 36.44 292 A 1 
ATOM 2254 O O   . SER A 1 292 ? -18.784 22.682  9.059   1.00 34.11 292 A 1 
ATOM 2255 C CB  . SER A 1 292 ? -17.103 25.082  7.561   1.00 35.10 292 A 1 
ATOM 2256 O OG  . SER A 1 292 ? -17.253 26.154  6.664   1.00 33.77 292 A 1 
ATOM 2257 N N   . VAL A 1 293 ? -17.407 23.821  10.432  1.00 35.47 293 A 1 
ATOM 2258 C CA  . VAL A 1 293 ? -17.174 22.669  11.297  1.00 37.46 293 A 1 
ATOM 2259 C C   . VAL A 1 293 ? -18.462 22.281  12.023  1.00 37.51 293 A 1 
ATOM 2260 O O   . VAL A 1 293 ? -18.870 21.113  12.023  1.00 35.32 293 A 1 
ATOM 2261 C CB  . VAL A 1 293 ? -16.051 22.967  12.298  1.00 34.64 293 A 1 
ATOM 2262 C CG1 . VAL A 1 293 ? -15.858 21.800  13.262  1.00 33.79 293 A 1 
ATOM 2263 C CG2 . VAL A 1 293 ? -14.750 23.264  11.563  1.00 36.06 293 A 1 
ATOM 2264 N N   . ASN A 1 294 ? -19.117 23.246  12.624  1.00 36.27 294 A 1 
ATOM 2265 C CA  . ASN A 1 294 ? -20.358 22.990  13.339  1.00 37.09 294 A 1 
ATOM 2266 C C   . ASN A 1 294 ? -21.460 22.533  12.392  1.00 36.65 294 A 1 
ATOM 2267 O O   . ASN A 1 294 ? -22.275 21.671  12.739  1.00 34.15 294 A 1 
ATOM 2268 C CB  . ASN A 1 294 ? -20.796 24.244  14.101  1.00 35.23 294 A 1 
ATOM 2269 C CG  . ASN A 1 294 ? -19.870 24.586  15.243  1.00 33.56 294 A 1 
ATOM 2270 O OD1 . ASN A 1 294 ? -19.213 23.711  15.812  1.00 33.00 294 A 1 
ATOM 2271 N ND2 . ASN A 1 294 ? -19.801 25.850  15.604  1.00 33.76 294 A 1 
ATOM 2272 N N   . ASN A 1 295 ? -21.478 23.082  11.200  1.00 35.70 295 A 1 
ATOM 2273 C CA  . ASN A 1 295 ? -22.452 22.688  10.198  1.00 36.81 295 A 1 
ATOM 2274 C C   . ASN A 1 295 ? -22.271 21.228  9.791   1.00 36.68 295 A 1 
ATOM 2275 O O   . ASN A 1 295 ? -23.251 20.493  9.620   1.00 34.03 295 A 1 
ATOM 2276 C CB  . ASN A 1 295 ? -22.330 23.603  8.976   1.00 34.47 295 A 1 
ATOM 2277 C CG  . ASN A 1 295 ? -23.482 23.454  8.018   1.00 32.91 295 A 1 
ATOM 2278 O OD1 . ASN A 1 295 ? -24.584 23.076  8.409   1.00 32.23 295 A 1 
ATOM 2279 N ND2 . ASN A 1 295 ? -23.251 23.763  6.761   1.00 32.92 295 A 1 
ATOM 2280 N N   . SER A 1 296 ? -21.025 20.800  9.659   1.00 35.44 296 A 1 
ATOM 2281 C CA  . SER A 1 296 ? -20.736 19.409  9.331   1.00 36.58 296 A 1 
ATOM 2282 C C   . SER A 1 296 ? -21.168 18.473  10.455  1.00 35.98 296 A 1 
ATOM 2283 O O   . SER A 1 296 ? -21.728 17.401  10.202  1.00 33.74 296 A 1 
ATOM 2284 C CB  . SER A 1 296 ? -19.253 19.234  9.041   1.00 34.53 296 A 1 
ATOM 2285 O OG  . SER A 1 296 ? -18.871 19.984  7.904   1.00 33.14 296 A 1 
ATOM 2286 N N   . ILE A 1 297 ? -20.922 18.867  11.703  1.00 34.64 297 A 1 
ATOM 2287 C CA  . ILE A 1 297 ? -21.319 18.053  12.853  1.00 36.47 297 A 1 
ATOM 2288 C C   . ILE A 1 297 ? -22.838 17.928  12.922  1.00 36.69 297 A 1 
ATOM 2289 O O   . ILE A 1 297 ? -23.379 16.835  13.129  1.00 35.45 297 A 1 
ATOM 2290 C CB  . ILE A 1 297 ? -20.753 18.649  14.152  1.00 34.94 297 A 1 
ATOM 2291 C CG1 . ILE A 1 297 ? -19.218 18.584  14.142  1.00 34.26 297 A 1 
ATOM 2292 C CG2 . ILE A 1 297 ? -21.302 17.912  15.364  1.00 36.10 297 A 1 
ATOM 2293 C CD1 . ILE A 1 297 ? -18.579 19.434  15.218  1.00 34.81 297 A 1 
ATOM 2294 N N   . SER A 1 298 ? -23.543 19.039  12.736  1.00 34.93 298 A 1 
ATOM 2295 C CA  . SER A 1 298 ? -24.999 19.028  12.758  1.00 36.44 298 A 1 
ATOM 2296 C C   . SER A 1 298 ? -25.567 18.196  11.614  1.00 35.94 298 A 1 
ATOM 2297 O O   . SER A 1 298 ? -26.575 17.510  11.777  1.00 34.36 298 A 1 
ATOM 2298 C CB  . SER A 1 298 ? -25.541 20.454  12.691  1.00 35.18 298 A 1 
ATOM 2299 O OG  . SER A 1 298 ? -25.116 21.207  13.809  1.00 34.26 298 A 1 
ATOM 2300 N N   . PHE A 1 299 ? -24.921 18.252  10.466  1.00 32.69 299 A 1 
ATOM 2301 C CA  . PHE A 1 299 ? -25.374 17.494  9.312   1.00 35.61 299 A 1 
ATOM 2302 C C   . PHE A 1 299 ? -25.228 15.993  9.530   1.00 36.56 299 A 1 
ATOM 2303 O O   . PHE A 1 299 ? -26.070 15.215  9.063   1.00 35.05 299 A 1 
ATOM 2304 C CB  . PHE A 1 299 ? -24.617 17.921  8.062   1.00 33.24 299 A 1 
ATOM 2305 C CG  . PHE A 1 299 ? -25.136 17.284  6.815   1.00 32.71 299 A 1 
ATOM 2306 C CD1 . PHE A 1 299 ? -26.324 17.713  6.240   1.00 30.53 299 A 1 
ATOM 2307 C CD2 . PHE A 1 299 ? -24.443 16.246  6.210   1.00 31.15 299 A 1 
ATOM 2308 C CE1 . PHE A 1 299 ? -26.808 17.124  5.095   1.00 28.48 299 A 1 
ATOM 2309 C CE2 . PHE A 1 299 ? -24.928 15.649  5.059   1.00 27.19 299 A 1 
ATOM 2310 C CZ  . PHE A 1 299 ? -26.104 16.092  4.501   1.00 27.38 299 A 1 
ATOM 2311 N N   . SER A 1 300 ? -24.192 15.573  10.228  1.00 35.71 300 A 1 
ATOM 2312 C CA  . SER A 1 300 ? -24.030 14.152  10.534  1.00 38.01 300 A 1 
ATOM 2313 C C   . SER A 1 300 ? -25.175 13.645  11.398  1.00 38.07 300 A 1 
ATOM 2314 O O   . SER A 1 300 ? -25.687 12.544  11.176  1.00 36.62 300 A 1 
ATOM 2315 C CB  . SER A 1 300 ? -22.693 13.916  11.242  1.00 36.34 300 A 1 
ATOM 2316 O OG  . SER A 1 300 ? -21.613 14.249  10.396  1.00 34.83 300 A 1 
ATOM 2317 N N   . MET A 1 301 ? -25.592 14.434  12.366  1.00 35.07 301 A 1 
ATOM 2318 C CA  . MET A 1 301 ? -26.722 14.069  13.209  1.00 37.54 301 A 1 
ATOM 2319 C C   . MET A 1 301 ? -28.024 14.057  12.421  1.00 38.47 301 A 1 
ATOM 2320 O O   . MET A 1 301 ? -28.828 13.127  12.535  1.00 36.58 301 A 1 
ATOM 2321 C CB  . MET A 1 301 ? -26.810 15.032  14.392  1.00 35.66 301 A 1 
ATOM 2322 C CG  . MET A 1 301 ? -27.885 14.669  15.399  1.00 34.39 301 A 1 
ATOM 2323 S SD  . MET A 1 301 ? -27.554 13.111  16.226  1.00 32.52 301 A 1 
ATOM 2324 C CE  . MET A 1 301 ? -29.036 12.972  17.210  1.00 30.52 301 A 1 
ATOM 2325 N N   . GLU A 1 302 ? -28.242 15.080  11.604  1.00 35.18 302 A 1 
ATOM 2326 C CA  . GLU A 1 302 ? -29.461 15.175  10.807  1.00 36.91 302 A 1 
ATOM 2327 C C   . GLU A 1 302 ? -29.543 14.064  9.764   1.00 36.99 302 A 1 
ATOM 2328 O O   . GLU A 1 302 ? -30.607 13.480  9.559   1.00 34.85 302 A 1 
ATOM 2329 C CB  . GLU A 1 302 ? -29.531 16.551  10.132  1.00 34.80 302 A 1 
ATOM 2330 C CG  . GLU A 1 302 ? -30.792 16.782  9.318   1.00 32.84 302 A 1 
ATOM 2331 C CD  . GLU A 1 302 ? -32.043 16.831  10.180  1.00 31.03 302 A 1 
ATOM 2332 O OE1 . GLU A 1 302 ? -31.930 17.012  11.409  1.00 29.98 302 A 1 
ATOM 2333 O OE2 . GLU A 1 302 ? -33.136 16.690  9.620   1.00 30.91 302 A 1 
ATOM 2334 N N   . ALA A 1 303 ? -28.423 13.759  9.124   1.00 35.97 303 A 1 
ATOM 2335 C CA  . ALA A 1 303 ? -28.390 12.705  8.121   1.00 37.72 303 A 1 
ATOM 2336 C C   . ALA A 1 303 ? -28.688 11.344  8.734   1.00 38.17 303 A 1 
ATOM 2337 O O   . ALA A 1 303 ? -29.299 10.484  8.091   1.00 36.69 303 A 1 
ATOM 2338 C CB  . ALA A 1 303 ? -27.032 12.683  7.425   1.00 35.88 303 A 1 
ATOM 2339 N N   . GLY A 1 304 ? -28.267 11.132  9.985   1.00 38.35 304 A 1 
ATOM 2340 C CA  . GLY A 1 304 ? -28.582 9.891   10.675  1.00 40.18 304 A 1 
ATOM 2341 C C   . GLY A 1 304 ? -30.058 9.751   10.992  1.00 40.19 304 A 1 
ATOM 2342 O O   . GLY A 1 304 ? -30.606 8.647   10.946  1.00 38.53 304 A 1 
ATOM 2343 N N   . ILE A 1 305 ? -30.724 10.865  11.291  1.00 36.65 305 A 1 
ATOM 2344 C CA  . ILE A 1 305 ? -32.156 10.836  11.597  1.00 38.88 305 A 1 
ATOM 2345 C C   . ILE A 1 305 ? -32.975 10.568  10.341  1.00 38.38 305 A 1 
ATOM 2346 O O   . ILE A 1 305 ? -33.931 9.792   10.370  1.00 36.75 305 A 1 
ATOM 2347 C CB  . ILE A 1 305 ? -32.585 12.156  12.272  1.00 37.82 305 A 1 
ATOM 2348 C CG1 . ILE A 1 305 ? -31.882 12.308  13.624  1.00 37.08 305 A 1 
ATOM 2349 C CG2 . ILE A 1 305 ? -34.088 12.201  12.448  1.00 38.05 305 A 1 
ATOM 2350 C CD1 . ILE A 1 305 ? -32.014 13.705  14.225  1.00 36.79 305 A 1 
ATOM 2351 N N   . VAL A 1 306 ? -32.609 11.204  9.233   1.00 38.52 306 A 1 
ATOM 2352 C CA  . VAL A 1 306 ? -33.370 11.066  7.993   1.00 40.53 306 A 1 
ATOM 2353 C C   . VAL A 1 306 ? -33.089 9.693   7.368   1.00 40.62 306 A 1 
ATOM 2354 O O   . VAL A 1 306 ? -31.935 9.383   7.064   1.00 38.48 306 A 1 
ATOM 2355 C CB  . VAL A 1 306 ? -33.024 12.186  7.004   1.00 37.77 306 A 1 
ATOM 2356 C CG1 . VAL A 1 306 ? -33.744 11.977  5.677   1.00 35.56 306 A 1 
ATOM 2357 C CG2 . VAL A 1 306 ? -33.403 13.541  7.591   1.00 37.07 306 A 1 
ATOM 2358 N N   . PRO A 1 307 ? -34.135 8.891   7.153   1.00 40.74 307 A 1 
ATOM 2359 C CA  . PRO A 1 307 ? -33.916 7.532   6.627   1.00 41.98 307 A 1 
ATOM 2360 C C   . PRO A 1 307 ? -33.526 7.485   5.150   1.00 42.03 307 A 1 
ATOM 2361 O O   . PRO A 1 307 ? -32.649 6.706   4.770   1.00 39.91 307 A 1 
ATOM 2362 C CB  . PRO A 1 307 ? -35.254 6.831   6.876   1.00 39.19 307 A 1 
ATOM 2363 C CG  . PRO A 1 307 ? -36.269 7.923   6.866   1.00 40.82 307 A 1 
ATOM 2364 C CD  . PRO A 1 307 ? -35.573 9.125   7.462   1.00 45.37 307 A 1 
ATOM 2365 N N   . ASP A 1 308 ? -34.162 8.301   4.322   1.00 38.68 308 A 1 
ATOM 2366 C CA  . ASP A 1 308 ? -33.988 8.240   2.871   1.00 40.08 308 A 1 
ATOM 2367 C C   . ASP A 1 308 ? -33.173 9.422   2.328   1.00 39.85 308 A 1 
ATOM 2368 O O   . ASP A 1 308 ? -33.349 9.823   1.174   1.00 36.55 308 A 1 
ATOM 2369 C CB  . ASP A 1 308 ? -35.354 8.177   2.180   1.00 36.97 308 A 1 
ATOM 2370 C CG  . ASP A 1 308 ? -36.105 6.895   2.480   1.00 35.01 308 A 1 
ATOM 2371 O OD1 . ASP A 1 308 ? -35.452 5.899   2.842   1.00 33.59 308 A 1 
ATOM 2372 O OD2 . ASP A 1 308 ? -37.335 6.895   2.343   1.00 34.51 308 A 1 
ATOM 2373 N N   . ASN A 1 309 ? -32.305 9.965   3.134   1.00 33.31 309 A 1 
ATOM 2374 C CA  . ASN A 1 309 ? -31.520 11.124  2.713   1.00 34.50 309 A 1 
ATOM 2375 C C   . ASN A 1 309 ? -30.649 10.829  1.497   1.00 34.03 309 A 1 
ATOM 2376 O O   . ASN A 1 309 ? -30.488 11.680  0.617   1.00 31.18 309 A 1 
ATOM 2377 C CB  . ASN A 1 309 ? -30.650 11.601  3.882   1.00 32.51 309 A 1 
ATOM 2378 C CG  . ASN A 1 309 ? -29.980 12.928  3.616   1.00 31.04 309 A 1 
ATOM 2379 O OD1 . ASN A 1 309 ? -30.374 13.677  2.715   1.00 30.30 309 A 1 
ATOM 2380 N ND2 . ASN A 1 309 ? -28.973 13.256  4.395   1.00 31.15 309 A 1 
ATOM 2381 N N   . THR A 1 310 ? -30.093 9.625   1.431   1.00 35.65 310 A 1 
ATOM 2382 C CA  . THR A 1 310 ? -29.239 9.251   0.308   1.00 37.53 310 A 1 
ATOM 2383 C C   . THR A 1 310 ? -30.014 9.235   -1.006  1.00 37.66 310 A 1 
ATOM 2384 O O   . THR A 1 310 ? -29.533 9.720   -2.030  1.00 34.20 310 A 1 
ATOM 2385 C CB  . THR A 1 310 ? -28.604 7.881   0.554   1.00 34.13 310 A 1 
ATOM 2386 O OG1 . THR A 1 310 ? -27.883 7.907   1.782   1.00 32.41 310 A 1 
ATOM 2387 C CG2 . THR A 1 310 ? -27.659 7.508   -0.568  1.00 34.02 310 A 1 
ATOM 2388 N N   . VAL A 1 311 ? -31.230 8.679   -0.973  1.00 34.56 311 A 1 
ATOM 2389 C CA  . VAL A 1 311 ? -32.065 8.609   -2.172  1.00 36.95 311 A 1 
ATOM 2390 C C   . VAL A 1 311 ? -32.469 10.017  -2.617  1.00 37.27 311 A 1 
ATOM 2391 O O   . VAL A 1 311 ? -32.411 10.343  -3.801  1.00 34.81 311 A 1 
ATOM 2392 C CB  . VAL A 1 311 ? -33.296 7.730   -1.916  1.00 34.02 311 A 1 
ATOM 2393 C CG1 . VAL A 1 311 ? -34.208 7.697   -3.142  1.00 32.56 311 A 1 
ATOM 2394 C CG2 . VAL A 1 311 ? -32.865 6.311   -1.544  1.00 34.55 311 A 1 
ATOM 2395 N N   . GLN A 1 312 ? -32.867 10.842  -1.677  1.00 35.19 312 A 1 
ATOM 2396 C CA  . GLN A 1 312 ? -33.255 12.212  -1.999  1.00 36.60 312 A 1 
ATOM 2397 C C   . GLN A 1 312 ? -32.084 13.018  -2.559  1.00 36.33 312 A 1 
ATOM 2398 O O   . GLN A 1 312 ? -32.259 13.817  -3.487  1.00 34.60 312 A 1 
ATOM 2399 C CB  . GLN A 1 312 ? -33.819 12.899  -0.750  1.00 34.59 312 A 1 
ATOM 2400 C CG  . GLN A 1 312 ? -35.143 12.334  -0.286  1.00 34.61 312 A 1 
ATOM 2401 C CD  . GLN A 1 312 ? -35.656 12.996  0.982   1.00 33.64 312 A 1 
ATOM 2402 O OE1 . GLN A 1 312 ? -34.969 13.802  1.596   1.00 34.02 312 A 1 
ATOM 2403 N NE2 . GLN A 1 312 ? -36.872 12.647  1.387   1.00 34.40 312 A 1 
ATOM 2404 N N   . SER A 1 313 ? -30.910 12.804  -2.026  1.00 36.88 313 A 1 
ATOM 2405 C CA  . SER A 1 313 ? -29.718 13.488  -2.526  1.00 37.93 313 A 1 
ATOM 2406 C C   . SER A 1 313 ? -29.400 13.057  -3.957  1.00 37.44 313 A 1 
ATOM 2407 O O   . SER A 1 313 ? -29.003 13.882  -4.780  1.00 35.58 313 A 1 
ATOM 2408 C CB  . SER A 1 313 ? -28.536 13.215  -1.611  1.00 35.92 313 A 1 
ATOM 2409 O OG  . SER A 1 313 ? -27.383 13.901  -2.050  1.00 35.34 313 A 1 
ATOM 2410 N N   . SER A 1 314 ? -29.597 11.782  -4.256  1.00 36.77 314 A 1 
ATOM 2411 C CA  . SER A 1 314 ? -29.364 11.288  -5.614  1.00 38.16 314 A 1 
ATOM 2412 C C   . SER A 1 314 ? -30.373 11.877  -6.599  1.00 37.41 314 A 1 
ATOM 2413 O O   . SER A 1 314 ? -30.017 12.191  -7.739  1.00 34.74 314 A 1 
ATOM 2414 C CB  . SER A 1 314 ? -29.428 9.760   -5.638  1.00 35.30 314 A 1 
ATOM 2415 O OG  . SER A 1 314 ? -28.411 9.201   -4.842  1.00 34.76 314 A 1 
ATOM 2416 N N   . ILE A 1 315 ? -31.617 12.016  -6.163  1.00 34.28 315 A 1 
ATOM 2417 C CA  . ILE A 1 315 ? -32.649 12.590  -7.021  1.00 36.14 315 A 1 
ATOM 2418 C C   . ILE A 1 315 ? -32.407 14.088  -7.241  1.00 35.91 315 A 1 
ATOM 2419 O O   . ILE A 1 315 ? -32.520 14.578  -8.361  1.00 33.78 315 A 1 
ATOM 2420 C CB  . ILE A 1 315 ? -34.043 12.336  -6.415  1.00 33.46 315 A 1 
ATOM 2421 C CG1 . ILE A 1 315 ? -34.348 10.828  -6.398  1.00 33.10 315 A 1 
ATOM 2422 C CG2 . ILE A 1 315 ? -35.110 13.080  -7.202  1.00 35.89 315 A 1 
ATOM 2423 C CD1 . ILE A 1 315 ? -35.536 10.458  -5.542  1.00 33.79 315 A 1 
ATOM 2424 N N   . LEU A 1 316 ? -32.055 14.792  -6.184  1.00 34.72 316 A 1 
ATOM 2425 C CA  . LEU A 1 316 ? -31.872 16.239  -6.238  1.00 38.22 316 A 1 
ATOM 2426 C C   . LEU A 1 316 ? -30.403 16.590  -6.462  1.00 38.01 316 A 1 
ATOM 2427 O O   . LEU A 1 316 ? -29.772 17.286  -5.657  1.00 35.55 316 A 1 
ATOM 2428 C CB  . LEU A 1 316 ? -32.400 16.888  -4.955  1.00 34.60 316 A 1 
ATOM 2429 C CG  . LEU A 1 316 ? -33.896 16.723  -4.709  1.00 32.98 316 A 1 
ATOM 2430 C CD1 . LEU A 1 316 ? -34.264 17.270  -3.331  1.00 32.22 316 A 1 
ATOM 2431 C CD2 . LEU A 1 316 ? -34.718 17.425  -5.787  1.00 35.25 316 A 1 
ATOM 2432 N N   . ARG A 1 317 ? -29.878 16.114  -7.564  1.00 36.03 317 A 1 
ATOM 2433 C CA  . ARG A 1 317 ? -28.510 16.481  -7.949  1.00 38.20 317 A 1 
ATOM 2434 C C   . ARG A 1 317 ? -28.343 17.979  -8.226  1.00 38.49 317 A 1 
ATOM 2435 O O   . ARG A 1 317 ? -27.291 18.534  -7.894  1.00 35.87 317 A 1 
ATOM 2436 C CB  . ARG A 1 317 ? -28.072 15.674  -9.167  1.00 35.45 317 A 1 
ATOM 2437 C CG  . ARG A 1 317 ? -26.598 15.879  -9.506  1.00 33.36 317 A 1 
ATOM 2438 C CD  . ARG A 1 317 ? -26.186 15.136  -10.765 1.00 30.81 317 A 1 
ATOM 2439 N NE  . ARG A 1 317 ? -24.781 15.333  -11.061 1.00 30.26 317 A 1 
ATOM 2440 C CZ  . ARG A 1 317 ? -24.275 16.372  -11.710 1.00 28.31 317 A 1 
ATOM 2441 N NH1 . ARG A 1 317 ? -25.069 17.333  -12.145 1.00 27.88 317 A 1 
ATOM 2442 N NH2 . ARG A 1 317 ? -22.973 16.463  -11.931 1.00 26.63 317 A 1 
ATOM 2443 N N   . PRO A 1 318 ? -29.338 18.653  -8.822  1.00 37.71 318 A 1 
ATOM 2444 C CA  . PRO A 1 318 ? -29.223 20.106  -9.034  1.00 38.36 318 A 1 
ATOM 2445 C C   . PRO A 1 318 ? -28.972 20.903  -7.763  1.00 38.03 318 A 1 
ATOM 2446 O O   . PRO A 1 318 ? -28.334 21.955  -7.823  1.00 36.03 318 A 1 
ATOM 2447 C CB  . PRO A 1 318 ? -30.569 20.488  -9.663  1.00 35.48 318 A 1 
ATOM 2448 C CG  . PRO A 1 318 ? -31.013 19.260  -10.364 1.00 35.68 318 A 1 
ATOM 2449 C CD  . PRO A 1 318 ? -30.523 18.118  -9.511  1.00 39.33 318 A 1 
ATOM 2450 N N   . ALA A 1 319 ? -29.442 20.413  -6.630  1.00 36.07 319 A 1 
ATOM 2451 C CA  . ALA A 1 319 ? -29.174 21.084  -5.368  1.00 37.13 319 A 1 
ATOM 2452 C C   . ALA A 1 319 ? -27.680 21.118  -5.066  1.00 36.96 319 A 1 
ATOM 2453 O O   . ALA A 1 319 ? -27.152 22.124  -4.583  1.00 34.82 319 A 1 
ATOM 2454 C CB  . ALA A 1 319 ? -29.943 20.396  -4.242  1.00 34.36 319 A 1 
ATOM 2455 N N   . GLY A 1 320 ? -27.001 20.021  -5.361  1.00 37.57 320 A 1 
ATOM 2456 C CA  . GLY A 1 320 ? -25.548 19.992  -5.211  1.00 38.83 320 A 1 
ATOM 2457 C C   . GLY A 1 320 ? -24.859 20.962  -6.148  1.00 38.98 320 A 1 
ATOM 2458 O O   . GLY A 1 320 ? -23.871 21.605  -5.781  1.00 36.55 320 A 1 
ATOM 2459 N N   . ALA A 1 321 ? -25.392 21.093  -7.361  1.00 35.44 321 A 1 
ATOM 2460 C CA  . ALA A 1 321 ? -24.858 22.069  -8.309  1.00 37.02 321 A 1 
ATOM 2461 C C   . ALA A 1 321 ? -25.074 23.496  -7.816  1.00 36.96 321 A 1 
ATOM 2462 O O   . ALA A 1 321 ? -24.187 24.345  -7.945  1.00 34.77 321 A 1 
ATOM 2463 C CB  . ALA A 1 321 ? -25.493 21.870  -9.683  1.00 34.32 321 A 1 
ATOM 2464 N N   . ILE A 1 322 ? -26.242 23.765  -7.231  1.00 36.09 322 A 1 
ATOM 2465 C CA  . ILE A 1 322 ? -26.515 25.082  -6.658  1.00 37.15 322 A 1 
ATOM 2466 C C   . ILE A 1 322 ? -25.547 25.374  -5.513  1.00 37.18 322 A 1 
ATOM 2467 O O   . ILE A 1 322 ? -25.033 26.496  -5.390  1.00 35.47 322 A 1 
ATOM 2468 C CB  . ILE A 1 322 ? -27.974 25.171  -6.185  1.00 34.72 322 A 1 
ATOM 2469 C CG1 . ILE A 1 322 ? -28.927 25.094  -7.386  1.00 34.31 322 A 1 
ATOM 2470 C CG2 . ILE A 1 322 ? -28.213 26.463  -5.411  1.00 36.57 322 A 1 
ATOM 2471 C CD1 . ILE A 1 322 ? -30.374 24.839  -7.001  1.00 34.99 322 A 1 
ATOM 2472 N N   . GLY A 1 323 ? -25.302 24.377  -4.680  1.00 36.69 323 A 1 
ATOM 2473 C CA  . GLY A 1 323 ? -24.320 24.536  -3.611  1.00 38.34 323 A 1 
ATOM 2474 C C   . GLY A 1 323 ? -22.922 24.786  -4.147  1.00 38.93 323 A 1 
ATOM 2475 O O   . GLY A 1 323 ? -22.164 25.583  -3.588  1.00 36.85 323 A 1 
ATOM 2476 N N   . LEU A 1 324 ? -22.601 24.144  -5.251  1.00 37.51 324 A 1 
ATOM 2477 C CA  . LEU A 1 324 ? -21.311 24.363  -5.900  1.00 38.69 324 A 1 
ATOM 2478 C C   . LEU A 1 324 ? -21.213 25.779  -6.463  1.00 38.85 324 A 1 
ATOM 2479 O O   . LEU A 1 324 ? -20.128 26.371  -6.459  1.00 35.84 324 A 1 
ATOM 2480 C CB  . LEU A 1 324 ? -21.102 23.342  -7.010  1.00 34.29 324 A 1 
ATOM 2481 C CG  . LEU A 1 324 ? -19.754 23.410  -7.723  1.00 33.31 324 A 1 
ATOM 2482 C CD1 . LEU A 1 324 ? -18.610 23.111  -6.766  1.00 33.12 324 A 1 
ATOM 2483 C CD2 . LEU A 1 324 ? -19.732 22.428  -8.891  1.00 34.81 324 A 1 
ATOM 2484 N N   . PHE A 1 325 ? -22.329 26.322  -6.955  1.00 35.44 325 A 1 
ATOM 2485 C CA  . PHE A 1 325 ? -22.337 27.709  -7.411  1.00 37.50 325 A 1 
ATOM 2486 C C   . PHE A 1 325 ? -22.284 28.696  -6.245  1.00 37.21 325 A 1 
ATOM 2487 O O   . PHE A 1 325 ? -21.714 29.784  -6.374  1.00 34.68 325 A 1 
ATOM 2488 C CB  . PHE A 1 325 ? -23.576 27.984  -8.259  1.00 33.64 325 A 1 
ATOM 2489 C CG  . PHE A 1 325 ? -23.535 27.343  -9.619  1.00 32.53 325 A 1 
ATOM 2490 C CD1 . PHE A 1 325 ? -22.574 27.726  -10.547 1.00 31.44 325 A 1 
ATOM 2491 C CD2 . PHE A 1 325 ? -24.463 26.377  -9.967  1.00 32.18 325 A 1 
ATOM 2492 C CE1 . PHE A 1 325 ? -22.539 27.132  -11.797 1.00 30.16 325 A 1 
ATOM 2493 C CE2 . PHE A 1 325 ? -24.432 25.789  -11.223 1.00 28.86 325 A 1 
ATOM 2494 C CZ  . PHE A 1 325 ? -23.470 26.160  -12.141 1.00 28.94 325 A 1 
ATOM 2495 N N   . SER A 1 326 ? -22.882 28.320  -5.121  1.00 37.92 326 A 1 
ATOM 2496 C CA  . SER A 1 326 ? -22.856 29.178  -3.945  1.00 39.57 326 A 1 
ATOM 2497 C C   . SER A 1 326 ? -21.467 29.233  -3.310  1.00 40.04 326 A 1 
ATOM 2498 O O   . SER A 1 326 ? -21.046 30.283  -2.820  1.00 37.78 326 A 1 
ATOM 2499 C CB  . SER A 1 326 ? -23.880 28.693  -2.924  1.00 36.96 326 A 1 
ATOM 2500 O OG  . SER A 1 326 ? -23.917 29.543  -1.796  1.00 35.31 326 A 1 
ATOM 2501 N N   . SER A 1 327 ? -20.758 28.111  -3.324  1.00 37.87 327 A 1 
ATOM 2502 C CA  . SER A 1 327 ? -19.422 28.047  -2.742  1.00 38.91 327 A 1 
ATOM 2503 C C   . SER A 1 327 ? -18.424 29.006  -3.407  1.00 38.82 327 A 1 
ATOM 2504 O O   . SER A 1 327 ? -17.674 29.689  -2.697  1.00 36.29 327 A 1 
ATOM 2505 C CB  . SER A 1 327 ? -18.909 26.610  -2.773  1.00 36.29 327 A 1 
ATOM 2506 O OG  . SER A 1 327 ? -17.651 26.502  -2.133  1.00 35.49 327 A 1 
ATOM 2507 N N   . PRO A 1 328 ? -18.392 29.094  -4.747  1.00 38.21 328 A 1 
ATOM 2508 C CA  . PRO A 1 328 ? -17.509 30.065  -5.404  1.00 38.71 328 A 1 
ATOM 2509 C C   . PRO A 1 328 ? -17.785 31.514  -5.029  1.00 38.77 328 A 1 
ATOM 2510 O O   . PRO A 1 328 ? -16.868 32.325  -5.010  1.00 36.52 328 A 1 
ATOM 2511 C CB  . PRO A 1 328 ? -17.760 29.842  -6.898  1.00 35.93 328 A 1 
ATOM 2512 C CG  . PRO A 1 328 ? -18.175 28.428  -7.008  1.00 36.69 328 A 1 
ATOM 2513 C CD  . PRO A 1 328 ? -18.920 28.131  -5.723  1.00 40.26 328 A 1 
ATOM 2514 N N   . SER A 1 329 ? -19.038 31.835  -4.730  1.00 36.58 329 A 1 
ATOM 2515 C CA  . SER A 1 329 ? -19.375 33.197  -4.331  1.00 38.28 329 A 1 
ATOM 2516 C C   . SER A 1 329 ? -18.761 33.553  -2.979  1.00 38.89 329 A 1 
ATOM 2517 O O   . SER A 1 329 ? -18.391 34.709  -2.748  1.00 36.31 329 A 1 
ATOM 2518 C CB  . SER A 1 329 ? -20.888 33.375  -4.289  1.00 34.89 329 A 1 
ATOM 2519 O OG  . SER A 1 329 ? -21.462 33.166  -5.566  1.00 32.74 329 A 1 
ATOM 2520 N N   . LEU A 1 330 ? -18.658 32.569  -2.098  1.00 37.51 330 A 1 
ATOM 2521 C CA  . LEU A 1 330 ? -18.126 32.810  -0.760  1.00 39.38 330 A 1 
ATOM 2522 C C   . LEU A 1 330 ? -16.593 32.809  -0.741  1.00 40.31 330 A 1 
ATOM 2523 O O   . LEU A 1 330 ? -15.972 33.755  -0.235  1.00 37.78 330 A 1 
ATOM 2524 C CB  . LEU A 1 330 ? -18.669 31.756  0.202   1.00 35.32 330 A 1 
ATOM 2525 C CG  . LEU A 1 330 ? -20.183 31.781  0.415   1.00 33.84 330 A 1 
ATOM 2526 C CD1 . LEU A 1 330 ? -20.610 30.593  1.253   1.00 32.96 330 A 1 
ATOM 2527 C CD2 . LEU A 1 330 ? -20.631 33.083  1.065   1.00 35.06 330 A 1 
ATOM 2528 N N   . GLN A 1 331 ? -16.000 31.768  -1.273  1.00 36.19 331 A 1 
ATOM 2529 C CA  . GLN A 1 331 ? -14.548 31.613  -1.217  1.00 37.86 331 A 1 
ATOM 2530 C C   . GLN A 1 331 ? -13.827 32.029  -2.502  1.00 38.14 331 A 1 
ATOM 2531 O O   . GLN A 1 331 ? -12.602 32.160  -2.495  1.00 36.04 331 A 1 
ATOM 2532 C CB  . GLN A 1 331 ? -14.190 30.164  -0.882  1.00 35.12 331 A 1 
ATOM 2533 C CG  . GLN A 1 331 ? -14.571 29.748  0.528   1.00 34.11 331 A 1 
ATOM 2534 C CD  . GLN A 1 331 ? -14.155 28.328  0.843   1.00 31.77 331 A 1 
ATOM 2535 O OE1 . GLN A 1 331 ? -13.860 27.533  -0.049  1.00 32.02 331 A 1 
ATOM 2536 N NE2 . GLN A 1 331 ? -14.122 27.991  2.123   1.00 31.27 331 A 1 
ATOM 2537 N N   . THR A 1 332 ? -14.577 32.230  -3.584  1.00 40.42 332 A 1 
ATOM 2538 C CA  . THR A 1 332 ? -14.004 32.512  -4.899  1.00 42.62 332 A 1 
ATOM 2539 C C   . THR A 1 332 ? -12.898 31.512  -5.268  1.00 43.17 332 A 1 
ATOM 2540 O O   . THR A 1 332 ? -11.743 31.896  -5.476  1.00 40.40 332 A 1 
ATOM 2541 C CB  . THR A 1 332 ? -13.464 33.949  -4.978  1.00 39.36 332 A 1 
ATOM 2542 O OG1 . THR A 1 332 ? -12.436 34.158  -4.009  1.00 37.04 332 A 1 
ATOM 2543 C CG2 . THR A 1 332 ? -14.576 34.956  -4.733  1.00 37.51 332 A 1 
ATOM 2544 N N   . PRO A 1 333 ? -13.239 30.214  -5.347  1.00 42.83 333 A 1 
ATOM 2545 C CA  . PRO A 1 333 ? -12.217 29.217  -5.648  1.00 44.25 333 A 1 
ATOM 2546 C C   . PRO A 1 333 ? -11.826 29.219  -7.129  1.00 44.72 333 A 1 
ATOM 2547 O O   . PRO A 1 333 ? -12.680 29.181  -8.004  1.00 43.64 333 A 1 
ATOM 2548 C CB  . PRO A 1 333 ? -12.876 27.887  -5.263  1.00 42.07 333 A 1 
ATOM 2549 C CG  . PRO A 1 333 ? -14.320 28.127  -5.477  1.00 42.01 333 A 1 
ATOM 2550 C CD  . PRO A 1 333 ? -14.555 29.588  -5.150  1.00 45.95 333 A 1 
ATOM 2551 N N   . LEU A 1 334 ? -10.539 29.230  -7.364  1.00 51.23 334 A 1 
ATOM 2552 C CA  . LEU A 1 334 ? -9.984  29.155  -8.712  1.00 52.40 334 A 1 
ATOM 2553 C C   . LEU A 1 334 ? -9.201  27.864  -8.918  1.00 52.88 334 A 1 
ATOM 2554 O O   . LEU A 1 334 ? -8.545  27.680  -9.940  1.00 50.02 334 A 1 
ATOM 2555 C CB  . LEU A 1 334 ? -9.069  30.354  -8.950  1.00 49.14 334 A 1 
ATOM 2556 C CG  . LEU A 1 334 ? -9.766  31.708  -8.811  1.00 45.32 334 A 1 
ATOM 2557 C CD1 . LEU A 1 334 ? -8.733  32.803  -8.665  1.00 41.53 334 A 1 
ATOM 2558 C CD2 . LEU A 1 334 ? -10.690 31.961  -9.991  1.00 43.26 334 A 1 
ATOM 2559 N N   . HIS A 1 335 ? -9.278  27.001  -7.941  1.00 51.85 335 A 1 
ATOM 2560 C CA  . HIS A 1 335 ? -8.433  25.816  -7.856  1.00 54.05 335 A 1 
ATOM 2561 C C   . HIS A 1 335 ? -8.586  24.887  -9.064  1.00 53.09 335 A 1 
ATOM 2562 O O   . HIS A 1 335 ? -7.628  24.643  -9.795  1.00 50.48 335 A 1 
ATOM 2563 C CB  . HIS A 1 335 ? -8.792  25.098  -6.551  1.00 50.31 335 A 1 
ATOM 2564 C CG  . HIS A 1 335 ? -7.906  23.952  -6.220  1.00 47.05 335 A 1 
ATOM 2565 N ND1 . HIS A 1 335 ? -8.219  22.647  -6.508  1.00 42.40 335 A 1 
ATOM 2566 C CD2 . HIS A 1 335 ? -6.723  23.931  -5.564  1.00 41.81 335 A 1 
ATOM 2567 C CE1 . HIS A 1 335 ? -7.263  21.860  -6.056  1.00 37.40 335 A 1 
ATOM 2568 N NE2 . HIS A 1 335 ? -6.334  22.605  -5.468  1.00 37.70 335 A 1 
ATOM 2569 N N   . PHE A 1 336 ? -9.794  24.391  -9.291  1.00 50.77 336 A 1 
ATOM 2570 C CA  . PHE A 1 336 ? -9.994  23.402  -10.346 1.00 52.59 336 A 1 
ATOM 2571 C C   . PHE A 1 336 ? -9.999  24.016  -11.741 1.00 52.55 336 A 1 
ATOM 2572 O O   . PHE A 1 336 ? -9.367  23.491  -12.666 1.00 49.50 336 A 1 
ATOM 2573 C CB  . PHE A 1 336 ? -11.294 22.633  -10.096 1.00 49.12 336 A 1 
ATOM 2574 C CG  . PHE A 1 336 ? -11.495 21.469  -11.013 1.00 48.09 336 A 1 
ATOM 2575 C CD1 . PHE A 1 336 ? -12.199 21.611  -12.198 1.00 45.09 336 A 1 
ATOM 2576 C CD2 . PHE A 1 336 ? -10.979 20.213  -10.694 1.00 44.31 336 A 1 
ATOM 2577 C CE1 . PHE A 1 336 ? -12.380 20.531  -13.047 1.00 39.24 336 A 1 
ATOM 2578 C CE2 . PHE A 1 336 ? -11.157 19.136  -11.538 1.00 38.90 336 A 1 
ATOM 2579 C CZ  . PHE A 1 336 ? -11.864 19.289  -12.718 1.00 37.51 336 A 1 
ATOM 2580 N N   . SER A 1 337 ? -10.703 25.133  -11.913 1.00 60.42 337 A 1 
ATOM 2581 C CA  . SER A 1 337 ? -10.825 25.758  -13.226 1.00 62.99 337 A 1 
ATOM 2582 C C   . SER A 1 337 ? -9.474  26.249  -13.754 1.00 62.82 337 A 1 
ATOM 2583 O O   . SER A 1 337 ? -9.150  26.052  -14.929 1.00 58.45 337 A 1 
ATOM 2584 C CB  . SER A 1 337 ? -11.819 26.916  -13.168 1.00 58.56 337 A 1 
ATOM 2585 O OG  . SER A 1 337 ? -13.111 26.457  -12.804 1.00 51.99 337 A 1 
ATOM 2586 N N   . SER A 1 338 ? -8.694  26.869  -12.889 1.00 73.31 338 A 1 
ATOM 2587 C CA  . SER A 1 338 ? -7.382  27.366  -13.300 1.00 75.07 338 A 1 
ATOM 2588 C C   . SER A 1 338 ? -6.466  26.217  -13.693 1.00 74.97 338 A 1 
ATOM 2589 O O   . SER A 1 338 ? -5.745  26.312  -14.689 1.00 71.27 338 A 1 
ATOM 2590 C CB  . SER A 1 338 ? -6.754  28.182  -12.179 1.00 70.30 338 A 1 
ATOM 2591 O OG  . SER A 1 338 ? -7.535  29.332  -11.887 1.00 61.08 338 A 1 
ATOM 2592 N N   . LYS A 1 339 ? -6.499  25.140  -12.928 1.00 71.02 339 A 1 
ATOM 2593 C CA  . LYS A 1 339 ? -5.669  23.983  -13.241 1.00 73.49 339 A 1 
ATOM 2594 C C   . LYS A 1 339 ? -6.059  23.347  -14.562 1.00 73.06 339 A 1 
ATOM 2595 O O   . LYS A 1 339 ? -5.195  22.979  -15.354 1.00 71.46 339 A 1 
ATOM 2596 C CB  . LYS A 1 339 ? -5.814  22.935  -12.156 1.00 72.76 339 A 1 
ATOM 2597 C CG  . LYS A 1 339 ? -5.190  23.282  -10.841 1.00 65.28 339 A 1 
ATOM 2598 C CD  . LYS A 1 339 ? -5.526  22.168  -9.897  1.00 61.48 339 A 1 
ATOM 2599 C CE  . LYS A 1 339 ? -4.892  22.330  -8.552  1.00 52.56 339 A 1 
ATOM 2600 N NZ  . LYS A 1 339 ? -5.266  21.175  -7.714  1.00 47.48 339 A 1 
ATOM 2601 N N   . GLU A 1 340 ? -7.359  23.189  -14.780 1.00 71.61 340 A 1 
ATOM 2602 C CA  . GLU A 1 340 ? -7.829  22.553  -16.010 1.00 71.23 340 A 1 
ATOM 2603 C C   . GLU A 1 340 ? -7.391  23.355  -17.232 1.00 71.68 340 A 1 
ATOM 2604 O O   . GLU A 1 340 ? -6.895  22.787  -18.215 1.00 69.48 340 A 1 
ATOM 2605 C CB  . GLU A 1 340 ? -9.349  22.421  -15.975 1.00 67.86 340 A 1 
ATOM 2606 C CG  . GLU A 1 340 ? -9.925  21.709  -17.181 1.00 58.98 340 A 1 
ATOM 2607 C CD  . GLU A 1 340 ? -11.442 21.629  -17.149 1.00 54.22 340 A 1 
ATOM 2608 O OE1 . GLU A 1 340 ? -12.007 20.803  -17.910 1.00 47.57 340 A 1 
ATOM 2609 O OE2 . GLU A 1 340 ? -12.072 22.373  -16.379 1.00 48.26 340 A 1 
ATOM 2610 N N   . ARG A 1 341 ? -7.577  24.660  -17.161 1.00 70.82 341 A 1 
ATOM 2611 C CA  . ARG A 1 341 ? -7.189  25.511  -18.278 1.00 72.29 341 A 1 
ATOM 2612 C C   . ARG A 1 341 ? -5.677  25.508  -18.474 1.00 73.21 341 A 1 
ATOM 2613 O O   . ARG A 1 341 ? -5.199  25.413  -19.605 1.00 72.71 341 A 1 
ATOM 2614 C CB  . ARG A 1 341 ? -7.710  26.933  -18.047 1.00 69.08 341 A 1 
ATOM 2615 C CG  . ARG A 1 341 ? -7.425  27.879  -19.204 1.00 60.62 341 A 1 
ATOM 2616 C CD  . ARG A 1 341 ? -8.129  29.214  -18.995 1.00 60.33 341 A 1 
ATOM 2617 N NE  . ARG A 1 341 ? -7.653  29.882  -17.793 1.00 53.02 341 A 1 
ATOM 2618 C CZ  . ARG A 1 341 ? -8.170  31.013  -17.301 1.00 49.69 341 A 1 
ATOM 2619 N NH1 . ARG A 1 341 ? -9.178  31.601  -17.930 1.00 46.55 341 A 1 
ATOM 2620 N NH2 . ARG A 1 341 ? -7.681  31.555  -16.215 1.00 44.33 341 A 1 
ATOM 2621 N N   . GLU A 1 342 ? -4.930  25.590  -17.382 1.00 68.23 342 A 1 
ATOM 2622 C CA  . GLU A 1 342 ? -3.480  25.601  -17.468 1.00 70.39 342 A 1 
ATOM 2623 C C   . GLU A 1 342 ? -2.946  24.278  -18.021 1.00 69.99 342 A 1 
ATOM 2624 O O   . GLU A 1 342 ? -2.065  24.280  -18.888 1.00 71.49 342 A 1 
ATOM 2625 C CB  . GLU A 1 342 ? -2.873  25.891  -16.088 1.00 69.81 342 A 1 
ATOM 2626 C CG  . GLU A 1 342 ? -1.356  26.000  -16.081 1.00 61.74 342 A 1 
ATOM 2627 C CD  . GLU A 1 342 ? -0.852  27.209  -16.853 1.00 56.84 342 A 1 
ATOM 2628 O OE1 . GLU A 1 342 ? -1.643  28.145  -17.093 1.00 48.47 342 A 1 
ATOM 2629 O OE2 . GLU A 1 342 ? 0.343   27.224  -17.212 1.00 49.33 342 A 1 
ATOM 2630 N N   . ALA A 1 343 ? -3.485  23.171  -17.546 1.00 76.32 343 A 1 
ATOM 2631 C CA  . ALA A 1 343 ? -3.062  21.864  -18.035 1.00 76.33 343 A 1 
ATOM 2632 C C   . ALA A 1 343 ? -3.361  21.708  -19.524 1.00 75.69 343 A 1 
ATOM 2633 O O   . ALA A 1 343 ? -2.553  21.160  -20.277 1.00 74.44 343 A 1 
ATOM 2634 C CB  . ALA A 1 343 ? -3.744  20.762  -17.237 1.00 76.17 343 A 1 
ATOM 2635 N N   . ARG A 1 344 ? -4.531  22.189  -19.948 1.00 71.46 344 A 1 
ATOM 2636 C CA  . ARG A 1 344 ? -4.890  22.134  -21.360 1.00 71.11 344 A 1 
ATOM 2637 C C   . ARG A 1 344 ? -3.933  22.962  -22.205 1.00 70.71 344 A 1 
ATOM 2638 O O   . ARG A 1 344 ? -3.517  22.519  -23.282 1.00 71.34 344 A 1 
ATOM 2639 C CB  . ARG A 1 344 ? -6.329  22.613  -21.538 1.00 70.18 344 A 1 
ATOM 2640 C CG  . ARG A 1 344 ? -6.846  22.473  -22.957 1.00 65.23 344 A 1 
ATOM 2641 C CD  . ARG A 1 344 ? -8.305  22.883  -23.027 1.00 64.87 344 A 1 
ATOM 2642 N NE  . ARG A 1 344 ? -8.844  22.743  -24.379 1.00 57.99 344 A 1 
ATOM 2643 C CZ  . ARG A 1 344 ? -10.105 22.993  -24.719 1.00 54.25 344 A 1 
ATOM 2644 N NH1 . ARG A 1 344 ? -10.977 23.392  -23.797 1.00 51.19 344 A 1 
ATOM 2645 N NH2 . ARG A 1 344 ? -10.497 22.841  -25.965 1.00 48.57 344 A 1 
ATOM 2646 N N   . VAL A 1 345 ? -3.591  24.148  -21.739 1.00 73.70 345 A 1 
ATOM 2647 C CA  . VAL A 1 345 ? -2.653  25.012  -22.458 1.00 73.27 345 A 1 
ATOM 2648 C C   . VAL A 1 345 ? -1.290  24.348  -22.583 1.00 73.84 345 A 1 
ATOM 2649 O O   . VAL A 1 345 ? -0.663  24.385  -23.647 1.00 73.30 345 A 1 
ATOM 2650 C CB  . VAL A 1 345 ? -2.544  26.382  -21.757 1.00 72.12 345 A 1 
ATOM 2651 C CG1 . VAL A 1 345 ? -1.361  27.176  -22.289 1.00 64.17 345 A 1 
ATOM 2652 C CG2 . VAL A 1 345 ? -3.831  27.163  -21.947 1.00 65.03 345 A 1 
ATOM 2653 N N   . LEU A 1 346 ? -0.827  23.736  -21.513 1.00 74.11 346 A 1 
ATOM 2654 C CA  . LEU A 1 346 ? 0.481   23.096  -21.533 1.00 74.18 346 A 1 
ATOM 2655 C C   . LEU A 1 346 ? 0.525   21.897  -22.475 1.00 72.84 346 A 1 
ATOM 2656 O O   . LEU A 1 346 ? 1.567   21.618  -23.075 1.00 72.30 346 A 1 
ATOM 2657 C CB  . LEU A 1 346 ? 0.870   22.674  -20.117 1.00 75.11 346 A 1 
ATOM 2658 C CG  . LEU A 1 346 ? 1.158   23.835  -19.164 1.00 68.77 346 A 1 
ATOM 2659 C CD1 . LEU A 1 346 ? 1.272   23.328  -17.732 1.00 62.20 346 A 1 
ATOM 2660 C CD2 . LEU A 1 346 ? 2.417   24.578  -19.561 1.00 62.64 346 A 1 
ATOM 2661 N N   . ARG A 1 347 ? -0.596  21.186  -22.630 1.00 65.45 347 A 1 
ATOM 2662 C CA  . ARG A 1 347 ? -0.645  20.073  -23.583 1.00 66.10 347 A 1 
ATOM 2663 C C   . ARG A 1 347 ? -0.439  20.540  -25.017 1.00 65.40 347 A 1 
ATOM 2664 O O   . ARG A 1 347 ? 0.193   19.848  -25.808 1.00 66.14 347 A 1 
ATOM 2665 C CB  . ARG A 1 347 ? -1.980  19.329  -23.472 1.00 65.90 347 A 1 
ATOM 2666 C CG  . ARG A 1 347 ? -2.017  18.320  -22.339 1.00 59.67 347 A 1 
ATOM 2667 C CD  . ARG A 1 347 ? -3.276  17.481  -22.422 1.00 59.35 347 A 1 
ATOM 2668 N NE  . ARG A 1 347 ? -3.254  16.383  -21.453 1.00 52.93 347 A 1 
ATOM 2669 C CZ  . ARG A 1 347 ? -4.211  15.467  -21.347 1.00 49.37 347 A 1 
ATOM 2670 N NH1 . ARG A 1 347 ? -5.275  15.512  -22.136 1.00 47.49 347 A 1 
ATOM 2671 N NH2 . ARG A 1 347 ? -4.103  14.503  -20.454 1.00 45.07 347 A 1 
ATOM 2672 N N   . TYR A 1 348 ? -0.965  21.693  -25.351 1.00 64.07 348 A 1 
ATOM 2673 C CA  . TYR A 1 348 ? -0.761  22.237  -26.692 1.00 64.19 348 A 1 
ATOM 2674 C C   . TYR A 1 348 ? 0.710   22.566  -26.941 1.00 62.74 348 A 1 
ATOM 2675 O O   . TYR A 1 348 ? 1.220   22.357  -28.047 1.00 62.96 348 A 1 
ATOM 2676 C CB  . TYR A 1 348 ? -1.629  23.484  -26.898 1.00 64.01 348 A 1 
ATOM 2677 C CG  . TYR A 1 348 ? -3.068  23.176  -27.238 1.00 61.86 348 A 1 
ATOM 2678 C CD1 . TYR A 1 348 ? -3.931  22.663  -26.279 1.00 57.20 348 A 1 
ATOM 2679 C CD2 . TYR A 1 348 ? -3.559  23.399  -28.509 1.00 56.00 348 A 1 
ATOM 2680 C CE1 . TYR A 1 348 ? -5.250  22.365  -26.587 1.00 53.50 348 A 1 
ATOM 2681 C CE2 . TYR A 1 348 ? -4.883  23.117  -28.826 1.00 53.62 348 A 1 
ATOM 2682 C CZ  . TYR A 1 348 ? -5.722  22.600  -27.863 1.00 53.94 348 A 1 
ATOM 2683 O OH  . TYR A 1 348 ? -7.030  22.310  -28.174 1.00 51.10 348 A 1 
ATOM 2684 N N   . LYS A 1 349 ? 1.386   23.063  -25.918 1.00 68.78 349 A 1 
ATOM 2685 C CA  . LYS A 1 349 ? 2.799   23.397  -26.055 1.00 69.09 349 A 1 
ATOM 2686 C C   . LYS A 1 349 ? 3.676   22.164  -26.238 1.00 67.56 349 A 1 
ATOM 2687 O O   . LYS A 1 349 ? 4.736   22.263  -26.857 1.00 67.12 349 A 1 
ATOM 2688 C CB  . LYS A 1 349 ? 3.272   24.185  -24.837 1.00 69.35 349 A 1 
ATOM 2689 C CG  . LYS A 1 349 ? 2.677   25.579  -24.730 1.00 66.10 349 A 1 
ATOM 2690 C CD  . LYS A 1 349 ? 3.254   26.309  -23.528 1.00 64.47 349 A 1 
ATOM 2691 C CE  . LYS A 1 349 ? 2.753   27.745  -23.441 1.00 57.72 349 A 1 
ATOM 2692 N NZ  . LYS A 1 349 ? 3.340   28.465  -22.291 1.00 52.76 349 A 1 
ATOM 2693 N N   . GLU A 1 350 ? 3.247   21.027  -25.707 1.00 63.23 350 A 1 
ATOM 2694 C CA  . GLU A 1 350 ? 4.055   19.820  -25.784 1.00 62.23 350 A 1 
ATOM 2695 C C   . GLU A 1 350 ? 4.315   19.409  -27.231 1.00 60.71 350 A 1 
ATOM 2696 O O   . GLU A 1 350 ? 5.456   19.113  -27.613 1.00 59.81 350 A 1 
ATOM 2697 C CB  . GLU A 1 350 ? 3.374   18.685  -25.032 1.00 61.73 350 A 1 
ATOM 2698 C CG  . GLU A 1 350 ? 4.208   17.418  -24.948 1.00 55.13 350 A 1 
ATOM 2699 C CD  . GLU A 1 350 ? 3.505   16.297  -24.196 1.00 50.82 350 A 1 
ATOM 2700 O OE1 . GLU A 1 350 ? 2.304   16.441  -23.892 1.00 45.15 350 A 1 
ATOM 2701 O OE2 . GLU A 1 350 ? 4.148   15.274  -23.916 1.00 45.59 350 A 1 
ATOM 2702 N N   . LYS A 1 351 ? 3.263   19.382  -28.027 1.00 43.18 351 A 1 
ATOM 2703 C CA  . LYS A 1 351 ? 3.390   19.004  -29.427 1.00 43.44 351 A 1 
ATOM 2704 C C   . LYS A 1 351 ? 3.702   20.189  -30.333 1.00 42.99 351 A 1 
ATOM 2705 O O   . LYS A 1 351 ? 4.022   19.989  -31.501 1.00 41.87 351 A 1 
ATOM 2706 C CB  . LYS A 1 351 ? 2.117   18.306  -29.899 1.00 42.44 351 A 1 
ATOM 2707 C CG  . LYS A 1 351 ? 1.709   17.119  -29.038 1.00 40.31 351 A 1 
ATOM 2708 C CD  . LYS A 1 351 ? 2.777   16.039  -28.976 1.00 38.20 351 A 1 
ATOM 2709 C CE  . LYS A 1 351 ? 2.943   15.318  -30.292 1.00 34.67 351 A 1 
ATOM 2710 N NZ  . LYS A 1 351 ? 3.924   14.213  -30.201 1.00 32.71 351 A 1 
ATOM 2711 N N   . LYS A 1 352 ? 3.603   21.380  -29.800 1.00 47.42 352 A 1 
ATOM 2712 C CA  . LYS A 1 352 ? 3.914   22.639  -30.472 1.00 47.65 352 A 1 
ATOM 2713 C C   . LYS A 1 352 ? 3.003   22.928  -31.660 1.00 47.56 352 A 1 
ATOM 2714 O O   . LYS A 1 352 ? 3.232   23.887  -32.393 1.00 47.07 352 A 1 
ATOM 2715 C CB  . LYS A 1 352 ? 5.394   22.675  -30.881 1.00 46.32 352 A 1 
ATOM 2716 C CG  . LYS A 1 352 ? 5.941   24.063  -31.225 1.00 42.95 352 A 1 
ATOM 2717 C CD  . LYS A 1 352 ? 5.805   25.034  -30.064 1.00 40.73 352 A 1 
ATOM 2718 C CE  . LYS A 1 352 ? 6.384   26.392  -30.419 1.00 36.86 352 A 1 
ATOM 2719 N NZ  . LYS A 1 352 ? 6.170   27.385  -29.351 1.00 34.87 352 A 1 
ATOM 2720 N N   . LYS A 1 353 ? 1.958   22.138  -31.857 1.00 50.72 353 A 1 
ATOM 2721 C CA  . LYS A 1 353 ? 1.004   22.383  -32.923 1.00 51.04 353 A 1 
ATOM 2722 C C   . LYS A 1 353 ? -0.349  21.791  -32.558 1.00 50.77 353 A 1 
ATOM 2723 O O   . LYS A 1 353 ? -0.435  20.653  -32.121 1.00 48.83 353 A 1 
ATOM 2724 C CB  . LYS A 1 353 ? 1.494   21.796  -34.243 1.00 49.40 353 A 1 
ATOM 2725 C CG  . LYS A 1 353 ? 0.563   22.082  -35.413 1.00 46.11 353 A 1 
ATOM 2726 C CD  . LYS A 1 353 ? 1.114   21.556  -36.721 1.00 42.85 353 A 1 
ATOM 2727 C CE  . LYS A 1 353 ? 0.180   21.869  -37.866 1.00 38.69 353 A 1 
ATOM 2728 N NZ  . LYS A 1 353 ? 0.718   21.412  -39.170 1.00 35.18 353 A 1 
ATOM 2729 N N   . SER A 1 354 ? -1.412  22.561  -32.773 1.00 46.91 354 A 1 
ATOM 2730 C CA  . SER A 1 354 ? -2.765  22.077  -32.556 1.00 47.09 354 A 1 
ATOM 2731 C C   . SER A 1 354 ? -3.214  21.230  -33.748 1.00 46.08 354 A 1 
ATOM 2732 O O   . SER A 1 354 ? -2.673  21.328  -34.846 1.00 44.15 354 A 1 
ATOM 2733 C CB  . SER A 1 354 ? -3.726  23.247  -32.341 1.00 45.90 354 A 1 
ATOM 2734 O OG  . SER A 1 354 ? -3.377  23.988  -31.193 1.00 43.15 354 A 1 
ATOM 2735 N N   . ARG A 1 355 ? -4.235  20.394  -33.518 1.00 46.73 355 A 1 
ATOM 2736 C CA  . ARG A 1 355 ? -4.777  19.548  -34.575 1.00 47.99 355 A 1 
ATOM 2737 C C   . ARG A 1 355 ? -5.471  20.399  -35.633 1.00 47.68 355 A 1 
ATOM 2738 O O   . ARG A 1 355 ? -6.134  21.390  -35.315 1.00 45.91 355 A 1 
ATOM 2739 C CB  . ARG A 1 355 ? -5.738  18.523  -33.973 1.00 46.33 355 A 1 
ATOM 2740 C CG  . ARG A 1 355 ? -5.013  17.492  -33.119 1.00 43.44 355 A 1 
ATOM 2741 C CD  . ARG A 1 355 ? -5.982  16.552  -32.410 1.00 41.62 355 A 1 
ATOM 2742 N NE  . ARG A 1 355 ? -6.601  17.197  -31.255 1.00 38.61 355 A 1 
ATOM 2743 C CZ  . ARG A 1 355 ? -6.115  17.147  -30.017 1.00 36.37 355 A 1 
ATOM 2744 N NH1 . ARG A 1 355 ? -4.998  16.476  -29.757 1.00 35.58 355 A 1 
ATOM 2745 N NH2 . ARG A 1 355 ? -6.747  17.765  -29.027 1.00 33.39 355 A 1 
ATOM 2746 N N   . LYS A 1 356 ? -5.325  20.014  -36.888 1.00 46.37 356 A 1 
ATOM 2747 C CA  . LYS A 1 356 ? -5.795  20.826  -38.006 1.00 45.86 356 A 1 
ATOM 2748 C C   . LYS A 1 356 ? -7.303  21.032  -37.986 1.00 44.66 356 A 1 
ATOM 2749 O O   . LYS A 1 356 ? -7.789  22.142  -38.210 1.00 42.70 356 A 1 
ATOM 2750 C CB  . LYS A 1 356 ? -5.357  20.193  -39.330 1.00 44.07 356 A 1 
ATOM 2751 C CG  . LYS A 1 356 ? -5.724  21.010  -40.553 1.00 41.20 356 A 1 
ATOM 2752 C CD  . LYS A 1 356 ? -5.233  20.358  -41.833 1.00 38.05 356 A 1 
ATOM 2753 C CE  . LYS A 1 356 ? -5.612  21.178  -43.064 1.00 34.94 356 A 1 
ATOM 2754 N NZ  . LYS A 1 356 ? -5.143  20.554  -44.311 1.00 32.06 356 A 1 
ATOM 2755 N N   . PHE A 1 357 ? -8.072  19.972  -37.739 1.00 45.26 357 A 1 
ATOM 2756 C CA  . PHE A 1 357 ? -9.532  20.083  -37.744 1.00 44.90 357 A 1 
ATOM 2757 C C   . PHE A 1 357 ? -10.044 20.953  -36.603 1.00 44.28 357 A 1 
ATOM 2758 O O   . PHE A 1 357 ? -11.098 21.579  -36.736 1.00 41.99 357 A 1 
ATOM 2759 C CB  . PHE A 1 357 ? -10.177 18.701  -37.711 1.00 43.00 357 A 1 
ATOM 2760 C CG  . PHE A 1 357 ? -9.792  17.862  -36.521 1.00 40.32 357 A 1 
ATOM 2761 C CD1 . PHE A 1 357 ? -10.448 18.021  -35.310 1.00 36.62 357 A 1 
ATOM 2762 C CD2 . PHE A 1 357 ? -8.799  16.908  -36.621 1.00 36.14 357 A 1 
ATOM 2763 C CE1 . PHE A 1 357 ? -10.101 17.251  -34.216 1.00 33.45 357 A 1 
ATOM 2764 C CE2 . PHE A 1 357 ? -8.450  16.131  -35.529 1.00 33.30 357 A 1 
ATOM 2765 C CZ  . PHE A 1 357 ? -9.108  16.300  -34.325 1.00 32.76 357 A 1 
ATOM 2766 N N   . GLU A 1 358 ? -9.352  20.989  -35.497 1.00 40.60 358 A 1 
ATOM 2767 C CA  . GLU A 1 358 ? -9.757  21.840  -34.388 1.00 41.32 358 A 1 
ATOM 2768 C C   . GLU A 1 358 ? -9.615  23.318  -34.731 1.00 40.91 358 A 1 
ATOM 2769 O O   . GLU A 1 358 ? -10.460 24.133  -34.349 1.00 39.67 358 A 1 
ATOM 2770 C CB  . GLU A 1 358 ? -8.935  21.516  -33.140 1.00 40.39 358 A 1 
ATOM 2771 C CG  . GLU A 1 358 ? -9.256  20.159  -32.544 1.00 37.21 358 A 1 
ATOM 2772 C CD  . GLU A 1 358 ? -8.454  19.882  -31.277 1.00 33.49 358 A 1 
ATOM 2773 O OE1 . GLU A 1 358 ? -7.562  20.689  -30.954 1.00 31.23 358 A 1 
ATOM 2774 O OE2 . GLU A 1 358 ? -8.712  18.863  -30.625 1.00 31.24 358 A 1 
ATOM 2775 N N   . LYS A 1 359 ? -8.589  23.661  -35.453 1.00 44.72 359 A 1 
ATOM 2776 C CA  . LYS A 1 359 ? -8.386  25.045  -35.855 1.00 44.71 359 A 1 
ATOM 2777 C C   . LYS A 1 359 ? -9.404  25.492  -36.899 1.00 45.65 359 A 1 
ATOM 2778 O O   . LYS A 1 359 ? -9.961  26.590  -36.810 1.00 44.59 359 A 1 
ATOM 2779 C CB  . LYS A 1 359 ? -6.972  25.239  -36.405 1.00 42.95 359 A 1 
ATOM 2780 C CG  . LYS A 1 359 ? -5.872  25.106  -35.371 1.00 39.33 359 A 1 
ATOM 2781 C CD  . LYS A 1 359 ? -4.504  25.345  -35.993 1.00 35.98 359 A 1 
ATOM 2782 C CE  . LYS A 1 359 ? -3.395  25.275  -34.968 1.00 32.15 359 A 1 
ATOM 2783 N NZ  . LYS A 1 359 ? -2.068  25.514  -35.583 1.00 29.52 359 A 1 
ATOM 2784 N N   . THR A 1 360 ? -9.643  24.648  -37.896 1.00 46.42 360 A 1 
ATOM 2785 C CA  . THR A 1 360 ? -10.509 25.027  -39.009 1.00 47.77 360 A 1 
ATOM 2786 C C   . THR A 1 360 ? -11.981 25.049  -38.606 1.00 47.39 360 A 1 
ATOM 2787 O O   . THR A 1 360 ? -12.655 26.076  -38.742 1.00 46.50 360 A 1 
ATOM 2788 C CB  . THR A 1 360 ? -10.299 24.066  -40.186 1.00 47.29 360 A 1 
ATOM 2789 O OG1 . THR A 1 360 ? -8.920  24.047  -40.542 1.00 44.24 360 A 1 
ATOM 2790 C CG2 . THR A 1 360 ? -11.123 24.505  -41.387 1.00 42.45 360 A 1 
ATOM 2791 N N   . THR A 1 361 ? -12.519 23.942  -38.133 1.00 42.13 361 A 1 
ATOM 2792 C CA  . THR A 1 361 ? -13.925 23.818  -37.764 1.00 42.48 361 A 1 
ATOM 2793 C C   . THR A 1 361 ? -14.057 22.857  -36.589 1.00 42.06 361 A 1 
ATOM 2794 O O   . THR A 1 361 ? -13.082 22.240  -36.160 1.00 41.48 361 A 1 
ATOM 2795 C CB  . THR A 1 361 ? -14.791 23.310  -38.933 1.00 41.79 361 A 1 
ATOM 2796 O OG1 . THR A 1 361 ? -14.215 22.126  -39.481 1.00 39.66 361 A 1 
ATOM 2797 C CG2 . THR A 1 361 ? -14.923 24.354  -40.024 1.00 38.70 361 A 1 
ATOM 2798 N N   . ARG A 1 362 ? -15.280 22.716  -36.056 1.00 47.72 362 A 1 
ATOM 2799 C CA  . ARG A 1 362 ? -15.542 21.760  -34.986 1.00 49.47 362 A 1 
ATOM 2800 C C   . ARG A 1 362 ? -15.656 20.355  -35.592 1.00 49.13 362 A 1 
ATOM 2801 O O   . ARG A 1 362 ? -16.718 19.941  -36.047 1.00 47.29 362 A 1 
ATOM 2802 C CB  . ARG A 1 362 ? -16.809 22.124  -34.214 1.00 48.01 362 A 1 
ATOM 2803 C CG  . ARG A 1 362 ? -16.682 23.450  -33.444 1.00 44.89 362 A 1 
ATOM 2804 C CD  . ARG A 1 362 ? -17.548 24.540  -34.055 1.00 41.78 362 A 1 
ATOM 2805 N NE  . ARG A 1 362 ? -17.130 25.878  -33.610 1.00 38.70 362 A 1 
ATOM 2806 C CZ  . ARG A 1 362 ? -16.314 26.681  -34.309 1.00 35.71 362 A 1 
ATOM 2807 N NH1 . ARG A 1 362 ? -15.844 26.288  -35.483 1.00 34.47 362 A 1 
ATOM 2808 N NH2 . ARG A 1 362 ? -16.001 27.862  -33.831 1.00 32.57 362 A 1 
ATOM 2809 N N   . TYR A 1 363 ? -14.550 19.662  -35.604 1.00 48.57 363 A 1 
ATOM 2810 C CA  . TYR A 1 363 ? -14.456 18.358  -36.248 1.00 49.31 363 A 1 
ATOM 2811 C C   . TYR A 1 363 ? -15.308 17.292  -35.560 1.00 49.29 363 A 1 
ATOM 2812 O O   . TYR A 1 363 ? -15.870 16.419  -36.226 1.00 47.54 363 A 1 
ATOM 2813 C CB  . TYR A 1 363 ? -12.994 17.913  -36.281 1.00 47.84 363 A 1 
ATOM 2814 C CG  . TYR A 1 363 ? -12.761 16.614  -37.012 1.00 46.15 363 A 1 
ATOM 2815 C CD1 . TYR A 1 363 ? -12.692 16.581  -38.401 1.00 42.78 363 A 1 
ATOM 2816 C CD2 . TYR A 1 363 ? -12.598 15.427  -36.313 1.00 42.19 363 A 1 
ATOM 2817 C CE1 . TYR A 1 363 ? -12.475 15.399  -39.076 1.00 38.65 363 A 1 
ATOM 2818 C CE2 . TYR A 1 363 ? -12.378 14.234  -36.978 1.00 39.10 363 A 1 
ATOM 2819 C CZ  . TYR A 1 363 ? -12.310 14.222  -38.359 1.00 38.14 363 A 1 
ATOM 2820 O OH  . TYR A 1 363 ? -12.096 13.046  -39.018 1.00 36.96 363 A 1 
ATOM 2821 N N   . ALA A 1 364 ? -15.426 17.355  -34.262 1.00 52.34 364 A 1 
ATOM 2822 C CA  . ALA A 1 364 ? -16.178 16.360  -33.520 1.00 52.91 364 A 1 
ATOM 2823 C C   . ALA A 1 364 ? -17.653 16.343  -33.906 1.00 52.85 364 A 1 
ATOM 2824 O O   . ALA A 1 364 ? -18.294 15.285  -33.887 1.00 52.06 364 A 1 
ATOM 2825 C CB  . ALA A 1 364 ? -16.024 16.609  -32.025 1.00 51.60 364 A 1 
ATOM 2826 N N   . THR A 1 365 ? -18.208 17.483  -34.259 1.00 49.50 365 A 1 
ATOM 2827 C CA  . THR A 1 365 ? -19.623 17.573  -34.595 1.00 49.85 365 A 1 
ATOM 2828 C C   . THR A 1 365 ? -19.921 16.936  -35.954 1.00 50.70 365 A 1 
ATOM 2829 O O   . THR A 1 365 ? -20.887 16.176  -36.089 1.00 49.58 365 A 1 
ATOM 2830 C CB  . THR A 1 365 ? -20.076 19.032  -34.588 1.00 48.01 365 A 1 
ATOM 2831 O OG1 . THR A 1 365 ? -19.731 19.639  -33.339 1.00 44.38 365 A 1 
ATOM 2832 C CG2 . THR A 1 365 ? -21.579 19.133  -34.775 1.00 42.81 365 A 1 
ATOM 2833 N N   . ARG A 1 366 ? -19.124 17.235  -36.952 1.00 50.55 366 A 1 
ATOM 2834 C CA  . ARG A 1 366 ? -19.356 16.752  -38.313 1.00 51.96 366 A 1 
ATOM 2835 C C   . ARG A 1 366 ? -18.059 16.181  -38.884 1.00 52.13 366 A 1 
ATOM 2836 O O   . ARG A 1 366 ? -17.247 16.916  -39.435 1.00 52.86 366 A 1 
ATOM 2837 C CB  . ARG A 1 366 ? -19.869 17.883  -39.198 1.00 50.55 366 A 1 
ATOM 2838 C CG  . ARG A 1 366 ? -21.156 18.508  -38.667 1.00 47.19 366 A 1 
ATOM 2839 C CD  . ARG A 1 366 ? -22.395 17.760  -39.170 1.00 45.95 366 A 1 
ATOM 2840 N NE  . ARG A 1 366 ? -23.529 17.890  -38.266 1.00 41.89 366 A 1 
ATOM 2841 C CZ  . ARG A 1 366 ? -24.115 19.051  -37.960 1.00 39.36 366 A 1 
ATOM 2842 N NH1 . ARG A 1 366 ? -23.672 20.196  -38.453 1.00 37.32 366 A 1 
ATOM 2843 N NH2 . ARG A 1 366 ? -25.142 19.065  -37.141 1.00 35.69 366 A 1 
ATOM 2844 N N   . LYS A 1 367 ? -17.875 14.880  -38.744 1.00 53.56 367 A 1 
ATOM 2845 C CA  . LYS A 1 367 ? -16.652 14.240  -39.223 1.00 54.19 367 A 1 
ATOM 2846 C C   . LYS A 1 367 ? -16.623 14.104  -40.744 1.00 54.20 367 A 1 
ATOM 2847 O O   . LYS A 1 367 ? -15.639 14.464  -41.379 1.00 54.72 367 A 1 
ATOM 2848 C CB  . LYS A 1 367 ? -16.488 12.868  -38.569 1.00 53.46 367 A 1 
ATOM 2849 C CG  . LYS A 1 367 ? -16.273 12.926  -37.062 1.00 49.13 367 A 1 
ATOM 2850 C CD  . LYS A 1 367 ? -16.115 11.547  -36.466 1.00 47.55 367 A 1 
ATOM 2851 C CE  . LYS A 1 367 ? -15.896 11.614  -34.961 1.00 44.22 367 A 1 
ATOM 2852 N NZ  . LYS A 1 367 ? -15.773 10.268  -34.368 1.00 41.75 367 A 1 
ATOM 2853 N N   . ALA A 1 368 ? -17.720 13.574  -41.311 1.00 52.89 368 A 1 
ATOM 2854 C CA  . ALA A 1 368 ? -17.773 13.345  -42.750 1.00 53.02 368 A 1 
ATOM 2855 C C   . ALA A 1 368 ? -17.709 14.657  -43.532 1.00 52.99 368 A 1 
ATOM 2856 O O   . ALA A 1 368 ? -16.996 14.764  -44.542 1.00 52.47 368 A 1 
ATOM 2857 C CB  . ALA A 1 368 ? -19.030 12.565  -43.114 1.00 52.13 368 A 1 
ATOM 2858 N N   . TYR A 1 369 ? -18.452 15.650  -43.066 1.00 49.69 369 A 1 
ATOM 2859 C CA  . TYR A 1 369 ? -18.453 16.948  -43.739 1.00 50.09 369 A 1 
ATOM 2860 C C   . TYR A 1 369 ? -17.089 17.629  -43.653 1.00 50.24 369 A 1 
ATOM 2861 O O   . TYR A 1 369 ? -16.630 18.238  -44.617 1.00 50.47 369 A 1 
ATOM 2862 C CB  . TYR A 1 369 ? -19.540 17.835  -43.137 1.00 48.79 369 A 1 
ATOM 2863 C CG  . TYR A 1 369 ? -19.641 19.192  -43.792 1.00 45.25 369 A 1 
ATOM 2864 C CD1 . TYR A 1 369 ? -20.207 19.327  -45.055 1.00 41.95 369 A 1 
ATOM 2865 C CD2 . TYR A 1 369 ? -19.182 20.331  -43.145 1.00 41.03 369 A 1 
ATOM 2866 C CE1 . TYR A 1 369 ? -20.304 20.561  -45.652 1.00 37.90 369 A 1 
ATOM 2867 C CE2 . TYR A 1 369 ? -19.272 21.569  -43.739 1.00 37.23 369 A 1 
ATOM 2868 C CZ  . TYR A 1 369 ? -19.841 21.690  -44.994 1.00 36.57 369 A 1 
ATOM 2869 O OH  . TYR A 1 369 ? -19.927 22.919  -45.585 1.00 34.14 369 A 1 
ATOM 2870 N N   . ALA A 1 370 ? -16.440 17.510  -42.507 1.00 50.17 370 A 1 
ATOM 2871 C CA  . ALA A 1 370 ? -15.124 18.102  -42.336 1.00 49.81 370 A 1 
ATOM 2872 C C   . ALA A 1 370 ? -14.089 17.445  -43.240 1.00 48.63 370 A 1 
ATOM 2873 O O   . ALA A 1 370 ? -13.176 18.115  -43.731 1.00 48.48 370 A 1 
ATOM 2874 C CB  . ALA A 1 370 ? -14.686 18.007  -40.878 1.00 49.62 370 A 1 
ATOM 2875 N N   . GLU A 1 371 ? -14.227 16.147  -43.460 1.00 56.40 371 A 1 
ATOM 2876 C CA  . GLU A 1 371 ? -13.303 15.440  -44.339 1.00 56.30 371 A 1 
ATOM 2877 C C   . GLU A 1 371 ? -13.510 15.839  -45.799 1.00 55.56 371 A 1 
ATOM 2878 O O   . GLU A 1 371 ? -12.548 15.918  -46.568 1.00 54.30 371 A 1 
ATOM 2879 C CB  . GLU A 1 371 ? -13.460 13.930  -44.175 1.00 54.89 371 A 1 
ATOM 2880 C CG  . GLU A 1 371 ? -12.437 13.116  -44.950 1.00 50.95 371 A 1 
ATOM 2881 C CD  . GLU A 1 371 ? -12.611 11.619  -44.751 1.00 47.64 371 A 1 
ATOM 2882 O OE1 . GLU A 1 371 ? -13.574 11.222  -44.057 1.00 44.51 371 A 1 
ATOM 2883 O OE2 . GLU A 1 371 ? -11.805 10.851  -45.294 1.00 43.55 371 A 1 
ATOM 2884 N N   . ALA A 1 372 ? -14.753 16.077  -46.183 1.00 50.13 372 A 1 
ATOM 2885 C CA  . ALA A 1 372 ? -15.051 16.435  -47.565 1.00 50.41 372 A 1 
ATOM 2886 C C   . ALA A 1 372 ? -14.496 17.805  -47.940 1.00 49.26 372 A 1 
ATOM 2887 O O   . ALA A 1 372 ? -14.059 18.005  -49.083 1.00 47.44 372 A 1 
ATOM 2888 C CB  . ALA A 1 372 ? -16.563 16.395  -47.791 1.00 49.51 372 A 1 
ATOM 2889 N N   . ARG A 1 373 ? -14.497 18.724  -47.013 1.00 51.11 373 A 1 
ATOM 2890 C CA  . ARG A 1 373 ? -14.019 20.081  -47.297 1.00 51.69 373 A 1 
ATOM 2891 C C   . ARG A 1 373 ? -12.528 20.165  -47.612 1.00 50.81 373 A 1 
ATOM 2892 O O   . ARG A 1 373 ? -12.160 20.824  -48.587 1.00 49.14 373 A 1 
ATOM 2893 C CB  . ARG A 1 373 ? -14.364 21.012  -46.133 1.00 49.57 373 A 1 
ATOM 2894 C CG  . ARG A 1 373 ? -15.841 21.293  -45.984 1.00 46.95 373 A 1 
ATOM 2895 C CD  . ARG A 1 373 ? -16.094 22.222  -44.806 1.00 45.57 373 A 1 
ATOM 2896 N NE  . ARG A 1 373 ? -15.568 23.559  -45.055 1.00 42.82 373 A 1 
ATOM 2897 C CZ  . ARG A 1 373 ? -15.504 24.525  -44.133 1.00 41.20 373 A 1 
ATOM 2898 N NH1 . ARG A 1 373 ? -15.931 24.299  -42.899 1.00 40.43 373 A 1 
ATOM 2899 N NH2 . ARG A 1 373 ? -15.022 25.703  -44.451 1.00 38.20 373 A 1 
ATOM 2900 N N   . PRO A 1 374 ? -11.651 19.560  -46.835 1.00 45.89 374 A 1 
ATOM 2901 C CA  . PRO A 1 374 ? -10.218 19.794  -47.026 1.00 46.64 374 A 1 
ATOM 2902 C C   . PRO A 1 374 ? -9.525  18.839  -47.997 1.00 46.34 374 A 1 
ATOM 2903 O O   . PRO A 1 374 ? -8.298  18.787  -48.006 1.00 45.82 374 A 1 
ATOM 2904 C CB  . PRO A 1 374 ? -9.651  19.614  -45.613 1.00 45.94 374 A 1 
ATOM 2905 C CG  . PRO A 1 374 ? -10.512 18.551  -45.033 1.00 46.54 374 A 1 
ATOM 2906 C CD  . PRO A 1 374 ? -11.889 18.791  -45.614 1.00 48.51 374 A 1 
ATOM 2907 N N   . ARG A 1 375 ? -10.249 18.106  -48.837 1.00 53.31 375 A 1 
ATOM 2908 C CA  . ARG A 1 375 ? -9.600  17.155  -49.747 1.00 53.85 375 A 1 
ATOM 2909 C C   . ARG A 1 375 ? -8.649  17.854  -50.715 1.00 52.33 375 A 1 
ATOM 2910 O O   . ARG A 1 375 ? -7.525  17.397  -50.912 1.00 51.23 375 A 1 
ATOM 2911 C CB  . ARG A 1 375 ? -10.649 16.347  -50.515 1.00 52.53 375 A 1 
ATOM 2912 C CG  . ARG A 1 375 ? -11.516 15.488  -49.623 1.00 50.85 375 A 1 
ATOM 2913 C CD  . ARG A 1 375 ? -12.503 14.648  -50.423 1.00 49.66 375 A 1 
ATOM 2914 N NE  . ARG A 1 375 ? -11.894 13.438  -50.957 1.00 47.47 375 A 1 
ATOM 2915 C CZ  . ARG A 1 375 ? -12.542 12.528  -51.684 1.00 45.86 375 A 1 
ATOM 2916 N NH1 . ARG A 1 375 ? -13.809 12.707  -51.990 1.00 45.93 375 A 1 
ATOM 2917 N NH2 . ARG A 1 375 ? -11.907 11.448  -52.107 1.00 43.78 375 A 1 
ATOM 2918 N N   . ILE A 1 376 ? -9.075  18.936  -51.287 1.00 47.75 376 A 1 
ATOM 2919 C CA  . ILE A 1 376 ? -8.227  19.695  -52.205 1.00 49.11 376 A 1 
ATOM 2920 C C   . ILE A 1 376 ? -7.049  20.306  -51.449 1.00 48.37 376 A 1 
ATOM 2921 O O   . ILE A 1 376 ? -5.899  20.201  -51.883 1.00 46.38 376 A 1 
ATOM 2922 C CB  . ILE A 1 376 ? -9.048  20.779  -52.928 1.00 47.79 376 A 1 
ATOM 2923 C CG1 . ILE A 1 376 ? -10.164 20.126  -53.749 1.00 45.28 376 A 1 
ATOM 2924 C CG2 . ILE A 1 376 ? -8.145  21.620  -53.819 1.00 44.90 376 A 1 
ATOM 2925 C CD1 . ILE A 1 376 ? -11.168 21.122  -54.309 1.00 43.03 376 A 1 
ATOM 2926 N N   . LYS A 1 377 ? -7.325  20.893  -50.314 1.00 44.30 377 A 1 
ATOM 2927 C CA  . LYS A 1 377 ? -6.272  21.488  -49.486 1.00 45.65 377 A 1 
ATOM 2928 C C   . LYS A 1 377 ? -5.322  20.426  -48.940 1.00 45.73 377 A 1 
ATOM 2929 O O   . LYS A 1 377 ? -4.118  20.677  -48.800 1.00 43.34 377 A 1 
ATOM 2930 C CB  . LYS A 1 377 ? -6.890  22.280  -48.335 1.00 44.40 377 A 1 
ATOM 2931 C CG  . LYS A 1 377 ? -7.711  23.474  -48.790 1.00 40.96 377 A 1 
ATOM 2932 C CD  . LYS A 1 377 ? -8.319  24.213  -47.615 1.00 37.95 377 A 1 
ATOM 2933 C CE  . LYS A 1 377 ? -9.141  25.396  -48.072 1.00 34.22 377 A 1 
ATOM 2934 N NZ  . LYS A 1 377 ? -9.777  26.098  -46.922 1.00 30.53 377 A 1 
ATOM 2935 N N   . GLY A 1 378 ? -5.852  19.258  -48.656 1.00 48.56 378 A 1 
ATOM 2936 C CA  . GLY A 1 378 ? -5.027  18.176  -48.132 1.00 49.08 378 A 1 
ATOM 2937 C C   . GLY A 1 378 ? -3.980  17.712  -49.119 1.00 48.37 378 A 1 
ATOM 2938 O O   . GLY A 1 378 ? -2.848  17.417  -48.736 1.00 46.73 378 A 1 
ATOM 2939 N N   . ARG A 1 379 ? -4.342  17.659  -50.409 1.00 47.29 379 A 1 
ATOM 2940 C CA  . ARG A 1 379 ? -3.363  17.284  -51.427 1.00 49.00 379 A 1 
ATOM 2941 C C   . ARG A 1 379 ? -2.257  18.317  -51.543 1.00 47.52 379 A 1 
ATOM 2942 O O   . ARG A 1 379 ? -1.091  17.967  -51.712 1.00 46.43 379 A 1 
ATOM 2943 C CB  . ARG A 1 379 ? -4.049  17.081  -52.773 1.00 47.53 379 A 1 
ATOM 2944 C CG  . ARG A 1 379 ? -4.915  15.833  -52.805 1.00 44.69 379 A 1 
ATOM 2945 C CD  . ARG A 1 379 ? -5.479  15.589  -54.195 1.00 42.67 379 A 1 
ATOM 2946 N NE  . ARG A 1 379 ? -6.240  14.357  -54.257 1.00 39.02 379 A 1 
ATOM 2947 C CZ  . ARG A 1 379 ? -6.779  13.852  -55.363 1.00 36.52 379 A 1 
ATOM 2948 N NH1 . ARG A 1 379 ? -6.638  14.485  -56.520 1.00 35.26 379 A 1 
ATOM 2949 N NH2 . ARG A 1 379 ? -7.449  12.716  -55.315 1.00 34.01 379 A 1 
ATOM 2950 N N   . PHE A 1 380 ? -2.598  19.576  -51.462 1.00 42.11 380 A 1 
ATOM 2951 C CA  . PHE A 1 380 ? -1.591  20.622  -51.473 1.00 42.30 380 A 1 
ATOM 2952 C C   . PHE A 1 380 ? -0.666  20.513  -50.263 1.00 41.61 380 A 1 
ATOM 2953 O O   . PHE A 1 380 ? 0.556   20.644  -50.392 1.00 41.12 380 A 1 
ATOM 2954 C CB  . PHE A 1 380 ? -2.253  22.002  -51.491 1.00 42.06 380 A 1 
ATOM 2955 C CG  . PHE A 1 380 ? -3.037  22.290  -52.742 1.00 40.85 380 A 1 
ATOM 2956 C CD1 . PHE A 1 380 ? -2.716  21.688  -53.949 1.00 37.93 380 A 1 
ATOM 2957 C CD2 . PHE A 1 380 ? -4.107  23.176  -52.702 1.00 38.16 380 A 1 
ATOM 2958 C CE1 . PHE A 1 380 ? -3.439  21.964  -55.093 1.00 35.28 380 A 1 
ATOM 2959 C CE2 . PHE A 1 380 ? -4.826  23.458  -53.837 1.00 35.87 380 A 1 
ATOM 2960 C CZ  . PHE A 1 380 ? -4.498  22.860  -55.041 1.00 34.81 380 A 1 
ATOM 2961 N N   . ALA A 1 381 ? -1.221  20.255  -49.103 1.00 40.36 381 A 1 
ATOM 2962 C CA  . ALA A 1 381 ? -0.422  20.086  -47.900 1.00 40.71 381 A 1 
ATOM 2963 C C   . ALA A 1 381 ? 0.495   18.883  -48.007 1.00 40.02 381 A 1 
ATOM 2964 O O   . ALA A 1 381 ? 1.648   18.925  -47.579 1.00 38.42 381 A 1 
ATOM 2965 C CB  . ALA A 1 381 ? -1.335  19.965  -46.679 1.00 39.21 381 A 1 
ATOM 2966 N N   . LYS A 1 382 ? -0.001  17.797  -48.594 1.00 41.24 382 A 1 
ATOM 2967 C CA  . LYS A 1 382 ? 0.812   16.607  -48.778 1.00 41.85 382 A 1 
ATOM 2968 C C   . LYS A 1 382 ? 1.996   16.890  -49.697 1.00 41.15 382 A 1 
ATOM 2969 O O   . LYS A 1 382 ? 3.107   16.418  -49.439 1.00 38.57 382 A 1 
ATOM 2970 C CB  . LYS A 1 382 ? -0.040  15.474  -49.345 1.00 40.26 382 A 1 
ATOM 2971 C CG  . LYS A 1 382 ? 0.706   14.158  -49.504 1.00 37.97 382 A 1 
ATOM 2972 C CD  . LYS A 1 382 ? -0.199  13.072  -50.042 1.00 34.77 382 A 1 
ATOM 2973 C CE  . LYS A 1 382 ? 0.559   11.761  -50.221 1.00 31.38 382 A 1 
ATOM 2974 N NZ  . LYS A 1 382 ? -0.305  10.697  -50.766 1.00 28.96 382 A 1 
ATOM 2975 N N   . ARG A 1 383 ? 1.766   17.637  -50.757 1.00 35.01 383 A 1 
ATOM 2976 C CA  . ARG A 1 383 ? 2.844   18.021  -51.657 1.00 35.39 383 A 1 
ATOM 2977 C C   . ARG A 1 383 ? 3.894   18.845  -50.937 1.00 34.94 383 A 1 
ATOM 2978 O O   . ARG A 1 383 ? 5.099   18.615  -51.106 1.00 32.85 383 A 1 
ATOM 2979 C CB  . ARG A 1 383 ? 2.276   18.791  -52.848 1.00 32.97 383 A 1 
ATOM 2980 C CG  . ARG A 1 383 ? 3.322   19.241  -53.850 1.00 31.60 383 A 1 
ATOM 2981 C CD  . ARG A 1 383 ? 2.689   20.002  -54.995 1.00 29.41 383 A 1 
ATOM 2982 N NE  . ARG A 1 383 ? 3.685   20.511  -55.936 1.00 27.84 383 A 1 
ATOM 2983 C CZ  . ARG A 1 383 ? 3.412   21.222  -57.008 1.00 26.50 383 A 1 
ATOM 2984 N NH1 . ARG A 1 383 ? 2.166   21.532  -57.305 1.00 26.25 383 A 1 
ATOM 2985 N NH2 . ARG A 1 383 ? 4.388   21.640  -57.785 1.00 25.09 383 A 1 
ATOM 2986 N N   . SER A 1 384 ? 3.460   19.796  -50.122 1.00 37.36 384 A 1 
ATOM 2987 C CA  . SER A 1 384 ? 4.388   20.619  -49.355 1.00 38.12 384 A 1 
ATOM 2988 C C   . SER A 1 384 ? 5.188   19.787  -48.367 1.00 38.20 384 A 1 
ATOM 2989 O O   . SER A 1 384 ? 6.394   19.983  -48.212 1.00 34.99 384 A 1 
ATOM 2990 C CB  . SER A 1 384 ? 3.627   21.718  -48.618 1.00 35.38 384 A 1 
ATOM 2991 O OG  . SER A 1 384 ? 2.957   22.569  -49.532 1.00 33.09 384 A 1 
ATOM 2992 N N   . ASP A 1 385 ? 4.537   18.849  -47.724 1.00 38.51 385 A 1 
ATOM 2993 C CA  . ASP A 1 385 ? 5.225   17.981  -46.771 1.00 39.21 385 A 1 
ATOM 2994 C C   . ASP A 1 385 ? 6.275   17.113  -47.455 1.00 38.98 385 A 1 
ATOM 2995 O O   . ASP A 1 385 ? 7.360   16.892  -46.900 1.00 35.93 385 A 1 
ATOM 2996 C CB  . ASP A 1 385 ? 4.219   17.104  -46.033 1.00 37.04 385 A 1 
ATOM 2997 C CG  . ASP A 1 385 ? 3.318   17.884  -45.098 1.00 34.71 385 A 1 
ATOM 2998 O OD1 . ASP A 1 385 ? 3.678   19.017  -44.732 1.00 32.49 385 A 1 
ATOM 2999 O OD2 . ASP A 1 385 ? 2.258   17.354  -44.725 1.00 32.96 385 A 1 
ATOM 3000 N N   . ALA A 1 386 ? 5.959   16.616  -48.636 1.00 36.44 386 A 1 
ATOM 3001 C CA  . ALA A 1 386 ? 6.925   15.812  -49.387 1.00 37.24 386 A 1 
ATOM 3002 C C   . ALA A 1 386 ? 8.153   16.638  -49.761 1.00 37.13 386 A 1 
ATOM 3003 O O   . ALA A 1 386 ? 9.285   16.155  -49.658 1.00 35.17 386 A 1 
ATOM 3004 C CB  . ALA A 1 386 ? 6.263   15.232  -50.632 1.00 35.47 386 A 1 
ATOM 3005 N N   . GLU A 1 387 ? 7.937   17.860  -50.185 1.00 36.04 387 A 1 
ATOM 3006 C CA  . GLU A 1 387 ? 9.059   18.739  -50.514 1.00 36.84 387 A 1 
ATOM 3007 C C   . GLU A 1 387 ? 9.899   19.052  -49.280 1.00 36.77 387 A 1 
ATOM 3008 O O   . GLU A 1 387 ? 11.131  19.103  -49.364 1.00 34.36 387 A 1 
ATOM 3009 C CB  . GLU A 1 387 ? 8.540   20.031  -51.147 1.00 34.63 387 A 1 
ATOM 3010 C CG  . GLU A 1 387 ? 7.949   19.837  -52.531 1.00 32.24 387 A 1 
ATOM 3011 C CD  . GLU A 1 387 ? 7.354   21.109  -53.106 1.00 30.57 387 A 1 
ATOM 3012 O OE1 . GLU A 1 387 ? 7.276   22.121  -52.374 1.00 29.07 387 A 1 
ATOM 3013 O OE2 . GLU A 1 387 ? 6.965   21.101  -54.286 1.00 30.51 387 A 1 
ATOM 3014 N N   . MET A 1 388 ? 9.255   19.242  -48.147 1.00 37.45 388 A 1 
ATOM 3015 C CA  . MET A 1 388 ? 9.963   19.517  -46.905 1.00 39.15 388 A 1 
ATOM 3016 C C   . MET A 1 388 ? 10.804  18.323  -46.454 1.00 38.92 388 A 1 
ATOM 3017 O O   . MET A 1 388 ? 11.902  18.501  -45.927 1.00 37.61 388 A 1 
ATOM 3018 C CB  . MET A 1 388 ? 8.967   19.877  -45.802 1.00 37.82 388 A 1 
ATOM 3019 C CG  . MET A 1 388 ? 8.283   21.213  -46.005 1.00 35.55 388 A 1 
ATOM 3020 S SD  . MET A 1 388 ? 7.007   21.502  -44.751 1.00 33.22 388 A 1 
ATOM 3021 C CE  . MET A 1 388 ? 6.274   22.976  -45.414 1.00 31.69 388 A 1 
ATOM 3022 N N   . GLU A 1 389 ? 10.295  17.119  -46.651 1.00 36.52 389 A 1 
ATOM 3023 C CA  . GLU A 1 389 ? 11.024  15.920  -46.242 1.00 36.81 389 A 1 
ATOM 3024 C C   . GLU A 1 389 ? 12.287  15.713  -47.076 1.00 36.48 389 A 1 
ATOM 3025 O O   . GLU A 1 389 ? 13.326  15.290  -46.551 1.00 34.36 389 A 1 
ATOM 3026 C CB  . GLU A 1 389 ? 10.116  14.697  -46.337 1.00 35.14 389 A 1 
ATOM 3027 C CG  . GLU A 1 389 ? 10.766  13.418  -45.846 1.00 32.89 389 A 1 
ATOM 3028 C CD  . GLU A 1 389 ? 9.840   12.215  -45.936 1.00 31.53 389 A 1 
ATOM 3029 O OE1 . GLU A 1 389 ? 8.676   12.373  -46.353 1.00 30.32 389 A 1 
ATOM 3030 O OE2 . GLU A 1 389 ? 10.290  11.113  -45.585 1.00 31.16 389 A 1 
ATOM 3031 N N   . VAL A 1 390 ? 12.196  15.991  -48.343 1.00 37.43 390 A 1 
ATOM 3032 C CA  . VAL A 1 390 ? 13.339  15.790  -49.233 1.00 38.55 390 A 1 
ATOM 3033 C C   . VAL A 1 390 ? 14.474  16.769  -48.911 1.00 38.77 390 A 1 
ATOM 3034 O O   . VAL A 1 390 ? 15.642  16.381  -48.852 1.00 36.66 390 A 1 
ATOM 3035 C CB  . VAL A 1 390 ? 12.907  15.908  -50.700 1.00 35.97 390 A 1 
ATOM 3036 C CG1 . VAL A 1 390 ? 14.111  15.880  -51.633 1.00 33.96 390 A 1 
ATOM 3037 C CG2 . VAL A 1 390 ? 11.959  14.773  -51.068 1.00 35.23 390 A 1 
ATOM 3038 N N   . ASP A 1 391 ? 14.139  18.026  -48.700 1.00 38.79 391 A 1 
ATOM 3039 C CA  . ASP A 1 391 ? 15.145  19.054  -48.466 1.00 39.92 391 A 1 
ATOM 3040 C C   . ASP A 1 391 ? 15.293  19.334  -46.976 1.00 39.43 391 A 1 
ATOM 3041 O O   . ASP A 1 391 ? 14.374  19.837  -46.330 1.00 37.41 391 A 1 
ATOM 3042 C CB  . ASP A 1 391 ? 14.772  20.331  -49.212 1.00 38.09 391 A 1 
ATOM 3043 C CG  . ASP A 1 391 ? 14.836  20.167  -50.721 1.00 36.34 391 A 1 
ATOM 3044 O OD1 . ASP A 1 391 ? 15.573  19.279  -51.190 1.00 35.10 391 A 1 
ATOM 3045 O OD2 . ASP A 1 391 ? 14.156  20.939  -51.423 1.00 35.89 391 A 1 
ATOM 3046 N N   . GLN A 1 392 ? 16.447  19.018  -46.446 1.00 34.49 392 A 1 
ATOM 3047 C CA  . GLN A 1 392 ? 16.712  19.222  -45.025 1.00 36.03 392 A 1 
ATOM 3048 C C   . GLN A 1 392 ? 16.828  20.704  -44.665 1.00 35.39 392 A 1 
ATOM 3049 O O   . GLN A 1 392 ? 16.346  21.129  -43.612 1.00 33.56 392 A 1 
ATOM 3050 C CB  . GLN A 1 392 ? 18.002  18.496  -44.626 1.00 34.53 392 A 1 
ATOM 3051 C CG  . GLN A 1 392 ? 17.892  16.979  -44.697 1.00 34.00 392 A 1 
ATOM 3052 C CD  . GLN A 1 392 ? 16.948  16.421  -43.659 1.00 32.36 392 A 1 
ATOM 3053 O OE1 . GLN A 1 392 ? 16.897  16.890  -42.526 1.00 32.77 392 A 1 
ATOM 3054 N NE2 . GLN A 1 392 ? 16.183  15.401  -44.033 1.00 31.68 392 A 1 
ATOM 3055 N N   . THR A 1 393 ? 17.472  21.478  -45.521 1.00 37.48 393 A 1 
ATOM 3056 C CA  . THR A 1 393 ? 17.687  22.891  -45.239 1.00 38.03 393 A 1 
ATOM 3057 C C   . THR A 1 393 ? 16.364  23.670  -45.257 1.00 37.89 393 A 1 
ATOM 3058 O O   . THR A 1 393 ? 16.120  24.501  -44.375 1.00 35.22 393 A 1 
ATOM 3059 C CB  . THR A 1 393 ? 18.654  23.505  -46.254 1.00 35.49 393 A 1 
ATOM 3060 O OG1 . THR A 1 393 ? 18.163  23.298  -47.577 1.00 33.81 393 A 1 
ATOM 3061 C CG2 . THR A 1 393 ? 20.028  22.870  -46.133 1.00 35.23 393 A 1 
ATOM 3062 N N   . PHE A 1 394 ? 15.513  23.386  -46.219 1.00 36.86 394 A 1 
ATOM 3063 C CA  . PHE A 1 394 ? 14.242  24.076  -46.322 1.00 38.19 394 A 1 
ATOM 3064 C C   . PHE A 1 394 ? 13.252  23.617  -45.258 1.00 38.03 394 A 1 
ATOM 3065 O O   . PHE A 1 394 ? 12.390  24.392  -44.841 1.00 35.87 394 A 1 
ATOM 3066 C CB  . PHE A 1 394 ? 13.636  23.859  -47.709 1.00 35.66 394 A 1 
ATOM 3067 C CG  . PHE A 1 394 ? 14.507  24.339  -48.845 1.00 34.79 394 A 1 
ATOM 3068 C CD1 . PHE A 1 394 ? 15.298  25.468  -48.718 1.00 33.22 394 A 1 
ATOM 3069 C CD2 . PHE A 1 394 ? 14.518  23.651  -50.057 1.00 34.16 394 A 1 
ATOM 3070 C CE1 . PHE A 1 394 ? 16.092  25.891  -49.764 1.00 32.15 394 A 1 
ATOM 3071 C CE2 . PHE A 1 394 ? 15.306  24.081  -51.106 1.00 30.39 394 A 1 
ATOM 3072 C CZ  . PHE A 1 394 ? 16.102  25.200  -50.958 1.00 30.16 394 A 1 
ATOM 3073 N N   . SER A 1 395 ? 13.365  22.381  -44.830 1.00 40.43 395 A 1 
ATOM 3074 C CA  . SER A 1 395 ? 12.385  21.792  -43.922 1.00 40.94 395 A 1 
ATOM 3075 C C   . SER A 1 395 ? 12.326  22.513  -42.581 1.00 40.27 395 A 1 
ATOM 3076 O O   . SER A 1 395 ? 11.234  22.775  -42.072 1.00 38.66 395 A 1 
ATOM 3077 C CB  . SER A 1 395 ? 12.685  20.312  -43.713 1.00 39.95 395 A 1 
ATOM 3078 O OG  . SER A 1 395 ? 13.917  20.125  -43.045 1.00 38.57 395 A 1 
ATOM 3079 N N   . THR A 1 396 ? 13.469  22.839  -42.000 1.00 41.59 396 A 1 
ATOM 3080 C CA  . THR A 1 396 ? 13.494  23.405  -40.657 1.00 42.62 396 A 1 
ATOM 3081 C C   . THR A 1 396 ? 12.705  24.715  -40.558 1.00 42.54 396 A 1 
ATOM 3082 O O   . THR A 1 396 ? 11.854  24.865  -39.674 1.00 39.90 396 A 1 
ATOM 3083 C CB  . THR A 1 396 ? 14.941  23.649  -40.208 1.00 39.49 396 A 1 
ATOM 3084 O OG1 . THR A 1 396 ? 15.609  24.487  -41.153 1.00 37.87 396 A 1 
ATOM 3085 C CG2 . THR A 1 396 ? 15.688  22.334  -40.091 1.00 39.50 396 A 1 
ATOM 3086 N N   . ALA A 1 397 ? 12.954  25.634  -41.488 1.00 41.88 397 A 1 
ATOM 3087 C CA  . ALA A 1 397 ? 12.230  26.903  -41.479 1.00 42.95 397 A 1 
ATOM 3088 C C   . ALA A 1 397 ? 10.789  26.732  -41.943 1.00 42.71 397 A 1 
ATOM 3089 O O   . ALA A 1 397 ? 9.873   27.372  -41.408 1.00 40.34 397 A 1 
ATOM 3090 C CB  . ALA A 1 397 ? 12.963  27.913  -42.342 1.00 40.82 397 A 1 
ATOM 3091 N N   . ALA A 1 398 ? 10.550  25.859  -42.910 1.00 42.35 398 A 1 
ATOM 3092 C CA  . ALA A 1 398 ? 9.200   25.618  -43.406 1.00 43.32 398 A 1 
ATOM 3093 C C   . ALA A 1 398 ? 8.317   24.946  -42.354 1.00 43.06 398 A 1 
ATOM 3094 O O   . ALA A 1 398 ? 7.115   25.210  -42.288 1.00 40.60 398 A 1 
ATOM 3095 C CB  . ALA A 1 398 ? 9.255   24.769  -44.671 1.00 41.04 398 A 1 
ATOM 3096 N N   . LEU A 1 399 ? 8.878   24.091  -41.524 1.00 39.39 399 A 1 
ATOM 3097 C CA  . LEU A 1 399 ? 8.136   23.472  -40.431 1.00 40.61 399 A 1 
ATOM 3098 C C   . LEU A 1 399 ? 7.715   24.514  -39.402 1.00 39.92 399 A 1 
ATOM 3099 O O   . LEU A 1 399 ? 6.604   24.448  -38.866 1.00 37.60 399 A 1 
ATOM 3100 C CB  . LEU A 1 399 ? 8.980   22.384  -39.771 1.00 37.53 399 A 1 
ATOM 3101 C CG  . LEU A 1 399 ? 9.198   21.116  -40.595 1.00 36.80 399 A 1 
ATOM 3102 C CD1 . LEU A 1 399 ? 10.305  20.278  -39.975 1.00 36.51 399 A 1 
ATOM 3103 C CD2 . LEU A 1 399 ? 7.917   20.307  -40.724 1.00 38.81 399 A 1 
ATOM 3104 N N   . SER A 1 400 ? 8.578   25.473  -39.133 1.00 43.80 400 A 1 
ATOM 3105 C CA  . SER A 1 400 ? 8.230   26.563  -38.232 1.00 44.45 400 A 1 
ATOM 3106 C C   . SER A 1 400 ? 7.059   27.374  -38.793 1.00 44.18 400 A 1 
ATOM 3107 O O   . SER A 1 400 ? 6.135   27.740  -38.059 1.00 40.86 400 A 1 
ATOM 3108 C CB  . SER A 1 400 ? 9.437   27.471  -38.001 1.00 41.79 400 A 1 
ATOM 3109 O OG  . SER A 1 400 ? 10.504  26.744  -37.435 1.00 40.57 400 A 1 
ATOM 3110 N N   . ASP A 1 401 ? 7.099   27.624  -40.077 1.00 38.53 401 A 1 
ATOM 3111 C CA  . ASP A 1 401 ? 6.002   28.330  -40.730 1.00 40.38 401 A 1 
ATOM 3112 C C   . ASP A 1 401 ? 4.709   27.521  -40.664 1.00 40.66 401 A 1 
ATOM 3113 O O   . ASP A 1 401 ? 3.636   28.063  -40.378 1.00 37.44 401 A 1 
ATOM 3114 C CB  . ASP A 1 401 ? 6.369   28.629  -42.187 1.00 36.82 401 A 1 
ATOM 3115 C CG  . ASP A 1 401 ? 5.334   29.488  -42.883 1.00 34.34 401 A 1 
ATOM 3116 O OD1 . ASP A 1 401 ? 4.657   30.281  -42.194 1.00 32.28 401 A 1 
ATOM 3117 O OD2 . ASP A 1 401 ? 5.196   29.384  -44.118 1.00 33.44 401 A 1 
ATOM 3118 N N   . SER A 1 402 ? 4.787   26.219  -40.896 1.00 40.01 402 A 1 
ATOM 3119 C CA  . SER A 1 402 ? 3.615   25.353  -40.855 1.00 41.44 402 A 1 
ATOM 3120 C C   . SER A 1 402 ? 3.014   25.268  -39.450 1.00 41.49 402 A 1 
ATOM 3121 O O   . SER A 1 402 ? 1.802   25.107  -39.304 1.00 38.64 402 A 1 
ATOM 3122 C CB  . SER A 1 402 ? 3.970   23.954  -41.348 1.00 38.69 402 A 1 
ATOM 3123 O OG  . SER A 1 402 ? 4.368   23.975  -42.706 1.00 38.19 402 A 1 
ATOM 3124 N N   . SER A 1 403 ? 3.834   25.376  -38.444 1.00 38.17 403 A 1 
ATOM 3125 C CA  . SER A 1 403 ? 3.350   25.316  -37.065 1.00 39.31 403 A 1 
ATOM 3126 C C   . SER A 1 403 ? 2.440   26.499  -36.739 1.00 39.59 403 A 1 
ATOM 3127 O O   . SER A 1 403 ? 1.420   26.339  -36.065 1.00 36.68 403 A 1 
ATOM 3128 C CB  . SER A 1 403 ? 4.522   25.279  -36.097 1.00 36.96 403 A 1 
ATOM 3129 O OG  . SER A 1 403 ? 5.289   24.102  -36.261 1.00 35.39 403 A 1 
ATOM 3130 N N   . TYR A 1 404 ? 2.786   27.669  -37.218 1.00 36.55 404 A 1 
ATOM 3131 C CA  . TYR A 1 404 ? 1.992   28.858  -36.962 1.00 37.81 404 A 1 
ATOM 3132 C C   . TYR A 1 404 ? 0.931   29.110  -38.036 1.00 37.34 404 A 1 
ATOM 3133 O O   . TYR A 1 404 ? 0.007   29.905  -37.807 1.00 35.21 404 A 1 
ATOM 3134 C CB  . TYR A 1 404 ? 2.911   30.070  -36.833 1.00 35.41 404 A 1 
ATOM 3135 C CG  . TYR A 1 404 ? 3.866   29.965  -35.668 1.00 34.49 404 A 1 
ATOM 3136 C CD1 . TYR A 1 404 ? 3.413   30.105  -34.362 1.00 34.20 404 A 1 
ATOM 3137 C CD2 . TYR A 1 404 ? 5.216   29.712  -35.876 1.00 34.67 404 A 1 
ATOM 3138 C CE1 . TYR A 1 404 ? 4.284   29.998  -33.292 1.00 33.08 404 A 1 
ATOM 3139 C CE2 . TYR A 1 404 ? 6.096   29.602  -34.805 1.00 31.85 404 A 1 
ATOM 3140 C CZ  . TYR A 1 404 ? 5.624   29.747  -33.515 1.00 31.58 404 A 1 
ATOM 3141 O OH  . TYR A 1 404 ? 6.492   29.641  -32.456 1.00 29.77 404 A 1 
ATOM 3142 N N   . SER A 1 405 ? 1.031   28.446  -39.177 1.00 37.27 405 A 1 
ATOM 3143 C CA  . SER A 1 405 ? 0.063   28.627  -40.254 1.00 39.06 405 A 1 
ATOM 3144 C C   . SER A 1 405 ? -1.299  28.064  -39.855 1.00 38.89 405 A 1 
ATOM 3145 O O   . SER A 1 405 ? -1.389  27.037  -39.178 1.00 37.04 405 A 1 
ATOM 3146 C CB  . SER A 1 405 ? 0.556   27.956  -41.527 1.00 37.80 405 A 1 
ATOM 3147 O OG  . SER A 1 405 ? -0.336  28.163  -42.593 1.00 36.49 405 A 1 
ATOM 3148 N N   . THR A 1 406 ? -2.352  28.735  -40.284 1.00 37.21 406 A 1 
ATOM 3149 C CA  . THR A 1 406 ? -3.713  28.324  -39.955 1.00 38.50 406 A 1 
ATOM 3150 C C   . THR A 1 406 ? -4.292  27.443  -41.063 1.00 38.28 406 A 1 
ATOM 3151 O O   . THR A 1 406 ? -3.743  26.383  -41.356 1.00 35.97 406 A 1 
ATOM 3152 C CB  . THR A 1 406 ? -4.595  29.550  -39.684 1.00 36.56 406 A 1 
ATOM 3153 O OG1 . THR A 1 406 ? -4.575  30.417  -40.828 1.00 34.66 406 A 1 
ATOM 3154 C CG2 . THR A 1 406 ? -4.087  30.312  -38.479 1.00 34.89 406 A 1 
ATOM 3155 N N   . VAL A 1 407 ? -5.399  27.859  -41.666 1.00 36.70 407 A 1 
ATOM 3156 C CA  . VAL A 1 407 ? -6.066  27.058  -42.696 1.00 38.01 407 A 1 
ATOM 3157 C C   . VAL A 1 407 ? -5.185  26.831  -43.931 1.00 37.65 407 A 1 
ATOM 3158 O O   . VAL A 1 407 ? -5.076  25.692  -44.394 1.00 35.45 407 A 1 
ATOM 3159 C CB  . VAL A 1 407 ? -7.418  27.683  -43.085 1.00 35.88 407 A 1 
ATOM 3160 C CG1 . VAL A 1 407 ? -8.101  26.860  -44.167 1.00 33.66 407 A 1 
ATOM 3161 C CG2 . VAL A 1 407 ? -8.319  27.796  -41.873 1.00 34.54 407 A 1 
ATOM 3162 N N   . PRO A 1 408 ? -4.566  27.868  -44.501 1.00 36.66 408 A 1 
ATOM 3163 C CA  . PRO A 1 408 ? -3.670  27.620  -45.633 1.00 37.67 408 A 1 
ATOM 3164 C C   . PRO A 1 408 ? -2.359  26.988  -45.162 1.00 37.37 408 A 1 
ATOM 3165 O O   . PRO A 1 408 ? -1.694  27.500  -44.272 1.00 35.31 408 A 1 
ATOM 3166 C CB  . PRO A 1 408 ? -3.438  29.012  -46.230 1.00 35.53 408 A 1 
ATOM 3167 C CG  . PRO A 1 408 ? -3.644  29.942  -45.090 1.00 35.15 408 A 1 
ATOM 3168 C CD  . PRO A 1 408 ? -4.703  29.297  -44.237 1.00 37.49 408 A 1 
ATOM 3169 N N   . TRP A 1 409 ? -2.030  25.876  -45.778 1.00 33.77 409 A 1 
ATOM 3170 C CA  . TRP A 1 409 ? -0.793  25.176  -45.436 1.00 34.60 409 A 1 
ATOM 3171 C C   . TRP A 1 409 ? 0.437   25.770  -46.098 1.00 34.25 409 A 1 
ATOM 3172 O O   . TRP A 1 409 ? 1.509   25.821  -45.499 1.00 31.19 409 A 1 
ATOM 3173 C CB  . TRP A 1 409 ? -0.911  23.703  -45.812 1.00 32.48 409 A 1 
ATOM 3174 C CG  . TRP A 1 409 ? -1.467  22.885  -44.725 1.00 31.41 409 A 1 
ATOM 3175 C CD1 . TRP A 1 409 ? -2.756  22.579  -44.492 1.00 28.18 409 A 1 
ATOM 3176 C CD2 . TRP A 1 409 ? -0.701  22.263  -43.665 1.00 28.73 409 A 1 
ATOM 3177 N NE1 . TRP A 1 409 ? -2.864  21.813  -43.373 1.00 26.94 409 A 1 
ATOM 3178 C CE2 . TRP A 1 409 ? -1.633  21.588  -42.843 1.00 26.39 409 A 1 
ATOM 3179 C CE3 . TRP A 1 409 ? 0.640   22.209  -43.358 1.00 27.98 409 A 1 
ATOM 3180 C CZ2 . TRP A 1 409 ? -1.224  20.881  -41.731 1.00 24.64 409 A 1 
ATOM 3181 C CZ3 . TRP A 1 409 ? 1.048   21.499  -42.243 1.00 24.60 409 A 1 
ATOM 3182 C CH2 . TRP A 1 409 ? 0.124   20.835  -41.438 1.00 23.96 409 A 1 
ATOM 3183 N N   . PHE A 1 410 ? 0.265   26.175  -47.310 1.00 33.85 410 A 1 
ATOM 3184 C CA  . PHE A 1 410 ? 1.390   26.619  -48.122 1.00 34.64 410 A 1 
ATOM 3185 C C   . PHE A 1 410 ? 1.154   28.033  -48.661 1.00 33.35 410 A 1 
ATOM 3186 O O   . PHE A 1 410 ? 0.004   28.394  -48.904 1.00 28.59 410 A 1 
ATOM 3187 C CB  . PHE A 1 410 ? 1.616   25.634  -49.258 1.00 32.20 410 A 1 
ATOM 3188 C CG  . PHE A 1 410 ? 2.918   25.818  -49.988 1.00 30.93 410 A 1 
ATOM 3189 C CD1 . PHE A 1 410 ? 4.127   25.539  -49.361 1.00 28.29 410 A 1 
ATOM 3190 C CD2 . PHE A 1 410 ? 2.937   26.270  -51.294 1.00 27.86 410 A 1 
ATOM 3191 C CE1 . PHE A 1 410 ? 5.329   25.715  -50.028 1.00 27.10 410 A 1 
ATOM 3192 C CE2 . PHE A 1 410 ? 4.141   26.441  -51.967 1.00 26.89 410 A 1 
ATOM 3193 C CZ  . PHE A 1 410 ? 5.337   26.161  -51.333 1.00 25.67 410 A 1 
ATOM 3194 O OXT . PHE A 1 410 ? 2.138   28.780  -48.813 1.00 27.87 410 A 1 
ATOM 3195 N N   . MET B 2 1   ? 37.349  -11.144 -59.240 1.00 26.72 1   B 1 
ATOM 3196 C CA  . MET B 2 1   ? 38.475  -11.022 -58.307 1.00 39.79 1   B 1 
ATOM 3197 C C   . MET B 2 1   ? 38.201  -9.993  -57.212 1.00 41.60 1   B 1 
ATOM 3198 O O   . MET B 2 1   ? 38.410  -10.287 -56.039 1.00 38.36 1   B 1 
ATOM 3199 C CB  . MET B 2 1   ? 39.764  -10.670 -59.047 1.00 37.96 1   B 1 
ATOM 3200 C CG  . MET B 2 1   ? 40.225  -11.784 -59.976 1.00 37.98 1   B 1 
ATOM 3201 S SD  . MET B 2 1   ? 41.708  -11.375 -60.907 1.00 33.42 1   B 1 
ATOM 3202 C CE  . MET B 2 1   ? 42.962  -11.449 -59.626 1.00 30.29 1   B 1 
ATOM 3203 N N   . ARG B 2 2   ? 37.723  -8.821  -57.589 1.00 31.39 2   B 1 
ATOM 3204 C CA  . ARG B 2 2   ? 37.405  -7.758  -56.622 1.00 37.15 2   B 1 
ATOM 3205 C C   . ARG B 2 2   ? 36.397  -8.176  -55.554 1.00 35.84 2   B 1 
ATOM 3206 O O   . ARG B 2 2   ? 36.631  -7.902  -54.376 1.00 33.51 2   B 1 
ATOM 3207 C CB  . ARG B 2 2   ? 36.910  -6.498  -57.341 1.00 35.56 2   B 1 
ATOM 3208 C CG  . ARG B 2 2   ? 37.977  -5.820  -58.187 1.00 34.00 2   B 1 
ATOM 3209 C CD  . ARG B 2 2   ? 37.421  -4.580  -58.867 1.00 31.73 2   B 1 
ATOM 3210 N NE  . ARG B 2 2   ? 38.420  -3.926  -59.708 1.00 30.31 2   B 1 
ATOM 3211 C CZ  . ARG B 2 2   ? 38.200  -2.841  -60.452 1.00 28.95 2   B 1 
ATOM 3212 N NH1 . ARG B 2 2   ? 37.013  -2.270  -60.481 1.00 27.23 2   B 1 
ATOM 3213 N NH2 . ARG B 2 2   ? 39.167  -2.339  -61.173 1.00 27.44 2   B 1 
ATOM 3214 N N   . PRO B 2 3   ? 35.290  -8.847  -55.918 1.00 36.37 3   B 1 
ATOM 3215 C CA  . PRO B 2 3   ? 34.338  -9.250  -54.873 1.00 40.34 3   B 1 
ATOM 3216 C C   . PRO B 2 3   ? 34.835  -10.391 -53.992 1.00 40.43 3   B 1 
ATOM 3217 O O   . PRO B 2 3   ? 34.252  -10.648 -52.943 1.00 37.75 3   B 1 
ATOM 3218 C CB  . PRO B 2 3   ? 33.086  -9.672  -55.656 1.00 37.09 3   B 1 
ATOM 3219 C CG  . PRO B 2 3   ? 33.609  -10.095 -56.980 1.00 38.31 3   B 1 
ATOM 3220 C CD  . PRO B 2 3   ? 34.781  -9.173  -57.245 1.00 44.32 3   B 1 
ATOM 3221 N N   . ARG B 2 4   ? 35.898  -11.085 -54.389 1.00 33.69 4   B 1 
ATOM 3222 C CA  . ARG B 2 4   ? 36.442  -12.185 -53.607 1.00 39.55 4   B 1 
ATOM 3223 C C   . ARG B 2 4   ? 37.485  -11.742 -52.587 1.00 38.56 4   B 1 
ATOM 3224 O O   . ARG B 2 4   ? 37.753  -12.471 -51.638 1.00 35.76 4   B 1 
ATOM 3225 C CB  . ARG B 2 4   ? 37.033  -13.261 -54.522 1.00 37.16 4   B 1 
ATOM 3226 C CG  . ARG B 2 4   ? 35.989  -13.993 -55.357 1.00 35.64 4   B 1 
ATOM 3227 C CD  . ARG B 2 4   ? 36.604  -15.170 -56.107 1.00 32.68 4   B 1 
ATOM 3228 N NE  . ARG B 2 4   ? 37.537  -14.749 -57.145 1.00 30.99 4   B 1 
ATOM 3229 C CZ  . ARG B 2 4   ? 38.222  -15.575 -57.938 1.00 29.21 4   B 1 
ATOM 3230 N NH1 . ARG B 2 4   ? 38.082  -16.883 -57.811 1.00 27.09 4   B 1 
ATOM 3231 N NH2 . ARG B 2 4   ? 39.046  -15.097 -58.843 1.00 26.95 4   B 1 
ATOM 3232 N N   . GLN B 2 5   ? 38.082  -10.588 -52.781 1.00 36.20 5   B 1 
ATOM 3233 C CA  . GLN B 2 5   ? 39.137  -10.125 -51.883 1.00 40.39 5   B 1 
ATOM 3234 C C   . GLN B 2 5   ? 38.606  -9.540  -50.573 1.00 40.96 5   B 1 
ATOM 3235 O O   . GLN B 2 5   ? 39.116  -9.903  -49.500 1.00 38.92 5   B 1 
ATOM 3236 C CB  . GLN B 2 5   ? 40.036  -9.129  -52.611 1.00 38.37 5   B 1 
ATOM 3237 C CG  . GLN B 2 5   ? 41.249  -8.693  -51.799 1.00 36.70 5   B 1 
ATOM 3238 C CD  . GLN B 2 5   ? 42.176  -7.781  -52.586 1.00 33.12 5   B 1 
ATOM 3239 O OE1 . GLN B 2 5   ? 41.930  -7.477  -53.750 1.00 33.86 5   B 1 
ATOM 3240 N NE2 . GLN B 2 5   ? 43.251  -7.341  -51.957 1.00 32.19 5   B 1 
ATOM 3241 N N   . PRO B 2 6   ? 37.600  -8.651  -50.593 1.00 39.01 6   B 1 
ATOM 3242 C CA  . PRO B 2 6   ? 37.100  -8.070  -49.341 1.00 41.45 6   B 1 
ATOM 3243 C C   . PRO B 2 6   ? 36.504  -9.079  -48.354 1.00 41.21 6   B 1 
ATOM 3244 O O   . PRO B 2 6   ? 36.824  -8.993  -47.170 1.00 38.71 6   B 1 
ATOM 3245 C CB  . PRO B 2 6   ? 36.053  -7.041  -49.790 1.00 39.19 6   B 1 
ATOM 3246 C CG  . PRO B 2 6   ? 36.442  -6.700  -51.185 1.00 39.75 6   B 1 
ATOM 3247 C CD  . PRO B 2 6   ? 37.027  -7.972  -51.753 1.00 44.34 6   B 1 
ATOM 3248 N N   . PRO B 2 7   ? 35.680  -10.030 -48.791 1.00 37.13 7   B 1 
ATOM 3249 C CA  . PRO B 2 7   ? 35.126  -11.004 -47.834 1.00 39.04 7   B 1 
ATOM 3250 C C   . PRO B 2 7   ? 36.174  -11.859 -47.129 1.00 39.12 7   B 1 
ATOM 3251 O O   . PRO B 2 7   ? 36.086  -11.990 -45.903 1.00 36.55 7   B 1 
ATOM 3252 C CB  . PRO B 2 7   ? 34.153  -11.845 -48.662 1.00 36.76 7   B 1 
ATOM 3253 C CG  . PRO B 2 7   ? 33.782  -10.966 -49.808 1.00 37.54 7   B 1 
ATOM 3254 C CD  . PRO B 2 7   ? 35.026  -10.158 -50.090 1.00 42.16 7   B 1 
ATOM 3255 N N   . PRO B 2 8   ? 37.153  -12.428 -47.825 1.00 36.88 8   B 1 
ATOM 3256 C CA  . PRO B 2 8   ? 38.202  -13.165 -47.111 1.00 38.10 8   B 1 
ATOM 3257 C C   . PRO B 2 8   ? 39.001  -12.296 -46.152 1.00 37.82 8   B 1 
ATOM 3258 O O   . PRO B 2 8   ? 39.350  -12.752 -45.061 1.00 35.45 8   B 1 
ATOM 3259 C CB  . PRO B 2 8   ? 39.097  -13.726 -48.220 1.00 35.99 8   B 1 
ATOM 3260 C CG  . PRO B 2 8   ? 38.192  -13.857 -49.381 1.00 37.03 8   B 1 
ATOM 3261 C CD  . PRO B 2 8   ? 37.255  -12.672 -49.267 1.00 41.36 8   B 1 
ATOM 3262 N N   . SER B 2 9   ? 39.281  -11.063 -46.529 1.00 34.07 9   B 1 
ATOM 3263 C CA  . SER B 2 9   ? 40.006  -10.164 -45.638 1.00 36.25 9   B 1 
ATOM 3264 C C   . SER B 2 9   ? 39.177  -9.844  -44.396 1.00 35.53 9   B 1 
ATOM 3265 O O   . SER B 2 9   ? 39.700  -9.842  -43.283 1.00 33.38 9   B 1 
ATOM 3266 C CB  . SER B 2 9   ? 40.383  -8.878  -46.368 1.00 34.45 9   B 1 
ATOM 3267 O OG  . SER B 2 9   ? 41.264  -9.140  -47.441 1.00 32.90 9   B 1 
ATOM 3268 N N   . ALA B 2 10  ? 37.904  -9.599  -44.600 1.00 33.64 10  B 1 
ATOM 3269 C CA  . ALA B 2 10  ? 37.019  -9.342  -43.475 1.00 36.29 10  B 1 
ATOM 3270 C C   . ALA B 2 10  ? 36.859  -10.584 -42.602 1.00 35.62 10  B 1 
ATOM 3271 O O   . ALA B 2 10  ? 36.846  -10.489 -41.373 1.00 33.41 10  B 1 
ATOM 3272 C CB  . ALA B 2 10  ? 35.660  -8.863  -43.985 1.00 34.27 10  B 1 
ATOM 3273 N N   . MET B 2 11  ? 36.752  -11.748 -43.225 1.00 37.03 11  B 1 
ATOM 3274 C CA  . MET B 2 11  ? 36.618  -12.994 -42.490 1.00 37.67 11  B 1 
ATOM 3275 C C   . MET B 2 11  ? 37.890  -13.312 -41.704 1.00 37.15 11  B 1 
ATOM 3276 O O   . MET B 2 11  ? 37.817  -13.753 -40.554 1.00 34.43 11  B 1 
ATOM 3277 C CB  . MET B 2 11  ? 36.274  -14.133 -43.451 1.00 35.09 11  B 1 
ATOM 3278 C CG  . MET B 2 11  ? 35.981  -15.459 -42.779 1.00 35.92 11  B 1 
ATOM 3279 S SD  . MET B 2 11  ? 35.351  -16.702 -43.915 1.00 34.49 11  B 1 
ATOM 3280 C CE  . MET B 2 11  ? 36.783  -16.945 -44.971 1.00 32.93 11  B 1 
ATOM 3281 N N   . ASP B 2 12  ? 39.030  -13.075 -42.306 1.00 33.82 12  B 1 
ATOM 3282 C CA  . ASP B 2 12  ? 40.298  -13.286 -41.625 1.00 35.40 12  B 1 
ATOM 3283 C C   . ASP B 2 12  ? 40.447  -12.326 -40.444 1.00 33.96 12  B 1 
ATOM 3284 O O   . ASP B 2 12  ? 40.887  -12.723 -39.354 1.00 31.13 12  B 1 
ATOM 3285 C CB  . ASP B 2 12  ? 41.454  -13.099 -42.605 1.00 32.93 12  B 1 
ATOM 3286 C CG  . ASP B 2 12  ? 42.798  -13.481 -42.009 1.00 31.20 12  B 1 
ATOM 3287 O OD1 . ASP B 2 12  ? 42.859  -14.509 -41.309 1.00 30.92 12  B 1 
ATOM 3288 O OD2 . ASP B 2 12  ? 43.780  -12.759 -42.243 1.00 32.46 12  B 1 
ATOM 3289 N N   . ASN B 2 13  ? 40.056  -11.089 -40.634 1.00 32.41 13  B 1 
ATOM 3290 C CA  . ASN B 2 13  ? 40.065  -10.112 -39.550 1.00 32.85 13  B 1 
ATOM 3291 C C   . ASN B 2 13  ? 39.107  -10.519 -38.432 1.00 31.86 13  B 1 
ATOM 3292 O O   . ASN B 2 13  ? 39.391  -10.311 -37.253 1.00 28.94 13  B 1 
ATOM 3293 C CB  . ASN B 2 13  ? 39.693  -8.729  -40.092 1.00 30.37 13  B 1 
ATOM 3294 C CG  . ASN B 2 13  ? 39.891  -7.634  -39.074 1.00 28.32 13  B 1 
ATOM 3295 O OD1 . ASN B 2 13  ? 40.719  -7.730  -38.173 1.00 27.96 13  B 1 
ATOM 3296 N ND2 . ASN B 2 13  ? 39.132  -6.552  -39.202 1.00 29.29 13  B 1 
ATOM 3297 N N   . HIS B 2 14  ? 37.983  -11.120 -38.798 1.00 31.93 14  B 1 
ATOM 3298 C CA  . HIS B 2 14  ? 37.000  -11.576 -37.817 1.00 34.26 14  B 1 
ATOM 3299 C C   . HIS B 2 14  ? 37.482  -12.813 -37.055 1.00 33.36 14  B 1 
ATOM 3300 O O   . HIS B 2 14  ? 37.203  -12.954 -35.866 1.00 30.70 14  B 1 
ATOM 3301 C CB  . HIS B 2 14  ? 35.671  -11.857 -38.509 1.00 31.64 14  B 1 
ATOM 3302 C CG  . HIS B 2 14  ? 34.491  -11.404 -37.707 1.00 31.03 14  B 1 
ATOM 3303 N ND1 . HIS B 2 14  ? 34.022  -12.057 -36.604 1.00 30.25 14  B 1 
ATOM 3304 C CD2 . HIS B 2 14  ? 33.681  -10.327 -37.882 1.00 30.85 14  B 1 
ATOM 3305 C CE1 . HIS B 2 14  ? 32.977  -11.401 -36.128 1.00 30.23 14  B 1 
ATOM 3306 N NE2 . HIS B 2 14  ? 32.740  -10.344 -36.884 1.00 28.75 14  B 1 
ATOM 3307 N N   . GLN B 2 15  ? 38.192  -13.680 -37.741 1.00 31.78 15  B 1 
ATOM 3308 C CA  . GLN B 2 15  ? 38.725  -14.882 -37.102 1.00 32.07 15  B 1 
ATOM 3309 C C   . GLN B 2 15  ? 39.884  -14.571 -36.161 1.00 31.17 15  B 1 
ATOM 3310 O O   . GLN B 2 15  ? 39.981  -15.157 -35.079 1.00 28.97 15  B 1 
ATOM 3311 C CB  . GLN B 2 15  ? 39.162  -15.890 -38.163 1.00 30.12 15  B 1 
ATOM 3312 C CG  . GLN B 2 15  ? 38.005  -16.549 -38.897 1.00 29.46 15  B 1 
ATOM 3313 C CD  . GLN B 2 15  ? 38.477  -17.520 -39.963 1.00 27.76 15  B 1 
ATOM 3314 O OE1 . GLN B 2 15  ? 39.667  -17.620 -40.254 1.00 28.23 15  B 1 
ATOM 3315 N NE2 . GLN B 2 15  ? 37.554  -18.264 -40.551 1.00 27.77 15  B 1 
ATOM 3316 N N   . GLN B 2 16  ? 40.742  -13.666 -36.568 1.00 31.52 16  B 1 
ATOM 3317 C CA  . GLN B 2 16  ? 41.929  -13.323 -35.792 1.00 31.63 16  B 1 
ATOM 3318 C C   . GLN B 2 16  ? 41.784  -11.940 -35.168 1.00 31.03 16  B 1 
ATOM 3319 O O   . GLN B 2 16  ? 42.610  -11.045 -35.378 1.00 29.10 16  B 1 
ATOM 3320 C CB  . GLN B 2 16  ? 43.184  -13.400 -36.657 1.00 29.58 16  B 1 
ATOM 3321 C CG  . GLN B 2 16  ? 43.516  -14.813 -37.116 1.00 28.56 16  B 1 
ATOM 3322 C CD  . GLN B 2 16  ? 44.814  -14.868 -37.910 1.00 27.30 16  B 1 
ATOM 3323 O OE1 . GLN B 2 16  ? 45.398  -13.839 -38.232 1.00 27.82 16  B 1 
ATOM 3324 N NE2 . GLN B 2 16  ? 45.270  -16.068 -38.220 1.00 27.23 16  B 1 
ATOM 3325 N N   . GLN B 2 17  ? 40.727  -11.758 -34.403 1.00 31.94 17  B 1 
ATOM 3326 C CA  . GLN B 2 17  ? 40.569  -10.518 -33.661 1.00 31.94 17  B 1 
ATOM 3327 C C   . GLN B 2 17  ? 41.607  -10.461 -32.544 1.00 31.60 17  B 1 
ATOM 3328 O O   . GLN B 2 17  ? 41.646  -11.331 -31.671 1.00 29.27 17  B 1 
ATOM 3329 C CB  . GLN B 2 17  ? 39.163  -10.407 -33.095 1.00 29.55 17  B 1 
ATOM 3330 C CG  . GLN B 2 17  ? 38.117  -10.082 -34.157 1.00 27.87 17  B 1 
ATOM 3331 C CD  . GLN B 2 17  ? 36.705  -10.002 -33.586 1.00 25.82 17  B 1 
ATOM 3332 O OE1 . GLN B 2 17  ? 36.461  -10.372 -32.442 1.00 26.41 17  B 1 
ATOM 3333 N NE2 . GLN B 2 17  ? 35.767  -9.512  -34.378 1.00 25.55 17  B 1 
ATOM 3334 N N   . GLN B 2 18  ? 42.442  -9.440  -32.594 1.00 33.95 18  B 1 
ATOM 3335 C CA  . GLN B 2 18  ? 43.487  -9.233  -31.617 1.00 33.46 18  B 1 
ATOM 3336 C C   . GLN B 2 18  ? 43.339  -7.838  -31.012 1.00 33.16 18  B 1 
ATOM 3337 O O   . GLN B 2 18  ? 42.868  -6.922  -31.699 1.00 31.08 18  B 1 
ATOM 3338 C CB  . GLN B 2 18  ? 44.865  -9.389  -32.261 1.00 31.54 18  B 1 
ATOM 3339 C CG  . GLN B 2 18  ? 45.173  -10.804 -32.732 1.00 29.94 18  B 1 
ATOM 3340 C CD  . GLN B 2 18  ? 45.357  -11.777 -31.584 1.00 27.65 18  B 1 
ATOM 3341 O OE1 . GLN B 2 18  ? 45.831  -11.408 -30.513 1.00 27.89 18  B 1 
ATOM 3342 N NE2 . GLN B 2 18  ? 44.971  -13.023 -31.778 1.00 27.06 18  B 1 
ATOM 3343 N N   . PRO B 2 19  ? 43.717  -7.649  -29.775 1.00 37.81 19  B 1 
ATOM 3344 C CA  . PRO B 2 19  ? 43.682  -6.317  -29.158 1.00 38.15 19  B 1 
ATOM 3345 C C   . PRO B 2 19  ? 44.431  -5.242  -29.934 1.00 37.72 19  B 1 
ATOM 3346 O O   . PRO B 2 19  ? 43.948  -4.108  -29.988 1.00 35.65 19  B 1 
ATOM 3347 C CB  . PRO B 2 19  ? 44.288  -6.538  -27.771 1.00 35.83 19  B 1 
ATOM 3348 C CG  . PRO B 2 19  ? 44.040  -7.983  -27.483 1.00 35.67 19  B 1 
ATOM 3349 C CD  . PRO B 2 19  ? 44.097  -8.687  -28.814 1.00 38.56 19  B 1 
ATOM 3350 N N   . PRO B 2 20  ? 45.598  -5.536  -30.573 1.00 32.56 20  B 1 
ATOM 3351 C CA  . PRO B 2 20  ? 46.291  -4.504  -31.355 1.00 32.86 20  B 1 
ATOM 3352 C C   . PRO B 2 20  ? 45.519  -4.032  -32.583 1.00 32.46 20  B 1 
ATOM 3353 O O   . PRO B 2 20  ? 45.674  -2.885  -33.003 1.00 29.75 20  B 1 
ATOM 3354 C CB  . PRO B 2 20  ? 47.607  -5.170  -31.769 1.00 29.91 20  B 1 
ATOM 3355 C CG  . PRO B 2 20  ? 47.820  -6.240  -30.759 1.00 30.22 20  B 1 
ATOM 3356 C CD  . PRO B 2 20  ? 46.442  -6.727  -30.403 1.00 33.40 20  B 1 
ATOM 3357 N N   . ARG B 2 21  ? 44.691  -4.895  -33.170 1.00 29.15 21  B 1 
ATOM 3358 C CA  . ARG B 2 21  ? 43.957  -4.543  -34.381 1.00 29.56 21  B 1 
ATOM 3359 C C   . ARG B 2 21  ? 42.696  -3.742  -34.069 1.00 29.57 21  B 1 
ATOM 3360 O O   . ARG B 2 21  ? 42.502  -2.651  -34.611 1.00 27.29 21  B 1 
ATOM 3361 C CB  . ARG B 2 21  ? 43.603  -5.798  -35.184 1.00 27.04 21  B 1 
ATOM 3362 C CG  . ARG B 2 21  ? 44.805  -6.496  -35.799 1.00 25.42 21  B 1 
ATOM 3363 C CD  . ARG B 2 21  ? 44.349  -7.680  -36.647 1.00 23.22 21  B 1 
ATOM 3364 N NE  . ARG B 2 21  ? 45.480  -8.395  -37.243 1.00 23.00 21  B 1 
ATOM 3365 C CZ  . ARG B 2 21  ? 45.369  -9.440  -38.051 1.00 22.25 21  B 1 
ATOM 3366 N NH1 . ARG B 2 21  ? 44.183  -9.915  -38.386 1.00 21.57 21  B 1 
ATOM 3367 N NH2 . ARG B 2 21  ? 46.442  -10.027 -38.539 1.00 20.58 21  B 1 
ATOM 3368 N N   . GLY B 2 22  ? 41.856  -4.306  -33.231 1.00 29.68 22  B 1 
ATOM 3369 C CA  . GLY B 2 22  ? 40.578  -3.672  -32.917 1.00 30.86 22  B 1 
ATOM 3370 C C   . GLY B 2 22  ? 40.592  -2.780  -31.696 1.00 31.41 22  B 1 
ATOM 3371 O O   . GLY B 2 22  ? 39.716  -1.923  -31.557 1.00 29.23 22  B 1 
ATOM 3372 N N   . GLU B 2 23  ? 41.579  -2.985  -30.833 1.00 32.28 23  B 1 
ATOM 3373 C CA  . GLU B 2 23  ? 41.657  -2.286  -29.555 1.00 32.71 23  B 1 
ATOM 3374 C C   . GLU B 2 23  ? 40.320  -2.343  -28.800 1.00 33.03 23  B 1 
ATOM 3375 O O   . GLU B 2 23  ? 39.868  -1.362  -28.206 1.00 30.43 23  B 1 
ATOM 3376 C CB  . GLU B 2 23  ? 42.128  -0.840  -29.749 1.00 29.95 23  B 1 
ATOM 3377 C CG  . GLU B 2 23  ? 43.550  -0.747  -30.274 1.00 27.47 23  B 1 
ATOM 3378 C CD  . GLU B 2 23  ? 44.026  0.696   -30.445 1.00 25.16 23  B 1 
ATOM 3379 O OE1 . GLU B 2 23  ? 43.211  1.619   -30.251 1.00 24.39 23  B 1 
ATOM 3380 O OE2 . GLU B 2 23  ? 45.201  0.878   -30.777 1.00 26.08 23  B 1 
ATOM 3381 N N   . HIS B 2 24  ? 39.671  -3.496  -28.849 1.00 32.71 24  B 1 
ATOM 3382 C CA  . HIS B 2 24  ? 38.371  -3.664  -28.234 1.00 33.13 24  B 1 
ATOM 3383 C C   . HIS B 2 24  ? 38.503  -3.941  -26.742 1.00 32.91 24  B 1 
ATOM 3384 O O   . HIS B 2 24  ? 39.309  -4.767  -26.321 1.00 30.80 24  B 1 
ATOM 3385 C CB  . HIS B 2 24  ? 37.597  -4.812  -28.887 1.00 30.89 24  B 1 
ATOM 3386 C CG  . HIS B 2 24  ? 37.082  -4.485  -30.256 1.00 29.37 24  B 1 
ATOM 3387 N ND1 . HIS B 2 24  ? 36.703  -3.229  -30.657 1.00 27.59 24  B 1 
ATOM 3388 C CD2 . HIS B 2 24  ? 36.834  -5.302  -31.317 1.00 28.36 24  B 1 
ATOM 3389 C CE1 . HIS B 2 24  ? 36.271  -3.282  -31.920 1.00 27.35 24  B 1 
ATOM 3390 N NE2 . HIS B 2 24  ? 36.333  -4.524  -32.331 1.00 26.93 24  B 1 
ATOM 3391 N N   . ALA B 2 25  ? 37.684  -3.269  -25.980 1.00 35.57 25  B 1 
ATOM 3392 C CA  . ALA B 2 25  ? 37.448  -3.631  -24.594 1.00 35.82 25  B 1 
ATOM 3393 C C   . ALA B 2 25  ? 36.098  -4.342  -24.566 1.00 35.97 25  B 1 
ATOM 3394 O O   . ALA B 2 25  ? 35.119  -3.822  -25.100 1.00 34.32 25  B 1 
ATOM 3395 C CB  . ALA B 2 25  ? 37.445  -2.394  -23.709 1.00 34.01 25  B 1 
ATOM 3396 N N   . ALA B 2 26  ? 36.053  -5.521  -24.001 1.00 37.68 26  B 1 
ATOM 3397 C CA  . ALA B 2 26  ? 34.832  -6.323  -24.012 1.00 38.36 26  B 1 
ATOM 3398 C C   . ALA B 2 26  ? 33.682  -5.604  -23.308 1.00 38.76 26  B 1 
ATOM 3399 O O   . ALA B 2 26  ? 32.635  -5.339  -23.902 1.00 37.08 26  B 1 
ATOM 3400 C CB  . ALA B 2 26  ? 35.100  -7.675  -23.363 1.00 36.75 26  B 1 
ATOM 3401 N N   . GLN B 2 27  ? 33.888  -5.249  -22.052 1.00 40.21 27  B 1 
ATOM 3402 C CA  . GLN B 2 27  ? 33.020  -4.328  -21.339 1.00 41.02 27  B 1 
ATOM 3403 C C   . GLN B 2 27  ? 33.906  -3.230  -20.776 1.00 41.13 27  B 1 
ATOM 3404 O O   . GLN B 2 27  ? 34.841  -3.529  -20.030 1.00 39.38 27  B 1 
ATOM 3405 C CB  . GLN B 2 27  ? 32.258  -5.023  -20.220 1.00 39.72 27  B 1 
ATOM 3406 C CG  . GLN B 2 27  ? 31.131  -5.928  -20.702 1.00 37.57 27  B 1 
ATOM 3407 C CD  . GLN B 2 27  ? 31.602  -7.327  -21.054 1.00 34.40 27  B 1 
ATOM 3408 O OE1 . GLN B 2 27  ? 32.692  -7.729  -20.689 1.00 33.71 27  B 1 
ATOM 3409 N NE2 . GLN B 2 27  ? 30.776  -8.075  -21.757 1.00 31.62 27  B 1 
ATOM 3410 N N   . PRO B 2 28  ? 33.669  -1.982  -21.125 1.00 42.29 28  B 1 
ATOM 3411 C CA  . PRO B 2 28  ? 34.539  -0.902  -20.657 1.00 41.95 28  B 1 
ATOM 3412 C C   . PRO B 2 28  ? 34.518  -0.786  -19.133 1.00 42.89 28  B 1 
ATOM 3413 O O   . PRO B 2 28  ? 33.524  -0.366  -18.567 1.00 41.02 28  B 1 
ATOM 3414 C CB  . PRO B 2 28  ? 33.959  0.349   -21.329 1.00 39.29 28  B 1 
ATOM 3415 C CG  . PRO B 2 28  ? 33.189  -0.164  -22.500 1.00 38.73 28  B 1 
ATOM 3416 C CD  . PRO B 2 28  ? 32.663  -1.509  -22.075 1.00 40.96 28  B 1 
ATOM 3417 N N   . ARG B 2 29  ? 35.598  -1.187  -18.493 1.00 46.82 29  B 1 
ATOM 3418 C CA  . ARG B 2 29  ? 35.815  -1.049  -17.054 1.00 47.64 29  B 1 
ATOM 3419 C C   . ARG B 2 29  ? 34.720  -1.685  -16.198 1.00 48.52 29  B 1 
ATOM 3420 O O   . ARG B 2 29  ? 34.506  -1.287  -15.054 1.00 44.86 29  B 1 
ATOM 3421 C CB  . ARG B 2 29  ? 35.970  0.431   -16.675 1.00 44.41 29  B 1 
ATOM 3422 C CG  . ARG B 2 29  ? 37.163  1.097   -17.329 1.00 41.32 29  B 1 
ATOM 3423 C CD  . ARG B 2 29  ? 37.272  2.541   -16.883 1.00 36.89 29  B 1 
ATOM 3424 N NE  . ARG B 2 29  ? 38.455  3.185   -17.438 1.00 34.28 29  B 1 
ATOM 3425 C CZ  . ARG B 2 29  ? 38.784  4.460   -17.260 1.00 30.76 29  B 1 
ATOM 3426 N NH1 . ARG B 2 29  ? 38.019  5.252   -16.527 1.00 30.10 29  B 1 
ATOM 3427 N NH2 . ARG B 2 29  ? 39.875  4.940   -17.804 1.00 28.31 29  B 1 
ATOM 3428 N N   . CYS B 2 30  ? 34.023  -2.680  -16.740 1.00 51.36 30  B 1 
ATOM 3429 C CA  . CYS B 2 30  ? 32.863  -3.222  -16.052 1.00 52.28 30  B 1 
ATOM 3430 C C   . CYS B 2 30  ? 33.261  -3.915  -14.750 1.00 54.69 30  B 1 
ATOM 3431 O O   . CYS B 2 30  ? 32.752  -3.585  -13.680 1.00 51.38 30  B 1 
ATOM 3432 C CB  . CYS B 2 30  ? 32.107  -4.179  -16.982 1.00 48.56 30  B 1 
ATOM 3433 S SG  . CYS B 2 30  ? 30.350  -4.257  -16.609 1.00 43.17 30  B 1 
ATOM 3434 N N   . TRP B 2 31  ? 34.192  -4.850  -14.803 1.00 59.05 31  B 1 
ATOM 3435 C CA  . TRP B 2 31  ? 34.617  -5.552  -13.602 1.00 59.04 31  B 1 
ATOM 3436 C C   . TRP B 2 31  ? 35.621  -4.763  -12.776 1.00 59.32 31  B 1 
ATOM 3437 O O   . TRP B 2 31  ? 35.791  -5.055  -11.588 1.00 56.76 31  B 1 
ATOM 3438 C CB  . TRP B 2 31  ? 35.177  -6.926  -13.952 1.00 56.94 31  B 1 
ATOM 3439 C CG  . TRP B 2 31  ? 36.301  -6.916  -14.942 1.00 58.49 31  B 1 
ATOM 3440 C CD1 . TRP B 2 31  ? 37.615  -6.675  -14.683 1.00 52.49 31  B 1 
ATOM 3441 C CD2 . TRP B 2 31  ? 36.214  -7.194  -16.358 1.00 55.69 31  B 1 
ATOM 3442 N NE1 . TRP B 2 31  ? 38.362  -6.771  -15.844 1.00 51.19 31  B 1 
ATOM 3443 C CE2 . TRP B 2 31  ? 37.518  -7.089  -16.881 1.00 54.85 31  B 1 
ATOM 3444 C CE3 . TRP B 2 31  ? 35.157  -7.514  -17.205 1.00 53.59 31  B 1 
ATOM 3445 C CZ2 . TRP B 2 31  ? 37.788  -7.302  -18.242 1.00 53.47 31  B 1 
ATOM 3446 C CZ3 . TRP B 2 31  ? 35.427  -7.726  -18.555 1.00 50.69 31  B 1 
ATOM 3447 C CH2 . TRP B 2 31  ? 36.722  -7.613  -19.053 1.00 51.95 31  B 1 
ATOM 3448 N N   . GLU B 2 32  ? 36.293  -3.789  -13.380 1.00 58.91 32  B 1 
ATOM 3449 C CA  . GLU B 2 32  ? 37.234  -2.972  -12.622 1.00 58.59 32  B 1 
ATOM 3450 C C   . GLU B 2 32  ? 36.501  -2.108  -11.595 1.00 58.41 32  B 1 
ATOM 3451 O O   . GLU B 2 32  ? 36.963  -1.955  -10.465 1.00 56.01 32  B 1 
ATOM 3452 C CB  . GLU B 2 32  ? 38.055  -2.091  -13.558 1.00 55.92 32  B 1 
ATOM 3453 C CG  . GLU B 2 32  ? 38.931  -2.877  -14.525 1.00 51.52 32  B 1 
ATOM 3454 C CD  . GLU B 2 32  ? 39.727  -1.983  -15.457 1.00 46.97 32  B 1 
ATOM 3455 O OE1 . GLU B 2 32  ? 39.637  -0.752  -15.319 1.00 43.13 32  B 1 
ATOM 3456 O OE2 . GLU B 2 32  ? 40.430  -2.512  -16.338 1.00 43.05 32  B 1 
ATOM 3457 N N   . GLU B 2 33  ? 35.370  -1.570  -11.989 1.00 56.07 33  B 1 
ATOM 3458 C CA  . GLU B 2 33  ? 34.596  -0.707  -11.101 1.00 56.60 33  B 1 
ATOM 3459 C C   . GLU B 2 33  ? 33.754  -1.505  -10.111 1.00 56.45 33  B 1 
ATOM 3460 O O   . GLU B 2 33  ? 33.687  -1.165  -8.927  1.00 53.47 33  B 1 
ATOM 3461 C CB  . GLU B 2 33  ? 33.704  0.224   -11.919 1.00 54.01 33  B 1 
ATOM 3462 C CG  . GLU B 2 33  ? 34.486  1.248   -12.729 1.00 49.30 33  B 1 
ATOM 3463 C CD  . GLU B 2 33  ? 33.594  2.132   -13.585 1.00 44.98 33  B 1 
ATOM 3464 O OE1 . GLU B 2 33  ? 32.391  1.838   -13.687 1.00 40.74 33  B 1 
ATOM 3465 O OE2 . GLU B 2 33  ? 34.101  3.106   -14.162 1.00 41.16 33  B 1 
ATOM 3466 N N   . PHE B 2 34  ? 33.115  -2.573  -10.578 1.00 59.29 34  B 1 
ATOM 3467 C CA  . PHE B 2 34  ? 32.194  -3.324  -9.725  1.00 59.18 34  B 1 
ATOM 3468 C C   . PHE B 2 34  ? 32.901  -4.351  -8.842  1.00 58.83 34  B 1 
ATOM 3469 O O   . PHE B 2 34  ? 32.511  -4.549  -7.686  1.00 55.08 34  B 1 
ATOM 3470 C CB  . PHE B 2 34  ? 31.128  -4.013  -10.578 1.00 56.41 34  B 1 
ATOM 3471 C CG  . PHE B 2 34  ? 30.137  -3.063  -11.184 1.00 55.39 34  B 1 
ATOM 3472 C CD1 . PHE B 2 34  ? 29.074  -2.572  -10.434 1.00 50.82 34  B 1 
ATOM 3473 C CD2 . PHE B 2 34  ? 30.246  -2.666  -12.502 1.00 51.09 34  B 1 
ATOM 3474 C CE1 . PHE B 2 34  ? 28.148  -1.695  -10.980 1.00 46.15 34  B 1 
ATOM 3475 C CE2 . PHE B 2 34  ? 29.331  -1.784  -13.064 1.00 46.85 34  B 1 
ATOM 3476 C CZ  . PHE B 2 34  ? 28.276  -1.300  -12.304 1.00 45.26 34  B 1 
ATOM 3477 N N   . LEU B 2 35  ? 33.916  -5.007  -9.367  1.00 60.18 35  B 1 
ATOM 3478 C CA  . LEU B 2 35  ? 34.632  -6.034  -8.615  1.00 59.72 35  B 1 
ATOM 3479 C C   . LEU B 2 35  ? 35.882  -5.509  -7.923  1.00 59.81 35  B 1 
ATOM 3480 O O   . LEU B 2 35  ? 36.430  -6.199  -7.058  1.00 56.44 35  B 1 
ATOM 3481 C CB  . LEU B 2 35  ? 35.006  -7.201  -9.532  1.00 56.14 35  B 1 
ATOM 3482 C CG  . LEU B 2 35  ? 33.839  -7.922  -10.201 1.00 53.55 35  B 1 
ATOM 3483 C CD1 . LEU B 2 35  ? 34.349  -8.971  -11.176 1.00 50.89 35  B 1 
ATOM 3484 C CD2 . LEU B 2 35  ? 32.931  -8.566  -9.162  1.00 51.38 35  B 1 
ATOM 3485 N N   . HIS B 2 36  ? 36.344  -4.324  -8.306  1.00 53.46 36  B 1 
ATOM 3486 C CA  . HIS B 2 36  ? 37.566  -3.734  -7.778  1.00 54.06 36  B 1 
ATOM 3487 C C   . HIS B 2 36  ? 38.781  -4.638  -7.985  1.00 55.28 36  B 1 
ATOM 3488 O O   . HIS B 2 36  ? 39.696  -4.680  -7.151  1.00 51.37 36  B 1 
ATOM 3489 C CB  . HIS B 2 36  ? 37.404  -3.354  -6.300  1.00 49.64 36  B 1 
ATOM 3490 C CG  . HIS B 2 36  ? 36.276  -2.402  -6.056  1.00 47.02 36  B 1 
ATOM 3491 N ND1 . HIS B 2 36  ? 36.282  -1.102  -6.488  1.00 41.84 36  B 1 
ATOM 3492 C CD2 . HIS B 2 36  ? 35.096  -2.581  -5.415  1.00 40.51 36  B 1 
ATOM 3493 C CE1 . HIS B 2 36  ? 35.147  -0.510  -6.112  1.00 38.61 36  B 1 
ATOM 3494 N NE2 . HIS B 2 36  ? 34.412  -1.386  -5.459  1.00 38.65 36  B 1 
ATOM 3495 N N   . ARG B 2 37  ? 38.804  -5.352  -9.103  1.00 63.58 37  B 1 
ATOM 3496 C CA  . ARG B 2 37  ? 39.900  -6.238  -9.452  1.00 63.21 37  B 1 
ATOM 3497 C C   . ARG B 2 37  ? 40.456  -5.826  -10.801 1.00 63.46 37  B 1 
ATOM 3498 O O   . ARG B 2 37  ? 39.712  -5.489  -11.714 1.00 59.93 37  B 1 
ATOM 3499 C CB  . ARG B 2 37  ? 39.437  -7.696  -9.491  1.00 59.01 37  B 1 
ATOM 3500 C CG  . ARG B 2 37  ? 39.032  -8.218  -8.127  1.00 56.48 37  B 1 
ATOM 3501 C CD  . ARG B 2 37  ? 38.538  -9.654  -8.195  1.00 54.89 37  B 1 
ATOM 3502 N NE  . ARG B 2 37  ? 38.073  -10.124 -6.899  1.00 50.75 37  B 1 
ATOM 3503 C CZ  . ARG B 2 37  ? 37.490  -11.294 -6.672  1.00 46.92 37  B 1 
ATOM 3504 N NH1 . ARG B 2 37  ? 37.302  -12.148 -7.666  1.00 45.49 37  B 1 
ATOM 3505 N NH2 . ARG B 2 37  ? 37.095  -11.622 -5.464  1.00 42.98 37  B 1 
ATOM 3506 N N   . LYS B 2 38  ? 41.778  -5.876  -10.921 1.00 61.79 38  B 1 
ATOM 3507 C CA  . LYS B 2 38  ? 42.437  -5.487  -12.160 1.00 61.62 38  B 1 
ATOM 3508 C C   . LYS B 2 38  ? 42.221  -6.514  -13.265 1.00 64.35 38  B 1 
ATOM 3509 O O   . LYS B 2 38  ? 42.025  -6.154  -14.416 1.00 59.52 38  B 1 
ATOM 3510 C CB  . LYS B 2 38  ? 43.931  -5.277  -11.921 1.00 55.55 38  B 1 
ATOM 3511 C CG  . LYS B 2 38  ? 44.242  -4.113  -10.993 1.00 50.30 38  B 1 
ATOM 3512 C CD  . LYS B 2 38  ? 45.736  -3.958  -10.798 1.00 44.48 38  B 1 
ATOM 3513 C CE  . LYS B 2 38  ? 46.057  -2.790  -9.880  1.00 38.63 38  B 1 
ATOM 3514 N NZ  . LYS B 2 38  ? 47.511  -2.641  -9.655  1.00 33.16 38  B 1 
ATOM 3515 N N   . THR B 2 39  ? 42.277  -7.791  -12.905 1.00 72.76 39  B 1 
ATOM 3516 C CA  . THR B 2 39  ? 42.163  -8.876  -13.870 1.00 74.23 39  B 1 
ATOM 3517 C C   . THR B 2 39  ? 41.329  -10.000 -13.276 1.00 76.83 39  B 1 
ATOM 3518 O O   . THR B 2 39  ? 41.294  -10.188 -12.056 1.00 74.04 39  B 1 
ATOM 3519 C CB  . THR B 2 39  ? 43.534  -9.420  -14.273 1.00 68.80 39  B 1 
ATOM 3520 O OG1 . THR B 2 39  ? 44.249  -9.866  -13.123 1.00 60.26 39  B 1 
ATOM 3521 C CG2 . THR B 2 39  ? 44.355  -8.362  -14.987 1.00 58.47 39  B 1 
ATOM 3522 N N   . ILE B 2 40  ? 40.656  -10.746 -14.156 1.00 79.87 40  B 1 
ATOM 3523 C CA  . ILE B 2 40  ? 39.884  -11.920 -13.775 1.00 82.14 40  B 1 
ATOM 3524 C C   . ILE B 2 40  ? 40.564  -13.141 -14.373 1.00 84.29 40  B 1 
ATOM 3525 O O   . ILE B 2 40  ? 40.743  -13.223 -15.588 1.00 82.80 40  B 1 
ATOM 3526 C CB  . ILE B 2 40  ? 38.427  -11.817 -14.251 1.00 80.05 40  B 1 
ATOM 3527 C CG1 . ILE B 2 40  ? 37.736  -10.626 -13.568 1.00 75.88 40  B 1 
ATOM 3528 C CG2 . ILE B 2 40  ? 37.679  -13.109 -13.968 1.00 72.22 40  B 1 
ATOM 3529 C CD1 . ILE B 2 40  ? 36.336  -10.352 -14.081 1.00 67.71 40  B 1 
ATOM 3530 N N   . ARG B 2 41  ? 40.936  -14.074 -13.520 1.00 84.97 41  B 1 
ATOM 3531 C CA  . ARG B 2 41  ? 41.600  -15.296 -13.951 1.00 85.82 41  B 1 
ATOM 3532 C C   . ARG B 2 41  ? 40.581  -16.415 -14.067 1.00 86.99 41  B 1 
ATOM 3533 O O   . ARG B 2 41  ? 39.902  -16.746 -13.096 1.00 85.18 41  B 1 
ATOM 3534 C CB  . ARG B 2 41  ? 42.717  -15.682 -12.985 1.00 83.60 41  B 1 
ATOM 3535 C CG  . ARG B 2 41  ? 43.838  -14.655 -12.947 1.00 77.59 41  B 1 
ATOM 3536 C CD  . ARG B 2 41  ? 45.011  -15.160 -12.140 1.00 74.64 41  B 1 
ATOM 3537 N NE  . ARG B 2 41  ? 46.084  -14.174 -12.074 1.00 67.31 41  B 1 
ATOM 3538 C CZ  . ARG B 2 41  ? 47.357  -14.444 -11.781 1.00 61.69 41  B 1 
ATOM 3539 N NH1 . ARG B 2 41  ? 47.723  -15.684 -11.529 1.00 57.07 41  B 1 
ATOM 3540 N NH2 . ARG B 2 41  ? 48.247  -13.477 -11.740 1.00 54.03 41  B 1 
ATOM 3541 N N   . VAL B 2 42  ? 40.505  -16.990 -15.253 1.00 87.80 42  B 1 
ATOM 3542 C CA  . VAL B 2 42  ? 39.559  -18.061 -15.549 1.00 88.77 42  B 1 
ATOM 3543 C C   . VAL B 2 42  ? 40.337  -19.356 -15.752 1.00 89.30 42  B 1 
ATOM 3544 O O   . VAL B 2 42  ? 41.217  -19.430 -16.620 1.00 87.94 42  B 1 
ATOM 3545 C CB  . VAL B 2 42  ? 38.722  -17.739 -16.791 1.00 88.12 42  B 1 
ATOM 3546 C CG1 . VAL B 2 42  ? 37.737  -18.863 -17.073 1.00 80.38 42  B 1 
ATOM 3547 C CG2 . VAL B 2 42  ? 37.979  -16.424 -16.597 1.00 79.98 42  B 1 
ATOM 3548 N N   . LEU B 2 43  ? 40.026  -20.355 -14.967 1.00 88.72 43  B 1 
ATOM 3549 C CA  . LEU B 2 43  ? 40.604  -21.684 -15.131 1.00 88.71 43  B 1 
ATOM 3550 C C   . LEU B 2 43  ? 39.765  -22.449 -16.147 1.00 89.36 43  B 1 
ATOM 3551 O O   . LEU B 2 43  ? 38.598  -22.760 -15.890 1.00 88.31 43  B 1 
ATOM 3552 C CB  . LEU B 2 43  ? 40.657  -22.415 -13.788 1.00 87.87 43  B 1 
ATOM 3553 C CG  . LEU B 2 43  ? 41.254  -23.822 -13.830 1.00 85.61 43  B 1 
ATOM 3554 C CD1 . LEU B 2 43  ? 42.731  -23.775 -14.185 1.00 78.19 43  B 1 
ATOM 3555 C CD2 . LEU B 2 43  ? 41.069  -24.517 -12.490 1.00 78.30 43  B 1 
ATOM 3556 N N   . LEU B 2 44  ? 40.349  -22.734 -17.305 1.00 89.74 44  B 1 
ATOM 3557 C CA  . LEU B 2 44  ? 39.666  -23.439 -18.374 1.00 90.30 44  B 1 
ATOM 3558 C C   . LEU B 2 44  ? 40.090  -24.907 -18.367 1.00 90.37 44  B 1 
ATOM 3559 O O   . LEU B 2 44  ? 41.264  -25.214 -18.544 1.00 88.50 44  B 1 
ATOM 3560 C CB  . LEU B 2 44  ? 39.984  -22.789 -19.725 1.00 89.58 44  B 1 
ATOM 3561 C CG  . LEU B 2 44  ? 39.396  -23.484 -20.951 1.00 88.46 44  B 1 
ATOM 3562 C CD1 . LEU B 2 44  ? 37.881  -23.467 -20.915 1.00 80.45 44  B 1 
ATOM 3563 C CD2 . LEU B 2 44  ? 39.901  -22.808 -22.221 1.00 80.80 44  B 1 
ATOM 3564 N N   . VAL B 2 45  ? 39.151  -25.798 -18.174 1.00 89.60 45  B 1 
ATOM 3565 C CA  . VAL B 2 45  ? 39.407  -27.229 -18.124 1.00 89.58 45  B 1 
ATOM 3566 C C   . VAL B 2 45  ? 38.747  -27.879 -19.331 1.00 89.42 45  B 1 
ATOM 3567 O O   . VAL B 2 45  ? 37.518  -27.980 -19.388 1.00 87.77 45  B 1 
ATOM 3568 C CB  . VAL B 2 45  ? 38.892  -27.857 -16.818 1.00 88.85 45  B 1 
ATOM 3569 C CG1 . VAL B 2 45  ? 39.397  -29.277 -16.692 1.00 80.12 45  B 1 
ATOM 3570 C CG2 . VAL B 2 45  ? 39.334  -27.032 -15.617 1.00 79.66 45  B 1 
ATOM 3571 N N   . GLU B 2 46  ? 39.552  -28.296 -20.285 1.00 89.30 46  B 1 
ATOM 3572 C CA  . GLU B 2 46  ? 39.043  -28.898 -21.507 1.00 89.04 46  B 1 
ATOM 3573 C C   . GLU B 2 46  ? 40.062  -29.903 -22.026 1.00 89.12 46  B 1 
ATOM 3574 O O   . GLU B 2 46  ? 41.234  -29.577 -22.198 1.00 87.61 46  B 1 
ATOM 3575 C CB  . GLU B 2 46  ? 38.756  -27.820 -22.557 1.00 87.52 46  B 1 
ATOM 3576 C CG  . GLU B 2 46  ? 38.271  -28.356 -23.886 1.00 83.16 46  B 1 
ATOM 3577 C CD  . GLU B 2 46  ? 36.917  -29.041 -23.773 1.00 82.40 46  B 1 
ATOM 3578 O OE1 . GLU B 2 46  ? 35.897  -28.335 -23.813 1.00 75.87 46  B 1 
ATOM 3579 O OE2 . GLU B 2 46  ? 36.883  -30.272 -23.654 1.00 74.62 46  B 1 
ATOM 3580 N N   . THR B 2 47  ? 39.630  -31.136 -22.287 1.00 88.68 47  B 1 
ATOM 3581 C CA  . THR B 2 47  ? 40.527  -32.178 -22.778 1.00 87.90 47  B 1 
ATOM 3582 C C   . THR B 2 47  ? 40.847  -32.035 -24.254 1.00 88.04 47  B 1 
ATOM 3583 O O   . THR B 2 47  ? 41.980  -32.293 -24.668 1.00 85.25 47  B 1 
ATOM 3584 C CB  . THR B 2 47  ? 39.916  -33.560 -22.527 1.00 85.55 47  B 1 
ATOM 3585 O OG1 . THR B 2 47  ? 38.584  -33.601 -23.039 1.00 73.60 47  B 1 
ATOM 3586 C CG2 . THR B 2 47  ? 39.884  -33.869 -21.037 1.00 71.99 47  B 1 
ATOM 3587 N N   . ASP B 2 48  ? 39.857  -31.606 -25.059 1.00 86.54 48  B 1 
ATOM 3588 C CA  . ASP B 2 48  ? 40.084  -31.434 -26.492 1.00 86.08 48  B 1 
ATOM 3589 C C   . ASP B 2 48  ? 40.962  -30.210 -26.743 1.00 87.13 48  B 1 
ATOM 3590 O O   . ASP B 2 48  ? 40.637  -29.100 -26.338 1.00 85.90 48  B 1 
ATOM 3591 C CB  . ASP B 2 48  ? 38.750  -31.297 -27.225 1.00 83.93 48  B 1 
ATOM 3592 C CG  . ASP B 2 48  ? 38.919  -31.184 -28.727 1.00 79.34 48  B 1 
ATOM 3593 O OD1 . ASP B 2 48  ? 39.964  -31.622 -29.242 1.00 71.75 48  B 1 
ATOM 3594 O OD2 . ASP B 2 48  ? 38.010  -30.657 -29.390 1.00 72.76 48  B 1 
ATOM 3595 N N   . ASP B 2 49  ? 42.080  -30.421 -27.427 1.00 86.89 49  B 1 
ATOM 3596 C CA  . ASP B 2 49  ? 43.055  -29.358 -27.655 1.00 86.46 49  B 1 
ATOM 3597 C C   . ASP B 2 49  ? 42.500  -28.255 -28.553 1.00 87.43 49  B 1 
ATOM 3598 O O   . ASP B 2 49  ? 42.689  -27.065 -28.278 1.00 84.78 49  B 1 
ATOM 3599 C CB  . ASP B 2 49  ? 44.322  -29.954 -28.264 1.00 83.91 49  B 1 
ATOM 3600 C CG  . ASP B 2 49  ? 45.473  -28.976 -28.297 1.00 74.53 49  B 1 
ATOM 3601 O OD1 . ASP B 2 49  ? 45.631  -28.210 -27.331 1.00 64.89 49  B 1 
ATOM 3602 O OD2 . ASP B 2 49  ? 46.224  -28.975 -29.285 1.00 65.83 49  B 1 
ATOM 3603 N N   . SER B 2 50  ? 41.788  -28.630 -29.622 1.00 87.71 50  B 1 
ATOM 3604 C CA  . SER B 2 50  ? 41.237  -27.653 -30.555 1.00 87.76 50  B 1 
ATOM 3605 C C   . SER B 2 50  ? 40.183  -26.781 -29.883 1.00 88.50 50  B 1 
ATOM 3606 O O   . SER B 2 50  ? 40.209  -25.550 -29.998 1.00 86.45 50  B 1 
ATOM 3607 C CB  . SER B 2 50  ? 40.639  -28.356 -31.770 1.00 85.61 50  B 1 
ATOM 3608 O OG  . SER B 2 50  ? 41.623  -29.085 -32.463 1.00 71.68 50  B 1 
ATOM 3609 N N   . THR B 2 51  ? 39.250  -27.408 -29.171 1.00 87.52 51  B 1 
ATOM 3610 C CA  . THR B 2 51  ? 38.204  -26.666 -28.469 1.00 87.30 51  B 1 
ATOM 3611 C C   . THR B 2 51  ? 38.805  -25.772 -27.383 1.00 88.42 51  B 1 
ATOM 3612 O O   . THR B 2 51  ? 38.387  -24.629 -27.215 1.00 87.65 51  B 1 
ATOM 3613 C CB  . THR B 2 51  ? 37.191  -27.633 -27.858 1.00 85.67 51  B 1 
ATOM 3614 O OG1 . THR B 2 51  ? 36.675  -28.498 -28.865 1.00 77.18 51  B 1 
ATOM 3615 C CG2 . THR B 2 51  ? 36.036  -26.871 -27.227 1.00 74.36 51  B 1 
ATOM 3616 N N   . ARG B 2 52  ? 39.798  -26.285 -26.668 1.00 88.60 52  B 1 
ATOM 3617 C CA  . ARG B 2 52  ? 40.461  -25.511 -25.627 1.00 89.00 52  B 1 
ATOM 3618 C C   . ARG B 2 52  ? 41.124  -24.265 -26.198 1.00 89.10 52  B 1 
ATOM 3619 O O   . ARG B 2 52  ? 41.028  -23.182 -25.616 1.00 88.83 52  B 1 
ATOM 3620 C CB  . ARG B 2 52  ? 41.484  -26.384 -24.892 1.00 88.41 52  B 1 
ATOM 3621 C CG  . ARG B 2 52  ? 42.160  -25.670 -23.743 1.00 84.91 52  B 1 
ATOM 3622 C CD  . ARG B 2 52  ? 43.068  -26.601 -22.955 1.00 85.23 52  B 1 
ATOM 3623 N NE  . ARG B 2 52  ? 44.198  -27.098 -23.741 1.00 82.25 52  B 1 
ATOM 3624 C CZ  . ARG B 2 52  ? 44.363  -28.349 -24.151 1.00 82.54 52  B 1 
ATOM 3625 N NH1 . ARG B 2 52  ? 43.473  -29.284 -23.853 1.00 70.38 52  B 1 
ATOM 3626 N NH2 . ARG B 2 52  ? 45.420  -28.687 -24.863 1.00 77.36 52  B 1 
ATOM 3627 N N   . GLN B 2 53  ? 41.780  -24.400 -27.352 1.00 89.78 53  B 1 
ATOM 3628 C CA  . GLN B 2 53  ? 42.444  -23.260 -27.976 1.00 89.09 53  B 1 
ATOM 3629 C C   . GLN B 2 53  ? 41.434  -22.212 -28.434 1.00 89.80 53  B 1 
ATOM 3630 O O   . GLN B 2 53  ? 41.663  -21.007 -28.252 1.00 88.46 53  B 1 
ATOM 3631 C CB  . GLN B 2 53  ? 43.285  -23.748 -29.156 1.00 88.08 53  B 1 
ATOM 3632 C CG  . GLN B 2 53  ? 44.141  -22.664 -29.792 1.00 80.47 53  B 1 
ATOM 3633 C CD  . GLN B 2 53  ? 45.015  -23.198 -30.911 1.00 74.25 53  B 1 
ATOM 3634 O OE1 . GLN B 2 53  ? 44.986  -24.379 -31.234 1.00 66.07 53  B 1 
ATOM 3635 N NE2 . GLN B 2 53  ? 45.805  -22.324 -31.523 1.00 63.18 53  B 1 
ATOM 3636 N N   . VAL B 2 54  ? 40.317  -22.638 -29.015 1.00 88.64 54  B 1 
ATOM 3637 C CA  . VAL B 2 54  ? 39.289  -21.700 -29.490 1.00 87.63 54  B 1 
ATOM 3638 C C   . VAL B 2 54  ? 38.658  -20.947 -28.325 1.00 88.94 54  B 1 
ATOM 3639 O O   . VAL B 2 54  ? 38.521  -19.721 -28.353 1.00 88.67 54  B 1 
ATOM 3640 C CB  . VAL B 2 54  ? 38.223  -22.447 -30.316 1.00 85.97 54  B 1 
ATOM 3641 C CG1 . VAL B 2 54  ? 37.041  -21.542 -30.632 1.00 77.94 54  B 1 
ATOM 3642 C CG2 . VAL B 2 54  ? 38.832  -22.967 -31.606 1.00 77.33 54  B 1 
ATOM 3643 N N   . VAL B 2 55  ? 38.279  -21.673 -27.285 1.00 89.14 55  B 1 
ATOM 3644 C CA  . VAL B 2 55  ? 37.650  -21.034 -26.125 1.00 89.36 55  B 1 
ATOM 3645 C C   . VAL B 2 55  ? 38.637  -20.106 -25.418 1.00 90.27 55  B 1 
ATOM 3646 O O   . VAL B 2 55  ? 38.266  -19.014 -24.971 1.00 89.57 55  B 1 
ATOM 3647 C CB  . VAL B 2 55  ? 37.091  -22.097 -25.163 1.00 89.02 55  B 1 
ATOM 3648 C CG1 . VAL B 2 55  ? 36.550  -21.455 -23.887 1.00 82.34 55  B 1 
ATOM 3649 C CG2 . VAL B 2 55  ? 35.983  -22.887 -25.840 1.00 81.74 55  B 1 
ATOM 3650 N N   . ALA B 2 56  ? 39.892  -20.501 -25.331 1.00 90.46 56  B 1 
ATOM 3651 C CA  . ALA B 2 56  ? 40.916  -19.646 -24.742 1.00 90.42 56  B 1 
ATOM 3652 C C   . ALA B 2 56  ? 41.090  -18.359 -25.544 1.00 90.77 56  B 1 
ATOM 3653 O O   . ALA B 2 56  ? 41.238  -17.280 -24.964 1.00 89.44 56  B 1 
ATOM 3654 C CB  . ALA B 2 56  ? 42.235  -20.405 -24.644 1.00 89.99 56  B 1 
ATOM 3655 N N   . ALA B 2 57  ? 41.058  -18.449 -26.878 1.00 90.29 57  B 1 
ATOM 3656 C CA  . ALA B 2 57  ? 41.158  -17.263 -27.724 1.00 89.30 57  B 1 
ATOM 3657 C C   . ALA B 2 57  ? 39.966  -16.328 -27.510 1.00 89.76 57  B 1 
ATOM 3658 O O   . ALA B 2 57  ? 40.134  -15.109 -27.442 1.00 88.55 57  B 1 
ATOM 3659 C CB  . ALA B 2 57  ? 41.265  -17.674 -29.191 1.00 88.99 57  B 1 
ATOM 3660 N N   . LEU B 2 58  ? 38.758  -16.892 -27.379 1.00 89.91 58  B 1 
ATOM 3661 C CA  . LEU B 2 58  ? 37.574  -16.075 -27.126 1.00 88.53 58  B 1 
ATOM 3662 C C   . LEU B 2 58  ? 37.648  -15.387 -25.766 1.00 89.03 58  B 1 
ATOM 3663 O O   . LEU B 2 58  ? 37.284  -14.216 -25.640 1.00 88.44 58  B 1 
ATOM 3664 C CB  . LEU B 2 58  ? 36.313  -16.941 -27.214 1.00 88.02 58  B 1 
ATOM 3665 C CG  . LEU B 2 58  ? 35.952  -17.451 -28.611 1.00 83.18 58  B 1 
ATOM 3666 C CD1 . LEU B 2 58  ? 34.813  -18.455 -28.528 1.00 75.25 58  B 1 
ATOM 3667 C CD2 . LEU B 2 58  ? 35.562  -16.300 -29.525 1.00 76.41 58  B 1 
ATOM 3668 N N   . LEU B 2 59  ? 38.120  -16.089 -24.748 1.00 89.22 59  B 1 
ATOM 3669 C CA  . LEU B 2 59  ? 38.267  -15.495 -23.423 1.00 88.69 59  B 1 
ATOM 3670 C C   . LEU B 2 59  ? 39.302  -14.376 -23.426 1.00 88.69 59  B 1 
ATOM 3671 O O   . LEU B 2 59  ? 39.095  -13.329 -22.806 1.00 87.24 59  B 1 
ATOM 3672 C CB  . LEU B 2 59  ? 38.649  -16.575 -22.413 1.00 88.40 59  B 1 
ATOM 3673 C CG  . LEU B 2 59  ? 37.541  -17.561 -22.051 1.00 85.90 59  B 1 
ATOM 3674 C CD1 . LEU B 2 59  ? 38.102  -18.751 -21.284 1.00 79.67 59  B 1 
ATOM 3675 C CD2 . LEU B 2 59  ? 36.458  -16.878 -21.218 1.00 80.10 59  B 1 
ATOM 3676 N N   . ARG B 2 60  ? 40.430  -14.574 -24.134 1.00 87.80 60  B 1 
ATOM 3677 C CA  . ARG B 2 60  ? 41.439  -13.529 -24.261 1.00 87.13 60  B 1 
ATOM 3678 C C   . ARG B 2 60  ? 40.901  -12.324 -25.008 1.00 86.83 60  B 1 
ATOM 3679 O O   . ARG B 2 60  ? 41.232  -11.185 -24.676 1.00 85.70 60  B 1 
ATOM 3680 C CB  . ARG B 2 60  ? 42.678  -14.072 -24.966 1.00 86.60 60  B 1 
ATOM 3681 C CG  . ARG B 2 60  ? 43.478  -15.044 -24.120 1.00 82.47 60  B 1 
ATOM 3682 C CD  . ARG B 2 60  ? 44.544  -15.727 -24.945 1.00 82.78 60  B 1 
ATOM 3683 N NE  . ARG B 2 60  ? 45.194  -16.807 -24.208 1.00 77.49 60  B 1 
ATOM 3684 C CZ  . ARG B 2 60  ? 45.944  -17.751 -24.761 1.00 73.47 60  B 1 
ATOM 3685 N NH1 . ARG B 2 60  ? 46.175  -17.762 -26.064 1.00 66.96 60  B 1 
ATOM 3686 N NH2 . ARG B 2 60  ? 46.462  -18.698 -24.013 1.00 69.41 60  B 1 
ATOM 3687 N N   . HIS B 2 61  ? 40.075  -12.560 -26.019 1.00 88.02 61  B 1 
ATOM 3688 C CA  . HIS B 2 61  ? 39.439  -11.467 -26.744 1.00 85.74 61  B 1 
ATOM 3689 C C   . HIS B 2 61  ? 38.522  -10.652 -25.837 1.00 85.19 61  B 1 
ATOM 3690 O O   . HIS B 2 61  ? 38.378  -9.441  -26.033 1.00 81.71 61  B 1 
ATOM 3691 C CB  . HIS B 2 61  ? 38.650  -12.020 -27.924 1.00 84.95 61  B 1 
ATOM 3692 C CG  . HIS B 2 61  ? 37.961  -10.970 -28.726 1.00 79.80 61  B 1 
ATOM 3693 N ND1 . HIS B 2 61  ? 38.621  -10.044 -29.497 1.00 67.86 61  B 1 
ATOM 3694 C CD2 . HIS B 2 61  ? 36.643  -10.686 -28.852 1.00 69.42 61  B 1 
ATOM 3695 C CE1 . HIS B 2 61  ? 37.739  -9.242  -30.068 1.00 67.63 61  B 1 
ATOM 3696 N NE2 . HIS B 2 61  ? 36.529  -9.603  -29.696 1.00 69.74 61  B 1 
ATOM 3697 N N   . CYS B 2 62  ? 37.929  -11.271 -24.828 1.00 86.12 62  B 1 
ATOM 3698 C CA  . CYS B 2 62  ? 37.114  -10.596 -23.828 1.00 83.71 62  B 1 
ATOM 3699 C C   . CYS B 2 62  ? 37.935  -10.061 -22.653 1.00 82.46 62  B 1 
ATOM 3700 O O   . CYS B 2 62  ? 37.355  -9.687  -21.628 1.00 78.22 62  B 1 
ATOM 3701 C CB  . CYS B 2 62  ? 36.027  -11.543 -23.325 1.00 83.18 62  B 1 
ATOM 3702 S SG  . CYS B 2 62  ? 34.842  -12.002 -24.618 1.00 77.15 62  B 1 
ATOM 3703 N N   . MET B 2 63  ? 39.268  -10.011 -22.784 1.00 84.88 63  B 1 
ATOM 3704 C CA  . MET B 2 63  ? 40.195  -9.447  -21.806 1.00 84.34 63  B 1 
ATOM 3705 C C   . MET B 2 63  ? 40.271  -10.241 -20.502 1.00 84.91 63  B 1 
ATOM 3706 O O   . MET B 2 63  ? 40.626  -9.697  -19.456 1.00 81.50 63  B 1 
ATOM 3707 C CB  . MET B 2 63  ? 39.866  -7.978  -21.518 1.00 81.40 63  B 1 
ATOM 3708 C CG  . MET B 2 63  ? 39.957  -7.083  -22.750 1.00 74.64 63  B 1 
ATOM 3709 S SD  . MET B 2 63  ? 41.625  -6.980  -23.401 1.00 66.59 63  B 1 
ATOM 3710 C CE  . MET B 2 63  ? 41.351  -5.931  -24.830 1.00 57.93 63  B 1 
ATOM 3711 N N   . TYR B 2 64  ? 39.957  -11.533 -20.538 1.00 84.92 64  B 1 
ATOM 3712 C CA  . TYR B 2 64  ? 40.149  -12.403 -19.393 1.00 86.45 64  B 1 
ATOM 3713 C C   . TYR B 2 64  ? 41.513  -13.074 -19.457 1.00 87.10 64  B 1 
ATOM 3714 O O   . TYR B 2 64  ? 42.009  -13.402 -20.535 1.00 84.84 64  B 1 
ATOM 3715 C CB  . TYR B 2 64  ? 39.066  -13.474 -19.331 1.00 85.72 64  B 1 
ATOM 3716 C CG  . TYR B 2 64  ? 37.668  -12.941 -19.137 1.00 87.00 64  B 1 
ATOM 3717 C CD1 . TYR B 2 64  ? 37.266  -12.439 -17.905 1.00 80.52 64  B 1 
ATOM 3718 C CD2 . TYR B 2 64  ? 36.743  -12.955 -20.177 1.00 80.59 64  B 1 
ATOM 3719 C CE1 . TYR B 2 64  ? 35.984  -11.950 -17.721 1.00 78.93 64  B 1 
ATOM 3720 C CE2 . TYR B 2 64  ? 35.461  -12.472 -19.999 1.00 79.35 64  B 1 
ATOM 3721 C CZ  . TYR B 2 64  ? 35.082  -11.972 -18.771 1.00 83.05 64  B 1 
ATOM 3722 O OH  . TYR B 2 64  ? 33.811  -11.489 -18.590 1.00 81.47 64  B 1 
ATOM 3723 N N   . GLN B 2 65  ? 42.122  -13.279 -18.294 1.00 88.16 65  B 1 
ATOM 3724 C CA  . GLN B 2 65  ? 43.331  -14.075 -18.217 1.00 87.95 65  B 1 
ATOM 3725 C C   . GLN B 2 65  ? 42.948  -15.545 -18.126 1.00 88.46 65  B 1 
ATOM 3726 O O   . GLN B 2 65  ? 42.155  -15.927 -17.257 1.00 87.09 65  B 1 
ATOM 3727 C CB  . GLN B 2 65  ? 44.190  -13.665 -17.028 1.00 86.00 65  B 1 
ATOM 3728 C CG  . GLN B 2 65  ? 44.801  -12.278 -17.182 1.00 77.82 65  B 1 
ATOM 3729 C CD  . GLN B 2 65  ? 45.705  -11.927 -16.020 1.00 74.02 65  B 1 
ATOM 3730 O OE1 . GLN B 2 65  ? 45.761  -12.627 -15.014 1.00 65.54 65  B 1 
ATOM 3731 N NE2 . GLN B 2 65  ? 46.436  -10.829 -16.145 1.00 62.63 65  B 1 
ATOM 3732 N N   . VAL B 2 66  ? 43.509  -16.361 -19.010 1.00 88.94 66  B 1 
ATOM 3733 C CA  . VAL B 2 66  ? 43.109  -17.754 -19.132 1.00 89.35 66  B 1 
ATOM 3734 C C   . VAL B 2 66  ? 44.245  -18.653 -18.673 1.00 89.43 66  B 1 
ATOM 3735 O O   . VAL B 2 66  ? 45.395  -18.472 -19.077 1.00 87.68 66  B 1 
ATOM 3736 C CB  . VAL B 2 66  ? 42.710  -18.101 -20.577 1.00 88.28 66  B 1 
ATOM 3737 C CG1 . VAL B 2 66  ? 42.183  -19.527 -20.666 1.00 78.78 66  B 1 
ATOM 3738 C CG2 . VAL B 2 66  ? 41.660  -17.128 -21.083 1.00 79.36 66  B 1 
ATOM 3739 N N   . ILE B 2 67  ? 43.908  -19.621 -17.832 1.00 88.70 67  B 1 
ATOM 3740 C CA  . ILE B 2 67  ? 44.840  -20.664 -17.419 1.00 87.81 67  B 1 
ATOM 3741 C C   . ILE B 2 67  ? 44.311  -21.974 -18.001 1.00 88.58 67  B 1 
ATOM 3742 O O   . ILE B 2 67  ? 43.418  -22.592 -17.415 1.00 87.36 67  B 1 
ATOM 3743 C CB  . ILE B 2 67  ? 44.971  -20.734 -15.892 1.00 86.17 67  B 1 
ATOM 3744 C CG1 . ILE B 2 67  ? 45.442  -19.388 -15.334 1.00 80.59 67  B 1 
ATOM 3745 C CG2 . ILE B 2 67  ? 45.941  -21.846 -15.500 1.00 76.88 67  B 1 
ATOM 3746 C CD1 . ILE B 2 67  ? 45.371  -19.295 -13.823 1.00 70.32 67  B 1 
ATOM 3747 N N   . PRO B 2 68  ? 44.801  -22.390 -19.166 1.00 89.72 68  B 1 
ATOM 3748 C CA  . PRO B 2 68  ? 44.291  -23.614 -19.790 1.00 89.42 68  B 1 
ATOM 3749 C C   . PRO B 2 68  ? 44.816  -24.864 -19.093 1.00 89.33 68  B 1 
ATOM 3750 O O   . PRO B 2 68  ? 46.004  -24.962 -18.778 1.00 87.03 68  B 1 
ATOM 3751 C CB  . PRO B 2 68  ? 44.801  -23.511 -21.227 1.00 88.08 68  B 1 
ATOM 3752 C CG  . PRO B 2 68  ? 46.051  -22.703 -21.120 1.00 85.98 68  B 1 
ATOM 3753 C CD  . PRO B 2 68  ? 45.823  -21.733 -19.985 1.00 88.47 68  B 1 
ATOM 3754 N N   . VAL B 2 69  ? 43.937  -25.808 -18.857 1.00 89.28 69  B 1 
ATOM 3755 C CA  . VAL B 2 69  ? 44.274  -27.070 -18.211 1.00 88.73 69  B 1 
ATOM 3756 C C   . VAL B 2 69  ? 43.719  -28.213 -19.055 1.00 88.46 69  B 1 
ATOM 3757 O O   . VAL B 2 69  ? 42.602  -28.145 -19.556 1.00 86.15 69  B 1 
ATOM 3758 C CB  . VAL B 2 69  ? 43.730  -27.144 -16.781 1.00 87.24 69  B 1 
ATOM 3759 C CG1 . VAL B 2 69  ? 44.151  -28.434 -16.108 1.00 76.71 69  B 1 
ATOM 3760 C CG2 . VAL B 2 69  ? 44.221  -25.963 -15.962 1.00 76.83 69  B 1 
ATOM 3761 N N   . GLU B 2 70  ? 44.517  -29.256 -19.189 1.00 88.33 70  B 1 
ATOM 3762 C CA  . GLU B 2 70  ? 44.199  -30.376 -20.073 1.00 87.17 70  B 1 
ATOM 3763 C C   . GLU B 2 70  ? 43.342  -31.450 -19.408 1.00 86.69 70  B 1 
ATOM 3764 O O   . GLU B 2 70  ? 42.656  -32.208 -20.095 1.00 81.81 70  B 1 
ATOM 3765 C CB  . GLU B 2 70  ? 45.499  -31.014 -20.557 1.00 84.13 70  B 1 
ATOM 3766 C CG  . GLU B 2 70  ? 46.590  -30.026 -20.931 1.00 74.32 70  B 1 
ATOM 3767 C CD  . GLU B 2 70  ? 47.959  -30.667 -20.956 1.00 69.57 70  B 1 
ATOM 3768 O OE1 . GLU B 2 70  ? 48.681  -30.538 -19.960 1.00 61.38 70  B 1 
ATOM 3769 O OE2 . GLU B 2 70  ? 48.315  -31.302 -21.970 1.00 60.83 70  B 1 
ATOM 3770 N N   . ASN B 2 71  ? 43.407  -31.542 -18.083 1.00 86.93 71  B 1 
ATOM 3771 C CA  . ASN B 2 71  ? 42.846  -32.684 -17.377 1.00 86.60 71  B 1 
ATOM 3772 C C   . ASN B 2 71  ? 42.236  -32.249 -16.045 1.00 87.76 71  B 1 
ATOM 3773 O O   . ASN B 2 71  ? 42.664  -31.268 -15.442 1.00 84.90 71  B 1 
ATOM 3774 C CB  . ASN B 2 71  ? 43.947  -33.737 -17.180 1.00 82.03 71  B 1 
ATOM 3775 C CG  . ASN B 2 71  ? 43.408  -35.103 -16.804 1.00 77.31 71  B 1 
ATOM 3776 O OD1 . ASN B 2 71  ? 42.219  -35.269 -16.551 1.00 66.53 71  B 1 
ATOM 3777 N ND2 . ASN B 2 71  ? 44.277  -36.099 -16.758 1.00 69.24 71  B 1 
ATOM 3778 N N   . GLY B 2 72  ? 41.249  -32.994 -15.580 1.00 84.87 72  B 1 
ATOM 3779 C CA  . GLY B 2 72  ? 40.603  -32.699 -14.311 1.00 84.92 72  B 1 
ATOM 3780 C C   . GLY B 2 72  ? 41.512  -32.838 -13.113 1.00 86.43 72  B 1 
ATOM 3781 O O   . GLY B 2 72  ? 41.410  -32.059 -12.157 1.00 84.50 72  B 1 
ATOM 3782 N N   . HIS B 2 73  ? 42.425  -33.797 -13.143 1.00 85.99 73  B 1 
ATOM 3783 C CA  . HIS B 2 73  ? 43.381  -33.958 -12.051 1.00 85.70 73  B 1 
ATOM 3784 C C   . HIS B 2 73  ? 44.322  -32.766 -11.954 1.00 86.24 73  B 1 
ATOM 3785 O O   . HIS B 2 73  ? 44.627  -32.294 -10.848 1.00 84.27 73  B 1 
ATOM 3786 C CB  . HIS B 2 73  ? 44.182  -35.246 -12.233 1.00 83.87 73  B 1 
ATOM 3787 C CG  . HIS B 2 73  ? 43.371  -36.495 -12.022 1.00 80.40 73  B 1 
ATOM 3788 N ND1 . HIS B 2 73  ? 42.855  -36.867 -10.810 1.00 69.33 73  B 1 
ATOM 3789 C CD2 . HIS B 2 73  ? 43.007  -37.457 -12.900 1.00 69.46 73  B 1 
ATOM 3790 C CE1 . HIS B 2 73  ? 42.204  -38.010 -10.946 1.00 67.91 73  B 1 
ATOM 3791 N NE2 . HIS B 2 73  ? 42.276  -38.400 -12.200 1.00 68.83 73  B 1 
ATOM 3792 N N   . GLN B 2 74  ? 44.778  -32.270 -13.091 1.00 86.57 74  B 1 
ATOM 3793 C CA  . GLN B 2 74  ? 45.634  -31.091 -13.110 1.00 85.81 74  B 1 
ATOM 3794 C C   . GLN B 2 74  ? 44.863  -29.859 -12.632 1.00 86.21 74  B 1 
ATOM 3795 O O   . GLN B 2 74  ? 45.418  -29.010 -11.920 1.00 85.04 74  B 1 
ATOM 3796 C CB  . GLN B 2 74  ? 46.188  -30.877 -14.519 1.00 84.68 74  B 1 
ATOM 3797 C CG  . GLN B 2 74  ? 47.281  -29.815 -14.593 1.00 77.84 74  B 1 
ATOM 3798 C CD  . GLN B 2 74  ? 48.532  -30.238 -13.828 1.00 73.65 74  B 1 
ATOM 3799 O OE1 . GLN B 2 74  ? 48.899  -31.407 -13.819 1.00 66.27 74  B 1 
ATOM 3800 N NE2 . GLN B 2 74  ? 49.187  -29.289 -13.193 1.00 63.94 74  B 1 
ATOM 3801 N N   . ALA B 2 75  ? 43.602  -29.755 -12.994 1.00 85.86 75  B 1 
ATOM 3802 C CA  . ALA B 2 75  ? 42.759  -28.661 -12.524 1.00 85.74 75  B 1 
ATOM 3803 C C   . ALA B 2 75  ? 42.606  -28.698 -11.006 1.00 86.36 75  B 1 
ATOM 3804 O O   . ALA B 2 75  ? 42.689  -27.665 -10.342 1.00 85.27 75  B 1 
ATOM 3805 C CB  . ALA B 2 75  ? 41.394  -28.729 -13.196 1.00 85.47 75  B 1 
ATOM 3806 N N   . TRP B 2 76  ? 42.392  -29.872 -10.456 1.00 85.01 76  B 1 
ATOM 3807 C CA  . TRP B 2 76  ? 42.270  -30.018 -9.012  1.00 84.52 76  B 1 
ATOM 3808 C C   . TRP B 2 76  ? 43.575  -29.661 -8.296  1.00 84.63 76  B 1 
ATOM 3809 O O   . TRP B 2 76  ? 43.557  -29.028 -7.238  1.00 82.47 76  B 1 
ATOM 3810 C CB  . TRP B 2 76  ? 41.843  -31.444 -8.666  1.00 83.50 76  B 1 
ATOM 3811 C CG  . TRP B 2 76  ? 41.632  -31.667 -7.211  1.00 84.33 76  B 1 
ATOM 3812 C CD1 . TRP B 2 76  ? 42.320  -32.520 -6.413  1.00 78.03 76  B 1 
ATOM 3813 C CD2 . TRP B 2 76  ? 40.668  -31.006 -6.360  1.00 80.83 76  B 1 
ATOM 3814 N NE1 . TRP B 2 76  ? 41.845  -32.452 -5.125  1.00 76.31 76  B 1 
ATOM 3815 C CE2 . TRP B 2 76  ? 40.834  -31.530 -5.062  1.00 79.51 76  B 1 
ATOM 3816 C CE3 . TRP B 2 76  ? 39.680  -30.038 -6.580  1.00 76.74 76  B 1 
ATOM 3817 C CZ2 . TRP B 2 76  ? 40.050  -31.106 -3.985  1.00 78.90 76  B 1 
ATOM 3818 C CZ3 . TRP B 2 76  ? 38.904  -29.609 -5.506  1.00 72.50 76  B 1 
ATOM 3819 C CH2 . TRP B 2 76  ? 39.094  -30.142 -4.232  1.00 73.86 76  B 1 
ATOM 3820 N N   . ALA B 2 77  ? 44.708  -30.018 -8.885  1.00 85.01 77  B 1 
ATOM 3821 C CA  . ALA B 2 77  ? 46.006  -29.654 -8.317  1.00 83.65 77  B 1 
ATOM 3822 C C   . ALA B 2 77  ? 46.192  -28.134 -8.294  1.00 83.13 77  B 1 
ATOM 3823 O O   . ALA B 2 77  ? 46.646  -27.575 -7.291  1.00 81.80 77  B 1 
ATOM 3824 C CB  . ALA B 2 77  ? 47.124  -30.329 -9.105  1.00 82.94 77  B 1 
ATOM 3825 N N   . TYR B 2 78  ? 45.812  -27.450 -9.380  1.00 84.97 78  B 1 
ATOM 3826 C CA  . TYR B 2 78  ? 45.890  -25.995 -9.420  1.00 84.04 78  B 1 
ATOM 3827 C C   . TYR B 2 78  ? 44.952  -25.351 -8.400  1.00 83.39 78  B 1 
ATOM 3828 O O   . TYR B 2 78  ? 45.309  -24.340 -7.781  1.00 79.77 78  B 1 
ATOM 3829 C CB  . TYR B 2 78  ? 45.565  -25.477 -10.820 1.00 82.74 78  B 1 
ATOM 3830 C CG  . TYR B 2 78  ? 46.733  -25.501 -11.774 1.00 80.93 78  B 1 
ATOM 3831 C CD1 . TYR B 2 78  ? 47.886  -24.773 -11.508 1.00 73.04 78  B 1 
ATOM 3832 C CD2 . TYR B 2 78  ? 46.674  -26.232 -12.958 1.00 72.13 78  B 1 
ATOM 3833 C CE1 . TYR B 2 78  ? 48.960  -24.781 -12.388 1.00 69.46 78  B 1 
ATOM 3834 C CE2 . TYR B 2 78  ? 47.735  -26.246 -13.841 1.00 69.63 78  B 1 
ATOM 3835 C CZ  . TYR B 2 78  ? 48.884  -25.515 -13.559 1.00 71.52 78  B 1 
ATOM 3836 O OH  . TYR B 2 78  ? 49.936  -25.533 -14.425 1.00 68.94 78  B 1 
ATOM 3837 N N   . LEU B 2 79  ? 43.766  -25.902 -8.205  1.00 84.14 79  B 1 
ATOM 3838 C CA  . LEU B 2 79  ? 42.824  -25.359 -7.238  1.00 82.83 79  B 1 
ATOM 3839 C C   . LEU B 2 79  ? 43.344  -25.496 -5.812  1.00 81.61 79  B 1 
ATOM 3840 O O   . LEU B 2 79  ? 43.147  -24.592 -4.991  1.00 78.35 79  B 1 
ATOM 3841 C CB  . LEU B 2 79  ? 41.472  -26.045 -7.381  1.00 82.34 79  B 1 
ATOM 3842 C CG  . LEU B 2 79  ? 40.669  -25.641 -8.615  1.00 79.73 79  B 1 
ATOM 3843 C CD1 . LEU B 2 79  ? 39.513  -26.605 -8.842  1.00 73.68 79  B 1 
ATOM 3844 C CD2 . LEU B 2 79  ? 40.150  -24.220 -8.480  1.00 73.24 79  B 1 
ATOM 3845 N N   . GLN B 2 80  ? 44.026  -26.601 -5.500  1.00 83.23 80  B 1 
ATOM 3846 C CA  . GLN B 2 80  ? 44.599  -26.776 -4.171  1.00 80.57 80  B 1 
ATOM 3847 C C   . GLN B 2 80  ? 45.779  -25.839 -3.928  1.00 78.96 80  B 1 
ATOM 3848 O O   . GLN B 2 80  ? 45.908  -25.274 -2.839  1.00 74.43 80  B 1 
ATOM 3849 C CB  . GLN B 2 80  ? 45.027  -28.230 -3.962  1.00 78.37 80  B 1 
ATOM 3850 C CG  . GLN B 2 80  ? 43.855  -29.188 -3.819  1.00 73.00 80  B 1 
ATOM 3851 C CD  . GLN B 2 80  ? 44.311  -30.615 -3.554  1.00 68.94 80  B 1 
ATOM 3852 O OE1 . GLN B 2 80  ? 45.497  -30.903 -3.441  1.00 60.91 80  B 1 
ATOM 3853 N NE2 . GLN B 2 80  ? 43.368  -31.531 -3.450  1.00 59.44 80  B 1 
ATOM 3854 N N   . ASP B 2 81  ? 46.627  -25.657 -4.937  1.00 78.16 81  B 1 
ATOM 3855 C CA  . ASP B 2 81  ? 47.819  -24.834 -4.782  1.00 74.15 81  B 1 
ATOM 3856 C C   . ASP B 2 81  ? 47.532  -23.344 -4.913  1.00 72.43 81  B 1 
ATOM 3857 O O   . ASP B 2 81  ? 48.095  -22.530 -4.173  1.00 66.49 81  B 1 
ATOM 3858 C CB  . ASP B 2 81  ? 48.878  -25.248 -5.808  1.00 70.36 81  B 1 
ATOM 3859 C CG  . ASP B 2 81  ? 49.429  -26.642 -5.555  1.00 63.74 81  B 1 
ATOM 3860 O OD1 . ASP B 2 81  ? 49.268  -27.164 -4.433  1.00 56.73 81  B 1 
ATOM 3861 O OD2 . ASP B 2 81  ? 50.038  -27.206 -6.482  1.00 57.59 81  B 1 
ATOM 3862 N N   . MET B 2 82  ? 46.644  -22.948 -5.843  1.00 70.48 82  B 1 
ATOM 3863 C CA  . MET B 2 82  ? 46.386  -21.550 -6.176  1.00 67.11 82  B 1 
ATOM 3864 C C   . MET B 2 82  ? 44.917  -21.186 -5.973  1.00 67.69 82  B 1 
ATOM 3865 O O   . MET B 2 82  ? 44.335  -20.448 -6.770  1.00 62.97 82  B 1 
ATOM 3866 C CB  . MET B 2 82  ? 46.825  -21.260 -7.614  1.00 62.87 82  B 1 
ATOM 3867 C CG  . MET B 2 82  ? 48.299  -21.481 -7.856  1.00 59.43 82  B 1 
ATOM 3868 S SD  . MET B 2 82  ? 48.791  -21.058 -9.530  1.00 52.80 82  B 1 
ATOM 3869 C CE  . MET B 2 82  ? 50.521  -21.503 -9.478  1.00 46.90 82  B 1 
ATOM 3870 N N   . GLN B 2 83  ? 44.315  -21.669 -4.906  1.00 66.50 83  B 1 
ATOM 3871 C CA  . GLN B 2 83  ? 42.902  -21.428 -4.645  1.00 65.39 83  B 1 
ATOM 3872 C C   . GLN B 2 83  ? 42.575  -19.940 -4.475  1.00 66.22 83  B 1 
ATOM 3873 O O   . GLN B 2 83  ? 41.460  -19.520 -4.764  1.00 61.54 83  B 1 
ATOM 3874 C CB  . GLN B 2 83  ? 42.469  -22.208 -3.406  1.00 61.84 83  B 1 
ATOM 3875 C CG  . GLN B 2 83  ? 43.330  -21.935 -2.175  1.00 57.58 83  B 1 
ATOM 3876 C CD  . GLN B 2 83  ? 43.070  -22.939 -1.069  1.00 50.52 83  B 1 
ATOM 3877 O OE1 . GLN B 2 83  ? 42.155  -23.755 -1.136  1.00 47.03 83  B 1 
ATOM 3878 N NE2 . GLN B 2 83  ? 43.884  -22.885 -0.021  1.00 44.72 83  B 1 
ATOM 3879 N N   . SER B 2 84  ? 43.537  -19.129 -4.038  1.00 60.87 84  B 1 
ATOM 3880 C CA  . SER B 2 84  ? 43.336  -17.690 -3.881  1.00 57.96 84  B 1 
ATOM 3881 C C   . SER B 2 84  ? 43.504  -16.915 -5.182  1.00 60.65 84  B 1 
ATOM 3882 O O   . SER B 2 84  ? 43.190  -15.720 -5.218  1.00 55.32 84  B 1 
ATOM 3883 C CB  . SER B 2 84  ? 44.310  -17.137 -2.841  1.00 50.24 84  B 1 
ATOM 3884 O OG  . SER B 2 84  ? 44.147  -17.786 -1.600  1.00 47.66 84  B 1 
ATOM 3885 N N   . ASN B 2 85  ? 43.991  -17.561 -6.231  1.00 76.60 85  B 1 
ATOM 3886 C CA  . ASN B 2 85  ? 44.381  -16.896 -7.467  1.00 77.50 85  B 1 
ATOM 3887 C C   . ASN B 2 85  ? 43.388  -17.116 -8.608  1.00 80.13 85  B 1 
ATOM 3888 O O   . ASN B 2 85  ? 43.532  -16.500 -9.659  1.00 76.40 85  B 1 
ATOM 3889 C CB  . ASN B 2 85  ? 45.778  -17.389 -7.862  1.00 72.04 85  B 1 
ATOM 3890 C CG  . ASN B 2 85  ? 46.584  -16.353 -8.592  1.00 64.47 85  B 1 
ATOM 3891 O OD1 . ASN B 2 85  ? 46.178  -15.203 -8.728  1.00 56.67 85  B 1 
ATOM 3892 N ND2 . ASN B 2 85  ? 47.766  -16.744 -9.052  1.00 56.44 85  B 1 
ATOM 3893 N N   . ILE B 2 86  ? 42.396  -17.971 -8.433  1.00 81.37 86  B 1 
ATOM 3894 C CA  . ILE B 2 86  ? 41.441  -18.307 -9.478  1.00 82.88 86  B 1 
ATOM 3895 C C   . ILE B 2 86  ? 40.096  -17.682 -9.123  1.00 83.76 86  B 1 
ATOM 3896 O O   . ILE B 2 86  ? 39.569  -17.915 -8.040  1.00 81.26 86  B 1 
ATOM 3897 C CB  . ILE B 2 86  ? 41.326  -19.832 -9.651  1.00 81.65 86  B 1 
ATOM 3898 C CG1 . ILE B 2 86  ? 42.672  -20.413 -10.099 1.00 77.56 86  B 1 
ATOM 3899 C CG2 . ILE B 2 86  ? 40.228  -20.173 -10.651 1.00 74.04 86  B 1 
ATOM 3900 C CD1 . ILE B 2 86  ? 42.727  -21.925 -10.069 1.00 68.49 86  B 1 
ATOM 3901 N N   . ASP B 2 87  ? 39.557  -16.894 -10.071 1.00 86.27 87  B 1 
ATOM 3902 C CA  . ASP B 2 87  ? 38.287  -16.211 -9.861  1.00 85.53 87  B 1 
ATOM 3903 C C   . ASP B 2 87  ? 37.095  -16.985 -10.407 1.00 86.52 87  B 1 
ATOM 3904 O O   . ASP B 2 87  ? 35.976  -16.839 -9.905  1.00 84.09 87  B 1 
ATOM 3905 C CB  . ASP B 2 87  ? 38.340  -14.829 -10.515 1.00 83.07 87  B 1 
ATOM 3906 C CG  . ASP B 2 87  ? 39.381  -13.924 -9.888  1.00 78.19 87  B 1 
ATOM 3907 O OD1 . ASP B 2 87  ? 39.494  -13.926 -8.650  1.00 70.88 87  B 1 
ATOM 3908 O OD2 . ASP B 2 87  ? 40.070  -13.210 -10.631 1.00 70.67 87  B 1 
ATOM 3909 N N   . LEU B 2 88  ? 37.306  -17.793 -11.438 1.00 87.77 88  B 1 
ATOM 3910 C CA  . LEU B 2 88  ? 36.232  -18.499 -12.114 1.00 88.84 88  B 1 
ATOM 3911 C C   . LEU B 2 88  ? 36.761  -19.812 -12.683 1.00 89.69 88  B 1 
ATOM 3912 O O   . LEU B 2 88  ? 37.898  -19.880 -13.147 1.00 88.03 88  B 1 
ATOM 3913 C CB  . LEU B 2 88  ? 35.653  -17.630 -13.238 1.00 87.51 88  B 1 
ATOM 3914 C CG  . LEU B 2 88  ? 34.426  -18.176 -13.974 1.00 84.53 88  B 1 
ATOM 3915 C CD1 . LEU B 2 88  ? 33.199  -18.116 -13.093 1.00 77.12 88  B 1 
ATOM 3916 C CD2 . LEU B 2 88  ? 34.183  -17.384 -15.243 1.00 76.25 88  B 1 
ATOM 3917 N N   . VAL B 2 89  ? 35.933  -20.835 -12.659 1.00 89.57 89  B 1 
ATOM 3918 C CA  . VAL B 2 89  ? 36.276  -22.137 -13.226 1.00 89.89 89  B 1 
ATOM 3919 C C   . VAL B 2 89  ? 35.287  -22.461 -14.337 1.00 90.10 89  B 1 
ATOM 3920 O O   . VAL B 2 89  ? 34.078  -22.472 -14.115 1.00 88.97 89  B 1 
ATOM 3921 C CB  . VAL B 2 89  ? 36.271  -23.249 -12.161 1.00 88.94 89  B 1 
ATOM 3922 C CG1 . VAL B 2 89  ? 36.605  -24.595 -12.787 1.00 81.18 89  B 1 
ATOM 3923 C CG2 . VAL B 2 89  ? 37.260  -22.927 -11.052 1.00 80.49 89  B 1 
ATOM 3924 N N   . LEU B 2 90  ? 35.806  -22.713 -15.530 1.00 90.64 90  B 1 
ATOM 3925 C CA  . LEU B 2 90  ? 35.011  -23.137 -16.674 1.00 90.73 90  B 1 
ATOM 3926 C C   . LEU B 2 90  ? 35.462  -24.537 -17.068 1.00 90.74 90  B 1 
ATOM 3927 O O   . LEU B 2 90  ? 36.606  -24.718 -17.488 1.00 88.80 90  B 1 
ATOM 3928 C CB  . LEU B 2 90  ? 35.180  -22.143 -17.835 1.00 89.96 90  B 1 
ATOM 3929 C CG  . LEU B 2 90  ? 34.380  -22.434 -19.099 1.00 86.79 90  B 1 
ATOM 3930 C CD1 . LEU B 2 90  ? 32.884  -22.362 -18.833 1.00 78.31 90  B 1 
ATOM 3931 C CD2 . LEU B 2 90  ? 34.755  -21.451 -20.200 1.00 79.51 90  B 1 
ATOM 3932 N N   . THR B 2 91  ? 34.580  -25.505 -16.920 1.00 91.08 91  B 1 
ATOM 3933 C CA  . THR B 2 91  ? 34.964  -26.900 -17.102 1.00 91.18 91  B 1 
ATOM 3934 C C   . THR B 2 91  ? 33.951  -27.641 -17.971 1.00 90.93 91  B 1 
ATOM 3935 O O   . THR B 2 91  ? 32.758  -27.339 -17.960 1.00 89.29 91  B 1 
ATOM 3936 C CB  . THR B 2 91  ? 35.135  -27.605 -15.754 1.00 89.94 91  B 1 
ATOM 3937 O OG1 . THR B 2 91  ? 35.584  -28.935 -15.957 1.00 77.24 91  B 1 
ATOM 3938 C CG2 . THR B 2 91  ? 33.832  -27.637 -14.966 1.00 77.25 91  B 1 
ATOM 3939 N N   . GLU B 2 92  ? 34.459  -28.600 -18.722 1.00 90.64 92  B 1 
ATOM 3940 C CA  . GLU B 2 92  ? 33.637  -29.498 -19.515 1.00 90.00 92  B 1 
ATOM 3941 C C   . GLU B 2 92  ? 32.979  -30.535 -18.609 1.00 90.06 92  B 1 
ATOM 3942 O O   . GLU B 2 92  ? 33.555  -30.963 -17.611 1.00 88.83 92  B 1 
ATOM 3943 C CB  . GLU B 2 92  ? 34.505  -30.175 -20.586 1.00 88.79 92  B 1 
ATOM 3944 C CG  . GLU B 2 92  ? 33.805  -31.265 -21.390 1.00 84.25 92  B 1 
ATOM 3945 C CD  . GLU B 2 92  ? 32.633  -30.725 -22.201 1.00 79.70 92  B 1 
ATOM 3946 O OE1 . GLU B 2 92  ? 32.854  -29.860 -23.056 1.00 73.58 92  B 1 
ATOM 3947 O OE2 . GLU B 2 92  ? 31.503  -31.177 -21.970 1.00 71.41 92  B 1 
ATOM 3948 N N   . VAL B 2 93  ? 31.767  -30.929 -18.953 1.00 89.13 93  B 1 
ATOM 3949 C CA  . VAL B 2 93  ? 31.051  -31.940 -18.172 1.00 88.50 93  B 1 
ATOM 3950 C C   . VAL B 2 93  ? 31.665  -33.321 -18.367 1.00 87.90 93  B 1 
ATOM 3951 O O   . VAL B 2 93  ? 31.989  -34.012 -17.399 1.00 85.46 93  B 1 
ATOM 3952 C CB  . VAL B 2 93  ? 29.555  -31.950 -18.533 1.00 87.35 93  B 1 
ATOM 3953 C CG1 . VAL B 2 93  ? 28.827  -33.060 -17.789 1.00 79.21 93  B 1 
ATOM 3954 C CG2 . VAL B 2 93  ? 28.922  -30.609 -18.202 1.00 79.21 93  B 1 
ATOM 3955 N N   . PHE B 2 94  ? 31.839  -33.719 -19.614 1.00 87.29 94  B 1 
ATOM 3956 C CA  . PHE B 2 94  ? 32.372  -35.036 -19.942 1.00 85.42 94  B 1 
ATOM 3957 C C   . PHE B 2 94  ? 33.826  -34.908 -20.380 1.00 84.96 94  B 1 
ATOM 3958 O O   . PHE B 2 94  ? 34.120  -34.415 -21.469 1.00 80.35 94  B 1 
ATOM 3959 C CB  . PHE B 2 94  ? 31.531  -35.691 -21.033 1.00 82.29 94  B 1 
ATOM 3960 C CG  . PHE B 2 94  ? 30.095  -35.897 -20.634 1.00 78.74 94  B 1 
ATOM 3961 C CD1 . PHE B 2 94  ? 29.740  -36.928 -19.780 1.00 72.50 94  B 1 
ATOM 3962 C CD2 . PHE B 2 94  ? 29.106  -35.047 -21.098 1.00 70.23 94  B 1 
ATOM 3963 C CE1 . PHE B 2 94  ? 28.424  -37.123 -19.411 1.00 65.80 94  B 1 
ATOM 3964 C CE2 . PHE B 2 94  ? 27.776  -35.233 -20.730 1.00 65.97 94  B 1 
ATOM 3965 C CZ  . PHE B 2 94  ? 27.432  -36.280 -19.880 1.00 66.25 94  B 1 
ATOM 3966 N N   . MET B 2 95  ? 34.733  -35.332 -19.520 1.00 82.64 95  B 1 
ATOM 3967 C CA  . MET B 2 95  ? 36.153  -35.285 -19.812 1.00 81.16 95  B 1 
ATOM 3968 C C   . MET B 2 95  ? 36.751  -36.678 -19.721 1.00 78.81 95  B 1 
ATOM 3969 O O   . MET B 2 95  ? 36.467  -37.428 -18.782 1.00 72.59 95  B 1 
ATOM 3970 C CB  . MET B 2 95  ? 36.883  -34.339 -18.856 1.00 79.36 95  B 1 
ATOM 3971 C CG  . MET B 2 95  ? 36.479  -32.883 -19.028 1.00 78.96 95  B 1 
ATOM 3972 S SD  . MET B 2 95  ? 37.497  -31.745 -18.075 1.00 76.51 95  B 1 
ATOM 3973 C CE  . MET B 2 95  ? 37.046  -32.213 -16.403 1.00 66.71 95  B 1 
ATOM 3974 N N   . HIS B 2 96  ? 37.589  -36.982 -20.681 1.00 79.29 96  B 1 
ATOM 3975 C CA  . HIS B 2 96  ? 38.355  -38.210 -20.645 1.00 76.62 96  B 1 
ATOM 3976 C C   . HIS B 2 96  ? 39.649  -37.955 -19.874 1.00 76.04 96  B 1 
ATOM 3977 O O   . HIS B 2 96  ? 40.325  -36.956 -20.104 1.00 66.79 96  B 1 
ATOM 3978 C CB  . HIS B 2 96  ? 38.658  -38.681 -22.067 1.00 70.35 96  B 1 
ATOM 3979 C CG  . HIS B 2 96  ? 37.422  -38.842 -22.906 1.00 66.09 96  B 1 
ATOM 3980 N ND1 . HIS B 2 96  ? 36.482  -39.825 -22.695 1.00 58.39 96  B 1 
ATOM 3981 C CD2 . HIS B 2 96  ? 36.979  -38.117 -23.965 1.00 57.78 96  B 1 
ATOM 3982 C CE1 . HIS B 2 96  ? 35.514  -39.696 -23.591 1.00 52.87 96  B 1 
ATOM 3983 N NE2 . HIS B 2 96  ? 35.790  -38.677 -24.374 1.00 54.32 96  B 1 
ATOM 3984 N N   . GLY B 2 97  ? 39.989  -38.853 -18.953 1.00 70.71 97  B 1 
ATOM 3985 C CA  . GLY B 2 97  ? 41.216  -38.691 -18.188 1.00 70.23 97  B 1 
ATOM 3986 C C   . GLY B 2 97  ? 41.121  -39.055 -16.724 1.00 71.32 97  B 1 
ATOM 3987 O O   . GLY B 2 97  ? 42.031  -38.746 -15.958 1.00 64.08 97  B 1 
ATOM 3988 N N   . GLY B 2 98  ? 40.031  -39.661 -16.305 1.00 74.69 98  B 1 
ATOM 3989 C CA  . GLY B 2 98  ? 39.911  -40.196 -14.960 1.00 75.26 98  B 1 
ATOM 3990 C C   . GLY B 2 98  ? 39.086  -39.366 -13.990 1.00 78.21 98  B 1 
ATOM 3991 O O   . GLY B 2 98  ? 38.702  -39.872 -12.936 1.00 72.00 98  B 1 
ATOM 3992 N N   . LEU B 2 99  ? 38.811  -38.089 -14.311 1.00 78.65 99  B 1 
ATOM 3993 C CA  . LEU B 2 99  ? 37.985  -37.249 -13.451 1.00 80.92 99  B 1 
ATOM 3994 C C   . LEU B 2 99  ? 37.017  -36.463 -14.333 1.00 82.55 99  B 1 
ATOM 3995 O O   . LEU B 2 99  ? 37.442  -35.645 -15.143 1.00 78.17 99  B 1 
ATOM 3996 C CB  . LEU B 2 99  ? 38.862  -36.311 -12.618 1.00 77.41 99  B 1 
ATOM 3997 C CG  . LEU B 2 99  ? 38.120  -35.524 -11.533 1.00 74.93 99  B 1 
ATOM 3998 C CD1 . LEU B 2 99  ? 37.582  -36.446 -10.461 1.00 67.57 99  B 1 
ATOM 3999 C CD2 . LEU B 2 99  ? 39.037  -34.476 -10.909 1.00 68.35 99  B 1 
ATOM 4000 N N   . SER B 2 100 ? 35.731  -36.721 -14.171 1.00 84.91 100 B 1 
ATOM 4001 C CA  . SER B 2 100 ? 34.722  -36.017 -14.940 1.00 85.87 100 B 1 
ATOM 4002 C C   . SER B 2 100 ? 34.483  -34.619 -14.368 1.00 87.31 100 B 1 
ATOM 4003 O O   . SER B 2 100 ? 34.865  -34.310 -13.235 1.00 85.15 100 B 1 
ATOM 4004 C CB  . SER B 2 100 ? 33.413  -36.813 -14.962 1.00 82.36 100 B 1 
ATOM 4005 O OG  . SER B 2 100 ? 32.818  -36.828 -13.687 1.00 74.03 100 B 1 
ATOM 4006 N N   . GLY B 2 101 ? 33.846  -33.758 -15.167 1.00 86.30 101 B 1 
ATOM 4007 C CA  . GLY B 2 101 ? 33.527  -32.410 -14.715 1.00 86.89 101 B 1 
ATOM 4008 C C   . GLY B 2 101 ? 32.574  -32.397 -13.533 1.00 88.34 101 B 1 
ATOM 4009 O O   . GLY B 2 101 ? 32.694  -31.551 -12.643 1.00 86.65 101 B 1 
ATOM 4010 N N   . ILE B 2 102 ? 31.657  -33.351 -13.502 1.00 86.92 102 B 1 
ATOM 4011 C CA  . ILE B 2 102 ? 30.717  -33.463 -12.390 1.00 87.10 102 B 1 
ATOM 4012 C C   . ILE B 2 102 ? 31.445  -33.864 -11.109 1.00 88.08 102 B 1 
ATOM 4013 O O   . ILE B 2 102 ? 31.170  -33.327 -10.030 1.00 86.10 102 B 1 
ATOM 4014 C CB  . ILE B 2 102 ? 29.589  -34.455 -12.735 1.00 85.22 102 B 1 
ATOM 4015 C CG1 . ILE B 2 102 ? 28.800  -33.953 -13.957 1.00 79.95 102 B 1 
ATOM 4016 C CG2 . ILE B 2 102 ? 28.664  -34.654 -11.545 1.00 76.03 102 B 1 
ATOM 4017 C CD1 . ILE B 2 102 ? 27.801  -34.969 -14.500 1.00 68.85 102 B 1 
ATOM 4018 N N   . ASP B 2 103 ? 32.392  -34.785 -11.217 1.00 87.89 103 B 1 
ATOM 4019 C CA  . ASP B 2 103 ? 33.195  -35.189 -10.062 1.00 86.83 103 B 1 
ATOM 4020 C C   . ASP B 2 103 ? 34.058  -34.034 -9.569  1.00 87.54 103 B 1 
ATOM 4021 O O   . ASP B 2 103 ? 34.197  -33.825 -8.355  1.00 86.35 103 B 1 
ATOM 4022 C CB  . ASP B 2 103 ? 34.075  -36.384 -10.424 1.00 85.10 103 B 1 
ATOM 4023 C CG  . ASP B 2 103 ? 33.265  -37.627 -10.744 1.00 78.41 103 B 1 
ATOM 4024 O OD1 . ASP B 2 103 ? 32.199  -37.827 -10.125 1.00 68.91 103 B 1 
ATOM 4025 O OD2 . ASP B 2 103 ? 33.702  -38.401 -11.611 1.00 69.25 103 B 1 
ATOM 4026 N N   . LEU B 2 104 ? 34.654  -33.282 -10.493 1.00 86.55 104 B 1 
ATOM 4027 C CA  . LEU B 2 104 ? 35.434  -32.106 -10.137 1.00 87.23 104 B 1 
ATOM 4028 C C   . LEU B 2 104 ? 34.562  -31.071 -9.427  1.00 88.10 104 B 1 
ATOM 4029 O O   . LEU B 2 104 ? 34.987  -30.489 -8.423  1.00 87.05 104 B 1 
ATOM 4030 C CB  . LEU B 2 104 ? 36.081  -31.513 -11.396 1.00 86.50 104 B 1 
ATOM 4031 C CG  . LEU B 2 104 ? 36.926  -30.258 -11.180 1.00 84.43 104 B 1 
ATOM 4032 C CD1 . LEU B 2 104 ? 38.128  -30.567 -10.290 1.00 76.88 104 B 1 
ATOM 4033 C CD2 . LEU B 2 104 ? 37.396  -29.704 -12.513 1.00 77.14 104 B 1 
ATOM 4034 N N   . LEU B 2 105 ? 33.356  -30.841 -9.924  1.00 88.12 105 B 1 
ATOM 4035 C CA  . LEU B 2 105 ? 32.408  -29.927 -9.286  1.00 88.31 105 B 1 
ATOM 4036 C C   . LEU B 2 105 ? 32.080  -30.385 -7.872  1.00 88.60 105 B 1 
ATOM 4037 O O   . LEU B 2 105 ? 32.048  -29.569 -6.945  1.00 87.77 105 B 1 
ATOM 4038 C CB  . LEU B 2 105 ? 31.143  -29.826 -10.133 1.00 87.82 105 B 1 
ATOM 4039 C CG  . LEU B 2 105 ? 29.994  -28.997 -9.554  1.00 86.39 105 B 1 
ATOM 4040 C CD1 . LEU B 2 105 ? 30.407  -27.542 -9.373  1.00 78.81 105 B 1 
ATOM 4041 C CD2 . LEU B 2 105 ? 28.771  -29.078 -10.454 1.00 79.23 105 B 1 
ATOM 4042 N N   . GLY B 2 106 ? 31.858  -31.671 -7.685  1.00 88.71 106 B 1 
ATOM 4043 C CA  . GLY B 2 106 ? 31.587  -32.205 -6.363  1.00 87.45 106 B 1 
ATOM 4044 C C   . GLY B 2 106 ? 32.728  -31.984 -5.396  1.00 87.71 106 B 1 
ATOM 4045 O O   . GLY B 2 106 ? 32.517  -31.618 -4.238  1.00 86.13 106 B 1 
ATOM 4046 N N   . ARG B 2 107 ? 33.970  -32.174 -5.866  1.00 88.19 107 B 1 
ATOM 4047 C CA  . ARG B 2 107 ? 35.142  -31.932 -5.030  1.00 86.84 107 B 1 
ATOM 4048 C C   . ARG B 2 107 ? 35.281  -30.459 -4.660  1.00 87.15 107 B 1 
ATOM 4049 O O   . ARG B 2 107 ? 35.623  -30.132 -3.520  1.00 85.32 107 B 1 
ATOM 4050 C CB  . ARG B 2 107 ? 36.410  -32.422 -5.731  1.00 84.96 107 B 1 
ATOM 4051 C CG  . ARG B 2 107 ? 36.497  -33.934 -5.824  1.00 79.76 107 B 1 
ATOM 4052 C CD  . ARG B 2 107 ? 37.809  -34.367 -6.453  1.00 77.15 107 B 1 
ATOM 4053 N NE  . ARG B 2 107 ? 37.881  -35.814 -6.620  1.00 73.47 107 B 1 
ATOM 4054 C CZ  . ARG B 2 107 ? 38.959  -36.482 -7.029  1.00 69.26 107 B 1 
ATOM 4055 N NH1 . ARG B 2 107 ? 40.071  -35.835 -7.311  1.00 64.96 107 B 1 
ATOM 4056 N NH2 . ARG B 2 107 ? 38.912  -37.786 -7.155  1.00 63.44 107 B 1 
ATOM 4057 N N   . ILE B 2 108 ? 35.016  -29.565 -5.611  1.00 86.11 108 B 1 
ATOM 4058 C CA  . ILE B 2 108 ? 35.097  -28.133 -5.349  1.00 85.70 108 B 1 
ATOM 4059 C C   . ILE B 2 108 ? 34.049  -27.716 -4.322  1.00 85.85 108 B 1 
ATOM 4060 O O   . ILE B 2 108 ? 34.347  -26.958 -3.392  1.00 84.36 108 B 1 
ATOM 4061 C CB  . ILE B 2 108 ? 34.948  -27.338 -6.662  1.00 85.63 108 B 1 
ATOM 4062 C CG1 . ILE B 2 108 ? 36.179  -27.566 -7.548  1.00 82.92 108 B 1 
ATOM 4063 C CG2 . ILE B 2 108 ? 34.768  -25.854 -6.378  1.00 81.06 108 B 1 
ATOM 4064 C CD1 . ILE B 2 108 ? 35.996  -27.088 -8.978  1.00 77.55 108 B 1 
ATOM 4065 N N   . MET B 2 109 ? 32.825  -28.209 -4.463  1.00 86.49 109 B 1 
ATOM 4066 C CA  . MET B 2 109 ? 31.748  -27.844 -3.545  1.00 85.09 109 B 1 
ATOM 4067 C C   . MET B 2 109 ? 31.980  -28.394 -2.137  1.00 85.14 109 B 1 
ATOM 4068 O O   . MET B 2 109 ? 31.618  -27.743 -1.155  1.00 83.73 109 B 1 
ATOM 4069 C CB  . MET B 2 109 ? 30.405  -28.345 -4.082  1.00 84.84 109 B 1 
ATOM 4070 C CG  . MET B 2 109 ? 29.956  -27.633 -5.351  1.00 79.69 109 B 1 
ATOM 4071 S SD  . MET B 2 109 ? 29.716  -25.855 -5.153  1.00 73.19 109 B 1 
ATOM 4072 C CE  . MET B 2 109 ? 28.345  -25.834 -3.997  1.00 62.83 109 B 1 
ATOM 4073 N N   . ASN B 2 110 ? 32.597  -29.547 -2.024  1.00 86.14 110 B 1 
ATOM 4074 C CA  . ASN B 2 110 ? 32.874  -30.142 -0.721  1.00 85.27 110 B 1 
ATOM 4075 C C   . ASN B 2 110 ? 34.090  -29.520 -0.036  1.00 84.69 110 B 1 
ATOM 4076 O O   . ASN B 2 110 ? 34.227  -29.638 1.186   1.00 81.74 110 B 1 
ATOM 4077 C CB  . ASN B 2 110 ? 33.073  -31.653 -0.868  1.00 83.81 110 B 1 
ATOM 4078 C CG  . ASN B 2 110 ? 31.788  -32.379 -1.200  1.00 78.62 110 B 1 
ATOM 4079 O OD1 . ASN B 2 110 ? 30.693  -31.900 -0.926  1.00 70.63 110 B 1 
ATOM 4080 N ND2 . ASN B 2 110 ? 31.911  -33.556 -1.782  1.00 69.05 110 B 1 
ATOM 4081 N N   . HIS B 2 111 ? 34.961  -28.867 -0.791  1.00 82.28 111 B 1 
ATOM 4082 C CA  . HIS B 2 111 ? 36.153  -28.255 -0.213  1.00 79.83 111 B 1 
ATOM 4083 C C   . HIS B 2 111 ? 35.801  -26.914 0.433   1.00 79.07 111 B 1 
ATOM 4084 O O   . HIS B 2 111 ? 35.078  -26.110 -0.133  1.00 73.57 111 B 1 
ATOM 4085 C CB  . HIS B 2 111 ? 37.219  -28.076 -1.290  1.00 76.92 111 B 1 
ATOM 4086 C CG  . HIS B 2 111 ? 38.572  -27.777 -0.736  1.00 75.55 111 B 1 
ATOM 4087 N ND1 . HIS B 2 111 ? 39.093  -26.517 -0.633  1.00 65.21 111 B 1 
ATOM 4088 C CD2 . HIS B 2 111 ? 39.517  -28.611 -0.239  1.00 65.35 111 B 1 
ATOM 4089 C CE1 . HIS B 2 111 ? 40.307  -26.585 -0.104  1.00 63.19 111 B 1 
ATOM 4090 N NE2 . HIS B 2 111 ? 40.592  -27.834 0.150   1.00 64.95 111 B 1 
ATOM 4091 N N   . GLU B 2 112 ? 36.354  -26.687 1.621   1.00 79.32 112 B 1 
ATOM 4092 C CA  . GLU B 2 112 ? 35.963  -25.529 2.423   1.00 77.47 112 B 1 
ATOM 4093 C C   . GLU B 2 112 ? 36.324  -24.197 1.779   1.00 77.75 112 B 1 
ATOM 4094 O O   . GLU B 2 112 ? 35.548  -23.242 1.846   1.00 73.05 112 B 1 
ATOM 4095 C CB  . GLU B 2 112 ? 36.617  -25.611 3.810   1.00 74.16 112 B 1 
ATOM 4096 C CG  . GLU B 2 112 ? 36.112  -26.782 4.640   1.00 64.88 112 B 1 
ATOM 4097 C CD  . GLU B 2 112 ? 36.754  -26.841 6.022   1.00 56.20 112 B 1 
ATOM 4098 O OE1 . GLU B 2 112 ? 36.280  -27.639 6.840   1.00 48.56 112 B 1 
ATOM 4099 O OE2 . GLU B 2 112 ? 37.712  -26.093 6.268   1.00 48.98 112 B 1 
ATOM 4100 N N   . VAL B 2 113 ? 37.494  -24.101 1.159   1.00 78.75 113 B 1 
ATOM 4101 C CA  . VAL B 2 113 ? 37.976  -22.839 0.608   1.00 76.74 113 B 1 
ATOM 4102 C C   . VAL B 2 113 ? 37.554  -22.663 -0.850  1.00 77.59 113 B 1 
ATOM 4103 O O   . VAL B 2 113 ? 37.238  -21.553 -1.281  1.00 73.61 113 B 1 
ATOM 4104 C CB  . VAL B 2 113 ? 39.506  -22.736 0.746   1.00 73.39 113 B 1 
ATOM 4105 C CG1 . VAL B 2 113 ? 40.000  -21.383 0.264   1.00 65.38 113 B 1 
ATOM 4106 C CG2 . VAL B 2 113 ? 39.930  -22.961 2.189   1.00 65.67 113 B 1 
ATOM 4107 N N   . CYS B 2 114 ? 37.542  -23.742 -1.616  1.00 79.50 114 B 1 
ATOM 4108 C CA  . CYS B 2 114 ? 37.250  -23.669 -3.041  1.00 79.58 114 B 1 
ATOM 4109 C C   . CYS B 2 114 ? 35.764  -23.555 -3.355  1.00 81.03 114 B 1 
ATOM 4110 O O   . CYS B 2 114 ? 35.414  -23.257 -4.497  1.00 78.45 114 B 1 
ATOM 4111 C CB  . CYS B 2 114 ? 37.838  -24.891 -3.754  1.00 76.12 114 B 1 
ATOM 4112 S SG  . CYS B 2 114 ? 39.645  -24.976 -3.661  1.00 68.96 114 B 1 
ATOM 4113 N N   . LYS B 2 115 ? 34.894  -23.775 -2.395  1.00 80.48 115 B 1 
ATOM 4114 C CA  . LYS B 2 115 ? 33.453  -23.736 -2.635  1.00 80.53 115 B 1 
ATOM 4115 C C   . LYS B 2 115 ? 32.963  -22.352 -3.039  1.00 80.78 115 B 1 
ATOM 4116 O O   . LYS B 2 115 ? 31.908  -22.232 -3.664  1.00 77.07 115 B 1 
ATOM 4117 C CB  . LYS B 2 115 ? 32.701  -24.211 -1.392  1.00 78.20 115 B 1 
ATOM 4118 C CG  . LYS B 2 115 ? 32.825  -23.263 -0.206  1.00 72.97 115 B 1 
ATOM 4119 C CD  . LYS B 2 115 ? 32.088  -23.772 1.026   1.00 70.70 115 B 1 
ATOM 4120 C CE  . LYS B 2 115 ? 32.202  -22.780 2.167   1.00 61.02 115 B 1 
ATOM 4121 N NZ  . LYS B 2 115 ? 31.489  -23.239 3.379   1.00 55.24 115 B 1 
ATOM 4122 N N   . ASP B 2 116 ? 33.704  -21.294 -2.681  1.00 83.39 116 B 1 
ATOM 4123 C CA  . ASP B 2 116 ? 33.309  -19.931 -3.002  1.00 82.63 116 B 1 
ATOM 4124 C C   . ASP B 2 116 ? 33.557  -19.573 -4.464  1.00 84.27 116 B 1 
ATOM 4125 O O   . ASP B 2 116 ? 33.021  -18.571 -4.951  1.00 81.46 116 B 1 
ATOM 4126 C CB  . ASP B 2 116 ? 34.058  -18.948 -2.095  1.00 79.33 116 B 1 
ATOM 4127 C CG  . ASP B 2 116 ? 33.665  -19.075 -0.639  1.00 71.31 116 B 1 
ATOM 4128 O OD1 . ASP B 2 116 ? 32.542  -19.540 -0.355  1.00 62.50 116 B 1 
ATOM 4129 O OD2 . ASP B 2 116 ? 34.478  -18.700 0.223   1.00 62.84 116 B 1 
ATOM 4130 N N   . ILE B 2 117 ? 34.352  -20.351 -5.180  1.00 84.82 117 B 1 
ATOM 4131 C CA  . ILE B 2 117 ? 34.661  -20.078 -6.572  1.00 85.86 117 B 1 
ATOM 4132 C C   . ILE B 2 117 ? 33.488  -20.543 -7.443  1.00 87.11 117 B 1 
ATOM 4133 O O   . ILE B 2 117 ? 33.085  -21.703 -7.356  1.00 85.71 117 B 1 
ATOM 4134 C CB  . ILE B 2 117 ? 35.967  -20.768 -6.993  1.00 84.23 117 B 1 
ATOM 4135 C CG1 . ILE B 2 117 ? 37.129  -20.301 -6.107  1.00 78.70 117 B 1 
ATOM 4136 C CG2 . ILE B 2 117 ? 36.270  -20.484 -8.460  1.00 75.84 117 B 1 
ATOM 4137 C CD1 . ILE B 2 117 ? 38.404  -21.111 -6.289  1.00 72.39 117 B 1 
ATOM 4138 N N   . PRO B 2 118 ? 32.931  -19.672 -8.286  1.00 88.72 118 B 1 
ATOM 4139 C CA  . PRO B 2 118 ? 31.841  -20.092 -9.159  1.00 88.80 118 B 1 
ATOM 4140 C C   . PRO B 2 118 ? 32.331  -21.044 -10.242 1.00 89.51 118 B 1 
ATOM 4141 O O   . PRO B 2 118 ? 33.351  -20.801 -10.886 1.00 88.01 118 B 1 
ATOM 4142 C CB  . PRO B 2 118 ? 31.319  -18.784 -9.758  1.00 87.12 118 B 1 
ATOM 4143 C CG  . PRO B 2 118 ? 32.492  -17.861 -9.696  1.00 84.84 118 B 1 
ATOM 4144 C CD  . PRO B 2 118 ? 33.242  -18.243 -8.449  1.00 87.70 118 B 1 
ATOM 4145 N N   . VAL B 2 119 ? 31.596  -22.118 -10.442 1.00 89.58 119 B 1 
ATOM 4146 C CA  . VAL B 2 119 ? 31.927  -23.131 -11.434 1.00 90.16 119 B 1 
ATOM 4147 C C   . VAL B 2 119 ? 30.850  -23.114 -12.508 1.00 90.53 119 B 1 
ATOM 4148 O O   . VAL B 2 119 ? 29.667  -23.281 -12.212 1.00 88.69 119 B 1 
ATOM 4149 C CB  . VAL B 2 119 ? 32.040  -24.531 -10.804 1.00 89.01 119 B 1 
ATOM 4150 C CG1 . VAL B 2 119 ? 32.424  -25.556 -11.859 1.00 81.67 119 B 1 
ATOM 4151 C CG2 . VAL B 2 119 ? 33.068  -24.521 -9.678  1.00 81.08 119 B 1 
ATOM 4152 N N   . ILE B 2 120 ? 31.269  -22.899 -13.753 1.00 91.17 120 B 1 
ATOM 4153 C CA  . ILE B 2 120 ? 30.370  -22.900 -14.896 1.00 90.84 120 B 1 
ATOM 4154 C C   . ILE B 2 120 ? 30.661  -24.137 -15.725 1.00 91.02 120 B 1 
ATOM 4155 O O   . ILE B 2 120 ? 31.810  -24.400 -16.091 1.00 89.40 120 B 1 
ATOM 4156 C CB  . ILE B 2 120 ? 30.528  -21.614 -15.728 1.00 90.09 120 B 1 
ATOM 4157 C CG1 . ILE B 2 120 ? 30.163  -20.392 -14.866 1.00 86.05 120 B 1 
ATOM 4158 C CG2 . ILE B 2 120 ? 29.648  -21.669 -16.972 1.00 84.11 120 B 1 
ATOM 4159 C CD1 . ILE B 2 120 ? 30.454  -19.072 -15.528 1.00 76.51 120 B 1 
ATOM 4160 N N   . MET B 2 121 ? 29.614  -24.896 -16.013 1.00 90.76 121 B 1 
ATOM 4161 C CA  . MET B 2 121 ? 29.738  -26.119 -16.782 1.00 90.79 121 B 1 
ATOM 4162 C C   . MET B 2 121 ? 29.448  -25.844 -18.252 1.00 90.66 121 B 1 
ATOM 4163 O O   . MET B 2 121 ? 28.590  -25.028 -18.584 1.00 88.68 121 B 1 
ATOM 4164 C CB  . MET B 2 121 ? 28.780  -27.181 -16.247 1.00 89.69 121 B 1 
ATOM 4165 C CG  . MET B 2 121 ? 28.902  -27.432 -14.754 1.00 85.02 121 B 1 
ATOM 4166 S SD  . MET B 2 121 ? 30.505  -28.069 -14.238 1.00 80.51 121 B 1 
ATOM 4167 C CE  . MET B 2 121 ? 30.448  -29.725 -14.932 1.00 70.32 121 B 1 
ATOM 4168 N N   . MET B 2 122 ? 30.155  -26.523 -19.123 1.00 89.94 122 B 1 
ATOM 4169 C CA  . MET B 2 122 ? 29.902  -26.431 -20.557 1.00 89.44 122 B 1 
ATOM 4170 C C   . MET B 2 122 ? 29.935  -27.828 -21.168 1.00 89.27 122 B 1 
ATOM 4171 O O   . MET B 2 122 ? 30.731  -28.675 -20.778 1.00 87.36 122 B 1 
ATOM 4172 C CB  . MET B 2 122 ? 30.915  -25.513 -21.249 1.00 87.70 122 B 1 
ATOM 4173 C CG  . MET B 2 122 ? 32.363  -25.983 -21.146 1.00 83.95 122 B 1 
ATOM 4174 S SD  . MET B 2 122 ? 33.521  -24.895 -21.995 1.00 82.52 122 B 1 
ATOM 4175 C CE  . MET B 2 122 ? 35.070  -25.722 -21.659 1.00 73.28 122 B 1 
ATOM 4176 N N   . SER B 2 123 ? 29.053  -28.049 -22.127 1.00 88.66 123 B 1 
ATOM 4177 C CA  . SER B 2 123 ? 29.001  -29.341 -22.797 1.00 87.69 123 B 1 
ATOM 4178 C C   . SER B 2 123 ? 28.249  -29.213 -24.111 1.00 87.83 123 B 1 
ATOM 4179 O O   . SER B 2 123 ? 27.421  -28.327 -24.293 1.00 84.55 123 B 1 
ATOM 4180 C CB  . SER B 2 123 ? 28.320  -30.388 -21.916 1.00 84.72 123 B 1 
ATOM 4181 O OG  . SER B 2 123 ? 28.387  -31.651 -22.524 1.00 74.93 123 B 1 
ATOM 4182 N N   . SER B 2 124 ? 28.535  -30.129 -25.027 1.00 86.27 124 B 1 
ATOM 4183 C CA  . SER B 2 124 ? 27.761  -30.269 -26.244 1.00 85.05 124 B 1 
ATOM 4184 C C   . SER B 2 124 ? 26.473  -31.051 -26.013 1.00 85.20 124 B 1 
ATOM 4185 O O   . SER B 2 124 ? 25.561  -31.010 -26.839 1.00 81.86 124 B 1 
ATOM 4186 C CB  . SER B 2 124 ? 28.593  -30.964 -27.322 1.00 83.32 124 B 1 
ATOM 4187 O OG  . SER B 2 124 ? 29.012  -32.235 -26.886 1.00 74.06 124 B 1 
ATOM 4188 N N   . HIS B 2 125 ? 26.383  -31.747 -24.889 1.00 83.54 125 B 1 
ATOM 4189 C CA  . HIS B 2 125 ? 25.188  -32.502 -24.526 1.00 82.04 125 B 1 
ATOM 4190 C C   . HIS B 2 125 ? 24.293  -31.612 -23.672 1.00 81.86 125 B 1 
ATOM 4191 O O   . HIS B 2 125 ? 24.491  -31.492 -22.463 1.00 76.36 125 B 1 
ATOM 4192 C CB  . HIS B 2 125 ? 25.575  -33.775 -23.783 1.00 79.36 125 B 1 
ATOM 4193 C CG  . HIS B 2 125 ? 26.515  -34.648 -24.547 1.00 74.86 125 B 1 
ATOM 4194 N ND1 . HIS B 2 125 ? 26.146  -35.369 -25.664 1.00 65.76 125 B 1 
ATOM 4195 C CD2 . HIS B 2 125 ? 27.832  -34.910 -24.353 1.00 65.26 125 B 1 
ATOM 4196 C CE1 . HIS B 2 125 ? 27.201  -36.033 -26.114 1.00 62.10 125 B 1 
ATOM 4197 N NE2 . HIS B 2 125 ? 28.234  -35.784 -25.342 1.00 64.14 125 B 1 
ATOM 4198 N N   . ASP B 2 126 ? 23.318  -30.978 -24.324 1.00 81.16 126 B 1 
ATOM 4199 C CA  . ASP B 2 126 ? 22.456  -29.989 -23.679 1.00 79.57 126 B 1 
ATOM 4200 C C   . ASP B 2 126 ? 21.096  -30.561 -23.281 1.00 81.23 126 B 1 
ATOM 4201 O O   . ASP B 2 126 ? 20.104  -29.824 -23.219 1.00 76.41 126 B 1 
ATOM 4202 C CB  . ASP B 2 126 ? 22.274  -28.771 -24.601 1.00 74.89 126 B 1 
ATOM 4203 C CG  . ASP B 2 126 ? 21.599  -29.124 -25.916 1.00 69.38 126 B 1 
ATOM 4204 O OD1 . ASP B 2 126 ? 21.530  -30.312 -26.264 1.00 60.54 126 B 1 
ATOM 4205 O OD2 . ASP B 2 126 ? 21.147  -28.189 -26.608 1.00 63.10 126 B 1 
ATOM 4206 N N   . SER B 2 127 ? 21.036  -31.856 -23.009 1.00 82.76 127 B 1 
ATOM 4207 C CA  . SER B 2 127 ? 19.783  -32.463 -22.579 1.00 83.44 127 B 1 
ATOM 4208 C C   . SER B 2 127 ? 19.349  -31.877 -21.239 1.00 85.27 127 B 1 
ATOM 4209 O O   . SER B 2 127 ? 20.165  -31.512 -20.395 1.00 83.14 127 B 1 
ATOM 4210 C CB  . SER B 2 127 ? 19.919  -33.979 -22.470 1.00 80.11 127 B 1 
ATOM 4211 O OG  . SER B 2 127 ? 20.790  -34.344 -21.425 1.00 71.32 127 B 1 
ATOM 4212 N N   . MET B 2 128 ? 18.034  -31.795 -21.051 1.00 85.17 128 B 1 
ATOM 4213 C CA  . MET B 2 128 ? 17.477  -31.208 -19.840 1.00 85.72 128 B 1 
ATOM 4214 C C   . MET B 2 128 ? 17.948  -31.944 -18.588 1.00 86.83 128 B 1 
ATOM 4215 O O   . MET B 2 128 ? 18.194  -31.322 -17.548 1.00 85.00 128 B 1 
ATOM 4216 C CB  . MET B 2 128 ? 15.948  -31.210 -19.924 1.00 83.97 128 B 1 
ATOM 4217 C CG  . MET B 2 128 ? 15.261  -30.485 -18.778 1.00 75.98 128 B 1 
ATOM 4218 S SD  . MET B 2 128 ? 13.465  -30.500 -18.915 1.00 69.77 128 B 1 
ATOM 4219 C CE  . MET B 2 128 ? 13.213  -29.428 -20.326 1.00 60.96 128 B 1 
ATOM 4220 N N   . GLY B 2 129 ? 18.086  -33.248 -18.674 1.00 86.68 129 B 1 
ATOM 4221 C CA  . GLY B 2 129 ? 18.571  -34.028 -17.539 1.00 86.13 129 B 1 
ATOM 4222 C C   . GLY B 2 129 ? 20.003  -33.685 -17.158 1.00 87.42 129 B 1 
ATOM 4223 O O   . GLY B 2 129 ? 20.334  -33.594 -15.970 1.00 85.78 129 B 1 
ATOM 4224 N N   . THR B 2 130 ? 20.856  -33.478 -18.151 1.00 87.26 130 B 1 
ATOM 4225 C CA  . THR B 2 130 ? 22.245  -33.118 -17.895 1.00 86.51 130 B 1 
ATOM 4226 C C   . THR B 2 130 ? 22.336  -31.738 -17.244 1.00 87.52 130 B 1 
ATOM 4227 O O   . THR B 2 130 ? 23.085  -31.541 -16.277 1.00 86.28 130 B 1 
ATOM 4228 C CB  . THR B 2 130 ? 23.051  -33.147 -19.197 1.00 85.16 130 B 1 
ATOM 4229 O OG1 . THR B 2 130 ? 22.942  -34.442 -19.792 1.00 77.03 130 B 1 
ATOM 4230 C CG2 . THR B 2 130 ? 24.521  -32.841 -18.941 1.00 74.63 130 B 1 
ATOM 4231 N N   . VAL B 2 131 ? 21.574  -30.782 -17.770 1.00 88.93 131 B 1 
ATOM 4232 C CA  . VAL B 2 131 ? 21.571  -29.429 -17.211 1.00 88.66 131 B 1 
ATOM 4233 C C   . VAL B 2 131 ? 21.064  -29.452 -15.764 1.00 89.09 131 B 1 
ATOM 4234 O O   . VAL B 2 131 ? 21.652  -28.822 -14.879 1.00 88.58 131 B 1 
ATOM 4235 C CB  . VAL B 2 131 ? 20.719  -28.488 -18.075 1.00 88.08 131 B 1 
ATOM 4236 C CG1 . VAL B 2 131 ? 20.607  -27.101 -17.436 1.00 80.83 131 B 1 
ATOM 4237 C CG2 . VAL B 2 131 ? 21.310  -28.370 -19.469 1.00 80.42 131 B 1 
ATOM 4238 N N   . LEU B 2 132 ? 19.996  -30.180 -15.518 1.00 88.80 132 B 1 
ATOM 4239 C CA  . LEU B 2 132 ? 19.442  -30.282 -14.170 1.00 88.63 132 B 1 
ATOM 4240 C C   . LEU B 2 132 ? 20.431  -30.936 -13.210 1.00 88.86 132 B 1 
ATOM 4241 O O   . LEU B 2 132 ? 20.571  -30.502 -12.057 1.00 87.93 132 B 1 
ATOM 4242 C CB  . LEU B 2 132 ? 18.132  -31.063 -14.204 1.00 88.20 132 B 1 
ATOM 4243 C CG  . LEU B 2 132 ? 17.410  -31.215 -12.865 1.00 79.54 132 B 1 
ATOM 4244 C CD1 . LEU B 2 132 ? 16.996  -29.863 -12.308 1.00 72.45 132 B 1 
ATOM 4245 C CD2 . LEU B 2 132 ? 16.186  -32.111 -13.024 1.00 73.55 132 B 1 
ATOM 4246 N N   . SER B 2 133 ? 21.126  -31.952 -13.665 1.00 88.72 133 B 1 
ATOM 4247 C CA  . SER B 2 133 ? 22.122  -32.627 -12.832 1.00 87.41 133 B 1 
ATOM 4248 C C   . SER B 2 133 ? 23.258  -31.675 -12.462 1.00 88.18 133 B 1 
ATOM 4249 O O   . SER B 2 133 ? 23.705  -31.647 -11.308 1.00 86.74 133 B 1 
ATOM 4250 C CB  . SER B 2 133 ? 22.664  -33.855 -13.561 1.00 86.24 133 B 1 
ATOM 4251 O OG  . SER B 2 133 ? 23.590  -34.535 -12.758 1.00 73.30 133 B 1 
ATOM 4252 N N   . CYS B 2 134 ? 23.730  -30.878 -13.429 1.00 88.17 134 B 1 
ATOM 4253 C CA  . CYS B 2 134 ? 24.796  -29.922 -13.154 1.00 87.94 134 B 1 
ATOM 4254 C C   . CYS B 2 134 ? 24.355  -28.852 -12.150 1.00 88.64 134 B 1 
ATOM 4255 O O   . CYS B 2 134 ? 25.088  -28.512 -11.224 1.00 87.59 134 B 1 
ATOM 4256 C CB  . CYS B 2 134 ? 25.270  -29.283 -14.462 1.00 87.12 134 B 1 
ATOM 4257 S SG  . CYS B 2 134 ? 26.103  -30.446 -15.575 1.00 81.22 134 B 1 
ATOM 4258 N N   . LEU B 2 135 ? 23.154  -28.319 -12.335 1.00 89.01 135 B 1 
ATOM 4259 C CA  . LEU B 2 135 ? 22.657  -27.293 -11.429 1.00 88.44 135 B 1 
ATOM 4260 C C   . LEU B 2 135 ? 22.400  -27.845 -10.027 1.00 88.84 135 B 1 
ATOM 4261 O O   . LEU B 2 135 ? 22.663  -27.160 -9.032  1.00 87.58 135 B 1 
ATOM 4262 C CB  . LEU B 2 135 ? 21.380  -26.670 -11.997 1.00 87.95 135 B 1 
ATOM 4263 C CG  . LEU B 2 135 ? 21.553  -25.857 -13.290 1.00 84.54 135 B 1 
ATOM 4264 C CD1 . LEU B 2 135 ? 20.193  -25.436 -13.839 1.00 77.67 135 B 1 
ATOM 4265 C CD2 . LEU B 2 135 ? 22.423  -24.639 -13.058 1.00 77.20 135 B 1 
ATOM 4266 N N   . SER B 2 136 ? 21.911  -29.073 -9.941  1.00 90.02 136 B 1 
ATOM 4267 C CA  . SER B 2 136 ? 21.654  -29.686 -8.638  1.00 89.37 136 B 1 
ATOM 4268 C C   . SER B 2 136 ? 22.939  -29.945 -7.866  1.00 89.32 136 B 1 
ATOM 4269 O O   . SER B 2 136 ? 22.942  -29.904 -6.634  1.00 87.38 136 B 1 
ATOM 4270 C CB  . SER B 2 136 ? 20.884  -30.999 -8.811  1.00 88.66 136 B 1 
ATOM 4271 O OG  . SER B 2 136 ? 21.666  -31.963 -9.478  1.00 75.57 136 B 1 
ATOM 4272 N N   . ASN B 2 137 ? 24.035  -30.172 -8.566  1.00 88.62 137 B 1 
ATOM 4273 C CA  . ASN B 2 137 ? 25.329  -30.385 -7.938  1.00 87.35 137 B 1 
ATOM 4274 C C   . ASN B 2 137 ? 26.026  -29.083 -7.539  1.00 87.33 137 B 1 
ATOM 4275 O O   . ASN B 2 137 ? 27.117  -29.133 -6.964  1.00 83.22 137 B 1 
ATOM 4276 C CB  . ASN B 2 137 ? 26.221  -31.210 -8.863  1.00 85.80 137 B 1 
ATOM 4277 C CG  . ASN B 2 137 ? 25.774  -32.655 -8.962  1.00 83.47 137 B 1 
ATOM 4278 O OD1 . ASN B 2 137 ? 25.268  -33.234 -8.007  1.00 73.51 137 B 1 
ATOM 4279 N ND2 . ASN B 2 137 ? 25.960  -33.264 -10.126 1.00 71.84 137 B 1 
ATOM 4280 N N   . GLY B 2 138 ? 25.426  -27.928 -7.819  1.00 87.79 138 B 1 
ATOM 4281 C CA  . GLY B 2 138 ? 25.967  -26.657 -7.374  1.00 87.44 138 B 1 
ATOM 4282 C C   . GLY B 2 138 ? 26.628  -25.801 -8.441  1.00 88.99 138 B 1 
ATOM 4283 O O   . GLY B 2 138 ? 27.323  -24.840 -8.097  1.00 85.37 138 B 1 
ATOM 4284 N N   . ALA B 2 139 ? 26.446  -26.127 -9.719  1.00 88.30 139 B 1 
ATOM 4285 C CA  . ALA B 2 139 ? 27.008  -25.315 -10.789 1.00 88.78 139 B 1 
ATOM 4286 C C   . ALA B 2 139 ? 26.315  -23.954 -10.842 1.00 88.82 139 B 1 
ATOM 4287 O O   . ALA B 2 139 ? 25.098  -23.851 -10.674 1.00 86.45 139 B 1 
ATOM 4288 C CB  . ALA B 2 139 ? 26.883  -26.035 -12.128 1.00 87.67 139 B 1 
ATOM 4289 N N   . ALA B 2 140 ? 27.096  -22.894 -11.082 1.00 89.09 140 B 1 
ATOM 4290 C CA  . ALA B 2 140 ? 26.542  -21.548 -11.170 1.00 88.18 140 B 1 
ATOM 4291 C C   . ALA B 2 140 ? 25.714  -21.358 -12.439 1.00 88.40 140 B 1 
ATOM 4292 O O   . ALA B 2 140 ? 24.692  -20.664 -12.408 1.00 84.83 140 B 1 
ATOM 4293 C CB  . ALA B 2 140 ? 27.672  -20.521 -11.106 1.00 86.57 140 B 1 
ATOM 4294 N N   . ASP B 2 141 ? 26.150  -21.953 -13.542 1.00 89.52 141 B 1 
ATOM 4295 C CA  . ASP B 2 141 ? 25.445  -21.842 -14.812 1.00 89.65 141 B 1 
ATOM 4296 C C   . ASP B 2 141 ? 25.892  -22.965 -15.745 1.00 90.52 141 B 1 
ATOM 4297 O O   . ASP B 2 141 ? 26.879  -23.655 -15.476 1.00 88.92 141 B 1 
ATOM 4298 C CB  . ASP B 2 141 ? 25.692  -20.469 -15.447 1.00 87.10 141 B 1 
ATOM 4299 C CG  . ASP B 2 141 ? 24.604  -20.063 -16.424 1.00 82.99 141 B 1 
ATOM 4300 O OD1 . ASP B 2 141 ? 23.718  -20.888 -16.712 1.00 77.03 141 B 1 
ATOM 4301 O OD2 . ASP B 2 141 ? 24.634  -18.906 -16.901 1.00 75.83 141 B 1 
ATOM 4302 N N   . PHE B 2 142 ? 25.156  -23.130 -16.830 1.00 88.64 142 B 1 
ATOM 4303 C CA  . PHE B 2 142 ? 25.470  -24.124 -17.846 1.00 89.09 142 B 1 
ATOM 4304 C C   . PHE B 2 142 ? 25.467  -23.464 -19.218 1.00 89.52 142 B 1 
ATOM 4305 O O   . PHE B 2 142 ? 24.512  -22.776 -19.585 1.00 87.90 142 B 1 
ATOM 4306 C CB  . PHE B 2 142 ? 24.463  -25.273 -17.799 1.00 87.72 142 B 1 
ATOM 4307 C CG  . PHE B 2 142 ? 24.759  -26.383 -18.781 1.00 88.28 142 B 1 
ATOM 4308 C CD1 . PHE B 2 142 ? 24.256  -26.339 -20.072 1.00 82.29 142 B 1 
ATOM 4309 C CD2 . PHE B 2 142 ? 25.536  -27.461 -18.403 1.00 80.84 142 B 1 
ATOM 4310 C CE1 . PHE B 2 142 ? 24.532  -27.353 -20.976 1.00 78.77 142 B 1 
ATOM 4311 C CE2 . PHE B 2 142 ? 25.808  -28.484 -19.302 1.00 79.18 142 B 1 
ATOM 4312 C CZ  . PHE B 2 142 ? 25.310  -28.426 -20.588 1.00 82.66 142 B 1 
ATOM 4313 N N   . LEU B 2 143 ? 26.548  -23.675 -19.989 1.00 89.23 143 B 1 
ATOM 4314 C CA  . LEU B 2 143 ? 26.677  -23.126 -21.329 1.00 88.92 143 B 1 
ATOM 4315 C C   . LEU B 2 143 ? 26.699  -24.259 -22.341 1.00 89.25 143 B 1 
ATOM 4316 O O   . LEU B 2 143 ? 27.492  -25.195 -22.221 1.00 87.01 143 B 1 
ATOM 4317 C CB  . LEU B 2 143 ? 27.949  -22.278 -21.443 1.00 87.82 143 B 1 
ATOM 4318 C CG  . LEU B 2 143 ? 28.031  -21.067 -20.509 1.00 84.74 143 B 1 
ATOM 4319 C CD1 . LEU B 2 143 ? 29.362  -20.353 -20.702 1.00 78.57 143 B 1 
ATOM 4320 C CD2 . LEU B 2 143 ? 26.879  -20.109 -20.752 1.00 79.50 143 B 1 
ATOM 4321 N N   . ALA B 2 144 ? 25.835  -24.162 -23.330 1.00 88.44 144 B 1 
ATOM 4322 C CA  . ALA B 2 144 ? 25.773  -25.161 -24.385 1.00 88.00 144 B 1 
ATOM 4323 C C   . ALA B 2 144 ? 26.805  -24.849 -25.459 1.00 88.16 144 B 1 
ATOM 4324 O O   . ALA B 2 144 ? 26.901  -23.717 -25.939 1.00 85.38 144 B 1 
ATOM 4325 C CB  . ALA B 2 144 ? 24.367  -25.215 -24.978 1.00 85.90 144 B 1 
ATOM 4326 N N   . LYS B 2 145 ? 27.583  -25.841 -25.849 1.00 85.57 145 B 1 
ATOM 4327 C CA  . LYS B 2 145 ? 28.521  -25.689 -26.954 1.00 84.72 145 B 1 
ATOM 4328 C C   . LYS B 2 145 ? 27.761  -25.648 -28.282 1.00 82.77 145 B 1 
ATOM 4329 O O   . LYS B 2 145 ? 26.728  -26.310 -28.420 1.00 77.02 145 B 1 
ATOM 4330 C CB  . LYS B 2 145 ? 29.527  -26.841 -26.962 1.00 82.68 145 B 1 
ATOM 4331 C CG  . LYS B 2 145 ? 30.554  -26.772 -25.842 1.00 80.21 145 B 1 
ATOM 4332 C CD  . LYS B 2 145 ? 31.538  -27.924 -25.952 1.00 78.71 145 B 1 
ATOM 4333 C CE  . LYS B 2 145 ? 32.625  -27.833 -24.897 1.00 74.95 145 B 1 
ATOM 4334 N NZ  . LYS B 2 145 ? 33.590  -28.961 -25.001 1.00 70.36 145 B 1 
ATOM 4335 N N   . PRO B 2 146 ? 28.256  -24.878 -29.263 1.00 85.46 146 B 1 
ATOM 4336 C CA  . PRO B 2 146 ? 29.496  -24.091 -29.255 1.00 84.88 146 B 1 
ATOM 4337 C C   . PRO B 2 146 ? 29.381  -22.824 -28.425 1.00 85.86 146 B 1 
ATOM 4338 O O   . PRO B 2 146 ? 28.348  -22.161 -28.429 1.00 83.56 146 B 1 
ATOM 4339 C CB  . PRO B 2 146 ? 29.712  -23.758 -30.737 1.00 82.42 146 B 1 
ATOM 4340 C CG  . PRO B 2 146 ? 28.332  -23.731 -31.302 1.00 78.15 146 B 1 
ATOM 4341 C CD  . PRO B 2 146 ? 27.571  -24.807 -30.553 1.00 79.92 146 B 1 
ATOM 4342 N N   . ILE B 2 147 ? 30.461  -22.495 -27.731 1.00 83.22 147 B 1 
ATOM 4343 C CA  . ILE B 2 147 ? 30.483  -21.324 -26.865 1.00 83.64 147 B 1 
ATOM 4344 C C   . ILE B 2 147 ? 30.521  -20.061 -27.718 1.00 83.67 147 B 1 
ATOM 4345 O O   . ILE B 2 147 ? 31.359  -19.917 -28.604 1.00 80.82 147 B 1 
ATOM 4346 C CB  . ILE B 2 147 ? 31.685  -21.370 -25.912 1.00 83.27 147 B 1 
ATOM 4347 C CG1 . ILE B 2 147 ? 31.700  -22.667 -25.104 1.00 79.32 147 B 1 
ATOM 4348 C CG2 . ILE B 2 147 ? 31.679  -20.158 -24.980 1.00 77.03 147 B 1 
ATOM 4349 C CD1 . ILE B 2 147 ? 30.487  -22.859 -24.202 1.00 72.20 147 B 1 
ATOM 4350 N N   . ARG B 2 148 ? 29.604  -19.139 -27.437 1.00 83.59 148 B 1 
ATOM 4351 C CA  . ARG B 2 148 ? 29.516  -17.889 -28.173 1.00 82.97 148 B 1 
ATOM 4352 C C   . ARG B 2 148 ? 30.204  -16.761 -27.413 1.00 83.61 148 B 1 
ATOM 4353 O O   . ARG B 2 148 ? 30.193  -16.721 -26.185 1.00 81.44 148 B 1 
ATOM 4354 C CB  . ARG B 2 148 ? 28.046  -17.540 -28.437 1.00 79.67 148 B 1 
ATOM 4355 C CG  . ARG B 2 148 ? 27.381  -18.511 -29.396 1.00 73.04 148 B 1 
ATOM 4356 C CD  . ARG B 2 148 ? 25.886  -18.254 -29.538 1.00 67.81 148 B 1 
ATOM 4357 N NE  . ARG B 2 148 ? 25.164  -18.618 -28.336 1.00 60.91 148 B 1 
ATOM 4358 C CZ  . ARG B 2 148 ? 23.835  -18.631 -28.218 1.00 53.77 148 B 1 
ATOM 4359 N NH1 . ARG B 2 148 ? 23.082  -18.274 -29.248 1.00 50.37 148 B 1 
ATOM 4360 N NH2 . ARG B 2 148 ? 23.268  -18.997 -27.086 1.00 49.62 148 B 1 
ATOM 4361 N N   . LYS B 2 149 ? 30.791  -15.830 -28.168 1.00 83.51 149 B 1 
ATOM 4362 C CA  . LYS B 2 149 ? 31.500  -14.695 -27.585 1.00 84.14 149 B 1 
ATOM 4363 C C   . LYS B 2 149 ? 30.583  -13.860 -26.697 1.00 84.76 149 B 1 
ATOM 4364 O O   . LYS B 2 149 ? 31.014  -13.332 -25.670 1.00 82.07 149 B 1 
ATOM 4365 C CB  . LYS B 2 149 ? 32.102  -13.840 -28.701 1.00 81.63 149 B 1 
ATOM 4366 C CG  . LYS B 2 149 ? 32.887  -12.631 -28.209 1.00 76.26 149 B 1 
ATOM 4367 C CD  . LYS B 2 149 ? 33.548  -11.890 -29.371 1.00 73.11 149 B 1 
ATOM 4368 C CE  . LYS B 2 149 ? 32.526  -11.205 -30.251 1.00 65.72 149 B 1 
ATOM 4369 N NZ  . LYS B 2 149 ? 33.173  -10.422 -31.332 1.00 59.41 149 B 1 
ATOM 4370 N N   . ASN B 2 150 ? 29.320  -13.726 -27.090 1.00 84.57 150 B 1 
ATOM 4371 C CA  . ASN B 2 150 ? 28.371  -12.918 -26.342 1.00 84.22 150 B 1 
ATOM 4372 C C   . ASN B 2 150 ? 28.120  -13.463 -24.935 1.00 84.30 150 B 1 
ATOM 4373 O O   . ASN B 2 150 ? 27.914  -12.696 -23.994 1.00 81.31 150 B 1 
ATOM 4374 C CB  . ASN B 2 150 ? 27.058  -12.830 -27.121 1.00 81.92 150 B 1 
ATOM 4375 C CG  . ASN B 2 150 ? 26.136  -11.750 -26.591 1.00 77.43 150 B 1 
ATOM 4376 O OD1 . ASN B 2 150 ? 26.577  -10.736 -26.073 1.00 67.44 150 B 1 
ATOM 4377 N ND2 . ASN B 2 150 ? 24.834  -11.953 -26.729 1.00 68.87 150 B 1 
ATOM 4378 N N   . GLU B 2 151 ? 28.134  -14.773 -24.772 1.00 83.63 151 B 1 
ATOM 4379 C CA  . GLU B 2 151 ? 27.940  -15.392 -23.460 1.00 82.49 151 B 1 
ATOM 4380 C C   . GLU B 2 151 ? 29.160  -15.193 -22.562 1.00 84.05 151 B 1 
ATOM 4381 O O   . GLU B 2 151 ? 29.021  -14.959 -21.355 1.00 82.44 151 B 1 
ATOM 4382 C CB  . GLU B 2 151 ? 27.647  -16.884 -23.631 1.00 80.67 151 B 1 
ATOM 4383 C CG  . GLU B 2 151 ? 26.331  -17.146 -24.351 1.00 75.03 151 B 1 
ATOM 4384 C CD  . GLU B 2 151 ? 26.170  -18.587 -24.809 1.00 69.29 151 B 1 
ATOM 4385 O OE1 . GLU B 2 151 ? 25.116  -18.887 -25.403 1.00 62.10 151 B 1 
ATOM 4386 O OE2 . GLU B 2 151 ? 27.082  -19.397 -24.607 1.00 62.66 151 B 1 
ATOM 4387 N N   . LEU B 2 152 ? 30.354  -15.267 -23.148 1.00 84.10 152 B 1 
ATOM 4388 C CA  . LEU B 2 152 ? 31.581  -15.120 -22.375 1.00 84.59 152 B 1 
ATOM 4389 C C   . LEU B 2 152 ? 31.801  -13.695 -21.880 1.00 84.92 152 B 1 
ATOM 4390 O O   . LEU B 2 152 ? 32.518  -13.494 -20.895 1.00 82.19 152 B 1 
ATOM 4391 C CB  . LEU B 2 152 ? 32.779  -15.570 -23.214 1.00 83.77 152 B 1 
ATOM 4392 C CG  . LEU B 2 152 ? 32.769  -17.036 -23.657 1.00 83.21 152 B 1 
ATOM 4393 C CD1 . LEU B 2 152 ? 33.970  -17.325 -24.545 1.00 77.04 152 B 1 
ATOM 4394 C CD2 . LEU B 2 152 ? 32.769  -17.966 -22.457 1.00 77.75 152 B 1 
ATOM 4395 N N   . LYS B 2 153 ? 31.199  -12.716 -22.540 1.00 83.74 153 B 1 
ATOM 4396 C CA  . LYS B 2 153 ? 31.352  -11.327 -22.126 1.00 83.14 153 B 1 
ATOM 4397 C C   . LYS B 2 153 ? 30.770  -11.064 -20.739 1.00 83.14 153 B 1 
ATOM 4398 O O   . LYS B 2 153 ? 31.213  -10.140 -20.057 1.00 79.67 153 B 1 
ATOM 4399 C CB  . LYS B 2 153 ? 30.685  -10.395 -23.135 1.00 81.31 153 B 1 
ATOM 4400 C CG  . LYS B 2 153 ? 31.466  -10.235 -24.424 1.00 74.81 153 B 1 
ATOM 4401 C CD  . LYS B 2 153 ? 30.758  -9.282  -25.375 1.00 71.54 153 B 1 
ATOM 4402 C CE  . LYS B 2 153 ? 31.576  -9.041  -26.630 1.00 62.75 153 B 1 
ATOM 4403 N NZ  . LYS B 2 153 ? 30.923  -8.072  -27.543 1.00 56.23 153 B 1 
ATOM 4404 N N   . ASN B 2 154 ? 29.803  -11.849 -20.307 1.00 82.61 154 B 1 
ATOM 4405 C CA  . ASN B 2 154 ? 29.101  -11.619 -19.049 1.00 83.02 154 B 1 
ATOM 4406 C C   . ASN B 2 154 ? 29.524  -12.591 -17.938 1.00 83.94 154 B 1 
ATOM 4407 O O   . ASN B 2 154 ? 28.837  -12.687 -16.923 1.00 80.60 154 B 1 
ATOM 4408 C CB  . ASN B 2 154 ? 27.587  -11.701 -19.273 1.00 80.42 154 B 1 
ATOM 4409 C CG  . ASN B 2 154 ? 27.076  -10.556 -20.127 1.00 77.99 154 B 1 
ATOM 4410 O OD1 . ASN B 2 154 ? 27.624  -9.458  -20.128 1.00 68.95 154 B 1 
ATOM 4411 N ND2 . ASN B 2 154 ? 25.999  -10.808 -20.855 1.00 69.55 154 B 1 
ATOM 4412 N N   . LEU B 2 155 ? 30.639  -13.288 -18.103 1.00 81.87 155 B 1 
ATOM 4413 C CA  . LEU B 2 155 ? 31.102  -14.214 -17.072 1.00 82.06 155 B 1 
ATOM 4414 C C   . LEU B 2 155 ? 31.478  -13.507 -15.777 1.00 83.01 155 B 1 
ATOM 4415 O O   . LEU B 2 155 ? 31.383  -14.098 -14.701 1.00 80.57 155 B 1 
ATOM 4416 C CB  . LEU B 2 155 ? 32.297  -15.014 -17.589 1.00 80.95 155 B 1 
ATOM 4417 C CG  . LEU B 2 155 ? 32.005  -16.005 -18.720 1.00 79.35 155 B 1 
ATOM 4418 C CD1 . LEU B 2 155 ? 33.296  -16.691 -19.149 1.00 73.04 155 B 1 
ATOM 4419 C CD2 . LEU B 2 155 ? 30.980  -17.041 -18.296 1.00 73.08 155 B 1 
ATOM 4420 N N   . TRP B 2 156 ? 31.884  -12.244 -15.859 1.00 83.18 156 B 1 
ATOM 4421 C CA  . TRP B 2 156 ? 32.235  -11.469 -14.678 1.00 82.19 156 B 1 
ATOM 4422 C C   . TRP B 2 156 ? 31.042  -11.316 -13.734 1.00 83.11 156 B 1 
ATOM 4423 O O   . TRP B 2 156 ? 31.240  -11.141 -12.524 1.00 81.93 156 B 1 
ATOM 4424 C CB  . TRP B 2 156 ? 32.747  -10.092 -15.089 1.00 79.93 156 B 1 
ATOM 4425 C CG  . TRP B 2 156 ? 31.701  -9.255  -15.748 1.00 80.22 156 B 1 
ATOM 4426 C CD1 . TRP B 2 156 ? 31.428  -9.183  -17.081 1.00 74.15 156 B 1 
ATOM 4427 C CD2 . TRP B 2 156 ? 30.746  -8.388  -15.097 1.00 78.24 156 B 1 
ATOM 4428 N NE1 . TRP B 2 156 ? 30.376  -8.328  -17.306 1.00 73.06 156 B 1 
ATOM 4429 C CE2 . TRP B 2 156 ? 29.939  -7.830  -16.107 1.00 76.91 156 B 1 
ATOM 4430 C CE3 . TRP B 2 156 ? 30.527  -8.030  -13.768 1.00 74.77 156 B 1 
ATOM 4431 C CZ2 . TRP B 2 156 ? 28.899  -6.926  -15.804 1.00 75.44 156 B 1 
ATOM 4432 C CZ3 . TRP B 2 156 ? 29.494  -7.139  -13.479 1.00 70.52 156 B 1 
ATOM 4433 C CH2 . TRP B 2 156 ? 28.701  -6.606  -14.484 1.00 70.63 156 B 1 
ATOM 4434 N N   . ALA B 2 157 ? 29.824  -11.382 -14.243 1.00 82.97 157 B 1 
ATOM 4435 C CA  . ALA B 2 157 ? 28.631  -11.243 -13.417 1.00 82.75 157 B 1 
ATOM 4436 C C   . ALA B 2 157 ? 28.526  -12.371 -12.395 1.00 83.13 157 B 1 
ATOM 4437 O O   . ALA B 2 157 ? 28.065  -12.156 -11.276 1.00 82.16 157 B 1 
ATOM 4438 C CB  . ALA B 2 157 ? 27.390  -11.201 -14.302 1.00 80.96 157 B 1 
ATOM 4439 N N   . HIS B 2 158 ? 28.963  -13.575 -12.762 1.00 82.62 158 B 1 
ATOM 4440 C CA  . HIS B 2 158 ? 28.962  -14.686 -11.826 1.00 82.96 158 B 1 
ATOM 4441 C C   . HIS B 2 158 ? 29.963  -14.464 -10.697 1.00 82.89 158 B 1 
ATOM 4442 O O   . HIS B 2 158 ? 29.685  -14.778 -9.536  1.00 81.56 158 B 1 
ATOM 4443 C CB  . HIS B 2 158 ? 29.273  -15.994 -12.555 1.00 83.33 158 B 1 
ATOM 4444 C CG  . HIS B 2 158 ? 28.265  -16.345 -13.608 1.00 84.91 158 B 1 
ATOM 4445 N ND1 . HIS B 2 158 ? 27.009  -16.827 -13.316 1.00 73.38 158 B 1 
ATOM 4446 C CD2 . HIS B 2 158 ? 28.331  -16.271 -14.960 1.00 73.99 158 B 1 
ATOM 4447 C CE1 . HIS B 2 158 ? 26.347  -17.040 -14.448 1.00 76.56 158 B 1 
ATOM 4448 N NE2 . HIS B 2 158 ? 27.127  -16.706 -15.458 1.00 78.16 158 B 1 
ATOM 4449 N N   . VAL B 2 159 ? 31.124  -13.899 -11.030 1.00 81.92 159 B 1 
ATOM 4450 C CA  . VAL B 2 159 ? 32.126  -13.572 -10.018 1.00 80.46 159 B 1 
ATOM 4451 C C   . VAL B 2 159 ? 31.586  -12.501 -9.074  1.00 79.88 159 B 1 
ATOM 4452 O O   . VAL B 2 159 ? 31.767  -12.585 -7.855  1.00 78.26 159 B 1 
ATOM 4453 C CB  . VAL B 2 159 ? 33.432  -13.119 -10.678 1.00 79.33 159 B 1 
ATOM 4454 C CG1 . VAL B 2 159 ? 34.478  -12.773 -9.627  1.00 72.81 159 B 1 
ATOM 4455 C CG2 . VAL B 2 159 ? 33.965  -14.198 -11.608 1.00 73.81 159 B 1 
ATOM 4456 N N   . TRP B 2 160 ? 30.922  -11.499 -9.635  1.00 81.81 160 B 1 
ATOM 4457 C CA  . TRP B 2 160 ? 30.317  -10.440 -8.829  1.00 79.64 160 B 1 
ATOM 4458 C C   . TRP B 2 160 ? 29.253  -10.996 -7.881  1.00 78.24 160 B 1 
ATOM 4459 O O   . TRP B 2 160 ? 29.234  -10.662 -6.693  1.00 76.18 160 B 1 
ATOM 4460 C CB  . TRP B 2 160 ? 29.713  -9.373  -9.748  1.00 77.82 160 B 1 
ATOM 4461 C CG  . TRP B 2 160 ? 28.989  -8.286  -9.032  1.00 76.13 160 B 1 
ATOM 4462 C CD1 . TRP B 2 160 ? 29.529  -7.149  -8.520  1.00 68.74 160 B 1 
ATOM 4463 C CD2 . TRP B 2 160 ? 27.577  -8.221  -8.735  1.00 73.56 160 B 1 
ATOM 4464 N NE1 . TRP B 2 160 ? 28.557  -6.385  -7.931  1.00 68.71 160 B 1 
ATOM 4465 C CE2 . TRP B 2 160 ? 27.349  -7.016  -8.047  1.00 72.81 160 B 1 
ATOM 4466 C CE3 . TRP B 2 160 ? 26.494  -9.075  -8.999  1.00 69.16 160 B 1 
ATOM 4467 C CZ2 . TRP B 2 160 ? 26.068  -6.646  -7.603  1.00 70.34 160 B 1 
ATOM 4468 C CZ3 . TRP B 2 160 ? 25.228  -8.703  -8.556  1.00 63.53 160 B 1 
ATOM 4469 C CH2 . TRP B 2 160 ? 25.022  -7.508  -7.864  1.00 64.33 160 B 1 
ATOM 4470 N N   . ARG B 2 161 ? 28.399  -11.860 -8.391  1.00 79.46 161 B 1 
ATOM 4471 C CA  . ARG B 2 161 ? 27.338  -12.461 -7.585  1.00 78.46 161 B 1 
ATOM 4472 C C   . ARG B 2 161 ? 27.910  -13.285 -6.434  1.00 76.80 161 B 1 
ATOM 4473 O O   . ARG B 2 161 ? 27.442  -13.186 -5.301  1.00 75.93 161 B 1 
ATOM 4474 C CB  . ARG B 2 161 ? 26.447  -13.333 -8.477  1.00 77.55 161 B 1 
ATOM 4475 C CG  . ARG B 2 161 ? 25.223  -13.883 -7.768  1.00 71.80 161 B 1 
ATOM 4476 C CD  . ARG B 2 161 ? 24.457  -14.835 -8.683  1.00 69.63 161 B 1 
ATOM 4477 N NE  . ARG B 2 161 ? 23.944  -14.148 -9.872  1.00 63.98 161 B 1 
ATOM 4478 C CZ  . ARG B 2 161 ? 23.448  -14.774 -10.940 1.00 60.08 161 B 1 
ATOM 4479 N NH1 . ARG B 2 161 ? 23.391  -16.096 -10.983 1.00 56.32 161 B 1 
ATOM 4480 N NH2 . ARG B 2 161 ? 23.017  -14.069 -11.963 1.00 55.48 161 B 1 
ATOM 4481 N N   . ARG B 2 162 ? 28.932  -14.084 -6.719  1.00 77.09 162 B 1 
ATOM 4482 C CA  . ARG B 2 162 ? 29.542  -14.907 -5.681  1.00 75.19 162 B 1 
ATOM 4483 C C   . ARG B 2 162 ? 30.314  -14.078 -4.667  1.00 73.43 162 B 1 
ATOM 4484 O O   . ARG B 2 162 ? 30.342  -14.427 -3.487  1.00 70.73 162 B 1 
ATOM 4485 C CB  . ARG B 2 162 ? 30.468  -15.947 -6.313  1.00 73.39 162 B 1 
ATOM 4486 C CG  . ARG B 2 162 ? 29.731  -17.036 -7.073  1.00 72.09 162 B 1 
ATOM 4487 C CD  . ARG B 2 162 ? 29.058  -18.027 -6.128  1.00 69.29 162 B 1 
ATOM 4488 N NE  . ARG B 2 162 ? 28.407  -19.112 -6.858  1.00 65.26 162 B 1 
ATOM 4489 C CZ  . ARG B 2 162 ? 27.878  -20.203 -6.301  1.00 62.05 162 B 1 
ATOM 4490 N NH1 . ARG B 2 162 ? 27.918  -20.369 -4.989  1.00 58.76 162 B 1 
ATOM 4491 N NH2 . ARG B 2 162 ? 27.315  -21.125 -7.052  1.00 56.68 162 B 1 
ATOM 4492 N N   . SER B 2 163 ? 30.949  -12.988 -5.100  1.00 75.58 163 B 1 
ATOM 4493 C CA  . SER B 2 163 ? 31.691  -12.134 -4.179  1.00 72.62 163 B 1 
ATOM 4494 C C   . SER B 2 163 ? 30.772  -11.519 -3.136  1.00 71.45 163 B 1 
ATOM 4495 O O   . SER B 2 163 ? 31.102  -11.483 -1.950  1.00 66.40 163 B 1 
ATOM 4496 C CB  . SER B 2 163 ? 32.423  -11.032 -4.944  1.00 69.23 163 B 1 
ATOM 4497 O OG  . SER B 2 163 ? 33.399  -11.582 -5.798  1.00 61.05 163 B 1 
ATOM 4498 N N   . HIS B 2 164 ? 29.612  -11.045 -3.567  1.00 69.55 164 B 1 
ATOM 4499 C CA  . HIS B 2 164 ? 28.649  -10.493 -2.626  1.00 67.99 164 B 1 
ATOM 4500 C C   . HIS B 2 164 ? 27.979  -11.583 -1.790  1.00 66.06 164 B 1 
ATOM 4501 O O   . HIS B 2 164 ? 27.688  -11.372 -0.607  1.00 60.60 164 B 1 
ATOM 4502 C CB  . HIS B 2 164 ? 27.591  -9.673  -3.372  1.00 64.46 164 B 1 
ATOM 4503 C CG  . HIS B 2 164 ? 28.107  -8.351  -3.837  1.00 61.11 164 B 1 
ATOM 4504 N ND1 . HIS B 2 164 ? 28.263  -7.270  -3.005  1.00 54.40 164 B 1 
ATOM 4505 C CD2 . HIS B 2 164 ? 28.504  -7.945  -5.061  1.00 54.42 164 B 1 
ATOM 4506 C CE1 . HIS B 2 164 ? 28.742  -6.243  -3.712  1.00 51.96 164 B 1 
ATOM 4507 N NE2 . HIS B 2 164 ? 28.893  -6.629  -4.955  1.00 51.88 164 B 1 
ATOM 4508 N N   . SER B 2 165 ? 27.753  -12.738 -2.374  1.00 62.55 165 B 1 
ATOM 4509 C CA  . SER B 2 165 ? 27.130  -13.843 -1.651  1.00 61.28 165 B 1 
ATOM 4510 C C   . SER B 2 165 ? 28.077  -14.453 -0.618  1.00 59.30 165 B 1 
ATOM 4511 O O   . SER B 2 165 ? 27.647  -14.786 0.489   1.00 54.06 165 B 1 
ATOM 4512 C CB  . SER B 2 165 ? 26.662  -14.921 -2.629  1.00 58.24 165 B 1 
ATOM 4513 O OG  . SER B 2 165 ? 26.012  -15.972 -1.951  1.00 53.52 165 B 1 
ATOM 4514 N N   . SER B 2 166 ? 29.346  -14.569 -0.952  1.00 52.44 166 B 1 
ATOM 4515 C CA  . SER B 2 166 ? 30.313  -15.186 -0.049  1.00 51.09 166 B 1 
ATOM 4516 C C   . SER B 2 166 ? 30.530  -14.351 1.208   1.00 49.85 166 B 1 
ATOM 4517 O O   . SER B 2 166 ? 30.761  -14.899 2.284   1.00 45.93 166 B 1 
ATOM 4518 C CB  . SER B 2 166 ? 31.650  -15.401 -0.765  1.00 48.15 166 B 1 
ATOM 4519 O OG  . SER B 2 166 ? 32.243  -14.176 -1.116  1.00 45.57 166 B 1 
ATOM 4520 N N   . SER B 2 167 ? 30.444  -13.032 1.089   1.00 46.55 167 B 1 
ATOM 4521 C CA  . SER B 2 167 ? 30.575  -12.160 2.250   1.00 45.11 167 B 1 
ATOM 4522 C C   . SER B 2 167 ? 29.453  -12.399 3.260   1.00 44.85 167 B 1 
ATOM 4523 O O   . SER B 2 167 ? 29.662  -12.291 4.470   1.00 41.02 167 B 1 
ATOM 4524 C CB  . SER B 2 167 ? 30.583  -10.699 1.815   1.00 41.34 167 B 1 
ATOM 4525 O OG  . SER B 2 167 ? 31.690  -10.430 0.981   1.00 38.55 167 B 1 
ATOM 4526 N N   . GLY B 2 168 ? 28.264  -12.707 2.768   1.00 39.04 168 B 1 
ATOM 4527 C CA  . GLY B 2 168 ? 27.129  -12.991 3.632   1.00 38.07 168 B 1 
ATOM 4528 C C   . GLY B 2 168 ? 26.919  -14.463 3.941   1.00 38.61 168 B 1 
ATOM 4529 O O   . GLY B 2 168 ? 26.104  -14.789 4.806   1.00 35.28 168 B 1 
ATOM 4530 N N   . SER B 2 169 ? 27.637  -15.332 3.263   1.00 37.32 169 B 1 
ATOM 4531 C CA  . SER B 2 169 ? 27.416  -16.773 3.417   1.00 36.56 169 B 1 
ATOM 4532 C C   . SER B 2 169 ? 27.855  -17.297 4.782   1.00 36.60 169 B 1 
ATOM 4533 O O   . SER B 2 169 ? 27.214  -18.190 5.338   1.00 34.01 169 B 1 
ATOM 4534 C CB  . SER B 2 169 ? 28.144  -17.529 2.310   1.00 33.12 169 B 1 
ATOM 4535 O OG  . SER B 2 169 ? 27.947  -18.913 2.414   1.00 30.48 169 B 1 
ATOM 4536 N N   . GLY B 2 170 ? 28.942  -16.743 5.321   1.00 35.40 170 B 1 
ATOM 4537 C CA  . GLY B 2 170 ? 29.495  -17.247 6.575   1.00 34.98 170 B 1 
ATOM 4538 C C   . GLY B 2 170 ? 28.588  -17.036 7.771   1.00 35.44 170 B 1 
ATOM 4539 O O   . GLY B 2 170 ? 28.116  -17.995 8.390   1.00 32.67 170 B 1 
ATOM 4540 N N   . SER B 2 171 ? 28.340  -15.795 8.112   1.00 33.42 171 B 1 
ATOM 4541 C CA  . SER B 2 171 ? 27.547  -15.454 9.292   1.00 33.26 171 B 1 
ATOM 4542 C C   . SER B 2 171 ? 26.421  -14.473 8.996   1.00 33.53 171 B 1 
ATOM 4543 O O   . SER B 2 171 ? 25.404  -14.482 9.692   1.00 31.06 171 B 1 
ATOM 4544 C CB  . SER B 2 171 ? 28.454  -14.872 10.380  1.00 30.06 171 B 1 
ATOM 4545 O OG  . SER B 2 171 ? 29.090  -13.696 9.934   1.00 27.70 171 B 1 
ATOM 4546 N N   . GLY B 2 172 ? 26.585  -13.622 7.988   1.00 33.21 172 B 1 
ATOM 4547 C CA  . GLY B 2 172 ? 25.600  -12.589 7.711   1.00 33.28 172 B 1 
ATOM 4548 C C   . GLY B 2 172 ? 24.244  -13.127 7.301   1.00 33.74 172 B 1 
ATOM 4549 O O   . GLY B 2 172 ? 23.206  -12.623 7.743   1.00 31.07 172 B 1 
ATOM 4550 N N   . SER B 2 173 ? 24.235  -14.170 6.472   1.00 33.83 173 B 1 
ATOM 4551 C CA  . SER B 2 173 ? 22.973  -14.747 6.014   1.00 34.00 173 B 1 
ATOM 4552 C C   . SER B 2 173 ? 22.194  -15.369 7.170   1.00 33.57 173 B 1 
ATOM 4553 O O   . SER B 2 173 ? 20.977  -15.209 7.262   1.00 30.99 173 B 1 
ATOM 4554 C CB  . SER B 2 173 ? 23.229  -15.789 4.928   1.00 31.65 173 B 1 
ATOM 4555 O OG  . SER B 2 173 ? 23.997  -16.871 5.423   1.00 29.57 173 B 1 
ATOM 4556 N N   . ALA B 2 174 ? 22.910  -16.054 8.056   1.00 33.49 174 B 1 
ATOM 4557 C CA  . ALA B 2 174 ? 22.255  -16.667 9.216   1.00 34.85 174 B 1 
ATOM 4558 C C   . ALA B 2 174 ? 21.688  -15.607 10.148  1.00 35.21 174 B 1 
ATOM 4559 O O   . ALA B 2 174 ? 20.563  -15.742 10.645  1.00 32.15 174 B 1 
ATOM 4560 C CB  . ALA B 2 174 ? 23.242  -17.572 9.952   1.00 32.17 174 B 1 
ATOM 4561 N N   . ILE B 2 175 ? 22.462  -14.543 10.387  1.00 34.82 175 B 1 
ATOM 4562 C CA  . ILE B 2 175 ? 22.002  -13.463 11.260  1.00 36.87 175 B 1 
ATOM 4563 C C   . ILE B 2 175 ? 20.787  -12.758 10.662  1.00 36.34 175 B 1 
ATOM 4564 O O   . ILE B 2 175 ? 19.819  -12.459 11.366  1.00 33.65 175 B 1 
ATOM 4565 C CB  . ILE B 2 175 ? 23.141  -12.472 11.535  1.00 34.38 175 B 1 
ATOM 4566 C CG1 . ILE B 2 175 ? 24.249  -13.157 12.347  1.00 33.11 175 B 1 
ATOM 4567 C CG2 . ILE B 2 175 ? 22.626  -11.245 12.265  1.00 34.68 175 B 1 
ATOM 4568 C CD1 . ILE B 2 175 ? 25.544  -12.358 12.413  1.00 33.31 175 B 1 
ATOM 4569 N N   . GLN B 2 176 ? 20.827  -12.495 9.358   1.00 34.91 176 B 1 
ATOM 4570 C CA  . GLN B 2 176 ? 19.699  -11.849 8.696   1.00 35.96 176 B 1 
ATOM 4571 C C   . GLN B 2 176 ? 18.457  -12.734 8.720   1.00 34.42 176 B 1 
ATOM 4572 O O   . GLN B 2 176 ? 17.346  -12.244 8.951   1.00 32.24 176 B 1 
ATOM 4573 C CB  . GLN B 2 176 ? 20.059  -11.485 7.262   1.00 34.27 176 B 1 
ATOM 4574 C CG  . GLN B 2 176 ? 21.041  -10.335 7.155   1.00 33.89 176 B 1 
ATOM 4575 C CD  . GLN B 2 176 ? 21.415  -10.004 5.725   1.00 33.12 176 B 1 
ATOM 4576 O OE1 . GLN B 2 176 ? 20.927  -10.615 4.777   1.00 33.00 176 B 1 
ATOM 4577 N NE2 . GLN B 2 176 ? 22.278  -9.020  5.534   1.00 32.03 176 B 1 
ATOM 4578 N N   . THR B 2 177 ? 18.642  -14.022 8.495   1.00 37.42 177 B 1 
ATOM 4579 C CA  . THR B 2 177 ? 17.515  -14.956 8.544   1.00 39.51 177 B 1 
ATOM 4580 C C   . THR B 2 177 ? 16.899  -14.995 9.939   1.00 38.17 177 B 1 
ATOM 4581 O O   . THR B 2 177 ? 15.682  -14.953 10.087  1.00 35.02 177 B 1 
ATOM 4582 C CB  . THR B 2 177 ? 17.962  -16.354 8.121   1.00 36.88 177 B 1 
ATOM 4583 O OG1 . THR B 2 177 ? 18.489  -16.304 6.797   1.00 35.05 177 B 1 
ATOM 4584 C CG2 . THR B 2 177 ? 16.801  -17.331 8.147   1.00 36.89 177 B 1 
ATOM 4585 N N   . GLN B 2 178 ? 17.754  -15.048 10.958  1.00 35.70 178 B 1 
ATOM 4586 C CA  . GLN B 2 178 ? 17.262  -15.042 12.329  1.00 37.54 178 B 1 
ATOM 4587 C C   . GLN B 2 178 ? 16.546  -13.733 12.656  1.00 36.17 178 B 1 
ATOM 4588 O O   . GLN B 2 178 ? 15.523  -13.741 13.343  1.00 33.65 178 B 1 
ATOM 4589 C CB  . GLN B 2 178 ? 18.422  -15.265 13.305  1.00 35.02 178 B 1 
ATOM 4590 C CG  . GLN B 2 178 ? 18.978  -16.679 13.278  1.00 34.84 178 B 1 
ATOM 4591 C CD  . GLN B 2 178 ? 20.164  -16.855 14.204  1.00 34.01 178 B 1 
ATOM 4592 O OE1 . GLN B 2 178 ? 20.682  -15.894 14.777  1.00 34.25 178 B 1 
ATOM 4593 N NE2 . GLN B 2 178 ? 20.618  -18.079 14.364  1.00 33.87 178 B 1 
ATOM 4594 N N   . LYS B 2 179 ? 17.080  -12.624 12.169  1.00 34.74 179 B 1 
ATOM 4595 C CA  . LYS B 2 179 ? 16.450  -11.330 12.412  1.00 34.81 179 B 1 
ATOM 4596 C C   . LYS B 2 179 ? 15.091  -11.234 11.741  1.00 33.51 179 B 1 
ATOM 4597 O O   . LYS B 2 179 ? 14.124  -10.756 12.346  1.00 30.97 179 B 1 
ATOM 4598 C CB  . LYS B 2 179 ? 17.371  -10.206 11.934  1.00 32.65 179 B 1 
ATOM 4599 C CG  . LYS B 2 179 ? 16.847  -8.817  12.256  1.00 31.28 179 B 1 
ATOM 4600 C CD  . LYS B 2 179 ? 17.824  -7.744  11.816  1.00 30.39 179 B 1 
ATOM 4601 C CE  . LYS B 2 179 ? 17.287  -6.364  12.146  1.00 27.83 179 B 1 
ATOM 4602 N NZ  . LYS B 2 179 ? 18.217  -5.290  11.713  1.00 26.72 179 B 1 
ATOM 4603 N N   . CYS B 2 180 ? 14.997  -11.699 10.492  1.00 32.04 180 B 1 
ATOM 4604 C CA  . CYS B 2 180 ? 13.726  -11.695 9.784   1.00 33.74 180 B 1 
ATOM 4605 C C   . CYS B 2 180 ? 12.711  -12.599 10.473  1.00 32.46 180 B 1 
ATOM 4606 O O   . CYS B 2 180 ? 11.545  -12.227 10.634  1.00 29.74 180 B 1 
ATOM 4607 C CB  . CYS B 2 180 ? 13.927  -12.119 8.327   1.00 31.74 180 B 1 
ATOM 4608 S SG  . CYS B 2 180 ? 14.834  -10.913 7.350   1.00 30.47 180 B 1 
ATOM 4609 N N   . THR B 2 181 ? 13.155  -13.771 10.885  1.00 35.45 181 B 1 
ATOM 4610 C CA  . THR B 2 181 ? 12.269  -14.705 11.595  1.00 37.93 181 B 1
[truncated: 266,535 more chars]
