# Supplementary material for: Vernalization regulatory network identifies potential novel functions for genes in the HvVRN2 locus
Source: New Phytol. 2026 Apr 12;250(6):4036–53. doi: 10.1111/nph.71162 (PMC13193379; doi:10.1111/nph.71162)
Supplement: Supplementary file 1 — Dataset S1. Protein models computed by Alphafold. [file NPH-250-4036-s002.xz › Alphafold_models0/Barley/fold_co1_ppd1_summary_confidences_0.json]

{
 "chain_iptm": [
  0.12,
  0.12
 ],
 "chain_pair_iptm": [
  [
   0.18,
   0.12
  ],
  [
   0.12,
   0.26
  ]
 ],
 "chain_pair_pae_min": [
  [
   0.76,
   26.94
  ],
  [
   27.61,
   0.76
  ]
 ],
 "chain_ptm": [
  0.18,
  0.26
 ],
 "fraction_disordered": 0.05,
 "has_clash": 0.0,
 "iptm": 0.12,
 "num_recycles": 10.0,
 "ptm": 0.22,
 "ranking_score": 0.16
}
