# Supplementary material for: Vernalization regulatory network identifies potential novel functions for genes in the HvVRN2 locus
Source: New Phytol. 2026 Apr 12;250(6):4036–53. doi: 10.1111/nph.71162 (PMC13193379; doi:10.1111/nph.71162)
Supplement: Supplementary file 1 — Dataset S1. Protein models computed by Alphafold. [file NPH-250-4036-s002.xz › Alphafold_models0/Barley/fold_co1_prom1_1_nf_yb1_c1_recortes_summary_confidences_0.json]

{
 "chain_iptm": [
  0.81,
  0.74,
  0.75,
  0.63,
  0.63
 ],
 "chain_pair_iptm": [
  [
   0.23,
   0.87,
   0.82,
   0.77,
   0.77
  ],
  [
   0.87,
   0.78,
   0.87,
   0.6,
   0.62
  ],
  [
   0.82,
   0.87,
   0.74,
   0.65,
   0.65
  ],
  [
   0.77,
   0.6,
   0.65,
   0.26,
   0.48
  ],
  [
   0.77,
   0.62,
   0.65,
   0.48,
   0.27
  ]
 ],
 "chain_pair_pae_min": [
  [
   0.76,
   1.41,
   1.41,
   1.87,
   1.75
  ],
  [
   1.2,
   0.76,
   1.12,
   2.4,
   2.46
  ],
  [
   1.31,
   1.12,
   0.76,
   2.48,
   1.97
  ],
  [
   1.41,
   2.18,
   2.31,
   0.8,
   1.44
  ],
  [
   1.7,
   2.36,
   2.06,
   1.34,
   0.8
  ]
 ],
 "chain_ptm": [
  0.23,
  0.78,
  0.74,
  0.26,
  0.27
 ],
 "fraction_disordered": 0.56,
 "has_clash": 0.0,
 "iptm": 0.84,
 "num_recycles": 10.0,
 "ptm": 0.5,
 "ranking_score": 1.05
}
