# Supplementary material for: Vernalization regulatory network identifies potential novel functions for genes in the HvVRN2 locus
Source: New Phytol. 2026 Apr 12;250(6):4036–53. doi: 10.1111/nph.71162 (PMC13193379; doi:10.1111/nph.71162)
Supplement: Supplementary file 1 — Dataset S1. Protein models computed by Alphafold. [file NPH-250-4036-s002.xz › Alphafold_models0/Barley/fold_co1_prom1_1_nf_yb1_c2_recortes_model_0.cif]

# By using this file you agree to the legally binding terms of use found at alphafoldserver.com/output-terms
data_3a42cdb7fdb9df09
#
_entry.id 3a42cdb7fdb9df09
#
loop_
_atom_type.symbol
C 
N 
O 
P 
S 
#
loop_
_audit_author.name
_audit_author.pdbx_ordinal
"Google DeepMind" 1 
"Isomorphic Labs" 2 
#
_audit_conform.dict_location https://raw.githubusercontent.com/ihmwg/ModelCIF/master/dist/mmcif_ma.dic
_audit_conform.dict_name     mmcif_ma.dic
_audit_conform.dict_version  1.4.5
#
loop_
_chem_comp.formula
_chem_comp.formula_weight
_chem_comp.id
_chem_comp.mon_nstd_flag
_chem_comp.name
_chem_comp.pdbx_smiles
_chem_comp.pdbx_synonyms
_chem_comp.type
"C3 H7 N O2"      89.093  ALA y ALANINE                              C[C@H](N)C(O)=O                                             ? "L-PEPTIDE LINKING" 
"C6 H15 N4 O2"    175.209 ARG y ARGININE                             N[C@@H](CCCNC(N)=[NH2+])C(O)=O                              ? "L-PEPTIDE LINKING" 
"C4 H8 N2 O3"     132.118 ASN y ASPARAGINE                           N[C@@H](CC(N)=O)C(O)=O                                      ? "L-PEPTIDE LINKING" 
"C4 H7 N O4"      133.103 ASP y "ASPARTIC ACID"                      N[C@@H](CC(O)=O)C(O)=O                                      ? "L-PEPTIDE LINKING" 
"C3 H7 N O2 S"    121.158 CYS y CYSTEINE                             N[C@@H](CS)C(O)=O                                           ? "L-PEPTIDE LINKING" 
"C10 H14 N5 O6 P" 331.222 DA  y "2'-DEOXYADENOSINE-5'-MONOPHOSPHATE" Nc1ncnc2n(cnc12)[C@H]3C[C@H](O)[C@@H](CO[P](O)(O)=O)O3      ? "DNA LINKING"       
"C9 H14 N3 O7 P"  307.197 DC  y "2'-DEOXYCYTIDINE-5'-MONOPHOSPHATE"  NC1=NC(=O)N(C=C1)[C@H]2C[C@H](O)[C@@H](CO[P](O)(O)=O)O2     ? "DNA LINKING"       
"C10 H14 N5 O7 P" 347.221 DG  y "2'-DEOXYGUANOSINE-5'-MONOPHOSPHATE" NC1=Nc2n(cnc2C(=O)N1)[C@H]3C[C@H](O)[C@@H](CO[P](O)(O)=O)O3 ? "DNA LINKING"       
"C10 H15 N2 O8 P" 322.208 DT  y "THYMIDINE-5'-MONOPHOSPHATE"         CC1=CN([C@H]2C[C@H](O)[C@@H](CO[P](O)(O)=O)O2)C(=O)NC1=O    ? "DNA LINKING"       
"C5 H10 N2 O3"    146.144 GLN y GLUTAMINE                            N[C@@H](CCC(N)=O)C(O)=O                                     ? "L-PEPTIDE LINKING" 
"C5 H9 N O4"      147.129 GLU y "GLUTAMIC ACID"                      N[C@@H](CCC(O)=O)C(O)=O                                     ? "L-PEPTIDE LINKING" 
"C2 H5 N O2"      75.067  GLY y GLYCINE                              NCC(O)=O                                                    ? "PEPTIDE LINKING"   
"C6 H10 N3 O2"    156.162 HIS y HISTIDINE                            N[C@@H](Cc1c[nH]c[nH+]1)C(O)=O                              ? "L-PEPTIDE LINKING" 
"C6 H13 N O2"     131.173 ILE y ISOLEUCINE                           CC[C@H](C)[C@H](N)C(O)=O                                    ? "L-PEPTIDE LINKING" 
"C6 H13 N O2"     131.173 LEU y LEUCINE                              CC(C)C[C@H](N)C(O)=O                                        ? "L-PEPTIDE LINKING" 
"C6 H15 N2 O2"    147.195 LYS y LYSINE                               N[C@@H](CCCC[NH3+])C(O)=O                                   ? "L-PEPTIDE LINKING" 
"C5 H11 N O2 S"   149.211 MET y METHIONINE                           CSCC[C@H](N)C(O)=O                                          ? "L-PEPTIDE LINKING" 
"C9 H11 N O2"     165.189 PHE y PHENYLALANINE                        N[C@@H](Cc1ccccc1)C(O)=O                                    ? "L-PEPTIDE LINKING" 
"C5 H9 N O2"      115.130 PRO y PROLINE                              OC(=O)[C@@H]1CCCN1                                          ? "L-PEPTIDE LINKING" 
"C3 H7 N O3"      105.093 SER y SERINE                               N[C@@H](CO)C(O)=O                                           ? "L-PEPTIDE LINKING" 
"C4 H9 N O3"      119.119 THR y THREONINE                            C[C@@H](O)[C@H](N)C(O)=O                                    ? "L-PEPTIDE LINKING" 
"C11 H12 N2 O2"   204.225 TRP y TRYPTOPHAN                           N[C@@H](Cc1c[nH]c2ccccc12)C(O)=O                            ? "L-PEPTIDE LINKING" 
"C9 H11 N O3"     181.189 TYR y TYROSINE                             N[C@@H](Cc1ccc(O)cc1)C(O)=O                                 ? "L-PEPTIDE LINKING" 
"C5 H11 N O2"     117.146 VAL y VALINE                               CC(C)[C@H](N)C(O)=O                                         ? "L-PEPTIDE LINKING" 
#
_citation.book_publisher          ?
_citation.country                 UK
_citation.id                      primary
_citation.journal_full            Nature
_citation.journal_id_ASTM         NATUAS
_citation.journal_id_CSD          0006
_citation.journal_id_ISSN         0028-0836
_citation.journal_volume          ?
_citation.page_first              ?
_citation.page_last               ?
_citation.pdbx_database_id_DOI    ?
_citation.pdbx_database_id_PubMed ?
_citation.title                   "Accurate structure prediction of biomolecular interactions with AlphaFold 3"
_citation.year                    2024
#
loop_
_citation_author.citation_id
_citation_author.name
_citation_author.ordinal
primary "Google DeepMind" 1 
primary "Isomorphic Labs" 2 
#
loop_
_entity.id
_entity.pdbx_description
_entity.type
1 . polymer 
2 . polymer 
3 . polymer 
4 . polymer 
5 . polymer 
#
loop_
_entity_poly.entity_id
_entity_poly.pdbx_strand_id
_entity_poly.type
1 A polypeptide(L)          
2 B polypeptide(L)          
3 C polypeptide(L)          
4 D polydeoxyribonucleotide 
5 E polydeoxyribonucleotide 
#
loop_
_entity_poly_seq.entity_id
_entity_poly_seq.hetero
_entity_poly_seq.mon_id
_entity_poly_seq.num
1 n MET 1   
1 n PRO 2   
1 n ARG 3   
1 n CYS 4   
1 n ASN 5   
1 n LYS 6   
1 n CYS 7   
1 n LEU 8   
1 n SER 9   
1 n GLU 10  
1 n ASN 11  
1 n ASP 12  
1 n SER 13  
1 n ALA 14  
1 n SER 15  
1 n GLU 16  
1 n ASP 17  
1 n ARG 18  
1 n HIS 19  
1 n TRP 20  
1 n HIS 21  
1 n ARG 22  
1 n THR 23  
1 n ALA 24  
1 n THR 25  
1 n LEU 26  
1 n PHE 27  
1 n MET 28  
1 n ASN 29  
1 n CYS 30  
1 n VAL 31  
1 n SER 32  
1 n ASN 33  
1 n GLY 34  
1 n THR 35  
1 n VAL 36  
1 n TYR 37  
1 n GLU 38  
1 n GLU 39  
1 n ALA 40  
1 n VAL 41  
1 n GLY 42  
1 n ARG 43  
1 n GLU 44  
1 n GLY 45  
1 n CYS 46  
1 n TRP 47  
1 n ALA 48  
1 n ARG 49  
1 n LEU 50  
1 n CYS 51  
1 n ASP 52  
1 n GLY 53  
1 n CYS 54  
1 n CYS 55  
1 n THR 56  
1 n VAL 57  
1 n PRO 58  
1 n SER 59  
1 n VAL 60  
1 n VAL 61  
1 n TYR 62  
1 n CYS 63  
1 n ARG 64  
1 n ALA 65  
1 n ASP 66  
1 n SER 67  
1 n ALA 68  
1 n TYR 69  
1 n LEU 70  
1 n CYS 71  
1 n ALA 72  
1 n SER 73  
1 n CYS 74  
1 n ASP 75  
1 n ALA 76  
1 n GLN 77  
1 n ILE 78  
1 n HIS 79  
1 n ALA 80  
1 n ALA 81  
1 n ASN 82  
1 n ARG 83  
1 n VAL 84  
1 n ALA 85  
1 n SER 86  
1 n ARG 87  
1 n HIS 88  
1 n GLU 89  
1 n ARG 90  
1 n VAL 91  
1 n LEU 92  
1 n LEU 93  
1 n SER 94  
1 n GLU 95  
1 n ALA 96  
1 n TYR 97  
1 n LYS 98  
1 n HIS 99  
1 n ALA 100 
1 n PRO 101 
1 n VAL 102 
1 n MET 103 
1 n LEU 104 
1 n ASP 105 
1 n CYS 106 
1 n HIS 107 
1 n ALA 108 
1 n ASP 109 
1 n ALA 110 
1 n ALA 111 
1 n ALA 112 
1 n LEU 113 
1 n CYS 114 
1 n ALA 115 
1 n ALA 116 
1 n TYR 117 
1 n GLU 118 
1 n ALA 119 
1 n GLN 120 
1 n VAL 121 
1 n HIS 122 
1 n TYR 123 
1 n ALA 124 
1 n ASN 125 
1 n LEU 126 
1 n LEU 127 
1 n THR 128 
1 n VAL 129 
1 n MET 130 
1 n HIS 131 
1 n GLN 132 
1 n ARG 133 
1 n MET 134 
1 n PRO 135 
1 n VAL 136 
1 n VAL 137 
1 n SER 138 
1 n HIS 139 
1 n PRO 140 
1 n ALA 141 
1 n VAL 142 
1 n ALA 143 
1 n ILE 144 
1 n PRO 145 
1 n PRO 146 
1 n VAL 147 
1 n SER 148 
1 n LEU 149 
1 n PHE 150 
1 n ALA 151 
1 n GLU 152 
1 n ALA 153 
1 n GLU 154 
1 n ALA 155 
1 n THR 156 
1 n ALA 157 
1 n PRO 158 
1 n VAL 159 
1 n LEU 160 
1 n GLY 161 
1 n ARG 162 
1 n LYS 163 
1 n GLU 164 
1 n GLU 165 
1 n ASP 166 
1 n THR 167 
1 n SER 168 
1 n TRP 169 
1 n LEU 170 
1 n LEU 171 
1 n LEU 172 
1 n SER 173 
1 n LYS 174 
1 n ASP 175 
1 n SER 176 
1 n ASP 177 
1 n ASN 178 
1 n HIS 179 
1 n ASN 180 
1 n ARG 181 
1 n SER 182 
1 n GLY 183 
1 n ASN 184 
1 n ASN 185 
1 n SER 186 
1 n SER 187 
1 n THR 188 
1 n SER 189 
1 n SER 190 
1 n SER 191 
1 n SER 192 
1 n GLN 193 
1 n TYR 194 
1 n PHE 195 
1 n GLY 196 
1 n GLU 197 
1 n VAL 198 
1 n ASP 199 
1 n GLN 200 
1 n TYR 201 
1 n PHE 202 
1 n ASP 203 
1 n LEU 204 
1 n VAL 205 
1 n GLY 206 
1 n TYR 207 
1 n ASN 208 
1 n SER 209 
1 n TYR 210 
1 n TYR 211 
1 n ASP 212 
1 n SER 213 
1 n HIS 214 
1 n MET 215 
1 n SER 216 
1 n ASN 217 
1 n GLN 218 
1 n GLU 219 
1 n GLN 220 
1 n TYR 221 
1 n VAL 222 
1 n MET 223 
1 n GLN 224 
1 n GLU 225 
1 n GLN 226 
1 n GLN 227 
1 n HIS 228 
1 n LEU 229 
1 n GLN 230 
1 n GLN 231 
1 n MET 232 
1 n GLN 233 
1 n LYS 234 
1 n GLU 235 
1 n TYR 236 
1 n ALA 237 
1 n GLU 238 
1 n GLN 239 
1 n GLN 240 
1 n MET 241 
1 n GLN 242 
1 n LYS 243 
1 n GLU 244 
1 n TYR 245 
1 n VAL 246 
1 n GLU 247 
1 n ASN 248 
1 n GLU 249 
1 n GLY 250 
1 n SER 251 
1 n GLU 252 
1 n CYS 253 
1 n ILE 254 
1 n VAL 255 
1 n PRO 256 
1 n SER 257 
1 n GLN 258 
1 n SER 259 
1 n THR 260 
1 n ILE 261 
1 n VAL 262 
1 n ARG 263 
1 n ARG 264 
1 n PRO 265 
1 n HIS 266 
1 n GLN 267 
1 n SER 268 
1 n GLY 269 
1 n TYR 270 
1 n ALA 271 
1 n PRO 272 
1 n LEU 273 
1 n VAL 274 
1 n GLY 275 
1 n ALA 276 
1 n GLU 277 
1 n GLN 278 
1 n ALA 279 
1 n ALA 280 
1 n SER 281 
1 n ALA 282 
1 n THR 283 
1 n ALA 284 
1 n GLY 285 
1 n ALA 286 
1 n SER 287 
1 n ALA 288 
1 n TYR 289 
1 n THR 290 
1 n ASP 291 
1 n SER 292 
1 n VAL 293 
1 n ASN 294 
1 n ASN 295 
1 n SER 296 
1 n ILE 297 
1 n SER 298 
1 n PHE 299 
1 n SER 300 
1 n MET 301 
1 n GLU 302 
1 n ALA 303 
1 n GLY 304 
1 n ILE 305 
1 n VAL 306 
1 n PRO 307 
1 n ASP 308 
1 n ASN 309 
1 n THR 310 
1 n VAL 311 
1 n GLN 312 
1 n SER 313 
1 n SER 314 
1 n ILE 315 
1 n LEU 316 
1 n ARG 317 
1 n PRO 318 
1 n ALA 319 
1 n GLY 320 
1 n ALA 321 
1 n ILE 322 
1 n GLY 323 
1 n LEU 324 
1 n PHE 325 
1 n SER 326 
1 n SER 327 
1 n PRO 328 
1 n SER 329 
1 n LEU 330 
1 n GLN 331 
1 n THR 332 
1 n PRO 333 
1 n LEU 334 
1 n HIS 335 
1 n PHE 336 
1 n SER 337 
1 n SER 338 
1 n LYS 339 
1 n GLU 340 
1 n ARG 341 
1 n GLU 342 
1 n ALA 343 
1 n ARG 344 
1 n VAL 345 
1 n LEU 346 
1 n ARG 347 
1 n TYR 348 
1 n LYS 349 
1 n GLU 350 
1 n LYS 351 
1 n LYS 352 
1 n LYS 353 
1 n SER 354 
1 n ARG 355 
1 n LYS 356 
1 n PHE 357 
1 n GLU 358 
1 n LYS 359 
1 n THR 360 
1 n THR 361 
1 n ARG 362 
1 n TYR 363 
1 n ALA 364 
1 n THR 365 
1 n ARG 366 
1 n LYS 367 
1 n ALA 368 
1 n TYR 369 
1 n ALA 370 
1 n GLU 371 
1 n ALA 372 
1 n ARG 373 
1 n PRO 374 
1 n ARG 375 
1 n ILE 376 
1 n LYS 377 
1 n GLY 378 
1 n ARG 379 
1 n PHE 380 
1 n ALA 381 
1 n LYS 382 
1 n ARG 383 
1 n SER 384 
1 n ASP 385 
1 n ALA 386 
1 n GLU 387 
1 n MET 388 
1 n GLU 389 
1 n VAL 390 
1 n ASP 391 
1 n GLN 392 
1 n THR 393 
1 n PHE 394 
1 n SER 395 
1 n THR 396 
1 n ALA 397 
1 n ALA 398 
1 n LEU 399 
1 n SER 400 
1 n ASP 401 
1 n SER 402 
1 n SER 403 
1 n TYR 404 
1 n SER 405 
1 n THR 406 
1 n VAL 407 
1 n PRO 408 
1 n TRP 409 
1 n PHE 410 
2 n LEU 1   
2 n SER 2   
2 n SER 3   
2 n PRO 4   
2 n ARG 5   
2 n GLU 6   
2 n GLN 7   
2 n ASP 8   
2 n ARG 9   
2 n PHE 10  
2 n LEU 11  
2 n PRO 12  
2 n ILE 13  
2 n ALA 14  
2 n ASN 15  
2 n VAL 16  
2 n SER 17  
2 n ARG 18  
2 n ILE 19  
2 n MET 20  
2 n LYS 21  
2 n LYS 22  
2 n ALA 23  
2 n LEU 24  
2 n PRO 25  
2 n ALA 26  
2 n ASN 27  
2 n ALA 28  
2 n LYS 29  
2 n ILE 30  
2 n SER 31  
2 n LYS 32  
2 n ASP 33  
2 n ALA 34  
2 n LYS 35  
2 n GLU 36  
2 n THR 37  
2 n VAL 38  
2 n GLN 39  
2 n GLU 40  
2 n CYS 41  
2 n VAL 42  
2 n SER 43  
2 n GLU 44  
2 n PHE 45  
2 n ILE 46  
2 n SER 47  
2 n PHE 48  
2 n ILE 49  
2 n THR 50  
2 n GLY 51  
2 n GLU 52  
2 n ALA 53  
2 n SER 54  
2 n ASP 55  
2 n LYS 56  
2 n CYS 57  
2 n GLN 58  
2 n ARG 59  
2 n GLU 60  
2 n LYS 61  
2 n ARG 62  
2 n LYS 63  
2 n THR 64  
2 n ILE 65  
2 n ASN 66  
2 n GLY 67  
2 n ASP 68  
2 n ASP 69  
2 n LEU 70  
2 n LEU 71  
2 n TRP 72  
2 n ALA 73  
2 n MET 74  
2 n THR 75  
2 n THR 76  
2 n LEU 77  
2 n GLY 78  
2 n PHE 79  
2 n GLU 80  
2 n ASP 81  
2 n TYR 82  
2 n VAL 83  
2 n GLU 84  
2 n PRO 85  
2 n LEU 86  
2 n LYS 87  
2 n TYR 88  
2 n TYR 89  
2 n LEU 90  
2 n HIS 91  
2 n LYS 92  
2 n PHE 93  
2 n ARG 94  
2 n GLU 95  
3 n GLN 1   
3 n TYR 2   
3 n ARG 3   
3 n GLU 4   
3 n ILE 5   
3 n GLU 6   
3 n ALA 7   
3 n THR 8   
3 n THR 9   
3 n ASP 10  
3 n PHE 11  
3 n LYS 12  
3 n ASN 13  
3 n HIS 14  
3 n ASN 15  
3 n LEU 16  
3 n PRO 17  
3 n LEU 18  
3 n ALA 19  
3 n ARG 20  
3 n ILE 21  
3 n LYS 22  
3 n LYS 23  
3 n ILE 24  
3 n MET 25  
3 n LYS 26  
3 n ALA 27  
3 n ASP 28  
3 n GLU 29  
3 n ASP 30  
3 n VAL 31  
3 n ARG 32  
3 n MET 33  
3 n ILE 34  
3 n ALA 35  
3 n ALA 36  
3 n GLU 37  
3 n ALA 38  
3 n PRO 39  
3 n VAL 40  
3 n VAL 41  
3 n PHE 42  
3 n ALA 43  
3 n ARG 44  
3 n ALA 45  
3 n CYS 46  
3 n GLU 47  
3 n MET 48  
3 n PHE 49  
3 n ILE 50  
3 n LEU 51  
3 n GLU 52  
3 n LEU 53  
3 n THR 54  
3 n HIS 55  
3 n ARG 56  
3 n GLY 57  
3 n TRP 58  
3 n ALA 59  
3 n HIS 60  
3 n ALA 61  
3 n GLU 62  
3 n GLU 63  
3 n ASN 64  
3 n LYS 65  
3 n ARG 66  
3 n ARG 67  
3 n THR 68  
3 n LEU 69  
3 n GLN 70  
3 n LYS 71  
3 n SER 72  
3 n ASP 73  
3 n ILE 74  
3 n ALA 75  
3 n ALA 76  
3 n ALA 77  
3 n ILE 78  
3 n ALA 79  
3 n ARG 80  
3 n THR 81  
3 n GLU 82  
3 n VAL 83  
3 n PHE 84  
3 n ASP 85  
3 n PHE 86  
3 n LEU 87  
3 n VAL 88  
3 n ASP 89  
3 n ILE 90  
3 n VAL 91  
3 n PRO 92  
3 n ARG 93  
3 n ASP 94  
3 n GLU 95  
3 n ALA 96  
3 n LYS 97  
3 n ASP 98  
3 n ALA 99  
3 n GLU 100 
3 n ALA 101 
3 n ALA 102 
4 n DC  1   
4 n DA  2   
4 n DC  3   
4 n DG  4   
4 n DC  5   
4 n DA  6   
4 n DC  7   
4 n DC  8   
4 n DA  9   
4 n DG  10  
4 n DA  11  
4 n DC  12  
4 n DC  13  
4 n DA  14  
4 n DC  15  
4 n DA  16  
4 n DC  17  
4 n DC  18  
4 n DA  19  
4 n DG  20  
4 n DA  21  
4 n DA  22  
4 n DA  23  
4 n DC  24  
4 n DA  25  
4 n DA  26  
4 n DA  27  
4 n DC  28  
4 n DA  29  
4 n DA  30  
4 n DA  31  
5 n DT  1   
5 n DT  2   
5 n DT  3   
5 n DG  4   
5 n DT  5   
5 n DT  6   
5 n DT  7   
5 n DG  8   
5 n DT  9   
5 n DT  10  
5 n DT  11  
5 n DC  12  
5 n DT  13  
5 n DG  14  
5 n DG  15  
5 n DT  16  
5 n DG  17  
5 n DT  18  
5 n DG  19  
5 n DG  20  
5 n DT  21  
5 n DC  22  
5 n DT  23  
5 n DG  24  
5 n DG  25  
5 n DT  26  
5 n DG  27  
5 n DC  28  
5 n DG  29  
5 n DT  30  
5 n DG  31  
#
_ma_data.content_type "model coordinates"
_ma_data.id           1
_ma_data.name         Model
#
_ma_model_list.data_id          1
_ma_model_list.model_group_id   1
_ma_model_list.model_group_name "AlphaFold-beta-20231127 (927599d6-1efe-4fa9-85d2-a29f909d212e @ 2024-12-16 01:00:03)"
_ma_model_list.model_id         1
_ma_model_list.model_name       "Top ranked model"
_ma_model_list.model_type       "Ab initio model"
_ma_model_list.ordinal_id       1
#
loop_
_ma_protocol_step.method_type
_ma_protocol_step.ordinal_id
_ma_protocol_step.protocol_id
_ma_protocol_step.step_id
"coevolution MSA" 1 1 1 
"template search" 2 1 2 
modeling          3 1 3 
#
loop_
_ma_qa_metric.id
_ma_qa_metric.mode
_ma_qa_metric.name
_ma_qa_metric.software_group_id
_ma_qa_metric.type
1 global pLDDT 1 pLDDT 
2 local  pLDDT 1 pLDDT 
#
_ma_qa_metric_global.metric_id    1
_ma_qa_metric_global.metric_value 65.12
_ma_qa_metric_global.model_id     1
_ma_qa_metric_global.ordinal_id   1
#
_ma_software_group.group_id    1
_ma_software_group.ordinal_id  1
_ma_software_group.software_id 1
#
loop_
_ma_target_entity.data_id
_ma_target_entity.entity_id
_ma_target_entity.origin
1 1 . 
1 2 . 
1 3 . 
1 4 . 
1 5 . 
#
loop_
_ma_target_entity_instance.asym_id
_ma_target_entity_instance.details
_ma_target_entity_instance.entity_id
A . 1 
B . 2 
C . 3 
D . 4 
E . 5 
#
loop_
_pdbx_data_usage.details
_pdbx_data_usage.id
_pdbx_data_usage.type
_pdbx_data_usage.url
;NON-COMMERCIAL USE ONLY, BY USING THIS FILE YOU AGREE TO THE TERMS OF USE FOUND
AT alphafoldserver.com/output-terms.
;
1 license    ? 
;THE INFORMATION IS NOT INTENDED FOR, HAS NOT BEEN VALIDATED FOR, AND IS NOT
APPROVED FOR CLINICAL USE. IT SHOULD NOT BE USED FOR CLINICAL PURPOSE OR RELIED
ON FOR MEDICAL OR OTHER PROFESSIONAL ADVICE. IT IS THEORETICAL MODELLING ONLY
AND CAUTION SHOULD BE EXERCISED IN ITS USE. IT IS PROVIDED "AS-IS" WITHOUT ANY
WARRANTY OF ANY KIND, WHETHER EXPRESSED OR IMPLIED. NO WARRANTY IS GIVEN THAT
USE OF THE INFORMATION SHALL NOT INFRINGE THE RIGHTS OF ANY THIRD PARTY.
;
2 disclaimer ? 
#
loop_
_pdbx_poly_seq_scheme.asym_id
_pdbx_poly_seq_scheme.auth_seq_num
_pdbx_poly_seq_scheme.entity_id
_pdbx_poly_seq_scheme.hetero
_pdbx_poly_seq_scheme.mon_id
_pdbx_poly_seq_scheme.pdb_ins_code
_pdbx_poly_seq_scheme.pdb_seq_num
_pdbx_poly_seq_scheme.pdb_strand_id
_pdbx_poly_seq_scheme.seq_id
A 1   1 n MET . 1   A 1   
A 2   1 n PRO . 2   A 2   
A 3   1 n ARG . 3   A 3   
A 4   1 n CYS . 4   A 4   
A 5   1 n ASN . 5   A 5   
A 6   1 n LYS . 6   A 6   
A 7   1 n CYS . 7   A 7   
A 8   1 n LEU . 8   A 8   
A 9   1 n SER . 9   A 9   
A 10  1 n GLU . 10  A 10  
A 11  1 n ASN . 11  A 11  
A 12  1 n ASP . 12  A 12  
A 13  1 n SER . 13  A 13  
A 14  1 n ALA . 14  A 14  
A 15  1 n SER . 15  A 15  
A 16  1 n GLU . 16  A 16  
A 17  1 n ASP . 17  A 17  
A 18  1 n ARG . 18  A 18  
A 19  1 n HIS . 19  A 19  
A 20  1 n TRP . 20  A 20  
A 21  1 n HIS . 21  A 21  
A 22  1 n ARG . 22  A 22  
A 23  1 n THR . 23  A 23  
A 24  1 n ALA . 24  A 24  
A 25  1 n THR . 25  A 25  
A 26  1 n LEU . 26  A 26  
A 27  1 n PHE . 27  A 27  
A 28  1 n MET . 28  A 28  
A 29  1 n ASN . 29  A 29  
A 30  1 n CYS . 30  A 30  
A 31  1 n VAL . 31  A 31  
A 32  1 n SER . 32  A 32  
A 33  1 n ASN . 33  A 33  
A 34  1 n GLY . 34  A 34  
A 35  1 n THR . 35  A 35  
A 36  1 n VAL . 36  A 36  
A 37  1 n TYR . 37  A 37  
A 38  1 n GLU . 38  A 38  
A 39  1 n GLU . 39  A 39  
A 40  1 n ALA . 40  A 40  
A 41  1 n VAL . 41  A 41  
A 42  1 n GLY . 42  A 42  
A 43  1 n ARG . 43  A 43  
A 44  1 n GLU . 44  A 44  
A 45  1 n GLY . 45  A 45  
A 46  1 n CYS . 46  A 46  
A 47  1 n TRP . 47  A 47  
A 48  1 n ALA . 48  A 48  
A 49  1 n ARG . 49  A 49  
A 50  1 n LEU . 50  A 50  
A 51  1 n CYS . 51  A 51  
A 52  1 n ASP . 52  A 52  
A 53  1 n GLY . 53  A 53  
A 54  1 n CYS . 54  A 54  
A 55  1 n CYS . 55  A 55  
A 56  1 n THR . 56  A 56  
A 57  1 n VAL . 57  A 57  
A 58  1 n PRO . 58  A 58  
A 59  1 n SER . 59  A 59  
A 60  1 n VAL . 60  A 60  
A 61  1 n VAL . 61  A 61  
A 62  1 n TYR . 62  A 62  
A 63  1 n CYS . 63  A 63  
A 64  1 n ARG . 64  A 64  
A 65  1 n ALA . 65  A 65  
A 66  1 n ASP . 66  A 66  
A 67  1 n SER . 67  A 67  
A 68  1 n ALA . 68  A 68  
A 69  1 n TYR . 69  A 69  
A 70  1 n LEU . 70  A 70  
A 71  1 n CYS . 71  A 71  
A 72  1 n ALA . 72  A 72  
A 73  1 n SER . 73  A 73  
A 74  1 n CYS . 74  A 74  
A 75  1 n ASP . 75  A 75  
A 76  1 n ALA . 76  A 76  
A 77  1 n GLN . 77  A 77  
A 78  1 n ILE . 78  A 78  
A 79  1 n HIS . 79  A 79  
A 80  1 n ALA . 80  A 80  
A 81  1 n ALA . 81  A 81  
A 82  1 n ASN . 82  A 82  
A 83  1 n ARG . 83  A 83  
A 84  1 n VAL . 84  A 84  
A 85  1 n ALA . 85  A 85  
A 86  1 n SER . 86  A 86  
A 87  1 n ARG . 87  A 87  
A 88  1 n HIS . 88  A 88  
A 89  1 n GLU . 89  A 89  
A 90  1 n ARG . 90  A 90  
A 91  1 n VAL . 91  A 91  
A 92  1 n LEU . 92  A 92  
A 93  1 n LEU . 93  A 93  
A 94  1 n SER . 94  A 94  
A 95  1 n GLU . 95  A 95  
A 96  1 n ALA . 96  A 96  
A 97  1 n TYR . 97  A 97  
A 98  1 n LYS . 98  A 98  
A 99  1 n HIS . 99  A 99  
A 100 1 n ALA . 100 A 100 
A 101 1 n PRO . 101 A 101 
A 102 1 n VAL . 102 A 102 
A 103 1 n MET . 103 A 103 
A 104 1 n LEU . 104 A 104 
A 105 1 n ASP . 105 A 105 
A 106 1 n CYS . 106 A 106 
A 107 1 n HIS . 107 A 107 
A 108 1 n ALA . 108 A 108 
A 109 1 n ASP . 109 A 109 
A 110 1 n ALA . 110 A 110 
A 111 1 n ALA . 111 A 111 
A 112 1 n ALA . 112 A 112 
A 113 1 n LEU . 113 A 113 
A 114 1 n CYS . 114 A 114 
A 115 1 n ALA . 115 A 115 
A 116 1 n ALA . 116 A 116 
A 117 1 n TYR . 117 A 117 
A 118 1 n GLU . 118 A 118 
A 119 1 n ALA . 119 A 119 
A 120 1 n GLN . 120 A 120 
A 121 1 n VAL . 121 A 121 
A 122 1 n HIS . 122 A 122 
A 123 1 n TYR . 123 A 123 
A 124 1 n ALA . 124 A 124 
A 125 1 n ASN . 125 A 125 
A 126 1 n LEU . 126 A 126 
A 127 1 n LEU . 127 A 127 
A 128 1 n THR . 128 A 128 
A 129 1 n VAL . 129 A 129 
A 130 1 n MET . 130 A 130 
A 131 1 n HIS . 131 A 131 
A 132 1 n GLN . 132 A 132 
A 133 1 n ARG . 133 A 133 
A 134 1 n MET . 134 A 134 
A 135 1 n PRO . 135 A 135 
A 136 1 n VAL . 136 A 136 
A 137 1 n VAL . 137 A 137 
A 138 1 n SER . 138 A 138 
A 139 1 n HIS . 139 A 139 
A 140 1 n PRO . 140 A 140 
A 141 1 n ALA . 141 A 141 
A 142 1 n VAL . 142 A 142 
A 143 1 n ALA . 143 A 143 
A 144 1 n ILE . 144 A 144 
A 145 1 n PRO . 145 A 145 
A 146 1 n PRO . 146 A 146 
A 147 1 n VAL . 147 A 147 
A 148 1 n SER . 148 A 148 
A 149 1 n LEU . 149 A 149 
A 150 1 n PHE . 150 A 150 
A 151 1 n ALA . 151 A 151 
A 152 1 n GLU . 152 A 152 
A 153 1 n ALA . 153 A 153 
A 154 1 n GLU . 154 A 154 
A 155 1 n ALA . 155 A 155 
A 156 1 n THR . 156 A 156 
A 157 1 n ALA . 157 A 157 
A 158 1 n PRO . 158 A 158 
A 159 1 n VAL . 159 A 159 
A 160 1 n LEU . 160 A 160 
A 161 1 n GLY . 161 A 161 
A 162 1 n ARG . 162 A 162 
A 163 1 n LYS . 163 A 163 
A 164 1 n GLU . 164 A 164 
A 165 1 n GLU . 165 A 165 
A 166 1 n ASP . 166 A 166 
A 167 1 n THR . 167 A 167 
A 168 1 n SER . 168 A 168 
A 169 1 n TRP . 169 A 169 
A 170 1 n LEU . 170 A 170 
A 171 1 n LEU . 171 A 171 
A 172 1 n LEU . 172 A 172 
A 173 1 n SER . 173 A 173 
A 174 1 n LYS . 174 A 174 
A 175 1 n ASP . 175 A 175 
A 176 1 n SER . 176 A 176 
A 177 1 n ASP . 177 A 177 
A 178 1 n ASN . 178 A 178 
A 179 1 n HIS . 179 A 179 
A 180 1 n ASN . 180 A 180 
A 181 1 n ARG . 181 A 181 
A 182 1 n SER . 182 A 182 
A 183 1 n GLY . 183 A 183 
A 184 1 n ASN . 184 A 184 
A 185 1 n ASN . 185 A 185 
A 186 1 n SER . 186 A 186 
A 187 1 n SER . 187 A 187 
A 188 1 n THR . 188 A 188 
A 189 1 n SER . 189 A 189 
A 190 1 n SER . 190 A 190 
A 191 1 n SER . 191 A 191 
A 192 1 n SER . 192 A 192 
A 193 1 n GLN . 193 A 193 
A 194 1 n TYR . 194 A 194 
A 195 1 n PHE . 195 A 195 
A 196 1 n GLY . 196 A 196 
A 197 1 n GLU . 197 A 197 
A 198 1 n VAL . 198 A 198 
A 199 1 n ASP . 199 A 199 
A 200 1 n GLN . 200 A 200 
A 201 1 n TYR . 201 A 201 
A 202 1 n PHE . 202 A 202 
A 203 1 n ASP . 203 A 203 
A 204 1 n LEU . 204 A 204 
A 205 1 n VAL . 205 A 205 
A 206 1 n GLY . 206 A 206 
A 207 1 n TYR . 207 A 207 
A 208 1 n ASN . 208 A 208 
A 209 1 n SER . 209 A 209 
A 210 1 n TYR . 210 A 210 
A 211 1 n TYR . 211 A 211 
A 212 1 n ASP . 212 A 212 
A 213 1 n SER . 213 A 213 
A 214 1 n HIS . 214 A 214 
A 215 1 n MET . 215 A 215 
A 216 1 n SER . 216 A 216 
A 217 1 n ASN . 217 A 217 
A 218 1 n GLN . 218 A 218 
A 219 1 n GLU . 219 A 219 
A 220 1 n GLN . 220 A 220 
A 221 1 n TYR . 221 A 221 
A 222 1 n VAL . 222 A 222 
A 223 1 n MET . 223 A 223 
A 224 1 n GLN . 224 A 224 
A 225 1 n GLU . 225 A 225 
A 226 1 n GLN . 226 A 226 
A 227 1 n GLN . 227 A 227 
A 228 1 n HIS . 228 A 228 
A 229 1 n LEU . 229 A 229 
A 230 1 n GLN . 230 A 230 
A 231 1 n GLN . 231 A 231 
A 232 1 n MET . 232 A 232 
A 233 1 n GLN . 233 A 233 
A 234 1 n LYS . 234 A 234 
A 235 1 n GLU . 235 A 235 
A 236 1 n TYR . 236 A 236 
A 237 1 n ALA . 237 A 237 
A 238 1 n GLU . 238 A 238 
A 239 1 n GLN . 239 A 239 
A 240 1 n GLN . 240 A 240 
A 241 1 n MET . 241 A 241 
A 242 1 n GLN . 242 A 242 
A 243 1 n LYS . 243 A 243 
A 244 1 n GLU . 244 A 244 
A 245 1 n TYR . 245 A 245 
A 246 1 n VAL . 246 A 246 
A 247 1 n GLU . 247 A 247 
A 248 1 n ASN . 248 A 248 
A 249 1 n GLU . 249 A 249 
A 250 1 n GLY . 250 A 250 
A 251 1 n SER . 251 A 251 
A 252 1 n GLU . 252 A 252 
A 253 1 n CYS . 253 A 253 
A 254 1 n ILE . 254 A 254 
A 255 1 n VAL . 255 A 255 
A 256 1 n PRO . 256 A 256 
A 257 1 n SER . 257 A 257 
A 258 1 n GLN . 258 A 258 
A 259 1 n SER . 259 A 259 
A 260 1 n THR . 260 A 260 
A 261 1 n ILE . 261 A 261 
A 262 1 n VAL . 262 A 262 
A 263 1 n ARG . 263 A 263 
A 264 1 n ARG . 264 A 264 
A 265 1 n PRO . 265 A 265 
A 266 1 n HIS . 266 A 266 
A 267 1 n GLN . 267 A 267 
A 268 1 n SER . 268 A 268 
A 269 1 n GLY . 269 A 269 
A 270 1 n TYR . 270 A 270 
A 271 1 n ALA . 271 A 271 
A 272 1 n PRO . 272 A 272 
A 273 1 n LEU . 273 A 273 
A 274 1 n VAL . 274 A 274 
A 275 1 n GLY . 275 A 275 
A 276 1 n ALA . 276 A 276 
A 277 1 n GLU . 277 A 277 
A 278 1 n GLN . 278 A 278 
A 279 1 n ALA . 279 A 279 
A 280 1 n ALA . 280 A 280 
A 281 1 n SER . 281 A 281 
A 282 1 n ALA . 282 A 282 
A 283 1 n THR . 283 A 283 
A 284 1 n ALA . 284 A 284 
A 285 1 n GLY . 285 A 285 
A 286 1 n ALA . 286 A 286 
A 287 1 n SER . 287 A 287 
A 288 1 n ALA . 288 A 288 
A 289 1 n TYR . 289 A 289 
A 290 1 n THR . 290 A 290 
A 291 1 n ASP . 291 A 291 
A 292 1 n SER . 292 A 292 
A 293 1 n VAL . 293 A 293 
A 294 1 n ASN . 294 A 294 
A 295 1 n ASN . 295 A 295 
A 296 1 n SER . 296 A 296 
A 297 1 n ILE . 297 A 297 
A 298 1 n SER . 298 A 298 
A 299 1 n PHE . 299 A 299 
A 300 1 n SER . 300 A 300 
A 301 1 n MET . 301 A 301 
A 302 1 n GLU . 302 A 302 
A 303 1 n ALA . 303 A 303 
A 304 1 n GLY . 304 A 304 
A 305 1 n ILE . 305 A 305 
A 306 1 n VAL . 306 A 306 
A 307 1 n PRO . 307 A 307 
A 308 1 n ASP . 308 A 308 
A 309 1 n ASN . 309 A 309 
A 310 1 n THR . 310 A 310 
A 311 1 n VAL . 311 A 311 
A 312 1 n GLN . 312 A 312 
A 313 1 n SER . 313 A 313 
A 314 1 n SER . 314 A 314 
A 315 1 n ILE . 315 A 315 
A 316 1 n LEU . 316 A 316 
A 317 1 n ARG . 317 A 317 
A 318 1 n PRO . 318 A 318 
A 319 1 n ALA . 319 A 319 
A 320 1 n GLY . 320 A 320 
A 321 1 n ALA . 321 A 321 
A 322 1 n ILE . 322 A 322 
A 323 1 n GLY . 323 A 323 
A 324 1 n LEU . 324 A 324 
A 325 1 n PHE . 325 A 325 
A 326 1 n SER . 326 A 326 
A 327 1 n SER . 327 A 327 
A 328 1 n PRO . 328 A 328 
A 329 1 n SER . 329 A 329 
A 330 1 n LEU . 330 A 330 
A 331 1 n GLN . 331 A 331 
A 332 1 n THR . 332 A 332 
A 333 1 n PRO . 333 A 333 
A 334 1 n LEU . 334 A 334 
A 335 1 n HIS . 335 A 335 
A 336 1 n PHE . 336 A 336 
A 337 1 n SER . 337 A 337 
A 338 1 n SER . 338 A 338 
A 339 1 n LYS . 339 A 339 
A 340 1 n GLU . 340 A 340 
A 341 1 n ARG . 341 A 341 
A 342 1 n GLU . 342 A 342 
A 343 1 n ALA . 343 A 343 
A 344 1 n ARG . 344 A 344 
A 345 1 n VAL . 345 A 345 
A 346 1 n LEU . 346 A 346 
A 347 1 n ARG . 347 A 347 
A 348 1 n TYR . 348 A 348 
A 349 1 n LYS . 349 A 349 
A 350 1 n GLU . 350 A 350 
A 351 1 n LYS . 351 A 351 
A 352 1 n LYS . 352 A 352 
A 353 1 n LYS . 353 A 353 
A 354 1 n SER . 354 A 354 
A 355 1 n ARG . 355 A 355 
A 356 1 n LYS . 356 A 356 
A 357 1 n PHE . 357 A 357 
A 358 1 n GLU . 358 A 358 
A 359 1 n LYS . 359 A 359 
A 360 1 n THR . 360 A 360 
A 361 1 n THR . 361 A 361 
A 362 1 n ARG . 362 A 362 
A 363 1 n TYR . 363 A 363 
A 364 1 n ALA . 364 A 364 
A 365 1 n THR . 365 A 365 
A 366 1 n ARG . 366 A 366 
A 367 1 n LYS . 367 A 367 
A 368 1 n ALA . 368 A 368 
A 369 1 n TYR . 369 A 369 
A 370 1 n ALA . 370 A 370 
A 371 1 n GLU . 371 A 371 
A 372 1 n ALA . 372 A 372 
A 373 1 n ARG . 373 A 373 
A 374 1 n PRO . 374 A 374 
A 375 1 n ARG . 375 A 375 
A 376 1 n ILE . 376 A 376 
A 377 1 n LYS . 377 A 377 
A 378 1 n GLY . 378 A 378 
A 379 1 n ARG . 379 A 379 
A 380 1 n PHE . 380 A 380 
A 381 1 n ALA . 381 A 381 
A 382 1 n LYS . 382 A 382 
A 383 1 n ARG . 383 A 383 
A 384 1 n SER . 384 A 384 
A 385 1 n ASP . 385 A 385 
A 386 1 n ALA . 386 A 386 
A 387 1 n GLU . 387 A 387 
A 388 1 n MET . 388 A 388 
A 389 1 n GLU . 389 A 389 
A 390 1 n VAL . 390 A 390 
A 391 1 n ASP . 391 A 391 
A 392 1 n GLN . 392 A 392 
A 393 1 n THR . 393 A 393 
A 394 1 n PHE . 394 A 394 
A 395 1 n SER . 395 A 395 
A 396 1 n THR . 396 A 396 
A 397 1 n ALA . 397 A 397 
A 398 1 n ALA . 398 A 398 
A 399 1 n LEU . 399 A 399 
A 400 1 n SER . 400 A 400 
A 401 1 n ASP . 401 A 401 
A 402 1 n SER . 402 A 402 
A 403 1 n SER . 403 A 403 
A 404 1 n TYR . 404 A 404 
A 405 1 n SER . 405 A 405 
A 406 1 n THR . 406 A 406 
A 407 1 n VAL . 407 A 407 
A 408 1 n PRO . 408 A 408 
A 409 1 n TRP . 409 A 409 
A 410 1 n PHE . 410 A 410 
B 1   2 n LEU . 1   B 1   
B 2   2 n SER . 2   B 2   
B 3   2 n SER . 3   B 3   
B 4   2 n PRO . 4   B 4   
B 5   2 n ARG . 5   B 5   
B 6   2 n GLU . 6   B 6   
B 7   2 n GLN . 7   B 7   
B 8   2 n ASP . 8   B 8   
B 9   2 n ARG . 9   B 9   
B 10  2 n PHE . 10  B 10  
B 11  2 n LEU . 11  B 11  
B 12  2 n PRO . 12  B 12  
B 13  2 n ILE . 13  B 13  
B 14  2 n ALA . 14  B 14  
B 15  2 n ASN . 15  B 15  
B 16  2 n VAL . 16  B 16  
B 17  2 n SER . 17  B 17  
B 18  2 n ARG . 18  B 18  
B 19  2 n ILE . 19  B 19  
B 20  2 n MET . 20  B 20  
B 21  2 n LYS . 21  B 21  
B 22  2 n LYS . 22  B 22  
B 23  2 n ALA . 23  B 23  
B 24  2 n LEU . 24  B 24  
B 25  2 n PRO . 25  B 25  
B 26  2 n ALA . 26  B 26  
B 27  2 n ASN . 27  B 27  
B 28  2 n ALA . 28  B 28  
B 29  2 n LYS . 29  B 29  
B 30  2 n ILE . 30  B 30  
B 31  2 n SER . 31  B 31  
B 32  2 n LYS . 32  B 32  
B 33  2 n ASP . 33  B 33  
B 34  2 n ALA . 34  B 34  
B 35  2 n LYS . 35  B 35  
B 36  2 n GLU . 36  B 36  
B 37  2 n THR . 37  B 37  
B 38  2 n VAL . 38  B 38  
B 39  2 n GLN . 39  B 39  
B 40  2 n GLU . 40  B 40  
B 41  2 n CYS . 41  B 41  
B 42  2 n VAL . 42  B 42  
B 43  2 n SER . 43  B 43  
B 44  2 n GLU . 44  B 44  
B 45  2 n PHE . 45  B 45  
B 46  2 n ILE . 46  B 46  
B 47  2 n SER . 47  B 47  
B 48  2 n PHE . 48  B 48  
B 49  2 n ILE . 49  B 49  
B 50  2 n THR . 50  B 50  
B 51  2 n GLY . 51  B 51  
B 52  2 n GLU . 52  B 52  
B 53  2 n ALA . 53  B 53  
B 54  2 n SER . 54  B 54  
B 55  2 n ASP . 55  B 55  
B 56  2 n LYS . 56  B 56  
B 57  2 n CYS . 57  B 57  
B 58  2 n GLN . 58  B 58  
B 59  2 n ARG . 59  B 59  
B 60  2 n GLU . 60  B 60  
B 61  2 n LYS . 61  B 61  
B 62  2 n ARG . 62  B 62  
B 63  2 n LYS . 63  B 63  
B 64  2 n THR . 64  B 64  
B 65  2 n ILE . 65  B 65  
B 66  2 n ASN . 66  B 66  
B 67  2 n GLY . 67  B 67  
B 68  2 n ASP . 68  B 68  
B 69  2 n ASP . 69  B 69  
B 70  2 n LEU . 70  B 70  
B 71  2 n LEU . 71  B 71  
B 72  2 n TRP . 72  B 72  
B 73  2 n ALA . 73  B 73  
B 74  2 n MET . 74  B 74  
B 75  2 n THR . 75  B 75  
B 76  2 n THR . 76  B 76  
B 77  2 n LEU . 77  B 77  
B 78  2 n GLY . 78  B 78  
B 79  2 n PHE . 79  B 79  
B 80  2 n GLU . 80  B 80  
B 81  2 n ASP . 81  B 81  
B 82  2 n TYR . 82  B 82  
B 83  2 n VAL . 83  B 83  
B 84  2 n GLU . 84  B 84  
B 85  2 n PRO . 85  B 85  
B 86  2 n LEU . 86  B 86  
B 87  2 n LYS . 87  B 87  
B 88  2 n TYR . 88  B 88  
B 89  2 n TYR . 89  B 89  
B 90  2 n LEU . 90  B 90  
B 91  2 n HIS . 91  B 91  
B 92  2 n LYS . 92  B 92  
B 93  2 n PHE . 93  B 93  
B 94  2 n ARG . 94  B 94  
B 95  2 n GLU . 95  B 95  
C 1   3 n GLN . 1   C 1   
C 2   3 n TYR . 2   C 2   
C 3   3 n ARG . 3   C 3   
C 4   3 n GLU . 4   C 4   
C 5   3 n ILE . 5   C 5   
C 6   3 n GLU . 6   C 6   
C 7   3 n ALA . 7   C 7   
C 8   3 n THR . 8   C 8   
C 9   3 n THR . 9   C 9   
C 10  3 n ASP . 10  C 10  
C 11  3 n PHE . 11  C 11  
C 12  3 n LYS . 12  C 12  
C 13  3 n ASN . 13  C 13  
C 14  3 n HIS . 14  C 14  
C 15  3 n ASN . 15  C 15  
C 16  3 n LEU . 16  C 16  
C 17  3 n PRO . 17  C 17  
C 18  3 n LEU . 18  C 18  
C 19  3 n ALA . 19  C 19  
C 20  3 n ARG . 20  C 20  
C 21  3 n ILE . 21  C 21  
C 22  3 n LYS . 22  C 22  
C 23  3 n LYS . 23  C 23  
C 24  3 n ILE . 24  C 24  
C 25  3 n MET . 25  C 25  
C 26  3 n LYS . 26  C 26  
C 27  3 n ALA . 27  C 27  
C 28  3 n ASP . 28  C 28  
C 29  3 n GLU . 29  C 29  
C 30  3 n ASP . 30  C 30  
C 31  3 n VAL . 31  C 31  
C 32  3 n ARG . 32  C 32  
C 33  3 n MET . 33  C 33  
C 34  3 n ILE . 34  C 34  
C 35  3 n ALA . 35  C 35  
C 36  3 n ALA . 36  C 36  
C 37  3 n GLU . 37  C 37  
C 38  3 n ALA . 38  C 38  
C 39  3 n PRO . 39  C 39  
C 40  3 n VAL . 40  C 40  
C 41  3 n VAL . 41  C 41  
C 42  3 n PHE . 42  C 42  
C 43  3 n ALA . 43  C 43  
C 44  3 n ARG . 44  C 44  
C 45  3 n ALA . 45  C 45  
C 46  3 n CYS . 46  C 46  
C 47  3 n GLU . 47  C 47  
C 48  3 n MET . 48  C 48  
C 49  3 n PHE . 49  C 49  
C 50  3 n ILE . 50  C 50  
C 51  3 n LEU . 51  C 51  
C 52  3 n GLU . 52  C 52  
C 53  3 n LEU . 53  C 53  
C 54  3 n THR . 54  C 54  
C 55  3 n HIS . 55  C 55  
C 56  3 n ARG . 56  C 56  
C 57  3 n GLY . 57  C 57  
C 58  3 n TRP . 58  C 58  
C 59  3 n ALA . 59  C 59  
C 60  3 n HIS . 60  C 60  
C 61  3 n ALA . 61  C 61  
C 62  3 n GLU . 62  C 62  
C 63  3 n GLU . 63  C 63  
C 64  3 n ASN . 64  C 64  
C 65  3 n LYS . 65  C 65  
C 66  3 n ARG . 66  C 66  
C 67  3 n ARG . 67  C 67  
C 68  3 n THR . 68  C 68  
C 69  3 n LEU . 69  C 69  
C 70  3 n GLN . 70  C 70  
C 71  3 n LYS . 71  C 71  
C 72  3 n SER . 72  C 72  
C 73  3 n ASP . 73  C 73  
C 74  3 n ILE . 74  C 74  
C 75  3 n ALA . 75  C 75  
C 76  3 n ALA . 76  C 76  
C 77  3 n ALA . 77  C 77  
C 78  3 n ILE . 78  C 78  
C 79  3 n ALA . 79  C 79  
C 80  3 n ARG . 80  C 80  
C 81  3 n THR . 81  C 81  
C 82  3 n GLU . 82  C 82  
C 83  3 n VAL . 83  C 83  
C 84  3 n PHE . 84  C 84  
C 85  3 n ASP . 85  C 85  
C 86  3 n PHE . 86  C 86  
C 87  3 n LEU . 87  C 87  
C 88  3 n VAL . 88  C 88  
C 89  3 n ASP . 89  C 89  
C 90  3 n ILE . 90  C 90  
C 91  3 n VAL . 91  C 91  
C 92  3 n PRO . 92  C 92  
C 93  3 n ARG . 93  C 93  
C 94  3 n ASP . 94  C 94  
C 95  3 n GLU . 95  C 95  
C 96  3 n ALA . 96  C 96  
C 97  3 n LYS . 97  C 97  
C 98  3 n ASP . 98  C 98  
C 99  3 n ALA . 99  C 99  
C 100 3 n GLU . 100 C 100 
C 101 3 n ALA . 101 C 101 
C 102 3 n ALA . 102 C 102 
D 1   4 n DC  . 1   D 1   
D 2   4 n DA  . 2   D 2   
D 3   4 n DC  . 3   D 3   
D 4   4 n DG  . 4   D 4   
D 5   4 n DC  . 5   D 5   
D 6   4 n DA  . 6   D 6   
D 7   4 n DC  . 7   D 7   
D 8   4 n DC  . 8   D 8   
D 9   4 n DA  . 9   D 9   
D 10  4 n DG  . 10  D 10  
D 11  4 n DA  . 11  D 11  
D 12  4 n DC  . 12  D 12  
D 13  4 n DC  . 13  D 13  
D 14  4 n DA  . 14  D 14  
D 15  4 n DC  . 15  D 15  
D 16  4 n DA  . 16  D 16  
D 17  4 n DC  . 17  D 17  
D 18  4 n DC  . 18  D 18  
D 19  4 n DA  . 19  D 19  
D 20  4 n DG  . 20  D 20  
D 21  4 n DA  . 21  D 21  
D 22  4 n DA  . 22  D 22  
D 23  4 n DA  . 23  D 23  
D 24  4 n DC  . 24  D 24  
D 25  4 n DA  . 25  D 25  
D 26  4 n DA  . 26  D 26  
D 27  4 n DA  . 27  D 27  
D 28  4 n DC  . 28  D 28  
D 29  4 n DA  . 29  D 29  
D 30  4 n DA  . 30  D 30  
D 31  4 n DA  . 31  D 31  
E 1   5 n DT  . 1   E 1   
E 2   5 n DT  . 2   E 2   
E 3   5 n DT  . 3   E 3   
E 4   5 n DG  . 4   E 4   
E 5   5 n DT  . 5   E 5   
E 6   5 n DT  . 6   E 6   
E 7   5 n DT  . 7   E 7   
E 8   5 n DG  . 8   E 8   
E 9   5 n DT  . 9   E 9   
E 10  5 n DT  . 10  E 10  
E 11  5 n DT  . 11  E 11  
E 12  5 n DC  . 12  E 12  
E 13  5 n DT  . 13  E 13  
E 14  5 n DG  . 14  E 14  
E 15  5 n DG  . 15  E 15  
E 16  5 n DT  . 16  E 16  
E 17  5 n DG  . 17  E 17  
E 18  5 n DT  . 18  E 18  
E 19  5 n DG  . 19  E 19  
E 20  5 n DG  . 20  E 20  
E 21  5 n DT  . 21  E 21  
E 22  5 n DC  . 22  E 22  
E 23  5 n DT  . 23  E 23  
E 24  5 n DG  . 24  E 24  
E 25  5 n DG  . 25  E 25  
E 26  5 n DT  . 26  E 26  
E 27  5 n DG  . 27  E 27  
E 28  5 n DC  . 28  E 28  
E 29  5 n DG  . 29  E 29  
E 30  5 n DT  . 30  E 30  
E 31  5 n DG  . 31  E 31  
#
_software.classification other
_software.date           ?
_software.description    "Structure prediction"
_software.name           AlphaFold
_software.pdbx_ordinal   1
_software.type           package
_software.version        "AlphaFold-beta-20231127 (927599d6-1efe-4fa9-85d2-a29f909d212e @ 2024-12-16 01:00:03)"
#
loop_
_struct_asym.entity_id
_struct_asym.id
1 A 
2 B 
3 C 
4 D 
5 E 
#
loop_
_atom_site.group_PDB
_atom_site.id
_atom_site.type_symbol
_atom_site.label_atom_id
_atom_site.label_alt_id
_atom_site.label_comp_id
_atom_site.label_asym_id
_atom_site.label_entity_id
_atom_site.label_seq_id
_atom_site.pdbx_PDB_ins_code
_atom_site.Cartn_x
_atom_site.Cartn_y
_atom_site.Cartn_z
_atom_site.occupancy
_atom_site.B_iso_or_equiv
_atom_site.auth_seq_id
_atom_site.auth_asym_id
_atom_site.pdbx_PDB_model_num
ATOM 1    N N     . MET A 1 1   ? -66.890 9.364   -60.940 1.00 19.50 1   A 1 
ATOM 2    C CA    . MET A 1 1   ? -67.816 9.069   -59.822 1.00 21.04 1   A 1 
ATOM 3    C C     . MET A 1 1   ? -67.327 9.772   -58.551 1.00 23.06 1   A 1 
ATOM 4    O O     . MET A 1 1   ? -66.180 10.198  -58.547 1.00 18.79 1   A 1 
ATOM 5    C CB    . MET A 1 1   ? -68.012 7.557   -59.640 1.00 18.72 1   A 1 
ATOM 6    C CG    . MET A 1 1   ? -69.081 7.031   -60.615 1.00 14.95 1   A 1 
ATOM 7    S SD    . MET A 1 1   ? -69.481 5.297   -60.347 1.00 12.85 1   A 1 
ATOM 8    C CE    . MET A 1 1   ? -71.009 5.166   -61.299 1.00 11.94 1   A 1 
ATOM 9    N N     . PRO A 1 2   ? -68.194 10.025  -57.521 1.00 22.84 2   A 1 
ATOM 10   C CA    . PRO A 1 2   ? -68.085 11.225  -56.692 1.00 24.65 2   A 1 
ATOM 11   C C     . PRO A 1 2   ? -67.064 11.090  -55.532 1.00 25.43 2   A 1 
ATOM 12   O O     . PRO A 1 2   ? -67.192 10.231  -54.666 1.00 22.41 2   A 1 
ATOM 13   C CB    . PRO A 1 2   ? -69.513 11.464  -56.186 1.00 22.43 2   A 1 
ATOM 14   C CG    . PRO A 1 2   ? -70.080 10.052  -56.060 1.00 21.05 2   A 1 
ATOM 15   C CD    . PRO A 1 2   ? -69.419 9.327   -57.251 1.00 22.76 2   A 1 
ATOM 16   N N     . ARG A 1 3   ? -66.064 12.010  -55.499 1.00 23.52 3   A 1 
ATOM 17   C CA    . ARG A 1 3   ? -65.164 12.215  -54.350 1.00 24.33 3   A 1 
ATOM 18   C C     . ARG A 1 3   ? -65.826 13.194  -53.365 1.00 23.74 3   A 1 
ATOM 19   O O     . ARG A 1 3   ? -65.693 14.397  -53.541 1.00 21.75 3   A 1 
ATOM 20   C CB    . ARG A 1 3   ? -63.804 12.745  -54.828 1.00 23.41 3   A 1 
ATOM 21   C CG    . ARG A 1 3   ? -62.958 11.722  -55.591 1.00 20.78 3   A 1 
ATOM 22   C CD    . ARG A 1 3   ? -61.607 12.355  -55.965 1.00 19.40 3   A 1 
ATOM 23   N NE    . ARG A 1 3   ? -60.688 11.396  -56.592 1.00 17.99 3   A 1 
ATOM 24   C CZ    . ARG A 1 3   ? -59.446 11.646  -57.006 1.00 16.46 3   A 1 
ATOM 25   N NH1   . ARG A 1 3   ? -58.927 12.839  -56.909 1.00 15.55 3   A 1 
ATOM 26   N NH2   . ARG A 1 3   ? -58.709 10.709  -57.520 1.00 14.07 3   A 1 
ATOM 27   N N     . CYS A 1 4   ? -66.576 12.708  -52.363 1.00 24.62 4   A 1 
ATOM 28   C CA    . CYS A 1 4   ? -67.383 13.565  -51.473 1.00 28.20 4   A 1 
ATOM 29   C C     . CYS A 1 4   ? -66.579 14.238  -50.340 1.00 28.13 4   A 1 
ATOM 30   O O     . CYS A 1 4   ? -65.383 13.988  -50.195 1.00 26.65 4   A 1 
ATOM 31   C CB    . CYS A 1 4   ? -68.612 12.777  -50.990 1.00 27.06 4   A 1 
ATOM 32   S SG    . CYS A 1 4   ? -69.957 13.941  -50.566 1.00 23.18 4   A 1 
ATOM 33   N N     . ASN A 1 5   ? -67.212 15.110  -49.548 1.00 26.51 5   A 1 
ATOM 34   C CA    . ASN A 1 5   ? -66.743 16.465  -49.225 1.00 28.47 5   A 1 
ATOM 35   C C     . ASN A 1 5   ? -66.142 16.758  -47.830 1.00 27.47 5   A 1 
ATOM 36   O O     . ASN A 1 5   ? -65.337 17.677  -47.733 1.00 25.64 5   A 1 
ATOM 37   C CB    . ASN A 1 5   ? -67.967 17.394  -49.420 1.00 27.48 5   A 1 
ATOM 38   C CG    . ASN A 1 5   ? -67.895 18.371  -50.582 1.00 23.88 5   A 1 
ATOM 39   O OD1   . ASN A 1 5   ? -67.007 18.372  -51.413 1.00 23.95 5   A 1 
ATOM 40   N ND2   . ASN A 1 5   ? -68.875 19.257  -50.693 1.00 25.00 5   A 1 
ATOM 41   N N     . LYS A 1 6   ? -66.681 16.203  -46.739 1.00 23.37 6   A 1 
ATOM 42   C CA    . LYS A 1 6   ? -66.946 16.952  -45.488 1.00 27.37 6   A 1 
ATOM 43   C C     . LYS A 1 6   ? -65.717 17.390  -44.654 1.00 26.75 6   A 1 
ATOM 44   O O     . LYS A 1 6   ? -64.681 16.746  -44.679 1.00 24.02 6   A 1 
ATOM 45   C CB    . LYS A 1 6   ? -68.000 16.230  -44.625 1.00 26.02 6   A 1 
ATOM 46   C CG    . LYS A 1 6   ? -69.429 16.676  -44.962 1.00 23.15 6   A 1 
ATOM 47   C CD    . LYS A 1 6   ? -70.448 16.080  -43.989 1.00 20.99 6   A 1 
ATOM 48   C CE    . LYS A 1 6   ? -71.857 16.623  -44.261 1.00 18.49 6   A 1 
ATOM 49   N NZ    . LYS A 1 6   ? -72.845 16.119  -43.285 1.00 16.08 6   A 1 
ATOM 50   N N     . CYS A 1 7   ? -65.873 18.505  -43.882 1.00 25.56 7   A 1 
ATOM 51   C CA    . CYS A 1 7   ? -64.797 19.416  -43.436 1.00 27.65 7   A 1 
ATOM 52   C C     . CYS A 1 7   ? -64.606 19.628  -41.916 1.00 26.63 7   A 1 
ATOM 53   O O     . CYS A 1 7   ? -63.789 20.470  -41.555 1.00 25.08 7   A 1 
ATOM 54   C CB    . CYS A 1 7   ? -65.083 20.802  -44.050 1.00 27.00 7   A 1 
ATOM 55   S SG    . CYS A 1 7   ? -65.471 20.740  -45.825 1.00 25.22 7   A 1 
ATOM 56   N N     . LEU A 1 8   ? -65.374 19.004  -41.042 1.00 22.31 8   A 1 
ATOM 57   C CA    . LEU A 1 8   ? -65.546 19.380  -39.614 1.00 26.70 8   A 1 
ATOM 58   C C     . LEU A 1 8   ? -64.276 19.189  -38.738 1.00 25.80 8   A 1 
ATOM 59   O O     . LEU A 1 8   ? -63.450 18.365  -39.093 1.00 23.90 8   A 1 
ATOM 60   C CB    . LEU A 1 8   ? -66.693 18.522  -39.045 1.00 25.10 8   A 1 
ATOM 61   C CG    . LEU A 1 8   ? -68.083 18.753  -39.655 1.00 22.53 8   A 1 
ATOM 62   C CD1   . LEU A 1 8   ? -69.026 17.624  -39.244 1.00 23.28 8   A 1 
ATOM 63   C CD2   . LEU A 1 8   ? -68.704 20.072  -39.235 1.00 25.97 8   A 1 
ATOM 64   N N     . SER A 1 9   ? -64.078 19.814  -37.545 1.00 23.82 9   A 1 
ATOM 65   C CA    . SER A 1 9   ? -64.268 21.213  -37.080 1.00 27.31 9   A 1 
ATOM 66   C C     . SER A 1 9   ? -63.491 21.551  -35.777 1.00 26.27 9   A 1 
ATOM 67   O O     . SER A 1 9   ? -62.631 22.418  -35.811 1.00 24.74 9   A 1 
ATOM 68   C CB    . SER A 1 9   ? -65.741 21.587  -36.862 1.00 26.24 9   A 1 
ATOM 69   O OG    . SER A 1 9   ? -66.370 20.706  -35.947 1.00 24.41 9   A 1 
ATOM 70   N N     . GLU A 1 10  ? -63.831 20.964  -34.635 1.00 24.60 10  A 1 
ATOM 71   C CA    . GLU A 1 10  ? -63.510 21.404  -33.244 1.00 28.05 10  A 1 
ATOM 72   C C     . GLU A 1 10  ? -62.228 20.713  -32.673 1.00 26.59 10  A 1 
ATOM 73   O O     . GLU A 1 10  ? -61.487 20.141  -33.473 1.00 24.52 10  A 1 
ATOM 74   C CB    . GLU A 1 10  ? -64.785 21.145  -32.408 1.00 26.64 10  A 1 
ATOM 75   C CG    . GLU A 1 10  ? -66.045 21.841  -32.932 1.00 24.87 10  A 1 
ATOM 76   C CD    . GLU A 1 10  ? -67.318 21.506  -32.138 1.00 23.94 10  A 1 
ATOM 77   O OE1   . GLU A 1 10  ? -68.239 22.344  -32.185 1.00 23.31 10  A 1 
ATOM 78   O OE2   . GLU A 1 10  ? -67.384 20.407  -31.548 1.00 25.95 10  A 1 
ATOM 79   N N     . ASN A 1 11  ? -61.795 20.638  -31.387 1.00 26.67 11  A 1 
ATOM 80   C CA    . ASN A 1 11  ? -61.923 21.387  -30.126 1.00 30.34 11  A 1 
ATOM 81   C C     . ASN A 1 11  ? -60.688 20.983  -29.242 1.00 28.41 11  A 1 
ATOM 82   O O     . ASN A 1 11  ? -60.045 19.982  -29.558 1.00 26.34 11  A 1 
ATOM 83   C CB    . ASN A 1 11  ? -63.231 20.964  -29.422 1.00 28.69 11  A 1 
ATOM 84   C CG    . ASN A 1 11  ? -64.127 22.131  -29.037 1.00 25.09 11  A 1 
ATOM 85   O OD1   . ASN A 1 11  ? -63.980 23.247  -29.486 1.00 26.36 11  A 1 
ATOM 86   N ND2   . ASN A 1 11  ? -65.102 21.881  -28.188 1.00 27.44 11  A 1 
ATOM 87   N N     . ASP A 1 12  ? -60.232 21.554  -28.127 1.00 29.47 12  A 1 
ATOM 88   C CA    . ASP A 1 12  ? -60.346 22.891  -27.534 1.00 32.84 12  A 1 
ATOM 89   C C     . ASP A 1 12  ? -59.072 23.271  -26.714 1.00 30.60 12  A 1 
ATOM 90   O O     . ASP A 1 12  ? -58.145 23.832  -27.289 1.00 28.47 12  A 1 
ATOM 91   C CB    . ASP A 1 12  ? -61.620 22.975  -26.662 1.00 30.12 12  A 1 
ATOM 92   C CG    . ASP A 1 12  ? -61.892 24.382  -26.087 1.00 26.14 12  A 1 
ATOM 93   O OD1   . ASP A 1 12  ? -61.485 25.369  -26.718 1.00 26.38 12  A 1 
ATOM 94   O OD2   . ASP A 1 12  ? -62.512 24.430  -25.007 1.00 27.06 12  A 1 
ATOM 95   N N     . SER A 1 13  ? -58.960 23.007  -25.396 1.00 25.25 13  A 1 
ATOM 96   C CA    . SER A 1 13  ? -58.375 23.962  -24.435 1.00 28.79 13  A 1 
ATOM 97   C C     . SER A 1 13  ? -57.065 23.646  -23.673 1.00 27.18 13  A 1 
ATOM 98   O O     . SER A 1 13  ? -56.186 24.499  -23.642 1.00 25.16 13  A 1 
ATOM 99   C CB    . SER A 1 13  ? -59.456 24.310  -23.399 1.00 27.49 13  A 1 
ATOM 100  O OG    . SER A 1 13  ? -59.985 23.159  -22.797 1.00 25.46 13  A 1 
ATOM 101  N N     . ALA A 1 14  ? -56.972 22.586  -22.885 1.00 23.21 14  A 1 
ATOM 102  C CA    . ALA A 1 14  ? -56.463 22.673  -21.498 1.00 25.28 14  A 1 
ATOM 103  C C     . ALA A 1 14  ? -54.928 22.804  -21.288 1.00 24.24 14  A 1 
ATOM 104  O O     . ALA A 1 14  ? -54.119 22.509  -22.151 1.00 22.85 14  A 1 
ATOM 105  C CB    . ALA A 1 14  ? -57.064 21.518  -20.686 1.00 23.89 14  A 1 
ATOM 106  N N     . SER A 1 15  ? -54.548 23.264  -20.067 1.00 24.82 15  A 1 
ATOM 107  C CA    . SER A 1 15  ? -53.335 24.065  -19.814 1.00 26.99 15  A 1 
ATOM 108  C C     . SER A 1 15  ? -52.216 23.448  -18.959 1.00 25.51 15  A 1 
ATOM 109  O O     . SER A 1 15  ? -51.306 24.195  -18.592 1.00 24.43 15  A 1 
ATOM 110  C CB    . SER A 1 15  ? -53.800 25.350  -19.119 1.00 26.15 15  A 1 
ATOM 111  O OG    . SER A 1 15  ? -54.407 25.053  -17.885 1.00 24.12 15  A 1 
ATOM 112  N N     . GLU A 1 16  ? -52.261 22.197  -18.544 1.00 25.80 16  A 1 
ATOM 113  C CA    . GLU A 1 16  ? -51.664 21.723  -17.290 1.00 28.05 16  A 1 
ATOM 114  C C     . GLU A 1 16  ? -50.152 21.953  -17.073 1.00 26.31 16  A 1 
ATOM 115  O O     . GLU A 1 16  ? -49.355 22.085  -17.996 1.00 24.61 16  A 1 
ATOM 116  C CB    . GLU A 1 16  ? -52.029 20.250  -17.013 1.00 27.16 16  A 1 
ATOM 117  C CG    . GLU A 1 16  ? -53.470 20.098  -16.515 1.00 25.23 16  A 1 
ATOM 118  C CD    . GLU A 1 16  ? -53.744 18.704  -15.922 1.00 23.91 16  A 1 
ATOM 119  O OE1   . GLU A 1 16  ? -54.572 18.634  -14.984 1.00 23.04 16  A 1 
ATOM 120  O OE2   . GLU A 1 16  ? -53.134 17.724  -16.400 1.00 26.04 16  A 1 
ATOM 121  N N     . ASP A 1 17  ? -49.799 21.992  -15.784 1.00 25.83 17  A 1 
ATOM 122  C CA    . ASP A 1 17  ? -48.558 22.572  -15.263 1.00 28.93 17  A 1 
ATOM 123  C C     . ASP A 1 17  ? -47.259 21.843  -15.641 1.00 27.20 17  A 1 
ATOM 124  O O     . ASP A 1 17  ? -47.117 20.625  -15.611 1.00 26.27 17  A 1 
ATOM 125  C CB    . ASP A 1 17  ? -48.656 22.695  -13.734 1.00 28.37 17  A 1 
ATOM 126  C CG    . ASP A 1 17  ? -49.156 24.067  -13.296 1.00 25.90 17  A 1 
ATOM 127  O OD1   . ASP A 1 17  ? -48.589 25.060  -13.812 1.00 27.13 17  A 1 
ATOM 128  O OD2   . ASP A 1 17  ? -50.045 24.108  -12.428 1.00 27.94 17  A 1 
ATOM 129  N N     . ARG A 1 18  ? -46.233 22.678  -15.911 1.00 25.13 18  A 1 
ATOM 130  C CA    . ARG A 1 18  ? -44.867 22.272  -16.262 1.00 27.78 18  A 1 
ATOM 131  C C     . ARG A 1 18  ? -44.049 21.768  -15.053 1.00 26.43 18  A 1 
ATOM 132  O O     . ARG A 1 18  ? -42.934 22.255  -14.829 1.00 24.53 18  A 1 
ATOM 133  C CB    . ARG A 1 18  ? -44.136 23.427  -16.949 1.00 26.96 18  A 1 
ATOM 134  C CG    . ARG A 1 18  ? -44.726 23.862  -18.290 1.00 24.79 18  A 1 
ATOM 135  C CD    . ARG A 1 18  ? -43.841 24.999  -18.814 1.00 23.78 18  A 1 
ATOM 136  N NE    . ARG A 1 18  ? -44.310 25.503  -20.104 1.00 22.19 18  A 1 
ATOM 137  C CZ    . ARG A 1 18  ? -43.739 26.457  -20.823 1.00 20.56 18  A 1 
ATOM 138  N NH1   . ARG A 1 18  ? -42.646 27.050  -20.420 1.00 19.68 18  A 1 
ATOM 139  N NH2   . ARG A 1 18  ? -44.249 26.832  -21.947 1.00 18.40 18  A 1 
ATOM 140  N N     . HIS A 1 19  ? -44.537 20.821  -14.267 1.00 28.34 19  A 1 
ATOM 141  C CA    . HIS A 1 19  ? -43.755 20.311  -13.132 1.00 31.29 19  A 1 
ATOM 142  C C     . HIS A 1 19  ? -42.552 19.484  -13.621 1.00 29.92 19  A 1 
ATOM 143  O O     . HIS A 1 19  ? -42.622 18.280  -13.855 1.00 28.79 19  A 1 
ATOM 144  C CB    . HIS A 1 19  ? -44.648 19.608  -12.097 1.00 30.69 19  A 1 
ATOM 145  C CG    . HIS A 1 19  ? -44.375 20.125  -10.704 1.00 29.06 19  A 1 
ATOM 146  N ND1   . HIS A 1 19  ? -43.136 20.294  -10.122 1.00 28.93 19  A 1 
ATOM 147  C CD2   . HIS A 1 19  ? -45.293 20.585  -9.810  1.00 29.47 19  A 1 
ATOM 148  C CE1   . HIS A 1 19  ? -43.315 20.840  -8.911  1.00 27.92 19  A 1 
ATOM 149  N NE2   . HIS A 1 19  ? -44.611 21.044  -8.692  1.00 28.19 19  A 1 
ATOM 150  N N     . TRP A 1 20  ? -41.416 20.154  -13.805 1.00 32.55 20  A 1 
ATOM 151  C CA    . TRP A 1 20  ? -40.154 19.578  -14.262 1.00 27.87 20  A 1 
ATOM 152  C C     . TRP A 1 20  ? -39.520 18.686  -13.181 1.00 25.92 20  A 1 
ATOM 153  O O     . TRP A 1 20  ? -38.460 19.010  -12.628 1.00 22.90 20  A 1 
ATOM 154  C CB    . TRP A 1 20  ? -39.184 20.690  -14.710 1.00 26.57 20  A 1 
ATOM 155  C CG    . TRP A 1 20  ? -39.456 21.348  -16.021 1.00 23.37 20  A 1 
ATOM 156  C CD1   . TRP A 1 20  ? -40.484 22.169  -16.295 1.00 20.96 20  A 1 
ATOM 157  C CD2   . TRP A 1 20  ? -38.658 21.261  -17.269 1.00 25.19 20  A 1 
ATOM 158  N NE1   . TRP A 1 20  ? -40.401 22.611  -17.613 1.00 19.16 20  A 1 
ATOM 159  C CE2   . TRP A 1 20  ? -39.290 22.072  -18.234 1.00 21.29 20  A 1 
ATOM 160  C CE3   . TRP A 1 20  ? -37.480 20.584  -17.621 1.00 27.60 20  A 1 
ATOM 161  C CZ2   . TRP A 1 20  ? -38.755 22.205  -19.534 1.00 29.95 20  A 1 
ATOM 162  C CZ3   . TRP A 1 20  ? -36.952 20.714  -18.921 1.00 28.31 20  A 1 
ATOM 163  C CH2   . TRP A 1 20  ? -37.585 21.513  -19.859 1.00 30.11 20  A 1 
ATOM 164  N N     . HIS A 1 21  ? -40.123 17.556  -12.866 1.00 30.73 21  A 1 
ATOM 165  C CA    . HIS A 1 21  ? -39.489 16.514  -12.070 1.00 32.96 21  A 1 
ATOM 166  C C     . HIS A 1 21  ? -38.254 15.990  -12.811 1.00 31.32 21  A 1 
ATOM 167  O O     . HIS A 1 21  ? -38.324 15.096  -13.650 1.00 30.51 21  A 1 
ATOM 168  C CB    . HIS A 1 21  ? -40.488 15.402  -11.701 1.00 32.37 21  A 1 
ATOM 169  C CG    . HIS A 1 21  ? -41.122 15.640  -10.354 1.00 30.46 21  A 1 
ATOM 170  N ND1   . HIS A 1 21  ? -40.526 15.423  -9.133  1.00 30.71 21  A 1 
ATOM 171  C CD2   . HIS A 1 21  ? -42.371 16.120  -10.104 1.00 31.60 21  A 1 
ATOM 172  C CE1   . HIS A 1 21  ? -41.387 15.768  -8.177  1.00 29.19 21  A 1 
ATOM 173  N NE2   . HIS A 1 21  ? -42.523 16.201  -8.723  1.00 28.53 21  A 1 
ATOM 174  N N     . ARG A 1 22  ? -37.088 16.547  -12.464 1.00 24.31 22  A 1 
ATOM 175  C CA    . ARG A 1 22  ? -35.776 15.987  -12.795 1.00 26.00 22  A 1 
ATOM 176  C C     . ARG A 1 22  ? -35.549 14.700  -11.984 1.00 24.94 22  A 1 
ATOM 177  O O     . ARG A 1 22  ? -34.659 14.649  -11.135 1.00 23.15 22  A 1 
ATOM 178  C CB    . ARG A 1 22  ? -34.653 17.020  -12.558 1.00 25.91 22  A 1 
ATOM 179  C CG    . ARG A 1 22  ? -34.491 18.038  -13.680 1.00 23.63 22  A 1 
ATOM 180  C CD    . ARG A 1 22  ? -33.257 18.901  -13.376 1.00 21.57 22  A 1 
ATOM 181  N NE    . ARG A 1 22  ? -32.895 19.780  -14.490 1.00 20.34 22  A 1 
ATOM 182  C CZ    . ARG A 1 22  ? -31.839 20.595  -14.536 1.00 16.92 22  A 1 
ATOM 183  N NH1   . ARG A 1 22  ? -31.016 20.705  -13.522 1.00 15.87 22  A 1 
ATOM 184  N NH2   . ARG A 1 22  ? -31.597 21.308  -15.592 1.00 15.19 22  A 1 
ATOM 185  N N     . THR A 1 23  ? -36.323 13.673  -12.232 1.00 27.91 23  A 1 
ATOM 186  C CA    . THR A 1 23  ? -36.018 12.310  -11.802 1.00 27.16 23  A 1 
ATOM 187  C C     . THR A 1 23  ? -34.751 11.873  -12.523 1.00 25.85 23  A 1 
ATOM 188  O O     . THR A 1 23  ? -34.784 11.390  -13.651 1.00 24.10 23  A 1 
ATOM 189  C CB    . THR A 1 23  ? -37.192 11.353  -12.075 1.00 25.81 23  A 1 
ATOM 190  O OG1   . THR A 1 23  ? -37.702 11.562  -13.373 1.00 25.89 23  A 1 
ATOM 191  C CG2   . THR A 1 23  ? -38.331 11.580  -11.086 1.00 30.25 23  A 1 
ATOM 192  N N     . ALA A 1 24  ? -33.614 12.102  -11.871 1.00 24.40 24  A 1 
ATOM 193  C CA    . ALA A 1 24  ? -32.329 11.589  -12.312 1.00 23.79 24  A 1 
ATOM 194  C C     . ALA A 1 24  ? -32.349 10.064  -12.135 1.00 23.64 24  A 1 
ATOM 195  O O     . ALA A 1 24  ? -31.906 9.542   -11.115 1.00 22.40 24  A 1 
ATOM 196  C CB    . ALA A 1 24  ? -31.214 12.281  -11.518 1.00 22.98 24  A 1 
ATOM 197  N N     . THR A 1 25  ? -32.911 9.366   -13.126 1.00 27.62 25  A 1 
ATOM 198  C CA    . THR A 1 25  ? -32.891 7.912   -13.196 1.00 24.34 25  A 1 
ATOM 199  C C     . THR A 1 25  ? -31.442 7.474   -13.309 1.00 24.39 25  A 1 
ATOM 200  O O     . THR A 1 25  ? -30.843 7.486   -14.386 1.00 21.91 25  A 1 
ATOM 201  C CB    . THR A 1 25  ? -33.725 7.381   -14.375 1.00 23.18 25  A 1 
ATOM 202  O OG1   . THR A 1 25  ? -33.563 8.191   -15.517 1.00 21.14 25  A 1 
ATOM 203  C CG2   . THR A 1 25  ? -35.218 7.368   -14.037 1.00 22.64 25  A 1 
ATOM 204  N N     . LEU A 1 26  ? -30.869 7.102   -12.158 1.00 20.91 26  A 1 
ATOM 205  C CA    . LEU A 1 26  ? -29.606 6.396   -12.081 1.00 22.79 26  A 1 
ATOM 206  C C     . LEU A 1 26  ? -29.801 5.039   -12.760 1.00 22.37 26  A 1 
ATOM 207  O O     . LEU A 1 26  ? -30.133 4.044   -12.114 1.00 20.28 26  A 1 
ATOM 208  C CB    . LEU A 1 26  ? -29.162 6.253   -10.612 1.00 20.94 26  A 1 
ATOM 209  C CG    . LEU A 1 26  ? -28.455 7.501   -10.045 1.00 18.21 26  A 1 
ATOM 210  C CD1   . LEU A 1 26  ? -28.358 7.418   -8.528  1.00 18.49 26  A 1 
ATOM 211  C CD2   . LEU A 1 26  ? -27.036 7.637   -10.608 1.00 21.24 26  A 1 
ATOM 212  N N     . PHE A 1 27  ? -29.603 5.020   -14.080 1.00 22.40 27  A 1 
ATOM 213  C CA    . PHE A 1 27  ? -29.436 3.793   -14.836 1.00 21.53 27  A 1 
ATOM 214  C C     . PHE A 1 27  ? -28.151 3.113   -14.351 1.00 22.54 27  A 1 
ATOM 215  O O     . PHE A 1 27  ? -27.079 3.279   -14.931 1.00 19.10 27  A 1 
ATOM 216  C CB    . PHE A 1 27  ? -29.420 4.093   -16.352 1.00 19.48 27  A 1 
ATOM 217  C CG    . PHE A 1 27  ? -30.762 3.913   -17.024 1.00 15.42 27  A 1 
ATOM 218  C CD1   . PHE A 1 27  ? -31.081 2.687   -17.631 1.00 13.53 27  A 1 
ATOM 219  C CD2   . PHE A 1 27  ? -31.696 4.960   -17.060 1.00 14.27 27  A 1 
ATOM 220  C CE1   . PHE A 1 27  ? -32.314 2.512   -18.277 1.00 11.76 27  A 1 
ATOM 221  C CE2   . PHE A 1 27  ? -32.934 4.788   -17.702 1.00 12.18 27  A 1 
ATOM 222  C CZ    . PHE A 1 27  ? -33.235 3.563   -18.312 1.00 14.28 27  A 1 
ATOM 223  N N     . MET A 1 28  ? -28.273 2.346   -13.275 1.00 30.40 28  A 1 
ATOM 224  C CA    . MET A 1 28  ? -27.368 1.236   -13.021 1.00 31.07 28  A 1 
ATOM 225  C C     . MET A 1 28  ? -27.561 0.240   -14.167 1.00 32.37 28  A 1 
ATOM 226  O O     . MET A 1 28  ? -28.360 -0.677  -14.090 1.00 30.48 28  A 1 
ATOM 227  C CB    . MET A 1 28  ? -27.632 0.588   -11.660 1.00 28.92 28  A 1 
ATOM 228  C CG    . MET A 1 28  ? -27.008 1.394   -10.510 1.00 26.56 28  A 1 
ATOM 229  S SD    . MET A 1 28  ? -26.970 0.470   -8.946  1.00 24.37 28  A 1 
ATOM 230  C CE    . MET A 1 28  ? -25.982 1.602   -7.925  1.00 23.23 28  A 1 
ATOM 231  N N     . ASN A 1 29  ? -26.822 0.450   -15.258 1.00 24.51 29  A 1 
ATOM 232  C CA    . ASN A 1 29  ? -26.607 -0.555  -16.282 1.00 24.24 29  A 1 
ATOM 233  C C     . ASN A 1 29  ? -25.756 -1.689  -15.687 1.00 23.85 29  A 1 
ATOM 234  O O     . ASN A 1 29  ? -24.584 -1.854  -16.017 1.00 21.71 29  A 1 
ATOM 235  C CB    . ASN A 1 29  ? -25.971 0.075   -17.535 1.00 22.94 29  A 1 
ATOM 236  C CG    . ASN A 1 29  ? -26.976 0.692   -18.494 1.00 19.81 29  A 1 
ATOM 237  O OD1   . ASN A 1 29  ? -28.162 0.453   -18.449 1.00 19.76 29  A 1 
ATOM 238  N ND2   . ASN A 1 29  ? -26.510 1.468   -19.440 1.00 20.66 29  A 1 
ATOM 239  N N     . CYS A 1 30  ? -26.359 -2.481  -14.803 1.00 31.96 30  A 1 
ATOM 240  C CA    . CYS A 1 30  ? -25.955 -3.844  -14.555 1.00 34.54 30  A 1 
ATOM 241  C C     . CYS A 1 30  ? -26.120 -4.588  -15.877 1.00 33.55 30  A 1 
ATOM 242  O O     . CYS A 1 30  ? -27.194 -5.107  -16.175 1.00 30.29 30  A 1 
ATOM 243  C CB    . CYS A 1 30  ? -26.808 -4.449  -13.431 1.00 31.79 30  A 1 
ATOM 244  S SG    . CYS A 1 30  ? -26.392 -3.649  -11.843 1.00 27.29 30  A 1 
ATOM 245  N N     . VAL A 1 31  ? -25.069 -4.606  -16.699 1.00 28.63 31  A 1 
ATOM 246  C CA    . VAL A 1 31  ? -24.973 -5.479  -17.872 1.00 30.42 31  A 1 
ATOM 247  C C     . VAL A 1 31  ? -24.818 -6.900  -17.348 1.00 29.37 31  A 1 
ATOM 248  O O     . VAL A 1 31  ? -23.716 -7.444  -17.278 1.00 26.77 31  A 1 
ATOM 249  C CB    . VAL A 1 31  ? -23.841 -5.057  -18.827 1.00 27.84 31  A 1 
ATOM 250  C CG1   . VAL A 1 31  ? -23.826 -5.937  -20.083 1.00 25.73 31  A 1 
ATOM 251  C CG2   . VAL A 1 31  ? -24.012 -3.603  -19.283 1.00 28.76 31  A 1 
ATOM 252  N N     . SER A 1 32  ? -25.929 -7.482  -16.916 1.00 26.77 32  A 1 
ATOM 253  C CA    . SER A 1 32  ? -26.067 -8.906  -16.707 1.00 28.96 32  A 1 
ATOM 254  C C     . SER A 1 32  ? -25.848 -9.564  -18.063 1.00 27.35 32  A 1 
ATOM 255  O O     . SER A 1 32  ? -26.746 -9.557  -18.905 1.00 24.54 32  A 1 
ATOM 256  C CB    . SER A 1 32  ? -27.456 -9.231  -16.136 1.00 27.06 32  A 1 
ATOM 257  O OG    . SER A 1 32  ? -28.477 -8.621  -16.898 1.00 25.51 32  A 1 
ATOM 258  N N     . ASN A 1 33  ? -24.668 -10.116 -18.302 1.00 28.31 33  A 1 
ATOM 259  C CA    . ASN A 1 33  ? -24.483 -11.093 -19.368 1.00 30.25 33  A 1 
ATOM 260  C C     . ASN A 1 33  ? -25.410 -12.261 -19.049 1.00 28.61 33  A 1 
ATOM 261  O O     . ASN A 1 33  ? -25.130 -13.060 -18.158 1.00 26.28 33  A 1 
ATOM 262  C CB    . ASN A 1 33  ? -23.011 -11.503 -19.478 1.00 28.57 33  A 1 
ATOM 263  C CG    . ASN A 1 33  ? -22.180 -10.569 -20.339 1.00 24.48 33  A 1 
ATOM 264  O OD1   . ASN A 1 33  ? -22.665 -9.726  -21.081 1.00 24.88 33  A 1 
ATOM 265  N ND2   . ASN A 1 33  ? -20.878 -10.716 -20.307 1.00 25.66 33  A 1 
ATOM 266  N N     . GLY A 1 34  ? -26.540 -12.273 -19.703 1.00 33.71 34  A 1 
ATOM 267  C CA    . GLY A 1 34  ? -27.657 -13.174 -19.464 1.00 33.32 34  A 1 
ATOM 268  C C     . GLY A 1 34  ? -27.417 -14.579 -20.004 1.00 32.30 34  A 1 
ATOM 269  O O     . GLY A 1 34  ? -28.239 -15.085 -20.756 1.00 30.41 34  A 1 
ATOM 270  N N     . THR A 1 35  ? -26.316 -15.223 -19.624 1.00 27.45 35  A 1 
ATOM 271  C CA    . THR A 1 35  ? -26.246 -16.679 -19.641 1.00 28.32 35  A 1 
ATOM 272  C C     . THR A 1 35  ? -27.295 -17.176 -18.643 1.00 27.10 35  A 1 
ATOM 273  O O     . THR A 1 35  ? -27.056 -17.162 -17.432 1.00 24.82 35  A 1 
ATOM 274  C CB    . THR A 1 35  ? -24.848 -17.205 -19.268 1.00 26.26 35  A 1 
ATOM 275  O OG1   . THR A 1 35  ? -24.322 -16.494 -18.166 1.00 24.08 35  A 1 
ATOM 276  C CG2   . THR A 1 35  ? -23.876 -17.028 -20.437 1.00 25.67 35  A 1 
ATOM 277  N N     . VAL A 1 36  ? -28.466 -17.531 -19.177 1.00 25.49 36  A 1 
ATOM 278  C CA    . VAL A 1 36  ? -29.579 -18.123 -18.436 1.00 27.17 36  A 1 
ATOM 279  C C     . VAL A 1 36  ? -29.136 -19.514 -17.990 1.00 25.93 36  A 1 
ATOM 280  O O     . VAL A 1 36  ? -29.352 -20.499 -18.686 1.00 24.55 36  A 1 
ATOM 281  C CB    . VAL A 1 36  ? -30.868 -18.155 -19.280 1.00 26.18 36  A 1 
ATOM 282  C CG1   . VAL A 1 36  ? -32.055 -18.667 -18.454 1.00 24.79 36  A 1 
ATOM 283  C CG2   . VAL A 1 36  ? -31.242 -16.753 -19.795 1.00 28.36 36  A 1 
ATOM 284  N N     . TYR A 1 37  ? -28.441 -19.592 -16.852 1.00 26.86 37  A 1 
ATOM 285  C CA    . TYR A 1 37  ? -28.325 -20.833 -16.111 1.00 26.52 37  A 1 
ATOM 286  C C     . TYR A 1 37  ? -29.737 -21.201 -15.659 1.00 25.12 37  A 1 
ATOM 287  O O     . TYR A 1 37  ? -30.320 -20.482 -14.833 1.00 23.62 37  A 1 
ATOM 288  C CB    . TYR A 1 37  ? -27.343 -20.681 -14.945 1.00 26.41 37  A 1 
ATOM 289  C CG    . TYR A 1 37  ? -25.899 -20.873 -15.347 1.00 28.41 37  A 1 
ATOM 290  C CD1   . TYR A 1 37  ? -25.302 -22.154 -15.256 1.00 29.66 37  A 1 
ATOM 291  C CD2   . TYR A 1 37  ? -25.135 -19.798 -15.844 1.00 31.56 37  A 1 
ATOM 292  C CE1   . TYR A 1 37  ? -23.970 -22.354 -15.654 1.00 28.24 37  A 1 
ATOM 293  C CE2   . TYR A 1 37  ? -23.795 -19.985 -16.260 1.00 26.69 37  A 1 
ATOM 294  C CZ    . TYR A 1 37  ? -23.215 -21.264 -16.154 1.00 26.03 37  A 1 
ATOM 295  O OH    . TYR A 1 37  ? -21.909 -21.464 -16.544 1.00 24.91 37  A 1 
ATOM 296  N N     . GLU A 1 38  ? -30.319 -22.238 -16.253 1.00 24.48 38  A 1 
ATOM 297  C CA    . GLU A 1 38  ? -31.598 -22.770 -15.814 1.00 26.64 38  A 1 
ATOM 298  C C     . GLU A 1 38  ? -31.481 -23.150 -14.330 1.00 25.46 38  A 1 
ATOM 299  O O     . GLU A 1 38  ? -30.601 -23.926 -13.942 1.00 24.21 38  A 1 
ATOM 300  C CB    . GLU A 1 38  ? -32.036 -23.978 -16.657 1.00 26.54 38  A 1 
ATOM 301  C CG    . GLU A 1 38  ? -32.457 -23.572 -18.080 1.00 24.35 38  A 1 
ATOM 302  C CD    . GLU A 1 38  ? -33.072 -24.740 -18.878 1.00 22.79 38  A 1 
ATOM 303  O OE1   . GLU A 1 38  ? -34.028 -24.475 -19.638 1.00 22.31 38  A 1 
ATOM 304  O OE2   . GLU A 1 38  ? -32.572 -25.877 -18.740 1.00 24.06 38  A 1 
ATOM 305  N N     . GLU A 1 39  ? -32.366 -22.574 -13.507 1.00 23.55 39  A 1 
ATOM 306  C CA    . GLU A 1 39  ? -32.474 -22.946 -12.104 1.00 24.17 39  A 1 
ATOM 307  C C     . GLU A 1 39  ? -32.959 -24.392 -12.024 1.00 22.81 39  A 1 
ATOM 308  O O     . GLU A 1 39  ? -34.132 -24.689 -12.252 1.00 21.30 39  A 1 
ATOM 309  C CB    . GLU A 1 39  ? -33.416 -21.996 -11.345 1.00 24.05 39  A 1 
ATOM 310  C CG    . GLU A 1 39  ? -32.835 -20.584 -11.185 1.00 22.61 39  A 1 
ATOM 311  C CD    . GLU A 1 39  ? -33.725 -19.652 -10.350 1.00 21.62 39  A 1 
ATOM 312  O OE1   . GLU A 1 39  ? -33.154 -18.783 -9.650  1.00 21.23 39  A 1 
ATOM 313  O OE2   . GLU A 1 39  ? -34.965 -19.790 -10.419 1.00 23.00 39  A 1 
ATOM 314  N N     . ALA A 1 40  ? -32.053 -25.309 -11.711 1.00 27.17 40  A 1 
ATOM 315  C CA    . ALA A 1 40  ? -32.410 -26.686 -11.429 1.00 27.63 40  A 1 
ATOM 316  C C     . ALA A 1 40  ? -33.205 -26.731 -10.114 1.00 26.53 40  A 1 
ATOM 317  O O     . ALA A 1 40  ? -32.629 -26.863 -9.032  1.00 25.49 40  A 1 
ATOM 318  C CB    . ALA A 1 40  ? -31.134 -27.535 -11.408 1.00 26.48 40  A 1 
ATOM 319  N N     . VAL A 1 41  ? -34.536 -26.598 -10.222 1.00 26.70 41  A 1 
ATOM 320  C CA    . VAL A 1 41  ? -35.483 -26.586 -9.101  1.00 28.77 41  A 1 
ATOM 321  C C     . VAL A 1 41  ? -35.575 -27.993 -8.504  1.00 27.01 41  A 1 
ATOM 322  O O     . VAL A 1 41  ? -36.493 -28.767 -8.787  1.00 25.68 41  A 1 
ATOM 323  C CB    . VAL A 1 41  ? -36.852 -26.007 -9.509  1.00 28.00 41  A 1 
ATOM 324  C CG1   . VAL A 1 41  ? -37.770 -25.851 -8.284  1.00 27.56 41  A 1 
ATOM 325  C CG2   . VAL A 1 41  ? -36.722 -24.623 -10.151 1.00 31.27 41  A 1 
ATOM 326  N N     . GLY A 1 42  ? -34.597 -28.339 -7.687  1.00 30.04 42  A 1 
ATOM 327  C CA    . GLY A 1 42  ? -34.681 -29.491 -6.804  1.00 30.86 42  A 1 
ATOM 328  C C     . GLY A 1 42  ? -35.860 -29.337 -5.831  1.00 30.06 42  A 1 
ATOM 329  O O     . GLY A 1 42  ? -36.134 -28.236 -5.366  1.00 28.65 42  A 1 
ATOM 330  N N     . ARG A 1 43  ? -36.558 -30.435 -5.523  1.00 25.13 43  A 1 
ATOM 331  C CA    . ARG A 1 43  ? -37.816 -30.398 -4.759  1.00 29.21 43  A 1 
ATOM 332  C C     . ARG A 1 43  ? -37.740 -29.716 -3.389  1.00 28.06 43  A 1 
ATOM 333  O O     . ARG A 1 43  ? -38.696 -29.065 -2.985  1.00 25.63 43  A 1 
ATOM 334  C CB    . ARG A 1 43  ? -38.333 -31.825 -4.518  1.00 27.77 43  A 1 
ATOM 335  C CG    . ARG A 1 43  ? -39.318 -32.302 -5.585  1.00 25.55 43  A 1 
ATOM 336  C CD    . ARG A 1 43  ? -39.864 -33.656 -5.145  1.00 23.19 43  A 1 
ATOM 337  N NE    . ARG A 1 43  ? -40.972 -34.094 -6.002  1.00 22.49 43  A 1 
ATOM 338  C CZ    . ARG A 1 43  ? -41.676 -35.220 -5.847  1.00 20.39 43  A 1 
ATOM 339  N NH1   . ARG A 1 43  ? -41.386 -36.076 -4.913  1.00 19.90 43  A 1 
ATOM 340  N NH2   . ARG A 1 43  ? -42.671 -35.476 -6.638  1.00 20.01 43  A 1 
ATOM 341  N N     . GLU A 1 44  ? -36.700 -29.983 -2.642  1.00 31.21 44  A 1 
ATOM 342  C CA    . GLU A 1 44  ? -36.504 -29.360 -1.337  1.00 33.86 44  A 1 
ATOM 343  C C     . GLU A 1 44  ? -35.904 -27.967 -1.542  1.00 32.97 44  A 1 
ATOM 344  O O     . GLU A 1 44  ? -34.960 -27.813 -2.316  1.00 31.46 44  A 1 
ATOM 345  C CB    . GLU A 1 44  ? -35.654 -30.251 -0.423  1.00 31.77 44  A 1 
ATOM 346  C CG    . GLU A 1 44  ? -36.409 -31.550 -0.076  1.00 30.17 44  A 1 
ATOM 347  C CD    . GLU A 1 44  ? -35.689 -32.448 0.943   1.00 28.12 44  A 1 
ATOM 348  O OE1   . GLU A 1 44  ? -36.378 -33.320 1.508   1.00 26.76 44  A 1 
ATOM 349  O OE2   . GLU A 1 44  ? -34.461 -32.274 1.131   1.00 28.19 44  A 1 
ATOM 350  N N     . GLY A 1 45  ? -36.475 -26.957 -0.901  1.00 35.84 45  A 1 
ATOM 351  C CA    . GLY A 1 45  ? -36.242 -25.535 -1.197  1.00 36.06 45  A 1 
ATOM 352  C C     . GLY A 1 45  ? -34.848 -24.969 -0.863  1.00 35.78 45  A 1 
ATOM 353  O O     . GLY A 1 45  ? -34.725 -23.780 -0.586  1.00 34.45 45  A 1 
ATOM 354  N N     . CYS A 1 46  ? -33.808 -25.794 -0.884  1.00 48.50 46  A 1 
ATOM 355  C CA    . CYS A 1 46  ? -32.431 -25.367 -0.785  1.00 50.24 46  A 1 
ATOM 356  C C     . CYS A 1 46  ? -31.984 -24.775 -2.126  1.00 49.65 46  A 1 
ATOM 357  O O     . CYS A 1 46  ? -31.632 -25.513 -3.045  1.00 46.49 46  A 1 
ATOM 358  C CB    . CYS A 1 46  ? -31.563 -26.548 -0.347  1.00 46.42 46  A 1 
ATOM 359  S SG    . CYS A 1 46  ? -31.969 -27.030 1.374   1.00 41.45 46  A 1 
ATOM 360  N N     . TRP A 1 47  ? -31.963 -23.449 -2.247  1.00 54.95 47  A 1 
ATOM 361  C CA    . TRP A 1 47  ? -31.420 -22.683 -3.379  1.00 51.58 47  A 1 
ATOM 362  C C     . TRP A 1 47  ? -29.886 -22.826 -3.486  1.00 49.92 47  A 1 
ATOM 363  O O     . TRP A 1 47  ? -29.128 -21.848 -3.431  1.00 47.73 47  A 1 
ATOM 364  C CB    . TRP A 1 47  ? -31.855 -21.217 -3.267  1.00 48.64 47  A 1 
ATOM 365  C CG    . TRP A 1 47  ? -33.328 -20.944 -3.340  1.00 45.97 47  A 1 
ATOM 366  C CD1   . TRP A 1 47  ? -34.231 -21.191 -2.363  1.00 41.48 47  A 1 
ATOM 367  C CD2   . TRP A 1 47  ? -34.089 -20.358 -4.446  1.00 47.05 47  A 1 
ATOM 368  N NE1   . TRP A 1 47  ? -35.499 -20.807 -2.775  1.00 38.19 47  A 1 
ATOM 369  C CE2   . TRP A 1 47  ? -35.454 -20.283 -4.046  1.00 42.51 47  A 1 
ATOM 370  C CE3   . TRP A 1 47  ? -33.734 -19.874 -5.727  1.00 43.61 47  A 1 
ATOM 371  C CZ2   . TRP A 1 47  ? -36.444 -19.747 -4.906  1.00 43.36 47  A 1 
ATOM 372  C CZ3   . TRP A 1 47  ? -34.727 -19.340 -6.567  1.00 41.41 47  A 1 
ATOM 373  C CH2   . TRP A 1 47  ? -36.062 -19.282 -6.174  1.00 43.81 47  A 1 
ATOM 374  N N     . ALA A 1 48  ? -29.392 -24.057 -3.549  1.00 64.82 48  A 1 
ATOM 375  C CA    . ALA A 1 48  ? -27.974 -24.357 -3.625  1.00 66.33 48  A 1 
ATOM 376  C C     . ALA A 1 48  ? -27.457 -24.061 -5.039  1.00 68.68 48  A 1 
ATOM 377  O O     . ALA A 1 48  ? -27.795 -24.747 -5.993  1.00 65.24 48  A 1 
ATOM 378  C CB    . ALA A 1 48  ? -27.747 -25.811 -3.204  1.00 60.24 48  A 1 
ATOM 379  N N     . ARG A 1 49  ? -26.609 -23.046 -5.171  1.00 70.85 49  A 1 
ATOM 380  C CA    . ARG A 1 49  ? -25.925 -22.725 -6.430  1.00 72.59 49  A 1 
ATOM 381  C C     . ARG A 1 49  ? -25.160 -23.949 -6.939  1.00 75.39 49  A 1 
ATOM 382  O O     . ARG A 1 49  ? -24.475 -24.610 -6.159  1.00 70.42 49  A 1 
ATOM 383  C CB    . ARG A 1 49  ? -25.007 -21.513 -6.213  1.00 70.08 49  A 1 
ATOM 384  C CG    . ARG A 1 49  ? -24.245 -21.104 -7.481  1.00 65.12 49  A 1 
ATOM 385  C CD    . ARG A 1 49  ? -23.474 -19.806 -7.273  1.00 67.41 49  A 1 
ATOM 386  N NE    . ARG A 1 49  ? -22.560 -19.556 -8.387  1.00 63.25 49  A 1 
ATOM 387  C CZ    . ARG A 1 49  ? -22.085 -18.401 -8.822  1.00 53.46 49  A 1 
ATOM 388  N NH1   . ARG A 1 49  ? -22.442 -17.258 -8.286  1.00 49.68 49  A 1 
ATOM 389  N NH2   . ARG A 1 49  ? -21.242 -18.377 -9.793  1.00 53.81 49  A 1 
ATOM 390  N N     . LEU A 1 50  ? -25.259 -24.241 -8.233  1.00 77.78 50  A 1 
ATOM 391  C CA    . LEU A 1 50  ? -24.523 -25.339 -8.854  1.00 79.07 50  A 1 
ATOM 392  C C     . LEU A 1 50  ? -23.008 -25.091 -8.811  1.00 81.00 50  A 1 
ATOM 393  O O     . LEU A 1 50  ? -22.539 -23.956 -8.725  1.00 76.83 50  A 1 
ATOM 394  C CB    . LEU A 1 50  ? -25.029 -25.589 -10.284 1.00 75.06 50  A 1 
ATOM 395  C CG    . LEU A 1 50  ? -26.464 -26.138 -10.372 1.00 72.11 50  A 1 
ATOM 396  C CD1   . LEU A 1 50  ? -26.908 -26.228 -11.831 1.00 65.06 50  A 1 
ATOM 397  C CD2   . LEU A 1 50  ? -26.591 -27.535 -9.758  1.00 68.58 50  A 1 
ATOM 398  N N     . CYS A 1 51  ? -22.235 -26.172 -8.850  1.00 80.76 51  A 1 
ATOM 399  C CA    . CYS A 1 51  ? -20.779 -26.116 -8.902  1.00 79.93 51  A 1 
ATOM 400  C C     . CYS A 1 51  ? -20.312 -25.475 -10.211 1.00 79.07 51  A 1 
ATOM 401  O O     . CYS A 1 51  ? -20.576 -26.007 -11.280 1.00 73.45 51  A 1 
ATOM 402  C CB    . CYS A 1 51  ? -20.253 -27.546 -8.756  1.00 79.93 51  A 1 
ATOM 403  S SG    . CYS A 1 51  ? -18.447 -27.633 -8.967  1.00 79.46 51  A 1 
ATOM 404  N N     . ASP A 1 52  ? -19.543 -24.409 -10.132 1.00 84.50 52  A 1 
ATOM 405  C CA    . ASP A 1 52  ? -18.982 -23.722 -11.298 1.00 82.77 52  A 1 
ATOM 406  C C     . ASP A 1 52  ? -17.977 -24.603 -12.088 1.00 82.65 52  A 1 
ATOM 407  O O     . ASP A 1 52  ? -17.667 -24.318 -13.229 1.00 77.15 52  A 1 
ATOM 408  C CB    . ASP A 1 52  ? -18.329 -22.397 -10.848 1.00 80.90 52  A 1 
ATOM 409  C CG    . ASP A 1 52  ? -19.281 -21.382 -10.162 1.00 80.97 52  A 1 
ATOM 410  O OD1   . ASP A 1 52  ? -20.416 -21.147 -10.637 1.00 74.20 52  A 1 
ATOM 411  O OD2   . ASP A 1 52  ? -18.876 -20.777 -9.152  1.00 77.09 52  A 1 
ATOM 412  N N     . GLY A 1 53  ? -17.478 -25.704 -11.489 1.00 81.50 53  A 1 
ATOM 413  C CA    . GLY A 1 53  ? -16.546 -26.638 -12.131 1.00 78.95 53  A 1 
ATOM 414  C C     . GLY A 1 53  ? -17.198 -27.779 -12.929 1.00 79.15 53  A 1 
ATOM 415  O O     . GLY A 1 53  ? -16.612 -28.237 -13.912 1.00 73.90 53  A 1 
ATOM 416  N N     . CYS A 1 54  ? -18.380 -28.279 -12.528 1.00 80.44 54  A 1 
ATOM 417  C CA    . CYS A 1 54  ? -19.069 -29.379 -13.209 1.00 80.22 54  A 1 
ATOM 418  C C     . CYS A 1 54  ? -20.509 -29.070 -13.634 1.00 80.82 54  A 1 
ATOM 419  O O     . CYS A 1 54  ? -21.109 -29.877 -14.346 1.00 72.56 54  A 1 
ATOM 420  C CB    . CYS A 1 54  ? -19.007 -30.652 -12.343 1.00 77.14 54  A 1 
ATOM 421  S SG    . CYS A 1 54  ? -20.047 -30.509 -10.848 1.00 81.64 54  A 1 
ATOM 422  N N     . CYS A 1 55  ? -21.106 -27.972 -13.198 1.00 75.59 55  A 1 
ATOM 423  C CA    . CYS A 1 55  ? -22.446 -27.477 -13.530 1.00 72.35 55  A 1 
ATOM 424  C C     . CYS A 1 55  ? -23.609 -28.477 -13.304 1.00 74.37 55  A 1 
ATOM 425  O O     . CYS A 1 55  ? -24.703 -28.263 -13.803 1.00 66.06 55  A 1 
ATOM 426  C CB    . CYS A 1 55  ? -22.432 -26.871 -14.945 1.00 69.32 55  A 1 
ATOM 427  S SG    . CYS A 1 55  ? -21.172 -25.553 -15.047 1.00 63.98 55  A 1 
ATOM 428  N N     . THR A 1 56  ? -23.370 -29.544 -12.537 1.00 73.20 56  A 1 
ATOM 429  C CA    . THR A 1 56  ? -24.332 -30.654 -12.343 1.00 73.85 56  A 1 
ATOM 430  C C     . THR A 1 56  ? -24.650 -30.946 -10.879 1.00 77.75 56  A 1 
ATOM 431  O O     . THR A 1 56  ? -25.743 -31.413 -10.565 1.00 70.46 56  A 1 
ATOM 432  C CB    . THR A 1 56  ? -23.822 -31.940 -12.999 1.00 70.80 56  A 1 
ATOM 433  O OG1   . THR A 1 56  ? -22.495 -32.218 -12.591 1.00 65.14 56  A 1 
ATOM 434  C CG2   . THR A 1 56  ? -23.826 -31.878 -14.515 1.00 67.41 56  A 1 
ATOM 435  N N     . VAL A 1 57  ? -23.713 -30.697 -9.972  1.00 79.43 57  A 1 
ATOM 436  C CA    . VAL A 1 57  ? -23.827 -30.991 -8.538  1.00 79.62 57  A 1 
ATOM 437  C C     . VAL A 1 57  ? -23.917 -29.683 -7.753  1.00 81.78 57  A 1 
ATOM 438  O O     . VAL A 1 57  ? -23.190 -28.744 -8.080  1.00 76.59 57  A 1 
ATOM 439  C CB    . VAL A 1 57  ? -22.649 -31.865 -8.065  1.00 75.79 57  A 1 
ATOM 440  C CG1   . VAL A 1 57  ? -22.783 -32.286 -6.603  1.00 68.23 57  A 1 
ATOM 441  C CG2   . VAL A 1 57  ? -22.524 -33.141 -8.901  1.00 74.01 57  A 1 
ATOM 442  N N     . PRO A 1 58  ? -24.771 -29.598 -6.698  1.00 73.39 58  A 1 
ATOM 443  C CA    . PRO A 1 58  ? -24.780 -28.441 -5.809  1.00 74.12 58  A 1 
ATOM 444  C C     . PRO A 1 58  ? -23.397 -28.160 -5.210  1.00 75.82 58  A 1 
ATOM 445  O O     . PRO A 1 58  ? -22.687 -29.074 -4.782  1.00 76.23 58  A 1 
ATOM 446  C CB    . PRO A 1 58  ? -25.809 -28.758 -4.725  1.00 73.93 58  A 1 
ATOM 447  C CG    . PRO A 1 58  ? -26.763 -29.717 -5.420  1.00 71.55 58  A 1 
ATOM 448  C CD    . PRO A 1 58  ? -25.823 -30.520 -6.331  1.00 80.13 58  A 1 
ATOM 449  N N     . SER A 1 59  ? -23.011 -26.868 -5.153  1.00 79.27 59  A 1 
ATOM 450  C CA    . SER A 1 59  ? -21.768 -26.429 -4.518  1.00 79.67 59  A 1 
ATOM 451  C C     . SER A 1 59  ? -21.837 -26.589 -2.995  1.00 79.53 59  A 1 
ATOM 452  O O     . SER A 1 59  ? -22.871 -26.349 -2.376  1.00 76.48 59  A 1 
ATOM 453  C CB    . SER A 1 59  ? -21.427 -25.000 -4.921  1.00 78.94 59  A 1 
ATOM 454  O OG    . SER A 1 59  ? -22.475 -24.100 -4.605  1.00 70.77 59  A 1 
ATOM 455  N N     . VAL A 1 60  ? -20.719 -26.965 -2.389  1.00 82.33 60  A 1 
ATOM 456  C CA    . VAL A 1 60  ? -20.587 -27.083 -0.921  1.00 82.94 60  A 1 
ATOM 457  C C     . VAL A 1 60  ? -19.543 -26.127 -0.336  1.00 84.66 60  A 1 
ATOM 458  O O     . VAL A 1 60  ? -19.590 -25.826 0.855   1.00 80.68 60  A 1 
ATOM 459  C CB    . VAL A 1 60  ? -20.302 -28.533 -0.480  1.00 82.04 60  A 1 
ATOM 460  C CG1   . VAL A 1 60  ? -21.458 -29.464 -0.880  1.00 71.56 60  A 1 
ATOM 461  C CG2   . VAL A 1 60  ? -19.002 -29.102 -1.066  1.00 76.44 60  A 1 
ATOM 462  N N     . VAL A 1 61  ? -18.641 -25.644 -1.170  1.00 83.42 61  A 1 
ATOM 463  C CA    . VAL A 1 61  ? -17.515 -24.778 -0.793  1.00 83.40 61  A 1 
ATOM 464  C C     . VAL A 1 61  ? -17.443 -23.585 -1.744  1.00 84.32 61  A 1 
ATOM 465  O O     . VAL A 1 61  ? -17.679 -23.727 -2.939  1.00 82.05 61  A 1 
ATOM 466  C CB    . VAL A 1 61  ? -16.201 -25.588 -0.812  1.00 81.92 61  A 1 
ATOM 467  C CG1   . VAL A 1 61  ? -14.961 -24.744 -0.528  1.00 69.01 61  A 1 
ATOM 468  C CG2   . VAL A 1 61  ? -16.211 -26.716 0.231   1.00 73.44 61  A 1 
ATOM 469  N N     . TYR A 1 62  ? -17.085 -22.408 -1.232  1.00 80.20 62  A 1 
ATOM 470  C CA    . TYR A 1 62  ? -16.664 -21.259 -2.026  1.00 79.40 62  A 1 
ATOM 471  C C     . TYR A 1 62  ? -15.149 -21.049 -1.887  1.00 80.05 62  A 1 
ATOM 472  O O     . TYR A 1 62  ? -14.651 -20.939 -0.759  1.00 77.31 62  A 1 
ATOM 473  C CB    . TYR A 1 62  ? -17.448 -20.021 -1.594  1.00 78.63 62  A 1 
ATOM 474  C CG    . TYR A 1 62  ? -17.066 -18.744 -2.326  1.00 78.83 62  A 1 
ATOM 475  C CD1   . TYR A 1 62  ? -16.358 -17.726 -1.669  1.00 73.69 62  A 1 
ATOM 476  C CD2   . TYR A 1 62  ? -17.426 -18.585 -3.673  1.00 75.91 62  A 1 
ATOM 477  C CE1   . TYR A 1 62  ? -16.020 -16.541 -2.350  1.00 70.58 62  A 1 
ATOM 478  C CE2   . TYR A 1 62  ? -17.096 -17.409 -4.368  1.00 72.46 62  A 1 
ATOM 479  C CZ    . TYR A 1 62  ? -16.397 -16.380 -3.705  1.00 78.48 62  A 1 
ATOM 480  O OH    . TYR A 1 62  ? -16.087 -15.223 -4.372  1.00 78.56 62  A 1 
ATOM 481  N N     . CYS A 1 63  ? -14.418 -20.990 -3.002  1.00 78.88 63  A 1 
ATOM 482  C CA    . CYS A 1 63  ? -13.003 -20.631 -3.022  1.00 77.94 63  A 1 
ATOM 483  C C     . CYS A 1 63  ? -12.863 -19.124 -3.276  1.00 76.55 63  A 1 
ATOM 484  O O     . CYS A 1 63  ? -13.325 -18.617 -4.292  1.00 74.15 63  A 1 
ATOM 485  C CB    . CYS A 1 63  ? -12.271 -21.458 -4.083  1.00 77.75 63  A 1 
ATOM 486  S SG    . CYS A 1 63  ? -10.502 -21.031 -4.070  1.00 77.95 63  A 1 
ATOM 487  N N     . ARG A 1 64  ? -12.218 -18.404 -2.359  1.00 76.66 64  A 1 
ATOM 488  C CA    . ARG A 1 64  ? -12.056 -16.945 -2.475  1.00 74.12 64  A 1 
ATOM 489  C C     . ARG A 1 64  ? -11.063 -16.544 -3.569  1.00 73.02 64  A 1 
ATOM 490  O O     . ARG A 1 64  ? -11.325 -15.574 -4.277  1.00 67.73 64  A 1 
ATOM 491  C CB    . ARG A 1 64  ? -11.621 -16.350 -1.121  1.00 69.71 64  A 1 
ATOM 492  C CG    . ARG A 1 64  ? -12.774 -16.334 -0.107  1.00 63.60 64  A 1 
ATOM 493  C CD    . ARG A 1 64  ? -12.312 -15.727 1.223   1.00 62.54 64  A 1 
ATOM 494  N NE    . ARG A 1 64  ? -13.428 -15.526 2.141   1.00 54.34 64  A 1 
ATOM 495  C CZ    . ARG A 1 64  ? -13.353 -15.209 3.413   1.00 49.04 64  A 1 
ATOM 496  N NH1   . ARG A 1 64  ? -12.207 -15.083 4.037   1.00 46.02 64  A 1 
ATOM 497  N NH2   . ARG A 1 64  ? -14.433 -15.007 4.116   1.00 45.66 64  A 1 
ATOM 498  N N     . ALA A 1 65  ? -9.955  -17.253 -3.713  1.00 77.18 65  A 1 
ATOM 499  C CA    . ALA A 1 65  ? -8.923  -16.953 -4.706  1.00 76.12 65  A 1 
ATOM 500  C C     . ALA A 1 65  ? -9.422  -17.161 -6.147  1.00 75.88 65  A 1 
ATOM 501  O O     . ALA A 1 65  ? -9.181  -16.319 -7.014  1.00 70.44 65  A 1 
ATOM 502  C CB    . ALA A 1 65  ? -7.697  -17.817 -4.396  1.00 73.57 65  A 1 
ATOM 503  N N     . ASP A 1 66  ? -10.187 -18.233 -6.388  1.00 73.89 66  A 1 
ATOM 504  C CA    . ASP A 1 66  ? -10.753 -18.550 -7.705  1.00 73.41 66  A 1 
ATOM 505  C C     . ASP A 1 66  ? -12.101 -17.840 -7.957  1.00 74.35 66  A 1 
ATOM 506  O O     . ASP A 1 66  ? -12.593 -17.826 -9.080  1.00 71.05 66  A 1 
ATOM 507  C CB    . ASP A 1 66  ? -10.888 -20.073 -7.853  1.00 71.14 66  A 1 
ATOM 508  C CG    . ASP A 1 66  ? -9.542  -20.818 -7.698  1.00 69.97 66  A 1 
ATOM 509  O OD1   . ASP A 1 66  ? -8.517  -20.298 -8.187  1.00 66.50 66  A 1 
ATOM 510  O OD2   . ASP A 1 66  ? -9.540  -21.886 -7.060  1.00 67.00 66  A 1 
ATOM 511  N N     . SER A 1 67  ? -12.710 -17.261 -6.911  1.00 75.08 67  A 1 
ATOM 512  C CA    . SER A 1 67  ? -14.077 -16.720 -6.918  1.00 76.56 67  A 1 
ATOM 513  C C     . SER A 1 67  ? -15.138 -17.742 -7.371  1.00 78.79 67  A 1 
ATOM 514  O O     . SER A 1 67  ? -16.143 -17.369 -7.978  1.00 74.02 67  A 1 
ATOM 515  C CB    . SER A 1 67  ? -14.152 -15.401 -7.691  1.00 72.86 67  A 1 
ATOM 516  O OG    . SER A 1 67  ? -13.278 -14.441 -7.123  1.00 67.16 67  A 1 
ATOM 517  N N     . ALA A 1 68  ? -14.930 -19.029 -7.069  1.00 74.84 68  A 1 
ATOM 518  C CA    . ALA A 1 68  ? -15.697 -20.148 -7.605  1.00 76.43 68  A 1 
ATOM 519  C C     . ALA A 1 68  ? -16.451 -20.929 -6.520  1.00 76.47 68  A 1 
ATOM 520  O O     . ALA A 1 68  ? -15.916 -21.222 -5.447  1.00 76.38 68  A 1 
ATOM 521  C CB    . ALA A 1 68  ? -14.749 -21.052 -8.402  1.00 75.13 68  A 1 
ATOM 522  N N     . TYR A 1 69  ? -17.697 -21.318 -6.821  1.00 83.39 69  A 1 
ATOM 523  C CA    . TYR A 1 69  ? -18.519 -22.219 -6.014  1.00 82.84 69  A 1 
ATOM 524  C C     . TYR A 1 69  ? -18.294 -23.663 -6.472  1.00 84.75 69  A 1 
ATOM 525  O O     . TYR A 1 69  ? -18.577 -23.998 -7.617  1.00 81.42 69  A 1 
ATOM 526  C CB    . TYR A 1 69  ? -19.992 -21.815 -6.118  1.00 82.09 69  A 1 
ATOM 527  C CG    . TYR A 1 69  ? -20.325 -20.475 -5.497  1.00 81.33 69  A 1 
ATOM 528  C CD1   . TYR A 1 69  ? -20.817 -20.394 -4.186  1.00 72.50 69  A 1 
ATOM 529  C CD2   . TYR A 1 69  ? -20.143 -19.275 -6.235  1.00 75.28 69  A 1 
ATOM 530  C CE1   . TYR A 1 69  ? -21.132 -19.158 -3.607  1.00 71.66 69  A 1 
ATOM 531  C CE2   . TYR A 1 69  ? -20.443 -18.043 -5.664  1.00 72.32 69  A 1 
ATOM 532  C CZ    . TYR A 1 69  ? -20.945 -17.976 -4.345  1.00 80.32 69  A 1 
ATOM 533  O OH    . TYR A 1 69  ? -21.234 -16.754 -3.776  1.00 79.10 69  A 1 
ATOM 534  N N     . LEU A 1 70  ? -17.791 -24.527 -5.588  1.00 81.84 70  A 1 
ATOM 535  C CA    . LEU A 1 70  ? -17.349 -25.872 -5.932  1.00 82.80 70  A 1 
ATOM 536  C C     . LEU A 1 70  ? -18.094 -26.951 -5.136  1.00 83.26 70  A 1 
ATOM 537  O O     . LEU A 1 70  ? -18.358 -26.803 -3.941  1.00 82.48 70  A 1 
ATOM 538  C CB    . LEU A 1 70  ? -15.821 -25.977 -5.755  1.00 83.47 70  A 1 
ATOM 539  C CG    . LEU A 1 70  ? -14.993 -24.970 -6.593  1.00 87.19 70  A 1 
ATOM 540  C CD1   . LEU A 1 70  ? -13.510 -25.103 -6.248  1.00 80.20 70  A 1 
ATOM 541  C CD2   . LEU A 1 70  ? -15.164 -25.177 -8.098  1.00 79.80 70  A 1 
ATOM 542  N N     . CYS A 1 71  ? -18.422 -28.089 -5.803  1.00 84.36 71  A 1 
ATOM 543  C CA    . CYS A 1 71  ? -18.812 -29.314 -5.113  1.00 83.77 71  A 1 
ATOM 544  C C     . CYS A 1 71  ? -17.579 -30.000 -4.492  1.00 83.72 71  A 1 
ATOM 545  O O     . CYS A 1 71  ? -16.449 -29.730 -4.882  1.00 79.73 71  A 1 
ATOM 546  C CB    . CYS A 1 71  ? -19.575 -30.232 -6.071  1.00 82.57 71  A 1 
ATOM 547  S SG    . CYS A 1 71  ? -18.498 -30.954 -7.346  1.00 82.66 71  A 1 
ATOM 548  N N     . ALA A 1 72  ? -17.803 -30.939 -3.553  1.00 82.60 72  A 1 
ATOM 549  C CA    . ALA A 1 72  ? -16.718 -31.604 -2.842  1.00 80.04 72  A 1 
ATOM 550  C C     . ALA A 1 72  ? -15.716 -32.325 -3.767  1.00 80.84 72  A 1 
ATOM 551  O O     . ALA A 1 72  ? -14.512 -32.306 -3.511  1.00 77.39 72  A 1 
ATOM 552  C CB    . ALA A 1 72  ? -17.333 -32.580 -1.836  1.00 78.69 72  A 1 
ATOM 553  N N     . SER A 1 73  ? -16.182 -32.934 -4.861  1.00 81.07 73  A 1 
ATOM 554  C CA    . SER A 1 73  ? -15.308 -33.603 -5.837  1.00 80.57 73  A 1 
ATOM 555  C C     . SER A 1 73  ? -14.486 -32.619 -6.666  1.00 81.60 73  A 1 
ATOM 556  O O     . SER A 1 73  ? -13.292 -32.841 -6.858  1.00 79.22 73  A 1 
ATOM 557  C CB    . SER A 1 73  ? -16.132 -34.516 -6.753  1.00 79.30 73  A 1 
ATOM 558  O OG    . SER A 1 73  ? -17.197 -33.809 -7.352  1.00 68.21 73  A 1 
ATOM 559  N N     . CYS A 1 74  ? -15.082 -31.510 -7.116  1.00 76.47 74  A 1 
ATOM 560  C CA    . CYS A 1 74  ? -14.364 -30.462 -7.837  1.00 76.29 74  A 1 
ATOM 561  C C     . CYS A 1 74  ? -13.378 -29.731 -6.922  1.00 76.16 74  A 1 
ATOM 562  O O     . CYS A 1 74  ? -12.234 -29.547 -7.321  1.00 74.09 74  A 1 
ATOM 563  C CB    . CYS A 1 74  ? -15.346 -29.504 -8.505  1.00 76.60 74  A 1 
ATOM 564  S SG    . CYS A 1 74  ? -16.230 -30.343 -9.871  1.00 75.36 74  A 1 
ATOM 565  N N     . ASP A 1 75  ? -13.756 -29.396 -5.684  1.00 78.90 75  A 1 
ATOM 566  C CA    . ASP A 1 75  ? -12.859 -28.807 -4.681  1.00 76.51 75  A 1 
ATOM 567  C C     . ASP A 1 75  ? -11.634 -29.698 -4.428  1.00 75.96 75  A 1 
ATOM 568  O O     . ASP A 1 75  ? -10.495 -29.232 -4.503  1.00 73.75 75  A 1 
ATOM 569  C CB    . ASP A 1 75  ? -13.615 -28.545 -3.376  1.00 76.85 75  A 1 
ATOM 570  C CG    . ASP A 1 75  ? -12.686 -28.013 -2.275  1.00 77.79 75  A 1 
ATOM 571  O OD1   . ASP A 1 75  ? -12.133 -26.914 -2.432  1.00 69.55 75  A 1 
ATOM 572  O OD2   . ASP A 1 75  ? -12.464 -28.714 -1.265  1.00 71.86 75  A 1 
ATOM 573  N N     . ALA A 1 76  ? -11.847 -31.007 -4.224  1.00 81.85 76  A 1 
ATOM 574  C CA    . ALA A 1 76  ? -10.751 -31.950 -4.028  1.00 79.42 76  A 1 
ATOM 575  C C     . ALA A 1 76  ? -9.829  -32.049 -5.257  1.00 80.50 76  A 1 
ATOM 576  O O     . ALA A 1 76  ? -8.614  -31.958 -5.108  1.00 77.58 76  A 1 
ATOM 577  C CB    . ALA A 1 76  ? -11.332 -33.311 -3.647  1.00 78.37 76  A 1 
ATOM 578  N N     . GLN A 1 77  ? -10.387 -32.199 -6.472  1.00 76.53 77  A 1 
ATOM 579  C CA    . GLN A 1 77  ? -9.589  -32.276 -7.706  1.00 75.34 77  A 1 
ATOM 580  C C     . GLN A 1 77  ? -8.837  -30.977 -8.006  1.00 76.37 77  A 1 
ATOM 581  O O     . GLN A 1 77  ? -7.667  -31.006 -8.409  1.00 74.98 77  A 1 
ATOM 582  C CB    . GLN A 1 77  ? -10.499 -32.587 -8.899  1.00 75.69 77  A 1 
ATOM 583  C CG    . GLN A 1 77  ? -10.939 -34.058 -8.925  1.00 70.00 77  A 1 
ATOM 584  C CD    . GLN A 1 77  ? -11.874 -34.349 -10.114 1.00 67.40 77  A 1 
ATOM 585  O OE1   . GLN A 1 77  ? -12.252 -33.483 -10.890 1.00 58.31 77  A 1 
ATOM 586  N NE2   . GLN A 1 77  ? -12.263 -35.588 -10.296 1.00 56.25 77  A 1 
ATOM 587  N N     . ILE A 1 78  ? -9.509  -29.847 -7.824  1.00 75.76 78  A 1 
ATOM 588  C CA    . ILE A 1 78  ? -8.936  -28.525 -8.011  1.00 75.08 78  A 1 
ATOM 589  C C     . ILE A 1 78  ? -7.827  -28.345 -6.981  1.00 74.45 78  A 1 
ATOM 590  O O     . ILE A 1 78  ? -6.664  -28.288 -7.376  1.00 72.66 78  A 1 
ATOM 591  C CB    . ILE A 1 78  ? -10.064 -27.459 -8.036  1.00 74.09 78  A 1 
ATOM 592  C CG1   . ILE A 1 78  ? -10.881 -27.589 -9.336  1.00 71.56 78  A 1 
ATOM 593  C CG2   . ILE A 1 78  ? -9.537  -26.022 -7.922  1.00 72.66 78  A 1 
ATOM 594  C CD1   . ILE A 1 78  ? -12.127 -26.706 -9.422  1.00 65.54 78  A 1 
ATOM 595  N N     . HIS A 1 79  ? -8.120  -28.397 -5.675  1.00 80.53 79  A 1 
ATOM 596  C CA    . HIS A 1 79  ? -7.147  -28.049 -4.633  1.00 80.44 79  A 1 
ATOM 597  C C     . HIS A 1 79  ? -6.074  -29.116 -4.330  1.00 78.49 79  A 1 
ATOM 598  O O     . HIS A 1 79  ? -5.103  -28.804 -3.644  1.00 71.69 79  A 1 
ATOM 599  C CB    . HIS A 1 79  ? -7.882  -27.509 -3.390  1.00 79.53 79  A 1 
ATOM 600  C CG    . HIS A 1 79  ? -8.637  -26.238 -3.706  1.00 83.63 79  A 1 
ATOM 601  N ND1   . HIS A 1 79  ? -9.985  -26.124 -3.945  1.00 71.68 79  A 1 
ATOM 602  C CD2   . HIS A 1 79  ? -8.099  -24.997 -3.897  1.00 74.86 79  A 1 
ATOM 603  C CE1   . HIS A 1 79  ? -10.258 -24.855 -4.279  1.00 76.91 79  A 1 
ATOM 604  N NE2   . HIS A 1 79  ? -9.128  -24.142 -4.270  1.00 78.47 79  A 1 
ATOM 605  N N     . ALA A 1 80  ? -6.161  -30.310 -4.914  1.00 79.86 80  A 1 
ATOM 606  C CA    . ALA A 1 80  ? -5.066  -31.283 -4.877  1.00 77.10 80  A 1 
ATOM 607  C C     . ALA A 1 80  ? -4.001  -31.081 -5.973  1.00 76.46 80  A 1 
ATOM 608  O O     . ALA A 1 80  ? -2.898  -31.607 -5.835  1.00 70.17 80  A 1 
ATOM 609  C CB    . ALA A 1 80  ? -5.644  -32.693 -4.935  1.00 74.81 80  A 1 
ATOM 610  N N     . ALA A 1 81  ? -4.295  -30.326 -7.041  1.00 72.12 81  A 1 
ATOM 611  C CA    . ALA A 1 81  ? -3.465  -30.299 -8.247  1.00 70.68 81  A 1 
ATOM 612  C C     . ALA A 1 81  ? -2.049  -29.735 -8.023  1.00 71.47 81  A 1 
ATOM 613  O O     . ALA A 1 81  ? -1.071  -30.303 -8.503  1.00 66.87 81  A 1 
ATOM 614  C CB    . ALA A 1 81  ? -4.208  -29.535 -9.340  1.00 66.94 81  A 1 
ATOM 615  N N     . ASN A 1 82  ? -1.890  -28.634 -7.270  1.00 70.51 82  A 1 
ATOM 616  C CA    . ASN A 1 82  ? -0.577  -28.083 -6.948  1.00 69.91 82  A 1 
ATOM 617  C C     . ASN A 1 82  ? -0.486  -27.455 -5.543  1.00 71.74 82  A 1 
ATOM 618  O O     . ASN A 1 82  ? -1.483  -27.224 -4.855  1.00 67.42 82  A 1 
ATOM 619  C CB    . ASN A 1 82  ? -0.107  -27.143 -8.084  1.00 63.90 82  A 1 
ATOM 620  C CG    . ASN A 1 82  ? -0.882  -25.843 -8.164  1.00 59.30 82  A 1 
ATOM 621  O OD1   . ASN A 1 82  ? -1.072  -25.140 -7.174  1.00 54.73 82  A 1 
ATOM 622  N ND2   . ASN A 1 82  ? -1.307  -25.469 -9.342  1.00 56.47 82  A 1 
ATOM 623  N N     . ARG A 1 83  ? 0.742   -27.171 -5.101  1.00 70.06 83  A 1 
ATOM 624  C CA    . ARG A 1 83  ? 1.040   -26.649 -3.752  1.00 68.95 83  A 1 
ATOM 625  C C     . ARG A 1 83  ? 0.495   -25.234 -3.512  1.00 69.20 83  A 1 
ATOM 626  O O     . ARG A 1 83  ? 0.202   -24.894 -2.369  1.00 65.13 83  A 1 
ATOM 627  C CB    . ARG A 1 83  ? 2.555   -26.719 -3.510  1.00 64.26 83  A 1 
ATOM 628  C CG    . ARG A 1 83  ? 2.978   -26.393 -2.064  1.00 59.66 83  A 1 
ATOM 629  C CD    . ARG A 1 83  ? 4.495   -26.487 -1.891  1.00 56.27 83  A 1 
ATOM 630  N NE    . ARG A 1 83  ? 4.940   -26.135 -0.525  1.00 48.55 83  A 1 
ATOM 631  C CZ    . ARG A 1 83  ? 6.142   -25.706 -0.172  1.00 41.87 83  A 1 
ATOM 632  N NH1   . ARG A 1 83  ? 7.129   -25.610 -1.012  1.00 38.83 83  A 1 
ATOM 633  N NH2   . ARG A 1 83  ? 6.403   -25.353 1.051   1.00 39.18 83  A 1 
ATOM 634  N N     . VAL A 1 84  ? 0.390   -24.416 -4.537  1.00 69.61 84  A 1 
ATOM 635  C CA    . VAL A 1 84  ? -0.161  -23.055 -4.430  1.00 70.54 84  A 1 
ATOM 636  C C     . VAL A 1 84  ? -1.650  -23.120 -4.128  1.00 72.93 84  A 1 
ATOM 637  O O     . VAL A 1 84  ? -2.129  -22.544 -3.155  1.00 69.74 84  A 1 
ATOM 638  C CB    . VAL A 1 84  ? 0.117   -22.256 -5.712  1.00 65.61 84  A 1 
ATOM 639  C CG1   . VAL A 1 84  ? -0.707  -20.982 -5.837  1.00 59.08 84  A 1 
ATOM 640  C CG2   . VAL A 1 84  ? 1.605   -21.888 -5.755  1.00 62.71 84  A 1 
ATOM 641  N N     . ALA A 1 85  ? -2.381  -23.892 -4.925  1.00 70.57 85  A 1 
ATOM 642  C CA    . ALA A 1 85  ? -3.824  -23.953 -4.822  1.00 71.81 85  A 1 
ATOM 643  C C     . ALA A 1 85  ? -4.314  -24.772 -3.621  1.00 72.90 85  A 1 
ATOM 644  O O     . ALA A 1 85  ? -5.399  -24.510 -3.120  1.00 73.67 85  A 1 
ATOM 645  C CB    . ALA A 1 85  ? -4.307  -24.463 -6.154  1.00 71.65 85  A 1 
ATOM 646  N N     . SER A 1 86  ? -3.500  -25.684 -3.067  1.00 77.26 86  A 1 
ATOM 647  C CA    . SER A 1 86  ? -3.809  -26.319 -1.776  1.00 77.24 86  A 1 
ATOM 648  C C     . SER A 1 86  ? -3.863  -25.329 -0.602  1.00 79.32 86  A 1 
ATOM 649  O O     . SER A 1 86  ? -4.399  -25.663 0.450   1.00 76.91 86  A 1 
ATOM 650  C CB    . SER A 1 86  ? -2.822  -27.445 -1.476  1.00 74.76 86  A 1 
ATOM 651  O OG    . SER A 1 86  ? -1.524  -26.971 -1.184  1.00 66.62 86  A 1 
ATOM 652  N N     . ARG A 1 87  ? -3.329  -24.104 -0.785  1.00 75.51 87  A 1 
ATOM 653  C CA    . ARG A 1 87  ? -3.322  -23.025 0.214   1.00 75.23 87  A 1 
ATOM 654  C C     . ARG A 1 87  ? -4.444  -21.995 0.018   1.00 77.52 87  A 1 
ATOM 655  O O     . ARG A 1 87  ? -4.531  -21.068 0.821   1.00 72.55 87  A 1 
ATOM 656  C CB    . ARG A 1 87  ? -1.960  -22.309 0.206   1.00 70.37 87  A 1 
ATOM 657  C CG    . ARG A 1 87  ? -0.774  -23.243 0.482   1.00 66.47 87  A 1 
ATOM 658  C CD    . ARG A 1 87  ? 0.498   -22.417 0.425   1.00 64.47 87  A 1 
ATOM 659  N NE    . ARG A 1 87  ? 1.718   -23.239 0.541   1.00 56.11 87  A 1 
ATOM 660  C CZ    . ARG A 1 87  ? 2.914   -22.770 0.846   1.00 50.67 87  A 1 
ATOM 661  N NH1   . ARG A 1 87  ? 3.101   -21.520 1.152   1.00 47.03 87  A 1 
ATOM 662  N NH2   . ARG A 1 87  ? 3.942   -23.540 0.845   1.00 46.82 87  A 1 
ATOM 663  N N     . HIS A 1 88  ? -5.277  -22.135 -1.013  1.00 71.85 88  A 1 
ATOM 664  C CA    . HIS A 1 88  ? -6.417  -21.250 -1.220  1.00 74.35 88  A 1 
ATOM 665  C C     . HIS A 1 88  ? -7.407  -21.354 -0.052  1.00 74.13 88  A 1 
ATOM 666  O O     . HIS A 1 88  ? -7.760  -22.445 0.389   1.00 73.13 88  A 1 
ATOM 667  C CB    . HIS A 1 88  ? -7.120  -21.554 -2.552  1.00 73.05 88  A 1 
ATOM 668  C CG    . HIS A 1 88  ? -6.376  -21.128 -3.788  1.00 74.89 88  A 1 
ATOM 669  N ND1   . HIS A 1 88  ? -6.831  -21.271 -5.089  1.00 67.96 88  A 1 
ATOM 670  C CD2   . HIS A 1 88  ? -5.165  -20.492 -3.883  1.00 72.33 88  A 1 
ATOM 671  C CE1   . HIS A 1 88  ? -5.933  -20.734 -5.918  1.00 70.92 88  A 1 
ATOM 672  N NE2   . HIS A 1 88  ? -4.900  -20.251 -5.221  1.00 73.01 88  A 1 
ATOM 673  N N     . GLU A 1 89  ? -7.856  -20.196 0.445   1.00 76.53 89  A 1 
ATOM 674  C CA    . GLU A 1 89  ? -8.854  -20.126 1.497   1.00 76.49 89  A 1 
ATOM 675  C C     . GLU A 1 89  ? -10.229 -20.532 0.957   1.00 78.10 89  A 1 
ATOM 676  O O     . GLU A 1 89  ? -10.724 -19.952 -0.004  1.00 73.48 89  A 1 
ATOM 677  C CB    . GLU A 1 89  ? -8.857  -18.719 2.111   1.00 71.25 89  A 1 
ATOM 678  C CG    . GLU A 1 89  ? -9.665  -18.642 3.408   1.00 61.93 89  A 1 
ATOM 679  C CD    . GLU A 1 89  ? -9.753  -17.218 4.000   1.00 58.84 89  A 1 
ATOM 680  O OE1   . GLU A 1 89  ? -10.415 -17.064 5.040   1.00 51.13 89  A 1 
ATOM 681  O OE2   . GLU A 1 89  ? -9.229  -16.254 3.398   1.00 50.57 89  A 1 
ATOM 682  N N     . ARG A 1 90  ? -10.855 -21.537 1.592   1.00 76.83 90  A 1 
ATOM 683  C CA    . ARG A 1 90  ? -12.162 -22.071 1.215   1.00 77.53 90  A 1 
ATOM 684  C C     . ARG A 1 90  ? -13.149 -21.949 2.363   1.00 77.87 90  A 1 
ATOM 685  O O     . ARG A 1 90  ? -12.792 -22.166 3.517   1.00 74.63 90  A 1 
ATOM 686  C CB    . ARG A 1 90  ? -12.026 -23.532 0.761   1.00 76.28 90  A 1 
ATOM 687  C CG    . ARG A 1 90  ? -11.342 -23.645 -0.603  1.00 77.17 90  A 1 
ATOM 688  C CD    . ARG A 1 90  ? -10.826 -25.066 -0.852  1.00 77.35 90  A 1 
ATOM 689  N NE    . ARG A 1 90  ? -9.599  -25.310 -0.108  1.00 75.73 90  A 1 
ATOM 690  C CZ    . ARG A 1 90  ? -9.012  -26.482 0.060   1.00 74.32 90  A 1 
ATOM 691  N NH1   . ARG A 1 90  ? -9.537  -27.583 -0.397  1.00 63.85 90  A 1 
ATOM 692  N NH2   . ARG A 1 90  ? -7.876  -26.562 0.677   1.00 71.06 90  A 1 
ATOM 693  N N     . VAL A 1 91  ? -14.405 -21.634 2.029   1.00 79.33 91  A 1 
ATOM 694  C CA    . VAL A 1 91  ? -15.500 -21.373 2.970   1.00 79.26 91  A 1 
ATOM 695  C C     . VAL A 1 91  ? -16.602 -22.403 2.739   1.00 80.22 91  A 1 
ATOM 696  O O     . VAL A 1 91  ? -17.041 -22.579 1.610   1.00 78.13 91  A 1 
ATOM 697  C CB    . VAL A 1 91  ? -16.033 -19.949 2.759   1.00 76.05 91  A 1 
ATOM 698  C CG1   . VAL A 1 91  ? -17.196 -19.646 3.691   1.00 63.99 91  A 1 
ATOM 699  C CG2   . VAL A 1 91  ? -14.937 -18.900 2.995   1.00 67.76 91  A 1 
ATOM 700  N N     . LEU A 1 92  ? -17.076 -23.082 3.798   1.00 79.00 92  A 1 
ATOM 701  C CA    . LEU A 1 92  ? -18.209 -24.011 3.694   1.00 77.84 92  A 1 
ATOM 702  C C     . LEU A 1 92  ? -19.527 -23.234 3.532   1.00 77.85 92  A 1 
ATOM 703  O O     . LEU A 1 92  ? -19.881 -22.421 4.381   1.00 74.26 92  A 1 
ATOM 704  C CB    . LEU A 1 92  ? -18.256 -24.933 4.920   1.00 75.28 92  A 1 
ATOM 705  C CG    . LEU A 1 92  ? -17.190 -26.040 4.924   1.00 69.67 92  A 1 
ATOM 706  C CD1   . LEU A 1 92  ? -17.096 -26.696 6.298   1.00 62.54 92  A 1 
ATOM 707  C CD2   . LEU A 1 92  ? -17.519 -27.137 3.898   1.00 64.64 92  A 1 
ATOM 708  N N     . LEU A 1 93  ? -20.299 -23.526 2.473   1.00 75.53 93  A 1 
ATOM 709  C CA    . LEU A 1 93  ? -21.560 -22.836 2.175   1.00 73.39 93  A 1 
ATOM 710  C C     . LEU A 1 93  ? -22.689 -23.242 3.128   1.00 71.53 93  A 1 
ATOM 711  O O     . LEU A 1 93  ? -23.584 -22.436 3.404   1.00 66.61 93  A 1 
ATOM 712  C CB    . LEU A 1 93  ? -21.953 -23.109 0.723   1.00 71.88 93  A 1 
ATOM 713  C CG    . LEU A 1 93  ? -20.962 -22.540 -0.312  1.00 71.67 93  A 1 
ATOM 714  C CD1   . LEU A 1 93  ? -21.333 -23.038 -1.703  1.00 65.55 93  A 1 
ATOM 715  C CD2   . LEU A 1 93  ? -20.956 -21.011 -0.331  1.00 68.38 93  A 1 
ATOM 716  N N     . SER A 1 94  ? -22.652 -24.458 3.675   1.00 68.14 94  A 1 
ATOM 717  C CA    . SER A 1 94  ? -23.689 -24.964 4.588   1.00 66.10 94  A 1 
ATOM 718  C C     . SER A 1 94  ? -23.835 -24.158 5.881   1.00 64.75 94  A 1 
ATOM 719  O O     . SER A 1 94  ? -24.896 -24.195 6.505   1.00 60.26 94  A 1 
ATOM 720  C CB    . SER A 1 94  ? -23.403 -26.420 4.935   1.00 61.35 94  A 1 
ATOM 721  O OG    . SER A 1 94  ? -22.164 -26.552 5.604   1.00 55.20 94  A 1 
ATOM 722  N N     . GLU A 1 95  ? -22.793 -23.438 6.283   1.00 59.98 95  A 1 
ATOM 723  C CA    . GLU A 1 95  ? -22.834 -22.551 7.448   1.00 57.62 95  A 1 
ATOM 724  C C     . GLU A 1 95  ? -23.450 -21.192 7.096   1.00 54.31 95  A 1 
ATOM 725  O O     . GLU A 1 95  ? -24.132 -20.607 7.929   1.00 50.61 95  A 1 
ATOM 726  C CB    . GLU A 1 95  ? -21.423 -22.401 8.040   1.00 53.82 95  A 1 
ATOM 727  C CG    . GLU A 1 95  ? -20.883 -23.743 8.568   1.00 50.10 95  A 1 
ATOM 728  C CD    . GLU A 1 95  ? -19.526 -23.636 9.269   1.00 46.08 95  A 1 
ATOM 729  O OE1   . GLU A 1 95  ? -19.230 -24.561 10.062  1.00 40.80 95  A 1 
ATOM 730  O OE2   . GLU A 1 95  ? -18.786 -22.665 9.002   1.00 41.80 95  A 1 
ATOM 731  N N     . ALA A 1 96  ? -23.314 -20.718 5.856   1.00 56.31 96  A 1 
ATOM 732  C CA    . ALA A 1 96  ? -23.907 -19.468 5.384   1.00 53.56 96  A 1 
ATOM 733  C C     . ALA A 1 96  ? -25.433 -19.506 5.438   1.00 51.54 96  A 1 
ATOM 734  O O     . ALA A 1 96  ? -26.070 -18.654 6.053   1.00 51.15 96  A 1 
ATOM 735  C CB    . ALA A 1 96  ? -23.439 -19.156 3.952   1.00 51.36 96  A 1 
ATOM 736  N N     . TYR A 1 97  ? -26.021 -20.530 4.811   1.00 53.13 97  A 1 
ATOM 737  C CA    . TYR A 1 97  ? -27.477 -20.675 4.706   1.00 50.46 97  A 1 
ATOM 738  C C     . TYR A 1 97  ? -28.175 -20.898 6.053   1.00 46.22 97  A 1 
ATOM 739  O O     . TYR A 1 97  ? -29.334 -20.523 6.207   1.00 46.36 97  A 1 
ATOM 740  C CB    . TYR A 1 97  ? -27.787 -21.809 3.725   1.00 49.36 97  A 1 
ATOM 741  C CG    . TYR A 1 97  ? -27.504 -21.464 2.275   1.00 48.66 97  A 1 
ATOM 742  C CD1   . TYR A 1 97  ? -28.354 -20.570 1.585   1.00 46.44 97  A 1 
ATOM 743  C CD2   . TYR A 1 97  ? -26.397 -21.995 1.608   1.00 45.33 97  A 1 
ATOM 744  C CE1   . TYR A 1 97  ? -28.100 -20.224 0.248   1.00 40.96 97  A 1 
ATOM 745  C CE2   . TYR A 1 97  ? -26.122 -21.652 0.267   1.00 41.41 97  A 1 
ATOM 746  C CZ    . TYR A 1 97  ? -26.979 -20.769 -0.415  1.00 41.81 97  A 1 
ATOM 747  O OH    . TYR A 1 97  ? -26.730 -20.429 -1.717  1.00 39.20 97  A 1 
ATOM 748  N N     . LYS A 1 98  ? -27.490 -21.453 7.061   1.00 48.11 98  A 1 
ATOM 749  C CA    . LYS A 1 98  ? -28.079 -21.688 8.388   1.00 47.78 98  A 1 
ATOM 750  C C     . LYS A 1 98  ? -28.324 -20.412 9.196   1.00 45.65 98  A 1 
ATOM 751  O O     . LYS A 1 98  ? -29.218 -20.411 10.039  1.00 41.99 98  A 1 
ATOM 752  C CB    . LYS A 1 98  ? -27.182 -22.632 9.195   1.00 44.44 98  A 1 
ATOM 753  C CG    . LYS A 1 98  ? -27.351 -24.092 8.771   1.00 42.32 98  A 1 
ATOM 754  C CD    . LYS A 1 98  ? -26.348 -24.958 9.534   1.00 38.90 98  A 1 
ATOM 755  C CE    . LYS A 1 98  ? -26.460 -26.406 9.092   1.00 33.60 98  A 1 
ATOM 756  N NZ    . LYS A 1 98  ? -25.468 -27.249 9.793   1.00 28.33 98  A 1 
ATOM 757  N N     . HIS A 1 99  ? -27.540 -19.372 8.972   1.00 39.08 99  A 1 
ATOM 758  C CA    . HIS A 1 99  ? -27.618 -18.128 9.748   1.00 38.87 99  A 1 
ATOM 759  C C     . HIS A 1 99  ? -28.332 -16.974 9.029   1.00 34.72 99  A 1 
ATOM 760  O O     . HIS A 1 99  ? -28.471 -15.898 9.616   1.00 32.28 99  A 1 
ATOM 761  C CB    . HIS A 1 99  ? -26.215 -17.747 10.238  1.00 36.70 99  A 1 
ATOM 762  C CG    . HIS A 1 99  ? -25.743 -18.633 11.347  1.00 35.75 99  A 1 
ATOM 763  N ND1   . HIS A 1 99  ? -26.377 -18.837 12.559  1.00 34.18 99  A 1 
ATOM 764  C CD2   . HIS A 1 99  ? -24.605 -19.406 11.378  1.00 36.19 99  A 1 
ATOM 765  C CE1   . HIS A 1 99  ? -25.654 -19.703 13.283  1.00 33.70 99  A 1 
ATOM 766  N NE2   . HIS A 1 99  ? -24.564 -20.068 12.599  1.00 33.81 99  A 1 
ATOM 767  N N     . ALA A 1 100 ? -28.827 -17.179 7.811   1.00 37.90 100 A 1 
ATOM 768  C CA    . ALA A 1 100 ? -29.651 -16.190 7.110   1.00 36.49 100 A 1 
ATOM 769  C C     . ALA A 1 100 ? -31.080 -16.174 7.704   1.00 33.92 100 A 1 
ATOM 770  O O     . ALA A 1 100 ? -31.806 -17.152 7.527   1.00 33.06 100 A 1 
ATOM 771  C CB    . ALA A 1 100 ? -29.644 -16.516 5.617   1.00 34.99 100 A 1 
ATOM 772  N N     . PRO A 1 101 ? -31.521 -15.094 8.400   1.00 35.43 101 A 1 
ATOM 773  C CA    . PRO A 1 101 ? -32.894 -14.993 8.866   1.00 35.78 101 A 1 
ATOM 774  C C     . PRO A 1 101 ? -33.846 -14.833 7.670   1.00 35.85 101 A 1 
ATOM 775  O O     . PRO A 1 101 ? -33.586 -14.046 6.760   1.00 34.54 101 A 1 
ATOM 776  C CB    . PRO A 1 101 ? -32.917 -13.787 9.811   1.00 32.82 101 A 1 
ATOM 777  C CG    . PRO A 1 101 ? -31.804 -12.902 9.271   1.00 32.77 101 A 1 
ATOM 778  C CD    . PRO A 1 101 ? -30.769 -13.897 8.733   1.00 39.50 101 A 1 
ATOM 779  N N     . VAL A 1 102 ? -34.975 -15.559 7.690   1.00 27.98 102 A 1 
ATOM 780  C CA    . VAL A 1 102 ? -35.866 -15.746 6.523   1.00 29.34 102 A 1 
ATOM 781  C C     . VAL A 1 102 ? -36.567 -14.466 6.035   1.00 28.06 102 A 1 
ATOM 782  O O     . VAL A 1 102 ? -36.786 -14.306 4.836   1.00 26.50 102 A 1 
ATOM 783  C CB    . VAL A 1 102 ? -36.916 -16.824 6.854   1.00 27.89 102 A 1 
ATOM 784  C CG1   . VAL A 1 102 ? -37.819 -17.175 5.672   1.00 26.98 102 A 1 
ATOM 785  C CG2   . VAL A 1 102 ? -36.275 -18.138 7.330   1.00 31.01 102 A 1 
ATOM 786  N N     . MET A 1 103 ? -36.978 -13.572 6.955   1.00 28.77 103 A 1 
ATOM 787  C CA    . MET A 1 103 ? -38.146 -12.692 6.747   1.00 30.03 103 A 1 
ATOM 788  C C     . MET A 1 103 ? -37.864 -11.269 6.226   1.00 29.51 103 A 1 
ATOM 789  O O     . MET A 1 103 ? -38.812 -10.500 6.081   1.00 28.77 103 A 1 
ATOM 790  C CB    . MET A 1 103 ? -38.956 -12.613 8.053   1.00 29.74 103 A 1 
ATOM 791  C CG    . MET A 1 103 ? -39.771 -13.885 8.336   1.00 28.30 103 A 1 
ATOM 792  S SD    . MET A 1 103 ? -41.434 -13.885 7.619   1.00 26.53 103 A 1 
ATOM 793  C CE    . MET A 1 103 ? -42.332 -12.965 8.882   1.00 24.26 103 A 1 
ATOM 794  N N     . LEU A 1 104 ? -36.616 -10.876 6.007   1.00 25.59 104 A 1 
ATOM 795  C CA    . LEU A 1 104 ? -36.341 -9.480  5.628   1.00 26.22 104 A 1 
ATOM 796  C C     . LEU A 1 104 ? -36.428 -9.264  4.105   1.00 24.70 104 A 1 
ATOM 797  O O     . LEU A 1 104 ? -35.431 -9.359  3.396   1.00 22.98 104 A 1 
ATOM 798  C CB    . LEU A 1 104 ? -35.009 -8.998  6.241   1.00 25.62 104 A 1 
ATOM 799  C CG    . LEU A 1 104 ? -35.100 -8.680  7.736   1.00 24.62 104 A 1 
ATOM 800  C CD1   . LEU A 1 104 ? -33.699 -8.461  8.317   1.00 25.97 104 A 1 
ATOM 801  C CD2   . LEU A 1 104 ? -35.912 -7.410  8.019   1.00 30.12 104 A 1 
ATOM 802  N N     . ASP A 1 105 ? -37.624 -8.871  3.644   1.00 34.06 105 A 1 
ATOM 803  C CA    . ASP A 1 105 ? -37.909 -8.487  2.246   1.00 35.34 105 A 1 
ATOM 804  C C     . ASP A 1 105 ? -37.067 -7.307  1.703   1.00 31.75 105 A 1 
ATOM 805  O O     . ASP A 1 105 ? -37.024 -7.054  0.498   1.00 30.86 105 A 1 
ATOM 806  C CB    . ASP A 1 105 ? -39.393 -8.084  2.125   1.00 33.96 105 A 1 
ATOM 807  C CG    . ASP A 1 105 ? -40.387 -9.247  2.104   1.00 32.65 105 A 1 
ATOM 808  O OD1   . ASP A 1 105 ? -40.046 -10.302 1.534   1.00 32.56 105 A 1 
ATOM 809  O OD2   . ASP A 1 105 ? -41.499 -9.040  2.626   1.00 32.12 105 A 1 
ATOM 810  N N     . CYS A 1 106 ? -36.459 -6.512  2.598   1.00 38.84 106 A 1 
ATOM 811  C CA    . CYS A 1 106 ? -35.856 -5.246  2.200   1.00 42.18 106 A 1 
ATOM 812  C C     . CYS A 1 106 ? -34.465 -5.448  1.569   1.00 36.90 106 A 1 
ATOM 813  O O     . CYS A 1 106 ? -33.488 -5.756  2.252   1.00 41.07 106 A 1 
ATOM 814  C CB    . CYS A 1 106 ? -35.850 -4.286  3.390   1.00 43.68 106 A 1 
ATOM 815  S SG    . CYS A 1 106 ? -35.734 -2.575  2.785   1.00 40.99 106 A 1 
ATOM 816  N N     . HIS A 1 107 ? -34.357 -5.179  0.278   1.00 24.37 107 A 1 
ATOM 817  C CA    . HIS A 1 107 ? -33.124 -5.336  -0.524  1.00 26.03 107 A 1 
ATOM 818  C C     . HIS A 1 107 ? -31.842 -4.686  0.040   1.00 24.52 107 A 1 
ATOM 819  O O     . HIS A 1 107 ? -30.746 -5.080  -0.370  1.00 22.89 107 A 1 
ATOM 820  C CB    . HIS A 1 107 ? -33.374 -4.747  -1.925  1.00 24.82 107 A 1 
ATOM 821  C CG    . HIS A 1 107 ? -33.986 -5.699  -2.908  1.00 23.43 107 A 1 
ATOM 822  N ND1   . HIS A 1 107 ? -33.314 -6.689  -3.598  1.00 22.67 107 A 1 
ATOM 823  C CD2   . HIS A 1 107 ? -35.277 -5.708  -3.373  1.00 22.82 107 A 1 
ATOM 824  C CE1   . HIS A 1 107 ? -34.186 -7.271  -4.438  1.00 21.43 107 A 1 
ATOM 825  N NE2   . HIS A 1 107 ? -35.385 -6.706  -4.338  1.00 21.12 107 A 1 
ATOM 826  N N     . ALA A 1 108 ? -31.966 -3.686  0.909   1.00 37.74 108 A 1 
ATOM 827  C CA    . ALA A 1 108 ? -30.819 -2.936  1.414   1.00 39.19 108 A 1 
ATOM 828  C C     . ALA A 1 108 ? -29.918 -3.745  2.366   1.00 37.42 108 A 1 
ATOM 829  O O     . ALA A 1 108 ? -28.692 -3.632  2.303   1.00 35.91 108 A 1 
ATOM 830  C CB    . ALA A 1 108 ? -31.349 -1.665  2.077   1.00 37.34 108 A 1 
ATOM 831  N N     . ASP A 1 109 ? -30.513 -4.579  3.222   1.00 35.75 109 A 1 
ATOM 832  C CA    . ASP A 1 109 ? -29.789 -5.219  4.330   1.00 35.00 109 A 1 
ATOM 833  C C     . ASP A 1 109 ? -28.940 -6.426  3.911   1.00 32.52 109 A 1 
ATOM 834  O O     . ASP A 1 109 ? -28.063 -6.874  4.657   1.00 33.25 109 A 1 
ATOM 835  C CB    . ASP A 1 109 ? -30.774 -5.572  5.446   1.00 34.64 109 A 1 
ATOM 836  C CG    . ASP A 1 109 ? -31.333 -4.332  6.149   1.00 32.80 109 A 1 
ATOM 837  O OD1   . ASP A 1 109 ? -30.547 -3.371  6.334   1.00 37.11 109 A 1 
ATOM 838  O OD2   . ASP A 1 109 ? -32.532 -4.348  6.478   1.00 39.31 109 A 1 
ATOM 839  N N     . ALA A 1 110 ? -29.127 -6.928  2.687   1.00 27.07 110 A 1 
ATOM 840  C CA    . ALA A 1 110 ? -28.375 -8.067  2.168   1.00 26.69 110 A 1 
ATOM 841  C C     . ALA A 1 110 ? -26.846 -7.864  2.201   1.00 25.74 110 A 1 
ATOM 842  O O     . ALA A 1 110 ? -26.089 -8.791  2.500   1.00 24.95 110 A 1 
ATOM 843  C CB    . ALA A 1 110 ? -28.863 -8.345  0.742   1.00 25.71 110 A 1 
ATOM 844  N N     . ALA A 1 111 ? -26.393 -6.629  1.960   1.00 31.50 111 A 1 
ATOM 845  C CA    . ALA A 1 111 ? -24.967 -6.302  2.007   1.00 30.93 111 A 1 
ATOM 846  C C     . ALA A 1 111 ? -24.371 -6.384  3.429   1.00 29.82 111 A 1 
ATOM 847  O O     . ALA A 1 111 ? -23.219 -6.791  3.602   1.00 29.34 111 A 1 
ATOM 848  C CB    . ALA A 1 111 ? -24.776 -4.909  1.400   1.00 30.05 111 A 1 
ATOM 849  N N     . ALA A 1 112 ? -25.155 -6.009  4.446   1.00 34.16 112 A 1 
ATOM 850  C CA    . ALA A 1 112 ? -24.721 -6.055  5.841   1.00 34.33 112 A 1 
ATOM 851  C C     . ALA A 1 112 ? -24.571 -7.503  6.353   1.00 33.76 112 A 1 
ATOM 852  O O     . ALA A 1 112 ? -23.598 -7.813  7.038   1.00 34.07 112 A 1 
ATOM 853  C CB    . ALA A 1 112 ? -25.710 -5.246  6.684   1.00 34.35 112 A 1 
ATOM 854  N N     . LEU A 1 113 ? -25.497 -8.383  5.952   1.00 28.00 113 A 1 
ATOM 855  C CA    . LEU A 1 113 ? -25.449 -9.806  6.296   1.00 28.65 113 A 1 
ATOM 856  C C     . LEU A 1 113 ? -24.203 -10.501 5.737   1.00 27.19 113 A 1 
ATOM 857  O O     . LEU A 1 113 ? -23.541 -11.252 6.464   1.00 25.83 113 A 1 
ATOM 858  C CB    . LEU A 1 113 ? -26.743 -10.488 5.808   1.00 27.46 113 A 1 
ATOM 859  C CG    . LEU A 1 113 ? -27.934 -10.284 6.763   1.00 27.92 113 A 1 
ATOM 860  C CD1   . LEU A 1 113 ? -29.242 -10.626 6.057   1.00 29.83 113 A 1 
ATOM 861  C CD2   . LEU A 1 113 ? -27.809 -11.170 8.004   1.00 34.89 113 A 1 
ATOM 862  N N     . CYS A 1 114 ? -23.797 -10.194 4.496   1.00 47.25 114 A 1 
ATOM 863  C CA    . CYS A 1 114 ? -22.569 -10.739 3.918   1.00 46.49 114 A 1 
ATOM 864  C C     . CYS A 1 114 ? -21.318 -10.357 4.725   1.00 43.93 114 A 1 
ATOM 865  O O     . CYS A 1 114 ? -20.467 -11.206 4.976   1.00 46.79 114 A 1 
ATOM 866  C CB    . CYS A 1 114 ? -22.446 -10.277 2.457   1.00 46.43 114 A 1 
ATOM 867  S SG    . CYS A 1 114 ? -23.697 -11.098 1.415   1.00 43.84 114 A 1 
ATOM 868  N N     . ALA A 1 115 ? -21.235 -9.104  5.188   1.00 39.84 115 A 1 
ATOM 869  C CA    . ALA A 1 115 ? -20.094 -8.642  5.978   1.00 39.09 115 A 1 
ATOM 870  C C     . ALA A 1 115 ? -20.003 -9.324  7.360   1.00 36.90 115 A 1 
ATOM 871  O O     . ALA A 1 115 ? -18.917 -9.689  7.812   1.00 37.01 115 A 1 
ATOM 872  C CB    . ALA A 1 115 ? -20.185 -7.121  6.096   1.00 38.81 115 A 1 
ATOM 873  N N     . ALA A 1 116 ? -21.153 -9.514  8.022   1.00 37.39 116 A 1 
ATOM 874  C CA    . ALA A 1 116 ? -21.210 -10.237 9.296   1.00 36.60 116 A 1 
ATOM 875  C C     . ALA A 1 116 ? -20.805 -11.712 9.152   1.00 35.82 116 A 1 
ATOM 876  O O     . ALA A 1 116 ? -20.092 -12.253 10.006  1.00 35.56 116 A 1 
ATOM 877  C CB    . ALA A 1 116 ? -22.626 -10.088 9.866   1.00 35.16 116 A 1 
ATOM 878  N N     . TYR A 1 117 ? -21.225 -12.354 8.047   1.00 36.97 117 A 1 
ATOM 879  C CA    . TYR A 1 117 ? -20.878 -13.739 7.746   1.00 36.65 117 A 1 
ATOM 880  C C     . TYR A 1 117 ? -19.374 -13.933 7.500   1.00 35.75 117 A 1 
ATOM 881  O O     . TYR A 1 117 ? -18.764 -14.833 8.090   1.00 34.01 117 A 1 
ATOM 882  C CB    . TYR A 1 117 ? -21.717 -14.221 6.560   1.00 34.97 117 A 1 
ATOM 883  C CG    . TYR A 1 117 ? -21.505 -15.690 6.302   1.00 32.55 117 A 1 
ATOM 884  C CD1   . TYR A 1 117 ? -20.745 -16.131 5.210   1.00 31.98 117 A 1 
ATOM 885  C CD2   . TYR A 1 117 ? -21.977 -16.635 7.244   1.00 35.24 117 A 1 
ATOM 886  C CE1   . TYR A 1 117 ? -20.450 -17.497 5.056   1.00 30.33 117 A 1 
ATOM 887  C CE2   . TYR A 1 117 ? -21.682 -17.995 7.100   1.00 30.40 117 A 1 
ATOM 888  C CZ    . TYR A 1 117 ? -20.906 -18.427 6.008   1.00 31.77 117 A 1 
ATOM 889  O OH    . TYR A 1 117 ? -20.580 -19.751 5.878   1.00 31.52 117 A 1 
ATOM 890  N N     . GLU A 1 118 ? -18.734 -13.055 6.725   1.00 43.68 118 A 1 
ATOM 891  C CA    . GLU A 1 118 ? -17.282 -13.109 6.524   1.00 43.72 118 A 1 
ATOM 892  C C     . GLU A 1 118 ? -16.497 -13.052 7.848   1.00 41.40 118 A 1 
ATOM 893  O O     . GLU A 1 118 ? -15.502 -13.766 8.018   1.00 40.56 118 A 1 
ATOM 894  C CB    . GLU A 1 118 ? -16.798 -11.961 5.623   1.00 42.53 118 A 1 
ATOM 895  C CG    . GLU A 1 118 ? -17.100 -12.177 4.135   1.00 40.11 118 A 1 
ATOM 896  C CD    . GLU A 1 118 ? -16.277 -11.233 3.250   1.00 38.24 118 A 1 
ATOM 897  O OE1   . GLU A 1 118 ? -15.665 -11.745 2.286   1.00 35.91 118 A 1 
ATOM 898  O OE2   . GLU A 1 118 ? -16.189 -10.033 3.577   1.00 36.52 118 A 1 
ATOM 899  N N     . ALA A 1 119 ? -16.960 -12.236 8.805   1.00 45.46 119 A 1 
ATOM 900  C CA    . ALA A 1 119 ? -16.339 -12.126 10.118  1.00 43.52 119 A 1 
ATOM 901  C C     . ALA A 1 119 ? -16.452 -13.424 10.946  1.00 41.77 119 A 1 
ATOM 902  O O     . ALA A 1 119 ? -15.482 -13.824 11.589  1.00 40.93 119 A 1 
ATOM 903  C CB    . ALA A 1 119 ? -16.947 -10.927 10.847  1.00 42.47 119 A 1 
ATOM 904  N N     . GLN A 1 120 ? -17.616 -14.102 10.909  1.00 38.42 120 A 1 
ATOM 905  C CA    . GLN A 1 120 ? -17.797 -15.369 11.632  1.00 39.50 120 A 1 
ATOM 906  C C     . GLN A 1 120 ? -16.951 -16.513 11.051  1.00 38.29 120 A 1 
ATOM 907  O O     . GLN A 1 120 ? -16.316 -17.244 11.801  1.00 37.60 120 A 1 
ATOM 908  C CB    . GLN A 1 120 ? -19.280 -15.770 11.668  1.00 38.82 120 A 1 
ATOM 909  C CG    . GLN A 1 120 ? -20.055 -14.993 12.740  1.00 36.81 120 A 1 
ATOM 910  C CD    . GLN A 1 120 ? -21.483 -15.515 12.918  1.00 33.78 120 A 1 
ATOM 911  O OE1   . GLN A 1 120 ? -22.054 -16.192 12.085  1.00 34.07 120 A 1 
ATOM 912  N NE2   . GLN A 1 120 ? -22.123 -15.232 14.033  1.00 32.21 120 A 1 
ATOM 913  N N     . VAL A 1 121 ? -16.907 -16.640 9.720   1.00 48.54 121 A 1 
ATOM 914  C CA    . VAL A 1 121 ? -16.132 -17.719 9.062   1.00 47.53 121 A 1 
ATOM 915  C C     . VAL A 1 121 ? -14.636 -17.609 9.377   1.00 44.92 121 A 1 
ATOM 916  O O     . VAL A 1 121 ? -13.977 -18.622 9.620   1.00 43.41 121 A 1 
ATOM 917  C CB    . VAL A 1 121 ? -16.375 -17.701 7.544   1.00 46.59 121 A 1 
ATOM 918  C CG1   . VAL A 1 121 ? -15.481 -18.714 6.827   1.00 44.40 121 A 1 
ATOM 919  C CG2   . VAL A 1 121 ? -17.825 -18.058 7.240   1.00 49.06 121 A 1 
ATOM 920  N N     . HIS A 1 122 ? -14.111 -16.388 9.477   1.00 44.72 122 A 1 
ATOM 921  C CA    . HIS A 1 122 ? -12.730 -16.175 9.912   1.00 44.37 122 A 1 
ATOM 922  C C     . HIS A 1 122 ? -12.450 -16.710 11.323  1.00 40.52 122 A 1 
ATOM 923  O O     . HIS A 1 122 ? -11.345 -17.186 11.591  1.00 39.39 122 A 1 
ATOM 924  C CB    . HIS A 1 122 ? -12.376 -14.683 9.814   1.00 43.59 122 A 1 
ATOM 925  C CG    . HIS A 1 122 ? -11.605 -14.351 8.567   1.00 41.66 122 A 1 
ATOM 926  N ND1   . HIS A 1 122 ? -10.348 -14.824 8.266   1.00 40.30 122 A 1 
ATOM 927  C CD2   . HIS A 1 122 ? -11.992 -13.564 7.510   1.00 40.17 122 A 1 
ATOM 928  C CE1   . HIS A 1 122 ? -9.992  -14.345 7.065   1.00 37.79 122 A 1 
ATOM 929  N NE2   . HIS A 1 122 ? -10.964 -13.573 6.576   1.00 36.42 122 A 1 
ATOM 930  N N     . TYR A 1 123 ? -13.433 -16.656 12.221  1.00 42.16 123 A 1 
ATOM 931  C CA    . TYR A 1 123 ? -13.273 -17.164 13.588  1.00 38.93 123 A 1 
ATOM 932  C C     . TYR A 1 123 ? -13.346 -18.699 13.647  1.00 37.31 123 A 1 
ATOM 933  O O     . TYR A 1 123 ? -12.541 -19.332 14.338  1.00 35.30 123 A 1 
ATOM 934  C CB    . TYR A 1 123 ? -14.308 -16.482 14.485  1.00 37.38 123 A 1 
ATOM 935  C CG    . TYR A 1 123 ? -13.894 -16.429 15.939  1.00 34.66 123 A 1 
ATOM 936  C CD1   . TYR A 1 123 ? -14.274 -17.424 16.850  1.00 32.71 123 A 1 
ATOM 937  C CD2   . TYR A 1 123 ? -13.083 -15.361 16.402  1.00 33.85 123 A 1 
ATOM 938  C CE1   . TYR A 1 123 ? -13.871 -17.365 18.192  1.00 27.00 123 A 1 
ATOM 939  C CE2   . TYR A 1 123 ? -12.673 -15.288 17.735  1.00 26.46 123 A 1 
ATOM 940  C CZ    . TYR A 1 123 ? -13.069 -16.291 18.628  1.00 28.93 123 A 1 
ATOM 941  O OH    . TYR A 1 123 ? -12.676 -16.231 19.949  1.00 28.50 123 A 1 
ATOM 942  N N     . ALA A 1 124 ? -14.262 -19.307 12.889  1.00 47.42 124 A 1 
ATOM 943  C CA    . ALA A 1 124 ? -14.434 -20.758 12.855  1.00 45.89 124 A 1 
ATOM 944  C C     . ALA A 1 124 ? -13.190 -21.505 12.321  1.00 43.75 124 A 1 
ATOM 945  O O     . ALA A 1 124 ? -12.709 -22.445 12.954  1.00 42.41 124 A 1 
ATOM 946  C CB    . ALA A 1 124 ? -15.683 -21.082 12.034  1.00 44.14 124 A 1 
ATOM 947  N N     . ASN A 1 125 ? -12.613 -21.024 11.222  1.00 42.49 125 A 1 
ATOM 948  C CA    . ASN A 1 125 ? -11.408 -21.629 10.632  1.00 41.55 125 A 1 
ATOM 949  C C     . ASN A 1 125 ? -10.187 -21.617 11.573  1.00 39.07 125 A 1 
ATOM 950  O O     . ASN A 1 125 ? -9.322  -22.488 11.469  1.00 37.82 125 A 1 
ATOM 951  C CB    . ASN A 1 125 ? -11.084 -20.929 9.301   1.00 40.95 125 A 1 
ATOM 952  C CG    . ASN A 1 125 ? -11.784 -21.546 8.098   1.00 38.17 125 A 1 
ATOM 953  O OD1   . ASN A 1 125 ? -12.236 -22.671 8.109   1.00 38.75 125 A 1 
ATOM 954  N ND2   . ASN A 1 125 ? -11.833 -20.834 6.985   1.00 39.70 125 A 1 
ATOM 955  N N     . LEU A 1 126 ? -10.123 -20.664 12.510  1.00 47.88 126 A 1 
ATOM 956  C CA    . LEU A 1 126 ? -9.032  -20.632 13.485  1.00 48.93 126 A 1 
ATOM 957  C C     . LEU A 1 126 ? -9.118  -21.790 14.497  1.00 48.21 126 A 1 
ATOM 958  O O     . LEU A 1 126 ? -8.091  -22.294 14.962  1.00 45.46 126 A 1 
ATOM 959  C CB    . LEU A 1 126 ? -9.032  -19.265 14.202  1.00 46.29 126 A 1 
ATOM 960  C CG    . LEU A 1 126 ? -7.628  -18.862 14.681  1.00 41.78 126 A 1 
ATOM 961  C CD1   . LEU A 1 126 ? -6.808  -18.229 13.553  1.00 38.03 126 A 1 
ATOM 962  C CD2   . LEU A 1 126 ? -7.704  -17.846 15.829  1.00 40.28 126 A 1 
ATOM 963  N N     . LEU A 1 127 ? -10.335 -22.234 14.832  1.00 42.28 127 A 1 
ATOM 964  C CA    . LEU A 1 127 ? -10.571 -23.298 15.810  1.00 42.40 127 A 1 
ATOM 965  C C     . LEU A 1 127 ? -10.272 -24.697 15.253  1.00 40.34 127 A 1 
ATOM 966  O O     . LEU A 1 127 ? -9.673  -25.517 15.959  1.00 38.73 127 A 1 
ATOM 967  C CB    . LEU A 1 127 ? -12.018 -23.205 16.327  1.00 40.67 127 A 1 
ATOM 968  C CG    . LEU A 1 127 ? -12.224 -22.115 17.398  1.00 37.79 127 A 1 
ATOM 969  C CD1   . LEU A 1 127 ? -13.710 -21.841 17.601  1.00 37.05 127 A 1 
ATOM 970  C CD2   . LEU A 1 127 ? -11.637 -22.545 18.751  1.00 42.09 127 A 1 
ATOM 971  N N     . THR A 1 128 ? -10.655 -24.993 14.006  1.00 44.05 128 A 1 
ATOM 972  C CA    . THR A 1 128 ? -10.506 -26.348 13.445  1.00 42.36 128 A 1 
ATOM 973  C C     . THR A 1 128 ? -9.047  -26.768 13.265  1.00 40.64 128 A 1 
ATOM 974  O O     . THR A 1 128 ? -8.707  -27.921 13.515  1.00 38.27 128 A 1 
ATOM 975  C CB    . THR A 1 128 ? -11.245 -26.476 12.109  1.00 39.87 128 A 1 
ATOM 976  O OG1   . THR A 1 128 ? -10.910 -25.405 11.261  1.00 37.38 128 A 1 
ATOM 977  C CG2   . THR A 1 128 ? -12.758 -26.471 12.289  1.00 38.49 128 A 1 
ATOM 978  N N     . VAL A 1 129 ? -8.162  -25.842 12.926  1.00 41.41 129 A 1 
ATOM 979  C CA    . VAL A 1 129 ? -6.713  -26.112 12.760  1.00 41.11 129 A 1 
ATOM 980  C C     . VAL A 1 129 ? -6.057  -26.622 14.064  1.00 37.76 129 A 1 
ATOM 981  O O     . VAL A 1 129 ? -5.114  -27.415 14.007  1.00 35.47 129 A 1 
ATOM 982  C CB    . VAL A 1 129 ? -5.989  -24.862 12.216  1.00 38.49 129 A 1 
ATOM 983  C CG1   . VAL A 1 129 ? -4.463  -25.048 12.099  1.00 35.17 129 A 1 
ATOM 984  C CG2   . VAL A 1 129 ? -6.487  -24.496 10.820  1.00 38.14 129 A 1 
ATOM 985  N N     . MET A 1 130 ? -6.558  -26.210 15.237  1.00 40.61 130 A 1 
ATOM 986  C CA    . MET A 1 130 ? -5.994  -26.622 16.530  1.00 40.08 130 A 1 
ATOM 987  C C     . MET A 1 130 ? -6.249  -28.097 16.879  1.00 39.32 130 A 1 
ATOM 988  O O     . MET A 1 130 ? -5.442  -28.689 17.606  1.00 37.36 130 A 1 
ATOM 989  C CB    . MET A 1 130 ? -6.553  -25.713 17.635  1.00 37.64 130 A 1 
ATOM 990  C CG    . MET A 1 130 ? -5.911  -24.327 17.636  1.00 34.35 130 A 1 
ATOM 991  S SD    . MET A 1 130 ? -4.267  -24.255 18.436  1.00 32.25 130 A 1 
ATOM 992  C CE    . MET A 1 130 ? -4.764  -24.218 20.174  1.00 29.67 130 A 1 
ATOM 993  N N     . HIS A 1 131 ? -7.337  -28.703 16.401  1.00 39.18 131 A 1 
ATOM 994  C CA    . HIS A 1 131 ? -7.785  -30.015 16.896  1.00 38.99 131 A 1 
ATOM 995  C C     . HIS A 1 131 ? -7.130  -31.227 16.219  1.00 35.74 131 A 1 
ATOM 996  O O     . HIS A 1 131 ? -6.774  -32.185 16.906  1.00 33.52 131 A 1 
ATOM 997  C CB    . HIS A 1 131 ? -9.318  -30.097 16.834  1.00 37.39 131 A 1 
ATOM 998  C CG    . HIS A 1 131 ? -9.990  -29.553 18.068  1.00 35.32 131 A 1 
ATOM 999  N ND1   . HIS A 1 131 ? -9.959  -28.261 18.520  1.00 34.76 131 A 1 
ATOM 1000 C CD2   . HIS A 1 131 ? -10.717 -30.265 18.980  1.00 34.77 131 A 1 
ATOM 1001 C CE1   . HIS A 1 131 ? -10.643 -28.191 19.672  1.00 34.50 131 A 1 
ATOM 1002 N NE2   . HIS A 1 131 ? -11.125 -29.389 19.985  1.00 32.93 131 A 1 
ATOM 1003 N N     . GLN A 1 132 ? -7.005  -31.259 14.895  1.00 35.08 132 A 1 
ATOM 1004 C CA    . GLN A 1 132 ? -6.814  -32.519 14.146  1.00 37.29 132 A 1 
ATOM 1005 C C     . GLN A 1 132 ? -5.410  -33.164 14.189  1.00 36.02 132 A 1 
ATOM 1006 O O     . GLN A 1 132 ? -5.138  -34.086 13.413  1.00 33.83 132 A 1 
ATOM 1007 C CB    . GLN A 1 132 ? -7.331  -32.367 12.711  1.00 36.88 132 A 1 
ATOM 1008 C CG    . GLN A 1 132 ? -8.853  -32.525 12.624  1.00 34.80 132 A 1 
ATOM 1009 C CD    . GLN A 1 132 ? -9.337  -32.628 11.178  1.00 30.07 132 A 1 
ATOM 1010 O OE1   . GLN A 1 132 ? -8.620  -32.375 10.224  1.00 28.91 132 A 1 
ATOM 1011 N NE2   . GLN A 1 132 ? -10.572 -33.014 10.968  1.00 25.56 132 A 1 
ATOM 1012 N N     . ARG A 1 133 ? -4.522  -32.779 15.097  1.00 33.31 133 A 1 
ATOM 1013 C CA    . ARG A 1 133 ? -3.213  -33.448 15.265  1.00 34.44 133 A 1 
ATOM 1014 C C     . ARG A 1 133 ? -3.269  -34.769 16.055  1.00 31.11 133 A 1 
ATOM 1015 O O     . ARG A 1 133 ? -2.301  -35.127 16.728  1.00 29.83 133 A 1 
ATOM 1016 C CB    . ARG A 1 133 ? -2.144  -32.480 15.790  1.00 34.57 133 A 1 
ATOM 1017 C CG    . ARG A 1 133 ? -1.565  -31.603 14.675  1.00 34.40 133 A 1 
ATOM 1018 C CD    . ARG A 1 133 ? -0.298  -30.923 15.196  1.00 35.20 133 A 1 
ATOM 1019 N NE    . ARG A 1 133 ? 0.360   -30.142 14.137  1.00 30.62 133 A 1 
ATOM 1020 C CZ    . ARG A 1 133 ? 1.537   -29.540 14.246  1.00 29.59 133 A 1 
ATOM 1021 N NH1   . ARG A 1 133 ? 2.236   -29.608 15.347  1.00 25.86 133 A 1 
ATOM 1022 N NH2   . ARG A 1 133 ? 2.013   -28.872 13.246  1.00 23.16 133 A 1 
ATOM 1023 N N     . MET A 1 134 ? -4.358  -35.526 15.961  1.00 30.75 134 A 1 
ATOM 1024 C CA    . MET A 1 134 ? -4.347  -36.906 16.458  1.00 31.40 134 A 1 
ATOM 1025 C C     . MET A 1 134 ? -3.494  -37.791 15.523  1.00 29.18 134 A 1 
ATOM 1026 O O     . MET A 1 134 ? -3.769  -37.827 14.323  1.00 27.52 134 A 1 
ATOM 1027 C CB    . MET A 1 134 ? -5.772  -37.446 16.616  1.00 31.32 134 A 1 
ATOM 1028 C CG    . MET A 1 134 ? -6.465  -36.863 17.851  1.00 29.39 134 A 1 
ATOM 1029 S SD    . MET A 1 134 ? -5.774  -37.409 19.448  1.00 26.75 134 A 1 
ATOM 1030 C CE    . MET A 1 134 ? -6.536  -39.037 19.590  1.00 25.46 134 A 1 
ATOM 1031 N N     . PRO A 1 135 ? -2.467  -38.487 16.018  1.00 32.01 135 A 1 
ATOM 1032 C CA    . PRO A 1 135 ? -1.627  -39.350 15.195  1.00 32.57 135 A 1 
ATOM 1033 C C     . PRO A 1 135 ? -2.414  -40.608 14.797  1.00 31.56 135 A 1 
ATOM 1034 O O     . PRO A 1 135 ? -2.622  -41.494 15.615  1.00 30.13 135 A 1 
ATOM 1035 C CB    . PRO A 1 135 ? -0.401  -39.650 16.062  1.00 30.82 135 A 1 
ATOM 1036 C CG    . PRO A 1 135 ? -0.941  -39.585 17.485  1.00 30.07 135 A 1 
ATOM 1037 C CD    . PRO A 1 135 ? -2.021  -38.499 17.405  1.00 35.62 135 A 1 
ATOM 1038 N N     . VAL A 1 136 ? -2.842  -40.695 13.538  1.00 30.47 136 A 1 
ATOM 1039 C CA    . VAL A 1 136 ? -3.479  -41.903 13.005  1.00 31.66 136 A 1 
ATOM 1040 C C     . VAL A 1 136 ? -2.431  -43.015 12.960  1.00 29.25 136 A 1 
ATOM 1041 O O     . VAL A 1 136 ? -1.524  -42.997 12.135  1.00 28.21 136 A 1 
ATOM 1042 C CB    . VAL A 1 136 ? -4.115  -41.670 11.623  1.00 30.77 136 A 1 
ATOM 1043 C CG1   . VAL A 1 136 ? -4.781  -42.950 11.097  1.00 30.05 136 A 1 
ATOM 1044 C CG2   . VAL A 1 136 ? -5.185  -40.584 11.697  1.00 37.27 136 A 1 
ATOM 1045 N N     . VAL A 1 137 ? -2.550  -43.971 13.868  1.00 31.32 137 A 1 
ATOM 1046 C CA    . VAL A 1 137 ? -1.661  -45.140 13.926  1.00 35.22 137 A 1 
ATOM 1047 C C     . VAL A 1 137 ? -1.909  -45.990 12.676  1.00 32.06 137 A 1 
ATOM 1048 O O     . VAL A 1 137 ? -3.024  -46.462 12.448  1.00 31.81 137 A 1 
ATOM 1049 C CB    . VAL A 1 137 ? -1.862  -45.954 15.209  1.00 33.67 137 A 1 
ATOM 1050 C CG1   . VAL A 1 137 ? -0.901  -47.147 15.268  1.00 32.18 137 A 1 
ATOM 1051 C CG2   . VAL A 1 137 ? -1.606  -45.093 16.455  1.00 37.45 137 A 1 
ATOM 1052 N N     . SER A 1 138 ? -0.882  -46.207 11.866  1.00 33.18 138 A 1 
ATOM 1053 C CA    . SER A 1 138 ? -0.950  -46.961 10.618  1.00 34.65 138 A 1 
ATOM 1054 C C     . SER A 1 138 ? -1.090  -48.471 10.889  1.00 33.05 138 A 1 
ATOM 1055 O O     . SER A 1 138 ? -0.093  -49.179 10.984  1.00 32.05 138 A 1 
ATOM 1056 C CB    . SER A 1 138 ? 0.294   -46.662 9.776   1.00 32.22 138 A 1 
ATOM 1057 O OG    . SER A 1 138 ? 1.473   -46.958 10.506  1.00 31.75 138 A 1 
ATOM 1058 N N     . HIS A 1 139 ? -2.327  -48.940 10.995  1.00 23.99 139 A 1 
ATOM 1059 C CA    . HIS A 1 139 ? -2.585  -50.381 11.085  1.00 27.56 139 A 1 
ATOM 1060 C C     . HIS A 1 139 ? -2.175  -51.092 9.774   1.00 25.32 139 A 1 
ATOM 1061 O O     . HIS A 1 139 ? -2.326  -50.516 8.689   1.00 24.14 139 A 1 
ATOM 1062 C CB    . HIS A 1 139 ? -4.038  -50.650 11.477  1.00 26.47 139 A 1 
ATOM 1063 C CG    . HIS A 1 139 ? -4.207  -50.716 12.971  1.00 25.68 139 A 1 
ATOM 1064 N ND1   . HIS A 1 139 ? -3.895  -51.790 13.779  1.00 27.66 139 A 1 
ATOM 1065 C CD2   . HIS A 1 139 ? -4.655  -49.723 13.800  1.00 28.90 139 A 1 
ATOM 1066 C CE1   . HIS A 1 139 ? -4.155  -51.444 15.045  1.00 27.33 139 A 1 
ATOM 1067 N NE2   . HIS A 1 139 ? -4.611  -50.194 15.109  1.00 27.21 139 A 1 
ATOM 1068 N N     . PRO A 1 140 ? -1.657  -52.349 9.848   1.00 33.67 140 A 1 
ATOM 1069 C CA    . PRO A 1 140 ? -1.085  -53.030 8.701   1.00 36.64 140 A 1 
ATOM 1070 C C     . PRO A 1 140 ? -2.150  -53.436 7.670   1.00 35.29 140 A 1 
ATOM 1071 O O     . PRO A 1 140 ? -3.247  -53.875 8.015   1.00 34.56 140 A 1 
ATOM 1072 C CB    . PRO A 1 140 ? -0.348  -54.250 9.279   1.00 33.70 140 A 1 
ATOM 1073 C CG    . PRO A 1 140 ? -1.110  -54.547 10.563  1.00 34.43 140 A 1 
ATOM 1074 C CD    . PRO A 1 140 ? -1.492  -53.149 11.053  1.00 42.48 140 A 1 
ATOM 1075 N N     . ALA A 1 141 ? -1.825  -53.314 6.390   1.00 29.52 141 A 1 
ATOM 1076 C CA    . ALA A 1 141 ? -2.711  -53.632 5.268   1.00 29.86 141 A 1 
ATOM 1077 C C     . ALA A 1 141 ? -2.906  -55.157 5.115   1.00 27.51 141 A 1 
ATOM 1078 O O     . ALA A 1 141 ? -2.091  -55.834 4.495   1.00 27.31 141 A 1 
ATOM 1079 C CB    . ALA A 1 141 ? -2.136  -52.988 4.002   1.00 28.72 141 A 1 
ATOM 1080 N N     . VAL A 1 142 ? -3.999  -55.687 5.658   1.00 27.42 142 A 1 
ATOM 1081 C CA    . VAL A 1 142 ? -4.364  -57.103 5.486   1.00 32.42 142 A 1 
ATOM 1082 C C     . VAL A 1 142 ? -4.874  -57.327 4.054   1.00 29.79 142 A 1 
ATOM 1083 O O     . VAL A 1 142 ? -5.768  -56.623 3.584   1.00 29.65 142 A 1 
ATOM 1084 C CB    . VAL A 1 142 ? -5.382  -57.560 6.539   1.00 30.93 142 A 1 
ATOM 1085 C CG1   . VAL A 1 142 ? -5.716  -59.048 6.384   1.00 29.83 142 A 1 
ATOM 1086 C CG2   . VAL A 1 142 ? -4.835  -57.359 7.960   1.00 36.66 142 A 1 
ATOM 1087 N N     . ALA A 1 143 ? -4.330  -58.334 3.352   1.00 30.76 143 A 1 
ATOM 1088 C CA    . ALA A 1 143 ? -4.604  -58.631 1.945   1.00 33.94 143 A 1 
ATOM 1089 C C     . ALA A 1 143 ? -5.917  -59.413 1.748   1.00 31.53 143 A 1 
ATOM 1090 O O     . ALA A 1 143 ? -5.919  -60.640 1.705   1.00 32.16 143 A 1 
ATOM 1091 C CB    . ALA A 1 143 ? -3.384  -59.360 1.368   1.00 32.44 143 A 1 
ATOM 1092 N N     . ILE A 1 144 ? -7.053  -58.716 1.628   1.00 33.40 144 A 1 
ATOM 1093 C CA    . ILE A 1 144 ? -8.359  -59.351 1.394   1.00 36.25 144 A 1 
ATOM 1094 C C     . ILE A 1 144 ? -8.487  -59.802 -0.088  1.00 33.55 144 A 1 
ATOM 1095 O O     . ILE A 1 144 ? -8.096  -59.050 -0.973  1.00 32.01 144 A 1 
ATOM 1096 C CB    . ILE A 1 144 ? -9.511  -58.440 1.882   1.00 34.75 144 A 1 
ATOM 1097 C CG1   . ILE A 1 144 ? -9.362  -58.175 3.398   1.00 34.44 144 A 1 
ATOM 1098 C CG2   . ILE A 1 144 ? -10.888 -59.058 1.590   1.00 38.84 144 A 1 
ATOM 1099 C CD1   . ILE A 1 144 ? -10.416 -57.252 4.015   1.00 37.87 144 A 1 
ATOM 1100 N N     . PRO A 1 145 ? -8.986  -61.035 -0.386  1.00 33.85 145 A 1 
ATOM 1101 C CA    . PRO A 1 145 ? -8.848  -61.699 -1.685  1.00 37.28 145 A 1 
ATOM 1102 C C     . PRO A 1 145 ? -9.875  -61.253 -2.763  1.00 36.04 145 A 1 
ATOM 1103 O O     . PRO A 1 145 ? -10.887 -60.641 -2.443  1.00 35.40 145 A 1 
ATOM 1104 C CB    . PRO A 1 145 ? -8.960  -63.200 -1.360  1.00 34.85 145 A 1 
ATOM 1105 C CG    . PRO A 1 145 ? -9.915  -63.220 -0.177  1.00 35.06 145 A 1 
ATOM 1106 C CD    . PRO A 1 145 ? -9.481  -61.984 0.610   1.00 42.22 145 A 1 
ATOM 1107 N N     . PRO A 1 146 ? -9.679  -61.627 -4.049  1.00 32.19 146 A 1 
ATOM 1108 C CA    . PRO A 1 146 ? -10.420 -61.103 -5.201  1.00 34.70 146 A 1 
ATOM 1109 C C     . PRO A 1 146 ? -11.723 -61.876 -5.500  1.00 33.50 146 A 1 
ATOM 1110 O O     . PRO A 1 146 ? -11.746 -62.777 -6.333  1.00 32.67 146 A 1 
ATOM 1111 C CB    . PRO A 1 146 ? -9.409  -61.171 -6.352  1.00 32.33 146 A 1 
ATOM 1112 C CG    . PRO A 1 146 ? -8.637  -62.448 -6.054  1.00 32.89 146 A 1 
ATOM 1113 C CD    . PRO A 1 146 ? -8.545  -62.420 -4.518  1.00 40.74 146 A 1 
ATOM 1114 N N     . VAL A 1 147 ? -12.829 -61.545 -4.836  1.00 30.67 147 A 1 
ATOM 1115 C CA    . VAL A 1 147 ? -14.134 -62.218 -5.060  1.00 34.32 147 A 1 
ATOM 1116 C C     . VAL A 1 147 ? -14.763 -61.819 -6.418  1.00 32.06 147 A 1 
ATOM 1117 O O     . VAL A 1 147 ? -14.510 -60.735 -6.931  1.00 31.20 147 A 1 
ATOM 1118 C CB    . VAL A 1 147 ? -15.094 -62.012 -3.884  1.00 31.59 147 A 1 
ATOM 1119 C CG1   . VAL A 1 147 ? -16.289 -62.965 -3.974  1.00 30.99 147 A 1 
ATOM 1120 C CG2   . VAL A 1 147 ? -14.422 -62.300 -2.531  1.00 37.36 147 A 1 
ATOM 1121 N N     . SER A 1 148 ? -15.561 -62.740 -7.036  1.00 34.80 148 A 1 
ATOM 1122 C CA    . SER A 1 148 ? -15.736 -62.826 -8.492  1.00 36.12 148 A 1 
ATOM 1123 C C     . SER A 1 148 ? -16.969 -62.144 -9.153  1.00 33.96 148 A 1 
ATOM 1124 O O     . SER A 1 148 ? -16.913 -60.949 -9.416  1.00 33.21 148 A 1 
ATOM 1125 C CB    . SER A 1 148 ? -15.534 -64.292 -8.905  1.00 33.65 148 A 1 
ATOM 1126 O OG    . SER A 1 148 ? -16.510 -65.124 -8.294  1.00 30.93 148 A 1 
ATOM 1127 N N     . LEU A 1 149 ? -18.054 -62.906 -9.540  1.00 26.41 149 A 1 
ATOM 1128 C CA    . LEU A 1 149 ? -18.485 -62.984 -10.958 1.00 29.88 149 A 1 
ATOM 1129 C C     . LEU A 1 149 ? -19.882 -62.459 -11.361 1.00 27.69 149 A 1 
ATOM 1130 O O     . LEU A 1 149 ? -20.016 -61.978 -12.477 1.00 26.19 149 A 1 
ATOM 1131 C CB    . LEU A 1 149 ? -18.411 -64.473 -11.387 1.00 27.39 149 A 1 
ATOM 1132 C CG    . LEU A 1 149 ? -17.275 -64.815 -12.369 1.00 26.24 149 A 1 
ATOM 1133 C CD1   . LEU A 1 149 ? -17.106 -66.336 -12.453 1.00 27.07 149 A 1 
ATOM 1134 C CD2   . LEU A 1 149 ? -17.539 -64.294 -13.771 1.00 31.06 149 A 1 
ATOM 1135 N N     . PHE A 1 150 ? -20.945 -62.770 -10.592 1.00 26.16 150 A 1 
ATOM 1136 C CA    . PHE A 1 150 ? -22.252 -63.188 -11.163 1.00 28.97 150 A 1 
ATOM 1137 C C     . PHE A 1 150 ? -23.095 -62.124 -11.927 1.00 26.87 150 A 1 
ATOM 1138 O O     . PHE A 1 150 ? -22.868 -60.926 -11.822 1.00 26.32 150 A 1 
ATOM 1139 C CB    . PHE A 1 150 ? -23.069 -63.926 -10.103 1.00 26.93 150 A 1 
ATOM 1140 C CG    . PHE A 1 150 ? -22.938 -65.431 -10.200 1.00 28.90 150 A 1 
ATOM 1141 C CD1   . PHE A 1 150 ? -23.808 -66.165 -11.032 1.00 32.43 150 A 1 
ATOM 1142 C CD2   . PHE A 1 150 ? -21.914 -66.097 -9.504  1.00 35.32 150 A 1 
ATOM 1143 C CE1   . PHE A 1 150 ? -23.665 -67.557 -11.150 1.00 31.52 150 A 1 
ATOM 1144 C CE2   . PHE A 1 150 ? -21.763 -67.495 -9.622  1.00 30.06 150 A 1 
ATOM 1145 C CZ    . PHE A 1 150 ? -22.641 -68.224 -10.444 1.00 29.64 150 A 1 
ATOM 1146 N N     . ALA A 1 151 ? -24.087 -62.605 -12.733 1.00 28.14 151 A 1 
ATOM 1147 C CA    . ALA A 1 151 ? -24.513 -61.957 -13.983 1.00 32.17 151 A 1 
ATOM 1148 C C     . ALA A 1 151 ? -26.039 -61.828 -14.299 1.00 29.59 151 A 1 
ATOM 1149 O O     . ALA A 1 151 ? -26.337 -61.488 -15.449 1.00 28.19 151 A 1 
ATOM 1150 C CB    . ALA A 1 151 ? -23.827 -62.756 -15.099 1.00 29.60 151 A 1 
ATOM 1151 N N     . GLU A 1 152 ? -26.969 -62.143 -13.422 1.00 27.72 152 A 1 
ATOM 1152 C CA    . GLU A 1 152 ? -28.360 -62.500 -13.791 1.00 30.01 152 A 1 
ATOM 1153 C C     . GLU A 1 152 ? -29.291 -61.356 -14.315 1.00 27.78 152 A 1 
ATOM 1154 O O     . GLU A 1 152 ? -28.921 -60.186 -14.335 1.00 27.10 152 A 1 
ATOM 1155 C CB    . GLU A 1 152 ? -29.016 -63.328 -12.665 1.00 28.48 152 A 1 
ATOM 1156 C CG    . GLU A 1 152 ? -28.545 -64.793 -12.712 1.00 27.91 152 A 1 
ATOM 1157 C CD    . GLU A 1 152 ? -29.292 -65.713 -11.741 1.00 29.32 152 A 1 
ATOM 1158 O OE1   . GLU A 1 152 ? -29.379 -66.916 -12.059 1.00 28.68 152 A 1 
ATOM 1159 O OE2   . GLU A 1 152 ? -29.712 -65.217 -10.663 1.00 30.60 152 A 1 
ATOM 1160 N N     . ALA A 1 153 ? -30.520 -61.754 -14.807 1.00 25.10 153 A 1 
ATOM 1161 C CA    . ALA A 1 153 ? -31.068 -61.242 -16.070 1.00 27.80 153 A 1 
ATOM 1162 C C     . ALA A 1 153 ? -32.561 -60.805 -16.154 1.00 25.68 153 A 1 
ATOM 1163 O O     . ALA A 1 153 ? -32.985 -60.441 -17.247 1.00 25.13 153 A 1 
ATOM 1164 C CB    . ALA A 1 153 ? -30.804 -62.351 -17.101 1.00 26.36 153 A 1 
ATOM 1165 N N     . GLU A 1 154 ? -33.394 -60.929 -15.147 1.00 29.21 154 A 1 
ATOM 1166 C CA    . GLU A 1 154 ? -34.876 -60.828 -15.229 1.00 32.62 154 A 1 
ATOM 1167 C C     . GLU A 1 154 ? -35.457 -59.405 -15.517 1.00 30.16 154 A 1 
ATOM 1168 O O     . GLU A 1 154 ? -34.767 -58.412 -15.310 1.00 29.49 154 A 1 
ATOM 1169 C CB    . GLU A 1 154 ? -35.470 -61.353 -13.908 1.00 31.01 154 A 1 
ATOM 1170 C CG    . GLU A 1 154 ? -35.351 -62.864 -13.702 1.00 29.58 154 A 1 
ATOM 1171 C CD    . GLU A 1 154 ? -36.350 -63.392 -12.663 1.00 29.68 154 A 1 
ATOM 1172 O OE1   . GLU A 1 154 ? -36.790 -64.553 -12.817 1.00 27.78 154 A 1 
ATOM 1173 O OE2   . GLU A 1 154 ? -36.740 -62.612 -11.753 1.00 30.48 154 A 1 
ATOM 1174 N N     . ALA A 1 155 ? -36.767 -59.191 -15.897 1.00 25.54 155 A 1 
ATOM 1175 C CA    . ALA A 1 155 ? -37.686 -59.871 -16.834 1.00 27.85 155 A 1 
ATOM 1176 C C     . ALA A 1 155 ? -38.916 -59.005 -17.250 1.00 25.66 155 A 1 
ATOM 1177 O O     . ALA A 1 155 ? -39.126 -58.781 -18.437 1.00 24.91 155 A 1 
ATOM 1178 C CB    . ALA A 1 155 ? -38.201 -61.204 -16.255 1.00 26.74 155 A 1 
ATOM 1179 N N     . THR A 1 156 ? -39.844 -58.639 -16.348 1.00 33.32 156 A 1 
ATOM 1180 C CA    . THR A 1 156 ? -41.288 -58.310 -16.587 1.00 35.39 156 A 1 
ATOM 1181 C C     . THR A 1 156 ? -41.660 -56.828 -16.324 1.00 32.11 156 A 1 
ATOM 1182 O O     . THR A 1 156 ? -40.782 -56.069 -15.956 1.00 31.02 156 A 1 
ATOM 1183 C CB    . THR A 1 156 ? -42.136 -59.249 -15.708 1.00 32.03 156 A 1 
ATOM 1184 O OG1   . THR A 1 156 ? -41.809 -59.075 -14.347 1.00 30.96 156 A 1 
ATOM 1185 C CG2   . THR A 1 156 ? -41.969 -60.727 -16.033 1.00 35.41 156 A 1 
ATOM 1186 N N     . ALA A 1 157 ? -42.906 -56.284 -16.424 1.00 26.05 157 A 1 
ATOM 1187 C CA    . ALA A 1 157 ? -44.163 -56.516 -17.179 1.00 26.79 157 A 1 
ATOM 1188 C C     . ALA A 1 157 ? -45.003 -55.182 -17.198 1.00 24.45 157 A 1 
ATOM 1189 O O     . ALA A 1 157 ? -44.439 -54.141 -16.914 1.00 23.71 157 A 1 
ATOM 1190 C CB    . ALA A 1 157 ? -44.934 -57.701 -16.566 1.00 26.14 157 A 1 
ATOM 1191 N N     . PRO A 1 158 ? -46.344 -55.127 -17.543 1.00 25.63 158 A 1 
ATOM 1192 C CA    . PRO A 1 158 ? -46.825 -54.112 -18.510 1.00 28.09 158 A 1 
ATOM 1193 C C     . PRO A 1 158 ? -47.914 -53.073 -18.099 1.00 27.07 158 A 1 
ATOM 1194 O O     . PRO A 1 158 ? -48.517 -52.499 -19.004 1.00 26.00 158 A 1 
ATOM 1195 C CB    . PRO A 1 158 ? -47.403 -55.025 -19.594 1.00 25.55 158 A 1 
ATOM 1196 C CG    . PRO A 1 158 ? -48.154 -56.075 -18.787 1.00 25.91 158 A 1 
ATOM 1197 C CD    . PRO A 1 158 ? -47.276 -56.222 -17.545 1.00 32.32 158 A 1 
ATOM 1198 N N     . VAL A 1 159 ? -48.323 -52.944 -16.847 1.00 24.05 159 A 1 
ATOM 1199 C CA    . VAL A 1 159 ? -49.721 -52.617 -16.417 1.00 28.27 159 A 1 
ATOM 1200 C C     . VAL A 1 159 ? -50.294 -51.219 -16.831 1.00 26.80 159 A 1 
ATOM 1201 O O     . VAL A 1 159 ? -49.572 -50.264 -17.044 1.00 25.27 159 A 1 
ATOM 1202 C CB    . VAL A 1 159 ? -49.920 -52.894 -14.913 1.00 26.07 159 A 1 
ATOM 1203 C CG1   . VAL A 1 159 ? -51.393 -52.808 -14.489 1.00 24.73 159 A 1 
ATOM 1204 C CG2   . VAL A 1 159 ? -49.456 -54.296 -14.530 1.00 29.79 159 A 1 
ATOM 1205 N N     . LEU A 1 160 ? -51.650 -51.155 -16.951 1.00 28.51 160 A 1 
ATOM 1206 C CA    . LEU A 1 160 ? -52.551 -50.236 -17.700 1.00 32.96 160 A 1 
ATOM 1207 C C     . LEU A 1 160 ? -52.554 -48.707 -17.383 1.00 30.70 160 A 1 
ATOM 1208 O O     . LEU A 1 160 ? -51.671 -48.035 -17.909 1.00 29.73 160 A 1 
ATOM 1209 C CB    . LEU A 1 160 ? -53.952 -50.884 -17.651 1.00 31.19 160 A 1 
ATOM 1210 C CG    . LEU A 1 160 ? -54.084 -52.178 -18.479 1.00 30.06 160 A 1 
ATOM 1211 C CD1   . LEU A 1 160 ? -55.307 -52.974 -18.006 1.00 31.59 160 A 1 
ATOM 1212 C CD2   . LEU A 1 160 ? -54.264 -51.873 -19.955 1.00 36.67 160 A 1 
ATOM 1213 N N     . GLY A 1 161 ? -53.460 -47.998 -16.668 1.00 28.12 161 A 1 
ATOM 1214 C CA    . GLY A 1 161 ? -54.894 -48.195 -16.377 1.00 32.09 161 A 1 
ATOM 1215 C C     . GLY A 1 161 ? -55.828 -46.972 -16.649 1.00 30.44 161 A 1 
ATOM 1216 O O     . GLY A 1 161 ? -56.232 -46.764 -17.785 1.00 28.90 161 A 1 
ATOM 1217 N N     . ARG A 1 162 ? -56.270 -46.198 -15.634 1.00 25.88 162 A 1 
ATOM 1218 C CA    . ARG A 1 162 ? -57.512 -45.348 -15.599 1.00 32.61 162 A 1 
ATOM 1219 C C     . ARG A 1 162 ? -57.253 -43.861 -15.198 1.00 30.66 162 A 1 
ATOM 1220 O O     . ARG A 1 162 ? -56.135 -43.584 -14.789 1.00 28.98 162 A 1 
ATOM 1221 C CB    . ARG A 1 162 ? -58.444 -45.998 -14.563 1.00 30.63 162 A 1 
ATOM 1222 C CG    . ARG A 1 162 ? -59.500 -46.959 -15.122 1.00 30.26 162 A 1 
ATOM 1223 C CD    . ARG A 1 162 ? -60.474 -47.328 -13.999 1.00 29.79 162 A 1 
ATOM 1224 N NE    . ARG A 1 162 ? -61.648 -48.072 -14.472 1.00 29.40 162 A 1 
ATOM 1225 C CZ    . ARG A 1 162 ? -62.706 -48.405 -13.741 1.00 27.60 162 A 1 
ATOM 1226 N NH1   . ARG A 1 162 ? -62.772 -48.098 -12.476 1.00 26.25 162 A 1 
ATOM 1227 N NH2   . ARG A 1 162 ? -63.702 -49.034 -14.260 1.00 25.51 162 A 1 
ATOM 1228 N N     . LYS A 1 163 ? -58.212 -42.899 -15.194 1.00 22.73 163 A 1 
ATOM 1229 C CA    . LYS A 1 163 ? -59.561 -42.745 -15.826 1.00 31.31 163 A 1 
ATOM 1230 C C     . LYS A 1 163 ? -60.049 -41.267 -15.997 1.00 29.99 163 A 1 
ATOM 1231 O O     . LYS A 1 163 ? -60.057 -40.797 -17.126 1.00 28.39 163 A 1 
ATOM 1232 C CB    . LYS A 1 163 ? -60.633 -43.514 -15.020 1.00 29.15 163 A 1 
ATOM 1233 C CG    . LYS A 1 163 ? -61.980 -43.686 -15.748 1.00 27.25 163 A 1 
ATOM 1234 C CD    . LYS A 1 163 ? -63.136 -43.887 -14.765 1.00 25.68 163 A 1 
ATOM 1235 C CE    . LYS A 1 163 ? -64.499 -43.933 -15.469 1.00 23.50 163 A 1 
ATOM 1236 N NZ    . LYS A 1 163 ? -65.581 -43.599 -14.520 1.00 22.99 163 A 1 
ATOM 1237 N N     . GLU A 1 164 ? -60.591 -40.649 -14.960 1.00 26.40 164 A 1 
ATOM 1238 C CA    . GLU A 1 164 ? -61.578 -39.510 -14.911 1.00 29.78 164 A 1 
ATOM 1239 C C     . GLU A 1 164 ? -60.920 -38.163 -14.462 1.00 28.44 164 A 1 
ATOM 1240 O O     . GLU A 1 164 ? -59.721 -38.040 -14.708 1.00 28.23 164 A 1 
ATOM 1241 C CB    . GLU A 1 164 ? -62.746 -40.015 -14.032 1.00 28.96 164 A 1 
ATOM 1242 C CG    . GLU A 1 164 ? -63.757 -40.883 -14.817 1.00 28.53 164 A 1 
ATOM 1243 C CD    . GLU A 1 164 ? -64.453 -42.003 -14.039 1.00 29.07 164 A 1 
ATOM 1244 O OE1   . GLU A 1 164 ? -65.420 -42.557 -14.597 1.00 28.09 164 A 1 
ATOM 1245 O OE2   . GLU A 1 164 ? -63.945 -42.443 -12.992 1.00 30.33 164 A 1 
ATOM 1246 N N     . GLU A 1 165 ? -61.451 -37.073 -13.888 1.00 28.41 165 A 1 
ATOM 1247 C CA    . GLU A 1 165 ? -62.771 -36.399 -13.785 1.00 30.45 165 A 1 
ATOM 1248 C C     . GLU A 1 165 ? -62.521 -34.837 -13.764 1.00 28.91 165 A 1 
ATOM 1249 O O     . GLU A 1 165 ? -61.393 -34.437 -14.032 1.00 27.99 165 A 1 
ATOM 1250 C CB    . GLU A 1 165 ? -63.475 -36.897 -12.497 1.00 30.24 165 A 1 
ATOM 1251 C CG    . GLU A 1 165 ? -64.971 -37.230 -12.687 1.00 30.07 165 A 1 
ATOM 1252 C CD    . GLU A 1 165 ? -65.616 -37.872 -11.460 1.00 32.05 165 A 1 
ATOM 1253 O OE1   . GLU A 1 165 ? -66.533 -38.700 -11.667 1.00 31.24 165 A 1 
ATOM 1254 O OE2   . GLU A 1 165 ? -65.193 -37.572 -10.328 1.00 33.41 165 A 1 
ATOM 1255 N N     . ASP A 1 166 ? -63.370 -33.854 -13.402 1.00 26.13 166 A 1 
ATOM 1256 C CA    . ASP A 1 166 ? -64.612 -33.345 -14.001 1.00 29.05 166 A 1 
ATOM 1257 C C     . ASP A 1 166 ? -64.782 -31.790 -13.897 1.00 26.69 166 A 1 
ATOM 1258 O O     . ASP A 1 166 ? -65.003 -31.111 -14.898 1.00 25.42 166 A 1 
ATOM 1259 C CB    . ASP A 1 166 ? -65.807 -34.013 -13.294 1.00 28.00 166 A 1 
ATOM 1260 C CG    . ASP A 1 166 ? -67.177 -33.604 -13.850 1.00 25.74 166 A 1 
ATOM 1261 O OD1   . ASP A 1 166 ? -67.325 -33.602 -15.082 1.00 26.27 166 A 1 
ATOM 1262 O OD2   . ASP A 1 166 ? -68.064 -33.293 -13.028 1.00 26.88 166 A 1 
ATOM 1263 N N     . THR A 1 167 ? -64.743 -31.203 -12.693 1.00 26.33 167 A 1 
ATOM 1264 C CA    . THR A 1 167 ? -65.463 -29.972 -12.265 1.00 28.96 167 A 1 
ATOM 1265 C C     . THR A 1 167 ? -64.756 -28.608 -12.509 1.00 26.87 167 A 1 
ATOM 1266 O O     . THR A 1 167 ? -63.565 -28.573 -12.751 1.00 25.46 167 A 1 
ATOM 1267 C CB    . THR A 1 167 ? -65.790 -30.091 -10.766 1.00 27.16 167 A 1 
ATOM 1268 O OG1   . THR A 1 167 ? -64.618 -30.298 -10.009 1.00 27.03 167 A 1 
ATOM 1269 C CG2   . THR A 1 167 ? -66.742 -31.219 -10.446 1.00 30.64 167 A 1 
ATOM 1270 N N     . SER A 1 168 ? -65.421 -27.441 -12.387 1.00 28.09 168 A 1 
ATOM 1271 C CA    . SER A 1 168 ? -66.625 -26.859 -13.032 1.00 27.22 168 A 1 
ATOM 1272 C C     . SER A 1 168 ? -66.776 -25.317 -12.883 1.00 25.54 168 A 1 
ATOM 1273 O O     . SER A 1 168 ? -67.486 -24.721 -13.685 1.00 25.16 168 A 1 
ATOM 1274 C CB    . SER A 1 168 ? -67.929 -27.481 -12.502 1.00 26.71 168 A 1 
ATOM 1275 O OG    . SER A 1 168 ? -68.085 -27.262 -11.115 1.00 26.40 168 A 1 
ATOM 1276 N N     . TRP A 1 169 ? -66.266 -24.667 -11.846 1.00 32.47 169 A 1 
ATOM 1277 C CA    . TRP A 1 169 ? -66.950 -23.519 -11.205 1.00 30.41 169 A 1 
ATOM 1278 C C     . TRP A 1 169 ? -66.932 -22.127 -11.905 1.00 28.97 169 A 1 
ATOM 1279 O O     . TRP A 1 169 ? -66.311 -21.872 -12.915 1.00 26.97 169 A 1 
ATOM 1280 C CB    . TRP A 1 169 ? -66.533 -23.431 -9.717  1.00 29.14 169 A 1 
ATOM 1281 C CG    . TRP A 1 169 ? -67.285 -24.344 -8.802  1.00 26.88 169 A 1 
ATOM 1282 C CD1   . TRP A 1 169 ? -67.030 -25.657 -8.635  1.00 24.62 169 A 1 
ATOM 1283 C CD2   . TRP A 1 169 ? -68.439 -24.034 -7.945  1.00 25.97 169 A 1 
ATOM 1284 N NE1   . TRP A 1 169 ? -67.940 -26.206 -7.744  1.00 23.51 169 A 1 
ATOM 1285 C CE2   . TRP A 1 169 ? -68.817 -25.236 -7.296  1.00 23.54 169 A 1 
ATOM 1286 C CE3   . TRP A 1 169 ? -69.177 -22.882 -7.658  1.00 26.95 169 A 1 
ATOM 1287 C CZ2   . TRP A 1 169 ? -69.916 -25.288 -6.404  1.00 25.80 169 A 1 
ATOM 1288 C CZ3   . TRP A 1 169 ? -70.271 -22.921 -6.763  1.00 25.80 169 A 1 
ATOM 1289 C CH2   . TRP A 1 169 ? -70.630 -24.116 -6.150  1.00 26.32 169 A 1 
ATOM 1290 N N     . LEU A 1 170 ? -67.715 -21.254 -11.305 1.00 29.30 170 A 1 
ATOM 1291 C CA    . LEU A 1 170 ? -68.501 -20.064 -11.726 1.00 31.34 170 A 1 
ATOM 1292 C C     . LEU A 1 170 ? -67.761 -18.687 -11.578 1.00 29.79 170 A 1 
ATOM 1293 O O     . LEU A 1 170 ? -66.589 -18.675 -11.243 1.00 28.63 170 A 1 
ATOM 1294 C CB    . LEU A 1 170 ? -69.742 -20.146 -10.812 1.00 29.79 170 A 1 
ATOM 1295 C CG    . LEU A 1 170 ? -70.729 -21.292 -11.052 1.00 28.94 170 A 1 
ATOM 1296 C CD1   . LEU A 1 170 ? -71.685 -21.421 -9.857  1.00 31.41 170 A 1 
ATOM 1297 C CD2   . LEU A 1 170 ? -71.577 -21.069 -12.303 1.00 34.09 170 A 1 
ATOM 1298 N N     . LEU A 1 171 ? -68.303 -17.445 -11.738 1.00 28.18 171 A 1 
ATOM 1299 C CA    . LEU A 1 171 ? -69.563 -16.970 -12.370 1.00 30.70 171 A 1 
ATOM 1300 C C     . LEU A 1 171 ? -69.508 -15.496 -12.909 1.00 28.76 171 A 1 
ATOM 1301 O O     . LEU A 1 171 ? -69.561 -15.318 -14.121 1.00 27.04 171 A 1 
ATOM 1302 C CB    . LEU A 1 171 ? -70.741 -17.056 -11.359 1.00 29.57 171 A 1 
ATOM 1303 C CG    . LEU A 1 171 ? -72.067 -17.657 -11.898 1.00 29.00 171 A 1 
ATOM 1304 C CD1   . LEU A 1 171 ? -73.104 -17.715 -10.780 1.00 30.19 171 A 1 
ATOM 1305 C CD2   . LEU A 1 171 ? -72.667 -16.918 -13.070 1.00 32.62 171 A 1 
ATOM 1306 N N     . LEU A 1 172 ? -69.558 -14.475 -12.060 1.00 29.30 172 A 1 
ATOM 1307 C CA    . LEU A 1 172 ? -70.528 -13.340 -12.163 1.00 32.49 172 A 1 
ATOM 1308 C C     . LEU A 1 172 ? -70.117 -12.024 -12.892 1.00 30.73 172 A 1 
ATOM 1309 O O     . LEU A 1 172 ? -69.845 -12.063 -14.091 1.00 29.24 172 A 1 
ATOM 1310 C CB    . LEU A 1 172 ? -71.213 -13.148 -10.783 1.00 30.42 172 A 1 
ATOM 1311 C CG    . LEU A 1 172 ? -72.612 -13.763 -10.669 1.00 29.41 172 A 1 
ATOM 1312 C CD1   . LEU A 1 172 ? -73.084 -13.722 -9.217  1.00 30.56 172 A 1 
ATOM 1313 C CD2   . LEU A 1 172 ? -73.656 -13.052 -11.534 1.00 32.76 172 A 1 
ATOM 1314 N N     . SER A 1 173 ? -70.275 -10.826 -12.267 1.00 29.50 173 A 1 
ATOM 1315 C CA    . SER A 1 173 ? -70.928 -9.639  -12.890 1.00 32.44 173 A 1 
ATOM 1316 C C     . SER A 1 173 ? -70.296 -8.264  -12.486 1.00 30.01 173 A 1 
ATOM 1317 O O     . SER A 1 173 ? -69.256 -8.285  -11.851 1.00 28.77 173 A 1 
ATOM 1318 C CB    . SER A 1 173 ? -72.395 -9.731  -12.464 1.00 31.32 173 A 1 
ATOM 1319 O OG    . SER A 1 173 ? -72.515 -9.653  -11.051 1.00 31.47 173 A 1 
ATOM 1320 N N     . LYS A 1 174 ? -70.804 -7.012  -12.787 1.00 31.86 174 A 1 
ATOM 1321 C CA    . LYS A 1 174 ? -72.029 -6.552  -13.481 1.00 39.58 174 A 1 
ATOM 1322 C C     . LYS A 1 174 ? -71.920 -5.135  -14.157 1.00 37.92 174 A 1 
ATOM 1323 O O     . LYS A 1 174 ? -71.587 -5.075  -15.332 1.00 34.42 174 A 1 
ATOM 1324 C CB    . LYS A 1 174 ? -73.209 -6.542  -12.484 1.00 35.73 174 A 1 
ATOM 1325 C CG    . LYS A 1 174 ? -74.595 -6.673  -13.157 1.00 34.58 174 A 1 
ATOM 1326 C CD    . LYS A 1 174 ? -75.712 -6.462  -12.128 1.00 32.77 174 A 1 
ATOM 1327 C CE    . LYS A 1 174 ? -77.086 -6.420  -12.779 1.00 29.59 174 A 1 
ATOM 1328 N NZ    . LYS A 1 174 ? -77.823 -5.210  -12.392 1.00 28.29 174 A 1 
ATOM 1329 N N     . ASP A 1 175 ? -72.307 -4.056  -13.483 1.00 32.93 175 A 1 
ATOM 1330 C CA    . ASP A 1 175 ? -72.898 -2.747  -13.929 1.00 36.42 175 A 1 
ATOM 1331 C C     . ASP A 1 175 ? -71.932 -1.515  -13.838 1.00 32.95 175 A 1 
ATOM 1332 O O     . ASP A 1 175 ? -70.804 -1.688  -13.418 1.00 30.57 175 A 1 
ATOM 1333 C CB    . ASP A 1 175 ? -74.117 -2.509  -13.009 1.00 32.89 175 A 1 
ATOM 1334 C CG    . ASP A 1 175 ? -75.262 -3.511  -13.117 1.00 30.40 175 A 1 
ATOM 1335 O OD1   . ASP A 1 175 ? -75.529 -4.017  -14.222 1.00 30.89 175 A 1 
ATOM 1336 O OD2   . ASP A 1 175 ? -75.887 -3.796  -12.075 1.00 31.68 175 A 1 
ATOM 1337 N N     . SER A 1 176 ? -72.252 -0.228  -14.138 1.00 30.80 176 A 1 
ATOM 1338 C CA    . SER A 1 176 ? -73.244 0.412   -15.045 1.00 34.60 176 A 1 
ATOM 1339 C C     . SER A 1 176 ? -72.891 1.867   -15.505 1.00 33.20 176 A 1 
ATOM 1340 O O     . SER A 1 176 ? -72.378 2.021   -16.607 1.00 31.13 176 A 1 
ATOM 1341 C CB    . SER A 1 176 ? -74.666 0.419   -14.448 1.00 31.62 176 A 1 
ATOM 1342 O OG    . SER A 1 176 ? -74.718 1.060   -13.184 1.00 31.19 176 A 1 
ATOM 1343 N N     . ASP A 1 177 ? -73.253 2.937   -14.764 1.00 33.10 177 A 1 
ATOM 1344 C CA    . ASP A 1 177 ? -73.812 4.261   -15.193 1.00 36.64 177 A 1 
ATOM 1345 C C     . ASP A 1 177 ? -72.957 5.542   -14.852 1.00 33.70 177 A 1 
ATOM 1346 O O     . ASP A 1 177 ? -71.982 5.423   -14.139 1.00 31.60 177 A 1 
ATOM 1347 C CB    . ASP A 1 177 ? -75.183 4.339   -14.494 1.00 33.51 177 A 1 
ATOM 1348 C CG    . ASP A 1 177 ? -76.400 4.116   -15.382 1.00 30.98 177 A 1 
ATOM 1349 O OD1   . ASP A 1 177 ? -76.231 3.974   -16.610 1.00 31.86 177 A 1 
ATOM 1350 O OD2   . ASP A 1 177 ? -77.507 4.164   -14.818 1.00 32.97 177 A 1 
ATOM 1351 N N     . ASN A 1 178 ? -73.255 6.837   -15.157 1.00 29.34 178 A 1 
ATOM 1352 C CA    . ASN A 1 178 ? -74.055 7.503   -16.226 1.00 31.87 178 A 1 
ATOM 1353 C C     . ASN A 1 178 ? -73.730 9.024   -16.457 1.00 28.77 178 A 1 
ATOM 1354 O O     . ASN A 1 178 ? -73.505 9.443   -17.593 1.00 26.34 178 A 1 
ATOM 1355 C CB    . ASN A 1 178 ? -75.557 7.400   -15.872 1.00 29.66 178 A 1 
ATOM 1356 C CG    . ASN A 1 178 ? -76.525 7.654   -17.018 1.00 27.61 178 A 1 
ATOM 1357 O OD1   . ASN A 1 178 ? -76.243 8.273   -18.023 1.00 29.98 178 A 1 
ATOM 1358 N ND2   . ASN A 1 178 ? -77.743 7.167   -16.883 1.00 32.09 178 A 1 
ATOM 1359 N N     . HIS A 1 179 ? -73.857 9.905   -15.443 1.00 36.13 179 A 1 
ATOM 1360 C CA    . HIS A 1 179 ? -74.119 11.379  -15.486 1.00 40.36 179 A 1 
ATOM 1361 C C     . HIS A 1 179 ? -72.865 12.298  -15.338 1.00 37.92 179 A 1 
ATOM 1362 O O     . HIS A 1 179 ? -71.791 11.771  -15.099 1.00 35.37 179 A 1 
ATOM 1363 C CB    . HIS A 1 179 ? -75.136 11.638  -14.360 1.00 36.46 179 A 1 
ATOM 1364 C CG    . HIS A 1 179 ? -76.567 11.239  -14.649 1.00 35.88 179 A 1 
ATOM 1365 N ND1   . HIS A 1 179 ? -77.257 11.389  -15.834 1.00 35.48 179 A 1 
ATOM 1366 C CD2   . HIS A 1 179 ? -77.461 10.784  -13.720 1.00 36.07 179 A 1 
ATOM 1367 C CE1   . HIS A 1 179 ? -78.520 11.015  -15.623 1.00 33.61 179 A 1 
ATOM 1368 N NE2   . HIS A 1 179 ? -78.691 10.642  -14.352 1.00 35.32 179 A 1 
ATOM 1369 N N     . ASN A 1 180 ? -72.822 13.657  -15.345 1.00 32.73 180 A 1 
ATOM 1370 C CA    . ASN A 1 180 ? -73.589 14.858  -15.803 1.00 35.77 180 A 1 
ATOM 1371 C C     . ASN A 1 180 ? -72.622 16.102  -15.652 1.00 32.77 180 A 1 
ATOM 1372 O O     . ASN A 1 180 ? -71.532 15.908  -15.142 1.00 30.06 180 A 1 
ATOM 1373 C CB    . ASN A 1 180 ? -74.836 15.007  -14.896 1.00 33.40 180 A 1 
ATOM 1374 C CG    . ASN A 1 180 ? -76.141 15.345  -15.594 1.00 30.89 180 A 1 
ATOM 1375 O OD1   . ASN A 1 180 ? -76.195 15.807  -16.725 1.00 33.21 180 A 1 
ATOM 1376 N ND2   . ASN A 1 180 ? -77.250 15.160  -14.913 1.00 34.73 180 A 1 
ATOM 1377 N N     . ARG A 1 181 ? -72.792 17.430  -15.941 1.00 34.25 181 A 1 
ATOM 1378 C CA    . ARG A 1 181 ? -73.728 18.290  -16.697 1.00 39.10 181 A 1 
ATOM 1379 C C     . ARG A 1 181 ? -73.151 19.663  -17.195 1.00 36.17 181 A 1 
ATOM 1380 O O     . ARG A 1 181 ? -73.317 19.950  -18.369 1.00 32.79 181 A 1 
ATOM 1381 C CB    . ARG A 1 181 ? -74.943 18.630  -15.804 1.00 35.86 181 A 1 
ATOM 1382 C CG    . ARG A 1 181 ? -76.101 19.289  -16.575 1.00 34.12 181 A 1 
ATOM 1383 C CD    . ARG A 1 181 ? -77.256 19.628  -15.621 1.00 32.62 181 A 1 
ATOM 1384 N NE    . ARG A 1 181 ? -78.438 20.087  -16.363 1.00 31.62 181 A 1 
ATOM 1385 C CZ    . ARG A 1 181 ? -79.581 20.480  -15.829 1.00 28.93 181 A 1 
ATOM 1386 N NH1   . ARG A 1 181 ? -79.751 20.549  -14.539 1.00 28.26 181 A 1 
ATOM 1387 N NH2   . ARG A 1 181 ? -80.565 20.820  -16.591 1.00 28.60 181 A 1 
ATOM 1388 N N     . SER A 1 182 ? -72.648 20.596  -16.353 1.00 41.98 182 A 1 
ATOM 1389 C CA    . SER A 1 182 ? -72.612 22.075  -16.603 1.00 44.85 182 A 1 
ATOM 1390 C C     . SER A 1 182 ? -71.199 22.713  -16.543 1.00 43.12 182 A 1 
ATOM 1391 O O     . SER A 1 182 ? -70.265 22.013  -16.182 1.00 39.69 182 A 1 
ATOM 1392 C CB    . SER A 1 182 ? -73.547 22.745  -15.566 1.00 40.38 182 A 1 
ATOM 1393 O OG    . SER A 1 182 ? -73.116 22.498  -14.238 1.00 37.17 182 A 1 
ATOM 1394 N N     . GLY A 1 183 ? -70.916 24.044  -16.879 1.00 37.76 183 A 1 
ATOM 1395 C CA    . GLY A 1 183 ? -71.900 25.138  -17.073 1.00 38.85 183 A 1 
ATOM 1396 C C     . GLY A 1 183 ? -71.396 26.466  -17.737 1.00 36.49 183 A 1 
ATOM 1397 O O     . GLY A 1 183 ? -71.736 26.693  -18.892 1.00 34.03 183 A 1 
ATOM 1398 N N     . ASN A 1 184 ? -70.711 27.437  -17.041 1.00 38.41 184 A 1 
ATOM 1399 C CA    . ASN A 1 184 ? -71.008 28.875  -17.273 1.00 40.17 184 A 1 
ATOM 1400 C C     . ASN A 1 184 ? -69.861 29.885  -17.681 1.00 37.22 184 A 1 
ATOM 1401 O O     . ASN A 1 184 ? -69.059 29.598  -18.553 1.00 32.79 184 A 1 
ATOM 1402 C CB    . ASN A 1 184 ? -71.883 29.359  -16.094 1.00 35.74 184 A 1 
ATOM 1403 C CG    . ASN A 1 184 ? -73.163 30.072  -16.510 1.00 32.14 184 A 1 
ATOM 1404 O OD1   . ASN A 1 184 ? -73.583 30.065  -17.647 1.00 33.46 184 A 1 
ATOM 1405 N ND2   . ASN A 1 184 ? -73.838 30.680  -15.566 1.00 35.26 184 A 1 
ATOM 1406 N N     . ASN A 1 185 ? -69.917 31.098  -17.145 1.00 37.61 185 A 1 
ATOM 1407 C CA    . ASN A 1 185 ? -69.482 32.452  -17.616 1.00 39.43 185 A 1 
ATOM 1408 C C     . ASN A 1 185 ? -67.986 32.888  -17.385 1.00 36.45 185 A 1 
ATOM 1409 O O     . ASN A 1 185 ? -67.240 32.130  -16.809 1.00 32.33 185 A 1 
ATOM 1410 C CB    . ASN A 1 185 ? -70.443 33.399  -16.875 1.00 35.82 185 A 1 
ATOM 1411 C CG    . ASN A 1 185 ? -71.854 33.464  -17.431 1.00 31.58 185 A 1 
ATOM 1412 O OD1   . ASN A 1 185 ? -72.143 33.061  -18.539 1.00 32.86 185 A 1 
ATOM 1413 N ND2   . ASN A 1 185 ? -72.774 34.007  -16.668 1.00 33.91 185 A 1 
ATOM 1414 N N     . SER A 1 186 ? -67.449 34.115  -17.722 1.00 38.00 186 A 1 
ATOM 1415 C CA    . SER A 1 186 ? -67.884 35.207  -18.637 1.00 38.81 186 A 1 
ATOM 1416 C C     . SER A 1 186 ? -66.807 36.242  -19.098 1.00 36.67 186 A 1 
ATOM 1417 O O     . SER A 1 186 ? -66.636 36.404  -20.301 1.00 33.49 186 A 1 
ATOM 1418 C CB    . SER A 1 186 ? -69.047 36.031  -18.048 1.00 34.88 186 A 1 
ATOM 1419 O OG    . SER A 1 186 ? -68.749 36.515  -16.759 1.00 33.37 186 A 1 
ATOM 1420 N N     . SER A 1 187 ? -66.155 37.070  -18.257 1.00 39.21 187 A 1 
ATOM 1421 C CA    . SER A 1 187 ? -65.675 38.445  -18.615 1.00 40.86 187 A 1 
ATOM 1422 C C     . SER A 1 187 ? -64.267 38.808  -18.037 1.00 39.17 187 A 1 
ATOM 1423 O O     . SER A 1 187 ? -63.689 37.974  -17.369 1.00 36.53 187 A 1 
ATOM 1424 C CB    . SER A 1 187 ? -66.743 39.417  -18.094 1.00 36.97 187 A 1 
ATOM 1425 O OG    . SER A 1 187 ? -66.806 39.427  -16.679 1.00 35.07 187 A 1 
ATOM 1426 N N     . THR A 1 188 ? -63.617 39.988  -18.209 1.00 39.50 188 A 1 
ATOM 1427 C CA    . THR A 1 188 ? -63.681 41.134  -19.166 1.00 42.73 188 A 1 
ATOM 1428 C C     . THR A 1 188 ? -62.318 41.846  -19.432 1.00 41.72 188 A 1 
ATOM 1429 O O     . THR A 1 188 ? -61.905 41.932  -20.579 1.00 37.70 188 A 1 
ATOM 1430 C CB    . THR A 1 188 ? -64.599 42.300  -18.722 1.00 36.48 188 A 1 
ATOM 1431 O OG1   . THR A 1 188 ? -64.806 42.307  -17.318 1.00 34.13 188 A 1 
ATOM 1432 C CG2   . THR A 1 188 ? -65.951 42.327  -19.411 1.00 39.07 188 A 1 
ATOM 1433 N N     . SER A 1 189 ? -61.709 42.522  -18.455 1.00 37.08 189 A 1 
ATOM 1434 C CA    . SER A 1 189 ? -60.876 43.755  -18.611 1.00 38.37 189 A 1 
ATOM 1435 C C     . SER A 1 189 ? -59.414 43.617  -18.101 1.00 37.63 189 A 1 
ATOM 1436 O O     . SER A 1 189 ? -59.068 42.584  -17.572 1.00 35.23 189 A 1 
ATOM 1437 C CB    . SER A 1 189 ? -61.601 44.869  -17.839 1.00 34.76 189 A 1 
ATOM 1438 O OG    . SER A 1 189 ? -61.687 44.586  -16.456 1.00 32.48 189 A 1 
ATOM 1439 N N     . SER A 1 190 ? -58.492 44.613  -18.148 1.00 33.53 190 A 1 
ATOM 1440 C CA    . SER A 1 190 ? -58.296 45.823  -18.996 1.00 35.46 190 A 1 
ATOM 1441 C C     . SER A 1 190 ? -56.885 46.453  -18.861 1.00 34.39 190 A 1 
ATOM 1442 O O     . SER A 1 190 ? -56.185 46.612  -19.853 1.00 32.06 190 A 1 
ATOM 1443 C CB    . SER A 1 190 ? -59.298 46.935  -18.647 1.00 32.50 190 A 1 
ATOM 1444 O OG    . SER A 1 190 ? -59.049 48.123  -19.362 1.00 30.96 190 A 1 
ATOM 1445 N N     . SER A 1 191 ? -56.495 46.922  -17.683 1.00 35.83 191 A 1 
ATOM 1446 C CA    . SER A 1 191 ? -55.464 47.971  -17.438 1.00 39.06 191 A 1 
ATOM 1447 C C     . SER A 1 191 ? -54.060 47.431  -17.067 1.00 38.28 191 A 1 
ATOM 1448 O O     . SER A 1 191 ? -53.888 46.237  -16.990 1.00 36.06 191 A 1 
ATOM 1449 C CB    . SER A 1 191 ? -56.003 48.869  -16.321 1.00 34.78 191 A 1 
ATOM 1450 O OG    . SER A 1 191 ? -56.140 48.162  -15.106 1.00 32.66 191 A 1 
ATOM 1451 N N     . SER A 1 192 ? -53.041 48.252  -16.783 1.00 38.24 192 A 1 
ATOM 1452 C CA    . SER A 1 192 ? -52.379 49.323  -17.550 1.00 40.55 192 A 1 
ATOM 1453 C C     . SER A 1 192 ? -50.921 49.600  -17.107 1.00 40.12 192 A 1 
ATOM 1454 O O     . SER A 1 192 ? -50.040 49.523  -17.959 1.00 38.98 192 A 1 
ATOM 1455 C CB    . SER A 1 192 ? -53.143 50.664  -17.548 1.00 36.59 192 A 1 
ATOM 1456 O OG    . SER A 1 192 ? -53.070 51.320  -16.294 1.00 34.52 192 A 1 
ATOM 1457 N N     . GLN A 1 193 ? -50.660 50.003  -15.846 1.00 35.56 193 A 1 
ATOM 1458 C CA    . GLN A 1 193 ? -49.636 51.051  -15.613 1.00 37.43 193 A 1 
ATOM 1459 C C     . GLN A 1 193 ? -48.182 50.667  -15.248 1.00 36.32 193 A 1 
ATOM 1460 O O     . GLN A 1 193 ? -47.310 50.805  -16.100 1.00 34.49 193 A 1 
ATOM 1461 C CB    . GLN A 1 193 ? -50.183 52.090  -14.606 1.00 34.42 193 A 1 
ATOM 1462 C CG    . GLN A 1 193 ? -50.989 53.207  -15.261 1.00 34.12 193 A 1 
ATOM 1463 C CD    . GLN A 1 193 ? -51.467 54.240  -14.249 1.00 32.65 193 A 1 
ATOM 1464 O OE1   . GLN A 1 193 ? -51.646 54.008  -13.065 1.00 32.03 193 A 1 
ATOM 1465 N NE2   . GLN A 1 193 ? -51.720 55.457  -14.673 1.00 30.95 193 A 1 
ATOM 1466 N N     . TYR A 1 194 ? -47.905 50.457  -13.981 1.00 28.68 194 A 1 
ATOM 1467 C CA    . TYR A 1 194 ? -46.820 51.242  -13.368 1.00 31.02 194 A 1 
ATOM 1468 C C     . TYR A 1 194 ? -45.380 50.686  -13.472 1.00 29.12 194 A 1 
ATOM 1469 O O     . TYR A 1 194 ? -45.137 49.491  -13.475 1.00 27.40 194 A 1 
ATOM 1470 C CB    . TYR A 1 194 ? -47.175 51.638  -11.923 1.00 28.55 194 A 1 
ATOM 1471 C CG    . TYR A 1 194 ? -47.631 53.087  -11.782 1.00 28.13 194 A 1 
ATOM 1472 C CD1   . TYR A 1 194 ? -46.683 54.127  -11.686 1.00 27.91 194 A 1 
ATOM 1473 C CD2   . TYR A 1 194 ? -49.001 53.394  -11.769 1.00 28.85 194 A 1 
ATOM 1474 C CE1   . TYR A 1 194 ? -47.110 55.461  -11.588 1.00 27.29 194 A 1 
ATOM 1475 C CE2   . TYR A 1 194 ? -49.428 54.732  -11.672 1.00 26.61 194 A 1 
ATOM 1476 C CZ    . TYR A 1 194 ? -48.478 55.775  -11.588 1.00 27.03 194 A 1 
ATOM 1477 O OH    . TYR A 1 194 ? -48.893 57.074  -11.503 1.00 26.94 194 A 1 
ATOM 1478 N N     . PHE A 1 195 ? -44.428 51.621  -13.501 1.00 35.32 195 A 1 
ATOM 1479 C CA    . PHE A 1 195 ? -42.987 51.484  -13.828 1.00 36.02 195 A 1 
ATOM 1480 C C     . PHE A 1 195 ? -42.055 51.036  -12.678 1.00 35.09 195 A 1 
ATOM 1481 O O     . PHE A 1 195 ? -40.852 50.956  -12.891 1.00 33.72 195 A 1 
ATOM 1482 C CB    . PHE A 1 195 ? -42.535 52.860  -14.334 1.00 33.72 195 A 1 
ATOM 1483 C CG    . PHE A 1 195 ? -41.891 52.904  -15.705 1.00 33.94 195 A 1 
ATOM 1484 C CD1   . PHE A 1 195 ? -40.491 52.910  -15.836 1.00 34.31 195 A 1 
ATOM 1485 C CD2   . PHE A 1 195 ? -42.697 52.978  -16.861 1.00 34.95 195 A 1 
ATOM 1486 C CE1   . PHE A 1 195 ? -39.895 53.003  -17.106 1.00 31.91 195 A 1 
ATOM 1487 C CE2   . PHE A 1 195 ? -42.112 53.066  -18.128 1.00 29.46 195 A 1 
ATOM 1488 C CZ    . PHE A 1 195 ? -40.702 53.084  -18.251 1.00 28.80 195 A 1 
ATOM 1489 N N     . GLY A 1 196 ? -42.557 50.868  -11.454 1.00 37.44 196 A 1 
ATOM 1490 C CA    . GLY A 1 196 ? -41.904 51.102  -10.160 1.00 39.09 196 A 1 
ATOM 1491 C C     . GLY A 1 196 ? -40.425 50.698  -10.007 1.00 36.75 196 A 1 
ATOM 1492 O O     . GLY A 1 196 ? -40.049 49.560  -10.284 1.00 34.95 196 A 1 
ATOM 1493 N N     . GLU A 1 197 ? -39.631 51.614  -9.475  1.00 33.68 197 A 1 
ATOM 1494 C CA    . GLU A 1 197 ? -38.154 51.644  -9.428  1.00 36.57 197 A 1 
ATOM 1495 C C     . GLU A 1 197 ? -37.461 50.702  -8.419  1.00 34.03 197 A 1 
ATOM 1496 O O     . GLU A 1 197 ? -36.370 51.036  -7.978  1.00 32.41 197 A 1 
ATOM 1497 C CB    . GLU A 1 197 ? -37.703 53.081  -9.076  1.00 33.95 197 A 1 
ATOM 1498 C CG    . GLU A 1 197 ? -37.954 54.120  -10.160 1.00 31.97 197 A 1 
ATOM 1499 C CD    . GLU A 1 197 ? -37.513 55.515  -9.697  1.00 30.78 197 A 1 
ATOM 1500 O OE1   . GLU A 1 197 ? -36.732 56.149  -10.436 1.00 27.96 197 A 1 
ATOM 1501 O OE2   . GLU A 1 197 ? -37.998 55.954  -8.627  1.00 29.72 197 A 1 
ATOM 1502 N N     . VAL A 1 198 ? -38.068 49.641  -7.963  1.00 37.50 198 A 1 
ATOM 1503 C CA    . VAL A 1 198 ? -37.742 49.071  -6.640  1.00 39.98 198 A 1 
ATOM 1504 C C     . VAL A 1 198 ? -36.261 48.676  -6.467  1.00 37.35 198 A 1 
ATOM 1505 O O     . VAL A 1 198 ? -35.869 47.521  -6.691  1.00 36.50 198 A 1 
ATOM 1506 C CB    . VAL A 1 198 ? -38.701 47.928  -6.218  1.00 38.50 198 A 1 
ATOM 1507 C CG1   . VAL A 1 198 ? -38.490 47.564  -4.745  1.00 38.50 198 A 1 
ATOM 1508 C CG2   . VAL A 1 198 ? -40.169 48.335  -6.366  1.00 42.52 198 A 1 
ATOM 1509 N N     . ASP A 1 199 ? -35.496 49.659  -6.020  1.00 39.78 199 A 1 
ATOM 1510 C CA    . ASP A 1 199 ? -34.046 49.679  -5.846  1.00 42.03 199 A 1 
ATOM 1511 C C     . ASP A 1 199 ? -33.636 48.957  -4.545  1.00 39.01 199 A 1 
ATOM 1512 O O     . ASP A 1 199 ? -32.975 49.507  -3.668  1.00 38.55 199 A 1 
ATOM 1513 C CB    . ASP A 1 199 ? -33.617 51.157  -5.912  1.00 40.31 199 A 1 
ATOM 1514 C CG    . ASP A 1 199 ? -32.178 51.396  -6.384  1.00 37.19 199 A 1 
ATOM 1515 O OD1   . ASP A 1 199 ? -31.633 50.514  -7.078  1.00 37.09 199 A 1 
ATOM 1516 O OD2   . ASP A 1 199 ? -31.651 52.488  -6.068  1.00 37.25 199 A 1 
ATOM 1517 N N     . GLN A 1 200 ? -34.137 47.740  -4.355  1.00 29.39 200 A 1 
ATOM 1518 C CA    . GLN A 1 200 ? -33.939 47.008  -3.110  1.00 31.56 200 A 1 
ATOM 1519 C C     . GLN A 1 200 ? -32.460 46.627  -2.945  1.00 29.48 200 A 1 
ATOM 1520 O O     . GLN A 1 200 ? -31.993 45.610  -3.457  1.00 27.30 200 A 1 
ATOM 1521 C CB    . GLN A 1 200 ? -34.871 45.797  -2.982  1.00 30.37 200 A 1 
ATOM 1522 C CG    . GLN A 1 200 ? -36.256 46.207  -2.485  1.00 30.28 200 A 1 
ATOM 1523 C CD    . GLN A 1 200 ? -37.147 45.024  -2.070  1.00 27.71 200 A 1 
ATOM 1524 O OE1   . GLN A 1 200 ? -36.886 43.861  -2.321  1.00 27.52 200 A 1 
ATOM 1525 N NE2   . GLN A 1 200 ? -38.241 45.292  -1.407  1.00 25.84 200 A 1 
ATOM 1526 N N     . TYR A 1 201 ? -31.762 47.450  -2.159  1.00 34.35 201 A 1 
ATOM 1527 C CA    . TYR A 1 201 ? -30.452 47.170  -1.579  1.00 36.91 201 A 1 
ATOM 1528 C C     . TYR A 1 201 ? -30.497 45.846  -0.817  1.00 33.70 201 A 1 
ATOM 1529 O O     . TYR A 1 201 ? -30.927 45.786  0.335   1.00 32.81 201 A 1 
ATOM 1530 C CB    . TYR A 1 201 ? -30.031 48.318  -0.655  1.00 36.04 201 A 1 
ATOM 1531 C CG    . TYR A 1 201 ? -29.320 49.449  -1.345  1.00 36.17 201 A 1 
ATOM 1532 C CD1   . TYR A 1 201 ? -27.917 49.573  -1.232  1.00 35.11 201 A 1 
ATOM 1533 C CD2   . TYR A 1 201 ? -30.034 50.395  -2.113  1.00 34.83 201 A 1 
ATOM 1534 C CE1   . TYR A 1 201 ? -27.233 50.622  -1.870  1.00 32.53 201 A 1 
ATOM 1535 C CE2   . TYR A 1 201 ? -29.353 51.443  -2.757  1.00 31.46 201 A 1 
ATOM 1536 C CZ    . TYR A 1 201 ? -27.955 51.550  -2.626  1.00 32.21 201 A 1 
ATOM 1537 O OH    . TYR A 1 201 ? -27.291 52.570  -3.254  1.00 32.16 201 A 1 
ATOM 1538 N N     . PHE A 1 202 ? -30.075 44.776  -1.488  1.00 28.26 202 A 1 
ATOM 1539 C CA    . PHE A 1 202 ? -29.965 43.463  -0.856  1.00 28.96 202 A 1 
ATOM 1540 C C     . PHE A 1 202 ? -28.750 43.466  0.079   1.00 28.54 202 A 1 
ATOM 1541 O O     . PHE A 1 202 ? -27.610 43.304  -0.352  1.00 27.25 202 A 1 
ATOM 1542 C CB    . PHE A 1 202 ? -29.935 42.370  -1.925  1.00 28.25 202 A 1 
ATOM 1543 C CG    . PHE A 1 202 ? -30.888 41.223  -1.621  1.00 28.82 202 A 1 
ATOM 1544 C CD1   . PHE A 1 202 ? -30.460 40.130  -0.862  1.00 28.12 202 A 1 
ATOM 1545 C CD2   . PHE A 1 202 ? -32.214 41.295  -2.071  1.00 30.16 202 A 1 
ATOM 1546 C CE1   . PHE A 1 202 ? -31.350 39.092  -0.554  1.00 26.99 202 A 1 
ATOM 1547 C CE2   . PHE A 1 202 ? -33.109 40.263  -1.775  1.00 25.07 202 A 1 
ATOM 1548 C CZ    . PHE A 1 202 ? -32.683 39.151  -1.013  1.00 24.64 202 A 1 
ATOM 1549 N N     . ASP A 1 203 ? -29.016 43.737  1.352   1.00 39.71 203 A 1 
ATOM 1550 C CA    . ASP A 1 203 ? -27.985 43.985  2.355   1.00 42.06 203 A 1 
ATOM 1551 C C     . ASP A 1 203 ? -27.203 42.690  2.666   1.00 39.10 203 A 1 
ATOM 1552 O O     . ASP A 1 203 ? -27.685 41.781  3.336   1.00 37.64 203 A 1 
ATOM 1553 C CB    . ASP A 1 203 ? -28.631 44.652  3.578   1.00 39.79 203 A 1 
ATOM 1554 C CG    . ASP A 1 203 ? -27.650 45.449  4.434   1.00 36.18 203 A 1 
ATOM 1555 O OD1   . ASP A 1 203 ? -26.451 45.475  4.086   1.00 34.23 203 A 1 
ATOM 1556 O OD2   . ASP A 1 203 ? -28.107 46.008  5.457   1.00 34.32 203 A 1 
ATOM 1557 N N     . LEU A 1 204 ? -26.000 42.613  2.122   1.00 31.58 204 A 1 
ATOM 1558 C CA    . LEU A 1 204 ? -25.148 41.411  2.124   1.00 34.23 204 A 1 
ATOM 1559 C C     . LEU A 1 204 ? -24.469 41.129  3.483   1.00 32.09 204 A 1 
ATOM 1560 O O     . LEU A 1 204 ? -23.471 40.406  3.541   1.00 30.51 204 A 1 
ATOM 1561 C CB    . LEU A 1 204 ? -24.157 41.513  0.942   1.00 32.91 204 A 1 
ATOM 1562 C CG    . LEU A 1 204 ? -24.596 40.700  -0.293  1.00 31.79 204 A 1 
ATOM 1563 C CD1   . LEU A 1 204 ? -23.830 41.166  -1.538  1.00 32.75 204 A 1 
ATOM 1564 C CD2   . LEU A 1 204 ? -24.321 39.210  -0.107  1.00 35.43 204 A 1 
ATOM 1565 N N     . VAL A 1 205 ? -25.007 41.685  4.559   1.00 32.90 205 A 1 
ATOM 1566 C CA    . VAL A 1 205 ? -24.381 41.651  5.901   1.00 39.88 205 A 1 
ATOM 1567 C C     . VAL A 1 205 ? -24.219 40.233  6.453   1.00 38.06 205 A 1 
ATOM 1568 O O     . VAL A 1 205 ? -23.214 39.923  7.097   1.00 36.17 205 A 1 
ATOM 1569 C CB    . VAL A 1 205 ? -25.183 42.523  6.887   1.00 37.33 205 A 1 
ATOM 1570 C CG1   . VAL A 1 205 ? -24.547 42.557  8.282   1.00 35.44 205 A 1 
ATOM 1571 C CG2   . VAL A 1 205 ? -25.267 43.973  6.415   1.00 38.30 205 A 1 
ATOM 1572 N N     . GLY A 1 206 ? -25.198 39.380  6.200   1.00 38.23 206 A 1 
ATOM 1573 C CA    . GLY A 1 206 ? -25.355 38.144  6.981   1.00 38.91 206 A 1 
ATOM 1574 C C     . GLY A 1 206 ? -24.229 37.113  6.888   1.00 37.16 206 A 1 
ATOM 1575 O O     . GLY A 1 206 ? -24.066 36.313  7.811   1.00 34.83 206 A 1 
ATOM 1576 N N     . TYR A 1 207 ? -23.453 37.101  5.779   1.00 33.26 207 A 1 
ATOM 1577 C CA    . TYR A 1 207 ? -22.540 35.985  5.507   1.00 34.73 207 A 1 
ATOM 1578 C C     . TYR A 1 207 ? -21.248 35.994  6.347   1.00 32.96 207 A 1 
ATOM 1579 O O     . TYR A 1 207 ? -20.646 34.936  6.544   1.00 30.65 207 A 1 
ATOM 1580 C CB    . TYR A 1 207 ? -22.246 35.916  4.003   1.00 33.40 207 A 1 
ATOM 1581 C CG    . TYR A 1 207 ? -22.607 34.576  3.397   1.00 32.87 207 A 1 
ATOM 1582 C CD1   . TYR A 1 207 ? -21.668 33.525  3.357   1.00 31.32 207 A 1 
ATOM 1583 C CD2   . TYR A 1 207 ? -23.901 34.363  2.889   1.00 32.35 207 A 1 
ATOM 1584 C CE1   . TYR A 1 207 ? -22.015 32.275  2.822   1.00 29.14 207 A 1 
ATOM 1585 C CE2   . TYR A 1 207 ? -24.260 33.115  2.350   1.00 28.08 207 A 1 
ATOM 1586 C CZ    . TYR A 1 207 ? -23.308 32.068  2.314   1.00 29.49 207 A 1 
ATOM 1587 O OH    . TYR A 1 207 ? -23.658 30.847  1.782   1.00 30.55 207 A 1 
ATOM 1588 N N     . ASN A 1 208 ? -20.833 37.168  6.861   1.00 35.49 208 A 1 
ATOM 1589 C CA    . ASN A 1 208 ? -19.569 37.272  7.599   1.00 36.42 208 A 1 
ATOM 1590 C C     . ASN A 1 208 ? -19.578 36.556  8.959   1.00 33.73 208 A 1 
ATOM 1591 O O     . ASN A 1 208 ? -18.541 36.050  9.389   1.00 31.71 208 A 1 
ATOM 1592 C CB    . ASN A 1 208 ? -19.180 38.750  7.756   1.00 35.25 208 A 1 
ATOM 1593 C CG    . ASN A 1 208 ? -18.254 39.271  6.663   1.00 31.83 208 A 1 
ATOM 1594 O OD1   . ASN A 1 208 ? -17.764 38.557  5.810   1.00 33.15 208 A 1 
ATOM 1595 N ND2   . ASN A 1 208 ? -17.960 40.550  6.675   1.00 33.16 208 A 1 
ATOM 1596 N N     . SER A 1 209 ? -20.731 36.477  9.614   1.00 44.46 209 A 1 
ATOM 1597 C CA    . SER A 1 209 ? -20.821 35.956  10.988  1.00 48.31 209 A 1 
ATOM 1598 C C     . SER A 1 209 ? -20.355 34.500  11.133  1.00 48.37 209 A 1 
ATOM 1599 O O     . SER A 1 209 ? -19.827 34.121  12.177  1.00 44.55 209 A 1 
ATOM 1600 C CB    . SER A 1 209 ? -22.262 36.087  11.476  1.00 44.04 209 A 1 
ATOM 1601 O OG    . SER A 1 209 ? -22.388 35.682  12.816  1.00 39.24 209 A 1 
ATOM 1602 N N     . TYR A 1 210 ? -20.526 33.694  10.068  1.00 40.87 210 A 1 
ATOM 1603 C CA    . TYR A 1 210 ? -20.205 32.267  10.148  1.00 41.84 210 A 1 
ATOM 1604 C C     . TYR A 1 210 ? -18.689 31.981  10.129  1.00 40.16 210 A 1 
ATOM 1605 O O     . TYR A 1 210 ? -18.243 30.972  10.679  1.00 37.58 210 A 1 
ATOM 1606 C CB    . TYR A 1 210 ? -20.941 31.507  9.035   1.00 39.21 210 A 1 
ATOM 1607 C CG    . TYR A 1 210 ? -21.530 30.196  9.508   1.00 37.50 210 A 1 
ATOM 1608 C CD1   . TYR A 1 210 ? -20.755 29.017  9.496   1.00 36.62 210 A 1 
ATOM 1609 C CD2   . TYR A 1 210 ? -22.844 30.159  9.996   1.00 37.26 210 A 1 
ATOM 1610 C CE1   . TYR A 1 210 ? -21.294 27.812  9.965   1.00 33.30 210 A 1 
ATOM 1611 C CE2   . TYR A 1 210 ? -23.400 28.954  10.465  1.00 32.61 210 A 1 
ATOM 1612 C CZ    . TYR A 1 210 ? -22.616 27.781  10.448  1.00 34.94 210 A 1 
ATOM 1613 O OH    . TYR A 1 210 ? -23.151 26.603  10.912  1.00 34.06 210 A 1 
ATOM 1614 N N     . TYR A 1 211 ? -17.888 32.863  9.482   1.00 39.90 211 A 1 
ATOM 1615 C CA    . TYR A 1 211 ? -16.430 32.702  9.446   1.00 40.41 211 A 1 
ATOM 1616 C C     . TYR A 1 211 ? -15.770 33.020  10.790  1.00 37.84 211 A 1 
ATOM 1617 O O     . TYR A 1 211 ? -14.823 32.335  11.186  1.00 35.52 211 A 1 
ATOM 1618 C CB    . TYR A 1 211 ? -15.842 33.564  8.314   1.00 38.97 211 A 1 
ATOM 1619 C CG    . TYR A 1 211 ? -15.674 32.809  7.012   1.00 38.39 211 A 1 
ATOM 1620 C CD1   . TYR A 1 211 ? -14.490 32.088  6.768   1.00 37.99 211 A 1 
ATOM 1621 C CD2   . TYR A 1 211 ? -16.703 32.796  6.058   1.00 38.29 211 A 1 
ATOM 1622 C CE1   . TYR A 1 211 ? -14.329 31.359  5.580   1.00 35.24 211 A 1 
ATOM 1623 C CE2   . TYR A 1 211 ? -16.557 32.068  4.863   1.00 34.21 211 A 1 
ATOM 1624 C CZ    . TYR A 1 211 ? -15.362 31.351  4.621   1.00 35.04 211 A 1 
ATOM 1625 O OH    . TYR A 1 211 ? -15.212 30.638  3.457   1.00 33.91 211 A 1 
ATOM 1626 N N     . ASP A 1 212 ? -16.303 34.017  11.507  1.00 46.98 212 A 1 
ATOM 1627 C CA    . ASP A 1 212 ? -15.703 34.524  12.751  1.00 48.31 212 A 1 
ATOM 1628 C C     . ASP A 1 212 ? -15.765 33.479  13.888  1.00 45.52 212 A 1 
ATOM 1629 O O     . ASP A 1 212 ? -14.783 33.223  14.588  1.00 44.20 212 A 1 
ATOM 1630 C CB    . ASP A 1 212 ? -16.431 35.835  13.104  1.00 45.27 212 A 1 
ATOM 1631 C CG    . ASP A 1 212 ? -15.556 36.890  13.778  1.00 41.01 212 A 1 
ATOM 1632 O OD1   . ASP A 1 212 ? -14.313 36.743  13.744  1.00 40.19 212 A 1 
ATOM 1633 O OD2   . ASP A 1 212 ? -16.148 37.864  14.283  1.00 39.94 212 A 1 
ATOM 1634 N N     . SER A 1 213 ? -16.894 32.778  13.972  1.00 51.45 213 A 1 
ATOM 1635 C CA    . SER A 1 213 ? -17.089 31.695  14.966  1.00 54.19 213 A 1 
ATOM 1636 C C     . SER A 1 213 ? -16.070 30.549  14.822  1.00 55.52 213 A 1 
ATOM 1637 O O     . SER A 1 213 ? -15.691 29.924  15.816  1.00 51.22 213 A 1 
ATOM 1638 C CB    . SER A 1 213 ? -18.509 31.158  14.847  1.00 47.90 213 A 1 
ATOM 1639 O OG    . SER A 1 213 ? -18.748 30.171  15.834  1.00 42.94 213 A 1 
ATOM 1640 N N     . HIS A 1 214 ? -15.620 30.281  13.587  1.00 46.58 214 A 1 
ATOM 1641 C CA    . HIS A 1 214 ? -14.626 29.224  13.364  1.00 51.40 214 A 1 
ATOM 1642 C C     . HIS A 1 214 ? -13.189 29.648  13.719  1.00 50.48 214 A 1 
ATOM 1643 O O     . HIS A 1 214 ? -12.390 28.789  14.096  1.00 47.42 214 A 1 
ATOM 1644 C CB    . HIS A 1 214 ? -14.752 28.673  11.936  1.00 46.99 214 A 1 
ATOM 1645 C CG    . HIS A 1 214 ? -15.145 27.224  11.931  1.00 43.73 214 A 1 
ATOM 1646 N ND1   . HIS A 1 214 ? -14.386 26.170  12.392  1.00 39.51 214 A 1 
ATOM 1647 C CD2   . HIS A 1 214 ? -16.330 26.676  11.511  1.00 38.45 214 A 1 
ATOM 1648 C CE1   . HIS A 1 214 ? -15.087 25.050  12.255  1.00 35.52 214 A 1 
ATOM 1649 N NE2   . HIS A 1 214 ? -16.282 25.305  11.724  1.00 35.57 214 A 1 
ATOM 1650 N N     . MET A 1 215 ? -12.864 30.958  13.619  1.00 44.82 215 A 1 
ATOM 1651 C CA    . MET A 1 215 ? -11.579 31.463  14.128  1.00 45.74 215 A 1 
ATOM 1652 C C     . MET A 1 215 ? -11.506 31.348  15.650  1.00 45.19 215 A 1 
ATOM 1653 O O     . MET A 1 215 ? -10.522 30.825  16.165  1.00 43.03 215 A 1 
ATOM 1654 C CB    . MET A 1 215 ? -11.317 32.915  13.695  1.00 43.27 215 A 1 
ATOM 1655 C CG    . MET A 1 215 ? -10.786 33.020  12.261  1.00 40.07 215 A 1 
ATOM 1656 S SD    . MET A 1 215 ? -9.763  34.495  11.989  1.00 38.93 215 A 1 
ATOM 1657 C CE    . MET A 1 215 ? -9.455  34.368  10.222  1.00 35.19 215 A 1 
ATOM 1658 N N     . SER A 1 216 ? -12.571 31.764  16.359  1.00 54.75 216 A 1 
ATOM 1659 C CA    . SER A 1 216 ? -12.565 31.791  17.829  1.00 57.04 216 A 1 
ATOM 1660 C C     . SER A 1 216 ? -12.217 30.437  18.468  1.00 58.07 216 A 1 
ATOM 1661 O O     . SER A 1 216 ? -11.442 30.376  19.423  1.00 53.40 216 A 1 
ATOM 1662 C CB    . SER A 1 216 ? -13.909 32.301  18.359  1.00 51.28 216 A 1 
ATOM 1663 O OG    . SER A 1 216 ? -14.932 31.341  18.192  1.00 44.95 216 A 1 
ATOM 1664 N N     . ASN A 1 217 ? -12.715 29.341  17.887  1.00 42.50 217 A 1 
ATOM 1665 C CA    . ASN A 1 217 ? -12.378 27.999  18.361  1.00 44.20 217 A 1 
ATOM 1666 C C     . ASN A 1 217 ? -10.905 27.633  18.130  1.00 41.52 217 A 1 
ATOM 1667 O O     . ASN A 1 217 ? -10.323 26.891  18.920  1.00 39.81 217 A 1 
ATOM 1668 C CB    . ASN A 1 217 ? -13.309 26.981  17.676  1.00 42.27 217 A 1 
ATOM 1669 C CG    . ASN A 1 217 ? -14.540 26.644  18.509  1.00 38.39 217 A 1 
ATOM 1670 O OD1   . ASN A 1 217 ? -14.524 26.601  19.723  1.00 40.36 217 A 1 
ATOM 1671 N ND2   . ASN A 1 217 ? -15.641 26.339  17.877  1.00 40.46 217 A 1 
ATOM 1672 N N     . GLN A 1 218 ? -10.306 28.136  17.029  1.00 50.53 218 A 1 
ATOM 1673 C CA    . GLN A 1 218 ? -8.898  27.865  16.753  1.00 53.84 218 A 1 
ATOM 1674 C C     . GLN A 1 218 ? -7.984  28.700  17.668  1.00 56.07 218 A 1 
ATOM 1675 O O     . GLN A 1 218 ? -6.984  28.175  18.166  1.00 55.91 218 A 1 
ATOM 1676 C CB    . GLN A 1 218 ? -8.619  28.075  15.261  1.00 50.74 218 A 1 
ATOM 1677 C CG    . GLN A 1 218 ? -7.312  27.370  14.854  1.00 46.96 218 A 1 
ATOM 1678 C CD    . GLN A 1 218 ? -7.094  27.315  13.335  1.00 42.16 218 A 1 
ATOM 1679 O OE1   . GLN A 1 218 ? -7.684  27.984  12.524  1.00 41.74 218 A 1 
ATOM 1680 N NE2   . GLN A 1 218 ? -6.184  26.481  12.886  1.00 40.35 218 A 1 
ATOM 1681 N N     . GLU A 1 219 ? -8.382  29.954  17.963  1.00 57.28 219 A 1 
ATOM 1682 C CA    . GLU A 1 219 ? -7.719  30.788  18.966  1.00 59.34 219 A 1 
ATOM 1683 C C     . GLU A 1 219 ? -7.859  30.213  20.378  1.00 58.14 219 A 1 
ATOM 1684 O O     . GLU A 1 219 ? -6.864  30.146  21.093  1.00 58.92 219 A 1 
ATOM 1685 C CB    . GLU A 1 219 ? -8.234  32.229  18.913  1.00 56.69 219 A 1 
ATOM 1686 C CG    . GLU A 1 219 ? -7.765  32.959  17.650  1.00 50.74 219 A 1 
ATOM 1687 C CD    . GLU A 1 219 ? -8.039  34.464  17.706  1.00 47.72 219 A 1 
ATOM 1688 O OE1   . GLU A 1 219 ? -7.181  35.210  17.186  1.00 43.11 219 A 1 
ATOM 1689 O OE2   . GLU A 1 219 ? -9.076  34.845  18.289  1.00 43.12 219 A 1 
ATOM 1690 N N     . GLN A 1 220 ? -9.049  29.717  20.763  1.00 56.97 220 A 1 
ATOM 1691 C CA    . GLN A 1 220 ? -9.221  29.035  22.049  1.00 58.86 220 A 1 
ATOM 1692 C C     . GLN A 1 220 ? -8.294  27.827  22.187  1.00 59.12 220 A 1 
ATOM 1693 O O     . GLN A 1 220 ? -7.707  27.632  23.255  1.00 60.13 220 A 1 
ATOM 1694 C CB    . GLN A 1 220 ? -10.667 28.583  22.255  1.00 57.22 220 A 1 
ATOM 1695 C CG    . GLN A 1 220 ? -11.532 29.701  22.863  1.00 52.23 220 A 1 
ATOM 1696 C CD    . GLN A 1 220 ? -12.932 29.210  23.264  1.00 48.71 220 A 1 
ATOM 1697 O OE1   . GLN A 1 220 ? -13.393 28.140  22.909  1.00 46.75 220 A 1 
ATOM 1698 N NE2   . GLN A 1 220 ? -13.650 29.981  24.058  1.00 42.87 220 A 1 
ATOM 1699 N N     . TYR A 1 221 ? -8.123  27.031  21.115  1.00 50.93 221 A 1 
ATOM 1700 C CA    . TYR A 1 221 ? -7.234  25.871  21.169  1.00 49.27 221 A 1 
ATOM 1701 C C     . TYR A 1 221 ? -5.758  26.290  21.319  1.00 46.02 221 A 1 
ATOM 1702 O O     . TYR A 1 221 ? -5.033  25.718  22.135  1.00 46.42 221 A 1 
ATOM 1703 C CB    . TYR A 1 221 ? -7.449  24.999  19.927  1.00 48.22 221 A 1 
ATOM 1704 C CG    . TYR A 1 221 ? -7.320  23.523  20.225  1.00 45.00 221 A 1 
ATOM 1705 C CD1   . TYR A 1 221 ? -6.061  22.888  20.240  1.00 44.08 221 A 1 
ATOM 1706 C CD2   . TYR A 1 221 ? -8.476  22.768  20.544  1.00 43.68 221 A 1 
ATOM 1707 C CE1   . TYR A 1 221 ? -5.951  21.531  20.562  1.00 38.60 221 A 1 
ATOM 1708 C CE2   . TYR A 1 221 ? -8.377  21.410  20.866  1.00 38.44 221 A 1 
ATOM 1709 C CZ    . TYR A 1 221 ? -7.115  20.797  20.874  1.00 40.91 221 A 1 
ATOM 1710 O OH    . TYR A 1 221 ? -7.012  19.457  21.192  1.00 38.10 221 A 1 
ATOM 1711 N N     . VAL A 1 222 ? -5.336  27.341  20.588  1.00 66.45 222 A 1 
ATOM 1712 C CA    . VAL A 1 222 ? -3.984  27.923  20.720  1.00 66.60 222 A 1 
ATOM 1713 C C     . VAL A 1 222 ? -3.794  28.528  22.115  1.00 64.90 222 A 1 
ATOM 1714 O O     . VAL A 1 222 ? -2.742  28.337  22.721  1.00 68.64 222 A 1 
ATOM 1715 C CB    . VAL A 1 222 ? -3.707  28.950  19.614  1.00 65.63 222 A 1 
ATOM 1716 C CG1   . VAL A 1 222 ? -2.377  29.697  19.814  1.00 58.27 222 A 1 
ATOM 1717 C CG2   . VAL A 1 222 ? -3.609  28.264  18.245  1.00 63.73 222 A 1 
ATOM 1718 N N     . MET A 1 223 ? -4.816  29.221  22.652  1.00 69.78 223 A 1 
ATOM 1719 C CA    . MET A 1 223 ? -4.765  29.823  23.978  1.00 69.33 223 A 1 
ATOM 1720 C C     . MET A 1 223 ? -4.713  28.765  25.085  1.00 69.07 223 A 1 
ATOM 1721 O O     . MET A 1 223 ? -3.951  28.922  26.032  1.00 71.14 223 A 1 
ATOM 1722 C CB    . MET A 1 223 ? -5.943  30.787  24.146  1.00 68.23 223 A 1 
ATOM 1723 C CG    . MET A 1 223 ? -5.747  31.735  25.335  1.00 62.01 223 A 1 
ATOM 1724 S SD    . MET A 1 223 ? -7.101  32.905  25.642  1.00 57.29 223 A 1 
ATOM 1725 C CE    . MET A 1 223 ? -7.057  33.900  24.126  1.00 49.93 223 A 1 
ATOM 1726 N N     . GLN A 1 224 ? -5.446  27.652  24.939  1.00 59.45 224 A 1 
ATOM 1727 C CA    . GLN A 1 224 ? -5.320  26.504  25.849  1.00 59.22 224 A 1 
ATOM 1728 C C     . GLN A 1 224 ? -3.925  25.877  25.781  1.00 58.37 224 A 1 
ATOM 1729 O O     . GLN A 1 224 ? -3.356  25.565  26.827  1.00 61.09 224 A 1 
ATOM 1730 C CB    . GLN A 1 224 ? -6.378  25.431  25.538  1.00 58.09 224 A 1 
ATOM 1731 C CG    . GLN A 1 224 ? -7.565  25.516  26.493  1.00 53.90 224 A 1 
ATOM 1732 C CD    . GLN A 1 224 ? -8.570  24.370  26.321  1.00 49.51 224 A 1 
ATOM 1733 O OE1   . GLN A 1 224 ? -8.566  23.620  25.364  1.00 46.60 224 A 1 
ATOM 1734 N NE2   . GLN A 1 224 ? -9.460  24.184  27.274  1.00 44.36 224 A 1 
ATOM 1735 N N     . GLU A 1 225 ? -3.356  25.713  24.575  1.00 58.36 225 A 1 
ATOM 1736 C CA    . GLU A 1 225 ? -2.007  25.153  24.431  1.00 59.51 225 A 1 
ATOM 1737 C C     . GLU A 1 225 ? -0.954  26.108  25.030  1.00 58.14 225 A 1 
ATOM 1738 O O     . GLU A 1 225 ? -0.035  25.668  25.710  1.00 59.79 225 A 1 
ATOM 1739 C CB    . GLU A 1 225 ? -1.747  24.802  22.954  1.00 57.44 225 A 1 
ATOM 1740 C CG    . GLU A 1 225 ? -0.649  23.729  22.790  1.00 52.27 225 A 1 
ATOM 1741 C CD    . GLU A 1 225 ? -0.424  23.259  21.340  1.00 48.64 225 A 1 
ATOM 1742 O OE1   . GLU A 1 225 ? 0.062   22.120  21.169  1.00 45.34 225 A 1 
ATOM 1743 O OE2   . GLU A 1 225 ? -0.706  24.025  20.398  1.00 45.85 225 A 1 
ATOM 1744 N N     . GLN A 1 226 ? -1.150  27.440  24.877  1.00 63.89 226 A 1 
ATOM 1745 C CA    . GLN A 1 226 ? -0.317  28.462  25.503  1.00 61.32 226 A 1 
ATOM 1746 C C     . GLN A 1 226 ? -0.461  28.488  27.030  1.00 60.32 226 A 1 
ATOM 1747 O O     . GLN A 1 226 ? 0.552   28.582  27.725  1.00 64.98 226 A 1 
ATOM 1748 C CB    . GLN A 1 226 ? -0.631  29.835  24.893  1.00 61.68 226 A 1 
ATOM 1749 C CG    . GLN A 1 226 ? 0.631   30.517  24.367  1.00 57.76 226 A 1 
ATOM 1750 C CD    . GLN A 1 226 ? 0.368   31.873  23.723  1.00 51.48 226 A 1 
ATOM 1751 O OE1   . GLN A 1 226 ? -0.692  32.456  23.818  1.00 50.48 226 A 1 
ATOM 1752 N NE2   . GLN A 1 226 ? 1.353   32.454  23.069  1.00 46.09 226 A 1 
ATOM 1753 N N     . GLN A 1 227 ? -1.687  28.388  27.573  1.00 70.01 227 A 1 
ATOM 1754 C CA    . GLN A 1 227 ? -1.923  28.265  29.006  1.00 68.73 227 A 1 
ATOM 1755 C C     . GLN A 1 227 ? -1.274  26.999  29.558  1.00 69.29 227 A 1 
ATOM 1756 O O     . GLN A 1 227 ? -0.610  27.068  30.595  1.00 71.19 227 A 1 
ATOM 1757 C CB    . GLN A 1 227 ? -3.420  28.259  29.324  1.00 68.38 227 A 1 
ATOM 1758 C CG    . GLN A 1 227 ? -3.996  29.677  29.365  1.00 63.06 227 A 1 
ATOM 1759 C CD    . GLN A 1 227 ? -5.487  29.700  29.750  1.00 56.72 227 A 1 
ATOM 1760 O OE1   . GLN A 1 227 ? -6.167  28.685  29.813  1.00 54.44 227 A 1 
ATOM 1761 N NE2   . GLN A 1 227 ? -6.033  30.850  30.035  1.00 49.63 227 A 1 
ATOM 1762 N N     . HIS A 1 228 ? -1.392  25.877  28.847  1.00 57.14 228 A 1 
ATOM 1763 C CA    . HIS A 1 228 ? -0.758  24.637  29.280  1.00 55.37 228 A 1 
ATOM 1764 C C     . HIS A 1 228 ? 0.773   24.742  29.253  1.00 49.35 228 A 1 
ATOM 1765 O O     . HIS A 1 228 ? 1.446   24.233  30.147  1.00 55.05 228 A 1 
ATOM 1766 C CB    . HIS A 1 228 ? -1.276  23.474  28.424  1.00 57.79 228 A 1 
ATOM 1767 C CG    . HIS A 1 228 ? -1.115  22.143  29.101  1.00 56.29 228 A 1 
ATOM 1768 N ND1   . HIS A 1 228 ? 0.053   21.566  29.522  1.00 50.50 228 A 1 
ATOM 1769 C CD2   . HIS A 1 228 ? -2.118  21.279  29.478  1.00 52.22 228 A 1 
ATOM 1770 C CE1   . HIS A 1 228 ? -0.225  20.400  30.133  1.00 47.51 228 A 1 
ATOM 1771 N NE2   . HIS A 1 228 ? -1.542  20.195  30.116  1.00 46.70 228 A 1 
ATOM 1772 N N     . LEU A 1 229 ? 1.335   25.468  28.267  1.00 53.95 229 A 1 
ATOM 1773 C CA    . LEU A 1 229 ? 2.773   25.755  28.203  1.00 51.03 229 A 1 
ATOM 1774 C C     . LEU A 1 229 ? 3.225   26.679  29.345  1.00 49.93 229 A 1 
ATOM 1775 O O     . LEU A 1 229 ? 4.254   26.424  29.972  1.00 50.68 229 A 1 
ATOM 1776 C CB    . LEU A 1 229 ? 3.130   26.350  26.836  1.00 51.96 229 A 1 
ATOM 1777 C CG    . LEU A 1 229 ? 4.558   25.987  26.408  1.00 50.00 229 A 1 
ATOM 1778 C CD1   . LEU A 1 229 ? 4.591   24.631  25.713  1.00 45.29 229 A 1 
ATOM 1779 C CD2   . LEU A 1 229 ? 5.142   27.026  25.450  1.00 54.63 229 A 1 
ATOM 1780 N N     . GLN A 1 230 ? 2.450   27.745  29.653  1.00 69.45 230 A 1 
ATOM 1781 C CA    . GLN A 1 230 ? 2.709   28.631  30.788  1.00 67.78 230 A 1 
ATOM 1782 C C     . GLN A 1 230 ? 2.596   27.890  32.117  1.00 67.12 230 A 1 
ATOM 1783 O O     . GLN A 1 230 ? 3.422   28.109  32.998  1.00 71.19 230 A 1 
ATOM 1784 C CB    . GLN A 1 230 ? 1.739   29.821  30.790  1.00 69.23 230 A 1 
ATOM 1785 C CG    . GLN A 1 230 ? 2.164   30.920  29.813  1.00 64.18 230 A 1 
ATOM 1786 C CD    . GLN A 1 230 ? 1.266   32.159  29.886  1.00 57.24 230 A 1 
ATOM 1787 O OE1   . GLN A 1 230 ? 0.261   32.209  30.580  1.00 53.07 230 A 1 
ATOM 1788 N NE2   . GLN A 1 230 ? 1.605   33.211  29.180  1.00 49.93 230 A 1 
ATOM 1789 N N     . GLN A 1 231 ? 1.609   27.001  32.240  1.00 67.90 231 A 1 
ATOM 1790 C CA    . GLN A 1 231 ? 1.432   26.212  33.461  1.00 68.14 231 A 1 
ATOM 1791 C C     . GLN A 1 231 ? 2.592   25.238  33.650  1.00 68.04 231 A 1 
ATOM 1792 O O     . GLN A 1 231 ? 3.144   25.166  34.752  1.00 70.08 231 A 1 
ATOM 1793 C CB    . GLN A 1 231 ? 0.053   25.561  33.440  1.00 67.81 231 A 1 
ATOM 1794 C CG    . GLN A 1 231 ? -0.265  24.876  34.776  1.00 61.87 231 A 1 
ATOM 1795 C CD    . GLN A 1 231 ? -1.720  25.023  35.230  1.00 56.52 231 A 1 
ATOM 1796 O OE1   . GLN A 1 231 ? -2.568  25.600  34.585  1.00 53.76 231 A 1 
ATOM 1797 N NE2   . GLN A 1 231 ? -2.027  24.520  36.403  1.00 49.27 231 A 1 
ATOM 1798 N N     . MET A 1 232 ? 3.048   24.598  32.586  1.00 72.65 232 A 1 
ATOM 1799 C CA    . MET A 1 232 ? 4.232   23.745  32.621  1.00 69.24 232 A 1 
ATOM 1800 C C     . MET A 1 232 ? 5.516   24.548  32.935  1.00 69.56 232 A 1 
ATOM 1801 O O     . MET A 1 232 ? 6.355   24.093  33.702  1.00 72.76 232 A 1 
ATOM 1802 C CB    . MET A 1 232 ? 4.343   23.001  31.286  1.00 67.81 232 A 1 
ATOM 1803 C CG    . MET A 1 232 ? 5.332   21.827  31.336  1.00 61.34 232 A 1 
ATOM 1804 S SD    . MET A 1 232 ? 5.582   20.970  29.747  1.00 58.04 232 A 1 
ATOM 1805 C CE    . MET A 1 232 ? 3.900   20.423  29.392  1.00 48.77 232 A 1 
ATOM 1806 N N     . GLN A 1 233 ? 5.656   25.778  32.388  1.00 62.26 233 A 1 
ATOM 1807 C CA    . GLN A 1 233 ? 6.750   26.688  32.766  1.00 59.13 233 A 1 
ATOM 1808 C C     . GLN A 1 233 ? 6.668   27.108  34.233  1.00 56.26 233 A 1 
ATOM 1809 O O     . GLN A 1 233 ? 7.700   27.201  34.897  1.00 63.04 233 A 1 
ATOM 1810 C CB    . GLN A 1 233 ? 6.758   27.934  31.880  1.00 61.65 233 A 1 
ATOM 1811 C CG    . GLN A 1 233 ? 7.407   27.663  30.510  1.00 58.86 233 A 1 
ATOM 1812 C CD    . GLN A 1 233 ? 7.463   28.916  29.635  1.00 53.44 233 A 1 
ATOM 1813 O OE1   . GLN A 1 233 ? 6.813   29.918  29.845  1.00 51.58 233 A 1 
ATOM 1814 N NE2   . GLN A 1 233 ? 8.272   28.898  28.590  1.00 48.63 233 A 1 
ATOM 1815 N N     . LYS A 1 234 ? 5.451   27.357  34.755  1.00 68.77 234 A 1 
ATOM 1816 C CA    . LYS A 1 234 ? 5.230   27.732  36.144  1.00 68.03 234 A 1 
ATOM 1817 C C     . LYS A 1 234 ? 5.544   26.575  37.102  1.00 67.60 234 A 1 
ATOM 1818 O O     . LYS A 1 234 ? 6.272   26.794  38.062  1.00 69.52 234 A 1 
ATOM 1819 C CB    . LYS A 1 234 ? 3.802   28.263  36.321  1.00 67.58 234 A 1 
ATOM 1820 C CG    . LYS A 1 234 ? 3.707   29.094  37.596  1.00 61.64 234 A 1 
ATOM 1821 C CD    . LYS A 1 234 ? 2.264   29.544  37.865  1.00 59.10 234 A 1 
ATOM 1822 C CE    . LYS A 1 234 ? 2.262   30.331  39.166  1.00 52.12 234 A 1 
ATOM 1823 N NZ    . LYS A 1 234 ? 0.917   30.456  39.726  1.00 46.73 234 A 1 
ATOM 1824 N N     . GLU A 1 235 ? 5.115   25.371  36.796  1.00 62.83 235 A 1 
ATOM 1825 C CA    . GLU A 1 235 ? 5.490   24.164  37.551  1.00 62.08 235 A 1 
ATOM 1826 C C     . GLU A 1 235 ? 7.007   23.938  37.531  1.00 58.53 235 A 1 
ATOM 1827 O O     . GLU A 1 235 ? 7.594   23.610  38.557  1.00 61.51 235 A 1 
ATOM 1828 C CB    . GLU A 1 235 ? 4.767   22.932  36.975  1.00 62.09 235 A 1 
ATOM 1829 C CG    . GLU A 1 235 ? 3.289   22.865  37.379  1.00 56.03 235 A 1 
ATOM 1830 C CD    . GLU A 1 235 ? 2.537   21.665  36.777  1.00 53.86 235 A 1 
ATOM 1831 O OE1   . GLU A 1 235 ? 1.338   21.526  37.107  1.00 46.64 235 A 1 
ATOM 1832 O OE2   . GLU A 1 235 ? 3.129   20.903  35.977  1.00 47.98 235 A 1 
ATOM 1833 N N     . TYR A 1 236 ? 7.670   24.185  36.378  1.00 55.61 236 A 1 
ATOM 1834 C CA    . TYR A 1 236 ? 9.120   24.086  36.298  1.00 49.92 236 A 1 
ATOM 1835 C C     . TYR A 1 236 ? 9.831   25.171  37.130  1.00 46.62 236 A 1 
ATOM 1836 O O     . TYR A 1 236 ? 10.829  24.873  37.803  1.00 45.78 236 A 1 
ATOM 1837 C CB    . TYR A 1 236 ? 9.550   24.133  34.823  1.00 47.88 236 A 1 
ATOM 1838 C CG    . TYR A 1 236 ? 10.958  23.608  34.593  1.00 44.59 236 A 1 
ATOM 1839 C CD1   . TYR A 1 236 ? 12.060  24.473  34.627  1.00 43.72 236 A 1 
ATOM 1840 C CD2   . TYR A 1 236 ? 11.160  22.230  34.369  1.00 45.35 236 A 1 
ATOM 1841 C CE1   . TYR A 1 236 ? 13.358  23.972  34.445  1.00 38.55 236 A 1 
ATOM 1842 C CE2   . TYR A 1 236 ? 12.445  21.722  34.183  1.00 38.55 236 A 1 
ATOM 1843 C CZ    . TYR A 1 236 ? 13.554  22.587  34.221  1.00 42.75 236 A 1 
ATOM 1844 O OH    . TYR A 1 236 ? 14.824  22.097  34.047  1.00 41.18 236 A 1 
ATOM 1845 N N     . ALA A 1 237 ? 9.297   26.412  37.133  1.00 67.98 237 A 1 
ATOM 1846 C CA    . ALA A 1 237 ? 9.802   27.503  37.970  1.00 67.10 237 A 1 
ATOM 1847 C C     . ALA A 1 237 ? 9.569   27.238  39.460  1.00 65.00 237 A 1 
ATOM 1848 O O     . ALA A 1 237 ? 10.471  27.464  40.265  1.00 68.28 237 A 1 
ATOM 1849 C CB    . ALA A 1 237 ? 9.173   28.818  37.510  1.00 68.19 237 A 1 
ATOM 1850 N N     . GLU A 1 238 ? 8.402   26.709  39.833  1.00 67.75 238 A 1 
ATOM 1851 C CA    . GLU A 1 238 ? 8.105   26.306  41.216  1.00 67.36 238 A 1 
ATOM 1852 C C     . GLU A 1 238 ? 9.003   25.150  41.674  1.00 64.78 238 A 1 
ATOM 1853 O O     . GLU A 1 238 ? 9.520   25.188  42.788  1.00 66.44 238 A 1 
ATOM 1854 C CB    . GLU A 1 238 ? 6.606   25.965  41.371  1.00 66.81 238 A 1 
ATOM 1855 C CG    . GLU A 1 238 ? 5.736   27.229  41.439  1.00 60.21 238 A 1 
ATOM 1856 C CD    . GLU A 1 238 ? 4.215   26.986  41.516  1.00 54.91 238 A 1 
ATOM 1857 O OE1   . GLU A 1 238 ? 3.459   27.991  41.486  1.00 49.88 238 A 1 
ATOM 1858 O OE2   . GLU A 1 238 ? 3.799   25.817  41.593  1.00 49.88 238 A 1 
ATOM 1859 N N     . GLN A 1 239 ? 9.292   24.185  40.814  1.00 61.98 239 A 1 
ATOM 1860 C CA    . GLN A 1 239 ? 10.273  23.133  41.113  1.00 59.83 239 A 1 
ATOM 1861 C C     . GLN A 1 239 ? 11.700  23.676  41.265  1.00 59.20 239 A 1 
ATOM 1862 O O     . GLN A 1 239 ? 12.437  23.198  42.137  1.00 61.11 239 A 1 
ATOM 1863 C CB    . GLN A 1 239 ? 10.263  22.043  40.043  1.00 60.18 239 A 1 
ATOM 1864 C CG    . GLN A 1 239 ? 9.113   21.051  40.237  1.00 56.16 239 A 1 
ATOM 1865 C CD    . GLN A 1 239 ? 9.169   19.867  39.265  1.00 51.09 239 A 1 
ATOM 1866 O OE1   . GLN A 1 239 ? 10.090  19.684  38.479  1.00 49.15 239 A 1 
ATOM 1867 N NE2   . GLN A 1 239 ? 8.193   18.993  39.309  1.00 45.05 239 A 1 
ATOM 1868 N N     . GLN A 1 240 ? 12.108  24.677  40.442  1.00 63.32 240 A 1 
ATOM 1869 C CA    . GLN A 1 240 ? 13.404  25.332  40.642  1.00 64.20 240 A 1 
ATOM 1870 C C     . GLN A 1 240 ? 13.429  26.116  41.955  1.00 63.23 240 A 1 
ATOM 1871 O O     . GLN A 1 240 ? 14.386  25.984  42.714  1.00 65.13 240 A 1 
ATOM 1872 C CB    . GLN A 1 240 ? 13.768  26.241  39.464  1.00 63.45 240 A 1 
ATOM 1873 C CG    . GLN A 1 240 ? 14.394  25.437  38.316  1.00 59.80 240 A 1 
ATOM 1874 C CD    . GLN A 1 240 ? 15.071  26.328  37.276  1.00 54.54 240 A 1 
ATOM 1875 O OE1   . GLN A 1 240 ? 14.643  27.410  36.939  1.00 52.80 240 A 1 
ATOM 1876 N NE2   . GLN A 1 240 ? 16.189  25.905  36.724  1.00 48.77 240 A 1 
ATOM 1877 N N     . MET A 1 241 ? 12.363  26.879  42.266  1.00 73.58 241 A 1 
ATOM 1878 C CA    . MET A 1 241 ? 12.278  27.689  43.478  1.00 72.11 241 A 1 
ATOM 1879 C C     . MET A 1 241 ? 12.263  26.811  44.747  1.00 70.26 241 A 1 
ATOM 1880 O O     . MET A 1 241 ? 12.961  27.125  45.712  1.00 71.74 241 A 1 
ATOM 1881 C CB    . MET A 1 241 ? 11.050  28.591  43.384  1.00 72.47 241 A 1 
ATOM 1882 C CG    . MET A 1 241 ? 11.130  29.778  44.339  1.00 64.01 241 A 1 
ATOM 1883 S SD    . MET A 1 241 ? 9.697   30.912  44.293  1.00 59.57 241 A 1 
ATOM 1884 C CE    . MET A 1 241 ? 9.755   31.479  42.574  1.00 51.43 241 A 1 
ATOM 1885 N N     . GLN A 1 242 ? 11.553  25.670  44.723  1.00 67.27 242 A 1 
ATOM 1886 C CA    . GLN A 1 242 ? 11.640  24.693  45.805  1.00 65.24 242 A 1 
ATOM 1887 C C     . GLN A 1 242 ? 13.050  24.116  45.967  1.00 62.09 242 A 1 
ATOM 1888 O O     . GLN A 1 242 ? 13.480  23.885  47.095  1.00 64.28 242 A 1 
ATOM 1889 C CB    . GLN A 1 242 ? 10.655  23.536  45.586  1.00 65.41 242 A 1 
ATOM 1890 C CG    . GLN A 1 242 ? 9.252   23.879  46.090  1.00 59.85 242 A 1 
ATOM 1891 C CD    . GLN A 1 242 ? 8.303   22.672  46.052  1.00 54.86 242 A 1 
ATOM 1892 O OE1   . GLN A 1 242 ? 8.551   21.635  45.467  1.00 51.71 242 A 1 
ATOM 1893 N NE2   . GLN A 1 242 ? 7.160   22.770  46.705  1.00 47.24 242 A 1 
ATOM 1894 N N     . LYS A 1 243 ? 13.775  23.938  44.854  1.00 51.49 243 A 1 
ATOM 1895 C CA    . LYS A 1 243 ? 15.146  23.440  44.915  1.00 51.30 243 A 1 
ATOM 1896 C C     . LYS A 1 243 ? 16.098  24.455  45.558  1.00 46.33 243 A 1 
ATOM 1897 O O     . LYS A 1 243 ? 16.869  24.070  46.442  1.00 47.54 243 A 1 
ATOM 1898 C CB    . LYS A 1 243 ? 15.609  23.012  43.523  1.00 51.41 243 A 1 
ATOM 1899 C CG    . LYS A 1 243 ? 16.251  21.627  43.592  1.00 49.70 243 A 1 
ATOM 1900 C CD    . LYS A 1 243 ? 16.759  21.229  42.204  1.00 48.68 243 A 1 
ATOM 1901 C CE    . LYS A 1 243 ? 17.380  19.844  42.303  1.00 43.00 243 A 1 
ATOM 1902 N NZ    . LYS A 1 243 ? 18.081  19.497  41.052  1.00 39.51 243 A 1 
ATOM 1903 N N     . GLU A 1 244 ? 15.994  25.756  45.189  1.00 62.14 244 A 1 
ATOM 1904 C CA    . GLU A 1 244 ? 16.766  26.829  45.830  1.00 60.85 244 A 1 
ATOM 1905 C C     . GLU A 1 244 ? 16.403  26.988  47.317  1.00 55.64 244 A 1 
ATOM 1906 O O     . GLU A 1 244 ? 17.282  27.235  48.145  1.00 56.48 244 A 1 
ATOM 1907 C CB    . GLU A 1 244 ? 16.556  28.165  45.104  1.00 59.78 244 A 1 
ATOM 1908 C CG    . GLU A 1 244 ? 17.316  28.245  43.780  1.00 54.23 244 A 1 
ATOM 1909 C CD    . GLU A 1 244 ? 17.262  29.646  43.134  1.00 52.11 244 A 1 
ATOM 1910 O OE1   . GLU A 1 244 ? 18.269  30.033  42.495  1.00 45.17 244 A 1 
ATOM 1911 O OE2   . GLU A 1 244 ? 16.211  30.312  43.253  1.00 45.77 244 A 1 
ATOM 1912 N N     . TYR A 1 245 ? 15.114  26.831  47.693  1.00 63.27 245 A 1 
ATOM 1913 C CA    . TYR A 1 245 ? 14.689  26.942  49.086  1.00 59.15 245 A 1 
ATOM 1914 C C     . TYR A 1 245 ? 15.298  25.841  49.966  1.00 53.72 245 A 1 
ATOM 1915 O O     . TYR A 1 245 ? 15.802  26.127  51.052  1.00 53.52 245 A 1 
ATOM 1916 C CB    . TYR A 1 245 ? 13.158  26.964  49.165  1.00 56.29 245 A 1 
ATOM 1917 C CG    . TYR A 1 245 ? 12.645  27.821  50.299  1.00 50.91 245 A 1 
ATOM 1918 C CD1   . TYR A 1 245 ? 12.485  27.302  51.595  1.00 48.59 245 A 1 
ATOM 1919 C CD2   . TYR A 1 245 ? 12.359  29.192  50.064  1.00 48.75 245 A 1 
ATOM 1920 C CE1   . TYR A 1 245 ? 12.051  28.122  52.642  1.00 40.18 245 A 1 
ATOM 1921 C CE2   . TYR A 1 245 ? 11.923  30.023  51.100  1.00 42.28 245 A 1 
ATOM 1922 C CZ    . TYR A 1 245 ? 11.771  29.485  52.396  1.00 44.80 245 A 1 
ATOM 1923 O OH    . TYR A 1 245 ? 11.346  30.295  53.423  1.00 41.40 245 A 1 
ATOM 1924 N N     . VAL A 1 246 ? 15.324  24.599  49.454  1.00 59.44 246 A 1 
ATOM 1925 C CA    . VAL A 1 246 ? 15.905  23.465  50.197  1.00 58.72 246 A 1 
ATOM 1926 C C     . VAL A 1 246 ? 17.430  23.590  50.345  1.00 54.55 246 A 1 
ATOM 1927 O O     . VAL A 1 246 ? 17.967  23.203  51.383  1.00 54.84 246 A 1 
ATOM 1928 C CB    . VAL A 1 246 ? 15.501  22.131  49.549  1.00 56.06 246 A 1 
ATOM 1929 C CG1   . VAL A 1 246 ? 16.188  20.920  50.197  1.00 51.01 246 A 1 
ATOM 1930 C CG2   . VAL A 1 246 ? 13.999  21.886  49.675  1.00 57.09 246 A 1 
ATOM 1931 N N     . GLU A 1 247 ? 18.143  24.170  49.357  1.00 49.41 247 A 1 
ATOM 1932 C CA    . GLU A 1 247 ? 19.589  24.397  49.486  1.00 49.07 247 A 1 
ATOM 1933 C C     . GLU A 1 247 ? 19.928  25.483  50.531  1.00 43.96 247 A 1 
ATOM 1934 O O     . GLU A 1 247 ? 20.963  25.382  51.198  1.00 43.10 247 A 1 
ATOM 1935 C CB    . GLU A 1 247 ? 20.239  24.695  48.122  1.00 47.51 247 A 1 
ATOM 1936 C CG    . GLU A 1 247 ? 20.444  23.407  47.299  1.00 45.63 247 A 1 
ATOM 1937 C CD    . GLU A 1 247 ? 21.254  23.575  45.999  1.00 43.61 247 A 1 
ATOM 1938 O OE1   . GLU A 1 247 ? 21.758  22.533  45.502  1.00 40.01 247 A 1 
ATOM 1939 O OE2   . GLU A 1 247 ? 21.356  24.704  45.473  1.00 41.28 247 A 1 
ATOM 1940 N N     . ASN A 1 248 ? 19.048  26.497  50.740  1.00 51.80 248 A 1 
ATOM 1941 C CA    . ASN A 1 248 ? 19.312  27.582  51.688  1.00 52.01 248 A 1 
ATOM 1942 C C     . ASN A 1 248 ? 19.106  27.196  53.166  1.00 46.83 248 A 1 
ATOM 1943 O O     . ASN A 1 248 ? 19.879  27.654  54.011  1.00 44.44 248 A 1 
ATOM 1944 C CB    . ASN A 1 248 ? 18.483  28.815  51.301  1.00 48.59 248 A 1 
ATOM 1945 C CG    . ASN A 1 248 ? 19.179  29.694  50.272  1.00 45.79 248 A 1 
ATOM 1946 O OD1   . ASN A 1 248 ? 20.361  29.982  50.344  1.00 44.63 248 A 1 
ATOM 1947 N ND2   . ASN A 1 248 ? 18.450  30.185  49.304  1.00 46.64 248 A 1 
ATOM 1948 N N     . GLU A 1 249 ? 18.117  26.375  53.512  1.00 55.14 249 A 1 
ATOM 1949 C CA    . GLU A 1 249 ? 17.880  26.013  54.934  1.00 55.62 249 A 1 
ATOM 1950 C C     . GLU A 1 249 ? 19.038  25.212  55.552  1.00 52.97 249 A 1 
ATOM 1951 O O     . GLU A 1 249 ? 19.288  25.301  56.758  1.00 49.00 249 A 1 
ATOM 1952 C CB    . GLU A 1 249 ? 16.568  25.244  55.099  1.00 50.44 249 A 1 
ATOM 1953 C CG    . GLU A 1 249 ? 15.329  26.152  55.088  1.00 46.28 249 A 1 
ATOM 1954 C CD    . GLU A 1 249 ? 14.049  25.451  55.564  1.00 43.45 249 A 1 
ATOM 1955 O OE1   . GLU A 1 249 ? 13.194  26.149  56.148  1.00 38.50 249 A 1 
ATOM 1956 O OE2   . GLU A 1 249 ? 13.918  24.225  55.336  1.00 39.52 249 A 1 
ATOM 1957 N N     . GLY A 1 250 ? 19.772  24.463  54.732  1.00 40.26 250 A 1 
ATOM 1958 C CA    . GLY A 1 250 ? 20.830  23.573  55.220  1.00 39.69 250 A 1 
ATOM 1959 C C     . GLY A 1 250 ? 22.040  24.246  55.873  1.00 36.89 250 A 1 
ATOM 1960 O O     . GLY A 1 250 ? 22.888  23.545  56.440  1.00 35.52 250 A 1 
ATOM 1961 N N     . SER A 1 251 ? 22.184  25.582  55.789  1.00 47.32 251 A 1 
ATOM 1962 C CA    . SER A 1 251 ? 23.397  26.315  56.203  1.00 47.04 251 A 1 
ATOM 1963 C C     . SER A 1 251 ? 23.447  26.689  57.693  1.00 43.62 251 A 1 
ATOM 1964 O O     . SER A 1 251 ? 23.934  27.766  58.047  1.00 41.62 251 A 1 
ATOM 1965 C CB    . SER A 1 251 ? 23.666  27.488  55.260  1.00 44.72 251 A 1 
ATOM 1966 O OG    . SER A 1 251 ? 22.683  28.502  55.318  1.00 42.16 251 A 1 
ATOM 1967 N N     . GLU A 1 252 ? 22.964  25.835  58.585  1.00 43.12 252 A 1 
ATOM 1968 C CA    . GLU A 1 252 ? 23.098  26.069  60.032  1.00 44.35 252 A 1 
ATOM 1969 C C     . GLU A 1 252 ? 24.573  26.200  60.460  1.00 40.94 252 A 1 
ATOM 1970 O O     . GLU A 1 252 ? 25.464  25.440  60.054  1.00 38.84 252 A 1 
ATOM 1971 C CB    . GLU A 1 252 ? 22.387  25.017  60.883  1.00 41.45 252 A 1 
ATOM 1972 C CG    . GLU A 1 252 ? 20.884  25.272  61.046  1.00 40.24 252 A 1 
ATOM 1973 C CD    . GLU A 1 252 ? 20.299  24.572  62.296  1.00 39.04 252 A 1 
ATOM 1974 O OE1   . GLU A 1 252 ? 19.415  25.170  62.942  1.00 35.41 252 A 1 
ATOM 1975 O OE2   . GLU A 1 252 ? 20.796  23.473  62.638  1.00 35.02 252 A 1 
ATOM 1976 N N     . CYS A 1 253 ? 24.813  27.204  61.304  1.00 46.12 253 A 1 
ATOM 1977 C CA    . CYS A 1 253 ? 26.147  27.634  61.728  1.00 47.65 253 A 1 
ATOM 1978 C C     . CYS A 1 253 ? 26.777  26.658  62.733  1.00 42.84 253 A 1 
ATOM 1979 O O     . CYS A 1 253 ? 26.885  26.969  63.923  1.00 42.50 253 A 1 
ATOM 1980 C CB    . CYS A 1 253 ? 26.056  29.056  62.295  1.00 45.82 253 A 1 
ATOM 1981 S SG    . CYS A 1 253 ? 25.534  30.251  61.036  1.00 42.72 253 A 1 
ATOM 1982 N N     . ILE A 1 254 ? 27.234  25.503  62.266  1.00 38.42 254 A 1 
ATOM 1983 C CA    . ILE A 1 254 ? 27.977  24.577  63.136  1.00 42.27 254 A 1 
ATOM 1984 C C     . ILE A 1 254 ? 29.248  25.280  63.633  1.00 39.92 254 A 1 
ATOM 1985 O O     . ILE A 1 254 ? 30.188  25.519  62.875  1.00 39.15 254 A 1 
ATOM 1986 C CB    . ILE A 1 254 ? 28.273  23.241  62.441  1.00 39.79 254 A 1 
ATOM 1987 C CG1   . ILE A 1 254 ? 26.951  22.538  62.042  1.00 38.12 254 A 1 
ATOM 1988 C CG2   . ILE A 1 254 ? 29.096  22.327  63.378  1.00 40.27 254 A 1 
ATOM 1989 C CD1   . ILE A 1 254 ? 27.123  21.212  61.312  1.00 38.16 254 A 1 
ATOM 1990 N N     . VAL A 1 255 ? 29.265  25.630  64.918  1.00 41.33 255 A 1 
ATOM 1991 C CA    . VAL A 1 255 ? 30.365  26.360  65.570  1.00 45.34 255 A 1 
ATOM 1992 C C     . VAL A 1 255 ? 31.643  25.508  65.523  1.00 41.81 255 A 1 
ATOM 1993 O O     . VAL A 1 255 ? 31.661  24.408  66.077  1.00 40.09 255 A 1 
ATOM 1994 C CB    . VAL A 1 255 ? 30.012  26.729  67.019  1.00 43.38 255 A 1 
ATOM 1995 C CG1   . VAL A 1 255 ? 31.148  27.498  67.691  1.00 40.56 255 A 1 
ATOM 1996 C CG2   . VAL A 1 255 ? 28.757  27.612  67.083  1.00 43.78 255 A 1 
ATOM 1997 N N     . PRO A 1 256 ? 32.727  25.997  64.893  1.00 43.58 256 A 1 
ATOM 1998 C CA    . PRO A 1 256 ? 33.932  25.201  64.721  1.00 45.03 256 A 1 
ATOM 1999 C C     . PRO A 1 256 ? 34.686  25.071  66.050  1.00 43.60 256 A 1 
ATOM 2000 O O     . PRO A 1 256 ? 35.503  25.920  66.409  1.00 42.15 256 A 1 
ATOM 2001 C CB    . PRO A 1 256 ? 34.729  25.914  63.630  1.00 41.90 256 A 1 
ATOM 2002 C CG    . PRO A 1 256 ? 34.334  27.377  63.800  1.00 42.36 256 A 1 
ATOM 2003 C CD    . PRO A 1 256 ? 32.852  27.278  64.215  1.00 47.92 256 A 1 
ATOM 2004 N N     . SER A 1 257 ? 34.431  24.033  66.829  1.00 47.52 257 A 1 
ATOM 2005 C CA    . SER A 1 257 ? 35.098  23.779  68.113  1.00 52.12 257 A 1 
ATOM 2006 C C     . SER A 1 257 ? 36.607  23.548  67.917  1.00 50.76 257 A 1 
ATOM 2007 O O     . SER A 1 257 ? 37.046  22.760  67.094  1.00 49.01 257 A 1 
ATOM 2008 C CB    . SER A 1 257 ? 34.418  22.626  68.853  1.00 48.46 257 A 1 
ATOM 2009 O OG    . SER A 1 257 ? 34.281  21.481  68.041  1.00 44.20 257 A 1 
ATOM 2010 N N     . GLN A 1 258 ? 37.405  24.274  68.682  1.00 38.73 258 A 1 
ATOM 2011 C CA    . GLN A 1 258 ? 38.855  24.452  68.491  1.00 42.93 258 A 1 
ATOM 2012 C C     . GLN A 1 258 ? 39.719  23.233  68.896  1.00 40.36 258 A 1 
ATOM 2013 O O     . GLN A 1 258 ? 40.762  23.402  69.525  1.00 38.32 258 A 1 
ATOM 2014 C CB    . GLN A 1 258 ? 39.335  25.691  69.251  1.00 40.58 258 A 1 
ATOM 2015 C CG    . GLN A 1 258 ? 38.810  27.031  68.753  1.00 39.47 258 A 1 
ATOM 2016 C CD    . GLN A 1 258 ? 39.453  28.207  69.504  1.00 38.34 258 A 1 
ATOM 2017 O OE1   . GLN A 1 258 ? 40.067  28.076  70.543  1.00 37.18 258 A 1 
ATOM 2018 N NE2   . GLN A 1 258 ? 39.344  29.407  68.996  1.00 36.64 258 A 1 
ATOM 2019 N N     . SER A 1 259 ? 39.321  22.027  68.621  1.00 39.06 259 A 1 
ATOM 2020 C CA    . SER A 1 259 ? 40.024  20.853  69.169  1.00 42.30 259 A 1 
ATOM 2021 C C     . SER A 1 259 ? 41.508  20.817  68.758  1.00 39.75 259 A 1 
ATOM 2022 O O     . SER A 1 259 ? 41.863  20.640  67.600  1.00 39.05 259 A 1 
ATOM 2023 C CB    . SER A 1 259 ? 39.287  19.562  68.831  1.00 40.32 259 A 1 
ATOM 2024 O OG    . SER A 1 259 ? 39.079  19.412  67.442  1.00 38.69 259 A 1 
ATOM 2025 N N     . THR A 1 260 ? 42.408  21.010  69.768  1.00 41.95 260 A 1 
ATOM 2026 C CA    . THR A 1 260 ? 43.838  21.351  69.637  1.00 47.23 260 A 1 
ATOM 2027 C C     . THR A 1 260 ? 44.755  20.161  69.310  1.00 44.43 260 A 1 
ATOM 2028 O O     . THR A 1 260 ? 45.836  20.049  69.884  1.00 42.63 260 A 1 
ATOM 2029 C CB    . THR A 1 260 ? 44.317  22.055  70.912  1.00 42.65 260 A 1 
ATOM 2030 O OG1   . THR A 1 260 ? 43.949  21.313  72.050  1.00 39.80 260 A 1 
ATOM 2031 C CG2   . THR A 1 260 ? 43.707  23.449  71.063  1.00 41.82 260 A 1 
ATOM 2032 N N     . ILE A 1 261 ? 44.299  19.223  68.438  1.00 35.91 261 A 1 
ATOM 2033 C CA    . ILE A 1 261 ? 44.944  17.901  68.330  1.00 40.14 261 A 1 
ATOM 2034 C C     . ILE A 1 261 ? 46.438  18.026  68.003  1.00 37.30 261 A 1 
ATOM 2035 O O     . ILE A 1 261 ? 46.847  18.575  66.969  1.00 36.74 261 A 1 
ATOM 2036 C CB    . ILE A 1 261 ? 44.185  16.954  67.384  1.00 38.38 261 A 1 
ATOM 2037 C CG1   . ILE A 1 261 ? 42.765  16.691  67.943  1.00 37.71 261 A 1 
ATOM 2038 C CG2   . ILE A 1 261 ? 44.946  15.613  67.223  1.00 40.32 261 A 1 
ATOM 2039 C CD1   . ILE A 1 261 ? 41.879  15.785  67.092  1.00 38.57 261 A 1 
ATOM 2040 N N     . VAL A 1 262 ? 47.273  17.523  68.942  1.00 38.62 262 A 1 
ATOM 2041 C CA    . VAL A 1 262 ? 48.723  17.729  68.986  1.00 44.22 262 A 1 
ATOM 2042 C C     . VAL A 1 262 ? 49.418  17.049  67.802  1.00 41.04 262 A 1 
ATOM 2043 O O     . VAL A 1 262 ? 49.326  15.833  67.604  1.00 40.49 262 A 1 
ATOM 2044 C CB    . VAL A 1 262 ? 49.300  17.235  70.328  1.00 41.44 262 A 1 
ATOM 2045 C CG1   . VAL A 1 262 ? 50.814  17.445  70.403  1.00 39.12 262 A 1 
ATOM 2046 C CG2   . VAL A 1 262 ? 48.672  17.998  71.499  1.00 44.16 262 A 1 
ATOM 2047 N N     . ARG A 1 263 ? 50.163  17.843  67.059  1.00 40.58 263 A 1 
ATOM 2048 C CA    . ARG A 1 263 ? 50.876  17.468  65.821  1.00 46.72 263 A 1 
ATOM 2049 C C     . ARG A 1 263 ? 52.098  16.584  66.117  1.00 43.70 263 A 1 
ATOM 2050 O O     . ARG A 1 263 ? 53.222  17.063  66.099  1.00 42.69 263 A 1 
ATOM 2051 C CB    . ARG A 1 263 ? 51.236  18.768  65.078  1.00 43.23 263 A 1 
ATOM 2052 C CG    . ARG A 1 263 ? 51.476  18.603  63.578  1.00 41.24 263 A 1 
ATOM 2053 C CD    . ARG A 1 263 ? 51.862  19.963  62.982  1.00 38.54 263 A 1 
ATOM 2054 N NE    . ARG A 1 263 ? 51.685  20.028  61.531  1.00 35.54 263 A 1 
ATOM 2055 C CZ    . ARG A 1 263 ? 51.929  21.069  60.751  1.00 32.05 263 A 1 
ATOM 2056 N NH1   . ARG A 1 263 ? 52.445  22.168  61.230  1.00 30.09 263 A 1 
ATOM 2057 N NH2   . ARG A 1 263 ? 51.650  21.033  59.500  1.00 29.06 263 A 1 
ATOM 2058 N N     . ARG A 1 264 ? 51.891  15.328  66.433  1.00 38.85 264 A 1 
ATOM 2059 C CA    . ARG A 1 264 ? 52.964  14.414  66.859  1.00 43.85 264 A 1 
ATOM 2060 C C     . ARG A 1 264 ? 54.015  14.233  65.736  1.00 39.73 264 A 1 
ATOM 2061 O O     . ARG A 1 264 ? 53.638  13.817  64.642  1.00 37.38 264 A 1 
ATOM 2062 C CB    . ARG A 1 264 ? 52.380  13.064  67.324  1.00 40.53 264 A 1 
ATOM 2063 C CG    . ARG A 1 264 ? 52.999  12.609  68.657  1.00 38.10 264 A 1 
ATOM 2064 C CD    . ARG A 1 264 ? 52.430  11.263  69.117  1.00 35.76 264 A 1 
ATOM 2065 N NE    . ARG A 1 264 ? 52.830  10.957  70.502  1.00 33.11 264 A 1 
ATOM 2066 C CZ    . ARG A 1 264 ? 52.532  9.870   71.188  1.00 29.76 264 A 1 
ATOM 2067 N NH1   . ARG A 1 264 ? 51.866  8.878   70.651  1.00 28.17 264 A 1 
ATOM 2068 N NH2   . ARG A 1 264 ? 52.904  9.748   72.424  1.00 27.79 264 A 1 
ATOM 2069 N N     . PRO A 1 265 ? 55.297  14.552  65.979  1.00 37.26 265 A 1 
ATOM 2070 C CA    . PRO A 1 265 ? 56.323  14.541  64.941  1.00 41.33 265 A 1 
ATOM 2071 C C     . PRO A 1 265 ? 56.783  13.101  64.653  1.00 39.56 265 A 1 
ATOM 2072 O O     . PRO A 1 265 ? 57.669  12.587  65.335  1.00 37.24 265 A 1 
ATOM 2073 C CB    . PRO A 1 265 ? 57.438  15.436  65.486  1.00 36.90 265 A 1 
ATOM 2074 C CG    . PRO A 1 265 ? 57.354  15.207  66.997  1.00 38.14 265 A 1 
ATOM 2075 C CD    . PRO A 1 265 ? 55.846  15.032  67.233  1.00 44.42 265 A 1 
ATOM 2076 N N     . HIS A 1 266 ? 56.164  12.447  63.688  1.00 41.10 266 A 1 
ATOM 2077 C CA    . HIS A 1 266 ? 56.568  11.088  63.336  1.00 45.80 266 A 1 
ATOM 2078 C C     . HIS A 1 266 ? 57.981  11.067  62.744  1.00 43.68 266 A 1 
ATOM 2079 O O     . HIS A 1 266 ? 58.254  11.726  61.736  1.00 42.68 266 A 1 
ATOM 2080 C CB    . HIS A 1 266 ? 55.532  10.394  62.434  1.00 42.31 266 A 1 
ATOM 2081 C CG    . HIS A 1 266 ? 54.818  9.297   63.178  1.00 40.29 266 A 1 
ATOM 2082 N ND1   . HIS A 1 266 ? 55.276  8.021   63.409  1.00 38.23 266 A 1 
ATOM 2083 C CD2   . HIS A 1 266 ? 53.622  9.393   63.840  1.00 37.88 266 A 1 
ATOM 2084 C CE1   . HIS A 1 266 ? 54.371  7.377   64.169  1.00 34.49 266 A 1 
ATOM 2085 N NE2   . HIS A 1 266 ? 53.359  8.186   64.460  1.00 34.87 266 A 1 
ATOM 2086 N N     . GLN A 1 267 ? 58.899  10.348  63.405  1.00 40.08 267 A 1 
ATOM 2087 C CA    . GLN A 1 267 ? 60.310  10.268  63.035  1.00 44.23 267 A 1 
ATOM 2088 C C     . GLN A 1 267 ? 60.487  9.503   61.718  1.00 42.70 267 A 1 
ATOM 2089 O O     . GLN A 1 267 ? 60.051  8.356   61.590  1.00 40.59 267 A 1 
ATOM 2090 C CB    . GLN A 1 267 ? 61.111  9.595   64.156  1.00 40.87 267 A 1 
ATOM 2091 C CG    . GLN A 1 267 ? 61.273  10.482  65.404  1.00 38.59 267 A 1 
ATOM 2092 C CD    . GLN A 1 267 ? 62.007  9.762   66.546  1.00 35.88 267 A 1 
ATOM 2093 O OE1   . GLN A 1 267 ? 61.932  8.574   66.711  1.00 35.74 267 A 1 
ATOM 2094 N NE2   . GLN A 1 267 ? 62.724  10.487  67.387  1.00 33.95 267 A 1 
ATOM 2095 N N     . SER A 1 268 ? 61.160  10.115  60.758  1.00 40.04 268 A 1 
ATOM 2096 C CA    . SER A 1 268 ? 61.539  9.505   59.475  1.00 42.65 268 A 1 
ATOM 2097 C C     . SER A 1 268 ? 62.748  8.576   59.642  1.00 40.69 268 A 1 
ATOM 2098 O O     . SER A 1 268 ? 63.879  8.979   59.379  1.00 38.17 268 A 1 
ATOM 2099 C CB    . SER A 1 268 ? 61.809  10.609  58.450  1.00 38.72 268 A 1 
ATOM 2100 O OG    . SER A 1 268 ? 62.783  11.509  58.931  1.00 35.14 268 A 1 
ATOM 2101 N N     . GLY A 1 269 ? 62.527  7.355   60.131  1.00 36.53 269 A 1 
ATOM 2102 C CA    . GLY A 1 269 ? 63.586  6.389   60.442  1.00 38.27 269 A 1 
ATOM 2103 C C     . GLY A 1 269 ? 64.486  6.042   59.246  1.00 35.87 269 A 1 
ATOM 2104 O O     . GLY A 1 269 ? 64.017  5.849   58.138  1.00 33.91 269 A 1 
ATOM 2105 N N     . TYR A 1 270 ? 65.800  5.938   59.519  1.00 31.94 270 A 1 
ATOM 2106 C CA    . TYR A 1 270 ? 66.896  5.987   58.534  1.00 36.03 270 A 1 
ATOM 2107 C C     . TYR A 1 270 ? 67.155  4.728   57.662  1.00 32.33 270 A 1 
ATOM 2108 O O     . TYR A 1 270 ? 67.906  4.840   56.703  1.00 30.76 270 A 1 
ATOM 2109 C CB    . TYR A 1 270 ? 68.191  6.281   59.316  1.00 33.74 270 A 1 
ATOM 2110 C CG    . TYR A 1 270 ? 68.689  7.709   59.254  1.00 33.27 270 A 1 
ATOM 2111 C CD1   . TYR A 1 270 ? 69.739  8.046   58.366  1.00 34.65 270 A 1 
ATOM 2112 C CD2   . TYR A 1 270 ? 68.163  8.692   60.110  1.00 35.41 270 A 1 
ATOM 2113 C CE1   . TYR A 1 270 ? 70.243  9.349   58.345  1.00 32.43 270 A 1 
ATOM 2114 C CE2   . TYR A 1 270 ? 68.664  10.000  60.081  1.00 31.71 270 A 1 
ATOM 2115 C CZ    . TYR A 1 270 ? 69.716  10.334  59.204  1.00 32.56 270 A 1 
ATOM 2116 O OH    . TYR A 1 270 ? 70.226  11.602  59.175  1.00 33.62 270 A 1 
ATOM 2117 N N     . ALA A 1 271 ? 66.705  3.552   58.065  1.00 36.80 271 A 1 
ATOM 2118 C CA    . ALA A 1 271 ? 67.491  2.304   58.015  1.00 38.44 271 A 1 
ATOM 2119 C C     . ALA A 1 271 ? 68.103  1.911   56.631  1.00 35.07 271 A 1 
ATOM 2120 O O     . ALA A 1 271 ? 67.469  2.105   55.604  1.00 33.68 271 A 1 
ATOM 2121 C CB    . ALA A 1 271 ? 66.664  1.174   58.622  1.00 35.84 271 A 1 
ATOM 2122 N N     . PRO A 1 272 ? 69.325  1.307   56.602  1.00 36.15 272 A 1 
ATOM 2123 C CA    . PRO A 1 272 ? 70.279  1.565   55.505  1.00 38.89 272 A 1 
ATOM 2124 C C     . PRO A 1 272 ? 70.689  0.381   54.592  1.00 37.08 272 A 1 
ATOM 2125 O O     . PRO A 1 272 ? 71.546  0.545   53.732  1.00 36.26 272 A 1 
ATOM 2126 C CB    . PRO A 1 272 ? 71.504  2.052   56.289  1.00 35.93 272 A 1 
ATOM 2127 C CG    . PRO A 1 272 ? 71.526  1.086   57.472  1.00 37.22 272 A 1 
ATOM 2128 C CD    . PRO A 1 272 ? 70.036  0.878   57.766  1.00 44.69 272 A 1 
ATOM 2129 N N     . LEU A 1 273 ? 70.225  -0.800  54.879  1.00 35.49 273 A 1 
ATOM 2130 C CA    . LEU A 1 273 ? 70.774  -2.094  54.412  1.00 40.69 273 A 1 
ATOM 2131 C C     . LEU A 1 273 ? 70.533  -2.396  52.909  1.00 38.66 273 A 1 
ATOM 2132 O O     . LEU A 1 273 ? 69.710  -1.736  52.298  1.00 38.48 273 A 1 
ATOM 2133 C CB    . LEU A 1 273 ? 70.120  -3.185  55.294  1.00 36.70 273 A 1 
ATOM 2134 C CG    . LEU A 1 273 ? 70.538  -3.209  56.770  1.00 35.27 273 A 1 
ATOM 2135 C CD1   . LEU A 1 273 ? 69.627  -4.177  57.531  1.00 35.25 273 A 1 
ATOM 2136 C CD2   . LEU A 1 273 ? 71.979  -3.664  56.966  1.00 40.06 273 A 1 
ATOM 2137 N N     . VAL A 1 274 ? 71.090  -3.424  52.247  1.00 29.74 274 A 1 
ATOM 2138 C CA    . VAL A 1 274 ? 72.378  -4.175  52.195  1.00 37.08 274 A 1 
ATOM 2139 C C     . VAL A 1 274 ? 72.658  -4.414  50.689  1.00 34.35 274 A 1 
ATOM 2140 O O     . VAL A 1 274 ? 71.710  -4.453  49.906  1.00 32.79 274 A 1 
ATOM 2141 C CB    . VAL A 1 274 ? 72.315  -5.541  52.921  1.00 33.82 274 A 1 
ATOM 2142 C CG1   . VAL A 1 274 ? 73.502  -6.481  52.614  1.00 33.15 274 A 1 
ATOM 2143 C CG2   . VAL A 1 274 ? 72.291  -5.425  54.440  1.00 39.02 274 A 1 
ATOM 2144 N N     . GLY A 1 275 ? 73.910  -4.558  50.256  1.00 34.13 275 A 1 
ATOM 2145 C CA    . GLY A 1 275 ? 74.291  -4.465  48.821  1.00 35.21 275 A 1 
ATOM 2146 C C     . GLY A 1 275 ? 75.033  -5.648  48.171  1.00 33.28 275 A 1 
ATOM 2147 O O     . GLY A 1 275 ? 76.114  -5.420  47.649  1.00 31.76 275 A 1 
ATOM 2148 N N     . ALA A 1 276 ? 74.566  -6.863  48.229  1.00 35.71 276 A 1 
ATOM 2149 C CA    . ALA A 1 276 ? 75.197  -8.047  47.612  1.00 41.10 276 A 1 
ATOM 2150 C C     . ALA A 1 276 ? 75.067  -8.102  46.058  1.00 39.66 276 A 1 
ATOM 2151 O O     . ALA A 1 276 ? 74.163  -7.485  45.514  1.00 38.22 276 A 1 
ATOM 2152 C CB    . ALA A 1 276 ? 74.554  -9.284  48.259  1.00 37.26 276 A 1 
ATOM 2153 N N     . GLU A 1 277 ? 75.815  -8.858  45.251  1.00 36.09 277 A 1 
ATOM 2154 C CA    . GLU A 1 277 ? 77.267  -9.175  45.277  1.00 42.58 277 A 1 
ATOM 2155 C C     . GLU A 1 277 ? 77.816  -9.519  43.854  1.00 40.56 277 A 1 
ATOM 2156 O O     . GLU A 1 277 ? 78.384  -8.652  43.195  1.00 39.38 277 A 1 
ATOM 2157 C CB    . GLU A 1 277 ? 77.594  -10.343 46.245  1.00 37.66 277 A 1 
ATOM 2158 C CG    . GLU A 1 277 ? 79.050  -10.329 46.739  1.00 36.64 277 A 1 
ATOM 2159 C CD    . GLU A 1 277 ? 79.463  -11.597 47.502  1.00 37.15 277 A 1 
ATOM 2160 O OE1   . GLU A 1 277 ? 80.654  -11.658 47.904  1.00 34.87 277 A 1 
ATOM 2161 O OE2   . GLU A 1 277 ? 78.638  -12.532 47.650  1.00 36.53 277 A 1 
ATOM 2162 N N     . GLN A 1 278 ? 77.757  -10.752 43.428  1.00 36.79 278 A 1 
ATOM 2163 C CA    . GLN A 1 278 ? 78.643  -11.393 42.418  1.00 40.02 278 A 1 
ATOM 2164 C C     . GLN A 1 278 ? 78.015  -11.588 41.004  1.00 37.87 278 A 1 
ATOM 2165 O O     . GLN A 1 278 ? 76.809  -11.474 40.859  1.00 36.32 278 A 1 
ATOM 2166 C CB    . GLN A 1 278 ? 79.062  -12.764 42.985  1.00 36.73 278 A 1 
ATOM 2167 C CG    . GLN A 1 278 ? 79.924  -12.706 44.239  1.00 34.09 278 A 1 
ATOM 2168 C CD    . GLN A 1 278 ? 80.368  -14.083 44.736  1.00 33.29 278 A 1 
ATOM 2169 O OE1   . GLN A 1 278 ? 80.237  -15.106 44.090  1.00 34.96 278 A 1 
ATOM 2170 N NE2   . GLN A 1 278 ? 80.940  -14.155 45.916  1.00 33.17 278 A 1 
ATOM 2171 N N     . ALA A 1 279 ? 78.700  -12.015 39.935  1.00 32.26 279 A 1 
ATOM 2172 C CA    . ALA A 1 279 ? 79.970  -11.604 39.296  1.00 33.67 279 A 1 
ATOM 2173 C C     . ALA A 1 279 ? 80.190  -12.224 37.890  1.00 30.83 279 A 1 
ATOM 2174 O O     . ALA A 1 279 ? 80.504  -11.513 36.947  1.00 30.08 279 A 1 
ATOM 2175 C CB    . ALA A 1 279 ? 81.178  -11.971 40.166  1.00 32.04 279 A 1 
ATOM 2176 N N     . ALA A 1 280 ? 80.165  -13.549 37.747  1.00 31.08 280 A 1 
ATOM 2177 C CA    . ALA A 1 280 ? 80.900  -14.348 36.735  1.00 33.08 280 A 1 
ATOM 2178 C C     . ALA A 1 280 ? 80.236  -14.512 35.332  1.00 29.74 280 A 1 
ATOM 2179 O O     . ALA A 1 280 ? 79.049  -14.263 35.207  1.00 28.74 280 A 1 
ATOM 2180 C CB    . ALA A 1 280 ? 81.117  -15.721 37.400  1.00 31.65 280 A 1 
ATOM 2181 N N     . SER A 1 281 ? 80.835  -15.025 34.227  1.00 45.85 281 A 1 
ATOM 2182 C CA    . SER A 1 281 ? 82.254  -15.094 33.798  1.00 45.63 281 A 1 
ATOM 2183 C C     . SER A 1 281 ? 82.468  -15.412 32.288  1.00 43.18 281 A 1 
ATOM 2184 O O     . SER A 1 281 ? 82.842  -14.535 31.523  1.00 40.92 281 A 1 
ATOM 2185 C CB    . SER A 1 281 ? 83.031  -16.143 34.615  1.00 41.75 281 A 1 
ATOM 2186 O OG    . SER A 1 281 ? 84.384  -16.235 34.228  1.00 36.50 281 A 1 
ATOM 2187 N N     . ALA A 1 282 ? 82.360  -16.651 31.882  1.00 36.98 282 A 1 
ATOM 2188 C CA    . ALA A 1 282 ? 83.107  -17.306 30.769  1.00 39.00 282 A 1 
ATOM 2189 C C     . ALA A 1 282 ? 82.327  -17.550 29.436  1.00 35.30 282 A 1 
ATOM 2190 O O     . ALA A 1 282 ? 81.122  -17.402 29.438  1.00 34.64 282 A 1 
ATOM 2191 C CB    . ALA A 1 282 ? 83.573  -18.642 31.375  1.00 36.61 282 A 1 
ATOM 2192 N N     . THR A 1 283 ? 82.885  -18.010 28.304  1.00 46.34 283 A 1 
ATOM 2193 C CA    . THR A 1 283 ? 84.156  -17.776 27.553  1.00 48.59 283 A 1 
ATOM 2194 C C     . THR A 1 283 ? 84.058  -18.026 26.020  1.00 46.11 283 A 1 
ATOM 2195 O O     . THR A 1 283 ? 83.904  -17.074 25.268  1.00 42.62 283 A 1 
ATOM 2196 C CB    . THR A 1 283 ? 85.363  -18.630 28.020  1.00 41.96 283 A 1 
ATOM 2197 O OG1   . THR A 1 283 ? 84.947  -19.856 28.574  1.00 39.07 283 A 1 
ATOM 2198 C CG2   . THR A 1 283 ? 86.284  -17.930 28.991  1.00 42.96 283 A 1 
ATOM 2199 N N     . ALA A 1 284 ? 84.277  -19.253 25.536  1.00 34.00 284 A 1 
ATOM 2200 C CA    . ALA A 1 284 ? 84.792  -19.601 24.183  1.00 35.87 284 A 1 
ATOM 2201 C C     . ALA A 1 284 ? 83.703  -19.999 23.145  1.00 32.57 284 A 1 
ATOM 2202 O O     . ALA A 1 284 ? 82.572  -19.590 23.306  1.00 31.29 284 A 1 
ATOM 2203 C CB    . ALA A 1 284 ? 85.874  -20.659 24.422  1.00 33.79 284 A 1 
ATOM 2204 N N     . GLY A 1 285 ? 83.877  -20.757 22.071  1.00 38.68 285 A 1 
ATOM 2205 C CA    . GLY A 1 285 ? 84.967  -21.236 21.213  1.00 38.24 285 A 1 
ATOM 2206 C C     . GLY A 1 285 ? 84.433  -21.584 19.793  1.00 35.49 285 A 1 
ATOM 2207 O O     . GLY A 1 285 ? 83.255  -21.380 19.529  1.00 34.75 285 A 1 
ATOM 2208 N N     . ALA A 1 286 ? 85.257  -22.051 18.849  1.00 31.60 286 A 1 
ATOM 2209 C CA    . ALA A 1 286 ? 85.232  -21.559 17.460  1.00 34.99 286 A 1 
ATOM 2210 C C     . ALA A 1 286 ? 84.930  -22.513 16.262  1.00 32.36 286 A 1 
ATOM 2211 O O     . ALA A 1 286 ? 84.581  -22.015 15.194  1.00 31.19 286 A 1 
ATOM 2212 C CB    . ALA A 1 286 ? 86.590  -20.904 17.224  1.00 32.59 286 A 1 
ATOM 2213 N N     . SER A 1 287 ? 85.196  -23.784 16.319  1.00 41.49 287 A 1 
ATOM 2214 C CA    . SER A 1 287 ? 85.516  -24.650 15.148  1.00 43.60 287 A 1 
ATOM 2215 C C     . SER A 1 287 ? 84.317  -25.127 14.288  1.00 42.27 287 A 1 
ATOM 2216 O O     . SER A 1 287 ? 83.188  -24.984 14.703  1.00 39.76 287 A 1 
ATOM 2217 C CB    . SER A 1 287 ? 86.292  -25.859 15.682  1.00 39.46 287 A 1 
ATOM 2218 O OG    . SER A 1 287 ? 85.516  -26.600 16.588  1.00 33.92 287 A 1 
ATOM 2219 N N     . ALA A 1 288 ? 84.494  -25.816 13.131  1.00 36.54 288 A 1 
ATOM 2220 C CA    . ALA A 1 288 ? 85.260  -25.511 11.908  1.00 39.84 288 A 1 
ATOM 2221 C C     . ALA A 1 288 ? 84.870  -26.401 10.689  1.00 38.06 288 A 1 
ATOM 2222 O O     . ALA A 1 288 ? 84.468  -25.845 9.677   1.00 35.65 288 A 1 
ATOM 2223 C CB    . ALA A 1 288 ? 86.769  -25.621 12.142  1.00 37.09 288 A 1 
ATOM 2224 N N     . TYR A 1 289 ? 85.048  -27.735 10.733  1.00 31.99 289 A 1 
ATOM 2225 C CA    . TYR A 1 289 ? 85.532  -28.502 9.557   1.00 36.39 289 A 1 
ATOM 2226 C C     . TYR A 1 289 ? 84.528  -29.121 8.535   1.00 33.40 289 A 1 
ATOM 2227 O O     . TYR A 1 289 ? 83.843  -28.394 7.818   1.00 32.20 289 A 1 
ATOM 2228 C CB    . TYR A 1 289 ? 86.605  -29.511 10.028  1.00 34.24 289 A 1 
ATOM 2229 C CG    . TYR A 1 289 ? 88.000  -28.978 10.212  1.00 35.27 289 A 1 
ATOM 2230 C CD1   . TYR A 1 289 ? 88.798  -28.681 9.086   1.00 37.88 289 A 1 
ATOM 2231 C CD2   . TYR A 1 289 ? 88.546  -28.828 11.503  1.00 39.07 289 A 1 
ATOM 2232 C CE1   . TYR A 1 289 ? 90.126  -28.247 9.252   1.00 36.31 289 A 1 
ATOM 2233 C CE2   . TYR A 1 289 ? 89.873  -28.384 11.676  1.00 35.35 289 A 1 
ATOM 2234 C CZ    . TYR A 1 289 ? 90.662  -28.101 10.543  1.00 35.08 289 A 1 
ATOM 2235 O OH    . TYR A 1 289 ? 91.950  -27.678 10.701  1.00 34.22 289 A 1 
ATOM 2236 N N     . THR A 1 290 ? 84.532  -30.422 8.315   1.00 48.49 290 A 1 
ATOM 2237 C CA    . THR A 1 290 ? 84.467  -31.158 7.018   1.00 51.37 290 A 1 
ATOM 2238 C C     . THR A 1 290 ? 83.288  -32.172 6.940   1.00 50.73 290 A 1 
ATOM 2239 O O     . THR A 1 290 ? 82.409  -32.088 7.777   1.00 47.53 290 A 1 
ATOM 2240 C CB    . THR A 1 290 ? 85.836  -31.845 6.812   1.00 45.67 290 A 1 
ATOM 2241 O OG1   . THR A 1 290 ? 86.125  -32.704 7.911   1.00 44.47 290 A 1 
ATOM 2242 C CG2   . THR A 1 290 ? 87.000  -30.870 6.693   1.00 49.31 290 A 1 
ATOM 2243 N N     . ASP A 1 291 ? 83.022  -33.143 6.024   1.00 45.52 291 A 1 
ATOM 2244 C CA    . ASP A 1 291 ? 83.719  -33.518 4.783   1.00 50.06 291 A 1 
ATOM 2245 C C     . ASP A 1 291 ? 82.787  -34.095 3.666   1.00 48.33 291 A 1 
ATOM 2246 O O     . ASP A 1 291 ? 82.231  -33.306 2.909   1.00 46.43 291 A 1 
ATOM 2247 C CB    . ASP A 1 291 ? 84.844  -34.522 5.105   1.00 44.92 291 A 1 
ATOM 2248 C CG    . ASP A 1 291 ? 85.845  -34.674 3.954   1.00 40.48 291 A 1 
ATOM 2249 O OD1   . ASP A 1 291 ? 86.223  -33.633 3.371   1.00 39.98 291 A 1 
ATOM 2250 O OD2   . ASP A 1 291 ? 86.211  -35.829 3.659   1.00 40.18 291 A 1 
ATOM 2251 N N     . SER A 1 292 ? 82.615  -35.426 3.471   1.00 39.32 292 A 1 
ATOM 2252 C CA    . SER A 1 292 ? 82.428  -36.019 2.122   1.00 42.84 292 A 1 
ATOM 2253 C C     . SER A 1 292 ? 81.283  -37.010 1.778   1.00 41.41 292 A 1 
ATOM 2254 O O     . SER A 1 292 ? 80.640  -36.803 0.750   1.00 39.68 292 A 1 
ATOM 2255 C CB    . SER A 1 292 ? 83.757  -36.670 1.714   1.00 39.27 292 A 1 
ATOM 2256 O OG    . SER A 1 292 ? 84.163  -37.674 2.609   1.00 35.53 292 A 1 
ATOM 2257 N N     . VAL A 1 293 ? 81.122  -38.158 2.434   1.00 36.19 293 A 1 
ATOM 2258 C CA    . VAL A 1 293 ? 81.049  -39.477 1.731   1.00 41.98 293 A 1 
ATOM 2259 C C     . VAL A 1 293 ? 79.696  -39.878 1.077   1.00 40.04 293 A 1 
ATOM 2260 O O     . VAL A 1 293 ? 78.627  -39.523 1.527   1.00 38.96 293 A 1 
ATOM 2261 C CB    . VAL A 1 293 ? 81.582  -40.622 2.620   1.00 38.91 293 A 1 
ATOM 2262 C CG1   . VAL A 1 293 ? 81.878  -41.884 1.813   1.00 38.23 293 A 1 
ATOM 2263 C CG2   . VAL A 1 293 ? 82.899  -40.273 3.330   1.00 43.95 293 A 1 
ATOM 2264 N N     . ASN A 1 294 ? 79.771  -40.719 0.030   1.00 39.26 294 A 1 
ATOM 2265 C CA    . ASN A 1 294 ? 78.780  -41.017 -1.023  1.00 41.76 294 A 1 
ATOM 2266 C C     . ASN A 1 294 ? 77.611  -42.009 -0.777  1.00 38.89 294 A 1 
ATOM 2267 O O     . ASN A 1 294 ? 76.629  -41.927 -1.504  1.00 36.39 294 A 1 
ATOM 2268 C CB    . ASN A 1 294 ? 79.562  -41.627 -2.201  1.00 39.88 294 A 1 
ATOM 2269 C CG    . ASN A 1 294 ? 80.467  -40.671 -2.959  1.00 36.60 294 A 1 
ATOM 2270 O OD1   . ASN A 1 294 ? 80.198  -39.500 -3.108  1.00 38.54 294 A 1 
ATOM 2271 N ND2   . ASN A 1 294 ? 81.550  -41.166 -3.495  1.00 39.11 294 A 1 
ATOM 2272 N N     . ASN A 1 295 ? 77.738  -43.068 -0.041  1.00 38.22 295 A 1 
ATOM 2273 C CA    . ASN A 1 295 ? 77.491  -44.467 -0.481  1.00 40.04 295 A 1 
ATOM 2274 C C     . ASN A 1 295 ? 76.028  -44.901 -0.821  1.00 37.48 295 A 1 
ATOM 2275 O O     . ASN A 1 295 ? 75.061  -44.272 -0.427  1.00 35.42 295 A 1 
ATOM 2276 C CB    . ASN A 1 295 ? 78.187  -45.435 0.491   1.00 37.59 295 A 1 
ATOM 2277 C CG    . ASN A 1 295 ? 79.356  -46.182 -0.139  1.00 34.43 295 A 1 
ATOM 2278 O OD1   . ASN A 1 295 ? 79.603  -46.138 -1.328  1.00 36.19 295 A 1 
ATOM 2279 N ND2   . ASN A 1 295 ? 80.118  -46.885 0.665   1.00 36.54 295 A 1 
ATOM 2280 N N     . SER A 1 296 ? 75.860  -46.029 -1.543  1.00 34.91 296 A 1 
ATOM 2281 C CA    . SER A 1 296 ? 74.825  -46.230 -2.583  1.00 37.85 296 A 1 
ATOM 2282 C C     . SER A 1 296 ? 73.754  -47.344 -2.430  1.00 35.79 296 A 1 
ATOM 2283 O O     . SER A 1 296 ? 72.934  -47.475 -3.335  1.00 34.52 296 A 1 
ATOM 2284 C CB    . SER A 1 296 ? 75.582  -46.538 -3.886  1.00 35.99 296 A 1 
ATOM 2285 O OG    . SER A 1 296 ? 76.383  -47.691 -3.741  1.00 33.75 296 A 1 
ATOM 2286 N N     . ILE A 1 297 ? 73.779  -48.198 -1.424  1.00 29.23 297 A 1 
ATOM 2287 C CA    . ILE A 1 297 ? 73.348  -49.623 -1.512  1.00 32.09 297 A 1 
ATOM 2288 C C     . ILE A 1 297 ? 71.816  -49.847 -1.678  1.00 31.29 297 A 1 
ATOM 2289 O O     . ILE A 1 297 ? 70.997  -49.018 -1.312  1.00 29.71 297 A 1 
ATOM 2290 C CB    . ILE A 1 297 ? 73.976  -50.451 -0.360  1.00 29.63 297 A 1 
ATOM 2291 C CG1   . ILE A 1 297 ? 75.522  -50.284 -0.350  1.00 28.78 297 A 1 
ATOM 2292 C CG2   . ILE A 1 297 ? 73.631  -51.949 -0.467  1.00 33.57 297 A 1 
ATOM 2293 C CD1   . ILE A 1 297 ? 76.263  -51.009 0.774   1.00 32.40 297 A 1 
ATOM 2294 N N     . SER A 1 298 ? 71.405  -51.003 -2.240  1.00 34.93 298 A 1 
ATOM 2295 C CA    . SER A 1 298 ? 70.288  -51.232 -3.187  1.00 35.92 298 A 1 
ATOM 2296 C C     . SER A 1 298 ? 69.033  -52.047 -2.768  1.00 34.00 298 A 1 
ATOM 2297 O O     . SER A 1 298 ? 67.957  -51.761 -3.279  1.00 32.83 298 A 1 
ATOM 2298 C CB    . SER A 1 298 ? 70.906  -51.980 -4.365  1.00 34.73 298 A 1 
ATOM 2299 O OG    . SER A 1 298 ? 71.541  -53.169 -3.939  1.00 32.52 298 A 1 
ATOM 2300 N N     . PHE A 1 299 ? 69.158  -53.123 -2.039  1.00 34.39 299 A 1 
ATOM 2301 C CA    . PHE A 1 299 ? 68.211  -54.285 -1.976  1.00 36.12 299 A 1 
ATOM 2302 C C     . PHE A 1 299 ? 66.936  -54.054 -1.121  1.00 35.29 299 A 1 
ATOM 2303 O O     . PHE A 1 299 ? 66.821  -53.027 -0.483  1.00 33.57 299 A 1 
ATOM 2304 C CB    . PHE A 1 299 ? 69.027  -55.483 -1.453  1.00 33.35 299 A 1 
ATOM 2305 C CG    . PHE A 1 299 ? 69.496  -56.479 -2.496  1.00 32.32 299 A 1 
ATOM 2306 C CD1   . PHE A 1 299 ? 68.811  -57.693 -2.675  1.00 33.57 299 A 1 
ATOM 2307 C CD2   . PHE A 1 299 ? 70.637  -56.211 -3.264  1.00 33.39 299 A 1 
ATOM 2308 C CE1   . PHE A 1 299 ? 69.263  -58.641 -3.612  1.00 30.88 299 A 1 
ATOM 2309 C CE2   . PHE A 1 299 ? 71.085  -57.151 -4.209  1.00 29.13 299 A 1 
ATOM 2310 C CZ    . PHE A 1 299 ? 70.401  -58.374 -4.386  1.00 29.19 299 A 1 
ATOM 2311 N N     . SER A 1 300 ? 65.950  -54.962 -0.921  1.00 37.92 300 A 1 
ATOM 2312 C CA    . SER A 1 300 ? 65.235  -55.974 -1.733  1.00 40.84 300 A 1 
ATOM 2313 C C     . SER A 1 300 ? 63.855  -56.316 -1.098  1.00 39.08 300 A 1 
ATOM 2314 O O     . SER A 1 300 ? 63.262  -55.468 -0.450  1.00 37.87 300 A 1 
ATOM 2315 C CB    . SER A 1 300 ? 66.062  -57.266 -1.904  1.00 38.73 300 A 1 
ATOM 2316 O OG    . SER A 1 300 ? 65.420  -58.153 -2.796  1.00 35.68 300 A 1 
ATOM 2317 N N     . MET A 1 301 ? 63.325  -57.495 -1.224  1.00 38.95 301 A 1 
ATOM 2318 C CA    . MET A 1 301 ? 61.989  -58.044 -1.520  1.00 41.84 301 A 1 
ATOM 2319 C C     . MET A 1 301 ? 60.765  -57.860 -0.587  1.00 41.37 301 A 1 
ATOM 2320 O O     . MET A 1 301 ? 59.697  -57.566 -1.123  1.00 38.93 301 A 1 
ATOM 2321 C CB    . MET A 1 301 ? 62.159  -59.570 -1.684  1.00 39.03 301 A 1 
ATOM 2322 C CG    . MET A 1 301 ? 62.556  -60.012 -3.087  1.00 36.52 301 A 1 
ATOM 2323 S SD    . MET A 1 301 ? 62.668  -61.818 -3.190  1.00 37.56 301 A 1 
ATOM 2324 C CE    . MET A 1 301 ? 62.766  -62.009 -4.978  1.00 34.43 301 A 1 
ATOM 2325 N N     . GLU A 1 302 ? 60.778  -58.245 0.678   1.00 34.65 302 A 1 
ATOM 2326 C CA    . GLU A 1 302 ? 59.835  -59.300 1.143   1.00 39.61 302 A 1 
ATOM 2327 C C     . GLU A 1 302 ? 58.417  -58.860 1.629   1.00 38.98 302 A 1 
ATOM 2328 O O     . GLU A 1 302 ? 58.084  -57.688 1.647   1.00 36.63 302 A 1 
ATOM 2329 C CB    . GLU A 1 302 ? 60.550  -60.233 2.144   1.00 35.88 302 A 1 
ATOM 2330 C CG    . GLU A 1 302 ? 60.183  -61.709 1.920   1.00 33.85 302 A 1 
ATOM 2331 C CD    . GLU A 1 302 ? 60.952  -62.674 2.823   1.00 33.34 302 A 1 
ATOM 2332 O OE1   . GLU A 1 302 ? 61.052  -63.854 2.422   1.00 31.67 302 A 1 
ATOM 2333 O OE2   . GLU A 1 302 ? 61.411  -62.249 3.906   1.00 31.58 302 A 1 
ATOM 2334 N N     . ALA A 1 303 ? 57.532  -59.854 1.944   1.00 38.26 303 A 1 
ATOM 2335 C CA    . ALA A 1 303 ? 56.104  -59.821 1.589   1.00 41.01 303 A 1 
ATOM 2336 C C     . ALA A 1 303 ? 55.016  -59.393 2.612   1.00 39.27 303 A 1 
ATOM 2337 O O     . ALA A 1 303 ? 54.159  -58.586 2.265   1.00 37.90 303 A 1 
ATOM 2338 C CB    . ALA A 1 303 ? 55.766  -61.217 1.037   1.00 38.78 303 A 1 
ATOM 2339 N N     . GLY A 1 304 ? 54.906  -60.063 3.819   1.00 36.89 304 A 1 
ATOM 2340 C CA    . GLY A 1 304 ? 53.633  -60.759 4.105   1.00 38.68 304 A 1 
ATOM 2341 C C     . GLY A 1 304 ? 52.476  -60.114 4.879   1.00 36.35 304 A 1 
ATOM 2342 O O     . GLY A 1 304 ? 51.422  -59.887 4.297   1.00 35.32 304 A 1 
ATOM 2343 N N     . ILE A 1 305 ? 52.536  -60.027 6.245   1.00 31.49 305 A 1 
ATOM 2344 C CA    . ILE A 1 305 ? 51.391  -60.461 7.079   1.00 36.39 305 A 1 
ATOM 2345 C C     . ILE A 1 305 ? 50.416  -59.331 7.479   1.00 33.96 305 A 1 
ATOM 2346 O O     . ILE A 1 305 ? 50.799  -58.183 7.675   1.00 32.18 305 A 1 
ATOM 2347 C CB    . ILE A 1 305 ? 51.892  -61.328 8.265   1.00 34.43 305 A 1 
ATOM 2348 C CG1   . ILE A 1 305 ? 52.621  -62.581 7.737   1.00 33.08 305 A 1 
ATOM 2349 C CG2   . ILE A 1 305 ? 50.740  -61.769 9.200   1.00 35.78 305 A 1 
ATOM 2350 C CD1   . ILE A 1 305 ? 53.273  -63.464 8.804   1.00 34.53 305 A 1 
ATOM 2351 N N     . VAL A 1 306 ? 49.141  -59.701 7.636   1.00 36.73 306 A 1 
ATOM 2352 C CA    . VAL A 1 306 ? 47.897  -58.885 7.660   1.00 40.44 306 A 1 
ATOM 2353 C C     . VAL A 1 306 ? 47.548  -58.053 8.937   1.00 37.03 306 A 1 
ATOM 2354 O O     . VAL A 1 306 ? 46.813  -57.089 8.781   1.00 35.45 306 A 1 
ATOM 2355 C CB    . VAL A 1 306 ? 46.716  -59.843 7.346   1.00 38.36 306 A 1 
ATOM 2356 C CG1   . VAL A 1 306 ? 45.343  -59.183 7.246   1.00 35.74 306 A 1 
ATOM 2357 C CG2   . VAL A 1 306 ? 46.933  -60.596 6.032   1.00 40.60 306 A 1 
ATOM 2358 N N     . PRO A 1 307 ? 47.912  -58.394 10.176  1.00 35.30 307 A 1 
ATOM 2359 C CA    . PRO A 1 307 ? 46.992  -58.442 11.329  1.00 37.79 307 A 1 
ATOM 2360 C C     . PRO A 1 307 ? 46.314  -57.105 11.726  1.00 36.21 307 A 1 
ATOM 2361 O O     . PRO A 1 307 ? 46.956  -56.068 11.870  1.00 34.03 307 A 1 
ATOM 2362 C CB    . PRO A 1 307 ? 47.800  -59.026 12.479  1.00 34.69 307 A 1 
ATOM 2363 C CG    . PRO A 1 307 ? 49.230  -58.644 12.137  1.00 35.00 307 A 1 
ATOM 2364 C CD    . PRO A 1 307 ? 49.243  -58.780 10.614  1.00 40.37 307 A 1 
ATOM 2365 N N     . ASP A 1 308 ? 45.019  -57.210 12.004  1.00 49.58 308 A 1 
ATOM 2366 C CA    . ASP A 1 308 ? 44.004  -56.139 12.036  1.00 51.68 308 A 1 
ATOM 2367 C C     . ASP A 1 308 ? 43.886  -55.348 13.373  1.00 50.19 308 A 1 
ATOM 2368 O O     . ASP A 1 308 ? 42.810  -54.920 13.769  1.00 46.84 308 A 1 
ATOM 2369 C CB    . ASP A 1 308 ? 42.679  -56.834 11.668  1.00 46.58 308 A 1 
ATOM 2370 C CG    . ASP A 1 308 ? 41.550  -55.909 11.236  1.00 40.61 308 A 1 
ATOM 2371 O OD1   . ASP A 1 308 ? 41.841  -54.845 10.657  1.00 39.80 308 A 1 
ATOM 2372 O OD2   . ASP A 1 308 ? 40.382  -56.314 11.457  1.00 40.25 308 A 1 
ATOM 2373 N N     . ASN A 1 309 ? 44.944  -55.207 14.150  1.00 39.53 309 A 1 
ATOM 2374 C CA    . ASN A 1 309 ? 44.851  -54.909 15.589  1.00 41.62 309 A 1 
ATOM 2375 C C     . ASN A 1 309 ? 44.229  -53.526 15.913  1.00 38.02 309 A 1 
ATOM 2376 O O     . ASN A 1 309 ? 44.805  -52.465 15.664  1.00 35.40 309 A 1 
ATOM 2377 C CB    . ASN A 1 309 ? 46.211  -55.133 16.264  1.00 39.10 309 A 1 
ATOM 2378 C CG    . ASN A 1 309 ? 46.317  -56.505 16.926  1.00 35.68 309 A 1 
ATOM 2379 O OD1   . ASN A 1 309 ? 45.360  -57.081 17.397  1.00 36.77 309 A 1 
ATOM 2380 N ND2   . ASN A 1 309 ? 47.503  -57.034 17.031  1.00 37.11 309 A 1 
ATOM 2381 N N     . THR A 1 310 ? 43.065  -53.537 16.569  1.00 41.28 310 A 1 
ATOM 2382 C CA    . THR A 1 310 ? 42.086  -52.441 16.744  1.00 43.74 310 A 1 
ATOM 2383 C C     . THR A 1 310 ? 42.374  -51.434 17.876  1.00 41.77 310 A 1 
ATOM 2384 O O     . THR A 1 310 ? 41.436  -50.947 18.513  1.00 39.07 310 A 1 
ATOM 2385 C CB    . THR A 1 310 ? 40.689  -53.044 16.965  1.00 39.11 310 A 1 
ATOM 2386 O OG1   . THR A 1 310 ? 40.739  -54.102 17.888  1.00 35.47 310 A 1 
ATOM 2387 C CG2   . THR A 1 310 ? 40.099  -53.598 15.678  1.00 38.10 310 A 1 
ATOM 2388 N N     . VAL A 1 311 ? 43.616  -51.131 18.202  1.00 34.96 311 A 1 
ATOM 2389 C CA    . VAL A 1 311 ? 44.000  -50.480 19.475  1.00 39.05 311 A 1 
ATOM 2390 C C     . VAL A 1 311 ? 43.347  -49.093 19.643  1.00 37.45 311 A 1 
ATOM 2391 O O     . VAL A 1 311 ? 43.757  -48.107 19.022  1.00 34.98 311 A 1 
ATOM 2392 C CB    . VAL A 1 311 ? 45.521  -50.416 19.665  1.00 35.86 311 A 1 
ATOM 2393 C CG1   . VAL A 1 311 ? 45.864  -49.912 21.070  1.00 33.88 311 A 1 
ATOM 2394 C CG2   . VAL A 1 311 ? 46.173  -51.798 19.509  1.00 38.54 311 A 1 
ATOM 2395 N N     . GLN A 1 312 ? 42.351  -49.004 20.533  1.00 43.87 312 A 1 
ATOM 2396 C CA    . GLN A 1 312 ? 41.593  -47.791 20.857  1.00 45.23 312 A 1 
ATOM 2397 C C     . GLN A 1 312 ? 42.424  -46.781 21.684  1.00 44.23 312 A 1 
ATOM 2398 O O     . GLN A 1 312 ? 42.248  -46.664 22.898  1.00 42.53 312 A 1 
ATOM 2399 C CB    . GLN A 1 312 ? 40.308  -48.161 21.619  1.00 41.20 312 A 1 
ATOM 2400 C CG    . GLN A 1 312 ? 39.266  -48.931 20.813  1.00 39.10 312 A 1 
ATOM 2401 C CD    . GLN A 1 312 ? 37.992  -49.211 21.631  1.00 37.22 312 A 1 
ATOM 2402 O OE1   . GLN A 1 312 ? 37.929  -49.074 22.840  1.00 37.01 312 A 1 
ATOM 2403 N NE2   . GLN A 1 312 ? 36.926  -49.626 20.988  1.00 34.77 312 A 1 
ATOM 2404 N N     . SER A 1 313 ? 43.314  -46.029 21.076  1.00 40.87 313 A 1 
ATOM 2405 C CA    . SER A 1 313 ? 44.103  -45.003 21.779  1.00 42.70 313 A 1 
ATOM 2406 C C     . SER A 1 313 ? 43.239  -43.799 22.178  1.00 41.30 313 A 1 
ATOM 2407 O O     . SER A 1 313 ? 43.060  -42.850 21.422  1.00 39.23 313 A 1 
ATOM 2408 C CB    . SER A 1 313 ? 45.320  -44.597 20.951  1.00 39.02 313 A 1 
ATOM 2409 O OG    . SER A 1 313 ? 44.956  -44.099 19.688  1.00 36.53 313 A 1 
ATOM 2410 N N     . SER A 1 314 ? 42.690  -43.834 23.411  1.00 38.56 314 A 1 
ATOM 2411 C CA    . SER A 1 314 ? 41.820  -42.800 23.993  1.00 41.47 314 A 1 
ATOM 2412 C C     . SER A 1 314 ? 42.595  -41.546 24.419  1.00 38.73 314 A 1 
ATOM 2413 O O     . SER A 1 314 ? 42.768  -41.285 25.612  1.00 37.10 314 A 1 
ATOM 2414 C CB    . SER A 1 314 ? 41.023  -43.398 25.148  1.00 37.37 314 A 1 
ATOM 2415 O OG    . SER A 1 314 ? 41.885  -43.907 26.148  1.00 36.32 314 A 1 
ATOM 2416 N N     . ILE A 1 315 ? 43.098  -40.755 23.475  1.00 37.76 315 A 1 
ATOM 2417 C CA    . ILE A 1 315 ? 43.890  -39.554 23.774  1.00 40.01 315 A 1 
ATOM 2418 C C     . ILE A 1 315 ? 42.990  -38.498 24.435  1.00 38.13 315 A 1 
ATOM 2419 O O     . ILE A 1 315 ? 42.158  -37.856 23.778  1.00 36.15 315 A 1 
ATOM 2420 C CB    . ILE A 1 315 ? 44.633  -39.029 22.529  1.00 36.40 315 A 1 
ATOM 2421 C CG1   . ILE A 1 315 ? 45.588  -40.109 21.970  1.00 35.33 315 A 1 
ATOM 2422 C CG2   . ILE A 1 315 ? 45.426  -37.749 22.879  1.00 37.84 315 A 1 
ATOM 2423 C CD1   . ILE A 1 315 ? 46.327  -39.729 20.687  1.00 35.40 315 A 1 
ATOM 2424 N N     . LEU A 1 316 ? 43.194  -38.293 25.745  1.00 42.42 316 A 1 
ATOM 2425 C CA    . LEU A 1 316 ? 42.537  -37.264 26.553  1.00 44.94 316 A 1 
ATOM 2426 C C     . LEU A 1 316 ? 42.940  -35.862 26.080  1.00 42.51 316 A 1 
ATOM 2427 O O     . LEU A 1 316 ? 43.965  -35.321 26.484  1.00 40.25 316 A 1 
ATOM 2428 C CB    . LEU A 1 316 ? 42.906  -37.476 28.037  1.00 40.60 316 A 1 
ATOM 2429 C CG    . LEU A 1 316 ? 42.175  -38.631 28.723  1.00 37.97 316 A 1 
ATOM 2430 C CD1   . LEU A 1 316 ? 42.837  -38.942 30.068  1.00 38.87 316 A 1 
ATOM 2431 C CD2   . LEU A 1 316 ? 40.706  -38.278 29.001  1.00 41.73 316 A 1 
ATOM 2432 N N     . ARG A 1 317 ? 42.111  -35.229 25.209  1.00 42.00 317 A 1 
ATOM 2433 C CA    . ARG A 1 317 ? 42.348  -33.869 24.688  1.00 43.44 317 A 1 
ATOM 2434 C C     . ARG A 1 317 ? 42.008  -32.843 25.781  1.00 40.49 317 A 1 
ATOM 2435 O O     . ARG A 1 317 ? 40.840  -32.759 26.145  1.00 38.04 317 A 1 
ATOM 2436 C CB    . ARG A 1 317 ? 41.530  -33.672 23.401  1.00 39.57 317 A 1 
ATOM 2437 C CG    . ARG A 1 317 ? 42.037  -32.482 22.569  1.00 36.24 317 A 1 
ATOM 2438 C CD    . ARG A 1 317 ? 41.244  -32.383 21.252  1.00 34.21 317 A 1 
ATOM 2439 N NE    . ARG A 1 317 ? 41.847  -31.421 20.326  1.00 31.31 317 A 1 
ATOM 2440 C CZ    . ARG A 1 317 ? 41.438  -31.140 19.083  1.00 28.91 317 A 1 
ATOM 2441 N NH1   . ARG A 1 317 ? 40.374  -31.702 18.583  1.00 27.67 317 A 1 
ATOM 2442 N NH2   . ARG A 1 317 ? 42.092  -30.305 18.340  1.00 26.41 317 A 1 
ATOM 2443 N N     . PRO A 1 318 ? 42.946  -32.052 26.333  1.00 35.83 318 A 1 
ATOM 2444 C CA    . PRO A 1 318 ? 42.674  -31.139 27.434  1.00 38.96 318 A 1 
ATOM 2445 C C     . PRO A 1 318 ? 41.721  -30.013 27.006  1.00 38.14 318 A 1 
ATOM 2446 O O     . PRO A 1 318 ? 41.885  -29.426 25.934  1.00 36.38 318 A 1 
ATOM 2447 C CB    . PRO A 1 318 ? 44.045  -30.632 27.897  1.00 35.23 318 A 1 
ATOM 2448 C CG    . PRO A 1 318 ? 44.901  -30.716 26.642  1.00 34.32 318 A 1 
ATOM 2449 C CD    . PRO A 1 318 ? 44.344  -31.972 25.944  1.00 39.65 318 A 1 
ATOM 2450 N N     . ALA A 1 319 ? 40.730  -29.685 27.855  1.00 38.28 319 A 1 
ATOM 2451 C CA    . ALA A 1 319 ? 39.562  -28.883 27.462  1.00 41.01 319 A 1 
ATOM 2452 C C     . ALA A 1 319 ? 39.696  -27.352 27.619  1.00 39.76 319 A 1 
ATOM 2453 O O     . ALA A 1 319 ? 38.748  -26.632 27.337  1.00 38.07 319 A 1 
ATOM 2454 C CB    . ALA A 1 319 ? 38.370  -29.417 28.262  1.00 36.66 319 A 1 
ATOM 2455 N N     . GLY A 1 320 ? 40.832  -26.845 28.127  1.00 36.27 320 A 1 
ATOM 2456 C CA    . GLY A 1 320 ? 40.859  -25.651 28.974  1.00 38.04 320 A 1 
ATOM 2457 C C     . GLY A 1 320 ? 40.534  -24.267 28.410  1.00 37.67 320 A 1 
ATOM 2458 O O     . GLY A 1 320 ? 40.091  -23.411 29.167  1.00 35.41 320 A 1 
ATOM 2459 N N     . ALA A 1 321 ? 40.823  -23.956 27.148  1.00 39.64 321 A 1 
ATOM 2460 C CA    . ALA A 1 321 ? 40.864  -22.575 26.676  1.00 41.61 321 A 1 
ATOM 2461 C C     . ALA A 1 321 ? 39.459  -21.968 26.492  1.00 40.56 321 A 1 
ATOM 2462 O O     . ALA A 1 321 ? 38.882  -22.017 25.405  1.00 39.75 321 A 1 
ATOM 2463 C CB    . ALA A 1 321 ? 41.712  -22.493 25.406  1.00 37.89 321 A 1 
ATOM 2464 N N     . ILE A 1 322 ? 38.919  -21.351 27.540  1.00 35.99 322 A 1 
ATOM 2465 C CA    . ILE A 1 322 ? 37.681  -20.563 27.495  1.00 38.55 322 A 1 
ATOM 2466 C C     . ILE A 1 322 ? 37.957  -19.291 26.680  1.00 38.69 322 A 1 
ATOM 2467 O O     . ILE A 1 322 ? 38.422  -18.283 27.216  1.00 36.90 322 A 1 
ATOM 2468 C CB    . ILE A 1 322 ? 37.130  -20.258 28.904  1.00 35.05 322 A 1 
ATOM 2469 C CG1   . ILE A 1 322 ? 36.913  -21.561 29.710  1.00 33.39 322 A 1 
ATOM 2470 C CG2   . ILE A 1 322 ? 35.809  -19.469 28.800  1.00 36.49 322 A 1 
ATOM 2471 C CD1   . ILE A 1 322 ? 36.483  -21.341 31.164  1.00 34.84 322 A 1 
ATOM 2472 N N     . GLY A 1 323 ? 37.685  -19.314 25.372  1.00 38.07 323 A 1 
ATOM 2473 C CA    . GLY A 1 323 ? 37.775  -18.166 24.479  1.00 39.02 323 A 1 
ATOM 2474 C C     . GLY A 1 323 ? 36.714  -17.116 24.809  1.00 37.93 323 A 1 
ATOM 2475 O O     . GLY A 1 323 ? 35.667  -17.089 24.175  1.00 37.03 323 A 1 
ATOM 2476 N N     . LEU A 1 324 ? 37.003  -16.253 25.801  1.00 42.54 324 A 1 
ATOM 2477 C CA    . LEU A 1 324 ? 36.093  -15.214 26.321  1.00 43.66 324 A 1 
ATOM 2478 C C     . LEU A 1 324 ? 35.718  -14.124 25.300  1.00 43.56 324 A 1 
ATOM 2479 O O     . LEU A 1 324 ? 34.774  -13.367 25.540  1.00 40.61 324 A 1 
ATOM 2480 C CB    . LEU A 1 324 ? 36.731  -14.569 27.568  1.00 37.88 324 A 1 
ATOM 2481 C CG    . LEU A 1 324 ? 36.137  -15.066 28.884  1.00 35.00 324 A 1 
ATOM 2482 C CD1   . LEU A 1 324 ? 37.012  -14.618 30.050  1.00 36.58 324 A 1 
ATOM 2483 C CD2   . LEU A 1 324 ? 34.723  -14.514 29.110  1.00 38.96 324 A 1 
ATOM 2484 N N     . PHE A 1 325 ? 36.409  -14.018 24.171  1.00 40.53 325 A 1 
ATOM 2485 C CA    . PHE A 1 325 ? 36.041  -13.132 23.075  1.00 41.92 325 A 1 
ATOM 2486 C C     . PHE A 1 325 ? 34.827  -13.680 22.321  1.00 42.14 325 A 1 
ATOM 2487 O O     . PHE A 1 325 ? 34.920  -14.086 21.161  1.00 38.89 325 A 1 
ATOM 2488 C CB    . PHE A 1 325 ? 37.244  -12.851 22.168  1.00 36.62 325 A 1 
ATOM 2489 C CG    . PHE A 1 325 ? 38.269  -11.950 22.804  1.00 34.38 325 A 1 
ATOM 2490 C CD1   . PHE A 1 325 ? 38.083  -10.560 22.807  1.00 34.25 325 A 1 
ATOM 2491 C CD2   . PHE A 1 325 ? 39.398  -12.496 23.443  1.00 33.80 325 A 1 
ATOM 2492 C CE1   . PHE A 1 325 ? 39.024  -9.718  23.419  1.00 31.76 325 A 1 
ATOM 2493 C CE2   . PHE A 1 325 ? 40.335  -11.662 24.062  1.00 30.45 325 A 1 
ATOM 2494 C CZ    . PHE A 1 325 ? 40.154  -10.270 24.045  1.00 32.70 325 A 1 
ATOM 2495 N N     . SER A 1 326 ? 33.668  -13.637 22.962  1.00 37.51 326 A 1 
ATOM 2496 C CA    . SER A 1 326 ? 32.374  -13.604 22.297  1.00 39.95 326 A 1 
ATOM 2497 C C     . SER A 1 326 ? 32.289  -12.293 21.504  1.00 40.63 326 A 1 
ATOM 2498 O O     . SER A 1 326 ? 31.698  -11.317 21.962  1.00 38.37 326 A 1 
ATOM 2499 C CB    . SER A 1 326 ? 31.240  -13.733 23.309  1.00 35.72 326 A 1 
ATOM 2500 O OG    . SER A 1 326 ? 31.300  -12.710 24.279  1.00 33.53 326 A 1 
ATOM 2501 N N     . SER A 1 327 ? 32.945  -12.246 20.345  1.00 36.25 327 A 1 
ATOM 2502 C CA    . SER A 1 327 ? 32.765  -11.183 19.362  1.00 37.33 327 A 1 
ATOM 2503 C C     . SER A 1 327 ? 31.263  -11.014 19.161  1.00 37.51 327 A 1 
ATOM 2504 O O     . SER A 1 327 ? 30.590  -12.039 18.986  1.00 34.99 327 A 1 
ATOM 2505 C CB    . SER A 1 327 ? 33.431  -11.557 18.035  1.00 33.54 327 A 1 
ATOM 2506 O OG    . SER A 1 327 ? 33.007  -12.821 17.587  1.00 32.15 327 A 1 
ATOM 2507 N N     . PRO A 1 328 ? 30.706  -9.773  19.235  1.00 33.73 328 A 1 
ATOM 2508 C CA    . PRO A 1 328 ? 29.281  -9.564  19.110  1.00 34.33 328 A 1 
ATOM 2509 C C     . PRO A 1 328 ? 28.835  -10.258 17.829  1.00 34.79 328 A 1 
ATOM 2510 O O     . PRO A 1 328 ? 29.364  -9.954  16.758  1.00 33.22 328 A 1 
ATOM 2511 C CB    . PRO A 1 328 ? 29.080  -8.044  19.054  1.00 30.80 328 A 1 
ATOM 2512 C CG    . PRO A 1 328 ? 30.425  -7.516  18.571  1.00 30.56 328 A 1 
ATOM 2513 C CD    . PRO A 1 328 ? 31.417  -8.507  19.178  1.00 35.06 328 A 1 
ATOM 2514 N N     . SER A 1 329 ? 27.965  -11.256 17.968  1.00 34.08 329 A 1 
ATOM 2515 C CA    . SER A 1 329 ? 27.615  -12.124 16.849  1.00 35.67 329 A 1 
ATOM 2516 C C     . SER A 1 329 ? 27.075  -11.235 15.744  1.00 36.07 329 A 1 
ATOM 2517 O O     . SER A 1 329 ? 26.009  -10.655 15.914  1.00 34.64 329 A 1 
ATOM 2518 C CB    . SER A 1 329 ? 26.582  -13.176 17.275  1.00 32.56 329 A 1 
ATOM 2519 O OG    . SER A 1 329 ? 25.443  -12.557 17.835  1.00 30.38 329 A 1 
ATOM 2520 N N     . LEU A 1 330 ? 27.842  -11.080 14.661  1.00 40.93 330 A 1 
ATOM 2521 C CA    . LEU A 1 330 ? 27.337  -10.486 13.428  1.00 40.29 330 A 1 
ATOM 2522 C C     . LEU A 1 330 ? 26.041  -11.222 13.158  1.00 40.80 330 A 1 
ATOM 2523 O O     . LEU A 1 330 ? 26.088  -12.445 12.975  1.00 37.73 330 A 1 
ATOM 2524 C CB    . LEU A 1 330 ? 28.342  -10.697 12.279  1.00 35.63 330 A 1 
ATOM 2525 C CG    . LEU A 1 330 ? 29.490  -9.679  12.265  1.00 32.10 330 A 1 
ATOM 2526 C CD1   . LEU A 1 330 ? 30.579  -10.129 11.296  1.00 32.86 330 A 1 
ATOM 2527 C CD2   . LEU A 1 330 ? 29.001  -8.293  11.816  1.00 34.34 330 A 1 
ATOM 2528 N N     . GLN A 1 331 ? 24.901  -10.521 13.263  1.00 42.07 331 A 1 
ATOM 2529 C CA    . GLN A 1 331 ? 23.603  -11.161 13.054  1.00 43.07 331 A 1 
ATOM 2530 C C     . GLN A 1 331 ? 23.636  -11.693 11.624  1.00 43.30 331 A 1 
ATOM 2531 O O     . GLN A 1 331 ? 23.529  -10.913 10.671  1.00 41.24 331 A 1 
ATOM 2532 C CB    . GLN A 1 331 ? 22.435  -10.185 13.274  1.00 40.24 331 A 1 
ATOM 2533 C CG    . GLN A 1 331 ? 22.150  -9.932  14.755  1.00 36.27 331 A 1 
ATOM 2534 C CD    . GLN A 1 331 ? 20.899  -9.084  14.980  1.00 33.99 331 A 1 
ATOM 2535 O OE1   . GLN A 1 331 ? 20.353  -8.410  14.113  1.00 31.87 331 A 1 
ATOM 2536 N NE2   . GLN A 1 331 ? 20.363  -9.075  16.184  1.00 31.58 331 A 1 
ATOM 2537 N N     . THR A 1 332 ? 23.891  -12.985 11.501  1.00 43.02 332 A 1 
ATOM 2538 C CA    . THR A 1 332 ? 23.846  -13.678 10.217  1.00 45.00 332 A 1 
ATOM 2539 C C     . THR A 1 332 ? 22.507  -13.309 9.599   1.00 46.38 332 A 1 
ATOM 2540 O O     . THR A 1 332 ? 21.515  -13.335 10.342  1.00 43.47 332 A 1 
ATOM 2541 C CB    . THR A 1 332 ? 23.927  -15.198 10.403  1.00 40.89 332 A 1 
ATOM 2542 O OG1   . THR A 1 332 ? 23.115  -15.624 11.480  1.00 36.94 332 A 1 
ATOM 2543 C CG2   . THR A 1 332 ? 25.354  -15.638 10.709  1.00 36.79 332 A 1 
ATOM 2544 N N     . PRO A 1 333 ? 22.468  -12.884 8.320   1.00 48.92 333 A 1 
ATOM 2545 C CA    . PRO A 1 333 ? 21.230  -12.425 7.712   1.00 47.75 333 A 1 
ATOM 2546 C C     . PRO A 1 333 ? 20.175  -13.503 7.937   1.00 49.24 333 A 1 
ATOM 2547 O O     . PRO A 1 333 ? 20.310  -14.611 7.417   1.00 48.03 333 A 1 
ATOM 2548 C CB    . PRO A 1 333 ? 21.561  -12.196 6.229   1.00 43.68 333 A 1 
ATOM 2549 C CG    . PRO A 1 333 ? 22.812  -13.022 5.998   1.00 42.23 333 A 1 
ATOM 2550 C CD    . PRO A 1 333 ? 23.523  -12.963 7.349   1.00 44.15 333 A 1 
ATOM 2551 N N     . LEU A 1 334 ? 19.227  -13.203 8.841   1.00 59.92 334 A 1 
ATOM 2552 C CA    . LEU A 1 334 ? 18.307  -14.194 9.370   1.00 59.22 334 A 1 
ATOM 2553 C C     . LEU A 1 334 ? 17.356  -14.572 8.251   1.00 62.19 334 A 1 
ATOM 2554 O O     . LEU A 1 334 ? 16.277  -13.985 8.118   1.00 57.30 334 A 1 
ATOM 2555 C CB    . LEU A 1 334 ? 17.561  -13.661 10.612  1.00 52.44 334 A 1 
ATOM 2556 C CG    . LEU A 1 334 ? 18.356  -13.705 11.924  1.00 46.13 334 A 1 
ATOM 2557 C CD1   . LEU A 1 334 ? 17.667  -12.859 12.998  1.00 43.44 334 A 1 
ATOM 2558 C CD2   . LEU A 1 334 ? 18.468  -15.140 12.471  1.00 42.80 334 A 1 
ATOM 2559 N N     . HIS A 1 335 ? 17.780  -15.521 7.423   1.00 62.96 335 A 1 
ATOM 2560 C CA    . HIS A 1 335 ? 16.898  -16.206 6.501   1.00 64.26 335 A 1 
ATOM 2561 C C     . HIS A 1 335 ? 15.844  -16.874 7.365   1.00 66.68 335 A 1 
ATOM 2562 O O     . HIS A 1 335 ? 16.170  -17.777 8.141   1.00 60.98 335 A 1 
ATOM 2563 C CB    . HIS A 1 335 ? 17.686  -17.202 5.642   1.00 55.92 335 A 1 
ATOM 2564 C CG    . HIS A 1 335 ? 16.959  -17.521 4.365   1.00 49.21 335 A 1 
ATOM 2565 N ND1   . HIS A 1 335 ? 15.718  -18.098 4.256   1.00 44.59 335 A 1 
ATOM 2566 C CD2   . HIS A 1 335 ? 17.378  -17.208 3.093   1.00 43.13 335 A 1 
ATOM 2567 C CE1   . HIS A 1 335 ? 15.395  -18.141 2.953   1.00 39.98 335 A 1 
ATOM 2568 N NE2   . HIS A 1 335 ? 16.376  -17.605 2.224   1.00 41.21 335 A 1 
ATOM 2569 N N     . PHE A 1 336 ? 14.616  -16.360 7.337   1.00 63.99 336 A 1 
ATOM 2570 C CA    . PHE A 1 336 ? 13.568  -16.936 8.150   1.00 63.87 336 A 1 
ATOM 2571 C C     . PHE A 1 336 ? 13.457  -18.423 7.820   1.00 67.79 336 A 1 
ATOM 2572 O O     . PHE A 1 336 ? 13.443  -18.821 6.650   1.00 63.20 336 A 1 
ATOM 2573 C CB    . PHE A 1 336 ? 12.228  -16.205 7.939   1.00 55.29 336 A 1 
ATOM 2574 C CG    . PHE A 1 336 ? 12.054  -14.928 8.730   1.00 56.11 336 A 1 
ATOM 2575 C CD1   . PHE A 1 336 ? 12.234  -14.907 10.127  1.00 55.40 336 A 1 
ATOM 2576 C CD2   . PHE A 1 336 ? 11.657  -13.739 8.091   1.00 53.78 336 A 1 
ATOM 2577 C CE1   . PHE A 1 336 ? 12.051  -13.721 10.861  1.00 47.97 336 A 1 
ATOM 2578 C CE2   . PHE A 1 336 ? 11.474  -12.552 8.826   1.00 49.80 336 A 1 
ATOM 2579 C CZ    . PHE A 1 336 ? 11.680  -12.540 10.211  1.00 49.36 336 A 1 
ATOM 2580 N N     . SER A 1 337 ? 13.368  -19.261 8.860   1.00 71.10 337 A 1 
ATOM 2581 C CA    . SER A 1 337 ? 12.972  -20.646 8.666   1.00 73.57 337 A 1 
ATOM 2582 C C     . SER A 1 337 ? 11.661  -20.699 7.877   1.00 76.92 337 A 1 
ATOM 2583 O O     . SER A 1 337 ? 10.854  -19.763 7.938   1.00 70.56 337 A 1 
ATOM 2584 C CB    . SER A 1 337 ? 12.836  -21.351 10.020  1.00 64.14 337 A 1 
ATOM 2585 O OG    . SER A 1 337 ? 11.765  -20.833 10.765  1.00 53.89 337 A 1 
ATOM 2586 N N     . SER A 1 338 ? 11.414  -21.786 7.155   1.00 79.34 338 A 1 
ATOM 2587 C CA    . SER A 1 338 ? 10.190  -21.929 6.345   1.00 82.09 338 A 1 
ATOM 2588 C C     . SER A 1 338 ? 8.913   -21.568 7.131   1.00 84.59 338 A 1 
ATOM 2589 O O     . SER A 1 338 ? 8.054   -20.851 6.622   1.00 80.52 338 A 1 
ATOM 2590 C CB    . SER A 1 338 ? 10.116  -23.360 5.795   1.00 74.10 338 A 1 
ATOM 2591 O OG    . SER A 1 338 ? 8.915   -23.578 5.098   1.00 62.71 338 A 1 
ATOM 2592 N N     . LYS A 1 339 ? 8.857   -21.951 8.429   1.00 87.50 339 A 1 
ATOM 2593 C CA    . LYS A 1 339 ? 7.751   -21.598 9.339   1.00 88.88 339 A 1 
ATOM 2594 C C     . LYS A 1 339 ? 7.665   -20.096 9.653   1.00 90.57 339 A 1 
ATOM 2595 O O     . LYS A 1 339 ? 6.572   -19.547 9.722   1.00 87.51 339 A 1 
ATOM 2596 C CB    . LYS A 1 339 ? 7.893   -22.372 10.651  1.00 85.40 339 A 1 
ATOM 2597 C CG    . LYS A 1 339 ? 7.700   -23.883 10.478  1.00 74.28 339 A 1 
ATOM 2598 C CD    . LYS A 1 339 ? 7.810   -24.593 11.833  1.00 69.99 339 A 1 
ATOM 2599 C CE    . LYS A 1 339 ? 7.604   -26.088 11.661  1.00 59.32 339 A 1 
ATOM 2600 N NZ    . LYS A 1 339 ? 7.794   -26.821 12.937  1.00 52.41 339 A 1 
ATOM 2601 N N     . GLU A 1 340 ? 8.802   -19.409 9.867   1.00 88.82 340 A 1 
ATOM 2602 C CA    . GLU A 1 340 ? 8.812   -17.969 10.117  1.00 89.94 340 A 1 
ATOM 2603 C C     . GLU A 1 340 ? 8.423   -17.201 8.855   1.00 91.67 340 A 1 
ATOM 2604 O O     . GLU A 1 340 ? 7.597   -16.292 8.925   1.00 89.32 340 A 1 
ATOM 2605 C CB    . GLU A 1 340 ? 10.178  -17.506 10.616  1.00 86.19 340 A 1 
ATOM 2606 C CG    . GLU A 1 340 ? 10.478  -17.980 12.039  1.00 73.91 340 A 1 
ATOM 2607 C CD    . GLU A 1 340 ? 11.957  -17.812 12.376  1.00 68.57 340 A 1 
ATOM 2608 O OE1   . GLU A 1 340 ? 12.246  -17.176 13.402  1.00 61.07 340 A 1 
ATOM 2609 O OE2   . GLU A 1 340 ? 12.769  -18.342 11.582  1.00 61.59 340 A 1 
ATOM 2610 N N     . ARG A 1 341 ? 8.943   -17.585 7.670   1.00 88.93 341 A 1 
ATOM 2611 C CA    . ARG A 1 341 ? 8.543   -16.994 6.392   1.00 90.56 341 A 1 
ATOM 2612 C C     . ARG A 1 341 ? 7.043   -17.155 6.156   1.00 91.93 341 A 1 
ATOM 2613 O O     . ARG A 1 341 ? 6.390   -16.187 5.793   1.00 90.11 341 A 1 
ATOM 2614 C CB    . ARG A 1 341 ? 9.376   -17.589 5.247   1.00 88.79 341 A 1 
ATOM 2615 C CG    . ARG A 1 341 ? 9.108   -16.849 3.934   1.00 85.45 341 A 1 
ATOM 2616 C CD    . ARG A 1 341 ? 9.978   -17.400 2.784   1.00 83.14 341 A 1 
ATOM 2617 N NE    . ARG A 1 341 ? 9.641   -16.746 1.508   1.00 81.92 341 A 1 
ATOM 2618 C CZ    . ARG A 1 341 ? 8.607   -17.052 0.735   1.00 82.42 341 A 1 
ATOM 2619 N NH1   . ARG A 1 341 ? 7.790   -18.034 1.006   1.00 72.50 341 A 1 
ATOM 2620 N NH2   . ARG A 1 341 ? 8.361   -16.356 -0.340  1.00 76.73 341 A 1 
ATOM 2621 N N     . GLU A 1 342 ? 6.481   -18.320 6.432   1.00 91.40 342 A 1 
ATOM 2622 C CA    . GLU A 1 342 ? 5.049   -18.591 6.330   1.00 91.79 342 A 1 
ATOM 2623 C C     . GLU A 1 342 ? 4.223   -17.672 7.255   1.00 92.89 342 A 1 
ATOM 2624 O O     . GLU A 1 342 ? 3.245   -17.063 6.820   1.00 91.53 342 A 1 
ATOM 2625 C CB    . GLU A 1 342 ? 4.834   -20.086 6.615   1.00 89.65 342 A 1 
ATOM 2626 C CG    . GLU A 1 342 ? 3.473   -20.640 6.182   1.00 76.11 342 A 1 
ATOM 2627 C CD    . GLU A 1 342 ? 3.491   -22.185 6.160   1.00 70.21 342 A 1 
ATOM 2628 O OE1   . GLU A 1 342 ? 3.080   -22.757 5.129   1.00 62.54 342 A 1 
ATOM 2629 O OE2   . GLU A 1 342 ? 3.972   -22.776 7.144   1.00 61.94 342 A 1 
ATOM 2630 N N     . ALA A 1 343 ? 4.687   -17.426 8.488   1.00 92.11 343 A 1 
ATOM 2631 C CA    . ALA A 1 343 ? 4.073   -16.451 9.395   1.00 92.11 343 A 1 
ATOM 2632 C C     . ALA A 1 343 ? 4.162   -15.004 8.863   1.00 92.97 343 A 1 
ATOM 2633 O O     . ALA A 1 343 ? 3.229   -14.216 9.045   1.00 91.43 343 A 1 
ATOM 2634 C CB    . ALA A 1 343 ? 4.718   -16.589 10.776  1.00 90.37 343 A 1 
ATOM 2635 N N     . ARG A 1 344 ? 5.255   -14.616 8.161   1.00 93.67 344 A 1 
ATOM 2636 C CA    . ARG A 1 344 ? 5.372   -13.301 7.509   1.00 93.84 344 A 1 
ATOM 2637 C C     . ARG A 1 344 ? 4.444   -13.170 6.305   1.00 94.71 344 A 1 
ATOM 2638 O O     . ARG A 1 344 ? 3.840   -12.115 6.122   1.00 93.42 344 A 1 
ATOM 2639 C CB    . ARG A 1 344 ? 6.819   -12.990 7.088   1.00 92.95 344 A 1 
ATOM 2640 C CG    . ARG A 1 344 ? 7.846   -12.984 8.239   1.00 89.47 344 A 1 
ATOM 2641 C CD    . ARG A 1 344 ? 7.467   -12.034 9.365   1.00 85.64 344 A 1 
ATOM 2642 N NE    . ARG A 1 344 ? 8.325   -12.277 10.536  1.00 80.27 344 A 1 
ATOM 2643 C CZ    . ARG A 1 344 ? 8.610   -11.392 11.465  1.00 76.26 344 A 1 
ATOM 2644 N NH1   . ARG A 1 344 ? 8.171   -10.153 11.423  1.00 67.92 344 A 1 
ATOM 2645 N NH2   . ARG A 1 344 ? 9.346   -11.749 12.479  1.00 69.61 344 A 1 
ATOM 2646 N N     . VAL A 1 345 ? 4.271   -14.228 5.514   1.00 94.12 345 A 1 
ATOM 2647 C CA    . VAL A 1 345 ? 3.300   -14.265 4.408   1.00 94.46 345 A 1 
ATOM 2648 C C     . VAL A 1 345 ? 1.870   -14.128 4.944   1.00 94.83 345 A 1 
ATOM 2649 O O     . VAL A 1 345 ? 1.107   -13.309 4.427   1.00 93.98 345 A 1 
ATOM 2650 C CB    . VAL A 1 345 ? 3.466   -15.540 3.564   1.00 93.78 345 A 1 
ATOM 2651 C CG1   . VAL A 1 345 ? 2.370   -15.673 2.492   1.00 90.42 345 A 1 
ATOM 2652 C CG2   . VAL A 1 345 ? 4.817   -15.530 2.826   1.00 90.13 345 A 1 
ATOM 2653 N N     . LEU A 1 346 ? 1.521   -14.822 6.024   1.00 94.63 346 A 1 
ATOM 2654 C CA    . LEU A 1 346 ? 0.203   -14.694 6.654   1.00 94.68 346 A 1 
ATOM 2655 C C     . LEU A 1 346 ? -0.053  -13.267 7.163   1.00 95.13 346 A 1 
ATOM 2656 O O     . LEU A 1 346 ? -1.098  -12.678 6.876   1.00 94.20 346 A 1 
ATOM 2657 C CB    . LEU A 1 346 ? 0.095   -15.736 7.778   1.00 93.59 346 A 1 
ATOM 2658 C CG    . LEU A 1 346 ? -1.297  -15.796 8.449   1.00 83.34 346 A 1 
ATOM 2659 C CD1   . LEU A 1 346 ? -2.396  -16.201 7.459   1.00 78.07 346 A 1 
ATOM 2660 C CD2   . LEU A 1 346 ? -1.272  -16.810 9.598   1.00 78.64 346 A 1 
ATOM 2661 N N     . ARG A 1 347 ? 0.931   -12.637 7.835   1.00 94.48 347 A 1 
ATOM 2662 C CA    . ARG A 1 347 ? 0.839   -11.239 8.285   1.00 94.54 347 A 1 
ATOM 2663 C C     . ARG A 1 347 ? 0.707   -10.255 7.119   1.00 95.20 347 A 1 
ATOM 2664 O O     . ARG A 1 347 ? -0.037  -9.277  7.226   1.00 94.10 347 A 1 
ATOM 2665 C CB    . ARG A 1 347 ? 2.042   -10.910 9.171   1.00 93.34 347 A 1 
ATOM 2666 C CG    . ARG A 1 347 ? 1.931   -9.496  9.743   1.00 86.14 347 A 1 
ATOM 2667 C CD    . ARG A 1 347 ? 3.059   -9.192  10.713  1.00 80.95 347 A 1 
ATOM 2668 N NE    . ARG A 1 347 ? 2.938   -7.796  11.202  1.00 74.73 347 A 1 
ATOM 2669 C CZ    . ARG A 1 347 ? 3.645   -7.223  12.132  1.00 69.29 347 A 1 
ATOM 2670 N NH1   . ARG A 1 347 ? 4.542   -7.871  12.814  1.00 61.57 347 A 1 
ATOM 2671 N NH2   . ARG A 1 347 ? 3.483   -5.968  12.401  1.00 62.28 347 A 1 
ATOM 2672 N N     . TYR A 1 348 ? 1.398   -10.491 6.009   1.00 94.98 348 A 1 
ATOM 2673 C CA    . TYR A 1 348 ? 1.240   -9.700  4.789   1.00 95.16 348 A 1 
ATOM 2674 C C     . TYR A 1 348 ? -0.179  -9.825  4.212   1.00 95.40 348 A 1 
ATOM 2675 O O     . TYR A 1 348 ? -0.775  -8.800  3.868   1.00 94.75 348 A 1 
ATOM 2676 C CB    . TYR A 1 348 ? 2.317   -10.099 3.775   1.00 95.16 348 A 1 
ATOM 2677 C CG    . TYR A 1 348 ? 1.909   -9.924  2.331   1.00 95.29 348 A 1 
ATOM 2678 C CD1   . TYR A 1 348 ? 1.436   -11.038 1.605   1.00 93.88 348 A 1 
ATOM 2679 C CD2   . TYR A 1 348 ? 1.916   -8.655  1.728   1.00 94.19 348 A 1 
ATOM 2680 C CE1   . TYR A 1 348 ? 0.978   -10.884 0.295   1.00 93.55 348 A 1 
ATOM 2681 C CE2   . TYR A 1 348 ? 1.461   -8.495  0.410   1.00 93.43 348 A 1 
ATOM 2682 C CZ    . TYR A 1 348 ? 0.988   -9.618  -0.307  1.00 93.94 348 A 1 
ATOM 2683 O OH    . TYR A 1 348 ? 0.533   -9.482  -1.585  1.00 92.51 348 A 1 
ATOM 2684 N N     . LYS A 1 349 ? -0.754  -11.039 4.146   1.00 95.76 349 A 1 
ATOM 2685 C CA    . LYS A 1 349 ? -2.136  -11.260 3.693   1.00 95.39 349 A 1 
ATOM 2686 C C     . LYS A 1 349 ? -3.140  -10.503 4.573   1.00 95.58 349 A 1 
ATOM 2687 O O     . LYS A 1 349 ? -4.037  -9.857  4.042   1.00 94.19 349 A 1 
ATOM 2688 C CB    . LYS A 1 349 ? -2.478  -12.762 3.661   1.00 94.61 349 A 1 
ATOM 2689 C CG    . LYS A 1 349 ? -1.802  -13.532 2.513   1.00 90.76 349 A 1 
ATOM 2690 C CD    . LYS A 1 349 ? -2.344  -14.969 2.428   1.00 85.30 349 A 1 
ATOM 2691 C CE    . LYS A 1 349 ? -1.735  -15.749 1.266   1.00 79.82 349 A 1 
ATOM 2692 N NZ    . LYS A 1 349 ? -2.567  -16.926 0.874   1.00 70.72 349 A 1 
ATOM 2693 N N     . GLU A 1 350 ? -2.948  -10.478 5.884   1.00 95.42 350 A 1 
ATOM 2694 C CA    . GLU A 1 350 ? -3.807  -9.717  6.783   1.00 94.91 350 A 1 
ATOM 2695 C C     . GLU A 1 350 ? -3.651  -8.195  6.588   1.00 95.13 350 A 1 
ATOM 2696 O O     . GLU A 1 350 ? -4.640  -7.484  6.395   1.00 93.16 350 A 1 
ATOM 2697 C CB    . GLU A 1 350 ? -3.544  -10.162 8.238   1.00 93.57 350 A 1 
ATOM 2698 C CG    . GLU A 1 350 ? -4.647  -9.695  9.219   1.00 81.52 350 A 1 
ATOM 2699 C CD    . GLU A 1 350 ? -6.067  -10.096 8.763   1.00 73.31 350 A 1 
ATOM 2700 O OE1   . GLU A 1 350 ? -6.998  -9.292  8.971   1.00 65.51 350 A 1 
ATOM 2701 O OE2   . GLU A 1 350 ? -6.235  -11.152 8.114   1.00 65.77 350 A 1 
ATOM 2702 N N     . LYS A 1 351 ? -2.421  -7.677  6.476   1.00 95.35 351 A 1 
ATOM 2703 C CA    . LYS A 1 351 ? -2.177  -6.263  6.144   1.00 95.04 351 A 1 
ATOM 2704 C C     . LYS A 1 351 ? -2.732  -5.846  4.773   1.00 95.27 351 A 1 
ATOM 2705 O O     . LYS A 1 351 ? -3.061  -4.679  4.594   1.00 93.31 351 A 1 
ATOM 2706 C CB    . LYS A 1 351 ? -0.673  -5.932  6.210   1.00 93.53 351 A 1 
ATOM 2707 C CG    . LYS A 1 351 ? -0.244  -5.349  7.565   1.00 88.77 351 A 1 
ATOM 2708 C CD    . LYS A 1 351 ? 1.165   -4.756  7.468   1.00 86.30 351 A 1 
ATOM 2709 C CE    . LYS A 1 351 ? 1.472   -3.861  8.652   1.00 81.67 351 A 1 
ATOM 2710 N NZ    . LYS A 1 351 ? 2.664   -3.019  8.423   1.00 76.12 351 A 1 
ATOM 2711 N N     . LYS A 1 352 ? -2.854  -6.759  3.812   1.00 94.91 352 A 1 
ATOM 2712 C CA    . LYS A 1 352 ? -3.421  -6.456  2.489   1.00 95.05 352 A 1 
ATOM 2713 C C     . LYS A 1 352 ? -4.850  -5.915  2.589   1.00 95.06 352 A 1 
ATOM 2714 O O     . LYS A 1 352 ? -5.193  -5.008  1.846   1.00 92.82 352 A 1 
ATOM 2715 C CB    . LYS A 1 352 ? -3.313  -7.703  1.564   1.00 94.03 352 A 1 
ATOM 2716 C CG    . LYS A 1 352 ? -3.810  -7.445  0.128   1.00 90.78 352 A 1 
ATOM 2717 C CD    . LYS A 1 352 ? -3.492  -8.608  -0.834  1.00 88.69 352 A 1 
ATOM 2718 C CE    . LYS A 1 352 ? -4.001  -8.310  -2.252  1.00 81.74 352 A 1 
ATOM 2719 N NZ    . LYS A 1 352 ? -3.537  -9.296  -3.267  1.00 74.72 352 A 1 
ATOM 2720 N N     . LYS A 1 353 ? -5.635  -6.383  3.545   1.00 95.62 353 A 1 
ATOM 2721 C CA    . LYS A 1 353 ? -7.026  -5.974  3.788   1.00 94.80 353 A 1 
ATOM 2722 C C     . LYS A 1 353 ? -7.133  -4.528  4.322   1.00 94.47 353 A 1 
ATOM 2723 O O     . LYS A 1 353 ? -8.075  -3.822  3.974   1.00 91.20 353 A 1 
ATOM 2724 C CB    . LYS A 1 353 ? -7.689  -6.953  4.779   1.00 93.27 353 A 1 
ATOM 2725 C CG    . LYS A 1 353 ? -7.684  -8.430  4.313   1.00 86.92 353 A 1 
ATOM 2726 C CD    . LYS A 1 353 ? -8.194  -9.350  5.422   1.00 82.47 353 A 1 
ATOM 2727 C CE    . LYS A 1 353 ? -8.027  -10.826 5.070   1.00 73.73 353 A 1 
ATOM 2728 N NZ    . LYS A 1 353 ? -8.331  -11.702 6.218   1.00 65.53 353 A 1 
ATOM 2729 N N     . SER A 1 354 ? -6.161  -4.067  5.118   1.00 95.02 354 A 1 
ATOM 2730 C CA    . SER A 1 354 ? -6.187  -2.755  5.782   1.00 94.18 354 A 1 
ATOM 2731 C C     . SER A 1 354 ? -5.513  -1.608  5.008   1.00 94.36 354 A 1 
ATOM 2732 O O     . SER A 1 354 ? -5.364  -0.506  5.532   1.00 90.51 354 A 1 
ATOM 2733 C CB    . SER A 1 354 ? -5.602  -2.890  7.200   1.00 91.52 354 A 1 
ATOM 2734 O OG    . SER A 1 354 ? -4.228  -3.203  7.155   1.00 80.47 354 A 1 
ATOM 2735 N N     . ARG A 1 355 ? -5.098  -1.814  3.753   1.00 94.20 355 A 1 
ATOM 2736 C CA    . ARG A 1 355 ? -4.383  -0.789  2.975   1.00 94.25 355 A 1 
ATOM 2737 C C     . ARG A 1 355 ? -5.278  0.390   2.598   1.00 94.29 355 A 1 
ATOM 2738 O O     . ARG A 1 355 ? -6.333  0.221   1.996   1.00 91.56 355 A 1 
ATOM 2739 C CB    . ARG A 1 355 ? -3.780  -1.393  1.695   1.00 92.97 355 A 1 
ATOM 2740 C CG    . ARG A 1 355 ? -2.612  -2.338  1.986   1.00 88.78 355 A 1 
ATOM 2741 C CD    . ARG A 1 355 ? -2.095  -2.878  0.656   1.00 89.14 355 A 1 
ATOM 2742 N NE    . ARG A 1 355 ? -1.217  -4.037  0.844   1.00 87.87 355 A 1 
ATOM 2743 C CZ    . ARG A 1 355 ? -0.912  -4.898  -0.101  1.00 89.42 355 A 1 
ATOM 2744 N NH1   . ARG A 1 355 ? -1.297  -4.741  -1.329  1.00 81.19 355 A 1 
ATOM 2745 N NH2   . ARG A 1 355 ? -0.222  -5.960  0.164   1.00 82.51 355 A 1 
ATOM 2746 N N     . LYS A 1 356 ? -4.774  1.626   2.820   1.00 94.49 356 A 1 
ATOM 2747 C CA    . LYS A 1 356 ? -5.466  2.863   2.466   1.00 94.37 356 A 1 
ATOM 2748 C C     . LYS A 1 356 ? -4.688  3.635   1.385   1.00 94.85 356 A 1 
ATOM 2749 O O     . LYS A 1 356 ? -3.649  4.243   1.644   1.00 92.08 356 A 1 
ATOM 2750 C CB    . LYS A 1 356 ? -5.732  3.696   3.734   1.00 91.95 356 A 1 
ATOM 2751 C CG    . LYS A 1 356 ? -6.717  2.964   4.663   1.00 83.24 356 A 1 
ATOM 2752 C CD    . LYS A 1 356 ? -7.057  3.793   5.915   1.00 76.27 356 A 1 
ATOM 2753 C CE    . LYS A 1 356 ? -7.813  2.906   6.909   1.00 68.10 356 A 1 
ATOM 2754 N NZ    . LYS A 1 356 ? -7.674  3.379   8.301   1.00 58.78 356 A 1 
ATOM 2755 N N     . PHE A 1 357 ? -5.235  3.647   0.164   1.00 93.19 357 A 1 
ATOM 2756 C CA    . PHE A 1 357 ? -4.656  4.373   -0.979  1.00 93.10 357 A 1 
ATOM 2757 C C     . PHE A 1 357 ? -5.090  5.846   -1.055  1.00 92.95 357 A 1 
ATOM 2758 O O     . PHE A 1 357 ? -4.574  6.615   -1.873  1.00 89.83 357 A 1 
ATOM 2759 C CB    . PHE A 1 357 ? -4.976  3.618   -2.272  1.00 92.38 357 A 1 
ATOM 2760 C CG    . PHE A 1 357 ? -4.190  2.334   -2.411  1.00 92.34 357 A 1 
ATOM 2761 C CD1   . PHE A 1 357 ? -2.903  2.354   -2.974  1.00 88.14 357 A 1 
ATOM 2762 C CD2   . PHE A 1 357 ? -4.716  1.118   -1.942  1.00 87.82 357 A 1 
ATOM 2763 C CE1   . PHE A 1 357 ? -2.157  1.177   -3.095  1.00 85.65 357 A 1 
ATOM 2764 C CE2   . PHE A 1 357 ? -3.973  -0.072  -2.055  1.00 86.17 357 A 1 
ATOM 2765 C CZ    . PHE A 1 357 ? -2.690  -0.043  -2.633  1.00 87.66 357 A 1 
ATOM 2766 N N     . GLU A 1 358 ? -6.005  6.277   -0.199  1.00 93.70 358 A 1 
ATOM 2767 C CA    . GLU A 1 358 ? -6.433  7.664   -0.098  1.00 93.32 358 A 1 
ATOM 2768 C C     . GLU A 1 358 ? -5.316  8.570   0.441   1.00 93.92 358 A 1 
ATOM 2769 O O     . GLU A 1 358 ? -4.414  8.174   1.176   1.00 91.88 358 A 1 
ATOM 2770 C CB    . GLU A 1 358 ? -7.699  7.774   0.763   1.00 91.46 358 A 1 
ATOM 2771 C CG    . GLU A 1 358 ? -8.872  7.009   0.146   1.00 80.89 358 A 1 
ATOM 2772 C CD    . GLU A 1 358 ? -10.220 7.341   0.784   1.00 73.90 358 A 1 
ATOM 2773 O OE1   . GLU A 1 358 ? -11.232 6.911   0.189   1.00 65.79 358 A 1 
ATOM 2774 O OE2   . GLU A 1 358 ? -10.229 8.058   1.810   1.00 64.61 358 A 1 
ATOM 2775 N N     . LYS A 1 359 ? -5.368  9.861   0.047   1.00 92.84 359 A 1 
ATOM 2776 C CA    . LYS A 1 359 ? -4.336  10.825  0.438   1.00 92.72 359 A 1 
ATOM 2777 C C     . LYS A 1 359 ? -4.479  11.221  1.910   1.00 93.37 359 A 1 
ATOM 2778 O O     . LYS A 1 359 ? -5.160  12.181  2.238   1.00 91.13 359 A 1 
ATOM 2779 C CB    . LYS A 1 359 ? -4.364  12.037  -0.509  1.00 91.00 359 A 1 
ATOM 2780 C CG    . LYS A 1 359 ? -3.214  13.013  -0.203  1.00 84.97 359 A 1 
ATOM 2781 C CD    . LYS A 1 359 ? -3.342  14.277  -1.054  1.00 78.34 359 A 1 
ATOM 2782 C CE    . LYS A 1 359 ? -2.276  15.281  -0.647  1.00 68.43 359 A 1 
ATOM 2783 N NZ    . LYS A 1 359 ? -2.476  16.602  -1.306  1.00 61.14 359 A 1 
ATOM 2784 N N     . THR A 1 360 ? -3.724  10.571  2.777   1.00 93.80 360 A 1 
ATOM 2785 C CA    . THR A 1 360 ? -3.584  10.939  4.187   1.00 93.55 360 A 1 
ATOM 2786 C C     . THR A 1 360 ? -2.432  11.930  4.412   1.00 94.58 360 A 1 
ATOM 2787 O O     . THR A 1 360 ? -1.341  11.797  3.856   1.00 92.13 360 A 1 
ATOM 2788 C CB    . THR A 1 360 ? -3.436  9.688   5.073   1.00 90.82 360 A 1 
ATOM 2789 O OG1   . THR A 1 360 ? -2.345  8.913   4.657   1.00 79.16 360 A 1 
ATOM 2790 C CG2   . THR A 1 360 ? -4.675  8.792   5.021   1.00 75.87 360 A 1 
ATOM 2791 N N     . THR A 1 361 ? -2.665  12.976  5.214   1.00 94.31 361 A 1 
ATOM 2792 C CA    . THR A 1 361 ? -1.622  13.930  5.636   1.00 94.69 361 A 1 
ATOM 2793 C C     . THR A 1 361 ? -1.072  13.499  6.988   1.00 94.95 361 A 1 
ATOM 2794 O O     . THR A 1 361 ? -1.736  13.627  8.009   1.00 92.50 361 A 1 
ATOM 2795 C CB    . THR A 1 361 ? -2.159  15.375  5.700   1.00 93.47 361 A 1 
ATOM 2796 O OG1   . THR A 1 361 ? -2.622  15.768  4.415   1.00 84.69 361 A 1 
ATOM 2797 C CG2   . THR A 1 361 ? -1.062  16.377  6.087   1.00 83.26 361 A 1 
ATOM 2798 N N     . ARG A 1 362 ? 0.172   13.009  7.020   1.00 94.50 362 A 1 
ATOM 2799 C CA    . ARG A 1 362 ? 0.798   12.508  8.249   1.00 94.37 362 A 1 
ATOM 2800 C C     . ARG A 1 362 ? 1.385   13.605  9.159   1.00 95.33 362 A 1 
ATOM 2801 O O     . ARG A 1 362 ? 1.685   13.343  10.314  1.00 93.23 362 A 1 
ATOM 2802 C CB    . ARG A 1 362 ? 1.876   11.462  7.900   1.00 92.74 362 A 1 
ATOM 2803 C CG    . ARG A 1 362 ? 1.297   10.206  7.220   1.00 87.42 362 A 1 
ATOM 2804 C CD    . ARG A 1 362 ? 2.399   9.167   6.960   1.00 82.46 362 A 1 
ATOM 2805 N NE    . ARG A 1 362 ? 1.879   7.947   6.296   1.00 75.66 362 A 1 
ATOM 2806 C CZ    . ARG A 1 362 ? 1.631   6.764   6.856   1.00 69.95 362 A 1 
ATOM 2807 N NH1   . ARG A 1 362 ? 1.818   6.538   8.125   1.00 61.88 362 A 1 
ATOM 2808 N NH2   . ARG A 1 362 ? 1.194   5.773   6.148   1.00 63.52 362 A 1 
ATOM 2809 N N     . TYR A 1 363 ? 1.578   14.819  8.621   1.00 94.77 363 A 1 
ATOM 2810 C CA    . TYR A 1 363 ? 2.179   15.947  9.335   1.00 95.11 363 A 1 
ATOM 2811 C C     . TYR A 1 363 ? 1.402   17.241  9.029   1.00 95.29 363 A 1 
ATOM 2812 O O     . TYR A 1 363 ? 1.720   17.949  8.069   1.00 93.98 363 A 1 
ATOM 2813 C CB    . TYR A 1 363 ? 3.655   16.088  8.943   1.00 94.69 363 A 1 
ATOM 2814 C CG    . TYR A 1 363 ? 4.534   14.912  9.338   1.00 94.27 363 A 1 
ATOM 2815 C CD1   . TYR A 1 363 ? 5.074   14.825  10.626  1.00 90.78 363 A 1 
ATOM 2816 C CD2   . TYR A 1 363 ? 4.788   13.875  8.420   1.00 90.56 363 A 1 
ATOM 2817 C CE1   . TYR A 1 363 ? 5.861   13.726  11.011  1.00 89.95 363 A 1 
ATOM 2818 C CE2   . TYR A 1 363 ? 5.562   12.763  8.786   1.00 89.05 363 A 1 
ATOM 2819 C CZ    . TYR A 1 363 ? 6.097   12.694  10.085  1.00 91.03 363 A 1 
ATOM 2820 O OH    . TYR A 1 363 ? 6.841   11.605  10.472  1.00 89.59 363 A 1 
ATOM 2821 N N     . ALA A 1 364 ? 0.416   17.575  9.868   1.00 97.00 364 A 1 
ATOM 2822 C CA    . ALA A 1 364 ? -0.421  18.769  9.725   1.00 96.60 364 A 1 
ATOM 2823 C C     . ALA A 1 364 ? 0.403   20.070  9.710   1.00 96.76 364 A 1 
ATOM 2824 O O     . ALA A 1 364 ? 0.212   20.904  8.822   1.00 95.11 364 A 1 
ATOM 2825 C CB    . ALA A 1 364 ? -1.451  18.774  10.852  1.00 95.47 364 A 1 
ATOM 2826 N N     . THR A 1 365 ? 1.415   20.209  10.589  1.00 96.82 365 A 1 
ATOM 2827 C CA    . THR A 1 365 ? 2.318   21.373  10.633  1.00 96.46 365 A 1 
ATOM 2828 C C     . THR A 1 365 ? 3.079   21.592  9.320   1.00 96.51 365 A 1 
ATOM 2829 O O     . THR A 1 365 ? 3.192   22.717  8.830   1.00 95.00 365 A 1 
ATOM 2830 C CB    . THR A 1 365 ? 3.336   21.211  11.773  1.00 95.27 365 A 1 
ATOM 2831 O OG1   . THR A 1 365 ? 3.995   19.964  11.669  1.00 84.55 365 A 1 
ATOM 2832 C CG2   . THR A 1 365 ? 2.671   21.254  13.155  1.00 80.92 365 A 1 
ATOM 2833 N N     . ARG A 1 366 ? 3.531   20.530  8.653   1.00 96.37 366 A 1 
ATOM 2834 C CA    . ARG A 1 366 ? 4.190   20.616  7.339   1.00 96.36 366 A 1 
ATOM 2835 C C     . ARG A 1 366 ? 3.220   20.950  6.206   1.00 96.24 366 A 1 
ATOM 2836 O O     . ARG A 1 366 ? 3.653   21.536  5.219   1.00 94.86 366 A 1 
ATOM 2837 C CB    . ARG A 1 366 ? 4.931   19.323  7.006   1.00 95.98 366 A 1 
ATOM 2838 C CG    . ARG A 1 366 ? 6.111   19.053  7.942   1.00 93.20 366 A 1 
ATOM 2839 C CD    . ARG A 1 366 ? 6.925   17.866  7.407   1.00 91.39 366 A 1 
ATOM 2840 N NE    . ARG A 1 366 ? 8.055   17.542  8.288   1.00 89.41 366 A 1 
ATOM 2841 C CZ    . ARG A 1 366 ? 9.074   16.743  8.003   1.00 88.79 366 A 1 
ATOM 2842 N NH1   . ARG A 1 366 ? 9.170   16.130  6.860   1.00 80.40 366 A 1 
ATOM 2843 N NH2   . ARG A 1 366 ? 10.012  16.539  8.883   1.00 83.99 366 A 1 
ATOM 2844 N N     . LYS A 1 367 ? 1.954   20.567  6.330   1.00 96.89 367 A 1 
ATOM 2845 C CA    . LYS A 1 367 ? 0.902   20.950  5.391   1.00 96.89 367 A 1 
ATOM 2846 C C     . LYS A 1 367 ? 0.626   22.448  5.503   1.00 96.64 367 A 1 
ATOM 2847 O O     . LYS A 1 367 ? 0.778   23.135  4.503   1.00 95.56 367 A 1 
ATOM 2848 C CB    . LYS A 1 367 ? -0.353  20.088  5.621   1.00 96.51 367 A 1 
ATOM 2849 C CG    . LYS A 1 367 ? -1.477  20.484  4.659   1.00 95.13 367 A 1 
ATOM 2850 C CD    . LYS A 1 367 ? -2.808  19.781  4.962   1.00 92.43 367 A 1 
ATOM 2851 C CE    . LYS A 1 367 ? -3.871  20.493  4.140   1.00 86.82 367 A 1 
ATOM 2852 N NZ    . LYS A 1 367 ? -5.257  20.158  4.522   1.00 80.46 367 A 1 
ATOM 2853 N N     . ALA A 1 368 ? 0.345   22.953  6.701   1.00 96.95 368 A 1 
ATOM 2854 C CA    . ALA A 1 368 ? 0.081   24.374  6.955   1.00 96.44 368 A 1 
ATOM 2855 C C     . ALA A 1 368 ? 1.232   25.264  6.459   1.00 96.68 368 A 1 
ATOM 2856 O O     . ALA A 1 368 ? 1.012   26.207  5.701   1.00 95.35 368 A 1 
ATOM 2857 C CB    . ALA A 1 368 ? -0.164  24.543  8.457   1.00 95.71 368 A 1 
ATOM 2858 N N     . TYR A 1 369 ? 2.498   24.917  6.757   1.00 96.37 369 A 1 
ATOM 2859 C CA    . TYR A 1 369 ? 3.661   25.638  6.236   1.00 95.85 369 A 1 
ATOM 2860 C C     . TYR A 1 369 ? 3.773   25.591  4.697   1.00 95.94 369 A 1 
ATOM 2861 O O     . TYR A 1 369 ? 4.179   26.566  4.075   1.00 94.72 369 A 1 
ATOM 2862 C CB    . TYR A 1 369 ? 4.932   25.082  6.886   1.00 95.16 369 A 1 
ATOM 2863 C CG    . TYR A 1 369 ? 6.180   25.826  6.472   1.00 92.21 369 A 1 
ATOM 2864 C CD1   . TYR A 1 369 ? 7.035   25.301  5.481   1.00 87.32 369 A 1 
ATOM 2865 C CD2   . TYR A 1 369 ? 6.465   27.081  7.034   1.00 85.39 369 A 1 
ATOM 2866 C CE1   . TYR A 1 369 ? 8.167   26.022  5.066   1.00 83.73 369 A 1 
ATOM 2867 C CE2   . TYR A 1 369 ? 7.593   27.816  6.628   1.00 81.86 369 A 1 
ATOM 2868 C CZ    . TYR A 1 369 ? 8.447   27.282  5.634   1.00 84.31 369 A 1 
ATOM 2869 O OH    . TYR A 1 369 ? 9.548   27.994  5.226   1.00 81.91 369 A 1 
ATOM 2870 N N     . ALA A 1 370 ? 3.429   24.480  4.066   1.00 96.06 370 A 1 
ATOM 2871 C CA    . ALA A 1 370 ? 3.463   24.361  2.607   1.00 95.72 370 A 1 
ATOM 2872 C C     . ALA A 1 370 ? 2.328   25.120  1.909   1.00 95.62 370 A 1 
ATOM 2873 O O     . ALA A 1 370 ? 2.480   25.457  0.728   1.00 93.90 370 A 1 
ATOM 2874 C CB    . ALA A 1 370 ? 3.444   22.875  2.229   1.00 94.93 370 A 1 
ATOM 2875 N N     . GLU A 1 371 ? 1.224   25.377  2.577   1.00 96.51 371 A 1 
ATOM 2876 C CA    . GLU A 1 371 ? 0.094   26.186  2.099   1.00 96.03 371 A 1 
ATOM 2877 C C     . GLU A 1 371 ? 0.405   27.683  2.216   1.00 95.97 371 A 1 
ATOM 2878 O O     . GLU A 1 371 ? 0.252   28.405  1.234   1.00 94.15 371 A 1 
ATOM 2879 C CB    . GLU A 1 371 ? -1.187  25.775  2.847   1.00 95.09 371 A 1 
ATOM 2880 C CG    . GLU A 1 371 ? -1.669  24.386  2.374   1.00 88.42 371 A 1 
ATOM 2881 C CD    . GLU A 1 371 ? -2.766  23.714  3.210   1.00 85.39 371 A 1 
ATOM 2882 O OE1   . GLU A 1 371 ? -3.423  22.790  2.670   1.00 80.05 371 A 1 
ATOM 2883 O OE2   . GLU A 1 371 ? -2.910  24.008  4.408   1.00 78.63 371 A 1 
ATOM 2884 N N     . ALA A 1 372 ? 0.960   28.128  3.342   1.00 95.31 372 A 1 
ATOM 2885 C CA    . ALA A 1 372 ? 1.337   29.521  3.586   1.00 94.60 372 A 1 
ATOM 2886 C C     . ALA A 1 372 ? 2.604   29.986  2.849   1.00 94.75 372 A 1 
ATOM 2887 O O     . ALA A 1 372 ? 2.881   31.183  2.770   1.00 92.44 372 A 1 
ATOM 2888 C CB    . ALA A 1 372 ? 1.496   29.703  5.099   1.00 92.97 372 A 1 
ATOM 2889 N N     . ARG A 1 373 ? 3.425   29.075  2.307   1.00 94.14 373 A 1 
ATOM 2890 C CA    . ARG A 1 373 ? 4.714   29.440  1.699   1.00 94.05 373 A 1 
ATOM 2891 C C     . ARG A 1 373 ? 4.546   30.086  0.317   1.00 94.30 373 A 1 
ATOM 2892 O O     . ARG A 1 373 ? 3.862   29.507  -0.525  1.00 93.12 373 A 1 
ATOM 2893 C CB    . ARG A 1 373 ? 5.615   28.200  1.651   1.00 92.49 373 A 1 
ATOM 2894 C CG    . ARG A 1 373 ? 7.024   28.578  1.212   1.00 85.30 373 A 1 
ATOM 2895 C CD    . ARG A 1 373 ? 7.957   27.376  1.272   1.00 84.96 373 A 1 
ATOM 2896 N NE    . ARG A 1 373 ? 9.321   27.803  0.924   1.00 82.29 373 A 1 
ATOM 2897 C CZ    . ARG A 1 373 ? 10.415  27.073  0.980   1.00 81.52 373 A 1 
ATOM 2898 N NH1   . ARG A 1 373 ? 10.366  25.821  1.339   1.00 72.84 373 A 1 
ATOM 2899 N NH2   . ARG A 1 373 ? 11.557  27.591  0.682   1.00 74.82 373 A 1 
ATOM 2900 N N     . PRO A 1 374 ? 5.267   31.225  0.018   1.00 94.07 374 A 1 
ATOM 2901 C CA    . PRO A 1 374 ? 5.237   31.848  -1.301  1.00 93.71 374 A 1 
ATOM 2902 C C     . PRO A 1 374 ? 5.725   30.897  -2.396  1.00 94.74 374 A 1 
ATOM 2903 O O     . PRO A 1 374 ? 6.553   30.004  -2.169  1.00 93.83 374 A 1 
ATOM 2904 C CB    . PRO A 1 374 ? 6.099   33.117  -1.187  1.00 91.63 374 A 1 
ATOM 2905 C CG    . PRO A 1 374 ? 7.041   32.809  -0.030  1.00 87.61 374 A 1 
ATOM 2906 C CD    . PRO A 1 374 ? 6.164   31.969  0.891   1.00 90.90 374 A 1 
ATOM 2907 N N     . ARG A 1 375 ? 5.148   31.055  -3.620  1.00 93.81 375 A 1 
ATOM 2908 C CA    . ARG A 1 375 ? 5.360   30.142  -4.754  1.00 93.88 375 A 1 
ATOM 2909 C C     . ARG A 1 375 ? 5.508   30.905  -6.070  1.00 93.60 375 A 1 
ATOM 2910 O O     . ARG A 1 375 ? 4.576   31.560  -6.499  1.00 91.68 375 A 1 
ATOM 2911 C CB    . ARG A 1 375 ? 4.193   29.162  -4.889  1.00 92.91 375 A 1 
ATOM 2912 C CG    . ARG A 1 375 ? 3.975   28.277  -3.667  1.00 89.83 375 A 1 
ATOM 2913 C CD    . ARG A 1 375 ? 2.775   27.365  -3.927  1.00 90.68 375 A 1 
ATOM 2914 N NE    . ARG A 1 375 ? 2.411   26.582  -2.740  1.00 89.71 375 A 1 
ATOM 2915 C CZ    . ARG A 1 375 ? 2.221   25.276  -2.672  1.00 91.44 375 A 1 
ATOM 2916 N NH1   . ARG A 1 375 ? 2.392   24.504  -3.696  1.00 81.56 375 A 1 
ATOM 2917 N NH2   . ARG A 1 375 ? 1.839   24.743  -1.553  1.00 85.93 375 A 1 
ATOM 2918 N N     . ILE A 1 376 ? 6.618   30.692  -6.777  1.00 94.45 376 A 1 
ATOM 2919 C CA    . ILE A 1 376 ? 6.836   31.170  -8.145  1.00 94.03 376 A 1 
ATOM 2920 C C     . ILE A 1 376 ? 6.510   30.037  -9.122  1.00 94.45 376 A 1 
ATOM 2921 O O     . ILE A 1 376 ? 7.122   28.961  -9.083  1.00 92.95 376 A 1 
ATOM 2922 C CB    . ILE A 1 376 ? 8.273   31.728  -8.311  1.00 92.47 376 A 1 
ATOM 2923 C CG1   . ILE A 1 376 ? 8.512   32.906  -7.341  1.00 86.76 376 A 1 
ATOM 2924 C CG2   . ILE A 1 376 ? 8.514   32.154  -9.760  1.00 85.64 376 A 1 
ATOM 2925 C CD1   . ILE A 1 376 ? 9.970   33.350  -7.244  1.00 78.71 376 A 1 
ATOM 2926 N N     . LYS A 1 377 ? 5.496   30.228  -9.985  1.00 93.54 377 A 1 
ATOM 2927 C CA    . LYS A 1 377 ? 5.020   29.236  -10.966 1.00 93.95 377 A 1 
ATOM 2928 C C     . LYS A 1 377 ? 4.781   27.837  -10.339 1.00 94.44 377 A 1 
ATOM 2929 O O     . LYS A 1 377 ? 5.142   26.809  -10.916 1.00 92.09 377 A 1 
ATOM 2930 C CB    . LYS A 1 377 ? 5.947   29.218  -12.199 1.00 92.92 377 A 1 
ATOM 2931 C CG    . LYS A 1 377 ? 5.985   30.575  -12.919 1.00 89.56 377 A 1 
ATOM 2932 C CD    . LYS A 1 377 ? 7.001   30.626  -14.072 1.00 82.63 377 A 1 
ATOM 2933 C CE    . LYS A 1 377 ? 6.982   32.030  -14.665 1.00 75.09 377 A 1 
ATOM 2934 N NZ    . LYS A 1 377 ? 8.048   32.282  -15.672 1.00 65.43 377 A 1 
ATOM 2935 N N     . GLY A 1 378 ? 4.200   27.824  -9.136  1.00 94.17 378 A 1 
ATOM 2936 C CA    . GLY A 1 378 ? 3.858   26.623  -8.370  1.00 93.85 378 A 1 
ATOM 2937 C C     . GLY A 1 378 ? 5.006   25.992  -7.565  1.00 94.57 378 A 1 
ATOM 2938 O O     . GLY A 1 378 ? 4.737   25.191  -6.670  1.00 92.42 378 A 1 
ATOM 2939 N N     . ARG A 1 379 ? 6.275   26.369  -7.840  1.00 95.27 379 A 1 
ATOM 2940 C CA    . ARG A 1 379 ? 7.430   25.940  -7.041  1.00 95.52 379 A 1 
ATOM 2941 C C     . ARG A 1 379 ? 7.561   26.819  -5.800  1.00 95.82 379 A 1 
ATOM 2942 O O     . ARG A 1 379 ? 7.228   27.990  -5.851  1.00 94.18 379 A 1 
ATOM 2943 C CB    . ARG A 1 379 ? 8.720   25.988  -7.862  1.00 94.35 379 A 1 
ATOM 2944 C CG    . ARG A 1 379 ? 8.654   25.091  -9.102  1.00 87.21 379 A 1 
ATOM 2945 C CD    . ARG A 1 379 ? 10.006  25.103  -9.821  1.00 87.25 379 A 1 
ATOM 2946 N NE    . ARG A 1 379 ? 9.976   24.254  -11.021 1.00 82.19 379 A 1 
ATOM 2947 C CZ    . ARG A 1 379 ? 11.015  23.939  -11.779 1.00 79.67 379 A 1 
ATOM 2948 N NH1   . ARG A 1 379 ? 12.210  24.387  -11.515 1.00 70.38 379 A 1 
ATOM 2949 N NH2   . ARG A 1 379 ? 10.865  23.174  -12.822 1.00 71.02 379 A 1 
ATOM 2950 N N     . PHE A 1 380 ? 8.109   26.289  -4.716  1.00 94.82 380 A 1 
ATOM 2951 C CA    . PHE A 1 380 ? 8.432   27.102  -3.552  1.00 94.71 380 A 1 
ATOM 2952 C C     . PHE A 1 380 ? 9.523   28.125  -3.900  1.00 93.82 380 A 1 
ATOM 2953 O O     . PHE A 1 380 ? 10.602  27.725  -4.354  1.00 91.84 380 A 1 
ATOM 2954 C CB    . PHE A 1 380 ? 8.878   26.211  -2.390  1.00 94.79 380 A 1 
ATOM 2955 C CG    . PHE A 1 380 ? 7.824   25.258  -1.874  1.00 95.40 380 A 1 
ATOM 2956 C CD1   . PHE A 1 380 ? 6.615   25.752  -1.367  1.00 94.07 380 A 1 
ATOM 2957 C CD2   . PHE A 1 380 ? 8.060   23.871  -1.867  1.00 93.86 380 A 1 
ATOM 2958 C CE1   . PHE A 1 380 ? 5.641   24.865  -0.865  1.00 93.35 380 A 1 
ATOM 2959 C CE2   . PHE A 1 380 ? 7.092   22.981  -1.362  1.00 92.81 380 A 1 
ATOM 2960 C CZ    . PHE A 1 380 ? 5.874   23.483  -0.863  1.00 94.12 380 A 1 
ATOM 2961 N N     . ALA A 1 381 ? 9.254   29.405  -3.668  1.00 94.56 381 A 1 
ATOM 2962 C CA    . ALA A 1 381 ? 10.235  30.474  -3.799  1.00 93.50 381 A 1 
ATOM 2963 C C     . ALA A 1 381 ? 11.236  30.441  -2.630  1.00 92.90 381 A 1 
ATOM 2964 O O     . ALA A 1 381 ? 10.931  29.924  -1.547  1.00 88.91 381 A 1 
ATOM 2965 C CB    . ALA A 1 381 ? 9.497   31.811  -3.882  1.00 91.14 381 A 1 
ATOM 2966 N N     . LYS A 1 382 ? 12.446  31.013  -2.857  1.00 91.63 382 A 1 
ATOM 2967 C CA    . LYS A 1 382 ? 13.302  31.403  -1.742  1.00 90.07 382 A 1 
ATOM 2968 C C     . LYS A 1 382 ? 12.731  32.656  -1.087  1.00 88.89 382 A 1 
ATOM 2969 O O     . LYS A 1 382 ? 12.023  33.419  -1.726  1.00 82.33 382 A 1 
ATOM 2970 C CB    . LYS A 1 382 ? 14.729  31.675  -2.200  1.00 85.87 382 A 1 
ATOM 2971 C CG    . LYS A 1 382 ? 15.471  30.428  -2.715  1.00 76.37 382 A 1 
ATOM 2972 C CD    . LYS A 1 382 ? 16.857  30.906  -3.148  1.00 72.01 382 A 1 
ATOM 2973 C CE    . LYS A 1 382 ? 17.708  29.822  -3.761  1.00 62.69 382 A 1 
ATOM 2974 N NZ    . LYS A 1 382 ? 18.943  30.429  -4.318  1.00 55.78 382 A 1 
ATOM 2975 N N     . ARG A 1 383 ? 13.102  32.917  0.184   1.00 87.94 383 A 1 
ATOM 2976 C CA    . ARG A 1 383 ? 12.675  34.118  0.897   1.00 84.86 383 A 1 
ATOM 2977 C C     . ARG A 1 383 ? 13.203  35.394  0.220   1.00 83.71 383 A 1 
ATOM 2978 O O     . ARG A 1 383 ? 12.417  36.301  -0.007  1.00 76.17 383 A 1 
ATOM 2979 C CB    . ARG A 1 383 ? 13.075  33.996  2.370   1.00 80.01 383 A 1 
ATOM 2980 C CG    . ARG A 1 383 ? 12.451  35.130  3.193   1.00 69.79 383 A 1 
ATOM 2981 C CD    . ARG A 1 383 ? 12.746  34.949  4.675   1.00 66.96 383 A 1 
ATOM 2982 N NE    . ARG A 1 383 ? 12.187  36.061  5.445   1.00 58.64 383 A 1 
ATOM 2983 C CZ    . ARG A 1 383 ? 12.049  36.152  6.755   1.00 54.20 383 A 1 
ATOM 2984 N NH1   . ARG A 1 383 ? 12.427  35.202  7.553   1.00 51.29 383 A 1 
ATOM 2985 N NH2   . ARG A 1 383 ? 11.529  37.222  7.258   1.00 50.35 383 A 1 
ATOM 2986 N N     . SER A 1 384 ? 14.481  35.416  -0.199  1.00 84.38 384 A 1 
ATOM 2987 C CA    . SER A 1 384 ? 15.088  36.498  -0.986  1.00 82.41 384 A 1 
ATOM 2988 C C     . SER A 1 384 ? 14.346  36.781  -2.287  1.00 82.44 384 A 1 
ATOM 2989 O O     . SER A 1 384 ? 14.123  37.930  -2.651  1.00 73.81 384 A 1 
ATOM 2990 C CB    . SER A 1 384 ? 16.525  36.119  -1.346  1.00 76.45 384 A 1 
ATOM 2991 O OG    . SER A 1 384 ? 16.598  34.856  -1.986  1.00 67.69 384 A 1 
ATOM 2992 N N     . ASP A 1 385 ? 13.962  35.732  -2.993  1.00 81.24 385 A 1 
ATOM 2993 C CA    . ASP A 1 385 ? 13.364  35.843  -4.323  1.00 79.01 385 A 1 
ATOM 2994 C C     . ASP A 1 385 ? 11.916  36.364  -4.208  1.00 78.75 385 A 1 
ATOM 2995 O O     . ASP A 1 385 ? 11.447  37.075  -5.083  1.00 72.77 385 A 1 
ATOM 2996 C CB    . ASP A 1 385 ? 13.409  34.483  -5.051  1.00 73.39 385 A 1 
ATOM 2997 C CG    . ASP A 1 385 ? 14.739  33.698  -5.025  1.00 65.35 385 A 1 
ATOM 2998 O OD1   . ASP A 1 385 ? 15.786  34.208  -4.569  1.00 58.79 385 A 1 
ATOM 2999 O OD2   . ASP A 1 385 ? 14.716  32.486  -5.355  1.00 57.98 385 A 1 
ATOM 3000 N N     . ALA A 1 386 ? 11.242  36.042  -3.134  1.00 76.54 386 A 1 
ATOM 3001 C CA    . ALA A 1 386 ? 9.910   36.564  -2.826  1.00 71.90 386 A 1 
ATOM 3002 C C     . ALA A 1 386 ? 9.953   38.035  -2.376  1.00 72.32 386 A 1 
ATOM 3003 O O     . ALA A 1 386 ? 9.094   38.807  -2.789  1.00 67.86 386 A 1 
ATOM 3004 C CB    . ALA A 1 386 ? 9.264   35.677  -1.752  1.00 68.04 386 A 1 
ATOM 3005 N N     . GLU A 1 387 ? 10.951  38.458  -1.579  1.00 75.93 387 A 1 
ATOM 3006 C CA    . GLU A 1 387 ? 11.173  39.857  -1.196  1.00 73.84 387 A 1 
ATOM 3007 C C     . GLU A 1 387 ? 11.501  40.711  -2.446  1.00 74.46 387 A 1 
ATOM 3008 O O     . GLU A 1 387 ? 10.850  41.726  -2.679  1.00 67.88 387 A 1 
ATOM 3009 C CB    . GLU A 1 387 ? 12.242  39.920  -0.081  1.00 66.35 387 A 1 
ATOM 3010 C CG    . GLU A 1 387 ? 11.698  39.418  1.280   1.00 57.20 387 A 1 
ATOM 3011 C CD    . GLU A 1 387 ? 12.739  39.069  2.376   1.00 51.08 387 A 1 
ATOM 3012 O OE1   . GLU A 1 387 ? 12.322  38.550  3.447   1.00 47.44 387 A 1 
ATOM 3013 O OE2   . GLU A 1 387 ? 13.957  39.228  2.138   1.00 45.46 387 A 1 
ATOM 3014 N N     . MET A 1 388 ? 12.378  40.245  -3.348  1.00 73.39 388 A 1 
ATOM 3015 C CA    . MET A 1 388 ? 12.645  40.930  -4.619  1.00 70.85 388 A 1 
ATOM 3016 C C     . MET A 1 388 ? 11.439  40.966  -5.570  1.00 70.72 388 A 1 
ATOM 3017 O O     . MET A 1 388 ? 11.277  41.955  -6.290  1.00 64.62 388 A 1 
ATOM 3018 C CB    . MET A 1 388 ? 13.824  40.281  -5.355  1.00 65.46 388 A 1 
ATOM 3019 C CG    . MET A 1 388 ? 15.175  40.646  -4.755  1.00 57.96 388 A 1 
ATOM 3020 S SD    . MET A 1 388 ? 16.605  40.332  -5.836  1.00 50.50 388 A 1 
ATOM 3021 C CE    . MET A 1 388 ? 16.332  41.607  -7.084  1.00 46.63 388 A 1 
ATOM 3022 N N     . GLU A 1 389 ? 10.613  39.946  -5.652  1.00 71.52 389 A 1 
ATOM 3023 C CA    . GLU A 1 389 ? 9.431   39.941  -6.532  1.00 69.33 389 A 1 
ATOM 3024 C C     . GLU A 1 389 ? 8.354   40.911  -6.002  1.00 68.26 389 A 1 
ATOM 3025 O O     . GLU A 1 389 ? 7.710   41.605  -6.794  1.00 64.19 389 A 1 
ATOM 3026 C CB    . GLU A 1 389 ? 8.918   38.496  -6.735  1.00 64.34 389 A 1 
ATOM 3027 C CG    . GLU A 1 389 ? 8.042   38.327  -8.000  1.00 55.91 389 A 1 
ATOM 3028 C CD    . GLU A 1 389 ? 7.669   36.853  -8.320  1.00 53.05 389 A 1 
ATOM 3029 O OE1   . GLU A 1 389 ? 7.593   36.493  -9.521  1.00 48.92 389 A 1 
ATOM 3030 O OE2   . GLU A 1 389 ? 7.450   36.055  -7.391  1.00 48.18 389 A 1 
ATOM 3031 N N     . VAL A 1 390 ? 8.210   41.045  -4.680  1.00 69.74 390 A 1 
ATOM 3032 C CA    . VAL A 1 390 ? 7.361   42.075  -4.061  1.00 68.26 390 A 1 
ATOM 3033 C C     . VAL A 1 390 ? 7.908   43.477  -4.351  1.00 68.38 390 A 1 
ATOM 3034 O O     . VAL A 1 390 ? 7.152   44.303  -4.851  1.00 64.70 390 A 1 
ATOM 3035 C CB    . VAL A 1 390 ? 7.170   41.829  -2.554  1.00 64.16 390 A 1 
ATOM 3036 C CG1   . VAL A 1 390 ? 6.419   42.977  -1.865  1.00 55.25 390 A 1 
ATOM 3037 C CG2   . VAL A 1 390 ? 6.340   40.566  -2.316  1.00 59.38 390 A 1 
ATOM 3038 N N     . ASP A 1 391 ? 9.201   43.743  -4.159  1.00 66.36 391 A 1 
ATOM 3039 C CA    . ASP A 1 391 ? 9.815   45.047  -4.483  1.00 63.30 391 A 1 
ATOM 3040 C C     . ASP A 1 391 ? 9.706   45.392  -5.974  1.00 62.62 391 A 1 
ATOM 3041 O O     . ASP A 1 391 ? 9.432   46.542  -6.334  1.00 59.83 391 A 1 
ATOM 3042 C CB    . ASP A 1 391 ? 11.289  45.076  -4.058  1.00 58.26 391 A 1 
ATOM 3043 C CG    . ASP A 1 391 ? 11.528  45.428  -2.580  1.00 49.76 391 A 1 
ATOM 3044 O OD1   . ASP A 1 391 ? 10.598  45.950  -1.929  1.00 47.26 391 A 1 
ATOM 3045 O OD2   . ASP A 1 391 ? 12.676  45.221  -2.144  1.00 45.95 391 A 1 
ATOM 3046 N N     . GLN A 1 392 ? 9.875   44.442  -6.891  1.00 63.95 392 A 1 
ATOM 3047 C CA    . GLN A 1 392 ? 9.691   44.684  -8.324  1.00 64.24 392 A 1 
ATOM 3048 C C     . GLN A 1 392 ? 8.228   44.977  -8.685  1.00 64.79 392 A 1 
ATOM 3049 O O     . GLN A 1 392 ? 7.976   45.863  -9.504  1.00 61.52 392 A 1 
ATOM 3050 C CB    . GLN A 1 392 ? 10.202  43.502  -9.152  1.00 59.96 392 A 1 
ATOM 3051 C CG    . GLN A 1 392 ? 11.735  43.531  -9.271  1.00 54.06 392 A 1 
ATOM 3052 C CD    . GLN A 1 392 ? 12.283  42.443  -10.190 1.00 49.76 392 A 1 
ATOM 3053 O OE1   . GLN A 1 392 ? 11.594  41.610  -10.758 1.00 47.94 392 A 1 
ATOM 3054 N NE2   . GLN A 1 392 ? 13.584  42.428  -10.393 1.00 43.64 392 A 1 
ATOM 3055 N N     . THR A 1 393 ? 7.274   44.279  -8.096  1.00 64.36 393 A 1 
ATOM 3056 C CA    . THR A 1 393 ? 5.856   44.592  -8.343  1.00 64.24 393 A 1 
ATOM 3057 C C     . THR A 1 393 ? 5.454   45.939  -7.740  1.00 64.75 393 A 1 
ATOM 3058 O O     . THR A 1 393 ? 4.731   46.694  -8.390  1.00 60.08 393 A 1 
ATOM 3059 C CB    . THR A 1 393 ? 4.904   43.483  -7.870  1.00 59.76 393 A 1 
ATOM 3060 O OG1   . THR A 1 393 ? 5.176   43.013  -6.577  1.00 52.23 393 A 1 
ATOM 3061 C CG2   . THR A 1 393 ? 4.947   42.277  -8.811  1.00 53.79 393 A 1 
ATOM 3062 N N     . PHE A 1 394 ? 5.980   46.310  -6.583  1.00 62.36 394 A 1 
ATOM 3063 C CA    . PHE A 1 394 ? 5.707   47.605  -5.960  1.00 59.36 394 A 1 
ATOM 3064 C C     . PHE A 1 394 ? 6.394   48.760  -6.698  1.00 58.00 394 A 1 
ATOM 3065 O O     . PHE A 1 394 ? 5.767   49.792  -6.956  1.00 53.86 394 A 1 
ATOM 3066 C CB    . PHE A 1 394 ? 6.110   47.545  -4.481  1.00 55.13 394 A 1 
ATOM 3067 C CG    . PHE A 1 394 ? 5.355   48.537  -3.626  1.00 52.53 394 A 1 
ATOM 3068 C CD1   . PHE A 1 394 ? 5.877   49.814  -3.370  1.00 50.65 394 A 1 
ATOM 3069 C CD2   . PHE A 1 394 ? 4.101   48.184  -3.104  1.00 49.84 394 A 1 
ATOM 3070 C CE1   . PHE A 1 394 ? 5.165   50.727  -2.595  1.00 45.23 394 A 1 
ATOM 3071 C CE2   . PHE A 1 394 ? 3.374   49.102  -2.326  1.00 45.64 394 A 1 
ATOM 3072 C CZ    . PHE A 1 394 ? 3.908   50.376  -2.069  1.00 48.14 394 A 1 
ATOM 3073 N N     . SER A 1 395 ? 7.652   48.609  -7.151  1.00 63.90 395 A 1 
ATOM 3074 C CA    . SER A 1 395 ? 8.363   49.633  -7.928  1.00 63.10 395 A 1 
ATOM 3075 C C     . SER A 1 395 ? 7.753   49.841  -9.319  1.00 62.76 395 A 1 
ATOM 3076 O O     . SER A 1 395 ? 7.638   50.986  -9.766  1.00 58.70 395 A 1 
ATOM 3077 C CB    . SER A 1 395 ? 9.848   49.316  -8.039  1.00 59.06 395 A 1 
ATOM 3078 O OG    . SER A 1 395 ? 10.062  48.042  -8.582  1.00 50.40 395 A 1 
ATOM 3079 N N     . THR A 1 396 ? 7.297   48.798  -10.001 1.00 60.95 396 A 1 
ATOM 3080 C CA    . THR A 1 396 ? 6.562   48.949  -11.263 1.00 61.13 396 A 1 
ATOM 3081 C C     . THR A 1 396 ? 5.191   49.602  -11.080 1.00 61.74 396 A 1 
ATOM 3082 O O     . THR A 1 396 ? 4.817   50.424  -11.914 1.00 57.18 396 A 1 
ATOM 3083 C CB    . THR A 1 396 ? 6.413   47.631  -12.042 1.00 54.81 396 A 1 
ATOM 3084 O OG1   . THR A 1 396 ? 5.991   46.564  -11.226 1.00 48.35 396 A 1 
ATOM 3085 C CG2   . THR A 1 396 ? 7.715   47.210  -12.706 1.00 50.12 396 A 1 
ATOM 3086 N N     . ALA A 1 397 ? 4.491   49.337  -9.999  1.00 56.89 397 A 1 
ATOM 3087 C CA    . ALA A 1 397 ? 3.251   50.040  -9.677  1.00 55.26 397 A 1 
ATOM 3088 C C     . ALA A 1 397 ? 3.505   51.532  -9.415  1.00 53.40 397 A 1 
ATOM 3089 O O     . ALA A 1 397 ? 2.879   52.380  -10.046 1.00 52.40 397 A 1 
ATOM 3090 C CB    . ALA A 1 397 ? 2.576   49.334  -8.487  1.00 52.66 397 A 1 
ATOM 3091 N N     . ALA A 1 398 ? 4.482   51.880  -8.586  1.00 57.57 398 A 1 
ATOM 3092 C CA    . ALA A 1 398 ? 4.829   53.273  -8.251  1.00 56.22 398 A 1 
ATOM 3093 C C     . ALA A 1 398 ? 5.266   54.095  -9.477  1.00 54.67 398 A 1 
ATOM 3094 O O     . ALA A 1 398 ? 4.887   55.258  -9.613  1.00 53.09 398 A 1 
ATOM 3095 C CB    . ALA A 1 398 ? 5.922   53.247  -7.176  1.00 53.62 398 A 1 
ATOM 3096 N N     . LEU A 1 399 ? 6.020   53.517  -10.420 1.00 60.89 399 A 1 
ATOM 3097 C CA    . LEU A 1 399 ? 6.405   54.185  -11.668 1.00 58.73 399 A 1 
ATOM 3098 C C     . LEU A 1 399 ? 5.206   54.468  -12.587 1.00 59.13 399 A 1 
ATOM 3099 O O     . LEU A 1 399 ? 5.214   55.478  -13.292 1.00 55.63 399 A 1 
ATOM 3100 C CB    . LEU A 1 399 ? 7.463   53.348  -12.401 1.00 53.35 399 A 1 
ATOM 3101 C CG    . LEU A 1 399 ? 8.876   53.487  -11.815 1.00 48.98 399 A 1 
ATOM 3102 C CD1   . LEU A 1 399 ? 9.792   52.410  -12.405 1.00 46.74 399 A 1 
ATOM 3103 C CD2   . LEU A 1 399 ? 9.493   54.856  -12.145 1.00 50.42 399 A 1 
ATOM 3104 N N     . SER A 1 400 ? 4.185   53.618  -12.584 1.00 60.90 400 A 1 
ATOM 3105 C CA    . SER A 1 400 ? 3.000   53.838  -13.430 1.00 61.48 400 A 1 
ATOM 3106 C C     . SER A 1 400 ? 2.149   55.020  -12.961 1.00 62.09 400 A 1 
ATOM 3107 O O     . SER A 1 400 ? 1.687   55.801  -13.794 1.00 56.12 400 A 1 
ATOM 3108 C CB    . SER A 1 400 ? 2.177   52.559  -13.557 1.00 56.29 400 A 1 
ATOM 3109 O OG    . SER A 1 400 ? 1.580   52.129  -12.353 1.00 49.98 400 A 1 
ATOM 3110 N N     . ASP A 1 401 ? 2.012   55.224  -11.671 1.00 55.11 401 A 1 
ATOM 3111 C CA    . ASP A 1 401 ? 1.165   56.281  -11.096 1.00 57.06 401 A 1 
ATOM 3112 C C     . ASP A 1 401 ? 1.789   57.682  -11.248 1.00 57.07 401 A 1 
ATOM 3113 O O     . ASP A 1 401 ? 1.105   58.683  -11.442 1.00 53.68 401 A 1 
ATOM 3114 C CB    . ASP A 1 401 ? 0.873   55.918  -9.628  1.00 50.66 401 A 1 
ATOM 3115 C CG    . ASP A 1 401 ? -0.395  56.578  -9.066  1.00 45.83 401 A 1 
ATOM 3116 O OD1   . ASP A 1 401 ? -1.338  56.781  -9.851  1.00 44.07 401 A 1 
ATOM 3117 O OD2   . ASP A 1 401 ? -0.405  56.809  -7.843  1.00 44.41 401 A 1 
ATOM 3118 N N     . SER A 1 402 ? 3.127   57.765  -11.262 1.00 52.90 402 A 1 
ATOM 3119 C CA    . SER A 1 402 ? 3.844   59.047  -11.437 1.00 54.84 402 A 1 
ATOM 3120 C C     . SER A 1 402 ? 3.678   59.696  -12.820 1.00 55.86 402 A 1 
ATOM 3121 O O     . SER A 1 402 ? 4.026   60.867  -12.994 1.00 50.42 402 A 1 
ATOM 3122 C CB    . SER A 1 402 ? 5.320   58.863  -11.100 1.00 48.56 402 A 1 
ATOM 3123 O OG    . SER A 1 402 ? 6.002   58.060  -12.043 1.00 43.80 402 A 1 
ATOM 3124 N N     . SER A 1 403 ? 3.158   58.978  -13.804 1.00 45.98 403 A 1 
ATOM 3125 C CA    . SER A 1 403 ? 2.970   59.471  -15.181 1.00 48.60 403 A 1 
ATOM 3126 C C     . SER A 1 403 ? 1.725   60.347  -15.377 1.00 49.18 403 A 1 
ATOM 3127 O O     . SER A 1 403 ? 1.335   60.605  -16.513 1.00 45.60 403 A 1 
ATOM 3128 C CB    . SER A 1 403 ? 3.055   58.315  -16.186 1.00 44.52 403 A 1 
ATOM 3129 O OG    . SER A 1 403 ? 1.922   57.482  -16.168 1.00 40.33 403 A 1 
ATOM 3130 N N     . TYR A 1 404 ? 1.121   60.845  -14.308 1.00 46.05 404 A 1 
ATOM 3131 C CA    . TYR A 1 404 ? 0.142   61.918  -14.389 1.00 45.71 404 A 1 
ATOM 3132 C C     . TYR A 1 404 ? 0.810   63.171  -14.961 1.00 41.61 404 A 1 
ATOM 3133 O O     . TYR A 1 404 ? 1.430   63.966  -14.252 1.00 39.62 404 A 1 
ATOM 3134 C CB    . TYR A 1 404 ? -0.533  62.180  -13.034 1.00 43.88 404 A 1 
ATOM 3135 C CG    . TYR A 1 404 ? -1.729  61.288  -12.789 1.00 42.55 404 A 1 
ATOM 3136 C CD1   . TYR A 1 404 ? -2.987  61.625  -13.330 1.00 43.28 404 A 1 
ATOM 3137 C CD2   . TYR A 1 404 ? -1.588  60.100  -12.049 1.00 42.53 404 A 1 
ATOM 3138 C CE1   . TYR A 1 404 ? -4.098  60.786  -13.134 1.00 38.77 404 A 1 
ATOM 3139 C CE2   . TYR A 1 404 ? -2.693  59.248  -11.855 1.00 38.11 404 A 1 
ATOM 3140 C CZ    . TYR A 1 404 ? -3.949  59.600  -12.392 1.00 40.59 404 A 1 
ATOM 3141 O OH    . TYR A 1 404 ? -5.022  58.773  -12.202 1.00 39.68 404 A 1 
ATOM 3142 N N     . SER A 1 405 ? 0.701   63.342  -16.277 1.00 45.45 405 A 1 
ATOM 3143 C CA    . SER A 1 405 ? 1.209   64.489  -17.014 1.00 47.46 405 A 1 
ATOM 3144 C C     . SER A 1 405 ? 0.587   65.766  -16.458 1.00 46.49 405 A 1 
ATOM 3145 O O     . SER A 1 405 ? -0.624  65.961  -16.560 1.00 43.73 405 A 1 
ATOM 3146 C CB    . SER A 1 405 ? 0.899   64.344  -18.501 1.00 42.61 405 A 1 
ATOM 3147 O OG    . SER A 1 405 ? -0.483  64.099  -18.720 1.00 38.90 405 A 1 
ATOM 3148 N N     . THR A 1 406 ? 1.417   66.628  -15.897 1.00 45.90 406 A 1 
ATOM 3149 C CA    . THR A 1 406 ? 1.003   67.978  -15.502 1.00 50.93 406 A 1 
ATOM 3150 C C     . THR A 1 406 ? 0.539   68.720  -16.755 1.00 49.76 406 A 1 
ATOM 3151 O O     . THR A 1 406 ? 1.368   69.149  -17.556 1.00 47.85 406 A 1 
ATOM 3152 C CB    . THR A 1 406 ? 2.156   68.743  -14.837 1.00 46.10 406 A 1 
ATOM 3153 O OG1   . THR A 1 406 ? 3.355   68.591  -15.579 1.00 40.56 406 A 1 
ATOM 3154 C CG2   . THR A 1 406 ? 2.428   68.236  -13.425 1.00 41.87 406 A 1 
ATOM 3155 N N     . VAL A 1 407 ? -0.776  68.829  -16.946 1.00 45.60 407 A 1 
ATOM 3156 C CA    . VAL A 1 407 ? -1.373  69.612  -18.042 1.00 48.82 407 A 1 
ATOM 3157 C C     . VAL A 1 407 ? -0.878  71.049  -17.874 1.00 44.97 407 A 1 
ATOM 3158 O O     . VAL A 1 407 ? -1.146  71.637  -16.812 1.00 43.35 407 A 1 
ATOM 3159 C CB    . VAL A 1 407 ? -2.905  69.556  -18.010 1.00 46.54 407 A 1 
ATOM 3160 C CG1   . VAL A 1 407 ? -3.499  70.353  -19.171 1.00 42.18 407 A 1 
ATOM 3161 C CG2   . VAL A 1 407 ? -3.409  68.111  -18.127 1.00 45.15 407 A 1 
ATOM 3162 N N     . PRO A 1 408 ? -0.113  71.620  -18.833 1.00 42.05 408 A 1 
ATOM 3163 C CA    . PRO A 1 408 ? 0.366   72.984  -18.696 1.00 45.56 408 A 1 
ATOM 3164 C C     . PRO A 1 408 ? -0.855  73.912  -18.694 1.00 45.08 408 A 1 
ATOM 3165 O O     . PRO A 1 408 ? -1.639  73.918  -19.644 1.00 44.38 408 A 1 
ATOM 3166 C CB    . PRO A 1 408 ? 1.309   73.219  -19.877 1.00 42.81 408 A 1 
ATOM 3167 C CG    . PRO A 1 408 ? 0.798   72.249  -20.933 1.00 41.19 408 A 1 
ATOM 3168 C CD    . PRO A 1 408 ? 0.283   71.069  -20.117 1.00 46.07 408 A 1 
ATOM 3169 N N     . TRP A 1 409 ? -1.000  74.703  -17.627 1.00 45.18 409 A 1 
ATOM 3170 C CA    . TRP A 1 409 ? -1.949  75.821  -17.598 1.00 45.62 409 A 1 
ATOM 3171 C C     . TRP A 1 409 ? -1.455  76.882  -18.594 1.00 44.06 409 A 1 
ATOM 3172 O O     . TRP A 1 409 ? -0.497  77.591  -18.315 1.00 40.70 409 A 1 
ATOM 3173 C CB    . TRP A 1 409 ? -2.100  76.377  -16.175 1.00 41.05 409 A 1 
ATOM 3174 C CG    . TRP A 1 409 ? -2.954  75.597  -15.241 1.00 37.20 409 A 1 
ATOM 3175 C CD1   . TRP A 1 409 ? -2.955  74.266  -15.058 1.00 30.85 409 A 1 
ATOM 3176 C CD2   . TRP A 1 409 ? -3.970  76.121  -14.318 1.00 32.58 409 A 1 
ATOM 3177 N NE1   . TRP A 1 409 ? -3.888  73.901  -14.107 1.00 27.90 409 A 1 
ATOM 3178 C CE2   . TRP A 1 409 ? -4.529  75.010  -13.623 1.00 31.59 409 A 1 
ATOM 3179 C CE3   . TRP A 1 409 ? -4.456  77.395  -14.017 1.00 35.21 409 A 1 
ATOM 3180 C CZ2   . TRP A 1 409 ? -5.547  75.185  -12.672 1.00 35.58 409 A 1 
ATOM 3181 C CZ3   . TRP A 1 409 ? -5.467  77.582  -13.053 1.00 33.70 409 A 1 
ATOM 3182 C CH2   . TRP A 1 409 ? -6.011  76.476  -12.394 1.00 33.24 409 A 1 
ATOM 3183 N N     . PHE A 1 410 ? -2.098  76.930  -19.774 1.00 46.93 410 A 1 
ATOM 3184 C CA    . PHE A 1 410 ? -2.107  78.057  -20.705 1.00 43.91 410 A 1 
ATOM 3185 C C     . PHE A 1 410 ? -3.149  79.104  -20.273 1.00 40.99 410 A 1 
ATOM 3186 O O     . PHE A 1 410 ? -4.215  78.691  -19.774 1.00 34.75 410 A 1 
ATOM 3187 C CB    . PHE A 1 410 ? -2.369  77.579  -22.135 1.00 42.31 410 A 1 
ATOM 3188 C CG    . PHE A 1 410 ? -1.120  77.215  -22.913 1.00 39.89 410 A 1 
ATOM 3189 C CD1   . PHE A 1 410 ? -0.344  78.224  -23.504 1.00 34.70 410 A 1 
ATOM 3190 C CD2   . PHE A 1 410 ? -0.711  75.868  -23.041 1.00 34.23 410 A 1 
ATOM 3191 C CE1   . PHE A 1 410 ? 0.818   77.894  -24.229 1.00 31.73 410 A 1 
ATOM 3192 C CE2   . PHE A 1 410 ? 0.452   75.544  -23.768 1.00 35.62 410 A 1 
ATOM 3193 C CZ    . PHE A 1 410 ? 1.211   76.559  -24.351 1.00 39.08 410 A 1 
ATOM 3194 O OXT   . PHE A 1 410 ? -2.818  80.305  -20.466 1.00 43.78 410 A 1 
ATOM 3195 N N     . LEU B 2 1   ? -13.460 -3.244  -17.272 1.00 41.32 1   B 1 
ATOM 3196 C CA    . LEU B 2 1   ? -12.326 -2.300  -17.280 1.00 43.35 1   B 1 
ATOM 3197 C C     . LEU B 2 1   ? -12.073 -1.880  -15.838 1.00 45.85 1   B 1 
ATOM 3198 O O     . LEU B 2 1   ? -13.010 -1.410  -15.204 1.00 42.02 1   B 1 
ATOM 3199 C CB    . LEU B 2 1   ? -12.651 -1.067  -18.139 1.00 39.18 1   B 1 
ATOM 3200 C CG    . LEU B 2 1   ? -12.647 -1.347  -19.655 1.00 36.63 1   B 1 
ATOM 3201 C CD1   . LEU B 2 1   ? -13.346 -0.216  -20.410 1.00 34.85 1   B 1 
ATOM 3202 C CD2   . LEU B 2 1   ? -11.215 -1.473  -20.183 1.00 37.27 1   B 1 
ATOM 3203 N N     . SER B 2 2   ? -10.864 -2.081  -15.308 1.00 50.76 2   B 1 
ATOM 3204 C CA    . SER B 2 2   ? -10.520 -1.656  -13.955 1.00 52.95 2   B 1 
ATOM 3205 C C     . SER B 2 2   ? -10.747 -0.145  -13.819 1.00 55.42 2   B 1 
ATOM 3206 O O     . SER B 2 2   ? -10.393 0.619   -14.718 1.00 51.41 2   B 1 
ATOM 3207 C CB    . SER B 2 2   ? -9.078  -2.028  -13.619 1.00 48.44 2   B 1 
ATOM 3208 O OG    . SER B 2 2   ? -8.216  -1.723  -14.692 1.00 43.86 2   B 1 
ATOM 3209 N N     . SER B 2 3   ? -11.373 0.289   -12.723 1.00 60.57 3   B 1 
ATOM 3210 C CA    . SER B 2 3   ? -11.671 1.708   -12.504 1.00 64.14 3   B 1 
ATOM 3211 C C     . SER B 2 3   ? -10.376 2.519   -12.622 1.00 66.91 3   B 1 
ATOM 3212 O O     . SER B 2 3   ? -9.339  2.070   -12.135 1.00 61.92 3   B 1 
ATOM 3213 C CB    . SER B 2 3   ? -12.313 1.890   -11.123 1.00 56.60 3   B 1 
ATOM 3214 O OG    . SER B 2 3   ? -12.435 3.250   -10.790 1.00 48.53 3   B 1 
ATOM 3215 N N     . PRO B 2 4   ? -10.382 3.738   -13.219 1.00 57.07 4   B 1 
ATOM 3216 C CA    . PRO B 2 4   ? -9.152  4.527   -13.356 1.00 56.07 4   B 1 
ATOM 3217 C C     . PRO B 2 4   ? -8.469  4.802   -12.005 1.00 59.01 4   B 1 
ATOM 3218 O O     . PRO B 2 4   ? -7.246  4.919   -11.944 1.00 57.34 4   B 1 
ATOM 3219 C CB    . PRO B 2 4   ? -9.576  5.806   -14.098 1.00 51.01 4   B 1 
ATOM 3220 C CG    . PRO B 2 4   ? -11.083 5.889   -13.888 1.00 50.71 4   B 1 
ATOM 3221 C CD    . PRO B 2 4   ? -11.512 4.425   -13.812 1.00 52.97 4   B 1 
ATOM 3222 N N     . ARG B 2 5   ? -9.236  4.824   -10.904 1.00 58.42 5   B 1 
ATOM 3223 C CA    . ARG B 2 5   ? -8.700  4.864   -9.537  1.00 58.95 5   B 1 
ATOM 3224 C C     . ARG B 2 5   ? -7.958  3.580   -9.145  1.00 63.00 5   B 1 
ATOM 3225 O O     . ARG B 2 5   ? -7.039  3.659   -8.332  1.00 58.30 5   B 1 
ATOM 3226 C CB    . ARG B 2 5   ? -9.823  5.135   -8.524  1.00 50.78 5   B 1 
ATOM 3227 C CG    . ARG B 2 5   ? -10.339 6.580   -8.573  1.00 43.33 5   B 1 
ATOM 3228 C CD    . ARG B 2 5   ? -11.351 6.804   -7.444  1.00 39.73 5   B 1 
ATOM 3229 N NE    . ARG B 2 5   ? -11.798 8.205   -7.372  1.00 34.75 5   B 1 
ATOM 3230 C CZ    . ARG B 2 5   ? -12.637 8.718   -6.475  1.00 30.90 5   B 1 
ATOM 3231 N NH1   . ARG B 2 5   ? -13.173 7.979   -5.548  1.00 29.73 5   B 1 
ATOM 3232 N NH2   . ARG B 2 5   ? -12.941 9.974   -6.501  1.00 29.17 5   B 1 
ATOM 3233 N N     . GLU B 2 6   ? -8.288  2.417   -9.678  1.00 71.75 6   B 1 
ATOM 3234 C CA    . GLU B 2 6   ? -7.600  1.162   -9.359  1.00 74.87 6   B 1 
ATOM 3235 C C     . GLU B 2 6   ? -6.232  1.065   -10.026 1.00 78.97 6   B 1 
ATOM 3236 O O     . GLU B 2 6   ? -5.266  0.658   -9.387  1.00 73.18 6   B 1 
ATOM 3237 C CB    . GLU B 2 6   ? -8.449  -0.055  -9.716  1.00 66.26 6   B 1 
ATOM 3238 C CG    . GLU B 2 6   ? -9.661  -0.149  -8.805  1.00 57.02 6   B 1 
ATOM 3239 C CD    . GLU B 2 6   ? -10.340 -1.504  -8.928  1.00 51.72 6   B 1 
ATOM 3240 O OE1   . GLU B 2 6   ? -10.643 -2.063  -7.848  1.00 48.82 6   B 1 
ATOM 3241 O OE2   . GLU B 2 6   ? -10.515 -1.939  -10.084 1.00 48.56 6   B 1 
ATOM 3242 N N     . GLN B 2 7   ? -6.089  1.548   -11.276 1.00 73.83 7   B 1 
ATOM 3243 C CA    . GLN B 2 7   ? -4.770  1.661   -11.915 1.00 78.13 7   B 1 
ATOM 3244 C C     . GLN B 2 7   ? -3.806  2.563   -11.133 1.00 83.11 7   B 1 
ATOM 3245 O O     . GLN B 2 7   ? -2.581  2.448   -11.256 1.00 78.76 7   B 1 
ATOM 3246 C CB    . GLN B 2 7   ? -4.911  2.170   -13.345 1.00 72.02 7   B 1 
ATOM 3247 C CG    . GLN B 2 7   ? -5.620  1.154   -14.260 1.00 64.49 7   B 1 
ATOM 3248 C CD    . GLN B 2 7   ? -5.517  1.556   -15.736 1.00 56.33 7   B 1 
ATOM 3249 O OE1   . GLN B 2 7   ? -4.975  2.577   -16.113 1.00 53.83 7   B 1 
ATOM 3250 N NE2   . GLN B 2 7   ? -6.032  0.730   -16.628 1.00 48.64 7   B 1 
ATOM 3251 N N     . ASP B 2 8   ? -4.311  3.454   -10.274 1.00 83.22 8   B 1 
ATOM 3252 C CA    . ASP B 2 8   ? -3.506  4.277   -9.377  1.00 84.22 8   B 1 
ATOM 3253 C C     . ASP B 2 8   ? -2.897  3.502   -8.183  1.00 87.21 8   B 1 
ATOM 3254 O O     . ASP B 2 8   ? -1.974  4.018   -7.541  1.00 82.55 8   B 1 
ATOM 3255 C CB    . ASP B 2 8   ? -4.365  5.444   -8.876  1.00 78.41 8   B 1 
ATOM 3256 C CG    . ASP B 2 8   ? -4.029  6.792   -9.498  1.00 70.21 8   B 1 
ATOM 3257 O OD1   . ASP B 2 8   ? -2.952  6.924   -10.126 1.00 62.67 8   B 1 
ATOM 3258 O OD2   . ASP B 2 8   ? -4.739  7.748   -9.141  1.00 62.45 8   B 1 
ATOM 3259 N N     . ARG B 2 9   ? -3.390  2.295   -7.893  1.00 91.39 9   B 1 
ATOM 3260 C CA    . ARG B 2 9   ? -2.879  1.399   -6.849  1.00 92.23 9   B 1 
ATOM 3261 C C     . ARG B 2 9   ? -1.637  0.623   -7.303  1.00 93.29 9   B 1 
ATOM 3262 O O     . ARG B 2 9   ? -0.855  0.188   -6.457  1.00 89.95 9   B 1 
ATOM 3263 C CB    . ARG B 2 9   ? -3.973  0.404   -6.409  1.00 89.83 9   B 1 
ATOM 3264 C CG    . ARG B 2 9   ? -5.221  1.096   -5.835  1.00 83.25 9   B 1 
ATOM 3265 C CD    . ARG B 2 9   ? -6.292  0.054   -5.482  1.00 80.14 9   B 1 
ATOM 3266 N NE    . ARG B 2 9   ? -7.483  0.671   -4.884  1.00 73.02 9   B 1 
ATOM 3267 C CZ    . ARG B 2 9   ? -8.612  0.055   -4.600  1.00 66.27 9   B 1 
ATOM 3268 N NH1   . ARG B 2 9   ? -8.781  -1.225  -4.830  1.00 62.13 9   B 1 
ATOM 3269 N NH2   . ARG B 2 9   ? -9.607  0.707   -4.083  1.00 58.58 9   B 1 
ATOM 3270 N N     . PHE B 2 10  ? -1.448  0.491   -8.623  1.00 94.52 10  B 1 
ATOM 3271 C CA    . PHE B 2 10  ? -0.380  -0.298  -9.222  1.00 95.18 10  B 1 
ATOM 3272 C C     . PHE B 2 10  ? 0.670   0.566   -9.938  1.00 95.78 10  B 1 
ATOM 3273 O O     . PHE B 2 10  ? 0.486   1.767   -10.185 1.00 93.71 10  B 1 
ATOM 3274 C CB    . PHE B 2 10  ? -1.017  -1.340  -10.154 1.00 94.19 10  B 1 
ATOM 3275 C CG    . PHE B 2 10  ? -2.043  -2.250  -9.488  1.00 94.13 10  B 1 
ATOM 3276 C CD1   . PHE B 2 10  ? -1.781  -2.856  -8.255  1.00 88.42 10  B 1 
ATOM 3277 C CD2   . PHE B 2 10  ? -3.275  -2.484  -10.115 1.00 87.20 10  B 1 
ATOM 3278 C CE1   . PHE B 2 10  ? -2.729  -3.685  -7.643  1.00 84.93 10  B 1 
ATOM 3279 C CE2   . PHE B 2 10  ? -4.233  -3.311  -9.518  1.00 85.56 10  B 1 
ATOM 3280 C CZ    . PHE B 2 10  ? -3.959  -3.921  -8.271  1.00 86.48 10  B 1 
ATOM 3281 N N     . LEU B 2 11  ? 1.812   -0.036  -10.279 1.00 95.74 11  B 1 
ATOM 3282 C CA    . LEU B 2 11  ? 2.784   0.590   -11.169 1.00 96.08 11  B 1 
ATOM 3283 C C     . LEU B 2 11  ? 2.198   0.744   -12.586 1.00 95.96 11  B 1 
ATOM 3284 O O     . LEU B 2 11  ? 1.350   -0.044  -12.987 1.00 94.24 11  B 1 
ATOM 3285 C CB    . LEU B 2 11  ? 4.091   -0.215  -11.184 1.00 95.93 11  B 1 
ATOM 3286 C CG    . LEU B 2 11  ? 4.860   -0.199  -9.851  1.00 95.16 11  B 1 
ATOM 3287 C CD1   . LEU B 2 11  ? 6.133   -1.030  -9.998  1.00 92.18 11  B 1 
ATOM 3288 C CD2   . LEU B 2 11  ? 5.275   1.212   -9.435  1.00 91.33 11  B 1 
ATOM 3289 N N     . PRO B 2 12  ? 2.625   1.754   -13.389 1.00 94.43 12  B 1 
ATOM 3290 C CA    . PRO B 2 12  ? 2.054   1.954   -14.720 1.00 93.97 12  B 1 
ATOM 3291 C C     . PRO B 2 12  ? 2.333   0.778   -15.660 1.00 94.43 12  B 1 
ATOM 3292 O O     . PRO B 2 12  ? 3.493   0.480   -15.952 1.00 93.61 12  B 1 
ATOM 3293 C CB    . PRO B 2 12  ? 2.659   3.263   -15.234 1.00 92.67 12  B 1 
ATOM 3294 C CG    . PRO B 2 12  ? 3.093   3.995   -13.965 1.00 90.45 12  B 1 
ATOM 3295 C CD    . PRO B 2 12  ? 3.500   2.858   -13.038 1.00 92.86 12  B 1 
ATOM 3296 N N     . ILE B 2 13  ? 1.272   0.201   -16.245 1.00 92.73 13  B 1 
ATOM 3297 C CA    . ILE B 2 13  ? 1.348   -0.971  -17.132 1.00 93.29 13  B 1 
ATOM 3298 C C     . ILE B 2 13  ? 2.307   -0.791  -18.311 1.00 93.87 13  B 1 
ATOM 3299 O O     . ILE B 2 13  ? 2.979   -1.736  -18.721 1.00 93.14 13  B 1 
ATOM 3300 C CB    . ILE B 2 13  ? -0.080  -1.330  -17.606 1.00 92.58 13  B 1 
ATOM 3301 C CG1   . ILE B 2 13  ? -0.175  -2.683  -18.339 1.00 89.30 13  B 1 
ATOM 3302 C CG2   . ILE B 2 13  ? -0.677  -0.234  -18.515 1.00 87.19 13  B 1 
ATOM 3303 C CD1   . ILE B 2 13  ? 0.156   -3.874  -17.438 1.00 81.10 13  B 1 
ATOM 3304 N N     . ALA B 2 14  ? 2.458   0.444   -18.831 1.00 93.66 14  B 1 
ATOM 3305 C CA    . ALA B 2 14  ? 3.396   0.743   -19.915 1.00 93.00 14  B 1 
ATOM 3306 C C     . ALA B 2 14  ? 4.869   0.580   -19.500 1.00 93.87 14  B 1 
ATOM 3307 O O     . ALA B 2 14  ? 5.692   0.168   -20.314 1.00 92.85 14  B 1 
ATOM 3308 C CB    . ALA B 2 14  ? 3.115   2.168   -20.412 1.00 91.22 14  B 1 
ATOM 3309 N N     . ASN B 2 15  ? 5.202   0.887   -18.231 1.00 94.12 15  B 1 
ATOM 3310 C CA    . ASN B 2 15  ? 6.550   0.703   -17.698 1.00 94.47 15  B 1 
ATOM 3311 C C     . ASN B 2 15  ? 6.814   -0.779  -17.426 1.00 95.25 15  B 1 
ATOM 3312 O O     . ASN B 2 15  ? 7.842   -1.298  -17.856 1.00 94.66 15  B 1 
ATOM 3313 C CB    . ASN B 2 15  ? 6.737   1.546   -16.423 1.00 93.78 15  B 1 
ATOM 3314 C CG    . ASN B 2 15  ? 6.747   3.044   -16.675 1.00 92.08 15  B 1 
ATOM 3315 O OD1   . ASN B 2 15  ? 5.863   3.632   -17.260 1.00 81.43 15  B 1 
ATOM 3316 N ND2   . ASN B 2 15  ? 7.773   3.730   -16.216 1.00 82.13 15  B 1 
ATOM 3317 N N     . VAL B 2 16  ? 5.868   -1.477  -16.792 1.00 95.74 16  B 1 
ATOM 3318 C CA    . VAL B 2 16  ? 5.940   -2.925  -16.531 1.00 96.34 16  B 1 
ATOM 3319 C C     . VAL B 2 16  ? 6.103   -3.688  -17.850 1.00 96.74 16  B 1 
ATOM 3320 O O     . VAL B 2 16  ? 7.077   -4.413  -18.020 1.00 96.02 16  B 1 
ATOM 3321 C CB    . VAL B 2 16  ? 4.701   -3.405  -15.746 1.00 96.30 16  B 1 
ATOM 3322 C CG1   . VAL B 2 16  ? 4.728   -4.912  -15.501 1.00 94.45 16  B 1 
ATOM 3323 C CG2   . VAL B 2 16  ? 4.616   -2.698  -14.388 1.00 94.38 16  B 1 
ATOM 3324 N N     . SER B 2 17  ? 5.246   -3.430  -18.851 1.00 96.27 17  B 1 
ATOM 3325 C CA    . SER B 2 17  ? 5.315   -4.074  -20.174 1.00 95.98 17  B 1 
ATOM 3326 C C     . SER B 2 17  ? 6.640   -3.835  -20.908 1.00 96.23 17  B 1 
ATOM 3327 O O     . SER B 2 17  ? 7.065   -4.667  -21.702 1.00 95.40 17  B 1 
ATOM 3328 C CB    . SER B 2 17  ? 4.208   -3.562  -21.092 1.00 94.80 17  B 1 
ATOM 3329 O OG    . SER B 2 17  ? 2.918   -3.759  -20.559 1.00 80.17 17  B 1 
ATOM 3330 N N     . ARG B 2 18  ? 7.286   -2.672  -20.697 1.00 95.60 18  B 1 
ATOM 3331 C CA    . ARG B 2 18  ? 8.596   -2.378  -21.290 1.00 95.33 18  B 1 
ATOM 3332 C C     . ARG B 2 18  ? 9.708   -3.192  -20.633 1.00 95.99 18  B 1 
ATOM 3333 O O     . ARG B 2 18  ? 10.616  -3.608  -21.337 1.00 94.59 18  B 1 
ATOM 3334 C CB    . ARG B 2 18  ? 8.863   -0.867  -21.205 1.00 94.04 18  B 1 
ATOM 3335 C CG    . ARG B 2 18  ? 10.190  -0.462  -21.879 1.00 86.15 18  B 1 
ATOM 3336 C CD    . ARG B 2 18  ? 10.423  1.061   -21.809 1.00 84.47 18  B 1 
ATOM 3337 N NE    . ARG B 2 18  ? 10.501  1.508   -20.418 1.00 75.11 18  B 1 
ATOM 3338 C CZ    . ARG B 2 18  ? 10.592  2.766   -19.988 1.00 68.82 18  B 1 
ATOM 3339 N NH1   . ARG B 2 18  ? 10.642  3.769   -20.811 1.00 60.24 18  B 1 
ATOM 3340 N NH2   . ARG B 2 18  ? 10.636  3.012   -18.708 1.00 60.31 18  B 1 
ATOM 3341 N N     . ILE B 2 19  ? 9.647   -3.411  -19.315 1.00 95.72 19  B 1 
ATOM 3342 C CA    . ILE B 2 19  ? 10.621  -4.230  -18.580 1.00 96.01 19  B 1 
ATOM 3343 C C     . ILE B 2 19  ? 10.441  -5.713  -18.934 1.00 96.55 19  B 1 
ATOM 3344 O O     . ILE B 2 19  ? 11.419  -6.353  -19.306 1.00 95.64 19  B 1 
ATOM 3345 C CB    . ILE B 2 19  ? 10.532  -3.963  -17.060 1.00 95.95 19  B 1 
ATOM 3346 C CG1   . ILE B 2 19  ? 10.891  -2.488  -16.735 1.00 94.50 19  B 1 
ATOM 3347 C CG2   . ILE B 2 19  ? 11.485  -4.897  -16.300 1.00 94.39 19  B 1 
ATOM 3348 C CD1   . ILE B 2 19  ? 10.421  -2.039  -15.352 1.00 89.72 19  B 1 
ATOM 3349 N N     . MET B 2 20  ? 9.208   -6.225  -18.968 1.00 96.88 20  B 1 
ATOM 3350 C CA    . MET B 2 20  ? 8.909   -7.595  -19.403 1.00 97.26 20  B 1 
ATOM 3351 C C     . MET B 2 20  ? 9.506   -7.916  -20.781 1.00 97.23 20  B 1 
ATOM 3352 O O     . MET B 2 20  ? 10.095  -8.964  -20.972 1.00 95.94 20  B 1 
ATOM 3353 C CB    . MET B 2 20  ? 7.391   -7.821  -19.456 1.00 97.21 20  B 1 
ATOM 3354 C CG    . MET B 2 20  ? 6.697   -7.782  -18.092 1.00 96.21 20  B 1 
ATOM 3355 S SD    . MET B 2 20  ? 4.890   -7.911  -18.213 1.00 95.20 20  B 1 
ATOM 3356 C CE    . MET B 2 20  ? 4.717   -9.682  -18.524 1.00 88.08 20  B 1 
ATOM 3357 N N     . LYS B 2 21  ? 9.428   -6.981  -21.736 1.00 96.83 21  B 1 
ATOM 3358 C CA    . LYS B 2 21  ? 10.013  -7.161  -23.074 1.00 96.60 21  B 1 
ATOM 3359 C C     . LYS B 2 21  ? 11.534  -7.293  -23.086 1.00 96.64 21  B 1 
ATOM 3360 O O     . LYS B 2 21  ? 12.058  -7.825  -24.056 1.00 94.95 21  B 1 
ATOM 3361 C CB    . LYS B 2 21  ? 9.581   -6.027  -24.003 1.00 95.62 21  B 1 
ATOM 3362 C CG    . LYS B 2 21  ? 8.148   -6.221  -24.502 1.00 89.16 21  B 1 
ATOM 3363 C CD    . LYS B 2 21  ? 7.765   -5.072  -25.442 1.00 79.34 21  B 1 
ATOM 3364 C CE    . LYS B 2 21  ? 6.367   -5.304  -26.004 1.00 69.99 21  B 1 
ATOM 3365 N NZ    . LYS B 2 21  ? 6.116   -4.460  -27.186 1.00 58.66 21  B 1 
ATOM 3366 N N     . LYS B 2 22  ? 12.257  -6.817  -22.065 1.00 95.58 22  B 1 
ATOM 3367 C CA    . LYS B 2 22  ? 13.712  -7.002  -21.953 1.00 94.98 22  B 1 
ATOM 3368 C C     . LYS B 2 22  ? 14.089  -8.441  -21.575 1.00 95.38 22  B 1 
ATOM 3369 O O     . LYS B 2 22  ? 15.173  -8.871  -21.924 1.00 93.18 22  B 1 
ATOM 3370 C CB    . LYS B 2 22  ? 14.317  -6.055  -20.903 1.00 93.13 22  B 1 
ATOM 3371 C CG    . LYS B 2 22  ? 14.206  -4.548  -21.179 1.00 86.51 22  B 1 
ATOM 3372 C CD    . LYS B 2 22  ? 14.855  -3.827  -19.989 1.00 82.08 22  B 1 
ATOM 3373 C CE    . LYS B 2 22  ? 14.951  -2.313  -20.121 1.00 73.71 22  B 1 
ATOM 3374 N NZ    . LYS B 2 22  ? 15.664  -1.746  -18.945 1.00 65.30 22  B 1 
ATOM 3375 N N     . ALA B 2 23  ? 13.212  -9.151  -20.868 1.00 95.53 23  B 1 
ATOM 3376 C CA    . ALA B 2 23  ? 13.441  -10.536 -20.449 1.00 94.92 23  B 1 
ATOM 3377 C C     . ALA B 2 23  ? 13.147  -11.564 -21.553 1.00 95.32 23  B 1 
ATOM 3378 O O     . ALA B 2 23  ? 13.447  -12.739 -21.385 1.00 93.24 23  B 1 
ATOM 3379 C CB    . ALA B 2 23  ? 12.589  -10.808 -19.206 1.00 93.43 23  B 1 
ATOM 3380 N N     . LEU B 2 24  ? 12.523  -11.145 -22.660 1.00 95.99 24  B 1 
ATOM 3381 C CA    . LEU B 2 24  ? 11.988  -12.033 -23.682 1.00 96.23 24  B 1 
ATOM 3382 C C     . LEU B 2 24  ? 12.711  -11.891 -25.032 1.00 96.32 24  B 1 
ATOM 3383 O O     . LEU B 2 24  ? 13.171  -10.797 -25.374 1.00 94.22 24  B 1 
ATOM 3384 C CB    . LEU B 2 24  ? 10.485  -11.770 -23.847 1.00 95.34 24  B 1 
ATOM 3385 C CG    . LEU B 2 24  ? 9.633   -12.081 -22.608 1.00 94.65 24  B 1 
ATOM 3386 C CD1   . LEU B 2 24  ? 8.166   -11.777 -22.918 1.00 90.75 24  B 1 
ATOM 3387 C CD2   . LEU B 2 24  ? 9.723   -13.541 -22.171 1.00 90.25 24  B 1 
ATOM 3388 N N     . PRO B 2 25  ? 12.741  -12.971 -25.867 1.00 96.16 25  B 1 
ATOM 3389 C CA    . PRO B 2 25  ? 13.209  -12.908 -27.249 1.00 95.67 25  B 1 
ATOM 3390 C C     . PRO B 2 25  ? 12.429  -11.878 -28.086 1.00 95.62 25  B 1 
ATOM 3391 O O     . PRO B 2 25  ? 11.236  -11.642 -27.865 1.00 93.68 25  B 1 
ATOM 3392 C CB    . PRO B 2 25  ? 13.039  -14.324 -27.808 1.00 94.16 25  B 1 
ATOM 3393 C CG    . PRO B 2 25  ? 13.020  -15.208 -26.574 1.00 91.68 25  B 1 
ATOM 3394 C CD    . PRO B 2 25  ? 12.367  -14.331 -25.526 1.00 94.91 25  B 1 
ATOM 3395 N N     . ALA B 2 26  ? 13.067  -11.311 -29.127 1.00 95.43 26  B 1 
ATOM 3396 C CA    . ALA B 2 26  ? 12.445  -10.269 -29.959 1.00 95.11 26  B 1 
ATOM 3397 C C     . ALA B 2 26  ? 11.152  -10.707 -30.681 1.00 95.24 26  B 1 
ATOM 3398 O O     . ALA B 2 26  ? 10.293  -9.878  -30.992 1.00 91.32 26  B 1 
ATOM 3399 C CB    . ALA B 2 26  ? 13.498  -9.786  -30.961 1.00 93.41 26  B 1 
ATOM 3400 N N     . ASN B 2 27  ? 10.990  -12.017 -30.948 1.00 94.77 27  B 1 
ATOM 3401 C CA    . ASN B 2 27  ? 9.820   -12.615 -31.584 1.00 94.31 27  B 1 
ATOM 3402 C C     . ASN B 2 27  ? 8.698   -13.011 -30.598 1.00 94.74 27  B 1 
ATOM 3403 O O     . ASN B 2 27  ? 7.643   -13.469 -31.049 1.00 90.80 27  B 1 
ATOM 3404 C CB    . ASN B 2 27  ? 10.282  -13.819 -32.430 1.00 92.21 27  B 1 
ATOM 3405 C CG    . ASN B 2 27  ? 10.894  -14.933 -31.592 1.00 86.50 27  B 1 
ATOM 3406 O OD1   . ASN B 2 27  ? 11.365  -14.752 -30.496 1.00 72.97 27  B 1 
ATOM 3407 N ND2   . ASN B 2 27  ? 10.913  -16.150 -32.089 1.00 77.46 27  B 1 
ATOM 3408 N N     . ALA B 2 28  ? 8.917   -12.860 -29.280 1.00 94.76 28  B 1 
ATOM 3409 C CA    . ALA B 2 28  ? 7.939   -13.187 -28.268 1.00 94.75 28  B 1 
ATOM 3410 C C     . ALA B 2 28  ? 6.788   -12.166 -28.220 1.00 95.31 28  B 1 
ATOM 3411 O O     . ALA B 2 28  ? 6.956   -10.962 -28.437 1.00 93.01 28  B 1 
ATOM 3412 C CB    . ALA B 2 28  ? 8.630   -13.309 -26.905 1.00 93.34 28  B 1 
ATOM 3413 N N     . LYS B 2 29  ? 5.588   -12.665 -27.898 1.00 96.38 29  B 1 
ATOM 3414 C CA    . LYS B 2 29  ? 4.413   -11.842 -27.622 1.00 96.31 29  B 1 
ATOM 3415 C C     . LYS B 2 29  ? 4.039   -11.958 -26.145 1.00 96.81 29  B 1 
ATOM 3416 O O     . LYS B 2 29  ? 4.373   -12.937 -25.490 1.00 95.04 29  B 1 
ATOM 3417 C CB    . LYS B 2 29  ? 3.260   -12.246 -28.556 1.00 94.72 29  B 1 
ATOM 3418 C CG    . LYS B 2 29  ? 3.573   -11.994 -30.042 1.00 88.93 29  B 1 
ATOM 3419 C CD    . LYS B 2 29  ? 2.417   -12.440 -30.931 1.00 83.24 29  B 1 
ATOM 3420 C CE    . LYS B 2 29  ? 2.759   -12.249 -32.411 1.00 75.22 29  B 1 
ATOM 3421 N NZ    . LYS B 2 29  ? 1.694   -12.762 -33.299 1.00 64.94 29  B 1 
ATOM 3422 N N     . ILE B 2 30  ? 3.336   -10.957 -25.621 1.00 95.38 30  B 1 
ATOM 3423 C CA    . ILE B 2 30  ? 2.840   -10.943 -24.240 1.00 95.87 30  B 1 
ATOM 3424 C C     . ILE B 2 30  ? 1.349   -10.639 -24.281 1.00 95.72 30  B 1 
ATOM 3425 O O     . ILE B 2 30  ? 0.965   -9.595  -24.829 1.00 94.24 30  B 1 
ATOM 3426 C CB    . ILE B 2 30  ? 3.601   -9.926  -23.356 1.00 95.51 30  B 1 
ATOM 3427 C CG1   . ILE B 2 30  ? 5.136   -9.989  -23.513 1.00 92.54 30  B 1 
ATOM 3428 C CG2   . ILE B 2 30  ? 3.213   -10.156 -21.886 1.00 92.30 30  B 1 
ATOM 3429 C CD1   . ILE B 2 30  ? 5.890   -8.863  -22.767 1.00 90.20 30  B 1 
ATOM 3430 N N     . SER B 2 31  ? 0.519   -11.513 -23.715 1.00 96.97 31  B 1 
ATOM 3431 C CA    . SER B 2 31  ? -0.919  -11.289 -23.614 1.00 96.57 31  B 1 
ATOM 3432 C C     . SER B 2 31  ? -1.220  -10.034 -22.784 1.00 96.68 31  B 1 
ATOM 3433 O O     . SER B 2 31  ? -0.346  -9.470  -22.114 1.00 95.48 31  B 1 
ATOM 3434 C CB    . SER B 2 31  ? -1.638  -12.524 -23.041 1.00 94.99 31  B 1 
ATOM 3435 O OG    . SER B 2 31  ? -1.474  -12.583 -21.646 1.00 84.89 31  B 1 
ATOM 3436 N N     . LYS B 2 32  ? -2.449  -9.523  -22.878 1.00 95.85 32  B 1 
ATOM 3437 C CA    . LYS B 2 32  ? -2.871  -8.389  -22.056 1.00 95.38 32  B 1 
ATOM 3438 C C     . LYS B 2 32  ? -2.884  -8.796  -20.577 1.00 95.51 32  B 1 
ATOM 3439 O O     . LYS B 2 32  ? -2.277  -8.108  -19.763 1.00 94.37 32  B 1 
ATOM 3440 C CB    . LYS B 2 32  ? -4.242  -7.902  -22.539 1.00 93.94 32  B 1 
ATOM 3441 C CG    . LYS B 2 32  ? -4.689  -6.644  -21.776 1.00 87.63 32  B 1 
ATOM 3442 C CD    . LYS B 2 32  ? -6.157  -6.324  -22.048 1.00 80.10 32  B 1 
ATOM 3443 C CE    . LYS B 2 32  ? -6.609  -5.311  -21.005 1.00 68.19 32  B 1 
ATOM 3444 N NZ    . LYS B 2 32  ? -7.973  -5.562  -20.510 1.00 58.98 32  B 1 
ATOM 3445 N N     . ASP B 2 33  ? -3.455  -9.948  -20.280 1.00 95.71 33  B 1 
ATOM 3446 C CA    . ASP B 2 33  ? -3.717  -10.424 -18.923 1.00 95.42 33  B 1 
ATOM 3447 C C     . ASP B 2 33  ? -2.409  -10.807 -18.218 1.00 96.22 33  B 1 
ATOM 3448 O O     . ASP B 2 33  ? -2.228  -10.484 -17.050 1.00 94.51 33  B 1 
ATOM 3449 C CB    . ASP B 2 33  ? -4.750  -11.566 -18.996 1.00 93.10 33  B 1 
ATOM 3450 C CG    . ASP B 2 33  ? -5.836  -11.230 -20.020 1.00 84.03 33  B 1 
ATOM 3451 O OD1   . ASP B 2 33  ? -6.378  -10.098 -19.969 1.00 71.01 33  B 1 
ATOM 3452 O OD2   . ASP B 2 33  ? -5.922  -11.989 -21.009 1.00 75.66 33  B 1 
ATOM 3453 N N     . ALA B 2 34  ? -1.406  -11.327 -18.940 1.00 96.24 34  B 1 
ATOM 3454 C CA    . ALA B 2 34  ? -0.063  -11.525 -18.401 1.00 96.47 34  B 1 
ATOM 3455 C C     . ALA B 2 34  ? 0.608   -10.206 -17.969 1.00 96.74 34  B 1 
ATOM 3456 O O     . ALA B 2 34  ? 1.313   -10.170 -16.960 1.00 95.89 34  B 1 
ATOM 3457 C CB    . ALA B 2 34  ? 0.794   -12.251 -19.444 1.00 95.93 34  B 1 
ATOM 3458 N N     . LYS B 2 35  ? 0.382   -9.078  -18.697 1.00 96.96 35  B 1 
ATOM 3459 C CA    . LYS B 2 35  ? 0.901   -7.764  -18.288 1.00 96.80 35  B 1 
ATOM 3460 C C     . LYS B 2 35  ? 0.190   -7.241  -17.041 1.00 96.98 35  B 1 
ATOM 3461 O O     . LYS B 2 35  ? 0.849   -6.653  -16.184 1.00 96.12 35  B 1 
ATOM 3462 C CB    . LYS B 2 35  ? 0.763   -6.732  -19.408 1.00 95.87 35  B 1 
ATOM 3463 C CG    . LYS B 2 35  ? 1.649   -7.037  -20.618 1.00 92.96 35  B 1 
ATOM 3464 C CD    . LYS B 2 35  ? 1.156   -6.258  -21.833 1.00 91.37 35  B 1 
ATOM 3465 C CE    . LYS B 2 35  ? 1.910   -6.731  -23.067 1.00 85.86 35  B 1 
ATOM 3466 N NZ    . LYS B 2 35  ? 1.090   -6.595  -24.281 1.00 79.28 35  B 1 
ATOM 3467 N N     . GLU B 2 36  ? -1.122  -7.421  -16.951 1.00 95.81 36  B 1 
ATOM 3468 C CA    . GLU B 2 36  ? -1.940  -6.997  -15.816 1.00 95.64 36  B 1 
ATOM 3469 C C     . GLU B 2 36  ? -1.611  -7.824  -14.563 1.00 95.97 36  B 1 
ATOM 3470 O O     . GLU B 2 36  ? -1.366  -7.255  -13.500 1.00 95.28 36  B 1 
ATOM 3471 C CB    . GLU B 2 36  ? -3.431  -7.024  -16.218 1.00 94.81 36  B 1 
ATOM 3472 C CG    . GLU B 2 36  ? -3.708  -5.910  -17.243 1.00 91.71 36  B 1 
ATOM 3473 C CD    . GLU B 2 36  ? -5.130  -5.822  -17.832 1.00 89.75 36  B 1 
ATOM 3474 O OE1   . GLU B 2 36  ? -5.433  -4.776  -18.462 1.00 86.71 36  B 1 
ATOM 3475 O OE2   . GLU B 2 36  ? -5.927  -6.771  -17.770 1.00 84.44 36  B 1 
ATOM 3476 N N     . THR B 2 37  ? -1.420  -9.135  -14.711 1.00 96.03 37  B 1 
ATOM 3477 C CA    . THR B 2 37  ? -0.955  -10.021 -13.630 1.00 96.22 37  B 1 
ATOM 3478 C C     . THR B 2 37  ? 0.421   -9.609  -13.109 1.00 96.69 37  B 1 
ATOM 3479 O O     . THR B 2 37  ? 0.586   -9.398  -11.908 1.00 96.07 37  B 1 
ATOM 3480 C CB    . THR B 2 37  ? -0.909  -11.476 -14.107 1.00 95.67 37  B 1 
ATOM 3481 O OG1   . THR B 2 37  ? -2.156  -11.855 -14.633 1.00 90.66 37  B 1 
ATOM 3482 C CG2   . THR B 2 37  ? -0.590  -12.450 -12.975 1.00 89.66 37  B 1 
ATOM 3483 N N     . VAL B 2 38  ? 1.417   -9.405  -13.981 1.00 96.87 38  B 1 
ATOM 3484 C CA    . VAL B 2 38  ? 2.759   -8.960  -13.534 1.00 97.27 38  B 1 
ATOM 3485 C C     . VAL B 2 38  ? 2.721   -7.548  -12.929 1.00 97.39 38  B 1 
ATOM 3486 O O     . VAL B 2 38  ? 3.476   -7.249  -12.008 1.00 96.51 38  B 1 
ATOM 3487 C CB    . VAL B 2 38  ? 3.797   -9.094  -14.667 1.00 96.98 38  B 1 
ATOM 3488 C CG1   . VAL B 2 38  ? 5.178   -8.544  -14.289 1.00 95.23 38  B 1 
ATOM 3489 C CG2   . VAL B 2 38  ? 4.007   -10.561 -15.029 1.00 94.88 38  B 1 
ATOM 3490 N N     . GLN B 2 39  ? 1.831   -6.665  -13.413 1.00 96.45 39  B 1 
ATOM 3491 C CA    . GLN B 2 39  ? 1.609   -5.341  -12.823 1.00 96.32 39  B 1 
ATOM 3492 C C     . GLN B 2 39  ? 1.113   -5.432  -11.373 1.00 96.48 39  B 1 
ATOM 3493 O O     . GLN B 2 39  ? 1.586   -4.670  -10.525 1.00 95.55 39  B 1 
ATOM 3494 C CB    . GLN B 2 39  ? 0.606   -4.561  -13.694 1.00 95.46 39  B 1 
ATOM 3495 C CG    . GLN B 2 39  ? 0.342   -3.145  -13.187 1.00 93.64 39  B 1 
ATOM 3496 C CD    . GLN B 2 39  ? -0.833  -2.455  -13.885 1.00 93.13 39  B 1 
ATOM 3497 O OE1   . GLN B 2 39  ? -1.705  -3.046  -14.487 1.00 87.08 39  B 1 
ATOM 3498 N NE2   . GLN B 2 39  ? -0.910  -1.147  -13.814 1.00 85.22 39  B 1 
ATOM 3499 N N     . GLU B 2 40  ? 0.193   -6.341  -11.096 1.00 96.20 40  B 1 
ATOM 3500 C CA    . GLU B 2 40  ? -0.282  -6.592  -9.743  1.00 96.09 40  B 1 
ATOM 3501 C C     . GLU B 2 40  ? 0.803   -7.243  -8.884  1.00 96.58 40  B 1 
ATOM 3502 O O     . GLU B 2 40  ? 1.152   -6.696  -7.836  1.00 95.54 40  B 1 
ATOM 3503 C CB    . GLU B 2 40  ? -1.590  -7.402  -9.794  1.00 95.04 40  B 1 
ATOM 3504 C CG    . GLU B 2 40  ? -2.193  -7.522  -8.390  1.00 90.52 40  B 1 
ATOM 3505 C CD    . GLU B 2 40  ? -3.626  -8.076  -8.342  1.00 87.03 40  B 1 
ATOM 3506 O OE1   . GLU B 2 40  ? -4.158  -8.138  -7.208  1.00 83.53 40  B 1 
ATOM 3507 O OE2   . GLU B 2 40  ? -4.171  -8.388  -9.410  1.00 81.59 40  B 1 
ATOM 3508 N N     . CYS B 2 41  ? 1.452   -8.303  -9.366  1.00 96.59 41  B 1 
ATOM 3509 C CA    . CYS B 2 41  ? 2.517   -9.012  -8.662  1.00 96.70 41  B 1 
ATOM 3510 C C     . CYS B 2 41  ? 3.658   -8.087  -8.208  1.00 97.14 41  B 1 
ATOM 3511 O O     . CYS B 2 41  ? 4.077   -8.144  -7.056  1.00 96.41 41  B 1 
ATOM 3512 C CB    . CYS B 2 41  ? 3.066   -10.129 -9.557  1.00 96.57 41  B 1 
ATOM 3513 S SG    . CYS B 2 41  ? 1.822   -11.426 -9.830  1.00 95.01 41  B 1 
ATOM 3514 N N     . VAL B 2 42  ? 4.147   -7.189  -9.067  1.00 97.04 42  B 1 
ATOM 3515 C CA    . VAL B 2 42  ? 5.225   -6.254  -8.680  1.00 97.04 42  B 1 
ATOM 3516 C C     . VAL B 2 42  ? 4.756   -5.202  -7.665  1.00 97.07 42  B 1 
ATOM 3517 O O     . VAL B 2 42  ? 5.537   -4.731  -6.848  1.00 96.11 42  B 1 
ATOM 3518 C CB    . VAL B 2 42  ? 5.871   -5.614  -9.928  1.00 96.10 42  B 1 
ATOM 3519 C CG1   . VAL B 2 42  ? 4.978   -4.621  -10.655 1.00 92.33 42  B 1 
ATOM 3520 C CG2   . VAL B 2 42  ? 7.187   -4.915  -9.554  1.00 91.13 42  B 1 
ATOM 3521 N N     . SER B 2 43  ? 3.477   -4.828  -7.682  1.00 96.66 43  B 1 
ATOM 3522 C CA    . SER B 2 43  ? 2.921   -3.869  -6.720  1.00 96.41 43  B 1 
ATOM 3523 C C     . SER B 2 43  ? 2.699   -4.516  -5.341  1.00 96.57 43  B 1 
ATOM 3524 O O     . SER B 2 43  ? 2.887   -3.869  -4.314  1.00 95.38 43  B 1 
ATOM 3525 C CB    . SER B 2 43  ? 1.629   -3.289  -7.264  1.00 95.35 43  B 1 
ATOM 3526 O OG    . SER B 2 43  ? 1.888   -2.708  -8.545  1.00 84.30 43  B 1 
ATOM 3527 N N     . GLU B 2 44  ? 2.402   -5.806  -5.331  1.00 96.46 44  B 1 
ATOM 3528 C CA    . GLU B 2 44  ? 2.346   -6.628  -4.129  1.00 96.43 44  B 1 
ATOM 3529 C C     . GLU B 2 44  ? 3.739   -6.932  -3.568  1.00 96.95 44  B 1 
ATOM 3530 O O     . GLU B 2 44  ? 3.915   -6.847  -2.355  1.00 95.86 44  B 1 
ATOM 3531 C CB    . GLU B 2 44  ? 1.539   -7.894  -4.411  1.00 95.60 44  B 1 
ATOM 3532 C CG    . GLU B 2 44  ? 0.030   -7.614  -4.581  1.00 90.90 44  B 1 
ATOM 3533 C CD    . GLU B 2 44  ? -0.588  -6.915  -3.368  1.00 91.12 44  B 1 
ATOM 3534 O OE1   . GLU B 2 44  ? -1.515  -6.087  -3.501  1.00 86.79 44  B 1 
ATOM 3535 O OE2   . GLU B 2 44  ? -0.113  -7.129  -2.232  1.00 86.81 44  B 1 
ATOM 3536 N N     . PHE B 2 45  ? 4.747   -7.129  -4.415  1.00 96.96 45  B 1 
ATOM 3537 C CA    . PHE B 2 45  ? 6.150   -7.236  -4.005  1.00 97.27 45  B 1 
ATOM 3538 C C     . PHE B 2 45  ? 6.606   -5.991  -3.221  1.00 97.40 45  B 1 
ATOM 3539 O O     . PHE B 2 45  ? 7.139   -6.122  -2.117  1.00 96.62 45  B 1 
ATOM 3540 C CB    . PHE B 2 45  ? 7.029   -7.468  -5.236  1.00 97.16 45  B 1 
ATOM 3541 C CG    . PHE B 2 45  ? 8.517   -7.401  -4.964  1.00 97.19 45  B 1 
ATOM 3542 C CD1   . PHE B 2 45  ? 9.264   -6.276  -5.363  1.00 95.77 45  B 1 
ATOM 3543 C CD2   . PHE B 2 45  ? 9.162   -8.450  -4.294  1.00 95.91 45  B 1 
ATOM 3544 C CE1   . PHE B 2 45  ? 10.639  -6.216  -5.110  1.00 95.35 45  B 1 
ATOM 3545 C CE2   . PHE B 2 45  ? 10.541  -8.394  -4.035  1.00 95.32 45  B 1 
ATOM 3546 C CZ    . PHE B 2 45  ? 11.284  -7.278  -4.447  1.00 95.75 45  B 1 
ATOM 3547 N N     . ILE B 2 46  ? 6.309   -4.768  -3.710  1.00 97.41 46  B 1 
ATOM 3548 C CA    . ILE B 2 46  ? 6.603   -3.539  -2.964  1.00 97.30 46  B 1 
ATOM 3549 C C     . ILE B 2 46  ? 5.930   -3.563  -1.586  1.00 97.41 46  B 1 
ATOM 3550 O O     . ILE B 2 46  ? 6.548   -3.188  -0.589  1.00 96.51 46  B 1 
ATOM 3551 C CB    . ILE B 2 46  ? 6.159   -2.284  -3.756  1.00 97.11 46  B 1 
ATOM 3552 C CG1   . ILE B 2 46  ? 6.995   -2.107  -5.045  1.00 95.68 46  B 1 
ATOM 3553 C CG2   . ILE B 2 46  ? 6.275   -0.999  -2.913  1.00 95.25 46  B 1 
ATOM 3554 C CD1   . ILE B 2 46  ? 6.366   -1.153  -6.057  1.00 92.65 46  B 1 
ATOM 3555 N N     . SER B 2 47  ? 4.673   -3.986  -1.510  1.00 97.34 47  B 1 
ATOM 3556 C CA    . SER B 2 47  ? 3.916   -3.988  -0.261  1.00 97.12 47  B 1 
ATOM 3557 C C     . SER B 2 47  ? 4.398   -5.044  0.733   1.00 97.10 47  B 1 
ATOM 3558 O O     . SER B 2 47  ? 4.436   -4.775  1.931   1.00 96.02 47  B 1 
ATOM 3559 C CB    . SER B 2 47  ? 2.438   -4.198  -0.557  1.00 96.41 47  B 1 
ATOM 3560 O OG    . SER B 2 47  ? 1.951   -3.187  -1.420  1.00 90.25 47  B 1 
ATOM 3561 N N     . PHE B 2 48  ? 4.810   -6.212  0.245   1.00 96.90 48  B 1 
ATOM 3562 C CA    . PHE B 2 48  ? 5.362   -7.310  1.041   1.00 96.96 48  B 1 
ATOM 3563 C C     . PHE B 2 48  ? 6.694   -6.918  1.699   1.00 96.95 48  B 1 
ATOM 3564 O O     . PHE B 2 48  ? 6.803   -6.932  2.929   1.00 95.90 48  B 1 
ATOM 3565 C CB    . PHE B 2 48  ? 5.497   -8.541  0.136   1.00 96.48 48  B 1 
ATOM 3566 C CG    . PHE B 2 48  ? 5.985   -9.807  0.824   1.00 96.30 48  B 1 
ATOM 3567 C CD1   . PHE B 2 48  ? 6.978   -10.593 0.221   1.00 94.40 48  B 1 
ATOM 3568 C CD2   . PHE B 2 48  ? 5.419   -10.225 2.032   1.00 94.37 48  B 1 
ATOM 3569 C CE1   . PHE B 2 48  ? 7.384   -11.804 0.813   1.00 93.29 48  B 1 
ATOM 3570 C CE2   . PHE B 2 48  ? 5.820   -11.424 2.636   1.00 93.23 48  B 1 
ATOM 3571 C CZ    . PHE B 2 48  ? 6.802   -12.218 2.025   1.00 93.88 48  B 1 
ATOM 3572 N N     . ILE B 2 49  ? 7.653   -6.436  0.897   1.00 97.48 49  B 1 
ATOM 3573 C CA    . ILE B 2 49  ? 8.956   -5.959  1.392   1.00 97.39 49  B 1 
ATOM 3574 C C     . ILE B 2 49  ? 8.792   -4.737  2.306   1.00 97.31 49  B 1 
ATOM 3575 O O     . ILE B 2 49  ? 9.445   -4.646  3.342   1.00 96.56 49  B 1 
ATOM 3576 C CB    . ILE B 2 49  ? 9.886   -5.664  0.197   1.00 96.97 49  B 1 
ATOM 3577 C CG1   . ILE B 2 49  ? 10.154  -6.889  -0.716  1.00 95.22 49  B 1 
ATOM 3578 C CG2   . ILE B 2 49  ? 11.228  -5.070  0.655   1.00 95.62 49  B 1 
ATOM 3579 C CD1   . ILE B 2 49  ? 10.832  -8.083  -0.054  1.00 88.98 49  B 1 
ATOM 3580 N N     . THR B 2 50  ? 7.894   -3.792  1.968   1.00 97.78 50  B 1 
ATOM 3581 C CA    . THR B 2 50  ? 7.632   -2.617  2.810   1.00 97.68 50  B 1 
ATOM 3582 C C     . THR B 2 50  ? 7.060   -3.002  4.171   1.00 97.57 50  B 1 
ATOM 3583 O O     . THR B 2 50  ? 7.428   -2.375  5.165   1.00 96.48 50  B 1 
ATOM 3584 C CB    . THR B 2 50  ? 6.675   -1.622  2.135   1.00 97.19 50  B 1 
ATOM 3585 O OG1   . THR B 2 50  ? 7.221   -1.137  0.933   1.00 92.35 50  B 1 
ATOM 3586 C CG2   . THR B 2 50  ? 6.396   -0.375  2.979   1.00 90.90 50  B 1 
ATOM 3587 N N     . GLY B 2 51  ? 6.184   -3.989  4.235   1.00 96.81 51  B 1 
ATOM 3588 C CA    . GLY B 2 51  ? 5.610   -4.476  5.493   1.00 96.77 51  B 1 
ATOM 3589 C C     . GLY B 2 51  ? 6.681   -4.991  6.452   1.00 96.89 51  B 1 
ATOM 3590 O O     . GLY B 2 51  ? 6.770   -4.504  7.580   1.00 95.74 51  B 1 
ATOM 3591 N N     . GLU B 2 52  ? 7.561   -5.864  5.981   1.00 96.45 52  B 1 
ATOM 3592 C CA    . GLU B 2 52  ? 8.628   -6.419  6.814   1.00 96.11 52  B 1 
ATOM 3593 C C     . GLU B 2 52  ? 9.672   -5.364  7.216   1.00 96.31 52  B 1 
ATOM 3594 O O     . GLU B 2 52  ? 10.099  -5.302  8.369   1.00 95.12 52  B 1 
ATOM 3595 C CB    . GLU B 2 52  ? 9.263   -7.615  6.085   1.00 94.97 52  B 1 
ATOM 3596 C CG    . GLU B 2 52  ? 10.165  -8.475  6.996   1.00 89.43 52  B 1 
ATOM 3597 C CD    . GLU B 2 52  ? 9.417   -9.041  8.225   1.00 89.81 52  B 1 
ATOM 3598 O OE1   . GLU B 2 52  ? 9.977   -9.046  9.338   1.00 84.85 52  B 1 
ATOM 3599 O OE2   . GLU B 2 52  ? 8.254   -9.466  8.097   1.00 84.25 52  B 1 
ATOM 3600 N N     . ALA B 2 53  ? 10.031  -4.439  6.308   1.00 97.00 53  B 1 
ATOM 3601 C CA    . ALA B 2 53  ? 10.908  -3.316  6.629   1.00 97.08 53  B 1 
ATOM 3602 C C     . ALA B 2 53  ? 10.285  -2.361  7.666   1.00 96.97 53  B 1 
ATOM 3603 O O     . ALA B 2 53  ? 10.982  -1.838  8.535   1.00 95.96 53  B 1 
ATOM 3604 C CB    . ALA B 2 53  ? 11.249  -2.584  5.325   1.00 96.79 53  B 1 
ATOM 3605 N N     . SER B 2 54  ? 8.971   -2.133  7.602   1.00 97.32 54  B 1 
ATOM 3606 C CA    . SER B 2 54  ? 8.225   -1.342  8.585   1.00 97.04 54  B 1 
ATOM 3607 C C     . SER B 2 54  ? 8.233   -2.012  9.961   1.00 96.88 54  B 1 
ATOM 3608 O O     . SER B 2 54  ? 8.513   -1.341  10.962  1.00 95.69 54  B 1 
ATOM 3609 C CB    . SER B 2 54  ? 6.786   -1.123  8.104   1.00 96.29 54  B 1 
ATOM 3610 O OG    . SER B 2 54  ? 6.097   -0.248  8.976   1.00 87.61 54  B 1 
ATOM 3611 N N     . ASP B 2 55  ? 8.041   -3.319  10.018  1.00 95.99 55  B 1 
ATOM 3612 C CA    . ASP B 2 55  ? 8.087   -4.086  11.262  1.00 95.41 55  B 1 
ATOM 3613 C C     . ASP B 2 55  ? 9.482   -4.062  11.913  1.00 95.74 55  B 1 
ATOM 3614 O O     . ASP B 2 55  ? 9.597   -3.953  13.140  1.00 94.08 55  B 1 
ATOM 3615 C CB    . ASP B 2 55  ? 7.690   -5.539  10.982  1.00 94.28 55  B 1 
ATOM 3616 C CG    . ASP B 2 55  ? 6.203   -5.725  10.709  1.00 89.22 55  B 1 
ATOM 3617 O OD1   . ASP B 2 55  ? 5.393   -4.840  11.061  1.00 82.61 55  B 1 
ATOM 3618 O OD2   . ASP B 2 55  ? 5.828   -6.842  10.288  1.00 83.00 55  B 1 
ATOM 3619 N N     . LYS B 2 56  ? 10.554  -4.110  11.114  1.00 95.42 56  B 1 
ATOM 3620 C CA    . LYS B 2 56  ? 11.918  -3.896  11.590  1.00 95.42 56  B 1 
ATOM 3621 C C     . LYS B 2 56  ? 12.081  -2.494  12.177  1.00 95.74 56  B 1 
ATOM 3622 O O     . LYS B 2 56  ? 12.557  -2.360  13.307  1.00 94.52 56  B 1 
ATOM 3623 C CB    . LYS B 2 56  ? 12.916  -4.152  10.453  1.00 94.69 56  B 1 
ATOM 3624 C CG    . LYS B 2 56  ? 14.383  -3.974  10.903  1.00 92.01 56  B 1 
ATOM 3625 C CD    . LYS B 2 56  ? 15.349  -4.311  9.760   1.00 86.91 56  B 1 
ATOM 3626 C CE    . LYS B 2 56  ? 16.809  -4.212  10.181  1.00 82.55 56  B 1 
ATOM 3627 N NZ    . LYS B 2 56  ? 17.342  -2.840  10.078  1.00 74.70 56  B 1 
ATOM 3628 N N     . CYS B 2 57  ? 11.635  -1.460  11.459  1.00 96.12 57  B 1 
ATOM 3629 C CA    . CYS B 2 57  ? 11.710  -0.080  11.939  1.00 96.12 57  B 1 
ATOM 3630 C C     . CYS B 2 57  ? 10.943  0.127   13.258  1.00 96.13 57  B 1 
ATOM 3631 O O     . CYS B 2 57  ? 11.426  0.837   14.134  1.00 94.80 57  B 1 
ATOM 3632 C CB    . CYS B 2 57  ? 11.190  0.869   10.857  1.00 95.96 57  B 1 
ATOM 3633 S SG    . CYS B 2 57  ? 12.349  0.943   9.466   1.00 94.00 57  B 1 
ATOM 3634 N N     . GLN B 2 58  ? 9.788   -0.493  13.432  1.00 96.17 58  B 1 
ATOM 3635 C CA    . GLN B 2 58  ? 9.017   -0.430  14.669  1.00 95.82 58  B 1 
ATOM 3636 C C     . GLN B 2 58  ? 9.721   -1.146  15.830  1.00 96.02 58  B 1 
ATOM 3637 O O     . GLN B 2 58  ? 9.823   -0.567  16.912  1.00 94.47 58  B 1 
ATOM 3638 C CB    . GLN B 2 58  ? 7.617   -1.020  14.450  1.00 94.73 58  B 1 
ATOM 3639 C CG    . GLN B 2 58  ? 6.712   -0.122  13.600  1.00 88.26 58  B 1 
ATOM 3640 C CD    . GLN B 2 58  ? 5.302   -0.684  13.458  1.00 84.77 58  B 1 
ATOM 3641 O OE1   . GLN B 2 58  ? 4.880   -1.565  14.181  1.00 75.77 58  B 1 
ATOM 3642 N NE2   . GLN B 2 58  ? 4.521   -0.159  12.530  1.00 71.65 58  B 1 
ATOM 3643 N N     . ARG B 2 59  ? 10.268  -2.342  15.609  1.00 95.64 59  B 1 
ATOM 3644 C CA    . ARG B 2 59  ? 11.061  -3.068  16.619  1.00 95.37 59  B 1 
ATOM 3645 C C     . ARG B 2 59  ? 12.277  -2.263  17.077  1.00 95.56 59  B 1 
ATOM 3646 O O     . ARG B 2 59  ? 12.540  -2.179  18.271  1.00 93.65 59  B 1 
ATOM 3647 C CB    . ARG B 2 59  ? 11.485  -4.443  16.059  1.00 94.22 59  B 1 
ATOM 3648 C CG    . ARG B 2 59  ? 10.327  -5.464  16.079  1.00 86.96 59  B 1 
ATOM 3649 C CD    . ARG B 2 59  ? 10.745  -6.825  15.524  1.00 86.28 59  B 1 
ATOM 3650 N NE    . ARG B 2 59  ? 10.827  -6.820  14.055  1.00 78.36 59  B 1 
ATOM 3651 C CZ    . ARG B 2 59  ? 11.439  -7.712  13.291  1.00 72.65 59  B 1 
ATOM 3652 N NH1   . ARG B 2 59  ? 12.132  -8.705  13.789  1.00 64.33 59  B 1 
ATOM 3653 N NH2   . ARG B 2 59  ? 11.355  -7.635  11.990  1.00 64.22 59  B 1 
ATOM 3654 N N     . GLU B 2 60  ? 12.954  -1.583  16.153  1.00 95.08 60  B 1 
ATOM 3655 C CA    . GLU B 2 60  ? 14.093  -0.696  16.432  1.00 94.63 60  B 1 
ATOM 3656 C C     . GLU B 2 60  ? 13.690  0.733   16.872  1.00 94.51 60  B 1 
ATOM 3657 O O     . GLU B 2 60  ? 14.540  1.618   16.999  1.00 91.97 60  B 1 
ATOM 3658 C CB    . GLU B 2 60  ? 14.997  -0.659  15.193  1.00 93.97 60  B 1 
ATOM 3659 C CG    . GLU B 2 60  ? 15.676  -2.015  14.884  1.00 91.56 60  B 1 
ATOM 3660 C CD    . GLU B 2 60  ? 16.454  -2.004  13.557  1.00 90.25 60  B 1 
ATOM 3661 O OE1   . GLU B 2 60  ? 16.858  -3.089  13.102  1.00 86.93 60  B 1 
ATOM 3662 O OE2   . GLU B 2 60  ? 16.624  -0.925  12.951  1.00 85.14 60  B 1 
ATOM 3663 N N     . LYS B 2 61  ? 12.397  1.004   17.096  1.00 94.45 61  B 1 
ATOM 3664 C CA    . LYS B 2 61  ? 11.827  2.310   17.481  1.00 94.47 61  B 1 
ATOM 3665 C C     . LYS B 2 61  ? 12.174  3.465   16.510  1.00 94.92 61  B 1 
ATOM 3666 O O     . LYS B 2 61  ? 12.137  4.640   16.893  1.00 92.17 61  B 1 
ATOM 3667 C CB    . LYS B 2 61  ? 12.154  2.634   18.948  1.00 92.99 61  B 1 
ATOM 3668 C CG    . LYS B 2 61  ? 11.673  1.548   19.924  1.00 87.17 61  B 1 
ATOM 3669 C CD    . LYS B 2 61  ? 12.073  1.883   21.370  1.00 77.99 61  B 1 
ATOM 3670 C CE    . LYS B 2 61  ? 11.612  0.774   22.295  1.00 69.22 61  B 1 
ATOM 3671 N NZ    . LYS B 2 61  ? 12.065  0.978   23.697  1.00 58.71 61  B 1 
ATOM 3672 N N     . ARG B 2 62  ? 12.466  3.158   15.232  1.00 94.01 62  B 1 
ATOM 3673 C CA    . ARG B 2 62  ? 12.738  4.132   14.169  1.00 94.62 62  B 1 
ATOM 3674 C C     . ARG B 2 62  ? 11.460  4.519   13.426  1.00 95.12 62  B 1 
ATOM 3675 O O     . ARG B 2 62  ? 10.508  3.761   13.349  1.00 93.21 62  B 1 
ATOM 3676 C CB    . ARG B 2 62  ? 13.822  3.601   13.221  1.00 94.09 62  B 1 
ATOM 3677 C CG    . ARG B 2 62  ? 15.191  3.496   13.925  1.00 91.75 62  B 1 
ATOM 3678 C CD    . ARG B 2 62  ? 16.334  3.132   12.978  1.00 91.60 62  B 1 
ATOM 3679 N NE    . ARG B 2 62  ? 16.188  1.785   12.439  1.00 88.88 62  B 1 
ATOM 3680 C CZ    . ARG B 2 62  ? 15.832  1.418   11.205  1.00 90.35 62  B 1 
ATOM 3681 N NH1   . ARG B 2 62  ? 15.565  2.270   10.241  1.00 81.89 62  B 1 
ATOM 3682 N NH2   . ARG B 2 62  ? 15.733  0.169   10.922  1.00 84.39 62  B 1 
ATOM 3683 N N     . LYS B 2 63  ? 11.440  5.738   12.842  1.00 95.39 63  B 1 
ATOM 3684 C CA    . LYS B 2 63  ? 10.276  6.294   12.118  1.00 95.20 63  B 1 
ATOM 3685 C C     . LYS B 2 63  ? 10.492  6.419   10.608  1.00 95.76 63  B 1 
ATOM 3686 O O     . LYS B 2 63  ? 9.572   6.799   9.891   1.00 93.49 63  B 1 
ATOM 3687 C CB    . LYS B 2 63  ? 9.882   7.648   12.724  1.00 94.08 63  B 1 
ATOM 3688 C CG    . LYS B 2 63  ? 9.406   7.512   14.183  1.00 90.51 63  B 1 
ATOM 3689 C CD    . LYS B 2 63  ? 9.004   8.872   14.771  1.00 84.29 63  B 1 
ATOM 3690 C CE    . LYS B 2 63  ? 8.610   8.696   16.234  1.00 79.36 63  B 1 
ATOM 3691 N NZ    . LYS B 2 63  ? 8.376   9.996   16.914  1.00 68.36 63  B 1 
ATOM 3692 N N     . THR B 2 64  ? 11.701  6.135   10.129  1.00 96.28 64  B 1 
ATOM 3693 C CA    . THR B 2 64  ? 12.079  6.281   8.722   1.00 96.32 64  B 1 
ATOM 3694 C C     . THR B 2 64  ? 12.561  4.942   8.184   1.00 96.42 64  B 1 
ATOM 3695 O O     . THR B 2 64  ? 13.524  4.399   8.730   1.00 94.79 64  B 1 
ATOM 3696 C CB    . THR B 2 64  ? 13.181  7.337   8.547   1.00 95.57 64  B 1 
ATOM 3697 O OG1   . THR B 2 64  ? 12.795  8.554   9.163   1.00 91.18 64  B 1 
ATOM 3698 C CG2   . THR B 2 64  ? 13.460  7.659   7.079   1.00 91.57 64  B 1 
ATOM 3699 N N     . ILE B 2 65  ? 11.925  4.458   7.115   1.00 96.83 65  B 1 
ATOM 3700 C CA    . ILE B 2 65  ? 12.409  3.319   6.327   1.00 96.85 65  B 1 
ATOM 3701 C C     . ILE B 2 65  ? 13.523  3.827   5.398   1.00 96.92 65  B 1 
ATOM 3702 O O     . ILE B 2 65  ? 13.296  4.772   4.625   1.00 95.87 65  B 1 
ATOM 3703 C CB    . ILE B 2 65  ? 11.256  2.653   5.541   1.00 96.55 65  B 1 
ATOM 3704 C CG1   . ILE B 2 65  ? 10.165  2.125   6.498   1.00 93.80 65  B 1 
ATOM 3705 C CG2   . ILE B 2 65  ? 11.793  1.507   4.658   1.00 93.68 65  B 1 
ATOM 3706 C CD1   . ILE B 2 65  ? 8.927   1.554   5.797   1.00 88.69 65  B 1 
ATOM 3707 N N     . ASN B 2 66  ? 14.712  3.229   5.478   1.00 95.83 66  B 1 
ATOM 3708 C CA    . ASN B 2 66  ? 15.866  3.519   4.624   1.00 95.37 66  B 1 
ATOM 3709 C C     . ASN B 2 66  ? 16.132  2.379   3.619   1.00 96.06 66  B 1 
ATOM 3710 O O     . ASN B 2 66  ? 15.383  1.411   3.562   1.00 95.06 66  B 1 
ATOM 3711 C CB    . ASN B 2 66  ? 17.074  3.881   5.522   1.00 93.83 66  B 1 
ATOM 3712 C CG    . ASN B 2 66  ? 17.581  2.722   6.357   1.00 90.83 66  B 1 
ATOM 3713 O OD1   . ASN B 2 66  ? 17.166  1.592   6.214   1.00 76.99 66  B 1 
ATOM 3714 N ND2   . ASN B 2 66  ? 18.513  2.953   7.250   1.00 80.48 66  B 1 
ATOM 3715 N N     . GLY B 2 67  ? 17.164  2.522   2.784   1.00 95.69 67  B 1 
ATOM 3716 C CA    . GLY B 2 67  ? 17.551  1.485   1.822   1.00 95.63 67  B 1 
ATOM 3717 C C     . GLY B 2 67  ? 17.975  0.186   2.496   1.00 96.14 67  B 1 
ATOM 3718 O O     . GLY B 2 67  ? 17.557  -0.886  2.055   1.00 95.37 67  B 1 
ATOM 3719 N N     . ASP B 2 68  ? 18.729  0.271   3.603   1.00 95.65 68  B 1 
ATOM 3720 C CA    . ASP B 2 68  ? 19.263  -0.890  4.315   1.00 95.37 68  B 1 
ATOM 3721 C C     . ASP B 2 68  ? 18.153  -1.714  4.989   1.00 95.99 68  B 1 
ATOM 3722 O O     . ASP B 2 68  ? 18.226  -2.935  5.041   1.00 94.78 68  B 1 
ATOM 3723 C CB    . ASP B 2 68  ? 20.316  -0.427  5.335   1.00 94.08 68  B 1 
ATOM 3724 C CG    . ASP B 2 68  ? 21.359  0.497   4.703   1.00 89.58 68  B 1 
ATOM 3725 O OD1   . ASP B 2 68  ? 21.947  0.140   3.663   1.00 81.23 68  B 1 
ATOM 3726 O OD2   . ASP B 2 68  ? 21.524  1.634   5.208   1.00 81.25 68  B 1 
ATOM 3727 N N     . ASP B 2 69  ? 17.059  -1.068  5.427   1.00 96.11 69  B 1 
ATOM 3728 C CA    . ASP B 2 69  ? 15.864  -1.757  5.928   1.00 96.38 69  B 1 
ATOM 3729 C C     . ASP B 2 69  ? 15.183  -2.594  4.838   1.00 96.89 69  B 1 
ATOM 3730 O O     . ASP B 2 69  ? 14.687  -3.689  5.117   1.00 96.00 69  B 1 
ATOM 3731 C CB    . ASP B 2 69  ? 14.842  -0.746  6.476   1.00 96.12 69  B 1 
ATOM 3732 C CG    . ASP B 2 69  ? 15.322  0.023   7.694   1.00 95.08 69  B 1 
ATOM 3733 O OD1   . ASP B 2 69  ? 15.954  -0.572  8.589   1.00 91.68 69  B 1 
ATOM 3734 O OD2   . ASP B 2 69  ? 15.002  1.226   7.827   1.00 91.84 69  B 1 
ATOM 3735 N N     . LEU B 2 70  ? 15.166  -2.079  3.599   1.00 96.59 70  B 1 
ATOM 3736 C CA    . LEU B 2 70  ? 14.608  -2.801  2.456   1.00 96.93 70  B 1 
ATOM 3737 C C     . LEU B 2 70  ? 15.495  -3.985  2.057   1.00 97.02 70  B 1 
ATOM 3738 O O     . LEU B 2 70  ? 14.970  -5.065  1.800   1.00 96.03 70  B 1 
ATOM 3739 C CB    . LEU B 2 70  ? 14.406  -1.853  1.260   1.00 96.89 70  B 1 
ATOM 3740 C CG    . LEU B 2 70  ? 13.434  -0.685  1.494   1.00 96.24 70  B 1 
ATOM 3741 C CD1   . LEU B 2 70  ? 13.355  0.167   0.226   1.00 94.17 70  B 1 
ATOM 3742 C CD2   . LEU B 2 70  ? 12.019  -1.159  1.837   1.00 93.97 70  B 1 
ATOM 3743 N N     . LEU B 2 71  ? 16.813  -3.804  2.035   1.00 96.58 71  B 1 
ATOM 3744 C CA    . LEU B 2 71  ? 17.759  -4.888  1.738   1.00 96.52 71  B 1 
ATOM 3745 C C     . LEU B 2 71  ? 17.685  -5.996  2.793   1.00 96.50 71  B 1 
ATOM 3746 O O     . LEU B 2 71  ? 17.600  -7.167  2.439   1.00 95.36 71  B 1 
ATOM 3747 C CB    . LEU B 2 71  ? 19.184  -4.321  1.633   1.00 95.98 71  B 1 
ATOM 3748 C CG    . LEU B 2 71  ? 19.411  -3.317  0.477   1.00 94.38 71  B 1 
ATOM 3749 C CD1   . LEU B 2 71  ? 20.874  -2.887  0.463   1.00 89.86 71  B 1 
ATOM 3750 C CD2   . LEU B 2 71  ? 19.062  -3.897  -0.884  1.00 89.65 71  B 1 
ATOM 3751 N N     . TRP B 2 72  ? 17.616  -5.631  4.072   1.00 96.05 72  B 1 
ATOM 3752 C CA    . TRP B 2 72  ? 17.410  -6.592  5.154   1.00 96.09 72  B 1 
ATOM 3753 C C     . TRP B 2 72  ? 16.084  -7.360  4.995   1.00 96.02 72  B 1 
ATOM 3754 O O     . TRP B 2 72  ? 16.065  -8.581  5.139   1.00 94.94 72  B 1 
ATOM 3755 C CB    . TRP B 2 72  ? 17.466  -5.865  6.499   1.00 95.35 72  B 1 
ATOM 3756 C CG    . TRP B 2 72  ? 17.222  -6.761  7.677   1.00 94.47 72  B 1 
ATOM 3757 C CD1   . TRP B 2 72  ? 18.180  -7.425  8.360   1.00 91.53 72  B 1 
ATOM 3758 C CD2   . TRP B 2 72  ? 15.952  -7.145  8.273   1.00 92.66 72  B 1 
ATOM 3759 N NE1   . TRP B 2 72  ? 17.592  -8.211  9.349   1.00 89.97 72  B 1 
ATOM 3760 C CE2   . TRP B 2 72  ? 16.219  -8.070  9.314   1.00 91.55 72  B 1 
ATOM 3761 C CE3   . TRP B 2 72  ? 14.611  -6.816  8.012   1.00 89.49 72  B 1 
ATOM 3762 C CZ2   . TRP B 2 72  ? 15.185  -8.669  10.078  1.00 89.53 72  B 1 
ATOM 3763 C CZ3   . TRP B 2 72  ? 13.571  -7.406  8.770   1.00 85.17 72  B 1 
ATOM 3764 C CH2   . TRP B 2 72  ? 13.863  -8.321  9.780   1.00 86.01 72  B 1 
ATOM 3765 N N     . ALA B 2 73  ? 15.000  -6.675  4.648   1.00 95.97 73  B 1 
ATOM 3766 C CA    . ALA B 2 73  ? 13.716  -7.327  4.406   1.00 95.94 73  B 1 
ATOM 3767 C C     . ALA B 2 73  ? 13.757  -8.271  3.193   1.00 96.02 73  B 1 
ATOM 3768 O O     . ALA B 2 73  ? 13.185  -9.356  3.259   1.00 95.15 73  B 1 
ATOM 3769 C CB    . ALA B 2 73  ? 12.638  -6.250  4.249   1.00 95.75 73  B 1 
ATOM 3770 N N     . MET B 2 74  ? 14.463  -7.910  2.117   1.00 95.79 74  B 1 
ATOM 3771 C CA    . MET B 2 74  ? 14.650  -8.782  0.952   1.00 95.73 74  B 1 
ATOM 3772 C C     . MET B 2 74  ? 15.425  -10.057 1.314   1.00 95.43 74  B 1 
ATOM 3773 O O     . MET B 2 74  ? 14.952  -11.143 1.006   1.00 94.15 74  B 1 
ATOM 3774 C CB    . MET B 2 74  ? 15.355  -8.031  -0.195  1.00 95.91 74  B 1 
ATOM 3775 C CG    . MET B 2 74  ? 14.438  -6.990  -0.848  1.00 94.79 74  B 1 
ATOM 3776 S SD    . MET B 2 74  ? 15.258  -5.929  -2.085  1.00 93.24 74  B 1 
ATOM 3777 C CE    . MET B 2 74  ? 14.098  -4.561  -2.110  1.00 86.51 74  B 1 
ATOM 3778 N N     . THR B 2 75  ? 16.548  -9.943  2.036   1.00 94.83 75  B 1 
ATOM 3779 C CA    . THR B 2 75  ? 17.296  -11.117 2.534   1.00 94.32 75  B 1 
ATOM 3780 C C     . THR B 2 75  ? 16.401  -12.015 3.378   1.00 94.44 75  B 1 
ATOM 3781 O O     . THR B 2 75  ? 16.297  -13.214 3.138   1.00 92.87 75  B 1 
ATOM 3782 C CB    . THR B 2 75  ? 18.498  -10.688 3.393   1.00 93.31 75  B 1 
ATOM 3783 O OG1   . THR B 2 75  ? 19.290  -9.720  2.751   1.00 84.59 75  B 1 
ATOM 3784 C CG2   . THR B 2 75  ? 19.422  -11.854 3.714   1.00 82.66 75  B 1 
ATOM 3785 N N     . THR B 2 76  ? 15.689  -11.426 4.337   1.00 94.33 76  B 1 
ATOM 3786 C CA    . THR B 2 76  ? 14.851  -12.140 5.307   1.00 93.91 76  B 1 
ATOM 3787 C C     . THR B 2 76  ? 13.683  -12.893 4.646   1.00 94.06 76  B 1 
ATOM 3788 O O     . THR B 2 76  ? 13.277  -13.961 5.120   1.00 91.75 76  B 1 
ATOM 3789 C CB    . THR B 2 76  ? 14.312  -11.132 6.335   1.00 92.46 76  B 1 
ATOM 3790 O OG1   . THR B 2 76  ? 15.371  -10.443 6.968   1.00 81.57 76  B 1 
ATOM 3791 C CG2   . THR B 2 76  ? 13.541  -11.788 7.460   1.00 79.01 76  B 1 
ATOM 3792 N N     . LEU B 2 77  ? 13.152  -12.370 3.537   1.00 94.20 77  B 1 
ATOM 3793 C CA    . LEU B 2 77  ? 12.015  -12.934 2.804   1.00 94.25 77  B 1 
ATOM 3794 C C     . LEU B 2 77  ? 12.413  -13.827 1.611   1.00 94.12 77  B 1 
ATOM 3795 O O     . LEU B 2 77  ? 11.536  -14.252 0.859   1.00 91.69 77  B 1 
ATOM 3796 C CB    . LEU B 2 77  ? 11.068  -11.790 2.405   1.00 94.42 77  B 1 
ATOM 3797 C CG    . LEU B 2 77  ? 10.403  -11.069 3.592   1.00 93.82 77  B 1 
ATOM 3798 C CD1   . LEU B 2 77  ? 9.605   -9.870  3.084   1.00 91.31 77  B 1 
ATOM 3799 C CD2   . LEU B 2 77  ? 9.455   -11.976 4.383   1.00 90.80 77  B 1 
ATOM 3800 N N     . GLY B 2 78  ? 13.717  -14.125 1.431   1.00 93.73 78  B 1 
ATOM 3801 C CA    . GLY B 2 78  ? 14.230  -15.049 0.419   1.00 93.24 78  B 1 
ATOM 3802 C C     . GLY B 2 78  ? 14.574  -14.412 -0.938  1.00 93.91 78  B 1 
ATOM 3803 O O     . GLY B 2 78  ? 14.743  -15.125 -1.921  1.00 91.21 78  B 1 
ATOM 3804 N N     . PHE B 2 79  ? 14.699  -13.082 -0.997  1.00 95.06 79  B 1 
ATOM 3805 C CA    . PHE B 2 79  ? 15.168  -12.346 -2.178  1.00 95.31 79  B 1 
ATOM 3806 C C     . PHE B 2 79  ? 16.652  -11.951 -2.048  1.00 95.20 79  B 1 
ATOM 3807 O O     . PHE B 2 79  ? 17.061  -10.862 -2.455  1.00 93.29 79  B 1 
ATOM 3808 C CB    . PHE B 2 79  ? 14.257  -11.143 -2.443  1.00 95.21 79  B 1 
ATOM 3809 C CG    . PHE B 2 79  ? 12.828  -11.503 -2.756  1.00 95.44 79  B 1 
ATOM 3810 C CD1   . PHE B 2 79  ? 12.467  -11.925 -4.046  1.00 93.56 79  B 1 
ATOM 3811 C CD2   . PHE B 2 79  ? 11.851  -11.455 -1.755  1.00 93.45 79  B 1 
ATOM 3812 C CE1   . PHE B 2 79  ? 11.148  -12.290 -4.336  1.00 92.61 79  B 1 
ATOM 3813 C CE2   . PHE B 2 79  ? 10.524  -11.821 -2.033  1.00 92.86 79  B 1 
ATOM 3814 C CZ    . PHE B 2 79  ? 10.176  -12.247 -3.324  1.00 93.35 79  B 1 
ATOM 3815 N N     . GLU B 2 80  ? 17.476  -12.826 -1.450  1.00 94.74 80  B 1 
ATOM 3816 C CA    . GLU B 2 80  ? 18.895  -12.579 -1.184  1.00 94.25 80  B 1 
ATOM 3817 C C     . GLU B 2 80  ? 19.727  -12.345 -2.460  1.00 94.81 80  B 1 
ATOM 3818 O O     . GLU B 2 80  ? 20.580  -11.467 -2.460  1.00 92.81 80  B 1 
ATOM 3819 C CB    . GLU B 2 80  ? 19.465  -13.701 -0.306  1.00 91.37 80  B 1 
ATOM 3820 C CG    . GLU B 2 80  ? 19.365  -15.100 -0.911  1.00 81.28 80  B 1 
ATOM 3821 C CD    . GLU B 2 80  ? 19.778  -16.208 0.074   1.00 78.19 80  B 1 
ATOM 3822 O OE1   . GLU B 2 80  ? 19.888  -17.363 -0.372  1.00 68.90 80  B 1 
ATOM 3823 O OE2   . GLU B 2 80  ? 19.959  -15.900 1.278   1.00 67.75 80  B 1 
ATOM 3824 N N     . ASP B 2 81  ? 19.378  -12.998 -3.569  1.00 94.45 81  B 1 
ATOM 3825 C CA    . ASP B 2 81  ? 20.017  -12.821 -4.883  1.00 94.23 81  B 1 
ATOM 3826 C C     . ASP B 2 81  ? 19.947  -11.376 -5.410  1.00 95.49 81  B 1 
ATOM 3827 O O     . ASP B 2 81  ? 20.766  -10.955 -6.231  1.00 93.39 81  B 1 
ATOM 3828 C CB    . ASP B 2 81  ? 19.335  -13.730 -5.916  1.00 92.26 81  B 1 
ATOM 3829 C CG    . ASP B 2 81  ? 19.580  -15.223 -5.711  1.00 84.12 81  B 1 
ATOM 3830 O OD1   . ASP B 2 81  ? 20.582  -15.574 -5.056  1.00 75.33 81  B 1 
ATOM 3831 O OD2   . ASP B 2 81  ? 18.778  -15.995 -6.281  1.00 76.39 81  B 1 
ATOM 3832 N N     . TYR B 2 82  ? 18.971  -10.575 -4.946  1.00 95.24 82  B 1 
ATOM 3833 C CA    . TYR B 2 82  ? 18.856  -9.173  -5.322  1.00 95.83 82  B 1 
ATOM 3834 C C     . TYR B 2 82  ? 19.770  -8.269  -4.494  1.00 95.86 82  B 1 
ATOM 3835 O O     . TYR B 2 82  ? 20.064  -7.146  -4.893  1.00 93.93 82  B 1 
ATOM 3836 C CB    . TYR B 2 82  ? 17.396  -8.702  -5.222  1.00 95.94 82  B 1 
ATOM 3837 C CG    . TYR B 2 82  ? 16.333  -9.436  -6.027  1.00 96.30 82  B 1 
ATOM 3838 C CD1   . TYR B 2 82  ? 16.623  -10.486 -6.919  1.00 93.42 82  B 1 
ATOM 3839 C CD2   . TYR B 2 82  ? 14.983  -9.037  -5.880  1.00 93.33 82  B 1 
ATOM 3840 C CE1   . TYR B 2 82  ? 15.607  -11.147 -7.627  1.00 92.67 82  B 1 
ATOM 3841 C CE2   . TYR B 2 82  ? 13.958  -9.683  -6.580  1.00 92.71 82  B 1 
ATOM 3842 C CZ    . TYR B 2 82  ? 14.269  -10.749 -7.448  1.00 94.34 82  B 1 
ATOM 3843 O OH    . TYR B 2 82  ? 13.262  -11.403 -8.115  1.00 93.23 82  B 1 
ATOM 3844 N N     . VAL B 2 83  ? 20.213  -8.731  -3.315  1.00 96.43 83  B 1 
ATOM 3845 C CA    . VAL B 2 83  ? 20.782  -7.865  -2.283  1.00 96.03 83  B 1 
ATOM 3846 C C     . VAL B 2 83  ? 22.181  -7.372  -2.638  1.00 95.86 83  B 1 
ATOM 3847 O O     . VAL B 2 83  ? 22.423  -6.170  -2.519  1.00 94.19 83  B 1 
ATOM 3848 C CB    . VAL B 2 83  ? 20.732  -8.545  -0.907  1.00 94.78 83  B 1 
ATOM 3849 C CG1   . VAL B 2 83  ? 21.477  -7.766  0.171   1.00 90.10 83  B 1 
ATOM 3850 C CG2   . VAL B 2 83  ? 19.269  -8.671  -0.471  1.00 90.16 83  B 1 
ATOM 3851 N N     . GLU B 2 84  ? 23.090  -8.222  -3.119  1.00 95.13 84  B 1 
ATOM 3852 C CA    . GLU B 2 84  ? 24.438  -7.784  -3.499  1.00 94.72 84  B 1 
ATOM 3853 C C     . GLU B 2 84  ? 24.434  -6.770  -4.668  1.00 95.19 84  B 1 
ATOM 3854 O O     . GLU B 2 84  ? 24.993  -5.676  -4.517  1.00 93.92 84  B 1 
ATOM 3855 C CB    . GLU B 2 84  ? 25.359  -8.994  -3.767  1.00 93.52 84  B 1 
ATOM 3856 C CG    . GLU B 2 84  ? 25.770  -9.735  -2.485  1.00 82.92 84  B 1 
ATOM 3857 C CD    . GLU B 2 84  ? 26.415  -8.802  -1.452  1.00 75.60 84  B 1 
ATOM 3858 O OE1   . GLU B 2 84  ? 26.011  -8.859  -0.259  1.00 68.60 84  B 1 
ATOM 3859 O OE2   . GLU B 2 84  ? 27.227  -7.943  -1.832  1.00 67.77 84  B 1 
ATOM 3860 N N     . PRO B 2 85  ? 23.707  -7.001  -5.787  1.00 95.24 85  B 1 
ATOM 3861 C CA    . PRO B 2 85  ? 23.542  -5.983  -6.821  1.00 94.98 85  B 1 
ATOM 3862 C C     . PRO B 2 85  ? 22.931  -4.674  -6.312  1.00 94.85 85  B 1 
ATOM 3863 O O     . PRO B 2 85  ? 23.315  -3.584  -6.741  1.00 93.08 85  B 1 
ATOM 3864 C CB    . PRO B 2 85  ? 22.644  -6.638  -7.880  1.00 93.86 85  B 1 
ATOM 3865 C CG    . PRO B 2 85  ? 22.890  -8.123  -7.703  1.00 91.10 85  B 1 
ATOM 3866 C CD    . PRO B 2 85  ? 23.114  -8.264  -6.206  1.00 94.37 85  B 1 
ATOM 3867 N N     . LEU B 2 86  ? 21.971  -4.749  -5.370  1.00 95.58 86  B 1 
ATOM 3868 C CA    . LEU B 2 86  ? 21.314  -3.577  -4.803  1.00 95.42 86  B 1 
ATOM 3869 C C     . LEU B 2 86  ? 22.185  -2.837  -3.778  1.00 95.18 86  B 1 
ATOM 3870 O O     . LEU B 2 86  ? 22.084  -1.615  -3.712  1.00 93.55 86  B 1 
ATOM 3871 C CB    . LEU B 2 86  ? 19.968  -3.971  -4.192  1.00 95.46 86  B 1 
ATOM 3872 C CG    . LEU B 2 86  ? 18.878  -4.335  -5.219  1.00 94.65 86  B 1 
ATOM 3873 C CD1   . LEU B 2 86  ? 17.666  -4.883  -4.475  1.00 92.26 86  B 1 
ATOM 3874 C CD2   . LEU B 2 86  ? 18.432  -3.131  -6.049  1.00 92.08 86  B 1 
ATOM 3875 N N     . LYS B 2 87  ? 23.050  -3.519  -3.017  1.00 95.37 87  B 1 
ATOM 3876 C CA    . LYS B 2 87  ? 24.069  -2.885  -2.159  1.00 95.19 87  B 1 
ATOM 3877 C C     . LYS B 2 87  ? 25.025  -2.041  -3.004  1.00 95.10 87  B 1 
ATOM 3878 O O     . LYS B 2 87  ? 25.235  -0.871  -2.688  1.00 93.35 87  B 1 
ATOM 3879 C CB    . LYS B 2 87  ? 24.881  -3.930  -1.390  1.00 93.99 87  B 1 
ATOM 3880 C CG    . LYS B 2 87  ? 24.183  -4.487  -0.140  1.00 84.43 87  B 1 
ATOM 3881 C CD    . LYS B 2 87  ? 25.072  -5.595  0.434   1.00 81.93 87  B 1 
ATOM 3882 C CE    . LYS B 2 87  ? 24.446  -6.344  1.605   1.00 74.10 87  B 1 
ATOM 3883 N NZ    . LYS B 2 87  ? 25.226  -7.576  1.892   1.00 66.82 87  B 1 
ATOM 3884 N N     . TYR B 2 88  ? 25.549  -2.608  -4.102  1.00 94.33 88  B 1 
ATOM 3885 C CA    . TYR B 2 88  ? 26.421  -1.879  -5.019  1.00 93.80 88  B 1 
ATOM 3886 C C     . TYR B 2 88  ? 25.714  -0.667  -5.652  1.00 93.77 88  B 1 
ATOM 3887 O O     . TYR B 2 88  ? 26.258  0.436   -5.691  1.00 91.79 88  B 1 
ATOM 3888 C CB    . TYR B 2 88  ? 26.938  -2.849  -6.086  1.00 92.58 88  B 1 
ATOM 3889 C CG    . TYR B 2 88  ? 27.931  -2.210  -7.034  1.00 89.60 88  B 1 
ATOM 3890 C CD1   . TYR B 2 88  ? 27.560  -1.879  -8.349  1.00 84.42 88  B 1 
ATOM 3891 C CD2   . TYR B 2 88  ? 29.238  -1.949  -6.589  1.00 82.30 88  B 1 
ATOM 3892 C CE1   . TYR B 2 88  ? 28.498  -1.306  -9.220  1.00 78.81 88  B 1 
ATOM 3893 C CE2   . TYR B 2 88  ? 30.187  -1.379  -7.459  1.00 76.83 88  B 1 
ATOM 3894 C CZ    . TYR B 2 88  ? 29.816  -1.064  -8.773  1.00 76.49 88  B 1 
ATOM 3895 O OH    . TYR B 2 88  ? 30.749  -0.526  -9.629  1.00 74.26 88  B 1 
ATOM 3896 N N     . TYR B 2 89  ? 24.475  -0.849  -6.084  1.00 92.95 89  B 1 
ATOM 3897 C CA    . TYR B 2 89  ? 23.653  0.239   -6.629  1.00 92.64 89  B 1 
ATOM 3898 C C     . TYR B 2 89  ? 23.376  1.347   -5.600  1.00 92.95 89  B 1 
ATOM 3899 O O     . TYR B 2 89  ? 23.445  2.531   -5.929  1.00 90.77 89  B 1 
ATOM 3900 C CB    . TYR B 2 89  ? 22.347  -0.363  -7.156  1.00 91.51 89  B 1 
ATOM 3901 C CG    . TYR B 2 89  ? 21.470  0.618   -7.895  1.00 90.42 89  B 1 
ATOM 3902 C CD1   . TYR B 2 89  ? 20.335  1.178   -7.283  1.00 86.03 89  B 1 
ATOM 3903 C CD2   . TYR B 2 89  ? 21.788  0.979   -9.223  1.00 85.66 89  B 1 
ATOM 3904 C CE1   . TYR B 2 89  ? 19.513  2.082   -7.982  1.00 83.46 89  B 1 
ATOM 3905 C CE2   . TYR B 2 89  ? 20.981  1.880   -9.935  1.00 83.09 89  B 1 
ATOM 3906 C CZ    . TYR B 2 89  ? 19.842  2.428   -9.306  1.00 83.77 89  B 1 
ATOM 3907 O OH    . TYR B 2 89  ? 19.049  3.302   -10.001 1.00 82.49 89  B 1 
ATOM 3908 N N     . LEU B 2 90  ? 23.098  0.993   -4.344  1.00 93.73 90  B 1 
ATOM 3909 C CA    . LEU B 2 90  ? 22.884  1.929   -3.248  1.00 93.60 90  B 1 
ATOM 3910 C C     . LEU B 2 90  ? 24.170  2.679   -2.867  1.00 93.46 90  B 1 
ATOM 3911 O O     . LEU B 2 90  ? 24.112  3.872   -2.589  1.00 91.03 90  B 1 
ATOM 3912 C CB    . LEU B 2 90  ? 22.288  1.157   -2.049  1.00 92.87 90  B 1 
ATOM 3913 C CG    . LEU B 2 90  ? 22.018  2.017   -0.795  1.00 90.44 90  B 1 
ATOM 3914 C CD1   . LEU B 2 90  ? 21.033  3.152   -1.063  1.00 84.10 90  B 1 
ATOM 3915 C CD2   . LEU B 2 90  ? 21.429  1.134   0.312   1.00 83.71 90  B 1 
ATOM 3916 N N     . HIS B 2 91  ? 25.330  2.003   -2.888  1.00 92.94 91  B 1 
ATOM 3917 C CA    . HIS B 2 91  ? 26.627  2.641   -2.652  1.00 92.64 91  B 1 
ATOM 3918 C C     . HIS B 2 91  ? 26.909  3.723   -3.699  1.00 92.38 91  B 1 
ATOM 3919 O O     . HIS B 2 91  ? 27.096  4.884   -3.336  1.00 89.99 91  B 1 
ATOM 3920 C CB    . HIS B 2 91  ? 27.715  1.572   -2.605  1.00 91.48 91  B 1 
ATOM 3921 C CG    . HIS B 2 91  ? 29.055  2.121   -2.199  1.00 85.88 91  B 1 
ATOM 3922 N ND1   . HIS B 2 91  ? 29.383  2.685   -0.984  1.00 72.87 91  B 1 
ATOM 3923 C CD2   . HIS B 2 91  ? 30.200  2.153   -2.958  1.00 71.32 91  B 1 
ATOM 3924 C CE1   . HIS B 2 91  ? 30.681  3.036   -1.009  1.00 68.31 91  B 1 
ATOM 3925 N NE2   . HIS B 2 91  ? 31.200  2.714   -2.195  1.00 69.55 91  B 1 
ATOM 3926 N N     . LYS B 2 92  ? 26.775  3.396   -5.002  1.00 91.62 92  B 1 
ATOM 3927 C CA    . LYS B 2 92  ? 26.903  4.378   -6.092  1.00 90.65 92  B 1 
ATOM 3928 C C     . LYS B 2 92  ? 25.871  5.515   -6.062  1.00 90.34 92  B 1 
ATOM 3929 O O     . LYS B 2 92  ? 26.078  6.524   -6.718  1.00 86.41 92  B 1 
ATOM 3930 C CB    . LYS B 2 92  ? 26.822  3.665   -7.451  1.00 88.60 92  B 1 
ATOM 3931 C CG    . LYS B 2 92  ? 28.110  2.908   -7.805  1.00 77.33 92  B 1 
ATOM 3932 C CD    . LYS B 2 92  ? 28.064  2.456   -9.271  1.00 70.83 92  B 1 
ATOM 3933 C CE    . LYS B 2 92  ? 29.429  1.920   -9.679  1.00 62.48 92  B 1 
ATOM 3934 N NZ    . LYS B 2 92  ? 29.476  1.452   -11.080 1.00 55.30 92  B 1 
ATOM 3935 N N     . PHE B 2 93  ? 24.744  5.356   -5.372  1.00 87.34 93  B 1 
ATOM 3936 C CA    . PHE B 2 93  ? 23.744  6.423   -5.214  1.00 86.01 93  B 1 
ATOM 3937 C C     . PHE B 2 93  ? 24.046  7.360   -4.026  1.00 85.39 93  B 1 
ATOM 3938 O O     . PHE B 2 93  ? 23.531  8.481   -3.990  1.00 79.36 93  B 1 
ATOM 3939 C CB    . PHE B 2 93  ? 22.351  5.789   -5.070  1.00 84.10 93  B 1 
ATOM 3940 C CG    . PHE B 2 93  ? 21.234  6.795   -4.868  1.00 85.29 93  B 1 
ATOM 3941 C CD1   . PHE B 2 93  ? 20.750  7.075   -3.573  1.00 80.30 93  B 1 
ATOM 3942 C CD2   . PHE B 2 93  ? 20.730  7.531   -5.961  1.00 79.79 93  B 1 
ATOM 3943 C CE1   . PHE B 2 93  ? 19.783  8.075   -3.368  1.00 78.12 93  B 1 
ATOM 3944 C CE2   . PHE B 2 93  ? 19.768  8.535   -5.766  1.00 78.45 93  B 1 
ATOM 3945 C CZ    . PHE B 2 93  ? 19.295  8.809   -4.471  1.00 78.35 93  B 1 
ATOM 3946 N N     . ARG B 2 94  ? 24.829  6.901   -3.062  1.00 84.67 94  B 1 
ATOM 3947 C CA    . ARG B 2 94  ? 25.244  7.680   -1.887  1.00 80.76 94  B 1 
ATOM 3948 C C     . ARG B 2 94  ? 26.558  8.448   -2.110  1.00 78.35 94  B 1 
ATOM 3949 O O     . ARG B 2 94  ? 26.846  9.335   -1.321  1.00 73.07 94  B 1 
ATOM 3950 C CB    . ARG B 2 94  ? 25.374  6.736   -0.671  1.00 78.20 94  B 1 
ATOM 3951 C CG    . ARG B 2 94  ? 24.025  6.227   -0.124  1.00 75.31 94  B 1 
ATOM 3952 C CD    . ARG B 2 94  ? 24.286  5.148   0.942   1.00 73.94 94  B 1 
ATOM 3953 N NE    . ARG B 2 94  ? 23.057  4.699   1.612   1.00 70.80 94  B 1 
ATOM 3954 C CZ    . ARG B 2 94  ? 22.973  3.751   2.534   1.00 69.82 94  B 1 
ATOM 3955 N NH1   . ARG B 2 94  ? 24.018  3.074   2.928   1.00 66.42 94  B 1 
ATOM 3956 N NH2   . ARG B 2 94  ? 21.828  3.450   3.096   1.00 66.74 94  B 1 
ATOM 3957 N N     . GLU B 2 95  ? 27.333  8.104   -3.135  1.00 82.97 95  B 1 
ATOM 3958 C CA    . GLU B 2 95  ? 28.484  8.859   -3.634  1.00 80.19 95  B 1 
ATOM 3959 C C     . GLU B 2 95  ? 28.072  10.108  -4.450  1.00 74.95 95  B 1 
ATOM 3960 O O     . GLU B 2 95  ? 26.998  10.113  -5.064  1.00 67.62 95  B 1 
ATOM 3961 C CB    . GLU B 2 95  ? 29.407  7.946   -4.478  1.00 71.35 95  B 1 
ATOM 3962 C CG    . GLU B 2 95  ? 30.087  6.849   -3.628  1.00 65.40 95  B 1 
ATOM 3963 C CD    . GLU B 2 95  ? 31.120  6.003   -4.394  1.00 57.41 95  B 1 
ATOM 3964 O OE1   . GLU B 2 95  ? 32.094  5.538   -3.755  1.00 53.91 95  B 1 
ATOM 3965 O OE2   . GLU B 2 95  ? 30.942  5.775   -5.622  1.00 57.19 95  B 1 
ATOM 3966 O OXT   . GLU B 2 95  ? 28.826  11.094  -4.418  1.00 62.64 95  B 1 
ATOM 3967 N N     . GLN C 3 1   ? 24.160  -13.228 -13.912 1.00 43.78 1   C 1 
ATOM 3968 C CA    . GLN C 3 1   ? 23.885  -12.231 -14.981 1.00 47.66 1   C 1 
ATOM 3969 C C     . GLN C 3 1   ? 23.657  -10.810 -14.446 1.00 50.03 1   C 1 
ATOM 3970 O O     . GLN C 3 1   ? 23.905  -9.841  -15.155 1.00 46.78 1   C 1 
ATOM 3971 C CB    . GLN C 3 1   ? 22.717  -12.729 -15.841 1.00 45.35 1   C 1 
ATOM 3972 C CG    . GLN C 3 1   ? 22.720  -12.183 -17.277 1.00 39.85 1   C 1 
ATOM 3973 C CD    . GLN C 3 1   ? 21.703  -12.896 -18.170 1.00 35.18 1   C 1 
ATOM 3974 O OE1   . GLN C 3 1   ? 20.948  -13.726 -17.714 1.00 36.13 1   C 1 
ATOM 3975 N NE2   . GLN C 3 1   ? 21.674  -12.625 -19.451 1.00 30.86 1   C 1 
ATOM 3976 N N     . TYR C 3 2   ? 23.305  -10.673 -13.188 1.00 48.59 2   C 1 
ATOM 3977 C CA    . TYR C 3 2   ? 23.063  -9.375  -12.530 1.00 49.62 2   C 1 
ATOM 3978 C C     . TYR C 3 2   ? 24.270  -8.401  -12.465 1.00 49.72 2   C 1 
ATOM 3979 O O     . TYR C 3 2   ? 24.085  -7.229  -12.145 1.00 48.36 2   C 1 
ATOM 3980 C CB    . TYR C 3 2   ? 22.514  -9.635  -11.124 1.00 47.80 2   C 1 
ATOM 3981 C CG    . TYR C 3 2   ? 21.118  -10.207 -11.094 1.00 45.19 2   C 1 
ATOM 3982 C CD1   . TYR C 3 2   ? 20.011  -9.357  -11.325 1.00 44.16 2   C 1 
ATOM 3983 C CD2   . TYR C 3 2   ? 20.896  -11.572 -10.847 1.00 43.81 2   C 1 
ATOM 3984 C CE1   . TYR C 3 2   ? 18.700  -9.866  -11.297 1.00 39.43 2   C 1 
ATOM 3985 C CE2   . TYR C 3 2   ? 19.591  -12.090 -10.819 1.00 39.43 2   C 1 
ATOM 3986 C CZ    . TYR C 3 2   ? 18.490  -11.230 -11.038 1.00 39.86 2   C 1 
ATOM 3987 O OH    . TYR C 3 2   ? 17.208  -11.726 -11.000 1.00 36.40 2   C 1 
ATOM 3988 N N     . ARG C 3 3   ? 25.501  -8.834  -12.840 1.00 43.85 3   C 1 
ATOM 3989 C CA    . ARG C 3 3   ? 26.702  -7.980  -12.946 1.00 46.75 3   C 1 
ATOM 3990 C C     . ARG C 3 3   ? 26.551  -6.787  -13.909 1.00 47.57 3   C 1 
ATOM 3991 O O     . ARG C 3 3   ? 27.322  -5.842  -13.810 1.00 45.27 3   C 1 
ATOM 3992 C CB    . ARG C 3 3   ? 27.910  -8.815  -13.389 1.00 44.13 3   C 1 
ATOM 3993 C CG    . ARG C 3 3   ? 28.472  -9.718  -12.285 1.00 38.95 3   C 1 
ATOM 3994 C CD    . ARG C 3 3   ? 29.781  -10.368 -12.760 1.00 36.81 3   C 1 
ATOM 3995 N NE    . ARG C 3 3   ? 30.407  -11.169 -11.699 1.00 33.13 3   C 1 
ATOM 3996 C CZ    . ARG C 3 3   ? 31.548  -11.834 -11.781 1.00 29.39 3   C 1 
ATOM 3997 N NH1   . ARG C 3 3   ? 32.245  -11.841 -12.884 1.00 28.49 3   C 1 
ATOM 3998 N NH2   . ARG C 3 3   ? 32.007  -12.489 -10.761 1.00 28.18 3   C 1 
ATOM 3999 N N     . GLU C 3 4   ? 25.602  -6.809  -14.815 1.00 46.55 4   C 1 
ATOM 4000 C CA    . GLU C 3 4   ? 25.396  -5.756  -15.835 1.00 47.77 4   C 1 
ATOM 4001 C C     . GLU C 3 4   ? 24.836  -4.428  -15.254 1.00 47.51 4   C 1 
ATOM 4002 O O     . GLU C 3 4   ? 24.463  -3.513  -15.982 1.00 46.16 4   C 1 
ATOM 4003 C CB    . GLU C 3 4   ? 24.544  -6.349  -16.970 1.00 45.06 4   C 1 
ATOM 4004 C CG    . GLU C 3 4   ? 24.829  -5.700  -18.327 1.00 39.57 4   C 1 
ATOM 4005 C CD    . GLU C 3 4   ? 24.063  -6.375  -19.475 1.00 37.83 4   C 1 
ATOM 4006 O OE1   . GLU C 3 4   ? 24.503  -6.226  -20.644 1.00 35.12 4   C 1 
ATOM 4007 O OE2   . GLU C 3 4   ? 23.031  -7.036  -19.202 1.00 34.02 4   C 1 
ATOM 4008 N N     . ILE C 3 5   ? 24.805  -4.289  -13.932 1.00 49.53 5   C 1 
ATOM 4009 C CA    . ILE C 3 5   ? 24.474  -3.042  -13.229 1.00 49.35 5   C 1 
ATOM 4010 C C     . ILE C 3 5   ? 25.602  -1.995  -13.332 1.00 49.30 5   C 1 
ATOM 4011 O O     . ILE C 3 5   ? 25.395  -0.829  -12.999 1.00 47.10 5   C 1 
ATOM 4012 C CB    . ILE C 3 5   ? 24.049  -3.348  -11.764 1.00 46.44 5   C 1 
ATOM 4013 C CG1   . ILE C 3 5   ? 22.875  -4.361  -11.753 1.00 41.86 5   C 1 
ATOM 4014 C CG2   . ILE C 3 5   ? 23.629  -2.073  -11.012 1.00 41.81 5   C 1 
ATOM 4015 C CD1   . ILE C 3 5   ? 22.350  -4.731  -10.372 1.00 39.43 5   C 1 
ATOM 4016 N N     . GLU C 3 6   ? 26.796  -2.361  -13.852 1.00 46.59 6   C 1 
ATOM 4017 C CA    . GLU C 3 6   ? 27.905  -1.419  -14.069 1.00 46.64 6   C 1 
ATOM 4018 C C     . GLU C 3 6   ? 27.639  -0.363  -15.149 1.00 46.32 6   C 1 
ATOM 4019 O O     . GLU C 3 6   ? 28.310  0.670   -15.160 1.00 43.90 6   C 1 
ATOM 4020 C CB    . GLU C 3 6   ? 29.190  -2.159  -14.452 1.00 43.59 6   C 1 
ATOM 4021 C CG    . GLU C 3 6   ? 29.834  -2.879  -13.265 1.00 37.92 6   C 1 
ATOM 4022 C CD    . GLU C 3 6   ? 31.296  -3.247  -13.540 1.00 36.03 6   C 1 
ATOM 4023 O OE1   . GLU C 3 6   ? 32.084  -3.151  -12.578 1.00 32.63 6   C 1 
ATOM 4024 O OE2   . GLU C 3 6   ? 31.605  -3.583  -14.711 1.00 32.51 6   C 1 
ATOM 4025 N N     . ALA C 3 7   ? 26.688  -0.592  -16.048 1.00 51.82 7   C 1 
ATOM 4026 C CA    . ALA C 3 7   ? 26.304  0.387   -17.063 1.00 51.17 7   C 1 
ATOM 4027 C C     . ALA C 3 7   ? 25.976  1.739   -16.416 1.00 52.29 7   C 1 
ATOM 4028 O O     . ALA C 3 7   ? 25.421  1.790   -15.313 1.00 49.39 7   C 1 
ATOM 4029 C CB    . ALA C 3 7   ? 25.116  -0.161  -17.861 1.00 47.29 7   C 1 
ATOM 4030 N N     . THR C 3 8   ? 26.328  2.843   -17.118 1.00 51.26 8   C 1 
ATOM 4031 C CA    . THR C 3 8   ? 26.271  4.229   -16.624 1.00 52.79 8   C 1 
ATOM 4032 C C     . THR C 3 8   ? 24.973  4.516   -15.878 1.00 56.41 8   C 1 
ATOM 4033 O O     . THR C 3 8   ? 23.921  4.735   -16.486 1.00 53.58 8   C 1 
ATOM 4034 C CB    . THR C 3 8   ? 26.418  5.228   -17.770 1.00 46.50 8   C 1 
ATOM 4035 O OG1   . THR C 3 8   ? 25.597  4.862   -18.859 1.00 39.71 8   C 1 
ATOM 4036 C CG2   . THR C 3 8   ? 27.849  5.301   -18.283 1.00 38.70 8   C 1 
ATOM 4037 N N     . THR C 3 9   ? 25.049  4.470   -14.535 1.00 57.82 9   C 1 
ATOM 4038 C CA    . THR C 3 9   ? 23.886  4.525   -13.657 1.00 59.69 9   C 1 
ATOM 4039 C C     . THR C 3 9   ? 23.349  5.950   -13.597 1.00 63.96 9   C 1 
ATOM 4040 O O     . THR C 3 9   ? 23.572  6.684   -12.634 1.00 58.91 9   C 1 
ATOM 4041 C CB    . THR C 3 9   ? 24.201  3.967   -12.252 1.00 52.72 9   C 1 
ATOM 4042 O OG1   . THR C 3 9   ? 25.477  4.386   -11.806 1.00 46.70 9   C 1 
ATOM 4043 C CG2   . THR C 3 9   ? 24.207  2.444   -12.234 1.00 45.02 9   C 1 
ATOM 4044 N N     . ASP C 3 10  ? 22.650  6.368   -14.662 1.00 57.75 10  C 1 
ATOM 4045 C CA    . ASP C 3 10  ? 21.900  7.611   -14.648 1.00 59.11 10  C 1 
ATOM 4046 C C     . ASP C 3 10  ? 20.714  7.446   -13.692 1.00 61.26 10  C 1 
ATOM 4047 O O     . ASP C 3 10  ? 19.609  7.051   -14.074 1.00 56.77 10  C 1 
ATOM 4048 C CB    . ASP C 3 10  ? 21.490  8.066   -16.052 1.00 51.50 10  C 1 
ATOM 4049 C CG    . ASP C 3 10  ? 20.795  9.444   -16.020 1.00 44.04 10  C 1 
ATOM 4050 O OD1   . ASP C 3 10  ? 20.800  10.094  -14.950 1.00 41.40 10  C 1 
ATOM 4051 O OD2   . ASP C 3 10  ? 20.238  9.848   -17.057 1.00 40.63 10  C 1 
ATOM 4052 N N     . PHE C 3 11  ? 20.983  7.765   -12.438 1.00 62.76 11  C 1 
ATOM 4053 C CA    . PHE C 3 11  ? 20.001  7.752   -11.357 1.00 63.04 11  C 1 
ATOM 4054 C C     . PHE C 3 11  ? 18.806  8.681   -11.616 1.00 66.35 11  C 1 
ATOM 4055 O O     . PHE C 3 11  ? 17.800  8.608   -10.893 1.00 60.94 11  C 1 
ATOM 4056 C CB    . PHE C 3 11  ? 20.694  8.137   -10.053 1.00 57.12 11  C 1 
ATOM 4057 C CG    . PHE C 3 11  ? 21.713  7.129   -9.568  1.00 57.31 11  C 1 
ATOM 4058 C CD1   . PHE C 3 11  ? 21.295  5.940   -8.966  1.00 53.53 11  C 1 
ATOM 4059 C CD2   . PHE C 3 11  ? 23.080  7.383   -9.731  1.00 55.14 11  C 1 
ATOM 4060 C CE1   . PHE C 3 11  ? 22.234  5.005   -8.515  1.00 48.61 11  C 1 
ATOM 4061 C CE2   . PHE C 3 11  ? 24.029  6.452   -9.276  1.00 49.90 11  C 1 
ATOM 4062 C CZ    . PHE C 3 11  ? 23.604  5.261   -8.671  1.00 51.85 11  C 1 
ATOM 4063 N N     . LYS C 3 12  ? 18.853  9.543   -12.632 1.00 61.78 12  C 1 
ATOM 4064 C CA    . LYS C 3 12  ? 17.715  10.355  -13.080 1.00 62.45 12  C 1 
ATOM 4065 C C     . LYS C 3 12  ? 16.762  9.543   -13.957 1.00 65.50 12  C 1 
ATOM 4066 O O     . LYS C 3 12  ? 15.551  9.784   -13.921 1.00 59.25 12  C 1 
ATOM 4067 C CB    . LYS C 3 12  ? 18.218  11.592  -13.822 1.00 53.92 12  C 1 
ATOM 4068 C CG    . LYS C 3 12  ? 19.094  12.492  -12.936 1.00 47.12 12  C 1 
ATOM 4069 C CD    . LYS C 3 12  ? 19.698  13.616  -13.767 1.00 41.78 12  C 1 
ATOM 4070 C CE    . LYS C 3 12  ? 20.647  14.445  -12.903 1.00 34.32 12  C 1 
ATOM 4071 N NZ    . LYS C 3 12  ? 21.476  15.352  -13.725 1.00 29.51 12  C 1 
ATOM 4072 N N     . ASN C 3 13  ? 17.255  8.582   -14.740 1.00 67.85 13  C 1 
ATOM 4073 C CA    . ASN C 3 13  ? 16.462  7.855   -15.721 1.00 68.96 13  C 1 
ATOM 4074 C C     . ASN C 3 13  ? 15.905  6.530   -15.165 1.00 73.17 13  C 1 
ATOM 4075 O O     . ASN C 3 13  ? 16.168  5.434   -15.667 1.00 65.65 13  C 1 
ATOM 4076 C CB    . ASN C 3 13  ? 17.258  7.728   -17.028 1.00 58.80 13  C 1 
ATOM 4077 C CG    . ASN C 3 13  ? 16.369  7.469   -18.229 1.00 51.07 13  C 1 
ATOM 4078 O OD1   . ASN C 3 13  ? 15.146  7.469   -18.183 1.00 45.43 13  C 1 
ATOM 4079 N ND2   . ASN C 3 13  ? 16.983  7.259   -19.368 1.00 44.97 13  C 1 
ATOM 4080 N N     . HIS C 3 14  ? 15.116  6.631   -14.101 1.00 76.10 14  C 1 
ATOM 4081 C CA    . HIS C 3 14  ? 14.439  5.475   -13.516 1.00 76.16 14  C 1 
ATOM 4082 C C     . HIS C 3 14  ? 13.388  4.892   -14.463 1.00 78.82 14  C 1 
ATOM 4083 O O     . HIS C 3 14  ? 12.465  5.585   -14.904 1.00 71.91 14  C 1 
ATOM 4084 C CB    . HIS C 3 14  ? 13.801  5.848   -12.172 1.00 69.08 14  C 1 
ATOM 4085 C CG    . HIS C 3 14  ? 14.792  6.278   -11.137 1.00 69.38 14  C 1 
ATOM 4086 N ND1   . HIS C 3 14  ? 15.101  7.574   -10.791 1.00 58.57 14  C 1 
ATOM 4087 C CD2   . HIS C 3 14  ? 15.592  5.463   -10.380 1.00 58.57 14  C 1 
ATOM 4088 C CE1   . HIS C 3 14  ? 16.066  7.544   -9.861  1.00 56.70 14  C 1 
ATOM 4089 N NE2   . HIS C 3 14  ? 16.381  6.276   -9.576  1.00 58.86 14  C 1 
ATOM 4090 N N     . ASN C 3 15  ? 13.456  3.571   -14.702 1.00 83.49 15  C 1 
ATOM 4091 C CA    . ASN C 3 15  ? 12.477  2.862   -15.533 1.00 85.10 15  C 1 
ATOM 4092 C C     . ASN C 3 15  ? 11.064  2.794   -14.925 1.00 88.10 15  C 1 
ATOM 4093 O O     . ASN C 3 15  ? 10.102  2.520   -15.646 1.00 84.28 15  C 1 
ATOM 4094 C CB    . ASN C 3 15  ? 13.028  1.458   -15.839 1.00 79.07 15  C 1 
ATOM 4095 C CG    . ASN C 3 15  ? 14.159  1.500   -16.851 1.00 73.97 15  C 1 
ATOM 4096 O OD1   . ASN C 3 15  ? 14.112  2.226   -17.821 1.00 64.94 15  C 1 
ATOM 4097 N ND2   . ASN C 3 15  ? 15.179  0.688   -16.669 1.00 64.87 15  C 1 
ATOM 4098 N N     . LEU C 3 16  ? 10.947  3.064   -13.616 1.00 92.97 16  C 1 
ATOM 4099 C CA    . LEU C 3 16  ? 9.696   3.064   -12.858 1.00 94.10 16  C 1 
ATOM 4100 C C     . LEU C 3 16  ? 9.509   4.389   -12.091 1.00 94.50 16  C 1 
ATOM 4101 O O     . LEU C 3 16  ? 10.464  4.922   -11.536 1.00 92.48 16  C 1 
ATOM 4102 C CB    . LEU C 3 16  ? 9.694   1.865   -11.891 1.00 94.11 16  C 1 
ATOM 4103 C CG    . LEU C 3 16  ? 9.578   0.489   -12.576 1.00 93.98 16  C 1 
ATOM 4104 C CD1   . LEU C 3 16  ? 9.792   -0.615  -11.553 1.00 90.99 16  C 1 
ATOM 4105 C CD2   . LEU C 3 16  ? 8.190   0.283   -13.212 1.00 90.18 16  C 1 
ATOM 4106 N N     . PRO C 3 17  ? 8.280   4.950   -12.026 1.00 94.26 17  C 1 
ATOM 4107 C CA    . PRO C 3 17  ? 8.061   6.256   -11.404 1.00 94.08 17  C 1 
ATOM 4108 C C     . PRO C 3 17  ? 8.127   6.187   -9.867  1.00 94.66 17  C 1 
ATOM 4109 O O     . PRO C 3 17  ? 7.209   5.696   -9.206  1.00 93.77 17  C 1 
ATOM 4110 C CB    . PRO C 3 17  ? 6.694   6.706   -11.917 1.00 92.70 17  C 1 
ATOM 4111 C CG    . PRO C 3 17  ? 5.960   5.392   -12.183 1.00 89.92 17  C 1 
ATOM 4112 C CD    . PRO C 3 17  ? 7.073   4.450   -12.638 1.00 92.72 17  C 1 
ATOM 4113 N N     . LEU C 3 18  ? 9.158   6.822   -9.282  1.00 94.45 18  C 1 
ATOM 4114 C CA    . LEU C 3 18  ? 9.395   6.871   -7.832  1.00 94.71 18  C 1 
ATOM 4115 C C     . LEU C 3 18  ? 8.190   7.394   -7.019  1.00 95.38 18  C 1 
ATOM 4116 O O     . LEU C 3 18  ? 7.961   6.981   -5.884  1.00 94.43 18  C 1 
ATOM 4117 C CB    . LEU C 3 18  ? 10.612  7.765   -7.537  1.00 94.19 18  C 1 
ATOM 4118 C CG    . LEU C 3 18  ? 11.933  7.392   -8.235  1.00 93.03 18  C 1 
ATOM 4119 C CD1   . LEU C 3 18  ? 13.035  8.343   -7.766  1.00 89.20 18  C 1 
ATOM 4120 C CD2   . LEU C 3 18  ? 12.358  5.956   -7.945  1.00 88.33 18  C 1 
ATOM 4121 N N     . ALA C 3 19  ? 7.397   8.308   -7.592  1.00 95.03 19  C 1 
ATOM 4122 C CA    . ALA C 3 19  ? 6.192   8.822   -6.948  1.00 94.66 19  C 1 
ATOM 4123 C C     . ALA C 3 19  ? 5.116   7.743   -6.766  1.00 95.03 19  C 1 
ATOM 4124 O O     . ALA C 3 19  ? 4.422   7.749   -5.754  1.00 93.97 19  C 1 
ATOM 4125 C CB    . ALA C 3 19  ? 5.663   10.001  -7.770  1.00 93.87 19  C 1 
ATOM 4126 N N     . ARG C 3 20  ? 4.994   6.807   -7.718  1.00 95.41 20  C 1 
ATOM 4127 C CA    . ARG C 3 20  ? 4.044   5.696   -7.633  1.00 95.39 20  C 1 
ATOM 4128 C C     . ARG C 3 20  ? 4.528   4.644   -6.636  1.00 96.04 20  C 1 
ATOM 4129 O O     . ARG C 3 20  ? 3.733   4.219   -5.803  1.00 95.25 20  C 1 
ATOM 4130 C CB    . ARG C 3 20  ? 3.779   5.122   -9.038  1.00 94.33 20  C 1 
ATOM 4131 C CG    . ARG C 3 20  ? 2.638   4.078   -9.099  1.00 86.80 20  C 1 
ATOM 4132 C CD    . ARG C 3 20  ? 1.255   4.624   -8.711  1.00 85.20 20  C 1 
ATOM 4133 N NE    . ARG C 3 20  ? 0.722   5.587   -9.710  1.00 82.13 20  C 1 
ATOM 4134 C CZ    . ARG C 3 20  ? -0.020  5.308   -10.775 1.00 80.99 20  C 1 
ATOM 4135 N NH1   . ARG C 3 20  ? -0.344  4.096   -11.099 1.00 70.79 20  C 1 
ATOM 4136 N NH2   . ARG C 3 20  ? -0.471  6.266   -11.540 1.00 73.87 20  C 1 
ATOM 4137 N N     . ILE C 3 21  ? 5.821   4.332   -6.611  1.00 96.07 21  C 1 
ATOM 4138 C CA    . ILE C 3 21  ? 6.431   3.468   -5.583  1.00 96.51 21  C 1 
ATOM 4139 C C     . ILE C 3 21  ? 6.147   4.039   -4.180  1.00 96.88 21  C 1 
ATOM 4140 O O     . ILE C 3 21  ? 5.591   3.351   -3.336  1.00 96.32 21  C 1 
ATOM 4141 C CB    . ILE C 3 21  ? 7.943   3.287   -5.851  1.00 96.47 21  C 1 
ATOM 4142 C CG1   . ILE C 3 21  ? 8.171   2.597   -7.217  1.00 95.24 21  C 1 
ATOM 4143 C CG2   . ILE C 3 21  ? 8.597   2.482   -4.714  1.00 95.49 21  C 1 
ATOM 4144 C CD1   . ILE C 3 21  ? 9.631   2.506   -7.649  1.00 91.21 21  C 1 
ATOM 4145 N N     . LYS C 3 22  ? 6.396   5.346   -3.949  1.00 96.15 22  C 1 
ATOM 4146 C CA    . LYS C 3 22  ? 6.067   6.018   -2.681  1.00 96.09 22  C 1 
ATOM 4147 C C     . LYS C 3 22  ? 4.575   6.004   -2.347  1.00 96.01 22  C 1 
ATOM 4148 O O     . LYS C 3 22  ? 4.245   6.075   -1.168  1.00 95.12 22  C 1 
ATOM 4149 C CB    . LYS C 3 22  ? 6.578   7.469   -2.685  1.00 95.34 22  C 1 
ATOM 4150 C CG    . LYS C 3 22  ? 8.095   7.550   -2.466  1.00 89.94 22  C 1 
ATOM 4151 C CD    . LYS C 3 22  ? 8.603   8.997   -2.430  1.00 86.67 22  C 1 
ATOM 4152 C CE    . LYS C 3 22  ? 10.102  8.969   -2.164  1.00 79.01 22  C 1 
ATOM 4153 N NZ    . LYS C 3 22  ? 10.748  10.296  -2.093  1.00 71.77 22  C 1 
ATOM 4154 N N     . LYS C 3 23  ? 3.676   5.998   -3.337  1.00 95.88 23  C 1 
ATOM 4155 C CA    . LYS C 3 23  ? 2.221   5.872   -3.119  1.00 95.62 23  C 1 
ATOM 4156 C C     . LYS C 3 23  ? 1.881   4.481   -2.573  1.00 96.03 23  C 1 
ATOM 4157 O O     . LYS C 3 23  ? 1.189   4.410   -1.570  1.00 95.03 23  C 1 
ATOM 4158 C CB    . LYS C 3 23  ? 1.440   6.218   -4.397  1.00 94.78 23  C 1 
ATOM 4159 C CG    . LYS C 3 23  ? -0.086  6.279   -4.161  1.00 90.27 23  C 1 
ATOM 4160 C CD    . LYS C 3 23  ? -0.884  6.591   -5.453  1.00 83.16 23  C 1 
ATOM 4161 C CE    . LYS C 3 23  ? -2.387  6.605   -5.169  1.00 74.46 23  C 1 
ATOM 4162 N NZ    . LYS C 3 23  ? -3.225  6.834   -6.368  1.00 64.96 23  C 1 
ATOM 4163 N N     . ILE C 3 24  ? 2.415   3.418   -3.194  1.00 96.44 24  C 1 
ATOM 4164 C CA    . ILE C 3 24  ? 2.196   2.026   -2.785  1.00 96.64 24  C 1 
ATOM 4165 C C     . ILE C 3 24  ? 2.762   1.782   -1.375  1.00 96.82 24  C 1 
ATOM 4166 O O     . ILE C 3 24  ? 2.024   1.340   -0.498  1.00 96.08 24  C 1 
ATOM 4167 C CB    . ILE C 3 24  ? 2.771   1.051   -3.837  1.00 96.73 24  C 1 
ATOM 4168 C CG1   . ILE C 3 24  ? 2.064   1.227   -5.203  1.00 95.71 24  C 1 
ATOM 4169 C CG2   . ILE C 3 24  ? 2.625   -0.409  -3.364  1.00 95.66 24  C 1 
ATOM 4170 C CD1   . ILE C 3 24  ? 2.819   0.600   -6.376  1.00 92.05 24  C 1 
ATOM 4171 N N     . MET C 3 25  ? 4.012   2.196   -1.103  1.00 97.19 25  C 1 
ATOM 4172 C CA    . MET C 3 25  ? 4.609   2.111   0.239   1.00 97.25 25  C 1 
ATOM 4173 C C     . MET C 3 25  ? 3.764   2.814   1.316   1.00 97.00 25  C 1 
ATOM 4174 O O     . MET C 3 25  ? 3.680   2.357   2.453   1.00 95.78 25  C 1 
ATOM 4175 C CB    . MET C 3 25  ? 6.009   2.748   0.240   1.00 97.31 25  C 1 
ATOM 4176 C CG    . MET C 3 25  ? 7.043   2.032   -0.618  1.00 96.69 25  C 1 
ATOM 4177 S SD    . MET C 3 25  ? 8.650   2.891   -0.618  1.00 95.74 25  C 1 
ATOM 4178 C CE    . MET C 3 25  ? 9.286   2.363   0.995   1.00 90.46 25  C 1 
ATOM 4179 N N     . LYS C 3 26  ? 3.138   3.962   0.985   1.00 96.46 26  C 1 
ATOM 4180 C CA    . LYS C 3 26  ? 2.333   4.755   1.929   1.00 96.10 26  C 1 
ATOM 4181 C C     . LYS C 3 26  ? 0.901   4.253   2.124   1.00 95.92 26  C 1 
ATOM 4182 O O     . LYS C 3 26  ? 0.217   4.820   2.978   1.00 94.08 26  C 1 
ATOM 4183 C CB    . LYS C 3 26  ? 2.319   6.228   1.512   1.00 95.21 26  C 1 
ATOM 4184 C CG    . LYS C 3 26  ? 3.633   6.922   1.864   1.00 91.05 26  C 1 
ATOM 4185 C CD    . LYS C 3 26  ? 3.540   8.387   1.443   1.00 84.10 26  C 1 
ATOM 4186 C CE    . LYS C 3 26  ? 4.799   9.121   1.880   1.00 77.38 26  C 1 
ATOM 4187 N NZ    . LYS C 3 26  ? 4.594   10.593  1.815   1.00 67.60 26  C 1 
ATOM 4188 N N     . ALA C 3 27  ? 0.444   3.259   1.355   1.00 96.05 27  C 1 
ATOM 4189 C CA    . ALA C 3 27  ? -0.837  2.597   1.599   1.00 95.52 27  C 1 
ATOM 4190 C C     . ALA C 3 27  ? -0.813  1.748   2.879   1.00 95.23 27  C 1 
ATOM 4191 O O     . ALA C 3 27  ? -1.853  1.600   3.522   1.00 93.31 27  C 1 
ATOM 4192 C CB    . ALA C 3 27  ? -1.192  1.762   0.368   1.00 94.79 27  C 1 
ATOM 4193 N N     . ASP C 3 28  ? 0.378   1.290   3.286   1.00 95.64 28  C 1 
ATOM 4194 C CA    . ASP C 3 28  ? 0.589   0.733   4.619   1.00 95.46 28  C 1 
ATOM 4195 C C     . ASP C 3 28  ? 0.536   1.855   5.677   1.00 95.47 28  C 1 
ATOM 4196 O O     . ASP C 3 28  ? 1.280   2.841   5.617   1.00 93.53 28  C 1 
ATOM 4197 C CB    . ASP C 3 28  ? 1.924   -0.027  4.635   1.00 94.61 28  C 1 
ATOM 4198 C CG    . ASP C 3 28  ? 2.194   -0.805  5.931   1.00 92.85 28  C 1 
ATOM 4199 O OD1   . ASP C 3 28  ? 1.701   -0.409  7.000   1.00 86.07 28  C 1 
ATOM 4200 O OD2   . ASP C 3 28  ? 2.916   -1.814  5.866   1.00 85.52 28  C 1 
ATOM 4201 N N     . GLU C 3 29  ? -0.368  1.745   6.646   1.00 95.47 29  C 1 
ATOM 4202 C CA    . GLU C 3 29  ? -0.611  2.767   7.664   1.00 94.91 29  C 1 
ATOM 4203 C C     . GLU C 3 29  ? 0.556   2.927   8.646   1.00 95.39 29  C 1 
ATOM 4204 O O     . GLU C 3 29  ? 0.776   4.025   9.158   1.00 92.95 29  C 1 
ATOM 4205 C CB    . GLU C 3 29  ? -1.908  2.480   8.426   1.00 92.87 29  C 1 
ATOM 4206 C CG    . GLU C 3 29  ? -3.130  2.465   7.505   1.00 81.56 29  C 1 
ATOM 4207 C CD    . GLU C 3 29  ? -4.419  2.840   8.227   1.00 75.42 29  C 1 
ATOM 4208 O OE1   . GLU C 3 29  ? -5.097  3.774   7.752   1.00 67.23 29  C 1 
ATOM 4209 O OE2   . GLU C 3 29  ? -4.753  2.239   9.257   1.00 65.82 29  C 1 
ATOM 4210 N N     . ASP C 3 30  ? 1.368   1.892   8.841   1.00 95.22 30  C 1 
ATOM 4211 C CA    . ASP C 3 30  ? 2.522   1.927   9.740   1.00 95.06 30  C 1 
ATOM 4212 C C     . ASP C 3 30  ? 3.695   2.744   9.168   1.00 95.41 30  C 1 
ATOM 4213 O O     . ASP C 3 30  ? 4.552   3.243   9.913   1.00 93.13 30  C 1 
ATOM 4214 C CB    . ASP C 3 30  ? 2.963   0.488   10.054  1.00 93.73 30  C 1 
ATOM 4215 C CG    . ASP C 3 30  ? 1.950   -0.308  10.867  1.00 90.16 30  C 1 
ATOM 4216 O OD1   . ASP C 3 30  ? 1.300   0.295   11.737  1.00 84.32 30  C 1 
ATOM 4217 O OD2   . ASP C 3 30  ? 1.905   -1.541  10.671  1.00 83.85 30  C 1 
ATOM 4218 N N     . VAL C 3 31  ? 3.742   2.961   7.831   1.00 95.60 31  C 1 
ATOM 4219 C CA    . VAL C 3 31  ? 4.829   3.676   7.153   1.00 95.88 31  C 1 
ATOM 4220 C C     . VAL C 3 31  ? 4.747   5.183   7.397   1.00 95.76 31  C 1 
ATOM 4221 O O     . VAL C 3 31  ? 4.029   5.912   6.708   1.00 93.52 31  C 1 
ATOM 4222 C CB    . VAL C 3 31  ? 4.859   3.354   5.647   1.00 95.21 31  C 1 
ATOM 4223 C CG1   . VAL C 3 31  ? 5.981   4.113   4.936   1.00 92.24 31  C 1 
ATOM 4224 C CG2   . VAL C 3 31  ? 5.093   1.864   5.421   1.00 92.55 31  C 1 
ATOM 4225 N N     . ARG C 3 32  ? 5.551   5.727   8.337   1.00 95.57 32  C 1 
ATOM 4226 C CA    . ARG C 3 32  ? 5.562   7.163   8.663   1.00 95.17 32  C 1 
ATOM 4227 C C     . ARG C 3 32  ? 6.398   8.007   7.703   1.00 95.54 32  C 1 
ATOM 4228 O O     . ARG C 3 32  ? 5.882   8.950   7.100   1.00 92.43 32  C 1 
ATOM 4229 C CB    . ARG C 3 32  ? 5.997   7.386   10.120  1.00 93.47 32  C 1 
ATOM 4230 C CG    . ARG C 3 32  ? 5.002   6.766   11.112  1.00 87.22 32  C 1 
ATOM 4231 C CD    . ARG C 3 32  ? 5.299   7.203   12.544  1.00 81.71 32  C 1 
ATOM 4232 N NE    . ARG C 3 32  ? 4.351   6.603   13.486  1.00 74.72 32  C 1 
ATOM 4233 C CZ    . ARG C 3 32  ? 4.049   7.029   14.705  1.00 67.10 32  C 1 
ATOM 4234 N NH1   . ARG C 3 32  ? 4.610   8.084   15.229  1.00 59.97 32  C 1 
ATOM 4235 N NH2   . ARG C 3 32  ? 3.181   6.390   15.430  1.00 59.50 32  C 1 
ATOM 4236 N N     . MET C 3 33  ? 7.688   7.692   7.573   1.00 96.46 33  C 1 
ATOM 4237 C CA    . MET C 3 33  ? 8.640   8.411   6.712   1.00 96.49 33  C 1 
ATOM 4238 C C     . MET C 3 33  ? 9.390   7.432   5.807   1.00 96.64 33  C 1 
ATOM 4239 O O     . MET C 3 33  ? 9.598   6.278   6.167   1.00 95.19 33  C 1 
ATOM 4240 C CB    . MET C 3 33  ? 9.640   9.215   7.559   1.00 95.38 33  C 1 
ATOM 4241 C CG    . MET C 3 33  ? 9.029   10.462  8.200   1.00 90.79 33  C 1 
ATOM 4242 S SD    . MET C 3 33  ? 10.263  11.510  9.023   1.00 87.95 33  C 1 
ATOM 4243 C CE    . MET C 3 33  ? 9.271   12.932  9.424   1.00 78.01 33  C 1 
ATOM 4244 N N     . ILE C 3 34  ? 9.803   7.917   4.624   1.00 96.50 34  C 1 
ATOM 4245 C CA    . ILE C 3 34  ? 10.526  7.133   3.622   1.00 96.53 34  C 1 
ATOM 4246 C C     . ILE C 3 34  ? 11.758  7.929   3.195   1.00 96.46 34  C 1 
ATOM 4247 O O     . ILE C 3 34  ? 11.612  9.053   2.696   1.00 95.31 34  C 1 
ATOM 4248 C CB    . ILE C 3 34  ? 9.605   6.808   2.427   1.00 96.22 34  C 1 
ATOM 4249 C CG1   . ILE C 3 34  ? 8.311   6.066   2.853   1.00 94.41 34  C 1 
ATOM 4250 C CG2   . ILE C 3 34  ? 10.368  5.972   1.391   1.00 94.54 34  C 1 
ATOM 4251 C CD1   . ILE C 3 34  ? 7.258   5.960   1.748   1.00 91.64 34  C 1 
ATOM 4252 N N     . ALA C 3 35  ? 12.941  7.364   3.374   1.00 96.19 35  C 1 
ATOM 4253 C CA    . ALA C 3 35  ? 14.201  7.957   2.935   1.00 95.91 35  C 1 
ATOM 4254 C C     . ALA C 3 35  ? 14.239  8.141   1.409   1.00 95.98 35  C 1 
ATOM 4255 O O     . ALA C 3 35  ? 13.528  7.459   0.668   1.00 95.00 35  C 1 
ATOM 4256 C CB    . ALA C 3 35  ? 15.359  7.081   3.428   1.00 95.29 35  C 1 
ATOM 4257 N N     . ALA C 3 36  ? 15.052  9.103   0.919   1.00 95.33 36  C 1 
ATOM 4258 C CA    . ALA C 3 36  ? 15.104  9.421   -0.508  1.00 94.98 36  C 1 
ATOM 4259 C C     . ALA C 3 36  ? 15.609  8.246   -1.368  1.00 95.20 36  C 1 
ATOM 4260 O O     . ALA C 3 36  ? 15.112  8.052   -2.476  1.00 93.82 36  C 1 
ATOM 4261 C CB    . ALA C 3 36  ? 15.977  10.663  -0.699  1.00 93.84 36  C 1 
ATOM 4262 N N     . GLU C 3 37  ? 16.520  7.460   -0.825  1.00 95.44 37  C 1 
ATOM 4263 C CA    . GLU C 3 37  ? 17.112  6.278   -1.449  1.00 95.31 37  C 1 
ATOM 4264 C C     . GLU C 3 37  ? 16.134  5.086   -1.543  1.00 95.98 37  C 1 
ATOM 4265 O O     . GLU C 3 37  ? 16.206  4.330   -2.508  1.00 94.83 37  C 1 
ATOM 4266 C CB    . GLU C 3 37  ? 18.353  5.878   -0.634  1.00 93.33 37  C 1 
ATOM 4267 C CG    . GLU C 3 37  ? 18.014  5.543   0.825   1.00 88.41 37  C 1 
ATOM 4268 C CD    . GLU C 3 37  ? 19.231  5.279   1.720   1.00 88.94 37  C 1 
ATOM 4269 O OE1   . GLU C 3 37  ? 19.032  4.596   2.753   1.00 83.84 37  C 1 
ATOM 4270 O OE2   . GLU C 3 37  ? 20.338  5.749   1.401   1.00 84.92 37  C 1 
ATOM 4271 N N     . ALA C 3 38  ? 15.189  4.932   -0.608  1.00 96.68 38  C 1 
ATOM 4272 C CA    . ALA C 3 38  ? 14.338  3.750   -0.556  1.00 96.85 38  C 1 
ATOM 4273 C C     . ALA C 3 38  ? 13.525  3.497   -1.850  1.00 96.82 38  C 1 
ATOM 4274 O O     . ALA C 3 38  ? 13.540  2.377   -2.357  1.00 96.05 38  C 1 
ATOM 4275 C CB    . ALA C 3 38  ? 13.473  3.802   0.713   1.00 96.51 38  C 1 
ATOM 4276 N N     . PRO C 3 39  ? 12.879  4.510   -2.483  1.00 96.74 39  C 1 
ATOM 4277 C CA    . PRO C 3 39  ? 12.223  4.306   -3.774  1.00 96.56 39  C 1 
ATOM 4278 C C     . PRO C 3 39  ? 13.184  4.084   -4.939  1.00 96.37 39  C 1 
ATOM 4279 O O     . PRO C 3 39  ? 12.752  3.547   -5.956  1.00 95.43 39  C 1 
ATOM 4280 C CB    . PRO C 3 39  ? 11.365  5.558   -4.007  1.00 95.89 39  C 1 
ATOM 4281 C CG    . PRO C 3 39  ? 11.231  6.136   -2.608  1.00 93.98 39  C 1 
ATOM 4282 C CD    . PRO C 3 39  ? 12.570  5.821   -1.983  1.00 95.97 39  C 1 
ATOM 4283 N N     . VAL C 3 40  ? 14.454  4.513   -4.832  1.00 95.66 40  C 1 
ATOM 4284 C CA    . VAL C 3 40  ? 15.487  4.276   -5.851  1.00 95.35 40  C 1 
ATOM 4285 C C     . VAL C 3 40  ? 15.918  2.812   -5.820  1.00 95.69 40  C 1 
ATOM 4286 O O     . VAL C 3 40  ? 15.886  2.146   -6.853  1.00 94.59 40  C 1 
ATOM 4287 C CB    . VAL C 3 40  ? 16.691  5.224   -5.657  1.00 94.11 40  C 1 
ATOM 4288 C CG1   . VAL C 3 40  ? 17.773  4.998   -6.717  1.00 91.01 40  C 1 
ATOM 4289 C CG2   . VAL C 3 40  ? 16.253  6.693   -5.735  1.00 90.29 40  C 1 
ATOM 4290 N N     . VAL C 3 41  ? 16.196  2.282   -4.613  1.00 95.83 41  C 1 
ATOM 4291 C CA    . VAL C 3 41  ? 16.429  0.850   -4.391  1.00 96.07 41  C 1 
ATOM 4292 C C     . VAL C 3 41  ? 15.227  0.031   -4.881  1.00 96.50 41  C 1 
ATOM 4293 O O     . VAL C 3 41  ? 15.396  -0.892  -5.675  1.00 95.71 41  C 1 
ATOM 4294 C CB    . VAL C 3 41  ? 16.715  0.561   -2.905  1.00 95.09 41  C 1 
ATOM 4295 C CG1   . VAL C 3 41  ? 16.878  -0.934  -2.612  1.00 91.09 41  C 1 
ATOM 4296 C CG2   . VAL C 3 41  ? 18.000  1.256   -2.453  1.00 90.10 41  C 1 
ATOM 4297 N N     . PHE C 3 42  ? 14.009  0.425   -4.518  1.00 96.21 42  C 1 
ATOM 4298 C CA    . PHE C 3 42  ? 12.800  -0.262  -4.976  1.00 96.59 42  C 1 
ATOM 4299 C C     . PHE C 3 42  ? 12.612  -0.225  -6.491  1.00 96.88 42  C 1 
ATOM 4300 O O     . PHE C 3 42  ? 12.166  -1.211  -7.055  1.00 95.94 42  C 1 
ATOM 4301 C CB    . PHE C 3 42  ? 11.555  0.300   -4.290  1.00 96.11 42  C 1 
ATOM 4302 C CG    . PHE C 3 42  ? 10.968  -0.569  -3.198  1.00 96.19 42  C 1 
ATOM 4303 C CD1   . PHE C 3 42  ? 10.756  -1.944  -3.406  1.00 93.30 42  C 1 
ATOM 4304 C CD2   . PHE C 3 42  ? 10.588  0.006   -1.976  1.00 93.03 42  C 1 
ATOM 4305 C CE1   . PHE C 3 42  ? 10.189  -2.741  -2.403  1.00 91.81 42  C 1 
ATOM 4306 C CE2   . PHE C 3 42  ? 10.013  -0.787  -0.973  1.00 91.00 42  C 1 
ATOM 4307 C CZ    . PHE C 3 42  ? 9.817   -2.161  -1.180  1.00 93.28 42  C 1 
ATOM 4308 N N     . ALA C 3 43  ? 12.941  0.878   -7.184  1.00 96.34 43  C 1 
ATOM 4309 C CA    . ALA C 3 43  ? 12.812  0.940   -8.635  1.00 96.12 43  C 1 
ATOM 4310 C C     . ALA C 3 43  ? 13.680  -0.127  -9.321  1.00 96.31 43  C 1 
ATOM 4311 O O     . ALA C 3 43  ? 13.224  -0.768  -10.265 1.00 95.42 43  C 1 
ATOM 4312 C CB    . ALA C 3 43  ? 13.155  2.350   -9.120  1.00 95.33 43  C 1 
ATOM 4313 N N     . ARG C 3 44  ? 14.897  -0.362  -8.803  1.00 95.48 44  C 1 
ATOM 4314 C CA    . ARG C 3 44  ? 15.795  -1.398  -9.320  1.00 95.20 44  C 1 
ATOM 4315 C C     . ARG C 3 44  ? 15.379  -2.802  -8.885  1.00 95.97 44  C 1 
ATOM 4316 O O     . ARG C 3 44  ? 15.358  -3.697  -9.717  1.00 94.99 44  C 1 
ATOM 4317 C CB    . ARG C 3 44  ? 17.244  -1.054  -8.936  1.00 94.06 44  C 1 
ATOM 4318 C CG    . ARG C 3 44  ? 18.285  -1.955  -9.625  1.00 85.12 44  C 1 
ATOM 4319 C CD    . ARG C 3 44  ? 18.183  -1.915  -11.153 1.00 83.07 44  C 1 
ATOM 4320 N NE    . ARG C 3 44  ? 19.282  -2.652  -11.804 1.00 76.74 44  C 1 
ATOM 4321 C CZ    . ARG C 3 44  ? 19.426  -2.814  -13.111 1.00 71.17 44  C 1 
ATOM 4322 N NH1   . ARG C 3 44  ? 18.575  -2.329  -13.971 1.00 63.17 44  C 1 
ATOM 4323 N NH2   . ARG C 3 44  ? 20.436  -3.485  -13.573 1.00 65.03 44  C 1 
ATOM 4324 N N     . ALA C 3 45  ? 14.971  -2.994  -7.630  1.00 95.93 45  C 1 
ATOM 4325 C CA    . ALA C 3 45  ? 14.463  -4.277  -7.146  1.00 96.39 45  C 1 
ATOM 4326 C C     . ALA C 3 45  ? 13.201  -4.731  -7.906  1.00 96.71 45  C 1 
ATOM 4327 O O     . ALA C 3 45  ? 13.091  -5.888  -8.299  1.00 96.07 45  C 1 
ATOM 4328 C CB    . ALA C 3 45  ? 14.183  -4.146  -5.648  1.00 96.13 45  C 1 
ATOM 4329 N N     . CYS C 3 46  ? 12.279  -3.808  -8.207  1.00 97.28 46  C 1 
ATOM 4330 C CA    . CYS C 3 46  ? 11.098  -4.095  -9.019  1.00 97.34 46  C 1 
ATOM 4331 C C     . CYS C 3 46  ? 11.465  -4.466  -10.459 1.00 97.45 46  C 1 
ATOM 4332 O O     . CYS C 3 46  ? 10.796  -5.297  -11.053 1.00 96.70 46  C 1 
ATOM 4333 C CB    . CYS C 3 46  ? 10.167  -2.886  -9.018  1.00 97.07 46  C 1 
ATOM 4334 S SG    . CYS C 3 46  ? 9.427   -2.624  -7.381  1.00 95.33 46  C 1 
ATOM 4335 N N     . GLU C 3 47  ? 12.503  -3.849  -11.041 1.00 96.60 47  C 1 
ATOM 4336 C CA    . GLU C 3 47  ? 12.985  -4.250  -12.362 1.00 96.48 47  C 1 
ATOM 4337 C C     . GLU C 3 47  ? 13.516  -5.684  -12.342 1.00 96.79 47  C 1 
ATOM 4338 O O     . GLU C 3 47  ? 13.106  -6.488  -13.179 1.00 95.88 47  C 1 
ATOM 4339 C CB    . GLU C 3 47  ? 14.014  -3.223  -12.891 1.00 95.13 47  C 1 
ATOM 4340 C CG    . GLU C 3 47  ? 14.517  -3.560  -14.296 1.00 86.74 47  C 1 
ATOM 4341 C CD    . GLU C 3 47  ? 15.267  -2.410  -14.996 1.00 83.89 47  C 1 
ATOM 4342 O OE1   . GLU C 3 47  ? 15.327  -2.432  -16.250 1.00 79.38 47  C 1 
ATOM 4343 O OE2   . GLU C 3 47  ? 15.763  -1.473  -14.339 1.00 78.51 47  C 1 
ATOM 4344 N N     . MET C 3 48  ? 14.340  -6.047  -11.346 1.00 96.46 48  C 1 
ATOM 4345 C CA    . MET C 3 48  ? 14.871  -7.408  -11.168 1.00 96.47 48  C 1 
ATOM 4346 C C     . MET C 3 48  ? 13.748  -8.436  -10.969 1.00 96.98 48  C 1 
ATOM 4347 O O     . MET C 3 48  ? 13.733  -9.459  -11.645 1.00 95.96 48  C 1 
ATOM 4348 C CB    . MET C 3 48  ? 15.845  -7.431  -9.988  1.00 95.70 48  C 1 
ATOM 4349 C CG    . MET C 3 48  ? 17.091  -6.584  -10.242 1.00 93.28 48  C 1 
ATOM 4350 S SD    . MET C 3 48  ? 18.112  -6.257  -8.786  1.00 89.73 48  C 1 
ATOM 4351 C CE    . MET C 3 48  ? 18.791  -7.900  -8.507  1.00 77.70 48  C 1 
ATOM 4352 N N     . PHE C 3 49  ? 12.754  -8.124  -10.129 1.00 96.99 49  C 1 
ATOM 4353 C CA    . PHE C 3 49  ? 11.594  -8.970  -9.886  1.00 97.20 49  C 1 
ATOM 4354 C C     . PHE C 3 49  ? 10.752  -9.199  -11.151 1.00 97.36 49  C 1 
ATOM 4355 O O     . PHE C 3 49  ? 10.358  -10.325 -11.447 1.00 96.47 49  C 1 
ATOM 4356 C CB    . PHE C 3 49  ? 10.754  -8.334  -8.771  1.00 97.11 49  C 1 
ATOM 4357 C CG    . PHE C 3 49  ? 9.459   -9.059  -8.492  1.00 97.03 49  C 1 
ATOM 4358 C CD1   . PHE C 3 49  ? 8.278   -8.690  -9.168  1.00 95.24 49  C 1 
ATOM 4359 C CD2   . PHE C 3 49  ? 9.420   -10.120 -7.582  1.00 95.45 49  C 1 
ATOM 4360 C CE1   . PHE C 3 49  ? 7.085   -9.379  -8.931  1.00 94.42 49  C 1 
ATOM 4361 C CE2   . PHE C 3 49  ? 8.233   -10.805 -7.338  1.00 94.58 49  C 1 
ATOM 4362 C CZ    . PHE C 3 49  ? 7.055   -10.437 -8.013  1.00 94.98 49  C 1 
ATOM 4363 N N     . ILE C 3 50  ? 10.483  -8.150  -11.950 1.00 97.19 50  C 1 
ATOM 4364 C CA    . ILE C 3 50  ? 9.751   -8.285  -13.216 1.00 97.12 50  C 1 
ATOM 4365 C C     . ILE C 3 50  ? 10.543  -9.145  -14.215 1.00 97.26 50  C 1 
ATOM 4366 O O     . ILE C 3 50  ? 9.939   -9.967  -14.904 1.00 96.33 50  C 1 
ATOM 4367 C CB    . ILE C 3 50  ? 9.410   -6.905  -13.815 1.00 96.85 50  C 1 
ATOM 4368 C CG1   . ILE C 3 50  ? 8.376   -6.148  -12.953 1.00 95.42 50  C 1 
ATOM 4369 C CG2   . ILE C 3 50  ? 8.845   -7.032  -15.252 1.00 95.06 50  C 1 
ATOM 4370 C CD1   . ILE C 3 50  ? 8.358   -4.638  -13.223 1.00 92.82 50  C 1 
ATOM 4371 N N     . LEU C 3 51  ? 11.866  -8.954  -14.319 1.00 96.70 51  C 1 
ATOM 4372 C CA    . LEU C 3 51  ? 12.721  -9.751  -15.200 1.00 96.56 51  C 1 
ATOM 4373 C C     . LEU C 3 51  ? 12.707  -11.228 -14.802 1.00 96.62 51  C 1 
ATOM 4374 O O     . LEU C 3 51  ? 12.485  -12.072 -15.668 1.00 95.48 51  C 1 
ATOM 4375 C CB    . LEU C 3 51  ? 14.161  -9.195  -15.194 1.00 95.81 51  C 1 
ATOM 4376 C CG    . LEU C 3 51  ? 14.348  -7.826  -15.889 1.00 93.54 51  C 1 
ATOM 4377 C CD1   . LEU C 3 51  ? 15.754  -7.288  -15.612 1.00 89.96 51  C 1 
ATOM 4378 C CD2   . LEU C 3 51  ? 14.152  -7.899  -17.396 1.00 90.22 51  C 1 
ATOM 4379 N N     . GLU C 3 52  ? 12.845  -11.548 -13.508 1.00 96.44 52  C 1 
ATOM 4380 C CA    . GLU C 3 52  ? 12.833  -12.921 -13.011 1.00 95.90 52  C 1 
ATOM 4381 C C     . GLU C 3 52  ? 11.478  -13.606 -13.223 1.00 96.30 52  C 1 
ATOM 4382 O O     . GLU C 3 52  ? 11.419  -14.687 -13.808 1.00 95.08 52  C 1 
ATOM 4383 C CB    . GLU C 3 52  ? 13.220  -12.938 -11.524 1.00 94.89 52  C 1 
ATOM 4384 C CG    . GLU C 3 52  ? 13.371  -14.377 -11.032 1.00 90.45 52  C 1 
ATOM 4385 C CD    . GLU C 3 52  ? 13.717  -14.511 -9.544  1.00 87.75 52  C 1 
ATOM 4386 O OE1   . GLU C 3 52  ? 13.835  -15.678 -9.111  1.00 82.73 52  C 1 
ATOM 4387 O OE2   . GLU C 3 52  ? 13.817  -13.479 -8.848  1.00 82.10 52  C 1 
ATOM 4388 N N     . LEU C 3 53  ? 10.377  -12.965 -12.824 1.00 96.80 53  C 1 
ATOM 4389 C CA    . LEU C 3 53  ? 9.040   -13.529 -12.984 1.00 96.82 53  C 1 
ATOM 4390 C C     . LEU C 3 53  ? 8.684   -13.745 -14.462 1.00 97.00 53  C 1 
ATOM 4391 O O     . LEU C 3 53  ? 8.116   -14.773 -14.822 1.00 95.69 53  C 1 
ATOM 4392 C CB    . LEU C 3 53  ? 8.031   -12.611 -12.265 1.00 96.23 53  C 1 
ATOM 4393 C CG    . LEU C 3 53  ? 6.574   -13.110 -12.297 1.00 94.80 53  C 1 
ATOM 4394 C CD1   . LEU C 3 53  ? 6.390   -14.469 -11.627 1.00 90.63 53  C 1 
ATOM 4395 C CD2   . LEU C 3 53  ? 5.666   -12.102 -11.572 1.00 90.60 53  C 1 
ATOM 4396 N N     . THR C 3 54  ? 9.059   -12.805 -15.330 1.00 97.21 54  C 1 
ATOM 4397 C CA    . THR C 3 54  ? 8.848   -12.937 -16.778 1.00 97.23 54  C 1 
ATOM 4398 C C     . THR C 3 54  ? 9.702   -14.055 -17.375 1.00 97.20 54  C 1 
ATOM 4399 O O     . THR C 3 54  ? 9.214   -14.784 -18.219 1.00 96.11 54  C 1 
ATOM 4400 C CB    . THR C 3 54  ? 9.126   -11.621 -17.514 1.00 96.73 54  C 1 
ATOM 4401 O OG1   . THR C 3 54  ? 8.356   -10.566 -16.985 1.00 91.01 54  C 1 
ATOM 4402 C CG2   . THR C 3 54  ? 8.767   -11.682 -18.995 1.00 89.93 54  C 1 
ATOM 4403 N N     . HIS C 3 55  ? 10.960  -14.207 -16.934 1.00 97.30 55  C 1 
ATOM 4404 C CA    . HIS C 3 55  ? 11.848  -15.256 -17.426 1.00 97.16 55  C 1 
ATOM 4405 C C     . HIS C 3 55  ? 11.356  -16.655 -17.021 1.00 97.22 55  C 1 
ATOM 4406 O O     . HIS C 3 55  ? 11.295  -17.543 -17.871 1.00 96.19 55  C 1 
ATOM 4407 C CB    . HIS C 3 55  ? 13.271  -14.986 -16.926 1.00 96.14 55  C 1 
ATOM 4408 C CG    . HIS C 3 55  ? 14.288  -15.932 -17.499 1.00 92.76 55  C 1 
ATOM 4409 N ND1   . HIS C 3 55  ? 14.654  -16.011 -18.821 1.00 80.32 55  C 1 
ATOM 4410 C CD2   . HIS C 3 55  ? 15.014  -16.881 -16.826 1.00 78.07 55  C 1 
ATOM 4411 C CE1   . HIS C 3 55  ? 15.571  -16.985 -18.936 1.00 76.88 55  C 1 
ATOM 4412 N NE2   . HIS C 3 55  ? 15.823  -17.531 -17.750 1.00 77.72 55  C 1 
ATOM 4413 N N     . ARG C 3 56  ? 10.919  -16.826 -15.778 1.00 96.43 56  C 1 
ATOM 4414 C CA    . ARG C 3 56  ? 10.347  -18.093 -15.299 1.00 96.16 56  C 1 
ATOM 4415 C C     . ARG C 3 56  ? 9.022   -18.430 -15.993 1.00 96.25 56  C 1 
ATOM 4416 O O     . ARG C 3 56  ? 8.816   -19.581 -16.363 1.00 94.66 56  C 1 
ATOM 4417 C CB    . ARG C 3 56  ? 10.172  -18.047 -13.776 1.00 95.58 56  C 1 
ATOM 4418 C CG    . ARG C 3 56  ? 11.507  -18.025 -13.009 1.00 92.79 56  C 1 
ATOM 4419 C CD    . ARG C 3 56  ? 11.233  -17.941 -11.506 1.00 88.78 56  C 1 
ATOM 4420 N NE    . ARG C 3 56  ? 12.451  -17.728 -10.716 1.00 85.00 56  C 1 
ATOM 4421 C CZ    . ARG C 3 56  ? 13.066  -18.572 -9.893  1.00 81.69 56  C 1 
ATOM 4422 N NH1   . ARG C 3 56  ? 12.686  -19.803 -9.728  1.00 73.22 56  C 1 
ATOM 4423 N NH2   . ARG C 3 56  ? 14.080  -18.146 -9.211  1.00 77.74 56  C 1 
ATOM 4424 N N     . GLY C 3 57  ? 8.165   -17.455 -16.228 1.00 96.99 57  C 1 
ATOM 4425 C CA    . GLY C 3 57  ? 6.950   -17.637 -17.028 1.00 96.67 57  C 1 
ATOM 4426 C C     . GLY C 3 57  ? 7.241   -17.998 -18.485 1.00 96.96 57  C 1 
ATOM 4427 O O     . GLY C 3 57  ? 6.559   -18.825 -19.073 1.00 95.96 57  C 1 
ATOM 4428 N N     . TRP C 3 58  ? 8.284   -17.401 -19.076 1.00 97.26 58  C 1 
ATOM 4429 C CA    . TRP C 3 58  ? 8.686   -17.700 -20.452 1.00 97.39 58  C 1 
ATOM 4430 C C     . TRP C 3 58  ? 9.199   -19.131 -20.617 1.00 97.12 58  C 1 
ATOM 4431 O O     . TRP C 3 58  ? 8.815   -19.780 -21.588 1.00 95.65 58  C 1 
ATOM 4432 C CB    . TRP C 3 58  ? 9.729   -16.699 -20.947 1.00 96.92 58  C 1 
ATOM 4433 C CG    . TRP C 3 58  ? 10.111  -16.919 -22.378 1.00 96.59 58  C 1 
ATOM 4434 C CD1   . TRP C 3 58  ? 11.287  -17.429 -22.813 1.00 94.23 58  C 1 
ATOM 4435 C CD2   . TRP C 3 58  ? 9.289   -16.719 -23.571 1.00 95.26 58  C 1 
ATOM 4436 N NE1   . TRP C 3 58  ? 11.257  -17.558 -24.182 1.00 93.80 58  C 1 
ATOM 4437 C CE2   . TRP C 3 58  ? 10.046  -17.148 -24.694 1.00 94.68 58  C 1 
ATOM 4438 C CE3   . TRP C 3 58  ? 7.986   -16.233 -23.792 1.00 94.41 58  C 1 
ATOM 4439 C CZ2   . TRP C 3 58  ? 9.520   -17.113 -26.008 1.00 93.71 58  C 1 
ATOM 4440 C CZ3   . TRP C 3 58  ? 7.460   -16.194 -25.096 1.00 91.56 58  C 1 
ATOM 4441 C CH2   . TRP C 3 58  ? 8.214   -16.636 -26.195 1.00 91.65 58  C 1 
ATOM 4442 N N     . ALA C 3 59  ? 9.972   -19.662 -19.662 1.00 96.79 59  C 1 
ATOM 4443 C CA    . ALA C 3 59  ? 10.391  -21.069 -19.673 1.00 96.16 59  C 1 
ATOM 4444 C C     . ALA C 3 59  ? 9.186   -22.008 -19.768 1.00 96.14 59  C 1 
ATOM 4445 O O     . ALA C 3 59  ? 9.181   -22.937 -20.573 1.00 94.26 59  C 1 
ATOM 4446 C CB    . ALA C 3 59  ? 11.238  -21.328 -18.428 1.00 95.12 59  C 1 
ATOM 4447 N N     . HIS C 3 60  ? 8.101   -21.718 -19.053 1.00 95.72 60  C 1 
ATOM 4448 C CA    . HIS C 3 60  ? 6.859   -22.490 -19.126 1.00 95.24 60  C 1 
ATOM 4449 C C     . HIS C 3 60  ? 6.121   -22.328 -20.468 1.00 95.39 60  C 1 
ATOM 4450 O O     . HIS C 3 60  ? 5.558   -23.286 -21.001 1.00 93.33 60  C 1 
ATOM 4451 C CB    . HIS C 3 60  ? 5.980   -22.107 -17.940 1.00 94.07 60  C 1 
ATOM 4452 C CG    . HIS C 3 60  ? 4.902   -23.113 -17.699 1.00 91.64 60  C 1 
ATOM 4453 N ND1   . HIS C 3 60  ? 5.108   -24.392 -17.202 1.00 78.37 60  C 1 
ATOM 4454 C CD2   . HIS C 3 60  ? 3.567   -22.988 -17.963 1.00 78.57 60  C 1 
ATOM 4455 C CE1   . HIS C 3 60  ? 3.913   -25.009 -17.164 1.00 78.47 60  C 1 
ATOM 4456 N NE2   . HIS C 3 60  ? 2.963   -24.185 -17.618 1.00 80.36 60  C 1 
ATOM 4457 N N     . ALA C 3 61  ? 6.152   -21.139 -21.073 1.00 96.02 61  C 1 
ATOM 4458 C CA    . ALA C 3 61  ? 5.603   -20.937 -22.415 1.00 96.05 61  C 1 
ATOM 4459 C C     . ALA C 3 61  ? 6.396   -21.709 -23.494 1.00 96.05 61  C 1 
ATOM 4460 O O     . ALA C 3 61  ? 5.788   -22.208 -24.447 1.00 94.58 61  C 1 
ATOM 4461 C CB    . ALA C 3 61  ? 5.561   -19.428 -22.715 1.00 95.42 61  C 1 
ATOM 4462 N N     . GLU C 3 62  ? 7.715   -21.843 -23.345 1.00 96.10 62  C 1 
ATOM 4463 C CA    . GLU C 3 62  ? 8.579   -22.631 -24.233 1.00 95.70 62  C 1 
ATOM 4464 C C     . GLU C 3 62  ? 8.371   -24.145 -24.051 1.00 95.98 62  C 1 
ATOM 4465 O O     . GLU C 3 62  ? 8.290   -24.857 -25.058 1.00 94.28 62  C 1 
ATOM 4466 C CB    . GLU C 3 62  ? 10.055  -22.254 -24.041 1.00 94.46 62  C 1 
ATOM 4467 C CG    . GLU C 3 62  ? 10.381  -20.874 -24.655 1.00 85.10 62  C 1 
ATOM 4468 C CD    . GLU C 3 62  ? 11.883  -20.560 -24.730 1.00 84.72 62  C 1 
ATOM 4469 O OE1   . GLU C 3 62  ? 12.277  -19.908 -25.726 1.00 78.38 62  C 1 
ATOM 4470 O OE2   . GLU C 3 62  ? 12.634  -20.955 -23.818 1.00 77.51 62  C 1 
ATOM 4471 N N     . GLU C 3 63  ? 8.213   -24.640 -22.823 1.00 95.96 63  C 1 
ATOM 4472 C CA    . GLU C 3 63  ? 7.821   -26.032 -22.534 1.00 95.51 63  C 1 
ATOM 4473 C C     . GLU C 3 63  ? 6.537   -26.410 -23.294 1.00 95.76 63  C 1 
ATOM 4474 O O     . GLU C 3 63  ? 6.493   -27.421 -23.988 1.00 93.50 63  C 1 
ATOM 4475 C CB    . GLU C 3 63  ? 7.628   -26.236 -21.011 1.00 94.00 63  C 1 
ATOM 4476 C CG    . GLU C 3 63  ? 8.936   -26.317 -20.205 1.00 82.33 63  C 1 
ATOM 4477 C CD    . GLU C 3 63  ? 8.743   -26.262 -18.663 1.00 77.88 63  C 1 
ATOM 4478 O OE1   . GLU C 3 63  ? 9.744   -26.026 -17.952 1.00 72.07 63  C 1 
ATOM 4479 O OE2   . GLU C 3 63  ? 7.616   -26.420 -18.155 1.00 69.95 63  C 1 
ATOM 4480 N N     . ASN C 3 64  ? 5.546   -25.525 -23.270 1.00 94.82 64  C 1 
ATOM 4481 C CA    . ASN C 3 64  ? 4.274   -25.666 -23.987 1.00 94.93 64  C 1 
ATOM 4482 C C     . ASN C 3 64  ? 4.325   -25.233 -25.481 1.00 95.58 64  C 1 
ATOM 4483 O O     . ASN C 3 64  ? 3.286   -25.004 -26.110 1.00 92.41 64  C 1 
ATOM 4484 C CB    . ASN C 3 64  ? 3.197   -24.931 -23.179 1.00 94.02 64  C 1 
ATOM 4485 C CG    . ASN C 3 64  ? 2.897   -25.651 -21.881 1.00 91.89 64  C 1 
ATOM 4486 O OD1   . ASN C 3 64  ? 2.684   -26.847 -21.871 1.00 78.75 64  C 1 
ATOM 4487 N ND2   . ASN C 3 64  ? 2.860   -24.969 -20.763 1.00 77.79 64  C 1 
ATOM 4488 N N     . LYS C 3 65  ? 5.517   -25.083 -26.064 1.00 95.07 65  C 1 
ATOM 4489 C CA    . LYS C 3 65  ? 5.775   -24.723 -27.474 1.00 95.64 65  C 1 
ATOM 4490 C C     . LYS C 3 65  ? 5.058   -23.449 -27.956 1.00 95.81 65  C 1 
ATOM 4491 O O     . LYS C 3 65  ? 4.844   -23.267 -29.157 1.00 92.07 65  C 1 
ATOM 4492 C CB    . LYS C 3 65  ? 5.522   -25.934 -28.387 1.00 94.70 65  C 1 
ATOM 4493 C CG    . LYS C 3 65  ? 6.373   -27.157 -28.001 1.00 89.92 65  C 1 
ATOM 4494 C CD    . LYS C 3 65  ? 5.977   -28.382 -28.829 1.00 78.76 65  C 1 
ATOM 4495 C CE    . LYS C 3 65  ? 6.762   -29.588 -28.327 1.00 70.95 65  C 1 
ATOM 4496 N NZ    . LYS C 3 65  ? 6.237   -30.864 -28.875 1.00 58.21 65  C 1 
ATOM 4497 N N     . ARG C 3 66  ? 4.699   -22.530 -27.033 1.00 94.73 66  C 1 
ATOM 4498 C CA    . ARG C 3 66  ? 4.040   -21.255 -27.341 1.00 94.74 66  C 1 
ATOM 4499 C C     . ARG C 3 66  ? 5.046   -20.114 -27.475 1.00 95.03 66  C 1 
ATOM 4500 O O     . ARG C 3 66  ? 6.051   -20.053 -26.784 1.00 92.88 66  C 1 
ATOM 4501 C CB    . ARG C 3 66  ? 2.958   -20.949 -26.289 1.00 93.23 66  C 1 
ATOM 4502 C CG    . ARG C 3 66  ? 1.742   -21.886 -26.427 1.00 89.19 66  C 1 
ATOM 4503 C CD    . ARG C 3 66  ? 0.594   -21.564 -25.463 1.00 89.15 66  C 1 
ATOM 4504 N NE    . ARG C 3 66  ? 0.897   -21.987 -24.082 1.00 85.70 66  C 1 
ATOM 4505 C CZ    . ARG C 3 66  ? 1.375   -21.237 -23.083 1.00 86.46 66  C 1 
ATOM 4506 N NH1   . ARG C 3 66  ? 1.611   -19.962 -23.211 1.00 73.90 66  C 1 
ATOM 4507 N NH2   . ARG C 3 66  ? 1.614   -21.778 -21.923 1.00 78.26 66  C 1 
ATOM 4508 N N     . ARG C 3 67  ? 4.736   -19.131 -28.333 1.00 95.94 67  C 1 
ATOM 4509 C CA    . ARG C 3 67  ? 5.492   -17.866 -28.480 1.00 95.93 67  C 1 
ATOM 4510 C C     . ARG C 3 67  ? 4.764   -16.659 -27.871 1.00 96.64 67  C 1 
ATOM 4511 O O     . ARG C 3 67  ? 5.124   -15.515 -28.132 1.00 93.55 67  C 1 
ATOM 4512 C CB    . ARG C 3 67  ? 5.873   -17.624 -29.941 1.00 94.36 67  C 1 
ATOM 4513 C CG    . ARG C 3 67  ? 6.838   -18.698 -30.464 1.00 88.78 67  C 1 
ATOM 4514 C CD    . ARG C 3 67  ? 7.427   -18.275 -31.810 1.00 78.66 67  C 1 
ATOM 4515 N NE    . ARG C 3 67  ? 8.347   -19.284 -32.332 1.00 70.55 67  C 1 
ATOM 4516 C CZ    . ARG C 3 67  ? 9.273   -19.107 -33.254 1.00 59.98 67  C 1 
ATOM 4517 N NH1   . ARG C 3 67  ? 9.465   -17.944 -33.818 1.00 54.22 67  C 1 
ATOM 4518 N NH2   . ARG C 3 67  ? 10.035  -20.101 -33.629 1.00 52.94 67  C 1 
ATOM 4519 N N     . THR C 3 68  ? 3.719   -16.912 -27.099 1.00 96.52 68  C 1 
ATOM 4520 C CA    . THR C 3 68  ? 2.947   -15.879 -26.398 1.00 96.72 68  C 1 
ATOM 4521 C C     . THR C 3 68  ? 2.933   -16.203 -24.915 1.00 97.01 68  C 1 
ATOM 4522 O O     . THR C 3 68  ? 2.357   -17.219 -24.534 1.00 95.64 68  C 1 
ATOM 4523 C CB    . THR C 3 68  ? 1.520   -15.776 -26.951 1.00 95.54 68  C 1 
ATOM 4524 O OG1   . THR C 3 68  ? 1.561   -15.510 -28.338 1.00 87.38 68  C 1 
ATOM 4525 C CG2   . THR C 3 68  ? 0.736   -14.635 -26.307 1.00 86.79 68  C 1 
ATOM 4526 N N     . LEU C 3 69  ? 3.530   -15.331 -24.110 1.00 96.74 69  C 1 
ATOM 4527 C CA    . LEU C 3 69  ? 3.425   -15.406 -22.660 1.00 96.96 69  C 1 
ATOM 4528 C C     . LEU C 3 69  ? 1.980   -15.121 -22.238 1.00 97.11 69  C 1 
ATOM 4529 O O     . LEU C 3 69  ? 1.430   -14.064 -22.591 1.00 95.58 69  C 1 
ATOM 4530 C CB    . LEU C 3 69  ? 4.416   -14.402 -22.052 1.00 96.65 69  C 1 
ATOM 4531 C CG    . LEU C 3 69  ? 4.484   -14.405 -20.515 1.00 96.10 69  C 1 
ATOM 4532 C CD1   . LEU C 3 69  ? 5.136   -15.671 -19.980 1.00 92.47 69  C 1 
ATOM 4533 C CD2   . LEU C 3 69  ? 5.308   -13.214 -20.038 1.00 92.27 69  C 1 
ATOM 4534 N N     . GLN C 3 70  ? 1.380   -16.042 -21.505 1.00 96.89 70  C 1 
ATOM 4535 C CA    . GLN C 3 70  ? 0.010   -15.983 -21.008 1.00 96.47 70  C 1 
ATOM 4536 C C     . GLN C 3 70  ? -0.013  -15.803 -19.482 1.00 96.66 70  C 1 
ATOM 4537 O O     . GLN C 3 70  ? 1.020   -15.868 -18.816 1.00 95.85 70  C 1 
ATOM 4538 C CB    . GLN C 3 70  ? -0.750  -17.243 -21.454 1.00 95.09 70  C 1 
ATOM 4539 C CG    . GLN C 3 70  ? -0.902  -17.328 -22.980 1.00 90.64 70  C 1 
ATOM 4540 C CD    . GLN C 3 70  ? -1.754  -18.512 -23.447 1.00 89.42 70  C 1 
ATOM 4541 O OE1   . GLN C 3 70  ? -2.105  -19.399 -22.691 1.00 81.92 70  C 1 
ATOM 4542 N NE2   . GLN C 3 70  ? -2.115  -18.567 -24.699 1.00 77.77 70  C 1 
ATOM 4543 N N     . LYS C 3 71  ? -1.200  -15.542 -18.931 1.00 95.66 71  C 1 
ATOM 4544 C CA    . LYS C 3 71  ? -1.377  -15.446 -17.474 1.00 95.69 71  C 1 
ATOM 4545 C C     . LYS C 3 71  ? -1.135  -16.790 -16.789 1.00 95.83 71  C 1 
ATOM 4546 O O     . LYS C 3 71  ? -0.491  -16.818 -15.741 1.00 94.89 71  C 1 
ATOM 4547 C CB    . LYS C 3 71  ? -2.769  -14.873 -17.176 1.00 94.40 71  C 1 
ATOM 4548 C CG    . LYS C 3 71  ? -2.992  -14.601 -15.686 1.00 92.13 71  C 1 
ATOM 4549 C CD    . LYS C 3 71  ? -4.354  -13.919 -15.483 1.00 88.67 71  C 1 
ATOM 4550 C CE    . LYS C 3 71  ? -4.741  -13.887 -14.002 1.00 81.06 71  C 1 
ATOM 4551 N NZ    . LYS C 3 71  ? -6.182  -14.148 -13.820 1.00 73.63 71  C 1 
ATOM 4552 N N     . SER C 3 72  ? -1.527  -17.914 -17.436 1.00 96.19 72  C 1 
ATOM 4553 C CA    . SER C 3 72  ? -1.235  -19.286 -17.013 1.00 95.69 72  C 1 
ATOM 4554 C C     . SER C 3 72  ? 0.262   -19.559 -16.849 1.00 95.91 72  C 1 
ATOM 4555 O O     . SER C 3 72  ? 0.667   -20.215 -15.896 1.00 94.88 72  C 1 
ATOM 4556 C CB    . SER C 3 72  ? -1.834  -20.271 -18.029 1.00 94.73 72  C 1 
ATOM 4557 O OG    . SER C 3 72  ? -1.448  -19.934 -19.347 1.00 89.07 72  C 1 
ATOM 4558 N N     . ASP C 3 73  ? 1.124   -18.981 -17.687 1.00 96.17 73  C 1 
ATOM 4559 C CA    . ASP C 3 73  ? 2.579   -19.125 -17.562 1.00 96.20 73  C 1 
ATOM 4560 C C     . ASP C 3 73  ? 3.120   -18.416 -16.312 1.00 96.56 73  C 1 
ATOM 4561 O O     . ASP C 3 73  ? 4.029   -18.907 -15.647 1.00 95.80 73  C 1 
ATOM 4562 C CB    . ASP C 3 73  ? 3.283   -18.550 -18.800 1.00 96.09 73  C 1 
ATOM 4563 C CG    . ASP C 3 73  ? 2.858   -19.218 -20.102 1.00 95.40 73  C 1 
ATOM 4564 O OD1   . ASP C 3 73  ? 2.841   -20.461 -20.155 1.00 91.58 73  C 1 
ATOM 4565 O OD2   . ASP C 3 73  ? 2.548   -18.502 -21.085 1.00 92.05 73  C 1 
ATOM 4566 N N     . ILE C 3 74  ? 2.553   -17.256 -15.990 1.00 96.28 74  C 1 
ATOM 4567 C CA    . ILE C 3 74  ? 2.879   -16.528 -14.764 1.00 96.48 74  C 1 
ATOM 4568 C C     . ILE C 3 74  ? 2.365   -17.298 -13.542 1.00 96.53 74  C 1 
ATOM 4569 O O     . ILE C 3 74  ? 3.074   -17.397 -12.542 1.00 95.74 74  C 1 
ATOM 4570 C CB    . ILE C 3 74  ? 2.343   -15.085 -14.811 1.00 96.21 74  C 1 
ATOM 4571 C CG1   . ILE C 3 74  ? 2.834   -14.284 -16.043 1.00 94.28 74  C 1 
ATOM 4572 C CG2   . ILE C 3 74  ? 2.686   -14.314 -13.531 1.00 94.47 74  C 1 
ATOM 4573 C CD1   . ILE C 3 74  ? 4.355   -14.146 -16.184 1.00 86.16 74  C 1 
ATOM 4574 N N     . ALA C 3 75  ? 1.169   -17.898 -13.632 1.00 96.19 75  C 1 
ATOM 4575 C CA    . ALA C 3 75  ? 0.610   -18.755 -12.596 1.00 95.84 75  C 1 
ATOM 4576 C C     . ALA C 3 75  ? 1.504   -19.968 -12.304 1.00 95.78 75  C 1 
ATOM 4577 O O     . ALA C 3 75  ? 1.863   -20.205 -11.152 1.00 94.45 75  C 1 
ATOM 4578 C CB    . ALA C 3 75  ? -0.794  -19.198 -13.021 1.00 94.88 75  C 1 
ATOM 4579 N N     . ALA C 3 76  ? 1.955   -20.665 -13.347 1.00 95.52 76  C 1 
ATOM 4580 C CA    . ALA C 3 76  ? 2.874   -21.787 -13.231 1.00 95.12 76  C 1 
ATOM 4581 C C     . ALA C 3 76  ? 4.227   -21.379 -12.635 1.00 95.32 76  C 1 
ATOM 4582 O O     . ALA C 3 76  ? 4.760   -22.063 -11.757 1.00 94.03 76  C 1 
ATOM 4583 C CB    . ALA C 3 76  ? 3.027   -22.421 -14.611 1.00 94.31 76  C 1 
ATOM 4584 N N     . ALA C 3 77  ? 4.775   -20.225 -13.044 1.00 95.69 77  C 1 
ATOM 4585 C CA    . ALA C 3 77  ? 6.010   -19.697 -12.464 1.00 95.88 77  C 1 
ATOM 4586 C C     . ALA C 3 77  ? 5.873   -19.390 -10.959 1.00 96.14 77  C 1 
ATOM 4587 O O     . ALA C 3 77  ? 6.785   -19.698 -10.189 1.00 94.95 77  C 1 
ATOM 4588 C CB    . ALA C 3 77  ? 6.432   -18.452 -13.254 1.00 95.42 77  C 1 
ATOM 4589 N N     . ILE C 3 78  ? 4.742   -18.824 -10.527 1.00 95.75 78  C 1 
ATOM 4590 C CA    . ILE C 3 78  ? 4.437   -18.570 -9.112  1.00 95.81 78  C 1 
ATOM 4591 C C     . ILE C 3 78  ? 4.280   -19.894 -8.348  1.00 95.65 78  C 1 
ATOM 4592 O O     . ILE C 3 78  ? 4.865   -20.058 -7.279  1.00 94.13 78  C 1 
ATOM 4593 C CB    . ILE C 3 78  ? 3.194   -17.656 -8.988  1.00 95.53 78  C 1 
ATOM 4594 C CG1   . ILE C 3 78  ? 3.541   -16.226 -9.465  1.00 93.32 78  C 1 
ATOM 4595 C CG2   . ILE C 3 78  ? 2.656   -17.605 -7.549  1.00 93.48 78  C 1 
ATOM 4596 C CD1   . ILE C 3 78  ? 2.317   -15.355 -9.765  1.00 88.24 78  C 1 
ATOM 4597 N N     . ALA C 3 79  ? 3.559   -20.864 -8.914  1.00 95.17 79  C 1 
ATOM 4598 C CA    . ALA C 3 79  ? 3.326   -22.168 -8.297  1.00 94.48 79  C 1 
ATOM 4599 C C     . ALA C 3 79  ? 4.627   -22.964 -8.062  1.00 94.51 79  C 1 
ATOM 4600 O O     . ALA C 3 79  ? 4.800   -23.583 -7.006  1.00 92.21 79  C 1 
ATOM 4601 C CB    . ALA C 3 79  ? 2.343   -22.953 -9.165  1.00 92.85 79  C 1 
ATOM 4602 N N     . ARG C 3 80  ? 5.554   -22.910 -9.030  1.00 94.02 80  C 1 
ATOM 4603 C CA    . ARG C 3 80  ? 6.842   -23.631 -8.984  1.00 93.80 80  C 1 
ATOM 4604 C C     . ARG C 3 80  ? 7.914   -22.946 -8.125  1.00 94.49 80  C 1 
ATOM 4605 O O     . ARG C 3 80  ? 8.914   -23.572 -7.795  1.00 92.10 80  C 1 
ATOM 4606 C CB    . ARG C 3 80  ? 7.352   -23.855 -10.424 1.00 91.78 80  C 1 
ATOM 4607 C CG    . ARG C 3 80  ? 6.507   -24.859 -11.242 1.00 80.95 80  C 1 
ATOM 4608 C CD    . ARG C 3 80  ? 7.034   -24.955 -12.686 1.00 76.92 80  C 1 
ATOM 4609 N NE    . ARG C 3 80  ? 6.243   -25.872 -13.539 1.00 69.24 80  C 1 
ATOM 4610 C CZ    . ARG C 3 80  ? 6.539   -26.221 -14.791 1.00 63.46 80  C 1 
ATOM 4611 N NH1   . ARG C 3 80  ? 7.594   -25.793 -15.417 1.00 59.60 80  C 1 
ATOM 4612 N NH2   . ARG C 3 80  ? 5.761   -27.014 -15.466 1.00 56.19 80  C 1 
ATOM 4613 N N     . THR C 3 81  ? 7.776   -21.671 -7.775  1.00 94.29 81  C 1 
ATOM 4614 C CA    . THR C 3 81  ? 8.826   -20.887 -7.106  1.00 94.05 81  C 1 
ATOM 4615 C C     . THR C 3 81  ? 8.425   -20.487 -5.690  1.00 94.08 81  C 1 
ATOM 4616 O O     . THR C 3 81  ? 7.595   -19.608 -5.491  1.00 92.00 81  C 1 
ATOM 4617 C CB    . THR C 3 81  ? 9.212   -19.642 -7.918  1.00 93.17 81  C 1 
ATOM 4618 O OG1   . THR C 3 81  ? 9.463   -19.972 -9.267  1.00 87.33 81  C 1 
ATOM 4619 C CG2   . THR C 3 81  ? 10.490  -18.998 -7.383  1.00 86.24 81  C 1 
ATOM 4620 N N     . GLU C 3 82  ? 9.087   -21.088 -4.676  1.00 93.81 82  C 1 
ATOM 4621 C CA    . GLU C 3 82  ? 8.737   -20.886 -3.264  1.00 93.24 82  C 1 
ATOM 4622 C C     . GLU C 3 82  ? 8.794   -19.412 -2.811  1.00 93.97 82  C 1 
ATOM 4623 O O     . GLU C 3 82  ? 7.940   -18.967 -2.047  1.00 92.31 82  C 1 
ATOM 4624 C CB    . GLU C 3 82  ? 9.632   -21.790 -2.395  1.00 90.97 82  C 1 
ATOM 4625 C CG    . GLU C 3 82  ? 9.281   -21.710 -0.901  1.00 79.42 82  C 1 
ATOM 4626 C CD    . GLU C 3 82  ? 9.798   -22.933 -0.120  1.00 69.77 82  C 1 
ATOM 4627 O OE1   . GLU C 3 82  ? 8.977   -23.513 0.635   1.00 62.86 82  C 1 
ATOM 4628 O OE2   . GLU C 3 82  ? 10.948  -23.333 -0.346  1.00 60.72 82  C 1 
ATOM 4629 N N     . VAL C 3 83  ? 9.752   -18.615 -3.310  1.00 94.64 83  C 1 
ATOM 4630 C CA    . VAL C 3 83  ? 9.862   -17.185 -2.964  1.00 94.61 83  C 1 
ATOM 4631 C C     . VAL C 3 83  ? 8.684   -16.344 -3.457  1.00 95.21 83  C 1 
ATOM 4632 O O     . VAL C 3 83  ? 8.441   -15.268 -2.915  1.00 93.66 83  C 1 
ATOM 4633 C CB    . VAL C 3 83  ? 11.192  -16.558 -3.431  1.00 92.88 83  C 1 
ATOM 4634 C CG1   . VAL C 3 83  ? 12.375  -17.238 -2.739  1.00 85.96 83  C 1 
ATOM 4635 C CG2   . VAL C 3 83  ? 11.392  -16.627 -4.942  1.00 85.83 83  C 1 
ATOM 4636 N N     . PHE C 3 84  ? 7.898   -16.823 -4.428  1.00 95.02 84  C 1 
ATOM 4637 C CA    . PHE C 3 84  ? 6.683   -16.167 -4.934  1.00 95.31 84  C 1 
ATOM 4638 C C     . PHE C 3 84  ? 5.393   -16.619 -4.222  1.00 95.37 84  C 1 
ATOM 4639 O O     . PHE C 3 84  ? 4.302   -16.199 -4.604  1.00 93.52 84  C 1 
ATOM 4640 C CB    . PHE C 3 84  ? 6.601   -16.337 -6.453  1.00 95.00 84  C 1 
ATOM 4641 C CG    . PHE C 3 84  ? 7.757   -15.770 -7.260  1.00 94.91 84  C 1 
ATOM 4642 C CD1   . PHE C 3 84  ? 8.498   -14.666 -6.810  1.00 91.49 84  C 1 
ATOM 4643 C CD2   . PHE C 3 84  ? 8.078   -16.340 -8.504  1.00 91.19 84  C 1 
ATOM 4644 C CE1   . PHE C 3 84  ? 9.556   -14.148 -7.578  1.00 90.10 84  C 1 
ATOM 4645 C CE2   . PHE C 3 84  ? 9.128   -15.823 -9.282  1.00 89.99 84  C 1 
ATOM 4646 C CZ    . PHE C 3 84  ? 9.871   -14.730 -8.810  1.00 91.14 84  C 1 
ATOM 4647 N N     . ASP C 3 85  ? 5.508   -17.387 -3.155  1.00 94.18 85  C 1 
ATOM 4648 C CA    . ASP C 3 85  ? 4.392   -17.936 -2.382  1.00 93.50 85  C 1 
ATOM 4649 C C     . ASP C 3 85  ? 3.401   -16.877 -1.850  1.00 94.43 85  C 1 
ATOM 4650 O O     . ASP C 3 85  ? 2.214   -17.142 -1.684  1.00 92.27 85  C 1 
ATOM 4651 C CB    . ASP C 3 85  ? 5.025   -18.722 -1.226  1.00 90.30 85  C 1 
ATOM 4652 C CG    . ASP C 3 85  ? 4.060   -19.587 -0.451  1.00 83.50 85  C 1 
ATOM 4653 O OD1   . ASP C 3 85  ? 3.215   -20.258 -1.067  1.00 74.40 85  C 1 
ATOM 4654 O OD2   . ASP C 3 85  ? 4.231   -19.705 0.782   1.00 77.80 85  C 1 
ATOM 4655 N N     . PHE C 3 86  ? 3.856   -15.637 -1.633  1.00 95.01 86  C 1 
ATOM 4656 C CA    . PHE C 3 86  ? 3.001   -14.517 -1.224  1.00 95.28 86  C 1 
ATOM 4657 C C     . PHE C 3 86  ? 2.035   -14.039 -2.318  1.00 95.33 86  C 1 
ATOM 4658 O O     . PHE C 3 86  ? 1.122   -13.262 -2.030  1.00 94.16 86  C 1 
ATOM 4659 C CB    . PHE C 3 86  ? 3.878   -13.371 -0.708  1.00 95.36 86  C 1 
ATOM 4660 C CG    . PHE C 3 86  ? 4.619   -12.602 -1.774  1.00 95.87 86  C 1 
ATOM 4661 C CD1   . PHE C 3 86  ? 5.816   -13.098 -2.321  1.00 95.28 86  C 1 
ATOM 4662 C CD2   . PHE C 3 86  ? 4.126   -11.370 -2.235  1.00 95.02 86  C 1 
ATOM 4663 C CE1   . PHE C 3 86  ? 6.495   -12.392 -3.320  1.00 94.59 86  C 1 
ATOM 4664 C CE2   . PHE C 3 86  ? 4.797   -10.661 -3.236  1.00 94.62 86  C 1 
ATOM 4665 C CZ    . PHE C 3 86  ? 5.986   -11.165 -3.780  1.00 94.92 86  C 1 
ATOM 4666 N N     . LEU C 3 87  ? 2.205   -14.480 -3.566  1.00 95.36 87  C 1 
ATOM 4667 C CA    . LEU C 3 87  ? 1.404   -14.098 -4.729  1.00 95.14 87  C 1 
ATOM 4668 C C     . LEU C 3 87  ? 0.270   -15.092 -5.047  1.00 94.57 87  C 1 
ATOM 4669 O O     . LEU C 3 87  ? -0.447  -14.882 -6.019  1.00 92.22 87  C 1 
ATOM 4670 C CB    . LEU C 3 87  ? 2.319   -13.928 -5.955  1.00 95.26 87  C 1 
ATOM 4671 C CG    . LEU C 3 87  ? 3.462   -12.909 -5.794  1.00 95.07 87  C 1 
ATOM 4672 C CD1   . LEU C 3 87  ? 4.380   -12.965 -7.014  1.00 93.17 87  C 1 
ATOM 4673 C CD2   . LEU C 3 87  ? 2.951   -11.484 -5.664  1.00 92.53 87  C 1 
ATOM 4674 N N     . VAL C 3 88  ? 0.092   -16.143 -4.248  1.00 93.93 88  C 1
[truncated: 107,955 more chars]
