# Supplementary material for: Vernalization regulatory network identifies potential novel functions for genes in the HvVRN2 locus
Source: New Phytol. 2026 Apr 12;250(6):4036–53. doi: 10.1111/nph.71162 (PMC13193379; doi:10.1111/nph.71162)
Supplement: Supplementary file 1 — Dataset S1. Protein models computed by Alphafold. [file NPH-250-4036-s002.xz › Alphafold_models0/Barley/fold_co1_prom1_1_nf_yb1_c2_recortes_summary_confidences_0.json]

{
 "chain_iptm": [
  0.79,
  0.71,
  0.7,
  0.59,
  0.6
 ],
 "chain_pair_iptm": [
  [
   0.22,
   0.86,
   0.79,
   0.76,
   0.76
  ],
  [
   0.86,
   0.76,
   0.85,
   0.56,
   0.59
  ],
  [
   0.79,
   0.85,
   0.68,
   0.59,
   0.59
  ],
  [
   0.76,
   0.56,
   0.59,
   0.25,
   0.46
  ],
  [
   0.76,
   0.59,
   0.59,
   0.46,
   0.26
  ]
 ],
 "chain_pair_pae_min": [
  [
   0.76,
   1.48,
   1.53,
   1.94,
   1.72
  ],
  [
   1.24,
   0.76,
   1.19,
   2.39,
   2.46
  ],
  [
   1.38,
   1.17,
   0.76,
   2.55,
   2.03
  ],
  [
   1.5,
   2.5,
   2.58,
   0.8,
   1.41
  ],
  [
   1.76,
   2.45,
   2.2,
   1.39,
   0.8
  ]
 ],
 "chain_ptm": [
  0.22,
  0.76,
  0.68,
  0.25,
  0.26
 ],
 "fraction_disordered": 0.61,
 "has_clash": 0.0,
 "iptm": 0.81,
 "num_recycles": 10.0,
 "ptm": 0.49,
 "ranking_score": 1.06
}
