# Supplementary material for: Vernalization regulatory network identifies potential novel functions for genes in the HvVRN2 locus
Source: New Phytol. 2026 Apr 12;250(6):4036–53. doi: 10.1111/nph.71162 (PMC13193379; doi:10.1111/nph.71162)
Supplement: Supplementary file 1 — Dataset S1. Protein models computed by Alphafold. [file NPH-250-4036-s002.xz › Alphafold_models0/Barley/fold_co1_prom1_1_nf_yb1_c3_recortes_model_0.cif]

# By using this file you agree to the legally binding terms of use found at alphafoldserver.com/output-terms
data_e16bde2c75f09a9
#
_entry.id e16bde2c75f09a9
#
loop_
_atom_type.symbol
C 
N 
O 
P 
S 
#
loop_
_audit_author.name
_audit_author.pdbx_ordinal
"Google DeepMind" 1 
"Isomorphic Labs" 2 
#
_audit_conform.dict_location https://raw.githubusercontent.com/ihmwg/ModelCIF/master/dist/mmcif_ma.dic
_audit_conform.dict_name     mmcif_ma.dic
_audit_conform.dict_version  1.4.5
#
loop_
_chem_comp.formula
_chem_comp.formula_weight
_chem_comp.id
_chem_comp.mon_nstd_flag
_chem_comp.name
_chem_comp.pdbx_smiles
_chem_comp.pdbx_synonyms
_chem_comp.type
"C3 H7 N O2"      89.093  ALA y ALANINE                              C[C@H](N)C(O)=O                                             ? "L-PEPTIDE LINKING" 
"C6 H15 N4 O2"    175.209 ARG y ARGININE                             N[C@@H](CCCNC(N)=[NH2+])C(O)=O                              ? "L-PEPTIDE LINKING" 
"C4 H8 N2 O3"     132.118 ASN y ASPARAGINE                           N[C@@H](CC(N)=O)C(O)=O                                      ? "L-PEPTIDE LINKING" 
"C4 H7 N O4"      133.103 ASP y "ASPARTIC ACID"                      N[C@@H](CC(O)=O)C(O)=O                                      ? "L-PEPTIDE LINKING" 
"C3 H7 N O2 S"    121.158 CYS y CYSTEINE                             N[C@@H](CS)C(O)=O                                           ? "L-PEPTIDE LINKING" 
"C10 H14 N5 O6 P" 331.222 DA  y "2'-DEOXYADENOSINE-5'-MONOPHOSPHATE" Nc1ncnc2n(cnc12)[C@H]3C[C@H](O)[C@@H](CO[P](O)(O)=O)O3      ? "DNA LINKING"       
"C9 H14 N3 O7 P"  307.197 DC  y "2'-DEOXYCYTIDINE-5'-MONOPHOSPHATE"  NC1=NC(=O)N(C=C1)[C@H]2C[C@H](O)[C@@H](CO[P](O)(O)=O)O2     ? "DNA LINKING"       
"C10 H14 N5 O7 P" 347.221 DG  y "2'-DEOXYGUANOSINE-5'-MONOPHOSPHATE" NC1=Nc2n(cnc2C(=O)N1)[C@H]3C[C@H](O)[C@@H](CO[P](O)(O)=O)O3 ? "DNA LINKING"       
"C10 H15 N2 O8 P" 322.208 DT  y "THYMIDINE-5'-MONOPHOSPHATE"         CC1=CN([C@H]2C[C@H](O)[C@@H](CO[P](O)(O)=O)O2)C(=O)NC1=O    ? "DNA LINKING"       
"C5 H10 N2 O3"    146.144 GLN y GLUTAMINE                            N[C@@H](CCC(N)=O)C(O)=O                                     ? "L-PEPTIDE LINKING" 
"C5 H9 N O4"      147.129 GLU y "GLUTAMIC ACID"                      N[C@@H](CCC(O)=O)C(O)=O                                     ? "L-PEPTIDE LINKING" 
"C2 H5 N O2"      75.067  GLY y GLYCINE                              NCC(O)=O                                                    ? "PEPTIDE LINKING"   
"C6 H10 N3 O2"    156.162 HIS y HISTIDINE                            N[C@@H](Cc1c[nH]c[nH+]1)C(O)=O                              ? "L-PEPTIDE LINKING" 
"C6 H13 N O2"     131.173 ILE y ISOLEUCINE                           CC[C@H](C)[C@H](N)C(O)=O                                    ? "L-PEPTIDE LINKING" 
"C6 H13 N O2"     131.173 LEU y LEUCINE                              CC(C)C[C@H](N)C(O)=O                                        ? "L-PEPTIDE LINKING" 
"C6 H15 N2 O2"    147.195 LYS y LYSINE                               N[C@@H](CCCC[NH3+])C(O)=O                                   ? "L-PEPTIDE LINKING" 
"C5 H11 N O2 S"   149.211 MET y METHIONINE                           CSCC[C@H](N)C(O)=O                                          ? "L-PEPTIDE LINKING" 
"C9 H11 N O2"     165.189 PHE y PHENYLALANINE                        N[C@@H](Cc1ccccc1)C(O)=O                                    ? "L-PEPTIDE LINKING" 
"C5 H9 N O2"      115.130 PRO y PROLINE                              OC(=O)[C@@H]1CCCN1                                          ? "L-PEPTIDE LINKING" 
"C3 H7 N O3"      105.093 SER y SERINE                               N[C@@H](CO)C(O)=O                                           ? "L-PEPTIDE LINKING" 
"C4 H9 N O3"      119.119 THR y THREONINE                            C[C@@H](O)[C@H](N)C(O)=O                                    ? "L-PEPTIDE LINKING" 
"C11 H12 N2 O2"   204.225 TRP y TRYPTOPHAN                           N[C@@H](Cc1c[nH]c2ccccc12)C(O)=O                            ? "L-PEPTIDE LINKING" 
"C9 H11 N O3"     181.189 TYR y TYROSINE                             N[C@@H](Cc1ccc(O)cc1)C(O)=O                                 ? "L-PEPTIDE LINKING" 
"C5 H11 N O2"     117.146 VAL y VALINE                               CC(C)[C@H](N)C(O)=O                                         ? "L-PEPTIDE LINKING" 
#
_citation.book_publisher          ?
_citation.country                 UK
_citation.id                      primary
_citation.journal_full            Nature
_citation.journal_id_ASTM         NATUAS
_citation.journal_id_CSD          0006
_citation.journal_id_ISSN         0028-0836
_citation.journal_volume          ?
_citation.page_first              ?
_citation.page_last               ?
_citation.pdbx_database_id_DOI    ?
_citation.pdbx_database_id_PubMed ?
_citation.title                   "Accurate structure prediction of biomolecular interactions with AlphaFold 3"
_citation.year                    2024
#
loop_
_citation_author.citation_id
_citation_author.name
_citation_author.ordinal
primary "Google DeepMind" 1 
primary "Isomorphic Labs" 2 
#
loop_
_entity.id
_entity.pdbx_description
_entity.type
1 . polymer 
2 . polymer 
3 . polymer 
4 . polymer 
5 . polymer 
#
loop_
_entity_poly.entity_id
_entity_poly.pdbx_strand_id
_entity_poly.type
1 A polypeptide(L)          
2 B polypeptide(L)          
3 C polypeptide(L)          
4 D polydeoxyribonucleotide 
5 E polydeoxyribonucleotide 
#
loop_
_entity_poly_seq.entity_id
_entity_poly_seq.hetero
_entity_poly_seq.mon_id
_entity_poly_seq.num
1 n MET 1   
1 n PRO 2   
1 n ARG 3   
1 n CYS 4   
1 n ASN 5   
1 n LYS 6   
1 n CYS 7   
1 n LEU 8   
1 n SER 9   
1 n GLU 10  
1 n ASN 11  
1 n ASP 12  
1 n SER 13  
1 n ALA 14  
1 n SER 15  
1 n GLU 16  
1 n ASP 17  
1 n ARG 18  
1 n HIS 19  
1 n TRP 20  
1 n HIS 21  
1 n ARG 22  
1 n THR 23  
1 n ALA 24  
1 n THR 25  
1 n LEU 26  
1 n PHE 27  
1 n MET 28  
1 n ASN 29  
1 n CYS 30  
1 n VAL 31  
1 n SER 32  
1 n ASN 33  
1 n GLY 34  
1 n THR 35  
1 n VAL 36  
1 n TYR 37  
1 n GLU 38  
1 n GLU 39  
1 n ALA 40  
1 n VAL 41  
1 n GLY 42  
1 n ARG 43  
1 n GLU 44  
1 n GLY 45  
1 n CYS 46  
1 n TRP 47  
1 n ALA 48  
1 n ARG 49  
1 n LEU 50  
1 n CYS 51  
1 n ASP 52  
1 n GLY 53  
1 n CYS 54  
1 n CYS 55  
1 n THR 56  
1 n VAL 57  
1 n PRO 58  
1 n SER 59  
1 n VAL 60  
1 n VAL 61  
1 n TYR 62  
1 n CYS 63  
1 n ARG 64  
1 n ALA 65  
1 n ASP 66  
1 n SER 67  
1 n ALA 68  
1 n TYR 69  
1 n LEU 70  
1 n CYS 71  
1 n ALA 72  
1 n SER 73  
1 n CYS 74  
1 n ASP 75  
1 n ALA 76  
1 n GLN 77  
1 n ILE 78  
1 n HIS 79  
1 n ALA 80  
1 n ALA 81  
1 n ASN 82  
1 n ARG 83  
1 n VAL 84  
1 n ALA 85  
1 n SER 86  
1 n ARG 87  
1 n HIS 88  
1 n GLU 89  
1 n ARG 90  
1 n VAL 91  
1 n LEU 92  
1 n LEU 93  
1 n SER 94  
1 n GLU 95  
1 n ALA 96  
1 n TYR 97  
1 n LYS 98  
1 n HIS 99  
1 n ALA 100 
1 n PRO 101 
1 n VAL 102 
1 n MET 103 
1 n LEU 104 
1 n ASP 105 
1 n CYS 106 
1 n HIS 107 
1 n ALA 108 
1 n ASP 109 
1 n ALA 110 
1 n ALA 111 
1 n ALA 112 
1 n LEU 113 
1 n CYS 114 
1 n ALA 115 
1 n ALA 116 
1 n TYR 117 
1 n GLU 118 
1 n ALA 119 
1 n GLN 120 
1 n VAL 121 
1 n HIS 122 
1 n TYR 123 
1 n ALA 124 
1 n ASN 125 
1 n LEU 126 
1 n LEU 127 
1 n THR 128 
1 n VAL 129 
1 n MET 130 
1 n HIS 131 
1 n GLN 132 
1 n ARG 133 
1 n MET 134 
1 n PRO 135 
1 n VAL 136 
1 n VAL 137 
1 n SER 138 
1 n HIS 139 
1 n PRO 140 
1 n ALA 141 
1 n VAL 142 
1 n ALA 143 
1 n ILE 144 
1 n PRO 145 
1 n PRO 146 
1 n VAL 147 
1 n SER 148 
1 n LEU 149 
1 n PHE 150 
1 n ALA 151 
1 n GLU 152 
1 n ALA 153 
1 n GLU 154 
1 n ALA 155 
1 n THR 156 
1 n ALA 157 
1 n PRO 158 
1 n VAL 159 
1 n LEU 160 
1 n GLY 161 
1 n ARG 162 
1 n LYS 163 
1 n GLU 164 
1 n GLU 165 
1 n ASP 166 
1 n THR 167 
1 n SER 168 
1 n TRP 169 
1 n LEU 170 
1 n LEU 171 
1 n LEU 172 
1 n SER 173 
1 n LYS 174 
1 n ASP 175 
1 n SER 176 
1 n ASP 177 
1 n ASN 178 
1 n HIS 179 
1 n ASN 180 
1 n ARG 181 
1 n SER 182 
1 n GLY 183 
1 n ASN 184 
1 n ASN 185 
1 n SER 186 
1 n SER 187 
1 n THR 188 
1 n SER 189 
1 n SER 190 
1 n SER 191 
1 n SER 192 
1 n GLN 193 
1 n TYR 194 
1 n PHE 195 
1 n GLY 196 
1 n GLU 197 
1 n VAL 198 
1 n ASP 199 
1 n GLN 200 
1 n TYR 201 
1 n PHE 202 
1 n ASP 203 
1 n LEU 204 
1 n VAL 205 
1 n GLY 206 
1 n TYR 207 
1 n ASN 208 
1 n SER 209 
1 n TYR 210 
1 n TYR 211 
1 n ASP 212 
1 n SER 213 
1 n HIS 214 
1 n MET 215 
1 n SER 216 
1 n ASN 217 
1 n GLN 218 
1 n GLU 219 
1 n GLN 220 
1 n TYR 221 
1 n VAL 222 
1 n MET 223 
1 n GLN 224 
1 n GLU 225 
1 n GLN 226 
1 n GLN 227 
1 n HIS 228 
1 n LEU 229 
1 n GLN 230 
1 n GLN 231 
1 n MET 232 
1 n GLN 233 
1 n LYS 234 
1 n GLU 235 
1 n TYR 236 
1 n ALA 237 
1 n GLU 238 
1 n GLN 239 
1 n GLN 240 
1 n MET 241 
1 n GLN 242 
1 n LYS 243 
1 n GLU 244 
1 n TYR 245 
1 n VAL 246 
1 n GLU 247 
1 n ASN 248 
1 n GLU 249 
1 n GLY 250 
1 n SER 251 
1 n GLU 252 
1 n CYS 253 
1 n ILE 254 
1 n VAL 255 
1 n PRO 256 
1 n SER 257 
1 n GLN 258 
1 n SER 259 
1 n THR 260 
1 n ILE 261 
1 n VAL 262 
1 n ARG 263 
1 n ARG 264 
1 n PRO 265 
1 n HIS 266 
1 n GLN 267 
1 n SER 268 
1 n GLY 269 
1 n TYR 270 
1 n ALA 271 
1 n PRO 272 
1 n LEU 273 
1 n VAL 274 
1 n GLY 275 
1 n ALA 276 
1 n GLU 277 
1 n GLN 278 
1 n ALA 279 
1 n ALA 280 
1 n SER 281 
1 n ALA 282 
1 n THR 283 
1 n ALA 284 
1 n GLY 285 
1 n ALA 286 
1 n SER 287 
1 n ALA 288 
1 n TYR 289 
1 n THR 290 
1 n ASP 291 
1 n SER 292 
1 n VAL 293 
1 n ASN 294 
1 n ASN 295 
1 n SER 296 
1 n ILE 297 
1 n SER 298 
1 n PHE 299 
1 n SER 300 
1 n MET 301 
1 n GLU 302 
1 n ALA 303 
1 n GLY 304 
1 n ILE 305 
1 n VAL 306 
1 n PRO 307 
1 n ASP 308 
1 n ASN 309 
1 n THR 310 
1 n VAL 311 
1 n GLN 312 
1 n SER 313 
1 n SER 314 
1 n ILE 315 
1 n LEU 316 
1 n ARG 317 
1 n PRO 318 
1 n ALA 319 
1 n GLY 320 
1 n ALA 321 
1 n ILE 322 
1 n GLY 323 
1 n LEU 324 
1 n PHE 325 
1 n SER 326 
1 n SER 327 
1 n PRO 328 
1 n SER 329 
1 n LEU 330 
1 n GLN 331 
1 n THR 332 
1 n PRO 333 
1 n LEU 334 
1 n HIS 335 
1 n PHE 336 
1 n SER 337 
1 n SER 338 
1 n LYS 339 
1 n GLU 340 
1 n ARG 341 
1 n GLU 342 
1 n ALA 343 
1 n ARG 344 
1 n VAL 345 
1 n LEU 346 
1 n ARG 347 
1 n TYR 348 
1 n LYS 349 
1 n GLU 350 
1 n LYS 351 
1 n LYS 352 
1 n LYS 353 
1 n SER 354 
1 n ARG 355 
1 n LYS 356 
1 n PHE 357 
1 n GLU 358 
1 n LYS 359 
1 n THR 360 
1 n THR 361 
1 n ARG 362 
1 n TYR 363 
1 n ALA 364 
1 n THR 365 
1 n ARG 366 
1 n LYS 367 
1 n ALA 368 
1 n TYR 369 
1 n ALA 370 
1 n GLU 371 
1 n ALA 372 
1 n ARG 373 
1 n PRO 374 
1 n ARG 375 
1 n ILE 376 
1 n LYS 377 
1 n GLY 378 
1 n ARG 379 
1 n PHE 380 
1 n ALA 381 
1 n LYS 382 
1 n ARG 383 
1 n SER 384 
1 n ASP 385 
1 n ALA 386 
1 n GLU 387 
1 n MET 388 
1 n GLU 389 
1 n VAL 390 
1 n ASP 391 
1 n GLN 392 
1 n THR 393 
1 n PHE 394 
1 n SER 395 
1 n THR 396 
1 n ALA 397 
1 n ALA 398 
1 n LEU 399 
1 n SER 400 
1 n ASP 401 
1 n SER 402 
1 n SER 403 
1 n TYR 404 
1 n SER 405 
1 n THR 406 
1 n VAL 407 
1 n PRO 408 
1 n TRP 409 
1 n PHE 410 
2 n LEU 1   
2 n SER 2   
2 n SER 3   
2 n PRO 4   
2 n ARG 5   
2 n GLU 6   
2 n GLN 7   
2 n ASP 8   
2 n ARG 9   
2 n PHE 10  
2 n LEU 11  
2 n PRO 12  
2 n ILE 13  
2 n ALA 14  
2 n ASN 15  
2 n VAL 16  
2 n SER 17  
2 n ARG 18  
2 n ILE 19  
2 n MET 20  
2 n LYS 21  
2 n LYS 22  
2 n ALA 23  
2 n LEU 24  
2 n PRO 25  
2 n ALA 26  
2 n ASN 27  
2 n ALA 28  
2 n LYS 29  
2 n ILE 30  
2 n SER 31  
2 n LYS 32  
2 n ASP 33  
2 n ALA 34  
2 n LYS 35  
2 n GLU 36  
2 n THR 37  
2 n VAL 38  
2 n GLN 39  
2 n GLU 40  
2 n CYS 41  
2 n VAL 42  
2 n SER 43  
2 n GLU 44  
2 n PHE 45  
2 n ILE 46  
2 n SER 47  
2 n PHE 48  
2 n ILE 49  
2 n THR 50  
2 n GLY 51  
2 n GLU 52  
2 n ALA 53  
2 n SER 54  
2 n ASP 55  
2 n LYS 56  
2 n CYS 57  
2 n GLN 58  
2 n ARG 59  
2 n GLU 60  
2 n LYS 61  
2 n ARG 62  
2 n LYS 63  
2 n THR 64  
2 n ILE 65  
2 n ASN 66  
2 n GLY 67  
2 n ASP 68  
2 n ASP 69  
2 n LEU 70  
2 n LEU 71  
2 n TRP 72  
2 n ALA 73  
2 n MET 74  
2 n THR 75  
2 n THR 76  
2 n LEU 77  
2 n GLY 78  
2 n PHE 79  
2 n GLU 80  
2 n ASP 81  
2 n TYR 82  
2 n VAL 83  
2 n GLU 84  
2 n PRO 85  
2 n LEU 86  
2 n LYS 87  
2 n TYR 88  
2 n TYR 89  
2 n LEU 90  
2 n HIS 91  
2 n LYS 92  
2 n PHE 93  
2 n ARG 94  
2 n GLU 95  
3 n ASN 1   
3 n SER 2   
3 n PHE 3   
3 n HIS 4   
3 n LEU 5   
3 n LYS 6   
3 n GLN 7   
3 n CYS 8   
3 n VAL 9   
3 n LYS 10  
3 n ARG 11  
3 n TYR 12  
3 n SER 13  
3 n SER 14  
3 n PHE 15  
3 n ASP 16  
3 n PHE 17  
3 n LEU 18  
3 n THR 19  
3 n GLU 20  
3 n ILE 21  
3 n VAL 22  
3 n ASN 23  
3 n LYS 24  
3 n VAL 25  
3 n PRO 26  
3 n ASP 27  
3 n LEU 28  
3 n GLY 29  
3 n GLY 30  
3 n GLY 31  
3 n GLU 32  
3 n SER 33  
3 n CYS 34  
3 n GLY 35  
3 n ASP 36  
3 n GLU 37  
3 n ARG 38  
3 n GLY 39  
3 n LEU 40  
3 n PRO 41  
3 n ARG 42  
3 n ARG 43  
3 n ARG 44  
3 n LYS 45  
3 n PHE 46  
3 n SER 47  
3 n ASN 48  
3 n GLY 49  
3 n SER 50  
3 n ASP 51  
3 n PRO 52  
3 n GLU 53  
3 n ASN 54  
3 n GLU 55  
3 n GLU 56  
3 n PRO 57  
3 n ARG 58  
3 n SER 59  
3 n SER 60  
3 n LYS 61  
3 n MET 62  
3 n PRO 63  
3 n ILE 64  
3 n ARG 65  
3 n ASN 66  
3 n LEU 67  
3 n ASN 68  
3 n THR 69  
3 n SER 70  
3 n PRO 71  
3 n ARG 72  
3 n GLY 73  
3 n ARG 74  
3 n GLY 75  
3 n ARG 76  
3 n GLY 77  
3 n ARG 78  
3 n GLY 79  
3 n ARG 80  
3 n GLY 81  
3 n ARG 82  
3 n GLY 83  
3 n ARG 84  
3 n PRO 85  
3 n PRO 86  
3 n THR 87  
3 n LYS 88  
3 n ARG 89  
3 n LYS 90  
3 n GLU 91  
3 n ILE 92  
3 n GLY 93  
3 n TYR 94  
3 n VAL 95  
3 n GLN 96  
3 n PHE 97  
3 n GLU 98  
3 n ASP 99  
3 n GLU 100 
3 n SER 101 
3 n SER 102 
3 n MET 103 
3 n PHE 104 
3 n ALA 105 
3 n GLU 106 
3 n GLN 107 
3 n SER 108 
3 n GLU 109 
3 n PRO 110 
3 n LEU 111 
3 n PRO 112 
3 n GLY 113 
3 n ASP 114 
3 n GLU 115 
3 n ILE 116 
3 n VAL 117 
3 n PRO 118 
3 n GLU 119 
3 n THR 120 
3 n ASN 121 
3 n ARG 122 
3 n GLY 123 
3 n ASN 124 
3 n GLU 125 
3 n SER 126 
3 n ILE 127 
3 n PRO 128 
3 n GLN 129 
3 n SER 130 
3 n SER 131 
3 n HIS 132 
3 n PRO 133 
3 n VAL 134 
3 n ALA 135 
3 n GLU 136 
3 n ALA 137 
3 n PRO 138 
3 n SER 139 
3 n ALA 140 
3 n ALA 141 
3 n THR 142 
3 n PRO 143 
3 n ALA 144 
3 n VAL 145 
3 n THR 146 
3 n SER 147 
3 n LYS 148 
3 n VAL 149 
3 n GLU 150 
3 n GLU 151 
3 n ALA 152 
4 n DC  1   
4 n DA  2   
4 n DC  3   
4 n DG  4   
4 n DC  5   
4 n DA  6   
4 n DC  7   
4 n DC  8   
4 n DA  9   
4 n DG  10  
4 n DA  11  
4 n DC  12  
4 n DC  13  
4 n DA  14  
4 n DC  15  
4 n DA  16  
4 n DC  17  
4 n DC  18  
4 n DA  19  
4 n DG  20  
4 n DA  21  
4 n DA  22  
4 n DA  23  
4 n DC  24  
4 n DA  25  
4 n DA  26  
4 n DA  27  
4 n DC  28  
4 n DA  29  
4 n DA  30  
4 n DA  31  
5 n DT  1   
5 n DT  2   
5 n DT  3   
5 n DG  4   
5 n DT  5   
5 n DT  6   
5 n DT  7   
5 n DG  8   
5 n DT  9   
5 n DT  10  
5 n DT  11  
5 n DC  12  
5 n DT  13  
5 n DG  14  
5 n DG  15  
5 n DT  16  
5 n DG  17  
5 n DT  18  
5 n DG  19  
5 n DG  20  
5 n DT  21  
5 n DC  22  
5 n DT  23  
5 n DG  24  
5 n DG  25  
5 n DT  26  
5 n DG  27  
5 n DC  28  
5 n DG  29  
5 n DT  30  
5 n DG  31  
#
_ma_data.content_type "model coordinates"
_ma_data.id           1
_ma_data.name         Model
#
_ma_model_list.data_id          1
_ma_model_list.model_group_id   1
_ma_model_list.model_group_name "AlphaFold-beta-20231127 (927599d6-1efe-4fa9-85d2-a29f909d212e @ 2024-12-02 02:17:21)"
_ma_model_list.model_id         1
_ma_model_list.model_name       "Top ranked model"
_ma_model_list.model_type       "Ab initio model"
_ma_model_list.ordinal_id       1
#
loop_
_ma_protocol_step.method_type
_ma_protocol_step.ordinal_id
_ma_protocol_step.protocol_id
_ma_protocol_step.step_id
"coevolution MSA" 1 1 1 
"template search" 2 1 2 
modeling          3 1 3 
#
loop_
_ma_qa_metric.id
_ma_qa_metric.mode
_ma_qa_metric.name
_ma_qa_metric.software_group_id
_ma_qa_metric.type
1 global pLDDT 1 pLDDT 
2 local  pLDDT 1 pLDDT 
#
_ma_qa_metric_global.metric_id    1
_ma_qa_metric_global.metric_value 58.18
_ma_qa_metric_global.model_id     1
_ma_qa_metric_global.ordinal_id   1
#
_ma_software_group.group_id    1
_ma_software_group.ordinal_id  1
_ma_software_group.software_id 1
#
loop_
_ma_target_entity.data_id
_ma_target_entity.entity_id
_ma_target_entity.origin
1 1 . 
1 2 . 
1 3 . 
1 4 . 
1 5 . 
#
loop_
_ma_target_entity_instance.asym_id
_ma_target_entity_instance.details
_ma_target_entity_instance.entity_id
A . 1 
B . 2 
C . 3 
D . 4 
E . 5 
#
loop_
_pdbx_data_usage.details
_pdbx_data_usage.id
_pdbx_data_usage.type
_pdbx_data_usage.url
;NON-COMMERCIAL USE ONLY, BY USING THIS FILE YOU AGREE TO THE TERMS OF USE FOUND
AT alphafoldserver.com/output-terms.
;
1 license    ? 
;THE INFORMATION IS NOT INTENDED FOR, HAS NOT BEEN VALIDATED FOR, AND IS NOT
APPROVED FOR CLINICAL USE. IT SHOULD NOT BE USED FOR CLINICAL PURPOSE OR RELIED
ON FOR MEDICAL OR OTHER PROFESSIONAL ADVICE. IT IS THEORETICAL MODELLING ONLY
AND CAUTION SHOULD BE EXERCISED IN ITS USE. IT IS PROVIDED "AS-IS" WITHOUT ANY
WARRANTY OF ANY KIND, WHETHER EXPRESSED OR IMPLIED. NO WARRANTY IS GIVEN THAT
USE OF THE INFORMATION SHALL NOT INFRINGE THE RIGHTS OF ANY THIRD PARTY.
;
2 disclaimer ? 
#
loop_
_pdbx_poly_seq_scheme.asym_id
_pdbx_poly_seq_scheme.auth_seq_num
_pdbx_poly_seq_scheme.entity_id
_pdbx_poly_seq_scheme.hetero
_pdbx_poly_seq_scheme.mon_id
_pdbx_poly_seq_scheme.pdb_ins_code
_pdbx_poly_seq_scheme.pdb_seq_num
_pdbx_poly_seq_scheme.pdb_strand_id
_pdbx_poly_seq_scheme.seq_id
A 1   1 n MET . 1   A 1   
A 2   1 n PRO . 2   A 2   
A 3   1 n ARG . 3   A 3   
A 4   1 n CYS . 4   A 4   
A 5   1 n ASN . 5   A 5   
A 6   1 n LYS . 6   A 6   
A 7   1 n CYS . 7   A 7   
A 8   1 n LEU . 8   A 8   
A 9   1 n SER . 9   A 9   
A 10  1 n GLU . 10  A 10  
A 11  1 n ASN . 11  A 11  
A 12  1 n ASP . 12  A 12  
A 13  1 n SER . 13  A 13  
A 14  1 n ALA . 14  A 14  
A 15  1 n SER . 15  A 15  
A 16  1 n GLU . 16  A 16  
A 17  1 n ASP . 17  A 17  
A 18  1 n ARG . 18  A 18  
A 19  1 n HIS . 19  A 19  
A 20  1 n TRP . 20  A 20  
A 21  1 n HIS . 21  A 21  
A 22  1 n ARG . 22  A 22  
A 23  1 n THR . 23  A 23  
A 24  1 n ALA . 24  A 24  
A 25  1 n THR . 25  A 25  
A 26  1 n LEU . 26  A 26  
A 27  1 n PHE . 27  A 27  
A 28  1 n MET . 28  A 28  
A 29  1 n ASN . 29  A 29  
A 30  1 n CYS . 30  A 30  
A 31  1 n VAL . 31  A 31  
A 32  1 n SER . 32  A 32  
A 33  1 n ASN . 33  A 33  
A 34  1 n GLY . 34  A 34  
A 35  1 n THR . 35  A 35  
A 36  1 n VAL . 36  A 36  
A 37  1 n TYR . 37  A 37  
A 38  1 n GLU . 38  A 38  
A 39  1 n GLU . 39  A 39  
A 40  1 n ALA . 40  A 40  
A 41  1 n VAL . 41  A 41  
A 42  1 n GLY . 42  A 42  
A 43  1 n ARG . 43  A 43  
A 44  1 n GLU . 44  A 44  
A 45  1 n GLY . 45  A 45  
A 46  1 n CYS . 46  A 46  
A 47  1 n TRP . 47  A 47  
A 48  1 n ALA . 48  A 48  
A 49  1 n ARG . 49  A 49  
A 50  1 n LEU . 50  A 50  
A 51  1 n CYS . 51  A 51  
A 52  1 n ASP . 52  A 52  
A 53  1 n GLY . 53  A 53  
A 54  1 n CYS . 54  A 54  
A 55  1 n CYS . 55  A 55  
A 56  1 n THR . 56  A 56  
A 57  1 n VAL . 57  A 57  
A 58  1 n PRO . 58  A 58  
A 59  1 n SER . 59  A 59  
A 60  1 n VAL . 60  A 60  
A 61  1 n VAL . 61  A 61  
A 62  1 n TYR . 62  A 62  
A 63  1 n CYS . 63  A 63  
A 64  1 n ARG . 64  A 64  
A 65  1 n ALA . 65  A 65  
A 66  1 n ASP . 66  A 66  
A 67  1 n SER . 67  A 67  
A 68  1 n ALA . 68  A 68  
A 69  1 n TYR . 69  A 69  
A 70  1 n LEU . 70  A 70  
A 71  1 n CYS . 71  A 71  
A 72  1 n ALA . 72  A 72  
A 73  1 n SER . 73  A 73  
A 74  1 n CYS . 74  A 74  
A 75  1 n ASP . 75  A 75  
A 76  1 n ALA . 76  A 76  
A 77  1 n GLN . 77  A 77  
A 78  1 n ILE . 78  A 78  
A 79  1 n HIS . 79  A 79  
A 80  1 n ALA . 80  A 80  
A 81  1 n ALA . 81  A 81  
A 82  1 n ASN . 82  A 82  
A 83  1 n ARG . 83  A 83  
A 84  1 n VAL . 84  A 84  
A 85  1 n ALA . 85  A 85  
A 86  1 n SER . 86  A 86  
A 87  1 n ARG . 87  A 87  
A 88  1 n HIS . 88  A 88  
A 89  1 n GLU . 89  A 89  
A 90  1 n ARG . 90  A 90  
A 91  1 n VAL . 91  A 91  
A 92  1 n LEU . 92  A 92  
A 93  1 n LEU . 93  A 93  
A 94  1 n SER . 94  A 94  
A 95  1 n GLU . 95  A 95  
A 96  1 n ALA . 96  A 96  
A 97  1 n TYR . 97  A 97  
A 98  1 n LYS . 98  A 98  
A 99  1 n HIS . 99  A 99  
A 100 1 n ALA . 100 A 100 
A 101 1 n PRO . 101 A 101 
A 102 1 n VAL . 102 A 102 
A 103 1 n MET . 103 A 103 
A 104 1 n LEU . 104 A 104 
A 105 1 n ASP . 105 A 105 
A 106 1 n CYS . 106 A 106 
A 107 1 n HIS . 107 A 107 
A 108 1 n ALA . 108 A 108 
A 109 1 n ASP . 109 A 109 
A 110 1 n ALA . 110 A 110 
A 111 1 n ALA . 111 A 111 
A 112 1 n ALA . 112 A 112 
A 113 1 n LEU . 113 A 113 
A 114 1 n CYS . 114 A 114 
A 115 1 n ALA . 115 A 115 
A 116 1 n ALA . 116 A 116 
A 117 1 n TYR . 117 A 117 
A 118 1 n GLU . 118 A 118 
A 119 1 n ALA . 119 A 119 
A 120 1 n GLN . 120 A 120 
A 121 1 n VAL . 121 A 121 
A 122 1 n HIS . 122 A 122 
A 123 1 n TYR . 123 A 123 
A 124 1 n ALA . 124 A 124 
A 125 1 n ASN . 125 A 125 
A 126 1 n LEU . 126 A 126 
A 127 1 n LEU . 127 A 127 
A 128 1 n THR . 128 A 128 
A 129 1 n VAL . 129 A 129 
A 130 1 n MET . 130 A 130 
A 131 1 n HIS . 131 A 131 
A 132 1 n GLN . 132 A 132 
A 133 1 n ARG . 133 A 133 
A 134 1 n MET . 134 A 134 
A 135 1 n PRO . 135 A 135 
A 136 1 n VAL . 136 A 136 
A 137 1 n VAL . 137 A 137 
A 138 1 n SER . 138 A 138 
A 139 1 n HIS . 139 A 139 
A 140 1 n PRO . 140 A 140 
A 141 1 n ALA . 141 A 141 
A 142 1 n VAL . 142 A 142 
A 143 1 n ALA . 143 A 143 
A 144 1 n ILE . 144 A 144 
A 145 1 n PRO . 145 A 145 
A 146 1 n PRO . 146 A 146 
A 147 1 n VAL . 147 A 147 
A 148 1 n SER . 148 A 148 
A 149 1 n LEU . 149 A 149 
A 150 1 n PHE . 150 A 150 
A 151 1 n ALA . 151 A 151 
A 152 1 n GLU . 152 A 152 
A 153 1 n ALA . 153 A 153 
A 154 1 n GLU . 154 A 154 
A 155 1 n ALA . 155 A 155 
A 156 1 n THR . 156 A 156 
A 157 1 n ALA . 157 A 157 
A 158 1 n PRO . 158 A 158 
A 159 1 n VAL . 159 A 159 
A 160 1 n LEU . 160 A 160 
A 161 1 n GLY . 161 A 161 
A 162 1 n ARG . 162 A 162 
A 163 1 n LYS . 163 A 163 
A 164 1 n GLU . 164 A 164 
A 165 1 n GLU . 165 A 165 
A 166 1 n ASP . 166 A 166 
A 167 1 n THR . 167 A 167 
A 168 1 n SER . 168 A 168 
A 169 1 n TRP . 169 A 169 
A 170 1 n LEU . 170 A 170 
A 171 1 n LEU . 171 A 171 
A 172 1 n LEU . 172 A 172 
A 173 1 n SER . 173 A 173 
A 174 1 n LYS . 174 A 174 
A 175 1 n ASP . 175 A 175 
A 176 1 n SER . 176 A 176 
A 177 1 n ASP . 177 A 177 
A 178 1 n ASN . 178 A 178 
A 179 1 n HIS . 179 A 179 
A 180 1 n ASN . 180 A 180 
A 181 1 n ARG . 181 A 181 
A 182 1 n SER . 182 A 182 
A 183 1 n GLY . 183 A 183 
A 184 1 n ASN . 184 A 184 
A 185 1 n ASN . 185 A 185 
A 186 1 n SER . 186 A 186 
A 187 1 n SER . 187 A 187 
A 188 1 n THR . 188 A 188 
A 189 1 n SER . 189 A 189 
A 190 1 n SER . 190 A 190 
A 191 1 n SER . 191 A 191 
A 192 1 n SER . 192 A 192 
A 193 1 n GLN . 193 A 193 
A 194 1 n TYR . 194 A 194 
A 195 1 n PHE . 195 A 195 
A 196 1 n GLY . 196 A 196 
A 197 1 n GLU . 197 A 197 
A 198 1 n VAL . 198 A 198 
A 199 1 n ASP . 199 A 199 
A 200 1 n GLN . 200 A 200 
A 201 1 n TYR . 201 A 201 
A 202 1 n PHE . 202 A 202 
A 203 1 n ASP . 203 A 203 
A 204 1 n LEU . 204 A 204 
A 205 1 n VAL . 205 A 205 
A 206 1 n GLY . 206 A 206 
A 207 1 n TYR . 207 A 207 
A 208 1 n ASN . 208 A 208 
A 209 1 n SER . 209 A 209 
A 210 1 n TYR . 210 A 210 
A 211 1 n TYR . 211 A 211 
A 212 1 n ASP . 212 A 212 
A 213 1 n SER . 213 A 213 
A 214 1 n HIS . 214 A 214 
A 215 1 n MET . 215 A 215 
A 216 1 n SER . 216 A 216 
A 217 1 n ASN . 217 A 217 
A 218 1 n GLN . 218 A 218 
A 219 1 n GLU . 219 A 219 
A 220 1 n GLN . 220 A 220 
A 221 1 n TYR . 221 A 221 
A 222 1 n VAL . 222 A 222 
A 223 1 n MET . 223 A 223 
A 224 1 n GLN . 224 A 224 
A 225 1 n GLU . 225 A 225 
A 226 1 n GLN . 226 A 226 
A 227 1 n GLN . 227 A 227 
A 228 1 n HIS . 228 A 228 
A 229 1 n LEU . 229 A 229 
A 230 1 n GLN . 230 A 230 
A 231 1 n GLN . 231 A 231 
A 232 1 n MET . 232 A 232 
A 233 1 n GLN . 233 A 233 
A 234 1 n LYS . 234 A 234 
A 235 1 n GLU . 235 A 235 
A 236 1 n TYR . 236 A 236 
A 237 1 n ALA . 237 A 237 
A 238 1 n GLU . 238 A 238 
A 239 1 n GLN . 239 A 239 
A 240 1 n GLN . 240 A 240 
A 241 1 n MET . 241 A 241 
A 242 1 n GLN . 242 A 242 
A 243 1 n LYS . 243 A 243 
A 244 1 n GLU . 244 A 244 
A 245 1 n TYR . 245 A 245 
A 246 1 n VAL . 246 A 246 
A 247 1 n GLU . 247 A 247 
A 248 1 n ASN . 248 A 248 
A 249 1 n GLU . 249 A 249 
A 250 1 n GLY . 250 A 250 
A 251 1 n SER . 251 A 251 
A 252 1 n GLU . 252 A 252 
A 253 1 n CYS . 253 A 253 
A 254 1 n ILE . 254 A 254 
A 255 1 n VAL . 255 A 255 
A 256 1 n PRO . 256 A 256 
A 257 1 n SER . 257 A 257 
A 258 1 n GLN . 258 A 258 
A 259 1 n SER . 259 A 259 
A 260 1 n THR . 260 A 260 
A 261 1 n ILE . 261 A 261 
A 262 1 n VAL . 262 A 262 
A 263 1 n ARG . 263 A 263 
A 264 1 n ARG . 264 A 264 
A 265 1 n PRO . 265 A 265 
A 266 1 n HIS . 266 A 266 
A 267 1 n GLN . 267 A 267 
A 268 1 n SER . 268 A 268 
A 269 1 n GLY . 269 A 269 
A 270 1 n TYR . 270 A 270 
A 271 1 n ALA . 271 A 271 
A 272 1 n PRO . 272 A 272 
A 273 1 n LEU . 273 A 273 
A 274 1 n VAL . 274 A 274 
A 275 1 n GLY . 275 A 275 
A 276 1 n ALA . 276 A 276 
A 277 1 n GLU . 277 A 277 
A 278 1 n GLN . 278 A 278 
A 279 1 n ALA . 279 A 279 
A 280 1 n ALA . 280 A 280 
A 281 1 n SER . 281 A 281 
A 282 1 n ALA . 282 A 282 
A 283 1 n THR . 283 A 283 
A 284 1 n ALA . 284 A 284 
A 285 1 n GLY . 285 A 285 
A 286 1 n ALA . 286 A 286 
A 287 1 n SER . 287 A 287 
A 288 1 n ALA . 288 A 288 
A 289 1 n TYR . 289 A 289 
A 290 1 n THR . 290 A 290 
A 291 1 n ASP . 291 A 291 
A 292 1 n SER . 292 A 292 
A 293 1 n VAL . 293 A 293 
A 294 1 n ASN . 294 A 294 
A 295 1 n ASN . 295 A 295 
A 296 1 n SER . 296 A 296 
A 297 1 n ILE . 297 A 297 
A 298 1 n SER . 298 A 298 
A 299 1 n PHE . 299 A 299 
A 300 1 n SER . 300 A 300 
A 301 1 n MET . 301 A 301 
A 302 1 n GLU . 302 A 302 
A 303 1 n ALA . 303 A 303 
A 304 1 n GLY . 304 A 304 
A 305 1 n ILE . 305 A 305 
A 306 1 n VAL . 306 A 306 
A 307 1 n PRO . 307 A 307 
A 308 1 n ASP . 308 A 308 
A 309 1 n ASN . 309 A 309 
A 310 1 n THR . 310 A 310 
A 311 1 n VAL . 311 A 311 
A 312 1 n GLN . 312 A 312 
A 313 1 n SER . 313 A 313 
A 314 1 n SER . 314 A 314 
A 315 1 n ILE . 315 A 315 
A 316 1 n LEU . 316 A 316 
A 317 1 n ARG . 317 A 317 
A 318 1 n PRO . 318 A 318 
A 319 1 n ALA . 319 A 319 
A 320 1 n GLY . 320 A 320 
A 321 1 n ALA . 321 A 321 
A 322 1 n ILE . 322 A 322 
A 323 1 n GLY . 323 A 323 
A 324 1 n LEU . 324 A 324 
A 325 1 n PHE . 325 A 325 
A 326 1 n SER . 326 A 326 
A 327 1 n SER . 327 A 327 
A 328 1 n PRO . 328 A 328 
A 329 1 n SER . 329 A 329 
A 330 1 n LEU . 330 A 330 
A 331 1 n GLN . 331 A 331 
A 332 1 n THR . 332 A 332 
A 333 1 n PRO . 333 A 333 
A 334 1 n LEU . 334 A 334 
A 335 1 n HIS . 335 A 335 
A 336 1 n PHE . 336 A 336 
A 337 1 n SER . 337 A 337 
A 338 1 n SER . 338 A 338 
A 339 1 n LYS . 339 A 339 
A 340 1 n GLU . 340 A 340 
A 341 1 n ARG . 341 A 341 
A 342 1 n GLU . 342 A 342 
A 343 1 n ALA . 343 A 343 
A 344 1 n ARG . 344 A 344 
A 345 1 n VAL . 345 A 345 
A 346 1 n LEU . 346 A 346 
A 347 1 n ARG . 347 A 347 
A 348 1 n TYR . 348 A 348 
A 349 1 n LYS . 349 A 349 
A 350 1 n GLU . 350 A 350 
A 351 1 n LYS . 351 A 351 
A 352 1 n LYS . 352 A 352 
A 353 1 n LYS . 353 A 353 
A 354 1 n SER . 354 A 354 
A 355 1 n ARG . 355 A 355 
A 356 1 n LYS . 356 A 356 
A 357 1 n PHE . 357 A 357 
A 358 1 n GLU . 358 A 358 
A 359 1 n LYS . 359 A 359 
A 360 1 n THR . 360 A 360 
A 361 1 n THR . 361 A 361 
A 362 1 n ARG . 362 A 362 
A 363 1 n TYR . 363 A 363 
A 364 1 n ALA . 364 A 364 
A 365 1 n THR . 365 A 365 
A 366 1 n ARG . 366 A 366 
A 367 1 n LYS . 367 A 367 
A 368 1 n ALA . 368 A 368 
A 369 1 n TYR . 369 A 369 
A 370 1 n ALA . 370 A 370 
A 371 1 n GLU . 371 A 371 
A 372 1 n ALA . 372 A 372 
A 373 1 n ARG . 373 A 373 
A 374 1 n PRO . 374 A 374 
A 375 1 n ARG . 375 A 375 
A 376 1 n ILE . 376 A 376 
A 377 1 n LYS . 377 A 377 
A 378 1 n GLY . 378 A 378 
A 379 1 n ARG . 379 A 379 
A 380 1 n PHE . 380 A 380 
A 381 1 n ALA . 381 A 381 
A 382 1 n LYS . 382 A 382 
A 383 1 n ARG . 383 A 383 
A 384 1 n SER . 384 A 384 
A 385 1 n ASP . 385 A 385 
A 386 1 n ALA . 386 A 386 
A 387 1 n GLU . 387 A 387 
A 388 1 n MET . 388 A 388 
A 389 1 n GLU . 389 A 389 
A 390 1 n VAL . 390 A 390 
A 391 1 n ASP . 391 A 391 
A 392 1 n GLN . 392 A 392 
A 393 1 n THR . 393 A 393 
A 394 1 n PHE . 394 A 394 
A 395 1 n SER . 395 A 395 
A 396 1 n THR . 396 A 396 
A 397 1 n ALA . 397 A 397 
A 398 1 n ALA . 398 A 398 
A 399 1 n LEU . 399 A 399 
A 400 1 n SER . 400 A 400 
A 401 1 n ASP . 401 A 401 
A 402 1 n SER . 402 A 402 
A 403 1 n SER . 403 A 403 
A 404 1 n TYR . 404 A 404 
A 405 1 n SER . 405 A 405 
A 406 1 n THR . 406 A 406 
A 407 1 n VAL . 407 A 407 
A 408 1 n PRO . 408 A 408 
A 409 1 n TRP . 409 A 409 
A 410 1 n PHE . 410 A 410 
B 1   2 n LEU . 1   B 1   
B 2   2 n SER . 2   B 2   
B 3   2 n SER . 3   B 3   
B 4   2 n PRO . 4   B 4   
B 5   2 n ARG . 5   B 5   
B 6   2 n GLU . 6   B 6   
B 7   2 n GLN . 7   B 7   
B 8   2 n ASP . 8   B 8   
B 9   2 n ARG . 9   B 9   
B 10  2 n PHE . 10  B 10  
B 11  2 n LEU . 11  B 11  
B 12  2 n PRO . 12  B 12  
B 13  2 n ILE . 13  B 13  
B 14  2 n ALA . 14  B 14  
B 15  2 n ASN . 15  B 15  
B 16  2 n VAL . 16  B 16  
B 17  2 n SER . 17  B 17  
B 18  2 n ARG . 18  B 18  
B 19  2 n ILE . 19  B 19  
B 20  2 n MET . 20  B 20  
B 21  2 n LYS . 21  B 21  
B 22  2 n LYS . 22  B 22  
B 23  2 n ALA . 23  B 23  
B 24  2 n LEU . 24  B 24  
B 25  2 n PRO . 25  B 25  
B 26  2 n ALA . 26  B 26  
B 27  2 n ASN . 27  B 27  
B 28  2 n ALA . 28  B 28  
B 29  2 n LYS . 29  B 29  
B 30  2 n ILE . 30  B 30  
B 31  2 n SER . 31  B 31  
B 32  2 n LYS . 32  B 32  
B 33  2 n ASP . 33  B 33  
B 34  2 n ALA . 34  B 34  
B 35  2 n LYS . 35  B 35  
B 36  2 n GLU . 36  B 36  
B 37  2 n THR . 37  B 37  
B 38  2 n VAL . 38  B 38  
B 39  2 n GLN . 39  B 39  
B 40  2 n GLU . 40  B 40  
B 41  2 n CYS . 41  B 41  
B 42  2 n VAL . 42  B 42  
B 43  2 n SER . 43  B 43  
B 44  2 n GLU . 44  B 44  
B 45  2 n PHE . 45  B 45  
B 46  2 n ILE . 46  B 46  
B 47  2 n SER . 47  B 47  
B 48  2 n PHE . 48  B 48  
B 49  2 n ILE . 49  B 49  
B 50  2 n THR . 50  B 50  
B 51  2 n GLY . 51  B 51  
B 52  2 n GLU . 52  B 52  
B 53  2 n ALA . 53  B 53  
B 54  2 n SER . 54  B 54  
B 55  2 n ASP . 55  B 55  
B 56  2 n LYS . 56  B 56  
B 57  2 n CYS . 57  B 57  
B 58  2 n GLN . 58  B 58  
B 59  2 n ARG . 59  B 59  
B 60  2 n GLU . 60  B 60  
B 61  2 n LYS . 61  B 61  
B 62  2 n ARG . 62  B 62  
B 63  2 n LYS . 63  B 63  
B 64  2 n THR . 64  B 64  
B 65  2 n ILE . 65  B 65  
B 66  2 n ASN . 66  B 66  
B 67  2 n GLY . 67  B 67  
B 68  2 n ASP . 68  B 68  
B 69  2 n ASP . 69  B 69  
B 70  2 n LEU . 70  B 70  
B 71  2 n LEU . 71  B 71  
B 72  2 n TRP . 72  B 72  
B 73  2 n ALA . 73  B 73  
B 74  2 n MET . 74  B 74  
B 75  2 n THR . 75  B 75  
B 76  2 n THR . 76  B 76  
B 77  2 n LEU . 77  B 77  
B 78  2 n GLY . 78  B 78  
B 79  2 n PHE . 79  B 79  
B 80  2 n GLU . 80  B 80  
B 81  2 n ASP . 81  B 81  
B 82  2 n TYR . 82  B 82  
B 83  2 n VAL . 83  B 83  
B 84  2 n GLU . 84  B 84  
B 85  2 n PRO . 85  B 85  
B 86  2 n LEU . 86  B 86  
B 87  2 n LYS . 87  B 87  
B 88  2 n TYR . 88  B 88  
B 89  2 n TYR . 89  B 89  
B 90  2 n LEU . 90  B 90  
B 91  2 n HIS . 91  B 91  
B 92  2 n LYS . 92  B 92  
B 93  2 n PHE . 93  B 93  
B 94  2 n ARG . 94  B 94  
B 95  2 n GLU . 95  B 95  
C 1   3 n ASN . 1   C 1   
C 2   3 n SER . 2   C 2   
C 3   3 n PHE . 3   C 3   
C 4   3 n HIS . 4   C 4   
C 5   3 n LEU . 5   C 5   
C 6   3 n LYS . 6   C 6   
C 7   3 n GLN . 7   C 7   
C 8   3 n CYS . 8   C 8   
C 9   3 n VAL . 9   C 9   
C 10  3 n LYS . 10  C 10  
C 11  3 n ARG . 11  C 11  
C 12  3 n TYR . 12  C 12  
C 13  3 n SER . 13  C 13  
C 14  3 n SER . 14  C 14  
C 15  3 n PHE . 15  C 15  
C 16  3 n ASP . 16  C 16  
C 17  3 n PHE . 17  C 17  
C 18  3 n LEU . 18  C 18  
C 19  3 n THR . 19  C 19  
C 20  3 n GLU . 20  C 20  
C 21  3 n ILE . 21  C 21  
C 22  3 n VAL . 22  C 22  
C 23  3 n ASN . 23  C 23  
C 24  3 n LYS . 24  C 24  
C 25  3 n VAL . 25  C 25  
C 26  3 n PRO . 26  C 26  
C 27  3 n ASP . 27  C 27  
C 28  3 n LEU . 28  C 28  
C 29  3 n GLY . 29  C 29  
C 30  3 n GLY . 30  C 30  
C 31  3 n GLY . 31  C 31  
C 32  3 n GLU . 32  C 32  
C 33  3 n SER . 33  C 33  
C 34  3 n CYS . 34  C 34  
C 35  3 n GLY . 35  C 35  
C 36  3 n ASP . 36  C 36  
C 37  3 n GLU . 37  C 37  
C 38  3 n ARG . 38  C 38  
C 39  3 n GLY . 39  C 39  
C 40  3 n LEU . 40  C 40  
C 41  3 n PRO . 41  C 41  
C 42  3 n ARG . 42  C 42  
C 43  3 n ARG . 43  C 43  
C 44  3 n ARG . 44  C 44  
C 45  3 n LYS . 45  C 45  
C 46  3 n PHE . 46  C 46  
C 47  3 n SER . 47  C 47  
C 48  3 n ASN . 48  C 48  
C 49  3 n GLY . 49  C 49  
C 50  3 n SER . 50  C 50  
C 51  3 n ASP . 51  C 51  
C 52  3 n PRO . 52  C 52  
C 53  3 n GLU . 53  C 53  
C 54  3 n ASN . 54  C 54  
C 55  3 n GLU . 55  C 55  
C 56  3 n GLU . 56  C 56  
C 57  3 n PRO . 57  C 57  
C 58  3 n ARG . 58  C 58  
C 59  3 n SER . 59  C 59  
C 60  3 n SER . 60  C 60  
C 61  3 n LYS . 61  C 61  
C 62  3 n MET . 62  C 62  
C 63  3 n PRO . 63  C 63  
C 64  3 n ILE . 64  C 64  
C 65  3 n ARG . 65  C 65  
C 66  3 n ASN . 66  C 66  
C 67  3 n LEU . 67  C 67  
C 68  3 n ASN . 68  C 68  
C 69  3 n THR . 69  C 69  
C 70  3 n SER . 70  C 70  
C 71  3 n PRO . 71  C 71  
C 72  3 n ARG . 72  C 72  
C 73  3 n GLY . 73  C 73  
C 74  3 n ARG . 74  C 74  
C 75  3 n GLY . 75  C 75  
C 76  3 n ARG . 76  C 76  
C 77  3 n GLY . 77  C 77  
C 78  3 n ARG . 78  C 78  
C 79  3 n GLY . 79  C 79  
C 80  3 n ARG . 80  C 80  
C 81  3 n GLY . 81  C 81  
C 82  3 n ARG . 82  C 82  
C 83  3 n GLY . 83  C 83  
C 84  3 n ARG . 84  C 84  
C 85  3 n PRO . 85  C 85  
C 86  3 n PRO . 86  C 86  
C 87  3 n THR . 87  C 87  
C 88  3 n LYS . 88  C 88  
C 89  3 n ARG . 89  C 89  
C 90  3 n LYS . 90  C 90  
C 91  3 n GLU . 91  C 91  
C 92  3 n ILE . 92  C 92  
C 93  3 n GLY . 93  C 93  
C 94  3 n TYR . 94  C 94  
C 95  3 n VAL . 95  C 95  
C 96  3 n GLN . 96  C 96  
C 97  3 n PHE . 97  C 97  
C 98  3 n GLU . 98  C 98  
C 99  3 n ASP . 99  C 99  
C 100 3 n GLU . 100 C 100 
C 101 3 n SER . 101 C 101 
C 102 3 n SER . 102 C 102 
C 103 3 n MET . 103 C 103 
C 104 3 n PHE . 104 C 104 
C 105 3 n ALA . 105 C 105 
C 106 3 n GLU . 106 C 106 
C 107 3 n GLN . 107 C 107 
C 108 3 n SER . 108 C 108 
C 109 3 n GLU . 109 C 109 
C 110 3 n PRO . 110 C 110 
C 111 3 n LEU . 111 C 111 
C 112 3 n PRO . 112 C 112 
C 113 3 n GLY . 113 C 113 
C 114 3 n ASP . 114 C 114 
C 115 3 n GLU . 115 C 115 
C 116 3 n ILE . 116 C 116 
C 117 3 n VAL . 117 C 117 
C 118 3 n PRO . 118 C 118 
C 119 3 n GLU . 119 C 119 
C 120 3 n THR . 120 C 120 
C 121 3 n ASN . 121 C 121 
C 122 3 n ARG . 122 C 122 
C 123 3 n GLY . 123 C 123 
C 124 3 n ASN . 124 C 124 
C 125 3 n GLU . 125 C 125 
C 126 3 n SER . 126 C 126 
C 127 3 n ILE . 127 C 127 
C 128 3 n PRO . 128 C 128 
C 129 3 n GLN . 129 C 129 
C 130 3 n SER . 130 C 130 
C 131 3 n SER . 131 C 131 
C 132 3 n HIS . 132 C 132 
C 133 3 n PRO . 133 C 133 
C 134 3 n VAL . 134 C 134 
C 135 3 n ALA . 135 C 135 
C 136 3 n GLU . 136 C 136 
C 137 3 n ALA . 137 C 137 
C 138 3 n PRO . 138 C 138 
C 139 3 n SER . 139 C 139 
C 140 3 n ALA . 140 C 140 
C 141 3 n ALA . 141 C 141 
C 142 3 n THR . 142 C 142 
C 143 3 n PRO . 143 C 143 
C 144 3 n ALA . 144 C 144 
C 145 3 n VAL . 145 C 145 
C 146 3 n THR . 146 C 146 
C 147 3 n SER . 147 C 147 
C 148 3 n LYS . 148 C 148 
C 149 3 n VAL . 149 C 149 
C 150 3 n GLU . 150 C 150 
C 151 3 n GLU . 151 C 151 
C 152 3 n ALA . 152 C 152 
D 1   4 n DC  . 1   D 1   
D 2   4 n DA  . 2   D 2   
D 3   4 n DC  . 3   D 3   
D 4   4 n DG  . 4   D 4   
D 5   4 n DC  . 5   D 5   
D 6   4 n DA  . 6   D 6   
D 7   4 n DC  . 7   D 7   
D 8   4 n DC  . 8   D 8   
D 9   4 n DA  . 9   D 9   
D 10  4 n DG  . 10  D 10  
D 11  4 n DA  . 11  D 11  
D 12  4 n DC  . 12  D 12  
D 13  4 n DC  . 13  D 13  
D 14  4 n DA  . 14  D 14  
D 15  4 n DC  . 15  D 15  
D 16  4 n DA  . 16  D 16  
D 17  4 n DC  . 17  D 17  
D 18  4 n DC  . 18  D 18  
D 19  4 n DA  . 19  D 19  
D 20  4 n DG  . 20  D 20  
D 21  4 n DA  . 21  D 21  
D 22  4 n DA  . 22  D 22  
D 23  4 n DA  . 23  D 23  
D 24  4 n DC  . 24  D 24  
D 25  4 n DA  . 25  D 25  
D 26  4 n DA  . 26  D 26  
D 27  4 n DA  . 27  D 27  
D 28  4 n DC  . 28  D 28  
D 29  4 n DA  . 29  D 29  
D 30  4 n DA  . 30  D 30  
D 31  4 n DA  . 31  D 31  
E 1   5 n DT  . 1   E 1   
E 2   5 n DT  . 2   E 2   
E 3   5 n DT  . 3   E 3   
E 4   5 n DG  . 4   E 4   
E 5   5 n DT  . 5   E 5   
E 6   5 n DT  . 6   E 6   
E 7   5 n DT  . 7   E 7   
E 8   5 n DG  . 8   E 8   
E 9   5 n DT  . 9   E 9   
E 10  5 n DT  . 10  E 10  
E 11  5 n DT  . 11  E 11  
E 12  5 n DC  . 12  E 12  
E 13  5 n DT  . 13  E 13  
E 14  5 n DG  . 14  E 14  
E 15  5 n DG  . 15  E 15  
E 16  5 n DT  . 16  E 16  
E 17  5 n DG  . 17  E 17  
E 18  5 n DT  . 18  E 18  
E 19  5 n DG  . 19  E 19  
E 20  5 n DG  . 20  E 20  
E 21  5 n DT  . 21  E 21  
E 22  5 n DC  . 22  E 22  
E 23  5 n DT  . 23  E 23  
E 24  5 n DG  . 24  E 24  
E 25  5 n DG  . 25  E 25  
E 26  5 n DT  . 26  E 26  
E 27  5 n DG  . 27  E 27  
E 28  5 n DC  . 28  E 28  
E 29  5 n DG  . 29  E 29  
E 30  5 n DT  . 30  E 30  
E 31  5 n DG  . 31  E 31  
#
_software.classification other
_software.date           ?
_software.description    "Structure prediction"
_software.name           AlphaFold
_software.pdbx_ordinal   1
_software.type           package
_software.version        "AlphaFold-beta-20231127 (927599d6-1efe-4fa9-85d2-a29f909d212e @ 2024-12-02 02:17:21)"
#
loop_
_struct_asym.entity_id
_struct_asym.id
1 A 
2 B 
3 C 
4 D 
5 E 
#
loop_
_atom_site.group_PDB
_atom_site.id
_atom_site.type_symbol
_atom_site.label_atom_id
_atom_site.label_alt_id
_atom_site.label_comp_id
_atom_site.label_asym_id
_atom_site.label_entity_id
_atom_site.label_seq_id
_atom_site.pdbx_PDB_ins_code
_atom_site.Cartn_x
_atom_site.Cartn_y
_atom_site.Cartn_z
_atom_site.occupancy
_atom_site.B_iso_or_equiv
_atom_site.auth_seq_id
_atom_site.auth_asym_id
_atom_site.pdbx_PDB_model_num
ATOM 1    N N     . MET A 1 1   ? 56.824  -26.544 20.350  1.00 21.73 1   A 1 
ATOM 2    C CA    . MET A 1 1   ? 55.580  -25.786 20.114  1.00 23.11 1   A 1 
ATOM 3    C C     . MET A 1 1   ? 55.067  -25.255 21.453  1.00 25.49 1   A 1 
ATOM 4    O O     . MET A 1 1   ? 54.582  -26.066 22.238  1.00 21.19 1   A 1 
ATOM 5    C CB    . MET A 1 1   ? 54.502  -26.674 19.470  1.00 20.79 1   A 1 
ATOM 6    C CG    . MET A 1 1   ? 54.829  -27.062 18.022  1.00 16.70 1   A 1 
ATOM 7    S SD    . MET A 1 1   ? 53.519  -28.078 17.297  1.00 14.30 1   A 1 
ATOM 8    C CE    . MET A 1 1   ? 54.039  -28.109 15.580  1.00 13.41 1   A 1 
ATOM 9    N N     . PRO A 1 2   ? 55.181  -23.938 21.791  1.00 24.74 2   A 1 
ATOM 10   C CA    . PRO A 1 2   ? 54.815  -23.455 23.121  1.00 27.38 2   A 1 
ATOM 11   C C     . PRO A 1 2   ? 53.291  -23.371 23.245  1.00 27.84 2   A 1 
ATOM 12   O O     . PRO A 1 2   ? 52.622  -22.706 22.442  1.00 24.92 2   A 1 
ATOM 13   C CB    . PRO A 1 2   ? 55.514  -22.095 23.246  1.00 25.32 2   A 1 
ATOM 14   C CG    . PRO A 1 2   ? 55.590  -21.593 21.803  1.00 24.35 2   A 1 
ATOM 15   C CD    . PRO A 1 2   ? 55.747  -22.888 20.978  1.00 26.37 2   A 1 
ATOM 16   N N     . ARG A 1 3   ? 52.712  -24.062 24.234  1.00 26.71 3   A 1 
ATOM 17   C CA    . ARG A 1 3   ? 51.281  -24.007 24.554  1.00 29.41 3   A 1 
ATOM 18   C C     . ARG A 1 3   ? 50.973  -22.661 25.222  1.00 28.74 3   A 1 
ATOM 19   O O     . ARG A 1 3   ? 51.288  -22.479 26.392  1.00 26.49 3   A 1 
ATOM 20   C CB    . ARG A 1 3   ? 50.881  -25.175 25.474  1.00 28.79 3   A 1 
ATOM 21   C CG    . ARG A 1 3   ? 50.766  -26.530 24.763  1.00 25.77 3   A 1 
ATOM 22   C CD    . ARG A 1 3   ? 50.355  -27.615 25.777  1.00 24.03 3   A 1 
ATOM 23   N NE    . ARG A 1 3   ? 50.068  -28.907 25.139  1.00 22.20 3   A 1 
ATOM 24   C CZ    . ARG A 1 3   ? 49.737  -30.046 25.758  1.00 20.51 3   A 1 
ATOM 25   N NH1   . ARG A 1 3   ? 49.657  -30.109 27.054  1.00 19.08 3   A 1 
ATOM 26   N NH2   . ARG A 1 3   ? 49.475  -31.111 25.078  1.00 17.47 3   A 1 
ATOM 27   N N     . CYS A 1 4   ? 50.338  -21.716 24.518  1.00 28.23 4   A 1 
ATOM 28   C CA    . CYS A 1 4   ? 49.839  -20.490 25.135  1.00 35.13 4   A 1 
ATOM 29   C C     . CYS A 1 4   ? 48.578  -20.810 25.956  1.00 35.32 4   A 1 
ATOM 30   O O     . CYS A 1 4   ? 47.485  -20.900 25.411  1.00 33.12 4   A 1 
ATOM 31   C CB    . CYS A 1 4   ? 49.599  -19.428 24.060  1.00 33.76 4   A 1 
ATOM 32   S SG    . CYS A 1 4   ? 49.337  -17.810 24.854  1.00 28.87 4   A 1 
ATOM 33   N N     . ASN A 1 5   ? 48.737  -21.017 27.267  1.00 29.62 5   A 1 
ATOM 34   C CA    . ASN A 1 5   ? 47.676  -21.483 28.172  1.00 31.49 5   A 1 
ATOM 35   C C     . ASN A 1 5   ? 46.606  -20.434 28.525  1.00 30.27 5   A 1 
ATOM 36   O O     . ASN A 1 5   ? 45.585  -20.808 29.080  1.00 27.95 5   A 1 
ATOM 37   C CB    . ASN A 1 5   ? 48.322  -21.987 29.476  1.00 30.67 5   A 1 
ATOM 38   C CG    . ASN A 1 5   ? 48.730  -23.443 29.468  1.00 26.87 5   A 1 
ATOM 39   O OD1   . ASN A 1 5   ? 48.466  -24.215 28.565  1.00 27.14 5   A 1 
ATOM 40   N ND2   . ASN A 1 5   ? 49.398  -23.879 30.513  1.00 28.31 5   A 1 
ATOM 41   N N     . LYS A 1 6   ? 46.844  -19.123 28.303  1.00 26.28 6   A 1 
ATOM 42   C CA    . LYS A 1 6   ? 46.180  -18.076 29.093  1.00 30.27 6   A 1 
ATOM 43   C C     . LYS A 1 6   ? 44.706  -17.805 28.732  1.00 29.47 6   A 1 
ATOM 44   O O     . LYS A 1 6   ? 44.055  -17.062 29.468  1.00 26.79 6   A 1 
ATOM 45   C CB    . LYS A 1 6   ? 47.024  -16.788 29.086  1.00 29.20 6   A 1 
ATOM 46   C CG    . LYS A 1 6   ? 47.437  -16.404 30.516  1.00 27.06 6   A 1 
ATOM 47   C CD    . LYS A 1 6   ? 48.171  -15.062 30.540  1.00 25.18 6   A 1 
ATOM 48   C CE    . LYS A 1 6   ? 48.608  -14.736 31.970  1.00 22.12 6   A 1 
ATOM 49   N NZ    . LYS A 1 6   ? 49.208  -13.390 32.087  1.00 19.90 6   A 1 
ATOM 50   N N     . CYS A 1 7   ? 44.178  -18.363 27.658  1.00 27.68 7   A 1 
ATOM 51   C CA    . CYS A 1 7   ? 42.840  -18.012 27.150  1.00 31.49 7   A 1 
ATOM 52   C C     . CYS A 1 7   ? 41.663  -18.684 27.889  1.00 30.43 7   A 1 
ATOM 53   O O     . CYS A 1 7   ? 40.563  -18.683 27.354  1.00 28.95 7   A 1 
ATOM 54   C CB    . CYS A 1 7   ? 42.792  -18.291 25.642  1.00 30.65 7   A 1 
ATOM 55   S SG    . CYS A 1 7   ? 44.098  -17.387 24.762  1.00 28.79 7   A 1 
ATOM 56   N N     . LEU A 1 8   ? 41.897  -19.299 29.077  1.00 24.23 8   A 1 
ATOM 57   C CA    . LEU A 1 8   ? 40.877  -20.149 29.694  1.00 29.62 8   A 1 
ATOM 58   C C     . LEU A 1 8   ? 39.739  -19.420 30.425  1.00 28.73 8   A 1 
ATOM 59   O O     . LEU A 1 8   ? 38.634  -19.956 30.433  1.00 26.52 8   A 1 
ATOM 60   C CB    . LEU A 1 8   ? 41.558  -21.121 30.688  1.00 28.06 8   A 1 
ATOM 61   C CG    . LEU A 1 8   ? 42.082  -22.415 30.052  1.00 25.34 8   A 1 
ATOM 62   C CD1   . LEU A 1 8   ? 42.969  -23.158 31.050  1.00 26.32 8   A 1 
ATOM 63   C CD2   . LEU A 1 8   ? 40.944  -23.359 29.638  1.00 29.63 8   A 1 
ATOM 64   N N     . SER A 1 9   ? 40.018  -18.323 31.143  1.00 27.62 9   A 1 
ATOM 65   C CA    . SER A 1 9   ? 39.278  -18.135 32.400  1.00 31.34 9   A 1 
ATOM 66   C C     . SER A 1 9   ? 37.876  -17.521 32.310  1.00 30.66 9   A 1 
ATOM 67   O O     . SER A 1 9   ? 36.908  -18.190 32.640  1.00 28.72 9   A 1 
ATOM 68   C CB    . SER A 1 9   ? 40.115  -17.392 33.440  1.00 30.15 9   A 1 
ATOM 69   O OG    . SER A 1 9   ? 40.533  -16.123 32.976  1.00 28.37 9   A 1 
ATOM 70   N N     . GLU A 1 10  ? 37.752  -16.239 32.013  1.00 25.52 10  A 1 
ATOM 71   C CA    . GLU A 1 10  ? 36.583  -15.469 32.460  1.00 29.48 10  A 1 
ATOM 72   C C     . GLU A 1 10  ? 35.400  -15.576 31.483  1.00 28.35 10  A 1 
ATOM 73   O O     . GLU A 1 10  ? 35.328  -14.893 30.465  1.00 25.95 10  A 1 
ATOM 74   C CB    . GLU A 1 10  ? 36.978  -14.023 32.801  1.00 27.96 10  A 1 
ATOM 75   C CG    . GLU A 1 10  ? 37.796  -13.965 34.102  1.00 26.16 10  A 1 
ATOM 76   C CD    . GLU A 1 10  ? 38.292  -12.572 34.500  1.00 24.84 10  A 1 
ATOM 77   O OE1   . GLU A 1 10  ? 38.600  -12.404 35.699  1.00 24.24 10  A 1 
ATOM 78   O OE2   . GLU A 1 10  ? 38.453  -11.723 33.601  1.00 26.75 10  A 1 
ATOM 79   N N     . ASN A 1 11  ? 34.464  -16.429 31.853  1.00 29.16 11  A 1 
ATOM 80   C CA    . ASN A 1 11  ? 33.169  -16.664 31.198  1.00 33.50 11  A 1 
ATOM 81   C C     . ASN A 1 11  ? 32.147  -15.526 31.415  1.00 31.62 11  A 1 
ATOM 82   O O     . ASN A 1 11  ? 30.958  -15.803 31.601  1.00 28.85 11  A 1 
ATOM 83   C CB    . ASN A 1 11  ? 32.598  -18.012 31.685  1.00 31.73 11  A 1 
ATOM 84   C CG    . ASN A 1 11  ? 32.988  -19.216 30.864  1.00 27.53 11  A 1 
ATOM 85   O OD1   . ASN A 1 11  ? 33.525  -19.169 29.777  1.00 27.48 11  A 1 
ATOM 86   N ND2   . ASN A 1 11  ? 32.673  -20.396 31.367  1.00 28.34 11  A 1 
ATOM 87   N N     . ASP A 1 12  ? 32.547  -14.274 31.432  1.00 29.55 12  A 1 
ATOM 88   C CA    . ASP A 1 12  ? 31.627  -13.161 31.650  1.00 33.90 12  A 1 
ATOM 89   C C     . ASP A 1 12  ? 30.707  -12.967 30.436  1.00 32.02 12  A 1 
ATOM 90   O O     . ASP A 1 12  ? 30.981  -12.187 29.516  1.00 29.49 12  A 1 
ATOM 91   C CB    . ASP A 1 12  ? 32.382  -11.877 32.042  1.00 31.55 12  A 1 
ATOM 92   C CG    . ASP A 1 12  ? 32.347  -11.546 33.540  1.00 27.52 12  A 1 
ATOM 93   O OD1   . ASP A 1 12  ? 31.495  -12.114 34.251  1.00 26.53 12  A 1 
ATOM 94   O OD2   . ASP A 1 12  ? 33.109  -10.633 33.928  1.00 27.19 12  A 1 
ATOM 95   N N     . SER A 1 13  ? 29.574  -13.648 30.454  1.00 28.05 13  A 1 
ATOM 96   C CA    . SER A 1 13  ? 28.516  -13.625 29.430  1.00 32.07 13  A 1 
ATOM 97   C C     . SER A 1 13  ? 27.982  -12.218 29.134  1.00 30.86 13  A 1 
ATOM 98   O O     . SER A 1 13  ? 27.562  -11.922 28.017  1.00 28.19 13  A 1 
ATOM 99   C CB    . SER A 1 13  ? 27.359  -14.512 29.896  1.00 30.85 13  A 1 
ATOM 100  O OG    . SER A 1 13  ? 26.862  -14.069 31.148  1.00 28.49 13  A 1 
ATOM 101  N N     . ALA A 1 14  ? 28.047  -11.305 30.108  1.00 26.63 14  A 1 
ATOM 102  C CA    . ALA A 1 14  ? 27.644  -9.907  29.954  1.00 29.89 14  A 1 
ATOM 103  C C     . ALA A 1 14  ? 28.522  -9.116  28.961  1.00 28.90 14  A 1 
ATOM 104  O O     . ALA A 1 14  ? 28.150  -8.006  28.556  1.00 26.95 14  A 1 
ATOM 105  C CB    . ALA A 1 14  ? 27.662  -9.263  31.343  1.00 28.29 14  A 1 
ATOM 106  N N     . SER A 1 15  ? 29.675  -9.655  28.574  1.00 30.93 15  A 1 
ATOM 107  C CA    . SER A 1 15  ? 30.574  -9.016  27.615  1.00 34.49 15  A 1 
ATOM 108  C C     . SER A 1 15  ? 30.087  -9.131  26.170  1.00 33.71 15  A 1 
ATOM 109  O O     . SER A 1 15  ? 30.287  -8.193  25.396  1.00 31.87 15  A 1 
ATOM 110  C CB    . SER A 1 15  ? 31.988  -9.564  27.771  1.00 33.75 15  A 1 
ATOM 111  O OG    . SER A 1 15  ? 32.098  -10.890 27.315  1.00 30.82 15  A 1 
ATOM 112  N N     . GLU A 1 16  ? 29.407  -10.221 25.802  1.00 27.22 16  A 1 
ATOM 113  C CA    . GLU A 1 16  ? 28.964  -10.467 24.424  1.00 31.26 16  A 1 
ATOM 114  C C     . GLU A 1 16  ? 27.888  -9.483  23.969  1.00 30.23 16  A 1 
ATOM 115  O O     . GLU A 1 16  ? 28.018  -8.872  22.904  1.00 28.13 16  A 1 
ATOM 116  C CB    . GLU A 1 16  ? 28.475  -11.912 24.257  1.00 30.35 16  A 1 
ATOM 117  C CG    . GLU A 1 16  ? 29.634  -12.920 24.314  1.00 27.93 16  A 1 
ATOM 118  C CD    . GLU A 1 16  ? 29.200  -14.328 23.899  1.00 25.72 16  A 1 
ATOM 119  O OE1   . GLU A 1 16  ? 30.030  -15.016 23.258  1.00 24.65 16  A 1 
ATOM 120  O OE2   . GLU A 1 16  ? 28.053  -14.705 24.204  1.00 27.45 16  A 1 
ATOM 121  N N     . ASP A 1 17  ? 26.879  -9.221  24.810  1.00 26.82 17  A 1 
ATOM 122  C CA    . ASP A 1 17  ? 25.845  -8.218  24.517  1.00 31.00 17  A 1 
ATOM 123  C C     . ASP A 1 17  ? 26.424  -6.813  24.363  1.00 30.03 17  A 1 
ATOM 124  O O     . ASP A 1 17  ? 26.044  -6.047  23.469  1.00 28.21 17  A 1 
ATOM 125  C CB    . ASP A 1 17  ? 24.781  -8.221  25.629  1.00 29.97 17  A 1 
ATOM 126  C CG    . ASP A 1 17  ? 23.506  -8.998  25.289  1.00 26.24 17  A 1 
ATOM 127  O OD1   . ASP A 1 17  ? 23.313  -9.323  24.104  1.00 25.11 17  A 1 
ATOM 128  O OD2   . ASP A 1 17  ? 22.698  -9.164  26.224  1.00 25.47 17  A 1 
ATOM 129  N N     . ARG A 1 18  ? 27.409  -6.457  25.199  1.00 28.34 18  A 1 
ATOM 130  C CA    . ARG A 1 18  ? 28.135  -5.188  25.046  1.00 31.46 18  A 1 
ATOM 131  C C     . ARG A 1 18  ? 28.943  -5.152  23.760  1.00 30.31 18  A 1 
ATOM 132  O O     . ARG A 1 18  ? 29.075  -4.082  23.176  1.00 27.91 18  A 1 
ATOM 133  C CB    . ARG A 1 18  ? 29.040  -4.912  26.258  1.00 30.55 18  A 1 
ATOM 134  C CG    . ARG A 1 18  ? 28.226  -4.535  27.496  1.00 27.76 18  A 1 
ATOM 135  C CD    . ARG A 1 18  ? 29.175  -4.132  28.629  1.00 26.35 18  A 1 
ATOM 136  N NE    . ARG A 1 18  ? 28.442  -3.892  29.883  1.00 24.57 18  A 1 
ATOM 137  C CZ    . ARG A 1 18  ? 28.961  -3.465  31.025  1.00 22.71 18  A 1 
ATOM 138  N NH1   . ARG A 1 18  ? 30.216  -3.149  31.129  1.00 21.59 18  A 1 
ATOM 139  N NH2   . ARG A 1 18  ? 28.213  -3.372  32.081  1.00 20.62 18  A 1 
ATOM 140  N N     . HIS A 1 19  ? 29.459  -6.273  23.304  1.00 27.44 19  A 1 
ATOM 141  C CA    . HIS A 1 19  ? 30.184  -6.353  22.045  1.00 30.58 19  A 1 
ATOM 142  C C     . HIS A 1 19  ? 29.271  -6.113  20.848  1.00 30.04 19  A 1 
ATOM 143  O O     . HIS A 1 19  ? 29.621  -5.297  19.993  1.00 28.51 19  A 1 
ATOM 144  C CB    . HIS A 1 19  ? 30.969  -7.662  21.939  1.00 30.28 19  A 1 
ATOM 145  C CG    . HIS A 1 19  ? 32.445  -7.406  21.808  1.00 27.88 19  A 1 
ATOM 146  N ND1   . HIS A 1 19  ? 33.039  -6.644  20.847  1.00 26.78 19  A 1 
ATOM 147  C CD2   . HIS A 1 19  ? 33.440  -7.853  22.627  1.00 27.42 19  A 1 
ATOM 148  C CE1   . HIS A 1 19  ? 34.365  -6.621  21.073  1.00 26.66 19  A 1 
ATOM 149  N NE2   . HIS A 1 19  ? 34.648  -7.342  22.152  1.00 26.93 19  A 1 
ATOM 150  N N     . TRP A 1 20  ? 28.088  -6.717  20.820  1.00 30.08 20  A 1 
ATOM 151  C CA    . TRP A 1 20  ? 27.092  -6.465  19.776  1.00 27.25 20  A 1 
ATOM 152  C C     . TRP A 1 20  ? 26.588  -5.028  19.780  1.00 26.51 20  A 1 
ATOM 153  O O     . TRP A 1 20  ? 26.531  -4.394  18.725  1.00 23.76 20  A 1 
ATOM 154  C CB    . TRP A 1 20  ? 25.923  -7.445  19.910  1.00 25.37 20  A 1 
ATOM 155  C CG    . TRP A 1 20  ? 26.135  -8.722  19.175  1.00 22.60 20  A 1 
ATOM 156  C CD1   . TRP A 1 20  ? 26.442  -9.912  19.735  1.00 19.36 20  A 1 
ATOM 157  C CD2   . TRP A 1 20  ? 26.066  -8.951  17.722  1.00 21.82 20  A 1 
ATOM 158  N NE1   . TRP A 1 20  ? 26.563  -10.881 18.742  1.00 18.51 20  A 1 
ATOM 159  C CE2   . TRP A 1 20  ? 26.337  -10.323 17.495  1.00 20.00 20  A 1 
ATOM 160  C CE3   . TRP A 1 20  ? 25.793  -8.133  16.617  1.00 23.60 20  A 1 
ATOM 161  C CZ2   . TRP A 1 20  ? 26.337  -10.873 16.180  1.00 23.15 20  A 1 
ATOM 162  C CZ3   . TRP A 1 20  ? 25.796  -8.681  15.309  1.00 22.69 20  A 1 
ATOM 163  C CH2   . TRP A 1 20  ? 26.065  -10.030 15.107  1.00 23.29 20  A 1 
ATOM 164  N N     . HIS A 1 21  ? 26.317  -4.437  20.944  1.00 29.93 21  A 1 
ATOM 165  C CA    . HIS A 1 21  ? 25.998  -3.014  21.037  1.00 32.45 21  A 1 
ATOM 166  C C     . HIS A 1 21  ? 27.137  -2.129  20.535  1.00 31.62 21  A 1 
ATOM 167  O O     . HIS A 1 21  ? 26.885  -1.135  19.847  1.00 30.39 21  A 1 
ATOM 168  C CB    . HIS A 1 21  ? 25.589  -2.642  22.474  1.00 32.10 21  A 1 
ATOM 169  C CG    . HIS A 1 21  ? 24.109  -2.475  22.613  1.00 29.19 21  A 1 
ATOM 170  N ND1   . HIS A 1 21  ? 23.375  -1.446  22.084  1.00 28.14 21  A 1 
ATOM 171  C CD2   . HIS A 1 21  ? 23.235  -3.293  23.261  1.00 29.34 21  A 1 
ATOM 172  C CE1   . HIS A 1 21  ? 22.083  -1.638  22.402  1.00 28.28 21  A 1 
ATOM 173  N NE2   . HIS A 1 21  ? 21.948  -2.754  23.118  1.00 27.97 21  A 1 
ATOM 174  N N     . ARG A 1 22  ? 28.379  -2.475  20.843  1.00 27.12 22  A 1 
ATOM 175  C CA    . ARG A 1 22  ? 29.552  -1.725  20.405  1.00 28.63 22  A 1 
ATOM 176  C C     . ARG A 1 22  ? 29.778  -1.855  18.900  1.00 27.93 22  A 1 
ATOM 177  O O     . ARG A 1 22  ? 30.077  -0.852  18.255  1.00 26.46 22  A 1 
ATOM 178  C CB    . ARG A 1 22  ? 30.776  -2.151  21.224  1.00 28.16 22  A 1 
ATOM 179  C CG    . ARG A 1 22  ? 31.624  -0.945  21.633  1.00 25.18 22  A 1 
ATOM 180  C CD    . ARG A 1 22  ? 32.787  -1.419  22.511  1.00 23.13 22  A 1 
ATOM 181  N NE    . ARG A 1 22  ? 33.463  -0.305  23.171  1.00 21.66 22  A 1 
ATOM 182  C CZ    . ARG A 1 22  ? 34.531  -0.397  23.948  1.00 19.20 22  A 1 
ATOM 183  N NH1   . ARG A 1 22  ? 35.110  -1.538  24.163  1.00 18.06 22  A 1 
ATOM 184  N NH2   . ARG A 1 22  ? 35.020  0.658   24.523  1.00 17.11 22  A 1 
ATOM 185  N N     . THR A 1 23  ? 29.588  -3.033  18.321  1.00 27.22 23  A 1 
ATOM 186  C CA    . THR A 1 23  ? 29.683  -3.225  16.866  1.00 28.07 23  A 1 
ATOM 187  C C     . THR A 1 23  ? 28.544  -2.532  16.128  1.00 27.48 23  A 1 
ATOM 188  O O     . THR A 1 23  ? 28.802  -1.897  15.114  1.00 25.93 23  A 1 
ATOM 189  C CB    . THR A 1 23  ? 29.769  -4.696  16.455  1.00 27.16 23  A 1 
ATOM 190  O OG1   . THR A 1 23  ? 28.818  -5.477  17.122  1.00 25.89 23  A 1 
ATOM 191  C CG2   . THR A 1 23  ? 31.142  -5.285  16.753  1.00 28.12 23  A 1 
ATOM 192  N N     . ALA A 1 24  ? 27.333  -2.538  16.660  1.00 27.83 24  A 1 
ATOM 193  C CA    . ALA A 1 24  ? 26.209  -1.809  16.075  1.00 27.95 24  A 1 
ATOM 194  C C     . ALA A 1 24  ? 26.404  -0.280  16.114  1.00 28.14 24  A 1 
ATOM 195  O O     . ALA A 1 24  ? 26.107  0.407   15.139  1.00 26.90 24  A 1 
ATOM 196  C CB    . ALA A 1 24  ? 24.922  -2.213  16.799  1.00 26.80 24  A 1 
ATOM 197  N N     . THR A 1 25  ? 26.957  0.266   17.198  1.00 28.83 25  A 1 
ATOM 198  C CA    . THR A 1 25  ? 27.304  1.694   17.276  1.00 28.10 25  A 1 
ATOM 199  C C     . THR A 1 25  ? 28.482  2.055   16.378  1.00 27.85 25  A 1 
ATOM 200  O O     . THR A 1 25  ? 28.442  3.107   15.735  1.00 26.02 25  A 1 
ATOM 201  C CB    . THR A 1 25  ? 27.584  2.179   18.706  1.00 27.43 25  A 1 
ATOM 202  O OG1   . THR A 1 25  ? 28.243  1.206   19.475  1.00 24.99 25  A 1 
ATOM 203  C CG2   . THR A 1 25  ? 26.305  2.540   19.443  1.00 26.27 25  A 1 
ATOM 204  N N     . LEU A 1 26  ? 29.483  1.197   16.253  1.00 27.33 26  A 1 
ATOM 205  C CA    . LEU A 1 26  ? 30.561  1.375   15.287  1.00 29.97 26  A 1 
ATOM 206  C C     . LEU A 1 26  ? 30.031  1.361   13.849  1.00 29.65 26  A 1 
ATOM 207  O O     . LEU A 1 26  ? 30.420  2.217   13.059  1.00 28.04 26  A 1 
ATOM 208  C CB    . LEU A 1 26  ? 31.643  0.302   15.496  1.00 28.01 26  A 1 
ATOM 209  C CG    . LEU A 1 26  ? 32.590  0.606   16.670  1.00 24.50 26  A 1 
ATOM 210  C CD1   . LEU A 1 26  ? 33.388  -0.649  17.024  1.00 24.09 26  A 1 
ATOM 211  C CD2   . LEU A 1 26  ? 33.573  1.714   16.334  1.00 26.71 26  A 1 
ATOM 212  N N     . PHE A 1 27  ? 29.086  0.485   13.546  1.00 26.31 27  A 1 
ATOM 213  C CA    . PHE A 1 27  ? 28.419  0.440   12.238  1.00 27.41 27  A 1 
ATOM 214  C C     . PHE A 1 27  ? 27.722  1.759   11.899  1.00 28.21 27  A 1 
ATOM 215  O O     . PHE A 1 27  ? 27.895  2.291   10.803  1.00 25.85 27  A 1 
ATOM 216  C CB    . PHE A 1 27  ? 27.413  -0.715  12.225  1.00 25.23 27  A 1 
ATOM 217  C CG    . PHE A 1 27  ? 27.477  -1.544  10.966  1.00 21.80 27  A 1 
ATOM 218  C CD1   . PHE A 1 27  ? 26.877  -1.099  9.791   1.00 19.77 27  A 1 
ATOM 219  C CD2   . PHE A 1 27  ? 28.151  -2.772  10.983  1.00 20.26 27  A 1 
ATOM 220  C CE1   . PHE A 1 27  ? 26.942  -1.879  8.625   1.00 18.04 27  A 1 
ATOM 221  C CE2   . PHE A 1 27  ? 28.218  -3.558  9.828   1.00 18.28 27  A 1 
ATOM 222  C CZ    . PHE A 1 27  ? 27.618  -3.106  8.649   1.00 18.75 27  A 1 
ATOM 223  N N     . MET A 1 28  ? 26.973  2.338   12.847  1.00 33.12 28  A 1 
ATOM 224  C CA    . MET A 1 28  ? 26.343  3.641   12.642  1.00 33.19 28  A 1 
ATOM 225  C C     . MET A 1 28  ? 27.367  4.750   12.414  1.00 34.47 28  A 1 
ATOM 226  O O     . MET A 1 28  ? 27.166  5.590   11.536  1.00 32.20 28  A 1 
ATOM 227  C CB    . MET A 1 28  ? 25.429  4.018   13.823  1.00 30.79 28  A 1 
ATOM 228  C CG    . MET A 1 28  ? 24.082  3.295   13.757  1.00 26.75 28  A 1 
ATOM 229  S SD    . MET A 1 28  ? 22.731  4.241   14.536  1.00 23.44 28  A 1 
ATOM 230  C CE    . MET A 1 28  ? 21.342  3.164   14.146  1.00 21.65 28  A 1 
ATOM 231  N N     . ASN A 1 29  ? 28.459  4.758   13.141  1.00 29.13 29  A 1 
ATOM 232  C CA    . ASN A 1 29  ? 29.499  5.766   12.977  1.00 28.81 29  A 1 
ATOM 233  C C     . ASN A 1 29  ? 30.229  5.637   11.633  1.00 28.06 29  A 1 
ATOM 234  O O     . ASN A 1 29  ? 30.467  6.657   10.989  1.00 25.74 29  A 1 
ATOM 235  C CB    . ASN A 1 29  ? 30.468  5.715   14.162  1.00 27.44 29  A 1 
ATOM 236  C CG    . ASN A 1 29  ? 29.901  6.351   15.425  1.00 23.23 29  A 1 
ATOM 237  O OD1   . ASN A 1 29  ? 28.916  7.063   15.422  1.00 22.62 29  A 1 
ATOM 238  N ND2   . ASN A 1 29  ? 30.538  6.133   16.549  1.00 23.48 29  A 1 
ATOM 239  N N     . CYS A 1 30  ? 30.524  4.428   11.165  1.00 30.36 30  A 1 
ATOM 240  C CA    . CYS A 1 30  ? 31.145  4.228   9.854   1.00 33.22 30  A 1 
ATOM 241  C C     . CYS A 1 30  ? 30.281  4.764   8.711   1.00 32.58 30  A 1 
ATOM 242  O O     . CYS A 1 30  ? 30.788  5.452   7.834   1.00 29.89 30  A 1 
ATOM 243  C CB    . CYS A 1 30  ? 31.447  2.739   9.651   1.00 30.89 30  A 1 
ATOM 244  S SG    . CYS A 1 30  ? 32.811  2.206   10.741  1.00 27.73 30  A 1 
ATOM 245  N N     . VAL A 1 31  ? 28.971  4.517   8.760   1.00 33.04 31  A 1 
ATOM 246  C CA    . VAL A 1 31  ? 28.044  5.021   7.729   1.00 35.22 31  A 1 
ATOM 247  C C     . VAL A 1 31  ? 27.925  6.547   7.786   1.00 33.98 31  A 1 
ATOM 248  O O     . VAL A 1 31  ? 27.839  7.190   6.738   1.00 31.44 31  A 1 
ATOM 249  C CB    . VAL A 1 31  ? 26.667  4.352   7.859   1.00 33.13 31  A 1 
ATOM 250  C CG1   . VAL A 1 31  ? 25.656  4.898   6.842   1.00 30.47 31  A 1 
ATOM 251  C CG2   . VAL A 1 31  ? 26.764  2.840   7.629   1.00 32.48 31  A 1 
ATOM 252  N N     . SER A 1 32  ? 27.937  7.161   8.976   1.00 34.37 32  A 1 
ATOM 253  C CA    . SER A 1 32  ? 27.784  8.609   9.120   1.00 35.29 32  A 1 
ATOM 254  C C     . SER A 1 32  ? 28.964  9.412   8.586   1.00 33.66 32  A 1 
ATOM 255  O O     . SER A 1 32  ? 28.761  10.502  8.046   1.00 30.50 32  A 1 
ATOM 256  C CB    . SER A 1 32  ? 27.507  8.990   10.573  1.00 32.88 32  A 1 
ATOM 257  O OG    . SER A 1 32  ? 28.585  8.729   11.440  1.00 31.05 32  A 1 
ATOM 258  N N     . ASN A 1 33  ? 30.171  8.876   8.712   1.00 29.72 33  A 1 
ATOM 259  C CA    . ASN A 1 33  ? 31.378  9.581   8.288   1.00 31.19 33  A 1 
ATOM 260  C C     . ASN A 1 33  ? 31.623  9.542   6.774   1.00 29.73 33  A 1 
ATOM 261  O O     . ASN A 1 33  ? 32.612  10.108  6.319   1.00 27.10 33  A 1 
ATOM 262  C CB    . ASN A 1 33  ? 32.576  9.072   9.095   1.00 29.52 33  A 1 
ATOM 263  C CG    . ASN A 1 33  ? 32.640  9.670   10.493  1.00 25.18 33  A 1 
ATOM 264  O OD1   . ASN A 1 33  ? 31.923  10.585  10.865  1.00 24.58 33  A 1 
ATOM 265  N ND2   . ASN A 1 33  ? 33.548  9.190   11.306  1.00 25.45 33  A 1 
ATOM 266  N N     . GLY A 1 34  ? 30.732  8.908   5.999   1.00 32.11 34  A 1 
ATOM 267  C CA    . GLY A 1 34  ? 30.905  8.838   4.552   1.00 31.53 34  A 1 
ATOM 268  C C     . GLY A 1 34  ? 32.183  8.133   4.092   1.00 30.64 34  A 1 
ATOM 269  O O     . GLY A 1 34  ? 32.523  8.204   2.912   1.00 28.48 34  A 1 
ATOM 270  N N     . THR A 1 35  ? 32.877  7.480   5.018   1.00 31.77 35  A 1 
ATOM 271  C CA    . THR A 1 35  ? 34.007  6.628   4.682   1.00 32.21 35  A 1 
ATOM 272  C C     . THR A 1 35  ? 33.481  5.524   3.773   1.00 31.01 35  A 1 
ATOM 273  O O     . THR A 1 35  ? 32.660  4.705   4.189   1.00 28.44 35  A 1 
ATOM 274  C CB    . THR A 1 35  ? 34.710  6.044   5.909   1.00 30.21 35  A 1 
ATOM 275  O OG1   . THR A 1 35  ? 33.768  5.589   6.860   1.00 27.97 35  A 1 
ATOM 276  C CG2   . THR A 1 35  ? 35.565  7.102   6.602   1.00 29.56 35  A 1 
ATOM 277  N N     . VAL A 1 36  ? 33.921  5.590   2.535   1.00 29.56 36  A 1 
ATOM 278  C CA    . VAL A 1 36  ? 33.832  4.499   1.571   1.00 32.37 36  A 1 
ATOM 279  C C     . VAL A 1 36  ? 34.265  3.225   2.288   1.00 31.64 36  A 1 
ATOM 280  O O     . VAL A 1 36  ? 35.052  3.283   3.232   1.00 30.18 36  A 1 
ATOM 281  C CB    . VAL A 1 36  ? 34.735  4.805   0.354   1.00 31.19 36  A 1 
ATOM 282  C CG1   . VAL A 1 36  ? 34.607  3.781   -0.766  1.00 28.88 36  A 1 
ATOM 283  C CG2   . VAL A 1 36  ? 34.394  6.184   -0.252  1.00 31.69 36  A 1 
ATOM 284  N N     . TYR A 1 37  ? 33.742  2.080   1.885   1.00 29.76 37  A 1 
ATOM 285  C CA    . TYR A 1 37  ? 34.344  0.793   2.240   1.00 30.31 37  A 1 
ATOM 286  C C     . TYR A 1 37  ? 35.804  0.812   1.741   1.00 29.43 37  A 1 
ATOM 287  O O     . TYR A 1 37  ? 36.080  0.392   0.620   1.00 28.04 37  A 1 
ATOM 288  C CB    . TYR A 1 37  ? 33.541  -0.355  1.618   1.00 30.03 37  A 1 
ATOM 289  C CG    . TYR A 1 37  ? 32.279  -0.753  2.344   1.00 30.63 37  A 1 
ATOM 290  C CD1   . TYR A 1 37  ? 32.283  -1.862  3.216   1.00 31.34 37  A 1 
ATOM 291  C CD2   . TYR A 1 37  ? 31.066  -0.068  2.125   1.00 32.67 37  A 1 
ATOM 292  C CE1   . TYR A 1 37  ? 31.108  -2.277  3.867   1.00 30.07 37  A 1 
ATOM 293  C CE2   . TYR A 1 37  ? 29.888  -0.468  2.773   1.00 28.52 37  A 1 
ATOM 294  C CZ    . TYR A 1 37  ? 29.907  -1.579  3.639   1.00 27.23 37  A 1 
ATOM 295  O OH    . TYR A 1 37  ? 28.750  -1.984  4.270   1.00 25.48 37  A 1 
ATOM 296  N N     . GLU A 1 38  ? 36.701  1.404   2.523   1.00 33.68 38  A 1 
ATOM 297  C CA    . GLU A 1 38  ? 38.118  1.358   2.259   1.00 36.80 38  A 1 
ATOM 298  C C     . GLU A 1 38  ? 38.507  -0.111  2.349   1.00 35.69 38  A 1 
ATOM 299  O O     . GLU A 1 38  ? 38.491  -0.721  3.419   1.00 34.64 38  A 1 
ATOM 300  C CB    . GLU A 1 38  ? 38.938  2.235   3.220   1.00 36.12 38  A 1 
ATOM 301  C CG    . GLU A 1 38  ? 38.875  3.729   2.845   1.00 32.89 38  A 1 
ATOM 302  C CD    . GLU A 1 38  ? 39.856  4.609   3.650   1.00 30.28 38  A 1 
ATOM 303  O OE1   . GLU A 1 38  ? 40.201  5.697   3.137   1.00 29.14 38  A 1 
ATOM 304  O OE2   . GLU A 1 38  ? 40.235  4.214   4.772   1.00 29.82 38  A 1 
ATOM 305  N N     . GLU A 1 39  ? 38.781  -0.680  1.193   1.00 34.38 39  A 1 
ATOM 306  C CA    . GLU A 1 39  ? 39.428  -1.974  1.135   1.00 36.69 39  A 1 
ATOM 307  C C     . GLU A 1 39  ? 40.765  -1.834  1.847   1.00 34.40 39  A 1 
ATOM 308  O O     . GLU A 1 39  ? 41.618  -1.038  1.449   1.00 33.07 39  A 1 
ATOM 309  C CB    . GLU A 1 39  ? 39.585  -2.439  -0.313  1.00 36.01 39  A 1 
ATOM 310  C CG    . GLU A 1 39  ? 38.226  -2.770  -0.949  1.00 33.15 39  A 1 
ATOM 311  C CD    . GLU A 1 39  ? 38.348  -3.353  -2.361  1.00 31.27 39  A 1 
ATOM 312  O OE1   . GLU A 1 39  ? 37.489  -4.202  -2.695  1.00 30.27 39  A 1 
ATOM 313  O OE2   . GLU A 1 39  ? 39.277  -2.958  -3.089  1.00 30.61 39  A 1 
ATOM 314  N N     . ALA A 1 40  ? 40.912  -2.537  2.954   1.00 40.07 40  A 1 
ATOM 315  C CA    . ALA A 1 40  ? 42.152  -2.503  3.695   1.00 40.13 40  A 1 
ATOM 316  C C     . ALA A 1 40  ? 43.241  -3.111  2.809   1.00 38.21 40  A 1 
ATOM 317  O O     . ALA A 1 40  ? 43.242  -4.316  2.559   1.00 36.79 40  A 1 
ATOM 318  C CB    . ALA A 1 40  ? 41.977  -3.230  5.030   1.00 38.28 40  A 1 
ATOM 319  N N     . VAL A 1 41  ? 44.162  -2.259  2.331   1.00 38.32 41  A 1 
ATOM 320  C CA    . VAL A 1 41  ? 45.342  -2.706  1.605   1.00 39.67 41  A 1 
ATOM 321  C C     . VAL A 1 41  ? 46.246  -3.414  2.602   1.00 37.63 41  A 1 
ATOM 322  O O     . VAL A 1 41  ? 46.904  -2.780  3.430   1.00 36.00 41  A 1 
ATOM 323  C CB    . VAL A 1 41  ? 46.055  -1.543  0.893   1.00 37.80 41  A 1 
ATOM 324  C CG1   . VAL A 1 41  ? 47.188  -2.074  0.010   1.00 35.55 41  A 1 
ATOM 325  C CG2   . VAL A 1 41  ? 45.104  -0.753  0.000   1.00 38.72 41  A 1 
ATOM 326  N N     . GLY A 1 42  ? 46.227  -4.726  2.569   1.00 38.03 42  A 1 
ATOM 327  C CA    . GLY A 1 42  ? 47.187  -5.518  3.311   1.00 38.59 42  A 1 
ATOM 328  C C     . GLY A 1 42  ? 48.613  -5.222  2.833   1.00 37.88 42  A 1 
ATOM 329  O O     . GLY A 1 42  ? 48.826  -4.851  1.683   1.00 36.48 42  A 1 
ATOM 330  N N     . ARG A 1 43  ? 49.591  -5.409  3.711   1.00 36.33 43  A 1 
ATOM 331  C CA    . ARG A 1 43  ? 51.015  -5.139  3.426   1.00 40.73 43  A 1 
ATOM 332  C C     . ARG A 1 43  ? 51.539  -5.788  2.131   1.00 39.77 43  A 1 
ATOM 333  O O     . ARG A 1 43  ? 52.433  -5.233  1.514   1.00 36.65 43  A 1 
ATOM 334  C CB    . ARG A 1 43  ? 51.881  -5.616  4.598   1.00 38.23 43  A 1 
ATOM 335  C CG    . ARG A 1 43  ? 52.391  -4.471  5.461   1.00 34.85 43  A 1 
ATOM 336  C CD    . ARG A 1 43  ? 53.336  -5.024  6.543   1.00 32.03 43  A 1 
ATOM 337  N NE    . ARG A 1 43  ? 53.933  -3.955  7.338   1.00 29.72 43  A 1 
ATOM 338  C CZ    . ARG A 1 43  ? 54.785  -4.120  8.353   1.00 25.87 43  A 1 
ATOM 339  N NH1   . ARG A 1 43  ? 55.132  -5.310  8.750   1.00 25.18 43  A 1 
ATOM 340  N NH2   . ARG A 1 43  ? 55.280  -3.099  8.971   1.00 25.06 43  A 1 
ATOM 341  N N     . GLU A 1 44  ? 51.015  -6.940  1.775   1.00 41.72 44  A 1 
ATOM 342  C CA    . GLU A 1 44  ? 51.429  -7.701  0.584   1.00 44.46 44  A 1 
ATOM 343  C C     . GLU A 1 44  ? 50.618  -7.352  -0.680  1.00 44.18 44  A 1 
ATOM 344  O O     . GLU A 1 44  ? 50.597  -8.114  -1.635  1.00 41.06 44  A 1 
ATOM 345  C CB    . GLU A 1 44  ? 51.407  -9.205  0.898   1.00 41.49 44  A 1 
ATOM 346  C CG    . GLU A 1 44  ? 52.432  -9.592  1.971   1.00 38.63 44  A 1 
ATOM 347  C CD    . GLU A 1 44  ? 52.526  -11.098 2.216   1.00 35.27 44  A 1 
ATOM 348  O OE1   . GLU A 1 44  ? 53.532  -11.502 2.848   1.00 32.84 44  A 1 
ATOM 349  O OE2   . GLU A 1 44  ? 51.591  -11.831 1.825   1.00 32.65 44  A 1 
ATOM 350  N N     . GLY A 1 45  ? 49.932  -6.203  -0.700  1.00 40.43 45  A 1 
ATOM 351  C CA    . GLY A 1 45  ? 49.175  -5.766  -1.879  1.00 40.49 45  A 1 
ATOM 352  C C     . GLY A 1 45  ? 47.851  -6.499  -2.120  1.00 40.29 45  A 1 
ATOM 353  O O     . GLY A 1 45  ? 47.137  -6.167  -3.065  1.00 38.73 45  A 1 
ATOM 354  N N     . CYS A 1 46  ? 47.500  -7.466  -1.264  1.00 48.41 46  A 1 
ATOM 355  C CA    . CYS A 1 46  ? 46.207  -8.127  -1.332  1.00 49.91 46  A 1 
ATOM 356  C C     . CYS A 1 46  ? 45.110  -7.191  -0.797  1.00 50.15 46  A 1 
ATOM 357  O O     . CYS A 1 46  ? 45.076  -6.887  0.394   1.00 46.85 46  A 1 
ATOM 358  C CB    . CYS A 1 46  ? 46.243  -9.447  -0.566  1.00 46.47 46  A 1 
ATOM 359  S SG    . CYS A 1 46  ? 47.352  -10.632 -1.405  1.00 41.40 46  A 1 
ATOM 360  N N     . TRP A 1 47  ? 44.213  -6.737  -1.680  1.00 53.38 47  A 1 
ATOM 361  C CA    . TRP A 1 47  ? 43.021  -5.981  -1.298  1.00 51.35 47  A 1 
ATOM 362  C C     . TRP A 1 47  ? 42.063  -6.922  -0.575  1.00 50.33 47  A 1 
ATOM 363  O O     . TRP A 1 47  ? 41.500  -7.847  -1.178  1.00 48.42 47  A 1 
ATOM 364  C CB    . TRP A 1 47  ? 42.385  -5.355  -2.535  1.00 48.46 47  A 1 
ATOM 365  C CG    . TRP A 1 47  ? 43.202  -4.277  -3.186  1.00 45.26 47  A 1 
ATOM 366  C CD1   . TRP A 1 47  ? 44.315  -4.457  -3.916  1.00 41.34 47  A 1 
ATOM 367  C CD2   . TRP A 1 47  ? 42.977  -2.821  -3.142  1.00 44.53 47  A 1 
ATOM 368  N NE1   . TRP A 1 47  ? 44.808  -3.234  -4.343  1.00 37.23 47  A 1 
ATOM 369  C CE2   . TRP A 1 47  ? 44.010  -2.201  -3.888  1.00 39.98 47  A 1 
ATOM 370  C CE3   . TRP A 1 47  ? 41.986  -2.008  -2.560  1.00 40.60 47  A 1 
ATOM 371  C CZ2   . TRP A 1 47  ? 44.068  -0.794  -4.043  1.00 39.55 47  A 1 
ATOM 372  C CZ3   . TRP A 1 47  ? 42.042  -0.604  -2.718  1.00 39.39 47  A 1 
ATOM 373  C CH2   . TRP A 1 47  ? 43.069  -0.010  -3.448  1.00 40.66 47  A 1 
ATOM 374  N N     . ALA A 1 48  ? 41.887  -6.737  0.733   1.00 59.91 48  A 1 
ATOM 375  C CA    . ALA A 1 48  ? 40.949  -7.524  1.510   1.00 61.03 48  A 1 
ATOM 376  C C     . ALA A 1 48  ? 39.681  -6.706  1.758   1.00 62.38 48  A 1 
ATOM 377  O O     . ALA A 1 48  ? 39.719  -5.656  2.390   1.00 59.65 48  A 1 
ATOM 378  C CB    . ALA A 1 48  ? 41.623  -7.997  2.799   1.00 56.16 48  A 1 
ATOM 379  N N     . ARG A 1 49  ? 38.543  -7.205  1.283   1.00 66.46 49  A 1 
ATOM 380  C CA    . ARG A 1 49  ? 37.249  -6.583  1.543   1.00 68.65 49  A 1 
ATOM 381  C C     . ARG A 1 49  ? 36.990  -6.530  3.038   1.00 70.55 49  A 1 
ATOM 382  O O     . ARG A 1 49  ? 37.193  -7.518  3.740   1.00 67.55 49  A 1 
ATOM 383  C CB    . ARG A 1 49  ? 36.155  -7.342  0.790   1.00 64.97 49  A 1 
ATOM 384  C CG    . ARG A 1 49  ? 34.822  -6.596  0.837   1.00 58.41 49  A 1 
ATOM 385  C CD    . ARG A 1 49  ? 33.789  -7.308  -0.027  1.00 59.63 49  A 1 
ATOM 386  N NE    . ARG A 1 49  ? 32.532  -6.562  -0.075  1.00 54.04 49  A 1 
ATOM 387  C CZ    . ARG A 1 49  ? 31.588  -6.677  -0.997  1.00 47.60 49  A 1 
ATOM 388  N NH1   . ARG A 1 49  ? 31.665  -7.575  -1.939  1.00 45.97 49  A 1 
ATOM 389  N NH2   . ARG A 1 49  ? 30.564  -5.895  -0.998  1.00 46.19 49  A 1 
ATOM 390  N N     . LEU A 1 50  ? 36.501  -5.389  3.537   1.00 73.67 50  A 1 
ATOM 391  C CA    . LEU A 1 50  ? 36.145  -5.258  4.943   1.00 74.86 50  A 1 
ATOM 392  C C     . LEU A 1 50  ? 34.952  -6.150  5.305   1.00 77.12 50  A 1 
ATOM 393  O O     . LEU A 1 50  ? 34.080  -6.455  4.482   1.00 74.18 50  A 1 
ATOM 394  C CB    . LEU A 1 50  ? 35.895  -3.787  5.307   1.00 70.24 50  A 1 
ATOM 395  C CG    . LEU A 1 50  ? 37.150  -2.894  5.276   1.00 66.59 50  A 1 
ATOM 396  C CD1   . LEU A 1 50  ? 36.766  -1.461  5.574   1.00 60.89 50  A 1 
ATOM 397  C CD2   . LEU A 1 50  ? 38.194  -3.337  6.297   1.00 62.99 50  A 1 
ATOM 398  N N     . CYS A 1 51  ? 34.906  -6.561  6.573   1.00 80.96 51  A 1 
ATOM 399  C CA    . CYS A 1 51  ? 33.800  -7.343  7.115   1.00 80.94 51  A 1 
ATOM 400  C C     . CYS A 1 51  ? 32.482  -6.571  7.015   1.00 79.57 51  A 1 
ATOM 401  O O     . CYS A 1 51  ? 32.351  -5.480  7.548   1.00 75.41 51  A 1 
ATOM 402  C CB    . CYS A 1 51  ? 34.141  -7.693  8.569   1.00 80.73 51  A 1 
ATOM 403  S SG    . CYS A 1 51  ? 32.765  -8.538  9.384   1.00 79.12 51  A 1 
ATOM 404  N N     . ASP A 1 52  ? 31.479  -7.191  6.418   1.00 80.23 52  A 1 
ATOM 405  C CA    . ASP A 1 52  ? 30.133  -6.629  6.317   1.00 77.38 52  A 1 
ATOM 406  C C     . ASP A 1 52  ? 29.411  -6.507  7.675   1.00 77.05 52  A 1 
ATOM 407  O O     . ASP A 1 52  ? 28.365  -5.856  7.750   1.00 72.20 52  A 1 
ATOM 408  C CB    . ASP A 1 52  ? 29.296  -7.517  5.386   1.00 74.10 52  A 1 
ATOM 409  C CG    . ASP A 1 52  ? 29.699  -7.475  3.902   1.00 72.36 52  A 1 
ATOM 410  O OD1   . ASP A 1 52  ? 29.926  -6.370  3.367   1.00 66.26 52  A 1 
ATOM 411  O OD2   . ASP A 1 52  ? 29.570  -8.514  3.231   1.00 68.11 52  A 1 
ATOM 412  N N     . GLY A 1 53  ? 29.927  -7.134  8.725   1.00 77.61 53  A 1 
ATOM 413  C CA    . GLY A 1 53  ? 29.387  -7.066  10.080  1.00 74.28 53  A 1 
ATOM 414  C C     . GLY A 1 53  ? 29.944  -5.911  10.910  1.00 73.95 53  A 1 
ATOM 415  O O     . GLY A 1 53  ? 29.174  -5.181  11.531  1.00 68.59 53  A 1 
ATOM 416  N N     . CYS A 1 54  ? 31.273  -5.720  10.923  1.00 76.11 54  A 1 
ATOM 417  C CA    . CYS A 1 54  ? 31.913  -4.679  11.730  1.00 76.34 54  A 1 
ATOM 418  C C     . CYS A 1 54  ? 32.486  -3.501  10.923  1.00 76.21 54  A 1 
ATOM 419  O O     . CYS A 1 54  ? 32.811  -2.481  11.521  1.00 70.34 54  A 1 
ATOM 420  C CB    . CYS A 1 54  ? 32.986  -5.313  12.627  1.00 73.03 54  A 1 
ATOM 421  S SG    . CYS A 1 54  ? 34.360  -5.992  11.642  1.00 74.41 54  A 1 
ATOM 422  N N     . CYS A 1 55  ? 32.640  -3.631  9.610   1.00 75.55 55  A 1 
ATOM 423  C CA    . CYS A 1 55  ? 33.205  -2.618  8.708   1.00 72.75 55  A 1 
ATOM 424  C C     . CYS A 1 55  ? 34.592  -2.072  9.104   1.00 73.88 55  A 1 
ATOM 425  O O     . CYS A 1 55  ? 34.974  -1.000  8.658   1.00 67.97 55  A 1 
ATOM 426  C CB    . CYS A 1 55  ? 32.184  -1.490  8.467   1.00 68.05 55  A 1 
ATOM 427  S SG    . CYS A 1 55  ? 30.685  -2.153  7.706   1.00 61.01 55  A 1 
ATOM 428  N N     . THR A 1 56  ? 35.321  -2.788  9.939   1.00 75.24 56  A 1 
ATOM 429  C CA    . THR A 1 56  ? 36.616  -2.331  10.462  1.00 76.08 56  A 1 
ATOM 430  C C     . THR A 1 56  ? 37.743  -3.341  10.258  1.00 78.39 56  A 1 
ATOM 431  O O     . THR A 1 56  ? 38.900  -2.957  10.128  1.00 73.46 56  A 1 
ATOM 432  C CB    . THR A 1 56  ? 36.519  -2.000  11.963  1.00 71.47 56  A 1 
ATOM 433  O OG1   . THR A 1 56  ? 35.978  -3.088  12.679  1.00 65.99 56  A 1 
ATOM 434  C CG2   . THR A 1 56  ? 35.635  -0.792  12.242  1.00 66.52 56  A 1 
ATOM 435  N N     . VAL A 1 57  ? 37.407  -4.612  10.238  1.00 76.93 57  A 1 
ATOM 436  C CA    . VAL A 1 57  ? 38.375  -5.702  10.129  1.00 76.84 57  A 1 
ATOM 437  C C     . VAL A 1 57  ? 38.257  -6.345  8.746   1.00 78.57 57  A 1 
ATOM 438  O O     . VAL A 1 57  ? 37.132  -6.514  8.268   1.00 75.58 57  A 1 
ATOM 439  C CB    . VAL A 1 57  ? 38.174  -6.726  11.264  1.00 72.40 57  A 1 
ATOM 440  C CG1   . VAL A 1 57  ? 39.250  -7.812  11.260  1.00 64.77 57  A 1 
ATOM 441  C CG2   . VAL A 1 57  ? 38.215  -6.049  12.641  1.00 68.01 57  A 1 
ATOM 442  N N     . PRO A 1 58  ? 39.385  -6.738  8.101   1.00 76.95 58  A 1 
ATOM 443  C CA    . PRO A 1 58  ? 39.331  -7.508  6.867   1.00 76.92 58  A 1 
ATOM 444  C C     . PRO A 1 58  ? 38.513  -8.788  7.018   1.00 77.41 58  A 1 
ATOM 445  O O     . PRO A 1 58  ? 38.603  -9.489  8.033   1.00 77.17 58  A 1 
ATOM 446  C CB    . PRO A 1 58  ? 40.787  -7.806  6.502   1.00 75.47 58  A 1 
ATOM 447  C CG    . PRO A 1 58  ? 41.556  -6.676  7.165   1.00 71.45 58  A 1 
ATOM 448  C CD    . PRO A 1 58  ? 40.758  -6.423  8.443   1.00 77.79 58  A 1 
ATOM 449  N N     . SER A 1 59  ? 37.696  -9.094  6.003   1.00 80.26 59  A 1 
ATOM 450  C CA    . SER A 1 59  ? 36.937  -10.340 5.962   1.00 80.07 59  A 1 
ATOM 451  C C     . SER A 1 59  ? 37.869  -11.537 5.766   1.00 79.30 59  A 1 
ATOM 452  O O     . SER A 1 59  ? 38.839  -11.464 5.011   1.00 77.57 59  A 1 
ATOM 453  C CB    . SER A 1 59  ? 35.858  -10.278 4.885   1.00 79.69 59  A 1 
ATOM 454  O OG    . SER A 1 59  ? 36.398  -9.994  3.615   1.00 69.49 59  A 1 
ATOM 455  N N     . VAL A 1 60  ? 37.547  -12.636 6.431   1.00 81.54 60  A 1 
ATOM 456  C CA    . VAL A 1 60  ? 38.301  -13.899 6.300   1.00 80.41 60  A 1 
ATOM 457  C C     . VAL A 1 60  ? 37.453  -15.028 5.722   1.00 80.99 60  A 1 
ATOM 458  O O     . VAL A 1 60  ? 37.996  -15.965 5.153   1.00 77.56 60  A 1 
ATOM 459  C CB    . VAL A 1 60  ? 38.939  -14.338 7.631   1.00 78.74 60  A 1 
ATOM 460  C CG1   . VAL A 1 60  ? 39.973  -13.295 8.099   1.00 68.74 60  A 1 
ATOM 461  C CG2   . VAL A 1 60  ? 37.919  -14.546 8.748   1.00 72.57 60  A 1 
ATOM 462  N N     . VAL A 1 61  ? 36.127  -14.918 5.842   1.00 81.51 61  A 1 
ATOM 463  C CA    . VAL A 1 61  ? 35.176  -15.880 5.289   1.00 81.61 61  A 1 
ATOM 464  C C     . VAL A 1 61  ? 34.064  -15.180 4.508   1.00 82.04 61  A 1 
ATOM 465  O O     . VAL A 1 61  ? 33.700  -14.044 4.809   1.00 80.36 61  A 1 
ATOM 466  C CB    . VAL A 1 61  ? 34.564  -16.808 6.357   1.00 79.85 61  A 1 
ATOM 467  C CG1   . VAL A 1 61  ? 35.645  -17.642 7.058   1.00 66.83 61  A 1 
ATOM 468  C CG2   . VAL A 1 61  ? 33.764  -16.053 7.423   1.00 71.32 61  A 1 
ATOM 469  N N     . TYR A 1 62  ? 33.518  -15.884 3.523   1.00 81.53 62  A 1 
ATOM 470  C CA    . TYR A 1 62  ? 32.273  -15.523 2.866   1.00 81.14 62  A 1 
ATOM 471  C C     . TYR A 1 62  ? 31.191  -16.539 3.226   1.00 81.68 62  A 1 
ATOM 472  O O     . TYR A 1 62  ? 31.382  -17.738 3.017   1.00 79.37 62  A 1 
ATOM 473  C CB    . TYR A 1 62  ? 32.480  -15.439 1.351   1.00 79.47 62  A 1 
ATOM 474  C CG    . TYR A 1 62  ? 31.216  -15.127 0.582   1.00 77.20 62  A 1 
ATOM 475  C CD1   . TYR A 1 62  ? 30.583  -16.128 -0.173  1.00 72.04 62  A 1 
ATOM 476  C CD2   . TYR A 1 62  ? 30.671  -13.840 0.625   1.00 73.33 62  A 1 
ATOM 477  C CE1   . TYR A 1 62  ? 29.430  -15.833 -0.907  1.00 69.11 62  A 1 
ATOM 478  C CE2   . TYR A 1 62  ? 29.517  -13.534 -0.104  1.00 70.70 62  A 1 
ATOM 479  C CZ    . TYR A 1 62  ? 28.903  -14.528 -0.878  1.00 74.81 62  A 1 
ATOM 480  O OH    . TYR A 1 62  ? 27.782  -14.222 -1.615  1.00 73.97 62  A 1 
ATOM 481  N N     . CYS A 1 63  ? 30.061  -16.065 3.766   1.00 80.89 63  A 1 
ATOM 482  C CA    . CYS A 1 63  ? 28.892  -16.899 4.027   1.00 80.14 63  A 1 
ATOM 483  C C     . CYS A 1 63  ? 27.963  -16.854 2.816   1.00 79.08 63  A 1 
ATOM 484  O O     . CYS A 1 63  ? 27.421  -15.793 2.482   1.00 77.78 63  A 1 
ATOM 485  C CB    . CYS A 1 63  ? 28.200  -16.431 5.307   1.00 80.43 63  A 1 
ATOM 486  S SG    . CYS A 1 63  ? 26.728  -17.443 5.610   1.00 78.58 63  A 1 
ATOM 487  N N     . ARG A 1 64  ? 27.743  -18.006 2.167   1.00 77.47 64  A 1 
ATOM 488  C CA    . ARG A 1 64  ? 26.869  -18.105 0.995   1.00 74.54 64  A 1 
ATOM 489  C C     . ARG A 1 64  ? 25.406  -17.807 1.326   1.00 72.24 64  A 1 
ATOM 490  O O     . ARG A 1 64  ? 24.752  -17.075 0.587   1.00 67.49 64  A 1 
ATOM 491  C CB    . ARG A 1 64  ? 26.989  -19.496 0.356   1.00 71.10 64  A 1 
ATOM 492  C CG    . ARG A 1 64  ? 28.339  -19.698 -0.348  1.00 65.77 64  A 1 
ATOM 493  C CD    . ARG A 1 64  ? 28.412  -21.073 -1.007  1.00 64.82 64  A 1 
ATOM 494  N NE    . ARG A 1 64  ? 29.643  -21.237 -1.799  1.00 56.73 64  A 1 
ATOM 495  C CZ    . ARG A 1 64  ? 30.051  -22.341 -2.384  1.00 51.82 64  A 1 
ATOM 496  N NH1   . ARG A 1 64  ? 29.379  -23.453 -2.306  1.00 48.42 64  A 1 
ATOM 497  N NH2   . ARG A 1 64  ? 31.143  -22.344 -3.067  1.00 48.19 64  A 1 
ATOM 498  N N     . ALA A 1 65  ? 24.893  -18.327 2.446   1.00 76.57 65  A 1 
ATOM 499  C CA    . ALA A 1 65  ? 23.500  -18.170 2.845   1.00 75.12 65  A 1 
ATOM 500  C C     . ALA A 1 65  ? 23.136  -16.711 3.164   1.00 75.19 65  A 1 
ATOM 501  O O     . ALA A 1 65  ? 22.055  -16.246 2.802   1.00 70.55 65  A 1 
ATOM 502  C CB    . ALA A 1 65  ? 23.235  -19.086 4.043   1.00 72.85 65  A 1 
ATOM 503  N N     . ASP A 1 66  ? 24.058  -15.976 3.793   1.00 71.25 66  A 1 
ATOM 504  C CA    . ASP A 1 66  ? 23.858  -14.568 4.147   1.00 69.20 66  A 1 
ATOM 505  C C     . ASP A 1 66  ? 24.377  -13.594 3.069   1.00 69.65 66  A 1 
ATOM 506  O O     . ASP A 1 66  ? 24.123  -12.388 3.146   1.00 66.08 66  A 1 
ATOM 507  C CB    . ASP A 1 66  ? 24.504  -14.294 5.511   1.00 65.60 66  A 1 
ATOM 508  C CG    . ASP A 1 66  ? 23.818  -15.059 6.653   1.00 63.85 66  A 1 
ATOM 509  O OD1   . ASP A 1 66  ? 22.566  -15.111 6.651   1.00 60.78 66  A 1 
ATOM 510  O OD2   . ASP A 1 66  ? 24.539  -15.568 7.536   1.00 61.55 66  A 1 
ATOM 511  N N     . SER A 1 67  ? 25.080  -14.094 2.055   1.00 73.67 67  A 1 
ATOM 512  C CA    . SER A 1 67  ? 25.772  -13.304 1.028   1.00 73.77 67  A 1 
ATOM 513  C C     . SER A 1 67  ? 26.654  -12.208 1.647   1.00 75.16 67  A 1 
ATOM 514  O O     . SER A 1 67  ? 26.607  -11.042 1.239   1.00 70.19 67  A 1 
ATOM 515  C CB    . SER A 1 67  ? 24.788  -12.750 -0.003  1.00 70.42 67  A 1 
ATOM 516  O OG    . SER A 1 67  ? 24.053  -13.792 -0.605  1.00 64.24 67  A 1 
ATOM 517  N N     . ALA A 1 68  ? 27.406  -12.564 2.687   1.00 74.22 68  A 1 
ATOM 518  C CA    . ALA A 1 68  ? 28.151  -11.624 3.513   1.00 75.02 68  A 1 
ATOM 519  C C     . ALA A 1 68  ? 29.615  -12.036 3.687   1.00 75.37 68  A 1 
ATOM 520  O O     . ALA A 1 68  ? 29.919  -13.197 3.959   1.00 75.43 68  A 1 
ATOM 521  C CB    . ALA A 1 68  ? 27.449  -11.470 4.861   1.00 73.39 68  A 1 
ATOM 522  N N     . TYR A 1 69  ? 30.507  -11.048 3.584   1.00 83.46 69  A 1 
ATOM 523  C CA    . TYR A 1 69  ? 31.929  -11.162 3.895   1.00 82.21 69  A 1 
ATOM 524  C C     . TYR A 1 69  ? 32.132  -10.858 5.383   1.00 83.48 69  A 1 
ATOM 525  O O     . TYR A 1 69  ? 31.779  -9.781  5.836   1.00 80.59 69  A 1 
ATOM 526  C CB    . TYR A 1 69  ? 32.725  -10.197 3.027   1.00 81.03 69  A 1 
ATOM 527  C CG    . TYR A 1 69  ? 32.577  -10.457 1.544   1.00 78.65 69  A 1 
ATOM 528  C CD1   . TYR A 1 69  ? 33.460  -11.320 0.893   1.00 70.81 69  A 1 
ATOM 529  C CD2   . TYR A 1 69  ? 31.553  -9.841  0.803   1.00 72.66 69  A 1 
ATOM 530  C CE1   . TYR A 1 69  ? 33.325  -11.573 -0.475  1.00 69.75 69  A 1 
ATOM 531  C CE2   . TYR A 1 69  ? 31.402  -10.088 -0.568  1.00 69.80 69  A 1 
ATOM 532  C CZ    . TYR A 1 69  ? 32.294  -10.958 -1.208  1.00 76.20 69  A 1 
ATOM 533  O OH    . TYR A 1 69  ? 32.164  -11.215 -2.553  1.00 74.72 69  A 1 
ATOM 534  N N     . LEU A 1 70  ? 32.669  -11.800 6.132   1.00 80.51 70  A 1 
ATOM 535  C CA    . LEU A 1 70  ? 32.773  -11.700 7.584   1.00 80.32 70  A 1 
ATOM 536  C C     . LEU A 1 70  ? 34.224  -11.883 8.061   1.00 80.37 70  A 1 
ATOM 537  O O     . LEU A 1 70  ? 34.972  -12.705 7.535   1.00 81.53 70  A 1 
ATOM 538  C CB    . LEU A 1 70  ? 31.821  -12.719 8.243   1.00 80.73 70  A 1 
ATOM 539  C CG    . LEU A 1 70  ? 30.333  -12.578 7.847   1.00 82.71 70  A 1 
ATOM 540  C CD1   . LEU A 1 70  ? 29.516  -13.704 8.478   1.00 76.16 70  A 1 
ATOM 541  C CD2   . LEU A 1 70  ? 29.738  -11.239 8.288   1.00 76.21 70  A 1 
ATOM 542  N N     . CYS A 1 71  ? 34.607  -11.095 9.090   1.00 83.58 71  A 1 
ATOM 543  C CA    . CYS A 1 71  ? 35.819  -11.377 9.852   1.00 83.16 71  A 1 
ATOM 544  C C     . CYS A 1 71  ? 35.589  -12.569 10.791  1.00 83.41 71  A 1 
ATOM 545  O O     . CYS A 1 71  ? 34.445  -12.936 11.075  1.00 81.33 71  A 1 
ATOM 546  C CB    . CYS A 1 71  ? 36.271  -10.124 10.607  1.00 80.94 71  A 1 
ATOM 547  S SG    . CYS A 1 71  ? 35.102  -9.655  11.923  1.00 78.22 71  A 1 
ATOM 548  N N     . ALA A 1 72  ? 36.666  -13.134 11.344  1.00 80.80 72  A 1 
ATOM 549  C CA    . ALA A 1 72  ? 36.579  -14.301 12.227  1.00 79.20 72  A 1 
ATOM 550  C C     . ALA A 1 72  ? 35.669  -14.076 13.447  1.00 79.63 72  A 1 
ATOM 551  O O     . ALA A 1 72  ? 34.914  -14.966 13.822  1.00 77.50 72  A 1 
ATOM 552  C CB    . ALA A 1 72  ? 37.996  -14.679 12.661  1.00 77.19 72  A 1 
ATOM 553  N N     . SER A 1 73  ? 35.693  -12.874 14.043  1.00 80.58 73  A 1 
ATOM 554  C CA    . SER A 1 73  ? 34.844  -12.555 15.193  1.00 80.26 73  A 1 
ATOM 555  C C     . SER A 1 73  ? 33.365  -12.433 14.811  1.00 80.72 73  A 1 
ATOM 556  O O     . SER A 1 73  ? 32.521  -12.983 15.505  1.00 78.46 73  A 1 
ATOM 557  C CB    . SER A 1 73  ? 35.316  -11.269 15.879  1.00 77.74 73  A 1 
ATOM 558  O OG    . SER A 1 73  ? 35.406  -10.199 14.952  1.00 66.53 73  A 1 
ATOM 559  N N     . CYS A 1 74  ? 33.045  -11.751 13.702  1.00 75.55 74  A 1 
ATOM 560  C CA    . CYS A 1 74  ? 31.664  -11.633 13.239  1.00 74.89 74  A 1 
ATOM 561  C C     . CYS A 1 74  ? 31.114  -12.967 12.730  1.00 74.28 74  A 1 
ATOM 562  O O     . CYS A 1 74  ? 29.954  -13.270 12.972  1.00 73.41 74  A 1 
ATOM 563  C CB    . CYS A 1 74  ? 31.564  -10.545 12.173  1.00 75.13 74  A 1 
ATOM 564  S SG    . CYS A 1 74  ? 31.854  -8.900  12.899  1.00 73.31 74  A 1 
ATOM 565  N N     . ASP A 1 75  ? 31.939  -13.778 12.069  1.00 82.64 75  A 1 
ATOM 566  C CA    . ASP A 1 75  ? 31.574  -15.133 11.668  1.00 81.33 75  A 1 
ATOM 567  C C     . ASP A 1 75  ? 31.218  -15.993 12.885  1.00 81.07 75  A 1 
ATOM 568  O O     . ASP A 1 75  ? 30.140  -16.589 12.924  1.00 78.48 75  A 1 
ATOM 569  C CB    . ASP A 1 75  ? 32.722  -15.769 10.874  1.00 80.59 75  A 1 
ATOM 570  C CG    . ASP A 1 75  ? 32.396  -17.208 10.475  1.00 78.32 75  A 1 
ATOM 571  O OD1   . ASP A 1 75  ? 31.429  -17.399 9.715   1.00 69.14 75  A 1 
ATOM 572  O OD2   . ASP A 1 75  ? 33.060  -18.142 10.957  1.00 69.77 75  A 1 
ATOM 573  N N     . ALA A 1 76  ? 32.078  -15.980 13.907  1.00 80.25 76  A 1 
ATOM 574  C CA    . ALA A 1 76  ? 31.822  -16.703 15.146  1.00 78.14 76  A 1 
ATOM 575  C C     . ALA A 1 76  ? 30.516  -16.227 15.803  1.00 78.30 76  A 1 
ATOM 576  O O     . ALA A 1 76  ? 29.653  -17.051 16.085  1.00 76.49 76  A 1 
ATOM 577  C CB    . ALA A 1 76  ? 33.013  -16.565 16.081  1.00 76.85 76  A 1 
ATOM 578  N N     . GLN A 1 77  ? 30.317  -14.917 15.977  1.00 79.01 77  A 1 
ATOM 579  C CA    . GLN A 1 77  ? 29.109  -14.370 16.612  1.00 77.21 77  A 1 
ATOM 580  C C     . GLN A 1 77  ? 27.819  -14.676 15.835  1.00 77.88 77  A 1 
ATOM 581  O O     . GLN A 1 77  ? 26.827  -15.094 16.428  1.00 74.82 77  A 1 
ATOM 582  C CB    . GLN A 1 77  ? 29.264  -12.858 16.790  1.00 74.85 77  A 1 
ATOM 583  C CG    . GLN A 1 77  ? 30.222  -12.514 17.940  1.00 68.32 77  A 1 
ATOM 584  C CD    . GLN A 1 77  ? 30.449  -11.003 18.078  1.00 64.15 77  A 1 
ATOM 585  O OE1   . GLN A 1 77  ? 30.142  -10.202 17.216  1.00 56.84 77  A 1 
ATOM 586  N NE2   . GLN A 1 77  ? 30.998  -10.564 19.193  1.00 54.09 77  A 1 
ATOM 587  N N     . ILE A 1 78  ? 27.822  -14.481 14.515  1.00 74.75 78  A 1 
ATOM 588  C CA    . ILE A 1 78  ? 26.623  -14.688 13.689  1.00 74.05 78  A 1 
ATOM 589  C C     . ILE A 1 78  ? 26.277  -16.173 13.583  1.00 74.07 78  A 1 
ATOM 590  O O     . ILE A 1 78  ? 25.110  -16.544 13.664  1.00 71.53 78  A 1 
ATOM 591  C CB    . ILE A 1 78  ? 26.804  -14.025 12.303  1.00 71.59 78  A 1 
ATOM 592  C CG1   . ILE A 1 78  ? 26.822  -12.486 12.459  1.00 68.08 78  A 1 
ATOM 593  C CG2   . ILE A 1 78  ? 25.697  -14.436 11.317  1.00 67.94 78  A 1 
ATOM 594  C CD1   . ILE A 1 78  ? 27.280  -11.735 11.212  1.00 62.22 78  A 1 
ATOM 595  N N     . HIS A 1 79  ? 27.289  -17.019 13.410  1.00 79.41 79  A 1 
ATOM 596  C CA    . HIS A 1 79  ? 27.075  -18.442 13.161  1.00 80.11 79  A 1 
ATOM 597  C C     . HIS A 1 79  ? 27.084  -19.306 14.427  1.00 78.55 79  A 1 
ATOM 598  O O     . HIS A 1 79  ? 26.558  -20.415 14.385  1.00 73.37 79  A 1 
ATOM 599  C CB    . HIS A 1 79  ? 28.073  -18.924 12.104  1.00 79.69 79  A 1 
ATOM 600  C CG    . HIS A 1 79  ? 27.902  -18.255 10.768  1.00 81.86 79  A 1 
ATOM 601  N ND1   . HIS A 1 79  ? 28.787  -17.397 10.167  1.00 72.09 79  A 1 
ATOM 602  C CD2   . HIS A 1 79  ? 26.851  -18.396 9.907   1.00 74.82 79  A 1 
ATOM 603  C CE1   . HIS A 1 79  ? 28.297  -17.037 8.978   1.00 76.79 79  A 1 
ATOM 604  N NE2   . HIS A 1 79  ? 27.112  -17.625 8.784   1.00 77.80 79  A 1 
ATOM 605  N N     . ALA A 1 80  ? 27.603  -18.805 15.545  1.00 79.29 80  A 1 
ATOM 606  C CA    . ALA A 1 80  ? 27.399  -19.445 16.845  1.00 77.01 80  A 1 
ATOM 607  C C     . ALA A 1 80  ? 26.058  -19.077 17.485  1.00 75.98 80  A 1 
ATOM 608  O O     . ALA A 1 80  ? 25.607  -19.796 18.370  1.00 69.75 80  A 1 
ATOM 609  C CB    . ALA A 1 80  ? 28.556  -19.120 17.776  1.00 74.21 80  A 1 
ATOM 610  N N     . ALA A 1 81  ? 25.382  -18.003 16.996  1.00 68.72 81  A 1 
ATOM 611  C CA    . ALA A 1 81  ? 24.087  -17.580 17.513  1.00 66.35 81  A 1 
ATOM 612  C C     . ALA A 1 81  ? 23.050  -18.703 17.515  1.00 66.89 81  A 1 
ATOM 613  O O     . ALA A 1 81  ? 22.153  -18.732 18.354  1.00 62.00 81  A 1 
ATOM 614  C CB    . ALA A 1 81  ? 23.585  -16.403 16.670  1.00 61.38 81  A 1 
ATOM 615  N N     . ASN A 1 82  ? 23.189  -19.656 16.566  1.00 64.64 82  A 1 
ATOM 616  C CA    . ASN A 1 82  ? 22.236  -20.741 16.492  1.00 64.61 82  A 1 
ATOM 617  C C     . ASN A 1 82  ? 22.638  -21.899 15.565  1.00 67.32 82  A 1 
ATOM 618  O O     . ASN A 1 82  ? 23.471  -21.796 14.677  1.00 64.45 82  A 1 
ATOM 619  C CB    . ASN A 1 82  ? 20.920  -20.109 16.080  1.00 59.26 82  A 1 
ATOM 620  C CG    . ASN A 1 82  ? 20.920  -19.521 14.687  1.00 53.64 82  A 1 
ATOM 621  O OD1   . ASN A 1 82  ? 21.101  -20.216 13.694  1.00 50.54 82  A 1 
ATOM 622  N ND2   . ASN A 1 82  ? 20.605  -18.242 14.558  1.00 52.40 82  A 1 
ATOM 623  N N     . ARG A 1 83  ? 21.944  -23.032 15.736  1.00 71.66 83  A 1 
ATOM 624  C CA    . ARG A 1 83  ? 22.227  -24.276 15.009  1.00 70.98 83  A 1 
ATOM 625  C C     . ARG A 1 83  ? 21.922  -24.214 13.505  1.00 70.81 83  A 1 
ATOM 626  O O     . ARG A 1 83  ? 22.468  -25.010 12.751  1.00 67.40 83  A 1 
ATOM 627  C CB    . ARG A 1 83  ? 21.464  -25.424 15.684  1.00 66.76 83  A 1 
ATOM 628  C CG    . ARG A 1 83  ? 21.997  -26.801 15.284  1.00 61.38 83  A 1 
ATOM 629  C CD    . ARG A 1 83  ? 21.227  -27.901 16.033  1.00 58.49 83  A 1 
ATOM 630  N NE    . ARG A 1 83  ? 21.777  -29.236 15.747  1.00 50.71 83  A 1 
ATOM 631  C CZ    . ARG A 1 83  ? 21.273  -30.384 16.157  1.00 43.81 83  A 1 
ATOM 632  N NH1   . ARG A 1 83  ? 20.181  -30.429 16.855  1.00 39.94 83  A 1 
ATOM 633  N NH2   . ARG A 1 83  ? 21.868  -31.512 15.878  1.00 39.78 83  A 1 
ATOM 634  N N     . VAL A 1 84  ? 21.058  -23.319 13.056  1.00 66.32 84  A 1 
ATOM 635  C CA    . VAL A 1 84  ? 20.782  -23.148 11.619  1.00 67.12 84  A 1 
ATOM 636  C C     . VAL A 1 84  ? 21.864  -22.289 10.978  1.00 69.52 84  A 1 
ATOM 637  O O     . VAL A 1 84  ? 22.426  -22.695 9.960   1.00 66.55 84  A 1 
ATOM 638  C CB    . VAL A 1 84  ? 19.381  -22.584 11.349  1.00 62.04 84  A 1 
ATOM 639  C CG1   . VAL A 1 84  ? 19.142  -22.315 9.861   1.00 55.25 84  A 1 
ATOM 640  C CG2   . VAL A 1 84  ? 18.315  -23.575 11.825  1.00 58.67 84  A 1 
ATOM 641  N N     . ALA A 1 85  ? 22.227  -21.167 11.616  1.00 66.59 85  A 1 
ATOM 642  C CA    . ALA A 1 85  ? 23.328  -20.331 11.174  1.00 67.83 85  A 1 
ATOM 643  C C     . ALA A 1 85  ? 24.658  -21.097 11.189  1.00 69.20 85  A 1 
ATOM 644  O O     . ALA A 1 85  ? 25.420  -20.986 10.235  1.00 69.43 85  A 1 
ATOM 645  C CB    . ALA A 1 85  ? 23.373  -19.073 12.042  1.00 66.69 85  A 1 
ATOM 646  N N     . SER A 1 86  ? 24.901  -21.960 12.174  1.00 78.69 86  A 1 
ATOM 647  C CA    . SER A 1 86  ? 26.125  -22.765 12.227  1.00 78.01 86  A 1 
ATOM 648  C C     . SER A 1 86  ? 26.290  -23.733 11.051  1.00 79.64 86  A 1 
ATOM 649  O O     . SER A 1 86  ? 27.402  -24.160 10.761  1.00 76.32 86  A 1 
ATOM 650  C CB    . SER A 1 86  ? 26.218  -23.531 13.544  1.00 75.42 86  A 1 
ATOM 651  O OG    . SER A 1 86  ? 25.284  -24.588 13.614  1.00 66.95 86  A 1 
ATOM 652  N N     . ARG A 1 87  ? 25.196  -24.078 10.364  1.00 74.83 87  A 1 
ATOM 653  C CA    . ARG A 1 87  ? 25.186  -24.932 9.168   1.00 75.10 87  A 1 
ATOM 654  C C     . ARG A 1 87  ? 25.365  -24.148 7.860   1.00 77.10 87  A 1 
ATOM 655  O O     . ARG A 1 87  ? 25.388  -24.783 6.806   1.00 72.54 87  A 1 
ATOM 656  C CB    . ARG A 1 87  ? 23.888  -25.739 9.114   1.00 70.49 87  A 1 
ATOM 657  C CG    . ARG A 1 87  ? 23.782  -26.759 10.252  1.00 67.01 87  A 1 
ATOM 658  C CD    . ARG A 1 87  ? 22.400  -27.401 10.184  1.00 64.81 87  A 1 
ATOM 659  N NE    . ARG A 1 87  ? 22.211  -28.404 11.247  1.00 56.67 87  A 1 
ATOM 660  C CZ    . ARG A 1 87  ? 21.152  -29.192 11.370  1.00 51.13 87  A 1 
ATOM 661  N NH1   . ARG A 1 87  ? 20.148  -29.109 10.541  1.00 46.93 87  A 1 
ATOM 662  N NH2   . ARG A 1 87  ? 21.100  -30.057 12.330  1.00 46.71 87  A 1 
ATOM 663  N N     . HIS A 1 88  ? 25.446  -22.829 7.906   1.00 74.09 88  A 1 
ATOM 664  C CA    . HIS A 1 88  ? 25.694  -22.049 6.705   1.00 75.98 88  A 1 
ATOM 665  C C     . HIS A 1 88  ? 27.062  -22.410 6.119   1.00 76.21 88  A 1 
ATOM 666  O O     . HIS A 1 88  ? 28.062  -22.477 6.828   1.00 74.45 88  A 1 
ATOM 667  C CB    . HIS A 1 88  ? 25.600  -20.545 6.980   1.00 74.40 88  A 1 
ATOM 668  C CG    . HIS A 1 88  ? 24.221  -20.037 7.283   1.00 73.42 88  A 1 
ATOM 669  N ND1   . HIS A 1 88  ? 23.903  -18.741 7.642   1.00 66.41 88  A 1 
ATOM 670  C CD2   . HIS A 1 88  ? 23.026  -20.724 7.245   1.00 70.05 88  A 1 
ATOM 671  C CE1   . HIS A 1 88  ? 22.580  -18.654 7.806   1.00 70.46 88  A 1 
ATOM 672  N NE2   . HIS A 1 88  ? 22.007  -19.843 7.572   1.00 72.51 88  A 1 
ATOM 673  N N     . GLU A 1 89  ? 27.093  -22.660 4.818   1.00 79.81 89  A 1 
ATOM 674  C CA    . GLU A 1 89  ? 28.338  -22.920 4.121   1.00 80.49 89  A 1 
ATOM 675  C C     . GLU A 1 89  ? 29.177  -21.641 4.080   1.00 81.81 89  A 1 
ATOM 676  O O     . GLU A 1 89  ? 28.692  -20.576 3.680   1.00 77.20 89  A 1 
ATOM 677  C CB    . GLU A 1 89  ? 28.044  -23.463 2.725   1.00 76.02 89  A 1 
ATOM 678  C CG    . GLU A 1 89  ? 29.295  -24.059 2.069   1.00 65.24 89  A 1 
ATOM 679  C CD    . GLU A 1 89  ? 29.066  -24.464 0.609   1.00 61.06 89  A 1 
ATOM 680  O OE1   . GLU A 1 89  ? 30.056  -24.786 -0.060  1.00 53.54 89  A 1 
ATOM 681  O OE2   . GLU A 1 89  ? 27.930  -24.362 0.109   1.00 52.98 89  A 1 
ATOM 682  N N     . ARG A 1 90  ? 30.437  -21.743 4.501   1.00 75.22 90  A 1 
ATOM 683  C CA    . ARG A 1 90  ? 31.383  -20.637 4.535   1.00 74.10 90  A 1 
ATOM 684  C C     . ARG A 1 90  ? 32.615  -20.995 3.728   1.00 73.69 90  A 1 
ATOM 685  O O     . ARG A 1 90  ? 33.113  -22.107 3.820   1.00 70.81 90  A 1 
ATOM 686  C CB    . ARG A 1 90  ? 31.763  -20.282 5.983   1.00 72.53 90  A 1 
ATOM 687  C CG    . ARG A 1 90  ? 30.546  -19.901 6.821   1.00 72.72 90  A 1 
ATOM 688  C CD    . ARG A 1 90  ? 30.900  -19.889 8.308   1.00 72.61 90  A 1 
ATOM 689  N NE    . ARG A 1 90  ? 29.824  -20.461 9.097   1.00 71.26 90  A 1 
ATOM 690  C CZ    . ARG A 1 90  ? 29.902  -20.802 10.366  1.00 69.28 90  A 1 
ATOM 691  N NH1   . ARG A 1 90  ? 30.978  -20.592 11.062  1.00 60.54 90  A 1 
ATOM 692  N NH2   . ARG A 1 90  ? 28.901  -21.385 10.948  1.00 67.91 90  A 1 
ATOM 693  N N     . VAL A 1 91  ? 33.097  -20.013 2.970   1.00 78.02 91  A 1 
ATOM 694  C CA    . VAL A 1 91  ? 34.282  -20.155 2.146   1.00 78.28 91  A 1 
ATOM 695  C C     . VAL A 1 91  ? 35.394  -19.299 2.745   1.00 78.74 91  A 1 
ATOM 696  O O     . VAL A 1 91  ? 35.176  -18.116 2.995   1.00 77.23 91  A 1 
ATOM 697  C CB    . VAL A 1 91  ? 33.977  -19.770 0.694   1.00 75.48 91  A 1 
ATOM 698  C CG1   . VAL A 1 91  ? 35.210  -19.975 -0.175  1.00 63.92 91  A 1 
ATOM 699  C CG2   . VAL A 1 91  ? 32.830  -20.608 0.128   1.00 66.77 91  A 1 
ATOM 700  N N     . LEU A 1 92  ? 36.578  -19.884 2.979   1.00 77.51 92  A 1 
ATOM 701  C CA    . LEU A 1 92  ? 37.751  -19.136 3.429   1.00 75.81 92  A 1 
ATOM 702  C C     . LEU A 1 92  ? 38.279  -18.261 2.293   1.00 74.27 92  A 1 
ATOM 703  O O     . LEU A 1 92  ? 38.613  -18.756 1.215   1.00 70.92 92  A 1 
ATOM 704  C CB    . LEU A 1 92  ? 38.832  -20.104 3.936   1.00 72.57 92  A 1 
ATOM 705  C CG    . LEU A 1 92  ? 38.557  -20.652 5.340   1.00 66.64 92  A 1 
ATOM 706  C CD1   . LEU A 1 92  ? 39.412  -21.877 5.623   1.00 60.27 92  A 1 
ATOM 707  C CD2   . LEU A 1 92  ? 38.851  -19.611 6.423   1.00 61.49 92  A 1 
ATOM 708  N N     . LEU A 1 93  ? 38.406  -16.948 2.552   1.00 70.62 93  A 1 
ATOM 709  C CA    . LEU A 1 93  ? 38.865  -15.977 1.563   1.00 67.76 93  A 1 
ATOM 710  C C     . LEU A 1 93  ? 40.377  -16.071 1.368   1.00 65.32 93  A 1 
ATOM 711  O O     . LEU A 1 93  ? 40.869  -16.001 0.248   1.00 61.63 93  A 1 
ATOM 712  C CB    . LEU A 1 93  ? 38.454  -14.566 1.997   1.00 65.49 93  A 1 
ATOM 713  C CG    . LEU A 1 93  ? 36.959  -14.394 2.330   1.00 63.46 93  A 1 
ATOM 714  C CD1   . LEU A 1 93  ? 36.661  -12.927 2.638   1.00 59.68 93  A 1 
ATOM 715  C CD2   . LEU A 1 93  ? 36.043  -14.857 1.209   1.00 62.18 93  A 1 
ATOM 716  N N     . SER A 1 94  ? 41.124  -16.263 2.462   1.00 65.01 94  A 1 
ATOM 717  C CA    . SER A 1 94  ? 42.591  -16.256 2.446   1.00 63.12 94  A 1 
ATOM 718  C C     . SER A 1 94  ? 43.205  -17.346 1.579   1.00 61.66 94  A 1 
ATOM 719  O O     . SER A 1 94  ? 44.266  -17.136 0.999   1.00 56.87 94  A 1 
ATOM 720  C CB    . SER A 1 94  ? 43.116  -16.390 3.874   1.00 57.89 94  A 1 
ATOM 721  O OG    . SER A 1 94  ? 42.659  -17.584 4.479   1.00 51.63 94  A 1 
ATOM 722  N N     . GLU A 1 95  ? 42.561  -18.509 1.484   1.00 61.65 95  A 1 
ATOM 723  C CA    . GLU A 1 95  ? 43.019  -19.595 0.618   1.00 59.82 95  A 1 
ATOM 724  C C     . GLU A 1 95  ? 42.768  -19.257 -0.853  1.00 55.92 95  A 1 
ATOM 725  O O     . GLU A 1 95  ? 43.652  -19.434 -1.688  1.00 52.13 95  A 1 
ATOM 726  C CB    . GLU A 1 95  ? 42.323  -20.899 1.000   1.00 55.69 95  A 1 
ATOM 727  C CG    . GLU A 1 95  ? 42.765  -21.385 2.387   1.00 51.49 95  A 1 
ATOM 728  C CD    . GLU A 1 95  ? 42.157  -22.724 2.795   1.00 47.22 95  A 1 
ATOM 729  O OE1   . GLU A 1 95  ? 42.680  -23.303 3.771   1.00 42.21 95  A 1 
ATOM 730  O OE2   . GLU A 1 95  ? 41.165  -23.143 2.169   1.00 42.77 95  A 1 
ATOM 731  N N     . ALA A 1 96  ? 41.610  -18.687 -1.159  1.00 56.13 96  A 1 
ATOM 732  C CA    . ALA A 1 96  ? 41.273  -18.271 -2.509  1.00 53.85 96  A 1 
ATOM 733  C C     . ALA A 1 96  ? 42.202  -17.150 -3.017  1.00 51.40 96  A 1 
ATOM 734  O O     . ALA A 1 96  ? 42.676  -17.222 -4.151  1.00 50.98 96  A 1 
ATOM 735  C CB    . ALA A 1 96  ? 39.805  -17.862 -2.523  1.00 51.71 96  A 1 
ATOM 736  N N     . TYR A 1 97  ? 42.515  -16.162 -2.157  1.00 48.51 97  A 1 
ATOM 737  C CA    . TYR A 1 97  ? 43.446  -15.078 -2.498  1.00 47.18 97  A 1 
ATOM 738  C C     . TYR A 1 97  ? 44.876  -15.559 -2.780  1.00 44.61 97  A 1 
ATOM 739  O O     . TYR A 1 97  ? 45.530  -15.035 -3.671  1.00 44.30 97  A 1 
ATOM 740  C CB    . TYR A 1 97  ? 43.453  -14.021 -1.376  1.00 45.60 97  A 1 
ATOM 741  C CG    . TYR A 1 97  ? 42.518  -12.860 -1.634  1.00 45.40 97  A 1 
ATOM 742  C CD1   . TYR A 1 97  ? 42.939  -11.789 -2.441  1.00 43.17 97  A 1 
ATOM 743  C CD2   . TYR A 1 97  ? 41.221  -12.833 -1.088  1.00 42.62 97  A 1 
ATOM 744  C CE1   . TYR A 1 97  ? 42.072  -10.708 -2.706  1.00 38.20 97  A 1 
ATOM 745  C CE2   . TYR A 1 97  ? 40.346  -11.760 -1.349  1.00 38.77 97  A 1 
ATOM 746  C CZ    . TYR A 1 97  ? 40.772  -10.692 -2.157  1.00 36.82 97  A 1 
ATOM 747  O OH    . TYR A 1 97  ? 39.924  -9.651  -2.419  1.00 33.22 97  A 1 
ATOM 748  N N     . LYS A 1 98  ? 45.354  -16.562 -2.057  1.00 54.32 98  A 1 
ATOM 749  C CA    . LYS A 1 98  ? 46.726  -17.058 -2.213  1.00 53.56 98  A 1 
ATOM 750  C C     . LYS A 1 98  ? 46.969  -17.810 -3.519  1.00 51.59 98  A 1 
ATOM 751  O O     . LYS A 1 98  ? 48.083  -17.789 -4.033  1.00 47.67 98  A 1 
ATOM 752  C CB    . LYS A 1 98  ? 47.084  -17.966 -1.034  1.00 50.32 98  A 1 
ATOM 753  C CG    . LYS A 1 98  ? 47.371  -17.160 0.240   1.00 46.88 98  A 1 
ATOM 754  C CD    . LYS A 1 98  ? 47.587  -18.113 1.412   1.00 43.60 98  A 1 
ATOM 755  C CE    . LYS A 1 98  ? 47.804  -17.305 2.683   1.00 38.79 98  A 1 
ATOM 756  N NZ    . LYS A 1 98  ? 48.081  -18.201 3.835   1.00 33.87 98  A 1 
ATOM 757  N N     . HIS A 1 99  ? 45.957  -18.483 -4.019  1.00 47.89 99  A 1 
ATOM 758  C CA    . HIS A 1 99  ? 46.112  -19.370 -5.174  1.00 47.45 99  A 1 
ATOM 759  C C     . HIS A 1 99  ? 45.756  -18.737 -6.519  1.00 42.81 99  A 1 
ATOM 760  O O     . HIS A 1 99  ? 46.028  -19.341 -7.557  1.00 40.41 99  A 1 
ATOM 761  C CB    . HIS A 1 99  ? 45.339  -20.664 -4.915  1.00 45.44 99  A 1 
ATOM 762  C CG    . HIS A 1 99  ? 45.967  -21.507 -3.840  1.00 43.82 99  A 1 
ATOM 763  N ND1   . HIS A 1 99  ? 47.237  -22.047 -3.873  1.00 40.48 99  A 1 
ATOM 764  C CD2   . HIS A 1 99  ? 45.420  -21.880 -2.639  1.00 41.02 99  A 1 
ATOM 765  C CE1   . HIS A 1 99  ? 47.439  -22.709 -2.733  1.00 38.18 99  A 1 
ATOM 766  N NE2   . HIS A 1 99  ? 46.354  -22.634 -1.950  1.00 38.97 99  A 1 
ATOM 767  N N     . ALA A 1 100 ? 45.170  -17.537 -6.534  1.00 47.82 100 A 1 
ATOM 768  C CA    . ALA A 1 100 ? 44.748  -16.921 -7.780  1.00 46.96 100 A 1 
ATOM 769  C C     . ALA A 1 100 ? 45.727  -15.821 -8.239  1.00 44.02 100 A 1 
ATOM 770  O O     . ALA A 1 100 ? 45.805  -14.773 -7.597  1.00 43.44 100 A 1 
ATOM 771  C CB    . ALA A 1 100 ? 43.327  -16.415 -7.633  1.00 44.80 100 A 1 
ATOM 772  N N     . PRO A 1 101 ? 46.426  -16.026 -9.362  1.00 42.11 101 A 1 
ATOM 773  C CA    . PRO A 1 101 ? 47.377  -15.053 -9.874  1.00 43.18 101 A 1 
ATOM 774  C C     . PRO A 1 101 ? 46.722  -13.831 -10.531 1.00 43.09 101 A 1 
ATOM 775  O O     . PRO A 1 101 ? 47.325  -12.777 -10.621 1.00 42.94 101 A 1 
ATOM 776  C CB    . PRO A 1 101 ? 48.227  -15.839 -10.871 1.00 41.37 101 A 1 
ATOM 777  C CG    . PRO A 1 101 ? 47.262  -16.902 -11.406 1.00 41.02 101 A 1 
ATOM 778  C CD    . PRO A 1 101 ? 46.394  -17.218 -10.187 1.00 47.13 101 A 1 
ATOM 779  N N     . VAL A 1 102 ? 45.511  -13.986 -11.019 1.00 33.75 102 A 1 
ATOM 780  C CA    . VAL A 1 102 ? 44.791  -12.932 -11.738 1.00 35.22 102 A 1 
ATOM 781  C C     . VAL A 1 102 ? 43.742  -12.327 -10.819 1.00 34.05 102 A 1 
ATOM 782  O O     . VAL A 1 102 ? 42.862  -13.035 -10.327 1.00 32.92 102 A 1 
ATOM 783  C CB    . VAL A 1 102 ? 44.181  -13.437 -13.058 1.00 33.88 102 A 1 
ATOM 784  C CG1   . VAL A 1 102 ? 43.566  -12.286 -13.859 1.00 31.77 102 A 1 
ATOM 785  C CG2   . VAL A 1 102 ? 45.231  -14.116 -13.947 1.00 35.01 102 A 1 
ATOM 786  N N     . MET A 1 103 ? 43.828  -11.009 -10.636 1.00 35.87 103 A 1 
ATOM 787  C CA    . MET A 1 103 ? 42.772  -10.221 -10.009 1.00 37.53 103 A 1 
ATOM 788  C C     . MET A 1 103 ? 41.712  -9.899  -11.060 1.00 37.22 103 A 1 
ATOM 789  O O     . MET A 1 103 ? 42.025  -9.388  -12.137 1.00 36.72 103 A 1 
ATOM 790  C CB    . MET A 1 103 ? 43.354  -8.950  -9.391  1.00 36.68 103 A 1 
ATOM 791  C CG    . MET A 1 103 ? 44.247  -9.236  -8.175  1.00 34.27 103 A 1 
ATOM 792  S SD    . MET A 1 103 ? 43.371  -9.707  -6.661  1.00 31.73 103 A 1 
ATOM 793  C CE    . MET A 1 103 ? 42.877  -8.086  -6.065  1.00 29.16 103 A 1 
ATOM 794  N N     . LEU A 1 104 ? 40.484  -10.193 -10.751 1.00 33.56 104 A 1 
ATOM 795  C CA    . LEU A 1 104 ? 39.320  -9.859  -11.564 1.00 34.72 104 A 1 
ATOM 796  C C     . LEU A 1 104 ? 38.528  -8.777  -10.841 1.00 32.83 104 A 1 
ATOM 797  O O     . LEU A 1 104 ? 38.144  -8.958  -9.689  1.00 31.23 104 A 1 
ATOM 798  C CB    . LEU A 1 104 ? 38.491  -11.126 -11.814 1.00 33.81 104 A 1 
ATOM 799  C CG    . LEU A 1 104 ? 39.144  -12.090 -12.825 1.00 31.57 104 A 1 
ATOM 800  C CD1   . LEU A 1 104 ? 38.516  -13.476 -12.760 1.00 30.40 104 A 1 
ATOM 801  C CD2   . LEU A 1 104 ? 38.979  -11.586 -14.257 1.00 33.39 104 A 1 
ATOM 802  N N     . ASP A 1 105 ? 38.308  -7.670  -11.515 1.00 39.28 105 A 1 
ATOM 803  C CA    . ASP A 1 105 ? 37.487  -6.595  -10.965 1.00 41.02 105 A 1 
ATOM 804  C C     . ASP A 1 105 ? 36.015  -6.879  -11.270 1.00 39.06 105 A 1 
ATOM 805  O O     . ASP A 1 105 ? 35.598  -6.938  -12.431 1.00 38.85 105 A 1 
ATOM 806  C CB    . ASP A 1 105 ? 37.968  -5.241  -11.482 1.00 39.70 105 A 1 
ATOM 807  C CG    . ASP A 1 105 ? 37.450  -4.065  -10.657 1.00 37.10 105 A 1 
ATOM 808  O OD1   . ASP A 1 105 ? 36.784  -4.318  -9.623  1.00 35.66 105 A 1 
ATOM 809  O OD2   . ASP A 1 105 ? 37.714  -2.916  -11.075 1.00 34.96 105 A 1 
ATOM 810  N N     . CYS A 1 106 ? 35.245  -7.110  -10.227 1.00 34.83 106 A 1 
ATOM 811  C CA    . CYS A 1 106 ? 33.809  -7.283  -10.328 1.00 36.96 106 A 1 
ATOM 812  C C     . CYS A 1 106 ? 33.127  -5.945  -10.063 1.00 34.81 106 A 1 
ATOM 813  O O     . CYS A 1 106 ? 32.955  -5.538  -8.916  1.00 33.51 106 A 1 
ATOM 814  C CB    . CYS A 1 106 ? 33.344  -8.384  -9.372  1.00 36.06 106 A 1 
ATOM 815  S SG    . CYS A 1 106 ? 31.547  -8.611  -9.563  1.00 32.96 106 A 1 
ATOM 816  N N     . HIS A 1 107 ? 32.700  -5.279  -11.118 1.00 30.37 107 A 1 
ATOM 817  C CA    . HIS A 1 107 ? 32.043  -3.972  -10.999 1.00 31.44 107 A 1 
ATOM 818  C C     . HIS A 1 107 ? 30.781  -3.993  -10.132 1.00 29.40 107 A 1 
ATOM 819  O O     . HIS A 1 107 ? 30.486  -3.002  -9.463  1.00 28.35 107 A 1 
ATOM 820  C CB    . HIS A 1 107 ? 31.704  -3.446  -12.397 1.00 30.36 107 A 1 
ATOM 821  C CG    . HIS A 1 107 ? 32.893  -2.935  -13.140 1.00 29.10 107 A 1 
ATOM 822  N ND1   . HIS A 1 107 ? 33.743  -1.930  -12.729 1.00 27.04 107 A 1 
ATOM 823  C CD2   . HIS A 1 107 ? 33.324  -3.328  -14.384 1.00 26.48 107 A 1 
ATOM 824  C CE1   . HIS A 1 107 ? 34.663  -1.745  -13.692 1.00 24.95 107 A 1 
ATOM 825  N NE2   . HIS A 1 107 ? 34.437  -2.565  -14.716 1.00 24.80 107 A 1 
ATOM 826  N N     . ALA A 1 108 ? 30.038  -5.088  -10.151 1.00 34.50 108 A 1 
ATOM 827  C CA    . ALA A 1 108 ? 28.809  -5.194  -9.364  1.00 35.29 108 A 1 
ATOM 828  C C     . ALA A 1 108 ? 29.067  -5.270  -7.856  1.00 34.62 108 A 1 
ATOM 829  O O     . ALA A 1 108 ? 28.292  -4.722  -7.071  1.00 32.76 108 A 1 
ATOM 830  C CB    . ALA A 1 108 ? 28.020  -6.395  -9.861  1.00 33.56 108 A 1 
ATOM 831  N N     . ASP A 1 109 ? 30.160  -5.915  -7.455  1.00 33.59 109 A 1 
ATOM 832  C CA    . ASP A 1 109 ? 30.556  -6.001  -6.050  1.00 33.31 109 A 1 
ATOM 833  C C     . ASP A 1 109 ? 31.522  -4.875  -5.628  1.00 31.83 109 A 1 
ATOM 834  O O     . ASP A 1 109 ? 31.841  -4.785  -4.442  1.00 29.70 109 A 1 
ATOM 835  C CB    . ASP A 1 109 ? 31.115  -7.396  -5.754  1.00 32.15 109 A 1 
ATOM 836  C CG    . ASP A 1 109 ? 30.025  -8.474  -5.717  1.00 29.49 109 A 1 
ATOM 837  O OD1   . ASP A 1 109 ? 28.905  -8.171  -5.255  1.00 30.63 109 A 1 
ATOM 838  O OD2   . ASP A 1 109 ? 30.332  -9.625  -6.090  1.00 31.55 109 A 1 
ATOM 839  N N     . ALA A 1 110 ? 31.953  -4.032  -6.561  1.00 35.45 110 A 1 
ATOM 840  C CA    . ALA A 1 110 ? 32.965  -2.995  -6.373  1.00 36.16 110 A 1 
ATOM 841  C C     . ALA A 1 110 ? 34.240  -3.522  -5.675  1.00 35.52 110 A 1 
ATOM 842  O O     . ALA A 1 110 ? 34.764  -2.893  -4.757  1.00 33.60 110 A 1 
ATOM 843  C CB    . ALA A 1 110 ? 32.339  -1.772  -5.710  1.00 34.25 110 A 1 
ATOM 844  N N     . ALA A 1 111 ? 34.676  -4.707  -6.078  1.00 32.00 111 A 1 
ATOM 845  C CA    . ALA A 1 111 ? 35.782  -5.402  -5.441  1.00 33.84 111 A 1 
ATOM 846  C C     . ALA A 1 111 ? 36.666  -6.103  -6.481  1.00 32.42 111 A 1 
ATOM 847  O O     . ALA A 1 111 ? 36.165  -6.817  -7.349  1.00 32.14 111 A 1 
ATOM 848  C CB    . ALA A 1 111 ? 35.232  -6.385  -4.411  1.00 33.44 111 A 1 
ATOM 849  N N     . ALA A 1 112 ? 37.962  -5.907  -6.340  1.00 37.96 112 A 1 
ATOM 850  C CA    . ALA A 1 112 ? 38.952  -6.697  -7.051  1.00 39.31 112 A 1 
ATOM 851  C C     . ALA A 1 112 ? 39.114  -8.049  -6.336  1.00 38.78 112 A 1 
ATOM 852  O O     . ALA A 1 112 ? 39.535  -8.116  -5.185  1.00 38.76 112 A 1 
ATOM 853  C CB    . ALA A 1 112 ? 40.251  -5.900  -7.152  1.00 39.34 112 A 1 
ATOM 854  N N     . LEU A 1 113 ? 38.740  -9.113  -7.017  1.00 35.54 113 A 1 
ATOM 855  C CA    . LEU A 1 113 ? 38.724  -10.461 -6.479  1.00 36.98 113 A 1 
ATOM 856  C C     . LEU A 1 113 ? 39.728  -11.352 -7.211  1.00 34.97 113 A 1 
ATOM 857  O O     . LEU A 1 113 ? 39.861  -11.291 -8.434  1.00 34.02 113 A 1 
ATOM 858  C CB    . LEU A 1 113 ? 37.300  -11.037 -6.562  1.00 35.72 113 A 1 
ATOM 859  C CG    . LEU A 1 113 ? 36.211  -10.229 -5.820  1.00 34.33 113 A 1 
ATOM 860  C CD1   . LEU A 1 113 ? 34.851  -10.889 -6.038  1.00 36.08 113 A 1 
ATOM 861  C CD2   . LEU A 1 113 ? 36.482  -10.130 -4.328  1.00 38.91 113 A 1 
ATOM 862  N N     . CYS A 1 114 ? 40.424  -12.219 -6.467  1.00 40.56 114 A 1 
ATOM 863  C CA    . CYS A 1 114 ? 41.208  -13.272 -7.091  1.00 41.29 114 A 1 
ATOM 864  C C     . CYS A 1 114 ? 40.299  -14.236 -7.863  1.00 38.93 114 A 1 
ATOM 865  O O     . CYS A 1 114 ? 39.230  -14.591 -7.384  1.00 41.08 114 A 1 
ATOM 866  C CB    . CYS A 1 114 ? 42.001  -14.027 -6.025  1.00 42.66 114 A 1 
ATOM 867  S SG    . CYS A 1 114 ? 43.298  -12.968 -5.313  1.00 40.93 114 A 1 
ATOM 868  N N     . ALA A 1 115 ? 40.748  -14.744 -9.001  1.00 41.42 115 A 1 
ATOM 869  C CA    . ALA A 1 115 ? 39.959  -15.641 -9.836  1.00 42.89 115 A 1 
ATOM 870  C C     . ALA A 1 115 ? 39.432  -16.892 -9.097  1.00 41.24 115 A 1 
ATOM 871  O O     . ALA A 1 115 ? 38.297  -17.306 -9.327  1.00 41.69 115 A 1 
ATOM 872  C CB    . ALA A 1 115 ? 40.802  -16.045 -11.044 1.00 42.55 115 A 1 
ATOM 873  N N     . ALA A 1 116 ? 40.220  -17.451 -8.182  1.00 44.95 116 A 1 
ATOM 874  C CA    . ALA A 1 116 ? 39.780  -18.598 -7.385  1.00 45.51 116 A 1 
ATOM 875  C C     . ALA A 1 116 ? 38.702  -18.225 -6.352  1.00 44.62 116 A 1 
ATOM 876  O O     . ALA A 1 116 ? 37.757  -18.977 -6.132  1.00 44.62 116 A 1 
ATOM 877  C CB    . ALA A 1 116 ? 40.988  -19.222 -6.703  1.00 44.62 116 A 1 
ATOM 878  N N     . TYR A 1 117 ? 38.824  -17.037 -5.742  1.00 36.45 117 A 1 
ATOM 879  C CA    . TYR A 1 117 ? 37.825  -16.492 -4.836  1.00 38.59 117 A 1 
ATOM 880  C C     . TYR A 1 117 ? 36.526  -16.182 -5.583  1.00 38.15 117 A 1 
ATOM 881  O O     . TYR A 1 117 ? 35.431  -16.536 -5.144  1.00 37.18 117 A 1 
ATOM 882  C CB    . TYR A 1 117 ? 38.387  -15.227 -4.201  1.00 37.23 117 A 1 
ATOM 883  C CG    . TYR A 1 117 ? 37.390  -14.526 -3.313  1.00 36.14 117 A 1 
ATOM 884  C CD1   . TYR A 1 117 ? 36.813  -13.312 -3.717  1.00 36.55 117 A 1 
ATOM 885  C CD2   . TYR A 1 117 ? 37.026  -15.116 -2.103  1.00 38.71 117 A 1 
ATOM 886  C CE1   . TYR A 1 117 ? 35.898  -12.674 -2.878  1.00 35.23 117 A 1 
ATOM 887  C CE2   . TYR A 1 117 ? 36.103  -14.491 -1.264  1.00 34.37 117 A 1 
ATOM 888  C CZ    . TYR A 1 117 ? 35.543  -13.253 -1.648  1.00 33.07 117 A 1 
ATOM 889  O OH    . TYR A 1 117 ? 34.663  -12.629 -0.815  1.00 31.35 117 A 1 
ATOM 890  N N     . GLU A 1 118 ? 36.669  -15.585 -6.740  1.00 45.45 118 A 1 
ATOM 891  C CA    . GLU A 1 118 ? 35.586  -15.274 -7.628  1.00 45.83 118 A 1 
ATOM 892  C C     . GLU A 1 118 ? 34.831  -16.539 -8.049  1.00 44.30 118 A 1 
ATOM 893  O O     . GLU A 1 118 ? 33.610  -16.576 -7.944  1.00 43.47 118 A 1 
ATOM 894  C CB    . GLU A 1 118 ? 36.158  -14.551 -8.836  1.00 43.81 118 A 1 
ATOM 895  C CG    . GLU A 1 118 ? 35.080  -13.743 -9.515  1.00 40.19 118 A 1 
ATOM 896  C CD    . GLU A 1 118 ? 35.339  -13.494 -10.982 1.00 38.98 118 A 1 
ATOM 897  O OE1   . GLU A 1 118 ? 34.722  -12.553 -11.493 1.00 36.24 118 A 1 
ATOM 898  O OE2   . GLU A 1 118 ? 35.990  -14.336 -11.629 1.00 36.93 118 A 1 
ATOM 899  N N     . ALA A 1 119 ? 35.530  -17.592 -8.416  1.00 44.75 119 A 1 
ATOM 900  C CA    . ALA A 1 119 ? 34.919  -18.878 -8.699  1.00 44.30 119 A 1 
ATOM 901  C C     . ALA A 1 119 ? 34.109  -19.382 -7.504  1.00 42.36 119 A 1 
ATOM 902  O O     . ALA A 1 119 ? 32.943  -19.738 -7.660  1.00 42.49 119 A 1 
ATOM 903  C CB    . ALA A 1 119 ? 36.005  -19.867 -9.128  1.00 43.83 119 A 1 
ATOM 904  N N     . GLN A 1 120 ? 34.647  -19.334 -6.286  1.00 43.00 120 A 1 
ATOM 905  C CA    . GLN A 1 120 ? 33.922  -19.807 -5.104  1.00 43.71 120 A 1 
ATOM 906  C C     . GLN A 1 120 ? 32.703  -18.948 -4.724  1.00 42.06 120 A 1 
ATOM 907  O O     . GLN A 1 120 ? 31.686  -19.500 -4.303  1.00 40.93 120 A 1 
ATOM 908  C CB    . GLN A 1 120 ? 34.894  -19.917 -3.927  1.00 42.90 120 A 1 
ATOM 909  C CG    . GLN A 1 120 ? 35.842  -21.114 -4.069  1.00 40.65 120 A 1 
ATOM 910  C CD    . GLN A 1 120 ? 36.816  -21.239 -2.886  1.00 37.19 120 A 1 
ATOM 911  O OE1   . GLN A 1 120 ? 36.950  -20.355 -2.056  1.00 36.80 120 A 1 
ATOM 912  N NE2   . GLN A 1 120 ? 37.519  -22.338 -2.761  1.00 34.46 120 A 1 
ATOM 913  N N     . VAL A 1 121 ? 32.791  -17.622 -4.867  1.00 43.32 121 A 1 
ATOM 914  C CA    . VAL A 1 121 ? 31.708  -16.690 -4.486  1.00 43.34 121 A 1 
ATOM 915  C C     . VAL A 1 121 ? 30.661  -16.544 -5.586  1.00 40.34 121 A 1 
ATOM 916  O O     . VAL A 1 121 ? 29.456  -16.606 -5.311  1.00 39.43 121 A 1 
ATOM 917  C CB    . VAL A 1 121 ? 32.297  -15.320 -4.077  1.00 42.33 121 A 1 
ATOM 918  C CG1   . VAL A 1 121 ? 31.203  -14.288 -3.776  1.00 41.77 121 A 1 
ATOM 919  C CG2   . VAL A 1 121 ? 33.151  -15.474 -2.814  1.00 48.02 121 A 1 
ATOM 920  N N     . HIS A 1 122 ? 31.086  -16.372 -6.828  1.00 43.02 122 A 1 
ATOM 921  C CA    . HIS A 1 122 ? 30.175  -16.124 -7.942  1.00 42.36 122 A 1 
ATOM 922  C C     . HIS A 1 122 ? 29.521  -17.398 -8.491  1.00 38.33 122 A 1 
ATOM 923  O O     . HIS A 1 122 ? 28.377  -17.342 -8.926  1.00 37.59 122 A 1 
ATOM 924  C CB    . HIS A 1 122 ? 30.856  -15.327 -9.056  1.00 42.21 122 A 1 
ATOM 925  C CG    . HIS A 1 122 ? 31.112  -13.893 -8.711  1.00 42.26 122 A 1 
ATOM 926  N ND1   . HIS A 1 122 ? 30.257  -12.832 -8.946  1.00 42.75 122 A 1 
ATOM 927  C CD2   . HIS A 1 122 ? 32.237  -13.365 -8.160  1.00 42.03 122 A 1 
ATOM 928  C CE1   . HIS A 1 122 ? 30.866  -11.702 -8.543  1.00 41.75 122 A 1 
ATOM 929  N NE2   . HIS A 1 122 ? 32.065  -11.979 -8.059  1.00 40.22 122 A 1 
ATOM 930  N N     . TYR A 1 123 ? 30.168  -18.566 -8.416  1.00 36.47 123 A 1 
ATOM 931  C CA    . TYR A 1 123 ? 29.480  -19.823 -8.754  1.00 36.13 123 A 1 
ATOM 932  C C     . TYR A 1 123 ? 28.322  -20.151 -7.808  1.00 34.54 123 A 1 
ATOM 933  O O     . TYR A 1 123 ? 27.414  -20.877 -8.199  1.00 33.02 123 A 1 
ATOM 934  C CB    . TYR A 1 123 ? 30.471  -20.992 -8.793  1.00 34.59 123 A 1 
ATOM 935  C CG    . TYR A 1 123 ? 31.075  -21.237 -10.157 1.00 33.98 123 A 1 
ATOM 936  C CD1   . TYR A 1 123 ? 30.495  -22.186 -11.023 1.00 32.06 123 A 1 
ATOM 937  C CD2   . TYR A 1 123 ? 32.221  -20.541 -10.573 1.00 32.73 123 A 1 
ATOM 938  C CE1   . TYR A 1 123 ? 31.060  -22.423 -12.284 1.00 27.67 123 A 1 
ATOM 939  C CE2   . TYR A 1 123 ? 32.785  -20.766 -11.829 1.00 27.25 123 A 1 
ATOM 940  C CZ    . TYR A 1 123 ? 32.211  -21.713 -12.688 1.00 27.13 123 A 1 
ATOM 941  O OH    . TYR A 1 123 ? 32.771  -21.955 -13.924 1.00 26.20 123 A 1 
ATOM 942  N N     . ALA A 1 124 ? 28.323  -19.614 -6.584  1.00 37.40 124 A 1 
ATOM 943  C CA    . ALA A 1 124 ? 27.259  -19.891 -5.622  1.00 37.26 124 A 1 
ATOM 944  C C     . ALA A 1 124 ? 25.898  -19.308 -6.027  1.00 35.38 124 A 1 
ATOM 945  O O     . ALA A 1 124 ? 24.861  -19.854 -5.644  1.00 34.01 124 A 1 
ATOM 946  C CB    . ALA A 1 124 ? 27.691  -19.358 -4.260  1.00 35.62 124 A 1 
ATOM 947  N N     . ASN A 1 125 ? 25.884  -18.195 -6.768  1.00 28.65 125 A 1 
ATOM 948  C CA    . ASN A 1 125 ? 24.662  -17.490 -7.102  1.00 27.29 125 A 1 
ATOM 949  C C     . ASN A 1 125 ? 24.584  -17.231 -8.608  1.00 26.45 125 A 1 
ATOM 950  O O     . ASN A 1 125 ? 25.382  -16.469 -9.151  1.00 24.38 125 A 1 
ATOM 951  C CB    . ASN A 1 125 ? 24.580  -16.200 -6.260  1.00 26.27 125 A 1 
ATOM 952  C CG    . ASN A 1 125 ? 23.311  -16.075 -5.440  1.00 24.57 125 A 1 
ATOM 953  O OD1   . ASN A 1 125 ? 22.298  -16.692 -5.695  1.00 26.04 125 A 1 
ATOM 954  N ND2   . ASN A 1 125 ? 23.324  -15.226 -4.427  1.00 28.96 125 A 1 
ATOM 955  N N     . LEU A 1 126 ? 23.592  -17.784 -9.267  1.00 33.58 126 A 1 
ATOM 956  C CA    . LEU A 1 126 ? 23.370  -17.607 -10.711 1.00 35.41 126 A 1 
ATOM 957  C C     . LEU A 1 126 ? 23.355  -16.132 -11.149 1.00 34.13 126 A 1 
ATOM 958  O O     . LEU A 1 126 ? 23.770  -15.810 -12.258 1.00 31.35 126 A 1 
ATOM 959  C CB    . LEU A 1 126 ? 22.036  -18.275 -11.083 1.00 33.04 126 A 1 
ATOM 960  C CG    . LEU A 1 126 ? 22.169  -19.768 -11.433 1.00 30.42 126 A 1 
ATOM 961  C CD1   . LEU A 1 126 ? 20.857  -20.494 -11.189 1.00 27.26 126 A 1 
ATOM 962  C CD2   . LEU A 1 126 ? 22.548  -19.942 -12.897 1.00 30.25 126 A 1 
ATOM 963  N N     . LEU A 1 127 ? 22.916  -15.236 -10.269 1.00 28.38 127 A 1 
ATOM 964  C CA    . LEU A 1 127 ? 22.921  -13.794 -10.530 1.00 28.74 127 A 1 
ATOM 965  C C     . LEU A 1 127 ? 24.335  -13.200 -10.575 1.00 28.12 127 A 1 
ATOM 966  O O     . LEU A 1 127 ? 24.578  -12.289 -11.359 1.00 26.29 127 A 1 
ATOM 967  C CB    . LEU A 1 127 ? 22.079  -13.092 -9.461  1.00 26.98 127 A 1 
ATOM 968  C CG    . LEU A 1 127 ? 20.563  -13.322 -9.619  1.00 24.17 127 A 1 
ATOM 969  C CD1   . LEU A 1 127 ? 19.837  -12.908 -8.339  1.00 22.95 127 A 1 
ATOM 970  C CD2   . LEU A 1 127 ? 19.989  -12.510 -10.775 1.00 28.36 127 A 1 
ATOM 971  N N     . THR A 1 128 ? 25.251  -13.686 -9.761  1.00 35.36 128 A 1 
ATOM 972  C CA    . THR A 1 128 ? 26.629  -13.170 -9.745  1.00 35.86 128 A 1 
ATOM 973  C C     . THR A 1 128 ? 27.437  -13.649 -10.954 1.00 34.20 128 A 1 
ATOM 974  O O     . THR A 1 128 ? 28.365  -12.963 -11.368 1.00 31.65 128 A 1 
ATOM 975  C CB    . THR A 1 128 ? 27.357  -13.496 -8.439  1.00 34.00 128 A 1 
ATOM 976  O OG1   . THR A 1 128 ? 27.299  -14.857 -8.140  1.00 34.02 128 A 1 
ATOM 977  C CG2   . THR A 1 128 ? 26.743  -12.755 -7.244  1.00 36.54 128 A 1 
ATOM 978  N N     . VAL A 1 129 ? 27.047  -14.742 -11.586 1.00 40.63 129 A 1 
ATOM 979  C CA    . VAL A 1 129 ? 27.627  -15.175 -12.869 1.00 40.72 129 A 1 
ATOM 980  C C     . VAL A 1 129 ? 27.403  -14.135 -13.978 1.00 37.99 129 A 1 
ATOM 981  O O     . VAL A 1 129 ? 28.233  -14.001 -14.877 1.00 35.49 129 A 1 
ATOM 982  C CB    . VAL A 1 129 ? 27.070  -16.548 -13.297 1.00 38.20 129 A 1 
ATOM 983  C CG1   . VAL A 1 129 ? 27.729  -17.073 -14.573 1.00 35.88 129 A 1 
ATOM 984  C CG2   . VAL A 1 129 ? 27.287  -17.608 -12.214 1.00 39.53 129 A 1 
ATOM 985  N N     . MET A 1 130 ? 26.334  -13.353 -13.886 1.00 41.20 130 A 1 
ATOM 986  C CA    . MET A 1 130 ? 26.017  -12.274 -14.820 1.00 39.78 130 A 1 
ATOM 987  C C     . MET A 1 130 ? 26.819  -10.990 -14.577 1.00 38.13 130 A 1 
ATOM 988  O O     . MET A 1 130 ? 26.674  -10.030 -15.341 1.00 35.84 130 A 1 
ATOM 989  C CB    . MET A 1 130 ? 24.509  -11.974 -14.774 1.00 37.20 130 A 1 
ATOM 990  C CG    . MET A 1 130 ? 23.642  -13.170 -15.197 1.00 32.77 130 A 1 
ATOM 991  S SD    . MET A 1 130 ? 23.783  -13.655 -16.940 1.00 29.26 130 A 1 
ATOM 992  C CE    . MET A 1 130 ? 22.932  -12.281 -17.738 1.00 25.37 130 A 1 
ATOM 993  N N     . HIS A 1 131 ? 27.641  -10.920 -13.539 1.00 36.97 131 A 1 
ATOM 994  C CA    . HIS A 1 131 ? 28.469  -9.756  -13.277 1.00 38.19 131 A 1 
ATOM 995  C C     . HIS A 1 131 ? 29.542  -9.619  -14.361 1.00 34.64 131 A 1 
ATOM 996  O O     . HIS A 1 131 ? 30.254  -10.565 -14.678 1.00 34.13 131 A 1 
ATOM 997  C CB    . HIS A 1 131 ? 29.087  -9.798  -11.865 1.00 38.41 131 A 1 
ATOM 998  C CG    . HIS A 1 131 ? 28.104  -9.671  -10.733 1.00 37.06 131 A 1 
ATOM 999  N ND1   . HIS A 1 131 ? 28.430  -9.701  -9.390  1.00 37.33 131 A 1 
ATOM 1000 C CD2   . HIS A 1 131 ? 26.757  -9.474  -10.788 1.00 37.87 131 A 1 
ATOM 1001 C CE1   . HIS A 1 131 ? 27.315  -9.534  -8.671  1.00 38.29 131 A 1 
ATOM 1002 N NE2   . HIS A 1 131 ? 26.266  -9.390  -9.483  1.00 36.89 131 A 1 
ATOM 1003 N N     . GLN A 1 132 ? 29.660  -8.422  -14.916 1.00 35.78 132 A 1 
ATOM 1004 C CA    . GLN A 1 132 ? 30.753  -8.123  -15.835 1.00 38.06 132 A 1 
ATOM 1005 C C     . GLN A 1 132 ? 32.075  -8.102  -15.079 1.00 35.94 132 A 1 
ATOM 1006 O O     . GLN A 1 132 ? 32.234  -7.361  -14.101 1.00 36.09 132 A 1 
ATOM 1007 C CB    . GLN A 1 132 ? 30.525  -6.795  -16.575 1.00 39.24 132 A 1 
ATOM 1008 C CG    . GLN A 1 132 ? 29.496  -6.950  -17.704 1.00 37.27 132 A 1 
ATOM 1009 C CD    . GLN A 1 132 ? 29.311  -5.668  -18.527 1.00 33.60 132 A 1 
ATOM 1010 O OE1   . GLN A 1 132 ? 29.784  -4.600  -18.196 1.00 32.20 132 A 1 
ATOM 1011 N NE2   . GLN A 1 132 ? 28.602  -5.745  -19.622 1.00 29.10 132 A 1 
ATOM 1012 N N     . ARG A 1 133 ? 33.023  -8.909  -15.553 1.00 34.74 133 A 1 
ATOM 1013 C CA    . ARG A 1 133 ? 34.356  -9.065  -14.981 1.00 35.00 133 A 1 
ATOM 1014 C C     . ARG A 1 133 ? 35.369  -8.547  -15.992 1.00 31.80 133 A 1 
ATOM 1015 O O     . ARG A 1 133 ? 35.387  -8.991  -17.135 1.00 30.78 133 A 1 
ATOM 1016 C CB    . ARG A 1 133 ? 34.602  -10.543 -14.650 1.00 35.47 133 A 1 
ATOM 1017 C CG    . ARG A 1 133 ? 33.605  -11.092 -13.616 1.00 35.30 133 A 1 
ATOM 1018 C CD    . ARG A 1 133 ? 33.521  -12.606 -13.738 1.00 36.10 133 A 1 
ATOM 1019 N NE    . ARG A 1 133 ? 32.510  -13.179 -12.836 1.00 32.15 133 A 1 
ATOM 1020 C CZ    . ARG A 1 133 ? 32.473  -14.440 -12.416 1.00 30.75 133 A 1 
ATOM 1021 N NH1   . ARG A 1 133 ? 33.326  -15.333 -12.842 1.00 28.70 133 A 1 
ATOM 1022 N NH2   . ARG A 1 133 ? 31.590  -14.809 -11.558 1.00 26.45 133 A 1 
ATOM 1023 N N     . MET A 1 134 ? 36.185  -7.613  -15.563 1.00 34.08 134 A 1 
ATOM 1024 C CA    . MET A 1 134 ? 37.291  -7.122  -16.362 1.00 35.32 134 A 1 
ATOM 1025 C C     . MET A 1 134 ? 38.585  -7.667  -15.775 1.00 32.58 134 A 1 
ATOM 1026 O O     . MET A 1 134 ? 38.823  -7.479  -14.583 1.00 32.14 134 A 1 
ATOM 1027 C CB    . MET A 1 134 ? 37.281  -5.584  -16.412 1.00 35.50 134 A 1 
ATOM 1028 C CG    . MET A 1 134 ? 36.101  -5.039  -17.224 1.00 33.30 134 A 1 
ATOM 1029 S SD    . MET A 1 134 ? 36.177  -5.338  -19.018 1.00 30.93 134 A 1 
ATOM 1030 C CE    . MET A 1 134 ? 37.437  -4.120  -19.468 1.00 28.41 134 A 1 
ATOM 1031 N N     . PRO A 1 135 ? 39.404  -8.349  -16.572 1.00 35.91 135 A 1 
ATOM 1032 C CA    . PRO A 1 135 ? 40.724  -8.714  -16.097 1.00 36.76 135 A 1 
ATOM 1033 C C     . PRO A 1 135 ? 41.524  -7.438  -15.848 1.00 35.05 135 A 1 
ATOM 1034 O O     . PRO A 1 135 ? 41.708  -6.623  -16.757 1.00 35.73 135 A 1 
ATOM 1035 C CB    . PRO A 1 135 ? 41.320  -9.595  -17.196 1.00 36.98 135 A 1 
ATOM 1036 C CG    . PRO A 1 135 ? 40.593  -9.131  -18.463 1.00 38.92 135 A 1 
ATOM 1037 C CD    . PRO A 1 135 ? 39.208  -8.711  -17.951 1.00 47.27 135 A 1 
ATOM 1038 N N     . VAL A 1 136 ? 41.997  -7.248  -14.622 1.00 32.58 136 A 1 
ATOM 1039 C CA    . VAL A 1 136 ? 42.956  -6.188  -14.315 1.00 34.89 136 A 1 
ATOM 1040 C C     . VAL A 1 136 ? 44.267  -6.601  -14.961 1.00 32.35 136 A 1 
ATOM 1041 O O     . VAL A 1 136 ? 45.007  -7.425  -14.427 1.00 31.94 136 A 1 
ATOM 1042 C CB    . VAL A 1 136 ? 43.101  -5.933  -12.804 1.00 34.55 136 A 1 
ATOM 1043 C CG1   . VAL A 1 136 ? 44.080  -4.782  -12.539 1.00 33.74 136 A 1 
ATOM 1044 C CG2   . VAL A 1 136 ? 41.748  -5.540  -12.184 1.00 40.61 136 A 1 
ATOM 1045 N N     . VAL A 1 137 ? 44.501  -6.049  -16.135 1.00 35.63 137 A 1 
ATOM 1046 C CA    . VAL A 1 137 ? 45.791  -6.220  -16.796 1.00 39.70 137 A 1 
ATOM 1047 C C     . VAL A 1 137 ? 46.811  -5.536  -15.898 1.00 36.59 137 A 1 
ATOM 1048 O O     . VAL A 1 137 ? 46.878  -4.304  -15.854 1.00 36.22 137 A 1 
ATOM 1049 C CB    . VAL A 1 137 ? 45.807  -5.647  -18.226 1.00 38.56 137 A 1 
ATOM 1050 C CG1   . VAL A 1 137 ? 47.133  -5.967  -18.912 1.00 36.38 137 A 1 
ATOM 1051 C CG2   . VAL A 1 137 ? 44.681  -6.243  -19.073 1.00 40.22 137 A 1 
ATOM 1052 N N     . SER A 1 138 ? 47.576  -6.320  -15.148 1.00 39.86 138 A 1 
ATOM 1053 C CA    . SER A 1 138 ? 48.727  -5.814  -14.424 1.00 42.18 138 A 1 
ATOM 1054 C C     . SER A 1 138 ? 49.613  -5.132  -15.456 1.00 40.37 138 A 1 
ATOM 1055 O O     . SER A 1 138 ? 50.126  -5.798  -16.359 1.00 39.81 138 A 1 
ATOM 1056 C CB    . SER A 1 138 ? 49.474  -6.941  -13.704 1.00 39.71 138 A 1 
ATOM 1057 O OG    . SER A 1 138 ? 49.838  -7.976  -14.605 1.00 38.95 138 A 1 
ATOM 1058 N N     . HIS A 1 139 ? 49.744  -3.814  -15.354 1.00 29.26 139 A 1 
ATOM 1059 C CA    . HIS A 1 139 ? 50.727  -3.114  -16.167 1.00 33.39 139 A 1 
ATOM 1060 C C     . HIS A 1 139 ? 52.060  -3.815  -15.927 1.00 30.94 139 A 1 
ATOM 1061 O O     . HIS A 1 139 ? 52.446  -3.953  -14.763 1.00 30.05 139 A 1 
ATOM 1062 C CB    . HIS A 1 139 ? 50.799  -1.633  -15.801 1.00 31.58 139 A 1 
ATOM 1063 C CG    . HIS A 1 139 ? 49.789  -0.811  -16.558 1.00 30.76 139 A 1 
ATOM 1064 N ND1   . HIS A 1 139 ? 49.897  -0.404  -17.875 1.00 31.17 139 A 1 
ATOM 1065 C CD2   . HIS A 1 139 ? 48.596  -0.316  -16.098 1.00 31.46 139 A 1 
ATOM 1066 C CE1   . HIS A 1 139 ? 48.805  0.295   -18.184 1.00 29.33 139 A 1 
ATOM 1067 N NE2   . HIS A 1 139 ? 47.979  0.370   -17.137 1.00 29.22 139 A 1 
ATOM 1068 N N     . PRO A 1 140 ? 52.713  -4.309  -16.973 1.00 35.86 140 A 1 
ATOM 1069 C CA    . PRO A 1 140 ? 53.988  -4.962  -16.796 1.00 39.33 140 A 1 
ATOM 1070 C C     . PRO A 1 140 ? 54.893  -3.940  -16.113 1.00 38.19 140 A 1 
ATOM 1071 O O     . PRO A 1 140 ? 55.096  -2.842  -16.648 1.00 37.64 140 A 1 
ATOM 1072 C CB    . PRO A 1 140 ? 54.459  -5.366  -18.193 1.00 36.74 140 A 1 
ATOM 1073 C CG    . PRO A 1 140 ? 53.723  -4.402  -19.126 1.00 37.30 140 A 1 
ATOM 1074 C CD    . PRO A 1 140 ? 52.398  -4.159  -18.383 1.00 43.71 140 A 1 
ATOM 1075 N N     . ALA A 1 141 ? 55.328  -4.255  -14.911 1.00 32.80 141 A 1 
ATOM 1076 C CA    . ALA A 1 141 ? 56.333  -3.453  -14.247 1.00 34.25 141 A 1 
ATOM 1077 C C     . ALA A 1 141 ? 57.468  -3.295  -15.255 1.00 32.13 141 A 1 
ATOM 1078 O O     . ALA A 1 141 ? 57.946  -4.296  -15.794 1.00 31.29 141 A 1 
ATOM 1079 C CB    . ALA A 1 141 ? 56.790  -4.151  -12.962 1.00 32.22 141 A 1 
ATOM 1080 N N     . VAL A 1 142 ? 57.821  -2.057  -15.571 1.00 31.02 142 A 1 
ATOM 1081 C CA    . VAL A 1 142 ? 58.882  -1.763  -16.527 1.00 35.93 142 A 1 
ATOM 1082 C C     . VAL A 1 142 ? 60.132  -2.417  -15.964 1.00 33.35 142 A 1 
ATOM 1083 O O     . VAL A 1 142 ? 60.712  -1.910  -14.999 1.00 33.07 142 A 1 
ATOM 1084 C CB    . VAL A 1 142 ? 59.061  -0.253  -16.746 1.00 34.53 142 A 1 
ATOM 1085 C CG1   . VAL A 1 142 ? 60.191  0.035   -17.740 1.00 33.13 142 A 1 
ATOM 1086 C CG2   . VAL A 1 142 ? 57.771  0.374   -17.294 1.00 38.87 142 A 1 
ATOM 1087 N N     . ALA A 1 143 ? 60.446  -3.572  -16.493 1.00 35.35 143 A 1 
ATOM 1088 C CA    . ALA A 1 143 ? 61.614  -4.309  -16.081 1.00 39.00 143 A 1 
ATOM 1089 C C     . ALA A 1 143 ? 62.806  -3.414  -16.411 1.00 37.01 143 A 1 
ATOM 1090 O O     . ALA A 1 143 ? 63.112  -3.195  -17.589 1.00 37.13 143 A 1 
ATOM 1091 C CB    . ALA A 1 143 ? 61.645  -5.662  -16.792 1.00 36.98 143 A 1 
ATOM 1092 N N     . ILE A 1 144 ? 63.419  -2.837  -15.374 1.00 35.11 144 A 1 
ATOM 1093 C CA    . ILE A 1 144 ? 64.685  -2.129  -15.518 1.00 38.07 144 A 1 
ATOM 1094 C C     . ILE A 1 144 ? 65.622  -3.140  -16.174 1.00 36.75 144 A 1 
ATOM 1095 O O     . ILE A 1 144 ? 65.779  -4.231  -15.618 1.00 34.78 144 A 1 
ATOM 1096 C CB    . ILE A 1 144 ? 65.225  -1.634  -14.161 1.00 35.49 144 A 1 
ATOM 1097 C CG1   . ILE A 1 144 ? 64.222  -0.656  -13.509 1.00 34.80 144 A 1 
ATOM 1098 C CG2   . ILE A 1 144 ? 66.585  -0.943  -14.355 1.00 38.07 144 A 1 
ATOM 1099 C CD1   . ILE A 1 144 ? 64.582  -0.243  -12.076 1.00 36.79 144 A 1 
ATOM 1100 N N     . PRO A 1 145 ? 66.147  -2.852  -17.347 1.00 35.25 145 A 1 
ATOM 1101 C CA    . PRO A 1 145 ? 66.927  -3.834  -18.075 1.00 39.26 145 A 1 
ATOM 1102 C C     . PRO A 1 145 ? 68.124  -4.227  -17.198 1.00 38.42 145 A 1 
ATOM 1103 O O     . PRO A 1 145 ? 68.925  -3.344  -16.860 1.00 37.73 145 A 1 
ATOM 1104 C CB    . PRO A 1 145 ? 67.336  -3.154  -19.393 1.00 36.46 145 A 1 
ATOM 1105 C CG    . PRO A 1 145 ? 67.252  -1.659  -19.069 1.00 36.93 145 A 1 
ATOM 1106 C CD    . PRO A 1 145 ? 66.115  -1.590  -18.053 1.00 43.53 145 A 1 
ATOM 1107 N N     . PRO A 1 146 ? 68.240  -5.474  -16.768 1.00 40.25 146 A 1 
ATOM 1108 C CA    . PRO A 1 146 ? 69.374  -5.894  -15.983 1.00 43.33 146 A 1 
ATOM 1109 C C     . PRO A 1 146 ? 70.635  -5.713  -16.833 1.00 42.82 146 A 1 
ATOM 1110 O O     . PRO A 1 146 ? 70.636  -6.013  -18.027 1.00 41.78 146 A 1 
ATOM 1111 C CB    . PRO A 1 146 ? 69.105  -7.348  -15.587 1.00 40.65 146 A 1 
ATOM 1112 C CG    . PRO A 1 146 ? 68.210  -7.857  -16.706 1.00 42.17 146 A 1 
ATOM 1113 C CD    . PRO A 1 146 ? 67.392  -6.618  -17.092 1.00 49.11 146 A 1 
ATOM 1114 N N     . VAL A 1 147 ? 71.663  -5.176  -16.208 1.00 32.89 147 A 1 
ATOM 1115 C CA    . VAL A 1 147 ? 72.940  -4.913  -16.869 1.00 37.03 147 A 1 
ATOM 1116 C C     . VAL A 1 147 ? 73.459  -6.212  -17.478 1.00 35.48 147 A 1 
ATOM 1117 O O     . VAL A 1 147 ? 73.543  -7.232  -16.796 1.00 34.33 147 A 1 
ATOM 1118 C CB    . VAL A 1 147 ? 73.954  -4.307  -15.893 1.00 33.99 147 A 1 
ATOM 1119 C CG1   . VAL A 1 147 ? 75.229  -3.873  -16.618 1.00 33.33 147 A 1 
ATOM 1120 C CG2   . VAL A 1 147 ? 73.383  -3.072  -15.171 1.00 38.85 147 A 1 
ATOM 1121 N N     . SER A 1 148 ? 73.794  -6.163  -18.762 1.00 42.92 148 A 1 
ATOM 1122 C CA    . SER A 1 148 ? 74.256  -7.308  -19.541 1.00 46.53 148 A 1 
ATOM 1123 C C     . SER A 1 148 ? 75.641  -7.788  -19.076 1.00 44.98 148 A 1 
ATOM 1124 O O     . SER A 1 148 ? 76.660  -7.364  -19.624 1.00 43.46 148 A 1 
ATOM 1125 C CB    . SER A 1 148 ? 74.276  -6.932  -21.018 1.00 43.48 148 A 1 
ATOM 1126 O OG    . SER A 1 148 ? 75.142  -5.829  -21.243 1.00 39.81 148 A 1 
ATOM 1127 N N     . LEU A 1 149 ? 75.695  -8.635  -18.063 1.00 32.64 149 A 1 
ATOM 1128 C CA    . LEU A 1 149 ? 76.936  -9.321  -17.704 1.00 36.87 149 A 1 
ATOM 1129 C C     . LEU A 1 149 ? 77.318  -10.343 -18.788 1.00 35.15 149 A 1 
ATOM 1130 O O     . LEU A 1 149 ? 76.470  -10.961 -19.414 1.00 33.23 149 A 1 
ATOM 1131 C CB    . LEU A 1 149 ? 76.839  -9.923  -16.294 1.00 33.19 149 A 1 
ATOM 1132 C CG    . LEU A 1 149 ? 77.383  -8.982  -15.202 1.00 31.89 149 A 1 
ATOM 1133 C CD1   . LEU A 1 149 ? 76.956  -9.476  -13.819 1.00 32.73 149 A 1 
ATOM 1134 C CD2   . LEU A 1 149 ? 78.909  -8.905  -15.215 1.00 36.83 149 A 1 
ATOM 1135 N N     . PHE A 1 150 ? 78.627  -10.478 -18.965 1.00 30.35 150 A 1 
ATOM 1136 C CA    . PHE A 1 150 ? 79.319  -10.987 -20.161 1.00 33.85 150 A 1 
ATOM 1137 C C     . PHE A 1 150 ? 79.118  -12.452 -20.580 1.00 32.49 150 A 1 
ATOM 1138 O O     . PHE A 1 150 ? 79.388  -12.761 -21.731 1.00 31.70 150 A 1 
ATOM 1139 C CB    . PHE A 1 150 ? 80.822  -10.801 -19.917 1.00 30.49 150 A 1 
ATOM 1140 C CG    . PHE A 1 150 ? 81.385  -9.443  -20.268 1.00 31.91 150 A 1 
ATOM 1141 C CD1   . PHE A 1 150 ? 81.984  -9.258  -21.534 1.00 34.13 150 A 1 
ATOM 1142 C CD2   . PHE A 1 150 ? 81.356  -8.393  -19.353 1.00 35.67 150 A 1 
ATOM 1143 C CE1   . PHE A 1 150 ? 82.553  -8.019  -21.861 1.00 31.79 150 A 1 
ATOM 1144 C CE2   . PHE A 1 150 ? 81.923  -7.142  -19.680 1.00 30.38 150 A 1 
ATOM 1145 C CZ    . PHE A 1 150 ? 82.532  -6.959  -20.939 1.00 29.59 150 A 1 
ATOM 1146 N N     . ALA A 1 151 ? 78.842  -13.347 -19.670 1.00 32.71 151 A 1 
ATOM 1147 C CA    . ALA A 1 151 ? 79.432  -14.688 -19.751 1.00 37.18 151 A 1 
ATOM 1148 C C     . ALA A 1 151 ? 79.103  -15.455 -21.051 1.00 35.19 151 A 1 
ATOM 1149 O O     . ALA A 1 151 ? 77.944  -15.744 -21.349 1.00 33.28 151 A 1 
ATOM 1150 C CB    . ALA A 1 151 ? 79.069  -15.477 -18.500 1.00 34.34 151 A 1 
ATOM 1151 N N     . GLU A 1 152 ? 80.173  -15.828 -21.762 1.00 33.20 152 A 1 
ATOM 1152 C CA    . GLU A 1 152 ? 80.167  -16.352 -23.145 1.00 36.20 152 A 1 
ATOM 1153 C C     . GLU A 1 152 ? 79.709  -17.815 -23.327 1.00 34.16 152 A 1 
ATOM 1154 O O     . GLU A 1 152 ? 79.483  -18.220 -24.457 1.00 33.40 152 A 1 
ATOM 1155 C CB    . GLU A 1 152 ? 81.603  -16.284 -23.687 1.00 33.28 152 A 1 
ATOM 1156 C CG    . GLU A 1 152 ? 82.145  -14.884 -23.963 1.00 32.55 152 A 1 
ATOM 1157 C CD    . GLU A 1 152 ? 83.582  -14.916 -24.492 1.00 33.87 152 A 1 
ATOM 1158 O OE1   . GLU A 1 152 ? 83.867  -14.192 -25.473 1.00 32.94 152 A 1 
ATOM 1159 O OE2   . GLU A 1 152 ? 84.412  -15.624 -23.861 1.00 33.37 152 A 1 
ATOM 1160 N N     . ALA A 1 153 ? 79.708  -18.614 -22.298 1.00 34.60 153 A 1 
ATOM 1161 C CA    . ALA A 1 153 ? 80.110  -20.021 -22.407 1.00 37.52 153 A 1 
ATOM 1162 C C     . ALA A 1 153 ? 79.348  -20.858 -23.459 1.00 35.28 153 A 1 
ATOM 1163 O O     . ALA A 1 153 ? 78.126  -20.937 -23.472 1.00 34.11 153 A 1 
ATOM 1164 C CB    . ALA A 1 153 ? 80.077  -20.666 -21.021 1.00 35.10 153 A 1 
ATOM 1165 N N     . GLU A 1 154 ? 80.146  -21.548 -24.288 1.00 36.90 154 A 1 
ATOM 1166 C CA    . GLU A 1 154 ? 79.793  -22.128 -25.593 1.00 41.20 154 A 1 
ATOM 1167 C C     . GLU A 1 154 ? 78.883  -23.377 -25.605 1.00 39.45 154 A 1 
ATOM 1168 O O     . GLU A 1 154 ? 78.345  -23.705 -26.657 1.00 38.46 154 A 1 
ATOM 1169 C CB    . GLU A 1 154 ? 81.098  -22.578 -26.277 1.00 37.89 154 A 1 
ATOM 1170 C CG    . GLU A 1 154 ? 82.142  -21.495 -26.558 1.00 35.71 154 A 1 
ATOM 1171 C CD    . GLU A 1 154 ? 83.379  -22.101 -27.232 1.00 35.11 154 A 1 
ATOM 1172 O OE1   . GLU A 1 154 ? 83.823  -21.570 -28.273 1.00 33.45 154 A 1 
ATOM 1173 O OE2   . GLU A 1 154 ? 83.879  -23.133 -26.697 1.00 34.50 154 A 1 
ATOM 1174 N N     . ALA A 1 155 ? 78.827  -24.135 -24.536 1.00 32.81 155 A 1 
ATOM 1175 C CA    . ALA A 1 155 ? 78.874  -25.597 -24.659 1.00 35.39 155 A 1 
ATOM 1176 C C     . ALA A 1 155 ? 77.721  -26.232 -25.471 1.00 33.58 155 A 1 
ATOM 1177 O O     . ALA A 1 155 ? 76.546  -26.051 -25.195 1.00 32.14 155 A 1 
ATOM 1178 C CB    . ALA A 1 155 ? 79.040  -26.224 -23.277 1.00 33.27 155 A 1 
ATOM 1179 N N     . THR A 1 156 ? 78.131  -27.046 -26.431 1.00 38.21 156 A 1 
ATOM 1180 C CA    . THR A 1 156 ? 77.366  -27.474 -27.628 1.00 40.86 156 A 1 
ATOM 1181 C C     . THR A 1 156 ? 76.463  -28.699 -27.487 1.00 38.20 156 A 1 
ATOM 1182 O O     . THR A 1 156 ? 75.836  -29.080 -28.474 1.00 36.70 156 A 1 
ATOM 1183 C CB    . THR A 1 156 ? 78.372  -27.798 -28.743 1.00 36.98 156 A 1 
ATOM 1184 O OG1   . THR A 1 156 ? 79.393  -28.639 -28.245 1.00 36.00 156 A 1 
ATOM 1185 C CG2   . THR A 1 156 ? 79.039  -26.553 -29.306 1.00 39.93 156 A 1 
ATOM 1186 N N     . ALA A 1 157 ? 76.441  -29.374 -26.345 1.00 33.68 157 A 1 
ATOM 1187 C CA    . ALA A 1 157 ? 76.194  -30.821 -26.331 1.00 35.46 157 A 1 
ATOM 1188 C C     . ALA A 1 157 ? 74.819  -31.257 -26.907 1.00 33.08 157 A 1 
ATOM 1189 O O     . ALA A 1 157 ? 73.794  -30.680 -26.584 1.00 31.84 157 A 1 
ATOM 1190 C CB    . ALA A 1 157 ? 76.428  -31.360 -24.922 1.00 33.75 157 A 1 
ATOM 1191 N N     . PRO A 1 158 ? 74.807  -32.308 -27.727 1.00 33.94 158 A 1 
ATOM 1192 C CA    . PRO A 1 158 ? 73.760  -32.490 -28.746 1.00 36.28 158 A 1 
ATOM 1193 C C     . PRO A 1 158 ? 72.600  -33.445 -28.410 1.00 34.95 158 A 1 
ATOM 1194 O O     . PRO A 1 158 ? 71.821  -33.764 -29.300 1.00 33.88 158 A 1 
ATOM 1195 C CB    . PRO A 1 158 ? 74.557  -33.019 -29.950 1.00 32.89 158 A 1 
ATOM 1196 C CG    . PRO A 1 158 ? 75.601  -33.928 -29.305 1.00 34.13 158 A 1 
ATOM 1197 C CD    . PRO A 1 158 ? 75.940  -33.170 -28.026 1.00 41.27 158 A 1 
ATOM 1198 N N     . VAL A 1 159 ? 72.572  -34.045 -27.224 1.00 30.57 159 A 1 
ATOM 1199 C CA    . VAL A 1 159 ? 72.161  -35.449 -27.098 1.00 34.58 159 A 1 
ATOM 1200 C C     . VAL A 1 159 ? 70.649  -35.759 -27.266 1.00 33.14 159 A 1 
ATOM 1201 O O     . VAL A 1 159 ? 69.763  -34.981 -26.992 1.00 31.18 159 A 1 
ATOM 1202 C CB    . VAL A 1 159 ? 72.734  -36.110 -25.821 1.00 31.69 159 A 1 
ATOM 1203 C CG1   . VAL A 1 159 ? 72.608  -37.641 -25.866 1.00 30.31 159 A 1 
ATOM 1204 C CG2   . VAL A 1 159 ? 74.218  -35.823 -25.620 1.00 34.86 159 A 1 
ATOM 1205 N N     . LEU A 1 160 ? 70.442  -36.943 -27.645 1.00 32.81 160 A 1 
ATOM 1206 C CA    . LEU A 1 160 ? 69.389  -37.879 -28.063 1.00 36.79 160 A 1 
ATOM 1207 C C     . LEU A 1 160 ? 67.879  -37.582 -27.818 1.00 35.11 160 A 1 
ATOM 1208 O O     . LEU A 1 160 ? 67.430  -37.168 -26.764 1.00 33.92 160 A 1 
ATOM 1209 C CB    . LEU A 1 160 ? 69.753  -39.252 -27.465 1.00 34.33 160 A 1 
ATOM 1210 C CG    . LEU A 1 160 ? 70.944  -39.930 -28.161 1.00 33.84 160 A 1 
ATOM 1211 C CD1   . LEU A 1 160 ? 71.580  -40.983 -27.244 1.00 35.16 160 A 1 
ATOM 1212 C CD2   . LEU A 1 160 ? 70.518  -40.610 -29.457 1.00 39.73 160 A 1 
ATOM 1213 N N     . GLY A 1 161 ? 67.121  -38.016 -28.795 1.00 34.53 161 A 1 
ATOM 1214 C CA    . GLY A 1 161 ? 65.687  -37.853 -28.974 1.00 37.19 161 A 1 
ATOM 1215 C C     . GLY A 1 161 ? 64.786  -38.982 -28.436 1.00 35.64 161 A 1 
ATOM 1216 O O     . GLY A 1 161 ? 64.372  -39.834 -29.208 1.00 33.78 161 A 1 
ATOM 1217 N N     . ARG A 1 162 ? 64.449  -38.964 -27.167 1.00 27.79 162 A 1 
ATOM 1218 C CA    . ARG A 1 162 ? 63.544  -39.979 -26.601 1.00 33.30 162 A 1 
ATOM 1219 C C     . ARG A 1 162 ? 62.110  -39.844 -27.145 1.00 31.48 162 A 1 
ATOM 1220 O O     . ARG A 1 162 ? 61.638  -38.739 -27.380 1.00 29.44 162 A 1 
ATOM 1221 C CB    . ARG A 1 162 ? 63.636  -39.990 -25.070 1.00 31.04 162 A 1 
ATOM 1222 C CG    . ARG A 1 162 ? 63.187  -41.345 -24.497 1.00 30.55 162 A 1 
ATOM 1223 C CD    . ARG A 1 162 ? 63.406  -41.419 -22.978 1.00 30.44 162 A 1 
ATOM 1224 N NE    . ARG A 1 162 ? 62.920  -42.702 -22.450 1.00 30.55 162 A 1 
ATOM 1225 C CZ    . ARG A 1 162 ? 63.116  -43.210 -21.251 1.00 29.11 162 A 1 
ATOM 1226 N NH1   . ARG A 1 162 ? 63.855  -42.598 -20.371 1.00 28.06 162 A 1 
ATOM 1227 N NH2   . ARG A 1 162 ? 62.562  -44.319 -20.923 1.00 26.90 162 A 1 
ATOM 1228 N N     . LYS A 1 163 ? 61.451  -40.996 -27.377 1.00 25.24 163 A 1 
ATOM 1229 C CA    . LYS A 1 163 ? 60.342  -41.189 -28.349 1.00 30.92 163 A 1 
ATOM 1230 C C     . LYS A 1 163 ? 58.895  -40.913 -27.899 1.00 29.56 163 A 1 
ATOM 1231 O O     . LYS A 1 163 ? 58.056  -40.700 -28.770 1.00 27.90 163 A 1 
ATOM 1232 C CB    . LYS A 1 163 ? 60.335  -42.655 -28.777 1.00 28.81 163 A 1 
ATOM 1233 C CG    . LYS A 1 163 ? 61.413  -43.121 -29.756 1.00 27.57 163 A 1 
ATOM 1234 C CD    . LYS A 1 163 ? 61.154  -44.591 -30.071 1.00 26.78 163 A 1 
ATOM 1235 C CE    . LYS A 1 163 ? 62.043  -45.109 -31.191 1.00 25.55 163 A 1 
ATOM 1236 N NZ    . LYS A 1 163 ? 61.747  -46.524 -31.489 1.00 24.90 163 A 1 
ATOM 1237 N N     . GLU A 1 164 ? 58.606  -41.131 -26.649 1.00 29.40 164 A 1 
ATOM 1238 C CA    . GLU A 1 164 ? 57.261  -41.507 -26.141 1.00 32.36 164 A 1 
ATOM 1239 C C     . GLU A 1 164 ? 56.228  -40.359 -26.266 1.00 31.23 164 A 1 
ATOM 1240 O O     . GLU A 1 164 ? 56.613  -39.211 -26.441 1.00 30.37 164 A 1 
ATOM 1241 C CB    . GLU A 1 164 ? 57.433  -41.937 -24.666 1.00 30.75 164 A 1 
ATOM 1242 C CG    . GLU A 1 164 ? 58.240  -43.234 -24.473 1.00 29.63 164 A 1 
ATOM 1243 C CD    . GLU A 1 164 ? 58.758  -43.458 -23.045 1.00 29.86 164 A 1 
ATOM 1244 O OE1   . GLU A 1 164 ? 59.603  -44.381 -22.873 1.00 29.53 164 A 1 
ATOM 1245 O OE2   . GLU A 1 164 ? 58.450  -42.662 -22.138 1.00 30.67 164 A 1 
ATOM 1246 N N     . GLU A 1 165 ? 54.925  -40.497 -26.147 1.00 29.33 165 A 1 
ATOM 1247 C CA    . GLU A 1 165 ? 53.939  -41.548 -26.436 1.00 30.49 165 A 1 
ATOM 1248 C C     . GLU A 1 165 ? 52.696  -40.858 -27.046 1.00 29.21 165 A 1 
ATOM 1249 O O     . GLU A 1 165 ? 52.472  -39.664 -26.820 1.00 28.00 165 A 1 
ATOM 1250 C CB    . GLU A 1 165 ? 53.547  -42.332 -25.164 1.00 29.29 165 A 1 
ATOM 1251 C CG    . GLU A 1 165 ? 53.488  -43.847 -25.374 1.00 28.69 165 A 1 
ATOM 1252 C CD    . GLU A 1 165 ? 53.009  -44.643 -24.147 1.00 29.97 165 A 1 
ATOM 1253 O OE1   . GLU A 1 165 ? 53.067  -45.894 -24.222 1.00 29.97 165 A 1 
ATOM 1254 O OE2   . GLU A 1 165 ? 52.569  -44.016 -23.162 1.00 31.81 165 A 1 
ATOM 1255 N N     . ASP A 1 166 ? 51.898  -41.562 -27.799 1.00 28.03 166 A 1 
ATOM 1256 C CA    . ASP A 1 166 ? 51.007  -41.053 -28.861 1.00 30.46 166 A 1 
ATOM 1257 C C     . ASP A 1 166 ? 49.683  -40.368 -28.447 1.00 28.48 166 A 1 
ATOM 1258 O O     . ASP A 1 166 ? 48.845  -40.137 -29.322 1.00 26.91 166 A 1 
ATOM 1259 C CB    . ASP A 1 166 ? 50.662  -42.230 -29.769 1.00 29.19 166 A 1 
ATOM 1260 C CG    . ASP A 1 166 ? 51.464  -42.334 -31.066 1.00 26.77 166 A 1 
ATOM 1261 O OD1   . ASP A 1 166 ? 51.969  -41.296 -31.535 1.00 27.03 166 A 1 
ATOM 1262 O OD2   . ASP A 1 166 ? 51.524  -43.464 -31.585 1.00 27.88 166 A 1 
ATOM 1263 N N     . THR A 1 167 ? 49.385  -40.150 -27.162 1.00 26.24 167 A 1 
ATOM 1264 C CA    . THR A 1 167 ? 47.999  -40.180 -26.656 1.00 27.46 167 A 1 
ATOM 1265 C C     . THR A 1 167 ? 47.011  -39.320 -27.452 1.00 26.07 167 A 1 
ATOM 1266 O O     . THR A 1 167 ? 47.032  -38.090 -27.463 1.00 24.63 167 A 1 
ATOM 1267 C CB    . THR A 1 167 ? 47.890  -39.884 -25.160 1.00 25.74 167 A 1 
ATOM 1268 O OG1   . THR A 1 167 ? 48.645  -38.748 -24.801 1.00 25.51 167 A 1 
ATOM 1269 C CG2   . THR A 1 167 ? 48.370  -41.048 -24.319 1.00 28.08 167 A 1 
ATOM 1270 N N     . SER A 1 168 ? 46.102  -40.042 -28.116 1.00 28.99 168 A 1 
ATOM 1271 C CA    . SER A 1 168 ? 45.337  -39.667 -29.299 1.00 28.73 168 A 1 
ATOM 1272 C C     . SER A 1 168 ? 44.056  -38.859 -29.037 1.00 28.14 168 A 1 
ATOM 1273 O O     . SER A 1 168 ? 43.095  -39.003 -29.793 1.00 27.43 168 A 1 
ATOM 1274 C CB    . SER A 1 168 ? 45.008  -40.972 -30.034 1.00 27.78 168 A 1 
ATOM 1275 O OG    . SER A 1 168 ? 44.133  -40.809 -31.125 1.00 26.33 168 A 1 
ATOM 1276 N N     . TRP A 1 169 ? 43.978  -38.046 -27.986 1.00 30.08 169 A 1 
ATOM 1277 C CA    . TRP A 1 169 ? 42.732  -37.410 -27.538 1.00 26.62 169 A 1 
ATOM 1278 C C     . TRP A 1 169 ? 42.098  -36.401 -28.530 1.00 26.49 169 A 1 
ATOM 1279 O O     . TRP A 1 169 ? 41.334  -35.519 -28.144 1.00 24.03 169 A 1 
ATOM 1280 C CB    . TRP A 1 169 ? 42.923  -36.811 -26.135 1.00 24.68 169 A 1 
ATOM 1281 C CG    . TRP A 1 169 ? 43.068  -37.775 -24.997 1.00 22.11 169 A 1 
ATOM 1282 C CD1   . TRP A 1 169 ? 43.894  -38.839 -24.946 1.00 19.07 169 A 1 
ATOM 1283 C CD2   . TRP A 1 169 ? 42.350  -37.758 -23.713 1.00 20.95 169 A 1 
ATOM 1284 N NE1   . TRP A 1 169 ? 43.759  -39.494 -23.719 1.00 18.58 169 A 1 
ATOM 1285 C CE2   . TRP A 1 169 ? 42.825  -38.856 -22.951 1.00 19.58 169 A 1 
ATOM 1286 C CE3   . TRP A 1 169 ? 41.366  -36.931 -23.161 1.00 22.41 169 A 1 
ATOM 1287 C CZ2   . TRP A 1 169 ? 42.321  -39.112 -21.653 1.00 20.03 169 A 1 
ATOM 1288 C CZ3   . TRP A 1 169 ? 40.870  -37.190 -21.864 1.00 20.49 169 A 1 
ATOM 1289 C CH2   . TRP A 1 169 ? 41.340  -38.264 -21.131 1.00 20.32 169 A 1 
ATOM 1290 N N     . LEU A 1 170 ? 42.407  -36.528 -29.828 1.00 23.73 170 A 1 
ATOM 1291 C CA    . LEU A 1 170 ? 42.058  -35.605 -30.908 1.00 25.61 170 A 1 
ATOM 1292 C C     . LEU A 1 170 ? 40.566  -35.501 -31.236 1.00 25.46 170 A 1 
ATOM 1293 O O     . LEU A 1 170 ? 40.119  -34.410 -31.621 1.00 24.02 170 A 1 
ATOM 1294 C CB    . LEU A 1 170 ? 42.790  -36.078 -32.173 1.00 24.05 170 A 1 
ATOM 1295 C CG    . LEU A 1 170 ? 44.181  -35.477 -32.367 1.00 22.25 170 A 1 
ATOM 1296 C CD1   . LEU A 1 170 ? 44.965  -36.299 -33.388 1.00 22.56 170 A 1 
ATOM 1297 C CD2   . LEU A 1 170 ? 44.101  -34.044 -32.886 1.00 25.81 170 A 1 
ATOM 1298 N N     . LEU A 1 171 ? 39.838  -36.615 -31.245 1.00 26.06 171 A 1 
ATOM 1299 C CA    . LEU A 1 171 ? 38.882  -36.825 -32.346 1.00 27.61 171 A 1 
ATOM 1300 C C     . LEU A 1 171 ? 37.496  -36.173 -32.219 1.00 27.19 171 A 1 
ATOM 1301 O O     . LEU A 1 171 ? 36.765  -36.233 -33.202 1.00 25.02 171 A 1 
ATOM 1302 C CB    . LEU A 1 171 ? 38.718  -38.327 -32.598 1.00 25.93 171 A 1 
ATOM 1303 C CG    . LEU A 1 171 ? 39.700  -38.897 -33.637 1.00 23.96 171 A 1 
ATOM 1304 C CD1   . LEU A 1 171 ? 39.587  -40.416 -33.652 1.00 23.69 171 A 1 
ATOM 1305 C CD2   . LEU A 1 171 ? 39.408  -38.396 -35.051 1.00 26.27 171 A 1 
ATOM 1306 N N     . LEU A 1 172 ? 37.114  -35.670 -31.072 1.00 26.53 172 A 1 
ATOM 1307 C CA    . LEU A 1 172 ? 35.689  -35.383 -30.867 1.00 29.68 172 A 1 
ATOM 1308 C C     . LEU A 1 172 ? 35.113  -34.439 -31.939 1.00 28.43 172 A 1 
ATOM 1309 O O     . LEU A 1 172 ? 35.691  -33.408 -32.273 1.00 26.51 172 A 1 
ATOM 1310 C CB    . LEU A 1 172 ? 35.395  -34.934 -29.431 1.00 27.88 172 A 1 
ATOM 1311 C CG    . LEU A 1 172 ? 35.074  -36.123 -28.505 1.00 26.03 172 A 1 
ATOM 1312 C CD1   . LEU A 1 172 ? 35.145  -35.698 -27.041 1.00 25.90 172 A 1 
ATOM 1313 C CD2   . LEU A 1 172 ? 33.673  -36.698 -28.762 1.00 28.31 172 A 1 
ATOM 1314 N N     . SER A 1 173 ? 34.013  -34.897 -32.516 1.00 30.83 173 A 1 
ATOM 1315 C CA    . SER A 1 173 ? 33.539  -34.566 -33.854 1.00 33.50 173 A 1 
ATOM 1316 C C     . SER A 1 173 ? 32.953  -33.171 -33.997 1.00 31.90 173 A 1 
ATOM 1317 O O     . SER A 1 173 ? 32.561  -32.507 -33.050 1.00 29.83 173 A 1 
ATOM 1318 C CB    . SER A 1 173 ? 32.547  -35.628 -34.308 1.00 31.31 173 A 1 
ATOM 1319 O OG    . SER A 1 173 ? 31.581  -35.870 -33.299 1.00 30.05 173 A 1 
ATOM 1320 N N     . LYS A 1 174 ? 32.908  -32.753 -35.254 1.00 28.76 174 A 1 
ATOM 1321 C CA    . LYS A 1 174 ? 32.667  -31.392 -35.732 1.00 32.48 174 A 1 
ATOM 1322 C C     . LYS A 1 174 ? 31.211  -30.918 -35.765 1.00 31.12 174 A 1 
ATOM 1323 O O     . LYS A 1 174 ? 31.029  -29.807 -36.281 1.00 28.13 174 A 1 
ATOM 1324 C CB    . LYS A 1 174 ? 33.185  -31.286 -37.171 1.00 29.56 174 A 1 
ATOM 1325 C CG    . LYS A 1 174 ? 34.661  -30.947 -37.312 1.00 28.83 174 A 1 
ATOM 1326 C CD    . LYS A 1 174 ? 34.985  -30.799 -38.793 1.00 26.96 174 A 1 
ATOM 1327 C CE    . LYS A 1 174 ? 36.408  -30.326 -39.003 1.00 24.98 174 A 1 
ATOM 1328 N NZ    . LYS A 1 174 ? 36.736  -30.216 -40.446 1.00 24.23 174 A 1 
ATOM 1329 N N     . ASP A 1 175 ? 30.219  -31.714 -35.395 1.00 32.02 175 A 1 
ATOM 1330 C CA    . ASP A 1 175 ? 28.880  -31.566 -35.974 1.00 34.53 175 A 1 
ATOM 1331 C C     . ASP A 1 175 ? 28.342  -30.135 -35.891 1.00 32.39 175 A 1 
ATOM 1332 O O     . ASP A 1 175 ? 28.287  -29.497 -34.838 1.00 29.64 175 A 1 
ATOM 1333 C CB    . ASP A 1 175 ? 27.909  -32.622 -35.457 1.00 31.20 175 A 1 
ATOM 1334 C CG    . ASP A 1 175 ? 28.143  -33.996 -36.101 1.00 28.58 175 A 1 
ATOM 1335 O OD1   . ASP A 1 175 ? 28.718  -34.024 -37.212 1.00 28.25 175 A 1 
ATOM 1336 O OD2   . ASP A 1 175 ? 27.773  -34.985 -35.456 1.00 29.18 175 A 1 
ATOM 1337 N N     . SER A 1 176 ? 28.020  -29.660 -37.082 1.00 38.01 176 A 1 
ATOM 1338 C CA    . SER A 1 176 ? 28.057  -28.241 -37.435 1.00 40.71 176 A 1 
ATOM 1339 C C     . SER A 1 176 ? 26.735  -27.515 -37.284 1.00 40.41 176 A 1 
ATOM 1340 O O     . SER A 1 176 ? 26.611  -26.428 -37.852 1.00 36.80 176 A 1 
ATOM 1341 C CB    . SER A 1 176 ? 28.527  -28.126 -38.879 1.00 36.48 176 A 1 
ATOM 1342 O OG    . SER A 1 176 ? 27.625  -28.760 -39.761 1.00 34.42 176 A 1 
ATOM 1343 N N     . ASP A 1 177 ? 25.741  -28.148 -36.652 1.00 37.52 177 A 1 
ATOM 1344 C CA    . ASP A 1 177 ? 24.347  -27.772 -36.897 1.00 40.61 177 A 1 
ATOM 1345 C C     . ASP A 1 177 ? 24.073  -26.317 -36.546 1.00 38.62 177 A 1 
ATOM 1346 O O     . ASP A 1 177 ? 24.004  -25.873 -35.394 1.00 35.83 177 A 1 
ATOM 1347 C CB    . ASP A 1 177 ? 23.372  -28.751 -36.241 1.00 36.56 177 A 1 
ATOM 1348 C CG    . ASP A 1 177 ? 22.914  -29.856 -37.203 1.00 33.16 177 A 1 
ATOM 1349 O OD1   . ASP A 1 177 ? 23.055  -29.659 -38.433 1.00 33.15 177 A 1 
ATOM 1350 O OD2   . ASP A 1 177 ? 22.336  -30.835 -36.690 1.00 34.20 177 A 1 
ATOM 1351 N N     . ASN A 1 178 ? 23.925  -25.603 -37.636 1.00 39.54 178 A 1 
ATOM 1352 C CA    . ASN A 1 178 ? 23.993  -24.157 -37.721 1.00 42.46 178 A 1 
ATOM 1353 C C     . ASN A 1 178 ? 22.677  -23.495 -37.297 1.00 40.08 178 A 1 
ATOM 1354 O O     . ASN A 1 178 ? 22.289  -22.479 -37.888 1.00 36.27 178 A 1 
ATOM 1355 C CB    . ASN A 1 178 ? 24.411  -23.840 -39.160 1.00 38.37 178 A 1 
ATOM 1356 C CG    . ASN A 1 178 ? 25.272  -22.608 -39.329 1.00 34.61 178 A 1 
ATOM 1357 O OD1   . ASN A 1 178 ? 25.716  -21.952 -38.410 1.00 35.23 178 A 1 
ATOM 1358 N ND2   . ASN A 1 178 ? 25.579  -22.269 -40.563 1.00 36.61 178 A 1 
ATOM 1359 N N     . HIS A 1 179 ? 21.940  -24.088 -36.375 1.00 42.70 179 A 1 
ATOM 1360 C CA    . HIS A 1 179 ? 20.594  -23.608 -36.063 1.00 44.25 179 A 1 
ATOM 1361 C C     . HIS A 1 179 ? 20.657  -22.208 -35.456 1.00 42.84 179 A 1 
ATOM 1362 O O     . HIS A 1 179 ? 20.849  -22.007 -34.261 1.00 39.69 179 A 1 
ATOM 1363 C CB    . HIS A 1 179 ? 19.803  -24.611 -35.227 1.00 40.18 179 A 1 
ATOM 1364 C CG    . HIS A 1 179 ? 18.942  -25.496 -36.081 1.00 38.97 179 A 1 
ATOM 1365 N ND1   . HIS A 1 179 ? 17.952  -25.083 -36.953 1.00 38.09 179 A 1 
ATOM 1366 C CD2   . HIS A 1 179 ? 18.962  -26.868 -36.149 1.00 38.13 179 A 1 
ATOM 1367 C CE1   . HIS A 1 179 ? 17.418  -26.157 -37.526 1.00 34.84 179 A 1 
ATOM 1368 N NE2   . HIS A 1 179 ? 17.994  -27.270 -37.062 1.00 35.70 179 A 1 
ATOM 1369 N N     . ASN A 1 180 ? 20.443  -21.277 -36.345 1.00 39.14 180 A 1 
ATOM 1370 C CA    . ASN A 1 180 ? 20.445  -19.831 -36.167 1.00 42.29 180 A 1 
ATOM 1371 C C     . ASN A 1 180 ? 19.256  -19.381 -35.306 1.00 40.09 180 A 1 
ATOM 1372 O O     . ASN A 1 180 ? 18.463  -18.533 -35.711 1.00 36.55 180 A 1 
ATOM 1373 C CB    . ASN A 1 180 ? 20.445  -19.201 -37.572 1.00 38.39 180 A 1 
ATOM 1374 C CG    . ASN A 1 180 ? 21.587  -18.250 -37.847 1.00 34.55 180 A 1 
ATOM 1375 O OD1   . ASN A 1 180 ? 22.382  -17.899 -37.002 1.00 35.17 180 A 1 
ATOM 1376 N ND2   . ASN A 1 180 ? 21.703  -17.787 -39.072 1.00 36.17 180 A 1 
ATOM 1377 N N     . ARG A 1 181 ? 19.070  -20.002 -34.153 1.00 45.96 181 A 1 
ATOM 1378 C CA    . ARG A 1 181 ? 17.966  -19.679 -33.258 1.00 48.62 181 A 1 
ATOM 1379 C C     . ARG A 1 181 ? 18.249  -18.310 -32.664 1.00 47.19 181 A 1 
ATOM 1380 O O     . ARG A 1 181 ? 18.893  -18.191 -31.634 1.00 43.05 181 A 1 
ATOM 1381 C CB    . ARG A 1 181 ? 17.750  -20.805 -32.235 1.00 43.93 181 A 1 
ATOM 1382 C CG    . ARG A 1 181 ? 16.303  -20.813 -31.725 1.00 40.67 181 A 1 
ATOM 1383 C CD    . ARG A 1 181 ? 16.061  -22.010 -30.790 1.00 39.97 181 A 1 
ATOM 1384 N NE    . ARG A 1 181 ? 14.632  -22.194 -30.502 1.00 37.14 181 A 1 
ATOM 1385 C CZ    . ARG A 1 181 ? 14.098  -23.157 -29.770 1.00 33.07 181 A 1 
ATOM 1386 N NH1   . ARG A 1 181 ? 14.829  -24.032 -29.157 1.00 31.94 181 A 1 
ATOM 1387 N NH2   . ARG A 1 181 ? 12.803  -23.253 -29.637 1.00 31.30 181 A 1 
ATOM 1388 N N     . SER A 1 182 ? 17.771  -17.309 -33.372 1.00 44.18 182 A 1 
ATOM 1389 C CA    . SER A 1 182 ? 17.750  -15.908 -32.966 1.00 45.89 182 A 1 
ATOM 1390 C C     . SER A 1 182 ? 16.876  -15.757 -31.724 1.00 45.42 182 A 1 
ATOM 1391 O O     . SER A 1 182 ? 15.737  -15.287 -31.788 1.00 41.71 182 A 1 
ATOM 1392 C CB    . SER A 1 182 ? 17.247  -15.044 -34.118 1.00 41.21 182 A 1 
ATOM 1393 O OG    . SER A 1 182 ? 17.175  -13.689 -33.738 1.00 37.69 182 A 1 
ATOM 1394 N N     . GLY A 1 183 ? 17.377  -16.246 -30.605 1.00 50.39 183 A 1 
ATOM 1395 C CA    . GLY A 1 183 ? 16.780  -16.067 -29.303 1.00 49.96 183 A 1 
ATOM 1396 C C     . GLY A 1 183 ? 16.867  -14.595 -28.930 1.00 48.96 183 A 1 
ATOM 1397 O O     . GLY A 1 183 ? 17.832  -14.179 -28.311 1.00 45.44 183 A 1 
ATOM 1398 N N     . ASN A 1 184 ? 15.862  -13.837 -29.325 1.00 48.62 184 A 1 
ATOM 1399 C CA    . ASN A 1 184 ? 15.619  -12.509 -28.782 1.00 50.58 184 A 1 
ATOM 1400 C C     . ASN A 1 184 ? 15.308  -12.658 -27.289 1.00 48.53 184 A 1 
ATOM 1401 O O     . ASN A 1 184 ? 14.149  -12.647 -26.874 1.00 43.51 184 A 1 
ATOM 1402 C CB    . ASN A 1 184 ? 14.487  -11.811 -29.556 1.00 45.85 184 A 1 
ATOM 1403 C CG    . ASN A 1 184 ? 14.966  -10.975 -30.729 1.00 41.50 184 A 1 
ATOM 1404 O OD1   . ASN A 1 184 ? 16.119  -10.618 -30.866 1.00 41.35 184 A 1 
ATOM 1405 N ND2   . ASN A 1 184 ? 14.056  -10.578 -31.591 1.00 42.53 184 A 1 
ATOM 1406 N N     . ASN A 1 185 ? 16.347  -12.826 -26.493 1.00 50.64 185 A 1 
ATOM 1407 C CA    . ASN A 1 185 ? 16.287  -12.691 -25.050 1.00 51.80 185 A 1 
ATOM 1408 C C     . ASN A 1 185 ? 16.000  -11.225 -24.734 1.00 49.88 185 A 1 
ATOM 1409 O O     . ASN A 1 185 ? 16.899  -10.454 -24.396 1.00 44.89 185 A 1 
ATOM 1410 C CB    . ASN A 1 185 ? 17.587  -13.205 -24.406 1.00 47.45 185 A 1 
ATOM 1411 C CG    . ASN A 1 185 ? 17.579  -14.705 -24.153 1.00 42.33 185 A 1 
ATOM 1412 O OD1   . ASN A 1 185 ? 16.576  -15.381 -24.219 1.00 42.05 185 A 1 
ATOM 1413 N ND2   . ASN A 1 185 ? 18.715  -15.252 -23.796 1.00 41.78 185 A 1 
ATOM 1414 N N     . SER A 1 186 ? 14.755  -10.826 -24.876 1.00 50.14 186 A 1 
ATOM 1415 C CA    . SER A 1 186 ? 14.252  -9.586  -24.314 1.00 50.40 186 A 1 
ATOM 1416 C C     . SER A 1 186 ? 14.402  -9.686  -22.798 1.00 50.69 186 A 1 
ATOM 1417 O O     . SER A 1 186 ? 13.596  -10.334 -22.132 1.00 45.96 186 A 1 
ATOM 1418 C CB    . SER A 1 186 ? 12.810  -9.340  -24.740 1.00 44.87 186 A 1 
ATOM 1419 O OG    . SER A 1 186 ? 11.961  -10.424 -24.397 1.00 40.93 186 A 1 
ATOM 1420 N N     . SER A 1 187 ? 15.449  -9.087  -22.271 1.00 46.33 187 A 1 
ATOM 1421 C CA    . SER A 1 187 ? 15.674  -8.921  -20.838 1.00 46.89 187 A 1 
ATOM 1422 C C     . SER A 1 187 ? 14.632  -7.961  -20.259 1.00 46.66 187 A 1 
ATOM 1423 O O     . SER A 1 187 ? 14.934  -6.821  -19.914 1.00 43.14 187 A 1 
ATOM 1424 C CB    . SER A 1 187 ? 17.110  -8.465  -20.584 1.00 42.47 187 A 1 
ATOM 1425 O OG    . SER A 1 187 ? 17.371  -7.240  -21.261 1.00 38.92 187 A 1 
ATOM 1426 N N     . THR A 1 188 ? 13.385  -8.407  -20.235 1.00 47.90 188 A 1 
ATOM 1427 C CA    . THR A 1 188 ? 12.286  -7.679  -19.608 1.00 48.94 188 A 1 
ATOM 1428 C C     . THR A 1 188 ? 12.603  -7.567  -18.121 1.00 48.33 188 A 1 
ATOM 1429 O O     . THR A 1 188 ? 12.585  -8.548  -17.398 1.00 43.72 188 A 1 
ATOM 1430 C CB    . THR A 1 188 ? 10.946  -8.352  -19.855 1.00 43.48 188 A 1 
ATOM 1431 O OG1   . THR A 1 188 ? 11.051  -9.755  -19.777 1.00 40.15 188 A 1 
ATOM 1432 C CG2   . THR A 1 188 ? 10.407  -8.020  -21.237 1.00 41.91 188 A 1 
ATOM 1433 N N     . SER A 1 189 ? 12.950  -6.370  -17.695 1.00 46.39 189 A 1 
ATOM 1434 C CA    . SER A 1 189 ? 13.241  -6.102  -16.289 1.00 46.45 189 A 1 
ATOM 1435 C C     . SER A 1 189 ? 12.037  -6.511  -15.435 1.00 47.13 189 A 1 
ATOM 1436 O O     . SER A 1 189 ? 10.908  -6.127  -15.736 1.00 43.39 189 A 1 
ATOM 1437 C CB    . SER A 1 189 ? 13.603  -4.631  -16.072 1.00 42.18 189 A 1 
ATOM 1438 O OG    . SER A 1 189 ? 12.510  -3.776  -16.341 1.00 38.20 189 A 1 
ATOM 1439 N N     . SER A 1 190 ? 12.265  -7.269  -14.379 1.00 46.13 190 A 1 
ATOM 1440 C CA    . SER A 1 190 ? 11.208  -7.887  -13.553 1.00 46.68 190 A 1 
ATOM 1441 C C     . SER A 1 190 ? 10.186  -6.886  -12.997 1.00 47.68 190 A 1 
ATOM 1442 O O     . SER A 1 190 ? 9.030   -7.236  -12.794 1.00 43.93 190 A 1 
ATOM 1443 C CB    . SER A 1 190 ? 11.854  -8.647  -12.397 1.00 42.36 190 A 1 
ATOM 1444 O OG    . SER A 1 190 ? 12.650  -7.774  -11.621 1.00 38.64 190 A 1 
ATOM 1445 N N     . SER A 1 191 ? 10.593  -5.632  -12.797 1.00 44.92 191 A 1 
ATOM 1446 C CA    . SER A 1 191 ? 9.670   -4.566  -12.376 1.00 46.05 191 A 1 
ATOM 1447 C C     . SER A 1 191 ? 8.541   -4.292  -13.380 1.00 47.26 191 A 1 
ATOM 1448 O O     . SER A 1 191 ? 7.502   -3.775  -12.999 1.00 44.24 191 A 1 
ATOM 1449 C CB    . SER A 1 191 ? 10.446  -3.272  -12.132 1.00 41.93 191 A 1 
ATOM 1450 O OG    . SER A 1 191 ? 11.011  -2.770  -13.322 1.00 38.77 191 A 1 
ATOM 1451 N N     . SER A 1 192 ? 8.753   -4.629  -14.662 1.00 46.31 192 A 1 
ATOM 1452 C CA    . SER A 1 192 ? 7.726   -4.468  -15.694 1.00 46.96 192 A 1 
ATOM 1453 C C     . SER A 1 192 ? 6.705   -5.602  -15.701 1.00 48.12 192 A 1 
ATOM 1454 O O     . SER A 1 192 ? 5.578   -5.352  -16.100 1.00 45.52 192 A 1 
ATOM 1455 C CB    . SER A 1 192 ? 8.354   -4.304  -17.076 1.00 43.24 192 A 1 
ATOM 1456 O OG    . SER A 1 192 ? 8.945   -5.484  -17.550 1.00 39.22 192 A 1 
ATOM 1457 N N     . GLN A 1 193 ? 7.051   -6.801  -15.228 1.00 45.58 193 A 1 
ATOM 1458 C CA    . GLN A 1 193 ? 6.127   -7.941  -15.218 1.00 45.90 193 A 1 
ATOM 1459 C C     . GLN A 1 193 ? 4.921   -7.684  -14.312 1.00 46.53 193 A 1 
ATOM 1460 O O     . GLN A 1 193 ? 3.789   -7.895  -14.737 1.00 43.17 193 A 1 
ATOM 1461 C CB    . GLN A 1 193 ? 6.838   -9.223  -14.782 1.00 41.55 193 A 1 
ATOM 1462 C CG    . GLN A 1 193 ? 7.679   -9.826  -15.904 1.00 38.65 193 A 1 
ATOM 1463 C CD    . GLN A 1 193 ? 8.346   -11.137 -15.495 1.00 35.42 193 A 1 
ATOM 1464 O OE1   . GLN A 1 193 ? 8.657   -11.380 -14.348 1.00 34.32 193 A 1 
ATOM 1465 N NE2   . GLN A 1 193 ? 8.593   -12.024 -16.432 1.00 31.91 193 A 1 
ATOM 1466 N N     . TYR A 1 194 ? 5.162   -7.140  -13.132 1.00 37.57 194 A 1 
ATOM 1467 C CA    . TYR A 1 194 ? 4.074   -6.833  -12.200 1.00 37.70 194 A 1 
ATOM 1468 C C     . TYR A 1 194 ? 3.109   -5.768  -12.744 1.00 37.50 194 A 1 
ATOM 1469 O O     . TYR A 1 194 ? 1.935   -5.742  -12.395 1.00 35.00 194 A 1 
ATOM 1470 C CB    . TYR A 1 194 ? 4.661   -6.390  -10.857 1.00 34.21 194 A 1 
ATOM 1471 C CG    . TYR A 1 194 ? 3.890   -6.934  -9.670  1.00 31.68 194 A 1 
ATOM 1472 C CD1   . TYR A 1 194 ? 2.755   -6.271  -9.164  1.00 29.40 194 A 1 
ATOM 1473 C CD2   . TYR A 1 194 ? 4.297   -8.150  -9.089  1.00 30.09 194 A 1 
ATOM 1474 C CE1   . TYR A 1 194 ? 2.032   -6.809  -8.101  1.00 28.25 194 A 1 
ATOM 1475 C CE2   . TYR A 1 194 ? 3.574   -8.691  -8.014  1.00 26.88 194 A 1 
ATOM 1476 C CZ    . TYR A 1 194 ? 2.443   -8.019  -7.519  1.00 27.06 194 A 1 
ATOM 1477 O OH    . TYR A 1 194 ? 1.738   -8.563  -6.470  1.00 25.58 194 A 1 
ATOM 1478 N N     . PHE A 1 195 ? 3.602   -4.890  -13.612 1.00 39.91 195 A 1 
ATOM 1479 C CA    . PHE A 1 195 ? 2.761   -3.924  -14.312 1.00 39.83 195 A 1 
ATOM 1480 C C     . PHE A 1 195 ? 2.174   -4.488  -15.608 1.00 40.16 195 A 1 
ATOM 1481 O O     . PHE A 1 195 ? 1.146   -3.986  -16.043 1.00 37.62 195 A 1 
ATOM 1482 C CB    . PHE A 1 195 ? 3.538   -2.632  -14.555 1.00 36.33 195 A 1 
ATOM 1483 C CG    . PHE A 1 195 ? 3.393   -1.627  -13.436 1.00 33.32 195 A 1 
ATOM 1484 C CD1   . PHE A 1 195 ? 2.260   -0.798  -13.389 1.00 32.06 195 A 1 
ATOM 1485 C CD2   . PHE A 1 195 ? 4.352   -1.534  -12.415 1.00 32.01 195 A 1 
ATOM 1486 C CE1   . PHE A 1 195 ? 2.084   0.134   -12.353 1.00 29.24 195 A 1 
ATOM 1487 C CE2   . PHE A 1 195 ? 4.184   -0.608  -11.365 1.00 27.09 195 A 1 
ATOM 1488 C CZ    . PHE A 1 195 ? 3.050   0.235   -11.332 1.00 26.76 195 A 1 
ATOM 1489 N N     . GLY A 1 196 ? 2.804   -5.478  -16.227 1.00 48.02 196 A 1 
ATOM 1490 C CA    . GLY A 1 196 ? 2.367   -6.071  -17.485 1.00 48.47 196 A 1 
ATOM 1491 C C     . GLY A 1 196 ? 1.055   -6.833  -17.355 1.00 48.88 196 A 1 
ATOM 1492 O O     . GLY A 1 196 ? 0.149   -6.604  -18.151 1.00 46.66 196 A 1 
ATOM 1493 N N     . GLU A 1 197 ? 0.910   -7.660  -16.312 1.00 45.17 197 A 1 
ATOM 1494 C CA    . GLU A 1 197 ? -0.371  -8.327  -16.021 1.00 47.08 197 A 1 
ATOM 1495 C C     . GLU A 1 197 ? -1.466  -7.312  -15.686 1.00 47.64 197 A 1 
ATOM 1496 O O     . GLU A 1 197 ? -2.586  -7.410  -16.177 1.00 44.83 197 A 1 
ATOM 1497 C CB    . GLU A 1 197 ? -0.222  -9.308  -14.860 1.00 43.92 197 A 1 
ATOM 1498 C CG    . GLU A 1 197 ? 0.463   -10.608 -15.281 1.00 38.86 197 A 1 
ATOM 1499 C CD    . GLU A 1 197 ? 0.486   -11.647 -14.159 1.00 35.43 197 A 1 
ATOM 1500 O OE1   . GLU A 1 197 ? 0.632   -12.840 -14.497 1.00 33.06 197 A 1 
ATOM 1501 O OE2   . GLU A 1 197 ? 0.408   -11.237 -12.986 1.00 32.33 197 A 1 
ATOM 1502 N N     . VAL A 1 198 ? -1.128  -6.296  -14.890 1.00 46.72 198 A 1 
ATOM 1503 C CA    . VAL A 1 198 ? -2.088  -5.228  -14.574 1.00 49.18 198 A 1 
ATOM 1504 C C     . VAL A 1 198 ? -2.444  -4.429  -15.828 1.00 50.09 198 A 1 
ATOM 1505 O O     . VAL A 1 198 ? -3.600  -4.057  -15.990 1.00 47.79 198 A 1 
ATOM 1506 C CB    . VAL A 1 198 ? -1.572  -4.311  -13.450 1.00 46.00 198 A 1 
ATOM 1507 C CG1   . VAL A 1 198 ? -2.591  -3.229  -13.083 1.00 42.17 198 A 1 
ATOM 1508 C CG2   . VAL A 1 198 ? -1.301  -5.101  -12.171 1.00 41.59 198 A 1 
ATOM 1509 N N     . ASP A 1 199 ? -1.486  -4.201  -16.751 1.00 52.09 199 A 1 
ATOM 1510 C CA    . ASP A 1 199 ? -1.748  -3.517  -18.014 1.00 53.04 199 A 1 
ATOM 1511 C C     . ASP A 1 199 ? -2.685  -4.323  -18.924 1.00 52.81 199 A 1 
ATOM 1512 O O     . ASP A 1 199 ? -3.529  -3.710  -19.569 1.00 50.54 199 A 1 
ATOM 1513 C CB    . ASP A 1 199 ? -0.435  -3.152  -18.738 1.00 49.82 199 A 1 
ATOM 1514 C CG    . ASP A 1 199 ? 0.164   -1.797  -18.334 1.00 43.93 199 A 1 
ATOM 1515 O OD1   . ASP A 1 199 ? -0.376  -1.073  -17.471 1.00 41.36 199 A 1 
ATOM 1516 O OD2   . ASP A 1 199 ? 1.121   -1.315  -18.999 1.00 39.83 199 A 1 
ATOM 1517 N N     . GLN A 1 200 ? -2.619  -5.667  -18.935 1.00 50.37 200 A 1 
ATOM 1518 C CA    . GLN A 1 200 ? -3.588  -6.482  -19.671 1.00 51.77 200 A 1 
ATOM 1519 C C     . GLN A 1 200 ? -5.000  -6.347  -19.100 1.00 52.15 200 A 1 
ATOM 1520 O O     . GLN A 1 200 ? -5.969  -6.251  -19.852 1.00 49.10 200 A 1 
ATOM 1521 C CB    . GLN A 1 200 ? -3.182  -7.958  -19.676 1.00 49.01 200 A 1 
ATOM 1522 C CG    . GLN A 1 200 ? -2.131  -8.259  -20.746 1.00 44.61 200 A 1 
ATOM 1523 C CD    . GLN A 1 200 ? -1.813  -9.754  -20.848 1.00 39.57 200 A 1 
ATOM 1524 O OE1   . GLN A 1 200 ? -2.166  -10.568 -20.014 1.00 37.42 200 A 1 
ATOM 1525 N NE2   . GLN A 1 200 ? -1.141  -10.174 -21.890 1.00 33.91 200 A 1 
ATOM 1526 N N     . TYR A 1 201 ? -5.146  -6.296  -17.780 1.00 43.46 201 A 1 
ATOM 1527 C CA    . TYR A 1 201 ? -6.452  -6.067  -17.153 1.00 43.70 201 A 1 
ATOM 1528 C C     . TYR A 1 201 ? -6.969  -4.645  -17.343 1.00 43.51 201 A 1 
ATOM 1529 O O     . TYR A 1 201 ? -8.175  -4.439  -17.463 1.00 41.75 201 A 1 
ATOM 1530 C CB    . TYR A 1 201 ? -6.376  -6.403  -15.668 1.00 42.10 201 A 1 
ATOM 1531 C CG    . TYR A 1 201 ? -6.643  -7.845  -15.394 1.00 38.85 201 A 1 
ATOM 1532 C CD1   . TYR A 1 201 ? -7.966  -8.308  -15.287 1.00 35.48 201 A 1 
ATOM 1533 C CD2   . TYR A 1 201 ? -5.580  -8.759  -15.289 1.00 35.03 201 A 1 
ATOM 1534 C CE1   . TYR A 1 201 ? -8.232  -9.654  -15.055 1.00 32.81 201 A 1 
ATOM 1535 C CE2   . TYR A 1 201 ? -5.829  -10.109 -15.064 1.00 31.48 201 A 1 
ATOM 1536 C CZ    . TYR A 1 201 ? -7.151  -10.557 -14.938 1.00 31.54 201 A 1 
ATOM 1537 O OH    . TYR A 1 201 ? -7.387  -11.879 -14.695 1.00 29.89 201 A 1 
ATOM 1538 N N     . PHE A 1 202 ? -6.065  -3.673  -17.358 1.00 50.35 202 A 1 
ATOM 1539 C CA    . PHE A 1 202 ? -6.372  -2.280  -17.611 1.00 51.05 202 A 1 
ATOM 1540 C C     . PHE A 1 202 ? -6.242  -1.902  -19.093 1.00 51.70 202 A 1 
ATOM 1541 O O     . PHE A 1 202 ? -6.189  -0.708  -19.393 1.00 48.70 202 A 1 
ATOM 1542 C CB    . PHE A 1 202 ? -5.561  -1.361  -16.697 1.00 48.07 202 A 1 
ATOM 1543 C CG    . PHE A 1 202 ? -6.095  -1.258  -15.287 1.00 44.05 202 A 1 
ATOM 1544 C CD1   . PHE A 1 202 ? -7.123  -0.344  -14.999 1.00 40.62 202 A 1 
ATOM 1545 C CD2   . PHE A 1 202 ? -5.571  -2.052  -14.255 1.00 38.59 202 A 1 
ATOM 1546 C CE1   . PHE A 1 202 ? -7.626  -0.226  -13.701 1.00 35.47 202 A 1 
ATOM 1547 C CE2   . PHE A 1 202 ? -6.069  -1.939  -12.955 1.00 34.47 202 A 1 
ATOM 1548 C CZ    . PHE A 1 202 ? -7.097  -1.022  -12.665 1.00 35.46 202 A 1 
ATOM 1549 N N     . ASP A 1 203 ? -6.219  -2.885  -20.018 1.00 52.10 203 A 1 
ATOM 1550 C CA    . ASP A 1 203 ? -6.513  -2.609  -21.416 1.00 52.87 203 A 1 
ATOM 1551 C C     . ASP A 1 203 ? -7.969  -2.145  -21.499 1.00 51.80 203 A 1 
ATOM 1552 O O     . ASP A 1 203 ? -8.925  -2.891  -21.687 1.00 49.66 203 A 1 
ATOM 1553 C CB    . ASP A 1 203 ? -6.170  -3.779  -22.359 1.00 50.17 203 A 1 
ATOM 1554 C CG    . ASP A 1 203 ? -4.829  -3.594  -23.090 1.00 44.74 203 A 1 
ATOM 1555 O OD1   . ASP A 1 203 ? -4.331  -2.445  -23.146 1.00 40.59 203 A 1 
ATOM 1556 O OD2   . ASP A 1 203 ? -4.333  -4.589  -23.646 1.00 39.49 203 A 1 
ATOM 1557 N N     . LEU A 1 204 ? -8.103  -0.844  -21.307 1.00 45.29 204 A 1 
ATOM 1558 C CA    . LEU A 1 204 ? -9.321  -0.055  -21.282 1.00 45.20 204 A 1 
ATOM 1559 C C     . LEU A 1 204 ? -10.080 -0.114  -22.614 1.00 44.08 204 A 1 
ATOM 1560 O O     . LEU A 1 204 ? -11.129 0.512   -22.705 1.00 40.73 204 A 1 
ATOM 1561 C CB    . LEU A 1 204 ? -8.944  1.402   -20.935 1.00 41.84 204 A 1 
ATOM 1562 C CG    . LEU A 1 204 ? -8.669  1.651   -19.438 1.00 37.89 204 A 1 
ATOM 1563 C CD1   . LEU A 1 204 ? -7.870  2.940   -19.253 1.00 36.15 204 A 1 
ATOM 1564 C CD2   . LEU A 1 204 ? -9.977  1.795   -18.666 1.00 36.87 204 A 1 
ATOM 1565 N N     . VAL A 1 205 ? -9.616  -0.875  -23.602 1.00 40.64 205 A 1 
ATOM 1566 C CA    . VAL A 1 205 ? -10.339 -1.071  -24.863 1.00 41.56 205 A 1 
ATOM 1567 C C     . VAL A 1 205 ? -11.716 -1.685  -24.602 1.00 41.29 205 A 1 
ATOM 1568 O O     . VAL A 1 205 ? -12.723 -1.152  -25.062 1.00 38.61 205 A 1 
ATOM 1569 C CB    . VAL A 1 205 ? -9.534  -1.946  -25.848 1.00 38.64 205 A 1 
ATOM 1570 C CG1   . VAL A 1 205 ? -10.249 -2.011  -27.202 1.00 34.44 205 A 1 
ATOM 1571 C CG2   . VAL A 1 205 ? -8.125  -1.390  -26.082 1.00 34.36 205 A 1 
ATOM 1572 N N     . GLY A 1 206 ? -11.787 -2.740  -23.799 1.00 46.12 206 A 1 
ATOM 1573 C CA    . GLY A 1 206 ? -13.065 -3.314  -23.375 1.00 45.70 206 A 1 
ATOM 1574 C C     . GLY A 1 206 ? -13.861 -2.398  -22.439 1.00 45.97 206 A 1 
ATOM 1575 O O     . GLY A 1 206 ? -15.087 -2.358  -22.504 1.00 43.45 206 A 1 
ATOM 1576 N N     . TYR A 1 207 ? -13.166 -1.635  -21.613 1.00 44.26 207 A 1 
ATOM 1577 C CA    . TYR A 1 207 ? -13.802 -0.670  -20.715 1.00 44.40 207 A 1 
ATOM 1578 C C     . TYR A 1 207 ? -14.324 0.554   -21.470 1.00 44.45 207 A 1 
ATOM 1579 O O     . TYR A 1 207 ? -15.399 1.032   -21.140 1.00 41.77 207 A 1 
ATOM 1580 C CB    . TYR A 1 207 ? -12.831 -0.271  -19.603 1.00 41.74 207 A 1 
ATOM 1581 C CG    . TYR A 1 207 ? -13.508 0.162   -18.323 1.00 38.28 207 A 1 
ATOM 1582 C CD1   . TYR A 1 207 ? -13.661 1.523   -18.012 1.00 35.82 207 A 1 
ATOM 1583 C CD2   . TYR A 1 207 ? -14.016 -0.804  -17.431 1.00 35.13 207 A 1 
ATOM 1584 C CE1   . TYR A 1 207 ? -14.303 1.921   -16.826 1.00 32.05 207 A 1 
ATOM 1585 C CE2   . TYR A 1 207 ? -14.660 -0.424  -16.244 1.00 31.28 207 A 1 
ATOM 1586 C CZ    . TYR A 1 207 ? -14.794 0.945   -15.944 1.00 31.25 207 A 1 
ATOM 1587 O OH    . TYR A 1 207 ? -15.433 1.332   -14.777 1.00 30.32 207 A 1 
ATOM 1588 N N     . ASN A 1 208 ? -13.638 0.999   -22.523 1.00 43.68 208 A 1 
ATOM 1589 C CA    . ASN A 1 208 ? -14.142 2.053   -23.394 1.00 43.61 208 A 1 
ATOM 1590 C C     . ASN A 1 208 ? -15.396 1.596   -24.146 1.00 42.42 208 A 1 
ATOM 1591 O O     . ASN A 1 208 ? -16.325 2.379   -24.260 1.00 39.56 208 A 1 
ATOM 1592 C CB    . ASN A 1 208 ? -13.066 2.519   -24.383 1.00 41.44 208 A 1 
ATOM 1593 C CG    . ASN A 1 208 ? -12.052 3.489   -23.794 1.00 36.49 208 A 1 
ATOM 1594 O OD1   . ASN A 1 208 ? -12.131 3.955   -22.669 1.00 36.15 208 A 1 
ATOM 1595 N ND2   . ASN A 1 208 ? -11.058 3.860   -24.578 1.00 35.37 208 A 1 
ATOM 1596 N N     . SER A 1 209 ? -15.486 0.331   -24.572 1.00 49.66 209 A 1 
ATOM 1597 C CA    . SER A 1 209 ? -16.729 -0.212  -25.151 1.00 50.93 209 A 1 
ATOM 1598 C C     . SER A 1 209 ? -17.893 -0.155  -24.167 1.00 52.69 209 A 1 
ATOM 1599 O O     . SER A 1 209 ? -19.005 0.220   -24.538 1.00 48.89 209 A 1 
ATOM 1600 C CB    . SER A 1 209 ? -16.484 -1.644  -25.610 1.00 46.73 209 A 1 
ATOM 1601 O OG    . SER A 1 209 ? -17.683 -2.244  -26.066 1.00 41.13 209 A 1 
ATOM 1602 N N     . TYR A 1 210 ? -17.640 -0.493  -22.887 1.00 43.75 210 A 1 
ATOM 1603 C CA    . TYR A 1 210 ? -18.642 -0.364  -21.833 1.00 44.10 210 A 1 
ATOM 1604 C C     . TYR A 1 210 ? -18.966 1.107   -21.560 1.00 43.86 210 A 1 
ATOM 1605 O O     . TYR A 1 210 ? -20.142 1.457   -21.472 1.00 41.70 210 A 1 
ATOM 1606 C CB    . TYR A 1 210 ? -18.173 -1.089  -20.574 1.00 40.97 210 A 1 
ATOM 1607 C CG    . TYR A 1 210 ? -19.278 -1.303  -19.561 1.00 37.91 210 A 1 
ATOM 1608 C CD1   . TYR A 1 210 ? -19.499 -0.374  -18.512 1.00 36.72 210 A 1 
ATOM 1609 C CD2   . TYR A 1 210 ? -20.128 -2.428  -19.666 1.00 36.74 210 A 1 
ATOM 1610 C CE1   . TYR A 1 210 ? -20.538 -0.570  -17.589 1.00 33.57 210 A 1 
ATOM 1611 C CE2   . TYR A 1 210 ? -21.168 -2.626  -18.746 1.00 33.04 210 A 1 
ATOM 1612 C CZ    . TYR A 1 210 ? -21.366 -1.697  -17.708 1.00 32.72 210 A 1 
ATOM 1613 O OH    . TYR A 1 210 ? -22.394 -1.890  -16.800 1.00 31.13 210 A 1 
ATOM 1614 N N     . TYR A 1 211 ? -17.944 1.976   -21.506 1.00 46.40 211 A 1 
ATOM 1615 C CA    . TYR A 1 211 ? -18.132 3.414   -21.340 1.00 46.64 211 A 1 
ATOM 1616 C C     . TYR A 1 211 ? -18.813 4.070   -22.541 1.00 45.43 211 A 1 
ATOM 1617 O O     . TYR A 1 211 ? -19.621 4.947   -22.304 1.00 43.01 211 A 1 
ATOM 1618 C CB    . TYR A 1 211 ? -16.821 4.137   -21.032 1.00 43.79 211 A 1 
ATOM 1619 C CG    . TYR A 1 211 ? -16.686 4.496   -19.578 1.00 41.31 211 A 1 
ATOM 1620 C CD1   . TYR A 1 211 ? -17.194 5.715   -19.081 1.00 39.33 211 A 1 
ATOM 1621 C CD2   . TYR A 1 211 ? -16.085 3.601   -18.681 1.00 38.61 211 A 1 
ATOM 1622 C CE1   . TYR A 1 211 ? -17.102 6.036   -17.719 1.00 35.04 211 A 1 
ATOM 1623 C CE2   . TYR A 1 211 ? -15.992 3.904   -17.314 1.00 35.01 211 A 1 
ATOM 1624 C CZ    . TYR A 1 211 ? -16.501 5.128   -16.839 1.00 35.13 211 A 1 
ATOM 1625 O OH    . TYR A 1 211 ? -16.409 5.419   -15.492 1.00 33.10 211 A 1 
ATOM 1626 N N     . ASP A 1 212 ? -18.562 3.646   -23.783 1.00 50.88 212 A 1 
ATOM 1627 C CA    . ASP A 1 212 ? -19.259 4.197   -24.945 1.00 51.61 212 A 1 
ATOM 1628 C C     . ASP A 1 212 ? -20.747 3.833   -24.906 1.00 50.70 212 A 1 
ATOM 1629 O O     . ASP A 1 212 ? -21.597 4.686   -25.145 1.00 48.06 212 A 1 
ATOM 1630 C CB    . ASP A 1 212 ? -18.608 3.718   -26.254 1.00 47.54 212 A 1 
ATOM 1631 C CG    . ASP A 1 212 ? -17.317 4.457   -26.636 1.00 42.09 212 A 1 
ATOM 1632 O OD1   . ASP A 1 212 ? -17.121 5.597   -26.167 1.00 39.66 212 A 1 
ATOM 1633 O OD2   . ASP A 1 212 ? -16.552 3.886   -27.443 1.00 39.49 212 A 1 
ATOM 1634 N N     . SER A 1 213 ? -21.075 2.595   -24.516 1.00 54.28 213 A 1 
ATOM 1635 C CA    . SER A 1 213 ? -22.482 2.200   -24.318 1.00 55.16 213 A 1 
ATOM 1636 C C     . SER A 1 213 ? -23.137 2.911   -23.130 1.00 55.94 213 A 1 
ATOM 1637 O O     . SER A 1 213 ? -24.285 3.342   -23.221 1.00 52.45 213 A 1 
ATOM 1638 C CB    . SER A 1 213 ? -22.587 0.677   -24.185 1.00 50.66 213 A 1 
ATOM 1639 O OG    . SER A 1 213 ? -22.042 0.184   -22.978 1.00 45.67 213 A 1 
ATOM 1640 N N     . HIS A 1 214 ? -22.390 3.085   -22.028 1.00 51.06 214 A 1 
ATOM 1641 C CA    . HIS A 1 214 ? -22.897 3.771   -20.844 1.00 52.61 214 A 1 
ATOM 1642 C C     . HIS A 1 214 ? -22.908 5.296   -21.002 1.00 52.06 214 A 1 
ATOM 1643 O O     . HIS A 1 214 ? -23.802 5.931   -20.451 1.00 50.28 214 A 1 
ATOM 1644 C CB    . HIS A 1 214 ? -22.117 3.334   -19.593 1.00 49.09 214 A 1 
ATOM 1645 C CG    . HIS A 1 214 ? -23.020 2.911   -18.474 1.00 45.46 214 A 1 
ATOM 1646 N ND1   . HIS A 1 214 ? -23.662 3.727   -17.580 1.00 41.18 214 A 1 
ATOM 1647 C CD2   . HIS A 1 214 ? -23.382 1.627   -18.162 1.00 40.60 214 A 1 
ATOM 1648 C CE1   . HIS A 1 214 ? -24.381 2.966   -16.740 1.00 36.91 214 A 1 
ATOM 1649 N NE2   . HIS A 1 214 ? -24.246 1.673   -17.059 1.00 36.65 214 A 1 
ATOM 1650 N N     . MET A 1 215 ? -21.968 5.879   -21.758 1.00 50.01 215 A 1 
ATOM 1651 C CA    . MET A 1 215 ? -21.990 7.299   -22.130 1.00 51.34 215 A 1 
ATOM 1652 C C     . MET A 1 215 ? -23.148 7.582   -23.075 1.00 51.45 215 A 1 
ATOM 1653 O O     . MET A 1 215 ? -23.799 8.595   -22.893 1.00 49.03 215 A 1 
ATOM 1654 C CB    . MET A 1 215 ? -20.672 7.759   -22.779 1.00 48.48 215 A 1 
ATOM 1655 C CG    . MET A 1 215 ? -19.601 8.147   -21.752 1.00 43.49 215 A 1 
ATOM 1656 S SD    . MET A 1 215 ? -19.223 9.941   -21.677 1.00 40.94 215 A 1 
ATOM 1657 C CE    . MET A 1 215 ? -18.179 10.093  -23.149 1.00 37.35 215 A 1 
ATOM 1658 N N     . SER A 1 216 ? -23.470 6.672   -23.984 1.00 58.77 216 A 1 
ATOM 1659 C CA    . SER A 1 216 ? -24.702 6.765   -24.776 1.00 59.30 216 A 1 
ATOM 1660 C C     . SER A 1 216 ? -25.933 6.840   -23.873 1.00 59.67 216 A 1 
ATOM 1661 O O     . SER A 1 216 ? -26.777 7.718   -24.052 1.00 55.60 216 A 1 
ATOM 1662 C CB    . SER A 1 216 ? -24.792 5.569   -25.719 1.00 54.30 216 A 1 
ATOM 1663 O OG    . SER A 1 216 ? -26.039 5.536   -26.384 1.00 46.94 216 A 1 
ATOM 1664 N N     . ASN A 1 217 ? -26.007 5.982   -22.855 1.00 53.34 217 A 1 
ATOM 1665 C CA    . ASN A 1 217 ? -27.100 6.031   -21.884 1.00 54.04 217 A 1 
ATOM 1666 C C     . ASN A 1 217 ? -27.018 7.249   -20.966 1.00 51.94 217 A 1 
ATOM 1667 O O     . ASN A 1 217 ? -28.056 7.818   -20.620 1.00 51.01 217 A 1 
ATOM 1668 C CB    . ASN A 1 217 ? -27.112 4.726   -21.076 1.00 51.30 217 A 1 
ATOM 1669 C CG    . ASN A 1 217 ? -27.707 3.562   -21.841 1.00 46.32 217 A 1 
ATOM 1670 O OD1   . ASN A 1 217 ? -28.450 3.692   -22.796 1.00 45.82 217 A 1 
ATOM 1671 N ND2   . ASN A 1 217 ? -27.430 2.349   -21.407 1.00 45.63 217 A 1 
ATOM 1672 N N     . GLN A 1 218 ? -25.809 7.682   -20.564 1.00 56.73 218 A 1 
ATOM 1673 C CA    . GLN A 1 218 ? -25.629 8.879   -19.756 1.00 58.02 218 A 1 
ATOM 1674 C C     . GLN A 1 218 ? -25.912 10.145  -20.561 1.00 59.27 218 A 1 
ATOM 1675 O O     . GLN A 1 218 ? -26.489 11.069  -20.002 1.00 59.11 218 A 1 
ATOM 1676 C CB    . GLN A 1 218 ? -24.222 8.945   -19.144 1.00 54.49 218 A 1 
ATOM 1677 C CG    . GLN A 1 218 ? -24.254 8.878   -17.625 1.00 49.42 218 A 1 
ATOM 1678 C CD    . GLN A 1 218 ? -22.890 9.082   -16.967 1.00 45.32 218 A 1 
ATOM 1679 O OE1   . GLN A 1 218 ? -21.895 9.406   -17.578 1.00 43.67 218 A 1 
ATOM 1680 N NE2   . GLN A 1 218 ? -22.814 8.932   -15.662 1.00 40.91 218 A 1 
ATOM 1681 N N     . GLU A 1 219 ? -25.562 10.195  -21.842 1.00 58.29 219 A 1 
ATOM 1682 C CA    . GLU A 1 219 ? -25.960 11.292  -22.726 1.00 59.51 219 A 1 
ATOM 1683 C C     . GLU A 1 219 ? -27.474 11.327  -22.901 1.00 58.94 219 A 1 
ATOM 1684 O O     . GLU A 1 219 ? -28.048 12.404  -22.831 1.00 60.17 219 A 1 
ATOM 1685 C CB    . GLU A 1 219 ? -25.267 11.221  -24.086 1.00 56.59 219 A 1 
ATOM 1686 C CG    . GLU A 1 219 ? -23.842 11.793  -24.046 1.00 50.74 219 A 1 
ATOM 1687 C CD    . GLU A 1 219 ? -23.201 11.918  -25.435 1.00 47.62 219 A 1 
ATOM 1688 O OE1   . GLU A 1 219 ? -22.238 12.718  -25.546 1.00 43.47 219 A 1 
ATOM 1689 O OE2   . GLU A 1 219 ? -23.677 11.267  -26.383 1.00 42.24 219 A 1 
ATOM 1690 N N     . GLN A 1 220 ? -28.128 10.160  -23.029 1.00 63.46 220 A 1 
ATOM 1691 C CA    . GLN A 1 220 ? -29.583 10.095  -23.008 1.00 64.79 220 A 1 
ATOM 1692 C C     . GLN A 1 220 ? -30.148 10.577  -21.667 1.00 65.44 220 A 1 
ATOM 1693 O O     . GLN A 1 220 ? -31.072 11.381  -21.670 1.00 67.15 220 A 1 
ATOM 1694 C CB    . GLN A 1 220 ? -30.088 8.676   -23.305 1.00 62.68 220 A 1 
ATOM 1695 C CG    . GLN A 1 220 ? -30.081 8.384   -24.814 1.00 56.39 220 A 1 
ATOM 1696 C CD    . GLN A 1 220 ? -30.698 7.026   -25.154 1.00 52.59 220 A 1 
ATOM 1697 O OE1   . GLN A 1 220 ? -30.998 6.191   -24.318 1.00 50.08 220 A 1 
ATOM 1698 N NE2   . GLN A 1 220 ? -30.959 6.763   -26.418 1.00 45.28 220 A 1 
ATOM 1699 N N     . TYR A 1 221 ? -29.582 10.140  -20.543 1.00 57.51 221 A 1 
ATOM 1700 C CA    . TYR A 1 221 ? -30.033 10.554  -19.219 1.00 57.28 221 A 1 
ATOM 1701 C C     . TYR A 1 221 ? -29.792 12.050  -18.980 1.00 54.64 221 A 1 
ATOM 1702 O O     . TYR A 1 221 ? -30.685 12.735  -18.487 1.00 54.43 221 A 1 
ATOM 1703 C CB    . TYR A 1 221 ? -29.349 9.699   -18.149 1.00 54.97 221 A 1 
ATOM 1704 C CG    . TYR A 1 221 ? -30.089 9.708   -16.828 1.00 50.05 221 A 1 
ATOM 1705 C CD1   . TYR A 1 221 ? -29.808 10.686  -15.851 1.00 49.37 221 A 1 
ATOM 1706 C CD2   . TYR A 1 221 ? -31.093 8.749   -16.581 1.00 48.56 221 A 1 
ATOM 1707 C CE1   . TYR A 1 221 ? -30.520 10.706  -14.644 1.00 41.87 221 A 1 
ATOM 1708 C CE2   . TYR A 1 221 ? -31.808 8.755   -15.384 1.00 42.67 221 A 1 
ATOM 1709 C CZ    . TYR A 1 221 ? -31.523 9.737   -14.414 1.00 43.72 221 A 1 
ATOM 1710 O OH    . TYR A 1 221 ? -32.221 9.754   -13.235 1.00 41.93 221 A 1 
ATOM 1711 N N     . VAL A 1 222 ? -28.628 12.583  -19.401 1.00 67.68 222 A 1 
ATOM 1712 C CA    . VAL A 1 222 ? -28.321 14.016  -19.329 1.00 67.94 222 A 1 
ATOM 1713 C C     . VAL A 1 222 ? -29.208 14.819  -20.284 1.00 66.00 222 A 1 
ATOM 1714 O O     . VAL A 1 222 ? -29.654 15.900  -19.907 1.00 69.48 222 A 1 
ATOM 1715 C CB    . VAL A 1 222 ? -26.829 14.281  -19.589 1.00 66.72 222 A 1 
ATOM 1716 C CG1   . VAL A 1 222 ? -26.507 15.781  -19.738 1.00 59.41 222 A 1 
ATOM 1717 C CG2   . VAL A 1 222 ? -25.968 13.773  -18.430 1.00 62.87 222 A 1 
ATOM 1718 N N     . MET A 1 223 ? -29.519 14.301  -21.483 1.00 66.19 223 A 1 
ATOM 1719 C CA    . MET A 1 223 ? -30.517 14.927  -22.348 1.00 65.92 223 A 1 
ATOM 1720 C C     . MET A 1 223 ? -31.903 14.902  -21.705 1.00 65.25 223 A 1 
ATOM 1721 O O     . MET A 1 223 ? -32.621 15.893  -21.793 1.00 68.30 223 A 1 
ATOM 1722 C CB    . MET A 1 223 ? -30.595 14.249  -23.727 1.00 64.47 223 A 1 
ATOM 1723 C CG    . MET A 1 223 ? -29.908 15.055  -24.819 1.00 58.99 223 A 1 
ATOM 1724 S SD    . MET A 1 223 ? -30.494 14.715  -26.497 1.00 55.33 223 A 1 
ATOM 1725 C CE    . MET A 1 223 ? -28.945 14.180  -27.281 1.00 48.87 223 A 1 
ATOM 1726 N N     . GLN A 1 224 ? -32.268 13.805  -21.051 1.00 63.35 224 A 1 
ATOM 1727 C CA    . GLN A 1 224 ? -33.556 13.667  -20.383 1.00 62.92 224 A 1 
ATOM 1728 C C     . GLN A 1 224 ? -33.631 14.587  -19.158 1.00 61.48 224 A 1 
ATOM 1729 O O     . GLN A 1 224 ? -34.630 15.279  -18.993 1.00 66.25 224 A 1 
ATOM 1730 C CB    . GLN A 1 224 ? -33.781 12.190  -20.046 1.00 62.87 224 A 1 
ATOM 1731 C CG    . GLN A 1 224 ? -35.250 11.778  -20.192 1.00 58.90 224 A 1 
ATOM 1732 C CD    . GLN A 1 224 ? -35.438 10.262  -20.040 1.00 55.38 224 A 1 
ATOM 1733 O OE1   . GLN A 1 224 ? -34.643 9.543   -19.479 1.00 50.99 224 A 1 
ATOM 1734 N NE2   . GLN A 1 224 ? -36.529 9.719   -20.543 1.00 48.98 224 A 1 
ATOM 1735 N N     . GLU A 1 225 ? -32.553 14.679  -18.368 1.00 70.26 225 A 1 
ATOM 1736 C CA    . GLU A 1 225 ? -32.447 15.663  -17.287 1.00 70.52 225 A 1 
ATOM 1737 C C     . GLU A 1 225 ? -32.441 17.101  -17.815 1.00 70.63 225 A 1 
ATOM 1738 O O     . GLU A 1 225 ? -33.094 17.956  -17.227 1.00 72.31 225 A 1 
ATOM 1739 C CB    . GLU A 1 225 ? -31.185 15.445  -16.431 1.00 67.77 225 A 1 
ATOM 1740 C CG    . GLU A 1 225 ? -31.485 14.807  -15.071 1.00 60.46 225 A 1 
ATOM 1741 C CD    . GLU A 1 225 ? -30.347 15.009  -14.051 1.00 55.72 225 A 1 
ATOM 1742 O OE1   . GLU A 1 225 ? -30.657 15.023  -12.842 1.00 51.52 225 A 1 
ATOM 1743 O OE2   . GLU A 1 225 ? -29.191 15.189  -14.477 1.00 50.13 225 A 1 
ATOM 1744 N N     . GLN A 1 226 ? -31.756 17.383  -18.934 1.00 66.69 226 A 1 
ATOM 1745 C CA    . GLN A 1 226 ? -31.803 18.706  -19.554 1.00 65.83 226 A 1 
ATOM 1746 C C     . GLN A 1 226 ? -33.198 19.042  -20.082 1.00 64.81 226 A 1 
ATOM 1747 O O     . GLN A 1 226 ? -33.633 20.174  -19.907 1.00 70.69 226 A 1 
ATOM 1748 C CB    . GLN A 1 226 ? -30.791 18.839  -20.696 1.00 66.63 226 A 1 
ATOM 1749 C CG    . GLN A 1 226 ? -29.395 19.204  -20.172 1.00 61.76 226 A 1 
ATOM 1750 C CD    . GLN A 1 226 ? -28.404 19.506  -21.305 1.00 56.33 226 A 1 
ATOM 1751 O OE1   . GLN A 1 226 ? -28.688 19.415  -22.487 1.00 53.58 226 A 1 
ATOM 1752 N NE2   . GLN A 1 226 ? -27.203 19.914  -20.970 1.00 49.23 226 A 1 
ATOM 1753 N N     . GLN A 1 227 ? -33.896 18.081  -20.690 1.00 76.01 227 A 1 
ATOM 1754 C CA    . GLN A 1 227 ? -35.291 18.263  -21.085 1.00 74.83 227 A 1 
ATOM 1755 C C     . GLN A 1 227 ? -36.167 18.509  -19.859 1.00 75.27 227 A 1 
ATOM 1756 O O     . GLN A 1 227 ? -36.956 19.443  -19.864 1.00 79.07 227 A 1 
ATOM 1757 C CB    . GLN A 1 227 ? -35.807 17.063  -21.876 1.00 75.75 227 A 1 
ATOM 1758 C CG    . GLN A 1 227 ? -35.359 17.124  -23.343 1.00 68.78 227 A 1 
ATOM 1759 C CD    . GLN A 1 227 ? -35.894 15.938  -24.169 1.00 62.85 227 A 1 
ATOM 1760 O OE1   . GLN A 1 227 ? -36.499 15.001  -23.675 1.00 58.88 227 A 1 
ATOM 1761 N NE2   . GLN A 1 227 ? -35.699 15.964  -25.470 1.00 53.81 227 A 1 
ATOM 1762 N N     . HIS A 1 228 ? -35.975 17.722  -18.795 1.00 69.22 228 A 1 
ATOM 1763 C CA    . HIS A 1 228 ? -36.733 17.889  -17.563 1.00 69.07 228 A 1 
ATOM 1764 C C     . HIS A 1 228 ? -36.422 19.224  -16.877 1.00 64.55 228 A 1 
ATOM 1765 O O     . HIS A 1 228 ? -37.327 19.876  -16.354 1.00 72.41 228 A 1 
ATOM 1766 C CB    . HIS A 1 228 ? -36.473 16.689  -16.645 1.00 70.92 228 A 1 
ATOM 1767 C CG    . HIS A 1 228 ? -37.621 16.428  -15.710 1.00 64.61 228 A 1 
ATOM 1768 N ND1   . HIS A 1 228 ? -38.143 17.291  -14.789 1.00 55.08 228 A 1 
ATOM 1769 C CD2   . HIS A 1 228 ? -38.404 15.303  -15.662 1.00 56.00 228 A 1 
ATOM 1770 C CE1   . HIS A 1 228 ? -39.203 16.716  -14.197 1.00 50.06 228 A 1 
ATOM 1771 N NE2   . HIS A 1 228 ? -39.387 15.497  -14.711 1.00 50.62 228 A 1 
ATOM 1772 N N     . LEU A 1 229 ? -35.155 19.678  -16.924 1.00 65.79 229 A 1 
ATOM 1773 C CA    . LEU A 1 229 ? -34.751 20.983  -16.400 1.00 64.13 229 A 1 
ATOM 1774 C C     . LEU A 1 229 ? -35.322 22.136  -17.246 1.00 61.52 229 A 1 
ATOM 1775 O O     . LEU A 1 229 ? -35.783 23.124  -16.688 1.00 65.88 229 A 1 
ATOM 1776 C CB    . LEU A 1 229 ? -33.215 21.071  -16.327 1.00 66.04 229 A 1 
ATOM 1777 C CG    . LEU A 1 229 ? -32.731 22.018  -15.218 1.00 61.18 229 A 1 
ATOM 1778 C CD1   . LEU A 1 229 ? -32.630 21.281  -13.894 1.00 54.95 229 A 1 
ATOM 1779 C CD2   . LEU A 1 229 ? -31.360 22.608  -15.553 1.00 61.13 229 A 1 
ATOM 1780 N N     . GLN A 1 230 ? -35.325 21.988  -18.581 1.00 73.85 230 A 1 
ATOM 1781 C CA    . GLN A 1 230 ? -35.974 22.952  -19.480 1.00 72.97 230 A 1 
ATOM 1782 C C     . GLN A 1 230 ? -37.490 22.997  -19.264 1.00 72.23 230 A 1 
ATOM 1783 O O     . GLN A 1 230 ? -38.079 24.069  -19.332 1.00 78.79 230 A 1 
ATOM 1784 C CB    . GLN A 1 230 ? -35.695 22.620  -20.942 1.00 76.02 230 A 1 
ATOM 1785 C CG    . GLN A 1 230 ? -34.318 23.116  -21.405 1.00 69.23 230 A 1 
ATOM 1786 C CD    . GLN A 1 230 ? -34.083 22.891  -22.897 1.00 63.52 230 A 1 
ATOM 1787 O OE1   . GLN A 1 230 ? -34.935 22.435  -23.646 1.00 56.90 230 A 1 
ATOM 1788 N NE2   . GLN A 1 230 ? -32.920 23.231  -23.398 1.00 53.65 230 A 1 
ATOM 1789 N N     . GLN A 1 231 ? -38.089 21.834  -18.997 1.00 77.64 231 A 1 
ATOM 1790 C CA    . GLN A 1 231 ? -39.519 21.753  -18.724 1.00 78.53 231 A 1 
ATOM 1791 C C     . GLN A 1 231 ? -39.854 22.382  -17.369 1.00 78.50 231 A 1 
ATOM 1792 O O     . GLN A 1 231 ? -40.747 23.216  -17.311 1.00 81.63 231 A 1 
ATOM 1793 C CB    . GLN A 1 231 ? -39.955 20.292  -18.860 1.00 79.50 231 A 1 
ATOM 1794 C CG    . GLN A 1 231 ? -41.483 20.153  -19.000 1.00 70.78 231 A 1 
ATOM 1795 C CD    . GLN A 1 231 ? -41.888 18.772  -19.528 1.00 65.92 231 A 1 
ATOM 1796 O OE1   . GLN A 1 231 ? -41.096 17.870  -19.730 1.00 61.92 231 A 1 
ATOM 1797 N NE2   . GLN A 1 231 ? -43.167 18.582  -19.798 1.00 56.02 231 A 1 
ATOM 1798 N N     . MET A 1 232 ? -39.053 22.125  -16.331 1.00 72.67 232 A 1 
ATOM 1799 C CA    . MET A 1 232 ? -39.158 22.816  -15.047 1.00 70.40 232 A 1 
ATOM 1800 C C     . MET A 1 232 ? -38.931 24.322  -15.182 1.00 69.95 232 A 1 
ATOM 1801 O O     . MET A 1 232 ? -39.638 25.107  -14.559 1.00 74.58 232 A 1 
ATOM 1802 C CB    . MET A 1 232 ? -38.161 22.231  -14.034 1.00 69.48 232 A 1 
ATOM 1803 C CG    . MET A 1 232 ? -38.858 21.578  -12.842 1.00 62.76 232 A 1 
ATOM 1804 S SD    . MET A 1 232 ? -37.763 21.189  -11.438 1.00 59.16 232 A 1 
ATOM 1805 C CE    . MET A 1 232 ? -36.810 19.835  -12.152 1.00 50.16 232 A 1 
ATOM 1806 N N     . GLN A 1 233 ? -37.955 24.751  -15.998 1.00 68.75 233 A 1 
ATOM 1807 C CA    . GLN A 1 233 ? -37.735 26.180  -16.268 1.00 66.53 233 A 1 
ATOM 1808 C C     . GLN A 1 233 ? -38.915 26.817  -16.998 1.00 63.95 233 A 1 
ATOM 1809 O O     . GLN A 1 233 ? -39.256 27.955  -16.676 1.00 73.96 233 A 1 
ATOM 1810 C CB    . GLN A 1 233 ? -36.453 26.396  -17.066 1.00 70.66 233 A 1 
ATOM 1811 C CG    . GLN A 1 233 ? -35.208 26.372  -16.159 1.00 65.67 233 A 1 
ATOM 1812 C CD    . GLN A 1 233 ? -33.916 26.636  -16.936 1.00 60.58 233 A 1 
ATOM 1813 O OE1   . GLN A 1 233 ? -33.871 26.731  -18.156 1.00 55.79 233 A 1 
ATOM 1814 N NE2   . GLN A 1 233 ? -32.814 26.791  -16.238 1.00 52.65 233 A 1 
ATOM 1815 N N     . LYS A 1 234 ? -39.538 26.096  -17.937 1.00 72.69 234 A 1 
ATOM 1816 C CA    . LYS A 1 234 ? -40.770 26.573  -18.585 1.00 72.62 234 A 1 
ATOM 1817 C C     . LYS A 1 234 ? -41.923 26.690  -17.593 1.00 71.61 234 A 1 
ATOM 1818 O O     . LYS A 1 234 ? -42.549 27.740  -17.552 1.00 75.87 234 A 1 
ATOM 1819 C CB    . LYS A 1 234 ? -41.173 25.670  -19.755 1.00 73.75 234 A 1 
ATOM 1820 C CG    . LYS A 1 234 ? -40.497 26.092  -21.060 1.00 66.64 234 A 1 
ATOM 1821 C CD    . LYS A 1 234 ? -41.038 25.220  -22.199 1.00 63.91 234 A 1 
ATOM 1822 C CE    . LYS A 1 234 ? -40.498 25.703  -23.543 1.00 56.28 234 A 1 
ATOM 1823 N NZ    . LYS A 1 234 ? -41.086 24.915  -24.651 1.00 50.71 234 A 1 
ATOM 1824 N N     . GLU A 1 235 ? -42.148 25.659  -16.777 1.00 72.33 235 A 1 
ATOM 1825 C CA    . GLU A 1 235 ? -43.195 25.700  -15.748 1.00 71.38 235 A 1 
ATOM 1826 C C     . GLU A 1 235 ? -42.943 26.827  -14.737 1.00 68.22 235 A 1 
ATOM 1827 O O     . GLU A 1 235 ? -43.870 27.537  -14.351 1.00 74.12 235 A 1 
ATOM 1828 C CB    . GLU A 1 235 ? -43.276 24.358  -15.011 1.00 73.94 235 A 1 
ATOM 1829 C CG    . GLU A 1 235 ? -43.988 23.280  -15.835 1.00 64.34 235 A 1 
ATOM 1830 C CD    . GLU A 1 235 ? -44.090 21.928  -15.106 1.00 60.09 235 A 1 
ATOM 1831 O OE1   . GLU A 1 235 ? -44.819 21.053  -15.624 1.00 51.43 235 A 1 
ATOM 1832 O OE2   . GLU A 1 235 ? -43.435 21.757  -14.057 1.00 51.90 235 A 1 
ATOM 1833 N N     . TYR A 1 236 ? -41.679 27.054  -14.346 1.00 70.12 236 A 1 
ATOM 1834 C CA    . TYR A 1 236 ? -41.321 28.151  -13.446 1.00 65.92 236 A 1 
ATOM 1835 C C     . TYR A 1 236 ? -41.516 29.530  -14.108 1.00 62.41 236 A 1 
ATOM 1836 O O     . TYR A 1 236 ? -41.994 30.456  -13.447 1.00 65.02 236 A 1 
ATOM 1837 C CB    . TYR A 1 236 ? -39.882 27.954  -12.959 1.00 65.38 236 A 1 
ATOM 1838 C CG    . TYR A 1 236 ? -39.600 28.675  -11.656 1.00 60.54 236 A 1 
ATOM 1839 C CD1   . TYR A 1 236 ? -39.110 29.993  -11.649 1.00 58.03 236 A 1 
ATOM 1840 C CD2   . TYR A 1 236 ? -39.854 28.021  -10.433 1.00 57.15 236 A 1 
ATOM 1841 C CE1   . TYR A 1 236 ? -38.876 30.652  -10.436 1.00 48.33 236 A 1 
ATOM 1842 C CE2   . TYR A 1 236 ? -39.622 28.663  -9.213  1.00 49.73 236 A 1 
ATOM 1843 C CZ    . TYR A 1 236 ? -39.131 29.984  -9.205  1.00 51.88 236 A 1 
ATOM 1844 O OH    . TYR A 1 236 ? -38.905 30.633  -8.023  1.00 51.19 236 A 1 
ATOM 1845 N N     . ALA A 1 237 ? -41.180 29.649  -15.410 1.00 73.57 237 A 1 
ATOM 1846 C CA    . ALA A 1 237 ? -41.420 30.869  -16.169 1.00 72.70 237 A 1 
ATOM 1847 C C     . ALA A 1 237 ? -42.921 31.145  -16.355 1.00 69.03 237 A 1 
ATOM 1848 O O     . ALA A 1 237 ? -43.348 32.290  -16.213 1.00 76.71 237 A 1 
ATOM 1849 C CB    . ALA A 1 237 ? -40.687 30.781  -17.512 1.00 76.15 237 A 1 
ATOM 1850 N N     . GLU A 1 238 ? -43.731 30.103  -16.595 1.00 74.57 238 A 1 
ATOM 1851 C CA    . GLU A 1 238 ? -45.192 30.225  -16.654 1.00 73.75 238 A 1 
ATOM 1852 C C     . GLU A 1 238 ? -45.785 30.613  -15.294 1.00 70.45 238 A 1 
ATOM 1853 O O     . GLU A 1 238 ? -46.636 31.497  -15.222 1.00 74.84 238 A 1 
ATOM 1854 C CB    . GLU A 1 238 ? -45.834 28.933  -17.172 1.00 75.63 238 A 1 
ATOM 1855 C CG    . GLU A 1 238 ? -45.723 28.799  -18.698 1.00 66.85 238 A 1 
ATOM 1856 C CD    . GLU A 1 238 ? -46.405 27.548  -19.271 1.00 60.20 238 A 1 
ATOM 1857 O OE1   . GLU A 1 238 ? -46.547 27.508  -20.516 1.00 54.23 238 A 1 
ATOM 1858 O OE2   . GLU A 1 238 ? -46.765 26.647  -18.496 1.00 53.57 238 A 1 
ATOM 1859 N N     . GLN A 1 239 ? -45.297 30.022  -14.194 1.00 68.98 239 A 1 
ATOM 1860 C CA    . GLN A 1 239 ? -45.718 30.415  -12.852 1.00 67.54 239 A 1 
ATOM 1861 C C     . GLN A 1 239 ? -45.308 31.849  -12.501 1.00 65.54 239 A 1 
ATOM 1862 O O     . GLN A 1 239 ? -46.062 32.537  -11.813 1.00 71.36 239 A 1 
ATOM 1863 C CB    . GLN A 1 239 ? -45.140 29.465  -11.797 1.00 70.98 239 A 1 
ATOM 1864 C CG    . GLN A 1 239 ? -45.936 28.161  -11.693 1.00 65.46 239 A 1 
ATOM 1865 C CD    . GLN A 1 239 ? -45.459 27.272  -10.546 1.00 60.98 239 A 1 
ATOM 1866 O OE1   . GLN A 1 239 ? -44.630 27.631  -9.716  1.00 55.56 239 A 1 
ATOM 1867 N NE2   . GLN A 1 239 ? -45.999 26.076  -10.438 1.00 51.88 239 A 1 
ATOM 1868 N N     . GLN A 1 240 ? -44.112 32.304  -12.953 1.00 67.31 240 A 1 
ATOM 1869 C CA    . GLN A 1 240 ? -43.723 33.706  -12.776 1.00 68.23 240 A 1 
ATOM 1870 C C     . GLN A 1 240 ? -44.607 34.637  -13.600 1.00 66.31 240 A 1 
ATOM 1871 O O     . GLN A 1 240 ? -45.066 35.642  -13.062 1.00 72.72 240 A 1 
ATOM 1872 C CB    . GLN A 1 240 ? -42.248 33.938  -13.102 1.00 70.76 240 A 1 
ATOM 1873 C CG    . GLN A 1 240 ? -41.349 33.566  -11.913 1.00 66.89 240 A 1 
ATOM 1874 C CD    . GLN A 1 240 ? -39.980 34.263  -11.956 1.00 62.18 240 A 1 
ATOM 1875 O OE1   . GLN A 1 240 ? -39.491 34.723  -12.966 1.00 59.77 240 A 1 
ATOM 1876 N NE2   . GLN A 1 240 ? -39.318 34.387  -10.820 1.00 53.91 240 A 1 
ATOM 1877 N N     . MET A 1 241 ? -44.923 34.278  -14.849 1.00 71.89 241 A 1 
ATOM 1878 C CA    . MET A 1 241 ? -45.814 35.078  -15.701 1.00 71.12 241 A 1 
ATOM 1879 C C     . MET A 1 241 ? -47.224 35.178  -15.100 1.00 68.38 241 A 1 
ATOM 1880 O O     . MET A 1 241 ? -47.828 36.248  -15.113 1.00 72.36 241 A 1 
ATOM 1881 C CB    . MET A 1 241 ? -45.841 34.492  -17.120 1.00 72.95 241 A 1 
ATOM 1882 C CG    . MET A 1 241 ? -45.541 35.543  -18.177 1.00 64.79 241 A 1 
ATOM 1883 S SD    . MET A 1 241 ? -45.688 35.007  -19.909 1.00 60.22 241 A 1 
ATOM 1884 C CE    . MET A 1 241 ? -44.269 33.897  -20.045 1.00 52.23 241 A 1 
ATOM 1885 N N     . GLN A 1 242 ? -47.722 34.073  -14.522 1.00 71.75 242 A 1 
ATOM 1886 C CA    . GLN A 1 242 ? -49.003 34.103  -13.813 1.00 70.50 242 A 1 
ATOM 1887 C C     . GLN A 1 242 ? -48.954 34.970  -12.551 1.00 66.68 242 A 1 
ATOM 1888 O O     . GLN A 1 242 ? -49.921 35.681  -12.276 1.00 72.73 242 A 1 
ATOM 1889 C CB    . GLN A 1 242 ? -49.464 32.691  -13.449 1.00 73.41 242 A 1 
ATOM 1890 C CG    . GLN A 1 242 ? -50.115 31.970  -14.641 1.00 65.66 242 A 1 
ATOM 1891 C CD    . GLN A 1 242 ? -50.702 30.615  -14.262 1.00 60.97 242 A 1 
ATOM 1892 O OE1   . GLN A 1 242 ? -50.584 30.114  -13.161 1.00 56.32 242 A 1 
ATOM 1893 N NE2   . GLN A 1 242 ? -51.391 29.972  -15.185 1.00 51.58 242 A 1 
ATOM 1894 N N     . LYS A 1 243 ? -47.826 34.935  -11.798 1.00 64.49 243 A 1 
ATOM 1895 C CA    . LYS A 1 243 ? -47.680 35.804  -10.617 1.00 64.91 243 A 1 
ATOM 1896 C C     . LYS A 1 243 ? -47.614 37.283  -10.982 1.00 60.50 243 A 1 
ATOM 1897 O O     . LYS A 1 243 ? -48.262 38.075  -10.304 1.00 63.23 243 A 1 
ATOM 1898 C CB    . LYS A 1 243 ? -46.459 35.403  -9.793  1.00 65.84 243 A 1 
ATOM 1899 C CG    . LYS A 1 243 ? -46.797 34.266  -8.832  1.00 61.09 243 A 1 
ATOM 1900 C CD    . LYS A 1 243 ? -45.586 33.984  -7.949  1.00 59.35 243 A 1 
ATOM 1901 C CE    . LYS A 1 243 ? -45.940 32.929  -6.905  1.00 52.19 243 A 1 
ATOM 1902 N NZ    . LYS A 1 243 ? -44.801 32.690  -6.000  1.00 46.50 243 A 1 
ATOM 1903 N N     . GLU A 1 244 ? -46.886 37.650  -12.056 1.00 65.91 244 A 1 
ATOM 1904 C CA    . GLU A 1 244 ? -46.842 39.040  -12.535 1.00 64.95 244 A 1 
ATOM 1905 C C     . GLU A 1 244 ? -48.232 39.550  -12.938 1.00 60.22 244 A 1 
ATOM 1906 O O     . GLU A 1 244 ? -48.553 40.713  -12.695 1.00 61.66 244 A 1 
ATOM 1907 C CB    . GLU A 1 244 ? -45.870 39.163  -13.722 1.00 65.15 244 A 1 
ATOM 1908 C CG    . GLU A 1 244 ? -44.601 39.936  -13.351 1.00 58.31 244 A 1 
ATOM 1909 C CD    . GLU A 1 244 ? -43.648 40.164  -14.533 1.00 55.22 244 A 1 
ATOM 1910 O OE1   . GLU A 1 244 ? -42.780 41.059  -14.386 1.00 48.15 244 A 1 
ATOM 1911 O OE2   . GLU A 1 244 ? -43.778 39.479  -15.567 1.00 47.85 244 A 1 
ATOM 1912 N N     . TYR A 1 245 ? -49.076 38.668  -13.523 1.00 64.86 245 A 1 
ATOM 1913 C CA    . TYR A 1 245 ? -50.436 39.048  -13.874 1.00 61.85 245 A 1 
ATOM 1914 C C     . TYR A 1 245 ? -51.305 39.346  -12.635 1.00 55.20 245 A 1 
ATOM 1915 O O     . TYR A 1 245 ? -52.084 40.299  -12.654 1.00 58.08 245 A 1 
ATOM 1916 C CB    . TYR A 1 245 ? -51.070 37.959  -14.758 1.00 61.67 245 A 1 
ATOM 1917 C CG    . TYR A 1 245 ? -51.751 38.528  -15.976 1.00 55.88 245 A 1 
ATOM 1918 C CD1   . TYR A 1 245 ? -53.102 38.947  -15.928 1.00 52.83 245 A 1 
ATOM 1919 C CD2   . TYR A 1 245 ? -51.032 38.686  -17.178 1.00 52.29 245 A 1 
ATOM 1920 C CE1   . TYR A 1 245 ? -53.714 39.498  -17.062 1.00 43.34 245 A 1 
ATOM 1921 C CE2   . TYR A 1 245 ? -51.638 39.241  -18.322 1.00 44.85 245 A 1 
ATOM 1922 C CZ    . TYR A 1 245 ? -52.980 39.646  -18.254 1.00 46.11 245 A 1 
ATOM 1923 O OH    . TYR A 1 245 ? -53.580 40.183  -19.370 1.00 43.97 245 A 1 
ATOM 1924 N N     . VAL A 1 246 ? -51.113 38.551  -11.551 1.00 63.62 246 A 1 
ATOM 1925 C CA    . VAL A 1 246 ? -51.902 38.732  -10.322 1.00 63.60 246 A 1 
ATOM 1926 C C     . VAL A 1 246 ? -51.434 39.951  -9.509  1.00 59.48 246 A 1 
ATOM 1927 O O     . VAL A 1 246 ? -52.270 40.663  -8.955  1.00 61.08 246 A 1 
ATOM 1928 C CB    . VAL A 1 246 ? -51.901 37.448  -9.471  1.00 62.77 246 A 1 
ATOM 1929 C CG1   . VAL A 1 246 ? -52.686 37.610  -8.163  1.00 56.10 246 A 1 
ATOM 1930 C CG2   . VAL A 1 246 ? -52.546 36.277  -10.219 1.00 61.19 246 A 1 
ATOM 1931 N N     . GLU A 1 247 ? -50.118 40.222  -9.453  1.00 62.72 247 A 1 
ATOM 1932 C CA    . GLU A 1 247 ? -49.606 41.385  -8.703  1.00 62.47 247 A 1 
ATOM 1933 C C     . GLU A 1 247 ? -50.020 42.729  -9.335  1.00 57.27 247 A 1 
ATOM 1934 O O     . GLU A 1 247 ? -50.207 43.708  -8.608  1.00 57.81 247 A 1 
ATOM 1935 C CB    . GLU A 1 247 ? -48.081 41.322  -8.518  1.00 61.35 247 A 1 
ATOM 1936 C CG    . GLU A 1 247 ? -47.684 40.448  -7.322  1.00 56.03 247 A 1 
ATOM 1937 C CD    . GLU A 1 247 ? -46.190 40.513  -6.948  1.00 52.01 247 A 1 
ATOM 1938 O OE1   . GLU A 1 247 ? -45.888 40.258  -5.750  1.00 47.01 247 A 1 
ATOM 1939 O OE2   . GLU A 1 247 ? -45.359 40.798  -7.831  1.00 46.36 247 A 1 
ATOM 1940 N N     . ASN A 1 248 ? -50.215 42.777  -10.665 1.00 51.71 248 A 1 
ATOM 1941 C CA    . ASN A 1 248 ? -50.612 44.016  -11.332 1.00 52.33 248 A 1 
ATOM 1942 C C     . ASN A 1 248 ? -52.053 44.472  -11.028 1.00 46.64 248 A 1 
ATOM 1943 O O     . ASN A 1 248 ? -52.307 45.676  -11.040 1.00 45.43 248 A 1 
ATOM 1944 C CB    . ASN A 1 248 ? -50.379 43.892  -12.844 1.00 50.75 248 A 1 
ATOM 1945 C CG    . ASN A 1 248 ? -48.979 44.340  -13.268 1.00 49.01 248 A 1 
ATOM 1946 O OD1   . ASN A 1 248 ? -48.415 45.296  -12.765 1.00 47.20 248 A 1 
ATOM 1947 N ND2   . ASN A 1 248 ? -48.408 43.683  -14.240 1.00 49.24 248 A 1 
ATOM 1948 N N     . GLU A 1 249 ? -52.975 43.559  -10.745 1.00 54.81 249 A 1 
ATOM 1949 C CA    . GLU A 1 249 ? -54.350 43.971  -10.401 1.00 55.31 249 A 1 
ATOM 1950 C C     . GLU A 1 249 ? -54.448 44.584  -8.998  1.00 52.37 249 A 1 
ATOM 1951 O O     . GLU A 1 249 ? -55.246 45.502  -8.769  1.00 49.86 249 A 1 
ATOM 1952 C CB    . GLU A 1 249 ? -55.332 42.794  -10.531 1.00 51.29 249 A 1 
ATOM 1953 C CG    . GLU A 1 249 ? -55.723 42.475  -11.982 1.00 47.38 249 A 1 
ATOM 1954 C CD    . GLU A 1 249 ? -56.921 41.507  -12.099 1.00 44.95 249 A 1 
ATOM 1955 O OE1   . GLU A 1 249 ? -57.621 41.591  -13.130 1.00 40.75 249 A 1 
ATOM 1956 O OE2   . GLU A 1 249 ? -57.124 40.698  -11.171 1.00 40.48 249 A 1 
ATOM 1957 N N     . GLY A 1 250 ? -53.660 44.087  -8.062  1.00 41.65 250 A 1 
ATOM 1958 C CA    . GLY A 1 250 ? -53.842 44.399  -6.640  1.00 42.16 250 A 1 
ATOM 1959 C C     . GLY A 1 250 ? -53.382 45.788  -6.187  1.00 39.75 250 A 1 
ATOM 1960 O O     . GLY A 1 250 ? -53.681 46.165  -5.051  1.00 39.53 250 A 1 
ATOM 1961 N N     . SER A 1 251 ? -52.616 46.517  -6.985  1.00 49.60 251 A 1 
ATOM 1962 C CA    . SER A 1 251 ? -52.032 47.793  -6.559  1.00 49.32 251 A 1 
ATOM 1963 C C     . SER A 1 251 ? -53.000 48.973  -6.654  1.00 45.72 251 A 1 
ATOM 1964 O O     . SER A 1 251 ? -52.632 50.037  -7.161  1.00 45.21 251 A 1 
ATOM 1965 C CB    . SER A 1 251 ? -50.692 48.053  -7.252  1.00 48.18 251 A 1 
ATOM 1966 O OG    . SER A 1 251 ? -50.844 48.416  -8.612  1.00 45.87 251 A 1 
ATOM 1967 N N     . GLU A 1 252 ? -54.220 48.812  -6.164  1.00 44.70 252 A 1 
ATOM 1968 C CA    . GLU A 1 252 ? -55.063 49.969  -5.878  1.00 47.67 252 A 1 
ATOM 1969 C C     . GLU A 1 252 ? -54.331 50.884  -4.903  1.00 45.14 252 A 1 
ATOM 1970 O O     . GLU A 1 252 ? -53.899 50.498  -3.806  1.00 42.82 252 A 1 
ATOM 1971 C CB    . GLU A 1 252 ? -56.458 49.596  -5.356  1.00 44.11 252 A 1 
ATOM 1972 C CG    . GLU A 1 252 ? -57.432 49.224  -6.483  1.00 43.23 252 A 1 
ATOM 1973 C CD    . GLU A 1 252 ? -58.901 49.250  -6.019  1.00 42.11 252 A 1 
ATOM 1974 O OE1   . GLU A 1 252 ? -59.782 49.472  -6.895  1.00 38.73 252 A 1 
ATOM 1975 O OE2   . GLU A 1 252 ? -59.149 49.096  -4.805  1.00 37.18 252 A 1 
ATOM 1976 N N     . CYS A 1 253 ? -54.147 52.107  -5.345  1.00 45.81 253 A 1 
ATOM 1977 C CA    . CYS A 1 253 ? -53.456 53.152  -4.607  1.00 48.75 253 A 1 
ATOM 1978 C C     . CYS A 1 253 ? -54.267 53.572  -3.374  1.00 43.82 253 A 1 
ATOM 1979 O O     . CYS A 1 253 ? -54.895 54.633  -3.377  1.00 44.73 253 A 1 
ATOM 1980 C CB    . CYS A 1 253 ? -53.194 54.338  -5.537  1.00 47.49 253 A 1 
ATOM 1981 S SG    . CYS A 1 253 ? -51.984 53.937  -6.830  1.00 45.17 253 A 1 
ATOM 1982 N N     . ILE A 1 254 ? -54.234 52.767  -2.318  1.00 38.14 254 A 1 
ATOM 1983 C CA    . ILE A 1 254 ? -54.739 53.209  -1.024  1.00 43.27 254 A 1 
ATOM 1984 C C     . ILE A 1 254 ? -53.885 54.407  -0.600  1.00 41.60 254 A 1 
ATOM 1985 O O     . ILE A 1 254 ? -52.746 54.250  -0.154  1.00 40.55 254 A 1 
ATOM 1986 C CB    . ILE A 1 254 ? -54.757 52.084  0.030   1.00 40.65 254 A 1 
ATOM 1987 C CG1   . ILE A 1 254 ? -55.657 50.927  -0.442  1.00 39.96 254 A 1 
ATOM 1988 C CG2   . ILE A 1 254 ? -55.272 52.644  1.371   1.00 42.53 254 A 1 
ATOM 1989 C CD1   . ILE A 1 254 ? -55.708 49.722  0.504   1.00 40.86 254 A 1 
ATOM 1990 N N     . VAL A 1 255 ? -54.430 55.593  -0.773  1.00 43.33 255 A 1 
ATOM 1991 C CA    . VAL A 1 255 ? -53.795 56.857  -0.390  1.00 47.42 255 A 1 
ATOM 1992 C C     . VAL A 1 255 ? -53.625 56.845  1.132   1.00 44.43 255 A 1 
ATOM 1993 O O     . VAL A 1 255 ? -54.630 56.942  1.844   1.00 43.37 255 A 1 
ATOM 1994 C CB    . VAL A 1 255 ? -54.626 58.070  -0.841  1.00 45.49 255 A 1 
ATOM 1995 C CG1   . VAL A 1 255 ? -53.933 59.384  -0.467  1.00 43.31 255 A 1 
ATOM 1996 C CG2   . VAL A 1 255 ? -54.829 58.071  -2.361  1.00 47.47 255 A 1 
ATOM 1997 N N     . PRO A 1 256 ? -52.408 56.696  1.665   1.00 44.05 256 A 1 
ATOM 1998 C CA    . PRO A 1 256 ? -52.227 56.620  3.103   1.00 47.14 256 A 1 
ATOM 1999 C C     . PRO A 1 256 ? -52.547 57.985  3.707   1.00 46.70 256 A 1 
ATOM 2000 O O     . PRO A 1 256 ? -51.852 58.968  3.444   1.00 45.40 256 A 1 
ATOM 2001 C CB    . PRO A 1 256 ? -50.783 56.171  3.321   1.00 43.85 256 A 1 
ATOM 2002 C CG    . PRO A 1 256 ? -50.058 56.673  2.074   1.00 45.00 256 A 1 
ATOM 2003 C CD    . PRO A 1 256 ? -51.137 56.565  0.978   1.00 49.91 256 A 1 
ATOM 2004 N N     . SER A 1 257 ? -53.618 58.068  4.499   1.00 46.33 257 A 1 
ATOM 2005 C CA    . SER A 1 257 ? -54.014 59.299  5.171   1.00 50.90 257 A 1 
ATOM 2006 C C     . SER A 1 257 ? -52.882 59.796  6.080   1.00 50.26 257 A 1 
ATOM 2007 O O     . SER A 1 257 ? -52.342 59.064  6.900   1.00 49.55 257 A 1 
ATOM 2008 C CB    . SER A 1 257 ? -55.325 59.106  5.932   1.00 47.70 257 A 1 
ATOM 2009 O OG    . SER A 1 257 ? -55.254 58.015  6.832   1.00 45.41 257 A 1 
ATOM 2010 N N     . GLN A 1 258 ? -52.521 61.052  5.901   1.00 40.63 258 A 1 
ATOM 2011 C CA    . GLN A 1 258 ? -51.436 61.725  6.630   1.00 46.11 258 A 1 
ATOM 2012 C C     . GLN A 1 258 ? -51.799 61.971  8.102   1.00 44.48 258 A 1 
ATOM 2013 O O     . GLN A 1 258 ? -51.956 63.112  8.528   1.00 42.60 258 A 1 
ATOM 2014 C CB    . GLN A 1 258 ? -51.087 63.056  5.952   1.00 43.39 258 A 1 
ATOM 2015 C CG    . GLN A 1 258 ? -50.444 62.956  4.573   1.00 42.06 258 A 1 
ATOM 2016 C CD    . GLN A 1 258 ? -50.046 64.335  4.024   1.00 40.48 258 A 1 
ATOM 2017 O OE1   . GLN A 1 258 ? -50.412 65.380  4.520   1.00 38.87 258 A 1 
ATOM 2018 N NE2   . GLN A 1 258 ? -49.266 64.373  2.969   1.00 37.69 258 A 1 
ATOM 2019 N N     . SER A 1 259 ? -51.939 60.925  8.905   1.00 41.75 259 A 1 
ATOM 2020 C CA    . SER A 1 259 ? -52.172 61.124  10.334  1.00 45.81 259 A 1 
ATOM 2021 C C     . SER A 1 259 ? -50.951 61.793  10.982  1.00 44.18 259 A 1 
ATOM 2022 O O     . SER A 1 259 ? -49.868 61.222  11.082  1.00 43.77 259 A 1 
ATOM 2023 C CB    . SER A 1 259 ? -52.588 59.833  11.026  1.00 43.88 259 A 1 
ATOM 2024 O OG    . SER A 1 259 ? -51.639 58.807  10.850  1.00 41.49 259 A 1 
ATOM 2025 N N     . THR A 1 260 ? -51.157 63.059  11.395  1.00 41.59 260 A 1 
ATOM 2026 C CA    . THR A 1 260 ? -50.143 63.968  11.950  1.00 47.32 260 A 1 
ATOM 2027 C C     . THR A 1 260 ? -49.762 63.601  13.384  1.00 44.62 260 A 1 
ATOM 2028 O O     . THR A 1 260 ? -50.093 64.328  14.316  1.00 43.94 260 A 1 
ATOM 2029 C CB    . THR A 1 260 ? -50.644 65.422  11.878  1.00 43.79 260 A 1 
ATOM 2030 O OG1   . THR A 1 260 ? -51.967 65.522  12.384  1.00 42.08 260 A 1 
ATOM 2031 C CG2   . THR A 1 260 ? -50.680 65.950  10.454  1.00 44.19 260 A 1 
ATOM 2032 N N     . ILE A 1 261 ? -49.102 62.430  13.576  1.00 40.54 261 A 1 
ATOM 2033 C CA    . ILE A 1 261 ? -48.716 62.018  14.932  1.00 45.94 261 A 1 
ATOM 2034 C C     . ILE A 1 261 ? -47.725 63.025  15.523  1.00 44.04 261 A 1 
ATOM 2035 O O     . ILE A 1 261 ? -46.614 63.235  15.026  1.00 43.31 261 A 1 
ATOM 2036 C CB    . ILE A 1 261 ? -48.231 60.559  14.993  1.00 43.48 261 A 1 
ATOM 2037 C CG1   . ILE A 1 261 ? -49.379 59.613  14.559  1.00 42.46 261 A 1 
ATOM 2038 C CG2   . ILE A 1 261 ? -47.771 60.205  16.419  1.00 43.80 261 A 1 
ATOM 2039 C CD1   . ILE A 1 261 ? -49.030 58.125  14.524  1.00 42.40 261 A 1 
ATOM 2040 N N     . VAL A 1 262 ? -48.152 63.670  16.597  1.00 39.71 262 A 1 
ATOM 2041 C CA    . VAL A 1 262 ? -47.474 64.796  17.250  1.00 45.94 262 A 1 
ATOM 2042 C C     . VAL A 1 262 ? -46.162 64.339  17.900  1.00 43.31 262 A 1 
ATOM 2043 O O     . VAL A 1 262 ? -46.140 63.436  18.735  1.00 42.77 262 A 1 
ATOM 2044 C CB    . VAL A 1 262 ? -48.407 65.471  18.280  1.00 43.14 262 A 1 
ATOM 2045 C CG1   . VAL A 1 262 ? -47.737 66.658  18.982  1.00 40.90 262 A 1 
ATOM 2046 C CG2   . VAL A 1 262 ? -49.677 65.995  17.604  1.00 45.50 262 A 1 
ATOM 2047 N N     . ARG A 1 263 ? -45.075 65.017  17.554  1.00 42.15 263 A 1 
ATOM 2048 C CA    . ARG A 1 263 ? -43.725 64.841  18.124  1.00 48.42 263 A 1 
ATOM 2049 C C     . ARG A 1 263 ? -43.668 65.227  19.605  1.00 46.44 263 A 1 
ATOM 2050 O O     . ARG A 1 263 ? -43.247 66.346  19.924  1.00 45.99 263 A 1 
ATOM 2051 C CB    . ARG A 1 263 ? -42.712 65.711  17.347  1.00 44.61 263 A 1 
ATOM 2052 C CG    . ARG A 1 263 ? -42.328 65.230  15.949  1.00 42.50 263 A 1 
ATOM 2053 C CD    . ARG A 1 263 ? -41.322 66.245  15.363  1.00 39.64 263 A 1 
ATOM 2054 N NE    . ARG A 1 263 ? -40.710 65.780  14.111  1.00 37.46 263 A 1 
ATOM 2055 C CZ    . ARG A 1 263 ? -39.850 66.455  13.368  1.00 32.90 263 A 1 
ATOM 2056 N NH1   . ARG A 1 263 ? -39.495 67.685  13.682  1.00 31.71 263 A 1 
ATOM 2057 N NH2   . ARG A 1 263 ? -39.337 65.929  12.302  1.00 30.17 263 A 1 
ATOM 2058 N N     . ARG A 1 264 ? -43.985 64.350  20.526  1.00 43.97 264 A 1 
ATOM 2059 C CA    . ARG A 1 264 ? -43.664 64.651  21.929  1.00 49.96 264 A 1 
ATOM 2060 C C     . ARG A 1 264 ? -42.159 64.484  22.204  1.00 47.11 264 A 1 
ATOM 2061 O O     . ARG A 1 264 ? -41.599 63.436  21.887  1.00 45.23 264 A 1 
ATOM 2062 C CB    . ARG A 1 264 ? -44.520 63.853  22.917  1.00 45.49 264 A 1 
ATOM 2063 C CG    . ARG A 1 264 ? -45.852 64.583  23.193  1.00 42.31 264 A 1 
ATOM 2064 C CD    . ARG A 1 264 ? -46.607 63.951  24.366  1.00 39.85 264 A 1 
ATOM 2065 N NE    . ARG A 1 264 ? -47.807 64.729  24.722  1.00 37.25 264 A 1 
ATOM 2066 C CZ    . ARG A 1 264 ? -48.633 64.491  25.728  1.00 32.64 264 A 1 
ATOM 2067 N NH1   . ARG A 1 264 ? -48.437 63.469  26.527  1.00 31.73 264 A 1 
ATOM 2068 N NH2   . ARG A 1 264 ? -49.652 65.257  25.943  1.00 31.03 264 A 1 
ATOM 2069 N N     . PRO A 1 265 ? -41.505 65.482  22.802  1.00 40.19 265 A 1 
ATOM 2070 C CA    . PRO A 1 265 ? -40.044 65.622  22.821  1.00 45.31 265 A 1 
ATOM 2071 C C     . PRO A 1 265 ? -39.390 65.051  24.089  1.00 44.18 265 A 1 
ATOM 2072 O O     . PRO A 1 265 ? -38.631 65.768  24.738  1.00 42.40 265 A 1 
ATOM 2073 C CB    . PRO A 1 265 ? -39.840 67.134  22.686  1.00 41.10 265 A 1 
ATOM 2074 C CG    . PRO A 1 265 ? -40.946 67.686  23.576  1.00 42.75 265 A 1 
ATOM 2075 C CD    . PRO A 1 265 ? -42.105 66.727  23.254  1.00 49.02 265 A 1 
ATOM 2076 N N     . HIS A 1 266 ? -39.735 63.848  24.525  1.00 39.32 266 A 1 
ATOM 2077 C CA    . HIS A 1 266 ? -39.345 63.417  25.875  1.00 44.51 266 A 1 
ATOM 2078 C C     . HIS A 1 266 ? -37.821 63.424  26.107  1.00 42.75 266 A 1 
ATOM 2079 O O     . HIS A 1 266 ? -37.050 62.866  25.329  1.00 41.90 266 A 1 
ATOM 2080 C CB    . HIS A 1 266 ? -39.989 62.085  26.257  1.00 41.60 266 A 1 
ATOM 2081 C CG    . HIS A 1 266 ? -41.132 62.303  27.230  1.00 40.50 266 A 1 
ATOM 2082 N ND1   . HIS A 1 266 ? -41.028 62.607  28.565  1.00 38.50 266 A 1 
ATOM 2083 C CD2   . HIS A 1 266 ? -42.465 62.295  26.939  1.00 38.87 266 A 1 
ATOM 2084 C CE1   . HIS A 1 266 ? -42.270 62.761  29.048  1.00 35.11 266 A 1 
ATOM 2085 N NE2   . HIS A 1 266 ? -43.181 62.593  28.091  1.00 35.22 266 A 1 
ATOM 2086 N N     . GLN A 1 267 ? -37.427 64.088  27.210  1.00 39.27 267 A 1 
ATOM 2087 C CA    . GLN A 1 267 ? -36.075 64.593  27.466  1.00 43.82 267 A 1 
ATOM 2088 C C     . GLN A 1 267 ? -35.056 63.626  28.105  1.00 42.24 267 A 1 
ATOM 2089 O O     . GLN A 1 267 ? -33.889 63.995  28.155  1.00 40.16 267 A 1 
ATOM 2090 C CB    . GLN A 1 267 ? -36.188 65.784  28.443  1.00 40.53 267 A 1 
ATOM 2091 C CG    . GLN A 1 267 ? -36.646 67.108  27.828  1.00 38.56 267 A 1 
ATOM 2092 C CD    . GLN A 1 267 ? -36.704 68.214  28.901  1.00 36.36 267 A 1 
ATOM 2093 O OE1   . GLN A 1 267 ? -36.872 67.980  30.079  1.00 36.46 267 A 1 
ATOM 2094 N NE2   . GLN A 1 267 ? -36.590 69.455  28.505  1.00 34.18 267 A 1 
ATOM 2095 N N     . SER A 1 268 ? -35.472 62.552  28.732  1.00 43.80 268 A 1 
ATOM 2096 C CA    . SER A 1 268 ? -34.845 62.081  29.976  1.00 47.49 268 A 1 
ATOM 2097 C C     . SER A 1 268 ? -33.345 61.778  29.851  1.00 45.97 268 A 1 
ATOM 2098 O O     . SER A 1 268 ? -32.936 60.931  29.061  1.00 43.26 268 A 1 
ATOM 2099 C CB    . SER A 1 268 ? -35.585 60.877  30.548  1.00 43.53 268 A 1 
ATOM 2100 O OG    . SER A 1 268 ? -35.550 59.785  29.656  1.00 39.66 268 A 1 
ATOM 2101 N N     . GLY A 1 269 ? -32.563 62.491  30.664  1.00 37.60 269 A 1 
ATOM 2102 C CA    . GLY A 1 269 ? -31.097 62.558  30.614  1.00 40.67 269 A 1 
ATOM 2103 C C     . GLY A 1 269 ? -30.366 61.739  31.670  1.00 38.98 269 A 1 
ATOM 2104 O O     . GLY A 1 269 ? -29.594 62.329  32.422  1.00 37.53 269 A 1 
ATOM 2105 N N     . TYR A 1 270 ? -30.623 60.433  31.800  1.00 35.63 270 A 1 
ATOM 2106 C CA    . TYR A 1 270 ? -30.102 59.682  32.948  1.00 40.01 270 A 1 
ATOM 2107 C C     . TYR A 1 270 ? -28.566 59.572  33.002  1.00 37.62 270 A 1 
ATOM 2108 O O     . TYR A 1 270 ? -27.861 59.655  32.001  1.00 36.27 270 A 1 
ATOM 2109 C CB    . TYR A 1 270 ? -30.806 58.325  33.093  1.00 37.10 270 A 1 
ATOM 2110 C CG    . TYR A 1 270 ? -31.871 58.347  34.174  1.00 37.31 270 A 1 
ATOM 2111 C CD1   . TYR A 1 270 ? -31.536 58.076  35.520  1.00 38.83 270 A 1 
ATOM 2112 C CD2   . TYR A 1 270 ? -33.198 58.667  33.840  1.00 39.80 270 A 1 
ATOM 2113 C CE1   . TYR A 1 270 ? -32.528 58.115  36.512  1.00 35.76 270 A 1 
ATOM 2114 C CE2   . TYR A 1 270 ? -34.194 58.711  34.839  1.00 35.22 270 A 1 
ATOM 2115 C CZ    . TYR A 1 270 ? -33.856 58.423  36.167  1.00 35.08 270 A 1 
ATOM 2116 O OH    . TYR A 1 270 ? -34.829 58.464  37.146  1.00 34.97 270 A 1 
ATOM 2117 N N     . ALA A 1 271 ? -28.084 59.448  34.235  1.00 38.60 271 A 1 
ATOM 2118 C CA    . ALA A 1 271 ? -26.769 59.865  34.736  1.00 41.63 271 A 1 
ATOM 2119 C C     . ALA A 1 271 ? -25.621 58.831  34.570  1.00 39.69 271 A 1 
ATOM 2120 O O     . ALA A 1 271 ? -25.836 57.694  34.187  1.00 38.44 271 A 1 
ATOM 2121 C CB    . ALA A 1 271 ? -26.989 60.272  36.201  1.00 39.06 271 A 1 
ATOM 2122 N N     . PRO A 1 272 ? -24.358 59.223  34.915  1.00 40.76 272 A 1 
ATOM 2123 C CA    . PRO A 1 272 ? -23.107 58.664  34.385  1.00 44.19 272 A 1 
ATOM 2124 C C     . PRO A 1 272 ? -22.341 57.691  35.316  1.00 43.45 272 A 1 
ATOM 2125 O O     . PRO A 1 272 ? -21.110 57.725  35.310  1.00 43.03 272 A 1 
ATOM 2126 C CB    . PRO A 1 272 ? -22.281 59.922  34.117  1.00 40.64 272 A 1 
ATOM 2127 C CG    . PRO A 1 272 ? -22.597 60.786  35.338  1.00 42.48 272 A 1 
ATOM 2128 C CD    . PRO A 1 272 ? -24.083 60.494  35.542  1.00 50.32 272 A 1 
ATOM 2129 N N     . LEU A 1 273 ? -22.993 56.952  36.177  1.00 37.88 273 A 1 
ATOM 2130 C CA    . LEU A 1 273 ? -22.410 56.466  37.446  1.00 42.69 273 A 1 
ATOM 2131 C C     . LEU A 1 273 ? -21.110 55.621  37.340  1.00 41.65 273 A 1 
ATOM 2132 O O     . LEU A 1 273 ? -20.892 54.897  36.391  1.00 40.44 273 A 1 
ATOM 2133 C CB    . LEU A 1 273 ? -23.505 55.791  38.301  1.00 38.65 273 A 1 
ATOM 2134 C CG    . LEU A 1 273 ? -23.701 56.484  39.657  1.00 37.90 273 A 1 
ATOM 2135 C CD1   . LEU A 1 273 ? -25.133 56.255  40.175  1.00 37.24 273 A 1 
ATOM 2136 C CD2   . LEU A 1 273 ? -22.739 55.978  40.717  1.00 41.05 273 A 1 
ATOM 2137 N N     . VAL A 1 274 ? -20.285 55.794  38.404  1.00 33.71 274 A 1 
ATOM 2138 C CA    . VAL A 1 274 ? -18.796 55.798  38.322  1.00 39.35 274 A 1 
ATOM 2139 C C     . VAL A 1 274 ? -18.052 54.471  38.582  1.00 36.78 274 A 1 
ATOM 2140 O O     . VAL A 1 274 ? -17.127 54.143  37.837  1.00 35.48 274 A 1 
ATOM 2141 C CB    . VAL A 1 274 ? -18.257 56.828  39.345  1.00 36.50 274 A 1 
ATOM 2142 C CG1   . VAL A 1 274 ? -16.734 56.991  39.299  1.00 36.36 274 A 1 
ATOM 2143 C CG2   . VAL A 1 274 ? -18.859 58.220  39.152  1.00 43.30 274 A 1 
ATOM 2144 N N     . GLY A 1 275 ? -18.301 53.851  39.717  1.00 38.94 275 A 1 
ATOM 2145 C CA    . GLY A 1 275 ? -17.267 53.089  40.460  1.00 40.70 275 A 1 
ATOM 2146 C C     . GLY A 1 275 ? -17.037 51.634  40.017  1.00 38.88 275 A 1 
ATOM 2147 O O     . GLY A 1 275 ? -17.525 51.221  38.983  1.00 37.67 275 A 1 
ATOM 2148 N N     . ALA A 1 276 ? -16.368 50.748  40.745  1.00 40.71 276 A 1 
ATOM 2149 C CA    . ALA A 1 276 ? -15.237 50.830  41.677  1.00 44.83 276 A 1 
ATOM 2150 C C     . ALA A 1 276 ? -14.527 49.444  41.682  1.00 43.45 276 A 1 
ATOM 2151 O O     . ALA A 1 276 ? -14.809 48.601  40.841  1.00 42.47 276 A 1 
ATOM 2152 C CB    . ALA A 1 276 ? -15.699 51.229  43.081  1.00 41.50 276 A 1 
ATOM 2153 N N     . GLU A 1 277 ? -13.665 49.211  42.619  1.00 43.19 277 A 1 
ATOM 2154 C CA    . GLU A 1 277 ? -12.426 48.416  42.557  1.00 48.07 277 A 1 
ATOM 2155 C C     . GLU A 1 277 ? -12.466 46.865  42.569  1.00 47.75 277 A 1 
ATOM 2156 O O     . GLU A 1 277 ? -11.603 46.262  41.950  1.00 47.15 277 A 1 
ATOM 2157 C CB    . GLU A 1 277 ? -11.583 48.801  43.786  1.00 43.22 277 A 1 
ATOM 2158 C CG    . GLU A 1 277 ? -11.220 50.275  43.932  1.00 41.91 277 A 1 
ATOM 2159 C CD    . GLU A 1 277 ? -10.529 50.548  45.261  1.00 41.80 277 A 1 
ATOM 2160 O OE1   . GLU A 1 277 ? -9.466  51.197  45.244  1.00 39.43 277 A 1 
ATOM 2161 O OE2   . GLU A 1 277 ? -11.089 50.112  46.299  1.00 39.12 277 A 1 
ATOM 2162 N N     . GLN A 1 278 ? -13.231 46.231  43.417  1.00 40.45 278 A 1 
ATOM 2163 C CA    . GLN A 1 278 ? -12.659 45.288  44.392  1.00 44.20 278 A 1 
ATOM 2164 C C     . GLN A 1 278 ? -12.233 43.880  43.897  1.00 42.37 278 A 1 
ATOM 2165 O O     . GLN A 1 278 ? -12.711 43.364  42.903  1.00 41.12 278 A 1 
ATOM 2166 C CB    . GLN A 1 278 ? -13.547 45.169  45.643  1.00 40.73 278 A 1 
ATOM 2167 C CG    . GLN A 1 278 ? -13.272 46.280  46.651  1.00 38.23 278 A 1 
ATOM 2168 C CD    . GLN A 1 278 ? -13.955 46.056  48.004  1.00 37.19 278 A 1 
ATOM 2169 O OE1   . GLN A 1 278 ? -14.727 45.140  48.221  1.00 38.56 278 A 1 
ATOM 2170 N NE2   . GLN A 1 278 ? -13.681 46.902  48.981  1.00 36.15 278 A 1 
ATOM 2171 N N     . ALA A 1 279 ? -11.334 43.270  44.691  1.00 39.37 279 A 1 
ATOM 2172 C CA    . ALA A 1 279 ? -10.350 42.265  44.268  1.00 40.16 279 A 1 
ATOM 2173 C C     . ALA A 1 279 ? -10.617 40.785  44.644  1.00 37.44 279 A 1 
ATOM 2174 O O     . ALA A 1 279 ? -9.794  39.939  44.295  1.00 36.45 279 A 1 
ATOM 2175 C CB    . ALA A 1 279 ? -9.026  42.704  44.907  1.00 38.10 279 A 1 
ATOM 2176 N N     . ALA A 1 280 ? -11.617 40.486  45.464  1.00 40.55 280 A 1 
ATOM 2177 C CA    . ALA A 1 280 ? -11.539 39.392  46.442  1.00 41.78 280 A 1 
ATOM 2178 C C     . ALA A 1 280 ? -11.412 37.963  45.857  1.00 38.80 280 A 1 
ATOM 2179 O O     . ALA A 1 280 ? -11.995 37.611  44.844  1.00 37.04 280 A 1 
ATOM 2180 C CB    . ALA A 1 280 ? -12.710 39.508  47.410  1.00 39.35 280 A 1 
ATOM 2181 N N     . SER A 1 281 ? -10.684 37.124  46.598  1.00 51.57 281 A 1 
ATOM 2182 C CA    . SER A 1 281 ? -10.016 35.887  46.143  1.00 52.21 281 A 1 
ATOM 2183 C C     . SER A 1 281 ? -10.669 34.543  46.504  1.00 49.56 281 A 1 
ATOM 2184 O O     . SER A 1 281 ? -10.045 33.509  46.274  1.00 47.62 281 A 1 
ATOM 2185 C CB    . SER A 1 281 ? -8.624  35.898  46.774  1.00 49.67 281 A 1 
ATOM 2186 O OG    . SER A 1 281 ? -8.716  35.900  48.190  1.00 45.06 281 A 1 
ATOM 2187 N N     . ALA A 1 282 ? -11.781 34.520  47.186  1.00 40.57 282 A 1 
ATOM 2188 C CA    . ALA A 1 282 ? -12.083 33.509  48.214  1.00 42.22 282 A 1 
ATOM 2189 C C     . ALA A 1 282 ? -12.256 32.039  47.746  1.00 39.50 282 A 1 
ATOM 2190 O O     . ALA A 1 282 ? -12.540 31.734  46.600  1.00 38.06 282 A 1 
ATOM 2191 C CB    . ALA A 1 282 ? -13.269 33.997  49.041  1.00 39.57 282 A 1 
ATOM 2192 N N     . THR A 1 283 ? -12.125 31.147  48.719  1.00 48.70 283 A 1 
ATOM 2193 C CA    . THR A 1 283 ? -11.626 29.755  48.611  1.00 50.48 283 A 1 
ATOM 2194 C C     . THR A 1 283 ? -12.643 28.610  48.521  1.00 48.72 283 A 1 
ATOM 2195 O O     . THR A 1 283 ? -12.370 27.617  47.854  1.00 46.47 283 A 1 
ATOM 2196 C CB    . THR A 1 283 ? -10.818 29.466  49.885  1.00 44.69 283 A 1 
ATOM 2197 O OG1   . THR A 1 283 ? -11.531 29.924  51.024  1.00 42.96 283 A 1 
ATOM 2198 C CG2   . THR A 1 283 ? -9.466  30.158  49.897  1.00 46.90 283 A 1 
ATOM 2199 N N     . ALA A 1 284 ? -13.670 28.656  49.354  1.00 40.11 284 A 1 
ATOM 2200 C CA    . ALA A 1 284 ? -14.359 27.467  49.885  1.00 42.36 284 A 1 
ATOM 2201 C C     . ALA A 1 284 ? -15.406 26.866  48.907  1.00 40.55 284 A 1 
ATOM 2202 O O     . ALA A 1 284 ? -15.620 27.398  47.839  1.00 38.58 284 A 1 
ATOM 2203 C CB    . ALA A 1 284 ? -14.958 27.880  51.238  1.00 39.47 284 A 1 
ATOM 2204 N N     . GLY A 1 285 ? -16.161 25.802  49.155  1.00 41.47 285 A 1 
ATOM 2205 C CA    . GLY A 1 285 ? -16.316 24.831  50.228  1.00 42.10 285 A 1 
ATOM 2206 C C     . GLY A 1 285 ? -17.296 23.729  49.781  1.00 40.05 285 A 1 
ATOM 2207 O O     . GLY A 1 285 ? -17.565 23.582  48.595  1.00 39.31 285 A 1 
ATOM 2208 N N     . ALA A 1 286 ? -17.804 22.929  50.706  1.00 36.82 286 A 1 
ATOM 2209 C CA    . ALA A 1 286 ? -18.150 21.522  50.464  1.00 39.45 286 A 1 
ATOM 2210 C C     . ALA A 1 286 ? -19.601 21.148  50.053  1.00 37.89 286 A 1 
ATOM 2211 O O     . ALA A 1 286 ? -19.785 20.088  49.476  1.00 36.09 286 A 1 
ATOM 2212 C CB    . ALA A 1 286 ? -17.793 20.785  51.761  1.00 36.67 286 A 1 
ATOM 2213 N N     . SER A 1 287 ? -20.613 21.878  50.485  1.00 49.36 287 A 1 
ATOM 2214 C CA    . SER A 1 287 ? -21.838 21.330  51.101  1.00 51.34 287 A 1 
ATOM 2215 C C     . SER A 1 287 ? -22.768 20.469  50.217  1.00 49.46 287 A 1 
ATOM 2216 O O     . SER A 1 287 ? -22.819 20.607  49.001  1.00 47.41 287 A 1 
ATOM 2217 C CB    . SER A 1 287 ? -22.620 22.452  51.779  1.00 47.94 287 A 1 
ATOM 2218 O OG    . SER A 1 287 ? -23.607 21.918  52.621  1.00 42.33 287 A 1 
ATOM 2219 N N     . ALA A 1 288 ? -23.541 19.597  50.903  1.00 38.74 288 A 1 
ATOM 2220 C CA    . ALA A 1 288 ? -24.115 18.347  50.395  1.00 41.81 288 A 1 
ATOM 2221 C C     . ALA A 1 288 ? -25.658 18.290  50.278  1.00 40.45 288 A 1 
ATOM 2222 O O     . ALA A 1 288 ? -26.185 17.179  50.293  1.00 37.89 288 A 1 
ATOM 2223 C CB    . ALA A 1 288 ? -23.627 17.253  51.355  1.00 39.08 288 A 1 
ATOM 2224 N N     . TYR A 1 289 ? -26.356 19.394  50.268  1.00 33.48 289 A 1 
ATOM 2225 C CA    . TYR A 1 289 ? -27.760 19.398  50.702  1.00 37.29 289 A 1 
ATOM 2226 C C     . TYR A 1 289 ? -28.741 18.555  49.846  1.00 35.33 289 A 1 
ATOM 2227 O O     . TYR A 1 289 ? -28.550 18.345  48.656  1.00 34.12 289 A 1 
ATOM 2228 C CB    . TYR A 1 289 ? -28.262 20.829  50.948  1.00 34.96 289 A 1 
ATOM 2229 C CG    . TYR A 1 289 ? -28.299 21.169  52.433  1.00 36.37 289 A 1 
ATOM 2230 C CD1   . TYR A 1 289 ? -29.457 20.913  53.196  1.00 38.19 289 A 1 
ATOM 2231 C CD2   . TYR A 1 289 ? -27.167 21.716  53.054  1.00 39.73 289 A 1 
ATOM 2232 C CE1   . TYR A 1 289 ? -29.481 21.204  54.573  1.00 36.21 289 A 1 
ATOM 2233 C CE2   . TYR A 1 289 ? -27.179 22.004  54.441  1.00 35.53 289 A 1 
ATOM 2234 C CZ    . TYR A 1 289 ? -28.345 21.753  55.204  1.00 34.90 289 A 1 
ATOM 2235 O OH    . TYR A 1 289 ? -28.365 22.044  56.545  1.00 33.35 289 A 1 
ATOM 2236 N N     . THR A 1 290 ? -29.811 18.095  50.510  1.00 46.86 290 A 1 
ATOM 2237 C CA    . THR A 1 290 ? -30.523 16.826  50.257  1.00 49.46 290 A 1 
ATOM 2238 C C     . THR A 1 290 ? -31.924 16.915  49.641  1.00 48.41 290 A 1 
ATOM 2239 O O     . THR A 1 290 ? -32.503 15.866  49.405  1.00 46.32 290 A 1 
ATOM 2240 C CB    . THR A 1 290 ? -30.694 16.128  51.609  1.00 45.20 290 A 1 
ATOM 2241 O OG1   . THR A 1 290 ? -31.232 17.030  52.569  1.00 45.27 290 A 1 
ATOM 2242 C CG2   . THR A 1 290 ? -29.388 15.597  52.184  1.00 50.61 290 A 1 
ATOM 2243 N N     . ASP A 1 291 ? -32.512 18.078  49.519  1.00 47.43 291 A 1 
ATOM 2244 C CA    . ASP A 1 291 ? -33.955 18.253  49.772  1.00 52.47 291 A 1 
ATOM 2245 C C     . ASP A 1 291 ? -34.956 17.594  48.790  1.00 52.13 291 A 1 
ATOM 2246 O O     . ASP A 1 291 ? -34.630 17.154  47.702  1.00 50.71 291 A 1 
ATOM 2247 C CB    . ASP A 1 291 ? -34.278 19.734  50.006  1.00 47.24 291 A 1 
ATOM 2248 C CG    . ASP A 1 291 ? -34.281 20.148  51.484  1.00 42.43 291 A 1 
ATOM 2249 O OD1   . ASP A 1 291 ? -34.341 19.250  52.355  1.00 40.83 291 A 1 
ATOM 2250 O OD2   . ASP A 1 291 ? -34.262 21.371  51.717  1.00 41.43 291 A 1 
ATOM 2251 N N     . SER A 1 292 ? -36.231 17.572  49.203  1.00 39.54 292 A 1 
ATOM 2252 C CA    . SER A 1 292 ? -37.136 16.418  49.181  1.00 43.54 292 A 1 
ATOM 2253 C C     . SER A 1 292 ? -38.368 16.439  48.256  1.00 41.93 292 A 1 
ATOM 2254 O O     . SER A 1 292 ? -39.062 15.431  48.208  1.00 40.77 292 A 1 
ATOM 2255 C CB    . SER A 1 292 ? -37.648 16.257  50.628  1.00 41.12 292 A 1 
ATOM 2256 O OG    . SER A 1 292 ? -38.708 17.132  50.938  1.00 37.97 292 A 1 
ATOM 2257 N N     . VAL A 1 293 ? -38.787 17.560  47.704  1.00 37.26 293 A 1 
ATOM 2258 C CA    . VAL A 1 293 ? -40.214 17.931  47.668  1.00 42.75 293 A 1 
ATOM 2259 C C     . VAL A 1 293 ? -41.139 17.012  46.820  1.00 41.82 293 A 1 
ATOM 2260 O O     . VAL A 1 293 ? -40.823 16.611  45.716  1.00 40.66 293 A 1 
ATOM 2261 C CB    . VAL A 1 293 ? -40.432 19.416  47.326  1.00 39.96 293 A 1 
ATOM 2262 C CG1   . VAL A 1 293 ? -41.881 19.845  47.568  1.00 39.25 293 A 1 
ATOM 2263 C CG2   . VAL A 1 293 ? -39.557 20.340  48.186  1.00 43.93 293 A 1 
ATOM 2264 N N     . ASN A 1 294 ? -42.352 16.783  47.356  1.00 42.39 294 A 1 
ATOM 2265 C CA    . ASN A 1 294 ? -43.332 15.710  47.093  1.00 46.06 294 A 1 
ATOM 2266 C C     . ASN A 1 294 ? -44.272 15.798  45.869  1.00 42.88 294 A 1 
ATOM 2267 O O     . ASN A 1 294 ? -44.862 14.778  45.538  1.00 40.64 294 A 1 
ATOM 2268 C CB    . ASN A 1 294 ? -44.266 15.694  48.315  1.00 44.18 294 A 1 
ATOM 2269 C CG    . ASN A 1 294 ? -43.762 14.892  49.505  1.00 40.98 294 A 1 
ATOM 2270 O OD1   . ASN A 1 294 ? -43.060 13.908  49.387  1.00 41.99 294 A 1 
ATOM 2271 N ND2   . ASN A 1 294 ? -44.167 15.267  50.697  1.00 43.51 294 A 1 
ATOM 2272 N N     . ASN A 1 295 ? -44.606 16.948  45.335  1.00 40.80 295 A 1 
ATOM 2273 C CA    . ASN A 1 295 ? -46.019 17.299  45.065  1.00 42.62 295 A 1 
ATOM 2274 C C     . ASN A 1 295 ? -46.787 16.447  44.015  1.00 40.79 295 A 1 
ATOM 2275 O O     . ASN A 1 295 ? -46.231 15.920  43.073  1.00 37.86 295 A 1 
ATOM 2276 C CB    . ASN A 1 295 ? -46.137 18.803  44.795  1.00 39.45 295 A 1 
ATOM 2277 C CG    . ASN A 1 295 ? -46.512 19.603  46.038  1.00 36.14 295 A 1 
ATOM 2278 O OD1   . ASN A 1 295 ? -46.950 19.088  47.040  1.00 37.43 295 A 1 
ATOM 2279 N ND2   . ASN A 1 295 ? -46.350 20.904  45.984  1.00 37.88 295 A 1 
ATOM 2280 N N     . SER A 1 296 ? -48.135 16.391  44.206  1.00 36.81 296 A 1 
ATOM 2281 C CA    . SER A 1 296 ? -49.003 15.236  43.948  1.00 40.06 296 A 1 
ATOM 2282 C C     . SER A 1 296 ? -50.093 15.379  42.863  1.00 37.98 296 A 1 
ATOM 2283 O O     . SER A 1 296 ? -50.971 14.519  42.821  1.00 36.99 296 A 1 
ATOM 2284 C CB    . SER A 1 296 ? -49.730 14.952  45.267  1.00 38.45 296 A 1 
ATOM 2285 O OG    . SER A 1 296 ? -50.442 16.103  45.684  1.00 36.62 296 A 1 
ATOM 2286 N N     . ILE A 1 297 ? -50.148 16.431  42.085  1.00 31.70 297 A 1 
ATOM 2287 C CA    . ILE A 1 297 ? -51.416 16.982  41.543  1.00 34.79 297 A 1 
ATOM 2288 C C     . ILE A 1 297 ? -52.171 15.994  40.622  1.00 34.17 297 A 1 
ATOM 2289 O O     . ILE A 1 297 ? -51.588 15.281  39.820  1.00 32.52 297 A 1 
ATOM 2290 C CB    . ILE A 1 297 ? -51.206 18.377  40.918  1.00 32.59 297 A 1 
ATOM 2291 C CG1   . ILE A 1 297 ? -50.596 19.337  41.960  1.00 31.83 297 A 1 
ATOM 2292 C CG2   . ILE A 1 297 ? -52.528 18.950  40.382  1.00 35.70 297 A 1 
ATOM 2293 C CD1   . ILE A 1 297 ? -50.280 20.742  41.433  1.00 34.45 297 A 1 
ATOM 2294 N N     . SER A 1 298 ? -53.533 16.030  40.744  1.00 39.91 298 A 1 
ATOM 2295 C CA    . SER A 1 298 ? -54.484 14.924  40.559  1.00 41.13 298 A 1 
ATOM 2296 C C     . SER A 1 298 ? -55.390 14.930  39.313  1.00 39.64 298 A 1 
ATOM 2297 O O     . SER A 1 298 ? -56.194 14.012  39.207  1.00 38.00 298 A 1 
ATOM 2298 C CB    . SER A 1 298 ? -55.426 14.984  41.763  1.00 39.58 298 A 1 
ATOM 2299 O OG    . SER A 1 298 ? -56.049 16.257  41.831  1.00 36.66 298 A 1 
ATOM 2300 N N     . PHE A 1 299 ? -55.410 15.945  38.482  1.00 31.36 299 A 1 
ATOM 2301 C CA    . PHE A 1 299 ? -56.638 16.362  37.789  1.00 32.83 299 A 1 
ATOM 2302 C C     . PHE A 1 299 ? -57.290 15.329  36.842  1.00 33.37 299 A 1 
ATOM 2303 O O     . PHE A 1 299 ? -56.616 14.557  36.181  1.00 30.93 299 A 1 
ATOM 2304 C CB    . PHE A 1 299 ? -56.441 17.718  37.105  1.00 29.72 299 A 1 
ATOM 2305 C CG    . PHE A 1 299 ? -56.908 18.880  37.949  1.00 28.07 299 A 1 
ATOM 2306 C CD1   . PHE A 1 299 ? -58.258 19.259  37.932  1.00 27.99 299 A 1 
ATOM 2307 C CD2   . PHE A 1 299 ? -56.002 19.563  38.767  1.00 29.90 299 A 1 
ATOM 2308 C CE1   . PHE A 1 299 ? -58.707 20.324  38.736  1.00 27.38 299 A 1 
ATOM 2309 C CE2   . PHE A 1 299 ? -56.444 20.625  39.575  1.00 25.78 299 A 1 
ATOM 2310 C CZ    . PHE A 1 299 ? -57.807 21.013  39.558  1.00 25.43 299 A 1 
ATOM 2311 N N     . SER A 1 300 ? -58.649 15.386  36.789  1.00 39.81 300 A 1 
ATOM 2312 C CA    . SER A 1 300 ? -59.533 14.229  36.562  1.00 43.34 300 A 1 
ATOM 2313 C C     . SER A 1 300 ? -60.336 14.143  35.250  1.00 42.39 300 A 1 
ATOM 2314 O O     . SER A 1 300 ? -60.948 13.103  35.037  1.00 40.96 300 A 1 
ATOM 2315 C CB    . SER A 1 300 ? -60.572 14.246  37.694  1.00 40.86 300 A 1 
ATOM 2316 O OG    . SER A 1 300 ? -61.327 15.441  37.650  1.00 37.88 300 A 1 
ATOM 2317 N N     . MET A 1 301 ? -60.495 15.179  34.474  1.00 35.08 301 A 1 
ATOM 2318 C CA    . MET A 1 301 ? -61.752 15.476  33.761  1.00 37.42 301 A 1 
ATOM 2319 C C     . MET A 1 301 ? -62.231 14.472  32.674  1.00 37.98 301 A 1 
ATOM 2320 O O     . MET A 1 301 ? -61.456 13.733  32.089  1.00 35.40 301 A 1 
ATOM 2321 C CB    . MET A 1 301 ? -61.739 16.897  33.201  1.00 34.69 301 A 1 
ATOM 2322 C CG    . MET A 1 301 ? -62.163 17.946  34.245  1.00 32.71 301 A 1 
ATOM 2323 S SD    . MET A 1 301 ? -63.444 19.066  33.641  1.00 33.64 301 A 1 
ATOM 2324 C CE    . MET A 1 301 ? -63.483 20.271  34.964  1.00 31.22 301 A 1 
ATOM 2325 N N     . GLU A 1 302 ? -63.566 14.541  32.425  1.00 33.09 302 A 1 
ATOM 2326 C CA    . GLU A 1 302 ? -64.490 13.475  31.990  1.00 37.03 302 A 1 
ATOM 2327 C C     . GLU A 1 302 ? -64.720 13.190  30.478  1.00 36.48 302 A 1 
ATOM 2328 O O     . GLU A 1 302 ? -65.119 12.076  30.159  1.00 33.69 302 A 1 
ATOM 2329 C CB    . GLU A 1 302 ? -65.892 13.896  32.498  1.00 33.93 302 A 1 
ATOM 2330 C CG    . GLU A 1 302 ? -66.203 13.608  33.955  1.00 32.12 302 A 1 
ATOM 2331 C CD    . GLU A 1 302 ? -67.619 14.093  34.307  1.00 31.22 302 A 1 
ATOM 2332 O OE1   . GLU A 1 302 ? -68.382 13.282  34.866  1.00 29.96 302 A 1 
ATOM 2333 O OE2   . GLU A 1 302 ? -67.914 15.269  34.018  1.00 30.45 302 A 1 
ATOM 2334 N N     . ALA A 1 303 ? -64.727 14.152  29.599  1.00 37.47 303 A 1 
ATOM 2335 C CA    . ALA A 1 303 ? -65.811 14.295  28.601  1.00 40.60 303 A 1 
ATOM 2336 C C     . ALA A 1 303 ? -65.943 13.158  27.552  1.00 39.95 303 A 1 
ATOM 2337 O O     . ALA A 1 303 ? -64.965 12.673  27.007  1.00 38.37 303 A 1 
ATOM 2338 C CB    . ALA A 1 303 ? -65.694 15.659  27.941  1.00 38.01 303 A 1 
ATOM 2339 N N     . GLY A 1 304 ? -67.220 12.790  27.235  1.00 37.18 304 A 1 
ATOM 2340 C CA    . GLY A 1 304 ? -67.603 11.506  26.639  1.00 39.47 304 A 1 
ATOM 2341 C C     . GLY A 1 304 ? -68.382 11.491  25.306  1.00 38.05 304 A 1 
ATOM 2342 O O     . GLY A 1 304 ? -69.456 10.906  25.278  1.00 37.11 304 A 1 
ATOM 2343 N N     . ILE A 1 305 ? -67.916 12.118  24.230  1.00 31.19 305 A 1 
ATOM 2344 C CA    . ILE A 1 305 ? -68.737 12.331  23.014  1.00 36.55 305 A 1 
ATOM 2345 C C     . ILE A 1 305 ? -68.915 11.074  22.116  1.00 35.68 305 A 1 
ATOM 2346 O O     . ILE A 1 305 ? -68.253 10.064  22.262  1.00 34.06 305 A 1 
ATOM 2347 C CB    . ILE A 1 305 ? -68.286 13.616  22.257  1.00 34.71 305 A 1 
ATOM 2348 C CG1   . ILE A 1 305 ? -68.295 14.833  23.192  1.00 33.53 305 A 1 
ATOM 2349 C CG2   . ILE A 1 305 ? -69.192 13.921  21.040  1.00 35.72 305 A 1 
ATOM 2350 C CD1   . ILE A 1 305 ? -67.844 16.150  22.527  1.00 34.99 305 A 1 
ATOM 2351 N N     . VAL A 1 306 ? -69.808 11.161  21.177  1.00 34.72 306 A 1 
ATOM 2352 C CA    . VAL A 1 306 ? -70.900 10.337  20.636  1.00 39.52 306 A 1 
ATOM 2353 C C     . VAL A 1 306 ? -70.466 9.241   19.624  1.00 38.21 306 A 1 
ATOM 2354 O O     . VAL A 1 306 ? -69.402 9.339   19.034  1.00 36.45 306 A 1 
ATOM 2355 C CB    . VAL A 1 306 ? -71.941 11.315  20.020  1.00 36.88 306 A 1 
ATOM 2356 C CG1   . VAL A 1 306 ? -73.156 10.700  19.334  1.00 34.22 306 A 1 
ATOM 2357 C CG2   . VAL A 1 306 ? -72.519 12.267  21.081  1.00 38.03 306 A 1 
ATOM 2358 N N     . PRO A 1 307 ? -71.310 8.180   19.404  1.00 38.03 307 A 1 
ATOM 2359 C CA    . PRO A 1 307 ? -70.875 6.838   18.974  1.00 40.45 307 A 1 
ATOM 2360 C C     . PRO A 1 307 ? -71.015 6.468   17.478  1.00 40.24 307 A 1 
ATOM 2361 O O     . PRO A 1 307 ? -71.156 5.272   17.215  1.00 37.88 307 A 1 
ATOM 2362 C CB    . PRO A 1 307 ? -71.768 5.922   19.816  1.00 37.11 307 A 1 
ATOM 2363 C CG    . PRO A 1 307 ? -73.112 6.644   19.769  1.00 37.32 307 A 1 
ATOM 2364 C CD    . PRO A 1 307 ? -72.666 8.099   19.897  1.00 42.53 307 A 1 
ATOM 2365 N N     . ASP A 1 308 ? -71.110 7.383   16.535  1.00 46.29 308 A 1 
ATOM 2366 C CA    . ASP A 1 308 ? -71.854 7.170   15.285  1.00 49.79 308 A 1 
ATOM 2367 C C     . ASP A 1 308 ? -71.447 5.919   14.466  1.00 49.16 308 A 1 
ATOM 2368 O O     . ASP A 1 308 ? -70.275 5.596   14.281  1.00 46.45 308 A 1 
ATOM 2369 C CB    . ASP A 1 308 ? -71.913 8.443   14.433  1.00 45.38 308 A 1 
ATOM 2370 C CG    . ASP A 1 308 ? -73.214 8.555   13.611  1.00 41.17 308 A 1 
ATOM 2371 O OD1   . ASP A 1 308 ? -74.015 7.588   13.623  1.00 39.91 308 A 1 
ATOM 2372 O OD2   . ASP A 1 308 ? -73.386 9.612   12.982  1.00 40.91 308 A 1 
ATOM 2373 N N     . ASN A 1 309 ? -72.473 5.191   13.956  1.00 42.03 309 A 1 
ATOM 2374 C CA    . ASN A 1 309 ? -72.501 3.722   13.817  1.00 45.31 309 A 1 
ATOM 2375 C C     . ASN A 1 309 ? -72.199 3.158   12.415  1.00 43.12 309 A 1 
ATOM 2376 O O     . ASN A 1 309 ? -72.495 1.990   12.173  1.00 40.29 309 A 1 
ATOM 2377 C CB    . ASN A 1 309 ? -73.888 3.257   14.297  1.00 42.30 309 A 1 
ATOM 2378 C CG    . ASN A 1 309 ? -73.899 2.453   15.584  1.00 38.89 309 A 1 
ATOM 2379 O OD1   . ASN A 1 309 ? -72.959 1.810   15.990  1.00 38.98 309 A 1 
ATOM 2380 N ND2   . ASN A 1 309 ? -75.035 2.428   16.249  1.00 39.81 309 A 1 
ATOM 2381 N N     . THR A 1 310 ? -71.738 3.959   11.445  1.00 45.85 310 A 1 
ATOM 2382 C CA    . THR A 1 310 ? -72.005 3.669   10.020  1.00 48.60 310 A 1 
ATOM 2383 C C     . THR A 1 310 ? -71.374 2.360   9.539   1.00 48.05 310 A 1 
ATOM 2384 O O     . THR A 1 310 ? -70.170 2.264   9.279   1.00 45.81 310 A 1 
ATOM 2385 C CB    . THR A 1 310 ? -71.620 4.822   9.086   1.00 43.66 310 A 1 
ATOM 2386 O OG1   . THR A 1 310 ? -71.674 6.067   9.744   1.00 40.48 310 A 1 
ATOM 2387 C CG2   . THR A 1 310 ? -72.588 4.902   7.914   1.00 42.40 310 A 1 
ATOM 2388 N N     . VAL A 1 311 ? -72.249 1.331   9.377   1.00 38.86 311 A 1 
ATOM 2389 C CA    . VAL A 1 311 ? -71.914 -0.100  9.181   1.00 42.69 311 A 1 
ATOM 2390 C C     . VAL A 1 311 ? -71.556 -0.410  7.712   1.00 42.35 311 A 1 
ATOM 2391 O O     . VAL A 1 311 ? -72.233 -1.207  7.070   1.00 39.54 311 A 1 
ATOM 2392 C CB    . VAL A 1 311 ? -73.043 -1.014  9.693   1.00 39.02 311 A 1 
ATOM 2393 C CG1   . VAL A 1 311 ? -72.585 -2.457  9.906   1.00 37.20 311 A 1 
ATOM 2394 C CG2   . VAL A 1 311 ? -73.629 -0.545  11.022  1.00 40.21 311 A 1 
ATOM 2395 N N     . GLN A 1 312 ? -70.548 0.226   7.112   1.00 47.95 312 A 1 
ATOM 2396 C CA    . GLN A 1 312 ? -70.255 -0.053  5.705   1.00 49.73 312 A 1 
ATOM 2397 C C     . GLN A 1 312 ? -69.807 -1.512  5.501   1.00 50.64 312 A 1 
ATOM 2398 O O     . GLN A 1 312 ? -68.846 -1.996  6.096   1.00 48.36 312 A 1 
ATOM 2399 C CB    . GLN A 1 312 ? -69.272 0.949   5.084   1.00 45.04 312 A 1 
ATOM 2400 C CG    . GLN A 1 312 ? -70.011 2.210   4.608   1.00 42.75 312 A 1 
ATOM 2401 C CD    . GLN A 1 312 ? -69.163 3.094   3.691   1.00 40.40 312 A 1 
ATOM 2402 O OE1   . GLN A 1 312 ? -67.988 2.898   3.471   1.00 39.24 312 A 1 
ATOM 2403 N NE2   . GLN A 1 312 ? -69.769 4.106   3.084   1.00 36.81 312 A 1 
ATOM 2404 N N     . SER A 1 313 ? -70.541 -2.208  4.641   1.00 45.76 313 A 1 
ATOM 2405 C CA    . SER A 1 313 ? -70.417 -3.648  4.358   1.00 47.72 313 A 1 
ATOM 2406 C C     . SER A 1 313 ? -69.160 -3.962  3.550   1.00 47.93 313 A 1 
ATOM 2407 O O     . SER A 1 313 ? -69.207 -4.089  2.329   1.00 44.88 313 A 1 
ATOM 2408 C CB    . SER A 1 313 ? -71.668 -4.113  3.628   1.00 43.34 313 A 1 
ATOM 2409 O OG    . SER A 1 313 ? -71.872 -3.379  2.429   1.00 40.78 313 A 1 
ATOM 2410 N N     . SER A 1 314 ? -68.048 -4.095  4.208   1.00 47.97 314 A 1 
ATOM 2411 C CA    . SER A 1 314 ? -66.796 -4.501  3.561   1.00 50.57 314 A 1 
ATOM 2412 C C     . SER A 1 314 ? -66.911 -5.930  3.033   1.00 49.91 314 A 1 
ATOM 2413 O O     . SER A 1 314 ? -66.868 -6.900  3.801   1.00 48.04 314 A 1 
ATOM 2414 C CB    . SER A 1 314 ? -65.610 -4.342  4.504   1.00 45.77 314 A 1 
ATOM 2415 O OG    . SER A 1 314 ? -65.811 -5.043  5.725   1.00 43.39 314 A 1 
ATOM 2416 N N     . ILE A 1 315 ? -67.045 -6.078  1.721   1.00 42.26 315 A 1 
ATOM 2417 C CA    . ILE A 1 315 ? -67.168 -7.382  1.064   1.00 44.63 315 A 1 
ATOM 2418 C C     . ILE A 1 315 ? -65.872 -8.166  1.304   1.00 43.72 315 A 1 
ATOM 2419 O O     . ILE A 1 315 ? -64.799 -7.789  0.814   1.00 41.52 315 A 1 
ATOM 2420 C CB    . ILE A 1 315 ? -67.501 -7.222  -0.432  1.00 40.48 315 A 1 
ATOM 2421 C CG1   . ILE A 1 315 ? -68.872 -6.519  -0.609  1.00 39.45 315 A 1 
ATOM 2422 C CG2   . ILE A 1 315 ? -67.522 -8.591  -1.143  1.00 40.68 315 A 1 
ATOM 2423 C CD1   . ILE A 1 315 ? -69.214 -6.140  -2.049  1.00 38.50 315 A 1 
ATOM 2424 N N     . LEU A 1 316 ? -66.020 -9.294  2.019   1.00 45.04 316 A 1 
ATOM 2425 C CA    . LEU A 1 316 ? -64.967 -10.271 2.303   1.00 47.83 316 A 1 
ATOM 2426 C C     . LEU A 1 316 ? -64.506 -10.984 1.021   1.00 47.51 316 A 1 
ATOM 2427 O O     . LEU A 1 316 ? -64.871 -12.132 0.768   1.00 44.40 316 A 1 
ATOM 2428 C CB    . LEU A 1 316 ? -65.492 -11.291 3.331   1.00 42.61 316 A 1 
ATOM 2429 C CG    . LEU A 1 316 ? -65.565 -10.817 4.787   1.00 39.98 316 A 1 
ATOM 2430 C CD1   . LEU A 1 316 ? -66.457 -11.753 5.595   1.00 39.38 316 A 1 
ATOM 2431 C CD2   . LEU A 1 316 ? -64.177 -10.798 5.424   1.00 42.65 316 A 1 
ATOM 2432 N N     . ARG A 1 317 ? -63.685 -10.340 0.172   1.00 42.33 317 A 1 
ATOM 2433 C CA    . ARG A 1 317 ? -63.021 -11.079 -0.909  1.00 44.54 317 A 1 
ATOM 2434 C C     . ARG A 1 317 ? -61.997 -12.038 -0.292  1.00 43.26 317 A 1 
ATOM 2435 O O     . ARG A 1 317 ? -61.187 -11.602 0.527   1.00 40.42 317 A 1 
ATOM 2436 C CB    . ARG A 1 317 ? -62.382 -10.151 -1.952  1.00 40.28 317 A 1 
ATOM 2437 C CG    . ARG A 1 317 ? -63.409 -9.745  -3.016  1.00 37.20 317 A 1 
ATOM 2438 C CD    . ARG A 1 317 ? -62.728 -9.012  -4.197  1.00 35.02 317 A 1 
ATOM 2439 N NE    . ARG A 1 317 ? -63.683 -8.770  -5.289  1.00 32.77 317 A 1 
ATOM 2440 C CZ    . ARG A 1 317 ? -63.423 -8.193  -6.453  1.00 29.86 317 A 1 
ATOM 2441 N NH1   . ARG A 1 317 ? -62.222 -7.752  -6.732  1.00 28.77 317 A 1 
ATOM 2442 N NH2   . ARG A 1 317 ? -64.348 -8.052  -7.353  1.00 26.93 317 A 1 
ATOM 2443 N N     . PRO A 1 318 ? -62.010 -13.339 -0.651  1.00 38.73 318 A 1 
ATOM 2444 C CA    . PRO A 1 318 ? -61.175 -14.344 -0.019  1.00 41.55 318 A 1 
ATOM 2445 C C     . PRO A 1 318 ? -59.696 -14.090 -0.341  1.00 41.31 318 A 1 
ATOM 2446 O O     . PRO A 1 318 ? -59.270 -14.208 -1.490  1.00 39.11 318 A 1 
ATOM 2447 C CB    . PRO A 1 318 ? -61.683 -15.692 -0.541  1.00 37.16 318 A 1 
ATOM 2448 C CG    . PRO A 1 318 ? -62.279 -15.360 -1.905  1.00 36.67 318 A 1 
ATOM 2449 C CD    . PRO A 1 318 ? -62.844 -13.947 -1.672  1.00 41.12 318 A 1 
ATOM 2450 N N     . ALA A 1 319 ? -58.923 -13.785 0.679   1.00 43.18 319 A 1 
ATOM 2451 C CA    . ALA A 1 319 ? -57.509 -13.408 0.593   1.00 45.12 319 A 1 
ATOM 2452 C C     . ALA A 1 319 ? -56.554 -14.597 0.370   1.00 44.89 319 A 1 
ATOM 2453 O O     . ALA A 1 319 ? -55.439 -14.601 0.880   1.00 42.03 319 A 1 
ATOM 2454 C CB    . ALA A 1 319 ? -57.163 -12.602 1.847   1.00 40.61 319 A 1 
ATOM 2455 N N     . GLY A 1 320 ? -56.979 -15.658 -0.316  1.00 42.76 320 A 1 
ATOM 2456 C CA    . GLY A 1 320 ? -56.358 -16.976 -0.216  1.00 44.73 320 A 1 
ATOM 2457 C C     . GLY A 1 320 ? -54.937 -17.147 -0.728  1.00 45.57 320 A 1 
ATOM 2458 O O     . GLY A 1 320 ? -54.156 -17.888 -0.126  1.00 43.07 320 A 1 
ATOM 2459 N N     . ALA A 1 321 ? -54.603 -16.574 -1.872  1.00 40.41 321 A 1 
ATOM 2460 C CA    . ALA A 1 321 ? -53.356 -16.905 -2.546  1.00 42.90 321 A 1 
ATOM 2461 C C     . ALA A 1 321 ? -52.159 -16.258 -1.832  1.00 42.86 321 A 1 
ATOM 2462 O O     . ALA A 1 321 ? -51.761 -15.144 -2.157  1.00 41.59 321 A 1 
ATOM 2463 C CB    . ALA A 1 321 ? -53.457 -16.522 -4.029  1.00 38.91 321 A 1 
ATOM 2464 N N     . ILE A 1 322 ? -51.592 -16.994 -0.877  1.00 39.36 322 A 1 
ATOM 2465 C CA    . ILE A 1 322 ? -50.304 -16.662 -0.268  1.00 42.09 322 A 1 
ATOM 2466 C C     . ILE A 1 322 ? -49.259 -16.790 -1.371  1.00 42.95 322 A 1 
ATOM 2467 O O     . ILE A 1 322 ? -48.750 -17.878 -1.635  1.00 41.01 322 A 1 
ATOM 2468 C CB    . ILE A 1 322 ? -49.992 -17.559 0.951   1.00 38.95 322 A 1 
ATOM 2469 C CG1   . ILE A 1 322 ? -51.106 -17.461 2.010   1.00 37.43 322 A 1 
ATOM 2470 C CG2   . ILE A 1 322 ? -48.637 -17.150 1.565   1.00 39.81 322 A 1 
ATOM 2471 C CD1   . ILE A 1 322 ? -50.949 -18.439 3.180   1.00 37.90 322 A 1 
ATOM 2472 N N     . GLY A 1 323 ? -48.938 -15.696 -2.034  1.00 41.28 323 A 1 
ATOM 2473 C CA    . GLY A 1 323 ? -47.832 -15.588 -2.965  1.00 43.22 323 A 1 
ATOM 2474 C C     . GLY A 1 323 ? -46.506 -15.738 -2.219  1.00 42.94 323 A 1 
ATOM 2475 O O     . GLY A 1 323 ? -45.854 -14.738 -1.920  1.00 41.78 323 A 1 
ATOM 2476 N N     . LEU A 1 324 ? -46.138 -16.998 -1.913  1.00 41.83 324 A 1 
ATOM 2477 C CA    . LEU A 1 324 ? -44.888 -17.353 -1.215  1.00 43.25 324 A 1 
ATOM 2478 C C     . LEU A 1 324 ? -43.625 -16.931 -1.964  1.00 44.07 324 A 1 
ATOM 2479 O O     . LEU A 1 324 ? -42.566 -16.809 -1.344  1.00 40.42 324 A 1 
ATOM 2480 C CB    . LEU A 1 324 ? -44.845 -18.873 -0.992  1.00 37.80 324 A 1 
ATOM 2481 C CG    . LEU A 1 324 ? -45.456 -19.336 0.324   1.00 35.12 324 A 1 
ATOM 2482 C CD1   . LEU A 1 324 ? -45.569 -20.861 0.325   1.00 35.54 324 A 1 
ATOM 2483 C CD2   . LEU A 1 324 ? -44.570 -18.934 1.520   1.00 38.09 324 A 1 
ATOM 2484 N N     . PHE A 1 325 ? -43.704 -16.706 -3.256  1.00 41.70 325 A 1 
ATOM 2485 C CA    . PHE A 1 325 ? -42.634 -16.097 -4.038  1.00 43.44 325 A 1 
ATOM 2486 C C     . PHE A 1 325 ? -42.581 -14.581 -3.809  1.00 44.81 325 A 1 
ATOM 2487 O O     . PHE A 1 325 ? -42.503 -13.802 -4.766  1.00 40.94 325 A 1 
ATOM 2488 C CB    . PHE A 1 325 ? -42.753 -16.479 -5.513  1.00 37.60 325 A 1 
ATOM 2489 C CG    . PHE A 1 325 ? -42.419 -17.922 -5.806  1.00 34.87 325 A 1 
ATOM 2490 C CD1   . PHE A 1 325 ? -41.080 -18.321 -5.947  1.00 33.30 325 A 1 
ATOM 2491 C CD2   . PHE A 1 325 ? -43.445 -18.872 -5.933  1.00 32.87 325 A 1 
ATOM 2492 C CE1   . PHE A 1 325 ? -40.777 -19.653 -6.237  1.00 30.18 325 A 1 
ATOM 2493 C CE2   . PHE A 1 325 ? -43.144 -20.211 -6.216  1.00 28.59 325 A 1 
ATOM 2494 C CZ    . PHE A 1 325 ? -41.806 -20.605 -6.378  1.00 29.68 325 A 1 
ATOM 2495 N N     . SER A 1 326 ? -42.569 -14.144 -2.573  1.00 36.12 326 A 1 
ATOM 2496 C CA    . SER A 1 326 ? -41.821 -12.951 -2.211  1.00 40.17 326 A 1 
ATOM 2497 C C     . SER A 1 326 ? -40.351 -13.279 -2.466  1.00 41.63 326 A 1 
ATOM 2498 O O     . SER A 1 326 ? -39.630 -13.696 -1.560  1.00 39.09 326 A 1 
ATOM 2499 C CB    . SER A 1 326 ? -42.081 -12.524 -0.771  1.00 36.67 326 A 1 
ATOM 2500 O OG    . SER A 1 326 ? -41.716 -13.536 0.152   1.00 34.38 326 A 1 
ATOM 2501 N N     . SER A 1 327 ? -39.926 -13.203 -3.735  1.00 36.35 327 A 1 
ATOM 2502 C CA    . SER A 1 327 ? -38.515 -13.190 -4.091  1.00 38.34 327 A 1 
ATOM 2503 C C     . SER A 1 327 ? -37.862 -12.212 -3.129  1.00 39.30 327 A 1 
ATOM 2504 O O     . SER A 1 327 ? -38.403 -11.109 -2.985  1.00 36.20 327 A 1 
ATOM 2505 C CB    . SER A 1 327 ? -38.317 -12.715 -5.531  1.00 34.73 327 A 1 
ATOM 2506 O OG    . SER A 1 327 ? -38.923 -11.461 -5.755  1.00 33.05 327 A 1 
ATOM 2507 N N     . PRO A 1 328 ? -36.813 -12.619 -2.389  1.00 34.63 328 A 1 
ATOM 2508 C CA    . PRO A 1 328 ? -36.157 -11.731 -1.461  1.00 35.13 328 A 1 
ATOM 2509 C C     . PRO A 1 328 ? -35.919 -10.447 -2.237  1.00 35.55 328 A 1 
ATOM 2510 O O     . PRO A 1 328 ? -35.289 -10.503 -3.289  1.00 33.32 328 A 1 
ATOM 2511 C CB    . PRO A 1 328 ? -34.853 -12.422 -1.053  1.00 31.68 328 A 1 
ATOM 2512 C CG    . PRO A 1 328 ? -34.583 -13.406 -2.188  1.00 31.73 328 A 1 
ATOM 2513 C CD    . PRO A 1 328 ? -35.992 -13.794 -2.649  1.00 35.73 328 A 1 
ATOM 2514 N N     . SER A 1 329 ? -36.570 -9.377  -1.808  1.00 37.27 329 A 1 
ATOM 2515 C CA    . SER A 1 329 ? -36.580 -8.135  -2.563  1.00 39.28 329 A 1 
ATOM 2516 C C     . SER A 1 329 ? -35.119 -7.841  -2.838  1.00 40.87 329 A 1 
ATOM 2517 O O     . SER A 1 329 ? -34.357 -7.687  -1.881  1.00 38.46 329 A 1 
ATOM 2518 C CB    . SER A 1 329 ? -37.231 -6.998  -1.771  1.00 35.63 329 A 1 
ATOM 2519 O OG    . SER A 1 329 ? -36.573 -6.812  -0.528  1.00 32.66 329 A 1 
ATOM 2520 N N     . LEU A 1 330 ? -34.721 -7.898  -4.104  1.00 41.02 330 A 1 
ATOM 2521 C CA    . LEU A 1 330 ? -33.427 -7.401  -4.517  1.00 40.77 330 A 1 
ATOM 2522 C C     . LEU A 1 330 ? -33.370 -6.037  -3.864  1.00 41.60 330 A 1 
ATOM 2523 O O     . LEU A 1 330 ? -34.197 -5.188  -4.222  1.00 38.34 330 A 1 
ATOM 2524 C CB    . LEU A 1 330 ? -33.354 -7.289  -6.047  1.00 36.36 330 A 1 
ATOM 2525 C CG    . LEU A 1 330 ? -32.945 -8.583  -6.750  1.00 33.71 330 A 1 
ATOM 2526 C CD1   . LEU A 1 330 ? -33.216 -8.495  -8.250  1.00 33.66 330 A 1 
ATOM 2527 C CD2   . LEU A 1 330 ? -31.446 -8.868  -6.549  1.00 35.41 330 A 1 
ATOM 2528 N N     . GLN A 1 331 ? -32.538 -5.905  -2.821  1.00 38.19 331 A 1 
ATOM 2529 C CA    . GLN A 1 331 ? -32.405 -4.622  -2.157  1.00 38.65 331 A 1 
ATOM 2530 C C     . GLN A 1 331 ? -31.977 -3.697  -3.277  1.00 39.20 331 A 1 
ATOM 2531 O O     . GLN A 1 331 ? -30.859 -3.832  -3.782  1.00 36.52 331 A 1 
ATOM 2532 C CB    . GLN A 1 331 ? -31.375 -4.649  -1.022  1.00 35.50 331 A 1 
ATOM 2533 C CG    . GLN A 1 331 ? -31.931 -5.227  0.278   1.00 31.48 331 A 1 
ATOM 2534 C CD    . GLN A 1 331 ? -30.957 -5.102  1.455   1.00 29.50 331 A 1 
ATOM 2535 O OE1   . GLN A 1 331 ? -29.763 -4.926  1.324   1.00 27.52 331 A 1 
ATOM 2536 N NE2   . GLN A 1 331 ? -31.446 -5.188  2.676   1.00 27.54 331 A 1 
ATOM 2537 N N     . THR A 1 332 ? -32.922 -2.912  -3.760  1.00 38.34 332 A 1 
ATOM 2538 C CA    . THR A 1 332 ? -32.648 -1.875  -4.738  1.00 39.71 332 A 1 
ATOM 2539 C C     . THR A 1 332 ? -31.412 -1.184  -4.211  1.00 40.95 332 A 1 
ATOM 2540 O O     . THR A 1 332 ? -31.409 -0.906  -2.999  1.00 38.01 332 A 1 
ATOM 2541 C CB    . THR A 1 332 ? -33.805 -0.873  -4.831  1.00 35.79 332 A 1 
ATOM 2542 O OG1   . THR A 1 332 ? -34.280 -0.535  -3.537  1.00 32.54 332 A 1 
ATOM 2543 C CG2   . THR A 1 332 ? -34.985 -1.451  -5.605  1.00 32.66 332 A 1 
ATOM 2544 N N     . PRO A 1 333 ? -30.342 -1.054  -5.024  1.00 46.32 333 A 1 
ATOM 2545 C CA    . PRO A 1 333 ? -29.088 -0.483  -4.566  1.00 45.66 333 A 1 
ATOM 2546 C C     . PRO A 1 333 ? -29.481 0.741   -3.760  1.00 46.41 333 A 1 
ATOM 2547 O O     . PRO A 1 333 ? -30.155 1.615   -4.300  1.00 44.98 333 A 1 
ATOM 2548 C CB    . PRO A 1 333 ? -28.291 -0.129  -5.825  1.00 42.21 333 A 1 
ATOM 2549 C CG    . PRO A 1 333 ? -29.346 -0.089  -6.925  1.00 41.38 333 A 1 
ATOM 2550 C CD    . PRO A 1 333 ? -30.370 -1.127  -6.460  1.00 42.90 333 A 1 
ATOM 2551 N N     . LEU A 1 334 ? -29.231 0.662   -2.432  1.00 56.61 334 A 1 
ATOM 2552 C CA    . LEU A 1 334 ? -29.787 1.638   -1.516  1.00 55.71 334 A 1 
ATOM 2553 C C     . LEU A 1 334 ? -29.296 2.967   -2.047  1.00 56.99 334 A 1 
ATOM 2554 O O     . LEU A 1 334 ? -28.104 3.268   -1.927  1.00 52.52 334 A 1 
ATOM 2555 C CB    . LEU A 1 334 ? -29.288 1.386   -0.076  1.00 49.97 334 A 1 
ATOM 2556 C CG    . LEU A 1 334 ? -30.103 0.352   0.718   1.00 44.51 334 A 1 
ATOM 2557 C CD1   . LEU A 1 334 ? -29.328 -0.105  1.955   1.00 41.63 334 A 1 
ATOM 2558 C CD2   . LEU A 1 334 ? -31.442 0.951   1.195   1.00 40.70 334 A 1 
ATOM 2559 N N     . HIS A 1 335 ? -30.180 3.685   -2.726  1.00 54.68 335 A 1 
ATOM 2560 C CA    . HIS A 1 335 ? -29.948 5.051   -3.131  1.00 54.37 335 A 1 
ATOM 2561 C C     . HIS A 1 335 ? -29.883 5.811   -1.816  1.00 55.99 335 A 1 
ATOM 2562 O O     . HIS A 1 335 ? -30.897 6.276   -1.302  1.00 51.46 335 A 1 
ATOM 2563 C CB    . HIS A 1 335 ? -31.036 5.573   -4.077  1.00 48.95 335 A 1 
ATOM 2564 C CG    . HIS A 1 335 ? -30.603 5.651   -5.512  1.00 43.49 335 A 1 
ATOM 2565 N ND1   . HIS A 1 335 ? -29.762 6.597   -6.053  1.00 38.43 335 A 1 
ATOM 2566 C CD2   . HIS A 1 335 ? -30.999 4.843   -6.544  1.00 36.75 335 A 1 
ATOM 2567 C CE1   . HIS A 1 335 ? -29.653 6.345   -7.375  1.00 33.89 335 A 1 
ATOM 2568 N NE2   . HIS A 1 335 ? -30.390 5.297   -7.707  1.00 34.26 335 A 1 
ATOM 2569 N N     . PHE A 1 336 ? -28.686 5.769   -1.220  1.00 61.25 336 A 1 
ATOM 2570 C CA    . PHE A 1 336 ? -28.388 6.541   -0.044  1.00 60.79 336 A 1 
ATOM 2571 C C     . PHE A 1 336 ? -28.823 7.947   -0.397  1.00 63.99 336 A 1 
ATOM 2572 O O     . PHE A 1 336 ? -28.375 8.507   -1.409  1.00 59.30 336 A 1 
ATOM 2573 C CB    . PHE A 1 336 ? -26.902 6.460   0.290   1.00 53.39 336 A 1 
ATOM 2574 C CG    . PHE A 1 336 ? -26.527 5.194   1.028   1.00 48.73 336 A 1 
ATOM 2575 C CD1   . PHE A 1 336 ? -26.721 5.113   2.413   1.00 45.63 336 A 1 
ATOM 2576 C CD2   . PHE A 1 336 ? -26.041 4.081   0.334   1.00 42.99 336 A 1 
ATOM 2577 C CE1   . PHE A 1 336 ? -26.421 3.934   3.106   1.00 38.65 336 A 1 
ATOM 2578 C CE2   . PHE A 1 336 ? -25.734 2.891   1.024   1.00 38.77 336 A 1 
ATOM 2579 C CZ    . PHE A 1 336 ? -25.921 2.809   2.414   1.00 38.57 336 A 1 
ATOM 2580 N N     . SER A 1 337 ? -29.768 8.461   0.363   1.00 69.54 337 A 1 
ATOM 2581 C CA    . SER A 1 337 ? -30.402 9.724   0.026   1.00 73.09 337 A 1 
ATOM 2582 C C     . SER A 1 337 ? -29.318 10.779  -0.175  1.00 76.32 337 A 1 
ATOM 2583 O O     . SER A 1 337 ? -28.265 10.723  0.481   1.00 71.59 337 A 1 
ATOM 2584 C CB    . SER A 1 337 ? -31.405 10.130  1.114   1.00 64.28 337 A 1 
ATOM 2585 O OG    . SER A 1 337 ? -30.757 10.447  2.325   1.00 53.53 337 A 1 
ATOM 2586 N N     . SER A 1 338 ? -29.535 11.729  -1.075  1.00 78.62 338 A 1 
ATOM 2587 C CA    . SER A 1 338 ? -28.576 12.821  -1.289  1.00 80.75 338 A 1 
ATOM 2588 C C     . SER A 1 338 ? -28.104 13.427  0.043   1.00 82.99 338 A 1 
ATOM 2589 O O     . SER A 1 338 ? -26.921 13.622  0.256   1.00 80.06 338 A 1 
ATOM 2590 C CB    . SER A 1 338 ? -29.211 13.901  -2.175  1.00 73.79 338 A 1 
ATOM 2591 O OG    . SER A 1 338 ? -28.284 14.919  -2.414  1.00 61.30 338 A 1 
ATOM 2592 N N     . LYS A 1 339 ? -29.033 13.544  1.001   1.00 83.91 339 A 1 
ATOM 2593 C CA    . LYS A 1 339 ? -28.748 14.012  2.366   1.00 85.77 339 A 1 
ATOM 2594 C C     . LYS A 1 339 ? -27.777 13.106  3.138   1.00 87.55 339 A 1 
ATOM 2595 O O     . LYS A 1 339 ? -26.908 13.598  3.847   1.00 85.72 339 A 1 
ATOM 2596 C CB    . LYS A 1 339 ? -30.063 14.140  3.147   1.00 82.40 339 A 1 
ATOM 2597 C CG    . LYS A 1 339 ? -30.985 15.207  2.568   1.00 70.93 339 A 1 
ATOM 2598 C CD    . LYS A 1 339 ? -32.251 15.365  3.423   1.00 65.65 339 A 1 
ATOM 2599 C CE    . LYS A 1 339 ? -33.131 16.466  2.848   1.00 56.32 339 A 1 
ATOM 2600 N NZ    . LYS A 1 339 ? -34.375 16.670  3.637   1.00 49.67 339 A 1 
ATOM 2601 N N     . GLU A 1 340 ? -27.894 11.770  3.035   1.00 86.44 340 A 1 
ATOM 2602 C CA    . GLU A 1 340 ? -26.964 10.848  3.692   1.00 86.91 340 A 1 
ATOM 2603 C C     . GLU A 1 340 ? -25.571 10.919  3.075   1.00 88.28 340 A 1 
ATOM 2604 O O     . GLU A 1 340 ? -24.570 10.886  3.803   1.00 86.56 340 A 1 
ATOM 2605 C CB    . GLU A 1 340 ? -27.469 9.413   3.608   1.00 83.72 340 A 1 
ATOM 2606 C CG    . GLU A 1 340 ? -28.627 9.135   4.559   1.00 72.17 340 A 1 
ATOM 2607 C CD    . GLU A 1 340 ? -29.141 7.702   4.384   1.00 66.54 340 A 1 
ATOM 2608 O OE1   . GLU A 1 340 ? -29.467 7.078   5.420   1.00 59.30 340 A 1 
ATOM 2609 O OE2   . GLU A 1 340 ? -29.179 7.234   3.233   1.00 59.44 340 A 1 
ATOM 2610 N N     . ARG A 1 341 ? -25.480 11.051  1.744   1.00 86.73 341 A 1 
ATOM 2611 C CA    . ARG A 1 341 ? -24.209 11.249  1.054   1.00 88.09 341 A 1 
ATOM 2612 C C     . ARG A 1 341 ? -23.555 12.561  1.480   1.00 89.14 341 A 1 
ATOM 2613 O O     . ARG A 1 341 ? -22.384 12.550  1.844   1.00 87.90 341 A 1 
ATOM 2614 C CB    . ARG A 1 341 ? -24.422 11.163  -0.465  1.00 86.46 341 A 1 
ATOM 2615 C CG    . ARG A 1 341 ? -23.078 11.189  -1.205  1.00 82.98 341 A 1 
ATOM 2616 C CD    . ARG A 1 341 ? -23.264 11.079  -2.726  1.00 80.67 341 A 1 
ATOM 2617 N NE    . ARG A 1 341 ? -21.967 11.254  -3.405  1.00 79.02 341 A 1 
ATOM 2618 C CZ    . ARG A 1 341 ? -21.370 12.431  -3.599  1.00 78.50 341 A 1 
ATOM 2619 N NH1   . ARG A 1 341 ? -21.974 13.552  -3.327  1.00 69.51 341 A 1 
ATOM 2620 N NH2   . ARG A 1 341 ? -20.164 12.487  -4.033  1.00 73.46 341 A 1 
ATOM 2621 N N     . GLU A 1 342 ? -24.297 13.645  1.526   1.00 88.42 342 A 1 
ATOM 2622 C CA    . GLU A 1 342 ? -23.822 14.943  2.018   1.00 88.77 342 A 1 
ATOM 2623 C C     . GLU A 1 342 ? -23.275 14.857  3.449   1.00 89.97 342 A 1 
ATOM 2624 O O     . GLU A 1 342 ? -22.190 15.357  3.729   1.00 89.03 342 A 1 
ATOM 2625 C CB    . GLU A 1 342 ? -24.969 15.962  1.977   1.00 86.54 342 A 1 
ATOM 2626 C CG    . GLU A 1 342 ? -25.292 16.470  0.566   1.00 73.49 342 A 1 
ATOM 2627 C CD    . GLU A 1 342 ? -26.635 17.214  0.503   1.00 67.04 342 A 1 
ATOM 2628 O OE1   . GLU A 1 342 ? -27.229 17.246  -0.595  1.00 59.50 342 A 1 
ATOM 2629 O OE2   . GLU A 1 342 ? -27.084 17.726  1.551   1.00 58.86 342 A 1 
ATOM 2630 N N     . ALA A 1 343 ? -23.964 14.139  4.345   1.00 90.51 343 A 1 
ATOM 2631 C CA    . ALA A 1 343 ? -23.496 13.917  5.714   1.00 90.53 343 A 1 
ATOM 2632 C C     . ALA A 1 343 ? -22.158 13.150  5.751   1.00 91.05 343 A 1 
ATOM 2633 O O     . ALA A 1 343 ? -21.263 13.485  6.540   1.00 89.75 343 A 1 
ATOM 2634 C CB    . ALA A 1 343 ? -24.592 13.194  6.490   1.00 89.20 343 A 1 
ATOM 2635 N N     . ARG A 1 344 ? -21.971 12.148  4.881   1.00 91.35 344 A 1 
ATOM 2636 C CA    . ARG A 1 344 ? -20.703 11.411  4.751   1.00 91.01 344 A 1 
ATOM 2637 C C     . ARG A 1 344 ? -19.576 12.284  4.197   1.00 91.90 344 A 1 
ATOM 2638 O O     . ARG A 1 344 ? -18.451 12.224  4.704   1.00 90.75 344 A 1 
ATOM 2639 C CB    . ARG A 1 344 ? -20.906 10.166  3.870   1.00 90.26 344 A 1 
ATOM 2640 C CG    . ARG A 1 344 ? -21.826 9.120   4.507   1.00 86.90 344 A 1 
ATOM 2641 C CD    . ARG A 1 344 ? -22.231 8.061   3.480   1.00 84.70 344 A 1 
ATOM 2642 N NE    . ARG A 1 344 ? -23.397 7.287   3.892   1.00 80.89 344 A 1 
ATOM 2643 C CZ    . ARG A 1 344 ? -23.412 6.184   4.621   1.00 77.59 344 A 1 
ATOM 2644 N NH1   . ARG A 1 344 ? -22.336 5.636   5.101   1.00 68.47 344 A 1 
ATOM 2645 N NH2   . ARG A 1 344 ? -24.543 5.602   4.878   1.00 71.33 344 A 1 
ATOM 2646 N N     . VAL A 1 345 ? -19.868 13.143  3.211   1.00 91.72 345 A 1 
ATOM 2647 C CA    . VAL A 1 345 ? -18.909 14.113  2.674   1.00 91.95 345 A 1 
ATOM 2648 C C     . VAL A 1 345 ? -18.490 15.120  3.754   1.00 92.40 345 A 1 
ATOM 2649 O O     . VAL A 1 345 ? -17.296 15.387  3.913   1.00 91.54 345 A 1 
ATOM 2650 C CB    . VAL A 1 345 ? -19.478 14.836  1.436   1.00 91.09 345 A 1 
ATOM 2651 C CG1   . VAL A 1 345 ? -18.562 15.971  0.961   1.00 85.41 345 A 1 
ATOM 2652 C CG2   . VAL A 1 345 ? -19.644 13.860  0.270   1.00 85.33 345 A 1 
ATOM 2653 N N     . LEU A 1 346 ? -19.420 15.614  4.550   1.00 92.63 346 A 1 
ATOM 2654 C CA    . LEU A 1 346 ? -19.110 16.511  5.663   1.00 92.37 346 A 1 
ATOM 2655 C C     . LEU A 1 346 ? -18.194 15.830  6.685   1.00 92.73 346 A 1 
ATOM 2656 O O     . LEU A 1 346 ? -17.145 16.374  7.048   1.00 91.78 346 A 1 
ATOM 2657 C CB    . LEU A 1 346 ? -20.428 16.984  6.300   1.00 91.41 346 A 1 
ATOM 2658 C CG    . LEU A 1 346 ? -20.230 18.014  7.428   1.00 80.69 346 A 1 
ATOM 2659 C CD1   . LEU A 1 346 ? -19.570 19.299  6.927   1.00 74.45 346 A 1 
ATOM 2660 C CD2   . LEU A 1 346 ? -21.589 18.371  8.043   1.00 76.70 346 A 1 
ATOM 2661 N N     . ARG A 1 347 ? -18.501 14.578  7.075   1.00 92.79 347 A 1 
ATOM 2662 C CA    . ARG A 1 347 ? -17.678 13.785  7.988   1.00 92.14 347 A 1 
ATOM 2663 C C     . ARG A 1 347 ? -16.274 13.529  7.439   1.00 92.51 347 A 1 
ATOM 2664 O O     . ARG A 1 347 ? -15.294 13.543  8.196   1.00 90.88 347 A 1 
ATOM 2665 C CB    . ARG A 1 347 ? -18.418 12.479  8.280   1.00 90.68 347 A 1 
ATOM 2666 C CG    . ARG A 1 347 ? -17.800 11.719  9.461   1.00 80.33 347 A 1 
ATOM 2667 C CD    . ARG A 1 347 ? -18.610 10.446  9.714   1.00 78.58 347 A 1 
ATOM 2668 N NE    . ARG A 1 347 ? -18.211 9.791   10.963  1.00 70.32 347 A 1 
ATOM 2669 C CZ    . ARG A 1 347 ? -18.627 8.609   11.379  1.00 64.80 347 A 1 
ATOM 2670 N NH1   . ARG A 1 347 ? -19.446 7.889   10.671  1.00 58.82 347 A 1 
ATOM 2671 N NH2   . ARG A 1 347 ? -18.221 8.135   12.517  1.00 56.73 347 A 1 
ATOM 2672 N N     . TYR A 1 348 ? -16.137 13.308  6.141   1.00 92.87 348 A 1 
ATOM 2673 C CA    . TYR A 1 348 ? -14.840 13.218  5.479   1.00 92.85 348 A 1 
ATOM 2674 C C     . TYR A 1 348 ? -14.056 14.538  5.579   1.00 93.04 348 A 1 
ATOM 2675 O O     . TYR A 1 348 ? -12.878 14.510  5.933   1.00 92.29 348 A 1 
ATOM 2676 C CB    . TYR A 1 348 ? -15.020 12.766  4.031   1.00 92.57 348 A 1 
ATOM 2677 C CG    . TYR A 1 348 ? -13.888 13.175  3.116   1.00 91.79 348 A 1 
ATOM 2678 C CD1   . TYR A 1 348 ? -14.041 14.303  2.296   1.00 89.16 348 A 1 
ATOM 2679 C CD2   . TYR A 1 348 ? -12.667 12.472  3.122   1.00 89.69 348 A 1 
ATOM 2680 C CE1   . TYR A 1 348 ? -12.992 14.733  1.477   1.00 88.31 348 A 1 
ATOM 2681 C CE2   . TYR A 1 348 ? -11.611 12.898  2.310   1.00 88.48 348 A 1 
ATOM 2682 C CZ    . TYR A 1 348 ? -11.778 14.031  1.487   1.00 88.74 348 A 1 
ATOM 2683 O OH    . TYR A 1 348 ? -10.764 14.467  0.684   1.00 87.05 348 A 1 
ATOM 2684 N N     . LYS A 1 349 ? -14.701 15.692  5.340   1.00 92.65 349 A 1 
ATOM 2685 C CA    . LYS A 1 349 ? -14.055 17.007  5.458   1.00 92.09 349 A 1 
ATOM 2686 C C     . LYS A 1 349 ? -13.566 17.272  6.887   1.00 92.35 349 A 1 
ATOM 2687 O O     . LYS A 1 349 ? -12.456 17.778  7.071   1.00 90.76 349 A 1 
ATOM 2688 C CB    . LYS A 1 349 ? -15.017 18.114  5.000   1.00 90.99 349 A 1 
ATOM 2689 C CG    . LYS A 1 349 ? -15.239 18.124  3.477   1.00 85.15 349 A 1 
ATOM 2690 C CD    . LYS A 1 349 ? -16.247 19.210  3.078   1.00 80.65 349 A 1 
ATOM 2691 C CE    . LYS A 1 349 ? -16.456 19.215  1.557   1.00 73.37 349 A 1 
ATOM 2692 N NZ    . LYS A 1 349 ? -17.349 20.306  1.119   1.00 65.64 349 A 1 
ATOM 2693 N N     . GLU A 1 350 ? -14.309 16.866  7.898   1.00 93.63 350 A 1 
ATOM 2694 C CA    . GLU A 1 350 ? -13.890 16.949  9.301   1.00 93.10 350 A 1 
ATOM 2695 C C     . GLU A 1 350 ? -12.675 16.055  9.586   1.00 93.12 350 A 1 
ATOM 2696 O O     . GLU A 1 350 ? -11.669 16.514  10.133  1.00 91.30 350 A 1 
ATOM 2697 C CB    . GLU A 1 350 ? -15.045 16.546  10.210  1.00 92.16 350 A 1 
ATOM 2698 C CG    . GLU A 1 350 ? -16.156 17.597  10.231  1.00 79.23 350 A 1 
ATOM 2699 C CD    . GLU A 1 350 ? -17.348 17.181  11.094  1.00 71.31 350 A 1 
ATOM 2700 O OE1   . GLU A 1 350 ? -18.195 18.059  11.348  1.00 64.53 350 A 1 
ATOM 2701 O OE2   . GLU A 1 350 ? -17.403 15.996  11.510  1.00 65.04 350 A 1 
ATOM 2702 N N     . LYS A 1 351 ? -12.698 14.785  9.129   1.00 92.59 351 A 1 
ATOM 2703 C CA    . LYS A 1 351 ? -11.554 13.877  9.244   1.00 91.94 351 A 1 
ATOM 2704 C C     . LYS A 1 351 ? -10.309 14.417  8.535   1.00 92.07 351 A 1 
ATOM 2705 O O     . LYS A 1 351 ? -9.210  14.272  9.061   1.00 89.87 351 A 1 
ATOM 2706 C CB    . LYS A 1 351 ? -11.913 12.493  8.697   1.00 90.67 351 A 1 
ATOM 2707 C CG    . LYS A 1 351 ? -12.829 11.691  9.627   1.00 82.43 351 A 1 
ATOM 2708 C CD    . LYS A 1 351 ? -13.194 10.368  8.942   1.00 79.62 351 A 1 
ATOM 2709 C CE    . LYS A 1 351 ? -14.084 9.488   9.816   1.00 71.39 351 A 1 
ATOM 2710 N NZ    . LYS A 1 351 ? -14.340 8.199   9.148   1.00 65.60 351 A 1 
ATOM 2711 N N     . LYS A 1 352 ? -10.459 15.049  7.367   1.00 91.22 352 A 1 
ATOM 2712 C CA    . LYS A 1 352 ? -9.358  15.645  6.612   1.00 91.28 352 A 1 
ATOM 2713 C C     . LYS A 1 352 ? -8.591  16.681  7.445   1.00 91.28 352 A 1 
ATOM 2714 O O     . LYS A 1 352 ? -7.365  16.664  7.432   1.00 89.02 352 A 1 
ATOM 2715 C CB    . LYS A 1 352 ? -9.887  16.228  5.285   1.00 90.05 352 A 1 
ATOM 2716 C CG    . LYS A 1 352 ? -8.781  16.852  4.412   1.00 86.31 352 A 1 
ATOM 2717 C CD    . LYS A 1 352 ? -9.297  17.239  3.012   1.00 83.84 352 A 1 
ATOM 2718 C CE    . LYS A 1 352 ? -8.176  17.859  2.167   1.00 76.08 352 A 1 
ATOM 2719 N NZ    . LYS A 1 352 ? -8.545  17.999  0.734   1.00 69.63 352 A 1 
ATOM 2720 N N     . LYS A 1 353 ? -9.290  17.510  8.223   1.00 92.04 353 A 1 
ATOM 2721 C CA    . LYS A 1 353 ? -8.675  18.512  9.116   1.00 91.44 353 A 1 
ATOM 2722 C C     . LYS A 1 353 ? -7.863  17.895  10.258  1.00 91.25 353 A 1 
ATOM 2723 O O     . LYS A 1 353 ? -6.896  18.490  10.714  1.00 88.27 353 A 1 
ATOM 2724 C CB    . LYS A 1 353 ? -9.772  19.422  9.700   1.00 89.73 353 A 1 
ATOM 2725 C CG    . LYS A 1 353 ? -10.485 20.277  8.640   1.00 81.50 353 A 1 
ATOM 2726 C CD    . LYS A 1 353 ? -11.685 21.035  9.254   1.00 77.35 353 A 1 
ATOM 2727 C CE    . LYS A 1 353 ? -12.461 21.792  8.195   1.00 67.60 353 A 1 
ATOM 2728 N NZ    . LYS A 1 353 ? -13.656 22.476  8.757   1.00 60.14 353 A 1 
ATOM 2729 N N     . SER A 1 354 ? -8.210  16.679  10.704  1.00 91.11 354 A 1 
ATOM 2730 C CA    . SER A 1 354 ? -7.547  15.987  11.817  1.00 90.69 354 A 1 
ATOM 2731 C C     . SER A 1 354 ? -6.383  15.064  11.408  1.00 91.08 354 A 1 
ATOM 2732 O O     . SER A 1 354 ? -5.814  14.378  12.255  1.00 87.58 354 A 1 
ATOM 2733 C CB    . SER A 1 354 ? -8.588  15.227  12.647  1.00 88.41 354 A 1 
ATOM 2734 O OG    . SER A 1 354 ? -9.086  14.106  11.953  1.00 77.17 354 A 1 
ATOM 2735 N N     . ARG A 1 355 ? -6.013  15.012  10.120  1.00 89.54 355 A 1 
ATOM 2736 C CA    . ARG A 1 355 ? -4.948  14.127  9.632   1.00 89.18 355 A 1 
ATOM 2737 C C     . ARG A 1 355 ? -3.583  14.539  10.180  1.00 88.79 355 A 1 
ATOM 2738 O O     . ARG A 1 355 ? -3.178  15.687  10.066  1.00 86.45 355 A 1 
ATOM 2739 C CB    . ARG A 1 355 ? -4.914  14.110  8.089   1.00 88.17 355 A 1 
ATOM 2740 C CG    . ARG A 1 355 ? -6.133  13.415  7.466   1.00 84.56 355 A 1 
ATOM 2741 C CD    . ARG A 1 355 ? -6.040  13.501  5.942   1.00 84.59 355 A 1 
ATOM 2742 N NE    . ARG A 1 355 ? -7.254  12.986  5.274   1.00 82.35 355 A 1 
ATOM 2743 C CZ    . ARG A 1 355 ? -7.518  13.114  3.984   1.00 82.22 355 A 1 
ATOM 2744 N NH1   . ARG A 1 355 ? -6.681  13.668  3.161   1.00 76.41 355 A 1 
ATOM 2745 N NH2   . ARG A 1 355 ? -8.640  12.704  3.497   1.00 76.12 355 A 1 
ATOM 2746 N N     . LYS A 1 356 ? -2.854  13.553  10.721  1.00 88.69 356 A 1 
ATOM 2747 C CA    . LYS A 1 356 ? -1.472  13.704  11.165  1.00 87.66 356 A 1 
ATOM 2748 C C     . LYS A 1 356 ? -0.566  12.882  10.257  1.00 87.56 356 A 1 
ATOM 2749 O O     . LYS A 1 356 ? -0.748  11.667  10.145  1.00 83.55 356 A 1 
ATOM 2750 C CB    . LYS A 1 356 ? -1.331  13.294  12.639  1.00 85.06 356 A 1 
ATOM 2751 C CG    . LYS A 1 356 ? -2.164  14.195  13.570  1.00 76.61 356 A 1 
ATOM 2752 C CD    . LYS A 1 356 ? -1.926  13.838  15.047  1.00 70.99 356 A 1 
ATOM 2753 C CE    . LYS A 1 356 ? -2.770  14.739  15.952  1.00 63.36 356 A 1 
ATOM 2754 N NZ    . LYS A 1 356 ? -2.491  14.505  17.389  1.00 54.56 356 A 1 
ATOM 2755 N N     . PHE A 1 357 ? 0.395   13.544  9.623   1.00 86.35 357 A 1 
ATOM 2756 C CA    . PHE A 1 357 ? 1.320   12.922  8.673   1.00 85.34 357 A 1 
ATOM 2757 C C     . PHE A 1 357 ? 2.699   12.629  9.274   1.00 85.45 357 A 1 
ATOM 2758 O O     . PHE A 1 357 ? 3.586   12.113  8.599   1.00 82.35 357 A 1 
ATOM 2759 C CB    . PHE A 1 357 ? 1.409   13.793  7.418   1.00 83.58 357 A 1 
ATOM 2760 C CG    . PHE A 1 357 ? 0.100   13.909  6.679   1.00 81.89 357 A 1 
ATOM 2761 C CD1   . PHE A 1 357 ? -0.320  12.879  5.819   1.00 77.10 357 A 1 
ATOM 2762 C CD2   . PHE A 1 357 ? -0.713  15.038  6.842   1.00 77.04 357 A 1 
ATOM 2763 C CE1   . PHE A 1 357 ? -1.529  12.978  5.121   1.00 74.33 357 A 1 
ATOM 2764 C CE2   . PHE A 1 357 ? -1.931  15.146  6.152   1.00 74.49 357 A 1 
ATOM 2765 C CZ    . PHE A 1 357 ? -2.340  14.117  5.280   1.00 74.49 357 A 1 
ATOM 2766 N N     . GLU A 1 358 ? 2.887   12.925  10.544  1.00 85.93 358 A 1 
ATOM 2767 C CA    . GLU A 1 358 ? 4.091   12.570  11.276  1.00 85.61 358 A 1 
ATOM 2768 C C     . GLU A 1 358 ? 4.226   11.047  11.384  1.00 85.83 358 A 1 
ATOM 2769 O O     . GLU A 1 358 ? 3.243   10.313  11.554  1.00 83.89 358 A 1 
ATOM 2770 C CB    . GLU A 1 358 ? 4.073   13.207  12.669  1.00 83.91 358 A 1 
ATOM 2771 C CG    . GLU A 1 358 ? 4.143   14.738  12.596  1.00 73.81 358 A 1 
ATOM 2772 C CD    . GLU A 1 358 ? 4.085   15.413  13.977  1.00 67.23 358 A 1 
ATOM 2773 O OE1   . GLU A 1 358 ? 4.053   16.658  13.989  1.00 59.64 358 A 1 
ATOM 2774 O OE2   . GLU A 1 358 ? 4.031   14.679  14.983  1.00 58.86 358 A 1 
ATOM 2775 N N     . LYS A 1 359 ? 5.471   10.552  11.308  1.00 84.50 359 A 1 
ATOM 2776 C CA    . LYS A 1 359 ? 5.736   9.125   11.461  1.00 84.52 359 A 1 
ATOM 2777 C C     . LYS A 1 359 ? 5.422   8.705   12.897  1.00 85.96 359 A 1 
ATOM 2778 O O     . LYS A 1 359 ? 6.169   9.008   13.822  1.00 83.68 359 A 1 
ATOM 2779 C CB    . LYS A 1 359 ? 7.174   8.782   11.076  1.00 80.80 359 A 1 
ATOM 2780 C CG    . LYS A 1 359 ? 7.405   8.863   9.555   1.00 71.80 359 A 1 
ATOM 2781 C CD    . LYS A 1 359 ? 8.834   8.442   9.197   1.00 65.73 359 A 1 
ATOM 2782 C CE    . LYS A 1 359 ? 9.035   8.526   7.677   1.00 57.28 359 A 1 
ATOM 2783 N NZ    . LYS A 1 359 ? 10.417  8.186   7.255   1.00 50.85 359 A 1 
ATOM 2784 N N     . THR A 1 360 ? 4.359   7.943   13.062  1.00 89.01 360 A 1 
ATOM 2785 C CA    . THR A 1 360 ? 3.964   7.373   14.349  1.00 88.96 360 A 1 
ATOM 2786 C C     . THR A 1 360 ? 4.188   5.863   14.364  1.00 90.09 360 A 1 
ATOM 2787 O O     . THR A 1 360 ? 3.857   5.148   13.411  1.00 87.42 360 A 1 
ATOM 2788 C CB    . THR A 1 360 ? 2.517   7.734   14.715  1.00 86.00 360 A 1 
ATOM 2789 O OG1   . THR A 1 360 ? 1.619   7.297   13.725  1.00 74.11 360 A 1 
ATOM 2790 C CG2   . THR A 1 360 ? 2.321   9.243   14.892  1.00 72.12 360 A 1 
ATOM 2791 N N     . THR A 1 361 ? 4.768   5.345   15.446  1.00 90.04 361 A 1 
ATOM 2792 C CA    . THR A 1 361 ? 4.919   3.902   15.645  1.00 90.76 361 A 1 
ATOM 2793 C C     . THR A 1 361 ? 3.622   3.344   16.222  1.00 90.67 361 A 1 
ATOM 2794 O O     . THR A 1 361 ? 3.253   3.669   17.345  1.00 87.60 361 A 1 
ATOM 2795 C CB    . THR A 1 361 ? 6.107   3.592   16.561  1.00 89.97 361 A 1 
ATOM 2796 O OG1   . THR A 1 361 ? 7.285   4.131   16.000  1.00 79.86 361 A 1 
ATOM 2797 C CG2   . THR A 1 361 ? 6.332   2.085   16.709  1.00 79.80 361 A 1 
ATOM 2798 N N     . ARG A 1 362 ? 2.935   2.487   15.475  1.00 90.41 362 A 1 
ATOM 2799 C CA    . ARG A 1 362 ? 1.675   1.879   15.932  1.00 89.19 362 A 1 
ATOM 2800 C C     . ARG A 1 362 ? 1.866   0.806   17.004  1.00 89.60 362 A 1 
ATOM 2801 O O     . ARG A 1 362 ? 0.995   0.601   17.842  1.00 86.93 362 A 1 
ATOM 2802 C CB    . ARG A 1 362 ? 0.901   1.280   14.742  1.00 86.86 362 A 1 
ATOM 2803 C CG    . ARG A 1 362 ? 0.373   2.345   13.771  1.00 78.62 362 A 1 
ATOM 2804 C CD    . ARG A 1 362 ? -0.493  1.692   12.689  1.00 75.12 362 A 1 
ATOM 2805 N NE    . ARG A 1 362 ? -1.030  2.674   11.736  1.00 68.41 362 A 1 
ATOM 2806 C CZ    . ARG A 1 362 ? -1.872  2.434   10.744  1.00 63.23 362 A 1 
ATOM 2807 N NH1   . ARG A 1 362 ? -2.321  1.226   10.504  1.00 58.01 362 A 1 
ATOM 2808 N NH2   . ARG A 1 362 ? -2.277  3.403   9.970   1.00 56.99 362 A 1 
ATOM 2809 N N     . TYR A 1 363 ? 2.996   0.097   16.955  1.00 88.27 363 A 1 
ATOM 2810 C CA    . TYR A 1 363 ? 3.295   -1.020  17.844  1.00 88.33 363 A 1 
ATOM 2811 C C     . TYR A 1 363 ? 4.708   -0.857  18.419  1.00 89.69 363 A 1 
ATOM 2812 O O     . TYR A 1 363 ? 5.692   -1.215  17.769  1.00 88.68 363 A 1 
ATOM 2813 C CB    . TYR A 1 363 ? 3.151   -2.337  17.079  1.00 86.66 363 A 1 
ATOM 2814 C CG    . TYR A 1 363 ? 1.773   -2.591  16.499  1.00 83.95 363 A 1 
ATOM 2815 C CD1   . TYR A 1 363 ? 0.710   -3.012  17.318  1.00 79.83 363 A 1 
ATOM 2816 C CD2   . TYR A 1 363 ? 1.541   -2.412  15.124  1.00 79.45 363 A 1 
ATOM 2817 C CE1   . TYR A 1 363 ? -0.563  -3.242  16.791  1.00 78.38 363 A 1 
ATOM 2818 C CE2   . TYR A 1 363 ? 0.276   -2.643  14.577  1.00 77.28 363 A 1 
ATOM 2819 C CZ    . TYR A 1 363 ? -0.790  -3.067  15.411  1.00 79.78 363 A 1 
ATOM 2820 O OH    . TYR A 1 363 ? -2.045  -3.289  14.891  1.00 77.26 363 A 1 
ATOM 2821 N N     . ALA A 1 364 ? 4.807   -0.365  19.651  1.00 92.40 364 A 1 
ATOM 2822 C CA    . ALA A 1 364 ? 6.074   -0.179  20.349  1.00 92.63 364 A 1 
ATOM 2823 C C     . ALA A 1 364 ? 6.865   -1.501  20.483  1.00 93.06 364 A 1 
ATOM 2824 O O     . ALA A 1 364 ? 8.055   -1.525  20.187  1.00 91.08 364 A 1 
ATOM 2825 C CB    . ALA A 1 364 ? 5.786   0.435   21.726  1.00 91.57 364 A 1 
ATOM 2826 N N     . THR A 1 365 ? 6.185   -2.609  20.785  1.00 93.00 365 A 1 
ATOM 2827 C CA    . THR A 1 365 ? 6.810   -3.937  20.877  1.00 92.28 365 A 1 
ATOM 2828 C C     . THR A 1 365 ? 7.490   -4.365  19.578  1.00 92.31 365 A 1 
ATOM 2829 O O     . THR A 1 365 ? 8.603   -4.882  19.592  1.00 90.59 365 A 1 
ATOM 2830 C CB    . THR A 1 365 ? 5.761   -4.996  21.244  1.00 90.55 365 A 1 
ATOM 2831 O OG1   . THR A 1 365 ? 4.877   -4.501  22.226  1.00 79.71 365 A 1 
ATOM 2832 C CG2   . THR A 1 365 ? 6.384   -6.287  21.769  1.00 75.79 365 A 1 
ATOM 2833 N N     . ARG A 1 366 ? 6.877   -4.098  18.429  1.00 92.39 366 A 1 
ATOM 2834 C CA    . ARG A 1 366 ? 7.482   -4.413  17.124  1.00 91.46 366 A 1 
ATOM 2835 C C     . ARG A 1 366 ? 8.673   -3.520  16.802  1.00 91.83 366 A 1 
ATOM 2836 O O     . ARG A 1 366 ? 9.587   -3.977  16.126  1.00 90.36 366 A 1 
ATOM 2837 C CB    . ARG A 1 366 ? 6.456   -4.301  15.984  1.00 90.58 366 A 1 
ATOM 2838 C CG    . ARG A 1 366 ? 5.368   -5.374  16.056  1.00 86.04 366 A 1 
ATOM 2839 C CD    . ARG A 1 366 ? 4.527   -5.337  14.780  1.00 84.76 366 A 1 
ATOM 2840 N NE    . ARG A 1 366 ? 3.428   -6.308  14.819  1.00 81.47 366 A 1 
ATOM 2841 C CZ    . ARG A 1 366 ? 2.664   -6.668  13.799  1.00 80.51 366 A 1 
ATOM 2842 N NH1   . ARG A 1 366 ? 2.837   -6.182  12.600  1.00 71.19 366 A 1 
ATOM 2843 N NH2   . ARG A 1 366 ? 1.700   -7.536  13.973  1.00 73.98 366 A 1 
ATOM 2844 N N     . LYS A 1 367 ? 8.659   -2.270  17.261  1.00 91.29 367 A 1 
ATOM 2845 C CA    . LYS A 1 367 ? 9.797   -1.369  17.137  1.00 91.98 367 A 1 
ATOM 2846 C C     . LYS A 1 367 ? 10.970  -1.876  17.973  1.00 92.02 367 A 1 
ATOM 2847 O O     . LYS A 1 367 ? 12.041  -2.078  17.409  1.00 91.03 367 A 1 
ATOM 2848 C CB    . LYS A 1 367 ? 9.378   0.061   17.504  1.00 91.43 367 A 1 
ATOM 2849 C CG    . LYS A 1 367 ? 10.562  1.033   17.362  1.00 90.52 367 A 1 
ATOM 2850 C CD    . LYS A 1 367 ? 10.239  2.450   17.833  1.00 87.42 367 A 1 
ATOM 2851 C CE    . LYS A 1 367 ? 11.566  3.205   17.851  1.00 80.65 367 A 1 
ATOM 2852 N NZ    . LYS A 1 367 ? 11.509  4.516   18.518  1.00 74.66 367 A 1 
ATOM 2853 N N     . ALA A 1 368 ? 10.750  -2.160  19.253  1.00 93.05 368 A 1 
ATOM 2854 C CA    . ALA A 1 368 ? 11.774  -2.682  20.154  1.00 92.42 368 A 1 
ATOM 2855 C C     . ALA A 1 368 ? 12.399  -3.984  19.621  1.00 92.48 368 A 1 
ATOM 2856 O O     . ALA A 1 368 ? 13.614  -4.107  19.538  1.00 90.72 368 A 1 
ATOM 2857 C CB    . ALA A 1 368 ? 11.134  -2.882  21.539  1.00 91.62 368 A 1 
ATOM 2858 N N     . TYR A 1 369 ? 11.567  -4.918  19.148  1.00 92.46 369 A 1 
ATOM 2859 C CA    . TYR A 1 369 ? 12.054  -6.150  18.517  1.00 91.28 369 A 1 
ATOM 2860 C C     . TYR A 1 369 ? 12.885  -5.887  17.245  1.00 91.33 369 A 1 
ATOM 2861 O O     . TYR A 1 369 ? 13.913  -6.519  17.034  1.00 90.25 369 A 1 
ATOM 2862 C CB    . TYR A 1 369 ? 10.859  -7.048  18.206  1.00 90.11 369 A 1 
ATOM 2863 C CG    . TYR A 1 369 ? 11.273  -8.374  17.621  1.00 87.23 369 A 1 
ATOM 2864 C CD1   . TYR A 1 369 ? 11.258  -8.592  16.220  1.00 82.39 369 A 1 
ATOM 2865 C CD2   . TYR A 1 369 ? 11.724  -9.398  18.462  1.00 80.04 369 A 1 
ATOM 2866 C CE1   . TYR A 1 369 ? 11.676  -9.814  15.678  1.00 78.76 369 A 1 
ATOM 2867 C CE2   . TYR A 1 369 ? 12.148  -10.630 17.935  1.00 77.57 369 A 1 
ATOM 2868 C CZ    . TYR A 1 369 ? 12.121  -10.832 16.539  1.00 79.29 369 A 1 
ATOM 2869 O OH    . TYR A 1 369 ? 12.533  -12.041 16.008  1.00 77.31 369 A 1 
ATOM 2870 N N     . ALA A 1 370 ? 12.464  -4.945  16.401  1.00 92.19 370 A 1 
ATOM 2871 C CA    . ALA A 1 370 ? 13.197  -4.614  15.182  1.00 91.63 370 A 1 
ATOM 2872 C C     . ALA A 1 370 ? 14.533  -3.903  15.457  1.00 91.43 370 A 1 
ATOM 2873 O O     . ALA A 1 370 ? 15.432  -3.986  14.618  1.00 89.58 370 A 1 
ATOM 2874 C CB    . ALA A 1 370 ? 12.303  -3.745  14.287  1.00 90.60 370 A 1 
ATOM 2875 N N     . GLU A 1 371 ? 14.659  -3.200  16.570  1.00 93.00 371 A 1 
ATOM 2876 C CA    . GLU A 1 371 ? 15.896  -2.557  17.028  1.00 92.53 371 A 1 
ATOM 2877 C C     . GLU A 1 371 ? 16.877  -3.583  17.609  1.00 92.38 371 A 1 
ATOM 2878 O O     . GLU A 1 371 ? 18.056  -3.545  17.265  1.00 90.64 371 A 1 
ATOM 2879 C CB    . GLU A 1 371 ? 15.564  -1.441  18.033  1.00 91.78 371 A 1 
ATOM 2880 C CG    . GLU A 1 371 ? 14.919  -0.229  17.336  1.00 85.61 371 A 1 
ATOM 2881 C CD    . GLU A 1 371 ? 14.330  0.843   18.265  1.00 82.24 371 A 1 
ATOM 2882 O OE1   . GLU A 1 371 ? 14.027  1.954   17.763  1.00 77.60 371 A 1 
ATOM 2883 O OE2   . GLU A 1 371 ? 14.079  0.569   19.450  1.00 76.65 371 A 1 
ATOM 2884 N N     . ALA A 1 372 ? 16.393  -4.533  18.403  1.00 92.01 372 A 1 
ATOM 2885 C CA    . ALA A 1 372 ? 17.217  -5.581  19.007  1.00 91.04 372 A 1 
ATOM 2886 C C     . ALA A 1 372 ? 17.614  -6.704  18.037  1.00 91.09 372 A 1 
ATOM 2887 O O     . ALA A 1 372 ? 18.552  -7.457  18.300  1.00 88.54 372 A 1 
ATOM 2888 C CB    . ALA A 1 372 ? 16.445  -6.139  20.202  1.00 89.33 372 A 1 
ATOM 2889 N N     . ARG A 1 373 ? 16.911  -6.861  16.911  1.00 91.31 373 A 1 
ATOM 2890 C CA    . ARG A 1 373 ? 17.141  -7.979  15.992  1.00 91.05 373 A 1 
ATOM 2891 C C     . ARG A 1 373 ? 18.487  -7.855  15.265  1.00 91.31 373 A 1 
ATOM 2892 O O     . ARG A 1 373 ? 18.750  -6.798  14.689  1.00 89.86 373 A 1 
ATOM 2893 C CB    . ARG A 1 373 ? 15.963  -8.087  15.020  1.00 89.38 373 A 1 
ATOM 2894 C CG    . ARG A 1 373 ? 16.066  -9.362  14.191  1.00 83.19 373 A 1 
ATOM 2895 C CD    . ARG A 1 373 ? 14.830  -9.537  13.318  1.00 81.72 373 A 1 
ATOM 2896 N NE    . ARG A 1 373 ? 14.934  -10.786 12.563  1.00 78.83 373 A 1 
ATOM 2897 C CZ    . ARG A 1 373 ? 13.980  -11.357 11.858  1.00 77.76 373 A 1 
ATOM 2898 N NH1   . ARG A 1 373 ? 12.799  -10.813 11.734  1.00 70.83 373 A 1 
ATOM 2899 N NH2   . ARG A 1 373 ? 14.201  -12.492 11.262  1.00 71.39 373 A 1 
ATOM 2900 N N     . PRO A 1 374 ? 19.305  -8.942  15.189  1.00 91.05 374 A 1 
ATOM 2901 C CA    . PRO A 1 374 ? 20.552  -8.930  14.434  1.00 90.81 374 A 1 
ATOM 2902 C C     . PRO A 1 374 ? 20.311  -8.624  12.959  1.00 91.91 374 A 1 
ATOM 2903 O O     . PRO A 1 374 ? 19.264  -8.960  12.374  1.00 90.58 374 A 1 
ATOM 2904 C CB    . PRO A 1 374 ? 21.194  -10.305 14.655  1.00 88.56 374 A 1 
ATOM 2905 C CG    . PRO A 1 374 ? 20.029  -11.202 15.040  1.00 84.42 374 A 1 
ATOM 2906 C CD    . PRO A 1 374 ? 19.099  -10.252 15.788  1.00 87.33 374 A 1 
ATOM 2907 N N     . ARG A 1 375 ? 21.271  -7.897  12.346  1.00 91.32 375 A 1 
ATOM 2908 C CA    . ARG A 1 375 ? 21.192  -7.431  10.964  1.00 91.49 375 A 1 
ATOM 2909 C C     . ARG A 1 375 ? 22.510  -7.653  10.234  1.00 91.31 375 A 1 
ATOM 2910 O O     . ARG A 1 375 ? 23.567  -7.405  10.790  1.00 89.23 375 A 1 
ATOM 2911 C CB    . ARG A 1 375 ? 20.825  -5.942  10.895  1.00 90.26 375 A 1 
ATOM 2912 C CG    . ARG A 1 375 ? 19.488  -5.614  11.563  1.00 87.04 375 A 1 
ATOM 2913 C CD    . ARG A 1 375 ? 19.182  -4.132  11.420  1.00 88.14 375 A 1 
ATOM 2914 N NE    . ARG A 1 375 ? 17.985  -3.759  12.191  1.00 86.83 375 A 1 
ATOM 2915 C CZ    . ARG A 1 375 ? 17.184  -2.738  11.962  1.00 88.25 375 A 1 
ATOM 2916 N NH1   . ARG A 1 375 ? 17.360  -1.945  10.951  1.00 78.52 375 A 1 
ATOM 2917 N NH2   . ARG A 1 375 ? 16.197  -2.503  12.760  1.00 82.58 375 A 1 
ATOM 2918 N N     . ILE A 1 376 ? 22.424  -8.011  8.963   1.00 90.98 376 A 1 
ATOM 2919 C CA    . ILE A 1 376 ? 23.544  -8.090  8.035   1.00 90.31 376 A 1 
ATOM 2920 C C     . ILE A 1 376 ? 23.262  -7.105  6.898   1.00 90.47 376 A 1 
ATOM 2921 O O     . ILE A 1 376 ? 22.193  -7.173  6.283   1.00 88.12 376 A 1 
ATOM 2922 C CB    . ILE A 1 376 ? 23.752  -9.532  7.538   1.00 88.31 376 A 1 
ATOM 2923 C CG1   . ILE A 1 376 ? 24.060  -10.471 8.728   1.00 81.93 376 A 1 
ATOM 2924 C CG2   . ILE A 1 376 ? 24.877  -9.574  6.501   1.00 80.96 376 A 1 
ATOM 2925 C CD1   . ILE A 1 376 ? 24.099  -11.951 8.360   1.00 75.50 376 A 1 
ATOM 2926 N N     . LYS A 1 377 ? 24.160  -6.145  6.660   1.00 89.33 377 A 1 
ATOM 2927 C CA    . LYS A 1 377 ? 23.971  -5.053  5.682   1.00 89.58 377 A 1 
ATOM 2928 C C     . LYS A 1 377 ? 22.597  -4.365  5.808   1.00 90.30 377 A 1 
ATOM 2929 O O     . LYS A 1 377 ? 21.931  -4.075  4.809   1.00 87.27 377 A 1 
ATOM 2930 C CB    . LYS A 1 377 ? 24.247  -5.561  4.258   1.00 87.71 377 A 1 
ATOM 2931 C CG    . LYS A 1 377 ? 25.695  -6.012  4.065   1.00 83.16 377 A 1 
ATOM 2932 C CD    . LYS A 1 377 ? 25.950  -6.517  2.633   1.00 75.80 377 A 1 
ATOM 2933 C CE    . LYS A 1 377 ? 27.433  -6.808  2.540   1.00 67.94 377 A 1 
ATOM 2934 N NZ    . LYS A 1 377 ? 27.865  -7.514  1.316   1.00 60.75 377 A 1 
ATOM 2935 N N     . GLY A 1 378 ? 22.142  -4.134  7.036   1.00 89.76 378 A 1 
ATOM 2936 C CA    . GLY A 1 378 ? 20.856  -3.513  7.343   1.00 89.68 378 A 1 
ATOM 2937 C C     . GLY A 1 378 ? 19.617  -4.399  7.152   1.00 90.67 378 A 1 
ATOM 2938 O O     . GLY A 1 378 ? 18.531  -4.004  7.567   1.00 88.04 378 A 1 
ATOM 2939 N N     . ARG A 1 379 ? 19.761  -5.597  6.564   1.00 91.79 379 A 1 
ATOM 2940 C CA    . ARG A 1 379 ? 18.684  -6.580  6.462   1.00 91.82 379 A 1 
ATOM 2941 C C     . ARG A 1 379 ? 18.606  -7.393  7.748   1.00 92.33 379 A 1 
ATOM 2942 O O     . ARG A 1 379 ? 19.614  -7.639  8.379   1.00 89.98 379 A 1 
ATOM 2943 C CB    . ARG A 1 379 ? 18.902  -7.501  5.256   1.00 90.48 379 A 1 
ATOM 2944 C CG    . ARG A 1 379 ? 18.935  -6.729  3.932   1.00 84.17 379 A 1 
ATOM 2945 C CD    . ARG A 1 379 ? 19.081  -7.699  2.759   1.00 83.87 379 A 1 
ATOM 2946 N NE    . ARG A 1 379 ? 19.137  -6.987  1.477   1.00 78.32 379 A 1 
ATOM 2947 C CZ    . ARG A 1 379 ? 19.223  -7.542  0.282   1.00 75.03 379 A 1 
ATOM 2948 N NH1   . ARG A 1 379 ? 19.253  -8.838  0.136   1.00 66.57 379 A 1 
ATOM 2949 N NH2   . ARG A 1 379 ? 19.288  -6.803  -0.782  1.00 66.43 379 A 1 
ATOM 2950 N N     . PHE A 1 380 ? 17.418  -7.852  8.089   1.00 90.92 380 A 1 
ATOM 2951 C CA    . PHE A 1 380 ? 17.277  -8.753  9.223   1.00 90.81 380 A 1 
ATOM 2952 C C     . PHE A 1 380 ? 17.969  -10.083 8.918   1.00 90.33 380 A 1 
ATOM 2953 O O     . PHE A 1 380 ? 17.648  -10.716 7.913   1.00 88.31 380 A 1 
ATOM 2954 C CB    . PHE A 1 380 ? 15.795  -8.989  9.539   1.00 90.40 380 A 1 
ATOM 2955 C CG    . PHE A 1 380 ? 15.062  -7.753  10.012  1.00 90.63 380 A 1 
ATOM 2956 C CD1   . PHE A 1 380 ? 15.484  -7.079  11.164  1.00 87.81 380 A 1 
ATOM 2957 C CD2   . PHE A 1 380 ? 13.935  -7.286  9.321   1.00 87.48 380 A 1 
ATOM 2958 C CE1   . PHE A 1 380 ? 14.796  -5.939  11.618  1.00 86.92 380 A 1 
ATOM 2959 C CE2   . PHE A 1 380 ? 13.238  -6.147  9.763   1.00 86.08 380 A 1 
ATOM 2960 C CZ    . PHE A 1 380 ? 13.672  -5.473  10.923  1.00 88.29 380 A 1 
ATOM 2961 N N     . ALA A 1 381 ? 18.867  -10.505 9.805   1.00 90.66 381 A 1 
ATOM 2962 C CA    . ALA A 1 381 ? 19.447  -11.830 9.737   1.00 89.63 381 A 1 
ATOM 2963 C C     . ALA A 1 381 ? 18.388  -12.881 10.092  1.00 88.63 381 A 1 
ATOM 2964 O O     . ALA A 1 381 ? 17.447  -12.614 10.851  1.00 84.91 381 A 1 
ATOM 2965 C CB    . ALA A 1 381 ? 20.664  -11.903 10.663  1.00 87.31 381 A 1 
ATOM 2966 N N     . LYS A 1 382 ? 18.538  -14.093 9.544   1.00 87.12 382 A 1 
ATOM 2967 C CA    . LYS A 1 382 ? 17.682  -15.208 9.906   1.00 85.15 382 A 1 
ATOM 2968 C C     . LYS A 1 382 ? 18.036  -15.639 11.323  1.00 83.39 382 A 1 
ATOM 2969 O O     . LYS A 1 382 ? 19.165  -16.029 11.579  1.00 77.17 382 A 1 
ATOM 2970 C CB    . LYS A 1 382 ? 17.825  -16.344 8.877   1.00 80.29 382 A 1 
ATOM 2971 C CG    . LYS A 1 382 ? 16.768  -17.435 9.097   1.00 71.52 382 A 1 
ATOM 2972 C CD    . LYS A 1 382 ? 16.887  -18.548 8.049   1.00 67.54 382 A 1 
ATOM 2973 C CE    . LYS A 1 382 ? 15.816  -19.605 8.311   1.00 58.85 382 A 1 
ATOM 2974 N NZ    . LYS A 1 382 ? 15.942  -20.781 7.419   1.00 52.87 382 A 1 
ATOM 2975 N N     . ARG A 1 383 ? 17.075  -15.593 12.238  1.00 80.50 383 A 1 
ATOM 2976 C CA    . ARG A 1 383 ? 17.207  -16.262 13.534  1.00 77.87 383 A 1 
ATOM 2977 C C     . ARG A 1 383 ? 17.020  -17.763 13.319  1.00 76.21 383 A 1 
ATOM 2978 O O     . ARG A 1 383 ? 16.288  -18.171 12.417  1.00 69.04 383 A 1 
ATOM 2979 C CB    . ARG A 1 383 ? 16.201  -15.712 14.559  1.00 71.77 383 A 1 
ATOM 2980 C CG    . ARG A 1 383 ? 16.607  -14.324 15.088  1.00 62.32 383 A 1 
ATOM 2981 C CD    . ARG A 1 383 ? 15.719  -13.935 16.275  1.00 61.30 383 A 1 
ATOM 2982 N NE    . ARG A 1 383 ? 16.188  -12.710 16.945  1.00 55.15 383 A 1 
ATOM 2983 C CZ    . ARG A 1 383 ? 15.929  -12.380 18.203  1.00 50.50 383 A 1 
ATOM 2984 N NH1   . ARG A 1 383 ? 15.131  -13.087 18.965  1.00 49.19 383 A 1 
ATOM 2985 N NH2   . ARG A 1 383 ? 16.476  -11.327 18.738  1.00 46.44 383 A 1 
ATOM 2986 N N     . SER A 1 384 ? 17.703  -18.542 14.120  1.00 74.96 384 A 1 
ATOM 2987 C CA    . SER A 1 384 ? 17.474  -19.983 14.137  1.00 74.12 384 A 1 
ATOM 2988 C C     . SER A 1 384 ? 16.324  -20.373 15.052  1.00 74.90 384 A 1 
ATOM 2989 O O     . SER A 1 384 ? 15.904  -19.628 15.923  1.00 68.23 384 A 1 
ATOM 2990 C CB    . SER A 1 384 ? 18.683  -20.731 14.625  1.00 67.33 384 A 1 
ATOM 2991 O OG    . SER A 1 384 ? 18.925  -20.352 15.943  1.00 59.06 384 A 1 
ATOM 2992 N N     . ASP A 1 385 ? 15.950  -21.623 14.905  1.00 68.72 385 A 1 
ATOM 2993 C CA    . ASP A 1 385 ? 14.956  -22.252 15.762  1.00 67.33 385 A 1 
ATOM 2994 C C     . ASP A 1 385 ? 15.409  -22.291 17.227  1.00 67.36 385 A 1 
ATOM 2995 O O     . ASP A 1 385 ? 14.584  -22.124 18.122  1.00 63.60 385 A 1 
ATOM 2996 C CB    . ASP A 1 385 ? 14.649  -23.640 15.185  1.00 61.80 385 A 1 
ATOM 2997 C CG    . ASP A 1 385 ? 14.267  -23.569 13.690  1.00 53.85 385 A 1 
ATOM 2998 O OD1   . ASP A 1 385 ? 13.510  -22.648 13.320  1.00 49.47 385 A 1 
ATOM 2999 O OD2   . ASP A 1 385 ? 14.830  -24.354 12.908  1.00 48.26 385 A 1 
ATOM 3000 N N     . ALA A 1 386 ? 16.713  -22.384 17.491  1.00 64.34 386 A 1 
ATOM 3001 C CA    . ALA A 1 386 ? 17.221  -22.368 18.863  1.00 62.61 386 A 1 
ATOM 3002 C C     . ALA A 1 386 ? 17.092  -20.997 19.551  1.00 65.22 386 A 1 
ATOM 3003 O O     . ALA A 1 386 ? 16.786  -20.967 20.734  1.00 61.29 386 A 1 
ATOM 3004 C CB    . ALA A 1 386 ? 18.668  -22.864 18.883  1.00 57.08 386 A 1 
ATOM 3005 N N     . GLU A 1 387 ? 17.293  -19.871 18.875  1.00 69.34 387 A 1 
ATOM 3006 C CA    . GLU A 1 387 ? 16.980  -18.561 19.483  1.00 68.60 387 A 1 
ATOM 3007 C C     . GLU A 1 387 ? 15.480  -18.412 19.754  1.00 69.39 387 A 1 
ATOM 3008 O O     . GLU A 1 387 ? 15.094  -17.797 20.739  1.00 65.92 387 A 1 
ATOM 3009 C CB    . GLU A 1 387 ? 17.420  -17.399 18.596  1.00 63.21 387 A 1 
ATOM 3010 C CG    . GLU A 1 387 ? 18.909  -17.058 18.675  1.00 55.67 387 A 1 
ATOM 3011 C CD    . GLU A 1 387 ? 19.235  -15.782 17.874  1.00 51.40 387 A 1 
ATOM 3012 O OE1   . GLU A 1 387 ? 20.151  -15.042 18.264  1.00 47.77 387 A 1 
ATOM 3013 O OE2   . GLU A 1 387 ? 18.541  -15.531 16.850  1.00 45.26 387 A 1 
ATOM 3014 N N     . MET A 1 388 ? 14.637  -18.983 18.906  1.00 71.96 388 A 1 
ATOM 3015 C CA    . MET A 1 388 ? 13.196  -19.024 19.132  1.00 69.85 388 A 1 
ATOM 3016 C C     . MET A 1 388 ? 12.852  -19.887 20.358  1.00 69.11 388 A 1 
ATOM 3017 O O     . MET A 1 388 ? 12.027  -19.471 21.179  1.00 63.95 388 A 1 
ATOM 3018 C CB    . MET A 1 388 ? 12.489  -19.573 17.889  1.00 65.05 388 A 1 
ATOM 3019 C CG    . MET A 1 388 ? 12.461  -18.579 16.729  1.00 57.09 388 A 1 
ATOM 3020 S SD    . MET A 1 388 ? 11.095  -17.383 16.725  1.00 52.45 388 A 1 
ATOM 3021 C CE    . MET A 1 388 ? 9.711   -18.507 16.467  1.00 47.72 388 A 1 
ATOM 3022 N N     . GLU A 1 389 ? 13.488  -21.041 20.530  1.00 58.32 389 A 1 
ATOM 3023 C CA    . GLU A 1 389 ? 13.326  -21.891 21.715  1.00 57.41 389 A 1 
ATOM 3024 C C     . GLU A 1 389 ? 13.887  -21.229 22.978  1.00 57.75 389 A 1 
ATOM 3025 O O     . GLU A 1 389 ? 13.264  -21.324 24.031  1.00 54.34 389 A 1 
ATOM 3026 C CB    . GLU A 1 389 ? 14.005  -23.254 21.520  1.00 52.21 389 A 1 
ATOM 3027 C CG    . GLU A 1 389 ? 13.176  -24.208 20.649  1.00 45.23 389 A 1 
ATOM 3028 C CD    . GLU A 1 389 ? 13.815  -25.601 20.487  1.00 41.95 389 A 1 
ATOM 3029 O OE1   . GLU A 1 389 ? 13.102  -26.512 20.017  1.00 38.40 389 A 1 
ATOM 3030 O OE2   . GLU A 1 389 ? 15.012  -25.759 20.819  1.00 37.08 389 A 1 
ATOM 3031 N N     . VAL A 1 390 ? 15.030  -20.519 22.882  1.00 65.13 390 A 1 
ATOM 3032 C CA    . VAL A 1 390 ? 15.602  -19.799 24.026  1.00 65.06 390 A 1 
ATOM 3033 C C     . VAL A 1 390 ? 14.704  -18.628 24.436  1.00 66.25 390 A 1 
ATOM 3034 O O     . VAL A 1 390 ? 14.445  -18.476 25.623  1.00 62.71 390 A 1 
ATOM 3035 C CB    . VAL A 1 390 ? 17.044  -19.359 23.756  1.00 61.22 390 A 1 
ATOM 3036 C CG1   . VAL A 1 390 ? 17.593  -18.448 24.859  1.00 52.83 390 A 1 
ATOM 3037 C CG2   . VAL A 1 390 ? 17.982  -20.569 23.701  1.00 55.12 390 A 1 
ATOM 3038 N N     . ASP A 1 391 ? 14.168  -17.843 23.515  1.00 66.17 391 A 1 
ATOM 3039 C CA    . ASP A 1 391 ? 13.200  -16.793 23.860  1.00 64.54 391 A 1 
ATOM 3040 C C     . ASP A 1 391 ? 11.910  -17.380 24.478  1.00 64.31 391 A 1 
ATOM 3041 O O     . ASP A 1 391 ? 11.357  -16.830 25.440  1.00 61.36 391 A 1 
ATOM 3042 C CB    . ASP A 1 391 ? 12.851  -15.932 22.628  1.00 59.68 391 A 1 
ATOM 3043 C CG    . ASP A 1 391 ? 13.653  -14.624 22.452  1.00 52.58 391 A 1 
ATOM 3044 O OD1   . ASP A 1 391 ? 14.217  -14.118 23.438  1.00 49.39 391 A 1 
ATOM 3045 O OD2   . ASP A 1 391 ? 13.612  -14.057 21.328  1.00 47.35 391 A 1 
ATOM 3046 N N     . GLN A 1 392 ? 11.442  -18.531 23.992  1.00 60.45 392 A 1 
ATOM 3047 C CA    . GLN A 1 392 ? 10.314  -19.233 24.593  1.00 61.21 392 A 1 
ATOM 3048 C C     . GLN A 1 392 ? 10.648  -19.778 25.978  1.00 61.95 392 A 1 
ATOM 3049 O O     . GLN A 1 392 ? 9.868   -19.570 26.909  1.00 59.38 392 A 1 
ATOM 3050 C CB    . GLN A 1 392 ? 9.804   -20.358 23.684  1.00 57.44 392 A 1 
ATOM 3051 C CG    . GLN A 1 392 ? 8.966   -19.805 22.527  1.00 52.17 392 A 1 
ATOM 3052 C CD    . GLN A 1 392 ? 8.406   -20.904 21.630  1.00 48.46 392 A 1 
ATOM 3053 O OE1   . GLN A 1 392 ? 8.515   -22.093 21.858  1.00 45.97 392 A 1 
ATOM 3054 N NE2   . GLN A 1 392 ? 7.727   -20.536 20.564  1.00 42.30 392 A 1 
ATOM 3055 N N     . THR A 1 393 ? 11.808  -20.415 26.145  1.00 65.19 393 A 1 
ATOM 3056 C CA    . THR A 1 393 ? 12.234  -20.938 27.452  1.00 65.63 393 A 1 
ATOM 3057 C C     . THR A 1 393 ? 12.533  -19.821 28.444  1.00 66.56 393 A 1 
ATOM 3058 O O     . THR A 1 393 ? 12.154  -19.951 29.601  1.00 62.91 393 A 1 
ATOM 3059 C CB    . THR A 1 393 ? 13.427  -21.887 27.366  1.00 61.52 393 A 1 
ATOM 3060 O OG1   . THR A 1 393 ? 14.464  -21.354 26.591  1.00 53.98 393 A 1 
ATOM 3061 C CG2   . THR A 1 393 ? 13.040  -23.237 26.762  1.00 54.70 393 A 1 
ATOM 3062 N N     . PHE A 1 394 ? 13.123  -18.684 28.034  1.00 60.35 394 A 1 
ATOM 3063 C CA    . PHE A 1 394 ? 13.266  -17.515 28.904  1.00 59.25 394 A 1 
ATOM 3064 C C     . PHE A 1 394 ? 11.917  -16.897 29.271  1.00 59.81 394 A 1 
ATOM 3065 O O     . PHE A 1 394 ? 11.719  -16.518 30.425  1.00 55.66 394 A 1 
ATOM 3066 C CB    . PHE A 1 394 ? 14.188  -16.469 28.282  1.00 54.39 394 A 1 
ATOM 3067 C CG    . PHE A 1 394 ? 15.612  -16.577 28.769  1.00 51.00 394 A 1 
ATOM 3068 C CD1   . PHE A 1 394 ? 15.993  -15.945 29.966  1.00 48.57 394 A 1 
ATOM 3069 C CD2   . PHE A 1 394 ? 16.559  -17.331 28.058  1.00 47.51 394 A 1 
ATOM 3070 C CE1   . PHE A 1 394 ? 17.301  -16.050 30.444  1.00 41.99 394 A 1 
ATOM 3071 C CE2   . PHE A 1 394 ? 17.881  -17.443 28.537  1.00 42.05 394 A 1 
ATOM 3072 C CZ    . PHE A 1 394 ? 18.254  -16.807 29.728  1.00 42.03 394 A 1 
ATOM 3073 N N     . SER A 1 395 ? 10.963  -16.826 28.353  1.00 62.92 395 A 1 
ATOM 3074 C CA    . SER A 1 395 ? 9.621   -16.325 28.679  1.00 62.32 395 A 1 
ATOM 3075 C C     . SER A 1 395 ? 8.854   -17.261 29.618  1.00 62.07 395 A 1 
ATOM 3076 O O     . SER A 1 395 ? 8.154   -16.787 30.505  1.00 57.95 395 A 1 
ATOM 3077 C CB    . SER A 1 395 ? 8.820   -16.029 27.409  1.00 58.47 395 A 1 
ATOM 3078 O OG    . SER A 1 395 ? 8.451   -17.186 26.709  1.00 51.06 395 A 1 
ATOM 3079 N N     . THR A 1 396 ? 9.033   -18.569 29.479  1.00 63.55 396 A 1 
ATOM 3080 C CA    . THR A 1 396 ? 8.459   -19.548 30.416  1.00 63.33 396 A 1 
ATOM 3081 C C     . THR A 1 396 ? 9.220   -19.605 31.740  1.00 63.73 396 A 1 
ATOM 3082 O O     . THR A 1 396 ? 8.568   -19.680 32.779  1.00 59.94 396 A 1 
ATOM 3083 C CB    . THR A 1 396 ? 8.359   -20.955 29.817  1.00 57.64 396 A 1 
ATOM 3084 O OG1   . THR A 1 396 ? 9.563   -21.352 29.204  1.00 52.06 396 A 1 
ATOM 3085 C CG2   . THR A 1 396 ? 7.271   -21.045 28.753  1.00 52.30 396 A 1 
ATOM 3086 N N     . ALA A 1 397 ? 10.547  -19.484 31.735  1.00 54.35 397 A 1 
ATOM 3087 C CA    . ALA A 1 397 ? 11.360  -19.446 32.947  1.00 54.57 397 A 1 
ATOM 3088 C C     . ALA A 1 397 ? 11.102  -18.168 33.752  1.00 54.42 397 A 1 
ATOM 3089 O O     . ALA A 1 397 ? 10.962  -18.251 34.967  1.00 52.58 397 A 1 
ATOM 3090 C CB    . ALA A 1 397 ? 12.836  -19.594 32.592  1.00 51.05 397 A 1 
ATOM 3091 N N     . ALA A 1 398 ? 10.957  -17.011 33.113  1.00 50.65 398 A 1 
ATOM 3092 C CA    . ALA A 1 398 ? 10.585  -15.779 33.808  1.00 50.73 398 A 1 
ATOM 3093 C C     . ALA A 1 398 ? 9.180   -15.855 34.427  1.00 50.35 398 A 1 
ATOM 3094 O O     . ALA A 1 398 ? 8.926   -15.249 35.463  1.00 48.58 398 A 1 
ATOM 3095 C CB    . ALA A 1 398 ? 10.693  -14.603 32.833  1.00 48.07 398 A 1 
ATOM 3096 N N     . LEU A 1 399 ? 8.280   -16.611 33.837  1.00 55.78 399 A 1 
ATOM 3097 C CA    . LEU A 1 399 ? 6.981   -16.908 34.444  1.00 54.50 399 A 1 
ATOM 3098 C C     . LEU A 1 399 ? 7.103   -17.923 35.590  1.00 53.82 399 A 1 
ATOM 3099 O O     . LEU A 1 399 ? 6.398   -17.766 36.591  1.00 49.86 399 A 1 
ATOM 3100 C CB    . LEU A 1 399 ? 5.996   -17.402 33.376  1.00 49.74 399 A 1 
ATOM 3101 C CG    . LEU A 1 399 ? 5.438   -16.283 32.488  1.00 45.92 399 A 1 
ATOM 3102 C CD1   . LEU A 1 399 ? 4.723   -16.888 31.278  1.00 44.20 399 A 1 
ATOM 3103 C CD2   . LEU A 1 399 ? 4.418   -15.411 33.243  1.00 45.78 399 A 1 
ATOM 3104 N N     . SER A 1 400 ? 7.979   -18.910 35.487  1.00 61.10 400 A 1 
ATOM 3105 C CA    . SER A 1 400 ? 8.175   -19.899 36.558  1.00 61.46 400 A 1 
ATOM 3106 C C     . SER A 1 400 ? 8.917   -19.328 37.760  1.00 62.16 400 A 1 
ATOM 3107 O O     . SER A 1 400 ? 8.529   -19.600 38.889  1.00 56.07 400 A 1 
ATOM 3108 C CB    . SER A 1 400 ? 8.875   -21.158 36.041  1.00 56.70 400 A 1 
ATOM 3109 O OG    . SER A 1 400 ? 10.192  -20.909 35.608  1.00 50.06 400 A 1 
ATOM 3110 N N     . ASP A 1 401 ? 9.944   -18.493 37.537  1.00 56.43 401 A 1 
ATOM 3111 C CA    . ASP A 1 401 ? 10.731  -17.873 38.620  1.00 57.15 401 A 1 
ATOM 3112 C C     . ASP A 1 401 ? 9.955   -16.751 39.329  1.00 57.99 401 A 1 
ATOM 3113 O O     . ASP A 1 401 ? 10.287  -16.353 40.443  1.00 54.04 401 A 1 
ATOM 3114 C CB    . ASP A 1 401 ? 12.071  -17.389 38.055  1.00 50.63 401 A 1 
ATOM 3115 C CG    . ASP A 1 401 ? 13.163  -17.211 39.119  1.00 45.21 401 A 1 
ATOM 3116 O OD1   . ASP A 1 401 ? 13.131  -17.969 40.107  1.00 42.76 401 A 1 
ATOM 3117 O OD2   . ASP A 1 401 ? 14.035  -16.351 38.898  1.00 42.88 401 A 1 
ATOM 3118 N N     . SER A 1 402 ? 8.854   -16.299 38.757  1.00 50.32 402 A 1 
ATOM 3119 C CA    . SER A 1 402 ? 7.878   -15.483 39.496  1.00 51.33 402 A 1 
ATOM 3120 C C     . SER A 1 402 ? 7.110   -16.255 40.580  1.00 51.68 402 A 1 
ATOM 3121 O O     . SER A 1 402 ? 6.331   -15.654 41.312  1.00 46.72 402 A 1 
ATOM 3122 C CB    . SER A 1 402 ? 6.927   -14.760 38.546  1.00 46.60 402 A 1 
ATOM 3123 O OG    . SER A 1 402 ? 5.924   -15.591 38.017  1.00 42.93 402 A 1 
ATOM 3124 N N     . SER A 1 403 ? 7.373   -17.552 40.755  1.00 49.16 403 A 1 
ATOM 3125 C CA    . SER A 1 403 ? 7.092   -18.278 41.993  1.00 50.51 403 A 1 
ATOM 3126 C C     . SER A 1 403 ? 8.083   -17.835 43.086  1.00 51.17 403 A 1 
ATOM 3127 O O     . SER A 1 403 ? 8.844   -18.623 43.617  1.00 46.74 403 A 1 
ATOM 3128 C CB    . SER A 1 403 ? 7.027   -19.792 41.786  1.00 46.39 403 A 1 
ATOM 3129 O OG    . SER A 1 403 ? 8.283   -20.383 41.522  1.00 41.73 403 A 1 
ATOM 3130 N N     . TYR A 1 404 ? 8.091   -16.555 43.403  1.00 47.66 404 A 1 
ATOM 3131 C CA    . TYR A 1 404 ? 8.617   -16.050 44.659  1.00 47.22 404 A 1 
ATOM 3132 C C     . TYR A 1 404 ? 7.898   -16.823 45.757  1.00 44.91 404 A 1 
ATOM 3133 O O     . TYR A 1 404 ? 6.721   -16.581 46.043  1.00 42.28 404 A 1 
ATOM 3134 C CB    . TYR A 1 404 ? 8.394   -14.538 44.795  1.00 44.28 404 A 1 
ATOM 3135 C CG    . TYR A 1 404 ? 9.506   -13.706 44.183  1.00 42.79 404 A 1 
ATOM 3136 C CD1   . TYR A 1 404 ? 10.627  -13.354 44.947  1.00 42.17 404 A 1 
ATOM 3137 C CD2   . TYR A 1 404 ? 9.433   -13.297 42.834  1.00 41.98 404 A 1 
ATOM 3138 C CE1   . TYR A 1 404 ? 11.676  -12.612 44.384  1.00 38.36 404 A 1 
ATOM 3139 C CE2   . TYR A 1 404 ? 10.479  -12.554 42.262  1.00 37.57 404 A 1 
ATOM 3140 C CZ    . TYR A 1 404 ? 11.606  -12.206 43.038  1.00 38.22 404 A 1 
ATOM 3141 O OH    . TYR A 1 404 ? 12.620  -11.493 42.472  1.00 37.09 404 A 1 
ATOM 3142 N N     . SER A 1 405 ? 8.616   -17.774 46.346  1.00 47.39 405 A 1 
ATOM 3143 C CA    . SER A 1 405 ? 8.218   -18.419 47.583  1.00 48.79 405 A 1 
ATOM 3144 C C     . SER A 1 405 ? 7.996   -17.298 48.590  1.00 48.25 405 A 1 
ATOM 3145 O O     . SER A 1 405 ? 8.943   -16.661 49.045  1.00 45.14 405 A 1 
ATOM 3146 C CB    . SER A 1 405 ? 9.289   -19.395 48.051  1.00 44.33 405 A 1 
ATOM 3147 O OG    . SER A 1 405 ? 10.558  -18.775 48.159  1.00 40.30 405 A 1 
ATOM 3148 N N     . THR A 1 406 ? 6.755   -17.013 48.886  1.00 44.92 406 A 1 
ATOM 3149 C CA    . THR A 1 406 ? 6.394   -16.153 50.003  1.00 48.24 406 A 1 
ATOM 3150 C C     . THR A 1 406 ? 6.904   -16.856 51.253  1.00 47.06 406 A 1 
ATOM 3151 O O     . THR A 1 406 ? 6.234   -17.751 51.763  1.00 44.34 406 A 1 
ATOM 3152 C CB    . THR A 1 406 ? 4.876   -15.931 50.072  1.00 44.29 406 A 1 
ATOM 3153 O OG1   . THR A 1 406 ? 4.173   -17.137 49.842  1.00 40.28 406 A 1 
ATOM 3154 C CG2   . THR A 1 406 ? 4.400   -14.927 49.025  1.00 40.11 406 A 1 
ATOM 3155 N N     . VAL A 1 407 ? 8.137   -16.510 51.668  1.00 42.93 407 A 1 
ATOM 3156 C CA    . VAL A 1 407 ? 8.691   -16.979 52.933  1.00 46.43 407 A 1 
ATOM 3157 C C     . VAL A 1 407 ? 7.677   -16.545 53.981  1.00 43.75 407 A 1 
ATOM 3158 O O     . VAL A 1 407 ? 7.428   -15.330 54.086  1.00 41.70 407 A 1 
ATOM 3159 C CB    . VAL A 1 407 ? 10.072  -16.376 53.221  1.00 44.12 407 A 1 
ATOM 3160 C CG1   . VAL A 1 407 ? 10.637  -16.934 54.529  1.00 40.54 407 A 1 
ATOM 3161 C CG2   . VAL A 1 407 ? 11.064  -16.702 52.101  1.00 42.36 407 A 1 
ATOM 3162 N N     . PRO A 1 408 ? 7.013   -17.474 54.674  1.00 40.09 408 A 1 
ATOM 3163 C CA    . PRO A 1 408 ? 6.089   -17.083 55.714  1.00 42.49 408 A 1 
ATOM 3164 C C     . PRO A 1 408 ? 6.916   -16.351 56.769  1.00 41.65 408 A 1 
ATOM 3165 O O     . PRO A 1 408 ? 7.848   -16.921 57.336  1.00 39.84 408 A 1 
ATOM 3166 C CB    . PRO A 1 408 ? 5.449   -18.382 56.220  1.00 39.43 408 A 1 
ATOM 3167 C CG    . PRO A 1 408 ? 6.494   -19.441 55.898  1.00 38.46 408 A 1 
ATOM 3168 C CD    . PRO A 1 408 ? 7.166   -18.909 54.625  1.00 42.11 408 A 1 
ATOM 3169 N N     . TRP A 1 409 ? 6.624   -15.076 56.977  1.00 38.48 409 A 1 
ATOM 3170 C CA    . TRP A 1 409 ? 7.130   -14.343 58.131  1.00 37.03 409 A 1 
ATOM 3171 C C     . TRP A 1 409 ? 6.522   -15.027 59.372  1.00 35.16 409 A 1 
ATOM 3172 O O     . TRP A 1 409 ? 5.347   -14.806 59.686  1.00 31.50 409 A 1 
ATOM 3173 C CB    . TRP A 1 409 ? 6.770   -12.858 58.040  1.00 33.55 409 A 1 
ATOM 3174 C CG    . TRP A 1 409 ? 7.636   -12.030 57.144  1.00 31.00 409 A 1 
ATOM 3175 C CD1   . TRP A 1 409 ? 7.846   -12.227 55.828  1.00 25.35 409 A 1 
ATOM 3176 C CD2   . TRP A 1 409 ? 8.430   -10.857 57.518  1.00 27.58 409 A 1 
ATOM 3177 N NE1   . TRP A 1 409 ? 8.719   -11.264 55.335  1.00 24.37 409 A 1 
ATOM 3178 C CE2   . TRP A 1 409 ? 9.088   -10.402 56.339  1.00 26.35 409 A 1 
ATOM 3179 C CE3   . TRP A 1 409 ? 8.624   -10.145 58.699  1.00 29.36 409 A 1 
ATOM 3180 C CZ2   . TRP A 1 409 ? 9.938   -9.276  56.361  1.00 28.67 409 A 1 
ATOM 3181 C CZ3   . TRP A 1 409 ? 9.460   -9.015  58.730  1.00 27.37 409 A 1 
ATOM 3182 C CH2   . TRP A 1 409 ? 10.116  -8.587  57.577  1.00 26.77 409 A 1 
ATOM 3183 N N     . PHE A 1 410 ? 7.303   -15.901 59.985  1.00 43.23 410 A 1 
ATOM 3184 C CA    . PHE A 1 410 ? 7.134   -16.296 61.377  1.00 41.60 410 A 1 
ATOM 3185 C C     . PHE A 1 410 ? 7.623   -15.173 62.307  1.00 37.38 410 A 1 
ATOM 3186 O O     . PHE A 1 410 ? 8.596   -14.482 61.936  1.00 31.06 410 A 1 
ATOM 3187 C CB    . PHE A 1 410 ? 7.863   -17.610 61.674  1.00 38.30 410 A 1 
ATOM 3188 C CG    . PHE A 1 410 ? 7.026   -18.848 61.410  1.00 36.27 410 A 1 
ATOM 3189 C CD1   . PHE A 1 410 ? 6.087   -19.274 62.352  1.00 31.65 410 A 1 
ATOM 3190 C CD2   . PHE A 1 410 ? 7.198   -19.577 60.216  1.00 31.86 410 A 1 
ATOM 3191 C CE1   . PHE A 1 410 ? 5.310   -20.422 62.112  1.00 29.72 410 A 1 
ATOM 3192 C CE2   . PHE A 1 410 ? 6.421   -20.723 59.974  1.00 32.85 410 A 1 
ATOM 3193 C CZ    . PHE A 1 410 ? 5.485   -21.145 60.921  1.00 34.86 410 A 1 
ATOM 3194 O OXT   . PHE A 1 410 ? 6.984   -15.069 63.385  1.00 40.57 410 A 1 
ATOM 3195 N N     . LEU B 2 1   ? 15.497  15.479  10.350  1.00 38.74 1   B 1 
ATOM 3196 C CA    . LEU B 2 1   ? 14.469  14.622  9.739   1.00 38.86 1   B 1 
ATOM 3197 C C     . LEU B 2 1   ? 13.671  15.504  8.793   1.00 39.96 1   B 1 
ATOM 3198 O O     . LEU B 2 1   ? 12.968  16.389  9.281   1.00 36.50 1   B 1 
ATOM 3199 C CB    . LEU B 2 1   ? 13.564  14.009  10.818  1.00 36.78 1   B 1 
ATOM 3200 C CG    . LEU B 2 1   ? 14.264  12.929  11.662  1.00 34.52 1   B 1 
ATOM 3201 C CD1   . LEU B 2 1   ? 13.487  12.666  12.944  1.00 32.85 1   B 1 
ATOM 3202 C CD2   . LEU B 2 1   ? 14.383  11.619  10.885  1.00 35.27 1   B 1 
ATOM 3203 N N     . SER B 2 2   ? 13.857  15.366  7.474   1.00 41.07 2   B 1 
ATOM 3204 C CA    . SER B 2 2   ? 13.132  16.195  6.520   1.00 43.38 2   B 1 
ATOM 3205 C C     . SER B 2 2   ? 11.644  15.943  6.713   1.00 46.41 2   B 1 
ATOM 3206 O O     . SER B 2 2   ? 11.214  14.790  6.671   1.00 44.38 2   B 1 
ATOM 3207 C CB    . SER B 2 2   ? 13.557  15.873  5.081   1.00 41.58 2   B 1 
ATOM 3208 O OG    . SER B 2 2   ? 13.529  14.486  4.841   1.00 37.70 2   B 1 
ATOM 3209 N N     . SER B 2 3   ? 10.865  16.990  6.970   1.00 50.07 3   B 1 
ATOM 3210 C CA    . SER B 2 3   ? 9.409   16.902  6.933   1.00 52.94 3   B 1 
ATOM 3211 C C     . SER B 2 3   ? 9.052   16.261  5.597   1.00 56.21 3   B 1 
ATOM 3212 O O     . SER B 2 3   ? 9.560   16.735  4.578   1.00 53.32 3   B 1 
ATOM 3213 C CB    . SER B 2 3   ? 8.786   18.293  7.034   1.00 48.56 3   B 1 
ATOM 3214 O OG    . SER B 2 3   ? 7.389   18.227  6.878   1.00 42.02 3   B 1 
ATOM 3215 N N     . PRO B 2 4   ? 8.273   15.163  5.579   1.00 57.47 4   B 1 
ATOM 3216 C CA    . PRO B 2 4   ? 7.869   14.557  4.331   1.00 57.28 4   B 1 
ATOM 3217 C C     . PRO B 2 4   ? 7.221   15.651  3.484   1.00 59.50 4   B 1 
ATOM 3218 O O     . PRO B 2 4   ? 6.313   16.335  3.961   1.00 57.39 4   B 1 
ATOM 3219 C CB    . PRO B 2 4   ? 6.914   13.420  4.708   1.00 52.49 4   B 1 
ATOM 3220 C CG    . PRO B 2 4   ? 6.434   13.791  6.099   1.00 51.09 4   B 1 
ATOM 3221 C CD    . PRO B 2 4   ? 7.619   14.552  6.701   1.00 52.14 4   B 1 
ATOM 3222 N N     . ARG B 2 5   ? 7.759   15.892  2.273   1.00 58.22 5   B 1 
ATOM 3223 C CA    . ARG B 2 5   ? 7.264   16.945  1.394   1.00 59.18 5   B 1 
ATOM 3224 C C     . ARG B 2 5   ? 5.768   16.718  1.203   1.00 61.54 5   B 1 
ATOM 3225 O O     . ARG B 2 5   ? 5.317   15.578  1.225   1.00 56.96 5   B 1 
ATOM 3226 C CB    . ARG B 2 5   ? 7.997   16.921  0.050   1.00 53.03 5   B 1 
ATOM 3227 C CG    . ARG B 2 5   ? 9.449   17.406  0.162   1.00 44.80 5   B 1 
ATOM 3228 C CD    . ARG B 2 5   ? 10.115  17.367  -1.219  1.00 40.81 5   B 1 
ATOM 3229 N NE    . ARG B 2 5   ? 11.473  17.920  -1.180  1.00 36.91 5   B 1 
ATOM 3230 C CZ    . ARG B 2 5   ? 12.288  18.052  -2.216  1.00 32.83 5   B 1 
ATOM 3231 N NH1   . ARG B 2 5   ? 11.937  17.660  -3.415  1.00 32.15 5   B 1 
ATOM 3232 N NH2   . ARG B 2 5   ? 13.462  18.583  -2.070  1.00 30.34 5   B 1 
ATOM 3233 N N     . GLU B 2 6   ? 4.983   17.755  0.990   1.00 64.67 6   B 1 
ATOM 3234 C CA    . GLU B 2 6   ? 3.544   17.575  0.742   1.00 65.57 6   B 1 
ATOM 3235 C C     . GLU B 2 6   ? 3.270   16.581  -0.388  1.00 68.67 6   B 1 
ATOM 3236 O O     . GLU B 2 6   ? 2.304   15.830  -0.339  1.00 63.65 6   B 1 
ATOM 3237 C CB    . GLU B 2 6   ? 2.872   18.908  0.425   1.00 59.47 6   B 1 
ATOM 3238 C CG    . GLU B 2 6   ? 2.771   19.800  1.659   1.00 50.73 6   B 1 
ATOM 3239 C CD    . GLU B 2 6   ? 1.778   20.934  1.452   1.00 46.54 6   B 1 
ATOM 3240 O OE1   . GLU B 2 6   ? 0.980   21.144  2.390   1.00 44.72 6   B 1 
ATOM 3241 O OE2   . GLU B 2 6   ? 1.791   21.528  0.358   1.00 43.78 6   B 1 
ATOM 3242 N N     . GLN B 2 7   ? 4.187   16.525  -1.364  1.00 63.11 7   B 1 
ATOM 3243 C CA    . GLN B 2 7   ? 4.145   15.571  -2.471  1.00 64.40 7   B 1 
ATOM 3244 C C     . GLN B 2 7   ? 4.297   14.114  -2.020  1.00 69.54 7   B 1 
ATOM 3245 O O     . GLN B 2 7   ? 3.737   13.227  -2.666  1.00 65.32 7   B 1 
ATOM 3246 C CB    . GLN B 2 7   ? 5.245   15.924  -3.472  1.00 59.85 7   B 1 
ATOM 3247 C CG    . GLN B 2 7   ? 4.955   17.272  -4.169  1.00 53.79 7   B 1 
ATOM 3248 C CD    . GLN B 2 7   ? 6.064   17.704  -5.126  1.00 46.60 7   B 1 
ATOM 3249 O OE1   . GLN B 2 7   ? 7.178   17.185  -5.136  1.00 46.01 7   B 1 
ATOM 3250 N NE2   . GLN B 2 7   ? 5.801   18.687  -5.955  1.00 41.19 7   B 1 
ATOM 3251 N N     . ASP B 2 8   ? 4.967   13.828  -0.896  1.00 66.30 8   B 1 
ATOM 3252 C CA    . ASP B 2 8   ? 5.117   12.476  -0.357  1.00 66.62 8   B 1 
ATOM 3253 C C     . ASP B 2 8   ? 3.806   11.932  0.247   1.00 70.93 8   B 1 
ATOM 3254 O O     . ASP B 2 8   ? 3.689   10.753  0.570   1.00 67.92 8   B 1 
ATOM 3255 C CB    . ASP B 2 8   ? 6.228   12.435  0.719   1.00 61.38 8   B 1 
ATOM 3256 C CG    . ASP B 2 8   ? 7.604   12.919  0.264   1.00 54.59 8   B 1 
ATOM 3257 O OD1   . ASP B 2 8   ? 7.920   12.827  -0.939  1.00 49.11 8   B 1 
ATOM 3258 O OD2   . ASP B 2 8   ? 8.365   13.390  1.142   1.00 48.61 8   B 1 
ATOM 3259 N N     . ARG B 2 9   ? 2.786   12.791  0.404   1.00 82.35 9   B 1 
ATOM 3260 C CA    . ARG B 2 9   ? 1.435   12.428  0.839   1.00 83.20 9   B 1 
ATOM 3261 C C     . ARG B 2 9   ? 0.572   11.892  -0.298  1.00 86.27 9   B 1 
ATOM 3262 O O     . ARG B 2 9   ? -0.509  11.364  -0.038  1.00 83.06 9   B 1 
ATOM 3263 C CB    . ARG B 2 9   ? 0.740   13.639  1.462   1.00 78.68 9   B 1 
ATOM 3264 C CG    . ARG B 2 9   ? 1.532   14.251  2.625   1.00 71.74 9   B 1 
ATOM 3265 C CD    . ARG B 2 9   ? 0.797   15.488  3.150   1.00 67.39 9   B 1 
ATOM 3266 N NE    . ARG B 2 9   ? 1.547   16.147  4.225   1.00 61.22 9   B 1 
ATOM 3267 C CZ    . ARG B 2 9   ? 1.315   17.354  4.715   1.00 55.22 9   B 1 
ATOM 3268 N NH1   . ARG B 2 9   ? 0.311   18.079  4.302   1.00 52.14 9   B 1 
ATOM 3269 N NH2   . ARG B 2 9   ? 2.101   17.859  5.615   1.00 49.00 9   B 1 
ATOM 3270 N N     . PHE B 2 10  ? 1.026   12.059  -1.530  1.00 86.54 10  B 1 
ATOM 3271 C CA    . PHE B 2 10  ? 0.281   11.735  -2.733  1.00 88.35 10  B 1 
ATOM 3272 C C     . PHE B 2 10  ? 0.910   10.572  -3.489  1.00 89.69 10  B 1 
ATOM 3273 O O     . PHE B 2 10  ? 2.080   10.222  -3.303  1.00 87.08 10  B 1 
ATOM 3274 C CB    . PHE B 2 10  ? 0.183   12.995  -3.613  1.00 87.09 10  B 1 
ATOM 3275 C CG    . PHE B 2 10  ? -0.425  14.224  -2.948  1.00 87.81 10  B 1 
ATOM 3276 C CD1   . PHE B 2 10  ? -1.558  14.117  -2.132  1.00 80.97 10  B 1 
ATOM 3277 C CD2   . PHE B 2 10  ? 0.155   15.485  -3.163  1.00 79.91 10  B 1 
ATOM 3278 C CE1   . PHE B 2 10  ? -2.113  15.251  -1.519  1.00 78.45 10  B 1 
ATOM 3279 C CE2   . PHE B 2 10  ? -0.389  16.626  -2.562  1.00 78.73 10  B 1 
ATOM 3280 C CZ    . PHE B 2 10  ? -1.528  16.522  -1.735  1.00 79.56 10  B 1 
ATOM 3281 N N     . LEU B 2 11  ? 0.132   9.957   -4.381  1.00 91.14 11  B 1 
ATOM 3282 C CA    . LEU B 2 11  ? 0.671   8.955   -5.287  1.00 91.99 11  B 1 
ATOM 3283 C C     . LEU B 2 11  ? 1.780   9.566   -6.168  1.00 92.16 11  B 1 
ATOM 3284 O O     . LEU B 2 11  ? 1.689   10.733  -6.543  1.00 90.26 11  B 1 
ATOM 3285 C CB    . LEU B 2 11  ? -0.446  8.378   -6.170  1.00 91.78 11  B 1 
ATOM 3286 C CG    . LEU B 2 11  ? -1.465  7.508   -5.418  1.00 90.25 11  B 1 
ATOM 3287 C CD1   . LEU B 2 11  ? -2.533  7.041   -6.407  1.00 84.70 11  B 1 
ATOM 3288 C CD2   . LEU B 2 11  ? -0.824  6.262   -4.804  1.00 84.47 11  B 1 
ATOM 3289 N N     . PRO B 2 12  ? 2.806   8.781   -6.563  1.00 89.54 12  B 1 
ATOM 3290 C CA    . PRO B 2 12  ? 3.885   9.297   -7.401  1.00 88.65 12  B 1 
ATOM 3291 C C     . PRO B 2 12  ? 3.377   9.896   -8.715  1.00 89.82 12  B 1 
ATOM 3292 O O     . PRO B 2 12  ? 2.760   9.206   -9.524  1.00 88.73 12  B 1 
ATOM 3293 C CB    . PRO B 2 12  ? 4.818   8.101   -7.638  1.00 86.44 12  B 1 
ATOM 3294 C CG    . PRO B 2 12  ? 4.567   7.207   -6.419  1.00 83.99 12  B 1 
ATOM 3295 C CD    . PRO B 2 12  ? 3.085   7.419   -6.138  1.00 86.80 12  B 1 
ATOM 3296 N N     . ILE B 2 13  ? 3.716   11.171  -8.977  1.00 88.44 13  B 1 
ATOM 3297 C CA    . ILE B 2 13  ? 3.205   11.912  -10.139 1.00 89.69 13  B 1 
ATOM 3298 C C     . ILE B 2 13  ? 3.571   11.255  -11.478 1.00 90.78 13  B 1 
ATOM 3299 O O     . ILE B 2 13  ? 2.837   11.384  -12.454 1.00 90.08 13  B 1 
ATOM 3300 C CB    . ILE B 2 13  ? 3.676   13.380  -10.079 1.00 88.50 13  B 1 
ATOM 3301 C CG1   . ILE B 2 13  ? 2.875   14.240  -11.071 1.00 84.31 13  B 1 
ATOM 3302 C CG2   . ILE B 2 13  ? 5.192   13.514  -10.308 1.00 83.50 13  B 1 
ATOM 3303 C CD1   . ILE B 2 13  ? 3.016   15.746  -10.839 1.00 78.66 13  B 1 
ATOM 3304 N N     . ALA B 2 14  ? 4.683   10.505  -11.530 1.00 88.69 14  B 1 
ATOM 3305 C CA    . ALA B 2 14  ? 5.077   9.757   -12.719 1.00 87.71 14  B 1 
ATOM 3306 C C     . ALA B 2 14  ? 4.062   8.657   -13.068 1.00 89.27 14  B 1 
ATOM 3307 O O     . ALA B 2 14  ? 3.694   8.510   -14.239 1.00 87.86 14  B 1 
ATOM 3308 C CB    . ALA B 2 14  ? 6.478   9.174   -12.484 1.00 84.97 14  B 1 
ATOM 3309 N N     . ASN B 2 15  ? 3.550   7.935   -12.059 1.00 90.91 15  B 1 
ATOM 3310 C CA    . ASN B 2 15  ? 2.540   6.894   -12.248 1.00 91.16 15  B 1 
ATOM 3311 C C     . ASN B 2 15  ? 1.190   7.497   -12.636 1.00 92.15 15  B 1 
ATOM 3312 O O     . ASN B 2 15  ? 0.584   7.051   -13.612 1.00 91.13 15  B 1 
ATOM 3313 C CB    . ASN B 2 15  ? 2.442   6.042   -10.969 1.00 89.69 15  B 1 
ATOM 3314 C CG    . ASN B 2 15  ? 3.690   5.211   -10.703 1.00 86.27 15  B 1 
ATOM 3315 O OD1   . ASN B 2 15  ? 4.475   4.930   -11.590 1.00 77.85 15  B 1 
ATOM 3316 N ND2   . ASN B 2 15  ? 3.898   4.799   -9.481  1.00 77.16 15  B 1 
ATOM 3317 N N     . VAL B 2 16  ? 0.770   8.570   -11.957 1.00 91.50 16  B 1 
ATOM 3318 C CA    . VAL B 2 16  ? -0.446  9.313   -12.314 1.00 92.13 16  B 1 
ATOM 3319 C C     . VAL B 2 16  ? -0.365  9.811   -13.757 1.00 93.20 16  B 1 
ATOM 3320 O O     . VAL B 2 16  ? -1.270  9.576   -14.549 1.00 92.44 16  B 1 
ATOM 3321 C CB    . VAL B 2 16  ? -0.687  10.482  -11.336 1.00 91.94 16  B 1 
ATOM 3322 C CG1   . VAL B 2 16  ? -1.934  11.287  -11.709 1.00 88.65 16  B 1 
ATOM 3323 C CG2   . VAL B 2 16  ? -0.859  9.974   -9.902  1.00 88.88 16  B 1 
ATOM 3324 N N     . SER B 2 17  ? 0.760   10.420  -14.143 1.00 92.79 17  B 1 
ATOM 3325 C CA    . SER B 2 17  ? 0.966   10.919  -15.507 1.00 92.18 17  B 1 
ATOM 3326 C C     . SER B 2 17  ? 0.928   9.819   -16.564 1.00 92.40 17  B 1 
ATOM 3327 O O     . SER B 2 17  ? 0.486   10.072  -17.686 1.00 91.28 17  B 1 
ATOM 3328 C CB    . SER B 2 17  ? 2.309   11.628  -15.637 1.00 91.10 17  B 1 
ATOM 3329 O OG    . SER B 2 17  ? 2.406   12.743  -14.790 1.00 79.46 17  B 1 
ATOM 3330 N N     . ARG B 2 18  ? 1.405   8.606   -16.244 1.00 92.80 18  B 1 
ATOM 3331 C CA    . ARG B 2 18  ? 1.343   7.445   -17.141 1.00 92.04 18  B 1 
ATOM 3332 C C     . ARG B 2 18  ? -0.109  7.011   -17.369 1.00 92.88 18  B 1 
ATOM 3333 O O     . ARG B 2 18  ? -0.495  6.836   -18.513 1.00 91.11 18  B 1 
ATOM 3334 C CB    . ARG B 2 18  ? 2.214   6.311   -16.595 1.00 90.84 18  B 1 
ATOM 3335 C CG    . ARG B 2 18  ? 2.259   5.091   -17.531 1.00 83.70 18  B 1 
ATOM 3336 C CD    . ARG B 2 18  ? 3.160   3.976   -17.000 1.00 80.18 18  B 1 
ATOM 3337 N NE    . ARG B 2 18  ? 2.671   3.449   -15.719 1.00 70.90 18  B 1 
ATOM 3338 C CZ    . ARG B 2 18  ? 3.257   2.531   -14.967 1.00 65.57 18  B 1 
ATOM 3339 N NH1   . ARG B 2 18  ? 4.372   1.951   -15.316 1.00 58.21 18  B 1 
ATOM 3340 N NH2   . ARG B 2 18  ? 2.706   2.170   -13.851 1.00 58.30 18  B 1 
ATOM 3341 N N     . ILE B 2 19  ? -0.898  6.900   -16.301 1.00 94.14 19  B 1 
ATOM 3342 C CA    . ILE B 2 19  ? -2.315  6.518   -16.384 1.00 94.43 19  B 1 
ATOM 3343 C C     . ILE B 2 19  ? -3.119  7.566   -17.148 1.00 94.99 19  B 1 
ATOM 3344 O O     . ILE B 2 19  ? -3.849  7.227   -18.073 1.00 93.51 19  B 1 
ATOM 3345 C CB    . ILE B 2 19  ? -2.873  6.252   -14.965 1.00 94.21 19  B 1 
ATOM 3346 C CG1   . ILE B 2 19  ? -2.159  5.048   -14.311 1.00 92.33 19  B 1 
ATOM 3347 C CG2   . ILE B 2 19  ? -4.395  5.997   -15.027 1.00 92.26 19  B 1 
ATOM 3348 C CD1   . ILE B 2 19  ? -2.393  4.924   -12.800 1.00 86.55 19  B 1 
ATOM 3349 N N     . MET B 2 20  ? -2.909  8.857   -16.846 1.00 93.45 20  B 1 
ATOM 3350 C CA    . MET B 2 20  ? -3.556  9.950   -17.588 1.00 93.48 20  B 1 
ATOM 3351 C C     . MET B 2 20  ? -3.272  9.889   -19.096 1.00 93.41 20  B 1 
ATOM 3352 O O     . MET B 2 20  ? -4.157  10.146  -19.898 1.00 91.69 20  B 1 
ATOM 3353 C CB    . MET B 2 20  ? -3.084  11.304  -17.062 1.00 93.00 20  B 1 
ATOM 3354 C CG    . MET B 2 20  ? -3.591  11.642  -15.659 1.00 91.17 20  B 1 
ATOM 3355 S SD    . MET B 2 20  ? -2.880  13.186  -15.015 1.00 89.58 20  B 1 
ATOM 3356 C CE    . MET B 2 20  ? -3.843  14.404  -15.937 1.00 81.27 20  B 1 
ATOM 3357 N N     . LYS B 2 21  ? -2.040  9.548   -19.503 1.00 94.01 21  B 1 
ATOM 3358 C CA    . LYS B 2 21  ? -1.678  9.420   -20.919 1.00 93.44 21  B 1 
ATOM 3359 C C     . LYS B 2 21  ? -2.381  8.250   -21.599 1.00 93.50 21  B 1 
ATOM 3360 O O     . LYS B 2 21  ? -2.716  8.383   -22.763 1.00 91.45 21  B 1 
ATOM 3361 C CB    . LYS B 2 21  ? -0.172  9.271   -21.087 1.00 91.96 21  B 1 
ATOM 3362 C CG    . LYS B 2 21  ? 0.569   10.605  -20.935 1.00 84.64 21  B 1 
ATOM 3363 C CD    . LYS B 2 21  ? 2.067   10.337  -21.054 1.00 76.91 21  B 1 
ATOM 3364 C CE    . LYS B 2 21  ? 2.870   11.631  -20.961 1.00 67.97 21  B 1 
ATOM 3365 N NZ    . LYS B 2 21  ? 4.274   11.389  -21.354 1.00 59.97 21  B 1 
ATOM 3366 N N     . LYS B 2 22  ? -2.600  7.133   -20.895 1.00 93.88 22  B 1 
ATOM 3367 C CA    . LYS B 2 22  ? -3.332  5.983   -21.434 1.00 93.46 22  B 1 
ATOM 3368 C C     . LYS B 2 22  ? -4.808  6.301   -21.712 1.00 93.98 22  B 1 
ATOM 3369 O O     . LYS B 2 22  ? -5.356  5.787   -22.667 1.00 91.69 22  B 1 
ATOM 3370 C CB    . LYS B 2 22  ? -3.231  4.772   -20.496 1.00 92.06 22  B 1 
ATOM 3371 C CG    . LYS B 2 22  ? -1.852  4.104   -20.496 1.00 82.05 22  B 1 
ATOM 3372 C CD    . LYS B 2 22  ? -1.920  2.812   -19.680 1.00 76.83 22  B 1 
ATOM 3373 C CE    . LYS B 2 22  ? -0.648  1.969   -19.796 1.00 67.59 22  B 1 
ATOM 3374 N NZ    . LYS B 2 22  ? -0.880  0.582   -19.331 1.00 60.28 22  B 1 
ATOM 3375 N N     . ALA B 2 23  ? -5.414  7.168   -20.907 1.00 93.40 23  B 1 
ATOM 3376 C CA    . ALA B 2 23  ? -6.802  7.588   -21.064 1.00 92.43 23  B 1 
ATOM 3377 C C     . ALA B 2 23  ? -7.015  8.701   -22.113 1.00 92.83 23  B 1 
ATOM 3378 O O     . ALA B 2 23  ? -8.136  9.168   -22.278 1.00 90.29 23  B 1 
ATOM 3379 C CB    . ALA B 2 23  ? -7.322  8.007   -19.684 1.00 90.79 23  B 1 
ATOM 3380 N N     . LEU B 2 24  ? -5.955  9.167   -22.753 1.00 91.96 24  B 1 
ATOM 3381 C CA    . LEU B 2 24  ? -6.029  10.291  -23.692 1.00 91.91 24  B 1 
ATOM 3382 C C     . LEU B 2 24  ? -5.476  9.915   -25.075 1.00 92.63 24  B 1 
ATOM 3383 O O     . LEU B 2 24  ? -4.590  9.063   -25.172 1.00 90.56 24  B 1 
ATOM 3384 C CB    . LEU B 2 24  ? -5.270  11.494  -23.115 1.00 90.36 24  B 1 
ATOM 3385 C CG    . LEU B 2 24  ? -5.938  12.167  -21.897 1.00 87.59 24  B 1 
ATOM 3386 C CD1   . LEU B 2 24  ? -5.013  13.247  -21.339 1.00 82.26 24  B 1 
ATOM 3387 C CD2   . LEU B 2 24  ? -7.259  12.841  -22.248 1.00 82.20 24  B 1 
ATOM 3388 N N     . PRO B 2 25  ? -5.916  10.613  -26.154 1.00 91.28 25  B 1 
ATOM 3389 C CA    . PRO B 2 25  ? -5.336  10.456  -27.483 1.00 90.87 25  B 1 
ATOM 3390 C C     . PRO B 2 25  ? -3.821  10.682  -27.493 1.00 90.53 25  B 1 
ATOM 3391 O O     . PRO B 2 25  ? -3.302  11.528  -26.763 1.00 88.44 25  B 1 
ATOM 3392 C CB    . PRO B 2 25  ? -6.060  11.477  -28.367 1.00 89.70 25  B 1 
ATOM 3393 C CG    . PRO B 2 25  ? -7.387  11.701  -27.650 1.00 87.65 25  B 1 
ATOM 3394 C CD    . PRO B 2 25  ? -7.015  11.558  -26.185 1.00 90.54 25  B 1 
ATOM 3395 N N     . ALA B 2 26  ? -3.100  9.980   -28.378 1.00 90.04 26  B 1 
ATOM 3396 C CA    . ALA B 2 26  ? -1.640  10.036  -28.436 1.00 89.33 26  B 1 
ATOM 3397 C C     . ALA B 2 26  ? -1.063  11.447  -28.670 1.00 89.24 26  B 1 
ATOM 3398 O O     . ALA B 2 26  ? 0.042   11.755  -28.207 1.00 84.68 26  B 1 
ATOM 3399 C CB    . ALA B 2 26  ? -1.181  9.069   -29.534 1.00 86.72 26  B 1 
ATOM 3400 N N     . ASN B 2 27  ? -1.806  12.315  -29.349 1.00 89.28 27  B 1 
ATOM 3401 C CA    . ASN B 2 27  ? -1.429  13.698  -29.622 1.00 88.42 27  B 1 
ATOM 3402 C C     . ASN B 2 27  ? -1.756  14.671  -28.470 1.00 88.12 27  B 1 
ATOM 3403 O O     . ASN B 2 27  ? -1.345  15.844  -28.519 1.00 83.49 27  B 1 
ATOM 3404 C CB    . ASN B 2 27  ? -2.080  14.138  -30.949 1.00 86.24 27  B 1 
ATOM 3405 C CG    . ASN B 2 27  ? -3.594  14.191  -30.884 1.00 79.20 27  B 1 
ATOM 3406 O OD1   . ASN B 2 27  ? -4.239  13.626  -30.030 1.00 68.55 27  B 1 
ATOM 3407 N ND2   . ASN B 2 27  ? -4.226  14.898  -31.804 1.00 71.60 27  B 1 
ATOM 3408 N N     . ALA B 2 28  ? -2.478  14.208  -27.429 1.00 89.17 28  B 1 
ATOM 3409 C CA    . ALA B 2 28  ? -2.862  15.058  -26.320 1.00 88.49 28  B 1 
ATOM 3410 C C     . ALA B 2 28  ? -1.651  15.473  -25.467 1.00 88.23 28  B 1 
ATOM 3411 O O     . ALA B 2 28  ? -0.739  14.699  -25.179 1.00 85.09 28  B 1 
ATOM 3412 C CB    . ALA B 2 28  ? -3.943  14.367  -25.485 1.00 86.25 28  B 1 
ATOM 3413 N N     . LYS B 2 29  ? -1.668  16.728  -25.014 1.00 88.56 29  B 1 
ATOM 3414 C CA    . LYS B 2 29  ? -0.661  17.276  -24.102 1.00 88.11 29  B 1 
ATOM 3415 C C     . LYS B 2 29  ? -1.305  17.549  -22.749 1.00 88.41 29  B 1 
ATOM 3416 O O     . LYS B 2 29  ? -2.399  18.088  -22.670 1.00 85.22 29  B 1 
ATOM 3417 C CB    . LYS B 2 29  ? -0.020  18.534  -24.695 1.00 85.08 29  B 1 
ATOM 3418 C CG    . LYS B 2 29  ? 0.777   18.219  -25.972 1.00 77.74 29  B 1 
ATOM 3419 C CD    . LYS B 2 29  ? 1.431   19.479  -26.548 1.00 70.69 29  B 1 
ATOM 3420 C CE    . LYS B 2 29  ? 2.146   19.128  -27.851 1.00 62.49 29  B 1 
ATOM 3421 N NZ    . LYS B 2 29  ? 2.741   20.307  -28.509 1.00 55.24 29  B 1 
ATOM 3422 N N     . ILE B 2 30  ? -0.590  17.182  -21.677 1.00 85.47 30  B 1 
ATOM 3423 C CA    . ILE B 2 30  ? -1.038  17.373  -20.298 1.00 87.27 30  B 1 
ATOM 3424 C C     . ILE B 2 30  ? -0.131  18.405  -19.631 1.00 87.54 30  B 1 
ATOM 3425 O O     . ILE B 2 30  ? 1.085   18.202  -19.564 1.00 85.17 30  B 1 
ATOM 3426 C CB    . ILE B 2 30  ? -1.075  16.042  -19.517 1.00 86.86 30  B 1 
ATOM 3427 C CG1   . ILE B 2 30  ? -1.808  14.921  -20.295 1.00 83.26 30  B 1 
ATOM 3428 C CG2   . ILE B 2 30  ? -1.749  16.279  -18.158 1.00 83.17 30  B 1 
ATOM 3429 C CD1   . ILE B 2 30  ? -1.688  13.541  -19.637 1.00 80.17 30  B 1 
ATOM 3430 N N     . SER B 2 31  ? -0.719  19.498  -19.149 1.00 90.28 31  B 1 
ATOM 3431 C CA    . SER B 2 31  ? 0.002   20.528  -18.409 1.00 89.58 31  B 1 
ATOM 3432 C C     . SER B 2 31  ? 0.525   19.990  -17.066 1.00 89.79 31  B 1 
ATOM 3433 O O     . SER B 2 31  ? 0.063   18.968  -16.566 1.00 88.26 31  B 1 
ATOM 3434 C CB    . SER B 2 31  ? -0.876  21.766  -18.216 1.00 86.85 31  B 1 
ATOM 3435 O OG    . SER B 2 31  ? -1.977  21.446  -17.402 1.00 76.94 31  B 1 
ATOM 3436 N N     . LYS B 2 32  ? 1.527   20.657  -16.498 1.00 88.68 32  B 1 
ATOM 3437 C CA    . LYS B 2 32  ? 2.104   20.262  -15.204 1.00 88.37 32  B 1 
ATOM 3438 C C     . LYS B 2 32  ? 1.068   20.397  -14.079 1.00 88.82 32  B 1 
ATOM 3439 O O     . LYS B 2 32  ? 0.876   19.455  -13.324 1.00 87.56 32  B 1 
ATOM 3440 C CB    . LYS B 2 32  ? 3.354   21.095  -14.920 1.00 86.05 32  B 1 
ATOM 3441 C CG    . LYS B 2 32  ? 4.044   20.650  -13.628 1.00 78.60 32  B 1 
ATOM 3442 C CD    . LYS B 2 32  ? 5.204   21.571  -13.231 1.00 72.86 32  B 1 
ATOM 3443 C CE    . LYS B 2 32  ? 5.663   21.150  -11.847 1.00 62.31 32  B 1 
ATOM 3444 N NZ    . LYS B 2 32  ? 6.462   22.175  -11.145 1.00 55.64 32  B 1 
ATOM 3445 N N     . ASP B 2 33  ? 0.363   21.502  -14.039 1.00 90.52 33  B 1 
ATOM 3446 C CA    . ASP B 2 33  ? -0.720  21.806  -13.105 1.00 90.34 33  B 1 
ATOM 3447 C C     . ASP B 2 33  ? -1.861  20.791  -13.193 1.00 91.43 33  B 1 
ATOM 3448 O O     . ASP B 2 33  ? -2.373  20.347  -12.170 1.00 89.61 33  B 1 
ATOM 3449 C CB    . ASP B 2 33  ? -1.213  23.242  -13.375 1.00 87.85 33  B 1 
ATOM 3450 C CG    . ASP B 2 33  ? -1.729  23.434  -14.808 1.00 79.79 33  B 1 
ATOM 3451 O OD1   . ASP B 2 33  ? -1.020  23.033  -15.750 1.00 68.86 33  B 1 
ATOM 3452 O OD2   . ASP B 2 33  ? -2.863  23.907  -14.981 1.00 70.91 33  B 1 
ATOM 3453 N N     . ALA B 2 34  ? -2.226  20.299  -14.387 1.00 91.43 34  B 1 
ATOM 3454 C CA    . ALA B 2 34  ? -3.222  19.249  -14.538 1.00 91.37 34  B 1 
ATOM 3455 C C     . ALA B 2 34  ? -2.775  17.921  -13.901 1.00 91.90 34  B 1 
ATOM 3456 O O     . ALA B 2 34  ? -3.573  17.248  -13.263 1.00 90.62 34  B 1 
ATOM 3457 C CB    . ALA B 2 34  ? -3.566  19.063  -16.018 1.00 90.53 34  B 1 
ATOM 3458 N N     . LYS B 2 35  ? -1.492  17.545  -14.037 1.00 91.95 35  B 1 
ATOM 3459 C CA    . LYS B 2 35  ? -0.949  16.341  -13.398 1.00 91.92 35  B 1 
ATOM 3460 C C     . LYS B 2 35  ? -0.963  16.453  -11.875 1.00 92.36 35  B 1 
ATOM 3461 O O     . LYS B 2 35  ? -1.347  15.499  -11.214 1.00 91.08 35  B 1 
ATOM 3462 C CB    . LYS B 2 35  ? 0.484   16.073  -13.875 1.00 90.95 35  B 1 
ATOM 3463 C CG    . LYS B 2 35  ? 0.546   15.684  -15.350 1.00 87.49 35  B 1 
ATOM 3464 C CD    . LYS B 2 35  ? 1.999   15.723  -15.822 1.00 85.69 35  B 1 
ATOM 3465 C CE    . LYS B 2 35  ? 2.053   15.493  -17.327 1.00 80.00 35  B 1 
ATOM 3466 N NZ    . LYS B 2 35  ? 3.371   15.858  -17.867 1.00 73.85 35  B 1 
ATOM 3467 N N     . GLU B 2 36  ? -0.569  17.591  -11.337 1.00 91.42 36  B 1 
ATOM 3468 C CA    . GLU B 2 36  ? -0.559  17.858  -9.905  1.00 91.21 36  B 1 
ATOM 3469 C C     . GLU B 2 36  ? -1.979  17.876  -9.323  1.00 91.89 36  B 1 
ATOM 3470 O O     . GLU B 2 36  ? -2.235  17.252  -8.294  1.00 90.75 36  B 1 
ATOM 3471 C CB    . GLU B 2 36  ? 0.189   19.177  -9.637  1.00 90.22 36  B 1 
ATOM 3472 C CG    . GLU B 2 36  ? 1.694   19.038  -9.913  1.00 86.25 36  B 1 
ATOM 3473 C CD    . GLU B 2 36  ? 2.511   20.348  -9.884  1.00 83.96 36  B 1 
ATOM 3474 O OE1   . GLU B 2 36  ? 3.758   20.257  -9.934  1.00 79.72 36  B 1 
ATOM 3475 O OE2   . GLU B 2 36  ? 1.919   21.438  -9.887  1.00 78.10 36  B 1 
ATOM 3476 N N     . THR B 2 37  ? -2.937  18.469  -10.032 1.00 92.34 37  B 1 
ATOM 3477 C CA    . THR B 2 37  ? -4.342  18.467  -9.605  1.00 92.12 37  B 1 
ATOM 3478 C C     . THR B 2 37  ? -4.935  17.059  -9.601  1.00 92.65 37  B 1 
ATOM 3479 O O     . THR B 2 37  ? -5.560  16.662  -8.619  1.00 91.71 37  B 1 
ATOM 3480 C CB    . THR B 2 37  ? -5.199  19.401  -10.477 1.00 91.27 37  B 1 
ATOM 3481 O OG1   . THR B 2 37  ? -4.633  20.680  -10.565 1.00 84.08 37  B 1 
ATOM 3482 C CG2   . THR B 2 37  ? -6.600  19.590  -9.894  1.00 82.30 37  B 1 
ATOM 3483 N N     . VAL B 2 38  ? -4.727  16.257  -10.654 1.00 93.05 38  B 1 
ATOM 3484 C CA    . VAL B 2 38  ? -5.186  14.858  -10.666 1.00 93.39 38  B 1 
ATOM 3485 C C     . VAL B 2 38  ? -4.498  14.021  -9.588  1.00 93.95 38  B 1 
ATOM 3486 O O     . VAL B 2 38  ? -5.154  13.198  -8.954  1.00 92.84 38  B 1 
ATOM 3487 C CB    . VAL B 2 38  ? -5.024  14.221  -12.060 1.00 92.84 38  B 1 
ATOM 3488 C CG1   . VAL B 2 38  ? -5.338  12.717  -12.070 1.00 89.52 38  B 1 
ATOM 3489 C CG2   . VAL B 2 38  ? -5.975  14.867  -13.063 1.00 89.40 38  B 1 
ATOM 3490 N N     . GLN B 2 39  ? -3.213  14.239  -9.335  1.00 93.06 39  B 1 
ATOM 3491 C CA    . GLN B 2 39  ? -2.473  13.565  -8.259  1.00 93.22 39  B 1 
ATOM 3492 C C     . GLN B 2 39  ? -3.122  13.805  -6.890  1.00 93.55 39  B 1 
ATOM 3493 O O     . GLN B 2 39  ? -3.330  12.857  -6.132  1.00 92.49 39  B 1 
ATOM 3494 C CB    . GLN B 2 39  ? -1.012  14.051  -8.287  1.00 92.43 39  B 1 
ATOM 3495 C CG    . GLN B 2 39  ? -0.132  13.373  -7.238  1.00 89.67 39  B 1 
ATOM 3496 C CD    . GLN B 2 39  ? 1.238   14.053  -7.094  1.00 89.57 39  B 1 
ATOM 3497 O OE1   . GLN B 2 39  ? 1.432   15.233  -7.358  1.00 84.40 39  B 1 
ATOM 3498 N NE2   . GLN B 2 39  ? 2.237   13.337  -6.634  1.00 82.83 39  B 1 
ATOM 3499 N N     . GLU B 2 40  ? -3.482  15.049  -6.582  1.00 92.62 40  B 1 
ATOM 3500 C CA    . GLU B 2 40  ? -4.181  15.403  -5.352  1.00 92.46 40  B 1 
ATOM 3501 C C     . GLU B 2 40  ? -5.590  14.795  -5.317  1.00 93.05 40  B 1 
ATOM 3502 O O     . GLU B 2 40  ? -5.954  14.145  -4.335  1.00 91.60 40  B 1 
ATOM 3503 C CB    . GLU B 2 40  ? -4.187  16.943  -5.179  1.00 91.01 40  B 1 
ATOM 3504 C CG    . GLU B 2 40  ? -4.690  17.371  -3.794  1.00 83.86 40  B 1 
ATOM 3505 C CD    . GLU B 2 40  ? -4.658  18.891  -3.504  1.00 80.30 40  B 1 
ATOM 3506 O OE1   . GLU B 2 40  ? -5.092  19.319  -2.401  1.00 75.88 40  B 1 
ATOM 3507 O OE2   . GLU B 2 40  ? -4.230  19.691  -4.350  1.00 74.83 40  B 1 
ATOM 3508 N N     . CYS B 2 41  ? -6.358  14.886  -6.412  1.00 92.79 41  B 1 
ATOM 3509 C CA    . CYS B 2 41  ? -7.702  14.326  -6.513  1.00 92.72 41  B 1 
ATOM 3510 C C     . CYS B 2 41  ? -7.744  12.807  -6.275  1.00 93.22 41  B 1 
ATOM 3511 O O     . CYS B 2 41  ? -8.565  12.339  -5.499  1.00 92.51 41  B 1 
ATOM 3512 C CB    . CYS B 2 41  ? -8.299  14.654  -7.883  1.00 92.10 41  B 1 
ATOM 3513 S SG    . CYS B 2 41  ? -8.704  16.427  -8.009  1.00 87.92 41  B 1 
ATOM 3514 N N     . VAL B 2 42  ? -6.848  12.034  -6.892  1.00 94.51 42  B 1 
ATOM 3515 C CA    . VAL B 2 42  ? -6.796  10.577  -6.715  1.00 94.60 42  B 1 
ATOM 3516 C C     . VAL B 2 42  ? -6.393  10.204  -5.286  1.00 94.95 42  B 1 
ATOM 3517 O O     . VAL B 2 42  ? -6.931  9.260   -4.708  1.00 93.85 42  B 1 
ATOM 3518 C CB    . VAL B 2 42  ? -5.846  9.946   -7.751  1.00 93.73 42  B 1 
ATOM 3519 C CG1   . VAL B 2 42  ? -5.624  8.450   -7.510  1.00 85.33 42  B 1 
ATOM 3520 C CG2   . VAL B 2 42  ? -6.412  10.082  -9.164  1.00 85.21 42  B 1 
ATOM 3521 N N     . SER B 2 43  ? -5.490  10.954  -4.670  1.00 93.16 43  B 1 
ATOM 3522 C CA    . SER B 2 43  ? -5.072  10.718  -3.284  1.00 92.71 43  B 1 
ATOM 3523 C C     . SER B 2 43  ? -6.191  11.028  -2.280  1.00 93.06 43  B 1 
ATOM 3524 O O     . SER B 2 43  ? -6.351  10.327  -1.279  1.00 91.69 43  B 1 
ATOM 3525 C CB    . SER B 2 43  ? -3.832  11.552  -2.977  1.00 91.53 43  B 1 
ATOM 3526 O OG    . SER B 2 43  ? -2.820  11.255  -3.924  1.00 82.83 43  B 1 
ATOM 3527 N N     . GLU B 2 44  ? -7.006  12.021  -2.559  1.00 92.99 44  B 1 
ATOM 3528 C CA    . GLU B 2 44  ? -8.196  12.332  -1.774  1.00 92.61 44  B 1 
ATOM 3529 C C     . GLU B 2 44  ? -9.330  11.340  -2.015  1.00 93.27 44  B 1 
ATOM 3530 O O     . GLU B 2 44  ? -10.002 10.970  -1.053  1.00 91.97 44  B 1 
ATOM 3531 C CB    . GLU B 2 44  ? -8.632  13.780  -1.998  1.00 91.47 44  B 1 
ATOM 3532 C CG    . GLU B 2 44  ? -7.685  14.789  -1.310  1.00 83.62 44  B 1 
ATOM 3533 C CD    . GLU B 2 44  ? -7.576  14.602  0.214   1.00 84.09 44  B 1 
ATOM 3534 O OE1   . GLU B 2 44  ? -6.530  14.943  0.813   1.00 78.02 44  B 1 
ATOM 3535 O OE2   . GLU B 2 44  ? -8.514  14.110  0.853   1.00 78.82 44  B 1 
ATOM 3536 N N     . PHE B 2 45  ? -9.494  10.806  -3.227  1.00 93.97 45  B 1 
ATOM 3537 C CA    . PHE B 2 45  ? -10.433 9.727   -3.516  1.00 94.25 45  B 1 
ATOM 3538 C C     . PHE B 2 45  ? -10.134 8.486   -2.669  1.00 94.44 45  B 1 
ATOM 3539 O O     . PHE B 2 45  ? -11.020 7.990   -1.960  1.00 93.41 45  B 1 
ATOM 3540 C CB    . PHE B 2 45  ? -10.387 9.394   -5.010  1.00 94.01 45  B 1 
ATOM 3541 C CG    . PHE B 2 45  ? -11.224 8.191   -5.380  1.00 93.52 45  B 1 
ATOM 3542 C CD1   . PHE B 2 45  ? -10.622 6.932   -5.573  1.00 90.16 45  B 1 
ATOM 3543 C CD2   . PHE B 2 45  ? -12.617 8.311   -5.521  1.00 90.56 45  B 1 
ATOM 3544 C CE1   . PHE B 2 45  ? -11.399 5.815   -5.905  1.00 89.17 45  B 1 
ATOM 3545 C CE2   . PHE B 2 45  ? -13.404 7.197   -5.858  1.00 89.55 45  B 1 
ATOM 3546 C CZ    . PHE B 2 45  ? -12.792 5.953   -6.055  1.00 90.05 45  B 1 
ATOM 3547 N N     . ILE B 2 46  ? -8.870  8.035   -2.612  1.00 94.64 46  B 1 
ATOM 3548 C CA    . ILE B 2 46  ? -8.456  6.928   -1.739  1.00 94.63 46  B 1 
ATOM 3549 C C     . ILE B 2 46  ? -8.818  7.220   -0.280  1.00 94.70 46  B 1 
ATOM 3550 O O     . ILE B 2 46  ? -9.352  6.364   0.425   1.00 93.60 46  B 1 
ATOM 3551 C CB    . ILE B 2 46  ? -6.939  6.675   -1.897  1.00 94.27 46  B 1 
ATOM 3552 C CG1   . ILE B 2 46  ? -6.621  6.118   -3.297  1.00 92.81 46  B 1 
ATOM 3553 C CG2   . ILE B 2 46  ? -6.411  5.704   -0.818  1.00 92.31 46  B 1 
ATOM 3554 C CD1   . ILE B 2 46  ? -5.139  6.166   -3.670  1.00 88.80 46  B 1 
ATOM 3555 N N     . SER B 2 47  ? -8.558  8.439   0.189   1.00 94.82 47  B 1 
ATOM 3556 C CA    . SER B 2 47  ? -8.838  8.827   1.572   1.00 94.21 47  B 1 
ATOM 3557 C C     . SER B 2 47  ? -10.332 8.906   1.885   1.00 94.33 47  B 1 
ATOM 3558 O O     . SER B 2 47  ? -10.735 8.599   3.011   1.00 93.09 47  B 1 
ATOM 3559 C CB    . SER B 2 47  ? -8.210  10.185  1.867   1.00 93.03 47  B 1 
ATOM 3560 O OG    . SER B 2 47  ? -6.814  10.154  1.698   1.00 83.76 47  B 1 
ATOM 3561 N N     . PHE B 2 48  ? -11.155 9.302   0.923   1.00 94.04 48  B 1 
ATOM 3562 C CA    . PHE B 2 48  ? -12.606 9.385   1.033   1.00 93.97 48  B 1 
ATOM 3563 C C     . PHE B 2 48  ? -13.226 7.993   1.164   1.00 94.29 48  B 1 
ATOM 3564 O O     . PHE B 2 48  ? -13.876 7.704   2.182   1.00 92.84 48  B 1 
ATOM 3565 C CB    . PHE B 2 48  ? -13.142 10.153  -0.180  1.00 93.32 48  B 1 
ATOM 3566 C CG    . PHE B 2 48  ? -14.645 10.401  -0.180  1.00 92.73 48  B 1 
ATOM 3567 C CD1   . PHE B 2 48  ? -15.387 10.170  -1.347  1.00 89.07 48  B 1 
ATOM 3568 C CD2   . PHE B 2 48  ? -15.274 10.916  0.958   1.00 89.33 48  B 1 
ATOM 3569 C CE1   . PHE B 2 48  ? -16.753 10.468  -1.381  1.00 87.68 48  B 1 
ATOM 3570 C CE2   . PHE B 2 48  ? -16.639 11.206  0.937   1.00 87.75 48  B 1 
ATOM 3571 C CZ    . PHE B 2 48  ? -17.381 10.993  -0.238  1.00 89.07 48  B 1 
ATOM 3572 N N     . ILE B 2 49  ? -12.916 7.087   0.237   1.00 94.68 49  B 1 
ATOM 3573 C CA    . ILE B 2 49  ? -13.380 5.695   0.254   1.00 94.56 49  B 1 
ATOM 3574 C C     . ILE B 2 49  ? -12.889 4.964   1.508   1.00 94.84 49  B 1 
ATOM 3575 O O     . ILE B 2 49  ? -13.671 4.328   2.215   1.00 93.71 49  B 1 
ATOM 3576 C CB    . ILE B 2 49  ? -12.931 4.968   -1.030  1.00 93.90 49  B 1 
ATOM 3577 C CG1   . ILE B 2 49  ? -13.483 5.621   -2.334  1.00 91.21 49  B 1 
ATOM 3578 C CG2   . ILE B 2 49  ? -13.321 3.486   -1.001  1.00 91.91 49  B 1 
ATOM 3579 C CD1   . ILE B 2 49  ? -15.000 5.724   -2.428  1.00 82.58 49  B 1 
ATOM 3580 N N     . THR B 2 50  ? -11.599 5.089   1.844   1.00 95.56 50  B 1 
ATOM 3581 C CA    . THR B 2 50  ? -11.025 4.443   3.031   1.00 95.55 50  B 1 
ATOM 3582 C C     . THR B 2 50  ? -11.662 4.949   4.325   1.00 95.59 50  B 1 
ATOM 3583 O O     . THR B 2 50  ? -11.849 4.182   5.262   1.00 94.39 50  B 1 
ATOM 3584 C CB    . THR B 2 50  ? -9.505  4.666   3.101   1.00 94.67 50  B 1 
ATOM 3585 O OG1   . THR B 2 50  ? -8.864  4.215   1.936   1.00 87.62 50  B 1 
ATOM 3586 C CG2   . THR B 2 50  ? -8.849  3.902   4.255   1.00 84.26 50  B 1 
ATOM 3587 N N     . GLY B 2 51  ? -11.979 6.232   4.407   1.00 94.52 51  B 1 
ATOM 3588 C CA    . GLY B 2 51  ? -12.644 6.822   5.566   1.00 94.15 51  B 1 
ATOM 3589 C C     . GLY B 2 51  ? -14.026 6.221   5.816   1.00 94.57 51  B 1 
ATOM 3590 O O     . GLY B 2 51  ? -14.342 5.879   6.957   1.00 93.26 51  B 1 
ATOM 3591 N N     . GLU B 2 52  ? -14.810 6.037   4.766   1.00 94.25 52  B 1 
ATOM 3592 C CA    . GLU B 2 52  ? -16.146 5.451   4.841   1.00 93.92 52  B 1 
ATOM 3593 C C     . GLU B 2 52  ? -16.108 3.946   5.158   1.00 94.31 52  B 1 
ATOM 3594 O O     . GLU B 2 52  ? -16.815 3.469   6.044   1.00 92.72 52  B 1 
ATOM 3595 C CB    . GLU B 2 52  ? -16.886 5.749   3.530   1.00 92.70 52  B 1 
ATOM 3596 C CG    . GLU B 2 52  ? -18.393 5.493   3.636   1.00 86.18 52  B 1 
ATOM 3597 C CD    . GLU B 2 52  ? -19.061 6.318   4.757   1.00 87.88 52  B 1 
ATOM 3598 O OE1   . GLU B 2 52  ? -19.989 5.792   5.396   1.00 82.13 52  B 1 
ATOM 3599 O OE2   . GLU B 2 52  ? -18.629 7.461   5.011   1.00 82.04 52  B 1 
ATOM 3600 N N     . ALA B 2 53  ? -15.200 3.201   4.510   1.00 94.41 53  B 1 
ATOM 3601 C CA    . ALA B 2 53  ? -14.971 1.789   4.821   1.00 94.38 53  B 1 
ATOM 3602 C C     . ALA B 2 53  ? -14.523 1.590   6.276   1.00 94.66 53  B 1 
ATOM 3603 O O     . ALA B 2 53  ? -14.978 0.664   6.958   1.00 93.36 53  B 1 
ATOM 3604 C CB    . ALA B 2 53  ? -13.934 1.250   3.832   1.00 93.92 53  B 1 
ATOM 3605 N N     . SER B 2 54  ? -13.669 2.473   6.799   1.00 95.22 54  B 1 
ATOM 3606 C CA    . SER B 2 54  ? -13.246 2.454   8.201   1.00 95.13 54  B 1 
ATOM 3607 C C     . SER B 2 54  ? -14.418 2.673   9.160   1.00 94.99 54  B 1 
ATOM 3608 O O     . SER B 2 54  ? -14.490 1.995   10.186  1.00 93.73 54  B 1 
ATOM 3609 C CB    . SER B 2 54  ? -12.175 3.517   8.447   1.00 94.23 54  B 1 
ATOM 3610 O OG    . SER B 2 54  ? -11.732 3.480   9.794   1.00 86.30 54  B 1 
ATOM 3611 N N     . ASP B 2 55  ? -15.343 3.562   8.846   1.00 94.35 55  B 1 
ATOM 3612 C CA    . ASP B 2 55  ? -16.528 3.802   9.667   1.00 93.51 55  B 1 
ATOM 3613 C C     . ASP B 2 55  ? -17.469 2.606   9.690   1.00 93.80 55  B 1 
ATOM 3614 O O     . ASP B 2 55  ? -18.027 2.272   10.740  1.00 92.21 55  B 1 
ATOM 3615 C CB    . ASP B 2 55  ? -17.275 5.044   9.173   1.00 92.15 55  B 1 
ATOM 3616 C CG    . ASP B 2 55  ? -16.589 6.362   9.509   1.00 86.40 55  B 1 
ATOM 3617 O OD1   . ASP B 2 55  ? -15.647 6.394   10.330  1.00 80.00 55  B 1 
ATOM 3618 O OD2   . ASP B 2 55  ? -17.053 7.419   9.030   1.00 80.05 55  B 1 
ATOM 3619 N N     . LYS B 2 56  ? -17.619 1.899   8.561   1.00 93.91 56  B 1 
ATOM 3620 C CA    . LYS B 2 56  ? -18.346 0.630   8.505   1.00 93.90 56  B 1 
ATOM 3621 C C     . LYS B 2 56  ? -17.681 -0.413  9.407   1.00 94.31 56  B 1 
ATOM 3622 O O     . LYS B 2 56  ? -18.353 -0.988  10.262  1.00 92.90 56  B 1 
ATOM 3623 C CB    . LYS B 2 56  ? -18.441 0.144   7.051   1.00 92.83 56  B 1 
ATOM 3624 C CG    . LYS B 2 56  ? -19.284 -1.140  6.942   1.00 89.80 56  B 1 
ATOM 3625 C CD    . LYS B 2 56  ? -19.176 -1.774  5.559   1.00 85.36 56  B 1 
ATOM 3626 C CE    . LYS B 2 56  ? -19.883 -3.125  5.567   1.00 80.43 56  B 1 
ATOM 3627 N NZ    . LYS B 2 56  ? -19.489 -3.967  4.409   1.00 73.70 56  B 1 
ATOM 3628 N N     . CYS B 2 57  ? -16.371 -0.598  9.285   1.00 94.12 57  B 1 
ATOM 3629 C CA    . CYS B 2 57  ? -15.636 -1.544  10.122  1.00 93.74 57  B 1 
ATOM 3630 C C     . CYS B 2 57  ? -15.779 -1.246  11.619  1.00 93.70 57  B 1 
ATOM 3631 O O     . CYS B 2 57  ? -15.937 -2.170  12.423  1.00 92.03 57  B 1 
ATOM 3632 C CB    . CYS B 2 57  ? -14.156 -1.529  9.734   1.00 93.21 57  B 1 
ATOM 3633 S SG    . CYS B 2 57  ? -13.928 -2.287  8.101   1.00 87.27 57  B 1 
ATOM 3634 N N     . GLN B 2 58  ? -15.753 0.016   12.019  1.00 93.99 58  B 1 
ATOM 3635 C CA    . GLN B 2 58  ? -15.942 0.415   13.418  1.00 93.33 58  B 1 
ATOM 3636 C C     . GLN B 2 58  ? -17.361 0.112   13.914  1.00 93.41 58  B 1 
ATOM 3637 O O     . GLN B 2 58  ? -17.501 -0.420  15.013  1.00 91.57 58  B 1 
ATOM 3638 C CB    . GLN B 2 58  ? -15.632 1.904   13.578  1.00 92.39 58  B 1 
ATOM 3639 C CG    . GLN B 2 58  ? -14.122 2.194   13.509  1.00 83.99 58  B 1 
ATOM 3640 C CD    . GLN B 2 58  ? -13.812 3.688   13.619  1.00 80.77 58  B 1 
ATOM 3641 O OE1   . GLN B 2 58  ? -14.643 4.521   13.947  1.00 72.82 58  B 1 
ATOM 3642 N NE2   . GLN B 2 58  ? -12.586 4.083   13.370  1.00 69.37 58  B 1 
ATOM 3643 N N     . ARG B 2 59  ? -18.388 0.372   13.112  1.00 93.71 59  B 1 
ATOM 3644 C CA    . ARG B 2 59  ? -19.783 0.019   13.455  1.00 93.18 59  B 1 
ATOM 3645 C C     . ARG B 2 59  ? -19.959 -1.489  13.639  1.00 93.26 59  B 1 
ATOM 3646 O O     . ARG B 2 59  ? -20.621 -1.913  14.577  1.00 90.72 59  B 1 
ATOM 3647 C CB    . ARG B 2 59  ? -20.744 0.560   12.384  1.00 91.94 59  B 1 
ATOM 3648 C CG    . ARG B 2 59  ? -20.941 2.082   12.489  1.00 84.24 59  B 1 
ATOM 3649 C CD    . ARG B 2 59  ? -21.948 2.601   11.459  1.00 82.83 59  B 1 
ATOM 3650 N NE    . ARG B 2 59  ? -21.409 2.570   10.097  1.00 76.26 59  B 1 
ATOM 3651 C CZ    . ARG B 2 59  ? -22.087 2.724   8.974   1.00 71.02 59  B 1 
ATOM 3652 N NH1   . ARG B 2 59  ? -23.386 2.899   8.975   1.00 63.45 59  B 1 
ATOM 3653 N NH2   . ARG B 2 59  ? -21.481 2.725   7.826   1.00 64.22 59  B 1 
ATOM 3654 N N     . GLU B 2 60  ? -19.298 -2.282  12.805  1.00 92.76 60  B 1 
ATOM 3655 C CA    . GLU B 2 60  ? -19.309 -3.753  12.881  1.00 92.13 60  B 1 
ATOM 3656 C C     . GLU B 2 60  ? -18.285 -4.333  13.887  1.00 91.71 60  B 1 
ATOM 3657 O O     . GLU B 2 60  ? -18.094 -5.550  13.962  1.00 88.42 60  B 1 
ATOM 3658 C CB    . GLU B 2 60  ? -19.081 -4.317  11.473  1.00 91.53 60  B 1 
ATOM 3659 C CG    . GLU B 2 60  ? -20.233 -3.993  10.502  1.00 88.48 60  B 1 
ATOM 3660 C CD    . GLU B 2 60  ? -19.946 -4.422  9.057   1.00 86.81 60  B 1 
ATOM 3661 O OE1   . GLU B 2 60  ? -20.719 -4.048  8.159   1.00 82.62 60  B 1 
ATOM 3662 O OE2   . GLU B 2 60  ? -18.916 -5.099  8.819   1.00 81.65 60  B 1 
ATOM 3663 N N     . LYS B 2 61  ? -17.604 -3.483  14.672  1.00 90.27 61  B 1 
ATOM 3664 C CA    . LYS B 2 61  ? -16.567 -3.866  15.645  1.00 89.88 61  B 1 
ATOM 3665 C C     . LYS B 2 61  ? -15.406 -4.680  15.047  1.00 89.93 61  B 1 
ATOM 3666 O O     . LYS B 2 61  ? -14.749 -5.448  15.744  1.00 85.79 61  B 1 
ATOM 3667 C CB    . LYS B 2 61  ? -17.193 -4.545  16.870  1.00 88.18 61  B 1 
ATOM 3668 C CG    . LYS B 2 61  ? -18.275 -3.699  17.562  1.00 81.77 61  B 1 
ATOM 3669 C CD    . LYS B 2 61  ? -18.877 -4.462  18.746  1.00 72.47 61  B 1 
ATOM 3670 C CE    . LYS B 2 61  ? -19.976 -3.635  19.410  1.00 64.18 61  B 1 
ATOM 3671 N NZ    . LYS B 2 61  ? -20.652 -4.378  20.493  1.00 55.41 61  B 1 
ATOM 3672 N N     . ARG B 2 62  ? -15.114 -4.490  13.747  1.00 89.51 62  B 1 
ATOM 3673 C CA    . ARG B 2 62  ? -13.977 -5.095  13.046  1.00 89.63 62  B 1 
ATOM 3674 C C     . ARG B 2 62  ? -12.779 -4.155  13.036  1.00 89.44 62  B 1 
ATOM 3675 O O     . ARG B 2 62  ? -12.929 -2.938  13.081  1.00 85.61 62  B 1 
ATOM 3676 C CB    . ARG B 2 62  ? -14.393 -5.528  11.635  1.00 88.81 62  B 1 
ATOM 3677 C CG    . ARG B 2 62  ? -15.407 -6.691  11.672  1.00 85.18 62  B 1 
ATOM 3678 C CD    . ARG B 2 62  ? -15.700 -7.284  10.289  1.00 84.98 62  B 1 
ATOM 3679 N NE    . ARG B 2 62  ? -16.420 -6.341  9.427   1.00 81.81 62  B 1 
ATOM 3680 C CZ    . ARG B 2 62  ? -15.956 -5.663  8.371   1.00 82.27 62  B 1 
ATOM 3681 N NH1   . ARG B 2 62  ? -14.730 -5.777  7.918   1.00 74.56 62  B 1 
ATOM 3682 N NH2   . ARG B 2 62  ? -16.748 -4.857  7.753   1.00 76.42 62  B 1 
ATOM 3683 N N     . LYS B 2 63  ? -11.564 -4.722  12.975  1.00 87.65 63  B 1 
ATOM 3684 C CA    . LYS B 2 63  ? -10.296 -3.958  12.971  1.00 86.50 63  B 1 
ATOM 3685 C C     . LYS B 2 63  ? -9.594  -3.942  11.611  1.00 87.19 63  B 1 
ATOM 3686 O O     . LYS B 2 63  ? -8.641  -3.189  11.432  1.00 83.13 63  B 1 
ATOM 3687 C CB    . LYS B 2 63  ? -9.350  -4.500  14.042  1.00 84.36 63  B 1 
ATOM 3688 C CG    . LYS B 2 63  ? -9.906  -4.310  15.463  1.00 79.76 63  B 1 
ATOM 3689 C CD    . LYS B 2 63  ? -8.878  -4.750  16.505  1.00 72.36 63  B 1 
ATOM 3690 C CE    . LYS B 2 63  ? -9.449  -4.550  17.905  1.00 66.11 63  B 1 
ATOM 3691 N NZ    . LYS B 2 63  ? -8.477  -4.936  18.961  1.00 58.57 63  B 1 
ATOM 3692 N N     . THR B 2 64  ? -10.025 -4.779  10.684  1.00 88.39 64  B 1 
ATOM 3693 C CA    . THR B 2 64  ? -9.404  -4.941  9.368   1.00 88.80 64  B 1 
ATOM 3694 C C     . THR B 2 64  ? -10.395 -4.535  8.295   1.00 89.91 64  B 1 
ATOM 3695 O O     . THR B 2 64  ? -11.491 -5.098  8.240   1.00 87.83 64  B 1 
ATOM 3696 C CB    . THR B 2 64  ? -8.946  -6.390  9.162   1.00 86.10 64  B 1 
ATOM 3697 O OG1   . THR B 2 64  ? -8.128  -6.798  10.237  1.00 79.88 64  B 1 
ATOM 3698 C CG2   . THR B 2 64  ? -8.118  -6.549  7.883   1.00 78.88 64  B 1 
ATOM 3699 N N     . ILE B 2 65  ? -9.999  -3.575  7.461   1.00 90.94 65  B 1 
ATOM 3700 C CA    . ILE B 2 65  ? -10.726 -3.210  6.242   1.00 91.77 65  B 1 
ATOM 3701 C C     . ILE B 2 65  ? -10.415 -4.271  5.182   1.00 91.44 65  B 1 
ATOM 3702 O O     . ILE B 2 65  ? -9.247  -4.580  4.956   1.00 89.59 65  B 1 
ATOM 3703 C CB    . ILE B 2 65  ? -10.345 -1.787  5.773   1.00 92.19 65  B 1 
ATOM 3704 C CG1   . ILE B 2 65  ? -10.614 -0.740  6.880   1.00 90.28 65  B 1 
ATOM 3705 C CG2   . ILE B 2 65  ? -11.119 -1.424  4.492   1.00 90.11 65  B 1 
ATOM 3706 C CD1   . ILE B 2 65  ? -10.110 0.682   6.550   1.00 87.64 65  B 1 
ATOM 3707 N N     . ASN B 2 66  ? -11.440 -4.829  4.549   1.00 90.90 66  B 1 
ATOM 3708 C CA    . ASN B 2 66  ? -11.313 -5.785  3.455   1.00 90.39 66  B 1 
ATOM 3709 C C     . ASN B 2 66  ? -11.798 -5.181  2.123   1.00 91.39 66  B 1 
ATOM 3710 O O     . ASN B 2 66  ? -12.209 -4.015  2.068   1.00 90.39 66  B 1 
ATOM 3711 C CB    . ASN B 2 66  ? -12.018 -7.103  3.860   1.00 87.74 66  B 1 
ATOM 3712 C CG    . ASN B 2 66  ? -13.523 -6.972  3.998   1.00 83.96 66  B 1 
ATOM 3713 O OD1   . ASN B 2 66  ? -14.131 -6.043  3.519   1.00 73.47 66  B 1 
ATOM 3714 N ND2   . ASN B 2 66  ? -14.176 -7.920  4.629   1.00 76.31 66  B 1 
ATOM 3715 N N     . GLY B 2 67  ? -11.701 -5.954  1.044   1.00 90.96 67  B 1 
ATOM 3716 C CA    . GLY B 2 67  ? -12.168 -5.511  -0.277  1.00 90.84 67  B 1 
ATOM 3717 C C     . GLY B 2 67  ? -13.659 -5.200  -0.314  1.00 91.81 67  B 1 
ATOM 3718 O O     . GLY B 2 67  ? -14.051 -4.186  -0.881  1.00 90.92 67  B 1 
ATOM 3719 N N     . ASP B 2 68  ? -14.476 -6.010  0.364   1.00 91.38 68  B 1 
ATOM 3720 C CA    . ASP B 2 68  ? -15.934 -5.844  0.384   1.00 90.97 68  B 1 
ATOM 3721 C C     . ASP B 2 68  ? -16.353 -4.564  1.124   1.00 92.26 68  B 1 
ATOM 3722 O O     . ASP B 2 68  ? -17.320 -3.910  0.741   1.00 91.41 68  B 1 
ATOM 3723 C CB    . ASP B 2 68  ? -16.588 -7.089  0.992   1.00 88.77 68  B 1 
ATOM 3724 C CG    . ASP B 2 68  ? -16.117 -8.388  0.322   1.00 82.09 68  B 1 
ATOM 3725 O OD1   . ASP B 2 68  ? -16.009 -8.423  -0.915  1.00 75.10 68  B 1 
ATOM 3726 O OD2   . ASP B 2 68  ? -15.760 -9.321  1.074   1.00 73.34 68  B 1 
ATOM 3727 N N     . ASP B 2 69  ? -15.579 -4.139  2.139   1.00 91.90 69  B 1 
ATOM 3728 C CA    . ASP B 2 69  ? -15.797 -2.854  2.813   1.00 92.48 69  B 1 
ATOM 3729 C C     . ASP B 2 69  ? -15.541 -1.668  1.874   1.00 93.27 69  B 1 
ATOM 3730 O O     . ASP B 2 69  ? -16.255 -0.670  1.948   1.00 92.32 69  B 1 
ATOM 3731 C CB    . ASP B 2 69  ? -14.877 -2.711  4.033   1.00 92.19 69  B 1 
ATOM 3732 C CG    . ASP B 2 69  ? -15.137 -3.739  5.132   1.00 90.53 69  B 1 
ATOM 3733 O OD1   . ASP B 2 69  ? -16.307 -4.040  5.435   1.00 86.35 69  B 1 
ATOM 3734 O OD2   . ASP B 2 69  ? -14.158 -4.188  5.766   1.00 86.86 69  B 1 
ATOM 3735 N N     . LEU B 2 70  ? -14.517 -1.785  1.013   1.00 93.79 70  B 1 
ATOM 3736 C CA    . LEU B 2 70  ? -14.210 -0.764  0.025   1.00 94.24 70  B 1 
ATOM 3737 C C     . LEU B 2 70  ? -15.288 -0.701  -1.061  1.00 94.20 70  B 1 
ATOM 3738 O O     . LEU B 2 70  ? -15.757 0.389   -1.372  1.00 92.89 70  B 1 
ATOM 3739 C CB    . LEU B 2 70  ? -12.827 -1.014  -0.608  1.00 94.10 70  B 1 
ATOM 3740 C CG    . LEU B 2 70  ? -11.637 -0.897  0.362   1.00 93.07 70  B 1 
ATOM 3741 C CD1   . LEU B 2 70  ? -10.344 -1.304  -0.345  1.00 90.26 70  B 1 
ATOM 3742 C CD2   . LEU B 2 70  ? -11.456 0.531   0.871   1.00 90.17 70  B 1 
ATOM 3743 N N     . LEU B 2 71  ? -15.724 -1.847  -1.575  1.00 93.68 71  B 1 
ATOM 3744 C CA    . LEU B 2 71  ? -16.803 -1.909  -2.568  1.00 93.31 71  B 1 
ATOM 3745 C C     . LEU B 2 71  ? -18.110 -1.339  -2.007  1.00 93.51 71  B 1 
ATOM 3746 O O     . LEU B 2 71  ? -18.744 -0.508  -2.649  1.00 92.29 71  B 1 
ATOM 3747 C CB    . LEU B 2 71  ? -16.992 -3.359  -3.035  1.00 92.71 71  B 1 
ATOM 3748 C CG    . LEU B 2 71  ? -15.800 -3.958  -3.802  1.00 90.86 71  B 1 
ATOM 3749 C CD1   . LEU B 2 71  ? -16.123 -5.404  -4.191  1.00 86.65 71  B 1 
ATOM 3750 C CD2   . LEU B 2 71  ? -15.461 -3.177  -5.073  1.00 86.83 71  B 1 
ATOM 3751 N N     . TRP B 2 72  ? -18.455 -1.714  -0.776  1.00 93.07 72  B 1 
ATOM 3752 C CA    . TRP B 2 72  ? -19.614 -1.141  -0.093  1.00 93.17 72  B 1 
ATOM 3753 C C     . TRP B 2 72  ? -19.493 0.381   0.068   1.00 93.00 72  B 1 
ATOM 3754 O O     . TRP B 2 72  ? -20.463 1.103   -0.164  1.00 91.74 72  B 1 
ATOM 3755 C CB    . TRP B 2 72  ? -19.786 -1.811  1.267   1.00 92.64 72  B 1 
ATOM 3756 C CG    . TRP B 2 72  ? -20.913 -1.259  2.077   1.00 92.08 72  B 1 
ATOM 3757 C CD1   . TRP B 2 72  ? -22.187 -1.711  2.054   1.00 89.88 72  B 1 
ATOM 3758 C CD2   . TRP B 2 72  ? -20.899 -0.111  2.977   1.00 90.77 72  B 1 
ATOM 3759 N NE1   . TRP B 2 72  ? -22.977 -0.923  2.881   1.00 89.00 72  B 1 
ATOM 3760 C CE2   . TRP B 2 72  ? -22.220 0.080   3.461   1.00 90.32 72  B 1 
ATOM 3761 C CE3   . TRP B 2 72  ? -19.903 0.788   3.407   1.00 89.01 72  B 1 
ATOM 3762 C CZ2   . TRP B 2 72  ? -22.559 1.142   4.343   1.00 88.38 72  B 1 
ATOM 3763 C CZ3   . TRP B 2 72  ? -20.235 1.838   4.283   1.00 85.74 72  B 1 
ATOM 3764 C CH2   . TRP B 2 72  ? -21.540 2.013   4.733   1.00 85.55 72  B 1 
ATOM 3765 N N     . ALA B 2 73  ? -18.311 0.879   0.436   1.00 93.37 73  B 1 
ATOM 3766 C CA    . ALA B 2 73  ? -18.081 2.309   0.547   1.00 93.22 73  B 1 
ATOM 3767 C C     . ALA B 2 73  ? -18.201 3.013   -0.810  1.00 93.22 73  B 1 
ATOM 3768 O O     . ALA B 2 73  ? -18.779 4.096   -0.883  1.00 91.88 73  B 1 
ATOM 3769 C CB    . ALA B 2 73  ? -16.707 2.556   1.186   1.00 92.96 73  B 1 
ATOM 3770 N N     . MET B 2 74  ? -17.712 2.402   -1.889  1.00 93.36 74  B 1 
ATOM 3771 C CA    . MET B 2 74  ? -17.844 2.945   -3.243  1.00 93.22 74  B 1 
ATOM 3772 C C     . MET B 2 74  ? -19.307 3.046   -3.682  1.00 93.13 74  B 1 
ATOM 3773 O O     . MET B 2 74  ? -19.724 4.126   -4.084  1.00 91.44 74  B 1 
ATOM 3774 C CB    . MET B 2 74  ? -17.023 2.116   -4.239  1.00 93.18 74  B 1 
ATOM 3775 C CG    . MET B 2 74  ? -15.520 2.309   -4.011  1.00 90.91 74  B 1 
ATOM 3776 S SD    . MET B 2 74  ? -14.430 1.361   -5.108  1.00 88.01 74  B 1 
ATOM 3777 C CE    . MET B 2 74  ? -14.651 2.318   -6.620  1.00 78.72 74  B 1 
ATOM 3778 N N     . THR B 2 75  ? -20.093 1.991   -3.491  1.00 92.13 75  B 1 
ATOM 3779 C CA    . THR B 2 75  ? -21.542 2.028   -3.758  1.00 91.42 75  B 1 
ATOM 3780 C C     . THR B 2 75  ? -22.230 3.116   -2.933  1.00 91.41 75  B 1 
ATOM 3781 O O     . THR B 2 75  ? -22.958 3.947   -3.461  1.00 89.88 75  B 1 
ATOM 3782 C CB    . THR B 2 75  ? -22.192 0.674   -3.448  1.00 90.34 75  B 1 
ATOM 3783 O OG1   . THR B 2 75  ? -21.524 -0.367  -4.111  1.00 80.24 75  B 1 
ATOM 3784 C CG2   . THR B 2 75  ? -23.649 0.610   -3.882  1.00 77.34 75  B 1 
ATOM 3785 N N     . THR B 2 76  ? -21.933 3.171   -1.630  1.00 91.51 76  B 1 
ATOM 3786 C CA    . THR B 2 76  ? -22.528 4.151   -0.708  1.00 91.03 76  B 1 
ATOM 3787 C C     . THR B 2 76  ? -22.230 5.605   -1.087  1.00 91.06 76  B 1 
ATOM 3788 O O     . THR B 2 76  ? -23.050 6.495   -0.835  1.00 88.80 76  B 1 
ATOM 3789 C CB    . THR B 2 76  ? -21.998 3.890   0.711   1.00 89.69 76  B 1 
ATOM 3790 O OG1   . THR B 2 76  ? -22.349 2.590   1.144   1.00 79.50 76  B 1 
ATOM 3791 C CG2   . THR B 2 76  ? -22.549 4.851   1.754   1.00 77.14 76  B 1 
ATOM 3792 N N     . LEU B 2 77  ? -21.058 5.858   -1.679  1.00 90.81 77  B 1 
ATOM 3793 C CA    . LEU B 2 77  ? -20.594 7.201   -2.035  1.00 90.66 77  B 1 
ATOM 3794 C C     . LEU B 2 77  ? -20.891 7.592   -3.492  1.00 90.02 77  B 1 
ATOM 3795 O O     . LEU B 2 77  ? -20.477 8.666   -3.917  1.00 86.69 77  B 1 
ATOM 3796 C CB    . LEU B 2 77  ? -19.105 7.319   -1.675  1.00 90.53 77  B 1 
ATOM 3797 C CG    . LEU B 2 77  ? -18.812 7.216   -0.159  1.00 89.53 77  B 1 
ATOM 3798 C CD1   . LEU B 2 77  ? -17.298 7.203   0.054   1.00 86.00 77  B 1 
ATOM 3799 C CD2   . LEU B 2 77  ? -19.418 8.376   0.638   1.00 85.92 77  B 1 
ATOM 3800 N N     . GLY B 2 78  ? -21.617 6.748   -4.253  1.00 89.34 78  B 1 
ATOM 3801 C CA    . GLY B 2 78  ? -22.017 7.036   -5.628  1.00 88.64 78  B 1 
ATOM 3802 C C     . GLY B 2 78  ? -20.974 6.673   -6.681  1.00 89.20 78  B 1 
ATOM 3803 O O     . GLY B 2 78  ? -20.927 7.279   -7.742  1.00 85.73 78  B 1 
ATOM 3804 N N     . PHE B 2 79  ? -20.114 5.688   -6.377  1.00 91.08 79  B 1 
ATOM 3805 C CA    . PHE B 2 79  ? -19.127 5.137   -7.303  1.00 91.31 79  B 1 
ATOM 3806 C C     . PHE B 2 79  ? -19.457 3.690   -7.684  1.00 91.30 79  B 1 
ATOM 3807 O O     . PHE B 2 79  ? -18.565 2.857   -7.845  1.00 88.95 79  B 1 
ATOM 3808 C CB    . PHE B 2 79  ? -17.718 5.272   -6.722  1.00 90.99 79  B 1 
ATOM 3809 C CG    . PHE B 2 79  ? -17.308 6.690   -6.411  1.00 91.08 79  B 1 
ATOM 3810 C CD1   . PHE B 2 79  ? -17.003 7.581   -7.453  1.00 88.11 79  B 1 
ATOM 3811 C CD2   . PHE B 2 79  ? -17.256 7.134   -5.080  1.00 88.25 79  B 1 
ATOM 3812 C CE1   . PHE B 2 79  ? -16.655 8.910   -7.166  1.00 87.37 79  B 1 
ATOM 3813 C CE2   . PHE B 2 79  ? -16.908 8.463   -4.790  1.00 87.46 79  B 1 
ATOM 3814 C CZ    . PHE B 2 79  ? -16.610 9.351   -5.833  1.00 87.89 79  B 1 
ATOM 3815 N N     . GLU B 2 80  ? -20.746 3.368   -7.781  1.00 91.01 80  B 1 
ATOM 3816 C CA    . GLU B 2 80  ? -21.243 2.024   -8.085  1.00 90.78 80  B 1 
ATOM 3817 C C     . GLU B 2 80  ? -20.793 1.502   -9.446  1.00 91.51 80  B 1 
ATOM 3818 O O     . GLU B 2 80  ? -20.497 0.314   -9.559  1.00 89.43 80  B 1 
ATOM 3819 C CB    . GLU B 2 80  ? -22.765 1.982   -7.916  1.00 87.75 80  B 1 
ATOM 3820 C CG    . GLU B 2 80  ? -23.539 2.930   -8.838  1.00 76.83 80  B 1 
ATOM 3821 C CD    . GLU B 2 80  ? -25.046 3.011   -8.489  1.00 72.73 80  B 1 
ATOM 3822 O OE1   . GLU B 2 80  ? -25.785 3.604   -9.281  1.00 62.47 80  B 1 
ATOM 3823 O OE2   . GLU B 2 80  ? -25.423 2.499   -7.412  1.00 62.35 80  B 1 
ATOM 3824 N N     . ASP B 2 81  ? -20.583 2.372   -10.429 1.00 90.55 81  B 1 
ATOM 3825 C CA    . ASP B 2 81  ? -20.096 2.021   -11.768 1.00 90.04 81  B 1 
ATOM 3826 C C     . ASP B 2 81  ? -18.740 1.298   -11.747 1.00 91.29 81  B 1 
ATOM 3827 O O     . ASP B 2 81  ? -18.424 0.486   -12.623 1.00 88.83 81  B 1 
ATOM 3828 C CB    . ASP B 2 81  ? -19.947 3.293   -12.618 1.00 87.35 81  B 1 
ATOM 3829 C CG    . ASP B 2 81  ? -21.253 4.065   -12.852 1.00 79.59 81  B 1 
ATOM 3830 O OD1   . ASP B 2 81  ? -22.328 3.456   -12.699 1.00 70.75 81  B 1 
ATOM 3831 O OD2   . ASP B 2 81  ? -21.135 5.269   -13.174 1.00 72.33 81  B 1 
ATOM 3832 N N     . TYR B 2 82  ? -17.921 1.549   -10.726 1.00 92.24 82  B 1 
ATOM 3833 C CA    . TYR B 2 82  ? -16.627 0.881   -10.564 1.00 92.61 82  B 1 
ATOM 3834 C C     . TYR B 2 82  ? -16.733 -0.491  -9.882  1.00 93.28 82  B 1 
ATOM 3835 O O     . TYR B 2 82  ? -15.769 -1.262  -9.891  1.00 91.65 82  B 1 
ATOM 3836 C CB    . TYR B 2 82  ? -15.680 1.782   -9.769  1.00 92.05 82  B 1 
ATOM 3837 C CG    . TYR B 2 82  ? -15.358 3.095   -10.444 1.00 91.35 82  B 1 
ATOM 3838 C CD1   . TYR B 2 82  ? -14.390 3.147   -11.459 1.00 85.80 82  B 1 
ATOM 3839 C CD2   . TYR B 2 82  ? -16.036 4.271   -10.083 1.00 85.60 82  B 1 
ATOM 3840 C CE1   . TYR B 2 82  ? -14.089 4.356   -12.103 1.00 83.70 82  B 1 
ATOM 3841 C CE2   . TYR B 2 82  ? -15.756 5.488   -10.729 1.00 83.86 82  B 1 
ATOM 3842 C CZ    . TYR B 2 82  ? -14.781 5.530   -11.744 1.00 85.18 82  B 1 
ATOM 3843 O OH    . TYR B 2 82  ? -14.504 6.719   -12.393 1.00 83.52 82  B 1 
ATOM 3844 N N     . VAL B 2 83  ? -17.861 -0.814  -9.246  1.00 92.73 83  B 1 
ATOM 3845 C CA    . VAL B 2 83  ? -17.982 -1.983  -8.371  1.00 92.71 83  B 1 
ATOM 3846 C C     . VAL B 2 83  ? -17.974 -3.282  -9.160  1.00 93.07 83  B 1 
ATOM 3847 O O     . VAL B 2 83  ? -17.235 -4.196  -8.787  1.00 91.59 83  B 1 
ATOM 3848 C CB    . VAL B 2 83  ? -19.223 -1.868  -7.467  1.00 91.51 83  B 1 
ATOM 3849 C CG1   . VAL B 2 83  ? -19.487 -3.141  -6.660  1.00 85.83 83  B 1 
ATOM 3850 C CG2   . VAL B 2 83  ? -19.019 -0.725  -6.467  1.00 86.29 83  B 1 
ATOM 3851 N N     . GLU B 2 84  ? -18.719 -3.381  -10.248 1.00 92.03 84  B 1 
ATOM 3852 C CA    . GLU B 2 84  ? -18.752 -4.600  -11.059 1.00 91.63 84  B 1 
ATOM 3853 C C     . GLU B 2 84  ? -17.393 -4.922  -11.712 1.00 92.08 84  B 1 
ATOM 3854 O O     . GLU B 2 84  ? -16.888 -6.040  -11.520 1.00 90.82 84  B 1 
ATOM 3855 C CB    . GLU B 2 84  ? -19.907 -4.553  -12.081 1.00 90.19 84  B 1 
ATOM 3856 C CG    . GLU B 2 84  ? -21.297 -4.712  -11.422 1.00 78.48 84  B 1 
ATOM 3857 C CD    . GLU B 2 84  ? -21.402 -5.975  -10.559 1.00 70.44 84  B 1 
ATOM 3858 O OE1   . GLU B 2 84  ? -21.874 -5.873  -9.390  1.00 63.39 84  B 1 
ATOM 3859 O OE2   . GLU B 2 84  ? -20.930 -7.043  -10.988 1.00 63.18 84  B 1 
ATOM 3860 N N     . PRO B 2 85  ? -16.699 -3.968  -12.356 1.00 92.42 85  B 1 
ATOM 3861 C CA    . PRO B 2 85  ? -15.326 -4.201  -12.822 1.00 92.18 85  B 1 
ATOM 3862 C C     . PRO B 2 85  ? -14.370 -4.641  -11.704 1.00 92.36 85  B 1 
ATOM 3863 O O     . PRO B 2 85  ? -13.542 -5.534  -11.900 1.00 90.60 85  B 1 
ATOM 3864 C CB    . PRO B 2 85  ? -14.885 -2.870  -13.438 1.00 90.87 85  B 1 
ATOM 3865 C CG    . PRO B 2 85  ? -16.191 -2.219  -13.875 1.00 87.96 85  B 1 
ATOM 3866 C CD    . PRO B 2 85  ? -17.189 -2.678  -12.811 1.00 91.21 85  B 1 
ATOM 3867 N N     . LEU B 2 86  ? -14.481 -4.059  -10.498 1.00 92.85 86  B 1 
ATOM 3868 C CA    . LEU B 2 86  ? -13.634 -4.417  -9.371  1.00 92.51 86  B 1 
ATOM 3869 C C     . LEU B 2 86  ? -13.961 -5.795  -8.784  1.00 92.25 86  B 1 
ATOM 3870 O O     . LEU B 2 86  ? -13.046 -6.512  -8.382  1.00 90.51 86  B 1 
ATOM 3871 C CB    . LEU B 2 86  ? -13.717 -3.332  -8.284  1.00 92.30 86  B 1 
ATOM 3872 C CG    . LEU B 2 86  ? -12.966 -2.038  -8.630  1.00 90.08 86  B 1 
ATOM 3873 C CD1   . LEU B 2 86  ? -13.280 -0.980  -7.576  1.00 86.37 86  B 1 
ATOM 3874 C CD2   . LEU B 2 86  ? -11.452 -2.235  -8.654  1.00 86.60 86  B 1 
ATOM 3875 N N     . LYS B 2 87  ? -15.227 -6.210  -8.740  1.00 91.46 87  B 1 
ATOM 3876 C CA    . LYS B 2 87  ? -15.619 -7.571  -8.352  1.00 90.86 87  B 1 
ATOM 3877 C C     . LYS B 2 87  ? -15.036 -8.603  -9.313  1.00 90.62 87  B 1 
ATOM 3878 O O     . LYS B 2 87  ? -14.470 -9.591  -8.865  1.00 88.45 87  B 1 
ATOM 3879 C CB    . LYS B 2 87  ? -17.142 -7.721  -8.334  1.00 89.40 87  B 1 
ATOM 3880 C CG    . LYS B 2 87  ? -17.823 -7.121  -7.096  1.00 81.80 87  B 1 
ATOM 3881 C CD    . LYS B 2 87  ? -19.324 -7.287  -7.302  1.00 79.02 87  B 1 
ATOM 3882 C CE    . LYS B 2 87  ? -20.197 -6.633  -6.244  1.00 71.42 87  B 1 
ATOM 3883 N NZ    . LYS B 2 87  ? -21.585 -6.576  -6.736  1.00 64.90 87  B 1 
ATOM 3884 N N     . TYR B 2 88  ? -15.130 -8.356  -10.618 1.00 90.40 88  B 1 
ATOM 3885 C CA    . TYR B 2 88  ? -14.537 -9.215  -11.630 1.00 89.54 88  B 1 
ATOM 3886 C C     . TYR B 2 88  ? -13.019 -9.334  -11.456 1.00 88.99 88  B 1 
ATOM 3887 O O     . TYR B 2 88  ? -12.471 -10.443 -11.454 1.00 86.77 88  B 1 
ATOM 3888 C CB    . TYR B 2 88  ? -14.899 -8.666  -13.013 1.00 88.28 88  B 1 
ATOM 3889 C CG    . TYR B 2 88  ? -14.363 -9.524  -14.146 1.00 85.64 88  B 1 
ATOM 3890 C CD1   . TYR B 2 88  ? -13.247 -9.115  -14.888 1.00 80.30 88  B 1 
ATOM 3891 C CD2   . TYR B 2 88  ? -14.991 -10.756 -14.438 1.00 78.76 88  B 1 
ATOM 3892 C CE1   . TYR B 2 88  ? -12.779 -9.908  -15.950 1.00 75.39 88  B 1 
ATOM 3893 C CE2   . TYR B 2 88  ? -14.527 -11.558 -15.496 1.00 74.50 88  B 1 
ATOM 3894 C CZ    . TYR B 2 88  ? -13.432 -11.115 -16.250 1.00 73.22 88  B 1 
ATOM 3895 O OH    . TYR B 2 88  ? -12.998 -11.886 -17.313 1.00 70.53 88  B 1 
ATOM 3896 N N     . TYR B 2 89  ? -12.346 -8.216  -11.223 1.00 89.66 89  B 1 
ATOM 3897 C CA    . TYR B 2 89  ? -10.914 -8.205  -10.916 1.00 88.62 89  B 1 
ATOM 3898 C C     . TYR B 2 89  ? -10.588 -9.008  -9.649  1.00 88.08 89  B 1 
ATOM 3899 O O     . TYR B 2 89  ? -9.684  -9.843  -9.661  1.00 85.78 89  B 1 
ATOM 3900 C CB    . TYR B 2 89  ? -10.446 -6.751  -10.795 1.00 87.02 89  B 1 
ATOM 3901 C CG    . TYR B 2 89  ? -8.969  -6.622  -10.515 1.00 83.34 89  B 1 
ATOM 3902 C CD1   . TYR B 2 89  ? -8.489  -6.535  -9.195  1.00 77.57 89  B 1 
ATOM 3903 C CD2   . TYR B 2 89  ? -8.053  -6.612  -11.590 1.00 76.69 89  B 1 
ATOM 3904 C CE1   . TYR B 2 89  ? -7.120  -6.437  -8.943  1.00 73.28 89  B 1 
ATOM 3905 C CE2   . TYR B 2 89  ? -6.676  -6.509  -11.342 1.00 73.36 89  B 1 
ATOM 3906 C CZ    . TYR B 2 89  ? -6.221  -6.422  -10.012 1.00 71.44 89  B 1 
ATOM 3907 O OH    . TYR B 2 89  ? -4.858  -6.318  -9.765  1.00 69.19 89  B 1 
ATOM 3908 N N     . LEU B 2 90  ? -11.326 -8.820  -8.561  1.00 88.12 90  B 1 
ATOM 3909 C CA    . LEU B 2 90  ? -11.137 -9.573  -7.319  1.00 86.33 90  B 1 
ATOM 3910 C C     . LEU B 2 90  ? -11.369 -11.073 -7.495  1.00 85.57 90  B 1 
ATOM 3911 O O     . LEU B 2 90  ? -10.642 -11.862 -6.886  1.00 82.65 90  B 1 
ATOM 3912 C CB    . LEU B 2 90  ? -12.078 -9.036  -6.226  1.00 84.60 90  B 1 
ATOM 3913 C CG    . LEU B 2 90  ? -11.648 -7.693  -5.599  1.00 79.05 90  B 1 
ATOM 3914 C CD1   . LEU B 2 90  ? -12.768 -7.186  -4.684  1.00 73.05 90  B 1 
ATOM 3915 C CD2   . LEU B 2 90  ? -10.379 -7.831  -4.755  1.00 73.30 90  B 1 
ATOM 3916 N N     . HIS B 2 91  ? -12.351 -11.474 -8.290  1.00 87.22 91  B 1 
ATOM 3917 C CA    . HIS B 2 91  ? -12.609 -12.885 -8.564  1.00 85.94 91  B 1 
ATOM 3918 C C     . HIS B 2 91  ? -11.424 -13.528 -9.282  1.00 85.28 91  B 1 
ATOM 3919 O O     . HIS B 2 91  ? -10.885 -14.512 -8.781  1.00 81.50 91  B 1 
ATOM 3920 C CB    . HIS B 2 91  ? -13.916 -13.015 -9.359  1.00 83.33 91  B 1 
ATOM 3921 C CG    . HIS B 2 91  ? -14.354 -14.443 -9.507  1.00 75.10 91  B 1 
ATOM 3922 N ND1   . HIS B 2 91  ? -14.563 -15.355 -8.489  1.00 66.30 91  B 1 
ATOM 3923 C CD2   . HIS B 2 91  ? -14.637 -15.090 -10.681 1.00 64.53 91  B 1 
ATOM 3924 C CE1   . HIS B 2 91  ? -14.959 -16.512 -9.042  1.00 62.21 91  B 1 
ATOM 3925 N NE2   . HIS B 2 91  ? -15.026 -16.387 -10.365 1.00 63.29 91  B 1 
ATOM 3926 N N     . LYS B 2 92  ? -10.933 -12.900 -10.343 1.00 82.84 92  B 1 
ATOM 3927 C CA    . LYS B 2 92  ? -9.761  -13.393 -11.076 1.00 80.79 92  B 1 
ATOM 3928 C C     . LYS B 2 92  ? -8.462  -13.439 -10.255 1.00 78.74 92  B 1 
ATOM 3929 O O     . LYS B 2 92  ? -7.560  -14.183 -10.607 1.00 74.20 92  B 1 
ATOM 3930 C CB    . LYS B 2 92  ? -9.526  -12.522 -12.316 1.00 77.42 92  B 1 
ATOM 3931 C CG    . LYS B 2 92  ? -10.477 -12.860 -13.470 1.00 68.14 92  B 1 
ATOM 3932 C CD    . LYS B 2 92  ? -9.956  -12.178 -14.727 1.00 64.03 92  B 1 
ATOM 3933 C CE    . LYS B 2 92  ? -10.696 -12.609 -15.984 1.00 56.52 92  B 1 
ATOM 3934 N NZ    . LYS B 2 92  ? -10.124 -11.954 -17.187 1.00 50.03 92  B 1 
ATOM 3935 N N     . PHE B 2 93  ? -8.334  -12.642 -9.209  1.00 78.30 93  B 1 
ATOM 3936 C CA    . PHE B 2 93  ? -7.163  -12.662 -8.318  1.00 73.91 93  B 1 
ATOM 3937 C C     . PHE B 2 93  ? -7.327  -13.583 -7.100  1.00 71.65 93  B 1 
ATOM 3938 O O     . PHE B 2 93  ? -6.357  -13.786 -6.363  1.00 65.64 93  B 1 
ATOM 3939 C CB    . PHE B 2 93  ? -6.824  -11.233 -7.874  1.00 69.28 93  B 1 
ATOM 3940 C CG    . PHE B 2 93  ? -5.748  -10.594 -8.708  1.00 62.27 93  B 1 
ATOM 3941 C CD1   . PHE B 2 93  ? -4.405  -10.692 -8.312  1.00 58.01 93  B 1 
ATOM 3942 C CD2   . PHE B 2 93  ? -6.057  -9.931  -9.897  1.00 56.89 93  B 1 
ATOM 3943 C CE1   . PHE B 2 93  ? -3.386  -10.121 -9.085  1.00 52.46 93  B 1 
ATOM 3944 C CE2   . PHE B 2 93  ? -5.049  -9.353  -10.684 1.00 51.99 93  B 1 
ATOM 3945 C CZ    . PHE B 2 93  ? -3.713  -9.443  -10.275 1.00 49.90 93  B 1 
ATOM 3946 N N     . ARG B 2 94  ? -8.526  -14.069 -6.817  1.00 74.78 94  B 1 
ATOM 3947 C CA    . ARG B 2 94  ? -8.797  -15.029 -5.738  1.00 70.67 94  B 1 
ATOM 3948 C C     . ARG B 2 94  ? -8.780  -16.476 -6.231  1.00 67.19 94  B 1 
ATOM 3949 O O     . ARG B 2 94  ? -8.710  -17.366 -5.389  1.00 61.72 94  B 1 
ATOM 3950 C CB    . ARG B 2 94  ? -10.150 -14.719 -5.067  1.00 66.54 94  B 1 
ATOM 3951 C CG    . ARG B 2 94  ? -10.115 -13.517 -4.103  1.00 59.99 94  B 1 
ATOM 3952 C CD    . ARG B 2 94  ? -11.511 -13.294 -3.504  1.00 57.84 94  B 1 
ATOM 3953 N NE    . ARG B 2 94  ? -11.567 -12.150 -2.575  1.00 51.54 94  B 1 
ATOM 3954 C CZ    . ARG B 2 94  ? -12.642 -11.733 -1.910  1.00 48.75 94  B 1 
ATOM 3955 N NH1   . ARG B 2 94  ? -13.785 -12.359 -1.978  1.00 46.52 94  B 1 
ATOM 3956 N NH2   . ARG B 2 94  ? -12.611 -10.655 -1.164  1.00 44.88 94  B 1 
ATOM 3957 N N     . GLU B 2 95  ? -8.872  -16.700 -7.524  1.00 67.56 95  B 1 
ATOM 3958 C CA    . GLU B 2 95  ? -8.668  -17.998 -8.157  1.00 66.25 95  B 1 
ATOM 3959 C C     . GLU B 2 95  ? -7.181  -18.377 -8.236  1.00 60.68 95  B 1 
ATOM 3960 O O     . GLU B 2 95  ? -6.336  -17.484 -8.427  1.00 54.14 95  B 1 
ATOM 3961 C CB    . GLU B 2 95  ? -9.332  -18.044 -9.552  1.00 60.10 95  B 1 
ATOM 3962 C CG    . GLU B 2 95  ? -10.873 -18.095 -9.453  1.00 53.50 95  B 1 
ATOM 3963 C CD    . GLU B 2 95  ? -11.592 -18.354 -10.798 1.00 45.84 95  B 1 
ATOM 3964 O OE1   . GLU B 2 95  ? -12.732 -18.857 -10.755 1.00 43.67 95  B 1 
ATOM 3965 O OE2   . GLU B 2 95  ? -11.036 -18.029 -11.867 1.00 44.62 95  B 1 
ATOM 3966 O OXT   . GLU B 2 95  ? -6.907  -19.597 -8.058  1.00 47.67 95  B 1 
ATOM 3967 N N     . ASN C 3 1   ? -5.831  20.460  -19.774 1.00 71.83 1   C 1 
ATOM 3968 C CA    . ASN C 3 1   ? -5.631  21.653  -18.945 1.00 78.34 1   C 1 
ATOM 3969 C C     . ASN C 3 1   ? -6.388  21.475  -17.628 1.00 81.82 1   C 1 
ATOM 3970 O O     . ASN C 3 1   ? -7.463  20.891  -17.647 1.00 77.94 1   C 1 
ATOM 3971 C CB    . ASN C 3 1   ? -6.091  22.903  -19.727 1.00 70.78 1   C 1 
ATOM 3972 C CG    . ASN C 3 1   ? -5.687  24.202  -19.050 1.00 64.18 1   C 1 
ATOM 3973 O OD1   . ASN C 3 1   ? -5.530  24.265  -17.845 1.00 56.24 1   C 1 
ATOM 3974 N ND2   . ASN C 3 1   ? -5.480  25.257  -19.793 1.00 56.07 1   C 1 
ATOM 3975 N N     . SER C 3 2   ? -5.858  21.970  -16.501 1.00 74.99 2   C 1 
ATOM 3976 C CA    . SER C 3 2   ? -6.512  21.882  -15.190 1.00 78.95 2   C 1 
ATOM 3977 C C     . SER C 3 2   ? -7.899  22.519  -15.142 1.00 82.32 2   C 1 
ATOM 3978 O O     . SER C 3 2   ? -8.758  22.042  -14.413 1.00 79.92 2   C 1 
ATOM 3979 C CB    . SER C 3 2   ? -5.640  22.540  -14.134 1.00 74.61 2   C 1 
ATOM 3980 O OG    . SER C 3 2   ? -4.372  21.938  -14.160 1.00 67.52 2   C 1 
ATOM 3981 N N     . PHE C 3 3   ? -8.165  23.522  -15.961 1.00 86.52 3   C 1 
ATOM 3982 C CA    . PHE C 3 3   ? -9.491  24.126  -16.094 1.00 86.57 3   C 1 
ATOM 3983 C C     . PHE C 3 3   ? -10.547 23.119  -16.583 1.00 87.64 3   C 1 
ATOM 3984 O O     . PHE C 3 3   ? -11.642 23.066  -16.028 1.00 85.27 3   C 1 
ATOM 3985 C CB    . PHE C 3 3   ? -9.406  25.322  -17.042 1.00 83.76 3   C 1 
ATOM 3986 C CG    . PHE C 3 3   ? -10.724 26.021  -17.215 1.00 81.98 3   C 1 
ATOM 3987 C CD1   . PHE C 3 3   ? -11.455 25.884  -18.408 1.00 75.94 3   C 1 
ATOM 3988 C CD2   . PHE C 3 3   ? -11.250 26.791  -16.167 1.00 74.98 3   C 1 
ATOM 3989 C CE1   . PHE C 3 3   ? -12.694 26.526  -18.553 1.00 69.91 3   C 1 
ATOM 3990 C CE2   . PHE C 3 3   ? -12.490 27.431  -16.299 1.00 70.93 3   C 1 
ATOM 3991 C CZ    . PHE C 3 3   ? -13.215 27.303  -17.506 1.00 69.77 3   C 1 
ATOM 3992 N N     . HIS C 3 4   ? -10.217 22.237  -17.541 1.00 87.02 4   C 1 
ATOM 3993 C CA    . HIS C 3 4   ? -11.143 21.199  -18.002 1.00 86.85 4   C 1 
ATOM 3994 C C     . HIS C 3 4   ? -11.469 20.203  -16.890 1.00 87.50 4   C 1 
ATOM 3995 O O     . HIS C 3 4   ? -12.617 19.790  -16.747 1.00 84.89 4   C 1 
ATOM 3996 C CB    . HIS C 3 4   ? -10.548 20.458  -19.214 1.00 84.14 4   C 1 
ATOM 3997 C CG    . HIS C 3 4   ? -10.238 21.331  -20.387 1.00 77.85 4   C 1 
ATOM 3998 N ND1   . HIS C 3 4   ? -9.257  21.083  -21.333 1.00 67.72 4   C 1 
ATOM 3999 C CD2   . HIS C 3 4   ? -10.842 22.493  -20.756 1.00 67.99 4   C 1 
ATOM 4000 C CE1   . HIS C 3 4   ? -9.279  22.071  -22.236 1.00 67.06 4   C 1 
ATOM 4001 N NE2   . HIS C 3 4   ? -10.225 22.951  -21.927 1.00 68.69 4   C 1 
ATOM 4002 N N     . LEU C 3 5   ? -10.491 19.854  -16.062 1.00 88.32 5   C 1 
ATOM 4003 C CA    . LEU C 3 5   ? -10.710 19.018  -14.880 1.00 88.26 5   C 1 
ATOM 4004 C C     . LEU C 3 5   ? -11.648 19.705  -13.878 1.00 88.81 5   C 1 
ATOM 4005 O O     . LEU C 3 5   ? -12.561 19.065  -13.371 1.00 87.08 5   C 1 
ATOM 4006 C CB    . LEU C 3 5   ? -9.352  18.681  -14.253 1.00 87.32 5   C 1 
ATOM 4007 C CG    . LEU C 3 5   ? -9.456  17.800  -12.996 1.00 82.73 5   C 1 
ATOM 4008 C CD1   . LEU C 3 5   ? -9.989  16.404  -13.310 1.00 75.95 5   C 1 
ATOM 4009 C CD2   . LEU C 3 5   ? -8.063  17.656  -12.381 1.00 77.67 5   C 1 
ATOM 4010 N N     . LYS C 3 6   ? -11.478 21.008  -13.633 1.00 88.39 6   C 1 
ATOM 4011 C CA    . LYS C 3 6   ? -12.369 21.802  -12.782 1.00 88.43 6   C 1 
ATOM 4012 C C     . LYS C 3 6   ? -13.810 21.764  -13.281 1.00 88.36 6   C 1 
ATOM 4013 O O     . LYS C 3 6   ? -14.725 21.536  -12.480 1.00 86.01 6   C 1 
ATOM 4014 C CB    . LYS C 3 6   ? -11.836 23.249  -12.692 1.00 86.65 6   C 1 
ATOM 4015 C CG    . LYS C 3 6   ? -12.657 24.143  -11.755 1.00 83.46 6   C 1 
ATOM 4016 C CD    . LYS C 3 6   ? -12.009 25.537  -11.647 1.00 81.36 6   C 1 
ATOM 4017 C CE    . LYS C 3 6   ? -12.750 26.424  -10.653 1.00 75.40 6   C 1 
ATOM 4018 N NZ    . LYS C 3 6   ? -12.078 27.732  -10.484 1.00 68.80 6   C 1 
ATOM 4019 N N     . GLN C 3 7   ? -14.035 21.909  -14.592 1.00 87.62 7   C 1 
ATOM 4020 C CA    . GLN C 3 7   ? -15.375 21.814  -15.183 1.00 86.62 7   C 1 
ATOM 4021 C C     . GLN C 3 7   ? -15.949 20.397  -15.066 1.00 86.78 7   C 1 
ATOM 4022 O O     . GLN C 3 7   ? -17.128 20.254  -14.760 1.00 84.36 7   C 1 
ATOM 4023 C CB    . GLN C 3 7   ? -15.347 22.269  -16.647 1.00 85.03 7   C 1 
ATOM 4024 C CG    . GLN C 3 7   ? -14.995 23.763  -16.829 1.00 78.07 7   C 1 
ATOM 4025 C CD    . GLN C 3 7   ? -15.942 24.724  -16.104 1.00 73.27 7   C 1 
ATOM 4026 O OE1   . GLN C 3 7   ? -17.063 24.398  -15.771 1.00 67.73 7   C 1 
ATOM 4027 N NE2   . GLN C 3 7   ? -15.513 25.929  -15.823 1.00 64.34 7   C 1 
ATOM 4028 N N     . CYS C 3 8   ? -15.132 19.352  -15.244 1.00 90.05 8   C 1 
ATOM 4029 C CA    . CYS C 3 8   ? -15.571 17.969  -15.072 1.00 89.17 8   C 1 
ATOM 4030 C C     . CYS C 3 8   ? -16.044 17.699  -13.637 1.00 89.14 8   C 1 
ATOM 4031 O O     . CYS C 3 8   ? -17.156 17.227  -13.440 1.00 87.15 8   C 1 
ATOM 4032 C CB    . CYS C 3 8   ? -14.423 17.042  -15.489 1.00 87.45 8   C 1 
ATOM 4033 S SG    . CYS C 3 8   ? -14.964 15.313  -15.433 1.00 76.97 8   C 1 
ATOM 4034 N N     . VAL C 3 9   ? -15.266 18.057  -12.626 1.00 88.87 9   C 1 
ATOM 4035 C CA    . VAL C 3 9   ? -15.636 17.885  -11.208 1.00 88.06 9   C 1 
ATOM 4036 C C     . VAL C 3 9   ? -16.922 18.640  -10.854 1.00 87.61 9   C 1 
ATOM 4037 O O     . VAL C 3 9   ? -17.736 18.125  -10.099 1.00 85.42 9   C 1 
ATOM 4038 C CB    . VAL C 3 9   ? -14.468 18.312  -10.293 1.00 87.46 9   C 1 
ATOM 4039 C CG1   . VAL C 3 9   ? -14.868 18.395  -8.818  1.00 80.79 9   C 1 
ATOM 4040 C CG2   . VAL C 3 9   ? -13.314 17.305  -10.413 1.00 81.84 9   C 1 
ATOM 4041 N N     . LYS C 3 10  ? -17.138 19.819  -11.410 1.00 87.39 10  C 1 
ATOM 4042 C CA    . LYS C 3 10  ? -18.370 20.591  -11.184 1.00 85.38 10  C 1 
ATOM 4043 C C     . LYS C 3 10  ? -19.617 19.965  -11.825 1.00 85.59 10  C 1 
ATOM 4044 O O     . LYS C 3 10  ? -20.711 20.231  -11.349 1.00 81.28 10  C 1 
ATOM 4045 C CB    . LYS C 3 10  ? -18.191 22.030  -11.683 1.00 82.00 10  C 1 
ATOM 4046 C CG    . LYS C 3 10  ? -17.314 22.896  -10.770 1.00 74.06 10  C 1 
ATOM 4047 C CD    . LYS C 3 10  ? -17.187 24.295  -11.369 1.00 66.85 10  C 1 
ATOM 4048 C CE    . LYS C 3 10  ? -16.394 25.249  -10.473 1.00 59.32 10  C 1 
ATOM 4049 N NZ    . LYS C 3 10  ? -16.394 26.635  -11.016 1.00 51.48 10  C 1 
ATOM 4050 N N     . ARG C 3 11  ? -19.458 19.160  -12.891 1.00 88.56 11  C 1 
ATOM 4051 C CA    . ARG C 3 11  ? -20.592 18.520  -13.581 1.00 87.90 11  C 1 
ATOM 4052 C C     . ARG C 3 11  ? -21.115 17.281  -12.861 1.00 88.10 11  C 1 
ATOM 4053 O O     . ARG C 3 11  ? -22.300 16.990  -12.958 1.00 84.39 11  C 1 
ATOM 4054 C CB    . ARG C 3 11  ? -20.196 18.151  -15.018 1.00 84.86 11  C 1 
ATOM 4055 C CG    . ARG C 3 11  ? -20.157 19.376  -15.939 1.00 74.89 11  C 1 
ATOM 4056 C CD    . ARG C 3 11  ? -19.685 18.957  -17.330 1.00 71.09 11  C 1 
ATOM 4057 N NE    . ARG C 3 11  ? -19.583 20.100  -18.243 1.00 63.83 11  C 1 
ATOM 4058 C CZ    . ARG C 3 11  ? -19.444 20.041  -19.560 1.00 56.53 11  C 1 
ATOM 4059 N NH1   . ARG C 3 11  ? -19.381 18.891  -20.176 1.00 52.79 11  C 1 
ATOM 4060 N NH2   . ARG C 3 11  ? -19.376 21.128  -20.267 1.00 48.99 11  C 1 
ATOM 4061 N N     . TYR C 3 12  ? -20.259 16.543  -12.154 1.00 87.61 12  C 1 
ATOM 4062 C CA    . TYR C 3 12  ? -20.626 15.279  -11.519 1.00 87.03 12  C 1 
ATOM 4063 C C     . TYR C 3 12  ? -20.696 15.436  -9.995  1.00 86.75 12  C 1 
ATOM 4064 O O     . TYR C 3 12  ? -19.670 15.612  -9.336  1.00 82.63 12  C 1 
ATOM 4065 C CB    . TYR C 3 12  ? -19.634 14.199  -11.930 1.00 84.86 12  C 1 
ATOM 4066 C CG    . TYR C 3 12  ? -19.666 13.876  -13.416 1.00 80.92 12  C 1 
ATOM 4067 C CD1   . TYR C 3 12  ? -20.705 13.104  -13.960 1.00 76.50 12  C 1 
ATOM 4068 C CD2   . TYR C 3 12  ? -18.645 14.350  -14.260 1.00 75.46 12  C 1 
ATOM 4069 C CE1   . TYR C 3 12  ? -20.739 12.811  -15.325 1.00 72.66 12  C 1 
ATOM 4070 C CE2   . TYR C 3 12  ? -18.666 14.060  -15.632 1.00 73.05 12  C 1 
ATOM 4071 C CZ    . TYR C 3 12  ? -19.712 13.291  -16.168 1.00 73.09 12  C 1 
ATOM 4072 O OH    . TYR C 3 12  ? -19.746 13.004  -17.513 1.00 69.77 12  C 1 
ATOM 4073 N N     . SER C 3 13  ? -21.889 15.281  -9.427  1.00 86.44 13  C 1 
ATOM 4074 C CA    . SER C 3 13  ? -22.129 15.389  -7.981  1.00 85.77 13  C 1 
ATOM 4075 C C     . SER C 3 13  ? -21.293 14.397  -7.157  1.00 86.40 13  C 1 
ATOM 4076 O O     . SER C 3 13  ? -20.844 14.733  -6.066  1.00 82.55 13  C 1 
ATOM 4077 C CB    . SER C 3 13  ? -23.615 15.183  -7.679  1.00 82.28 13  C 1 
ATOM 4078 O OG    . SER C 3 13  ? -24.018 13.908  -8.132  1.00 72.83 13  C 1 
ATOM 4079 N N     . SER C 3 14  ? -20.988 13.211  -7.695  1.00 87.63 14  C 1 
ATOM 4080 C CA    . SER C 3 14  ? -20.135 12.209  -7.047  1.00 87.45 14  C 1 
ATOM 4081 C C     . SER C 3 14  ? -18.727 12.715  -6.718  1.00 88.21 14  C 1 
ATOM 4082 O O     . SER C 3 14  ? -18.077 12.177  -5.821  1.00 84.95 14  C 1 
ATOM 4083 C CB    . SER C 3 14  ? -20.031 10.964  -7.927  1.00 84.78 14  C 1 
ATOM 4084 O OG    . SER C 3 14  ? -21.325 10.461  -8.202  1.00 73.16 14  C 1 
ATOM 4085 N N     . PHE C 3 15  ? -18.246 13.756  -7.379  1.00 89.68 15  C 1 
ATOM 4086 C CA    . PHE C 3 15  ? -16.934 14.359  -7.171  1.00 90.26 15  C 1 
ATOM 4087 C C     . PHE C 3 15  ? -16.962 15.673  -6.372  1.00 90.50 15  C 1 
ATOM 4088 O O     . PHE C 3 15  ? -15.940 16.369  -6.300  1.00 87.16 15  C 1 
ATOM 4089 C CB    . PHE C 3 15  ? -16.230 14.507  -8.524  1.00 88.95 15  C 1 
ATOM 4090 C CG    . PHE C 3 15  ? -15.940 13.193  -9.222  1.00 88.09 15  C 1 
ATOM 4091 C CD1   . PHE C 3 15  ? -14.946 12.334  -8.729  1.00 83.28 15  C 1 
ATOM 4092 C CD2   . PHE C 3 15  ? -16.670 12.817  -10.352 1.00 83.17 15  C 1 
ATOM 4093 C CE1   . PHE C 3 15  ? -14.674 11.116  -9.370  1.00 81.02 15  C 1 
ATOM 4094 C CE2   . PHE C 3 15  ? -16.406 11.598  -10.999 1.00 80.61 15  C 1 
ATOM 4095 C CZ    . PHE C 3 15  ? -15.411 10.742  -10.510 1.00 81.23 15  C 1 
ATOM 4096 N N     . ASP C 3 16  ? -18.068 15.997  -5.730  1.00 89.99 16  C 1 
ATOM 4097 C CA    . ASP C 3 16  ? -18.216 17.209  -4.900  1.00 89.11 16  C 1 
ATOM 4098 C C     . ASP C 3 16  ? -17.161 17.338  -3.789  1.00 90.41 16  C 1 
ATOM 4099 O O     . ASP C 3 16  ? -16.695 18.439  -3.480  1.00 87.45 16  C 1 
ATOM 4100 C CB    . ASP C 3 16  ? -19.630 17.234  -4.297  1.00 85.37 16  C 1 
ATOM 4101 C CG    . ASP C 3 16  ? -19.945 16.062  -3.347  1.00 79.57 16  C 1 
ATOM 4102 O OD1   . ASP C 3 16  ? -19.177 15.079  -3.306  1.00 70.83 16  C 1 
ATOM 4103 O OD2   . ASP C 3 16  ? -20.979 16.116  -2.661  1.00 74.78 16  C 1 
ATOM 4104 N N     . PHE C 3 17  ? -16.680 16.207  -3.234  1.00 91.43 17  C 1 
ATOM 4105 C CA    . PHE C 3 17  ? -15.621 16.180  -2.226  1.00 91.55 17  C 1 
ATOM 4106 C C     . PHE C 3 17  ? -14.278 16.730  -2.738  1.00 92.04 17  C 1 
ATOM 4107 O O     . PHE C 3 17  ? -13.427 17.103  -1.926  1.00 90.27 17  C 1 
ATOM 4108 C CB    . PHE C 3 17  ? -15.475 14.755  -1.675  1.00 90.92 17  C 1 
ATOM 4109 C CG    . PHE C 3 17  ? -14.781 13.793  -2.610  1.00 91.44 17  C 1 
ATOM 4110 C CD1   . PHE C 3 17  ? -15.477 13.173  -3.662  1.00 89.27 17  C 1 
ATOM 4111 C CD2   . PHE C 3 17  ? -13.419 13.495  -2.434  1.00 89.72 17  C 1 
ATOM 4112 C CE1   . PHE C 3 17  ? -14.826 12.295  -4.538  1.00 87.99 17  C 1 
ATOM 4113 C CE2   . PHE C 3 17  ? -12.761 12.622  -3.307  1.00 88.22 17  C 1 
ATOM 4114 C CZ    . PHE C 3 17  ? -13.462 12.017  -4.359  1.00 88.92 17  C 1 
ATOM 4115 N N     . LEU C 3 18  ? -14.087 16.811  -4.055  1.00 91.24 18  C 1 
ATOM 4116 C CA    . LEU C 3 18  ? -12.908 17.379  -4.702  1.00 91.10 18  C 1 
ATOM 4117 C C     . LEU C 3 18  ? -13.032 18.886  -4.981  1.00 91.21 18  C 1 
ATOM 4118 O O     . LEU C 3 18  ? -12.076 19.500  -5.458  1.00 88.76 18  C 1 
ATOM 4119 C CB    . LEU C 3 18  ? -12.618 16.622  -6.009  1.00 90.78 18  C 1 
ATOM 4120 C CG    . LEU C 3 18  ? -12.390 15.107  -5.853  1.00 89.79 18  C 1 
ATOM 4121 C CD1   . LEU C 3 18  ? -12.173 14.476  -7.239  1.00 85.74 18  C 1 
ATOM 4122 C CD2   . LEU C 3 18  ? -11.168 14.802  -4.989  1.00 85.82 18  C 1 
ATOM 4123 N N     . THR C 3 19  ? -14.174 19.492  -4.675  1.00 90.57 19  C 1 
ATOM 4124 C CA    . THR C 3 19  ? -14.464 20.897  -5.004  1.00 89.67 19  C 1 
ATOM 4125 C C     . THR C 3 19  ? -13.403 21.841  -4.437  1.00 89.92 19  C 1 
ATOM 4126 O O     . THR C 3 19  ? -12.922 22.730  -5.146  1.00 88.15 19  C 1 
ATOM 4127 C CB    . THR C 3 19  ? -15.858 21.291  -4.498  1.00 87.83 19  C 1 
ATOM 4128 O OG1   . THR C 3 19  ? -16.818 20.457  -5.099  1.00 76.19 19  C 1 
ATOM 4129 C CG2   . THR C 3 19  ? -16.236 22.722  -4.864  1.00 73.76 19  C 1 
ATOM 4130 N N     . GLU C 3 20  ? -12.946 21.611  -3.201  1.00 90.75 20  C 1 
ATOM 4131 C CA    . GLU C 3 20  ? -11.895 22.425  -2.577  1.00 89.89 20  C 1 
ATOM 4132 C C     . GLU C 3 20  ? -10.543 22.333  -3.303  1.00 90.35 20  C 1 
ATOM 4133 O O     . GLU C 3 20  ? -9.772  23.301  -3.296  1.00 87.54 20  C 1 
ATOM 4134 C CB    . GLU C 3 20  ? -11.700 21.982  -1.121  1.00 88.18 20  C 1 
ATOM 4135 C CG    . GLU C 3 20  ? -12.909 22.295  -0.229  1.00 77.03 20  C 1 
ATOM 4136 C CD    . GLU C 3 20  ? -12.741 21.778  1.206   1.00 69.85 20  C 1 
ATOM 4137 O OE1   . GLU C 3 20  ? -13.770 21.682  1.904   1.00 62.82 20  C 1 
ATOM 4138 O OE2   . GLU C 3 20  ? -11.595 21.452  1.591   1.00 62.33 20  C 1 
ATOM 4139 N N     . ILE C 3 21  ? -10.245 21.186  -3.930  1.00 90.27 21  C 1 
ATOM 4140 C CA    . ILE C 3 21  ? -9.004  20.976  -4.675  1.00 89.83 21  C 1 
ATOM 4141 C C     . ILE C 3 21  ? -9.078  21.701  -6.016  1.00 90.29 21  C 1 
ATOM 4142 O O     . ILE C 3 21  ? -8.190  22.487  -6.339  1.00 87.92 21  C 1 
ATOM 4143 C CB    . ILE C 3 21  ? -8.723  19.472  -4.862  1.00 89.11 21  C 1 
ATOM 4144 C CG1   . ILE C 3 21  ? -8.558  18.791  -3.485  1.00 85.16 21  C 1 
ATOM 4145 C CG2   . ILE C 3 21  ? -7.472  19.265  -5.738  1.00 84.81 21  C 1 
ATOM 4146 C CD1   . ILE C 3 21  ? -8.513  17.269  -3.556  1.00 77.45 21  C 1 
ATOM 4147 N N     . VAL C 3 22  ? -10.144 21.480  -6.779  1.00 89.80 22  C 1 
ATOM 4148 C CA    . VAL C 3 22  ? -10.281 22.076  -8.114  1.00 89.49 22  C 1 
ATOM 4149 C C     . VAL C 3 22  ? -10.527 23.583  -8.067  1.00 88.83 22  C 1 
ATOM 4150 O O     . VAL C 3 22  ? -10.203 24.277  -9.019  1.00 85.40 22  C 1 
ATOM 4151 C CB    . VAL C 3 22  ? -11.347 21.379  -8.977  1.00 88.57 22  C 1 
ATOM 4152 C CG1   . VAL C 3 22  ? -10.970 19.907  -9.185  1.00 78.78 22  C 1 
ATOM 4153 C CG2   . VAL C 3 22  ? -12.752 21.468  -8.370  1.00 80.64 22  C 1 
ATOM 4154 N N     . ASN C 3 23  ? -11.038 24.118  -6.955  1.00 89.24 23  C 1 
ATOM 4155 C CA    . ASN C 3 23  ? -11.185 25.559  -6.769  1.00 88.07 23  C 1 
ATOM 4156 C C     . ASN C 3 23  ? -9.844  26.301  -6.664  1.00 87.01 23  C 1 
ATOM 4157 O O     . ASN C 3 23  ? -9.802  27.490  -6.969  1.00 83.30 23  C 1 
ATOM 4158 C CB    . ASN C 3 23  ? -12.100 25.840  -5.575  1.00 85.97 23  C 1 
ATOM 4159 C CG    . ASN C 3 23  ? -13.572 25.660  -5.898  1.00 80.11 23  C 1 
ATOM 4160 O OD1   . ASN C 3 23  ? -13.990 25.552  -7.046  1.00 70.75 23  C 1 
ATOM 4161 N ND2   . ASN C 3 23  ? -14.408 25.681  -4.888  1.00 71.32 23  C 1 
ATOM 4162 N N     . LYS C 3 24  ? -8.750  25.603  -6.309  1.00 87.87 24  C 1 
ATOM 4163 C CA    . LYS C 3 24  ? -7.394  26.175  -6.356  1.00 86.30 24  C 1 
ATOM 4164 C C     . LYS C 3 24  ? -6.921  26.460  -7.786  1.00 86.75 24  C 1 
ATOM 4165 O O     . LYS C 3 24  ? -6.007  27.259  -7.975  1.00 81.98 24  C 1 
ATOM 4166 C CB    . LYS C 3 24  ? -6.389  25.217  -5.691  1.00 83.03 24  C 1 
ATOM 4167 C CG    . LYS C 3 24  ? -6.675  24.876  -4.217  1.00 74.78 24  C 1 
ATOM 4168 C CD    . LYS C 3 24  ? -5.703  23.778  -3.770  1.00 69.31 24  C 1 
ATOM 4169 C CE    . LYS C 3 24  ? -6.053  23.190  -2.405  1.00 62.22 24  C 1 
ATOM 4170 N NZ    . LYS C 3 24  ? -5.246  21.972  -2.122  1.00 55.10 24  C 1 
ATOM 4171 N N     . VAL C 3 25  ? -7.500  25.799  -8.783  1.00 83.31 25  C 1 
ATOM 4172 C CA    . VAL C 3 25  ? -7.179  26.035  -10.187 1.00 81.86 25  C 1 
ATOM 4173 C C     . VAL C 3 25  ? -7.759  27.388  -10.601 1.00 80.83 25  C 1 
ATOM 4174 O O     . VAL C 3 25  ? -8.979  27.578  -10.466 1.00 77.18 25  C 1 
ATOM 4175 C CB    . VAL C 3 25  ? -7.708  24.919  -11.090 1.00 79.40 25  C 1 
ATOM 4176 C CG1   . VAL C 3 25  ? -7.345  25.162  -12.551 1.00 70.41 25  C 1 
ATOM 4177 C CG2   . VAL C 3 25  ? -7.125  23.566  -10.671 1.00 73.58 25  C 1 
ATOM 4178 N N     . PRO C 3 26  ? -6.927  28.324  -11.107 1.00 81.44 26  C 1 
ATOM 4179 C CA    . PRO C 3 26  ? -7.441  29.591  -11.603 1.00 79.19 26  C 1 
ATOM 4180 C C     . PRO C 3 26  ? -8.383  29.327  -12.777 1.00 78.63 26  C 1 
ATOM 4181 O O     . PRO C 3 26  ? -8.073  28.530  -13.675 1.00 72.65 26  C 1 
ATOM 4182 C CB    . PRO C 3 26  ? -6.211  30.416  -11.993 1.00 74.62 26  C 1 
ATOM 4183 C CG    . PRO C 3 26  ? -5.163  29.359  -12.299 1.00 72.97 26  C 1 
ATOM 4184 C CD    . PRO C 3 26  ? -5.505  28.226  -11.338 1.00 76.58 26  C 1 
ATOM 4185 N N     . ASP C 3 27  ? -9.535  29.986  -12.768 1.00 79.93 27  C 1 
ATOM 4186 C CA    . ASP C 3 27  ? -10.369 30.027  -13.954 1.00 77.13 27  C 1 
ATOM 4187 C C     . ASP C 3 27  ? -9.572  30.744  -15.035 1.00 74.89 27  C 1 
ATOM 4188 O O     . ASP C 3 27  ? -9.199  31.904  -14.890 1.00 66.88 27  C 1 
ATOM 4189 C CB    . ASP C 3 27  ? -11.737 30.665  -13.655 1.00 70.75 27  C 1 
ATOM 4190 C CG    . ASP C 3 27  ? -12.566 29.730  -12.763 1.00 64.34 27  C 1 
ATOM 4191 O OD1   . ASP C 3 27  ? -12.657 28.530  -13.092 1.00 58.22 27  C 1 
ATOM 4192 O OD2   . ASP C 3 27  ? -13.005 30.128  -11.668 1.00 57.68 27  C 1 
ATOM 4193 N N     . LEU C 3 28  ? -9.240  30.010  -16.110 1.00 74.50 28  C 1 
ATOM 4194 C CA    . LEU C 3 28  ? -8.811  30.688  -17.320 1.00 69.11 28  C 1 
ATOM 4195 C C     . LEU C 3 28  ? -9.925  31.666  -17.634 1.00 66.34 28  C 1 
ATOM 4196 O O     . LEU C 3 28  ? -11.085 31.262  -17.593 1.00 56.38 28  C 1 
ATOM 4197 C CB    . LEU C 3 28  ? -8.607  29.684  -18.465 1.00 61.16 28  C 1 
ATOM 4198 C CG    . LEU C 3 28  ? -7.393  28.761  -18.280 1.00 54.75 28  C 1 
ATOM 4199 C CD1   . LEU C 3 28  ? -7.391  27.709  -19.387 1.00 50.96 28  C 1 
ATOM 4200 C CD2   . LEU C 3 28  ? -6.068  29.536  -18.339 1.00 49.95 28  C 1 
ATOM 4201 N N     . GLY C 3 29  ? -9.586  32.912  -17.915 1.00 61.66 29  C 1 
ATOM 4202 C CA    . GLY C 3 29  ? -10.550 33.979  -18.191 1.00 58.26 29  C 1 
ATOM 4203 C C     . GLY C 3 29  ? -11.405 33.645  -19.415 1.00 56.43 29  C 1 
ATOM 4204 O O     . GLY C 3 29  ? -11.129 34.135  -20.501 1.00 51.98 29  C 1 
ATOM 4205 N N     . GLY C 3 30  ? -12.363 32.771  -19.232 1.00 51.18 30  C 1 
ATOM 4206 C CA    . GLY C 3 30  ? -13.511 32.664  -20.093 1.00 48.89 30  C 1 
ATOM 4207 C C     . GLY C 3 30  ? -14.227 33.997  -20.012 1.00 48.39 30  C 1 
ATOM 4208 O O     . GLY C 3 30  ? -14.429 34.537  -18.921 1.00 45.53 30  C 1 
ATOM 4209 N N     . GLY C 3 31  ? -14.576 34.516  -21.161 1.00 47.27 31  C 1 
ATOM 4210 C CA    . GLY C 3 31  ? -15.370 35.725  -21.253 1.00 45.27 31  C 1 
ATOM 4211 C C     . GLY C 3 31  ? -16.833 35.446  -20.889 1.00 44.69 31  C 1 
ATOM 4212 O O     . GLY C 3 31  ? -17.699 35.605  -21.746 1.00 41.75 31  C 1 
ATOM 4213 N N     . GLU C 3 32  ? -17.106 35.054  -19.657 1.00 47.57 32  C 1 
ATOM 4214 C CA    . GLU C 3 32  ? -18.348 35.487  -19.033 1.00 47.22 32  C 1 
ATOM 4215 C C     . GLU C 3 32  ? -18.262 37.011  -18.962 1.00 47.57 32  C 1 
ATOM 4216 O O     . GLU C 3 32  ? -17.910 37.608  -17.947 1.00 44.62 32  C 1 
ATOM 4217 C CB    . GLU C 3 32  ? -18.612 34.817  -17.676 1.00 43.09 32  C 1 
ATOM 4218 C CG    . GLU C 3 32  ? -19.202 33.414  -17.865 1.00 40.35 32  C 1 
ATOM 4219 C CD    . GLU C 3 32  ? -19.636 32.733  -16.552 1.00 39.22 32  C 1 
ATOM 4220 O OE1   . GLU C 3 32  ? -20.335 31.703  -16.657 1.00 36.94 32  C 1 
ATOM 4221 O OE2   . GLU C 3 32  ? -19.231 33.214  -15.472 1.00 37.71 32  C 1 
ATOM 4222 N N     . SER C 3 33  ? -18.560 37.614  -20.089 1.00 36.74 33  C 1 
ATOM 4223 C CA    . SER C 3 33  ? -19.009 38.986  -20.183 1.00 37.65 33  C 1 
ATOM 4224 C C     . SER C 3 33  ? -20.374 39.087  -19.512 1.00 36.68 33  C 1 
ATOM 4225 O O     . SER C 3 33  ? -21.373 39.403  -20.158 1.00 34.29 33  C 1 
ATOM 4226 C CB    . SER C 3 33  ? -19.048 39.424  -21.648 1.00 33.65 33  C 1 
ATOM 4227 O OG    . SER C 3 33  ? -19.954 38.629  -22.386 1.00 31.84 33  C 1 
ATOM 4228 N N     . CYS C 3 34  ? -20.439 38.764  -18.214 1.00 37.34 34  C 1 
ATOM 4229 C CA    . CYS C 3 34  ? -21.469 39.309  -17.364 1.00 39.36 34  C 1 
ATOM 4230 C C     . CYS C 3 34  ? -21.201 40.814  -17.343 1.00 38.13 34  C 1 
ATOM 4231 O O     . CYS C 3 34  ? -20.398 41.306  -16.553 1.00 36.28 34  C 1 
ATOM 4232 C CB    . CYS C 3 34  ? -21.460 38.628  -15.995 1.00 36.54 34  C 1 
ATOM 4233 S SG    . CYS C 3 34  ? -23.181 38.207  -15.527 1.00 33.69 34  C 1 
ATOM 4234 N N     . GLY C 3 35  ? -21.770 41.492  -18.328 1.00 38.42 35  C 1 
ATOM 4235 C CA    . GLY C 3 35  ? -21.667 42.920  -18.550 1.00 37.99 35  C 1 
ATOM 4236 C C     . GLY C 3 35  ? -22.489 43.673  -17.512 1.00 36.98 35  C 1 
ATOM 4237 O O     . GLY C 3 35  ? -23.456 44.332  -17.866 1.00 34.60 35  C 1 
ATOM 4238 N N     . ASP C 3 36  ? -22.123 43.528  -16.249 1.00 47.50 36  C 1 
ATOM 4239 C CA    . ASP C 3 36  ? -22.565 44.492  -15.262 1.00 49.74 36  C 1 
ATOM 4240 C C     . ASP C 3 36  ? -21.886 45.824  -15.617 1.00 51.35 36  C 1 
ATOM 4241 O O     . ASP C 3 36  ? -20.778 46.140  -15.166 1.00 50.03 36  C 1 
ATOM 4242 C CB    . ASP C 3 36  ? -22.326 43.989  -13.826 1.00 44.14 36  C 1 
ATOM 4243 C CG    . ASP C 3 36  ? -23.147 44.758  -12.773 1.00 40.01 36  C 1 
ATOM 4244 O OD1   . ASP C 3 36  ? -24.047 45.536  -13.127 1.00 41.11 36  C 1 
ATOM 4245 O OD2   . ASP C 3 36  ? -22.867 44.569  -11.558 1.00 43.04 36  C 1 
ATOM 4246 N N     . GLU C 3 37  ? -22.546 46.563  -16.485 1.00 37.74 37  C 1 
ATOM 4247 C CA    . GLU C 3 37  ? -22.203 47.910  -16.967 1.00 40.68 37  C 1 
ATOM 4248 C C     . GLU C 3 37  ? -22.201 48.959  -15.841 1.00 41.53 37  C 1 
ATOM 4249 O O     . GLU C 3 37  ? -22.366 50.151  -16.104 1.00 40.38 37  C 1 
ATOM 4250 C CB    . GLU C 3 37  ? -23.187 48.341  -18.076 1.00 37.42 37  C 1 
ATOM 4251 C CG    . GLU C 3 37  ? -22.879 47.817  -19.480 1.00 36.36 37  C 1 
ATOM 4252 C CD    . GLU C 3 37  ? -23.716 48.542  -20.547 1.00 37.45 37  C 1 
ATOM 4253 O OE1   . GLU C 3 37  ? -23.227 48.646  -21.693 1.00 35.74 37  C 1 
ATOM 4254 O OE2   . GLU C 3 37  ? -24.830 49.009  -20.225 1.00 36.03 37  C 1 
ATOM 4255 N N     . ARG C 3 38  ? -22.086 48.548  -14.580 1.00 42.47 38  C 1 
ATOM 4256 C CA    . ARG C 3 38  ? -22.124 49.522  -13.489 1.00 45.16 38  C 1 
ATOM 4257 C C     . ARG C 3 38  ? -21.043 50.586  -13.691 1.00 43.95 38  C 1 
ATOM 4258 O O     . ARG C 3 38  ? -19.894 50.306  -14.033 1.00 41.70 38  C 1 
ATOM 4259 C CB    . ARG C 3 38  ? -22.038 48.849  -12.119 1.00 41.23 38  C 1 
ATOM 4260 C CG    . ARG C 3 38  ? -23.410 48.279  -11.734 1.00 39.44 38  C 1 
ATOM 4261 C CD    . ARG C 3 38  ? -23.385 47.823  -10.275 1.00 39.83 38  C 1 
ATOM 4262 N NE    . ARG C 3 38  ? -24.678 47.214  -9.926  1.00 37.47 38  C 1 
ATOM 4263 C CZ    . ARG C 3 38  ? -25.197 47.086  -8.710  1.00 35.12 38  C 1 
ATOM 4264 N NH1   . ARG C 3 38  ? -24.580 47.539  -7.650  1.00 33.91 38  C 1 
ATOM 4265 N NH2   . ARG C 3 38  ? -26.341 46.511  -8.543  1.00 34.65 38  C 1 
ATOM 4266 N N     . GLY C 3 39  ? -21.496 51.829  -13.505 1.00 43.38 39  C 1 
ATOM 4267 C CA    . GLY C 3 39  ? -20.874 53.032  -14.028 1.00 43.85 39  C 1 
ATOM 4268 C C     . GLY C 3 39  ? -19.382 53.141  -13.741 1.00 43.44 39  C 1 
ATOM 4269 O O     . GLY C 3 39  ? -18.944 53.179  -12.590 1.00 41.81 39  C 1 
ATOM 4270 N N     . LEU C 3 40  ? -18.622 53.303  -14.815 1.00 48.43 40  C 1 
ATOM 4271 C CA    . LEU C 3 40  ? -17.236 53.754  -14.788 1.00 47.76 40  C 1 
ATOM 4272 C C     . LEU C 3 40  ? -17.122 54.935  -13.818 1.00 46.71 40  C 1 
ATOM 4273 O O     . LEU C 3 40  ? -17.729 55.985  -14.081 1.00 44.96 40  C 1 
ATOM 4274 C CB    . LEU C 3 40  ? -16.814 54.181  -16.201 1.00 43.69 40  C 1 
ATOM 4275 C CG    . LEU C 3 40  ? -16.425 53.018  -17.133 1.00 39.32 40  C 1 
ATOM 4276 C CD1   . LEU C 3 40  ? -16.381 53.508  -18.582 1.00 40.59 40  C 1 
ATOM 4277 C CD2   . LEU C 3 40  ? -15.040 52.461  -16.768 1.00 43.49 40  C 1 
ATOM 4278 N N     . PRO C 3 41  ? -16.429 54.816  -12.694 1.00 42.36 41  C 1 
ATOM 4279 C CA    . PRO C 3 41  ? -16.356 55.894  -11.731 1.00 45.88 41  C 1 
ATOM 4280 C C     . PRO C 3 41  ? -15.712 57.110  -12.401 1.00 46.86 41  C 1 
ATOM 4281 O O     . PRO C 3 41  ? -14.687 56.982  -13.096 1.00 44.89 41  C 1 
ATOM 4282 C CB    . PRO C 3 41  ? -15.568 55.345  -10.542 1.00 41.11 41  C 1 
ATOM 4283 C CG    . PRO C 3 41  ? -14.747 54.203  -11.145 1.00 40.30 41  C 1 
ATOM 4284 C CD    . PRO C 3 41  ? -15.659 53.674  -12.273 1.00 44.24 41  C 1 
ATOM 4285 N N     . ARG C 3 42  ? -16.324 58.286  -12.212 1.00 38.34 42  C 1 
ATOM 4286 C CA    . ARG C 3 42  ? -15.891 59.544  -12.816 1.00 44.14 42  C 1 
ATOM 4287 C C     . ARG C 3 42  ? -14.381 59.710  -12.635 1.00 43.31 42  C 1 
ATOM 4288 O O     . ARG C 3 42  ? -13.885 59.798  -11.519 1.00 41.76 42  C 1 
ATOM 4289 C CB    . ARG C 3 42  ? -16.621 60.751  -12.201 1.00 40.74 42  C 1 
ATOM 4290 C CG    . ARG C 3 42  ? -17.936 61.093  -12.915 1.00 37.30 42  C 1 
ATOM 4291 C CD    . ARG C 3 42  ? -18.581 62.314  -12.254 1.00 38.00 42  C 1 
ATOM 4292 N NE    . ARG C 3 42  ? -19.693 62.859  -13.051 1.00 35.29 42  C 1 
ATOM 4293 C CZ    . ARG C 3 42  ? -20.503 63.846  -12.711 1.00 33.28 42  C 1 
ATOM 4294 N NH1   . ARG C 3 42  ? -20.395 64.445  -11.545 1.00 31.42 42  C 1 
ATOM 4295 N NH2   . ARG C 3 42  ? -21.419 64.256  -13.525 1.00 31.54 42  C 1 
ATOM 4296 N N     . ARG C 3 43  ? -13.695 59.831  -13.752 1.00 40.90 43  C 1 
ATOM 4297 C CA    . ARG C 3 43  ? -12.277 60.153  -13.872 1.00 45.64 43  C 1 
ATOM 4298 C C     . ARG C 3 43  ? -12.036 61.528  -13.249 1.00 46.00 43  C 1 
ATOM 4299 O O     . ARG C 3 43  ? -12.183 62.532  -13.934 1.00 44.08 43  C 1 
ATOM 4300 C CB    . ARG C 3 43  ? -11.915 60.081  -15.376 1.00 41.05 43  C 1 
ATOM 4301 C CG    . ARG C 3 43  ? -10.425 59.878  -15.679 1.00 37.46 43  C 1 
ATOM 4302 C CD    . ARG C 3 43  ? -10.239 59.817  -17.203 1.00 37.77 43  C 1 
ATOM 4303 N NE    . ARG C 3 43  ? -8.921  59.308  -17.592 1.00 35.13 43  C 1 
ATOM 4304 C CZ    . ARG C 3 43  ? -8.467  59.207  -18.830 1.00 31.72 43  C 1 
ATOM 4305 N NH1   . ARG C 3 43  ? -9.165  59.621  -19.852 1.00 30.05 43  C 1 
ATOM 4306 N NH2   . ARG C 3 43  ? -7.302  58.686  -19.057 1.00 30.72 43  C 1 
ATOM 4307 N N     . ARG C 3 44  ? -11.797 61.595  -11.943 1.00 39.27 44  C 1 
ATOM 4308 C CA    . ARG C 3 44  ? -11.566 62.866  -11.250 1.00 43.40 44  C 1 
ATOM 4309 C C     . ARG C 3 44  ? -10.427 63.601  -11.950 1.00 42.41 44  C 1 
ATOM 4310 O O     . ARG C 3 44  ? -9.389  63.008  -12.226 1.00 41.03 44  C 1 
ATOM 4311 C CB    . ARG C 3 44  ? -11.281 62.685  -9.745  1.00 40.00 44  C 1 
ATOM 4312 C CG    . ARG C 3 44  ? -12.558 62.793  -8.881  1.00 37.59 44  C 1 
ATOM 4313 C CD    . ARG C 3 44  ? -12.210 62.757  -7.388  1.00 38.77 44  C 1 
ATOM 4314 N NE    . ARG C 3 44  ? -13.400 63.016  -6.534  1.00 35.62 44  C 1 
ATOM 4315 C CZ    . ARG C 3 44  ? -13.419 63.095  -5.213  1.00 31.96 44  C 1 
ATOM 4316 N NH1   . ARG C 3 44  ? -12.342 62.917  -4.504  1.00 29.90 44  C 1 
ATOM 4317 N NH2   . ARG C 3 44  ? -14.525 63.357  -4.585  1.00 29.91 44  C 1 
ATOM 4318 N N     . LYS C 3 45  ? -10.663 64.866  -12.265 1.00 41.36 45  C 1 
ATOM 4319 C CA    . LYS C 3 45  ? -9.660  65.760  -12.820 1.00 43.07 45  C 1 
ATOM 4320 C C     . LYS C 3 45  ? -8.479  65.804  -11.850 1.00 41.56 45  C 1 
ATOM 4321 O O     . LYS C 3 45  ? -8.664  66.122  -10.680 1.00 39.32 45  C 1 
ATOM 4322 C CB    . LYS C 3 45  ? -10.223 67.182  -13.020 1.00 39.57 45  C 1 
ATOM 4323 C CG    . LYS C 3 45  ? -11.137 67.329  -14.253 1.00 37.13 45  C 1 
ATOM 4324 C CD    . LYS C 3 45  ? -11.636 68.783  -14.387 1.00 38.31 45  C 1 
ATOM 4325 C CE    . LYS C 3 45  ? -12.425 68.986  -15.684 1.00 34.13 45  C 1 
ATOM 4326 N NZ    . LYS C 3 45  ? -12.902 70.374  -15.833 1.00 31.49 45  C 1 
ATOM 4327 N N     . PHE C 3 46  ? -7.297  65.476  -12.358 1.00 46.17 46  C 1 
ATOM 4328 C CA    . PHE C 3 46  ? -6.058  65.805  -11.673 1.00 45.80 46  C 1 
ATOM 4329 C C     . PHE C 3 46  ? -5.991  67.329  -11.543 1.00 43.89 46  C 1 
ATOM 4330 O O     . PHE C 3 46  ? -5.818  68.029  -12.553 1.00 41.86 46  C 1 
ATOM 4331 C CB    . PHE C 3 46  ? -4.863  65.239  -12.446 1.00 40.85 46  C 1 
ATOM 4332 C CG    . PHE C 3 46  ? -4.660  63.757  -12.259 1.00 39.24 46  C 1 
ATOM 4333 C CD1   . PHE C 3 46  ? -3.807  63.296  -11.245 1.00 40.06 46  C 1 
ATOM 4334 C CD2   . PHE C 3 46  ? -5.305  62.825  -13.082 1.00 38.63 46  C 1 
ATOM 4335 C CE1   . PHE C 3 46  ? -3.607  61.913  -11.057 1.00 33.94 46  C 1 
ATOM 4336 C CE2   . PHE C 3 46  ? -5.113  61.439  -12.898 1.00 33.09 46  C 1 
ATOM 4337 C CZ    . PHE C 3 46  ? -4.248  60.981  -11.886 1.00 33.53 46  C 1 
ATOM 4338 N N     . SER C 3 47  ? -6.242  67.884  -10.365 1.00 47.58 47  C 1 
ATOM 4339 C CA    . SER C 3 47  ? -6.105  69.305  -10.098 1.00 49.88 47  C 1 
ATOM 4340 C C     . SER C 3 47  ? -4.627  69.686  -10.144 1.00 49.23 47  C 1 
ATOM 4341 O O     . SER C 3 47  ? -3.774  68.964  -9.630  1.00 45.26 47  C 1 
ATOM 4342 C CB    . SER C 3 47  ? -6.742  69.682  -8.755  1.00 45.04 47  C 1 
ATOM 4343 O OG    . SER C 3 47  ? -6.248  68.844  -7.711  1.00 42.99 47  C 1 
ATOM 4344 N N     . ASN C 3 48  ? -4.352  70.826  -10.739 1.00 41.42 48  C 1 
ATOM 4345 C CA    . ASN C 3 48  ? -3.029  71.346  -11.110 1.00 45.06 48  C 1 
ATOM 4346 C C     . ASN C 3 48  ? -2.211  71.924  -9.937  1.00 44.14 48  C 1 
ATOM 4347 O O     . ASN C 3 48  ? -1.421  72.842  -10.181 1.00 40.23 48  C 1 
ATOM 4348 C CB    . ASN C 3 48  ? -3.265  72.415  -12.202 1.00 41.25 48  C 1 
ATOM 4349 C CG    . ASN C 3 48  ? -2.704  72.067  -13.567 1.00 37.23 48  C 1 
ATOM 4350 O OD1   . ASN C 3 48  ? -2.335  70.960  -13.877 1.00 35.83 48  C 1 
ATOM 4351 N ND2   . ASN C 3 48  ? -2.671  73.046  -14.449 1.00 37.84 48  C 1 
ATOM 4352 N N     . GLY C 3 49  ? -2.463  71.486  -8.709  1.00 43.77 49  C 1 
ATOM 4353 C CA    . GLY C 3 49  ? -1.984  72.159  -7.501  1.00 43.65 49  C 1 
ATOM 4354 C C     . GLY C 3 49  ? -0.533  72.631  -7.577  1.00 41.82 49  C 1 
ATOM 4355 O O     . GLY C 3 49  ? 0.339   71.887  -8.022  1.00 39.35 49  C 1 
ATOM 4356 N N     . SER C 3 50  ? -0.304  73.852  -7.163  1.00 40.58 50  C 1 
ATOM 4357 C CA    . SER C 3 50  ? 0.747   74.749  -7.671  1.00 42.29 50  C 1 
ATOM 4358 C C     . SER C 3 50  ? 2.087   74.729  -6.933  1.00 41.37 50  C 1 
ATOM 4359 O O     . SER C 3 50  ? 3.123   74.869  -7.586  1.00 38.21 50  C 1 
ATOM 4360 C CB    . SER C 3 50  ? 0.176   76.165  -7.594  1.00 37.64 50  C 1 
ATOM 4361 O OG    . SER C 3 50  ? -0.391  76.411  -6.315  1.00 36.06 50  C 1 
ATOM 4362 N N     . ASP C 3 51  ? 2.035   74.763  -5.631  1.00 47.71 51  C 1 
ATOM 4363 C CA    . ASP C 3 51  ? 2.848   75.732  -4.873  1.00 50.04 51  C 1 
ATOM 4364 C C     . ASP C 3 51  ? 4.328   75.320  -4.600  1.00 49.47 51  C 1 
ATOM 4365 O O     . ASP C 3 51  ? 4.726   74.202  -4.940  1.00 48.87 51  C 1 
ATOM 4366 C CB    . ASP C 3 51  ? 2.040   76.151  -3.627  1.00 44.72 51  C 1 
ATOM 4367 C CG    . ASP C 3 51  ? 1.643   77.633  -3.586  1.00 41.86 51  C 1 
ATOM 4368 O OD1   . ASP C 3 51  ? 1.934   78.364  -4.560  1.00 43.20 51  C 1 
ATOM 4369 O OD2   . ASP C 3 51  ? 0.974   77.993  -2.595  1.00 44.52 51  C 1 
ATOM 4370 N N     . PRO C 3 52  ? 5.166   76.212  -4.034  1.00 35.19 52  C 1 
ATOM 4371 C CA    . PRO C 3 52  ? 6.356   76.677  -4.771  1.00 39.56 52  C 1 
ATOM 4372 C C     . PRO C 3 52  ? 7.730   76.344  -4.150  1.00 38.92 52  C 1 
ATOM 4373 O O     . PRO C 3 52  ? 8.741   76.351  -4.861  1.00 37.06 52  C 1 
ATOM 4374 C CB    . PRO C 3 52  ? 6.143   78.197  -4.761  1.00 35.46 52  C 1 
ATOM 4375 C CG    . PRO C 3 52  ? 5.567   78.460  -3.365  1.00 35.97 52  C 1 
ATOM 4376 C CD    . PRO C 3 52  ? 4.829   77.154  -3.038  1.00 40.61 52  C 1 
ATOM 4377 N N     . GLU C 3 53  ? 7.763   76.237  -2.862  1.00 45.89 53  C 1 
ATOM 4378 C CA    . GLU C 3 53  ? 8.986   76.439  -2.054  1.00 47.74 53  C 1 
ATOM 4379 C C     . GLU C 3 53  ? 9.919   75.197  -1.999  1.00 45.82 53  C 1 
ATOM 4380 O O     . GLU C 3 53  ? 9.485   74.091  -2.292  1.00 43.88 53  C 1 
ATOM 4381 C CB    . GLU C 3 53  ? 8.552   76.835  -0.620  1.00 43.56 53  C 1 
ATOM 4382 C CG    . GLU C 3 53  ? 8.052   78.281  -0.488  1.00 42.77 53  C 1 
ATOM 4383 C CD    . GLU C 3 53  ? 7.942   78.741  0.970   1.00 42.86 53  C 1 
ATOM 4384 O OE1   . GLU C 3 53  ? 7.797   79.972  1.154   1.00 42.50 53  C 1 
ATOM 4385 O OE2   . GLU C 3 53  ? 8.031   77.889  1.890   1.00 40.40 53  C 1 
ATOM 4386 N N     . ASN C 3 54  ? 11.176  75.238  -1.576  1.00 46.31 54  C 1 
ATOM 4387 C CA    . ASN C 3 54  ? 12.133  76.339  -1.390  1.00 51.40 54  C 1 
ATOM 4388 C C     . ASN C 3 54  ? 13.575  75.802  -1.487  1.00 51.34 54  C 1 
ATOM 4389 O O     . ASN C 3 54  ? 14.266  76.021  -2.484  1.00 48.83 54  C 1 
ATOM 4390 C CB    . ASN C 3 54  ? 11.917  77.029  -0.015  1.00 46.17 54  C 1 
ATOM 4391 C CG    . ASN C 3 54  ? 12.692  78.328  0.179   1.00 41.00 54  C 1 
ATOM 4392 O OD1   . ASN C 3 54  ? 13.448  78.800  -0.653  1.00 41.04 54  C 1 
ATOM 4393 N ND2   . ASN C 3 54  ? 12.495  78.982  1.304   1.00 43.26 54  C 1 
ATOM 4394 N N     . GLU C 3 55  ? 14.020  75.192  -0.457  1.00 37.60 55  C 1 
ATOM 4395 C CA    . GLU C 3 55  ? 15.435  75.087  -0.054  1.00 41.57 55  C 1 
ATOM 4396 C C     . GLU C 3 55  ? 16.215  73.894  -0.633  1.00 40.15 55  C 1 
ATOM 4397 O O     . GLU C 3 55  ? 15.689  73.050  -1.325  1.00 40.75 55  C 1 
ATOM 4398 C CB    . GLU C 3 55  ? 15.480  75.076  1.483   1.00 40.16 55  C 1 
ATOM 4399 C CG    . GLU C 3 55  ? 15.266  76.434  2.144   1.00 38.70 55  C 1 
ATOM 4400 C CD    . GLU C 3 55  ? 15.507  76.413  3.661   1.00 40.86 55  C 1 
ATOM 4401 O OE1   . GLU C 3 55  ? 15.669  77.518  4.222   1.00 39.80 55  C 1 
ATOM 4402 O OE2   . GLU C 3 55  ? 15.519  75.296  4.251   1.00 40.64 55  C 1 
ATOM 4403 N N     . GLU C 3 56  ? 17.400  73.681  -0.281  1.00 48.64 56  C 1 
ATOM 4404 C CA    . GLU C 3 56  ? 18.681  74.344  -0.532  1.00 49.97 56  C 1 
ATOM 4405 C C     . GLU C 3 56  ? 19.730  73.313  -1.026  1.00 47.58 56  C 1 
ATOM 4406 O O     . GLU C 3 56  ? 20.374  73.564  -2.041  1.00 47.46 56  C 1 
ATOM 4407 C CB    . GLU C 3 56  ? 19.208  75.022  0.767   1.00 46.89 56  C 1 
ATOM 4408 C CG    . GLU C 3 56  ? 20.421  75.945  0.582   1.00 44.63 56  C 1 
ATOM 4409 C CD    . GLU C 3 56  ? 21.213  76.274  1.873   1.00 44.08 56  C 1 
ATOM 4410 O OE1   . GLU C 3 56  ? 22.178  77.080  1.778   1.00 41.72 56  C 1 
ATOM 4411 O OE2   . GLU C 3 56  ? 20.959  75.661  2.919   1.00 40.87 56  C 1 
ATOM 4412 N N     . PRO C 3 57  ? 19.981  72.234  -0.315  1.00 39.40 57  C 1 
ATOM 4413 C CA    . PRO C 3 57  ? 21.377  71.937  -0.036  1.00 42.95 57  C 1 
ATOM 4414 C C     . PRO C 3 57  ? 22.164  71.098  -1.067  1.00 41.63 57  C 1 
ATOM 4415 O O     . PRO C 3 57  ? 21.657  70.539  -2.018  1.00 40.83 57  C 1 
ATOM 4416 C CB    . PRO C 3 57  ? 21.387  71.307  1.361   1.00 39.31 57  C 1 
ATOM 4417 C CG    . PRO C 3 57  ? 20.077  70.524  1.392   1.00 40.32 57  C 1 
ATOM 4418 C CD    . PRO C 3 57  ? 19.146  71.497  0.611   1.00 47.11 57  C 1 
ATOM 4419 N N     . ARG C 3 58  ? 23.425  70.963  -0.786  1.00 44.48 58  C 1 
ATOM 4420 C CA    . ARG C 3 58  ? 24.613  71.345  -1.537  1.00 48.49 58  C 1 
ATOM 4421 C C     . ARG C 3 58  ? 25.273  70.342  -2.491  1.00 46.95 58  C 1 
ATOM 4422 O O     . ARG C 3 58  ? 25.681  70.711  -3.589  1.00 44.29 58  C 1 
ATOM 4423 C CB    . ARG C 3 58  ? 25.702  71.702  -0.508  1.00 43.90 58  C 1 
ATOM 4424 C CG    . ARG C 3 58  ? 25.374  72.856  0.443   1.00 41.45 58  C 1 
ATOM 4425 C CD    . ARG C 3 58  ? 26.474  72.942  1.512   1.00 42.67 58  C 1 
ATOM 4426 N NE    . ARG C 3 58  ? 26.271  74.128  2.352   1.00 40.33 58  C 1 
ATOM 4427 C CZ    . ARG C 3 58  ? 27.006  74.498  3.382   1.00 37.02 58  C 1 
ATOM 4428 N NH1   . ARG C 3 58  ? 28.038  73.785  3.780   1.00 35.63 58  C 1 
ATOM 4429 N NH2   . ARG C 3 58  ? 26.711  75.590  4.018   1.00 35.87 58  C 1 
ATOM 4430 N N     . SER C 3 59  ? 25.627  69.208  -1.984  1.00 48.15 59  C 1 
ATOM 4431 C CA    . SER C 3 59  ? 26.969  68.659  -2.289  1.00 50.08 59  C 1 
ATOM 4432 C C     . SER C 3 59  ? 26.968  67.570  -3.374  1.00 50.71 59  C 1 
ATOM 4433 O O     . SER C 3 59  ? 25.917  67.092  -3.755  1.00 47.75 59  C 1 
ATOM 4434 C CB    . SER C 3 59  ? 27.549  68.104  -0.972  1.00 44.19 59  C 1 
ATOM 4435 O OG    . SER C 3 59  ? 26.857  66.946  -0.531  1.00 39.12 59  C 1 
ATOM 4436 N N     . SER C 3 60  ? 28.046  67.054  -3.893  1.00 53.34 60  C 1 
ATOM 4437 C CA    . SER C 3 60  ? 29.388  67.521  -4.252  1.00 55.45 60  C 1 
ATOM 4438 C C     . SER C 3 60  ? 29.917  66.690  -5.436  1.00 57.25 60  C 1 
ATOM 4439 O O     . SER C 3 60  ? 29.137  66.074  -6.160  1.00 54.28 60  C 1 
ATOM 4440 C CB    . SER C 3 60  ? 30.346  67.483  -3.046  1.00 49.15 60  C 1 
ATOM 4441 O OG    . SER C 3 60  ? 30.734  66.145  -2.732  1.00 45.17 60  C 1 
ATOM 4442 N N     . LYS C 3 61  ? 31.216  66.673  -5.685  1.00 42.30 61  C 1 
ATOM 4443 C CA    . LYS C 3 61  ? 31.901  66.725  -6.984  1.00 46.69 61  C 1 
ATOM 4444 C C     . LYS C 3 61  ? 31.964  65.506  -7.932  1.00 46.31 61  C 1 
ATOM 4445 O O     . LYS C 3 61  ? 32.006  65.743  -9.139  1.00 45.56 61  C 1 
ATOM 4446 C CB    . LYS C 3 61  ? 33.358  67.130  -6.714  1.00 42.67 61  C 1 
ATOM 4447 C CG    . LYS C 3 61  ? 33.557  68.539  -6.127  1.00 41.45 61  C 1 
ATOM 4448 C CD    . LYS C 3 61  ? 35.035  68.761  -5.821  1.00 42.27 61  C 1 
ATOM 4449 C CE    . LYS C 3 61  ? 35.264  70.183  -5.296  1.00 38.30 61  C 1 
ATOM 4450 N NZ    . LYS C 3 61  ? 36.687  70.432  -4.940  1.00 34.97 61  C 1 
ATOM 4451 N N     . MET C 3 62  ? 32.246  64.308  -7.480  1.00 55.63 62  C 1 
ATOM 4452 C CA    . MET C 3 62  ? 33.358  63.522  -8.069  1.00 55.98 62  C 1 
ATOM 4453 C C     . MET C 3 62  ? 33.160  62.916  -9.497  1.00 56.95 62  C 1 
ATOM 4454 O O     . MET C 3 62  ? 32.038  62.713  -9.922  1.00 52.64 62  C 1 
ATOM 4455 C CB    . MET C 3 62  ? 33.866  62.482  -7.060  1.00 50.57 62  C 1 
ATOM 4456 C CG    . MET C 3 62  ? 34.865  63.086  -6.039  1.00 48.04 62  C 1 
ATOM 4457 S SD    . MET C 3 62  ? 36.502  63.460  -6.749  1.00 46.20 62  C 1 
ATOM 4458 C CE    . MET C 3 62  ? 37.290  64.239  -5.316  1.00 42.38 62  C 1 
ATOM 4459 N N     . PRO C 3 63  ? 34.254  62.640  -10.262 1.00 43.29 63  C 1 
ATOM 4460 C CA    . PRO C 3 63  ? 34.360  63.072  -11.679 1.00 46.03 63  C 1 
ATOM 4461 C C     . PRO C 3 63  ? 34.463  61.999  -12.794 1.00 45.25 63  C 1 
ATOM 4462 O O     . PRO C 3 63  ? 34.434  62.345  -13.973 1.00 43.98 63  C 1 
ATOM 4463 C CB    . PRO C 3 63  ? 35.662  63.868  -11.638 1.00 41.99 63  C 1 
ATOM 4464 C CG    . PRO C 3 63  ? 36.547  62.996  -10.746 1.00 41.22 63  C 1 
ATOM 4465 C CD    . PRO C 3 63  ? 35.544  62.420  -9.735  1.00 46.07 63  C 1 
ATOM 4466 N N     . ILE C 3 64  ? 34.748  60.786  -12.485 1.00 51.63 64  C 1 
ATOM 4467 C CA    . ILE C 3 64  ? 35.442  59.775  -13.337 1.00 51.70 64  C 1 
ATOM 4468 C C     . ILE C 3 64  ? 34.492  59.144  -14.399 1.00 50.95 64  C 1 
ATOM 4469 O O     . ILE C 3 64  ? 33.296  59.119  -14.163 1.00 48.02 64  C 1 
ATOM 4470 C CB    . ILE C 3 64  ? 36.041  58.710  -12.372 1.00 47.51 64  C 1 
ATOM 4471 C CG1   . ILE C 3 64  ? 36.816  59.336  -11.183 1.00 44.85 64  C 1 
ATOM 4472 C CG2   . ILE C 3 64  ? 36.982  57.716  -13.072 1.00 45.34 64  C 1 
ATOM 4473 C CD1   . ILE C 3 64  ? 37.297  58.331  -10.138 1.00 43.56 64  C 1 
ATOM 4474 N N     . ARG C 3 65  ? 34.824  58.551  -15.557 1.00 46.94 65  C 1 
ATOM 4475 C CA    . ARG C 3 65  ? 35.996  58.394  -16.450 1.00 49.51 65  C 1 
ATOM 4476 C C     . ARG C 3 65  ? 35.494  58.056  -17.878 1.00 48.40 65  C 1 
ATOM 4477 O O     . ARG C 3 65  ? 34.344  57.680  -18.059 1.00 45.33 65  C 1 
ATOM 4478 C CB    . ARG C 3 65  ? 36.906  57.254  -15.945 1.00 44.67 65  C 1 
ATOM 4479 C CG    . ARG C 3 65  ? 38.404  57.348  -16.333 1.00 43.47 65  C 1 
ATOM 4480 C CD    . ARG C 3 65  ? 39.187  56.176  -15.731 1.00 44.04 65  C 1 
ATOM 4481 N NE    . ARG C 3 65  ? 40.635  56.322  -15.899 1.00 40.43 65  C 1 
ATOM 4482 C CZ    . ARG C 3 65  ? 41.573  55.495  -15.454 1.00 36.78 65  C 1 
ATOM 4483 N NH1   . ARG C 3 65  ? 41.254  54.386  -14.816 1.00 35.28 65  C 1 
ATOM 4484 N NH2   . ARG C 3 65  ? 42.831  55.760  -15.645 1.00 34.73 65  C 1 
ATOM 4485 N N     . ASN C 3 66  ? 36.340  58.105  -18.897 1.00 48.08 66  C 1 
ATOM 4486 C CA    . ASN C 3 66  ? 36.092  58.352  -20.337 1.00 50.32 66  C 1 
ATOM 4487 C C     . ASN C 3 66  ? 35.523  57.265  -21.284 1.00 47.85 66  C 1 
ATOM 4488 O O     . ASN C 3 66  ? 35.191  57.630  -22.408 1.00 44.50 66  C 1 
ATOM 4489 C CB    . ASN C 3 66  ? 37.447  58.753  -20.938 1.00 46.89 66  C 1 
ATOM 4490 C CG    . ASN C 3 66  ? 37.886  60.172  -20.646 1.00 42.64 66  C 1 
ATOM 4491 O OD1   . ASN C 3 66  ? 37.132  61.017  -20.205 1.00 40.99 66  C 1 
ATOM 4492 N ND2   . ASN C 3 66  ? 39.146  60.477  -20.891 1.00 42.22 66  C 1 
ATOM 4493 N N     . LEU C 3 67  ? 35.597  55.989  -21.043 1.00 56.82 67  C 1 
ATOM 4494 C CA    . LEU C 3 67  ? 35.902  55.008  -22.102 1.00 54.57 67  C 1 
ATOM 4495 C C     . LEU C 3 67  ? 34.960  54.986  -23.336 1.00 54.42 67  C 1 
ATOM 4496 O O     . LEU C 3 67  ? 33.745  55.017  -23.219 1.00 48.98 67  C 1 
ATOM 4497 C CB    . LEU C 3 67  ? 36.112  53.607  -21.508 1.00 47.95 67  C 1 
ATOM 4498 C CG    . LEU C 3 67  ? 37.518  53.407  -20.922 1.00 44.24 67  C 1 
ATOM 4499 C CD1   . LEU C 3 67  ? 37.560  52.104  -20.115 1.00 43.79 67  C 1 
ATOM 4500 C CD2   . LEU C 3 67  ? 38.602  53.326  -22.006 1.00 45.54 67  C 1 
ATOM 4501 N N     . ASN C 3 68  ? 35.586  54.851  -24.531 1.00 51.63 68  C 1 
ATOM 4502 C CA    . ASN C 3 68  ? 35.116  55.348  -25.846 1.00 53.69 68  C 1 
ATOM 4503 C C     . ASN C 3 68  ? 34.168  54.474  -26.706 1.00 51.61 68  C 1 
ATOM 4504 O O     . ASN C 3 68  ? 33.419  55.026  -27.498 1.00 46.88 68  C 1 
ATOM 4505 C CB    . ASN C 3 68  ? 36.386  55.588  -26.686 1.00 49.64 68  C 1 
ATOM 4506 C CG    . ASN C 3 68  ? 36.983  56.977  -26.593 1.00 45.26 68  C 1 
ATOM 4507 O OD1   . ASN C 3 68  ? 36.356  57.943  -26.212 1.00 42.84 68  C 1 
ATOM 4508 N ND2   . ASN C 3 68  ? 38.226  57.123  -27.010 1.00 44.42 68  C 1 
ATOM 4509 N N     . THR C 3 69  ? 34.375  53.161  -26.798 1.00 50.33 69  C 1 
ATOM 4510 C CA    . THR C 3 69  ? 34.520  52.549  -28.137 1.00 50.91 69  C 1 
ATOM 4511 C C     . THR C 3 69  ? 33.257  52.117  -28.912 1.00 50.03 69  C 1 
ATOM 4512 O O     . THR C 3 69  ? 32.128  52.328  -28.539 1.00 45.24 69  C 1 
ATOM 4513 C CB    . THR C 3 69  ? 35.542  51.401  -28.109 1.00 45.17 69  C 1 
ATOM 4514 O OG1   . THR C 3 69  ? 35.194  50.476  -27.096 1.00 43.57 69  C 1 
ATOM 4515 C CG2   . THR C 3 69  ? 36.962  51.877  -27.849 1.00 44.35 69  C 1 
ATOM 4516 N N     . SER C 3 70  ? 33.520  51.523  -30.093 1.00 51.57 70  C 1 
ATOM 4517 C CA    . SER C 3 70  ? 32.912  51.638  -31.433 1.00 52.83 70  C 1 
ATOM 4518 C C     . SER C 3 70  ? 31.530  50.983  -31.684 1.00 52.56 70  C 1 
ATOM 4519 O O     . SER C 3 70  ? 31.258  49.878  -31.216 1.00 47.73 70  C 1 
ATOM 4520 C CB    . SER C 3 70  ? 33.934  51.051  -32.411 1.00 46.69 70  C 1 
ATOM 4521 O OG    . SER C 3 70  ? 33.530  51.138  -33.752 1.00 41.18 70  C 1 
ATOM 4522 N N     . PRO C 3 71  ? 30.693  51.590  -32.547 1.00 46.56 71  C 1 
ATOM 4523 C CA    . PRO C 3 71  ? 29.288  51.242  -32.793 1.00 47.57 71  C 1 
ATOM 4524 C C     . PRO C 3 71  ? 29.088  50.192  -33.909 1.00 48.14 71  C 1 
ATOM 4525 O O     . PRO C 3 71  ? 28.530  50.499  -34.965 1.00 45.18 71  C 1 
ATOM 4526 C CB    . PRO C 3 71  ? 28.658  52.589  -33.140 1.00 41.85 71  C 1 
ATOM 4527 C CG    . PRO C 3 71  ? 29.745  53.256  -33.963 1.00 42.82 71  C 1 
ATOM 4528 C CD    . PRO C 3 71  ? 31.017  52.808  -33.247 1.00 47.24 71  C 1 
ATOM 4529 N N     . ARG C 3 72  ? 29.549  48.973  -33.752 1.00 47.87 72  C 1 
ATOM 4530 C CA    . ARG C 3 72  ? 29.605  48.018  -34.875 1.00 50.55 72  C 1 
ATOM 4531 C C     . ARG C 3 72  ? 28.204  47.652  -35.410 1.00 50.58 72  C 1 
ATOM 4532 O O     . ARG C 3 72  ? 27.422  46.976  -34.744 1.00 46.06 72  C 1 
ATOM 4533 C CB    . ARG C 3 72  ? 30.456  46.796  -34.496 1.00 44.75 72  C 1 
ATOM 4534 C CG    . ARG C 3 72  ? 31.342  46.338  -35.661 1.00 40.84 72  C 1 
ATOM 4535 C CD    . ARG C 3 72  ? 32.269  45.189  -35.250 1.00 39.76 72  C 1 
ATOM 4536 N NE    . ARG C 3 72  ? 33.268  44.884  -36.297 1.00 35.77 72  C 1 
ATOM 4537 C CZ    . ARG C 3 72  ? 34.223  43.956  -36.233 1.00 34.43 72  C 1 
ATOM 4538 N NH1   . ARG C 3 72  ? 34.344  43.179  -35.203 1.00 32.62 72  C 1 
ATOM 4539 N NH2   . ARG C 3 72  ? 35.070  43.811  -37.211 1.00 33.85 72  C 1 
ATOM 4540 N N     . GLY C 3 73  ? 27.914  48.078  -36.671 1.00 46.83 73  C 1 
ATOM 4541 C CA    . GLY C 3 73  ? 26.601  47.999  -37.312 1.00 48.06 73  C 1 
ATOM 4542 C C     . GLY C 3 73  ? 26.162  46.571  -37.674 1.00 47.53 73  C 1 
ATOM 4543 O O     . GLY C 3 73  ? 26.741  45.928  -38.536 1.00 44.73 73  C 1 
ATOM 4544 N N     . ARG C 3 74  ? 25.079  46.065  -37.039 1.00 42.46 74  C 1 
ATOM 4545 C CA    . ARG C 3 74  ? 24.444  44.788  -37.397 1.00 45.44 74  C 1 
ATOM 4546 C C     . ARG C 3 74  ? 23.649  44.927  -38.708 1.00 45.10 74  C 1 
ATOM 4547 O O     . ARG C 3 74  ? 22.578  45.528  -38.728 1.00 41.14 74  C 1 
ATOM 4548 C CB    . ARG C 3 74  ? 23.563  44.256  -36.257 1.00 41.21 74  C 1 
ATOM 4549 C CG    . ARG C 3 74  ? 24.364  43.496  -35.200 1.00 37.34 74  C 1 
ATOM 4550 C CD    . ARG C 3 74  ? 23.433  42.934  -34.118 1.00 35.81 74  C 1 
ATOM 4551 N NE    . ARG C 3 74  ? 24.118  41.989  -33.216 1.00 31.65 74  C 1 
ATOM 4552 C CZ    . ARG C 3 74  ? 23.584  41.363  -32.170 1.00 30.28 74  C 1 
ATOM 4553 N NH1   . ARG C 3 74  ? 22.347  41.584  -31.807 1.00 29.18 74  C 1 
ATOM 4554 N NH2   . ARG C 3 74  ? 24.289  40.510  -31.479 1.00 29.97 74  C 1 
ATOM 4555 N N     . GLY C 3 75  ? 24.158  44.338  -39.805 1.00 45.50 75  C 1 
ATOM 4556 C CA    . GLY C 3 75  ? 23.558  44.369  -41.136 1.00 46.97 75  C 1 
ATOM 4557 C C     . GLY C 3 75  ? 22.181  43.694  -41.217 1.00 46.62 75  C 1 
ATOM 4558 O O     . GLY C 3 75  ? 21.969  42.596  -40.719 1.00 44.15 75  C 1 
ATOM 4559 N N     . ARG C 3 76  ? 21.230  44.328  -41.896 1.00 41.97 76  C 1 
ATOM 4560 C CA    . ARG C 3 76  ? 19.841  43.894  -42.143 1.00 44.51 76  C 1 
ATOM 4561 C C     . ARG C 3 76  ? 19.750  42.889  -43.311 1.00 43.73 76  C 1 
ATOM 4562 O O     . ARG C 3 76  ? 19.237  43.232  -44.374 1.00 39.73 76  C 1 
ATOM 4563 C CB    . ARG C 3 76  ? 18.953  45.120  -42.435 1.00 40.39 76  C 1 
ATOM 4564 C CG    . ARG C 3 76  ? 18.582  45.977  -41.223 1.00 36.87 76  C 1 
ATOM 4565 C CD    . ARG C 3 76  ? 17.738  47.161  -41.715 1.00 35.45 76  C 1 
ATOM 4566 N NE    . ARG C 3 76  ? 17.074  47.895  -40.633 1.00 31.18 76  C 1 
ATOM 4567 C CZ    . ARG C 3 76  ? 16.334  49.001  -40.765 1.00 30.13 76  C 1 
ATOM 4568 N NH1   . ARG C 3 76  ? 16.168  49.571  -41.926 1.00 29.23 76  C 1 
ATOM 4569 N NH2   . ARG C 3 76  ? 15.772  49.533  -39.727 1.00 30.37 76  C 1 
ATOM 4570 N N     . GLY C 3 77  ? 20.190  41.665  -43.173 1.00 43.11 77  C 1 
ATOM 4571 C CA    . GLY C 3 77  ? 20.043  40.632  -44.197 1.00 44.58 77  C 1 
ATOM 4572 C C     . GLY C 3 77  ? 18.568  40.317  -44.517 1.00 43.81 77  C 1 
ATOM 4573 O O     . GLY C 3 77  ? 17.893  39.684  -43.719 1.00 41.11 77  C 1 
ATOM 4574 N N     . ARG C 3 78  ? 18.066  40.735  -45.674 1.00 39.97 78  C 1 
ATOM 4575 C CA    . ARG C 3 78  ? 16.631  40.881  -45.996 1.00 42.20 78  C 1 
ATOM 4576 C C     . ARG C 3 78  ? 16.004  39.724  -46.804 1.00 40.83 78  C 1 
ATOM 4577 O O     . ARG C 3 78  ? 14.804  39.766  -47.054 1.00 37.43 78  C 1 
ATOM 4578 C CB    . ARG C 3 78  ? 16.451  42.227  -46.736 1.00 38.73 78  C 1 
ATOM 4579 C CG    . ARG C 3 78  ? 15.220  43.017  -46.316 1.00 35.27 78  C 1 
ATOM 4580 C CD    . ARG C 3 78  ? 15.109  44.292  -47.169 1.00 33.59 78  C 1 
ATOM 4581 N NE    . ARG C 3 78  ? 14.118  45.239  -46.647 1.00 30.01 78  C 1 
ATOM 4582 C CZ    . ARG C 3 78  ? 13.689  46.343  -47.260 1.00 28.97 78  C 1 
ATOM 4583 N NH1   . ARG C 3 78  ? 14.102  46.670  -48.448 1.00 28.10 78  C 1 
ATOM 4584 N NH2   . ARG C 3 78  ? 12.828  47.126  -46.677 1.00 28.97 78  C 1 
ATOM 4585 N N     . GLY C 3 79  ? 16.788  38.778  -47.311 1.00 40.04 79  C 1 
ATOM 4586 C CA    . GLY C 3 79  ? 16.441  37.938  -48.460 1.00 41.96 79  C 1 
ATOM 4587 C C     . GLY C 3 79  ? 15.358  36.876  -48.241 1.00 41.74 79  C 1 
ATOM 4588 O O     . GLY C 3 79  ? 15.662  35.697  -48.215 1.00 38.92 79  C 1 
ATOM 4589 N N     . ARG C 3 80  ? 14.073  37.248  -48.138 1.00 38.37 80  C 1 
ATOM 4590 C CA    . ARG C 3 80  ? 12.936  36.323  -48.229 1.00 40.82 80  C 1 
ATOM 4591 C C     . ARG C 3 80  ? 12.780  35.851  -49.684 1.00 39.81 80  C 1 
ATOM 4592 O O     . ARG C 3 80  ? 12.170  36.538  -50.491 1.00 36.61 80  C 1 
ATOM 4593 C CB    . ARG C 3 80  ? 11.641  36.952  -47.696 1.00 37.21 80  C 1 
ATOM 4594 C CG    . ARG C 3 80  ? 11.366  36.598  -46.224 1.00 33.66 80  C 1 
ATOM 4595 C CD    . ARG C 3 80  ? 10.018  37.174  -45.786 1.00 31.95 80  C 1 
ATOM 4596 N NE    . ARG C 3 80  ? 9.604   36.693  -44.449 1.00 28.57 80  C 1 
ATOM 4597 C CZ    . ARG C 3 80  ? 8.487   37.029  -43.807 1.00 27.25 80  C 1 
ATOM 4598 N NH1   . ARG C 3 80  ? 7.645   37.882  -44.310 1.00 26.34 80  C 1 
ATOM 4599 N NH2   . ARG C 3 80  ? 8.217   36.501  -42.648 1.00 26.87 80  C 1 
ATOM 4600 N N     . GLY C 3 81  ? 13.336  34.682  -50.002 1.00 39.40 81  C 1 
ATOM 4601 C CA    . GLY C 3 81  ? 13.239  34.071  -51.323 1.00 40.99 81  C 1 
ATOM 4602 C C     . GLY C 3 81  ? 11.792  33.756  -51.741 1.00 40.83 81  C 1 
ATOM 4603 O O     . GLY C 3 81  ? 10.951  33.436  -50.915 1.00 38.12 81  C 1 
ATOM 4604 N N     . ARG C 3 82  ? 11.519  33.867  -53.055 1.00 38.68 82  C 1 
ATOM 4605 C CA    . ARG C 3 82  ? 10.201  33.658  -53.656 1.00 42.44 82  C 1 
ATOM 4606 C C     . ARG C 3 82  ? 9.756   32.197  -53.513 1.00 42.91 82  C 1 
ATOM 4607 O O     . ARG C 3 82  ? 10.471  31.279  -53.905 1.00 39.32 82  C 1 
ATOM 4608 C CB    . ARG C 3 82  ? 10.204  34.072  -55.127 1.00 38.31 82  C 1 
ATOM 4609 C CG    . ARG C 3 82  ? 10.143  35.594  -55.342 1.00 34.30 82  C 1 
ATOM 4610 C CD    . ARG C 3 82  ? 10.205  35.927  -56.836 1.00 32.08 82  C 1 
ATOM 4611 N NE    . ARG C 3 82  ? 9.903   37.341  -57.120 1.00 29.06 82  C 1 
ATOM 4612 C CZ    . ARG C 3 82  ? 9.985   37.950  -58.300 1.00 27.44 82  C 1 
ATOM 4613 N NH1   . ARG C 3 82  ? 10.409  37.314  -59.360 1.00 26.33 82  C 1 
ATOM 4614 N NH2   . ARG C 3 82  ? 9.637   39.193  -58.425 1.00 26.91 82  C 1 
ATOM 4615 N N     . GLY C 3 83  ? 8.552   31.981  -53.007 1.00 40.31 83  C 1 
ATOM 4616 C CA    . GLY C 3 83  ? 7.917   30.671  -52.892 1.00 42.76 83  C 1 
ATOM 4617 C C     . GLY C 3 83  ? 7.666   30.039  -54.261 1.00 43.54 83  C 1 
ATOM 4618 O O     . GLY C 3 83  ? 7.245   30.708  -55.200 1.00 41.25 83  C 1 
ATOM 4619 N N     . ARG C 3 84  ? 7.932   28.739  -54.362 1.00 39.07 84  C 1 
ATOM 4620 C CA    . ARG C 3 84  ? 7.775   27.973  -55.607 1.00 43.48 84  C 1 
ATOM 4621 C C     . ARG C 3 84  ? 6.284   27.824  -55.953 1.00 44.56 84  C 1 
ATOM 4622 O O     . ARG C 3 84  ? 5.511   27.507  -55.045 1.00 41.01 84  C 1 
ATOM 4623 C CB    . ARG C 3 84  ? 8.496   26.620  -55.456 1.00 38.60 84  C 1 
ATOM 4624 C CG    . ARG C 3 84  ? 8.857   25.970  -56.795 1.00 33.04 84  C 1 
ATOM 4625 C CD    . ARG C 3 84  ? 9.668   24.681  -56.552 1.00 31.64 84  C 1 
ATOM 4626 N NE    . ARG C 3 84  ? 10.176  24.099  -57.805 1.00 28.19 84  C 1 
ATOM 4627 C CZ    . ARG C 3 84  ? 10.922  22.999  -57.907 1.00 26.72 84  C 1 
ATOM 4628 N NH1   . ARG C 3 84  ? 11.263  22.304  -56.874 1.00 24.70 84  C 1 
ATOM 4629 N NH2   . ARG C 3 84  ? 11.336  22.603  -59.075 1.00 25.56 84  C 1 
ATOM 4630 N N     . PRO C 3 85  ? 5.856   28.033  -57.203 1.00 40.10 85  C 1 
ATOM 4631 C CA    . PRO C 3 85  ? 4.447   28.024  -57.578 1.00 42.50 85  C 1 
ATOM 4632 C C     . PRO C 3 85  ? 3.826   26.629  -57.433 1.00 43.14 85  C 1 
ATOM 4633 O O     . PRO C 3 85  ? 4.515   25.625  -57.646 1.00 40.39 85  C 1 
ATOM 4634 C CB    . PRO C 3 85  ? 4.407   28.538  -59.024 1.00 39.13 85  C 1 
ATOM 4635 C CG    . PRO C 3 85  ? 5.786   28.184  -59.570 1.00 38.30 85  C 1 
ATOM 4636 C CD    . PRO C 3 85  ? 6.695   28.341  -58.347 1.00 41.76 85  C 1 
ATOM 4637 N N     . PRO C 3 86  ? 2.523   26.528  -57.100 1.00 37.78 86  C 1 
ATOM 4638 C CA    . PRO C 3 86  ? 1.827   25.256  -56.938 1.00 40.59 86  C 1 
ATOM 4639 C C     . PRO C 3 86  ? 1.667   24.572  -58.292 1.00 40.64 86  C 1 
ATOM 4640 O O     . PRO C 3 86  ? 0.977   25.074  -59.179 1.00 38.67 86  C 1 
ATOM 4641 C CB    . PRO C 3 86  ? 0.484   25.616  -56.292 1.00 37.52 86  C 1 
ATOM 4642 C CG    . PRO C 3 86  ? 0.216   27.034  -56.783 1.00 36.15 86  C 1 
ATOM 4643 C CD    . PRO C 3 86  ? 1.619   27.648  -56.878 1.00 39.50 86  C 1 
ATOM 4644 N N     . THR C 3 87  ? 2.332   23.446  -58.510 1.00 41.44 87  C 1 
ATOM 4645 C CA    . THR C 3 87  ? 2.276   22.718  -59.780 1.00 45.83 87  C 1 
ATOM 4646 C C     . THR C 3 87  ? 0.891   22.122  -60.052 1.00 45.02 87  C 1 
ATOM 4647 O O     . THR C 3 87  ? 0.155   21.768  -59.130 1.00 41.57 87  C 1 
ATOM 4648 C CB    . THR C 3 87  ? 3.363   21.642  -59.865 1.00 40.86 87  C 1
[truncated: 137,829 more chars]
