# Supplementary material for: Vernalization regulatory network identifies potential novel functions for genes in the HvVRN2 locus
Source: New Phytol. 2026 Apr 12;250(6):4036–53. doi: 10.1111/nph.71162 (PMC13193379; doi:10.1111/nph.71162)
Supplement: Supplementary file 1 — Dataset S1. Protein models computed by Alphafold. [file NPH-250-4036-s002.xz › Alphafold_models0/Barley/fold_co1_prom1_1_nf_yb1_c3_recortes_summary_confidences_0.json]

{
 "chain_iptm": [
  0.61,
  0.63,
  0.45,
  0.49,
  0.49
 ],
 "chain_pair_iptm": [
  [
   0.24,
   0.84,
   0.24,
   0.69,
   0.69
  ],
  [
   0.84,
   0.73,
   0.76,
   0.46,
   0.46
  ],
  [
   0.24,
   0.76,
   0.19,
   0.39,
   0.39
  ],
  [
   0.69,
   0.46,
   0.39,
   0.25,
   0.44
  ],
  [
   0.69,
   0.46,
   0.39,
   0.44,
   0.24
  ]
 ],
 "chain_pair_pae_min": [
  [
   0.76,
   1.55,
   1.6,
   2.95,
   3.26
  ],
  [
   1.42,
   0.76,
   1.27,
   4.96,
   4.89
  ],
  [
   1.7,
   1.52,
   0.76,
   7.76,
   7.72
  ],
  [
   2.66,
   5.45,
   8.65,
   0.8,
   1.48
  ],
  [
   2.77,
   6.43,
   8.5,
   1.52,
   0.8
  ]
 ],
 "chain_ptm": [
  0.24,
  0.73,
  0.19,
  0.25,
  0.24
 ],
 "fraction_disordered": 0.65,
 "has_clash": 0.0,
 "iptm": 0.52,
 "num_recycles": 10.0,
 "ptm": 0.38,
 "ranking_score": 0.82
}
