# Supplementary material for: Vernalization regulatory network identifies potential novel functions for genes in the HvVRN2 locus
Source: New Phytol. 2026 Apr 12;250(6):4036–53. doi: 10.1111/nph.71162 (PMC13193379; doi:10.1111/nph.71162)
Supplement: Supplementary file 1 — Dataset S1. Protein models computed by Alphafold. [file NPH-250-4036-s002.xz › Alphafold_models0/Barley/fold_co1_prom1_1_nf_yb1_c4_recortes_model_0.cif]

# By using this file you agree to the legally binding terms of use found at alphafoldserver.com/output-terms
data_6dbc13278eba869d
#
_entry.id 6dbc13278eba869d
#
loop_
_atom_type.symbol
C 
N 
O 
P 
S 
#
loop_
_audit_author.name
_audit_author.pdbx_ordinal
"Google DeepMind" 1 
"Isomorphic Labs" 2 
#
_audit_conform.dict_location https://raw.githubusercontent.com/ihmwg/ModelCIF/master/dist/mmcif_ma.dic
_audit_conform.dict_name     mmcif_ma.dic
_audit_conform.dict_version  1.4.5
#
loop_
_chem_comp.formula
_chem_comp.formula_weight
_chem_comp.id
_chem_comp.mon_nstd_flag
_chem_comp.name
_chem_comp.pdbx_smiles
_chem_comp.pdbx_synonyms
_chem_comp.type
"C3 H7 N O2"      89.093  ALA y ALANINE                              C[C@H](N)C(O)=O                                             ? "L-PEPTIDE LINKING" 
"C6 H15 N4 O2"    175.209 ARG y ARGININE                             N[C@@H](CCCNC(N)=[NH2+])C(O)=O                              ? "L-PEPTIDE LINKING" 
"C4 H8 N2 O3"     132.118 ASN y ASPARAGINE                           N[C@@H](CC(N)=O)C(O)=O                                      ? "L-PEPTIDE LINKING" 
"C4 H7 N O4"      133.103 ASP y "ASPARTIC ACID"                      N[C@@H](CC(O)=O)C(O)=O                                      ? "L-PEPTIDE LINKING" 
"C3 H7 N O2 S"    121.158 CYS y CYSTEINE                             N[C@@H](CS)C(O)=O                                           ? "L-PEPTIDE LINKING" 
"C10 H14 N5 O6 P" 331.222 DA  y "2'-DEOXYADENOSINE-5'-MONOPHOSPHATE" Nc1ncnc2n(cnc12)[C@H]3C[C@H](O)[C@@H](CO[P](O)(O)=O)O3      ? "DNA LINKING"       
"C9 H14 N3 O7 P"  307.197 DC  y "2'-DEOXYCYTIDINE-5'-MONOPHOSPHATE"  NC1=NC(=O)N(C=C1)[C@H]2C[C@H](O)[C@@H](CO[P](O)(O)=O)O2     ? "DNA LINKING"       
"C10 H14 N5 O7 P" 347.221 DG  y "2'-DEOXYGUANOSINE-5'-MONOPHOSPHATE" NC1=Nc2n(cnc2C(=O)N1)[C@H]3C[C@H](O)[C@@H](CO[P](O)(O)=O)O3 ? "DNA LINKING"       
"C10 H15 N2 O8 P" 322.208 DT  y "THYMIDINE-5'-MONOPHOSPHATE"         CC1=CN([C@H]2C[C@H](O)[C@@H](CO[P](O)(O)=O)O2)C(=O)NC1=O    ? "DNA LINKING"       
"C5 H10 N2 O3"    146.144 GLN y GLUTAMINE                            N[C@@H](CCC(N)=O)C(O)=O                                     ? "L-PEPTIDE LINKING" 
"C5 H9 N O4"      147.129 GLU y "GLUTAMIC ACID"                      N[C@@H](CCC(O)=O)C(O)=O                                     ? "L-PEPTIDE LINKING" 
"C2 H5 N O2"      75.067  GLY y GLYCINE                              NCC(O)=O                                                    ? "PEPTIDE LINKING"   
"C6 H10 N3 O2"    156.162 HIS y HISTIDINE                            N[C@@H](Cc1c[nH]c[nH+]1)C(O)=O                              ? "L-PEPTIDE LINKING" 
"C6 H13 N O2"     131.173 ILE y ISOLEUCINE                           CC[C@H](C)[C@H](N)C(O)=O                                    ? "L-PEPTIDE LINKING" 
"C6 H13 N O2"     131.173 LEU y LEUCINE                              CC(C)C[C@H](N)C(O)=O                                        ? "L-PEPTIDE LINKING" 
"C6 H15 N2 O2"    147.195 LYS y LYSINE                               N[C@@H](CCCC[NH3+])C(O)=O                                   ? "L-PEPTIDE LINKING" 
"C5 H11 N O2 S"   149.211 MET y METHIONINE                           CSCC[C@H](N)C(O)=O                                          ? "L-PEPTIDE LINKING" 
"C9 H11 N O2"     165.189 PHE y PHENYLALANINE                        N[C@@H](Cc1ccccc1)C(O)=O                                    ? "L-PEPTIDE LINKING" 
"C5 H9 N O2"      115.130 PRO y PROLINE                              OC(=O)[C@@H]1CCCN1                                          ? "L-PEPTIDE LINKING" 
"C3 H7 N O3"      105.093 SER y SERINE                               N[C@@H](CO)C(O)=O                                           ? "L-PEPTIDE LINKING" 
"C4 H9 N O3"      119.119 THR y THREONINE                            C[C@@H](O)[C@H](N)C(O)=O                                    ? "L-PEPTIDE LINKING" 
"C11 H12 N2 O2"   204.225 TRP y TRYPTOPHAN                           N[C@@H](Cc1c[nH]c2ccccc12)C(O)=O                            ? "L-PEPTIDE LINKING" 
"C9 H11 N O3"     181.189 TYR y TYROSINE                             N[C@@H](Cc1ccc(O)cc1)C(O)=O                                 ? "L-PEPTIDE LINKING" 
"C5 H11 N O2"     117.146 VAL y VALINE                               CC(C)[C@H](N)C(O)=O                                         ? "L-PEPTIDE LINKING" 
#
_citation.book_publisher          ?
_citation.country                 UK
_citation.id                      primary
_citation.journal_full            Nature
_citation.journal_id_ASTM         NATUAS
_citation.journal_id_CSD          0006
_citation.journal_id_ISSN         0028-0836
_citation.journal_volume          ?
_citation.page_first              ?
_citation.page_last               ?
_citation.pdbx_database_id_DOI    ?
_citation.pdbx_database_id_PubMed ?
_citation.title                   "Accurate structure prediction of biomolecular interactions with AlphaFold 3"
_citation.year                    2024
#
loop_
_citation_author.citation_id
_citation_author.name
_citation_author.ordinal
primary "Google DeepMind" 1 
primary "Isomorphic Labs" 2 
#
loop_
_entity.id
_entity.pdbx_description
_entity.type
1 . polymer 
2 . polymer 
3 . polymer 
4 . polymer 
5 . polymer 
#
loop_
_entity_poly.entity_id
_entity_poly.pdbx_strand_id
_entity_poly.type
1 A polypeptide(L)          
2 B polypeptide(L)          
3 C polypeptide(L)          
4 D polydeoxyribonucleotide 
5 E polydeoxyribonucleotide 
#
loop_
_entity_poly_seq.entity_id
_entity_poly_seq.hetero
_entity_poly_seq.mon_id
_entity_poly_seq.num
1 n MET 1   
1 n PRO 2   
1 n ARG 3   
1 n CYS 4   
1 n ASN 5   
1 n LYS 6   
1 n CYS 7   
1 n LEU 8   
1 n SER 9   
1 n GLU 10  
1 n ASN 11  
1 n ASP 12  
1 n SER 13  
1 n ALA 14  
1 n SER 15  
1 n GLU 16  
1 n ASP 17  
1 n ARG 18  
1 n HIS 19  
1 n TRP 20  
1 n HIS 21  
1 n ARG 22  
1 n THR 23  
1 n ALA 24  
1 n THR 25  
1 n LEU 26  
1 n PHE 27  
1 n MET 28  
1 n ASN 29  
1 n CYS 30  
1 n VAL 31  
1 n SER 32  
1 n ASN 33  
1 n GLY 34  
1 n THR 35  
1 n VAL 36  
1 n TYR 37  
1 n GLU 38  
1 n GLU 39  
1 n ALA 40  
1 n VAL 41  
1 n GLY 42  
1 n ARG 43  
1 n GLU 44  
1 n GLY 45  
1 n CYS 46  
1 n TRP 47  
1 n ALA 48  
1 n ARG 49  
1 n LEU 50  
1 n CYS 51  
1 n ASP 52  
1 n GLY 53  
1 n CYS 54  
1 n CYS 55  
1 n THR 56  
1 n VAL 57  
1 n PRO 58  
1 n SER 59  
1 n VAL 60  
1 n VAL 61  
1 n TYR 62  
1 n CYS 63  
1 n ARG 64  
1 n ALA 65  
1 n ASP 66  
1 n SER 67  
1 n ALA 68  
1 n TYR 69  
1 n LEU 70  
1 n CYS 71  
1 n ALA 72  
1 n SER 73  
1 n CYS 74  
1 n ASP 75  
1 n ALA 76  
1 n GLN 77  
1 n ILE 78  
1 n HIS 79  
1 n ALA 80  
1 n ALA 81  
1 n ASN 82  
1 n ARG 83  
1 n VAL 84  
1 n ALA 85  
1 n SER 86  
1 n ARG 87  
1 n HIS 88  
1 n GLU 89  
1 n ARG 90  
1 n VAL 91  
1 n LEU 92  
1 n LEU 93  
1 n SER 94  
1 n GLU 95  
1 n ALA 96  
1 n TYR 97  
1 n LYS 98  
1 n HIS 99  
1 n ALA 100 
1 n PRO 101 
1 n VAL 102 
1 n MET 103 
1 n LEU 104 
1 n ASP 105 
1 n CYS 106 
1 n HIS 107 
1 n ALA 108 
1 n ASP 109 
1 n ALA 110 
1 n ALA 111 
1 n ALA 112 
1 n LEU 113 
1 n CYS 114 
1 n ALA 115 
1 n ALA 116 
1 n TYR 117 
1 n GLU 118 
1 n ALA 119 
1 n GLN 120 
1 n VAL 121 
1 n HIS 122 
1 n TYR 123 
1 n ALA 124 
1 n ASN 125 
1 n LEU 126 
1 n LEU 127 
1 n THR 128 
1 n VAL 129 
1 n MET 130 
1 n HIS 131 
1 n GLN 132 
1 n ARG 133 
1 n MET 134 
1 n PRO 135 
1 n VAL 136 
1 n VAL 137 
1 n SER 138 
1 n HIS 139 
1 n PRO 140 
1 n ALA 141 
1 n VAL 142 
1 n ALA 143 
1 n ILE 144 
1 n PRO 145 
1 n PRO 146 
1 n VAL 147 
1 n SER 148 
1 n LEU 149 
1 n PHE 150 
1 n ALA 151 
1 n GLU 152 
1 n ALA 153 
1 n GLU 154 
1 n ALA 155 
1 n THR 156 
1 n ALA 157 
1 n PRO 158 
1 n VAL 159 
1 n LEU 160 
1 n GLY 161 
1 n ARG 162 
1 n LYS 163 
1 n GLU 164 
1 n GLU 165 
1 n ASP 166 
1 n THR 167 
1 n SER 168 
1 n TRP 169 
1 n LEU 170 
1 n LEU 171 
1 n LEU 172 
1 n SER 173 
1 n LYS 174 
1 n ASP 175 
1 n SER 176 
1 n ASP 177 
1 n ASN 178 
1 n HIS 179 
1 n ASN 180 
1 n ARG 181 
1 n SER 182 
1 n GLY 183 
1 n ASN 184 
1 n ASN 185 
1 n SER 186 
1 n SER 187 
1 n THR 188 
1 n SER 189 
1 n SER 190 
1 n SER 191 
1 n SER 192 
1 n GLN 193 
1 n TYR 194 
1 n PHE 195 
1 n GLY 196 
1 n GLU 197 
1 n VAL 198 
1 n ASP 199 
1 n GLN 200 
1 n TYR 201 
1 n PHE 202 
1 n ASP 203 
1 n LEU 204 
1 n VAL 205 
1 n GLY 206 
1 n TYR 207 
1 n ASN 208 
1 n SER 209 
1 n TYR 210 
1 n TYR 211 
1 n ASP 212 
1 n SER 213 
1 n HIS 214 
1 n MET 215 
1 n SER 216 
1 n ASN 217 
1 n GLN 218 
1 n GLU 219 
1 n GLN 220 
1 n TYR 221 
1 n VAL 222 
1 n MET 223 
1 n GLN 224 
1 n GLU 225 
1 n GLN 226 
1 n GLN 227 
1 n HIS 228 
1 n LEU 229 
1 n GLN 230 
1 n GLN 231 
1 n MET 232 
1 n GLN 233 
1 n LYS 234 
1 n GLU 235 
1 n TYR 236 
1 n ALA 237 
1 n GLU 238 
1 n GLN 239 
1 n GLN 240 
1 n MET 241 
1 n GLN 242 
1 n LYS 243 
1 n GLU 244 
1 n TYR 245 
1 n VAL 246 
1 n GLU 247 
1 n ASN 248 
1 n GLU 249 
1 n GLY 250 
1 n SER 251 
1 n GLU 252 
1 n CYS 253 
1 n ILE 254 
1 n VAL 255 
1 n PRO 256 
1 n SER 257 
1 n GLN 258 
1 n SER 259 
1 n THR 260 
1 n ILE 261 
1 n VAL 262 
1 n ARG 263 
1 n ARG 264 
1 n PRO 265 
1 n HIS 266 
1 n GLN 267 
1 n SER 268 
1 n GLY 269 
1 n TYR 270 
1 n ALA 271 
1 n PRO 272 
1 n LEU 273 
1 n VAL 274 
1 n GLY 275 
1 n ALA 276 
1 n GLU 277 
1 n GLN 278 
1 n ALA 279 
1 n ALA 280 
1 n SER 281 
1 n ALA 282 
1 n THR 283 
1 n ALA 284 
1 n GLY 285 
1 n ALA 286 
1 n SER 287 
1 n ALA 288 
1 n TYR 289 
1 n THR 290 
1 n ASP 291 
1 n SER 292 
1 n VAL 293 
1 n ASN 294 
1 n ASN 295 
1 n SER 296 
1 n ILE 297 
1 n SER 298 
1 n PHE 299 
1 n SER 300 
1 n MET 301 
1 n GLU 302 
1 n ALA 303 
1 n GLY 304 
1 n ILE 305 
1 n VAL 306 
1 n PRO 307 
1 n ASP 308 
1 n ASN 309 
1 n THR 310 
1 n VAL 311 
1 n GLN 312 
1 n SER 313 
1 n SER 314 
1 n ILE 315 
1 n LEU 316 
1 n ARG 317 
1 n PRO 318 
1 n ALA 319 
1 n GLY 320 
1 n ALA 321 
1 n ILE 322 
1 n GLY 323 
1 n LEU 324 
1 n PHE 325 
1 n SER 326 
1 n SER 327 
1 n PRO 328 
1 n SER 329 
1 n LEU 330 
1 n GLN 331 
1 n THR 332 
1 n PRO 333 
1 n LEU 334 
1 n HIS 335 
1 n PHE 336 
1 n SER 337 
1 n SER 338 
1 n LYS 339 
1 n GLU 340 
1 n ARG 341 
1 n GLU 342 
1 n ALA 343 
1 n ARG 344 
1 n VAL 345 
1 n LEU 346 
1 n ARG 347 
1 n TYR 348 
1 n LYS 349 
1 n GLU 350 
1 n LYS 351 
1 n LYS 352 
1 n LYS 353 
1 n SER 354 
1 n ARG 355 
1 n LYS 356 
1 n PHE 357 
1 n GLU 358 
1 n LYS 359 
1 n THR 360 
1 n THR 361 
1 n ARG 362 
1 n TYR 363 
1 n ALA 364 
1 n THR 365 
1 n ARG 366 
1 n LYS 367 
1 n ALA 368 
1 n TYR 369 
1 n ALA 370 
1 n GLU 371 
1 n ALA 372 
1 n ARG 373 
1 n PRO 374 
1 n ARG 375 
1 n ILE 376 
1 n LYS 377 
1 n GLY 378 
1 n ARG 379 
1 n PHE 380 
1 n ALA 381 
1 n LYS 382 
1 n ARG 383 
1 n SER 384 
1 n ASP 385 
1 n ALA 386 
1 n GLU 387 
1 n MET 388 
1 n GLU 389 
1 n VAL 390 
1 n ASP 391 
1 n GLN 392 
1 n THR 393 
1 n PHE 394 
1 n SER 395 
1 n THR 396 
1 n ALA 397 
1 n ALA 398 
1 n LEU 399 
1 n SER 400 
1 n ASP 401 
1 n SER 402 
1 n SER 403 
1 n TYR 404 
1 n SER 405 
1 n THR 406 
1 n VAL 407 
1 n PRO 408 
1 n TRP 409 
1 n PHE 410 
2 n LEU 1   
2 n SER 2   
2 n SER 3   
2 n PRO 4   
2 n ARG 5   
2 n GLU 6   
2 n GLN 7   
2 n ASP 8   
2 n ARG 9   
2 n PHE 10  
2 n LEU 11  
2 n PRO 12  
2 n ILE 13  
2 n ALA 14  
2 n ASN 15  
2 n VAL 16  
2 n SER 17  
2 n ARG 18  
2 n ILE 19  
2 n MET 20  
2 n LYS 21  
2 n LYS 22  
2 n ALA 23  
2 n LEU 24  
2 n PRO 25  
2 n ALA 26  
2 n ASN 27  
2 n ALA 28  
2 n LYS 29  
2 n ILE 30  
2 n SER 31  
2 n LYS 32  
2 n ASP 33  
2 n ALA 34  
2 n LYS 35  
2 n GLU 36  
2 n THR 37  
2 n VAL 38  
2 n GLN 39  
2 n GLU 40  
2 n CYS 41  
2 n VAL 42  
2 n SER 43  
2 n GLU 44  
2 n PHE 45  
2 n ILE 46  
2 n SER 47  
2 n PHE 48  
2 n ILE 49  
2 n THR 50  
2 n GLY 51  
2 n GLU 52  
2 n ALA 53  
2 n SER 54  
2 n ASP 55  
2 n LYS 56  
2 n CYS 57  
2 n GLN 58  
2 n ARG 59  
2 n GLU 60  
2 n LYS 61  
2 n ARG 62  
2 n LYS 63  
2 n THR 64  
2 n ILE 65  
2 n ASN 66  
2 n GLY 67  
2 n ASP 68  
2 n ASP 69  
2 n LEU 70  
2 n LEU 71  
2 n TRP 72  
2 n ALA 73  
2 n MET 74  
2 n THR 75  
2 n THR 76  
2 n LEU 77  
2 n GLY 78  
2 n PHE 79  
2 n GLU 80  
2 n ASP 81  
2 n TYR 82  
2 n VAL 83  
2 n GLU 84  
2 n PRO 85  
2 n LEU 86  
2 n LYS 87  
2 n TYR 88  
2 n TYR 89  
2 n LEU 90  
2 n HIS 91  
2 n LYS 92  
2 n PHE 93  
2 n ARG 94  
2 n GLU 95  
3 n GLN 1   
3 n LEU 2   
3 n GLN 3   
3 n GLN 4   
3 n GLN 5   
3 n GLN 6   
3 n GLN 7   
3 n GLN 8   
3 n GLN 9   
3 n LEU 10  
3 n ARG 11  
3 n GLU 12  
3 n PHE 13  
3 n TRP 14  
3 n ALA 15  
3 n THR 16  
3 n GLN 17  
3 n MET 18  
3 n GLU 19  
3 n GLU 20  
3 n ILE 21  
3 n GLU 22  
3 n GLN 23  
3 n ALA 24  
3 n ALA 25  
3 n ASP 26  
3 n PHE 27  
3 n LYS 28  
3 n ASN 29  
3 n HIS 30  
3 n THR 31  
3 n LEU 32  
3 n PRO 33  
3 n LEU 34  
3 n ALA 35  
3 n ARG 36  
3 n ILE 37  
3 n LYS 38  
3 n LYS 39  
3 n ILE 40  
3 n MET 41  
3 n LYS 42  
3 n ALA 43  
3 n ASP 44  
3 n GLU 45  
3 n ASP 46  
3 n VAL 47  
3 n ARG 48  
3 n MET 49  
3 n ILE 50  
3 n SER 51  
3 n ALA 52  
3 n GLU 53  
3 n ALA 54  
3 n PRO 55  
3 n VAL 56  
3 n VAL 57  
3 n PHE 58  
3 n ALA 59  
3 n LYS 60  
3 n ALA 61  
3 n CYS 62  
3 n GLU 63  
3 n VAL 64  
3 n PHE 65  
3 n ILE 66  
3 n LEU 67  
3 n GLU 68  
3 n LEU 69  
3 n THR 70  
3 n LEU 71  
3 n ARG 72  
3 n SER 73  
3 n TRP 74  
3 n MET 75  
3 n HIS 76  
3 n THR 77  
3 n GLU 78  
3 n GLU 79  
3 n ASN 80  
3 n LYS 81  
3 n ARG 82  
3 n ARG 83  
3 n THR 84  
3 n LEU 85  
3 n GLN 86  
3 n LYS 87  
3 n ASN 88  
3 n ASP 89  
3 n ILE 90  
3 n ALA 91  
3 n ALA 92  
3 n ALA 93  
3 n ILE 94  
3 n THR 95  
3 n ARG 96  
3 n THR 97  
3 n ASP 98  
3 n ILE 99  
3 n TYR 100 
3 n ASP 101 
3 n PHE 102 
3 n LEU 103 
3 n VAL 104 
3 n ASP 105 
3 n ILE 106 
3 n ILE 107 
3 n PRO 108 
3 n ARG 109 
3 n ASP 110 
3 n ASP 111 
3 n MET 112 
3 n LYS 113 
3 n GLU 114 
3 n GLU 115 
3 n GLY 116 
3 n LEU 117 
3 n GLY 118 
3 n LEU 119 
3 n PRO 120 
3 n ARG 121 
3 n VAL 122 
3 n GLY 123 
3 n LEU 124 
3 n PRO 125 
3 n PRO 126 
3 n ALA 127 
3 n ALA 128 
3 n LEU 129 
3 n GLY 130 
3 n ALA 131 
3 n PRO 132 
3 n ALA 133 
3 n ASP 134 
3 n ALA 135 
3 n TYR 136 
3 n PRO 137 
3 n PRO 138 
3 n TYR 139 
3 n TYR 140 
3 n TYR 141 
3 n LEU 142 
3 n PRO 143 
3 n ALA 144 
3 n GLN 145 
3 n GLN 146 
3 n VAL 147 
3 n PRO 148 
3 n GLY 149 
3 n VAL 150 
4 n DC  1   
4 n DA  2   
4 n DC  3   
4 n DG  4   
4 n DC  5   
4 n DA  6   
4 n DC  7   
4 n DC  8   
4 n DA  9   
4 n DG  10  
4 n DA  11  
4 n DC  12  
4 n DC  13  
4 n DA  14  
4 n DC  15  
4 n DA  16  
4 n DC  17  
4 n DC  18  
4 n DA  19  
4 n DG  20  
4 n DA  21  
4 n DA  22  
4 n DA  23  
4 n DC  24  
4 n DA  25  
4 n DA  26  
4 n DA  27  
4 n DC  28  
4 n DA  29  
4 n DA  30  
4 n DA  31  
5 n DT  1   
5 n DT  2   
5 n DT  3   
5 n DG  4   
5 n DT  5   
5 n DT  6   
5 n DT  7   
5 n DG  8   
5 n DT  9   
5 n DT  10  
5 n DT  11  
5 n DC  12  
5 n DT  13  
5 n DG  14  
5 n DG  15  
5 n DT  16  
5 n DG  17  
5 n DT  18  
5 n DG  19  
5 n DG  20  
5 n DT  21  
5 n DC  22  
5 n DT  23  
5 n DG  24  
5 n DG  25  
5 n DT  26  
5 n DG  27  
5 n DC  28  
5 n DG  29  
5 n DT  30  
5 n DG  31  
#
_ma_data.content_type "model coordinates"
_ma_data.id           1
_ma_data.name         Model
#
_ma_model_list.data_id          1
_ma_model_list.model_group_id   1
_ma_model_list.model_group_name "AlphaFold-beta-20231127 (927599d6-1efe-4fa9-85d2-a29f909d212e @ 2024-12-03 00:15:14)"
_ma_model_list.model_id         1
_ma_model_list.model_name       "Top ranked model"
_ma_model_list.model_type       "Ab initio model"
_ma_model_list.ordinal_id       1
#
loop_
_ma_protocol_step.method_type
_ma_protocol_step.ordinal_id
_ma_protocol_step.protocol_id
_ma_protocol_step.step_id
"coevolution MSA" 1 1 1 
"template search" 2 1 2 
modeling          3 1 3 
#
loop_
_ma_qa_metric.id
_ma_qa_metric.mode
_ma_qa_metric.name
_ma_qa_metric.software_group_id
_ma_qa_metric.type
1 global pLDDT 1 pLDDT 
2 local  pLDDT 1 pLDDT 
#
_ma_qa_metric_global.metric_id    1
_ma_qa_metric_global.metric_value 64.58
_ma_qa_metric_global.model_id     1
_ma_qa_metric_global.ordinal_id   1
#
_ma_software_group.group_id    1
_ma_software_group.ordinal_id  1
_ma_software_group.software_id 1
#
loop_
_ma_target_entity.data_id
_ma_target_entity.entity_id
_ma_target_entity.origin
1 1 . 
1 2 . 
1 3 . 
1 4 . 
1 5 . 
#
loop_
_ma_target_entity_instance.asym_id
_ma_target_entity_instance.details
_ma_target_entity_instance.entity_id
A . 1 
B . 2 
C . 3 
D . 4 
E . 5 
#
loop_
_pdbx_data_usage.details
_pdbx_data_usage.id
_pdbx_data_usage.type
_pdbx_data_usage.url
;NON-COMMERCIAL USE ONLY, BY USING THIS FILE YOU AGREE TO THE TERMS OF USE FOUND
AT alphafoldserver.com/output-terms.
;
1 license    ? 
;THE INFORMATION IS NOT INTENDED FOR, HAS NOT BEEN VALIDATED FOR, AND IS NOT
APPROVED FOR CLINICAL USE. IT SHOULD NOT BE USED FOR CLINICAL PURPOSE OR RELIED
ON FOR MEDICAL OR OTHER PROFESSIONAL ADVICE. IT IS THEORETICAL MODELLING ONLY
AND CAUTION SHOULD BE EXERCISED IN ITS USE. IT IS PROVIDED "AS-IS" WITHOUT ANY
WARRANTY OF ANY KIND, WHETHER EXPRESSED OR IMPLIED. NO WARRANTY IS GIVEN THAT
USE OF THE INFORMATION SHALL NOT INFRINGE THE RIGHTS OF ANY THIRD PARTY.
;
2 disclaimer ? 
#
loop_
_pdbx_poly_seq_scheme.asym_id
_pdbx_poly_seq_scheme.auth_seq_num
_pdbx_poly_seq_scheme.entity_id
_pdbx_poly_seq_scheme.hetero
_pdbx_poly_seq_scheme.mon_id
_pdbx_poly_seq_scheme.pdb_ins_code
_pdbx_poly_seq_scheme.pdb_seq_num
_pdbx_poly_seq_scheme.pdb_strand_id
_pdbx_poly_seq_scheme.seq_id
A 1   1 n MET . 1   A 1   
A 2   1 n PRO . 2   A 2   
A 3   1 n ARG . 3   A 3   
A 4   1 n CYS . 4   A 4   
A 5   1 n ASN . 5   A 5   
A 6   1 n LYS . 6   A 6   
A 7   1 n CYS . 7   A 7   
A 8   1 n LEU . 8   A 8   
A 9   1 n SER . 9   A 9   
A 10  1 n GLU . 10  A 10  
A 11  1 n ASN . 11  A 11  
A 12  1 n ASP . 12  A 12  
A 13  1 n SER . 13  A 13  
A 14  1 n ALA . 14  A 14  
A 15  1 n SER . 15  A 15  
A 16  1 n GLU . 16  A 16  
A 17  1 n ASP . 17  A 17  
A 18  1 n ARG . 18  A 18  
A 19  1 n HIS . 19  A 19  
A 20  1 n TRP . 20  A 20  
A 21  1 n HIS . 21  A 21  
A 22  1 n ARG . 22  A 22  
A 23  1 n THR . 23  A 23  
A 24  1 n ALA . 24  A 24  
A 25  1 n THR . 25  A 25  
A 26  1 n LEU . 26  A 26  
A 27  1 n PHE . 27  A 27  
A 28  1 n MET . 28  A 28  
A 29  1 n ASN . 29  A 29  
A 30  1 n CYS . 30  A 30  
A 31  1 n VAL . 31  A 31  
A 32  1 n SER . 32  A 32  
A 33  1 n ASN . 33  A 33  
A 34  1 n GLY . 34  A 34  
A 35  1 n THR . 35  A 35  
A 36  1 n VAL . 36  A 36  
A 37  1 n TYR . 37  A 37  
A 38  1 n GLU . 38  A 38  
A 39  1 n GLU . 39  A 39  
A 40  1 n ALA . 40  A 40  
A 41  1 n VAL . 41  A 41  
A 42  1 n GLY . 42  A 42  
A 43  1 n ARG . 43  A 43  
A 44  1 n GLU . 44  A 44  
A 45  1 n GLY . 45  A 45  
A 46  1 n CYS . 46  A 46  
A 47  1 n TRP . 47  A 47  
A 48  1 n ALA . 48  A 48  
A 49  1 n ARG . 49  A 49  
A 50  1 n LEU . 50  A 50  
A 51  1 n CYS . 51  A 51  
A 52  1 n ASP . 52  A 52  
A 53  1 n GLY . 53  A 53  
A 54  1 n CYS . 54  A 54  
A 55  1 n CYS . 55  A 55  
A 56  1 n THR . 56  A 56  
A 57  1 n VAL . 57  A 57  
A 58  1 n PRO . 58  A 58  
A 59  1 n SER . 59  A 59  
A 60  1 n VAL . 60  A 60  
A 61  1 n VAL . 61  A 61  
A 62  1 n TYR . 62  A 62  
A 63  1 n CYS . 63  A 63  
A 64  1 n ARG . 64  A 64  
A 65  1 n ALA . 65  A 65  
A 66  1 n ASP . 66  A 66  
A 67  1 n SER . 67  A 67  
A 68  1 n ALA . 68  A 68  
A 69  1 n TYR . 69  A 69  
A 70  1 n LEU . 70  A 70  
A 71  1 n CYS . 71  A 71  
A 72  1 n ALA . 72  A 72  
A 73  1 n SER . 73  A 73  
A 74  1 n CYS . 74  A 74  
A 75  1 n ASP . 75  A 75  
A 76  1 n ALA . 76  A 76  
A 77  1 n GLN . 77  A 77  
A 78  1 n ILE . 78  A 78  
A 79  1 n HIS . 79  A 79  
A 80  1 n ALA . 80  A 80  
A 81  1 n ALA . 81  A 81  
A 82  1 n ASN . 82  A 82  
A 83  1 n ARG . 83  A 83  
A 84  1 n VAL . 84  A 84  
A 85  1 n ALA . 85  A 85  
A 86  1 n SER . 86  A 86  
A 87  1 n ARG . 87  A 87  
A 88  1 n HIS . 88  A 88  
A 89  1 n GLU . 89  A 89  
A 90  1 n ARG . 90  A 90  
A 91  1 n VAL . 91  A 91  
A 92  1 n LEU . 92  A 92  
A 93  1 n LEU . 93  A 93  
A 94  1 n SER . 94  A 94  
A 95  1 n GLU . 95  A 95  
A 96  1 n ALA . 96  A 96  
A 97  1 n TYR . 97  A 97  
A 98  1 n LYS . 98  A 98  
A 99  1 n HIS . 99  A 99  
A 100 1 n ALA . 100 A 100 
A 101 1 n PRO . 101 A 101 
A 102 1 n VAL . 102 A 102 
A 103 1 n MET . 103 A 103 
A 104 1 n LEU . 104 A 104 
A 105 1 n ASP . 105 A 105 
A 106 1 n CYS . 106 A 106 
A 107 1 n HIS . 107 A 107 
A 108 1 n ALA . 108 A 108 
A 109 1 n ASP . 109 A 109 
A 110 1 n ALA . 110 A 110 
A 111 1 n ALA . 111 A 111 
A 112 1 n ALA . 112 A 112 
A 113 1 n LEU . 113 A 113 
A 114 1 n CYS . 114 A 114 
A 115 1 n ALA . 115 A 115 
A 116 1 n ALA . 116 A 116 
A 117 1 n TYR . 117 A 117 
A 118 1 n GLU . 118 A 118 
A 119 1 n ALA . 119 A 119 
A 120 1 n GLN . 120 A 120 
A 121 1 n VAL . 121 A 121 
A 122 1 n HIS . 122 A 122 
A 123 1 n TYR . 123 A 123 
A 124 1 n ALA . 124 A 124 
A 125 1 n ASN . 125 A 125 
A 126 1 n LEU . 126 A 126 
A 127 1 n LEU . 127 A 127 
A 128 1 n THR . 128 A 128 
A 129 1 n VAL . 129 A 129 
A 130 1 n MET . 130 A 130 
A 131 1 n HIS . 131 A 131 
A 132 1 n GLN . 132 A 132 
A 133 1 n ARG . 133 A 133 
A 134 1 n MET . 134 A 134 
A 135 1 n PRO . 135 A 135 
A 136 1 n VAL . 136 A 136 
A 137 1 n VAL . 137 A 137 
A 138 1 n SER . 138 A 138 
A 139 1 n HIS . 139 A 139 
A 140 1 n PRO . 140 A 140 
A 141 1 n ALA . 141 A 141 
A 142 1 n VAL . 142 A 142 
A 143 1 n ALA . 143 A 143 
A 144 1 n ILE . 144 A 144 
A 145 1 n PRO . 145 A 145 
A 146 1 n PRO . 146 A 146 
A 147 1 n VAL . 147 A 147 
A 148 1 n SER . 148 A 148 
A 149 1 n LEU . 149 A 149 
A 150 1 n PHE . 150 A 150 
A 151 1 n ALA . 151 A 151 
A 152 1 n GLU . 152 A 152 
A 153 1 n ALA . 153 A 153 
A 154 1 n GLU . 154 A 154 
A 155 1 n ALA . 155 A 155 
A 156 1 n THR . 156 A 156 
A 157 1 n ALA . 157 A 157 
A 158 1 n PRO . 158 A 158 
A 159 1 n VAL . 159 A 159 
A 160 1 n LEU . 160 A 160 
A 161 1 n GLY . 161 A 161 
A 162 1 n ARG . 162 A 162 
A 163 1 n LYS . 163 A 163 
A 164 1 n GLU . 164 A 164 
A 165 1 n GLU . 165 A 165 
A 166 1 n ASP . 166 A 166 
A 167 1 n THR . 167 A 167 
A 168 1 n SER . 168 A 168 
A 169 1 n TRP . 169 A 169 
A 170 1 n LEU . 170 A 170 
A 171 1 n LEU . 171 A 171 
A 172 1 n LEU . 172 A 172 
A 173 1 n SER . 173 A 173 
A 174 1 n LYS . 174 A 174 
A 175 1 n ASP . 175 A 175 
A 176 1 n SER . 176 A 176 
A 177 1 n ASP . 177 A 177 
A 178 1 n ASN . 178 A 178 
A 179 1 n HIS . 179 A 179 
A 180 1 n ASN . 180 A 180 
A 181 1 n ARG . 181 A 181 
A 182 1 n SER . 182 A 182 
A 183 1 n GLY . 183 A 183 
A 184 1 n ASN . 184 A 184 
A 185 1 n ASN . 185 A 185 
A 186 1 n SER . 186 A 186 
A 187 1 n SER . 187 A 187 
A 188 1 n THR . 188 A 188 
A 189 1 n SER . 189 A 189 
A 190 1 n SER . 190 A 190 
A 191 1 n SER . 191 A 191 
A 192 1 n SER . 192 A 192 
A 193 1 n GLN . 193 A 193 
A 194 1 n TYR . 194 A 194 
A 195 1 n PHE . 195 A 195 
A 196 1 n GLY . 196 A 196 
A 197 1 n GLU . 197 A 197 
A 198 1 n VAL . 198 A 198 
A 199 1 n ASP . 199 A 199 
A 200 1 n GLN . 200 A 200 
A 201 1 n TYR . 201 A 201 
A 202 1 n PHE . 202 A 202 
A 203 1 n ASP . 203 A 203 
A 204 1 n LEU . 204 A 204 
A 205 1 n VAL . 205 A 205 
A 206 1 n GLY . 206 A 206 
A 207 1 n TYR . 207 A 207 
A 208 1 n ASN . 208 A 208 
A 209 1 n SER . 209 A 209 
A 210 1 n TYR . 210 A 210 
A 211 1 n TYR . 211 A 211 
A 212 1 n ASP . 212 A 212 
A 213 1 n SER . 213 A 213 
A 214 1 n HIS . 214 A 214 
A 215 1 n MET . 215 A 215 
A 216 1 n SER . 216 A 216 
A 217 1 n ASN . 217 A 217 
A 218 1 n GLN . 218 A 218 
A 219 1 n GLU . 219 A 219 
A 220 1 n GLN . 220 A 220 
A 221 1 n TYR . 221 A 221 
A 222 1 n VAL . 222 A 222 
A 223 1 n MET . 223 A 223 
A 224 1 n GLN . 224 A 224 
A 225 1 n GLU . 225 A 225 
A 226 1 n GLN . 226 A 226 
A 227 1 n GLN . 227 A 227 
A 228 1 n HIS . 228 A 228 
A 229 1 n LEU . 229 A 229 
A 230 1 n GLN . 230 A 230 
A 231 1 n GLN . 231 A 231 
A 232 1 n MET . 232 A 232 
A 233 1 n GLN . 233 A 233 
A 234 1 n LYS . 234 A 234 
A 235 1 n GLU . 235 A 235 
A 236 1 n TYR . 236 A 236 
A 237 1 n ALA . 237 A 237 
A 238 1 n GLU . 238 A 238 
A 239 1 n GLN . 239 A 239 
A 240 1 n GLN . 240 A 240 
A 241 1 n MET . 241 A 241 
A 242 1 n GLN . 242 A 242 
A 243 1 n LYS . 243 A 243 
A 244 1 n GLU . 244 A 244 
A 245 1 n TYR . 245 A 245 
A 246 1 n VAL . 246 A 246 
A 247 1 n GLU . 247 A 247 
A 248 1 n ASN . 248 A 248 
A 249 1 n GLU . 249 A 249 
A 250 1 n GLY . 250 A 250 
A 251 1 n SER . 251 A 251 
A 252 1 n GLU . 252 A 252 
A 253 1 n CYS . 253 A 253 
A 254 1 n ILE . 254 A 254 
A 255 1 n VAL . 255 A 255 
A 256 1 n PRO . 256 A 256 
A 257 1 n SER . 257 A 257 
A 258 1 n GLN . 258 A 258 
A 259 1 n SER . 259 A 259 
A 260 1 n THR . 260 A 260 
A 261 1 n ILE . 261 A 261 
A 262 1 n VAL . 262 A 262 
A 263 1 n ARG . 263 A 263 
A 264 1 n ARG . 264 A 264 
A 265 1 n PRO . 265 A 265 
A 266 1 n HIS . 266 A 266 
A 267 1 n GLN . 267 A 267 
A 268 1 n SER . 268 A 268 
A 269 1 n GLY . 269 A 269 
A 270 1 n TYR . 270 A 270 
A 271 1 n ALA . 271 A 271 
A 272 1 n PRO . 272 A 272 
A 273 1 n LEU . 273 A 273 
A 274 1 n VAL . 274 A 274 
A 275 1 n GLY . 275 A 275 
A 276 1 n ALA . 276 A 276 
A 277 1 n GLU . 277 A 277 
A 278 1 n GLN . 278 A 278 
A 279 1 n ALA . 279 A 279 
A 280 1 n ALA . 280 A 280 
A 281 1 n SER . 281 A 281 
A 282 1 n ALA . 282 A 282 
A 283 1 n THR . 283 A 283 
A 284 1 n ALA . 284 A 284 
A 285 1 n GLY . 285 A 285 
A 286 1 n ALA . 286 A 286 
A 287 1 n SER . 287 A 287 
A 288 1 n ALA . 288 A 288 
A 289 1 n TYR . 289 A 289 
A 290 1 n THR . 290 A 290 
A 291 1 n ASP . 291 A 291 
A 292 1 n SER . 292 A 292 
A 293 1 n VAL . 293 A 293 
A 294 1 n ASN . 294 A 294 
A 295 1 n ASN . 295 A 295 
A 296 1 n SER . 296 A 296 
A 297 1 n ILE . 297 A 297 
A 298 1 n SER . 298 A 298 
A 299 1 n PHE . 299 A 299 
A 300 1 n SER . 300 A 300 
A 301 1 n MET . 301 A 301 
A 302 1 n GLU . 302 A 302 
A 303 1 n ALA . 303 A 303 
A 304 1 n GLY . 304 A 304 
A 305 1 n ILE . 305 A 305 
A 306 1 n VAL . 306 A 306 
A 307 1 n PRO . 307 A 307 
A 308 1 n ASP . 308 A 308 
A 309 1 n ASN . 309 A 309 
A 310 1 n THR . 310 A 310 
A 311 1 n VAL . 311 A 311 
A 312 1 n GLN . 312 A 312 
A 313 1 n SER . 313 A 313 
A 314 1 n SER . 314 A 314 
A 315 1 n ILE . 315 A 315 
A 316 1 n LEU . 316 A 316 
A 317 1 n ARG . 317 A 317 
A 318 1 n PRO . 318 A 318 
A 319 1 n ALA . 319 A 319 
A 320 1 n GLY . 320 A 320 
A 321 1 n ALA . 321 A 321 
A 322 1 n ILE . 322 A 322 
A 323 1 n GLY . 323 A 323 
A 324 1 n LEU . 324 A 324 
A 325 1 n PHE . 325 A 325 
A 326 1 n SER . 326 A 326 
A 327 1 n SER . 327 A 327 
A 328 1 n PRO . 328 A 328 
A 329 1 n SER . 329 A 329 
A 330 1 n LEU . 330 A 330 
A 331 1 n GLN . 331 A 331 
A 332 1 n THR . 332 A 332 
A 333 1 n PRO . 333 A 333 
A 334 1 n LEU . 334 A 334 
A 335 1 n HIS . 335 A 335 
A 336 1 n PHE . 336 A 336 
A 337 1 n SER . 337 A 337 
A 338 1 n SER . 338 A 338 
A 339 1 n LYS . 339 A 339 
A 340 1 n GLU . 340 A 340 
A 341 1 n ARG . 341 A 341 
A 342 1 n GLU . 342 A 342 
A 343 1 n ALA . 343 A 343 
A 344 1 n ARG . 344 A 344 
A 345 1 n VAL . 345 A 345 
A 346 1 n LEU . 346 A 346 
A 347 1 n ARG . 347 A 347 
A 348 1 n TYR . 348 A 348 
A 349 1 n LYS . 349 A 349 
A 350 1 n GLU . 350 A 350 
A 351 1 n LYS . 351 A 351 
A 352 1 n LYS . 352 A 352 
A 353 1 n LYS . 353 A 353 
A 354 1 n SER . 354 A 354 
A 355 1 n ARG . 355 A 355 
A 356 1 n LYS . 356 A 356 
A 357 1 n PHE . 357 A 357 
A 358 1 n GLU . 358 A 358 
A 359 1 n LYS . 359 A 359 
A 360 1 n THR . 360 A 360 
A 361 1 n THR . 361 A 361 
A 362 1 n ARG . 362 A 362 
A 363 1 n TYR . 363 A 363 
A 364 1 n ALA . 364 A 364 
A 365 1 n THR . 365 A 365 
A 366 1 n ARG . 366 A 366 
A 367 1 n LYS . 367 A 367 
A 368 1 n ALA . 368 A 368 
A 369 1 n TYR . 369 A 369 
A 370 1 n ALA . 370 A 370 
A 371 1 n GLU . 371 A 371 
A 372 1 n ALA . 372 A 372 
A 373 1 n ARG . 373 A 373 
A 374 1 n PRO . 374 A 374 
A 375 1 n ARG . 375 A 375 
A 376 1 n ILE . 376 A 376 
A 377 1 n LYS . 377 A 377 
A 378 1 n GLY . 378 A 378 
A 379 1 n ARG . 379 A 379 
A 380 1 n PHE . 380 A 380 
A 381 1 n ALA . 381 A 381 
A 382 1 n LYS . 382 A 382 
A 383 1 n ARG . 383 A 383 
A 384 1 n SER . 384 A 384 
A 385 1 n ASP . 385 A 385 
A 386 1 n ALA . 386 A 386 
A 387 1 n GLU . 387 A 387 
A 388 1 n MET . 388 A 388 
A 389 1 n GLU . 389 A 389 
A 390 1 n VAL . 390 A 390 
A 391 1 n ASP . 391 A 391 
A 392 1 n GLN . 392 A 392 
A 393 1 n THR . 393 A 393 
A 394 1 n PHE . 394 A 394 
A 395 1 n SER . 395 A 395 
A 396 1 n THR . 396 A 396 
A 397 1 n ALA . 397 A 397 
A 398 1 n ALA . 398 A 398 
A 399 1 n LEU . 399 A 399 
A 400 1 n SER . 400 A 400 
A 401 1 n ASP . 401 A 401 
A 402 1 n SER . 402 A 402 
A 403 1 n SER . 403 A 403 
A 404 1 n TYR . 404 A 404 
A 405 1 n SER . 405 A 405 
A 406 1 n THR . 406 A 406 
A 407 1 n VAL . 407 A 407 
A 408 1 n PRO . 408 A 408 
A 409 1 n TRP . 409 A 409 
A 410 1 n PHE . 410 A 410 
B 1   2 n LEU . 1   B 1   
B 2   2 n SER . 2   B 2   
B 3   2 n SER . 3   B 3   
B 4   2 n PRO . 4   B 4   
B 5   2 n ARG . 5   B 5   
B 6   2 n GLU . 6   B 6   
B 7   2 n GLN . 7   B 7   
B 8   2 n ASP . 8   B 8   
B 9   2 n ARG . 9   B 9   
B 10  2 n PHE . 10  B 10  
B 11  2 n LEU . 11  B 11  
B 12  2 n PRO . 12  B 12  
B 13  2 n ILE . 13  B 13  
B 14  2 n ALA . 14  B 14  
B 15  2 n ASN . 15  B 15  
B 16  2 n VAL . 16  B 16  
B 17  2 n SER . 17  B 17  
B 18  2 n ARG . 18  B 18  
B 19  2 n ILE . 19  B 19  
B 20  2 n MET . 20  B 20  
B 21  2 n LYS . 21  B 21  
B 22  2 n LYS . 22  B 22  
B 23  2 n ALA . 23  B 23  
B 24  2 n LEU . 24  B 24  
B 25  2 n PRO . 25  B 25  
B 26  2 n ALA . 26  B 26  
B 27  2 n ASN . 27  B 27  
B 28  2 n ALA . 28  B 28  
B 29  2 n LYS . 29  B 29  
B 30  2 n ILE . 30  B 30  
B 31  2 n SER . 31  B 31  
B 32  2 n LYS . 32  B 32  
B 33  2 n ASP . 33  B 33  
B 34  2 n ALA . 34  B 34  
B 35  2 n LYS . 35  B 35  
B 36  2 n GLU . 36  B 36  
B 37  2 n THR . 37  B 37  
B 38  2 n VAL . 38  B 38  
B 39  2 n GLN . 39  B 39  
B 40  2 n GLU . 40  B 40  
B 41  2 n CYS . 41  B 41  
B 42  2 n VAL . 42  B 42  
B 43  2 n SER . 43  B 43  
B 44  2 n GLU . 44  B 44  
B 45  2 n PHE . 45  B 45  
B 46  2 n ILE . 46  B 46  
B 47  2 n SER . 47  B 47  
B 48  2 n PHE . 48  B 48  
B 49  2 n ILE . 49  B 49  
B 50  2 n THR . 50  B 50  
B 51  2 n GLY . 51  B 51  
B 52  2 n GLU . 52  B 52  
B 53  2 n ALA . 53  B 53  
B 54  2 n SER . 54  B 54  
B 55  2 n ASP . 55  B 55  
B 56  2 n LYS . 56  B 56  
B 57  2 n CYS . 57  B 57  
B 58  2 n GLN . 58  B 58  
B 59  2 n ARG . 59  B 59  
B 60  2 n GLU . 60  B 60  
B 61  2 n LYS . 61  B 61  
B 62  2 n ARG . 62  B 62  
B 63  2 n LYS . 63  B 63  
B 64  2 n THR . 64  B 64  
B 65  2 n ILE . 65  B 65  
B 66  2 n ASN . 66  B 66  
B 67  2 n GLY . 67  B 67  
B 68  2 n ASP . 68  B 68  
B 69  2 n ASP . 69  B 69  
B 70  2 n LEU . 70  B 70  
B 71  2 n LEU . 71  B 71  
B 72  2 n TRP . 72  B 72  
B 73  2 n ALA . 73  B 73  
B 74  2 n MET . 74  B 74  
B 75  2 n THR . 75  B 75  
B 76  2 n THR . 76  B 76  
B 77  2 n LEU . 77  B 77  
B 78  2 n GLY . 78  B 78  
B 79  2 n PHE . 79  B 79  
B 80  2 n GLU . 80  B 80  
B 81  2 n ASP . 81  B 81  
B 82  2 n TYR . 82  B 82  
B 83  2 n VAL . 83  B 83  
B 84  2 n GLU . 84  B 84  
B 85  2 n PRO . 85  B 85  
B 86  2 n LEU . 86  B 86  
B 87  2 n LYS . 87  B 87  
B 88  2 n TYR . 88  B 88  
B 89  2 n TYR . 89  B 89  
B 90  2 n LEU . 90  B 90  
B 91  2 n HIS . 91  B 91  
B 92  2 n LYS . 92  B 92  
B 93  2 n PHE . 93  B 93  
B 94  2 n ARG . 94  B 94  
B 95  2 n GLU . 95  B 95  
C 1   3 n GLN . 1   C 1   
C 2   3 n LEU . 2   C 2   
C 3   3 n GLN . 3   C 3   
C 4   3 n GLN . 4   C 4   
C 5   3 n GLN . 5   C 5   
C 6   3 n GLN . 6   C 6   
C 7   3 n GLN . 7   C 7   
C 8   3 n GLN . 8   C 8   
C 9   3 n GLN . 9   C 9   
C 10  3 n LEU . 10  C 10  
C 11  3 n ARG . 11  C 11  
C 12  3 n GLU . 12  C 12  
C 13  3 n PHE . 13  C 13  
C 14  3 n TRP . 14  C 14  
C 15  3 n ALA . 15  C 15  
C 16  3 n THR . 16  C 16  
C 17  3 n GLN . 17  C 17  
C 18  3 n MET . 18  C 18  
C 19  3 n GLU . 19  C 19  
C 20  3 n GLU . 20  C 20  
C 21  3 n ILE . 21  C 21  
C 22  3 n GLU . 22  C 22  
C 23  3 n GLN . 23  C 23  
C 24  3 n ALA . 24  C 24  
C 25  3 n ALA . 25  C 25  
C 26  3 n ASP . 26  C 26  
C 27  3 n PHE . 27  C 27  
C 28  3 n LYS . 28  C 28  
C 29  3 n ASN . 29  C 29  
C 30  3 n HIS . 30  C 30  
C 31  3 n THR . 31  C 31  
C 32  3 n LEU . 32  C 32  
C 33  3 n PRO . 33  C 33  
C 34  3 n LEU . 34  C 34  
C 35  3 n ALA . 35  C 35  
C 36  3 n ARG . 36  C 36  
C 37  3 n ILE . 37  C 37  
C 38  3 n LYS . 38  C 38  
C 39  3 n LYS . 39  C 39  
C 40  3 n ILE . 40  C 40  
C 41  3 n MET . 41  C 41  
C 42  3 n LYS . 42  C 42  
C 43  3 n ALA . 43  C 43  
C 44  3 n ASP . 44  C 44  
C 45  3 n GLU . 45  C 45  
C 46  3 n ASP . 46  C 46  
C 47  3 n VAL . 47  C 47  
C 48  3 n ARG . 48  C 48  
C 49  3 n MET . 49  C 49  
C 50  3 n ILE . 50  C 50  
C 51  3 n SER . 51  C 51  
C 52  3 n ALA . 52  C 52  
C 53  3 n GLU . 53  C 53  
C 54  3 n ALA . 54  C 54  
C 55  3 n PRO . 55  C 55  
C 56  3 n VAL . 56  C 56  
C 57  3 n VAL . 57  C 57  
C 58  3 n PHE . 58  C 58  
C 59  3 n ALA . 59  C 59  
C 60  3 n LYS . 60  C 60  
C 61  3 n ALA . 61  C 61  
C 62  3 n CYS . 62  C 62  
C 63  3 n GLU . 63  C 63  
C 64  3 n VAL . 64  C 64  
C 65  3 n PHE . 65  C 65  
C 66  3 n ILE . 66  C 66  
C 67  3 n LEU . 67  C 67  
C 68  3 n GLU . 68  C 68  
C 69  3 n LEU . 69  C 69  
C 70  3 n THR . 70  C 70  
C 71  3 n LEU . 71  C 71  
C 72  3 n ARG . 72  C 72  
C 73  3 n SER . 73  C 73  
C 74  3 n TRP . 74  C 74  
C 75  3 n MET . 75  C 75  
C 76  3 n HIS . 76  C 76  
C 77  3 n THR . 77  C 77  
C 78  3 n GLU . 78  C 78  
C 79  3 n GLU . 79  C 79  
C 80  3 n ASN . 80  C 80  
C 81  3 n LYS . 81  C 81  
C 82  3 n ARG . 82  C 82  
C 83  3 n ARG . 83  C 83  
C 84  3 n THR . 84  C 84  
C 85  3 n LEU . 85  C 85  
C 86  3 n GLN . 86  C 86  
C 87  3 n LYS . 87  C 87  
C 88  3 n ASN . 88  C 88  
C 89  3 n ASP . 89  C 89  
C 90  3 n ILE . 90  C 90  
C 91  3 n ALA . 91  C 91  
C 92  3 n ALA . 92  C 92  
C 93  3 n ALA . 93  C 93  
C 94  3 n ILE . 94  C 94  
C 95  3 n THR . 95  C 95  
C 96  3 n ARG . 96  C 96  
C 97  3 n THR . 97  C 97  
C 98  3 n ASP . 98  C 98  
C 99  3 n ILE . 99  C 99  
C 100 3 n TYR . 100 C 100 
C 101 3 n ASP . 101 C 101 
C 102 3 n PHE . 102 C 102 
C 103 3 n LEU . 103 C 103 
C 104 3 n VAL . 104 C 104 
C 105 3 n ASP . 105 C 105 
C 106 3 n ILE . 106 C 106 
C 107 3 n ILE . 107 C 107 
C 108 3 n PRO . 108 C 108 
C 109 3 n ARG . 109 C 109 
C 110 3 n ASP . 110 C 110 
C 111 3 n ASP . 111 C 111 
C 112 3 n MET . 112 C 112 
C 113 3 n LYS . 113 C 113 
C 114 3 n GLU . 114 C 114 
C 115 3 n GLU . 115 C 115 
C 116 3 n GLY . 116 C 116 
C 117 3 n LEU . 117 C 117 
C 118 3 n GLY . 118 C 118 
C 119 3 n LEU . 119 C 119 
C 120 3 n PRO . 120 C 120 
C 121 3 n ARG . 121 C 121 
C 122 3 n VAL . 122 C 122 
C 123 3 n GLY . 123 C 123 
C 124 3 n LEU . 124 C 124 
C 125 3 n PRO . 125 C 125 
C 126 3 n PRO . 126 C 126 
C 127 3 n ALA . 127 C 127 
C 128 3 n ALA . 128 C 128 
C 129 3 n LEU . 129 C 129 
C 130 3 n GLY . 130 C 130 
C 131 3 n ALA . 131 C 131 
C 132 3 n PRO . 132 C 132 
C 133 3 n ALA . 133 C 133 
C 134 3 n ASP . 134 C 134 
C 135 3 n ALA . 135 C 135 
C 136 3 n TYR . 136 C 136 
C 137 3 n PRO . 137 C 137 
C 138 3 n PRO . 138 C 138 
C 139 3 n TYR . 139 C 139 
C 140 3 n TYR . 140 C 140 
C 141 3 n TYR . 141 C 141 
C 142 3 n LEU . 142 C 142 
C 143 3 n PRO . 143 C 143 
C 144 3 n ALA . 144 C 144 
C 145 3 n GLN . 145 C 145 
C 146 3 n GLN . 146 C 146 
C 147 3 n VAL . 147 C 147 
C 148 3 n PRO . 148 C 148 
C 149 3 n GLY . 149 C 149 
C 150 3 n VAL . 150 C 150 
D 1   4 n DC  . 1   D 1   
D 2   4 n DA  . 2   D 2   
D 3   4 n DC  . 3   D 3   
D 4   4 n DG  . 4   D 4   
D 5   4 n DC  . 5   D 5   
D 6   4 n DA  . 6   D 6   
D 7   4 n DC  . 7   D 7   
D 8   4 n DC  . 8   D 8   
D 9   4 n DA  . 9   D 9   
D 10  4 n DG  . 10  D 10  
D 11  4 n DA  . 11  D 11  
D 12  4 n DC  . 12  D 12  
D 13  4 n DC  . 13  D 13  
D 14  4 n DA  . 14  D 14  
D 15  4 n DC  . 15  D 15  
D 16  4 n DA  . 16  D 16  
D 17  4 n DC  . 17  D 17  
D 18  4 n DC  . 18  D 18  
D 19  4 n DA  . 19  D 19  
D 20  4 n DG  . 20  D 20  
D 21  4 n DA  . 21  D 21  
D 22  4 n DA  . 22  D 22  
D 23  4 n DA  . 23  D 23  
D 24  4 n DC  . 24  D 24  
D 25  4 n DA  . 25  D 25  
D 26  4 n DA  . 26  D 26  
D 27  4 n DA  . 27  D 27  
D 28  4 n DC  . 28  D 28  
D 29  4 n DA  . 29  D 29  
D 30  4 n DA  . 30  D 30  
D 31  4 n DA  . 31  D 31  
E 1   5 n DT  . 1   E 1   
E 2   5 n DT  . 2   E 2   
E 3   5 n DT  . 3   E 3   
E 4   5 n DG  . 4   E 4   
E 5   5 n DT  . 5   E 5   
E 6   5 n DT  . 6   E 6   
E 7   5 n DT  . 7   E 7   
E 8   5 n DG  . 8   E 8   
E 9   5 n DT  . 9   E 9   
E 10  5 n DT  . 10  E 10  
E 11  5 n DT  . 11  E 11  
E 12  5 n DC  . 12  E 12  
E 13  5 n DT  . 13  E 13  
E 14  5 n DG  . 14  E 14  
E 15  5 n DG  . 15  E 15  
E 16  5 n DT  . 16  E 16  
E 17  5 n DG  . 17  E 17  
E 18  5 n DT  . 18  E 18  
E 19  5 n DG  . 19  E 19  
E 20  5 n DG  . 20  E 20  
E 21  5 n DT  . 21  E 21  
E 22  5 n DC  . 22  E 22  
E 23  5 n DT  . 23  E 23  
E 24  5 n DG  . 24  E 24  
E 25  5 n DG  . 25  E 25  
E 26  5 n DT  . 26  E 26  
E 27  5 n DG  . 27  E 27  
E 28  5 n DC  . 28  E 28  
E 29  5 n DG  . 29  E 29  
E 30  5 n DT  . 30  E 30  
E 31  5 n DG  . 31  E 31  
#
_software.classification other
_software.date           ?
_software.description    "Structure prediction"
_software.name           AlphaFold
_software.pdbx_ordinal   1
_software.type           package
_software.version        "AlphaFold-beta-20231127 (927599d6-1efe-4fa9-85d2-a29f909d212e @ 2024-12-03 00:15:14)"
#
loop_
_struct_asym.entity_id
_struct_asym.id
1 A 
2 B 
3 C 
4 D 
5 E 
#
loop_
_atom_site.group_PDB
_atom_site.id
_atom_site.type_symbol
_atom_site.label_atom_id
_atom_site.label_alt_id
_atom_site.label_comp_id
_atom_site.label_asym_id
_atom_site.label_entity_id
_atom_site.label_seq_id
_atom_site.pdbx_PDB_ins_code
_atom_site.Cartn_x
_atom_site.Cartn_y
_atom_site.Cartn_z
_atom_site.occupancy
_atom_site.B_iso_or_equiv
_atom_site.auth_seq_id
_atom_site.auth_asym_id
_atom_site.pdbx_PDB_model_num
ATOM 1    N N     . MET A 1 1   ? -51.023 45.204  42.042  1.00 16.74 1   A 1 
ATOM 2    C CA    . MET A 1 1   ? -52.391 44.869  42.502  1.00 17.53 1   A 1 
ATOM 3    C C     . MET A 1 1   ? -52.750 43.406  42.154  1.00 19.38 1   A 1 
ATOM 4    O O     . MET A 1 1   ? -51.865 42.581  42.354  1.00 15.16 1   A 1 
ATOM 5    C CB    . MET A 1 1   ? -53.395 45.911  42.047  1.00 15.73 1   A 1 
ATOM 6    C CG    . MET A 1 1   ? -53.567 47.041  43.083  1.00 12.34 1   A 1 
ATOM 7    S SD    . MET A 1 1   ? -55.005 48.055  42.693  1.00 10.66 1   A 1 
ATOM 8    C CE    . MET A 1 1   ? -55.110 49.063  44.178  1.00 9.86  1   A 1 
ATOM 9    N N     . PRO A 1 2   ? -53.979 43.028  41.747  1.00 18.74 2   A 1 
ATOM 10   C CA    . PRO A 1 2   ? -54.530 41.740  42.174  1.00 19.56 2   A 1 
ATOM 11   C C     . PRO A 1 2   ? -53.943 40.520  41.438  1.00 20.24 2   A 1 
ATOM 12   O O     . PRO A 1 2   ? -53.732 40.515  40.233  1.00 17.54 2   A 1 
ATOM 13   C CB    . PRO A 1 2   ? -56.051 41.880  41.963  1.00 18.02 2   A 1 
ATOM 14   C CG    . PRO A 1 2   ? -56.147 42.838  40.791  1.00 16.74 2   A 1 
ATOM 15   C CD    . PRO A 1 2   ? -54.943 43.779  41.002  1.00 17.73 2   A 1 
ATOM 16   N N     . ARG A 1 3   ? -53.690 39.434  42.204  1.00 18.12 3   A 1 
ATOM 17   C CA    . ARG A 1 3   ? -53.009 38.176  41.870  1.00 17.33 3   A 1 
ATOM 18   C C     . ARG A 1 3   ? -53.915 37.105  41.222  1.00 17.81 3   A 1 
ATOM 19   O O     . ARG A 1 3   ? -53.739 35.948  41.569  1.00 15.87 3   A 1 
ATOM 20   C CB    . ARG A 1 3   ? -52.410 37.591  43.157  1.00 16.23 3   A 1 
ATOM 21   C CG    . ARG A 1 3   ? -51.195 38.291  43.757  1.00 14.40 3   A 1 
ATOM 22   C CD    . ARG A 1 3   ? -50.770 37.498  45.011  1.00 13.34 3   A 1 
ATOM 23   N NE    . ARG A 1 3   ? -49.514 37.991  45.594  1.00 13.17 3   A 1 
ATOM 24   C CZ    . ARG A 1 3   ? -48.912 37.514  46.674  1.00 12.18 3   A 1 
ATOM 25   N NH1   . ARG A 1 3   ? -49.436 36.532  47.367  1.00 12.00 3   A 1 
ATOM 26   N NH2   . ARG A 1 3   ? -47.786 38.002  47.082  1.00 10.70 3   A 1 
ATOM 27   N N     . CYS A 1 4   ? -54.923 37.419  40.421  1.00 21.12 4   A 1 
ATOM 28   C CA    . CYS A 1 4   ? -56.077 36.537  40.202  1.00 22.82 4   A 1 
ATOM 29   C C     . CYS A 1 4   ? -55.701 35.089  39.833  1.00 23.34 4   A 1 
ATOM 30   O O     . CYS A 1 4   ? -54.895 34.853  38.940  1.00 21.74 4   A 1 
ATOM 31   C CB    . CYS A 1 4   ? -57.039 37.152  39.185  1.00 21.64 4   A 1 
ATOM 32   S SG    . CYS A 1 4   ? -58.704 36.449  39.452  1.00 19.05 4   A 1 
ATOM 33   N N     . ASN A 1 5   ? -56.298 34.135  40.541  1.00 23.63 5   A 1 
ATOM 34   C CA    . ASN A 1 5   ? -55.734 32.829  40.865  1.00 25.78 5   A 1 
ATOM 35   C C     . ASN A 1 5   ? -56.355 31.642  40.093  1.00 25.19 5   A 1 
ATOM 36   O O     . ASN A 1 5   ? -56.173 30.513  40.535  1.00 23.49 5   A 1 
ATOM 37   C CB    . ASN A 1 5   ? -55.958 32.649  42.387  1.00 25.16 5   A 1 
ATOM 38   C CG    . ASN A 1 5   ? -54.758 32.254  43.220  1.00 21.80 5   A 1 
ATOM 39   O OD1   . ASN A 1 5   ? -53.613 32.255  42.802  1.00 21.74 5   A 1 
ATOM 40   N ND2   . ASN A 1 5   ? -54.975 31.923  44.485  1.00 22.51 5   A 1 
ATOM 41   N N     . LYS A 1 6   ? -57.179 31.855  39.065  1.00 21.96 6   A 1 
ATOM 42   C CA    . LYS A 1 6   ? -58.250 30.908  38.691  1.00 24.06 6   A 1 
ATOM 43   C C     . LYS A 1 6   ? -57.778 29.523  38.204  1.00 23.76 6   A 1 
ATOM 44   O O     . LYS A 1 6   ? -56.674 29.363  37.723  1.00 21.30 6   A 1 
ATOM 45   C CB    . LYS A 1 6   ? -59.255 31.549  37.718  1.00 23.17 6   A 1 
ATOM 46   C CG    . LYS A 1 6   ? -60.355 32.318  38.468  1.00 20.63 6   A 1 
ATOM 47   C CD    . LYS A 1 6   ? -61.474 32.734  37.508  1.00 18.59 6   A 1 
ATOM 48   C CE    . LYS A 1 6   ? -62.628 33.405  38.253  1.00 16.37 6   A 1 
ATOM 49   N NZ    . LYS A 1 6   ? -63.766 33.743  37.351  1.00 13.91 6   A 1 
ATOM 50   N N     . CYS A 1 7   ? -58.689 28.536  38.368  1.00 23.15 7   A 1 
ATOM 51   C CA    . CYS A 1 7   ? -58.362 27.165  38.817  1.00 25.36 7   A 1 
ATOM 52   C C     . CYS A 1 7   ? -58.504 26.006  37.811  1.00 24.60 7   A 1 
ATOM 53   O O     . CYS A 1 7   ? -57.764 25.040  37.918  1.00 23.32 7   A 1 
ATOM 54   C CB    . CYS A 1 7   ? -59.339 26.836  39.965  1.00 24.55 7   A 1 
ATOM 55   S SG    . CYS A 1 7   ? -59.426 28.131  41.239  1.00 23.01 7   A 1 
ATOM 56   N N     . LEU A 1 8   ? -59.533 26.007  37.001  1.00 20.00 8   A 1 
ATOM 57   C CA    . LEU A 1 8   ? -60.230 24.827  36.441  1.00 23.50 8   A 1 
ATOM 58   C C     . LEU A 1 8   ? -59.466 24.108  35.291  1.00 22.73 8   A 1 
ATOM 59   O O     . LEU A 1 8   ? -58.464 24.639  34.850  1.00 20.82 8   A 1 
ATOM 60   C CB    . LEU A 1 8   ? -61.602 25.330  35.937  1.00 22.23 8   A 1 
ATOM 61   C CG    . LEU A 1 8   ? -62.563 25.853  37.001  1.00 19.89 8   A 1 
ATOM 62   C CD1   . LEU A 1 8   ? -63.709 26.634  36.343  1.00 20.79 8   A 1 
ATOM 63   C CD2   . LEU A 1 8   ? -63.179 24.743  37.844  1.00 23.20 8   A 1 
ATOM 64   N N     . SER A 1 9   ? -59.885 22.975  34.709  1.00 23.01 9   A 1 
ATOM 65   C CA    . SER A 1 9   ? -60.606 21.753  35.093  1.00 25.61 9   A 1 
ATOM 66   C C     . SER A 1 9   ? -60.148 20.569  34.208  1.00 24.86 9   A 1 
ATOM 67   O O     . SER A 1 9   ? -58.944 20.433  34.002  1.00 23.49 9   A 1 
ATOM 68   C CB    . SER A 1 9   ? -62.133 21.933  35.045  1.00 24.56 9   A 1 
ATOM 69   O OG    . SER A 1 9   ? -62.572 22.303  33.744  1.00 22.74 9   A 1 
ATOM 70   N N     . GLU A 1 10  ? -61.049 19.698  33.730  1.00 23.43 10  A 1 
ATOM 71   C CA    . GLU A 1 10  ? -60.958 18.234  33.732  1.00 26.18 10  A 1 
ATOM 72   C C     . GLU A 1 10  ? -60.209 17.475  32.598  1.00 24.87 10  A 1 
ATOM 73   O O     . GLU A 1 10  ? -58.984 17.347  32.675  1.00 22.84 10  A 1 
ATOM 74   C CB    . GLU A 1 10  ? -62.386 17.673  33.941  1.00 24.63 10  A 1 
ATOM 75   C CG    . GLU A 1 10  ? -63.138 18.177  35.172  1.00 22.70 10  A 1 
ATOM 76   C CD    . GLU A 1 10  ? -64.581 17.656  35.198  1.00 21.21 10  A 1 
ATOM 77   O OE1   . GLU A 1 10  ? -65.079 17.407  36.318  1.00 20.92 10  A 1 
ATOM 78   O OE2   . GLU A 1 10  ? -65.197 17.550  34.115  1.00 22.81 10  A 1 
ATOM 79   N N     . ASN A 1 11  ? -60.913 16.862  31.599  1.00 27.38 11  A 1 
ATOM 80   C CA    . ASN A 1 11  ? -61.016 15.392  31.575  1.00 30.81 11  A 1 
ATOM 81   C C     . ASN A 1 11  ? -60.247 14.592  30.502  1.00 28.94 11  A 1 
ATOM 82   O O     . ASN A 1 11  ? -59.544 13.652  30.848  1.00 26.84 11  A 1 
ATOM 83   C CB    . ASN A 1 11  ? -62.508 14.998  31.506  1.00 29.10 11  A 1 
ATOM 84   C CG    . ASN A 1 11  ? -63.091 14.499  32.810  1.00 25.22 11  A 1 
ATOM 85   O OD1   . ASN A 1 11  ? -62.421 14.067  33.726  1.00 26.40 11  A 1 
ATOM 86   N ND2   . ASN A 1 11  ? -64.409 14.525  32.927  1.00 27.31 11  A 1 
ATOM 87   N N     . ASP A 1 12  ? -60.541 14.816  29.225  1.00 31.97 12  A 1 
ATOM 88   C CA    . ASP A 1 12  ? -60.865 13.680  28.343  1.00 35.40 12  A 1 
ATOM 89   C C     . ASP A 1 12  ? -59.731 12.700  27.942  1.00 33.40 12  A 1 
ATOM 90   O O     . ASP A 1 12  ? -58.559 13.022  27.849  1.00 31.26 12  A 1 
ATOM 91   C CB    . ASP A 1 12  ? -61.663 14.158  27.119  1.00 32.33 12  A 1 
ATOM 92   C CG    . ASP A 1 12  ? -63.173 14.235  27.386  1.00 27.72 12  A 1 
ATOM 93   O OD1   . ASP A 1 12  ? -63.661 13.458  28.236  1.00 27.94 12  A 1 
ATOM 94   O OD2   . ASP A 1 12  ? -63.818 15.059  26.711  1.00 28.72 12  A 1 
ATOM 95   N N     . SER A 1 13  ? -60.190 11.446  27.682  1.00 25.69 13  A 1 
ATOM 96   C CA    . SER A 1 13  ? -59.466 10.183  27.911  1.00 29.48 13  A 1 
ATOM 97   C C     . SER A 1 13  ? -58.894 9.477   26.678  1.00 28.17 13  A 1 
ATOM 98   O O     . SER A 1 13  ? -58.614 8.281   26.767  1.00 26.16 13  A 1 
ATOM 99   C CB    . SER A 1 13  ? -60.457 9.224   28.573  1.00 28.01 13  A 1 
ATOM 100  O OG    . SER A 1 13  ? -61.552 8.998   27.722  1.00 26.02 13  A 1 
ATOM 101  N N     . ALA A 1 14  ? -58.814 10.119  25.506  1.00 24.11 14  A 1 
ATOM 102  C CA    . ALA A 1 14  ? -58.801 9.429   24.211  1.00 26.87 14  A 1 
ATOM 103  C C     . ALA A 1 14  ? -57.712 8.336   24.107  1.00 26.00 14  A 1 
ATOM 104  O O     . ALA A 1 14  ? -56.517 8.608   23.957  1.00 24.46 14  A 1 
ATOM 105  C CB    . ALA A 1 14  ? -58.710 10.466  23.085  1.00 25.38 14  A 1 
ATOM 106  N N     . SER A 1 15  ? -58.199 7.094   24.163  1.00 25.90 15  A 1 
ATOM 107  C CA    . SER A 1 15  ? -57.430 5.847   24.075  1.00 28.79 15  A 1 
ATOM 108  C C     . SER A 1 15  ? -57.005 5.607   22.622  1.00 27.64 15  A 1 
ATOM 109  O O     . SER A 1 15  ? -57.678 4.920   21.875  1.00 26.38 15  A 1 
ATOM 110  C CB    . SER A 1 15  ? -58.312 4.704   24.589  1.00 27.95 15  A 1 
ATOM 111  O OG    . SER A 1 15  ? -57.647 3.471   24.555  1.00 25.67 15  A 1 
ATOM 112  N N     . GLU A 1 16  ? -55.882 6.201   22.193  1.00 27.14 16  A 1 
ATOM 113  C CA    . GLU A 1 16  ? -55.296 5.869   20.889  1.00 30.18 16  A 1 
ATOM 114  C C     . GLU A 1 16  ? -54.749 4.433   20.920  1.00 28.74 16  A 1 
ATOM 115  O O     . GLU A 1 16  ? -53.584 4.187   21.263  1.00 26.83 16  A 1 
ATOM 116  C CB    . GLU A 1 16  ? -54.216 6.866   20.465  1.00 29.01 16  A 1 
ATOM 117  C CG    . GLU A 1 16  ? -54.755 8.174   19.888  1.00 26.54 16  A 1 
ATOM 118  C CD    . GLU A 1 16  ? -53.662 9.010   19.194  1.00 24.79 16  A 1 
ATOM 119  O OE1   . GLU A 1 16  ? -54.016 9.840   18.328  1.00 24.64 16  A 1 
ATOM 120  O OE2   . GLU A 1 16  ? -52.448 8.806   19.494  1.00 26.87 16  A 1 
ATOM 121  N N     . ASP A 1 17  ? -55.600 3.489   20.517  1.00 26.81 17  A 1 
ATOM 122  C CA    . ASP A 1 17  ? -55.231 2.106   20.224  1.00 30.42 17  A 1 
ATOM 123  C C     . ASP A 1 17  ? -54.265 2.067   19.032  1.00 28.90 17  A 1 
ATOM 124  O O     . ASP A 1 17  ? -54.635 1.947   17.860  1.00 27.79 17  A 1 
ATOM 125  C CB    . ASP A 1 17  ? -56.487 1.250   19.967  1.00 29.82 17  A 1 
ATOM 126  C CG    . ASP A 1 17  ? -56.964 0.464   21.189  1.00 26.94 17  A 1 
ATOM 127  O OD1   . ASP A 1 17  ? -56.111 0.103   22.029  1.00 28.25 17  A 1 
ATOM 128  O OD2   . ASP A 1 17  ? -58.176 0.171   21.231  1.00 29.17 17  A 1 
ATOM 129  N N     . ARG A 1 18  ? -52.973 2.185   19.320  1.00 25.03 18  A 1 
ATOM 130  C CA    . ARG A 1 18  ? -51.913 1.967   18.337  1.00 28.59 18  A 1 
ATOM 131  C C     . ARG A 1 18  ? -51.814 0.472   18.030  1.00 27.51 18  A 1 
ATOM 132  O O     . ARG A 1 18  ? -50.978 -0.238  18.588  1.00 25.52 18  A 1 
ATOM 133  C CB    . ARG A 1 18  ? -50.575 2.546   18.820  1.00 27.65 18  A 1 
ATOM 134  C CG    . ARG A 1 18  ? -50.581 4.073   18.789  1.00 25.68 18  A 1 
ATOM 135  C CD    . ARG A 1 18  ? -49.197 4.617   19.145  1.00 24.93 18  A 1 
ATOM 136  N NE    . ARG A 1 18  ? -49.198 6.081   19.186  1.00 23.78 18  A 1 
ATOM 137  C CZ    . ARG A 1 18  ? -48.154 6.878   19.371  1.00 22.53 18  A 1 
ATOM 138  N NH1   . ARG A 1 18  ? -46.946 6.396   19.522  1.00 21.42 18  A 1 
ATOM 139  N NH2   . ARG A 1 18  ? -48.339 8.160   19.408  1.00 20.44 18  A 1 
ATOM 140  N N     . HIS A 1 19  ? -52.660 0.001   17.108  1.00 26.41 19  A 1 
ATOM 141  C CA    . HIS A 1 19  ? -52.519 -1.313  16.507  1.00 29.59 19  A 1 
ATOM 142  C C     . HIS A 1 19  ? -51.164 -1.407  15.797  1.00 28.50 19  A 1 
ATOM 143  O O     . HIS A 1 19  ? -50.975 -0.939  14.675  1.00 27.09 19  A 1 
ATOM 144  C CB    . HIS A 1 19  ? -53.695 -1.636  15.579  1.00 28.78 19  A 1 
ATOM 145  C CG    . HIS A 1 19  ? -54.737 -2.502  16.249  1.00 26.83 19  A 1 
ATOM 146  N ND1   . HIS A 1 19  ? -54.581 -3.817  16.603  1.00 27.11 19  A 1 
ATOM 147  C CD2   . HIS A 1 19  ? -55.999 -2.141  16.612  1.00 27.43 19  A 1 
ATOM 148  C CE1   . HIS A 1 19  ? -55.727 -4.242  17.163  1.00 26.64 19  A 1 
ATOM 149  N NE2   . HIS A 1 19  ? -56.615 -3.252  17.182  1.00 26.75 19  A 1 
ATOM 150  N N     . TRP A 1 20  ? -50.209 -2.016  16.476  1.00 29.95 20  A 1 
ATOM 151  C CA    . TRP A 1 20  ? -48.927 -2.402  15.906  1.00 26.16 20  A 1 
ATOM 152  C C     . TRP A 1 20  ? -49.171 -3.523  14.903  1.00 24.90 20  A 1 
ATOM 153  O O     . TRP A 1 20  ? -49.112 -4.706  15.255  1.00 21.89 20  A 1 
ATOM 154  C CB    . TRP A 1 20  ? -47.953 -2.811  17.020  1.00 24.44 20  A 1 
ATOM 155  C CG    . TRP A 1 20  ? -47.320 -1.694  17.785  1.00 20.88 20  A 1 
ATOM 156  C CD1   . TRP A 1 20  ? -47.955 -0.771  18.535  1.00 18.10 20  A 1 
ATOM 157  C CD2   . TRP A 1 20  ? -45.890 -1.365  17.872  1.00 20.60 20  A 1 
ATOM 158  N NE1   . TRP A 1 20  ? -47.041 0.114   19.085  1.00 16.70 20  A 1 
ATOM 159  C CE2   . TRP A 1 20  ? -45.761 -0.228  18.701  1.00 18.40 20  A 1 
ATOM 160  C CE3   . TRP A 1 20  ? -44.720 -1.935  17.326  1.00 23.31 20  A 1 
ATOM 161  C CZ2   . TRP A 1 20  ? -44.487 0.344   18.978  1.00 25.32 20  A 1 
ATOM 162  C CZ3   . TRP A 1 20  ? -43.453 -1.362  17.612  1.00 24.77 20  A 1 
ATOM 163  C CH2   . TRP A 1 20  ? -43.354 -0.246  18.419  1.00 26.17 20  A 1 
ATOM 164  N N     . HIS A 1 21  ? -49.462 -3.185  13.637  1.00 27.64 21  A 1 
ATOM 165  C CA    . HIS A 1 21  ? -49.479 -4.170  12.572  1.00 29.87 21  A 1 
ATOM 166  C C     . HIS A 1 21  ? -48.095 -4.814  12.477  1.00 28.40 21  A 1 
ATOM 167  O O     . HIS A 1 21  ? -47.107 -4.180  12.075  1.00 26.99 21  A 1 
ATOM 168  C CB    . HIS A 1 21  ? -49.946 -3.566  11.248  1.00 29.15 21  A 1 
ATOM 169  C CG    . HIS A 1 21  ? -51.424 -3.803  11.005  1.00 26.80 21  A 1 
ATOM 170  N ND1   . HIS A 1 21  ? -51.973 -4.968  10.539  1.00 27.26 21  A 1 
ATOM 171  C CD2   . HIS A 1 21  ? -52.448 -2.940  11.244  1.00 28.03 21  A 1 
ATOM 172  C CE1   . HIS A 1 21  ? -53.305 -4.814  10.483  1.00 26.56 21  A 1 
ATOM 173  N NE2   . HIS A 1 21  ? -53.639 -3.590  10.905  1.00 26.08 21  A 1 
ATOM 174  N N     . ARG A 1 22  ? -48.023 -6.084  12.855  1.00 21.54 22  A 1 
ATOM 175  C CA    . ARG A 1 22  ? -46.887 -6.977  12.616  1.00 22.53 22  A 1 
ATOM 176  C C     . ARG A 1 22  ? -46.770 -7.207  11.106  1.00 22.02 22  A 1 
ATOM 177  O O     . ARG A 1 22  ? -47.190 -8.242  10.603  1.00 20.28 22  A 1 
ATOM 178  C CB    . ARG A 1 22  ? -47.091 -8.327  13.337  1.00 21.97 22  A 1 
ATOM 179  C CG    . ARG A 1 22  ? -46.659 -8.351  14.812  1.00 20.00 22  A 1 
ATOM 180  C CD    . ARG A 1 22  ? -46.890 -9.774  15.350  1.00 18.27 22  A 1 
ATOM 181  N NE    . ARG A 1 22  ? -46.309 -9.972  16.688  1.00 17.87 22  A 1 
ATOM 182  C CZ    . ARG A 1 22  ? -46.392 -11.080 17.421  1.00 15.42 22  A 1 
ATOM 183  N NH1   . ARG A 1 22  ? -47.053 -12.128 17.008  1.00 14.79 22  A 1 
ATOM 184  N NH2   . ARG A 1 22  ? -45.812 -11.154 18.586  1.00 13.86 22  A 1 
ATOM 185  N N     . THR A 1 23  ? -46.210 -6.262  10.361  1.00 23.63 23  A 1 
ATOM 186  C CA    . THR A 1 23  ? -45.741 -6.539  9.011   1.00 22.69 23  A 1 
ATOM 187  C C     . THR A 1 23  ? -44.602 -7.540  9.131   1.00 21.89 23  A 1 
ATOM 188  O O     . THR A 1 23  ? -43.503 -7.204  9.564   1.00 20.41 23  A 1 
ATOM 189  C CB    . THR A 1 23  ? -45.324 -5.267  8.260   1.00 21.52 23  A 1 
ATOM 190  O OG1   . THR A 1 23  ? -44.711 -4.342  9.127   1.00 21.59 23  A 1 
ATOM 191  C CG2   . THR A 1 23  ? -46.535 -4.582  7.643   1.00 25.76 23  A 1 
ATOM 192  N N     . ALA A 1 24  ? -44.917 -8.796  8.805   1.00 19.84 24  A 1 
ATOM 193  C CA    . ALA A 1 24  ? -43.950 -9.879  8.720   1.00 18.98 24  A 1 
ATOM 194  C C     . ALA A 1 24  ? -42.960 -9.524  7.606   1.00 19.33 24  A 1 
ATOM 195  O O     . ALA A 1 24  ? -43.229 -9.733  6.431   1.00 17.87 24  A 1 
ATOM 196  C CB    . ALA A 1 24  ? -44.687 -11.198 8.463   1.00 18.00 24  A 1 
ATOM 197  N N     . THR A 1 25  ? -41.842 -8.912  7.987   1.00 21.83 25  A 1 
ATOM 198  C CA    . THR A 1 25  ? -40.750 -8.621  7.060   1.00 18.81 25  A 1 
ATOM 199  C C     . THR A 1 25  ? -40.208 -9.969  6.609   1.00 18.78 25  A 1 
ATOM 200  O O     . THR A 1 25  ? -39.563 -10.667 7.392   1.00 16.83 25  A 1 
ATOM 201  C CB    . THR A 1 25  ? -39.651 -7.778  7.713   1.00 18.27 25  A 1 
ATOM 202  O OG1   . THR A 1 25  ? -40.206 -6.764  8.515   1.00 16.20 25  A 1 
ATOM 203  C CG2   . THR A 1 25  ? -38.782 -7.094  6.661   1.00 16.98 25  A 1 
ATOM 204  N N     . LEU A 1 26  ? -40.548 -10.349 5.372   1.00 16.43 26  A 1 
ATOM 205  C CA    . LEU A 1 26  ? -39.993 -11.536 4.741   1.00 15.95 26  A 1 
ATOM 206  C C     . LEU A 1 26  ? -38.470 -11.400 4.796   1.00 16.47 26  A 1 
ATOM 207  O O     . LEU A 1 26  ? -37.886 -10.548 4.127   1.00 14.57 26  A 1 
ATOM 208  C CB    . LEU A 1 26  ? -40.502 -11.648 3.296   1.00 14.67 26  A 1 
ATOM 209  C CG    . LEU A 1 26  ? -41.865 -12.370 3.184   1.00 12.77 26  A 1 
ATOM 210  C CD1   . LEU A 1 26  ? -42.559 -12.013 1.870   1.00 12.57 26  A 1 
ATOM 211  C CD2   . LEU A 1 26  ? -41.678 -13.892 3.220   1.00 13.72 26  A 1 
ATOM 212  N N     . PHE A 1 27  ? -37.866 -12.237 5.615   1.00 15.93 27  A 1 
ATOM 213  C CA    . PHE A 1 27  ? -36.448 -12.534 5.528   1.00 14.82 27  A 1 
ATOM 214  C C     . PHE A 1 27  ? -36.215 -13.206 4.173   1.00 15.92 27  A 1 
ATOM 215  O O     . PHE A 1 27  ? -36.228 -14.423 4.066   1.00 13.31 27  A 1 
ATOM 216  C CB    . PHE A 1 27  ? -36.012 -13.420 6.700   1.00 13.49 27  A 1 
ATOM 217  C CG    . PHE A 1 27  ? -35.420 -12.686 7.893   1.00 10.70 27  A 1 
ATOM 218  C CD1   . PHE A 1 27  ? -34.029 -12.584 8.015   1.00 9.62  27  A 1 
ATOM 219  C CD2   . PHE A 1 27  ? -36.246 -12.119 8.867   1.00 9.68  27  A 1 
ATOM 220  C CE1   . PHE A 1 27  ? -33.459 -11.937 9.125   1.00 8.41  27  A 1 
ATOM 221  C CE2   . PHE A 1 27  ? -35.679 -11.459 9.979   1.00 8.97  27  A 1 
ATOM 222  C CZ    . PHE A 1 27  ? -34.286 -11.373 10.106  1.00 9.77  27  A 1 
ATOM 223  N N     . MET A 1 28  ? -36.057 -12.402 3.112   1.00 23.52 28  A 1 
ATOM 224  C CA    . MET A 1 28  ? -35.388 -12.892 1.922   1.00 22.86 28  A 1 
ATOM 225  C C     . MET A 1 28  ? -33.961 -13.218 2.361   1.00 23.67 28  A 1 
ATOM 226  O O     . MET A 1 28  ? -33.113 -12.342 2.491   1.00 21.44 28  A 1 
ATOM 227  C CB    . MET A 1 28  ? -35.417 -11.874 0.779   1.00 21.04 28  A 1 
ATOM 228  C CG    . MET A 1 28  ? -36.688 -12.034 -0.072  1.00 18.15 28  A 1 
ATOM 229  S SD    . MET A 1 28  ? -36.663 -11.048 -1.597  1.00 15.83 28  A 1 
ATOM 230  C CE    . MET A 1 28  ? -37.965 -11.881 -2.530  1.00 15.21 28  A 1 
ATOM 231  N N     . ASN A 1 29  ? -33.743 -14.501 2.618   1.00 19.74 29  A 1 
ATOM 232  C CA    . ASN A 1 29  ? -32.417 -15.076 2.624   1.00 18.44 29  A 1 
ATOM 233  C C     . ASN A 1 29  ? -31.843 -14.837 1.228   1.00 18.67 29  A 1 
ATOM 234  O O     . ASN A 1 29  ? -32.042 -15.635 0.322   1.00 16.70 29  A 1 
ATOM 235  C CB    . ASN A 1 29  ? -32.483 -16.572 2.962   1.00 17.29 29  A 1 
ATOM 236  C CG    . ASN A 1 29  ? -32.564 -16.861 4.453   1.00 14.64 29  A 1 
ATOM 237  O OD1   . ASN A 1 29  ? -32.209 -16.069 5.296   1.00 13.92 29  A 1 
ATOM 238  N ND2   . ASN A 1 29  ? -33.002 -18.048 4.817   1.00 14.28 29  A 1 
ATOM 239  N N     . CYS A 1 30  ? -31.143 -13.707 1.045   1.00 21.55 30  A 1 
ATOM 240  C CA    . CYS A 1 30  ? -30.154 -13.593 -0.004  1.00 22.52 30  A 1 
ATOM 241  C C     . CYS A 1 30  ? -29.086 -14.636 0.318   1.00 22.55 30  A 1 
ATOM 242  O O     . CYS A 1 30  ? -28.106 -14.346 0.990   1.00 20.50 30  A 1 
ATOM 243  C CB    . CYS A 1 30  ? -29.582 -12.169 -0.061  1.00 20.74 30  A 1 
ATOM 244  S SG    . CYS A 1 30  ? -30.790 -11.021 -0.771  1.00 18.09 30  A 1 
ATOM 245  N N     . VAL A 1 31  ? -29.343 -15.867 -0.123  1.00 21.04 31  A 1 
ATOM 246  C CA    . VAL A 1 31  ? -28.289 -16.847 -0.332  1.00 21.33 31  A 1 
ATOM 247  C C     . VAL A 1 31  ? -27.364 -16.170 -1.328  1.00 21.26 31  A 1 
ATOM 248  O O     . VAL A 1 31  ? -27.669 -16.095 -2.510  1.00 19.21 31  A 1 
ATOM 249  C CB    . VAL A 1 31  ? -28.837 -18.179 -0.865  1.00 19.76 31  A 1 
ATOM 250  C CG1   . VAL A 1 31  ? -27.715 -19.210 -0.984  1.00 16.99 31  A 1 
ATOM 251  C CG2   . VAL A 1 31  ? -29.918 -18.743 0.064   1.00 18.63 31  A 1 
ATOM 252  N N     . SER A 1 32  ? -26.311 -15.534 -0.816  1.00 23.78 32  A 1 
ATOM 253  C CA    . SER A 1 32  ? -25.221 -15.093 -1.660  1.00 24.68 32  A 1 
ATOM 254  C C     . SER A 1 32  ? -24.748 -16.363 -2.358  1.00 23.75 32  A 1 
ATOM 255  O O     . SER A 1 32  ? -24.230 -17.249 -1.679  1.00 21.71 32  A 1 
ATOM 256  C CB    . SER A 1 32  ? -24.102 -14.466 -0.831  1.00 23.37 32  A 1 
ATOM 257  O OG    . SER A 1 32  ? -23.725 -15.296 0.249   1.00 21.48 32  A 1 
ATOM 258  N N     . ASN A 1 33  ? -25.021 -16.457 -3.662  1.00 25.64 33  A 1 
ATOM 259  C CA    . ASN A 1 33  ? -24.403 -17.469 -4.498  1.00 26.65 33  A 1 
ATOM 260  C C     . ASN A 1 33  ? -22.900 -17.284 -4.327  1.00 25.74 33  A 1 
ATOM 261  O O     . ASN A 1 33  ? -22.305 -16.391 -4.933  1.00 23.73 33  A 1 
ATOM 262  C CB    . ASN A 1 33  ? -24.844 -17.311 -5.955  1.00 24.96 33  A 1 
ATOM 263  C CG    . ASN A 1 33  ? -26.230 -17.879 -6.234  1.00 21.25 33  A 1 
ATOM 264  O OD1   . ASN A 1 33  ? -26.803 -18.628 -5.465  1.00 21.55 33  A 1 
ATOM 265  N ND2   . ASN A 1 33  ? -26.810 -17.538 -7.364  1.00 22.91 33  A 1 
ATOM 266  N N     . GLY A 1 34  ? -22.327 -18.030 -3.401  1.00 27.22 34  A 1 
ATOM 267  C CA    . GLY A 1 34  ? -20.915 -18.287 -3.401  1.00 26.74 34  A 1 
ATOM 268  C C     . GLY A 1 34  ? -20.654 -18.901 -4.761  1.00 26.24 34  A 1 
ATOM 269  O O     . GLY A 1 34  ? -21.043 -20.038 -4.990  1.00 24.14 34  A 1 
ATOM 270  N N     . THR A 1 35  ? -20.110 -18.100 -5.687  1.00 26.48 35  A 1 
ATOM 271  C CA    . THR A 1 35  ? -19.496 -18.628 -6.891  1.00 27.02 35  A 1 
ATOM 272  C C     . THR A 1 35  ? -18.376 -19.522 -6.383  1.00 25.91 35  A 1 
ATOM 273  O O     . THR A 1 35  ? -17.293 -19.046 -6.071  1.00 23.46 35  A 1 
ATOM 274  C CB    . THR A 1 35  ? -18.955 -17.508 -7.786  1.00 25.10 35  A 1 
ATOM 275  O OG1   . THR A 1 35  ? -18.346 -16.504 -7.004  1.00 22.59 35  A 1 
ATOM 276  C CG2   . THR A 1 35  ? -20.072 -16.850 -8.589  1.00 23.74 35  A 1 
ATOM 277  N N     . VAL A 1 36  ? -18.728 -20.791 -6.187  1.00 25.96 36  A 1 
ATOM 278  C CA    . VAL A 1 36  ? -17.762 -21.861 -6.066  1.00 27.88 36  A 1 
ATOM 279  C C     . VAL A 1 36  ? -16.940 -21.708 -7.329  1.00 26.90 36  A 1 
ATOM 280  O O     . VAL A 1 36  ? -17.484 -21.810 -8.428  1.00 25.32 36  A 1 
ATOM 281  C CB    . VAL A 1 36  ? -18.449 -23.236 -5.982  1.00 26.56 36  A 1 
ATOM 282  C CG1   . VAL A 1 36  ? -17.424 -24.350 -5.787  1.00 24.23 36  A 1 
ATOM 283  C CG2   . VAL A 1 36  ? -19.433 -23.289 -4.808  1.00 27.46 36  A 1 
ATOM 284  N N     . TYR A 1 37  ? -15.688 -21.293 -7.180  1.00 26.38 37  A 1 
ATOM 285  C CA    . TYR A 1 37  ? -14.737 -21.448 -8.256  1.00 26.71 37  A 1 
ATOM 286  C C     . TYR A 1 37  ? -14.785 -22.936 -8.589  1.00 26.13 37  A 1 
ATOM 287  O O     . TYR A 1 37  ? -14.374 -23.761 -7.775  1.00 24.24 37  A 1 
ATOM 288  C CB    . TYR A 1 37  ? -13.341 -20.980 -7.813  1.00 25.76 37  A 1 
ATOM 289  C CG    . TYR A 1 37  ? -13.036 -19.533 -8.133  1.00 25.00 37  A 1 
ATOM 290  C CD1   . TYR A 1 37  ? -12.295 -19.214 -9.288  1.00 25.37 37  A 1 
ATOM 291  C CD2   . TYR A 1 37  ? -13.470 -18.493 -7.292  1.00 26.98 37  A 1 
ATOM 292  C CE1   . TYR A 1 37  ? -11.985 -17.884 -9.599  1.00 25.11 37  A 1 
ATOM 293  C CE2   . TYR A 1 37  ? -13.170 -17.154 -7.593  1.00 24.07 37  A 1 
ATOM 294  C CZ    . TYR A 1 37  ? -12.416 -16.846 -8.753  1.00 23.60 37  A 1 
ATOM 295  O OH    . TYR A 1 37  ? -12.112 -15.535 -9.049  1.00 23.11 37  A 1 
ATOM 296  N N     . GLU A 1 38  ? -15.407 -23.278 -9.731  1.00 27.47 38  A 1 
ATOM 297  C CA    . GLU A 1 38  ? -15.240 -24.594 -10.323 1.00 30.22 38  A 1 
ATOM 298  C C     . GLU A 1 38  ? -13.757 -24.708 -10.653 1.00 29.17 38  A 1 
ATOM 299  O O     . GLU A 1 38  ? -13.303 -24.312 -11.719 1.00 27.91 38  A 1 
ATOM 300  C CB    . GLU A 1 38  ? -16.132 -24.791 -11.560 1.00 29.93 38  A 1 
ATOM 301  C CG    . GLU A 1 38  ? -17.603 -25.057 -11.211 1.00 26.79 38  A 1 
ATOM 302  C CD    . GLU A 1 38  ? -18.462 -25.407 -12.441 1.00 24.53 38  A 1 
ATOM 303  O OE1   . GLU A 1 38  ? -19.500 -26.090 -12.246 1.00 23.86 38  A 1 
ATOM 304  O OE2   . GLU A 1 38  ? -18.120 -24.981 -13.561 1.00 24.48 38  A 1 
ATOM 305  N N     . GLU A 1 39  ? -12.982 -25.167 -9.676  1.00 28.66 39  A 1 
ATOM 306  C CA    . GLU A 1 39  ? -11.654 -25.668 -9.941  1.00 31.08 39  A 1 
ATOM 307  C C     . GLU A 1 39  ? -11.826 -26.751 -10.994 1.00 29.14 39  A 1 
ATOM 308  O O     . GLU A 1 39  ? -12.597 -27.696 -10.813 1.00 27.56 39  A 1 
ATOM 309  C CB    . GLU A 1 39  ? -10.972 -26.205 -8.679  1.00 30.48 39  A 1 
ATOM 310  C CG    . GLU A 1 39  ? -10.518 -25.067 -7.749  1.00 27.54 39  A 1 
ATOM 311  C CD    . GLU A 1 39  ? -9.697  -25.557 -6.546  1.00 25.51 39  A 1 
ATOM 312  O OE1   . GLU A 1 39  ? -8.866  -24.747 -6.061  1.00 24.65 39  A 1 
ATOM 313  O OE2   . GLU A 1 39  ? -9.902  -26.706 -6.111  1.00 25.12 39  A 1 
ATOM 314  N N     . ALA A 1 40  ? -11.177 -26.556 -12.131 1.00 30.79 40  A 1 
ATOM 315  C CA    . ALA A 1 40  ? -11.264 -27.492 -13.230 1.00 30.90 40  A 1 
ATOM 316  C C     . ALA A 1 40  ? -10.734 -28.845 -12.746 1.00 29.73 40  A 1 
ATOM 317  O O     . ALA A 1 40  ? -9.525  -29.057 -12.674 1.00 28.34 40  A 1 
ATOM 318  C CB    . ALA A 1 40  ? -10.482 -26.932 -14.423 1.00 28.94 40  A 1 
ATOM 319  N N     . VAL A 1 41  ? -11.658 -29.740 -12.377 1.00 29.82 41  A 1 
ATOM 320  C CA    . VAL A 1 41  ? -11.349 -31.115 -12.002 1.00 31.89 41  A 1 
ATOM 321  C C     . VAL A 1 41  ? -10.876 -31.810 -13.276 1.00 30.53 41  A 1 
ATOM 322  O O     . VAL A 1 41  ? -11.673 -32.283 -14.085 1.00 28.91 41  A 1 
ATOM 323  C CB    . VAL A 1 41  ? -12.551 -31.820 -11.355 1.00 30.00 41  A 1 
ATOM 324  C CG1   . VAL A 1 41  ? -12.152 -33.219 -10.859 1.00 27.74 41  A 1 
ATOM 325  C CG2   . VAL A 1 41  ? -13.097 -31.042 -10.156 1.00 30.47 41  A 1 
ATOM 326  N N     . GLY A 1 42  ? -9.571  -31.815 -13.479 1.00 31.63 42  A 1 
ATOM 327  C CA    . GLY A 1 42  ? -8.971  -32.638 -14.513 1.00 32.48 42  A 1 
ATOM 328  C C     . GLY A 1 42  ? -9.343  -34.105 -14.310 1.00 31.76 42  A 1 
ATOM 329  O O     . GLY A 1 42  ? -9.490  -34.557 -13.177 1.00 30.15 42  A 1 
ATOM 330  N N     . ARG A 1 43  ? -9.493  -34.859 -15.398 1.00 28.71 43  A 1 
ATOM 331  C CA    . ARG A 1 43  ? -9.964  -36.261 -15.389 1.00 32.10 43  A 1 
ATOM 332  C C     . ARG A 1 43  ? -9.282  -37.178 -14.363 1.00 30.27 43  A 1 
ATOM 333  O O     . ARG A 1 43  ? -9.929  -38.086 -13.862 1.00 27.58 43  A 1 
ATOM 334  C CB    . ARG A 1 43  ? -9.755  -36.881 -16.776 1.00 30.67 43  A 1 
ATOM 335  C CG    . ARG A 1 43  ? -11.013 -36.851 -17.640 1.00 28.07 43  A 1 
ATOM 336  C CD    . ARG A 1 43  ? -10.731 -37.598 -18.939 1.00 25.37 43  A 1 
ATOM 337  N NE    . ARG A 1 43  ? -11.944 -37.741 -19.754 1.00 24.19 43  A 1 
ATOM 338  C CZ    . ARG A 1 43  ? -12.013 -38.328 -20.949 1.00 21.56 43  A 1 
ATOM 339  N NH1   . ARG A 1 43  ? -10.952 -38.815 -21.520 1.00 21.16 43  A 1 
ATOM 340  N NH2   . ARG A 1 43  ? -13.149 -38.417 -21.571 1.00 21.86 43  A 1 
ATOM 341  N N     . GLU A 1 44  ? -8.006  -36.987 -14.099 1.00 33.12 44  A 1 
ATOM 342  C CA    . GLU A 1 44  ? -7.215  -37.861 -13.219 1.00 35.49 44  A 1 
ATOM 343  C C     . GLU A 1 44  ? -7.256  -37.455 -11.732 1.00 34.89 44  A 1 
ATOM 344  O O     . GLU A 1 44  ? -6.442  -37.917 -10.946 1.00 32.97 44  A 1 
ATOM 345  C CB    . GLU A 1 44  ? -5.777  -37.995 -13.747 1.00 33.23 44  A 1 
ATOM 346  C CG    . GLU A 1 44  ? -5.734  -38.736 -15.084 1.00 31.23 44  A 1 
ATOM 347  C CD    . GLU A 1 44  ? -4.316  -39.094 -15.531 1.00 28.23 44  A 1 
ATOM 348  O OE1   . GLU A 1 44  ? -4.211  -39.990 -16.391 1.00 26.81 44  A 1 
ATOM 349  O OE2   . GLU A 1 44  ? -3.355  -38.467 -15.030 1.00 27.44 44  A 1 
ATOM 350  N N     . GLY A 1 45  ? -8.203  -36.609 -11.330 1.00 33.74 45  A 1 
ATOM 351  C CA    . GLY A 1 45  ? -8.383  -36.277 -9.915  1.00 33.67 45  A 1 
ATOM 352  C C     . GLY A 1 45  ? -7.306  -35.379 -9.294  1.00 33.38 45  A 1 
ATOM 353  O O     . GLY A 1 45  ? -7.385  -35.077 -8.107  1.00 31.81 45  A 1 
ATOM 354  N N     . CYS A 1 46  ? -6.311  -34.941 -10.081 1.00 49.31 46  A 1 
ATOM 355  C CA    . CYS A 1 46  ? -5.338  -33.970 -9.617  1.00 49.23 46  A 1 
ATOM 356  C C     . CYS A 1 46  ? -5.991  -32.593 -9.556  1.00 48.06 46  A 1 
ATOM 357  O O     . CYS A 1 46  ? -6.209  -31.948 -10.585 1.00 44.90 46  A 1 
ATOM 358  C CB    . CYS A 1 46  ? -4.101  -33.987 -10.523 1.00 45.46 46  A 1 
ATOM 359  S SG    . CYS A 1 46  ? -3.124  -35.494 -10.209 1.00 40.52 46  A 1 
ATOM 360  N N     . TRP A 1 47  ? -6.289  -32.122 -8.335  1.00 49.99 47  A 1 
ATOM 361  C CA    . TRP A 1 47  ? -6.707  -30.755 -8.062  1.00 47.87 47  A 1 
ATOM 362  C C     . TRP A 1 47  ? -5.512  -29.821 -8.302  1.00 47.84 47  A 1 
ATOM 363  O O     . TRP A 1 47  ? -4.772  -29.465 -7.380  1.00 46.69 47  A 1 
ATOM 364  C CB    . TRP A 1 47  ? -7.248  -30.638 -6.637  1.00 44.85 47  A 1 
ATOM 365  C CG    . TRP A 1 47  ? -8.516  -31.395 -6.380  1.00 41.55 47  A 1 
ATOM 366  C CD1   . TRP A 1 47  ? -8.611  -32.716 -6.130  1.00 38.22 47  A 1 
ATOM 367  C CD2   . TRP A 1 47  ? -9.892  -30.872 -6.361  1.00 42.00 47  A 1 
ATOM 368  N NE1   . TRP A 1 47  ? -9.944  -33.066 -5.944  1.00 34.73 47  A 1 
ATOM 369  C CE2   . TRP A 1 47  ? -10.757 -31.964 -6.071  1.00 37.94 47  A 1 
ATOM 370  C CE3   . TRP A 1 47  ? -10.445 -29.592 -6.549  1.00 39.60 47  A 1 
ATOM 371  C CZ2   . TRP A 1 47  ? -12.164 -31.778 -5.972  1.00 38.57 47  A 1 
ATOM 372  C CZ3   . TRP A 1 47  ? -11.844 -29.413 -6.437  1.00 38.29 47  A 1 
ATOM 373  C CH2   . TRP A 1 47  ? -12.676 -30.491 -6.154  1.00 40.20 47  A 1 
ATOM 374  N N     . ALA A 1 48  ? -5.273  -29.475 -9.561  1.00 59.31 48  A 1 
ATOM 375  C CA    . ALA A 1 48  ? -4.212  -28.546 -9.893  1.00 60.32 48  A 1 
ATOM 376  C C     . ALA A 1 48  ? -4.693  -27.111 -9.633  1.00 63.05 48  A 1 
ATOM 377  O O     . ALA A 1 48  ? -5.638  -26.645 -10.256 1.00 60.55 48  A 1 
ATOM 378  C CB    . ALA A 1 48  ? -3.771  -28.778 -11.333 1.00 54.60 48  A 1 
ATOM 379  N N     . ARG A 1 49  ? -4.023  -26.418 -8.718  1.00 65.68 49  A 1 
ATOM 380  C CA    . ARG A 1 49  ? -4.293  -24.999 -8.467  1.00 66.85 49  A 1 
ATOM 381  C C     . ARG A 1 49  ? -4.085  -24.203 -9.753  1.00 69.46 49  A 1 
ATOM 382  O O     . ARG A 1 49  ? -3.106  -24.415 -10.457 1.00 66.03 49  A 1 
ATOM 383  C CB    . ARG A 1 49  ? -3.402  -24.508 -7.322  1.00 63.46 49  A 1 
ATOM 384  C CG    . ARG A 1 49  ? -3.679  -23.047 -6.941  1.00 56.41 49  A 1 
ATOM 385  C CD    . ARG A 1 49  ? -2.896  -22.655 -5.691  1.00 57.30 49  A 1 
ATOM 386  N NE    . ARG A 1 49  ? -2.982  -21.220 -5.439  1.00 52.67 49  A 1 
ATOM 387  C CZ    . ARG A 1 49  ? -2.897  -20.599 -4.272  1.00 45.10 49  A 1 
ATOM 388  N NH1   . ARG A 1 49  ? -2.740  -21.255 -3.159  1.00 44.43 49  A 1 
ATOM 389  N NH2   . ARG A 1 49  ? -2.947  -19.309 -4.222  1.00 46.41 49  A 1 
ATOM 390  N N     . LEU A 1 50  ? -5.007  -23.288 -10.061 1.00 69.45 50  A 1 
ATOM 391  C CA    . LEU A 1 50  ? -4.873  -22.418 -11.222 1.00 69.86 50  A 1 
ATOM 392  C C     . LEU A 1 50  ? -3.676  -21.469 -11.064 1.00 72.01 50  A 1 
ATOM 393  O O     . LEU A 1 50  ? -3.269  -21.112 -9.959  1.00 70.20 50  A 1 
ATOM 394  C CB    . LEU A 1 50  ? -6.179  -21.648 -11.472 1.00 65.18 50  A 1 
ATOM 395  C CG    . LEU A 1 50  ? -7.362  -22.526 -11.915 1.00 61.60 50  A 1 
ATOM 396  C CD1   . LEU A 1 50  ? -8.627  -21.676 -12.007 1.00 57.75 50  A 1 
ATOM 397  C CD2   . LEU A 1 50  ? -7.121  -23.175 -13.273 1.00 60.60 50  A 1 
ATOM 398  N N     . CYS A 1 51  ? -3.111  -21.062 -12.197 1.00 73.15 51  A 1 
ATOM 399  C CA    . CYS A 1 51  ? -2.028  -20.094 -12.243 1.00 71.84 51  A 1 
ATOM 400  C C     . CYS A 1 51  ? -2.482  -18.749 -11.648 1.00 70.25 51  A 1 
ATOM 401  O O     . CYS A 1 51  ? -3.444  -18.156 -12.129 1.00 64.70 51  A 1 
ATOM 402  C CB    . CYS A 1 51  ? -1.583  -19.945 -13.697 1.00 70.27 51  A 1 
ATOM 403  S SG    . CYS A 1 51  ? -0.350  -18.632 -13.901 1.00 67.89 51  A 1 
ATOM 404  N N     . ASP A 1 52  ? -1.736  -18.221 -10.691 1.00 78.61 52  A 1 
ATOM 405  C CA    . ASP A 1 52  ? -1.999  -16.913 -10.083 1.00 75.95 52  A 1 
ATOM 406  C C     . ASP A 1 52  ? -1.778  -15.743 -11.070 1.00 74.97 52  A 1 
ATOM 407  O O     . ASP A 1 52  ? -2.239  -14.632 -10.828 1.00 70.13 52  A 1 
ATOM 408  C CB    . ASP A 1 52  ? -1.104  -16.732 -8.845  1.00 73.09 52  A 1 
ATOM 409  C CG    . ASP A 1 52  ? -1.384  -17.707 -7.689  1.00 72.27 52  A 1 
ATOM 410  O OD1   . ASP A 1 52  ? -2.561  -18.001 -7.396  1.00 67.28 52  A 1 
ATOM 411  O OD2   . ASP A 1 52  ? -0.404  -18.143 -7.046  1.00 69.10 52  A 1 
ATOM 412  N N     . GLY A 1 53  ? -1.068  -15.973 -12.170 1.00 73.74 53  A 1 
ATOM 413  C CA    . GLY A 1 53  ? -0.813  -14.976 -13.208 1.00 70.58 53  A 1 
ATOM 414  C C     . GLY A 1 53  ? -1.967  -14.807 -14.197 1.00 70.18 53  A 1 
ATOM 415  O O     . GLY A 1 53  ? -2.427  -13.689 -14.426 1.00 66.46 53  A 1 
ATOM 416  N N     . CYS A 1 54  ? -2.434  -15.910 -14.811 1.00 72.71 54  A 1 
ATOM 417  C CA    . CYS A 1 54  ? -3.491  -15.874 -15.833 1.00 72.50 54  A 1 
ATOM 418  C C     . CYS A 1 54  ? -4.859  -16.356 -15.347 1.00 72.01 54  A 1 
ATOM 419  O O     . CYS A 1 54  ? -5.858  -16.101 -16.015 1.00 65.13 54  A 1 
ATOM 420  C CB    . CYS A 1 54  ? -3.024  -16.650 -17.067 1.00 69.06 54  A 1 
ATOM 421  S SG    . CYS A 1 54  ? -2.829  -18.413 -16.693 1.00 71.30 54  A 1 
ATOM 422  N N     . CYS A 1 55  ? -4.937  -17.054 -14.223 1.00 72.16 55  A 1 
ATOM 423  C CA    . CYS A 1 55  ? -6.159  -17.610 -13.621 1.00 68.75 55  A 1 
ATOM 424  C C     . CYS A 1 55  ? -6.986  -18.520 -14.560 1.00 69.25 55  A 1 
ATOM 425  O O     . CYS A 1 55  ? -8.173  -18.717 -14.325 1.00 62.57 55  A 1 
ATOM 426  C CB    . CYS A 1 55  ? -6.993  -16.483 -12.998 1.00 63.73 55  A 1 
ATOM 427  S SG    . CYS A 1 55  ? -6.024  -15.519 -11.791 1.00 57.76 55  A 1 
ATOM 428  N N     . THR A 1 56  ? -6.373  -19.058 -15.612 1.00 69.80 56  A 1 
ATOM 429  C CA    . THR A 1 56  ? -7.071  -19.842 -16.636 1.00 70.48 56  A 1 
ATOM 430  C C     . THR A 1 56  ? -6.522  -21.258 -16.822 1.00 73.16 56  A 1 
ATOM 431  O O     . THR A 1 56  ? -7.278  -22.165 -17.145 1.00 67.91 56  A 1 
ATOM 432  C CB    . THR A 1 56  ? -7.040  -19.140 -17.998 1.00 65.88 56  A 1 
ATOM 433  O OG1   . THR A 1 56  ? -5.720  -18.793 -18.354 1.00 61.21 56  A 1 
ATOM 434  C CG2   . THR A 1 56  ? -7.869  -17.864 -18.016 1.00 62.72 56  A 1 
ATOM 435  N N     . VAL A 1 57  ? -5.222  -21.456 -16.638 1.00 75.91 57  A 1 
ATOM 436  C CA    . VAL A 1 57  ? -4.555  -22.754 -16.815 1.00 75.51 57  A 1 
ATOM 437  C C     . VAL A 1 57  ? -3.981  -23.260 -15.497 1.00 77.37 57  A 1 
ATOM 438  O O     . VAL A 1 57  ? -3.656  -22.463 -14.620 1.00 75.37 57  A 1 
ATOM 439  C CB    . VAL A 1 57  ? -3.485  -22.699 -17.921 1.00 71.26 57  A 1 
ATOM 440  C CG1   . VAL A 1 57  ? -4.120  -22.406 -19.280 1.00 63.43 57  A 1 
ATOM 441  C CG2   . VAL A 1 57  ? -2.404  -21.666 -17.651 1.00 69.19 57  A 1 
ATOM 442  N N     . PRO A 1 58  ? -3.861  -24.595 -15.330 1.00 68.26 58  A 1 
ATOM 443  C CA    . PRO A 1 58  ? -3.229  -25.169 -14.150 1.00 68.10 58  A 1 
ATOM 444  C C     . PRO A 1 58  ? -1.787  -24.678 -13.971 1.00 68.80 58  A 1 
ATOM 445  O O     . PRO A 1 58  ? -1.029  -24.570 -14.932 1.00 70.45 58  A 1 
ATOM 446  C CB    . PRO A 1 58  ? -3.290  -26.684 -14.342 1.00 67.45 58  A 1 
ATOM 447  C CG    . PRO A 1 58  ? -4.456  -26.880 -15.294 1.00 65.12 58  A 1 
ATOM 448  C CD    . PRO A 1 58  ? -4.371  -25.645 -16.183 1.00 72.83 58  A 1 
ATOM 449  N N     . SER A 1 59  ? -1.409  -24.425 -12.719 1.00 71.48 59  A 1 
ATOM 450  C CA    . SER A 1 59  ? -0.032  -24.105 -12.369 1.00 70.19 59  A 1 
ATOM 451  C C     . SER A 1 59  ? 0.869   -25.334 -12.496 1.00 68.83 59  A 1 
ATOM 452  O O     . SER A 1 59  ? 0.467   -26.449 -12.161 1.00 67.46 59  A 1 
ATOM 453  C CB    . SER A 1 59  ? 0.036   -23.502 -10.970 1.00 68.83 59  A 1 
ATOM 454  O OG    . SER A 1 59  ? -0.580  -24.336 -10.019 1.00 63.12 59  A 1 
ATOM 455  N N     . VAL A 1 60  ? 2.096   -25.115 -12.949 1.00 74.44 60  A 1 
ATOM 456  C CA    . VAL A 1 60  ? 3.109   -26.176 -13.076 1.00 72.82 60  A 1 
ATOM 457  C C     . VAL A 1 60  ? 4.314   -25.955 -12.163 1.00 73.36 60  A 1 
ATOM 458  O O     . VAL A 1 60  ? 4.979   -26.918 -11.787 1.00 70.13 60  A 1 
ATOM 459  C CB    . VAL A 1 60  ? 3.567   -26.372 -14.529 1.00 69.87 60  A 1 
ATOM 460  C CG1   . VAL A 1 60  ? 2.398   -26.831 -15.406 1.00 61.88 60  A 1 
ATOM 461  C CG2   . VAL A 1 60  ? 4.178   -25.104 -15.142 1.00 66.42 60  A 1 
ATOM 462  N N     . VAL A 1 61  ? 4.568   -24.706 -11.784 1.00 75.93 61  A 1 
ATOM 463  C CA    . VAL A 1 61  ? 5.645   -24.331 -10.860 1.00 76.04 61  A 1 
ATOM 464  C C     . VAL A 1 61  ? 5.119   -23.442 -9.744  1.00 76.62 61  A 1 
ATOM 465  O O     . VAL A 1 61  ? 4.138   -22.728 -9.913  1.00 75.69 61  A 1 
ATOM 466  C CB    . VAL A 1 61  ? 6.829   -23.654 -11.575 1.00 73.93 61  A 1 
ATOM 467  C CG1   . VAL A 1 61  ? 7.476   -24.592 -12.596 1.00 62.76 61  A 1 
ATOM 468  C CG2   . VAL A 1 61  ? 6.445   -22.352 -12.274 1.00 66.78 61  A 1 
ATOM 469  N N     . TYR A 1 62  ? 5.809   -23.484 -8.600  1.00 69.82 62  A 1 
ATOM 470  C CA    . TYR A 1 62  ? 5.651   -22.501 -7.541  1.00 67.93 62  A 1 
ATOM 471  C C     . TYR A 1 62  ? 6.930   -21.692 -7.400  1.00 68.06 62  A 1 
ATOM 472  O O     . TYR A 1 62  ? 8.013   -22.261 -7.211  1.00 66.14 62  A 1 
ATOM 473  C CB    . TYR A 1 62  ? 5.286   -23.198 -6.240  1.00 66.32 62  A 1 
ATOM 474  C CG    . TYR A 1 62  ? 5.149   -22.248 -5.066  1.00 63.86 62  A 1 
ATOM 475  C CD1   . TYR A 1 62  ? 6.167   -22.141 -4.105  1.00 61.59 62  A 1 
ATOM 476  C CD2   . TYR A 1 62  ? 3.989   -21.472 -4.939  1.00 62.85 62  A 1 
ATOM 477  C CE1   . TYR A 1 62  ? 6.011   -21.292 -3.009  1.00 57.70 62  A 1 
ATOM 478  C CE2   . TYR A 1 62  ? 3.825   -20.615 -3.840  1.00 60.04 62  A 1 
ATOM 479  C CZ    . TYR A 1 62  ? 4.834   -20.539 -2.868  1.00 66.45 62  A 1 
ATOM 480  O OH    . TYR A 1 62  ? 4.658   -19.737 -1.767  1.00 66.53 62  A 1 
ATOM 481  N N     . CYS A 1 63  ? 6.825   -20.371 -7.501  1.00 71.65 63  A 1 
ATOM 482  C CA    . CYS A 1 63  ? 7.923   -19.457 -7.235  1.00 71.30 63  A 1 
ATOM 483  C C     . CYS A 1 63  ? 7.878   -19.026 -5.766  1.00 70.35 63  A 1 
ATOM 484  O O     . CYS A 1 63  ? 6.923   -18.380 -5.337  1.00 67.89 63  A 1 
ATOM 485  C CB    . CYS A 1 63  ? 7.836   -18.258 -8.181  1.00 70.24 63  A 1 
ATOM 486  S SG    . CYS A 1 63  ? 9.195   -17.112 -7.822  1.00 67.21 63  A 1 
ATOM 487  N N     . ARG A 1 64  ? 8.925   -19.374 -4.998  1.00 67.88 64  A 1 
ATOM 488  C CA    . ARG A 1 64  ? 8.993   -19.018 -3.584  1.00 64.70 64  A 1 
ATOM 489  C C     . ARG A 1 64  ? 9.110   -17.511 -3.358  1.00 61.24 64  A 1 
ATOM 490  O O     . ARG A 1 64  ? 8.423   -16.970 -2.501  1.00 58.02 64  A 1 
ATOM 491  C CB    . ARG A 1 64  ? 10.176  -19.720 -2.899  1.00 61.75 64  A 1 
ATOM 492  C CG    . ARG A 1 64  ? 10.020  -21.242 -2.861  1.00 58.09 64  A 1 
ATOM 493  C CD    . ARG A 1 64  ? 11.148  -21.820 -2.011  1.00 58.15 64  A 1 
ATOM 494  N NE    . ARG A 1 64  ? 11.203  -23.286 -2.089  1.00 50.07 64  A 1 
ATOM 495  C CZ    . ARG A 1 64  ? 12.009  -24.042 -1.384  1.00 46.03 64  A 1 
ATOM 496  N NH1   . ARG A 1 64  ? 12.723  -23.578 -0.408  1.00 43.44 64  A 1 
ATOM 497  N NH2   . ARG A 1 64  ? 12.126  -25.297 -1.650  1.00 43.44 64  A 1 
ATOM 498  N N     . ALA A 1 65  ? 9.958   -16.849 -4.139  1.00 72.47 65  A 1 
ATOM 499  C CA    . ALA A 1 65  ? 10.200  -15.415 -3.995  1.00 70.13 65  A 1 
ATOM 500  C C     . ALA A 1 65  ? 8.946   -14.573 -4.281  1.00 69.39 65  A 1 
ATOM 501  O O     . ALA A 1 65  ? 8.686   -13.591 -3.584  1.00 65.57 65  A 1 
ATOM 502  C CB    . ALA A 1 65  ? 11.356  -15.030 -4.920  1.00 68.50 65  A 1 
ATOM 503  N N     . ASP A 1 66  ? 8.139   -14.998 -5.255  1.00 71.78 66  A 1 
ATOM 504  C CA    . ASP A 1 66  ? 6.894   -14.317 -5.608  1.00 69.64 66  A 1 
ATOM 505  C C     . ASP A 1 66  ? 5.664   -14.861 -4.856  1.00 69.69 66  A 1 
ATOM 506  O O     . ASP A 1 66  ? 4.582   -14.288 -4.975  1.00 66.96 66  A 1 
ATOM 507  C CB    . ASP A 1 66  ? 6.682   -14.388 -7.125  1.00 67.11 66  A 1 
ATOM 508  C CG    . ASP A 1 66  ? 7.740   -13.593 -7.898  1.00 65.88 66  A 1 
ATOM 509  O OD1   . ASP A 1 66  ? 8.124   -12.505 -7.420  1.00 62.90 66  A 1 
ATOM 510  O OD2   . ASP A 1 66  ? 8.155   -14.086 -8.974  1.00 63.61 66  A 1 
ATOM 511  N N     . SER A 1 67  ? 5.813   -15.948 -4.100  1.00 68.87 67  A 1 
ATOM 512  C CA    . SER A 1 67  ? 4.713   -16.698 -3.473  1.00 68.95 67  A 1 
ATOM 513  C C     . SER A 1 67  ? 3.565   -16.954 -4.455  1.00 70.37 67  A 1 
ATOM 514  O O     . SER A 1 67  ? 2.403   -16.663 -4.163  1.00 66.67 67  A 1 
ATOM 515  C CB    . SER A 1 67  ? 4.235   -16.018 -2.190  1.00 65.63 67  A 1 
ATOM 516  O OG    . SER A 1 67  ? 5.276   -16.011 -1.243  1.00 61.33 67  A 1 
ATOM 517  N N     . ALA A 1 68  ? 3.900   -17.414 -5.654  1.00 72.63 68  A 1 
ATOM 518  C CA    . ALA A 1 68  ? 2.948   -17.543 -6.743  1.00 72.50 68  A 1 
ATOM 519  C C     . ALA A 1 68  ? 3.023   -18.925 -7.402  1.00 72.78 68  A 1 
ATOM 520  O O     . ALA A 1 68  ? 4.104   -19.408 -7.728  1.00 73.05 68  A 1 
ATOM 521  C CB    . ALA A 1 68  ? 3.187   -16.420 -7.758  1.00 70.69 68  A 1 
ATOM 522  N N     . TYR A 1 69  ? 1.854   -19.512 -7.633  1.00 74.58 69  A 1 
ATOM 523  C CA    . TYR A 1 69  ? 1.679   -20.683 -8.471  1.00 73.30 69  A 1 
ATOM 524  C C     . TYR A 1 69  ? 1.537   -20.234 -9.920  1.00 74.98 69  A 1 
ATOM 525  O O     . TYR A 1 69  ? 0.645   -19.453 -10.241 1.00 72.24 69  A 1 
ATOM 526  C CB    . TYR A 1 69  ? 0.452   -21.468 -8.005  1.00 71.65 69  A 1 
ATOM 527  C CG    . TYR A 1 69  ? 0.583   -22.038 -6.610  1.00 69.57 69  A 1 
ATOM 528  C CD1   . TYR A 1 69  ? 1.066   -23.341 -6.415  1.00 62.36 69  A 1 
ATOM 529  C CD2   . TYR A 1 69  ? 0.247   -21.258 -5.481  1.00 64.14 69  A 1 
ATOM 530  C CE1   . TYR A 1 69  ? 1.195   -23.879 -5.130  1.00 60.42 69  A 1 
ATOM 531  C CE2   . TYR A 1 69  ? 0.382   -21.778 -4.193  1.00 61.19 69  A 1 
ATOM 532  C CZ    . TYR A 1 69  ? 0.856   -23.091 -4.020  1.00 69.56 69  A 1 
ATOM 533  O OH    . TYR A 1 69  ? 0.994   -23.607 -2.744  1.00 67.75 69  A 1 
ATOM 534  N N     . LEU A 1 70  ? 2.429   -20.692 -10.799 1.00 74.33 70  A 1 
ATOM 535  C CA    . LEU A 1 70  ? 2.504   -20.212 -12.172 1.00 73.32 70  A 1 
ATOM 536  C C     . LEU A 1 70  ? 2.394   -21.366 -13.173 1.00 73.69 70  A 1 
ATOM 537  O O     . LEU A 1 70  ? 2.932   -22.458 -12.956 1.00 73.58 70  A 1 
ATOM 538  C CB    . LEU A 1 70  ? 3.796   -19.402 -12.373 1.00 71.34 70  A 1 
ATOM 539  C CG    . LEU A 1 70  ? 3.954   -18.173 -11.447 1.00 73.11 70  A 1 
ATOM 540  C CD1   . LEU A 1 70  ? 5.324   -17.517 -11.665 1.00 69.88 70  A 1 
ATOM 541  C CD2   . LEU A 1 70  ? 2.871   -17.118 -11.693 1.00 70.51 70  A 1 
ATOM 542  N N     . CYS A 1 71  ? 1.697   -21.123 -14.289 1.00 77.99 71  A 1 
ATOM 543  C CA    . CYS A 1 71  ? 1.798   -21.981 -15.460 1.00 77.09 71  A 1 
ATOM 544  C C     . CYS A 1 71  ? 3.137   -21.746 -16.174 1.00 77.01 71  A 1 
ATOM 545  O O     . CYS A 1 71  ? 3.825   -20.768 -15.911 1.00 73.19 71  A 1 
ATOM 546  C CB    . CYS A 1 71  ? 0.606   -21.738 -16.387 1.00 74.49 71  A 1 
ATOM 547  S SG    . CYS A 1 71  ? 0.619   -20.064 -17.104 1.00 72.08 71  A 1 
ATOM 548  N N     . ALA A 1 72  ? 3.480   -22.631 -17.129 1.00 76.34 72  A 1 
ATOM 549  C CA    . ALA A 1 72  ? 4.750   -22.548 -17.850 1.00 73.91 72  A 1 
ATOM 550  C C     . ALA A 1 72  ? 4.933   -21.219 -18.592 1.00 74.62 72  A 1 
ATOM 551  O O     . ALA A 1 72  ? 6.015   -20.629 -18.537 1.00 71.81 72  A 1 
ATOM 552  C CB    . ALA A 1 72  ? 4.824   -23.725 -18.822 1.00 71.37 72  A 1 
ATOM 553  N N     . SER A 1 73  ? 3.877   -20.713 -19.228 1.00 73.48 73  A 1 
ATOM 554  C CA    . SER A 1 73  ? 3.940   -19.432 -19.945 1.00 73.57 73  A 1 
ATOM 555  C C     . SER A 1 73  ? 4.102   -18.233 -19.006 1.00 74.31 73  A 1 
ATOM 556  O O     . SER A 1 73  ? 4.923   -17.358 -19.273 1.00 72.91 73  A 1 
ATOM 557  C CB    . SER A 1 73  ? 2.698   -19.237 -20.815 1.00 71.63 73  A 1 
ATOM 558  O OG    . SER A 1 73  ? 1.516   -19.312 -20.047 1.00 63.17 73  A 1 
ATOM 559  N N     . CYS A 1 74  ? 3.356   -18.202 -17.887 1.00 73.85 74  A 1 
ATOM 560  C CA    . CYS A 1 74  ? 3.481   -17.132 -16.903 1.00 73.25 74  A 1 
ATOM 561  C C     . CYS A 1 74  ? 4.832   -17.182 -16.186 1.00 72.98 74  A 1 
ATOM 562  O O     . CYS A 1 74  ? 5.437   -16.132 -15.983 1.00 70.25 74  A 1 
ATOM 563  C CB    . CYS A 1 74  ? 2.313   -17.182 -15.915 1.00 71.89 74  A 1 
ATOM 564  S SG    . CYS A 1 74  ? 0.754   -16.690 -16.728 1.00 69.93 74  A 1 
ATOM 565  N N     . ASP A 1 75  ? 5.329   -18.378 -15.853 1.00 75.21 75  A 1 
ATOM 566  C CA    . ASP A 1 75  ? 6.668   -18.560 -15.286 1.00 72.42 75  A 1 
ATOM 567  C C     . ASP A 1 75  ? 7.745   -18.025 -16.231 1.00 71.49 75  A 1 
ATOM 568  O O     . ASP A 1 75  ? 8.567   -17.196 -15.844 1.00 68.82 75  A 1 
ATOM 569  C CB    . ASP A 1 75  ? 6.918   -20.039 -14.964 1.00 70.73 75  A 1 
ATOM 570  C CG    . ASP A 1 75  ? 8.323   -20.258 -14.406 1.00 68.39 75  A 1 
ATOM 571  O OD1   . ASP A 1 75  ? 8.619   -19.726 -13.321 1.00 63.59 75  A 1 
ATOM 572  O OD2   . ASP A 1 75  ? 9.157   -20.925 -15.054 1.00 64.28 75  A 1 
ATOM 573  N N     . ALA A 1 76  ? 7.688   -18.429 -17.506 1.00 74.67 76  A 1 
ATOM 574  C CA    . ALA A 1 76  ? 8.617   -17.940 -18.507 1.00 72.83 76  A 1 
ATOM 575  C C     . ALA A 1 76  ? 8.555   -16.418 -18.641 1.00 73.52 76  A 1 
ATOM 576  O O     . ALA A 1 76  ? 9.581   -15.750 -18.585 1.00 71.48 76  A 1 
ATOM 577  C CB    . ALA A 1 76  ? 8.314   -18.618 -19.842 1.00 71.27 76  A 1 
ATOM 578  N N     . GLN A 1 77  ? 7.348   -15.835 -18.747 1.00 72.24 77  A 1 
ATOM 579  C CA    . GLN A 1 77  ? 7.178   -14.399 -18.932 1.00 71.11 77  A 1 
ATOM 580  C C     . GLN A 1 77  ? 7.664   -13.586 -17.727 1.00 71.68 77  A 1 
ATOM 581  O O     . GLN A 1 77  ? 8.318   -12.553 -17.893 1.00 70.26 77  A 1 
ATOM 582  C CB    . GLN A 1 77  ? 5.712   -14.117 -19.253 1.00 69.75 77  A 1 
ATOM 583  C CG    . GLN A 1 77  ? 5.489   -12.654 -19.656 1.00 64.69 77  A 1 
ATOM 584  C CD    . GLN A 1 77  ? 4.025   -12.333 -19.994 1.00 61.47 77  A 1 
ATOM 585  O OE1   . GLN A 1 77  ? 3.105   -13.088 -19.769 1.00 54.03 77  A 1 
ATOM 586  N NE2   . GLN A 1 77  ? 3.776   -11.169 -20.568 1.00 52.41 77  A 1 
ATOM 587  N N     . ILE A 1 78  ? 7.343   -14.033 -16.513 1.00 72.96 78  A 1 
ATOM 588  C CA    . ILE A 1 78  ? 7.710   -13.321 -15.279 1.00 71.45 78  A 1 
ATOM 589  C C     . ILE A 1 78  ? 9.206   -13.466 -14.991 1.00 70.79 78  A 1 
ATOM 590  O O     . ILE A 1 78  ? 9.875   -12.476 -14.684 1.00 68.73 78  A 1 
ATOM 591  C CB    . ILE A 1 78  ? 6.830   -13.820 -14.102 1.00 69.61 78  A 1 
ATOM 592  C CG1   . ILE A 1 78  ? 5.360   -13.362 -14.317 1.00 67.43 78  A 1 
ATOM 593  C CG2   . ILE A 1 78  ? 7.343   -13.305 -12.755 1.00 68.25 78  A 1 
ATOM 594  C CD1   . ILE A 1 78  ? 4.357   -14.030 -13.376 1.00 62.26 78  A 1 
ATOM 595  N N     . HIS A 1 79  ? 9.737   -14.670 -15.118 1.00 74.22 79  A 1 
ATOM 596  C CA    . HIS A 1 79  ? 11.116  -14.958 -14.728 1.00 72.92 79  A 1 
ATOM 597  C C     . HIS A 1 79  ? 12.138  -14.728 -15.844 1.00 71.29 79  A 1 
ATOM 598  O O     . HIS A 1 79  ? 13.320  -14.575 -15.543 1.00 65.20 79  A 1 
ATOM 599  C CB    . HIS A 1 79  ? 11.191  -16.370 -14.132 1.00 71.34 79  A 1 
ATOM 600  C CG    . HIS A 1 79  ? 10.396  -16.512 -12.864 1.00 74.30 79  A 1 
ATOM 601  N ND1   . HIS A 1 79  ? 9.384   -17.397 -12.628 1.00 66.03 79  A 1 
ATOM 602  C CD2   . HIS A 1 79  ? 10.540  -15.773 -11.723 1.00 67.98 79  A 1 
ATOM 603  C CE1   . HIS A 1 79  ? 8.919   -17.205 -11.384 1.00 70.41 79  A 1 
ATOM 604  N NE2   . HIS A 1 79  ? 9.604   -16.216 -10.800 1.00 71.59 79  A 1 
ATOM 605  N N     . ALA A 1 80  ? 11.711  -14.602 -17.091 1.00 71.67 80  A 1 
ATOM 606  C CA    . ALA A 1 80  ? 12.579  -14.098 -18.152 1.00 69.11 80  A 1 
ATOM 607  C C     . ALA A 1 80  ? 12.664  -12.558 -18.186 1.00 67.58 80  A 1 
ATOM 608  O O     . ALA A 1 80  ? 13.489  -12.014 -18.922 1.00 62.45 80  A 1 
ATOM 609  C CB    . ALA A 1 80  ? 12.135  -14.653 -19.501 1.00 66.36 80  A 1 
ATOM 610  N N     . ALA A 1 81  ? 11.846  -11.857 -17.389 1.00 67.22 81  A 1 
ATOM 611  C CA    . ALA A 1 81  ? 11.795  -10.397 -17.417 1.00 65.77 81  A 1 
ATOM 612  C C     . ALA A 1 81  ? 13.127  -9.725  -17.026 1.00 66.59 81  A 1 
ATOM 613  O O     . ALA A 1 81  ? 13.467  -8.663  -17.551 1.00 62.21 81  A 1 
ATOM 614  C CB    . ALA A 1 81  ? 10.669  -9.939  -16.494 1.00 61.03 81  A 1 
ATOM 615  N N     . ASN A 1 82  ? 13.876  -10.336 -16.098 1.00 60.01 82  A 1 
ATOM 616  C CA    . ASN A 1 82  ? 15.206  -9.872  -15.718 1.00 59.61 82  A 1 
ATOM 617  C C     . ASN A 1 82  ? 16.027  -10.982 -15.036 1.00 61.34 82  A 1 
ATOM 618  O O     . ASN A 1 82  ? 15.508  -11.986 -14.565 1.00 57.23 82  A 1 
ATOM 619  C CB    . ASN A 1 82  ? 15.086  -8.610  -14.846 1.00 54.53 82  A 1 
ATOM 620  C CG    . ASN A 1 82  ? 14.374  -8.866  -13.536 1.00 48.00 82  A 1 
ATOM 621  O OD1   . ASN A 1 82  ? 14.814  -9.636  -12.700 1.00 45.12 82  A 1 
ATOM 622  N ND2   . ASN A 1 82  ? 13.255  -8.209  -13.306 1.00 44.66 82  A 1 
ATOM 623  N N     . ARG A 1 83  ? 17.339  -10.751 -14.921 1.00 49.87 83  A 1 
ATOM 624  C CA    . ARG A 1 83  ? 18.282  -11.744 -14.375 1.00 50.36 83  A 1 
ATOM 625  C C     . ARG A 1 83  ? 18.052  -12.085 -12.900 1.00 50.04 83  A 1 
ATOM 626  O O     . ARG A 1 83  ? 18.440  -13.168 -12.462 1.00 47.84 83  A 1 
ATOM 627  C CB    . ARG A 1 83  ? 19.706  -11.212 -14.599 1.00 46.85 83  A 1 
ATOM 628  C CG    . ARG A 1 83  ? 20.786  -12.234 -14.245 1.00 43.62 83  A 1 
ATOM 629  C CD    . ARG A 1 83  ? 22.146  -11.635 -14.580 1.00 40.49 83  A 1 
ATOM 630  N NE    . ARG A 1 83  ? 23.262  -12.538 -14.284 1.00 34.33 83  A 1 
ATOM 631  C CZ    . ARG A 1 83  ? 24.533  -12.223 -14.405 1.00 29.27 83  A 1 
ATOM 632  N NH1   . ARG A 1 83  ? 24.910  -11.039 -14.789 1.00 27.06 83  A 1 
ATOM 633  N NH2   . ARG A 1 83  ? 25.466  -13.098 -14.145 1.00 26.92 83  A 1 
ATOM 634  N N     . VAL A 1 84  ? 17.483  -11.194 -12.123 1.00 54.61 84  A 1 
ATOM 635  C CA    . VAL A 1 84  ? 17.211  -11.503 -10.713 1.00 55.90 84  A 1 
ATOM 636  C C     . VAL A 1 84  ? 15.932  -12.315 -10.578 1.00 58.21 84  A 1 
ATOM 637  O O     . VAL A 1 84  ? 15.915  -13.283 -9.825  1.00 55.81 84  A 1 
ATOM 638  C CB    . VAL A 1 84  ? 17.202  -10.260 -9.815  1.00 51.15 84  A 1 
ATOM 639  C CG1   . VAL A 1 84  ? 17.078  -10.672 -8.336  1.00 44.84 84  A 1 
ATOM 640  C CG2   . VAL A 1 84  ? 18.461  -9.419  -9.987  1.00 46.82 84  A 1 
ATOM 641  N N     . ALA A 1 85  ? 14.903  -12.009 -11.365 1.00 62.77 85  A 1 
ATOM 642  C CA    . ALA A 1 85  ? 13.712  -12.836 -11.463 1.00 63.73 85  A 1 
ATOM 643  C C     . ALA A 1 85  ? 14.066  -14.252 -11.952 1.00 64.52 85  A 1 
ATOM 644  O O     . ALA A 1 85  ? 13.605  -15.224 -11.361 1.00 65.17 85  A 1 
ATOM 645  C CB    . ALA A 1 85  ? 12.693  -12.149 -12.372 1.00 62.90 85  A 1 
ATOM 646  N N     . SER A 1 86  ? 14.965  -14.397 -12.920 1.00 65.78 86  A 1 
ATOM 647  C CA    . SER A 1 86  ? 15.400  -15.717 -13.401 1.00 64.94 86  A 1 
ATOM 648  C C     . SER A 1 86  ? 16.091  -16.573 -12.338 1.00 65.60 86  A 1 
ATOM 649  O O     . SER A 1 86  ? 16.093  -17.796 -12.439 1.00 63.81 86  A 1 
ATOM 650  C CB    . SER A 1 86  ? 16.293  -15.584 -14.632 1.00 62.64 86  A 1 
ATOM 651  O OG    . SER A 1 86  ? 17.581  -15.102 -14.299 1.00 57.25 86  A 1 
ATOM 652  N N     . ARG A 1 87  ? 16.641  -15.932 -11.288 1.00 57.62 87  A 1 
ATOM 653  C CA    . ARG A 1 87  ? 17.264  -16.613 -10.142 1.00 57.64 87  A 1 
ATOM 654  C C     . ARG A 1 87  ? 16.277  -16.992 -9.035  1.00 59.23 87  A 1 
ATOM 655  O O     . ARG A 1 87  ? 16.712  -17.582 -8.049  1.00 56.09 87  A 1 
ATOM 656  C CB    . ARG A 1 87  ? 18.386  -15.739 -9.569  1.00 53.02 87  A 1 
ATOM 657  C CG    . ARG A 1 87  ? 19.578  -15.604 -10.519 1.00 49.00 87  A 1 
ATOM 658  C CD    . ARG A 1 87  ? 20.563  -14.616 -9.915  1.00 48.15 87  A 1 
ATOM 659  N NE    . ARG A 1 87  ? 21.729  -14.405 -10.785 1.00 41.07 87  A 1 
ATOM 660  C CZ    . ARG A 1 87  ? 22.827  -13.740 -10.454 1.00 37.07 87  A 1 
ATOM 661  N NH1   . ARG A 1 87  ? 22.951  -13.178 -9.280  1.00 35.44 87  A 1 
ATOM 662  N NH2   . ARG A 1 87  ? 23.801  -13.635 -11.292 1.00 34.24 87  A 1 
ATOM 663  N N     . HIS A 1 88  ? 15.008  -16.636 -9.156  1.00 63.77 88  A 1 
ATOM 664  C CA    . HIS A 1 88  ? 14.017  -17.056 -8.185  1.00 65.38 88  A 1 
ATOM 665  C C     . HIS A 1 88  ? 13.944  -18.580 -8.140  1.00 65.84 88  A 1 
ATOM 666  O O     . HIS A 1 88  ? 13.845  -19.243 -9.173  1.00 64.85 88  A 1 
ATOM 667  C CB    . HIS A 1 88  ? 12.639  -16.464 -8.494  1.00 63.34 88  A 1 
ATOM 668  C CG    . HIS A 1 88  ? 12.515  -14.986 -8.247  1.00 63.18 88  A 1 
ATOM 669  N ND1   . HIS A 1 88  ? 11.401  -14.215 -8.530  1.00 57.69 88  A 1 
ATOM 670  C CD2   . HIS A 1 88  ? 13.433  -14.142 -7.669  1.00 59.81 88  A 1 
ATOM 671  C CE1   . HIS A 1 88  ? 11.641  -12.964 -8.130  1.00 58.96 88  A 1 
ATOM 672  N NE2   . HIS A 1 88  ? 12.867  -12.875 -7.602  1.00 61.36 88  A 1 
ATOM 673  N N     . GLU A 1 89  ? 14.002  -19.143 -6.926  1.00 59.23 89  A 1 
ATOM 674  C CA    . GLU A 1 89  ? 13.851  -20.572 -6.746  1.00 60.25 89  A 1 
ATOM 675  C C     . GLU A 1 89  ? 12.419  -20.977 -7.099  1.00 61.20 89  A 1 
ATOM 676  O O     . GLU A 1 89  ? 11.457  -20.467 -6.520  1.00 58.93 89  A 1 
ATOM 677  C CB    . GLU A 1 89  ? 14.233  -20.971 -5.321  1.00 56.93 89  A 1 
ATOM 678  C CG    . GLU A 1 89  ? 14.417  -22.485 -5.191  1.00 50.31 89  A 1 
ATOM 679  C CD    . GLU A 1 89  ? 14.629  -22.952 -3.738  1.00 46.70 89  A 1 
ATOM 680  O OE1   . GLU A 1 89  ? 14.603  -24.178 -3.508  1.00 41.13 89  A 1 
ATOM 681  O OE2   . GLU A 1 89  ? 14.704  -22.113 -2.821  1.00 41.43 89  A 1 
ATOM 682  N N     . ARG A 1 90  ? 12.284  -21.876 -8.062  1.00 66.03 90  A 1 
ATOM 683  C CA    . ARG A 1 90  ? 11.011  -22.420 -8.514  1.00 64.30 90  A 1 
ATOM 684  C C     . ARG A 1 90  ? 10.988  -23.914 -8.253  1.00 62.28 90  A 1 
ATOM 685  O O     . ARG A 1 90  ? 11.971  -24.600 -8.492  1.00 60.29 90  A 1 
ATOM 686  C CB    . ARG A 1 90  ? 10.806  -22.108 -9.998  1.00 62.98 90  A 1 
ATOM 687  C CG    . ARG A 1 90  ? 10.486  -20.625 -10.219 1.00 63.44 90  A 1 
ATOM 688  C CD    . ARG A 1 90  ? 10.662  -20.232 -11.686 1.00 62.48 90  A 1 
ATOM 689  N NE    . ARG A 1 90  ? 12.047  -19.898 -11.989 1.00 62.09 90  A 1 
ATOM 690  C CZ    . ARG A 1 90  ? 12.522  -19.619 -13.195 1.00 60.60 90  A 1 
ATOM 691  N NH1   . ARG A 1 90  ? 11.776  -19.722 -14.261 1.00 55.25 90  A 1 
ATOM 692  N NH2   . ARG A 1 90  ? 13.746  -19.218 -13.356 1.00 62.15 90  A 1 
ATOM 693  N N     . VAL A 1 91  ? 9.859   -24.408 -7.769  1.00 69.72 91  A 1 
ATOM 694  C CA    . VAL A 1 91  ? 9.654   -25.831 -7.493  1.00 69.36 91  A 1 
ATOM 695  C C     . VAL A 1 91  ? 8.604   -26.359 -8.458  1.00 69.83 91  A 1 
ATOM 696  O O     . VAL A 1 91  ? 7.533   -25.776 -8.579  1.00 69.41 91  A 1 
ATOM 697  C CB    . VAL A 1 91  ? 9.255   -26.069 -6.033  1.00 66.44 91  A 1 
ATOM 698  C CG1   . VAL A 1 91  ? 9.176   -27.564 -5.724  1.00 57.46 91  A 1 
ATOM 699  C CG2   . VAL A 1 91  ? 10.262  -25.439 -5.064  1.00 60.70 91  A 1 
ATOM 700  N N     . LEU A 1 92  ? 8.912   -27.476 -9.152  1.00 65.01 92  A 1 
ATOM 701  C CA    . LEU A 1 92  ? 7.948   -28.151 -10.015 1.00 64.10 92  A 1 
ATOM 702  C C     . LEU A 1 92  ? 6.852   -28.803 -9.171  1.00 63.85 92  A 1 
ATOM 703  O O     . LEU A 1 92  ? 7.131   -29.646 -8.317  1.00 63.08 92  A 1 
ATOM 704  C CB    . LEU A 1 92  ? 8.665   -29.194 -10.889 1.00 60.78 92  A 1 
ATOM 705  C CG    . LEU A 1 92  ? 9.374   -28.587 -12.108 1.00 55.96 92  A 1 
ATOM 706  C CD1   . LEU A 1 92  ? 10.385  -29.572 -12.682 1.00 50.79 92  A 1 
ATOM 707  C CD2   . LEU A 1 92  ? 8.377   -28.240 -13.221 1.00 52.33 92  A 1 
ATOM 708  N N     . LEU A 1 93  ? 5.600   -28.455 -9.443  1.00 62.81 93  A 1 
ATOM 709  C CA    . LEU A 1 93  ? 4.449   -29.001 -8.724  1.00 59.78 93  A 1 
ATOM 710  C C     . LEU A 1 93  ? 4.272   -30.490 -9.007  1.00 57.74 93  A 1 
ATOM 711  O O     . LEU A 1 93  ? 3.973   -31.258 -8.102  1.00 54.31 93  A 1 
ATOM 712  C CB    . LEU A 1 93  ? 3.198   -28.203 -9.124  1.00 56.68 93  A 1 
ATOM 713  C CG    . LEU A 1 93  ? 3.212   -26.744 -8.616  1.00 53.12 93  A 1 
ATOM 714  C CD1   . LEU A 1 93  ? 2.129   -25.921 -9.294  1.00 50.52 93  A 1 
ATOM 715  C CD2   . LEU A 1 93  ? 2.959   -26.666 -7.115  1.00 52.94 93  A 1 
ATOM 716  N N     . SER A 1 94  ? 4.519   -30.918 -10.251 1.00 61.21 94  A 1 
ATOM 717  C CA    . SER A 1 94  ? 4.329   -32.315 -10.665 1.00 59.41 94  A 1 
ATOM 718  C C     . SER A 1 94  ? 5.226   -33.308 -9.925  1.00 58.76 94  A 1 
ATOM 719  O O     . SER A 1 94  ? 4.799   -34.432 -9.671  1.00 53.82 94  A 1 
ATOM 720  C CB    . SER A 1 94  ? 4.573   -32.425 -12.167 1.00 52.91 94  A 1 
ATOM 721  O OG    . SER A 1 94  ? 5.889   -32.019 -12.499 1.00 46.82 94  A 1 
ATOM 722  N N     . GLU A 1 95  ? 6.446   -32.926 -9.590  1.00 54.88 95  A 1 
ATOM 723  C CA    . GLU A 1 95  ? 7.364   -33.785 -8.822  1.00 51.43 95  A 1 
ATOM 724  C C     . GLU A 1 95  ? 6.972   -33.829 -7.350  1.00 46.92 95  A 1 
ATOM 725  O O     . GLU A 1 95  ? 6.933   -34.901 -6.751  1.00 43.09 95  A 1 
ATOM 726  C CB    . GLU A 1 95  ? 8.806   -33.294 -8.973  1.00 47.22 95  A 1 
ATOM 727  C CG    . GLU A 1 95  ? 9.338   -33.524 -10.389 1.00 44.32 95  A 1 
ATOM 728  C CD    . GLU A 1 95  ? 10.840  -33.219 -10.522 1.00 40.27 95  A 1 
ATOM 729  O OE1   . GLU A 1 95  ? 11.448  -33.763 -11.460 1.00 36.08 95  A 1 
ATOM 730  O OE2   . GLU A 1 95  ? 11.367  -32.447 -9.684  1.00 37.84 95  A 1 
ATOM 731  N N     . ALA A 1 96  ? 6.609   -32.688 -6.774  1.00 49.13 96  A 1 
ATOM 732  C CA    . ALA A 1 96  ? 6.193   -32.615 -5.383  1.00 45.96 96  A 1 
ATOM 733  C C     . ALA A 1 96  ? 4.927   -33.434 -5.110  1.00 44.22 96  A 1 
ATOM 734  O O     . ALA A 1 96  ? 4.858   -34.147 -4.108  1.00 43.14 96  A 1 
ATOM 735  C CB    . ALA A 1 96  ? 6.013   -31.148 -5.030  1.00 43.00 96  A 1 
ATOM 736  N N     . TYR A 1 97  ? 3.954   -33.421 -6.036  1.00 46.94 97  A 1 
ATOM 737  C CA    . TYR A 1 97  ? 2.737   -34.232 -5.927  1.00 43.99 97  A 1 
ATOM 738  C C     . TYR A 1 97  ? 2.998   -35.744 -5.971  1.00 41.34 97  A 1 
ATOM 739  O O     . TYR A 1 97  ? 2.283   -36.496 -5.320  1.00 39.88 97  A 1 
ATOM 740  C CB    . TYR A 1 97  ? 1.745   -33.824 -7.030  1.00 41.23 97  A 1 
ATOM 741  C CG    . TYR A 1 97  ? 0.700   -32.838 -6.557  1.00 41.13 97  A 1 
ATOM 742  C CD1   . TYR A 1 97  ? -0.460  -33.294 -5.898  1.00 39.36 97  A 1 
ATOM 743  C CD2   . TYR A 1 97  ? 0.871   -31.456 -6.752  1.00 39.13 97  A 1 
ATOM 744  C CE1   . TYR A 1 97  ? -1.428  -32.388 -5.438  1.00 34.50 97  A 1 
ATOM 745  C CE2   . TYR A 1 97  ? -0.092  -30.536 -6.295  1.00 34.99 97  A 1 
ATOM 746  C CZ    . TYR A 1 97  ? -1.243  -31.006 -5.636  1.00 34.17 97  A 1 
ATOM 747  O OH    . TYR A 1 97  ? -2.188  -30.108 -5.183  1.00 31.21 97  A 1 
ATOM 748  N N     . LYS A 1 98  ? 4.019   -36.210 -6.706  1.00 45.40 98  A 1 
ATOM 749  C CA    . LYS A 1 98  ? 4.322   -37.644 -6.820  1.00 45.35 98  A 1 
ATOM 750  C C     . LYS A 1 98  ? 4.880   -38.251 -5.534  1.00 43.26 98  A 1 
ATOM 751  O O     . LYS A 1 98  ? 4.642   -39.425 -5.268  1.00 38.92 98  A 1 
ATOM 752  C CB    . LYS A 1 98  ? 5.305   -37.882 -7.967  1.00 41.61 98  A 1 
ATOM 753  C CG    . LYS A 1 98  ? 4.641   -37.776 -9.338  1.00 38.80 98  A 1 
ATOM 754  C CD    . LYS A 1 98  ? 5.698   -37.910 -10.429 1.00 35.73 98  A 1 
ATOM 755  C CE    . LYS A 1 98  ? 5.073   -37.737 -11.810 1.00 31.10 98  A 1 
ATOM 756  N NZ    . LYS A 1 98  ? 6.094   -37.821 -12.864 1.00 26.25 98  A 1 
ATOM 757  N N     . HIS A 1 99  ? 5.627   -37.472 -4.774  1.00 39.87 99  A 1 
ATOM 758  C CA    . HIS A 1 99  ? 6.362   -37.986 -3.617  1.00 39.38 99  A 1 
ATOM 759  C C     . HIS A 1 99  ? 5.679   -37.762 -2.266  1.00 35.73 99  A 1 
ATOM 760  O O     . HIS A 1 99  ? 6.134   -38.318 -1.263  1.00 32.86 99  A 1 
ATOM 761  C CB    . HIS A 1 99  ? 7.789   -37.430 -3.639  1.00 37.07 99  A 1 
ATOM 762  C CG    . HIS A 1 99  ? 8.618   -38.044 -4.721  1.00 35.44 99  A 1 
ATOM 763  N ND1   . HIS A 1 99  ? 8.951   -39.383 -4.822  1.00 33.01 99  A 1 
ATOM 764  C CD2   . HIS A 1 99  ? 9.180   -37.427 -5.807  1.00 34.18 99  A 1 
ATOM 765  C CE1   . HIS A 1 99  ? 9.689   -39.553 -5.928  1.00 31.46 99  A 1 
ATOM 766  N NE2   . HIS A 1 99  ? 9.845   -38.388 -6.552  1.00 32.27 99  A 1 
ATOM 767  N N     . ALA A 1 100 ? 4.620   -36.971 -2.217  1.00 40.02 100 A 1 
ATOM 768  C CA    . ALA A 1 100 ? 3.991   -36.654 -0.935  1.00 38.59 100 A 1 
ATOM 769  C C     . ALA A 1 100 ? 2.691   -37.452 -0.721  1.00 36.20 100 A 1 
ATOM 770  O O     . ALA A 1 100 ? 1.698   -37.195 -1.391  1.00 35.09 100 A 1 
ATOM 771  C CB    . ALA A 1 100 ? 3.807   -35.155 -0.851  1.00 36.38 100 A 1 
ATOM 772  N N     . PRO A 1 101 ? 2.681   -38.391 0.237   1.00 32.83 101 A 1 
ATOM 773  C CA    . PRO A 1 101 ? 1.536   -39.277 0.464   1.00 32.49 101 A 1 
ATOM 774  C C     . PRO A 1 101 ? 0.350   -38.598 1.149   1.00 33.07 101 A 1 
ATOM 775  O O     . PRO A 1 101 ? -0.780  -39.042 1.009   1.00 31.45 101 A 1 
ATOM 776  C CB    . PRO A 1 101 ? 2.096   -40.425 1.305   1.00 29.62 101 A 1 
ATOM 777  C CG    . PRO A 1 101 ? 3.230   -39.771 2.089   1.00 29.30 101 A 1 
ATOM 778  C CD    . PRO A 1 101 ? 3.789   -38.736 1.107   1.00 35.49 101 A 1 
ATOM 779  N N     . VAL A 1 102 ? 0.616   -37.563 1.933   1.00 25.98 102 A 1 
ATOM 780  C CA    . VAL A 1 102 ? -0.409  -36.862 2.708   1.00 26.61 102 A 1 
ATOM 781  C C     . VAL A 1 102 ? -0.576  -35.457 2.147   1.00 26.39 102 A 1 
ATOM 782  O O     . VAL A 1 102 ? 0.399   -34.709 2.091   1.00 24.82 102 A 1 
ATOM 783  C CB    . VAL A 1 102 ? -0.091  -36.843 4.212   1.00 25.13 102 A 1 
ATOM 784  C CG1   . VAL A 1 102 ? -1.258  -36.262 5.015   1.00 23.40 102 A 1 
ATOM 785  C CG2   . VAL A 1 102 ? 0.179   -38.253 4.756   1.00 27.16 102 A 1 
ATOM 786  N N     . MET A 1 103 ? -1.800  -35.136 1.773   1.00 30.28 103 A 1 
ATOM 787  C CA    . MET A 1 103 ? -2.155  -33.755 1.482   1.00 31.43 103 A 1 
ATOM 788  C C     . MET A 1 103 ? -2.514  -33.047 2.781   1.00 31.52 103 A 1 
ATOM 789  O O     . MET A 1 103 ? -3.305  -33.556 3.572   1.00 30.35 103 A 1 
ATOM 790  C CB    . MET A 1 103 ? -3.281  -33.661 0.444   1.00 30.49 103 A 1 
ATOM 791  C CG    . MET A 1 103 ? -2.835  -34.167 -0.925  1.00 28.55 103 A 1 
ATOM 792  S SD    . MET A 1 103 ? -3.345  -33.141 -2.345  1.00 26.45 103 A 1 
ATOM 793  C CE    . MET A 1 103 ? -5.140  -33.316 -2.284  1.00 24.71 103 A 1 
ATOM 794  N N     . LEU A 1 104 ? -1.919  -31.899 2.993   1.00 29.05 104 A 1 
ATOM 795  C CA    . LEU A 1 104 ? -2.243  -30.993 4.080   1.00 29.60 104 A 1 
ATOM 796  C C     . LEU A 1 104 ? -3.048  -29.841 3.497   1.00 28.33 104 A 1 
ATOM 797  O O     . LEU A 1 104 ? -2.620  -29.197 2.544   1.00 26.39 104 A 1 
ATOM 798  C CB    . LEU A 1 104 ? -0.943  -30.520 4.758   1.00 28.22 104 A 1 
ATOM 799  C CG    . LEU A 1 104 ? -0.336  -31.563 5.708   1.00 25.67 104 A 1 
ATOM 800  C CD1   . LEU A 1 104 ? 1.120   -31.256 6.017   1.00 24.67 104 A 1 
ATOM 801  C CD2   . LEU A 1 104 ? -1.081  -31.612 7.046   1.00 27.27 104 A 1 
ATOM 802  N N     . ASP A 1 105 ? -4.225  -29.616 4.066   1.00 33.75 105 A 1 
ATOM 803  C CA    . ASP A 1 105 ? -5.056  -28.488 3.674   1.00 34.21 105 A 1 
ATOM 804  C C     . ASP A 1 105 ? -4.651  -27.261 4.504   1.00 32.75 105 A 1 
ATOM 805  O O     . ASP A 1 105 ? -4.764  -27.258 5.738   1.00 32.10 105 A 1 
ATOM 806  C CB    . ASP A 1 105 ? -6.535  -28.861 3.799   1.00 32.71 105 A 1 
ATOM 807  C CG    . ASP A 1 105 ? -7.460  -27.911 3.033   1.00 30.40 105 A 1 
ATOM 808  O OD1   . ASP A 1 105 ? -6.936  -27.003 2.348   1.00 30.17 105 A 1 
ATOM 809  O OD2   . ASP A 1 105 ? -8.683  -28.107 3.156   1.00 30.00 105 A 1 
ATOM 810  N N     . CYS A 1 106 ? -4.133  -26.268 3.834   1.00 35.34 106 A 1 
ATOM 811  C CA    . CYS A 1 106 ? -3.797  -24.999 4.448   1.00 36.98 106 A 1 
ATOM 812  C C     . CYS A 1 106 ? -4.977  -24.040 4.271   1.00 35.50 106 A 1 
ATOM 813  O O     . CYS A 1 106 ? -5.153  -23.437 3.213   1.00 33.41 106 A 1 
ATOM 814  C CB    . CYS A 1 106 ? -2.491  -24.448 3.881   1.00 34.44 106 A 1 
ATOM 815  S SG    . CYS A 1 106 ? -2.076  -22.906 4.756   1.00 30.39 106 A 1 
ATOM 816  N N     . HIS A 1 107 ? -5.773  -23.867 5.315   1.00 26.15 107 A 1 
ATOM 817  C CA    . HIS A 1 107 ? -6.948  -22.999 5.276   1.00 27.12 107 A 1 
ATOM 818  C C     . HIS A 1 107 ? -6.646  -21.539 4.918   1.00 25.90 107 A 1 
ATOM 819  O O     . HIS A 1 107 ? -7.512  -20.851 4.376   1.00 24.09 107 A 1 
ATOM 820  C CB    . HIS A 1 107 ? -7.665  -23.048 6.621   1.00 25.47 107 A 1 
ATOM 821  C CG    . HIS A 1 107 ? -8.496  -24.289 6.811   1.00 23.29 107 A 1 
ATOM 822  N ND1   . HIS A 1 107 ? -9.519  -24.700 5.997   1.00 22.18 107 A 1 
ATOM 823  C CD2   . HIS A 1 107 ? -8.434  -25.181 7.840   1.00 21.52 107 A 1 
ATOM 824  C CE1   . HIS A 1 107 ? -10.041 -25.826 6.518   1.00 20.86 107 A 1 
ATOM 825  N NE2   . HIS A 1 107 ? -9.420  -26.150 7.645   1.00 21.00 107 A 1 
ATOM 826  N N     . ALA A 1 108 ? -5.456  -21.059 5.243   1.00 34.22 108 A 1 
ATOM 827  C CA    . ALA A 1 108 ? -5.095  -19.669 4.980   1.00 33.99 108 A 1 
ATOM 828  C C     . ALA A 1 108 ? -4.834  -19.396 3.493   1.00 33.42 108 A 1 
ATOM 829  O O     . ALA A 1 108 ? -5.215  -18.332 2.996   1.00 30.88 108 A 1 
ATOM 830  C CB    . ALA A 1 108 ? -3.895  -19.305 5.840   1.00 31.46 108 A 1 
ATOM 831  N N     . ASP A 1 109 ? -4.243  -20.362 2.787   1.00 33.87 109 A 1 
ATOM 832  C CA    . ASP A 1 109 ? -3.963  -20.234 1.354   1.00 34.21 109 A 1 
ATOM 833  C C     . ASP A 1 109 ? -5.055  -20.851 0.470   1.00 33.04 109 A 1 
ATOM 834  O O     . ASP A 1 109 ? -4.949  -20.783 -0.753  1.00 30.64 109 A 1 
ATOM 835  C CB    . ASP A 1 109 ? -2.575  -20.821 1.050   1.00 32.15 109 A 1 
ATOM 836  C CG    . ASP A 1 109 ? -1.424  -19.985 1.622   1.00 28.56 109 A 1 
ATOM 837  O OD1   . ASP A 1 109 ? -1.574  -18.753 1.700   1.00 29.97 109 A 1 
ATOM 838  O OD2   . ASP A 1 109 ? -0.392  -20.596 1.962   1.00 30.92 109 A 1 
ATOM 839  N N     . ALA A 1 110 ? -6.084  -21.439 1.071   1.00 31.69 110 A 1 
ATOM 840  C CA    . ALA A 1 110 ? -7.105  -22.225 0.382   1.00 31.47 110 A 1 
ATOM 841  C C     . ALA A 1 110 ? -6.505  -23.258 -0.595  1.00 30.91 110 A 1 
ATOM 842  O O     . ALA A 1 110 ? -7.004  -23.464 -1.700  1.00 28.94 110 A 1 
ATOM 843  C CB    . ALA A 1 110 ? -8.147  -21.299 -0.240  1.00 29.32 110 A 1 
ATOM 844  N N     . ALA A 1 111 ? -5.391  -23.859 -0.196  1.00 31.44 111 A 1 
ATOM 845  C CA    . ALA A 1 111 ? -4.628  -24.770 -1.028  1.00 32.02 111 A 1 
ATOM 846  C C     . ALA A 1 111 ? -4.360  -26.074 -0.275  1.00 31.43 111 A 1 
ATOM 847  O O     . ALA A 1 111 ? -3.759  -26.073 0.794   1.00 30.26 111 A 1 
ATOM 848  C CB    . ALA A 1 111 ? -3.336  -24.077 -1.479  1.00 30.42 111 A 1 
ATOM 849  N N     . ALA A 1 112 ? -4.775  -27.183 -0.882  1.00 30.39 112 A 1 
ATOM 850  C CA    . ALA A 1 112 ? -4.339  -28.504 -0.472  1.00 31.20 112 A 1 
ATOM 851  C C     . ALA A 1 112 ? -2.917  -28.739 -1.006  1.00 31.19 112 A 1 
ATOM 852  O O     . ALA A 1 112 ? -2.707  -28.916 -2.200  1.00 30.40 112 A 1 
ATOM 853  C CB    . ALA A 1 112 ? -5.351  -29.546 -0.967  1.00 30.67 112 A 1 
ATOM 854  N N     . LEU A 1 113 ? -1.948  -28.695 -0.111  1.00 35.11 113 A 1 
ATOM 855  C CA    . LEU A 1 113 ? -0.546  -28.891 -0.433  1.00 35.95 113 A 1 
ATOM 856  C C     . LEU A 1 113 ? -0.080  -30.251 0.089   1.00 34.58 113 A 1 
ATOM 857  O O     . LEU A 1 113 ? -0.411  -30.661 1.202   1.00 32.77 113 A 1 
ATOM 858  C CB    . LEU A 1 113 ? 0.289   -27.737 0.139   1.00 33.92 113 A 1 
ATOM 859  C CG    . LEU A 1 113 ? 0.044   -26.375 -0.535  1.00 30.90 113 A 1 
ATOM 860  C CD1   . LEU A 1 113 ? 0.808   -25.284 0.217   1.00 31.42 113 A 1 
ATOM 861  C CD2   . LEU A 1 113 ? 0.518   -26.373 -1.987  1.00 33.89 113 A 1 
ATOM 862  N N     . CYS A 1 114 ? 0.715   -30.965 -0.700  1.00 35.75 114 A 1 
ATOM 863  C CA    . CYS A 1 114 ? 1.385   -32.159 -0.210  1.00 37.55 114 A 1 
ATOM 864  C C     . CYS A 1 114 ? 2.324   -31.808 0.950   1.00 36.31 114 A 1 
ATOM 865  O O     . CYS A 1 114 ? 3.060   -30.835 0.860   1.00 35.81 114 A 1 
ATOM 866  C CB    . CYS A 1 114 ? 2.145   -32.806 -1.356  1.00 36.58 114 A 1 
ATOM 867  S SG    . CYS A 1 114 ? 0.992   -33.565 -2.543  1.00 33.32 114 A 1 
ATOM 868  N N     . ALA A 1 115 ? 2.382   -32.625 1.995   1.00 29.73 115 A 1 
ATOM 869  C CA    . ALA A 1 115 ? 3.161   -32.348 3.200   1.00 30.08 115 A 1 
ATOM 870  C C     . ALA A 1 115 ? 4.645   -32.023 2.930   1.00 29.23 115 A 1 
ATOM 871  O O     . ALA A 1 115 ? 5.208   -31.109 3.532   1.00 27.94 115 A 1 
ATOM 872  C CB    . ALA A 1 115 ? 3.049   -33.545 4.138   1.00 28.91 115 A 1 
ATOM 873  N N     . ALA A 1 116 ? 5.269   -32.749 2.003   1.00 36.67 116 A 1 
ATOM 874  C CA    . ALA A 1 116 ? 6.656   -32.491 1.620   1.00 36.83 116 A 1 
ATOM 875  C C     . ALA A 1 116 ? 6.821   -31.156 0.879   1.00 36.23 116 A 1 
ATOM 876  O O     . ALA A 1 116 ? 7.784   -30.424 1.103   1.00 34.68 116 A 1 
ATOM 877  C CB    . ALA A 1 116 ? 7.140   -33.652 0.749   1.00 34.73 116 A 1 
ATOM 878  N N     . TYR A 1 117 ? 5.844   -30.830 0.029   1.00 34.06 117 A 1 
ATOM 879  C CA    . TYR A 1 117 ? 5.802   -29.564 -0.697  1.00 35.97 117 A 1 
ATOM 880  C C     . TYR A 1 117 ? 5.503   -28.417 0.253   1.00 35.68 117 A 1 
ATOM 881  O O     . TYR A 1 117 ? 6.156   -27.369 0.207   1.00 33.69 117 A 1 
ATOM 882  C CB    . TYR A 1 117 ? 4.724   -29.670 -1.772  1.00 34.04 117 A 1 
ATOM 883  C CG    . TYR A 1 117 ? 4.824   -28.557 -2.775  1.00 31.55 117 A 1 
ATOM 884  C CD1   . TYR A 1 117 ? 4.011   -27.414 -2.695  1.00 30.46 117 A 1 
ATOM 885  C CD2   . TYR A 1 117 ? 5.795   -28.659 -3.794  1.00 32.21 117 A 1 
ATOM 886  C CE1   . TYR A 1 117 ? 4.169   -26.386 -3.627  1.00 28.79 117 A 1 
ATOM 887  C CE2   . TYR A 1 117 ? 5.951   -27.638 -4.722  1.00 29.21 117 A 1 
ATOM 888  C CZ    . TYR A 1 117 ? 5.143   -26.497 -4.636  1.00 29.22 117 A 1 
ATOM 889  O OH    . TYR A 1 117 ? 5.321   -25.506 -5.550  1.00 28.30 117 A 1 
ATOM 890  N N     . GLU A 1 118 ? 4.581   -28.641 1.159   1.00 40.19 118 A 1 
ATOM 891  C CA    . GLU A 1 118 ? 4.220   -27.718 2.198   1.00 40.00 118 A 1 
ATOM 892  C C     . GLU A 1 118 ? 5.415   -27.412 3.098   1.00 38.60 118 A 1 
ATOM 893  O O     . GLU A 1 118 ? 5.678   -26.248 3.373   1.00 36.22 118 A 1 
ATOM 894  C CB    . GLU A 1 118 ? 3.072   -28.308 3.003   1.00 37.62 118 A 1 
ATOM 895  C CG    . GLU A 1 118 ? 2.208   -27.197 3.574   1.00 33.44 118 A 1 
ATOM 896  C CD    . GLU A 1 118 ? 1.386   -27.608 4.764   1.00 30.93 118 A 1 
ATOM 897  O OE1   . GLU A 1 118 ? 0.666   -26.721 5.277   1.00 29.27 118 A 1 
ATOM 898  O OE2   . GLU A 1 118 ? 1.588   -28.720 5.294   1.00 29.83 118 A 1 
ATOM 899  N N     . ALA A 1 119 ? 6.195   -28.426 3.479   1.00 37.66 119 A 1 
ATOM 900  C CA    . ALA A 1 119 ? 7.435   -28.207 4.204   1.00 36.92 119 A 1 
ATOM 901  C C     . ALA A 1 119 ? 8.369   -27.279 3.417   1.00 35.58 119 A 1 
ATOM 902  O O     . ALA A 1 119 ? 8.837   -26.291 3.972   1.00 34.29 119 A 1 
ATOM 903  C CB    . ALA A 1 119 ? 8.086   -29.547 4.535   1.00 35.29 119 A 1 
ATOM 904  N N     . GLN A 1 120 ? 8.573   -27.505 2.117   1.00 40.12 120 A 1 
ATOM 905  C CA    . GLN A 1 120 ? 9.422   -26.625 1.309   1.00 40.22 120 A 1 
ATOM 906  C C     . GLN A 1 120 ? 8.854   -25.209 1.141   1.00 38.57 120 A 1 
ATOM 907  O O     . GLN A 1 120 ? 9.603   -24.236 1.276   1.00 36.64 120 A 1 
ATOM 908  C CB    . GLN A 1 120 ? 9.681   -27.246 -0.060  1.00 39.19 120 A 1 
ATOM 909  C CG    . GLN A 1 120 ? 10.667  -28.422 0.007   1.00 36.10 120 A 1 
ATOM 910  C CD    . GLN A 1 120 ? 11.065  -28.912 -1.396  1.00 32.38 120 A 1 
ATOM 911  O OE1   . GLN A 1 120 ? 10.570  -28.445 -2.411  1.00 31.89 120 A 1 
ATOM 912  N NE2   . GLN A 1 120 ? 11.992  -29.831 -1.491  1.00 29.22 120 A 1 
ATOM 913  N N     . VAL A 1 121 ? 7.560   -25.076 0.868   1.00 42.41 121 A 1 
ATOM 914  C CA    . VAL A 1 121 ? 6.901   -23.782 0.630   1.00 41.82 121 A 1 
ATOM 915  C C     . VAL A 1 121 ? 6.772   -22.979 1.927   1.00 39.31 121 A 1 
ATOM 916  O O     . VAL A 1 121 ? 7.112   -21.797 1.962   1.00 37.81 121 A 1 
ATOM 917  C CB    . VAL A 1 121 ? 5.531   -23.992 -0.034  1.00 39.86 121 A 1 
ATOM 918  C CG1   . VAL A 1 121 ? 4.723   -22.696 -0.144  1.00 39.22 121 A 1 
ATOM 919  C CG2   . VAL A 1 121 ? 5.704   -24.540 -1.454  1.00 45.12 121 A 1 
ATOM 920  N N     . HIS A 1 122 ? 6.312   -23.618 2.996   1.00 39.43 122 A 1 
ATOM 921  C CA    . HIS A 1 122 ? 6.081   -22.957 4.276   1.00 39.49 122 A 1 
ATOM 922  C C     . HIS A 1 122 ? 7.362   -22.754 5.082   1.00 36.52 122 A 1 
ATOM 923  O O     . HIS A 1 122 ? 7.434   -21.802 5.845   1.00 34.72 122 A 1 
ATOM 924  C CB    . HIS A 1 122 ? 5.040   -23.726 5.099   1.00 37.94 122 A 1 
ATOM 925  C CG    . HIS A 1 122 ? 3.621   -23.545 4.650   1.00 35.21 122 A 1 
ATOM 926  N ND1   . HIS A 1 122 ? 2.649   -22.842 5.348   1.00 35.38 122 A 1 
ATOM 927  C CD2   . HIS A 1 122 ? 3.013   -24.073 3.573   1.00 34.99 122 A 1 
ATOM 928  C CE1   . HIS A 1 122 ? 1.487   -22.972 4.699   1.00 35.80 122 A 1 
ATOM 929  N NE2   . HIS A 1 122 ? 1.661   -23.711 3.612   1.00 35.14 122 A 1 
ATOM 930  N N     . TYR A 1 123 ? 8.376   -23.598 4.926   1.00 38.38 123 A 1 
ATOM 931  C CA    . TYR A 1 123 ? 9.653   -23.360 5.615   1.00 37.04 123 A 1 
ATOM 932  C C     . TYR A 1 123 ? 10.369  -22.122 5.082   1.00 35.24 123 A 1 
ATOM 933  O O     . TYR A 1 123 ? 11.041  -21.428 5.844   1.00 33.11 123 A 1 
ATOM 934  C CB    . TYR A 1 123 ? 10.545  -24.601 5.493   1.00 34.77 123 A 1 
ATOM 935  C CG    . TYR A 1 123 ? 11.416  -24.855 6.707   1.00 33.36 123 A 1 
ATOM 936  C CD1   . TYR A 1 123 ? 12.716  -24.311 6.801   1.00 30.98 123 A 1 
ATOM 937  C CD2   . TYR A 1 123 ? 10.930  -25.676 7.742   1.00 31.60 123 A 1 
ATOM 938  C CE1   . TYR A 1 123 ? 13.510  -24.584 7.924   1.00 26.68 123 A 1 
ATOM 939  C CE2   . TYR A 1 123 ? 11.712  -25.946 8.864   1.00 26.77 123 A 1 
ATOM 940  C CZ    . TYR A 1 123 ? 13.012  -25.405 8.951   1.00 26.98 123 A 1 
ATOM 941  O OH    . TYR A 1 123 ? 13.792  -25.682 10.048  1.00 26.08 123 A 1 
ATOM 942  N N     . ALA A 1 124 ? 10.201  -21.827 3.792   1.00 37.21 124 A 1 
ATOM 943  C CA    . ALA A 1 124 ? 10.770  -20.631 3.191   1.00 36.15 124 A 1 
ATOM 944  C C     . ALA A 1 124 ? 10.081  -19.344 3.682   1.00 35.06 124 A 1 
ATOM 945  O O     . ALA A 1 124 ? 10.710  -18.293 3.757   1.00 33.18 124 A 1 
ATOM 946  C CB    . ALA A 1 124 ? 10.677  -20.756 1.678   1.00 33.66 124 A 1 
ATOM 947  N N     . ASN A 1 125 ? 8.802   -19.429 4.025   1.00 37.29 125 A 1 
ATOM 948  C CA    . ASN A 1 125 ? 8.003   -18.261 4.368   1.00 36.46 125 A 1 
ATOM 949  C C     . ASN A 1 125 ? 7.559   -18.316 5.836   1.00 34.99 125 A 1 
ATOM 950  O O     . ASN A 1 125 ? 6.546   -18.927 6.185   1.00 32.89 125 A 1 
ATOM 951  C CB    . ASN A 1 125 ? 6.858   -18.175 3.347   1.00 35.23 125 A 1 
ATOM 952  C CG    . ASN A 1 125 ? 6.241   -16.795 3.275   1.00 31.52 125 A 1 
ATOM 953  O OD1   . ASN A 1 125 ? 6.538   -15.891 4.043   1.00 31.61 125 A 1 
ATOM 954  N ND2   . ASN A 1 125 ? 5.335   -16.601 2.338   1.00 32.33 125 A 1 
ATOM 955  N N     . LEU A 1 126 ? 8.296   -17.642 6.694   1.00 39.97 126 A 1 
ATOM 956  C CA    . LEU A 1 126 ? 8.062   -17.640 8.147   1.00 41.11 126 A 1 
ATOM 957  C C     . LEU A 1 126 ? 6.619   -17.274 8.551   1.00 40.31 126 A 1 
ATOM 958  O O     . LEU A 1 126 ? 6.147   -17.747 9.578   1.00 37.83 126 A 1 
ATOM 959  C CB    . LEU A 1 126 ? 9.062   -16.650 8.786   1.00 37.75 126 A 1 
ATOM 960  C CG    . LEU A 1 126 ? 10.327  -17.349 9.307   1.00 33.49 126 A 1 
ATOM 961  C CD1   . LEU A 1 126 ? 11.523  -16.402 9.266   1.00 30.28 126 A 1 
ATOM 962  C CD2   . LEU A 1 126 ? 10.143  -17.805 10.761  1.00 31.48 126 A 1 
ATOM 963  N N     . LEU A 1 127 ? 5.916   -16.478 7.757   1.00 38.08 127 A 1 
ATOM 964  C CA    . LEU A 1 127 ? 4.505   -16.171 8.007   1.00 38.80 127 A 1 
ATOM 965  C C     . LEU A 1 127 ? 3.594   -17.390 7.798   1.00 38.02 127 A 1 
ATOM 966  O O     . LEU A 1 127 ? 2.607   -17.536 8.513   1.00 35.51 127 A 1 
ATOM 967  C CB    . LEU A 1 127 ? 4.039   -15.030 7.092   1.00 35.98 127 A 1 
ATOM 968  C CG    . LEU A 1 127 ? 4.452   -13.632 7.573   1.00 31.41 127 A 1 
ATOM 969  C CD1   . LEU A 1 127 ? 4.112   -12.614 6.485   1.00 30.60 127 A 1 
ATOM 970  C CD2   . LEU A 1 127 ? 3.708   -13.220 8.850   1.00 33.52 127 A 1 
ATOM 971  N N     . THR A 1 128 ? 3.915   -18.248 6.841   1.00 44.29 128 A 1 
ATOM 972  C CA    . THR A 1 128 ? 3.090   -19.425 6.545   1.00 44.37 128 A 1 
ATOM 973  C C     . THR A 1 128 ? 3.269   -20.540 7.582   1.00 42.33 128 A 1 
ATOM 974  O O     . THR A 1 128 ? 2.380   -21.366 7.737   1.00 39.68 128 A 1 
ATOM 975  C CB    . THR A 1 128 ? 3.325   -19.957 5.133   1.00 41.27 128 A 1 
ATOM 976  O OG1   . THR A 1 128 ? 4.666   -20.321 4.950   1.00 40.41 128 A 1 
ATOM 977  C CG2   . THR A 1 128 ? 2.957   -18.955 4.045   1.00 41.33 128 A 1 
ATOM 978  N N     . VAL A 1 129 ? 4.327   -20.508 8.382   1.00 40.31 129 A 1 
ATOM 979  C CA    . VAL A 1 129 ? 4.488   -21.426 9.535   1.00 40.62 129 A 1 
ATOM 980  C C     . VAL A 1 129 ? 3.346   -21.263 10.547  1.00 38.26 129 A 1 
ATOM 981  O O     . VAL A 1 129 ? 2.956   -22.231 11.200  1.00 36.36 129 A 1 
ATOM 982  C CB    . VAL A 1 129 ? 5.846   -21.206 10.231  1.00 37.52 129 A 1 
ATOM 983  C CG1   . VAL A 1 129 ? 6.064   -22.185 11.394  1.00 34.85 129 A 1 
ATOM 984  C CG2   . VAL A 1 129 ? 7.016   -21.406 9.262   1.00 38.04 129 A 1 
ATOM 985  N N     . MET A 1 130 ? 2.760   -20.068 10.637  1.00 39.52 130 A 1 
ATOM 986  C CA    . MET A 1 130 ? 1.621   -19.773 11.513  1.00 39.59 130 A 1 
ATOM 987  C C     . MET A 1 130 ? 0.272   -20.249 10.944  1.00 39.04 130 A 1 
ATOM 988  O O     . MET A 1 130 ? -0.746  -20.132 11.631  1.00 37.20 130 A 1 
ATOM 989  C CB    . MET A 1 130 ? 1.579   -18.265 11.800  1.00 36.66 130 A 1 
ATOM 990  C CG    . MET A 1 130 ? 2.794   -17.763 12.587  1.00 32.93 130 A 1 
ATOM 991  S SD    . MET A 1 130 ? 2.843   -18.278 14.331  1.00 30.85 130 A 1 
ATOM 992  C CE    . MET A 1 130 ? 1.537   -17.226 15.013  1.00 28.72 130 A 1 
ATOM 993  N N     . HIS A 1 131 ? 0.235   -20.761 9.719   1.00 36.66 131 A 1 
ATOM 994  C CA    . HIS A 1 131 ? -0.997  -21.287 9.144   1.00 37.96 131 A 1 
ATOM 995  C C     . HIS A 1 131 ? -1.371  -22.595 9.846   1.00 35.23 131 A 1 
ATOM 996  O O     . HIS A 1 131 ? -0.570  -23.516 9.962   1.00 33.49 131 A 1 
ATOM 997  C CB    . HIS A 1 131 ? -0.877  -21.453 7.619   1.00 37.03 131 A 1 
ATOM 998  C CG    . HIS A 1 131 ? -0.764  -20.156 6.846   1.00 33.86 131 A 1 
ATOM 999  N ND1   . HIS A 1 131 ? -0.652  -20.055 5.466   1.00 34.99 131 A 1 
ATOM 1000 C CD2   . HIS A 1 131 ? -0.787  -18.878 7.320   1.00 35.05 131 A 1 
ATOM 1001 C CE1   . HIS A 1 131 ? -0.607  -18.766 5.139   1.00 36.96 131 A 1 
ATOM 1002 N NE2   . HIS A 1 131 ? -0.686  -18.014 6.235   1.00 35.57 131 A 1 
ATOM 1003 N N     . GLN A 1 132 ? -2.612  -22.665 10.311  1.00 30.76 132 A 1 
ATOM 1004 C CA    . GLN A 1 132 ? -3.145  -23.922 10.830  1.00 31.36 132 A 1 
ATOM 1005 C C     . GLN A 1 132 ? -3.298  -24.913 9.676   1.00 29.50 132 A 1 
ATOM 1006 O O     . GLN A 1 132 ? -4.019  -24.653 8.713   1.00 28.81 132 A 1 
ATOM 1007 C CB    . GLN A 1 132 ? -4.480  -23.722 11.567  1.00 31.91 132 A 1 
ATOM 1008 C CG    . GLN A 1 132 ? -4.282  -23.619 13.085  1.00 30.58 132 A 1 
ATOM 1009 C CD    . GLN A 1 132 ? -5.591  -23.459 13.851  1.00 27.84 132 A 1 
ATOM 1010 O OE1   . GLN A 1 132 ? -6.644  -23.159 13.318  1.00 26.58 132 A 1 
ATOM 1011 N NE2   . GLN A 1 132 ? -5.569  -23.643 15.155  1.00 23.95 132 A 1 
ATOM 1012 N N     . ARG A 1 133 ? -2.636  -26.060 9.827   1.00 31.50 133 A 1 
ATOM 1013 C CA    . ARG A 1 133 ? -2.650  -27.151 8.863   1.00 32.12 133 A 1 
ATOM 1014 C C     . ARG A 1 133 ? -3.472  -28.292 9.442   1.00 30.03 133 A 1 
ATOM 1015 O O     . ARG A 1 133 ? -3.178  -28.782 10.529  1.00 28.36 133 A 1 
ATOM 1016 C CB    . ARG A 1 133 ? -1.218  -27.589 8.562   1.00 31.80 133 A 1 
ATOM 1017 C CG    . ARG A 1 133 ? -0.388  -26.439 7.995   1.00 30.15 133 A 1 
ATOM 1018 C CD    . ARG A 1 133 ? 1.084   -26.833 7.971   1.00 29.60 133 A 1 
ATOM 1019 N NE    . ARG A 1 133 ? 1.936   -25.690 7.646   1.00 26.23 133 A 1 
ATOM 1020 C CZ    . ARG A 1 133 ? 3.203   -25.773 7.283   1.00 24.89 133 A 1 
ATOM 1021 N NH1   . ARG A 1 133 ? 3.820   -26.916 7.208   1.00 24.65 133 A 1 
ATOM 1022 N NH2   . ARG A 1 133 ? 3.859   -24.715 6.978   1.00 23.29 133 A 1 
ATOM 1023 N N     . MET A 1 134 ? -4.486  -28.684 8.719   1.00 27.07 134 A 1 
ATOM 1024 C CA    . MET A 1 134 ? -5.276  -29.854 9.073   1.00 27.41 134 A 1 
ATOM 1025 C C     . MET A 1 134 ? -4.840  -30.998 8.153   1.00 26.09 134 A 1 
ATOM 1026 O O     . MET A 1 134 ? -4.922  -30.850 6.936   1.00 24.53 134 A 1 
ATOM 1027 C CB    . MET A 1 134 ? -6.775  -29.552 8.959   1.00 27.29 134 A 1 
ATOM 1028 C CG    . MET A 1 134 ? -7.248  -28.589 10.055  1.00 25.73 134 A 1 
ATOM 1029 S SD    . MET A 1 134 ? -7.705  -29.376 11.638  1.00 24.06 134 A 1 
ATOM 1030 C CE    . MET A 1 134 ? -9.444  -29.700 11.283  1.00 23.43 134 A 1 
ATOM 1031 N N     . PRO A 1 135 ? -4.362  -32.119 8.703   1.00 28.72 135 A 1 
ATOM 1032 C CA    . PRO A 1 135 ? -4.093  -33.272 7.870   1.00 29.69 135 A 1 
ATOM 1033 C C     . PRO A 1 135 ? -5.412  -33.750 7.259   1.00 29.07 135 A 1 
ATOM 1034 O O     . PRO A 1 135 ? -6.328  -34.141 7.982   1.00 28.27 135 A 1 
ATOM 1035 C CB    . PRO A 1 135 ? -3.442  -34.304 8.796   1.00 29.19 135 A 1 
ATOM 1036 C CG    . PRO A 1 135 ? -3.972  -33.930 10.177  1.00 30.00 135 A 1 
ATOM 1037 C CD    . PRO A 1 135 ? -4.158  -32.404 10.096  1.00 36.24 135 A 1 
ATOM 1038 N N     . VAL A 1 136 ? -5.504  -33.722 5.940   1.00 24.18 136 A 1 
ATOM 1039 C CA    . VAL A 1 136 ? -6.589  -34.392 5.232   1.00 26.49 136 A 1 
ATOM 1040 C C     . VAL A 1 136 ? -6.309  -35.885 5.365   1.00 26.16 136 A 1 
ATOM 1041 O O     . VAL A 1 136 ? -5.491  -36.458 4.646   1.00 24.53 136 A 1 
ATOM 1042 C CB    . VAL A 1 136 ? -6.720  -33.956 3.766   1.00 24.75 136 A 1 
ATOM 1043 C CG1   . VAL A 1 136 ? -7.913  -34.660 3.103   1.00 22.92 136 A 1 
ATOM 1044 C CG2   . VAL A 1 136 ? -6.963  -32.442 3.666   1.00 29.64 136 A 1 
ATOM 1045 N N     . VAL A 1 137 ? -6.953  -36.501 6.359   1.00 27.52 137 A 1 
ATOM 1046 C CA    . VAL A 1 137 ? -6.905  -37.956 6.503   1.00 31.22 137 A 1 
ATOM 1047 C C     . VAL A 1 137 ? -7.560  -38.507 5.244   1.00 29.49 137 A 1 
ATOM 1048 O O     . VAL A 1 137 ? -8.775  -38.384 5.069   1.00 29.01 137 A 1 
ATOM 1049 C CB    . VAL A 1 137 ? -7.609  -38.444 7.780   1.00 30.03 137 A 1 
ATOM 1050 C CG1   . VAL A 1 137 ? -7.412  -39.951 7.952   1.00 29.06 137 A 1 
ATOM 1051 C CG2   . VAL A 1 137 ? -7.047  -37.748 9.028   1.00 34.79 137 A 1 
ATOM 1052 N N     . SER A 1 138 ? -6.756  -39.075 4.351   1.00 33.47 138 A 1 
ATOM 1053 C CA    . SER A 1 138 ? -7.285  -39.845 3.230   1.00 35.85 138 A 1 
ATOM 1054 C C     . SER A 1 138 ? -8.131  -40.961 3.833   1.00 35.07 138 A 1 
ATOM 1055 O O     . SER A 1 138 ? -7.594  -41.895 4.419   1.00 33.99 138 A 1 
ATOM 1056 C CB    . SER A 1 138 ? -6.158  -40.416 2.366   1.00 33.53 138 A 1 
ATOM 1057 O OG    . SER A 1 138 ? -5.266  -41.205 3.136   1.00 32.38 138 A 1 
ATOM 1058 N N     . HIS A 1 139 ? -9.445  -40.802 3.765   1.00 24.75 139 A 1 
ATOM 1059 C CA    . HIS A 1 139 ? -10.318 -41.889 4.147   1.00 29.46 139 A 1 
ATOM 1060 C C     . HIS A 1 139 ? -9.880  -43.096 3.327   1.00 27.40 139 A 1 
ATOM 1061 O O     . HIS A 1 139 ? -9.779  -42.977 2.104   1.00 26.31 139 A 1 
ATOM 1062 C CB    . HIS A 1 139 ? -11.793 -41.535 3.914   1.00 27.99 139 A 1 
ATOM 1063 C CG    . HIS A 1 139 ? -12.410 -40.870 5.112   1.00 26.69 139 A 1 
ATOM 1064 N ND1   . HIS A 1 139 ? -12.849 -41.503 6.257   1.00 26.84 139 A 1 
ATOM 1065 C CD2   . HIS A 1 139 ? -12.632 -39.529 5.301   1.00 27.48 139 A 1 
ATOM 1066 C CE1   . HIS A 1 139 ? -13.315 -40.576 7.101   1.00 25.97 139 A 1 
ATOM 1067 N NE2   . HIS A 1 139 ? -13.200 -39.356 6.561   1.00 26.78 139 A 1 
ATOM 1068 N N     . PRO A 1 140 ? -9.542  -44.237 3.959   1.00 30.96 140 A 1 
ATOM 1069 C CA    . PRO A 1 140 ? -9.208  -45.425 3.213   1.00 34.64 140 A 1 
ATOM 1070 C C     . PRO A 1 140 ? -10.367 -45.663 2.253   1.00 33.97 140 A 1 
ATOM 1071 O O     . PRO A 1 140 ? -11.523 -45.518 2.651   1.00 32.92 140 A 1 
ATOM 1072 C CB    . PRO A 1 140 ? -9.038  -46.546 4.248   1.00 32.06 140 A 1 
ATOM 1073 C CG    . PRO A 1 140 ? -9.853  -46.060 5.443   1.00 32.47 140 A 1 
ATOM 1074 C CD    . PRO A 1 140 ? -9.708  -44.535 5.366   1.00 39.52 140 A 1 
ATOM 1075 N N     . ALA A 1 141 ? -10.057 -45.944 1.002   1.00 29.63 141 A 1 
ATOM 1076 C CA    . ALA A 1 141 ? -11.070 -46.294 0.020   1.00 30.58 141 A 1 
ATOM 1077 C C     . ALA A 1 141 ? -11.861 -47.459 0.618   1.00 29.21 141 A 1 
ATOM 1078 O O     . ALA A 1 141 ? -11.366 -48.583 0.676   1.00 28.71 141 A 1 
ATOM 1079 C CB    . ALA A 1 141 ? -10.400 -46.658 -1.305  1.00 28.52 141 A 1 
ATOM 1080 N N     . VAL A 1 142 ? -13.023 -47.157 1.162   1.00 27.10 142 A 1 
ATOM 1081 C CA    . VAL A 1 142 ? -13.907 -48.170 1.713   1.00 32.24 142 A 1 
ATOM 1082 C C     . VAL A 1 142 ? -14.226 -49.033 0.511   1.00 30.39 142 A 1 
ATOM 1083 O O     . VAL A 1 142 ? -14.886 -48.575 -0.419  1.00 30.41 142 A 1 
ATOM 1084 C CB    . VAL A 1 142 ? -15.169 -47.577 2.360   1.00 31.11 142 A 1 
ATOM 1085 C CG1   . VAL A 1 142 ? -16.056 -48.689 2.925   1.00 30.01 142 A 1 
ATOM 1086 C CG2   . VAL A 1 142 ? -14.806 -46.633 3.513   1.00 36.72 142 A 1 
ATOM 1087 N N     . ALA A 1 143 ? -13.658 -50.238 0.492   1.00 34.07 143 A 1 
ATOM 1088 C CA    . ALA A 1 143 ? -13.965 -51.222 -0.523  1.00 37.80 143 A 1 
ATOM 1089 C C     . ALA A 1 143 ? -15.475 -51.456 -0.421  1.00 36.12 143 A 1 
ATOM 1090 O O     . ALA A 1 143 ? -15.929 -52.144 0.490   1.00 36.10 143 A 1 
ATOM 1091 C CB    . ALA A 1 143 ? -13.148 -52.494 -0.263  1.00 35.85 143 A 1 
ATOM 1092 N N     . ILE A 1 144 ? -16.221 -50.782 -1.282  1.00 33.42 144 A 1 
ATOM 1093 C CA    . ILE A 1 144 ? -17.669 -50.942 -1.345  1.00 35.68 144 A 1 
ATOM 1094 C C     . ILE A 1 144 ? -17.869 -52.421 -1.633  1.00 34.46 144 A 1 
ATOM 1095 O O     . ILE A 1 144 ? -17.453 -52.871 -2.700  1.00 32.52 144 A 1 
ATOM 1096 C CB    . ILE A 1 144 ? -18.304 -50.045 -2.427  1.00 33.04 144 A 1 
ATOM 1097 C CG1   . ILE A 1 144 ? -18.016 -48.553 -2.135  1.00 31.90 144 A 1 
ATOM 1098 C CG2   . ILE A 1 144 ? -19.824 -50.281 -2.475  1.00 36.14 144 A 1 
ATOM 1099 C CD1   . ILE A 1 144 ? -18.470 -47.588 -3.241  1.00 35.31 144 A 1 
ATOM 1100 N N     . PRO A 1 145 ? -18.365 -53.193 -0.683  1.00 32.28 145 A 1 
ATOM 1101 C CA    . PRO A 1 145 ? -18.538 -54.606 -0.922  1.00 36.18 145 A 1 
ATOM 1102 C C     . PRO A 1 145 ? -19.470 -54.732 -2.132  1.00 35.53 145 A 1 
ATOM 1103 O O     . PRO A 1 145 ? -20.388 -53.913 -2.252  1.00 35.08 145 A 1 
ATOM 1104 C CB    . PRO A 1 145 ? -19.124 -55.193 0.360   1.00 34.12 145 A 1 
ATOM 1105 C CG    . PRO A 1 145 ? -19.800 -53.997 1.021   1.00 34.42 145 A 1 
ATOM 1106 C CD    . PRO A 1 145 ? -18.929 -52.810 0.592   1.00 41.19 145 A 1 
ATOM 1107 N N     . PRO A 1 146 ? -19.245 -55.708 -3.031  1.00 33.45 146 A 1 
ATOM 1108 C CA    . PRO A 1 146 ? -20.070 -55.855 -4.209  1.00 36.23 146 A 1 
ATOM 1109 C C     . PRO A 1 146 ? -21.506 -56.051 -3.734  1.00 35.70 146 A 1 
ATOM 1110 O O     . PRO A 1 146 ? -21.830 -57.075 -3.128  1.00 35.51 146 A 1 
ATOM 1111 C CB    . PRO A 1 146 ? -19.509 -57.063 -4.966  1.00 34.61 146 A 1 
ATOM 1112 C CG    . PRO A 1 146 ? -18.795 -57.869 -3.886  1.00 35.49 146 A 1 
ATOM 1113 C CD    . PRO A 1 146 ? -18.290 -56.786 -2.921  1.00 43.31 146 A 1 
ATOM 1114 N N     . VAL A 1 147 ? -22.311 -55.011 -3.919  1.00 31.67 147 A 1 
ATOM 1115 C CA    . VAL A 1 147 ? -23.696 -55.009 -3.460  1.00 36.00 147 A 1 
ATOM 1116 C C     . VAL A 1 147 ? -24.383 -56.126 -4.230  1.00 34.77 147 A 1 
ATOM 1117 O O     . VAL A 1 147 ? -24.594 -56.004 -5.439  1.00 34.07 147 A 1 
ATOM 1118 C CB    . VAL A 1 147 ? -24.385 -53.656 -3.675  1.00 33.40 147 A 1 
ATOM 1119 C CG1   . VAL A 1 147 ? -25.795 -53.674 -3.085  1.00 32.46 147 A 1 
ATOM 1120 C CG2   . VAL A 1 147 ? -23.611 -52.511 -3.007  1.00 38.20 147 A 1 
ATOM 1121 N N     . SER A 1 148 ? -24.647 -57.237 -3.546  1.00 36.41 148 A 1 
ATOM 1122 C CA    . SER A 1 148 ? -25.347 -58.359 -4.155  1.00 39.00 148 A 1 
ATOM 1123 C C     . SER A 1 148 ? -26.709 -57.859 -4.622  1.00 37.75 148 A 1 
ATOM 1124 O O     . SER A 1 148 ? -27.456 -57.258 -3.844  1.00 37.27 148 A 1 
ATOM 1125 C CB    . SER A 1 148 ? -25.473 -59.531 -3.185  1.00 36.38 148 A 1 
ATOM 1126 O OG    . SER A 1 148 ? -26.121 -59.129 -1.992  1.00 33.00 148 A 1 
ATOM 1127 N N     . LEU A 1 149 ? -27.014 -58.122 -5.877  1.00 28.72 149 A 1 
ATOM 1128 C CA    . LEU A 1 149 ? -28.245 -57.766 -6.593  1.00 33.68 149 A 1 
ATOM 1129 C C     . LEU A 1 149 ? -29.479 -58.517 -6.046  1.00 31.86 149 A 1 
ATOM 1130 O O     . LEU A 1 149 ? -30.243 -59.077 -6.839  1.00 30.59 149 A 1 
ATOM 1131 C CB    . LEU A 1 149 ? -28.028 -58.064 -8.085  1.00 31.04 149 A 1 
ATOM 1132 C CG    . LEU A 1 149 ? -27.408 -56.921 -8.889  1.00 29.71 149 A 1 
ATOM 1133 C CD1   . LEU A 1 149 ? -26.815 -57.463 -10.190 1.00 30.69 149 A 1 
ATOM 1134 C CD2   . LEU A 1 149 ? -28.477 -55.875 -9.252  1.00 34.33 149 A 1 
ATOM 1135 N N     . PHE A 1 150 ? -29.675 -58.605 -4.747  1.00 27.86 150 A 1 
ATOM 1136 C CA    . PHE A 1 150 ? -30.883 -59.223 -4.224  1.00 31.69 150 A 1 
ATOM 1137 C C     . PHE A 1 150 ? -32.094 -58.399 -4.649  1.00 30.06 150 A 1 
ATOM 1138 O O     . PHE A 1 150 ? -32.270 -57.248 -4.235  1.00 29.46 150 A 1 
ATOM 1139 C CB    . PHE A 1 150 ? -30.784 -59.476 -2.720  1.00 28.97 150 A 1 
ATOM 1140 C CG    . PHE A 1 150 ? -30.268 -60.858 -2.410  1.00 30.08 150 A 1 
ATOM 1141 C CD1   . PHE A 1 150 ? -31.149 -61.960 -2.385  1.00 32.78 150 A 1 
ATOM 1142 C CD2   . PHE A 1 150 ? -28.889 -61.080 -2.195  1.00 35.12 150 A 1 
ATOM 1143 C CE1   . PHE A 1 150 ? -30.662 -63.253 -2.141  1.00 32.09 150 A 1 
ATOM 1144 C CE2   . PHE A 1 150 ? -28.403 -62.380 -1.949  1.00 30.83 150 A 1 
ATOM 1145 C CZ    . PHE A 1 150 ? -29.291 -63.467 -1.918  1.00 30.14 150 A 1 
ATOM 1146 N N     . ALA A 1 151 ? -32.866 -58.990 -5.511  1.00 32.21 151 A 1 
ATOM 1147 C CA    . ALA A 1 151 ? -33.917 -58.372 -6.316  1.00 36.18 151 A 1 
ATOM 1148 C C     . ALA A 1 151 ? -35.287 -58.330 -5.626  1.00 34.27 151 A 1 
ATOM 1149 O O     . ALA A 1 151 ? -36.288 -58.210 -6.329  1.00 33.06 151 A 1 
ATOM 1150 C CB    . ALA A 1 151 ? -33.978 -59.137 -7.643  1.00 33.28 151 A 1 
ATOM 1151 N N     . GLU A 1 152 ? -35.347 -58.517 -4.328  1.00 29.63 152 A 1 
ATOM 1152 C CA    . GLU A 1 152 ? -36.635 -58.824 -3.692  1.00 33.43 152 A 1 
ATOM 1153 C C     . GLU A 1 152 ? -37.683 -57.724 -3.896  1.00 31.55 152 A 1 
ATOM 1154 O O     . GLU A 1 152 ? -37.400 -56.529 -3.917  1.00 30.80 152 A 1 
ATOM 1155 C CB    . GLU A 1 152 ? -36.480 -59.237 -2.223  1.00 31.28 152 A 1 
ATOM 1156 C CG    . GLU A 1 152 ? -36.111 -60.720 -2.107  1.00 30.00 152 A 1 
ATOM 1157 C CD    . GLU A 1 152 ? -36.172 -61.250 -0.655  1.00 30.52 152 A 1 
ATOM 1158 O OE1   . GLU A 1 152 ? -36.260 -62.490 -0.507  1.00 30.26 152 A 1 
ATOM 1159 O OE2   . GLU A 1 152 ? -36.079 -60.412 0.282   1.00 31.37 152 A 1 
ATOM 1160 N N     . ALA A 1 153 ? -38.925 -58.205 -4.081  1.00 30.90 153 A 1 
ATOM 1161 C CA    . ALA A 1 153 ? -39.901 -57.580 -4.958  1.00 34.43 153 A 1 
ATOM 1162 C C     . ALA A 1 153 ? -41.013 -56.782 -4.264  1.00 32.18 153 A 1 
ATOM 1163 O O     . ALA A 1 153 ? -41.742 -56.078 -4.961  1.00 31.77 153 A 1 
ATOM 1164 C CB    . ALA A 1 153 ? -40.508 -58.720 -5.783  1.00 32.42 153 A 1 
ATOM 1165 N N     . GLU A 1 154 ? -41.260 -57.031 -2.985  1.00 31.42 154 A 1 
ATOM 1166 C CA    . GLU A 1 154 ? -42.635 -57.072 -2.489  1.00 36.34 154 A 1 
ATOM 1167 C C     . GLU A 1 154 ? -43.427 -55.746 -2.439  1.00 34.77 154 A 1 
ATOM 1168 O O     . GLU A 1 154 ? -43.908 -55.262 -3.457  1.00 33.75 154 A 1 
ATOM 1169 C CB    . GLU A 1 154 ? -42.716 -57.819 -1.144  1.00 33.99 154 A 1 
ATOM 1170 C CG    . GLU A 1 154 ? -42.507 -59.332 -1.173  1.00 31.71 154 A 1 
ATOM 1171 C CD    . GLU A 1 154 ? -43.016 -59.973 0.135   1.00 30.90 154 A 1 
ATOM 1172 O OE1   . GLU A 1 154 ? -43.512 -61.114 0.063   1.00 29.99 154 A 1 
ATOM 1173 O OE2   . GLU A 1 154 ? -42.966 -59.286 1.185   1.00 31.61 154 A 1 
ATOM 1174 N N     . ALA A 1 155 ? -43.710 -55.251 -1.250  1.00 31.00 155 A 1 
ATOM 1175 C CA    . ALA A 1 155 ? -45.129 -55.221 -0.879  1.00 34.17 155 A 1 
ATOM 1176 C C     . ALA A 1 155 ? -45.928 -53.955 -1.283  1.00 32.05 155 A 1 
ATOM 1177 O O     . ALA A 1 155 ? -45.440 -52.845 -1.396  1.00 31.23 155 A 1 
ATOM 1178 C CB    . ALA A 1 155 ? -45.253 -55.544 0.615   1.00 32.40 155 A 1 
ATOM 1179 N N     . THR A 1 156 ? -47.245 -54.179 -1.415  1.00 34.91 156 A 1 
ATOM 1180 C CA    . THR A 1 156 ? -48.286 -53.412 -2.134  1.00 38.08 156 A 1 
ATOM 1181 C C     . THR A 1 156 ? -49.026 -52.318 -1.355  1.00 35.43 156 A 1 
ATOM 1182 O O     . THR A 1 156 ? -50.158 -51.999 -1.715  1.00 33.77 156 A 1 
ATOM 1183 C CB    . THR A 1 156 ? -49.345 -54.414 -2.620  1.00 33.98 156 A 1 
ATOM 1184 O OG1   . THR A 1 156 ? -49.619 -55.368 -1.613  1.00 32.54 156 A 1 
ATOM 1185 C CG2   . THR A 1 156 ? -48.906 -55.182 -3.858  1.00 36.75 156 A 1 
ATOM 1186 N N     . ALA A 1 157 ? -48.488 -51.804 -0.267  1.00 32.59 157 A 1 
ATOM 1187 C CA    . ALA A 1 157 ? -49.287 -51.155 0.785   1.00 33.85 157 A 1 
ATOM 1188 C C     . ALA A 1 157 ? -50.278 -50.043 0.317   1.00 31.36 157 A 1 
ATOM 1189 O O     . ALA A 1 157 ? -50.072 -49.401 -0.708  1.00 30.72 157 A 1 
ATOM 1190 C CB    . ALA A 1 157 ? -48.344 -50.687 1.893   1.00 32.52 157 A 1 
ATOM 1191 N N     . PRO A 1 158 ? -51.395 -49.871 1.054   1.00 28.02 158 A 1 
ATOM 1192 C CA    . PRO A 1 158 ? -52.716 -49.647 0.469   1.00 31.05 158 A 1 
ATOM 1193 C C     . PRO A 1 158 ? -53.194 -48.188 0.318   1.00 30.19 158 A 1 
ATOM 1194 O O     . PRO A 1 158 ? -52.482 -47.220 0.517   1.00 29.32 158 A 1 
ATOM 1195 C CB    . PRO A 1 158 ? -53.652 -50.491 1.362   1.00 28.46 158 A 1 
ATOM 1196 C CG    . PRO A 1 158 ? -53.030 -50.301 2.752   1.00 30.03 158 A 1 
ATOM 1197 C CD    . PRO A 1 158 ? -51.549 -50.360 2.428   1.00 38.46 158 A 1 
ATOM 1198 N N     . VAL A 1 159 ? -54.496 -48.112 -0.004  1.00 28.38 159 A 1 
ATOM 1199 C CA    . VAL A 1 159 ? -55.250 -47.132 -0.822  1.00 33.07 159 A 1 
ATOM 1200 C C     . VAL A 1 159 ? -55.673 -45.812 -0.147  1.00 31.60 159 A 1 
ATOM 1201 O O     . VAL A 1 159 ? -56.277 -44.980 -0.817  1.00 30.50 159 A 1 
ATOM 1202 C CB    . VAL A 1 159 ? -56.511 -47.866 -1.336  1.00 30.44 159 A 1 
ATOM 1203 C CG1   . VAL A 1 159 ? -57.439 -47.064 -2.256  1.00 28.97 159 A 1 
ATOM 1204 C CG2   . VAL A 1 159 ? -56.159 -49.137 -2.117  1.00 34.93 159 A 1 
ATOM 1205 N N     . LEU A 1 160 ? -55.497 -45.606 1.132   1.00 29.94 160 A 1 
ATOM 1206 C CA    . LEU A 1 160 ? -56.399 -44.799 1.977   1.00 34.66 160 A 1 
ATOM 1207 C C     . LEU A 1 160 ? -56.795 -43.427 1.384   1.00 32.82 160 A 1 
ATOM 1208 O O     . LEU A 1 160 ? -56.014 -42.476 1.341   1.00 32.02 160 A 1 
ATOM 1209 C CB    . LEU A 1 160 ? -55.840 -44.691 3.405   1.00 32.98 160 A 1 
ATOM 1210 C CG    . LEU A 1 160 ? -56.343 -45.815 4.333   1.00 32.21 160 A 1 
ATOM 1211 C CD1   . LEU A 1 160 ? -55.490 -45.875 5.599   1.00 34.18 160 A 1 
ATOM 1212 C CD2   . LEU A 1 160 ? -57.803 -45.600 4.748   1.00 38.44 160 A 1 
ATOM 1213 N N     . GLY A 1 161 ? -58.067 -43.350 0.989   1.00 33.51 161 A 1 
ATOM 1214 C CA    . GLY A 1 161 ? -58.702 -42.303 0.191   1.00 36.79 161 A 1 
ATOM 1215 C C     . GLY A 1 161 ? -59.422 -41.211 0.979   1.00 35.23 161 A 1 
ATOM 1216 O O     . GLY A 1 161 ? -60.643 -41.142 0.903   1.00 33.59 161 A 1 
ATOM 1217 N N     . ARG A 1 162 ? -58.724 -40.389 1.739   1.00 27.29 162 A 1 
ATOM 1218 C CA    . ARG A 1 162 ? -59.426 -39.416 2.594   1.00 33.23 162 A 1 
ATOM 1219 C C     . ARG A 1 162 ? -60.162 -38.323 1.798   1.00 31.26 162 A 1 
ATOM 1220 O O     . ARG A 1 162 ? -59.787 -37.987 0.694   1.00 29.55 162 A 1 
ATOM 1221 C CB    . ARG A 1 162 ? -58.492 -38.848 3.678   1.00 31.13 162 A 1 
ATOM 1222 C CG    . ARG A 1 162 ? -59.311 -38.420 4.917   1.00 30.54 162 A 1 
ATOM 1223 C CD    . ARG A 1 162 ? -58.413 -37.912 6.045   1.00 30.99 162 A 1 
ATOM 1224 N NE    . ARG A 1 162 ? -59.216 -37.582 7.235   1.00 30.81 162 A 1 
ATOM 1225 C CZ    . ARG A 1 162 ? -58.759 -37.147 8.395   1.00 28.96 162 A 1 
ATOM 1226 N NH1   . ARG A 1 162 ? -57.486 -36.948 8.599   1.00 27.77 162 A 1 
ATOM 1227 N NH2   . ARG A 1 162 ? -59.580 -36.886 9.381   1.00 26.75 162 A 1 
ATOM 1228 N N     . LYS A 1 163 ? -61.253 -37.840 2.425   1.00 24.11 163 A 1 
ATOM 1229 C CA    . LYS A 1 163 ? -62.485 -37.305 1.824   1.00 32.60 163 A 1 
ATOM 1230 C C     . LYS A 1 163 ? -62.464 -35.890 1.184   1.00 31.16 163 A 1 
ATOM 1231 O O     . LYS A 1 163 ? -62.360 -35.805 -0.030  1.00 29.79 163 A 1 
ATOM 1232 C CB    . LYS A 1 163 ? -63.592 -37.371 2.889   1.00 30.41 163 A 1 
ATOM 1233 C CG    . LYS A 1 163 ? -64.269 -38.704 3.224   1.00 28.88 163 A 1 
ATOM 1234 C CD    . LYS A 1 163 ? -65.286 -38.341 4.305   1.00 27.72 163 A 1 
ATOM 1235 C CE    . LYS A 1 163 ? -66.430 -39.304 4.525   1.00 25.73 163 A 1 
ATOM 1236 N NZ    . LYS A 1 163 ? -67.471 -38.583 5.311   1.00 25.28 163 A 1 
ATOM 1237 N N     . GLU A 1 164 ? -62.762 -34.840 1.964   1.00 28.33 164 A 1 
ATOM 1238 C CA    . GLU A 1 164 ? -64.067 -34.171 1.787   1.00 32.18 164 A 1 
ATOM 1239 C C     . GLU A 1 164 ? -64.077 -32.759 1.154   1.00 31.10 164 A 1 
ATOM 1240 O O     . GLU A 1 164 ? -64.472 -32.631 0.002   1.00 30.70 164 A 1 
ATOM 1241 C CB    . GLU A 1 164 ? -64.858 -34.182 3.129   1.00 30.91 164 A 1 
ATOM 1242 C CG    . GLU A 1 164 ? -66.087 -35.094 3.124   1.00 30.07 164 A 1 
ATOM 1243 C CD    . GLU A 1 164 ? -66.669 -35.390 4.517   1.00 30.21 164 A 1 
ATOM 1244 O OE1   . GLU A 1 164 ? -67.509 -36.323 4.593   1.00 30.13 164 A 1 
ATOM 1245 O OE2   . GLU A 1 164 ? -66.199 -34.818 5.516   1.00 31.21 164 A 1 
ATOM 1246 N N     . GLU A 1 165 ? -63.830 -31.732 1.919   1.00 31.81 165 A 1 
ATOM 1247 C CA    . GLU A 1 165 ? -64.800 -30.638 2.086   1.00 34.46 165 A 1 
ATOM 1248 C C     . GLU A 1 165 ? -64.896 -29.536 0.997   1.00 33.14 165 A 1 
ATOM 1249 O O     . GLU A 1 165 ? -64.028 -29.323 0.171   1.00 32.10 165 A 1 
ATOM 1250 C CB    . GLU A 1 165 ? -64.661 -30.016 3.489   1.00 33.65 165 A 1 
ATOM 1251 C CG    . GLU A 1 165 ? -65.480 -30.757 4.551   1.00 33.14 165 A 1 
ATOM 1252 C CD    . GLU A 1 165 ? -65.377 -30.147 5.957   1.00 34.65 165 A 1 
ATOM 1253 O OE1   . GLU A 1 165 ? -66.175 -30.567 6.828   1.00 33.87 165 A 1 
ATOM 1254 O OE2   . GLU A 1 165 ? -64.494 -29.285 6.189   1.00 35.65 165 A 1 
ATOM 1255 N N     . ASP A 1 166 ? -66.017 -28.810 1.103   1.00 28.70 166 A 1 
ATOM 1256 C CA    . ASP A 1 166 ? -66.850 -28.199 0.058   1.00 32.08 166 A 1 
ATOM 1257 C C     . ASP A 1 166 ? -66.450 -26.856 -0.581  1.00 29.78 166 A 1 
ATOM 1258 O O     . ASP A 1 166 ? -66.992 -26.526 -1.636  1.00 29.06 166 A 1 
ATOM 1259 C CB    . ASP A 1 166 ? -68.219 -27.928 0.714   1.00 31.03 166 A 1 
ATOM 1260 C CG    . ASP A 1 166 ? -69.183 -29.108 0.738   1.00 28.91 166 A 1 
ATOM 1261 O OD1   . ASP A 1 166 ? -69.199 -29.880 -0.241  1.00 31.01 166 A 1 
ATOM 1262 O OD2   . ASP A 1 166 ? -69.956 -29.166 1.721   1.00 32.21 166 A 1 
ATOM 1263 N N     . THR A 1 167 ? -65.742 -25.968 0.083   1.00 32.01 167 A 1 
ATOM 1264 C CA    . THR A 1 167 ? -66.159 -24.553 0.149   1.00 35.28 167 A 1 
ATOM 1265 C C     . THR A 1 167 ? -66.297 -23.839 -1.209  1.00 33.88 167 A 1 
ATOM 1266 O O     . THR A 1 167 ? -65.345 -23.644 -1.945  1.00 32.37 167 A 1 
ATOM 1267 C CB    . THR A 1 167 ? -65.319 -23.723 1.126   1.00 32.38 167 A 1 
ATOM 1268 O OG1   . THR A 1 167 ? -63.957 -24.049 1.053   1.00 32.68 167 A 1 
ATOM 1269 C CG2   . THR A 1 167 ? -65.759 -23.950 2.566   1.00 37.44 167 A 1 
ATOM 1270 N N     . SER A 1 168 ? -67.543 -23.379 -1.466  1.00 36.95 168 A 1 
ATOM 1271 C CA    . SER A 1 168 ? -68.150 -23.098 -2.776  1.00 37.34 168 A 1 
ATOM 1272 C C     . SER A 1 168 ? -68.029 -21.655 -3.311  1.00 35.34 168 A 1 
ATOM 1273 O O     . SER A 1 168 ? -68.939 -21.200 -3.998  1.00 34.57 168 A 1 
ATOM 1274 C CB    . SER A 1 168 ? -69.638 -23.444 -2.663  1.00 36.01 168 A 1 
ATOM 1275 O OG    . SER A 1 168 ? -70.304 -22.537 -1.813  1.00 34.90 168 A 1 
ATOM 1276 N N     . TRP A 1 169 ? -67.011 -20.905 -2.946  1.00 37.98 169 A 1 
ATOM 1277 C CA    . TRP A 1 169 ? -67.076 -19.434 -2.901  1.00 35.42 169 A 1 
ATOM 1278 C C     . TRP A 1 169 ? -67.612 -18.741 -4.166  1.00 33.26 169 A 1 
ATOM 1279 O O     . TRP A 1 169 ? -67.379 -19.129 -5.310  1.00 31.46 169 A 1 
ATOM 1280 C CB    . TRP A 1 169 ? -65.744 -18.843 -2.430  1.00 33.67 169 A 1 
ATOM 1281 C CG    . TRP A 1 169 ? -65.544 -18.887 -0.949  1.00 31.86 169 A 1 
ATOM 1282 C CD1   . TRP A 1 169 ? -65.196 -19.976 -0.234  1.00 30.04 169 A 1 
ATOM 1283 C CD2   . TRP A 1 169 ? -65.704 -17.800 0.027   1.00 31.78 169 A 1 
ATOM 1284 N NE1   . TRP A 1 169 ? -65.120 -19.659 1.121   1.00 27.82 169 A 1 
ATOM 1285 C CE2   . TRP A 1 169 ? -65.429 -18.334 1.316   1.00 28.29 169 A 1 
ATOM 1286 C CE3   . TRP A 1 169 ? -66.040 -16.441 -0.061  1.00 32.35 169 A 1 
ATOM 1287 C CZ2   . TRP A 1 169 ? -65.501 -17.533 2.483   1.00 30.57 169 A 1 
ATOM 1288 C CZ3   . TRP A 1 169 ? -66.111 -15.634 1.101   1.00 30.05 169 A 1 
ATOM 1289 C CH2   . TRP A 1 169 ? -65.846 -16.185 2.350   1.00 30.71 169 A 1 
ATOM 1290 N N     . LEU A 1 170 ? -68.355 -17.668 -3.909  1.00 29.91 170 A 1 
ATOM 1291 C CA    . LEU A 1 170 ? -69.414 -17.055 -4.717  1.00 32.33 170 A 1 
ATOM 1292 C C     . LEU A 1 170 ? -68.987 -16.477 -6.081  1.00 31.09 170 A 1 
ATOM 1293 O O     . LEU A 1 170 ? -67.994 -15.786 -6.235  1.00 30.12 170 A 1 
ATOM 1294 C CB    . LEU A 1 170 ? -70.068 -15.960 -3.859  1.00 30.47 170 A 1 
ATOM 1295 C CG    . LEU A 1 170 ? -71.050 -16.502 -2.802  1.00 30.20 170 A 1 
ATOM 1296 C CD1   . LEU A 1 170 ? -71.210 -15.508 -1.645  1.00 34.16 170 A 1 
ATOM 1297 C CD2   . LEU A 1 170 ? -72.422 -16.742 -3.414  1.00 38.13 170 A 1 
ATOM 1298 N N     . LEU A 1 171 ? -69.912 -16.678 -7.037  1.00 30.25 171 A 1 
ATOM 1299 C CA    . LEU A 1 171 ? -69.866 -16.451 -8.486  1.00 33.04 171 A 1 
ATOM 1300 C C     . LEU A 1 171 ? -70.147 -15.016 -8.991  1.00 30.68 171 A 1 
ATOM 1301 O O     . LEU A 1 171 ? -70.464 -14.878 -10.168 1.00 29.32 171 A 1 
ATOM 1302 C CB    . LEU A 1 171 ? -70.928 -17.402 -9.094  1.00 31.48 171 A 1 
ATOM 1303 C CG    . LEU A 1 171 ? -70.383 -18.722 -9.648  1.00 30.81 171 A 1 
ATOM 1304 C CD1   . LEU A 1 171 ? -71.526 -19.731 -9.780  1.00 31.85 171 A 1 
ATOM 1305 C CD2   . LEU A 1 171 ? -69.747 -18.537 -11.023 1.00 34.86 171 A 1 
ATOM 1306 N N     . LEU A 1 172 ? -70.137 -13.994 -8.175  1.00 31.82 172 A 1 
ATOM 1307 C CA    . LEU A 1 172 ? -70.906 -12.752 -8.400  1.00 34.89 172 A 1 
ATOM 1308 C C     . LEU A 1 172 ? -70.798 -12.161 -9.828  1.00 32.63 172 A 1 
ATOM 1309 O O     . LEU A 1 172 ? -69.718 -11.924 -10.348 1.00 30.96 172 A 1 
ATOM 1310 C CB    . LEU A 1 172 ? -70.563 -11.708 -7.326  1.00 32.50 172 A 1 
ATOM 1311 C CG    . LEU A 1 172 ? -71.494 -11.778 -6.098  1.00 31.41 172 A 1 
ATOM 1312 C CD1   . LEU A 1 172 ? -70.893 -11.002 -4.932  1.00 32.82 172 A 1 
ATOM 1313 C CD2   . LEU A 1 172 ? -72.884 -11.190 -6.397  1.00 35.03 172 A 1 
ATOM 1314 N N     . SER A 1 173 ? -71.979 -11.861 -10.397 1.00 35.30 173 A 1 
ATOM 1315 C CA    . SER A 1 173 ? -72.331 -11.940 -11.817 1.00 38.24 173 A 1 
ATOM 1316 C C     . SER A 1 173 ? -72.490 -10.620 -12.582 1.00 35.10 173 A 1 
ATOM 1317 O O     . SER A 1 173 ? -72.947 -10.674 -13.715 1.00 34.30 173 A 1 
ATOM 1318 C CB    . SER A 1 173 ? -73.685 -12.657 -11.873 1.00 36.45 173 A 1 
ATOM 1319 O OG    . SER A 1 173 ? -74.629 -11.966 -11.068 1.00 36.67 173 A 1 
ATOM 1320 N N     . LYS A 1 174 ? -72.265 -9.465  -12.005 1.00 32.05 174 A 1 
ATOM 1321 C CA    . LYS A 1 174 ? -73.024 -8.245  -12.327 1.00 38.79 174 A 1 
ATOM 1322 C C     . LYS A 1 174 ? -73.068 -7.856  -13.814 1.00 37.30 174 A 1 
ATOM 1323 O O     . LYS A 1 174 ? -72.047 -7.703  -14.468 1.00 33.99 174 A 1 
ATOM 1324 C CB    . LYS A 1 174 ? -72.575 -7.057  -11.468 1.00 34.95 174 A 1 
ATOM 1325 C CG    . LYS A 1 174 ? -73.405 -6.969  -10.178 1.00 34.48 174 A 1 
ATOM 1326 C CD    . LYS A 1 174 ? -73.084 -5.683  -9.411  1.00 33.16 174 A 1 
ATOM 1327 C CE    . LYS A 1 174 ? -73.995 -5.562  -8.191  1.00 30.05 174 A 1 
ATOM 1328 N NZ    . LYS A 1 174 ? -73.740 -4.311  -7.429  1.00 29.45 174 A 1 
ATOM 1329 N N     . ASP A 1 175 ? -74.311 -7.609  -14.262 1.00 33.10 175 A 1 
ATOM 1330 C CA    . ASP A 1 175 ? -74.800 -7.584  -15.659 1.00 37.00 175 A 1 
ATOM 1331 C C     . ASP A 1 175 ? -74.628 -6.282  -16.461 1.00 33.78 175 A 1 
ATOM 1332 O O     . ASP A 1 175 ? -74.338 -6.296  -17.649 1.00 31.18 175 A 1 
ATOM 1333 C CB    . ASP A 1 175 ? -76.319 -7.818  -15.603 1.00 33.46 175 A 1 
ATOM 1334 C CG    . ASP A 1 175 ? -76.728 -9.138  -14.973 1.00 30.58 175 A 1 
ATOM 1335 O OD1   . ASP A 1 175 ? -76.390 -10.193 -15.553 1.00 31.09 175 A 1 
ATOM 1336 O OD2   . ASP A 1 175 ? -77.378 -9.078  -13.914 1.00 31.80 175 A 1 
ATOM 1337 N N     . SER A 1 176 ? -74.996 -5.188  -15.864 1.00 34.80 176 A 1 
ATOM 1338 C CA    . SER A 1 176 ? -75.732 -4.054  -16.483 1.00 38.60 176 A 1 
ATOM 1339 C C     . SER A 1 176 ? -74.888 -3.131  -17.396 1.00 37.84 176 A 1 
ATOM 1340 O O     . SER A 1 176 ? -73.698 -3.012  -17.188 1.00 35.75 176 A 1 
ATOM 1341 C CB    . SER A 1 176 ? -76.347 -3.299  -15.301 1.00 34.68 176 A 1 
ATOM 1342 O OG    . SER A 1 176 ? -76.920 -2.063  -15.577 1.00 34.29 176 A 1 
ATOM 1343 N N     . ASP A 1 177 ? -75.368 -2.324  -18.362 1.00 34.03 177 A 1 
ATOM 1344 C CA    . ASP A 1 177 ? -76.633 -2.253  -19.129 1.00 37.31 177 A 1 
ATOM 1345 C C     . ASP A 1 177 ? -76.440 -1.374  -20.407 1.00 34.62 177 A 1 
ATOM 1346 O O     . ASP A 1 177 ? -75.954 -1.848  -21.418 1.00 32.42 177 A 1 
ATOM 1347 C CB    . ASP A 1 177 ? -77.781 -1.694  -18.256 1.00 33.91 177 A 1 
ATOM 1348 C CG    . ASP A 1 177 ? -79.150 -2.353  -18.468 1.00 31.14 177 A 1 
ATOM 1349 O OD1   . ASP A 1 177 ? -79.310 -3.120  -19.432 1.00 31.96 177 A 1 
ATOM 1350 O OD2   . ASP A 1 177 ? -80.040 -2.016  -17.656 1.00 33.15 177 A 1 
ATOM 1351 N N     . ASN A 1 178 ? -76.862 -0.130  -20.384 1.00 33.24 178 A 1 
ATOM 1352 C CA    . ASN A 1 178 ? -77.623 0.484   -21.496 1.00 36.08 178 A 1 
ATOM 1353 C C     . ASN A 1 178 ? -76.948 1.456   -22.519 1.00 32.99 178 A 1 
ATOM 1354 O O     . ASN A 1 178 ? -76.290 1.062   -23.465 1.00 30.09 178 A 1 
ATOM 1355 C CB    . ASN A 1 178 ? -78.904 1.098   -20.882 1.00 33.09 178 A 1 
ATOM 1356 C CG    . ASN A 1 178 ? -80.160 0.303   -21.085 1.00 30.63 178 A 1 
ATOM 1357 O OD1   . ASN A 1 178 ? -80.462 -0.169  -22.162 1.00 33.10 178 A 1 
ATOM 1358 N ND2   . ASN A 1 178 ? -80.983 0.181   -20.060 1.00 34.68 178 A 1 
ATOM 1359 N N     . HIS A 1 179 ? -77.260 2.725   -22.369 1.00 37.54 179 A 1 
ATOM 1360 C CA    . HIS A 1 179 ? -77.683 3.693   -23.423 1.00 41.18 179 A 1 
ATOM 1361 C C     . HIS A 1 179 ? -76.553 4.440   -24.209 1.00 38.83 179 A 1 
ATOM 1362 O O     . HIS A 1 179 ? -75.402 4.349   -23.851 1.00 36.35 179 A 1 
ATOM 1363 C CB    . HIS A 1 179 ? -78.573 4.704   -22.685 1.00 38.01 179 A 1 
ATOM 1364 C CG    . HIS A 1 179 ? -80.005 4.300   -22.462 1.00 37.80 179 A 1 
ATOM 1365 N ND1   . HIS A 1 179 ? -80.828 3.599   -23.318 1.00 38.25 179 A 1 
ATOM 1366 C CD2   . HIS A 1 179 ? -80.784 4.707   -21.404 1.00 38.23 179 A 1 
ATOM 1367 C CE1   . HIS A 1 179 ? -82.040 3.561   -22.779 1.00 36.23 179 A 1 
ATOM 1368 N NE2   . HIS A 1 179 ? -82.071 4.224   -21.615 1.00 36.71 179 A 1 
ATOM 1369 N N     . ASN A 1 180 ? -76.729 5.303   -25.234 1.00 32.94 180 A 1 
ATOM 1370 C CA    . ASN A 1 180 ? -77.882 5.688   -26.072 1.00 35.77 180 A 1 
ATOM 1371 C C     . ASN A 1 180 ? -77.463 6.268   -27.461 1.00 32.79 180 A 1 
ATOM 1372 O O     . ASN A 1 180 ? -77.738 5.677   -28.497 1.00 30.23 180 A 1 
ATOM 1373 C CB    . ASN A 1 180 ? -78.704 6.775   -25.326 1.00 33.34 180 A 1 
ATOM 1374 C CG    . ASN A 1 180 ? -80.129 6.971   -25.835 1.00 31.22 180 A 1 
ATOM 1375 O OD1   . ASN A 1 180 ? -80.570 6.444   -26.831 1.00 33.77 180 A 1 
ATOM 1376 N ND2   . ASN A 1 180 ? -80.913 7.751   -25.128 1.00 35.45 180 A 1 
ATOM 1377 N N     . ARG A 1 181 ? -76.950 7.505   -27.530 1.00 34.95 181 A 1 
ATOM 1378 C CA    . ARG A 1 181 ? -77.208 8.461   -28.645 1.00 40.51 181 A 1 
ATOM 1379 C C     . ARG A 1 181 ? -76.031 8.755   -29.604 1.00 37.65 181 A 1 
ATOM 1380 O O     . ARG A 1 181 ? -74.954 8.225   -29.448 1.00 34.22 181 A 1 
ATOM 1381 C CB    . ARG A 1 181 ? -77.755 9.775   -28.030 1.00 36.97 181 A 1 
ATOM 1382 C CG    . ARG A 1 181 ? -79.236 10.037  -28.321 1.00 35.41 181 A 1 
ATOM 1383 C CD    . ARG A 1 181 ? -79.628 11.390  -27.727 1.00 34.70 181 A 1 
ATOM 1384 N NE    . ARG A 1 181 ? -81.046 11.717  -27.998 1.00 33.43 181 A 1 
ATOM 1385 C CZ    . ARG A 1 181 ? -81.683 12.814  -27.596 1.00 30.92 181 A 1 
ATOM 1386 N NH1   . ARG A 1 181 ? -81.060 13.731  -26.900 1.00 30.04 181 A 1 
ATOM 1387 N NH2   . ARG A 1 181 ? -82.936 13.000  -27.885 1.00 30.47 181 A 1 
ATOM 1388 N N     . SER A 1 182 ? -76.182 9.646   -30.444 1.00 43.85 182 A 1 
ATOM 1389 C CA    . SER A 1 182 ? -76.287 10.072  -31.843 1.00 46.49 182 A 1 
ATOM 1390 C C     . SER A 1 182 ? -74.909 10.608  -32.320 1.00 45.62 182 A 1 
ATOM 1391 O O     . SER A 1 182 ? -73.987 10.622  -31.529 1.00 42.10 182 A 1 
ATOM 1392 C CB    . SER A 1 182 ? -77.342 11.197  -31.908 1.00 41.62 182 A 1 
ATOM 1393 O OG    . SER A 1 182 ? -76.975 12.296  -31.073 1.00 38.11 182 A 1 
ATOM 1394 N N     . GLY A 1 183 ? -74.600 11.102  -33.481 1.00 38.87 183 A 1 
ATOM 1395 C CA    . GLY A 1 183 ? -75.317 11.340  -34.738 1.00 40.05 183 A 1 
ATOM 1396 C C     . GLY A 1 183 ? -74.309 11.688  -35.878 1.00 38.16 183 A 1 
ATOM 1397 O O     . GLY A 1 183 ? -73.359 10.950  -36.103 1.00 35.74 183 A 1 
ATOM 1398 N N     . ASN A 1 184 ? -74.529 12.783  -36.603 1.00 38.90 184 A 1 
ATOM 1399 C CA    . ASN A 1 184 ? -73.957 13.202  -37.915 1.00 41.08 184 A 1 
ATOM 1400 C C     . ASN A 1 184 ? -72.439 13.557  -37.944 1.00 38.12 184 A 1 
ATOM 1401 O O     . ASN A 1 184 ? -71.850 13.732  -36.894 1.00 33.86 184 A 1 
ATOM 1402 C CB    . ASN A 1 184 ? -74.789 14.437  -38.310 1.00 36.88 184 A 1 
ATOM 1403 C CG    . ASN A 1 184 ? -76.199 14.138  -38.789 1.00 33.64 184 A 1 
ATOM 1404 O OD1   . ASN A 1 184 ? -76.585 13.019  -39.051 1.00 35.77 184 A 1 
ATOM 1405 N ND2   . ASN A 1 184 ? -77.012 15.165  -38.918 1.00 37.63 184 A 1 
ATOM 1406 N N     . ASN A 1 185 ? -71.736 13.829  -39.030 1.00 40.42 185 A 1 
ATOM 1407 C CA    . ASN A 1 185 ? -72.036 13.812  -40.476 1.00 41.92 185 A 1 
ATOM 1408 C C     . ASN A 1 185 ? -70.773 13.587  -41.373 1.00 38.87 185 A 1 
ATOM 1409 O O     . ASN A 1 185 ? -70.378 12.457  -41.563 1.00 34.64 185 A 1 
ATOM 1410 C CB    . ASN A 1 185 ? -72.776 15.115  -40.883 1.00 38.08 185 A 1 
ATOM 1411 C CG    . ASN A 1 185 ? -73.880 14.911  -41.909 1.00 34.17 185 A 1 
ATOM 1412 O OD1   . ASN A 1 185 ? -74.129 13.841  -42.422 1.00 36.25 185 A 1 
ATOM 1413 N ND2   . ASN A 1 185 ? -74.603 15.966  -42.220 1.00 37.31 185 A 1 
ATOM 1414 N N     . SER A 1 186 ? -70.166 14.600  -41.978 1.00 41.63 186 A 1 
ATOM 1415 C CA    . SER A 1 186 ? -69.891 14.555  -43.427 1.00 43.24 186 A 1 
ATOM 1416 C C     . SER A 1 186 ? -68.475 14.303  -44.001 1.00 41.56 186 A 1 
ATOM 1417 O O     . SER A 1 186 ? -68.219 13.244  -44.561 1.00 37.95 186 A 1 
ATOM 1418 C CB    . SER A 1 186 ? -70.462 15.823  -44.067 1.00 38.67 186 A 1 
ATOM 1419 O OG    . SER A 1 186 ? -69.829 16.983  -43.555 1.00 36.81 186 A 1 
ATOM 1420 N N     . SER A 1 187 ? -67.690 15.313  -44.107 1.00 42.41 187 A 1 
ATOM 1421 C CA    . SER A 1 187 ? -66.856 15.561  -45.310 1.00 44.35 187 A 1 
ATOM 1422 C C     . SER A 1 187 ? -65.350 15.234  -45.157 1.00 42.76 187 A 1 
ATOM 1423 O O     . SER A 1 187 ? -64.926 14.907  -44.085 1.00 40.15 187 A 1 
ATOM 1424 C CB    . SER A 1 187 ? -67.027 17.049  -45.654 1.00 40.18 187 A 1 
ATOM 1425 O OG    . SER A 1 187 ? -66.704 17.884  -44.550 1.00 37.88 187 A 1 
ATOM 1426 N N     . THR A 1 188 ? -64.487 15.363  -46.106 1.00 43.31 188 A 1 
ATOM 1427 C CA    . THR A 1 188 ? -64.390 15.053  -47.545 1.00 45.73 188 A 1 
ATOM 1428 C C     . THR A 1 188 ? -62.995 14.522  -47.927 1.00 44.84 188 A 1 
ATOM 1429 O O     . THR A 1 188 ? -62.880 13.335  -48.167 1.00 41.51 188 A 1 
ATOM 1430 C CB    . THR A 1 188 ? -64.651 16.227  -48.517 1.00 39.87 188 A 1 
ATOM 1431 O OG1   . THR A 1 188 ? -64.214 17.455  -47.964 1.00 37.35 188 A 1 
ATOM 1432 C CG2   . THR A 1 188 ? -66.094 16.360  -48.964 1.00 42.54 188 A 1 
ATOM 1433 N N     . SER A 1 189 ? -62.006 15.373  -48.181 1.00 40.25 189 A 1 
ATOM 1434 C CA    . SER A 1 189 ? -61.249 15.155  -49.411 1.00 41.99 189 A 1 
ATOM 1435 C C     . SER A 1 189 ? -59.888 14.441  -49.385 1.00 41.23 189 A 1 
ATOM 1436 O O     . SER A 1 189 ? -59.857 13.253  -49.696 1.00 39.24 189 A 1 
ATOM 1437 C CB    . SER A 1 189 ? -61.227 16.431  -50.256 1.00 38.54 189 A 1 
ATOM 1438 O OG    . SER A 1 189 ? -60.493 17.451  -49.618 1.00 35.82 189 A 1 
ATOM 1439 N N     . SER A 1 190 ? -58.788 15.182  -49.285 1.00 36.94 190 A 1 
ATOM 1440 C CA    . SER A 1 190 ? -57.922 15.051  -50.460 1.00 39.15 190 A 1 
ATOM 1441 C C     . SER A 1 190 ? -56.625 14.229  -50.381 1.00 38.17 190 A 1 
ATOM 1442 O O     . SER A 1 190 ? -56.604 13.083  -50.816 1.00 35.80 190 A 1 
ATOM 1443 C CB    . SER A 1 190 ? -57.655 16.428  -51.076 1.00 36.27 190 A 1 
ATOM 1444 O OG    . SER A 1 190 ? -56.965 17.265  -50.174 1.00 34.39 190 A 1 
ATOM 1445 N N     . SER A 1 191 ? -55.525 14.859  -50.092 1.00 38.64 191 A 1 
ATOM 1446 C CA    . SER A 1 191 ? -54.319 14.623  -50.902 1.00 41.68 191 A 1 
ATOM 1447 C C     . SER A 1 191 ? -53.455 13.428  -50.496 1.00 40.88 191 A 1 
ATOM 1448 O O     . SER A 1 191 ? -53.343 13.058  -49.348 1.00 38.94 191 A 1 
ATOM 1449 C CB    . SER A 1 191 ? -53.477 15.903  -50.994 1.00 37.57 191 A 1 
ATOM 1450 O OG    . SER A 1 191 ? -53.200 16.407  -49.702 1.00 35.68 191 A 1 
ATOM 1451 N N     . SER A 1 192 ? -52.818 12.867  -51.520 1.00 42.72 192 A 1 
ATOM 1452 C CA    . SER A 1 192 ? -52.393 11.464  -51.619 1.00 44.17 192 A 1 
ATOM 1453 C C     . SER A 1 192 ? -50.923 11.149  -51.317 1.00 43.31 192 A 1 
ATOM 1454 O O     . SER A 1 192 ? -50.489 10.068  -51.708 1.00 42.34 192 A 1 
ATOM 1455 C CB    . SER A 1 192 ? -52.648 11.043  -53.063 1.00 40.60 192 A 1 
ATOM 1456 O OG    . SER A 1 192 ? -51.884 11.834  -53.948 1.00 38.66 192 A 1 
ATOM 1457 N N     . GLN A 1 193 ? -50.131 12.066  -50.810 1.00 36.95 193 A 1 
ATOM 1458 C CA    . GLN A 1 193 ? -48.680 12.020  -51.060 1.00 38.13 193 A 1 
ATOM 1459 C C     . GLN A 1 193 ? -48.024 10.696  -50.616 1.00 36.41 193 A 1 
ATOM 1460 O O     . GLN A 1 193 ? -47.929 10.369  -49.441 1.00 34.61 193 A 1 
ATOM 1461 C CB    . GLN A 1 193 ? -47.959 13.234  -50.483 1.00 35.38 193 A 1 
ATOM 1462 C CG    . GLN A 1 193 ? -48.021 14.430  -51.450 1.00 34.90 193 A 1 
ATOM 1463 C CD    . GLN A 1 193 ? -47.186 15.627  -50.997 1.00 33.30 193 A 1 
ATOM 1464 O OE1   . GLN A 1 193 ? -46.780 15.766  -49.868 1.00 32.31 193 A 1 
ATOM 1465 N NE2   . GLN A 1 193 ? -46.917 16.562  -51.880 1.00 31.08 193 A 1 
ATOM 1466 N N     . TYR A 1 194 ? -47.541 9.996   -51.655 1.00 29.97 194 A 1 
ATOM 1467 C CA    . TYR A 1 194 ? -46.792 8.746   -51.625 1.00 31.51 194 A 1 
ATOM 1468 C C     . TYR A 1 194 ? -45.406 8.960   -50.992 1.00 29.24 194 A 1 
ATOM 1469 O O     . TYR A 1 194 ? -44.417 9.116   -51.706 1.00 27.32 194 A 1 
ATOM 1470 C CB    . TYR A 1 194 ? -46.641 8.242   -53.067 1.00 29.12 194 A 1 
ATOM 1471 C CG    . TYR A 1 194 ? -47.564 7.124   -53.507 1.00 29.02 194 A 1 
ATOM 1472 C CD1   . TYR A 1 194 ? -47.047 5.814   -53.589 1.00 29.09 194 A 1 
ATOM 1473 C CD2   . TYR A 1 194 ? -48.888 7.369   -53.888 1.00 30.24 194 A 1 
ATOM 1474 C CE1   . TYR A 1 194 ? -47.851 4.764   -54.054 1.00 28.28 194 A 1 
ATOM 1475 C CE2   . TYR A 1 194 ? -49.699 6.320   -54.351 1.00 27.69 194 A 1 
ATOM 1476 C CZ    . TYR A 1 194 ? -49.175 5.015   -54.441 1.00 28.36 194 A 1 
ATOM 1477 O OH    . TYR A 1 194 ? -49.956 3.989   -54.904 1.00 27.92 194 A 1 
ATOM 1478 N N     . PHE A 1 195 ? -45.292 8.982   -49.650 1.00 33.70 195 A 1 
ATOM 1479 C CA    . PHE A 1 195 ? -43.981 8.863   -49.015 1.00 34.32 195 A 1 
ATOM 1480 C C     . PHE A 1 195 ? -43.512 7.408   -49.120 1.00 33.47 195 A 1 
ATOM 1481 O O     . PHE A 1 195 ? -44.011 6.535   -48.414 1.00 32.19 195 A 1 
ATOM 1482 C CB    . PHE A 1 195 ? -44.001 9.431   -47.591 1.00 32.25 195 A 1 
ATOM 1483 C CG    . PHE A 1 195 ? -43.275 10.762  -47.481 1.00 32.79 195 A 1 
ATOM 1484 C CD1   . PHE A 1 195 ? -41.917 10.787  -47.135 1.00 33.12 195 A 1 
ATOM 1485 C CD2   . PHE A 1 195 ? -43.945 11.963  -47.773 1.00 34.30 195 A 1 
ATOM 1486 C CE1   . PHE A 1 195 ? -41.223 12.005  -47.073 1.00 30.70 195 A 1 
ATOM 1487 C CE2   . PHE A 1 195 ? -43.253 13.187  -47.712 1.00 28.41 195 A 1 
ATOM 1488 C CZ    . PHE A 1 195 ? -41.895 13.205  -47.361 1.00 27.41 195 A 1 
ATOM 1489 N N     . GLY A 1 196 ? -42.610 7.139   -50.061 1.00 38.00 196 A 1 
ATOM 1490 C CA    . GLY A 1 196 ? -42.009 5.823   -50.245 1.00 39.39 196 A 1 
ATOM 1491 C C     . GLY A 1 196 ? -41.080 5.500   -49.077 1.00 37.28 196 A 1 
ATOM 1492 O O     . GLY A 1 196 ? -40.015 6.099   -48.954 1.00 35.73 196 A 1 
ATOM 1493 N N     . GLU A 1 197 ? -41.491 4.568   -48.237 1.00 35.27 197 A 1 
ATOM 1494 C CA    . GLU A 1 197 ? -40.636 3.977   -47.206 1.00 37.18 197 A 1 
ATOM 1495 C C     . GLU A 1 197 ? -39.532 3.158   -47.892 1.00 34.74 197 A 1 
ATOM 1496 O O     . GLU A 1 197 ? -39.770 2.080   -48.433 1.00 32.97 197 A 1 
ATOM 1497 C CB    . GLU A 1 197 ? -41.457 3.130   -46.230 1.00 34.80 197 A 1 
ATOM 1498 C CG    . GLU A 1 197 ? -42.259 3.999   -45.250 1.00 32.82 197 A 1 
ATOM 1499 C CD    . GLU A 1 197 ? -43.102 3.200   -44.248 1.00 31.92 197 A 1 
ATOM 1500 O OE1   . GLU A 1 197 ? -43.194 3.663   -43.089 1.00 30.12 197 A 1 
ATOM 1501 O OE2   . GLU A 1 197 ? -43.686 2.184   -44.667 1.00 30.94 197 A 1 
ATOM 1502 N N     . VAL A 1 198 ? -38.325 3.713   -47.920 1.00 34.84 198 A 1 
ATOM 1503 C CA    . VAL A 1 198 ? -37.156 2.982   -48.398 1.00 37.85 198 A 1 
ATOM 1504 C C     . VAL A 1 198 ? -36.690 2.068   -47.266 1.00 35.66 198 A 1 
ATOM 1505 O O     . VAL A 1 198 ? -35.976 2.509   -46.370 1.00 34.93 198 A 1 
ATOM 1506 C CB    . VAL A 1 198 ? -36.037 3.925   -48.883 1.00 36.66 198 A 1 
ATOM 1507 C CG1   . VAL A 1 198 ? -34.867 3.133   -49.474 1.00 36.50 198 A 1 
ATOM 1508 C CG2   . VAL A 1 198 ? -36.532 4.884   -49.975 1.00 41.14 198 A 1 
ATOM 1509 N N     . ASP A 1 199 ? -37.109 0.802   -47.343 1.00 36.27 199 A 1 
ATOM 1510 C CA    . ASP A 1 199 ? -36.602 -0.274  -46.493 1.00 37.53 199 A 1 
ATOM 1511 C C     . ASP A 1 199 ? -35.097 -0.467  -46.732 1.00 34.21 199 A 1 
ATOM 1512 O O     . ASP A 1 199 ? -34.664 -1.252  -47.584 1.00 33.35 199 A 1 
ATOM 1513 C CB    . ASP A 1 199 ? -37.361 -1.583  -46.773 1.00 36.72 199 A 1 
ATOM 1514 C CG    . ASP A 1 199 ? -38.642 -1.759  -45.954 1.00 33.99 199 A 1 
ATOM 1515 O OD1   . ASP A 1 199 ? -38.675 -1.273  -44.802 1.00 35.09 199 A 1 
ATOM 1516 O OD2   . ASP A 1 199 ? -39.555 -2.433  -46.475 1.00 35.76 199 A 1 
ATOM 1517 N N     . GLN A 1 200 ? -34.271 0.282   -46.011 1.00 32.09 200 A 1 
ATOM 1518 C CA    . GLN A 1 200 ? -32.839 0.033   -45.985 1.00 34.99 200 A 1 
ATOM 1519 C C     . GLN A 1 200 ? -32.578 -1.260  -45.206 1.00 32.58 200 A 1 
ATOM 1520 O O     . GLN A 1 200 ? -32.461 -1.255  -43.978 1.00 30.21 200 A 1 
ATOM 1521 C CB    . GLN A 1 200 ? -32.058 1.224   -45.418 1.00 33.25 200 A 1 
ATOM 1522 C CG    . GLN A 1 200 ? -31.888 2.341   -46.451 1.00 33.23 200 A 1 
ATOM 1523 C CD    . GLN A 1 200 ? -30.941 3.452   -45.995 1.00 30.41 200 A 1 
ATOM 1524 O OE1   . GLN A 1 200 ? -30.526 3.556   -44.856 1.00 29.54 200 A 1 
ATOM 1525 N NE2   . GLN A 1 200 ? -30.554 4.344   -46.885 1.00 27.38 200 A 1 
ATOM 1526 N N     . TYR A 1 201 ? -32.479 -2.362  -45.952 1.00 33.28 201 A 1 
ATOM 1527 C CA    . TYR A 1 201 ? -31.937 -3.621  -45.459 1.00 34.41 201 A 1 
ATOM 1528 C C     . TYR A 1 201 ? -30.509 -3.373  -44.949 1.00 31.40 201 A 1 
ATOM 1529 O O     . TYR A 1 201 ? -29.568 -3.266  -45.730 1.00 30.29 201 A 1 
ATOM 1530 C CB    . TYR A 1 201 ? -31.967 -4.677  -46.569 1.00 33.55 201 A 1 
ATOM 1531 C CG    . TYR A 1 201 ? -33.192 -5.564  -46.538 1.00 33.84 201 A 1 
ATOM 1532 C CD1   . TYR A 1 201 ? -33.111 -6.852  -45.971 1.00 33.02 201 A 1 
ATOM 1533 C CD2   . TYR A 1 201 ? -34.422 -5.122  -47.071 1.00 33.40 201 A 1 
ATOM 1534 C CE1   . TYR A 1 201 ? -34.233 -7.694  -45.938 1.00 31.12 201 A 1 
ATOM 1535 C CE2   . TYR A 1 201 ? -35.551 -5.955  -47.035 1.00 29.91 201 A 1 
ATOM 1536 C CZ    . TYR A 1 201 ? -35.446 -7.240  -46.470 1.00 30.41 201 A 1 
ATOM 1537 O OH    . TYR A 1 201 ? -36.552 -8.063  -46.440 1.00 30.52 201 A 1 
ATOM 1538 N N     . PHE A 1 202 ? -30.368 -3.249  -43.636 1.00 24.67 202 A 1 
ATOM 1539 C CA    . PHE A 1 202 ? -29.061 -3.231  -42.992 1.00 25.17 202 A 1 
ATOM 1540 C C     . PHE A 1 202 ? -28.420 -4.615  -43.133 1.00 24.71 202 A 1 
ATOM 1541 O O     . PHE A 1 202 ? -28.826 -5.572  -42.475 1.00 23.12 202 A 1 
ATOM 1542 C CB    . PHE A 1 202 ? -29.189 -2.779  -41.531 1.00 24.39 202 A 1 
ATOM 1543 C CG    . PHE A 1 202 ? -28.552 -1.427  -41.257 1.00 24.57 202 A 1 
ATOM 1544 C CD1   . PHE A 1 202 ? -27.238 -1.355  -40.782 1.00 23.74 202 A 1 
ATOM 1545 C CD2   . PHE A 1 202 ? -29.272 -0.248  -41.500 1.00 26.38 202 A 1 
ATOM 1546 C CE1   . PHE A 1 202 ? -26.635 -0.111  -40.537 1.00 23.06 202 A 1 
ATOM 1547 C CE2   . PHE A 1 202 ? -28.678 1.000   -41.265 1.00 22.01 202 A 1 
ATOM 1548 C CZ    . PHE A 1 202 ? -27.357 1.073   -40.780 1.00 21.83 202 A 1 
ATOM 1549 N N     . ASP A 1 203 ? -27.449 -4.710  -44.034 1.00 34.71 203 A 1 
ATOM 1550 C CA    . ASP A 1 203 ? -26.753 -5.959  -44.338 1.00 35.68 203 A 1 
ATOM 1551 C C     . ASP A 1 203 ? -25.827 -6.331  -43.168 1.00 32.34 203 A 1 
ATOM 1552 O O     . ASP A 1 203 ? -24.753 -5.763  -42.974 1.00 31.21 203 A 1 
ATOM 1553 C CB    . ASP A 1 203 ? -26.035 -5.800  -45.691 1.00 34.66 203 A 1 
ATOM 1554 C CG    . ASP A 1 203 ? -25.818 -7.117  -46.428 1.00 31.84 203 A 1 
ATOM 1555 O OD1   . ASP A 1 203 ? -26.205 -8.177  -45.886 1.00 30.66 203 A 1 
ATOM 1556 O OD2   . ASP A 1 203 ? -25.265 -7.061  -47.549 1.00 30.89 203 A 1 
ATOM 1557 N N     . LEU A 1 204 ? -26.283 -7.273  -42.348 1.00 27.67 204 A 1 
ATOM 1558 C CA    . LEU A 1 204 ? -25.642 -7.714  -41.106 1.00 29.21 204 A 1 
ATOM 1559 C C     . LEU A 1 204 ? -24.376 -8.567  -41.324 1.00 27.68 204 A 1 
ATOM 1560 O O     . LEU A 1 204 ? -23.836 -9.106  -40.358 1.00 25.64 204 A 1 
ATOM 1561 C CB    . LEU A 1 204 ? -26.691 -8.457  -40.251 1.00 27.77 204 A 1 
ATOM 1562 C CG    . LEU A 1 204 ? -27.378 -7.567  -39.201 1.00 26.52 204 A 1 
ATOM 1563 C CD1   . LEU A 1 204 ? -28.685 -8.205  -38.744 1.00 27.55 204 A 1 
ATOM 1564 C CD2   . LEU A 1 204 ? -26.495 -7.367  -37.978 1.00 31.05 204 A 1 
ATOM 1565 N N     . VAL A 1 205 ? -23.887 -8.684  -42.554 1.00 30.24 205 A 1 
ATOM 1566 C CA    . VAL A 1 205 ? -22.843 -9.669  -42.918 1.00 35.45 205 A 1 
ATOM 1567 C C     . VAL A 1 205 ? -21.527 -9.475  -42.154 1.00 33.09 205 A 1 
ATOM 1568 O O     . VAL A 1 205 ? -20.854 -10.448 -41.823 1.00 31.77 205 A 1 
ATOM 1569 C CB    . VAL A 1 205 ? -22.586 -9.653  -44.434 1.00 33.86 205 A 1 
ATOM 1570 C CG1   . VAL A 1 205 ? -21.608 -10.755 -44.864 1.00 32.11 205 A 1 
ATOM 1571 C CG2   . VAL A 1 205 ? -23.868 -9.876  -45.240 1.00 35.98 205 A 1 
ATOM 1572 N N     . GLY A 1 206 ? -21.162 -8.239  -41.863 1.00 35.21 206 A 1 
ATOM 1573 C CA    . GLY A 1 206 ? -19.795 -7.918  -41.460 1.00 35.63 206 A 1 
ATOM 1574 C C     . GLY A 1 206 ? -19.324 -8.457  -40.102 1.00 33.58 206 A 1 
ATOM 1575 O O     . GLY A 1 206 ? -18.124 -8.396  -39.829 1.00 31.32 206 A 1 
ATOM 1576 N N     . TYR A 1 207 ? -20.236 -8.948  -39.256 1.00 32.29 207 A 1 
ATOM 1577 C CA    . TYR A 1 207 ? -19.896 -9.231  -37.853 1.00 32.50 207 A 1 
ATOM 1578 C C     . TYR A 1 207 ? -19.060 -10.509 -37.663 1.00 30.77 207 A 1 
ATOM 1579 O O     . TYR A 1 207 ? -18.286 -10.593 -36.711 1.00 28.54 207 A 1 
ATOM 1580 C CB    . TYR A 1 207 ? -21.178 -9.242  -37.009 1.00 31.09 207 A 1 
ATOM 1581 C CG    . TYR A 1 207 ? -20.991 -8.661  -35.618 1.00 30.49 207 A 1 
ATOM 1582 C CD1   . TYR A 1 207 ? -20.667 -9.478  -34.520 1.00 29.17 207 A 1 
ATOM 1583 C CD2   . TYR A 1 207 ? -21.118 -7.277  -35.426 1.00 30.60 207 A 1 
ATOM 1584 C CE1   . TYR A 1 207 ? -20.483 -8.934  -33.247 1.00 27.36 207 A 1 
ATOM 1585 C CE2   . TYR A 1 207 ? -20.933 -6.706  -34.149 1.00 26.47 207 A 1 
ATOM 1586 C CZ    . TYR A 1 207 ? -20.615 -7.545  -33.062 1.00 27.41 207 A 1 
ATOM 1587 O OH    . TYR A 1 207 ? -20.434 -6.993  -31.810 1.00 28.65 207 A 1 
ATOM 1588 N N     . ASN A 1 208 ? -19.199 -11.485 -38.561 1.00 32.28 208 A 1 
ATOM 1589 C CA    . ASN A 1 208 ? -18.605 -12.809 -38.345 1.00 31.91 208 A 1 
ATOM 1590 C C     . ASN A 1 208 ? -17.072 -12.845 -38.416 1.00 29.73 208 A 1 
ATOM 1591 O O     . ASN A 1 208 ? -16.461 -13.660 -37.725 1.00 27.95 208 A 1 
ATOM 1592 C CB    . ASN A 1 208 ? -19.222 -13.820 -39.327 1.00 31.04 208 A 1 
ATOM 1593 C CG    . ASN A 1 208 ? -20.535 -14.426 -38.847 1.00 28.54 208 A 1 
ATOM 1594 O OD1   . ASN A 1 208 ? -20.963 -14.256 -37.720 1.00 31.13 208 A 1 
ATOM 1595 N ND2   . ASN A 1 208 ? -21.204 -15.175 -39.686 1.00 32.40 208 A 1 
ATOM 1596 N N     . SER A 1 209 ? -16.437 -11.985 -39.217 1.00 44.49 209 A 1 
ATOM 1597 C CA    . SER A 1 209 ? -14.988 -12.115 -39.462 1.00 47.44 209 A 1 
ATOM 1598 C C     . SER A 1 209 ? -14.114 -11.854 -38.230 1.00 46.68 209 A 1 
ATOM 1599 O O     . SER A 1 209 ? -12.954 -12.247 -38.203 1.00 43.41 209 A 1 
ATOM 1600 C CB    . SER A 1 209 ? -14.542 -11.206 -40.608 1.00 43.93 209 A 1 
ATOM 1601 O OG    . SER A 1 209 ? -14.537 -9.857  -40.214 1.00 39.74 209 A 1 
ATOM 1602 N N     . TYR A 1 210 ? -14.662 -11.165 -37.225 1.00 36.89 210 A 1 
ATOM 1603 C CA    . TYR A 1 210 ? -13.880 -10.785 -36.047 1.00 37.60 210 A 1 
ATOM 1604 C C     . TYR A 1 210 ? -13.615 -11.961 -35.104 1.00 35.76 210 A 1 
ATOM 1605 O O     . TYR A 1 210 ? -12.596 -11.976 -34.417 1.00 33.58 210 A 1 
ATOM 1606 C CB    . TYR A 1 210 ? -14.580 -9.618  -35.330 1.00 35.55 210 A 1 
ATOM 1607 C CG    . TYR A 1 210 ? -13.604 -8.579  -34.798 1.00 34.50 210 A 1 
ATOM 1608 C CD1   . TYR A 1 210 ? -13.080 -8.700  -33.497 1.00 33.96 210 A 1 
ATOM 1609 C CD2   . TYR A 1 210 ? -13.205 -7.519  -35.624 1.00 34.76 210 A 1 
ATOM 1610 C CE1   . TYR A 1 210 ? -12.162 -7.752  -33.020 1.00 31.40 210 A 1 
ATOM 1611 C CE2   . TYR A 1 210 ? -12.286 -6.566  -35.152 1.00 30.79 210 A 1 
ATOM 1612 C CZ    . TYR A 1 210 ? -11.769 -6.689  -33.847 1.00 32.05 210 A 1 
ATOM 1613 O OH    . TYR A 1 210 ? -10.866 -5.750  -33.385 1.00 31.42 210 A 1 
ATOM 1614 N N     . TYR A 1 211 ? -14.527 -12.959 -35.086 1.00 35.01 211 A 1 
ATOM 1615 C CA    . TYR A 1 211 ? -14.419 -14.093 -34.160 1.00 35.32 211 A 1 
ATOM 1616 C C     . TYR A 1 211 ? -13.312 -15.081 -34.563 1.00 33.12 211 A 1 
ATOM 1617 O O     . TYR A 1 211 ? -12.563 -15.520 -33.688 1.00 30.65 211 A 1 
ATOM 1618 C CB    . TYR A 1 211 ? -15.783 -14.787 -34.021 1.00 33.86 211 A 1 
ATOM 1619 C CG    . TYR A 1 211 ? -16.562 -14.321 -32.804 1.00 32.66 211 A 1 
ATOM 1620 C CD1   . TYR A 1 211 ? -16.388 -14.972 -31.571 1.00 31.73 211 A 1 
ATOM 1621 C CD2   . TYR A 1 211 ? -17.442 -13.239 -32.896 1.00 32.73 211 A 1 
ATOM 1622 C CE1   . TYR A 1 211 ? -17.093 -14.554 -30.432 1.00 29.96 211 A 1 
ATOM 1623 C CE2   . TYR A 1 211 ? -18.157 -12.803 -31.762 1.00 29.43 211 A 1 
ATOM 1624 C CZ    . TYR A 1 211 ? -17.981 -13.461 -30.525 1.00 30.26 211 A 1 
ATOM 1625 O OH    . TYR A 1 211 ? -18.680 -13.049 -29.420 1.00 29.91 211 A 1 
ATOM 1626 N N     . ASP A 1 212 ? -13.153 -15.375 -35.850 1.00 40.46 212 A 1 
ATOM 1627 C CA    . ASP A 1 212 ? -12.202 -16.402 -36.308 1.00 41.52 212 A 1 
ATOM 1628 C C     . ASP A 1 212 ? -10.739 -16.069 -35.988 1.00 38.41 212 A 1 
ATOM 1629 O O     . ASP A 1 212 ? -9.949  -16.941 -35.631 1.00 36.84 212 A 1 
ATOM 1630 C CB    . ASP A 1 212 ? -12.360 -16.629 -37.822 1.00 39.10 212 A 1 
ATOM 1631 C CG    . ASP A 1 212 ? -13.463 -17.618 -38.198 1.00 36.02 212 A 1 
ATOM 1632 O OD1   . ASP A 1 212 ? -13.884 -18.407 -37.328 1.00 36.10 212 A 1 
ATOM 1633 O OD2   . ASP A 1 212 ? -13.872 -17.587 -39.381 1.00 35.97 212 A 1 
ATOM 1634 N N     . SER A 1 213 ? -10.361 -14.789 -36.094 1.00 49.36 213 A 1 
ATOM 1635 C CA    . SER A 1 213 ? -8.960  -14.391 -35.886 1.00 52.68 213 A 1 
ATOM 1636 C C     . SER A 1 213 ? -8.481  -14.556 -34.438 1.00 53.34 213 A 1 
ATOM 1637 O O     . SER A 1 213 ? -7.294  -14.766 -34.199 1.00 50.03 213 A 1 
ATOM 1638 C CB    . SER A 1 213 ? -8.747  -12.949 -36.352 1.00 47.29 213 A 1 
ATOM 1639 O OG    . SER A 1 213 ? -9.457  -12.031 -35.545 1.00 43.28 213 A 1 
ATOM 1640 N N     . HIS A 1 214 ? -9.408  -14.472 -33.477 1.00 40.89 214 A 1 
ATOM 1641 C CA    . HIS A 1 214 ? -9.063  -14.617 -32.064 1.00 44.40 214 A 1 
ATOM 1642 C C     . HIS A 1 214 ? -8.793  -16.072 -31.669 1.00 42.37 214 A 1 
ATOM 1643 O O     . HIS A 1 214 ? -7.946  -16.306 -30.803 1.00 40.06 214 A 1 
ATOM 1644 C CB    . HIS A 1 214 ? -10.144 -13.971 -31.187 1.00 41.86 214 A 1 
ATOM 1645 C CG    . HIS A 1 214 ? -9.712  -12.625 -30.678 1.00 40.17 214 A 1 
ATOM 1646 N ND1   . HIS A 1 214 ? -8.740  -12.403 -29.728 1.00 37.41 214 A 1 
ATOM 1647 C CD2   . HIS A 1 214 ? -10.171 -11.394 -31.053 1.00 36.29 214 A 1 
ATOM 1648 C CE1   . HIS A 1 214 ? -8.620  -11.084 -29.552 1.00 34.19 214 A 1 
ATOM 1649 N NE2   . HIS A 1 214 ? -9.471  -10.425 -30.339 1.00 33.70 214 A 1 
ATOM 1650 N N     . MET A 1 215 ? -9.474  -17.032 -32.313 1.00 46.30 215 A 1 
ATOM 1651 C CA    . MET A 1 215 ? -9.331  -18.450 -31.986 1.00 46.62 215 A 1 
ATOM 1652 C C     . MET A 1 215 ? -7.941  -18.982 -32.363 1.00 45.68 215 A 1 
ATOM 1653 O O     . MET A 1 215 ? -7.285  -19.651 -31.563 1.00 43.70 215 A 1 
ATOM 1654 C CB    . MET A 1 215 ? -10.465 -19.239 -32.664 1.00 43.93 215 A 1 
ATOM 1655 C CG    . MET A 1 215 ? -11.025 -20.325 -31.735 1.00 40.26 215 A 1 
ATOM 1656 S SD    . MET A 1 215 ? -12.474 -21.187 -32.410 1.00 38.63 215 A 1 
ATOM 1657 C CE    . MET A 1 215 ? -12.949 -22.166 -30.966 1.00 34.67 215 A 1 
ATOM 1658 N N     . SER A 1 216 ? -7.444  -18.582 -33.534 1.00 56.67 216 A 1 
ATOM 1659 C CA    . SER A 1 216 ? -6.115  -18.986 -34.030 1.00 58.73 216 A 1 
ATOM 1660 C C     . SER A 1 216 ? -4.968  -18.590 -33.098 1.00 59.49 216 A 1 
ATOM 1661 O O     . SER A 1 216 ? -4.036  -19.361 -32.876 1.00 54.98 216 A 1 
ATOM 1662 C CB    . SER A 1 216 ? -5.902  -18.390 -35.425 1.00 52.84 216 A 1 
ATOM 1663 O OG    . SER A 1 216 ? -4.585  -18.614 -35.885 1.00 46.28 216 A 1 
ATOM 1664 N N     . ASN A 1 217 ? -5.048  -17.398 -32.525 1.00 42.61 217 A 1 
ATOM 1665 C CA    . ASN A 1 217 ? -4.009  -16.938 -31.609 1.00 43.20 217 A 1 
ATOM 1666 C C     . ASN A 1 217 ? -3.976  -17.750 -30.308 1.00 39.51 217 A 1 
ATOM 1667 O O     . ASN A 1 217 ? -2.908  -17.927 -29.727 1.00 38.36 217 A 1 
ATOM 1668 C CB    . ASN A 1 217 ? -4.205  -15.444 -31.312 1.00 41.72 217 A 1 
ATOM 1669 C CG    . ASN A 1 217 ? -3.596  -14.535 -32.371 1.00 38.28 217 A 1 
ATOM 1670 O OD1   . ASN A 1 217 ? -2.687  -14.873 -33.099 1.00 40.46 217 A 1 
ATOM 1671 N ND2   . ASN A 1 217 ? -4.065  -13.311 -32.465 1.00 40.78 217 A 1 
ATOM 1672 N N     . GLN A 1 218 ? -5.130  -18.222 -29.853 1.00 52.21 218 A 1 
ATOM 1673 C CA    . GLN A 1 218 ? -5.207  -18.993 -28.622 1.00 52.51 218 A 1 
ATOM 1674 C C     . GLN A 1 218 ? -4.611  -20.398 -28.798 1.00 53.15 218 A 1 
ATOM 1675 O O     . GLN A 1 218 ? -3.855  -20.849 -27.940 1.00 53.34 218 A 1 
ATOM 1676 C CB    . GLN A 1 218 ? -6.662  -19.016 -28.138 1.00 49.79 218 A 1 
ATOM 1677 C CG    . GLN A 1 218 ? -6.760  -19.213 -26.616 1.00 45.87 218 A 1 
ATOM 1678 C CD    . GLN A 1 218 ? -8.189  -19.045 -26.083 1.00 41.20 218 A 1 
ATOM 1679 O OE1   . GLN A 1 218 ? -9.162  -18.962 -26.798 1.00 41.21 218 A 1 
ATOM 1680 N NE2   . GLN A 1 218 ? -8.358  -18.988 -24.778 1.00 38.98 218 A 1 
ATOM 1681 N N     . GLU A 1 219 ? -4.858  -21.047 -29.942 1.00 52.47 219 A 1 
ATOM 1682 C CA    . GLU A 1 219 ? -4.236  -22.339 -30.276 1.00 53.83 219 A 1 
ATOM 1683 C C     . GLU A 1 219 ? -2.715  -22.218 -30.449 1.00 51.73 219 A 1 
ATOM 1684 O O     . GLU A 1 219 ? -1.974  -23.042 -29.917 1.00 54.28 219 A 1 
ATOM 1685 C CB    . GLU A 1 219 ? -4.867  -22.933 -31.537 1.00 52.35 219 A 1 
ATOM 1686 C CG    . GLU A 1 219 ? -6.280  -23.471 -31.284 1.00 48.05 219 A 1 
ATOM 1687 C CD    . GLU A 1 219 ? -6.854  -24.234 -32.488 1.00 45.38 219 A 1 
ATOM 1688 O OE1   . GLU A 1 219 ? -7.737  -25.085 -32.259 1.00 41.47 219 A 1 
ATOM 1689 O OE2   . GLU A 1 219 ? -6.402  -23.973 -33.621 1.00 41.43 219 A 1 
ATOM 1690 N N     . GLN A 1 220 ? -2.244  -21.151 -31.119 1.00 57.47 220 A 1 
ATOM 1691 C CA    . GLN A 1 220 ? -0.807  -20.901 -31.225 1.00 58.16 220 A 1 
ATOM 1692 C C     . GLN A 1 220 ? -0.168  -20.699 -29.852 1.00 57.50 220 A 1 
ATOM 1693 O O     . GLN A 1 220 ? 0.923   -21.217 -29.611 1.00 59.30 220 A 1 
ATOM 1694 C CB    . GLN A 1 220 ? -0.518  -19.681 -32.111 1.00 57.27 220 A 1 
ATOM 1695 C CG    . GLN A 1 220 ? -0.470  -20.069 -33.592 1.00 52.76 220 A 1 
ATOM 1696 C CD    . GLN A 1 220 ? -0.005  -18.915 -34.488 1.00 48.87 220 A 1 
ATOM 1697 O OE1   . GLN A 1 220 ? -0.020  -17.749 -34.141 1.00 47.20 220 A 1 
ATOM 1698 N NE2   . GLN A 1 220 ? 0.465   -19.211 -35.680 1.00 43.48 220 A 1 
ATOM 1699 N N     . TYR A 1 221 ? -0.837  -19.997 -28.945 1.00 48.00 221 A 1 
ATOM 1700 C CA    . TYR A 1 221 ? -0.322  -19.759 -27.600 1.00 46.79 221 A 1 
ATOM 1701 C C     . TYR A 1 221 ? -0.191  -21.069 -26.814 1.00 43.42 221 A 1 
ATOM 1702 O O     . TYR A 1 221 ? 0.863   -21.321 -26.231 1.00 42.29 221 A 1 
ATOM 1703 C CB    . TYR A 1 221 ? -1.226  -18.753 -26.882 1.00 45.42 221 A 1 
ATOM 1704 C CG    . TYR A 1 221 ? -0.525  -18.025 -25.745 1.00 41.09 221 A 1 
ATOM 1705 C CD1   . TYR A 1 221 ? -0.552  -18.531 -24.440 1.00 40.57 221 A 1 
ATOM 1706 C CD2   . TYR A 1 221 ? 0.184   -16.833 -26.020 1.00 41.26 221 A 1 
ATOM 1707 C CE1   . TYR A 1 221 ? 0.108   -17.850 -23.404 1.00 36.17 221 A 1 
ATOM 1708 C CE2   . TYR A 1 221 ? 0.845   -16.144 -25.003 1.00 36.63 221 A 1 
ATOM 1709 C CZ    . TYR A 1 221 ? 0.804   -16.653 -23.690 1.00 39.83 221 A 1 
ATOM 1710 O OH    . TYR A 1 221 ? 1.446   -15.984 -22.674 1.00 38.19 221 A 1 
ATOM 1711 N N     . VAL A 1 222 ? -1.203  -21.948 -26.875 1.00 61.95 222 A 1 
ATOM 1712 C CA    . VAL A 1 222 ? -1.171  -23.268 -26.226 1.00 61.62 222 A 1 
ATOM 1713 C C     . VAL A 1 222 ? -0.062  -24.159 -26.813 1.00 59.04 222 A 1 
ATOM 1714 O O     . VAL A 1 222 ? 0.646   -24.839 -26.070 1.00 62.64 222 A 1 
ATOM 1715 C CB    . VAL A 1 222 ? -2.542  -23.956 -26.327 1.00 60.52 222 A 1 
ATOM 1716 C CG1   . VAL A 1 222 ? -2.520  -25.394 -25.792 1.00 55.10 222 A 1 
ATOM 1717 C CG2   . VAL A 1 222 ? -3.602  -23.202 -25.513 1.00 60.74 222 A 1 
ATOM 1718 N N     . MET A 1 223 ? 0.131   -24.132 -28.143 1.00 64.79 223 A 1 
ATOM 1719 C CA    . MET A 1 223 ? 1.173   -24.922 -28.795 1.00 63.63 223 A 1 
ATOM 1720 C C     . MET A 1 223 ? 2.577   -24.432 -28.425 1.00 62.68 223 A 1 
ATOM 1721 O O     . MET A 1 223 ? 3.479   -25.225 -28.179 1.00 66.06 223 A 1 
ATOM 1722 C CB    . MET A 1 223 ? 0.935   -24.900 -30.309 1.00 63.49 223 A 1 
ATOM 1723 C CG    . MET A 1 223 ? 1.648   -26.068 -31.005 1.00 59.31 223 A 1 
ATOM 1724 S SD    . MET A 1 223 ? 1.337   -26.128 -32.784 1.00 55.33 223 A 1 
ATOM 1725 C CE    . MET A 1 223 ? 1.940   -27.795 -33.147 1.00 48.67 223 A 1 
ATOM 1726 N N     . GLN A 1 224 ? 2.739   -23.107 -28.327 1.00 57.77 224 A 1 
ATOM 1727 C CA    . GLN A 1 224 ? 3.997   -22.492 -27.904 1.00 56.70 224 A 1 
ATOM 1728 C C     . GLN A 1 224 ? 4.287   -22.776 -26.424 1.00 55.16 224 A 1 
ATOM 1729 O O     . GLN A 1 224 ? 5.430   -23.054 -26.063 1.00 58.75 224 A 1 
ATOM 1730 C CB    . GLN A 1 224 ? 3.930   -20.996 -28.217 1.00 57.09 224 A 1 
ATOM 1731 C CG    . GLN A 1 224 ? 5.323   -20.337 -28.189 1.00 54.25 224 A 1 
ATOM 1732 C CD    . GLN A 1 224 ? 5.298   -18.883 -28.691 1.00 49.94 224 A 1 
ATOM 1733 O OE1   . GLN A 1 224 ? 4.276   -18.218 -28.760 1.00 47.55 224 A 1 
ATOM 1734 N NE2   . GLN A 1 224 ? 6.438   -18.334 -29.040 1.00 45.71 224 A 1 
ATOM 1735 N N     . GLU A 1 225 ? 3.250   -22.792 -25.586 1.00 56.08 225 A 1 
ATOM 1736 C CA    . GLU A 1 225 ? 3.355   -23.155 -24.165 1.00 57.14 225 A 1 
ATOM 1737 C C     . GLU A 1 225 ? 3.776   -24.624 -23.983 1.00 55.61 225 A 1 
ATOM 1738 O O     . GLU A 1 225 ? 4.666   -24.915 -23.190 1.00 57.60 225 A 1 
ATOM 1739 C CB    . GLU A 1 225 ? 2.025   -22.843 -23.470 1.00 54.81 225 A 1 
ATOM 1740 C CG    . GLU A 1 225 ? 2.148   -22.913 -21.944 1.00 50.39 225 A 1 
ATOM 1741 C CD    . GLU A 1 225 ? 0.877   -22.432 -21.218 1.00 47.33 225 A 1 
ATOM 1742 O OE1   . GLU A 1 225 ? 1.024   -22.006 -20.054 1.00 44.14 225 A 1 
ATOM 1743 O OE2   . GLU A 1 225 ? -0.217  -22.458 -21.812 1.00 44.55 225 A 1 
ATOM 1744 N N     . GLN A 1 226 ? 3.218   -25.550 -24.785 1.00 62.56 226 A 1 
ATOM 1745 C CA    . GLN A 1 226 ? 3.649   -26.949 -24.778 1.00 60.71 226 A 1 
ATOM 1746 C C     . GLN A 1 226 ? 5.104   -27.122 -25.226 1.00 59.84 226 A 1 
ATOM 1747 O O     . GLN A 1 226 ? 5.845   -27.885 -24.599 1.00 63.28 226 A 1 
ATOM 1748 C CB    . GLN A 1 226 ? 2.741   -27.801 -25.668 1.00 60.53 226 A 1 
ATOM 1749 C CG    . GLN A 1 226 ? 1.456   -28.211 -24.945 1.00 56.90 226 A 1 
ATOM 1750 C CD    . GLN A 1 226 ? 0.626   -29.208 -25.757 1.00 50.90 226 A 1 
ATOM 1751 O OE1   . GLN A 1 226 ? 0.853   -29.464 -26.931 1.00 49.88 226 A 1 
ATOM 1752 N NE2   . GLN A 1 226 ? -0.369  -29.831 -25.153 1.00 45.08 226 A 1 
ATOM 1753 N N     . GLN A 1 227 ? 5.535   -26.423 -26.269 1.00 67.60 227 A 1 
ATOM 1754 C CA    . GLN A 1 227 ? 6.934   -26.458 -26.707 1.00 66.30 227 A 1 
ATOM 1755 C C     . GLN A 1 227 ? 7.867   -25.914 -25.633 1.00 65.98 227 A 1 
ATOM 1756 O O     . GLN A 1 227 ? 8.905   -26.526 -25.351 1.00 68.17 227 A 1 
ATOM 1757 C CB    . GLN A 1 227 ? 7.114   -25.676 -28.006 1.00 66.33 227 A 1 
ATOM 1758 C CG    . GLN A 1 227 ? 6.647   -26.487 -29.225 1.00 61.87 227 A 1 
ATOM 1759 C CD    . GLN A 1 227 ? 6.898   -25.747 -30.547 1.00 55.70 227 A 1 
ATOM 1760 O OE1   . GLN A 1 227 ? 7.253   -24.586 -30.605 1.00 53.79 227 A 1 
ATOM 1761 N NE2   . GLN A 1 227 ? 6.733   -26.424 -31.657 1.00 49.38 227 A 1 
ATOM 1762 N N     . HIS A 1 228 ? 7.482   -24.813 -24.991 1.00 58.60 228 A 1 
ATOM 1763 C CA    . HIS A 1 228 ? 8.276   -24.224 -23.922 1.00 58.67 228 A 1 
ATOM 1764 C C     . HIS A 1 228 ? 8.350   -25.148 -22.700 1.00 53.78 228 A 1 
ATOM 1765 O O     . HIS A 1 228 ? 9.416   -25.285 -22.109 1.00 58.66 228 A 1 
ATOM 1766 C CB    . HIS A 1 228 ? 7.711   -22.841 -23.550 1.00 60.38 228 A 1 
ATOM 1767 C CG    . HIS A 1 228 ? 8.701   -22.020 -22.771 1.00 57.91 228 A 1 
ATOM 1768 N ND1   . HIS A 1 228 ? 9.105   -22.232 -21.479 1.00 51.55 228 A 1 
ATOM 1769 C CD2   . HIS A 1 228 ? 9.442   -20.962 -23.241 1.00 53.39 228 A 1 
ATOM 1770 C CE1   . HIS A 1 228 ? 10.069  -21.347 -21.171 1.00 48.33 228 A 1 
ATOM 1771 N NE2   . HIS A 1 228 ? 10.295  -20.555 -22.222 1.00 48.47 228 A 1 
ATOM 1772 N N     . LEU A 1 229 ? 7.259   -25.847 -22.365 1.00 56.49 229 A 1 
ATOM 1773 C CA    . LEU A 1 229 ? 7.242   -26.829 -21.286 1.00 54.60 229 A 1 
ATOM 1774 C C     . LEU A 1 229 ? 8.187   -28.000 -21.574 1.00 52.84 229 A 1 
ATOM 1775 O O     . LEU A 1 229 ? 8.961   -28.396 -20.704 1.00 53.75 229 A 1 
ATOM 1776 C CB    . LEU A 1 229 ? 5.806   -27.340 -21.073 1.00 54.50 229 A 1 
ATOM 1777 C CG    . LEU A 1 229 ? 5.627   -27.998 -19.693 1.00 51.95 229 A 1 
ATOM 1778 C CD1   . LEU A 1 229 ? 5.232   -26.980 -18.652 1.00 47.92 229 A 1 
ATOM 1779 C CD2   . LEU A 1 229 ? 4.546   -29.095 -19.731 1.00 54.11 229 A 1 
ATOM 1780 N N     . GLN A 1 230 ? 8.176   -28.525 -22.810 1.00 68.58 230 A 1 
ATOM 1781 C CA    . GLN A 1 230 ? 9.099   -29.583 -23.225 1.00 67.68 230 A 1 
ATOM 1782 C C     . GLN A 1 230 ? 10.551  -29.121 -23.178 1.00 67.03 230 A 1 
ATOM 1783 O O     . GLN A 1 230 ? 11.423  -29.873 -22.739 1.00 70.29 230 A 1 
ATOM 1784 C CB    . GLN A 1 230 ? 8.770   -30.067 -24.636 1.00 68.84 230 A 1 
ATOM 1785 C CG    . GLN A 1 230 ? 7.557   -31.010 -24.654 1.00 64.03 230 A 1 
ATOM 1786 C CD    . GLN A 1 230 ? 7.285   -31.588 -26.045 1.00 57.45 230 A 1 
ATOM 1787 O OE1   . GLN A 1 230 ? 7.925   -31.277 -27.035 1.00 53.53 230 A 1 
ATOM 1788 N NE2   . GLN A 1 230 ? 6.325   -32.473 -26.163 1.00 50.06 230 A 1 
ATOM 1789 N N     . GLN A 1 231 ? 10.809  -27.886 -23.591 1.00 67.11 231 A 1 
ATOM 1790 C CA    . GLN A 1 231 ? 12.161  -27.337 -23.572 1.00 67.11 231 A 1 
ATOM 1791 C C     . GLN A 1 231 ? 12.651  -27.114 -22.136 1.00 66.61 231 A 1 
ATOM 1792 O O     . GLN A 1 231 ? 13.769  -27.515 -21.822 1.00 68.70 231 A 1 
ATOM 1793 C CB    . GLN A 1 231 ? 12.192  -26.078 -24.434 1.00 66.52 231 A 1 
ATOM 1794 C CG    . GLN A 1 231 ? 13.642  -25.640 -24.715 1.00 60.89 231 A 1 
ATOM 1795 C CD    . GLN A 1 231 ? 13.747  -24.632 -25.862 1.00 55.42 231 A 1 
ATOM 1796 O OE1   . GLN A 1 231 ? 12.787  -24.232 -26.499 1.00 53.04 231 A 1 
ATOM 1797 N NE2   . GLN A 1 231 ? 14.946  -24.198 -26.170 1.00 49.12 231 A 1 
ATOM 1798 N N     . MET A 1 232 ? 11.797  -26.617 -21.257 1.00 68.87 232 A 1 
ATOM 1799 C CA    . MET A 1 232 ? 12.115  -26.472 -19.835 1.00 67.02 232 A 1 
ATOM 1800 C C     . MET A 1 232 ? 12.366  -27.823 -19.162 1.00 66.78 232 A 1 
ATOM 1801 O O     . MET A 1 232 ? 13.317  -27.972 -18.409 1.00 69.70 232 A 1 
ATOM 1802 C CB    . MET A 1 232 ? 10.985  -25.731 -19.098 1.00 65.30 232 A 1 
ATOM 1803 C CG    . MET A 1 232 ? 11.482  -24.525 -18.317 1.00 59.20 232 A 1 
ATOM 1804 S SD    . MET A 1 232 ? 10.433  -24.021 -16.922 1.00 56.15 232 A 1 
ATOM 1805 C CE    . MET A 1 232 ? 8.882   -23.673 -17.759 1.00 48.21 232 A 1 
ATOM 1806 N N     . GLN A 1 233 ? 11.536  -28.838 -19.454 1.00 62.35 233 A 1 
ATOM 1807 C CA    . GLN A 1 233 ? 11.763  -30.197 -18.947 1.00 60.31 233 A 1 
ATOM 1808 C C     . GLN A 1 233 ? 13.104  -30.761 -19.422 1.00 58.06 233 A 1 
ATOM 1809 O O     . GLN A 1 233 ? 13.792  -31.429 -18.656 1.00 61.93 233 A 1 
ATOM 1810 C CB    . GLN A 1 233 ? 10.632  -31.133 -19.380 1.00 61.04 233 A 1 
ATOM 1811 C CG    . GLN A 1 233 ? 9.396   -30.976 -18.483 1.00 58.33 233 A 1 
ATOM 1812 C CD    . GLN A 1 233 ? 8.265   -31.935 -18.882 1.00 53.41 233 A 1 
ATOM 1813 O OE1   . GLN A 1 233 ? 8.258   -32.568 -19.920 1.00 51.76 233 A 1 
ATOM 1814 N NE2   . GLN A 1 233 ? 7.263   -32.083 -18.034 1.00 48.49 233 A 1 
ATOM 1815 N N     . LYS A 1 234 ? 13.476  -30.476 -20.673 1.00 64.85 234 A 1 
ATOM 1816 C CA    . LYS A 1 234 ? 14.738  -30.941 -21.236 1.00 64.10 234 A 1 
ATOM 1817 C C     . LYS A 1 234 ? 15.937  -30.252 -20.581 1.00 62.54 234 A 1 
ATOM 1818 O O     . LYS A 1 234 ? 16.865  -30.938 -20.171 1.00 65.11 234 A 1 
ATOM 1819 C CB    . LYS A 1 234 ? 14.700  -30.747 -22.757 1.00 63.86 234 A 1 
ATOM 1820 C CG    . LYS A 1 234 ? 15.661  -31.719 -23.440 1.00 59.11 234 A 1 
ATOM 1821 C CD    . LYS A 1 234 ? 15.622  -31.514 -24.958 1.00 57.13 234 A 1 
ATOM 1822 C CE    . LYS A 1 234 ? 16.539  -32.531 -25.616 1.00 50.37 234 A 1 
ATOM 1823 N NZ    . LYS A 1 234 ? 16.695  -32.257 -27.060 1.00 45.40 234 A 1 
ATOM 1824 N N     . GLU A 1 235 ? 15.880  -28.935 -20.410 1.00 57.82 235 A 1 
ATOM 1825 C CA    . GLU A 1 235 ? 16.929  -28.173 -19.706 1.00 57.09 235 A 1 
ATOM 1826 C C     . GLU A 1 235 ? 17.046  -28.591 -18.237 1.00 52.80 235 A 1 
ATOM 1827 O O     . GLU A 1 235 ? 18.147  -28.746 -17.724 1.00 55.30 235 A 1 
ATOM 1828 C CB    . GLU A 1 235 ? 16.642  -26.667 -19.793 1.00 56.81 235 A 1 
ATOM 1829 C CG    . GLU A 1 235 ? 16.979  -26.082 -21.166 1.00 51.98 235 A 1 
ATOM 1830 C CD    . GLU A 1 235 ? 16.730  -24.562 -21.263 1.00 50.49 235 A 1 
ATOM 1831 O OE1   . GLU A 1 235 ? 17.083  -23.991 -22.315 1.00 44.49 235 A 1 
ATOM 1832 O OE2   . GLU A 1 235 ? 16.176  -23.968 -20.310 1.00 45.91 235 A 1 
ATOM 1833 N N     . TYR A 1 236 ? 15.908  -28.858 -17.563 1.00 54.90 236 A 1 
ATOM 1834 C CA    . TYR A 1 236 ? 15.918  -29.317 -16.182 1.00 50.04 236 A 1 
ATOM 1835 C C     . TYR A 1 236 ? 16.498  -30.735 -16.062 1.00 45.82 236 A 1 
ATOM 1836 O O     . TYR A 1 236 ? 17.301  -30.990 -15.164 1.00 43.92 236 A 1 
ATOM 1837 C CB    . TYR A 1 236 ? 14.494  -29.234 -15.614 1.00 47.70 236 A 1 
ATOM 1838 C CG    . TYR A 1 236 ? 14.462  -29.220 -14.099 1.00 43.29 236 A 1 
ATOM 1839 C CD1   . TYR A 1 236 ? 14.334  -30.412 -13.371 1.00 42.65 236 A 1 
ATOM 1840 C CD2   . TYR A 1 236 ? 14.569  -27.993 -13.410 1.00 43.94 236 A 1 
ATOM 1841 C CE1   . TYR A 1 236 ? 14.298  -30.388 -11.974 1.00 37.30 236 A 1 
ATOM 1842 C CE2   . TYR A 1 236 ? 14.535  -27.952 -12.010 1.00 38.12 236 A 1 
ATOM 1843 C CZ    . TYR A 1 236 ? 14.391  -29.150 -11.280 1.00 41.80 236 A 1 
ATOM 1844 O OH    . TYR A 1 236 ? 14.343  -29.128 -9.914  1.00 40.56 236 A 1 
ATOM 1845 N N     . ALA A 1 237 ? 16.158  -31.628 -16.992 1.00 64.76 237 A 1 
ATOM 1846 C CA    . ALA A 1 237 ? 16.740  -32.966 -17.060 1.00 63.12 237 A 1 
ATOM 1847 C C     . ALA A 1 237 ? 18.243  -32.923 -17.348 1.00 60.00 237 A 1 
ATOM 1848 O O     . ALA A 1 237 ? 19.004  -33.653 -16.713 1.00 62.82 237 A 1 
ATOM 1849 C CB    . ALA A 1 237 ? 15.982  -33.793 -18.102 1.00 63.79 237 A 1 
ATOM 1850 N N     . GLU A 1 238 ? 18.699  -32.038 -18.233 1.00 60.85 238 A 1 
ATOM 1851 C CA    . GLU A 1 238 ? 20.132  -31.833 -18.499 1.00 60.38 238 A 1 
ATOM 1852 C C     . GLU A 1 238 ? 20.860  -31.276 -17.272 1.00 56.69 238 A 1 
ATOM 1853 O O     . GLU A 1 238 ? 21.959  -31.733 -16.952 1.00 58.65 238 A 1 
ATOM 1854 C CB    . GLU A 1 238 ? 20.338  -30.920 -19.720 1.00 59.99 238 A 1 
ATOM 1855 C CG    . GLU A 1 238 ? 20.146  -31.671 -21.043 1.00 55.10 238 A 1 
ATOM 1856 C CD    . GLU A 1 238 ? 20.334  -30.806 -22.303 1.00 51.06 238 A 1 
ATOM 1857 O OE1   . GLU A 1 238 ? 20.213  -31.379 -23.417 1.00 47.32 238 A 1 
ATOM 1858 O OE2   . GLU A 1 238 ? 20.583  -29.595 -22.177 1.00 47.28 238 A 1 
ATOM 1859 N N     . GLN A 1 239 ? 20.249  -30.358 -16.531 1.00 60.48 239 A 1 
ATOM 1860 C CA    . GLN A 1 239 ? 20.832  -29.849 -15.288 1.00 57.34 239 A 1 
ATOM 1861 C C     . GLN A 1 239 ? 20.885  -30.902 -14.178 1.00 54.91 239 A 1 
ATOM 1862 O O     . GLN A 1 239 ? 21.870  -30.951 -13.440 1.00 56.36 239 A 1 
ATOM 1863 C CB    . GLN A 1 239 ? 20.062  -28.629 -14.777 1.00 57.78 239 A 1 
ATOM 1864 C CG    . GLN A 1 239 ? 20.457  -27.344 -15.519 1.00 54.49 239 A 1 
ATOM 1865 C CD    . GLN A 1 239 ? 19.816  -26.089 -14.914 1.00 49.57 239 A 1 
ATOM 1866 O OE1   . GLN A 1 239 ? 19.125  -26.104 -13.901 1.00 48.63 239 A 1 
ATOM 1867 N NE2   . GLN A 1 239 ? 20.056  -24.943 -15.501 1.00 44.19 239 A 1 
ATOM 1868 N N     . GLN A 1 240 ? 19.844  -31.745 -14.046 1.00 61.40 240 A 1 
ATOM 1869 C CA    . GLN A 1 240 ? 19.889  -32.864 -13.097 1.00 62.03 240 A 1 
ATOM 1870 C C     . GLN A 1 240 ? 20.961  -33.876 -13.504 1.00 60.00 240 A 1 
ATOM 1871 O O     . GLN A 1 240 ? 21.753  -34.277 -12.658 1.00 61.14 240 A 1 
ATOM 1872 C CB    . GLN A 1 240 ? 18.529  -33.554 -12.970 1.00 61.24 240 A 1 
ATOM 1873 C CG    . GLN A 1 240 ? 17.604  -32.847 -11.971 1.00 58.38 240 A 1 
ATOM 1874 C CD    . GLN A 1 240 ? 16.431  -33.728 -11.517 1.00 53.43 240 A 1 
ATOM 1875 O OE1   . GLN A 1 240 ? 16.175  -34.797 -12.031 1.00 51.95 240 A 1 
ATOM 1876 N NE2   . GLN A 1 240 ? 15.685  -33.323 -10.508 1.00 48.09 240 A 1 
ATOM 1877 N N     . MET A 1 241 ? 21.064  -34.215 -14.798 1.00 67.37 241 A 1 
ATOM 1878 C CA    . MET A 1 241 ? 22.066  -35.150 -15.292 1.00 65.72 241 A 1 
ATOM 1879 C C     . MET A 1 241 ? 23.489  -34.618 -15.082 1.00 63.47 241 A 1 
ATOM 1880 O O     . MET A 1 241 ? 24.373  -35.369 -14.694 1.00 64.62 241 A 1 
ATOM 1881 C CB    . MET A 1 241 ? 21.769  -35.466 -16.767 1.00 65.20 241 A 1 
ATOM 1882 C CG    . MET A 1 241 ? 22.362  -36.795 -17.202 1.00 59.00 241 A 1 
ATOM 1883 S SD    . MET A 1 241 ? 22.086  -37.228 -18.957 1.00 55.07 241 A 1 
ATOM 1884 C CE    . MET A 1 241 ? 20.277  -37.371 -19.008 1.00 48.55 241 A 1 
ATOM 1885 N N     . GLN A 1 242 ? 23.697  -33.304 -15.252 1.00 61.78 242 A 1 
ATOM 1886 C CA    . GLN A 1 242 ? 24.980  -32.683 -14.921 1.00 59.33 242 A 1 
ATOM 1887 C C     . GLN A 1 242 ? 25.286  -32.723 -13.420 1.00 54.85 242 A 1 
ATOM 1888 O O     . GLN A 1 242 ? 26.438  -32.961 -13.059 1.00 57.21 242 A 1 
ATOM 1889 C CB    . GLN A 1 242 ? 25.039  -31.234 -15.407 1.00 59.78 242 A 1 
ATOM 1890 C CG    . GLN A 1 242 ? 25.462  -31.146 -16.874 1.00 55.91 242 A 1 
ATOM 1891 C CD    . GLN A 1 242 ? 25.674  -29.697 -17.359 1.00 51.16 242 A 1 
ATOM 1892 O OE1   . GLN A 1 242 ? 25.397  -28.725 -16.675 1.00 49.32 242 A 1 
ATOM 1893 N NE2   . GLN A 1 242 ? 26.190  -29.521 -18.540 1.00 45.11 242 A 1 
ATOM 1894 N N     . LYS A 1 243 ? 24.285  -32.539 -12.557 1.00 48.98 243 A 1 
ATOM 1895 C CA    . LYS A 1 243 ? 24.493  -32.664 -11.108 1.00 49.04 243 A 1 
ATOM 1896 C C     . LYS A 1 243 ? 24.845  -34.090 -10.706 1.00 44.60 243 A 1 
ATOM 1897 O O     . LYS A 1 243 ? 25.802  -34.268 -9.960  1.00 44.46 243 A 1 
ATOM 1898 C CB    . LYS A 1 243 ? 23.269  -32.169 -10.330 1.00 48.36 243 A 1 
ATOM 1899 C CG    . LYS A 1 243 ? 23.312  -30.649 -10.113 1.00 46.47 243 A 1 
ATOM 1900 C CD    . LYS A 1 243 ? 22.130  -30.252 -9.214  1.00 45.31 243 A 1 
ATOM 1901 C CE    . LYS A 1 243 ? 22.213  -28.770 -8.869  1.00 40.52 243 A 1 
ATOM 1902 N NZ    . LYS A 1 243 ? 21.109  -28.390 -7.946  1.00 36.97 243 A 1 
ATOM 1903 N N     . GLU A 1 244 ? 24.134  -35.087 -11.237 1.00 58.32 244 A 1 
ATOM 1904 C CA    . GLU A 1 244 ? 24.463  -36.496 -10.979 1.00 57.47 244 A 1 
ATOM 1905 C C     . GLU A 1 244 ? 25.867  -36.863 -11.495 1.00 52.13 244 A 1 
ATOM 1906 O O     . GLU A 1 244 ? 26.578  -37.628 -10.844 1.00 52.25 244 A 1 
ATOM 1907 C CB    . GLU A 1 244 ? 23.428  -37.429 -11.624 1.00 56.03 244 A 1 
ATOM 1908 C CG    . GLU A 1 244 ? 22.132  -37.529 -10.813 1.00 51.65 244 A 1 
ATOM 1909 C CD    . GLU A 1 244 ? 21.184  -38.634 -11.340 1.00 49.82 244 A 1 
ATOM 1910 O OE1   . GLU A 1 244 ? 20.375  -39.136 -10.532 1.00 44.22 244 A 1 
ATOM 1911 O OE2   . GLU A 1 244 ? 21.273  -38.960 -12.543 1.00 44.38 244 A 1 
ATOM 1912 N N     . TYR A 1 245 ? 26.283  -36.299 -12.643 1.00 55.25 245 A 1 
ATOM 1913 C CA    . TYR A 1 245 ? 27.622  -36.539 -13.169 1.00 52.88 245 A 1 
ATOM 1914 C C     . TYR A 1 245 ? 28.708  -35.976 -12.246 1.00 47.52 245 A 1 
ATOM 1915 O O     . TYR A 1 245 ? 29.691  -36.659 -11.965 1.00 46.69 245 A 1 
ATOM 1916 C CB    . TYR A 1 245 ? 27.739  -35.985 -14.596 1.00 50.28 245 A 1 
ATOM 1917 C CG    . TYR A 1 245 ? 28.453  -36.931 -15.530 1.00 46.37 245 A 1 
ATOM 1918 C CD1   . TYR A 1 245 ? 29.853  -36.889 -15.670 1.00 45.02 245 A 1 
ATOM 1919 C CD2   . TYR A 1 245 ? 27.715  -37.896 -16.248 1.00 44.62 245 A 1 
ATOM 1920 C CE1   . TYR A 1 245 ? 30.506  -37.785 -16.520 1.00 37.92 245 A 1 
ATOM 1921 C CE2   . TYR A 1 245 ? 28.358  -38.799 -17.097 1.00 39.14 245 A 1 
ATOM 1922 C CZ    . TYR A 1 245 ? 29.757  -38.755 -17.241 1.00 40.50 245 A 1 
ATOM 1923 O OH    . TYR A 1 245 ? 30.399  -39.640 -18.076 1.00 38.00 245 A 1 
ATOM 1924 N N     . VAL A 1 246 ? 28.495  -34.756 -11.717 1.00 51.34 246 A 1 
ATOM 1925 C CA    . VAL A 1 246 ? 29.466  -34.112 -10.806 1.00 50.81 246 A 1 
ATOM 1926 C C     . VAL A 1 246 ? 29.520  -34.822 -9.452  1.00 46.29 246 A 1 
ATOM 1927 O O     . VAL A 1 246 ? 30.609  -34.961 -8.885  1.00 46.17 246 A 1 
ATOM 1928 C CB    . VAL A 1 246 ? 29.160  -32.616 -10.652 1.00 48.47 246 A 1 
ATOM 1929 C CG1   . VAL A 1 246 ? 30.091  -31.929 -9.635  1.00 44.83 246 A 1 
ATOM 1930 C CG2   . VAL A 1 246 ? 29.338  -31.863 -11.972 1.00 50.78 246 A 1 
ATOM 1931 N N     . GLU A 1 247 ? 28.389  -35.312 -8.934  1.00 45.43 247 A 1 
ATOM 1932 C CA    . GLU A 1 247 ? 28.390  -36.094 -7.682  1.00 46.08 247 A 1 
ATOM 1933 C C     . GLU A 1 247 ? 29.072  -37.465 -7.844  1.00 41.75 247 A 1 
ATOM 1934 O O     . GLU A 1 247 ? 29.762  -37.914 -6.927  1.00 40.35 247 A 1 
ATOM 1935 C CB    . GLU A 1 247 ? 26.971  -36.253 -7.112  1.00 44.65 247 A 1 
ATOM 1936 C CG    . GLU A 1 247 ? 26.505  -34.983 -6.373  1.00 43.01 247 A 1 
ATOM 1937 C CD    . GLU A 1 247 ? 25.182  -35.142 -5.605  1.00 41.52 247 A 1 
ATOM 1938 O OE1   . GLU A 1 247 ? 24.971  -34.339 -4.660  1.00 39.19 247 A 1 
ATOM 1939 O OE2   . GLU A 1 247 ? 24.383  -36.036 -5.953  1.00 39.36 247 A 1 
ATOM 1940 N N     . ASN A 1 248 ? 28.938  -38.113 -9.012  1.00 49.11 248 A 1 
ATOM 1941 C CA    . ASN A 1 248 ? 29.573  -39.411 -9.259  1.00 49.31 248 A 1 
ATOM 1942 C C     . ASN A 1 248 ? 31.095  -39.325 -9.455  1.00 44.32 248 A 1 
ATOM 1943 O O     . ASN A 1 248 ? 31.800  -40.214 -8.977  1.00 41.83 248 A 1 
ATOM 1944 C CB    . ASN A 1 248 ? 28.885  -40.114 -10.442 1.00 46.31 248 A 1 
ATOM 1945 C CG    . ASN A 1 248 ? 27.689  -40.951 -10.021 1.00 43.38 248 A 1 
ATOM 1946 O OD1   . ASN A 1 248 ? 27.677  -41.631 -9.010  1.00 42.58 248 A 1 
ATOM 1947 N ND2   . ASN A 1 248 ? 26.640  -40.966 -10.814 1.00 43.63 248 A 1 
ATOM 1948 N N     . GLU A 1 249 ? 31.613  -38.300 -10.107 1.00 49.03 249 A 1 
ATOM 1949 C CA    . GLU A 1 249 ? 33.076  -38.163 -10.267 1.00 49.91 249 A 1 
ATOM 1950 C C     . GLU A 1 249 ? 33.790  -37.926 -8.928  1.00 46.99 249 A 1 
ATOM 1951 O O     . GLU A 1 249 ? 34.943  -38.323 -8.761  1.00 43.82 249 A 1 
ATOM 1952 C CB    . GLU A 1 249 ? 33.431  -37.046 -11.262 1.00 45.63 249 A 1 
ATOM 1953 C CG    . GLU A 1 249 ? 33.363  -37.517 -12.718 1.00 42.05 249 A 1 
ATOM 1954 C CD    . GLU A 1 249 ? 34.009  -36.521 -13.711 1.00 39.76 249 A 1 
ATOM 1955 O OE1   . GLU A 1 249 ? 34.404  -36.976 -14.807 1.00 36.55 249 A 1 
ATOM 1956 O OE2   . GLU A 1 249 ? 34.087  -35.311 -13.387 1.00 36.97 249 A 1 
ATOM 1957 N N     . GLY A 1 250 ? 33.098  -37.315 -7.962  1.00 39.15 250 A 1 
ATOM 1958 C CA    . GLY A 1 250 ? 33.703  -37.041 -6.650  1.00 39.09 250 A 1 
ATOM 1959 C C     . GLY A 1 250 ? 34.034  -38.272 -5.815  1.00 36.55 250 A 1 
ATOM 1960 O O     . GLY A 1 250 ? 34.808  -38.168 -4.854  1.00 34.96 250 A 1 
ATOM 1961 N N     . SER A 1 251 ? 33.469  -39.437 -6.135  1.00 46.44 251 A 1 
ATOM 1962 C CA    . SER A 1 251 ? 33.678  -40.683 -5.382  1.00 47.61 251 A 1 
ATOM 1963 C C     . SER A 1 251 ? 34.939  -41.446 -5.797  1.00 45.30 251 A 1 
ATOM 1964 O O     . SER A 1 251 ? 34.965  -42.678 -5.695  1.00 42.70 251 A 1 
ATOM 1965 C CB    . SER A 1 251 ? 32.430  -41.562 -5.432  1.00 44.90 251 A 1 
ATOM 1966 O OG    . SER A 1 251 ? 32.534  -42.626 -4.499  1.00 42.09 251 A 1 
ATOM 1967 N N     . GLU A 1 252 ? 35.970  -40.781 -6.261  1.00 42.32 252 A 1 
ATOM 1968 C CA    . GLU A 1 252 ? 37.246  -41.449 -6.481  1.00 43.96 252 A 1 
ATOM 1969 C C     . GLU A 1 252 ? 37.774  -42.019 -5.158  1.00 41.04 252 A 1 
ATOM 1970 O O     . GLU A 1 252 ? 37.951  -41.325 -4.158  1.00 38.53 252 A 1 
ATOM 1971 C CB    . GLU A 1 252 ? 38.292  -40.574 -7.168  1.00 40.90 252 A 1 
ATOM 1972 C CG    . GLU A 1 252 ? 38.107  -40.507 -8.694  1.00 39.00 252 A 1 
ATOM 1973 C CD    . GLU A 1 252 ? 39.366  -39.993 -9.431  1.00 37.14 252 A 1 
ATOM 1974 O OE1   . GLU A 1 252 ? 39.562  -40.392 -10.593 1.00 34.59 252 A 1 
ATOM 1975 O OE2   . GLU A 1 252 ? 40.157  -39.256 -8.802  1.00 33.65 252 A 1 
ATOM 1976 N N     . CYS A 1 253 ? 38.008  -43.330 -5.187  1.00 39.21 253 A 1 
ATOM 1977 C CA    . CYS A 1 253 ? 38.560  -44.083 -4.079  1.00 40.85 253 A 1 
ATOM 1978 C C     . CYS A 1 253 ? 39.972  -43.573 -3.769  1.00 36.14 253 A 1 
ATOM 1979 O O     . CYS A 1 253 ? 40.954  -44.038 -4.352  1.00 35.40 253 A 1 
ATOM 1980 C CB    . CYS A 1 253 ? 38.590  -45.572 -4.443  1.00 39.65 253 A 1 
ATOM 1981 S SG    . CYS A 1 253 ? 36.908  -46.264 -4.563  1.00 37.95 253 A 1 
ATOM 1982 N N     . ILE A 1 254 ? 40.055  -42.656 -2.812  1.00 33.91 254 A 1 
ATOM 1983 C CA    . ILE A 1 254 ? 41.345  -42.283 -2.235  1.00 36.59 254 A 1 
ATOM 1984 C C     . ILE A 1 254 ? 41.899  -43.524 -1.533  1.00 34.24 254 A 1 
ATOM 1985 O O     . ILE A 1 254 ? 41.568  -43.811 -0.382  1.00 32.96 254 A 1 
ATOM 1986 C CB    . ILE A 1 254 ? 41.249  -41.063 -1.297  1.00 35.15 254 A 1 
ATOM 1987 C CG1   . ILE A 1 254 ? 40.671  -39.846 -2.049  1.00 33.95 254 A 1 
ATOM 1988 C CG2   . ILE A 1 254 ? 42.630  -40.730 -0.716  1.00 36.76 254 A 1 
ATOM 1989 C CD1   . ILE A 1 254 ? 40.442  -38.613 -1.173  1.00 34.96 254 A 1 
ATOM 1990 N N     . VAL A 1 255 ? 42.716  -44.302 -2.258  1.00 37.11 255 A 1 
ATOM 1991 C CA    . VAL A 1 255 ? 43.429  -45.454 -1.692  1.00 40.11 255 A 1 
ATOM 1992 C C     . VAL A 1 255 ? 44.328  -44.918 -0.583  1.00 36.83 255 A 1 
ATOM 1993 O O     . VAL A 1 255 ? 45.182  -44.077 -0.853  1.00 35.06 255 A 1 
ATOM 1994 C CB    . VAL A 1 255 ? 44.243  -46.201 -2.757  1.00 38.68 255 A 1 
ATOM 1995 C CG1   . VAL A 1 255 ? 44.932  -47.427 -2.156  1.00 36.40 255 A 1 
ATOM 1996 C CG2   . VAL A 1 255 ? 43.353  -46.680 -3.912  1.00 40.65 255 A 1 
ATOM 1997 N N     . PRO A 1 256 ? 44.144  -45.371 0.670   1.00 36.97 256 A 1 
ATOM 1998 C CA    . PRO A 1 256 ? 44.936  -44.880 1.778   1.00 38.50 256 A 1 
ATOM 1999 C C     . PRO A 1 256 ? 46.369  -45.404 1.622   1.00 36.84 256 A 1 
ATOM 2000 O O     . PRO A 1 256 ? 46.709  -46.490 2.082   1.00 34.89 256 A 1 
ATOM 2001 C CB    . PRO A 1 256 ? 44.223  -45.369 3.039   1.00 36.24 256 A 1 
ATOM 2002 C CG    . PRO A 1 256 ? 43.537  -46.654 2.593   1.00 36.80 256 A 1 
ATOM 2003 C CD    . PRO A 1 256 ? 43.171  -46.356 1.126   1.00 42.86 256 A 1 
ATOM 2004 N N     . SER A 1 257 ? 47.209  -44.657 0.940   1.00 44.30 257 A 1 
ATOM 2005 C CA    . SER A 1 257 ? 48.620  -44.985 0.822   1.00 47.94 257 A 1 
ATOM 2006 C C     . SER A 1 257 ? 49.241  -44.958 2.220   1.00 45.57 257 A 1 
ATOM 2007 O O     . SER A 1 257 ? 49.311  -43.924 2.874   1.00 44.50 257 A 1 
ATOM 2008 C CB    . SER A 1 257 ? 49.326  -44.055 -0.169  1.00 45.15 257 A 1 
ATOM 2009 O OG    . SER A 1 257 ? 49.164  -42.700 0.180   1.00 42.23 257 A 1 
ATOM 2010 N N     . GLN A 1 258 ? 49.654  -46.146 2.678   1.00 32.83 258 A 1 
ATOM 2011 C CA    . GLN A 1 258 ? 50.358  -46.315 3.937   1.00 35.53 258 A 1 
ATOM 2012 C C     . GLN A 1 258 ? 51.735  -45.643 3.840   1.00 32.97 258 A 1 
ATOM 2013 O O     . GLN A 1 258 ? 52.736  -46.293 3.544   1.00 31.22 258 A 1 
ATOM 2014 C CB    . GLN A 1 258 ? 50.506  -47.802 4.292   1.00 34.12 258 A 1 
ATOM 2015 C CG    . GLN A 1 258 ? 49.209  -48.492 4.708   1.00 33.54 258 A 1 
ATOM 2016 C CD    . GLN A 1 258 ? 49.434  -49.954 5.135   1.00 33.67 258 A 1 
ATOM 2017 O OE1   . GLN A 1 258 ? 50.471  -50.557 4.941   1.00 34.38 258 A 1 
ATOM 2018 N NE2   . GLN A 1 258 ? 48.444  -50.580 5.739   1.00 34.53 258 A 1 
ATOM 2019 N N     . SER A 1 259 ? 51.755  -44.344 4.041   1.00 36.87 259 A 1 
ATOM 2020 C CA    . SER A 1 259 ? 53.031  -43.632 4.108   1.00 40.02 259 A 1 
ATOM 2021 C C     . SER A 1 259 ? 53.793  -44.105 5.345   1.00 37.16 259 A 1 
ATOM 2022 O O     . SER A 1 259 ? 53.514  -43.697 6.471   1.00 36.64 259 A 1 
ATOM 2023 C CB    . SER A 1 259 ? 52.821  -42.117 4.079   1.00 38.87 259 A 1 
ATOM 2024 O OG    . SER A 1 259 ? 51.977  -41.690 5.130   1.00 37.09 259 A 1 
ATOM 2025 N N     . THR A 1 260 ? 54.751  -45.048 5.123   1.00 39.48 260 A 1 
ATOM 2026 C CA    . THR A 1 260 ? 55.664  -45.534 6.155   1.00 44.52 260 A 1 
ATOM 2027 C C     . THR A 1 260 ? 56.489  -44.357 6.663   1.00 41.41 260 A 1 
ATOM 2028 O O     . THR A 1 260 ? 57.329  -43.811 5.958   1.00 39.88 260 A 1 
ATOM 2029 C CB    . THR A 1 260 ? 56.566  -46.647 5.621   1.00 40.66 260 A 1 
ATOM 2030 O OG1   . THR A 1 260 ? 57.006  -46.367 4.309   1.00 37.99 260 A 1 
ATOM 2031 C CG2   . THR A 1 260 ? 55.832  -47.986 5.562   1.00 40.08 260 A 1 
ATOM 2032 N N     . ILE A 1 261 ? 56.222  -43.977 7.913   1.00 31.90 261 A 1 
ATOM 2033 C CA    . ILE A 1 261 ? 56.944  -42.899 8.593   1.00 34.91 261 A 1 
ATOM 2034 C C     . ILE A 1 261 ? 58.372  -43.386 8.876   1.00 32.33 261 A 1 
ATOM 2035 O O     . ILE A 1 261 ? 58.666  -43.901 9.957   1.00 31.24 261 A 1 
ATOM 2036 C CB    . ILE A 1 261 ? 56.193  -42.436 9.872   1.00 33.51 261 A 1 
ATOM 2037 C CG1   . ILE A 1 261 ? 54.750  -41.984 9.530   1.00 33.12 261 A 1 
ATOM 2038 C CG2   . ILE A 1 261 ? 56.956  -41.284 10.564  1.00 36.52 261 A 1 
ATOM 2039 C CD1   . ILE A 1 261 ? 53.875  -41.680 10.761  1.00 35.37 261 A 1 
ATOM 2040 N N     . VAL A 1 262 ? 59.258  -43.307 7.862   1.00 36.34 262 A 1 
ATOM 2041 C CA    . VAL A 1 262 ? 60.668  -43.668 8.030   1.00 41.12 262 A 1 
ATOM 2042 C C     . VAL A 1 262 ? 61.320  -42.643 8.940   1.00 37.81 262 A 1 
ATOM 2043 O O     . VAL A 1 262 ? 61.405  -41.451 8.637   1.00 36.99 262 A 1 
ATOM 2044 C CB    . VAL A 1 262 ? 61.410  -43.819 6.694   1.00 39.04 262 A 1 
ATOM 2045 C CG1   . VAL A 1 262 ? 62.852  -44.271 6.928   1.00 36.82 262 A 1 
ATOM 2046 C CG2   . VAL A 1 262 ? 60.744  -44.880 5.808   1.00 41.73 262 A 1 
ATOM 2047 N N     . ARG A 1 263 ? 61.802  -43.145 10.050  1.00 37.59 263 A 1 
ATOM 2048 C CA    . ARG A 1 263 ? 62.271  -42.430 11.237  1.00 42.53 263 A 1 
ATOM 2049 C C     . ARG A 1 263 ? 63.658  -41.782 11.053  1.00 39.33 263 A 1 
ATOM 2050 O O     . ARG A 1 263 ? 64.492  -41.941 11.941  1.00 37.88 263 A 1 
ATOM 2051 C CB    . ARG A 1 263 ? 62.248  -43.441 12.392  1.00 39.69 263 A 1 
ATOM 2052 C CG    . ARG A 1 263 ? 61.986  -42.864 13.782  1.00 38.19 263 A 1 
ATOM 2053 C CD    . ARG A 1 263 ? 62.129  -43.993 14.824  1.00 35.59 263 A 1 
ATOM 2054 N NE    . ARG A 1 263 ? 61.515  -43.659 16.102  1.00 33.16 263 A 1 
ATOM 2055 C CZ    . ARG A 1 263 ? 61.518  -44.408 17.200  1.00 29.93 263 A 1 
ATOM 2056 N NH1   . ARG A 1 263 ? 62.160  -45.546 17.241  1.00 27.79 263 A 1 
ATOM 2057 N NH2   . ARG A 1 263 ? 60.882  -44.044 18.250  1.00 26.51 263 A 1 
ATOM 2058 N N     . ARG A 1 264 ? 63.961  -41.177 9.930   1.00 38.48 264 A 1 
ATOM 2059 C CA    . ARG A 1 264 ? 65.351  -40.788 9.647   1.00 42.65 264 A 1 
ATOM 2060 C C     . ARG A 1 264 ? 65.929  -39.858 10.720  1.00 38.72 264 A 1 
ATOM 2061 O O     . ARG A 1 264 ? 65.295  -38.867 11.081  1.00 36.66 264 A 1 
ATOM 2062 C CB    . ARG A 1 264 ? 65.523  -40.201 8.239   1.00 39.49 264 A 1 
ATOM 2063 C CG    . ARG A 1 264 ? 66.011  -41.269 7.246   1.00 37.38 264 A 1 
ATOM 2064 C CD    . ARG A 1 264 ? 66.426  -40.649 5.902   1.00 35.09 264 A 1 
ATOM 2065 N NE    . ARG A 1 264 ? 66.951  -41.647 4.973   1.00 32.58 264 A 1 
ATOM 2066 C CZ    . ARG A 1 264 ? 67.442  -41.422 3.756   1.00 29.26 264 A 1 
ATOM 2067 N NH1   . ARG A 1 264 ? 67.494  -40.210 3.268   1.00 27.72 264 A 1 
ATOM 2068 N NH2   . ARG A 1 264 ? 67.877  -42.401 3.030   1.00 27.02 264 A 1 
ATOM 2069 N N     . PRO A 1 265 ? 67.139  -40.175 11.192  1.00 34.28 265 A 1 
ATOM 2070 C CA    . PRO A 1 265 ? 67.645  -39.637 12.456  1.00 38.21 265 A 1 
ATOM 2071 C C     . PRO A 1 265 ? 68.478  -38.343 12.304  1.00 36.77 265 A 1 
ATOM 2072 O O     . PRO A 1 265 ? 69.453  -38.194 13.022  1.00 34.53 265 A 1 
ATOM 2073 C CB    . PRO A 1 265 ? 68.481  -40.804 13.002  1.00 34.45 265 A 1 
ATOM 2074 C CG    . PRO A 1 265 ? 69.140  -41.356 11.747  1.00 35.37 265 A 1 
ATOM 2075 C CD    . PRO A 1 265 ? 67.998  -41.232 10.717  1.00 41.63 265 A 1 
ATOM 2076 N N     . HIS A 1 266 ? 68.155  -37.517 11.315  1.00 36.84 266 A 1 
ATOM 2077 C CA    . HIS A 1 266 ? 69.179  -36.677 10.688  1.00 41.50 266 A 1 
ATOM 2078 C C     . HIS A 1 266 ? 69.965  -35.719 11.621  1.00 38.99 266 A 1 
ATOM 2079 O O     . HIS A 1 266 ? 69.540  -35.360 12.715  1.00 37.99 266 A 1 
ATOM 2080 C CB    . HIS A 1 266 ? 68.617  -35.949 9.455   1.00 39.44 266 A 1 
ATOM 2081 C CG    . HIS A 1 266 ? 69.337  -36.395 8.204   1.00 38.64 266 A 1 
ATOM 2082 N ND1   . HIS A 1 266 ? 70.623  -36.096 7.821   1.00 37.62 266 A 1 
ATOM 2083 C CD2   . HIS A 1 266 ? 68.839  -37.231 7.235   1.00 37.49 266 A 1 
ATOM 2084 C CE1   . HIS A 1 266 ? 70.878  -36.725 6.660   1.00 34.44 266 A 1 
ATOM 2085 N NE2   . HIS A 1 266 ? 69.819  -37.432 6.280   1.00 34.14 266 A 1 
ATOM 2086 N N     . GLN A 1 267 ? 71.137  -35.415 11.150  1.00 40.37 267 A 1 
ATOM 2087 C CA    . GLN A 1 267 ? 72.346  -34.949 11.845  1.00 43.12 267 A 1 
ATOM 2088 C C     . GLN A 1 267 ? 72.315  -33.498 12.391  1.00 41.52 267 A 1 
ATOM 2089 O O     . GLN A 1 267 ? 71.307  -32.822 12.432  1.00 39.90 267 A 1 
ATOM 2090 C CB    . GLN A 1 267 ? 73.528  -35.106 10.860  1.00 39.87 267 A 1 
ATOM 2091 C CG    . GLN A 1 267 ? 74.035  -36.543 10.665  1.00 37.40 267 A 1 
ATOM 2092 C CD    . GLN A 1 267 ? 75.202  -36.579 9.664   1.00 34.91 267 A 1 
ATOM 2093 O OE1   . GLN A 1 267 ? 75.388  -35.700 8.843   1.00 35.06 267 A 1 
ATOM 2094 N NE2   . GLN A 1 267 ? 76.018  -37.605 9.692   1.00 33.02 267 A 1 
ATOM 2095 N N     . SER A 1 268 ? 73.469  -33.083 12.738  1.00 38.40 268 A 1 
ATOM 2096 C CA    . SER A 1 268 ? 73.980  -32.394 13.922  1.00 40.76 268 A 1 
ATOM 2097 C C     . SER A 1 268 ? 74.127  -30.867 13.879  1.00 38.89 268 A 1 
ATOM 2098 O O     . SER A 1 268 ? 73.836  -30.240 14.892  1.00 36.73 268 A 1 
ATOM 2099 C CB    . SER A 1 268 ? 75.369  -32.990 14.177  1.00 37.36 268 A 1 
ATOM 2100 O OG    . SER A 1 268 ? 76.198  -32.886 13.027  1.00 34.60 268 A 1 
ATOM 2101 N N     . GLY A 1 269 ? 74.769  -30.301 12.853  1.00 35.71 269 A 1 
ATOM 2102 C CA    . GLY A 1 269 ? 76.053  -29.681 13.192  1.00 37.19 269 A 1 
ATOM 2103 C C     . GLY A 1 269 ? 76.201  -28.167 13.355  1.00 35.25 269 A 1 
ATOM 2104 O O     . GLY A 1 269 ? 76.648  -27.714 14.409  1.00 33.51 269 A 1 
ATOM 2105 N N     . TYR A 1 270 ? 76.015  -27.440 12.311  1.00 29.63 270 A 1 
ATOM 2106 C CA    . TYR A 1 270 ? 76.713  -26.157 12.111  1.00 33.32 270 A 1 
ATOM 2107 C C     . TYR A 1 270 ? 76.169  -24.975 12.954  1.00 30.52 270 A 1 
ATOM 2108 O O     . TYR A 1 270 ? 75.008  -24.987 13.338  1.00 28.51 270 A 1 
ATOM 2109 C CB    . TYR A 1 270 ? 76.649  -25.814 10.619  1.00 30.87 270 A 1 
ATOM 2110 C CG    . TYR A 1 270 ? 77.676  -26.520 9.759   1.00 30.10 270 A 1 
ATOM 2111 C CD1   . TYR A 1 270 ? 78.962  -25.959 9.601   1.00 30.92 270 A 1 
ATOM 2112 C CD2   . TYR A 1 270 ? 77.342  -27.704 9.084   1.00 32.80 270 A 1 
ATOM 2113 C CE1   . TYR A 1 270 ? 79.903  -26.595 8.783   1.00 29.91 270 A 1 
ATOM 2114 C CE2   . TYR A 1 270 ? 78.288  -28.349 8.263   1.00 29.57 270 A 1 
ATOM 2115 C CZ    . TYR A 1 270 ? 79.574  -27.786 8.111   1.00 30.83 270 A 1 
ATOM 2116 O OH    . TYR A 1 270 ? 80.497  -28.400 7.317   1.00 32.21 270 A 1 
ATOM 2117 N N     . ALA A 1 271 ? 76.844  -23.922 13.145  1.00 37.92 271 A 1 
ATOM 2118 C CA    . ALA A 1 271 ? 78.177  -23.594 13.665  1.00 39.74 271 A 1 
ATOM 2119 C C     . ALA A 1 271 ? 78.226  -22.144 14.212  1.00 37.35 271 A 1 
ATOM 2120 O O     . ALA A 1 271 ? 78.205  -21.998 15.427  1.00 35.83 271 A 1 
ATOM 2121 C CB    . ALA A 1 271 ? 79.288  -23.850 12.637  1.00 37.01 271 A 1 
ATOM 2122 N N     . PRO A 1 272 ? 78.380  -21.117 13.413  1.00 33.85 272 A 1 
ATOM 2123 C CA    . PRO A 1 272 ? 79.368  -20.124 13.830  1.00 37.16 272 A 1 
ATOM 2124 C C     . PRO A 1 272 ? 78.871  -18.874 14.594  1.00 35.77 272 A 1 
ATOM 2125 O O     . PRO A 1 272 ? 77.699  -18.609 14.744  1.00 35.04 272 A 1 
ATOM 2126 C CB    . PRO A 1 272 ? 80.111  -19.756 12.543  1.00 34.60 272 A 1 
ATOM 2127 C CG    . PRO A 1 272 ? 78.995  -19.802 11.494  1.00 36.10 272 A 1 
ATOM 2128 C CD    . PRO A 1 272 ? 78.128  -20.968 11.988  1.00 43.24 272 A 1 
ATOM 2129 N N     . LEU A 1 273 ? 79.847  -18.149 15.015  1.00 35.36 273 A 1 
ATOM 2130 C CA    . LEU A 1 273 ? 80.020  -17.328 16.223  1.00 39.46 273 A 1 
ATOM 2131 C C     . LEU A 1 273 ? 79.747  -15.816 16.114  1.00 37.69 273 A 1 
ATOM 2132 O O     . LEU A 1 273 ? 79.432  -15.191 17.122  1.00 36.88 273 A 1 
ATOM 2133 C CB    . LEU A 1 273 ? 81.514  -17.473 16.585  1.00 36.03 273 A 1 
ATOM 2134 C CG    . LEU A 1 273 ? 81.845  -18.405 17.764  1.00 34.68 273 A 1 
ATOM 2135 C CD1   . LEU A 1 273 ? 83.253  -18.976 17.595  1.00 34.69 273 A 1 
ATOM 2136 C CD2   . LEU A 1 273 ? 81.804  -17.636 19.072  1.00 38.80 273 A 1 
ATOM 2137 N N     . VAL A 1 274 ? 80.099  -15.230 15.013  1.00 32.84 274 A 1 
ATOM 2138 C CA    . VAL A 1 274 ? 80.658  -13.861 14.924  1.00 40.06 274 A 1 
ATOM 2139 C C     . VAL A 1 274 ? 79.608  -12.761 15.218  1.00 37.28 274 A 1 
ATOM 2140 O O     . VAL A 1 274 ? 78.419  -13.042 15.137  1.00 35.58 274 A 1 
ATOM 2141 C CB    . VAL A 1 274 ? 81.297  -13.639 13.526  1.00 36.66 274 A 1 
ATOM 2142 C CG1   . VAL A 1 274 ? 82.539  -12.765 13.612  1.00 35.24 274 A 1 
ATOM 2143 C CG2   . VAL A 1 274 ? 81.735  -14.914 12.804  1.00 40.33 274 A 1 
ATOM 2144 N N     . GLY A 1 275 ? 79.836  -11.562 15.519  1.00 36.10 275 A 1 
ATOM 2145 C CA    . GLY A 1 275 ? 80.995  -10.694 15.744  1.00 37.24 275 A 1 
ATOM 2146 C C     . GLY A 1 275 ? 80.516  -9.339  16.305  1.00 34.85 275 A 1 
ATOM 2147 O O     . GLY A 1 275 ? 79.322  -9.151  16.529  1.00 33.26 275 A 1 
ATOM 2148 N N     . ALA A 1 276 ? 81.406  -8.443  16.587  1.00 39.73 276 A 1 
ATOM 2149 C CA    . ALA A 1 276 ? 81.347  -7.589  17.787  1.00 43.91 276 A 1 
ATOM 2150 C C     . ALA A 1 276 ? 80.957  -6.095  17.661  1.00 42.18 276 A 1 
ATOM 2151 O O     . ALA A 1 276 ? 80.391  -5.555  18.602  1.00 40.80 276 A 1 
ATOM 2152 C CB    . ALA A 1 276 ? 82.736  -7.685  18.423  1.00 39.76 276 A 1 
ATOM 2153 N N     . GLU A 1 277 ? 81.385  -5.438  16.659  1.00 39.08 277 A 1 
ATOM 2154 C CA    . GLU A 1 277 ? 81.779  -4.004  16.664  1.00 44.69 277 A 1 
ATOM 2155 C C     . GLU A 1 277 ? 80.637  -2.964  16.821  1.00 43.79 277 A 1 
ATOM 2156 O O     . GLU A 1 277 ? 79.480  -3.304  16.699  1.00 42.58 277 A 1 
ATOM 2157 C CB    . GLU A 1 277 ? 82.541  -3.732  15.348  1.00 39.51 277 A 1 
ATOM 2158 C CG    . GLU A 1 277 ? 83.912  -4.423  15.251  1.00 37.40 277 A 1 
ATOM 2159 C CD    . GLU A 1 277 ? 84.726  -3.932  14.054  1.00 37.24 277 A 1 
ATOM 2160 O OE1   . GLU A 1 277 ? 85.960  -4.091  14.106  1.00 35.98 277 A 1 
ATOM 2161 O OE2   . GLU A 1 277 ? 84.127  -3.381  13.090  1.00 36.45 277 A 1 
ATOM 2162 N N     . GLN A 1 278 ? 80.825  -1.683  16.994  1.00 39.15 278 A 1 
ATOM 2163 C CA    . GLN A 1 278 ? 81.716  -0.877  17.850  1.00 41.93 278 A 1 
ATOM 2164 C C     . GLN A 1 278 ? 81.160  0.562   18.072  1.00 39.37 278 A 1 
ATOM 2165 O O     . GLN A 1 278 ? 80.878  0.944   19.192  1.00 37.80 278 A 1 
ATOM 2166 C CB    . GLN A 1 278 ? 83.127  -0.743  17.244  1.00 38.46 278 A 1 
ATOM 2167 C CG    . GLN A 1 278 ? 84.247  -0.671  18.296  1.00 35.30 278 A 1 
ATOM 2168 C CD    . GLN A 1 278 ? 85.620  -0.347  17.694  1.00 34.08 278 A 1 
ATOM 2169 O OE1   . GLN A 1 278 ? 85.756  0.305   16.677  1.00 35.70 278 A 1 
ATOM 2170 N NE2   . GLN A 1 278 ? 86.703  -0.766  18.318  1.00 33.50 278 A 1 
ATOM 2171 N N     . ALA A 1 279 ? 81.138  1.344   17.052  1.00 35.25 279 A 1 
ATOM 2172 C CA    . ALA A 1 279 ? 81.304  2.814   17.079  1.00 37.07 279 A 1 
ATOM 2173 C C     . ALA A 1 279 ? 79.989  3.643   17.191  1.00 33.94 279 A 1 
ATOM 2174 O O     . ALA A 1 279 ? 78.920  3.067   17.132  1.00 33.04 279 A 1 
ATOM 2175 C CB    . ALA A 1 279 ? 82.070  3.150   15.791  1.00 35.01 279 A 1 
ATOM 2176 N N     . ALA A 1 280 ? 79.928  4.949   17.304  1.00 38.58 280 A 1 
ATOM 2177 C CA    . ALA A 1 280 ? 80.846  5.984   17.795  1.00 41.09 280 A 1 
ATOM 2178 C C     . ALA A 1 280 ? 80.096  7.258   18.281  1.00 37.83 280 A 1 
ATOM 2179 O O     . ALA A 1 280 ? 79.661  7.257   19.422  1.00 35.85 280 A 1 
ATOM 2180 C CB    . ALA A 1 280 ? 81.904  6.350   16.736  1.00 38.29 280 A 1 
ATOM 2181 N N     . SER A 1 281 ? 79.997  8.326   17.485  1.00 46.86 281 A 1 
ATOM 2182 C CA    . SER A 1 281 ? 80.301  9.612   18.140  1.00 47.61 281 A 1 
ATOM 2183 C C     . SER A 1 281 ? 79.288  10.784  18.204  1.00 45.35 281 A 1 
ATOM 2184 O O     . SER A 1 281 ? 78.887  11.160  19.302  1.00 43.07 281 A 1 
ATOM 2185 C CB    . SER A 1 281 ? 81.625  10.137  17.579  1.00 43.83 281 A 1 
ATOM 2186 O OG    . SER A 1 281 ? 81.486  10.732  16.307  1.00 39.44 281 A 1 
ATOM 2187 N N     . ALA A 1 282 ? 79.094  11.479  17.143  1.00 38.18 282 A 1 
ATOM 2188 C CA    . ALA A 1 282 ? 79.091  12.960  17.132  1.00 41.20 282 A 1 
ATOM 2189 C C     . ALA A 1 282 ? 77.699  13.661  17.258  1.00 38.22 282 A 1 
ATOM 2190 O O     . ALA A 1 282 ? 76.698  12.985  17.170  1.00 36.90 282 A 1 
ATOM 2191 C CB    . ALA A 1 282 ? 79.790  13.342  15.816  1.00 38.22 282 A 1 
ATOM 2192 N N     . THR A 1 283 ? 77.493  14.952  17.379  1.00 46.62 283 A 1 
ATOM 2193 C CA    . THR A 1 283 ? 78.161  16.086  18.062  1.00 48.58 283 A 1 
ATOM 2194 C C     . THR A 1 283 ? 77.200  17.254  18.381  1.00 46.30 283 A 1 
ATOM 2195 O O     . THR A 1 283 ? 76.934  17.503  19.540  1.00 43.21 283 A 1 
ATOM 2196 C CB    . THR A 1 283 ? 79.289  16.769  17.248  1.00 42.19 283 A 1 
ATOM 2197 O OG1   . THR A 1 283 ? 79.110  16.589  15.860  1.00 39.68 283 A 1 
ATOM 2198 C CG2   . THR A 1 283 ? 80.684  16.339  17.633  1.00 43.68 283 A 1 
ATOM 2199 N N     . ALA A 1 284 ? 76.831  18.029  17.408  1.00 37.44 284 A 1 
ATOM 2200 C CA    . ALA A 1 284 ? 76.488  19.460  17.521  1.00 40.45 284 A 1 
ATOM 2201 C C     . ALA A 1 284 ? 74.984  19.757  17.775  1.00 37.96 284 A 1 
ATOM 2202 O O     . ALA A 1 284 ? 74.188  18.837  17.775  1.00 35.87 284 A 1 
ATOM 2203 C CB    . ALA A 1 284 ? 76.995  20.114  16.218  1.00 37.59 284 A 1 
ATOM 2204 N N     . GLY A 1 285 ? 74.493  20.949  17.970  1.00 37.87 285 A 1 
ATOM 2205 C CA    . GLY A 1 285 ? 75.009  22.318  17.995  1.00 38.03 285 A 1 
ATOM 2206 C C     . GLY A 1 285 ? 73.954  23.323  18.532  1.00 35.37 285 A 1 
ATOM 2207 O O     . GLY A 1 285 ? 73.263  23.009  19.486  1.00 34.28 285 A 1 
ATOM 2208 N N     . ALA A 1 286 ? 73.822  24.504  17.957  1.00 32.34 286 A 1 
ATOM 2209 C CA    . ALA A 1 286 ? 73.920  25.747  18.738  1.00 35.58 286 A 1 
ATOM 2210 C C     . ALA A 1 286 ? 72.666  26.520  19.225  1.00 33.49 286 A 1 
ATOM 2211 O O     . ALA A 1 286 ? 72.442  26.635  20.424  1.00 32.09 286 A 1 
ATOM 2212 C CB    . ALA A 1 286 ? 74.820  26.676  17.915  1.00 32.93 286 A 1 
ATOM 2213 N N     . SER A 1 287 ? 72.006  27.237  18.337  1.00 46.79 287 A 1 
ATOM 2214 C CA    . SER A 1 287 ? 71.593  28.648  18.579  1.00 49.01 287 A 1 
ATOM 2215 C C     . SER A 1 287 ? 70.105  28.859  18.968  1.00 47.36 287 A 1 
ATOM 2216 O O     . SER A 1 287 ? 69.374  27.894  19.025  1.00 44.55 287 A 1 
ATOM 2217 C CB    . SER A 1 287 ? 71.936  29.412  17.287  1.00 44.49 287 A 1 
ATOM 2218 O OG    . SER A 1 287 ? 71.225  28.891  16.175  1.00 38.36 287 A 1 
ATOM 2219 N N     . ALA A 1 288 ? 69.521  30.052  19.199  1.00 38.02 288 A 1 
ATOM 2220 C CA    . ALA A 1 288 ? 70.034  31.328  19.725  1.00 41.71 288 A 1 
ATOM 2221 C C     . ALA A 1 288 ? 68.917  32.225  20.332  1.00 40.18 288 A 1 
ATOM 2222 O O     . ALA A 1 288 ? 69.048  32.640  21.466  1.00 37.82 288 A 1 
ATOM 2223 C CB    . ALA A 1 288 ? 70.730  32.135  18.612  1.00 39.02 288 A 1 
ATOM 2224 N N     . TYR A 1 289 ? 67.877  32.601  19.577  1.00 32.25 289 A 1 
ATOM 2225 C CA    . TYR A 1 289 ? 67.284  33.958  19.693  1.00 36.29 289 A 1 
ATOM 2226 C C     . TYR A 1 289 ? 66.232  34.202  20.816  1.00 33.81 289 A 1 
ATOM 2227 O O     . TYR A 1 289 ? 65.764  33.285  21.467  1.00 32.55 289 A 1 
ATOM 2228 C CB    . TYR A 1 289 ? 66.775  34.414  18.317  1.00 33.84 289 A 1 
ATOM 2229 C CG    . TYR A 1 289 ? 67.844  35.022  17.440  1.00 34.37 289 A 1 
ATOM 2230 C CD1   . TYR A 1 289 ? 68.226  36.364  17.616  1.00 36.60 289 A 1 
ATOM 2231 C CD2   . TYR A 1 289 ? 68.484  34.249  16.445  1.00 38.49 289 A 1 
ATOM 2232 C CE1   . TYR A 1 289 ? 69.236  36.932  16.806  1.00 35.51 289 A 1 
ATOM 2233 C CE2   . TYR A 1 289 ? 69.496  34.807  15.642  1.00 35.07 289 A 1 
ATOM 2234 C CZ    . TYR A 1 289 ? 69.864  36.154  15.823  1.00 35.73 289 A 1 
ATOM 2235 O OH    . TYR A 1 289 ? 70.849  36.705  15.041  1.00 34.90 289 A 1 
ATOM 2236 N N     . THR A 1 290 ? 65.887  35.459  20.986  1.00 48.59 290 A 1 
ATOM 2237 C CA    . THR A 1 290 ? 65.833  36.208  22.262  1.00 51.75 290 A 1 
ATOM 2238 C C     . THR A 1 290 ? 64.473  36.682  22.821  1.00 51.30 290 A 1 
ATOM 2239 O O     . THR A 1 290 ? 64.152  36.371  23.968  1.00 49.36 290 A 1 
ATOM 2240 C CB    . THR A 1 290 ? 66.680  37.481  22.094  1.00 46.68 290 A 1 
ATOM 2241 O OG1   . THR A 1 290 ? 66.376  38.122  20.860  1.00 45.90 290 A 1 
ATOM 2242 C CG2   . THR A 1 290 ? 68.184  37.205  22.076  1.00 51.31 290 A 1 
ATOM 2243 N N     . ASP A 1 291 ? 63.810  37.556  22.145  1.00 45.60 291 A 1 
ATOM 2244 C CA    . ASP A 1 291 ? 63.075  38.722  22.716  1.00 50.37 291 A 1 
ATOM 2245 C C     . ASP A 1 291 ? 61.594  38.484  23.138  1.00 48.34 291 A 1 
ATOM 2246 O O     . ASP A 1 291 ? 61.056  37.437  22.870  1.00 46.63 291 A 1 
ATOM 2247 C CB    . ASP A 1 291 ? 63.145  39.833  21.645  1.00 45.91 291 A 1 
ATOM 2248 C CG    . ASP A 1 291 ? 64.499  40.529  21.511  1.00 41.33 291 A 1 
ATOM 2249 O OD1   . ASP A 1 291 ? 65.276  40.506  22.493  1.00 40.83 291 A 1 
ATOM 2250 O OD2   . ASP A 1 291 ? 64.738  41.101  20.435  1.00 41.20 291 A 1 
ATOM 2251 N N     . SER A 1 292 ? 60.796  39.372  23.698  1.00 42.90 292 A 1 
ATOM 2252 C CA    . SER A 1 292 ? 60.987  40.482  24.654  1.00 46.54 292 A 1 
ATOM 2253 C C     . SER A 1 292 ? 59.690  40.871  25.419  1.00 45.00 292 A 1 
ATOM 2254 O O     . SER A 1 292 ? 59.637  40.739  26.639  1.00 43.20 292 A 1 
ATOM 2255 C CB    . SER A 1 292 ? 61.494  41.754  23.953  1.00 42.72 292 A 1 
ATOM 2256 O OG    . SER A 1 292 ? 61.454  42.896  24.798  1.00 38.20 292 A 1 
ATOM 2257 N N     . VAL A 1 293 ? 58.732  41.497  24.769  1.00 34.25 293 A 1 
ATOM 2258 C CA    . VAL A 1 293 ? 57.761  42.478  25.354  1.00 39.78 293 A 1 
ATOM 2259 C C     . VAL A 1 293 ? 56.327  41.922  25.594  1.00 37.60 293 A 1 
ATOM 2260 O O     . VAL A 1 293 ? 56.047  40.819  25.166  1.00 37.03 293 A 1 
ATOM 2261 C CB    . VAL A 1 293 ? 57.731  43.726  24.432  1.00 37.31 293 A 1 
ATOM 2262 C CG1   . VAL A 1 293 ? 58.879  44.659  24.717  1.00 36.51 293 A 1 
ATOM 2263 C CG2   . VAL A 1 293 ? 57.720  43.418  22.933  1.00 42.84 293 A 1 
ATOM 2264 N N     . ASN A 1 294 ? 55.296  42.521  26.200  1.00 36.35 294 A 1 
ATOM 2265 C CA    . ASN A 1 294 ? 55.203  43.807  26.922  1.00 38.88 294 A 1 
ATOM 2266 C C     . ASN A 1 294 ? 54.057  43.856  27.995  1.00 35.46 294 A 1 
ATOM 2267 O O     . ASN A 1 294 ? 54.258  43.482  29.134  1.00 33.72 294 A 1 
ATOM 2268 C CB    . ASN A 1 294 ? 54.994  44.949  25.885  1.00 37.73 294 A 1 
ATOM 2269 C CG    . ASN A 1 294 ? 55.447  46.317  26.360  1.00 35.15 294 A 1 
ATOM 2270 O OD1   . ASN A 1 294 ? 55.872  46.541  27.482  1.00 37.86 294 A 1 
ATOM 2271 N ND2   . ASN A 1 294 ? 55.389  47.302  25.484  1.00 39.29 294 A 1 
ATOM 2272 N N     . ASN A 1 295 ? 52.904  44.418  27.667  1.00 32.04 295 A 1 
ATOM 2273 C CA    . ASN A 1 295 ? 51.961  45.199  28.506  1.00 33.80 295 A 1 
ATOM 2274 C C     . ASN A 1 295 ? 50.659  44.443  28.933  1.00 31.56 295 A 1 
ATOM 2275 O O     . ASN A 1 295 ? 50.418  43.361  28.430  1.00 29.99 295 A 1 
ATOM 2276 C CB    . ASN A 1 295 ? 51.607  46.440  27.653  1.00 32.31 295 A 1 
ATOM 2277 C CG    . ASN A 1 295 ? 52.602  47.580  27.700  1.00 29.95 295 A 1 
ATOM 2278 O OD1   . ASN A 1 295 ? 53.386  47.730  28.611  1.00 32.87 295 A 1 
ATOM 2279 N ND2   . ASN A 1 295 ? 52.568  48.463  26.713  1.00 34.43 295 A 1 
ATOM 2280 N N     . SER A 1 296 ? 49.687  44.907  29.736  1.00 35.10 296 A 1 
ATOM 2281 C CA    . SER A 1 296 ? 49.608  45.989  30.741  1.00 37.25 296 A 1 
ATOM 2282 C C     . SER A 1 296 ? 48.428  45.846  31.741  1.00 34.19 296 A 1 
ATOM 2283 O O     . SER A 1 296 ? 48.657  45.589  32.915  1.00 33.54 296 A 1 
ATOM 2284 C CB    . SER A 1 296 ? 49.468  47.357  30.050  1.00 36.00 296 A 1 
ATOM 2285 O OG    . SER A 1 296 ? 49.239  48.411  30.957  1.00 33.71 296 A 1 
ATOM 2286 N N     . ILE A 1 297 ? 47.194  46.161  31.338  1.00 21.40 297 A 1 
ATOM 2287 C CA    . ILE A 1 297 ? 46.143  46.839  32.161  1.00 23.39 297 A 1 
ATOM 2288 C C     . ILE A 1 297 ? 45.014  45.854  32.609  1.00 23.06 297 A 1 
ATOM 2289 O O     . ILE A 1 297 ? 44.858  44.837  31.962  1.00 21.39 297 A 1 
ATOM 2290 C CB    . ILE A 1 297 ? 45.578  48.002  31.275  1.00 22.04 297 A 1 
ATOM 2291 C CG1   . ILE A 1 297 ? 46.669  48.923  30.698  1.00 21.22 297 A 1 
ATOM 2292 C CG2   . ILE A 1 297 ? 44.561  48.898  31.999  1.00 24.83 297 A 1 
ATOM 2293 C CD1   . ILE A 1 297 ? 46.158  49.975  29.709  1.00 25.06 297 A 1 
ATOM 2294 N N     . SER A 1 298 ? 44.116  46.047  33.555  1.00 33.94 298 A 1 
ATOM 2295 C CA    . SER A 1 298 ? 44.034  46.819  34.820  1.00 35.40 298 A 1 
ATOM 2296 C C     . SER A 1 298 ? 42.898  46.340  35.760  1.00 33.72 298 A 1 
ATOM 2297 O O     . SER A 1 298 ? 43.148  46.140  36.941  1.00 33.36 298 A 1 
ATOM 2298 C CB    . SER A 1 298 ? 43.751  48.305  34.556  1.00 35.02 298 A 1 
ATOM 2299 O OG    . SER A 1 298 ? 43.459  49.047  35.723  1.00 32.97 298 A 1 
ATOM 2300 N N     . PHE A 1 299 ? 41.638  46.344  35.305  1.00 30.66 299 A 1 
ATOM 2301 C CA    . PHE A 1 299 ? 40.494  46.723  36.168  1.00 31.80 299 A 1 
ATOM 2302 C C     . PHE A 1 299 ? 39.956  45.660  37.147  1.00 32.35 299 A 1 
ATOM 2303 O O     . PHE A 1 299 ? 40.284  44.496  37.078  1.00 30.89 299 A 1 
ATOM 2304 C CB    . PHE A 1 299 ? 39.360  47.305  35.300  1.00 29.59 299 A 1 
ATOM 2305 C CG    . PHE A 1 299 ? 39.358  48.811  35.180  1.00 30.04 299 A 1 
ATOM 2306 C CD1   . PHE A 1 299 ? 38.723  49.607  36.153  1.00 31.54 299 A 1 
ATOM 2307 C CD2   . PHE A 1 299 ? 39.991  49.427  34.085  1.00 33.96 299 A 1 
ATOM 2308 C CE1   . PHE A 1 299 ? 38.718  51.008  36.036  1.00 30.28 299 A 1 
ATOM 2309 C CE2   . PHE A 1 299 ? 40.001  50.826  33.966  1.00 28.11 299 A 1 
ATOM 2310 C CZ    . PHE A 1 299 ? 39.354  51.627  34.945  1.00 27.42 299 A 1 
ATOM 2311 N N     . SER A 1 300 ? 39.066  46.088  38.015  1.00 34.90 300 A 1 
ATOM 2312 C CA    . SER A 1 300 ? 39.158  46.226  39.469  1.00 38.84 300 A 1 
ATOM 2313 C C     . SER A 1 300 ? 38.160  45.414  40.319  1.00 36.86 300 A 1 
ATOM 2314 O O     . SER A 1 300 ? 38.526  44.974  41.400  1.00 36.37 300 A 1 
ATOM 2315 C CB    . SER A 1 300 ? 38.929  47.715  39.765  1.00 37.34 300 A 1 
ATOM 2316 O OG    . SER A 1 300 ? 38.821  48.039  41.132  1.00 34.46 300 A 1 
ATOM 2317 N N     . MET A 1 301 ? 36.888  45.363  39.957  1.00 39.86 301 A 1 
ATOM 2318 C CA    . MET A 1 301 ? 35.806  45.671  40.916  1.00 43.11 301 A 1 
ATOM 2319 C C     . MET A 1 301 ? 35.505  44.615  42.010  1.00 43.58 301 A 1 
ATOM 2320 O O     . MET A 1 301 ? 35.799  43.435  41.887  1.00 41.78 301 A 1 
ATOM 2321 C CB    . MET A 1 301 ? 34.520  46.068  40.153  1.00 40.01 301 A 1 
ATOM 2322 C CG    . MET A 1 301 ? 34.018  47.455  40.589  1.00 37.87 301 A 1 
ATOM 2323 S SD    . MET A 1 301 ? 32.563  48.023  39.659  1.00 38.25 301 A 1 
ATOM 2324 C CE    . MET A 1 301 ? 32.321  49.647  40.425  1.00 34.96 301 A 1 
ATOM 2325 N N     . GLU A 1 302 ? 34.899  45.126  43.054  1.00 30.19 302 A 1 
ATOM 2326 C CA    . GLU A 1 302 ? 34.608  44.588  44.403  1.00 34.44 302 A 1 
ATOM 2327 C C     . GLU A 1 302 ? 33.534  43.446  44.419  1.00 32.98 302 A 1 
ATOM 2328 O O     . GLU A 1 302 ? 33.411  42.716  43.444  1.00 31.23 302 A 1 
ATOM 2329 C CB    . GLU A 1 302 ? 34.145  45.807  45.241  1.00 32.01 302 A 1 
ATOM 2330 C CG    . GLU A 1 302 ? 35.107  46.989  45.402  1.00 30.49 302 A 1 
ATOM 2331 C CD    . GLU A 1 302 ? 34.456  48.107  46.232  1.00 30.00 302 A 1 
ATOM 2332 O OE1   . GLU A 1 302 ? 35.067  48.532  47.236  1.00 29.31 302 A 1 
ATOM 2333 O OE2   . GLU A 1 302 ? 33.330  48.511  45.866  1.00 29.32 302 A 1 
ATOM 2334 N N     . ALA A 1 303 ? 32.671  43.144  45.388  1.00 32.85 303 A 1 
ATOM 2335 C CA    . ALA A 1 303 ? 32.601  43.396  46.823  1.00 35.12 303 A 1 
ATOM 2336 C C     . ALA A 1 303 ? 31.873  42.233  47.546  1.00 33.39 303 A 1 
ATOM 2337 O O     . ALA A 1 303 ? 32.477  41.228  47.866  1.00 33.04 303 A 1 
ATOM 2338 C CB    . ALA A 1 303 ? 31.847  44.719  47.092  1.00 33.85 303 A 1 
ATOM 2339 N N     . GLY A 1 304 ? 30.590  42.389  47.861  1.00 33.49 304 A 1 
ATOM 2340 C CA    . GLY A 1 304 ? 29.988  42.113  49.156  1.00 34.55 304 A 1 
ATOM 2341 C C     . GLY A 1 304 ? 29.786  40.685  49.668  1.00 32.67 304 A 1 
ATOM 2342 O O     . GLY A 1 304 ? 29.680  39.717  48.929  1.00 31.88 304 A 1 
ATOM 2343 N N     . ILE A 1 305 ? 29.664  40.618  50.980  1.00 28.78 305 A 1 
ATOM 2344 C CA    . ILE A 1 305 ? 29.941  39.478  51.876  1.00 32.69 305 A 1 
ATOM 2345 C C     . ILE A 1 305 ? 28.705  38.626  52.252  1.00 30.87 305 A 1 
ATOM 2346 O O     . ILE A 1 305 ? 28.862  37.489  52.666  1.00 29.16 305 A 1 
ATOM 2347 C CB    . ILE A 1 305 ? 30.593  40.078  53.162  1.00 30.82 305 A 1 
ATOM 2348 C CG1   . ILE A 1 305 ? 31.922  40.805  52.842  1.00 29.17 305 A 1 
ATOM 2349 C CG2   . ILE A 1 305 ? 30.828  39.051  54.275  1.00 31.88 305 A 1 
ATOM 2350 C CD1   . ILE A 1 305 ? 32.457  41.671  54.000  1.00 30.90 305 A 1 
ATOM 2351 N N     . VAL A 1 306 ? 27.516  39.157  52.228  1.00 36.23 306 A 1 
ATOM 2352 C CA    . VAL A 1 306 ? 26.488  39.022  53.294  1.00 39.70 306 A 1 
ATOM 2353 C C     . VAL A 1 306 ? 25.996  37.573  53.589  1.00 36.70 306 A 1 
ATOM 2354 O O     . VAL A 1 306 ? 25.928  36.752  52.681  1.00 35.28 306 A 1 
ATOM 2355 C CB    . VAL A 1 306 ? 25.307  39.995  53.074  1.00 37.53 306 A 1 
ATOM 2356 C CG1   . VAL A 1 306 ? 24.482  40.203  54.348  1.00 34.35 306 A 1 
ATOM 2357 C CG2   . VAL A 1 306 ? 25.754  41.402  52.640  1.00 38.86 306 A 1 
ATOM 2358 N N     . PRO A 1 307 ? 25.663  37.268  54.853  1.00 32.61 307 A 1 
ATOM 2359 C CA    . PRO A 1 307 ? 26.061  36.013  55.513  1.00 35.08 307 A 1 
ATOM 2360 C C     . PRO A 1 307 ? 25.034  34.858  55.628  1.00 33.81 307 A 1 
ATOM 2361 O O     . PRO A 1 307 ? 25.444  33.709  55.469  1.00 31.66 307 A 1 
ATOM 2362 C CB    . PRO A 1 307 ? 26.504  36.510  56.898  1.00 32.44 307 A 1 
ATOM 2363 C CG    . PRO A 1 307 ? 25.566  37.667  57.194  1.00 32.75 307 A 1 
ATOM 2364 C CD    . PRO A 1 307 ? 25.325  38.254  55.811  1.00 38.35 307 A 1 
ATOM 2365 N N     . ASP A 1 308 ? 23.763  35.080  56.000  1.00 45.96 308 A 1 
ATOM 2366 C CA    . ASP A 1 308 ? 23.418  34.550  57.330  1.00 48.19 308 A 1 
ATOM 2367 C C     . ASP A 1 308 ? 22.547  33.261  57.427  1.00 46.07 308 A 1 
ATOM 2368 O O     . ASP A 1 308 ? 23.040  32.189  57.776  1.00 43.01 308 A 1 
ATOM 2369 C CB    . ASP A 1 308 ? 22.807  35.714  58.151  1.00 43.96 308 A 1 
ATOM 2370 C CG    . ASP A 1 308 ? 22.826  35.526  59.673  1.00 38.71 308 A 1 
ATOM 2371 O OD1   . ASP A 1 308 ? 23.635  34.726  60.177  1.00 38.39 308 A 1 
ATOM 2372 O OD2   . ASP A 1 308 ? 22.012  36.218  60.327  1.00 39.12 308 A 1 
ATOM 2373 N N     . ASN A 1 309 ? 21.249  33.369  57.274  1.00 38.21 309 A 1 
ATOM 2374 C CA    . ASN A 1 309 ? 20.338  32.705  58.224  1.00 40.41 309 A 1 
ATOM 2375 C C     . ASN A 1 309 ? 19.969  31.224  57.969  1.00 36.94 309 A 1 
ATOM 2376 O O     . ASN A 1 309 ? 19.877  30.723  56.858  1.00 34.26 309 A 1 
ATOM 2377 C CB    . ASN A 1 309 ? 19.093  33.581  58.447  1.00 38.16 309 A 1 
ATOM 2378 C CG    . ASN A 1 309 ? 19.210  34.424  59.701  1.00 34.80 309 A 1 
ATOM 2379 O OD1   . ASN A 1 309 ? 19.547  33.940  60.775  1.00 36.04 309 A 1 
ATOM 2380 N ND2   . ASN A 1 309 ? 18.926  35.693  59.623  1.00 36.63 309 A 1 
ATOM 2381 N N     . THR A 1 310 ? 19.640  30.556  59.077  1.00 43.55 310 A 1 
ATOM 2382 C CA    . THR A 1 310 ? 19.834  29.113  59.332  1.00 45.90 310 A 1 
ATOM 2383 C C     . THR A 1 310 ? 18.588  28.205  59.174  1.00 44.27 310 A 1 
ATOM 2384 O O     . THR A 1 310 ? 18.689  27.016  59.435  1.00 41.73 310 A 1 
ATOM 2385 C CB    . THR A 1 310 ? 20.327  28.926  60.786  1.00 40.96 310 A 1 
ATOM 2386 O OG1   . THR A 1 310 ? 20.951  30.083  61.294  1.00 36.73 310 A 1 
ATOM 2387 C CG2   . THR A 1 310 ? 21.342  27.806  60.945  1.00 38.99 310 A 1 
ATOM 2388 N N     . VAL A 1 311 ? 17.419  28.748  58.913  1.00 34.19 311 A 1 
ATOM 2389 C CA    . VAL A 1 311 ? 16.150  28.191  59.434  1.00 38.45 311 A 1 
ATOM 2390 C C     . VAL A 1 311 ? 15.853  26.758  58.945  1.00 37.06 311 A 1 
ATOM 2391 O O     . VAL A 1 311 ? 15.759  26.475  57.755  1.00 34.91 311 A 1 
ATOM 2392 C CB    . VAL A 1 311 ? 14.957  29.125  59.211  1.00 35.48 311 A 1 
ATOM 2393 C CG1   . VAL A 1 311 ? 13.727  28.622  59.980  1.00 33.71 311 A 1 
ATOM 2394 C CG2   . VAL A 1 311 ? 15.237  30.549  59.710  1.00 38.05 311 A 1 
ATOM 2395 N N     . GLN A 1 312 ? 15.633  25.872  59.913  1.00 43.18 312 A 1 
ATOM 2396 C CA    . GLN A 1 312 ? 15.614  24.402  59.823  1.00 43.81 312 A 1 
ATOM 2397 C C     . GLN A 1 312 ? 14.345  23.733  59.240  1.00 42.60 312 A 1 
ATOM 2398 O O     . GLN A 1 312 ? 14.274  22.504  59.301  1.00 41.27 312 A 1 
ATOM 2399 C CB    . GLN A 1 312 ? 15.779  23.865  61.258  1.00 40.38 312 A 1 
ATOM 2400 C CG    . GLN A 1 312 ? 17.208  23.763  61.760  1.00 38.66 312 A 1 
ATOM 2401 C CD    . GLN A 1 312 ? 17.261  23.162  63.165  1.00 37.33 312 A 1 
ATOM 2402 O OE1   . GLN A 1 312 ? 16.287  23.049  63.896  1.00 37.19 312 A 1 
ATOM 2403 N NE2   . GLN A 1 312 ? 18.421  22.739  63.611  1.00 34.95 312 A 1 
ATOM 2404 N N     . SER A 1 313 ? 13.328  24.432  58.807  1.00 42.49 313 A 1 
ATOM 2405 C CA    . SER A 1 313 ? 11.939  23.940  58.842  1.00 44.63 313 A 1 
ATOM 2406 C C     . SER A 1 313 ? 11.737  22.562  58.185  1.00 43.02 313 A 1 
ATOM 2407 O O     . SER A 1 313 ? 11.820  22.398  56.969  1.00 40.81 313 A 1 
ATOM 2408 C CB    . SER A 1 313 ? 10.979  24.969  58.250  1.00 41.11 313 A 1 
ATOM 2409 O OG    . SER A 1 313 ? 9.647   24.548  58.422  1.00 38.57 313 A 1 
ATOM 2410 N N     . SER A 1 314 ? 11.451  21.583  59.037  1.00 42.48 314 A 1 
ATOM 2411 C CA    . SER A 1 314 ? 11.400  20.149  58.754  1.00 44.69 314 A 1 
ATOM 2412 C C     . SER A 1 314 ? 10.060  19.686  58.175  1.00 41.92 314 A 1 
ATOM 2413 O O     . SER A 1 314 ? 9.455   18.744  58.681  1.00 40.00 314 A 1 
ATOM 2414 C CB    . SER A 1 314 ? 11.712  19.388  60.049  1.00 40.82 314 A 1 
ATOM 2415 O OG    . SER A 1 314 ? 10.726  19.656  61.027  1.00 38.82 314 A 1 
ATOM 2416 N N     . ILE A 1 315 ? 9.528   20.371  57.164  1.00 41.77 315 A 1 
ATOM 2417 C CA    . ILE A 1 315 ? 8.170   20.080  56.698  1.00 44.11 315 A 1 
ATOM 2418 C C     . ILE A 1 315 ? 8.104   18.631  56.193  1.00 42.52 315 A 1 
ATOM 2419 O O     . ILE A 1 315 ? 8.648   18.293  55.128  1.00 40.63 315 A 1 
ATOM 2420 C CB    . ILE A 1 315 ? 7.667   21.119  55.674  1.00 40.00 315 A 1 
ATOM 2421 C CG1   . ILE A 1 315 ? 7.643   22.525  56.319  1.00 38.36 315 A 1 
ATOM 2422 C CG2   . ILE A 1 315 ? 6.252   20.732  55.182  1.00 40.22 315 A 1 
ATOM 2423 C CD1   . ILE A 1 315 ? 7.251   23.661  55.374  1.00 37.44 315 A 1 
ATOM 2424 N N     . LEU A 1 316 ? 7.403   17.803  56.965  1.00 44.64 316 A 1 
ATOM 2425 C CA    . LEU A 1 316 ? 7.060   16.419  56.659  1.00 46.31 316 A 1 
ATOM 2426 C C     . LEU A 1 316 ? 6.238   16.366  55.358  1.00 44.63 316 A 1 
ATOM 2427 O O     . LEU A 1 316 ? 5.020   16.536  55.380  1.00 42.20 316 A 1 
ATOM 2428 C CB    . LEU A 1 316 ? 6.254   15.837  57.834  1.00 41.92 316 A 1 
ATOM 2429 C CG    . LEU A 1 316 ? 7.082   15.448  59.069  1.00 38.71 316 A 1 
ATOM 2430 C CD1   . LEU A 1 316 ? 6.177   15.311  60.300  1.00 39.09 316 A 1 
ATOM 2431 C CD2   . LEU A 1 316 ? 7.792   14.107  58.844  1.00 41.42 316 A 1 
ATOM 2432 N N     . ARG A 1 317 ? 6.880   16.120  54.190  1.00 41.30 317 A 1 
ATOM 2433 C CA    . ARG A 1 317 ? 6.156   15.856  52.942  1.00 42.84 317 A 1 
ATOM 2434 C C     . ARG A 1 317 ? 5.393   14.533  53.093  1.00 40.06 317 A 1 
ATOM 2435 O O     . ARG A 1 317 ? 6.034   13.509  53.308  1.00 37.74 317 A 1 
ATOM 2436 C CB    . ARG A 1 317 ? 7.102   15.804  51.730  1.00 39.27 317 A 1 
ATOM 2437 C CG    . ARG A 1 317 ? 7.319   17.187  51.116  1.00 35.62 317 A 1 
ATOM 2438 C CD    . ARG A 1 317 ? 8.148   17.082  49.819  1.00 33.78 317 A 1 
ATOM 2439 N NE    . ARG A 1 317 ? 8.206   18.359  49.108  1.00 30.95 317 A 1 
ATOM 2440 C CZ    . ARG A 1 317 ? 8.832   18.608  47.957  1.00 28.44 317 A 1 
ATOM 2441 N NH1   . ARG A 1 317 ? 9.522   17.676  47.349  1.00 27.35 317 A 1 
ATOM 2442 N NH2   . ARG A 1 317 ? 8.783   19.776  47.408  1.00 26.04 317 A 1 
ATOM 2443 N N     . PRO A 1 318 ? 4.056   14.502  52.977  1.00 37.52 318 A 1 
ATOM 2444 C CA    . PRO A 1 318 ? 3.297   13.268  53.068  1.00 39.95 318 A 1 
ATOM 2445 C C     . PRO A 1 318 ? 3.671   12.368  51.889  1.00 38.73 318 A 1 
ATOM 2446 O O     . PRO A 1 318 ? 3.578   12.767  50.734  1.00 37.14 318 A 1 
ATOM 2447 C CB    . PRO A 1 318 ? 1.825   13.695  53.073  1.00 36.70 318 A 1 
ATOM 2448 C CG    . PRO A 1 318 ? 1.817   15.022  52.317  1.00 35.85 318 A 1 
ATOM 2449 C CD    . PRO A 1 318 ? 3.180   15.628  52.683  1.00 41.35 318 A 1 
ATOM 2450 N N     . ALA A 1 319 ? 4.086   11.137  52.197  1.00 40.36 319 A 1 
ATOM 2451 C CA    . ALA A 1 319 ? 4.669   10.212  51.221  1.00 41.82 319 A 1 
ATOM 2452 C C     . ALA A 1 319 ? 3.660   9.588   50.233  1.00 40.35 319 A 1 
ATOM 2453 O O     . ALA A 1 319 ? 4.057   8.954   49.263  1.00 38.24 319 A 1 
ATOM 2454 C CB    . ALA A 1 319 ? 5.398   9.127   52.007  1.00 37.74 319 A 1 
ATOM 2455 N N     . GLY A 1 320 ? 2.372   9.685   50.510  1.00 35.46 320 A 1 
ATOM 2456 C CA    . GLY A 1 320 ? 1.372   8.747   50.010  1.00 36.21 320 A 1 
ATOM 2457 C C     . GLY A 1 320 ? 0.869   8.895   48.577  1.00 35.59 320 A 1 
ATOM 2458 O O     . GLY A 1 320 ? -0.168  8.317   48.267  1.00 33.26 320 A 1 
ATOM 2459 N N     . ALA A 1 321 ? 1.523   9.657   47.721  1.00 37.74 321 A 1 
ATOM 2460 C CA    . ALA A 1 321 ? 1.106   9.745   46.323  1.00 38.84 321 A 1 
ATOM 2461 C C     . ALA A 1 321 ? 1.418   8.419   45.611  1.00 37.26 321 A 1 
ATOM 2462 O O     . ALA A 1 321 ? 2.468   8.271   44.991  1.00 36.57 321 A 1 
ATOM 2463 C CB    . ALA A 1 321 ? 1.747   10.963  45.657  1.00 35.80 321 A 1 
ATOM 2464 N N     . ILE A 1 322 ? 0.509   7.450   45.735  1.00 33.29 322 A 1 
ATOM 2465 C CA    . ILE A 1 322 ? 0.574   6.193   45.004  1.00 34.89 322 A 1 
ATOM 2466 C C     . ILE A 1 322 ? 0.518   6.556   43.524  1.00 34.45 322 A 1 
ATOM 2467 O O     . ILE A 1 322 ? -0.530  6.934   43.006  1.00 32.96 322 A 1 
ATOM 2468 C CB    . ILE A 1 322 ? -0.564  5.228   45.415  1.00 32.18 322 A 1 
ATOM 2469 C CG1   . ILE A 1 322 ? -0.510  4.925   46.928  1.00 30.25 322 A 1 
ATOM 2470 C CG2   . ILE A 1 322 ? -0.467  3.922   44.604  1.00 33.49 322 A 1 
ATOM 2471 C CD1   . ILE A 1 322 ? -1.699  4.104   47.451  1.00 32.29 322 A 1 
ATOM 2472 N N     . GLY A 1 323 ? 1.642   6.450   42.843  1.00 34.56 323 A 1 
ATOM 2473 C CA    . GLY A 1 323 ? 1.779   6.635   41.404  1.00 34.82 323 A 1 
ATOM 2474 C C     . GLY A 1 323 ? 1.111   5.500   40.627  1.00 33.40 323 A 1 
ATOM 2475 O O     . GLY A 1 323 ? 1.790   4.776   39.903  1.00 32.39 323 A 1 
ATOM 2476 N N     . LEU A 1 324 ? -0.207  5.343   40.807  1.00 37.92 324 A 1 
ATOM 2477 C CA    . LEU A 1 324 ? -1.029  4.335   40.127  1.00 38.36 324 A 1 
ATOM 2478 C C     . LEU A 1 324 ? -1.176  4.563   38.620  1.00 37.55 324 A 1 
ATOM 2479 O O     . LEU A 1 324 ? -1.730  3.703   37.938  1.00 34.49 324 A 1 
ATOM 2480 C CB    . LEU A 1 324 ? -2.428  4.283   40.770  1.00 33.31 324 A 1 
ATOM 2481 C CG    . LEU A 1 324 ? -2.569  3.261   41.900  1.00 30.30 324 A 1 
ATOM 2482 C CD1   . LEU A 1 324 ? -3.918  3.447   42.577  1.00 30.76 324 A 1 
ATOM 2483 C CD2   . LEU A 1 324 ? -2.496  1.826   41.373  1.00 33.81 324 A 1 
ATOM 2484 N N     . PHE A 1 325 ? -0.686  5.673   38.069  1.00 41.33 325 A 1 
ATOM 2485 C CA    . PHE A 1 325 ? -0.466  5.793   36.637  1.00 42.63 325 A 1 
ATOM 2486 C C     . PHE A 1 325 ? 0.714   4.898   36.256  1.00 43.22 325 A 1 
ATOM 2487 O O     . PHE A 1 325 ? 1.785   5.378   35.879  1.00 40.09 325 A 1 
ATOM 2488 C CB    . PHE A 1 325 ? -0.300  7.253   36.215  1.00 37.29 325 A 1 
ATOM 2489 C CG    . PHE A 1 325 ? -1.603  8.006   36.140  1.00 34.21 325 A 1 
ATOM 2490 C CD1   . PHE A 1 325 ? -2.391  7.938   34.985  1.00 34.25 325 A 1 
ATOM 2491 C CD2   . PHE A 1 325 ? -2.044  8.753   37.236  1.00 34.37 325 A 1 
ATOM 2492 C CE1   . PHE A 1 325 ? -3.608  8.624   34.920  1.00 32.06 325 A 1 
ATOM 2493 C CE2   . PHE A 1 325 ? -3.267  9.445   37.181  1.00 30.16 325 A 1 
ATOM 2494 C CZ    . PHE A 1 325 ? -4.048  9.389   36.014  1.00 31.62 325 A 1 
ATOM 2495 N N     . SER A 1 326 ? 0.509   3.590   36.359  1.00 33.42 326 A 1 
ATOM 2496 C CA    . SER A 1 326 ? 1.160   2.638   35.482  1.00 36.29 326 A 1 
ATOM 2497 C C     . SER A 1 326 ? 0.755   3.064   34.074  1.00 36.84 326 A 1 
ATOM 2498 O O     . SER A 1 326 ? -0.288  2.652   33.567  1.00 35.04 326 A 1 
ATOM 2499 C CB    . SER A 1 326 ? 0.700   1.219   35.790  1.00 33.47 326 A 1 
ATOM 2500 O OG    . SER A 1 326 ? 1.373   0.290   34.990  1.00 31.09 326 A 1 
ATOM 2501 N N     . SER A 1 327 ? 1.510   3.999   33.490  1.00 37.36 327 A 1 
ATOM 2502 C CA    . SER A 1 327 ? 1.379   4.365   32.099  1.00 39.23 327 A 1 
ATOM 2503 C C     . SER A 1 327 ? 1.389   3.041   31.349  1.00 40.13 327 A 1 
ATOM 2504 O O     . SER A 1 327 ? 2.303   2.250   31.593  1.00 37.24 327 A 1 
ATOM 2505 C CB    . SER A 1 327 ? 2.552   5.246   31.649  1.00 35.63 327 A 1 
ATOM 2506 O OG    . SER A 1 327 ? 3.798   4.666   31.980  1.00 33.44 327 A 1 
ATOM 2507 N N     . PRO A 1 328 ? 0.361   2.737   30.521  1.00 38.60 328 A 1 
ATOM 2508 C CA    . PRO A 1 328 ? 0.383   1.528   29.731  1.00 40.34 328 A 1 
ATOM 2509 C C     . PRO A 1 328 ? 1.757   1.496   29.090  1.00 41.26 328 A 1 
ATOM 2510 O O     . PRO A 1 328 ? 2.165   2.512   28.530  1.00 39.67 328 A 1 
ATOM 2511 C CB    . PRO A 1 328 ? -0.748  1.672   28.703  1.00 36.62 328 A 1 
ATOM 2512 C CG    . PRO A 1 328 ? -0.975  3.173   28.623  1.00 37.04 328 A 1 
ATOM 2513 C CD    . PRO A 1 328 ? -0.636  3.665   30.030  1.00 40.92 328 A 1 
ATOM 2514 N N     . SER A 1 329 ? 2.495   0.418   29.335  1.00 34.18 329 A 1 
ATOM 2515 C CA    . SER A 1 329 ? 3.871   0.321   28.881  1.00 35.69 329 A 1 
ATOM 2516 C C     . SER A 1 329 ? 3.846   0.721   27.413  1.00 36.77 329 A 1 
ATOM 2517 O O     . SER A 1 329 ? 3.220   0.030   26.609  1.00 35.44 329 A 1 
ATOM 2518 C CB    . SER A 1 329 ? 4.409   -1.107  29.051  1.00 32.68 329 A 1 
ATOM 2519 O OG    . SER A 1 329 ? 3.581   -2.044  28.385  1.00 30.02 329 A 1 
ATOM 2520 N N     . LEU A 1 330 ? 4.409   1.884   27.102  1.00 42.60 330 A 1 
ATOM 2521 C CA    . LEU A 1 330 ? 4.702   2.243   25.732  1.00 42.16 330 A 1 
ATOM 2522 C C     . LEU A 1 330 ? 5.604   1.110   25.283  1.00 42.82 330 A 1 
ATOM 2523 O O     . LEU A 1 330 ? 6.774   1.101   25.657  1.00 39.86 330 A 1 
ATOM 2524 C CB    . LEU A 1 330 ? 5.411   3.607   25.670  1.00 37.90 330 A 1 
ATOM 2525 C CG    . LEU A 1 330 ? 4.464   4.810   25.712  1.00 34.35 330 A 1 
ATOM 2526 C CD1   . LEU A 1 330 ? 5.225   6.090   26.042  1.00 34.02 330 A 1 
ATOM 2527 C CD2   . LEU A 1 330 ? 3.774   5.012   24.353  1.00 34.78 330 A 1 
ATOM 2528 N N     . GLN A 1 331 ? 5.010   0.098   24.658  1.00 39.79 331 A 1 
ATOM 2529 C CA    . GLN A 1 331 ? 5.778   -0.957  24.035  1.00 40.58 331 A 1 
ATOM 2530 C C     . GLN A 1 331 ? 6.732   -0.197  23.124  1.00 41.03 331 A 1 
ATOM 2531 O O     . GLN A 1 331 ? 6.277   0.460   22.189  1.00 38.93 331 A 1 
ATOM 2532 C CB    . GLN A 1 331 ? 4.887   -1.920  23.227  1.00 38.02 331 A 1 
ATOM 2533 C CG    . GLN A 1 331 ? 4.191   -2.950  24.109  1.00 33.97 331 A 1 
ATOM 2534 C CD    . GLN A 1 331 ? 3.387   -3.963  23.295  1.00 31.33 331 A 1 
ATOM 2535 O OE1   . GLN A 1 331 ? 2.905   -3.720  22.195  1.00 28.97 331 A 1 
ATOM 2536 N NE2   . GLN A 1 331 ? 3.182   -5.156  23.813  1.00 28.79 331 A 1 
ATOM 2537 N N     . THR A 1 332 ? 7.986   -0.146  23.531  1.00 42.93 332 A 1 
ATOM 2538 C CA    . THR A 1 332 ? 9.046   0.418   22.709  1.00 45.20 332 A 1 
ATOM 2539 C C     . THR A 1 332 ? 8.831   -0.222  21.353  1.00 46.66 332 A 1 
ATOM 2540 O O     . THR A 1 332 ? 8.825   -1.454  21.305  1.00 44.32 332 A 1 
ATOM 2541 C CB    . THR A 1 332 ? 10.427  0.041   23.249  1.00 41.35 332 A 1 
ATOM 2542 O OG1   . THR A 1 332 ? 10.421  -1.283  23.745  1.00 37.33 332 A 1 
ATOM 2543 C CG2   . THR A 1 332 ? 10.836  0.956   24.406  1.00 37.65 332 A 1 
ATOM 2544 N N     . PRO A 1 333 ? 8.468   0.566   20.332  1.00 48.94 333 A 1 
ATOM 2545 C CA    . PRO A 1 333 ? 8.030   0.013   19.064  1.00 47.87 333 A 1 
ATOM 2546 C C     . PRO A 1 333 ? 9.152   -0.901  18.583  1.00 49.84 333 A 1 
ATOM 2547 O O     . PRO A 1 333 ? 10.235  -0.430  18.261  1.00 49.54 333 A 1 
ATOM 2548 C CB    . PRO A 1 333 ? 7.751   1.214   18.156  1.00 43.29 333 A 1 
ATOM 2549 C CG    . PRO A 1 333 ? 8.500   2.359   18.826  1.00 42.35 333 A 1 
ATOM 2550 C CD    . PRO A 1 333 ? 8.483   1.998   20.302  1.00 45.36 333 A 1 
ATOM 2551 N N     . LEU A 1 334 ? 8.904   -2.200  18.740  1.00 57.64 334 A 1 
ATOM 2552 C CA    . LEU A 1 334 ? 9.929   -3.196  18.512  1.00 56.53 334 A 1 
ATOM 2553 C C     . LEU A 1 334 ? 10.243  -3.091  17.036  1.00 59.48 334 A 1 
ATOM 2554 O O     . LEU A 1 334 ? 9.379   -3.354  16.197  1.00 55.34 334 A 1 
ATOM 2555 C CB    . LEU A 1 334 ? 9.432   -4.595  18.910  1.00 49.95 334 A 1 
ATOM 2556 C CG    . LEU A 1 334 ? 9.417   -4.847  20.428  1.00 44.36 334 A 1 
ATOM 2557 C CD1   . LEU A 1 334 ? 8.591   -6.099  20.762  1.00 42.09 334 A 1 
ATOM 2558 C CD2   . LEU A 1 334 ? 10.827  -5.057  20.987  1.00 42.80 334 A 1 
ATOM 2559 N N     . HIS A 1 335 ? 11.450  -2.638  16.741  1.00 64.85 335 A 1 
ATOM 2560 C CA    . HIS A 1 335 ? 11.982  -2.738  15.399  1.00 66.27 335 A 1 
ATOM 2561 C C     . HIS A 1 335 ? 11.898  -4.210  15.030  1.00 68.36 335 A 1 
ATOM 2562 O O     . HIS A 1 335 ? 12.417  -5.057  15.768  1.00 62.50 335 A 1 
ATOM 2563 C CB    . HIS A 1 335 ? 13.418  -2.209  15.370  1.00 57.61 335 A 1 
ATOM 2564 C CG    . HIS A 1 335 ? 13.828  -1.763  14.002  1.00 51.02 335 A 1 
ATOM 2565 N ND1   . HIS A 1 335 ? 14.137  -2.568  12.935  1.00 46.18 335 A 1 
ATOM 2566 C CD2   . HIS A 1 335 ? 13.948  -0.466  13.581  1.00 44.54 335 A 1 
ATOM 2567 C CE1   . HIS A 1 335 ? 14.440  -1.777  11.898  1.00 41.53 335 A 1 
ATOM 2568 N NE2   . HIS A 1 335 ? 14.334  -0.501  12.262  1.00 42.82 335 A 1 
ATOM 2569 N N     . PHE A 1 336 ? 11.165  -4.539  13.963  1.00 65.36 336 A 1 
ATOM 2570 C CA    . PHE A 1 336 ? 11.057  -5.945  13.590  1.00 65.18 336 A 1 
ATOM 2571 C C     . PHE A 1 336 ? 12.465  -6.503  13.409  1.00 69.28 336 A 1 
ATOM 2572 O O     . PHE A 1 336 ? 13.339  -5.865  12.820  1.00 64.65 336 A 1 
ATOM 2573 C CB    . PHE A 1 336 ? 10.202  -6.135  12.331  1.00 55.90 336 A 1 
ATOM 2574 C CG    . PHE A 1 336 ? 8.702   -6.183  12.554  1.00 56.12 336 A 1 
ATOM 2575 C CD1   . PHE A 1 336 ? 8.141   -6.898  13.626  1.00 54.33 336 A 1 
ATOM 2576 C CD2   . PHE A 1 336 ? 7.846   -5.565  11.629  1.00 51.78 336 A 1 
ATOM 2577 C CE1   . PHE A 1 336 ? 6.741   -6.969  13.791  1.00 46.89 336 A 1 
ATOM 2578 C CE2   . PHE A 1 336 ? 6.448   -5.639  11.787  1.00 48.58 336 A 1 
ATOM 2579 C CZ    . PHE A 1 336 ? 5.900   -6.330  12.872  1.00 48.37 336 A 1 
ATOM 2580 N N     . SER A 1 337 ? 12.682  -7.721  13.906  1.00 70.90 337 A 1 
ATOM 2581 C CA    . SER A 1 337 ? 13.874  -8.459  13.529  1.00 73.17 337 A 1 
ATOM 2582 C C     . SER A 1 337 ? 13.950  -8.540  11.997  1.00 76.44 337 A 1 
ATOM 2583 O O     . SER A 1 337 ? 12.921  -8.513  11.315  1.00 70.05 337 A 1 
ATOM 2584 C CB    . SER A 1 337 ? 13.850  -9.855  14.156  1.00 63.95 337 A 1 
ATOM 2585 O OG    . SER A 1 337 ? 12.807  -10.639 13.631  1.00 53.68 337 A 1 
ATOM 2586 N N     . SER A 1 338 ? 15.143  -8.655  11.446  1.00 80.10 338 A 1 
ATOM 2587 C CA    . SER A 1 338 ? 15.325  -8.755  9.990   1.00 83.08 338 A 1 
ATOM 2588 C C     . SER A 1 338 ? 14.375  -9.776  9.342   1.00 85.56 338 A 1 
ATOM 2589 O O     . SER A 1 338 ? 13.768  -9.499  8.318   1.00 81.98 338 A 1 
ATOM 2590 C CB    . SER A 1 338 ? 16.785  -9.108  9.690   1.00 75.44 338 A 1 
ATOM 2591 O OG    . SER A 1 338 ? 16.996  -9.259  8.313   1.00 64.39 338 A 1 
ATOM 2592 N N     . LYS A 1 339 ? 14.170  -10.927 10.024  1.00 86.52 339 A 1 
ATOM 2593 C CA    . LYS A 1 339 ? 13.248  -11.978 9.567   1.00 87.85 339 A 1 
ATOM 2594 C C     . LYS A 1 339 ? 11.773  -11.551 9.604   1.00 89.78 339 A 1 
ATOM 2595 O O     . LYS A 1 339 ? 11.017  -11.851 8.689   1.00 86.73 339 A 1 
ATOM 2596 C CB    . LYS A 1 339 ? 13.431  -13.236 10.423  1.00 84.11 339 A 1 
ATOM 2597 C CG    . LYS A 1 339 ? 14.792  -13.905 10.204  1.00 72.87 339 A 1 
ATOM 2598 C CD    . LYS A 1 339 ? 14.851  -15.225 10.979  1.00 68.64 339 A 1 
ATOM 2599 C CE    . LYS A 1 339 ? 16.169  -15.937 10.700  1.00 58.17 339 A 1 
ATOM 2600 N NZ    . LYS A 1 339 ? 16.242  -17.265 11.366  1.00 51.52 339 A 1 
ATOM 2601 N N     . GLU A 1 340 ? 11.342  -10.853 10.661  1.00 89.94 340 A 1 
ATOM 2602 C CA    . GLU A 1 340 ? 9.965   -10.364 10.750  1.00 90.72 340 A 1 
ATOM 2603 C C     . GLU A 1 340 ? 9.704   -9.274  9.710   1.00 92.16 340 A 1 
ATOM 2604 O O     . GLU A 1 340 ? 8.656   -9.278  9.068   1.00 90.01 340 A 1 
ATOM 2605 C CB    . GLU A 1 340 ? 9.669   -9.812  12.145  1.00 87.22 340 A 1 
ATOM 2606 C CG    . GLU A 1 340 ? 9.529   -10.904 13.203  1.00 75.57 340 A 1 
ATOM 2607 C CD    . GLU A 1 340 ? 9.502   -10.322 14.612  1.00 69.85 340 A 1 
ATOM 2608 O OE1   . GLU A 1 340 ? 8.671   -10.782 15.415  1.00 62.35 340 A 1 
ATOM 2609 O OE2   . GLU A 1 340 ? 10.333  -9.431  14.871  1.00 63.34 340 A 1 
ATOM 2610 N N     . ARG A 1 341 ? 10.668  -8.366  9.492   1.00 90.42 341 A 1 
ATOM 2611 C CA    . ARG A 1 341 ? 10.562  -7.337  8.461   1.00 91.78 341 A 1 
ATOM 2612 C C     . ARG A 1 341 ? 10.451  -7.971  7.075   1.00 92.71 341 A 1 
ATOM 2613 O O     . ARG A 1 341 ? 9.564   -7.590  6.320   1.00 90.97 341 A 1 
ATOM 2614 C CB    . ARG A 1 341 ? 11.742  -6.367  8.563   1.00 90.08 341 A 1 
ATOM 2615 C CG    . ARG A 1 341 ? 11.552  -5.170  7.632   1.00 86.95 341 A 1 
ATOM 2616 C CD    . ARG A 1 341 ? 12.637  -4.106  7.859   1.00 84.46 341 A 1 
ATOM 2617 N NE    . ARG A 1 341 ? 12.509  -3.013  6.877   1.00 83.45 341 A 1 
ATOM 2618 C CZ    . ARG A 1 341 ? 12.915  -3.090  5.617   1.00 84.36 341 A 1 
ATOM 2619 N NH1   . ARG A 1 341 ? 13.573  -4.120  5.178   1.00 74.55 341 A 1 
ATOM 2620 N NH2   . ARG A 1 341 ? 12.642  -2.154  4.778   1.00 78.85 341 A 1 
ATOM 2621 N N     . GLU A 1 342 ? 11.270  -8.957  6.762   1.00 92.23 342 A 1 
ATOM 2622 C CA    . GLU A 1 342 ? 11.194  -9.715  5.508   1.00 92.37 342 A 1 
ATOM 2623 C C     . GLU A 1 342 ? 9.809   -10.349 5.311   1.00 93.38 342 A 1 
ATOM 2624 O O     . GLU A 1 342 ? 9.197   -10.200 4.248   1.00 91.99 342 A 1 
ATOM 2625 C CB    . GLU A 1 342 ? 12.296  -10.783 5.519   1.00 90.42 342 A 1 
ATOM 2626 C CG    . GLU A 1 342 ? 12.411  -11.535 4.190   1.00 77.46 342 A 1 
ATOM 2627 C CD    . GLU A 1 342 ? 13.511  -12.617 4.188   1.00 71.63 342 A 1 
ATOM 2628 O OE1   . GLU A 1 342 ? 13.762  -13.188 3.113   1.00 64.12 342 A 1 
ATOM 2629 O OE2   . GLU A 1 342 ? 14.086  -12.885 5.263   1.00 63.82 342 A 1 
ATOM 2630 N N     . ALA A 1 343 ? 9.243   -10.949 6.367   1.00 92.80 343 A 1 
ATOM 2631 C CA    . ALA A 1 343 ? 7.890   -11.480 6.324   1.00 92.61 343 A 1 
ATOM 2632 C C     . ALA A 1 343 ? 6.836   -10.388 6.029   1.00 93.38 343 A 1 
ATOM 2633 O O     . ALA A 1 343 ? 5.881   -10.619 5.283   1.00 91.97 343 A 1 
ATOM 2634 C CB    . ALA A 1 343 ? 7.622   -12.204 7.652   1.00 90.87 343 A 1 
ATOM 2635 N N     . ARG A 1 344 ? 6.991   -9.152  6.562   1.00 94.17 344 A 1 
ATOM 2636 C CA    . ARG A 1 344 ? 6.102   -8.013  6.251   1.00 94.12 344 A 1 
ATOM 2637 C C     . ARG A 1 344 ? 6.264   -7.534  4.811   1.00 94.80 344 A 1 
ATOM 2638 O O     . ARG A 1 344 ? 5.267   -7.192  4.173   1.00 93.54 344 A 1 
ATOM 2639 C CB    . ARG A 1 344 ? 6.317   -6.844  7.224   1.00 93.19 344 A 1 
ATOM 2640 C CG    . ARG A 1 344 ? 6.066   -7.169  8.703   1.00 89.80 344 A 1 
ATOM 2641 C CD    . ARG A 1 344 ? 4.672   -7.728  8.962   1.00 85.76 344 A 1 
ATOM 2642 N NE    . ARG A 1 344 ? 4.571   -8.180  10.354  1.00 80.68 344 A 1 
ATOM 2643 C CZ    . ARG A 1 344 ? 3.458   -8.471  10.979  1.00 77.08 344 A 1 
ATOM 2644 N NH1   . ARG A 1 344 ? 2.290   -8.337  10.397  1.00 68.47 344 A 1 
ATOM 2645 N NH2   . ARG A 1 344 ? 3.504   -8.913  12.203  1.00 70.69 344 A 1 
ATOM 2646 N N     . VAL A 1 345 ? 7.484   -7.516  4.293   1.00 94.73 345 A 1 
ATOM 2647 C CA    . VAL A 1 345 ? 7.742   -7.182  2.886   1.00 94.96 345 A 1 
ATOM 2648 C C     . VAL A 1 345 ? 7.081   -8.212  1.963   1.00 95.24 345 A 1 
ATOM 2649 O O     . VAL A 1 345 ? 6.404   -7.829  1.011   1.00 94.34 345 A 1 
ATOM 2650 C CB    . VAL A 1 345 ? 9.251   -7.070  2.611   1.00 94.21 345 A 1 
ATOM 2651 C CG1   . VAL A 1 345 ? 9.540   -6.870  1.115   1.00 90.88 345 A 1 
ATOM 2652 C CG2   . VAL A 1 345 ? 9.836   -5.864  3.356   1.00 90.58 345 A 1 
ATOM 2653 N N     . LEU A 1 346 ? 7.177   -9.493  2.288   1.00 95.10 346 A 1 
ATOM 2654 C CA    . LEU A 1 346 ? 6.534   -10.547 1.501   1.00 95.09 346 A 1 
ATOM 2655 C C     . LEU A 1 346 ? 5.004   -10.421 1.521   1.00 95.53 346 A 1 
ATOM 2656 O O     . LEU A 1 346 ? 4.360   -10.445 0.469   1.00 94.65 346 A 1 
ATOM 2657 C CB    . LEU A 1 346 ? 7.017   -11.901 2.037   1.00 94.00 346 A 1 
ATOM 2658 C CG    . LEU A 1 346 ? 6.570   -13.092 1.166   1.00 84.18 346 A 1 
ATOM 2659 C CD1   . LEU A 1 346 ? 7.091   -13.003 -0.267  1.00 78.85 346 A 1 
ATOM 2660 C CD2   . LEU A 1 346 ? 7.132   -14.369 1.780   1.00 79.87 346 A 1 
ATOM 2661 N N     . ARG A 1 347 ? 4.394   -10.162 2.691   1.00 95.15 347 A 1 
ATOM 2662 C CA    . ARG A 1 347 ? 2.954   -9.887  2.815   1.00 95.11 347 A 1 
ATOM 2663 C C     . ARG A 1 347 ? 2.531   -8.660  2.002   1.00 95.70 347 A 1 
ATOM 2664 O O     . ARG A 1 347 ? 1.464   -8.661  1.386   1.00 94.65 347 A 1 
ATOM 2665 C CB    . ARG A 1 347 ? 2.596   -9.740  4.301   1.00 93.99 347 A 1 
ATOM 2666 C CG    . ARG A 1 347 ? 1.091   -9.497  4.531   1.00 87.45 347 A 1 
ATOM 2667 C CD    . ARG A 1 347 ? 0.793   -9.407  6.027   1.00 82.37 347 A 1 
ATOM 2668 N NE    . ARG A 1 347 ? -0.621  -9.078  6.307   1.00 76.52 347 A 1 
ATOM 2669 C CZ    . ARG A 1 347 ? -1.640  -9.902  6.444   1.00 71.36 347 A 1 
ATOM 2670 N NH1   . ARG A 1 347 ? -1.507  -11.189 6.320   1.00 63.27 347 A 1 
ATOM 2671 N NH2   . ARG A 1 347 ? -2.814  -9.434  6.710   1.00 64.91 347 A 1 
ATOM 2672 N N     . TYR A 1 348 ? 3.340   -7.613  1.993   1.00 95.69 348 A 1 
ATOM 2673 C CA    . TYR A 1 348 ? 3.098   -6.443  1.160   1.00 95.89 348 A 1 
ATOM 2674 C C     . TYR A 1 348 ? 3.136   -6.788  -0.338  1.00 96.01 348 A 1 
ATOM 2675 O O     . TYR A 1 348 ? 2.244   -6.350  -1.071  1.00 95.40 348 A 1 
ATOM 2676 C CB    . TYR A 1 348 ? 4.106   -5.338  1.524   1.00 95.63 348 A 1 
ATOM 2677 C CG    . TYR A 1 348 ? 4.420   -4.396  0.386   1.00 95.67 348 A 1 
ATOM 2678 C CD1   . TYR A 1 348 ? 5.586   -4.592  -0.383  1.00 94.30 348 A 1 
ATOM 2679 C CD2   . TYR A 1 348 ? 3.528   -3.365  0.040   1.00 94.61 348 A 1 
ATOM 2680 C CE1   . TYR A 1 348 ? 5.863   -3.775  -1.477  1.00 93.98 348 A 1 
ATOM 2681 C CE2   . TYR A 1 348 ? 3.801   -2.536  -1.055  1.00 93.80 348 A 1 
ATOM 2682 C CZ    . TYR A 1 348 ? 4.971   -2.744  -1.817  1.00 94.17 348 A 1 
ATOM 2683 O OH    . TYR A 1 348 ? 5.248   -1.954  -2.893  1.00 92.67 348 A 1 
ATOM 2684 N N     . LYS A 1 349 ? 4.101   -7.592  -0.789  1.00 96.36 349 A 1 
ATOM 2685 C CA    . LYS A 1 349 ? 4.181   -8.048  -2.188  1.00 96.06 349 A 1 
ATOM 2686 C C     . LYS A 1 349 ? 2.939   -8.846  -2.591  1.00 96.29 349 A 1 
ATOM 2687 O O     . LYS A 1 349 ? 2.371   -8.589  -3.647  1.00 94.99 349 A 1 
ATOM 2688 C CB    . LYS A 1 349 ? 5.455   -8.874  -2.423  1.00 95.32 349 A 1 
ATOM 2689 C CG    . LYS A 1 349 ? 6.739   -8.033  -2.397  1.00 91.42 349 A 1 
ATOM 2690 C CD    . LYS A 1 349 ? 7.957   -8.900  -2.718  1.00 86.51 349 A 1 
ATOM 2691 C CE    . LYS A 1 349 ? 9.247   -8.077  -2.685  1.00 80.92 349 A 1 
ATOM 2692 N NZ    . LYS A 1 349 ? 10.344  -8.741  -3.436  1.00 72.52 349 A 1 
ATOM 2693 N N     . GLU A 1 350 ? 2.462   -9.724  -1.726  1.00 95.93 350 A 1 
ATOM 2694 C CA    . GLU A 1 350 ? 1.244   -10.487 -1.972  1.00 95.33 350 A 1 
ATOM 2695 C C     . GLU A 1 350 ? 0.009   -9.566  -2.058  1.00 95.51 350 A 1 
ATOM 2696 O O     . GLU A 1 350 ? -0.746  -9.602  -3.036  1.00 93.58 350 A 1 
ATOM 2697 C CB    . GLU A 1 350 ? 1.099   -11.569 -0.887  1.00 93.92 350 A 1 
ATOM 2698 C CG    . GLU A 1 350 ? -0.002  -12.603 -1.203  1.00 81.65 350 A 1 
ATOM 2699 C CD    . GLU A 1 350 ? 0.173   -13.259 -2.585  1.00 73.43 350 A 1 
ATOM 2700 O OE1   . GLU A 1 350 ? -0.852  -13.583 -3.208  1.00 65.96 350 A 1 
ATOM 2701 O OE2   . GLU A 1 350 ? 1.317   -13.357 -3.081  1.00 66.09 350 A 1 
ATOM 2702 N N     . LYS A 1 351 ? -0.159  -8.628  -1.111  1.00 96.06 351 A 1 
ATOM 2703 C CA    . LYS A 1 351 ? -1.237  -7.630  -1.171  1.00 95.72 351 A 1 
ATOM 2704 C C     . LYS A 1 351 ? -1.171  -6.720  -2.404  1.00 95.95 351 A 1 
ATOM 2705 O O     . LYS A 1 351 ? -2.200  -6.213  -2.841  1.00 94.17 351 A 1 
ATOM 2706 C CB    . LYS A 1 351 ? -1.237  -6.754  0.096   1.00 94.38 351 A 1 
ATOM 2707 C CG    . LYS A 1 351 ? -1.982  -7.396  1.274   1.00 90.11 351 A 1 
ATOM 2708 C CD    . LYS A 1 351 ? -2.199  -6.350  2.368   1.00 87.56 351 A 1 
ATOM 2709 C CE    . LYS A 1 351 ? -3.219  -6.811  3.398   1.00 83.41 351 A 1 
ATOM 2710 N NZ    . LYS A 1 351 ? -3.739  -5.670  4.178   1.00 78.28 351 A 1 
ATOM 2711 N N     . LYS A 1 352 ? 0.007   -6.499  -2.966  1.00 95.53 352 A 1 
ATOM 2712 C CA    . LYS A 1 352 ? 0.155   -5.675  -4.168  1.00 95.67 352 A 1 
ATOM 2713 C C     . LYS A 1 352 ? -0.647  -6.233  -5.346  1.00 95.58 352 A 1 
ATOM 2714 O O     . LYS A 1 352 ? -1.207  -5.451  -6.104  1.00 93.56 352 A 1 
ATOM 2715 C CB    . LYS A 1 352 ? 1.651   -5.500  -4.507  1.00 94.66 352 A 1 
ATOM 2716 C CG    . LYS A 1 352 ? 1.912   -4.576  -5.708  1.00 92.15 352 A 1 
ATOM 2717 C CD    . LYS A 1 352 ? 3.410   -4.277  -5.890  1.00 89.98 352 A 1 
ATOM 2718 C CE    . LYS A 1 352 ? 3.645   -3.354  -7.089  1.00 83.20 352 A 1 
ATOM 2719 N NZ    . LYS A 1 352 ? 5.025   -2.832  -7.142  1.00 76.48 352 A 1 
ATOM 2720 N N     . LYS A 1 353 ? -0.765  -7.540  -5.455  1.00 95.92 353 A 1 
ATOM 2721 C CA    . LYS A 1 353 ? -1.499  -8.235  -6.526  1.00 95.13 353 A 1 
ATOM 2722 C C     . LYS A 1 353 ? -3.023  -8.033  -6.424  1.00 94.77 353 A 1 
ATOM 2723 O O     . LYS A 1 353 ? -3.688  -7.904  -7.443  1.00 91.51 353 A 1 
ATOM 2724 C CB    . LYS A 1 353 ? -1.159  -9.742  -6.487  1.00 93.66 353 A 1 
ATOM 2725 C CG    . LYS A 1 353 ? 0.342   -10.067 -6.648  1.00 87.27 353 A 1 
ATOM 2726 C CD    . LYS A 1 353 ? 0.577   -11.573 -6.448  1.00 82.53 353 A 1 
ATOM 2727 C CE    . LYS A 1 353 ? 2.054   -11.950 -6.419  1.00 73.92 353 A 1 
ATOM 2728 N NZ    . LYS A 1 353 ? 2.252   -13.359 -6.014  1.00 66.17 353 A 1 
ATOM 2729 N N     . SER A 1 354 ? -3.561  -7.937  -5.207  1.00 95.40 354 A 1 
ATOM 2730 C CA    . SER A 1 354 ? -5.003  -7.840  -4.957  1.00 94.65 354 A 1 
ATOM 2731 C C     . SER A 1 354 ? -5.556  -6.416  -4.848  1.00 94.97 354 A 1 
ATOM 2732 O O     . SER A 1 354 ? -6.735  -6.217  -4.535  1.00 91.44 354 A 1 
ATOM 2733 C CB    . SER A 1 354 ? -5.360  -8.672  -3.714  1.00 92.04 354 A 1 
ATOM 2734 O OG    . SER A 1 354 ? -4.765  -8.120  -2.557  1.00 81.89 354 A 1 
ATOM 2735 N N     . ARG A 1 355 ? -4.759  -5.380  -5.093  1.00 95.03 355 A 1 
ATOM 2736 C CA    . ARG A 1 355 ? -5.199  -3.990  -4.957  1.00 95.05 355 A 1 
ATOM 2737 C C     . ARG A 1 355 ? -6.285  -3.624  -5.977  1.00 95.07 355 A 1 
ATOM 2738 O O     . ARG A 1 355 ? -6.105  -3.777  -7.181  1.00 92.78 355 A 1 
ATOM 2739 C CB    . ARG A 1 355 ? -4.028  -3.015  -5.118  1.00 93.85 355 A 1 
ATOM 2740 C CG    . ARG A 1 355 ? -3.076  -3.039  -3.920  1.00 90.05 355 A 1 
ATOM 2741 C CD    . ARG A 1 355 ? -1.932  -2.078  -4.197  1.00 90.36 355 A 1 
ATOM 2742 N NE    . ARG A 1 355 ? -0.813  -2.268  -3.268  1.00 89.13 355 A 1 
ATOM 2743 C CZ    . ARG A 1 355 ? 0.409   -1.816  -3.473  1.00 90.36 355 A 1 
ATOM 2744 N NH1   . ARG A 1 355 ? 0.716   -1.072  -4.488  1.00 82.68 355 A 1 
ATOM 2745 N NH2   . ARG A 1 355 ? 1.361   -2.129  -2.661  1.00 84.02 355 A 1 
ATOM 2746 N N     . LYS A 1 356 ? -7.357  -2.974  -5.496  1.00 95.18 356 A 1 
ATOM 2747 C CA    . LYS A 1 356 ? -8.453  -2.494  -6.342  1.00 94.95 356 A 1 
ATOM 2748 C C     . LYS A 1 356 ? -8.560  -0.976  -6.280  1.00 95.49 356 A 1 
ATOM 2749 O O     . LYS A 1 356 ? -8.959  -0.378  -5.282  1.00 93.27 356 A 1 
ATOM 2750 C CB    . LYS A 1 356 ? -9.759  -3.204  -5.956  1.00 92.90 356 A 1 
ATOM 2751 C CG    . LYS A 1 356 ? -9.689  -4.707  -6.280  1.00 84.87 356 A 1 
ATOM 2752 C CD    . LYS A 1 356 ? -11.015 -5.424  -5.981  1.00 78.31 356 A 1 
ATOM 2753 C CE    . LYS A 1 356 ? -10.816 -6.931  -6.124  1.00 70.69 356 A 1 
ATOM 2754 N NZ    . LYS A 1 356 ? -11.770 -7.699  -5.307  1.00 61.46 356 A 1 
ATOM 2755 N N     . PHE A 1 357 ? -8.239  -0.319  -7.399  1.00 94.07 357 A 1 
ATOM 2756 C CA    . PHE A 1 357 ? -8.327  1.139   -7.542  1.00 93.93 357 A 1 
ATOM 2757 C C     . PHE A 1 357 ? -9.701  1.622   -8.029  1.00 93.76 357 A 1 
ATOM 2758 O O     . PHE A 1 357 ? -9.957  2.833   -8.094  1.00 91.11 357 A 1 
ATOM 2759 C CB    . PHE A 1 357 ? -7.188  1.633   -8.441  1.00 93.23 357 A 1 
ATOM 2760 C CG    . PHE A 1 357 ? -5.838  1.531   -7.775  1.00 93.27 357 A 1 
ATOM 2761 C CD1   . PHE A 1 357 ? -5.377  2.566   -6.940  1.00 89.61 357 A 1 
ATOM 2762 C CD2   . PHE A 1 357 ? -5.050  0.384   -7.952  1.00 89.37 357 A 1 
ATOM 2763 C CE1   . PHE A 1 357 ? -4.142  2.464   -6.292  1.00 87.57 357 A 1 
ATOM 2764 C CE2   . PHE A 1 357 ? -3.808  0.270   -7.298  1.00 87.96 357 A 1 
ATOM 2765 C CZ    . PHE A 1 357 ? -3.349  1.308   -6.468  1.00 89.33 357 A 1 
ATOM 2766 N N     . GLU A 1 358 ? -10.601 0.719   -8.350  1.00 94.22 358 A 1 
ATOM 2767 C CA    . GLU A 1 358 ? -11.969 1.039   -8.722  1.00 93.83 358 A 1 
ATOM 2768 C C     . GLU A 1 358 ? -12.750 1.639   -7.550  1.00 94.41 358 A 1 
ATOM 2769 O O     . GLU A 1 358 ? -12.504 1.387   -6.371  1.00 92.77 358 A 1 
ATOM 2770 C CB    . GLU A 1 358 ? -12.674 -0.192  -9.297  1.00 92.00 358 A 1 
ATOM 2771 C CG    . GLU A 1 358 ? -11.979 -0.702  -10.558 1.00 80.84 358 A 1 
ATOM 2772 C CD    . GLU A 1 358 ? -12.806 -1.727  -11.341 1.00 73.81 358 A 1 
ATOM 2773 O OE1   . GLU A 1 358 ? -12.400 -2.009  -12.480 1.00 65.72 358 A 1 
ATOM 2774 O OE2   . GLU A 1 358 ? -13.856 -2.148  -10.814 1.00 64.66 358 A 1 
ATOM 2775 N N     . LYS A 1 359 ? -13.737 2.488   -7.882  1.00 93.14 359 A 1 
ATOM 2776 C CA    . LYS A 1 359 ? -14.534 3.139   -6.853  1.00 93.24 359 A 1 
ATOM 2777 C C     . LYS A 1 359 ? -15.478 2.135   -6.195  1.00 93.55 359 A 1 
ATOM 2778 O O     . LYS A 1 359 ? -16.572 1.887   -6.691  1.00 91.68 359 A 1 
ATOM 2779 C CB    . LYS A 1 359 ? -15.267 4.346   -7.438  1.00 91.48 359 A 1 
ATOM 2780 C CG    . LYS A 1 359 ? -16.023 5.129   -6.346  1.00 85.35 359 A 1 
ATOM 2781 C CD    . LYS A 1 359 ? -16.787 6.297   -6.969  1.00 78.88 359 A 1 
ATOM 2782 C CE    . LYS A 1 359 ? -17.583 7.019   -5.895  1.00 68.71 359 A 1 
ATOM 2783 N NZ    . LYS A 1 359 ? -18.430 8.093   -6.478  1.00 61.74 359 A 1 
ATOM 2784 N N     . THR A 1 360 ? -15.115 1.682   -5.006  1.00 94.43 360 A 1 
ATOM 2785 C CA    . THR A 1 360 ? -15.975 0.862   -4.156  1.00 94.16 360 A 1 
ATOM 2786 C C     . THR A 1 360 ? -16.710 1.718   -3.118  1.00 94.99 360 A 1 
ATOM 2787 O O     . THR A 1 360 ? -16.175 2.682   -2.563  1.00 92.84 360 A 1 
ATOM 2788 C CB    . THR A 1 360 ? -15.175 -0.280  -3.495  1.00 91.72 360 A 1 
ATOM 2789 O OG1   . THR A 1 360 ? -14.133 0.241   -2.720  1.00 80.29 360 A 1 
ATOM 2790 C CG2   . THR A 1 360 ? -14.558 -1.213  -4.530  1.00 77.15 360 A 1 
ATOM 2791 N N     . THR A 1 361 ? -17.988 1.418   -2.872  1.00 95.02 361 A 1 
ATOM 2792 C CA    . THR A 1 361 ? -18.781 2.060   -1.818  1.00 95.58 361 A 1 
ATOM 2793 C C     . THR A 1 361 ? -18.835 1.133   -0.614  1.00 95.77 361 A 1 
ATOM 2794 O O     . THR A 1 361 ? -19.523 0.117   -0.642  1.00 93.53 361 A 1 
ATOM 2795 C CB    . THR A 1 361 ? -20.188 2.420   -2.303  1.00 94.46 361 A 1 
ATOM 2796 O OG1   . THR A 1 361 ? -20.108 3.292   -3.410  1.00 85.57 361 A 1 
ATOM 2797 C CG2   . THR A 1 361 ? -21.001 3.146   -1.221  1.00 84.96 361 A 1 
ATOM 2798 N N     . ARG A 1 362 ? -18.159 1.497   0.473   1.00 95.22 362 A 1 
ATOM 2799 C CA    . ARG A 1 362 ? -18.111 0.668   1.684   1.00 95.07 362 A 1 
ATOM 2800 C C     . ARG A 1 362 ? -19.357 0.780   2.571   1.00 95.81 362 A 1 
ATOM 2801 O O     . ARG A 1 362 ? -19.609 -0.091  3.397   1.00 93.63 362 A 1 
ATOM 2802 C CB    . ARG A 1 362 ? -16.848 1.005   2.496   1.00 93.48 362 A 1 
ATOM 2803 C CG    . ARG A 1 362 ? -15.546 0.640   1.756   1.00 87.56 362 A 1 
ATOM 2804 C CD    . ARG A 1 362 ? -14.335 0.765   2.691   1.00 83.20 362 A 1 
ATOM 2805 N NE    . ARG A 1 362 ? -13.077 0.358   2.025   1.00 76.85 362 A 1 
ATOM 2806 C CZ    . ARG A 1 362 ? -12.209 1.145   1.420   1.00 71.84 362 A 1 
ATOM 2807 N NH1   . ARG A 1 362 ? -12.392 2.427   1.353   1.00 62.82 362 A 1 
ATOM 2808 N NH2   . ARG A 1 362 ? -11.143 0.659   0.869   1.00 65.35 362 A 1 
ATOM 2809 N N     . TYR A 1 363 ? -20.120 1.861   2.424   1.00 95.49 363 A 1 
ATOM 2810 C CA    . TYR A 1 363 ? -21.291 2.143   3.254   1.00 95.54 363 A 1 
ATOM 2811 C C     . TYR A 1 363 ? -22.481 2.546   2.368   1.00 95.58 363 A 1 
ATOM 2812 O O     . TYR A 1 363 ? -22.689 3.736   2.107   1.00 94.11 363 A 1 
ATOM 2813 C CB    . TYR A 1 363 ? -20.951 3.238   4.279   1.00 95.17 363 A 1 
ATOM 2814 C CG    . TYR A 1 363 ? -19.851 2.874   5.250   1.00 94.94 363 A 1 
ATOM 2815 C CD1   . TYR A 1 363 ? -20.130 2.122   6.403   1.00 91.62 363 A 1 
ATOM 2816 C CD2   . TYR A 1 363 ? -18.529 3.273   5.005   1.00 91.51 363 A 1 
ATOM 2817 C CE1   . TYR A 1 363 ? -19.118 1.771   7.304   1.00 90.92 363 A 1 
ATOM 2818 C CE2   . TYR A 1 363 ? -17.497 2.928   5.890   1.00 90.11 363 A 1 
ATOM 2819 C CZ    . TYR A 1 363 ? -17.789 2.175   7.046   1.00 91.91 363 A 1 
ATOM 2820 O OH    . TYR A 1 363 ? -16.779 1.820   7.924   1.00 90.38 363 A 1 
ATOM 2821 N N     . ALA A 1 364 ? -23.277 1.573   1.950   1.00 97.21 364 A 1 
ATOM 2822 C CA    . ALA A 1 364 ? -24.452 1.783   1.104   1.00 96.81 364 A 1 
ATOM 2823 C C     . ALA A 1 364 ? -25.447 2.796   1.695   1.00 96.95 364 A 1 
ATOM 2824 O O     . ALA A 1 364 ? -25.876 3.724   1.004   1.00 95.47 364 A 1 
ATOM 2825 C CB    . ALA A 1 364 ? -25.120 0.426   0.856   1.00 95.83 364 A 1 
ATOM 2826 N N     . THR A 1 365 ? -25.721 2.731   3.007   1.00 96.91 365 A 1 
ATOM 2827 C CA    . THR A 1 365 ? -26.596 3.685   3.698   1.00 96.37 365 A 1 
ATOM 2828 C C     . THR A 1 365 ? -26.099 5.129   3.577   1.00 96.61 365 A 1 
ATOM 2829 O O     . THR A 1 365 ? -26.871 6.036   3.275   1.00 95.20 365 A 1 
ATOM 2830 C CB    . THR A 1 365 ? -26.723 3.313   5.182   1.00 95.11 365 A 1 
ATOM 2831 O OG1   . THR A 1 365 ? -26.904 1.929   5.333   1.00 83.84 365 A 1 
ATOM 2832 C CG2   . THR A 1 365 ? -27.899 4.017   5.868   1.00 79.92 365 A 1 
ATOM 2833 N N     . ARG A 1 366 ? -24.804 5.375   3.730   1.00 96.77 366 A 1 
ATOM 2834 C CA    . ARG A 1 366 ? -24.228 6.722   3.577   1.00 96.86 366 A 1 
ATOM 2835 C C     . ARG A 1 366 ? -24.289 7.222   2.131   1.00 96.74 366 A 1 
ATOM 2836 O O     . ARG A 1 366 ? -24.425 8.426   1.934   1.00 95.34 366 A 1 
ATOM 2837 C CB    . ARG A 1 366 ? -22.780 6.765   4.066   1.00 96.54 366 A 1 
ATOM 2838 C CG    . ARG A 1 366 ? -22.648 6.559   5.577   1.00 93.93 366 A 1 
ATOM 2839 C CD    . ARG A 1 366 ? -21.213 6.835   6.018   1.00 92.05 366 A 1 
ATOM 2840 N NE    . ARG A 1 366 ? -21.017 6.618   7.457   1.00 90.10 366 A 1 
ATOM 2841 C CZ    . ARG A 1 366 ? -19.935 6.926   8.162   1.00 89.55 366 A 1 
ATOM 2842 N NH1   . ARG A 1 366 ? -18.900 7.490   7.611   1.00 81.16 366 A 1 
ATOM 2843 N NH2   . ARG A 1 366 ? -19.884 6.661   9.433   1.00 84.44 366 A 1 
ATOM 2844 N N     . LYS A 1 367 ? -24.175 6.320   1.156   1.00 97.09 367 A 1 
ATOM 2845 C CA    . LYS A 1 367 ? -24.358 6.645   -0.253  1.00 97.08 367 A 1 
ATOM 2846 C C     . LYS A 1 367 ? -25.791 7.095   -0.509  1.00 96.84 367 A 1 
ATOM 2847 O O     . LYS A 1 367 ? -25.971 8.197   -1.019  1.00 95.84 367 A 1 
ATOM 2848 C CB    . LYS A 1 367 ? -23.942 5.452   -1.124  1.00 96.78 367 A 1 
ATOM 2849 C CG    . LYS A 1 367 ? -24.140 5.746   -2.613  1.00 95.62 367 A 1 
ATOM 2850 C CD    . LYS A 1 367 ? -23.837 4.532   -3.501  1.00 93.18 367 A 1 
ATOM 2851 C CE    . LYS A 1 367 ? -24.277 4.877   -4.911  1.00 87.66 367 A 1 
ATOM 2852 N NZ    . LYS A 1 367 ? -24.257 3.716   -5.833  1.00 81.68 367 A 1 
ATOM 2853 N N     . ALA A 1 368 ? -26.786 6.337   -0.073  1.00 97.19 368 A 1 
ATOM 2854 C CA    . ALA A 1 368 ? -28.198 6.668   -0.238  1.00 96.64 368 A 1 
ATOM 2855 C C     . ALA A 1 368 ? -28.545 8.040   0.374   1.00 96.85 368 A 1 
ATOM 2856 O O     . ALA A 1 368 ? -29.132 8.892   -0.294  1.00 95.56 368 A 1 
ATOM 2857 C CB    . ALA A 1 368 ? -29.034 5.538   0.385   1.00 95.90 368 A 1 
ATOM 2858 N N     . TYR A 1 369 ? -28.085 8.326   1.597   1.00 96.58 369 A 1 
ATOM 2859 C CA    . TYR A 1 369 ? -28.256 9.646   2.210   1.00 96.15 369 A 1 
ATOM 2860 C C     . TYR A 1 369 ? -27.552 10.777  1.441   1.00 96.31 369 A 1 
ATOM 2861 O O     . TYR A 1 369 ? -28.066 11.892  1.378   1.00 95.30 369 A 1 
ATOM 2862 C CB    . TYR A 1 369 ? -27.736 9.630   3.658   1.00 95.37 369 A 1 
ATOM 2863 C CG    . TYR A 1 369 ? -28.730 9.097   4.658   1.00 92.44 369 A 1 
ATOM 2864 C CD1   . TYR A 1 369 ? -29.883 9.839   4.968   1.00 87.49 369 A 1 
ATOM 2865 C CD2   . TYR A 1 369 ? -28.514 7.868   5.308   1.00 85.39 369 A 1 
ATOM 2866 C CE1   . TYR A 1 369 ? -30.821 9.352   5.887   1.00 83.59 369 A 1 
ATOM 2867 C CE2   . TYR A 1 369 ? -29.435 7.370   6.234   1.00 81.40 369 A 1 
ATOM 2868 C CZ    . TYR A 1 369 ? -30.596 8.117   6.521   1.00 83.73 369 A 1 
ATOM 2869 O OH    . TYR A 1 369 ? -31.523 7.631   7.425   1.00 81.62 369 A 1 
ATOM 2870 N N     . ALA A 1 370 ? -26.384 10.532  0.872   1.00 96.29 370 A 1 
ATOM 2871 C CA    . ALA A 1 370 ? -25.655 11.534  0.102   1.00 96.04 370 A 1 
ATOM 2872 C C     . ALA A 1 370 ? -26.306 11.826  -1.258  1.00 95.94 370 A 1 
ATOM 2873 O O     . ALA A 1 370 ? -26.149 12.935  -1.772  1.00 94.25 370 A 1 
ATOM 2874 C CB    . ALA A 1 370 ? -24.210 11.078  -0.072  1.00 95.19 370 A 1 
ATOM 2875 N N     . GLU A 1 371 ? -26.992 10.857  -1.851  1.00 96.80 371 A 1 
ATOM 2876 C CA    . GLU A 1 371 ? -27.745 10.997  -3.101  1.00 96.60 371 A 1 
ATOM 2877 C C     . GLU A 1 371 ? -29.055 11.762  -2.888  1.00 96.67 371 A 1 
ATOM 2878 O O     . GLU A 1 371 ? -29.349 12.676  -3.656  1.00 95.13 371 A 1 
ATOM 2879 C CB    . GLU A 1 371 ? -27.990 9.609   -3.716  1.00 95.77 371 A 1 
ATOM 2880 C CG    . GLU A 1 371 ? -26.697 9.017   -4.296  1.00 89.39 371 A 1 
ATOM 2881 C CD    . GLU A 1 371 ? -26.776 7.544   -4.729  1.00 86.43 371 A 1 
ATOM 2882 O OE1   . GLU A 1 371 ? -25.823 7.100   -5.420  1.00 80.70 371 A 1 
ATOM 2883 O OE2   . GLU A 1 371 ? -27.703 6.827   -4.323  1.00 79.62 371 A 1 
ATOM 2884 N N     . ALA A 1 372 ? -29.783 11.465  -1.814  1.00 95.92 372 A 1 
ATOM 2885 C CA    . ALA A 1 372 ? -31.049 12.113  -1.481  1.00 95.40 372 A 1 
ATOM 2886 C C     . ALA A 1 372 ? -30.903 13.525  -0.883  1.00 95.65 372 A 1 
ATOM 2887 O O     . ALA A 1 372 ? -31.884 14.253  -0.757  1.00 93.67 372 A 1 
ATOM 2888 C CB    . ALA A 1 372 ? -31.811 11.189  -0.524  1.00 93.84 372 A 1 
ATOM 2889 N N     . ARG A 1 373 ? -29.697 13.925  -0.469  1.00 94.94 373 A 1 
ATOM 2890 C CA    . ARG A 1 373 ? -29.501 15.202  0.228   1.00 94.87 373 A 1 
ATOM 2891 C C     . ARG A 1 373 ? -29.586 16.395  -0.733  1.00 95.14 373 A 1 
ATOM 2892 O O     . ARG A 1 373 ? -28.891 16.385  -1.747  1.00 94.00 373 A 1 
ATOM 2893 C CB    . ARG A 1 373 ? -28.180 15.166  0.991   1.00 93.39 373 A 1 
ATOM 2894 C CG    . ARG A 1 373 ? -28.057 16.371  1.906   1.00 86.37 373 A 1 
ATOM 2895 C CD    . ARG A 1 373 ? -26.809 16.260  2.763   1.00 85.46 373 A 1 
ATOM 2896 N NE    . ARG A 1 373 ? -26.726 17.399  3.671   1.00 82.45 373 A 1 
ATOM 2897 C CZ    . ARG A 1 373 ? -25.897 17.544  4.685   1.00 81.66 373 A 1 
ATOM 2898 N NH1   . ARG A 1 373 ? -25.001 16.635  4.958   1.00 72.67 373 A 1 
ATOM 2899 N NH2   . ARG A 1 373 ? -25.960 18.606  5.446   1.00 74.91 373 A 1 
ATOM 2900 N N     . PRO A 1 374 ? -30.338 17.484  -0.376  1.00 95.08 374 A 1 
ATOM 2901 C CA    . PRO A 1 374 ? -30.380 18.700  -1.177  1.00 94.84 374 A 1 
ATOM 2902 C C     . PRO A 1 374 ? -28.992 19.323  -1.318  1.00 95.64 374 A 1 
ATOM 2903 O O     . PRO A 1 374 ? -28.130 19.212  -0.430  1.00 94.81 374 A 1 
ATOM 2904 C CB    . PRO A 1 374 ? -31.379 19.626  -0.476  1.00 92.80 374 A 1 
ATOM 2905 C CG    . PRO A 1 374 ? -31.381 19.144  0.964   1.00 88.89 374 A 1 
ATOM 2906 C CD    . PRO A 1 374 ? -31.156 17.646  0.816   1.00 92.28 374 A 1 
ATOM 2907 N N     . ARG A 1 375 ? -28.741 19.941  -2.491  1.00 94.62 375 A 1 
ATOM 2908 C CA    . ARG A 1 375 ? -27.436 20.503  -2.849  1.00 94.76 375 A 1 
ATOM 2909 C C     . ARG A 1 375 ? -27.594 21.875  -3.482  1.00 94.33 375 A 1 
ATOM 2910 O O     . ARG A 1 375 ? -28.332 22.021  -4.447  1.00 92.40 375 A 1 
ATOM 2911 C CB    . ARG A 1 375 ? -26.688 19.591  -3.825  1.00 93.83 375 A 1 
ATOM 2912 C CG    . ARG A 1 375 ? -26.433 18.193  -3.257  1.00 90.99 375 A 1 
ATOM 2913 C CD    . ARG A 1 375 ? -25.638 17.372  -4.270  1.00 91.73 375 A 1 
ATOM 2914 N NE    . ARG A 1 375 ? -25.511 15.982  -3.826  1.00 90.70 375 A 1 
ATOM 2915 C CZ    . ARG A 1 375 ? -24.528 15.138  -4.136  1.00 92.43 375 A 1 
ATOM 2916 N NH1   . ARG A 1 375 ? -23.516 15.512  -4.849  1.00 83.10 375 A 1 
ATOM 2917 N NH2   . ARG A 1 375 ? -24.573 13.912  -3.723  1.00 86.94 375 A 1 
ATOM 2918 N N     . ILE A 1 376 ? -26.803 22.841  -3.041  1.00 95.35 376 A 1 
ATOM 2919 C CA    . ILE A 1 376 ? -26.651 24.164  -3.652  1.00 94.80 376 A 1 
ATOM 2920 C C     . ILE A 1 376 ? -25.310 24.191  -4.391  1.00 95.28 376 A 1 
ATOM 2921 O O     . ILE A 1 376 ? -24.251 23.995  -3.784  1.00 93.65 376 A 1 
ATOM 2922 C CB    . ILE A 1 376 ? -26.780 25.274  -2.591  1.00 93.45 376 A 1 
ATOM 2923 C CG1   . ILE A 1 376 ? -28.173 25.225  -1.921  1.00 87.86 376 A 1 
ATOM 2924 C CG2   . ILE A 1 376 ? -26.523 26.644  -3.230  1.00 86.77 376 A 1 
ATOM 2925 C CD1   . ILE A 1 376 ? -28.311 26.130  -0.698  1.00 79.67 376 A 1 
ATOM 2926 N N     . LYS A 1 377 ? -25.344 24.353  -5.718  1.00 94.82 377 A 1 
ATOM 2927 C CA    . LYS A 1 377 ? -24.140 24.349  -6.580  1.00 95.05 377 A 1 
ATOM 2928 C C     . LYS A 1 377 ? -23.211 23.154  -6.303  1.00 95.43 377 A 1 
ATOM 2929 O O     . LYS A 1 377 ? -21.985 23.298  -6.229  1.00 93.13 377 A 1 
ATOM 2930 C CB    . LYS A 1 377 ? -23.432 25.714  -6.502  1.00 93.92 377 A 1 
ATOM 2931 C CG    . LYS A 1 377 ? -24.319 26.871  -6.980  1.00 90.22 377 A 1 
ATOM 2932 C CD    . LYS A 1 377 ? -23.617 28.236  -6.819  1.00 83.58 377 A 1 
ATOM 2933 C CE    . LYS A 1 377 ? -24.562 29.337  -7.282  1.00 75.92 377 A 1 
ATOM 2934 N NZ    . LYS A 1 377 ? -24.035 30.706  -7.054  1.00 67.00 377 A 1 
ATOM 2935 N N     . GLY A 1 378 ? -23.795 21.976  -6.099  1.00 94.76 378 A 1 
ATOM 2936 C CA    . GLY A 1 378 ? -23.097 20.715  -5.859  1.00 94.55 378 A 1 
ATOM 2937 C C     . GLY A 1 378 ? -22.629 20.471  -4.423  1.00 95.26 378 A 1 
ATOM 2938 O O     . GLY A 1 378 ? -22.282 19.336  -4.094  1.00 93.17 378 A 1 
ATOM 2939 N N     . ARG A 1 379 ? -22.642 21.494  -3.549  1.00 95.77 379 A 1 
ATOM 2940 C CA    . ARG A 1 379 ? -22.344 21.337  -2.122  1.00 96.14 379 A 1 
ATOM 2941 C C     . ARG A 1 379 ? -23.590 20.885  -1.368  1.00 96.44 379 A 1 
ATOM 2942 O O     . ARG A 1 379 ? -24.692 21.253  -1.742  1.00 94.80 379 A 1 
ATOM 2943 C CB    . ARG A 1 379 ? -21.806 22.642  -1.525  1.00 95.26 379 A 1 
ATOM 2944 C CG    . ARG A 1 379 ? -20.508 23.094  -2.201  1.00 89.02 379 A 1 
ATOM 2945 C CD    . ARG A 1 379 ? -19.972 24.337  -1.501  1.00 89.06 379 A 1 
ATOM 2946 N NE    . ARG A 1 379 ? -18.742 24.812  -2.153  1.00 84.05 379 A 1 
ATOM 2947 C CZ    . ARG A 1 379 ? -17.979 25.809  -1.731  1.00 82.17 379 A 1 
ATOM 2948 N NH1   . ARG A 1 379 ? -18.268 26.493  -0.661  1.00 72.56 379 A 1 
ATOM 2949 N NH2   . ARG A 1 379 ? -16.912 26.150  -2.401  1.00 73.00 379 A 1 
ATOM 2950 N N     . PHE A 1 380 ? -23.401 20.155  -0.288  1.00 95.44 380 A 1 
ATOM 2951 C CA    . PHE A 1 380 ? -24.525 19.830  0.582   1.00 95.34 380 A 1 
ATOM 2952 C C     . PHE A 1 380 ? -25.093 21.107  1.216   1.00 94.52 380 A 1 
ATOM 2953 O O     . PHE A 1 380 ? -24.344 21.866  1.839   1.00 92.58 380 A 1 
ATOM 2954 C CB    . PHE A 1 380 ? -24.087 18.852  1.679   1.00 95.44 380 A 1 
ATOM 2955 C CG    . PHE A 1 380 ? -23.660 17.492  1.170   1.00 96.02 380 A 1 
ATOM 2956 C CD1   . PHE A 1 380 ? -24.560 16.701  0.450   1.00 94.59 380 A 1 
ATOM 2957 C CD2   . PHE A 1 380 ? -22.381 17.000  1.448   1.00 94.51 380 A 1 
ATOM 2958 C CE1   . PHE A 1 380 ? -24.183 15.419  -0.007  1.00 93.97 380 A 1 
ATOM 2959 C CE2   . PHE A 1 380 ? -21.994 15.725  1.002   1.00 93.54 380 A 1 
ATOM 2960 C CZ    . PHE A 1 380 ? -22.899 14.931  0.271   1.00 94.68 380 A 1 
ATOM 2961 N N     . ALA A 1 381 ? -26.398 21.328  1.063   1.00 95.18 381 A 1 
ATOM 2962 C CA    . ALA A 1 381 ? -27.117 22.419  1.703   1.00 94.33 381 A 1 
ATOM 2963 C C     . ALA A 1 381 ? -27.513 22.036  3.138   1.00 93.93 381 A 1 
ATOM 2964 O O     . ALA A 1 381 ? -27.682 20.847  3.459   1.00 90.69 381 A 1 
ATOM 2965 C CB    . ALA A 1 381 ? -28.318 22.786  0.842   1.00 92.34 381 A 1 
ATOM 2966 N N     . LYS A 1 382 ? -27.672 23.051  4.009   1.00 92.90 382 A 1 
ATOM 2967 C CA    . LYS A 1 382 ? -28.373 22.847  5.275   1.00 91.97 382 A 1 
ATOM 2968 C C     . LYS A 1 382 ? -29.861 22.676  4.992   1.00 90.96 382 A 1 
ATOM 2969 O O     . LYS A 1 382 ? -30.369 23.183  3.999   1.00 85.51 382 A 1 
ATOM 2970 C CB    . LYS A 1 382 ? -28.159 24.018  6.229   1.00 88.68 382 A 1 
ATOM 2971 C CG    . LYS A 1 382 ? -26.715 24.130  6.732   1.00 79.19 382 A 1 
ATOM 2972 C CD    . LYS A 1 382 ? -26.640 25.331  7.674   1.00 74.88 382 A 1 
ATOM 2973 C CE    . LYS A 1 382 ? -25.245 25.585  8.193   1.00 64.94 382 A 1 
ATOM 2974 N NZ    . LYS A 1 382 ? -25.229 26.853  8.967   1.00 57.46 382 A 1 
ATOM 2975 N N     . ARG A 1 383 ? -30.587 22.005  5.893   1.00 89.74 383 A 1 
ATOM 2976 C CA    . ARG A 1 383 ? -32.031 21.814  5.745   1.00 87.28 383 A 1 
ATOM 2977 C C     . ARG A 1 383 ? -32.783 23.147  5.725   1.00 86.23 383 A 1 
ATOM 2978 O O     . ARG A 1 383 ? -33.627 23.335  4.866   1.00 79.20 383 A 1 
ATOM 2979 C CB    . ARG A 1 383 ? -32.525 20.863  6.845   1.00 82.83 383 A 1 
ATOM 2980 C CG    . ARG A 1 383 ? -33.961 20.405  6.574   1.00 72.17 383 A 1 
ATOM 2981 C CD    . ARG A 1 383 ? -34.389 19.379  7.616   1.00 69.14 383 A 1 
ATOM 2982 N NE    . ARG A 1 383 ? -35.757 18.922  7.355   1.00 60.87 383 A 1 
ATOM 2983 C CZ    . ARG A 1 383 ? -36.397 17.946  7.969   1.00 56.33 383 A 1 
ATOM 2984 N NH1   . ARG A 1 383 ? -35.836 17.252  8.926   1.00 52.91 383 A 1 
ATOM 2985 N NH2   . ARG A 1 383 ? -37.613 17.659  7.621   1.00 51.60 383 A 1 
ATOM 2986 N N     . SER A 1 384 ? -32.402 24.098  6.585   1.00 86.68 384 A 1 
ATOM 2987 C CA    . SER A 1 384 ? -32.934 25.466  6.612   1.00 84.90 384 A 1 
ATOM 2988 C C     . SER A 1 384 ? -32.722 26.213  5.298   1.00 84.63 384 A 1 
ATOM 2989 O O     . SER A 1 384 ? -33.600 26.919  4.836   1.00 76.70 384 A 1 
ATOM 2990 C CB    . SER A 1 384 ? -32.241 26.260  7.714   1.00 79.47 384 A 1 
ATOM 2991 O OG    . SER A 1 384 ? -30.834 26.222  7.578   1.00 70.06 384 A 1 
ATOM 2992 N N     . ASP A 1 385 ? -31.555 26.060  4.694   1.00 80.83 385 A 1 
ATOM 2993 C CA    . ASP A 1 385 ? -31.183 26.814  3.487   1.00 78.42 385 A 1 
ATOM 2994 C C     . ASP A 1 385 ? -31.904 26.235  2.265   1.00 78.29 385 A 1 
ATOM 2995 O O     . ASP A 1 385 ? -32.225 26.961  1.330   1.00 73.07 385 A 1 
ATOM 2996 C CB    . ASP A 1 385 ? -29.654 26.786  3.298   1.00 72.88 385 A 1 
ATOM 2997 C CG    . ASP A 1 385 ? -28.800 27.183  4.511   1.00 65.33 385 A 1 
ATOM 2998 O OD1   . ASP A 1 385 ? -29.331 27.700  5.520   1.00 59.19 385 A 1 
ATOM 2999 O OD2   . ASP A 1 385 ? -27.589 26.869  4.510   1.00 58.30 385 A 1 
ATOM 3000 N N     . ALA A 1 386 ? -32.198 24.948  2.260   1.00 76.10 386 A 1 
ATOM 3001 C CA    . ALA A 1 386 ? -32.969 24.296  1.216   1.00 72.43 386 A 1 
ATOM 3002 C C     . ALA A 1 386 ? -34.456 24.678  1.260   1.00 73.32 386 A 1 
ATOM 3003 O O     . ALA A 1 386 ? -35.048 24.900  0.204   1.00 68.73 386 A 1 
ATOM 3004 C CB    . ALA A 1 386 ? -32.786 22.775  1.343   1.00 67.66 386 A 1 
ATOM 3005 N N     . GLU A 1 387 ? -35.053 24.801  2.443   1.00 75.33 387 A 1 
ATOM 3006 C CA    . GLU A 1 387 ? -36.433 25.291  2.611   1.00 73.63 387 A 1 
ATOM 3007 C C     . GLU A 1 387 ? -36.549 26.750  2.127   1.00 74.49 387 A 1 
ATOM 3008 O O     . GLU A 1 387 ? -37.468 27.081  1.385   1.00 68.72 387 A 1 
ATOM 3009 C CB    . GLU A 1 387 ? -36.871 25.098  4.081   1.00 66.19 387 A 1 
ATOM 3010 C CG    . GLU A 1 387 ? -37.152 23.617  4.407   1.00 57.85 387 A 1 
ATOM 3011 C CD    . GLU A 1 387 ? -37.327 23.278  5.902   1.00 51.37 387 A 1 
ATOM 3012 O OE1   . GLU A 1 387 ? -37.402 22.060  6.226   1.00 47.82 387 A 1 
ATOM 3013 O OE2   . GLU A 1 387 ? -37.308 24.199  6.753   1.00 45.95 387 A 1 
ATOM 3014 N N     . MET A 1 388 ? -35.556 27.588  2.407   1.00 77.07 388 A 1 
ATOM 3015 C CA    . MET A 1 388 ? -35.540 28.978  1.962   1.00 75.27 388 A 1 
ATOM 3016 C C     . MET A 1 388 ? -35.324 29.130  0.440   1.00 74.83 388 A 1 
ATOM 3017 O O     . MET A 1 388 ? -35.919 30.018  -0.172  1.00 68.47 388 A 1 
ATOM 3018 C CB    . MET A 1 388 ? -34.468 29.729  2.752   1.00 69.92 388 A 1 
ATOM 3019 C CG    . MET A 1 388 ? -34.768 31.219  2.859   1.00 62.13 388 A 1 
ATOM 3020 S SD    . MET A 1 388 ? -33.469 32.242  3.618   1.00 53.71 388 A 1 
ATOM 3021 C CE    . MET A 1 388 ? -33.244 31.417  5.193   1.00 49.07 388 A 1 
ATOM 3022 N N     . GLU A 1 389 ? -34.511 28.304  -0.203  1.00 72.91 389 A 1 
ATOM 3023 C CA    . GLU A 1 389 ? -34.341 28.336  -1.669  1.00 70.34 389 A 1 
ATOM 3024 C C     . GLU A 1 389 ? -35.614 27.891  -2.403  1.00 68.85 389 A 1 
ATOM 3025 O O     . GLU A 1 389 ? -35.952 28.458  -3.437  1.00 65.14 389 A 1 
ATOM 3026 C CB    . GLU A 1 389 ? -33.140 27.474  -2.125  1.00 65.48 389 A 1 
ATOM 3027 C CG    . GLU A 1 389 ? -32.032 28.290  -2.796  1.00 57.14 389 A 1 
ATOM 3028 C CD    . GLU A 1 389 ? -30.925 27.462  -3.466  1.00 53.62 389 A 1 
ATOM 3029 O OE1   . GLU A 1 389 ? -29.981 28.080  -4.034  1.00 49.48 389 A 1 
ATOM 3030 O OE2   . GLU A 1 389 ? -30.965 26.216  -3.429  1.00 49.46 389 A 1 
ATOM 3031 N N     . VAL A 1 390 ? -36.329 26.899  -1.869  1.00 71.50 390 A 1 
ATOM 3032 C CA    . VAL A 1 390 ? -37.613 26.469  -2.439  1.00 70.57 390 A 1 
ATOM 3033 C C     . VAL A 1 390 ? -38.631 27.608  -2.338  1.00 71.15 390 A 1 
ATOM 3034 O O     . VAL A 1 390 ? -39.248 27.927  -3.356  1.00 67.12 390 A 1 
ATOM 3035 C CB    . VAL A 1 390 ? -38.124 25.179  -1.789  1.00 66.16 390 A 1 
ATOM 3036 C CG1   . VAL A 1 390 ? -39.515 24.796  -2.305  1.00 56.83 390 A 1 
ATOM 3037 C CG2   . VAL A 1 390 ? -37.200 24.004  -2.122  1.00 60.37 390 A 1 
ATOM 3038 N N     . ASP A 1 391 ? -38.747 28.286  -1.201  1.00 68.28 391 A 1 
ATOM 3039 C CA    . ASP A 1 391 ? -39.646 29.440  -1.031  1.00 65.02 391 A 1 
ATOM 3040 C C     . ASP A 1 391 ? -39.275 30.617  -1.949  1.00 64.34 391 A 1 
ATOM 3041 O O     . ASP A 1 391 ? -40.152 31.233  -2.547  1.00 61.37 391 A 1 
ATOM 3042 C CB    . ASP A 1 391 ? -39.656 29.913  0.429   1.00 60.12 391 A 1 
ATOM 3043 C CG    . ASP A 1 391 ? -40.803 29.341  1.276   1.00 51.79 391 A 1 
ATOM 3044 O OD1   . ASP A 1 391 ? -41.721 28.718  0.695   1.00 49.14 391 A 1 
ATOM 3045 O OD2   . ASP A 1 391 ? -40.766 29.580  2.498   1.00 47.79 391 A 1 
ATOM 3046 N N     . GLN A 1 392 ? -38.001 30.938  -2.127  1.00 65.36 392 A 1 
ATOM 3047 C CA    . GLN A 1 392 ? -37.580 31.988  -3.056  1.00 66.00 392 A 1 
ATOM 3048 C C     . GLN A 1 392 ? -37.890 31.624  -4.508  1.00 66.87 392 A 1 
ATOM 3049 O O     . GLN A 1 392 ? -38.358 32.483  -5.263  1.00 63.33 392 A 1 
ATOM 3050 C CB    . GLN A 1 392 ? -36.090 32.295  -2.906  1.00 61.60 392 A 1 
ATOM 3051 C CG    . GLN A 1 392 ? -35.825 33.180  -1.683  1.00 55.33 392 A 1 
ATOM 3052 C CD    . GLN A 1 392 ? -34.374 33.629  -1.583  1.00 51.10 392 A 1 
ATOM 3053 O OE1   . GLN A 1 392 ? -33.490 33.296  -2.369  1.00 48.78 392 A 1 
ATOM 3054 N NE2   . GLN A 1 392 ? -34.058 34.450  -0.600  1.00 44.09 392 A 1 
ATOM 3055 N N     . THR A 1 393 ? -37.668 30.372  -4.906  1.00 67.19 393 A 1 
ATOM 3056 C CA    . THR A 1 393 ? -37.959 29.933  -6.280  1.00 67.32 393 A 1 
ATOM 3057 C C     . THR A 1 393 ? -39.463 29.962  -6.544  1.00 67.88 393 A 1 
ATOM 3058 O O     . THR A 1 393 ? -39.899 30.440  -7.587  1.00 62.92 393 A 1 
ATOM 3059 C CB    . THR A 1 393 ? -37.391 28.544  -6.571  1.00 62.77 393 A 1 
ATOM 3060 O OG1   . THR A 1 393 ? -36.053 28.426  -6.132  1.00 54.56 393 A 1 
ATOM 3061 C CG2   . THR A 1 393 ? -37.359 28.255  -8.073  1.00 55.97 393 A 1 
ATOM 3062 N N     . PHE A 1 394 ? -40.274 29.545  -5.566  1.00 63.06 394 A 1 
ATOM 3063 C CA    . PHE A 1 394 ? -41.728 29.588  -5.653  1.00 59.97 394 A 1 
ATOM 3064 C C     . PHE A 1 394 ? -42.264 31.026  -5.635  1.00 58.74 394 A 1 
ATOM 3065 O O     . PHE A 1 394 ? -43.132 31.369  -6.437  1.00 54.16 394 A 1 
ATOM 3066 C CB    . PHE A 1 394 ? -42.338 28.745  -4.517  1.00 55.13 394 A 1 
ATOM 3067 C CG    . PHE A 1 394 ? -43.581 27.993  -4.941  1.00 51.96 394 A 1 
ATOM 3068 C CD1   . PHE A 1 394 ? -44.853 28.558  -4.779  1.00 50.24 394 A 1 
ATOM 3069 C CD2   . PHE A 1 394 ? -43.453 26.730  -5.533  1.00 49.40 394 A 1 
ATOM 3070 C CE1   . PHE A 1 394 ? -45.998 27.868  -5.189  1.00 44.22 394 A 1 
ATOM 3071 C CE2   . PHE A 1 394 ? -44.601 26.026  -5.949  1.00 44.92 394 A 1 
ATOM 3072 C CZ    . PHE A 1 394 ? -45.869 26.596  -5.780  1.00 47.38 394 A 1 
ATOM 3073 N N     . SER A 1 395 ? -41.716 31.928  -4.813  1.00 64.00 395 A 1 
ATOM 3074 C CA    . SER A 1 395 ? -42.091 33.349  -4.776  1.00 64.01 395 A 1 
ATOM 3075 C C     . SER A 1 395 ? -41.750 34.071  -6.080  1.00 64.05 395 A 1 
ATOM 3076 O O     . SER A 1 395 ? -42.522 34.900  -6.550  1.00 59.64 395 A 1 
ATOM 3077 C CB    . SER A 1 395 ? -41.406 34.062  -3.614  1.00 59.63 395 A 1 
ATOM 3078 O OG    . SER A 1 395 ? -41.777 33.498  -2.377  1.00 50.45 395 A 1 
ATOM 3079 N N     . THR A 1 396 ? -40.606 33.747  -6.698  1.00 64.87 396 A 1 
ATOM 3080 C CA    . THR A 1 396 ? -40.220 34.347  -7.986  1.00 64.52 396 A 1 
ATOM 3081 C C     . THR A 1 396 ? -41.110 33.849  -9.125  1.00 64.74 396 A 1 
ATOM 3082 O O     . THR A 1 396 ? -41.487 34.637  -9.989  1.00 60.62 396 A 1 
ATOM 3083 C CB    . THR A 1 396 ? -38.738 34.093  -8.337  1.00 58.66 396 A 1 
ATOM 3084 O OG1   . THR A 1 396 ? -37.901 34.167  -7.211  1.00 51.88 396 A 1 
ATOM 3085 C CG2   . THR A 1 396 ? -38.211 35.142  -9.304  1.00 53.40 396 A 1 
ATOM 3086 N N     . ALA A 1 397 ? -41.488 32.581  -9.110  1.00 54.57 397 A 1 
ATOM 3087 C CA    . ALA A 1 397 ? -42.437 32.029  -10.073 1.00 53.35 397 A 1 
ATOM 3088 C C     . ALA A 1 397 ? -43.832 32.652  -9.918  1.00 51.53 397 A 1 
ATOM 3089 O O     . ALA A 1 397 ? -44.405 33.108  -10.905 1.00 50.81 397 A 1 
ATOM 3090 C CB    . ALA A 1 397 ? -42.457 30.497  -9.927  1.00 50.74 397 A 1 
ATOM 3091 N N     . ALA A 1 398 ? -44.339 32.774  -8.705  1.00 59.07 398 A 1 
ATOM 3092 C CA    . ALA A 1 398 ? -45.644 33.370  -8.422  1.00 58.53 398 A 1 
ATOM 3093 C C     . ALA A 1 398 ? -45.722 34.855  -8.831  1.00 57.58 398 A 1 
ATOM 3094 O O     . ALA A 1 398 ? -46.733 35.296  -9.377  1.00 55.73 398 A 1 
ATOM 3095 C CB    . ALA A 1 398 ? -45.955 33.189  -6.932  1.00 55.56 398 A 1 
ATOM 3096 N N     . LEU A 1 399 ? -44.672 35.652  -8.618  1.00 62.15 399 A 1 
ATOM 3097 C CA    . LEU A 1 399 ? -44.617 37.052  -9.069  1.00 59.91 399 A 1 
ATOM 3098 C C     . LEU A 1 399 ? -44.627 37.179  -10.595 1.00 60.34 399 A 1 
ATOM 3099 O O     . LEU A 1 399 ? -45.211 38.132  -11.111 1.00 56.54 399 A 1 
ATOM 3100 C CB    . LEU A 1 399 ? -43.383 37.736  -8.471  1.00 54.61 399 A 1 
ATOM 3101 C CG    . LEU A 1 399 ? -43.570 38.190  -7.018  1.00 49.72 399 A 1 
ATOM 3102 C CD1   . LEU A 1 399 ? -42.220 38.568  -6.411  1.00 47.73 399 A 1 
ATOM 3103 C CD2   . LEU A 1 399 ? -44.493 39.414  -6.925  1.00 50.80 399 A 1 
ATOM 3104 N N     . SER A 1 400 ? -44.025 36.248  -11.334 1.00 62.62 400 A 1 
ATOM 3105 C CA    . SER A 1 400 ? -44.019 36.305  -12.803 1.00 62.69 400 A 1 
ATOM 3106 C C     . SER A 1 400 ? -45.399 36.043  -13.414 1.00 63.16 400 A 1 
ATOM 3107 O O     . SER A 1 400 ? -45.760 36.695  -14.395 1.00 57.27 400 A 1 
ATOM 3108 C CB    . SER A 1 400 ? -42.973 35.352  -13.378 1.00 57.86 400 A 1 
ATOM 3109 O OG    . SER A 1 400 ? -43.268 33.986  -13.183 1.00 51.47 400 A 1 
ATOM 3110 N N     . ASP A 1 401 ? -46.192 35.185  -12.808 1.00 54.12 401 A 1 
ATOM 3111 C CA    . ASP A 1 401 ? -47.524 34.835  -13.318 1.00 55.95 401 A 1 
ATOM 3112 C C     . ASP A 1 401 ? -48.570 35.937  -13.035 1.00 56.07 401 A 1 
ATOM 3113 O O     . ASP A 1 401 ? -49.545 36.092  -13.760 1.00 53.26 401 A 1 
ATOM 3114 C CB    . ASP A 1 401 ? -47.925 33.470  -12.733 1.00 49.71 401 A 1 
ATOM 3115 C CG    . ASP A 1 401 ? -48.928 32.688  -13.601 1.00 44.98 401 A 1 
ATOM 3116 O OD1   . ASP A 1 401 ? -48.975 32.931  -14.820 1.00 43.54 401 A 1 
ATOM 3117 O OD2   . ASP A 1 401 ? -49.609 31.816  -13.017 1.00 43.61 401 A 1 
ATOM 3118 N N     . SER A 1 402 ? -48.337 36.786  -12.030 1.00 53.31 402 A 1 
ATOM 3119 C CA    . SER A 1 402 ? -49.248 37.895  -11.703 1.00 55.42 402 A 1 
ATOM 3120 C C     . SER A 1 402 ? -49.293 39.015  -12.753 1.00 56.46 402 A 1 
ATOM 3121 O O     . SER A 1 402 ? -50.172 39.874  -12.689 1.00 51.10 402 A 1 
ATOM 3122 C CB    . SER A 1 402 ? -48.924 38.462  -10.325 1.00 49.36 402 A 1 
ATOM 3123 O OG    . SER A 1 402 ? -47.730 39.214  -10.308 1.00 44.84 402 A 1 
ATOM 3124 N N     . SER A 1 403 ? -48.393 39.022  -13.737 1.00 47.65 403 A 1 
ATOM 3125 C CA    . SER A 1 403 ? -48.427 39.940  -14.878 1.00 49.73 403 A 1 
ATOM 3126 C C     . SER A 1 403 ? -49.474 39.533  -15.927 1.00 50.05 403 A 1 
ATOM 3127 O O     . SER A 1 403 ? -49.268 39.714  -17.121 1.00 46.53 403 A 1 
ATOM 3128 C CB    . SER A 1 403 ? -47.036 40.159  -15.467 1.00 45.64 403 A 1 
ATOM 3129 O OG    . SER A 1 403 ? -46.549 39.043  -16.177 1.00 41.35 403 A 1 
ATOM 3130 N N     . TYR A 1 404 ? -50.612 38.989  -15.499 1.00 44.96 404 A 1 
ATOM 3131 C CA    . TYR A 1 404 ? -51.789 38.898  -16.344 1.00 44.13 404 A 1 
ATOM 3132 C C     . TYR A 1 404 ? -52.175 40.321  -16.754 1.00 40.33 404 A 1 
ATOM 3133 O O     . TYR A 1 404 ? -52.734 41.096  -15.976 1.00 38.03 404 A 1 
ATOM 3134 C CB    . TYR A 1 404 ? -52.936 38.153  -15.650 1.00 42.05 404 A 1 
ATOM 3135 C CG    . TYR A 1 404 ? -52.897 36.659  -15.905 1.00 40.13 404 A 1 
ATOM 3136 C CD1   . TYR A 1 404 ? -53.499 36.123  -17.065 1.00 40.60 404 A 1 
ATOM 3137 C CD2   . TYR A 1 404 ? -52.231 35.803  -15.011 1.00 40.80 404 A 1 
ATOM 3138 C CE1   . TYR A 1 404 ? -53.429 34.734  -17.340 1.00 36.68 404 A 1 
ATOM 3139 C CE2   . TYR A 1 404 ? -52.148 34.426  -15.281 1.00 35.74 404 A 1 
ATOM 3140 C CZ    . TYR A 1 404 ? -52.748 33.895  -16.440 1.00 37.64 404 A 1 
ATOM 3141 O OH    . TYR A 1 404 ? -52.647 32.555  -16.698 1.00 37.37 404 A 1 
ATOM 3142 N N     . SER A 1 405 ? -51.848 40.668  -17.975 1.00 47.65 405 A 1 
ATOM 3143 C CA    . SER A 1 405 ? -52.245 41.893  -18.651 1.00 49.75 405 A 1 
ATOM 3144 C C     . SER A 1 405 ? -53.759 42.026  -18.524 1.00 49.05 405 A 1 
ATOM 3145 O O     . SER A 1 405 ? -54.506 41.188  -19.025 1.00 46.04 405 A 1 
ATOM 3146 C CB    . SER A 1 405 ? -51.833 41.815  -20.124 1.00 44.69 405 A 1 
ATOM 3147 O OG    . SER A 1 405 ? -52.260 42.949  -20.826 1.00 40.53 405 A 1 
ATOM 3148 N N     . THR A 1 406 ? -54.190 43.080  -17.856 1.00 44.24 406 A 1 
ATOM 3149 C CA    . THR A 1 406 ? -55.589 43.493  -17.865 1.00 48.33 406 A 1 
ATOM 3150 C C     . THR A 1 406 ? -55.939 43.816  -19.317 1.00 47.08 406 A 1 
ATOM 3151 O O     . THR A 1 406 ? -55.591 44.888  -19.813 1.00 46.26 406 A 1 
ATOM 3152 C CB    . THR A 1 406 ? -55.811 44.718  -16.974 1.00 44.39 406 A 1 
ATOM 3153 O OG1   . THR A 1 406 ? -54.764 45.660  -17.145 1.00 39.44 406 A 1 
ATOM 3154 C CG2   . THR A 1 406 ? -55.830 44.342  -15.497 1.00 41.62 406 A 1 
ATOM 3155 N N     . VAL A 1 407 ? -56.582 42.886  -20.006 1.00 45.64 407 A 1 
ATOM 3156 C CA    . VAL A 1 407 ? -57.136 43.121  -21.337 1.00 49.21 407 A 1 
ATOM 3157 C C     . VAL A 1 407 ? -58.131 44.271  -21.177 1.00 46.38 407 A 1 
ATOM 3158 O O     . VAL A 1 407 ? -59.088 44.110  -20.401 1.00 45.11 407 A 1 
ATOM 3159 C CB    . VAL A 1 407 ? -57.817 41.870  -21.902 1.00 47.10 407 A 1 
ATOM 3160 C CG1   . VAL A 1 407 ? -58.298 42.123  -23.332 1.00 42.59 407 A 1 
ATOM 3161 C CG2   . VAL A 1 407 ? -56.859 40.677  -21.936 1.00 46.00 407 A 1 
ATOM 3162 N N     . PRO A 1 408 ? -57.905 45.450  -21.792 1.00 42.17 408 A 1 
ATOM 3163 C CA    . PRO A 1 408 ? -58.864 46.532  -21.679 1.00 44.95 408 A 1 
ATOM 3164 C C     . PRO A 1 408 ? -60.176 46.039  -22.303 1.00 44.89 408 A 1 
ATOM 3165 O O     . PRO A 1 408 ? -60.200 45.603  -23.451 1.00 43.90 408 A 1 
ATOM 3166 C CB    . PRO A 1 408 ? -58.235 47.717  -22.419 1.00 41.51 408 A 1 
ATOM 3167 C CG    . PRO A 1 408 ? -57.295 47.063  -23.419 1.00 39.38 408 A 1 
ATOM 3168 C CD    . PRO A 1 408 ? -56.849 45.789  -22.717 1.00 44.49 408 A 1 
ATOM 3169 N N     . TRP A 1 409 ? -61.238 46.090  -21.509 1.00 41.38 409 A 1 
ATOM 3170 C CA    . TRP A 1 409 ? -62.600 45.979  -22.040 1.00 41.81 409 A 1 
ATOM 3171 C C     . TRP A 1 409 ? -62.833 47.166  -22.968 1.00 40.27 409 A 1 
ATOM 3172 O O     . TRP A 1 409 ? -63.097 48.278  -22.501 1.00 37.10 409 A 1 
ATOM 3173 C CB    . TRP A 1 409 ? -63.629 45.932  -20.894 1.00 38.66 409 A 1 
ATOM 3174 C CG    . TRP A 1 409 ? -63.921 44.585  -20.336 1.00 35.08 409 A 1 
ATOM 3175 C CD1   . TRP A 1 409 ? -63.044 43.701  -19.849 1.00 28.69 409 A 1 
ATOM 3176 C CD2   . TRP A 1 409 ? -65.241 43.964  -20.211 1.00 30.70 409 A 1 
ATOM 3177 N NE1   . TRP A 1 409 ? -63.697 42.564  -19.415 1.00 26.67 409 A 1 
ATOM 3178 C CE2   . TRP A 1 409 ? -65.052 42.688  -19.617 1.00 29.79 409 A 1 
ATOM 3179 C CE3   . TRP A 1 409 ? -66.548 44.362  -20.532 1.00 33.37 409 A 1 
ATOM 3180 C CZ2   . TRP A 1 409 ? -66.131 41.830  -19.373 1.00 34.09 409 A 1 
ATOM 3181 C CZ3   . TRP A 1 409 ? -67.639 43.504  -20.277 1.00 32.10 409 A 1 
ATOM 3182 C CH2   . TRP A 1 409 ? -67.424 42.252  -19.708 1.00 31.95 409 A 1 
ATOM 3183 N N     . PHE A 1 410 ? -62.684 46.940  -24.268 1.00 44.93 410 A 1 
ATOM 3184 C CA    . PHE A 1 410 ? -63.322 47.718  -25.321 1.00 43.44 410 A 1 
ATOM 3185 C C     . PHE A 1 410 ? -64.700 47.122  -25.637 1.00 41.45 410 A 1 
ATOM 3186 O O     . PHE A 1 410 ? -64.825 45.883  -25.622 1.00 34.62 410 A 1 
ATOM 3187 C CB    . PHE A 1 410 ? -62.443 47.798  -26.572 1.00 41.17 410 A 1 
ATOM 3188 C CG    . PHE A 1 410 ? -61.541 49.012  -26.595 1.00 38.18 410 A 1 
ATOM 3189 C CD1   . PHE A 1 410 ? -62.061 50.265  -26.956 1.00 32.77 410 A 1 
ATOM 3190 C CD2   . PHE A 1 410 ? -60.182 48.910  -26.227 1.00 32.86 410 A 1 
ATOM 3191 C CE1   . PHE A 1 410 ? -61.232 51.401  -26.971 1.00 29.29 410 A 1 
ATOM 3192 C CE2   . PHE A 1 410 ? -59.352 50.051  -26.239 1.00 33.11 410 A 1 
ATOM 3193 C CZ    . PHE A 1 410 ? -59.882 51.282  -26.608 1.00 36.65 410 A 1 
ATOM 3194 O OXT   . PHE A 1 410 ? -65.582 47.972  -25.903 1.00 42.26 410 A 1 
ATOM 3195 N N     . LEU B 2 1   ? 4.057   4.043   -22.562 1.00 41.93 1   B 1 
ATOM 3196 C CA    . LEU B 2 1   ? 3.111   5.071   -22.078 1.00 44.37 1   B 1 
ATOM 3197 C C     . LEU B 2 1   ? 2.214   4.389   -21.056 1.00 47.15 1   B 1 
ATOM 3198 O O     . LEU B 2 1   ? 1.404   3.560   -21.462 1.00 43.22 1   B 1 
ATOM 3199 C CB    . LEU B 2 1   ? 2.265   5.615   -23.242 1.00 40.30 1   B 1 
ATOM 3200 C CG    . LEU B 2 1   ? 3.029   6.587   -24.144 1.00 37.86 1   B 1 
ATOM 3201 C CD1   . LEU B 2 1   ? 2.313   6.739   -25.495 1.00 36.23 1   B 1 
ATOM 3202 C CD2   . LEU B 2 1   ? 3.139   7.982   -23.507 1.00 38.16 1   B 1 
ATOM 3203 N N     . SER B 2 2   ? 2.398   4.666   -19.763 1.00 49.98 2   B 1 
ATOM 3204 C CA    . SER B 2 2   ? 1.537   4.102   -18.721 1.00 52.67 2   B 1 
ATOM 3205 C C     . SER B 2 2   ? 0.093   4.499   -19.024 1.00 55.93 2   B 1 
ATOM 3206 O O     . SER B 2 2   ? -0.171  5.655   -19.373 1.00 51.84 2   B 1 
ATOM 3207 C CB    . SER B 2 2   ? 1.969   4.594   -17.339 1.00 47.93 2   B 1 
ATOM 3208 O OG    . SER B 2 2   ? 2.211   5.982   -17.346 1.00 43.21 2   B 1 
ATOM 3209 N N     . SER B 2 3   ? -0.831  3.551   -18.971 1.00 60.27 3   B 1 
ATOM 3210 C CA    . SER B 2 3   ? -2.216  3.831   -19.343 1.00 64.82 3   B 1 
ATOM 3211 C C     . SER B 2 3   ? -2.766  4.959   -18.460 1.00 68.34 3   B 1 
ATOM 3212 O O     . SER B 2 3   ? -2.372  5.087   -17.300 1.00 63.55 3   B 1 
ATOM 3213 C CB    . SER B 2 3   ? -3.071  2.562   -19.254 1.00 57.00 3   B 1 
ATOM 3214 O OG    . SER B 2 3   ? -3.306  2.192   -17.915 1.00 48.75 3   B 1 
ATOM 3215 N N     . PRO B 2 4   ? -3.687  5.820   -18.956 1.00 57.78 4   B 1 
ATOM 3216 C CA    . PRO B 2 4   ? -4.204  6.922   -18.144 1.00 56.99 4   B 1 
ATOM 3217 C C     . PRO B 2 4   ? -4.830  6.445   -16.830 1.00 60.51 4   B 1 
ATOM 3218 O O     . PRO B 2 4   ? -4.740  7.142   -15.813 1.00 59.08 4   B 1 
ATOM 3219 C CB    . PRO B 2 4   ? -5.201  7.656   -19.053 1.00 51.40 4   B 1 
ATOM 3220 C CG    . PRO B 2 4   ? -5.549  6.634   -20.143 1.00 50.73 4   B 1 
ATOM 3221 C CD    . PRO B 2 4   ? -4.280  5.800   -20.269 1.00 52.37 4   B 1 
ATOM 3222 N N     . ARG B 2 5   ? -5.394  5.227   -16.803 1.00 59.91 5   B 1 
ATOM 3223 C CA    . ARG B 2 5   ? -5.859  4.571   -15.581 1.00 60.88 5   B 1 
ATOM 3224 C C     . ARG B 2 5   ? -4.716  4.272   -14.605 1.00 64.94 5   B 1 
ATOM 3225 O O     . ARG B 2 5   ? -4.922  4.386   -13.396 1.00 59.91 5   B 1 
ATOM 3226 C CB    . ARG B 2 5   ? -6.604  3.266   -15.909 1.00 52.52 5   B 1 
ATOM 3227 C CG    . ARG B 2 5   ? -8.045  3.513   -16.365 1.00 45.06 5   B 1 
ATOM 3228 C CD    . ARG B 2 5   ? -8.774  2.169   -16.510 1.00 41.19 5   B 1 
ATOM 3229 N NE    . ARG B 2 5   ? -10.194 2.345   -16.822 1.00 36.51 5   B 1 
ATOM 3230 C CZ    . ARG B 2 5   ? -11.098 1.368   -16.940 1.00 32.56 5   B 1 
ATOM 3231 N NH1   . ARG B 2 5   ? -10.762 0.111   -16.813 1.00 31.15 5   B 1 
ATOM 3232 N NH2   . ARG B 2 5   ? -12.335 1.651   -17.184 1.00 30.52 5   B 1 
ATOM 3233 N N     . GLU B 2 6   ? -3.534  3.917   -15.076 1.00 71.09 6   B 1 
ATOM 3234 C CA    . GLU B 2 6   ? -2.389  3.651   -14.202 1.00 74.19 6   B 1 
ATOM 3235 C C     . GLU B 2 6   ? -1.883  4.920   -13.518 1.00 78.66 6   B 1 
ATOM 3236 O O     . GLU B 2 6   ? -1.548  4.886   -12.341 1.00 73.65 6   B 1 
ATOM 3237 C CB    . GLU B 2 6   ? -1.241  3.009   -14.962 1.00 65.41 6   B 1 
ATOM 3238 C CG    . GLU B 2 6   ? -1.526  1.548   -15.268 1.00 55.87 6   B 1 
ATOM 3239 C CD    . GLU B 2 6   ? -0.307  0.884   -15.894 1.00 50.17 6   B 1 
ATOM 3240 O OE1   . GLU B 2 6   ? -0.031  -0.266  -15.485 1.00 46.82 6   B 1 
ATOM 3241 O OE2   . GLU B 2 6   ? 0.339   1.554   -16.726 1.00 47.03 6   B 1 
ATOM 3242 N N     . GLN B 2 7   ? -1.896  6.071   -14.191 1.00 71.90 7   B 1 
ATOM 3243 C CA    . GLN B 2 7   ? -1.530  7.336   -13.549 1.00 76.52 7   B 1 
ATOM 3244 C C     . GLN B 2 7   ? -2.497  7.724   -12.416 1.00 82.00 7   B 1 
ATOM 3245 O O     . GLN B 2 7   ? -2.121  8.433   -11.479 1.00 77.70 7   B 1 
ATOM 3246 C CB    . GLN B 2 7   ? -1.449  8.458   -14.579 1.00 70.16 7   B 1 
ATOM 3247 C CG    . GLN B 2 7   ? -0.264  8.252   -15.539 1.00 62.83 7   B 1 
ATOM 3248 C CD    . GLN B 2 7   ? -0.050  9.463   -16.438 1.00 54.54 7   B 1 
ATOM 3249 O OE1   . GLN B 2 7   ? -0.743  10.465  -16.391 1.00 52.84 7   B 1 
ATOM 3250 N NE2   . GLN B 2 7   ? 0.951   9.415   -17.293 1.00 47.26 7   B 1 
ATOM 3251 N N     . ASP B 2 8   ? -3.734  7.235   -12.440 1.00 82.91 8   B 1 
ATOM 3252 C CA    . ASP B 2 8   ? -4.709  7.481   -11.381 1.00 84.02 8   B 1 
ATOM 3253 C C     . ASP B 2 8   ? -4.411  6.746   -10.066 1.00 87.40 8   B 1 
ATOM 3254 O O     . ASP B 2 8   ? -4.918  7.169   -9.018  1.00 83.24 8   B 1 
ATOM 3255 C CB    . ASP B 2 8   ? -6.106  7.104   -11.873 1.00 77.90 8   B 1 
ATOM 3256 C CG    . ASP B 2 8   ? -6.944  8.279   -12.327 1.00 70.60 8   B 1 
ATOM 3257 O OD1   . ASP B 2 8   ? -6.616  9.435   -11.949 1.00 64.01 8   B 1 
ATOM 3258 O OD2   . ASP B 2 8   ? -8.031  8.007   -12.872 1.00 62.87 8   B 1 
ATOM 3259 N N     . ARG B 2 9   ? -3.610  5.675   -10.098 1.00 90.95 9   B 1 
ATOM 3260 C CA    . ARG B 2 9   ? -3.193  4.924   -8.910  1.00 92.22 9   B 1 
ATOM 3261 C C     . ARG B 2 9   ? -2.013  5.556   -8.181  1.00 93.77 9   B 1 
ATOM 3262 O O     . ARG B 2 9   ? -1.755  5.203   -7.034  1.00 90.96 9   B 1 
ATOM 3263 C CB    . ARG B 2 9   ? -2.950  3.440   -9.258  1.00 89.57 9   B 1 
ATOM 3264 C CG    . ARG B 2 9   ? -1.652  3.176   -10.037 1.00 82.47 9   B 1 
ATOM 3265 C CD    . ARG B 2 9   ? -1.504  1.732   -10.512 1.00 79.10 9   B 1 
ATOM 3266 N NE    . ARG B 2 9   ? -0.262  1.542   -11.287 1.00 71.66 9   B 1 
ATOM 3267 C CZ    . ARG B 2 9   ? 0.338   0.387   -11.562 1.00 64.73 9   B 1 
ATOM 3268 N NH1   . ARG B 2 9   ? -0.141  -0.749  -11.157 1.00 60.88 9   B 1 
ATOM 3269 N NH2   . ARG B 2 9   ? 1.448   0.352   -12.244 1.00 57.21 9   B 1 
ATOM 3270 N N     . PHE B 2 10  ? -1.331  6.511   -8.823  1.00 95.30 10  B 1 
ATOM 3271 C CA    . PHE B 2 10  ? -0.159  7.184   -8.273  1.00 95.95 10  B 1 
ATOM 3272 C C     . PHE B 2 10  ? -0.453  8.612   -7.814  1.00 96.49 10  B 1 
ATOM 3273 O O     . PHE B 2 10  ? -1.469  9.228   -8.161  1.00 94.87 10  B 1 
ATOM 3274 C CB    . PHE B 2 10  ? 0.968   7.130   -9.310  1.00 95.18 10  B 1 
ATOM 3275 C CG    . PHE B 2 10  ? 1.387   5.729   -9.742  1.00 95.07 10  B 1 
ATOM 3276 C CD1   . PHE B 2 10  ? 1.574   4.711   -8.797  1.00 90.17 10  B 1 
ATOM 3277 C CD2   . PHE B 2 10  ? 1.604   5.461   -11.103 1.00 89.06 10  B 1 
ATOM 3278 C CE1   . PHE B 2 10  ? 1.989   3.432   -9.197  1.00 87.17 10  B 1 
ATOM 3279 C CE2   . PHE B 2 10  ? 2.026   4.189   -11.511 1.00 87.69 10  B 1 
ATOM 3280 C CZ    . PHE B 2 10  ? 2.223   3.166   -10.560 1.00 88.84 10  B 1 
ATOM 3281 N N     . LEU B 2 11  ? 0.454   9.173   -7.025  1.00 96.40 11  B 1 
ATOM 3282 C CA    . LEU B 2 11  ? 0.441   10.604  -6.725  1.00 96.77 11  B 1 
ATOM 3283 C C     . LEU B 2 11  ? 0.702   11.421  -8.003  1.00 96.55 11  B 1 
ATOM 3284 O O     . LEU B 2 11  ? 1.368   10.943  -8.913  1.00 95.01 11  B 1 
ATOM 3285 C CB    . LEU B 2 11  ? 1.474   10.926  -5.638  1.00 96.57 11  B 1 
ATOM 3286 C CG    . LEU B 2 11  ? 1.133   10.351  -4.246  1.00 95.84 11  B 1 
ATOM 3287 C CD1   . LEU B 2 11  ? 2.247   10.723  -3.273  1.00 93.13 11  B 1 
ATOM 3288 C CD2   . LEU B 2 11  ? -0.174  10.919  -3.695  1.00 92.24 11  B 1 
ATOM 3289 N N     . PRO B 2 12  ? 0.200   12.669  -8.112  1.00 95.84 12  B 1 
ATOM 3290 C CA    . PRO B 2 12  ? 0.393   13.460  -9.322  1.00 95.35 12  B 1 
ATOM 3291 C C     . PRO B 2 12  ? 1.871   13.758  -9.594  1.00 95.62 12  B 1 
ATOM 3292 O O     . PRO B 2 12  ? 2.528   14.418  -8.785  1.00 94.77 12  B 1 
ATOM 3293 C CB    . PRO B 2 12  ? -0.422  14.737  -9.117  1.00 94.11 12  B 1 
ATOM 3294 C CG    . PRO B 2 12  ? -1.452  14.345  -8.058  1.00 91.90 12  B 1 
ATOM 3295 C CD    . PRO B 2 12  ? -0.704  13.338  -7.194  1.00 94.29 12  B 1 
ATOM 3296 N N     . ILE B 2 13  ? 2.360   13.390  -10.781 1.00 94.63 13  B 1 
ATOM 3297 C CA    . ILE B 2 13  ? 3.770   13.555  -11.163 1.00 94.99 13  B 1 
ATOM 3298 C C     . ILE B 2 13  ? 4.266   15.004  -11.061 1.00 95.37 13  B 1 
ATOM 3299 O O     . ILE B 2 13  ? 5.428   15.247  -10.750 1.00 94.62 13  B 1 
ATOM 3300 C CB    . ILE B 2 13  ? 4.015   12.963  -12.564 1.00 94.16 13  B 1 
ATOM 3301 C CG1   . ILE B 2 13  ? 5.526   12.806  -12.835 1.00 91.21 13  B 1 
ATOM 3302 C CG2   . ILE B 2 13  ? 3.333   13.807  -13.665 1.00 88.70 13  B 1 
ATOM 3303 C CD1   . ILE B 2 13  ? 5.839   11.932  -14.046 1.00 82.76 13  B 1 
ATOM 3304 N N     . ALA B 2 14  ? 3.384   15.991  -11.273 1.00 95.29 14  B 1 
ATOM 3305 C CA    . ALA B 2 14  ? 3.750   17.402  -11.138 1.00 94.63 14  B 1 
ATOM 3306 C C     . ALA B 2 14  ? 4.109   17.778  -9.689  1.00 95.38 14  B 1 
ATOM 3307 O O     . ALA B 2 14  ? 5.032   18.565  -9.473  1.00 94.14 14  B 1 
ATOM 3308 C CB    . ALA B 2 14  ? 2.590   18.254  -11.656 1.00 93.03 14  B 1 
ATOM 3309 N N     . ASN B 2 15  ? 3.403   17.205  -8.697  1.00 95.24 15  B 1 
ATOM 3310 C CA    . ASN B 2 15  ? 3.695   17.428  -7.285  1.00 95.57 15  B 1 
ATOM 3311 C C     . ASN B 2 15  ? 4.995   16.715  -6.900  1.00 96.39 15  B 1 
ATOM 3312 O O     . ASN B 2 15  ? 5.875   17.357  -6.319  1.00 95.52 15  B 1 
ATOM 3313 C CB    . ASN B 2 15  ? 2.526   16.940  -6.417  1.00 94.90 15  B 1 
ATOM 3314 C CG    . ASN B 2 15  ? 1.256   17.751  -6.590  1.00 93.38 15  B 1 
ATOM 3315 O OD1   . ASN B 2 15  ? 0.689   17.884  -7.664  1.00 82.14 15  B 1 
ATOM 3316 N ND2   . ASN B 2 15  ? 0.754   18.345  -5.532  1.00 83.01 15  B 1 
ATOM 3317 N N     . VAL B 2 16  ? 5.144   15.443  -7.290  1.00 96.24 16  B 1 
ATOM 3318 C CA    . VAL B 2 16  ? 6.363   14.658  -7.051  1.00 96.82 16  B 1 
ATOM 3319 C C     . VAL B 2 16  ? 7.584   15.375  -7.650  1.00 97.12 16  B 1 
ATOM 3320 O O     . VAL B 2 16  ? 8.548   15.653  -6.946  1.00 96.40 16  B 1 
ATOM 3321 C CB    . VAL B 2 16  ? 6.222   13.236  -7.627  1.00 96.68 16  B 1 
ATOM 3322 C CG1   . VAL B 2 16  ? 7.497   12.411  -7.447  1.00 94.79 16  B 1 
ATOM 3323 C CG2   . VAL B 2 16  ? 5.067   12.499  -6.944  1.00 94.77 16  B 1 
ATOM 3324 N N     . SER B 2 17  ? 7.510   15.811  -8.916  1.00 96.75 17  B 1 
ATOM 3325 C CA    . SER B 2 17  ? 8.601   16.523  -9.588  1.00 96.48 17  B 1 
ATOM 3326 C C     . SER B 2 17  ? 8.980   17.843  -8.914  1.00 96.82 17  B 1 
ATOM 3327 O O     . SER B 2 17  ? 10.132  18.252  -8.983  1.00 96.03 17  B 1 
ATOM 3328 C CB    . SER B 2 17  ? 8.228   16.856  -11.033 1.00 95.28 17  B 1 
ATOM 3329 O OG    . SER B 2 17  ? 7.925   15.708  -11.794 1.00 81.96 17  B 1 
ATOM 3330 N N     . ARG B 2 18  ? 8.003   18.543  -8.316  1.00 96.42 18  B 1 
ATOM 3331 C CA    . ARG B 2 18  ? 8.271   19.782  -7.576  1.00 96.23 18  B 1 
ATOM 3332 C C     . ARG B 2 18  ? 9.027   19.499  -6.284  1.00 96.88 18  B 1 
ATOM 3333 O O     . ARG B 2 18  ? 9.947   20.245  -5.979  1.00 95.67 18  B 1 
ATOM 3334 C CB    . ARG B 2 18  ? 6.952   20.521  -7.320  1.00 95.09 18  B 1 
ATOM 3335 C CG    . ARG B 2 18  ? 7.175   21.864  -6.595  1.00 87.81 18  B 1 
ATOM 3336 C CD    . ARG B 2 18  ? 5.858   22.616  -6.394  1.00 86.37 18  B 1 
ATOM 3337 N NE    . ARG B 2 18  ? 4.919   21.835  -5.584  1.00 76.72 18  B 1 
ATOM 3338 C CZ    . ARG B 2 18  ? 3.600   21.771  -5.703  1.00 70.99 18  B 1 
ATOM 3339 N NH1   . ARG B 2 18  ? 2.958   22.490  -6.583  1.00 61.40 18  B 1 
ATOM 3340 N NH2   . ARG B 2 18  ? 2.909   20.977  -4.937  1.00 61.82 18  B 1 
ATOM 3341 N N     . ILE B 2 19  ? 8.667   18.434  -5.567  1.00 96.33 19  B 1 
ATOM 3342 C CA    . ILE B 2 19  ? 9.337   18.029  -4.326  1.00 96.63 19  B 1 
ATOM 3343 C C     . ILE B 2 19  ? 10.759  17.543  -4.633  1.00 97.07 19  B 1 
ATOM 3344 O O     . ILE B 2 19  ? 11.704  18.048  -4.038  1.00 96.25 19  B 1 
ATOM 3345 C CB    . ILE B 2 19  ? 8.501   16.972  -3.569  1.00 96.47 19  B 1 
ATOM 3346 C CG1   . ILE B 2 19  ? 7.134   17.561  -3.124  1.00 94.89 19  B 1 
ATOM 3347 C CG2   . ILE B 2 19  ? 9.270   16.472  -2.334  1.00 94.83 19  B 1 
ATOM 3348 C CD1   . ILE B 2 19  ? 6.106   16.489  -2.752  1.00 89.78 19  B 1 
ATOM 3349 N N     . MET B 2 20  ? 10.940  16.686  -5.638  1.00 97.15 20  B 1 
ATOM 3350 C CA    . MET B 2 20  ? 12.266  16.225  -6.068  1.00 97.56 20  B 1 
ATOM 3351 C C     . MET B 2 20  ? 13.232  17.390  -6.345  1.00 97.53 20  B 1 
ATOM 3352 O O     . MET B 2 20  ? 14.398  17.323  -5.988  1.00 96.35 20  B 1 
ATOM 3353 C CB    . MET B 2 20  ? 12.153  15.380  -7.348  1.00 97.46 20  B 1 
ATOM 3354 C CG    . MET B 2 20  ? 11.459  14.036  -7.146  1.00 96.38 20  B 1 
ATOM 3355 S SD    . MET B 2 20  ? 11.290  13.106  -8.700  1.00 95.29 20  B 1 
ATOM 3356 C CE    . MET B 2 20  ? 12.976  12.483  -8.894  1.00 87.69 20  B 1 
ATOM 3357 N N     . LYS B 2 21  ? 12.753  18.483  -6.958  1.00 97.32 21  B 1 
ATOM 3358 C CA    . LYS B 2 21  ? 13.588  19.655  -7.231  1.00 97.24 21  B 1 
ATOM 3359 C C     . LYS B 2 21  ? 14.073  20.374  -5.972  1.00 97.20 21  B 1 
ATOM 3360 O O     . LYS B 2 21  ? 15.099  21.038  -6.056  1.00 95.85 21  B 1 
ATOM 3361 C CB    . LYS B 2 21  ? 12.847  20.646  -8.122  1.00 96.43 21  B 1 
ATOM 3362 C CG    . LYS B 2 21  ? 12.801  20.186  -9.579  1.00 90.51 21  B 1 
ATOM 3363 C CD    . LYS B 2 21  ? 11.988  21.195  -10.387 1.00 80.57 21  B 1 
ATOM 3364 C CE    . LYS B 2 21  ? 11.946  20.793  -11.855 1.00 72.09 21  B 1 
ATOM 3365 N NZ    . LYS B 2 21  ? 11.430  21.904  -12.684 1.00 60.36 21  B 1 
ATOM 3366 N N     . LYS B 2 22  ? 13.363  20.276  -4.851  1.00 96.05 22  B 1 
ATOM 3367 C CA    . LYS B 2 22  ? 13.794  20.875  -3.583  1.00 95.49 22  B 1 
ATOM 3368 C C     . LYS B 2 22  ? 15.028  20.173  -3.010  1.00 95.77 22  B 1 
ATOM 3369 O O     . LYS B 2 22  ? 15.857  20.831  -2.413  1.00 93.78 22  B 1 
ATOM 3370 C CB    . LYS B 2 22  ? 12.683  20.829  -2.528  1.00 93.85 22  B 1 
ATOM 3371 C CG    . LYS B 2 22  ? 11.408  21.635  -2.823  1.00 85.61 22  B 1 
ATOM 3372 C CD    . LYS B 2 22  ? 10.465  21.421  -1.630  1.00 80.33 22  B 1 
ATOM 3373 C CE    . LYS B 2 22  ? 9.175   22.237  -1.630  1.00 71.16 22  B 1 
ATOM 3374 N NZ    . LYS B 2 22  ? 8.440   21.979  -0.355  1.00 62.29 22  B 1 
ATOM 3375 N N     . ALA B 2 23  ? 15.156  18.862  -3.225  1.00 95.73 23  B 1 
ATOM 3376 C CA    . ALA B 2 23  ? 16.283  18.074  -2.736  1.00 95.13 23  B 1 
ATOM 3377 C C     . ALA B 2 23  ? 17.572  18.250  -3.556  1.00 95.33 23  B 1 
ATOM 3378 O O     . ALA B 2 23  ? 18.622  17.744  -3.168  1.00 92.94 23  B 1 
ATOM 3379 C CB    . ALA B 2 23  ? 15.861  16.599  -2.713  1.00 93.41 23  B 1 
ATOM 3380 N N     . LEU B 2 24  ? 17.492  18.910  -4.714  1.00 96.27 24  B 1 
ATOM 3381 C CA    . LEU B 2 24  ? 18.582  18.967  -5.681  1.00 96.22 24  B 1 
ATOM 3382 C C     . LEU B 2 24  ? 19.139  20.391  -5.856  1.00 96.30 24  B 1 
ATOM 3383 O O     . LEU B 2 24  ? 18.400  21.366  -5.728  1.00 94.32 24  B 1 
ATOM 3384 C CB    . LEU B 2 24  ? 18.105  18.400  -7.024  1.00 95.50 24  B 1 
ATOM 3385 C CG    . LEU B 2 24  ? 17.711  16.909  -7.008  1.00 94.67 24  B 1 
ATOM 3386 C CD1   . LEU B 2 24  ? 17.280  16.492  -8.410  1.00 91.04 24  B 1 
ATOM 3387 C CD2   . LEU B 2 24  ? 18.851  16.006  -6.566  1.00 90.64 24  B 1 
ATOM 3388 N N     . PRO B 2 25  ? 20.425  20.517  -6.256  1.00 95.78 25  B 1 
ATOM 3389 C CA    . PRO B 2 25  ? 21.005  21.793  -6.663  1.00 95.17 25  B 1 
ATOM 3390 C C     . PRO B 2 25  ? 20.227  22.456  -7.808  1.00 95.32 25  B 1 
ATOM 3391 O O     . PRO B 2 25  ? 19.662  21.789  -8.674  1.00 93.40 25  B 1 
ATOM 3392 C CB    . PRO B 2 25  ? 22.448  21.471  -7.088  1.00 93.44 25  B 1 
ATOM 3393 C CG    . PRO B 2 25  ? 22.762  20.172  -6.370  1.00 90.70 25  B 1 
ATOM 3394 C CD    . PRO B 2 25  ? 21.418  19.458  -6.311  1.00 94.19 25  B 1 
ATOM 3395 N N     . ALA B 2 26  ? 20.240  23.789  -7.864  1.00 95.02 26  B 1 
ATOM 3396 C CA    . ALA B 2 26  ? 19.475  24.544  -8.867  1.00 94.63 26  B 1 
ATOM 3397 C C     . ALA B 2 26  ? 19.823  24.201  -10.332 1.00 94.82 26  B 1 
ATOM 3398 O O     . ALA B 2 26  ? 18.983  24.314  -11.227 1.00 90.71 26  B 1 
ATOM 3399 C CB    . ALA B 2 26  ? 19.698  26.037  -8.595  1.00 92.55 26  B 1 
ATOM 3400 N N     . ASN B 2 27  ? 21.057  23.769  -10.593 1.00 94.69 27  B 1 
ATOM 3401 C CA    . ASN B 2 27  ? 21.548  23.378  -11.919 1.00 94.33 27  B 1 
ATOM 3402 C C     . ASN B 2 27  ? 21.276  21.903  -12.276 1.00 94.71 27  B 1 
ATOM 3403 O O     . ASN B 2 27  ? 21.604  21.489  -13.393 1.00 91.13 27  B 1 
ATOM 3404 C CB    . ASN B 2 27  ? 23.038  23.734  -12.025 1.00 92.25 27  B 1 
ATOM 3405 C CG    . ASN B 2 27  ? 23.910  22.923  -11.082 1.00 86.29 27  B 1 
ATOM 3406 O OD1   . ASN B 2 27  ? 23.472  22.279  -10.164 1.00 72.23 27  B 1 
ATOM 3407 N ND2   . ASN B 2 27  ? 25.215  22.925  -11.288 1.00 77.26 27  B 1 
ATOM 3408 N N     . ALA B 2 28  ? 20.702  21.123  -11.354 1.00 94.95 28  B 1 
ATOM 3409 C CA    . ALA B 2 28  ? 20.394  19.727  -11.584 1.00 95.07 28  B 1 
ATOM 3410 C C     . ALA B 2 28  ? 19.206  19.555  -12.539 1.00 95.53 28  B 1 
ATOM 3411 O O     . ALA B 2 28  ? 18.255  20.337  -12.579 1.00 93.23 28  B 1 
ATOM 3412 C CB    . ALA B 2 28  ? 20.144  19.027  -10.250 1.00 93.49 28  B 1 
ATOM 3413 N N     . LYS B 2 29  ? 19.254  18.473  -13.320 1.00 96.79 29  B 1 
ATOM 3414 C CA    . LYS B 2 29  ? 18.152  18.039  -14.175 1.00 96.63 29  B 1 
ATOM 3415 C C     . LYS B 2 29  ? 17.628  16.695  -13.705 1.00 97.04 29  B 1 
ATOM 3416 O O     . LYS B 2 29  ? 18.356  15.908  -13.104 1.00 95.33 29  B 1 
ATOM 3417 C CB    . LYS B 2 29  ? 18.596  18.023  -15.645 1.00 95.32 29  B 1 
ATOM 3418 C CG    . LYS B 2 29  ? 18.962  19.418  -16.160 1.00 89.54 29  B 1 
ATOM 3419 C CD    . LYS B 2 29  ? 19.401  19.365  -17.631 1.00 83.41 29  B 1 
ATOM 3420 C CE    . LYS B 2 29  ? 19.817  20.752  -18.107 1.00 75.84 29  B 1 
ATOM 3421 N NZ    . LYS B 2 29  ? 20.317  20.738  -19.505 1.00 65.10 29  B 1 
ATOM 3422 N N     . ILE B 2 30  ? 16.361  16.421  -13.991 1.00 96.29 30  B 1 
ATOM 3423 C CA    . ILE B 2 30  ? 15.717  15.151  -13.655 1.00 96.59 30  B 1 
ATOM 3424 C C     . ILE B 2 30  ? 15.109  14.567  -14.930 1.00 96.52 30  B 1 
ATOM 3425 O O     . ILE B 2 30  ? 14.288  15.237  -15.571 1.00 94.86 30  B 1 
ATOM 3426 C CB    . ILE B 2 30  ? 14.655  15.314  -12.545 1.00 96.03 30  B 1 
ATOM 3427 C CG1   . ILE B 2 30  ? 15.160  16.130  -11.338 1.00 92.97 30  B 1 
ATOM 3428 C CG2   . ILE B 2 30  ? 14.194  13.921  -12.084 1.00 92.66 30  B 1 
ATOM 3429 C CD1   . ILE B 2 30  ? 14.060  16.473  -10.320 1.00 90.21 30  B 1 
ATOM 3430 N N     . SER B 2 31  ? 15.494  13.342  -15.285 1.00 97.18 31  B 1 
ATOM 3431 C CA    . SER B 2 31  ? 14.919  12.641  -16.426 1.00 96.76 31  B 1 
ATOM 3432 C C     . SER B 2 31  ? 13.423  12.374  -16.213 1.00 96.87 31  B 1 
ATOM 3433 O O     . SER B 2 31  ? 12.903  12.450  -15.101 1.00 95.61 31  B 1 
ATOM 3434 C CB    . SER B 2 31  ? 15.679  11.342  -16.715 1.00 95.36 31  B 1 
ATOM 3435 O OG    . SER B 2 31  ? 15.337  10.351  -15.773 1.00 85.13 31  B 1 
ATOM 3436 N N     . LYS B 2 32  ? 12.692  12.127  -17.305 1.00 95.77 32  B 1 
ATOM 3437 C CA    . LYS B 2 32  ? 11.269  11.793  -17.221 1.00 95.37 32  B 1 
ATOM 3438 C C     . LYS B 2 32  ? 11.061  10.482  -16.466 1.00 95.52 32  B 1 
ATOM 3439 O O     . LYS B 2 32  ? 10.296  10.455  -15.515 1.00 94.39 32  B 1 
ATOM 3440 C CB    . LYS B 2 32  ? 10.677  11.754  -18.630 1.00 93.91 32  B 1 
ATOM 3441 C CG    . LYS B 2 32  ? 9.156   11.517  -18.578 1.00 87.54 32  B 1 
ATOM 3442 C CD    . LYS B 2 32  ? 8.571   11.320  -19.980 1.00 79.74 32  B 1 
ATOM 3443 C CE    . LYS B 2 32  ? 7.136   10.847  -19.809 1.00 68.25 32  B 1 
ATOM 3444 N NZ    . LYS B 2 32  ? 6.588   10.241  -21.029 1.00 58.81 32  B 1 
ATOM 3445 N N     . ASP B 2 33  ? 11.836  9.464   -16.812 1.00 95.80 33  B 1 
ATOM 3446 C CA    . ASP B 2 33  ? 11.739  8.129   -16.226 1.00 95.62 33  B 1 
ATOM 3447 C C     . ASP B 2 33  ? 12.089  8.127   -14.735 1.00 96.23 33  B 1 
ATOM 3448 O O     . ASP B 2 33  ? 11.481  7.410   -13.953 1.00 94.68 33  B 1 
ATOM 3449 C CB    . ASP B 2 33  ? 12.672  7.169   -16.977 1.00 93.53 33  B 1 
ATOM 3450 C CG    . ASP B 2 33  ? 12.454  7.128   -18.494 1.00 85.66 33  B 1 
ATOM 3451 O OD1   . ASP B 2 33  ? 11.519  7.801   -18.979 1.00 72.82 33  B 1 
ATOM 3452 O OD2   . ASP B 2 33  ? 13.309  6.516   -19.152 1.00 76.90 33  B 1 
ATOM 3453 N N     . ALA B 2 34  ? 13.009  8.995   -14.298 1.00 96.33 34  B 1 
ATOM 3454 C CA    . ALA B 2 34  ? 13.311  9.169   -12.887 1.00 96.45 34  B 1 
ATOM 3455 C C     . ALA B 2 34  ? 12.115  9.733   -12.110 1.00 96.80 34  B 1 
ATOM 3456 O O     . ALA B 2 34  ? 11.794  9.259   -11.020 1.00 96.08 34  B 1 
ATOM 3457 C CB    . ALA B 2 34  ? 14.542  10.061  -12.740 1.00 96.00 34  B 1 
ATOM 3458 N N     . LYS B 2 35  ? 11.379  10.716  -12.678 1.00 97.15 35  B 1 
ATOM 3459 C CA    . LYS B 2 35  ? 10.168  11.254  -12.047 1.00 97.11 35  B 1 
ATOM 3460 C C     . LYS B 2 35  ? 9.069   10.198  -11.946 1.00 97.27 35  B 1 
ATOM 3461 O O     . LYS B 2 35  ? 8.401   10.130  -10.919 1.00 96.45 35  B 1 
ATOM 3462 C CB    . LYS B 2 35  ? 9.639   12.456  -12.824 1.00 96.32 35  B 1 
ATOM 3463 C CG    . LYS B 2 35  ? 10.578  13.662  -12.754 1.00 94.15 35  B 1 
ATOM 3464 C CD    . LYS B 2 35  ? 10.176  14.687  -13.805 1.00 92.21 35  B 1 
ATOM 3465 C CE    . LYS B 2 35  ? 11.206  15.806  -13.818 1.00 87.33 35  B 1 
ATOM 3466 N NZ    . LYS B 2 35  ? 11.159  16.575  -15.082 1.00 80.77 35  B 1 
ATOM 3467 N N     . GLU B 2 36  ? 8.883   9.404   -12.987 1.00 96.20 36  B 1 
ATOM 3468 C CA    . GLU B 2 36  ? 7.902   8.321   -13.019 1.00 95.91 36  B 1 
ATOM 3469 C C     . GLU B 2 36  ? 8.263   7.212   -12.021 1.00 96.38 36  B 1 
ATOM 3470 O O     . GLU B 2 36  ? 7.401   6.763   -11.270 1.00 95.73 36  B 1 
ATOM 3471 C CB    . GLU B 2 36  ? 7.766   7.789   -14.461 1.00 95.13 36  B 1 
ATOM 3472 C CG    . GLU B 2 36  ? 7.095   8.829   -15.369 1.00 92.01 36  B 1 
ATOM 3473 C CD    . GLU B 2 36  ? 6.985   8.458   -16.859 1.00 89.89 36  B 1 
ATOM 3474 O OE1   . GLU B 2 36  ? 6.329   9.231   -17.606 1.00 86.31 36  B 1 
ATOM 3475 O OE2   . GLU B 2 36  ? 7.580   7.471   -17.302 1.00 84.42 36  B 1 
ATOM 3476 N N     . THR B 2 37  ? 9.542   6.869   -11.908 1.00 96.41 37  B 1 
ATOM 3477 C CA    . THR B 2 37  ? 10.018  5.884   -10.924 1.00 96.63 37  B 1 
ATOM 3478 C C     . THR B 2 37  ? 9.795   6.371   -9.490  1.00 97.06 37  B 1 
ATOM 3479 O O     . THR B 2 37  ? 9.219   5.634   -8.693  1.00 96.47 37  B 1 
ATOM 3480 C CB    . THR B 2 37  ? 11.499  5.559   -11.150 1.00 96.24 37  B 1 
ATOM 3481 O OG1   . THR B 2 37  ? 11.712  5.129   -12.481 1.00 91.38 37  B 1 
ATOM 3482 C CG2   . THR B 2 37  ? 11.988  4.424   -10.246 1.00 90.21 37  B 1 
ATOM 3483 N N     . VAL B 2 38  ? 10.162  7.603   -9.150  1.00 97.18 38  B 1 
ATOM 3484 C CA    . VAL B 2 38  ? 9.907   8.150   -7.798  1.00 97.47 38  B 1 
ATOM 3485 C C     . VAL B 2 38  ? 8.403   8.272   -7.517  1.00 97.55 38  B 1 
ATOM 3486 O O     . VAL B 2 38  ? 7.962   8.039   -6.392  1.00 96.74 38  B 1 
ATOM 3487 C CB    . VAL B 2 38  ? 10.630  9.486   -7.576  1.00 97.15 38  B 1 
ATOM 3488 C CG1   . VAL B 2 38  ? 10.292  10.140  -6.236  1.00 95.29 38  B 1 
ATOM 3489 C CG2   . VAL B 2 38  ? 12.145  9.279   -7.588  1.00 94.96 38  B 1 
ATOM 3490 N N     . GLN B 2 39  ? 7.598   8.612   -8.528  1.00 96.96 39  B 1 
ATOM 3491 C CA    . GLN B 2 39  ? 6.141   8.643   -8.406  1.00 96.80 39  B 1 
ATOM 3492 C C     . GLN B 2 39  ? 5.566   7.275   -8.018  1.00 96.99 39  B 1 
ATOM 3493 O O     . GLN B 2 39  ? 4.659   7.205   -7.185  1.00 95.99 39  B 1 
ATOM 3494 C CB    . GLN B 2 39  ? 5.541   9.123   -9.743  1.00 95.93 39  B 1 
ATOM 3495 C CG    . GLN B 2 39  ? 4.022   9.250   -9.705  1.00 94.13 39  B 1 
ATOM 3496 C CD    . GLN B 2 39  ? 3.399   9.448   -11.091 1.00 93.68 39  B 1 
ATOM 3497 O OE1   . GLN B 2 39  ? 3.969   9.168   -12.130 1.00 87.74 39  B 1 
ATOM 3498 N NE2   . GLN B 2 39  ? 2.180   9.933   -11.155 1.00 85.70 39  B 1 
ATOM 3499 N N     . GLU B 2 40  ? 6.084   6.206   -8.604  1.00 96.60 40  B 1 
ATOM 3500 C CA    . GLU B 2 40  ? 5.702   4.853   -8.246  1.00 96.56 40  B 1 
ATOM 3501 C C     . GLU B 2 40  ? 6.198   4.484   -6.845  1.00 96.87 40  B 1 
ATOM 3502 O O     . GLU B 2 40  ? 5.389   4.106   -6.000  1.00 95.96 40  B 1 
ATOM 3503 C CB    . GLU B 2 40  ? 6.172   3.879   -9.337  1.00 95.50 40  B 1 
ATOM 3504 C CG    . GLU B 2 40  ? 5.713   2.447   -9.048  1.00 91.30 40  B 1 
ATOM 3505 C CD    . GLU B 2 40  ? 5.783   1.511   -10.262 1.00 88.04 40  B 1 
ATOM 3506 O OE1   . GLU B 2 40  ? 5.067   0.486   -10.223 1.00 84.31 40  B 1 
ATOM 3507 O OE2   . GLU B 2 40  ? 6.490   1.839   -11.231 1.00 82.56 40  B 1 
ATOM 3508 N N     . CYS B 2 41  ? 7.478   4.719   -6.542  1.00 96.89 41  B 1 
ATOM 3509 C CA    . CYS B 2 41  ? 8.083   4.422   -5.242  1.00 97.01 41  B 1 
ATOM 3510 C C     . CYS B 2 41  ? 7.320   5.068   -4.071  1.00 97.33 41  B 1 
ATOM 3511 O O     . CYS B 2 41  ? 7.001   4.388   -3.096  1.00 96.59 41  B 1 
ATOM 3512 C CB    . CYS B 2 41  ? 9.543   4.891   -5.232  1.00 96.71 41  B 1 
ATOM 3513 S SG    . CYS B 2 41  ? 10.547  3.913   -6.393  1.00 95.29 41  B 1 
ATOM 3514 N N     . VAL B 2 42  ? 6.958   6.347   -4.158  1.00 97.34 42  B 1 
ATOM 3515 C CA    . VAL B 2 42  ? 6.216   7.023   -3.082  1.00 97.42 42  B 1 
ATOM 3516 C C     . VAL B 2 42  ? 4.788   6.486   -2.936  1.00 97.46 42  B 1 
ATOM 3517 O O     . VAL B 2 42  ? 4.240   6.457   -1.840  1.00 96.42 42  B 1 
ATOM 3518 C CB    . VAL B 2 42  ? 6.239   8.550   -3.275  1.00 96.53 42  B 1 
ATOM 3519 C CG1   . VAL B 2 42  ? 5.420   9.036   -4.465  1.00 93.27 42  B 1 
ATOM 3520 C CG2   . VAL B 2 42  ? 5.730   9.251   -2.012  1.00 91.90 42  B 1 
ATOM 3521 N N     . SER B 2 43  ? 4.163   6.026   -4.022  1.00 97.18 43  B 1 
ATOM 3522 C CA    . SER B 2 43  ? 2.827   5.432   -3.971  1.00 96.92 43  B 1 
ATOM 3523 C C     . SER B 2 43  ? 2.852   4.029   -3.362  1.00 97.08 43  B 1 
ATOM 3524 O O     . SER B 2 43  ? 1.932   3.644   -2.643  1.00 95.98 43  B 1 
ATOM 3525 C CB    . SER B 2 43  ? 2.214   5.413   -5.365  1.00 95.88 43  B 1 
ATOM 3526 O OG    . SER B 2 43  ? 2.211   6.728   -5.893  1.00 85.65 43  B 1 
ATOM 3527 N N     . GLU B 2 44  ? 3.942   3.308   -3.579  1.00 96.87 44  B 1 
ATOM 3528 C CA    . GLU B 2 44  ? 4.219   2.029   -2.933  1.00 96.83 44  B 1 
ATOM 3529 C C     . GLU B 2 44  ? 4.549   2.197   -1.447  1.00 97.26 44  B 1 
ATOM 3530 O O     . GLU B 2 44  ? 4.029   1.441   -0.633  1.00 96.17 44  B 1 
ATOM 3531 C CB    . GLU B 2 44  ? 5.325   1.282   -3.685  1.00 95.93 44  B 1 
ATOM 3532 C CG    . GLU B 2 44  ? 4.866   0.767   -5.067  1.00 91.62 44  B 1 
ATOM 3533 C CD    . GLU B 2 44  ? 3.627   -0.137  -4.984  1.00 91.43 44  B 1 
ATOM 3534 O OE1   . GLU B 2 44  ? 2.791   -0.152  -5.921  1.00 87.15 44  B 1 
ATOM 3535 O OE2   . GLU B 2 44  ? 3.426   -0.810  -3.965  1.00 87.08 44  B 1 
ATOM 3536 N N     . PHE B 2 45  ? 5.271   3.250   -1.078  1.00 97.39 45  B 1 
ATOM 3537 C CA    . PHE B 2 45  ? 5.508   3.611   0.324   1.00 97.59 45  B 1 
ATOM 3538 C C     . PHE B 2 45  ? 4.189   3.808   1.088   1.00 97.63 45  B 1 
ATOM 3539 O O     . PHE B 2 45  ? 3.991   3.206   2.140   1.00 96.93 45  B 1 
ATOM 3540 C CB    . PHE B 2 45  ? 6.377   4.873   0.381   1.00 97.37 45  B 1 
ATOM 3541 C CG    . PHE B 2 45  ? 6.531   5.444   1.775   1.00 97.29 45  B 1 
ATOM 3542 C CD1   . PHE B 2 45  ? 5.862   6.623   2.135   1.00 95.96 45  B 1 
ATOM 3543 C CD2   . PHE B 2 45  ? 7.336   4.794   2.717   1.00 95.99 45  B 1 
ATOM 3544 C CE1   . PHE B 2 45  ? 6.014   7.159   3.423   1.00 95.39 45  B 1 
ATOM 3545 C CE2   . PHE B 2 45  ? 7.490   5.314   4.003   1.00 95.35 45  B 1 
ATOM 3546 C CZ    . PHE B 2 45  ? 6.833   6.500   4.361   1.00 95.66 45  B 1 
ATOM 3547 N N     . ILE B 2 46  ? 3.227   4.556   0.526   1.00 97.83 46  B 1 
ATOM 3548 C CA    . ILE B 2 46  ? 1.898   4.704   1.136   1.00 97.70 46  B 1 
ATOM 3549 C C     . ILE B 2 46  ? 1.242   3.335   1.342   1.00 97.72 46  B 1 
ATOM 3550 O O     . ILE B 2 46  ? 0.669   3.072   2.398   1.00 96.90 46  B 1 
ATOM 3551 C CB    . ILE B 2 46  ? 0.978   5.608   0.290   1.00 97.47 46  B 1 
ATOM 3552 C CG1   . ILE B 2 46  ? 1.498   7.059   0.255   1.00 96.03 46  B 1 
ATOM 3553 C CG2   . ILE B 2 46  ? -0.469  5.610   0.835   1.00 95.59 46  B 1 
ATOM 3554 C CD1   . ILE B 2 46  ? 0.868   7.902   -0.856  1.00 92.83 46  B 1 
ATOM 3555 N N     . SER B 2 47  ? 1.294   2.464   0.346   1.00 97.71 47  B 1 
ATOM 3556 C CA    . SER B 2 47  ? 0.646   1.155   0.398   1.00 97.42 47  B 1 
ATOM 3557 C C     . SER B 2 47  ? 1.314   0.209   1.395   1.00 97.43 47  B 1 
ATOM 3558 O O     . SER B 2 47  ? 0.615   -0.514  2.104   1.00 96.36 47  B 1 
ATOM 3559 C CB    . SER B 2 47  ? 0.631   0.525   -0.985  1.00 96.78 47  B 1 
ATOM 3560 O OG    . SER B 2 47  ? -0.054  1.359   -1.899  1.00 91.53 47  B 1 
ATOM 3561 N N     . PHE B 2 48  ? 2.638   0.250   1.486   1.00 97.32 48  B 1 
ATOM 3562 C CA    . PHE B 2 48  ? 3.424   -0.550  2.420   1.00 97.29 48  B 1 
ATOM 3563 C C     . PHE B 2 48  ? 3.112   -0.188  3.876   1.00 97.27 48  B 1 
ATOM 3564 O O     . PHE B 2 48  ? 2.665   -1.044  4.640   1.00 96.21 48  B 1 
ATOM 3565 C CB    . PHE B 2 48  ? 4.915   -0.360  2.084   1.00 96.74 48  B 1 
ATOM 3566 C CG    . PHE B 2 48  ? 5.867   -1.200  2.919   1.00 96.51 48  B 1 
ATOM 3567 C CD1   . PHE B 2 48  ? 7.026   -0.624  3.454   1.00 94.79 48  B 1 
ATOM 3568 C CD2   . PHE B 2 48  ? 5.624   -2.569  3.113   1.00 94.70 48  B 1 
ATOM 3569 C CE1   . PHE B 2 48  ? 7.944   -1.409  4.170   1.00 93.68 48  B 1 
ATOM 3570 C CE2   . PHE B 2 48  ? 6.525   -3.358  3.835   1.00 93.55 48  B 1 
ATOM 3571 C CZ    . PHE B 2 48  ? 7.692   -2.782  4.361   1.00 94.15 48  B 1 
ATOM 3572 N N     . ILE B 2 49  ? 3.200   1.106   4.228   1.00 97.77 49  B 1 
ATOM 3573 C CA    . ILE B 2 49  ? 2.869   1.599   5.569   1.00 97.69 49  B 1 
ATOM 3574 C C     . ILE B 2 49  ? 1.387   1.385   5.894   1.00 97.74 49  B 1 
ATOM 3575 O O     . ILE B 2 49  ? 1.040   0.995   7.010   1.00 96.89 49  B 1 
ATOM 3576 C CB    . ILE B 2 49  ? 3.268   3.088   5.687   1.00 97.26 49  B 1 
ATOM 3577 C CG1   . ILE B 2 49  ? 4.771   3.360   5.443   1.00 95.49 49  B 1 
ATOM 3578 C CG2   . ILE B 2 49  ? 2.856   3.665   7.059   1.00 95.87 49  B 1 
ATOM 3579 C CD1   . ILE B 2 49  ? 5.741   2.646   6.383   1.00 88.70 49  B 1 
ATOM 3580 N N     . THR B 2 50  ? 0.483   1.604   4.925   1.00 98.06 50  B 1 
ATOM 3581 C CA    . THR B 2 50  ? -0.953  1.386   5.132   1.00 97.98 50  B 1 
ATOM 3582 C C     . THR B 2 50  ? -1.270  -0.080  5.411   1.00 97.86 50  B 1 
ATOM 3583 O O     . THR B 2 50  ? -2.129  -0.342  6.255   1.00 96.75 50  B 1 
ATOM 3584 C CB    . THR B 2 50  ? -1.783  1.840   3.921   1.00 97.49 50  B 1 
ATOM 3585 O OG1   . THR B 2 50  ? -1.628  3.222   3.710   1.00 92.73 50  B 1 
ATOM 3586 C CG2   . THR B 2 50  ? -3.288  1.630   4.114   1.00 91.18 50  B 1 
ATOM 3587 N N     . GLY B 2 51  ? -0.617  -1.011  4.735   1.00 97.33 51  B 1 
ATOM 3588 C CA    . GLY B 2 51  ? -0.804  -2.447  4.956   1.00 97.07 51  B 1 
ATOM 3589 C C     . GLY B 2 51  ? -0.484  -2.839  6.391   1.00 97.16 51  B 1 
ATOM 3590 O O     . GLY B 2 51  ? -1.336  -3.410  7.071   1.00 96.10 51  B 1 
ATOM 3591 N N     . GLU B 2 52  ? 0.675   -2.441  6.890   1.00 96.67 52  B 1 
ATOM 3592 C CA    . GLU B 2 52  ? 1.075   -2.753  8.265   1.00 96.22 52  B 1 
ATOM 3593 C C     . GLU B 2 52  ? 0.176   -2.070  9.307   1.00 96.53 52  B 1 
ATOM 3594 O O     . GLU B 2 52  ? -0.248  -2.688  10.283  1.00 95.32 52  B 1 
ATOM 3595 C CB    . GLU B 2 52  ? 2.552   -2.377  8.455   1.00 95.06 52  B 1 
ATOM 3596 C CG    . GLU B 2 52  ? 3.151   -2.913  9.780   1.00 89.83 52  B 1 
ATOM 3597 C CD    . GLU B 2 52  ? 3.048   -4.452  9.916   1.00 90.22 52  B 1 
ATOM 3598 O OE1   . GLU B 2 52  ? 2.766   -4.952  11.022  1.00 85.25 52  B 1 
ATOM 3599 O OE2   . GLU B 2 52  ? 3.199   -5.166  8.907   1.00 84.71 52  B 1 
ATOM 3600 N N     . ALA B 2 53  ? -0.201  -0.810  9.077   1.00 97.20 53  B 1 
ATOM 3601 C CA    . ALA B 2 53  ? -1.143  -0.108  9.951   1.00 97.25 53  B 1 
ATOM 3602 C C     . ALA B 2 53  ? -2.536  -0.767  9.957   1.00 97.28 53  B 1 
ATOM 3603 O O     . ALA B 2 53  ? -3.195  -0.831  10.998  1.00 96.30 53  B 1 
ATOM 3604 C CB    . ALA B 2 53  ? -1.218  1.354   9.510   1.00 97.02 53  B 1 
ATOM 3605 N N     . SER B 2 54  ? -2.997  -1.256  8.814   1.00 97.53 54  B 1 
ATOM 3606 C CA    . SER B 2 54  ? -4.253  -1.996  8.688   1.00 97.21 54  B 1 
ATOM 3607 C C     . SER B 2 54  ? -4.209  -3.305  9.463   1.00 97.17 54  B 1 
ATOM 3608 O O     . SER B 2 54  ? -5.134  -3.583  10.236  1.00 95.98 54  B 1 
ATOM 3609 C CB    . SER B 2 54  ? -4.564  -2.262  7.211   1.00 96.50 54  B 1 
ATOM 3610 O OG    . SER B 2 54  ? -5.845  -2.866  7.074   1.00 89.18 54  B 1 
ATOM 3611 N N     . ASP B 2 55  ? -3.124  -4.054  9.351   1.00 96.45 55  B 1 
ATOM 3612 C CA    . ASP B 2 55  ? -2.936  -5.305  10.081  1.00 96.03 55  B 1 
ATOM 3613 C C     . ASP B 2 55  ? -2.919  -5.085  11.599  1.00 96.24 55  B 1 
ATOM 3614 O O     . ASP B 2 55  ? -3.566  -5.822  12.349  1.00 94.86 55  B 1 
ATOM 3615 C CB    . ASP B 2 55  ? -1.632  -5.977  9.628   1.00 94.89 55  B 1 
ATOM 3616 C CG    . ASP B 2 55  ? -1.709  -6.592  8.232   1.00 90.67 55  B 1 
ATOM 3617 O OD1   . ASP B 2 55  ? -2.819  -6.780  7.690   1.00 84.45 55  B 1 
ATOM 3618 O OD2   . ASP B 2 55  ? -0.650  -7.022  7.727   1.00 84.84 55  B 1 
ATOM 3619 N N     . LYS B 2 56  ? -2.269  -4.020  12.075  1.00 95.93 56  B 1 
ATOM 3620 C CA    . LYS B 2 56  ? -2.335  -3.605  13.476  1.00 95.90 56  B 1 
ATOM 3621 C C     . LYS B 2 56  ? -3.774  -3.305  13.896  1.00 96.33 56  B 1 
ATOM 3622 O O     . LYS B 2 56  ? -4.236  -3.818  14.915  1.00 95.23 56  B 1 
ATOM 3623 C CB    . LYS B 2 56  ? -1.428  -2.380  13.704  1.00 95.18 56  B 1 
ATOM 3624 C CG    . LYS B 2 56  ? -1.435  -1.942  15.179  1.00 92.75 56  B 1 
ATOM 3625 C CD    . LYS B 2 56  ? -0.819  -0.560  15.357  1.00 87.88 56  B 1 
ATOM 3626 C CE    . LYS B 2 56  ? -1.018  -0.085  16.797  1.00 83.54 56  B 1 
ATOM 3627 N NZ    . LYS B 2 56  ? -0.776  1.367   16.928  1.00 76.14 56  B 1 
ATOM 3628 N N     . CYS B 2 57  ? -4.496  -2.524  13.107  1.00 96.74 57  B 1 
ATOM 3629 C CA    . CYS B 2 57  ? -5.894  -2.201  13.410  1.00 96.71 57  B 1 
ATOM 3630 C C     . CYS B 2 57  ? -6.780  -3.456  13.482  1.00 96.70 57  B 1 
ATOM 3631 O O     . CYS B 2 57  ? -7.639  -3.534  14.359  1.00 95.73 57  B 1 
ATOM 3632 C CB    . CYS B 2 57  ? -6.434  -1.227  12.355  1.00 96.58 57  B 1 
ATOM 3633 S SG    . CYS B 2 57  ? -5.695  0.418   12.556  1.00 94.93 57  B 1 
ATOM 3634 N N     . GLN B 2 58  ? -6.562  -4.432  12.619  1.00 96.86 58  B 1 
ATOM 3635 C CA    . GLN B 2 58  ? -7.286  -5.701  12.648  1.00 96.42 58  B 1 
ATOM 3636 C C     . GLN B 2 58  ? -6.960  -6.527  13.894  1.00 96.80 58  B 1 
ATOM 3637 O O     . GLN B 2 58  ? -7.886  -7.002  14.547  1.00 95.48 58  B 1 
ATOM 3638 C CB    . GLN B 2 58  ? -6.983  -6.508  11.385  1.00 95.35 58  B 1 
ATOM 3639 C CG    . GLN B 2 58  ? -7.620  -5.905  10.120  1.00 88.26 58  B 1 
ATOM 3640 C CD    . GLN B 2 58  ? -7.351  -6.758  8.895   1.00 84.65 58  B 1 
ATOM 3641 O OE1   . GLN B 2 58  ? -6.963  -7.908  8.979   1.00 75.44 58  B 1 
ATOM 3642 N NE2   . GLN B 2 58  ? -7.566  -6.224  7.705   1.00 71.56 58  B 1 
ATOM 3643 N N     . ARG B 2 59  ? -5.689  -6.641  14.269  1.00 96.13 59  B 1 
ATOM 3644 C CA    . ARG B 2 59  ? -5.274  -7.320  15.516  1.00 95.95 59  B 1 
ATOM 3645 C C     . ARG B 2 59  ? -5.923  -6.686  16.743  1.00 96.27 59  B 1 
ATOM 3646 O O     . ARG B 2 59  ? -6.400  -7.398  17.622  1.00 94.69 59  B 1 
ATOM 3647 C CB    . ARG B 2 59  ? -3.737  -7.308  15.643  1.00 94.69 59  B 1 
ATOM 3648 C CG    . ARG B 2 59  ? -3.028  -8.243  14.643  1.00 87.62 59  B 1 
ATOM 3649 C CD    . ARG B 2 59  ? -1.524  -8.371  14.917  1.00 86.82 59  B 1 
ATOM 3650 N NE    . ARG B 2 59  ? -0.779  -7.109  14.773  1.00 79.36 59  B 1 
ATOM 3651 C CZ    . ARG B 2 59  ? -0.076  -6.689  13.724  1.00 73.95 59  B 1 
ATOM 3652 N NH1   . ARG B 2 59  ? -0.004  -7.375  12.615  1.00 65.14 59  B 1 
ATOM 3653 N NH2   . ARG B 2 59  ? 0.593   -5.572  13.760  1.00 65.93 59  B 1 
ATOM 3654 N N     . GLU B 2 60  ? -6.023  -5.358  16.767  1.00 96.05 60  B 1 
ATOM 3655 C CA    . GLU B 2 60  ? -6.673  -4.596  17.843  1.00 95.60 60  B 1 
ATOM 3656 C C     . GLU B 2 60  ? -8.206  -4.478  17.693  1.00 95.74 60  B 1 
ATOM 3657 O O     . GLU B 2 60  ? -8.862  -3.761  18.453  1.00 93.50 60  B 1 
ATOM 3658 C CB    . GLU B 2 60  ? -6.020  -3.216  17.941  1.00 94.76 60  B 1 
ATOM 3659 C CG    . GLU B 2 60  ? -4.543  -3.267  18.379  1.00 92.07 60  B 1 
ATOM 3660 C CD    . GLU B 2 60  ? -3.874  -1.882  18.362  1.00 90.71 60  B 1 
ATOM 3661 O OE1   . GLU B 2 60  ? -2.642  -1.809  18.520  1.00 87.07 60  B 1 
ATOM 3662 O OE2   . GLU B 2 60  ? -4.577  -0.865  18.159  1.00 85.17 60  B 1 
ATOM 3663 N N     . LYS B 2 61  ? -8.813  -5.157  16.704  1.00 95.65 61  B 1 
ATOM 3664 C CA    . LYS B 2 61  ? -10.249 -5.126  16.384  1.00 95.69 61  B 1 
ATOM 3665 C C     . LYS B 2 61  ? -10.805 -3.706  16.130  1.00 96.13 61  B 1 
ATOM 3666 O O     . LYS B 2 61  ? -11.985 -3.440  16.343  1.00 93.96 61  B 1 
ATOM 3667 C CB    . LYS B 2 61  ? -11.059 -5.892  17.444  1.00 94.60 61  B 1 
ATOM 3668 C CG    . LYS B 2 61  ? -10.604 -7.357  17.608  1.00 89.65 61  B 1 
ATOM 3669 C CD    . LYS B 2 61  ? -11.417 -8.055  18.706  1.00 80.98 61  B 1 
ATOM 3670 C CE    . LYS B 2 61  ? -10.921 -9.490  18.870  1.00 72.75 61  B 1 
ATOM 3671 N NZ    . LYS B 2 61  ? -11.596 -10.199 19.978  1.00 62.03 61  B 1 
ATOM 3672 N N     . ARG B 2 62  ? -9.962  -2.784  15.649  1.00 95.63 62  B 1 
ATOM 3673 C CA    . ARG B 2 62  ? -10.338 -1.418  15.264  1.00 96.01 62  B 1 
ATOM 3674 C C     . ARG B 2 62  ? -10.619 -1.330  13.771  1.00 96.34 62  B 1 
ATOM 3675 O O     . ARG B 2 62  ? -10.063 -2.065  12.971  1.00 94.64 62  B 1 
ATOM 3676 C CB    . ARG B 2 62  ? -9.260  -0.421  15.710  1.00 95.29 62  B 1 
ATOM 3677 C CG    . ARG B 2 62  ? -9.171  -0.329  17.244  1.00 92.53 62  B 1 
ATOM 3678 C CD    . ARG B 2 62  ? -8.223  0.777   17.725  1.00 92.38 62  B 1 
ATOM 3679 N NE    . ARG B 2 62  ? -6.840  0.507   17.356  1.00 88.93 62  B 1 
ATOM 3680 C CZ    . ARG B 2 62  ? -6.098  1.109   16.415  1.00 90.65 62  B 1 
ATOM 3681 N NH1   . ARG B 2 62  ? -6.534  2.103   15.681  1.00 80.53 62  B 1 
ATOM 3682 N NH2   . ARG B 2 62  ? -4.896  0.704   16.215  1.00 83.47 62  B 1 
ATOM 3683 N N     . LYS B 2 63  ? -11.491 -0.392  13.367  1.00 96.56 63  B 1 
ATOM 3684 C CA    . LYS B 2 63  ? -11.898 -0.197  11.959  1.00 96.20 63  B 1 
ATOM 3685 C C     . LYS B 2 63  ? -11.360 1.084   11.332  1.00 96.69 63  B 1 
ATOM 3686 O O     . LYS B 2 63  ? -11.554 1.306   10.145  1.00 94.49 63  B 1 
ATOM 3687 C CB    . LYS B 2 63  ? -13.424 -0.243  11.843  1.00 95.22 63  B 1 
ATOM 3688 C CG    . LYS B 2 63  ? -13.990 -1.622  12.230  1.00 91.83 63  B 1 
ATOM 3689 C CD    . LYS B 2 63  ? -15.505 -1.656  12.046  1.00 85.72 63  B 1 
ATOM 3690 C CE    . LYS B 2 63  ? -16.028 -3.019  12.491  1.00 80.92 63  B 1 
ATOM 3691 N NZ    . LYS B 2 63  ? -17.507 -3.091  12.442  1.00 69.78 63  B 1 
ATOM 3692 N N     . THR B 2 64  ? -10.741 1.942   12.123  1.00 97.09 64  B 1 
ATOM 3693 C CA    . THR B 2 64  ? -10.261 3.245   11.674  1.00 97.13 64  B 1 
ATOM 3694 C C     . THR B 2 64  ? -8.747  3.315   11.828  1.00 97.04 64  B 1 
ATOM 3695 O O     . THR B 2 64  ? -8.272  3.195   12.950  1.00 95.55 64  B 1 
ATOM 3696 C CB    . THR B 2 64  ? -10.923 4.393   12.458  1.00 96.36 64  B 1 
ATOM 3697 O OG1   . THR B 2 64  ? -12.334 4.268   12.400  1.00 92.18 64  B 1 
ATOM 3698 C CG2   . THR B 2 64  ? -10.570 5.765   11.888  1.00 92.61 64  B 1 
ATOM 3699 N N     . ILE B 2 65  ? -8.045  3.534   10.724  1.00 97.44 65  B 1 
ATOM 3700 C CA    . ILE B 2 65  ? -6.618  3.854   10.729  1.00 97.47 65  B 1 
ATOM 3701 C C     . ILE B 2 65  ? -6.467  5.330   11.108  1.00 97.41 65  B 1 
ATOM 3702 O O     . ILE B 2 65  ? -7.056  6.202   10.450  1.00 96.49 65  B 1 
ATOM 3703 C CB    . ILE B 2 65  ? -5.967  3.539   9.362   1.00 97.02 65  B 1 
ATOM 3704 C CG1   . ILE B 2 65  ? -6.126  2.050   9.006   1.00 94.18 65  B 1 
ATOM 3705 C CG2   . ILE B 2 65  ? -4.481  3.942   9.371   1.00 93.92 65  B 1 
ATOM 3706 C CD1   . ILE B 2 65  ? -5.626  1.683   7.602   1.00 88.80 65  B 1 
ATOM 3707 N N     . ASN B 2 66  ? -5.703  5.613   12.156  1.00 96.63 66  B 1 
ATOM 3708 C CA    . ASN B 2 66  ? -5.388  6.965   12.615  1.00 96.19 66  B 1 
ATOM 3709 C C     . ASN B 2 66  ? -3.912  7.325   12.343  1.00 96.68 66  B 1 
ATOM 3710 O O     . ASN B 2 66  ? -3.168  6.533   11.762  1.00 95.66 66  B 1 
ATOM 3711 C CB    . ASN B 2 66  ? -5.820  7.105   14.097  1.00 94.78 66  B 1 
ATOM 3712 C CG    . ASN B 2 66  ? -5.018  6.236   15.047  1.00 91.36 66  B 1 
ATOM 3713 O OD1   . ASN B 2 66  ? -3.964  5.745   14.719  1.00 76.14 66  B 1 
ATOM 3714 N ND2   . ASN B 2 66  ? -5.477  6.042   16.256  1.00 79.86 66  B 1 
ATOM 3715 N N     . GLY B 2 67  ? -3.498  8.540   12.704  1.00 96.47 67  B 1 
ATOM 3716 C CA    . GLY B 2 67  ? -2.118  8.990   12.526  1.00 96.23 67  B 1 
ATOM 3717 C C     . GLY B 2 67  ? -1.121  8.167   13.335  1.00 96.64 67  B 1 
ATOM 3718 O O     . GLY B 2 67  ? -0.081  7.787   12.805  1.00 95.83 67  B 1 
ATOM 3719 N N     . ASP B 2 68  ? -1.476  7.818   14.574  1.00 96.08 68  B 1 
ATOM 3720 C CA    . ASP B 2 68  ? -0.611  7.056   15.480  1.00 95.79 68  B 1 
ATOM 3721 C C     . ASP B 2 68  ? -0.380  5.622   14.984  1.00 96.19 68  B 1 
ATOM 3722 O O     . ASP B 2 68  ? 0.705   5.071   15.149  1.00 95.08 68  B 1 
ATOM 3723 C CB    . ASP B 2 68  ? -1.202  7.067   16.900  1.00 94.41 68  B 1 
ATOM 3724 C CG    . ASP B 2 68  ? -1.492  8.481   17.426  1.00 89.92 68  B 1 
ATOM 3725 O OD1   . ASP B 2 68  ? -0.648  9.388   17.241  1.00 82.04 68  B 1 
ATOM 3726 O OD2   . ASP B 2 68  ? -2.602  8.697   17.957  1.00 81.80 68  B 1 
ATOM 3727 N N     . ASP B 2 69  ? -1.361  5.020   14.293  1.00 96.54 69  B 1 
ATOM 3728 C CA    . ASP B 2 69  ? -1.191  3.717   13.646  1.00 96.76 69  B 1 
ATOM 3729 C C     . ASP B 2 69  ? -0.164  3.771   12.513  1.00 97.05 69  B 1 
ATOM 3730 O O     . ASP B 2 69  ? 0.583   2.812   12.315  1.00 96.15 69  B 1 
ATOM 3731 C CB    . ASP B 2 69  ? -2.525  3.211   13.072  1.00 96.52 69  B 1 
ATOM 3732 C CG    . ASP B 2 69  ? -3.602  2.944   14.118  1.00 95.56 69  B 1 
ATOM 3733 O OD1   . ASP B 2 69  ? -3.297  2.409   15.206  1.00 92.14 69  B 1 
ATOM 3734 O OD2   . ASP B 2 69  ? -4.791  3.210   13.839  1.00 92.44 69  B 1 
ATOM 3735 N N     . LEU B 2 70  ? -0.127  4.879   11.772  1.00 96.98 70  B 1 
ATOM 3736 C CA    . LEU B 2 70  ? 0.851   5.088   10.707  1.00 97.24 70  B 1 
ATOM 3737 C C     . LEU B 2 70  ? 2.257   5.289   11.273  1.00 97.23 70  B 1 
ATOM 3738 O O     . LEU B 2 70  ? 3.198   4.691   10.762  1.00 96.13 70  B 1 
ATOM 3739 C CB    . LEU B 2 70  ? 0.456   6.282   9.821   1.00 97.17 70  B 1 
ATOM 3740 C CG    . LEU B 2 70  ? -0.895  6.148   9.102   1.00 96.52 70  B 1 
ATOM 3741 C CD1   . LEU B 2 70  ? -1.154  7.408   8.278   1.00 94.43 70  B 1 
ATOM 3742 C CD2   . LEU B 2 70  ? -0.944  4.944   8.158   1.00 94.15 70  B 1 
ATOM 3743 N N     . LEU B 2 71  ? 2.395   6.084   12.332  1.00 96.78 71  B 1 
ATOM 3744 C CA    . LEU B 2 71  ? 3.681   6.296   12.999  1.00 96.60 71  B 1 
ATOM 3745 C C     . LEU B 2 71  ? 4.221   4.985   13.581  1.00 96.64 71  B 1 
ATOM 3746 O O     . LEU B 2 71  ? 5.381   4.644   13.363  1.00 95.47 71  B 1 
ATOM 3747 C CB    . LEU B 2 71  ? 3.538   7.359   14.102  1.00 96.10 71  B 1 
ATOM 3748 C CG    . LEU B 2 71  ? 3.173   8.775   13.597  1.00 94.53 71  B 1 
ATOM 3749 C CD1   . LEU B 2 71  ? 3.048   9.726   14.792  1.00 90.33 71  B 1 
ATOM 3750 C CD2   . LEU B 2 71  ? 4.206   9.337   12.631  1.00 90.01 71  B 1 
ATOM 3751 N N     . TRP B 2 72  ? 3.362   4.207   14.235  1.00 96.37 72  B 1 
ATOM 3752 C CA    . TRP B 2 72  ? 3.736   2.883   14.719  1.00 96.26 72  B 1 
ATOM 3753 C C     . TRP B 2 72  ? 4.191   1.959   13.584  1.00 96.23 72  B 1 
ATOM 3754 O O     . TRP B 2 72  ? 5.215   1.282   13.713  1.00 95.13 72  B 1 
ATOM 3755 C CB    . TRP B 2 72  ? 2.553   2.272   15.487  1.00 95.68 72  B 1 
ATOM 3756 C CG    . TRP B 2 72  ? 2.822   0.897   16.001  1.00 94.78 72  B 1 
ATOM 3757 C CD1   . TRP B 2 72  ? 3.325   0.595   17.219  1.00 92.08 72  B 1 
ATOM 3758 C CD2   . TRP B 2 72  ? 2.650   -0.374  15.308  1.00 93.16 72  B 1 
ATOM 3759 N NE1   . TRP B 2 72  ? 3.487   -0.778  17.336  1.00 90.53 72  B 1 
ATOM 3760 C CE2   . TRP B 2 72  ? 3.089   -1.406  16.175  1.00 92.04 72  B 1 
ATOM 3761 C CE3   . TRP B 2 72  ? 2.184   -0.741  14.024  1.00 90.17 72  B 1 
ATOM 3762 C CZ2   . TRP B 2 72  ? 3.078   -2.771  15.783  1.00 90.01 72  B 1 
ATOM 3763 C CZ3   . TRP B 2 72  ? 2.179   -2.094  13.639  1.00 86.02 72  B 1 
ATOM 3764 C CH2   . TRP B 2 72  ? 2.619   -3.085  14.501  1.00 86.70 72  B 1 
ATOM 3765 N N     . ALA B 2 73  ? 3.479   1.948   12.459  1.00 96.25 73  B 1 
ATOM 3766 C CA    . ALA B 2 73  ? 3.866   1.145   11.299  1.00 96.10 73  B 1 
ATOM 3767 C C     . ALA B 2 73  ? 5.216   1.597   10.710  1.00 96.02 73  B 1 
ATOM 3768 O O     . ALA B 2 73  ? 6.023   0.750   10.337  1.00 95.15 73  B 1 
ATOM 3769 C CB    . ALA B 2 73  ? 2.747   1.211   10.254  1.00 95.90 73  B 1 
ATOM 3770 N N     . MET B 2 74  ? 5.485   2.902   10.662  1.00 95.88 74  B 1 
ATOM 3771 C CA    . MET B 2 74  ? 6.773   3.431   10.210  1.00 95.83 74  B 1 
ATOM 3772 C C     . MET B 2 74  ? 7.920   2.954   11.101  1.00 95.50 74  B 1 
ATOM 3773 O O     . MET B 2 74  ? 8.887   2.407   10.582  1.00 94.24 74  B 1 
ATOM 3774 C CB    . MET B 2 74  ? 6.748   4.967   10.148  1.00 95.90 74  B 1 
ATOM 3775 C CG    . MET B 2 74  ? 5.895   5.480   8.991   1.00 94.52 74  B 1 
ATOM 3776 S SD    . MET B 2 74  ? 5.675   7.289   8.965   1.00 92.47 74  B 1 
ATOM 3777 C CE    . MET B 2 74  ? 4.337   7.388   7.775   1.00 84.68 74  B 1 
ATOM 3778 N N     . THR B 2 75  ? 7.786   3.058   12.426  1.00 94.83 75  B 1 
ATOM 3779 C CA    . THR B 2 75  ? 8.802   2.548   13.357  1.00 94.22 75  B 1 
ATOM 3780 C C     . THR B 2 75  ? 9.039   1.057   13.159  1.00 94.34 75  B 1 
ATOM 3781 O O     . THR B 2 75  ? 10.170  0.610   13.023  1.00 92.77 75  B 1 
ATOM 3782 C CB    . THR B 2 75  ? 8.409   2.779   14.818  1.00 93.08 75  B 1 
ATOM 3783 O OG1   . THR B 2 75  ? 7.942   4.089   15.038  1.00 83.47 75  B 1 
ATOM 3784 C CG2   . THR B 2 75  ? 9.599   2.569   15.747  1.00 81.24 75  B 1 
ATOM 3785 N N     . THR B 2 76  ? 7.964   0.284   13.087  1.00 94.12 76  B 1 
ATOM 3786 C CA    . THR B 2 76  ? 8.027   -1.180  12.964  1.00 93.84 76  B 1 
ATOM 3787 C C     . THR B 2 76  ? 8.716   -1.629  11.668  1.00 93.95 76  B 1 
ATOM 3788 O O     . THR B 2 76  ? 9.402   -2.652  11.648  1.00 91.73 76  B 1 
ATOM 3789 C CB    . THR B 2 76  ? 6.606   -1.748  13.033  1.00 92.47 76  B 1 
ATOM 3790 O OG1   . THR B 2 76  ? 5.965   -1.347  14.223  1.00 81.81 76  B 1 
ATOM 3791 C CG2   . THR B 2 76  ? 6.582   -3.266  13.062  1.00 79.30 76  B 1 
ATOM 3792 N N     . LEU B 2 77  ? 8.571   -0.860  10.587  1.00 94.20 77  B 1 
ATOM 3793 C CA    . LEU B 2 77  ? 9.141   -1.163  9.274   1.00 94.26 77  B 1 
ATOM 3794 C C     . LEU B 2 77  ? 10.529  -0.533  9.031   1.00 94.14 77  B 1 
ATOM 3795 O O     . LEU B 2 77  ? 11.041  -0.630  7.914   1.00 91.64 77  B 1 
ATOM 3796 C CB    . LEU B 2 77  ? 8.122   -0.772  8.190   1.00 94.31 77  B 1 
ATOM 3797 C CG    . LEU B 2 77  ? 6.823   -1.604  8.211   1.00 93.75 77  B 1 
ATOM 3798 C CD1   . LEU B 2 77  ? 5.837   -1.020  7.195   1.00 91.44 77  B 1 
ATOM 3799 C CD2   . LEU B 2 77  ? 7.058   -3.077  7.861   1.00 90.98 77  B 1 
ATOM 3800 N N     . GLY B 2 78  ? 11.131  0.107   10.042  1.00 93.44 78  B 1 
ATOM 3801 C CA    . GLY B 2 78  ? 12.484  0.666   9.962   1.00 92.82 78  B 1 
ATOM 3802 C C     . GLY B 2 78  ? 12.563  2.118   9.482   1.00 93.42 78  B 1 
ATOM 3803 O O     . GLY B 2 78  ? 13.646  2.620   9.193   1.00 90.91 78  B 1 
ATOM 3804 N N     . PHE B 2 79  ? 11.427  2.823   9.409   1.00 94.78 79  B 1 
ATOM 3805 C CA    . PHE B 2 79  ? 11.363  4.257   9.112   1.00 94.81 79  B 1 
ATOM 3806 C C     . PHE B 2 79  ? 11.349  5.089   10.403  1.00 94.63 79  B 1 
ATOM 3807 O O     . PHE B 2 79  ? 10.570  6.037   10.534  1.00 92.83 79  B 1 
ATOM 3808 C CB    . PHE B 2 79  ? 10.166  4.553   8.203   1.00 94.84 79  B 1 
ATOM 3809 C CG    . PHE B 2 79  ? 10.206  3.862   6.857   1.00 95.06 79  B 1 
ATOM 3810 C CD1   . PHE B 2 79  ? 10.920  4.438   5.793   1.00 93.14 79  B 1 
ATOM 3811 C CD2   . PHE B 2 79  ? 9.549   2.644   6.670   1.00 93.08 79  B 1 
ATOM 3812 C CE1   . PHE B 2 79  ? 10.972  3.796   4.555   1.00 92.21 79  B 1 
ATOM 3813 C CE2   . PHE B 2 79  ? 9.599   1.994   5.433   1.00 92.52 79  B 1 
ATOM 3814 C CZ    . PHE B 2 79  ? 10.315  2.567   4.366   1.00 93.06 79  B 1 
ATOM 3815 N N     . GLU B 2 80  ? 12.156  4.721   11.385  1.00 94.03 80  B 1 
ATOM 3816 C CA    . GLU B 2 80  ? 12.187  5.364   12.699  1.00 93.59 80  B 1 
ATOM 3817 C C     . GLU B 2 80  ? 12.612  6.834   12.652  1.00 94.33 80  B 1 
ATOM 3818 O O     . GLU B 2 80  ? 11.994  7.652   13.323  1.00 92.52 80  B 1 
ATOM 3819 C CB    . GLU B 2 80  ? 13.056  4.538   13.665  1.00 90.62 80  B 1 
ATOM 3820 C CG    . GLU B 2 80  ? 14.504  4.346   13.220  1.00 79.48 80  B 1 
ATOM 3821 C CD    . GLU B 2 80  ? 15.287  3.371   14.125  1.00 76.09 80  B 1 
ATOM 3822 O OE1   . GLU B 2 80  ? 16.508  3.250   13.918  1.00 66.63 80  B 1 
ATOM 3823 O OE2   . GLU B 2 80  ? 14.650  2.744   15.006  1.00 65.13 80  B 1 
ATOM 3824 N N     . ASP B 2 81  ? 13.518  7.205   11.750  1.00 93.37 81  B 1 
ATOM 3825 C CA    . ASP B 2 81  ? 13.954  8.587   11.540  1.00 93.23 81  B 1 
ATOM 3826 C C     . ASP B 2 81  ? 12.799  9.533   11.153  1.00 94.39 81  B 1 
ATOM 3827 O O     . ASP B 2 81  ? 12.843  10.740  11.382  1.00 92.74 81  B 1 
ATOM 3828 C CB    . ASP B 2 81  ? 15.006  8.629   10.424  1.00 91.72 81  B 1 
ATOM 3829 C CG    . ASP B 2 81  ? 16.334  7.942   10.760  1.00 87.90 81  B 1 
ATOM 3830 O OD1   . ASP B 2 81  ? 16.701  7.912   11.958  1.00 79.60 81  B 1 
ATOM 3831 O OD2   . ASP B 2 81  ? 16.987  7.480   9.803   1.00 80.58 81  B 1 
ATOM 3832 N N     . TYR B 2 82  ? 11.722  8.987   10.580  1.00 94.93 82  B 1 
ATOM 3833 C CA    . TYR B 2 82  ? 10.539  9.758   10.201  1.00 95.42 82  B 1 
ATOM 3834 C C     . TYR B 2 82  ? 9.647   10.080  11.405  1.00 95.46 82  B 1 
ATOM 3835 O O     . TYR B 2 82  ? 8.835   11.008  11.348  1.00 93.86 82  B 1 
ATOM 3836 C CB    . TYR B 2 82  ? 9.725   8.983   9.158   1.00 95.61 82  B 1 
ATOM 3837 C CG    . TYR B 2 82  ? 10.360  8.850   7.788   1.00 96.04 82  B 1 
ATOM 3838 C CD1   . TYR B 2 82  ? 9.772   9.475   6.677   1.00 93.71 82  B 1 
ATOM 3839 C CD2   . TYR B 2 82  ? 11.529  8.098   7.610   1.00 93.29 82  B 1 
ATOM 3840 C CE1   . TYR B 2 82  ? 10.361  9.383   5.405   1.00 92.16 82  B 1 
ATOM 3841 C CE2   . TYR B 2 82  ? 12.145  8.006   6.350   1.00 92.35 82  B 1 
ATOM 3842 C CZ    . TYR B 2 82  ? 11.559  8.658   5.247   1.00 93.61 82  B 1 
ATOM 3843 O OH    . TYR B 2 82  ? 12.174  8.610   4.023   1.00 92.07 82  B 1 
ATOM 3844 N N     . VAL B 2 83  ? 9.733   9.284   12.476  1.00 95.61 83  B 1 
ATOM 3845 C CA    . VAL B 2 83  ? 8.714   9.251   13.515  1.00 95.31 83  B 1 
ATOM 3846 C C     . VAL B 2 83  ? 8.767   10.473  14.407  1.00 95.27 83  B 1 
ATOM 3847 O O     . VAL B 2 83  ? 7.716   11.068  14.651  1.00 93.94 83  B 1 
ATOM 3848 C CB    . VAL B 2 83  ? 8.769   7.944   14.318  1.00 94.26 83  B 1 
ATOM 3849 C CG1   . VAL B 2 83  ? 7.779   7.937   15.483  1.00 89.80 83  B 1 
ATOM 3850 C CG2   . VAL B 2 83  ? 8.425   6.783   13.382  1.00 89.55 83  B 1 
ATOM 3851 N N     . GLU B 2 84  ? 9.945   10.899  14.869  1.00 93.82 84  B 1 
ATOM 3852 C CA    . GLU B 2 84  ? 10.055  12.094  15.707  1.00 93.32 84  B 1 
ATOM 3853 C C     . GLU B 2 84  ? 9.565   13.364  14.987  1.00 93.96 84  B 1 
ATOM 3854 O O     . GLU B 2 84  ? 8.634   14.005  15.502  1.00 92.73 84  B 1 
ATOM 3855 C CB    . GLU B 2 84  ? 11.474  12.285  16.258  1.00 91.77 84  B 1 
ATOM 3856 C CG    . GLU B 2 84  ? 11.836  11.256  17.334  1.00 81.40 84  B 1 
ATOM 3857 C CD    . GLU B 2 84  ? 13.041  11.685  18.173  1.00 74.07 84  B 1 
ATOM 3858 O OE1   . GLU B 2 84  ? 13.100  11.221  19.331  1.00 66.32 84  B 1 
ATOM 3859 O OE2   . GLU B 2 84  ? 13.828  12.530  17.703  1.00 65.07 84  B 1 
ATOM 3860 N N     . PRO B 2 85  ? 10.037  13.678  13.768  1.00 94.03 85  B 1 
ATOM 3861 C CA    . PRO B 2 85  ? 9.533   14.826  13.021  1.00 93.86 85  B 1 
ATOM 3862 C C     . PRO B 2 85  ? 8.016   14.765  12.779  1.00 94.19 85  B 1 
ATOM 3863 O O     . PRO B 2 85  ? 7.296   15.744  12.964  1.00 92.84 85  B 1 
ATOM 3864 C CB    . PRO B 2 85  ? 10.312  14.823  11.702  1.00 92.72 85  B 1 
ATOM 3865 C CG    . PRO B 2 85  ? 11.600  14.084  12.024  1.00 89.77 85  B 1 
ATOM 3866 C CD    . PRO B 2 85  ? 11.153  13.068  13.065  1.00 92.96 85  B 1 
ATOM 3867 N N     . LEU B 2 86  ? 7.493   13.594  12.395  1.00 94.86 86  B 1 
ATOM 3868 C CA    . LEU B 2 86  ? 6.072   13.430  12.099  1.00 94.81 86  B 1 
ATOM 3869 C C     . LEU B 2 86  ? 5.188   13.457  13.349  1.00 94.66 86  B 1 
ATOM 3870 O O     . LEU B 2 86  ? 4.054   13.931  13.271  1.00 93.34 86  B 1 
ATOM 3871 C CB    . LEU B 2 86  ? 5.842   12.135  11.320  1.00 94.94 86  B 1 
ATOM 3872 C CG    . LEU B 2 86  ? 6.393   12.151  9.887   1.00 94.05 86  B 1 
ATOM 3873 C CD1   . LEU B 2 86  ? 6.220   10.761  9.285   1.00 91.45 86  B 1 
ATOM 3874 C CD2   . LEU B 2 86  ? 5.659   13.159  8.993   1.00 91.19 86  B 1 
ATOM 3875 N N     . LYS B 2 87  ? 5.677   12.980  14.483  1.00 94.55 87  B 1 
ATOM 3876 C CA    . LYS B 2 87  ? 4.975   13.064  15.770  1.00 94.49 87  B 1 
ATOM 3877 C C     . LYS B 2 87  ? 4.830   14.518  16.199  1.00 94.43 87  B 1 
ATOM 3878 O O     . LYS B 2 87  ? 3.734   14.927  16.585  1.00 92.92 87  B 1 
ATOM 3879 C CB    . LYS B 2 87  ? 5.741   12.237  16.809  1.00 93.52 87  B 1 
ATOM 3880 C CG    . LYS B 2 87  ? 5.015   12.137  18.158  1.00 84.84 87  B 1 
ATOM 3881 C CD    . LYS B 2 87  ? 5.846   11.269  19.102  1.00 80.99 87  B 1 
ATOM 3882 C CE    . LYS B 2 87  ? 5.184   11.134  20.469  1.00 71.50 87  B 1 
ATOM 3883 N NZ    . LYS B 2 87  ? 6.039   10.331  21.383  1.00 64.34 87  B 1 
ATOM 3884 N N     . TYR B 2 88  ? 5.897   15.310  16.054  1.00 93.41 88  B 1 
ATOM 3885 C CA    . TYR B 2 88  ? 5.849   16.736  16.322  1.00 92.92 88  B 1 
ATOM 3886 C C     . TYR B 2 88  ? 4.922   17.471  15.339  1.00 93.08 88  B 1 
ATOM 3887 O O     . TYR B 2 88  ? 4.063   18.254  15.750  1.00 91.51 88  B 1 
ATOM 3888 C CB    . TYR B 2 88  ? 7.270   17.291  16.299  1.00 91.56 88  B 1 
ATOM 3889 C CG    . TYR B 2 88  ? 7.332   18.728  16.773  1.00 88.66 88  B 1 
ATOM 3890 C CD1   . TYR B 2 88  ? 7.676   19.752  15.888  1.00 82.76 88  B 1 
ATOM 3891 C CD2   . TYR B 2 88  ? 7.038   19.044  18.119  1.00 80.80 88  B 1 
ATOM 3892 C CE1   . TYR B 2 88  ? 7.737   21.080  16.332  1.00 77.83 88  B 1 
ATOM 3893 C CE2   . TYR B 2 88  ? 7.089   20.372  18.576  1.00 75.24 88  B 1 
ATOM 3894 C CZ    . TYR B 2 88  ? 7.439   21.387  17.680  1.00 74.77 88  B 1 
ATOM 3895 O OH    . TYR B 2 88  ? 7.501   22.693  18.108  1.00 73.27 88  B 1 
ATOM 3896 N N     . TYR B 2 89  ? 5.006   17.148  14.053  1.00 93.37 89  B 1 
ATOM 3897 C CA    . TYR B 2 89  ? 4.096   17.686  13.037  1.00 93.34 89  B 1 
ATOM 3898 C C     . TYR B 2 89  ? 2.622   17.381  13.340  1.00 93.48 89  B 1 
ATOM 3899 O O     . TYR B 2 89  ? 1.760   18.262  13.232  1.00 91.91 89  B 1 
ATOM 3900 C CB    . TYR B 2 89  ? 4.484   17.115  11.675  1.00 92.92 89  B 1 
ATOM 3901 C CG    . TYR B 2 89  ? 3.681   17.698  10.526  1.00 92.79 89  B 1 
ATOM 3902 C CD1   . TYR B 2 89  ? 2.592   16.997  9.972   1.00 90.25 89  B 1 
ATOM 3903 C CD2   . TYR B 2 89  ? 4.008   18.973  10.026  1.00 90.26 89  B 1 
ATOM 3904 C CE1   . TYR B 2 89  ? 1.846   17.552  8.922   1.00 89.40 89  B 1 
ATOM 3905 C CE2   . TYR B 2 89  ? 3.275   19.543  8.980   1.00 89.29 89  B 1 
ATOM 3906 C CZ    . TYR B 2 89  ? 2.186   18.826  8.430   1.00 90.13 89  B 1 
ATOM 3907 O OH    . TYR B 2 89  ? 1.465   19.385  7.400   1.00 88.38 89  B 1 
ATOM 3908 N N     . LEU B 2 90  ? 2.307   16.160  13.751  1.00 93.80 90  B 1 
ATOM 3909 C CA    . LEU B 2 90  ? 0.960   15.754  14.124  1.00 93.73 90  B 1 
ATOM 3910 C C     . LEU B 2 90  ? 0.473   16.482  15.382  1.00 93.49 90  B 1 
ATOM 3911 O O     . LEU B 2 90  ? -0.698  16.847  15.453  1.00 91.66 90  B 1 
ATOM 3912 C CB    . LEU B 2 90  ? 0.933   14.221  14.313  1.00 92.96 90  B 1 
ATOM 3913 C CG    . LEU B 2 90  ? -0.444  13.651  14.715  1.00 90.54 90  B 1 
ATOM 3914 C CD1   . LEU B 2 90  ? -1.533  13.958  13.681  1.00 84.52 90  B 1 
ATOM 3915 C CD2   . LEU B 2 90  ? -0.347  12.131  14.860  1.00 84.17 90  B 1 
ATOM 3916 N N     . HIS B 2 91  ? 1.343   16.710  16.355  1.00 92.23 91  B 1 
ATOM 3917 C CA    . HIS B 2 91  ? 1.004   17.480  17.547  1.00 91.84 91  B 1 
ATOM 3918 C C     . HIS B 2 91  ? 0.612   18.918  17.189  1.00 91.77 91  B 1 
ATOM 3919 O O     . HIS B 2 91  ? -0.495  19.337  17.526  1.00 90.04 91  B 1 
ATOM 3920 C CB    . HIS B 2 91  ? 2.167   17.426  18.541  1.00 90.73 91  B 1 
ATOM 3921 C CG    . HIS B 2 91  ? 1.844   18.093  19.844  1.00 86.35 91  B 1 
ATOM 3922 N ND1   . HIS B 2 91  ? 0.843   17.723  20.722  1.00 73.61 91  B 1 
ATOM 3923 C CD2   . HIS B 2 91  ? 2.469   19.178  20.403  1.00 71.24 91  B 1 
ATOM 3924 C CE1   . HIS B 2 91  ? 0.868   18.571  21.769  1.00 68.57 91  B 1 
ATOM 3925 N NE2   . HIS B 2 91  ? 1.855   19.451  21.609  1.00 69.38 91  B 1 
ATOM 3926 N N     . LYS B 2 92  ? 1.427   19.620  16.395  1.00 91.44 92  B 1 
ATOM 3927 C CA    . LYS B 2 92  ? 1.119   20.977  15.914  1.00 90.99 92  B 1 
ATOM 3928 C C     . LYS B 2 92  ? -0.144  21.050  15.049  1.00 91.01 92  B 1 
ATOM 3929 O O     . LYS B 2 92  ? -0.823  22.064  15.049  1.00 88.35 92  B 1 
ATOM 3930 C CB    . LYS B 2 92  ? 2.308   21.546  15.121  1.00 89.39 92  B 1 
ATOM 3931 C CG    . LYS B 2 92  ? 3.555   21.763  15.995  1.00 81.91 92  B 1 
ATOM 3932 C CD    . LYS B 2 92  ? 4.685   22.456  15.227  1.00 78.14 92  B 1 
ATOM 3933 C CE    . LYS B 2 92  ? 4.480   23.973  15.196  1.00 72.14 92  B 1 
ATOM 3934 N NZ    . LYS B 2 92  ? 5.676   24.665  14.648  1.00 65.79 92  B 1 
ATOM 3935 N N     . PHE B 2 93  ? -0.462  19.984  14.318  1.00 90.22 93  B 1 
ATOM 3936 C CA    . PHE B 2 93  ? -1.694  19.927  13.529  1.00 89.64 93  B 1 
ATOM 3937 C C     . PHE B 2 93  ? -2.960  19.780  14.400  1.00 89.15 93  B 1 
ATOM 3938 O O     . PHE B 2 93  ? -4.045  20.175  13.970  1.00 86.02 93  B 1 
ATOM 3939 C CB    . PHE B 2 93  ? -1.594  18.782  12.523  1.00 88.49 93  B 1 
ATOM 3940 C CG    . PHE B 2 93  ? -2.859  18.560  11.722  1.00 88.58 93  B 1 
ATOM 3941 C CD1   . PHE B 2 93  ? -3.781  17.565  12.102  1.00 84.90 93  B 1 
ATOM 3942 C CD2   . PHE B 2 93  ? -3.172  19.408  10.647  1.00 84.53 93  B 1 
ATOM 3943 C CE1   . PHE B 2 93  ? -5.002  17.419  11.424  1.00 83.25 93  B 1 
ATOM 3944 C CE2   . PHE B 2 93  ? -4.398  19.272  9.958   1.00 83.10 93  B 1 
ATOM 3945 C CZ    . PHE B 2 93  ? -5.305  18.280  10.353  1.00 82.66 93  B 1 
ATOM 3946 N N     . ARG B 2 94  ? -2.831  19.188  15.578  1.00 89.18 94  B 1 
ATOM 3947 C CA    . ARG B 2 94  ? -3.949  18.972  16.509  1.00 86.65 94  B 1 
ATOM 3948 C C     . ARG B 2 94  ? -4.219  20.195  17.409  1.00 85.29 94  B 1 
ATOM 3949 O O     . ARG B 2 94  ? -5.335  20.302  17.906  1.00 80.80 94  B 1 
ATOM 3950 C CB    . ARG B 2 94  ? -3.670  17.742  17.379  1.00 85.28 94  B 1 
ATOM 3951 C CG    . ARG B 2 94  ? -3.800  16.392  16.636  1.00 81.24 94  B 1 
ATOM 3952 C CD    . ARG B 2 94  ? -3.279  15.265  17.543  1.00 79.85 94  B 1 
ATOM 3953 N NE    . ARG B 2 94  ? -3.439  13.918  16.963  1.00 76.45 94  B 1 
ATOM 3954 C CZ    . ARG B 2 94  ? -2.954  12.789  17.456  1.00 75.45 94  B 1 
ATOM 3955 N NH1   . ARG B 2 94  ? -2.228  12.778  18.540  1.00 70.45 94  B 1 
ATOM 3956 N NH2   . ARG B 2 94  ? -3.183  11.646  16.885  1.00 69.68 94  B 1 
ATOM 3957 N N     . GLU B 2 95  ? -3.235  21.061  17.607  1.00 81.96 95  B 1 
ATOM 3958 C CA    . GLU B 2 95  ? -3.401  22.377  18.238  1.00 79.85 95  B 1 
ATOM 3959 C C     . GLU B 2 95  ? -4.124  23.349  17.291  1.00 74.99 95  B 1 
ATOM 3960 O O     . GLU B 2 95  ? -5.039  24.055  17.755  1.00 68.38 95  B 1 
ATOM 3961 C CB    . GLU B 2 95  ? -2.027  22.954  18.648  1.00 71.14 95  B 1 
ATOM 3962 C CG    . GLU B 2 95  ? -1.361  22.184  19.803  1.00 65.82 95  B 1 
ATOM 3963 C CD    . GLU B 2 95  ? -0.084  22.859  20.339  1.00 59.46 95  B 1 
ATOM 3964 O OE1   . GLU B 2 95  ? 0.209   22.680  21.532  1.00 55.66 95  B 1 
ATOM 3965 O OE2   . GLU B 2 95  ? 0.622   23.558  19.555  1.00 59.51 95  B 1 
ATOM 3966 O OXT   . GLU B 2 95  ? -3.756  23.357  16.088  1.00 63.30 95  B 1 
ATOM 3967 N N     . GLN C 3 1   ? 36.440  9.185   2.245   1.00 82.95 1   C 1 
ATOM 3968 C CA    . GLN C 3 1   ? 36.153  10.638  2.166   1.00 85.92 1   C 1 
ATOM 3969 C C     . GLN C 3 1   ? 34.775  10.901  1.555   1.00 87.45 1   C 1 
ATOM 3970 O O     . GLN C 3 1   ? 33.916  11.396  2.280   1.00 83.97 1   C 1 
ATOM 3971 C CB    . GLN C 3 1   ? 37.267  11.390  1.420   1.00 79.47 1   C 1 
ATOM 3972 C CG    . GLN C 3 1   ? 37.293  12.883  1.812   1.00 69.89 1   C 1 
ATOM 3973 C CD    . GLN C 3 1   ? 38.495  13.616  1.191   1.00 61.46 1   C 1 
ATOM 3974 O OE1   . GLN C 3 1   ? 39.181  13.089  0.338   1.00 58.87 1   C 1 
ATOM 3975 N NE2   . GLN C 3 1   ? 38.770  14.822  1.613   1.00 51.85 1   C 1 
ATOM 3976 N N     . LEU C 3 2   ? 34.518  10.475  0.328   1.00 83.99 2   C 1 
ATOM 3977 C CA    . LEU C 3 2   ? 33.207  10.641  -0.320  1.00 84.03 2   C 1 
ATOM 3978 C C     . LEU C 3 2   ? 32.055  10.068  0.523   1.00 86.00 2   C 1 
ATOM 3979 O O     . LEU C 3 2   ? 31.071  10.758  0.779   1.00 82.66 2   C 1 
ATOM 3980 C CB    . LEU C 3 2   ? 33.254  9.976   -1.706  1.00 78.77 2   C 1 
ATOM 3981 C CG    . LEU C 3 2   ? 31.986  10.181  -2.555  1.00 70.20 2   C 1 
ATOM 3982 C CD1   . LEU C 3 2   ? 31.784  11.656  -2.915  1.00 63.07 2   C 1 
ATOM 3983 C CD2   . LEU C 3 2   ? 32.118  9.375   -3.848  1.00 65.24 2   C 1 
ATOM 3984 N N     . GLN C 3 3   ? 32.204  8.855   1.062   1.00 88.26 3   C 1 
ATOM 3985 C CA    . GLN C 3 3   ? 31.200  8.221   1.926   1.00 88.19 3   C 1 
ATOM 3986 C C     . GLN C 3 3   ? 30.935  9.020   3.213   1.00 89.24 3   C 1 
ATOM 3987 O O     . GLN C 3 3   ? 29.791  9.143   3.643   1.00 87.50 3   C 1 
ATOM 3988 C CB    . GLN C 3 3   ? 31.661  6.800   2.245   1.00 84.96 3   C 1 
ATOM 3989 C CG    . GLN C 3 3   ? 30.562  5.953   2.906   1.00 73.68 3   C 1 
ATOM 3990 C CD    . GLN C 3 3   ? 31.052  4.539   3.221   1.00 66.25 3   C 1 
ATOM 3991 O OE1   . GLN C 3 3   ? 32.237  4.236   3.187   1.00 62.48 3   C 1 
ATOM 3992 N NE2   . GLN C 3 3   ? 30.156  3.631   3.553   1.00 57.40 3   C 1 
ATOM 3993 N N     . GLN C 3 4   ? 31.955  9.611   3.820   1.00 90.52 4   C 1 
ATOM 3994 C CA    . GLN C 3 4   ? 31.790  10.473  4.997   1.00 90.14 4   C 1 
ATOM 3995 C C     . GLN C 3 4   ? 31.022  11.751  4.650   1.00 90.82 4   C 1 
ATOM 3996 O O     . GLN C 3 4   ? 30.163  12.174  5.424   1.00 89.67 4   C 1 
ATOM 3997 C CB    . GLN C 3 4   ? 33.156  10.847  5.586   1.00 88.33 4   C 1 
ATOM 3998 C CG    . GLN C 3 4   ? 33.827  9.664   6.308   1.00 76.82 4   C 1 
ATOM 3999 C CD    . GLN C 3 4   ? 35.243  10.006  6.779   1.00 67.72 4   C 1 
ATOM 4000 O OE1   . GLN C 3 4   ? 35.901  10.902  6.267   1.00 65.36 4   C 1 
ATOM 4001 N NE2   . GLN C 3 4   ? 35.774  9.289   7.751   1.00 59.44 4   C 1 
ATOM 4002 N N     . GLN C 3 5   ? 31.290  12.342  3.492   1.00 92.74 5   C 1 
ATOM 4003 C CA    . GLN C 3 5   ? 30.565  13.512  3.009   1.00 91.82 5   C 1 
ATOM 4004 C C     . GLN C 3 5   ? 29.087  13.183  2.755   1.00 92.43 5   C 1 
ATOM 4005 O O     . GLN C 3 5   ? 28.213  13.941  3.177   1.00 90.87 5   C 1 
ATOM 4006 C CB    . GLN C 3 5   ? 31.257  14.032  1.744   1.00 89.99 5   C 1 
ATOM 4007 C CG    . GLN C 3 5   ? 30.633  15.347  1.250   1.00 78.34 5   C 1 
ATOM 4008 C CD    . GLN C 3 5   ? 31.333  15.870  -0.007  1.00 71.10 5   C 1 
ATOM 4009 O OE1   . GLN C 3 5   ? 32.254  15.278  -0.547  1.00 66.47 5   C 1 
ATOM 4010 N NE2   . GLN C 3 5   ? 30.896  17.003  -0.519  1.00 60.94 5   C 1 
ATOM 4011 N N     . GLN C 3 6   ? 28.780  12.033  2.144   1.00 93.51 6   C 1 
ATOM 4012 C CA    . GLN C 3 6   ? 27.408  11.564  1.922   1.00 92.90 6   C 1 
ATOM 4013 C C     . GLN C 3 6   ? 26.656  11.331  3.242   1.00 93.54 6   C 1 
ATOM 4014 O O     . GLN C 3 6   ? 25.512  11.758  3.387   1.00 92.41 6   C 1 
ATOM 4015 C CB    . GLN C 3 6   ? 27.456  10.279  1.085   1.00 91.46 6   C 1 
ATOM 4016 C CG    . GLN C 3 6   ? 27.850  10.542  -0.373  1.00 85.77 6   C 1 
ATOM 4017 C CD    . GLN C 3 6   ? 28.040  9.255   -1.180  1.00 83.79 6   C 1 
ATOM 4018 O OE1   . GLN C 3 6   ? 28.173  8.164   -0.642  1.00 79.41 6   C 1 
ATOM 4019 N NE2   . GLN C 3 6   ? 28.080  9.356   -2.491  1.00 75.70 6   C 1 
ATOM 4020 N N     . GLN C 3 7   ? 27.308  10.720  4.242   1.00 93.32 7   C 1 
ATOM 4021 C CA    . GLN C 3 7   ? 26.717  10.549  5.571   1.00 93.21 7   C 1 
ATOM 4022 C C     . GLN C 3 7   ? 26.473  11.885  6.277   1.00 94.11 7   C 1 
ATOM 4023 O O     . GLN C 3 7   ? 25.461  12.045  6.953   1.00 92.93 7   C 1 
ATOM 4024 C CB    . GLN C 3 7   ? 27.619  9.647   6.433   1.00 91.66 7   C 1 
ATOM 4025 C CG    . GLN C 3 7   ? 27.579  8.165   5.999   1.00 80.16 7   C 1 
ATOM 4026 C CD    . GLN C 3 7   ? 26.195  7.536   6.150   1.00 72.24 7   C 1 
ATOM 4027 O OE1   . GLN C 3 7   ? 25.335  8.015   6.858   1.00 67.66 7   C 1 
ATOM 4028 N NE2   . GLN C 3 7   ? 25.943  6.430   5.474   1.00 62.68 7   C 1 
ATOM 4029 N N     . GLN C 3 8   ? 27.351  12.851  6.097   1.00 93.43 8   C 1 
ATOM 4030 C CA    . GLN C 3 8   ? 27.154  14.195  6.628   1.00 93.30 8   C 1 
ATOM 4031 C C     . GLN C 3 8   ? 25.954  14.888  5.968   1.00 93.61 8   C 1 
ATOM 4032 O O     . GLN C 3 8   ? 25.103  15.428  6.672   1.00 92.21 8   C 1 
ATOM 4033 C CB    . GLN C 3 8   ? 28.451  14.996  6.491   1.00 92.49 8   C 1 
ATOM 4034 C CG    . GLN C 3 8   ? 28.360  16.407  7.105   1.00 83.29 8   C 1 
ATOM 4035 C CD    . GLN C 3 8   ? 28.025  16.405  8.598   1.00 74.87 8   C 1 
ATOM 4036 O OE1   . GLN C 3 8   ? 28.300  15.469  9.341   1.00 70.96 8   C 1 
ATOM 4037 N NE2   . GLN C 3 8   ? 27.410  17.464  9.059   1.00 63.98 8   C 1 
ATOM 4038 N N     . GLN C 3 9   ? 25.810  14.797  4.642   1.00 94.42 9   C 1 
ATOM 4039 C CA    . GLN C 3 9   ? 24.657  15.336  3.916   1.00 93.98 9   C 1 
ATOM 4040 C C     . GLN C 3 9   ? 23.330  14.714  4.389   1.00 94.45 9   C 1 
ATOM 4041 O O     . GLN C 3 9   ? 22.328  15.418  4.502   1.00 92.66 9   C 1 
ATOM 4042 C CB    . GLN C 3 9   ? 24.824  15.088  2.419   1.00 92.57 9   C 1 
ATOM 4043 C CG    . GLN C 3 9   ? 25.869  16.007  1.767   1.00 81.89 9   C 1 
ATOM 4044 C CD    . GLN C 3 9   ? 26.090  15.674  0.285   1.00 78.90 9   C 1 
ATOM 4045 O OE1   . GLN C 3 9   ? 25.726  14.633  -0.220  1.00 71.75 9   C 1 
ATOM 4046 N NE2   . GLN C 3 9   ? 26.705  16.560  -0.468  1.00 68.24 9   C 1 
ATOM 4047 N N     . LEU C 3 10  ? 23.301  13.423  4.709   1.00 94.38 10  C 1 
ATOM 4048 C CA    . LEU C 3 10  ? 22.106  12.775  5.251   1.00 94.40 10  C 1 
ATOM 4049 C C     . LEU C 3 10  ? 21.767  13.263  6.664   1.00 94.66 10  C 1 
ATOM 4050 O O     . LEU C 3 10  ? 20.594  13.449  6.979   1.00 93.16 10  C 1 
ATOM 4051 C CB    . LEU C 3 10  ? 22.287  11.244  5.241   1.00 93.59 10  C 1 
ATOM 4052 C CG    . LEU C 3 10  ? 22.252  10.624  3.836   1.00 89.83 10  C 1 
ATOM 4053 C CD1   . LEU C 3 10  ? 22.667  9.149   3.918   1.00 83.89 10  C 1 
ATOM 4054 C CD2   . LEU C 3 10  ? 20.856  10.682  3.209   1.00 83.28 10  C 1 
ATOM 4055 N N     . ARG C 3 11  ? 22.762  13.523  7.529   1.00 94.78 11  C 1 
ATOM 4056 C CA    . ARG C 3 11  ? 22.535  14.111  8.858   1.00 94.08 11  C 1 
ATOM 4057 C C     . ARG C 3 11  ? 21.993  15.541  8.751   1.00 94.27 11  C 1 
ATOM 4058 O O     . ARG C 3 11  ? 21.033  15.877  9.436   1.00 93.07 11  C 1 
ATOM 4059 C CB    . ARG C 3 11  ? 23.828  14.106  9.681   1.00 93.14 11  C 1 
ATOM 4060 C CG    . ARG C 3 11  ? 24.235  12.687  10.101  1.00 84.36 11  C 1 
ATOM 4061 C CD    . ARG C 3 11  ? 25.589  12.754  10.799  1.00 80.75 11  C 1 
ATOM 4062 N NE    . ARG C 3 11  ? 26.121  11.415  11.080  1.00 74.57 11  C 1 
ATOM 4063 C CZ    . ARG C 3 11  ? 27.243  11.145  11.714  1.00 68.54 11  C 1 
ATOM 4064 N NH1   . ARG C 3 11  ? 28.001  12.106  12.198  1.00 62.59 11  C 1 
ATOM 4065 N NH2   . ARG C 3 11  ? 27.627  9.917   11.879  1.00 64.16 11  C 1 
ATOM 4066 N N     . GLU C 3 12  ? 22.562  16.345  7.878   1.00 94.35 12  C 1 
ATOM 4067 C CA    . GLU C 3 12  ? 22.095  17.703  7.602   1.00 94.10 12  C 1 
ATOM 4068 C C     . GLU C 3 12  ? 20.675  17.703  7.022   1.00 94.67 12  C 1 
ATOM 4069 O O     . GLU C 3 12  ? 19.863  18.553  7.376   1.00 93.07 12  C 1 
ATOM 4070 C CB    . GLU C 3 12  ? 23.065  18.393  6.634   1.00 92.53 12  C 1 
ATOM 4071 C CG    . GLU C 3 12  ? 24.385  18.766  7.322   1.00 78.98 12  C 1 
ATOM 4072 C CD    . GLU C 3 12  ? 25.478  19.244  6.356   1.00 73.78 12  C 1 
ATOM 4073 O OE1   . GLU C 3 12  ? 26.634  19.353  6.825   1.00 67.80 12  C 1 
ATOM 4074 O OE2   . GLU C 3 12  ? 25.188  19.462  5.161   1.00 67.18 12  C 1 
ATOM 4075 N N     . PHE C 3 13  ? 20.350  16.719  6.190   1.00 93.55 13  C 1 
ATOM 4076 C CA    . PHE C 3 13  ? 18.998  16.533  5.682   1.00 94.14 13  C 1 
ATOM 4077 C C     . PHE C 3 13  ? 17.989  16.351  6.818   1.00 94.64 13  C 1 
ATOM 4078 O O     . PHE C 3 13  ? 17.013  17.101  6.877   1.00 93.54 13  C 1 
ATOM 4079 C CB    . PHE C 3 13  ? 18.964  15.344  4.706   1.00 94.14 13  C 1 
ATOM 4080 C CG    . PHE C 3 13  ? 17.564  14.889  4.365   1.00 94.44 13  C 1 
ATOM 4081 C CD1   . PHE C 3 13  ? 17.026  13.743  4.971   1.00 92.16 13  C 1 
ATOM 4082 C CD2   . PHE C 3 13  ? 16.778  15.636  3.482   1.00 92.53 13  C 1 
ATOM 4083 C CE1   . PHE C 3 13  ? 15.706  13.347  4.702   1.00 91.51 13  C 1 
ATOM 4084 C CE2   . PHE C 3 13  ? 15.464  15.246  3.209   1.00 91.93 13  C 1 
ATOM 4085 C CZ    . PHE C 3 13  ? 14.919  14.102  3.818   1.00 92.45 13  C 1 
ATOM 4086 N N     . TRP C 3 14  ? 18.225  15.424  7.742   1.00 94.51 14  C 1 
ATOM 4087 C CA    . TRP C 3 14  ? 17.310  15.174  8.859   1.00 94.58 14  C 1 
ATOM 4088 C C     . TRP C 3 14  ? 17.195  16.370  9.806   1.00 94.46 14  C 1 
ATOM 4089 O O     . TRP C 3 14  ? 16.085  16.726  10.211  1.00 92.75 14  C 1 
ATOM 4090 C CB    . TRP C 3 14  ? 17.732  13.909  9.601   1.00 93.99 14  C 1 
ATOM 4091 C CG    . TRP C 3 14  ? 17.412  12.649  8.852   1.00 94.03 14  C 1 
ATOM 4092 C CD1   . TRP C 3 14  ? 18.303  11.761  8.340   1.00 91.79 14  C 1 
ATOM 4093 C CD2   . TRP C 3 14  ? 16.087  12.139  8.490   1.00 93.01 14  C 1 
ATOM 4094 N NE1   . TRP C 3 14  ? 17.622  10.738  7.689   1.00 91.10 14  C 1 
ATOM 4095 C CE2   . TRP C 3 14  ? 16.266  10.940  7.755   1.00 92.19 14  C 1 
ATOM 4096 C CE3   . TRP C 3 14  ? 14.772  12.595  8.722   1.00 91.78 14  C 1 
ATOM 4097 C CZ2   . TRP C 3 14  ? 15.160  10.195  7.257   1.00 91.69 14  C 1 
ATOM 4098 C CZ3   . TRP C 3 14  ? 13.672  11.851  8.221   1.00 90.17 14  C 1 
ATOM 4099 C CH2   . TRP C 3 14  ? 13.871  10.685  7.500   1.00 90.53 14  C 1 
ATOM 4100 N N     . ALA C 3 15  ? 18.300  17.055  10.097  1.00 94.43 15  C 1 
ATOM 4101 C CA    . ALA C 3 15  ? 18.288  18.291  10.886  1.00 93.84 15  C 1 
ATOM 4102 C C     . ALA C 3 15  ? 17.420  19.373  10.215  1.00 93.66 15  C 1 
ATOM 4103 O O     . ALA C 3 15  ? 16.555  19.965  10.855  1.00 91.54 15  C 1 
ATOM 4104 C CB    . ALA C 3 15  ? 19.735  18.757  11.085  1.00 92.59 15  C 1 
ATOM 4105 N N     . THR C 3 16  ? 17.568  19.552  8.899   1.00 93.49 16  C 1 
ATOM 4106 C CA    . THR C 3 16  ? 16.755  20.508  8.121   1.00 93.11 16  C 1 
ATOM 4107 C C     . THR C 3 16  ? 15.279  20.123  8.113   1.00 93.73 16  C 1 
ATOM 4108 O O     . THR C 3 16  ? 14.414  20.990  8.233   1.00 91.80 16  C 1 
ATOM 4109 C CB    . THR C 3 16  ? 17.263  20.595  6.677   1.00 91.46 16  C 1 
ATOM 4110 O OG1   . THR C 3 16  ? 18.639  20.876  6.614   1.00 80.76 16  C 1 
ATOM 4111 C CG2   . THR C 3 16  ? 16.563  21.700  5.888   1.00 76.72 16  C 1 
ATOM 4112 N N     . GLN C 3 17  ? 14.932  18.832  7.995   1.00 93.00 17  C 1 
ATOM 4113 C CA    . GLN C 3 17  ? 13.540  18.390  8.023   1.00 93.09 17  C 1 
ATOM 4114 C C     . GLN C 3 17  ? 12.882  18.648  9.380   1.00 93.10 17  C 1 
ATOM 4115 O O     . GLN C 3 17  ? 11.706  19.022  9.421   1.00 91.59 17  C 1 
ATOM 4116 C CB    . GLN C 3 17  ? 13.408  16.902  7.655   1.00 92.40 17  C 1 
ATOM 4117 C CG    . GLN C 3 17  ? 13.706  16.567  6.186   1.00 87.97 17  C 1 
ATOM 4118 C CD    . GLN C 3 17  ? 13.047  17.559  5.222   1.00 89.83 17  C 1 
ATOM 4119 O OE1   . GLN C 3 17  ? 11.847  17.552  5.000   1.00 79.25 17  C 1 
ATOM 4120 N NE2   . GLN C 3 17  ? 13.815  18.471  4.658   1.00 78.02 17  C 1 
ATOM 4121 N N     . MET C 3 18  ? 13.623  18.479  10.468  1.00 92.90 18  C 1 
ATOM 4122 C CA    . MET C 3 18  ? 13.132  18.784  11.808  1.00 92.50 18  C 1 
ATOM 4123 C C     . MET C 3 18  ? 12.879  20.290  11.952  1.00 92.66 18  C 1 
ATOM 4124 O O     . MET C 3 18  ? 11.771  20.681  12.322  1.00 91.22 18  C 1 
ATOM 4125 C CB    . MET C 3 18  ? 14.106  18.239  12.855  1.00 90.80 18  C 1 
ATOM 4126 C CG    . MET C 3 18  ? 13.519  18.330  14.265  1.00 81.89 18  C 1 
ATOM 4127 S SD    . MET C 3 18  ? 12.019  17.343  14.529  1.00 81.03 18  C 1 
ATOM 4128 C CE    . MET C 3 18  ? 11.630  17.861  16.219  1.00 70.47 18  C 1 
ATOM 4129 N N     . GLU C 3 19  ? 13.831  21.131  11.556  1.00 92.90 19  C 1 
ATOM 4130 C CA    . GLU C 3 19  ? 13.702  22.591  11.602  1.00 92.21 19  C 1 
ATOM 4131 C C     . GLU C 3 19  ? 12.519  23.099  10.759  1.00 92.47 19  C 1 
ATOM 4132 O O     . GLU C 3 19  ? 11.704  23.902  11.215  1.00 90.75 19  C 1 
ATOM 4133 C CB    . GLU C 3 19  ? 15.023  23.218  11.153  1.00 90.68 19  C 1 
ATOM 4134 C CG    . GLU C 3 19  ? 15.028  24.737  11.395  1.00 78.80 19  C 1 
ATOM 4135 C CD    . GLU C 3 19  ? 16.299  25.455  10.897  1.00 71.79 19  C 1 
ATOM 4136 O OE1   . GLU C 3 19  ? 16.337  26.700  11.067  1.00 64.14 19  C 1 
ATOM 4137 O OE2   . GLU C 3 19  ? 17.187  24.802  10.320  1.00 62.85 19  C 1 
ATOM 4138 N N     . GLU C 3 20  ? 12.342  22.597  9.532   1.00 92.12 20  C 1 
ATOM 4139 C CA    . GLU C 3 20  ? 11.197  22.941  8.679   1.00 91.51 20  C 1 
ATOM 4140 C C     . GLU C 3 20  ? 9.855   22.576  9.318   1.00 91.77 20  C 1 
ATOM 4141 O O     . GLU C 3 20  ? 8.860   23.287  9.144   1.00 88.93 20  C 1 
ATOM 4142 C CB    . GLU C 3 20  ? 11.285  22.216  7.328   1.00 89.75 20  C 1 
ATOM 4143 C CG    . GLU C 3 20  ? 12.250  22.838  6.313   1.00 78.95 20  C 1 
ATOM 4144 C CD    . GLU C 3 20  ? 12.098  22.213  4.914   1.00 74.27 20  C 1 
ATOM 4145 O OE1   . GLU C 3 20  ? 12.818  22.653  3.989   1.00 67.92 20  C 1 
ATOM 4146 O OE2   . GLU C 3 20  ? 11.211  21.349  4.701   1.00 69.93 20  C 1 
ATOM 4147 N N     . ILE C 3 21  ? 9.784   21.456  10.042  1.00 90.41 21  C 1 
ATOM 4148 C CA    . ILE C 3 21  ? 8.572   21.036  10.738  1.00 89.67 21  C 1 
ATOM 4149 C C     . ILE C 3 21  ? 8.313   21.901  11.975  1.00 89.01 21  C 1 
ATOM 4150 O O     . ILE C 3 21  ? 7.163   22.262  12.225  1.00 86.08 21  C 1 
ATOM 4151 C CB    . ILE C 3 21  ? 8.620   19.519  11.055  1.00 88.34 21  C 1 
ATOM 4152 C CG1   . ILE C 3 21  ? 8.406   18.737  9.737   1.00 83.09 21  C 1 
ATOM 4153 C CG2   . ILE C 3 21  ? 7.562   19.126  12.087  1.00 81.41 21  C 1 
ATOM 4154 C CD1   . ILE C 3 21  ? 8.686   17.240  9.845   1.00 74.97 21  C 1 
ATOM 4155 N N     . GLU C 3 22  ? 9.345   22.279  12.712  1.00 90.44 22  C 1 
ATOM 4156 C CA    . GLU C 3 22  ? 9.239   23.195  13.848  1.00 89.12 22  C 1 
ATOM 4157 C C     . GLU C 3 22  ? 8.705   24.565  13.427  1.00 88.92 22  C 1 
ATOM 4158 O O     . GLU C 3 22  ? 7.829   25.127  14.084  1.00 85.84 22  C 1 
ATOM 4159 C CB    . GLU C 3 22  ? 10.604  23.346  14.525  1.00 87.14 22  C 1 
ATOM 4160 C CG    . GLU C 3 22  ? 10.944  22.107  15.354  1.00 76.80 22  C 1 
ATOM 4161 C CD    . GLU C 3 22  ? 12.316  22.192  16.028  1.00 71.66 22  C 1 
ATOM 4162 O OE1   . GLU C 3 22  ? 12.668  21.204  16.708  1.00 64.31 22  C 1 
ATOM 4163 O OE2   . GLU C 3 22  ? 12.981  23.243  15.900  1.00 64.18 22  C 1 
ATOM 4164 N N     . GLN C 3 23  ? 9.145   25.070  12.273  1.00 87.05 23  C 1 
ATOM 4165 C CA    . GLN C 3 23  ? 8.702   26.339  11.705  1.00 85.60 23  C 1 
ATOM 4166 C C     . GLN C 3 23  ? 7.357   26.244  10.954  1.00 84.88 23  C 1 
ATOM 4167 O O     . GLN C 3 23  ? 6.762   27.271  10.608  1.00 79.62 23  C 1 
ATOM 4168 C CB    . GLN C 3 23  ? 9.794   26.889  10.798  1.00 82.27 23  C 1 
ATOM 4169 C CG    . GLN C 3 23  ? 11.086  27.230  11.574  1.00 73.70 23  C 1 
ATOM 4170 C CD    . GLN C 3 23  ? 12.185  27.774  10.669  1.00 67.31 23  C 1 
ATOM 4171 O OE1   . GLN C 3 23  ? 11.948  28.166  9.533   1.00 62.97 23  C 1 
ATOM 4172 N NE2   . GLN C 3 23  ? 13.409  27.845  11.140  1.00 58.90 23  C 1 
ATOM 4173 N N     . ALA C 3 24  ? 6.828   25.038  10.713  1.00 82.58 24  C 1 
ATOM 4174 C CA    . ALA C 3 24  ? 5.577   24.874  9.985   1.00 79.46 24  C 1 
ATOM 4175 C C     . ALA C 3 24  ? 4.389   25.498  10.745  1.00 78.74 24  C 1 
ATOM 4176 O O     . ALA C 3 24  ? 4.064   25.098  11.863  1.00 73.76 24  C 1 
ATOM 4177 C CB    . ALA C 3 24  ? 5.346   23.390  9.677   1.00 74.22 24  C 1 
ATOM 4178 N N     . ALA C 3 25  ? 3.692   26.456  10.111  1.00 78.85 25  C 1 
ATOM 4179 C CA    . ALA C 3 25  ? 2.507   27.120  10.641  1.00 76.99 25  C 1 
ATOM 4180 C C     . ALA C 3 25  ? 1.252   26.912  9.768   1.00 78.42 25  C 1 
ATOM 4181 O O     . ALA C 3 25  ? 0.127   26.952  10.263  1.00 71.30 25  C 1 
ATOM 4182 C CB    . ALA C 3 25  ? 2.832   28.611  10.804  1.00 69.16 25  C 1 
ATOM 4183 N N     . ASP C 3 26  ? 1.417   26.675  8.467   1.00 78.22 26  C 1 
ATOM 4184 C CA    . ASP C 3 26  ? 0.306   26.465  7.547   1.00 79.76 26  C 1 
ATOM 4185 C C     . ASP C 3 26  ? 0.050   24.970  7.294   1.00 81.82 26  C 1 
ATOM 4186 O O     . ASP C 3 26  ? 0.688   24.326  6.466   1.00 75.93 26  C 1 
ATOM 4187 C CB    . ASP C 3 26  ? 0.529   27.248  6.247   1.00 71.74 26  C 1 
ATOM 4188 C CG    . ASP C 3 26  ? -0.694  27.188  5.318   1.00 64.03 26  C 1 
ATOM 4189 O OD1   . ASP C 3 26  ? -1.741  26.616  5.709   1.00 59.02 26  C 1 
ATOM 4190 O OD2   . ASP C 3 26  ? -0.597  27.713  4.188   1.00 60.51 26  C 1 
ATOM 4191 N N     . PHE C 3 27  ? -0.958  24.442  7.978   1.00 80.45 27  C 1 
ATOM 4192 C CA    . PHE C 3 27  ? -1.422  23.064  7.825   1.00 80.10 27  C 1 
ATOM 4193 C C     . PHE C 3 27  ? -2.549  22.903  6.790   1.00 81.39 27  C 1 
ATOM 4194 O O     . PHE C 3 27  ? -3.119  21.814  6.644   1.00 75.83 27  C 1 
ATOM 4195 C CB    . PHE C 3 27  ? -1.832  22.523  9.197   1.00 75.87 27  C 1 
ATOM 4196 C CG    . PHE C 3 27  ? -0.696  22.540  10.195  1.00 75.37 27  C 1 
ATOM 4197 C CD1   . PHE C 3 27  ? 0.287   21.544  10.157  1.00 70.63 27  C 1 
ATOM 4198 C CD2   . PHE C 3 27  ? -0.600  23.572  11.134  1.00 71.67 27  C 1 
ATOM 4199 C CE1   . PHE C 3 27  ? 1.363   21.572  11.055  1.00 67.36 27  C 1 
ATOM 4200 C CE2   . PHE C 3 27  ? 0.473   23.606  12.038  1.00 68.06 27  C 1 
ATOM 4201 C CZ    . PHE C 3 27  ? 1.459   22.605  11.996  1.00 68.45 27  C 1 
ATOM 4202 N N     . LYS C 3 28  ? -2.916  23.984  6.073   1.00 80.75 28  C 1 
ATOM 4203 C CA    . LYS C 3 28  ? -3.964  23.938  5.039   1.00 81.35 28  C 1 
ATOM 4204 C C     . LYS C 3 28  ? -3.388  23.656  3.657   1.00 83.44 28  C 1 
ATOM 4205 O O     . LYS C 3 28  ? -4.014  22.951  2.862   1.00 77.49 28  C 1 
ATOM 4206 C CB    . LYS C 3 28  ? -4.760  25.246  5.043   1.00 74.67 28  C 1 
ATOM 4207 C CG    . LYS C 3 28  ? -5.542  25.445  6.351   1.00 65.88 28  C 1 
ATOM 4208 C CD    . LYS C 3 28  ? -6.272  26.791  6.334   1.00 57.19 28  C 1 
ATOM 4209 C CE    . LYS C 3 28  ? -6.983  26.998  7.665   1.00 49.14 28  C 1 
ATOM 4210 N NZ    . LYS C 3 28  ? -7.504  28.373  7.812   1.00 41.06 28  C 1 
ATOM 4211 N N     . ASN C 3 29  ? -2.208  24.168  3.364   1.00 82.79 29  C 1 
ATOM 4212 C CA    . ASN C 3 29  ? -1.557  24.032  2.067   1.00 83.27 29  C 1 
ATOM 4213 C C     . ASN C 3 29  ? -0.630  22.816  2.019   1.00 85.48 29  C 1 
ATOM 4214 O O     . ASN C 3 29  ? 0.594   22.923  2.105   1.00 80.81 29  C 1 
ATOM 4215 C CB    . ASN C 3 29  ? -0.877  25.352  1.704   1.00 77.33 29  C 1 
ATOM 4216 C CG    . ASN C 3 29  ? -1.888  26.443  1.421   1.00 69.20 29  C 1 
ATOM 4217 O OD1   . ASN C 3 29  ? -2.939  26.223  0.840   1.00 61.19 29  C 1 
ATOM 4218 N ND2   . ASN C 3 29  ? -1.587  27.668  1.801   1.00 61.09 29  C 1 
ATOM 4219 N N     . HIS C 3 30  ? -1.219  21.629  1.841   1.00 85.81 30  C 1 
ATOM 4220 C CA    . HIS C 3 30  ? -0.443  20.401  1.657   1.00 86.14 30  C 1 
ATOM 4221 C C     . HIS C 3 30  ? 0.217   20.343  0.281   1.00 87.02 30  C 1 
ATOM 4222 O O     . HIS C 3 30  ? -0.398  20.628  -0.748  1.00 82.05 30  C 1 
ATOM 4223 C CB    . HIS C 3 30  ? -1.331  19.178  1.909   1.00 83.43 30  C 1 
ATOM 4224 C CG    . HIS C 3 30  ? -1.930  19.170  3.277   1.00 84.12 30  C 1 
ATOM 4225 N ND1   . HIS C 3 30  ? -1.250  19.091  4.474   1.00 72.45 30  C 1 
ATOM 4226 C CD2   . HIS C 3 30  ? -3.260  19.309  3.591   1.00 73.15 30  C 1 
ATOM 4227 C CE1   . HIS C 3 30  ? -2.139  19.188  5.479   1.00 74.03 30  C 1 
ATOM 4228 N NE2   . HIS C 3 30  ? -3.376  19.316  4.978   1.00 76.09 30  C 1 
ATOM 4229 N N     . THR C 3 31  ? 1.487   19.882  0.247   1.00 91.14 31  C 1 
ATOM 4230 C CA    . THR C 3 31  ? 2.252   19.724  -1.002  1.00 90.70 31  C 1 
ATOM 4231 C C     . THR C 3 31  ? 1.717   18.600  -1.887  1.00 92.30 31  C 1 
ATOM 4232 O O     . THR C 3 31  ? 1.863   18.649  -3.119  1.00 89.69 31  C 1 
ATOM 4233 C CB    . THR C 3 31  ? 3.740   19.477  -0.694  1.00 87.52 31  C 1 
ATOM 4234 O OG1   . THR C 3 31  ? 3.879   18.321  0.102   1.00 78.55 31  C 1 
ATOM 4235 C CG2   . THR C 3 31  ? 4.361   20.666  0.034   1.00 76.41 31  C 1 
ATOM 4236 N N     . LEU C 3 32  ? 1.042   17.625  -1.278  1.00 95.04 32  C 1 
ATOM 4237 C CA    . LEU C 3 32  ? 0.442   16.472  -1.938  1.00 95.71 32  C 1 
ATOM 4238 C C     . LEU C 3 32  ? -1.080  16.422  -1.712  1.00 95.82 32  C 1 
ATOM 4239 O O     . LEU C 3 32  ? -1.560  16.721  -0.620  1.00 94.34 32  C 1 
ATOM 4240 C CB    . LEU C 3 32  ? 1.128   15.189  -1.427  1.00 95.77 32  C 1 
ATOM 4241 C CG    . LEU C 3 32  ? 2.595   15.038  -1.885  1.00 95.44 32  C 1 
ATOM 4242 C CD1   . LEU C 3 32  ? 3.252   13.896  -1.126  1.00 92.69 32  C 1 
ATOM 4243 C CD2   . LEU C 3 32  ? 2.702   14.745  -3.384  1.00 91.98 32  C 1 
ATOM 4244 N N     . PRO C 3 33  ? -1.873  16.016  -2.723  1.00 96.07 33  C 1 
ATOM 4245 C CA    . PRO C 3 33  ? -3.331  16.019  -2.604  1.00 95.86 33  C 1 
ATOM 4246 C C     . PRO C 3 33  ? -3.843  14.891  -1.702  1.00 96.36 33  C 1 
ATOM 4247 O O     . PRO C 3 33  ? -3.824  13.712  -2.075  1.00 95.41 33  C 1 
ATOM 4248 C CB    . PRO C 3 33  ? -3.837  15.921  -4.046  1.00 94.62 33  C 1 
ATOM 4249 C CG    . PRO C 3 33  ? -2.717  15.172  -4.774  1.00 91.90 33  C 1 
ATOM 4250 C CD    . PRO C 3 33  ? -1.456  15.649  -4.058  1.00 94.59 33  C 1 
ATOM 4251 N N     . LEU C 3 34  ? -4.450  15.254  -0.575  1.00 95.87 34  C 1 
ATOM 4252 C CA    . LEU C 3 34  ? -4.993  14.306  0.417   1.00 96.11 34  C 1 
ATOM 4253 C C     . LEU C 3 34  ? -6.025  13.322  -0.174  1.00 96.55 34  C 1 
ATOM 4254 O O     . LEU C 3 34  ? -6.111  12.172  0.253   1.00 95.51 34  C 1 
ATOM 4255 C CB    . LEU C 3 34  ? -5.668  15.087  1.562   1.00 95.61 34  C 1 
ATOM 4256 C CG    . LEU C 3 34  ? -4.802  16.120  2.304   1.00 94.63 34  C 1 
ATOM 4257 C CD1   . LEU C 3 34  ? -5.602  16.707  3.460   1.00 90.60 34  C 1 
ATOM 4258 C CD2   . LEU C 3 34  ? -3.509  15.514  2.849   1.00 89.67 34  C 1 
ATOM 4259 N N     . ALA C 3 35  ? -6.802  13.751  -1.165  1.00 96.40 35  C 1 
ATOM 4260 C CA    . ALA C 3 35  ? -7.766  12.880  -1.829  1.00 96.15 35  C 1 
ATOM 4261 C C     . ALA C 3 35  ? -7.094  11.719  -2.583  1.00 96.41 35  C 1 
ATOM 4262 O O     . ALA C 3 35  ? -7.633  10.615  -2.604  1.00 95.30 35  C 1 
ATOM 4263 C CB    . ALA C 3 35  ? -8.623  13.726  -2.774  1.00 95.28 35  C 1 
ATOM 4264 N N     . ARG C 3 36  ? -5.931  11.968  -3.177  1.00 96.54 36  C 1 
ATOM 4265 C CA    . ARG C 3 36  ? -5.165  10.938  -3.884  1.00 96.35 36  C 1 
ATOM 4266 C C     . ARG C 3 36  ? -4.499  9.979   -2.902  1.00 96.91 36  C 1 
ATOM 4267 O O     . ARG C 3 36  ? -4.603  8.772   -3.102  1.00 96.13 36  C 1 
ATOM 4268 C CB    . ARG C 3 36  ? -4.173  11.597  -4.859  1.00 95.41 36  C 1 
ATOM 4269 C CG    . ARG C 3 36  ? -3.435  10.607  -5.780  1.00 88.26 36  C 1 
ATOM 4270 C CD    . ARG C 3 36  ? -4.345  9.794   -6.719  1.00 86.64 36  C 1 
ATOM 4271 N NE    . ARG C 3 36  ? -4.976  10.660  -7.756  1.00 84.00 36  C 1 
ATOM 4272 C CZ    . ARG C 3 36  ? -4.510  10.908  -8.980  1.00 83.64 36  C 1 
ATOM 4273 N NH1   . ARG C 3 36  ? -3.378  10.449  -9.404  1.00 73.01 36  C 1 
ATOM 4274 N NH2   . ARG C 3 36  ? -5.205  11.631  -9.822  1.00 76.36 36  C 1 
ATOM 4275 N N     . ILE C 3 37  ? -3.951  10.486  -1.806  1.00 96.88 37  C 1 
ATOM 4276 C CA    . ILE C 3 37  ? -3.429  9.648   -0.712  1.00 97.33 37  C 1 
ATOM 4277 C C     . ILE C 3 37  ? -4.528  8.708   -0.204  1.00 97.58 37  C 1 
ATOM 4278 O O     . ILE C 3 37  ? -4.355  7.493   -0.186  1.00 97.01 37  C 1 
ATOM 4279 C CB    . ILE C 3 37  ? -2.843  10.528  0.412   1.00 97.23 37  C 1 
ATOM 4280 C CG1   . ILE C 3 37  ? -1.639  11.347  -0.117  1.00 95.92 37  C 1 
ATOM 4281 C CG2   . ILE C 3 37  ? -2.429  9.666   1.620   1.00 96.22 37  C 1 
ATOM 4282 C CD1   . ILE C 3 37  ? -1.108  12.389  0.860   1.00 91.88 37  C 1 
ATOM 4283 N N     . LYS C 3 38  ? -5.733  9.238   0.100   1.00 97.07 38  C 1 
ATOM 4284 C CA    . LYS C 3 38  ? -6.883  8.415   0.501   1.00 96.98 38  C 1 
ATOM 4285 C C     . LYS C 3 38  ? -7.299  7.396   -0.554  1.00 96.93 38  C 1 
ATOM 4286 O O     . LYS C 3 38  ? -7.821  6.350   -0.185  1.00 95.99 38  C 1 
ATOM 4287 C CB    . LYS C 3 38  ? -8.092  9.294   0.850   1.00 96.20 38  C 1 
ATOM 4288 C CG    . LYS C 3 38  ? -7.947  9.978   2.213   1.00 91.05 38  C 1 
ATOM 4289 C CD    . LYS C 3 38  ? -9.194  10.792  2.577   1.00 87.91 38  C 1 
ATOM 4290 C CE    . LYS C 3 38  ? -8.992  11.403  3.958   1.00 80.27 38  C 1 
ATOM 4291 N NZ    . LYS C 3 38  ? -10.142 12.192  4.462   1.00 73.60 38  C 1 
ATOM 4292 N N     . LYS C 3 39  ? -7.157  7.701   -1.845  1.00 96.68 39  C 1 
ATOM 4293 C CA    . LYS C 3 39  ? -7.444  6.752   -2.933  1.00 96.44 39  C 1 
ATOM 4294 C C     . LYS C 3 39  ? -6.480  5.574   -2.886  1.00 96.71 39  C 1 
ATOM 4295 O O     . LYS C 3 39  ? -6.946  4.435   -2.938  1.00 95.83 39  C 1 
ATOM 4296 C CB    . LYS C 3 39  ? -7.438  7.454   -4.307  1.00 95.49 39  C 1 
ATOM 4297 C CG    . LYS C 3 39  ? -7.885  6.528   -5.461  1.00 91.58 39  C 1 
ATOM 4298 C CD    . LYS C 3 39  ? -7.818  7.216   -6.849  1.00 85.10 39  C 1 
ATOM 4299 C CE    . LYS C 3 39  ? -8.219  6.244   -7.961  1.00 76.30 39  C 1 
ATOM 4300 N NZ    . LYS C 3 39  ? -8.106  6.793   -9.348  1.00 67.22 39  C 1 
ATOM 4301 N N     . ILE C 3 40  ? -5.177  5.834   -2.727  1.00 97.01 40  C 1 
ATOM 4302 C CA    . ILE C 3 40  ? -4.131  4.803   -2.639  1.00 97.20 40  C 1 
ATOM 4303 C C     . ILE C 3 40  ? -4.335  3.937   -1.391  1.00 97.30 40  C 1 
ATOM 4304 O O     . ILE C 3 40  ? -4.440  2.721   -1.513  1.00 96.65 40  C 1 
ATOM 4305 C CB    . ILE C 3 40  ? -2.723  5.454   -2.688  1.00 97.26 40  C 1 
ATOM 4306 C CG1   . ILE C 3 40  ? -2.505  6.181   -4.036  1.00 96.29 40  C 1 
ATOM 4307 C CG2   . ILE C 3 40  ? -1.632  4.386   -2.487  1.00 96.27 40  C 1 
ATOM 4308 C CD1   . ILE C 3 40  ? -1.321  7.146   -4.030  1.00 92.84 40  C 1 
ATOM 4309 N N     . MET C 3 41  ? -4.534  4.546   -0.215  1.00 97.67 41  C 1 
ATOM 4310 C CA    . MET C 3 41  ? -4.836  3.810   1.023   1.00 97.77 41  C 1 
ATOM 4311 C C     . MET C 3 41  ? -6.058  2.898   0.883   1.00 97.50 41  C 1 
ATOM 4312 O O     . MET C 3 41  ? -6.110  1.802   1.427   1.00 96.38 41  C 1 
ATOM 4313 C CB    . MET C 3 41  ? -5.105  4.798   2.170   1.00 97.69 41  C 1 
ATOM 4314 C CG    . MET C 3 41  ? -3.915  5.651   2.584   1.00 97.03 41  C 1 
ATOM 4315 S SD    . MET C 3 41  ? -4.338  6.822   3.908   1.00 96.11 41  C 1 
ATOM 4316 C CE    . MET C 3 41  ? -4.326  5.699   5.329   1.00 90.32 41  C 1 
ATOM 4317 N N     . LYS C 3 42  ? -7.096  3.357   0.158   1.00 97.05 42  C 1 
ATOM 4318 C CA    . LYS C 3 42  ? -8.345  2.613   -0.029  1.00 96.73 42  C 1 
ATOM 4319 C C     . LYS C 3 42  ? -8.275  1.510   -1.083  1.00 96.50 42  C 1 
ATOM 4320 O O     . LYS C 3 42  ? -9.260  0.782   -1.200  1.00 94.82 42  C 1 
ATOM 4321 C CB    . LYS C 3 42  ? -9.482  3.568   -0.359  1.00 95.91 42  C 1 
ATOM 4322 C CG    . LYS C 3 42  ? -9.979  4.315   0.879   1.00 92.13 42  C 1 
ATOM 4323 C CD    . LYS C 3 42  ? -11.119 5.252   0.469   1.00 86.13 42  C 1 
ATOM 4324 C CE    . LYS C 3 42  ? -11.692 5.930   1.701   1.00 79.36 42  C 1 
ATOM 4325 N NZ    . LYS C 3 42  ? -12.987 6.584   1.384   1.00 69.76 42  C 1 
ATOM 4326 N N     . ALA C 3 43  ? -7.182  1.415   -1.858  1.00 96.79 43  C 1 
ATOM 4327 C CA    . ALA C 3 43  ? -6.967  0.314   -2.794  1.00 96.24 43  C 1 
ATOM 4328 C C     . ALA C 3 43  ? -6.710  -1.013  -2.067  1.00 95.90 43  C 1 
ATOM 4329 O O     . ALA C 3 43  ? -7.045  -2.060  -2.612  1.00 94.18 43  C 1 
ATOM 4330 C CB    . ALA C 3 43  ? -5.818  0.683   -3.732  1.00 95.49 43  C 1 
ATOM 4331 N N     . ASP C 3 44  ? -6.207  -0.933  -0.831  1.00 96.32 44  C 1 
ATOM 4332 C CA    . ASP C 3 44  ? -6.195  -2.074  0.079   1.00 96.19 44  C 1 
ATOM 4333 C C     . ASP C 3 44  ? -7.627  -2.358  0.577   1.00 96.25 44  C 1 
ATOM 4334 O O     . ASP C 3 44  ? -8.292  -1.488  1.147   1.00 94.52 44  C 1 
ATOM 4335 C CB    . ASP C 3 44  ? -5.209  -1.795  1.229   1.00 95.33 44  C 1 
ATOM 4336 C CG    . ASP C 3 44  ? -4.981  -2.980  2.172   1.00 93.79 44  C 1 
ATOM 4337 O OD1   . ASP C 3 44  ? -5.841  -3.869  2.251   1.00 87.45 44  C 1 
ATOM 4338 O OD2   . ASP C 3 44  ? -3.934  -2.986  2.845   1.00 86.72 44  C 1 
ATOM 4339 N N     . GLU C 3 45  ? -8.122  -3.557  0.325   1.00 96.08 45  C 1 
ATOM 4340 C CA    . GLU C 3 45  ? -9.489  -3.968  0.653   1.00 95.51 45  C 1 
ATOM 4341 C C     . GLU C 3 45  ? -9.749  -4.037  2.162   1.00 96.07 45  C 1 
ATOM 4342 O O     . GLU C 3 45  ? -10.869 -3.769  2.612   1.00 93.68 45  C 1 
ATOM 4343 C CB    . GLU C 3 45  ? -9.808  -5.314  -0.010  1.00 93.53 45  C 1 
ATOM 4344 C CG    . GLU C 3 45  ? -9.704  -5.244  -1.539  1.00 82.39 45  C 1 
ATOM 4345 C CD    . GLU C 3 45  ? -10.419 -6.412  -2.232  1.00 75.80 45  C 1 
ATOM 4346 O OE1   . GLU C 3 45  ? -11.023 -6.156  -3.293  1.00 67.53 45  C 1 
ATOM 4347 O OE2   . GLU C 3 45  ? -10.433 -7.535  -1.716  1.00 66.48 45  C 1 
ATOM 4348 N N     . ASP C 3 46  ? -8.710  -4.296  2.950   1.00 96.14 46  C 1 
ATOM 4349 C CA    . ASP C 3 46  ? -8.805  -4.372  4.409   1.00 95.96 46  C 1 
ATOM 4350 C C     . ASP C 3 46  ? -9.044  -2.993  5.056   1.00 96.23 46  C 1 
ATOM 4351 O O     . ASP C 3 46  ? -9.554  -2.886  6.178   1.00 94.08 46  C 1 
ATOM 4352 C CB    . ASP C 3 46  ? -7.530  -5.003  4.973   1.00 94.72 46  C 1 
ATOM 4353 C CG    . ASP C 3 46  ? -7.334  -6.460  4.571   1.00 91.50 46  C 1 
ATOM 4354 O OD1   . ASP C 3 46  ? -8.352  -7.172  4.482   1.00 85.92 46  C 1 
ATOM 4355 O OD2   . ASP C 3 46  ? -6.162  -6.865  4.450   1.00 85.44 46  C 1 
ATOM 4356 N N     . VAL C 3 47  ? -8.721  -1.899  4.338   1.00 96.42 47  C 1 
ATOM 4357 C CA    . VAL C 3 47  ? -8.897  -0.541  4.843   1.00 96.57 47  C 1 
ATOM 4358 C C     . VAL C 3 47  ? -10.370 -0.152  4.828   1.00 96.56 47  C 1 
ATOM 4359 O O     . VAL C 3 47  ? -10.946 0.133   3.778   1.00 94.60 47  C 1 
ATOM 4360 C CB    . VAL C 3 47  ? -8.052  0.475   4.054   1.00 95.88 47  C 1 
ATOM 4361 C CG1   . VAL C 3 47  ? -8.285  1.897   4.570   1.00 93.11 47  C 1 
ATOM 4362 C CG2   . VAL C 3 47  ? -6.563  0.163   4.207   1.00 93.29 47  C 1 
ATOM 4363 N N     . ARG C 3 48  ? -10.999 -0.017  6.006   1.00 96.08 48  C 1 
ATOM 4364 C CA    . ARG C 3 48  ? -12.417 0.361   6.118   1.00 95.58 48  C 1 
ATOM 4365 C C     . ARG C 3 48  ? -12.627 1.869   6.277   1.00 96.04 48  C 1 
ATOM 4366 O O     . ARG C 3 48  ? -13.341 2.483   5.490   1.00 92.99 48  C 1 
ATOM 4367 C CB    . ARG C 3 48  ? -13.097 -0.420  7.255   1.00 93.86 48  C 1 
ATOM 4368 C CG    . ARG C 3 48  ? -13.109 -1.923  6.964   1.00 87.38 48  C 1 
ATOM 4369 C CD    . ARG C 3 48  ? -13.956 -2.680  7.986   1.00 81.17 48  C 1 
ATOM 4370 N NE    . ARG C 3 48  ? -13.927 -4.127  7.716   1.00 73.45 48  C 1 
ATOM 4371 C CZ    . ARG C 3 48  ? -14.723 -5.041  8.232   1.00 64.79 48  C 1 
ATOM 4372 N NH1   . ARG C 3 48  ? -15.673 -4.741  9.072   1.00 57.79 48  C 1 
ATOM 4373 N NH2   . ARG C 3 48  ? -14.572 -6.292  7.902   1.00 57.47 48  C 1 
ATOM 4374 N N     . MET C 3 49  ? -12.019 2.450   7.301   1.00 97.18 49  C 1 
ATOM 4375 C CA    . MET C 3 49  ? -12.146 3.871   7.612   1.00 97.15 49  C 1 
ATOM 4376 C C     . MET C 3 49  ? -10.768 4.501   7.811   1.00 97.30 49  C 1 
ATOM 4377 O O     . MET C 3 49  ? -9.840  3.840   8.273   1.00 95.84 49  C 1 
ATOM 4378 C CB    . MET C 3 49  ? -13.028 4.091   8.856   1.00 96.13 49  C 1 
ATOM 4379 C CG    . MET C 3 49  ? -14.479 3.654   8.635   1.00 91.43 49  C 1 
ATOM 4380 S SD    . MET C 3 49  ? -15.649 4.026   9.968   1.00 89.25 49  C 1 
ATOM 4381 C CE    . MET C 3 49  ? -15.684 5.812   9.919   1.00 78.74 49  C 1 
ATOM 4382 N N     . ILE C 3 50  ? -10.646 5.783   7.462   1.00 97.18 50  C 1 
ATOM 4383 C CA    . ILE C 3 50  ? -9.401  6.544   7.559   1.00 97.17 50  C 1 
ATOM 4384 C C     . ILE C 3 50  ? -9.702  7.840   8.313   1.00 97.07 50  C 1 
ATOM 4385 O O     . ILE C 3 50  ? -10.592 8.589   7.893   1.00 95.85 50  C 1 
ATOM 4386 C CB    . ILE C 3 50  ? -8.816  6.813   6.160   1.00 96.78 50  C 1 
ATOM 4387 C CG1   . ILE C 3 50  ? -8.589  5.511   5.350   1.00 94.84 50  C 1 
ATOM 4388 C CG2   . ILE C 3 50  ? -7.501  7.594   6.281   1.00 94.81 50  C 1 
ATOM 4389 C CD1   . ILE C 3 50  ? -8.277  5.747   3.871   1.00 91.97 50  C 1 
ATOM 4390 N N     . SER C 3 51  ? -8.972  8.099   9.396   1.00 97.08 51  C 1 
ATOM 4391 C CA    . SER C 3 51  ? -9.097  9.334   10.155  1.00 96.74 51  C 1 
ATOM 4392 C C     . SER C 3 51  ? -8.749  10.559  9.303   1.00 96.75 51  C 1 
ATOM 4393 O O     . SER C 3 51  ? -8.158  10.446  8.229   1.00 95.89 51  C 1 
ATOM 4394 C CB    . SER C 3 51  ? -8.227  9.283   11.428  1.00 95.74 51  C 1 
ATOM 4395 O OG    . SER C 3 51  ? -6.880  9.495   11.084  1.00 89.08 51  C 1 
ATOM 4396 N N     . ALA C 3 52  ? -9.153  11.751  9.749   1.00 96.02 52  C 1 
ATOM 4397 C CA    . ALA C 3 52  ? -8.840  12.985  9.022   1.00 95.56 52  C 1 
ATOM 4398 C C     . ALA C 3 52  ? -7.342  13.317  9.032   1.00 95.86 52  C 1 
ATOM 4399 O O     . ALA C 3 52  ? -6.834  13.857  8.044   1.00 94.47 52  C 1 
ATOM 4400 C CB    . ALA C 3 52  ? -9.671  14.123  9.609   1.00 94.31 52  C 1 
ATOM 4401 N N     . GLU C 3 53  ? -6.654  12.961  10.106  1.00 95.94 53  C 1 
ATOM 4402 C CA    . GLU C 3 53  ? -5.224  13.227  10.292  1.00 95.50 53  C 1 
ATOM 4403 C C     . GLU C 3 53  ? -4.323  12.263  9.515   1.00 96.28 53  C 1 
ATOM 4404 O O     . GLU C 3 53  ? -3.257  12.679  9.060   1.00 94.92 53  C 1 
ATOM 4405 C CB    . GLU C 3 53  ? -4.903  13.195  11.788  1.00 93.01 53  C 1 
ATOM 4406 C CG    . GLU C 3 53  ? -5.208  11.833  12.422  1.00 84.09 53  C 1 
ATOM 4407 C CD    . GLU C 3 53  ? -4.969  11.776  13.928  1.00 84.43 53  C 1 
ATOM 4408 O OE1   . GLU C 3 53  ? -4.799  10.646  14.450  1.00 77.62 53  C 1 
ATOM 4409 O OE2   . GLU C 3 53  ? -4.943  12.845  14.569  1.00 79.34 53  C 1 
ATOM 4410 N N     . ALA C 3 54  ? -4.755  11.021  9.266   1.00 96.97 54  C 1 
ATOM 4411 C CA    . ALA C 3 54  ? -3.906  10.033  8.602   1.00 97.09 54  C 1 
ATOM 4412 C C     . ALA C 3 54  ? -3.372  10.502  7.222   1.00 97.12 54  C 1 
ATOM 4413 O O     . ALA C 3 54  ? -2.169  10.400  6.983   1.00 96.25 54  C 1 
ATOM 4414 C CB    . ALA C 3 54  ? -4.631  8.686   8.547   1.00 96.58 54  C 1 
ATOM 4415 N N     . PRO C 3 55  ? -4.191  11.087  6.318   1.00 97.24 55  C 1 
ATOM 4416 C CA    . PRO C 3 55  ? -3.663  11.632  5.067   1.00 97.09 55  C 1 
ATOM 4417 C C     . PRO C 3 55  ? -2.790  12.870  5.250   1.00 96.98 55  C 1 
ATOM 4418 O O     . PRO C 3 55  ? -2.004  13.159  4.352   1.00 96.02 55  C 1 
ATOM 4419 C CB    . PRO C 3 55  ? -4.887  11.958  4.207   1.00 96.41 55  C 1 
ATOM 4420 C CG    . PRO C 3 55  ? -5.975  11.107  4.833   1.00 94.58 55  C 1 
ATOM 4421 C CD    . PRO C 3 55  ? -5.621  11.140  6.303   1.00 96.51 55  C 1 
ATOM 4422 N N     . VAL C 3 56  ? -2.946  13.625  6.347   1.00 95.96 56  C 1 
ATOM 4423 C CA    . VAL C 3 56  ? -2.102  14.793  6.655   1.00 95.75 56  C 1 
ATOM 4424 C C     . VAL C 3 56  ? -0.704  14.329  7.049   1.00 95.96 56  C 1 
ATOM 4425 O O     . VAL C 3 56  ? 0.271   14.790  6.467   1.00 94.89 56  C 1 
ATOM 4426 C CB    . VAL C 3 56  ? -2.741  15.665  7.758   1.00 94.60 56  C 1 
ATOM 4427 C CG1   . VAL C 3 56  ? -1.844  16.853  8.123   1.00 91.85 56  C 1 
ATOM 4428 C CG2   . VAL C 3 56  ? -4.101  16.212  7.308   1.00 91.30 56  C 1 
ATOM 4429 N N     . VAL C 3 57  ? -0.625  13.344  7.956   1.00 96.32 57  C 1 
ATOM 4430 C CA    . VAL C 3 57  ? 0.640   12.677  8.310   1.00 96.45 57  C 1 
ATOM 4431 C C     . VAL C 3 57  ? 1.295   12.087  7.063   1.00 96.74 57  C 1 
ATOM 4432 O O     . VAL C 3 57  ? 2.462   12.362  6.792   1.00 95.89 57  C 1 
ATOM 4433 C CB    . VAL C 3 57  ? 0.421   11.585  9.380   1.00 95.40 57  C 1 
ATOM 4434 C CG1   . VAL C 3 57  ? 1.715   10.835  9.714   1.00 91.18 57  C 1 
ATOM 4435 C CG2   . VAL C 3 57  ? -0.102  12.201  10.678  1.00 90.03 57  C 1 
ATOM 4436 N N     . PHE C 3 58  ? 0.533   11.365  6.243   1.00 96.94 58  C 1 
ATOM 4437 C CA    . PHE C 3 58  ? 1.067   10.811  4.992   1.00 97.17 58  C 1 
ATOM 4438 C C     . PHE C 3 58  ? 1.546   11.867  4.007   1.00 97.26 58  C 1 
ATOM 4439 O O     . PHE C 3 58  ? 2.530   11.632  3.319   1.00 96.35 58  C 1 
ATOM 4440 C CB    . PHE C 3 58  ? 0.031   9.910   4.315   1.00 96.77 58  C 1 
ATOM 4441 C CG    . PHE C 3 58  ? 0.256   8.423   4.496   1.00 96.83 58  C 1 
ATOM 4442 C CD1   . PHE C 3 58  ? 1.526   7.862   4.292   1.00 94.03 58  C 1 
ATOM 4443 C CD2   . PHE C 3 58  ? -0.823  7.594   4.818   1.00 93.81 58  C 1 
ATOM 4444 C CE1   . PHE C 3 58  ? 1.725   6.473   4.427   1.00 92.67 58  C 1 
ATOM 4445 C CE2   . PHE C 3 58  ? -0.630  6.213   4.951   1.00 91.93 58  C 1 
ATOM 4446 C CZ    . PHE C 3 58  ? 0.642   5.650   4.761   1.00 94.07 58  C 1 
ATOM 4447 N N     . ALA C 3 59  ? 0.878   13.018  3.898   1.00 96.69 59  C 1 
ATOM 4448 C CA    . ALA C 3 59  ? 1.324   14.067  2.986   1.00 96.41 59  C 1 
ATOM 4449 C C     . ALA C 3 59  ? 2.727   14.556  3.345   1.00 96.51 59  C 1 
ATOM 4450 O O     . ALA C 3 59  ? 3.561   14.700  2.448   1.00 95.66 59  C 1 
ATOM 4451 C CB    . ALA C 3 59  ? 0.305   15.209  2.969   1.00 95.69 59  C 1 
ATOM 4452 N N     . LYS C 3 60  ? 3.010   14.737  4.649   1.00 95.00 60  C 1 
ATOM 4453 C CA    . LYS C 3 60  ? 4.338   15.128  5.114   1.00 95.00 60  C 1 
ATOM 4454 C C     . LYS C 3 60  ? 5.339   13.976  5.028   1.00 95.45 60  C 1 
ATOM 4455 O O     . LYS C 3 60  ? 6.427   14.175  4.503   1.00 94.40 60  C 1 
ATOM 4456 C CB    . LYS C 3 60  ? 4.245   15.749  6.515   1.00 94.19 60  C 1 
ATOM 4457 C CG    . LYS C 3 60  ? 5.532   16.482  6.952   1.00 90.45 60  C 1 
ATOM 4458 C CD    . LYS C 3 60  ? 5.901   17.678  6.050   1.00 86.64 60  C 1 
ATOM 4459 C CE    . LYS C 3 60  ? 7.142   18.413  6.550   1.00 82.84 60  C 1 
ATOM 4460 N NZ    . LYS C 3 60  ? 7.587   19.509  5.646   1.00 76.60 60  C 1 
ATOM 4461 N N     . ALA C 3 61  ? 4.961   12.767  5.419   1.00 96.22 61  C 1 
ATOM 4462 C CA    . ALA C 3 61  ? 5.815   11.587  5.300   1.00 96.38 61  C 1 
ATOM 4463 C C     . ALA C 3 61  ? 6.242   11.309  3.852   1.00 96.59 61  C 1 
ATOM 4464 O O     . ALA C 3 61  ? 7.405   11.038  3.585   1.00 95.86 61  C 1 
ATOM 4465 C CB    . ALA C 3 61  ? 5.072   10.378  5.880   1.00 95.96 61  C 1 
ATOM 4466 N N     . CYS C 3 62  ? 5.325   11.439  2.893   1.00 97.19 62  C 1 
ATOM 4467 C CA    . CYS C 3 62  ? 5.638   11.286  1.475   1.00 97.23 62  C 1 
ATOM 4468 C C     . CYS C 3 62  ? 6.550   12.394  0.954   1.00 97.38 62  C 1 
ATOM 4469 O O     . CYS C 3 62  ? 7.348   12.138  0.061   1.00 96.45 62  C 1 
ATOM 4470 C CB    . CYS C 3 62  ? 4.345   11.262  0.659   1.00 96.84 62  C 1 
ATOM 4471 S SG    . CYS C 3 62  ? 3.375   9.770   0.990   1.00 95.16 62  C 1 
ATOM 4472 N N     . GLU C 3 63  ? 6.419   13.614  1.461   1.00 96.65 63  C 1 
ATOM 4473 C CA    . GLU C 3 63  ? 7.349   14.691  1.110   1.00 96.44 63  C 1 
ATOM 4474 C C     . GLU C 3 63  ? 8.765   14.345  1.563   1.00 96.79 63  C 1 
ATOM 4475 O O     . GLU C 3 63  ? 9.670   14.347  0.727   1.00 95.80 63  C 1 
ATOM 4476 C CB    . GLU C 3 63  ? 6.847   16.039  1.662   1.00 95.29 63  C 1 
ATOM 4477 C CG    . GLU C 3 63  ? 7.782   17.192  1.306   1.00 90.14 63  C 1 
ATOM 4478 C CD    . GLU C 3 63  ? 7.178   18.595  1.532   1.00 87.28 63  C 1 
ATOM 4479 O OE1   . GLU C 3 63  ? 7.707   19.564  0.930   1.00 82.16 63  C 1 
ATOM 4480 O OE2   . GLU C 3 63  ? 6.155   18.737  2.227   1.00 82.00 63  C 1 
ATOM 4481 N N     . VAL C 3 64  ? 8.944   13.956  2.829   1.00 96.34 64  C 1 
ATOM 4482 C CA    . VAL C 3 64  ? 10.245  13.540  3.384   1.00 96.32 64  C 1 
ATOM 4483 C C     . VAL C 3 64  ? 10.812  12.342  2.614   1.00 96.71 64  C 1 
ATOM 4484 O O     . VAL C 3 64  ? 11.962  12.382  2.194   1.00 96.10 64  C 1 
ATOM 4485 C CB    . VAL C 3 64  ? 10.133  13.235  4.887   1.00 95.62 64  C 1 
ATOM 4486 C CG1   . VAL C 3 64  ? 11.468  12.776  5.481   1.00 93.42 64  C 1 
ATOM 4487 C CG2   . VAL C 3 64  ? 9.700   14.480  5.668   1.00 92.48 64  C 1 
ATOM 4488 N N     . PHE C 3 65  ? 9.987   11.332  2.314   1.00 97.14 65  C 1 
ATOM 4489 C CA    . PHE C 3 65  ? 10.398  10.157  1.541   1.00 97.51 65  C 1 
ATOM 4490 C C     . PHE C 3 65  ? 10.902  10.513  0.136   1.00 97.63 65  C 1 
ATOM 4491 O O     . PHE C 3 65  ? 11.929  10.004  -0.312  1.00 97.03 65  C 1 
ATOM 4492 C CB    . PHE C 3 65  ? 9.216   9.182   1.458   1.00 97.49 65  C 1 
ATOM 4493 C CG    . PHE C 3 65  ? 9.520   7.935   0.656   1.00 97.36 65  C 1 
ATOM 4494 C CD1   . PHE C 3 65  ? 9.255   7.881   -0.722  1.00 95.88 65  C 1 
ATOM 4495 C CD2   . PHE C 3 65  ? 10.101  6.824   1.290   1.00 96.03 65  C 1 
ATOM 4496 C CE1   . PHE C 3 65  ? 9.572   6.740   -1.456  1.00 95.14 65  C 1 
ATOM 4497 C CE2   . PHE C 3 65  ? 10.420  5.678   0.558   1.00 95.21 65  C 1 
ATOM 4498 C CZ    . PHE C 3 65  ? 10.157  5.632   -0.821  1.00 95.43 65  C 1 
ATOM 4499 N N     . ILE C 3 66  ? 10.201  11.400  -0.578  1.00 97.59 66  C 1 
ATOM 4500 C CA    . ILE C 3 66  ? 10.643  11.851  -1.907  1.00 97.62 66  C 1 
ATOM 4501 C C     . ILE C 3 66  ? 11.970  12.605  -1.805  1.00 97.66 66  C 1 
ATOM 4502 O O     . ILE C 3 66  ? 12.839  12.409  -2.651  1.00 96.86 66  C 1 
ATOM 4503 C CB    . ILE C 3 66  ? 9.566   12.714  -2.588  1.00 97.42 66  C 1 
ATOM 4504 C CG1   . ILE C 3 66  ? 8.328   11.873  -2.959  1.00 96.16 66  C 1 
ATOM 4505 C CG2   . ILE C 3 66  ? 10.103  13.392  -3.867  1.00 95.96 66  C 1 
ATOM 4506 C CD1   . ILE C 3 66  ? 7.067   12.724  -3.199  1.00 93.55 66  C 1 
ATOM 4507 N N     . LEU C 3 67  ? 12.135  13.477  -0.800  1.00 96.84 67  C 1 
ATOM 4508 C CA    . LEU C 3 67  ? 13.358  14.234  -0.586  1.00 96.67 67  C 1 
ATOM 4509 C C     . LEU C 3 67  ? 14.542  13.306  -0.287  1.00 96.74 67  C 1 
ATOM 4510 O O     . LEU C 3 67  ? 15.561  13.409  -0.963  1.00 95.72 67  C 1 
ATOM 4511 C CB    . LEU C 3 67  ? 13.156  15.254  0.549   1.00 96.02 67  C 1 
ATOM 4512 C CG    . LEU C 3 67  ? 12.191  16.416  0.236   1.00 94.59 67  C 1 
ATOM 4513 C CD1   . LEU C 3 67  ? 11.906  17.211  1.509   1.00 91.27 67  C 1 
ATOM 4514 C CD2   . LEU C 3 67  ? 12.748  17.370  -0.806  1.00 91.11 67  C 1 
ATOM 4515 N N     . GLU C 3 68  ? 14.375  12.350  0.632   1.00 96.91 68  C 1 
ATOM 4516 C CA    . GLU C 3 68  ? 15.424  11.392  1.006   1.00 96.54 68  C 1 
ATOM 4517 C C     . GLU C 3 68  ? 15.832  10.500  -0.175  1.00 96.71 68  C 1 
ATOM 4518 O O     . GLU C 3 68  ? 17.015  10.422  -0.516  1.00 95.75 68  C 1 
ATOM 4519 C CB    . GLU C 3 68  ? 14.955  10.518  2.180   1.00 95.29 68  C 1 
ATOM 4520 C CG    . GLU C 3 68  ? 16.113  9.692   2.753   1.00 92.20 68  C 1 
ATOM 4521 C CD    . GLU C 3 68  ? 15.697  8.541   3.678   1.00 90.24 68  C 1 
ATOM 4522 O OE1   . GLU C 3 68  ? 16.627  7.896   4.236   1.00 85.18 68  C 1 
ATOM 4523 O OE2   . GLU C 3 68  ? 14.502  8.226   3.753   1.00 85.34 68  C 1 
ATOM 4524 N N     . LEU C 3 69  ? 14.866  9.887   -0.862  1.00 97.00 69  C 1 
ATOM 4525 C CA    . LEU C 3 69  ? 15.147  9.034   -2.012  1.00 97.23 69  C 1 
ATOM 4526 C C     . LEU C 3 69  ? 15.841  9.818   -3.136  1.00 97.31 69  C 1 
ATOM 4527 O O     . LEU C 3 69  ? 16.765  9.318   -3.772  1.00 96.12 69  C 1 
ATOM 4528 C CB    . LEU C 3 69  ? 13.840  8.380   -2.486  1.00 97.00 69  C 1 
ATOM 4529 C CG    . LEU C 3 69  ? 13.997  7.458   -3.716  1.00 96.37 69  C 1 
ATOM 4530 C CD1   . LEU C 3 69  ? 14.957  6.294   -3.471  1.00 93.35 69  C 1 
ATOM 4531 C CD2   . LEU C 3 69  ? 12.642  6.874   -4.105  1.00 93.12 69  C 1 
ATOM 4532 N N     . THR C 3 70  ? 15.408  11.056  -3.372  1.00 97.66 70  C 1 
ATOM 4533 C CA    . THR C 3 70  ? 16.033  11.921  -4.379  1.00 97.52 70  C 1 
ATOM 4534 C C     . THR C 3 70  ? 17.463  12.285  -3.991  1.00 97.34 70  C 1 
ATOM 4535 O O     . THR C 3 70  ? 18.340  12.230  -4.852  1.00 96.16 70  C 1 
ATOM 4536 C CB    . THR C 3 70  ? 15.206  13.185  -4.628  1.00 97.00 70  C 1 
ATOM 4537 O OG1   . THR C 3 70  ? 13.907  12.854  -5.060  1.00 90.91 70  C 1 
ATOM 4538 C CG2   . THR C 3 70  ? 15.795  14.064  -5.736  1.00 89.91 70  C 1 
ATOM 4539 N N     . LEU C 3 71  ? 17.723  12.620  -2.721  1.00 96.79 71  C 1 
ATOM 4540 C CA    . LEU C 3 71  ? 19.055  12.939  -2.225  1.00 96.55 71  C 1 
ATOM 4541 C C     . LEU C 3 71  ? 19.996  11.742  -2.355  1.00 96.58 71  C 1 
ATOM 4542 O O     . LEU C 3 71  ? 21.064  11.868  -2.957  1.00 95.27 71  C 1 
ATOM 4543 C CB    . LEU C 3 71  ? 18.941  13.434  -0.770  1.00 95.69 71  C 1 
ATOM 4544 C CG    . LEU C 3 71  ? 20.298  13.782  -0.105  1.00 92.10 71  C 1 
ATOM 4545 C CD1   . LEU C 3 71  ? 21.023  14.907  -0.839  1.00 85.80 71  C 1 
ATOM 4546 C CD2   . LEU C 3 71  ? 20.056  14.209  1.345   1.00 85.20 71  C 1 
ATOM 4547 N N     . ARG C 3 72  ? 19.574  10.553  -1.896  1.00 96.39 72  C 1 
ATOM 4548 C CA    . ARG C 3 72  ? 20.367  9.319   -2.021  1.00 96.06 72  C 1 
ATOM 4549 C C     . ARG C 3 72  ? 20.640  8.956   -3.480  1.00 96.17 72  C 1 
ATOM 4550 O O     . ARG C 3 72  ? 21.734  8.520   -3.815  1.00 94.76 72  C 1 
ATOM 4551 C CB    . ARG C 3 72  ? 19.648  8.162   -1.303  1.00 95.63 72  C 1 
ATOM 4552 C CG    . ARG C 3 72  ? 19.646  8.303   0.228   1.00 93.36 72  C 1 
ATOM 4553 C CD    . ARG C 3 72  ? 18.874  7.127   0.844   1.00 90.46 72  C 1 
ATOM 4554 N NE    . ARG C 3 72  ? 18.750  7.216   2.306   1.00 87.45 72  C 1 
ATOM 4555 C CZ    . ARG C 3 72  ? 19.520  6.668   3.238   1.00 86.42 72  C 1 
ATOM 4556 N NH1   . ARG C 3 72  ? 20.586  5.970   2.951   1.00 77.12 72  C 1 
ATOM 4557 N NH2   . ARG C 3 72  ? 19.203  6.824   4.480   1.00 81.58 72  C 1 
ATOM 4558 N N     . SER C 3 73  ? 19.683  9.178   -4.370  1.00 97.03 73  C 1 
ATOM 4559 C CA    . SER C 3 73  ? 19.875  8.966   -5.809  1.00 96.60 73  C 1 
ATOM 4560 C C     . SER C 3 73  ? 20.851  9.980   -6.416  1.00 96.57 73  C 1 
ATOM 4561 O O     . SER C 3 73  ? 21.642  9.630   -7.289  1.00 95.45 73  C 1 
ATOM 4562 C CB    . SER C 3 73  ? 18.535  9.062   -6.547  1.00 96.19 73  C 1 
ATOM 4563 O OG    . SER C 3 73  ? 17.587  8.161   -6.028  1.00 88.54 73  C 1 
ATOM 4564 N N     . TRP C 3 74  ? 20.803  11.225  -5.939  1.00 96.96 74  C 1 
ATOM 4565 C CA    . TRP C 3 74  ? 21.703  12.278  -6.410  1.00 96.97 74  C 1 
ATOM 4566 C C     . TRP C 3 74  ? 23.157  12.000  -6.065  1.00 96.76 74  C 1 
ATOM 4567 O O     . TRP C 3 74  ? 24.020  12.222  -6.916  1.00 95.42 74  C 1 
ATOM 4568 C CB    . TRP C 3 74  ? 21.269  13.636  -5.859  1.00 96.50 74  C 1 
ATOM 4569 C CG    . TRP C 3 74  ? 22.097  14.768  -6.377  1.00 95.96 74  C 1 
ATOM 4570 C CD1   . TRP C 3 74  ? 23.029  15.462  -5.672  1.00 93.31 74  C 1 
ATOM 4571 C CD2   . TRP C 3 74  ? 22.126  15.311  -7.725  1.00 94.49 74  C 1 
ATOM 4572 N NE1   . TRP C 3 74  ? 23.618  16.405  -6.497  1.00 92.49 74  C 1 
ATOM 4573 C CE2   . TRP C 3 74  ? 23.101  16.338  -7.768  1.00 93.63 74  C 1 
ATOM 4574 C CE3   . TRP C 3 74  ? 21.413  15.019  -8.917  1.00 92.87 74  C 1 
ATOM 4575 C CZ2   . TRP C 3 74  ? 23.382  17.056  -8.960  1.00 92.64 74  C 1 
ATOM 4576 C CZ3   . TRP C 3 74  ? 21.695  15.740  -10.101 1.00 89.84 74  C 1 
ATOM 4577 C CH2   . TRP C 3 74  ? 22.670  16.732  -10.113 1.00 90.09 74  C 1 
ATOM 4578 N N     . MET C 3 75  ? 23.445  11.410  -4.907  1.00 96.03 75  C 1 
ATOM 4579 C CA    . MET C 3 75  ? 24.790  10.956  -4.540  1.00 95.34 75  C 1 
ATOM 4580 C C     . MET C 3 75  ? 25.376  10.027  -5.611  1.00 95.54 75  C 1 
ATOM 4581 O O     . MET C 3 75  ? 26.503  10.219  -6.056  1.00 94.21 75  C 1 
ATOM 4582 C CB    . MET C 3 75  ? 24.753  10.235  -3.179  1.00 94.42 75  C 1 
ATOM 4583 C CG    . MET C 3 75  ? 24.411  11.177  -2.020  1.00 91.33 75  C 1 
ATOM 4584 S SD    . MET C 3 75  ? 24.096  10.323  -0.450  1.00 88.12 75  C 1 
ATOM 4585 C CE    . MET C 3 75  ? 23.723  11.757  0.571   1.00 78.77 75  C 1 
ATOM 4586 N N     . HIS C 3 76  ? 24.583  9.094   -6.123  1.00 95.76 76  C 1 
ATOM 4587 C CA    . HIS C 3 76  ? 25.015  8.218   -7.212  1.00 95.35 76  C 1 
ATOM 4588 C C     . HIS C 3 76  ? 25.180  8.959   -8.552  1.00 95.56 76  C 1 
ATOM 4589 O O     . HIS C 3 76  ? 26.071  8.649   -9.343  1.00 94.14 76  C 1 
ATOM 4590 C CB    . HIS C 3 76  ? 24.030  7.055   -7.340  1.00 94.35 76  C 1 
ATOM 4591 C CG    . HIS C 3 76  ? 24.575  5.943   -8.177  1.00 90.29 76  C 1 
ATOM 4592 N ND1   . HIS C 3 76  ? 25.576  5.069   -7.792  1.00 75.00 76  C 1 
ATOM 4593 C CD2   . HIS C 3 76  ? 24.227  5.599   -9.456  1.00 75.67 76  C 1 
ATOM 4594 C CE1   . HIS C 3 76  ? 25.806  4.220   -8.810  1.00 74.56 76  C 1 
ATOM 4595 N NE2   . HIS C 3 76  ? 25.005  4.511   -9.839  1.00 76.51 76  C 1 
ATOM 4596 N N     . THR C 3 77  ? 24.353  9.972   -8.796  1.00 96.08 77  C 1 
ATOM 4597 C CA    . THR C 3 77  ? 24.515  10.840  -9.976  1.00 96.01 77  C 1 
ATOM 4598 C C     . THR C 3 77  ? 25.849  11.598  -9.937  1.00 95.99 77  C 1 
ATOM 4599 O O     . THR C 3 77  ? 26.524  11.687  -10.968 1.00 94.56 77  C 1 
ATOM 4600 C CB    . THR C 3 77  ? 23.362  11.852  -10.092 1.00 95.67 77  C 1 
ATOM 4601 O OG1   . THR C 3 77  ? 22.101  11.231  -10.008 1.00 88.55 77  C 1 
ATOM 4602 C CG2   . THR C 3 77  ? 23.383  12.602  -11.419 1.00 87.99 77  C 1 
ATOM 4603 N N     . GLU C 3 78  ? 26.230  12.112  -8.769  1.00 95.77 78  C 1 
ATOM 4604 C CA    . GLU C 3 78  ? 27.493  12.834  -8.565  1.00 95.06 78  C 1 
ATOM 4605 C C     . GLU C 3 78  ? 28.715  11.911  -8.624  1.00 95.32 78  C 1 
ATOM 4606 O O     . GLU C 3 78  ? 29.707  12.276  -9.258  1.00 93.88 78  C 1 
ATOM 4607 C CB    . GLU C 3 78  ? 27.463  13.594  -7.225  1.00 93.48 78  C 1 
ATOM 4608 C CG    . GLU C 3 78  ? 26.507  14.790  -7.268  1.00 84.73 78  C 1 
ATOM 4609 C CD    . GLU C 3 78  ? 26.660  15.724  -6.062  1.00 83.37 78  C 1 
ATOM 4610 O OE1   . GLU C 3 78  ? 26.673  16.957  -6.286  1.00 77.05 78  C 1 
ATOM 4611 O OE2   . GLU C 3 78  ? 26.769  15.223  -4.925  1.00 76.11 78  C 1 
ATOM 4612 N N     . GLU C 3 79  ? 28.639  10.708  -8.075  1.00 95.15 79  C 1 
ATOM 4613 C CA    . GLU C 3 79  ? 29.677  9.671   -8.214  1.00 94.60 79  C 1 
ATOM 4614 C C     . GLU C 3 79  ? 30.008  9.400   -9.686  1.00 95.05 79  C 1 
ATOM 4615 O O     . GLU C 3 79  ? 31.170  9.292   -10.066 1.00 93.32 79  C 1 
ATOM 4616 C CB    . GLU C 3 79  ? 29.214  8.359   -7.543  1.00 92.81 79  C 1 
ATOM 4617 C CG    . GLU C 3 79  ? 29.273  8.367   -6.008  1.00 83.56 79  C 1 
ATOM 4618 C CD    . GLU C 3 79  ? 28.588  7.146   -5.355  1.00 82.90 79  C 1 
ATOM 4619 O OE1   . GLU C 3 79  ? 28.323  7.180   -4.142  1.00 77.73 79  C 1 
ATOM 4620 O OE2   . GLU C 3 79  ? 28.296  6.138   -6.047  1.00 77.42 79  C 1 
ATOM 4621 N N     . ASN C 3 80  ? 28.979  9.385   -10.539 1.00 94.62 80  C 1 
ATOM 4622 C CA    . ASN C 3 80  ? 29.112  9.198   -11.983 1.00 95.04 80  C 1 
ATOM 4623 C C     . ASN C 3 80  ? 29.384  10.503  -12.772 1.00 95.67 80  C 1 
ATOM 4624 O O     . ASN C 3 80  ? 29.278  10.514  -14.000 1.00 92.86 80  C 1 
ATOM 4625 C CB    . ASN C 3 80  ? 27.870  8.449   -12.493 1.00 94.18 80  C 1 
ATOM 4626 C CG    . ASN C 3 80  ? 27.875  7.007   -12.037 1.00 92.27 80  C 1 
ATOM 4627 O OD1   . ASN C 3 80  ? 28.568  6.182   -12.599 1.00 78.99 80  C 1 
ATOM 4628 N ND2   . ASN C 3 80  ? 27.110  6.668   -11.029 1.00 78.24 80  C 1 
ATOM 4629 N N     . LYS C 3 81  ? 29.698  11.595  -12.079 1.00 95.07 81  C 1 
ATOM 4630 C CA    . LYS C 3 81  ? 30.019  12.914  -12.661 1.00 95.64 81  C 1 
ATOM 4631 C C     . LYS C 3 81  ? 28.948  13.443  -13.631 1.00 96.02 81  C 1 
ATOM 4632 O O     . LYS C 3 81  ? 29.249  14.180  -14.575 1.00 92.81 81  C 1 
ATOM 4633 C CB    . LYS C 3 81  ? 31.419  12.913  -13.288 1.00 94.75 81  C 1 
ATOM 4634 C CG    . LYS C 3 81  ? 32.517  12.497  -12.296 1.00 89.78 81  C 1 
ATOM 4635 C CD    . LYS C 3 81  ? 33.882  12.475  -12.985 1.00 78.46 81  C 1 
ATOM 4636 C CE    . LYS C 3 81  ? 34.943  12.019  -11.978 1.00 70.74 81  C 1 
ATOM 4637 N NZ    . LYS C 3 81  ? 36.271  11.887  -12.600 1.00 58.15 81  C 1 
ATOM 4638 N N     . ARG C 3 82  ? 27.676  13.072  -13.405 1.00 95.22 82  C 1 
ATOM 4639 C CA    . ARG C 3 82  ? 26.529  13.546  -14.186 1.00 95.20 82  C 1 
ATOM 4640 C C     . ARG C 3 82  ? 25.805  14.681  -13.468 1.00 95.52 82  C 1 
ATOM 4641 O O     . ARG C 3 82  ? 25.916  14.852  -12.266 1.00 93.54 82  C 1 
ATOM 4642 C CB    . ARG C 3 82  ? 25.595  12.369  -14.521 1.00 93.97 82  C 1 
ATOM 4643 C CG    . ARG C 3 82  ? 26.218  11.405  -15.541 1.00 90.14 82  C 1 
ATOM 4644 C CD    . ARG C 3 82  ? 25.286  10.270  -15.987 1.00 90.02 82  C 1 
ATOM 4645 N NE    . ARG C 3 82  ? 25.148  9.239   -14.960 1.00 86.06 82  C 1 
ATOM 4646 C CZ    . ARG C 3 82  ? 24.159  9.066   -14.071 1.00 86.74 82  C 1 
ATOM 4647 N NH1   . ARG C 3 82  ? 23.121  9.847   -14.017 1.00 74.95 82  C 1 
ATOM 4648 N NH2   . ARG C 3 82  ? 24.225  8.079   -13.225 1.00 78.83 82  C 1 
ATOM 4649 N N     . ARG C 3 83  ? 25.010  15.465  -14.215 1.00 96.11 83  C 1
[truncated: 140,091 more chars]
