# Supplementary material for: Vernalization regulatory network identifies potential novel functions for genes in the HvVRN2 locus
Source: New Phytol. 2026 Apr 12;250(6):4036–53. doi: 10.1111/nph.71162 (PMC13193379; doi:10.1111/nph.71162)
Supplement: Supplementary file 1 — Dataset S1. Protein models computed by Alphafold. [file NPH-250-4036-s002.xz › Alphafold_models0/Barley/fold_co1_prom1_1_nf_yb1_c_1hg0069390_recortes_model_0.cif]

# By using this file you agree to the legally binding terms of use found at alphafoldserver.com/output-terms
data_3d6ebb1a634dc8dc
#
_entry.id 3d6ebb1a634dc8dc
#
loop_
_atom_type.symbol
C 
N 
O 
P 
S 
#
loop_
_audit_author.name
_audit_author.pdbx_ordinal
"Google DeepMind" 1 
"Isomorphic Labs" 2 
#
_audit_conform.dict_location https://raw.githubusercontent.com/ihmwg/ModelCIF/master/dist/mmcif_ma.dic
_audit_conform.dict_name     mmcif_ma.dic
_audit_conform.dict_version  1.4.5
#
loop_
_chem_comp.formula
_chem_comp.formula_weight
_chem_comp.id
_chem_comp.mon_nstd_flag
_chem_comp.name
_chem_comp.pdbx_smiles
_chem_comp.pdbx_synonyms
_chem_comp.type
"C3 H7 N O2"      89.093  ALA y ALANINE                              C[C@H](N)C(O)=O                                             ? "L-PEPTIDE LINKING" 
"C6 H15 N4 O2"    175.209 ARG y ARGININE                             N[C@@H](CCCNC(N)=[NH2+])C(O)=O                              ? "L-PEPTIDE LINKING" 
"C4 H8 N2 O3"     132.118 ASN y ASPARAGINE                           N[C@@H](CC(N)=O)C(O)=O                                      ? "L-PEPTIDE LINKING" 
"C4 H7 N O4"      133.103 ASP y "ASPARTIC ACID"                      N[C@@H](CC(O)=O)C(O)=O                                      ? "L-PEPTIDE LINKING" 
"C3 H7 N O2 S"    121.158 CYS y CYSTEINE                             N[C@@H](CS)C(O)=O                                           ? "L-PEPTIDE LINKING" 
"C10 H14 N5 O6 P" 331.222 DA  y "2'-DEOXYADENOSINE-5'-MONOPHOSPHATE" Nc1ncnc2n(cnc12)[C@H]3C[C@H](O)[C@@H](CO[P](O)(O)=O)O3      ? "DNA LINKING"       
"C9 H14 N3 O7 P"  307.197 DC  y "2'-DEOXYCYTIDINE-5'-MONOPHOSPHATE"  NC1=NC(=O)N(C=C1)[C@H]2C[C@H](O)[C@@H](CO[P](O)(O)=O)O2     ? "DNA LINKING"       
"C10 H14 N5 O7 P" 347.221 DG  y "2'-DEOXYGUANOSINE-5'-MONOPHOSPHATE" NC1=Nc2n(cnc2C(=O)N1)[C@H]3C[C@H](O)[C@@H](CO[P](O)(O)=O)O3 ? "DNA LINKING"       
"C10 H15 N2 O8 P" 322.208 DT  y "THYMIDINE-5'-MONOPHOSPHATE"         CC1=CN([C@H]2C[C@H](O)[C@@H](CO[P](O)(O)=O)O2)C(=O)NC1=O    ? "DNA LINKING"       
"C5 H10 N2 O3"    146.144 GLN y GLUTAMINE                            N[C@@H](CCC(N)=O)C(O)=O                                     ? "L-PEPTIDE LINKING" 
"C5 H9 N O4"      147.129 GLU y "GLUTAMIC ACID"                      N[C@@H](CCC(O)=O)C(O)=O                                     ? "L-PEPTIDE LINKING" 
"C2 H5 N O2"      75.067  GLY y GLYCINE                              NCC(O)=O                                                    ? "PEPTIDE LINKING"   
"C6 H10 N3 O2"    156.162 HIS y HISTIDINE                            N[C@@H](Cc1c[nH]c[nH+]1)C(O)=O                              ? "L-PEPTIDE LINKING" 
"C6 H13 N O2"     131.173 ILE y ISOLEUCINE                           CC[C@H](C)[C@H](N)C(O)=O                                    ? "L-PEPTIDE LINKING" 
"C6 H13 N O2"     131.173 LEU y LEUCINE                              CC(C)C[C@H](N)C(O)=O                                        ? "L-PEPTIDE LINKING" 
"C6 H15 N2 O2"    147.195 LYS y LYSINE                               N[C@@H](CCCC[NH3+])C(O)=O                                   ? "L-PEPTIDE LINKING" 
"C5 H11 N O2 S"   149.211 MET y METHIONINE                           CSCC[C@H](N)C(O)=O                                          ? "L-PEPTIDE LINKING" 
"C9 H11 N O2"     165.189 PHE y PHENYLALANINE                        N[C@@H](Cc1ccccc1)C(O)=O                                    ? "L-PEPTIDE LINKING" 
"C5 H9 N O2"      115.130 PRO y PROLINE                              OC(=O)[C@@H]1CCCN1                                          ? "L-PEPTIDE LINKING" 
"C3 H7 N O3"      105.093 SER y SERINE                               N[C@@H](CO)C(O)=O                                           ? "L-PEPTIDE LINKING" 
"C4 H9 N O3"      119.119 THR y THREONINE                            C[C@@H](O)[C@H](N)C(O)=O                                    ? "L-PEPTIDE LINKING" 
"C11 H12 N2 O2"   204.225 TRP y TRYPTOPHAN                           N[C@@H](Cc1c[nH]c2ccccc12)C(O)=O                            ? "L-PEPTIDE LINKING" 
"C9 H11 N O3"     181.189 TYR y TYROSINE                             N[C@@H](Cc1ccc(O)cc1)C(O)=O                                 ? "L-PEPTIDE LINKING" 
"C5 H11 N O2"     117.146 VAL y VALINE                               CC(C)[C@H](N)C(O)=O                                         ? "L-PEPTIDE LINKING" 
#
_citation.book_publisher          ?
_citation.country                 UK
_citation.id                      primary
_citation.journal_full            Nature
_citation.journal_id_ASTM         NATUAS
_citation.journal_id_CSD          0006
_citation.journal_id_ISSN         0028-0836
_citation.journal_volume          ?
_citation.page_first              ?
_citation.page_last               ?
_citation.pdbx_database_id_DOI    ?
_citation.pdbx_database_id_PubMed ?
_citation.title                   "Accurate structure prediction of biomolecular interactions with AlphaFold 3"
_citation.year                    2024
#
loop_
_citation_author.citation_id
_citation_author.name
_citation_author.ordinal
primary "Google DeepMind" 1 
primary "Isomorphic Labs" 2 
#
loop_
_entity.id
_entity.pdbx_description
_entity.type
1 . polymer 
2 . polymer 
3 . polymer 
4 . polymer 
5 . polymer 
#
loop_
_entity_poly.entity_id
_entity_poly.pdbx_strand_id
_entity_poly.type
1 A polypeptide(L)          
2 B polypeptide(L)          
3 C polypeptide(L)          
4 D polydeoxyribonucleotide 
5 E polydeoxyribonucleotide 
#
loop_
_entity_poly_seq.entity_id
_entity_poly_seq.hetero
_entity_poly_seq.mon_id
_entity_poly_seq.num
1 n MET 1   
1 n PRO 2   
1 n ARG 3   
1 n CYS 4   
1 n ASN 5   
1 n LYS 6   
1 n CYS 7   
1 n LEU 8   
1 n SER 9   
1 n GLU 10  
1 n ASN 11  
1 n ASP 12  
1 n SER 13  
1 n ALA 14  
1 n SER 15  
1 n GLU 16  
1 n ASP 17  
1 n ARG 18  
1 n HIS 19  
1 n TRP 20  
1 n HIS 21  
1 n ARG 22  
1 n THR 23  
1 n ALA 24  
1 n THR 25  
1 n LEU 26  
1 n PHE 27  
1 n MET 28  
1 n ASN 29  
1 n CYS 30  
1 n VAL 31  
1 n SER 32  
1 n ASN 33  
1 n GLY 34  
1 n THR 35  
1 n VAL 36  
1 n TYR 37  
1 n GLU 38  
1 n GLU 39  
1 n ALA 40  
1 n VAL 41  
1 n GLY 42  
1 n ARG 43  
1 n GLU 44  
1 n GLY 45  
1 n CYS 46  
1 n TRP 47  
1 n ALA 48  
1 n ARG 49  
1 n LEU 50  
1 n CYS 51  
1 n ASP 52  
1 n GLY 53  
1 n CYS 54  
1 n CYS 55  
1 n THR 56  
1 n VAL 57  
1 n PRO 58  
1 n SER 59  
1 n VAL 60  
1 n VAL 61  
1 n TYR 62  
1 n CYS 63  
1 n ARG 64  
1 n ALA 65  
1 n ASP 66  
1 n SER 67  
1 n ALA 68  
1 n TYR 69  
1 n LEU 70  
1 n CYS 71  
1 n ALA 72  
1 n SER 73  
1 n CYS 74  
1 n ASP 75  
1 n ALA 76  
1 n GLN 77  
1 n ILE 78  
1 n HIS 79  
1 n ALA 80  
1 n ALA 81  
1 n ASN 82  
1 n ARG 83  
1 n VAL 84  
1 n ALA 85  
1 n SER 86  
1 n ARG 87  
1 n HIS 88  
1 n GLU 89  
1 n ARG 90  
1 n VAL 91  
1 n LEU 92  
1 n LEU 93  
1 n SER 94  
1 n GLU 95  
1 n ALA 96  
1 n TYR 97  
1 n LYS 98  
1 n HIS 99  
1 n ALA 100 
1 n PRO 101 
1 n VAL 102 
1 n MET 103 
1 n LEU 104 
1 n ASP 105 
1 n CYS 106 
1 n HIS 107 
1 n ALA 108 
1 n ASP 109 
1 n ALA 110 
1 n ALA 111 
1 n ALA 112 
1 n LEU 113 
1 n CYS 114 
1 n ALA 115 
1 n ALA 116 
1 n TYR 117 
1 n GLU 118 
1 n ALA 119 
1 n GLN 120 
1 n VAL 121 
1 n HIS 122 
1 n TYR 123 
1 n ALA 124 
1 n ASN 125 
1 n LEU 126 
1 n LEU 127 
1 n THR 128 
1 n VAL 129 
1 n MET 130 
1 n HIS 131 
1 n GLN 132 
1 n ARG 133 
1 n MET 134 
1 n PRO 135 
1 n VAL 136 
1 n VAL 137 
1 n SER 138 
1 n HIS 139 
1 n PRO 140 
1 n ALA 141 
1 n VAL 142 
1 n ALA 143 
1 n ILE 144 
1 n PRO 145 
1 n PRO 146 
1 n VAL 147 
1 n SER 148 
1 n LEU 149 
1 n PHE 150 
1 n ALA 151 
1 n GLU 152 
1 n ALA 153 
1 n GLU 154 
1 n ALA 155 
1 n THR 156 
1 n ALA 157 
1 n PRO 158 
1 n VAL 159 
1 n LEU 160 
1 n GLY 161 
1 n ARG 162 
1 n LYS 163 
1 n GLU 164 
1 n GLU 165 
1 n ASP 166 
1 n THR 167 
1 n SER 168 
1 n TRP 169 
1 n LEU 170 
1 n LEU 171 
1 n LEU 172 
1 n SER 173 
1 n LYS 174 
1 n ASP 175 
1 n SER 176 
1 n ASP 177 
1 n ASN 178 
1 n HIS 179 
1 n ASN 180 
1 n ARG 181 
1 n SER 182 
1 n GLY 183 
1 n ASN 184 
1 n ASN 185 
1 n SER 186 
1 n SER 187 
1 n THR 188 
1 n SER 189 
1 n SER 190 
1 n SER 191 
1 n SER 192 
1 n GLN 193 
1 n TYR 194 
1 n PHE 195 
1 n GLY 196 
1 n GLU 197 
1 n VAL 198 
1 n ASP 199 
1 n GLN 200 
1 n TYR 201 
1 n PHE 202 
1 n ASP 203 
1 n LEU 204 
1 n VAL 205 
1 n GLY 206 
1 n TYR 207 
1 n ASN 208 
1 n SER 209 
1 n TYR 210 
1 n TYR 211 
1 n ASP 212 
1 n SER 213 
1 n HIS 214 
1 n MET 215 
1 n SER 216 
1 n ASN 217 
1 n GLN 218 
1 n GLU 219 
1 n GLN 220 
1 n TYR 221 
1 n VAL 222 
1 n MET 223 
1 n GLN 224 
1 n GLU 225 
1 n GLN 226 
1 n GLN 227 
1 n HIS 228 
1 n LEU 229 
1 n GLN 230 
1 n GLN 231 
1 n MET 232 
1 n GLN 233 
1 n LYS 234 
1 n GLU 235 
1 n TYR 236 
1 n ALA 237 
1 n GLU 238 
1 n GLN 239 
1 n GLN 240 
1 n MET 241 
1 n GLN 242 
1 n LYS 243 
1 n GLU 244 
1 n TYR 245 
1 n VAL 246 
1 n GLU 247 
1 n ASN 248 
1 n GLU 249 
1 n GLY 250 
1 n SER 251 
1 n GLU 252 
1 n CYS 253 
1 n ILE 254 
1 n VAL 255 
1 n PRO 256 
1 n SER 257 
1 n GLN 258 
1 n SER 259 
1 n THR 260 
1 n ILE 261 
1 n VAL 262 
1 n ARG 263 
1 n ARG 264 
1 n PRO 265 
1 n HIS 266 
1 n GLN 267 
1 n SER 268 
1 n GLY 269 
1 n TYR 270 
1 n ALA 271 
1 n PRO 272 
1 n LEU 273 
1 n VAL 274 
1 n GLY 275 
1 n ALA 276 
1 n GLU 277 
1 n GLN 278 
1 n ALA 279 
1 n ALA 280 
1 n SER 281 
1 n ALA 282 
1 n THR 283 
1 n ALA 284 
1 n GLY 285 
1 n ALA 286 
1 n SER 287 
1 n ALA 288 
1 n TYR 289 
1 n THR 290 
1 n ASP 291 
1 n SER 292 
1 n VAL 293 
1 n ASN 294 
1 n ASN 295 
1 n SER 296 
1 n ILE 297 
1 n SER 298 
1 n PHE 299 
1 n SER 300 
1 n MET 301 
1 n GLU 302 
1 n ALA 303 
1 n GLY 304 
1 n ILE 305 
1 n VAL 306 
1 n PRO 307 
1 n ASP 308 
1 n ASN 309 
1 n THR 310 
1 n VAL 311 
1 n GLN 312 
1 n SER 313 
1 n SER 314 
1 n ILE 315 
1 n LEU 316 
1 n ARG 317 
1 n PRO 318 
1 n ALA 319 
1 n GLY 320 
1 n ALA 321 
1 n ILE 322 
1 n GLY 323 
1 n LEU 324 
1 n PHE 325 
1 n SER 326 
1 n SER 327 
1 n PRO 328 
1 n SER 329 
1 n LEU 330 
1 n GLN 331 
1 n THR 332 
1 n PRO 333 
1 n LEU 334 
1 n HIS 335 
1 n PHE 336 
1 n SER 337 
1 n SER 338 
1 n LYS 339 
1 n GLU 340 
1 n ARG 341 
1 n GLU 342 
1 n ALA 343 
1 n ARG 344 
1 n VAL 345 
1 n LEU 346 
1 n ARG 347 
1 n TYR 348 
1 n LYS 349 
1 n GLU 350 
1 n LYS 351 
1 n LYS 352 
1 n LYS 353 
1 n SER 354 
1 n ARG 355 
1 n LYS 356 
1 n PHE 357 
1 n GLU 358 
1 n LYS 359 
1 n THR 360 
1 n THR 361 
1 n ARG 362 
1 n TYR 363 
1 n ALA 364 
1 n THR 365 
1 n ARG 366 
1 n LYS 367 
1 n ALA 368 
1 n TYR 369 
1 n ALA 370 
1 n GLU 371 
1 n ALA 372 
1 n ARG 373 
1 n PRO 374 
1 n ARG 375 
1 n ILE 376 
1 n LYS 377 
1 n GLY 378 
1 n ARG 379 
1 n PHE 380 
1 n ALA 381 
1 n LYS 382 
1 n ARG 383 
1 n SER 384 
1 n ASP 385 
1 n ALA 386 
1 n GLU 387 
1 n MET 388 
1 n GLU 389 
1 n VAL 390 
1 n ASP 391 
1 n GLN 392 
1 n THR 393 
1 n PHE 394 
1 n SER 395 
1 n THR 396 
1 n ALA 397 
1 n ALA 398 
1 n LEU 399 
1 n SER 400 
1 n ASP 401 
1 n SER 402 
1 n SER 403 
1 n TYR 404 
1 n SER 405 
1 n THR 406 
1 n VAL 407 
1 n PRO 408 
1 n TRP 409 
1 n PHE 410 
2 n LEU 1   
2 n SER 2   
2 n SER 3   
2 n PRO 4   
2 n ARG 5   
2 n GLU 6   
2 n GLN 7   
2 n ASP 8   
2 n ARG 9   
2 n PHE 10  
2 n LEU 11  
2 n PRO 12  
2 n ILE 13  
2 n ALA 14  
2 n ASN 15  
2 n VAL 16  
2 n SER 17  
2 n ARG 18  
2 n ILE 19  
2 n MET 20  
2 n LYS 21  
2 n LYS 22  
2 n ALA 23  
2 n LEU 24  
2 n PRO 25  
2 n ALA 26  
2 n ASN 27  
2 n ALA 28  
2 n LYS 29  
2 n ILE 30  
2 n SER 31  
2 n LYS 32  
2 n ASP 33  
2 n ALA 34  
2 n LYS 35  
2 n GLU 36  
2 n THR 37  
2 n VAL 38  
2 n GLN 39  
2 n GLU 40  
2 n CYS 41  
2 n VAL 42  
2 n SER 43  
2 n GLU 44  
2 n PHE 45  
2 n ILE 46  
2 n SER 47  
2 n PHE 48  
2 n ILE 49  
2 n THR 50  
2 n GLY 51  
2 n GLU 52  
2 n ALA 53  
2 n SER 54  
2 n ASP 55  
2 n LYS 56  
2 n CYS 57  
2 n GLN 58  
2 n ARG 59  
2 n GLU 60  
2 n LYS 61  
2 n ARG 62  
2 n LYS 63  
2 n THR 64  
2 n ILE 65  
2 n ASN 66  
2 n GLY 67  
2 n ASP 68  
2 n ASP 69  
2 n LEU 70  
2 n LEU 71  
2 n TRP 72  
2 n ALA 73  
2 n MET 74  
2 n THR 75  
2 n THR 76  
2 n LEU 77  
2 n GLY 78  
2 n PHE 79  
2 n GLU 80  
2 n ASP 81  
2 n TYR 82  
2 n VAL 83  
2 n GLU 84  
2 n PRO 85  
2 n LEU 86  
2 n LYS 87  
2 n TYR 88  
2 n TYR 89  
2 n LEU 90  
2 n HIS 91  
2 n LYS 92  
2 n PHE 93  
2 n ARG 94  
2 n GLU 95  
3 n MET 1   
3 n ARG 2   
3 n LYS 3   
3 n LYS 4   
3 n LEU 5   
3 n ASP 6   
3 n THR 7   
3 n ARG 8   
3 n PHE 9   
3 n PRO 10  
3 n ALA 11  
3 n PRO 12  
3 n ARG 13  
3 n ILE 14  
3 n LYS 15  
3 n LYS 16  
3 n ILE 17  
3 n MET 18  
3 n GLN 19  
3 n ALA 20  
3 n ASP 21  
3 n GLU 22  
3 n ASP 23  
3 n VAL 24  
3 n GLY 25  
3 n LYS 26  
3 n ILE 27  
3 n ALA 28  
3 n LEU 29  
3 n ALA 30  
3 n VAL 31  
3 n PRO 32  
3 n VAL 33  
3 n LEU 34  
3 n VAL 35  
3 n SER 36  
3 n LYS 37  
3 n ALA 38  
3 n LEU 39  
3 n GLU 40  
3 n LEU 41  
3 n PHE 42  
3 n LEU 43  
3 n GLN 44  
3 n ASP 45  
3 n LEU 46  
3 n CYS 47  
3 n ASP 48  
3 n ARG 49  
3 n THR 50  
3 n TYR 51  
3 n ASN 52  
3 n ILE 53  
3 n THR 54  
3 n ILE 55  
3 n GLU 56  
3 n LYS 57  
3 n GLY 58  
3 n VAL 59  
3 n LYS 60  
3 n THR 61  
3 n VAL 62  
3 n SER 63  
3 n SER 64  
3 n SER 65  
3 n HIS 66  
3 n LEU 67  
3 n LYS 68  
3 n GLN 69  
3 n CYS 70  
3 n ILE 71  
3 n HIS 72  
3 n SER 73  
3 n TYR 74  
3 n ASP 75  
3 n VAL 76  
3 n TYR 77  
3 n ASP 78  
3 n PHE 79  
3 n LEU 80  
3 n LYS 81  
3 n ASN 82  
3 n VAL 83  
3 n ALA 84  
3 n SER 85  
3 n LYS 86  
3 n VAL 87  
3 n PRO 88  
3 n ASP 89  
3 n LEU 90  
3 n GLY 91  
3 n ALA 92  
3 n PRO 93  
3 n ASP 94  
3 n SER 95  
4 n DC  1   
4 n DA  2   
4 n DC  3   
4 n DG  4   
4 n DC  5   
4 n DA  6   
4 n DC  7   
4 n DC  8   
4 n DA  9   
4 n DG  10  
4 n DA  11  
4 n DC  12  
4 n DC  13  
4 n DA  14  
4 n DC  15  
4 n DA  16  
4 n DC  17  
4 n DC  18  
4 n DA  19  
4 n DG  20  
4 n DA  21  
4 n DA  22  
4 n DA  23  
4 n DC  24  
4 n DA  25  
4 n DA  26  
4 n DA  27  
4 n DC  28  
4 n DA  29  
4 n DA  30  
4 n DA  31  
5 n DT  1   
5 n DT  2   
5 n DT  3   
5 n DG  4   
5 n DT  5   
5 n DT  6   
5 n DT  7   
5 n DG  8   
5 n DT  9   
5 n DT  10  
5 n DT  11  
5 n DC  12  
5 n DT  13  
5 n DG  14  
5 n DG  15  
5 n DT  16  
5 n DG  17  
5 n DT  18  
5 n DG  19  
5 n DG  20  
5 n DT  21  
5 n DC  22  
5 n DT  23  
5 n DG  24  
5 n DG  25  
5 n DT  26  
5 n DG  27  
5 n DC  28  
5 n DG  29  
5 n DT  30  
5 n DG  31  
#
_ma_data.content_type "model coordinates"
_ma_data.id           1
_ma_data.name         Model
#
_ma_model_list.data_id          1
_ma_model_list.model_group_id   1
_ma_model_list.model_group_name "AlphaFold-beta-20231127 (927599d6-1efe-4fa9-85d2-a29f909d212e @ 2024-12-16 01:00:24)"
_ma_model_list.model_id         1
_ma_model_list.model_name       "Top ranked model"
_ma_model_list.model_type       "Ab initio model"
_ma_model_list.ordinal_id       1
#
loop_
_ma_protocol_step.method_type
_ma_protocol_step.ordinal_id
_ma_protocol_step.protocol_id
_ma_protocol_step.step_id
"coevolution MSA" 1 1 1 
"template search" 2 1 2 
modeling          3 1 3 
#
loop_
_ma_qa_metric.id
_ma_qa_metric.mode
_ma_qa_metric.name
_ma_qa_metric.software_group_id
_ma_qa_metric.type
1 global pLDDT 1 pLDDT 
2 local  pLDDT 1 pLDDT 
#
_ma_qa_metric_global.metric_id    1
_ma_qa_metric_global.metric_value 63.58
_ma_qa_metric_global.model_id     1
_ma_qa_metric_global.ordinal_id   1
#
_ma_software_group.group_id    1
_ma_software_group.ordinal_id  1
_ma_software_group.software_id 1
#
loop_
_ma_target_entity.data_id
_ma_target_entity.entity_id
_ma_target_entity.origin
1 1 . 
1 2 . 
1 3 . 
1 4 . 
1 5 . 
#
loop_
_ma_target_entity_instance.asym_id
_ma_target_entity_instance.details
_ma_target_entity_instance.entity_id
A . 1 
B . 2 
C . 3 
D . 4 
E . 5 
#
loop_
_pdbx_data_usage.details
_pdbx_data_usage.id
_pdbx_data_usage.type
_pdbx_data_usage.url
;NON-COMMERCIAL USE ONLY, BY USING THIS FILE YOU AGREE TO THE TERMS OF USE FOUND
AT alphafoldserver.com/output-terms.
;
1 license    ? 
;THE INFORMATION IS NOT INTENDED FOR, HAS NOT BEEN VALIDATED FOR, AND IS NOT
APPROVED FOR CLINICAL USE. IT SHOULD NOT BE USED FOR CLINICAL PURPOSE OR RELIED
ON FOR MEDICAL OR OTHER PROFESSIONAL ADVICE. IT IS THEORETICAL MODELLING ONLY
AND CAUTION SHOULD BE EXERCISED IN ITS USE. IT IS PROVIDED "AS-IS" WITHOUT ANY
WARRANTY OF ANY KIND, WHETHER EXPRESSED OR IMPLIED. NO WARRANTY IS GIVEN THAT
USE OF THE INFORMATION SHALL NOT INFRINGE THE RIGHTS OF ANY THIRD PARTY.
;
2 disclaimer ? 
#
loop_
_pdbx_poly_seq_scheme.asym_id
_pdbx_poly_seq_scheme.auth_seq_num
_pdbx_poly_seq_scheme.entity_id
_pdbx_poly_seq_scheme.hetero
_pdbx_poly_seq_scheme.mon_id
_pdbx_poly_seq_scheme.pdb_ins_code
_pdbx_poly_seq_scheme.pdb_seq_num
_pdbx_poly_seq_scheme.pdb_strand_id
_pdbx_poly_seq_scheme.seq_id
A 1   1 n MET . 1   A 1   
A 2   1 n PRO . 2   A 2   
A 3   1 n ARG . 3   A 3   
A 4   1 n CYS . 4   A 4   
A 5   1 n ASN . 5   A 5   
A 6   1 n LYS . 6   A 6   
A 7   1 n CYS . 7   A 7   
A 8   1 n LEU . 8   A 8   
A 9   1 n SER . 9   A 9   
A 10  1 n GLU . 10  A 10  
A 11  1 n ASN . 11  A 11  
A 12  1 n ASP . 12  A 12  
A 13  1 n SER . 13  A 13  
A 14  1 n ALA . 14  A 14  
A 15  1 n SER . 15  A 15  
A 16  1 n GLU . 16  A 16  
A 17  1 n ASP . 17  A 17  
A 18  1 n ARG . 18  A 18  
A 19  1 n HIS . 19  A 19  
A 20  1 n TRP . 20  A 20  
A 21  1 n HIS . 21  A 21  
A 22  1 n ARG . 22  A 22  
A 23  1 n THR . 23  A 23  
A 24  1 n ALA . 24  A 24  
A 25  1 n THR . 25  A 25  
A 26  1 n LEU . 26  A 26  
A 27  1 n PHE . 27  A 27  
A 28  1 n MET . 28  A 28  
A 29  1 n ASN . 29  A 29  
A 30  1 n CYS . 30  A 30  
A 31  1 n VAL . 31  A 31  
A 32  1 n SER . 32  A 32  
A 33  1 n ASN . 33  A 33  
A 34  1 n GLY . 34  A 34  
A 35  1 n THR . 35  A 35  
A 36  1 n VAL . 36  A 36  
A 37  1 n TYR . 37  A 37  
A 38  1 n GLU . 38  A 38  
A 39  1 n GLU . 39  A 39  
A 40  1 n ALA . 40  A 40  
A 41  1 n VAL . 41  A 41  
A 42  1 n GLY . 42  A 42  
A 43  1 n ARG . 43  A 43  
A 44  1 n GLU . 44  A 44  
A 45  1 n GLY . 45  A 45  
A 46  1 n CYS . 46  A 46  
A 47  1 n TRP . 47  A 47  
A 48  1 n ALA . 48  A 48  
A 49  1 n ARG . 49  A 49  
A 50  1 n LEU . 50  A 50  
A 51  1 n CYS . 51  A 51  
A 52  1 n ASP . 52  A 52  
A 53  1 n GLY . 53  A 53  
A 54  1 n CYS . 54  A 54  
A 55  1 n CYS . 55  A 55  
A 56  1 n THR . 56  A 56  
A 57  1 n VAL . 57  A 57  
A 58  1 n PRO . 58  A 58  
A 59  1 n SER . 59  A 59  
A 60  1 n VAL . 60  A 60  
A 61  1 n VAL . 61  A 61  
A 62  1 n TYR . 62  A 62  
A 63  1 n CYS . 63  A 63  
A 64  1 n ARG . 64  A 64  
A 65  1 n ALA . 65  A 65  
A 66  1 n ASP . 66  A 66  
A 67  1 n SER . 67  A 67  
A 68  1 n ALA . 68  A 68  
A 69  1 n TYR . 69  A 69  
A 70  1 n LEU . 70  A 70  
A 71  1 n CYS . 71  A 71  
A 72  1 n ALA . 72  A 72  
A 73  1 n SER . 73  A 73  
A 74  1 n CYS . 74  A 74  
A 75  1 n ASP . 75  A 75  
A 76  1 n ALA . 76  A 76  
A 77  1 n GLN . 77  A 77  
A 78  1 n ILE . 78  A 78  
A 79  1 n HIS . 79  A 79  
A 80  1 n ALA . 80  A 80  
A 81  1 n ALA . 81  A 81  
A 82  1 n ASN . 82  A 82  
A 83  1 n ARG . 83  A 83  
A 84  1 n VAL . 84  A 84  
A 85  1 n ALA . 85  A 85  
A 86  1 n SER . 86  A 86  
A 87  1 n ARG . 87  A 87  
A 88  1 n HIS . 88  A 88  
A 89  1 n GLU . 89  A 89  
A 90  1 n ARG . 90  A 90  
A 91  1 n VAL . 91  A 91  
A 92  1 n LEU . 92  A 92  
A 93  1 n LEU . 93  A 93  
A 94  1 n SER . 94  A 94  
A 95  1 n GLU . 95  A 95  
A 96  1 n ALA . 96  A 96  
A 97  1 n TYR . 97  A 97  
A 98  1 n LYS . 98  A 98  
A 99  1 n HIS . 99  A 99  
A 100 1 n ALA . 100 A 100 
A 101 1 n PRO . 101 A 101 
A 102 1 n VAL . 102 A 102 
A 103 1 n MET . 103 A 103 
A 104 1 n LEU . 104 A 104 
A 105 1 n ASP . 105 A 105 
A 106 1 n CYS . 106 A 106 
A 107 1 n HIS . 107 A 107 
A 108 1 n ALA . 108 A 108 
A 109 1 n ASP . 109 A 109 
A 110 1 n ALA . 110 A 110 
A 111 1 n ALA . 111 A 111 
A 112 1 n ALA . 112 A 112 
A 113 1 n LEU . 113 A 113 
A 114 1 n CYS . 114 A 114 
A 115 1 n ALA . 115 A 115 
A 116 1 n ALA . 116 A 116 
A 117 1 n TYR . 117 A 117 
A 118 1 n GLU . 118 A 118 
A 119 1 n ALA . 119 A 119 
A 120 1 n GLN . 120 A 120 
A 121 1 n VAL . 121 A 121 
A 122 1 n HIS . 122 A 122 
A 123 1 n TYR . 123 A 123 
A 124 1 n ALA . 124 A 124 
A 125 1 n ASN . 125 A 125 
A 126 1 n LEU . 126 A 126 
A 127 1 n LEU . 127 A 127 
A 128 1 n THR . 128 A 128 
A 129 1 n VAL . 129 A 129 
A 130 1 n MET . 130 A 130 
A 131 1 n HIS . 131 A 131 
A 132 1 n GLN . 132 A 132 
A 133 1 n ARG . 133 A 133 
A 134 1 n MET . 134 A 134 
A 135 1 n PRO . 135 A 135 
A 136 1 n VAL . 136 A 136 
A 137 1 n VAL . 137 A 137 
A 138 1 n SER . 138 A 138 
A 139 1 n HIS . 139 A 139 
A 140 1 n PRO . 140 A 140 
A 141 1 n ALA . 141 A 141 
A 142 1 n VAL . 142 A 142 
A 143 1 n ALA . 143 A 143 
A 144 1 n ILE . 144 A 144 
A 145 1 n PRO . 145 A 145 
A 146 1 n PRO . 146 A 146 
A 147 1 n VAL . 147 A 147 
A 148 1 n SER . 148 A 148 
A 149 1 n LEU . 149 A 149 
A 150 1 n PHE . 150 A 150 
A 151 1 n ALA . 151 A 151 
A 152 1 n GLU . 152 A 152 
A 153 1 n ALA . 153 A 153 
A 154 1 n GLU . 154 A 154 
A 155 1 n ALA . 155 A 155 
A 156 1 n THR . 156 A 156 
A 157 1 n ALA . 157 A 157 
A 158 1 n PRO . 158 A 158 
A 159 1 n VAL . 159 A 159 
A 160 1 n LEU . 160 A 160 
A 161 1 n GLY . 161 A 161 
A 162 1 n ARG . 162 A 162 
A 163 1 n LYS . 163 A 163 
A 164 1 n GLU . 164 A 164 
A 165 1 n GLU . 165 A 165 
A 166 1 n ASP . 166 A 166 
A 167 1 n THR . 167 A 167 
A 168 1 n SER . 168 A 168 
A 169 1 n TRP . 169 A 169 
A 170 1 n LEU . 170 A 170 
A 171 1 n LEU . 171 A 171 
A 172 1 n LEU . 172 A 172 
A 173 1 n SER . 173 A 173 
A 174 1 n LYS . 174 A 174 
A 175 1 n ASP . 175 A 175 
A 176 1 n SER . 176 A 176 
A 177 1 n ASP . 177 A 177 
A 178 1 n ASN . 178 A 178 
A 179 1 n HIS . 179 A 179 
A 180 1 n ASN . 180 A 180 
A 181 1 n ARG . 181 A 181 
A 182 1 n SER . 182 A 182 
A 183 1 n GLY . 183 A 183 
A 184 1 n ASN . 184 A 184 
A 185 1 n ASN . 185 A 185 
A 186 1 n SER . 186 A 186 
A 187 1 n SER . 187 A 187 
A 188 1 n THR . 188 A 188 
A 189 1 n SER . 189 A 189 
A 190 1 n SER . 190 A 190 
A 191 1 n SER . 191 A 191 
A 192 1 n SER . 192 A 192 
A 193 1 n GLN . 193 A 193 
A 194 1 n TYR . 194 A 194 
A 195 1 n PHE . 195 A 195 
A 196 1 n GLY . 196 A 196 
A 197 1 n GLU . 197 A 197 
A 198 1 n VAL . 198 A 198 
A 199 1 n ASP . 199 A 199 
A 200 1 n GLN . 200 A 200 
A 201 1 n TYR . 201 A 201 
A 202 1 n PHE . 202 A 202 
A 203 1 n ASP . 203 A 203 
A 204 1 n LEU . 204 A 204 
A 205 1 n VAL . 205 A 205 
A 206 1 n GLY . 206 A 206 
A 207 1 n TYR . 207 A 207 
A 208 1 n ASN . 208 A 208 
A 209 1 n SER . 209 A 209 
A 210 1 n TYR . 210 A 210 
A 211 1 n TYR . 211 A 211 
A 212 1 n ASP . 212 A 212 
A 213 1 n SER . 213 A 213 
A 214 1 n HIS . 214 A 214 
A 215 1 n MET . 215 A 215 
A 216 1 n SER . 216 A 216 
A 217 1 n ASN . 217 A 217 
A 218 1 n GLN . 218 A 218 
A 219 1 n GLU . 219 A 219 
A 220 1 n GLN . 220 A 220 
A 221 1 n TYR . 221 A 221 
A 222 1 n VAL . 222 A 222 
A 223 1 n MET . 223 A 223 
A 224 1 n GLN . 224 A 224 
A 225 1 n GLU . 225 A 225 
A 226 1 n GLN . 226 A 226 
A 227 1 n GLN . 227 A 227 
A 228 1 n HIS . 228 A 228 
A 229 1 n LEU . 229 A 229 
A 230 1 n GLN . 230 A 230 
A 231 1 n GLN . 231 A 231 
A 232 1 n MET . 232 A 232 
A 233 1 n GLN . 233 A 233 
A 234 1 n LYS . 234 A 234 
A 235 1 n GLU . 235 A 235 
A 236 1 n TYR . 236 A 236 
A 237 1 n ALA . 237 A 237 
A 238 1 n GLU . 238 A 238 
A 239 1 n GLN . 239 A 239 
A 240 1 n GLN . 240 A 240 
A 241 1 n MET . 241 A 241 
A 242 1 n GLN . 242 A 242 
A 243 1 n LYS . 243 A 243 
A 244 1 n GLU . 244 A 244 
A 245 1 n TYR . 245 A 245 
A 246 1 n VAL . 246 A 246 
A 247 1 n GLU . 247 A 247 
A 248 1 n ASN . 248 A 248 
A 249 1 n GLU . 249 A 249 
A 250 1 n GLY . 250 A 250 
A 251 1 n SER . 251 A 251 
A 252 1 n GLU . 252 A 252 
A 253 1 n CYS . 253 A 253 
A 254 1 n ILE . 254 A 254 
A 255 1 n VAL . 255 A 255 
A 256 1 n PRO . 256 A 256 
A 257 1 n SER . 257 A 257 
A 258 1 n GLN . 258 A 258 
A 259 1 n SER . 259 A 259 
A 260 1 n THR . 260 A 260 
A 261 1 n ILE . 261 A 261 
A 262 1 n VAL . 262 A 262 
A 263 1 n ARG . 263 A 263 
A 264 1 n ARG . 264 A 264 
A 265 1 n PRO . 265 A 265 
A 266 1 n HIS . 266 A 266 
A 267 1 n GLN . 267 A 267 
A 268 1 n SER . 268 A 268 
A 269 1 n GLY . 269 A 269 
A 270 1 n TYR . 270 A 270 
A 271 1 n ALA . 271 A 271 
A 272 1 n PRO . 272 A 272 
A 273 1 n LEU . 273 A 273 
A 274 1 n VAL . 274 A 274 
A 275 1 n GLY . 275 A 275 
A 276 1 n ALA . 276 A 276 
A 277 1 n GLU . 277 A 277 
A 278 1 n GLN . 278 A 278 
A 279 1 n ALA . 279 A 279 
A 280 1 n ALA . 280 A 280 
A 281 1 n SER . 281 A 281 
A 282 1 n ALA . 282 A 282 
A 283 1 n THR . 283 A 283 
A 284 1 n ALA . 284 A 284 
A 285 1 n GLY . 285 A 285 
A 286 1 n ALA . 286 A 286 
A 287 1 n SER . 287 A 287 
A 288 1 n ALA . 288 A 288 
A 289 1 n TYR . 289 A 289 
A 290 1 n THR . 290 A 290 
A 291 1 n ASP . 291 A 291 
A 292 1 n SER . 292 A 292 
A 293 1 n VAL . 293 A 293 
A 294 1 n ASN . 294 A 294 
A 295 1 n ASN . 295 A 295 
A 296 1 n SER . 296 A 296 
A 297 1 n ILE . 297 A 297 
A 298 1 n SER . 298 A 298 
A 299 1 n PHE . 299 A 299 
A 300 1 n SER . 300 A 300 
A 301 1 n MET . 301 A 301 
A 302 1 n GLU . 302 A 302 
A 303 1 n ALA . 303 A 303 
A 304 1 n GLY . 304 A 304 
A 305 1 n ILE . 305 A 305 
A 306 1 n VAL . 306 A 306 
A 307 1 n PRO . 307 A 307 
A 308 1 n ASP . 308 A 308 
A 309 1 n ASN . 309 A 309 
A 310 1 n THR . 310 A 310 
A 311 1 n VAL . 311 A 311 
A 312 1 n GLN . 312 A 312 
A 313 1 n SER . 313 A 313 
A 314 1 n SER . 314 A 314 
A 315 1 n ILE . 315 A 315 
A 316 1 n LEU . 316 A 316 
A 317 1 n ARG . 317 A 317 
A 318 1 n PRO . 318 A 318 
A 319 1 n ALA . 319 A 319 
A 320 1 n GLY . 320 A 320 
A 321 1 n ALA . 321 A 321 
A 322 1 n ILE . 322 A 322 
A 323 1 n GLY . 323 A 323 
A 324 1 n LEU . 324 A 324 
A 325 1 n PHE . 325 A 325 
A 326 1 n SER . 326 A 326 
A 327 1 n SER . 327 A 327 
A 328 1 n PRO . 328 A 328 
A 329 1 n SER . 329 A 329 
A 330 1 n LEU . 330 A 330 
A 331 1 n GLN . 331 A 331 
A 332 1 n THR . 332 A 332 
A 333 1 n PRO . 333 A 333 
A 334 1 n LEU . 334 A 334 
A 335 1 n HIS . 335 A 335 
A 336 1 n PHE . 336 A 336 
A 337 1 n SER . 337 A 337 
A 338 1 n SER . 338 A 338 
A 339 1 n LYS . 339 A 339 
A 340 1 n GLU . 340 A 340 
A 341 1 n ARG . 341 A 341 
A 342 1 n GLU . 342 A 342 
A 343 1 n ALA . 343 A 343 
A 344 1 n ARG . 344 A 344 
A 345 1 n VAL . 345 A 345 
A 346 1 n LEU . 346 A 346 
A 347 1 n ARG . 347 A 347 
A 348 1 n TYR . 348 A 348 
A 349 1 n LYS . 349 A 349 
A 350 1 n GLU . 350 A 350 
A 351 1 n LYS . 351 A 351 
A 352 1 n LYS . 352 A 352 
A 353 1 n LYS . 353 A 353 
A 354 1 n SER . 354 A 354 
A 355 1 n ARG . 355 A 355 
A 356 1 n LYS . 356 A 356 
A 357 1 n PHE . 357 A 357 
A 358 1 n GLU . 358 A 358 
A 359 1 n LYS . 359 A 359 
A 360 1 n THR . 360 A 360 
A 361 1 n THR . 361 A 361 
A 362 1 n ARG . 362 A 362 
A 363 1 n TYR . 363 A 363 
A 364 1 n ALA . 364 A 364 
A 365 1 n THR . 365 A 365 
A 366 1 n ARG . 366 A 366 
A 367 1 n LYS . 367 A 367 
A 368 1 n ALA . 368 A 368 
A 369 1 n TYR . 369 A 369 
A 370 1 n ALA . 370 A 370 
A 371 1 n GLU . 371 A 371 
A 372 1 n ALA . 372 A 372 
A 373 1 n ARG . 373 A 373 
A 374 1 n PRO . 374 A 374 
A 375 1 n ARG . 375 A 375 
A 376 1 n ILE . 376 A 376 
A 377 1 n LYS . 377 A 377 
A 378 1 n GLY . 378 A 378 
A 379 1 n ARG . 379 A 379 
A 380 1 n PHE . 380 A 380 
A 381 1 n ALA . 381 A 381 
A 382 1 n LYS . 382 A 382 
A 383 1 n ARG . 383 A 383 
A 384 1 n SER . 384 A 384 
A 385 1 n ASP . 385 A 385 
A 386 1 n ALA . 386 A 386 
A 387 1 n GLU . 387 A 387 
A 388 1 n MET . 388 A 388 
A 389 1 n GLU . 389 A 389 
A 390 1 n VAL . 390 A 390 
A 391 1 n ASP . 391 A 391 
A 392 1 n GLN . 392 A 392 
A 393 1 n THR . 393 A 393 
A 394 1 n PHE . 394 A 394 
A 395 1 n SER . 395 A 395 
A 396 1 n THR . 396 A 396 
A 397 1 n ALA . 397 A 397 
A 398 1 n ALA . 398 A 398 
A 399 1 n LEU . 399 A 399 
A 400 1 n SER . 400 A 400 
A 401 1 n ASP . 401 A 401 
A 402 1 n SER . 402 A 402 
A 403 1 n SER . 403 A 403 
A 404 1 n TYR . 404 A 404 
A 405 1 n SER . 405 A 405 
A 406 1 n THR . 406 A 406 
A 407 1 n VAL . 407 A 407 
A 408 1 n PRO . 408 A 408 
A 409 1 n TRP . 409 A 409 
A 410 1 n PHE . 410 A 410 
B 1   2 n LEU . 1   B 1   
B 2   2 n SER . 2   B 2   
B 3   2 n SER . 3   B 3   
B 4   2 n PRO . 4   B 4   
B 5   2 n ARG . 5   B 5   
B 6   2 n GLU . 6   B 6   
B 7   2 n GLN . 7   B 7   
B 8   2 n ASP . 8   B 8   
B 9   2 n ARG . 9   B 9   
B 10  2 n PHE . 10  B 10  
B 11  2 n LEU . 11  B 11  
B 12  2 n PRO . 12  B 12  
B 13  2 n ILE . 13  B 13  
B 14  2 n ALA . 14  B 14  
B 15  2 n ASN . 15  B 15  
B 16  2 n VAL . 16  B 16  
B 17  2 n SER . 17  B 17  
B 18  2 n ARG . 18  B 18  
B 19  2 n ILE . 19  B 19  
B 20  2 n MET . 20  B 20  
B 21  2 n LYS . 21  B 21  
B 22  2 n LYS . 22  B 22  
B 23  2 n ALA . 23  B 23  
B 24  2 n LEU . 24  B 24  
B 25  2 n PRO . 25  B 25  
B 26  2 n ALA . 26  B 26  
B 27  2 n ASN . 27  B 27  
B 28  2 n ALA . 28  B 28  
B 29  2 n LYS . 29  B 29  
B 30  2 n ILE . 30  B 30  
B 31  2 n SER . 31  B 31  
B 32  2 n LYS . 32  B 32  
B 33  2 n ASP . 33  B 33  
B 34  2 n ALA . 34  B 34  
B 35  2 n LYS . 35  B 35  
B 36  2 n GLU . 36  B 36  
B 37  2 n THR . 37  B 37  
B 38  2 n VAL . 38  B 38  
B 39  2 n GLN . 39  B 39  
B 40  2 n GLU . 40  B 40  
B 41  2 n CYS . 41  B 41  
B 42  2 n VAL . 42  B 42  
B 43  2 n SER . 43  B 43  
B 44  2 n GLU . 44  B 44  
B 45  2 n PHE . 45  B 45  
B 46  2 n ILE . 46  B 46  
B 47  2 n SER . 47  B 47  
B 48  2 n PHE . 48  B 48  
B 49  2 n ILE . 49  B 49  
B 50  2 n THR . 50  B 50  
B 51  2 n GLY . 51  B 51  
B 52  2 n GLU . 52  B 52  
B 53  2 n ALA . 53  B 53  
B 54  2 n SER . 54  B 54  
B 55  2 n ASP . 55  B 55  
B 56  2 n LYS . 56  B 56  
B 57  2 n CYS . 57  B 57  
B 58  2 n GLN . 58  B 58  
B 59  2 n ARG . 59  B 59  
B 60  2 n GLU . 60  B 60  
B 61  2 n LYS . 61  B 61  
B 62  2 n ARG . 62  B 62  
B 63  2 n LYS . 63  B 63  
B 64  2 n THR . 64  B 64  
B 65  2 n ILE . 65  B 65  
B 66  2 n ASN . 66  B 66  
B 67  2 n GLY . 67  B 67  
B 68  2 n ASP . 68  B 68  
B 69  2 n ASP . 69  B 69  
B 70  2 n LEU . 70  B 70  
B 71  2 n LEU . 71  B 71  
B 72  2 n TRP . 72  B 72  
B 73  2 n ALA . 73  B 73  
B 74  2 n MET . 74  B 74  
B 75  2 n THR . 75  B 75  
B 76  2 n THR . 76  B 76  
B 77  2 n LEU . 77  B 77  
B 78  2 n GLY . 78  B 78  
B 79  2 n PHE . 79  B 79  
B 80  2 n GLU . 80  B 80  
B 81  2 n ASP . 81  B 81  
B 82  2 n TYR . 82  B 82  
B 83  2 n VAL . 83  B 83  
B 84  2 n GLU . 84  B 84  
B 85  2 n PRO . 85  B 85  
B 86  2 n LEU . 86  B 86  
B 87  2 n LYS . 87  B 87  
B 88  2 n TYR . 88  B 88  
B 89  2 n TYR . 89  B 89  
B 90  2 n LEU . 90  B 90  
B 91  2 n HIS . 91  B 91  
B 92  2 n LYS . 92  B 92  
B 93  2 n PHE . 93  B 93  
B 94  2 n ARG . 94  B 94  
B 95  2 n GLU . 95  B 95  
C 1   3 n MET . 1   C 1   
C 2   3 n ARG . 2   C 2   
C 3   3 n LYS . 3   C 3   
C 4   3 n LYS . 4   C 4   
C 5   3 n LEU . 5   C 5   
C 6   3 n ASP . 6   C 6   
C 7   3 n THR . 7   C 7   
C 8   3 n ARG . 8   C 8   
C 9   3 n PHE . 9   C 9   
C 10  3 n PRO . 10  C 10  
C 11  3 n ALA . 11  C 11  
C 12  3 n PRO . 12  C 12  
C 13  3 n ARG . 13  C 13  
C 14  3 n ILE . 14  C 14  
C 15  3 n LYS . 15  C 15  
C 16  3 n LYS . 16  C 16  
C 17  3 n ILE . 17  C 17  
C 18  3 n MET . 18  C 18  
C 19  3 n GLN . 19  C 19  
C 20  3 n ALA . 20  C 20  
C 21  3 n ASP . 21  C 21  
C 22  3 n GLU . 22  C 22  
C 23  3 n ASP . 23  C 23  
C 24  3 n VAL . 24  C 24  
C 25  3 n GLY . 25  C 25  
C 26  3 n LYS . 26  C 26  
C 27  3 n ILE . 27  C 27  
C 28  3 n ALA . 28  C 28  
C 29  3 n LEU . 29  C 29  
C 30  3 n ALA . 30  C 30  
C 31  3 n VAL . 31  C 31  
C 32  3 n PRO . 32  C 32  
C 33  3 n VAL . 33  C 33  
C 34  3 n LEU . 34  C 34  
C 35  3 n VAL . 35  C 35  
C 36  3 n SER . 36  C 36  
C 37  3 n LYS . 37  C 37  
C 38  3 n ALA . 38  C 38  
C 39  3 n LEU . 39  C 39  
C 40  3 n GLU . 40  C 40  
C 41  3 n LEU . 41  C 41  
C 42  3 n PHE . 42  C 42  
C 43  3 n LEU . 43  C 43  
C 44  3 n GLN . 44  C 44  
C 45  3 n ASP . 45  C 45  
C 46  3 n LEU . 46  C 46  
C 47  3 n CYS . 47  C 47  
C 48  3 n ASP . 48  C 48  
C 49  3 n ARG . 49  C 49  
C 50  3 n THR . 50  C 50  
C 51  3 n TYR . 51  C 51  
C 52  3 n ASN . 52  C 52  
C 53  3 n ILE . 53  C 53  
C 54  3 n THR . 54  C 54  
C 55  3 n ILE . 55  C 55  
C 56  3 n GLU . 56  C 56  
C 57  3 n LYS . 57  C 57  
C 58  3 n GLY . 58  C 58  
C 59  3 n VAL . 59  C 59  
C 60  3 n LYS . 60  C 60  
C 61  3 n THR . 61  C 61  
C 62  3 n VAL . 62  C 62  
C 63  3 n SER . 63  C 63  
C 64  3 n SER . 64  C 64  
C 65  3 n SER . 65  C 65  
C 66  3 n HIS . 66  C 66  
C 67  3 n LEU . 67  C 67  
C 68  3 n LYS . 68  C 68  
C 69  3 n GLN . 69  C 69  
C 70  3 n CYS . 70  C 70  
C 71  3 n ILE . 71  C 71  
C 72  3 n HIS . 72  C 72  
C 73  3 n SER . 73  C 73  
C 74  3 n TYR . 74  C 74  
C 75  3 n ASP . 75  C 75  
C 76  3 n VAL . 76  C 76  
C 77  3 n TYR . 77  C 77  
C 78  3 n ASP . 78  C 78  
C 79  3 n PHE . 79  C 79  
C 80  3 n LEU . 80  C 80  
C 81  3 n LYS . 81  C 81  
C 82  3 n ASN . 82  C 82  
C 83  3 n VAL . 83  C 83  
C 84  3 n ALA . 84  C 84  
C 85  3 n SER . 85  C 85  
C 86  3 n LYS . 86  C 86  
C 87  3 n VAL . 87  C 87  
C 88  3 n PRO . 88  C 88  
C 89  3 n ASP . 89  C 89  
C 90  3 n LEU . 90  C 90  
C 91  3 n GLY . 91  C 91  
C 92  3 n ALA . 92  C 92  
C 93  3 n PRO . 93  C 93  
C 94  3 n ASP . 94  C 94  
C 95  3 n SER . 95  C 95  
D 1   4 n DC  . 1   D 1   
D 2   4 n DA  . 2   D 2   
D 3   4 n DC  . 3   D 3   
D 4   4 n DG  . 4   D 4   
D 5   4 n DC  . 5   D 5   
D 6   4 n DA  . 6   D 6   
D 7   4 n DC  . 7   D 7   
D 8   4 n DC  . 8   D 8   
D 9   4 n DA  . 9   D 9   
D 10  4 n DG  . 10  D 10  
D 11  4 n DA  . 11  D 11  
D 12  4 n DC  . 12  D 12  
D 13  4 n DC  . 13  D 13  
D 14  4 n DA  . 14  D 14  
D 15  4 n DC  . 15  D 15  
D 16  4 n DA  . 16  D 16  
D 17  4 n DC  . 17  D 17  
D 18  4 n DC  . 18  D 18  
D 19  4 n DA  . 19  D 19  
D 20  4 n DG  . 20  D 20  
D 21  4 n DA  . 21  D 21  
D 22  4 n DA  . 22  D 22  
D 23  4 n DA  . 23  D 23  
D 24  4 n DC  . 24  D 24  
D 25  4 n DA  . 25  D 25  
D 26  4 n DA  . 26  D 26  
D 27  4 n DA  . 27  D 27  
D 28  4 n DC  . 28  D 28  
D 29  4 n DA  . 29  D 29  
D 30  4 n DA  . 30  D 30  
D 31  4 n DA  . 31  D 31  
E 1   5 n DT  . 1   E 1   
E 2   5 n DT  . 2   E 2   
E 3   5 n DT  . 3   E 3   
E 4   5 n DG  . 4   E 4   
E 5   5 n DT  . 5   E 5   
E 6   5 n DT  . 6   E 6   
E 7   5 n DT  . 7   E 7   
E 8   5 n DG  . 8   E 8   
E 9   5 n DT  . 9   E 9   
E 10  5 n DT  . 10  E 10  
E 11  5 n DT  . 11  E 11  
E 12  5 n DC  . 12  E 12  
E 13  5 n DT  . 13  E 13  
E 14  5 n DG  . 14  E 14  
E 15  5 n DG  . 15  E 15  
E 16  5 n DT  . 16  E 16  
E 17  5 n DG  . 17  E 17  
E 18  5 n DT  . 18  E 18  
E 19  5 n DG  . 19  E 19  
E 20  5 n DG  . 20  E 20  
E 21  5 n DT  . 21  E 21  
E 22  5 n DC  . 22  E 22  
E 23  5 n DT  . 23  E 23  
E 24  5 n DG  . 24  E 24  
E 25  5 n DG  . 25  E 25  
E 26  5 n DT  . 26  E 26  
E 27  5 n DG  . 27  E 27  
E 28  5 n DC  . 28  E 28  
E 29  5 n DG  . 29  E 29  
E 30  5 n DT  . 30  E 30  
E 31  5 n DG  . 31  E 31  
#
_software.classification other
_software.date           ?
_software.description    "Structure prediction"
_software.name           AlphaFold
_software.pdbx_ordinal   1
_software.type           package
_software.version        "AlphaFold-beta-20231127 (927599d6-1efe-4fa9-85d2-a29f909d212e @ 2024-12-16 01:00:24)"
#
loop_
_struct_asym.entity_id
_struct_asym.id
1 A 
2 B 
3 C 
4 D 
5 E 
#
loop_
_atom_site.group_PDB
_atom_site.id
_atom_site.type_symbol
_atom_site.label_atom_id
_atom_site.label_alt_id
_atom_site.label_comp_id
_atom_site.label_asym_id
_atom_site.label_entity_id
_atom_site.label_seq_id
_atom_site.pdbx_PDB_ins_code
_atom_site.Cartn_x
_atom_site.Cartn_y
_atom_site.Cartn_z
_atom_site.occupancy
_atom_site.B_iso_or_equiv
_atom_site.auth_seq_id
_atom_site.auth_asym_id
_atom_site.pdbx_PDB_model_num
ATOM 1    N N     . MET A 1 1   ? 15.017  12.844  92.532  1.00 20.20 1   A 1 
ATOM 2    C CA    . MET A 1 1   ? 14.091  11.767  92.937  1.00 20.80 1   A 1 
ATOM 3    C C     . MET A 1 1   ? 13.802  10.879  91.728  1.00 22.76 1   A 1 
ATOM 4    O O     . MET A 1 1   ? 13.573  11.420  90.657  1.00 18.14 1   A 1 
ATOM 5    C CB    . MET A 1 1   ? 12.783  12.321  93.501  1.00 18.47 1   A 1 
ATOM 6    C CG    . MET A 1 1   ? 12.929  12.751  94.971  1.00 14.62 1   A 1 
ATOM 7    S SD    . MET A 1 1   ? 11.367  13.325  95.668  1.00 12.46 1   A 1 
ATOM 8    C CE    . MET A 1 1   ? 11.786  13.345  97.423  1.00 11.81 1   A 1 
ATOM 9    N N     . PRO A 1 2   ? 13.796  9.524   91.868  1.00 22.71 2   A 1 
ATOM 10   C CA    . PRO A 1 2   ? 13.984  8.588   90.760  1.00 24.18 2   A 1 
ATOM 11   C C     . PRO A 1 2   ? 12.645  8.040   90.222  1.00 24.72 2   A 1 
ATOM 12   O O     . PRO A 1 2   ? 12.311  6.885   90.487  1.00 21.90 2   A 1 
ATOM 13   C CB    . PRO A 1 2   ? 14.874  7.494   91.380  1.00 22.28 2   A 1 
ATOM 14   C CG    . PRO A 1 2   ? 14.326  7.394   92.805  1.00 20.94 2   A 1 
ATOM 15   C CD    . PRO A 1 2   ? 13.965  8.847   93.130  1.00 22.19 2   A 1 
ATOM 16   N N     . ARG A 1 3   ? 11.823  8.837   89.519  1.00 24.21 3   A 1 
ATOM 17   C CA    . ARG A 1 3   ? 10.487  8.374   89.105  1.00 26.03 3   A 1 
ATOM 18   C C     . ARG A 1 3   ? 10.582  7.211   88.105  1.00 25.40 3   A 1 
ATOM 19   O O     . ARG A 1 3   ? 11.140  7.346   87.027  1.00 23.01 3   A 1 
ATOM 20   C CB    . ARG A 1 3   ? 9.605   9.528   88.593  1.00 25.12 3   A 1 
ATOM 21   C CG    . ARG A 1 3   ? 8.977   10.306  89.754  1.00 22.01 3   A 1 
ATOM 22   C CD    . ARG A 1 3   ? 7.955   11.332  89.246  1.00 19.91 3   A 1 
ATOM 23   N NE    . ARG A 1 3   ? 7.251   12.009  90.354  1.00 18.66 3   A 1 
ATOM 24   C CZ    . ARG A 1 3   ? 6.281   12.910  90.242  1.00 16.48 3   A 1 
ATOM 25   N NH1   . ARG A 1 3   ? 5.862   13.320  89.066  1.00 15.70 3   A 1 
ATOM 26   N NH2   . ARG A 1 3   ? 5.713   13.413  91.301  1.00 14.59 3   A 1 
ATOM 27   N N     . CYS A 1 4   ? 10.018  6.051   88.515  1.00 26.91 4   A 1 
ATOM 28   C CA    . CYS A 1 4   ? 10.238  4.702   87.991  1.00 30.32 4   A 1 
ATOM 29   C C     . CYS A 1 4   ? 9.112   4.237   87.046  1.00 30.32 4   A 1 
ATOM 30   O O     . CYS A 1 4   ? 8.565   3.160   87.253  1.00 28.06 4   A 1 
ATOM 31   C CB    . CYS A 1 4   ? 10.382  3.774   89.213  1.00 28.43 4   A 1 
ATOM 32   S SG    . CYS A 1 4   ? 11.028  2.129   88.796  1.00 23.64 4   A 1 
ATOM 33   N N     . ASN A 1 5   ? 8.689   5.044   86.093  1.00 26.40 5   A 1 
ATOM 34   C CA    . ASN A 1 5   ? 7.490   4.719   85.301  1.00 28.75 5   A 1 
ATOM 35   C C     . ASN A 1 5   ? 7.720   3.467   84.433  1.00 28.17 5   A 1 
ATOM 36   O O     . ASN A 1 5   ? 8.450   3.524   83.434  1.00 25.82 5   A 1 
ATOM 37   C CB    . ASN A 1 5   ? 7.044   5.945   84.492  1.00 27.56 5   A 1 
ATOM 38   C CG    . ASN A 1 5   ? 6.285   6.960   85.336  1.00 23.66 5   A 1 
ATOM 39   O OD1   . ASN A 1 5   ? 6.080   6.824   86.526  1.00 22.97 5   A 1 
ATOM 40   N ND2   . ASN A 1 5   ? 5.841   8.047   84.727  1.00 23.25 5   A 1 
ATOM 41   N N     . LYS A 1 6   ? 7.120   2.334   84.873  1.00 23.45 6   A 1 
ATOM 42   C CA    . LYS A 1 6   ? 7.442   0.966   84.430  1.00 25.66 6   A 1 
ATOM 43   C C     . LYS A 1 6   ? 6.590   0.386   83.284  1.00 25.07 6   A 1 
ATOM 44   O O     . LYS A 1 6   ? 7.153   -0.292  82.446  1.00 22.38 6   A 1 
ATOM 45   C CB    . LYS A 1 6   ? 7.324   0.019   85.640  1.00 24.60 6   A 1 
ATOM 46   C CG    . LYS A 1 6   ? 8.638   -0.405  86.303  1.00 21.93 6   A 1 
ATOM 47   C CD    . LYS A 1 6   ? 8.356   -1.493  87.345  1.00 20.05 6   A 1 
ATOM 48   C CE    . LYS A 1 6   ? 9.646   -2.029  87.977  1.00 17.99 6   A 1 
ATOM 49   N NZ    . LYS A 1 6   ? 9.361   -3.135  88.926  1.00 15.80 6   A 1 
ATOM 50   N N     . CYS A 1 7   ? 5.239   0.454   83.347  1.00 27.15 7   A 1 
ATOM 51   C CA    . CYS A 1 7   ? 4.498   -0.819  83.321  1.00 29.76 7   A 1 
ATOM 52   C C     . CYS A 1 7   ? 4.073   -1.432  81.980  1.00 28.60 7   A 1 
ATOM 53   O O     . CYS A 1 7   ? 4.405   -2.580  81.747  1.00 26.77 7   A 1 
ATOM 54   C CB    . CYS A 1 7   ? 3.270   -0.705  84.242  1.00 28.71 7   A 1 
ATOM 55   S SG    . CYS A 1 7   ? 3.787   -0.514  85.976  1.00 26.16 7   A 1 
ATOM 56   N N     . LEU A 1 8   ? 3.177   -0.803  81.258  1.00 22.02 8   A 1 
ATOM 57   C CA    . LEU A 1 8   ? 2.087   -1.574  80.630  1.00 24.50 8   A 1 
ATOM 58   C C     . LEU A 1 8   ? 2.464   -2.368  79.361  1.00 23.61 8   A 1 
ATOM 59   O O     . LEU A 1 8   ? 3.385   -2.011  78.644  1.00 21.31 8   A 1 
ATOM 60   C CB    . LEU A 1 8   ? 0.850   -0.672  80.435  1.00 23.16 8   A 1 
ATOM 61   C CG    . LEU A 1 8   ? 0.083   -0.422  81.750  1.00 21.01 8   A 1 
ATOM 62   C CD1   . LEU A 1 8   ? -0.853  0.783   81.605  1.00 22.02 8   A 1 
ATOM 63   C CD2   . LEU A 1 8   ? -0.744  -1.628  82.177  1.00 24.15 8   A 1 
ATOM 64   N N     . SER A 1 9   ? 1.723   -3.493  79.156  1.00 23.72 9   A 1 
ATOM 65   C CA    . SER A 1 9   ? 2.262   -4.735  78.575  1.00 27.00 9   A 1 
ATOM 66   C C     . SER A 1 9   ? 1.640   -5.250  77.270  1.00 26.17 9   A 1 
ATOM 67   O O     . SER A 1 9   ? 2.207   -6.192  76.731  1.00 24.41 9   A 1 
ATOM 68   C CB    . SER A 1 9   ? 2.059   -5.845  79.612  1.00 26.06 9   A 1 
ATOM 69   O OG    . SER A 1 9   ? 0.697   -5.963  79.967  1.00 24.24 9   A 1 
ATOM 70   N N     . GLU A 1 10  ? 0.453   -4.821  76.867  1.00 24.24 10  A 1 
ATOM 71   C CA    . GLU A 1 10  ? -0.519  -5.730  76.227  1.00 26.37 10  A 1 
ATOM 72   C C     . GLU A 1 10  ? -0.154  -6.248  74.827  1.00 25.28 10  A 1 
ATOM 73   O O     . GLU A 1 10  ? 0.646   -5.667  74.091  1.00 22.94 10  A 1 
ATOM 74   C CB    . GLU A 1 10  ? -1.941  -5.159  76.307  1.00 24.78 10  A 1 
ATOM 75   C CG    . GLU A 1 10  ? -2.473  -5.237  77.744  1.00 23.01 10  A 1 
ATOM 76   C CD    . GLU A 1 10  ? -3.927  -4.754  77.899  1.00 22.63 10  A 1 
ATOM 77   O OE1   . GLU A 1 10  ? -4.546  -5.206  78.880  1.00 22.46 10  A 1 
ATOM 78   O OE2   . GLU A 1 10  ? -4.366  -3.914  77.091  1.00 25.38 10  A 1 
ATOM 79   N N     . ASN A 1 11  ? -0.783  -7.407  74.510  1.00 25.28 11  A 1 
ATOM 80   C CA    . ASN A 1 11  ? -0.229  -8.491  73.689  1.00 28.34 11  A 1 
ATOM 81   C C     . ASN A 1 11  ? -0.632  -8.546  72.204  1.00 27.03 11  A 1 
ATOM 82   O O     . ASN A 1 11  ? -0.100  -9.430  71.523  1.00 24.46 11  A 1 
ATOM 83   C CB    . ASN A 1 11  ? -0.684  -9.814  74.349  1.00 26.68 11  A 1 
ATOM 84   C CG    . ASN A 1 11  ? 0.353   -10.517 75.206  1.00 23.17 11  A 1 
ATOM 85   O OD1   . ASN A 1 11  ? 1.540   -10.289 75.172  1.00 24.63 11  A 1 
ATOM 86   N ND2   . ASN A 1 11  ? -0.094  -11.467 76.003  1.00 26.10 11  A 1 
ATOM 87   N N     . ASP A 1 12  ? -1.636  -7.812  71.744  1.00 32.09 12  A 1 
ATOM 88   C CA    . ASP A 1 12  ? -2.569  -8.301  70.717  1.00 35.31 12  A 1 
ATOM 89   C C     . ASP A 1 12  ? -1.909  -8.838  69.432  1.00 33.30 12  A 1 
ATOM 90   O O     . ASP A 1 12  ? -1.172  -8.163  68.718  1.00 30.80 12  A 1 
ATOM 91   C CB    . ASP A 1 12  ? -3.670  -7.281  70.418  1.00 32.27 12  A 1 
ATOM 92   C CG    . ASP A 1 12  ? -4.903  -7.456  71.318  1.00 27.91 12  A 1 
ATOM 93   O OD1   . ASP A 1 12  ? -5.081  -8.574  71.856  1.00 27.63 12  A 1 
ATOM 94   O OD2   . ASP A 1 12  ? -5.667  -6.484  71.409  1.00 28.15 12  A 1 
ATOM 95   N N     . SER A 1 13  ? -2.242  -10.122 69.180  1.00 25.97 13  A 1 
ATOM 96   C CA    . SER A 1 13  ? -1.466  -11.058 68.347  1.00 29.05 13  A 1 
ATOM 97   C C     . SER A 1 13  ? -1.993  -11.252 66.924  1.00 27.39 13  A 1 
ATOM 98   O O     . SER A 1 13  ? -1.751  -12.316 66.351  1.00 25.24 13  A 1 
ATOM 99   C CB    . SER A 1 13  ? -1.424  -12.406 69.071  1.00 27.95 13  A 1 
ATOM 100  O OG    . SER A 1 13  ? -2.720  -12.945 69.202  1.00 25.98 13  A 1 
ATOM 101  N N     . ALA A 1 14  ? -2.798  -10.326 66.375  1.00 24.03 14  A 1 
ATOM 102  C CA    . ALA A 1 14  ? -3.655  -10.588 65.219  1.00 26.18 14  A 1 
ATOM 103  C C     . ALA A 1 14  ? -2.856  -11.050 63.981  1.00 25.21 14  A 1 
ATOM 104  O O     . ALA A 1 14  ? -2.317  -10.249 63.216  1.00 23.59 14  A 1 
ATOM 105  C CB    . ALA A 1 14  ? -4.517  -9.354  64.944  1.00 24.83 14  A 1 
ATOM 106  N N     . SER A 1 15  ? -2.828  -12.369 63.794  1.00 25.32 15  A 1 
ATOM 107  C CA    . SER A 1 15  ? -2.201  -13.063 62.675  1.00 27.56 15  A 1 
ATOM 108  C C     . SER A 1 15  ? -3.079  -12.932 61.421  1.00 26.31 15  A 1 
ATOM 109  O O     . SER A 1 15  ? -3.847  -13.831 61.108  1.00 24.93 15  A 1 
ATOM 110  C CB    . SER A 1 15  ? -1.976  -14.531 63.053  1.00 27.00 15  A 1 
ATOM 111  O OG    . SER A 1 15  ? -3.197  -15.159 63.390  1.00 24.78 15  A 1 
ATOM 112  N N     . GLU A 1 16  ? -3.000  -11.811 60.704  1.00 26.23 16  A 1 
ATOM 113  C CA    . GLU A 1 16  ? -3.628  -11.702 59.388  1.00 27.85 16  A 1 
ATOM 114  C C     . GLU A 1 16  ? -2.906  -12.627 58.392  1.00 26.70 16  A 1 
ATOM 115  O O     . GLU A 1 16  ? -1.936  -12.242 57.737  1.00 24.61 16  A 1 
ATOM 116  C CB    . GLU A 1 16  ? -3.677  -10.269 58.870  1.00 26.93 16  A 1 
ATOM 117  C CG    . GLU A 1 16  ? -4.784  -9.416  59.497  1.00 24.63 16  A 1 
ATOM 118  C CD    . GLU A 1 16  ? -5.038  -8.109  58.716  1.00 23.87 16  A 1 
ATOM 119  O OE1   . GLU A 1 16  ? -6.163  -7.581  58.821  1.00 23.49 16  A 1 
ATOM 120  O OE2   . GLU A 1 16  ? -4.125  -7.649  57.967  1.00 26.54 16  A 1 
ATOM 121  N N     . ASP A 1 17  ? -3.418  -13.854 58.277  1.00 27.64 17  A 1 
ATOM 122  C CA    . ASP A 1 17  ? -3.064  -14.804 57.229  1.00 30.91 17  A 1 
ATOM 123  C C     . ASP A 1 17  ? -3.492  -14.252 55.859  1.00 29.63 17  A 1 
ATOM 124  O O     . ASP A 1 17  ? -4.587  -14.510 55.349  1.00 27.89 17  A 1 
ATOM 125  C CB    . ASP A 1 17  ? -3.700  -16.183 57.501  1.00 30.18 17  A 1 
ATOM 126  C CG    . ASP A 1 17  ? -2.798  -17.152 58.258  1.00 26.88 17  A 1 
ATOM 127  O OD1   . ASP A 1 17  ? -1.561  -17.089 58.062  1.00 27.77 17  A 1 
ATOM 128  O OD2   . ASP A 1 17  ? -3.358  -18.019 58.966  1.00 28.94 17  A 1 
ATOM 129  N N     . ARG A 1 18  ? -2.619  -13.467 55.243  1.00 25.31 18  A 1 
ATOM 130  C CA    . ARG A 1 18  ? -2.777  -13.054 53.847  1.00 27.86 18  A 1 
ATOM 131  C C     . ARG A 1 18  ? -2.565  -14.272 52.954  1.00 27.04 18  A 1 
ATOM 132  O O     . ARG A 1 18  ? -1.460  -14.511 52.465  1.00 24.70 18  A 1 
ATOM 133  C CB    . ARG A 1 18  ? -1.870  -11.878 53.483  1.00 26.85 18  A 1 
ATOM 134  C CG    . ARG A 1 18  ? -2.356  -10.587 54.145  1.00 24.20 18  A 1 
ATOM 135  C CD    . ARG A 1 18  ? -1.543  -9.386  53.652  1.00 22.98 18  A 1 
ATOM 136  N NE    . ARG A 1 18  ? -1.958  -8.162  54.336  1.00 21.66 18  A 1 
ATOM 137  C CZ    . ARG A 1 18  ? -1.579  -6.922  54.077  1.00 19.67 18  A 1 
ATOM 138  N NH1   . ARG A 1 18  ? -0.752  -6.652  53.102  1.00 18.96 18  A 1 
ATOM 139  N NH2   . ARG A 1 18  ? -2.030  -5.939  54.800  1.00 17.99 18  A 1 
ATOM 140  N N     . HIS A 1 19  ? -3.651  -15.037 52.729  1.00 26.11 19  A 1 
ATOM 141  C CA    . HIS A 1 19  ? -3.707  -16.087 51.723  1.00 28.97 19  A 1 
ATOM 142  C C     . HIS A 1 19  ? -3.423  -15.480 50.343  1.00 28.24 19  A 1 
ATOM 143  O O     . HIS A 1 19  ? -4.301  -14.938 49.679  1.00 26.53 19  A 1 
ATOM 144  C CB    . HIS A 1 19  ? -5.063  -16.809 51.763  1.00 28.33 19  A 1 
ATOM 145  C CG    . HIS A 1 19  ? -5.070  -18.041 52.625  1.00 25.89 19  A 1 
ATOM 146  N ND1   . HIS A 1 19  ? -4.333  -19.182 52.412  1.00 24.90 19  A 1 
ATOM 147  C CD2   . HIS A 1 19  ? -5.835  -18.267 53.730  1.00 24.92 19  A 1 
ATOM 148  C CE1   . HIS A 1 19  ? -4.646  -20.073 53.361  1.00 24.05 19  A 1 
ATOM 149  N NE2   . HIS A 1 19  ? -5.563  -19.562 54.180  1.00 24.49 19  A 1 
ATOM 150  N N     . TRP A 1 20  ? -2.180  -15.611 49.915  1.00 30.16 20  A 1 
ATOM 151  C CA    . TRP A 1 20  ? -1.819  -15.381 48.528  1.00 26.56 20  A 1 
ATOM 152  C C     . TRP A 1 20  ? -2.533  -16.438 47.682  1.00 25.44 20  A 1 
ATOM 153  O O     . TRP A 1 20  ? -2.083  -17.579 47.588  1.00 22.66 20  A 1 
ATOM 154  C CB    . TRP A 1 20  ? -0.298  -15.420 48.348  1.00 24.77 20  A 1 
ATOM 155  C CG    . TRP A 1 20  ? 0.421   -14.198 48.826  1.00 21.58 20  A 1 
ATOM 156  C CD1   . TRP A 1 20  ? 0.666   -13.880 50.118  1.00 18.49 20  A 1 
ATOM 157  C CD2   . TRP A 1 20  ? 0.988   -13.105 48.015  1.00 20.67 20  A 1 
ATOM 158  N NE1   . TRP A 1 20  ? 1.343   -12.666 50.182  1.00 17.18 20  A 1 
ATOM 159  C CE2   . TRP A 1 20  ? 1.554   -12.161 48.912  1.00 18.65 20  A 1 
ATOM 160  C CE3   . TRP A 1 20  ? 1.058   -12.857 46.633  1.00 22.65 20  A 1 
ATOM 161  C CZ2   . TRP A 1 20  ? 2.195   -10.985 48.430  1.00 23.85 20  A 1 
ATOM 162  C CZ3   . TRP A 1 20  ? 1.697   -11.685 46.163  1.00 23.95 20  A 1 
ATOM 163  C CH2   . TRP A 1 20  ? 2.249   -10.763 47.046  1.00 25.07 20  A 1 
ATOM 164  N N     . HIS A 1 21  ? -3.667  -16.067 47.067  1.00 26.34 21  A 1 
ATOM 165  C CA    . HIS A 1 21  ? -4.354  -16.917 46.110  1.00 28.65 21  A 1 
ATOM 166  C C     . HIS A 1 21  ? -3.396  -17.228 44.959  1.00 27.63 21  A 1 
ATOM 167  O O     . HIS A 1 21  ? -3.130  -16.385 44.100  1.00 26.12 21  A 1 
ATOM 168  C CB    . HIS A 1 21  ? -5.652  -16.262 45.622  1.00 28.02 21  A 1 
ATOM 169  C CG    . HIS A 1 21  ? -6.862  -16.678 46.419  1.00 25.17 21  A 1 
ATOM 170  N ND1   . HIS A 1 21  ? -7.574  -17.844 46.253  1.00 24.12 21  A 1 
ATOM 171  C CD2   . HIS A 1 21  ? -7.467  -15.990 47.429  1.00 24.44 21  A 1 
ATOM 172  C CE1   . HIS A 1 21  ? -8.579  -17.854 47.139  1.00 22.44 21  A 1 
ATOM 173  N NE2   . HIS A 1 21  ? -8.552  -16.749 47.873  1.00 22.10 21  A 1 
ATOM 174  N N     . ARG A 1 22  ? -2.907  -18.467 44.930  1.00 22.53 22  A 1 
ATOM 175  C CA    . ARG A 1 22  ? -2.265  -19.056 43.757  1.00 23.20 22  A 1 
ATOM 176  C C     . ARG A 1 22  ? -3.340  -19.210 42.679  1.00 22.50 22  A 1 
ATOM 177  O O     . ARG A 1 22  ? -3.914  -20.283 42.524  1.00 20.68 22  A 1 
ATOM 178  C CB    . ARG A 1 22  ? -1.626  -20.421 44.090  1.00 22.65 22  A 1 
ATOM 179  C CG    . ARG A 1 22  ? -0.244  -20.330 44.737  1.00 20.08 22  A 1 
ATOM 180  C CD    . ARG A 1 22  ? 0.301   -21.741 44.939  1.00 17.81 22  A 1 
ATOM 181  N NE    . ARG A 1 22  ? 1.694   -21.757 45.388  1.00 16.74 22  A 1 
ATOM 182  C CZ    . ARG A 1 22  ? 2.427   -22.837 45.668  1.00 13.90 22  A 1 
ATOM 183  N NH1   . ARG A 1 22  ? 1.921   -24.033 45.582  1.00 13.51 22  A 1 
ATOM 184  N NH2   . ARG A 1 22  ? 3.662   -22.714 46.029  1.00 12.58 22  A 1 
ATOM 185  N N     . THR A 1 23  ? -3.614  -18.163 41.921  1.00 24.90 23  A 1 
ATOM 186  C CA    . THR A 1 23  ? -4.337  -18.274 40.657  1.00 24.56 23  A 1 
ATOM 187  C C     . THR A 1 23  ? -3.449  -19.045 39.689  1.00 23.59 23  A 1 
ATOM 188  O O     . THR A 1 23  ? -2.591  -18.476 39.019  1.00 22.11 23  A 1 
ATOM 189  C CB    . THR A 1 23  ? -4.751  -16.910 40.104  1.00 23.35 23  A 1 
ATOM 190  O OG1   . THR A 1 23  ? -3.726  -15.959 40.289  1.00 22.78 23  A 1 
ATOM 191  C CG2   . THR A 1 23  ? -5.994  -16.377 40.814  1.00 26.18 23  A 1 
ATOM 192  N N     . ALA A 1 24  ? -3.644  -20.356 39.670  1.00 20.51 24  A 1 
ATOM 193  C CA    . ALA A 1 24  ? -3.089  -21.228 38.649  1.00 20.18 24  A 1 
ATOM 194  C C     . ALA A 1 24  ? -3.745  -20.838 37.315  1.00 20.51 24  A 1 
ATOM 195  O O     . ALA A 1 24  ? -4.835  -21.298 36.996  1.00 18.92 24  A 1 
ATOM 196  C CB    . ALA A 1 24  ? -3.339  -22.691 39.037  1.00 19.01 24  A 1 
ATOM 197  N N     . THR A 1 25  ? -3.111  -19.947 36.575  1.00 26.10 25  A 1 
ATOM 198  C CA    . THR A 1 25  ? -3.505  -19.626 35.211  1.00 24.33 25  A 1 
ATOM 199  C C     . THR A 1 25  ? -3.320  -20.883 34.368  1.00 23.97 25  A 1 
ATOM 200  O O     . THR A 1 25  ? -2.200  -21.241 34.020  1.00 22.03 25  A 1 
ATOM 201  C CB    . THR A 1 25  ? -2.710  -18.447 34.638  1.00 23.27 25  A 1 
ATOM 202  O OG1   . THR A 1 25  ? -1.435  -18.342 35.232  1.00 21.08 25  A 1 
ATOM 203  C CG2   . THR A 1 25  ? -3.422  -17.126 34.887  1.00 22.13 25  A 1 
ATOM 204  N N     . LEU A 1 26  ? -4.437  -21.556 34.100  1.00 19.71 26  A 1 
ATOM 205  C CA    . LEU A 1 26  ? -4.490  -22.669 33.163  1.00 20.47 26  A 1 
ATOM 206  C C     . LEU A 1 26  ? -4.056  -22.144 31.793  1.00 20.38 26  A 1 
ATOM 207  O O     . LEU A 1 26  ? -4.821  -21.477 31.103  1.00 18.40 26  A 1 
ATOM 208  C CB    . LEU A 1 26  ? -5.925  -23.235 33.121  1.00 18.93 26  A 1 
ATOM 209  C CG    . LEU A 1 26  ? -6.248  -24.215 34.270  1.00 16.35 26  A 1 
ATOM 210  C CD1   . LEU A 1 26  ? -7.755  -24.358 34.441  1.00 15.63 26  A 1 
ATOM 211  C CD2   . LEU A 1 26  ? -5.664  -25.598 33.980  1.00 16.81 26  A 1 
ATOM 212  N N     . PHE A 1 27  ? -2.823  -22.452 31.424  1.00 21.03 27  A 1 
ATOM 213  C CA    . PHE A 1 27  ? -2.364  -22.300 30.052  1.00 20.20 27  A 1 
ATOM 214  C C     . PHE A 1 27  ? -3.198  -23.247 29.189  1.00 21.10 27  A 1 
ATOM 215  O O     . PHE A 1 27  ? -2.998  -24.459 29.215  1.00 18.25 27  A 1 
ATOM 216  C CB    . PHE A 1 27  ? -0.857  -22.576 29.946  1.00 18.64 27  A 1 
ATOM 217  C CG    . PHE A 1 27  ? 0.011   -21.361 30.226  1.00 15.17 27  A 1 
ATOM 218  C CD1   . PHE A 1 27  ? 0.482   -20.588 29.158  1.00 13.82 27  A 1 
ATOM 219  C CD2   . PHE A 1 27  ? 0.344   -21.004 31.543  1.00 13.76 27  A 1 
ATOM 220  C CE1   . PHE A 1 27  ? 1.295   -19.469 29.394  1.00 12.78 27  A 1 
ATOM 221  C CE2   . PHE A 1 27  ? 1.150   -19.881 31.788  1.00 13.21 27  A 1 
ATOM 222  C CZ    . PHE A 1 27  ? 1.635   -19.115 30.711  1.00 13.43 27  A 1 
ATOM 223  N N     . MET A 1 28  ? -4.185  -22.717 28.468  1.00 23.92 28  A 1 
ATOM 224  C CA    . MET A 1 28  ? -4.864  -23.490 27.437  1.00 24.15 28  A 1 
ATOM 225  C C     . MET A 1 28  ? -3.837  -23.822 26.351  1.00 25.35 28  A 1 
ATOM 226  O O     . MET A 1 28  ? -3.356  -22.941 25.652  1.00 22.91 28  A 1 
ATOM 227  C CB    . MET A 1 28  ? -6.058  -22.738 26.839  1.00 22.40 28  A 1 
ATOM 228  C CG    . MET A 1 28  ? -7.327  -22.911 27.685  1.00 19.68 28  A 1 
ATOM 229  S SD    . MET A 1 28  ? -8.829  -22.340 26.831  1.00 17.49 28  A 1 
ATOM 230  C CE    . MET A 1 28  ? -10.087 -23.052 27.912  1.00 16.78 28  A 1 
ATOM 231  N N     . ASN A 1 29  ? -3.538  -25.107 26.208  1.00 22.80 29  A 1 
ATOM 232  C CA    . ASN A 1 29  ? -2.734  -25.647 25.131  1.00 23.14 29  A 1 
ATOM 233  C C     . ASN A 1 29  ? -3.431  -25.393 23.787  1.00 22.96 29  A 1 
ATOM 234  O O     . ASN A 1 29  ? -4.284  -26.167 23.356  1.00 20.94 29  A 1 
ATOM 235  C CB    . ASN A 1 29  ? -2.494  -27.154 25.364  1.00 21.85 29  A 1 
ATOM 236  C CG    . ASN A 1 29  ? -1.415  -27.439 26.394  1.00 18.81 29  A 1 
ATOM 237  O OD1   . ASN A 1 29  ? -0.645  -26.590 26.755  1.00 18.19 29  A 1 
ATOM 238  N ND2   . ASN A 1 29  ? -1.326  -28.653 26.880  1.00 18.09 29  A 1 
ATOM 239  N N     . CYS A 1 30  ? -3.067  -24.305 23.104  1.00 25.79 30  A 1 
ATOM 240  C CA    . CYS A 1 30  ? -3.352  -24.148 21.687  1.00 27.11 30  A 1 
ATOM 241  C C     . CYS A 1 30  ? -2.459  -25.113 20.895  1.00 26.47 30  A 1 
ATOM 242  O O     . CYS A 1 30  ? -1.408  -24.730 20.385  1.00 23.86 30  A 1 
ATOM 243  C CB    . CYS A 1 30  ? -3.171  -22.686 21.268  1.00 25.19 30  A 1 
ATOM 244  S SG    . CYS A 1 30  ? -4.597  -21.699 21.816  1.00 22.47 30  A 1 
ATOM 245  N N     . VAL A 1 31  ? -2.893  -26.377 20.803  1.00 24.21 31  A 1 
ATOM 246  C CA    . VAL A 1 31  ? -2.266  -27.429 19.992  1.00 25.51 31  A 1 
ATOM 247  C C     . VAL A 1 31  ? -2.524  -27.133 18.510  1.00 25.15 31  A 1 
ATOM 248  O O     . VAL A 1 31  ? -3.435  -27.684 17.897  1.00 22.79 31  A 1 
ATOM 249  C CB    . VAL A 1 31  ? -2.757  -28.831 20.396  1.00 23.85 31  A 1 
ATOM 250  C CG1   . VAL A 1 31  ? -1.939  -29.925 19.706  1.00 21.41 31  A 1 
ATOM 251  C CG2   . VAL A 1 31  ? -2.660  -29.066 21.901  1.00 22.75 31  A 1 
ATOM 252  N N     . SER A 1 32  ? -1.758  -26.208 17.916  1.00 26.48 32  A 1 
ATOM 253  C CA    . SER A 1 32  ? -1.699  -26.041 16.465  1.00 28.28 32  A 1 
ATOM 254  C C     . SER A 1 32  ? -0.637  -26.966 15.849  1.00 27.36 32  A 1 
ATOM 255  O O     . SER A 1 32  ? -0.221  -27.935 16.484  1.00 24.77 32  A 1 
ATOM 256  C CB    . SER A 1 32  ? -1.536  -24.561 16.113  1.00 26.23 32  A 1 
ATOM 257  O OG    . SER A 1 32  ? -0.274  -24.068 16.509  1.00 24.41 32  A 1 
ATOM 258  N N     . ASN A 1 33  ? -0.223  -26.759 14.612  1.00 24.23 33  A 1 
ATOM 259  C CA    . ASN A 1 33  ? 0.619   -27.686 13.854  1.00 26.39 33  A 1 
ATOM 260  C C     . ASN A 1 33  ? 1.952   -28.062 14.552  1.00 25.72 33  A 1 
ATOM 261  O O     . ASN A 1 33  ? 2.549   -27.268 15.255  1.00 23.70 33  A 1 
ATOM 262  C CB    . ASN A 1 33  ? 0.890   -27.099 12.455  1.00 24.81 33  A 1 
ATOM 263  C CG    . ASN A 1 33  ? -0.279  -27.249 11.505  1.00 21.45 33  A 1 
ATOM 264  O OD1   . ASN A 1 33  ? -1.136  -28.097 11.644  1.00 21.29 33  A 1 
ATOM 265  N ND2   . ASN A 1 33  ? -0.336  -26.426 10.479  1.00 22.20 33  A 1 
ATOM 266  N N     . GLY A 1 34  ? 2.398   -29.285 14.268  1.00 27.52 34  A 1 
ATOM 267  C CA    . GLY A 1 34  ? 3.351   -30.053 15.050  1.00 28.03 34  A 1 
ATOM 268  C C     . GLY A 1 34  ? 4.839   -29.667 15.026  1.00 27.60 34  A 1 
ATOM 269  O O     . GLY A 1 34  ? 5.657   -30.524 15.338  1.00 25.20 34  A 1 
ATOM 270  N N     . THR A 1 35  ? 5.231   -28.428 14.708  1.00 25.48 35  A 1 
ATOM 271  C CA    . THR A 1 35  ? 6.562   -27.979 15.135  1.00 26.62 35  A 1 
ATOM 272  C C     . THR A 1 35  ? 6.509   -27.761 16.641  1.00 25.83 35  A 1 
ATOM 273  O O     . THR A 1 35  ? 6.003   -26.744 17.110  1.00 23.51 35  A 1 
ATOM 274  C CB    . THR A 1 35  ? 7.055   -26.730 14.402  1.00 24.71 35  A 1 
ATOM 275  O OG1   . THR A 1 35  ? 6.008   -25.819 14.169  1.00 22.58 35  A 1 
ATOM 276  C CG2   . THR A 1 35  ? 7.662   -27.088 13.054  1.00 23.19 35  A 1 
ATOM 277  N N     . VAL A 1 36  ? 7.020   -28.763 17.389  1.00 24.78 36  A 1 
ATOM 278  C CA    . VAL A 1 36  ? 7.166   -28.745 18.836  1.00 26.76 36  A 1 
ATOM 279  C C     . VAL A 1 36  ? 8.191   -27.661 19.192  1.00 26.12 36  A 1 
ATOM 280  O O     . VAL A 1 36  ? 9.379   -27.928 19.317  1.00 24.17 36  A 1 
ATOM 281  C CB    . VAL A 1 36  ? 7.579   -30.126 19.385  1.00 25.33 36  A 1 
ATOM 282  C CG1   . VAL A 1 36  ? 7.583   -30.145 20.914  1.00 23.16 36  A 1 
ATOM 283  C CG2   . VAL A 1 36  ? 6.624   -31.226 18.912  1.00 25.15 36  A 1 
ATOM 284  N N     . TYR A 1 37  ? 7.729   -26.423 19.303  1.00 25.75 37  A 1 
ATOM 285  C CA    . TYR A 1 37  ? 8.420   -25.441 20.118  1.00 26.64 37  A 1 
ATOM 286  C C     . TYR A 1 37  ? 8.253   -25.940 21.555  1.00 25.94 37  A 1 
ATOM 287  O O     . TYR A 1 37  ? 7.206   -25.725 22.161  1.00 24.21 37  A 1 
ATOM 288  C CB    . TYR A 1 37  ? 7.841   -24.031 19.902  1.00 26.06 37  A 1 
ATOM 289  C CG    . TYR A 1 37  ? 8.304   -23.374 18.617  1.00 26.49 37  A 1 
ATOM 290  C CD1   . TYR A 1 37  ? 9.496   -22.613 18.603  1.00 26.80 37  A 1 
ATOM 291  C CD2   . TYR A 1 37  ? 7.566   -23.515 17.427  1.00 28.61 37  A 1 
ATOM 292  C CE1   . TYR A 1 37  ? 9.950   -22.003 17.421  1.00 26.34 37  A 1 
ATOM 293  C CE2   . TYR A 1 37  ? 8.011   -22.915 16.230  1.00 25.02 37  A 1 
ATOM 294  C CZ    . TYR A 1 37  ? 9.206   -22.151 16.231  1.00 23.92 37  A 1 
ATOM 295  O OH    . TYR A 1 37  ? 9.632   -21.551 15.066  1.00 23.29 37  A 1 
ATOM 296  N N     . GLU A 1 38  ? 9.244   -26.686 22.050  1.00 25.57 38  A 1 
ATOM 297  C CA    . GLU A 1 38  ? 9.277   -27.052 23.450  1.00 28.11 38  A 1 
ATOM 298  C C     . GLU A 1 38  ? 9.093   -25.784 24.284  1.00 27.18 38  A 1 
ATOM 299  O O     . GLU A 1 38  ? 9.778   -24.786 24.071  1.00 25.59 38  A 1 
ATOM 300  C CB    . GLU A 1 38  ? 10.590  -27.753 23.840  1.00 27.79 38  A 1 
ATOM 301  C CG    . GLU A 1 38  ? 10.627  -29.234 23.433  1.00 25.28 38  A 1 
ATOM 302  C CD    . GLU A 1 38  ? 11.862  -29.960 23.977  1.00 23.53 38  A 1 
ATOM 303  O OE1   . GLU A 1 38  ? 11.748  -31.173 24.272  1.00 22.54 38  A 1 
ATOM 304  O OE2   . GLU A 1 38  ? 12.940  -29.315 24.083  1.00 24.07 38  A 1 
ATOM 305  N N     . GLU A 1 39  ? 8.138   -25.843 25.214  1.00 25.47 39  A 1 
ATOM 306  C CA    . GLU A 1 39  ? 8.019   -24.846 26.272  1.00 26.95 39  A 1 
ATOM 307  C C     . GLU A 1 39  ? 9.284   -24.922 27.132  1.00 25.72 39  A 1 
ATOM 308  O O     . GLU A 1 39  ? 9.327   -25.614 28.151  1.00 23.66 39  A 1 
ATOM 309  C CB    . GLU A 1 39  ? 6.761   -25.068 27.115  1.00 26.17 39  A 1 
ATOM 310  C CG    . GLU A 1 39  ? 5.453   -24.674 26.415  1.00 23.83 39  A 1 
ATOM 311  C CD    . GLU A 1 39  ? 4.228   -24.768 27.345  1.00 22.32 39  A 1 
ATOM 312  O OE1   . GLU A 1 39  ? 3.268   -23.996 27.117  1.00 21.79 39  A 1 
ATOM 313  O OE2   . GLU A 1 39  ? 4.239   -25.606 28.267  1.00 23.45 39  A 1 
ATOM 314  N N     . ALA A 1 40  ? 10.322  -24.209 26.727  1.00 27.35 40  A 1 
ATOM 315  C CA    . ALA A 1 40  ? 11.459  -23.924 27.572  1.00 28.22 40  A 1 
ATOM 316  C C     . ALA A 1 40  ? 11.038  -22.912 28.655  1.00 26.94 40  A 1 
ATOM 317  O O     . ALA A 1 40  ? 11.570  -21.809 28.736  1.00 25.18 40  A 1 
ATOM 318  C CB    . ALA A 1 40  ? 12.640  -23.472 26.705  1.00 26.77 40  A 1 
ATOM 319  N N     . VAL A 1 41  ? 10.073  -23.300 29.489  1.00 28.01 41  A 1 
ATOM 320  C CA    . VAL A 1 41  ? 9.789   -22.703 30.797  1.00 29.58 41  A 1 
ATOM 321  C C     . VAL A 1 41  ? 10.896  -23.145 31.755  1.00 28.02 41  A 1 
ATOM 322  O O     . VAL A 1 41  ? 10.673  -23.845 32.738  1.00 25.99 41  A 1 
ATOM 323  C CB    . VAL A 1 41  ? 8.370   -23.037 31.296  1.00 28.00 41  A 1 
ATOM 324  C CG1   . VAL A 1 41  ? 8.013   -22.173 32.515  1.00 26.64 41  A 1 
ATOM 325  C CG2   . VAL A 1 41  ? 7.301   -22.776 30.235  1.00 28.47 41  A 1 
ATOM 326  N N     . GLY A 1 42  ? 12.123  -22.815 31.407  1.00 28.40 42  A 1 
ATOM 327  C CA    . GLY A 1 42  ? 13.264  -22.998 32.282  1.00 29.68 42  A 1 
ATOM 328  C C     . GLY A 1 42  ? 13.064  -22.200 33.567  1.00 29.35 42  A 1 
ATOM 329  O O     . GLY A 1 42  ? 12.585  -21.072 33.530  1.00 27.24 42  A 1 
ATOM 330  N N     . ARG A 1 43  ? 13.440  -22.786 34.707  1.00 27.24 43  A 1 
ATOM 331  C CA    . ARG A 1 43  ? 13.334  -22.156 36.037  1.00 31.84 43  A 1 
ATOM 332  C C     . ARG A 1 43  ? 14.111  -20.852 36.169  1.00 30.56 43  A 1 
ATOM 333  O O     . ARG A 1 43  ? 13.803  -20.064 37.056  1.00 27.82 43  A 1 
ATOM 334  C CB    . ARG A 1 43  ? 13.876  -23.111 37.105  1.00 30.03 43  A 1 
ATOM 335  C CG    . ARG A 1 43  ? 12.808  -23.962 37.791  1.00 27.74 43  A 1 
ATOM 336  C CD    . ARG A 1 43  ? 13.486  -24.756 38.900  1.00 24.81 43  A 1 
ATOM 337  N NE    . ARG A 1 43  ? 12.516  -25.492 39.719  1.00 23.41 43  A 1 
ATOM 338  C CZ    . ARG A 1 43  ? 12.814  -26.287 40.745  1.00 21.03 43  A 1 
ATOM 339  N NH1   . ARG A 1 43  ? 14.053  -26.499 41.096  1.00 20.45 43  A 1 
ATOM 340  N NH2   . ARG A 1 43  ? 11.882  -26.867 41.418  1.00 20.68 43  A 1 
ATOM 341  N N     . GLU A 1 44  ? 15.187  -20.731 35.413  1.00 33.70 44  A 1 
ATOM 342  C CA    . GLU A 1 44  ? 16.092  -19.610 35.566  1.00 36.46 44  A 1 
ATOM 343  C C     . GLU A 1 44  ? 15.391  -18.312 35.174  1.00 35.69 44  A 1 
ATOM 344  O O     . GLU A 1 44  ? 14.572  -18.292 34.256  1.00 33.71 44  A 1 
ATOM 345  C CB    . GLU A 1 44  ? 17.386  -19.852 34.783  1.00 34.41 44  A 1 
ATOM 346  C CG    . GLU A 1 44  ? 18.214  -20.988 35.430  1.00 32.33 44  A 1 
ATOM 347  C CD    . GLU A 1 44  ? 19.524  -21.294 34.707  1.00 29.37 44  A 1 
ATOM 348  O OE1   . GLU A 1 44  ? 20.332  -22.016 35.327  1.00 27.35 44  A 1 
ATOM 349  O OE2   . GLU A 1 44  ? 19.672  -20.872 33.538  1.00 27.81 44  A 1 
ATOM 350  N N     . GLY A 1 45  ? 15.687  -17.240 35.902  1.00 37.01 45  A 1 
ATOM 351  C CA    . GLY A 1 45  ? 15.053  -15.925 35.767  1.00 37.75 45  A 1 
ATOM 352  C C     . GLY A 1 45  ? 15.391  -15.213 34.454  1.00 37.57 45  A 1 
ATOM 353  O O     . GLY A 1 45  ? 15.812  -14.055 34.462  1.00 35.89 45  A 1 
ATOM 354  N N     . CYS A 1 46  ? 15.246  -15.908 33.343  1.00 44.60 46  A 1 
ATOM 355  C CA    . CYS A 1 46  ? 15.444  -15.359 32.026  1.00 45.13 46  A 1 
ATOM 356  C C     . CYS A 1 46  ? 14.429  -14.229 31.849  1.00 44.16 46  A 1 
ATOM 357  O O     . CYS A 1 46  ? 13.218  -14.476 31.820  1.00 42.47 46  A 1 
ATOM 358  C CB    . CYS A 1 46  ? 15.308  -16.477 30.987  1.00 42.98 46  A 1 
ATOM 359  S SG    . CYS A 1 46  ? 15.958  -15.896 29.384  1.00 38.96 46  A 1 
ATOM 360  N N     . TRP A 1 47  ? 14.888  -12.990 31.772  1.00 48.88 47  A 1 
ATOM 361  C CA    . TRP A 1 47  ? 14.085  -11.795 31.518  1.00 46.89 47  A 1 
ATOM 362  C C     . TRP A 1 47  ? 13.548  -11.812 30.085  1.00 45.94 47  A 1 
ATOM 363  O O     . TRP A 1 47  ? 13.917  -11.001 29.234  1.00 45.01 47  A 1 
ATOM 364  C CB    . TRP A 1 47  ? 14.899  -10.527 31.819  1.00 45.09 47  A 1 
ATOM 365  C CG    . TRP A 1 47  ? 15.252  -10.253 33.248  1.00 42.41 47  A 1 
ATOM 366  C CD1   . TRP A 1 47  ? 15.032  -11.034 34.323  1.00 39.02 47  A 1 
ATOM 367  C CD2   . TRP A 1 47  ? 15.893  -9.045  33.779  1.00 42.86 47  A 1 
ATOM 368  N NE1   . TRP A 1 47  ? 15.486  -10.421 35.483  1.00 35.53 47  A 1 
ATOM 369  C CE2   . TRP A 1 47  ? 16.025  -9.193  35.181  1.00 38.03 47  A 1 
ATOM 370  C CE3   . TRP A 1 47  ? 16.370  -7.865  33.182  1.00 39.40 47  A 1 
ATOM 371  C CZ2   . TRP A 1 47  ? 16.612  -8.178  35.980  1.00 38.99 47  A 1 
ATOM 372  C CZ3   . TRP A 1 47  ? 16.958  -6.852  33.981  1.00 38.96 47  A 1 
ATOM 373  C CH2   . TRP A 1 47  ? 17.067  -7.020  35.349  1.00 40.67 47  A 1 
ATOM 374  N N     . ALA A 1 48  ? 12.700  -12.811 29.807  1.00 57.91 48  A 1 
ATOM 375  C CA    . ALA A 1 48  ? 12.094  -12.962 28.505  1.00 58.73 48  A 1 
ATOM 376  C C     . ALA A 1 48  ? 11.172  -11.768 28.256  1.00 60.55 48  A 1 
ATOM 377  O O     . ALA A 1 48  ? 10.123  -11.630 28.876  1.00 58.45 48  A 1 
ATOM 378  C CB    . ALA A 1 48  ? 11.375  -14.314 28.435  1.00 53.68 48  A 1 
ATOM 379  N N     . ARG A 1 49  ? 11.573  -10.897 27.335  1.00 65.38 49  A 1 
ATOM 380  C CA    . ARG A 1 49  ? 10.762  -9.751  26.923  1.00 66.08 49  A 1 
ATOM 381  C C     . ARG A 1 49  ? 9.384   -10.237 26.478  1.00 68.47 49  A 1 
ATOM 382  O O     . ARG A 1 49  ? 9.284   -11.161 25.677  1.00 65.03 49  A 1 
ATOM 383  C CB    . ARG A 1 49  ? 11.487  -8.967  25.829  1.00 63.81 49  A 1 
ATOM 384  C CG    . ARG A 1 49  ? 10.697  -7.732  25.383  1.00 57.67 49  A 1 
ATOM 385  C CD    . ARG A 1 49  ? 11.474  -6.933  24.355  1.00 59.99 49  A 1 
ATOM 386  N NE    . ARG A 1 49  ? 10.654  -5.842  23.819  1.00 55.37 49  A 1 
ATOM 387  C CZ    . ARG A 1 49  ? 11.084  -4.736  23.235  1.00 47.26 49  A 1 
ATOM 388  N NH1   . ARG A 1 49  ? 12.353  -4.510  23.059  1.00 44.75 49  A 1 
ATOM 389  N NH2   . ARG A 1 49  ? 10.242  -3.855  22.817  1.00 48.29 49  A 1 
ATOM 390  N N     . LEU A 1 50  ? 8.320   -9.599  26.975  1.00 72.69 50  A 1 
ATOM 391  C CA    . LEU A 1 50  ? 6.963   -9.928  26.565  1.00 73.55 50  A 1 
ATOM 392  C C     . LEU A 1 50  ? 6.761   -9.653  25.068  1.00 75.23 50  A 1 
ATOM 393  O O     . LEU A 1 50  ? 7.389   -8.771  24.481  1.00 72.65 50  A 1 
ATOM 394  C CB    . LEU A 1 50  ? 5.941   -9.166  27.422  1.00 69.90 50  A 1 
ATOM 395  C CG    . LEU A 1 50  ? 5.906   -9.585  28.900  1.00 67.04 50  A 1 
ATOM 396  C CD1   . LEU A 1 50  ? 4.922   -8.709  29.676  1.00 61.91 50  A 1 
ATOM 397  C CD2   . LEU A 1 50  ? 5.480   -11.044 29.088  1.00 65.84 50  A 1 
ATOM 398  N N     . CYS A 1 51  ? 5.867   -10.432 24.465  1.00 78.37 51  A 1 
ATOM 399  C CA    . CYS A 1 51  ? 5.494   -10.269 23.074  1.00 76.73 51  A 1 
ATOM 400  C C     . CYS A 1 51  ? 4.901   -8.874  22.826  1.00 75.38 51  A 1 
ATOM 401  O O     . CYS A 1 51  ? 3.889   -8.524  23.419  1.00 69.38 51  A 1 
ATOM 402  C CB    . CYS A 1 51  ? 4.497   -11.376 22.723  1.00 75.64 51  A 1 
ATOM 403  S SG    . CYS A 1 51  ? 3.814   -11.168 21.051  1.00 74.63 51  A 1 
ATOM 404  N N     . ASP A 1 52  ? 5.455   -8.132  21.878  1.00 78.40 52  A 1 
ATOM 405  C CA    . ASP A 1 52  ? 4.943   -6.820  21.479  1.00 74.78 52  A 1 
ATOM 406  C C     . ASP A 1 52  ? 3.546   -6.876  20.830  1.00 73.17 52  A 1 
ATOM 407  O O     . ASP A 1 52  ? 2.895   -5.845  20.649  1.00 68.45 52  A 1 
ATOM 408  C CB    . ASP A 1 52  ? 5.929   -6.159  20.494  1.00 72.08 52  A 1 
ATOM 409  C CG    . ASP A 1 52  ? 7.328   -5.840  21.059  1.00 71.23 52  A 1 
ATOM 410  O OD1   . ASP A 1 52  ? 7.446   -5.423  22.230  1.00 66.62 52  A 1 
ATOM 411  O OD2   . ASP A 1 52  ? 8.303   -5.951  20.286  1.00 69.80 52  A 1 
ATOM 412  N N     . GLY A 1 53  ? 3.071   -8.064  20.452  1.00 75.64 53  A 1 
ATOM 413  C CA    . GLY A 1 53  ? 1.750   -8.278  19.871  1.00 71.49 53  A 1 
ATOM 414  C C     . GLY A 1 53  ? 0.645   -8.484  20.910  1.00 70.76 53  A 1 
ATOM 415  O O     . GLY A 1 53  ? -0.391  -7.832  20.833  1.00 66.34 53  A 1 
ATOM 416  N N     . CYS A 1 54  ? 0.844   -9.409  21.877  1.00 74.91 54  A 1 
ATOM 417  C CA    . CYS A 1 54  ? -0.163  -9.738  22.892  1.00 74.90 54  A 1 
ATOM 418  C C     . CYS A 1 54  ? 0.146   -9.190  24.289  1.00 75.02 54  A 1 
ATOM 419  O O     . CYS A 1 54  ? -0.739  -9.194  25.141  1.00 67.91 54  A 1 
ATOM 420  C CB    . CYS A 1 54  ? -0.384  -11.256 22.925  1.00 70.67 54  A 1 
ATOM 421  S SG    . CYS A 1 54  ? 1.102   -12.134 23.502  1.00 71.36 54  A 1 
ATOM 422  N N     . CYS A 1 55  ? 1.375   -8.753  24.552  1.00 72.19 55  A 1 
ATOM 423  C CA    . CYS A 1 55  ? 1.849   -8.212  25.835  1.00 67.96 55  A 1 
ATOM 424  C C     . CYS A 1 55  ? 1.651   -9.134  27.053  1.00 69.85 55  A 1 
ATOM 425  O O     . CYS A 1 55  ? 1.751   -8.670  28.187  1.00 62.21 55  A 1 
ATOM 426  C CB    . CYS A 1 55  ? 1.269   -6.806  26.044  1.00 63.53 55  A 1 
ATOM 427  S SG    . CYS A 1 55  ? 1.669   -5.718  24.639  1.00 58.00 55  A 1 
ATOM 428  N N     . THR A 1 56  ? 1.391   -10.431 26.838  1.00 74.83 56  A 1 
ATOM 429  C CA    . THR A 1 56  ? 1.090   -11.399 27.897  1.00 75.09 56  A 1 
ATOM 430  C C     . THR A 1 56  ? 2.033   -12.599 27.927  1.00 79.08 56  A 1 
ATOM 431  O O     . THR A 1 56  ? 2.337   -13.118 28.994  1.00 72.92 56  A 1 
ATOM 432  C CB    . THR A 1 56  ? -0.346  -11.917 27.779  1.00 71.64 56  A 1 
ATOM 433  O OG1   . THR A 1 56  ? -0.582  -12.428 26.480  1.00 66.86 56  A 1 
ATOM 434  C CG2   . THR A 1 56  ? -1.392  -10.833 28.031  1.00 68.36 56  A 1 
ATOM 435  N N     . VAL A 1 57  ? 2.502   -13.043 26.765  1.00 76.84 57  A 1 
ATOM 436  C CA    . VAL A 1 57  ? 3.330   -14.245 26.614  1.00 76.11 57  A 1 
ATOM 437  C C     . VAL A 1 57  ? 4.781   -13.834 26.335  1.00 77.89 57  A 1 
ATOM 438  O O     . VAL A 1 57  ? 4.991   -12.878 25.593  1.00 74.10 57  A 1 
ATOM 439  C CB    . VAL A 1 57  ? 2.771   -15.160 25.508  1.00 72.27 57  A 1 
ATOM 440  C CG1   . VAL A 1 57  ? 3.540   -16.470 25.377  1.00 65.88 57  A 1 
ATOM 441  C CG2   . VAL A 1 57  ? 1.300   -15.518 25.775  1.00 70.26 57  A 1 
ATOM 442  N N     . PRO A 1 58  ? 5.795   -14.557 26.889  1.00 73.29 58  A 1 
ATOM 443  C CA    . PRO A 1 58  ? 7.190   -14.343 26.527  1.00 72.62 58  A 1 
ATOM 444  C C     . PRO A 1 58  ? 7.420   -14.450 25.020  1.00 73.42 58  A 1 
ATOM 445  O O     . PRO A 1 58  ? 6.871   -15.322 24.346  1.00 74.23 58  A 1 
ATOM 446  C CB    . PRO A 1 58  ? 7.985   -15.390 27.299  1.00 72.45 58  A 1 
ATOM 447  C CG    . PRO A 1 58  ? 7.106   -15.684 28.508  1.00 70.01 58  A 1 
ATOM 448  C CD    . PRO A 1 58  ? 5.701   -15.565 27.929  1.00 78.24 58  A 1 
ATOM 449  N N     . SER A 1 59  ? 8.243   -13.545 24.468  1.00 75.09 59  A 1 
ATOM 450  C CA    . SER A 1 59  ? 8.636   -13.588 23.070  1.00 74.35 59  A 1 
ATOM 451  C C     . SER A 1 59  ? 9.608   -14.731 22.793  1.00 73.70 59  A 1 
ATOM 452  O O     . SER A 1 59  ? 10.497  -15.001 23.595  1.00 72.17 59  A 1 
ATOM 453  C CB    . SER A 1 59  ? 9.213   -12.240 22.639  1.00 73.42 59  A 1 
ATOM 454  O OG    . SER A 1 59  ? 10.294  -11.854 23.472  1.00 66.82 59  A 1 
ATOM 455  N N     . VAL A 1 60  ? 9.463   -15.373 21.639  1.00 76.83 60  A 1 
ATOM 456  C CA    . VAL A 1 60  ? 10.354  -16.458 21.189  1.00 76.34 60  A 1 
ATOM 457  C C     . VAL A 1 60  ? 11.148  -16.087 19.938  1.00 77.89 60  A 1 
ATOM 458  O O     . VAL A 1 60  ? 12.218  -16.641 19.706  1.00 74.40 60  A 1 
ATOM 459  C CB    . VAL A 1 60  ? 9.598   -17.782 20.982  1.00 74.62 60  A 1 
ATOM 460  C CG1   . VAL A 1 60  ? 8.978   -18.269 22.306  1.00 66.29 60  A 1 
ATOM 461  C CG2   . VAL A 1 60  ? 8.492   -17.683 19.933  1.00 71.52 60  A 1 
ATOM 462  N N     . VAL A 1 61  ? 10.659  -15.129 19.158  1.00 77.83 61  A 1 
ATOM 463  C CA    . VAL A 1 61  ? 11.329  -14.635 17.952  1.00 77.43 61  A 1 
ATOM 464  C C     . VAL A 1 61  ? 11.411  -13.112 17.932  1.00 78.13 61  A 1 
ATOM 465  O O     . VAL A 1 61  ? 10.555  -12.424 18.485  1.00 76.22 61  A 1 
ATOM 466  C CB    . VAL A 1 61  ? 10.675  -15.148 16.651  1.00 75.75 61  A 1 
ATOM 467  C CG1   . VAL A 1 61  ? 10.713  -16.682 16.561  1.00 65.03 61  A 1 
ATOM 468  C CG2   . VAL A 1 61  ? 9.224   -14.687 16.475  1.00 69.73 61  A 1 
ATOM 469  N N     . TYR A 1 62  ? 12.432  -12.588 17.254  1.00 72.90 62  A 1 
ATOM 470  C CA    . TYR A 1 62  ? 12.539  -11.185 16.900  1.00 69.83 62  A 1 
ATOM 471  C C     . TYR A 1 62  ? 12.402  -11.009 15.387  1.00 69.76 62  A 1 
ATOM 472  O O     . TYR A 1 62  ? 13.154  -11.600 14.614  1.00 68.30 62  A 1 
ATOM 473  C CB    . TYR A 1 62  ? 13.865  -10.623 17.413  1.00 70.09 62  A 1 
ATOM 474  C CG    . TYR A 1 62  ? 14.102  -9.176  17.031  1.00 69.19 62  A 1 
ATOM 475  C CD1   . TYR A 1 62  ? 15.074  -8.831  16.075  1.00 66.93 62  A 1 
ATOM 476  C CD2   . TYR A 1 62  ? 13.339  -8.160  17.627  1.00 69.07 62  A 1 
ATOM 477  C CE1   . TYR A 1 62  ? 15.295  -7.489  15.737  1.00 63.17 62  A 1 
ATOM 478  C CE2   . TYR A 1 62  ? 13.549  -6.810  17.291  1.00 65.31 62  A 1 
ATOM 479  C CZ    . TYR A 1 62  ? 14.538  -6.484  16.351  1.00 72.20 62  A 1 
ATOM 480  O OH    . TYR A 1 62  ? 14.759  -5.157  16.035  1.00 73.45 62  A 1 
ATOM 481  N N     . CYS A 1 63  ? 11.450  -10.185 14.946  1.00 78.77 63  A 1 
ATOM 482  C CA    . CYS A 1 63  ? 11.280  -9.822  13.547  1.00 77.51 63  A 1 
ATOM 483  C C     . CYS A 1 63  ? 12.049  -8.527  13.247  1.00 76.06 63  A 1 
ATOM 484  O O     . CYS A 1 63  ? 11.672  -7.454  13.706  1.00 73.66 63  A 1 
ATOM 485  C CB    . CYS A 1 63  ? 9.789   -9.686  13.224  1.00 77.41 63  A 1 
ATOM 486  S SG    . CYS A 1 63  ? 9.587   -9.200  11.486  1.00 77.84 63  A 1 
ATOM 487  N N     . ARG A 1 64  ? 13.091  -8.618  12.428  1.00 75.68 64  A 1 
ATOM 488  C CA    . ARG A 1 64  ? 13.912  -7.453  12.057  1.00 72.04 64  A 1 
ATOM 489  C C     . ARG A 1 64  ? 13.133  -6.388  11.269  1.00 69.23 64  A 1 
ATOM 490  O O     . ARG A 1 64  ? 13.351  -5.196  11.456  1.00 64.21 64  A 1 
ATOM 491  C CB    . ARG A 1 64  ? 15.119  -7.904  11.236  1.00 68.45 64  A 1 
ATOM 492  C CG    . ARG A 1 64  ? 16.170  -8.648  12.085  1.00 63.55 64  A 1 
ATOM 493  C CD    . ARG A 1 64  ? 17.352  -9.053  11.199  1.00 62.96 64  A 1 
ATOM 494  N NE    . ARG A 1 64  ? 18.450  -9.597  11.985  1.00 54.88 64  A 1 
ATOM 495  C CZ    . ARG A 1 64  ? 19.550  -10.153 11.500  1.00 49.28 64  A 1 
ATOM 496  N NH1   . ARG A 1 64  ? 19.728  -10.322 10.211  1.00 46.06 64  A 1 
ATOM 497  N NH2   . ARG A 1 64  ? 20.486  -10.543 12.297  1.00 46.31 64  A 1 
ATOM 498  N N     . ALA A 1 65  ? 12.245  -6.804  10.374  1.00 76.96 65  A 1 
ATOM 499  C CA    . ALA A 1 65  ? 11.498  -5.871  9.527   1.00 76.43 65  A 1 
ATOM 500  C C     . ALA A 1 65  ? 10.446  -5.065  10.297  1.00 76.39 65  A 1 
ATOM 501  O O     . ALA A 1 65  ? 10.213  -3.898  9.972   1.00 74.88 65  A 1 
ATOM 502  C CB    . ALA A 1 65  ? 10.866  -6.653  8.381   1.00 77.17 65  A 1 
ATOM 503  N N     . ASP A 1 66  ? 9.827   -5.676  11.306  1.00 69.77 66  A 1 
ATOM 504  C CA    . ASP A 1 66  ? 8.885   -5.014  12.198  1.00 67.73 66  A 1 
ATOM 505  C C     . ASP A 1 66  ? 9.568   -4.407  13.438  1.00 68.49 66  A 1 
ATOM 506  O O     . ASP A 1 66  ? 8.946   -3.590  14.112  1.00 65.88 66  A 1 
ATOM 507  C CB    . ASP A 1 66  ? 7.762   -5.994  12.583  1.00 64.61 66  A 1 
ATOM 508  C CG    . ASP A 1 66  ? 6.784   -6.254  11.426  1.00 64.10 66  A 1 
ATOM 509  O OD1   . ASP A 1 66  ? 6.471   -5.296  10.686  1.00 61.68 66  A 1 
ATOM 510  O OD2   . ASP A 1 66  ? 6.310   -7.402  11.282  1.00 63.99 66  A 1 
ATOM 511  N N     . SER A 1 67  ? 10.825  -4.766  13.722  1.00 65.99 67  A 1 
ATOM 512  C CA    . SER A 1 67  ? 11.522  -4.448  14.976  1.00 65.66 67  A 1 
ATOM 513  C C     . SER A 1 67  ? 10.715  -4.867  16.205  1.00 66.98 67  A 1 
ATOM 514  O O     . SER A 1 67  ? 10.552  -4.091  17.147  1.00 63.86 67  A 1 
ATOM 515  C CB    . SER A 1 67  ? 11.948  -2.974  15.029  1.00 62.72 67  A 1 
ATOM 516  O OG    . SER A 1 67  ? 12.733  -2.626  13.903  1.00 58.94 67  A 1 
ATOM 517  N N     . ALA A 1 68  ? 10.134  -6.073  16.158  1.00 72.64 68  A 1 
ATOM 518  C CA    . ALA A 1 68  ? 9.189   -6.563  17.157  1.00 73.31 68  A 1 
ATOM 519  C C     . ALA A 1 68  ? 9.610   -7.921  17.723  1.00 73.38 68  A 1 
ATOM 520  O O     . ALA A 1 68  ? 9.972   -8.829  16.972  1.00 73.65 68  A 1 
ATOM 521  C CB    . ALA A 1 68  ? 7.789   -6.637  16.538  1.00 72.25 68  A 1 
ATOM 522  N N     . TYR A 1 69  ? 9.491   -8.059  19.039  1.00 79.76 69  A 1 
ATOM 523  C CA    . TYR A 1 69  ? 9.615   -9.320  19.756  1.00 76.21 69  A 1 
ATOM 524  C C     . TYR A 1 69  ? 8.247   -9.999  19.799  1.00 78.27 69  A 1 
ATOM 525  O O     . TYR A 1 69  ? 7.277   -9.402  20.252  1.00 75.87 69  A 1 
ATOM 526  C CB    . TYR A 1 69  ? 10.166  -9.061  21.156  1.00 76.78 69  A 1 
ATOM 527  C CG    . TYR A 1 69  ? 11.561  -8.488  21.170  1.00 75.40 69  A 1 
ATOM 528  C CD1   . TYR A 1 69  ? 12.687  -9.329  21.261  1.00 68.46 69  A 1 
ATOM 529  C CD2   . TYR A 1 69  ? 11.770  -7.088  21.088  1.00 71.67 69  A 1 
ATOM 530  C CE1   . TYR A 1 69  ? 13.986  -8.805  21.280  1.00 67.92 69  A 1 
ATOM 531  C CE2   . TYR A 1 69  ? 13.061  -6.555  21.095  1.00 68.26 69  A 1 
ATOM 532  C CZ    . TYR A 1 69  ? 14.171  -7.418  21.200  1.00 77.06 69  A 1 
ATOM 533  O OH    . TYR A 1 69  ? 15.452  -6.896  21.214  1.00 75.93 69  A 1 
ATOM 534  N N     . LEU A 1 70  ? 8.146   -11.238 19.310  1.00 78.80 70  A 1 
ATOM 535  C CA    . LEU A 1 70  ? 6.878   -11.941 19.150  1.00 78.73 70  A 1 
ATOM 536  C C     . LEU A 1 70  ? 6.909   -13.323 19.813  1.00 78.46 70  A 1 
ATOM 537  O O     . LEU A 1 70  ? 7.912   -14.039 19.740  1.00 80.61 70  A 1 
ATOM 538  C CB    . LEU A 1 70  ? 6.514   -12.038 17.652  1.00 80.25 70  A 1 
ATOM 539  C CG    . LEU A 1 70  ? 6.399   -10.697 16.905  1.00 83.22 70  A 1 
ATOM 540  C CD1   . LEU A 1 70  ? 6.166   -10.937 15.415  1.00 78.38 70  A 1 
ATOM 541  C CD2   . LEU A 1 70  ? 5.254   -9.834  17.433  1.00 78.50 70  A 1 
ATOM 542  N N     . CYS A 1 71  ? 5.794   -13.722 20.446  1.00 79.85 71  A 1 
ATOM 543  C CA    . CYS A 1 71  ? 5.562   -15.113 20.818  1.00 78.86 71  A 1 
ATOM 544  C C     . CYS A 1 71  ? 5.228   -15.949 19.574  1.00 79.22 71  A 1 
ATOM 545  O O     . CYS A 1 71  ? 4.840   -15.403 18.539  1.00 74.80 71  A 1 
ATOM 546  C CB    . CYS A 1 71  ? 4.464   -15.198 21.887  1.00 75.93 71  A 1 
ATOM 547  S SG    . CYS A 1 71  ? 2.820   -14.772 21.236  1.00 73.72 71  A 1 
ATOM 548  N N     . ALA A 1 72  ? 5.299   -17.293 19.693  1.00 78.81 72  A 1 
ATOM 549  C CA    . ALA A 1 72  ? 5.038   -18.198 18.572  1.00 76.43 72  A 1 
ATOM 550  C C     . ALA A 1 72  ? 3.651   -17.982 17.923  1.00 76.61 72  A 1 
ATOM 551  O O     . ALA A 1 72  ? 3.535   -17.950 16.697  1.00 74.12 72  A 1 
ATOM 552  C CB    . ALA A 1 72  ? 5.177   -19.639 19.079  1.00 74.75 72  A 1 
ATOM 553  N N     . SER A 1 73  ? 2.613   -17.750 18.732  1.00 76.77 73  A 1 
ATOM 554  C CA    . SER A 1 73  ? 1.257   -17.492 18.239  1.00 75.69 73  A 1 
ATOM 555  C C     . SER A 1 73  ? 1.157   -16.164 17.476  1.00 76.00 73  A 1 
ATOM 556  O O     . SER A 1 73  ? 0.613   -16.120 16.372  1.00 73.99 73  A 1 
ATOM 557  C CB    . SER A 1 73  ? 0.268   -17.522 19.408  1.00 74.05 73  A 1 
ATOM 558  O OG    . SER A 1 73  ? -1.050  -17.320 18.954  1.00 65.70 73  A 1 
ATOM 559  N N     . CYS A 1 74  ? 1.698   -15.077 18.027  1.00 73.37 74  A 1 
ATOM 560  C CA    . CYS A 1 74  ? 1.693   -13.771 17.364  1.00 72.29 74  A 1 
ATOM 561  C C     . CYS A 1 74  ? 2.575   -13.749 16.111  1.00 71.36 74  A 1 
ATOM 562  O O     . CYS A 1 74  ? 2.177   -13.153 15.116  1.00 70.52 74  A 1 
ATOM 563  C CB    . CYS A 1 74  ? 2.105   -12.681 18.360  1.00 72.72 74  A 1 
ATOM 564  S SG    . CYS A 1 74  ? 0.798   -12.410 19.609  1.00 71.29 74  A 1 
ATOM 565  N N     . ASP A 1 75  ? 3.731   -14.433 16.133  1.00 77.40 75  A 1 
ATOM 566  C CA    . ASP A 1 75  ? 4.589   -14.594 14.957  1.00 74.10 75  A 1 
ATOM 567  C C     . ASP A 1 75  ? 3.836   -15.290 13.819  1.00 73.06 75  A 1 
ATOM 568  O O     . ASP A 1 75  ? 3.755   -14.760 12.706  1.00 70.09 75  A 1 
ATOM 569  C CB    . ASP A 1 75  ? 5.863   -15.369 15.322  1.00 73.14 75  A 1 
ATOM 570  C CG    . ASP A 1 75  ? 6.761   -15.588 14.094  1.00 72.60 75  A 1 
ATOM 571  O OD1   . ASP A 1 75  ? 7.215   -14.586 13.516  1.00 65.70 75  A 1 
ATOM 572  O OD2   . ASP A 1 75  ? 6.985   -16.736 13.675  1.00 67.62 75  A 1 
ATOM 573  N N     . ALA A 1 76  ? 3.213   -16.433 14.114  1.00 76.59 76  A 1 
ATOM 574  C CA    . ALA A 1 76  ? 2.425   -17.168 13.139  1.00 74.03 76  A 1 
ATOM 575  C C     . ALA A 1 76  ? 1.276   -16.312 12.574  1.00 74.00 76  A 1 
ATOM 576  O O     . ALA A 1 76  ? 1.119   -16.213 11.360  1.00 72.01 76  A 1 
ATOM 577  C CB    . ALA A 1 76  ? 1.908   -18.456 13.779  1.00 72.97 76  A 1 
ATOM 578  N N     . GLN A 1 77  ? 0.506   -15.634 13.436  1.00 72.34 77  A 1 
ATOM 579  C CA    . GLN A 1 77  ? -0.630  -14.809 13.010  1.00 70.54 77  A 1 
ATOM 580  C C     . GLN A 1 77  ? -0.206  -13.606 12.156  1.00 70.79 77  A 1 
ATOM 581  O O     . GLN A 1 77  ? -0.831  -13.311 11.131  1.00 69.48 77  A 1 
ATOM 582  C CB    . GLN A 1 77  ? -1.398  -14.365 14.259  1.00 69.66 77  A 1 
ATOM 583  C CG    . GLN A 1 77  ? -2.716  -13.665 13.903  1.00 64.88 77  A 1 
ATOM 584  C CD    . GLN A 1 77  ? -3.490  -13.170 15.133  1.00 61.55 77  A 1 
ATOM 585  O OE1   . GLN A 1 77  ? -2.987  -13.082 16.233  1.00 54.12 77  A 1 
ATOM 586  N NE2   . GLN A 1 77  ? -4.737  -12.808 14.964  1.00 52.83 77  A 1 
ATOM 587  N N     . ILE A 1 78  ? 0.847   -12.896 12.554  1.00 72.38 78  A 1 
ATOM 588  C CA    . ILE A 1 78  ? 1.319   -11.690 11.866  1.00 71.15 78  A 1 
ATOM 589  C C     . ILE A 1 78  ? 1.963   -12.046 10.523  1.00 70.95 78  A 1 
ATOM 590  O O     . ILE A 1 78  ? 1.666   -11.410 9.506   1.00 69.23 78  A 1 
ATOM 591  C CB    . ILE A 1 78  ? 2.269   -10.891 12.787  1.00 69.45 78  A 1 
ATOM 592  C CG1   . ILE A 1 78  ? 1.460   -10.249 13.935  1.00 67.56 78  A 1 
ATOM 593  C CG2   . ILE A 1 78  ? 3.038   -9.813  12.008  1.00 69.29 78  A 1 
ATOM 594  C CD1   . ILE A 1 78  ? 2.320   -9.719  15.086  1.00 63.10 78  A 1 
ATOM 595  N N     . HIS A 1 79  ? 2.810   -13.076 10.503  1.00 77.20 79  A 1 
ATOM 596  C CA    . HIS A 1 79  ? 3.559   -13.452 9.307   1.00 76.74 79  A 1 
ATOM 597  C C     . HIS A 1 79  ? 2.774   -14.355 8.348   1.00 75.65 79  A 1 
ATOM 598  O O     . HIS A 1 79  ? 3.122   -14.418 7.168   1.00 69.24 79  A 1 
ATOM 599  C CB    . HIS A 1 79  ? 4.923   -14.023 9.710   1.00 74.72 79  A 1 
ATOM 600  C CG    . HIS A 1 79  ? 5.802   -12.994 10.375  1.00 77.45 79  A 1 
ATOM 601  N ND1   . HIS A 1 79  ? 6.242   -13.001 11.680  1.00 67.87 79  A 1 
ATOM 602  C CD2   . HIS A 1 79  ? 6.295   -11.856 9.807   1.00 70.50 79  A 1 
ATOM 603  C CE1   . HIS A 1 79  ? 6.974   -11.906 11.891  1.00 72.50 79  A 1 
ATOM 604  N NE2   . HIS A 1 79  ? 7.027   -11.170 10.778  1.00 73.28 79  A 1 
ATOM 605  N N     . ALA A 1 80  ? 1.666   -14.946 8.783   1.00 74.86 80  A 1 
ATOM 606  C CA    . ALA A 1 80  ? 0.707   -15.570 7.867   1.00 71.62 80  A 1 
ATOM 607  C C     . ALA A 1 80  ? -0.240  -14.561 7.184   1.00 69.88 80  A 1 
ATOM 608  O O     . ALA A 1 80  ? -0.914  -14.913 6.216   1.00 64.22 80  A 1 
ATOM 609  C CB    . ALA A 1 80  ? -0.085  -16.641 8.623   1.00 68.82 80  A 1 
ATOM 610  N N     . ALA A 1 81  ? -0.288  -13.301 7.650   1.00 68.91 81  A 1 
ATOM 611  C CA    . ALA A 1 81  ? -1.269  -12.321 7.180   1.00 67.17 81  A 1 
ATOM 612  C C     . ALA A 1 81  ? -1.148  -11.967 5.688   1.00 68.45 81  A 1 
ATOM 613  O O     . ALA A 1 81  ? -2.146  -11.668 5.029   1.00 65.06 81  A 1 
ATOM 614  C CB    . ALA A 1 81  ? -1.144  -11.061 8.044   1.00 62.73 81  A 1 
ATOM 615  N N     . ASN A 1 82  ? 0.071   -11.970 5.142   1.00 63.92 82  A 1 
ATOM 616  C CA    . ASN A 1 82  ? 0.317   -11.752 3.716   1.00 63.72 82  A 1 
ATOM 617  C C     . ASN A 1 82  ? 1.735   -12.195 3.298   1.00 66.31 82  A 1 
ATOM 618  O O     . ASN A 1 82  ? 2.637   -12.342 4.116   1.00 63.06 82  A 1 
ATOM 619  C CB    . ASN A 1 82  ? 0.064   -10.267 3.374   1.00 58.39 82  A 1 
ATOM 620  C CG    . ASN A 1 82  ? 0.995   -9.318  4.094   1.00 53.16 82  A 1 
ATOM 621  O OD1   . ASN A 1 82  ? 2.170   -9.198  3.782   1.00 49.76 82  A 1 
ATOM 622  N ND2   . ASN A 1 82  ? 0.509   -8.622  5.092   1.00 51.70 82  A 1 
ATOM 623  N N     . ARG A 1 83  ? 1.940   -12.309 2.008   1.00 71.57 83  A 1 
ATOM 624  C CA    . ARG A 1 83  ? 3.227   -12.739 1.428   1.00 69.78 83  A 1 
ATOM 625  C C     . ARG A 1 83  ? 4.394   -11.778 1.700   1.00 69.73 83  A 1 
ATOM 626  O O     . ARG A 1 83  ? 5.552   -12.196 1.645   1.00 66.00 83  A 1 
ATOM 627  C CB    . ARG A 1 83  ? 3.018   -12.956 -0.077  1.00 65.66 83  A 1 
ATOM 628  C CG    . ARG A 1 83  ? 4.167   -13.686 -0.780  1.00 61.58 83  A 1 
ATOM 629  C CD    . ARG A 1 83  ? 3.866   -13.820 -2.272  1.00 58.47 83  A 1 
ATOM 630  N NE    . ARG A 1 83  ? 4.897   -14.575 -3.019  1.00 50.61 83  A 1 
ATOM 631  C CZ    . ARG A 1 83  ? 5.122   -14.504 -4.309  1.00 43.66 83  A 1 
ATOM 632  N NH1   . ARG A 1 83  ? 4.445   -13.711 -5.087  1.00 39.81 83  A 1 
ATOM 633  N NH2   . ARG A 1 83  ? 6.032   -15.245 -4.863  1.00 40.20 83  A 1 
ATOM 634  N N     . VAL A 1 84  ? 4.135   -10.517 1.937   1.00 67.63 84  A 1 
ATOM 635  C CA    . VAL A 1 84  ? 5.184   -9.550  2.286   1.00 67.81 84  A 1 
ATOM 636  C C     . VAL A 1 84  ? 5.652   -9.769  3.724   1.00 69.70 84  A 1 
ATOM 637  O O     . VAL A 1 84  ? 6.853   -9.823  3.966   1.00 67.30 84  A 1 
ATOM 638  C CB    . VAL A 1 84  ? 4.725   -8.097  2.073   1.00 63.59 84  A 1 
ATOM 639  C CG1   . VAL A 1 84  ? 5.830   -7.089  2.416   1.00 57.85 84  A 1 
ATOM 640  C CG2   . VAL A 1 84  ? 4.309   -7.863  0.624   1.00 63.47 84  A 1 
ATOM 641  N N     . ALA A 1 85  ? 4.711   -9.950  4.660   1.00 68.46 85  A 1 
ATOM 642  C CA    . ALA A 1 85  ? 5.010   -10.254 6.049   1.00 69.74 85  A 1 
ATOM 643  C C     . ALA A 1 85  ? 5.698   -11.621 6.199   1.00 70.71 85  A 1 
ATOM 644  O O     . ALA A 1 85  ? 6.692   -11.714 6.910   1.00 74.18 85  A 1 
ATOM 645  C CB    . ALA A 1 85  ? 3.720   -10.156 6.864   1.00 71.90 85  A 1 
ATOM 646  N N     . SER A 1 86  ? 5.271   -12.650 5.468   1.00 75.87 86  A 1 
ATOM 647  C CA    . SER A 1 86  ? 5.883   -13.990 5.538   1.00 75.42 86  A 1 
ATOM 648  C C     . SER A 1 86  ? 7.357   -14.034 5.102   1.00 76.71 86  A 1 
ATOM 649  O O     . SER A 1 86  ? 8.080   -14.953 5.479   1.00 74.62 86  A 1 
ATOM 650  C CB    . SER A 1 86  ? 5.065   -14.994 4.728   1.00 73.14 86  A 1 
ATOM 651  O OG    . SER A 1 86  ? 5.176   -14.776 3.337   1.00 66.60 86  A 1 
ATOM 652  N N     . ARG A 1 87  ? 7.816   -13.040 4.353   1.00 72.42 87  A 1 
ATOM 653  C CA    . ARG A 1 87  ? 9.216   -12.877 3.928   1.00 72.54 87  A 1 
ATOM 654  C C     . ARG A 1 87  ? 10.081  -12.114 4.947   1.00 74.62 87  A 1 
ATOM 655  O O     . ARG A 1 87  ? 11.259  -11.885 4.664   1.00 70.83 87  A 1 
ATOM 656  C CB    . ARG A 1 87  ? 9.264   -12.173 2.560   1.00 68.73 87  A 1 
ATOM 657  C CG    . ARG A 1 87  ? 8.738   -13.047 1.400   1.00 66.35 87  A 1 
ATOM 658  C CD    . ARG A 1 87  ? 8.690   -12.191 0.129   1.00 65.18 87  A 1 
ATOM 659  N NE    . ARG A 1 87  ? 8.219   -12.953 -1.045  1.00 55.83 87  A 1 
ATOM 660  C CZ    . ARG A 1 87  ? 7.997   -12.454 -2.258  1.00 50.19 87  A 1 
ATOM 661  N NH1   . ARG A 1 87  ? 8.183   -11.194 -2.532  1.00 45.62 87  A 1 
ATOM 662  N NH2   . ARG A 1 87  ? 7.580   -13.206 -3.213  1.00 46.61 87  A 1 
ATOM 663  N N     . HIS A 1 88  ? 9.521   -11.673 6.060   1.00 72.09 88  A 1 
ATOM 664  C CA    . HIS A 1 88  ? 10.303  -11.004 7.087   1.00 74.07 88  A 1 
ATOM 665  C C     . HIS A 1 88  ? 11.290  -11.986 7.731   1.00 74.50 88  A 1 
ATOM 666  O O     . HIS A 1 88  ? 10.936  -13.095 8.105   1.00 72.74 88  A 1 
ATOM 667  C CB    . HIS A 1 88  ? 9.405   -10.344 8.138   1.00 72.03 88  A 1 
ATOM 668  C CG    . HIS A 1 88  ? 8.614   -9.161  7.648   1.00 72.07 88  A 1 
ATOM 669  N ND1   . HIS A 1 88  ? 7.651   -8.475  8.378   1.00 65.04 88  A 1 
ATOM 670  C CD2   . HIS A 1 88  ? 8.689   -8.524  6.435   1.00 68.48 88  A 1 
ATOM 671  C CE1   . HIS A 1 88  ? 7.180   -7.472  7.634   1.00 67.37 88  A 1 
ATOM 672  N NE2   . HIS A 1 88  ? 7.783   -7.466  6.436   1.00 69.79 88  A 1 
ATOM 673  N N     . GLU A 1 89  ? 12.546  -11.547 7.847   1.00 71.30 89  A 1 
ATOM 674  C CA    . GLU A 1 89  ? 13.568  -12.300 8.549   1.00 71.69 89  A 1 
ATOM 675  C C     . GLU A 1 89  ? 13.277  -12.278 10.053  1.00 71.64 89  A 1 
ATOM 676  O O     . GLU A 1 89  ? 13.092  -11.209 10.641  1.00 68.24 89  A 1 
ATOM 677  C CB    . GLU A 1 89  ? 14.946  -11.701 8.233   1.00 68.71 89  A 1 
ATOM 678  C CG    . GLU A 1 89  ? 16.115  -12.563 8.725   1.00 60.57 89  A 1 
ATOM 679  C CD    . GLU A 1 89  ? 17.481  -11.877 8.524   1.00 56.98 89  A 1 
ATOM 680  O OE1   . GLU A 1 89  ? 18.474  -12.358 9.094   1.00 48.96 89  A 1 
ATOM 681  O OE2   . GLU A 1 89  ? 17.541  -10.810 7.876   1.00 50.26 89  A 1 
ATOM 682  N N     . ARG A 1 90  ? 13.220  -13.473 10.660  1.00 68.93 90  A 1 
ATOM 683  C CA    . ARG A 1 90  ? 12.995  -13.669 12.088  1.00 66.92 90  A 1 
ATOM 684  C C     . ARG A 1 90  ? 14.179  -14.401 12.698  1.00 65.39 90  A 1 
ATOM 685  O O     . ARG A 1 90  ? 14.725  -15.307 12.079  1.00 63.47 90  A 1 
ATOM 686  C CB    . ARG A 1 90  ? 11.682  -14.448 12.312  1.00 66.49 90  A 1 
ATOM 687  C CG    . ARG A 1 90  ? 10.447  -13.625 11.938  1.00 68.12 90  A 1 
ATOM 688  C CD    . ARG A 1 90  ? 9.253   -14.519 11.604  1.00 68.76 90  A 1 
ATOM 689  N NE    . ARG A 1 90  ? 9.410   -15.164 10.301  1.00 68.17 90  A 1 
ATOM 690  C CZ    . ARG A 1 90  ? 8.638   -16.117 9.810   1.00 65.96 90  A 1 
ATOM 691  N NH1   . ARG A 1 90  ? 7.645   -16.604 10.496  1.00 57.87 90  A 1 
ATOM 692  N NH2   . ARG A 1 90  ? 8.844   -16.588 8.614   1.00 65.95 90  A 1 
ATOM 693  N N     . VAL A 1 91  ? 14.568  -14.010 13.909  1.00 73.51 91  A 1 
ATOM 694  C CA    . VAL A 1 91  ? 15.669  -14.608 14.664  1.00 72.27 91  A 1 
ATOM 695  C C     . VAL A 1 91  ? 15.092  -15.251 15.919  1.00 72.74 91  A 1 
ATOM 696  O O     . VAL A 1 91  ? 14.309  -14.610 16.619  1.00 72.15 91  A 1 
ATOM 697  C CB    . VAL A 1 91  ? 16.739  -13.557 15.012  1.00 70.04 91  A 1 
ATOM 698  C CG1   . VAL A 1 91  ? 17.946  -14.193 15.715  1.00 60.28 91  A 1 
ATOM 699  C CG2   . VAL A 1 91  ? 17.244  -12.850 13.752  1.00 63.87 91  A 1 
ATOM 700  N N     . LEU A 1 92  ? 15.468  -16.507 16.211  1.00 73.14 92  A 1 
ATOM 701  C CA    . LEU A 1 92  ? 15.077  -17.177 17.449  1.00 70.84 92  A 1 
ATOM 702  C C     . LEU A 1 92  ? 15.799  -16.531 18.637  1.00 70.29 92  A 1 
ATOM 703  O O     . LEU A 1 92  ? 17.023  -16.405 18.631  1.00 67.60 92  A 1 
ATOM 704  C CB    . LEU A 1 92  ? 15.381  -18.680 17.366  1.00 68.51 92  A 1 
ATOM 705  C CG    . LEU A 1 92  ? 14.410  -19.469 16.471  1.00 63.41 92  A 1 
ATOM 706  C CD1   . LEU A 1 92  ? 14.972  -20.851 16.149  1.00 56.95 92  A 1 
ATOM 707  C CD2   . LEU A 1 92  ? 13.046  -19.655 17.149  1.00 59.52 92  A 1 
ATOM 708  N N     . LEU A 1 93  ? 15.049  -16.155 19.666  1.00 67.00 93  A 1 
ATOM 709  C CA    . LEU A 1 93  ? 15.603  -15.496 20.845  1.00 63.75 93  A 1 
ATOM 710  C C     . LEU A 1 93  ? 16.338  -16.480 21.757  1.00 62.01 93  A 1 
ATOM 711  O O     . LEU A 1 93  ? 17.298  -16.081 22.400  1.00 59.02 93  A 1 
ATOM 712  C CB    . LEU A 1 93  ? 14.492  -14.766 21.600  1.00 61.58 93  A 1 
ATOM 713  C CG    . LEU A 1 93  ? 13.841  -13.623 20.804  1.00 59.14 93  A 1 
ATOM 714  C CD1   . LEU A 1 93  ? 12.658  -13.069 21.583  1.00 56.49 93  A 1 
ATOM 715  C CD2   . LEU A 1 93  ? 14.816  -12.474 20.521  1.00 59.29 93  A 1 
ATOM 716  N N     . SER A 1 94  ? 15.949  -17.757 21.767  1.00 65.54 94  A 1 
ATOM 717  C CA    . SER A 1 94  ? 16.602  -18.780 22.589  1.00 64.01 94  A 1 
ATOM 718  C C     . SER A 1 94  ? 18.094  -18.927 22.294  1.00 62.67 94  A 1 
ATOM 719  O O     . SER A 1 94  ? 18.888  -19.109 23.217  1.00 57.54 94  A 1 
ATOM 720  C CB    . SER A 1 94  ? 15.911  -20.126 22.370  1.00 58.67 94  A 1 
ATOM 721  O OG    . SER A 1 94  ? 15.911  -20.470 20.997  1.00 51.99 94  A 1 
ATOM 722  N N     . GLU A 1 95  ? 18.495  -18.801 21.039  1.00 57.47 95  A 1 
ATOM 723  C CA    . GLU A 1 95  ? 19.905  -18.811 20.649  1.00 54.90 95  A 1 
ATOM 724  C C     . GLU A 1 95  ? 20.609  -17.523 21.071  1.00 50.74 95  A 1 
ATOM 725  O O     . GLU A 1 95  ? 21.740  -17.561 21.558  1.00 48.60 95  A 1 
ATOM 726  C CB    . GLU A 1 95  ? 20.031  -19.003 19.131  1.00 51.84 95  A 1 
ATOM 727  C CG    . GLU A 1 95  ? 19.518  -20.368 18.669  1.00 49.01 95  A 1 
ATOM 728  C CD    . GLU A 1 95  ? 19.726  -20.628 17.168  1.00 45.62 95  A 1 
ATOM 729  O OE1   . GLU A 1 95  ? 19.447  -21.773 16.746  1.00 39.91 95  A 1 
ATOM 730  O OE2   . GLU A 1 95  ? 20.152  -19.705 16.448  1.00 42.01 95  A 1 
ATOM 731  N N     . ALA A 1 96  ? 19.929  -16.393 20.947  1.00 53.61 96  A 1 
ATOM 732  C CA    . ALA A 1 96  ? 20.463  -15.101 21.348  1.00 50.45 96  A 1 
ATOM 733  C C     . ALA A 1 96  ? 20.713  -15.018 22.863  1.00 48.14 96  A 1 
ATOM 734  O O     . ALA A 1 96  ? 21.764  -14.538 23.280  1.00 48.86 96  A 1 
ATOM 735  C CB    . ALA A 1 96  ? 19.487  -14.025 20.873  1.00 48.72 96  A 1 
ATOM 736  N N     . TYR A 1 97  ? 19.784  -15.524 23.682  1.00 48.83 97  A 1 
ATOM 737  C CA    . TYR A 1 97  ? 19.932  -15.548 25.142  1.00 46.35 97  A 1 
ATOM 738  C C     . TYR A 1 97  ? 21.013  -16.524 25.621  1.00 43.21 97  A 1 
ATOM 739  O O     . TYR A 1 97  ? 21.710  -16.212 26.578  1.00 43.83 97  A 1 
ATOM 740  C CB    . TYR A 1 97  ? 18.578  -15.866 25.800  1.00 45.79 97  A 1 
ATOM 741  C CG    . TYR A 1 97  ? 17.567  -14.738 25.754  1.00 46.70 97  A 1 
ATOM 742  C CD1   . TYR A 1 97  ? 17.853  -13.498 26.368  1.00 44.05 97  A 1 
ATOM 743  C CD2   . TYR A 1 97  ? 16.324  -14.917 25.115  1.00 42.59 97  A 1 
ATOM 744  C CE1   . TYR A 1 97  ? 16.923  -12.445 26.321  1.00 38.32 97  A 1 
ATOM 745  C CE2   . TYR A 1 97  ? 15.395  -13.868 25.058  1.00 38.54 97  A 1 
ATOM 746  C CZ    . TYR A 1 97  ? 15.691  -12.629 25.660  1.00 37.27 97  A 1 
ATOM 747  O OH    . TYR A 1 97  ? 14.784  -11.597 25.603  1.00 34.02 97  A 1 
ATOM 748  N N     . LYS A 1 98  ? 21.215  -17.655 24.946  1.00 51.31 98  A 1 
ATOM 749  C CA    . LYS A 1 98  ? 22.294  -18.603 25.295  1.00 51.28 98  A 1 
ATOM 750  C C     . LYS A 1 98  ? 23.693  -18.004 25.134  1.00 49.59 98  A 1 
ATOM 751  O O     . LYS A 1 98  ? 24.601  -18.407 25.853  1.00 45.39 98  A 1 
ATOM 752  C CB    . LYS A 1 98  ? 22.180  -19.870 24.433  1.00 47.96 98  A 1 
ATOM 753  C CG    . LYS A 1 98  ? 21.093  -20.824 24.932  1.00 44.93 98  A 1 
ATOM 754  C CD    . LYS A 1 98  ? 20.978  -22.020 23.982  1.00 41.37 98  A 1 
ATOM 755  C CE    . LYS A 1 98  ? 19.866  -22.960 24.447  1.00 36.60 98  A 1 
ATOM 756  N NZ    . LYS A 1 98  ? 19.763  -24.158 23.581  1.00 31.13 98  A 1 
ATOM 757  N N     . HIS A 1 99  ? 23.864  -17.100 24.195  1.00 45.46 99  A 1 
ATOM 758  C CA    . HIS A 1 99  ? 25.138  -16.429 23.948  1.00 45.68 99  A 1 
ATOM 759  C C     . HIS A 1 99  ? 25.278  -15.069 24.647  1.00 41.51 99  A 1 
ATOM 760  O O     . HIS A 1 99  ? 26.339  -14.451 24.555  1.00 38.42 99  A 1 
ATOM 761  C CB    . HIS A 1 99  ? 25.367  -16.323 22.435  1.00 43.22 99  A 1 
ATOM 762  C CG    . HIS A 1 99  ? 25.636  -17.655 21.795  1.00 41.38 99  A 1 
ATOM 763  N ND1   . HIS A 1 99  ? 26.696  -18.494 22.065  1.00 37.61 99  A 1 
ATOM 764  C CD2   . HIS A 1 99  ? 24.879  -18.280 20.829  1.00 38.13 99  A 1 
ATOM 765  C CE1   . HIS A 1 99  ? 26.575  -19.585 21.298  1.00 34.83 99  A 1 
ATOM 766  N NE2   . HIS A 1 99  ? 25.482  -19.500 20.523  1.00 35.59 99  A 1 
ATOM 767  N N     . ALA A 1 100 ? 24.238  -14.607 25.338  1.00 45.34 100 A 1 
ATOM 768  C CA    . ALA A 1 100 ? 24.369  -13.439 26.195  1.00 44.08 100 A 1 
ATOM 769  C C     . ALA A 1 100 ? 25.313  -13.797 27.356  1.00 41.34 100 A 1 
ATOM 770  O O     . ALA A 1 100 ? 25.086  -14.810 28.018  1.00 41.06 100 A 1 
ATOM 771  C CB    . ALA A 1 100 ? 22.988  -12.988 26.676  1.00 41.94 100 A 1 
ATOM 772  N N     . PRO A 1 101 ? 26.381  -13.020 27.614  1.00 39.52 101 A 1 
ATOM 773  C CA    . PRO A 1 101 ? 27.251  -13.278 28.745  1.00 40.46 101 A 1 
ATOM 774  C C     . PRO A 1 101 ? 26.416  -13.244 30.025  1.00 40.77 101 A 1 
ATOM 775  O O     . PRO A 1 101 ? 25.513  -12.412 30.153  1.00 40.71 101 A 1 
ATOM 776  C CB    . PRO A 1 101 ? 28.324  -12.185 28.703  1.00 38.26 101 A 1 
ATOM 777  C CG    . PRO A 1 101 ? 27.656  -11.053 27.936  1.00 37.71 101 A 1 
ATOM 778  C CD    . PRO A 1 101 ? 26.732  -11.781 26.956  1.00 44.38 101 A 1 
ATOM 779  N N     . VAL A 1 102 ? 26.724  -14.161 30.969  1.00 30.86 102 A 1 
ATOM 780  C CA    . VAL A 1 102 ? 26.099  -14.205 32.288  1.00 32.03 102 A 1 
ATOM 781  C C     . VAL A 1 102 ? 26.325  -12.849 32.959  1.00 30.86 102 A 1 
ATOM 782  O O     . VAL A 1 102 ? 27.413  -12.565 33.466  1.00 28.99 102 A 1 
ATOM 783  C CB    . VAL A 1 102 ? 26.672  -15.350 33.140  1.00 30.35 102 A 1 
ATOM 784  C CG1   . VAL A 1 102 ? 25.972  -15.437 34.503  1.00 28.28 102 A 1 
ATOM 785  C CG2   . VAL A 1 102 ? 26.500  -16.711 32.438  1.00 30.73 102 A 1 
ATOM 786  N N     . MET A 1 103 ? 25.320  -11.979 32.886  1.00 32.48 103 A 1 
ATOM 787  C CA    . MET A 1 103 ? 25.353  -10.711 33.605  1.00 34.01 103 A 1 
ATOM 788  C C     . MET A 1 103 ? 25.351  -11.037 35.088  1.00 33.70 103 A 1 
ATOM 789  O O     . MET A 1 103 ? 24.536  -11.839 35.548  1.00 33.45 103 A 1 
ATOM 790  C CB    . MET A 1 103 ? 24.173  -9.820  33.203  1.00 33.46 103 A 1 
ATOM 791  C CG    . MET A 1 103 ? 24.413  -9.127  31.863  1.00 31.58 103 A 1 
ATOM 792  S SD    . MET A 1 103 ? 25.397  -7.585  31.953  1.00 29.55 103 A 1 
ATOM 793  C CE    . MET A 1 103 ? 24.141  -6.449  32.589  1.00 27.21 103 A 1 
ATOM 794  N N     . LEU A 1 104 ? 26.275  -10.440 35.801  1.00 35.27 104 A 1 
ATOM 795  C CA    . LEU A 1 104 ? 26.378  -10.598 37.246  1.00 35.52 104 A 1 
ATOM 796  C C     . LEU A 1 104 ? 25.040  -10.231 37.899  1.00 33.31 104 A 1 
ATOM 797  O O     . LEU A 1 104 ? 24.414  -9.238  37.517  1.00 32.27 104 A 1 
ATOM 798  C CB    . LEU A 1 104 ? 27.518  -9.700  37.774  1.00 34.50 104 A 1 
ATOM 799  C CG    . LEU A 1 104 ? 28.930  -10.269 37.532  1.00 32.66 104 A 1 
ATOM 800  C CD1   . LEU A 1 104 ? 29.978  -9.170  37.606  1.00 32.70 104 A 1 
ATOM 801  C CD2   . LEU A 1 104 ? 29.272  -11.339 38.568  1.00 36.73 104 A 1 
ATOM 802  N N     . ASP A 1 105 ? 24.658  -10.999 38.931  1.00 38.45 105 A 1 
ATOM 803  C CA    . ASP A 1 105 ? 23.478  -10.815 39.795  1.00 39.11 105 A 1 
ATOM 804  C C     . ASP A 1 105 ? 23.530  -9.507  40.627  1.00 36.45 105 A 1 
ATOM 805  O O     . ASP A 1 105 ? 23.361  -9.506  41.854  1.00 35.74 105 A 1 
ATOM 806  C CB    . ASP A 1 105 ? 23.307  -12.038 40.716  1.00 37.47 105 A 1 
ATOM 807  C CG    . ASP A 1 105 ? 22.490  -13.191 40.127  1.00 34.91 105 A 1 
ATOM 808  O OD1   . ASP A 1 105 ? 21.565  -12.904 39.336  1.00 33.87 105 A 1 
ATOM 809  O OD2   . ASP A 1 105 ? 22.760  -14.335 40.539  1.00 33.23 105 A 1 
ATOM 810  N N     . CYS A 1 106 ? 23.798  -8.375  40.013  1.00 47.51 106 A 1 
ATOM 811  C CA    . CYS A 1 106 ? 23.764  -7.099  40.697  1.00 48.85 106 A 1 
ATOM 812  C C     . CYS A 1 106 ? 22.303  -6.687  40.914  1.00 45.63 106 A 1 
ATOM 813  O O     . CYS A 1 106 ? 21.706  -5.990  40.094  1.00 45.93 106 A 1 
ATOM 814  C CB    . CYS A 1 106 ? 24.614  -6.063  39.950  1.00 47.17 106 A 1 
ATOM 815  S SG    . CYS A 1 106 ? 25.032  -4.724  41.105  1.00 41.24 106 A 1 
ATOM 816  N N     . HIS A 1 107 ? 21.728  -7.125  42.035  1.00 26.98 107 A 1 
ATOM 817  C CA    . HIS A 1 107 ? 20.338  -6.917  42.440  1.00 27.93 107 A 1 
ATOM 818  C C     . HIS A 1 107 ? 19.822  -5.466  42.383  1.00 26.31 107 A 1 
ATOM 819  O O     . HIS A 1 107 ? 18.614  -5.272  42.249  1.00 24.75 107 A 1 
ATOM 820  C CB    . HIS A 1 107 ? 20.169  -7.421  43.888  1.00 26.70 107 A 1 
ATOM 821  C CG    . HIS A 1 107 ? 19.765  -8.861  44.009  1.00 25.12 107 A 1 
ATOM 822  N ND1   . HIS A 1 107 ? 18.540  -9.376  43.657  1.00 23.36 107 A 1 
ATOM 823  C CD2   . HIS A 1 107 ? 20.471  -9.884  44.559  1.00 22.57 107 A 1 
ATOM 824  C CE1   . HIS A 1 107 ? 18.522  -10.672 43.981  1.00 20.89 107 A 1 
ATOM 825  N NE2   . HIS A 1 107 ? 19.674  -11.023 44.539  1.00 20.93 107 A 1 
ATOM 826  N N     . ALA A 1 108 ? 20.698  -4.486  42.578  1.00 31.44 108 A 1 
ATOM 827  C CA    . ALA A 1 108 ? 20.273  -3.137  42.937  1.00 31.69 108 A 1 
ATOM 828  C C     . ALA A 1 108 ? 19.656  -2.327  41.780  1.00 31.33 108 A 1 
ATOM 829  O O     . ALA A 1 108 ? 18.491  -1.950  41.846  1.00 29.82 108 A 1 
ATOM 830  C CB    . ALA A 1 108 ? 21.453  -2.417  43.601  1.00 29.67 108 A 1 
ATOM 831  N N     . ASP A 1 109 ? 20.416  -2.053  40.719  1.00 30.55 109 A 1 
ATOM 832  C CA    . ASP A 1 109 ? 20.025  -1.080  39.683  1.00 30.62 109 A 1 
ATOM 833  C C     . ASP A 1 109 ? 19.213  -1.691  38.527  1.00 29.23 109 A 1 
ATOM 834  O O     . ASP A 1 109 ? 19.458  -1.431  37.343  1.00 27.59 109 A 1 
ATOM 835  C CB    . ASP A 1 109 ? 21.259  -0.294  39.213  1.00 29.82 109 A 1 
ATOM 836  C CG    . ASP A 1 109 ? 21.749  0.731   40.229  1.00 27.15 109 A 1 
ATOM 837  O OD1   . ASP A 1 109 ? 20.909  1.269   40.971  1.00 28.75 109 A 1 
ATOM 838  O OD2   . ASP A 1 109 ? 22.972  0.988   40.228  1.00 29.79 109 A 1 
ATOM 839  N N     . ALA A 1 110 ? 18.211  -2.503  38.866  1.00 28.59 110 A 1 
ATOM 840  C CA    . ALA A 1 110 ? 17.413  -3.266  37.903  1.00 28.16 110 A 1 
ATOM 841  C C     . ALA A 1 110 ? 16.767  -2.422  36.782  1.00 27.23 110 A 1 
ATOM 842  O O     . ALA A 1 110 ? 16.669  -2.878  35.644  1.00 25.88 110 A 1 
ATOM 843  C CB    . ALA A 1 110 ? 16.342  -4.035  38.690  1.00 27.13 110 A 1 
ATOM 844  N N     . ALA A 1 111 ? 16.327  -1.187  37.106  1.00 28.64 111 A 1 
ATOM 845  C CA    . ALA A 1 111 ? 15.654  -0.332  36.135  1.00 28.40 111 A 1 
ATOM 846  C C     . ALA A 1 111 ? 16.597  0.261   35.070  1.00 27.82 111 A 1 
ATOM 847  O O     . ALA A 1 111 ? 16.278  0.249   33.885  1.00 27.14 111 A 1 
ATOM 848  C CB    . ALA A 1 111 ? 14.908  0.767   36.901  1.00 27.55 111 A 1 
ATOM 849  N N     . ALA A 1 112 ? 17.769  0.759   35.484  1.00 34.19 112 A 1 
ATOM 850  C CA    . ALA A 1 112 ? 18.736  1.358   34.577  1.00 34.02 112 A 1 
ATOM 851  C C     . ALA A 1 112 ? 19.434  0.305   33.692  1.00 33.49 112 A 1 
ATOM 852  O O     . ALA A 1 112 ? 19.667  0.538   32.506  1.00 33.69 112 A 1 
ATOM 853  C CB    . ALA A 1 112 ? 19.749  2.156   35.405  1.00 33.85 112 A 1 
ATOM 854  N N     . LEU A 1 113 ? 19.689  -0.874  34.269  1.00 26.73 113 A 1 
ATOM 855  C CA    . LEU A 1 113 ? 20.281  -1.995  33.549  1.00 26.75 113 A 1 
ATOM 856  C C     . LEU A 1 113 ? 19.387  -2.499  32.417  1.00 25.85 113 A 1 
ATOM 857  O O     . LEU A 1 113 ? 19.925  -2.881  31.384  1.00 24.25 113 A 1 
ATOM 858  C CB    . LEU A 1 113 ? 20.632  -3.122  34.539  1.00 25.57 113 A 1 
ATOM 859  C CG    . LEU A 1 113 ? 21.976  -2.897  35.246  1.00 24.86 113 A 1 
ATOM 860  C CD1   . LEU A 1 113 ? 22.087  -3.784  36.487  1.00 26.59 113 A 1 
ATOM 861  C CD2   . LEU A 1 113 ? 23.153  -3.220  34.323  1.00 31.58 113 A 1 
ATOM 862  N N     . CYS A 1 114 ? 18.060  -2.428  32.520  1.00 44.18 114 A 1 
ATOM 863  C CA    . CYS A 1 114 ? 17.162  -2.905  31.473  1.00 44.95 114 A 1 
ATOM 864  C C     . CYS A 1 114 ? 17.378  -2.194  30.129  1.00 42.74 114 A 1 
ATOM 865  O O     . CYS A 1 114 ? 17.458  -2.837  29.092  1.00 49.17 114 A 1 
ATOM 866  C CB    . CYS A 1 114 ? 15.701  -2.779  31.947  1.00 46.76 114 A 1 
ATOM 867  S SG    . CYS A 1 114 ? 14.905  -4.419  31.937  1.00 44.38 114 A 1 
ATOM 868  N N     . ALA A 1 115 ? 17.509  -0.867  30.151  1.00 36.94 115 A 1 
ATOM 869  C CA    . ALA A 1 115 ? 17.736  -0.090  28.938  1.00 37.36 115 A 1 
ATOM 870  C C     . ALA A 1 115 ? 19.127  -0.346  28.324  1.00 36.21 115 A 1 
ATOM 871  O O     . ALA A 1 115 ? 19.264  -0.478  27.106  1.00 36.34 115 A 1 
ATOM 872  C CB    . ALA A 1 115 ? 17.523  1.389   29.264  1.00 36.64 115 A 1 
ATOM 873  N N     . ALA A 1 116 ? 20.150  -0.456  29.170  1.00 37.97 116 A 1 
ATOM 874  C CA    . ALA A 1 116 ? 21.498  -0.794  28.739  1.00 38.24 116 A 1 
ATOM 875  C C     . ALA A 1 116 ? 21.591  -2.224  28.188  1.00 37.52 116 A 1 
ATOM 876  O O     . ALA A 1 116 ? 22.275  -2.469  27.201  1.00 36.97 116 A 1 
ATOM 877  C CB    . ALA A 1 116 ? 22.464  -0.565  29.907  1.00 36.79 116 A 1 
ATOM 878  N N     . TYR A 1 117 ? 20.852  -3.171  28.814  1.00 30.99 117 A 1 
ATOM 879  C CA    . TYR A 1 117 ? 20.792  -4.565  28.397  1.00 32.45 117 A 1 
ATOM 880  C C     . TYR A 1 117 ? 20.050  -4.722  27.070  1.00 32.07 117 A 1 
ATOM 881  O O     . TYR A 1 117 ? 20.541  -5.431  26.197  1.00 30.53 117 A 1 
ATOM 882  C CB    . TYR A 1 117 ? 20.173  -5.422  29.502  1.00 31.04 117 A 1 
ATOM 883  C CG    . TYR A 1 117 ? 20.603  -6.872  29.458  1.00 30.36 117 A 1 
ATOM 884  C CD1   . TYR A 1 117 ? 19.777  -7.876  28.926  1.00 31.12 117 A 1 
ATOM 885  C CD2   . TYR A 1 117 ? 21.854  -7.228  29.983  1.00 34.38 117 A 1 
ATOM 886  C CE1   . TYR A 1 117 ? 20.194  -9.218  28.931  1.00 31.27 117 A 1 
ATOM 887  C CE2   . TYR A 1 117 ? 22.284  -8.561  29.992  1.00 31.00 117 A 1 
ATOM 888  C CZ    . TYR A 1 117 ? 21.448  -9.565  29.476  1.00 30.64 117 A 1 
ATOM 889  O OH    . TYR A 1 117 ? 21.863  -10.876 29.500  1.00 30.45 117 A 1 
ATOM 890  N N     . GLU A 1 118 ? 18.943  -4.004  26.833  1.00 41.09 118 A 1 
ATOM 891  C CA    . GLU A 1 118 ? 18.303  -3.983  25.513  1.00 40.81 118 A 1 
ATOM 892  C C     . GLU A 1 118 ? 19.260  -3.491  24.415  1.00 38.84 118 A 1 
ATOM 893  O O     . GLU A 1 118 ? 19.333  -4.086  23.343  1.00 36.99 118 A 1 
ATOM 894  C CB    . GLU A 1 118 ? 17.032  -3.099  25.504  1.00 39.29 118 A 1 
ATOM 895  C CG    . GLU A 1 118 ? 15.793  -3.822  26.050  1.00 35.65 118 A 1 
ATOM 896  C CD    . GLU A 1 118 ? 14.483  -3.081  25.710  1.00 33.90 118 A 1 
ATOM 897  O OE1   . GLU A 1 118 ? 13.456  -3.776  25.535  1.00 31.52 118 A 1 
ATOM 898  O OE2   . GLU A 1 118 ? 14.497  -1.851  25.530  1.00 34.23 118 A 1 
ATOM 899  N N     . ALA A 1 119 ? 20.034  -2.454  24.704  1.00 39.57 119 A 1 
ATOM 900  C CA    . ALA A 1 119 ? 21.041  -1.957  23.771  1.00 37.84 119 A 1 
ATOM 901  C C     . ALA A 1 119 ? 22.171  -2.971  23.533  1.00 35.35 119 A 1 
ATOM 902  O O     . ALA A 1 119 ? 22.562  -3.196  22.383  1.00 34.40 119 A 1 
ATOM 903  C CB    . ALA A 1 119 ? 21.576  -0.618  24.291  1.00 36.37 119 A 1 
ATOM 904  N N     . GLN A 1 120 ? 22.668  -3.637  24.592  1.00 35.10 120 A 1 
ATOM 905  C CA    . GLN A 1 120 ? 23.709  -4.655  24.479  1.00 35.02 120 A 1 
ATOM 906  C C     . GLN A 1 120 ? 23.216  -5.939  23.792  1.00 33.08 120 A 1 
ATOM 907  O O     . GLN A 1 120 ? 23.943  -6.478  22.966  1.00 31.64 120 A 1 
ATOM 908  C CB    . GLN A 1 120 ? 24.303  -4.997  25.851  1.00 34.70 120 A 1 
ATOM 909  C CG    . GLN A 1 120 ? 25.355  -3.975  26.294  1.00 33.06 120 A 1 
ATOM 910  C CD    . GLN A 1 120 ? 26.077  -4.402  27.575  1.00 30.12 120 A 1 
ATOM 911  O OE1   . GLN A 1 120 ? 25.704  -5.337  28.259  1.00 30.93 120 A 1 
ATOM 912  N NE2   . GLN A 1 120 ? 27.155  -3.739  27.948  1.00 28.78 120 A 1 
ATOM 913  N N     . VAL A 1 121 ? 21.992  -6.393  24.081  1.00 37.70 121 A 1 
ATOM 914  C CA    . VAL A 1 121 ? 21.398  -7.560  23.407  1.00 35.71 121 A 1 
ATOM 915  C C     . VAL A 1 121 ? 21.168  -7.250  21.923  1.00 32.73 121 A 1 
ATOM 916  O O     . VAL A 1 121 ? 21.434  -8.098  21.080  1.00 31.67 121 A 1 
ATOM 917  C CB    . VAL A 1 121 ? 20.105  -8.013  24.107  1.00 34.65 121 A 1 
ATOM 918  C CG1   . VAL A 1 121 ? 19.363  -9.104  23.320  1.00 34.96 121 A 1 
ATOM 919  C CG2   . VAL A 1 121 ? 20.416  -8.607  25.482  1.00 43.32 121 A 1 
ATOM 920  N N     . HIS A 1 122 ? 20.782  -6.018  21.586  1.00 37.20 122 A 1 
ATOM 921  C CA    . HIS A 1 122 ? 20.771  -5.582  20.189  1.00 36.56 122 A 1 
ATOM 922  C C     . HIS A 1 122 ? 22.164  -5.648  19.541  1.00 33.14 122 A 1 
ATOM 923  O O     . HIS A 1 122 ? 22.270  -6.089  18.398  1.00 31.66 122 A 1 
ATOM 924  C CB    . HIS A 1 122 ? 20.178  -4.169  20.063  1.00 35.69 122 A 1 
ATOM 925  C CG    . HIS A 1 122 ? 18.768  -4.190  19.562  1.00 34.37 122 A 1 
ATOM 926  N ND1   . HIS A 1 122 ? 18.385  -4.506  18.275  1.00 34.40 122 A 1 
ATOM 927  C CD2   . HIS A 1 122 ? 17.613  -3.913  20.249  1.00 34.68 122 A 1 
ATOM 928  C CE1   . HIS A 1 122 ? 17.041  -4.424  18.196  1.00 33.94 122 A 1 
ATOM 929  N NE2   . HIS A 1 122 ? 16.538  -4.066  19.375  1.00 33.02 122 A 1 
ATOM 930  N N     . TYR A 1 123 ? 23.208  -5.257  20.270  1.00 33.77 123 A 1 
ATOM 931  C CA    . TYR A 1 123 ? 24.590  -5.326  19.782  1.00 32.22 123 A 1 
ATOM 932  C C     . TYR A 1 123 ? 25.103  -6.770  19.671  1.00 30.21 123 A 1 
ATOM 933  O O     . TYR A 1 123 ? 25.673  -7.153  18.643  1.00 28.65 123 A 1 
ATOM 934  C CB    . TYR A 1 123 ? 25.499  -4.468  20.674  1.00 31.27 123 A 1 
ATOM 935  C CG    . TYR A 1 123 ? 26.303  -3.452  19.900  1.00 32.03 123 A 1 
ATOM 936  C CD1   . TYR A 1 123 ? 27.579  -3.772  19.407  1.00 30.49 123 A 1 
ATOM 937  C CD2   . TYR A 1 123 ? 25.775  -2.170  19.646  1.00 32.16 123 A 1 
ATOM 938  C CE1   . TYR A 1 123 ? 28.318  -2.821  18.670  1.00 26.74 123 A 1 
ATOM 939  C CE2   . TYR A 1 123 ? 26.499  -1.217  18.919  1.00 26.50 123 A 1 
ATOM 940  C CZ    . TYR A 1 123 ? 27.775  -1.548  18.436  1.00 26.54 123 A 1 
ATOM 941  O OH    . TYR A 1 123 ? 28.501  -0.618  17.712  1.00 25.98 123 A 1 
ATOM 942  N N     . ALA A 1 124 ? 24.855  -7.597  20.690  1.00 31.80 124 A 1 
ATOM 943  C CA    . ALA A 1 124 ? 25.285  -8.996  20.730  1.00 30.45 124 A 1 
ATOM 944  C C     . ALA A 1 124 ? 24.586  -9.847  19.660  1.00 29.19 124 A 1 
ATOM 945  O O     . ALA A 1 124 ? 25.243  -10.608 18.946  1.00 27.51 124 A 1 
ATOM 946  C CB    . ALA A 1 124 ? 25.057  -9.544  22.137  1.00 28.43 124 A 1 
ATOM 947  N N     . ASN A 1 125 ? 23.287  -9.646  19.467  1.00 27.25 125 A 1 
ATOM 948  C CA    . ASN A 1 125 ? 22.538  -10.316 18.395  1.00 25.47 125 A 1 
ATOM 949  C C     . ASN A 1 125 ? 23.024  -9.919  17.001  1.00 24.88 125 A 1 
ATOM 950  O O     . ASN A 1 125 ? 22.914  -10.709 16.059  1.00 22.65 125 A 1 
ATOM 951  C CB    . ASN A 1 125 ? 21.041  -10.019 18.551  1.00 24.67 125 A 1 
ATOM 952  C CG    . ASN A 1 125 ? 20.388  -10.841 19.647  1.00 23.35 125 A 1 
ATOM 953  O OD1   . ASN A 1 125 ? 20.904  -11.840 20.090  1.00 25.06 125 A 1 
ATOM 954  N ND2   . ASN A 1 125 ? 19.205  -10.457 20.078  1.00 28.09 125 A 1 
ATOM 955  N N     . LEU A 1 126 ? 23.567  -8.711  16.849  1.00 34.79 126 A 1 
ATOM 956  C CA    . LEU A 1 126 ? 24.186  -8.313  15.590  1.00 35.94 126 A 1 
ATOM 957  C C     . LEU A 1 126 ? 25.465  -9.126  15.311  1.00 34.34 126 A 1 
ATOM 958  O O     . LEU A 1 126 ? 25.729  -9.476  14.158  1.00 31.48 126 A 1 
ATOM 959  C CB    . LEU A 1 126 ? 24.477  -6.801  15.606  1.00 32.78 126 A 1 
ATOM 960  C CG    . LEU A 1 126 ? 24.449  -6.190  14.194  1.00 30.01 126 A 1 
ATOM 961  C CD1   . LEU A 1 126 ? 23.024  -5.892  13.744  1.00 27.23 126 A 1 
ATOM 962  C CD2   . LEU A 1 126 ? 25.240  -4.883  14.160  1.00 30.14 126 A 1 
ATOM 963  N N     . LEU A 1 127 ? 26.225  -9.450  16.359  1.00 28.69 127 A 1 
ATOM 964  C CA    . LEU A 1 127 ? 27.466  -10.228 16.264  1.00 28.90 127 A 1 
ATOM 965  C C     . LEU A 1 127 ? 27.213  -11.730 16.045  1.00 28.00 127 A 1 
ATOM 966  O O     . LEU A 1 127 ? 27.880  -12.331 15.204  1.00 25.79 127 A 1 
ATOM 967  C CB    . LEU A 1 127 ? 28.309  -9.989  17.535  1.00 26.91 127 A 1 
ATOM 968  C CG    . LEU A 1 127 ? 29.072  -8.657  17.527  1.00 24.28 127 A 1 
ATOM 969  C CD1   . LEU A 1 127 ? 29.546  -8.296  18.931  1.00 23.95 127 A 1 
ATOM 970  C CD2   . LEU A 1 127 ? 30.304  -8.726  16.618  1.00 28.37 127 A 1 
ATOM 971  N N     . THR A 1 128 ? 26.255  -12.336 16.753  1.00 32.55 128 A 1 
ATOM 972  C CA    . THR A 1 128 ? 26.004  -13.786 16.619  1.00 30.86 128 A 1 
ATOM 973  C C     . THR A 1 128 ? 25.450  -14.170 15.252  1.00 29.04 128 A 1 
ATOM 974  O O     . THR A 1 128 ? 25.845  -15.196 14.705  1.00 26.34 128 A 1 
ATOM 975  C CB    . THR A 1 128 ? 25.067  -14.314 17.714  1.00 28.51 128 A 1 
ATOM 976  O OG1   . THR A 1 128 ? 23.938  -13.482 17.837  1.00 27.05 128 A 1 
ATOM 977  C CG2   . THR A 1 128 ? 25.753  -14.373 19.071  1.00 28.31 128 A 1 
ATOM 978  N N     . VAL A 1 129 ? 24.629  -13.315 14.647  1.00 29.71 129 A 1 
ATOM 979  C CA    . VAL A 1 129 ? 24.145  -13.554 13.271  1.00 30.52 129 A 1 
ATOM 980  C C     . VAL A 1 129 ? 25.291  -13.546 12.244  1.00 28.39 129 A 1 
ATOM 981  O O     . VAL A 1 129 ? 25.200  -14.231 11.219  1.00 25.28 129 A 1 
ATOM 982  C CB    . VAL A 1 129 ? 23.051  -12.542 12.892  1.00 27.76 129 A 1 
ATOM 983  C CG1   . VAL A 1 129 ? 22.587  -12.684 11.429  1.00 24.49 129 A 1 
ATOM 984  C CG2   . VAL A 1 129 ? 21.802  -12.729 13.761  1.00 25.02 129 A 1 
ATOM 985  N N     . MET A 1 130 ? 26.383  -12.831 12.501  1.00 35.12 130 A 1 
ATOM 986  C CA    . MET A 1 130 ? 27.567  -12.875 11.640  1.00 35.15 130 A 1 
ATOM 987  C C     . MET A 1 130 ? 28.231  -14.256 11.641  1.00 34.53 130 A 1 
ATOM 988  O O     . MET A 1 130 ? 28.693  -14.699 10.592  1.00 32.39 130 A 1 
ATOM 989  C CB    . MET A 1 130 ? 28.598  -11.813 12.086  1.00 32.54 130 A 1 
ATOM 990  C CG    . MET A 1 130 ? 28.236  -10.380 11.687  1.00 28.84 130 A 1 
ATOM 991  S SD    . MET A 1 130 ? 28.989  -9.854  10.119  1.00 25.40 130 A 1 
ATOM 992  C CE    . MET A 1 130 ? 28.598  -8.087  10.167  1.00 23.08 130 A 1 
ATOM 993  N N     . HIS A 1 131 ? 28.270  -14.948 12.792  1.00 31.97 131 A 1 
ATOM 994  C CA    . HIS A 1 131 ? 29.012  -16.206 12.923  1.00 32.45 131 A 1 
ATOM 995  C C     . HIS A 1 131 ? 28.344  -17.421 12.277  1.00 30.00 131 A 1 
ATOM 996  O O     . HIS A 1 131 ? 29.050  -18.279 11.750  1.00 28.09 131 A 1 
ATOM 997  C CB    . HIS A 1 131 ? 29.350  -16.461 14.400  1.00 31.80 131 A 1 
ATOM 998  C CG    . HIS A 1 131 ? 30.653  -15.839 14.808  1.00 29.71 131 A 1 
ATOM 999  N ND1   . HIS A 1 131 ? 31.899  -16.269 14.422  1.00 29.75 131 A 1 
ATOM 1000 C CD2   . HIS A 1 131 ? 30.845  -14.755 15.615  1.00 30.00 131 A 1 
ATOM 1001 C CE1   . HIS A 1 131 ? 32.817  -15.461 14.982  1.00 30.22 131 A 1 
ATOM 1002 N NE2   . HIS A 1 131 ? 32.220  -14.527 15.706  1.00 28.63 131 A 1 
ATOM 1003 N N     . GLN A 1 132 ? 27.014  -17.517 12.298  1.00 29.05 132 A 1 
ATOM 1004 C CA    . GLN A 1 132 ? 26.332  -18.742 11.830  1.00 30.75 132 A 1 
ATOM 1005 C C     . GLN A 1 132 ? 26.433  -19.013 10.320  1.00 29.01 132 A 1 
ATOM 1006 O O     . GLN A 1 132 ? 26.100  -20.119 9.877   1.00 27.45 132 A 1 
ATOM 1007 C CB    . GLN A 1 132 ? 24.866  -18.753 12.271  1.00 30.61 132 A 1 
ATOM 1008 C CG    . GLN A 1 132 ? 24.667  -19.320 13.678  1.00 29.36 132 A 1 
ATOM 1009 C CD    . GLN A 1 132 ? 23.185  -19.504 14.020  1.00 26.28 132 A 1 
ATOM 1010 O OE1   . GLN A 1 132 ? 22.299  -19.059 13.303  1.00 25.19 132 A 1 
ATOM 1011 N NE2   . GLN A 1 132 ? 22.881  -20.173 15.107  1.00 22.52 132 A 1 
ATOM 1012 N N     . ARG A 1 133 ? 26.877  -18.063 9.506   1.00 29.43 133 A 1 
ATOM 1013 C CA    . ARG A 1 133 ? 27.089  -18.298 8.063   1.00 30.03 133 A 1 
ATOM 1014 C C     . ARG A 1 133 ? 28.409  -19.028 7.745   1.00 27.32 133 A 1 
ATOM 1015 O O     . ARG A 1 133 ? 28.918  -18.879 6.634   1.00 25.83 133 A 1 
ATOM 1016 C CB    . ARG A 1 133 ? 26.895  -17.017 7.238   1.00 30.17 133 A 1 
ATOM 1017 C CG    . ARG A 1 133 ? 25.420  -16.664 7.064   1.00 29.66 133 A 1 
ATOM 1018 C CD    . ARG A 1 133 ? 25.309  -15.587 5.976   1.00 29.68 133 A 1 
ATOM 1019 N NE    . ARG A 1 133 ? 23.919  -15.206 5.727   1.00 25.52 133 A 1 
ATOM 1020 C CZ    . ARG A 1 133 ? 23.499  -14.378 4.787   1.00 23.92 133 A 1 
ATOM 1021 N NH1   . ARG A 1 133 ? 24.338  -13.820 3.944   1.00 21.53 133 A 1 
ATOM 1022 N NH2   . ARG A 1 133 ? 22.242  -14.093 4.682   1.00 18.96 133 A 1 
ATOM 1023 N N     . MET A 1 134 ? 28.935  -19.829 8.672   1.00 25.77 134 A 1 
ATOM 1024 C CA    . MET A 1 134 ? 29.974  -20.783 8.293   1.00 25.61 134 A 1 
ATOM 1025 C C     . MET A 1 134 ? 29.370  -21.776 7.295   1.00 24.19 134 A 1 
ATOM 1026 O O     . MET A 1 134 ? 28.352  -22.397 7.611   1.00 22.35 134 A 1 
ATOM 1027 C CB    . MET A 1 134 ? 30.551  -21.495 9.522   1.00 26.03 134 A 1 
ATOM 1028 C CG    . MET A 1 134 ? 31.556  -20.602 10.277  1.00 25.02 134 A 1 
ATOM 1029 S SD    . MET A 1 134 ? 33.144  -20.345 9.425   1.00 23.06 134 A 1 
ATOM 1030 C CE    . MET A 1 134 ? 33.957  -21.901 9.826   1.00 22.75 134 A 1 
ATOM 1031 N N     . PRO A 1 135 ? 29.923  -21.924 6.095   1.00 27.34 135 A 1 
ATOM 1032 C CA    . PRO A 1 135 ? 29.429  -22.887 5.131   1.00 27.26 135 A 1 
ATOM 1033 C C     . PRO A 1 135 ? 29.657  -24.286 5.697   1.00 26.55 135 A 1 
ATOM 1034 O O     . PRO A 1 135 ? 30.795  -24.739 5.789   1.00 24.94 135 A 1 
ATOM 1035 C CB    . PRO A 1 135 ? 30.219  -22.620 3.842   1.00 25.77 135 A 1 
ATOM 1036 C CG    . PRO A 1 135 ? 31.532  -22.022 4.338   1.00 24.51 135 A 1 
ATOM 1037 C CD    . PRO A 1 135 ? 31.115  -21.253 5.603   1.00 28.20 135 A 1 
ATOM 1038 N N     . VAL A 1 136 ? 28.581  -24.968 6.080   1.00 27.15 136 A 1 
ATOM 1039 C CA    . VAL A 1 136 ? 28.644  -26.388 6.426   1.00 28.08 136 A 1 
ATOM 1040 C C     . VAL A 1 136 ? 29.066  -27.118 5.159   1.00 26.77 136 A 1 
ATOM 1041 O O     . VAL A 1 136 ? 28.300  -27.216 4.206   1.00 24.98 136 A 1 
ATOM 1042 C CB    . VAL A 1 136 ? 27.308  -26.925 6.969   1.00 26.86 136 A 1 
ATOM 1043 C CG1   . VAL A 1 136 ? 27.407  -28.418 7.309   1.00 25.36 136 A 1 
ATOM 1044 C CG2   . VAL A 1 136 ? 26.894  -26.176 8.237   1.00 30.60 136 A 1 
ATOM 1045 N N     . VAL A 1 137 ? 30.314  -27.576 5.145   1.00 29.01 137 A 1 
ATOM 1046 C CA    . VAL A 1 137 ? 30.843  -28.395 4.054   1.00 32.24 137 A 1 
ATOM 1047 C C     . VAL A 1 137 ? 29.995  -29.664 4.006   1.00 29.69 137 A 1 
ATOM 1048 O O     . VAL A 1 137 ? 29.996  -30.445 4.955   1.00 28.59 137 A 1 
ATOM 1049 C CB    . VAL A 1 137 ? 32.339  -28.714 4.233   1.00 30.65 137 A 1 
ATOM 1050 C CG1   . VAL A 1 137 ? 32.869  -29.526 3.044   1.00 28.84 137 A 1 
ATOM 1051 C CG2   . VAL A 1 137 ? 33.166  -27.433 4.343   1.00 32.42 137 A 1 
ATOM 1052 N N     . SER A 1 138 ? 29.225  -29.820 2.949   1.00 32.57 138 A 1 
ATOM 1053 C CA    . SER A 1 138 ? 28.354  -30.972 2.758   1.00 34.58 138 A 1 
ATOM 1054 C C     . SER A 1 138 ? 29.201  -32.228 2.587   1.00 33.28 138 A 1 
ATOM 1055 O O     . SER A 1 138 ? 29.651  -32.522 1.483   1.00 32.52 138 A 1 
ATOM 1056 C CB    . SER A 1 138 ? 27.444  -30.743 1.546   1.00 32.40 138 A 1 
ATOM 1057 O OG    . SER A 1 138 ? 28.216  -30.465 0.395   1.00 31.86 138 A 1 
ATOM 1058 N N     . HIS A 1 139 ? 29.411  -32.956 3.680   1.00 27.07 139 A 1 
ATOM 1059 C CA    . HIS A 1 139 ? 29.960  -34.304 3.581   1.00 31.46 139 A 1 
ATOM 1060 C C     . HIS A 1 139 ? 29.027  -35.156 2.712   1.00 29.11 139 A 1 
ATOM 1061 O O     . HIS A 1 139 ? 27.799  -35.024 2.831   1.00 27.85 139 A 1 
ATOM 1062 C CB    . HIS A 1 139 ? 30.185  -34.911 4.970   1.00 29.61 139 A 1 
ATOM 1063 C CG    . HIS A 1 139 ? 31.539  -34.565 5.528   1.00 28.23 139 A 1 
ATOM 1064 N ND1   . HIS A 1 139 ? 32.737  -35.144 5.164   1.00 28.34 139 A 1 
ATOM 1065 C CD2   . HIS A 1 139 ? 31.831  -33.625 6.476   1.00 28.72 139 A 1 
ATOM 1066 C CE1   . HIS A 1 139 ? 33.710  -34.551 5.873   1.00 26.48 139 A 1 
ATOM 1067 N NE2   . HIS A 1 139 ? 33.207  -33.619 6.676   1.00 26.24 139 A 1 
ATOM 1068 N N     . PRO A 1 140 ? 29.579  -36.015 1.845   1.00 33.16 140 A 1 
ATOM 1069 C CA    . PRO A 1 140 ? 28.773  -36.829 0.948   1.00 36.44 140 A 1 
ATOM 1070 C C     . PRO A 1 140 ? 27.904  -37.785 1.769   1.00 34.79 140 A 1 
ATOM 1071 O O     . PRO A 1 140 ? 28.416  -38.621 2.511   1.00 33.87 140 A 1 
ATOM 1072 C CB    . PRO A 1 140 ? 29.772  -37.560 0.036   1.00 33.59 140 A 1 
ATOM 1073 C CG    . PRO A 1 140 ? 31.051  -37.623 0.869   1.00 33.27 140 A 1 
ATOM 1074 C CD    . PRO A 1 140 ? 30.991  -36.313 1.671   1.00 39.51 140 A 1 
ATOM 1075 N N     . ALA A 1 141 ? 26.596  -37.633 1.676   1.00 30.84 141 A 1 
ATOM 1076 C CA    . ALA A 1 141 ? 25.649  -38.477 2.380   1.00 31.57 141 A 1 
ATOM 1077 C C     . ALA A 1 141 ? 25.774  -39.920 1.875   1.00 29.11 141 A 1 
ATOM 1078 O O     . ALA A 1 141 ? 25.460  -40.207 0.722   1.00 28.44 141 A 1 
ATOM 1079 C CB    . ALA A 1 141 ? 24.240  -37.914 2.192   1.00 30.05 141 A 1 
ATOM 1080 N N     . VAL A 1 142 ? 26.232  -40.817 2.754   1.00 28.72 142 A 1 
ATOM 1081 C CA    . VAL A 1 142 ? 26.289  -42.250 2.462   1.00 33.11 142 A 1 
ATOM 1082 C C     . VAL A 1 142 ? 24.851  -42.747 2.281   1.00 30.39 142 A 1 
ATOM 1083 O O     . VAL A 1 142 ? 24.008  -42.541 3.155   1.00 29.96 142 A 1 
ATOM 1084 C CB    . VAL A 1 142 ? 27.037  -43.027 3.556   1.00 32.09 142 A 1 
ATOM 1085 C CG1   . VAL A 1 142 ? 27.107  -44.522 3.233   1.00 31.44 142 A 1 
ATOM 1086 C CG2   . VAL A 1 142 ? 28.468  -42.514 3.717   1.00 38.48 142 A 1 
ATOM 1087 N N     . ALA A 1 143 ? 24.574  -43.378 1.156   1.00 33.95 143 A 1 
ATOM 1088 C CA    . ALA A 1 143 ? 23.257  -43.899 0.813   1.00 37.71 143 A 1 
ATOM 1089 C C     . ALA A 1 143 ? 22.907  -45.108 1.699   1.00 35.43 143 A 1 
ATOM 1090 O O     . ALA A 1 143 ? 23.226  -46.247 1.357   1.00 35.55 143 A 1 
ATOM 1091 C CB    . ALA A 1 143 ? 23.233  -44.227 -0.685  1.00 35.49 143 A 1 
ATOM 1092 N N     . ILE A 1 144 ? 22.255  -44.859 2.850   1.00 33.30 144 A 1 
ATOM 1093 C CA    . ILE A 1 144 ? 21.732  -45.935 3.696   1.00 36.18 144 A 1 
ATOM 1094 C C     . ILE A 1 144 ? 20.546  -46.583 2.955   1.00 34.18 144 A 1 
ATOM 1095 O O     . ILE A 1 144 ? 19.639  -45.860 2.538   1.00 32.43 144 A 1 
ATOM 1096 C CB    . ILE A 1 144 ? 21.346  -45.431 5.098   1.00 34.17 144 A 1 
ATOM 1097 C CG1   . ILE A 1 144 ? 22.570  -44.784 5.794   1.00 33.81 144 A 1 
ATOM 1098 C CG2   . ILE A 1 144 ? 20.806  -46.587 5.962   1.00 38.10 144 A 1 
ATOM 1099 C CD1   . ILE A 1 144 ? 22.281  -44.159 7.161   1.00 36.97 144 A 1 
ATOM 1100 N N     . PRO A 1 145 ? 20.538  -47.917 2.755   1.00 33.67 145 A 1 
ATOM 1101 C CA    . PRO A 1 145 ? 19.500  -48.586 1.983   1.00 37.76 145 A 1 
ATOM 1102 C C     . PRO A 1 145 ? 18.141  -48.522 2.705   1.00 36.24 145 A 1 
ATOM 1103 O O     . PRO A 1 145 ? 18.090  -48.623 3.935   1.00 35.65 145 A 1 
ATOM 1104 C CB    . PRO A 1 145 ? 19.995  -50.026 1.796   1.00 35.50 145 A 1 
ATOM 1105 C CG    . PRO A 1 145 ? 20.886  -50.258 3.006   1.00 35.33 145 A 1 
ATOM 1106 C CD    . PRO A 1 145 ? 21.517  -48.875 3.234   1.00 41.15 145 A 1 
ATOM 1107 N N     . PRO A 1 146 ? 17.026  -48.392 1.991   1.00 34.66 146 A 1 
ATOM 1108 C CA    . PRO A 1 146 ? 15.705  -48.280 2.584   1.00 37.64 146 A 1 
ATOM 1109 C C     . PRO A 1 146 ? 15.260  -49.626 3.168   1.00 36.10 146 A 1 
ATOM 1110 O O     . PRO A 1 146 ? 14.879  -50.536 2.429   1.00 35.44 146 A 1 
ATOM 1111 C CB    . PRO A 1 146 ? 14.796  -47.790 1.457   1.00 35.49 146 A 1 
ATOM 1112 C CG    . PRO A 1 146 ? 15.434  -48.360 0.196   1.00 35.88 146 A 1 
ATOM 1113 C CD    . PRO A 1 146 ? 16.936  -48.310 0.530   1.00 43.22 146 A 1 
ATOM 1114 N N     . VAL A 1 147 ? 15.310  -49.775 4.497   1.00 31.17 147 A 1 
ATOM 1115 C CA    . VAL A 1 147 ? 14.808  -50.974 5.181   1.00 34.60 147 A 1 
ATOM 1116 C C     . VAL A 1 147 ? 13.275  -50.957 5.126   1.00 32.36 147 A 1 
ATOM 1117 O O     . VAL A 1 147 ? 12.629  -50.054 5.666   1.00 31.22 147 A 1 
ATOM 1118 C CB    . VAL A 1 147 ? 15.328  -51.089 6.621   1.00 32.22 147 A 1 
ATOM 1119 C CG1   . VAL A 1 147 ? 14.914  -52.438 7.220   1.00 32.65 147 A 1 
ATOM 1120 C CG2   . VAL A 1 147 ? 16.851  -51.003 6.678   1.00 39.34 147 A 1 
ATOM 1121 N N     . SER A 1 148 ? 12.680  -51.949 4.484   1.00 39.30 148 A 1 
ATOM 1122 C CA    . SER A 1 148 ? 11.243  -52.094 4.270   1.00 42.34 148 A 1 
ATOM 1123 C C     . SER A 1 148 ? 10.518  -52.630 5.515   1.00 40.56 148 A 1 
ATOM 1124 O O     . SER A 1 148 ? 10.129  -53.795 5.556   1.00 38.74 148 A 1 
ATOM 1125 C CB    . SER A 1 148 ? 11.002  -52.999 3.057   1.00 38.82 148 A 1 
ATOM 1126 O OG    . SER A 1 148 ? 11.551  -54.287 3.278   1.00 34.59 148 A 1 
ATOM 1127 N N     . LEU A 1 149 ? 10.353  -51.810 6.538   1.00 28.31 149 A 1 
ATOM 1128 C CA    . LEU A 1 149 ? 9.624   -52.203 7.748   1.00 31.08 149 A 1 
ATOM 1129 C C     . LEU A 1 149 ? 8.132   -52.391 7.444   1.00 29.28 149 A 1 
ATOM 1130 O O     . LEU A 1 149 ? 7.365   -51.431 7.353   1.00 27.30 149 A 1 
ATOM 1131 C CB    . LEU A 1 149 ? 9.883   -51.199 8.881   1.00 28.33 149 A 1 
ATOM 1132 C CG    . LEU A 1 149 ? 11.186  -51.463 9.653   1.00 27.07 149 A 1 
ATOM 1133 C CD1   . LEU A 1 149 ? 11.546  -50.252 10.506  1.00 28.55 149 A 1 
ATOM 1134 C CD2   . LEU A 1 149 ? 11.067  -52.679 10.577  1.00 32.28 149 A 1 
ATOM 1135 N N     . PHE A 1 150 ? 7.718   -53.674 7.339   1.00 28.18 150 A 1 
ATOM 1136 C CA    . PHE A 1 150 ? 6.328   -54.128 7.304   1.00 30.97 150 A 1 
ATOM 1137 C C     . PHE A 1 150 ? 5.705   -53.980 8.708   1.00 28.78 150 A 1 
ATOM 1138 O O     . PHE A 1 150 ? 5.804   -54.883 9.535   1.00 27.87 150 A 1 
ATOM 1139 C CB    . PHE A 1 150 ? 6.269   -55.591 6.825   1.00 29.03 150 A 1 
ATOM 1140 C CG    . PHE A 1 150 ? 6.208   -55.785 5.324   1.00 30.53 150 A 1 
ATOM 1141 C CD1   . PHE A 1 150 ? 4.964   -56.003 4.703   1.00 32.93 150 A 1 
ATOM 1142 C CD2   . PHE A 1 150 ? 7.383   -55.787 4.553   1.00 34.31 150 A 1 
ATOM 1143 C CE1   . PHE A 1 150 ? 4.896   -56.219 3.320   1.00 30.87 150 A 1 
ATOM 1144 C CE2   . PHE A 1 150 ? 7.315   -56.001 3.165   1.00 28.91 150 A 1 
ATOM 1145 C CZ    . PHE A 1 150 ? 6.070   -56.227 2.545   1.00 28.10 150 A 1 
ATOM 1146 N N     . ALA A 1 151 ? 5.100   -52.862 9.008   1.00 31.92 151 A 1 
ATOM 1147 C CA    . ALA A 1 151 ? 4.401   -52.660 10.279  1.00 34.66 151 A 1 
ATOM 1148 C C     . ALA A 1 151 ? 2.998   -53.301 10.238  1.00 32.15 151 A 1 
ATOM 1149 O O     . ALA A 1 151 ? 2.057   -52.699 9.724   1.00 30.35 151 A 1 
ATOM 1150 C CB    . ALA A 1 151 ? 4.383   -51.169 10.604  1.00 32.00 151 A 1 
ATOM 1151 N N     . GLU A 1 152 ? 2.860   -54.492 10.820  1.00 28.60 152 A 1 
ATOM 1152 C CA    . GLU A 1 152 ? 1.566   -55.154 11.093  1.00 30.63 152 A 1 
ATOM 1153 C C     . GLU A 1 152 ? 0.844   -54.443 12.255  1.00 28.55 152 A 1 
ATOM 1154 O O     . GLU A 1 152 ? 1.063   -54.754 13.421  1.00 27.33 152 A 1 
ATOM 1155 C CB    . GLU A 1 152 ? 1.778   -56.646 11.417  1.00 29.28 152 A 1 
ATOM 1156 C CG    . GLU A 1 152 ? 2.194   -57.508 10.220  1.00 28.44 152 A 1 
ATOM 1157 C CD    . GLU A 1 152 ? 2.337   -58.996 10.576  1.00 29.79 152 A 1 
ATOM 1158 O OE1   . GLU A 1 152 ? 1.924   -59.832 9.746   1.00 28.81 152 A 1 
ATOM 1159 O OE2   . GLU A 1 152 ? 2.897   -59.289 11.658  1.00 30.26 152 A 1 
ATOM 1160 N N     . ALA A 1 153 ? 0.000   -53.490 11.975  1.00 31.04 153 A 1 
ATOM 1161 C CA    . ALA A 1 153 ? -0.780  -52.816 13.014  1.00 33.54 153 A 1 
ATOM 1162 C C     . ALA A 1 153 ? -2.003  -53.667 13.423  1.00 30.89 153 A 1 
ATOM 1163 O O     . ALA A 1 153 ? -2.969  -53.770 12.663  1.00 29.67 153 A 1 
ATOM 1164 C CB    . ALA A 1 153 ? -1.153  -51.418 12.538  1.00 31.30 153 A 1 
ATOM 1165 N N     . GLU A 1 154 ? -1.980  -54.257 14.640  1.00 31.52 154 A 1 
ATOM 1166 C CA    . GLU A 1 154 ? -3.071  -55.068 15.205  1.00 34.44 154 A 1 
ATOM 1167 C C     . GLU A 1 154 ? -4.342  -54.253 15.543  1.00 32.29 154 A 1 
ATOM 1168 O O     . GLU A 1 154 ? -4.329  -53.033 15.651  1.00 30.95 154 A 1 
ATOM 1169 C CB    . GLU A 1 154 ? -2.595  -55.826 16.454  1.00 32.88 154 A 1 
ATOM 1170 C CG    . GLU A 1 154 ? -1.675  -57.023 16.169  1.00 31.22 154 A 1 
ATOM 1171 C CD    . GLU A 1 154 ? -1.451  -57.854 17.445  1.00 31.54 154 A 1 
ATOM 1172 O OE1   . GLU A 1 154 ? -1.497  -59.101 17.354  1.00 30.05 154 A 1 
ATOM 1173 O OE2   . GLU A 1 154 ? -1.281  -57.230 18.528  1.00 31.87 154 A 1 
ATOM 1174 N N     . ALA A 1 155 ? -5.450  -54.988 15.756  1.00 30.83 155 A 1 
ATOM 1175 C CA    . ALA A 1 155 ? -6.816  -54.487 15.603  1.00 33.17 155 A 1 
ATOM 1176 C C     . ALA A 1 155 ? -7.648  -54.264 16.893  1.00 30.79 155 A 1 
ATOM 1177 O O     . ALA A 1 155 ? -8.869  -54.179 16.783  1.00 29.38 155 A 1 
ATOM 1178 C CB    . ALA A 1 155 ? -7.523  -55.477 14.664  1.00 31.32 155 A 1 
ATOM 1179 N N     . THR A 1 156 ? -7.095  -54.294 18.091  1.00 33.93 156 A 1 
ATOM 1180 C CA    . THR A 1 156 ? -7.816  -54.613 19.347  1.00 36.37 156 A 1 
ATOM 1181 C C     . THR A 1 156 ? -9.016  -53.704 19.685  1.00 33.32 156 A 1 
ATOM 1182 O O     . THR A 1 156 ? -9.038  -52.518 19.398  1.00 31.57 156 A 1 
ATOM 1183 C CB    . THR A 1 156 ? -6.868  -54.717 20.545  1.00 32.75 156 A 1 
ATOM 1184 O OG1   . THR A 1 156 ? -6.007  -53.607 20.610  1.00 30.93 156 A 1 
ATOM 1185 C CG2   . THR A 1 156 ? -6.001  -55.967 20.473  1.00 34.40 156 A 1 
ATOM 1186 N N     . ALA A 1 157 ? -10.017 -54.326 20.328  1.00 29.68 157 A 1 
ATOM 1187 C CA    . ALA A 1 157 ? -11.445 -54.008 20.157  1.00 30.26 157 A 1 
ATOM 1188 C C     . ALA A 1 157 ? -12.247 -53.255 21.265  1.00 27.67 157 A 1 
ATOM 1189 O O     . ALA A 1 157 ? -13.325 -52.774 20.931  1.00 26.61 157 A 1 
ATOM 1190 C CB    . ALA A 1 157 ? -12.120 -55.359 19.881  1.00 29.28 157 A 1 
ATOM 1191 N N     . PRO A 1 158 ? -11.912 -53.289 22.567  1.00 28.30 158 A 1 
ATOM 1192 C CA    . PRO A 1 158 ? -12.891 -53.372 23.670  1.00 30.59 158 A 1 
ATOM 1193 C C     . PRO A 1 158 ? -13.519 -51.997 24.076  1.00 28.75 158 A 1 
ATOM 1194 O O     . PRO A 1 158 ? -13.504 -51.103 23.249  1.00 27.39 158 A 1 
ATOM 1195 C CB    . PRO A 1 158 ? -12.066 -54.118 24.729  1.00 28.01 158 A 1 
ATOM 1196 C CG    . PRO A 1 158 ? -10.695 -53.466 24.641  1.00 28.59 158 A 1 
ATOM 1197 C CD    . PRO A 1 158 ? -10.563 -53.247 23.124  1.00 35.00 158 A 1 
ATOM 1198 N N     . VAL A 1 159 ? -14.094 -51.660 25.250  1.00 27.05 159 A 1 
ATOM 1199 C CA    . VAL A 1 159 ? -14.916 -52.257 26.335  1.00 30.07 159 A 1 
ATOM 1200 C C     . VAL A 1 159 ? -16.095 -51.287 26.674  1.00 28.33 159 A 1 
ATOM 1201 O O     . VAL A 1 159 ? -16.126 -50.156 26.249  1.00 26.30 159 A 1 
ATOM 1202 C CB    . VAL A 1 159 ? -14.105 -52.511 27.643  1.00 27.70 159 A 1 
ATOM 1203 C CG1   . VAL A 1 159 ? -14.939 -53.086 28.798  1.00 26.08 159 A 1 
ATOM 1204 C CG2   . VAL A 1 159 ? -12.924 -53.457 27.521  1.00 30.90 159 A 1 
ATOM 1205 N N     . LEU A 1 160 ? -16.960 -51.608 27.481  1.00 27.84 160 A 1 
ATOM 1206 C CA    . LEU A 1 160 ? -18.385 -51.562 27.815  1.00 30.16 160 A 1 
ATOM 1207 C C     . LEU A 1 160 ? -19.114 -50.271 28.280  1.00 28.23 160 A 1 
ATOM 1208 O O     . LEU A 1 160 ? -20.222 -50.047 27.808  1.00 26.81 160 A 1 
ATOM 1209 C CB    . LEU A 1 160 ? -18.573 -52.605 28.943  1.00 28.47 160 A 1 
ATOM 1210 C CG    . LEU A 1 160 ? -18.631 -54.081 28.516  1.00 28.07 160 A 1 
ATOM 1211 C CD1   . LEU A 1 160 ? -18.318 -54.981 29.709  1.00 29.60 160 A 1 
ATOM 1212 C CD2   . LEU A 1 160 ? -20.031 -54.428 28.000  1.00 34.44 160 A 1 
ATOM 1213 N N     . GLY A 1 161 ? -18.659 -49.554 29.387  1.00 29.34 161 A 1 
ATOM 1214 C CA    . GLY A 1 161 ? -19.554 -49.647 30.560  1.00 31.37 161 A 1 
ATOM 1215 C C     . GLY A 1 161 ? -20.681 -48.628 30.908  1.00 29.92 161 A 1 
ATOM 1216 O O     . GLY A 1 161 ? -21.494 -48.234 30.077  1.00 28.07 161 A 1 
ATOM 1217 N N     . ARG A 1 162 ? -20.792 -48.363 32.208  1.00 27.25 162 A 1 
ATOM 1218 C CA    . ARG A 1 162 ? -21.948 -47.944 33.050  1.00 31.71 162 A 1 
ATOM 1219 C C     . ARG A 1 162 ? -22.251 -46.412 33.067  1.00 29.77 162 A 1 
ATOM 1220 O O     . ARG A 1 162 ? -21.508 -45.685 32.443  1.00 27.69 162 A 1 
ATOM 1221 C CB    . ARG A 1 162 ? -21.566 -48.394 34.470  1.00 30.03 162 A 1 
ATOM 1222 C CG    . ARG A 1 162 ? -21.763 -49.878 34.804  1.00 29.28 162 A 1 
ATOM 1223 C CD    . ARG A 1 162 ? -21.368 -50.064 36.277  1.00 29.18 162 A 1 
ATOM 1224 N NE    . ARG A 1 162 ? -21.661 -51.414 36.782  1.00 29.05 162 A 1 
ATOM 1225 C CZ    . ARG A 1 162 ? -21.413 -51.866 38.003  1.00 27.03 162 A 1 
ATOM 1226 N NH1   . ARG A 1 162 ? -20.832 -51.094 38.887  1.00 25.61 162 A 1 
ATOM 1227 N NH2   . ARG A 1 162 ? -21.742 -53.057 38.356  1.00 24.14 162 A 1 
ATOM 1228 N N     . LYS A 1 163 ? -23.205 -45.851 33.827  1.00 25.42 163 A 1 
ATOM 1229 C CA    . LYS A 1 163 ? -24.403 -46.337 34.575  1.00 30.42 163 A 1 
ATOM 1230 C C     . LYS A 1 163 ? -25.492 -45.246 34.801  1.00 29.08 163 A 1 
ATOM 1231 O O     . LYS A 1 163 ? -26.419 -45.221 33.994  1.00 27.22 163 A 1 
ATOM 1232 C CB    . LYS A 1 163 ? -24.007 -46.962 35.937  1.00 28.70 163 A 1 
ATOM 1233 C CG    . LYS A 1 163 ? -25.077 -47.860 36.586  1.00 26.95 163 A 1 
ATOM 1234 C CD    . LYS A 1 163 ? -24.774 -48.117 38.079  1.00 25.72 163 A 1 
ATOM 1235 C CE    . LYS A 1 163 ? -25.833 -48.983 38.757  1.00 24.24 163 A 1 
ATOM 1236 N NZ    . LYS A 1 163 ? -25.825 -48.795 40.228  1.00 23.04 163 A 1 
ATOM 1237 N N     . GLU A 1 164 ? -25.433 -44.463 35.895  1.00 25.90 164 A 1 
ATOM 1238 C CA    . GLU A 1 164 ? -26.634 -44.161 36.729  1.00 27.56 164 A 1 
ATOM 1239 C C     . GLU A 1 164 ? -27.357 -42.788 36.603  1.00 26.43 164 A 1 
ATOM 1240 O O     . GLU A 1 164 ? -28.241 -42.697 35.739  1.00 25.52 164 A 1 
ATOM 1241 C CB    . GLU A 1 164 ? -26.341 -44.565 38.192  1.00 26.88 164 A 1 
ATOM 1242 C CG    . GLU A 1 164 ? -27.026 -45.878 38.596  1.00 26.53 164 A 1 
ATOM 1243 C CD    . GLU A 1 164 ? -26.378 -46.593 39.802  1.00 27.81 164 A 1 
ATOM 1244 O OE1   . GLU A 1 164 ? -26.914 -47.658 40.179  1.00 27.42 164 A 1 
ATOM 1245 O OE2   . GLU A 1 164 ? -25.265 -46.223 40.215  1.00 29.48 164 A 1 
ATOM 1246 N N     . GLU A 1 165 ? -27.119 -41.794 37.481  1.00 28.42 165 A 1 
ATOM 1247 C CA    . GLU A 1 165 ? -28.082 -41.434 38.539  1.00 29.45 165 A 1 
ATOM 1248 C C     . GLU A 1 165 ? -28.866 -40.083 38.391  1.00 28.32 165 A 1 
ATOM 1249 O O     . GLU A 1 165 ? -28.831 -39.434 37.351  1.00 26.94 165 A 1 
ATOM 1250 C CB    . GLU A 1 165 ? -27.382 -41.543 39.918  1.00 28.68 165 A 1 
ATOM 1251 C CG    . GLU A 1 165 ? -28.204 -42.307 40.958  1.00 27.91 165 A 1 
ATOM 1252 C CD    . GLU A 1 165 ? -27.419 -42.579 42.255  1.00 29.65 165 A 1 
ATOM 1253 O OE1   . GLU A 1 165 ? -27.704 -43.620 42.880  1.00 29.34 165 A 1 
ATOM 1254 O OE2   . GLU A 1 165 ? -26.526 -41.768 42.591  1.00 31.05 165 A 1 
ATOM 1255 N N     . ASP A 1 166 ? -29.612 -39.763 39.453  1.00 27.11 166 A 1 
ATOM 1256 C CA    . ASP A 1 166 ? -30.758 -38.847 39.679  1.00 29.69 166 A 1 
ATOM 1257 C C     . ASP A 1 166 ? -30.487 -37.300 39.579  1.00 28.36 166 A 1 
ATOM 1258 O O     . ASP A 1 166 ? -29.641 -36.894 38.816  1.00 27.04 166 A 1 
ATOM 1259 C CB    . ASP A 1 166 ? -31.319 -39.265 41.051  1.00 28.31 166 A 1 
ATOM 1260 C CG    . ASP A 1 166 ? -32.003 -40.629 41.097  1.00 25.91 166 A 1 
ATOM 1261 O OD1   . ASP A 1 166 ? -32.763 -40.921 40.147  1.00 26.53 166 A 1 
ATOM 1262 O OD2   . ASP A 1 166 ? -31.831 -41.311 42.120  1.00 27.60 166 A 1 
ATOM 1263 N N     . THR A 1 167 ? -31.097 -36.327 40.221  1.00 27.21 167 A 1 
ATOM 1264 C CA    . THR A 1 167 ? -32.314 -36.086 41.039  1.00 28.76 167 A 1 
ATOM 1265 C C     . THR A 1 167 ? -32.885 -34.650 40.788  1.00 27.36 167 A 1 
ATOM 1266 O O     . THR A 1 167 ? -32.639 -34.067 39.749  1.00 25.76 167 A 1 
ATOM 1267 C CB    . THR A 1 167 ? -32.074 -36.231 42.565  1.00 26.68 167 A 1 
ATOM 1268 O OG1   . THR A 1 167 ? -30.711 -36.276 42.916  1.00 25.63 167 A 1 
ATOM 1269 C CG2   . THR A 1 167 ? -32.754 -37.432 43.187  1.00 28.30 167 A 1 
ATOM 1270 N N     . SER A 1 168 ? -33.631 -34.079 41.709  1.00 30.65 168 A 1 
ATOM 1271 C CA    . SER A 1 168 ? -34.914 -33.372 41.543  1.00 30.84 168 A 1 
ATOM 1272 C C     . SER A 1 168 ? -35.029 -31.838 41.707  1.00 29.34 168 A 1 
ATOM 1273 O O     . SER A 1 168 ? -36.087 -31.318 41.345  1.00 28.77 168 A 1 
ATOM 1274 C CB    . SER A 1 168 ? -35.851 -33.964 42.586  1.00 29.93 168 A 1 
ATOM 1275 O OG    . SER A 1 168 ? -35.348 -33.770 43.897  1.00 28.35 168 A 1 
ATOM 1276 N N     . TRP A 1 169 ? -34.176 -31.164 42.397  1.00 31.48 169 A 1 
ATOM 1277 C CA    . TRP A 1 169 ? -34.553 -30.148 43.419  1.00 29.12 169 A 1 
ATOM 1278 C C     . TRP A 1 169 ? -35.473 -28.965 42.999  1.00 28.06 169 A 1 
ATOM 1279 O O     . TRP A 1 169 ? -35.450 -28.471 41.884  1.00 26.06 169 A 1 
ATOM 1280 C CB    . TRP A 1 169 ? -33.324 -29.672 44.194  1.00 27.31 169 A 1 
ATOM 1281 C CG    . TRP A 1 169 ? -32.888 -30.622 45.259  1.00 24.73 169 A 1 
ATOM 1282 C CD1   . TRP A 1 169 ? -32.193 -31.756 45.056  1.00 21.95 169 A 1 
ATOM 1283 C CD2   . TRP A 1 169 ? -33.159 -30.552 46.696  1.00 22.52 169 A 1 
ATOM 1284 N NE1   . TRP A 1 169 ? -32.000 -32.421 46.268  1.00 20.05 169 A 1 
ATOM 1285 C CE2   . TRP A 1 169 ? -32.585 -31.702 47.291  1.00 20.06 169 A 1 
ATOM 1286 C CE3   . TRP A 1 169 ? -33.819 -29.632 47.531  1.00 22.52 169 A 1 
ATOM 1287 C CZ2   . TRP A 1 169 ? -32.674 -31.944 48.682  1.00 21.78 169 A 1 
ATOM 1288 C CZ3   . TRP A 1 169 ? -33.910 -29.869 48.924  1.00 23.06 169 A 1 
ATOM 1289 C CH2   . TRP A 1 169 ? -33.346 -31.013 49.484  1.00 23.26 169 A 1 
ATOM 1290 N N     . LEU A 1 170 ? -36.266 -28.536 43.977  1.00 27.83 170 A 1 
ATOM 1291 C CA    . LEU A 1 170 ? -37.643 -27.989 43.917  1.00 29.30 170 A 1 
ATOM 1292 C C     . LEU A 1 170 ? -37.858 -26.443 43.869  1.00 28.06 170 A 1 
ATOM 1293 O O     . LEU A 1 170 ? -38.227 -25.947 42.802  1.00 26.37 170 A 1 
ATOM 1294 C CB    . LEU A 1 170 ? -38.394 -28.608 45.115  1.00 27.60 170 A 1 
ATOM 1295 C CG    . LEU A 1 170 ? -39.094 -29.948 44.870  1.00 25.72 170 A 1 
ATOM 1296 C CD1   . LEU A 1 170 ? -39.402 -30.610 46.216  1.00 27.04 170 A 1 
ATOM 1297 C CD2   . LEU A 1 170 ? -40.412 -29.758 44.127  1.00 29.22 170 A 1 
ATOM 1298 N N     . LEU A 1 171 ? -37.778 -25.651 44.945  1.00 27.28 171 A 1 
ATOM 1299 C CA    . LEU A 1 171 ? -39.028 -25.280 45.646  1.00 29.14 171 A 1 
ATOM 1300 C C     . LEU A 1 171 ? -39.482 -23.787 45.717  1.00 27.48 171 A 1 
ATOM 1301 O O     . LEU A 1 171 ? -40.499 -23.431 45.122  1.00 25.57 171 A 1 
ATOM 1302 C CB    . LEU A 1 171 ? -39.001 -25.840 47.083  1.00 27.73 171 A 1 
ATOM 1303 C CG    . LEU A 1 171 ? -40.141 -26.815 47.425  1.00 26.58 171 A 1 
ATOM 1304 C CD1   . LEU A 1 171 ? -39.927 -27.377 48.833  1.00 27.20 171 A 1 
ATOM 1305 C CD2   . LEU A 1 171 ? -41.532 -26.232 47.349  1.00 29.37 171 A 1 
ATOM 1306 N N     . LEU A 1 172 ? -38.893 -23.017 46.592  1.00 27.60 172 A 1 
ATOM 1307 C CA    . LEU A 1 172 ? -39.541 -21.947 47.415  1.00 29.45 172 A 1 
ATOM 1308 C C     . LEU A 1 172 ? -39.731 -20.563 46.717  1.00 27.63 172 A 1 
ATOM 1309 O O     . LEU A 1 172 ? -39.559 -20.482 45.516  1.00 25.68 172 A 1 
ATOM 1310 C CB    . LEU A 1 172 ? -38.729 -21.870 48.726  1.00 27.78 172 A 1 
ATOM 1311 C CG    . LEU A 1 172 ? -38.959 -23.032 49.699  1.00 26.71 172 A 1 
ATOM 1312 C CD1   . LEU A 1 172 ? -37.866 -23.028 50.770  1.00 28.04 172 A 1 
ATOM 1313 C CD2   . LEU A 1 172 ? -40.307 -22.944 50.403  1.00 30.31 172 A 1 
ATOM 1314 N N     . SER A 1 173 ? -39.992 -19.445 47.328  1.00 28.13 173 A 1 
ATOM 1315 C CA    . SER A 1 173 ? -41.088 -18.810 48.083  1.00 30.53 173 A 1 
ATOM 1316 C C     . SER A 1 173 ? -41.006 -17.285 47.779  1.00 28.41 173 A 1 
ATOM 1317 O O     . SER A 1 173 ? -40.147 -16.909 46.978  1.00 26.83 173 A 1 
ATOM 1318 C CB    . SER A 1 173 ? -40.903 -19.087 49.580  1.00 29.41 173 A 1 
ATOM 1319 O OG    . SER A 1 173 ? -39.652 -18.582 50.051  1.00 29.06 173 A 1 
ATOM 1320 N N     . LYS A 1 174 ? -41.727 -16.287 48.283  1.00 25.67 174 A 1 
ATOM 1321 C CA    . LYS A 1 174 ? -43.023 -16.179 48.953  1.00 29.97 174 A 1 
ATOM 1322 C C     . LYS A 1 174 ? -43.686 -14.779 48.773  1.00 28.43 174 A 1 
ATOM 1323 O O     . LYS A 1 174 ? -44.500 -14.627 47.861  1.00 25.75 174 A 1 
ATOM 1324 C CB    . LYS A 1 174 ? -42.861 -16.475 50.457  1.00 27.65 174 A 1 
ATOM 1325 C CG    . LYS A 1 174 ? -44.157 -16.999 51.107  1.00 26.73 174 A 1 
ATOM 1326 C CD    . LYS A 1 174 ? -43.957 -17.129 52.623  1.00 24.95 174 A 1 
ATOM 1327 C CE    . LYS A 1 174 ? -45.275 -17.405 53.327  1.00 22.86 174 A 1 
ATOM 1328 N NZ    . LYS A 1 174 ? -45.395 -16.538 54.529  1.00 22.21 174 A 1 
ATOM 1329 N N     . ASP A 1 175 ? -43.407 -13.833 49.624  1.00 28.00 175 A 1 
ATOM 1330 C CA    . ASP A 1 175 ? -44.240 -12.664 50.047  1.00 29.50 175 A 1 
ATOM 1331 C C     . ASP A 1 175 ? -43.786 -11.302 49.421  1.00 26.96 175 A 1 
ATOM 1332 O O     . ASP A 1 175 ? -42.902 -11.312 48.586  1.00 24.97 175 A 1 
ATOM 1333 C CB    . ASP A 1 175 ? -44.176 -12.631 51.587  1.00 27.46 175 A 1 
ATOM 1334 C CG    . ASP A 1 175 ? -44.641 -13.900 52.294  1.00 25.87 175 A 1 
ATOM 1335 O OD1   . ASP A 1 175 ? -45.701 -14.440 51.927  1.00 26.83 175 A 1 
ATOM 1336 O OD2   . ASP A 1 175 ? -43.937 -14.359 53.210  1.00 28.10 175 A 1 
ATOM 1337 N N     . SER A 1 176 ? -44.241 -10.092 49.753  1.00 29.20 176 A 1 
ATOM 1338 C CA    . SER A 1 176 ? -45.520 -9.535  50.258  1.00 31.52 176 A 1 
ATOM 1339 C C     . SER A 1 176 ? -45.722 -8.038  49.878  1.00 30.20 176 A 1 
ATOM 1340 O O     . SER A 1 176 ? -45.563 -7.692  48.714  1.00 28.02 176 A 1 
ATOM 1341 C CB    . SER A 1 176 ? -45.659 -9.731  51.777  1.00 29.03 176 A 1 
ATOM 1342 O OG    . SER A 1 176 ? -44.638 -9.045  52.492  1.00 28.62 176 A 1 
ATOM 1343 N N     . ASP A 1 177 ? -46.116 -7.212  50.840  1.00 32.53 177 A 1 
ATOM 1344 C CA    . ASP A 1 177 ? -46.889 -5.927  50.862  1.00 34.41 177 A 1 
ATOM 1345 C C     . ASP A 1 177 ? -46.320 -4.654  50.151  1.00 31.71 177 A 1 
ATOM 1346 O O     . ASP A 1 177 ? -45.781 -4.775  49.072  1.00 29.24 177 A 1 
ATOM 1347 C CB    . ASP A 1 177 ? -47.212 -5.691  52.343  1.00 31.84 177 A 1 
ATOM 1348 C CG    . ASP A 1 177 ? -48.019 -6.814  52.989  1.00 29.36 177 A 1 
ATOM 1349 O OD1   . ASP A 1 177 ? -49.036 -7.219  52.372  1.00 30.34 177 A 1 
ATOM 1350 O OD2   . ASP A 1 177 ? -47.635 -7.208  54.096  1.00 31.29 177 A 1 
ATOM 1351 N N     . ASN A 1 178 ? -46.387 -3.372  50.578  1.00 32.84 178 A 1 
ATOM 1352 C CA    . ASN A 1 178 ? -47.524 -2.591  51.094  1.00 34.36 178 A 1 
ATOM 1353 C C     . ASN A 1 178 ? -47.437 -1.093  50.595  1.00 31.65 178 A 1 
ATOM 1354 O O     . ASN A 1 178 ? -46.537 -0.728  49.859  1.00 28.89 178 A 1 
ATOM 1355 C CB    . ASN A 1 178 ? -47.556 -2.655  52.635  1.00 31.84 178 A 1 
ATOM 1356 C CG    . ASN A 1 178 ? -48.949 -2.578  53.239  1.00 29.14 178 A 1 
ATOM 1357 O OD1   . ASN A 1 178 ? -49.873 -2.010  52.690  1.00 30.80 178 A 1 
ATOM 1358 N ND2   . ASN A 1 178 ? -49.130 -3.156  54.400  1.00 32.63 178 A 1 
ATOM 1359 N N     . HIS A 1 179 ? -48.360 -0.294  51.036  1.00 32.54 179 A 1 
ATOM 1360 C CA    . HIS A 1 179 ? -48.681 1.175   51.027  1.00 34.69 179 A 1 
ATOM 1361 C C     . HIS A 1 179 ? -47.662 2.273   50.540  1.00 32.52 179 A 1 
ATOM 1362 O O     . HIS A 1 179 ? -46.606 1.957   50.061  1.00 29.80 179 A 1 
ATOM 1363 C CB    . HIS A 1 179 ? -49.127 1.447   52.472  1.00 31.99 179 A 1 
ATOM 1364 C CG    . HIS A 1 179 ? -50.460 0.843   52.840  1.00 31.49 179 A 1 
ATOM 1365 N ND1   . HIS A 1 179 ? -51.584 0.779   52.043  1.00 31.85 179 A 1 
ATOM 1366 C CD2   . HIS A 1 179 ? -50.801 0.350   54.066  1.00 32.40 179 A 1 
ATOM 1367 C CE1   . HIS A 1 179 ? -52.567 0.246   52.768  1.00 30.95 179 A 1 
ATOM 1368 N NE2   . HIS A 1 179 ? -52.154 -0.028  54.003  1.00 30.77 179 A 1 
ATOM 1369 N N     . ASN A 1 180 ? -47.814 3.603   50.637  1.00 34.10 180 A 1 
ATOM 1370 C CA    . ASN A 1 180 ? -49.000 4.447   50.894  1.00 36.16 180 A 1 
ATOM 1371 C C     . ASN A 1 180 ? -48.922 5.897   50.313  1.00 33.55 180 A 1 
ATOM 1372 O O     . ASN A 1 180 ? -49.793 6.308   49.560  1.00 30.69 180 A 1 
ATOM 1373 C CB    . ASN A 1 180 ? -49.204 4.578   52.428  1.00 33.63 180 A 1 
ATOM 1374 C CG    . ASN A 1 180 ? -50.604 4.998   52.856  1.00 30.60 180 A 1 
ATOM 1375 O OD1   . ASN A 1 180 ? -51.440 5.433   52.103  1.00 32.21 180 A 1 
ATOM 1376 N ND2   . ASN A 1 180 ? -50.908 4.857   54.126  1.00 33.84 180 A 1 
ATOM 1377 N N     . ARG A 1 181 ? -48.002 6.732   50.769  1.00 35.75 181 A 1 
ATOM 1378 C CA    . ARG A 1 181 ? -48.272 8.171   51.072  1.00 39.10 181 A 1 
ATOM 1379 C C     . ARG A 1 181 ? -47.837 9.206   49.998  1.00 36.98 181 A 1 
ATOM 1380 O O     . ARG A 1 181 ? -47.220 8.849   49.021  1.00 33.05 181 A 1 
ATOM 1381 C CB    . ARG A 1 181 ? -47.682 8.480   52.465  1.00 35.25 181 A 1 
ATOM 1382 C CG    . ARG A 1 181 ? -48.704 9.058   53.445  1.00 32.77 181 A 1 
ATOM 1383 C CD    . ARG A 1 181 ? -48.038 9.400   54.786  1.00 31.02 181 A 1 
ATOM 1384 N NE    . ARG A 1 181 ? -49.014 9.921   55.758  1.00 29.84 181 A 1 
ATOM 1385 C CZ    . ARG A 1 181 ? -48.762 10.295  57.005  1.00 26.68 181 A 1 
ATOM 1386 N NH1   . ARG A 1 181 ? -47.556 10.235  57.488  1.00 25.83 181 A 1 
ATOM 1387 N NH2   . ARG A 1 181 ? -49.713 10.738  57.779  1.00 26.03 181 A 1 
ATOM 1388 N N     . SER A 1 182 ? -48.036 10.462  50.197  1.00 37.66 182 A 1 
ATOM 1389 C CA    . SER A 1 182 ? -49.092 11.410  49.803  1.00 39.16 182 A 1 
ATOM 1390 C C     . SER A 1 182 ? -48.582 12.780  49.288  1.00 37.80 182 A 1 
ATOM 1391 O O     . SER A 1 182 ? -49.226 13.369  48.440  1.00 34.69 182 A 1 
ATOM 1392 C CB    . SER A 1 182 ? -49.991 11.692  51.027  1.00 35.21 182 A 1 
ATOM 1393 O OG    . SER A 1 182 ? -50.835 12.806  50.878  1.00 32.52 182 A 1 
ATOM 1394 N N     . GLY A 1 183 ? -47.554 13.352  49.899  1.00 37.45 183 A 1 
ATOM 1395 C CA    . GLY A 1 183 ? -47.631 14.767  50.297  1.00 37.19 183 A 1 
ATOM 1396 C C     . GLY A 1 183 ? -47.420 15.939  49.312  1.00 35.38 183 A 1 
ATOM 1397 O O     . GLY A 1 183 ? -47.268 15.816  48.107  1.00 32.61 183 A 1 
ATOM 1398 N N     . ASN A 1 184 ? -47.492 17.082  49.938  1.00 37.61 184 A 1 
ATOM 1399 C CA    . ASN A 1 184 ? -47.665 18.487  49.507  1.00 38.86 184 A 1 
ATOM 1400 C C     . ASN A 1 184 ? -46.403 19.155  48.873  1.00 36.61 184 A 1 
ATOM 1401 O O     . ASN A 1 184 ? -45.426 18.463  48.622  1.00 32.24 184 A 1 
ATOM 1402 C CB    . ASN A 1 184 ? -48.100 19.182  50.811  1.00 34.43 184 A 1 
ATOM 1403 C CG    . ASN A 1 184 ? -49.518 18.907  51.268  1.00 30.89 184 A 1 
ATOM 1404 O OD1   . ASN A 1 184 ? -50.380 18.484  50.529  1.00 33.29 184 A 1 
ATOM 1405 N ND2   . ASN A 1 184 ? -49.811 19.205  52.518  1.00 35.45 184 A 1 
ATOM 1406 N N     . ASN A 1 185 ? -46.243 20.458  48.647  1.00 38.02 185 A 1 
ATOM 1407 C CA    . ASN A 1 185 ? -47.141 21.615  48.833  1.00 39.12 185 A 1 
ATOM 1408 C C     . ASN A 1 185 ? -46.822 22.834  47.912  1.00 36.77 185 A 1 
ATOM 1409 O O     . ASN A 1 185 ? -47.582 23.172  47.025  1.00 32.80 185 A 1 
ATOM 1410 C CB    . ASN A 1 185 ? -47.066 22.102  50.304  1.00 35.25 185 A 1 
ATOM 1411 C CG    . ASN A 1 185 ? -48.350 22.725  50.836  1.00 31.35 185 A 1 
ATOM 1412 O OD1   . ASN A 1 185 ? -49.372 22.811  50.189  1.00 33.54 185 A 1 
ATOM 1413 N ND2   . ASN A 1 185 ? -48.341 23.133  52.091  1.00 35.05 185 A 1 
ATOM 1414 N N     . SER A 1 186 ? -45.806 23.590  48.232  1.00 38.84 186 A 1 
ATOM 1415 C CA    . SER A 1 186 ? -45.744 25.069  48.081  1.00 40.32 186 A 1 
ATOM 1416 C C     . SER A 1 186 ? -44.658 25.562  47.089  1.00 38.88 186 A 1 
ATOM 1417 O O     . SER A 1 186 ? -44.026 24.749  46.454  1.00 35.34 186 A 1 
ATOM 1418 C CB    . SER A 1 186 ? -45.516 25.623  49.495  1.00 36.19 186 A 1 
ATOM 1419 O OG    . SER A 1 186 ? -44.270 25.197  50.019  1.00 34.28 186 A 1 
ATOM 1420 N N     . SER A 1 187 ? -44.343 26.844  46.882  1.00 42.64 187 A 1 
ATOM 1421 C CA    . SER A 1 187 ? -45.130 28.100  46.962  1.00 44.67 187 A 1 
ATOM 1422 C C     . SER A 1 187 ? -44.563 29.254  46.100  1.00 43.36 187 A 1 
ATOM 1423 O O     . SER A 1 187 ? -45.184 29.657  45.128  1.00 40.46 187 A 1 
ATOM 1424 C CB    . SER A 1 187 ? -45.236 28.619  48.405  1.00 40.50 187 A 1 
ATOM 1425 O OG    . SER A 1 187 ? -43.960 28.761  48.994  1.00 37.48 187 A 1 
ATOM 1426 N N     . THR A 1 188 ? -43.496 29.878  46.541  1.00 39.61 188 A 1 
ATOM 1427 C CA    . THR A 1 188 ? -43.073 31.275  46.241  1.00 41.71 188 A 1 
ATOM 1428 C C     . THR A 1 188 ? -42.000 31.349  45.139  1.00 41.11 188 A 1 
ATOM 1429 O O     . THR A 1 188 ? -41.677 30.319  44.571  1.00 36.91 188 A 1 
ATOM 1430 C CB    . THR A 1 188 ? -42.579 31.897  47.558  1.00 35.65 188 A 1 
ATOM 1431 O OG1   . THR A 1 188 ? -41.595 31.060  48.154  1.00 32.80 188 A 1 
ATOM 1432 C CG2   . THR A 1 188 ? -43.696 32.061  48.579  1.00 36.68 188 A 1 
ATOM 1433 N N     . SER A 1 189 ? -41.364 32.417  44.766  1.00 39.19 189 A 1 
ATOM 1434 C CA    . SER A 1 189 ? -41.508 33.889  44.674  1.00 40.67 189 A 1 
ATOM 1435 C C     . SER A 1 189 ? -40.468 34.347  43.607  1.00 40.41 189 A 1 
ATOM 1436 O O     . SER A 1 189 ? -39.917 33.497  42.930  1.00 38.08 189 A 1 
ATOM 1437 C CB    . SER A 1 189 ? -41.248 34.538  46.038  1.00 36.98 189 A 1 
ATOM 1438 O OG    . SER A 1 189 ? -39.940 34.243  46.513  1.00 34.19 189 A 1 
ATOM 1439 N N     . SER A 1 190 ? -40.040 35.546  43.345  1.00 37.72 190 A 1 
ATOM 1440 C CA    . SER A 1 190 ? -40.667 36.860  43.148  1.00 39.69 190 A 1 
ATOM 1441 C C     . SER A 1 190 ? -39.887 37.738  42.132  1.00 39.07 190 A 1 
ATOM 1442 O O     . SER A 1 190 ? -40.464 38.206  41.162  1.00 36.29 190 A 1 
ATOM 1443 C CB    . SER A 1 190 ? -40.714 37.651  44.464  1.00 36.03 190 A 1 
ATOM 1444 O OG    . SER A 1 190 ? -39.437 37.688  45.076  1.00 33.69 190 A 1 
ATOM 1445 N N     . SER A 1 191 ? -38.624 38.031  42.387  1.00 36.22 191 A 1 
ATOM 1446 C CA    . SER A 1 191 ? -37.888 39.218  41.890  1.00 38.85 191 A 1 
ATOM 1447 C C     . SER A 1 191 ? -37.101 38.978  40.583  1.00 38.67 191 A 1 
ATOM 1448 O O     . SER A 1 191 ? -36.996 37.853  40.145  1.00 36.44 191 A 1 
ATOM 1449 C CB    . SER A 1 191 ? -36.937 39.636  43.010  1.00 35.09 191 A 1 
ATOM 1450 O OG    . SER A 1 191 ? -36.001 38.614  43.302  1.00 33.20 191 A 1 
ATOM 1451 N N     . SER A 1 192 ? -36.465 39.933  39.966  1.00 34.10 192 A 1 
ATOM 1452 C CA    . SER A 1 192 ? -36.675 41.372  39.738  1.00 35.77 192 A 1 
ATOM 1453 C C     . SER A 1 192 ? -35.894 41.783  38.469  1.00 35.12 192 A 1 
ATOM 1454 O O     . SER A 1 192 ? -35.364 40.926  37.773  1.00 33.74 192 A 1 
ATOM 1455 C CB    . SER A 1 192 ? -36.275 42.249  40.932  1.00 32.86 192 A 1 
ATOM 1456 O OG    . SER A 1 192 ? -34.868 42.196  41.169  1.00 31.03 192 A 1 
ATOM 1457 N N     . GLN A 1 193 ? -35.870 43.057  38.144  1.00 29.08 193 A 1 
ATOM 1458 C CA    . GLN A 1 193 ? -35.907 43.620  36.789  1.00 29.52 193 A 1 
ATOM 1459 C C     . GLN A 1 193 ? -34.602 43.798  35.987  1.00 28.81 193 A 1 
ATOM 1460 O O     . GLN A 1 193 ? -34.727 44.105  34.806  1.00 26.73 193 A 1 
ATOM 1461 C CB    . GLN A 1 193 ? -36.529 45.018  36.907  1.00 27.20 193 A 1 
ATOM 1462 C CG    . GLN A 1 193 ? -38.006 45.059  37.301  1.00 25.87 193 A 1 
ATOM 1463 C CD    . GLN A 1 193 ? -38.475 46.484  37.556  1.00 24.41 193 A 1 
ATOM 1464 O OE1   . GLN A 1 193 ? -37.731 47.374  37.909  1.00 24.87 193 A 1 
ATOM 1465 N NE2   . GLN A 1 193 ? -39.759 46.754  37.410  1.00 24.08 193 A 1 
ATOM 1466 N N     . TYR A 1 194 ? -33.441 43.799  36.567  1.00 25.66 194 A 1 
ATOM 1467 C CA    . TYR A 1 194 ? -32.395 44.753  36.165  1.00 27.00 194 A 1 
ATOM 1468 C C     . TYR A 1 194 ? -32.050 44.817  34.657  1.00 25.53 194 A 1 
ATOM 1469 O O     . TYR A 1 194 ? -31.773 43.813  34.012  1.00 23.76 194 A 1 
ATOM 1470 C CB    . TYR A 1 194 ? -31.152 44.632  37.054  1.00 25.41 194 A 1 
ATOM 1471 C CG    . TYR A 1 194 ? -31.102 45.699  38.119  1.00 24.64 194 A 1 
ATOM 1472 C CD1   . TYR A 1 194 ? -30.518 46.958  37.849  1.00 23.09 194 A 1 
ATOM 1473 C CD2   . TYR A 1 194 ? -31.685 45.464  39.382  1.00 24.16 194 A 1 
ATOM 1474 C CE1   . TYR A 1 194 ? -30.510 47.961  38.836  1.00 23.35 194 A 1 
ATOM 1475 C CE2   . TYR A 1 194 ? -31.681 46.472  40.367  1.00 22.81 194 A 1 
ATOM 1476 C CZ    . TYR A 1 194 ? -31.086 47.719  40.093  1.00 23.37 194 A 1 
ATOM 1477 O OH    . TYR A 1 194 ? -31.078 48.705  41.056  1.00 23.91 194 A 1 
ATOM 1478 N N     . PHE A 1 195 ? -32.094 46.046  34.142  1.00 28.53 195 A 1 
ATOM 1479 C CA    . PHE A 1 195 ? -32.310 46.426  32.723  1.00 28.44 195 A 1 
ATOM 1480 C C     . PHE A 1 195 ? -31.058 46.476  31.808  1.00 27.66 195 A 1 
ATOM 1481 O O     . PHE A 1 195 ? -31.216 46.604  30.612  1.00 26.18 195 A 1 
ATOM 1482 C CB    . PHE A 1 195 ? -32.928 47.830  32.747  1.00 26.97 195 A 1 
ATOM 1483 C CG    . PHE A 1 195 ? -34.311 47.961  32.152  1.00 27.28 195 A 1 
ATOM 1484 C CD1   . PHE A 1 195 ? -34.471 48.391  30.832  1.00 28.46 195 A 1 
ATOM 1485 C CD2   . PHE A 1 195 ? -35.441 47.691  32.942  1.00 30.59 195 A 1 
ATOM 1486 C CE1   . PHE A 1 195 ? -35.754 48.561  30.292  1.00 27.98 195 A 1 
ATOM 1487 C CE2   . PHE A 1 195 ? -36.731 47.856  32.405  1.00 25.73 195 A 1 
ATOM 1488 C CZ    . PHE A 1 195 ? -36.893 48.301  31.076  1.00 25.37 195 A 1 
ATOM 1489 N N     . GLY A 1 196 ? -29.854 46.479  32.362  1.00 30.73 196 A 1 
ATOM 1490 C CA    . GLY A 1 196 ? -28.694 47.209  31.833  1.00 30.68 196 A 1 
ATOM 1491 C C     . GLY A 1 196 ? -28.456 47.154  30.316  1.00 29.07 196 A 1 
ATOM 1492 O O     . GLY A 1 196 ? -28.186 46.096  29.751  1.00 26.81 196 A 1 
ATOM 1493 N N     . GLU A 1 197 ? -28.494 48.328  29.700  1.00 26.56 197 A 1 
ATOM 1494 C CA    . GLU A 1 197 ? -28.518 48.634  28.258  1.00 26.65 197 A 1 
ATOM 1495 C C     . GLU A 1 197 ? -27.184 48.525  27.496  1.00 25.70 197 A 1 
ATOM 1496 O O     . GLU A 1 197 ? -26.952 49.347  26.609  1.00 23.64 197 A 1 
ATOM 1497 C CB    . GLU A 1 197 ? -29.017 50.091  28.084  1.00 24.75 197 A 1 
ATOM 1498 C CG    . GLU A 1 197 ? -30.512 50.309  28.221  1.00 22.95 197 A 1 
ATOM 1499 C CD    . GLU A 1 197 ? -30.886 51.784  27.990  1.00 21.65 197 A 1 
ATOM 1500 O OE1   . GLU A 1 197 ? -31.921 52.021  27.331  1.00 20.60 197 A 1 
ATOM 1501 O OE2   . GLU A 1 197 ? -30.163 52.652  28.514  1.00 22.61 197 A 1 
ATOM 1502 N N     . VAL A 1 198 ? -26.258 47.647  27.829  1.00 27.82 198 A 1 
ATOM 1503 C CA    . VAL A 1 198 ? -24.883 47.834  27.327  1.00 29.38 198 A 1 
ATOM 1504 C C     . VAL A 1 198 ? -24.801 47.786  25.791  1.00 27.79 198 A 1 
ATOM 1505 O O     . VAL A 1 198 ? -24.752 46.717  25.176  1.00 26.34 198 A 1 
ATOM 1506 C CB    . VAL A 1 198 ? -23.850 46.911  27.999  1.00 28.52 198 A 1 
ATOM 1507 C CG1   . VAL A 1 198 ? -22.435 47.351  27.634  1.00 28.09 198 A 1 
ATOM 1508 C CG2   . VAL A 1 198 ? -23.957 46.952  29.528  1.00 31.27 198 A 1 
ATOM 1509 N N     . ASP A 1 199 ? -24.762 48.999  25.222  1.00 30.79 199 A 1 
ATOM 1510 C CA    . ASP A 1 199 ? -25.080 49.327  23.826  1.00 31.52 199 A 1 
ATOM 1511 C C     . ASP A 1 199 ? -24.056 48.864  22.785  1.00 30.44 199 A 1 
ATOM 1512 O O     . ASP A 1 199 ? -24.391 48.660  21.627  1.00 28.67 199 A 1 
ATOM 1513 C CB    . ASP A 1 199 ? -25.152 50.862  23.756  1.00 30.33 199 A 1 
ATOM 1514 C CG    . ASP A 1 199 ? -26.491 51.466  23.357  1.00 26.89 199 A 1 
ATOM 1515 O OD1   . ASP A 1 199 ? -27.403 50.727  22.945  1.00 26.48 199 A 1 
ATOM 1516 O OD2   . ASP A 1 199 ? -26.566 52.720  23.432  1.00 27.68 199 A 1 
ATOM 1517 N N     . GLN A 1 200 ? -22.785 48.855  23.146  1.00 24.65 200 A 1 
ATOM 1518 C CA    . GLN A 1 200 ? -21.741 49.227  22.190  1.00 24.17 200 A 1 
ATOM 1519 C C     . GLN A 1 200 ? -21.632 48.249  21.009  1.00 23.28 200 A 1 
ATOM 1520 O O     . GLN A 1 200 ? -21.036 47.181  21.089  1.00 20.67 200 A 1 
ATOM 1521 C CB    . GLN A 1 200 ? -20.390 49.472  22.870  1.00 22.78 200 A 1 
ATOM 1522 C CG    . GLN A 1 200 ? -20.352 50.848  23.547  1.00 21.55 200 A 1 
ATOM 1523 C CD    . GLN A 1 200 ? -18.968 51.229  24.081  1.00 19.12 200 A 1 
ATOM 1524 O OE1   . GLN A 1 200 ? -18.023 50.467  24.112  1.00 19.21 200 A 1 
ATOM 1525 N NE2   . GLN A 1 200 ? -18.802 52.455  24.536  1.00 17.64 200 A 1 
ATOM 1526 N N     . TYR A 1 201 ? -22.167 48.733  19.870  1.00 27.78 201 A 1 
ATOM 1527 C CA    . TYR A 1 201 ? -21.996 48.188  18.525  1.00 28.50 201 A 1 
ATOM 1528 C C     . TYR A 1 201 ? -20.502 48.177  18.157  1.00 27.20 201 A 1 
ATOM 1529 O O     . TYR A 1 201 ? -19.986 49.125  17.564  1.00 25.62 201 A 1 
ATOM 1530 C CB    . TYR A 1 201 ? -22.781 49.050  17.528  1.00 27.50 201 A 1 
ATOM 1531 C CG    . TYR A 1 201 ? -24.203 48.613  17.273  1.00 27.01 201 A 1 
ATOM 1532 C CD1   . TYR A 1 201 ? -24.511 47.918  16.082  1.00 24.39 201 A 1 
ATOM 1533 C CD2   . TYR A 1 201 ? -25.235 48.925  18.171  1.00 25.21 201 A 1 
ATOM 1534 C CE1   . TYR A 1 201 ? -25.834 47.541  15.790  1.00 22.80 201 A 1 
ATOM 1535 C CE2   . TYR A 1 201 ? -26.562 48.547  17.895  1.00 22.19 201 A 1 
ATOM 1536 C CZ    . TYR A 1 201 ? -26.852 47.858  16.699  1.00 23.11 201 A 1 
ATOM 1537 O OH    . TYR A 1 201 ? -28.145 47.496  16.415  1.00 24.14 201 A 1 
ATOM 1538 N N     . PHE A 1 202 ? -19.806 47.104  18.512  1.00 24.16 202 A 1 
ATOM 1539 C CA    . PHE A 1 202 ? -18.463 46.912  17.990  1.00 23.49 202 A 1 
ATOM 1540 C C     . PHE A 1 202 ? -18.541 46.581  16.497  1.00 23.33 202 A 1 
ATOM 1541 O O     . PHE A 1 202 ? -18.961 45.497  16.094  1.00 21.34 202 A 1 
ATOM 1542 C CB    . PHE A 1 202 ? -17.688 45.869  18.812  1.00 22.39 202 A 1 
ATOM 1543 C CG    . PHE A 1 202 ? -16.524 46.483  19.564  1.00 20.83 202 A 1 
ATOM 1544 C CD1   . PHE A 1 202 ? -15.253 46.561  18.964  1.00 18.61 202 A 1 
ATOM 1545 C CD2   . PHE A 1 202 ? -16.717 47.022  20.848  1.00 20.54 202 A 1 
ATOM 1546 C CE1   . PHE A 1 202 ? -14.187 47.169  19.635  1.00 17.58 202 A 1 
ATOM 1547 C CE2   . PHE A 1 202 ? -15.655 47.619  21.523  1.00 17.58 202 A 1 
ATOM 1548 C CZ    . PHE A 1 202 ? -14.386 47.696  20.924  1.00 17.31 202 A 1 
ATOM 1549 N N     . ASP A 1 203 ? -18.165 47.559  15.696  1.00 26.64 203 A 1 
ATOM 1550 C CA    . ASP A 1 203 ? -18.272 47.564  14.242  1.00 25.79 203 A 1 
ATOM 1551 C C     . ASP A 1 203 ? -17.225 46.617  13.625  1.00 25.13 203 A 1 
ATOM 1552 O O     . ASP A 1 203 ? -16.148 47.024  13.179  1.00 22.74 203 A 1 
ATOM 1553 C CB    . ASP A 1 203 ? -18.173 49.026  13.777  1.00 24.13 203 A 1 
ATOM 1554 C CG    . ASP A 1 203 ? -18.744 49.272  12.383  1.00 21.19 203 A 1 
ATOM 1555 O OD1   . ASP A 1 203 ? -19.406 48.364  11.843  1.00 19.27 203 A 1 
ATOM 1556 O OD2   . ASP A 1 203 ? -18.507 50.387  11.861  1.00 20.29 203 A 1 
ATOM 1557 N N     . LEU A 1 204 ? -17.522 45.328  13.628  1.00 24.06 204 A 1 
ATOM 1558 C CA    . LEU A 1 204 ? -16.671 44.260  13.086  1.00 24.60 204 A 1 
ATOM 1559 C C     . LEU A 1 204 ? -16.669 44.226  11.541  1.00 23.78 204 A 1 
ATOM 1560 O O     . LEU A 1 204 ? -16.647 43.159  10.931  1.00 21.15 204 A 1 
ATOM 1561 C CB    . LEU A 1 204 ? -17.046 42.914  13.732  1.00 22.55 204 A 1 
ATOM 1562 C CG    . LEU A 1 204 ? -16.355 42.640  15.075  1.00 20.31 204 A 1 
ATOM 1563 C CD1   . LEU A 1 204 ? -17.062 41.489  15.810  1.00 19.85 204 A 1 
ATOM 1564 C CD2   . LEU A 1 204 ? -14.892 42.213  14.878  1.00 23.02 204 A 1 
ATOM 1565 N N     . VAL A 1 205 ? -16.692 45.397  10.902  1.00 23.44 205 A 1 
ATOM 1566 C CA    . VAL A 1 205 ? -16.761 45.502  9.426   1.00 25.26 205 A 1 
ATOM 1567 C C     . VAL A 1 205 ? -15.531 44.917  8.737   1.00 24.28 205 A 1 
ATOM 1568 O O     . VAL A 1 205 ? -15.640 44.270  7.692   1.00 21.79 205 A 1 
ATOM 1569 C CB    . VAL A 1 205 ? -16.961 46.970  8.991   1.00 23.74 205 A 1 
ATOM 1570 C CG1   . VAL A 1 205 ? -17.143 47.097  7.478   1.00 21.99 205 A 1 
ATOM 1571 C CG2   . VAL A 1 205 ? -18.191 47.598  9.636   1.00 23.28 205 A 1 
ATOM 1572 N N     . GLY A 1 206 ? -14.365 45.144  9.308   1.00 29.32 206 A 1 
ATOM 1573 C CA    . GLY A 1 206 ? -13.103 45.059  8.560   1.00 29.21 206 A 1 
ATOM 1574 C C     . GLY A 1 206 ? -12.687 43.676  8.039   1.00 28.99 206 A 1 
ATOM 1575 O O     . GLY A 1 206 ? -11.856 43.604  7.142   1.00 26.05 206 A 1 
ATOM 1576 N N     . TYR A 1 207 ? -13.252 42.580  8.599   1.00 24.99 207 A 1 
ATOM 1577 C CA    . TYR A 1 207 ? -12.681 41.248  8.358   1.00 25.60 207 A 1 
ATOM 1578 C C     . TYR A 1 207 ? -13.064 40.631  6.996   1.00 24.79 207 A 1 
ATOM 1579 O O     . TYR A 1 207 ? -12.390 39.717  6.526   1.00 22.31 207 A 1 
ATOM 1580 C CB    . TYR A 1 207 ? -13.012 40.319  9.542   1.00 23.95 207 A 1 
ATOM 1581 C CG    . TYR A 1 207 ? -11.833 39.485  9.990   1.00 23.09 207 A 1 
ATOM 1582 C CD1   . TYR A 1 207 ? -11.611 38.200  9.464   1.00 20.74 207 A 1 
ATOM 1583 C CD2   . TYR A 1 207 ? -10.921 40.010  10.935  1.00 22.71 207 A 1 
ATOM 1584 C CE1   . TYR A 1 207 ? -10.499 37.439  9.866   1.00 20.17 207 A 1 
ATOM 1585 C CE2   . TYR A 1 207 ? -9.811  39.264  11.352  1.00 19.88 207 A 1 
ATOM 1586 C CZ    . TYR A 1 207 ? -9.604  37.971  10.814  1.00 20.73 207 A 1 
ATOM 1587 O OH    . TYR A 1 207 ? -8.513  37.230  11.226  1.00 23.12 207 A 1 
ATOM 1588 N N     . ASN A 1 208 ? -14.147 41.119  6.357   1.00 27.17 208 A 1 
ATOM 1589 C CA    . ASN A 1 208 ? -14.677 40.480  5.146   1.00 27.03 208 A 1 
ATOM 1590 C C     . ASN A 1 208 ? -13.802 40.665  3.892   1.00 25.73 208 A 1 
ATOM 1591 O O     . ASN A 1 208 ? -13.825 39.801  3.016   1.00 23.22 208 A 1 
ATOM 1592 C CB    . ASN A 1 208 ? -16.115 40.973  4.893   1.00 25.77 208 A 1 
ATOM 1593 C CG    . ASN A 1 208 ? -17.175 40.188  5.652   1.00 22.96 208 A 1 
ATOM 1594 O OD1   . ASN A 1 208 ? -16.953 39.108  6.165   1.00 23.16 208 A 1 
ATOM 1595 N ND2   . ASN A 1 208 ? -18.382 40.704  5.716   1.00 25.32 208 A 1 
ATOM 1596 N N     . SER A 1 209 ? -13.037 41.751  3.797   1.00 31.95 209 A 1 
ATOM 1597 C CA    . SER A 1 209 ? -12.344 42.094  2.546   1.00 34.52 209 A 1 
ATOM 1598 C C     . SER A 1 209 ? -11.280 41.080  2.111   1.00 34.09 209 A 1 
ATOM 1599 O O     . SER A 1 209 ? -10.929 41.015  0.934   1.00 31.22 209 A 1 
ATOM 1600 C CB    . SER A 1 209 ? -11.712 43.476  2.667   1.00 31.82 209 A 1 
ATOM 1601 O OG    . SER A 1 209 ? -10.693 43.477  3.648   1.00 29.67 209 A 1 
ATOM 1602 N N     . TYR A 1 210 ? -10.769 40.286  3.056   1.00 29.37 210 A 1 
ATOM 1603 C CA    . TYR A 1 210 ? -9.627  39.408  2.771   1.00 30.33 210 A 1 
ATOM 1604 C C     . TYR A 1 210 ? -10.003 38.155  1.972   1.00 29.46 210 A 1 
ATOM 1605 O O     . TYR A 1 210 ? -9.143  37.573  1.302   1.00 26.89 210 A 1 
ATOM 1606 C CB    . TYR A 1 210 ? -8.912  39.058  4.094   1.00 27.87 210 A 1 
ATOM 1607 C CG    . TYR A 1 210 ? -7.406  39.005  3.958   1.00 27.05 210 A 1 
ATOM 1608 C CD1   . TYR A 1 210 ? -6.755  37.797  3.630   1.00 24.98 210 A 1 
ATOM 1609 C CD2   . TYR A 1 210 ? -6.647  40.172  4.146   1.00 26.66 210 A 1 
ATOM 1610 C CE1   . TYR A 1 210 ? -5.361  37.766  3.483   1.00 23.74 210 A 1 
ATOM 1611 C CE2   . TYR A 1 210 ? -5.251  40.149  4.006   1.00 23.73 210 A 1 
ATOM 1612 C CZ    . TYR A 1 210 ? -4.607  38.938  3.677   1.00 25.74 210 A 1 
ATOM 1613 O OH    . TYR A 1 210 ? -3.237  38.913  3.539   1.00 27.04 210 A 1 
ATOM 1614 N N     . TYR A 1 211 ? -11.288 37.730  2.048   1.00 30.34 211 A 1 
ATOM 1615 C CA    . TYR A 1 211 ? -11.717 36.478  1.412   1.00 30.93 211 A 1 
ATOM 1616 C C     . TYR A 1 211 ? -11.856 36.581  -0.113  1.00 29.01 211 A 1 
ATOM 1617 O O     . TYR A 1 211 ? -11.493 35.634  -0.813  1.00 26.71 211 A 1 
ATOM 1618 C CB    . TYR A 1 211 ? -13.013 35.970  2.075   1.00 29.65 211 A 1 
ATOM 1619 C CG    . TYR A 1 211 ? -12.762 34.928  3.146   1.00 29.71 211 A 1 
ATOM 1620 C CD1   . TYR A 1 211 ? -12.695 33.561  2.808   1.00 28.02 211 A 1 
ATOM 1621 C CD2   . TYR A 1 211 ? -12.574 35.313  4.489   1.00 29.80 211 A 1 
ATOM 1622 C CE1   . TYR A 1 211 ? -12.448 32.585  3.787   1.00 27.02 211 A 1 
ATOM 1623 C CE2   . TYR A 1 211 ? -12.325 34.349  5.482   1.00 26.72 211 A 1 
ATOM 1624 C CZ    . TYR A 1 211 ? -12.268 32.981  5.129   1.00 27.51 211 A 1 
ATOM 1625 O OH    . TYR A 1 211 ? -12.031 32.035  6.099   1.00 27.67 211 A 1 
ATOM 1626 N N     . ASP A 1 212 ? -12.324 37.720  -0.644  1.00 35.58 212 A 1 
ATOM 1627 C CA    . ASP A 1 212 ? -12.616 37.851  -2.082  1.00 36.21 212 A 1 
ATOM 1628 C C     . ASP A 1 212 ? -11.359 37.783  -2.967  1.00 33.53 212 A 1 
ATOM 1629 O O     . ASP A 1 212 ? -11.372 37.190  -4.044  1.00 31.41 212 A 1 
ATOM 1630 C CB    . ASP A 1 212 ? -13.375 39.161  -2.341  1.00 33.93 212 A 1 
ATOM 1631 C CG    . ASP A 1 212 ? -14.883 39.068  -2.075  1.00 31.30 212 A 1 
ATOM 1632 O OD1   . ASP A 1 212 ? -15.416 37.936  -2.122  1.00 31.05 212 A 1 
ATOM 1633 O OD2   . ASP A 1 212 ? -15.475 40.133  -1.851  1.00 32.54 212 A 1 
ATOM 1634 N N     . SER A 1 213 ? -10.254 38.353  -2.496  1.00 37.66 213 A 1 
ATOM 1635 C CA    . SER A 1 213 ? -9.018  38.421  -3.295  1.00 39.18 213 A 1 
ATOM 1636 C C     . SER A 1 213 ? -8.404  37.047  -3.603  1.00 38.14 213 A 1 
ATOM 1637 O O     . SER A 1 213 ? -7.676  36.891  -4.582  1.00 34.90 213 A 1 
ATOM 1638 C CB    . SER A 1 213 ? -7.989  39.311  -2.595  1.00 35.27 213 A 1 
ATOM 1639 O OG    . SER A 1 213 ? -7.521  38.707  -1.402  1.00 33.50 213 A 1 
ATOM 1640 N N     . HIS A 1 214 ? -8.703  36.042  -2.770  1.00 32.89 214 A 1 
ATOM 1641 C CA    . HIS A 1 214 ? -8.133  34.710  -2.938  1.00 35.52 214 A 1 
ATOM 1642 C C     . HIS A 1 214 ? -8.840  33.857  -4.005  1.00 33.79 214 A 1 
ATOM 1643 O O     . HIS A 1 214 ? -8.198  32.949  -4.547  1.00 31.15 214 A 1 
ATOM 1644 C CB    . HIS A 1 214 ? -8.043  33.997  -1.582  1.00 33.25 214 A 1 
ATOM 1645 C CG    . HIS A 1 214 ? -6.643  34.018  -1.023  1.00 32.39 214 A 1 
ATOM 1646 N ND1   . HIS A 1 214 ? -5.555  33.381  -1.563  1.00 30.43 214 A 1 
ATOM 1647 C CD2   . HIS A 1 214 ? -6.190  34.659  0.094   1.00 30.37 214 A 1 
ATOM 1648 C CE1   . HIS A 1 214 ? -4.487  33.634  -0.800  1.00 28.87 214 A 1 
ATOM 1649 N NE2   . HIS A 1 214 ? -4.825  34.412  0.226   1.00 27.89 214 A 1 
ATOM 1650 N N     . MET A 1 215 ? -10.130 34.128  -4.300  1.00 35.72 215 A 1 
ATOM 1651 C CA    . MET A 1 215 ? -10.849 33.373  -5.340  1.00 35.61 215 A 1 
ATOM 1652 C C     . MET A 1 215 ? -10.347 33.716  -6.742  1.00 35.17 215 A 1 
ATOM 1653 O O     . MET A 1 215 ? -10.087 32.802  -7.532  1.00 32.76 215 A 1 
ATOM 1654 C CB    . MET A 1 215 ? -12.368 33.581  -5.228  1.00 33.76 215 A 1 
ATOM 1655 C CG    . MET A 1 215 ? -12.996 32.640  -4.182  1.00 32.08 215 A 1 
ATOM 1656 S SD    . MET A 1 215 ? -14.812 32.519  -4.208  1.00 31.95 215 A 1 
ATOM 1657 C CE    . MET A 1 215 ? -15.103 31.716  -5.801  1.00 30.26 215 A 1 
ATOM 1658 N N     . SER A 1 216 ? -10.153 34.999  -7.046  1.00 42.98 216 A 1 
ATOM 1659 C CA    . SER A 1 216 ? -9.732  35.423  -8.391  1.00 45.11 216 A 1 
ATOM 1660 C C     . SER A 1 216 ? -8.383  34.843  -8.810  1.00 45.16 216 A 1 
ATOM 1661 O O     . SER A 1 216 ? -8.192  34.433  -9.952  1.00 41.52 216 A 1 
ATOM 1662 C CB    . SER A 1 216 ? -9.701  36.951  -8.478  1.00 40.85 216 A 1 
ATOM 1663 O OG    . SER A 1 216 ? -8.703  37.475  -7.631  1.00 36.81 216 A 1 
ATOM 1664 N N     . ASN A 1 217 ? -7.462  34.738  -7.850  1.00 43.40 217 A 1 
ATOM 1665 C CA    . ASN A 1 217 ? -6.152  34.156  -8.117  1.00 44.03 217 A 1 
ATOM 1666 C C     . ASN A 1 217 ? -6.216  32.665  -8.476  1.00 40.93 217 A 1 
ATOM 1667 O O     . ASN A 1 217 ? -5.380  32.197  -9.248  1.00 38.71 217 A 1 
ATOM 1668 C CB    . ASN A 1 217 ? -5.234  34.405  -6.917  1.00 41.66 217 A 1 
ATOM 1669 C CG    . ASN A 1 217 ? -4.534  35.758  -6.973  1.00 37.65 217 A 1 
ATOM 1670 O OD1   . ASN A 1 217 ? -4.298  36.329  -8.020  1.00 39.47 217 A 1 
ATOM 1671 N ND2   . ASN A 1 217 ? -4.129  36.289  -5.845  1.00 40.04 217 A 1 
ATOM 1672 N N     . GLN A 1 218 ? -7.191  31.904  -7.931  1.00 48.20 218 A 1 
ATOM 1673 C CA    . GLN A 1 218 ? -7.319  30.488  -8.285  1.00 48.62 218 A 1 
ATOM 1674 C C     . GLN A 1 218 ? -7.819  30.293  -9.721  1.00 48.57 218 A 1 
ATOM 1675 O O     . GLN A 1 218 ? -7.290  29.434  -10.426 1.00 48.72 218 A 1 
ATOM 1676 C CB    . GLN A 1 218 ? -8.218  29.732  -7.287  1.00 45.75 218 A 1 
ATOM 1677 C CG    . GLN A 1 218 ? -7.370  28.849  -6.364  1.00 41.93 218 A 1 
ATOM 1678 C CD    . GLN A 1 218 ? -8.182  27.926  -5.455  1.00 38.74 218 A 1 
ATOM 1679 O OE1   . GLN A 1 218 ? -9.386  27.931  -5.363  1.00 39.73 218 A 1 
ATOM 1680 N NE2   . GLN A 1 218 ? -7.518  27.041  -4.748  1.00 37.60 218 A 1 
ATOM 1681 N N     . GLU A 1 219 ? -8.787  31.095  -10.164 1.00 49.07 219 A 1 
ATOM 1682 C CA    . GLU A 1 219 ? -9.279  31.032  -11.539 1.00 50.62 219 A 1 
ATOM 1683 C C     . GLU A 1 219 ? -8.206  31.460  -12.545 1.00 47.82 219 A 1 
ATOM 1684 O O     . GLU A 1 219 ? -7.980  30.758  -13.534 1.00 49.37 219 A 1 
ATOM 1685 C CB    . GLU A 1 219 ? -10.557 31.866  -11.708 1.00 49.32 219 A 1 
ATOM 1686 C CG    . GLU A 1 219 ? -11.759 31.219  -11.014 1.00 46.01 219 A 1 
ATOM 1687 C CD    . GLU A 1 219 ? -13.085 31.879  -11.387 1.00 44.01 219 A 1 
ATOM 1688 O OE1   . GLU A 1 219 ? -14.101 31.156  -11.390 1.00 40.37 219 A 1 
ATOM 1689 O OE2   . GLU A 1 219 ? -13.072 33.096  -11.695 1.00 40.63 219 A 1 
ATOM 1690 N N     . GLN A 1 220 ? -7.473  32.545  -12.251 1.00 53.18 220 A 1 
ATOM 1691 C CA    . GLN A 1 220 ? -6.358  32.961  -13.091 1.00 53.56 220 A 1 
ATOM 1692 C C     . GLN A 1 220 ? -5.273  31.889  -13.190 1.00 51.73 220 A 1 
ATOM 1693 O O     . GLN A 1 220 ? -4.748  31.648  -14.278 1.00 53.59 220 A 1 
ATOM 1694 C CB    . GLN A 1 220 ? -5.745  34.272  -12.584 1.00 52.78 220 A 1 
ATOM 1695 C CG    . GLN A 1 220 ? -6.561  35.489  -13.024 1.00 49.79 220 A 1 
ATOM 1696 C CD    . GLN A 1 220 ? -5.874  36.815  -12.676 1.00 46.67 220 A 1 
ATOM 1697 O OE1   . GLN A 1 220 ? -4.938  36.891  -11.894 1.00 45.94 220 A 1 
ATOM 1698 N NE2   . GLN A 1 220 ? -6.301  37.909  -13.260 1.00 42.11 220 A 1 
ATOM 1699 N N     . TYR A 1 221 ? -4.958  31.198  -12.083 1.00 48.41 221 A 1 
ATOM 1700 C CA    . TYR A 1 221 ? -3.943  30.141  -12.097 1.00 47.88 221 A 1 
ATOM 1701 C C     . TYR A 1 221 ? -4.384  28.939  -12.930 1.00 45.54 221 A 1 
ATOM 1702 O O     . TYR A 1 221 ? -3.595  28.386  -13.693 1.00 43.46 221 A 1 
ATOM 1703 C CB    . TYR A 1 221 ? -3.596  29.744  -10.658 1.00 45.76 221 A 1 
ATOM 1704 C CG    . TYR A 1 221 ? -2.177  29.266  -10.506 1.00 41.17 221 A 1 
ATOM 1705 C CD1   . TYR A 1 221 ? -1.835  27.907  -10.698 1.00 40.07 221 A 1 
ATOM 1706 C CD2   . TYR A 1 221 ? -1.157  30.195  -10.193 1.00 40.30 221 A 1 
ATOM 1707 C CE1   . TYR A 1 221 ? -0.504  27.491  -10.576 1.00 34.40 221 A 1 
ATOM 1708 C CE2   . TYR A 1 221 ? 0.178   29.784  -10.070 1.00 34.61 221 A 1 
ATOM 1709 C CZ    . TYR A 1 221 ? 0.509   28.429  -10.261 1.00 36.97 221 A 1 
ATOM 1710 O OH    . TYR A 1 221 ? 1.805   28.021  -10.142 1.00 36.47 221 A 1 
ATOM 1711 N N     . VAL A 1 222 ? -5.678  28.542  -12.841 1.00 57.79 222 A 1 
ATOM 1712 C CA    . VAL A 1 222 ? -6.245  27.455  -13.671 1.00 57.64 222 A 1 
ATOM 1713 C C     . VAL A 1 222 ? -6.250  27.845  -15.152 1.00 54.91 222 A 1 
ATOM 1714 O O     . VAL A 1 222 ? -5.948  27.009  -16.003 1.00 57.33 222 A 1 
ATOM 1715 C CB    . VAL A 1 222 ? -7.648  27.069  -13.180 1.00 55.95 222 A 1 
ATOM 1716 C CG1   . VAL A 1 222 ? -8.351  26.071  -14.114 1.00 51.36 222 A 1 
ATOM 1717 C CG2   . VAL A 1 222 ? -7.574  26.388  -11.804 1.00 56.38 222 A 1 
ATOM 1718 N N     . MET A 1 223 ? -6.565  29.112  -15.462 1.00 63.28 223 A 1 
ATOM 1719 C CA    . MET A 1 223 ? -6.567  29.607  -16.834 1.00 62.50 223 A 1 
ATOM 1720 C C     . MET A 1 223 ? -5.147  29.678  -17.417 1.00 61.79 223 A 1 
ATOM 1721 O O     . MET A 1 223 ? -4.929  29.244  -18.544 1.00 64.80 223 A 1 
ATOM 1722 C CB    . MET A 1 223 ? -7.282  30.963  -16.877 1.00 61.39 223 A 1 
ATOM 1723 C CG    . MET A 1 223 ? -7.990  31.192  -18.211 1.00 57.14 223 A 1 
ATOM 1724 S SD    . MET A 1 223 ? -8.873  32.776  -18.292 1.00 54.21 223 A 1 
ATOM 1725 C CE    . MET A 1 223 ? -9.996  32.454  -19.675 1.00 48.31 223 A 1 
ATOM 1726 N N     . GLN A 1 224 ? -4.168  30.121  -16.624 1.00 56.77 224 A 1 
ATOM 1727 C CA    . GLN A 1 224 ? -2.760  30.093  -17.008 1.00 56.34 224 A 1 
ATOM 1728 C C     . GLN A 1 224 ? -2.232  28.665  -17.186 1.00 54.35 224 A 1 
ATOM 1729 O O     . GLN A 1 224 ? -1.530  28.408  -18.158 1.00 57.60 224 A 1 
ATOM 1730 C CB    . GLN A 1 224 ? -1.886  30.829  -15.982 1.00 55.77 224 A 1 
ATOM 1731 C CG    . GLN A 1 224 ? -1.821  32.338  -16.255 1.00 53.20 224 A 1 
ATOM 1732 C CD    . GLN A 1 224 ? -0.852  33.060  -15.308 1.00 49.85 224 A 1 
ATOM 1733 O OE1   . GLN A 1 224 ? -0.409  32.545  -14.299 1.00 47.84 224 A 1 
ATOM 1734 N NE2   . GLN A 1 224 ? -0.482  34.286  -15.624 1.00 45.80 224 A 1 
ATOM 1735 N N     . GLU A 1 225 ? -2.596  27.722  -16.309 1.00 56.48 225 A 1 
ATOM 1736 C CA    . GLU A 1 225 ? -2.191  26.317  -16.511 1.00 57.33 225 A 1 
ATOM 1737 C C     . GLU A 1 225 ? -2.834  25.714  -17.768 1.00 55.80 225 A 1 
ATOM 1738 O O     . GLU A 1 225 ? -2.178  24.954  -18.467 1.00 56.61 225 A 1 
ATOM 1739 C CB    . GLU A 1 225 ? -2.496  25.422  -15.299 1.00 54.86 225 A 1 
ATOM 1740 C CG    . GLU A 1 225 ? -1.316  25.271  -14.330 1.00 50.25 225 A 1 
ATOM 1741 C CD    . GLU A 1 225 ? -1.293  23.912  -13.600 1.00 47.35 225 A 1 
ATOM 1742 O OE1   . GLU A 1 225 ? -0.176  23.376  -13.389 1.00 44.35 225 A 1 
ATOM 1743 O OE2   . GLU A 1 225 ? -2.380  23.370  -13.280 1.00 43.86 225 A 1 
ATOM 1744 N N     . GLN A 1 226 ? -4.099  26.052  -18.093 1.00 60.25 226 A 1 
ATOM 1745 C CA    . GLN A 1 226 ? -4.723  25.621  -19.346 1.00 59.24 226 A 1 
ATOM 1746 C C     . GLN A 1 226 ? -4.028  26.219  -20.570 1.00 57.22 226 A 1 
ATOM 1747 O O     . GLN A 1 226 ? -3.774  25.488  -21.523 1.00 61.12 226 A 1 
ATOM 1748 C CB    . GLN A 1 226 ? -6.219  25.959  -19.379 1.00 59.02 226 A 1 
ATOM 1749 C CG    . GLN A 1 226 ? -7.047  24.915  -18.622 1.00 55.59 226 A 1 
ATOM 1750 C CD    . GLN A 1 226 ? -8.556  25.123  -18.804 1.00 50.36 226 A 1 
ATOM 1751 O OE1   . GLN A 1 226 ? -9.030  26.056  -19.424 1.00 49.64 226 A 1 
ATOM 1752 N NE2   . GLN A 1 226 ? -9.375  24.226  -18.300 1.00 45.23 226 A 1 
ATOM 1753 N N     . GLN A 1 227 ? -3.706  27.512  -20.544 1.00 66.50 227 A 1 
ATOM 1754 C CA    . GLN A 1 227 ? -2.953  28.148  -21.619 1.00 65.61 227 A 1 
ATOM 1755 C C     . GLN A 1 227 ? -1.564  27.529  -21.767 1.00 65.07 227 A 1 
ATOM 1756 O O     . GLN A 1 227 ? -1.174  27.181  -22.879 1.00 67.86 227 A 1 
ATOM 1757 C CB    . GLN A 1 227 ? -2.832  29.658  -21.373 1.00 65.47 227 A 1 
ATOM 1758 C CG    . GLN A 1 227 ? -4.125  30.398  -21.760 1.00 61.63 227 A 1 
ATOM 1759 C CD    . GLN A 1 227 ? -4.020  31.910  -21.544 1.00 55.57 227 A 1 
ATOM 1760 O OE1   . GLN A 1 227 ? -3.118  32.417  -20.903 1.00 54.00 227 A 1 
ATOM 1761 N NE2   . GLN A 1 227 ? -4.935  32.673  -22.089 1.00 49.32 227 A 1 
ATOM 1762 N N     . HIS A 1 228 ? -0.871  27.297  -20.659 1.00 60.93 228 A 1 
ATOM 1763 C CA    . HIS A 1 228 ? 0.438   26.663  -20.691 1.00 61.15 228 A 1 
ATOM 1764 C C     . HIS A 1 228 ? 0.375   25.211  -21.181 1.00 57.16 228 A 1 
ATOM 1765 O O     . HIS A 1 228 ? 1.273   24.752  -21.880 1.00 60.16 228 A 1 
ATOM 1766 C CB    . HIS A 1 228 ? 1.099   26.775  -19.309 1.00 61.11 228 A 1 
ATOM 1767 C CG    . HIS A 1 228 ? 2.583   26.526  -19.329 1.00 57.52 228 A 1 
ATOM 1768 N ND1   . HIS A 1 228 ? 3.219   25.402  -19.774 1.00 51.15 228 A 1 
ATOM 1769 C CD2   . HIS A 1 228 ? 3.576   27.405  -18.964 1.00 53.13 228 A 1 
ATOM 1770 C CE1   . HIS A 1 228 ? 4.549   25.587  -19.688 1.00 48.04 228 A 1 
ATOM 1771 N NE2   . HIS A 1 228 ? 4.795   26.795  -19.187 1.00 48.21 228 A 1 
ATOM 1772 N N     . LEU A 1 229 ? -0.705  24.482  -20.860 1.00 56.15 229 A 1 
ATOM 1773 C CA    . LEU A 1 229 ? -0.906  23.122  -21.371 1.00 55.31 229 A 1 
ATOM 1774 C C     . LEU A 1 229 ? -1.199  23.120  -22.877 1.00 53.54 229 A 1 
ATOM 1775 O O     . LEU A 1 229 ? -0.672  22.276  -23.594 1.00 53.63 229 A 1 
ATOM 1776 C CB    . LEU A 1 229 ? -2.034  22.432  -20.584 1.00 54.71 229 A 1 
ATOM 1777 C CG    . LEU A 1 229 ? -1.929  20.892  -20.627 1.00 50.91 229 A 1 
ATOM 1778 C CD1   . LEU A 1 229 ? -0.967  20.385  -19.563 1.00 47.12 229 A 1 
ATOM 1779 C CD2   . LEU A 1 229 ? -3.298  20.239  -20.375 1.00 51.64 229 A 1 
ATOM 1780 N N     . GLN A 1 230 ? -2.006  24.077  -23.366 1.00 63.07 230 A 1 
ATOM 1781 C CA    . GLN A 1 230 ? -2.250  24.261  -24.798 1.00 62.86 230 A 1 
ATOM 1782 C C     . GLN A 1 230 ? -0.976  24.666  -25.534 1.00 61.93 230 A 1 
ATOM 1783 O O     . GLN A 1 230 ? -0.714  24.149  -26.617 1.00 64.89 230 A 1 
ATOM 1784 C CB    . GLN A 1 230 ? -3.333  25.324  -25.031 1.00 63.06 230 A 1 
ATOM 1785 C CG    . GLN A 1 230 ? -4.750  24.782  -24.784 1.00 60.11 230 A 1 
ATOM 1786 C CD    . GLN A 1 230 ? -5.830  25.828  -25.048 1.00 53.96 230 A 1 
ATOM 1787 O OE1   . GLN A 1 230 ? -5.583  26.989  -25.307 1.00 51.45 230 A 1 
ATOM 1788 N NE2   . GLN A 1 230 ? -7.086  25.440  -25.000 1.00 48.35 230 A 1 
ATOM 1789 N N     . GLN A 1 231 ? -0.188  25.552  -24.945 1.00 65.91 231 A 1 
ATOM 1790 C CA    . GLN A 1 231 ? 1.070   25.998  -25.538 1.00 66.54 231 A 1 
ATOM 1791 C C     . GLN A 1 231 ? 2.086   24.853  -25.603 1.00 64.91 231 A 1 
ATOM 1792 O O     . GLN A 1 231 ? 2.692   24.647  -26.646 1.00 67.43 231 A 1 
ATOM 1793 C CB    . GLN A 1 231 ? 1.558   27.218  -24.770 1.00 66.16 231 A 1 
ATOM 1794 C CG    . GLN A 1 231 ? 2.682   27.963  -25.522 1.00 61.33 231 A 1 
ATOM 1795 C CD    . GLN A 1 231 ? 2.908   29.375  -24.986 1.00 56.27 231 A 1 
ATOM 1796 O OE1   . GLN A 1 231 ? 2.305   29.839  -24.039 1.00 54.26 231 A 1 
ATOM 1797 N NE2   . GLN A 1 231 ? 3.797   30.122  -25.615 1.00 49.62 231 A 1 
ATOM 1798 N N     . MET A 1 232 ? 2.172   24.036  -24.560 1.00 64.47 232 A 1 
ATOM 1799 C CA    . MET A 1 232 ? 3.016   22.838  -24.556 1.00 63.10 232 A 1 
ATOM 1800 C C     . MET A 1 232 ? 2.537   21.780  -25.561 1.00 63.09 232 A 1 
ATOM 1801 O O     . MET A 1 232 ? 3.347   21.158  -26.223 1.00 64.91 232 A 1 
ATOM 1802 C CB    . MET A 1 232 ? 3.044   22.261  -23.143 1.00 59.83 232 A 1 
ATOM 1803 C CG    . MET A 1 232 ? 4.234   21.338  -22.871 1.00 53.80 232 A 1 
ATOM 1804 S SD    . MET A 1 232 ? 4.105   20.356  -21.338 1.00 51.49 232 A 1 
ATOM 1805 C CE    . MET A 1 232 ? 3.568   21.614  -20.165 1.00 45.02 232 A 1 
ATOM 1806 N N     . GLN A 1 233 ? 1.215   21.599  -25.720 1.00 60.66 233 A 1 
ATOM 1807 C CA    . GLN A 1 233 ? 0.675   20.732  -26.776 1.00 60.14 233 A 1 
ATOM 1808 C C     . GLN A 1 233 ? 1.018   21.261  -28.171 1.00 58.66 233 A 1 
ATOM 1809 O O     . GLN A 1 233 ? 1.296   20.468  -29.066 1.00 62.77 233 A 1 
ATOM 1810 C CB    . GLN A 1 233 ? -0.852  20.590  -26.639 1.00 60.02 233 A 1 
ATOM 1811 C CG    . GLN A 1 233 ? -1.220  19.555  -25.566 1.00 56.26 233 A 1 
ATOM 1812 C CD    . GLN A 1 233 ? -2.730  19.358  -25.432 1.00 51.42 233 A 1 
ATOM 1813 O OE1   . GLN A 1 233 ? -3.560  20.216  -25.679 1.00 49.95 233 A 1 
ATOM 1814 N NE2   . GLN A 1 233 ? -3.150  18.184  -25.009 1.00 47.23 233 A 1 
ATOM 1815 N N     . LYS A 1 234 ? 1.003   22.584  -28.342 1.00 64.35 234 A 1 
ATOM 1816 C CA    . LYS A 1 234 ? 1.364   23.222  -29.606 1.00 64.80 234 A 1 
ATOM 1817 C C     . LYS A 1 234 ? 2.854   23.062  -29.918 1.00 63.94 234 A 1 
ATOM 1818 O O     . LYS A 1 234 ? 3.181   22.639  -31.015 1.00 66.09 234 A 1 
ATOM 1819 C CB    . LYS A 1 234 ? 0.916   24.685  -29.574 1.00 64.15 234 A 1 
ATOM 1820 C CG    . LYS A 1 234 ? 0.711   25.214  -30.996 1.00 59.27 234 A 1 
ATOM 1821 C CD    . LYS A 1 234 ? 0.328   26.692  -30.975 1.00 56.81 234 A 1 
ATOM 1822 C CE    . LYS A 1 234 ? 0.130   27.147  -32.412 1.00 50.45 234 A 1 
ATOM 1823 N NZ    . LYS A 1 234 ? 0.085   28.620  -32.533 1.00 45.56 234 A 1 
ATOM 1824 N N     . GLU A 1 235 ? 3.722   23.285  -28.940 1.00 62.84 235 A 1 
ATOM 1825 C CA    . GLU A 1 235 ? 5.172   23.041  -29.076 1.00 62.75 235 A 1 
ATOM 1826 C C     . GLU A 1 235 ? 5.476   21.564  -29.365 1.00 59.20 235 A 1 
ATOM 1827 O O     . GLU A 1 235 ? 6.313   21.265  -30.205 1.00 61.55 235 A 1 
ATOM 1828 C CB    . GLU A 1 235 ? 5.900   23.477  -27.792 1.00 61.63 235 A 1 
ATOM 1829 C CG    . GLU A 1 235 ? 6.058   25.000  -27.681 1.00 56.11 235 A 1 
ATOM 1830 C CD    . GLU A 1 235 ? 6.675   25.469  -26.339 1.00 54.30 235 A 1 
ATOM 1831 O OE1   . GLU A 1 235 ? 6.879   26.691  -26.197 1.00 47.86 235 A 1 
ATOM 1832 O OE2   . GLU A 1 235 ? 6.896   24.622  -25.444 1.00 48.40 235 A 1 
ATOM 1833 N N     . TYR A 1 236 ? 4.754   20.631  -28.729 1.00 61.04 236 A 1 
ATOM 1834 C CA    . TYR A 1 236 ? 4.925   19.200  -29.005 1.00 58.50 236 A 1 
ATOM 1835 C C     . TYR A 1 236 ? 4.452   18.826  -30.417 1.00 55.73 236 A 1 
ATOM 1836 O O     . TYR A 1 236 ? 5.117   18.045  -31.104 1.00 54.41 236 A 1 
ATOM 1837 C CB    . TYR A 1 236 ? 4.202   18.389  -27.923 1.00 55.52 236 A 1 
ATOM 1838 C CG    . TYR A 1 236 ? 4.758   16.987  -27.750 1.00 49.03 236 A 1 
ATOM 1839 C CD1   . TYR A 1 236 ? 4.245   15.911  -28.481 1.00 48.09 236 A 1 
ATOM 1840 C CD2   . TYR A 1 236 ? 5.831   16.776  -26.859 1.00 47.46 236 A 1 
ATOM 1841 C CE1   . TYR A 1 236 ? 4.783   14.627  -28.324 1.00 41.47 236 A 1 
ATOM 1842 C CE2   . TYR A 1 236 ? 6.379   15.504  -26.687 1.00 42.21 236 A 1 
ATOM 1843 C CZ    . TYR A 1 236 ? 5.860   14.418  -27.423 1.00 44.44 236 A 1 
ATOM 1844 O OH    . TYR A 1 236 ? 6.391   13.161  -27.269 1.00 43.76 236 A 1 
ATOM 1845 N N     . ALA A 1 237 ? 3.337   19.408  -30.879 1.00 66.78 237 A 1 
ATOM 1846 C CA    . ALA A 1 237 ? 2.865   19.236  -32.251 1.00 66.24 237 A 1 
ATOM 1847 C C     . ALA A 1 237 ? 3.827   19.849  -33.283 1.00 64.12 237 A 1 
ATOM 1848 O O     . ALA A 1 237 ? 4.072   19.247  -34.325 1.00 67.17 237 A 1 
ATOM 1849 C CB    . ALA A 1 237 ? 1.450   19.816  -32.369 1.00 66.13 237 A 1 
ATOM 1850 N N     . GLU A 1 238 ? 4.406   21.006  -32.983 1.00 64.97 238 A 1 
ATOM 1851 C CA    . GLU A 1 238 ? 5.440   21.639  -33.823 1.00 65.68 238 A 1 
ATOM 1852 C C     . GLU A 1 238 ? 6.726   20.799  -33.864 1.00 62.38 238 A 1 
ATOM 1853 O O     . GLU A 1 238 ? 7.291   20.617  -34.938 1.00 64.43 238 A 1 
ATOM 1854 C CB    . GLU A 1 238 ? 5.711   23.071  -33.340 1.00 65.14 238 A 1 
ATOM 1855 C CG    . GLU A 1 238 ? 4.618   24.058  -33.798 1.00 59.41 238 A 1 
ATOM 1856 C CD    . GLU A 1 238 ? 4.755   25.499  -33.247 1.00 54.30 238 A 1 
ATOM 1857 O OE1   . GLU A 1 238 ? 3.840   26.312  -33.539 1.00 50.02 238 A 1 
ATOM 1858 O OE2   . GLU A 1 238 ? 5.723   25.771  -32.524 1.00 49.27 238 A 1 
ATOM 1859 N N     . GLN A 1 239 ? 7.143   20.202  -32.748 1.00 64.07 239 A 1 
ATOM 1860 C CA    . GLN A 1 239 ? 8.276   19.272  -32.733 1.00 63.44 239 A 1 
ATOM 1861 C C     . GLN A 1 239 ? 7.996   17.982  -33.514 1.00 62.04 239 A 1 
ATOM 1862 O O     . GLN A 1 239 ? 8.899   17.486  -34.183 1.00 63.99 239 A 1 
ATOM 1863 C CB    . GLN A 1 239 ? 8.672   18.916  -31.297 1.00 63.03 239 A 1 
ATOM 1864 C CG    . GLN A 1 239 ? 9.516   20.026  -30.649 1.00 58.67 239 A 1 
ATOM 1865 C CD    . GLN A 1 239 ? 10.006  19.654  -29.248 1.00 53.66 239 A 1 
ATOM 1866 O OE1   . GLN A 1 239 ? 9.784   18.571  -28.711 1.00 51.14 239 A 1 
ATOM 1867 N NE2   . GLN A 1 239 ? 10.724  20.535  -28.601 1.00 47.17 239 A 1 
ATOM 1868 N N     . GLN A 1 240 ? 6.757   17.446  -33.453 1.00 63.34 240 A 1 
ATOM 1869 C CA    . GLN A 1 240 ? 6.393   16.301  -34.296 1.00 65.12 240 A 1 
ATOM 1870 C C     . GLN A 1 240 ? 6.374   16.672  -35.775 1.00 64.32 240 A 1 
ATOM 1871 O O     . GLN A 1 240 ? 6.975   15.951  -36.575 1.00 66.05 240 A 1 
ATOM 1872 C CB    . GLN A 1 240 ? 5.056   15.680  -33.867 1.00 63.81 240 A 1 
ATOM 1873 C CG    . GLN A 1 240 ? 5.209   14.781  -32.626 1.00 59.73 240 A 1 
ATOM 1874 C CD    . GLN A 1 240 ? 4.345   13.521  -32.673 1.00 54.62 240 A 1 
ATOM 1875 O OE1   . GLN A 1 240 ? 3.313   13.433  -33.312 1.00 52.49 240 A 1 
ATOM 1876 N NE2   . GLN A 1 240 ? 4.743   12.467  -31.999 1.00 48.34 240 A 1 
ATOM 1877 N N     . MET A 1 241 ? 5.808   17.826  -36.150 1.00 66.06 241 A 1 
ATOM 1878 C CA    . MET A 1 241 ? 5.864   18.297  -37.542 1.00 66.24 241 A 1 
ATOM 1879 C C     . MET A 1 241 ? 7.307   18.532  -38.023 1.00 63.97 241 A 1 
ATOM 1880 O O     . MET A 1 241 ? 7.627   18.169  -39.147 1.00 66.66 241 A 1 
ATOM 1881 C CB    . MET A 1 241 ? 5.042   19.575  -37.738 1.00 66.15 241 A 1 
ATOM 1882 C CG    . MET A 1 241 ? 3.564   19.284  -38.020 1.00 59.56 241 A 1 
ATOM 1883 S SD    . MET A 1 241 ? 2.657   20.612  -38.868 1.00 56.16 241 A 1 
ATOM 1884 C CE    . MET A 1 241 ? 2.616   21.861  -37.554 1.00 49.28 241 A 1 
ATOM 1885 N N     . GLN A 1 242 ? 8.183   19.078  -37.169 1.00 65.76 242 A 1 
ATOM 1886 C CA    . GLN A 1 242 ? 9.595   19.203  -37.537 1.00 65.04 242 A 1 
ATOM 1887 C C     . GLN A 1 242 ? 10.264  17.845  -37.728 1.00 61.77 242 A 1 
ATOM 1888 O O     . GLN A 1 242 ? 11.093  17.711  -38.622 1.00 64.01 242 A 1 
ATOM 1889 C CB    . GLN A 1 242 ? 10.368  20.022  -36.492 1.00 64.97 242 A 1 
ATOM 1890 C CG    . GLN A 1 242 ? 10.289  21.527  -36.788 1.00 60.00 242 A 1 
ATOM 1891 C CD    . GLN A 1 242 ? 11.184  22.359  -35.864 1.00 55.19 242 A 1 
ATOM 1892 O OE1   . GLN A 1 242 ? 11.675  21.924  -34.836 1.00 52.85 242 A 1 
ATOM 1893 N NE2   . GLN A 1 242 ? 11.439  23.601  -36.214 1.00 47.87 242 A 1 
ATOM 1894 N N     . LYS A 1 243 ? 9.902   16.843  -36.930 1.00 55.86 243 A 1 
ATOM 1895 C CA    . LYS A 1 243 ? 10.450  15.491  -37.079 1.00 56.01 243 A 1 
ATOM 1896 C C     . LYS A 1 243 ? 9.998   14.832  -38.393 1.00 52.24 243 A 1 
ATOM 1897 O O     . LYS A 1 243 ? 10.838  14.284  -39.096 1.00 51.74 243 A 1 
ATOM 1898 C CB    . LYS A 1 243 ? 10.087  14.650  -35.844 1.00 54.45 243 A 1 
ATOM 1899 C CG    . LYS A 1 243 ? 11.301  13.876  -35.330 1.00 51.41 243 A 1 
ATOM 1900 C CD    . LYS A 1 243 ? 10.887  13.031  -34.132 1.00 49.71 243 A 1 
ATOM 1901 C CE    . LYS A 1 243 ? 12.094  12.263  -33.581 1.00 44.11 243 A 1 
ATOM 1902 N NZ    . LYS A 1 243 ? 11.687  11.286  -32.549 1.00 40.55 243 A 1 
ATOM 1903 N N     . GLU A 1 244 ? 8.702   14.959  -38.738 1.00 61.10 244 A 1 
ATOM 1904 C CA    . GLU A 1 244 ? 8.189   14.504  -40.045 1.00 60.77 244 A 1 
ATOM 1905 C C     . GLU A 1 244 ? 8.831   15.265  -41.216 1.00 56.21 244 A 1 
ATOM 1906 O O     . GLU A 1 244 ? 9.092   14.671  -42.272 1.00 56.72 244 A 1 
ATOM 1907 C CB    . GLU A 1 244 ? 6.662   14.666  -40.122 1.00 58.84 244 A 1 
ATOM 1908 C CG    . GLU A 1 244 ? 5.893   13.551  -39.396 1.00 53.23 244 A 1 
ATOM 1909 C CD    . GLU A 1 244 ? 4.373   13.615  -39.650 1.00 51.53 244 A 1 
ATOM 1910 O OE1   . GLU A 1 244 ? 3.726   12.541  -39.578 1.00 45.36 244 A 1 
ATOM 1911 O OE2   . GLU A 1 244 ? 3.849   14.725  -39.891 1.00 45.14 244 A 1 
ATOM 1912 N N     . TYR A 1 245 ? 9.119   16.570  -41.053 1.00 63.97 245 A 1 
ATOM 1913 C CA    . TYR A 1 245 ? 9.775   17.353  -42.097 1.00 61.69 245 A 1 
ATOM 1914 C C     . TYR A 1 245 ? 11.216  16.888  -42.340 1.00 56.80 245 A 1 
ATOM 1915 O O     . TYR A 1 245 ? 11.618  16.724  -43.487 1.00 56.42 245 A 1 
ATOM 1916 C CB    . TYR A 1 245 ? 9.698   18.848  -41.762 1.00 58.72 245 A 1 
ATOM 1917 C CG    . TYR A 1 245 ? 9.487   19.709  -42.989 1.00 52.46 245 A 1 
ATOM 1918 C CD1   . TYR A 1 245 ? 10.581  20.194  -43.732 1.00 49.56 245 A 1 
ATOM 1919 C CD2   . TYR A 1 245 ? 8.172   20.012  -43.413 1.00 48.31 245 A 1 
ATOM 1920 C CE1   . TYR A 1 245 ? 10.371  20.968  -44.882 1.00 40.69 245 A 1 
ATOM 1921 C CE2   . TYR A 1 245 ? 7.952   20.791  -44.564 1.00 41.79 245 A 1 
ATOM 1922 C CZ    . TYR A 1 245 ? 9.052   21.264  -45.295 1.00 42.79 245 A 1 
ATOM 1923 O OH    . TYR A 1 245 ? 8.844   22.026  -46.427 1.00 40.85 245 A 1 
ATOM 1924 N N     . VAL A 1 246 ? 11.969  16.585  -41.259 1.00 56.81 246 A 1 
ATOM 1925 C CA    . VAL A 1 246 ? 13.361  16.102  -41.366 1.00 56.31 246 A 1 
ATOM 1926 C C     . VAL A 1 246 ? 13.424  14.684  -41.949 1.00 51.75 246 A 1 
ATOM 1927 O O     . VAL A 1 246 ? 14.331  14.394  -42.731 1.00 51.20 246 A 1 
ATOM 1928 C CB    . VAL A 1 246 ? 14.084  16.205  -40.014 1.00 53.64 246 A 1 
ATOM 1929 C CG1   . VAL A 1 246 ? 15.494  15.597  -40.054 1.00 49.26 246 A 1 
ATOM 1930 C CG2   . VAL A 1 246 ? 14.244  17.658  -39.580 1.00 53.95 246 A 1 
ATOM 1931 N N     . GLU A 1 247 ? 12.466  13.797  -41.636 1.00 52.43 247 A 1 
ATOM 1932 C CA    . GLU A 1 247 ? 12.406  12.476  -42.286 1.00 52.28 247 A 1 
ATOM 1933 C C     . GLU A 1 247 ? 12.073  12.571  -43.782 1.00 47.69 247 A 1 
ATOM 1934 O O     . GLU A 1 247 ? 12.594  11.793  -44.570 1.00 46.28 247 A 1 
ATOM 1935 C CB    . GLU A 1 247 ? 11.430  11.532  -41.553 1.00 50.11 247 A 1 
ATOM 1936 C CG    . GLU A 1 247 ? 12.110  10.796  -40.384 1.00 47.33 247 A 1 
ATOM 1937 C CD    . GLU A 1 247 ? 11.257  9.684   -39.738 1.00 45.28 247 A 1 
ATOM 1938 O OE1   . GLU A 1 247 ? 11.877  8.756   -39.167 1.00 41.72 247 A 1 
ATOM 1939 O OE2   . GLU A 1 247 ? 10.008  9.772   -39.776 1.00 41.77 247 A 1 
ATOM 1940 N N     . ASN A 1 248 ? 11.239  13.543  -44.182 1.00 53.12 248 A 1 
ATOM 1941 C CA    . ASN A 1 248 ? 10.894  13.723  -45.596 1.00 53.33 248 A 1 
ATOM 1942 C C     . ASN A 1 248 ? 12.024  14.350  -46.429 1.00 48.81 248 A 1 
ATOM 1943 O O     . ASN A 1 248 ? 12.194  13.958  -47.579 1.00 45.89 248 A 1 
ATOM 1944 C CB    . ASN A 1 248 ? 9.587   14.520  -45.712 1.00 49.72 248 A 1 
ATOM 1945 C CG    . ASN A 1 248 ? 8.353   13.638  -45.619 1.00 45.48 248 A 1 
ATOM 1946 O OD1   . ASN A 1 248 ? 8.247   12.583  -46.224 1.00 43.42 248 A 1 
ATOM 1947 N ND2   . ASN A 1 248 ? 7.356   14.058  -44.882 1.00 44.36 248 A 1 
ATOM 1948 N N     . GLU A 1 249 ? 12.816  15.276  -45.873 1.00 48.21 249 A 1 
ATOM 1949 C CA    . GLU A 1 249 ? 13.958  15.840  -46.620 1.00 49.04 249 A 1 
ATOM 1950 C C     . GLU A 1 249 ? 15.065  14.803  -46.887 1.00 45.58 249 A 1 
ATOM 1951 O O     . GLU A 1 249 ? 15.740  14.865  -47.916 1.00 42.58 249 A 1 
ATOM 1952 C CB    . GLU A 1 249 ? 14.552  17.062  -45.892 1.00 45.37 249 A 1 
ATOM 1953 C CG    . GLU A 1 249 ? 13.762  18.355  -46.177 1.00 42.97 249 A 1 
ATOM 1954 C CD    . GLU A 1 249 ? 14.483  19.623  -45.681 1.00 41.73 249 A 1 
ATOM 1955 O OE1   . GLU A 1 249 ? 14.214  20.703  -46.252 1.00 37.95 249 A 1 
ATOM 1956 O OE2   . GLU A 1 249 ? 15.296  19.532  -44.727 1.00 38.74 249 A 1 
ATOM 1957 N N     . GLY A 1 250 ? 15.225  13.819  -45.992 1.00 42.48 250 A 1 
ATOM 1958 C CA    . GLY A 1 250 ? 16.222  12.755  -46.186 1.00 42.05 250 A 1 
ATOM 1959 C C     . GLY A 1 250 ? 15.953  11.833  -47.370 1.00 39.35 250 A 1 
ATOM 1960 O O     . GLY A 1 250 ? 16.860  11.132  -47.821 1.00 37.83 250 A 1 
ATOM 1961 N N     . SER A 1 251 ? 14.727  11.826  -47.899 1.00 47.23 251 A 1 
ATOM 1962 C CA    . SER A 1 251 ? 14.340  11.042  -49.079 1.00 47.32 251 A 1 
ATOM 1963 C C     . SER A 1 251 ? 14.683  11.754  -50.395 1.00 44.53 251 A 1 
ATOM 1964 O O     . SER A 1 251 ? 13.871  11.751  -51.321 1.00 42.34 251 A 1 
ATOM 1965 C CB    . SER A 1 251 ? 12.868  10.636  -48.998 1.00 44.68 251 A 1 
ATOM 1966 O OG    . SER A 1 251 ? 12.547  9.731   -50.041 1.00 41.74 251 A 1 
ATOM 1967 N N     . GLU A 1 252 ? 15.850  12.381  -50.498 1.00 38.84 252 A 1 
ATOM 1968 C CA    . GLU A 1 252 ? 16.332  12.868  -51.791 1.00 40.06 252 A 1 
ATOM 1969 C C     . GLU A 1 252 ? 16.424  11.697  -52.777 1.00 36.40 252 A 1 
ATOM 1970 O O     . GLU A 1 252 ? 17.038  10.655  -52.539 1.00 34.77 252 A 1 
ATOM 1971 C CB    . GLU A 1 252 ? 17.658  13.631  -51.706 1.00 38.29 252 A 1 
ATOM 1972 C CG    . GLU A 1 252 ? 17.475  15.112  -51.352 1.00 38.28 252 A 1 
ATOM 1973 C CD    . GLU A 1 252 ? 18.731  15.953  -51.662 1.00 38.95 252 A 1 
ATOM 1974 O OE1   . GLU A 1 252 ? 18.559  17.158  -51.936 1.00 36.16 252 A 1 
ATOM 1975 O OE2   . GLU A 1 252 ? 19.847  15.387  -51.673 1.00 36.04 252 A 1 
ATOM 1976 N N     . CYS A 1 253 ? 15.758  11.890  -53.894 1.00 42.24 253 A 1 
ATOM 1977 C CA    . CYS A 1 253 ? 15.681  10.924  -54.973 1.00 43.76 253 A 1 
ATOM 1978 C C     . CYS A 1 253 ? 17.072  10.692  -55.566 1.00 38.43 253 A 1 
ATOM 1979 O O     . CYS A 1 253 ? 17.482  11.392  -56.486 1.00 38.55 253 A 1 
ATOM 1980 C CB    . CYS A 1 253 ? 14.706  11.441  -56.037 1.00 42.48 253 A 1 
ATOM 1981 S SG    . CYS A 1 253 ? 13.000  11.484  -55.426 1.00 41.12 253 A 1 
ATOM 1982 N N     . ILE A 1 254 ? 17.770  9.646   -55.095 1.00 34.13 254 A 1 
ATOM 1983 C CA    . ILE A 1 254 ? 18.881  9.069   -55.859 1.00 38.17 254 A 1 
ATOM 1984 C C     . ILE A 1 254 ? 18.281  8.575   -57.177 1.00 35.92 254 A 1 
ATOM 1985 O O     . ILE A 1 254 ? 17.702  7.487   -57.234 1.00 34.37 254 A 1 
ATOM 1986 C CB    . ILE A 1 254 ? 19.623  7.964   -55.093 1.00 36.02 254 A 1 
ATOM 1987 C CG1   . ILE A 1 254 ? 20.211  8.514   -53.782 1.00 34.91 254 A 1 
ATOM 1988 C CG2   . ILE A 1 254 ? 20.741  7.375   -55.978 1.00 37.68 254 A 1 
ATOM 1989 C CD1   . ILE A 1 254 ? 20.893  7.471   -52.904 1.00 36.01 254 A 1 
ATOM 1990 N N     . VAL A 1 255 ? 18.367  9.402   -58.209 1.00 41.10 255 A 1 
ATOM 1991 C CA    . VAL A 1 255 ? 17.885  9.069   -59.553 1.00 44.83 255 A 1 
ATOM 1992 C C     . VAL A 1 255 ? 18.710  7.878   -60.046 1.00 40.93 255 A 1 
ATOM 1993 O O     . VAL A 1 255 ? 19.895  8.064   -60.338 1.00 39.47 255 A 1 
ATOM 1994 C CB    . VAL A 1 255 ? 17.996  10.267  -60.506 1.00 42.81 255 A 1 
ATOM 1995 C CG1   . VAL A 1 255 ? 17.476  9.901   -61.903 1.00 39.59 255 A 1 
ATOM 1996 C CG2   . VAL A 1 255 ? 17.188  11.464  -60.009 1.00 43.88 255 A 1 
ATOM 1997 N N     . PRO A 1 256 ? 18.140  6.662   -60.115 1.00 41.59 256 A 1 
ATOM 1998 C CA    . PRO A 1 256 ? 18.912  5.534   -60.578 1.00 44.20 256 A 1 
ATOM 1999 C C     . PRO A 1 256 ? 19.206  5.774   -62.058 1.00 42.30 256 A 1 
ATOM 2000 O O     . PRO A 1 256 ? 18.290  5.829   -62.883 1.00 40.57 256 A 1 
ATOM 2001 C CB    . PRO A 1 256 ? 18.039  4.302   -60.314 1.00 40.96 256 A 1 
ATOM 2002 C CG    . PRO A 1 256 ? 16.619  4.848   -60.361 1.00 41.64 256 A 1 
ATOM 2003 C CD    . PRO A 1 256 ? 16.777  6.283   -59.819 1.00 46.81 256 A 1 
ATOM 2004 N N     . SER A 1 257 ? 20.485  5.950   -62.398 1.00 41.34 257 A 1 
ATOM 2005 C CA    . SER A 1 257 ? 20.928  6.137   -63.779 1.00 45.43 257 A 1 
ATOM 2006 C C     . SER A 1 257 ? 20.528  4.902   -64.588 1.00 43.35 257 A 1 
ATOM 2007 O O     . SER A 1 257 ? 21.128  3.837   -64.466 1.00 41.66 257 A 1 
ATOM 2008 C CB    . SER A 1 257 ? 22.430  6.421   -63.840 1.00 41.84 257 A 1 
ATOM 2009 O OG    . SER A 1 257 ? 23.171  5.542   -63.013 1.00 40.16 257 A 1 
ATOM 2010 N N     . GLN A 1 258 ? 19.467  5.049   -65.355 1.00 41.01 258 A 1 
ATOM 2011 C CA    . GLN A 1 258 ? 18.951  3.989   -66.209 1.00 45.20 258 A 1 
ATOM 2012 C C     . GLN A 1 258 ? 19.985  3.682   -67.294 1.00 42.35 258 A 1 
ATOM 2013 O O     . GLN A 1 258 ? 19.984  4.283   -68.368 1.00 40.63 258 A 1 
ATOM 2014 C CB    . GLN A 1 258 ? 17.602  4.374   -66.830 1.00 42.48 258 A 1 
ATOM 2015 C CG    . GLN A 1 258 ? 16.427  4.371   -65.854 1.00 40.71 258 A 1 
ATOM 2016 C CD    . GLN A 1 258 ? 15.075  4.580   -66.548 1.00 39.37 258 A 1 
ATOM 2017 O OE1   . GLN A 1 258 ? 14.969  4.844   -67.732 1.00 38.24 258 A 1 
ATOM 2018 N NE2   . GLN A 1 258 ? 13.978  4.456   -65.828 1.00 37.65 258 A 1 
ATOM 2019 N N     . SER A 1 259 ? 20.880  2.763   -67.003 1.00 37.88 259 A 1 
ATOM 2020 C CA    . SER A 1 259 ? 21.771  2.221   -68.020 1.00 40.84 259 A 1 
ATOM 2021 C C     . SER A 1 259 ? 20.917  1.539   -69.087 1.00 37.79 259 A 1 
ATOM 2022 O O     . SER A 1 259 ? 20.279  0.512   -68.853 1.00 36.73 259 A 1 
ATOM 2023 C CB    . SER A 1 259 ? 22.811  1.284   -67.403 1.00 38.73 259 A 1 
ATOM 2024 O OG    . SER A 1 259 ? 22.209  0.257   -66.639 1.00 37.98 259 A 1 
ATOM 2025 N N     . THR A 1 260 ? 20.856  2.176   -70.280 1.00 40.87 260 A 1 
ATOM 2026 C CA    . THR A 1 260 ? 20.081  1.713   -71.436 1.00 44.81 260 A 1 
ATOM 2027 C C     . THR A 1 260 ? 20.716  0.449   -72.021 1.00 41.43 260 A 1 
ATOM 2028 O O     . THR A 1 260 ? 21.449  0.504   -73.003 1.00 39.91 260 A 1 
ATOM 2029 C CB    . THR A 1 260 ? 19.964  2.812   -72.492 1.00 40.51 260 A 1 
ATOM 2030 O OG1   . THR A 1 260 ? 21.210  3.431   -72.718 1.00 37.90 260 A 1 
ATOM 2031 C CG2   . THR A 1 260 ? 18.996  3.917   -72.059 1.00 40.43 260 A 1 
ATOM 2032 N N     . ILE A 1 261 ? 20.441  -0.706  -71.365 1.00 33.61 261 A 1 
ATOM 2033 C CA    . ILE A 1 261 ? 20.851  -1.998  -71.916 1.00 37.52 261 A 1 
ATOM 2034 C C     . ILE A 1 261 ? 20.071  -2.208  -73.214 1.00 34.71 261 A 1 
ATOM 2035 O O     . ILE A 1 261 ? 18.881  -2.546  -73.200 1.00 33.34 261 A 1 
ATOM 2036 C CB    . ILE A 1 261 ? 20.684  -3.152  -70.909 1.00 35.62 261 A 1 
ATOM 2037 C CG1   . ILE A 1 261 ? 21.572  -2.906  -69.665 1.00 35.12 261 A 1 
ATOM 2038 C CG2   . ILE A 1 261 ? 21.046  -4.494  -71.573 1.00 38.60 261 A 1 
ATOM 2039 C CD1   . ILE A 1 261 ? 21.431  -3.948  -68.558 1.00 37.29 261 A 1 
ATOM 2040 N N     . VAL A 1 262 ? 20.747  -1.985  -74.352 1.00 36.81 262 A 1 
ATOM 2041 C CA    . VAL A 1 262 ? 20.202  -2.185  -75.697 1.00 41.60 262 A 1 
ATOM 2042 C C     . VAL A 1 262 ? 19.868  -3.663  -75.879 1.00 37.94 262 A 1 
ATOM 2043 O O     . VAL A 1 262 ? 20.742  -4.489  -76.150 1.00 36.82 262 A 1 
ATOM 2044 C CB    . VAL A 1 262 ? 21.183  -1.683  -76.773 1.00 38.87 262 A 1 
ATOM 2045 C CG1   . VAL A 1 262 ? 20.605  -1.859  -78.180 1.00 36.80 262 A 1 
ATOM 2046 C CG2   . VAL A 1 262 ? 21.505  -0.196  -76.588 1.00 42.39 262 A 1 
ATOM 2047 N N     . ARG A 1 263 ? 18.591  -4.012  -75.701 1.00 39.19 263 A 1 
ATOM 2048 C CA    . ARG A 1 263 ? 18.068  -5.359  -75.971 1.00 44.72 263 A 1 
ATOM 2049 C C     . ARG A 1 263 ? 18.217  -5.661  -77.465 1.00 41.41 263 A 1 
ATOM 2050 O O     . ARG A 1 263 ? 17.349  -5.291  -78.256 1.00 40.09 263 A 1 
ATOM 2051 C CB    . ARG A 1 263 ? 16.595  -5.481  -75.547 1.00 41.31 263 A 1 
ATOM 2052 C CG    . ARG A 1 263 ? 16.387  -5.643  -74.026 1.00 39.18 263 A 1 
ATOM 2053 C CD    . ARG A 1 263 ? 14.889  -5.849  -73.732 1.00 36.42 263 A 1 
ATOM 2054 N NE    . ARG A 1 263 ? 14.638  -6.158  -72.317 1.00 34.12 263 A 1 
ATOM 2055 C CZ    . ARG A 1 263 ? 13.465  -6.352  -71.744 1.00 30.40 263 A 1 
ATOM 2056 N NH1   . ARG A 1 263 ? 12.349  -6.262  -72.423 1.00 28.70 263 A 1 
ATOM 2057 N NH2   . ARG A 1 263 ? 13.372  -6.641  -70.481 1.00 27.21 263 A 1 
ATOM 2058 N N     . ARG A 1 264 ? 19.283  -6.341  -77.876 1.00 37.68 264 A 1 
ATOM 2059 C CA    . ARG A 1 264 ? 19.347  -6.930  -79.219 1.00 41.59 264 A 1 
ATOM 2060 C C     . ARG A 1 264 ? 18.262  -7.996  -79.357 1.00 37.01 264 A 1 
ATOM 2061 O O     . ARG A 1 264 ? 18.221  -8.911  -78.535 1.00 34.70 264 A 1 
ATOM 2062 C CB    . ARG A 1 264 ? 20.738  -7.511  -79.529 1.00 38.28 264 A 1 
ATOM 2063 C CG    . ARG A 1 264 ? 21.643  -6.490  -80.238 1.00 36.76 264 A 1 
ATOM 2064 C CD    . ARG A 1 264 ? 22.947  -7.143  -80.690 1.00 35.47 264 A 1 
ATOM 2065 N NE    . ARG A 1 264 ? 23.764  -6.225  -81.504 1.00 33.82 264 A 1 
ATOM 2066 C CZ    . ARG A 1 264 ? 24.950  -6.484  -82.044 1.00 30.54 264 A 1 
ATOM 2067 N NH1   . ARG A 1 264 ? 25.521  -7.641  -81.873 1.00 28.97 264 A 1 
ATOM 2068 N NH2   . ARG A 1 264 ? 25.558  -5.591  -82.767 1.00 27.81 264 A 1 
ATOM 2069 N N     . PRO A 1 265 ? 17.416  -7.907  -80.381 1.00 37.59 265 A 1 
ATOM 2070 C CA    . PRO A 1 265 ? 16.304  -8.837  -80.580 1.00 41.31 265 A 1 
ATOM 2071 C C     . PRO A 1 265 ? 16.824  -10.136 -81.210 1.00 39.16 265 A 1 
ATOM 2072 O O     . PRO A 1 265 ? 16.780  -10.296 -82.421 1.00 37.01 265 A 1 
ATOM 2073 C CB    . PRO A 1 265 ? 15.325  -8.066  -81.468 1.00 37.53 265 A 1 
ATOM 2074 C CG    . PRO A 1 265 ? 16.251  -7.222  -82.357 1.00 37.76 265 A 1 
ATOM 2075 C CD    . PRO A 1 265 ? 17.407  -6.867  -81.401 1.00 44.12 265 A 1 
ATOM 2076 N N     . HIS A 1 266 ? 17.384  -11.023 -80.402 1.00 37.80 266 A 1 
ATOM 2077 C CA    . HIS A 1 266 ? 17.844  -12.299 -80.950 1.00 42.80 266 A 1 
ATOM 2078 C C     . HIS A 1 266 ? 16.669  -13.160 -81.425 1.00 40.69 266 A 1 
ATOM 2079 O O     . HIS A 1 266 ? 15.617  -13.214 -80.785 1.00 39.14 266 A 1 
ATOM 2080 C CB    . HIS A 1 266 ? 18.790  -13.030 -79.995 1.00 39.55 266 A 1 
ATOM 2081 C CG    . HIS A 1 266 ? 20.200  -13.033 -80.549 1.00 37.85 266 A 1 
ATOM 2082 N ND1   . HIS A 1 266 ? 20.674  -13.775 -81.597 1.00 36.02 266 A 1 
ATOM 2083 C CD2   . HIS A 1 266 ? 21.225  -12.217 -80.155 1.00 36.44 266 A 1 
ATOM 2084 C CE1   . HIS A 1 266 ? 21.952  -13.425 -81.810 1.00 33.20 266 A 1 
ATOM 2085 N NE2   . HIS A 1 266 ? 22.330  -12.469 -80.968 1.00 33.09 266 A 1 
ATOM 2086 N N     . GLN A 1 267 ? 16.864  -13.794 -82.592 1.00 38.76 267 A 1 
ATOM 2087 C CA    . GLN A 1 267 ? 15.816  -14.438 -83.386 1.00 42.53 267 A 1 
ATOM 2088 C C     . GLN A 1 267 ? 15.222  -15.693 -82.712 1.00 40.71 267 A 1 
ATOM 2089 O O     . GLN A 1 267 ? 15.891  -16.419 -81.994 1.00 38.70 267 A 1 
ATOM 2090 C CB    . GLN A 1 267 ? 16.369  -14.791 -84.775 1.00 39.33 267 A 1 
ATOM 2091 C CG    . GLN A 1 267 ? 16.550  -13.564 -85.691 1.00 36.58 267 A 1 
ATOM 2092 C CD    . GLN A 1 267 ? 17.201  -13.928 -87.030 1.00 34.79 267 A 1 
ATOM 2093 O OE1   . GLN A 1 267 ? 17.912  -14.896 -87.168 1.00 35.40 267 A 1 
ATOM 2094 N NE2   . GLN A 1 267 ? 16.988  -13.138 -88.061 1.00 33.37 267 A 1 
ATOM 2095 N N     . SER A 1 268 ? 13.960  -15.943 -83.051 1.00 40.64 268 A 1 
ATOM 2096 C CA    . SER A 1 268 ? 13.036  -16.922 -82.458 1.00 43.06 268 A 1 
ATOM 2097 C C     . SER A 1 268 ? 13.064  -18.312 -83.109 1.00 41.09 268 A 1 
ATOM 2098 O O     . SER A 1 268 ? 12.013  -18.804 -83.511 1.00 38.55 268 A 1 
ATOM 2099 C CB    . SER A 1 268 ? 11.634  -16.327 -82.533 1.00 39.46 268 A 1 
ATOM 2100 O OG    . SER A 1 268 ? 11.276  -16.064 -83.885 1.00 35.99 268 A 1 
ATOM 2101 N N     . GLY A 1 269 ? 14.214  -18.927 -83.284 1.00 36.72 269 A 1 
ATOM 2102 C CA    . GLY A 1 269 ? 14.329  -20.195 -84.024 1.00 38.38 269 A 1 
ATOM 2103 C C     . GLY A 1 269 ? 13.355  -21.280 -83.551 1.00 36.05 269 A 1 
ATOM 2104 O O     . GLY A 1 269 ? 13.348  -21.644 -82.384 1.00 33.91 269 A 1 
ATOM 2105 N N     . TYR A 1 270 ? 12.542  -21.845 -84.492 1.00 31.11 270 A 1 
ATOM 2106 C CA    . TYR A 1 270 ? 11.291  -22.594 -84.259 1.00 34.33 270 A 1 
ATOM 2107 C C     . TYR A 1 270 ? 11.410  -24.084 -83.862 1.00 31.02 270 A 1 
ATOM 2108 O O     . TYR A 1 270 ? 10.375  -24.673 -83.563 1.00 29.76 270 A 1 
ATOM 2109 C CB    . TYR A 1 270 ? 10.465  -22.523 -85.546 1.00 32.55 270 A 1 
ATOM 2110 C CG    . TYR A 1 270 ? 9.441   -21.414 -85.627 1.00 32.98 270 A 1 
ATOM 2111 C CD1   . TYR A 1 270 ? 8.108   -21.668 -85.240 1.00 35.41 270 A 1 
ATOM 2112 C CD2   . TYR A 1 270 ? 9.786   -20.156 -86.148 1.00 36.20 270 A 1 
ATOM 2113 C CE1   . TYR A 1 270 ? 7.141   -20.661 -85.361 1.00 33.18 270 A 1 
ATOM 2114 C CE2   . TYR A 1 270 ? 8.820   -19.142 -86.265 1.00 31.67 270 A 1 
ATOM 2115 C CZ    . TYR A 1 270 ? 7.493   -19.396 -85.879 1.00 31.72 270 A 1 
ATOM 2116 O OH    . TYR A 1 270 ? 6.537   -18.417 -86.003 1.00 32.70 270 A 1 
ATOM 2117 N N     . ALA A 1 271 ? 12.549  -24.706 -83.972 1.00 34.42 271 A 1 
ATOM 2118 C CA    . ALA A 1 271 ? 12.658  -26.116 -84.381 1.00 35.91 271 A 1 
ATOM 2119 C C     . ALA A 1 271 ? 11.824  -27.148 -83.558 1.00 33.27 271 A 1 
ATOM 2120 O O     . ALA A 1 271 ? 11.639  -26.983 -82.359 1.00 31.48 271 A 1 
ATOM 2121 C CB    . ALA A 1 271 ? 14.134  -26.497 -84.461 1.00 33.52 271 A 1 
ATOM 2122 N N     . PRO A 1 272 ? 11.336  -28.248 -84.192 1.00 35.76 272 A 1 
ATOM 2123 C CA    . PRO A 1 272 ? 10.020  -28.816 -83.835 1.00 39.05 272 A 1 
ATOM 2124 C C     . PRO A 1 272 ? 9.964   -30.204 -83.149 1.00 37.87 272 A 1 
ATOM 2125 O O     . PRO A 1 272 ? 8.867   -30.699 -82.943 1.00 36.98 272 A 1 
ATOM 2126 C CB    . PRO A 1 272 ? 9.347   -28.895 -85.214 1.00 35.55 272 A 1 
ATOM 2127 C CG    . PRO A 1 272 ? 10.487  -29.328 -86.128 1.00 36.02 272 A 1 
ATOM 2128 C CD    . PRO A 1 272 ? 11.684  -28.602 -85.532 1.00 42.79 272 A 1 
ATOM 2129 N N     . LEU A 1 273 ? 11.090  -30.887 -82.952 1.00 33.87 273 A 1 
ATOM 2130 C CA    . LEU A 1 273 ? 11.189  -32.363 -83.090 1.00 37.76 273 A 1 
ATOM 2131 C C     . LEU A 1 273 ? 10.418  -33.265 -82.083 1.00 35.69 273 A 1 
ATOM 2132 O O     . LEU A 1 273 ? 9.903   -32.818 -81.075 1.00 33.88 273 A 1 
ATOM 2133 C CB    . LEU A 1 273 ? 12.680  -32.753 -83.216 1.00 34.02 273 A 1 
ATOM 2134 C CG    . LEU A 1 273 ? 13.120  -33.057 -84.666 1.00 32.86 273 A 1 
ATOM 2135 C CD1   . LEU A 1 273 ? 14.650  -33.081 -84.757 1.00 33.10 273 A 1 
ATOM 2136 C CD2   . LEU A 1 273 ? 12.597  -34.398 -85.168 1.00 36.79 273 A 1 
ATOM 2137 N N     . VAL A 1 274 ? 10.390  -34.586 -82.442 1.00 32.14 274 A 1 
ATOM 2138 C CA    . VAL A 1 274 ? 9.208   -35.488 -82.440 1.00 36.85 274 A 1 
ATOM 2139 C C     . VAL A 1 274 ? 8.957   -36.426 -81.238 1.00 33.66 274 A 1 
ATOM 2140 O O     . VAL A 1 274 ? 7.888   -36.367 -80.634 1.00 31.75 274 A 1 
ATOM 2141 C CB    . VAL A 1 274 ? 9.273   -36.371 -83.707 1.00 34.02 274 A 1 
ATOM 2142 C CG1   . VAL A 1 274 ? 8.036   -37.265 -83.884 1.00 33.01 274 A 1 
ATOM 2143 C CG2   . VAL A 1 274 ? 9.411   -35.564 -84.998 1.00 38.46 274 A 1 
ATOM 2144 N N     . GLY A 1 275 ? 9.819   -37.418 -81.046 1.00 37.92 275 A 1 
ATOM 2145 C CA    . GLY A 1 275 ? 9.433   -38.776 -80.572 1.00 39.50 275 A 1 
ATOM 2146 C C     . GLY A 1 275 ? 9.339   -38.995 -79.046 1.00 36.78 275 A 1 
ATOM 2147 O O     . GLY A 1 275 ? 9.209   -38.037 -78.315 1.00 34.91 275 A 1 
ATOM 2148 N N     . ALA A 1 276 ? 9.436   -40.195 -78.459 1.00 37.91 276 A 1 
ATOM 2149 C CA    . ALA A 1 276 ? 8.942   -41.546 -78.749 1.00 40.02 276 A 1 
ATOM 2150 C C     . ALA A 1 276 ? 8.636   -42.271 -77.401 1.00 37.27 276 A 1 
ATOM 2151 O O     . ALA A 1 276 ? 8.595   -41.623 -76.368 1.00 35.56 276 A 1 
ATOM 2152 C CB    . ALA A 1 276 ? 9.953   -42.320 -79.601 1.00 36.54 276 A 1 
ATOM 2153 N N     . GLU A 1 277 ? 8.462   -43.557 -77.411 1.00 36.65 277 A 1 
ATOM 2154 C CA    . GLU A 1 277 ? 7.472   -44.358 -76.665 1.00 40.29 277 A 1 
ATOM 2155 C C     . GLU A 1 277 ? 7.649   -44.727 -75.161 1.00 38.35 277 A 1 
ATOM 2156 O O     . GLU A 1 277 ? 6.678   -44.594 -74.416 1.00 37.01 277 A 1 
ATOM 2157 C CB    . GLU A 1 277 ? 7.332   -45.695 -77.403 1.00 36.48 277 A 1 
ATOM 2158 C CG    . GLU A 1 277 ? 6.849   -45.649 -78.856 1.00 35.96 277 A 1 
ATOM 2159 C CD    . GLU A 1 277 ? 6.888   -47.035 -79.476 1.00 37.62 277 A 1 
ATOM 2160 O OE1   . GLU A 1 277 ? 5.823   -47.497 -79.950 1.00 36.13 277 A 1 
ATOM 2161 O OE2   . GLU A 1 277 ? 7.988   -47.644 -79.477 1.00 37.16 277 A 1 
ATOM 2162 N N     . GLN A 1 278 ? 8.708   -45.378 -74.756 1.00 37.17 278 A 1 
ATOM 2163 C CA    . GLN A 1 278 ? 8.591   -46.749 -74.206 1.00 39.41 278 A 1 
ATOM 2164 C C     . GLN A 1 278 ? 8.363   -46.963 -72.677 1.00 36.27 278 A 1 
ATOM 2165 O O     . GLN A 1 278 ? 7.999   -46.084 -71.919 1.00 34.44 278 A 1 
ATOM 2166 C CB    . GLN A 1 278 ? 9.761   -47.618 -74.721 1.00 36.21 278 A 1 
ATOM 2167 C CG    . GLN A 1 278 ? 9.467   -48.333 -76.037 1.00 33.29 278 A 1 
ATOM 2168 C CD    . GLN A 1 278 ? 10.503  -49.398 -76.388 1.00 32.89 278 A 1 
ATOM 2169 O OE1   . GLN A 1 278 ? 11.476  -49.654 -75.691 1.00 34.55 278 A 1 
ATOM 2170 N NE2   . GLN A 1 278 ? 10.338  -50.082 -77.499 1.00 32.86 278 A 1 
ATOM 2171 N N     . ALA A 1 279 ? 8.531   -48.227 -72.308 1.00 38.48 279 A 1 
ATOM 2172 C CA    . ALA A 1 279 ? 8.045   -49.119 -71.227 1.00 39.05 279 A 1 
ATOM 2173 C C     . ALA A 1 279 ? 8.704   -48.947 -69.818 1.00 35.50 279 A 1 
ATOM 2174 O O     . ALA A 1 279 ? 9.361   -47.957 -69.576 1.00 34.44 279 A 1 
ATOM 2175 C CB    . ALA A 1 279 ? 8.290   -50.504 -71.837 1.00 36.82 279 A 1 
ATOM 2176 N N     . ALA A 1 280 ? 8.663   -49.870 -68.826 1.00 39.28 280 A 1 
ATOM 2177 C CA    . ALA A 1 280 ? 7.732   -50.968 -68.507 1.00 40.28 280 A 1 
ATOM 2178 C C     . ALA A 1 280 ? 7.660   -51.322 -66.992 1.00 36.50 280 A 1 
ATOM 2179 O O     . ALA A 1 280 ? 6.614   -51.193 -66.377 1.00 34.67 280 A 1 
ATOM 2180 C CB    . ALA A 1 280 ? 8.126   -52.253 -69.261 1.00 37.74 280 A 1 
ATOM 2181 N N     . SER A 1 281 ? 8.710   -51.921 -66.423 1.00 49.69 281 A 1 
ATOM 2182 C CA    . SER A 1 281 ? 8.624   -52.940 -65.345 1.00 49.93 281 A 1 
ATOM 2183 C C     . SER A 1 281 ? 9.226   -52.484 -63.991 1.00 47.18 281 A 1 
ATOM 2184 O O     . SER A 1 281 ? 9.548   -51.326 -63.837 1.00 44.54 281 A 1 
ATOM 2185 C CB    . SER A 1 281 ? 9.315   -54.196 -65.898 1.00 45.97 281 A 1 
ATOM 2186 O OG    . SER A 1 281 ? 10.706  -53.980 -66.098 1.00 40.89 281 A 1 
ATOM 2187 N N     . ALA A 1 282 ? 9.482   -53.351 -62.977 1.00 38.86 282 A 1 
ATOM 2188 C CA    . ALA A 1 282 ? 8.592   -54.179 -62.161 1.00 40.33 282 A 1 
ATOM 2189 C C     . ALA A 1 282 ? 9.132   -54.413 -60.726 1.00 36.50 282 A 1 
ATOM 2190 O O     . ALA A 1 282 ? 8.375   -54.327 -59.775 1.00 34.90 282 A 1 
ATOM 2191 C CB    . ALA A 1 282 ? 8.365   -55.562 -62.810 1.00 37.37 282 A 1 
ATOM 2192 N N     . THR A 1 283 ? 10.397  -54.813 -60.559 1.00 49.70 283 A 1 
ATOM 2193 C CA    . THR A 1 283 ? 10.810  -55.793 -59.525 1.00 50.88 283 A 1 
ATOM 2194 C C     . THR A 1 283 ? 11.095  -55.273 -58.102 1.00 48.44 283 A 1 
ATOM 2195 O O     . THR A 1 283 ? 11.193  -54.084 -57.855 1.00 45.38 283 A 1 
ATOM 2196 C CB    . THR A 1 283 ? 11.996  -56.643 -60.019 1.00 44.13 283 A 1 
ATOM 2197 O OG1   . THR A 1 283 ? 12.992  -55.822 -60.593 1.00 41.02 283 A 1 
ATOM 2198 C CG2   . THR A 1 283 ? 11.585  -57.651 -61.067 1.00 44.77 283 A 1 
ATOM 2199 N N     . ALA A 1 284 ? 11.222  -56.239 -57.165 1.00 38.12 284 A 1 
ATOM 2200 C CA    . ALA A 1 284 ? 10.720  -56.136 -55.787 1.00 40.37 284 A 1 
ATOM 2201 C C     . ALA A 1 284 ? 11.712  -56.145 -54.595 1.00 37.48 284 A 1 
ATOM 2202 O O     . ALA A 1 284 ? 11.329  -55.722 -53.509 1.00 35.42 284 A 1 
ATOM 2203 C CB    . ALA A 1 284 ? 9.763   -57.321 -55.617 1.00 37.27 284 A 1 
ATOM 2204 N N     . GLY A 1 285 ? 12.873  -56.789 -54.725 1.00 39.86 285 A 1 
ATOM 2205 C CA    . GLY A 1 285 ? 13.579  -57.372 -53.558 1.00 40.52 285 A 1 
ATOM 2206 C C     . GLY A 1 285 ? 14.290  -56.392 -52.588 1.00 37.69 285 A 1 
ATOM 2207 O O     . GLY A 1 285 ? 14.236  -55.192 -52.773 1.00 36.43 285 A 1 
ATOM 2208 N N     . ALA A 1 286 ? 15.025  -56.819 -51.550 1.00 35.62 286 A 1 
ATOM 2209 C CA    . ALA A 1 286 ? 14.750  -57.799 -50.489 1.00 38.17 286 A 1 
ATOM 2210 C C     . ALA A 1 286 ? 15.529  -57.497 -49.185 1.00 35.49 286 A 1 
ATOM 2211 O O     . ALA A 1 286 ? 14.906  -57.307 -48.154 1.00 33.31 286 A 1 
ATOM 2212 C CB    . ALA A 1 286 ? 15.057  -59.235 -50.950 1.00 34.98 286 A 1 
ATOM 2213 N N     . SER A 1 287 ? 16.874  -57.570 -49.166 1.00 47.88 287 A 1 
ATOM 2214 C CA    . SER A 1 287 ? 17.588  -58.180 -48.025 1.00 49.84 287 A 1 
ATOM 2215 C C     . SER A 1 287 ? 18.201  -57.259 -46.956 1.00 47.68 287 A 1 
ATOM 2216 O O     . SER A 1 287 ? 18.057  -56.047 -46.991 1.00 44.54 287 A 1 
ATOM 2217 C CB    . SER A 1 287 ? 18.621  -59.186 -48.555 1.00 45.09 287 A 1 
ATOM 2218 O OG    . SER A 1 287 ? 19.705  -58.512 -49.160 1.00 38.52 287 A 1 
ATOM 2219 N N     . ALA A 1 288 ? 18.866  -57.871 -45.945 1.00 37.64 288 A 1 
ATOM 2220 C CA    . ALA A 1 288 ? 18.787  -57.516 -44.524 1.00 39.40 288 A 1 
ATOM 2221 C C     . ALA A 1 288 ? 20.073  -57.127 -43.761 1.00 37.28 288 A 1 
ATOM 2222 O O     . ALA A 1 288 ? 19.965  -56.803 -42.582 1.00 34.69 288 A 1 
ATOM 2223 C CB    . ALA A 1 288 ? 18.174  -58.755 -43.846 1.00 36.41 288 A 1 
ATOM 2224 N N     . TYR A 1 289 ? 21.251  -57.292 -44.309 1.00 33.36 289 A 1 
ATOM 2225 C CA    . TYR A 1 289 ? 22.441  -57.691 -43.537 1.00 36.36 289 A 1 
ATOM 2226 C C     . TYR A 1 289 ? 23.086  -56.644 -42.580 1.00 33.32 289 A 1 
ATOM 2227 O O     . TYR A 1 289 ? 22.710  -55.482 -42.537 1.00 31.79 289 A 1 
ATOM 2228 C CB    . TYR A 1 289 ? 23.472  -58.344 -44.473 1.00 34.12 289 A 1 
ATOM 2229 C CG    . TYR A 1 289 ? 23.249  -59.830 -44.680 1.00 34.65 289 A 1 
ATOM 2230 C CD1   . TYR A 1 289 ? 23.717  -60.753 -43.724 1.00 36.75 289 A 1 
ATOM 2231 C CD2   . TYR A 1 289 ? 22.573  -60.291 -45.817 1.00 37.74 289 A 1 
ATOM 2232 C CE1   . TYR A 1 289 ? 23.508  -62.129 -43.915 1.00 34.63 289 A 1 
ATOM 2233 C CE2   . TYR A 1 289 ? 22.360  -61.671 -46.017 1.00 33.70 289 A 1 
ATOM 2234 C CZ    . TYR A 1 289 ? 22.835  -62.591 -45.059 1.00 33.24 289 A 1 
ATOM 2235 O OH    . TYR A 1 289 ? 22.631  -63.940 -45.246 1.00 32.80 289 A 1 
ATOM 2236 N N     . THR A 1 290 ? 24.058  -57.081 -41.773 1.00 45.46 290 A 1 
ATOM 2237 C CA    . THR A 1 290 ? 24.236  -56.922 -40.317 1.00 48.36 290 A 1 
ATOM 2238 C C     . THR A 1 290 ? 25.370  -56.014 -39.785 1.00 47.21 290 A 1 
ATOM 2239 O O     . THR A 1 290 ? 25.191  -55.464 -38.696 1.00 44.54 290 A 1 
ATOM 2240 C CB    . THR A 1 290 ? 24.524  -58.306 -39.732 1.00 43.33 290 A 1 
ATOM 2241 O OG1   . THR A 1 290 ? 25.482  -59.007 -40.510 1.00 42.07 290 A 1 
ATOM 2242 C CG2   . THR A 1 290 ? 23.279  -59.195 -39.698 1.00 46.97 290 A 1 
ATOM 2243 N N     . ASP A 1 291 ? 26.543  -56.030 -40.369 1.00 44.43 291 A 1 
ATOM 2244 C CA    . ASP A 1 291 ? 27.804  -56.198 -39.616 1.00 48.97 291 A 1 
ATOM 2245 C C     . ASP A 1 291 ? 28.437  -54.983 -38.865 1.00 47.01 291 A 1 
ATOM 2246 O O     . ASP A 1 291 ? 27.948  -53.867 -38.874 1.00 45.47 291 A 1 
ATOM 2247 C CB    . ASP A 1 291 ? 28.846  -56.905 -40.501 1.00 44.20 291 A 1 
ATOM 2248 C CG    . ASP A 1 291 ? 28.743  -58.435 -40.479 1.00 39.89 291 A 1 
ATOM 2249 O OD1   . ASP A 1 291 ? 28.187  -58.978 -39.499 1.00 39.41 291 A 1 
ATOM 2250 O OD2   . ASP A 1 291 ? 29.254  -59.046 -41.441 1.00 39.77 291 A 1 
ATOM 2251 N N     . SER A 1 292 ? 29.575  -55.230 -38.195 1.00 37.94 292 A 1 
ATOM 2252 C CA    . SER A 1 292 ? 29.922  -54.824 -36.820 1.00 41.54 292 A 1 
ATOM 2253 C C     . SER A 1 292 ? 31.087  -53.841 -36.551 1.00 39.14 292 A 1 
ATOM 2254 O O     . SER A 1 292 ? 31.126  -53.251 -35.471 1.00 37.12 292 A 1 
ATOM 2255 C CB    . SER A 1 292 ? 30.309  -56.116 -36.104 1.00 38.54 292 A 1 
ATOM 2256 O OG    . SER A 1 292 ? 31.442  -56.711 -36.685 1.00 34.90 292 A 1 
ATOM 2257 N N     . VAL A 1 293 ? 32.128  -53.841 -37.339 1.00 33.57 293 A 1 
ATOM 2258 C CA    . VAL A 1 293 ? 33.534  -53.494 -36.984 1.00 38.25 293 A 1 
ATOM 2259 C C     . VAL A 1 293 ? 33.795  -51.993 -36.691 1.00 35.34 293 A 1 
ATOM 2260 O O     . VAL A 1 293 ? 32.936  -51.177 -36.984 1.00 33.32 293 A 1 
ATOM 2261 C CB    . VAL A 1 293 ? 34.514  -53.986 -38.086 1.00 35.54 293 A 1 
ATOM 2262 C CG1   . VAL A 1 293 ? 35.490  -55.004 -37.523 1.00 34.54 293 A 1 
ATOM 2263 C CG2   . VAL A 1 293 ? 33.873  -54.615 -39.323 1.00 40.00 293 A 1 
ATOM 2264 N N     . ASN A 1 294 ? 34.925  -51.495 -36.286 1.00 36.68 294 A 1 
ATOM 2265 C CA    . ASN A 1 294 ? 36.062  -51.519 -35.350 1.00 39.16 294 A 1 
ATOM 2266 C C     . ASN A 1 294 ? 36.669  -50.080 -35.451 1.00 35.88 294 A 1 
ATOM 2267 O O     . ASN A 1 294 ? 36.149  -49.277 -36.219 1.00 33.66 294 A 1 
ATOM 2268 C CB    . ASN A 1 294 ? 37.081  -52.594 -35.785 1.00 37.57 294 A 1 
ATOM 2269 C CG    . ASN A 1 294 ? 37.354  -53.698 -34.775 1.00 34.28 294 A 1 
ATOM 2270 O OD1   . ASN A 1 294 ? 36.973  -53.638 -33.623 1.00 35.84 294 A 1 
ATOM 2271 N ND2   . ASN A 1 294 ? 38.068  -54.717 -35.191 1.00 36.96 294 A 1 
ATOM 2272 N N     . ASN A 1 295 ? 37.750  -49.559 -34.890 1.00 39.61 295 A 1 
ATOM 2273 C CA    . ASN A 1 295 ? 38.523  -49.758 -33.670 1.00 41.72 295 A 1 
ATOM 2274 C C     . ASN A 1 295 ? 39.262  -48.455 -33.255 1.00 39.17 295 A 1 
ATOM 2275 O O     . ASN A 1 295 ? 39.214  -48.074 -32.101 1.00 36.52 295 A 1 
ATOM 2276 C CB    . ASN A 1 295 ? 39.602  -50.842 -33.910 1.00 38.63 295 A 1 
ATOM 2277 C CG    . ASN A 1 295 ? 40.040  -51.596 -32.663 1.00 34.82 295 A 1 
ATOM 2278 O OD1   . ASN A 1 295 ? 39.534  -51.435 -31.573 1.00 35.24 295 A 1 
ATOM 2279 N ND2   . ASN A 1 295 ? 40.985  -52.493 -32.805 1.00 35.41 295 A 1 
ATOM 2280 N N     . SER A 1 296 ? 40.067  -47.821 -34.104 1.00 34.94 296 A 1 
ATOM 2281 C CA    . SER A 1 296 ? 41.361  -47.227 -33.731 1.00 37.55 296 A 1 
ATOM 2282 C C     . SER A 1 296 ? 41.329  -45.791 -33.190 1.00 35.49 296 A 1 
ATOM 2283 O O     . SER A 1 296 ? 40.696  -44.901 -33.739 1.00 34.14 296 A 1 
ATOM 2284 C CB    . SER A 1 296 ? 42.367  -47.346 -34.881 1.00 35.56 296 A 1 
ATOM 2285 O OG    . SER A 1 296 ? 41.834  -46.859 -36.086 1.00 34.01 296 A 1 
ATOM 2286 N N     . ILE A 1 297 ? 42.117  -45.582 -32.099 1.00 28.62 297 A 1 
ATOM 2287 C CA    . ILE A 1 297 ? 42.053  -44.473 -31.120 1.00 31.39 297 A 1 
ATOM 2288 C C     . ILE A 1 297 ? 43.035  -43.310 -31.412 1.00 30.38 297 A 1 
ATOM 2289 O O     . ILE A 1 297 ? 43.325  -42.531 -30.520 1.00 28.34 297 A 1 
ATOM 2290 C CB    . ILE A 1 297 ? 42.269  -45.080 -29.710 1.00 28.98 297 A 1 
ATOM 2291 C CG1   . ILE A 1 297 ? 41.286  -46.241 -29.414 1.00 27.73 297 A 1 
ATOM 2292 C CG2   . ILE A 1 297 ? 42.177  -44.086 -28.541 1.00 31.82 297 A 1 
ATOM 2293 C CD1   . ILE A 1 297 ? 41.635  -47.079 -28.180 1.00 30.95 297 A 1 
ATOM 2294 N N     . SER A 1 298 ? 43.622  -43.184 -32.561 1.00 37.11 298 A 1 
ATOM 2295 C CA    . SER A 1 298 ? 44.920  -42.516 -32.779 1.00 38.23 298 A 1 
ATOM 2296 C C     . SER A 1 298 ? 45.118  -41.181 -32.031 1.00 36.22 298 A 1 
ATOM 2297 O O     . SER A 1 298 ? 44.389  -40.209 -32.231 1.00 34.76 298 A 1 
ATOM 2298 C CB    . SER A 1 298 ? 45.206  -42.340 -34.265 1.00 36.55 298 A 1 
ATOM 2299 O OG    . SER A 1 298 ? 46.537  -41.916 -34.451 1.00 33.75 298 A 1 
ATOM 2300 N N     . PHE A 1 299 ? 46.147  -41.159 -31.161 1.00 32.57 299 A 1 
ATOM 2301 C CA    . PHE A 1 299 ? 46.369  -40.246 -30.022 1.00 34.13 299 A 1 
ATOM 2302 C C     . PHE A 1 299 ? 47.260  -39.016 -30.302 1.00 33.17 299 A 1 
ATOM 2303 O O     . PHE A 1 299 ? 47.826  -38.466 -29.360 1.00 31.09 299 A 1 
ATOM 2304 C CB    . PHE A 1 299 ? 46.979  -41.093 -28.890 1.00 31.43 299 A 1 
ATOM 2305 C CG    . PHE A 1 299 ? 46.150  -41.249 -27.643 1.00 30.32 299 A 1 
ATOM 2306 C CD1   . PHE A 1 299 ? 46.277  -40.320 -26.590 1.00 31.50 299 A 1 
ATOM 2307 C CD2   . PHE A 1 299 ? 45.288  -42.348 -27.495 1.00 31.71 299 A 1 
ATOM 2308 C CE1   . PHE A 1 299 ? 45.540  -40.498 -25.396 1.00 29.67 299 A 1 
ATOM 2309 C CE2   . PHE A 1 299 ? 44.552  -42.524 -26.316 1.00 27.72 299 A 1 
ATOM 2310 C CZ    . PHE A 1 299 ? 44.680  -41.599 -25.253 1.00 28.28 299 A 1 
ATOM 2311 N N     . SER A 1 300 ? 47.476  -38.608 -31.535 1.00 38.33 300 A 1 
ATOM 2312 C CA    . SER A 1 300 ? 48.665  -37.832 -31.947 1.00 41.90 300 A 1 
ATOM 2313 C C     . SER A 1 300 ? 48.961  -36.570 -31.107 1.00 40.25 300 A 1 
ATOM 2314 O O     . SER A 1 300 ? 48.059  -35.808 -30.761 1.00 38.68 300 A 1 
ATOM 2315 C CB    . SER A 1 300 ? 48.605  -37.476 -33.426 1.00 39.19 300 A 1 
ATOM 2316 O OG    . SER A 1 300 ? 49.862  -37.006 -33.841 1.00 35.64 300 A 1 
ATOM 2317 N N     . MET A 1 301 ? 50.250  -36.381 -30.783 1.00 36.95 301 A 1 
ATOM 2318 C CA    . MET A 1 301 ? 50.729  -35.866 -29.487 1.00 40.00 301 A 1 
ATOM 2319 C C     . MET A 1 301 ? 51.073  -34.353 -29.426 1.00 39.87 301 A 1 
ATOM 2320 O O     . MET A 1 301 ? 50.377  -33.605 -28.747 1.00 37.12 301 A 1 
ATOM 2321 C CB    . MET A 1 301 ? 51.937  -36.753 -29.089 1.00 37.08 301 A 1 
ATOM 2322 C CG    . MET A 1 301 ? 52.081  -37.052 -27.601 1.00 34.58 301 A 1 
ATOM 2323 S SD    . MET A 1 301 ? 53.586  -38.027 -27.276 1.00 35.48 301 A 1 
ATOM 2324 C CE    . MET A 1 301 ? 53.381  -38.391 -25.532 1.00 32.85 301 A 1 
ATOM 2325 N N     . GLU A 1 302 ? 52.169  -33.890 -30.033 1.00 32.69 302 A 1 
ATOM 2326 C CA    . GLU A 1 302 ? 53.217  -33.267 -29.198 1.00 36.63 302 A 1 
ATOM 2327 C C     . GLU A 1 302 ? 53.424  -31.728 -29.219 1.00 35.28 302 A 1 
ATOM 2328 O O     . GLU A 1 302 ? 53.380  -31.087 -28.179 1.00 32.75 302 A 1 
ATOM 2329 C CB    . GLU A 1 302 ? 54.582  -33.930 -29.535 1.00 33.66 302 A 1 
ATOM 2330 C CG    . GLU A 1 302 ? 55.293  -34.527 -28.325 1.00 31.69 302 A 1 
ATOM 2331 C CD    . GLU A 1 302 ? 56.634  -35.181 -28.678 1.00 31.73 302 A 1 
ATOM 2332 O OE1   . GLU A 1 302 ? 57.274  -35.710 -27.734 1.00 30.02 302 A 1 
ATOM 2333 O OE2   . GLU A 1 302 ? 57.029  -35.177 -29.869 1.00 30.96 302 A 1 
ATOM 2334 N N     . ALA A 1 303 ? 53.840  -31.181 -30.337 1.00 36.67 303 A 1 
ATOM 2335 C CA    . ALA A 1 303 ? 54.950  -30.209 -30.320 1.00 39.20 303 A 1 
ATOM 2336 C C     . ALA A 1 303 ? 54.611  -28.799 -29.785 1.00 37.45 303 A 1 
ATOM 2337 O O     . ALA A 1 303 ? 53.890  -28.026 -30.403 1.00 36.10 303 A 1 
ATOM 2338 C CB    . ALA A 1 303 ? 55.578  -30.153 -31.712 1.00 37.10 303 A 1 
ATOM 2339 N N     . GLY A 1 304 ? 55.255  -28.444 -28.644 1.00 35.25 304 A 1 
ATOM 2340 C CA    . GLY A 1 304 ? 55.068  -27.189 -27.917 1.00 37.38 304 A 1 
ATOM 2341 C C     . GLY A 1 304 ? 56.045  -26.060 -28.256 1.00 35.39 304 A 1 
ATOM 2342 O O     . GLY A 1 304 ? 56.849  -25.702 -27.403 1.00 34.05 304 A 1 
ATOM 2343 N N     . ILE A 1 305 ? 56.016  -25.502 -29.446 1.00 31.58 305 A 1 
ATOM 2344 C CA    . ILE A 1 305 ? 56.983  -24.455 -29.820 1.00 35.67 305 A 1 
ATOM 2345 C C     . ILE A 1 305 ? 56.747  -23.180 -28.988 1.00 33.57 305 A 1 
ATOM 2346 O O     . ILE A 1 305 ? 55.644  -22.633 -28.977 1.00 31.48 305 A 1 
ATOM 2347 C CB    . ILE A 1 305 ? 56.998  -24.186 -31.336 1.00 33.44 305 A 1 
ATOM 2348 C CG1   . ILE A 1 305 ? 57.401  -25.465 -32.100 1.00 31.66 305 A 1 
ATOM 2349 C CG2   . ILE A 1 305 ? 57.980  -23.040 -31.677 1.00 34.06 305 A 1 
ATOM 2350 C CD1   . ILE A 1 305 ? 57.359  -25.342 -33.631 1.00 32.74 305 A 1 
ATOM 2351 N N     . VAL A 1 306 ? 57.797  -22.713 -28.311 1.00 35.53 306 A 1 
ATOM 2352 C CA    . VAL A 1 306 ? 57.825  -21.602 -27.341 1.00 39.00 306 A 1 
ATOM 2353 C C     . VAL A 1 306 ? 58.293  -20.301 -28.017 1.00 35.60 306 A 1 
ATOM 2354 O O     . VAL A 1 306 ? 59.479  -19.991 -27.938 1.00 34.15 306 A 1 
ATOM 2355 C CB    . VAL A 1 306 ? 58.745  -21.968 -26.150 1.00 37.06 306 A 1 
ATOM 2356 C CG1   . VAL A 1 306 ? 58.686  -20.947 -25.021 1.00 34.52 306 A 1 
ATOM 2357 C CG2   . VAL A 1 306 ? 58.398  -23.334 -25.543 1.00 39.68 306 A 1 
ATOM 2358 N N     . PRO A 1 307 ? 57.480  -19.534 -28.717 1.00 37.41 307 A 1 
ATOM 2359 C CA    . PRO A 1 307 ? 57.984  -18.369 -29.440 1.00 40.37 307 A 1 
ATOM 2360 C C     . PRO A 1 307 ? 58.410  -17.220 -28.518 1.00 38.72 307 A 1 
ATOM 2361 O O     . PRO A 1 307 ? 58.018  -17.129 -27.353 1.00 36.25 307 A 1 
ATOM 2362 C CB    . PRO A 1 307 ? 56.874  -17.988 -30.419 1.00 37.23 307 A 1 
ATOM 2363 C CG    . PRO A 1 307 ? 55.610  -18.406 -29.680 1.00 37.21 307 A 1 
ATOM 2364 C CD    . PRO A 1 307 ? 56.049  -19.683 -28.955 1.00 41.83 307 A 1 
ATOM 2365 N N     . ASP A 1 308 ? 59.270  -16.381 -29.053 1.00 43.66 308 A 1 
ATOM 2366 C CA    . ASP A 1 308 ? 60.250  -15.575 -28.340 1.00 46.45 308 A 1 
ATOM 2367 C C     . ASP A 1 308 ? 59.723  -14.253 -27.722 1.00 43.59 308 A 1 
ATOM 2368 O O     . ASP A 1 308 ? 58.687  -13.705 -28.088 1.00 41.12 308 A 1 
ATOM 2369 C CB    . ASP A 1 308 ? 61.430  -15.341 -29.305 1.00 42.58 308 A 1 
ATOM 2370 C CG    . ASP A 1 308 ? 62.774  -15.061 -28.648 1.00 38.54 308 A 1 
ATOM 2371 O OD1   . ASP A 1 308 ? 62.835  -15.027 -27.395 1.00 38.36 308 A 1 
ATOM 2372 O OD2   . ASP A 1 308 ? 63.729  -14.864 -29.423 1.00 38.90 308 A 1 
ATOM 2373 N N     . ASN A 1 309 ? 60.492  -13.743 -26.772 1.00 41.72 309 A 1 
ATOM 2374 C CA    . ASN A 1 309 ? 60.148  -12.785 -25.710 1.00 44.42 309 A 1 
ATOM 2375 C C     . ASN A 1 309 ? 60.198  -11.279 -26.075 1.00 40.64 309 A 1 
ATOM 2376 O O     . ASN A 1 309 ? 60.385  -10.466 -25.176 1.00 37.53 309 A 1 
ATOM 2377 C CB    . ASN A 1 309 ? 61.094  -13.084 -24.529 1.00 40.92 309 A 1 
ATOM 2378 C CG    . ASN A 1 309 ? 60.440  -13.712 -23.321 1.00 36.94 309 A 1 
ATOM 2379 O OD1   . ASN A 1 309 ? 59.270  -13.578 -23.036 1.00 36.98 309 A 1 
ATOM 2380 N ND2   . ASN A 1 309 ? 61.225  -14.402 -22.516 1.00 37.30 309 A 1 
ATOM 2381 N N     . THR A 1 310 ? 60.167  -10.868 -27.318 1.00 42.26 310 A 1 
ATOM 2382 C CA    . THR A 1 310 ? 60.668  -9.536  -27.710 1.00 45.42 310 A 1 
ATOM 2383 C C     . THR A 1 310 ? 59.963  -8.365  -27.015 1.00 43.56 310 A 1 
ATOM 2384 O O     . THR A 1 310 ? 58.852  -7.950  -27.355 1.00 41.02 310 A 1 
ATOM 2385 C CB    . THR A 1 310 ? 60.717  -9.317  -29.223 1.00 40.16 310 A 1 
ATOM 2386 O OG1   . THR A 1 310 ? 59.539  -9.787  -29.852 1.00 36.11 310 A 1 
ATOM 2387 C CG2   . THR A 1 310 ? 61.891  -10.044 -29.854 1.00 38.66 310 A 1 
ATOM 2388 N N     . VAL A 1 311 ? 60.688  -7.802  -26.040 1.00 34.16 311 A 1 
ATOM 2389 C CA    . VAL A 1 311 ? 60.263  -6.759  -25.086 1.00 38.69 311 A 1 
ATOM 2390 C C     . VAL A 1 311 ? 60.300  -5.372  -25.748 1.00 36.99 311 A 1 
ATOM 2391 O O     . VAL A 1 311 ? 61.132  -4.535  -25.396 1.00 34.27 311 A 1 
ATOM 2392 C CB    . VAL A 1 311 ? 61.130  -6.807  -23.810 1.00 35.26 311 A 1 
ATOM 2393 C CG1   . VAL A 1 311 ? 60.562  -5.945  -22.688 1.00 33.15 311 A 1 
ATOM 2394 C CG2   . VAL A 1 311 ? 61.269  -8.233  -23.251 1.00 37.51 311 A 1 
ATOM 2395 N N     . GLN A 1 312 ? 59.471  -5.102  -26.719 1.00 41.25 312 A 1 
ATOM 2396 C CA    . GLN A 1 312 ? 59.474  -3.762  -27.311 1.00 43.62 312 A 1 
ATOM 2397 C C     . GLN A 1 312 ? 58.996  -2.720  -26.297 1.00 42.20 312 A 1 
ATOM 2398 O O     . GLN A 1 312 ? 57.826  -2.665  -25.908 1.00 40.35 312 A 1 
ATOM 2399 C CB    . GLN A 1 312 ? 58.702  -3.697  -28.633 1.00 39.93 312 A 1 
ATOM 2400 C CG    . GLN A 1 312 ? 59.554  -4.185  -29.809 1.00 38.04 312 A 1 
ATOM 2401 C CD    . GLN A 1 312 ? 58.993  -3.811  -31.178 1.00 36.85 312 A 1 
ATOM 2402 O OE1   . GLN A 1 312 ? 57.897  -3.313  -31.341 1.00 36.75 312 A 1 
ATOM 2403 N NE2   . GLN A 1 312 ? 59.756  -4.030  -32.237 1.00 35.28 312 A 1 
ATOM 2404 N N     . SER A 1 313 ? 59.934  -1.873  -25.882 1.00 40.46 313 A 1 
ATOM 2405 C CA    . SER A 1 313 ? 59.800  -0.812  -24.878 1.00 42.92 313 A 1 
ATOM 2406 C C     . SER A 1 313 ? 59.028  0.410   -25.394 1.00 41.01 313 A 1 
ATOM 2407 O O     . SER A 1 313 ? 59.568  1.510   -25.446 1.00 38.86 313 A 1 
ATOM 2408 C CB    . SER A 1 313 ? 61.200  -0.424  -24.404 1.00 39.41 313 A 1 
ATOM 2409 O OG    . SER A 1 313 ? 61.974  0.053   -25.490 1.00 38.31 313 A 1 
ATOM 2410 N N     . SER A 1 314 ? 57.803  0.237   -25.850 1.00 42.25 314 A 1 
ATOM 2411 C CA    . SER A 1 314 ? 57.052  1.339   -26.456 1.00 45.29 314 A 1 
ATOM 2412 C C     . SER A 1 314 ? 56.860  2.492   -25.464 1.00 42.01 314 A 1 
ATOM 2413 O O     . SER A 1 314 ? 56.511  2.308   -24.301 1.00 39.90 314 A 1 
ATOM 2414 C CB    . SER A 1 314 ? 55.730  0.863   -27.052 1.00 40.74 314 A 1 
ATOM 2415 O OG    . SER A 1 314 ? 54.922  0.220   -26.088 1.00 39.37 314 A 1 
ATOM 2416 N N     . ILE A 1 315 ? 57.148  3.696   -25.947 1.00 38.65 315 A 1 
ATOM 2417 C CA    . ILE A 1 315 ? 57.305  4.906   -25.139 1.00 40.50 315 A 1 
ATOM 2418 C C     . ILE A 1 315 ? 55.983  5.261   -24.446 1.00 37.91 315 A 1 
ATOM 2419 O O     . ILE A 1 315 ? 54.934  5.356   -25.080 1.00 35.81 315 A 1 
ATOM 2420 C CB    . ILE A 1 315 ? 57.837  6.062   -26.024 1.00 36.95 315 A 1 
ATOM 2421 C CG1   . ILE A 1 315 ? 59.241  5.704   -26.585 1.00 36.11 315 A 1 
ATOM 2422 C CG2   . ILE A 1 315 ? 57.909  7.389   -25.254 1.00 39.62 315 A 1 
ATOM 2423 C CD1   . ILE A 1 315 ? 59.714  6.609   -27.722 1.00 37.22 315 A 1 
ATOM 2424 N N     . LEU A 1 316 ? 56.091  5.538   -23.127 1.00 39.92 316 A 1 
ATOM 2425 C CA    . LEU A 1 316 ? 55.033  6.080   -22.275 1.00 42.91 316 A 1 
ATOM 2426 C C     . LEU A 1 316 ? 54.556  7.456   -22.780 1.00 39.93 316 A 1 
ATOM 2427 O O     . LEU A 1 316 ? 55.004  8.494   -22.298 1.00 37.49 316 A 1 
ATOM 2428 C CB    . LEU A 1 316 ? 55.563  6.201   -20.830 1.00 38.92 316 A 1 
ATOM 2429 C CG    . LEU A 1 316 ? 55.706  4.886   -20.057 1.00 36.30 316 A 1 
ATOM 2430 C CD1   . LEU A 1 316 ? 56.630  5.086   -18.852 1.00 36.55 316 A 1 
ATOM 2431 C CD2   . LEU A 1 316 ? 54.344  4.415   -19.534 1.00 39.60 316 A 1 
ATOM 2432 N N     . ARG A 1 317 ? 53.618  7.492   -23.728 1.00 39.14 317 A 1 
ATOM 2433 C CA    . ARG A 1 317 ? 52.896  8.741   -24.007 1.00 41.40 317 A 1 
ATOM 2434 C C     . ARG A 1 317 ? 52.091  9.106   -22.758 1.00 38.06 317 A 1 
ATOM 2435 O O     . ARG A 1 317 ? 51.407  8.233   -22.218 1.00 35.75 317 A 1 
ATOM 2436 C CB    . ARG A 1 317 ? 51.989  8.630   -25.244 1.00 38.18 317 A 1 
ATOM 2437 C CG    . ARG A 1 317 ? 52.747  9.039   -26.512 1.00 35.69 317 A 1 
ATOM 2438 C CD    . ARG A 1 317 ? 51.801  9.138   -27.721 1.00 34.02 317 A 1 
ATOM 2439 N NE    . ARG A 1 317 ? 52.479  9.711   -28.885 1.00 31.16 317 A 1 
ATOM 2440 C CZ    . ARG A 1 317 ? 51.937  9.964   -30.082 1.00 29.22 317 A 1 
ATOM 2441 N NH1   . ARG A 1 317 ? 50.683  9.680   -30.324 1.00 27.45 317 A 1 
ATOM 2442 N NH2   . ARG A 1 317 ? 52.636  10.501  -31.029 1.00 26.11 317 A 1 
ATOM 2443 N N     . PRO A 1 318 ? 52.152  10.362  -22.266 1.00 32.62 318 A 1 
ATOM 2444 C CA    . PRO A 1 318 ? 51.447  10.773  -21.068 1.00 35.88 318 A 1 
ATOM 2445 C C     . PRO A 1 318 ? 49.952  10.583  -21.288 1.00 34.32 318 A 1 
ATOM 2446 O O     . PRO A 1 318 ? 49.385  11.111  -22.250 1.00 32.55 318 A 1 
ATOM 2447 C CB    . PRO A 1 318 ? 51.842  12.230  -20.820 1.00 32.47 318 A 1 
ATOM 2448 C CG    . PRO A 1 318 ? 52.215  12.754  -22.208 1.00 31.69 318 A 1 
ATOM 2449 C CD    . PRO A 1 318 ? 52.814  11.499  -22.877 1.00 37.08 318 A 1 
ATOM 2450 N N     . ALA A 1 319 ? 49.320  9.802   -20.404 1.00 38.15 319 A 1 
ATOM 2451 C CA    . ALA A 1 319 ? 47.884  9.552   -20.447 1.00 40.33 319 A 1 
ATOM 2452 C C     . ALA A 1 319 ? 47.152  10.891  -20.275 1.00 38.35 319 A 1 
ATOM 2453 O O     . ALA A 1 319 ? 47.268  11.542  -19.240 1.00 36.19 319 A 1 
ATOM 2454 C CB    . ALA A 1 319 ? 47.514  8.527   -19.373 1.00 36.22 319 A 1 
ATOM 2455 N N     . GLY A 1 320 ? 46.448  11.315  -21.302 1.00 33.99 320 A 1 
ATOM 2456 C CA    . GLY A 1 320 ? 45.629  12.518  -21.267 1.00 35.81 320 A 1 
ATOM 2457 C C     . GLY A 1 320 ? 44.585  12.430  -20.161 1.00 35.26 320 A 1 
ATOM 2458 O O     . GLY A 1 320 ? 44.181  11.342  -19.746 1.00 32.78 320 A 1 
ATOM 2459 N N     . ALA A 1 321 ? 44.147  13.600  -19.678 1.00 34.92 321 A 1 
ATOM 2460 C CA    . ALA A 1 321 ? 43.172  13.706  -18.597 1.00 37.21 321 A 1 
ATOM 2461 C C     . ALA A 1 321 ? 41.900  12.921  -18.959 1.00 36.08 321 A 1 
ATOM 2462 O O     . ALA A 1 321 ? 41.124  13.357  -19.799 1.00 34.84 321 A 1 
ATOM 2463 C CB    . ALA A 1 321 ? 42.883  15.178  -18.328 1.00 34.02 321 A 1 
ATOM 2464 N N     . ILE A 1 322 ? 41.719  11.770  -18.305 1.00 31.48 322 A 1 
ATOM 2465 C CA    . ILE A 1 322 ? 40.487  11.003  -18.408 1.00 33.29 322 A 1 
ATOM 2466 C C     . ILE A 1 322 ? 39.406  11.897  -17.811 1.00 33.05 322 A 1 
ATOM 2467 O O     . ILE A 1 322 ? 39.388  12.124  -16.609 1.00 31.34 322 A 1 
ATOM 2468 C CB    . ILE A 1 322 ? 40.593  9.638   -17.688 1.00 30.37 322 A 1 
ATOM 2469 C CG1   . ILE A 1 322 ? 41.732  8.790   -18.299 1.00 28.38 322 A 1 
ATOM 2470 C CG2   . ILE A 1 322 ? 39.255  8.889   -17.767 1.00 31.36 322 A 1 
ATOM 2471 C CD1   . ILE A 1 322 ? 42.027  7.484   -17.537 1.00 30.26 322 A 1 
ATOM 2472 N N     . GLY A 1 323 ? 38.518  12.427  -18.650 1.00 34.55 323 A 1 
ATOM 2473 C CA    . GLY A 1 323 ? 37.341  13.162  -18.225 1.00 35.92 323 A 1 
ATOM 2474 C C     . GLY A 1 323 ? 36.435  12.231  -17.426 1.00 35.04 323 A 1 
ATOM 2475 O O     . GLY A 1 323 ? 35.608  11.536  -18.008 1.00 33.57 323 A 1 
ATOM 2476 N N     . LEU A 1 324 ? 36.622  12.228  -16.101 1.00 36.03 324 A 1 
ATOM 2477 C CA    . LEU A 1 324 ? 35.887  11.405  -15.129 1.00 37.57 324 A 1 
ATOM 2478 C C     . LEU A 1 324 ? 34.387  11.731  -15.061 1.00 37.16 324 A 1 
ATOM 2479 O O     . LEU A 1 324 ? 33.658  11.024  -14.366 1.00 33.83 324 A 1 
ATOM 2480 C CB    . LEU A 1 324 ? 36.529  11.570  -13.737 1.00 32.01 324 A 1 
ATOM 2481 C CG    . LEU A 1 324 ? 37.567  10.506  -13.407 1.00 28.62 324 A 1 
ATOM 2482 C CD1   . LEU A 1 324 ? 38.342  10.923  -12.154 1.00 28.97 324 A 1 
ATOM 2483 C CD2   . LEU A 1 324 ? 36.909  9.155   -13.115 1.00 31.76 324 A 1 
ATOM 2484 N N     . PHE A 1 325 ? 33.902  12.731  -15.760 1.00 37.03 325 A 1 
ATOM 2485 C CA    . PHE A 1 325 ? 32.480  12.924  -16.026 1.00 38.34 325 A 1 
ATOM 2486 C C     . PHE A 1 325 ? 31.972  11.904  -17.050 1.00 37.71 325 A 1 
ATOM 2487 O O     . PHE A 1 325 ? 31.319  12.261  -18.026 1.00 35.05 325 A 1 
ATOM 2488 C CB    . PHE A 1 325 ? 32.185  14.371  -16.416 1.00 33.75 325 A 1 
ATOM 2489 C CG    . PHE A 1 325 ? 32.372  15.365  -15.293 1.00 31.04 325 A 1 
ATOM 2490 C CD1   . PHE A 1 325 ? 31.349  15.548  -14.339 1.00 31.54 325 A 1 
ATOM 2491 C CD2   . PHE A 1 325 ? 33.563  16.104  -15.193 1.00 31.54 325 A 1 
ATOM 2492 C CE1   . PHE A 1 325 ? 31.526  16.472  -13.304 1.00 29.74 325 A 1 
ATOM 2493 C CE2   . PHE A 1 325 ? 33.741  17.029  -14.149 1.00 28.29 325 A 1 
ATOM 2494 C CZ    . PHE A 1 325 ? 32.716  17.219  -13.210 1.00 30.17 325 A 1 
ATOM 2495 N N     . SER A 1 326 ? 32.223  10.623  -16.808 1.00 33.70 326 A 1 
ATOM 2496 C CA    . SER A 1 326 ? 31.289  9.582   -17.193 1.00 35.96 326 A 1 
ATOM 2497 C C     . SER A 1 326 ? 30.015  9.842   -16.389 1.00 36.22 326 A 1 
ATOM 2498 O O     . SER A 1 326 ? 29.800  9.260   -15.331 1.00 33.88 326 A 1 
ATOM 2499 C CB    . SER A 1 326 ? 31.855  8.187   -16.945 1.00 32.11 326 A 1 
ATOM 2500 O OG    . SER A 1 326 ? 32.183  7.982   -15.585 1.00 29.28 326 A 1 
ATOM 2501 N N     . SER A 1 327 ? 29.203  10.800  -16.855 1.00 39.17 327 A 1 
ATOM 2502 C CA    . SER A 1 327 ? 27.802  10.897  -16.462 1.00 40.52 327 A 1 
ATOM 2503 C C     . SER A 1 327 ? 27.286  9.479   -16.498 1.00 41.21 327 A 1 
ATOM 2504 O O     . SER A 1 327 ? 27.486  8.827   -17.533 1.00 37.86 327 A 1 
ATOM 2505 C CB    . SER A 1 327 ? 27.025  11.758  -17.463 1.00 36.18 327 A 1 
ATOM 2506 O OG    . SER A 1 327 ? 25.669  11.826  -17.089 1.00 33.60 327 A 1 
ATOM 2507 N N     . PRO A 1 328 ? 26.728  8.925   -15.391 1.00 40.41 328 A 1 
ATOM 2508 C CA    . PRO A 1 328 ? 26.229  7.567   -15.387 1.00 41.72 328 A 1 
ATOM 2509 C C     . PRO A 1 328 ? 25.305  7.477   -16.590 1.00 42.18 328 A 1 
ATOM 2510 O O     . PRO A 1 328 ? 24.316  8.213   -16.633 1.00 40.01 328 A 1 
ATOM 2511 C CB    . PRO A 1 328 ? 25.494  7.388   -14.051 1.00 37.80 328 A 1 
ATOM 2512 C CG    . PRO A 1 328 ? 25.152  8.813   -13.630 1.00 37.98 328 A 1 
ATOM 2513 C CD    . PRO A 1 328 ? 26.305  9.643   -14.208 1.00 41.39 328 A 1 
ATOM 2514 N N     . SER A 1 329 ? 25.733  6.733   -17.592 1.00 36.16 329 A 1 
ATOM 2515 C CA    . SER A 1 329 ? 25.027  6.696   -18.861 1.00 37.56 329 A 1 
ATOM 2516 C C     . SER A 1 329 ? 23.605  6.346   -18.484 1.00 38.26 329 A 1 
ATOM 2517 O O     . SER A 1 329 ? 23.382  5.320   -17.843 1.00 36.16 329 A 1 
ATOM 2518 C CB    . SER A 1 329 ? 25.637  5.676   -19.833 1.00 33.97 329 A 1 
ATOM 2519 O OG    . SER A 1 329 ? 25.665  4.381   -19.276 1.00 30.95 329 A 1 
ATOM 2520 N N     . LEU A 1 330 ? 22.663  7.232   -18.785 1.00 44.22 330 A 1 
ATOM 2521 C CA    . LEU A 1 330 ? 21.252  6.895   -18.745 1.00 43.79 330 A 1 
ATOM 2522 C C     . LEU A 1 330 ? 21.149  5.703   -19.680 1.00 44.63 330 A 1 
ATOM 2523 O O     . LEU A 1 330 ? 21.142  5.903   -20.893 1.00 41.45 330 A 1 
ATOM 2524 C CB    . LEU A 1 330 ? 20.412  8.082   -19.234 1.00 38.91 330 A 1 
ATOM 2525 C CG    . LEU A 1 330 ? 20.117  9.123   -18.146 1.00 34.90 330 A 1 
ATOM 2526 C CD1   . LEU A 1 330 ? 19.657  10.440  -18.768 1.00 35.58 330 A 1 
ATOM 2527 C CD2   . LEU A 1 330 ? 19.015  8.637   -17.199 1.00 36.79 330 A 1 
ATOM 2528 N N     . GLN A 1 331 ? 21.232  4.502   -19.119 1.00 44.76 331 A 1 
ATOM 2529 C CA    . GLN A 1 331 ? 21.101  3.279   -19.891 1.00 46.06 331 A 1 
ATOM 2530 C C     . GLN A 1 331 ? 19.751  3.426   -20.563 1.00 46.94 331 A 1 
ATOM 2531 O O     . GLN A 1 331 ? 18.729  3.391   -19.872 1.00 44.66 331 A 1 
ATOM 2532 C CB    . GLN A 1 331 ? 21.143  2.021   -19.006 1.00 42.28 331 A 1 
ATOM 2533 C CG    . GLN A 1 331 ? 22.566  1.611   -18.620 1.00 37.85 331 A 1 
ATOM 2534 C CD    . GLN A 1 331 ? 22.608  0.290   -17.851 1.00 34.75 331 A 1 
ATOM 2535 O OE1   . GLN A 1 331 ? 21.655  -0.172  -17.237 1.00 31.81 331 A 1 
ATOM 2536 N NE2   . GLN A 1 331 ? 23.733  -0.395  -17.851 1.00 31.30 331 A 1 
ATOM 2537 N N     . THR A 1 332 ? 19.784  3.749   -21.844 1.00 47.90 332 A 1 
ATOM 2538 C CA    . THR A 1 332 ? 18.589  3.852   -22.658 1.00 50.04 332 A 1 
ATOM 2539 C C     . THR A 1 332 ? 17.852  2.552   -22.395 1.00 51.37 332 A 1 
ATOM 2540 O O     . THR A 1 332 ? 18.441  1.496   -22.652 1.00 48.23 332 A 1 
ATOM 2541 C CB    . THR A 1 332 ? 18.929  3.984   -24.147 1.00 44.76 332 A 1 
ATOM 2542 O OG1   . THR A 1 332 ? 20.046  3.196   -24.480 1.00 39.59 332 A 1 
ATOM 2543 C CG2   . THR A 1 332 ? 19.270  5.428   -24.495 1.00 39.76 332 A 1 
ATOM 2544 N N     . PRO A 1 333 ? 16.690  2.597   -21.714 1.00 49.84 333 A 1 
ATOM 2545 C CA    . PRO A 1 333 ? 16.060  1.375   -21.259 1.00 48.88 333 A 1 
ATOM 2546 C C     . PRO A 1 333 ? 15.826  0.547   -22.512 1.00 50.52 333 A 1 
ATOM 2547 O O     . PRO A 1 333 ? 15.105  0.993   -23.395 1.00 50.89 333 A 1 
ATOM 2548 C CB    . PRO A 1 333 ? 14.783  1.778   -20.524 1.00 44.68 333 A 1 
ATOM 2549 C CG    . PRO A 1 333 ? 14.740  3.292   -20.562 1.00 44.09 333 A 1 
ATOM 2550 C CD    . PRO A 1 333 ? 15.955  3.767   -21.374 1.00 48.17 333 A 1 
ATOM 2551 N N     . LEU A 1 334 ? 16.548  -0.569  -22.600 1.00 55.74 334 A 1 
ATOM 2552 C CA    . LEU A 1 334 ? 16.535  -1.378  -23.803 1.00 55.21 334 A 1 
ATOM 2553 C C     . LEU A 1 334 ? 15.075  -1.727  -24.046 1.00 58.05 334 A 1 
ATOM 2554 O O     . LEU A 1 334 ? 14.435  -2.320  -23.177 1.00 53.88 334 A 1 
ATOM 2555 C CB    . LEU A 1 334 ? 17.402  -2.626  -23.626 1.00 48.17 334 A 1 
ATOM 2556 C CG    . LEU A 1 334 ? 18.918  -2.350  -23.706 1.00 42.41 334 A 1 
ATOM 2557 C CD1   . LEU A 1 334 ? 19.707  -3.542  -23.165 1.00 39.88 334 A 1 
ATOM 2558 C CD2   . LEU A 1 334 ? 19.370  -2.092  -25.152 1.00 40.00 334 A 1 
ATOM 2559 N N     . HIS A 1 335 ? 14.541  -1.293  -25.182 1.00 58.79 335 A 1 
ATOM 2560 C CA    . HIS A 1 335 ? 13.215  -1.695  -25.609 1.00 58.85 335 A 1 
ATOM 2561 C C     . HIS A 1 335 ? 13.236  -3.214  -25.658 1.00 60.95 335 A 1 
ATOM 2562 O O     . HIS A 1 335 ? 14.092  -3.786  -26.332 1.00 55.06 335 A 1 
ATOM 2563 C CB    . HIS A 1 335 ? 12.874  -1.064  -26.960 1.00 51.12 335 A 1 
ATOM 2564 C CG    . HIS A 1 335 ? 11.398  -1.117  -27.251 1.00 45.15 335 A 1 
ATOM 2565 N ND1   . HIS A 1 335 ? 10.673  -2.243  -27.537 1.00 40.77 335 A 1 
ATOM 2566 C CD2   . HIS A 1 335 ? 10.518  -0.069  -27.237 1.00 39.25 335 A 1 
ATOM 2567 C CE1   . HIS A 1 335 ? 9.391   -1.884  -27.685 1.00 36.60 335 A 1 
ATOM 2568 N NE2   . HIS A 1 335 ? 9.261   -0.572  -27.515 1.00 37.60 335 A 1 
ATOM 2569 N N     . PHE A 1 336 ? 12.390  -3.871  -24.858 1.00 54.85 336 A 1 
ATOM 2570 C CA    . PHE A 1 336 ? 12.431  -5.326  -24.832 1.00 53.39 336 A 1 
ATOM 2571 C C     . PHE A 1 336 ? 12.227  -5.841  -26.254 1.00 55.88 336 A 1 
ATOM 2572 O O     . PHE A 1 336 ? 11.330  -5.396  -26.976 1.00 53.28 336 A 1 
ATOM 2573 C CB    . PHE A 1 336 ? 11.399  -5.912  -23.861 1.00 46.67 336 A 1 
ATOM 2574 C CG    . PHE A 1 336 ? 11.851  -6.011  -22.415 1.00 45.97 336 A 1 
ATOM 2575 C CD1   . PHE A 1 336 ? 13.092  -6.571  -22.090 1.00 45.57 336 A 1 
ATOM 2576 C CD2   . PHE A 1 336 ? 11.002  -5.599  -21.382 1.00 44.35 336 A 1 
ATOM 2577 C CE1   . PHE A 1 336 ? 13.507  -6.667  -20.743 1.00 41.05 336 A 1 
ATOM 2578 C CE2   . PHE A 1 336 ? 11.404  -5.697  -20.035 1.00 42.08 336 A 1 
ATOM 2579 C CZ    . PHE A 1 336 ? 12.661  -6.218  -19.716 1.00 43.41 336 A 1 
ATOM 2580 N N     . SER A 1 337 ? 13.040  -6.820  -26.646 1.00 70.10 337 A 1 
ATOM 2581 C CA    . SER A 1 337 ? 12.755  -7.587  -27.847 1.00 73.35 337 A 1 
ATOM 2582 C C     . SER A 1 337 ? 11.320  -8.120  -27.784 1.00 76.81 337 A 1 
ATOM 2583 O O     . SER A 1 337 ? 10.785  -8.359  -26.697 1.00 71.19 337 A 1 
ATOM 2584 C CB    . SER A 1 337 ? 13.772  -8.727  -28.000 1.00 64.17 337 A 1 
ATOM 2585 O OG    . SER A 1 337 ? 13.637  -9.665  -26.961 1.00 53.76 337 A 1 
ATOM 2586 N N     . SER A 1 338 ? 10.687  -8.333  -28.924 1.00 77.11 338 A 1 
ATOM 2587 C CA    . SER A 1 338 ? 9.308   -8.852  -28.977 1.00 80.09 338 A 1 
ATOM 2588 C C     . SER A 1 338 ? 9.107   -10.076 -28.069 1.00 82.99 338 A 1 
ATOM 2589 O O     . SER A 1 338 ? 8.134   -10.145 -27.320 1.00 79.07 338 A 1 
ATOM 2590 C CB    . SER A 1 338 ? 8.941   -9.181  -30.424 1.00 71.84 338 A 1 
ATOM 2591 O OG    . SER A 1 338 ? 7.636   -9.710  -30.490 1.00 60.59 338 A 1 
ATOM 2592 N N     . LYS A 1 339 ? 10.106  -10.981 -28.038 1.00 84.01 339 A 1 
ATOM 2593 C CA    . LYS A 1 339 ? 10.102  -12.174 -27.171 1.00 85.78 339 A 1 
ATOM 2594 C C     . LYS A 1 339 ? 10.179  -11.824 -25.674 1.00 87.76 339 A 1 
ATOM 2595 O O     . LYS A 1 339 ? 9.493   -12.439 -24.860 1.00 84.79 339 A 1 
ATOM 2596 C CB    . LYS A 1 339 ? 11.272  -13.105 -27.538 1.00 81.89 339 A 1 
ATOM 2597 C CG    . LYS A 1 339 ? 11.107  -13.737 -28.925 1.00 70.89 339 A 1 
ATOM 2598 C CD    . LYS A 1 339 ? 12.239  -14.728 -29.203 1.00 65.07 339 A 1 
ATOM 2599 C CE    . LYS A 1 339 ? 12.036  -15.388 -30.567 1.00 54.59 339 A 1 
ATOM 2600 N NZ    . LYS A 1 339 ? 13.113  -16.357 -30.894 1.00 47.07 339 A 1 
ATOM 2601 N N     . GLU A 1 340 ? 11.005  -10.853 -25.279 1.00 84.60 340 A 1 
ATOM 2602 C CA    . GLU A 1 340 ? 11.103  -10.426 -23.878 1.00 86.01 340 A 1 
ATOM 2603 C C     . GLU A 1 340 ? 9.820   -9.728  -23.430 1.00 87.97 340 A 1 
ATOM 2604 O O     . GLU A 1 340 ? 9.307   -10.026 -22.352 1.00 85.50 340 A 1 
ATOM 2605 C CB    . GLU A 1 340 ? 12.304  -9.497  -23.674 1.00 81.88 340 A 1 
ATOM 2606 C CG    . GLU A 1 340 ? 13.644  -10.232 -23.747 1.00 70.85 340 A 1 
ATOM 2607 C CD    . GLU A 1 340 ? 14.805  -9.247  -23.835 1.00 64.41 340 A 1 
ATOM 2608 O OE1   . GLU A 1 340 ? 15.780  -9.436  -23.076 1.00 57.78 340 A 1 
ATOM 2609 O OE2   . GLU A 1 340 ? 14.698  -8.319  -24.660 1.00 58.15 340 A 1 
ATOM 2610 N N     . ARG A 1 341 ? 9.253   -8.854  -24.270 1.00 86.32 341 A 1 
ATOM 2611 C CA    . ARG A 1 341 ? 7.975   -8.196  -23.988 1.00 87.99 341 A 1 
ATOM 2612 C C     . ARG A 1 341 ? 6.854   -9.231  -23.810 1.00 89.72 341 A 1 
ATOM 2613 O O     . ARG A 1 341 ? 6.100   -9.142  -22.846 1.00 88.13 341 A 1 
ATOM 2614 C CB    . ARG A 1 341 ? 7.650   -7.181  -25.094 1.00 85.88 341 A 1 
ATOM 2615 C CG    . ARG A 1 341 ? 6.423   -6.337  -24.738 1.00 81.65 341 A 1 
ATOM 2616 C CD    . ARG A 1 341 ? 6.156   -5.251  -25.802 1.00 79.95 341 A 1 
ATOM 2617 N NE    . ARG A 1 341 ? 4.909   -4.526  -25.513 1.00 78.60 341 A 1 
ATOM 2618 C CZ    . ARG A 1 341 ? 3.690   -5.003  -25.726 1.00 78.68 341 A 1 
ATOM 2619 N NH1   . ARG A 1 341 ? 3.502   -6.132  -26.331 1.00 69.12 341 A 1 
ATOM 2620 N NH2   . ARG A 1 341 ? 2.641   -4.366  -25.322 1.00 73.14 341 A 1 
ATOM 2621 N N     . GLU A 1 342 ? 6.793   -10.239 -24.665 1.00 88.61 342 A 1 
ATOM 2622 C CA    . GLU A 1 342 ? 5.831   -11.340 -24.547 1.00 89.36 342 A 1 
ATOM 2623 C C     . GLU A 1 342 ? 5.989   -12.100 -23.216 1.00 90.69 342 A 1 
ATOM 2624 O O     . GLU A 1 342 ? 5.004   -12.334 -22.512 1.00 89.44 342 A 1 
ATOM 2625 C CB    . GLU A 1 342 ? 5.990   -12.273 -25.758 1.00 87.23 342 A 1 
ATOM 2626 C CG    . GLU A 1 342 ? 4.871   -13.316 -25.816 1.00 74.08 342 A 1 
ATOM 2627 C CD    . GLU A 1 342 ? 4.958   -14.242 -27.038 1.00 68.15 342 A 1 
ATOM 2628 O OE1   . GLU A 1 342 ? 3.952   -14.940 -27.295 1.00 61.11 342 A 1 
ATOM 2629 O OE2   . GLU A 1 342 ? 6.021   -14.283 -27.684 1.00 61.38 342 A 1 
ATOM 2630 N N     . ALA A 1 343 ? 7.233   -12.380 -22.787 1.00 91.14 343 A 1 
ATOM 2631 C CA    . ALA A 1 343 ? 7.508   -12.982 -21.487 1.00 90.70 343 A 1 
ATOM 2632 C C     . ALA A 1 343 ? 7.030   -12.097 -20.314 1.00 91.47 343 A 1 
ATOM 2633 O O     . ALA A 1 343 ? 6.497   -12.602 -19.320 1.00 89.81 343 A 1 
ATOM 2634 C CB    . ALA A 1 343 ? 9.007   -13.294 -21.389 1.00 88.76 343 A 1 
ATOM 2635 N N     . ARG A 1 344 ? 7.139   -10.757 -20.426 1.00 92.57 344 A 1 
ATOM 2636 C CA    . ARG A 1 344 ? 6.611   -9.815  -19.416 1.00 92.64 344 A 1 
ATOM 2637 C C     . ARG A 1 344 ? 5.081   -9.812  -19.380 1.00 93.63 344 A 1 
ATOM 2638 O O     . ARG A 1 344 ? 4.497   -9.820  -18.300 1.00 91.96 344 A 1 
ATOM 2639 C CB    . ARG A 1 344 ? 7.134   -8.388  -19.671 1.00 91.32 344 A 1 
ATOM 2640 C CG    . ARG A 1 344 ? 8.660   -8.246  -19.612 1.00 86.90 344 A 1 
ATOM 2641 C CD    . ARG A 1 344 ? 9.232   -8.709  -18.285 1.00 82.30 344 A 1 
ATOM 2642 N NE    . ARG A 1 344 ? 10.693  -8.647  -18.294 1.00 77.07 344 A 1 
ATOM 2643 C CZ    . ARG A 1 344 ? 11.456  -8.477  -17.231 1.00 72.52 344 A 1 
ATOM 2644 N NH1   . ARG A 1 344 ? 10.942  -8.334  -16.033 1.00 64.43 344 A 1 
ATOM 2645 N NH2   . ARG A 1 344 ? 12.757  -8.470  -17.352 1.00 65.07 344 A 1 
ATOM 2646 N N     . VAL A 1 345 ? 4.433   -9.872  -20.545 1.00 93.51 345 A 1 
ATOM 2647 C CA    . VAL A 1 345 ? 2.972   -9.973  -20.636 1.00 93.86 345 A 1 
ATOM 2648 C C     . VAL A 1 345 ? 2.481   -11.299 -20.045 1.00 94.12 345 A 1 
ATOM 2649 O O     . VAL A 1 345 ? 1.484   -11.313 -19.303 1.00 93.03 345 A 1 
ATOM 2650 C CB    . VAL A 1 345 ? 2.497   -9.804  -22.088 1.00 92.97 345 A 1 
ATOM 2651 C CG1   . VAL A 1 345 ? 0.992   -10.058 -22.231 1.00 88.51 345 A 1 
ATOM 2652 C CG2   . VAL A 1 345 ? 2.771   -8.376  -22.571 1.00 88.30 345 A 1 
ATOM 2653 N N     . LEU A 1 346 ? 3.180   -12.405 -20.276 1.00 93.74 346 A 1 
ATOM 2654 C CA    . LEU A 1 346 ? 2.849   -13.695 -19.678 1.00 93.46 346 A 1 
ATOM 2655 C C     . LEU A 1 346 ? 2.950   -13.639 -18.150 1.00 93.80 346 A 1 
ATOM 2656 O O     . LEU A 1 346 ? 1.991   -13.981 -17.451 1.00 92.66 346 A 1 
ATOM 2657 C CB    . LEU A 1 346 ? 3.762   -14.776 -20.278 1.00 92.27 346 A 1 
ATOM 2658 C CG    . LEU A 1 346 ? 3.449   -16.205 -19.777 1.00 81.37 346 A 1 
ATOM 2659 C CD1   . LEU A 1 346 ? 2.023   -16.642 -20.145 1.00 75.59 346 A 1 
ATOM 2660 C CD2   . LEU A 1 346 ? 4.440   -17.192 -20.386 1.00 76.63 346 A 1 
ATOM 2661 N N     . ARG A 1 347 ? 4.054   -13.094 -17.612 1.00 93.45 347 A 1 
ATOM 2662 C CA    . ARG A 1 347 ? 4.253   -12.938 -16.170 1.00 93.32 347 A 1 
ATOM 2663 C C     . ARG A 1 347 ? 3.212   -12.018 -15.527 1.00 94.02 347 A 1 
ATOM 2664 O O     . ARG A 1 347 ? 2.742   -12.293 -14.408 1.00 92.53 347 A 1 
ATOM 2665 C CB    . ARG A 1 347 ? 5.690   -12.459 -15.929 1.00 91.89 347 A 1 
ATOM 2666 C CG    . ARG A 1 347 ? 6.021   -12.429 -14.435 1.00 83.14 347 A 1 
ATOM 2667 C CD    . ARG A 1 347 ? 7.538   -12.421 -14.251 1.00 78.51 347 A 1 
ATOM 2668 N NE    . ARG A 1 347 ? 7.887   -12.212 -12.830 1.00 71.83 347 A 1 
ATOM 2669 C CZ    . ARG A 1 347 ? 8.352   -11.090 -12.346 1.00 66.12 347 A 1 
ATOM 2670 N NH1   . ARG A 1 347 ? 8.629   -10.090 -13.127 1.00 59.18 347 A 1 
ATOM 2671 N NH2   . ARG A 1 347 ? 8.532   -10.913 -11.074 1.00 58.57 347 A 1 
ATOM 2672 N N     . TYR A 1 348 ? 2.803   -10.960 -16.200 1.00 94.17 348 A 1 
ATOM 2673 C CA    . TYR A 1 348 ? 1.687   -10.122 -15.766 1.00 94.45 348 A 1 
ATOM 2674 C C     . TYR A 1 348 ? 0.369   -10.918 -15.703 1.00 94.61 348 A 1 
ATOM 2675 O O     . TYR A 1 348 ? -0.361  -10.809 -14.711 1.00 93.76 348 A 1 
ATOM 2676 C CB    . TYR A 1 348 ? 1.578   -8.891  -16.677 1.00 94.29 348 A 1 
ATOM 2677 C CG    . TYR A 1 348 ? 0.177   -8.346  -16.805 1.00 94.25 348 A 1 
ATOM 2678 C CD1   . TYR A 1 348 ? -0.597  -8.696  -17.930 1.00 92.46 348 A 1 
ATOM 2679 C CD2   . TYR A 1 348 ? -0.392  -7.553  -15.786 1.00 92.87 348 A 1 
ATOM 2680 C CE1   . TYR A 1 348 ? -1.919  -8.268  -18.043 1.00 92.08 348 A 1 
ATOM 2681 C CE2   . TYR A 1 348 ? -1.722  -7.123  -15.893 1.00 91.87 348 A 1 
ATOM 2682 C CZ    . TYR A 1 348 ? -2.490  -7.483  -17.023 1.00 92.37 348 A 1 
ATOM 2683 O OH    . TYR A 1 348 ? -3.786  -7.091  -17.154 1.00 90.81 348 A 1 
ATOM 2684 N N     . LYS A 1 349 ? 0.075   -11.756 -16.710 1.00 94.69 349 A 1 
ATOM 2685 C CA    . LYS A 1 349 ? -1.131  -12.609 -16.721 1.00 94.18 349 A 1 
ATOM 2686 C C     . LYS A 1 349 ? -1.123  -13.607 -15.558 1.00 94.46 349 A 1 
ATOM 2687 O O     . LYS A 1 349 ? -2.175  -13.847 -14.958 1.00 92.69 349 A 1 
ATOM 2688 C CB    . LYS A 1 349 ? -1.254  -13.346 -18.068 1.00 93.08 349 A 1 
ATOM 2689 C CG    . LYS A 1 349 ? -1.669  -12.435 -19.231 1.00 86.98 349 A 1 
ATOM 2690 C CD    . LYS A 1 349 ? -1.532  -13.161 -20.583 1.00 83.29 349 A 1 
ATOM 2691 C CE    . LYS A 1 349 ? -1.900  -12.246 -21.753 1.00 75.73 349 A 1 
ATOM 2692 N NZ    . LYS A 1 349 ? -1.594  -12.846 -23.085 1.00 67.22 349 A 1 
ATOM 2693 N N     . GLU A 1 350 ? 0.025   -14.159 -15.193 1.00 94.63 350 A 1 
ATOM 2694 C CA    . GLU A 1 350 ? 0.183   -15.014 -14.015 1.00 94.04 350 A 1 
ATOM 2695 C C     . GLU A 1 350 ? -0.058  -14.240 -12.715 1.00 94.31 350 A 1 
ATOM 2696 O O     . GLU A 1 350 ? -0.907  -14.625 -11.905 1.00 92.45 350 A 1 
ATOM 2697 C CB    . GLU A 1 350 ? 1.577   -15.648 -14.009 1.00 92.49 350 A 1 
ATOM 2698 C CG    . GLU A 1 350 ? 1.736   -16.690 -15.111 1.00 79.69 350 A 1 
ATOM 2699 C CD    . GLU A 1 350 ? 3.161   -17.258 -15.194 1.00 70.98 350 A 1 
ATOM 2700 O OE1   . GLU A 1 350 ? 3.334   -18.245 -15.943 1.00 63.84 350 A 1 
ATOM 2701 O OE2   . GLU A 1 350 ? 4.054   -16.718 -14.507 1.00 64.05 350 A 1 
ATOM 2702 N N     . LYS A 1 351 ? 0.598   -13.085 -12.535 1.00 94.35 351 A 1 
ATOM 2703 C CA    . LYS A 1 351 ? 0.414   -12.215 -11.369 1.00 93.90 351 A 1 
ATOM 2704 C C     . LYS A 1 351 ? -1.033  -11.723 -11.196 1.00 94.46 351 A 1 
ATOM 2705 O O     . LYS A 1 351 ? -1.481  -11.528 -10.073 1.00 92.42 351 A 1 
ATOM 2706 C CB    . LYS A 1 351 ? 1.351   -11.006 -11.439 1.00 92.35 351 A 1 
ATOM 2707 C CG    . LYS A 1 351 ? 2.764   -11.296 -10.914 1.00 86.95 351 A 1 
ATOM 2708 C CD    . LYS A 1 351 ? 3.520   -9.974  -10.740 1.00 84.58 351 A 1 
ATOM 2709 C CE    . LYS A 1 351 ? 4.761   -10.124 -9.859  1.00 79.38 351 A 1 
ATOM 2710 N NZ    . LYS A 1 351 ? 5.162   -8.825  -9.292  1.00 73.94 351 A 1 
ATOM 2711 N N     . LYS A 1 352 ? -1.773  -11.545 -12.285 1.00 94.34 352 A 1 
ATOM 2712 C CA    . LYS A 1 352 ? -3.182  -11.150 -12.232 1.00 94.48 352 A 1 
ATOM 2713 C C     . LYS A 1 352 ? -4.030  -12.086 -11.364 1.00 94.39 352 A 1 
ATOM 2714 O O     . LYS A 1 352 ? -4.951  -11.623 -10.702 1.00 92.30 352 A 1 
ATOM 2715 C CB    . LYS A 1 352 ? -3.737  -11.010 -13.663 1.00 93.50 352 A 1 
ATOM 2716 C CG    . LYS A 1 352 ? -5.224  -10.614 -13.712 1.00 90.44 352 A 1 
ATOM 2717 C CD    . LYS A 1 352 ? -5.663  -10.188 -15.121 1.00 88.06 352 A 1 
ATOM 2718 C CE    . LYS A 1 352 ? -7.149  -9.776  -15.126 1.00 80.84 352 A 1 
ATOM 2719 N NZ    . LYS A 1 352 ? -7.526  -9.016  -16.345 1.00 73.01 352 A 1 
ATOM 2720 N N     . LYS A 1 353 ? -3.703  -13.382 -11.331 1.00 94.81 353 A 1 
ATOM 2721 C CA    . LYS A 1 353 ? -4.431  -14.402 -10.546 1.00 93.90 353 A 1 
ATOM 2722 C C     . LYS A 1 353 ? -4.176  -14.277 -9.038  1.00 93.78 353 A 1 
ATOM 2723 O O     . LYS A 1 353 ? -5.049  -14.641 -8.257  1.00 90.63 353 A 1 
ATOM 2724 C CB    . LYS A 1 353 ? -4.043  -15.811 -11.035 1.00 92.16 353 A 1 
ATOM 2725 C CG    . LYS A 1 353 ? -4.357  -16.067 -12.519 1.00 85.43 353 A 1 
ATOM 2726 C CD    . LYS A 1 353 ? -3.833  -17.442 -12.951 1.00 80.73 353 A 1 
ATOM 2727 C CE    . LYS A 1 353 ? -4.048  -17.696 -14.441 1.00 71.44 353 A 1 
ATOM 2728 N NZ    . LYS A 1 353 ? -3.438  -18.980 -14.894 1.00 63.47 353 A 1 
ATOM 2729 N N     . SER A 1 354 ? -3.016  -13.762 -8.624  1.00 94.43 354 A 1 
ATOM 2730 C CA    . SER A 1 354 ? -2.603  -13.667 -7.219  1.00 93.79 354 A 1 
ATOM 2731 C C     . SER A 1 354 ? -2.851  -12.293 -6.570  1.00 94.07 354 A 1 
ATOM 2732 O O     . SER A 1 354 ? -2.446  -12.076 -5.428  1.00 90.80 354 A 1 
ATOM 2733 C CB    . SER A 1 354 ? -1.135  -14.085 -7.066  1.00 91.32 354 A 1 
ATOM 2734 O OG    . SER A 1 354 ? -0.279  -13.203 -7.766  1.00 80.61 354 A 1 
ATOM 2735 N N     . ARG A 1 355 ? -3.517  -11.355 -7.256  1.00 93.81 355 A 1 
ATOM 2736 C CA    . ARG A 1 355 ? -3.774  -10.017 -6.709  1.00 93.69 355 A 1 
ATOM 2737 C C     . ARG A 1 355 ? -4.749  -10.063 -5.533  1.00 93.39 355 A 1 
ATOM 2738 O O     . ARG A 1 355 ? -5.851  -10.603 -5.650  1.00 91.00 355 A 1 
ATOM 2739 C CB    . ARG A 1 355 ? -4.287  -9.068  -7.805  1.00 92.65 355 A 1 
ATOM 2740 C CG    . ARG A 1 355 ? -3.175  -8.699  -8.803  1.00 88.98 355 A 1 
ATOM 2741 C CD    . ARG A 1 355 ? -3.598  -7.640  -9.824  1.00 89.19 355 A 1 
ATOM 2742 N NE    . ARG A 1 355 ? -4.661  -8.117  -10.721 1.00 87.17 355 A 1 
ATOM 2743 C CZ    . ARG A 1 355 ? -5.001  -7.592  -11.897 1.00 87.79 355 A 1 
ATOM 2744 N NH1   . ARG A 1 355 ? -4.394  -6.572  -12.422 1.00 79.87 355 A 1 
ATOM 2745 N NH2   . ARG A 1 355 ? -5.971  -8.087  -12.591 1.00 80.97 355 A 1 
ATOM 2746 N N     . LYS A 1 356 ? -4.378  -9.406  -4.421  1.00 93.76 356 A 1 
ATOM 2747 C CA    . LYS A 1 356 ? -5.187  -9.312  -3.206  1.00 93.38 356 A 1 
ATOM 2748 C C     . LYS A 1 356 ? -5.579  -7.860  -2.938  1.00 93.67 356 A 1 
ATOM 2749 O O     . LYS A 1 356 ? -4.742  -7.011  -2.646  1.00 90.92 356 A 1 
ATOM 2750 C CB    . LYS A 1 356 ? -4.446  -9.942  -2.019  1.00 91.11 356 A 1 
ATOM 2751 C CG    . LYS A 1 356 ? -4.297  -11.469 -2.173  1.00 82.94 356 A 1 
ATOM 2752 C CD    . LYS A 1 356 ? -3.650  -12.065 -0.921  1.00 75.57 356 A 1 
ATOM 2753 C CE    . LYS A 1 356 ? -3.420  -13.564 -1.084  1.00 67.41 356 A 1 
ATOM 2754 N NZ    . LYS A 1 356 ? -2.519  -14.083 -0.039  1.00 57.90 356 A 1 
ATOM 2755 N N     . PHE A 1 357 ? -6.879  -7.583  -3.008  1.00 93.38 357 A 1 
ATOM 2756 C CA    . PHE A 1 357 ? -7.441  -6.251  -2.747  1.00 93.03 357 A 1 
ATOM 2757 C C     . PHE A 1 357 ? -7.876  -6.048  -1.289  1.00 92.45 357 A 1 
ATOM 2758 O O     . PHE A 1 357 ? -8.286  -4.948  -0.901  1.00 89.03 357 A 1 
ATOM 2759 C CB    . PHE A 1 357 ? -8.590  -5.989  -3.724  1.00 92.35 357 A 1 
ATOM 2760 C CG    . PHE A 1 357 ? -8.116  -5.804  -5.149  1.00 92.43 357 A 1 
ATOM 2761 C CD1   . PHE A 1 357 ? -7.725  -4.533  -5.600  1.00 88.54 357 A 1 
ATOM 2762 C CD2   . PHE A 1 357 ? -8.033  -6.905  -6.018  1.00 88.39 357 A 1 
ATOM 2763 C CE1   . PHE A 1 357 ? -7.269  -4.347  -6.913  1.00 86.65 357 A 1 
ATOM 2764 C CE2   . PHE A 1 357 ? -7.565  -6.733  -7.337  1.00 86.74 357 A 1 
ATOM 2765 C CZ    . PHE A 1 357 ? -7.186  -5.448  -7.786  1.00 88.28 357 A 1 
ATOM 2766 N N     . GLU A 1 358 ? -7.778  -7.077  -0.463  1.00 93.00 358 A 1 
ATOM 2767 C CA    . GLU A 1 358 ? -8.079  -6.991  0.954   1.00 92.40 358 A 1 
ATOM 2768 C C     . GLU A 1 358 ? -7.047  -6.108  1.676   1.00 92.80 358 A 1 
ATOM 2769 O O     . GLU A 1 358 ? -5.881  -6.020  1.313   1.00 90.90 358 A 1 
ATOM 2770 C CB    . GLU A 1 358 ? -8.187  -8.387  1.589   1.00 90.71 358 A 1 
ATOM 2771 C CG    . GLU A 1 358 ? -9.266  -9.224  0.894   1.00 79.61 358 A 1 
ATOM 2772 C CD    . GLU A 1 358 ? -9.774  -10.402 1.713   1.00 71.50 358 A 1 
ATOM 2773 O OE1   . GLU A 1 358 ? -10.964 -10.761 1.502   1.00 63.81 358 A 1 
ATOM 2774 O OE2   . GLU A 1 358 ? -9.031  -10.887 2.584   1.00 62.54 358 A 1 
ATOM 2775 N N     . LYS A 1 359 ? -7.515  -5.416  2.719   1.00 91.13 359 A 1 
ATOM 2776 C CA    . LYS A 1 359 ? -6.639  -4.537  3.490   1.00 91.01 359 A 1 
ATOM 2777 C C     . LYS A 1 359 ? -5.641  -5.375  4.282   1.00 91.77 359 A 1 
ATOM 2778 O O     . LYS A 1 359 ? -6.016  -6.011  5.259   1.00 89.56 359 A 1 
ATOM 2779 C CB    . LYS A 1 359 ? -7.480  -3.620  4.381   1.00 88.71 359 A 1 
ATOM 2780 C CG    . LYS A 1 359 ? -6.605  -2.583  5.124   1.00 80.97 359 A 1 
ATOM 2781 C CD    . LYS A 1 359 ? -7.466  -1.700  6.026   1.00 73.58 359 A 1 
ATOM 2782 C CE    . LYS A 1 359 ? -6.594  -0.717  6.786   1.00 61.90 359 A 1 
ATOM 2783 N NZ    . LYS A 1 359 ? -7.374  0.068   7.785   1.00 56.02 359 A 1 
ATOM 2784 N N     . THR A 1 360 ? -4.371  -5.294  3.910   1.00 92.23 360 A 1 
ATOM 2785 C CA    . THR A 1 360 ? -3.275  -5.946  4.614   1.00 91.87 360 A 1 
ATOM 2786 C C     . THR A 1 360 ? -2.479  -4.939  5.449   1.00 92.95 360 A 1 
ATOM 2787 O O     . THR A 1 360 ? -2.250  -3.801  5.032   1.00 90.28 360 A 1 
ATOM 2788 C CB    . THR A 1 360 ? -2.365  -6.721  3.641   1.00 88.56 360 A 1 
ATOM 2789 O OG1   . THR A 1 360 ? -1.852  -5.862  2.652   1.00 76.79 360 A 1 
ATOM 2790 C CG2   . THR A 1 360 ? -3.125  -7.847  2.934   1.00 74.44 360 A 1 
ATOM 2791 N N     . THR A 1 361 ? -2.063  -5.334  6.658   1.00 92.22 361 A 1 
ATOM 2792 C CA    . THR A 1 361 ? -1.118  -4.579  7.481   1.00 92.78 361 A 1 
ATOM 2793 C C     . THR A 1 361 ? 0.277   -5.137  7.241   1.00 93.05 361 A 1 
ATOM 2794 O O     . THR A 1 361 ? 0.491   -6.336  7.397   1.00 90.49 361 A 1 
ATOM 2795 C CB    . THR A 1 361 ? -1.491  -4.648  8.967   1.00 91.61 361 A 1 
ATOM 2796 O OG1   . THR A 1 361 ? -2.806  -4.158  9.144   1.00 82.47 361 A 1 
ATOM 2797 C CG2   . THR A 1 361 ? -0.565  -3.778  9.819   1.00 81.68 361 A 1 
ATOM 2798 N N     . ARG A 1 362 ? 1.222   -4.290  6.856   1.00 92.31 362 A 1 
ATOM 2799 C CA    . ARG A 1 362 ? 2.587   -4.715  6.538   1.00 91.99 362 A 1 
ATOM 2800 C C     . ARG A 1 362 ? 3.542   -4.683  7.726   1.00 92.73 362 A 1 
ATOM 2801 O O     . ARG A 1 362 ? 4.552   -5.367  7.704   1.00 90.19 362 A 1 
ATOM 2802 C CB    . ARG A 1 362 ? 3.158   -3.828  5.427   1.00 90.11 362 A 1 
ATOM 2803 C CG    . ARG A 1 362 ? 2.394   -4.010  4.112   1.00 83.50 362 A 1 
ATOM 2804 C CD    . ARG A 1 362 ? 3.048   -3.150  3.037   1.00 80.04 362 A 1 
ATOM 2805 N NE    . ARG A 1 362 ? 2.364   -3.314  1.754   1.00 73.44 362 A 1 
ATOM 2806 C CZ    . ARG A 1 362 ? 2.845   -2.926  0.593   1.00 68.28 362 A 1 
ATOM 2807 N NH1   . ARG A 1 362 ? 3.967   -2.281  0.508   1.00 60.85 362 A 1 
ATOM 2808 N NH2   . ARG A 1 362 ? 2.200   -3.192  -0.509  1.00 61.53 362 A 1 
ATOM 2809 N N     . TYR A 1 363 ? 3.218   -3.839  8.706   1.00 92.06 363 A 1 
ATOM 2810 C CA    . TYR A 1 363 ? 4.056   -3.597  9.873   1.00 92.23 363 A 1 
ATOM 2811 C C     . TYR A 1 363 ? 3.157   -3.625  11.112  1.00 92.59 363 A 1 
ATOM 2812 O O     . TYR A 1 363 ? 2.395   -2.679  11.348  1.00 91.39 363 A 1 
ATOM 2813 C CB    . TYR A 1 363 ? 4.765   -2.242  9.726   1.00 91.77 363 A 1 
ATOM 2814 C CG    . TYR A 1 363 ? 5.632   -2.107  8.492   1.00 91.00 363 A 1 
ATOM 2815 C CD1   . TYR A 1 363 ? 6.870   -2.768  8.402   1.00 86.95 363 A 1 
ATOM 2816 C CD2   . TYR A 1 363 ? 5.203   -1.329  7.392   1.00 87.01 363 A 1 
ATOM 2817 C CE1   . TYR A 1 363 ? 7.664   -2.666  7.260   1.00 86.06 363 A 1 
ATOM 2818 C CE2   . TYR A 1 363 ? 5.989   -1.217  6.235   1.00 84.74 363 A 1 
ATOM 2819 C CZ    . TYR A 1 363 ? 7.227   -1.890  6.173   1.00 87.42 363 A 1 
ATOM 2820 O OH    . TYR A 1 363 ? 8.008   -1.803  5.034   1.00 85.87 363 A 1 
ATOM 2821 N N     . ALA A 1 364 ? 3.228   -4.688  11.868  1.00 94.93 364 A 1 
ATOM 2822 C CA    . ALA A 1 364 ? 2.428   -4.885  13.069  1.00 94.60 364 A 1 
ATOM 2823 C C     . ALA A 1 364 ? 2.737   -3.827  14.133  1.00 95.05 364 A 1 
ATOM 2824 O O     . ALA A 1 364 ? 1.820   -3.214  14.682  1.00 93.23 364 A 1 
ATOM 2825 C CB    . ALA A 1 364 ? 2.691   -6.292  13.603  1.00 93.41 364 A 1 
ATOM 2826 N N     . THR A 1 365 ? 4.021   -3.506  14.337  1.00 94.64 365 A 1 
ATOM 2827 C CA    . THR A 1 365 ? 4.460   -2.452  15.262  1.00 93.98 365 A 1 
ATOM 2828 C C     . THR A 1 365 ? 3.848   -1.096  14.930  1.00 94.53 365 A 1 
ATOM 2829 O O     . THR A 1 365 ? 3.320   -0.403  15.801  1.00 92.88 365 A 1 
ATOM 2830 C CB    . THR A 1 365 ? 5.979   -2.324  15.236  1.00 92.42 365 A 1 
ATOM 2831 O OG1   . THR A 1 365 ? 6.434   -2.195  13.899  1.00 81.28 365 A 1 
ATOM 2832 C CG2   . THR A 1 365 ? 6.634   -3.549  15.859  1.00 77.38 365 A 1 
ATOM 2833 N N     . ARG A 1 366 ? 3.812   -0.698  13.655  1.00 94.89 366 A 1 
ATOM 2834 C CA    . ARG A 1 366 ? 3.196   0.567   13.230  1.00 94.98 366 A 1 
ATOM 2835 C C     . ARG A 1 366 ? 1.689   0.594   13.441  1.00 95.03 366 A 1 
ATOM 2836 O O     . ARG A 1 366 ? 1.148   1.676   13.685  1.00 93.61 366 A 1 
ATOM 2837 C CB    . ARG A 1 366 ? 3.491   0.859   11.763  1.00 94.34 366 A 1 
ATOM 2838 C CG    . ARG A 1 366 ? 4.962   1.191   11.523  1.00 89.18 366 A 1 
ATOM 2839 C CD    . ARG A 1 366 ? 5.124   1.670   10.087  1.00 87.44 366 A 1 
ATOM 2840 N NE    . ARG A 1 366 ? 6.520   2.014   9.799   1.00 84.79 366 A 1 
ATOM 2841 C CZ    . ARG A 1 366 ? 6.952   2.765   8.808   1.00 83.71 366 A 1 
ATOM 2842 N NH1   . ARG A 1 366 ? 6.137   3.270   7.923   1.00 73.92 366 A 1 
ATOM 2843 N NH2   . ARG A 1 366 ? 8.222   3.011   8.703   1.00 77.74 366 A 1 
ATOM 2844 N N     . LYS A 1 367 ? 1.031   -0.548  13.306  1.00 95.05 367 A 1 
ATOM 2845 C CA    . LYS A 1 367 ? -0.388  -0.681  13.613  1.00 95.39 367 A 1 
ATOM 2846 C C     . LYS A 1 367 ? -0.616  -0.489  15.109  1.00 95.23 367 A 1 
ATOM 2847 O O     . LYS A 1 367 ? -1.390  0.395   15.469  1.00 94.30 367 A 1 
ATOM 2848 C CB    . LYS A 1 367 ? -0.914  -2.027  13.094  1.00 95.18 367 A 1 
ATOM 2849 C CG    . LYS A 1 367 ? -2.402  -2.221  13.401  1.00 93.94 367 A 1 
ATOM 2850 C CD    . LYS A 1 367 ? -2.886  -3.625  13.038  1.00 91.49 367 A 1 
ATOM 2851 C CE    . LYS A 1 367 ? -4.283  -3.819  13.624  1.00 85.25 367 A 1 
ATOM 2852 N NZ    . LYS A 1 367 ? -4.719  -5.222  13.654  1.00 79.17 367 A 1 
ATOM 2853 N N     . ALA A 1 368 ? 0.102   -1.217  15.952  1.00 95.26 368 A 1 
ATOM 2854 C CA    . ALA A 1 368 ? 0.001   -1.115  17.404  1.00 94.60 368 A 1 
ATOM 2855 C C     . ALA A 1 368 ? 0.241   0.326   17.897  1.00 95.06 368 A 1 
ATOM 2856 O O     . ALA A 1 368 ? -0.589  0.902   18.603  1.00 93.54 368 A 1 
ATOM 2857 C CB    . ALA A 1 368 ? 0.992   -2.103  18.029  1.00 93.76 368 A 1 
ATOM 2858 N N     . TYR A 1 369 ? 1.302   0.993   17.418  1.00 94.88 369 A 1 
ATOM 2859 C CA    . TYR A 1 369 ? 1.548   2.404   17.724  1.00 94.36 369 A 1 
ATOM 2860 C C     . TYR A 1 369 ? 0.454   3.353   17.219  1.00 94.41 369 A 1 
ATOM 2861 O O     . TYR A 1 369 ? 0.217   4.391   17.831  1.00 93.59 369 A 1 
ATOM 2862 C CB    . TYR A 1 369 ? 2.889   2.840   17.127  1.00 93.80 369 A 1 
ATOM 2863 C CG    . TYR A 1 369 ? 4.106   2.416   17.921  1.00 91.23 369 A 1 
ATOM 2864 C CD1   . TYR A 1 369 ? 4.292   2.894   19.235  1.00 86.31 369 A 1 
ATOM 2865 C CD2   . TYR A 1 369 ? 5.064   1.564   17.363  1.00 84.17 369 A 1 
ATOM 2866 C CE1   . TYR A 1 369 ? 5.407   2.498   19.986  1.00 83.38 369 A 1 
ATOM 2867 C CE2   . TYR A 1 369 ? 6.185   1.158   18.094  1.00 81.23 369 A 1 
ATOM 2868 C CZ    . TYR A 1 369 ? 6.351   1.634   19.411  1.00 84.14 369 A 1 
ATOM 2869 O OH    . TYR A 1 369 ? 7.444   1.220   20.158  1.00 82.86 369 A 1 
ATOM 2870 N N     . ALA A 1 370 ? -0.173  3.069   16.082  1.00 94.97 370 A 1 
ATOM 2871 C CA    . ALA A 1 370 ? -1.243  3.907   15.552  1.00 94.60 370 A 1 
ATOM 2872 C C     . ALA A 1 370 ? -2.569  3.731   16.312  1.00 94.51 370 A 1 
ATOM 2873 O O     . ALA A 1 370 ? -3.369  4.672   16.333  1.00 92.80 370 A 1 
ATOM 2874 C CB    . ALA A 1 370 ? -1.428  3.625   14.062  1.00 93.67 370 A 1 
ATOM 2875 N N     . GLU A 1 371 ? -2.809  2.565   16.896  1.00 95.31 371 A 1 
ATOM 2876 C CA    . GLU A 1 371 ? -3.968  2.260   17.740  1.00 94.70 371 A 1 
ATOM 2877 C C     . GLU A 1 371 ? -3.824  2.894   19.129  1.00 94.66 371 A 1 
ATOM 2878 O O     . GLU A 1 371 ? -4.760  3.528   19.600  1.00 92.68 371 A 1 
ATOM 2879 C CB    . GLU A 1 371 ? -4.173  0.739   17.801  1.00 93.77 371 A 1 
ATOM 2880 C CG    . GLU A 1 371 ? -4.695  0.197   16.455  1.00 86.37 371 A 1 
ATOM 2881 C CD    . GLU A 1 371 ? -4.722  -1.328  16.307  1.00 83.46 371 A 1 
ATOM 2882 O OE1   . GLU A 1 371 ? -5.338  -1.801  15.312  1.00 76.68 371 A 1 
ATOM 2883 O OE2   . GLU A 1 371 ? -4.092  -2.047  17.095  1.00 76.91 371 A 1 
ATOM 2884 N N     . ALA A 1 372 ? -2.632  2.815   19.729  1.00 94.94 372 A 1 
ATOM 2885 C CA    . ALA A 1 372 ? -2.363  3.360   21.060  1.00 94.04 372 A 1 
ATOM 2886 C C     . ALA A 1 372 ? -2.198  4.894   21.115  1.00 94.16 372 A 1 
ATOM 2887 O O     . ALA A 1 372 ? -2.220  5.483   22.193  1.00 91.62 372 A 1 
ATOM 2888 C CB    . ALA A 1 372 ? -1.107  2.660   21.599  1.00 92.33 372 A 1 
ATOM 2889 N N     . ARG A 1 373 ? -2.005  5.578   19.974  1.00 93.83 373 A 1 
ATOM 2890 C CA    . ARG A 1 373 ? -1.760  7.030   19.973  1.00 93.67 373 A 1 
ATOM 2891 C C     . ARG A 1 373 ? -3.018  7.830   20.308  1.00 93.72 373 A 1 
ATOM 2892 O O     . ARG A 1 373 ? -4.068  7.571   19.711  1.00 92.28 373 A 1 
ATOM 2893 C CB    . ARG A 1 373 ? -1.201  7.494   18.629  1.00 92.10 373 A 1 
ATOM 2894 C CG    . ARG A 1 373 ? 0.319   7.358   18.609  1.00 85.65 373 A 1 
ATOM 2895 C CD    . ARG A 1 373 ? 0.829   7.630   17.203  1.00 85.60 373 A 1 
ATOM 2896 N NE    . ARG A 1 373 ? 2.274   7.374   17.114  1.00 83.09 373 A 1 
ATOM 2897 C CZ    . ARG A 1 373 ? 3.052   7.680   16.097  1.00 82.93 373 A 1 
ATOM 2898 N NH1   . ARG A 1 373 ? 2.573   8.262   15.033  1.00 75.05 373 A 1 
ATOM 2899 N NH2   . ARG A 1 373 ? 4.314   7.393   16.142  1.00 76.44 373 A 1 
ATOM 2900 N N     . PRO A 1 374 ? -2.887  8.896   21.143  1.00 93.65 374 A 1 
ATOM 2901 C CA    . PRO A 1 374 ? -3.975  9.826   21.388  1.00 93.50 374 A 1 
ATOM 2902 C C     . PRO A 1 374 ? -4.400  10.518  20.093  1.00 94.30 374 A 1 
ATOM 2903 O O     . PRO A 1 374 ? -3.601  10.755  19.173  1.00 92.98 374 A 1 
ATOM 2904 C CB    . PRO A 1 374 ? -3.462  10.805  22.449  1.00 91.60 374 A 1 
ATOM 2905 C CG    . PRO A 1 374 ? -1.951  10.780  22.256  1.00 87.48 374 A 1 
ATOM 2906 C CD    . PRO A 1 374 ? -1.685  9.336   21.846  1.00 90.72 374 A 1 
ATOM 2907 N N     . ARG A 1 375 ? -5.714  10.789  19.978  1.00 93.32 375 A 1 
ATOM 2908 C CA    . ARG A 1 375 ? -6.336  11.345  18.766  1.00 93.15 375 A 1 
ATOM 2909 C C     . ARG A 1 375 ? -7.333  12.441  19.121  1.00 92.71 375 A 1 
ATOM 2910 O O     . ARG A 1 375 ? -8.290  12.189  19.840  1.00 90.46 375 A 1 
ATOM 2911 C CB    . ARG A 1 375 ? -7.062  10.254  17.969  1.00 91.71 375 A 1 
ATOM 2912 C CG    . ARG A 1 375 ? -6.136  9.157   17.441  1.00 88.45 375 A 1 
ATOM 2913 C CD    . ARG A 1 375 ? -6.975  8.104   16.741  1.00 89.92 375 A 1 
ATOM 2914 N NE    . ARG A 1 375 ? -6.162  6.966   16.283  1.00 88.70 375 A 1 
ATOM 2915 C CZ    . ARG A 1 375 ? -5.929  6.593   15.035  1.00 90.05 375 A 1 
ATOM 2916 N NH1   . ARG A 1 375 ? -6.417  7.244   14.018  1.00 79.88 375 A 1 
ATOM 2917 N NH2   . ARG A 1 375 ? -5.212  5.537   14.804  1.00 84.24 375 A 1 
ATOM 2918 N N     . ILE A 1 376 ? -7.197  13.586  18.488  1.00 92.96 376 A 1 
ATOM 2919 C CA    . ILE A 1 376 ? -8.167  14.680  18.545  1.00 92.33 376 A 1 
ATOM 2920 C C     . ILE A 1 376 ? -8.978  14.673  17.245  1.00 92.77 376 A 1 
ATOM 2921 O O     . ILE A 1 376 ? -8.428  14.828  16.147  1.00 90.29 376 A 1 
ATOM 2922 C CB    . ILE A 1 376 ? -7.447  16.024  18.813  1.00 90.73 376 A 1 
ATOM 2923 C CG1   . ILE A 1 376 ? -6.665  15.973  20.141  1.00 85.29 376 A 1 
ATOM 2924 C CG2   . ILE A 1 376 ? -8.479  17.168  18.821  1.00 84.12 376 A 1 
ATOM 2925 C CD1   . ILE A 1 376 ? -5.732  17.165  20.350  1.00 78.05 376 A 1 
ATOM 2926 N N     . LYS A 1 377 ? -10.291 14.431  17.339  1.00 92.02 377 A 1 
ATOM 2927 C CA    . LYS A 1 377 ? -11.204 14.334  16.181  1.00 92.49 377 A 1 
ATOM 2928 C C     . LYS A 1 377 ? -10.657 13.406  15.064  1.00 93.13 377 A 1 
ATOM 2929 O O     . LYS A 1 377 ? -10.721 13.723  13.877  1.00 90.28 377 A 1 
ATOM 2930 C CB    . LYS A 1 377 ? -11.582 15.737  15.675  1.00 91.29 377 A 1 
ATOM 2931 C CG    . LYS A 1 377 ? -12.316 16.579  16.734  1.00 87.64 377 A 1 
ATOM 2932 C CD    . LYS A 1 377 ? -12.611 18.010  16.234  1.00 80.63 377 A 1 
ATOM 2933 C CE    . LYS A 1 377 ? -13.307 18.793  17.339  1.00 73.43 377 A 1 
ATOM 2934 N NZ    . LYS A 1 377 ? -13.527 20.230  17.006  1.00 65.36 377 A 1 
ATOM 2935 N N     . GLY A 1 378 ? -10.099 12.268  15.456  1.00 92.48 378 A 1 
ATOM 2936 C CA    . GLY A 1 378 ? -9.550  11.243  14.564  1.00 92.29 378 A 1 
ATOM 2937 C C     . GLY A 1 378 ? -8.141  11.510  14.014  1.00 93.26 378 A 1 
ATOM 2938 O O     . GLY A 1 378 ? -7.546  10.603  13.430  1.00 90.68 378 A 1 
ATOM 2939 N N     . ARG A 1 379 ? -7.586  12.719  14.220  1.00 93.98 379 A 1 
ATOM 2940 C CA    . ARG A 1 379 ? -6.192  13.039  13.869  1.00 94.50 379 A 1 
ATOM 2941 C C     . ARG A 1 379 ? -5.261  12.652  15.008  1.00 94.80 379 A 1 
ATOM 2942 O O     . ARG A 1 379 ? -5.657  12.734  16.157  1.00 92.81 379 A 1 
ATOM 2943 C CB    . ARG A 1 379 ? -6.042  14.530  13.542  1.00 93.46 379 A 1 
ATOM 2944 C CG    . ARG A 1 379 ? -6.952  14.971  12.391  1.00 86.68 379 A 1 
ATOM 2945 C CD    . ARG A 1 379 ? -6.686  16.441  12.063  1.00 87.15 379 A 1 
ATOM 2946 N NE    . ARG A 1 379 ? -7.573  16.913  10.988  1.00 81.30 379 A 1 
ATOM 2947 C CZ    . ARG A 1 379 ? -7.551  18.118  10.432  1.00 78.38 379 A 1 
ATOM 2948 N NH1   . ARG A 1 379 ? -6.681  19.022  10.802  1.00 69.29 379 A 1 
ATOM 2949 N NH2   . ARG A 1 379 ? -8.405  18.430  9.505   1.00 69.13 379 A 1 
ATOM 2950 N N     . PHE A 1 380 ? -4.034  12.296  14.694  1.00 93.21 380 A 1 
ATOM 2951 C CA    . PHE A 1 380 ? -3.032  12.108  15.730  1.00 93.20 380 A 1 
ATOM 2952 C C     . PHE A 1 380 ? -2.769  13.439  16.446  1.00 92.64 380 A 1 
ATOM 2953 O O     . PHE A 1 380 ? -2.483  14.440  15.773  1.00 90.51 380 A 1 
ATOM 2954 C CB    . PHE A 1 380 ? -1.732  11.543  15.134  1.00 93.24 380 A 1 
ATOM 2955 C CG    . PHE A 1 380 ? -1.860  10.155  14.549  1.00 93.93 380 A 1 
ATOM 2956 C CD1   . PHE A 1 380 ? -2.247  9.084   15.366  1.00 91.44 380 A 1 
ATOM 2957 C CD2   . PHE A 1 380 ? -1.583  9.923   13.198  1.00 90.92 380 A 1 
ATOM 2958 C CE1   . PHE A 1 380 ? -2.366  7.791   14.837  1.00 90.31 380 A 1 
ATOM 2959 C CE2   . PHE A 1 380 ? -1.691  8.627   12.659  1.00 89.28 380 A 1 
ATOM 2960 C CZ    . PHE A 1 380 ? -2.087  7.557   13.478  1.00 91.67 380 A 1 
ATOM 2961 N N     . ALA A 1 381 ? -2.859  13.436  17.765  1.00 93.38 381 A 1 
ATOM 2962 C CA    . ALA A 1 381 ? -2.494  14.577  18.582  1.00 92.53 381 A 1 
ATOM 2963 C C     . ALA A 1 381 ? -0.968  14.755  18.591  1.00 91.91 381 A 1 
ATOM 2964 O O     . ALA A 1 381 ? -0.210  13.784  18.437  1.00 88.46 381 A 1 
ATOM 2965 C CB    . ALA A 1 381 ? -3.061  14.385  19.990  1.00 90.26 381 A 1 
ATOM 2966 N N     . LYS A 1 382 ? -0.505  16.003  18.766  1.00 91.02 382 A 1 
ATOM 2967 C CA    . LYS A 1 382 ? 0.889   16.254  19.123  1.00 89.28 382 A 1 
ATOM 2968 C C     . LYS A 1 382 ? 1.096   15.878  20.586  1.00 87.47 382 A 1 
ATOM 2969 O O     . LYS A 1 382 ? 0.160   15.915  21.370  1.00 81.57 382 A 1 
ATOM 2970 C CB    . LYS A 1 382 ? 1.255   17.718  18.909  1.00 85.21 382 A 1 
ATOM 2971 C CG    . LYS A 1 382 ? 1.247   18.150  17.436  1.00 75.71 382 A 1 
ATOM 2972 C CD    . LYS A 1 382 ? 1.625   19.631  17.417  1.00 71.66 382 A 1 
ATOM 2973 C CE    . LYS A 1 382 ? 1.604   20.232  16.035  1.00 62.05 382 A 1 
ATOM 2974 N NZ    . LYS A 1 382 ? 1.816   21.699  16.151  1.00 55.72 382 A 1 
ATOM 2975 N N     . ARG A 1 383 ? 2.348   15.584  20.967  1.00 87.14 383 A 1 
ATOM 2976 C CA    . ARG A 1 383 ? 2.675   15.326  22.380  1.00 84.17 383 A 1 
ATOM 2977 C C     . ARG A 1 383 ? 2.314   16.519  23.271  1.00 82.62 383 A 1 
ATOM 2978 O O     . ARG A 1 383 ? 1.666   16.315  24.283  1.00 73.76 383 A 1 
ATOM 2979 C CB    . ARG A 1 383 ? 4.148   14.957  22.554  1.00 78.79 383 A 1 
ATOM 2980 C CG    . ARG A 1 383 ? 4.439   13.534  22.066  1.00 67.41 383 A 1 
ATOM 2981 C CD    . ARG A 1 383 ? 5.882   13.173  22.418  1.00 64.41 383 A 1 
ATOM 2982 N NE    . ARG A 1 383 ? 6.226   11.790  22.028  1.00 55.64 383 A 1 
ATOM 2983 C CZ    . ARG A 1 383 ? 7.367   11.175  22.290  1.00 50.72 383 A 1 
ATOM 2984 N NH1   . ARG A 1 383 ? 8.330   11.782  22.931  1.00 48.24 383 A 1 
ATOM 2985 N NH2   . ARG A 1 383 ? 7.545   9.944   21.926  1.00 45.76 383 A 1 
ATOM 2986 N N     . SER A 1 384 ? 2.635   17.741  22.841  1.00 83.19 384 A 1 
ATOM 2987 C CA    . SER A 1 384 ? 2.261   18.972  23.551  1.00 81.74 384 A 1 
ATOM 2988 C C     . SER A 1 384 ? 0.761   19.104  23.771  1.00 81.82 384 A 1 
ATOM 2989 O O     . SER A 1 384 ? 0.318   19.503  24.831  1.00 72.81 384 A 1 
ATOM 2990 C CB    . SER A 1 384 ? 2.719   20.190  22.743  1.00 74.72 384 A 1 
ATOM 2991 O OG    . SER A 1 384 ? 2.203   20.158  21.423  1.00 65.76 384 A 1 
ATOM 2992 N N     . ASP A 1 385 ? -0.026  18.757  22.752  1.00 74.83 385 A 1 
ATOM 2993 C CA    . ASP A 1 385 ? -1.473  18.916  22.790  1.00 71.71 385 A 1 
ATOM 2994 C C     . ASP A 1 385 ? -2.097  17.813  23.664  1.00 71.39 385 A 1 
ATOM 2995 O O     . ASP A 1 385 ? -3.103  18.038  24.320  1.00 65.97 385 A 1 
ATOM 2996 C CB    . ASP A 1 385 ? -2.060  18.896  21.366  1.00 65.38 385 A 1 
ATOM 2997 C CG    . ASP A 1 385 ? -1.399  19.831  20.330  1.00 57.90 385 A 1 
ATOM 2998 O OD1   . ASP A 1 385 ? -0.564  20.687  20.681  1.00 52.90 385 A 1 
ATOM 2999 O OD2   . ASP A 1 385 ? -1.652  19.622  19.118  1.00 52.24 385 A 1 
ATOM 3000 N N     . ALA A 1 386 ? -1.491  16.643  23.705  1.00 72.70 386 A 1 
ATOM 3001 C CA    . ALA A 1 386 ? -1.887  15.552  24.589  1.00 68.10 386 A 1 
ATOM 3002 C C     . ALA A 1 386 ? -1.536  15.846  26.054  1.00 68.54 386 A 1 
ATOM 3003 O O     . ALA A 1 386 ? -2.345  15.560  26.927  1.00 63.55 386 A 1 
ATOM 3004 C CB    . ALA A 1 386 ? -1.239  14.247  24.104  1.00 63.05 386 A 1 
ATOM 3005 N N     . GLU A 1 387 ? -0.366  16.437  26.330  1.00 72.24 387 A 1 
ATOM 3006 C CA    . GLU A 1 387 ? 0.013   16.896  27.675  1.00 70.04 387 A 1 
ATOM 3007 C C     . GLU A 1 387 ? -0.934  18.009  28.161  1.00 70.05 387 A 1 
ATOM 3008 O O     . GLU A 1 387 ? -1.470  17.907  29.257  1.00 64.29 387 A 1 
ATOM 3009 C CB    . GLU A 1 387 ? 1.491   17.341  27.685  1.00 62.37 387 A 1 
ATOM 3010 C CG    . GLU A 1 387 ? 2.448   16.132  27.647  1.00 54.30 387 A 1 
ATOM 3011 C CD    . GLU A 1 387 ? 3.922   16.466  27.352  1.00 48.20 387 A 1 
ATOM 3012 O OE1   . GLU A 1 387 ? 4.716   15.499  27.249  1.00 44.52 387 A 1 
ATOM 3013 O OE2   . GLU A 1 387 ? 4.251   17.653  27.113  1.00 43.88 387 A 1 
ATOM 3014 N N     . MET A 1 388 ? -1.270  18.986  27.298  1.00 72.57 388 A 1 
ATOM 3015 C CA    . MET A 1 388 ? -2.270  19.993  27.652  1.00 70.07 388 A 1 
ATOM 3016 C C     . MET A 1 388 ? -3.675  19.416  27.861  1.00 70.10 388 A 1 
ATOM 3017 O O     . MET A 1 388 ? -4.376  19.878  28.753  1.00 64.00 388 A 1 
ATOM 3018 C CB    . MET A 1 388 ? -2.359  21.091  26.596  1.00 63.69 388 A 1 
ATOM 3019 C CG    . MET A 1 388 ? -1.219  22.102  26.671  1.00 55.75 388 A 1 
ATOM 3020 S SD    . MET A 1 388 ? -1.672  23.787  26.108  1.00 48.32 388 A 1 
ATOM 3021 C CE    . MET A 1 388 ? -2.489  23.421  24.548  1.00 44.44 388 A 1 
ATOM 3022 N N     . GLU A 1 389 ? -4.143  18.451  27.075  1.00 65.24 389 A 1 
ATOM 3023 C CA    . GLU A 1 389 ? -5.439  17.809  27.321  1.00 63.10 389 A 1 
ATOM 3024 C C     . GLU A 1 389 ? -5.430  17.004  28.627  1.00 62.09 389 A 1 
ATOM 3025 O O     . GLU A 1 389 ? -6.417  17.042  29.361  1.00 58.64 389 A 1 
ATOM 3026 C CB    . GLU A 1 389 ? -5.895  16.912  26.151  1.00 57.85 389 A 1 
ATOM 3027 C CG    . GLU A 1 389 ? -6.686  17.677  25.081  1.00 50.46 389 A 1 
ATOM 3028 C CD    . GLU A 1 389 ? -7.386  16.770  24.042  1.00 48.06 389 A 1 
ATOM 3029 O OE1   . GLU A 1 389 ? -8.250  17.293  23.290  1.00 44.22 389 A 1 
ATOM 3030 O OE2   . GLU A 1 389 ? -7.066  15.564  23.951  1.00 44.11 389 A 1 
ATOM 3031 N N     . VAL A 1 390 ? -4.332  16.300  28.929  1.00 67.60 390 A 1 
ATOM 3032 C CA    . VAL A 1 390 ? -4.194  15.589  30.205  1.00 66.05 390 A 1 
ATOM 3033 C C     . VAL A 1 390 ? -4.192  16.585  31.366  1.00 66.29 390 A 1 
ATOM 3034 O O     . VAL A 1 390 ? -4.960  16.383  32.306  1.00 62.39 390 A 1 
ATOM 3035 C CB    . VAL A 1 390 ? -2.963  14.677  30.226  1.00 61.48 390 A 1 
ATOM 3036 C CG1   . VAL A 1 390 ? -2.707  14.071  31.613  1.00 52.49 390 A 1 
ATOM 3037 C CG2   . VAL A 1 390 ? -3.158  13.494  29.270  1.00 56.03 390 A 1 
ATOM 3038 N N     . ASP A 1 391 ? -3.460  17.685  31.288  1.00 63.38 391 A 1 
ATOM 3039 C CA    . ASP A 1 391 ? -3.461  18.742  32.310  1.00 60.12 391 A 1 
ATOM 3040 C C     . ASP A 1 391 ? -4.824  19.436  32.435  1.00 59.23 391 A 1 
ATOM 3041 O O     . ASP A 1 391 ? -5.267  19.727  33.541  1.00 57.20 391 A 1 
ATOM 3042 C CB    . ASP A 1 391 ? -2.380  19.793  32.009  1.00 55.78 391 A 1 
ATOM 3043 C CG    . ASP A 1 391 ? -0.973  19.405  32.486  1.00 48.68 391 A 1 
ATOM 3044 O OD1   . ASP A 1 391 ? -0.855  18.467  33.302  1.00 46.12 391 A 1 
ATOM 3045 O OD2   . ASP A 1 391 ? -0.033  20.108  32.053  1.00 45.06 391 A 1 
ATOM 3046 N N     . GLN A 1 392 ? -5.539  19.681  31.332  1.00 62.25 392 A 1 
ATOM 3047 C CA    . GLN A 1 392 ? -6.902  20.200  31.392  1.00 62.82 392 A 1 
ATOM 3048 C C     . GLN A 1 392 ? -7.879  19.195  32.001  1.00 63.07 392 A 1 
ATOM 3049 O O     . GLN A 1 392 ? -8.752  19.585  32.774  1.00 59.85 392 A 1 
ATOM 3050 C CB    . GLN A 1 392 ? -7.401  20.622  30.007  1.00 58.45 392 A 1 
ATOM 3051 C CG    . GLN A 1 392 ? -6.838  21.995  29.600  1.00 52.70 392 A 1 
ATOM 3052 C CD    . GLN A 1 392 ? -7.389  22.485  28.268  1.00 48.92 392 A 1 
ATOM 3053 O OE1   . GLN A 1 392 ? -8.172  21.857  27.572  1.00 46.80 392 A 1 
ATOM 3054 N NE2   . GLN A 1 392 ? -7.003  23.677  27.862  1.00 42.43 392 A 1 
ATOM 3055 N N     . THR A 1 393 ? -7.742  17.912  31.684  1.00 61.46 393 A 1 
ATOM 3056 C CA    . THR A 1 393 ? -8.611  16.879  32.281  1.00 60.91 393 A 1 
ATOM 3057 C C     . THR A 1 393 ? -8.306  16.735  33.766  1.00 60.87 393 A 1 
ATOM 3058 O O     . THR A 1 393 ? -9.231  16.649  34.575  1.00 56.08 393 A 1 
ATOM 3059 C CB    . THR A 1 393 ? -8.493  15.522  31.577  1.00 56.33 393 A 1 
ATOM 3060 O OG1   . THR A 1 393 ? -8.364  15.649  30.180  1.00 49.26 393 A 1 
ATOM 3061 C CG2   . THR A 1 393 ? -9.760  14.696  31.777  1.00 49.73 393 A 1 
ATOM 3062 N N     . PHE A 1 394 ? -7.040  16.783  34.151  1.00 60.68 394 A 1 
ATOM 3063 C CA    . PHE A 1 394 ? -6.601  16.736  35.543  1.00 57.99 394 A 1 
ATOM 3064 C C     . PHE A 1 394 ? -6.978  18.005  36.317  1.00 57.13 394 A 1 
ATOM 3065 O O     . PHE A 1 394 ? -7.435  17.906  37.454  1.00 53.37 394 A 1 
ATOM 3066 C CB    . PHE A 1 394 ? -5.091  16.467  35.615  1.00 53.32 394 A 1 
ATOM 3067 C CG    . PHE A 1 394 ? -4.740  15.357  36.576  1.00 50.69 394 A 1 
ATOM 3068 C CD1   . PHE A 1 394 ? -4.459  15.637  37.920  1.00 48.17 394 A 1 
ATOM 3069 C CD2   . PHE A 1 394 ? -4.722  14.032  36.120  1.00 47.45 394 A 1 
ATOM 3070 C CE1   . PHE A 1 394 ? -4.153  14.594  38.814  1.00 42.17 394 A 1 
ATOM 3071 C CE2   . PHE A 1 394 ? -4.414  12.983  37.016  1.00 42.45 394 A 1 
ATOM 3072 C CZ    . PHE A 1 394 ? -4.125  13.265  38.359  1.00 45.24 394 A 1 
ATOM 3073 N N     . SER A 1 395 ? -6.866  19.197  35.730  1.00 57.71 395 A 1 
ATOM 3074 C CA    . SER A 1 395 ? -7.286  20.447  36.373  1.00 57.60 395 A 1 
ATOM 3075 C C     . SER A 1 395 ? -8.806  20.534  36.510  1.00 57.78 395 A 1 
ATOM 3076 O O     . SER A 1 395 ? -9.302  20.990  37.535  1.00 54.49 395 A 1 
ATOM 3077 C CB    . SER A 1 395 ? -6.746  21.674  35.646  1.00 53.74 395 A 1 
ATOM 3078 O OG    . SER A 1 395 ? -7.182  21.716  34.309  1.00 45.96 395 A 1 
ATOM 3079 N N     . THR A 1 396 ? -9.562  20.020  35.526  1.00 59.48 396 A 1 
ATOM 3080 C CA    . THR A 1 396 ? -11.030 19.949  35.628  1.00 59.81 396 A 1 
ATOM 3081 C C     . THR A 1 396 ? -11.456 18.919  36.682  1.00 60.20 396 A 1 
ATOM 3082 O O     . THR A 1 396 ? -12.381 19.192  37.443  1.00 56.13 396 A 1 
ATOM 3083 C CB    . THR A 1 396 ? -11.697 19.618  34.286  1.00 53.17 396 A 1 
ATOM 3084 O OG1   . THR A 1 396 ? -11.157 20.379  33.241  1.00 46.75 396 A 1 
ATOM 3085 C CG2   . THR A 1 396 ? -13.187 19.942  34.307  1.00 48.08 396 A 1 
ATOM 3086 N N     . ALA A 1 397 ? -10.772 17.788  36.778  1.00 51.75 397 A 1 
ATOM 3087 C CA    . ALA A 1 397 ? -10.999 16.814  37.842  1.00 51.57 397 A 1 
ATOM 3088 C C     . ALA A 1 397 ? -10.644 17.402  39.219  1.00 50.50 397 A 1 
ATOM 3089 O O     . ALA A 1 397 ? -11.460 17.323  40.137  1.00 49.03 397 A 1 
ATOM 3090 C CB    . ALA A 1 397 ? -10.221 15.536  37.531  1.00 48.13 397 A 1 
ATOM 3091 N N     . ALA A 1 398 ? -9.502  18.073  39.352  1.00 51.77 398 A 1 
ATOM 3092 C CA    . ALA A 1 398 ? -9.080  18.707  40.604  1.00 51.40 398 A 1 
ATOM 3093 C C     . ALA A 1 398 ? -10.030 19.835  41.044  1.00 50.47 398 A 1 
ATOM 3094 O O     . ALA A 1 398 ? -10.329 19.967  42.227  1.00 48.76 398 A 1 
ATOM 3095 C CB    . ALA A 1 398 ? -7.647  19.226  40.430  1.00 48.38 398 A 1 
ATOM 3096 N N     . LEU A 1 399 ? -10.566 20.636  40.120  1.00 52.06 399 A 1 
ATOM 3097 C CA    . LEU A 1 399 ? -11.594 21.639  40.421  1.00 51.64 399 A 1 
ATOM 3098 C C     . LEU A 1 399 ? -12.912 21.001  40.874  1.00 51.71 399 A 1 
ATOM 3099 O O     . LEU A 1 399 ? -13.589 21.574  41.723  1.00 49.02 399 A 1 
ATOM 3100 C CB    . LEU A 1 399 ? -11.820 22.538  39.195  1.00 46.50 399 A 1 
ATOM 3101 C CG    . LEU A 1 399 ? -10.746 23.618  39.015  1.00 42.52 399 A 1 
ATOM 3102 C CD1   . LEU A 1 399 ? -10.885 24.247  37.619  1.00 41.66 399 A 1 
ATOM 3103 C CD2   . LEU A 1 399 ? -10.870 24.735  40.056  1.00 44.77 399 A 1 
ATOM 3104 N N     . SER A 1 400 ? -13.277 19.837  40.355  1.00 57.63 400 A 1 
ATOM 3105 C CA    . SER A 1 400 ? -14.485 19.131  40.806  1.00 58.87 400 A 1 
ATOM 3106 C C     . SER A 1 400 ? -14.329 18.555  42.217  1.00 60.07 400 A 1 
ATOM 3107 O O     . SER A 1 400 ? -15.262 18.649  43.014  1.00 54.35 400 A 1 
ATOM 3108 C CB    . SER A 1 400 ? -14.913 18.064  39.806  1.00 53.16 400 A 1 
ATOM 3109 O OG    . SER A 1 400 ? -14.028 16.959  39.720  1.00 46.92 400 A 1 
ATOM 3110 N N     . ASP A 1 401 ? -13.159 18.035  42.548  1.00 51.50 401 A 1 
ATOM 3111 C CA    . ASP A 1 401 ? -12.893 17.434  43.866  1.00 54.09 401 A 1 
ATOM 3112 C C     . ASP A 1 401 ? -12.698 18.485  44.974  1.00 53.89 401 A 1 
ATOM 3113 O O     . ASP A 1 401 ? -12.882 18.211  46.155  1.00 50.45 401 A 1 
ATOM 3114 C CB    . ASP A 1 401 ? -11.694 16.479  43.740  1.00 48.12 401 A 1 
ATOM 3115 C CG    . ASP A 1 401 ? -11.670 15.357  44.795  1.00 43.15 401 A 1 
ATOM 3116 O OD1   . ASP A 1 401 ? -12.750 14.985  45.288  1.00 41.04 401 A 1 
ATOM 3117 O OD2   . ASP A 1 401 ? -10.561 14.855  45.054  1.00 41.23 401 A 1 
ATOM 3118 N N     . SER A 1 402 ? -12.413 19.747  44.607  1.00 46.40 402 A 1 
ATOM 3119 C CA    . SER A 1 402 ? -12.334 20.855  45.575  1.00 49.01 402 A 1 
ATOM 3120 C C     . SER A 1 402 ? -13.685 21.227  46.210  1.00 49.45 402 A 1 
ATOM 3121 O O     . SER A 1 402 ? -13.713 22.029  47.142  1.00 44.97 402 A 1 
ATOM 3122 C CB    . SER A 1 402 ? -11.664 22.075  44.955  1.00 43.68 402 A 1 
ATOM 3123 O OG    . SER A 1 402 ? -12.485 22.731  44.013  1.00 40.10 402 A 1 
ATOM 3124 N N     . SER A 1 403 ? -14.793 20.635  45.763  1.00 41.06 403 A 1 
ATOM 3125 C CA    . SER A 1 403 ? -16.090 20.712  46.439  1.00 44.31 403 A 1 
ATOM 3126 C C     . SER A 1 403 ? -16.166 19.815  47.687  1.00 44.77 403 A 1 
ATOM 3127 O O     . SER A 1 403 ? -17.242 19.346  48.058  1.00 41.75 403 A 1 
ATOM 3128 C CB    . SER A 1 403 ? -17.252 20.494  45.464  1.00 40.59 403 A 1 
ATOM 3129 O OG    . SER A 1 403 ? -17.394 19.145  45.075  1.00 36.90 403 A 1 
ATOM 3130 N N     . TYR A 1 404 ? -15.050 19.578  48.385  1.00 42.65 404 A 1 
ATOM 3131 C CA    . TYR A 1 404 ? -15.058 19.080  49.753  1.00 42.90 404 A 1 
ATOM 3132 C C     . TYR A 1 404 ? -15.809 20.101  50.615  1.00 39.23 404 A 1 
ATOM 3133 O O     . TYR A 1 404 ? -15.255 21.118  51.045  1.00 37.58 404 A 1 
ATOM 3134 C CB    . TYR A 1 404 ? -13.642 18.800  50.274  1.00 41.19 404 A 1 
ATOM 3135 C CG    . TYR A 1 404 ? -13.133 17.423  49.904  1.00 39.68 404 A 1 
ATOM 3136 C CD1   . TYR A 1 404 ? -13.503 16.283  50.656  1.00 40.39 404 A 1 
ATOM 3137 C CD2   . TYR A 1 404 ? -12.310 17.261  48.778  1.00 39.90 404 A 1 
ATOM 3138 C CE1   . TYR A 1 404 ? -13.081 14.997  50.273  1.00 36.26 404 A 1 
ATOM 3139 C CE2   . TYR A 1 404 ? -11.892 15.981  48.379  1.00 35.65 404 A 1 
ATOM 3140 C CZ    . TYR A 1 404 ? -12.280 14.845  49.125  1.00 37.99 404 A 1 
ATOM 3141 O OH    . TYR A 1 404 ? -11.898 13.607  48.701  1.00 37.49 404 A 1 
ATOM 3142 N N     . SER A 1 405 ? -17.087 19.825  50.827  1.00 40.88 405 A 1 
ATOM 3143 C CA    . SER A 1 405 ? -17.905 20.535  51.796  1.00 44.46 405 A 1 
ATOM 3144 C C     . SER A 1 405 ? -17.207 20.431  53.149  1.00 43.98 405 A 1 
ATOM 3145 O O     . SER A 1 405 ? -17.129 19.344  53.725  1.00 41.48 405 A 1 
ATOM 3146 C CB    . SER A 1 405 ? -19.309 19.941  51.852  1.00 40.28 405 A 1 
ATOM 3147 O OG    . SER A 1 405 ? -19.262 18.546  52.093  1.00 36.80 405 A 1 
ATOM 3148 N N     . THR A 1 406 ? -16.700 21.547  53.639  1.00 39.93 406 A 1 
ATOM 3149 C CA    . THR A 1 406 ? -16.273 21.662  55.036  1.00 44.23 406 A 1 
ATOM 3150 C C     . THR A 1 406 ? -17.496 21.389  55.901  1.00 41.85 406 A 1 
ATOM 3151 O O     . THR A 1 406 ? -18.323 22.278  56.099  1.00 40.05 406 A 1 
ATOM 3152 C CB    . THR A 1 406 ? -15.699 23.055  55.328  1.00 40.71 406 A 1 
ATOM 3153 O OG1   . THR A 1 406 ? -16.521 24.056  54.756  1.00 36.29 406 A 1 
ATOM 3154 C CG2   . THR A 1 406 ? -14.303 23.227  54.750  1.00 37.35 406 A 1 
ATOM 3155 N N     . VAL A 1 407 ? -17.645 20.147  56.356  1.00 46.24 407 A 1 
ATOM 3156 C CA    . VAL A 1 407 ? -18.665 19.784  57.343  1.00 49.34 407 A 1 
ATOM 3157 C C     . VAL A 1 407 ? -18.308 20.585  58.598  1.00 45.57 407 A 1 
ATOM 3158 O O     . VAL A 1 407 ? -17.227 20.350  59.153  1.00 43.94 407 A 1 
ATOM 3159 C CB    . VAL A 1 407 ? -18.686 18.282  57.634  1.00 47.00 407 A 1 
ATOM 3160 C CG1   . VAL A 1 407 ? -19.812 17.936  58.613  1.00 42.67 407 A 1 
ATOM 3161 C CG2   . VAL A 1 407 ? -18.924 17.467  56.358  1.00 45.73 407 A 1 
ATOM 3162 N N     . PRO A 1 408 ? -19.133 21.555  59.005  1.00 41.09 408 A 1 
ATOM 3163 C CA    . PRO A 1 408 ? -18.846 22.269  60.230  1.00 44.47 408 A 1 
ATOM 3164 C C     . PRO A 1 408 ? -18.959 21.255  61.368  1.00 43.75 408 A 1 
ATOM 3165 O O     . PRO A 1 408 ? -20.036 20.699  61.604  1.00 43.01 408 A 1 
ATOM 3166 C CB    . PRO A 1 408 ? -19.875 23.405  60.300  1.00 41.53 408 A 1 
ATOM 3167 C CG    . PRO A 1 408 ? -21.057 22.865  59.509  1.00 39.54 408 A 1 
ATOM 3168 C CD    . PRO A 1 408 ? -20.411 21.958  58.461  1.00 43.77 408 A 1 
ATOM 3169 N N     . TRP A 1 409 ? -17.843 20.990  62.045  1.00 44.66 409 A 1 
ATOM 3170 C CA    . TRP A 1 409 ? -17.877 20.368  63.366  1.00 44.63 409 A 1 
ATOM 3171 C C     . TRP A 1 409 ? -18.593 21.337  64.321  1.00 41.79 409 A 1 
ATOM 3172 O O     . TRP A 1 409 ? -17.987 22.283  64.817  1.00 38.69 409 A 1 
ATOM 3173 C CB    . TRP A 1 409 ? -16.452 20.028  63.858  1.00 40.83 409 A 1 
ATOM 3174 C CG    . TRP A 1 409 ? -15.952 18.660  63.534  1.00 37.61 409 A 1 
ATOM 3175 C CD1   . TRP A 1 409 ? -16.151 17.959  62.407  1.00 31.72 409 A 1 
ATOM 3176 C CD2   . TRP A 1 409 ? -15.161 17.808  64.407  1.00 33.77 409 A 1 
ATOM 3177 N NE1   . TRP A 1 409 ? -15.532 16.728  62.502  1.00 29.66 409 A 1 
ATOM 3178 C CE2   . TRP A 1 409 ? -14.915 16.587  63.713  1.00 32.55 409 A 1 
ATOM 3179 C CE3   . TRP A 1 409 ? -14.619 17.937  65.694  1.00 35.79 409 A 1 
ATOM 3180 C CZ2   . TRP A 1 409 ? -14.168 15.547  64.295  1.00 36.12 409 A 1 
ATOM 3181 C CZ3   . TRP A 1 409 ? -13.878 16.910  66.276  1.00 34.35 409 A 1 
ATOM 3182 C CH2   . TRP A 1 409 ? -13.650 15.714  65.587  1.00 33.91 409 A 1 
ATOM 3183 N N     . PHE A 1 410 ? -19.886 21.099  64.523  1.00 43.70 410 A 1 
ATOM 3184 C CA    . PHE A 1 410 ? -20.646 21.538  65.689  1.00 42.80 410 A 1 
ATOM 3185 C C     . PHE A 1 410 ? -20.603 20.453  66.778  1.00 39.56 410 A 1 
ATOM 3186 O O     . PHE A 1 410 ? -20.637 19.263  66.411  1.00 34.55 410 A 1 
ATOM 3187 C CB    . PHE A 1 410 ? -22.084 21.898  65.322  1.00 40.24 410 A 1 
ATOM 3188 C CG    . PHE A 1 410 ? -22.284 23.365  65.003  1.00 38.00 410 A 1 
ATOM 3189 C CD1   . PHE A 1 410 ? -22.349 24.310  66.032  1.00 32.91 410 A 1 
ATOM 3190 C CD2   . PHE A 1 410 ? -22.386 23.796  63.664  1.00 32.42 410 A 1 
ATOM 3191 C CE1   . PHE A 1 410 ? -22.522 25.675  65.735  1.00 30.57 410 A 1 
ATOM 3192 C CE2   . PHE A 1 410 ? -22.562 25.159  63.367  1.00 33.33 410 A 1 
ATOM 3193 C CZ    . PHE A 1 410 ? -22.628 26.090  64.403  1.00 36.74 410 A 1 
ATOM 3194 O OXT   . PHE A 1 410 ? -20.555 20.878  67.957  1.00 41.66 410 A 1 
ATOM 3195 N N     . LEU B 2 1   ? -25.680 -5.046  -9.175  1.00 38.73 1   B 1 
ATOM 3196 C CA    . LEU B 2 1   ? -24.810 -4.060  -8.492  1.00 40.89 1   B 1 
ATOM 3197 C C     . LEU B 2 1   ? -23.497 -4.762  -8.202  1.00 44.18 1   B 1 
ATOM 3198 O O     . LEU B 2 1   ? -23.528 -5.792  -7.546  1.00 40.01 1   B 1 
ATOM 3199 C CB    . LEU B 2 1   ? -25.463 -3.587  -7.182  1.00 35.65 1   B 1 
ATOM 3200 C CG    . LEU B 2 1   ? -26.666 -2.658  -7.401  1.00 30.36 1   B 1 
ATOM 3201 C CD1   . LEU B 2 1   ? -27.519 -2.560  -6.130  1.00 28.91 1   B 1 
ATOM 3202 C CD2   . LEU B 2 1   ? -26.212 -1.236  -7.782  1.00 32.13 1   B 1 
ATOM 3203 N N     . SER B 2 2   ? -22.371 -4.267  -8.739  1.00 45.06 2   B 1 
ATOM 3204 C CA    . SER B 2 2   ? -21.058 -4.839  -8.458  1.00 47.66 2   B 1 
ATOM 3205 C C     . SER B 2 2   ? -20.804 -4.812  -6.953  1.00 50.34 2   B 1 
ATOM 3206 O O     . SER B 2 2   ? -21.154 -3.828  -6.297  1.00 47.00 2   B 1 
ATOM 3207 C CB    . SER B 2 2   ? -19.962 -4.081  -9.210  1.00 44.23 2   B 1 
ATOM 3208 O OG    . SER B 2 2   ? -20.107 -2.687  -9.033  1.00 40.40 2   B 1 
ATOM 3209 N N     . SER B 2 3   ? -20.263 -5.891  -6.396  1.00 56.28 3   B 1 
ATOM 3210 C CA    . SER B 2 3   ? -20.041 -5.946  -4.951  1.00 59.72 3   B 1 
ATOM 3211 C C     . SER B 2 3   ? -19.167 -4.761  -4.517  1.00 62.91 3   B 1 
ATOM 3212 O O     . SER B 2 3   ? -18.297 -4.331  -5.287  1.00 58.91 3   B 1 
ATOM 3213 C CB    . SER B 2 3   ? -19.430 -7.296  -4.542  1.00 53.24 3   B 1 
ATOM 3214 O OG    . SER B 2 3   ? -18.098 -7.399  -4.984  1.00 46.33 3   B 1 
ATOM 3215 N N     . PRO B 2 4   ? -19.350 -4.209  -3.309  1.00 53.09 4   B 1 
ATOM 3216 C CA    . PRO B 2 4   ? -18.552 -3.055  -2.885  1.00 51.96 4   B 1 
ATOM 3217 C C     . PRO B 2 4   ? -17.043 -3.324  -2.958  1.00 54.71 4   B 1 
ATOM 3218 O O     . PRO B 2 4   ? -16.265 -2.432  -3.298  1.00 53.91 4   B 1 
ATOM 3219 C CB    . PRO B 2 4   ? -19.049 -2.729  -1.467  1.00 47.57 4   B 1 
ATOM 3220 C CG    . PRO B 2 4   ? -19.752 -3.999  -1.001  1.00 48.67 4   B 1 
ATOM 3221 C CD    . PRO B 2 4   ? -20.292 -4.605  -2.294  1.00 50.47 4   B 1 
ATOM 3222 N N     . ARG B 2 5   ? -16.628 -4.588  -2.754  1.00 52.53 5   B 1 
ATOM 3223 C CA    . ARG B 2 5   ? -15.246 -5.034  -2.965  1.00 53.55 5   B 1 
ATOM 3224 C C     . ARG B 2 5   ? -14.812 -4.942  -4.433  1.00 58.20 5   B 1 
ATOM 3225 O O     . ARG B 2 5   ? -13.655 -4.633  -4.688  1.00 54.25 5   B 1 
ATOM 3226 C CB    . ARG B 2 5   ? -15.057 -6.474  -2.457  1.00 45.75 5   B 1 
ATOM 3227 C CG    . ARG B 2 5   ? -15.037 -6.587  -0.922  1.00 38.50 5   B 1 
ATOM 3228 C CD    . ARG B 2 5   ? -14.682 -8.023  -0.505  1.00 35.50 5   B 1 
ATOM 3229 N NE    . ARG B 2 5   ? -14.553 -8.174  0.954   1.00 31.04 5   B 1 
ATOM 3230 C CZ    . ARG B 2 5   ? -13.949 -9.186  1.583   1.00 27.77 5   B 1 
ATOM 3231 N NH1   . ARG B 2 5   ? -13.478 -10.231 0.947   1.00 26.99 5   B 1 
ATOM 3232 N NH2   . ARG B 2 5   ? -13.799 -9.158  2.861   1.00 26.22 5   B 1 
ATOM 3233 N N     . GLU B 2 6   ? -15.672 -5.193  -5.410  1.00 66.88 6   B 1 
ATOM 3234 C CA    . GLU B 2 6   ? -15.333 -5.061  -6.834  1.00 69.45 6   B 1 
ATOM 3235 C C     . GLU B 2 6   ? -15.133 -3.609  -7.246  1.00 73.59 6   B 1 
ATOM 3236 O O     . GLU B 2 6   ? -14.206 -3.300  -7.984  1.00 68.40 6   B 1 
ATOM 3237 C CB    . GLU B 2 6   ? -16.405 -5.685  -7.727  1.00 61.60 6   B 1 
ATOM 3238 C CG    . GLU B 2 6   ? -16.256 -7.207  -7.781  1.00 52.79 6   B 1 
ATOM 3239 C CD    . GLU B 2 6   ? -17.381 -7.870  -8.573  1.00 46.89 6   B 1 
ATOM 3240 O OE1   . GLU B 2 6   ? -17.109 -8.950  -9.141  1.00 44.25 6   B 1 
ATOM 3241 O OE2   . GLU B 2 6   ? -18.497 -7.312  -8.565  1.00 43.93 6   B 1 
ATOM 3242 N N     . GLN B 2 7   ? -15.938 -2.674  -6.716  1.00 70.21 7   B 1 
ATOM 3243 C CA    . GLN B 2 7   ? -15.731 -1.249  -6.970  1.00 74.31 7   B 1 
ATOM 3244 C C     . GLN B 2 7   ? -14.377 -0.754  -6.446  1.00 79.72 7   B 1 
ATOM 3245 O O     . GLN B 2 7   ? -13.831 0.220   -6.961  1.00 75.59 7   B 1 
ATOM 3246 C CB    . GLN B 2 7   ? -16.851 -0.426  -6.339  1.00 67.57 7   B 1 
ATOM 3247 C CG    . GLN B 2 7   ? -18.197 -0.641  -7.042  1.00 59.54 7   B 1 
ATOM 3248 C CD    . GLN B 2 7   ? -19.274 0.319   -6.524  1.00 50.97 7   B 1 
ATOM 3249 O OE1   . GLN B 2 7   ? -19.063 1.100   -5.610  1.00 49.09 7   B 1 
ATOM 3250 N NE2   . GLN B 2 7   ? -20.443 0.296   -7.107  1.00 43.35 7   B 1 
ATOM 3251 N N     . ASP B 2 8   ? -13.793 -1.418  -5.451  1.00 79.10 8   B 1 
ATOM 3252 C CA    . ASP B 2 8   ? -12.478 -1.084  -4.932  1.00 80.20 8   B 1 
ATOM 3253 C C     . ASP B 2 8   ? -11.308 -1.526  -5.831  1.00 84.21 8   B 1 
ATOM 3254 O O     . ASP B 2 8   ? -10.196 -1.018  -5.674  1.00 80.21 8   B 1 
ATOM 3255 C CB    . ASP B 2 8   ? -12.334 -1.665  -3.527  1.00 73.65 8   B 1 
ATOM 3256 C CG    . ASP B 2 8   ? -12.889 -0.768  -2.423  1.00 66.68 8   B 1 
ATOM 3257 O OD1   . ASP B 2 8   ? -13.044 0.446   -2.655  1.00 60.38 8   B 1 
ATOM 3258 O OD2   . ASP B 2 8   ? -12.921 -1.254  -1.282  1.00 59.33 8   B 1 
ATOM 3259 N N     . ARG B 2 9   ? -11.554 -2.449  -6.769  1.00 90.06 9   B 1 
ATOM 3260 C CA    . ARG B 2 9   ? -10.561 -2.949  -7.735  1.00 91.43 9   B 1 
ATOM 3261 C C     . ARG B 2 9   ? -10.340 -1.997  -8.907  1.00 92.86 9   B 1 
ATOM 3262 O O     . ARG B 2 9   ? -9.314  -2.079  -9.573  1.00 90.04 9   B 1 
ATOM 3263 C CB    . ARG B 2 9   ? -11.000 -4.313  -8.279  1.00 88.58 9   B 1 
ATOM 3264 C CG    . ARG B 2 9   ? -11.100 -5.387  -7.185  1.00 80.72 9   B 1 
ATOM 3265 C CD    . ARG B 2 9   ? -11.628 -6.700  -7.759  1.00 77.01 9   B 1 
ATOM 3266 N NE    . ARG B 2 9   ? -11.756 -7.732  -6.725  1.00 69.59 9   B 1 
ATOM 3267 C CZ    . ARG B 2 9   ? -12.237 -8.950  -6.901  1.00 62.61 9   B 1 
ATOM 3268 N NH1   . ARG B 2 9   ? -12.653 -9.370  -8.070  1.00 58.63 9   B 1 
ATOM 3269 N NH2   . ARG B 2 9   ? -12.321 -9.774  -5.900  1.00 55.42 9   B 1 
ATOM 3270 N N     . PHE B 2 10  ? -11.312 -1.112  -9.149  1.00 93.84 10  B 1 
ATOM 3271 C CA    . PHE B 2 10  ? -11.316 -0.219  -10.293 1.00 94.55 10  B 1 
ATOM 3272 C C     . PHE B 2 10  ? -11.256 1.252   -9.872  1.00 95.05 10  B 1 
ATOM 3273 O O     . PHE B 2 10  ? -11.625 1.640   -8.756  1.00 92.91 10  B 1 
ATOM 3274 C CB    . PHE B 2 10  ? -12.549 -0.522  -11.159 1.00 93.58 10  B 1 
ATOM 3275 C CG    . PHE B 2 10  ? -12.626 -1.964  -11.630 1.00 93.69 10  B 1 
ATOM 3276 C CD1   . PHE B 2 10  ? -11.631 -2.497  -12.466 1.00 87.95 10  B 1 
ATOM 3277 C CD2   . PHE B 2 10  ? -13.685 -2.788  -11.222 1.00 86.85 10  B 1 
ATOM 3278 C CE1   . PHE B 2 10  ? -11.685 -3.828  -12.884 1.00 84.32 10  B 1 
ATOM 3279 C CE2   . PHE B 2 10  ? -13.751 -4.129  -11.642 1.00 84.69 10  B 1 
ATOM 3280 C CZ    . PHE B 2 10  ? -12.746 -4.651  -12.474 1.00 85.57 10  B 1 
ATOM 3281 N N     . LEU B 2 11  ? -10.775 2.105   -10.775 1.00 95.00 11  B 1 
ATOM 3282 C CA    . LEU B 2 11  ? -10.907 3.551   -10.613 1.00 95.36 11  B 1 
ATOM 3283 C C     . LEU B 2 11  ? -12.368 3.976   -10.813 1.00 95.39 11  B 1 
ATOM 3284 O O     . LEU B 2 11  ? -13.118 3.296   -11.510 1.00 92.77 11  B 1 
ATOM 3285 C CB    . LEU B 2 11  ? -9.949  4.292   -11.558 1.00 94.83 11  B 1 
ATOM 3286 C CG    . LEU B 2 11  ? -8.454  4.050   -11.261 1.00 93.95 11  B 1 
ATOM 3287 C CD1   . LEU B 2 11  ? -7.621  4.944   -12.165 1.00 90.29 11  B 1 
ATOM 3288 C CD2   . LEU B 2 11  ? -8.086  4.376   -9.815  1.00 89.42 11  B 1 
ATOM 3289 N N     . PRO B 2 12  ? -12.814 5.098   -10.208 1.00 94.50 12  B 1 
ATOM 3290 C CA    . PRO B 2 12  ? -14.217 5.509   -10.326 1.00 94.38 12  B 1 
ATOM 3291 C C     . PRO B 2 12  ? -14.628 5.748   -11.777 1.00 94.90 12  B 1 
ATOM 3292 O O     . PRO B 2 12  ? -14.028 6.571   -12.470 1.00 94.06 12  B 1 
ATOM 3293 C CB    . PRO B 2 12  ? -14.343 6.774   -9.471  1.00 93.01 12  B 1 
ATOM 3294 C CG    . PRO B 2 12  ? -13.175 6.674   -8.487  1.00 90.58 12  B 1 
ATOM 3295 C CD    . PRO B 2 12  ? -12.090 5.969   -9.291  1.00 92.94 12  B 1 
ATOM 3296 N N     . ILE B 2 13  ? -15.725 5.106   -12.223 1.00 94.02 13  B 1 
ATOM 3297 C CA    . ILE B 2 13  ? -16.210 5.204   -13.604 1.00 94.56 13  B 1 
ATOM 3298 C C     . ILE B 2 13  ? -16.536 6.640   -14.020 1.00 95.07 13  B 1 
ATOM 3299 O O     . ILE B 2 13  ? -16.414 7.001   -15.190 1.00 94.09 13  B 1 
ATOM 3300 C CB    . ILE B 2 13  ? -17.410 4.256   -13.812 1.00 93.60 13  B 1 
ATOM 3301 C CG1   . ILE B 2 13  ? -17.700 4.070   -15.316 1.00 89.21 13  B 1 
ATOM 3302 C CG2   . ILE B 2 13  ? -18.659 4.742   -13.052 1.00 87.34 13  B 1 
ATOM 3303 C CD1   . ILE B 2 13  ? -18.572 2.853   -15.622 1.00 81.02 13  B 1 
ATOM 3304 N N     . ALA B 2 14  ? -16.886 7.508   -13.067 1.00 94.39 14  B 1 
ATOM 3305 C CA    . ALA B 2 14  ? -17.106 8.926   -13.334 1.00 93.61 14  B 1 
ATOM 3306 C C     . ALA B 2 14  ? -15.830 9.648   -13.799 1.00 94.45 14  B 1 
ATOM 3307 O O     . ALA B 2 14  ? -15.904 10.535  -14.648 1.00 93.08 14  B 1 
ATOM 3308 C CB    . ALA B 2 14  ? -17.683 9.578   -12.076 1.00 92.03 14  B 1 
ATOM 3309 N N     . ASN B 2 15  ? -14.659 9.266   -13.259 1.00 94.62 15  B 1 
ATOM 3310 C CA    . ASN B 2 15  ? -13.377 9.819   -13.682 1.00 94.96 15  B 1 
ATOM 3311 C C     . ASN B 2 15  ? -13.000 9.291   -15.070 1.00 95.69 15  B 1 
ATOM 3312 O O     . ASN B 2 15  ? -12.673 10.091  -15.943 1.00 94.57 15  B 1 
ATOM 3313 C CB    . ASN B 2 15  ? -12.291 9.500   -12.644 1.00 94.28 15  B 1 
ATOM 3314 C CG    . ASN B 2 15  ? -12.508 10.182  -11.303 1.00 92.32 15  B 1 
ATOM 3315 O OD1   . ASN B 2 15  ? -13.516 10.035  -10.632 1.00 81.30 15  B 1 
ATOM 3316 N ND2   . ASN B 2 15  ? -11.551 10.974  -10.857 1.00 82.45 15  B 1 
ATOM 3317 N N     . VAL B 2 16  ? -13.139 7.984   -15.301 1.00 95.60 16  B 1 
ATOM 3318 C CA    . VAL B 2 16  ? -12.925 7.360   -16.621 1.00 96.13 16  B 1 
ATOM 3319 C C     . VAL B 2 16  ? -13.809 8.027   -17.677 1.00 96.33 16  B 1 
ATOM 3320 O O     . VAL B 2 16  ? -13.315 8.531   -18.677 1.00 95.41 16  B 1 
ATOM 3321 C CB    . VAL B 2 16  ? -13.200 5.842   -16.559 1.00 95.78 16  B 1 
ATOM 3322 C CG1   . VAL B 2 16  ? -13.031 5.170   -17.918 1.00 92.93 16  B 1 
ATOM 3323 C CG2   . VAL B 2 16  ? -12.257 5.156   -15.558 1.00 92.88 16  B 1 
ATOM 3324 N N     . SER B 2 17  ? -15.121 8.148   -17.408 1.00 95.99 17  B 1 
ATOM 3325 C CA    . SER B 2 17  ? -16.076 8.767   -18.326 1.00 95.48 17  B 1 
ATOM 3326 C C     . SER B 2 17  ? -15.748 10.230  -18.643 1.00 95.72 17  B 1 
ATOM 3327 O O     . SER B 2 17  ? -16.041 10.691  -19.742 1.00 94.76 17  B 1 
ATOM 3328 C CB    . SER B 2 17  ? -17.492 8.729   -17.748 1.00 94.20 17  B 1 
ATOM 3329 O OG    . SER B 2 17  ? -17.926 7.415   -17.481 1.00 80.80 17  B 1 
ATOM 3330 N N     . ARG B 2 18  ? -15.191 10.976  -17.673 1.00 95.34 18  B 1 
ATOM 3331 C CA    . ARG B 2 18  ? -14.782 12.366  -17.896 1.00 95.11 18  B 1 
ATOM 3332 C C     . ARG B 2 18  ? -13.585 12.464  -18.843 1.00 95.69 18  B 1 
ATOM 3333 O O     . ARG B 2 18  ? -13.610 13.312  -19.729 1.00 94.23 18  B 1 
ATOM 3334 C CB    . ARG B 2 18  ? -14.485 13.046  -16.543 1.00 94.02 18  B 1 
ATOM 3335 C CG    . ARG B 2 18  ? -14.312 14.568  -16.685 1.00 86.94 18  B 1 
ATOM 3336 C CD    . ARG B 2 18  ? -13.842 15.211  -15.369 1.00 85.83 18  B 1 
ATOM 3337 N NE    . ARG B 2 18  ? -14.795 14.982  -14.262 1.00 77.59 18  B 1 
ATOM 3338 C CZ    . ARG B 2 18  ? -14.501 14.591  -13.023 1.00 72.79 18  B 1 
ATOM 3339 N NH1   . ARG B 2 18  ? -13.275 14.403  -12.644 1.00 63.59 18  B 1 
ATOM 3340 N NH2   . ARG B 2 18  ? -15.449 14.378  -12.160 1.00 64.44 18  B 1 
ATOM 3341 N N     . ILE B 2 19  ? -12.592 11.599  -18.669 1.00 95.91 19  B 1 
ATOM 3342 C CA    . ILE B 2 19  ? -11.414 11.575  -19.557 1.00 95.71 19  B 1 
ATOM 3343 C C     . ILE B 2 19  ? -11.822 11.123  -20.960 1.00 96.27 19  B 1 
ATOM 3344 O O     . ILE B 2 19  ? -11.496 11.822  -21.912 1.00 95.28 19  B 1 
ATOM 3345 C CB    . ILE B 2 19  ? -10.283 10.718  -18.965 1.00 94.89 19  B 1 
ATOM 3346 C CG1   . ILE B 2 19  ? -9.817  11.183  -17.565 1.00 91.51 19  B 1 
ATOM 3347 C CG2   . ILE B 2 19  ? -9.079  10.695  -19.921 1.00 91.20 19  B 1 
ATOM 3348 C CD1   . ILE B 2 19  ? -9.293  12.621  -17.483 1.00 79.93 19  B 1 
ATOM 3349 N N     . MET B 2 20  ? -12.612 10.055  -21.098 1.00 95.97 20  B 1 
ATOM 3350 C CA    . MET B 2 20  ? -13.115 9.613   -22.403 1.00 96.38 20  B 1 
ATOM 3351 C C     . MET B 2 20  ? -13.895 10.707  -23.144 1.00 96.20 20  B 1 
ATOM 3352 O O     . MET B 2 20  ? -13.712 10.896  -24.339 1.00 94.84 20  B 1 
ATOM 3353 C CB    . MET B 2 20  ? -14.025 8.393   -22.239 1.00 96.44 20  B 1 
ATOM 3354 C CG    . MET B 2 20  ? -13.310 7.130   -21.772 1.00 95.18 20  B 1 
ATOM 3355 S SD    . MET B 2 20  ? -14.454 5.736   -21.532 1.00 93.96 20  B 1 
ATOM 3356 C CE    . MET B 2 20  ? -14.722 5.247   -23.255 1.00 84.50 20  B 1 
ATOM 3357 N N     . LYS B 2 21  ? -14.753 11.475  -22.449 1.00 95.81 21  B 1 
ATOM 3358 C CA    . LYS B 2 21  ? -15.483 12.597  -23.057 1.00 95.40 21  B 1 
ATOM 3359 C C     . LYS B 2 21  ? -14.570 13.737  -23.497 1.00 95.60 21  B 1 
ATOM 3360 O O     . LYS B 2 21  ? -14.953 14.470  -24.395 1.00 94.15 21  B 1 
ATOM 3361 C CB    . LYS B 2 21  ? -16.537 13.145  -22.097 1.00 94.19 21  B 1 
ATOM 3362 C CG    . LYS B 2 21  ? -17.803 12.289  -22.049 1.00 85.85 21  B 1 
ATOM 3363 C CD    . LYS B 2 21  ? -18.825 12.956  -21.131 1.00 75.82 21  B 1 
ATOM 3364 C CE    . LYS B 2 21  ? -20.137 12.181  -21.144 1.00 67.16 21  B 1 
ATOM 3365 N NZ    . LYS B 2 21  ? -21.261 13.014  -20.634 1.00 58.54 21  B 1 
ATOM 3366 N N     . LYS B 2 22  ? -13.431 13.920  -22.834 1.00 95.65 22  B 1 
ATOM 3367 C CA    . LYS B 2 22  ? -12.444 14.929  -23.209 1.00 95.06 22  B 1 
ATOM 3368 C C     . LYS B 2 22  ? -11.600 14.468  -24.399 1.00 95.48 22  B 1 
ATOM 3369 O O     . LYS B 2 22  ? -11.251 15.293  -25.228 1.00 93.97 22  B 1 
ATOM 3370 C CB    . LYS B 2 22  ? -11.574 15.292  -21.992 1.00 93.99 22  B 1 
ATOM 3371 C CG    . LYS B 2 22  ? -10.656 16.492  -22.294 1.00 84.64 22  B 1 
ATOM 3372 C CD    . LYS B 2 22  ? -9.621  16.773  -21.194 1.00 76.84 22  B 1 
ATOM 3373 C CE    . LYS B 2 22  ? -8.705  17.891  -21.702 1.00 66.66 22  B 1 
ATOM 3374 N NZ    . LYS B 2 22  ? -7.438  18.019  -20.939 1.00 57.95 22  B 1 
ATOM 3375 N N     . ALA B 2 23  ? -11.287 13.176  -24.459 1.00 95.12 23  B 1 
ATOM 3376 C CA    . ALA B 2 23  ? -10.487 12.580  -25.526 1.00 94.74 23  B 1 
ATOM 3377 C C     . ALA B 2 23  ? -11.268 12.442  -26.836 1.00 95.32 23  B 1 
ATOM 3378 O O     . ALA B 2 23  ? -10.701 12.578  -27.911 1.00 93.51 23  B 1 
ATOM 3379 C CB    . ALA B 2 23  ? -9.996  11.221  -25.024 1.00 93.49 23  B 1 
ATOM 3380 N N     . LEU B 2 24  ? -12.568 12.197  -26.761 1.00 95.58 24  B 1 
ATOM 3381 C CA    . LEU B 2 24  ? -13.417 12.003  -27.936 1.00 95.82 24  B 1 
ATOM 3382 C C     . LEU B 2 24  ? -14.037 13.318  -28.433 1.00 96.00 24  B 1 
ATOM 3383 O O     . LEU B 2 24  ? -14.309 14.217  -27.635 1.00 94.02 24  B 1 
ATOM 3384 C CB    . LEU B 2 24  ? -14.501 10.967  -27.604 1.00 95.30 24  B 1 
ATOM 3385 C CG    . LEU B 2 24  ? -13.966 9.546   -27.402 1.00 94.66 24  B 1 
ATOM 3386 C CD1   . LEU B 2 24  ? -15.066 8.656   -26.822 1.00 91.06 24  B 1 
ATOM 3387 C CD2   . LEU B 2 24  ? -13.505 8.913   -28.716 1.00 90.53 24  B 1 
ATOM 3388 N N     . PRO B 2 25  ? -14.378 13.409  -29.744 1.00 96.09 25  B 1 
ATOM 3389 C CA    . PRO B 2 25  ? -15.106 14.546  -30.306 1.00 95.47 25  B 1 
ATOM 3390 C C     . PRO B 2 25  ? -16.452 14.789  -29.624 1.00 95.20 25  B 1 
ATOM 3391 O O     . PRO B 2 25  ? -17.132 13.866  -29.170 1.00 93.07 25  B 1 
ATOM 3392 C CB    . PRO B 2 25  ? -15.278 14.223  -31.794 1.00 93.94 25  B 1 
ATOM 3393 C CG    . PRO B 2 25  ? -14.118 13.289  -32.090 1.00 91.36 25  B 1 
ATOM 3394 C CD    . PRO B 2 25  ? -13.980 12.498  -30.803 1.00 94.49 25  B 1 
ATOM 3395 N N     . ALA B 2 26  ? -16.917 16.058  -29.614 1.00 94.92 26  B 1 
ATOM 3396 C CA    . ALA B 2 26  ? -18.147 16.449  -28.919 1.00 94.14 26  B 1 
ATOM 3397 C C     . ALA B 2 26  ? -19.422 15.757  -29.442 1.00 93.92 26  B 1 
ATOM 3398 O O     . ALA B 2 26  ? -20.386 15.570  -28.700 1.00 90.28 26  B 1 
ATOM 3399 C CB    . ALA B 2 26  ? -18.271 17.970  -29.016 1.00 92.47 26  B 1 
ATOM 3400 N N     . ASN B 2 27  ? -19.440 15.365  -30.723 1.00 93.15 27  B 1 
ATOM 3401 C CA    . ASN B 2 27  ? -20.548 14.653  -31.355 1.00 92.22 27  B 1 
ATOM 3402 C C     . ASN B 2 27  ? -20.550 13.138  -31.079 1.00 92.31 27  B 1 
ATOM 3403 O O     . ASN B 2 27  ? -21.558 12.471  -31.352 1.00 88.69 27  B 1 
ATOM 3404 C CB    . ASN B 2 27  ? -20.541 14.948  -32.865 1.00 90.03 27  B 1 
ATOM 3405 C CG    . ASN B 2 27  ? -19.302 14.404  -33.569 1.00 83.63 27  B 1 
ATOM 3406 O OD1   . ASN B 2 27  ? -18.282 14.147  -32.979 1.00 69.55 27  B 1 
ATOM 3407 N ND2   . ASN B 2 27  ? -19.362 14.202  -34.871 1.00 74.60 27  B 1 
ATOM 3408 N N     . ALA B 2 28  ? -19.460 12.584  -30.542 1.00 92.97 28  B 1 
ATOM 3409 C CA    . ALA B 2 28  ? -19.348 11.173  -30.233 1.00 92.97 28  B 1 
ATOM 3410 C C     . ALA B 2 28  ? -20.168 10.809  -28.988 1.00 93.04 28  B 1 
ATOM 3411 O O     . ALA B 2 28  ? -20.146 11.482  -27.961 1.00 90.49 28  B 1 
ATOM 3412 C CB    . ALA B 2 28  ? -17.878 10.777  -30.077 1.00 91.99 28  B 1 
ATOM 3413 N N     . LYS B 2 29  ? -20.875 9.680   -29.081 1.00 93.28 29  B 1 
ATOM 3414 C CA    . LYS B 2 29  ? -21.552 9.071   -27.931 1.00 92.91 29  B 1 
ATOM 3415 C C     . LYS B 2 29  ? -20.715 7.912   -27.398 1.00 93.71 29  B 1 
ATOM 3416 O O     . LYS B 2 29  ? -20.006 7.261   -28.153 1.00 92.36 29  B 1 
ATOM 3417 C CB    . LYS B 2 29  ? -22.968 8.636   -28.304 1.00 91.15 29  B 1 
ATOM 3418 C CG    . LYS B 2 29  ? -23.867 9.835   -28.667 1.00 85.69 29  B 1 
ATOM 3419 C CD    . LYS B 2 29  ? -25.303 9.384   -28.936 1.00 79.96 29  B 1 
ATOM 3420 C CE    . LYS B 2 29  ? -26.169 10.581  -29.308 1.00 74.24 29  B 1 
ATOM 3421 N NZ    . LYS B 2 29  ? -27.568 10.190  -29.548 1.00 65.41 29  B 1 
ATOM 3422 N N     . ILE B 2 30  ? -20.830 7.638   -26.096 1.00 92.97 30  B 1 
ATOM 3423 C CA    . ILE B 2 30  ? -20.122 6.539   -25.437 1.00 93.66 30  B 1 
ATOM 3424 C C     . ILE B 2 30  ? -21.148 5.630   -24.777 1.00 93.53 30  B 1 
ATOM 3425 O O     . ILE B 2 30  ? -21.893 6.083   -23.890 1.00 92.38 30  B 1 
ATOM 3426 C CB    . ILE B 2 30  ? -19.076 7.048   -24.428 1.00 93.85 30  B 1 
ATOM 3427 C CG1   . ILE B 2 30  ? -18.165 8.163   -24.998 1.00 91.81 30  B 1 
ATOM 3428 C CG2   . ILE B 2 30  ? -18.224 5.861   -23.943 1.00 91.20 30  B 1 
ATOM 3429 C CD1   . ILE B 2 30  ? -17.301 8.855   -23.936 1.00 88.95 30  B 1 
ATOM 3430 N N     . SER B 2 31  ? -21.181 4.369   -25.180 1.00 94.85 31  B 1 
ATOM 3431 C CA    . SER B 2 31  ? -22.048 3.367   -24.563 1.00 94.67 31  B 1 
ATOM 3432 C C     . SER B 2 31  ? -21.638 3.087   -23.108 1.00 94.95 31  B 1 
ATOM 3433 O O     . SER B 2 31  ? -20.546 3.456   -22.657 1.00 94.29 31  B 1 
ATOM 3434 C CB    . SER B 2 31  ? -22.066 2.087   -25.402 1.00 93.52 31  B 1 
ATOM 3435 O OG    . SER B 2 31  ? -20.810 1.463   -25.286 1.00 83.96 31  B 1 
ATOM 3436 N N     . LYS B 2 32  ? -22.536 2.492   -22.340 1.00 93.19 32  B 1 
ATOM 3437 C CA    . LYS B 2 32  ? -22.256 2.146   -20.952 1.00 93.07 32  B 1 
ATOM 3438 C C     . LYS B 2 32  ? -21.195 1.045   -20.852 1.00 93.82 32  B 1 
ATOM 3439 O O     . LYS B 2 32  ? -20.253 1.182   -20.072 1.00 93.39 32  B 1 
ATOM 3440 C CB    . LYS B 2 32  ? -23.564 1.743   -20.254 1.00 91.79 32  B 1 
ATOM 3441 C CG    . LYS B 2 32  ? -23.335 1.473   -18.759 1.00 85.38 32  B 1 
ATOM 3442 C CD    . LYS B 2 32  ? -24.581 0.883   -18.089 1.00 78.88 32  B 1 
ATOM 3443 C CE    . LYS B 2 32  ? -24.176 0.443   -16.689 1.00 68.71 32  B 1 
ATOM 3444 N NZ    . LYS B 2 32  ? -25.073 -0.583  -16.125 1.00 59.50 32  B 1 
ATOM 3445 N N     . ASP B 2 33  ? -21.323 0.008   -21.663 1.00 94.73 33  B 1 
ATOM 3446 C CA    . ASP B 2 33  ? -20.400 -1.117  -21.774 1.00 94.62 33  B 1 
ATOM 3447 C C     . ASP B 2 33  ? -18.991 -0.670  -22.177 1.00 95.54 33  B 1 
ATOM 3448 O O     . ASP B 2 33  ? -18.015 -1.118  -21.577 1.00 94.30 33  B 1 
ATOM 3449 C CB    . ASP B 2 33  ? -20.977 -2.133  -22.780 1.00 92.65 33  B 1 
ATOM 3450 C CG    . ASP B 2 33  ? -21.143 -1.546  -24.192 1.00 83.15 33  B 1 
ATOM 3451 O OD1   . ASP B 2 33  ? -21.658 -0.411  -24.294 1.00 66.56 33  B 1 
ATOM 3452 O OD2   . ASP B 2 33  ? -20.678 -2.174  -25.158 1.00 75.45 33  B 1 
ATOM 3453 N N     . ALA B 2 34  ? -18.840 0.304   -23.075 1.00 95.62 34  B 1 
ATOM 3454 C CA    . ALA B 2 34  ? -17.540 0.880   -23.413 1.00 95.96 34  B 1 
ATOM 3455 C C     . ALA B 2 34  ? -16.867 1.544   -22.203 1.00 96.22 34  B 1 
ATOM 3456 O O     . ALA B 2 34  ? -15.675 1.358   -21.976 1.00 95.58 34  B 1 
ATOM 3457 C CB    . ALA B 2 34  ? -17.701 1.868   -24.566 1.00 95.65 34  B 1 
ATOM 3458 N N     . LYS B 2 35  ? -17.631 2.279   -21.368 1.00 96.18 35  B 1 
ATOM 3459 C CA    . LYS B 2 35  ? -17.079 2.898   -20.150 1.00 96.14 35  B 1 
ATOM 3460 C C     . LYS B 2 35  ? -16.611 1.852   -19.138 1.00 96.35 35  B 1 
ATOM 3461 O O     . LYS B 2 35  ? -15.578 2.049   -18.508 1.00 95.55 35  B 1 
ATOM 3462 C CB    . LYS B 2 35  ? -18.116 3.809   -19.488 1.00 95.14 35  B 1 
ATOM 3463 C CG    . LYS B 2 35  ? -18.424 5.058   -20.321 1.00 92.67 35  B 1 
ATOM 3464 C CD    . LYS B 2 35  ? -19.701 5.737   -19.814 1.00 90.52 35  B 1 
ATOM 3465 C CE    . LYS B 2 35  ? -20.072 6.853   -20.768 1.00 85.47 35  B 1 
ATOM 3466 N NZ    . LYS B 2 35  ? -21.492 7.243   -20.636 1.00 78.77 35  B 1 
ATOM 3467 N N     . GLU B 2 36  ? -17.350 0.761   -18.981 1.00 96.13 36  B 1 
ATOM 3468 C CA    . GLU B 2 36  ? -17.011 -0.337  -18.077 1.00 95.90 36  B 1 
ATOM 3469 C C     . GLU B 2 36  ? -15.785 -1.111  -18.579 1.00 96.38 36  B 1 
ATOM 3470 O O     . GLU B 2 36  ? -14.856 -1.378  -17.813 1.00 95.71 36  B 1 
ATOM 3471 C CB    . GLU B 2 36  ? -18.242 -1.250  -17.900 1.00 95.28 36  B 1 
ATOM 3472 C CG    . GLU B 2 36  ? -19.345 -0.539  -17.090 1.00 92.65 36  B 1 
ATOM 3473 C CD    . GLU B 2 36  ? -20.698 -1.273  -16.998 1.00 90.43 36  B 1 
ATOM 3474 O OE1   . GLU B 2 36  ? -21.558 -0.808  -16.208 1.00 86.40 36  B 1 
ATOM 3475 O OE2   . GLU B 2 36  ? -20.933 -2.248  -17.740 1.00 85.10 36  B 1 
ATOM 3476 N N     . THR B 2 37  ? -15.702 -1.365  -19.895 1.00 96.32 37  B 1 
ATOM 3477 C CA    . THR B 2 37  ? -14.532 -1.998  -20.514 1.00 96.52 37  B 1 
ATOM 3478 C C     . THR B 2 37  ? -13.278 -1.133  -20.358 1.00 96.87 37  B 1 
ATOM 3479 O O     . THR B 2 37  ? -12.242 -1.624  -19.916 1.00 95.97 37  B 1 
ATOM 3480 C CB    . THR B 2 37  ? -14.796 -2.295  -22.000 1.00 96.05 37  B 1 
ATOM 3481 O OG1   . THR B 2 37  ? -15.940 -3.109  -22.124 1.00 90.80 37  B 1 
ATOM 3482 C CG2   . THR B 2 37  ? -13.647 -3.049  -22.664 1.00 89.59 37  B 1 
ATOM 3483 N N     . VAL B 2 38  ? -13.361 0.166   -20.619 1.00 97.16 38  B 1 
ATOM 3484 C CA    . VAL B 2 38  ? -12.234 1.094   -20.416 1.00 97.27 38  B 1 
ATOM 3485 C C     . VAL B 2 38  ? -11.841 1.193   -18.939 1.00 97.26 38  B 1 
ATOM 3486 O O     . VAL B 2 38  ? -10.658 1.270   -18.628 1.00 96.30 38  B 1 
ATOM 3487 C CB    . VAL B 2 38  ? -12.535 2.477   -21.023 1.00 96.81 38  B 1 
ATOM 3488 C CG1   . VAL B 2 38  ? -11.459 3.515   -20.682 1.00 94.50 38  B 1 
ATOM 3489 C CG2   . VAL B 2 38  ? -12.591 2.388   -22.544 1.00 94.21 38  B 1 
ATOM 3490 N N     . GLN B 2 39  ? -12.799 1.150   -18.009 1.00 96.85 39  B 1 
ATOM 3491 C CA    . GLN B 2 39  ? -12.510 1.125   -16.572 1.00 96.62 39  B 1 
ATOM 3492 C C     . GLN B 2 39  ? -11.661 -0.091  -16.178 1.00 96.55 39  B 1 
ATOM 3493 O O     . GLN B 2 39  ? -10.752 0.032   -15.346 1.00 95.40 39  B 1 
ATOM 3494 C CB    . GLN B 2 39  ? -13.840 1.147   -15.803 1.00 95.91 39  B 1 
ATOM 3495 C CG    . GLN B 2 39  ? -13.650 1.314   -14.296 1.00 94.21 39  B 1 
ATOM 3496 C CD    . GLN B 2 39  ? -14.955 1.148   -13.505 1.00 93.78 39  B 1 
ATOM 3497 O OE1   . GLN B 2 39  ? -15.906 0.503   -13.913 1.00 88.00 39  B 1 
ATOM 3498 N NE2   . GLN B 2 39  ? -15.040 1.723   -12.328 1.00 86.12 39  B 1 
ATOM 3499 N N     . GLU B 2 40  ? -11.927 -1.250  -16.772 1.00 96.72 40  B 1 
ATOM 3500 C CA    . GLU B 2 40  ? -11.106 -2.438  -16.576 1.00 96.55 40  B 1 
ATOM 3501 C C     . GLU B 2 40  ? -9.724  -2.265  -17.227 1.00 96.88 40  B 1 
ATOM 3502 O O     . GLU B 2 40  ? -8.717  -2.459  -16.544 1.00 95.82 40  B 1 
ATOM 3503 C CB    . GLU B 2 40  ? -11.853 -3.700  -17.052 1.00 95.71 40  B 1 
ATOM 3504 C CG    . GLU B 2 40  ? -11.083 -4.967  -16.641 1.00 88.20 40  B 1 
ATOM 3505 C CD    . GLU B 2 40  ? -11.805 -6.307  -16.863 1.00 85.05 40  B 1 
ATOM 3506 O OE1   . GLU B 2 40  ? -11.221 -7.360  -16.494 1.00 80.14 40  B 1 
ATOM 3507 O OE2   . GLU B 2 40  ? -12.935 -6.377  -17.376 1.00 80.07 40  B 1 
ATOM 3508 N N     . CYS B 2 41  ? -9.645  -1.785  -18.481 1.00 96.87 41  B 1 
ATOM 3509 C CA    . CYS B 2 41  ? -8.382  -1.527  -19.180 1.00 96.70 41  B 1 
ATOM 3510 C C     . CYS B 2 41  ? -7.440  -0.613  -18.385 1.00 96.82 41  B 1 
ATOM 3511 O O     . CYS B 2 41  ? -6.257  -0.909  -18.240 1.00 95.75 41  B 1 
ATOM 3512 C CB    . CYS B 2 41  ? -8.665  -0.898  -20.554 1.00 96.51 41  B 1 
ATOM 3513 S SG    . CYS B 2 41  ? -9.518  -2.081  -21.650 1.00 94.74 41  B 1 
ATOM 3514 N N     . VAL B 2 42  ? -7.969  0.455   -17.807 1.00 96.80 42  B 1 
ATOM 3515 C CA    . VAL B 2 42  ? -7.235  1.385   -16.945 1.00 96.62 42  B 1 
ATOM 3516 C C     . VAL B 2 42  ? -6.617  0.678   -15.737 1.00 96.87 42  B 1 
ATOM 3517 O O     . VAL B 2 42  ? -5.461  0.916   -15.381 1.00 95.63 42  B 1 
ATOM 3518 C CB    . VAL B 2 42  ? -8.195  2.509   -16.503 1.00 95.23 42  B 1 
ATOM 3519 C CG1   . VAL B 2 42  ? -7.730  3.296   -15.279 1.00 88.60 42  B 1 
ATOM 3520 C CG2   . VAL B 2 42  ? -8.396  3.502   -17.639 1.00 87.99 42  B 1 
ATOM 3521 N N     . SER B 2 43  ? -7.368  -0.203  -15.081 1.00 96.68 43  B 1 
ATOM 3522 C CA    . SER B 2 43  ? -6.888  -0.915  -13.891 1.00 96.31 43  B 1 
ATOM 3523 C C     . SER B 2 43  ? -5.860  -1.992  -14.238 1.00 96.68 43  B 1 
ATOM 3524 O O     . SER B 2 43  ? -4.930  -2.229  -13.460 1.00 95.53 43  B 1 
ATOM 3525 C CB    . SER B 2 43  ? -8.065  -1.529  -13.148 1.00 95.20 43  B 1 
ATOM 3526 O OG    . SER B 2 43  ? -8.956  -0.495  -12.771 1.00 81.39 43  B 1 
ATOM 3527 N N     . GLU B 2 44  ? -5.977  -2.587  -15.400 1.00 96.76 44  B 1 
ATOM 3528 C CA    . GLU B 2 44  ? -4.996  -3.532  -15.925 1.00 96.74 44  B 1 
ATOM 3529 C C     . GLU B 2 44  ? -3.702  -2.825  -16.342 1.00 96.98 44  B 1 
ATOM 3530 O O     . GLU B 2 44  ? -2.635  -3.306  -15.974 1.00 95.73 44  B 1 
ATOM 3531 C CB    . GLU B 2 44  ? -5.599  -4.359  -17.066 1.00 96.07 44  B 1 
ATOM 3532 C CG    . GLU B 2 44  ? -6.727  -5.300  -16.606 1.00 92.05 44  B 1 
ATOM 3533 C CD    . GLU B 2 44  ? -6.345  -6.208  -15.422 1.00 92.06 44  B 1 
ATOM 3534 O OE1   . GLU B 2 44  ? -7.202  -6.517  -14.568 1.00 86.78 44  B 1 
ATOM 3535 O OE2   . GLU B 2 44  ? -5.181  -6.637  -15.307 1.00 87.77 44  B 1 
ATOM 3536 N N     . PHE B 2 45  ? -3.777  -1.657  -16.972 1.00 97.09 45  B 1 
ATOM 3537 C CA    . PHE B 2 45  ? -2.611  -0.837  -17.291 1.00 97.18 45  B 1 
ATOM 3538 C C     . PHE B 2 45  ? -1.811  -0.474  -16.032 1.00 97.03 45  B 1 
ATOM 3539 O O     . PHE B 2 45  ? -0.603  -0.706  -15.989 1.00 96.13 45  B 1 
ATOM 3540 C CB    . PHE B 2 45  ? -3.058  0.415   -18.039 1.00 96.81 45  B 1 
ATOM 3541 C CG    . PHE B 2 45  ? -1.915  1.356   -18.375 1.00 96.52 45  B 1 
ATOM 3542 C CD1   . PHE B 2 45  ? -1.679  2.495   -17.589 1.00 94.74 45  B 1 
ATOM 3543 C CD2   . PHE B 2 45  ? -1.092  1.090   -19.475 1.00 94.77 45  B 1 
ATOM 3544 C CE1   . PHE B 2 45  ? -0.639  3.379   -17.916 1.00 93.67 45  B 1 
ATOM 3545 C CE2   . PHE B 2 45  ? -0.051  1.969   -19.810 1.00 93.74 45  B 1 
ATOM 3546 C CZ    . PHE B 2 45  ? 0.169   3.113   -19.033 1.00 94.09 45  B 1 
ATOM 3547 N N     . ILE B 2 46  ? -2.472  -0.010  -14.965 1.00 97.20 46  B 1 
ATOM 3548 C CA    . ILE B 2 46  ? -1.803  0.260   -13.688 1.00 97.23 46  B 1 
ATOM 3549 C C     . ILE B 2 46  ? -1.075  -0.986  -13.179 1.00 97.24 46  B 1 
ATOM 3550 O O     . ILE B 2 46  ? 0.074   -0.900  -12.751 1.00 96.10 46  B 1 
ATOM 3551 C CB    . ILE B 2 46  ? -2.796  0.757   -12.618 1.00 97.01 46  B 1 
ATOM 3552 C CG1   . ILE B 2 46  ? -3.409  2.117   -12.997 1.00 95.54 46  B 1 
ATOM 3553 C CG2   . ILE B 2 46  ? -2.112  0.897   -11.239 1.00 94.88 46  B 1 
ATOM 3554 C CD1   . ILE B 2 46  ? -4.667  2.463   -12.201 1.00 92.74 46  B 1 
ATOM 3555 N N     . SER B 2 47  ? -1.736  -2.138  -13.202 1.00 97.23 47  B 1 
ATOM 3556 C CA    . SER B 2 47  ? -1.165  -3.380  -12.680 1.00 96.82 47  B 1 
ATOM 3557 C C     . SER B 2 47  ? 0.007   -3.881  -13.531 1.00 96.73 47  B 1 
ATOM 3558 O O     . SER B 2 47  ? 0.974   -4.407  -12.983 1.00 95.50 47  B 1 
ATOM 3559 C CB    . SER B 2 47  ? -2.241  -4.458  -12.591 1.00 96.14 47  B 1 
ATOM 3560 O OG    . SER B 2 47  ? -3.329  -4.022  -11.797 1.00 89.22 47  B 1 
ATOM 3561 N N     . PHE B 2 48  ? -0.057  -3.685  -14.850 1.00 96.91 48  B 1 
ATOM 3562 C CA    . PHE B 2 48  ? 0.976   -4.064  -15.802 1.00 96.79 48  B 1 
ATOM 3563 C C     . PHE B 2 48  ? 2.263   -3.268  -15.590 1.00 96.76 48  B 1 
ATOM 3564 O O     . PHE B 2 48  ? 3.305   -3.853  -15.265 1.00 95.43 48  B 1 
ATOM 3565 C CB    . PHE B 2 48  ? 0.416   -3.912  -17.222 1.00 96.23 48  B 1 
ATOM 3566 C CG    . PHE B 2 48  ? 1.341   -4.374  -18.332 1.00 96.01 48  B 1 
ATOM 3567 C CD1   . PHE B 2 48  ? 1.535   -3.568  -19.465 1.00 94.11 48  B 1 
ATOM 3568 C CD2   . PHE B 2 48  ? 1.971   -5.619  -18.256 1.00 94.07 48  B 1 
ATOM 3569 C CE1   . PHE B 2 48  ? 2.337   -4.012  -20.522 1.00 93.16 48  B 1 
ATOM 3570 C CE2   . PHE B 2 48  ? 2.784   -6.066  -19.302 1.00 93.01 48  B 1 
ATOM 3571 C CZ    . PHE B 2 48  ? 2.972   -5.271  -20.442 1.00 93.56 48  B 1 
ATOM 3572 N N     . ILE B 2 49  ? 2.191   -1.927  -15.625 1.00 96.89 49  B 1 
ATOM 3573 C CA    . ILE B 2 49  ? 3.365   -1.071  -15.411 1.00 96.56 49  B 1 
ATOM 3574 C C     . ILE B 2 49  ? 3.918   -1.202  -13.979 1.00 96.81 49  B 1 
ATOM 3575 O O     . ILE B 2 49  ? 5.127   -1.144  -13.772 1.00 95.83 49  B 1 
ATOM 3576 C CB    . ILE B 2 49  ? 3.061   0.415   -15.762 1.00 95.53 49  B 1 
ATOM 3577 C CG1   . ILE B 2 49  ? 2.005   1.039   -14.819 1.00 85.61 49  B 1 
ATOM 3578 C CG2   . ILE B 2 49  ? 2.649   0.523   -17.236 1.00 83.12 49  B 1 
ATOM 3579 C CD1   . ILE B 2 49  ? 1.741   2.529   -15.053 1.00 74.62 49  B 1 
ATOM 3580 N N     . THR B 2 50  ? 3.051   -1.403  -12.988 1.00 97.05 50  B 1 
ATOM 3581 C CA    . THR B 2 50  ? 3.472   -1.596  -11.602 1.00 97.06 50  B 1 
ATOM 3582 C C     . THR B 2 50  ? 4.245   -2.897  -11.413 1.00 96.95 50  B 1 
ATOM 3583 O O     . THR B 2 50  ? 5.198   -2.914  -10.647 1.00 95.88 50  B 1 
ATOM 3584 C CB    . THR B 2 50  ? 2.275   -1.599  -10.637 1.00 96.40 50  B 1 
ATOM 3585 O OG1   . THR B 2 50  ? 1.583   -0.376  -10.698 1.00 89.71 50  B 1 
ATOM 3586 C CG2   . THR B 2 50  ? 2.689   -1.766  -9.174  1.00 88.47 50  B 1 
ATOM 3587 N N     . GLY B 2 51  ? 3.848   -3.962  -12.092 1.00 96.50 51  B 1 
ATOM 3588 C CA    . GLY B 2 51  ? 4.560   -5.239  -12.068 1.00 96.15 51  B 1 
ATOM 3589 C C     . GLY B 2 51  ? 6.013   -5.084  -12.507 1.00 96.27 51  B 1 
ATOM 3590 O O     . GLY B 2 51  ? 6.910   -5.413  -11.736 1.00 95.16 51  B 1 
ATOM 3591 N N     . GLU B 2 52  ? 6.252   -4.478  -13.656 1.00 96.17 52  B 1 
ATOM 3592 C CA    . GLU B 2 52  ? 7.609   -4.254  -14.163 1.00 95.74 52  B 1 
ATOM 3593 C C     . GLU B 2 52  ? 8.441   -3.301  -13.284 1.00 96.00 52  B 1 
ATOM 3594 O O     . GLU B 2 52  ? 9.603   -3.570  -12.985 1.00 94.75 52  B 1 
ATOM 3595 C CB    . GLU B 2 52  ? 7.558   -3.721  -15.599 1.00 94.60 52  B 1 
ATOM 3596 C CG    . GLU B 2 52  ? 7.100   -4.775  -16.614 1.00 89.42 52  B 1 
ATOM 3597 C CD    . GLU B 2 52  ? 7.953   -6.052  -16.561 1.00 89.75 52  B 1 
ATOM 3598 O OE1   . GLU B 2 52  ? 7.377   -7.159  -16.604 1.00 84.08 52  B 1 
ATOM 3599 O OE2   . GLU B 2 52  ? 9.192   -5.972  -16.424 1.00 84.19 52  B 1 
ATOM 3600 N N     . ALA B 2 53  ? 7.828   -2.225  -12.783 1.00 96.30 53  B 1 
ATOM 3601 C CA    . ALA B 2 53  ? 8.515   -1.325  -11.852 1.00 96.26 53  B 1 
ATOM 3602 C C     . ALA B 2 53  ? 8.905   -2.044  -10.545 1.00 96.25 53  B 1 
ATOM 3603 O O     . ALA B 2 53  ? 9.989   -1.825  -10.007 1.00 95.17 53  B 1 
ATOM 3604 C CB    . ALA B 2 53  ? 7.594   -0.125  -11.585 1.00 95.94 53  B 1 
ATOM 3605 N N     . SER B 2 54  ? 8.042   -2.934  -10.039 1.00 96.62 54  B 1 
ATOM 3606 C CA    . SER B 2 54  ? 8.323   -3.765  -8.865  1.00 96.44 54  B 1 
ATOM 3607 C C     . SER B 2 54  ? 9.468   -4.740  -9.122  1.00 96.18 54  B 1 
ATOM 3608 O O     . SER B 2 54  ? 10.347  -4.883  -8.273  1.00 94.94 54  B 1 
ATOM 3609 C CB    . SER B 2 54  ? 7.060   -4.530  -8.457  1.00 95.82 54  B 1 
ATOM 3610 O OG    . SER B 2 54  ? 7.294   -5.295  -7.277  1.00 88.86 54  B 1 
ATOM 3611 N N     . ASP B 2 55  ? 9.498   -5.362  -10.284 1.00 95.55 55  B 1 
ATOM 3612 C CA    . ASP B 2 55  ? 10.552  -6.307  -10.648 1.00 94.91 55  B 1 
ATOM 3613 C C     . ASP B 2 55  ? 11.918  -5.642  -10.795 1.00 95.14 55  B 1 
ATOM 3614 O O     . ASP B 2 55  ? 12.928  -6.206  -10.375 1.00 93.44 55  B 1 
ATOM 3615 C CB    . ASP B 2 55  ? 10.190  -6.989  -11.958 1.00 93.53 55  B 1 
ATOM 3616 C CG    . ASP B 2 55  ? 8.982   -7.886  -11.824 1.00 88.28 55  B 1 
ATOM 3617 O OD1   . ASP B 2 55  ? 8.776   -8.485  -10.741 1.00 82.09 55  B 1 
ATOM 3618 O OD2   . ASP B 2 55  ? 8.326   -8.115  -12.851 1.00 82.56 55  B 1 
ATOM 3619 N N     . LYS B 2 56  ? 11.960  -4.431  -11.330 1.00 95.01 56  B 1 
ATOM 3620 C CA    . LYS B 2 56  ? 13.160  -3.612  -11.341 1.00 94.84 56  B 1 
ATOM 3621 C C     . LYS B 2 56  ? 13.631  -3.328  -9.920  1.00 95.04 56  B 1 
ATOM 3622 O O     . LYS B 2 56  ? 14.792  -3.581  -9.594  1.00 93.59 56  B 1 
ATOM 3623 C CB    . LYS B 2 56  ? 12.915  -2.320  -12.127 1.00 94.01 56  B 1 
ATOM 3624 C CG    . LYS B 2 56  ? 14.223  -1.519  -12.279 1.00 90.85 56  B 1 
ATOM 3625 C CD    . LYS B 2 56  ? 13.978  -0.128  -12.845 1.00 84.92 56  B 1 
ATOM 3626 C CE    . LYS B 2 56  ? 15.294  0.649   -12.840 1.00 80.77 56  B 1 
ATOM 3627 N NZ    . LYS B 2 56  ? 15.078  2.104   -12.976 1.00 73.07 56  B 1 
ATOM 3628 N N     . CYS B 2 57  ? 12.730  -2.897  -9.032  1.00 94.92 57  B 1 
ATOM 3629 C CA    . CYS B 2 57  ? 13.067  -2.659  -7.630  1.00 94.52 57  B 1 
ATOM 3630 C C     . CYS B 2 57  ? 13.632  -3.911  -6.945  1.00 94.91 57  B 1 
ATOM 3631 O O     . CYS B 2 57  ? 14.599  -3.808  -6.191  1.00 93.49 57  B 1 
ATOM 3632 C CB    . CYS B 2 57  ? 11.827  -2.176  -6.866  1.00 93.43 57  B 1 
ATOM 3633 S SG    . CYS B 2 57  ? 11.399  -0.485  -7.340  1.00 88.13 57  B 1 
ATOM 3634 N N     . GLN B 2 58  ? 13.058  -5.078  -7.187  1.00 95.05 58  B 1 
ATOM 3635 C CA    . GLN B 2 58  ? 13.531  -6.333  -6.608  1.00 94.81 58  B 1 
ATOM 3636 C C     . GLN B 2 58  ? 14.910  -6.737  -7.139  1.00 95.32 58  B 1 
ATOM 3637 O O     . GLN B 2 58  ? 15.776  -7.094  -6.349  1.00 94.10 58  B 1 
ATOM 3638 C CB    . GLN B 2 58  ? 12.513  -7.451  -6.866  1.00 93.79 58  B 1 
ATOM 3639 C CG    . GLN B 2 58  ? 11.236  -7.292  -6.024  1.00 87.18 58  B 1 
ATOM 3640 C CD    . GLN B 2 58  ? 10.244  -8.428  -6.232  1.00 83.44 58  B 1 
ATOM 3641 O OE1   . GLN B 2 58  ? 10.556  -9.494  -6.736  1.00 74.82 58  B 1 
ATOM 3642 N NE2   . GLN B 2 58  ? 9.006   -8.251  -5.812  1.00 70.89 58  B 1 
ATOM 3643 N N     . ARG B 2 59  ? 15.149  -6.617  -8.447  1.00 95.00 59  B 1 
ATOM 3644 C CA    . ARG B 2 59  ? 16.470  -6.879  -9.051  1.00 94.68 59  B 1 
ATOM 3645 C C     . ARG B 2 59  ? 17.552  -5.969  -8.468  1.00 94.99 59  B 1 
ATOM 3646 O O     . ARG B 2 59  ? 18.652  -6.433  -8.180  1.00 93.25 59  B 1 
ATOM 3647 C CB    . ARG B 2 59  ? 16.392  -6.729  -10.579 1.00 93.40 59  B 1 
ATOM 3648 C CG    . ARG B 2 59  ? 15.710  -7.942  -11.233 1.00 85.80 59  B 1 
ATOM 3649 C CD    . ARG B 2 59  ? 15.648  -7.812  -12.757 1.00 84.67 59  B 1 
ATOM 3650 N NE    . ARG B 2 59  ? 14.646  -6.822  -13.180 1.00 76.71 59  B 1 
ATOM 3651 C CZ    . ARG B 2 59  ? 14.494  -6.330  -14.399 1.00 70.48 59  B 1 
ATOM 3652 N NH1   . ARG B 2 59  ? 15.277  -6.671  -15.384 1.00 62.66 59  B 1 
ATOM 3653 N NH2   . ARG B 2 59  ? 13.537  -5.486  -14.659 1.00 62.40 59  B 1 
ATOM 3654 N N     . GLU B 2 60  ? 17.219  -4.704  -8.217  1.00 95.06 60  B 1 
ATOM 3655 C CA    . GLU B 2 60  ? 18.115  -3.725  -7.597  1.00 94.72 60  B 1 
ATOM 3656 C C     . GLU B 2 60  ? 18.109  -3.758  -6.049  1.00 94.62 60  B 1 
ATOM 3657 O O     . GLU B 2 60  ? 18.666  -2.875  -5.402  1.00 92.55 60  B 1 
ATOM 3658 C CB    . GLU B 2 60  ? 17.762  -2.329  -8.129  1.00 94.09 60  B 1 
ATOM 3659 C CG    . GLU B 2 60  ? 18.035  -2.173  -9.638  1.00 91.87 60  B 1 
ATOM 3660 C CD    . GLU B 2 60  ? 17.556  -0.817  -10.192 1.00 90.18 60  B 1 
ATOM 3661 O OE1   . GLU B 2 60  ? 17.479  -0.668  -11.420 1.00 85.98 60  B 1 
ATOM 3662 O OE2   . GLU B 2 60  ? 17.214  0.078   -9.384  1.00 84.40 60  B 1 
ATOM 3663 N N     . LYS B 2 61  ? 17.464  -4.758  -5.434  1.00 94.07 61  B 1 
ATOM 3664 C CA    . LYS B 2 61  ? 17.332  -4.932  -3.977  1.00 93.99 61  B 1 
ATOM 3665 C C     . LYS B 2 61  ? 16.748  -3.703  -3.249  1.00 94.30 61  B 1 
ATOM 3666 O O     . LYS B 2 61  ? 17.034  -3.466  -2.073  1.00 91.72 61  B 1 
ATOM 3667 C CB    . LYS B 2 61  ? 18.659  -5.419  -3.361  1.00 92.83 61  B 1 
ATOM 3668 C CG    . LYS B 2 61  ? 19.181  -6.730  -3.983  1.00 88.05 61  B 1 
ATOM 3669 C CD    . LYS B 2 61  ? 20.520  -7.135  -3.329  1.00 78.63 61  B 1 
ATOM 3670 C CE    . LYS B 2 61  ? 21.057  -8.419  -3.952  1.00 70.19 61  B 1 
ATOM 3671 N NZ    . LYS B 2 61  ? 22.375  -8.804  -3.390  1.00 59.27 61  B 1 
ATOM 3672 N N     . ARG B 2 62  ? 15.902  -2.913  -3.923  1.00 93.40 62  B 1 
ATOM 3673 C CA    . ARG B 2 62  ? 15.207  -1.758  -3.357  1.00 93.70 62  B 1 
ATOM 3674 C C     . ARG B 2 62  ? 13.792  -2.128  -2.922  1.00 94.02 62  B 1 
ATOM 3675 O O     . ARG B 2 62  ? 13.116  -2.925  -3.560  1.00 92.05 62  B 1 
ATOM 3676 C CB    . ARG B 2 62  ? 15.215  -0.584  -4.345  1.00 93.19 62  B 1 
ATOM 3677 C CG    . ARG B 2 62  ? 16.639  -0.030  -4.551  1.00 91.04 62  B 1 
ATOM 3678 C CD    . ARG B 2 62  ? 16.680  1.234   -5.426  1.00 90.55 62  B 1 
ATOM 3679 N NE    . ARG B 2 62  ? 16.306  0.946   -6.815  1.00 87.44 62  B 1 
ATOM 3680 C CZ    . ARG B 2 62  ? 15.157  1.208   -7.420  1.00 88.27 62  B 1 
ATOM 3681 N NH1   . ARG B 2 62  ? 14.147  1.811   -6.839  1.00 79.42 62  B 1 
ATOM 3682 N NH2   . ARG B 2 62  ? 15.003  0.864   -8.653  1.00 82.43 62  B 1 
ATOM 3683 N N     . LYS B 2 63  ? 13.296  -1.498  -1.837  1.00 94.37 63  B 1 
ATOM 3684 C CA    . LYS B 2 63  ? 11.953  -1.757  -1.289  1.00 93.94 63  B 1 
ATOM 3685 C C     . LYS B 2 63  ? 10.908  -0.696  -1.664  1.00 94.35 63  B 1 
ATOM 3686 O O     . LYS B 2 63  ? 9.747   -0.815  -1.297  1.00 91.72 63  B 1 
ATOM 3687 C CB    . LYS B 2 63  ? 12.031  -1.937  0.237   1.00 92.68 63  B 1 
ATOM 3688 C CG    . LYS B 2 63  ? 12.846  -3.178  0.652   1.00 88.59 63  B 1 
ATOM 3689 C CD    . LYS B 2 63  ? 12.762  -3.442  2.165   1.00 80.22 63  B 1 
ATOM 3690 C CE    . LYS B 2 63  ? 13.558  -4.698  2.530   1.00 74.17 63  B 1 
ATOM 3691 N NZ    . LYS B 2 63  ? 13.436  -5.078  3.962   1.00 63.69 63  B 1 
ATOM 3692 N N     . THR B 2 64  ? 11.323  0.371   -2.342  1.00 95.55 64  B 1 
ATOM 3693 C CA    . THR B 2 64  ? 10.458  1.510   -2.670  1.00 95.52 64  B 1 
ATOM 3694 C C     . THR B 2 64  ? 10.448  1.741   -4.175  1.00 95.51 64  B 1 
ATOM 3695 O O     . THR B 2 64  ? 11.499  2.053   -4.732  1.00 93.80 64  B 1 
ATOM 3696 C CB    . THR B 2 64  ? 10.909  2.788   -1.946  1.00 94.51 64  B 1 
ATOM 3697 O OG1   . THR B 2 64  ? 11.009  2.555   -0.554  1.00 89.76 64  B 1 
ATOM 3698 C CG2   . THR B 2 64  ? 9.933   3.948   -2.143  1.00 90.21 64  B 1 
ATOM 3699 N N     . ILE B 2 65  ? 9.270   1.655   -4.793  1.00 96.00 65  B 1 
ATOM 3700 C CA    . ILE B 2 65  ? 9.049   2.075   -6.178  1.00 96.16 65  B 1 
ATOM 3701 C C     . ILE B 2 65  ? 9.099   3.607   -6.225  1.00 96.10 65  B 1 
ATOM 3702 O O     . ILE B 2 65  ? 8.350   4.274   -5.498  1.00 94.86 65  B 1 
ATOM 3703 C CB    . ILE B 2 65  ? 7.713   1.525   -6.734  1.00 96.05 65  B 1 
ATOM 3704 C CG1   . ILE B 2 65  ? 7.684   -0.022  -6.676  1.00 94.38 65  B 1 
ATOM 3705 C CG2   . ILE B 2 65  ? 7.495   2.019   -8.174  1.00 94.15 65  B 1 
ATOM 3706 C CD1   . ILE B 2 65  ? 6.341   -0.639  -7.092  1.00 91.09 65  B 1 
ATOM 3707 N N     . ASN B 2 66  ? 9.976   4.161   -7.048  1.00 94.92 66  B 1 
ATOM 3708 C CA    . ASN B 2 66  ? 10.121  5.592   -7.288  1.00 94.49 66  B 1 
ATOM 3709 C C     . ASN B 2 66  ? 9.606   5.997   -8.683  1.00 94.88 66  B 1 
ATOM 3710 O O     . ASN B 2 66  ? 9.046   5.170   -9.411  1.00 93.78 66  B 1 
ATOM 3711 C CB    . ASN B 2 66  ? 11.589  5.999   -6.989  1.00 92.81 66  B 1 
ATOM 3712 C CG    . ASN B 2 66  ? 12.582  5.446   -7.990  1.00 89.51 66  B 1 
ATOM 3713 O OD1   . ASN B 2 66  ? 12.218  4.954   -9.036  1.00 75.75 66  B 1 
ATOM 3714 N ND2   . ASN B 2 66  ? 13.861  5.525   -7.719  1.00 79.82 66  B 1 
ATOM 3715 N N     . GLY B 2 67  ? 9.714   7.274   -9.030  1.00 94.59 67  B 1 
ATOM 3716 C CA    . GLY B 2 67  ? 9.299   7.770   -10.344 1.00 94.32 67  B 1 
ATOM 3717 C C     . GLY B 2 67  ? 10.127  7.197   -11.484 1.00 94.73 67  B 1 
ATOM 3718 O O     . GLY B 2 67  ? 9.557   6.805   -12.498 1.00 93.83 67  B 1 
ATOM 3719 N N     . ASP B 2 68  ? 11.440  7.064   -11.282 1.00 94.39 68  B 1 
ATOM 3720 C CA    . ASP B 2 68  ? 12.364  6.593   -12.310 1.00 93.98 68  B 1 
ATOM 3721 C C     . ASP B 2 68  ? 12.153  5.097   -12.625 1.00 94.59 68  B 1 
ATOM 3722 O O     . ASP B 2 68  ? 12.269  4.682   -13.762 1.00 93.35 68  B 1 
ATOM 3723 C CB    . ASP B 2 68  ? 13.812  6.898   -11.873 1.00 92.50 68  B 1 
ATOM 3724 C CG    . ASP B 2 68  ? 13.982  8.358   -11.429 1.00 87.07 68  B 1 
ATOM 3725 O OD1   . ASP B 2 68  ? 13.515  9.278   -12.132 1.00 79.24 68  B 1 
ATOM 3726 O OD2   . ASP B 2 68  ? 14.485  8.581   -10.295 1.00 78.85 68  B 1 
ATOM 3727 N N     . ASP B 2 69  ? 11.724  4.301   -11.628 1.00 94.92 69  B 1 
ATOM 3728 C CA    . ASP B 2 69  ? 11.313  2.909   -11.841 1.00 95.19 69  B 1 
ATOM 3729 C C     . ASP B 2 69  ? 10.075  2.815   -12.734 1.00 95.58 69  B 1 
ATOM 3730 O O     . ASP B 2 69  ? 9.974   1.917   -13.570 1.00 94.50 69  B 1 
ATOM 3731 C CB    . ASP B 2 69  ? 10.975  2.222   -10.509 1.00 94.86 69  B 1 
ATOM 3732 C CG    . ASP B 2 69  ? 12.142  2.146   -9.540  1.00 93.77 69  B 1 
ATOM 3733 O OD1   . ASP B 2 69  ? 13.291  1.937   -9.971  1.00 90.21 69  B 1 
ATOM 3734 O OD2   . ASP B 2 69  ? 11.919  2.268   -8.314  1.00 90.47 69  B 1 
ATOM 3735 N N     . LEU B 2 70  ? 9.126   3.748   -12.539 1.00 95.17 70  B 1 
ATOM 3736 C CA    . LEU B 2 70  ? 7.925   3.809   -13.350 1.00 95.43 70  B 1 
ATOM 3737 C C     . LEU B 2 70  ? 8.249   4.218   -14.793 1.00 95.64 70  B 1 
ATOM 3738 O O     . LEU B 2 70  ? 7.767   3.571   -15.715 1.00 94.10 70  B 1 
ATOM 3739 C CB    . LEU B 2 70  ? 6.923   4.771   -12.700 1.00 94.86 70  B 1 
ATOM 3740 C CG    . LEU B 2 70  ? 5.549   4.763   -13.386 1.00 91.79 70  B 1 
ATOM 3741 C CD1   . LEU B 2 70  ? 4.750   3.513   -13.015 1.00 85.78 70  B 1 
ATOM 3742 C CD2   . LEU B 2 70  ? 4.745   5.995   -12.950 1.00 85.27 70  B 1 
ATOM 3743 N N     . LEU B 2 71  ? 9.075   5.244   -14.986 1.00 95.37 71  B 1 
ATOM 3744 C CA    . LEU B 2 71  ? 9.500   5.694   -16.314 1.00 95.10 71  B 1 
ATOM 3745 C C     . LEU B 2 71  ? 10.249  4.583   -17.063 1.00 95.14 71  B 1 
ATOM 3746 O O     . LEU B 2 71  ? 9.952   4.316   -18.220 1.00 93.79 71  B 1 
ATOM 3747 C CB    . LEU B 2 71  ? 10.375  6.949   -16.193 1.00 94.52 71  B 1 
ATOM 3748 C CG    . LEU B 2 71  ? 9.665   8.190   -15.617 1.00 92.73 71  B 1 
ATOM 3749 C CD1   . LEU B 2 71  ? 10.647  9.359   -15.550 1.00 88.25 71  B 1 
ATOM 3750 C CD2   . LEU B 2 71  ? 8.458   8.614   -16.451 1.00 88.15 71  B 1 
ATOM 3751 N N     . TRP B 2 72  ? 11.148  3.890   -16.370 1.00 94.69 72  B 1 
ATOM 3752 C CA    . TRP B 2 72  ? 11.840  2.735   -16.937 1.00 94.57 72  B 1 
ATOM 3753 C C     . TRP B 2 72  ? 10.854  1.630   -17.357 1.00 94.71 72  B 1 
ATOM 3754 O O     . TRP B 2 72  ? 10.992  1.073   -18.440 1.00 93.23 72  B 1 
ATOM 3755 C CB    . TRP B 2 72  ? 12.848  2.212   -15.914 1.00 93.64 72  B 1 
ATOM 3756 C CG    . TRP B 2 72  ? 13.635  1.039   -16.403 1.00 92.40 72  B 1 
ATOM 3757 C CD1   . TRP B 2 72  ? 14.806  1.109   -17.067 1.00 87.56 72  B 1 
ATOM 3758 C CD2   . TRP B 2 72  ? 13.295  -0.374  -16.302 1.00 88.36 72  B 1 
ATOM 3759 N NE1   . TRP B 2 72  ? 15.230  -0.174  -17.390 1.00 84.31 72  B 1 
ATOM 3760 C CE2   . TRP B 2 72  ? 14.324  -1.113  -16.941 1.00 86.31 72  B 1 
ATOM 3761 C CE3   . TRP B 2 72  ? 12.215  -1.092  -15.747 1.00 81.97 72  B 1 
ATOM 3762 C CZ2   . TRP B 2 72  ? 14.292  -2.527  -17.032 1.00 84.59 72  B 1 
ATOM 3763 C CZ3   . TRP B 2 72  ? 12.186  -2.505  -15.842 1.00 77.47 72  B 1 
ATOM 3764 C CH2   . TRP B 2 72  ? 13.206  -3.196  -16.482 1.00 79.39 72  B 1 
ATOM 3765 N N     . ALA B 2 73  ? 9.846   1.329   -16.534 1.00 95.06 73  B 1 
ATOM 3766 C CA    . ALA B 2 73  ? 8.822   0.348   -16.877 1.00 95.14 73  B 1 
ATOM 3767 C C     . ALA B 2 73  ? 7.995   0.780   -18.095 1.00 95.11 73  B 1 
ATOM 3768 O O     . ALA B 2 73  ? 7.694   -0.057  -18.947 1.00 93.91 73  B 1 
ATOM 3769 C CB    . ALA B 2 73  ? 7.936   0.102   -15.652 1.00 94.94 73  B 1 
ATOM 3770 N N     . MET B 2 74  ? 7.653   2.059   -18.204 1.00 94.66 74  B 1 
ATOM 3771 C CA    . MET B 2 74  ? 6.931   2.608   -19.357 1.00 94.40 74  B 1 
ATOM 3772 C C     . MET B 2 74  ? 7.721   2.414   -20.654 1.00 94.33 74  B 1 
ATOM 3773 O O     . MET B 2 74  ? 7.193   1.826   -21.597 1.00 92.33 74  B 1 
ATOM 3774 C CB    . MET B 2 74  ? 6.609   4.096   -19.146 1.00 93.68 74  B 1 
ATOM 3775 C CG    . MET B 2 74  ? 5.638   4.358   -17.987 1.00 90.44 74  B 1 
ATOM 3776 S SD    . MET B 2 74  ? 3.951   3.740   -18.172 1.00 85.56 74  B 1 
ATOM 3777 C CE    . MET B 2 74  ? 3.406   4.800   -19.520 1.00 77.62 74  B 1 
ATOM 3778 N N     . THR B 2 75  ? 8.995   2.807   -20.694 1.00 93.64 75  B 1 
ATOM 3779 C CA    . THR B 2 75  ? 9.854   2.599   -21.869 1.00 93.01 75  B 1 
ATOM 3780 C C     . THR B 2 75  ? 9.978   1.123   -22.224 1.00 92.91 75  B 1 
ATOM 3781 O O     . THR B 2 75  ? 9.775   0.726   -23.366 1.00 90.98 75  B 1 
ATOM 3782 C CB    . THR B 2 75  ? 11.262  3.169   -21.632 1.00 91.83 75  B 1 
ATOM 3783 O OG1   . THR B 2 75  ? 11.210  4.492   -21.149 1.00 81.76 75  B 1 
ATOM 3784 C CG2   . THR B 2 75  ? 12.094  3.186   -22.918 1.00 79.84 75  B 1 
ATOM 3785 N N     . THR B 2 76  ? 10.246  0.285   -21.219 1.00 93.23 76  B 1 
ATOM 3786 C CA    . THR B 2 76  ? 10.459  -1.159  -21.403 1.00 92.63 76  B 1 
ATOM 3787 C C     . THR B 2 76  ? 9.232   -1.874  -21.981 1.00 92.77 76  B 1 
ATOM 3788 O O     . THR B 2 76  ? 9.371   -2.844  -22.726 1.00 90.07 76  B 1 
ATOM 3789 C CB    . THR B 2 76  ? 10.837  -1.769  -20.047 1.00 90.73 76  B 1 
ATOM 3790 O OG1   . THR B 2 76  ? 12.017  -1.184  -19.541 1.00 79.44 76  B 1 
ATOM 3791 C CG2   . THR B 2 76  ? 11.125  -3.253  -20.136 1.00 77.68 76  B 1 
ATOM 3792 N N     . LEU B 2 77  ? 8.024   -1.405  -21.649 1.00 92.71 77  B 1 
ATOM 3793 C CA    . LEU B 2 77  ? 6.760   -2.015  -22.066 1.00 92.85 77  B 1 
ATOM 3794 C C     . LEU B 2 77  ? 6.167   -1.422  -23.359 1.00 92.21 77  B 1 
ATOM 3795 O O     . LEU B 2 77  ? 5.058   -1.802  -23.730 1.00 88.64 77  B 1 
ATOM 3796 C CB    . LEU B 2 77  ? 5.776   -1.967  -20.893 1.00 92.94 77  B 1 
ATOM 3797 C CG    . LEU B 2 77  ? 6.186   -2.810  -19.667 1.00 92.36 77  B 1 
ATOM 3798 C CD1   . LEU B 2 77  ? 5.162   -2.591  -18.550 1.00 89.42 77  B 1 
ATOM 3799 C CD2   . LEU B 2 77  ? 6.268   -4.305  -19.979 1.00 89.26 77  B 1 
ATOM 3800 N N     . GLY B 2 78  ? 6.880   -0.510  -24.035 1.00 91.80 78  B 1 
ATOM 3801 C CA    . GLY B 2 78  ? 6.439   0.091   -25.302 1.00 91.11 78  B 1 
ATOM 3802 C C     . GLY B 2 78  ? 5.542   1.317   -25.139 1.00 91.90 78  B 1 
ATOM 3803 O O     . GLY B 2 78  ? 4.741   1.620   -26.014 1.00 88.59 78  B 1 
ATOM 3804 N N     . PHE B 2 79  ? 5.663   2.020   -23.999 1.00 93.57 79  B 1 
ATOM 3805 C CA    . PHE B 2 79  ? 5.001   3.297   -23.727 1.00 93.81 79  B 1 
ATOM 3806 C C     . PHE B 2 79  ? 6.034   4.431   -23.613 1.00 93.91 79  B 1 
ATOM 3807 O O     . PHE B 2 79  ? 5.901   5.329   -22.781 1.00 92.03 79  B 1 
ATOM 3808 C CB    . PHE B 2 79  ? 4.113   3.180   -22.490 1.00 93.78 79  B 1 
ATOM 3809 C CG    . PHE B 2 79  ? 3.062   2.103   -22.559 1.00 93.88 79  B 1 
ATOM 3810 C CD1   . PHE B 2 79  ? 1.943   2.250   -23.397 1.00 91.74 79  B 1 
ATOM 3811 C CD2   . PHE B 2 79  ? 3.205   0.929   -21.801 1.00 91.83 79  B 1 
ATOM 3812 C CE1   . PHE B 2 79  ? 0.978   1.244   -23.482 1.00 91.17 79  B 1 
ATOM 3813 C CE2   . PHE B 2 79  ? 2.240   -0.085  -21.880 1.00 91.39 79  B 1 
ATOM 3814 C CZ    . PHE B 2 79  ? 1.126   0.066   -22.723 1.00 91.75 79  B 1 
ATOM 3815 N N     . GLU B 2 80  ? 7.090   4.360   -24.418 1.00 93.33 80  B 1 
ATOM 3816 C CA    . GLU B 2 80  ? 8.200   5.312   -24.414 1.00 92.99 80  B 1 
ATOM 3817 C C     . GLU B 2 80  ? 7.778   6.745   -24.749 1.00 93.73 80  B 1 
ATOM 3818 O O     . GLU B 2 80  ? 8.274   7.676   -24.117 1.00 91.64 80  B 1 
ATOM 3819 C CB    . GLU B 2 80  ? 9.311   4.804   -25.345 1.00 90.00 80  B 1 
ATOM 3820 C CG    . GLU B 2 80  ? 8.871   4.589   -26.795 1.00 79.34 80  B 1 
ATOM 3821 C CD    . GLU B 2 80  ? 9.917   3.824   -27.625 1.00 75.89 80  B 1 
ATOM 3822 O OE1   . GLU B 2 80  ? 9.888   3.943   -28.859 1.00 66.23 80  B 1 
ATOM 3823 O OE2   . GLU B 2 80  ? 10.744  3.106   -27.004 1.00 65.54 80  B 1 
ATOM 3824 N N     . ASP B 2 81  ? 6.769   6.920   -25.603 1.00 93.46 81  B 1 
ATOM 3825 C CA    . ASP B 2 81  ? 6.211   8.229   -25.965 1.00 93.12 81  B 1 
ATOM 3826 C C     . ASP B 2 81  ? 5.636   8.985   -24.758 1.00 94.16 81  B 1 
ATOM 3827 O O     . ASP B 2 81  ? 5.533   10.218  -24.761 1.00 91.93 81  B 1 
ATOM 3828 C CB    . ASP B 2 81  ? 5.093   8.041   -27.002 1.00 90.90 81  B 1 
ATOM 3829 C CG    . ASP B 2 81  ? 5.579   7.403   -28.305 1.00 82.81 81  B 1 
ATOM 3830 O OD1   . ASP B 2 81  ? 6.766   7.592   -28.641 1.00 73.24 81  B 1 
ATOM 3831 O OD2   . ASP B 2 81  ? 4.739   6.728   -28.922 1.00 75.38 81  B 1 
ATOM 3832 N N     . TYR B 2 82  ? 5.270   8.272   -23.676 1.00 94.34 82  B 1 
ATOM 3833 C CA    . TYR B 2 82  ? 4.752   8.904   -22.464 1.00 94.61 82  B 1 
ATOM 3834 C C     . TYR B 2 82  ? 5.869   9.410   -21.546 1.00 94.58 82  B 1 
ATOM 3835 O O     . TYR B 2 82  ? 5.604   10.180  -20.611 1.00 92.55 82  B 1 
ATOM 3836 C CB    . TYR B 2 82  ? 3.814   7.942   -21.715 1.00 94.42 82  B 1 
ATOM 3837 C CG    . TYR B 2 82  ? 2.667   7.323   -22.499 1.00 94.62 82  B 1 
ATOM 3838 C CD1   . TYR B 2 82  ? 2.289   7.775   -23.778 1.00 91.10 82  B 1 
ATOM 3839 C CD2   . TYR B 2 82  ? 1.954   6.239   -21.928 1.00 91.41 82  B 1 
ATOM 3840 C CE1   . TYR B 2 82  ? 1.253   7.161   -24.494 1.00 90.74 82  B 1 
ATOM 3841 C CE2   . TYR B 2 82  ? 0.919   5.622   -22.634 1.00 90.57 82  B 1 
ATOM 3842 C CZ    . TYR B 2 82  ? 0.572   6.071   -23.922 1.00 91.99 82  B 1 
ATOM 3843 O OH    . TYR B 2 82  ? -0.427  5.451   -24.633 1.00 90.54 82  B 1 
ATOM 3844 N N     . VAL B 2 83  ? 7.112   8.992   -21.768 1.00 95.40 83  B 1 
ATOM 3845 C CA    . VAL B 2 83  ? 8.208   9.227   -20.823 1.00 95.32 83  B 1 
ATOM 3846 C C     . VAL B 2 83  ? 8.592   10.700  -20.753 1.00 95.37 83  B 1 
ATOM 3847 O O     . VAL B 2 83  ? 8.736   11.213  -19.640 1.00 93.85 83  B 1 
ATOM 3848 C CB    . VAL B 2 83  ? 9.408   8.320   -21.139 1.00 94.09 83  B 1 
ATOM 3849 C CG1   . VAL B 2 83  ? 10.644  8.662   -20.298 1.00 89.63 83  B 1 
ATOM 3850 C CG2   . VAL B 2 83  ? 9.030   6.874   -20.839 1.00 89.74 83  B 1 
ATOM 3851 N N     . GLU B 2 84  ? 8.715   11.404  -21.876 1.00 94.53 84  B 1 
ATOM 3852 C CA    . GLU B 2 84  ? 9.090   12.818  -21.876 1.00 94.01 84  B 1 
ATOM 3853 C C     . GLU B 2 84  ? 8.041   13.706  -21.174 1.00 94.16 84  B 1 
ATOM 3854 O O     . GLU B 2 84  ? 8.390   14.410  -20.216 1.00 92.76 84  B 1 
ATOM 3855 C CB    . GLU B 2 84  ? 9.435   13.302  -23.297 1.00 92.88 84  B 1 
ATOM 3856 C CG    . GLU B 2 84  ? 10.765  12.725  -23.835 1.00 81.56 84  B 1 
ATOM 3857 C CD    . GLU B 2 84  ? 11.934  12.948  -22.865 1.00 74.07 84  B 1 
ATOM 3858 O OE1   . GLU B 2 84  ? 12.685  11.979  -22.599 1.00 66.62 84  B 1 
ATOM 3859 O OE2   . GLU B 2 84  ? 12.048  14.046  -22.282 1.00 66.09 84  B 1 
ATOM 3860 N N     . PRO B 2 85  ? 6.726   13.603  -21.493 1.00 94.32 85  B 1 
ATOM 3861 C CA    . PRO B 2 85  ? 5.701   14.290  -20.702 1.00 94.06 85  B 1 
ATOM 3862 C C     . PRO B 2 85  ? 5.757   13.947  -19.213 1.00 93.95 85  B 1 
ATOM 3863 O O     . PRO B 2 85  ? 5.627   14.814  -18.344 1.00 92.05 85  B 1 
ATOM 3864 C CB    . PRO B 2 85  ? 4.367   13.867  -21.329 1.00 92.71 85  B 1 
ATOM 3865 C CG    . PRO B 2 85  ? 4.728   13.510  -22.767 1.00 89.61 85  B 1 
ATOM 3866 C CD    . PRO B 2 85  ? 6.143   12.953  -22.653 1.00 93.11 85  B 1 
ATOM 3867 N N     . LEU B 2 86  ? 5.985   12.672  -18.861 1.00 94.09 86  B 1 
ATOM 3868 C CA    . LEU B 2 86  ? 6.032   12.244  -17.471 1.00 93.93 86  B 1 
ATOM 3869 C C     . LEU B 2 86  ? 7.284   12.735  -16.723 1.00 93.78 86  B 1 
ATOM 3870 O O     . LEU B 2 86  ? 7.172   13.052  -15.532 1.00 91.97 86  B 1 
ATOM 3871 C CB    . LEU B 2 86  ? 5.917   10.714  -17.385 1.00 93.91 86  B 1 
ATOM 3872 C CG    . LEU B 2 86  ? 4.525   10.167  -17.742 1.00 92.64 86  B 1 
ATOM 3873 C CD1   . LEU B 2 86  ? 4.576   8.639   -17.774 1.00 89.47 86  B 1 
ATOM 3874 C CD2   . LEU B 2 86  ? 3.452   10.587  -16.735 1.00 89.33 86  B 1 
ATOM 3875 N N     . LYS B 2 87  ? 8.433   12.857  -17.382 1.00 93.99 87  B 1 
ATOM 3876 C CA    . LYS B 2 87  ? 9.644   13.475  -16.817 1.00 93.56 87  B 1 
ATOM 3877 C C     . LYS B 2 87  ? 9.382   14.928  -16.425 1.00 93.40 87  B 1 
ATOM 3878 O O     . LYS B 2 87  ? 9.752   15.334  -15.321 1.00 91.38 87  B 1 
ATOM 3879 C CB    . LYS B 2 87  ? 10.807  13.426  -17.818 1.00 92.32 87  B 1 
ATOM 3880 C CG    . LYS B 2 87  ? 11.537  12.070  -17.888 1.00 83.76 87  B 1 
ATOM 3881 C CD    . LYS B 2 87  ? 12.579  12.158  -19.001 1.00 81.73 87  B 1 
ATOM 3882 C CE    . LYS B 2 87  ? 13.310  10.854  -19.290 1.00 74.27 87  B 1 
ATOM 3883 N NZ    . LYS B 2 87  ? 14.055  10.959  -20.568 1.00 67.42 87  B 1 
ATOM 3884 N N     . TYR B 2 88  ? 8.682   15.683  -17.281 1.00 92.61 88  B 1 
ATOM 3885 C CA    . TYR B 2 88  ? 8.303   17.059  -16.972 1.00 91.73 88  B 1 
ATOM 3886 C C     . TYR B 2 88  ? 7.428   17.147  -15.707 1.00 91.39 88  B 1 
ATOM 3887 O O     . TYR B 2 88  ? 7.720   17.922  -14.792 1.00 89.45 88  B 1 
ATOM 3888 C CB    . TYR B 2 88  ? 7.592   17.650  -18.193 1.00 90.26 88  B 1 
ATOM 3889 C CG    . TYR B 2 88  ? 7.136   19.075  -17.959 1.00 86.93 88  B 1 
ATOM 3890 C CD1   . TYR B 2 88  ? 5.785   19.359  -17.684 1.00 81.59 88  B 1 
ATOM 3891 C CD2   . TYR B 2 88  ? 8.068   20.124  -18.014 1.00 79.00 88  B 1 
ATOM 3892 C CE1   . TYR B 2 88  ? 5.365   20.677  -17.495 1.00 75.29 88  B 1 
ATOM 3893 C CE2   . TYR B 2 88  ? 7.658   21.456  -17.829 1.00 72.44 88  B 1 
ATOM 3894 C CZ    . TYR B 2 88  ? 6.306   21.731  -17.581 1.00 72.14 88  B 1 
ATOM 3895 O OH    . TYR B 2 88  ? 5.890   23.028  -17.430 1.00 69.36 88  B 1 
ATOM 3896 N N     . TYR B 2 89  ? 6.408   16.290  -15.584 1.00 91.89 89  B 1 
ATOM 3897 C CA    . TYR B 2 89  ? 5.586   16.232  -14.367 1.00 91.11 89  B 1 
ATOM 3898 C C     . TYR B 2 89  ? 6.380   15.786  -13.131 1.00 90.96 89  B 1 
ATOM 3899 O O     . TYR B 2 89  ? 6.120   16.276  -12.027 1.00 88.78 89  B 1 
ATOM 3900 C CB    . TYR B 2 89  ? 4.375   15.320  -14.578 1.00 89.83 89  B 1 
ATOM 3901 C CG    . TYR B 2 89  ? 3.293   15.937  -15.440 1.00 85.78 89  B 1 
ATOM 3902 C CD1   . TYR B 2 89  ? 2.578   17.066  -14.990 1.00 80.93 89  B 1 
ATOM 3903 C CD2   . TYR B 2 89  ? 2.988   15.386  -16.698 1.00 80.31 89  B 1 
ATOM 3904 C CE1   . TYR B 2 89  ? 1.593   17.653  -15.796 1.00 77.85 89  B 1 
ATOM 3905 C CE2   . TYR B 2 89  ? 2.005   15.967  -17.510 1.00 76.61 89  B 1 
ATOM 3906 C CZ    . TYR B 2 89  ? 1.307   17.105  -17.057 1.00 77.06 89  B 1 
ATOM 3907 O OH    . TYR B 2 89  ? 0.354   17.687  -17.856 1.00 75.15 89  B 1 
ATOM 3908 N N     . LEU B 2 90  ? 7.336   14.876  -13.278 1.00 91.03 90  B 1 
ATOM 3909 C CA    . LEU B 2 90  ? 8.205   14.450  -12.185 1.00 90.62 90  B 1 
ATOM 3910 C C     . LEU B 2 90  ? 9.104   15.595  -11.697 1.00 90.17 90  B 1 
ATOM 3911 O O     . LEU B 2 90  ? 9.254   15.772  -10.487 1.00 87.18 90  B 1 
ATOM 3912 C CB    . LEU B 2 90  ? 9.029   13.221  -12.628 1.00 90.12 90  B 1 
ATOM 3913 C CG    . LEU B 2 90  ? 9.983   12.655  -11.548 1.00 88.26 90  B 1 
ATOM 3914 C CD1   . LEU B 2 90  ? 9.249   12.209  -10.282 1.00 81.77 90  B 1 
ATOM 3915 C CD2   . LEU B 2 90  ? 10.740  11.444  -12.111 1.00 81.66 90  B 1 
ATOM 3916 N N     . HIS B 2 91  ? 9.652   16.389  -12.619 1.00 91.11 91  B 1 
ATOM 3917 C CA    . HIS B 2 91  ? 10.444  17.564  -12.281 1.00 90.43 91  B 1 
ATOM 3918 C C     . HIS B 2 91  ? 9.604   18.595  -11.519 1.00 89.68 91  B 1 
ATOM 3919 O O     . HIS B 2 91  ? 9.932   18.933  -10.378 1.00 86.33 91  B 1 
ATOM 3920 C CB    . HIS B 2 91  ? 11.071  18.136  -13.552 1.00 89.26 91  B 1 
ATOM 3921 C CG    . HIS B 2 91  ? 12.053  19.243  -13.253 1.00 82.67 91  B 1 
ATOM 3922 N ND1   . HIS B 2 91  ? 13.269  19.097  -12.621 1.00 70.21 91  B 1 
ATOM 3923 C CD2   . HIS B 2 91  ? 11.898  20.572  -13.515 1.00 67.81 91  B 1 
ATOM 3924 C CE1   . HIS B 2 91  ? 13.834  20.308  -12.520 1.00 64.08 91  B 1 
ATOM 3925 N NE2   . HIS B 2 91  ? 13.032  21.227  -13.054 1.00 65.08 91  B 1 
ATOM 3926 N N     . LYS B 2 92  ? 8.421   18.970  -12.050 1.00 89.02 92  B 1 
ATOM 3927 C CA    . LYS B 2 92  ? 7.468   19.860  -11.366 1.00 87.36 92  B 1 
ATOM 3928 C C     . LYS B 2 92  ? 7.016   19.358  -9.985  1.00 86.64 92  B 1 
ATOM 3929 O O     . LYS B 2 92  ? 6.584   20.158  -9.161  1.00 82.23 92  B 1 
ATOM 3930 C CB    . LYS B 2 92  ? 6.229   20.091  -12.241 1.00 84.80 92  B 1 
ATOM 3931 C CG    . LYS B 2 92  ? 6.480   21.126  -13.347 1.00 74.52 92  B 1 
ATOM 3932 C CD    . LYS B 2 92  ? 5.158   21.573  -13.996 1.00 70.07 92  B 1 
ATOM 3933 C CE    . LYS B 2 92  ? 5.433   22.768  -14.912 1.00 61.43 92  B 1 
ATOM 3934 N NZ    . LYS B 2 92  ? 4.212   23.309  -15.575 1.00 55.08 92  B 1 
ATOM 3935 N N     . PHE B 2 93  ? 7.051   18.044  -9.738  1.00 84.14 93  B 1 
ATOM 3936 C CA    . PHE B 2 93  ? 6.704   17.478  -8.430  1.00 81.72 93  B 1 
ATOM 3937 C C     . PHE B 2 93  ? 7.846   17.600  -7.404  1.00 79.97 93  B 1 
ATOM 3938 O O     . PHE B 2 93  ? 7.578   17.673  -6.199  1.00 72.52 93  B 1 
ATOM 3939 C CB    . PHE B 2 93  ? 6.272   16.019  -8.597  1.00 79.08 93  B 1 
ATOM 3940 C CG    . PHE B 2 93  ? 5.702   15.409  -7.344  1.00 78.53 93  B 1 
ATOM 3941 C CD1   . PHE B 2 93  ? 6.545   14.851  -6.360  1.00 73.50 93  B 1 
ATOM 3942 C CD2   . PHE B 2 93  ? 4.316   15.452  -7.110  1.00 72.33 93  B 1 
ATOM 3943 C CE1   . PHE B 2 93  ? 6.013   14.367  -5.153  1.00 70.95 93  B 1 
ATOM 3944 C CE2   . PHE B 2 93  ? 3.777   14.958  -5.904  1.00 69.72 93  B 1 
ATOM 3945 C CZ    . PHE B 2 93  ? 4.627   14.427  -4.924  1.00 70.09 93  B 1 
ATOM 3946 N N     . ARG B 2 94  ? 9.102   17.581  -7.870  1.00 83.16 94  B 1 
ATOM 3947 C CA    . ARG B 2 94  ? 10.294  17.700  -7.017  1.00 79.96 94  B 1 
ATOM 3948 C C     . ARG B 2 94  ? 10.608  19.160  -6.644  1.00 77.97 94  B 1 
ATOM 3949 O O     . ARG B 2 94  ? 11.237  19.380  -5.615  1.00 71.83 94  B 1 
ATOM 3950 C CB    . ARG B 2 94  ? 11.507  17.036  -7.706  1.00 77.14 94  B 1 
ATOM 3951 C CG    . ARG B 2 94  ? 11.417  15.487  -7.766  1.00 72.49 94  B 1 
ATOM 3952 C CD    . ARG B 2 94  ? 12.602  14.888  -8.539  1.00 68.37 94  B 1 
ATOM 3953 N NE    . ARG B 2 94  ? 12.574  13.403  -8.576  1.00 61.77 94  B 1 
ATOM 3954 C CZ    . ARG B 2 94  ? 13.383  12.600  -9.262  1.00 57.69 94  B 1 
ATOM 3955 N NH1   . ARG B 2 94  ? 14.364  13.061  -9.985  1.00 54.90 94  B 1 
ATOM 3956 N NH2   . ARG B 2 94  ? 13.228  11.306  -9.248  1.00 52.79 94  B 1 
ATOM 3957 N N     . GLU B 2 95  ? 10.164  20.118  -7.433  1.00 79.78 95  B 1 
ATOM 3958 C CA    . GLU B 2 95  ? 10.265  21.555  -7.158  1.00 78.26 95  B 1 
ATOM 3959 C C     . GLU B 2 95  ? 9.335   22.046  -6.018  1.00 73.12 95  B 1 
ATOM 3960 O O     . GLU B 2 95  ? 8.189   21.573  -5.905  1.00 65.56 95  B 1 
ATOM 3961 C CB    . GLU B 2 95  ? 9.969   22.368  -8.433  1.00 70.16 95  B 1 
ATOM 3962 C CG    . GLU B 2 95  ? 11.053  22.219  -9.512  1.00 64.30 95  B 1 
ATOM 3963 C CD    . GLU B 2 95  ? 10.758  23.054  -10.778 1.00 56.58 95  B 1 
ATOM 3964 O OE1   . GLU B 2 95  ? 11.709  23.304  -11.543 1.00 52.90 95  B 1 
ATOM 3965 O OE2   . GLU B 2 95  ? 9.576   23.424  -10.985 1.00 56.00 95  B 1 
ATOM 3966 O OXT   . GLU B 2 95  ? 9.814   22.905  -5.233  1.00 59.62 95  B 1 
ATOM 3967 N N     . MET C 3 1   ? 4.998   23.383  1.474   1.00 37.81 1   C 1 
ATOM 3968 C CA    . MET C 3 1   ? 3.592   23.014  1.186   1.00 39.11 1   C 1 
ATOM 3969 C C     . MET C 3 1   ? 3.619   21.988  0.059   1.00 42.74 1   C 1 
ATOM 3970 O O     . MET C 3 1   ? 4.232   22.268  -0.954  1.00 40.04 1   C 1 
ATOM 3971 C CB    . MET C 3 1   ? 2.796   24.257  0.776   1.00 39.27 1   C 1 
ATOM 3972 C CG    . MET C 3 1   ? 1.397   24.354  1.356   1.00 34.70 1   C 1 
ATOM 3973 S SD    . MET C 3 1   ? 0.625   25.923  0.904   1.00 30.39 1   C 1 
ATOM 3974 C CE    . MET C 3 1   ? -0.820  25.958  1.971   1.00 25.96 1   C 1 
ATOM 3975 N N     . ARG C 3 2   ? 3.054   20.779  0.208   1.00 47.87 2   C 1 
ATOM 3976 C CA    . ARG C 3 2   ? 3.097   19.796  -0.897  1.00 48.85 2   C 1 
ATOM 3977 C C     . ARG C 3 2   ? 2.206   20.333  -2.024  1.00 49.80 2   C 1 
ATOM 3978 O O     . ARG C 3 2   ? 1.001   20.446  -1.805  1.00 47.42 2   C 1 
ATOM 3979 C CB    . ARG C 3 2   ? 2.620   18.408  -0.440  1.00 46.73 2   C 1 
ATOM 3980 C CG    . ARG C 3 2   ? 3.682   17.673  0.396   1.00 41.18 2   C 1 
ATOM 3981 C CD    . ARG C 3 2   ? 3.190   16.269  0.782   1.00 39.10 2   C 1 
ATOM 3982 N NE    . ARG C 3 2   ? 4.197   15.551  1.588   1.00 35.50 2   C 1 
ATOM 3983 C CZ    . ARG C 3 2   ? 4.034   14.387  2.208   1.00 32.30 2   C 1 
ATOM 3984 N NH1   . ARG C 3 2   ? 2.904   13.727  2.146   1.00 30.86 2   C 1 
ATOM 3985 N NH2   . ARG C 3 2   ? 5.003   13.874  2.895   1.00 29.47 2   C 1 
ATOM 3986 N N     . LYS C 3 3   ? 2.778   20.673  -3.190  1.00 52.77 3   C 1 
ATOM 3987 C CA    . LYS C 3 3   ? 2.027   21.150  -4.353  1.00 51.88 3   C 1 
ATOM 3988 C C     . LYS C 3 3   ? 0.939   20.108  -4.662  1.00 52.80 3   C 1 
ATOM 3989 O O     . LYS C 3 3   ? 1.245   18.931  -4.867  1.00 48.46 3   C 1 
ATOM 3990 C CB    . LYS C 3 3   ? 2.958   21.399  -5.561  1.00 45.86 3   C 1 
ATOM 3991 C CG    . LYS C 3 3   ? 3.833   22.667  -5.463  1.00 39.38 3   C 1 
ATOM 3992 C CD    . LYS C 3 3   ? 4.734   22.857  -6.708  1.00 36.68 3   C 1 
ATOM 3993 C CE    . LYS C 3 3   ? 5.608   24.120  -6.653  1.00 30.66 3   C 1 
ATOM 3994 N NZ    . LYS C 3 3   ? 6.584   24.221  -7.776  1.00 27.75 3   C 1 
ATOM 3995 N N     . LYS C 3 4   ? -0.333  20.520  -4.600  1.00 59.61 4   C 1 
ATOM 3996 C CA    . LYS C 3 4   ? -1.451  19.679  -5.006  1.00 59.14 4   C 1 
ATOM 3997 C C     . LYS C 3 4   ? -1.411  19.597  -6.531  1.00 60.14 4   C 1 
ATOM 3998 O O     . LYS C 3 4   ? -1.983  20.449  -7.195  1.00 55.77 4   C 1 
ATOM 3999 C CB    . LYS C 3 4   ? -2.792  20.243  -4.521  1.00 53.02 4   C 1 
ATOM 4000 C CG    . LYS C 3 4   ? -3.088  20.036  -3.024  1.00 44.97 4   C 1 
ATOM 4001 C CD    . LYS C 3 4   ? -4.467  20.630  -2.711  1.00 41.27 4   C 1 
ATOM 4002 C CE    . LYS C 3 4   ? -4.875  20.461  -1.259  1.00 34.82 4   C 1 
ATOM 4003 N NZ    . LYS C 3 4   ? -6.175  21.140  -0.976  1.00 30.44 4   C 1 
ATOM 4004 N N     . LEU C 3 5   ? -0.720  18.604  -7.076  1.00 64.06 5   C 1 
ATOM 4005 C CA    . LEU C 3 5   ? -0.837  18.343  -8.499  1.00 63.07 5   C 1 
ATOM 4006 C C     . LEU C 3 5   ? -2.282  17.961  -8.805  1.00 65.26 5   C 1 
ATOM 4007 O O     . LEU C 3 5   ? -2.840  17.081  -8.141  1.00 60.25 5   C 1 
ATOM 4008 C CB    . LEU C 3 5   ? 0.158   17.275  -8.978  1.00 56.88 5   C 1 
ATOM 4009 C CG    . LEU C 3 5   ? 1.569   17.842  -9.223  1.00 50.84 5   C 1 
ATOM 4010 C CD1   . LEU C 3 5   ? 2.473   17.679  -7.998  1.00 46.95 5   C 1 
ATOM 4011 C CD2   . LEU C 3 5   ? 2.226   17.162  -10.419 1.00 45.85 5   C 1 
ATOM 4012 N N     . ASP C 3 6   ? -2.876  18.611  -9.807  1.00 71.02 6   C 1 
ATOM 4013 C CA    . ASP C 3 6   ? -4.237  18.324  -10.261 1.00 73.91 6   C 1 
ATOM 4014 C C     . ASP C 3 6   ? -4.275  16.965  -10.959 1.00 77.62 6   C 1 
ATOM 4015 O O     . ASP C 3 6   ? -3.979  16.822  -12.153 1.00 71.59 6   C 1 
ATOM 4016 C CB    . ASP C 3 6   ? -4.774  19.464  -11.135 1.00 66.14 6   C 1 
ATOM 4017 C CG    . ASP C 3 6   ? -6.218  19.188  -11.572 1.00 56.99 6   C 1 
ATOM 4018 O OD1   . ASP C 3 6   ? -6.924  18.450  -10.836 1.00 51.02 6   C 1 
ATOM 4019 O OD2   . ASP C 3 6   ? -6.600  19.637  -12.673 1.00 51.83 6   C 1 
ATOM 4020 N N     . THR C 3 7   ? -4.588  15.922  -10.187 1.00 80.53 7   C 1 
ATOM 4021 C CA    . THR C 3 7   ? -4.689  14.558  -10.694 1.00 82.26 7   C 1 
ATOM 4022 C C     . THR C 3 7   ? -6.133  14.246  -11.071 1.00 84.74 7   C 1 
ATOM 4023 O O     . THR C 3 7   ? -7.037  14.314  -10.240 1.00 79.52 7   C 1 
ATOM 4024 C CB    . THR C 3 7   ? -4.153  13.515  -9.707  1.00 76.95 7   C 1 
ATOM 4025 O OG1   . THR C 3 7   ? -4.822  13.544  -8.472  1.00 69.46 7   C 1 
ATOM 4026 C CG2   . THR C 3 7   ? -2.668  13.724  -9.422  1.00 68.37 7   C 1 
ATOM 4027 N N     . ARG C 3 8   ? -6.355  13.833  -12.337 1.00 90.71 8   C 1 
ATOM 4028 C CA    . ARG C 3 8   ? -7.693  13.452  -12.826 1.00 91.63 8   C 1 
ATOM 4029 C C     . ARG C 3 8   ? -8.228  12.171  -12.193 1.00 93.00 8   C 1 
ATOM 4030 O O     . ARG C 3 8   ? -9.438  11.958  -12.170 1.00 89.32 8   C 1 
ATOM 4031 C CB    . ARG C 3 8   ? -7.666  13.344  -14.352 1.00 89.77 8   C 1 
ATOM 4032 C CG    . ARG C 3 8   ? -7.299  14.659  -15.053 1.00 85.30 8   C 1 
ATOM 4033 C CD    . ARG C 3 8   ? -8.331  15.758  -14.801 1.00 77.60 8   C 1 
ATOM 4034 N NE    . ARG C 3 8   ? -7.977  16.991  -15.520 1.00 71.28 8   C 1 
ATOM 4035 C CZ    . ARG C 3 8   ? -8.681  18.103  -15.555 1.00 64.42 8   C 1 
ATOM 4036 N NH1   . ARG C 3 8   ? -9.849  18.207  -14.963 1.00 58.75 8   C 1 
ATOM 4037 N NH2   . ARG C 3 8   ? -8.214  19.159  -16.170 1.00 57.53 8   C 1 
ATOM 4038 N N     . PHE C 3 9   ? -7.334  11.344  -11.645 1.00 94.09 9   C 1 
ATOM 4039 C CA    . PHE C 3 9   ? -7.671  10.133  -10.910 1.00 94.41 9   C 1 
ATOM 4040 C C     . PHE C 3 9   ? -7.262  10.229  -9.433  1.00 94.46 9   C 1 
ATOM 4041 O O     . PHE C 3 9   ? -6.223  10.804  -9.117  1.00 92.37 9   C 1 
ATOM 4042 C CB    . PHE C 3 9   ? -7.024  8.926   -11.577 1.00 94.12 9   C 1 
ATOM 4043 C CG    . PHE C 3 9   ? -7.616  8.604   -12.929 1.00 94.51 9   C 1 
ATOM 4044 C CD1   . PHE C 3 9   ? -8.882  8.009   -13.019 1.00 91.74 9   C 1 
ATOM 4045 C CD2   . PHE C 3 9   ? -6.902  8.900   -14.097 1.00 91.84 9   C 1 
ATOM 4046 C CE1   . PHE C 3 9   ? -9.431  7.684   -14.263 1.00 90.80 9   C 1 
ATOM 4047 C CE2   . PHE C 3 9   ? -7.445  8.574   -15.354 1.00 90.39 9   C 1 
ATOM 4048 C CZ    . PHE C 3 9   ? -8.708  7.964   -15.437 1.00 91.48 9   C 1 
ATOM 4049 N N     . PRO C 3 10  ? -8.042  9.647   -8.509  1.00 94.25 10  C 1 
ATOM 4050 C CA    . PRO C 3 10  ? -7.721  9.715   -7.083  1.00 93.91 10  C 1 
ATOM 4051 C C     . PRO C 3 10  ? -6.487  8.867   -6.754  1.00 94.66 10  C 1 
ATOM 4052 O O     . PRO C 3 10  ? -6.546  7.634   -6.745  1.00 93.62 10  C 1 
ATOM 4053 C CB    . PRO C 3 10  ? -8.991  9.248   -6.369  1.00 92.44 10  C 1 
ATOM 4054 C CG    . PRO C 3 10  ? -9.674  8.331   -7.385  1.00 89.27 10  C 1 
ATOM 4055 C CD    . PRO C 3 10  ? -9.299  8.955   -8.727  1.00 92.58 10  C 1 
ATOM 4056 N N     . ALA C 3 11  ? -5.377  9.533   -6.389  1.00 94.07 11  C 1 
ATOM 4057 C CA    . ALA C 3 11  ? -4.114  8.881   -6.039  1.00 94.39 11  C 1 
ATOM 4058 C C     . ALA C 3 11  ? -4.235  7.743   -4.994  1.00 94.98 11  C 1 
ATOM 4059 O O     . ALA C 3 11  ? -3.586  6.712   -5.170  1.00 94.03 11  C 1 
ATOM 4060 C CB    . ALA C 3 11  ? -3.105  9.959   -5.605  1.00 93.13 11  C 1 
ATOM 4061 N N     . PRO C 3 12  ? -5.080  7.836   -3.943  1.00 94.23 12  C 1 
ATOM 4062 C CA    . PRO C 3 12  ? -5.246  6.717   -3.008  1.00 93.81 12  C 1 
ATOM 4063 C C     . PRO C 3 12  ? -5.818  5.446   -3.650  1.00 94.58 12  C 1 
ATOM 4064 O O     . PRO C 3 12  ? -5.454  4.344   -3.246  1.00 93.77 12  C 1 
ATOM 4065 C CB    . PRO C 3 12  ? -6.175  7.244   -1.904  1.00 92.56 12  C 1 
ATOM 4066 C CG    . PRO C 3 12  ? -5.957  8.753   -1.945  1.00 89.27 12  C 1 
ATOM 4067 C CD    . PRO C 3 12  ? -5.763  9.021   -3.433  1.00 92.38 12  C 1 
ATOM 4068 N N     . ARG C 3 13  ? -6.686  5.578   -4.661  1.00 94.52 13  C 1 
ATOM 4069 C CA    . ARG C 3 13  ? -7.245  4.441   -5.410  1.00 94.49 13  C 1 
ATOM 4070 C C     . ARG C 3 13  ? -6.195  3.800   -6.313  1.00 95.33 13  C 1 
ATOM 4071 O O     . ARG C 3 13  ? -6.071  2.583   -6.305  1.00 94.24 13  C 1 
ATOM 4072 C CB    . ARG C 3 13  ? -8.467  4.888   -6.220  1.00 93.25 13  C 1 
ATOM 4073 C CG    . ARG C 3 13  ? -9.682  5.240   -5.342  1.00 85.67 13  C 1 
ATOM 4074 C CD    . ARG C 3 13  ? -10.373 4.014   -4.730  1.00 82.33 13  C 1 
ATOM 4075 N NE    . ARG C 3 13  ? -11.059 3.222   -5.771  1.00 79.21 13  C 1 
ATOM 4076 C CZ    . ARG C 3 13  ? -12.185 2.528   -5.620  1.00 76.45 13  C 1 
ATOM 4077 N NH1   . ARG C 3 13  ? -12.785 2.451   -4.474  1.00 68.36 13  C 1 
ATOM 4078 N NH2   . ARG C 3 13  ? -12.722 1.919   -6.631  1.00 69.78 13  C 1 
ATOM 4079 N N     . ILE C 3 14  ? -5.391  4.610   -7.004  1.00 95.89 14  C 1 
ATOM 4080 C CA    . ILE C 3 14  ? -4.243  4.130   -7.777  1.00 96.42 14  C 1 
ATOM 4081 C C     . ILE C 3 14  ? -3.299  3.342   -6.863  1.00 96.75 14  C 1 
ATOM 4082 O O     . ILE C 3 14  ? -3.000  2.182   -7.130  1.00 96.18 14  C 1 
ATOM 4083 C CB    . ILE C 3 14  ? -3.514  5.302   -8.472  1.00 96.41 14  C 1 
ATOM 4084 C CG1   . ILE C 3 14  ? -4.450  5.976   -9.499  1.00 95.04 14  C 1 
ATOM 4085 C CG2   . ILE C 3 14  ? -2.217  4.815   -9.137  1.00 95.01 14  C 1 
ATOM 4086 C CD1   . ILE C 3 14  ? -3.895  7.255   -10.108 1.00 91.01 14  C 1 
ATOM 4087 N N     . LYS C 3 15  ? -2.925  3.914   -5.716  1.00 95.97 15  C 1 
ATOM 4088 C CA    . LYS C 3 15  ? -2.073  3.248   -4.736  1.00 95.75 15  C 1 
ATOM 4089 C C     . LYS C 3 15  ? -2.658  1.922   -4.247  1.00 95.73 15  C 1 
ATOM 4090 O O     . LYS C 3 15  ? -1.916  0.971   -4.058  1.00 94.88 15  C 1 
ATOM 4091 C CB    . LYS C 3 15  ? -1.767  4.209   -3.581  1.00 94.93 15  C 1 
ATOM 4092 C CG    . LYS C 3 15  ? -0.754  3.602   -2.607  1.00 92.17 15  C 1 
ATOM 4093 C CD    . LYS C 3 15  ? -0.332  4.594   -1.525  1.00 88.09 15  C 1 
ATOM 4094 C CE    . LYS C 3 15  ? 0.668   3.902   -0.609  1.00 81.37 15  C 1 
ATOM 4095 N NZ    . LYS C 3 15  ? 1.249   4.813   0.398   1.00 74.19 15  C 1 
ATOM 4096 N N     . LYS C 3 16  ? -3.977  1.851   -4.034  1.00 95.67 16  C 1 
ATOM 4097 C CA    . LYS C 3 16  ? -4.652  0.607   -3.635  1.00 95.34 16  C 1 
ATOM 4098 C C     . LYS C 3 16  ? -4.529  -0.474  -4.706  1.00 95.82 16  C 1 
ATOM 4099 O O     . LYS C 3 16  ? -4.216  -1.610  -4.364  1.00 94.95 16  C 1 
ATOM 4100 C CB    . LYS C 3 16  ? -6.123  0.893   -3.262  1.00 94.25 16  C 1 
ATOM 4101 C CG    . LYS C 3 16  ? -6.799  -0.348  -2.638  1.00 87.67 16  C 1 
ATOM 4102 C CD    . LYS C 3 16  ? -8.241  -0.071  -2.175  1.00 79.03 16  C 1 
ATOM 4103 C CE    . LYS C 3 16  ? -8.824  -1.334  -1.544  1.00 71.18 16  C 1 
ATOM 4104 N NZ    . LYS C 3 16  ? -10.196 -1.165  -1.005  1.00 61.36 16  C 1 
ATOM 4105 N N     . ILE C 3 17  ? -4.718  -0.129  -5.993  1.00 96.33 17  C 1 
ATOM 4106 C CA    . ILE C 3 17  ? -4.566  -1.053  -7.121  1.00 96.64 17  C 1 
ATOM 4107 C C     . ILE C 3 17  ? -3.114  -1.544  -7.224  1.00 96.83 17  C 1 
ATOM 4108 O O     . ILE C 3 17  ? -2.882  -2.745  -7.290  1.00 95.98 17  C 1 
ATOM 4109 C CB    . ILE C 3 17  ? -5.062  -0.411  -8.432  1.00 96.58 17  C 1 
ATOM 4110 C CG1   . ILE C 3 17  ? -6.585  -0.158  -8.366  1.00 95.16 17  C 1 
ATOM 4111 C CG2   . ILE C 3 17  ? -4.729  -1.290  -9.651  1.00 95.14 17  C 1 
ATOM 4112 C CD1   . ILE C 3 17  ? -7.105  0.799   -9.440  1.00 89.02 17  C 1 
ATOM 4113 N N     . MET C 3 18  ? -2.140  -0.631  -7.137  1.00 97.16 18  C 1 
ATOM 4114 C CA    . MET C 3 18  ? -0.714  -0.987  -7.135  1.00 97.22 18  C 1 
ATOM 4115 C C     . MET C 3 18  ? -0.358  -1.947  -5.985  1.00 97.01 18  C 1 
ATOM 4116 O O     . MET C 3 18  ? 0.411   -2.880  -6.161  1.00 95.81 18  C 1 
ATOM 4117 C CB    . MET C 3 18  ? 0.138   0.278   -7.012  1.00 97.27 18  C 1 
ATOM 4118 C CG    . MET C 3 18  ? 0.021   1.234   -8.199  1.00 96.46 18  C 1 
ATOM 4119 S SD    . MET C 3 18  ? 1.003   2.744   -7.959  1.00 94.85 18  C 1 
ATOM 4120 C CE    . MET C 3 18  ? 2.641   2.084   -8.326  1.00 86.69 18  C 1 
ATOM 4121 N N     . GLN C 3 19  ? -0.928  -1.726  -4.799  1.00 96.10 19  C 1 
ATOM 4122 C CA    . GLN C 3 19  ? -0.661  -2.533  -3.606  1.00 95.60 19  C 1 
ATOM 4123 C C     . GLN C 3 19  ? -1.396  -3.883  -3.569  1.00 95.38 19  C 1 
ATOM 4124 O O     . GLN C 3 19  ? -1.137  -4.656  -2.646  1.00 93.84 19  C 1 
ATOM 4125 C CB    . GLN C 3 19  ? -0.973  -1.723  -2.344  1.00 94.75 19  C 1 
ATOM 4126 C CG    . GLN C 3 19  ? 0.120   -0.694  -2.081  1.00 91.27 19  C 1 
ATOM 4127 C CD    . GLN C 3 19  ? -0.074  0.065   -0.762  1.00 89.07 19  C 1 
ATOM 4128 O OE1   . GLN C 3 19  ? -1.158  0.319   -0.270  1.00 81.20 19  C 1 
ATOM 4129 N NE2   . GLN C 3 19  ? 1.015   0.449   -0.123  1.00 77.81 19  C 1 
ATOM 4130 N N     . ALA C 3 20  ? -2.277  -4.160  -4.529  1.00 96.04 20  C 1 
ATOM 4131 C CA    . ALA C 3 20  ? -2.888  -5.480  -4.680  1.00 95.50 20  C 1 
ATOM 4132 C C     . ALA C 3 20  ? -1.882  -6.535  -5.186  1.00 95.20 20  C 1 
ATOM 4133 O O     . ALA C 3 20  ? -2.087  -7.722  -4.933  1.00 93.12 20  C 1 
ATOM 4134 C CB    . ALA C 3 20  ? -4.084  -5.355  -5.619  1.00 94.85 20  C 1 
ATOM 4135 N N     . ASP C 3 21  ? -0.809  -6.104  -5.843  1.00 95.60 21  C 1 
ATOM 4136 C CA    . ASP C 3 21  ? 0.350   -6.957  -6.115  1.00 95.38 21  C 1 
ATOM 4137 C C     . ASP C 3 21  ? 1.153   -7.139  -4.814  1.00 95.16 21  C 1 
ATOM 4138 O O     . ASP C 3 21  ? 1.656   -6.177  -4.234  1.00 92.82 21  C 1 
ATOM 4139 C CB    . ASP C 3 21  ? 1.183   -6.348  -7.255  1.00 94.47 21  C 1 
ATOM 4140 C CG    . ASP C 3 21  ? 2.372   -7.211  -7.708  1.00 92.41 21  C 1 
ATOM 4141 O OD1   . ASP C 3 21  ? 2.800   -8.127  -6.975  1.00 86.39 21  C 1 
ATOM 4142 O OD2   . ASP C 3 21  ? 2.907   -6.950  -8.813  1.00 86.24 21  C 1 
ATOM 4143 N N     . GLU C 3 22  ? 1.262   -8.382  -4.339  1.00 95.36 22  C 1 
ATOM 4144 C CA    . GLU C 3 22  ? 1.953   -8.719  -3.095  1.00 94.62 22  C 1 
ATOM 4145 C C     . GLU C 3 22  ? 3.458   -8.444  -3.141  1.00 94.85 22  C 1 
ATOM 4146 O O     . GLU C 3 22  ? 4.089   -8.263  -2.099  1.00 91.93 22  C 1 
ATOM 4147 C CB    . GLU C 3 22  ? 1.729   -10.199 -2.746  1.00 92.44 22  C 1 
ATOM 4148 C CG    . GLU C 3 22  ? 0.268   -10.567 -2.478  1.00 81.28 22  C 1 
ATOM 4149 C CD    . GLU C 3 22  ? 0.157   -11.968 -1.848  1.00 74.83 22  C 1 
ATOM 4150 O OE1   . GLU C 3 22  ? -0.608  -12.107 -0.879  1.00 67.19 22  C 1 
ATOM 4151 O OE2   . GLU C 3 22  ? 0.846   -12.907 -2.289  1.00 66.70 22  C 1 
ATOM 4152 N N     . ASP C 3 23  ? 4.047   -8.396  -4.328  1.00 94.70 23  C 1 
ATOM 4153 C CA    . ASP C 3 23  ? 5.468   -8.089  -4.482  1.00 94.47 23  C 1 
ATOM 4154 C C     . ASP C 3 23  ? 5.758   -6.580  -4.350  1.00 94.83 23  C 1 
ATOM 4155 O O     . ASP C 3 23  ? 6.902   -6.183  -4.108  1.00 92.01 23  C 1 
ATOM 4156 C CB    . ASP C 3 23  ? 5.980   -8.645  -5.812  1.00 92.81 23  C 1 
ATOM 4157 C CG    . ASP C 3 23  ? 5.997   -10.179 -5.874  1.00 88.88 23  C 1 
ATOM 4158 O OD1   . ASP C 3 23  ? 6.327   -10.822 -4.849  1.00 83.17 23  C 1 
ATOM 4159 O OD2   . ASP C 3 23  ? 5.764   -10.735 -6.965  1.00 82.60 23  C 1 
ATOM 4160 N N     . VAL C 3 24  ? 4.726   -5.725  -4.440  1.00 95.11 24  C 1 
ATOM 4161 C CA    . VAL C 3 24  ? 4.864   -4.276  -4.289  1.00 95.27 24  C 1 
ATOM 4162 C C     . VAL C 3 24  ? 5.115   -3.920  -2.830  1.00 94.69 24  C 1 
ATOM 4163 O O     . VAL C 3 24  ? 4.246   -4.056  -1.970  1.00 90.90 24  C 1 
ATOM 4164 C CB    . VAL C 3 24  ? 3.642   -3.526  -4.849  1.00 94.58 24  C 1 
ATOM 4165 C CG1   . VAL C 3 24  ? 3.740   -2.018  -4.602  1.00 91.03 24  C 1 
ATOM 4166 C CG2   . VAL C 3 24  ? 3.549   -3.735  -6.359  1.00 91.50 24  C 1 
ATOM 4167 N N     . GLY C 3 25  ? 6.302   -3.375  -2.561  1.00 92.19 25  C 1 
ATOM 4168 C CA    . GLY C 3 25  ? 6.689   -2.864  -1.257  1.00 91.31 25  C 1 
ATOM 4169 C C     . GLY C 3 25  ? 6.131   -1.463  -0.960  1.00 92.69 25  C 1 
ATOM 4170 O O     . GLY C 3 25  ? 4.921   -1.228  -0.930  1.00 88.40 25  C 1 
ATOM 4171 N N     . LYS C 3 26  ? 7.023   -0.500  -0.716  1.00 94.89 26  C 1 
ATOM 4172 C CA    . LYS C 3 26  ? 6.665   0.904   -0.524  1.00 94.99 26  C 1 
ATOM 4173 C C     . LYS C 3 26  ? 6.496   1.604   -1.878  1.00 95.38 26  C 1 
ATOM 4174 O O     . LYS C 3 26  ? 7.087   1.198   -2.873  1.00 93.79 26  C 1 
ATOM 4175 C CB    . LYS C 3 26  ? 7.715   1.607   0.348   1.00 93.50 26  C 1 
ATOM 4176 C CG    . LYS C 3 26  ? 7.752   1.060   1.784   1.00 86.73 26  C 1 
ATOM 4177 C CD    . LYS C 3 26  ? 8.764   1.820   2.635   1.00 84.52 26  C 1 
ATOM 4178 C CE    . LYS C 3 26  ? 8.775   1.274   4.069   1.00 77.34 26  C 1 
ATOM 4179 N NZ    . LYS C 3 26  ? 9.753   1.978   4.924   1.00 70.12 26  C 1 
ATOM 4180 N N     . ILE C 3 27  ? 5.707   2.684   -1.897  1.00 95.68 27  C 1 
ATOM 4181 C CA    . ILE C 3 27  ? 5.458   3.492   -3.091  1.00 95.79 27  C 1 
ATOM 4182 C C     . ILE C 3 27  ? 5.756   4.951   -2.759  1.00 95.49 27  C 1 
ATOM 4183 O O     . ILE C 3 27  ? 5.143   5.502   -1.835  1.00 93.75 27  C 1 
ATOM 4184 C CB    . ILE C 3 27  ? 4.017   3.291   -3.602  1.00 95.60 27  C 1 
ATOM 4185 C CG1   . ILE C 3 27  ? 3.698   1.802   -3.896  1.00 93.63 27  C 1 
ATOM 4186 C CG2   . ILE C 3 27  ? 3.780   4.139   -4.853  1.00 93.07 27  C 1 
ATOM 4187 C CD1   . ILE C 3 27  ? 2.228   1.528   -4.205  1.00 89.95 27  C 1 
ATOM 4188 N N     . ALA C 3 28  ? 6.670   5.555   -3.507  1.00 95.89 28  C 1 
ATOM 4189 C CA    . ALA C 3 28  ? 7.003   6.968   -3.363  1.00 95.47 28  C 1 
ATOM 4190 C C     . ALA C 3 28  ? 5.787   7.856   -3.653  1.00 95.58 28  C 1 
ATOM 4191 O O     . ALA C 3 28  ? 4.917   7.498   -4.454  1.00 94.57 28  C 1 
ATOM 4192 C CB    . ALA C 3 28  ? 8.182   7.311   -4.276  1.00 94.57 28  C 1 
ATOM 4193 N N     . LEU C 3 29  ? 5.712   9.021   -3.009  1.00 94.42 29  C 1 
ATOM 4194 C CA    . LEU C 3 29  ? 4.537   9.889   -3.123  1.00 93.60 29  C 1 
ATOM 4195 C C     . LEU C 3 29  ? 4.257   10.363  -4.558  1.00 94.20 29  C 1 
ATOM 4196 O O     . LEU C 3 29  ? 3.093   10.523  -4.918  1.00 93.35 29  C 1 
ATOM 4197 C CB    . LEU C 3 29  ? 4.740   11.090  -2.185  1.00 92.02 29  C 1 
ATOM 4198 C CG    . LEU C 3 29  ? 3.514   12.023  -2.111  1.00 85.15 29  C 1 
ATOM 4199 C CD1   . LEU C 3 29  ? 2.340   11.373  -1.380  1.00 78.51 29  C 1 
ATOM 4200 C CD2   . LEU C 3 29  ? 3.893   13.306  -1.379  1.00 77.35 29  C 1 
ATOM 4201 N N     . ALA C 3 30  ? 5.302   10.581  -5.355  1.00 93.79 30  C 1 
ATOM 4202 C CA    . ALA C 3 30  ? 5.186   11.015  -6.742  1.00 94.06 30  C 1 
ATOM 4203 C C     . ALA C 3 30  ? 4.546   9.955   -7.648  1.00 94.98 30  C 1 
ATOM 4204 O O     . ALA C 3 30  ? 3.854   10.299  -8.600  1.00 93.92 30  C 1 
ATOM 4205 C CB    . ALA C 3 30  ? 6.584   11.378  -7.242  1.00 92.68 30  C 1 
ATOM 4206 N N     . VAL C 3 31  ? 4.733   8.665   -7.344  1.00 95.50 31  C 1 
ATOM 4207 C CA    . VAL C 3 31  ? 4.360   7.575   -8.253  1.00 95.92 31  C 1 
ATOM 4208 C C     . VAL C 3 31  ? 2.859   7.531   -8.574  1.00 96.14 31  C 1 
ATOM 4209 O O     . VAL C 3 31  ? 2.534   7.522   -9.754  1.00 95.56 31  C 1 
ATOM 4210 C CB    . VAL C 3 31  ? 4.892   6.215   -7.753  1.00 95.65 31  C 1 
ATOM 4211 C CG1   . VAL C 3 31  ? 4.414   5.038   -8.600  1.00 93.60 31  C 1 
ATOM 4212 C CG2   . VAL C 3 31  ? 6.416   6.219   -7.780  1.00 93.03 31  C 1 
ATOM 4213 N N     . PRO C 3 32  ? 1.916   7.587   -7.601  1.00 95.90 32  C 1 
ATOM 4214 C CA    . PRO C 3 32  ? 0.484   7.623   -7.936  1.00 95.97 32  C 1 
ATOM 4215 C C     . PRO C 3 32  ? 0.059   8.841   -8.760  1.00 95.96 32  C 1 
ATOM 4216 O O     . PRO C 3 32  ? -0.916  8.764   -9.498  1.00 95.04 32  C 1 
ATOM 4217 C CB    . PRO C 3 32  ? -0.245  7.588   -6.592  1.00 95.33 32  C 1 
ATOM 4218 C CG    . PRO C 3 32  ? 0.759   6.936   -5.652  1.00 93.69 32  C 1 
ATOM 4219 C CD    . PRO C 3 32  ? 2.086   7.478   -6.174  1.00 95.29 32  C 1 
ATOM 4220 N N     . VAL C 3 33  ? 0.776   9.965   -8.638  1.00 95.29 33  C 1 
ATOM 4221 C CA    . VAL C 3 33  ? 0.535   11.175  -9.433  1.00 94.96 33  C 1 
ATOM 4222 C C     . VAL C 3 33  ? 1.004   10.964  -10.873 1.00 95.30 33  C 1 
ATOM 4223 O O     . VAL C 3 33  ? 0.237   11.216  -11.797 1.00 94.25 33  C 1 
ATOM 4224 C CB    . VAL C 3 33  ? 1.216   12.406  -8.801  1.00 93.40 33  C 1 
ATOM 4225 C CG1   . VAL C 3 33  ? 0.957   13.663  -9.631  1.00 89.14 33  C 1 
ATOM 4226 C CG2   . VAL C 3 33  ? 0.710   12.652  -7.378  1.00 87.82 33  C 1 
ATOM 4227 N N     . LEU C 3 34  ? 2.218   10.432  -11.059 1.00 95.20 34  C 1 
ATOM 4228 C CA    . LEU C 3 34  ? 2.731   10.072  -12.386 1.00 95.30 34  C 1 
ATOM 4229 C C     . LEU C 3 34  ? 1.846   9.027   -13.067 1.00 95.80 34  C 1 
ATOM 4230 O O     . LEU C 3 34  ? 1.528   9.184   -14.239 1.00 94.95 34  C 1 
ATOM 4231 C CB    . LEU C 3 34  ? 4.164   9.544   -12.261 1.00 94.37 34  C 1 
ATOM 4232 C CG    . LEU C 3 34  ? 5.207   10.596  -11.874 1.00 90.28 34  C 1 
ATOM 4233 C CD1   . LEU C 3 34  ? 6.539   9.893   -11.633 1.00 85.87 34  C 1 
ATOM 4234 C CD2   . LEU C 3 34  ? 5.392   11.649  -12.969 1.00 85.67 34  C 1 
ATOM 4235 N N     . VAL C 3 35  ? 1.391   8.007   -12.338 1.00 96.32 35  C 1 
ATOM 4236 C CA    . VAL C 3 35  ? 0.446   7.025   -12.874 1.00 96.52 35  C 1 
ATOM 4237 C C     . VAL C 3 35  ? -0.858  7.695   -13.313 1.00 96.69 35  C 1 
ATOM 4238 O O     . VAL C 3 35  ? -1.379  7.356   -14.365 1.00 95.79 35  C 1 
ATOM 4239 C CB    . VAL C 3 35  ? 0.167   5.889   -11.869 1.00 96.38 35  C 1 
ATOM 4240 C CG1   . VAL C 3 35  ? -0.915  4.926   -12.359 1.00 94.29 35  C 1 
ATOM 4241 C CG2   . VAL C 3 35  ? 1.417   5.055   -11.607 1.00 93.92 35  C 1 
ATOM 4242 N N     . SER C 3 36  ? -1.375  8.685   -12.575 1.00 96.50 36  C 1 
ATOM 4243 C CA    . SER C 3 36  ? -2.565  9.425   -13.008 1.00 96.23 36  C 1 
ATOM 4244 C C     . SER C 3 36  ? -2.349  10.162  -14.334 1.00 96.11 36  C 1 
ATOM 4245 O O     . SER C 3 36  ? -3.282  10.215  -15.133 1.00 95.17 36  C 1 
ATOM 4246 C CB    . SER C 3 36  ? -3.020  10.429  -11.946 1.00 95.59 36  C 1 
ATOM 4247 O OG    . SER C 3 36  ? -4.242  11.040  -12.340 1.00 90.20 36  C 1 
ATOM 4248 N N     . LYS C 3 37  ? -1.159  10.719  -14.563 1.00 95.12 37  C 1 
ATOM 4249 C CA    . LYS C 3 37  ? -0.814  11.385  -15.822 1.00 94.87 37  C 1 
ATOM 4250 C C     . LYS C 3 37  ? -0.574  10.395  -16.953 1.00 95.20 37  C 1 
ATOM 4251 O O     . LYS C 3 37  ? -1.097  10.589  -18.045 1.00 94.24 37  C 1 
ATOM 4252 C CB    . LYS C 3 37  ? 0.380   12.337  -15.602 1.00 93.80 37  C 1 
ATOM 4253 C CG    . LYS C 3 37  ? 0.069   13.526  -14.660 1.00 86.10 37  C 1 
ATOM 4254 C CD    . LYS C 3 37  ? -1.027  14.406  -15.241 1.00 80.65 37  C 1 
ATOM 4255 C CE    . LYS C 3 37  ? -1.442  15.573  -14.365 1.00 76.65 37  C 1 
ATOM 4256 N NZ    . LYS C 3 37  ? -2.649  16.226  -14.933 1.00 68.83 37  C 1 
ATOM 4257 N N     . ALA C 3 38  ? 0.091   9.281   -16.676 1.00 95.91 38  C 1 
ATOM 4258 C CA    . ALA C 3 38  ? 0.239   8.193   -17.634 1.00 96.23 38  C 1 
ATOM 4259 C C     . ALA C 3 38  ? -1.121  7.650   -18.102 1.00 96.50 38  C 1 
ATOM 4260 O O     . ALA C 3 38  ? -1.309  7.364   -19.280 1.00 95.80 38  C 1 
ATOM 4261 C CB    . ALA C 3 38  ? 1.084   7.093   -16.993 1.00 95.84 38  C 1 
ATOM 4262 N N     . LEU C 3 39  ? -2.108  7.564   -17.196 1.00 96.39 39  C 1 
ATOM 4263 C CA    . LEU C 3 39  ? -3.470  7.158   -17.535 1.00 96.39 39  C 1 
ATOM 4264 C C     . LEU C 3 39  ? -4.201  8.161   -18.425 1.00 96.31 39  C 1 
ATOM 4265 O O     . LEU C 3 39  ? -5.033  7.745   -19.221 1.00 95.21 39  C 1 
ATOM 4266 C CB    . LEU C 3 39  ? -4.283  6.942   -16.256 1.00 95.80 39  C 1 
ATOM 4267 C CG    . LEU C 3 39  ? -3.948  5.651   -15.492 1.00 94.01 39  C 1 
ATOM 4268 C CD1   . LEU C 3 39  ? -4.705  5.678   -14.162 1.00 90.19 39  C 1 
ATOM 4269 C CD2   . LEU C 3 39  ? -4.348  4.412   -16.277 1.00 90.29 39  C 1 
ATOM 4270 N N     . GLU C 3 40  ? -3.949  9.462   -18.293 1.00 96.10 40  C 1 
ATOM 4271 C CA    . GLU C 3 40  ? -4.514  10.470  -19.197 1.00 95.60 40  C 1 
ATOM 4272 C C     . GLU C 3 40  ? -4.002  10.269  -20.625 1.00 95.81 40  C 1 
ATOM 4273 O O     . GLU C 3 40  ? -4.807  10.238  -21.553 1.00 94.50 40  C 1 
ATOM 4274 C CB    . GLU C 3 40  ? -4.231  11.898  -18.688 1.00 94.37 40  C 1 
ATOM 4275 C CG    . GLU C 3 40  ? -5.017  12.265  -17.424 1.00 88.90 40  C 1 
ATOM 4276 C CD    . GLU C 3 40  ? -4.585  13.599  -16.768 1.00 85.74 40  C 1 
ATOM 4277 O OE1   . GLU C 3 40  ? -4.506  13.664  -15.520 1.00 80.26 40  C 1 
ATOM 4278 O OE2   . GLU C 3 40  ? -4.338  14.595  -17.471 1.00 81.36 40  C 1 
ATOM 4279 N N     . LEU C 3 41  ? -2.694  10.031  -20.786 1.00 95.76 41  C 1 
ATOM 4280 C CA    . LEU C 3 41  ? -2.063  9.756   -22.085 1.00 95.61 41  C 1 
ATOM 4281 C C     . LEU C 3 41  ? -2.552  8.429   -22.681 1.00 96.09 41  C 1 
ATOM 4282 O O     . LEU C 3 41  ? -2.993  8.386   -23.827 1.00 94.81 41  C 1 
ATOM 4283 C CB    . LEU C 3 41  ? -0.537  9.749   -21.911 1.00 95.07 41  C 1 
ATOM 4284 C CG    . LEU C 3 41  ? 0.068   11.071  -21.398 1.00 93.47 41  C 1 
ATOM 4285 C CD1   . LEU C 3 41  ? 1.562   10.884  -21.114 1.00 89.30 41  C 1 
ATOM 4286 C CD2   . LEU C 3 41  ? -0.107  12.212  -22.395 1.00 89.38 41  C 1 
ATOM 4287 N N     . PHE C 3 42  ? -2.572  7.364   -21.866 1.00 96.31 42  C 1 
ATOM 4288 C CA    . PHE C 3 42  ? -3.055  6.049   -22.288 1.00 96.48 42  C 1 
ATOM 4289 C C     . PHE C 3 42  ? -4.517  6.082   -22.747 1.00 96.55 42  C 1 
ATOM 4290 O O     . PHE C 3 42  ? -4.886  5.433   -23.722 1.00 95.71 42  C 1 
ATOM 4291 C CB    . PHE C 3 42  ? -2.881  5.073   -21.117 1.00 96.41 42  C 1 
ATOM 4292 C CG    . PHE C 3 42  ? -3.486  3.710   -21.368 1.00 96.27 42  C 1 
ATOM 4293 C CD1   . PHE C 3 42  ? -4.686  3.342   -20.737 1.00 94.42 42  C 1 
ATOM 4294 C CD2   . PHE C 3 42  ? -2.871  2.819   -22.266 1.00 94.66 42  C 1 
ATOM 4295 C CE1   . PHE C 3 42  ? -5.264  2.095   -20.996 1.00 93.75 42  C 1 
ATOM 4296 C CE2   . PHE C 3 42  ? -3.448  1.576   -22.528 1.00 93.83 42  C 1 
ATOM 4297 C CZ    . PHE C 3 42  ? -4.647  1.201   -21.892 1.00 94.17 42  C 1 
ATOM 4298 N N     . LEU C 3 43  ? -5.386  6.834   -22.054 1.00 96.35 43  C 1 
ATOM 4299 C CA    . LEU C 3 43  ? -6.782  6.963   -22.431 1.00 96.23 43  C 1 
ATOM 4300 C C     . LEU C 3 43  ? -6.986  7.825   -23.671 1.00 96.33 43  C 1 
ATOM 4301 O O     . LEU C 3 43  ? -7.921  7.544   -24.416 1.00 94.96 43  C 1 
ATOM 4302 C CB    . LEU C 3 43  ? -7.594  7.538   -21.263 1.00 95.40 43  C 1 
ATOM 4303 C CG    . LEU C 3 43  ? -7.932  6.511   -20.178 1.00 92.80 43  C 1 
ATOM 4304 C CD1   . LEU C 3 43  ? -8.736  7.205   -19.074 1.00 88.33 43  C 1 
ATOM 4305 C CD2   . LEU C 3 43  ? -8.785  5.363   -20.722 1.00 88.60 43  C 1 
ATOM 4306 N N     . GLN C 3 44  ? -6.164  8.837   -23.885 1.00 95.81 44  C 1 
ATOM 4307 C CA    . GLN C 3 44  ? -6.193  9.615   -25.120 1.00 95.77 44  C 1 
ATOM 4308 C C     . GLN C 3 44  ? -5.889  8.709   -26.306 1.00 96.05 44  C 1 
ATOM 4309 O O     . GLN C 3 44  ? -6.747  8.546   -27.168 1.00 94.73 44  C 1 
ATOM 4310 C CB    . GLN C 3 44  ? -5.212  10.803  -25.006 1.00 95.03 44  C 1 
ATOM 4311 C CG    . GLN C 3 44  ? -5.305  11.751  -26.205 1.00 89.85 44  C 1 
ATOM 4312 C CD    . GLN C 3 44  ? -6.676  12.429  -26.310 1.00 89.00 44  C 1 
ATOM 4313 O OE1   . GLN C 3 44  ? -7.139  13.080  -25.384 1.00 80.08 44  C 1 
ATOM 4314 N NE2   . GLN C 3 44  ? -7.363  12.264  -27.401 1.00 77.49 44  C 1 
ATOM 4315 N N     . ASP C 3 45  ? -4.757  8.008   -26.272 1.00 95.95 45  C 1 
ATOM 4316 C CA    . ASP C 3 45  ? -4.318  7.099   -27.339 1.00 95.39 45  C 1 
ATOM 4317 C C     . ASP C 3 45  ? -5.335  5.971   -27.606 1.00 96.01 45  C 1 
ATOM 4318 O O     . ASP C 3 45  ? -5.765  5.746   -28.743 1.00 94.53 45  C 1 
ATOM 4319 C CB    . ASP C 3 45  ? -2.941  6.548   -26.922 1.00 93.49 45  C 1 
ATOM 4320 C CG    . ASP C 3 45  ? -2.322  5.659   -27.998 1.00 85.65 45  C 1 
ATOM 4321 O OD1   . ASP C 3 45  ? -2.310  6.055   -29.172 1.00 79.19 45  C 1 
ATOM 4322 O OD2   . ASP C 3 45  ? -1.874  4.557   -27.653 1.00 79.94 45  C 1 
ATOM 4323 N N     . LEU C 3 46  ? -5.828  5.309   -26.555 1.00 96.27 46  C 1 
ATOM 4324 C CA    . LEU C 3 46  ? -6.833  4.252   -26.686 1.00 96.36 46  C 1 
ATOM 4325 C C     . LEU C 3 46  ? -8.152  4.777   -27.271 1.00 96.50 46  C 1 
ATOM 4326 O O     . LEU C 3 46  ? -8.785  4.088   -28.080 1.00 95.20 46  C 1 
ATOM 4327 C CB    . LEU C 3 46  ? -7.062  3.605   -25.304 1.00 96.13 46  C 1 
ATOM 4328 C CG    . LEU C 3 46  ? -8.065  2.434   -25.301 1.00 95.30 46  C 1 
ATOM 4329 C CD1   . LEU C 3 46  ? -7.561  1.228   -26.091 1.00 91.62 46  C 1 
ATOM 4330 C CD2   . LEU C 3 46  ? -8.342  1.975   -23.861 1.00 91.21 46  C 1 
ATOM 4331 N N     . CYS C 3 47  ? -8.607  5.967   -26.868 1.00 96.67 47  C 1 
ATOM 4332 C CA    . CYS C 3 47  ? -9.829  6.560   -27.395 1.00 96.43 47  C 1 
ATOM 4333 C C     . CYS C 3 47  ? -9.679  6.979   -28.856 1.00 96.58 47  C 1 
ATOM 4334 O O     . CYS C 3 47  ? -10.609 6.725   -29.622 1.00 95.02 47  C 1 
ATOM 4335 C CB    . CYS C 3 47  ? -10.284 7.740   -26.532 1.00 95.53 47  C 1 
ATOM 4336 S SG    . CYS C 3 47  ? -10.992 7.144   -24.955 1.00 92.18 47  C 1 
ATOM 4337 N N     . ASP C 3 48  ? -8.557  7.557   -29.249 1.00 96.49 48  C 1 
ATOM 4338 C CA    . ASP C 3 48  ? -8.300  7.992   -30.627 1.00 96.19 48  C 1 
ATOM 4339 C C     . ASP C 3 48  ? -8.309  6.798   -31.584 1.00 96.31 48  C 1 
ATOM 4340 O O     . ASP C 3 48  ? -9.081  6.763   -32.541 1.00 94.77 48  C 1 
ATOM 4341 C CB    . ASP C 3 48  ? -6.976  8.774   -30.689 1.00 94.95 48  C 1 
ATOM 4342 C CG    . ASP C 3 48  ? -7.021  10.101  -29.917 1.00 87.96 48  C 1 
ATOM 4343 O OD1   . ASP C 3 48  ? -8.134  10.605  -29.635 1.00 80.99 48  C 1 
ATOM 4344 O OD2   . ASP C 3 48  ? -5.943  10.613  -29.570 1.00 82.62 48  C 1 
ATOM 4345 N N     . ARG C 3 49  ? -7.562  5.741   -31.262 1.00 96.10 49  C 1 
ATOM 4346 C CA    . ARG C 3 49  ? -7.519  4.520   -32.075 1.00 95.98 49  C 1 
ATOM 4347 C C     . ARG C 3 49  ? -8.875  3.801   -32.125 1.00 96.06 49  C 1 
ATOM 4348 O O     . ARG C 3 49  ? -9.281  3.307   -33.178 1.00 94.47 49  C 1 
ATOM 4349 C CB    . ARG C 3 49  ? -6.431  3.574   -31.526 1.00 95.13 49  C 1 
ATOM 4350 C CG    . ARG C 3 49  ? -5.023  4.165   -31.657 1.00 92.59 49  C 1 
ATOM 4351 C CD    . ARG C 3 49  ? -3.995  3.203   -31.052 1.00 90.39 49  C 1 
ATOM 4352 N NE    . ARG C 3 49  ? -2.703  3.855   -30.848 1.00 86.45 49  C 1 
ATOM 4353 C CZ    . ARG C 3 49  ? -1.511  3.288   -30.825 1.00 81.90 49  C 1 
ATOM 4354 N NH1   . ARG C 3 49  ? -1.312  2.033   -31.084 1.00 76.39 49  C 1 
ATOM 4355 N NH2   . ARG C 3 49  ? -0.472  4.006   -30.520 1.00 77.05 49  C 1 
ATOM 4356 N N     . THR C 3 50  ? -9.612  3.768   -31.018 1.00 97.13 50  C 1 
ATOM 4357 C CA    . THR C 3 50  ? -10.962 3.171   -30.999 1.00 97.09 50  C 1 
ATOM 4358 C C     . THR C 3 50  ? -11.964 4.007   -31.795 1.00 97.17 50  C 1 
ATOM 4359 O O     . THR C 3 50  ? -12.862 3.453   -32.433 1.00 95.85 50  C 1 
ATOM 4360 C CB    . THR C 3 50  ? -11.477 3.005   -29.565 1.00 96.35 50  C 1 
ATOM 4361 O OG1   . THR C 3 50  ? -10.598 2.219   -28.793 1.00 88.70 50  C 1 
ATOM 4362 C CG2   . THR C 3 50  ? -12.831 2.282   -29.514 1.00 87.79 50  C 1 
ATOM 4363 N N     . TYR C 3 51  ? -11.855 5.337   -31.757 1.00 97.12 51  C 1 
ATOM 4364 C CA    . TYR C 3 51  ? -12.756 6.223   -32.468 1.00 97.02 51  C 1 
ATOM 4365 C C     . TYR C 3 51  ? -12.593 6.111   -33.983 1.00 97.08 51  C 1 
ATOM 4366 O O     . TYR C 3 51  ? -13.600 6.058   -34.678 1.00 95.88 51  C 1 
ATOM 4367 C CB    . TYR C 3 51  ? -12.575 7.663   -31.990 1.00 96.60 51  C 1 
ATOM 4368 C CG    . TYR C 3 51  ? -13.605 8.606   -32.571 1.00 96.21 51  C 1 
ATOM 4369 C CD1   . TYR C 3 51  ? -13.223 9.591   -33.502 1.00 93.52 51  C 1 
ATOM 4370 C CD2   . TYR C 3 51  ? -14.958 8.485   -32.208 1.00 93.56 51  C 1 
ATOM 4371 C CE1   . TYR C 3 51  ? -14.180 10.454  -34.050 1.00 92.53 51  C 1 
ATOM 4372 C CE2   . TYR C 3 51  ? -15.926 9.339   -32.754 1.00 92.53 51  C 1 
ATOM 4373 C CZ    . TYR C 3 51  ? -15.535 10.325  -33.677 1.00 93.25 51  C 1 
ATOM 4374 O OH    . TYR C 3 51  ? -16.481 11.166  -34.218 1.00 91.10 51  C 1 
ATOM 4375 N N     . ASN C 3 52  ? -11.371 5.933   -34.477 1.00 96.69 52  C 1 
ATOM 4376 C CA    . ASN C 3 52  ? -11.133 5.663   -35.902 1.00 96.36 52  C 1 
ATOM 4377 C C     . ASN C 3 52  ? -11.913 4.422   -36.370 1.00 96.42 52  C 1 
ATOM 4378 O O     . ASN C 3 52  ? -12.674 4.511   -37.334 1.00 94.64 52  C 1 
ATOM 4379 C CB    . ASN C 3 52  ? -9.616  5.541   -36.144 1.00 95.32 52  C 1 
ATOM 4380 C CG    . ASN C 3 52  ? -8.889  6.861   -35.950 1.00 90.35 52  C 1 
ATOM 4381 O OD1   . ASN C 3 52  ? -9.484  7.928   -35.914 1.00 79.72 52  C 1 
ATOM 4382 N ND2   . ASN C 3 52  ? -7.581  6.820   -35.818 1.00 78.61 52  C 1 
ATOM 4383 N N     . ILE C 3 53  ? -11.870 3.328   -35.610 1.00 96.05 53  C 1 
ATOM 4384 C CA    . ILE C 3 53  ? -12.664 2.110   -35.893 1.00 95.80 53  C 1 
ATOM 4385 C C     . ILE C 3 53  ? -14.169 2.389   -35.835 1.00 95.91 53  C 1 
ATOM 4386 O O     . ILE C 3 53  ? -14.958 1.812   -36.588 1.00 94.19 53  C 1 
ATOM 4387 C CB    . ILE C 3 53  ? -12.263 0.996   -34.898 1.00 95.22 53  C 1 
ATOM 4388 C CG1   . ILE C 3 53  ? -10.772 0.599   -35.089 1.00 92.91 53  C 1 
ATOM 4389 C CG2   . ILE C 3 53  ? -13.159 -0.249  -35.038 1.00 92.87 53  C 1 
ATOM 4390 C CD1   . ILE C 3 53  ? -10.199 -0.237  -33.945 1.00 84.90 53  C 1 
ATOM 4391 N N     . THR C 3 54  ? -14.608 3.265   -34.924 1.00 96.05 54  C 1 
ATOM 4392 C CA    . THR C 3 54  ? -16.029 3.645   -34.810 1.00 95.76 54  C 1 
ATOM 4393 C C     . THR C 3 54  ? -16.510 4.399   -36.052 1.00 95.78 54  C 1 
ATOM 4394 O O     . THR C 3 54  ? -17.614 4.139   -36.529 1.00 93.89 54  C 1 
ATOM 4395 C CB    . THR C 3 54  ? -16.265 4.488   -33.550 1.00 95.05 54  C 1 
ATOM 4396 O OG1   . THR C 3 54  ? -15.841 3.808   -32.391 1.00 88.89 54  C 1 
ATOM 4397 C CG2   . THR C 3 54  ? -17.741 4.830   -33.321 1.00 88.37 54  C 1 
ATOM 4398 N N     . ILE C 3 55  ? -15.685 5.316   -36.581 1.00 96.21 55  C 1 
ATOM 4399 C CA    . ILE C 3 55  ? -15.971 6.082   -37.794 1.00 95.89 55  C 1 
ATOM 4400 C C     . ILE C 3 55  ? -15.947 5.189   -39.034 1.00 96.00 55  C 1 
ATOM 4401 O O     . ILE C 3 55  ? -16.868 5.264   -39.842 1.00 94.05 55  C 1 
ATOM 4402 C CB    . ILE C 3 55  ? -14.993 7.269   -37.913 1.00 94.22 55  C 1 
ATOM 4403 C CG1   . ILE C 3 55  ? -15.172 8.293   -36.771 1.00 85.19 55  C 1 
ATOM 4404 C CG2   . ILE C 3 55  ? -15.110 7.981   -39.264 1.00 81.88 55  C 1 
ATOM 4405 C CD1   . ILE C 3 55  ? -16.568 8.919   -36.647 1.00 74.65 55  C 1 
ATOM 4406 N N     . GLU C 3 56  ? -14.966 4.281   -39.149 1.00 95.70 56  C 1 
ATOM 4407 C CA    . GLU C 3 56  ? -14.901 3.298   -40.245 1.00 95.46 56  C 1 
ATOM 4408 C C     . GLU C 3 56  ? -16.168 2.439   -40.333 1.00 95.49 56  C 1 
ATOM 4409 O O     . GLU C 3 56  ? -16.645 2.120   -41.420 1.00 92.76 56  C 1 
ATOM 4410 C CB    . GLU C 3 56  ? -13.697 2.382   -40.033 1.00 94.11 56  C 1 
ATOM 4411 C CG    . GLU C 3 56  ? -12.358 3.045   -40.356 1.00 82.51 56  C 1 
ATOM 4412 C CD    . GLU C 3 56  ? -11.154 2.215   -39.891 1.00 75.94 56  C 1 
ATOM 4413 O OE1   . GLU C 3 56  ? -10.025 2.735   -39.976 1.00 68.12 56  C 1 
ATOM 4414 O OE2   . GLU C 3 56  ? -11.364 1.071   -39.412 1.00 66.60 56  C 1 
ATOM 4415 N N     . LYS C 3 57  ? -16.779 2.109   -39.183 1.00 94.31 57  C 1 
ATOM 4416 C CA    . LYS C 3 57  ? -18.057 1.386   -39.123 1.00 93.69 57  C 1 
ATOM 4417 C C     . LYS C 3 57  ? -19.295 2.256   -39.393 1.00 93.85 57  C 1 
ATOM 4418 O O     . LYS C 3 57  ? -20.416 1.748   -39.312 1.00 89.06 57  C 1 
ATOM 4419 C CB    . LYS C 3 57  ? -18.161 0.629   -37.787 1.00 92.24 57  C 1 
ATOM 4420 C CG    . LYS C 3 57  ? -17.161 -0.534  -37.751 1.00 88.02 57  C 1 
ATOM 4421 C CD    . LYS C 3 57  ? -17.340 -1.398  -36.506 1.00 80.26 57  C 1 
ATOM 4422 C CE    . LYS C 3 57  ? -16.346 -2.541  -36.592 1.00 75.20 57  C 1 
ATOM 4423 N NZ    . LYS C 3 57  ? -16.583 -3.617  -35.598 1.00 66.03 57  C 1 
ATOM 4424 N N     . GLY C 3 58  ? -19.127 3.549   -39.649 1.00 93.40 58  C 1 
ATOM 4425 C CA    . GLY C 3 58  ? -20.224 4.470   -39.963 1.00 93.47 58  C 1 
ATOM 4426 C C     . GLY C 3 58  ? -21.188 4.759   -38.803 1.00 93.57 58  C 1 
ATOM 4427 O O     . GLY C 3 58  ? -22.305 5.229   -39.025 1.00 89.97 58  C 1 
ATOM 4428 N N     . VAL C 3 59  ? -20.773 4.499   -37.524 1.00 93.07 59  C 1 
ATOM 4429 C CA    . VAL C 3 59  ? -21.617 4.739   -36.345 1.00 92.73 59  C 1 
ATOM 4430 C C     . VAL C 3 59  ? -21.097 5.906   -35.497 1.00 92.72 59  C 1 
ATOM 4431 O O     . VAL C 3 59  ? -19.941 6.301   -35.570 1.00 90.63 59  C 1 
ATOM 4432 C CB    . VAL C 3 59  ? -21.835 3.468   -35.504 1.00 90.57 59  C 1 
ATOM 4433 C CG1   . VAL C 3 59  ? -22.580 2.390   -36.300 1.00 82.23 59  C 1 
ATOM 4434 C CG2   . VAL C 3 59  ? -20.537 2.879   -34.973 1.00 82.49 59  C 1 
ATOM 4435 N N     . LYS C 3 60  ? -21.979 6.500   -34.667 1.00 92.48 60  C 1 
ATOM 4436 C CA    . LYS C 3 60  ? -21.642 7.645   -33.799 1.00 91.84 60  C 1 
ATOM 4437 C C     . LYS C 3 60  ? -21.353 7.252   -32.351 1.00 92.41 60  C 1 
ATOM 4438 O O     . LYS C 3 60  ? -20.906 8.085   -31.570 1.00 90.33 60  C 1 
ATOM 4439 C CB    . LYS C 3 60  ? -22.740 8.708   -33.865 1.00 89.59 60  C 1 
ATOM 4440 C CG    . LYS C 3 60  ? -22.869 9.315   -35.266 1.00 81.91 60  C 1 
ATOM 4441 C CD    . LYS C 3 60  ? -23.880 10.476  -35.313 1.00 73.45 60  C 1 
ATOM 4442 C CE    . LYS C 3 60  ? -23.929 11.015  -36.742 1.00 65.56 60  C 1 
ATOM 4443 N NZ    . LYS C 3 60  ? -24.827 12.188  -36.898 1.00 55.85 60  C 1 
ATOM 4444 N N     . THR C 3 61  ? -21.671 6.016   -31.959 1.00 93.46 61  C 1 
ATOM 4445 C CA    . THR C 3 61  ? -21.561 5.549   -30.576 1.00 93.68 61  C 1 
ATOM 4446 C C     . THR C 3 61  ? -20.387 4.587   -30.439 1.00 94.28 61  C 1 
ATOM 4447 O O     . THR C 3 61  ? -20.442 3.488   -30.987 1.00 93.33 61  C 1 
ATOM 4448 C CB    . THR C 3 61  ? -22.860 4.887   -30.099 1.00 92.34 61  C 1 
ATOM 4449 O OG1   . THR C 3 61  ? -23.944 5.786   -30.255 1.00 85.82 61  C 1 
ATOM 4450 C CG2   . THR C 3 61  ? -22.815 4.508   -28.621 1.00 85.71 61  C 1 
ATOM 4451 N N     . VAL C 3 62  ? -19.392 4.979   -29.676 1.00 94.67 62  C 1 
ATOM 4452 C CA    . VAL C 3 62  ? -18.277 4.097   -29.292 1.00 94.82 62  C 1 
ATOM 4453 C C     . VAL C 3 62  ? -18.821 2.992   -28.387 1.00 94.87 62  C 1 
ATOM 4454 O O     . VAL C 3 62  ? -19.441 3.272   -27.350 1.00 93.59 62  C 1 
ATOM 4455 C CB    . VAL C 3 62  ? -17.159 4.866   -28.574 1.00 94.62 62  C 1 
ATOM 4456 C CG1   . VAL C 3 62  ? -15.998 3.956   -28.184 1.00 91.50 62  C 1 
ATOM 4457 C CG2   . VAL C 3 62  ? -16.600 5.983   -29.459 1.00 91.05 62  C 1 
ATOM 4458 N N     . SER C 3 63  ? -18.606 1.738   -28.791 1.00 95.75 63  C 1 
ATOM 4459 C CA    . SER C 3 63  ? -19.038 0.546   -28.073 1.00 95.47 63  C 1 
ATOM 4460 C C     . SER C 3 63  ? -17.853 -0.300  -27.598 1.00 95.81 63  C 1 
ATOM 4461 O O     . SER C 3 63  ? -16.713 -0.101  -28.014 1.00 95.07 63  C 1 
ATOM 4462 C CB    . SER C 3 63  ? -19.971 -0.280  -28.961 1.00 93.91 63  C 1 
ATOM 4463 O OG    . SER C 3 63  ? -19.251 -0.858  -30.030 1.00 84.28 63  C 1 
ATOM 4464 N N     . SER C 3 64  ? -18.126 -1.279  -26.720 1.00 95.31 64  C 1 
ATOM 4465 C CA    . SER C 3 64  ? -17.131 -2.257  -26.278 1.00 95.45 64  C 1 
ATOM 4466 C C     . SER C 3 64  ? -16.594 -3.116  -27.427 1.00 95.88 64  C 1 
ATOM 4467 O O     . SER C 3 64  ? -15.427 -3.486  -27.398 1.00 94.10 64  C 1 
ATOM 4468 C CB    . SER C 3 64  ? -17.728 -3.143  -25.195 1.00 93.72 64  C 1 
ATOM 4469 O OG    . SER C 3 64  ? -18.890 -3.773  -25.679 1.00 82.56 64  C 1 
ATOM 4470 N N     . SER C 3 65  ? -17.385 -3.377  -28.487 1.00 96.05 65  C 1 
ATOM 4471 C CA    . SER C 3 65  ? -16.916 -4.115  -29.658 1.00 95.75 65  C 1 
ATOM 4472 C C     . SER C 3 65  ? -15.858 -3.351  -30.464 1.00 96.13 65  C 1 
ATOM 4473 O O     . SER C 3 65  ? -14.918 -3.960  -30.964 1.00 94.58 65  C 1 
ATOM 4474 C CB    . SER C 3 65  ? -18.084 -4.494  -30.574 1.00 94.49 65  C 1 
ATOM 4475 O OG    . SER C 3 65  ? -18.723 -3.341  -31.074 1.00 82.74 65  C 1 
ATOM 4476 N N     . HIS C 3 66  ? -15.939 -2.016  -30.505 1.00 96.54 66  C 1 
ATOM 4477 C CA    . HIS C 3 66  ? -14.893 -1.196  -31.137 1.00 96.46 66  C 1 
ATOM 4478 C C     . HIS C 3 66  ? -13.607 -1.226  -30.313 1.00 96.54 66  C 1 
ATOM 4479 O O     . HIS C 3 66  ? -12.524 -1.351  -30.875 1.00 95.43 66  C 1 
ATOM 4480 C CB    . HIS C 3 66  ? -15.382 0.248   -31.331 1.00 96.16 66  C 1 
ATOM 4481 C CG    . HIS C 3 66  ? -16.677 0.389   -32.074 1.00 95.82 66  C 1 
ATOM 4482 N ND1   . HIS C 3 66  ? -17.536 1.472   -31.985 1.00 87.14 66  C 1 
ATOM 4483 C CD2   . HIS C 3 66  ? -17.267 -0.496  -32.934 1.00 88.65 66  C 1 
ATOM 4484 C CE1   . HIS C 3 66  ? -18.600 1.230   -32.755 1.00 89.48 66  C 1 
ATOM 4485 N NE2   . HIS C 3 66  ? -18.474 0.047   -33.347 1.00 90.55 66  C 1 
ATOM 4486 N N     . LEU C 3 67  ? -13.711 -1.199  -28.975 1.00 96.22 67  C 1 
ATOM 4487 C CA    . LEU C 3 67  ? -12.566 -1.396  -28.077 1.00 96.45 67  C 1 
ATOM 4488 C C     . LEU C 3 67  ? -11.943 -2.782  -28.253 1.00 96.61 67  C 1 
ATOM 4489 O O     . LEU C 3 67  ? -10.716 -2.886  -28.322 1.00 95.33 67  C 1 
ATOM 4490 C CB    . LEU C 3 67  ? -13.010 -1.209  -26.616 1.00 95.71 67  C 1 
ATOM 4491 C CG    . LEU C 3 67  ? -13.178 0.262   -26.224 1.00 92.61 67  C 1 
ATOM 4492 C CD1   . LEU C 3 67  ? -14.079 0.387   -25.013 1.00 88.07 67  C 1 
ATOM 4493 C CD2   . LEU C 3 67  ? -11.816 0.885   -25.878 1.00 87.64 67  C 1 
ATOM 4494 N N     . LYS C 3 68  ? -12.753 -3.846  -28.371 1.00 96.07 68  C 1 
ATOM 4495 C CA    . LYS C 3 68  ? -12.280 -5.208  -28.650 1.00 96.13 68  C 1 
ATOM 4496 C C     . LYS C 3 68  ? -11.454 -5.246  -29.934 1.00 96.17 68  C 1 
ATOM 4497 O O     . LYS C 3 68  ? -10.337 -5.749  -29.918 1.00 94.68 68  C 1 
ATOM 4498 C CB    . LYS C 3 68  ? -13.473 -6.166  -28.698 1.00 95.31 68  C 1 
ATOM 4499 C CG    . LYS C 3 68  ? -13.062 -7.620  -29.009 1.00 94.09 68  C 1 
ATOM 4500 C CD    . LYS C 3 68  ? -14.255 -8.578  -28.865 1.00 92.31 68  C 1 
ATOM 4501 C CE    . LYS C 3 68  ? -13.821 -10.020 -29.100 1.00 87.06 68  C 1 
ATOM 4502 N NZ    . LYS C 3 68  ? -14.904 -10.978 -28.794 1.00 81.64 68  C 1 
ATOM 4503 N N     . GLN C 3 69  ? -11.977 -4.677  -31.025 1.00 96.04 69  C 1 
ATOM 4504 C CA    . GLN C 3 69  ? -11.258 -4.611  -32.294 1.00 95.83 69  C 1 
ATOM 4505 C C     . GLN C 3 69  ? -9.959  -3.806  -32.166 1.00 96.07 69  C 1 
ATOM 4506 O O     . GLN C 3 69  ? -8.920  -4.274  -32.605 1.00 94.55 69  C 1 
ATOM 4507 C CB    . GLN C 3 69  ? -12.190 -4.066  -33.381 1.00 95.02 69  C 1 
ATOM 4508 C CG    . GLN C 3 69  ? -11.520 -4.076  -34.768 1.00 89.09 69  C 1 
ATOM 4509 C CD    . GLN C 3 69  ? -12.467 -3.671  -35.901 1.00 85.04 69  C 1 
ATOM 4510 O OE1   . GLN C 3 69  ? -13.680 -3.669  -35.764 1.00 79.24 69  C 1 
ATOM 4511 N NE2   . GLN C 3 69  ? -11.937 -3.318  -37.050 1.00 73.67 69  C 1 
ATOM 4512 N N     . CYS C 3 70  ? -9.979  -2.654  -31.489 1.00 96.23 70  C 1 
ATOM 4513 C CA    . CYS C 3 70  ? -8.781  -1.837  -31.248 1.00 96.30 70  C 1 
ATOM 4514 C C     . CYS C 3 70  ? -7.687  -2.632  -30.514 1.00 96.40 70  C 1 
ATOM 4515 O O     . CYS C 3 70  ? -6.543  -2.670  -30.967 1.00 95.01 70  C 1 
ATOM 4516 C CB    . CYS C 3 70  ? -9.194  -0.589  -30.459 1.00 96.05 70  C 1 
ATOM 4517 S SG    . CYS C 3 70  ? -7.761  0.501   -30.185 1.00 94.93 70  C 1 
ATOM 4518 N N     . ILE C 3 71  ? -8.032  -3.330  -29.429 1.00 96.05 71  C 1 
ATOM 4519 C CA    . ILE C 3 71  ? -7.092  -4.141  -28.637 1.00 95.84 71  C 1 
ATOM 4520 C C     . ILE C 3 71  ? -6.466  -5.279  -29.471 1.00 95.40 71  C 1 
ATOM 4521 O O     . ILE C 3 71  ? -5.316  -5.656  -29.227 1.00 93.45 71  C 1 
ATOM 4522 C CB    . ILE C 3 71  ? -7.809  -4.680  -27.380 1.00 95.60 71  C 1 
ATOM 4523 C CG1   . ILE C 3 71  ? -8.123  -3.528  -26.396 1.00 93.75 71  C 1 
ATOM 4524 C CG2   . ILE C 3 71  ? -6.981  -5.766  -26.662 1.00 93.74 71  C 1 
ATOM 4525 C CD1   . ILE C 3 71  ? -9.168  -3.884  -25.331 1.00 90.57 71  C 1 
ATOM 4526 N N     . HIS C 3 72  ? -7.209  -5.835  -30.442 1.00 95.81 72  C 1 
ATOM 4527 C CA    . HIS C 3 72  ? -6.682  -6.865  -31.333 1.00 95.23 72  C 1 
ATOM 4528 C C     . HIS C 3 72  ? -5.848  -6.306  -32.489 1.00 95.16 72  C 1 
ATOM 4529 O O     . HIS C 3 72  ? -4.977  -7.031  -32.976 1.00 92.66 72  C 1 
ATOM 4530 C CB    . HIS C 3 72  ? -7.829  -7.760  -31.821 1.00 94.11 72  C 1 
ATOM 4531 C CG    . HIS C 3 72  ? -8.282  -8.742  -30.779 1.00 91.79 72  C 1 
ATOM 4532 N ND1   . HIS C 3 72  ? -7.503  -9.743  -30.239 1.00 78.56 72  C 1 
ATOM 4533 C CD2   . HIS C 3 72  ? -9.506  -8.836  -30.172 1.00 77.87 72  C 1 
ATOM 4534 C CE1   . HIS C 3 72  ? -8.236  -10.410 -29.337 1.00 79.21 72  C 1 
ATOM 4535 N NE2   . HIS C 3 72  ? -9.461  -9.894  -29.264 1.00 80.82 72  C 1 
ATOM 4536 N N     . SER C 3 73  ? -6.051  -5.056  -32.877 1.00 94.70 73  C 1 
ATOM 4537 C CA    . SER C 3 73  ? -5.343  -4.430  -33.998 1.00 94.53 73  C 1 
ATOM 4538 C C     . SER C 3 73  ? -3.965  -3.873  -33.641 1.00 94.52 73  C 1 
ATOM 4539 O O     . SER C 3 73  ? -3.176  -3.622  -34.544 1.00 91.29 73  C 1 
ATOM 4540 C CB    . SER C 3 73  ? -6.193  -3.304  -34.600 1.00 93.20 73  C 1 
ATOM 4541 O OG    . SER C 3 73  ? -7.414  -3.806  -35.106 1.00 83.24 73  C 1 
ATOM 4542 N N     . TYR C 3 74  ? -3.671  -3.659  -32.351 1.00 94.79 74  C 1 
ATOM 4543 C CA    . TYR C 3 74  ? -2.420  -3.046  -31.903 1.00 94.23 74  C 1 
ATOM 4544 C C     . TYR C 3 74  ? -1.725  -3.913  -30.849 1.00 93.63 74  C 1 
ATOM 4545 O O     . TYR C 3 74  ? -2.248  -4.118  -29.751 1.00 90.49 74  C 1 
ATOM 4546 C CB    . TYR C 3 74  ? -2.692  -1.643  -31.356 1.00 93.58 74  C 1 
ATOM 4547 C CG    . TYR C 3 74  ? -3.249  -0.661  -32.363 1.00 93.54 74  C 1 
ATOM 4548 C CD1   . TYR C 3 74  ? -2.392  0.037   -33.241 1.00 90.13 74  C 1 
ATOM 4549 C CD2   . TYR C 3 74  ? -4.636  -0.428  -32.432 1.00 90.09 74  C 1 
ATOM 4550 C CE1   . TYR C 3 74  ? -2.900  0.942   -34.168 1.00 88.94 74  C 1 
ATOM 4551 C CE2   . TYR C 3 74  ? -5.152  0.484   -33.366 1.00 88.81 74  C 1 
ATOM 4552 C CZ    . TYR C 3 74  ? -4.286  1.165   -34.229 1.00 89.90 74  C 1 
ATOM 4553 O OH    . TYR C 3 74  ? -4.802  2.059   -35.149 1.00 87.91 74  C 1 
ATOM 4554 N N     . ASP C 3 75  ? -0.488  -4.335  -31.134 1.00 93.16 75  C 1 
ATOM 4555 C CA    . ASP C 3 75  ? 0.294   -5.198  -30.241 1.00 92.09 75  C 1 
ATOM 4556 C C     . ASP C 3 75  ? 0.624   -4.557  -28.890 1.00 92.62 75  C 1 
ATOM 4557 O O     . ASP C 3 75  ? 0.727   -5.256  -27.879 1.00 90.27 75  C 1 
ATOM 4558 C CB    . ASP C 3 75  ? 1.591   -5.636  -30.936 1.00 89.18 75  C 1 
ATOM 4559 C CG    . ASP C 3 75  ? 1.332   -6.650  -32.046 1.00 79.90 75  C 1 
ATOM 4560 O OD1   . ASP C 3 75  ? 0.384   -7.463  -31.877 1.00 69.50 75  C 1 
ATOM 4561 O OD2   . ASP C 3 75  ? 2.095   -6.627  -33.027 1.00 72.00 75  C 1 
ATOM 4562 N N     . VAL C 3 76  ? 0.709   -3.230  -28.818 1.00 93.84 76  C 1 
ATOM 4563 C CA    . VAL C 3 76  ? 0.904   -2.504  -27.547 1.00 93.78 76  C 1 
ATOM 4564 C C     . VAL C 3 76  ? -0.226  -2.761  -26.545 1.00 94.07 76  C 1 
ATOM 4565 O O     . VAL C 3 76  ? -0.019  -2.601  -25.348 1.00 92.55 76  C 1 
ATOM 4566 C CB    . VAL C 3 76  ? 1.093   -0.994  -27.765 1.00 92.36 76  C 1 
ATOM 4567 C CG1   . VAL C 3 76  ? 2.368   -0.716  -28.567 1.00 85.24 76  C 1 
ATOM 4568 C CG2   . VAL C 3 76  ? -0.092  -0.335  -28.463 1.00 85.84 76  C 1 
ATOM 4569 N N     . TYR C 3 77  ? -1.394  -3.224  -26.980 1.00 94.26 77  C 1 
ATOM 4570 C CA    . TYR C 3 77  ? -2.540  -3.559  -26.138 1.00 94.57 77  C 1 
ATOM 4571 C C     . TYR C 3 77  ? -2.709  -5.067  -25.872 1.00 94.56 77  C 1 
ATOM 4572 O O     . TYR C 3 77  ? -3.740  -5.488  -25.333 1.00 92.60 77  C 1 
ATOM 4573 C CB    . TYR C 3 77  ? -3.812  -2.946  -26.731 1.00 94.47 77  C 1 
ATOM 4574 C CG    . TYR C 3 77  ? -3.799  -1.443  -26.925 1.00 94.56 77  C 1 
ATOM 4575 C CD1   . TYR C 3 77  ? -3.240  -0.581  -25.963 1.00 91.44 77  C 1 
ATOM 4576 C CD2   . TYR C 3 77  ? -4.376  -0.889  -28.084 1.00 91.60 77  C 1 
ATOM 4577 C CE1   . TYR C 3 77  ? -3.244  0.798   -26.140 1.00 90.89 77  C 1 
ATOM 4578 C CE2   . TYR C 3 77  ? -4.396  0.493   -28.278 1.00 90.97 77  C 1 
ATOM 4579 C CZ    . TYR C 3 77  ? -3.826  1.343   -27.305 1.00 92.50 77  C 1 
ATOM 4580 O OH    . TYR C 3 77  ? -3.836  2.704   -27.495 1.00 91.02 77  C 1 
ATOM 4581 N N     . ASP C 3 78  ? -1.714  -5.899  -26.193 1.00 94.33 78  C 1 
ATOM 4582 C CA    . ASP C 3 78  ? -1.781  -7.357  -26.010 1.00 93.69 78  C 1 
ATOM 4583 C C     . ASP C 3 78  ? -2.075  -7.792  -24.558 1.00 94.54 78  C 1 
ATOM 4584 O O     . ASP C 3 78  ? -2.784  -8.779  -24.334 1.00 91.99 78  C 1 
ATOM 4585 C CB    . ASP C 3 78  ? -0.481  -7.990  -26.524 1.00 90.48 78  C 1 
ATOM 4586 C CG    . ASP C 3 78  ? 0.765   -7.609  -25.719 1.00 83.76 78  C 1 
ATOM 4587 O OD1   . ASP C 3 78  ? 0.732   -6.617  -24.954 1.00 73.81 78  C 1 
ATOM 4588 O OD2   . ASP C 3 78  ? 1.777   -8.320  -25.847 1.00 78.26 78  C 1 
ATOM 4589 N N     . PHE C 3 79  ? -1.628  -7.019  -23.559 1.00 95.32 79  C 1 
ATOM 4590 C CA    . PHE C 3 79  ? -1.941  -7.255  -22.155 1.00 95.56 79  C 1 
ATOM 4591 C C     . PHE C 3 79  ? -3.435  -7.098  -21.841 1.00 95.70 79  C 1 
ATOM 4592 O O     . PHE C 3 79  ? -3.922  -7.657  -20.849 1.00 94.57 79  C 1 
ATOM 4593 C CB    . PHE C 3 79  ? -1.075  -6.340  -21.264 1.00 95.57 79  C 1 
ATOM 4594 C CG    . PHE C 3 79  ? -1.485  -4.891  -21.250 1.00 95.92 79  C 1 
ATOM 4595 C CD1   . PHE C 3 79  ? -1.088  -4.026  -22.279 1.00 95.19 79  C 1 
ATOM 4596 C CD2   . PHE C 3 79  ? -2.273  -4.390  -20.213 1.00 94.89 79  C 1 
ATOM 4597 C CE1   . PHE C 3 79  ? -1.479  -2.682  -22.275 1.00 94.39 79  C 1 
ATOM 4598 C CE2   . PHE C 3 79  ? -2.678  -3.047  -20.196 1.00 94.44 79  C 1 
ATOM 4599 C CZ    . PHE C 3 79  ? -2.276  -2.188  -21.226 1.00 94.66 79  C 1 
ATOM 4600 N N     . LEU C 3 80  ? -4.197  -6.426  -22.701 1.00 95.63 80  C 1 
ATOM 4601 C CA    . LEU C 3 80  ? -5.649  -6.240  -22.583 1.00 95.72 80  C 1 
ATOM 4602 C C     . LEU C 3 80  ? -6.468  -7.316  -23.306 1.00 95.44 80  C 1 
ATOM 4603 O O     . LEU C 3 80  ? -7.695  -7.307  -23.200 1.00 93.42 80  C 1 
ATOM 4604 C CB    . LEU C 3 80  ? -6.036  -4.837  -23.081 1.00 95.67 80  C 1 
ATOM 4605 C CG    . LEU C 3 80  ? -5.368  -3.663  -22.339 1.00 95.06 80  C 1 
ATOM 4606 C CD1   . LEU C 3 80  ? -5.783  -2.348  -23.001 1.00 92.77 80  C 1 
ATOM 4607 C CD2   . LEU C 3 80  ? -5.787  -3.617  -20.862 1.00 92.24 80  C 1 
ATOM 4608 N N     . LYS C 3 81  ? -5.849  -8.295  -23.987 1.00 95.34 81  C 1 
ATOM 4609 C CA    . LYS C 3 81  ? -6.573  -9.362  -24.706 1.00 94.81 81  C 1 
ATOM 4610 C C     . LYS C 3 81  ? -7.554  -10.119 -23.799 1.00 95.13 81  C 1 
ATOM 4611 O O     . LYS C 3 81  ? -8.653  -10.472 -24.221 1.00 92.89 81  C 1 
ATOM 4612 C CB    . LYS C 3 81  ? -5.578  -10.311 -25.412 1.00 93.24 81  C 1 
ATOM 4613 C CG    . LYS C 3 81  ? -4.965  -9.668  -26.672 1.00 88.56 81  C 1 
ATOM 4614 C CD    . LYS C 3 81  ? -3.901  -10.526 -27.381 1.00 81.31 81  C 1 
ATOM 4615 C CE    . LYS C 3 81  ? -3.392  -9.779  -28.623 1.00 75.47 81  C 1 
ATOM 4616 N NZ    . LYS C 3 81  ? -2.239  -10.401 -29.340 1.00 66.06 81  C 1 
ATOM 4617 N N     . ASN C 3 82  ? -7.231  -10.284 -22.511 1.00 94.87 82  C 1 
ATOM 4618 C CA    . ASN C 3 82  ? -8.136  -10.900 -21.526 1.00 94.54 82  C 1 
ATOM 4619 C C     . ASN C 3 82  ? -9.325  -10.012 -21.119 1.00 95.27 82  C 1 
ATOM 4620 O O     . ASN C 3 82  ? -10.301 -10.526 -20.568 1.00 93.29 82  C 1 
ATOM 4621 C CB    . ASN C 3 82  ? -7.333  -11.279 -20.270 1.00 92.75 82  C 1 
ATOM 4622 C CG    . ASN C 3 82  ? -6.395  -12.459 -20.468 1.00 83.92 82  C 1 
ATOM 4623 O OD1   . ASN C 3 82  ? -6.414  -13.180 -21.442 1.00 71.95 82  C 1 
ATOM 4624 N ND2   . ASN C 3 82  ? -5.542  -12.713 -19.492 1.00 73.20 82  C 1 
ATOM 4625 N N     . VAL C 3 83  ? -9.241  -8.702  -21.312 1.00 95.19 83  C 1 
ATOM 4626 C CA    . VAL C 3 83  ? -10.378 -7.785  -21.138 1.00 95.23 83  C 1 
ATOM 4627 C C     . VAL C 3 83  ? -11.264 -7.851  -22.382 1.00 95.53 83  C 1 
ATOM 4628 O O     . VAL C 3 83  ? -12.473 -8.030  -22.261 1.00 93.78 83  C 1 
ATOM 4629 C CB    . VAL C 3 83  ? -9.917  -6.345  -20.857 1.00 94.69 83  C 1 
ATOM 4630 C CG1   . VAL C 3 83  ? -11.114 -5.410  -20.624 1.00 91.00 83  C 1 
ATOM 4631 C CG2   . VAL C 3 83  ? -9.006  -6.279  -19.625 1.00 91.06 83  C 1 
ATOM 4632 N N     . ALA C 3 84  ? -10.650 -7.807  -23.559 1.00 95.25 84  C 1 
ATOM 4633 C CA    . ALA C 3 84  ? -11.347 -7.904  -24.840 1.00 94.92 84  C 1 
ATOM 4634 C C     . ALA C 3 84  ? -12.102 -9.229  -25.013 1.00 94.81 84  C 1 
ATOM 4635 O O     . ALA C 3 84  ? -13.198 -9.227  -25.564 1.00 92.15 84  C 1 
ATOM 4636 C CB    . ALA C 3 84  ? -10.322 -7.700  -25.957 1.00 93.61 84  C 1 
ATOM 4637 N N     . SER C 3 85  ? -11.574 -10.345 -24.506 1.00 95.08 85  C 1 
ATOM 4638 C CA    . SER C 3 85  ? -12.235 -11.656 -24.615 1.00 94.65 85  C 1 
ATOM 4639 C C     . SER C 3 85  ? -13.562 -11.755 -23.857 1.00 94.77 85  C 1 
ATOM 4640 O O     . SER C 3 85  ? -14.378 -12.609 -24.176 1.00 91.85 85  C 1 
ATOM 4641 C CB    . SER C 3 85  ? -11.300 -12.759 -24.141 1.00 92.84 85  C 1 
ATOM 4642 O OG    . SER C 3 85  ? -11.059 -12.676 -22.749 1.00 81.38 85  C 1 
ATOM 4643 N N     . LYS C 3 86  ? -13.797 -10.894 -22.851 1.00 94.12 86  C 1 
ATOM 4644 C CA    . LYS C 3 86  ? -15.076 -10.824 -22.124 1.00 93.41 86  C 1 
ATOM 4645 C C     . LYS C 3 86  ? -16.156 -10.052 -22.887 1.00 94.03 86  C 1 
ATOM 4646 O O     . LYS C 3 86  ? -17.328 -10.146 -22.539 1.00 90.60 86  C 1 
ATOM 4647 C CB    . LYS C 3 86  ? -14.877 -10.144 -20.772 1.00 90.87 86  C 1 
ATOM 4648 C CG    . LYS C 3 86  ? -13.896 -10.867 -19.839 1.00 82.94 86  C 1 
ATOM 4649 C CD    . LYS C 3 86  ? -13.707 -9.966  -18.624 1.00 78.12 86  C 1 
ATOM 4650 C CE    . LYS C 3 86  ? -12.665 -10.497 -17.650 1.00 70.15 86  C 1 
ATOM 4651 N NZ    . LYS C 3 86  ? -12.472 -9.503  -16.572 1.00 62.83 86  C 1 
ATOM 4652 N N     . VAL C 3 87  ? -15.766 -9.248  -23.867 1.00 93.42 87  C 1 
ATOM 4653 C CA    . VAL C 3 87  ? -16.702 -8.488  -24.690 1.00 93.06 87  C 1 
ATOM 4654 C C     . VAL C 3 87  ? -17.352 -9.449  -25.683 1.00 92.34 87  C 1 
ATOM 4655 O O     . VAL C 3 87  ? -16.622 -10.104 -26.439 1.00 87.87 87  C 1 
ATOM 4656 C CB    . VAL C 3 87  ? -15.997 -7.325  -25.412 1.00 91.56 87  C 1 
ATOM 4657 C CG1   . VAL C 3 87  ? -16.970 -6.528  -26.269 1.00 84.78 87  C 1 
ATOM 4658 C CG2   . VAL C 3 87  ? -15.352 -6.372  -24.390 1.00 86.91 87  C 1 
ATOM 4659 N N     . PRO C 3 88  ? -18.692 -9.568  -25.685 1.00 93.42 88  C 1 
ATOM 4660 C CA    . PRO C 3 88  ? -19.363 -10.396 -26.674 1.00 91.78 88  C 1 
ATOM 4661 C C     . PRO C 3 88  ? -19.036 -9.874  -28.078 1.00 90.44 88  C 1 
ATOM 4662 O O     . PRO C 3 88  ? -18.970 -8.661  -28.302 1.00 84.83 88  C 1 
ATOM 4663 C CB    . PRO C 3 88  ? -20.849 -10.325 -26.339 1.00 89.07 88  C 1 
ATOM 4664 C CG    . PRO C 3 88  ? -20.989 -8.985  -25.617 1.00 86.38 88  C 1 
ATOM 4665 C CD    . PRO C 3 88  ? -19.665 -8.835  -24.885 1.00 90.66 88  C 1 
ATOM 4666 N N     . ASP C 3 89  ? -18.812 -10.792 -29.014 1.00 85.42 89  C 1 
ATOM 4667 C CA    . ASP C 3 89  ? -18.812 -10.415 -30.418 1.00 81.92 89  C 1 
ATOM 4668 C C     . ASP C 3 89  ? -20.211 -9.920  -30.764 1.00 78.79 89  C 1 
ATOM 4669 O O     . ASP C 3 89  ? -21.202 -10.563 -30.415 1.00 68.15 89  C 1 
ATOM 4670 C CB    . ASP C 3 89  ? -18.329 -11.572 -31.307 1.00 74.74 89  C 1 
ATOM 4671 C CG    . ASP C 3 89  ? -16.827 -11.796 -31.066 1.00 68.60 89  C 1 
ATOM 4672 O OD1   . ASP C 3 89  ? -16.065 -10.829 -31.224 1.00 61.52 89  C 1 
ATOM 4673 O OD2   . ASP C 3 89  ? -16.420 -12.859 -30.554 1.00 60.22 89  C 1 
ATOM 4674 N N     . LEU C 3 90  ? -20.311 -8.729  -31.370 1.00 74.52 90  C 1 
ATOM 4675 C CA    . LEU C 3 90  ? -21.560 -8.365  -32.022 1.00 68.43 90  C 1 
ATOM 4676 C C     . LEU C 3 90  ? -21.829 -9.471  -33.035 1.00 66.02 90  C 1 
ATOM 4677 O O     . LEU C 3 90  ? -21.033 -9.638  -33.958 1.00 56.84 90  C 1
[truncated: 102,027 more chars]
