# Supplementary material for: Vernalization regulatory network identifies potential novel functions for genes in the HvVRN2 locus
Source: New Phytol. 2026 Apr 12;250(6):4036–53. doi: 10.1111/nph.71162 (PMC13193379; doi:10.1111/nph.71162)
Supplement: Supplementary file 1 — Dataset S1. Protein models computed by Alphafold. [file NPH-250-4036-s002.xz › Alphafold_models0/Barley/fold_co1_prom1_1_nf_yb1_c_1hg0069390_recortes_summary_confidences_0.json]

{
 "chain_iptm": [
  0.8,
  0.73,
  0.74,
  0.62,
  0.62
 ],
 "chain_pair_iptm": [
  [
   0.22,
   0.86,
   0.84,
   0.76,
   0.76
  ],
  [
   0.86,
   0.77,
   0.85,
   0.61,
   0.6
  ],
  [
   0.84,
   0.85,
   0.74,
   0.63,
   0.62
  ],
  [
   0.76,
   0.61,
   0.63,
   0.27,
   0.49
  ],
  [
   0.76,
   0.6,
   0.62,
   0.49,
   0.27
  ]
 ],
 "chain_pair_pae_min": [
  [
   0.76,
   1.44,
   1.32,
   1.87,
   2.26
  ],
  [
   1.24,
   0.76,
   1.04,
   3.03,
   3.28
  ],
  [
   1.25,
   1.08,
   0.76,
   2.8,
   3.1
  ],
  [
   2.36,
   2.99,
   3.08,
   0.8,
   1.4
  ],
  [
   2.85,
   3.27,
   3.02,
   1.32,
   0.8
  ]
 ],
 "chain_ptm": [
  0.22,
  0.77,
  0.74,
  0.27,
  0.27
 ],
 "fraction_disordered": 0.59,
 "has_clash": 0.0,
 "iptm": 0.84,
 "num_recycles": 10.0,
 "ptm": 0.49,
 "ranking_score": 1.06
}
