# Supplementary material for: Vernalization regulatory network identifies potential novel functions for genes in the HvVRN2 locus
Source: New Phytol. 2026 Apr 12;250(6):4036–53. doi: 10.1111/nph.71162 (PMC13193379; doi:10.1111/nph.71162)
Supplement: Supplementary file 1 — Dataset S1. Protein models computed by Alphafold. [file NPH-250-4036-s002.xz › Alphafold_models0/Barley/fold_co1_prom1_1_nf_yb1_c_3hg0237950_recortes_model_0.cif]

# By using this file you agree to the legally binding terms of use found at alphafoldserver.com/output-terms
data_32e380e9da05d851
#
_entry.id 32e380e9da05d851
#
loop_
_atom_type.symbol
C 
N 
O 
P 
S 
#
loop_
_audit_author.name
_audit_author.pdbx_ordinal
"Google DeepMind" 1 
"Isomorphic Labs" 2 
#
_audit_conform.dict_location https://raw.githubusercontent.com/ihmwg/ModelCIF/master/dist/mmcif_ma.dic
_audit_conform.dict_name     mmcif_ma.dic
_audit_conform.dict_version  1.4.5
#
loop_
_chem_comp.formula
_chem_comp.formula_weight
_chem_comp.id
_chem_comp.mon_nstd_flag
_chem_comp.name
_chem_comp.pdbx_smiles
_chem_comp.pdbx_synonyms
_chem_comp.type
"C3 H7 N O2"      89.093  ALA y ALANINE                              C[C@H](N)C(O)=O                                             ? "L-PEPTIDE LINKING" 
"C6 H15 N4 O2"    175.209 ARG y ARGININE                             N[C@@H](CCCNC(N)=[NH2+])C(O)=O                              ? "L-PEPTIDE LINKING" 
"C4 H8 N2 O3"     132.118 ASN y ASPARAGINE                           N[C@@H](CC(N)=O)C(O)=O                                      ? "L-PEPTIDE LINKING" 
"C4 H7 N O4"      133.103 ASP y "ASPARTIC ACID"                      N[C@@H](CC(O)=O)C(O)=O                                      ? "L-PEPTIDE LINKING" 
"C3 H7 N O2 S"    121.158 CYS y CYSTEINE                             N[C@@H](CS)C(O)=O                                           ? "L-PEPTIDE LINKING" 
"C10 H14 N5 O6 P" 331.222 DA  y "2'-DEOXYADENOSINE-5'-MONOPHOSPHATE" Nc1ncnc2n(cnc12)[C@H]3C[C@H](O)[C@@H](CO[P](O)(O)=O)O3      ? "DNA LINKING"       
"C9 H14 N3 O7 P"  307.197 DC  y "2'-DEOXYCYTIDINE-5'-MONOPHOSPHATE"  NC1=NC(=O)N(C=C1)[C@H]2C[C@H](O)[C@@H](CO[P](O)(O)=O)O2     ? "DNA LINKING"       
"C10 H14 N5 O7 P" 347.221 DG  y "2'-DEOXYGUANOSINE-5'-MONOPHOSPHATE" NC1=Nc2n(cnc2C(=O)N1)[C@H]3C[C@H](O)[C@@H](CO[P](O)(O)=O)O3 ? "DNA LINKING"       
"C10 H15 N2 O8 P" 322.208 DT  y "THYMIDINE-5'-MONOPHOSPHATE"         CC1=CN([C@H]2C[C@H](O)[C@@H](CO[P](O)(O)=O)O2)C(=O)NC1=O    ? "DNA LINKING"       
"C5 H10 N2 O3"    146.144 GLN y GLUTAMINE                            N[C@@H](CCC(N)=O)C(O)=O                                     ? "L-PEPTIDE LINKING" 
"C5 H9 N O4"      147.129 GLU y "GLUTAMIC ACID"                      N[C@@H](CCC(O)=O)C(O)=O                                     ? "L-PEPTIDE LINKING" 
"C2 H5 N O2"      75.067  GLY y GLYCINE                              NCC(O)=O                                                    ? "PEPTIDE LINKING"   
"C6 H10 N3 O2"    156.162 HIS y HISTIDINE                            N[C@@H](Cc1c[nH]c[nH+]1)C(O)=O                              ? "L-PEPTIDE LINKING" 
"C6 H13 N O2"     131.173 ILE y ISOLEUCINE                           CC[C@H](C)[C@H](N)C(O)=O                                    ? "L-PEPTIDE LINKING" 
"C6 H13 N O2"     131.173 LEU y LEUCINE                              CC(C)C[C@H](N)C(O)=O                                        ? "L-PEPTIDE LINKING" 
"C6 H15 N2 O2"    147.195 LYS y LYSINE                               N[C@@H](CCCC[NH3+])C(O)=O                                   ? "L-PEPTIDE LINKING" 
"C5 H11 N O2 S"   149.211 MET y METHIONINE                           CSCC[C@H](N)C(O)=O                                          ? "L-PEPTIDE LINKING" 
"C9 H11 N O2"     165.189 PHE y PHENYLALANINE                        N[C@@H](Cc1ccccc1)C(O)=O                                    ? "L-PEPTIDE LINKING" 
"C5 H9 N O2"      115.130 PRO y PROLINE                              OC(=O)[C@@H]1CCCN1                                          ? "L-PEPTIDE LINKING" 
"C3 H7 N O3"      105.093 SER y SERINE                               N[C@@H](CO)C(O)=O                                           ? "L-PEPTIDE LINKING" 
"C4 H9 N O3"      119.119 THR y THREONINE                            C[C@@H](O)[C@H](N)C(O)=O                                    ? "L-PEPTIDE LINKING" 
"C11 H12 N2 O2"   204.225 TRP y TRYPTOPHAN                           N[C@@H](Cc1c[nH]c2ccccc12)C(O)=O                            ? "L-PEPTIDE LINKING" 
"C9 H11 N O3"     181.189 TYR y TYROSINE                             N[C@@H](Cc1ccc(O)cc1)C(O)=O                                 ? "L-PEPTIDE LINKING" 
"C5 H11 N O2"     117.146 VAL y VALINE                               CC(C)[C@H](N)C(O)=O                                         ? "L-PEPTIDE LINKING" 
#
_citation.book_publisher          ?
_citation.country                 UK
_citation.id                      primary
_citation.journal_full            Nature
_citation.journal_id_ASTM         NATUAS
_citation.journal_id_CSD          0006
_citation.journal_id_ISSN         0028-0836
_citation.journal_volume          ?
_citation.page_first              ?
_citation.page_last               ?
_citation.pdbx_database_id_DOI    ?
_citation.pdbx_database_id_PubMed ?
_citation.title                   "Accurate structure prediction of biomolecular interactions with AlphaFold 3"
_citation.year                    2024
#
loop_
_citation_author.citation_id
_citation_author.name
_citation_author.ordinal
primary "Google DeepMind" 1 
primary "Isomorphic Labs" 2 
#
loop_
_entity.id
_entity.pdbx_description
_entity.type
1 . polymer 
2 . polymer 
3 . polymer 
4 . polymer 
5 . polymer 
#
loop_
_entity_poly.entity_id
_entity_poly.pdbx_strand_id
_entity_poly.type
1 A polypeptide(L)          
2 B polypeptide(L)          
3 C polypeptide(L)          
4 D polydeoxyribonucleotide 
5 E polydeoxyribonucleotide 
#
loop_
_entity_poly_seq.entity_id
_entity_poly_seq.hetero
_entity_poly_seq.mon_id
_entity_poly_seq.num
1 n MET 1   
1 n PRO 2   
1 n ARG 3   
1 n CYS 4   
1 n ASN 5   
1 n LYS 6   
1 n CYS 7   
1 n LEU 8   
1 n SER 9   
1 n GLU 10  
1 n ASN 11  
1 n ASP 12  
1 n SER 13  
1 n ALA 14  
1 n SER 15  
1 n GLU 16  
1 n ASP 17  
1 n ARG 18  
1 n HIS 19  
1 n TRP 20  
1 n HIS 21  
1 n ARG 22  
1 n THR 23  
1 n ALA 24  
1 n THR 25  
1 n LEU 26  
1 n PHE 27  
1 n MET 28  
1 n ASN 29  
1 n CYS 30  
1 n VAL 31  
1 n SER 32  
1 n ASN 33  
1 n GLY 34  
1 n THR 35  
1 n VAL 36  
1 n TYR 37  
1 n GLU 38  
1 n GLU 39  
1 n ALA 40  
1 n VAL 41  
1 n GLY 42  
1 n ARG 43  
1 n GLU 44  
1 n GLY 45  
1 n CYS 46  
1 n TRP 47  
1 n ALA 48  
1 n ARG 49  
1 n LEU 50  
1 n CYS 51  
1 n ASP 52  
1 n GLY 53  
1 n CYS 54  
1 n CYS 55  
1 n THR 56  
1 n VAL 57  
1 n PRO 58  
1 n SER 59  
1 n VAL 60  
1 n VAL 61  
1 n TYR 62  
1 n CYS 63  
1 n ARG 64  
1 n ALA 65  
1 n ASP 66  
1 n SER 67  
1 n ALA 68  
1 n TYR 69  
1 n LEU 70  
1 n CYS 71  
1 n ALA 72  
1 n SER 73  
1 n CYS 74  
1 n ASP 75  
1 n ALA 76  
1 n GLN 77  
1 n ILE 78  
1 n HIS 79  
1 n ALA 80  
1 n ALA 81  
1 n ASN 82  
1 n ARG 83  
1 n VAL 84  
1 n ALA 85  
1 n SER 86  
1 n ARG 87  
1 n HIS 88  
1 n GLU 89  
1 n ARG 90  
1 n VAL 91  
1 n LEU 92  
1 n LEU 93  
1 n SER 94  
1 n GLU 95  
1 n ALA 96  
1 n TYR 97  
1 n LYS 98  
1 n HIS 99  
1 n ALA 100 
1 n PRO 101 
1 n VAL 102 
1 n MET 103 
1 n LEU 104 
1 n ASP 105 
1 n CYS 106 
1 n HIS 107 
1 n ALA 108 
1 n ASP 109 
1 n ALA 110 
1 n ALA 111 
1 n ALA 112 
1 n LEU 113 
1 n CYS 114 
1 n ALA 115 
1 n ALA 116 
1 n TYR 117 
1 n GLU 118 
1 n ALA 119 
1 n GLN 120 
1 n VAL 121 
1 n HIS 122 
1 n TYR 123 
1 n ALA 124 
1 n ASN 125 
1 n LEU 126 
1 n LEU 127 
1 n THR 128 
1 n VAL 129 
1 n MET 130 
1 n HIS 131 
1 n GLN 132 
1 n ARG 133 
1 n MET 134 
1 n PRO 135 
1 n VAL 136 
1 n VAL 137 
1 n SER 138 
1 n HIS 139 
1 n PRO 140 
1 n ALA 141 
1 n VAL 142 
1 n ALA 143 
1 n ILE 144 
1 n PRO 145 
1 n PRO 146 
1 n VAL 147 
1 n SER 148 
1 n LEU 149 
1 n PHE 150 
1 n ALA 151 
1 n GLU 152 
1 n ALA 153 
1 n GLU 154 
1 n ALA 155 
1 n THR 156 
1 n ALA 157 
1 n PRO 158 
1 n VAL 159 
1 n LEU 160 
1 n GLY 161 
1 n ARG 162 
1 n LYS 163 
1 n GLU 164 
1 n GLU 165 
1 n ASP 166 
1 n THR 167 
1 n SER 168 
1 n TRP 169 
1 n LEU 170 
1 n LEU 171 
1 n LEU 172 
1 n SER 173 
1 n LYS 174 
1 n ASP 175 
1 n SER 176 
1 n ASP 177 
1 n ASN 178 
1 n HIS 179 
1 n ASN 180 
1 n ARG 181 
1 n SER 182 
1 n GLY 183 
1 n ASN 184 
1 n ASN 185 
1 n SER 186 
1 n SER 187 
1 n THR 188 
1 n SER 189 
1 n SER 190 
1 n SER 191 
1 n SER 192 
1 n GLN 193 
1 n TYR 194 
1 n PHE 195 
1 n GLY 196 
1 n GLU 197 
1 n VAL 198 
1 n ASP 199 
1 n GLN 200 
1 n TYR 201 
1 n PHE 202 
1 n ASP 203 
1 n LEU 204 
1 n VAL 205 
1 n GLY 206 
1 n TYR 207 
1 n ASN 208 
1 n SER 209 
1 n TYR 210 
1 n TYR 211 
1 n ASP 212 
1 n SER 213 
1 n HIS 214 
1 n MET 215 
1 n SER 216 
1 n ASN 217 
1 n GLN 218 
1 n GLU 219 
1 n GLN 220 
1 n TYR 221 
1 n VAL 222 
1 n MET 223 
1 n GLN 224 
1 n GLU 225 
1 n GLN 226 
1 n GLN 227 
1 n HIS 228 
1 n LEU 229 
1 n GLN 230 
1 n GLN 231 
1 n MET 232 
1 n GLN 233 
1 n LYS 234 
1 n GLU 235 
1 n TYR 236 
1 n ALA 237 
1 n GLU 238 
1 n GLN 239 
1 n GLN 240 
1 n MET 241 
1 n GLN 242 
1 n LYS 243 
1 n GLU 244 
1 n TYR 245 
1 n VAL 246 
1 n GLU 247 
1 n ASN 248 
1 n GLU 249 
1 n GLY 250 
1 n SER 251 
1 n GLU 252 
1 n CYS 253 
1 n ILE 254 
1 n VAL 255 
1 n PRO 256 
1 n SER 257 
1 n GLN 258 
1 n SER 259 
1 n THR 260 
1 n ILE 261 
1 n VAL 262 
1 n ARG 263 
1 n ARG 264 
1 n PRO 265 
1 n HIS 266 
1 n GLN 267 
1 n SER 268 
1 n GLY 269 
1 n TYR 270 
1 n ALA 271 
1 n PRO 272 
1 n LEU 273 
1 n VAL 274 
1 n GLY 275 
1 n ALA 276 
1 n GLU 277 
1 n GLN 278 
1 n ALA 279 
1 n ALA 280 
1 n SER 281 
1 n ALA 282 
1 n THR 283 
1 n ALA 284 
1 n GLY 285 
1 n ALA 286 
1 n SER 287 
1 n ALA 288 
1 n TYR 289 
1 n THR 290 
1 n ASP 291 
1 n SER 292 
1 n VAL 293 
1 n ASN 294 
1 n ASN 295 
1 n SER 296 
1 n ILE 297 
1 n SER 298 
1 n PHE 299 
1 n SER 300 
1 n MET 301 
1 n GLU 302 
1 n ALA 303 
1 n GLY 304 
1 n ILE 305 
1 n VAL 306 
1 n PRO 307 
1 n ASP 308 
1 n ASN 309 
1 n THR 310 
1 n VAL 311 
1 n GLN 312 
1 n SER 313 
1 n SER 314 
1 n ILE 315 
1 n LEU 316 
1 n ARG 317 
1 n PRO 318 
1 n ALA 319 
1 n GLY 320 
1 n ALA 321 
1 n ILE 322 
1 n GLY 323 
1 n LEU 324 
1 n PHE 325 
1 n SER 326 
1 n SER 327 
1 n PRO 328 
1 n SER 329 
1 n LEU 330 
1 n GLN 331 
1 n THR 332 
1 n PRO 333 
1 n LEU 334 
1 n HIS 335 
1 n PHE 336 
1 n SER 337 
1 n SER 338 
1 n LYS 339 
1 n GLU 340 
1 n ARG 341 
1 n GLU 342 
1 n ALA 343 
1 n ARG 344 
1 n VAL 345 
1 n LEU 346 
1 n ARG 347 
1 n TYR 348 
1 n LYS 349 
1 n GLU 350 
1 n LYS 351 
1 n LYS 352 
1 n LYS 353 
1 n SER 354 
1 n ARG 355 
1 n LYS 356 
1 n PHE 357 
1 n GLU 358 
1 n LYS 359 
1 n THR 360 
1 n THR 361 
1 n ARG 362 
1 n TYR 363 
1 n ALA 364 
1 n THR 365 
1 n ARG 366 
1 n LYS 367 
1 n ALA 368 
1 n TYR 369 
1 n ALA 370 
1 n GLU 371 
1 n ALA 372 
1 n ARG 373 
1 n PRO 374 
1 n ARG 375 
1 n ILE 376 
1 n LYS 377 
1 n GLY 378 
1 n ARG 379 
1 n PHE 380 
1 n ALA 381 
1 n LYS 382 
1 n ARG 383 
1 n SER 384 
1 n ASP 385 
1 n ALA 386 
1 n GLU 387 
1 n MET 388 
1 n GLU 389 
1 n VAL 390 
1 n ASP 391 
1 n GLN 392 
1 n THR 393 
1 n PHE 394 
1 n SER 395 
1 n THR 396 
1 n ALA 397 
1 n ALA 398 
1 n LEU 399 
1 n SER 400 
1 n ASP 401 
1 n SER 402 
1 n SER 403 
1 n TYR 404 
1 n SER 405 
1 n THR 406 
1 n VAL 407 
1 n PRO 408 
1 n TRP 409 
1 n PHE 410 
2 n LEU 1   
2 n SER 2   
2 n SER 3   
2 n PRO 4   
2 n ARG 5   
2 n GLU 6   
2 n GLN 7   
2 n ASP 8   
2 n ARG 9   
2 n PHE 10  
2 n LEU 11  
2 n PRO 12  
2 n ILE 13  
2 n ALA 14  
2 n ASN 15  
2 n VAL 16  
2 n SER 17  
2 n ARG 18  
2 n ILE 19  
2 n MET 20  
2 n LYS 21  
2 n LYS 22  
2 n ALA 23  
2 n LEU 24  
2 n PRO 25  
2 n ALA 26  
2 n ASN 27  
2 n ALA 28  
2 n LYS 29  
2 n ILE 30  
2 n SER 31  
2 n LYS 32  
2 n ASP 33  
2 n ALA 34  
2 n LYS 35  
2 n GLU 36  
2 n THR 37  
2 n VAL 38  
2 n GLN 39  
2 n GLU 40  
2 n CYS 41  
2 n VAL 42  
2 n SER 43  
2 n GLU 44  
2 n PHE 45  
2 n ILE 46  
2 n SER 47  
2 n PHE 48  
2 n ILE 49  
2 n THR 50  
2 n GLY 51  
2 n GLU 52  
2 n ALA 53  
2 n SER 54  
2 n ASP 55  
2 n LYS 56  
2 n CYS 57  
2 n GLN 58  
2 n ARG 59  
2 n GLU 60  
2 n LYS 61  
2 n ARG 62  
2 n LYS 63  
2 n THR 64  
2 n ILE 65  
2 n ASN 66  
2 n GLY 67  
2 n ASP 68  
2 n ASP 69  
2 n LEU 70  
2 n LEU 71  
2 n TRP 72  
2 n ALA 73  
2 n MET 74  
2 n THR 75  
2 n THR 76  
2 n LEU 77  
2 n GLY 78  
2 n PHE 79  
2 n GLU 80  
2 n ASP 81  
2 n TYR 82  
2 n VAL 83  
2 n GLU 84  
2 n PRO 85  
2 n LEU 86  
2 n LYS 87  
2 n TYR 88  
2 n TYR 89  
2 n LEU 90  
2 n HIS 91  
2 n LYS 92  
2 n PHE 93  
2 n ARG 94  
2 n GLU 95  
3 n HIS 1   
3 n ALA 2   
3 n VAL 3   
3 n ALA 4   
3 n GLU 5   
3 n GLU 6   
3 n GLU 7   
3 n GLU 8   
3 n ALA 9   
3 n GLU 10  
3 n ALA 11  
3 n GLN 12  
3 n PRO 13  
3 n LEU 14  
3 n GLN 15  
3 n THR 16  
3 n ALA 17  
3 n LEU 18  
3 n PRO 19  
3 n LEU 20  
3 n GLY 21  
3 n ARG 22  
3 n VAL 23  
3 n LYS 24  
3 n ARG 25  
3 n ILE 26  
3 n MET 27  
3 n ARG 28  
3 n VAL 29  
3 n ASP 30  
3 n SER 31  
3 n GLU 32  
3 n VAL 33  
3 n LYS 34  
3 n LYS 35  
3 n VAL 36  
3 n THR 37  
3 n ALA 38  
3 n GLU 39  
3 n ALA 40  
3 n SER 41  
3 n LEU 42  
3 n LEU 43  
3 n ILE 44  
3 n ALA 45  
3 n ALA 46  
3 n ALA 47  
3 n THR 48  
3 n GLU 49  
3 n LEU 50  
3 n PHE 51  
3 n LEU 52  
3 n GLY 53  
3 n THR 54  
3 n LEU 55  
3 n ALA 56  
3 n ALA 57  
3 n GLY 58  
3 n ALA 59  
3 n HIS 60  
3 n THR 61  
3 n ALA 62  
3 n ALA 63  
3 n SER 64  
3 n GLN 65  
3 n GLY 66  
3 n GLY 67  
3 n ARG 68  
3 n ARG 69  
3 n THR 70  
3 n VAL 71  
3 n ARG 72  
3 n ALA 73  
3 n ALA 74  
3 n HIS 75  
3 n VAL 76  
3 n ARG 77  
3 n ALA 78  
3 n ALA 79  
3 n VAL 80  
3 n ARG 81  
3 n ALA 82  
3 n HIS 83  
3 n ARG 84  
3 n PRO 85  
3 n THR 86  
3 n ALA 87  
3 n ASP 88  
3 n PHE 89  
3 n LEU 90  
3 n LEU 91  
3 n ASP 92  
3 n CYS 93  
3 n LEU 94  
3 n PRO 95  
3 n ALA 96  
3 n ALA 97  
3 n ALA 98  
3 n GLU 99  
3 n ALA 100 
3 n ALA 101 
3 n PRO 102 
3 n ARG 103 
3 n VAL 104 
3 n ALA 105 
3 n ARG 106 
4 n DC  1   
4 n DA  2   
4 n DC  3   
4 n DG  4   
4 n DC  5   
4 n DA  6   
4 n DC  7   
4 n DC  8   
4 n DA  9   
4 n DG  10  
4 n DA  11  
4 n DC  12  
4 n DC  13  
4 n DA  14  
4 n DC  15  
4 n DA  16  
4 n DC  17  
4 n DC  18  
4 n DA  19  
4 n DG  20  
4 n DA  21  
4 n DA  22  
4 n DA  23  
4 n DC  24  
4 n DA  25  
4 n DA  26  
4 n DA  27  
4 n DC  28  
4 n DA  29  
4 n DA  30  
4 n DA  31  
5 n DT  1   
5 n DT  2   
5 n DT  3   
5 n DG  4   
5 n DT  5   
5 n DT  6   
5 n DT  7   
5 n DG  8   
5 n DT  9   
5 n DT  10  
5 n DT  11  
5 n DC  12  
5 n DT  13  
5 n DG  14  
5 n DG  15  
5 n DT  16  
5 n DG  17  
5 n DT  18  
5 n DG  19  
5 n DG  20  
5 n DT  21  
5 n DC  22  
5 n DT  23  
5 n DG  24  
5 n DG  25  
5 n DT  26  
5 n DG  27  
5 n DC  28  
5 n DG  29  
5 n DT  30  
5 n DG  31  
#
_ma_data.content_type "model coordinates"
_ma_data.id           1
_ma_data.name         Model
#
_ma_model_list.data_id          1
_ma_model_list.model_group_id   1
_ma_model_list.model_group_name "AlphaFold-beta-20231127 (927599d6-1efe-4fa9-85d2-a29f909d212e @ 2024-12-16 00:58:27)"
_ma_model_list.model_id         1
_ma_model_list.model_name       "Top ranked model"
_ma_model_list.model_type       "Ab initio model"
_ma_model_list.ordinal_id       1
#
loop_
_ma_protocol_step.method_type
_ma_protocol_step.ordinal_id
_ma_protocol_step.protocol_id
_ma_protocol_step.step_id
"coevolution MSA" 1 1 1 
"template search" 2 1 2 
modeling          3 1 3 
#
loop_
_ma_qa_metric.id
_ma_qa_metric.mode
_ma_qa_metric.name
_ma_qa_metric.software_group_id
_ma_qa_metric.type
1 global pLDDT 1 pLDDT 
2 local  pLDDT 1 pLDDT 
#
_ma_qa_metric_global.metric_id    1
_ma_qa_metric_global.metric_value 57.07
_ma_qa_metric_global.model_id     1
_ma_qa_metric_global.ordinal_id   1
#
_ma_software_group.group_id    1
_ma_software_group.ordinal_id  1
_ma_software_group.software_id 1
#
loop_
_ma_target_entity.data_id
_ma_target_entity.entity_id
_ma_target_entity.origin
1 1 . 
1 2 . 
1 3 . 
1 4 . 
1 5 . 
#
loop_
_ma_target_entity_instance.asym_id
_ma_target_entity_instance.details
_ma_target_entity_instance.entity_id
A . 1 
B . 2 
C . 3 
D . 4 
E . 5 
#
loop_
_pdbx_data_usage.details
_pdbx_data_usage.id
_pdbx_data_usage.type
_pdbx_data_usage.url
;NON-COMMERCIAL USE ONLY, BY USING THIS FILE YOU AGREE TO THE TERMS OF USE FOUND
AT alphafoldserver.com/output-terms.
;
1 license    ? 
;THE INFORMATION IS NOT INTENDED FOR, HAS NOT BEEN VALIDATED FOR, AND IS NOT
APPROVED FOR CLINICAL USE. IT SHOULD NOT BE USED FOR CLINICAL PURPOSE OR RELIED
ON FOR MEDICAL OR OTHER PROFESSIONAL ADVICE. IT IS THEORETICAL MODELLING ONLY
AND CAUTION SHOULD BE EXERCISED IN ITS USE. IT IS PROVIDED "AS-IS" WITHOUT ANY
WARRANTY OF ANY KIND, WHETHER EXPRESSED OR IMPLIED. NO WARRANTY IS GIVEN THAT
USE OF THE INFORMATION SHALL NOT INFRINGE THE RIGHTS OF ANY THIRD PARTY.
;
2 disclaimer ? 
#
loop_
_pdbx_poly_seq_scheme.asym_id
_pdbx_poly_seq_scheme.auth_seq_num
_pdbx_poly_seq_scheme.entity_id
_pdbx_poly_seq_scheme.hetero
_pdbx_poly_seq_scheme.mon_id
_pdbx_poly_seq_scheme.pdb_ins_code
_pdbx_poly_seq_scheme.pdb_seq_num
_pdbx_poly_seq_scheme.pdb_strand_id
_pdbx_poly_seq_scheme.seq_id
A 1   1 n MET . 1   A 1   
A 2   1 n PRO . 2   A 2   
A 3   1 n ARG . 3   A 3   
A 4   1 n CYS . 4   A 4   
A 5   1 n ASN . 5   A 5   
A 6   1 n LYS . 6   A 6   
A 7   1 n CYS . 7   A 7   
A 8   1 n LEU . 8   A 8   
A 9   1 n SER . 9   A 9   
A 10  1 n GLU . 10  A 10  
A 11  1 n ASN . 11  A 11  
A 12  1 n ASP . 12  A 12  
A 13  1 n SER . 13  A 13  
A 14  1 n ALA . 14  A 14  
A 15  1 n SER . 15  A 15  
A 16  1 n GLU . 16  A 16  
A 17  1 n ASP . 17  A 17  
A 18  1 n ARG . 18  A 18  
A 19  1 n HIS . 19  A 19  
A 20  1 n TRP . 20  A 20  
A 21  1 n HIS . 21  A 21  
A 22  1 n ARG . 22  A 22  
A 23  1 n THR . 23  A 23  
A 24  1 n ALA . 24  A 24  
A 25  1 n THR . 25  A 25  
A 26  1 n LEU . 26  A 26  
A 27  1 n PHE . 27  A 27  
A 28  1 n MET . 28  A 28  
A 29  1 n ASN . 29  A 29  
A 30  1 n CYS . 30  A 30  
A 31  1 n VAL . 31  A 31  
A 32  1 n SER . 32  A 32  
A 33  1 n ASN . 33  A 33  
A 34  1 n GLY . 34  A 34  
A 35  1 n THR . 35  A 35  
A 36  1 n VAL . 36  A 36  
A 37  1 n TYR . 37  A 37  
A 38  1 n GLU . 38  A 38  
A 39  1 n GLU . 39  A 39  
A 40  1 n ALA . 40  A 40  
A 41  1 n VAL . 41  A 41  
A 42  1 n GLY . 42  A 42  
A 43  1 n ARG . 43  A 43  
A 44  1 n GLU . 44  A 44  
A 45  1 n GLY . 45  A 45  
A 46  1 n CYS . 46  A 46  
A 47  1 n TRP . 47  A 47  
A 48  1 n ALA . 48  A 48  
A 49  1 n ARG . 49  A 49  
A 50  1 n LEU . 50  A 50  
A 51  1 n CYS . 51  A 51  
A 52  1 n ASP . 52  A 52  
A 53  1 n GLY . 53  A 53  
A 54  1 n CYS . 54  A 54  
A 55  1 n CYS . 55  A 55  
A 56  1 n THR . 56  A 56  
A 57  1 n VAL . 57  A 57  
A 58  1 n PRO . 58  A 58  
A 59  1 n SER . 59  A 59  
A 60  1 n VAL . 60  A 60  
A 61  1 n VAL . 61  A 61  
A 62  1 n TYR . 62  A 62  
A 63  1 n CYS . 63  A 63  
A 64  1 n ARG . 64  A 64  
A 65  1 n ALA . 65  A 65  
A 66  1 n ASP . 66  A 66  
A 67  1 n SER . 67  A 67  
A 68  1 n ALA . 68  A 68  
A 69  1 n TYR . 69  A 69  
A 70  1 n LEU . 70  A 70  
A 71  1 n CYS . 71  A 71  
A 72  1 n ALA . 72  A 72  
A 73  1 n SER . 73  A 73  
A 74  1 n CYS . 74  A 74  
A 75  1 n ASP . 75  A 75  
A 76  1 n ALA . 76  A 76  
A 77  1 n GLN . 77  A 77  
A 78  1 n ILE . 78  A 78  
A 79  1 n HIS . 79  A 79  
A 80  1 n ALA . 80  A 80  
A 81  1 n ALA . 81  A 81  
A 82  1 n ASN . 82  A 82  
A 83  1 n ARG . 83  A 83  
A 84  1 n VAL . 84  A 84  
A 85  1 n ALA . 85  A 85  
A 86  1 n SER . 86  A 86  
A 87  1 n ARG . 87  A 87  
A 88  1 n HIS . 88  A 88  
A 89  1 n GLU . 89  A 89  
A 90  1 n ARG . 90  A 90  
A 91  1 n VAL . 91  A 91  
A 92  1 n LEU . 92  A 92  
A 93  1 n LEU . 93  A 93  
A 94  1 n SER . 94  A 94  
A 95  1 n GLU . 95  A 95  
A 96  1 n ALA . 96  A 96  
A 97  1 n TYR . 97  A 97  
A 98  1 n LYS . 98  A 98  
A 99  1 n HIS . 99  A 99  
A 100 1 n ALA . 100 A 100 
A 101 1 n PRO . 101 A 101 
A 102 1 n VAL . 102 A 102 
A 103 1 n MET . 103 A 103 
A 104 1 n LEU . 104 A 104 
A 105 1 n ASP . 105 A 105 
A 106 1 n CYS . 106 A 106 
A 107 1 n HIS . 107 A 107 
A 108 1 n ALA . 108 A 108 
A 109 1 n ASP . 109 A 109 
A 110 1 n ALA . 110 A 110 
A 111 1 n ALA . 111 A 111 
A 112 1 n ALA . 112 A 112 
A 113 1 n LEU . 113 A 113 
A 114 1 n CYS . 114 A 114 
A 115 1 n ALA . 115 A 115 
A 116 1 n ALA . 116 A 116 
A 117 1 n TYR . 117 A 117 
A 118 1 n GLU . 118 A 118 
A 119 1 n ALA . 119 A 119 
A 120 1 n GLN . 120 A 120 
A 121 1 n VAL . 121 A 121 
A 122 1 n HIS . 122 A 122 
A 123 1 n TYR . 123 A 123 
A 124 1 n ALA . 124 A 124 
A 125 1 n ASN . 125 A 125 
A 126 1 n LEU . 126 A 126 
A 127 1 n LEU . 127 A 127 
A 128 1 n THR . 128 A 128 
A 129 1 n VAL . 129 A 129 
A 130 1 n MET . 130 A 130 
A 131 1 n HIS . 131 A 131 
A 132 1 n GLN . 132 A 132 
A 133 1 n ARG . 133 A 133 
A 134 1 n MET . 134 A 134 
A 135 1 n PRO . 135 A 135 
A 136 1 n VAL . 136 A 136 
A 137 1 n VAL . 137 A 137 
A 138 1 n SER . 138 A 138 
A 139 1 n HIS . 139 A 139 
A 140 1 n PRO . 140 A 140 
A 141 1 n ALA . 141 A 141 
A 142 1 n VAL . 142 A 142 
A 143 1 n ALA . 143 A 143 
A 144 1 n ILE . 144 A 144 
A 145 1 n PRO . 145 A 145 
A 146 1 n PRO . 146 A 146 
A 147 1 n VAL . 147 A 147 
A 148 1 n SER . 148 A 148 
A 149 1 n LEU . 149 A 149 
A 150 1 n PHE . 150 A 150 
A 151 1 n ALA . 151 A 151 
A 152 1 n GLU . 152 A 152 
A 153 1 n ALA . 153 A 153 
A 154 1 n GLU . 154 A 154 
A 155 1 n ALA . 155 A 155 
A 156 1 n THR . 156 A 156 
A 157 1 n ALA . 157 A 157 
A 158 1 n PRO . 158 A 158 
A 159 1 n VAL . 159 A 159 
A 160 1 n LEU . 160 A 160 
A 161 1 n GLY . 161 A 161 
A 162 1 n ARG . 162 A 162 
A 163 1 n LYS . 163 A 163 
A 164 1 n GLU . 164 A 164 
A 165 1 n GLU . 165 A 165 
A 166 1 n ASP . 166 A 166 
A 167 1 n THR . 167 A 167 
A 168 1 n SER . 168 A 168 
A 169 1 n TRP . 169 A 169 
A 170 1 n LEU . 170 A 170 
A 171 1 n LEU . 171 A 171 
A 172 1 n LEU . 172 A 172 
A 173 1 n SER . 173 A 173 
A 174 1 n LYS . 174 A 174 
A 175 1 n ASP . 175 A 175 
A 176 1 n SER . 176 A 176 
A 177 1 n ASP . 177 A 177 
A 178 1 n ASN . 178 A 178 
A 179 1 n HIS . 179 A 179 
A 180 1 n ASN . 180 A 180 
A 181 1 n ARG . 181 A 181 
A 182 1 n SER . 182 A 182 
A 183 1 n GLY . 183 A 183 
A 184 1 n ASN . 184 A 184 
A 185 1 n ASN . 185 A 185 
A 186 1 n SER . 186 A 186 
A 187 1 n SER . 187 A 187 
A 188 1 n THR . 188 A 188 
A 189 1 n SER . 189 A 189 
A 190 1 n SER . 190 A 190 
A 191 1 n SER . 191 A 191 
A 192 1 n SER . 192 A 192 
A 193 1 n GLN . 193 A 193 
A 194 1 n TYR . 194 A 194 
A 195 1 n PHE . 195 A 195 
A 196 1 n GLY . 196 A 196 
A 197 1 n GLU . 197 A 197 
A 198 1 n VAL . 198 A 198 
A 199 1 n ASP . 199 A 199 
A 200 1 n GLN . 200 A 200 
A 201 1 n TYR . 201 A 201 
A 202 1 n PHE . 202 A 202 
A 203 1 n ASP . 203 A 203 
A 204 1 n LEU . 204 A 204 
A 205 1 n VAL . 205 A 205 
A 206 1 n GLY . 206 A 206 
A 207 1 n TYR . 207 A 207 
A 208 1 n ASN . 208 A 208 
A 209 1 n SER . 209 A 209 
A 210 1 n TYR . 210 A 210 
A 211 1 n TYR . 211 A 211 
A 212 1 n ASP . 212 A 212 
A 213 1 n SER . 213 A 213 
A 214 1 n HIS . 214 A 214 
A 215 1 n MET . 215 A 215 
A 216 1 n SER . 216 A 216 
A 217 1 n ASN . 217 A 217 
A 218 1 n GLN . 218 A 218 
A 219 1 n GLU . 219 A 219 
A 220 1 n GLN . 220 A 220 
A 221 1 n TYR . 221 A 221 
A 222 1 n VAL . 222 A 222 
A 223 1 n MET . 223 A 223 
A 224 1 n GLN . 224 A 224 
A 225 1 n GLU . 225 A 225 
A 226 1 n GLN . 226 A 226 
A 227 1 n GLN . 227 A 227 
A 228 1 n HIS . 228 A 228 
A 229 1 n LEU . 229 A 229 
A 230 1 n GLN . 230 A 230 
A 231 1 n GLN . 231 A 231 
A 232 1 n MET . 232 A 232 
A 233 1 n GLN . 233 A 233 
A 234 1 n LYS . 234 A 234 
A 235 1 n GLU . 235 A 235 
A 236 1 n TYR . 236 A 236 
A 237 1 n ALA . 237 A 237 
A 238 1 n GLU . 238 A 238 
A 239 1 n GLN . 239 A 239 
A 240 1 n GLN . 240 A 240 
A 241 1 n MET . 241 A 241 
A 242 1 n GLN . 242 A 242 
A 243 1 n LYS . 243 A 243 
A 244 1 n GLU . 244 A 244 
A 245 1 n TYR . 245 A 245 
A 246 1 n VAL . 246 A 246 
A 247 1 n GLU . 247 A 247 
A 248 1 n ASN . 248 A 248 
A 249 1 n GLU . 249 A 249 
A 250 1 n GLY . 250 A 250 
A 251 1 n SER . 251 A 251 
A 252 1 n GLU . 252 A 252 
A 253 1 n CYS . 253 A 253 
A 254 1 n ILE . 254 A 254 
A 255 1 n VAL . 255 A 255 
A 256 1 n PRO . 256 A 256 
A 257 1 n SER . 257 A 257 
A 258 1 n GLN . 258 A 258 
A 259 1 n SER . 259 A 259 
A 260 1 n THR . 260 A 260 
A 261 1 n ILE . 261 A 261 
A 262 1 n VAL . 262 A 262 
A 263 1 n ARG . 263 A 263 
A 264 1 n ARG . 264 A 264 
A 265 1 n PRO . 265 A 265 
A 266 1 n HIS . 266 A 266 
A 267 1 n GLN . 267 A 267 
A 268 1 n SER . 268 A 268 
A 269 1 n GLY . 269 A 269 
A 270 1 n TYR . 270 A 270 
A 271 1 n ALA . 271 A 271 
A 272 1 n PRO . 272 A 272 
A 273 1 n LEU . 273 A 273 
A 274 1 n VAL . 274 A 274 
A 275 1 n GLY . 275 A 275 
A 276 1 n ALA . 276 A 276 
A 277 1 n GLU . 277 A 277 
A 278 1 n GLN . 278 A 278 
A 279 1 n ALA . 279 A 279 
A 280 1 n ALA . 280 A 280 
A 281 1 n SER . 281 A 281 
A 282 1 n ALA . 282 A 282 
A 283 1 n THR . 283 A 283 
A 284 1 n ALA . 284 A 284 
A 285 1 n GLY . 285 A 285 
A 286 1 n ALA . 286 A 286 
A 287 1 n SER . 287 A 287 
A 288 1 n ALA . 288 A 288 
A 289 1 n TYR . 289 A 289 
A 290 1 n THR . 290 A 290 
A 291 1 n ASP . 291 A 291 
A 292 1 n SER . 292 A 292 
A 293 1 n VAL . 293 A 293 
A 294 1 n ASN . 294 A 294 
A 295 1 n ASN . 295 A 295 
A 296 1 n SER . 296 A 296 
A 297 1 n ILE . 297 A 297 
A 298 1 n SER . 298 A 298 
A 299 1 n PHE . 299 A 299 
A 300 1 n SER . 300 A 300 
A 301 1 n MET . 301 A 301 
A 302 1 n GLU . 302 A 302 
A 303 1 n ALA . 303 A 303 
A 304 1 n GLY . 304 A 304 
A 305 1 n ILE . 305 A 305 
A 306 1 n VAL . 306 A 306 
A 307 1 n PRO . 307 A 307 
A 308 1 n ASP . 308 A 308 
A 309 1 n ASN . 309 A 309 
A 310 1 n THR . 310 A 310 
A 311 1 n VAL . 311 A 311 
A 312 1 n GLN . 312 A 312 
A 313 1 n SER . 313 A 313 
A 314 1 n SER . 314 A 314 
A 315 1 n ILE . 315 A 315 
A 316 1 n LEU . 316 A 316 
A 317 1 n ARG . 317 A 317 
A 318 1 n PRO . 318 A 318 
A 319 1 n ALA . 319 A 319 
A 320 1 n GLY . 320 A 320 
A 321 1 n ALA . 321 A 321 
A 322 1 n ILE . 322 A 322 
A 323 1 n GLY . 323 A 323 
A 324 1 n LEU . 324 A 324 
A 325 1 n PHE . 325 A 325 
A 326 1 n SER . 326 A 326 
A 327 1 n SER . 327 A 327 
A 328 1 n PRO . 328 A 328 
A 329 1 n SER . 329 A 329 
A 330 1 n LEU . 330 A 330 
A 331 1 n GLN . 331 A 331 
A 332 1 n THR . 332 A 332 
A 333 1 n PRO . 333 A 333 
A 334 1 n LEU . 334 A 334 
A 335 1 n HIS . 335 A 335 
A 336 1 n PHE . 336 A 336 
A 337 1 n SER . 337 A 337 
A 338 1 n SER . 338 A 338 
A 339 1 n LYS . 339 A 339 
A 340 1 n GLU . 340 A 340 
A 341 1 n ARG . 341 A 341 
A 342 1 n GLU . 342 A 342 
A 343 1 n ALA . 343 A 343 
A 344 1 n ARG . 344 A 344 
A 345 1 n VAL . 345 A 345 
A 346 1 n LEU . 346 A 346 
A 347 1 n ARG . 347 A 347 
A 348 1 n TYR . 348 A 348 
A 349 1 n LYS . 349 A 349 
A 350 1 n GLU . 350 A 350 
A 351 1 n LYS . 351 A 351 
A 352 1 n LYS . 352 A 352 
A 353 1 n LYS . 353 A 353 
A 354 1 n SER . 354 A 354 
A 355 1 n ARG . 355 A 355 
A 356 1 n LYS . 356 A 356 
A 357 1 n PHE . 357 A 357 
A 358 1 n GLU . 358 A 358 
A 359 1 n LYS . 359 A 359 
A 360 1 n THR . 360 A 360 
A 361 1 n THR . 361 A 361 
A 362 1 n ARG . 362 A 362 
A 363 1 n TYR . 363 A 363 
A 364 1 n ALA . 364 A 364 
A 365 1 n THR . 365 A 365 
A 366 1 n ARG . 366 A 366 
A 367 1 n LYS . 367 A 367 
A 368 1 n ALA . 368 A 368 
A 369 1 n TYR . 369 A 369 
A 370 1 n ALA . 370 A 370 
A 371 1 n GLU . 371 A 371 
A 372 1 n ALA . 372 A 372 
A 373 1 n ARG . 373 A 373 
A 374 1 n PRO . 374 A 374 
A 375 1 n ARG . 375 A 375 
A 376 1 n ILE . 376 A 376 
A 377 1 n LYS . 377 A 377 
A 378 1 n GLY . 378 A 378 
A 379 1 n ARG . 379 A 379 
A 380 1 n PHE . 380 A 380 
A 381 1 n ALA . 381 A 381 
A 382 1 n LYS . 382 A 382 
A 383 1 n ARG . 383 A 383 
A 384 1 n SER . 384 A 384 
A 385 1 n ASP . 385 A 385 
A 386 1 n ALA . 386 A 386 
A 387 1 n GLU . 387 A 387 
A 388 1 n MET . 388 A 388 
A 389 1 n GLU . 389 A 389 
A 390 1 n VAL . 390 A 390 
A 391 1 n ASP . 391 A 391 
A 392 1 n GLN . 392 A 392 
A 393 1 n THR . 393 A 393 
A 394 1 n PHE . 394 A 394 
A 395 1 n SER . 395 A 395 
A 396 1 n THR . 396 A 396 
A 397 1 n ALA . 397 A 397 
A 398 1 n ALA . 398 A 398 
A 399 1 n LEU . 399 A 399 
A 400 1 n SER . 400 A 400 
A 401 1 n ASP . 401 A 401 
A 402 1 n SER . 402 A 402 
A 403 1 n SER . 403 A 403 
A 404 1 n TYR . 404 A 404 
A 405 1 n SER . 405 A 405 
A 406 1 n THR . 406 A 406 
A 407 1 n VAL . 407 A 407 
A 408 1 n PRO . 408 A 408 
A 409 1 n TRP . 409 A 409 
A 410 1 n PHE . 410 A 410 
B 1   2 n LEU . 1   B 1   
B 2   2 n SER . 2   B 2   
B 3   2 n SER . 3   B 3   
B 4   2 n PRO . 4   B 4   
B 5   2 n ARG . 5   B 5   
B 6   2 n GLU . 6   B 6   
B 7   2 n GLN . 7   B 7   
B 8   2 n ASP . 8   B 8   
B 9   2 n ARG . 9   B 9   
B 10  2 n PHE . 10  B 10  
B 11  2 n LEU . 11  B 11  
B 12  2 n PRO . 12  B 12  
B 13  2 n ILE . 13  B 13  
B 14  2 n ALA . 14  B 14  
B 15  2 n ASN . 15  B 15  
B 16  2 n VAL . 16  B 16  
B 17  2 n SER . 17  B 17  
B 18  2 n ARG . 18  B 18  
B 19  2 n ILE . 19  B 19  
B 20  2 n MET . 20  B 20  
B 21  2 n LYS . 21  B 21  
B 22  2 n LYS . 22  B 22  
B 23  2 n ALA . 23  B 23  
B 24  2 n LEU . 24  B 24  
B 25  2 n PRO . 25  B 25  
B 26  2 n ALA . 26  B 26  
B 27  2 n ASN . 27  B 27  
B 28  2 n ALA . 28  B 28  
B 29  2 n LYS . 29  B 29  
B 30  2 n ILE . 30  B 30  
B 31  2 n SER . 31  B 31  
B 32  2 n LYS . 32  B 32  
B 33  2 n ASP . 33  B 33  
B 34  2 n ALA . 34  B 34  
B 35  2 n LYS . 35  B 35  
B 36  2 n GLU . 36  B 36  
B 37  2 n THR . 37  B 37  
B 38  2 n VAL . 38  B 38  
B 39  2 n GLN . 39  B 39  
B 40  2 n GLU . 40  B 40  
B 41  2 n CYS . 41  B 41  
B 42  2 n VAL . 42  B 42  
B 43  2 n SER . 43  B 43  
B 44  2 n GLU . 44  B 44  
B 45  2 n PHE . 45  B 45  
B 46  2 n ILE . 46  B 46  
B 47  2 n SER . 47  B 47  
B 48  2 n PHE . 48  B 48  
B 49  2 n ILE . 49  B 49  
B 50  2 n THR . 50  B 50  
B 51  2 n GLY . 51  B 51  
B 52  2 n GLU . 52  B 52  
B 53  2 n ALA . 53  B 53  
B 54  2 n SER . 54  B 54  
B 55  2 n ASP . 55  B 55  
B 56  2 n LYS . 56  B 56  
B 57  2 n CYS . 57  B 57  
B 58  2 n GLN . 58  B 58  
B 59  2 n ARG . 59  B 59  
B 60  2 n GLU . 60  B 60  
B 61  2 n LYS . 61  B 61  
B 62  2 n ARG . 62  B 62  
B 63  2 n LYS . 63  B 63  
B 64  2 n THR . 64  B 64  
B 65  2 n ILE . 65  B 65  
B 66  2 n ASN . 66  B 66  
B 67  2 n GLY . 67  B 67  
B 68  2 n ASP . 68  B 68  
B 69  2 n ASP . 69  B 69  
B 70  2 n LEU . 70  B 70  
B 71  2 n LEU . 71  B 71  
B 72  2 n TRP . 72  B 72  
B 73  2 n ALA . 73  B 73  
B 74  2 n MET . 74  B 74  
B 75  2 n THR . 75  B 75  
B 76  2 n THR . 76  B 76  
B 77  2 n LEU . 77  B 77  
B 78  2 n GLY . 78  B 78  
B 79  2 n PHE . 79  B 79  
B 80  2 n GLU . 80  B 80  
B 81  2 n ASP . 81  B 81  
B 82  2 n TYR . 82  B 82  
B 83  2 n VAL . 83  B 83  
B 84  2 n GLU . 84  B 84  
B 85  2 n PRO . 85  B 85  
B 86  2 n LEU . 86  B 86  
B 87  2 n LYS . 87  B 87  
B 88  2 n TYR . 88  B 88  
B 89  2 n TYR . 89  B 89  
B 90  2 n LEU . 90  B 90  
B 91  2 n HIS . 91  B 91  
B 92  2 n LYS . 92  B 92  
B 93  2 n PHE . 93  B 93  
B 94  2 n ARG . 94  B 94  
B 95  2 n GLU . 95  B 95  
C 1   3 n HIS . 1   C 1   
C 2   3 n ALA . 2   C 2   
C 3   3 n VAL . 3   C 3   
C 4   3 n ALA . 4   C 4   
C 5   3 n GLU . 5   C 5   
C 6   3 n GLU . 6   C 6   
C 7   3 n GLU . 7   C 7   
C 8   3 n GLU . 8   C 8   
C 9   3 n ALA . 9   C 9   
C 10  3 n GLU . 10  C 10  
C 11  3 n ALA . 11  C 11  
C 12  3 n GLN . 12  C 12  
C 13  3 n PRO . 13  C 13  
C 14  3 n LEU . 14  C 14  
C 15  3 n GLN . 15  C 15  
C 16  3 n THR . 16  C 16  
C 17  3 n ALA . 17  C 17  
C 18  3 n LEU . 18  C 18  
C 19  3 n PRO . 19  C 19  
C 20  3 n LEU . 20  C 20  
C 21  3 n GLY . 21  C 21  
C 22  3 n ARG . 22  C 22  
C 23  3 n VAL . 23  C 23  
C 24  3 n LYS . 24  C 24  
C 25  3 n ARG . 25  C 25  
C 26  3 n ILE . 26  C 26  
C 27  3 n MET . 27  C 27  
C 28  3 n ARG . 28  C 28  
C 29  3 n VAL . 29  C 29  
C 30  3 n ASP . 30  C 30  
C 31  3 n SER . 31  C 31  
C 32  3 n GLU . 32  C 32  
C 33  3 n VAL . 33  C 33  
C 34  3 n LYS . 34  C 34  
C 35  3 n LYS . 35  C 35  
C 36  3 n VAL . 36  C 36  
C 37  3 n THR . 37  C 37  
C 38  3 n ALA . 38  C 38  
C 39  3 n GLU . 39  C 39  
C 40  3 n ALA . 40  C 40  
C 41  3 n SER . 41  C 41  
C 42  3 n LEU . 42  C 42  
C 43  3 n LEU . 43  C 43  
C 44  3 n ILE . 44  C 44  
C 45  3 n ALA . 45  C 45  
C 46  3 n ALA . 46  C 46  
C 47  3 n ALA . 47  C 47  
C 48  3 n THR . 48  C 48  
C 49  3 n GLU . 49  C 49  
C 50  3 n LEU . 50  C 50  
C 51  3 n PHE . 51  C 51  
C 52  3 n LEU . 52  C 52  
C 53  3 n GLY . 53  C 53  
C 54  3 n THR . 54  C 54  
C 55  3 n LEU . 55  C 55  
C 56  3 n ALA . 56  C 56  
C 57  3 n ALA . 57  C 57  
C 58  3 n GLY . 58  C 58  
C 59  3 n ALA . 59  C 59  
C 60  3 n HIS . 60  C 60  
C 61  3 n THR . 61  C 61  
C 62  3 n ALA . 62  C 62  
C 63  3 n ALA . 63  C 63  
C 64  3 n SER . 64  C 64  
C 65  3 n GLN . 65  C 65  
C 66  3 n GLY . 66  C 66  
C 67  3 n GLY . 67  C 67  
C 68  3 n ARG . 68  C 68  
C 69  3 n ARG . 69  C 69  
C 70  3 n THR . 70  C 70  
C 71  3 n VAL . 71  C 71  
C 72  3 n ARG . 72  C 72  
C 73  3 n ALA . 73  C 73  
C 74  3 n ALA . 74  C 74  
C 75  3 n HIS . 75  C 75  
C 76  3 n VAL . 76  C 76  
C 77  3 n ARG . 77  C 77  
C 78  3 n ALA . 78  C 78  
C 79  3 n ALA . 79  C 79  
C 80  3 n VAL . 80  C 80  
C 81  3 n ARG . 81  C 81  
C 82  3 n ALA . 82  C 82  
C 83  3 n HIS . 83  C 83  
C 84  3 n ARG . 84  C 84  
C 85  3 n PRO . 85  C 85  
C 86  3 n THR . 86  C 86  
C 87  3 n ALA . 87  C 87  
C 88  3 n ASP . 88  C 88  
C 89  3 n PHE . 89  C 89  
C 90  3 n LEU . 90  C 90  
C 91  3 n LEU . 91  C 91  
C 92  3 n ASP . 92  C 92  
C 93  3 n CYS . 93  C 93  
C 94  3 n LEU . 94  C 94  
C 95  3 n PRO . 95  C 95  
C 96  3 n ALA . 96  C 96  
C 97  3 n ALA . 97  C 97  
C 98  3 n ALA . 98  C 98  
C 99  3 n GLU . 99  C 99  
C 100 3 n ALA . 100 C 100 
C 101 3 n ALA . 101 C 101 
C 102 3 n PRO . 102 C 102 
C 103 3 n ARG . 103 C 103 
C 104 3 n VAL . 104 C 104 
C 105 3 n ALA . 105 C 105 
C 106 3 n ARG . 106 C 106 
D 1   4 n DC  . 1   D 1   
D 2   4 n DA  . 2   D 2   
D 3   4 n DC  . 3   D 3   
D 4   4 n DG  . 4   D 4   
D 5   4 n DC  . 5   D 5   
D 6   4 n DA  . 6   D 6   
D 7   4 n DC  . 7   D 7   
D 8   4 n DC  . 8   D 8   
D 9   4 n DA  . 9   D 9   
D 10  4 n DG  . 10  D 10  
D 11  4 n DA  . 11  D 11  
D 12  4 n DC  . 12  D 12  
D 13  4 n DC  . 13  D 13  
D 14  4 n DA  . 14  D 14  
D 15  4 n DC  . 15  D 15  
D 16  4 n DA  . 16  D 16  
D 17  4 n DC  . 17  D 17  
D 18  4 n DC  . 18  D 18  
D 19  4 n DA  . 19  D 19  
D 20  4 n DG  . 20  D 20  
D 21  4 n DA  . 21  D 21  
D 22  4 n DA  . 22  D 22  
D 23  4 n DA  . 23  D 23  
D 24  4 n DC  . 24  D 24  
D 25  4 n DA  . 25  D 25  
D 26  4 n DA  . 26  D 26  
D 27  4 n DA  . 27  D 27  
D 28  4 n DC  . 28  D 28  
D 29  4 n DA  . 29  D 29  
D 30  4 n DA  . 30  D 30  
D 31  4 n DA  . 31  D 31  
E 1   5 n DT  . 1   E 1   
E 2   5 n DT  . 2   E 2   
E 3   5 n DT  . 3   E 3   
E 4   5 n DG  . 4   E 4   
E 5   5 n DT  . 5   E 5   
E 6   5 n DT  . 6   E 6   
E 7   5 n DT  . 7   E 7   
E 8   5 n DG  . 8   E 8   
E 9   5 n DT  . 9   E 9   
E 10  5 n DT  . 10  E 10  
E 11  5 n DT  . 11  E 11  
E 12  5 n DC  . 12  E 12  
E 13  5 n DT  . 13  E 13  
E 14  5 n DG  . 14  E 14  
E 15  5 n DG  . 15  E 15  
E 16  5 n DT  . 16  E 16  
E 17  5 n DG  . 17  E 17  
E 18  5 n DT  . 18  E 18  
E 19  5 n DG  . 19  E 19  
E 20  5 n DG  . 20  E 20  
E 21  5 n DT  . 21  E 21  
E 22  5 n DC  . 22  E 22  
E 23  5 n DT  . 23  E 23  
E 24  5 n DG  . 24  E 24  
E 25  5 n DG  . 25  E 25  
E 26  5 n DT  . 26  E 26  
E 27  5 n DG  . 27  E 27  
E 28  5 n DC  . 28  E 28  
E 29  5 n DG  . 29  E 29  
E 30  5 n DT  . 30  E 30  
E 31  5 n DG  . 31  E 31  
#
_software.classification other
_software.date           ?
_software.description    "Structure prediction"
_software.name           AlphaFold
_software.pdbx_ordinal   1
_software.type           package
_software.version        "AlphaFold-beta-20231127 (927599d6-1efe-4fa9-85d2-a29f909d212e @ 2024-12-16 00:58:27)"
#
loop_
_struct_asym.entity_id
_struct_asym.id
1 A 
2 B 
3 C 
4 D 
5 E 
#
loop_
_atom_site.group_PDB
_atom_site.id
_atom_site.type_symbol
_atom_site.label_atom_id
_atom_site.label_alt_id
_atom_site.label_comp_id
_atom_site.label_asym_id
_atom_site.label_entity_id
_atom_site.label_seq_id
_atom_site.pdbx_PDB_ins_code
_atom_site.Cartn_x
_atom_site.Cartn_y
_atom_site.Cartn_z
_atom_site.occupancy
_atom_site.B_iso_or_equiv
_atom_site.auth_seq_id
_atom_site.auth_asym_id
_atom_site.pdbx_PDB_model_num
ATOM 1    N N     . MET A 1 1   ? -41.919 -49.063 -1.407  1.00 19.80 1   A 1 
ATOM 2    C CA    . MET A 1 1   ? -41.294 -50.397 -1.596  1.00 20.31 1   A 1 
ATOM 3    C C     . MET A 1 1   ? -41.137 -51.105 -0.243  1.00 22.28 1   A 1 
ATOM 4    O O     . MET A 1 1   ? -41.412 -50.466 0.770   1.00 18.43 1   A 1 
ATOM 5    C CB    . MET A 1 1   ? -39.985 -50.301 -2.385  1.00 18.52 1   A 1 
ATOM 6    C CG    . MET A 1 1   ? -40.254 -50.390 -3.903  1.00 15.03 1   A 1 
ATOM 7    S SD    . MET A 1 1   ? -38.755 -50.645 -4.851  1.00 12.96 1   A 1 
ATOM 8    C CE    . MET A 1 1   ? -39.446 -51.066 -6.460  1.00 11.86 1   A 1 
ATOM 9    N N     . PRO A 1 2   ? -40.816 -52.417 -0.186  1.00 22.64 2   A 1 
ATOM 10   C CA    . PRO A 1 2   ? -41.326 -53.304 0.858   1.00 24.07 2   A 1 
ATOM 11   C C     . PRO A 1 2   ? -40.661 -53.089 2.225   1.00 24.50 2   A 1 
ATOM 12   O O     . PRO A 1 2   ? -39.461 -52.847 2.332   1.00 22.07 2   A 1 
ATOM 13   C CB    . PRO A 1 2   ? -41.117 -54.726 0.315   1.00 22.65 2   A 1 
ATOM 14   C CG    . PRO A 1 2   ? -39.918 -54.574 -0.605  1.00 21.53 2   A 1 
ATOM 15   C CD    . PRO A 1 2   ? -40.119 -53.172 -1.199  1.00 23.04 2   A 1 
ATOM 16   N N     . ARG A 1 3   ? -41.481 -53.247 3.296   1.00 24.00 3   A 1 
ATOM 17   C CA    . ARG A 1 3   ? -41.052 -53.300 4.693   1.00 25.42 3   A 1 
ATOM 18   C C     . ARG A 1 3   ? -40.253 -54.588 4.902   1.00 24.62 3   A 1 
ATOM 19   O O     . ARG A 1 3   ? -40.815 -55.670 4.866   1.00 22.82 3   A 1 
ATOM 20   C CB    . ARG A 1 3   ? -42.280 -53.289 5.630   1.00 25.06 3   A 1 
ATOM 21   C CG    . ARG A 1 3   ? -43.013 -51.944 5.684   1.00 22.09 3   A 1 
ATOM 22   C CD    . ARG A 1 3   ? -44.230 -52.034 6.622   1.00 20.33 3   A 1 
ATOM 23   N NE    . ARG A 1 3   ? -44.914 -50.734 6.779   1.00 18.78 3   A 1 
ATOM 24   C CZ    . ARG A 1 3   ? -46.009 -50.497 7.506   1.00 16.75 3   A 1 
ATOM 25   N NH1   . ARG A 1 3   ? -46.618 -51.453 8.148   1.00 16.06 3   A 1 
ATOM 26   N NH2   . ARG A 1 3   ? -46.496 -49.294 7.586   1.00 14.68 3   A 1 
ATOM 27   N N     . CYS A 1 4   ? -38.928 -54.499 5.120   1.00 29.63 4   A 1 
ATOM 28   C CA    . CYS A 1 4   ? -38.142 -55.665 5.490   1.00 31.51 4   A 1 
ATOM 29   C C     . CYS A 1 4   ? -38.484 -56.076 6.932   1.00 31.14 4   A 1 
ATOM 30   O O     . CYS A 1 4   ? -38.088 -55.411 7.875   1.00 29.44 4   A 1 
ATOM 31   C CB    . CYS A 1 4   ? -36.650 -55.373 5.282   1.00 30.61 4   A 1 
ATOM 32   S SG    . CYS A 1 4   ? -35.712 -56.947 5.301   1.00 26.65 4   A 1 
ATOM 33   N N     . ASN A 1 5   ? -39.268 -57.166 7.090   1.00 25.93 5   A 1 
ATOM 34   C CA    . ASN A 1 5   ? -39.892 -57.590 8.357   1.00 27.36 5   A 1 
ATOM 35   C C     . ASN A 1 5   ? -38.940 -58.214 9.387   1.00 26.98 5   A 1 
ATOM 36   O O     . ASN A 1 5   ? -39.360 -58.404 10.527  1.00 24.97 5   A 1 
ATOM 37   C CB    . ASN A 1 5   ? -40.998 -58.614 8.029   1.00 26.47 5   A 1 
ATOM 38   C CG    . ASN A 1 5   ? -42.382 -58.041 7.822   1.00 22.69 5   A 1 
ATOM 39   O OD1   . ASN A 1 5   ? -42.677 -56.875 8.038   1.00 22.15 5   A 1 
ATOM 40   N ND2   . ASN A 1 5   ? -43.324 -58.869 7.401   1.00 22.10 5   A 1 
ATOM 41   N N     . LYS A 1 6   ? -37.735 -58.652 9.008   1.00 24.88 6   A 1 
ATOM 42   C CA    . LYS A 1 6   ? -37.013 -59.700 9.752   1.00 28.25 6   A 1 
ATOM 43   C C     . LYS A 1 6   ? -36.260 -59.220 11.009  1.00 27.57 6   A 1 
ATOM 44   O O     . LYS A 1 6   ? -35.297 -59.872 11.393  1.00 25.03 6   A 1 
ATOM 45   C CB    . LYS A 1 6   ? -36.125 -60.525 8.799   1.00 27.60 6   A 1 
ATOM 46   C CG    . LYS A 1 6   ? -36.808 -61.806 8.320   1.00 24.70 6   A 1 
ATOM 47   C CD    . LYS A 1 6   ? -35.787 -62.703 7.611   1.00 22.62 6   A 1 
ATOM 48   C CE    . LYS A 1 6   ? -36.420 -64.011 7.154   1.00 19.73 6   A 1 
ATOM 49   N NZ    . LYS A 1 6   ? -35.424 -64.932 6.571   1.00 17.60 6   A 1 
ATOM 50   N N     . CYS A 1 7   ? -36.654 -58.144 11.640  1.00 31.68 7   A 1 
ATOM 51   C CA    . CYS A 1 7   ? -36.081 -57.766 12.927  1.00 33.37 7   A 1 
ATOM 52   C C     . CYS A 1 7   ? -36.510 -58.786 13.994  1.00 31.91 7   A 1 
ATOM 53   O O     . CYS A 1 7   ? -37.604 -58.688 14.553  1.00 30.34 7   A 1 
ATOM 54   C CB    . CYS A 1 7   ? -36.458 -56.328 13.270  1.00 32.77 7   A 1 
ATOM 55   S SG    . CYS A 1 7   ? -35.748 -55.200 12.014  1.00 30.13 7   A 1 
ATOM 56   N N     . LEU A 1 8   ? -35.691 -59.852 14.181  1.00 26.84 8   A 1 
ATOM 57   C CA    . LEU A 1 8   ? -35.858 -60.900 15.188  1.00 30.40 8   A 1 
ATOM 58   C C     . LEU A 1 8   ? -35.687 -60.341 16.607  1.00 29.22 8   A 1 
ATOM 59   O O     . LEU A 1 8   ? -35.222 -59.233 16.808  1.00 27.24 8   A 1 
ATOM 60   C CB    . LEU A 1 8   ? -34.887 -62.063 14.897  1.00 29.07 8   A 1 
ATOM 61   C CG    . LEU A 1 8   ? -35.376 -63.030 13.813  1.00 26.14 8   A 1 
ATOM 62   C CD1   . LEU A 1 8   ? -34.216 -63.902 13.322  1.00 27.03 8   A 1 
ATOM 63   C CD2   . LEU A 1 8   ? -36.475 -63.960 14.329  1.00 29.01 8   A 1 
ATOM 64   N N     . SER A 1 9   ? -36.072 -61.161 17.577  1.00 29.42 9   A 1 
ATOM 65   C CA    . SER A 1 9   ? -36.579 -60.775 18.896  1.00 33.40 9   A 1 
ATOM 66   C C     . SER A 1 9   ? -35.564 -60.635 20.030  1.00 32.77 9   A 1 
ATOM 67   O O     . SER A 1 9   ? -35.977 -60.237 21.114  1.00 30.91 9   A 1 
ATOM 68   C CB    . SER A 1 9   ? -37.578 -61.849 19.320  1.00 32.38 9   A 1 
ATOM 69   O OG    . SER A 1 9   ? -36.958 -63.117 19.287  1.00 30.59 9   A 1 
ATOM 70   N N     . GLU A 1 10  ? -34.348 -61.136 19.868  1.00 29.43 10  A 1 
ATOM 71   C CA    . GLU A 1 10  ? -33.562 -61.519 21.049  1.00 32.98 10  A 1 
ATOM 72   C C     . GLU A 1 10  ? -33.118 -60.317 21.899  1.00 31.68 10  A 1 
ATOM 73   O O     . GLU A 1 10  ? -32.663 -59.293 21.398  1.00 29.35 10  A 1 
ATOM 74   C CB    . GLU A 1 10  ? -32.425 -62.472 20.680  1.00 31.48 10  A 1 
ATOM 75   C CG    . GLU A 1 10  ? -32.980 -63.875 20.378  1.00 28.93 10  A 1 
ATOM 76   C CD    . GLU A 1 10  ? -31.915 -64.931 20.061  1.00 28.02 10  A 1 
ATOM 77   O OE1   . GLU A 1 10  ? -32.249 -66.127 20.200  1.00 27.06 10  A 1 
ATOM 78   O OE2   . GLU A 1 10  ? -30.812 -64.549 19.611  1.00 28.62 10  A 1 
ATOM 79   N N     . ASN A 1 11  ? -33.293 -60.521 23.204  1.00 31.77 11  A 1 
ATOM 80   C CA    . ASN A 1 11  ? -33.291 -59.509 24.262  1.00 35.21 11  A 1 
ATOM 81   C C     . ASN A 1 11  ? -31.916 -58.990 24.715  1.00 33.53 11  A 1 
ATOM 82   O O     . ASN A 1 11  ? -31.862 -58.334 25.763  1.00 30.99 11  A 1 
ATOM 83   C CB    . ASN A 1 11  ? -34.025 -60.109 25.479  1.00 33.12 11  A 1 
ATOM 84   C CG    . ASN A 1 11  ? -35.498 -59.778 25.594  1.00 28.81 11  A 1 
ATOM 85   O OD1   . ASN A 1 11  ? -36.047 -58.875 25.002  1.00 29.72 11  A 1 
ATOM 86   N ND2   . ASN A 1 11  ? -36.205 -60.505 26.439  1.00 30.10 11  A 1 
ATOM 87   N N     . ASP A 1 12  ? -30.826 -59.370 24.056  1.00 34.46 12  A 1 
ATOM 88   C CA    . ASP A 1 12  ? -29.513 -59.189 24.662  1.00 38.71 12  A 1 
ATOM 89   C C     . ASP A 1 12  ? -29.165 -57.708 24.884  1.00 36.64 12  A 1 
ATOM 90   O O     . ASP A 1 12  ? -28.858 -56.948 23.960  1.00 34.10 12  A 1 
ATOM 91   C CB    . ASP A 1 12  ? -28.429 -59.957 23.890  1.00 35.96 12  A 1 
ATOM 92   C CG    . ASP A 1 12  ? -28.292 -61.420 24.324  1.00 31.28 12  A 1 
ATOM 93   O OD1   . ASP A 1 12  ? -28.710 -61.734 25.466  1.00 30.86 12  A 1 
ATOM 94   O OD2   . ASP A 1 12  ? -27.707 -62.193 23.541  1.00 31.04 12  A 1 
ATOM 95   N N     . SER A 1 13  ? -29.178 -57.345 26.158  1.00 28.97 13  A 1 
ATOM 96   C CA    . SER A 1 13  ? -29.095 -55.974 26.674  1.00 32.79 13  A 1 
ATOM 97   C C     . SER A 1 13  ? -27.764 -55.263 26.432  1.00 31.85 13  A 1 
ATOM 98   O O     . SER A 1 13  ? -27.693 -54.037 26.515  1.00 29.73 13  A 1 
ATOM 99   C CB    . SER A 1 13  ? -29.350 -56.027 28.181  1.00 31.61 13  A 1 
ATOM 100  O OG    . SER A 1 13  ? -28.442 -56.907 28.809  1.00 29.72 13  A 1 
ATOM 101  N N     . ALA A 1 14  ? -26.694 -56.023 26.183  1.00 29.74 14  A 1 
ATOM 102  C CA    . ALA A 1 14  ? -25.335 -55.483 26.193  1.00 32.45 14  A 1 
ATOM 103  C C     . ALA A 1 14  ? -24.932 -54.755 24.892  1.00 31.61 14  A 1 
ATOM 104  O O     . ALA A 1 14  ? -23.830 -54.198 24.812  1.00 29.95 14  A 1 
ATOM 105  C CB    . ALA A 1 14  ? -24.374 -56.630 26.526  1.00 30.96 14  A 1 
ATOM 106  N N     . SER A 1 15  ? -25.770 -54.817 23.866  1.00 31.10 15  A 1 
ATOM 107  C CA    . SER A 1 15  ? -25.367 -54.400 22.517  1.00 34.06 15  A 1 
ATOM 108  C C     . SER A 1 15  ? -25.519 -52.899 22.232  1.00 33.14 15  A 1 
ATOM 109  O O     . SER A 1 15  ? -25.061 -52.450 21.177  1.00 31.83 15  A 1 
ATOM 110  C CB    . SER A 1 15  ? -26.118 -55.230 21.477  1.00 33.45 15  A 1 
ATOM 111  O OG    . SER A 1 15  ? -25.579 -55.013 20.186  1.00 31.41 15  A 1 
ATOM 112  N N     . GLU A 1 16  ? -26.149 -52.136 23.129  1.00 30.30 16  A 1 
ATOM 113  C CA    . GLU A 1 16  ? -26.492 -50.735 22.846  1.00 33.07 16  A 1 
ATOM 114  C C     . GLU A 1 16  ? -25.258 -49.836 22.633  1.00 31.83 16  A 1 
ATOM 115  O O     . GLU A 1 16  ? -25.247 -49.019 21.705  1.00 29.70 16  A 1 
ATOM 116  C CB    . GLU A 1 16  ? -27.407 -50.157 23.939  1.00 31.98 16  A 1 
ATOM 117  C CG    . GLU A 1 16  ? -28.848 -50.692 23.844  1.00 29.18 16  A 1 
ATOM 118  C CD    . GLU A 1 16  ? -29.840 -49.949 24.755  1.00 27.02 16  A 1 
ATOM 119  O OE1   . GLU A 1 16  ? -31.009 -49.799 24.334  1.00 25.70 16  A 1 
ATOM 120  O OE2   . GLU A 1 16  ? -29.438 -49.523 25.858  1.00 27.56 16  A 1 
ATOM 121  N N     . ASP A 1 17  ? -24.193 -50.066 23.412  1.00 30.74 17  A 1 
ATOM 122  C CA    . ASP A 1 17  ? -23.006 -49.196 23.382  1.00 35.04 17  A 1 
ATOM 123  C C     . ASP A 1 17  ? -22.296 -49.149 22.024  1.00 33.84 17  A 1 
ATOM 124  O O     . ASP A 1 17  ? -21.707 -48.126 21.643  1.00 32.39 17  A 1 
ATOM 125  C CB    . ASP A 1 17  ? -22.003 -49.654 24.454  1.00 33.86 17  A 1 
ATOM 126  C CG    . ASP A 1 17  ? -22.203 -49.009 25.825  1.00 29.58 17  A 1 
ATOM 127  O OD1   . ASP A 1 17  ? -22.858 -47.946 25.893  1.00 28.86 17  A 1 
ATOM 128  O OD2   . ASP A 1 17  ? -21.639 -49.567 26.788  1.00 28.66 17  A 1 
ATOM 129  N N     . ARG A 1 18  ? -22.306 -50.264 21.253  1.00 28.30 18  A 1 
ATOM 130  C CA    . ARG A 1 18  ? -21.533 -50.321 20.004  1.00 31.76 18  A 1 
ATOM 131  C C     . ARG A 1 18  ? -22.135 -49.502 18.863  1.00 30.71 18  A 1 
ATOM 132  O O     . ARG A 1 18  ? -21.407 -49.166 17.930  1.00 28.51 18  A 1 
ATOM 133  C CB    . ARG A 1 18  ? -21.312 -51.769 19.559  1.00 30.95 18  A 1 
ATOM 134  C CG    . ARG A 1 18  ? -20.239 -52.468 20.410  1.00 27.64 18  A 1 
ATOM 135  C CD    . ARG A 1 18  ? -19.876 -53.817 19.783  1.00 26.19 18  A 1 
ATOM 136  N NE    . ARG A 1 18  ? -18.969 -54.580 20.648  1.00 24.28 18  A 1 
ATOM 137  C CZ    . ARG A 1 18  ? -18.423 -55.756 20.379  1.00 21.99 18  A 1 
ATOM 138  N NH1   . ARG A 1 18  ? -18.605 -56.353 19.229  1.00 21.45 18  A 1 
ATOM 139  N NH2   . ARG A 1 18  ? -17.684 -56.351 21.260  1.00 20.52 18  A 1 
ATOM 140  N N     . HIS A 1 19  ? -23.436 -49.233 18.904  1.00 27.83 19  A 1 
ATOM 141  C CA    . HIS A 1 19  ? -24.080 -48.566 17.773  1.00 30.66 19  A 1 
ATOM 142  C C     . HIS A 1 19  ? -23.764 -47.074 17.715  1.00 29.53 19  A 1 
ATOM 143  O O     . HIS A 1 19  ? -23.565 -46.540 16.614  1.00 28.00 19  A 1 
ATOM 144  C CB    . HIS A 1 19  ? -25.589 -48.863 17.746  1.00 30.46 19  A 1 
ATOM 145  C CG    . HIS A 1 19  ? -25.952 -49.754 16.585  1.00 28.17 19  A 1 
ATOM 146  N ND1   . HIS A 1 19  ? -25.410 -50.988 16.319  1.00 28.31 19  A 1 
ATOM 147  C CD2   . HIS A 1 19  ? -26.824 -49.484 15.565  1.00 28.04 19  A 1 
ATOM 148  C CE1   . HIS A 1 19  ? -25.945 -51.451 15.181  1.00 27.64 19  A 1 
ATOM 149  N NE2   . HIS A 1 19  ? -26.801 -50.563 14.685  1.00 27.51 19  A 1 
ATOM 150  N N     . TRP A 1 20  ? -23.631 -46.452 18.885  1.00 27.06 20  A 1 
ATOM 151  C CA    . TRP A 1 20  ? -23.300 -45.031 18.952  1.00 23.67 20  A 1 
ATOM 152  C C     . TRP A 1 20  ? -21.925 -44.709 18.357  1.00 23.01 20  A 1 
ATOM 153  O O     . TRP A 1 20  ? -21.761 -43.688 17.677  1.00 20.55 20  A 1 
ATOM 154  C CB    . TRP A 1 20  ? -23.400 -44.555 20.406  1.00 22.54 20  A 1 
ATOM 155  C CG    . TRP A 1 20  ? -24.798 -44.364 20.872  1.00 19.46 20  A 1 
ATOM 156  C CD1   . TRP A 1 20  ? -25.577 -45.293 21.475  1.00 16.71 20  A 1 
ATOM 157  C CD2   . TRP A 1 20  ? -25.626 -43.150 20.757  1.00 17.63 20  A 1 
ATOM 158  N NE1   . TRP A 1 20  ? -26.835 -44.752 21.742  1.00 14.51 20  A 1 
ATOM 159  C CE2   . TRP A 1 20  ? -26.899 -43.436 21.316  1.00 15.88 20  A 1 
ATOM 160  C CE3   . TRP A 1 20  ? -25.393 -41.864 20.236  1.00 20.41 20  A 1 
ATOM 161  C CZ2   . TRP A 1 20  ? -27.928 -42.462 21.353  1.00 21.95 20  A 1 
ATOM 162  C CZ3   . TRP A 1 20  ? -26.427 -40.885 20.277  1.00 22.20 20  A 1 
ATOM 163  C CH2   . TRP A 1 20  ? -27.662 -41.195 20.828  1.00 23.14 20  A 1 
ATOM 164  N N     . HIS A 1 21  ? -20.945 -45.610 18.514  1.00 27.51 21  A 1 
ATOM 165  C CA    . HIS A 1 21  ? -19.613 -45.390 17.947  1.00 30.08 21  A 1 
ATOM 166  C C     . HIS A 1 21  ? -19.617 -45.297 16.423  1.00 29.00 21  A 1 
ATOM 167  O O     . HIS A 1 21  ? -18.833 -44.523 15.855  1.00 27.49 21  A 1 
ATOM 168  C CB    . HIS A 1 21  ? -18.648 -46.477 18.429  1.00 29.71 21  A 1 
ATOM 169  C CG    . HIS A 1 21  ? -17.886 -46.056 19.662  1.00 26.55 21  A 1 
ATOM 170  N ND1   . HIS A 1 21  ? -16.948 -45.056 19.715  1.00 26.33 21  A 1 
ATOM 171  C CD2   . HIS A 1 21  ? -17.983 -46.573 20.913  1.00 26.41 21  A 1 
ATOM 172  C CE1   . HIS A 1 21  ? -16.492 -44.969 20.968  1.00 25.34 21  A 1 
ATOM 173  N NE2   . HIS A 1 21  ? -17.090 -45.871 21.739  1.00 25.03 21  A 1 
ATOM 174  N N     . ARG A 1 22  ? -20.459 -46.085 15.734  1.00 23.90 22  A 1 
ATOM 175  C CA    . ARG A 1 22  ? -20.376 -46.192 14.271  1.00 25.84 22  A 1 
ATOM 176  C C     . ARG A 1 22  ? -20.921 -44.965 13.543  1.00 25.11 22  A 1 
ATOM 177  O O     . ARG A 1 22  ? -20.374 -44.599 12.497  1.00 23.57 22  A 1 
ATOM 178  C CB    . ARG A 1 22  ? -21.046 -47.492 13.798  1.00 25.91 22  A 1 
ATOM 179  C CG    . ARG A 1 22  ? -20.064 -48.342 12.986  1.00 23.28 22  A 1 
ATOM 180  C CD    . ARG A 1 22  ? -20.738 -49.624 12.499  1.00 20.93 22  A 1 
ATOM 181  N NE    . ARG A 1 22  ? -19.772 -50.547 11.897  1.00 19.51 22  A 1 
ATOM 182  C CZ    . ARG A 1 22  ? -20.040 -51.740 11.374  1.00 17.07 22  A 1 
ATOM 183  N NH1   . ARG A 1 22  ? -21.251 -52.200 11.313  1.00 16.72 22  A 1 
ATOM 184  N NH2   . ARG A 1 22  ? -19.088 -52.489 10.915  1.00 15.77 22  A 1 
ATOM 185  N N     . THR A 1 23  ? -21.959 -44.355 14.076  1.00 25.50 23  A 1 
ATOM 186  C CA    . THR A 1 23  ? -22.535 -43.145 13.479  1.00 25.89 23  A 1 
ATOM 187  C C     . THR A 1 23  ? -21.624 -41.936 13.635  1.00 24.88 23  A 1 
ATOM 188  O O     . THR A 1 23  ? -21.490 -41.164 12.685  1.00 23.59 23  A 1 
ATOM 189  C CB    . THR A 1 23  ? -23.927 -42.838 14.054  1.00 25.30 23  A 1 
ATOM 190  O OG1   . THR A 1 23  ? -24.010 -43.258 15.397  1.00 25.07 23  A 1 
ATOM 191  C CG2   . THR A 1 23  ? -25.012 -43.584 13.287  1.00 28.74 23  A 1 
ATOM 192  N N     . ALA A 1 24  ? -20.939 -41.842 14.771  1.00 20.80 24  A 1 
ATOM 193  C CA    . ALA A 1 24  ? -19.973 -40.764 14.978  1.00 20.29 24  A 1 
ATOM 194  C C     . ALA A 1 24  ? -18.817 -40.799 13.963  1.00 20.94 24  A 1 
ATOM 195  O O     . ALA A 1 24  ? -18.370 -39.759 13.485  1.00 19.33 24  A 1 
ATOM 196  C CB    . ALA A 1 24  ? -19.456 -40.856 16.419  1.00 19.33 24  A 1 
ATOM 197  N N     . THR A 1 25  ? -18.341 -41.999 13.581  1.00 24.10 25  A 1 
ATOM 198  C CA    . THR A 1 25  ? -17.202 -42.138 12.658  1.00 22.22 25  A 1 
ATOM 199  C C     . THR A 1 25  ? -17.512 -41.663 11.240  1.00 22.48 25  A 1 
ATOM 200  O O     . THR A 1 25  ? -16.624 -41.143 10.563  1.00 20.62 25  A 1 
ATOM 201  C CB    . THR A 1 25  ? -16.674 -43.583 12.588  1.00 21.53 25  A 1 
ATOM 202  O OG1   . THR A 1 25  ? -16.984 -44.338 13.722  1.00 19.26 25  A 1 
ATOM 203  C CG2   . THR A 1 25  ? -15.154 -43.619 12.461  1.00 20.40 25  A 1 
ATOM 204  N N     . LEU A 1 26  ? -18.749 -41.834 10.776  1.00 21.33 26  A 1 
ATOM 205  C CA    . LEU A 1 26  ? -19.146 -41.380 9.439   1.00 22.28 26  A 1 
ATOM 206  C C     . LEU A 1 26  ? -19.151 -39.847 9.329   1.00 22.36 26  A 1 
ATOM 207  O O     . LEU A 1 26  ? -18.796 -39.322 8.274   1.00 20.58 26  A 1 
ATOM 208  C CB    . LEU A 1 26  ? -20.511 -41.978 9.067   1.00 20.81 26  A 1 
ATOM 209  C CG    . LEU A 1 26  ? -20.410 -43.391 8.470   1.00 17.71 26  A 1 
ATOM 210  C CD1   . LEU A 1 26  ? -21.777 -44.061 8.475   1.00 17.03 26  A 1 
ATOM 211  C CD2   . LEU A 1 26  ? -19.908 -43.357 7.024   1.00 18.12 26  A 1 
ATOM 212  N N     . PHE A 1 27  ? -19.507 -39.176 10.416  1.00 20.31 27  A 1 
ATOM 213  C CA    . PHE A 1 27  ? -19.523 -37.714 10.439  1.00 19.14 27  A 1 
ATOM 214  C C     . PHE A 1 27  ? -18.122 -37.113 10.303  1.00 20.13 27  A 1 
ATOM 215  O O     . PHE A 1 27  ? -17.940 -36.144 9.561   1.00 17.48 27  A 1 
ATOM 216  C CB    . PHE A 1 27  ? -20.228 -37.228 11.697  1.00 18.06 27  A 1 
ATOM 217  C CG    . PHE A 1 27  ? -21.588 -36.623 11.418  1.00 14.55 27  A 1 
ATOM 218  C CD1   . PHE A 1 27  ? -21.700 -35.232 11.245  1.00 12.77 27  A 1 
ATOM 219  C CD2   . PHE A 1 27  ? -22.715 -37.441 11.315  1.00 12.60 27  A 1 
ATOM 220  C CE1   . PHE A 1 27  ? -22.955 -34.656 10.984  1.00 10.86 27  A 1 
ATOM 221  C CE2   . PHE A 1 27  ? -23.973 -36.862 11.049  1.00 11.52 27  A 1 
ATOM 222  C CZ    . PHE A 1 27  ? -24.094 -35.472 10.887  1.00 12.02 27  A 1 
ATOM 223  N N     . MET A 1 28  ? -17.109 -37.699 10.969  1.00 26.11 28  A 1 
ATOM 224  C CA    . MET A 1 28  ? -15.756 -37.133 10.942  1.00 25.39 28  A 1 
ATOM 225  C C     . MET A 1 28  ? -15.130 -37.095 9.540   1.00 27.06 28  A 1 
ATOM 226  O O     . MET A 1 28  ? -14.410 -36.153 9.220   1.00 24.85 28  A 1 
ATOM 227  C CB    . MET A 1 28  ? -14.817 -37.905 11.873  1.00 23.39 28  A 1 
ATOM 228  C CG    . MET A 1 28  ? -14.980 -37.542 13.351  1.00 20.25 28  A 1 
ATOM 229  S SD    . MET A 1 28  ? -13.387 -37.570 14.218  1.00 17.55 28  A 1 
ATOM 230  C CE    . MET A 1 28  ? -13.905 -38.047 15.866  1.00 16.22 28  A 1 
ATOM 231  N N     . ASN A 1 29  ? -15.383 -38.089 8.700   1.00 23.34 29  A 1 
ATOM 232  C CA    . ASN A 1 29  ? -14.712 -38.179 7.405   1.00 23.04 29  A 1 
ATOM 233  C C     . ASN A 1 29  ? -15.103 -37.067 6.425   1.00 23.09 29  A 1 
ATOM 234  O O     . ASN A 1 29  ? -14.296 -36.703 5.567   1.00 21.08 29  A 1 
ATOM 235  C CB    . ASN A 1 29  ? -14.960 -39.566 6.789   1.00 22.00 29  A 1 
ATOM 236  C CG    . ASN A 1 29  ? -13.977 -40.622 7.287   1.00 18.89 29  A 1 
ATOM 237  O OD1   . ASN A 1 29  ? -12.914 -40.351 7.792   1.00 18.37 29  A 1 
ATOM 238  N ND2   . ASN A 1 29  ? -14.312 -41.882 7.119   1.00 18.54 29  A 1 
ATOM 239  N N     . CYS A 1 30  ? -16.312 -36.517 6.535   1.00 28.68 30  A 1 
ATOM 240  C CA    . CYS A 1 30  ? -16.737 -35.451 5.627   1.00 30.24 30  A 1 
ATOM 241  C C     . CYS A 1 30  ? -16.019 -34.121 5.883   1.00 29.55 30  A 1 
ATOM 242  O O     . CYS A 1 30  ? -15.881 -33.323 4.969   1.00 27.56 30  A 1 
ATOM 243  C CB    . CYS A 1 30  ? -18.257 -35.285 5.700   1.00 28.58 30  A 1 
ATOM 244  S SG    . CYS A 1 30  ? -19.068 -36.690 4.877   1.00 25.92 30  A 1 
ATOM 245  N N     . VAL A 1 31  ? -15.548 -33.898 7.119   1.00 24.51 31  A 1 
ATOM 246  C CA    . VAL A 1 31  ? -14.950 -32.608 7.501   1.00 25.41 31  A 1 
ATOM 247  C C     . VAL A 1 31  ? -13.529 -32.444 6.945   1.00 25.29 31  A 1 
ATOM 248  O O     . VAL A 1 31  ? -13.116 -31.328 6.622   1.00 23.00 31  A 1 
ATOM 249  C CB    . VAL A 1 31  ? -14.960 -32.427 9.031   1.00 23.95 31  A 1 
ATOM 250  C CG1   . VAL A 1 31  ? -14.539 -31.007 9.428   1.00 21.48 31  A 1 
ATOM 251  C CG2   . VAL A 1 31  ? -16.346 -32.683 9.635   1.00 22.46 31  A 1 
ATOM 252  N N     . SER A 1 32  ? -12.771 -33.551 6.814   1.00 25.28 32  A 1 
ATOM 253  C CA    . SER A 1 32  ? -11.338 -33.486 6.506   1.00 26.75 32  A 1 
ATOM 254  C C     . SER A 1 32  ? -10.998 -33.051 5.079   1.00 25.78 32  A 1 
ATOM 255  O O     . SER A 1 32  ? -9.953  -32.447 4.848   1.00 23.48 32  A 1 
ATOM 256  C CB    . SER A 1 32  ? -10.680 -34.837 6.776   1.00 25.32 32  A 1 
ATOM 257  O OG    . SER A 1 32  ? -11.155 -35.831 5.889   1.00 23.62 32  A 1 
ATOM 258  N N     . ASN A 1 33  ? -11.859 -33.390 4.138   1.00 24.90 33  A 1 
ATOM 259  C CA    . ASN A 1 33  ? -11.638 -32.960 2.769   1.00 26.38 33  A 1 
ATOM 260  C C     . ASN A 1 33  ? -11.949 -31.463 2.689   1.00 25.83 33  A 1 
ATOM 261  O O     . ASN A 1 33  ? -13.103 -31.068 2.641   1.00 23.76 33  A 1 
ATOM 262  C CB    . ASN A 1 33  ? -12.445 -33.820 1.792   1.00 25.04 33  A 1 
ATOM 263  C CG    . ASN A 1 33  ? -11.760 -35.142 1.484   1.00 21.75 33  A 1 
ATOM 264  O OD1   . ASN A 1 33  ? -10.561 -35.315 1.594   1.00 20.83 33  A 1 
ATOM 265  N ND2   . ASN A 1 33  ? -12.513 -36.125 1.043   1.00 20.99 33  A 1 
ATOM 266  N N     . GLY A 1 34  ? -10.902 -30.665 2.629   1.00 29.23 34  A 1 
ATOM 267  C CA    . GLY A 1 34  ? -10.956 -29.224 2.379   1.00 29.04 34  A 1 
ATOM 268  C C     . GLY A 1 34  ? -11.468 -28.857 0.982   1.00 28.63 34  A 1 
ATOM 269  O O     . GLY A 1 34  ? -10.930 -27.961 0.332   1.00 26.38 34  A 1 
ATOM 270  N N     . THR A 1 35  ? -12.477 -29.588 0.500   1.00 27.86 35  A 1 
ATOM 271  C CA    . THR A 1 35  ? -13.284 -29.163 -0.625  1.00 29.22 35  A 1 
ATOM 272  C C     . THR A 1 35  ? -13.841 -27.804 -0.263  1.00 28.33 35  A 1 
ATOM 273  O O     . THR A 1 35  ? -14.502 -27.642 0.752   1.00 26.02 35  A 1 
ATOM 274  C CB    . THR A 1 35  ? -14.411 -30.160 -0.945  1.00 27.61 35  A 1 
ATOM 275  O OG1   . THR A 1 35  ? -15.024 -30.633 0.230   1.00 25.18 35  A 1 
ATOM 276  C CG2   . THR A 1 35  ? -13.867 -31.369 -1.691  1.00 25.70 35  A 1 
ATOM 277  N N     . VAL A 1 36  ? -13.509 -26.846 -1.094  1.00 27.88 36  A 1 
ATOM 278  C CA    . VAL A 1 36  ? -14.135 -25.535 -1.053  1.00 29.56 36  A 1 
ATOM 279  C C     . VAL A 1 36  ? -15.627 -25.785 -1.227  1.00 29.03 36  A 1 
ATOM 280  O O     . VAL A 1 36  ? -16.076 -26.065 -2.332  1.00 27.33 36  A 1 
ATOM 281  C CB    . VAL A 1 36  ? -13.583 -24.632 -2.177  1.00 28.00 36  A 1 
ATOM 282  C CG1   . VAL A 1 36  ? -14.205 -23.235 -2.135  1.00 25.41 36  A 1 
ATOM 283  C CG2   . VAL A 1 36  ? -12.058 -24.484 -2.060  1.00 27.32 36  A 1 
ATOM 284  N N     . TYR A 1 37  ? -16.363 -25.801 -0.106  1.00 29.29 37  A 1 
ATOM 285  C CA    . TYR A 1 37  ? -17.814 -25.834 -0.156  1.00 30.13 37  A 1 
ATOM 286  C C     . TYR A 1 37  ? -18.220 -24.626 -0.993  1.00 29.93 37  A 1 
ATOM 287  O O     . TYR A 1 37  ? -17.983 -23.483 -0.613  1.00 27.87 37  A 1 
ATOM 288  C CB    . TYR A 1 37  ? -18.402 -25.813 1.260   1.00 28.59 37  A 1 
ATOM 289  C CG    . TYR A 1 37  ? -18.401 -27.165 1.953   1.00 27.27 37  A 1 
ATOM 290  C CD1   . TYR A 1 37  ? -19.537 -28.004 1.877   1.00 26.67 37  A 1 
ATOM 291  C CD2   . TYR A 1 37  ? -17.274 -27.615 2.672   1.00 27.33 37  A 1 
ATOM 292  C CE1   . TYR A 1 37  ? -19.549 -29.264 2.508   1.00 25.33 37  A 1 
ATOM 293  C CE2   . TYR A 1 37  ? -17.272 -28.877 3.299   1.00 24.31 37  A 1 
ATOM 294  C CZ    . TYR A 1 37  ? -18.417 -29.694 3.219   1.00 23.34 37  A 1 
ATOM 295  O OH    . TYR A 1 37  ? -18.426 -30.925 3.837   1.00 23.05 37  A 1 
ATOM 296  N N     . GLU A 1 38  ? -18.722 -24.888 -2.200  1.00 29.57 38  A 1 
ATOM 297  C CA    . GLU A 1 38  ? -19.459 -23.872 -2.913  1.00 32.83 38  A 1 
ATOM 298  C C     . GLU A 1 38  ? -20.646 -23.531 -2.023  1.00 32.17 38  A 1 
ATOM 299  O O     . GLU A 1 38  ? -21.603 -24.295 -1.921  1.00 30.65 38  A 1 
ATOM 300  C CB    . GLU A 1 38  ? -19.902 -24.319 -4.318  1.00 32.23 38  A 1 
ATOM 301  C CG    . GLU A 1 38  ? -18.769 -24.262 -5.354  1.00 29.05 38  A 1 
ATOM 302  C CD    . GLU A 1 38  ? -19.264 -24.361 -6.804  1.00 26.48 38  A 1 
ATOM 303  O OE1   . GLU A 1 38  ? -18.611 -23.747 -7.688  1.00 25.40 38  A 1 
ATOM 304  O OE2   . GLU A 1 38  ? -20.294 -25.020 -7.059  1.00 25.77 38  A 1 
ATOM 305  N N     . GLU A 1 39  ? -20.533 -22.420 -1.318  1.00 30.96 39  A 1 
ATOM 306  C CA    . GLU A 1 39  ? -21.651 -21.861 -0.577  1.00 33.59 39  A 1 
ATOM 307  C C     . GLU A 1 39  ? -22.787 -21.679 -1.570  1.00 31.63 39  A 1 
ATOM 308  O O     . GLU A 1 39  ? -22.688 -20.899 -2.524  1.00 30.00 39  A 1 
ATOM 309  C CB    . GLU A 1 39  ? -21.262 -20.536 0.072   1.00 33.52 39  A 1 
ATOM 310  C CG    . GLU A 1 39  ? -20.364 -20.714 1.300   1.00 30.81 39  A 1 
ATOM 311  C CD    . GLU A 1 39  ? -19.876 -19.377 1.874   1.00 29.12 39  A 1 
ATOM 312  O OE1   . GLU A 1 39  ? -19.622 -19.318 3.095   1.00 27.88 39  A 1 
ATOM 313  O OE2   . GLU A 1 39  ? -19.701 -18.435 1.075   1.00 28.31 39  A 1 
ATOM 314  N N     . ALA A 1 40  ? -23.838 -22.452 -1.378  1.00 32.29 40  A 1 
ATOM 315  C CA    . ALA A 1 40  ? -25.059 -22.280 -2.127  1.00 32.94 40  A 1 
ATOM 316  C C     . ALA A 1 40  ? -25.605 -20.900 -1.763  1.00 31.54 40  A 1 
ATOM 317  O O     . ALA A 1 40  ? -26.263 -20.728 -0.741  1.00 29.66 40  A 1 
ATOM 318  C CB    . ALA A 1 40  ? -26.026 -23.429 -1.812  1.00 31.40 40  A 1 
ATOM 319  N N     . VAL A 1 41  ? -25.247 -19.911 -2.568  1.00 32.94 41  A 1 
ATOM 320  C CA    . VAL A 1 41  ? -25.728 -18.544 -2.406  1.00 34.49 41  A 1 
ATOM 321  C C     . VAL A 1 41  ? -27.221 -18.563 -2.712  1.00 33.33 41  A 1 
ATOM 322  O O     . VAL A 1 41  ? -27.646 -18.482 -3.862  1.00 31.48 41  A 1 
ATOM 323  C CB    . VAL A 1 41  ? -24.951 -17.552 -3.301  1.00 32.38 41  A 1 
ATOM 324  C CG1   . VAL A 1 41  ? -25.414 -16.109 -3.040  1.00 29.41 41  A 1 
ATOM 325  C CG2   . VAL A 1 41  ? -23.446 -17.610 -3.041  1.00 30.79 41  A 1 
ATOM 326  N N     . GLY A 1 42  ? -28.015 -18.742 -1.664  1.00 31.20 42  A 1 
ATOM 327  C CA    . GLY A 1 42  ? -29.449 -18.550 -1.744  1.00 32.17 42  A 1 
ATOM 328  C C     . GLY A 1 42  ? -29.764 -17.127 -2.207  1.00 31.45 42  A 1 
ATOM 329  O O     . GLY A 1 42  ? -28.974 -16.205 -2.018  1.00 29.89 42  A 1 
ATOM 330  N N     . ARG A 1 43  ? -30.931 -16.945 -2.806  1.00 27.71 43  A 1 
ATOM 331  C CA    . ARG A 1 43  ? -31.352 -15.661 -3.409  1.00 31.22 43  A 1 
ATOM 332  C C     . ARG A 1 43  ? -31.225 -14.444 -2.477  1.00 30.09 43  A 1 
ATOM 333  O O     . ARG A 1 43  ? -30.965 -13.362 -2.960  1.00 27.66 43  A 1 
ATOM 334  C CB    . ARG A 1 43  ? -32.811 -15.772 -3.886  1.00 29.79 43  A 1 
ATOM 335  C CG    . ARG A 1 43  ? -32.946 -15.872 -5.406  1.00 27.19 43  A 1 
ATOM 336  C CD    . ARG A 1 43  ? -34.432 -15.879 -5.776  1.00 24.74 43  A 1 
ATOM 337  N NE    . ARG A 1 43  ? -34.629 -15.872 -7.228  1.00 23.24 43  A 1 
ATOM 338  C CZ    . ARG A 1 43  ? -35.804 -15.898 -7.845  1.00 21.52 43  A 1 
ATOM 339  N NH1   . ARG A 1 43  ? -36.925 -15.946 -7.180  1.00 21.16 43  A 1 
ATOM 340  N NH2   . ARG A 1 43  ? -35.876 -15.878 -9.150  1.00 21.06 43  A 1 
ATOM 341  N N     . GLU A 1 44  ? -31.447 -14.654 -1.189  1.00 32.91 44  A 1 
ATOM 342  C CA    . GLU A 1 44  ? -31.509 -13.567 -0.196  1.00 34.85 44  A 1 
ATOM 343  C C     . GLU A 1 44  ? -30.145 -13.167 0.390   1.00 34.19 44  A 1 
ATOM 344  O O     . GLU A 1 44  ? -30.079 -12.366 1.309   1.00 32.56 44  A 1 
ATOM 345  C CB    . GLU A 1 44  ? -32.524 -13.924 0.902   1.00 33.42 44  A 1 
ATOM 346  C CG    . GLU A 1 44  ? -33.948 -13.983 0.338   1.00 31.25 44  A 1 
ATOM 347  C CD    . GLU A 1 44  ? -35.019 -14.166 1.421   1.00 28.29 44  A 1 
ATOM 348  O OE1   . GLU A 1 44  ? -36.195 -13.893 1.082   1.00 26.61 44  A 1 
ATOM 349  O OE2   . GLU A 1 44  ? -34.666 -14.598 2.539   1.00 27.19 44  A 1 
ATOM 350  N N     . GLY A 1 45  ? -29.048 -13.698 -0.150  1.00 33.41 45  A 1 
ATOM 351  C CA    . GLY A 1 45  ? -27.715 -13.284 0.287   1.00 33.15 45  A 1 
ATOM 352  C C     . GLY A 1 45  ? -27.276 -13.799 1.656   1.00 33.29 45  A 1 
ATOM 353  O O     . GLY A 1 45  ? -26.134 -13.555 2.051   1.00 31.38 45  A 1 
ATOM 354  N N     . CYS A 1 46  ? -28.146 -14.541 2.379   1.00 38.70 46  A 1 
ATOM 355  C CA    . CYS A 1 46  ? -27.754 -15.246 3.587   1.00 39.42 46  A 1 
ATOM 356  C C     . CYS A 1 46  ? -26.775 -16.358 3.213   1.00 38.75 46  A 1 
ATOM 357  O O     . CYS A 1 46  ? -27.128 -17.273 2.469   1.00 36.88 46  A 1 
ATOM 358  C CB    . CYS A 1 46  ? -28.988 -15.768 4.324   1.00 37.58 46  A 1 
ATOM 359  S SG    . CYS A 1 46  ? -29.934 -14.359 5.010   1.00 34.54 46  A 1 
ATOM 360  N N     . TRP A 1 47  ? -25.553 -16.295 3.726   1.00 47.36 47  A 1 
ATOM 361  C CA    . TRP A 1 47  ? -24.552 -17.353 3.667   1.00 45.59 47  A 1 
ATOM 362  C C     . TRP A 1 47  ? -25.025 -18.502 4.571   1.00 45.00 47  A 1 
ATOM 363  O O     . TRP A 1 47  ? -24.622 -18.633 5.721   1.00 42.87 47  A 1 
ATOM 364  C CB    . TRP A 1 47  ? -23.184 -16.806 4.075   1.00 42.73 47  A 1 
ATOM 365  C CG    . TRP A 1 47  ? -22.514 -15.874 3.095   1.00 39.29 47  A 1 
ATOM 366  C CD1   . TRP A 1 47  ? -23.103 -15.008 2.255   1.00 35.10 47  A 1 
ATOM 367  C CD2   . TRP A 1 47  ? -21.084 -15.743 2.839   1.00 35.28 47  A 1 
ATOM 368  N NE1   . TRP A 1 47  ? -22.161 -14.356 1.478   1.00 30.80 47  A 1 
ATOM 369  C CE2   . TRP A 1 47  ? -20.903 -14.790 1.804   1.00 31.94 47  A 1 
ATOM 370  C CE3   . TRP A 1 47  ? -19.939 -16.354 3.383   1.00 34.33 47  A 1 
ATOM 371  C CZ2   . TRP A 1 47  ? -19.620 -14.476 1.293   1.00 32.55 47  A 1 
ATOM 372  C CZ3   . TRP A 1 47  ? -18.662 -16.031 2.890   1.00 33.16 47  A 1 
ATOM 373  C CH2   . TRP A 1 47  ? -18.506 -15.118 1.852   1.00 33.50 47  A 1 
ATOM 374  N N     . ALA A 1 48  ? -25.986 -19.290 4.085   1.00 56.40 48  A 1 
ATOM 375  C CA    . ALA A 1 48  ? -26.529 -20.409 4.826   1.00 57.92 48  A 1 
ATOM 376  C C     . ALA A 1 48  ? -25.540 -21.577 4.737   1.00 59.58 48  A 1 
ATOM 377  O O     . ALA A 1 48  ? -25.305 -22.119 3.663   1.00 57.03 48  A 1 
ATOM 378  C CB    . ALA A 1 48  ? -27.923 -20.739 4.294   1.00 53.17 48  A 1 
ATOM 379  N N     . ARG A 1 49  ? -24.970 -21.978 5.888   1.00 56.69 49  A 1 
ATOM 380  C CA    . ARG A 1 49  ? -24.154 -23.187 6.004   1.00 57.57 49  A 1 
ATOM 381  C C     . ARG A 1 49  ? -24.969 -24.387 5.521   1.00 60.86 49  A 1 
ATOM 382  O O     . ARG A 1 49  ? -26.148 -24.511 5.853   1.00 57.07 49  A 1 
ATOM 383  C CB    . ARG A 1 49  ? -23.672 -23.327 7.450   1.00 54.70 49  A 1 
ATOM 384  C CG    . ARG A 1 49  ? -22.756 -24.545 7.664   1.00 45.82 49  A 1 
ATOM 385  C CD    . ARG A 1 49  ? -22.174 -24.543 9.075   1.00 44.56 49  A 1 
ATOM 386  N NE    . ARG A 1 49  ? -21.493 -25.806 9.369   1.00 38.88 49  A 1 
ATOM 387  C CZ    . ARG A 1 49  ? -20.564 -26.025 10.279  1.00 32.05 49  A 1 
ATOM 388  N NH1   . ARG A 1 49  ? -20.080 -25.070 11.022  1.00 32.45 49  A 1 
ATOM 389  N NH2   . ARG A 1 49  ? -20.122 -27.225 10.460  1.00 32.48 49  A 1 
ATOM 390  N N     . LEU A 1 50  ? -24.353 -25.266 4.739   1.00 68.06 50  A 1 
ATOM 391  C CA    . LEU A 1 50  ? -25.017 -26.486 4.292   1.00 69.36 50  A 1 
ATOM 392  C C     . LEU A 1 50  ? -25.304 -27.406 5.484   1.00 71.44 50  A 1 
ATOM 393  O O     . LEU A 1 50  ? -24.581 -27.406 6.478   1.00 68.08 50  A 1 
ATOM 394  C CB    . LEU A 1 50  ? -24.193 -27.183 3.199   1.00 64.58 50  A 1 
ATOM 395  C CG    . LEU A 1 50  ? -24.149 -26.422 1.860   1.00 59.79 50  A 1 
ATOM 396  C CD1   . LEU A 1 50  ? -23.193 -27.125 0.898   1.00 55.23 50  A 1 
ATOM 397  C CD2   . LEU A 1 50  ? -25.523 -26.345 1.191   1.00 56.58 50  A 1 
ATOM 398  N N     . CYS A 1 51  ? -26.367 -28.206 5.377   1.00 73.27 51  A 1 
ATOM 399  C CA    . CYS A 1 51  ? -26.728 -29.197 6.372   1.00 72.00 51  A 1 
ATOM 400  C C     . CYS A 1 51  ? -25.599 -30.219 6.544   1.00 70.57 51  A 1 
ATOM 401  O O     . CYS A 1 51  ? -25.235 -30.881 5.578   1.00 65.38 51  A 1 
ATOM 402  C CB    . CYS A 1 51  ? -28.033 -29.861 5.927   1.00 71.31 51  A 1 
ATOM 403  S SG    . CYS A 1 51  ? -28.490 -31.263 6.992   1.00 68.89 51  A 1 
ATOM 404  N N     . ASP A 1 52  ? -25.136 -30.432 7.772   1.00 77.24 52  A 1 
ATOM 405  C CA    . ASP A 1 52  ? -24.090 -31.407 8.087   1.00 72.96 52  A 1 
ATOM 406  C C     . ASP A 1 52  ? -24.560 -32.853 7.848   1.00 72.35 52  A 1 
ATOM 407  O O     . ASP A 1 52  ? -23.744 -33.741 7.630   1.00 67.16 52  A 1 
ATOM 408  C CB    . ASP A 1 52  ? -23.629 -31.205 9.543   1.00 70.31 52  A 1 
ATOM 409  C CG    . ASP A 1 52  ? -22.976 -29.831 9.821   1.00 68.40 52  A 1 
ATOM 410  O OD1   . ASP A 1 52  ? -22.193 -29.332 8.992   1.00 62.58 52  A 1 
ATOM 411  O OD2   . ASP A 1 52  ? -23.255 -29.262 10.897  1.00 64.82 52  A 1 
ATOM 412  N N     . GLY A 1 53  ? -25.872 -33.109 7.827   1.00 75.23 53  A 1 
ATOM 413  C CA    . GLY A 1 53  ? -26.443 -34.429 7.564   1.00 71.27 53  A 1 
ATOM 414  C C     . GLY A 1 53  ? -26.486 -34.818 6.086   1.00 70.69 53  A 1 
ATOM 415  O O     . GLY A 1 53  ? -26.149 -35.946 5.733   1.00 66.57 53  A 1 
ATOM 416  N N     . CYS A 1 54  ? -26.909 -33.913 5.202   1.00 73.52 54  A 1 
ATOM 417  C CA    . CYS A 1 54  ? -27.068 -34.222 3.775   1.00 72.30 54  A 1 
ATOM 418  C C     . CYS A 1 54  ? -26.108 -33.469 2.848   1.00 72.00 54  A 1 
ATOM 419  O O     . CYS A 1 54  ? -26.035 -33.806 1.668   1.00 64.08 54  A 1 
ATOM 420  C CB    . CYS A 1 54  ? -28.531 -34.007 3.368   1.00 69.39 54  A 1 
ATOM 421  S SG    . CYS A 1 54  ? -28.991 -32.245 3.387   1.00 70.51 54  A 1 
ATOM 422  N N     . CYS A 1 55  ? -25.411 -32.467 3.338   1.00 70.36 55  A 1 
ATOM 423  C CA    . CYS A 1 55  ? -24.436 -31.651 2.603   1.00 66.08 55  A 1 
ATOM 424  C C     . CYS A 1 55  ? -24.956 -31.048 1.282   1.00 68.25 55  A 1 
ATOM 425  O O     . CYS A 1 55  ? -24.171 -30.668 0.423   1.00 61.69 55  A 1 
ATOM 426  C CB    . CYS A 1 55  ? -23.126 -32.438 2.435   1.00 61.95 55  A 1 
ATOM 427  S SG    . CYS A 1 55  ? -22.463 -32.948 4.056   1.00 55.51 55  A 1 
ATOM 428  N N     . THR A 1 56  ? -26.263 -30.958 1.103   1.00 72.82 56  A 1 
ATOM 429  C CA    . THR A 1 56  ? -26.884 -30.531 -0.162  1.00 73.56 56  A 1 
ATOM 430  C C     . THR A 1 56  ? -27.870 -29.380 -0.004  1.00 75.78 56  A 1 
ATOM 431  O O     . THR A 1 56  ? -28.061 -28.595 -0.934  1.00 70.99 56  A 1 
ATOM 432  C CB    . THR A 1 56  ? -27.611 -31.694 -0.851  1.00 68.84 56  A 1 
ATOM 433  O OG1   . THR A 1 56  ? -28.508 -32.330 0.047   1.00 62.76 56  A 1 
ATOM 434  C CG2   . THR A 1 56  ? -26.660 -32.760 -1.379  1.00 62.82 56  A 1 
ATOM 435  N N     . VAL A 1 57  ? -28.498 -29.279 1.165   1.00 76.41 57  A 1 
ATOM 436  C CA    . VAL A 1 57  ? -29.536 -28.284 1.440   1.00 76.44 57  A 1 
ATOM 437  C C     . VAL A 1 57  ? -29.035 -27.319 2.512   1.00 78.49 57  A 1 
ATOM 438  O O     . VAL A 1 57  ? -28.369 -27.771 3.445   1.00 74.90 57  A 1 
ATOM 439  C CB    . VAL A 1 57  ? -30.853 -28.972 1.854   1.00 71.48 57  A 1 
ATOM 440  C CG1   . VAL A 1 57  ? -32.004 -27.970 2.001   1.00 62.51 57  A 1 
ATOM 441  C CG2   . VAL A 1 57  ? -31.294 -30.012 0.819   1.00 64.74 57  A 1 
ATOM 442  N N     . PRO A 1 58  ? -29.336 -26.019 2.430   1.00 71.67 58  A 1 
ATOM 443  C CA    . PRO A 1 58  ? -29.024 -25.084 3.503   1.00 71.21 58  A 1 
ATOM 444  C C     . PRO A 1 58  ? -29.606 -25.531 4.847   1.00 72.14 58  A 1 
ATOM 445  O O     . PRO A 1 58  ? -30.759 -25.979 4.915   1.00 71.06 58  A 1 
ATOM 446  C CB    . PRO A 1 58  ? -29.601 -23.743 3.057   1.00 69.59 58  A 1 
ATOM 447  C CG    . PRO A 1 58  ? -29.617 -23.850 1.540   1.00 65.87 58  A 1 
ATOM 448  C CD    . PRO A 1 58  ? -29.923 -25.332 1.306   1.00 71.12 58  A 1 
ATOM 449  N N     . SER A 1 59  ? -28.803 -25.415 5.907   1.00 72.45 59  A 1 
ATOM 450  C CA    . SER A 1 59  ? -29.265 -25.669 7.267   1.00 71.68 59  A 1 
ATOM 451  C C     . SER A 1 59  ? -30.276 -24.605 7.702   1.00 70.81 59  A 1 
ATOM 452  O O     . SER A 1 59  ? -30.178 -23.439 7.330   1.00 68.91 59  A 1 
ATOM 453  C CB    . SER A 1 59  ? -28.084 -25.759 8.230   1.00 70.15 59  A 1 
ATOM 454  O OG    . SER A 1 59  ? -27.244 -24.628 8.121   1.00 63.91 59  A 1 
ATOM 455  N N     . VAL A 1 60  ? -31.245 -25.031 8.503   1.00 72.81 60  A 1 
ATOM 456  C CA    . VAL A 1 60  ? -32.268 -24.136 9.061   1.00 71.21 60  A 1 
ATOM 457  C C     . VAL A 1 60  ? -32.271 -24.125 10.589  1.00 71.95 60  A 1 
ATOM 458  O O     . VAL A 1 60  ? -32.731 -23.162 11.196  1.00 68.63 60  A 1 
ATOM 459  C CB    . VAL A 1 60  ? -33.675 -24.449 8.523   1.00 68.26 60  A 1 
ATOM 460  C CG1   . VAL A 1 60  ? -33.743 -24.241 7.005   1.00 60.17 60  A 1 
ATOM 461  C CG2   . VAL A 1 60  ? -34.129 -25.879 8.837   1.00 62.94 60  A 1 
ATOM 462  N N     . VAL A 1 61  ? -31.726 -25.193 11.206  1.00 75.02 61  A 1 
ATOM 463  C CA    . VAL A 1 61  ? -31.591 -25.316 12.654  1.00 75.10 61  A 1 
ATOM 464  C C     . VAL A 1 61  ? -30.169 -25.721 13.030  1.00 76.00 61  A 1 
ATOM 465  O O     . VAL A 1 61  ? -29.489 -26.404 12.267  1.00 73.81 61  A 1 
ATOM 466  C CB    . VAL A 1 61  ? -32.612 -26.294 13.274  1.00 72.05 61  A 1 
ATOM 467  C CG1   . VAL A 1 61  ? -34.047 -25.818 13.052  1.00 61.16 61  A 1 
ATOM 468  C CG2   . VAL A 1 61  ? -32.480 -27.726 12.730  1.00 64.50 61  A 1 
ATOM 469  N N     . TYR A 1 62  ? -29.745 -25.326 14.226  1.00 69.10 62  A 1 
ATOM 470  C CA    . TYR A 1 62  ? -28.546 -25.823 14.876  1.00 63.50 62  A 1 
ATOM 471  C C     . TYR A 1 62  ? -28.950 -26.632 16.108  1.00 65.96 62  A 1 
ATOM 472  O O     . TYR A 1 62  ? -29.654 -26.126 16.980  1.00 62.76 62  A 1 
ATOM 473  C CB    . TYR A 1 62  ? -27.640 -24.652 15.243  1.00 62.77 62  A 1 
ATOM 474  C CG    . TYR A 1 62  ? -26.396 -25.067 15.994  1.00 58.55 62  A 1 
ATOM 475  C CD1   . TYR A 1 62  ? -26.268 -24.799 17.369  1.00 54.88 62  A 1 
ATOM 476  C CD2   . TYR A 1 62  ? -25.356 -25.724 15.323  1.00 56.91 62  A 1 
ATOM 477  C CE1   . TYR A 1 62  ? -25.111 -25.174 18.066  1.00 51.10 62  A 1 
ATOM 478  C CE2   . TYR A 1 62  ? -24.195 -26.110 16.004  1.00 52.75 62  A 1 
ATOM 479  C CZ    . TYR A 1 62  ? -24.067 -25.827 17.377  1.00 59.59 62  A 1 
ATOM 480  O OH    . TYR A 1 62  ? -22.927 -26.179 18.049  1.00 60.05 62  A 1 
ATOM 481  N N     . CYS A 1 63  ? -28.525 -27.902 16.175  1.00 72.58 63  A 1 
ATOM 482  C CA    . CYS A 1 63  ? -28.712 -28.754 17.347  1.00 72.02 63  A 1 
ATOM 483  C C     . CYS A 1 63  ? -27.496 -28.603 18.264  1.00 71.07 63  A 1 
ATOM 484  O O     . CYS A 1 63  ? -26.384 -28.956 17.879  1.00 67.50 63  A 1 
ATOM 485  C CB    . CYS A 1 63  ? -28.921 -30.203 16.907  1.00 71.62 63  A 1 
ATOM 486  S SG    . CYS A 1 63  ? -29.185 -31.231 18.374  1.00 68.65 63  A 1 
ATOM 487  N N     . ARG A 1 64  ? -27.701 -28.109 19.484  1.00 70.08 64  A 1 
ATOM 488  C CA    . ARG A 1 64  ? -26.609 -27.905 20.443  1.00 67.50 64  A 1 
ATOM 489  C C     . ARG A 1 64  ? -26.011 -29.221 20.934  1.00 65.71 64  A 1 
ATOM 490  O O     . ARG A 1 64  ? -24.797 -29.305 21.070  1.00 60.89 64  A 1 
ATOM 491  C CB    . ARG A 1 64  ? -27.096 -27.070 21.639  1.00 63.41 64  A 1 
ATOM 492  C CG    . ARG A 1 64  ? -27.288 -25.590 21.283  1.00 57.90 64  A 1 
ATOM 493  C CD    . ARG A 1 64  ? -27.725 -24.807 22.529  1.00 56.59 64  A 1 
ATOM 494  N NE    . ARG A 1 64  ? -27.793 -23.372 22.268  1.00 47.81 64  A 1 
ATOM 495  C CZ    . ARG A 1 64  ? -28.344 -22.459 23.068  1.00 43.10 64  A 1 
ATOM 496  N NH1   . ARG A 1 64  ? -28.922 -22.783 24.189  1.00 40.48 64  A 1 
ATOM 497  N NH2   . ARG A 1 64  ? -28.317 -21.206 22.746  1.00 40.36 64  A 1 
ATOM 498  N N     . ALA A 1 65  ? -26.848 -30.236 21.185  1.00 72.36 65  A 1 
ATOM 499  C CA    . ALA A 1 65  ? -26.401 -31.530 21.695  1.00 70.32 65  A 1 
ATOM 500  C C     . ALA A 1 65  ? -25.533 -32.284 20.673  1.00 70.77 65  A 1 
ATOM 501  O O     . ALA A 1 65  ? -24.505 -32.845 21.043  1.00 66.47 65  A 1 
ATOM 502  C CB    . ALA A 1 65  ? -27.624 -32.341 22.106  1.00 69.17 65  A 1 
ATOM 503  N N     . ASP A 1 66  ? -25.905 -32.236 19.396  1.00 70.48 66  A 1 
ATOM 504  C CA    . ASP A 1 66  ? -25.169 -32.907 18.318  1.00 68.20 66  A 1 
ATOM 505  C C     . ASP A 1 66  ? -24.097 -32.012 17.684  1.00 69.45 66  A 1 
ATOM 506  O O     . ASP A 1 66  ? -23.340 -32.466 16.829  1.00 64.09 66  A 1 
ATOM 507  C CB    . ASP A 1 66  ? -26.161 -33.403 17.253  1.00 64.71 66  A 1 
ATOM 508  C CG    . ASP A 1 66  ? -27.198 -34.392 17.793  1.00 62.16 66  A 1 
ATOM 509  O OD1   . ASP A 1 66  ? -26.859 -35.194 18.697  1.00 58.09 66  A 1 
ATOM 510  O OD2   . ASP A 1 66  ? -28.344 -34.342 17.300  1.00 58.80 66  A 1 
ATOM 511  N N     . SER A 1 67  ? -24.030 -30.746 18.080  1.00 63.95 67  A 1 
ATOM 512  C CA    . SER A 1 67  ? -23.153 -29.739 17.471  1.00 63.39 67  A 1 
ATOM 513  C C     . SER A 1 67  ? -23.290 -29.665 15.942  1.00 65.99 67  A 1 
ATOM 514  O O     . SER A 1 67  ? -22.298 -29.487 15.229  1.00 61.38 67  A 1 
ATOM 515  C CB    . SER A 1 67  ? -21.710 -29.952 17.924  1.00 59.43 67  A 1 
ATOM 516  O OG    . SER A 1 67  ? -21.586 -29.714 19.314  1.00 55.32 67  A 1 
ATOM 517  N N     . ALA A 1 68  ? -24.506 -29.848 15.431  1.00 66.23 68  A 1 
ATOM 518  C CA    . ALA A 1 68  ? -24.750 -30.033 14.007  1.00 68.24 68  A 1 
ATOM 519  C C     . ALA A 1 68  ? -25.741 -29.003 13.444  1.00 69.55 68  A 1 
ATOM 520  O O     . ALA A 1 68  ? -26.801 -28.743 14.021  1.00 69.79 68  A 1 
ATOM 521  C CB    . ALA A 1 68  ? -25.222 -31.469 13.768  1.00 66.69 68  A 1 
ATOM 522  N N     . TYR A 1 69  ? -25.425 -28.487 12.274  1.00 72.48 69  A 1 
ATOM 523  C CA    . TYR A 1 69  ? -26.309 -27.649 11.477  1.00 67.24 69  A 1 
ATOM 524  C C     . TYR A 1 69  ? -27.163 -28.534 10.570  1.00 71.46 69  A 1 
ATOM 525  O O     . TYR A 1 69  ? -26.632 -29.254 9.726   1.00 67.94 69  A 1 
ATOM 526  C CB    . TYR A 1 69  ? -25.492 -26.654 10.662  1.00 66.03 69  A 1 
ATOM 527  C CG    . TYR A 1 69  ? -24.753 -25.632 11.483  1.00 61.88 69  A 1 
ATOM 528  C CD1   . TYR A 1 69  ? -25.324 -24.381 11.756  1.00 56.17 69  A 1 
ATOM 529  C CD2   . TYR A 1 69  ? -23.466 -25.917 11.987  1.00 57.88 69  A 1 
ATOM 530  C CE1   . TYR A 1 69  ? -24.635 -23.419 12.502  1.00 53.87 69  A 1 
ATOM 531  C CE2   . TYR A 1 69  ? -22.763 -24.967 12.742  1.00 54.56 69  A 1 
ATOM 532  C CZ    . TYR A 1 69  ? -23.352 -23.710 12.996  1.00 62.03 69  A 1 
ATOM 533  O OH    . TYR A 1 69  ? -22.662 -22.766 13.725  1.00 60.16 69  A 1 
ATOM 534  N N     . LEU A 1 70  ? -28.476 -28.496 10.720  1.00 77.63 70  A 1 
ATOM 535  C CA    . LEU A 1 70  ? -29.388 -29.407 10.043  1.00 76.22 70  A 1 
ATOM 536  C C     . LEU A 1 70  ? -30.412 -28.655 9.184   1.00 76.35 70  A 1 
ATOM 537  O O     . LEU A 1 70  ? -30.948 -27.613 9.574   1.00 74.53 70  A 1 
ATOM 538  C CB    . LEU A 1 70  ? -30.053 -30.341 11.069  1.00 73.68 70  A 1 
ATOM 539  C CG    . LEU A 1 70  ? -29.076 -31.202 11.906  1.00 71.78 70  A 1 
ATOM 540  C CD1   . LEU A 1 70  ? -29.847 -31.990 12.960  1.00 64.77 70  A 1 
ATOM 541  C CD2   . LEU A 1 70  ? -28.278 -32.182 11.041  1.00 66.13 70  A 1 
ATOM 542  N N     . CYS A 1 71  ? -30.707 -29.217 8.005   1.00 77.75 71  A 1 
ATOM 543  C CA    . CYS A 1 71  ? -31.873 -28.794 7.249   1.00 76.68 71  A 1 
ATOM 544  C C     . CYS A 1 71  ? -33.148 -29.359 7.888   1.00 77.40 71  A 1 
ATOM 545  O O     . CYS A 1 71  ? -33.099 -30.335 8.634   1.00 73.07 71  A 1 
ATOM 546  C CB    . CYS A 1 71  ? -31.729 -29.203 5.779   1.00 73.16 71  A 1 
ATOM 547  S SG    . CYS A 1 71  ? -31.918 -30.997 5.528   1.00 69.48 71  A 1 
ATOM 548  N N     . ALA A 1 72  ? -34.309 -28.811 7.538   1.00 75.43 72  A 1 
ATOM 549  C CA    . ALA A 1 72  ? -35.581 -29.242 8.096   1.00 72.82 72  A 1 
ATOM 550  C C     . ALA A 1 72  ? -35.847 -30.752 7.943   1.00 73.84 72  A 1 
ATOM 551  O O     . ALA A 1 72  ? -36.387 -31.384 8.847   1.00 71.47 72  A 1 
ATOM 552  C CB    . ALA A 1 72  ? -36.699 -28.422 7.442   1.00 70.27 72  A 1 
ATOM 553  N N     . SER A 1 73  ? -35.443 -31.350 6.832   1.00 80.05 73  A 1 
ATOM 554  C CA    . SER A 1 73  ? -35.607 -32.788 6.589   1.00 78.78 73  A 1 
ATOM 555  C C     . SER A 1 73  ? -34.691 -33.640 7.461   1.00 80.02 73  A 1 
ATOM 556  O O     . SER A 1 73  ? -35.144 -34.642 8.015   1.00 77.43 73  A 1 
ATOM 557  C CB    . SER A 1 73  ? -35.364 -33.100 5.115   1.00 75.83 73  A 1 
ATOM 558  O OG    . SER A 1 73  ? -35.653 -34.457 4.845   1.00 65.64 73  A 1 
ATOM 559  N N     . CYS A 1 74  ? -33.401 -33.265 7.600   1.00 69.95 74  A 1 
ATOM 560  C CA    . CYS A 1 74  ? -32.449 -33.994 8.441   1.00 69.38 74  A 1 
ATOM 561  C C     . CYS A 1 74  ? -32.756 -33.805 9.928   1.00 69.77 74  A 1 
ATOM 562  O O     . CYS A 1 74  ? -32.701 -34.773 10.671  1.00 67.80 74  A 1 
ATOM 563  C CB    . CYS A 1 74  ? -31.018 -33.569 8.098   1.00 68.21 74  A 1 
ATOM 564  S SG    . CYS A 1 74  ? -30.560 -34.128 6.418   1.00 65.07 74  A 1 
ATOM 565  N N     . ASP A 1 75  ? -33.150 -32.610 10.341  1.00 79.70 75  A 1 
ATOM 566  C CA    . ASP A 1 75  ? -33.620 -32.329 11.699  1.00 77.52 75  A 1 
ATOM 567  C C     . ASP A 1 75  ? -34.796 -33.237 12.065  1.00 77.28 75  A 1 
ATOM 568  O O     . ASP A 1 75  ? -34.758 -33.930 13.085  1.00 74.79 75  A 1 
ATOM 569  C CB    . ASP A 1 75  ? -34.007 -30.855 11.818  1.00 76.22 75  A 1 
ATOM 570  C CG    . ASP A 1 75  ? -34.573 -30.518 13.199  1.00 73.54 75  A 1 
ATOM 571  O OD1   . ASP A 1 75  ? -33.847 -30.689 14.188  1.00 65.49 75  A 1 
ATOM 572  O OD2   . ASP A 1 75  ? -35.750 -30.122 13.302  1.00 67.03 75  A 1 
ATOM 573  N N     . ALA A 1 76  ? -35.806 -33.311 11.209  1.00 77.85 76  A 1 
ATOM 574  C CA    . ALA A 1 76  ? -36.950 -34.182 11.430  1.00 75.02 76  A 1 
ATOM 575  C C     . ALA A 1 76  ? -36.554 -35.668 11.496  1.00 75.83 76  A 1 
ATOM 576  O O     . ALA A 1 76  ? -37.048 -36.389 12.353  1.00 73.94 76  A 1 
ATOM 577  C CB    . ALA A 1 76  ? -37.991 -33.925 10.341  1.00 73.39 76  A 1 
ATOM 578  N N     . GLN A 1 77  ? -35.655 -36.148 10.632  1.00 76.64 77  A 1 
ATOM 579  C CA    . GLN A 1 77  ? -35.205 -37.543 10.635  1.00 75.32 77  A 1 
ATOM 580  C C     . GLN A 1 77  ? -34.409 -37.909 11.885  1.00 75.85 77  A 1 
ATOM 581  O O     . GLN A 1 77  ? -34.675 -38.947 12.489  1.00 74.46 77  A 1 
ATOM 582  C CB    . GLN A 1 77  ? -34.373 -37.835 9.379   1.00 74.26 77  A 1 
ATOM 583  C CG    . GLN A 1 77  ? -35.139 -38.682 8.374   1.00 67.56 77  A 1 
ATOM 584  C CD    . GLN A 1 77  ? -34.314 -39.040 7.131   1.00 63.97 77  A 1 
ATOM 585  O OE1   . GLN A 1 77  ? -33.257 -38.508 6.869   1.00 55.96 77  A 1 
ATOM 586  N NE2   . GLN A 1 77  ? -34.787 -39.969 6.340   1.00 54.43 77  A 1 
ATOM 587  N N     . ILE A 1 78  ? -33.437 -37.080 12.262  1.00 74.59 78  A 1 
ATOM 588  C CA    . ILE A 1 78  ? -32.540 -37.351 13.389  1.00 72.59 78  A 1 
ATOM 589  C C     . ILE A 1 78  ? -33.299 -37.235 14.709  1.00 72.45 78  A 1 
ATOM 590  O O     . ILE A 1 78  ? -33.249 -38.141 15.540  1.00 68.67 78  A 1 
ATOM 591  C CB    . ILE A 1 78  ? -31.302 -36.424 13.304  1.00 69.96 78  A 1 
ATOM 592  C CG1   . ILE A 1 78  ? -30.446 -36.802 12.076  1.00 66.11 78  A 1 
ATOM 593  C CG2   . ILE A 1 78  ? -30.463 -36.509 14.588  1.00 66.05 78  A 1 
ATOM 594  C CD1   . ILE A 1 78  ? -29.359 -35.778 11.732  1.00 60.86 78  A 1 
ATOM 595  N N     . HIS A 1 79  ? -34.058 -36.165 14.874  1.00 76.42 79  A 1 
ATOM 596  C CA    . HIS A 1 79  ? -34.746 -35.896 16.139  1.00 75.44 79  A 1 
ATOM 597  C C     . HIS A 1 79  ? -36.069 -36.639 16.304  1.00 74.16 79  A 1 
ATOM 598  O O     . HIS A 1 79  ? -36.590 -36.722 17.421  1.00 67.66 79  A 1 
ATOM 599  C CB    . HIS A 1 79  ? -34.884 -34.383 16.321  1.00 74.18 79  A 1 
ATOM 600  C CG    . HIS A 1 79  ? -33.553 -33.686 16.416  1.00 75.94 79  A 1 
ATOM 601  N ND1   . HIS A 1 79  ? -33.007 -32.821 15.502  1.00 66.71 79  A 1 
ATOM 602  C CD2   . HIS A 1 79  ? -32.630 -33.825 17.418  1.00 68.94 79  A 1 
ATOM 603  C CE1   . HIS A 1 79  ? -31.805 -32.453 15.931  1.00 71.72 79  A 1 
ATOM 604  N NE2   . HIS A 1 79  ? -31.533 -33.042 17.093  1.00 72.76 79  A 1 
ATOM 605  N N     . ALA A 1 80  ? -36.596 -37.260 15.255  1.00 79.36 80  A 1 
ATOM 606  C CA    . ALA A 1 80  ? -37.710 -38.201 15.393  1.00 76.64 80  A 1 
ATOM 607  C C     . ALA A 1 80  ? -37.260 -39.640 15.700  1.00 75.88 80  A 1 
ATOM 608  O O     . ALA A 1 80  ? -38.104 -40.489 15.974  1.00 69.76 80  A 1 
ATOM 609  C CB    . ALA A 1 80  ? -38.579 -38.148 14.142  1.00 73.99 80  A 1 
ATOM 610  N N     . ALA A 1 81  ? -35.947 -39.942 15.682  1.00 73.81 81  A 1 
ATOM 611  C CA    . ALA A 1 81  ? -35.438 -41.300 15.830  1.00 71.75 81  A 1 
ATOM 612  C C     . ALA A 1 81  ? -35.719 -41.907 17.219  1.00 71.57 81  A 1 
ATOM 613  O O     . ALA A 1 81  ? -36.052 -43.087 17.329  1.00 66.19 81  A 1 
ATOM 614  C CB    . ALA A 1 81  ? -33.935 -41.288 15.526  1.00 67.86 81  A 1 
ATOM 615  N N     . ASN A 1 82  ? -35.589 -41.107 18.286  1.00 68.04 82  A 1 
ATOM 616  C CA    . ASN A 1 82  ? -35.894 -41.543 19.640  1.00 68.70 82  A 1 
ATOM 617  C C     . ASN A 1 82  ? -36.307 -40.362 20.545  1.00 70.63 82  A 1 
ATOM 618  O O     . ASN A 1 82  ? -36.179 -39.185 20.201  1.00 67.17 82  A 1 
ATOM 619  C CB    . ASN A 1 82  ? -34.708 -42.372 20.187  1.00 63.50 82  A 1 
ATOM 620  C CG    . ASN A 1 82  ? -33.440 -41.561 20.379  1.00 58.33 82  A 1 
ATOM 621  O OD1   . ASN A 1 82  ? -33.462 -40.476 20.910  1.00 54.54 82  A 1 
ATOM 622  N ND2   . ASN A 1 82  ? -32.298 -42.084 19.977  1.00 55.24 82  A 1 
ATOM 623  N N     . ARG A 1 83  ? -36.804 -40.696 21.745  1.00 65.47 83  A 1 
ATOM 624  C CA    . ARG A 1 83  ? -37.237 -39.682 22.719  1.00 64.77 83  A 1 
ATOM 625  C C     . ARG A 1 83  ? -36.104 -38.808 23.260  1.00 65.04 83  A 1 
ATOM 626  O O     . ARG A 1 83  ? -36.391 -37.716 23.739  1.00 61.75 83  A 1 
ATOM 627  C CB    . ARG A 1 83  ? -37.966 -40.340 23.893  1.00 60.05 83  A 1 
ATOM 628  C CG    . ARG A 1 83  ? -39.440 -40.618 23.599  1.00 54.14 83  A 1 
ATOM 629  C CD    . ARG A 1 83  ? -40.135 -41.090 24.877  1.00 49.79 83  A 1 
ATOM 630  N NE    . ARG A 1 83  ? -41.571 -41.280 24.689  1.00 42.61 83  A 1 
ATOM 631  C CZ    . ARG A 1 83  ? -42.438 -41.689 25.608  1.00 36.00 83  A 1 
ATOM 632  N NH1   . ARG A 1 83  ? -42.064 -41.974 26.821  1.00 33.16 83  A 1 
ATOM 633  N NH2   . ARG A 1 83  ? -43.701 -41.825 25.311  1.00 33.28 83  A 1 
ATOM 634  N N     . VAL A 1 84  ? -34.865 -39.320 23.268  1.00 67.92 84  A 1 
ATOM 635  C CA    . VAL A 1 84  ? -33.719 -38.544 23.749  1.00 69.04 84  A 1 
ATOM 636  C C     . VAL A 1 84  ? -33.357 -37.487 22.712  1.00 71.10 84  A 1 
ATOM 637  O O     . VAL A 1 84  ? -33.331 -36.300 23.039  1.00 68.86 84  A 1 
ATOM 638  C CB    . VAL A 1 84  ? -32.516 -39.447 24.084  1.00 64.46 84  A 1 
ATOM 639  C CG1   . VAL A 1 84  ? -31.329 -38.632 24.591  1.00 57.58 84  A 1 
ATOM 640  C CG2   . VAL A 1 84  ? -32.894 -40.465 25.169  1.00 60.86 84  A 1 
ATOM 641  N N     . ALA A 1 85  ? -33.219 -37.910 21.449  1.00 68.17 85  A 1 
ATOM 642  C CA    . ALA A 1 85  ? -32.948 -37.008 20.339  1.00 68.93 85  A 1 
ATOM 643  C C     . ALA A 1 85  ? -34.037 -35.938 20.191  1.00 70.02 85  A 1 
ATOM 644  O O     . ALA A 1 85  ? -33.727 -34.763 20.010  1.00 70.30 85  A 1 
ATOM 645  C CB    . ALA A 1 85  ? -32.786 -37.844 19.070  1.00 68.06 85  A 1 
ATOM 646  N N     . SER A 1 86  ? -35.322 -36.315 20.390  1.00 77.27 86  A 1 
ATOM 647  C CA    . SER A 1 86  ? -36.421 -35.341 20.294  1.00 76.22 86  A 1 
ATOM 648  C C     . SER A 1 86  ? -36.381 -34.214 21.331  1.00 77.30 86  A 1 
ATOM 649  O O     . SER A 1 86  ? -37.072 -33.207 21.163  1.00 74.85 86  A 1 
ATOM 650  C CB    . SER A 1 86  ? -37.770 -36.049 20.354  1.00 74.31 86  A 1 
ATOM 651  O OG    . SER A 1 86  ? -38.046 -36.546 21.651  1.00 66.52 86  A 1 
ATOM 652  N N     . ARG A 1 87  ? -35.604 -34.402 22.420  1.00 69.43 87  A 1 
ATOM 653  C CA    . ARG A 1 87  ? -35.417 -33.407 23.488  1.00 70.04 87  A 1 
ATOM 654  C C     . ARG A 1 87  ? -34.204 -32.506 23.258  1.00 72.21 87  A 1 
ATOM 655  O O     . ARG A 1 87  ? -33.989 -31.605 24.072  1.00 68.54 87  A 1 
ATOM 656  C CB    . ARG A 1 87  ? -35.310 -34.100 24.847  1.00 65.80 87  A 1 
ATOM 657  C CG    . ARG A 1 87  ? -36.613 -34.775 25.266  1.00 61.97 87  A 1 
ATOM 658  C CD    . ARG A 1 87  ? -36.379 -35.512 26.583  1.00 60.85 87  A 1 
ATOM 659  N NE    . ARG A 1 87  ? -37.588 -36.194 27.053  1.00 51.90 87  A 1 
ATOM 660  C CZ    . ARG A 1 87  ? -37.716 -36.825 28.216  1.00 47.17 87  A 1 
ATOM 661  N NH1   . ARG A 1 87  ? -36.721 -36.889 29.056  1.00 42.81 87  A 1 
ATOM 662  N NH2   . ARG A 1 87  ? -38.840 -37.396 28.547  1.00 43.40 87  A 1 
ATOM 663  N N     . HIS A 1 88  ? -33.413 -32.750 22.206  1.00 69.29 88  A 1 
ATOM 664  C CA    . HIS A 1 88  ? -32.282 -31.892 21.894  1.00 69.05 88  A 1 
ATOM 665  C C     . HIS A 1 88  ? -32.755 -30.464 21.634  1.00 70.61 88  A 1 
ATOM 666  O O     . HIS A 1 88  ? -33.715 -30.219 20.901  1.00 66.52 88  A 1 
ATOM 667  C CB    . HIS A 1 88  ? -31.485 -32.437 20.700  1.00 66.82 88  A 1 
ATOM 668  C CG    . HIS A 1 88  ? -30.729 -33.705 20.972  1.00 63.71 88  A 1 
ATOM 669  N ND1   . HIS A 1 88  ? -29.969 -34.405 20.050  1.00 57.02 88  A 1 
ATOM 670  C CD2   . HIS A 1 88  ? -30.612 -34.391 22.159  1.00 58.47 88  A 1 
ATOM 671  C CE1   . HIS A 1 88  ? -29.422 -35.462 20.656  1.00 58.83 88  A 1 
ATOM 672  N NE2   . HIS A 1 88  ? -29.792 -35.485 21.939  1.00 60.90 88  A 1 
ATOM 673  N N     . GLU A 1 89  ? -32.085 -29.534 22.281  1.00 75.04 89  A 1 
ATOM 674  C CA    . GLU A 1 89  ? -32.362 -28.131 22.072  1.00 74.46 89  A 1 
ATOM 675  C C     . GLU A 1 89  ? -31.880 -27.723 20.680  1.00 75.91 89  A 1 
ATOM 676  O O     . GLU A 1 89  ? -30.707 -27.881 20.341  1.00 69.57 89  A 1 
ATOM 677  C CB    . GLU A 1 89  ? -31.701 -27.293 23.175  1.00 69.62 89  A 1 
ATOM 678  C CG    . GLU A 1 89  ? -32.221 -25.848 23.179  1.00 59.86 89  A 1 
ATOM 679  C CD    . GLU A 1 89  ? -31.434 -24.921 24.142  1.00 54.98 89  A 1 
ATOM 680  O OE1   . GLU A 1 89  ? -31.614 -23.706 24.039  1.00 47.26 89  A 1 
ATOM 681  O OE2   . GLU A 1 89  ? -30.579 -25.412 24.904  1.00 47.67 89  A 1 
ATOM 682  N N     . ARG A 1 90  ? -32.791 -27.203 19.870  1.00 66.71 90  A 1 
ATOM 683  C CA    . ARG A 1 90  ? -32.508 -26.734 18.517  1.00 65.21 90  A 1 
ATOM 684  C C     . ARG A 1 90  ? -32.806 -25.253 18.423  1.00 63.79 90  A 1 
ATOM 685  O O     . ARG A 1 90  ? -33.861 -24.803 18.858  1.00 61.95 90  A 1 
ATOM 686  C CB    . ARG A 1 90  ? -33.328 -27.540 17.502  1.00 64.00 90  A 1 
ATOM 687  C CG    . ARG A 1 90  ? -32.826 -28.984 17.375  1.00 64.92 90  A 1 
ATOM 688  C CD    . ARG A 1 90  ? -33.897 -29.901 16.801  1.00 64.95 90  A 1 
ATOM 689  N NE    . ARG A 1 90  ? -34.926 -30.193 17.797  1.00 63.94 90  A 1 
ATOM 690  C CZ    . ARG A 1 90  ? -36.084 -30.807 17.565  1.00 62.31 90  A 1 
ATOM 691  N NH1   . ARG A 1 90  ? -36.438 -31.163 16.356  1.00 55.87 90  A 1 
ATOM 692  N NH2   . ARG A 1 90  ? -36.890 -31.072 18.545  1.00 63.88 90  A 1 
ATOM 693  N N     . VAL A 1 91  ? -31.882 -24.533 17.843  1.00 68.40 91  A 1 
ATOM 694  C CA    . VAL A 1 91  ? -32.006 -23.092 17.636  1.00 68.05 91  A 1 
ATOM 695  C C     . VAL A 1 91  ? -32.254 -22.832 16.158  1.00 69.11 91  A 1 
ATOM 696  O O     . VAL A 1 91  ? -31.515 -23.337 15.316  1.00 67.74 91  A 1 
ATOM 697  C CB    . VAL A 1 91  ? -30.765 -22.342 18.148  1.00 64.65 91  A 1 
ATOM 698  C CG1   . VAL A 1 91  ? -30.963 -20.829 18.052  1.00 56.32 91  A 1 
ATOM 699  C CG2   . VAL A 1 91  ? -30.476 -22.684 19.612  1.00 58.62 91  A 1 
ATOM 700  N N     . LEU A 1 92  ? -33.295 -22.065 15.846  1.00 64.74 92  A 1 
ATOM 701  C CA    . LEU A 1 92  ? -33.519 -21.630 14.471  1.00 62.71 92  A 1 
ATOM 702  C C     . LEU A 1 92  ? -32.387 -20.698 14.039  1.00 60.68 92  A 1 
ATOM 703  O O     . LEU A 1 92  ? -32.142 -19.664 14.655  1.00 58.34 92  A 1 
ATOM 704  C CB    . LEU A 1 92  ? -34.883 -20.927 14.354  1.00 59.55 92  A 1 
ATOM 705  C CG    . LEU A 1 92  ? -36.058 -21.909 14.195  1.00 54.09 92  A 1 
ATOM 706  C CD1   . LEU A 1 92  ? -37.381 -21.232 14.539  1.00 49.10 92  A 1 
ATOM 707  C CD2   . LEU A 1 92  ? -36.154 -22.418 12.755  1.00 50.32 92  A 1 
ATOM 708  N N     . LEU A 1 93  ? -31.710 -21.037 12.932  1.00 64.63 93  A 1 
ATOM 709  C CA    . LEU A 1 93  ? -30.590 -20.248 12.435  1.00 60.97 93  A 1 
ATOM 710  C C     . LEU A 1 93  ? -31.035 -18.845 12.029  1.00 59.10 93  A 1 
ATOM 711  O O     . LEU A 1 93  ? -30.308 -17.888 12.281  1.00 54.93 93  A 1 
ATOM 712  C CB    . LEU A 1 93  ? -29.920 -20.972 11.263  1.00 57.78 93  A 1 
ATOM 713  C CG    . LEU A 1 93  ? -29.271 -22.312 11.648  1.00 52.40 93  A 1 
ATOM 714  C CD1   . LEU A 1 93  ? -28.693 -22.972 10.399  1.00 50.13 93  A 1 
ATOM 715  C CD2   . LEU A 1 93  ? -28.131 -22.147 12.656  1.00 51.11 93  A 1 
ATOM 716  N N     . SER A 1 94  ? -32.237 -18.697 11.501  1.00 62.13 94  A 1 
ATOM 717  C CA    . SER A 1 94  ? -32.781 -17.377 11.143  1.00 58.74 94  A 1 
ATOM 718  C C     . SER A 1 94  ? -32.902 -16.423 12.334  1.00 56.67 94  A 1 
ATOM 719  O O     . SER A 1 94  ? -32.775 -15.210 12.151  1.00 52.78 94  A 1 
ATOM 720  C CB    . SER A 1 94  ? -34.155 -17.549 10.501  1.00 54.19 94  A 1 
ATOM 721  O OG    . SER A 1 94  ? -35.064 -18.176 11.388  1.00 49.00 94  A 1 
ATOM 722  N N     . GLU A 1 95  ? -33.145 -16.953 13.530  1.00 57.39 95  A 1 
ATOM 723  C CA    . GLU A 1 95  ? -33.189 -16.176 14.765  1.00 53.44 95  A 1 
ATOM 724  C C     . GLU A 1 95  ? -31.787 -15.977 15.332  1.00 48.94 95  A 1 
ATOM 725  O O     . GLU A 1 95  ? -31.427 -14.863 15.698  1.00 45.00 95  A 1 
ATOM 726  C CB    . GLU A 1 95  ? -34.093 -16.855 15.791  1.00 49.51 95  A 1 
ATOM 727  C CG    . GLU A 1 95  ? -35.558 -16.839 15.344  1.00 45.12 95  A 1 
ATOM 728  C CD    . GLU A 1 95  ? -36.509 -17.476 16.363  1.00 40.51 95  A 1 
ATOM 729  O OE1   . GLU A 1 95  ? -37.729 -17.263 16.190  1.00 35.71 95  A 1 
ATOM 730  O OE2   . GLU A 1 95  ? -36.030 -18.183 17.274  1.00 37.92 95  A 1 
ATOM 731  N N     . ALA A 1 96  ? -30.962 -17.027 15.338  1.00 51.74 96  A 1 
ATOM 732  C CA    . ALA A 1 96  ? -29.595 -16.950 15.823  1.00 47.98 96  A 1 
ATOM 733  C C     . ALA A 1 96  ? -28.750 -15.958 15.005  1.00 45.91 96  A 1 
ATOM 734  O O     . ALA A 1 96  ? -28.039 -15.144 15.595  1.00 44.67 96  A 1 
ATOM 735  C CB    . ALA A 1 96  ? -29.007 -18.358 15.832  1.00 45.51 96  A 1 
ATOM 736  N N     . TYR A 1 97  ? -28.894 -15.965 13.676  1.00 54.60 97  A 1 
ATOM 737  C CA    . TYR A 1 97  ? -28.228 -14.976 12.823  1.00 52.26 97  A 1 
ATOM 738  C C     . TYR A 1 97  ? -28.724 -13.542 13.069  1.00 49.52 97  A 1 
ATOM 739  O O     . TYR A 1 97  ? -27.949 -12.603 12.912  1.00 47.15 97  A 1 
ATOM 740  C CB    . TYR A 1 97  ? -28.398 -15.348 11.336  1.00 49.22 97  A 1 
ATOM 741  C CG    . TYR A 1 97  ? -27.448 -16.418 10.831  1.00 44.41 97  A 1 
ATOM 742  C CD1   . TYR A 1 97  ? -26.052 -16.185 10.836  1.00 41.15 97  A 1 
ATOM 743  C CD2   . TYR A 1 97  ? -27.936 -17.643 10.341  1.00 40.09 97  A 1 
ATOM 744  C CE1   . TYR A 1 97  ? -25.164 -17.175 10.377  1.00 35.48 97  A 1 
ATOM 745  C CE2   . TYR A 1 97  ? -27.054 -18.634 9.879   1.00 37.52 97  A 1 
ATOM 746  C CZ    . TYR A 1 97  ? -25.664 -18.406 9.897   1.00 37.10 97  A 1 
ATOM 747  O OH    . TYR A 1 97  ? -24.798 -19.382 9.464   1.00 34.49 97  A 1 
ATOM 748  N N     . LYS A 1 98  ? -29.972 -13.351 13.479  1.00 49.64 98  A 1 
ATOM 749  C CA    . LYS A 1 98  ? -30.488 -12.020 13.819  1.00 48.18 98  A 1 
ATOM 750  C C     . LYS A 1 98  ? -29.926 -11.496 15.136  1.00 46.27 98  A 1 
ATOM 751  O O     . LYS A 1 98  ? -29.651 -10.303 15.236  1.00 42.50 98  A 1 
ATOM 752  C CB    . LYS A 1 98  ? -32.019 -12.041 13.892  1.00 44.34 98  A 1 
ATOM 753  C CG    . LYS A 1 98  ? -32.675 -12.061 12.504  1.00 40.43 98  A 1 
ATOM 754  C CD    . LYS A 1 98  ? -34.189 -12.245 12.678  1.00 36.66 98  A 1 
ATOM 755  C CE    . LYS A 1 98  ? -34.874 -12.356 11.320  1.00 31.94 98  A 1 
ATOM 756  N NZ    . LYS A 1 98  ? -36.332 -12.571 11.483  1.00 27.69 98  A 1 
ATOM 757  N N     . HIS A 1 99  ? -29.780 -12.370 16.144  1.00 41.85 99  A 1 
ATOM 758  C CA    . HIS A 1 99  ? -29.375 -11.952 17.483  1.00 40.98 99  A 1 
ATOM 759  C C     . HIS A 1 99  ? -27.861 -11.986 17.713  1.00 38.23 99  A 1 
ATOM 760  O O     . HIS A 1 99  ? -27.322 -11.085 18.356  1.00 36.03 99  A 1 
ATOM 761  C CB    . HIS A 1 99  ? -30.130 -12.792 18.516  1.00 38.67 99  A 1 
ATOM 762  C CG    . HIS A 1 99  ? -31.593 -12.430 18.590  1.00 36.26 99  A 1 
ATOM 763  N ND1   . HIS A 1 99  ? -32.097 -11.216 19.004  1.00 33.56 99  A 1 
ATOM 764  C CD2   . HIS A 1 99  ? -32.661 -13.201 18.234  1.00 34.12 99  A 1 
ATOM 765  C CE1   . HIS A 1 99  ? -33.433 -11.260 18.902  1.00 32.02 99  A 1 
ATOM 766  N NE2   . HIS A 1 99  ? -33.822 -12.443 18.434  1.00 32.94 99  A 1 
ATOM 767  N N     . ALA A 1 100 ? -27.174 -13.019 17.207  1.00 40.62 100 A 1 
ATOM 768  C CA    . ALA A 1 100 ? -25.747 -13.216 17.426  1.00 40.06 100 A 1 
ATOM 769  C C     . ALA A 1 100 ? -25.080 -13.860 16.196  1.00 39.14 100 A 1 
ATOM 770  O O     . ALA A 1 100 ? -24.627 -15.006 16.265  1.00 37.69 100 A 1 
ATOM 771  C CB    . ALA A 1 100 ? -25.555 -14.031 18.714  1.00 37.42 100 A 1 
ATOM 772  N N     . PRO A 1 101 ? -25.002 -13.156 15.070  1.00 37.21 101 A 1 
ATOM 773  C CA    . PRO A 1 101 ? -24.503 -13.727 13.821  1.00 38.05 101 A 1 
ATOM 774  C C     . PRO A 1 101 ? -23.083 -14.296 13.928  1.00 39.05 101 A 1 
ATOM 775  O O     . PRO A 1 101 ? -22.760 -15.273 13.264  1.00 38.24 101 A 1 
ATOM 776  C CB    . PRO A 1 101 ? -24.582 -12.585 12.795  1.00 35.89 101 A 1 
ATOM 777  C CG    . PRO A 1 101 ? -24.633 -11.316 13.631  1.00 34.60 101 A 1 
ATOM 778  C CD    . PRO A 1 101 ? -25.350 -11.764 14.898  1.00 36.39 101 A 1 
ATOM 779  N N     . VAL A 1 102 ? -22.271 -13.724 14.809  1.00 35.15 102 A 1 
ATOM 780  C CA    . VAL A 1 102 ? -20.861 -14.098 14.985  1.00 36.42 102 A 1 
ATOM 781  C C     . VAL A 1 102 ? -20.684 -15.365 15.830  1.00 36.15 102 A 1 
ATOM 782  O O     . VAL A 1 102 ? -19.706 -16.085 15.666  1.00 34.46 102 A 1 
ATOM 783  C CB    . VAL A 1 102 ? -20.070 -12.915 15.595  1.00 34.50 102 A 1 
ATOM 784  C CG1   . VAL A 1 102 ? -18.559 -13.125 15.490  1.00 31.60 102 A 1 
ATOM 785  C CG2   . VAL A 1 102 ? -20.395 -11.575 14.924  1.00 33.46 102 A 1 
ATOM 786  N N     . MET A 1 103 ? -21.607 -15.662 16.741  1.00 36.87 103 A 1 
ATOM 787  C CA    . MET A 1 103 ? -21.400 -16.681 17.782  1.00 38.40 103 A 1 
ATOM 788  C C     . MET A 1 103 ? -21.510 -18.122 17.282  1.00 38.53 103 A 1 
ATOM 789  O O     . MET A 1 103 ? -20.946 -19.016 17.904  1.00 37.20 103 A 1 
ATOM 790  C CB    . MET A 1 103 ? -22.401 -16.465 18.921  1.00 36.92 103 A 1 
ATOM 791  C CG    . MET A 1 103 ? -22.019 -15.298 19.845  1.00 33.27 103 A 1 
ATOM 792  S SD    . MET A 1 103 ? -21.265 -15.790 21.422  1.00 30.62 103 A 1 
ATOM 793  C CE    . MET A 1 103 ? -22.722 -16.359 22.321  1.00 27.91 103 A 1 
ATOM 794  N N     . LEU A 1 104 ? -22.240 -18.381 16.201  1.00 37.38 104 A 1 
ATOM 795  C CA    . LEU A 1 104 ? -22.557 -19.753 15.796  1.00 38.23 104 A 1 
ATOM 796  C C     . LEU A 1 104 ? -21.351 -20.544 15.296  1.00 37.32 104 A 1 
ATOM 797  O O     . LEU A 1 104 ? -21.268 -21.742 15.547  1.00 35.69 104 A 1 
ATOM 798  C CB    . LEU A 1 104 ? -23.675 -19.734 14.746  1.00 36.06 104 A 1 
ATOM 799  C CG    . LEU A 1 104 ? -25.077 -19.550 15.344  1.00 32.47 104 A 1 
ATOM 800  C CD1   . LEU A 1 104 ? -26.036 -19.183 14.229  1.00 31.12 104 A 1 
ATOM 801  C CD2   . LEU A 1 104 ? -25.588 -20.815 16.031  1.00 32.82 104 A 1 
ATOM 802  N N     . ASP A 1 105 ? -20.411 -19.904 14.631  1.00 41.98 105 A 1 
ATOM 803  C CA    . ASP A 1 105 ? -19.235 -20.591 14.079  1.00 44.13 105 A 1 
ATOM 804  C C     . ASP A 1 105 ? -18.106 -20.818 15.107  1.00 42.58 105 A 1 
ATOM 805  O O     . ASP A 1 105 ? -17.108 -21.468 14.798  1.00 40.28 105 A 1 
ATOM 806  C CB    . ASP A 1 105 ? -18.727 -19.849 12.833  1.00 41.28 105 A 1 
ATOM 807  C CG    . ASP A 1 105 ? -19.537 -20.129 11.562  1.00 37.41 105 A 1 
ATOM 808  O OD1   . ASP A 1 105 ? -20.193 -21.195 11.486  1.00 34.32 105 A 1 
ATOM 809  O OD2   . ASP A 1 105 ? -19.453 -19.279 10.641  1.00 33.36 105 A 1 
ATOM 810  N N     . CYS A 1 106 ? -18.232 -20.300 16.328  1.00 40.04 106 A 1 
ATOM 811  C CA    . CYS A 1 106 ? -17.228 -20.430 17.372  1.00 40.25 106 A 1 
ATOM 812  C C     . CYS A 1 106 ? -17.223 -21.826 18.033  1.00 38.81 106 A 1 
ATOM 813  O O     . CYS A 1 106 ? -17.413 -21.954 19.246  1.00 36.56 106 A 1 
ATOM 814  C CB    . CYS A 1 106 ? -17.341 -19.289 18.389  1.00 37.53 106 A 1 
ATOM 815  S SG    . CYS A 1 106 ? -17.122 -17.586 17.764  1.00 32.87 106 A 1 
ATOM 816  N N     . HIS A 1 107 ? -16.954 -22.900 17.272  1.00 29.68 107 A 1 
ATOM 817  C CA    . HIS A 1 107 ? -16.444 -24.146 17.853  1.00 31.04 107 A 1 
ATOM 818  C C     . HIS A 1 107 ? -14.969 -23.986 18.274  1.00 29.50 107 A 1 
ATOM 819  O O     . HIS A 1 107 ? -14.303 -23.047 17.858  1.00 27.81 107 A 1 
ATOM 820  C CB    . HIS A 1 107 ? -16.694 -25.334 16.916  1.00 30.03 107 A 1 
ATOM 821  C CG    . HIS A 1 107 ? -17.927 -26.095 17.319  1.00 28.06 107 A 1 
ATOM 822  N ND1   . HIS A 1 107 ? -18.075 -26.835 18.480  1.00 26.20 107 A 1 
ATOM 823  C CD2   . HIS A 1 107 ? -19.112 -26.154 16.656  1.00 25.93 107 A 1 
ATOM 824  C CE1   . HIS A 1 107 ? -19.324 -27.314 18.499  1.00 24.60 107 A 1 
ATOM 825  N NE2   . HIS A 1 107 ? -19.991 -26.921 17.411  1.00 24.59 107 A 1 
ATOM 826  N N     . ALA A 1 108 ? -14.462 -24.890 19.137  1.00 35.22 108 A 1 
ATOM 827  C CA    . ALA A 1 108 ? -13.231 -24.720 19.917  1.00 34.06 108 A 1 
ATOM 828  C C     . ALA A 1 108 ? -12.012 -24.180 19.147  1.00 33.70 108 A 1 
ATOM 829  O O     . ALA A 1 108 ? -11.404 -23.195 19.576  1.00 31.09 108 A 1 
ATOM 830  C CB    . ALA A 1 108 ? -12.905 -26.057 20.587  1.00 31.63 108 A 1 
ATOM 831  N N     . ASP A 1 109 ? -11.689 -24.767 17.999  1.00 39.65 109 A 1 
ATOM 832  C CA    . ASP A 1 109 ? -10.586 -24.282 17.163  1.00 39.72 109 A 1 
ATOM 833  C C     . ASP A 1 109 ? -10.831 -22.878 16.600  1.00 38.32 109 A 1 
ATOM 834  O O     . ASP A 1 109 ? -9.901  -22.169 16.200  1.00 35.19 109 A 1 
ATOM 835  C CB    . ASP A 1 109 ? -10.341 -25.260 16.002  1.00 37.24 109 A 1 
ATOM 836  C CG    . ASP A 1 109 ? -9.810  -26.628 16.436  1.00 32.50 109 A 1 
ATOM 837  O OD1   . ASP A 1 109 ? -9.166  -26.701 17.502  1.00 30.47 109 A 1 
ATOM 838  O OD2   . ASP A 1 109 ? -10.055 -27.601 15.684  1.00 30.05 109 A 1 
ATOM 839  N N     . ALA A 1 110 ? -12.082 -22.468 16.582  1.00 34.69 110 A 1 
ATOM 840  C CA    . ALA A 1 110 ? -12.483 -21.167 16.100  1.00 34.37 110 A 1 
ATOM 841  C C     . ALA A 1 110 ? -12.275 -20.046 17.124  1.00 33.24 110 A 1 
ATOM 842  O O     . ALA A 1 110 ? -12.398 -18.889 16.735  1.00 31.73 110 A 1 
ATOM 843  C CB    . ALA A 1 110 ? -13.923 -21.218 15.581  1.00 33.01 110 A 1 
ATOM 844  N N     . ALA A 1 111 ? -11.896 -20.316 18.379  1.00 34.62 111 A 1 
ATOM 845  C CA    . ALA A 1 111 ? -11.620 -19.245 19.340  1.00 34.42 111 A 1 
ATOM 846  C C     . ALA A 1 111 ? -10.473 -18.330 18.867  1.00 34.12 111 A 1 
ATOM 847  O O     . ALA A 1 111 ? -10.611 -17.101 18.873  1.00 32.50 111 A 1 
ATOM 848  C CB    . ALA A 1 111 ? -11.336 -19.859 20.707  1.00 32.63 111 A 1 
ATOM 849  N N     . ALA A 1 112 ? -9.388  -18.931 18.383  1.00 42.88 112 A 1 
ATOM 850  C CA    . ALA A 1 112 ? -8.303  -18.174 17.765  1.00 42.00 112 A 1 
ATOM 851  C C     . ALA A 1 112 ? -8.756  -17.468 16.470  1.00 41.89 112 A 1 
ATOM 852  O O     . ALA A 1 112 ? -8.325  -16.351 16.171  1.00 41.24 112 A 1 
ATOM 853  C CB    . ALA A 1 112 ? -7.135  -19.131 17.502  1.00 41.58 112 A 1 
ATOM 854  N N     . LEU A 1 113 ? -9.649  -18.110 15.725  1.00 38.82 113 A 1 
ATOM 855  C CA    . LEU A 1 113 ? -10.310 -17.511 14.573  1.00 38.36 113 A 1 
ATOM 856  C C     . LEU A 1 113 ? -11.256 -16.385 14.985  1.00 37.79 113 A 1 
ATOM 857  O O     . LEU A 1 113 ? -11.346 -15.428 14.227  1.00 36.08 113 A 1 
ATOM 858  C CB    . LEU A 1 113 ? -11.041 -18.585 13.754  1.00 35.95 113 A 1 
ATOM 859  C CG    . LEU A 1 113 ? -10.161 -19.214 12.654  1.00 32.17 113 A 1 
ATOM 860  C CD1   . LEU A 1 113 ? -10.674 -20.600 12.275  1.00 30.51 113 A 1 
ATOM 861  C CD2   . LEU A 1 113 ? -10.176 -18.354 11.396  1.00 32.61 113 A 1 
ATOM 862  N N     . CYS A 1 114 ? -11.913 -16.450 16.149  1.00 45.76 114 A 1 
ATOM 863  C CA    . CYS A 1 114 ? -12.827 -15.414 16.609  1.00 46.07 114 A 1 
ATOM 864  C C     . CYS A 1 114 ? -12.091 -14.118 16.943  1.00 45.02 114 A 1 
ATOM 865  O O     . CYS A 1 114 ? -12.519 -13.066 16.488  1.00 44.98 114 A 1 
ATOM 866  C CB    . CYS A 1 114 ? -13.680 -15.927 17.788  1.00 44.91 114 A 1 
ATOM 867  S SG    . CYS A 1 114 ? -14.886 -17.190 17.220  1.00 39.72 114 A 1 
ATOM 868  N N     . ALA A 1 115 ? -10.928 -14.179 17.598  1.00 42.10 115 A 1 
ATOM 869  C CA    . ALA A 1 115 ? -10.097 -12.989 17.804  1.00 40.97 115 A 1 
ATOM 870  C C     . ALA A 1 115 ? -9.585  -12.407 16.473  1.00 39.73 115 A 1 
ATOM 871  O O     . ALA A 1 115 ? -9.607  -11.198 16.247  1.00 38.77 115 A 1 
ATOM 872  C CB    . ALA A 1 115 ? -8.948  -13.364 18.743  1.00 40.14 115 A 1 
ATOM 873  N N     . ALA A 1 116 ? -9.175  -13.290 15.544  1.00 48.39 116 A 1 
ATOM 874  C CA    . ALA A 1 116 ? -8.806  -12.874 14.194  1.00 47.61 116 A 1 
ATOM 875  C C     . ALA A 1 116 ? -10.007 -12.323 13.394  1.00 47.51 116 A 1 
ATOM 876  O O     . ALA A 1 116 ? -9.835  -11.427 12.564  1.00 46.29 116 A 1 
ATOM 877  C CB    . ALA A 1 116 ? -8.147  -14.050 13.477  1.00 45.59 116 A 1 
ATOM 878  N N     . TYR A 1 117 ? -11.211 -12.876 13.642  1.00 45.29 117 A 1 
ATOM 879  C CA    . TYR A 1 117 ? -12.454 -12.447 13.014  1.00 46.28 117 A 1 
ATOM 880  C C     . TYR A 1 117 ? -12.941 -11.131 13.614  1.00 47.35 117 A 1 
ATOM 881  O O     . TYR A 1 117 ? -13.312 -10.261 12.838  1.00 45.98 117 A 1 
ATOM 882  C CB    . TYR A 1 117 ? -13.521 -13.536 13.121  1.00 43.49 117 A 1 
ATOM 883  C CG    . TYR A 1 117 ? -14.703 -13.334 12.197  1.00 38.00 117 A 1 
ATOM 884  C CD1   . TYR A 1 117 ? -15.894 -12.739 12.659  1.00 35.14 117 A 1 
ATOM 885  C CD2   . TYR A 1 117 ? -14.627 -13.769 10.860  1.00 36.03 117 A 1 
ATOM 886  C CE1   . TYR A 1 117 ? -16.989 -12.583 11.800  1.00 32.10 117 A 1 
ATOM 887  C CE2   . TYR A 1 117 ? -15.721 -13.616 9.992   1.00 33.64 117 A 1 
ATOM 888  C CZ    . TYR A 1 117 ? -16.906 -13.025 10.463  1.00 33.82 117 A 1 
ATOM 889  O OH    . TYR A 1 117 ? -17.987 -12.880 9.618   1.00 31.36 117 A 1 
ATOM 890  N N     . GLU A 1 118 ? -12.824 -10.903 14.918  1.00 46.59 118 A 1 
ATOM 891  C CA    . GLU A 1 118 ? -13.066 -9.590  15.520  1.00 46.40 118 A 1 
ATOM 892  C C     . GLU A 1 118 ? -12.126 -8.536  14.932  1.00 45.13 118 A 1 
ATOM 893  O O     . GLU A 1 118 ? -12.576 -7.470  14.525  1.00 43.82 118 A 1 
ATOM 894  C CB    . GLU A 1 118 ? -12.898 -9.615  17.045  1.00 44.33 118 A 1 
ATOM 895  C CG    . GLU A 1 118 ? -14.138 -10.162 17.752  1.00 39.80 118 A 1 
ATOM 896  C CD    . GLU A 1 118 ? -14.084 -9.931  19.270  1.00 37.61 118 A 1 
ATOM 897  O OE1   . GLU A 1 118 ? -15.174 -9.909  19.871  1.00 35.14 118 A 1 
ATOM 898  O OE2   . GLU A 1 118 ? -12.968 -9.740  19.793  1.00 34.86 118 A 1 
ATOM 899  N N     . ALA A 1 119 ? -10.845 -8.856  14.796  1.00 46.46 119 A 1 
ATOM 900  C CA    . ALA A 1 119 ? -9.903  -7.966  14.117  1.00 45.00 119 A 1 
ATOM 901  C C     . ALA A 1 119 ? -10.299 -7.731  12.646  1.00 44.25 119 A 1 
ATOM 902  O O     . ALA A 1 119 ? -10.231 -6.605  12.157  1.00 43.33 119 A 1 
ATOM 903  C CB    . ALA A 1 119 ? -8.492  -8.541  14.246  1.00 43.41 119 A 1 
ATOM 904  N N     . GLN A 1 120 ? -10.767 -8.773  11.938  1.00 48.42 120 A 1 
ATOM 905  C CA    . GLN A 1 120 ? -11.284 -8.639  10.576  1.00 48.62 120 A 1 
ATOM 906  C C     . GLN A 1 120 ? -12.604 -7.858  10.512  1.00 48.35 120 A 1 
ATOM 907  O O     . GLN A 1 120 ? -12.789 -7.087  9.566   1.00 47.89 120 A 1 
ATOM 908  C CB    . GLN A 1 120 ? -11.480 -10.004 9.905   1.00 46.62 120 A 1 
ATOM 909  C CG    . GLN A 1 120 ? -10.154 -10.581 9.392   1.00 42.32 120 A 1 
ATOM 910  C CD    . GLN A 1 120 ? -10.310 -11.938 8.691   1.00 39.62 120 A 1 
ATOM 911  O OE1   . GLN A 1 120 ? -11.359 -12.325 8.206   1.00 37.87 120 A 1 
ATOM 912  N NE2   . GLN A 1 120 ? -9.230  -12.674 8.535   1.00 36.46 120 A 1 
ATOM 913  N N     . VAL A 1 121 ? -13.492 -8.029  11.480  1.00 48.72 121 A 1 
ATOM 914  C CA    . VAL A 1 121 ? -14.760 -7.301  11.572  1.00 49.84 121 A 1 
ATOM 915  C C     . VAL A 1 121 ? -14.496 -5.832  11.884  1.00 50.00 121 A 1 
ATOM 916  O O     . VAL A 1 121 ? -15.085 -4.971  11.249  1.00 48.67 121 A 1 
ATOM 917  C CB    . VAL A 1 121 ? -15.708 -7.934  12.614  1.00 48.09 121 A 1 
ATOM 918  C CG1   . VAL A 1 121 ? -16.930 -7.059  12.907  1.00 43.87 121 A 1 
ATOM 919  C CG2   . VAL A 1 121 ? -16.249 -9.277  12.097  1.00 46.25 121 A 1 
ATOM 920  N N     . HIS A 1 122 ? -13.552 -5.532  12.776  1.00 49.61 122 A 1 
ATOM 921  C CA    . HIS A 1 122 ? -13.097 -4.158  12.980  1.00 50.38 122 A 1 
ATOM 922  C C     . HIS A 1 122 ? -12.509 -3.559  11.704  1.00 50.70 122 A 1 
ATOM 923  O O     . HIS A 1 122 ? -12.784 -2.402  11.385  1.00 48.72 122 A 1 
ATOM 924  C CB    . HIS A 1 122 ? -12.084 -4.095  14.133  1.00 47.29 122 A 1 
ATOM 925  C CG    . HIS A 1 122 ? -12.754 -3.958  15.472  1.00 42.90 122 A 1 
ATOM 926  N ND1   . HIS A 1 122 ? -13.441 -2.848  15.914  1.00 40.07 122 A 1 
ATOM 927  C CD2   . HIS A 1 122 ? -12.830 -4.876  16.475  1.00 38.55 122 A 1 
ATOM 928  C CE1   . HIS A 1 122 ? -13.912 -3.101  17.140  1.00 35.79 122 A 1 
ATOM 929  N NE2   . HIS A 1 122 ? -13.564 -4.316  17.514  1.00 35.42 122 A 1 
ATOM 930  N N     . TYR A 1 123 ? -11.769 -4.357  10.930  1.00 49.28 123 A 1 
ATOM 931  C CA    . TYR A 1 123 ? -11.223 -3.900  9.654   1.00 49.83 123 A 1 
ATOM 932  C C     . TYR A 1 123 ? -12.295 -3.775  8.552   1.00 50.32 123 A 1 
ATOM 933  O O     . TYR A 1 123 ? -12.261 -2.842  7.752   1.00 48.30 123 A 1 
ATOM 934  C CB    . TYR A 1 123 ? -10.089 -4.836  9.235   1.00 46.83 123 A 1 
ATOM 935  C CG    . TYR A 1 123 ? -9.053  -4.116  8.416   1.00 42.31 123 A 1 
ATOM 936  C CD1   . TYR A 1 123 ? -9.201  -3.975  7.042   1.00 39.33 123 A 1 
ATOM 937  C CD2   . TYR A 1 123 ? -7.958  -3.503  9.072   1.00 38.36 123 A 1 
ATOM 938  C CE1   . TYR A 1 123 ? -8.268  -3.250  6.310   1.00 34.21 123 A 1 
ATOM 939  C CE2   . TYR A 1 123 ? -7.012  -2.776  8.350   1.00 34.82 123 A 1 
ATOM 940  C CZ    . TYR A 1 123 ? -7.172  -2.649  6.962   1.00 35.87 123 A 1 
ATOM 941  O OH    . TYR A 1 123 ? -6.247  -1.951  6.241   1.00 32.45 123 A 1 
ATOM 942  N N     . ALA A 1 124 ? -13.267 -4.677  8.520   1.00 52.24 124 A 1 
ATOM 943  C CA    . ALA A 1 124 ? -14.422 -4.575  7.641   1.00 51.67 124 A 1 
ATOM 944  C C     . ALA A 1 124 ? -15.278 -3.353  8.003   1.00 52.07 124 A 1 
ATOM 945  O O     . ALA A 1 124 ? -15.667 -2.599  7.109   1.00 49.68 124 A 1 
ATOM 946  C CB    . ALA A 1 124 ? -15.229 -5.873  7.691   1.00 48.81 124 A 1 
ATOM 947  N N     . ASN A 1 125 ? -15.471 -3.086  9.294   1.00 52.36 125 A 1 
ATOM 948  C CA    . ASN A 1 125 ? -16.085 -1.850  9.769   1.00 52.37 125 A 1 
ATOM 949  C C     . ASN A 1 125 ? -15.278 -0.631  9.345   1.00 53.17 125 A 1 
ATOM 950  O O     . ASN A 1 125 ? -15.871 0.380   8.973   1.00 51.53 125 A 1 
ATOM 951  C CB    . ASN A 1 125 ? -16.273 -1.882  11.295  1.00 49.63 125 A 1 
ATOM 952  C CG    . ASN A 1 125 ? -17.517 -2.630  11.723  1.00 43.55 125 A 1 
ATOM 953  O OD1   . ASN A 1 125 ? -18.434 -2.867  10.961  1.00 41.23 125 A 1 
ATOM 954  N ND2   . ASN A 1 125 ? -17.603 -2.984  12.993  1.00 39.78 125 A 1 
ATOM 955  N N     . LEU A 1 126 ? -13.949 -0.717  9.310   1.00 55.55 126 A 1 
ATOM 956  C CA    . LEU A 1 126 ? -13.101 0.357   8.803   1.00 55.00 126 A 1 
ATOM 957  C C     . LEU A 1 126 ? -13.405 0.674   7.331   1.00 54.80 126 A 1 
ATOM 958  O O     . LEU A 1 126 ? -13.591 1.839   6.975   1.00 51.89 126 A 1 
ATOM 959  C CB    . LEU A 1 126 ? -11.620 -0.049  8.980   1.00 51.49 126 A 1 
ATOM 960  C CG    . LEU A 1 126 ? -10.665 1.155   8.923   1.00 45.43 126 A 1 
ATOM 961  C CD1   . LEU A 1 126 ? -10.827 1.991   10.178  1.00 43.23 126 A 1 
ATOM 962  C CD2   . LEU A 1 126 ? -9.216  0.682   8.839   1.00 42.33 126 A 1 
ATOM 963  N N     . LEU A 1 127 ? -13.551 -0.356  6.489   1.00 57.67 127 A 1 
ATOM 964  C CA    . LEU A 1 127 ? -13.981 -0.199  5.099   1.00 56.41 127 A 1 
ATOM 965  C C     . LEU A 1 127 ? -15.410 0.349   4.999   1.00 55.54 127 A 1 
ATOM 966  O O     . LEU A 1 127 ? -15.696 1.160   4.120   1.00 52.63 127 A 1 
ATOM 967  C CB    . LEU A 1 127 ? -13.874 -1.550  4.364   1.00 52.49 127 A 1 
ATOM 968  C CG    . LEU A 1 127 ? -12.437 -1.938  3.948   1.00 47.74 127 A 1 
ATOM 969  C CD1   . LEU A 1 127 ? -12.405 -3.391  3.507   1.00 44.69 127 A 1 
ATOM 970  C CD2   . LEU A 1 127 ? -11.957 -1.073  2.777   1.00 44.18 127 A 1 
ATOM 971  N N     . THR A 1 128 ? -16.289 -0.052  5.908   1.00 60.28 128 A 1 
ATOM 972  C CA    . THR A 1 128 ? -17.686 0.402   5.916   1.00 59.28 128 A 1 
ATOM 973  C C     . THR A 1 128 ? -17.796 1.869   6.339   1.00 59.32 128 A 1 
ATOM 974  O O     . THR A 1 128 ? -18.518 2.637   5.704   1.00 56.19 128 A 1 
ATOM 975  C CB    . THR A 1 128 ? -18.569 -0.468  6.822   1.00 54.45 128 A 1 
ATOM 976  O OG1   . THR A 1 128 ? -18.219 -1.826  6.739   1.00 49.39 128 A 1 
ATOM 977  C CG2   . THR A 1 128 ? -20.035 -0.390  6.404   1.00 47.74 128 A 1 
ATOM 978  N N     . VAL A 1 129 ? -17.036 2.278   7.351   1.00 51.50 129 A 1 
ATOM 979  C CA    . VAL A 1 129 ? -16.944 3.683   7.789   1.00 50.81 129 A 1 
ATOM 980  C C     . VAL A 1 129 ? -16.383 4.562   6.666   1.00 50.37 129 A 1 
ATOM 981  O O     . VAL A 1 129 ? -16.885 5.666   6.444   1.00 47.15 129 A 1 
ATOM 982  C CB    . VAL A 1 129 ? -16.100 3.807   9.070   1.00 46.56 129 A 1 
ATOM 983  C CG1   . VAL A 1 129 ? -15.793 5.262   9.442   1.00 42.55 129 A 1 
ATOM 984  C CG2   . VAL A 1 129 ? -16.830 3.188   10.265  1.00 42.77 129 A 1 
ATOM 985  N N     . MET A 1 130 ? -15.421 4.063   5.899   1.00 57.81 130 A 1 
ATOM 986  C CA    . MET A 1 130 ? -14.922 4.753   4.704   1.00 56.85 130 A 1 
ATOM 987  C C     . MET A 1 130 ? -16.010 4.930   3.652   1.00 55.30 130 A 1 
ATOM 988  O O     . MET A 1 130 ? -16.108 5.993   3.054   1.00 52.06 130 A 1 
ATOM 989  C CB    . MET A 1 130 ? -13.745 3.989   4.090   1.00 53.91 130 A 1 
ATOM 990  C CG    . MET A 1 130 ? -12.472 4.189   4.905   1.00 49.64 130 A 1 
ATOM 991  S SD    . MET A 1 130 ? -11.850 5.866   4.702   1.00 45.85 130 A 1 
ATOM 992  C CE    . MET A 1 130 ? -11.394 6.163   6.384   1.00 41.87 130 A 1 
ATOM 993  N N     . HIS A 1 131 ? -16.845 3.910   3.436   1.00 50.75 131 A 1 
ATOM 994  C CA    . HIS A 1 131 ? -17.967 4.015   2.504   1.00 49.98 131 A 1 
ATOM 995  C C     . HIS A 1 131 ? -19.002 5.052   2.941   1.00 48.63 131 A 1 
ATOM 996  O O     . HIS A 1 131 ? -19.571 5.735   2.095   1.00 46.15 131 A 1 
ATOM 997  C CB    . HIS A 1 131 ? -18.647 2.653   2.327   1.00 46.77 131 A 1 
ATOM 998  C CG    . HIS A 1 131 ? -17.991 1.799   1.279   1.00 43.62 131 A 1 
ATOM 999  N ND1   . HIS A 1 131 ? -16.823 1.096   1.439   1.00 40.88 131 A 1 
ATOM 1000 C CD2   . HIS A 1 131 ? -18.440 1.562   0.008   1.00 39.63 131 A 1 
ATOM 1001 C CE1   . HIS A 1 131 ? -16.579 0.438   0.294   1.00 38.31 131 A 1 
ATOM 1002 N NE2   . HIS A 1 131 ? -17.530 0.693   -0.594  1.00 37.98 131 A 1 
ATOM 1003 N N     . GLN A 1 132 ? -19.252 5.164   4.248   1.00 47.08 132 A 1 
ATOM 1004 C CA    . GLN A 1 132 ? -20.214 6.134   4.764   1.00 46.59 132 A 1 
ATOM 1005 C C     . GLN A 1 132 ? -19.696 7.575   4.689   1.00 46.50 132 A 1 
ATOM 1006 O O     . GLN A 1 132 ? -20.499 8.491   4.490   1.00 44.03 132 A 1 
ATOM 1007 C CB    . GLN A 1 132 ? -20.584 5.797   6.205   1.00 43.90 132 A 1 
ATOM 1008 C CG    . GLN A 1 132 ? -21.541 4.604   6.294   1.00 40.08 132 A 1 
ATOM 1009 C CD    . GLN A 1 132 ? -21.955 4.300   7.741   1.00 36.08 132 A 1 
ATOM 1010 O OE1   . GLN A 1 132 ? -21.408 4.818   8.706   1.00 34.06 132 A 1 
ATOM 1011 N NE2   . GLN A 1 132 ? -22.938 3.464   7.935   1.00 30.94 132 A 1 
ATOM 1012 N N     . ARG A 1 133 ? -18.386 7.778   4.861   1.00 45.42 133 A 1 
ATOM 1013 C CA    . ARG A 1 133 ? -17.809 9.127   4.827   1.00 45.31 133 A 1 
ATOM 1014 C C     . ARG A 1 133 ? -17.563 9.671   3.419   1.00 44.74 133 A 1 
ATOM 1015 O O     . ARG A 1 133 ? -17.440 10.878  3.290   1.00 41.99 133 A 1 
ATOM 1016 C CB    . ARG A 1 133 ? -16.506 9.195   5.638   1.00 42.29 133 A 1 
ATOM 1017 C CG    . ARG A 1 133 ? -16.786 9.423   7.124   1.00 38.61 133 A 1 
ATOM 1018 C CD    . ARG A 1 133 ? -15.473 9.800   7.821   1.00 37.08 133 A 1 
ATOM 1019 N NE    . ARG A 1 133 ? -15.695 10.162  9.227   1.00 33.97 133 A 1 
ATOM 1020 C CZ    . ARG A 1 133 ? -14.752 10.596  10.052  1.00 31.78 133 A 1 
ATOM 1021 N NH1   . ARG A 1 133 ? -13.510 10.715  9.677   1.00 29.81 133 A 1 
ATOM 1022 N NH2   . ARG A 1 133 ? -15.055 10.913  11.286  1.00 27.19 133 A 1 
ATOM 1023 N N     . MET A 1 134 ? -17.478 8.815   2.416   1.00 45.59 134 A 1 
ATOM 1024 C CA    . MET A 1 134 ? -17.501 9.325   1.048   1.00 47.04 134 A 1 
ATOM 1025 C C     . MET A 1 134 ? -18.848 10.018  0.871   1.00 46.19 134 A 1 
ATOM 1026 O O     . MET A 1 134 ? -19.868 9.325   0.865   1.00 44.08 134 A 1 
ATOM 1027 C CB    . MET A 1 134 ? -17.316 8.191   0.028   1.00 44.67 134 A 1 
ATOM 1028 C CG    . MET A 1 134 ? -15.860 7.707   -0.027  1.00 40.54 134 A 1 
ATOM 1029 S SD    . MET A 1 134 ? -14.649 8.882   -0.728  1.00 37.78 134 A 1 
ATOM 1030 C CE    . MET A 1 134 ? -15.001 8.669   -2.479  1.00 34.71 134 A 1 
ATOM 1031 N N     . PRO A 1 135 ? -18.889 11.360  0.808   1.00 41.22 135 A 1 
ATOM 1032 C CA    . PRO A 1 135 ? -20.137 12.035  0.615   1.00 41.56 135 A 1 
ATOM 1033 C C     . PRO A 1 135 ? -20.674 11.530  -0.721  1.00 41.75 135 A 1 
ATOM 1034 O O     . PRO A 1 135 ? -20.112 11.813  -1.774  1.00 39.96 135 A 1 
ATOM 1035 C CB    . PRO A 1 135 ? -19.821 13.543  0.634   1.00 38.82 135 A 1 
ATOM 1036 C CG    . PRO A 1 135 ? -18.352 13.598  0.211   1.00 36.63 135 A 1 
ATOM 1037 C CD    . PRO A 1 135 ? -17.775 12.287  0.757   1.00 38.56 135 A 1 
ATOM 1038 N N     . VAL A 1 136 ? -21.738 10.735  -0.654  1.00 41.17 136 A 1 
ATOM 1039 C CA    . VAL A 1 136 ? -22.630 10.626  -1.790  1.00 42.37 136 A 1 
ATOM 1040 C C     . VAL A 1 136 ? -23.059 12.062  -2.005  1.00 42.07 136 A 1 
ATOM 1041 O O     . VAL A 1 136 ? -23.811 12.607  -1.206  1.00 39.16 136 A 1 
ATOM 1042 C CB    . VAL A 1 136 ? -23.845 9.716   -1.511  1.00 38.53 136 A 1 
ATOM 1043 C CG1   . VAL A 1 136 ? -24.745 9.634   -2.743  1.00 34.37 136 A 1 
ATOM 1044 C CG2   . VAL A 1 136 ? -23.393 8.298   -1.156  1.00 36.54 136 A 1 
ATOM 1045 N N     . VAL A 1 137 ? -22.456 12.701  -3.005  1.00 38.30 137 A 1 
ATOM 1046 C CA    . VAL A 1 137 ? -22.914 13.996  -3.476  1.00 40.92 137 A 1 
ATOM 1047 C C     . VAL A 1 137 ? -24.330 13.710  -3.938  1.00 40.16 137 A 1 
ATOM 1048 O O     . VAL A 1 137 ? -24.546 13.214  -5.040  1.00 38.03 137 A 1 
ATOM 1049 C CB    . VAL A 1 137 ? -22.039 14.575  -4.596  1.00 37.83 137 A 1 
ATOM 1050 C CG1   . VAL A 1 137 ? -22.528 15.975  -4.996  1.00 34.21 137 A 1 
ATOM 1051 C CG2   . VAL A 1 137 ? -20.574 14.701  -4.158  1.00 36.26 137 A 1 
ATOM 1052 N N     . SER A 1 138 ? -25.273 13.872  -3.008  1.00 39.59 138 A 1 
ATOM 1053 C CA    . SER A 1 138 ? -26.680 13.842  -3.310  1.00 41.19 138 A 1 
ATOM 1054 C C     . SER A 1 138 ? -26.842 14.967  -4.311  1.00 41.96 138 A 1 
ATOM 1055 O O     . SER A 1 138 ? -26.776 16.134  -3.944  1.00 40.15 138 A 1 
ATOM 1056 C CB    . SER A 1 138 ? -27.533 14.066  -2.053  1.00 36.92 138 A 1 
ATOM 1057 O OG    . SER A 1 138 ? -27.120 15.215  -1.336  1.00 34.35 138 A 1 
ATOM 1058 N N     . HIS A 1 139 ? -26.912 14.603  -5.575  1.00 34.78 139 A 1 
ATOM 1059 C CA    . HIS A 1 139 ? -27.361 15.538  -6.581  1.00 38.29 139 A 1 
ATOM 1060 C C     . HIS A 1 139 ? -28.626 16.149  -5.987  1.00 36.44 139 A 1 
ATOM 1061 O O     . HIS A 1 139 ? -29.508 15.374  -5.603  1.00 34.91 139 A 1 
ATOM 1062 C CB    . HIS A 1 139 ? -27.652 14.827  -7.902  1.00 35.44 139 A 1 
ATOM 1063 C CG    . HIS A 1 139 ? -26.426 14.717  -8.757  1.00 32.79 139 A 1 
ATOM 1064 N ND1   . HIS A 1 139 ? -25.885 15.731  -9.533  1.00 32.59 139 A 1 
ATOM 1065 C CD2   . HIS A 1 139 ? -25.615 13.634  -8.921  1.00 32.02 139 A 1 
ATOM 1066 C CE1   . HIS A 1 139 ? -24.790 15.252  -10.135 1.00 30.40 139 A 1 
ATOM 1067 N NE2   . HIS A 1 139 ? -24.580 13.988  -9.793  1.00 30.34 139 A 1 
ATOM 1068 N N     . PRO A 1 140 ? -28.657 17.467  -5.772  1.00 36.95 140 A 1 
ATOM 1069 C CA    . PRO A 1 140 ? -29.836 18.081  -5.208  1.00 39.80 140 A 1 
ATOM 1070 C C     . PRO A 1 140 ? -30.980 17.603  -6.091  1.00 39.98 140 A 1 
ATOM 1071 O O     . PRO A 1 140 ? -30.925 17.789  -7.310  1.00 38.52 140 A 1 
ATOM 1072 C CB    . PRO A 1 140 ? -29.602 19.593  -5.263  1.00 35.71 140 A 1 
ATOM 1073 C CG    . PRO A 1 140 ? -28.545 19.762  -6.360  1.00 34.34 140 A 1 
ATOM 1074 C CD    . PRO A 1 140 ? -27.729 18.471  -6.252  1.00 38.03 140 A 1 
ATOM 1075 N N     . ALA A 1 141 ? -31.910 16.871  -5.496  1.00 35.21 141 A 1 
ATOM 1076 C CA    . ALA A 1 141 ? -33.104 16.456  -6.196  1.00 36.87 141 A 1 
ATOM 1077 C C     . ALA A 1 141 ? -33.744 17.762  -6.663  1.00 35.72 141 A 1 
ATOM 1078 O O     . ALA A 1 141 ? -34.233 18.522  -5.832  1.00 34.30 141 A 1 
ATOM 1079 C CB    . ALA A 1 141 ? -34.001 15.646  -5.262  1.00 33.65 141 A 1 
ATOM 1080 N N     . VAL A 1 142 ? -33.577 18.059  -7.941  1.00 36.90 142 A 1 
ATOM 1081 C CA    . VAL A 1 142 ? -34.214 19.213  -8.536  1.00 42.11 142 A 1 
ATOM 1082 C C     . VAL A 1 142 ? -35.686 18.975  -8.256  1.00 40.88 142 A 1 
ATOM 1083 O O     . VAL A 1 142 ? -36.237 17.983  -8.737  1.00 39.61 142 A 1 
ATOM 1084 C CB    . VAL A 1 142 ? -33.919 19.333  -10.037 1.00 38.88 142 A 1 
ATOM 1085 C CG1   . VAL A 1 142 ? -34.598 20.578  -10.623 1.00 35.51 142 A 1 
ATOM 1086 C CG2   . VAL A 1 142 ? -32.404 19.457  -10.293 1.00 38.55 142 A 1 
ATOM 1087 N N     . ALA A 1 143 ? -36.227 19.782  -7.361  1.00 38.28 143 A 1 
ATOM 1088 C CA    . ALA A 1 143 ? -37.625 19.701  -7.006  1.00 41.01 143 A 1 
ATOM 1089 C C     . ALA A 1 143 ? -38.394 19.972  -8.295  1.00 39.73 143 A 1 
ATOM 1090 O O     . ALA A 1 143 ? -38.533 21.124  -8.700  1.00 38.94 143 A 1 
ATOM 1091 C CB    . ALA A 1 143 ? -37.929 20.706  -5.890  1.00 38.21 143 A 1 
ATOM 1092 N N     . ILE A 1 144 ? -38.763 18.898  -8.986  1.00 39.50 144 A 1 
ATOM 1093 C CA    . ILE A 1 144 ? -39.652 18.997  -10.135 1.00 42.69 144 A 1 
ATOM 1094 C C     . ILE A 1 144 ? -40.895 19.652  -9.552  1.00 41.77 144 A 1 
ATOM 1095 O O     . ILE A 1 144 ? -41.487 19.069  -8.638  1.00 39.56 144 A 1 
ATOM 1096 C CB    . ILE A 1 144 ? -39.943 17.633  -10.777 1.00 39.33 144 A 1 
ATOM 1097 C CG1   . ILE A 1 144 ? -38.630 16.974  -11.265 1.00 36.44 144 A 1 
ATOM 1098 C CG2   . ILE A 1 144 ? -40.927 17.803  -11.940 1.00 38.86 144 A 1 
ATOM 1099 C CD1   . ILE A 1 144 ? -38.790 15.551  -11.791 1.00 37.12 144 A 1 
ATOM 1100 N N     . PRO A 1 145 ? -41.213 20.875  -9.951  1.00 40.29 145 A 1 
ATOM 1101 C CA    . PRO A 1 145 ? -42.346 21.556  -9.375  1.00 44.18 145 A 1 
ATOM 1102 C C     . PRO A 1 145 ? -43.555 20.637  -9.572  1.00 43.90 145 A 1 
ATOM 1103 O O     . PRO A 1 145 ? -43.671 20.025  -10.642 1.00 42.61 145 A 1 
ATOM 1104 C CB    . PRO A 1 145 ? -42.470 22.891  -10.122 1.00 40.90 145 A 1 
ATOM 1105 C CG    . PRO A 1 145 ? -41.745 22.633  -11.440 1.00 39.45 145 A 1 
ATOM 1106 C CD    . PRO A 1 145 ? -40.660 21.626  -11.061 1.00 43.19 145 A 1 
ATOM 1107 N N     . PRO A 1 146 ? -44.411 20.480  -8.565  1.00 41.07 146 A 1 
ATOM 1108 C CA    . PRO A 1 146 ? -45.572 19.619  -8.680  1.00 43.74 146 A 1 
ATOM 1109 C C     . PRO A 1 146 ? -46.449 20.207  -9.786  1.00 43.43 146 A 1 
ATOM 1110 O O     . PRO A 1 146 ? -47.132 21.208  -9.580  1.00 42.14 146 A 1 
ATOM 1111 C CB    . PRO A 1 146 ? -46.228 19.623  -7.290  1.00 40.23 146 A 1 
ATOM 1112 C CG    . PRO A 1 146 ? -45.800 20.953  -6.688  1.00 39.00 146 A 1 
ATOM 1113 C CD    . PRO A 1 146 ? -44.407 21.182  -7.286  1.00 43.32 146 A 1 
ATOM 1114 N N     . VAL A 1 147 ? -46.327 19.634  -10.970 1.00 40.15 147 A 1 
ATOM 1115 C CA    . VAL A 1 147 ? -47.203 19.993  -12.075 1.00 43.73 147 A 1 
ATOM 1116 C C     . VAL A 1 147 ? -48.592 19.622  -11.587 1.00 42.79 147 A 1 
ATOM 1117 O O     . VAL A 1 147 ? -48.877 18.449  -11.353 1.00 41.01 147 A 1 
ATOM 1118 C CB    . VAL A 1 147 ? -46.839 19.280  -13.383 1.00 39.44 147 A 1 
ATOM 1119 C CG1   . VAL A 1 147 ? -47.708 19.802  -14.525 1.00 37.24 147 A 1 
ATOM 1120 C CG2   . VAL A 1 147 ? -45.371 19.518  -13.768 1.00 41.23 147 A 1 
ATOM 1121 N N     . SER A 1 148 ? -49.408 20.649  -11.347 1.00 42.31 148 A 1 
ATOM 1122 C CA    . SER A 1 148 ? -50.785 20.490  -10.910 1.00 44.91 148 A 1 
ATOM 1123 C C     . SER A 1 148 ? -51.550 19.767  -12.016 1.00 44.05 148 A 1 
ATOM 1124 O O     . SER A 1 148 ? -52.000 20.389  -12.976 1.00 42.41 148 A 1 
ATOM 1125 C CB    . SER A 1 148 ? -51.394 21.861  -10.607 1.00 41.26 148 A 1 
ATOM 1126 O OG    . SER A 1 148 ? -51.262 22.729  -11.724 1.00 37.77 148 A 1 
ATOM 1127 N N     . LEU A 1 149 ? -51.588 18.449  -11.911 1.00 37.73 149 A 1 
ATOM 1128 C CA    . LEU A 1 149 ? -52.393 17.621  -12.803 1.00 41.06 149 A 1 
ATOM 1129 C C     . LEU A 1 149 ? -53.850 18.053  -12.605 1.00 39.58 149 A 1 
ATOM 1130 O O     . LEU A 1 149 ? -54.443 17.786  -11.559 1.00 37.22 149 A 1 
ATOM 1131 C CB    . LEU A 1 149 ? -52.165 16.141  -12.507 1.00 36.67 149 A 1 
ATOM 1132 C CG    . LEU A 1 149 ? -50.951 15.558  -13.249 1.00 33.73 149 A 1 
ATOM 1133 C CD1   . LEU A 1 149 ? -50.549 14.210  -12.641 1.00 34.04 149 A 1 
ATOM 1134 C CD2   . LEU A 1 149 ? -51.258 15.326  -14.736 1.00 36.02 149 A 1 
ATOM 1135 N N     . PHE A 1 150 ? -54.365 18.770  -13.595 1.00 36.45 150 A 1 
ATOM 1136 C CA    . PHE A 1 150 ? -55.764 19.156  -13.653 1.00 38.98 150 A 1 
ATOM 1137 C C     . PHE A 1 150 ? -56.625 17.892  -13.596 1.00 36.87 150 A 1 
ATOM 1138 O O     . PHE A 1 150 ? -56.436 16.955  -14.375 1.00 35.21 150 A 1 
ATOM 1139 C CB    . PHE A 1 150 ? -56.035 19.997  -14.908 1.00 34.54 150 A 1 
ATOM 1140 C CG    . PHE A 1 150 ? -55.819 21.480  -14.713 1.00 34.29 150 A 1 
ATOM 1141 C CD1   . PHE A 1 150 ? -56.917 22.318  -14.416 1.00 35.48 150 A 1 
ATOM 1142 C CD2   . PHE A 1 150 ? -54.537 22.046  -14.812 1.00 36.47 150 A 1 
ATOM 1143 C CE1   . PHE A 1 150 ? -56.731 23.698  -14.232 1.00 32.67 150 A 1 
ATOM 1144 C CE2   . PHE A 1 150 ? -54.344 23.432  -14.627 1.00 31.81 150 A 1 
ATOM 1145 C CZ    . PHE A 1 150 ? -55.446 24.264  -14.344 1.00 31.35 150 A 1 
ATOM 1146 N N     . ALA A 1 151 ? -57.538 17.882  -12.658 1.00 38.92 151 A 1 
ATOM 1147 C CA    . ALA A 1 151 ? -58.396 16.752  -12.335 1.00 42.58 151 A 1 
ATOM 1148 C C     . ALA A 1 151 ? -59.601 16.636  -13.284 1.00 41.27 151 A 1 
ATOM 1149 O O     . ALA A 1 151 ? -60.701 16.357  -12.814 1.00 39.49 151 A 1 
ATOM 1150 C CB    . ALA A 1 151 ? -58.813 16.884  -10.864 1.00 38.99 151 A 1 
ATOM 1151 N N     . GLU A 1 152 ? -59.433 16.918  -14.556 1.00 35.34 152 A 1 
ATOM 1152 C CA    . GLU A 1 152 ? -60.588 16.836  -15.456 1.00 39.60 152 A 1 
ATOM 1153 C C     . GLU A 1 152 ? -61.152 15.409  -15.474 1.00 38.26 152 A 1 
ATOM 1154 O O     . GLU A 1 152 ? -60.475 14.440  -15.827 1.00 36.60 152 A 1 
ATOM 1155 C CB    . GLU A 1 152 ? -60.296 17.410  -16.848 1.00 36.37 152 A 1 
ATOM 1156 C CG    . GLU A 1 152 ? -60.352 18.951  -16.826 1.00 33.74 152 A 1 
ATOM 1157 C CD    . GLU A 1 152 ? -60.262 19.591  -18.225 1.00 33.77 152 A 1 
ATOM 1158 O OE1   . GLU A 1 152 ? -60.736 20.740  -18.355 1.00 32.94 152 A 1 
ATOM 1159 O OE2   . GLU A 1 152 ? -59.675 18.944  -19.135 1.00 33.43 152 A 1 
ATOM 1160 N N     . ALA A 1 153 ? -62.379 15.318  -15.043 1.00 38.13 153 A 1 
ATOM 1161 C CA    . ALA A 1 153 ? -63.012 14.090  -14.575 1.00 41.41 153 A 1 
ATOM 1162 C C     . ALA A 1 153 ? -63.784 13.336  -15.657 1.00 39.56 153 A 1 
ATOM 1163 O O     . ALA A 1 153 ? -64.489 12.389  -15.314 1.00 38.31 153 A 1 
ATOM 1164 C CB    . ALA A 1 153 ? -63.940 14.483  -13.411 1.00 38.42 153 A 1 
ATOM 1165 N N     . GLU A 1 154 ? -63.766 13.787  -16.892 1.00 37.33 154 A 1 
ATOM 1166 C CA    . GLU A 1 154 ? -64.852 13.441  -17.807 1.00 41.63 154 A 1 
ATOM 1167 C C     . GLU A 1 154 ? -65.015 11.930  -18.032 1.00 39.98 154 A 1 
ATOM 1168 O O     . GLU A 1 154 ? -64.066 11.166  -18.228 1.00 38.31 154 A 1 
ATOM 1169 C CB    . GLU A 1 154 ? -64.771 14.208  -19.129 1.00 38.91 154 A 1 
ATOM 1170 C CG    . GLU A 1 154 ? -65.329 15.640  -19.017 1.00 36.30 154 A 1 
ATOM 1171 C CD    . GLU A 1 154 ? -65.750 16.201  -20.380 1.00 35.84 154 A 1 
ATOM 1172 O OE1   . GLU A 1 154 ? -66.714 17.000  -20.406 1.00 34.51 154 A 1 
ATOM 1173 O OE2   . GLU A 1 154 ? -65.150 15.778  -21.408 1.00 35.47 154 A 1 
ATOM 1174 N N     . ALA A 1 155 ? -66.281 11.552  -18.010 1.00 34.72 155 A 1 
ATOM 1175 C CA    . ALA A 1 155 ? -66.744 10.194  -17.736 1.00 37.47 155 A 1 
ATOM 1176 C C     . ALA A 1 155 ? -66.940 9.309   -18.978 1.00 35.16 155 A 1 
ATOM 1177 O O     . ALA A 1 155 ? -67.590 8.267   -18.864 1.00 34.13 155 A 1 
ATOM 1178 C CB    . ALA A 1 155 ? -68.055 10.349  -16.958 1.00 35.47 155 A 1 
ATOM 1179 N N     . THR A 1 156 ? -66.546 9.738   -20.164 1.00 44.62 156 A 1 
ATOM 1180 C CA    . THR A 1 156 ? -67.179 9.241   -21.392 1.00 47.37 156 A 1 
ATOM 1181 C C     . THR A 1 156 ? -66.991 7.743   -21.611 1.00 45.43 156 A 1 
ATOM 1182 O O     . THR A 1 156 ? -65.907 7.181   -21.486 1.00 42.97 156 A 1 
ATOM 1183 C CB    . THR A 1 156 ? -66.786 10.050  -22.630 1.00 42.30 156 A 1 
ATOM 1184 O OG1   . THR A 1 156 ? -65.389 10.215  -22.712 1.00 39.68 156 A 1 
ATOM 1185 C CG2   . THR A 1 156 ? -67.413 11.446  -22.608 1.00 42.35 156 A 1 
ATOM 1186 N N     . ALA A 1 157 ? -68.086 7.111   -21.965 1.00 35.98 157 A 1 
ATOM 1187 C CA    . ALA A 1 157 ? -68.369 5.687   -21.776 1.00 37.37 157 A 1 
ATOM 1188 C C     . ALA A 1 157 ? -67.949 4.682   -22.883 1.00 34.96 157 A 1 
ATOM 1189 O O     . ALA A 1 157 ? -68.241 3.505   -22.676 1.00 33.93 157 A 1 
ATOM 1190 C CB    . ALA A 1 157 ? -69.884 5.604   -21.552 1.00 35.53 157 A 1 
ATOM 1191 N N     . PRO A 1 158 ? -67.468 5.035   -24.071 1.00 37.63 158 A 1 
ATOM 1192 C CA    . PRO A 1 158 ? -67.945 4.369   -25.277 1.00 41.29 158 A 1 
ATOM 1193 C C     . PRO A 1 158 ? -67.556 2.880   -25.399 1.00 40.56 158 A 1 
ATOM 1194 O O     . PRO A 1 158 ? -66.463 2.454   -25.037 1.00 39.36 158 A 1 
ATOM 1195 C CB    . PRO A 1 158 ? -67.452 5.221   -26.452 1.00 37.47 158 A 1 
ATOM 1196 C CG    . PRO A 1 158 ? -66.204 5.893   -25.900 1.00 37.63 158 A 1 
ATOM 1197 C CD    . PRO A 1 158 ? -66.580 6.135   -24.433 1.00 42.78 158 A 1 
ATOM 1198 N N     . VAL A 1 159 ? -68.502 2.149   -25.984 1.00 36.65 159 A 1 
ATOM 1199 C CA    . VAL A 1 159 ? -68.687 0.676   -25.876 1.00 41.09 159 A 1 
ATOM 1200 C C     . VAL A 1 159 ? -67.939 -0.156  -26.941 1.00 39.51 159 A 1 
ATOM 1201 O O     . VAL A 1 159 ? -68.067 -1.372  -26.964 1.00 37.68 159 A 1 
ATOM 1202 C CB    . VAL A 1 159 ? -70.204 0.391   -25.952 1.00 37.43 159 A 1 
ATOM 1203 C CG1   . VAL A 1 159 ? -70.611 -1.077  -25.751 1.00 34.95 159 A 1 
ATOM 1204 C CG2   . VAL A 1 159 ? -70.996 1.195   -24.916 1.00 39.48 159 A 1 
ATOM 1205 N N     . LEU A 1 160 ? -67.228 0.462   -27.869 1.00 37.03 160 A 1 
ATOM 1206 C CA    . LEU A 1 160 ? -66.757 -0.156  -29.123 1.00 41.06 160 A 1 
ATOM 1207 C C     . LEU A 1 160 ? -66.105 -1.543  -28.913 1.00 39.61 160 A 1 
ATOM 1208 O O     . LEU A 1 160 ? -65.444 -1.776  -27.915 1.00 38.03 160 A 1 
ATOM 1209 C CB    . LEU A 1 160 ? -65.739 0.798   -29.784 1.00 37.89 160 A 1 
ATOM 1210 C CG    . LEU A 1 160 ? -66.356 2.049   -30.427 1.00 36.12 160 A 1 
ATOM 1211 C CD1   . LEU A 1 160 ? -65.256 3.090   -30.679 1.00 36.80 160 A 1 
ATOM 1212 C CD2   . LEU A 1 160 ? -67.017 1.735   -31.774 1.00 39.41 160 A 1 
ATOM 1213 N N     . GLY A 1 161 ? -66.085 -2.444  -29.781 1.00 39.21 161 A 1 
ATOM 1214 C CA    . GLY A 1 161 ? -66.753 -2.920  -30.979 1.00 42.78 161 A 1 
ATOM 1215 C C     . GLY A 1 161 ? -66.023 -4.212  -31.362 1.00 41.60 161 A 1 
ATOM 1216 O O     . GLY A 1 161 ? -64.820 -4.338  -31.160 1.00 40.04 161 A 1 
ATOM 1217 N N     . ARG A 1 162 ? -66.721 -5.233  -31.877 1.00 32.98 162 A 1 
ATOM 1218 C CA    . ARG A 1 162 ? -66.442 -6.681  -31.669 1.00 38.24 162 A 1 
ATOM 1219 C C     . ARG A 1 162 ? -65.527 -7.390  -32.687 1.00 36.98 162 A 1 
ATOM 1220 O O     . ARG A 1 162 ? -65.192 -8.536  -32.450 1.00 34.95 162 A 1 
ATOM 1221 C CB    . ARG A 1 162 ? -67.825 -7.359  -31.639 1.00 35.46 162 A 1 
ATOM 1222 C CG    . ARG A 1 162 ? -67.899 -8.761  -31.006 1.00 33.36 162 A 1 
ATOM 1223 C CD    . ARG A 1 162 ? -69.318 -9.292  -31.144 1.00 33.12 162 A 1 
ATOM 1224 N NE    . ARG A 1 162 ? -69.486 -10.605 -30.510 1.00 32.03 162 A 1 
ATOM 1225 C CZ    . ARG A 1 162 ? -70.581 -11.360 -30.525 1.00 29.29 162 A 1 
ATOM 1226 N NH1   . ARG A 1 162 ? -71.665 -10.977 -31.136 1.00 28.22 162 A 1 
ATOM 1227 N NH2   . ARG A 1 162 ? -70.599 -12.496 -29.935 1.00 27.44 162 A 1 
ATOM 1228 N N     . LYS A 1 163 ? -65.227 -6.833  -33.814 1.00 32.00 163 A 1 
ATOM 1229 C CA    . LYS A 1 163 ? -65.143 -7.535  -35.115 1.00 38.74 163 A 1 
ATOM 1230 C C     . LYS A 1 163 ? -64.145 -8.717  -35.225 1.00 38.09 163 A 1 
ATOM 1231 O O     . LYS A 1 163 ? -63.115 -8.752  -34.570 1.00 36.19 163 A 1 
ATOM 1232 C CB    . LYS A 1 163 ? -64.957 -6.555  -36.269 1.00 35.94 163 A 1 
ATOM 1233 C CG    . LYS A 1 163 ? -66.293 -5.960  -36.751 1.00 33.63 163 A 1 
ATOM 1234 C CD    . LYS A 1 163 ? -66.094 -5.239  -38.086 1.00 32.77 163 A 1 
ATOM 1235 C CE    . LYS A 1 163 ? -67.435 -4.769  -38.688 1.00 31.07 163 A 1 
ATOM 1236 N NZ    . LYS A 1 163 ? -67.256 -4.234  -40.039 1.00 29.38 163 A 1 
ATOM 1237 N N     . GLU A 1 164 ? -64.530 -9.632  -36.130 1.00 33.73 164 A 1 
ATOM 1238 C CA    . GLU A 1 164 ? -64.237 -11.080 -36.113 1.00 37.59 164 A 1 
ATOM 1239 C C     . GLU A 1 164 ? -63.090 -11.604 -37.007 1.00 36.74 164 A 1 
ATOM 1240 O O     . GLU A 1 164 ? -62.575 -12.682 -36.738 1.00 36.17 164 A 1 
ATOM 1241 C CB    . GLU A 1 164 ? -65.499 -11.800 -36.641 1.00 36.19 164 A 1 
ATOM 1242 C CG    . GLU A 1 164 ? -66.767 -11.657 -35.779 1.00 34.73 164 A 1 
ATOM 1243 C CD    . GLU A 1 164 ? -67.982 -12.326 -36.431 1.00 35.55 164 A 1 
ATOM 1244 O OE1   . GLU A 1 164 ? -68.708 -13.046 -35.692 1.00 34.55 164 A 1 
ATOM 1245 O OE2   . GLU A 1 164 ? -68.218 -12.081 -37.626 1.00 35.10 164 A 1 
ATOM 1246 N N     . GLU A 1 165 ? -62.828 -10.979 -38.092 1.00 33.82 165 A 1 
ATOM 1247 C CA    . GLU A 1 165 ? -62.446 -11.594 -39.396 1.00 36.28 165 A 1 
ATOM 1248 C C     . GLU A 1 165 ? -61.151 -12.450 -39.441 1.00 34.90 165 A 1 
ATOM 1249 O O     . GLU A 1 165 ? -60.339 -12.427 -38.537 1.00 33.91 165 A 1 
ATOM 1250 C CB    . GLU A 1 165 ? -62.357 -10.463 -40.441 1.00 35.41 165 A 1 
ATOM 1251 C CG    . GLU A 1 165 ? -63.708 -10.092 -41.084 1.00 34.43 165 A 1 
ATOM 1252 C CD    . GLU A 1 165 ? -63.626 -8.938  -42.090 1.00 35.97 165 A 1 
ATOM 1253 O OE1   . GLU A 1 165 ? -64.695 -8.554  -42.611 1.00 34.98 165 A 1 
ATOM 1254 O OE2   . GLU A 1 165 ? -62.528 -8.392  -42.306 1.00 35.53 165 A 1 
ATOM 1255 N N     . ASP A 1 166 ? -60.865 -13.116 -40.537 1.00 35.83 166 A 1 
ATOM 1256 C CA    . ASP A 1 166 ? -61.295 -14.332 -41.227 1.00 39.55 166 A 1 
ATOM 1257 C C     . ASP A 1 166 ? -60.053 -15.047 -41.845 1.00 37.47 166 A 1 
ATOM 1258 O O     . ASP A 1 166 ? -58.906 -14.637 -41.636 1.00 36.51 166 A 1 
ATOM 1259 C CB    . ASP A 1 166 ? -62.387 -14.025 -42.273 1.00 37.53 166 A 1 
ATOM 1260 C CG    . ASP A 1 166 ? -63.281 -15.217 -42.632 1.00 34.68 166 A 1 
ATOM 1261 O OD1   . ASP A 1 166 ? -63.155 -16.287 -41.983 1.00 35.24 166 A 1 
ATOM 1262 O OD2   . ASP A 1 166 ? -64.066 -15.091 -43.591 1.00 35.58 166 A 1 
ATOM 1263 N N     . THR A 1 167 ? -60.220 -16.104 -42.554 1.00 32.10 167 A 1 
ATOM 1264 C CA    . THR A 1 167 ? -59.429 -17.358 -42.608 1.00 34.29 167 A 1 
ATOM 1265 C C     . THR A 1 167 ? -58.355 -17.559 -43.691 1.00 32.26 167 A 1 
ATOM 1266 O O     . THR A 1 167 ? -57.685 -18.596 -43.657 1.00 30.79 167 A 1 
ATOM 1267 C CB    . THR A 1 167 ? -60.424 -18.509 -42.793 1.00 32.29 167 A 1 
ATOM 1268 O OG1   . THR A 1 167 ? -61.385 -18.189 -43.767 1.00 32.08 167 A 1 
ATOM 1269 C CG2   . THR A 1 167 ? -61.185 -18.841 -41.509 1.00 35.96 167 A 1 
ATOM 1270 N N     . SER A 1 168 ? -58.248 -16.760 -44.699 1.00 35.46 168 A 1 
ATOM 1271 C CA    . SER A 1 168 ? -57.984 -17.200 -46.093 1.00 36.72 168 A 1 
ATOM 1272 C C     . SER A 1 168 ? -56.696 -18.016 -46.410 1.00 35.50 168 A 1 
ATOM 1273 O O     . SER A 1 168 ? -55.656 -17.886 -45.775 1.00 34.98 168 A 1 
ATOM 1274 C CB    . SER A 1 168 ? -58.101 -16.007 -47.038 1.00 35.24 168 A 1 
ATOM 1275 O OG    . SER A 1 168 ? -58.154 -16.444 -48.382 1.00 34.34 168 A 1 
ATOM 1276 N N     . TRP A 1 169 ? -56.826 -18.857 -47.453 1.00 34.15 169 A 1 
ATOM 1277 C CA    . TRP A 1 169 ? -56.165 -20.151 -47.724 1.00 33.12 169 A 1 
ATOM 1278 C C     . TRP A 1 169 ? -54.857 -20.208 -48.543 1.00 32.08 169 A 1 
ATOM 1279 O O     . TRP A 1 169 ? -54.051 -21.113 -48.345 1.00 30.35 169 A 1 
ATOM 1280 C CB    . TRP A 1 169 ? -57.174 -20.953 -48.551 1.00 31.40 169 A 1 
ATOM 1281 C CG    . TRP A 1 169 ? -58.238 -21.721 -47.869 1.00 28.97 169 A 1 
ATOM 1282 C CD1   . TRP A 1 169 ? -59.177 -21.258 -47.008 1.00 26.84 169 A 1 
ATOM 1283 C CD2   . TRP A 1 169 ? -58.535 -23.151 -48.057 1.00 27.54 169 A 1 
ATOM 1284 N NE1   . TRP A 1 169 ? -60.035 -22.282 -46.632 1.00 24.84 169 A 1 
ATOM 1285 C CE2   . TRP A 1 169 ? -59.667 -23.461 -47.263 1.00 24.77 169 A 1 
ATOM 1286 C CE3   . TRP A 1 169 ? -57.941 -24.170 -48.801 1.00 27.86 169 A 1 
ATOM 1287 C CZ2   . TRP A 1 169 ? -60.197 -24.769 -47.208 1.00 26.42 169 A 1 
ATOM 1288 C CZ3   . TRP A 1 169 ? -58.463 -25.473 -48.744 1.00 27.15 169 A 1 
ATOM 1289 C CH2   . TRP A 1 169 ? -59.577 -25.758 -47.960 1.00 27.52 169 A 1 
ATOM 1290 N N     . LEU A 1 170 ? -54.782 -19.452 -49.617 1.00 34.94 170 A 1 
ATOM 1291 C CA    . LEU A 1 170 ? -54.264 -19.921 -50.932 1.00 38.32 170 A 1 
ATOM 1292 C C     . LEU A 1 170 ? -52.724 -20.129 -51.058 1.00 37.15 170 A 1 
ATOM 1293 O O     . LEU A 1 170 ? -51.975 -19.598 -50.263 1.00 36.19 170 A 1 
ATOM 1294 C CB    . LEU A 1 170 ? -54.729 -18.894 -51.982 1.00 35.47 170 A 1 
ATOM 1295 C CG    . LEU A 1 170 ? -56.215 -18.947 -52.366 1.00 34.08 170 A 1 
ATOM 1296 C CD1   . LEU A 1 170 ? -56.608 -17.688 -53.130 1.00 36.07 170 A 1 
ATOM 1297 C CD2   . LEU A 1 170 ? -56.549 -20.145 -53.236 1.00 38.04 170 A 1 
ATOM 1298 N N     . LEU A 1 171 ? -52.119 -20.750 -52.045 1.00 35.75 171 A 1 
ATOM 1299 C CA    . LEU A 1 171 ? -52.324 -22.000 -52.807 1.00 39.30 171 A 1 
ATOM 1300 C C     . LEU A 1 171 ? -50.992 -22.500 -53.448 1.00 37.66 171 A 1 
ATOM 1301 O O     . LEU A 1 171 ? -50.499 -23.539 -53.041 1.00 35.92 171 A 1 
ATOM 1302 C CB    . LEU A 1 171 ? -53.392 -21.812 -53.920 1.00 36.48 171 A 1 
ATOM 1303 C CG    . LEU A 1 171 ? -54.502 -22.893 -53.987 1.00 34.91 171 A 1 
ATOM 1304 C CD1   . LEU A 1 171 ? -55.534 -22.512 -55.048 1.00 35.36 171 A 1 
ATOM 1305 C CD2   . LEU A 1 171 ? -53.992 -24.278 -54.321 1.00 37.33 171 A 1 
ATOM 1306 N N     . LEU A 1 172 ? -50.455 -21.857 -54.479 1.00 35.81 172 A 1 
ATOM 1307 C CA    . LEU A 1 172 ? -50.231 -22.614 -55.727 1.00 39.45 172 A 1 
ATOM 1308 C C     . LEU A 1 172 ? -48.804 -23.112 -56.107 1.00 37.62 172 A 1 
ATOM 1309 O O     . LEU A 1 172 ? -48.470 -24.268 -55.837 1.00 35.57 172 A 1 
ATOM 1310 C CB    . LEU A 1 172 ? -50.877 -21.841 -56.910 1.00 36.04 172 A 1 
ATOM 1311 C CG    . LEU A 1 172 ? -52.149 -22.499 -57.492 1.00 34.08 172 A 1 
ATOM 1312 C CD1   . LEU A 1 172 ? -52.856 -21.496 -58.412 1.00 34.06 172 A 1 
ATOM 1313 C CD2   . LEU A 1 172 ? -51.867 -23.758 -58.288 1.00 35.43 172 A 1 
ATOM 1314 N N     . SER A 1 173 ? -48.119 -22.362 -56.923 1.00 38.52 173 A 1 
ATOM 1315 C CA    . SER A 1 173 ? -47.398 -22.958 -58.072 1.00 41.81 173 A 1 
ATOM 1316 C C     . SER A 1 173 ? -45.859 -22.761 -58.034 1.00 39.83 173 A 1 
ATOM 1317 O O     . SER A 1 173 ? -45.366 -22.157 -57.097 1.00 38.32 173 A 1 
ATOM 1318 C CB    . SER A 1 173 ? -48.004 -22.318 -59.326 1.00 39.07 173 A 1 
ATOM 1319 O OG    . SER A 1 173 ? -47.858 -20.901 -59.322 1.00 38.14 173 A 1 
ATOM 1320 N N     . LYS A 1 174 ? -45.020 -23.169 -58.974 1.00 33.05 174 A 1 
ATOM 1321 C CA    . LYS A 1 174 ? -45.100 -24.215 -60.018 1.00 38.79 174 A 1 
ATOM 1322 C C     . LYS A 1 174 ? -43.690 -24.625 -60.525 1.00 37.80 174 A 1 
ATOM 1323 O O     . LYS A 1 174 ? -43.201 -25.673 -60.121 1.00 34.50 174 A 1 
ATOM 1324 C CB    . LYS A 1 174 ? -45.917 -23.707 -61.224 1.00 35.03 174 A 1 
ATOM 1325 C CG    . LYS A 1 174 ? -46.542 -24.815 -62.100 1.00 33.63 174 A 1 
ATOM 1326 C CD    . LYS A 1 174 ? -47.211 -24.140 -63.304 1.00 31.92 174 A 1 
ATOM 1327 C CE    . LYS A 1 174 ? -47.699 -25.112 -64.355 1.00 29.79 174 A 1 
ATOM 1328 N NZ    . LYS A 1 174 ? -47.583 -24.460 -65.693 1.00 28.56 174 A 1 
ATOM 1329 N N     . ASP A 1 175 ? -43.164 -23.897 -61.425 1.00 37.11 175 A 1 
ATOM 1330 C CA    . ASP A 1 175 ? -42.255 -24.348 -62.501 1.00 40.63 175 A 1 
ATOM 1331 C C     . ASP A 1 175 ? -40.746 -24.209 -62.185 1.00 37.89 175 A 1 
ATOM 1332 O O     . ASP A 1 175 ? -40.372 -23.637 -61.176 1.00 35.27 175 A 1 
ATOM 1333 C CB    . ASP A 1 175 ? -42.621 -23.527 -63.762 1.00 36.90 175 A 1 
ATOM 1334 C CG    . ASP A 1 175 ? -44.017 -23.823 -64.318 1.00 34.48 175 A 1 
ATOM 1335 O OD1   . ASP A 1 175 ? -44.412 -25.011 -64.342 1.00 35.52 175 A 1 
ATOM 1336 O OD2   . ASP A 1 175 ? -44.732 -22.867 -64.688 1.00 36.14 175 A 1 
ATOM 1337 N N     . SER A 1 176 ? -39.835 -24.612 -62.997 1.00 38.23 176 A 1 
ATOM 1338 C CA    . SER A 1 176 ? -39.557 -25.880 -63.705 1.00 40.62 176 A 1 
ATOM 1339 C C     . SER A 1 176 ? -38.073 -25.953 -64.089 1.00 39.71 176 A 1 
ATOM 1340 O O     . SER A 1 176 ? -37.495 -27.030 -64.023 1.00 37.06 176 A 1 
ATOM 1341 C CB    . SER A 1 176 ? -40.362 -26.022 -65.017 1.00 37.04 176 A 1 
ATOM 1342 O OG    . SER A 1 176 ? -40.172 -24.923 -65.889 1.00 36.56 176 A 1 
ATOM 1343 N N     . ASP A 1 177 ? -37.502 -24.898 -64.578 1.00 40.41 177 A 1 
ATOM 1344 C CA    . ASP A 1 177 ? -36.589 -25.054 -65.719 1.00 43.42 177 A 1 
ATOM 1345 C C     . ASP A 1 177 ? -35.197 -25.657 -65.451 1.00 40.92 177 A 1 
ATOM 1346 O O     . ASP A 1 177 ? -34.586 -25.567 -64.399 1.00 38.27 177 A 1 
ATOM 1347 C CB    . ASP A 1 177 ? -36.507 -23.764 -66.550 1.00 39.43 177 A 1 
ATOM 1348 C CG    . ASP A 1 177 ? -37.576 -23.709 -67.648 1.00 36.39 177 A 1 
ATOM 1349 O OD1   . ASP A 1 177 ? -38.005 -24.789 -68.114 1.00 37.12 177 A 1 
ATOM 1350 O OD2   . ASP A 1 177 ? -37.913 -22.569 -68.033 1.00 37.57 177 A 1 
ATOM 1351 N N     . ASN A 1 178 ? -34.719 -26.259 -66.525 1.00 35.71 178 A 1 
ATOM 1352 C CA    . ASN A 1 178 ? -33.994 -27.528 -66.531 1.00 37.76 178 A 1 
ATOM 1353 C C     . ASN A 1 178 ? -32.476 -27.416 -66.802 1.00 35.26 178 A 1 
ATOM 1354 O O     . ASN A 1 178 ? -31.803 -28.442 -66.826 1.00 32.04 178 A 1 
ATOM 1355 C CB    . ASN A 1 178 ? -34.675 -28.338 -67.649 1.00 34.52 178 A 1 
ATOM 1356 C CG    . ASN A 1 178 ? -34.741 -29.850 -67.475 1.00 31.25 178 A 1 
ATOM 1357 O OD1   . ASN A 1 178 ? -34.313 -30.445 -66.512 1.00 32.65 178 A 1 
ATOM 1358 N ND2   . ASN A 1 178 ? -35.317 -30.531 -68.442 1.00 33.84 178 A 1 
ATOM 1359 N N     . HIS A 1 179 ? -31.984 -26.280 -67.184 1.00 38.52 179 A 1 
ATOM 1360 C CA    . HIS A 1 179 ? -30.966 -26.269 -68.235 1.00 40.97 179 A 1 
ATOM 1361 C C     . HIS A 1 179 ? -29.646 -27.007 -67.925 1.00 39.22 179 A 1 
ATOM 1362 O O     . HIS A 1 179 ? -29.030 -26.907 -66.872 1.00 36.33 179 A 1 
ATOM 1363 C CB    . HIS A 1 179 ? -30.722 -24.863 -68.801 1.00 37.82 179 A 1 
ATOM 1364 C CG    . HIS A 1 179 ? -31.521 -24.618 -70.055 1.00 37.00 179 A 1 
ATOM 1365 N ND1   . HIS A 1 179 ? -31.630 -25.460 -71.152 1.00 37.33 179 A 1 
ATOM 1366 C CD2   . HIS A 1 179 ? -32.265 -23.509 -70.354 1.00 36.83 179 A 1 
ATOM 1367 C CE1   . HIS A 1 179 ? -32.424 -24.866 -72.054 1.00 35.00 179 A 1 
ATOM 1368 N NE2   . HIS A 1 179 ? -32.828 -23.681 -71.610 1.00 34.71 179 A 1 
ATOM 1369 N N     . ASN A 1 180 ? -29.227 -27.704 -68.968 1.00 37.64 180 A 1 
ATOM 1370 C CA    . ASN A 1 180 ? -28.481 -28.965 -68.967 1.00 40.18 180 A 1 
ATOM 1371 C C     . ASN A 1 180 ? -26.942 -28.861 -68.941 1.00 37.65 180 A 1 
ATOM 1372 O O     . ASN A 1 180 ? -26.274 -29.812 -68.564 1.00 34.75 180 A 1 
ATOM 1373 C CB    . ASN A 1 180 ? -28.915 -29.642 -70.295 1.00 37.07 180 A 1 
ATOM 1374 C CG    . ASN A 1 180 ? -29.378 -31.086 -70.206 1.00 33.92 180 A 1 
ATOM 1375 O OD1   . ASN A 1 180 ? -29.261 -31.775 -69.226 1.00 35.25 180 A 1 
ATOM 1376 N ND2   . ASN A 1 180 ? -29.928 -31.604 -71.287 1.00 36.41 180 A 1 
ATOM 1377 N N     . ARG A 1 181 ? -26.389 -27.850 -69.537 1.00 36.27 181 A 1 
ATOM 1378 C CA    . ARG A 1 181 ? -25.421 -28.174 -70.593 1.00 39.81 181 A 1 
ATOM 1379 C C     . ARG A 1 181 ? -23.991 -28.511 -70.123 1.00 37.55 181 A 1 
ATOM 1380 O O     . ARG A 1 181 ? -23.523 -28.095 -69.079 1.00 34.11 181 A 1 
ATOM 1381 C CB    . ARG A 1 181 ? -25.437 -27.081 -71.678 1.00 36.35 181 A 1 
ATOM 1382 C CG    . ARG A 1 181 ? -25.271 -27.684 -73.092 1.00 33.85 181 A 1 
ATOM 1383 C CD    . ARG A 1 181 ? -25.364 -26.590 -74.158 1.00 32.80 181 A 1 
ATOM 1384 N NE    . ARG A 1 181 ? -25.384 -27.159 -75.524 1.00 32.04 181 A 1 
ATOM 1385 C CZ    . ARG A 1 181 ? -25.524 -26.476 -76.653 1.00 29.34 181 A 1 
ATOM 1386 N NH1   . ARG A 1 181 ? -25.621 -25.173 -76.652 1.00 28.76 181 A 1 
ATOM 1387 N NH2   . ARG A 1 181 ? -25.567 -27.090 -77.793 1.00 28.68 181 A 1 
ATOM 1388 N N     . SER A 1 182 ? -23.383 -29.254 -70.988 1.00 42.27 182 A 1 
ATOM 1389 C CA    . SER A 1 182 ? -22.073 -29.931 -70.979 1.00 43.96 182 A 1 
ATOM 1390 C C     . SER A 1 182 ? -20.854 -28.993 -70.742 1.00 43.10 182 A 1 
ATOM 1391 O O     . SER A 1 182 ? -21.019 -27.799 -70.602 1.00 39.94 182 A 1 
ATOM 1392 C CB    . SER A 1 182 ? -21.960 -30.572 -72.380 1.00 39.84 182 A 1 
ATOM 1393 O OG    . SER A 1 182 ? -21.997 -29.585 -73.403 1.00 37.21 182 A 1 
ATOM 1394 N N     . GLY A 1 183 ? -19.655 -29.442 -70.730 1.00 44.49 183 A 1 
ATOM 1395 C CA    . GLY A 1 183 ? -19.034 -30.758 -70.964 1.00 45.57 183 A 1 
ATOM 1396 C C     . GLY A 1 183 ? -17.508 -30.640 -70.927 1.00 43.78 183 A 1 
ATOM 1397 O O     . GLY A 1 183 ? -16.903 -30.871 -69.889 1.00 40.81 183 A 1 
ATOM 1398 N N     . ASN A 1 184 ? -16.922 -30.311 -72.034 1.00 44.40 184 A 1 
ATOM 1399 C CA    . ASN A 1 184 ? -15.582 -30.751 -72.473 1.00 45.57 184 A 1 
ATOM 1400 C C     . ASN A 1 184 ? -14.355 -30.121 -71.748 1.00 43.14 184 A 1 
ATOM 1401 O O     . ASN A 1 184 ? -14.386 -29.991 -70.547 1.00 38.21 184 A 1 
ATOM 1402 C CB    . ASN A 1 184 ? -15.591 -30.605 -74.006 1.00 40.49 184 A 1 
ATOM 1403 C CG    . ASN A 1 184 ? -15.866 -31.895 -74.766 1.00 36.34 184 A 1 
ATOM 1404 O OD1   . ASN A 1 184 ? -16.087 -32.957 -74.223 1.00 37.40 184 A 1 
ATOM 1405 N ND2   . ASN A 1 184 ? -15.832 -31.841 -76.080 1.00 38.69 184 A 1 
ATOM 1406 N N     . ASN A 1 185 ? -13.302 -29.741 -72.281 1.00 44.20 185 A 1 
ATOM 1407 C CA    . ASN A 1 185 ? -12.237 -30.531 -72.852 1.00 45.24 185 A 1 
ATOM 1408 C C     . ASN A 1 185 ? -10.894 -30.148 -72.191 1.00 42.39 185 A 1 
ATOM 1409 O O     . ASN A 1 185 ? -10.746 -30.161 -70.975 1.00 37.91 185 A 1 
ATOM 1410 C CB    . ASN A 1 185 ? -12.194 -30.348 -74.393 1.00 40.55 185 A 1 
ATOM 1411 C CG    . ASN A 1 185 ? -12.203 -31.620 -75.210 1.00 36.31 185 A 1 
ATOM 1412 O OD1   . ASN A 1 185 ? -12.221 -32.730 -74.722 1.00 37.62 185 A 1 
ATOM 1413 N ND2   . ASN A 1 185 ? -12.216 -31.485 -76.523 1.00 38.27 185 A 1 
ATOM 1414 N N     . SER A 1 186 ? -9.996  -29.807 -72.940 1.00 44.00 186 A 1 
ATOM 1415 C CA    . SER A 1 186 ? -8.542  -30.021 -72.970 1.00 44.62 186 A 1 
ATOM 1416 C C     . SER A 1 186 ? -7.701  -28.939 -72.270 1.00 43.25 186 A 1 
ATOM 1417 O O     . SER A 1 186 ? -8.238  -28.048 -71.657 1.00 39.78 186 A 1 
ATOM 1418 C CB    . SER A 1 186 ? -8.200  -30.063 -74.462 1.00 40.42 186 A 1 
ATOM 1419 O OG    . SER A 1 186 ? -8.516  -28.824 -75.084 1.00 38.85 186 A 1 
ATOM 1420 N N     . SER A 1 187 ? -6.442  -28.904 -72.336 1.00 42.91 187 A 1 
ATOM 1421 C CA    . SER A 1 187 ? -5.377  -29.912 -72.309 1.00 44.27 187 A 1 
ATOM 1422 C C     . SER A 1 187 ? -4.069  -29.282 -71.797 1.00 43.05 187 A 1 
ATOM 1423 O O     . SER A 1 187 ? -3.735  -29.488 -70.631 1.00 40.20 187 A 1 
ATOM 1424 C CB    . SER A 1 187 ? -5.124  -30.589 -73.677 1.00 40.06 187 A 1 
ATOM 1425 O OG    . SER A 1 187 ? -4.667  -29.661 -74.650 1.00 38.10 187 A 1 
ATOM 1426 N N     . THR A 1 188 ? -3.326  -28.654 -72.636 1.00 48.03 188 A 1 
ATOM 1427 C CA    . THR A 1 188 ? -1.874  -28.899 -72.621 1.00 49.41 188 A 1 
ATOM 1428 C C     . THR A 1 188 ? -0.949  -27.873 -71.964 1.00 48.64 188 A 1 
ATOM 1429 O O     . THR A 1 188 ? -0.512  -28.056 -70.823 1.00 44.71 188 A 1 
ATOM 1430 C CB    . THR A 1 188 ? -1.358  -29.163 -74.045 1.00 43.50 188 A 1 
ATOM 1431 O OG1   . THR A 1 188 ? -1.921  -28.223 -74.954 1.00 40.34 188 A 1 
ATOM 1432 C CG2   . THR A 1 188 ? -1.712  -30.552 -74.554 1.00 44.23 188 A 1 
ATOM 1433 N N     . SER A 1 189 ? -0.493  -27.001 -72.734 1.00 43.19 189 A 1 
ATOM 1434 C CA    . SER A 1 189 ? 0.926   -26.595 -72.729 1.00 44.65 189 A 1 
ATOM 1435 C C     . SER A 1 189 ? 1.136   -25.195 -72.129 1.00 44.30 189 A 1 
ATOM 1436 O O     . SER A 1 189 ? 0.308   -24.749 -71.371 1.00 41.43 189 A 1 
ATOM 1437 C CB    . SER A 1 189 ? 1.414   -26.703 -74.173 1.00 40.66 189 A 1 
ATOM 1438 O OG    . SER A 1 189 ? 0.728   -25.780 -75.008 1.00 37.67 189 A 1 
ATOM 1439 N N     . SER A 1 190 ? 2.123   -24.487 -72.379 1.00 42.40 190 A 1 
ATOM 1440 C CA    . SER A 1 190 ? 3.555   -24.709 -72.385 1.00 43.95 190 A 1 
ATOM 1441 C C     . SER A 1 190 ? 4.234   -23.488 -71.757 1.00 43.46 190 A 1 
ATOM 1442 O O     . SER A 1 190 ? 4.311   -23.415 -70.536 1.00 40.53 190 A 1 
ATOM 1443 C CB    . SER A 1 190 ? 4.140   -25.004 -73.786 1.00 39.87 190 A 1 
ATOM 1444 O OG    . SER A 1 190 ? 3.994   -23.891 -74.652 1.00 37.25 190 A 1 
ATOM 1445 N N     . SER A 1 191 ? 4.769   -22.641 -72.535 1.00 41.23 191 A 1 
ATOM 1446 C CA    . SER A 1 191 ? 6.110   -22.139 -72.260 1.00 42.99 191 A 1 
ATOM 1447 C C     . SER A 1 191 ? 6.243   -20.751 -71.642 1.00 42.29 191 A 1 
ATOM 1448 O O     . SER A 1 191 ? 6.478   -20.605 -70.445 1.00 40.60 191 A 1 
ATOM 1449 C CB    . SER A 1 191 ? 6.937   -22.247 -73.537 1.00 38.93 191 A 1 
ATOM 1450 O OG    . SER A 1 191 ? 6.350   -21.494 -74.584 1.00 37.88 191 A 1 
ATOM 1451 N N     . SER A 1 192 ? 6.329   -19.829 -72.487 1.00 41.62 192 A 1 
ATOM 1452 C CA    . SER A 1 192 ? 7.374   -18.802 -72.415 1.00 43.26 192 A 1 
ATOM 1453 C C     . SER A 1 192 ? 6.846   -17.462 -71.880 1.00 43.03 192 A 1 
ATOM 1454 O O     . SER A 1 192 ? 5.938   -17.469 -71.079 1.00 42.13 192 A 1 
ATOM 1455 C CB    . SER A 1 192 ? 7.993   -18.735 -73.818 1.00 39.10 192 A 1 
ATOM 1456 O OG    . SER A 1 192 ? 7.037   -18.287 -74.768 1.00 37.48 192 A 1 
ATOM 1457 N N     . GLN A 1 193 ? 7.278   -16.292 -72.153 1.00 38.09 193 A 1 
ATOM 1458 C CA    . GLN A 1 193 ? 8.648   -15.812 -72.276 1.00 40.01 193 A 1 
ATOM 1459 C C     . GLN A 1 193 ? 8.704   -14.410 -71.641 1.00 39.13 193 A 1 
ATOM 1460 O O     . GLN A 1 193 ? 9.093   -14.289 -70.490 1.00 36.93 193 A 1 
ATOM 1461 C CB    . GLN A 1 193 ? 9.119   -15.752 -73.752 1.00 36.44 193 A 1 
ATOM 1462 C CG    . GLN A 1 193 ? 10.505  -16.354 -73.976 1.00 34.89 193 A 1 
ATOM 1463 C CD    . GLN A 1 193 ? 10.971  -16.236 -75.436 1.00 33.45 193 A 1 
ATOM 1464 O OE1   . GLN A 1 193 ? 10.453  -15.479 -76.241 1.00 32.78 193 A 1 
ATOM 1465 N NE2   . GLN A 1 193 ? 11.989  -16.976 -75.823 1.00 31.23 193 A 1 
ATOM 1466 N N     . TYR A 1 194 ? 8.363   -13.412 -72.388 1.00 31.09 194 A 1 
ATOM 1467 C CA    . TYR A 1 194 ? 9.279   -12.282 -72.497 1.00 33.52 194 A 1 
ATOM 1468 C C     . TYR A 1 194 ? 8.879   -10.988 -71.755 1.00 31.70 194 A 1 
ATOM 1469 O O     . TYR A 1 194 ? 7.937   -10.917 -71.006 1.00 29.71 194 A 1 
ATOM 1470 C CB    . TYR A 1 194 ? 9.591   -12.047 -74.001 1.00 30.81 194 A 1 
ATOM 1471 C CG    . TYR A 1 194 ? 10.973  -11.516 -74.304 1.00 30.33 194 A 1 
ATOM 1472 C CD1   . TYR A 1 194 ? 11.169  -10.155 -74.641 1.00 29.35 194 A 1 
ATOM 1473 C CD2   . TYR A 1 194 ? 12.078  -12.392 -74.271 1.00 29.83 194 A 1 
ATOM 1474 C CE1   . TYR A 1 194 ? 12.471  -9.688  -74.932 1.00 27.73 194 A 1 
ATOM 1475 C CE2   . TYR A 1 194 ? 13.378  -11.922 -74.557 1.00 26.98 194 A 1 
ATOM 1476 C CZ    . TYR A 1 194 ? 13.574  -10.569 -74.890 1.00 27.12 194 A 1 
ATOM 1477 O OH    . TYR A 1 194 ? 14.833  -10.115 -75.165 1.00 26.84 194 A 1 
ATOM 1478 N N     . PHE A 1 195 ? 9.640   -9.998  -71.994 1.00 38.92 195 A 1 
ATOM 1479 C CA    . PHE A 1 195 ? 10.130  -8.853  -71.222 1.00 39.53 195 A 1 
ATOM 1480 C C     . PHE A 1 195 ? 9.206   -7.654  -70.979 1.00 38.65 195 A 1 
ATOM 1481 O O     . PHE A 1 195 ? 9.449   -6.934  -70.032 1.00 37.29 195 A 1 
ATOM 1482 C CB    . PHE A 1 195 ? 11.342  -8.312  -72.012 1.00 36.24 195 A 1 
ATOM 1483 C CG    . PHE A 1 195 ? 12.708  -8.569  -71.422 1.00 36.15 195 A 1 
ATOM 1484 C CD1   . PHE A 1 195 ? 13.421  -7.503  -70.834 1.00 36.05 195 A 1 
ATOM 1485 C CD2   . PHE A 1 195 ? 13.300  -9.840  -71.491 1.00 36.98 195 A 1 
ATOM 1486 C CE1   . PHE A 1 195 ? 14.715  -7.701  -70.332 1.00 33.16 195 A 1 
ATOM 1487 C CE2   . PHE A 1 195 ? 14.600  -10.048 -70.979 1.00 31.43 195 A 1 
ATOM 1488 C CZ    . PHE A 1 195 ? 15.313  -8.974  -70.408 1.00 30.75 195 A 1 
ATOM 1489 N N     . GLY A 1 196 ? 8.285   -7.349  -71.874 1.00 43.43 196 A 1 
ATOM 1490 C CA    . GLY A 1 196 ? 7.981   -5.989  -72.334 1.00 45.37 196 A 1 
ATOM 1491 C C     . GLY A 1 196 ? 7.976   -4.862  -71.293 1.00 44.07 196 A 1 
ATOM 1492 O O     . GLY A 1 196 ? 7.309   -4.945  -70.264 1.00 42.52 196 A 1 
ATOM 1493 N N     . GLU A 1 197 ? 8.645   -3.804  -71.602 1.00 39.69 197 A 1 
ATOM 1494 C CA    . GLU A 1 197 ? 9.087   -2.684  -70.745 1.00 42.29 197 A 1 
ATOM 1495 C C     . GLU A 1 197 ? 8.020   -1.674  -70.254 1.00 40.51 197 A 1 
ATOM 1496 O O     . GLU A 1 197 ? 8.390   -0.764  -69.539 1.00 38.39 197 A 1 
ATOM 1497 C CB    . GLU A 1 197 ? 10.101  -1.849  -71.559 1.00 38.86 197 A 1 
ATOM 1498 C CG    . GLU A 1 197 ? 11.451  -2.527  -71.783 1.00 35.94 197 A 1 
ATOM 1499 C CD    . GLU A 1 197 ? 12.383  -1.680  -72.677 1.00 34.69 197 A 1 
ATOM 1500 O OE1   . GLU A 1 197 ? 13.580  -1.558  -72.327 1.00 32.39 197 A 1 
ATOM 1501 O OE2   . GLU A 1 197 ? 11.896  -1.229  -73.733 1.00 32.82 197 A 1 
ATOM 1502 N N     . VAL A 1 198 ? 6.794   -1.714  -70.676 1.00 36.30 198 A 1 
ATOM 1503 C CA    . VAL A 1 198 ? 6.019   -0.523  -71.033 1.00 39.29 198 A 1 
ATOM 1504 C C     . VAL A 1 198 ? 5.986   0.566   -69.940 1.00 37.28 198 A 1 
ATOM 1505 O O     . VAL A 1 198 ? 5.433   0.380   -68.854 1.00 36.37 198 A 1 
ATOM 1506 C CB    . VAL A 1 198 ? 4.604   -0.851  -71.551 1.00 37.60 198 A 1 
ATOM 1507 C CG1   . VAL A 1 198 ? 3.996   0.354   -72.275 1.00 37.06 198 A 1 
ATOM 1508 C CG2   . VAL A 1 198 ? 4.594   -2.020  -72.547 1.00 40.90 198 A 1 
ATOM 1509 N N     . ASP A 1 199 ? 6.486   1.735   -70.328 1.00 42.86 199 A 1 
ATOM 1510 C CA    . ASP A 1 199 ? 6.856   2.905   -69.510 1.00 44.53 199 A 1 
ATOM 1511 C C     . ASP A 1 199 ? 5.729   3.725   -68.848 1.00 41.92 199 A 1 
ATOM 1512 O O     . ASP A 1 199 ? 6.016   4.798   -68.319 1.00 41.00 199 A 1 
ATOM 1513 C CB    . ASP A 1 199 ? 7.591   3.878   -70.444 1.00 42.70 199 A 1 
ATOM 1514 C CG    . ASP A 1 199 ? 9.094   3.658   -70.581 1.00 39.03 199 A 1 
ATOM 1515 O OD1   . ASP A 1 199 ? 9.718   3.205   -69.604 1.00 38.15 199 A 1 
ATOM 1516 O OD2   . ASP A 1 199 ? 9.611   4.021   -71.667 1.00 37.52 199 A 1 
ATOM 1517 N N     . GLN A 1 200 ? 4.463   3.358   -68.941 1.00 34.36 200 A 1 
ATOM 1518 C CA    . GLN A 1 200 ? 3.397   4.349   -68.983 1.00 35.77 200 A 1 
ATOM 1519 C C     . GLN A 1 200 ? 3.412   5.349   -67.812 1.00 33.76 200 A 1 
ATOM 1520 O O     . GLN A 1 200 ? 3.243   5.011   -66.637 1.00 31.47 200 A 1 
ATOM 1521 C CB    . GLN A 1 200 ? 2.017   3.709   -69.171 1.00 34.08 200 A 1 
ATOM 1522 C CG    . GLN A 1 200 ? 1.759   3.386   -70.658 1.00 33.15 200 A 1 
ATOM 1523 C CD    . GLN A 1 200 ? 0.329   2.933   -70.949 1.00 30.97 200 A 1 
ATOM 1524 O OE1   . GLN A 1 200 ? -0.499  2.712   -70.085 1.00 30.68 200 A 1 
ATOM 1525 N NE2   . GLN A 1 200 ? -0.019  2.780   -72.207 1.00 28.40 200 A 1 
ATOM 1526 N N     . TYR A 1 201 ? 3.520   6.605   -68.218 1.00 34.66 201 A 1 
ATOM 1527 C CA    . TYR A 1 201 ? 3.473   7.849   -67.452 1.00 36.21 201 A 1 
ATOM 1528 C C     . TYR A 1 201 ? 2.112   8.050   -66.769 1.00 33.73 201 A 1 
ATOM 1529 O O     . TYR A 1 201 ? 1.265   8.779   -67.275 1.00 32.27 201 A 1 
ATOM 1530 C CB    . TYR A 1 201 ? 3.721   9.008   -68.421 1.00 34.90 201 A 1 
ATOM 1531 C CG    . TYR A 1 201 ? 5.164   9.304   -68.788 1.00 34.52 201 A 1 
ATOM 1532 C CD1   . TYR A 1 201 ? 5.789   10.442  -68.237 1.00 33.48 201 A 1 
ATOM 1533 C CD2   . TYR A 1 201 ? 5.859   8.502   -69.707 1.00 33.32 201 A 1 
ATOM 1534 C CE1   . TYR A 1 201 ? 7.104   10.774  -68.594 1.00 31.14 201 A 1 
ATOM 1535 C CE2   . TYR A 1 201 ? 7.178   8.829   -70.066 1.00 30.03 201 A 1 
ATOM 1536 C CZ    . TYR A 1 201 ? 7.803   9.969   -69.507 1.00 29.65 201 A 1 
ATOM 1537 O OH    . TYR A 1 201 ? 9.090   10.300  -69.857 1.00 30.00 201 A 1 
ATOM 1538 N N     . PHE A 1 202 ? 1.861   7.428   -65.616 1.00 31.69 202 A 1 
ATOM 1539 C CA    . PHE A 1 202 ? 0.641   7.733   -64.877 1.00 32.39 202 A 1 
ATOM 1540 C C     . PHE A 1 202 ? 0.738   9.128   -64.252 1.00 31.71 202 A 1 
ATOM 1541 O O     . PHE A 1 202 ? 1.502   9.362   -63.312 1.00 30.44 202 A 1 
ATOM 1542 C CB    . PHE A 1 202 ? 0.304   6.625   -63.879 1.00 31.23 202 A 1 
ATOM 1543 C CG    . PHE A 1 202 ? -0.644  5.589   -64.459 1.00 31.21 202 A 1 
ATOM 1544 C CD1   . PHE A 1 202 ? -2.032  5.794   -64.383 1.00 30.13 202 A 1 
ATOM 1545 C CD2   . PHE A 1 202 ? -0.138  4.457   -65.123 1.00 31.21 202 A 1 
ATOM 1546 C CE1   . PHE A 1 202 ? -2.921  4.867   -64.956 1.00 27.61 202 A 1 
ATOM 1547 C CE2   . PHE A 1 202 ? -1.021  3.525   -65.692 1.00 25.93 202 A 1 
ATOM 1548 C CZ    . PHE A 1 202 ? -2.413  3.729   -65.612 1.00 25.00 202 A 1 
ATOM 1549 N N     . ASP A 1 203 ? -0.066  10.045  -64.809 1.00 43.10 203 A 1 
ATOM 1550 C CA    . ASP A 1 203 ? -0.184  11.436  -64.371 1.00 44.88 203 A 1 
ATOM 1551 C C     . ASP A 1 203 ? -0.601  11.531  -62.898 1.00 41.73 203 A 1 
ATOM 1552 O O     . ASP A 1 203 ? -1.715  11.198  -62.495 1.00 40.70 203 A 1 
ATOM 1553 C CB    . ASP A 1 203 ? -1.182  12.189  -65.260 1.00 42.72 203 A 1 
ATOM 1554 C CG    . ASP A 1 203 ? -0.553  12.847  -66.487 1.00 38.96 203 A 1 
ATOM 1555 O OD1   . ASP A 1 203 ? 0.570   13.387  -66.355 1.00 36.84 203 A 1 
ATOM 1556 O OD2   . ASP A 1 203 ? -1.225  12.848  -67.545 1.00 36.45 203 A 1 
ATOM 1557 N N     . LEU A 1 204 ? 0.309   12.029  -62.072 1.00 34.26 204 A 1 
ATOM 1558 C CA    . LEU A 1 204 ? 0.096   12.399  -60.678 1.00 36.41 204 A 1 
ATOM 1559 C C     . LEU A 1 204 ? -0.734  13.691  -60.598 1.00 34.09 204 A 1 
ATOM 1560 O O     . LEU A 1 204 ? -0.203  14.768  -60.345 1.00 31.72 204 A 1 
ATOM 1561 C CB    . LEU A 1 204 ? 1.473   12.539  -59.987 1.00 34.26 204 A 1 
ATOM 1562 C CG    . LEU A 1 204 ? 1.942   11.248  -59.317 1.00 32.07 204 A 1 
ATOM 1563 C CD1   . LEU A 1 204 ? 3.477   11.175  -59.294 1.00 31.71 204 A 1 
ATOM 1564 C CD2   . LEU A 1 204 ? 1.456   11.187  -57.861 1.00 33.90 204 A 1 
ATOM 1565 N N     . VAL A 1 205 ? -2.050  13.584  -60.798 1.00 33.71 205 A 1 
ATOM 1566 C CA    . VAL A 1 205 ? -2.960  14.721  -60.586 1.00 38.19 205 A 1 
ATOM 1567 C C     . VAL A 1 205 ? -2.979  15.057  -59.092 1.00 35.38 205 A 1 
ATOM 1568 O O     . VAL A 1 205 ? -3.595  14.369  -58.278 1.00 34.18 205 A 1 
ATOM 1569 C CB    . VAL A 1 205 ? -4.366  14.468  -61.156 1.00 36.27 205 A 1 
ATOM 1570 C CG1   . VAL A 1 205 ? -5.253  15.708  -60.983 1.00 34.74 205 A 1 
ATOM 1571 C CG2   . VAL A 1 205 ? -4.303  14.144  -62.656 1.00 38.80 205 A 1 
ATOM 1572 N N     . GLY A 1 206 ? -2.266  16.124  -58.751 1.00 38.63 206 A 1 
ATOM 1573 C CA    . GLY A 1 206 ? -2.152  16.619  -57.385 1.00 39.74 206 A 1 
ATOM 1574 C C     . GLY A 1 206 ? -3.444  17.258  -56.890 1.00 37.98 206 A 1 
ATOM 1575 O O     . GLY A 1 206 ? -3.639  18.457  -57.039 1.00 36.07 206 A 1 
ATOM 1576 N N     . TYR A 1 207 ? -4.319  16.473  -56.257 1.00 36.36 207 A 1 
ATOM 1577 C CA    . TYR A 1 207 ? -5.457  17.000  -55.506 1.00 37.43 207 A 1 
ATOM 1578 C C     . TYR A 1 207 ? -4.953  17.702  -54.235 1.00 35.07 207 A 1 
ATOM 1579 O O     . TYR A 1 207 ? -4.918  17.130  -53.150 1.00 32.23 207 A 1 
ATOM 1580 C CB    . TYR A 1 207 ? -6.495  15.901  -55.232 1.00 35.11 207 A 1 
ATOM 1581 C CG    . TYR A 1 207 ? -7.608  15.835  -56.257 1.00 34.53 207 A 1 
ATOM 1582 C CD1   . TYR A 1 207 ? -8.808  16.545  -56.042 1.00 33.63 207 A 1 
ATOM 1583 C CD2   . TYR A 1 207 ? -7.464  15.071  -57.427 1.00 34.26 207 A 1 
ATOM 1584 C CE1   . TYR A 1 207 ? -9.850  16.494  -56.987 1.00 30.55 207 A 1 
ATOM 1585 C CE2   . TYR A 1 207 ? -8.496  15.014  -58.375 1.00 29.09 207 A 1 
ATOM 1586 C CZ    . TYR A 1 207 ? -9.701  15.721  -58.151 1.00 29.60 207 A 1 
ATOM 1587 O OH    . TYR A 1 207 ? -10.719 15.669  -59.069 1.00 30.68 207 A 1 
ATOM 1588 N N     . ASN A 1 208 ? -4.575  18.977  -54.374 1.00 37.97 208 A 1 
ATOM 1589 C CA    . ASN A 1 208 ? -4.346  19.914  -53.274 1.00 38.51 208 A 1 
ATOM 1590 C C     . ASN A 1 208 ? -5.669  20.269  -52.589 1.00 35.40 208 A 1 
ATOM 1591 O O     . ASN A 1 208 ? -6.182  21.381  -52.731 1.00 33.63 208 A 1 
ATOM 1592 C CB    . ASN A 1 208 ? -3.628  21.172  -53.801 1.00 37.30 208 A 1 
ATOM 1593 C CG    . ASN A 1 208 ? -2.120  21.047  -53.887 1.00 33.90 208 A 1 
ATOM 1594 O OD1   . ASN A 1 208 ? -1.487  20.245  -53.240 1.00 35.06 208 A 1 
ATOM 1595 N ND2   . ASN A 1 208 ? -1.485  21.887  -54.676 1.00 34.91 208 A 1 
ATOM 1596 N N     . SER A 1 209 ? -6.265  19.322  -51.872 1.00 48.68 209 A 1 
ATOM 1597 C CA    . SER A 1 209 ? -7.428  19.631  -51.043 1.00 50.11 209 A 1 
ATOM 1598 C C     . SER A 1 209 ? -6.984  20.538  -49.900 1.00 49.06 209 A 1 
ATOM 1599 O O     . SER A 1 209 ? -6.200  20.137  -49.042 1.00 46.26 209 A 1 
ATOM 1600 C CB    . SER A 1 209 ? -8.097  18.361  -50.533 1.00 46.15 209 A 1 
ATOM 1601 O OG    . SER A 1 209 ? -9.316  18.685  -49.904 1.00 41.69 209 A 1 
ATOM 1602 N N     . TYR A 1 210 ? -7.493  21.778  -49.910 1.00 46.08 210 A 1 
ATOM 1603 C CA    . TYR A 1 210 ? -7.377  22.744  -48.830 1.00 47.03 210 A 1 
ATOM 1604 C C     . TYR A 1 210 ? -8.091  22.185  -47.591 1.00 45.26 210 A 1 
ATOM 1605 O O     . TYR A 1 210 ? -9.293  22.363  -47.415 1.00 41.63 210 A 1 
ATOM 1606 C CB    . TYR A 1 210 ? -8.001  24.084  -49.268 1.00 42.59 210 A 1 
ATOM 1607 C CG    . TYR A 1 210 ? -7.031  25.111  -49.839 1.00 38.84 210 A 1 
ATOM 1608 C CD1   . TYR A 1 210 ? -6.623  26.189  -49.030 1.00 37.27 210 A 1 
ATOM 1609 C CD2   . TYR A 1 210 ? -6.567  25.018  -51.157 1.00 37.25 210 A 1 
ATOM 1610 C CE1   . TYR A 1 210 ? -5.768  27.173  -49.537 1.00 32.70 210 A 1 
ATOM 1611 C CE2   . TYR A 1 210 ? -5.710  25.998  -51.674 1.00 32.82 210 A 1 
ATOM 1612 C CZ    . TYR A 1 210 ? -5.310  27.088  -50.864 1.00 35.02 210 A 1 
ATOM 1613 O OH    . TYR A 1 210 ? -4.476  28.060  -51.370 1.00 34.79 210 A 1 
ATOM 1614 N N     . TYR A 1 211 ? -7.362  21.453  -46.726 1.00 45.04 211 A 1 
ATOM 1615 C CA    . TYR A 1 211 ? -7.865  21.138  -45.394 1.00 44.41 211 A 1 
ATOM 1616 C C     . TYR A 1 211 ? -7.896  22.431  -44.576 1.00 41.81 211 A 1 
ATOM 1617 O O     . TYR A 1 211 ? -6.856  23.002  -44.253 1.00 38.18 211 A 1 
ATOM 1618 C CB    . TYR A 1 211 ? -7.049  20.029  -44.730 1.00 41.22 211 A 1 
ATOM 1619 C CG    . TYR A 1 211 ? -7.604  18.647  -45.017 1.00 38.22 211 A 1 
ATOM 1620 C CD1   . TYR A 1 211 ? -8.571  18.093  -44.159 1.00 36.85 211 A 1 
ATOM 1621 C CD2   . TYR A 1 211 ? -7.192  17.935  -46.160 1.00 37.06 211 A 1 
ATOM 1622 C CE1   . TYR A 1 211 ? -9.125  16.825  -44.428 1.00 33.48 211 A 1 
ATOM 1623 C CE2   . TYR A 1 211 ? -7.734  16.670  -46.441 1.00 33.26 211 A 1 
ATOM 1624 C CZ    . TYR A 1 211 ? -8.700  16.118  -45.571 1.00 34.39 211 A 1 
ATOM 1625 O OH    . TYR A 1 211 ? -9.237  14.875  -45.849 1.00 34.05 211 A 1 
ATOM 1626 N N     . ASP A 1 212 ? -9.094  22.905  -44.337 1.00 49.66 212 A 1 
ATOM 1627 C CA    . ASP A 1 212 ? -9.357  24.172  -43.683 1.00 50.30 212 A 1 
ATOM 1628 C C     . ASP A 1 212 ? -8.824  24.163  -42.238 1.00 47.80 212 A 1 
ATOM 1629 O O     . ASP A 1 212 ? -9.013  23.221  -41.475 1.00 45.99 212 A 1 
ATOM 1630 C CB    . ASP A 1 212 ? -10.862 24.485  -43.774 1.00 46.20 212 A 1 
ATOM 1631 C CG    . ASP A 1 212 ? -11.178 25.974  -43.740 1.00 41.90 212 A 1 
ATOM 1632 O OD1   . ASP A 1 212 ? -10.238 26.775  -43.535 1.00 41.05 212 A 1 
ATOM 1633 O OD2   . ASP A 1 212 ? -12.372 26.306  -43.925 1.00 40.44 212 A 1 
ATOM 1634 N N     . SER A 1 213 ? -8.091  25.221  -41.914 1.00 57.38 213 A 1 
ATOM 1635 C CA    . SER A 1 213 ? -7.237  25.333  -40.721 1.00 58.08 213 A 1 
ATOM 1636 C C     . SER A 1 213 ? -8.013  25.719  -39.451 1.00 59.03 213 A 1 
ATOM 1637 O O     . SER A 1 213 ? -7.515  26.498  -38.639 1.00 55.88 213 A 1 
ATOM 1638 C CB    . SER A 1 213 ? -6.112  26.319  -41.004 1.00 52.47 213 A 1 
ATOM 1639 O OG    . SER A 1 213 ? -5.294  26.529  -39.872 1.00 46.79 213 A 1 
ATOM 1640 N N     . HIS A 1 214 ? -9.212  25.233  -39.253 1.00 41.27 214 A 1 
ATOM 1641 C CA    . HIS A 1 214 ? -9.921  25.426  -37.990 1.00 43.21 214 A 1 
ATOM 1642 C C     . HIS A 1 214 ? -9.299  24.566  -36.884 1.00 40.96 214 A 1 
ATOM 1643 O O     . HIS A 1 214 ? -9.919  23.627  -36.374 1.00 38.65 214 A 1 
ATOM 1644 C CB    . HIS A 1 214 ? -11.434 25.249  -38.164 1.00 40.58 214 A 1 
ATOM 1645 C CG    . HIS A 1 214 ? -12.121 26.524  -38.579 1.00 39.01 214 A 1 
ATOM 1646 N ND1   . HIS A 1 214 ? -12.296 27.628  -37.781 1.00 36.69 214 A 1 
ATOM 1647 C CD2   . HIS A 1 214 ? -12.703 26.818  -39.777 1.00 35.89 214 A 1 
ATOM 1648 C CE1   . HIS A 1 214 ? -12.956 28.556  -38.492 1.00 33.73 214 A 1 
ATOM 1649 N NE2   . HIS A 1 214 ? -13.223 28.107  -39.712 1.00 33.03 214 A 1 
ATOM 1650 N N     . MET A 1 215 ? -8.056  24.906  -36.504 1.00 48.24 215 A 1 
ATOM 1651 C CA    . MET A 1 215 ? -7.480  24.455  -35.238 1.00 49.72 215 A 1 
ATOM 1652 C C     . MET A 1 215 ? -8.413  24.904  -34.116 1.00 49.09 215 A 1 
ATOM 1653 O O     . MET A 1 215 ? -8.609  26.097  -33.879 1.00 46.20 215 A 1 
ATOM 1654 C CB    . MET A 1 215 ? -6.064  25.013  -35.027 1.00 46.61 215 A 1 
ATOM 1655 C CG    . MET A 1 215 ? -4.986  24.087  -35.611 1.00 41.99 215 A 1 
ATOM 1656 S SD    . MET A 1 215 ? -3.369  24.260  -34.809 1.00 39.80 215 A 1 
ATOM 1657 C CE    . MET A 1 215 ? -2.604  22.701  -35.295 1.00 36.21 215 A 1 
ATOM 1658 N N     . SER A 1 216 ? -9.047  23.941  -33.464 1.00 54.16 216 A 1 
ATOM 1659 C CA    . SER A 1 216 ? -10.021 24.219  -32.420 1.00 54.23 216 A 1 
ATOM 1660 C C     . SER A 1 216 ? -9.342  24.891  -31.223 1.00 54.07 216 A 1 
ATOM 1661 O O     . SER A 1 216 ? -8.202  24.587  -30.876 1.00 50.15 216 A 1 
ATOM 1662 C CB    . SER A 1 216 ? -10.753 22.937  -32.021 1.00 48.78 216 A 1 
ATOM 1663 O OG    . SER A 1 216 ? -9.935  22.092  -31.240 1.00 43.16 216 A 1 
ATOM 1664 N N     . ASN A 1 217 ? -10.069 25.754  -30.529 1.00 53.33 217 A 1 
ATOM 1665 C CA    . ASN A 1 217 ? -9.610  26.384  -29.281 1.00 53.30 217 A 1 
ATOM 1666 C C     . ASN A 1 217 ? -9.073  25.378  -28.251 1.00 51.23 217 A 1 
ATOM 1667 O O     . ASN A 1 217 ? -8.311  25.746  -27.360 1.00 50.13 217 A 1 
ATOM 1668 C CB    . ASN A 1 217 ? -10.784 27.162  -28.663 1.00 49.62 217 A 1 
ATOM 1669 C CG    . ASN A 1 217 ? -10.980 28.548  -29.254 1.00 44.28 217 A 1 
ATOM 1670 O OD1   . ASN A 1 217 ? -10.097 29.139  -29.845 1.00 44.01 217 A 1 
ATOM 1671 N ND2   . ASN A 1 217 ? -12.141 29.139  -29.080 1.00 43.90 217 A 1 
ATOM 1672 N N     . GLN A 1 218 ? -9.463  24.111  -28.366 1.00 58.14 218 A 1 
ATOM 1673 C CA    . GLN A 1 218 ? -9.005  23.042  -27.493 1.00 58.81 218 A 1 
ATOM 1674 C C     . GLN A 1 218 ? -7.530  22.702  -27.734 1.00 60.45 218 A 1 
ATOM 1675 O O     . GLN A 1 218 ? -6.793  22.470  -26.767 1.00 60.12 218 A 1 
ATOM 1676 C CB    . GLN A 1 218 ? -9.925  21.836  -27.699 1.00 55.13 218 A 1 
ATOM 1677 C CG    . GLN A 1 218 ? -10.064 21.006  -26.420 1.00 48.88 218 A 1 
ATOM 1678 C CD    . GLN A 1 218 ? -11.148 19.930  -26.550 1.00 43.88 218 A 1 
ATOM 1679 O OE1   . GLN A 1 218 ? -11.678 19.621  -27.599 1.00 43.45 218 A 1 
ATOM 1680 N NE2   . GLN A 1 218 ? -11.527 19.307  -25.456 1.00 40.89 218 A 1 
ATOM 1681 N N     . GLU A 1 219 ? -7.067  22.735  -28.978 1.00 60.77 219 A 1 
ATOM 1682 C CA    . GLU A 1 219 ? -5.646  22.544  -29.292 1.00 62.11 219 A 1 
ATOM 1683 C C     . GLU A 1 219 ? -4.798  23.729  -28.817 1.00 61.94 219 A 1 
ATOM 1684 O O     . GLU A 1 219 ? -3.718  23.509  -28.281 1.00 62.49 219 A 1 
ATOM 1685 C CB    . GLU A 1 219 ? -5.437  22.320  -30.797 1.00 58.77 219 A 1 
ATOM 1686 C CG    . GLU A 1 219 ? -5.890  20.931  -31.228 1.00 52.34 219 A 1 
ATOM 1687 C CD    . GLU A 1 219 ? -5.607  20.659  -32.712 1.00 48.88 219 A 1 
ATOM 1688 O OE1   . GLU A 1 219 ? -5.293  19.494  -33.036 1.00 44.40 219 A 1 
ATOM 1689 O OE2   . GLU A 1 219 ? -5.722  21.619  -33.506 1.00 44.17 219 A 1 
ATOM 1690 N N     . GLN A 1 220 ? -5.311  24.965  -28.944 1.00 62.25 220 A 1 
ATOM 1691 C CA    . GLN A 1 220 ? -4.626  26.129  -28.384 1.00 63.46 220 A 1 
ATOM 1692 C C     . GLN A 1 220 ? -4.490  26.021  -26.867 1.00 63.92 220 A 1 
ATOM 1693 O O     . GLN A 1 220 ? -3.417  26.309  -26.338 1.00 65.19 220 A 1 
ATOM 1694 C CB    . GLN A 1 220 ? -5.349  27.433  -28.744 1.00 61.92 220 A 1 
ATOM 1695 C CG    . GLN A 1 220 ? -4.984  27.914  -30.150 1.00 56.41 220 A 1 
ATOM 1696 C CD    . GLN A 1 220 ? -5.554  29.302  -30.461 1.00 52.06 220 A 1 
ATOM 1697 O OE1   . GLN A 1 220 ? -6.431  29.819  -29.797 1.00 50.32 220 A 1 
ATOM 1698 N NE2   . GLN A 1 220 ? -5.066  29.966  -31.487 1.00 45.81 220 A 1 
ATOM 1699 N N     . TYR A 1 221 ? -5.533  25.565  -26.150 1.00 55.50 221 A 1 
ATOM 1700 C CA    . TYR A 1 221 ? -5.471  25.402  -24.698 1.00 55.67 221 A 1 
ATOM 1701 C C     . TYR A 1 221 ? -4.455  24.322  -24.299 1.00 54.01 221 A 1 
ATOM 1702 O O     . TYR A 1 221 ? -3.638  24.548  -23.408 1.00 51.92 221 A 1 
ATOM 1703 C CB    . TYR A 1 221 ? -6.870  25.083  -24.156 1.00 52.48 221 A 1 
ATOM 1704 C CG    . TYR A 1 221 ? -6.984  25.355  -22.667 1.00 45.47 221 A 1 
ATOM 1705 C CD1   . TYR A 1 221 ? -6.708  24.347  -21.729 1.00 43.60 221 A 1 
ATOM 1706 C CD2   . TYR A 1 221 ? -7.336  26.649  -22.220 1.00 43.12 221 A 1 
ATOM 1707 C CE1   . TYR A 1 221 ? -6.778  24.619  -20.360 1.00 37.84 221 A 1 
ATOM 1708 C CE2   . TYR A 1 221 ? -7.414  26.929  -20.855 1.00 38.93 221 A 1 
ATOM 1709 C CZ    . TYR A 1 221 ? -7.126  25.913  -19.919 1.00 40.86 221 A 1 
ATOM 1710 O OH    . TYR A 1 221 ? -7.192  26.188  -18.568 1.00 39.40 221 A 1 
ATOM 1711 N N     . VAL A 1 222 ? -4.440  23.182  -25.015 1.00 63.85 222 A 1 
ATOM 1712 C CA    . VAL A 1 222 ? -3.451  22.110  -24.787 1.00 63.93 222 A 1 
ATOM 1713 C C     . VAL A 1 222 ? -2.031  22.587  -25.107 1.00 62.60 222 A 1 
ATOM 1714 O O     . VAL A 1 222 ? -1.099  22.276  -24.364 1.00 65.91 222 A 1 
ATOM 1715 C CB    . VAL A 1 222 ? -3.806  20.853  -25.593 1.00 62.44 222 A 1 
ATOM 1716 C CG1   . VAL A 1 222 ? -2.720  19.771  -25.514 1.00 56.27 222 A 1 
ATOM 1717 C CG2   . VAL A 1 222 ? -5.096  20.208  -25.070 1.00 59.65 222 A 1 
ATOM 1718 N N     . MET A 1 223 ? -1.861  23.377  -26.167 1.00 69.19 223 A 1 
ATOM 1719 C CA    . MET A 1 223 ? -0.556  23.923  -26.520 1.00 69.63 223 A 1 
ATOM 1720 C C     . MET A 1 223 ? -0.088  24.963  -25.494 1.00 69.66 223 A 1 
ATOM 1721 O O     . MET A 1 223 ? 1.088   24.999  -25.148 1.00 72.22 223 A 1 
ATOM 1722 C CB    . MET A 1 223 ? -0.608  24.499  -27.941 1.00 69.26 223 A 1 
ATOM 1723 C CG    . MET A 1 223 ? 0.778   24.606  -28.568 1.00 63.70 223 A 1 
ATOM 1724 S SD    . MET A 1 223 ? 0.842   25.362  -30.219 1.00 58.52 223 A 1 
ATOM 1725 C CE    . MET A 1 223 ? -0.126  24.183  -31.205 1.00 51.30 223 A 1 
ATOM 1726 N N     . GLN A 1 224 ? -1.011  25.758  -24.961 1.00 65.48 224 A 1 
ATOM 1727 C CA    . GLN A 1 224 ? -0.722  26.746  -23.926 1.00 65.81 224 A 1 
ATOM 1728 C C     . GLN A 1 224 ? -0.399  26.070  -22.581 1.00 66.57 224 A 1 
ATOM 1729 O O     . GLN A 1 224 ? 0.563   26.463  -21.922 1.00 68.10 224 A 1 
ATOM 1730 C CB    . GLN A 1 224 ? -1.898  27.724  -23.835 1.00 64.25 224 A 1 
ATOM 1731 C CG    . GLN A 1 224 ? -1.486  29.077  -23.252 1.00 58.42 224 A 1 
ATOM 1732 C CD    . GLN A 1 224 ? -2.624  30.113  -23.354 1.00 53.49 224 A 1 
ATOM 1733 O OE1   . GLN A 1 224 ? -3.796  29.805  -23.344 1.00 50.76 224 A 1 
ATOM 1734 N NE2   . GLN A 1 224 ? -2.296  31.387  -23.449 1.00 47.36 224 A 1 
ATOM 1735 N N     . GLU A 1 225 ? -1.120  25.007  -22.214 1.00 60.17 225 A 1 
ATOM 1736 C CA    . GLU A 1 225 ? -0.761  24.174  -21.054 1.00 61.42 225 A 1 
ATOM 1737 C C     . GLU A 1 225 ? 0.596   23.484  -21.258 1.00 61.53 225 A 1 
ATOM 1738 O O     . GLU A 1 225 ? 1.409   23.471  -20.342 1.00 62.44 225 A 1 
ATOM 1739 C CB    . GLU A 1 225 ? -1.818  23.103  -20.749 1.00 58.37 225 A 1 
ATOM 1740 C CG    . GLU A 1 225 ? -2.902  23.597  -19.778 1.00 51.60 225 A 1 
ATOM 1741 C CD    . GLU A 1 225 ? -3.680  22.435  -19.134 1.00 48.04 225 A 1 
ATOM 1742 O OE1   . GLU A 1 225 ? -4.118  22.599  -17.970 1.00 45.00 225 A 1 
ATOM 1743 O OE2   . GLU A 1 225 ? -3.825  21.379  -19.785 1.00 44.95 225 A 1 
ATOM 1744 N N     . GLN A 1 226 ? 0.883   22.961  -22.452 1.00 66.79 226 A 1 
ATOM 1745 C CA    . GLN A 1 226 ? 2.191   22.379  -22.750 1.00 66.40 226 A 1 
ATOM 1746 C C     . GLN A 1 226 ? 3.312   23.417  -22.692 1.00 67.01 226 A 1 
ATOM 1747 O O     . GLN A 1 226 ? 4.378   23.113  -22.157 1.00 69.03 226 A 1 
ATOM 1748 C CB    . GLN A 1 226 ? 2.215   21.702  -24.120 1.00 64.81 226 A 1 
ATOM 1749 C CG    . GLN A 1 226 ? 1.702   20.252  -24.045 1.00 58.78 226 A 1 
ATOM 1750 C CD    . GLN A 1 226 ? 1.910   19.496  -25.359 1.00 52.61 226 A 1 
ATOM 1751 O OE1   . GLN A 1 226 ? 2.326   20.020  -26.375 1.00 50.98 226 A 1 
ATOM 1752 N NE2   . GLN A 1 226 ? 1.664   18.204  -25.375 1.00 46.61 226 A 1 
ATOM 1753 N N     . GLN A 1 227 ? 3.085   24.627  -23.213 1.00 70.50 227 A 1 
ATOM 1754 C CA    . GLN A 1 227 ? 4.045   25.709  -23.086 1.00 70.34 227 A 1 
ATOM 1755 C C     . GLN A 1 227 ? 4.251   26.102  -21.630 1.00 71.38 227 A 1 
ATOM 1756 O O     . GLN A 1 227 ? 5.396   26.251  -21.213 1.00 72.13 227 A 1 
ATOM 1757 C CB    . GLN A 1 227 ? 3.602   26.931  -23.900 1.00 69.90 227 A 1 
ATOM 1758 C CG    . GLN A 1 227 ? 3.962   26.777  -25.389 1.00 64.91 227 A 1 
ATOM 1759 C CD    . GLN A 1 227 ? 3.563   28.002  -26.217 1.00 58.36 227 A 1 
ATOM 1760 O OE1   . GLN A 1 227 ? 2.939   28.942  -25.752 1.00 56.18 227 A 1 
ATOM 1761 N NE2   . GLN A 1 227 ? 3.928   28.037  -27.476 1.00 51.15 227 A 1 
ATOM 1762 N N     . HIS A 1 228 ? 3.175   26.175  -20.844 1.00 69.54 228 A 1 
ATOM 1763 C CA    . HIS A 1 228 ? 3.291   26.489  -19.428 1.00 69.78 228 A 1 
ATOM 1764 C C     . HIS A 1 228 ? 4.014   25.385  -18.654 1.00 68.16 228 A 1 
ATOM 1765 O O     . HIS A 1 228 ? 4.858   25.669  -17.812 1.00 71.65 228 A 1 
ATOM 1766 C CB    . HIS A 1 228 ? 1.901   26.779  -18.848 1.00 68.94 228 A 1 
ATOM 1767 C CG    . HIS A 1 228 ? 1.965   27.568  -17.570 1.00 61.95 228 A 1 
ATOM 1768 N ND1   . HIS A 1 228 ? 2.738   28.683  -17.353 1.00 52.94 228 A 1 
ATOM 1769 C CD2   . HIS A 1 228 ? 1.283   27.346  -16.405 1.00 55.04 228 A 1 
ATOM 1770 C CE1   . HIS A 1 228 ? 2.532   29.114  -16.098 1.00 48.72 228 A 1 
ATOM 1771 N NE2   . HIS A 1 228 ? 1.640   28.333  -15.489 1.00 50.51 228 A 1 
ATOM 1772 N N     . LEU A 1 229 ? 3.762   24.114  -19.002 1.00 58.16 229 A 1 
ATOM 1773 C CA    . LEU A 1 229 ? 4.489   22.979  -18.444 1.00 57.73 229 A 1 
ATOM 1774 C C     . LEU A 1 229 ? 5.968   23.010  -18.833 1.00 56.42 229 A 1 
ATOM 1775 O O     . LEU A 1 229 ? 6.830   22.761  -17.992 1.00 56.79 229 A 1 
ATOM 1776 C CB    . LEU A 1 229 ? 3.853   21.645  -18.886 1.00 57.28 229 A 1 
ATOM 1777 C CG    . LEU A 1 229 ? 3.603   20.703  -17.697 1.00 52.12 229 A 1 
ATOM 1778 C CD1   . LEU A 1 229 ? 2.168   20.825  -17.208 1.00 46.69 229 A 1 
ATOM 1779 C CD2   . LEU A 1 229 ? 3.873   19.244  -18.076 1.00 51.10 229 A 1 
ATOM 1780 N N     . GLN A 1 230 ? 6.282   23.311  -20.087 1.00 70.18 230 A 1 
ATOM 1781 C CA    . GLN A 1 230 ? 7.662   23.458  -20.556 1.00 69.97 230 A 1 
ATOM 1782 C C     . GLN A 1 230 ? 8.358   24.638  -19.895 1.00 69.94 230 A 1 
ATOM 1783 O O     . GLN A 1 230 ? 9.541   24.546  -19.585 1.00 70.83 230 A 1 
ATOM 1784 C CB    . GLN A 1 230 ? 7.709   23.639  -22.071 1.00 69.29 230 A 1 
ATOM 1785 C CG    . GLN A 1 230 ? 7.554   22.308  -22.828 1.00 63.72 230 A 1 
ATOM 1786 C CD    . GLN A 1 230 ? 7.686   22.483  -24.346 1.00 57.32 230 A 1 
ATOM 1787 O OE1   . GLN A 1 230 ? 8.028   23.533  -24.865 1.00 53.69 230 A 1 
ATOM 1788 N NE2   . GLN A 1 230 ? 7.450   21.439  -25.105 1.00 50.49 230 A 1 
ATOM 1789 N N     . GLN A 1 231 ? 7.635   25.723  -19.657 1.00 70.01 231 A 1 
ATOM 1790 C CA    . GLN A 1 231 ? 8.173   26.899  -18.987 1.00 70.31 231 A 1 
ATOM 1791 C C     . GLN A 1 231 ? 8.434   26.609  -17.505 1.00 70.62 231 A 1 
ATOM 1792 O O     . GLN A 1 231 ? 9.543   26.876  -17.041 1.00 70.70 231 A 1 
ATOM 1793 C CB    . GLN A 1 231 ? 7.241   28.085  -19.228 1.00 68.39 231 A 1 
ATOM 1794 C CG    . GLN A 1 231 ? 7.889   29.408  -18.821 1.00 61.95 231 A 1 
ATOM 1795 C CD    . GLN A 1 231 ? 7.133   30.627  -19.370 1.00 56.60 231 A 1 
ATOM 1796 O OE1   . GLN A 1 231 ? 6.109   30.534  -20.023 1.00 54.05 231 A 1 
ATOM 1797 N NE2   . GLN A 1 231 ? 7.633   31.818  -19.120 1.00 49.69 231 A 1 
ATOM 1798 N N     . MET A 1 232 ? 7.518   25.945  -16.809 1.00 71.79 232 A 1 
ATOM 1799 C CA    . MET A 1 232 ? 7.778   25.459  -15.453 1.00 69.93 232 A 1 
ATOM 1800 C C     . MET A 1 232 ? 8.927   24.443  -15.404 1.00 70.69 232 A 1 
ATOM 1801 O O     . MET A 1 232 ? 9.732   24.483  -14.481 1.00 72.06 232 A 1 
ATOM 1802 C CB    . MET A 1 232 ? 6.524   24.817  -14.831 1.00 66.73 232 A 1 
ATOM 1803 C CG    . MET A 1 232 ? 5.594   25.835  -14.166 1.00 58.41 232 A 1 
ATOM 1804 S SD    . MET A 1 232 ? 4.755   25.195  -12.674 1.00 54.28 232 A 1 
ATOM 1805 C CE    . MET A 1 232 ? 3.636   23.982  -13.422 1.00 47.03 232 A 1 
ATOM 1806 N N     . GLN A 1 233 ? 9.041   23.558  -16.389 1.00 65.28 233 A 1 
ATOM 1807 C CA    . GLN A 1 233 ? 10.181  22.636  -16.478 1.00 65.11 233 A 1 
ATOM 1808 C C     . GLN A 1 233 ? 11.500  23.372  -16.721 1.00 65.28 233 A 1 
ATOM 1809 O O     . GLN A 1 233 ? 12.502  22.993  -16.122 1.00 67.57 233 A 1 
ATOM 1810 C CB    . GLN A 1 233 ? 9.970   21.596  -17.575 1.00 64.31 233 A 1 
ATOM 1811 C CG    . GLN A 1 233 ? 9.067   20.444  -17.091 1.00 59.01 233 A 1 
ATOM 1812 C CD    . GLN A 1 233 ? 8.879   19.367  -18.161 1.00 53.25 233 A 1 
ATOM 1813 O OE1   . GLN A 1 233 ? 9.292   19.465  -19.301 1.00 51.47 233 A 1 
ATOM 1814 N NE2   . GLN A 1 233 ? 8.258   18.265  -17.810 1.00 48.30 233 A 1 
ATOM 1815 N N     . LYS A 1 234 ? 11.489  24.418  -17.561 1.00 71.97 234 A 1 
ATOM 1816 C CA    . LYS A 1 234 ? 12.666  25.268  -17.753 1.00 71.00 234 A 1 
ATOM 1817 C C     . LYS A 1 234 ? 13.036  26.021  -16.483 1.00 71.33 234 A 1 
ATOM 1818 O O     . LYS A 1 234 ? 14.194  25.953  -16.089 1.00 71.42 234 A 1 
ATOM 1819 C CB    . LYS A 1 234 ? 12.457  26.266  -18.899 1.00 69.40 234 A 1 
ATOM 1820 C CG    . LYS A 1 234 ? 12.953  25.704  -20.240 1.00 62.08 234 A 1 
ATOM 1821 C CD    . LYS A 1 234 ? 12.838  26.792  -21.307 1.00 59.16 234 A 1 
ATOM 1822 C CE    . LYS A 1 234 ? 13.476  26.338  -22.612 1.00 52.22 234 A 1 
ATOM 1823 N NZ    . LYS A 1 234 ? 13.448  27.424  -23.616 1.00 47.31 234 A 1 
ATOM 1824 N N     . GLU A 1 235 ? 12.081  26.661  -15.832 1.00 67.90 235 A 1 
ATOM 1825 C CA    . GLU A 1 235 ? 12.330  27.376  -14.575 1.00 67.06 235 A 1 
ATOM 1826 C C     . GLU A 1 235 ? 12.842  26.425  -13.485 1.00 66.30 235 A 1 
ATOM 1827 O O     . GLU A 1 235 ? 13.764  26.758  -12.748 1.00 66.74 235 A 1 
ATOM 1828 C CB    . GLU A 1 235 ? 11.047  28.072  -14.090 1.00 64.50 235 A 1 
ATOM 1829 C CG    . GLU A 1 235 ? 10.724  29.337  -14.892 1.00 57.17 235 A 1 
ATOM 1830 C CD    . GLU A 1 235 ? 9.436   30.038  -14.425 1.00 54.32 235 A 1 
ATOM 1831 O OE1   . GLU A 1 235 ? 9.095   31.081  -15.018 1.00 48.66 235 A 1 
ATOM 1832 O OE2   . GLU A 1 235 ? 8.776   29.529  -13.483 1.00 48.75 235 A 1 
ATOM 1833 N N     . TYR A 1 236 ? 12.284  25.204  -13.409 1.00 64.93 236 A 1 
ATOM 1834 C CA    . TYR A 1 236 ? 12.768  24.193  -12.476 1.00 63.11 236 A 1 
ATOM 1835 C C     . TYR A 1 236 ? 14.178  23.708  -12.843 1.00 61.33 236 A 1 
ATOM 1836 O O     . TYR A 1 236 ? 15.017  23.562  -11.958 1.00 59.50 236 A 1 
ATOM 1837 C CB    . TYR A 1 236 ? 11.772  23.030  -12.414 1.00 59.64 236 A 1 
ATOM 1838 C CG    . TYR A 1 236 ? 12.044  22.073  -11.272 1.00 51.25 236 A 1 
ATOM 1839 C CD1   . TYR A 1 236 ? 12.794  20.896  -11.474 1.00 49.60 236 A 1 
ATOM 1840 C CD2   . TYR A 1 236 ? 11.564  22.371  -9.978  1.00 49.39 236 A 1 
ATOM 1841 C CE1   . TYR A 1 236 ? 13.048  20.028  -10.412 1.00 44.04 236 A 1 
ATOM 1842 C CE2   . TYR A 1 236 ? 11.810  21.503  -8.901  1.00 45.85 236 A 1 
ATOM 1843 C CZ    . TYR A 1 236 ? 12.555  20.328  -9.127  1.00 47.87 236 A 1 
ATOM 1844 O OH    . TYR A 1 236 ? 12.805  19.468  -8.086  1.00 46.28 236 A 1 
ATOM 1845 N N     . ALA A 1 237 ? 14.453  23.489  -14.137 1.00 69.48 237 A 1 
ATOM 1846 C CA    . ALA A 1 237 ? 15.785  23.116  -14.610 1.00 67.71 237 A 1 
ATOM 1847 C C     . ALA A 1 237 ? 16.807  24.236  -14.373 1.00 65.84 237 A 1 
ATOM 1848 O O     . ALA A 1 237 ? 17.918  23.944  -13.939 1.00 67.35 237 A 1 
ATOM 1849 C CB    . ALA A 1 237 ? 15.709  22.721  -16.087 1.00 67.49 237 A 1 
ATOM 1850 N N     . GLU A 1 238 ? 16.426  25.496  -14.570 1.00 71.48 238 A 1 
ATOM 1851 C CA    . GLU A 1 238 ? 17.269  26.650  -14.259 1.00 70.37 238 A 1 
ATOM 1852 C C     . GLU A 1 238 ? 17.522  26.788  -12.755 1.00 68.96 238 A 1 
ATOM 1853 O O     . GLU A 1 238 ? 18.654  27.003  -12.345 1.00 68.33 238 A 1 
ATOM 1854 C CB    . GLU A 1 238 ? 16.645  27.942  -14.810 1.00 68.54 238 A 1 
ATOM 1855 C CG    . GLU A 1 238 ? 16.866  28.082  -16.315 1.00 61.81 238 A 1 
ATOM 1856 C CD    . GLU A 1 238 ? 16.244  29.360  -16.921 1.00 56.08 238 A 1 
ATOM 1857 O OE1   . GLU A 1 238 ? 16.476  29.572  -18.133 1.00 52.04 238 A 1 
ATOM 1858 O OE2   . GLU A 1 238 ? 15.544  30.077  -16.192 1.00 51.06 238 A 1 
ATOM 1859 N N     . GLN A 1 239 ? 16.503  26.578  -11.913 1.00 68.36 239 A 1 
ATOM 1860 C CA    . GLN A 1 239 ? 16.696  26.562  -10.462 1.00 67.51 239 A 1 
ATOM 1861 C C     . GLN A 1 239 ? 17.577  25.396  -9.999  1.00 68.21 239 A 1 
ATOM 1862 O O     . GLN A 1 239 ? 18.327  25.552  -9.034  1.00 67.70 239 A 1 
ATOM 1863 C CB    . GLN A 1 239 ? 15.356  26.482  -9.735  1.00 65.33 239 A 1 
ATOM 1864 C CG    . GLN A 1 239 ? 14.647  27.839  -9.662  1.00 58.41 239 A 1 
ATOM 1865 C CD    . GLN A 1 239 ? 13.368  27.791  -8.831  1.00 53.03 239 A 1 
ATOM 1866 O OE1   . GLN A 1 239 ? 13.065  26.837  -8.121  1.00 50.02 239 A 1 
ATOM 1867 N NE2   . GLN A 1 239 ? 12.584  28.842  -8.852  1.00 46.24 239 A 1 
ATOM 1868 N N     . GLN A 1 240 ? 17.480  24.232  -10.656 1.00 63.94 240 A 1 
ATOM 1869 C CA    . GLN A 1 240 ? 18.363  23.109  -10.363 1.00 65.13 240 A 1 
ATOM 1870 C C     . GLN A 1 240 ? 19.788  23.405  -10.828 1.00 64.64 240 A 1 
ATOM 1871 O O     . GLN A 1 240 ? 20.722  23.187  -10.057 1.00 65.12 240 A 1 
ATOM 1872 C CB    . GLN A 1 240 ? 17.841  21.810  -10.982 1.00 63.43 240 A 1 
ATOM 1873 C CG    . GLN A 1 240 ? 16.623  21.234  -10.239 1.00 58.54 240 A 1 
ATOM 1874 C CD    . GLN A 1 240 ? 16.914  20.718  -8.825  1.00 52.99 240 A 1 
ATOM 1875 O OE1   . GLN A 1 240 ? 18.028  20.506  -8.395  1.00 50.91 240 A 1 
ATOM 1876 N NE2   . GLN A 1 240 ? 15.892  20.505  -8.029  1.00 47.84 240 A 1 
ATOM 1877 N N     . MET A 1 241 ? 19.958  23.979  -12.028 1.00 71.86 241 A 1 
ATOM 1878 C CA    . MET A 1 241 ? 21.280  24.394  -12.517 1.00 70.50 241 A 1 
ATOM 1879 C C     . MET A 1 241 ? 21.905  25.461  -11.614 1.00 68.78 241 A 1 
ATOM 1880 O O     . MET A 1 241 ? 23.078  25.360  -11.286 1.00 67.65 241 A 1 
ATOM 1881 C CB    . MET A 1 241 ? 21.197  24.890  -13.968 1.00 69.24 241 A 1 
ATOM 1882 C CG    . MET A 1 241 ? 21.944  23.974  -14.920 1.00 61.28 241 A 1 
ATOM 1883 S SD    . MET A 1 241 ? 22.133  24.589  -16.630 1.00 56.76 241 A 1 
ATOM 1884 C CE    . MET A 1 241 ? 20.473  24.270  -17.273 1.00 50.17 241 A 1 
ATOM 1885 N N     . GLN A 1 242 ? 21.111  26.436  -11.156 1.00 69.78 242 A 1 
ATOM 1886 C CA    . GLN A 1 242 ? 21.607  27.428  -10.204 1.00 68.73 242 A 1 
ATOM 1887 C C     . GLN A 1 242 ? 22.003  26.802  -8.865  1.00 67.27 242 A 1 
ATOM 1888 O O     . GLN A 1 242 ? 23.016  27.192  -8.293  1.00 66.66 242 A 1 
ATOM 1889 C CB    . GLN A 1 242 ? 20.572  28.529  -9.966  1.00 67.32 242 A 1 
ATOM 1890 C CG    . GLN A 1 242 ? 20.605  29.602  -11.067 1.00 59.76 242 A 1 
ATOM 1891 C CD    . GLN A 1 242 ? 19.645  30.765  -10.785 1.00 54.37 242 A 1 
ATOM 1892 O OE1   . GLN A 1 242 ? 18.876  30.769  -9.838  1.00 51.71 242 A 1 
ATOM 1893 N NE2   . GLN A 1 242 ? 19.680  31.795  -11.596 1.00 46.96 242 A 1 
ATOM 1894 N N     . LYS A 1 243 ? 21.241  25.829  -8.381  1.00 60.35 243 A 1 
ATOM 1895 C CA    . LYS A 1 243 ? 21.616  25.119  -7.156  1.00 59.82 243 A 1 
ATOM 1896 C C     . LYS A 1 243 ? 22.870  24.276  -7.333  1.00 57.32 243 A 1 
ATOM 1897 O O     . LYS A 1 243 ? 23.734  24.326  -6.461  1.00 56.45 243 A 1 
ATOM 1898 C CB    . LYS A 1 243 ? 20.467  24.261  -6.639  1.00 57.61 243 A 1 
ATOM 1899 C CG    . LYS A 1 243 ? 19.491  25.111  -5.832  1.00 53.08 243 A 1 
ATOM 1900 C CD    . LYS A 1 243 ? 18.370  24.207  -5.300  1.00 51.35 243 A 1 
ATOM 1901 C CE    . LYS A 1 243 ? 17.421  25.053  -4.463  1.00 45.63 243 A 1 
ATOM 1902 N NZ    . LYS A 1 243 ? 16.297  24.243  -3.991  1.00 42.36 243 A 1 
ATOM 1903 N N     . GLU A 1 244 ? 22.995  23.551  -8.437  1.00 68.81 244 A 1 
ATOM 1904 C CA    . GLU A 1 244 ? 24.219  22.801  -8.747  1.00 67.08 244 A 1 
ATOM 1905 C C     . GLU A 1 244 ? 25.423  23.739  -8.925  1.00 64.01 244 A 1 
ATOM 1906 O O     . GLU A 1 244 ? 26.522  23.403  -8.496  1.00 63.01 244 A 1 
ATOM 1907 C CB    . GLU A 1 244 ? 24.053  21.939  -10.007 1.00 64.41 244 A 1 
ATOM 1908 C CG    . GLU A 1 244 ? 23.364  20.596  -9.715  1.00 57.04 244 A 1 
ATOM 1909 C CD    . GLU A 1 244 ? 23.390  19.629  -10.909 1.00 54.42 244 A 1 
ATOM 1910 O OE1   . GLU A 1 244 ? 23.328  18.403  -10.659 1.00 48.15 244 A 1 
ATOM 1911 O OE2   . GLU A 1 244 ? 23.464  20.093  -12.073 1.00 47.66 244 A 1 
ATOM 1912 N N     . TYR A 1 245 ? 25.216  24.933  -9.520  1.00 65.88 245 A 1 
ATOM 1913 C CA    . TYR A 1 245 ? 26.282  25.919  -9.663  1.00 63.36 245 A 1 
ATOM 1914 C C     . TYR A 1 245 ? 26.728  26.457  -8.297  1.00 60.21 245 A 1 
ATOM 1915 O O     . TYR A 1 245 ? 27.930  26.452  -8.008  1.00 58.69 245 A 1 
ATOM 1916 C CB    . TYR A 1 245 ? 25.827  27.034  -10.617 1.00 60.08 245 A 1 
ATOM 1917 C CG    . TYR A 1 245 ? 26.988  27.719  -11.299 1.00 53.25 245 A 1 
ATOM 1918 C CD1   . TYR A 1 245 ? 27.591  28.857  -10.719 1.00 50.42 245 A 1 
ATOM 1919 C CD2   . TYR A 1 245 ? 27.491  27.206  -12.510 1.00 50.15 245 A 1 
ATOM 1920 C CE1   . TYR A 1 245 ? 28.691  29.469  -11.347 1.00 42.50 245 A 1 
ATOM 1921 C CE2   . TYR A 1 245 ? 28.586  27.811  -13.145 1.00 45.00 245 A 1 
ATOM 1922 C CZ    . TYR A 1 245 ? 29.195  28.940  -12.561 1.00 45.57 245 A 1 
ATOM 1923 O OH    . TYR A 1 245 ? 30.271  29.528  -13.160 1.00 42.94 245 A 1 
ATOM 1924 N N     . VAL A 1 246 ? 25.772  26.795  -7.418  1.00 66.32 246 A 1 
ATOM 1925 C CA    . VAL A 1 246 ? 26.086  27.293  -6.061  1.00 63.80 246 A 1 
ATOM 1926 C C     . VAL A 1 246 ? 26.715  26.197  -5.179  1.00 60.95 246 A 1 
ATOM 1927 O O     . VAL A 1 246 ? 27.626  26.482  -4.402  1.00 59.91 246 A 1 
ATOM 1928 C CB    . VAL A 1 246 ? 24.841  27.902  -5.406  1.00 60.91 246 A 1 
ATOM 1929 C CG1   . VAL A 1 246 ? 25.088  28.334  -3.950  1.00 54.70 246 A 1 
ATOM 1930 C CG2   . VAL A 1 246 ? 24.369  29.154  -6.149  1.00 57.62 246 A 1 
ATOM 1931 N N     . GLU A 1 247 ? 26.260  24.940  -5.302  1.00 61.22 247 A 1 
ATOM 1932 C CA    . GLU A 1 247 ? 26.887  23.826  -4.564  1.00 60.18 247 A 1 
ATOM 1933 C C     . GLU A 1 247 ? 28.289  23.492  -5.098  1.00 56.59 247 A 1 
ATOM 1934 O O     . GLU A 1 247 ? 29.166  23.141  -4.307  1.00 54.31 247 A 1 
ATOM 1935 C CB    . GLU A 1 247 ? 25.984  22.571  -4.545  1.00 57.32 247 A 1 
ATOM 1936 C CG    . GLU A 1 247 ? 24.869  22.662  -3.489  1.00 52.54 247 A 1 
ATOM 1937 C CD    . GLU A 1 247 ? 24.083  21.352  -3.263  1.00 49.61 247 A 1 
ATOM 1938 O OE1   . GLU A 1 247 ? 23.468  21.224  -2.173  1.00 44.86 247 A 1 
ATOM 1939 O OE2   . GLU A 1 247 ? 24.082  20.468  -4.143  1.00 44.48 247 A 1 
ATOM 1940 N N     . ASN A 1 248 ? 28.524  23.633  -6.403  1.00 63.02 248 A 1 
ATOM 1941 C CA    . ASN A 1 248 ? 29.850  23.395  -6.985  1.00 61.24 248 A 1 
ATOM 1942 C C     . ASN A 1 248 ? 30.846  24.518  -6.683  1.00 57.94 248 A 1 
ATOM 1943 O O     . ASN A 1 248 ? 31.990  24.217  -6.353  1.00 54.28 248 A 1 
ATOM 1944 C CB    . ASN A 1 248 ? 29.722  23.128  -8.492  1.00 56.95 248 A 1 
ATOM 1945 C CG    . ASN A 1 248 ? 29.350  21.695  -8.821  1.00 52.46 248 A 1 
ATOM 1946 O OD1   . ASN A 1 248 ? 29.825  20.731  -8.230  1.00 49.01 248 A 1 
ATOM 1947 N ND2   . ASN A 1 248 ? 28.503  21.486  -9.804  1.00 49.14 248 A 1 
ATOM 1948 N N     . GLU A 1 249 ? 30.428  25.779  -6.721  1.00 57.74 249 A 1 
ATOM 1949 C CA    . GLU A 1 249 ? 31.325  26.886  -6.340  1.00 57.03 249 A 1 
ATOM 1950 C C     . GLU A 1 249 ? 31.739  26.811  -4.861  1.00 55.16 249 A 1 
ATOM 1951 O O     . GLU A 1 249 ? 32.889  27.072  -4.513  1.00 51.42 249 A 1 
ATOM 1952 C CB    . GLU A 1 249 ? 30.677  28.254  -6.626  1.00 52.38 249 A 1 
ATOM 1953 C CG    . GLU A 1 249 ? 30.800  28.672  -8.091  1.00 48.02 249 A 1 
ATOM 1954 C CD    . GLU A 1 249 ? 30.420  30.151  -8.325  1.00 45.56 249 A 1 
ATOM 1955 O OE1   . GLU A 1 249 ? 30.875  30.713  -9.351  1.00 41.22 249 A 1 
ATOM 1956 O OE2   . GLU A 1 249 ? 29.663  30.722  -7.501  1.00 41.50 249 A 1 
ATOM 1957 N N     . GLY A 1 250 ? 30.824  26.381  -3.994  1.00 48.09 250 A 1 
ATOM 1958 C CA    . GLY A 1 250 ? 31.151  26.210  -2.575  1.00 48.66 250 A 1 
ATOM 1959 C C     . GLY A 1 250 ? 32.161  25.097  -2.279  1.00 47.89 250 A 1 
ATOM 1960 O O     . GLY A 1 250 ? 32.748  25.068  -1.192  1.00 45.91 250 A 1 
ATOM 1961 N N     . SER A 1 251 ? 32.363  24.173  -3.219  1.00 49.73 251 A 1 
ATOM 1962 C CA    . SER A 1 251 ? 33.317  23.069  -3.083  1.00 50.40 251 A 1 
ATOM 1963 C C     . SER A 1 251 ? 34.711  23.393  -3.629  1.00 49.51 251 A 1 
ATOM 1964 O O     . SER A 1 251 ? 35.468  22.461  -3.921  1.00 47.34 251 A 1 
ATOM 1965 C CB    . SER A 1 251 ? 32.751  21.779  -3.677  1.00 47.69 251 A 1 
ATOM 1966 O OG    . SER A 1 251 ? 33.578  20.675  -3.337  1.00 44.39 251 A 1 
ATOM 1967 N N     . GLU A 1 252 ? 35.074  24.662  -3.746  1.00 43.82 252 A 1 
ATOM 1968 C CA    . GLU A 1 252 ? 36.479  25.018  -3.914  1.00 46.57 252 A 1 
ATOM 1969 C C     . GLU A 1 252 ? 37.245  24.557  -2.673  1.00 44.50 252 A 1 
ATOM 1970 O O     . GLU A 1 252 ? 37.310  25.203  -1.632  1.00 42.15 252 A 1 
ATOM 1971 C CB    . GLU A 1 252 ? 36.700  26.509  -4.209  1.00 43.36 252 A 1 
ATOM 1972 C CG    . GLU A 1 252 ? 36.398  26.865  -5.680  1.00 41.43 252 A 1 
ATOM 1973 C CD    . GLU A 1 252 ? 36.980  28.225  -6.100  1.00 40.76 252 A 1 
ATOM 1974 O OE1   . GLU A 1 252 ? 37.236  28.384  -7.312  1.00 37.88 252 A 1 
ATOM 1975 O OE2   . GLU A 1 252 ? 37.219  29.074  -5.211  1.00 37.08 252 A 1 
ATOM 1976 N N     . CYS A 1 253 ? 37.781  23.345  -2.800  1.00 49.33 253 A 1 
ATOM 1977 C CA    . CYS A 1 253 ? 38.683  22.775  -1.828  1.00 51.55 253 A 1 
ATOM 1978 C C     . CYS A 1 253 ? 39.847  23.760  -1.686  1.00 49.03 253 A 1 
ATOM 1979 O O     . CYS A 1 253 ? 40.676  23.883  -2.587  1.00 48.23 253 A 1 
ATOM 1980 C CB    . CYS A 1 253 ? 39.171  21.414  -2.320  1.00 47.85 253 A 1 
ATOM 1981 S SG    . CYS A 1 253 ? 37.812  20.186  -2.297  1.00 43.52 253 A 1 
ATOM 1982 N N     . ILE A 1 254 ? 39.908  24.396  -0.516  1.00 36.54 254 A 1 
ATOM 1983 C CA    . ILE A 1 254 ? 41.111  25.094  -0.078  1.00 41.16 254 A 1 
ATOM 1984 C C     . ILE A 1 254 ? 42.210  24.025  -0.022  1.00 40.00 254 A 1 
ATOM 1985 O O     . ILE A 1 254 ? 42.338  23.310  0.975   1.00 38.54 254 A 1 
ATOM 1986 C CB    . ILE A 1 254 ? 40.908  25.798  1.276   1.00 38.53 254 A 1 
ATOM 1987 C CG1   . ILE A 1 254 ? 39.753  26.816  1.194   1.00 36.60 254 A 1 
ATOM 1988 C CG2   . ILE A 1 254 ? 42.209  26.493  1.714   1.00 38.70 254 A 1 
ATOM 1989 C CD1   . ILE A 1 254 ? 39.363  27.432  2.544   1.00 36.35 254 A 1 
ATOM 1990 N N     . VAL A 1 255 ? 42.911  23.847  -1.130  1.00 42.24 255 A 1 
ATOM 1991 C CA    . VAL A 1 255 ? 44.070  22.967  -1.189  1.00 46.00 255 A 1 
ATOM 1992 C C     . VAL A 1 255 ? 45.067  23.584  -0.216  1.00 43.32 255 A 1 
ATOM 1993 O O     . VAL A 1 255 ? 45.540  24.688  -0.489  1.00 41.19 255 A 1 
ATOM 1994 C CB    . VAL A 1 255 ? 44.650  22.853  -2.602  1.00 43.26 255 A 1 
ATOM 1995 C CG1   . VAL A 1 255 ? 45.864  21.904  -2.621  1.00 39.97 255 A 1 
ATOM 1996 C CG2   . VAL A 1 255 ? 43.618  22.292  -3.588  1.00 43.20 255 A 1 
ATOM 1997 N N     . PRO A 1 256 ? 45.330  22.949  0.938   1.00 44.77 256 A 1 
ATOM 1998 C CA    . PRO A 1 256 ? 46.291  23.510  1.851   1.00 47.24 256 A 1 
ATOM 1999 C C     . PRO A 1 256 ? 47.622  23.506  1.105   1.00 46.91 256 A 1 
ATOM 2000 O O     . PRO A 1 256 ? 48.162  22.450  0.786   1.00 45.26 256 A 1 
ATOM 2001 C CB    . PRO A 1 256 ? 46.271  22.605  3.088   1.00 43.76 256 A 1 
ATOM 2002 C CG    . PRO A 1 256 ? 45.772  21.266  2.551   1.00 43.72 256 A 1 
ATOM 2003 C CD    . PRO A 1 256 ? 44.842  21.671  1.394   1.00 48.30 256 A 1 
ATOM 2004 N N     . SER A 1 257 ? 48.119  24.698  0.797   1.00 49.91 257 A 1 
ATOM 2005 C CA    . SER A 1 257 ? 49.428  24.891  0.189   1.00 53.64 257 A 1 
ATOM 2006 C C     . SER A 1 257 ? 50.464  24.383  1.196   1.00 53.06 257 A 1 
ATOM 2007 O O     . SER A 1 257 ? 50.909  25.111  2.071   1.00 51.54 257 A 1 
ATOM 2008 C CB    . SER A 1 257 ? 49.634  26.360  -0.194  1.00 49.37 257 A 1 
ATOM 2009 O OG    . SER A 1 257 ? 49.301  27.230  0.868   1.00 45.50 257 A 1 
ATOM 2010 N N     . GLN A 1 258 ? 50.775  23.102  1.101   1.00 38.24 258 A 1 
ATOM 2011 C CA    . GLN A 1 258 ? 51.881  22.520  1.839   1.00 43.70 258 A 1 
ATOM 2012 C C     . GLN A 1 258 ? 53.136  23.236  1.346   1.00 42.36 258 A 1 
ATOM 2013 O O     . GLN A 1 258 ? 53.682  22.921  0.293   1.00 39.53 258 A 1 
ATOM 2014 C CB    . GLN A 1 258 ? 51.973  21.005  1.643   1.00 40.57 258 A 1 
ATOM 2015 C CG    . GLN A 1 258 ? 50.929  20.234  2.461   1.00 38.29 258 A 1 
ATOM 2016 C CD    . GLN A 1 258 ? 51.167  18.718  2.457   1.00 36.90 258 A 1 
ATOM 2017 O OE1   . GLN A 1 258 ? 51.997  18.175  1.754   1.00 36.19 258 A 1 
ATOM 2018 N NE2   . GLN A 1 258 ? 50.439  17.974  3.266   1.00 35.38 258 A 1 
ATOM 2019 N N     . SER A 1 259 ? 53.541  24.211  2.113   1.00 43.19 259 A 1 
ATOM 2020 C CA    . SER A 1 259 ? 54.831  24.856  1.963   1.00 46.44 259 A 1 
ATOM 2021 C C     . SER A 1 259 ? 55.901  23.812  2.269   1.00 44.85 259 A 1 
ATOM 2022 O O     . SER A 1 259 ? 56.379  23.690  3.391   1.00 43.85 259 A 1 
ATOM 2023 C CB    . SER A 1 259 ? 54.926  26.088  2.871   1.00 43.37 259 A 1 
ATOM 2024 O OG    . SER A 1 259 ? 54.638  25.754  4.212   1.00 41.45 259 A 1 
ATOM 2025 N N     . THR A 1 260 ? 56.211  22.999  1.273   1.00 48.89 260 A 1 
ATOM 2026 C CA    . THR A 1 260 ? 57.326  22.066  1.314   1.00 52.31 260 A 1 
ATOM 2027 C C     . THR A 1 260 ? 58.587  22.911  1.444   1.00 50.32 260 A 1 
ATOM 2028 O O     . THR A 1 260 ? 59.075  23.488  0.478   1.00 48.57 260 A 1 
ATOM 2029 C CB    . THR A 1 260 ? 57.366  21.156  0.084   1.00 47.32 260 A 1 
ATOM 2030 O OG1   . THR A 1 260 ? 56.962  21.834  -1.080  1.00 43.83 260 A 1 
ATOM 2031 C CG2   . THR A 1 260 ? 56.419  19.970  0.252   1.00 45.40 260 A 1 
ATOM 2032 N N     . ILE A 1 261 ? 59.064  23.015  2.686   1.00 39.04 261 A 1 
ATOM 2033 C CA    . ILE A 1 261 ? 60.356  23.618  2.993   1.00 43.63 261 A 1 
ATOM 2034 C C     . ILE A 1 261 ? 61.406  22.707  2.350   1.00 42.13 261 A 1 
ATOM 2035 O O     . ILE A 1 261 ? 61.897  21.766  2.969   1.00 40.85 261 A 1 
ATOM 2036 C CB    . ILE A 1 261 ? 60.552  23.806  4.510   1.00 40.67 261 A 1 
ATOM 2037 C CG1   . ILE A 1 261 ? 59.451  24.720  5.097   1.00 39.13 261 A 1 
ATOM 2038 C CG2   . ILE A 1 261 ? 61.946  24.388  4.804   1.00 41.10 261 A 1 
ATOM 2039 C CD1   . ILE A 1 261 ? 59.447  24.816  6.628   1.00 38.91 261 A 1 
ATOM 2040 N N     . VAL A 1 262 ? 61.666  22.942  1.062   1.00 42.32 262 A 1 
ATOM 2041 C CA    . VAL A 1 262 ? 62.713  22.240  0.334   1.00 48.11 262 A 1 
ATOM 2042 C C     . VAL A 1 262 ? 64.032  22.660  0.975   1.00 46.20 262 A 1 
ATOM 2043 O O     . VAL A 1 262 ? 64.536  23.760  0.745   1.00 44.87 262 A 1 
ATOM 2044 C CB    . VAL A 1 262 ? 62.676  22.529  -1.178  1.00 43.71 262 A 1 
ATOM 2045 C CG1   . VAL A 1 262 ? 63.758  21.726  -1.906  1.00 40.47 262 A 1 
ATOM 2046 C CG2   . VAL A 1 262 ? 61.321  22.149  -1.783  1.00 44.29 262 A 1 
ATOM 2047 N N     . ARG A 1 263 ? 64.531  21.784  1.824   1.00 39.79 263 A 1 
ATOM 2048 C CA    . ARG A 1 263 ? 65.859  21.890  2.427   1.00 45.73 263 A 1 
ATOM 2049 C C     . ARG A 1 263 ? 66.884  21.890  1.280   1.00 43.81 263 A 1 
ATOM 2050 O O     . ARG A 1 263 ? 67.281  20.832  0.814   1.00 41.98 263 A 1 
ATOM 2051 C CB    . ARG A 1 263 ? 66.070  20.720  3.403   1.00 42.10 263 A 1 
ATOM 2052 C CG    . ARG A 1 263 ? 66.447  21.144  4.832   1.00 39.92 263 A 1 
ATOM 2053 C CD    . ARG A 1 263 ? 66.650  19.916  5.714   1.00 38.02 263 A 1 
ATOM 2054 N NE    . ARG A 1 263 ? 66.902  20.272  7.126   1.00 35.92 263 A 1 
ATOM 2055 C CZ    . ARG A 1 263 ? 67.102  19.429  8.130   1.00 33.00 263 A 1 
ATOM 2056 N NH1   . ARG A 1 263 ? 67.115  18.138  7.928   1.00 31.35 263 A 1 
ATOM 2057 N NH2   . ARG A 1 263 ? 67.297  19.868  9.325   1.00 30.41 263 A 1 
ATOM 2058 N N     . ARG A 1 264 ? 67.274  23.069  0.795   1.00 42.28 264 A 1 
ATOM 2059 C CA    . ARG A 1 264 ? 68.310  23.192  -0.225  1.00 46.86 264 A 1 
ATOM 2060 C C     . ARG A 1 264 ? 69.600  22.562  0.316   1.00 44.34 264 A 1 
ATOM 2061 O O     . ARG A 1 264 ? 70.091  23.035  1.342   1.00 41.62 264 A 1 
ATOM 2062 C CB    . ARG A 1 264 ? 68.566  24.658  -0.616  1.00 42.24 264 A 1 
ATOM 2063 C CG    . ARG A 1 264 ? 67.699  25.108  -1.807  1.00 39.28 264 A 1 
ATOM 2064 C CD    . ARG A 1 264 ? 68.090  26.522  -2.260  1.00 37.37 264 A 1 
ATOM 2065 N NE    . ARG A 1 264 ? 67.390  26.921  -3.490  1.00 35.30 264 A 1 
ATOM 2066 C CZ    . ARG A 1 264 ? 67.495  28.078  -4.120  1.00 32.10 264 A 1 
ATOM 2067 N NH1   . ARG A 1 264 ? 68.269  29.034  -3.662  1.00 30.81 264 A 1 
ATOM 2068 N NH2   . ARG A 1 264 ? 66.830  28.302  -5.216  1.00 30.43 264 A 1 
ATOM 2069 N N     . PRO A 1 265 ? 70.158  21.536  -0.328  1.00 41.69 265 A 1 
ATOM 2070 C CA    . PRO A 1 265 ? 71.440  20.989  0.060   1.00 46.01 265 A 1 
ATOM 2071 C C     . PRO A 1 265 ? 72.540  22.017  -0.260  1.00 45.47 265 A 1 
ATOM 2072 O O     . PRO A 1 265 ? 72.499  22.699  -1.284  1.00 43.24 265 A 1 
ATOM 2073 C CB    . PRO A 1 265 ? 71.575  19.682  -0.721  1.00 41.25 265 A 1 
ATOM 2074 C CG    . PRO A 1 265 ? 70.738  19.917  -1.983  1.00 41.54 265 A 1 
ATOM 2075 C CD    . PRO A 1 265 ? 69.611  20.842  -1.484  1.00 47.08 265 A 1 
ATOM 2076 N N     . HIS A 1 266 ? 73.485  22.100  0.627   1.00 41.33 266 A 1 
ATOM 2077 C CA    . HIS A 1 266 ? 74.639  23.001  0.590   1.00 45.50 266 A 1 
ATOM 2078 C C     . HIS A 1 266 ? 75.675  22.583  -0.475  1.00 44.27 266 A 1 
ATOM 2079 O O     . HIS A 1 266 ? 76.803  22.254  -0.136  1.00 42.52 266 A 1 
ATOM 2080 C CB    . HIS A 1 266 ? 75.258  23.061  1.994   1.00 42.11 266 A 1 
ATOM 2081 C CG    . HIS A 1 266 ? 74.928  24.301  2.780   1.00 39.57 266 A 1 
ATOM 2082 N ND1   . HIS A 1 266 ? 75.585  25.505  2.697   1.00 38.33 266 A 1 
ATOM 2083 C CD2   . HIS A 1 266 ? 73.997  24.432  3.773   1.00 37.90 266 A 1 
ATOM 2084 C CE1   . HIS A 1 266 ? 75.054  26.331  3.612   1.00 35.46 266 A 1 
ATOM 2085 N NE2   . HIS A 1 266 ? 74.083  25.719  4.288   1.00 35.58 266 A 1 
ATOM 2086 N N     . GLN A 1 267 ? 75.321  22.525  -1.753  1.00 41.16 267 A 1 
ATOM 2087 C CA    . GLN A 1 267 ? 76.324  22.192  -2.770  1.00 45.11 267 A 1 
ATOM 2088 C C     . GLN A 1 267 ? 77.368  23.314  -2.946  1.00 44.91 267 A 1 
ATOM 2089 O O     . GLN A 1 267 ? 77.095  24.478  -2.671  1.00 42.01 267 A 1 
ATOM 2090 C CB    . GLN A 1 267 ? 75.679  21.746  -4.086  1.00 40.77 267 A 1 
ATOM 2091 C CG    . GLN A 1 267 ? 75.822  20.223  -4.279  1.00 37.51 267 A 1 
ATOM 2092 C CD    . GLN A 1 267 ? 75.360  19.734  -5.651  1.00 34.72 267 A 1 
ATOM 2093 O OE1   . GLN A 1 267 ? 74.873  20.480  -6.479  1.00 35.20 267 A 1 
ATOM 2094 N NE2   . GLN A 1 267 ? 75.506  18.460  -5.947  1.00 32.76 267 A 1 
ATOM 2095 N N     . SER A 1 268 ? 78.559  22.940  -3.416  1.00 42.11 268 A 1 
ATOM 2096 C CA    . SER A 1 268 ? 79.860  23.535  -3.077  1.00 44.65 268 A 1 
ATOM 2097 C C     . SER A 1 268 ? 80.462  24.554  -4.052  1.00 44.06 268 A 1 
ATOM 2098 O O     . SER A 1 268 ? 81.479  25.156  -3.712  1.00 41.63 268 A 1 
ATOM 2099 C CB    . SER A 1 268 ? 80.846  22.367  -2.972  1.00 40.73 268 A 1 
ATOM 2100 O OG    . SER A 1 268 ? 80.845  21.612  -4.170  1.00 37.75 268 A 1 
ATOM 2101 N N     . GLY A 1 269 ? 79.961  24.642  -5.257  1.00 42.62 269 A 1 
ATOM 2102 C CA    . GLY A 1 269 ? 80.772  24.950  -6.441  1.00 45.35 269 A 1 
ATOM 2103 C C     . GLY A 1 269 ? 81.531  26.282  -6.497  1.00 44.35 269 A 1 
ATOM 2104 O O     . GLY A 1 269 ? 81.235  27.246  -5.814  1.00 42.08 269 A 1 
ATOM 2105 N N     . TYR A 1 270 ? 82.513  26.287  -7.408  1.00 33.02 270 A 1 
ATOM 2106 C CA    . TYR A 1 270 ? 83.716  27.122  -7.439  1.00 37.12 270 A 1 
ATOM 2107 C C     . TYR A 1 270 ? 83.612  28.617  -7.807  1.00 35.01 270 A 1 
ATOM 2108 O O     . TYR A 1 270 ? 84.263  29.441  -7.164  1.00 33.05 270 A 1 
ATOM 2109 C CB    . TYR A 1 270 ? 84.666  26.492  -8.481  1.00 33.98 270 A 1 
ATOM 2110 C CG    . TYR A 1 270 ? 85.452  25.270  -8.046  1.00 32.64 270 A 1 
ATOM 2111 C CD1   . TYR A 1 270 ? 86.801  25.434  -7.662  1.00 33.85 270 A 1 
ATOM 2112 C CD2   . TYR A 1 270 ? 84.884  23.989  -8.078  1.00 35.02 270 A 1 
ATOM 2113 C CE1   . TYR A 1 270 ? 87.567  24.309  -7.307  1.00 32.61 270 A 1 
ATOM 2114 C CE2   . TYR A 1 270 ? 85.641  22.861  -7.715  1.00 31.42 270 A 1 
ATOM 2115 C CZ    . TYR A 1 270 ? 86.993  23.033  -7.335  1.00 31.47 270 A 1 
ATOM 2116 O OH    . TYR A 1 270 ? 87.751  21.943  -6.985  1.00 32.30 270 A 1 
ATOM 2117 N N     . ALA A 1 271 ? 83.040  28.881  -8.951  1.00 38.50 271 A 1 
ATOM 2118 C CA    . ALA A 1 271 ? 83.816  29.667  -9.939  1.00 41.24 271 A 1 
ATOM 2119 C C     . ALA A 1 271 ? 83.680  31.223  -9.876  1.00 40.07 271 A 1 
ATOM 2120 O O     . ALA A 1 271 ? 82.999  31.738  -9.007  1.00 38.18 271 A 1 
ATOM 2121 C CB    . ALA A 1 271 ? 83.532  29.056  -11.320 1.00 37.64 271 A 1 
ATOM 2122 N N     . PRO A 1 272 ? 84.340  31.977  -10.770 1.00 39.36 272 A 1 
ATOM 2123 C CA    . PRO A 1 272 ? 85.323  32.979  -10.333 1.00 43.29 272 A 1 
ATOM 2124 C C     . PRO A 1 272 ? 84.981  34.491  -10.435 1.00 43.09 272 A 1 
ATOM 2125 O O     . PRO A 1 272 ? 85.326  35.214  -9.498  1.00 42.44 272 A 1 
ATOM 2126 C CB    . PRO A 1 272 ? 86.549  32.629  -11.189 1.00 39.37 272 A 1 
ATOM 2127 C CG    . PRO A 1 272 ? 85.958  32.137  -12.501 1.00 40.19 272 A 1 
ATOM 2128 C CD    . PRO A 1 272 ? 84.592  31.598  -12.101 1.00 46.92 272 A 1 
ATOM 2129 N N     . LEU A 1 273 ? 84.444  34.980  -11.551 1.00 39.67 273 A 1 
ATOM 2130 C CA    . LEU A 1 273 ? 85.177  36.091  -12.207 1.00 44.39 273 A 1 
ATOM 2131 C C     . LEU A 1 273 ? 84.664  37.542  -12.039 1.00 43.47 273 A 1 
ATOM 2132 O O     . LEU A 1 273 ? 85.170  38.273  -11.183 1.00 41.63 273 A 1 
ATOM 2133 C CB    . LEU A 1 273 ? 85.425  35.742  -13.698 1.00 39.27 273 A 1 
ATOM 2134 C CG    . LEU A 1 273 ? 86.894  35.481  -14.077 1.00 37.00 273 A 1 
ATOM 2135 C CD1   . LEU A 1 273 ? 86.940  34.876  -15.486 1.00 36.32 273 A 1 
ATOM 2136 C CD2   . LEU A 1 273 ? 87.744  36.747  -14.081 1.00 39.40 273 A 1 
ATOM 2137 N N     . VAL A 1 274 ? 83.842  38.014  -12.965 1.00 33.30 274 A 1 
ATOM 2138 C CA    . VAL A 1 274 ? 84.054  39.345  -13.583 1.00 38.98 274 A 1 
ATOM 2139 C C     . VAL A 1 274 ? 83.347  40.543  -12.901 1.00 36.88 274 A 1 
ATOM 2140 O O     . VAL A 1 274 ? 82.555  40.380  -11.985 1.00 34.76 274 A 1 
ATOM 2141 C CB    . VAL A 1 274 ? 83.713  39.316  -15.089 1.00 34.80 274 A 1 
ATOM 2142 C CG1   . VAL A 1 274 ? 84.421  40.435  -15.868 1.00 33.39 274 A 1 
ATOM 2143 C CG2   . VAL A 1 274 ? 84.107  38.018  -15.806 1.00 38.28 274 A 1 
ATOM 2144 N N     . GLY A 1 275 ? 83.661  41.728  -13.364 1.00 39.51 275 A 1 
ATOM 2145 C CA    . GLY A 1 275 ? 83.300  43.089  -12.941 1.00 41.41 275 A 1 
ATOM 2146 C C     . GLY A 1 275 ? 81.821  43.504  -13.139 1.00 39.36 275 A 1 
ATOM 2147 O O     . GLY A 1 275 ? 80.959  42.662  -13.051 1.00 37.74 275 A 1 
ATOM 2148 N N     . ALA A 1 276 ? 81.378  44.701  -13.413 1.00 40.81 276 A 1 
ATOM 2149 C CA    . ALA A 1 276 ? 82.038  46.004  -13.371 1.00 43.64 276 A 1 
ATOM 2150 C C     . ALA A 1 276 ? 81.068  47.112  -12.872 1.00 42.15 276 A 1 
ATOM 2151 O O     . ALA A 1 276 ? 80.983  47.321  -11.674 1.00 40.21 276 A 1 
ATOM 2152 C CB    . ALA A 1 276 ? 82.633  46.345  -14.750 1.00 38.93 276 A 1 
ATOM 2153 N N     . GLU A 1 277 ? 80.387  47.823  -13.788 1.00 40.18 277 A 1 
ATOM 2154 C CA    . GLU A 1 277 ? 80.251  49.278  -13.601 1.00 45.37 277 A 1 
ATOM 2155 C C     . GLU A 1 277 ? 78.976  49.886  -12.955 1.00 44.98 277 A 1 
ATOM 2156 O O     . GLU A 1 277 ? 78.923  50.132  -11.755 1.00 43.29 277 A 1 
ATOM 2157 C CB    . GLU A 1 277 ? 80.483  49.974  -14.956 1.00 39.76 277 A 1 
ATOM 2158 C CG    . GLU A 1 277 ? 81.876  49.880  -15.555 1.00 37.86 277 A 1 
ATOM 2159 C CD    . GLU A 1 277 ? 81.932  50.696  -16.859 1.00 38.54 277 A 1 
ATOM 2160 O OE1   . GLU A 1 277 ? 82.826  51.559  -16.972 1.00 37.00 277 A 1 
ATOM 2161 O OE2   . GLU A 1 277 ? 81.061  50.456  -17.736 1.00 38.54 277 A 1 
ATOM 2162 N N     . GLN A 1 278 ? 78.079  50.293  -13.807 1.00 34.06 278 A 1 
ATOM 2163 C CA    . GLN A 1 278 ? 77.412  51.618  -13.780 1.00 37.14 278 A 1 
ATOM 2164 C C     . GLN A 1 278 ? 76.050  51.640  -13.025 1.00 35.17 278 A 1 
ATOM 2165 O O     . GLN A 1 278 ? 75.607  50.594  -12.577 1.00 33.02 278 A 1 
ATOM 2166 C CB    . GLN A 1 278 ? 77.239  52.037  -15.256 1.00 33.64 278 A 1 
ATOM 2167 C CG    . GLN A 1 278 ? 78.513  52.398  -15.995 1.00 30.41 278 A 1 
ATOM 2168 C CD    . GLN A 1 278 ? 78.272  52.768  -17.460 1.00 29.58 278 A 1 
ATOM 2169 O OE1   . GLN A 1 278 ? 77.166  52.811  -17.961 1.00 31.50 278 A 1 
ATOM 2170 N NE2   . GLN A 1 278 ? 79.320  53.042  -18.213 1.00 30.27 278 A 1 
ATOM 2171 N N     . ALA A 1 279 ? 75.273  52.668  -12.864 1.00 37.09 279 A 1 
ATOM 2172 C CA    . ALA A 1 279 ? 75.354  54.126  -13.018 1.00 38.68 279 A 1 
ATOM 2173 C C     . ALA A 1 279 ? 74.303  54.845  -12.115 1.00 36.53 279 A 1 
ATOM 2174 O O     . ALA A 1 279 ? 73.880  54.334  -11.095 1.00 35.33 279 A 1 
ATOM 2175 C CB    . ALA A 1 279 ? 75.116  54.486  -14.500 1.00 35.49 279 A 1 
ATOM 2176 N N     . ALA A 1 280 ? 73.910  56.004  -12.516 1.00 37.27 280 A 1 
ATOM 2177 C CA    . ALA A 1 280 ? 73.208  57.159  -11.917 1.00 38.47 280 A 1 
ATOM 2178 C C     . ALA A 1 280 ? 71.753  56.950  -11.379 1.00 35.64 280 A 1 
ATOM 2179 O O     . ALA A 1 280 ? 71.273  55.842  -11.365 1.00 34.11 280 A 1 
ATOM 2180 C CB    . ALA A 1 280 ? 73.248  58.177  -13.063 1.00 35.51 280 A 1 
ATOM 2181 N N     . SER A 1 281 ? 70.937  57.929  -10.968 1.00 48.28 281 A 1 
ATOM 2182 C CA    . SER A 1 281 ? 71.148  59.349  -10.609 1.00 48.33 281 A 1 
ATOM 2183 C C     . SER A 1 281 ? 70.044  59.978  -9.718  1.00 46.15 281 A 1 
ATOM 2184 O O     . SER A 1 281 ? 70.346  60.459  -8.639  1.00 43.93 281 A 1 
ATOM 2185 C CB    . SER A 1 281 ? 71.233  60.238  -11.858 1.00 44.41 281 A 1 
ATOM 2186 O OG    . SER A 1 281 ? 70.116  60.063  -12.701 1.00 40.97 281 A 1 
ATOM 2187 N N     . ALA A 1 282 ? 68.841  60.133  -10.227 1.00 39.88 282 A 1 
ATOM 2188 C CA    . ALA A 1 282 ? 67.913  61.250  -9.922  1.00 41.20 282 A 1 
ATOM 2189 C C     . ALA A 1 282 ? 66.817  60.921  -8.872  1.00 38.13 282 A 1 
ATOM 2190 O O     . ALA A 1 282 ? 66.716  59.785  -8.460  1.00 36.78 282 A 1 
ATOM 2191 C CB    . ALA A 1 282 ? 67.299  61.630  -11.280 1.00 37.58 282 A 1 
ATOM 2192 N N     . THR A 1 283 ? 65.898  61.788  -8.488  1.00 48.33 283 A 1 
ATOM 2193 C CA    . THR A 1 283 ? 65.679  63.192  -8.066  1.00 50.09 283 A 1 
ATOM 2194 C C     . THR A 1 283 ? 64.448  63.196  -7.114  1.00 49.14 283 A 1 
ATOM 2195 O O     . THR A 1 283 ? 64.123  62.153  -6.579  1.00 45.86 283 A 1 
ATOM 2196 C CB    . THR A 1 283 ? 65.420  64.158  -9.246  1.00 43.29 283 A 1 
ATOM 2197 O OG1   . THR A 1 283 ? 64.930  63.503  -10.384 1.00 40.68 283 A 1 
ATOM 2198 C CG2   . THR A 1 283 ? 66.626  64.978  -9.635  1.00 44.14 283 A 1 
ATOM 2199 N N     . ALA A 1 284 ? 63.611  64.161  -6.886  1.00 36.94 284 A 1 
ATOM 2200 C CA    . ALA A 1 284 ? 63.639  65.311  -5.994  1.00 39.76 284 A 1 
ATOM 2201 C C     . ALA A 1 284 ? 62.385  65.460  -5.087  1.00 37.99 284 A 1 
ATOM 2202 O O     . ALA A 1 284 ? 62.522  65.674  -3.899  1.00 36.63 284 A 1 
ATOM 2203 C CB    . ALA A 1 284 ? 63.753  66.578  -6.856  1.00 36.60 284 A 1 
ATOM 2204 N N     . GLY A 1 285 ? 61.175  65.494  -5.647  1.00 41.55 285 A 1 
ATOM 2205 C CA    . GLY A 1 285 ? 60.114  66.446  -5.277  1.00 43.02 285 A 1 
ATOM 2206 C C     . GLY A 1 285 ? 59.389  66.362  -3.921  1.00 41.49 285 A 1 
ATOM 2207 O O     . GLY A 1 285 ? 59.402  65.351  -3.231  1.00 40.28 285 A 1 
ATOM 2208 N N     . ALA A 1 286 ? 58.712  67.469  -3.589  1.00 36.13 286 A 1 
ATOM 2209 C CA    . ALA A 1 286 ? 58.606  67.984  -2.220  1.00 39.27 286 A 1 
ATOM 2210 C C     . ALA A 1 286 ? 57.210  68.062  -1.540  1.00 37.86 286 A 1 
ATOM 2211 O O     . ALA A 1 286 ? 57.147  67.956  -0.325  1.00 36.02 286 A 1 
ATOM 2212 C CB    . ALA A 1 286 ? 59.203  69.394  -2.261  1.00 35.84 286 A 1 
ATOM 2213 N N     . SER A 1 287 ? 56.164  68.445  -2.235  1.00 45.85 287 A 1 
ATOM 2214 C CA    . SER A 1 287 ? 55.270  69.520  -1.758  1.00 47.71 287 A 1 
ATOM 2215 C C     . SER A 1 287 ? 54.283  69.188  -0.627  1.00 46.55 287 A 1 
ATOM 2216 O O     . SER A 1 287 ? 53.958  68.043  -0.366  1.00 44.32 287 A 1 
ATOM 2217 C CB    . SER A 1 287 ? 54.536  70.162  -2.936  1.00 43.34 287 A 1 
ATOM 2218 O OG    . SER A 1 287 ? 53.693  69.234  -3.576  1.00 38.80 287 A 1 
ATOM 2219 N N     . ALA A 1 288 ? 53.783  70.271  0.022   1.00 40.04 288 A 1 
ATOM 2220 C CA    . ALA A 1 288 ? 53.445  70.312  1.445   1.00 42.54 288 A 1 
ATOM 2221 C C     . ALA A 1 288 ? 51.969  70.593  1.850   1.00 41.29 288 A 1 
ATOM 2222 O O     . ALA A 1 288 ? 51.689  70.538  3.040   1.00 38.53 288 A 1 
ATOM 2223 C CB    . ALA A 1 288 ? 54.322  71.418  2.037   1.00 39.01 288 A 1 
ATOM 2224 N N     . TYR A 1 289 ? 51.112  70.991  0.954   1.00 37.48 289 A 1 
ATOM 2225 C CA    . TYR A 1 289 ? 50.091  72.026  1.211   1.00 41.29 289 A 1 
ATOM 2226 C C     . TYR A 1 289 ? 49.039  71.768  2.328   1.00 38.74 289 A 1 
ATOM 2227 O O     . TYR A 1 289 ? 48.873  70.670  2.841   1.00 37.37 289 A 1 
ATOM 2228 C CB    . TYR A 1 289 ? 49.427  72.449  -0.110  1.00 38.29 289 A 1 
ATOM 2229 C CG    . TYR A 1 289 ? 50.150  73.576  -0.814  1.00 38.40 289 A 1 
ATOM 2230 C CD1   . TYR A 1 289 ? 49.912  74.919  -0.443  1.00 39.82 289 A 1 
ATOM 2231 C CD2   . TYR A 1 289 ? 51.057  73.298  -1.855  1.00 40.45 289 A 1 
ATOM 2232 C CE1   . TYR A 1 289 ? 50.581  75.969  -1.104  1.00 37.08 289 A 1 
ATOM 2233 C CE2   . TYR A 1 289 ? 51.730  74.347  -2.520  1.00 36.15 289 A 1 
ATOM 2234 C CZ    . TYR A 1 289 ? 51.482  75.683  -2.139  1.00 35.42 289 A 1 
ATOM 2235 O OH    . TYR A 1 289 ? 52.123  76.699  -2.781  1.00 34.37 289 A 1 
ATOM 2236 N N     . THR A 1 290 ? 48.298  72.801  2.659   1.00 49.68 290 A 1 
ATOM 2237 C CA    . THR A 1 290 ? 48.052  73.369  3.991   1.00 52.28 290 A 1 
ATOM 2238 C C     . THR A 1 290 ? 46.642  73.237  4.608   1.00 52.34 290 A 1 
ATOM 2239 O O     . THR A 1 290 ? 46.553  73.020  5.815   1.00 49.69 290 A 1 
ATOM 2240 C CB    . THR A 1 290 ? 48.300  74.884  3.905   1.00 46.65 290 A 1 
ATOM 2241 O OG1   . THR A 1 290 ? 47.637  75.432  2.770   1.00 45.41 290 A 1 
ATOM 2242 C CG2   . THR A 1 290 ? 49.782  75.234  3.767   1.00 49.33 290 A 1 
ATOM 2243 N N     . ASP A 1 291 ? 45.603  73.559  3.885   1.00 47.93 291 A 1 
ATOM 2244 C CA    . ASP A 1 291 ? 44.543  74.487  4.355   1.00 52.18 291 A 1 
ATOM 2245 C C     . ASP A 1 291 ? 43.483  73.955  5.361   1.00 51.23 291 A 1 
ATOM 2246 O O     . ASP A 1 291 ? 43.433  72.792  5.686   1.00 49.39 291 A 1 
ATOM 2247 C CB    . ASP A 1 291 ? 43.862  75.090  3.114   1.00 46.97 291 A 1 
ATOM 2248 C CG    . ASP A 1 291 ? 44.521  76.356  2.582   1.00 43.06 291 A 1 
ATOM 2249 O OD1   . ASP A 1 291 ? 45.233  77.036  3.358   1.00 42.61 291 A 1 
ATOM 2250 O OD2   . ASP A 1 291 ? 44.284  76.660  1.398   1.00 42.51 291 A 1 
ATOM 2251 N N     . SER A 1 292 ? 42.496  74.736  5.765   1.00 40.82 292 A 1 
ATOM 2252 C CA    . SER A 1 292 ? 42.369  75.701  6.859   1.00 44.03 292 A 1 
ATOM 2253 C C     . SER A 1 292 ? 41.042  75.579  7.643   1.00 43.01 292 A 1 
ATOM 2254 O O     . SER A 1 292 ? 41.061  75.656  8.856   1.00 41.35 292 A 1 
ATOM 2255 C CB    . SER A 1 292 ? 42.444  77.132  6.282   1.00 40.45 292 A 1 
ATOM 2256 O OG    . SER A 1 292 ? 42.062  78.122  7.197   1.00 37.29 292 A 1 
ATOM 2257 N N     . VAL A 1 293 ? 39.876  75.520  6.988   1.00 37.19 293 A 1 
ATOM 2258 C CA    . VAL A 1 293 ? 38.739  76.398  7.354   1.00 42.37 293 A 1 
ATOM 2259 C C     . VAL A 1 293 ? 37.956  76.030  8.632   1.00 41.04 293 A 1 
ATOM 2260 O O     . VAL A 1 293 ? 37.753  74.873  8.971   1.00 39.49 293 A 1 
ATOM 2261 C CB    . VAL A 1 293 ? 37.783  76.628  6.165   1.00 38.98 293 A 1 
ATOM 2262 C CG1   . VAL A 1 293 ? 36.835  77.799  6.423   1.00 37.67 293 A 1 
ATOM 2263 C CG2   . VAL A 1 293 ? 38.514  76.960  4.858   1.00 42.12 293 A 1 
ATOM 2264 N N     . ASN A 1 294 ? 37.434  77.071  9.270   1.00 37.98 294 A 1 
ATOM 2265 C CA    . ASN A 1 294 ? 37.031  77.222  10.673  1.00 40.76 294 A 1 
ATOM 2266 C C     . ASN A 1 294 ? 35.642  76.718  11.155  1.00 38.35 294 A 1 
ATOM 2267 O O     . ASN A 1 294 ? 35.479  76.588  12.361  1.00 36.21 294 A 1 
ATOM 2268 C CB    . ASN A 1 294 ? 37.023  78.734  10.950  1.00 38.85 294 A 1 
ATOM 2269 C CG    . ASN A 1 294 ? 38.380  79.360  11.196  1.00 35.73 294 A 1 
ATOM 2270 O OD1   . ASN A 1 294 ? 39.278  78.758  11.743  1.00 37.62 294 A 1 
ATOM 2271 N ND2   . ASN A 1 294 ? 38.554  80.611  10.841  1.00 38.36 294 A 1 
ATOM 2272 N N     . ASN A 1 295 ? 34.610  76.673  10.355  1.00 39.41 295 A 1 
ATOM 2273 C CA    . ASN A 1 295 ? 33.325  77.349  10.650  1.00 41.83 295 A 1 
ATOM 2274 C C     . ASN A 1 295 ? 32.550  76.911  11.926  1.00 39.98 295 A 1 
ATOM 2275 O O     . ASN A 1 295 ? 32.691  75.824  12.445  1.00 37.43 295 A 1 
ATOM 2276 C CB    . ASN A 1 295 ? 32.442  77.357  9.399   1.00 38.86 295 A 1 
ATOM 2277 C CG    . ASN A 1 295 ? 32.287  78.740  8.782   1.00 35.17 295 A 1 
ATOM 2278 O OD1   . ASN A 1 295 ? 32.690  79.752  9.319   1.00 36.11 295 A 1 
ATOM 2279 N ND2   . ASN A 1 295 ? 31.696  78.813  7.615   1.00 36.32 295 A 1 
ATOM 2280 N N     . SER A 1 296 ? 31.653  77.820  12.360  1.00 37.72 296 A 1 
ATOM 2281 C CA    . SER A 1 296 ? 31.443  78.235  13.762  1.00 40.35 296 A 1 
ATOM 2282 C C     . SER A 1 296 ? 30.198  77.752  14.510  1.00 38.69 296 A 1 
ATOM 2283 O O     . SER A 1 296 ? 30.119  77.998  15.713  1.00 37.66 296 A 1 
ATOM 2284 C CB    . SER A 1 296 ? 31.350  79.762  13.719  1.00 38.16 296 A 1 
ATOM 2285 O OG    . SER A 1 296 ? 30.337  80.172  12.819  1.00 36.56 296 A 1 
ATOM 2286 N N     . ILE A 1 297 ? 29.163  77.258  13.859  1.00 33.61 297 A 1 
ATOM 2287 C CA    . ILE A 1 297 ? 27.756  77.602  14.186  1.00 37.69 297 A 1 
ATOM 2288 C C     . ILE A 1 297 ? 27.332  77.216  15.621  1.00 37.08 297 A 1 
ATOM 2289 O O     . ILE A 1 297 ? 27.654  76.156  16.137  1.00 35.69 297 A 1 
ATOM 2290 C CB    . ILE A 1 297 ? 26.793  77.096  13.098  1.00 34.89 297 A 1 
ATOM 2291 C CG1   . ILE A 1 297 ? 27.174  77.685  11.726  1.00 33.61 297 A 1 
ATOM 2292 C CG2   . ILE A 1 297 ? 25.329  77.450  13.425  1.00 37.45 297 A 1 
ATOM 2293 C CD1   . ILE A 1 297 ? 26.374  77.153  10.529  1.00 35.69 297 A 1 
ATOM 2294 N N     . SER A 1 298 ? 26.525  78.119  16.205  1.00 39.00 298 A 1 
ATOM 2295 C CA    . SER A 1 298 ? 26.458  78.448  17.638  1.00 40.71 298 A 1 
ATOM 2296 C C     . SER A 1 298 ? 25.297  77.896  18.488  1.00 39.34 298 A 1 
ATOM 2297 O O     . SER A 1 298 ? 25.276  78.191  19.672  1.00 38.02 298 A 1 
ATOM 2298 C CB    . SER A 1 298 ? 26.338  79.972  17.700  1.00 38.75 298 A 1 
ATOM 2299 O OG    . SER A 1 298 ? 25.178  80.418  17.020  1.00 36.35 298 A 1 
ATOM 2300 N N     . PHE A 1 299 ? 24.255  77.289  17.904  1.00 35.98 299 A 1 
ATOM 2301 C CA    . PHE A 1 299 ? 22.873  77.566  18.324  1.00 37.70 299 A 1 
ATOM 2302 C C     . PHE A 1 299 ? 22.460  77.204  19.770  1.00 37.57 299 A 1 
ATOM 2303 O O     . PHE A 1 299 ? 23.027  76.364  20.452  1.00 35.74 299 A 1 
ATOM 2304 C CB    . PHE A 1 299 ? 21.873  77.022  17.287  1.00 34.07 299 A 1 
ATOM 2305 C CG    . PHE A 1 299 ? 21.075  78.123  16.609  1.00 33.19 299 A 1 
ATOM 2306 C CD1   . PHE A 1 299 ? 19.874  78.599  17.162  1.00 34.42 299 A 1 
ATOM 2307 C CD2   . PHE A 1 299 ? 21.557  78.692  15.413  1.00 34.80 299 A 1 
ATOM 2308 C CE1   . PHE A 1 299 ? 19.151  79.627  16.533  1.00 31.68 299 A 1 
ATOM 2309 C CE2   . PHE A 1 299 ? 20.835  79.726  14.780  1.00 29.54 299 A 1 
ATOM 2310 C CZ    . PHE A 1 299 ? 19.631  80.197  15.333  1.00 29.20 299 A 1 
ATOM 2311 N N     . SER A 1 300 ? 21.419  77.923  20.158  1.00 40.63 300 A 1 
ATOM 2312 C CA    . SER A 1 300 ? 20.795  78.224  21.465  1.00 44.20 300 A 1 
ATOM 2313 C C     . SER A 1 300 ? 20.032  77.044  22.125  1.00 43.36 300 A 1 
ATOM 2314 O O     . SER A 1 300 ? 20.101  75.939  21.611  1.00 42.37 300 A 1 
ATOM 2315 C CB    . SER A 1 300 ? 19.833  79.374  21.122  1.00 41.29 300 A 1 
ATOM 2316 O OG    . SER A 1 300 ? 19.763  80.335  22.120  1.00 38.39 300 A 1 
ATOM 2317 N N     . MET A 1 301 ? 19.194  77.122  23.171  1.00 38.48 301 A 1 
ATOM 2318 C CA    . MET A 1 301 ? 19.154  77.959  24.379  1.00 41.72 301 A 1 
ATOM 2319 C C     . MET A 1 301 ? 18.416  77.217  25.520  1.00 42.26 301 A 1 
ATOM 2320 O O     . MET A 1 301 ? 19.010  76.950  26.542  1.00 39.90 301 A 1 
ATOM 2321 C CB    . MET A 1 301 ? 18.391  79.281  24.116  1.00 38.35 301 A 1 
ATOM 2322 C CG    . MET A 1 301 ? 18.690  80.409  25.106  1.00 35.89 301 A 1 
ATOM 2323 S SD    . MET A 1 301 ? 17.682  81.876  24.770  1.00 36.88 301 A 1 
ATOM 2324 C CE    . MET A 1 301 ? 18.520  83.103  25.793  1.00 34.00 301 A 1 
ATOM 2325 N N     . GLU A 1 302 ? 17.120  76.959  25.380  1.00 34.36 302 A 1 
ATOM 2326 C CA    . GLU A 1 302 ? 16.147  77.261  26.446  1.00 39.02 302 A 1 
ATOM 2327 C C     . GLU A 1 302 ? 15.715  76.100  27.380  1.00 38.56 302 A 1 
ATOM 2328 O O     . GLU A 1 302 ? 16.003  74.941  27.146  1.00 36.19 302 A 1 
ATOM 2329 C CB    . GLU A 1 302 ? 14.922  77.979  25.834  1.00 35.62 302 A 1 
ATOM 2330 C CG    . GLU A 1 302 ? 14.509  79.219  26.623  1.00 33.56 302 A 1 
ATOM 2331 C CD    . GLU A 1 302 ? 13.353  80.008  25.981  1.00 33.68 302 A 1 
ATOM 2332 O OE1   . GLU A 1 302 ? 13.057  81.097  26.522  1.00 32.43 302 A 1 
ATOM 2333 O OE2   . GLU A 1 302 ? 12.792  79.530  24.971  1.00 32.37 302 A 1 
ATOM 2334 N N     . ALA A 1 303 ? 14.989  76.495  28.466  1.00 37.65 303 A 1 
ATOM 2335 C CA    . ALA A 1 303 ? 15.122  75.925  29.815  1.00 41.10 303 A 1 
ATOM 2336 C C     . ALA A 1 303 ? 13.990  75.018  30.362  1.00 40.45 303 A 1 
ATOM 2337 O O     . ALA A 1 303 ? 14.164  74.434  31.422  1.00 39.36 303 A 1 
ATOM 2338 C CB    . ALA A 1 303 ? 15.253  77.132  30.756  1.00 38.73 303 A 1 
ATOM 2339 N N     . GLY A 1 304 ? 12.836  75.009  29.769  1.00 37.16 304 A 1 
ATOM 2340 C CA    . GLY A 1 304 ? 11.517  74.961  30.423  1.00 39.98 304 A 1 
ATOM 2341 C C     . GLY A 1 304 ? 11.128  73.862  31.434  1.00 38.45 304 A 1 
ATOM 2342 O O     . GLY A 1 304 ? 11.907  73.038  31.883  1.00 37.60 304 A 1 
ATOM 2343 N N     . ILE A 1 305 ? 9.873   73.914  31.799  1.00 32.56 305 A 1 
ATOM 2344 C CA    . ILE A 1 305 ? 9.296   73.911  33.153  1.00 37.07 305 A 1 
ATOM 2345 C C     . ILE A 1 305 ? 8.971   72.513  33.743  1.00 35.68 305 A 1 
ATOM 2346 O O     . ILE A 1 305 ? 8.910   71.508  33.059  1.00 33.79 305 A 1 
ATOM 2347 C CB    . ILE A 1 305 ? 8.071   74.877  33.153  1.00 34.45 305 A 1 
ATOM 2348 C CG1   . ILE A 1 305 ? 8.496   76.315  32.759  1.00 32.88 305 A 1 
ATOM 2349 C CG2   . ILE A 1 305 ? 7.330   74.930  34.496  1.00 35.56 305 A 1 
ATOM 2350 C CD1   . ILE A 1 305 ? 7.326   77.251  32.435  1.00 34.40 305 A 1 
ATOM 2351 N N     . VAL A 1 306 ? 8.711   72.541  35.033  1.00 36.22 306 A 1 
ATOM 2352 C CA    . VAL A 1 306 ? 8.798   71.523  36.113  1.00 40.60 306 A 1 
ATOM 2353 C C     . VAL A 1 306 ? 7.664   70.469  36.288  1.00 38.92 306 A 1 
ATOM 2354 O O     . VAL A 1 306 ? 7.860   69.595  37.128  1.00 37.14 306 A 1 
ATOM 2355 C CB    . VAL A 1 306 ? 8.925   72.319  37.443  1.00 37.57 306 A 1 
ATOM 2356 C CG1   . VAL A 1 306 ? 9.220   71.484  38.695  1.00 34.51 306 A 1 
ATOM 2357 C CG2   . VAL A 1 306 ? 10.005  73.405  37.397  1.00 38.30 306 A 1 
ATOM 2358 N N     . PRO A 1 307 ? 6.493   70.547  35.719  1.00 38.32 307 A 1 
ATOM 2359 C CA    . PRO A 1 307 ? 5.214   70.332  36.420  1.00 41.56 307 A 1 
ATOM 2360 C C     . PRO A 1 307 ? 4.966   68.944  37.066  1.00 41.14 307 A 1 
ATOM 2361 O O     . PRO A 1 307 ? 5.750   68.024  36.967  1.00 39.28 307 A 1 
ATOM 2362 C CB    . PRO A 1 307 ? 4.131   70.709  35.417  1.00 38.11 307 A 1 
ATOM 2363 C CG    . PRO A 1 307 ? 4.754   70.334  34.082  1.00 38.45 307 A 1 
ATOM 2364 C CD    . PRO A 1 307 ? 6.220   70.739  34.301  1.00 43.60 307 A 1 
ATOM 2365 N N     . ASP A 1 308 ? 3.841   68.842  37.666  1.00 47.89 308 A 1 
ATOM 2366 C CA    . ASP A 1 308 ? 3.441   68.569  39.033  1.00 50.78 308 A 1 
ATOM 2367 C C     . ASP A 1 308 ? 3.175   67.087  39.414  1.00 49.79 308 A 1 
ATOM 2368 O O     . ASP A 1 308 ? 3.180   66.180  38.597  1.00 47.02 308 A 1 
ATOM 2369 C CB    . ASP A 1 308 ? 2.218   69.471  39.299  1.00 46.26 308 A 1 
ATOM 2370 C CG    . ASP A 1 308 ? 1.870   69.721  40.762  1.00 42.50 308 A 1 
ATOM 2371 O OD1   . ASP A 1 308 ? 2.684   69.362  41.643  1.00 42.23 308 A 1 
ATOM 2372 O OD2   . ASP A 1 308 ? 0.762   70.245  40.991  1.00 42.09 308 A 1 
ATOM 2373 N N     . ASN A 1 309 ? 2.910   66.894  40.686  1.00 41.53 309 A 1 
ATOM 2374 C CA    . ASN A 1 309 ? 3.080   65.699  41.513  1.00 44.74 309 A 1 
ATOM 2375 C C     . ASN A 1 309 ? 2.113   64.508  41.367  1.00 42.11 309 A 1 
ATOM 2376 O O     . ASN A 1 309 ? 2.458   63.422  41.821  1.00 39.42 309 A 1 
ATOM 2377 C CB    . ASN A 1 309 ? 2.946   66.165  42.967  1.00 41.07 309 A 1 
ATOM 2378 C CG    . ASN A 1 309 ? 4.205   66.781  43.548  1.00 37.43 309 A 1 
ATOM 2379 O OD1   . ASN A 1 309 ? 5.295   66.262  43.418  1.00 37.94 309 A 1 
ATOM 2380 N ND2   . ASN A 1 309 ? 4.078   67.870  44.253  1.00 38.39 309 A 1 
ATOM 2381 N N     . THR A 1 310 ? 0.859   64.711  41.040  1.00 46.25 310 A 1 
ATOM 2382 C CA    . THR A 1 310 ? -0.228  64.071  41.804  1.00 49.24 310 A 1 
ATOM 2383 C C     . THR A 1 310 ? -0.233  62.536  41.776  1.00 48.25 310 A 1 
ATOM 2384 O O     . THR A 1 310 ? -0.279  61.890  40.743  1.00 45.56 310 A 1 
ATOM 2385 C CB    . THR A 1 310 ? -1.632  64.609  41.491  1.00 43.73 310 A 1 
ATOM 2386 O OG1   . THR A 1 310 ? -1.664  65.365  40.302  1.00 39.56 310 A 1 
ATOM 2387 C CG2   . THR A 1 310 ? -2.137  65.495  42.601  1.00 41.79 310 A 1 
ATOM 2388 N N     . VAL A 1 311 ? -0.293  61.979  42.996  1.00 37.17 311 A 1 
ATOM 2389 C CA    . VAL A 1 311 ? 0.067   60.590  43.370  1.00 41.79 311 A 1 
ATOM 2390 C C     . VAL A 1 311 ? -1.002  59.534  43.037  1.00 41.15 311 A 1 
ATOM 2391 O O     . VAL A 1 311 ? -0.896  58.404  43.517  1.00 38.81 311 A 1 
ATOM 2392 C CB    . VAL A 1 311 ? 0.379   60.546  44.879  1.00 37.92 311 A 1 
ATOM 2393 C CG1   . VAL A 1 311 ? 1.057   59.255  45.361  1.00 35.65 311 A 1 
ATOM 2394 C CG2   . VAL A 1 311 ? 1.295   61.689  45.321  1.00 39.95 311 A 1 
ATOM 2395 N N     . GLN A 1 312 ? -2.064  59.858  42.323  1.00 45.49 312 A 1 
ATOM 2396 C CA    . GLN A 1 312 ? -3.305  59.094  42.444  1.00 47.80 312 A 1 
ATOM 2397 C C     . GLN A 1 312 ? -3.080  57.585  42.271  1.00 48.02 312 A 1 
ATOM 2398 O O     . GLN A 1 312 ? -2.724  57.082  41.203  1.00 45.57 312 A 1 
ATOM 2399 C CB    . GLN A 1 312 ? -4.416  59.612  41.530  1.00 43.54 312 A 1 
ATOM 2400 C CG    . GLN A 1 312 ? -5.212  60.743  42.197  1.00 41.49 312 A 1 
ATOM 2401 C CD    . GLN A 1 312 ? -6.506  61.096  41.467  1.00 39.48 312 A 1 
ATOM 2402 O OE1   . GLN A 1 312 ? -6.814  60.614  40.398  1.00 38.74 312 A 1 
ATOM 2403 N NE2   . GLN A 1 312 ? -7.330  61.949  42.047  1.00 37.04 312 A 1 
ATOM 2404 N N     . SER A 1 313 ? -3.330  56.901  43.367  1.00 41.18 313 A 1 
ATOM 2405 C CA    . SER A 1 313 ? -3.060  55.481  43.595  1.00 43.51 313 A 1 
ATOM 2406 C C     . SER A 1 313 ? -4.057  54.558  42.903  1.00 43.34 313 A 1 
ATOM 2407 O O     . SER A 1 313 ? -4.456  53.544  43.473  1.00 41.30 313 A 1 
ATOM 2408 C CB    . SER A 1 313 ? -3.074  55.225  45.101  1.00 39.96 313 A 1 
ATOM 2409 O OG    . SER A 1 313 ? -4.354  55.504  45.626  1.00 38.43 313 A 1 
ATOM 2410 N N     . SER A 1 314 ? -4.542  54.948  41.729  1.00 43.68 314 A 1 
ATOM 2411 C CA    . SER A 1 314 ? -5.627  54.203  41.094  1.00 46.69 314 A 1 
ATOM 2412 C C     . SER A 1 314 ? -5.216  52.749  40.973  1.00 45.30 314 A 1 
ATOM 2413 O O     . SER A 1 314 ? -4.229  52.409  40.322  1.00 43.18 314 A 1 
ATOM 2414 C CB    . SER A 1 314 ? -6.026  54.805  39.750  1.00 41.79 314 A 1 
ATOM 2415 O OG    . SER A 1 314 ? -4.932  54.889  38.869  1.00 40.20 314 A 1 
ATOM 2416 N N     . ILE A 1 315 ? -5.996  51.911  41.670  1.00 43.39 315 A 1 
ATOM 2417 C CA    . ILE A 1 315 ? -5.806  50.468  41.723  1.00 46.21 315 A 1 
ATOM 2418 C C     . ILE A 1 315 ? -5.930  49.968  40.287  1.00 45.63 315 A 1 
ATOM 2419 O O     . ILE A 1 315 ? -7.042  49.798  39.782  1.00 43.35 315 A 1 
ATOM 2420 C CB    . ILE A 1 315 ? -6.846  49.833  42.675  1.00 41.30 315 A 1 
ATOM 2421 C CG1   . ILE A 1 315 ? -6.681  50.389  44.109  1.00 39.26 315 A 1 
ATOM 2422 C CG2   . ILE A 1 315 ? -6.735  48.297  42.674  1.00 40.37 315 A 1 
ATOM 2423 C CD1   . ILE A 1 315 ? -7.828  50.037  45.057  1.00 37.63 315 A 1 
ATOM 2424 N N     . LEU A 1 316 ? -4.789  49.800  39.627  1.00 46.04 316 A 1 
ATOM 2425 C CA    . LEU A 1 316 ? -4.727  49.230  38.287  1.00 48.14 316 A 1 
ATOM 2426 C C     . LEU A 1 316 ? -5.293  47.818  38.391  1.00 47.14 316 A 1 
ATOM 2427 O O     . LEU A 1 316 ? -4.618  46.881  38.808  1.00 44.60 316 A 1 
ATOM 2428 C CB    . LEU A 1 316 ? -3.288  49.252  37.740  1.00 43.07 316 A 1 
ATOM 2429 C CG    . LEU A 1 316 ? -2.890  50.588  37.103  1.00 40.39 316 A 1 
ATOM 2430 C CD1   . LEU A 1 316 ? -1.382  50.623  36.843  1.00 41.38 316 A 1 
ATOM 2431 C CD2   . LEU A 1 316 ? -3.605  50.802  35.753  1.00 43.94 316 A 1 
ATOM 2432 N N     . ARG A 1 317 ? -6.558  47.694  38.070  1.00 39.32 317 A 1 
ATOM 2433 C CA    . ARG A 1 317 ? -7.267  46.430  37.937  1.00 42.60 317 A 1 
ATOM 2434 C C     . ARG A 1 317 ? -6.425  45.582  36.988  1.00 41.05 317 A 1 
ATOM 2435 O O     . ARG A 1 317 ? -6.152  46.075  35.896  1.00 38.83 317 A 1 
ATOM 2436 C CB    . ARG A 1 317 ? -8.677  46.706  37.390  1.00 39.15 317 A 1 
ATOM 2437 C CG    . ARG A 1 317 ? -9.658  45.542  37.599  1.00 35.95 317 A 1 
ATOM 2438 C CD    . ARG A 1 317 ? -11.050 45.955  37.080  1.00 33.64 317 A 1 
ATOM 2439 N NE    . ARG A 1 317 ? -12.081 44.997  37.471  1.00 31.18 317 A 1 
ATOM 2440 C CZ    . ARG A 1 317 ? -13.387 45.097  37.232  1.00 28.68 317 A 1 
ATOM 2441 N NH1   . ARG A 1 317 ? -13.884 46.107  36.562  1.00 27.70 317 A 1 
ATOM 2442 N NH2   . ARG A 1 317 ? -14.217 44.209  37.669  1.00 26.68 317 A 1 
ATOM 2443 N N     . PRO A 1 318 ? -5.970  44.402  37.386  1.00 38.13 318 A 1 
ATOM 2444 C CA    . PRO A 1 318 ? -5.106  43.598  36.538  1.00 41.29 318 A 1 
ATOM 2445 C C     . PRO A 1 318 ? -5.877  43.320  35.258  1.00 41.34 318 A 1 
ATOM 2446 O O     . PRO A 1 318 ? -6.863  42.589  35.272  1.00 39.74 318 A 1 
ATOM 2447 C CB    . PRO A 1 318 ? -4.763  42.341  37.345  1.00 37.46 318 A 1 
ATOM 2448 C CG    . PRO A 1 318 ? -5.914  42.207  38.332  1.00 36.32 318 A 1 
ATOM 2449 C CD    . PRO A 1 318 ? -6.307  43.679  38.603  1.00 40.55 318 A 1 
ATOM 2450 N N     . ALA A 1 319 ? -5.516  44.025  34.194  1.00 37.38 319 A 1 
ATOM 2451 C CA    . ALA A 1 319 ? -6.178  43.900  32.914  1.00 40.44 319 A 1 
ATOM 2452 C C     . ALA A 1 319 ? -6.094  42.436  32.490  1.00 39.88 319 A 1 
ATOM 2453 O O     . ALA A 1 319 ? -5.084  41.769  32.729  1.00 38.23 319 A 1 
ATOM 2454 C CB    . ALA A 1 319 ? -5.552  44.856  31.905  1.00 36.35 319 A 1 
ATOM 2455 N N     . GLY A 1 320 ? -7.183  41.936  31.941  1.00 38.47 320 A 1 
ATOM 2456 C CA    . GLY A 1 320 ? -7.299  40.536  31.564  1.00 41.01 320 A 1 
ATOM 2457 C C     . GLY A 1 320 ? -6.087  40.125  30.746  1.00 41.37 320 A 1 
ATOM 2458 O O     . GLY A 1 320 ? -5.734  40.804  29.790  1.00 38.82 320 A 1 
ATOM 2459 N N     . ALA A 1 321 ? -5.462  39.049  31.185  1.00 40.22 321 A 1 
ATOM 2460 C CA    . ALA A 1 321 ? -4.357  38.458  30.443  1.00 41.73 321 A 1 
ATOM 2461 C C     . ALA A 1 321 ? -4.881  38.137  29.043  1.00 41.08 321 A 1 
ATOM 2462 O O     . ALA A 1 321 ? -5.579  37.143  28.854  1.00 40.40 321 A 1 
ATOM 2463 C CB    . ALA A 1 321 ? -3.850  37.217  31.187  1.00 38.11 321 A 1 
ATOM 2464 N N     . ILE A 1 322 ? -4.620  39.039  28.104  1.00 39.56 322 A 1 
ATOM 2465 C CA    . ILE A 1 322 ? -4.903  38.792  26.706  1.00 42.28 322 A 1 
ATOM 2466 C C     . ILE A 1 322 ? -4.101  37.541  26.406  1.00 42.55 322 A 1 
ATOM 2467 O O     . ILE A 1 322 ? -2.873  37.550  26.528  1.00 41.15 322 A 1 
ATOM 2468 C CB    . ILE A 1 322 ? -4.526  39.985  25.808  1.00 39.34 322 A 1 
ATOM 2469 C CG1   . ILE A 1 322 ? -5.336  41.240  26.211  1.00 37.73 322 A 1 
ATOM 2470 C CG2   . ILE A 1 322 ? -4.778  39.637  24.331  1.00 40.52 322 A 1 
ATOM 2471 C CD1   . ILE A 1 322 ? -4.928  42.518  25.465  1.00 37.83 322 A 1 
ATOM 2472 N N     . GLY A 1 323 ? -4.792  36.451  26.072  1.00 40.75 323 A 1 
ATOM 2473 C CA    . GLY A 1 323 ? -4.170  35.217  25.631  1.00 41.70 323 A 1 
ATOM 2474 C C     . GLY A 1 323 ? -3.493  35.437  24.288  1.00 40.64 323 A 1 
ATOM 2475 O O     . GLY A 1 323 ? -3.973  34.949  23.275  1.00 40.00 323 A 1 
ATOM 2476 N N     . LEU A 1 324 ? -2.399  36.195  24.298  1.00 44.83 324 A 1 
ATOM 2477 C CA    . LEU A 1 324 ? -1.509  36.427  23.160  1.00 45.67 324 A 1 
ATOM 2478 C C     . LEU A 1 324 ? -0.869  35.138  22.644  1.00 45.06 324 A 1 
ATOM 2479 O O     . LEU A 1 324 ? -0.332  35.126  21.543  1.00 42.21 324 A 1 
ATOM 2480 C CB    . LEU A 1 324 ? -0.403  37.423  23.567  1.00 40.45 324 A 1 
ATOM 2481 C CG    . LEU A 1 324 ? -0.764  38.889  23.347  1.00 38.03 324 A 1 
ATOM 2482 C CD1   . LEU A 1 324 ? 0.258   39.789  24.045  1.00 39.40 324 A 1 
ATOM 2483 C CD2   . LEU A 1 324 ? -0.758  39.248  21.847  1.00 41.13 324 A 1 
ATOM 2484 N N     . PHE A 1 325 ? -0.961  34.043  23.401  1.00 42.23 325 A 1 
ATOM 2485 C CA    . PHE A 1 325 ? -0.610  32.701  22.931  1.00 43.82 325 A 1 
ATOM 2486 C C     . PHE A 1 325 ? -1.659  32.089  21.992  1.00 44.24 325 A 1 
ATOM 2487 O O     . PHE A 1 325 ? -1.654  30.878  21.776  1.00 40.14 325 A 1 
ATOM 2488 C CB    . PHE A 1 325 ? -0.288  31.786  24.112  1.00 37.49 325 A 1 
ATOM 2489 C CG    . PHE A 1 325 ? 0.913   32.219  24.903  1.00 34.57 325 A 1 
ATOM 2490 C CD1   . PHE A 1 325 ? 2.204   31.963  24.415  1.00 33.02 325 A 1 
ATOM 2491 C CD2   . PHE A 1 325 ? 0.752   32.875  26.137  1.00 32.03 325 A 1 
ATOM 2492 C CE1   . PHE A 1 325 ? 3.322   32.357  25.163  1.00 30.00 325 A 1 
ATOM 2493 C CE2   . PHE A 1 325 ? 1.872   33.275  26.886  1.00 29.64 325 A 1 
ATOM 2494 C CZ    . PHE A 1 325 ? 3.153   33.005  26.396  1.00 32.23 325 A 1 
ATOM 2495 N N     . SER A 1 326 ? -2.528  32.904  21.396  1.00 37.31 326 A 1 
ATOM 2496 C CA    . SER A 1 326 ? -2.893  32.642  20.013  1.00 40.28 326 A 1 
ATOM 2497 C C     . SER A 1 326 ? -1.630  32.834  19.172  1.00 40.40 326 A 1 
ATOM 2498 O O     . SER A 1 326 ? -1.519  33.793  18.410  1.00 38.60 326 A 1 
ATOM 2499 C CB    . SER A 1 326 ? -4.038  33.534  19.552  1.00 37.29 326 A 1 
ATOM 2500 O OG    . SER A 1 326 ? -4.440  33.176  18.262  1.00 35.54 326 A 1 
ATOM 2501 N N     . SER A 1 327 ? -0.630  31.957  19.373  1.00 38.68 327 A 1 
ATOM 2502 C CA    . SER A 1 327 ? 0.357   31.732  18.333  1.00 40.01 327 A 1 
ATOM 2503 C C     . SER A 1 327 ? -0.481  31.600  17.071  1.00 40.04 327 A 1 
ATOM 2504 O O     . SER A 1 327 ? -1.425  30.799  17.094  1.00 37.29 327 A 1 
ATOM 2505 C CB    . SER A 1 327 ? 1.175   30.458  18.575  1.00 36.40 327 A 1 
ATOM 2506 O OG    . SER A 1 327 ? 0.354   29.311  18.658  1.00 34.87 327 A 1 
ATOM 2507 N N     . PRO A 1 328 ? -0.245  32.417  16.027  1.00 35.73 328 A 1 
ATOM 2508 C CA    . PRO A 1 328 ? -0.896  32.149  14.778  1.00 36.51 328 A 1 
ATOM 2509 C C     . PRO A 1 328 ? -0.514  30.709  14.481  1.00 37.17 328 A 1 
ATOM 2510 O O     . PRO A 1 328 ? 0.646   30.411  14.176  1.00 35.68 328 A 1 
ATOM 2511 C CB    . PRO A 1 328 ? -0.323  33.167  13.783  1.00 32.55 328 A 1 
ATOM 2512 C CG    . PRO A 1 328 ? 1.043   33.515  14.365  1.00 32.66 328 A 1 
ATOM 2513 C CD    . PRO A 1 328 ? 0.834   33.364  15.875  1.00 37.77 328 A 1 
ATOM 2514 N N     . SER A 1 329 ? -1.458  29.799  14.745  1.00 38.18 329 A 1 
ATOM 2515 C CA    . SER A 1 329 ? -1.411  28.485  14.175  1.00 39.85 329 A 1 
ATOM 2516 C C     . SER A 1 329 ? -1.359  28.816  12.687  1.00 40.17 329 A 1 
ATOM 2517 O O     . SER A 1 329 ? -2.380  29.162  12.095  1.00 38.42 329 A 1 
ATOM 2518 C CB    . SER A 1 329 ? -2.640  27.665  14.554  1.00 36.92 329 A 1 
ATOM 2519 O OG    . SER A 1 329 ? -2.630  26.433  13.896  1.00 34.83 329 A 1 
ATOM 2520 N N     . LEU A 1 330 ? -0.148  28.838  12.163  1.00 45.22 330 A 1 
ATOM 2521 C CA    . LEU A 1 330 ? 0.077   28.584  10.775  1.00 44.09 330 A 1 
ATOM 2522 C C     . LEU A 1 330 ? -0.567  27.219  10.577  1.00 43.71 330 A 1 
ATOM 2523 O O     . LEU A 1 330 ? 0.094   26.189  10.646  1.00 40.80 330 A 1 
ATOM 2524 C CB    . LEU A 1 330 ? 1.584   28.602  10.459  1.00 39.10 330 A 1 
ATOM 2525 C CG    . LEU A 1 330 ? 2.214   30.006  10.414  1.00 36.00 330 A 1 
ATOM 2526 C CD1   . LEU A 1 330 ? 3.745   29.908  10.443  1.00 37.23 330 A 1 
ATOM 2527 C CD2   . LEU A 1 330 ? 1.816   30.752  9.135   1.00 38.23 330 A 1 
ATOM 2528 N N     . GLN A 1 331 ? -1.892  27.231  10.453  1.00 43.25 331 A 1 
ATOM 2529 C CA    . GLN A 1 331 ? -2.637  26.223  9.751   1.00 43.37 331 A 1 
ATOM 2530 C C     . GLN A 1 331 ? -2.058  26.274  8.338   1.00 43.80 331 A 1 
ATOM 2531 O O     . GLN A 1 331 ? -2.610  26.890  7.438   1.00 42.17 331 A 1 
ATOM 2532 C CB    . GLN A 1 331 ? -4.150  26.495  9.774   1.00 39.79 331 A 1 
ATOM 2533 C CG    . GLN A 1 331 ? -4.808  26.243  11.135  1.00 35.20 331 A 1 
ATOM 2534 C CD    . GLN A 1 331 ? -6.333  26.404  11.091  1.00 33.02 331 A 1 
ATOM 2535 O OE1   . GLN A 1 331 ? -6.914  26.951  10.175  1.00 29.76 331 A 1 
ATOM 2536 N NE2   . GLN A 1 331 ? -7.044  25.931  12.084  1.00 29.79 331 A 1 
ATOM 2537 N N     . THR A 1 332 ? -0.847  25.740  8.207   1.00 50.63 332 A 1 
ATOM 2538 C CA    . THR A 1 332 ? -0.349  25.288  6.926   1.00 51.94 332 A 1 
ATOM 2539 C C     . THR A 1 332 ? -1.510  24.483  6.368   1.00 54.09 332 A 1 
ATOM 2540 O O     . THR A 1 332 ? -1.938  23.546  7.059   1.00 50.77 332 A 1 
ATOM 2541 C CB    . THR A 1 332 ? 0.893   24.398  7.066   1.00 46.67 332 A 1 
ATOM 2542 O OG1   . THR A 1 332 ? 0.756   23.497  8.143   1.00 41.84 332 A 1 
ATOM 2543 C CG2   . THR A 1 332 ? 2.141   25.233  7.332   1.00 40.89 332 A 1 
ATOM 2544 N N     . PRO A 1 333 ? -2.115  24.933  5.269   1.00 48.72 333 A 1 
ATOM 2545 C CA    . PRO A 1 333 ? -3.349  24.349  4.782   1.00 46.98 333 A 1 
ATOM 2546 C C     . PRO A 1 333 ? -3.154  22.835  4.746   1.00 49.63 333 A 1 
ATOM 2547 O O     . PRO A 1 333 ? -2.160  22.359  4.195   1.00 49.12 333 A 1 
ATOM 2548 C CB    . PRO A 1 333 ? -3.592  24.990  3.409   1.00 41.31 333 A 1 
ATOM 2549 C CG    . PRO A 1 333 ? -2.238  25.590  3.021   1.00 40.73 333 A 1 
ATOM 2550 C CD    . PRO A 1 333 ? -1.599  25.931  4.356   1.00 43.90 333 A 1 
ATOM 2551 N N     . LEU A 1 334 ? -4.044  22.103  5.429   1.00 63.91 334 A 1 
ATOM 2552 C CA    . LEU A 1 334 ? -3.903  20.655  5.639   1.00 63.93 334 A 1 
ATOM 2553 C C     . LEU A 1 334 ? -3.695  19.925  4.320   1.00 67.95 334 A 1 
ATOM 2554 O O     . LEU A 1 334 ? -2.994  18.919  4.264   1.00 62.67 334 A 1 
ATOM 2555 C CB    . LEU A 1 334 ? -5.166  20.126  6.348   1.00 56.08 334 A 1 
ATOM 2556 C CG    . LEU A 1 334 ? -5.224  20.434  7.851   1.00 49.76 334 A 1 
ATOM 2557 C CD1   . LEU A 1 334 ? -6.631  20.169  8.388   1.00 45.98 334 A 1 
ATOM 2558 C CD2   . LEU A 1 334 ? -4.248  19.550  8.638   1.00 46.04 334 A 1 
ATOM 2559 N N     . HIS A 1 335 ? -4.234  20.503  3.252   1.00 69.15 335 A 1 
ATOM 2560 C CA    . HIS A 1 335 ? -4.005  20.067  1.880   1.00 72.58 335 A 1 
ATOM 2561 C C     . HIS A 1 335 ? -2.982  20.962  1.183   1.00 75.99 335 A 1 
ATOM 2562 O O     . HIS A 1 335 ? -2.974  22.176  1.352   1.00 69.73 335 A 1 
ATOM 2563 C CB    . HIS A 1 335 ? -5.324  20.076  1.120   1.00 62.15 335 A 1 
ATOM 2564 C CG    . HIS A 1 335 ? -6.270  19.062  1.674   1.00 55.29 335 A 1 
ATOM 2565 N ND1   . HIS A 1 335 ? -6.271  17.714  1.337   1.00 49.84 335 A 1 
ATOM 2566 C CD2   . HIS A 1 335 ? -7.205  19.272  2.641   1.00 48.07 335 A 1 
ATOM 2567 C CE1   . HIS A 1 335 ? -7.209  17.132  2.090   1.00 44.85 335 A 1 
ATOM 2568 N NE2   . HIS A 1 335 ? -7.790  18.041  2.882   1.00 46.54 335 A 1 
ATOM 2569 N N     . PHE A 1 336 ? -2.164  20.358  0.328   1.00 67.45 336 A 1 
ATOM 2570 C CA    . PHE A 1 336 ? -1.402  21.143  -0.630  1.00 69.39 336 A 1 
ATOM 2571 C C     . PHE A 1 336 ? -2.356  21.977  -1.502  1.00 72.56 336 A 1 
ATOM 2572 O O     . PHE A 1 336 ? -3.415  21.511  -1.935  1.00 67.96 336 A 1 
ATOM 2573 C CB    . PHE A 1 336 ? -0.509  20.239  -1.491  1.00 61.73 336 A 1 
ATOM 2574 C CG    . PHE A 1 336 ? 0.715   19.716  -0.770  1.00 61.73 336 A 1 
ATOM 2575 C CD1   . PHE A 1 336 ? 1.615   20.606  -0.166  1.00 58.29 336 A 1 
ATOM 2576 C CD2   . PHE A 1 336 ? 0.960   18.333  -0.702  1.00 55.46 336 A 1 
ATOM 2577 C CE1   . PHE A 1 336 ? 2.746   20.124  0.518   1.00 51.60 336 A 1 
ATOM 2578 C CE2   . PHE A 1 336 ? 2.094   17.842  -0.024  1.00 54.66 336 A 1 
ATOM 2579 C CZ    . PHE A 1 336 ? 2.988   18.740  0.597   1.00 54.49 336 A 1 
ATOM 2580 N N     . SER A 1 337 ? -1.955  23.215  -1.798  1.00 72.32 337 A 1 
ATOM 2581 C CA    . SER A 1 337 ? -2.601  23.994  -2.847  1.00 73.86 337 A 1 
ATOM 2582 C C     . SER A 1 337 ? -2.537  23.245  -4.181  1.00 76.10 337 A 1 
ATOM 2583 O O     . SER A 1 337 ? -1.697  22.353  -4.379  1.00 71.26 337 A 1 
ATOM 2584 C CB    . SER A 1 337 ? -1.950  25.379  -2.957  1.00 66.44 337 A 1 
ATOM 2585 O OG    . SER A 1 337 ? -0.627  25.271  -3.416  1.00 57.45 337 A 1 
ATOM 2586 N N     . SER A 1 338 ? -3.395  23.592  -5.128  1.00 78.02 338 A 1 
ATOM 2587 C CA    . SER A 1 338 ? -3.410  22.944  -6.445  1.00 79.35 338 A 1 
ATOM 2588 C C     . SER A 1 338 ? -2.039  22.971  -7.127  1.00 80.89 338 A 1 
ATOM 2589 O O     . SER A 1 338 ? -1.601  21.946  -7.648  1.00 76.70 338 A 1 
ATOM 2590 C CB    . SER A 1 338 ? -4.456  23.618  -7.350  1.00 72.84 338 A 1 
ATOM 2591 O OG    . SER A 1 338 ? -4.262  25.022  -7.383  1.00 61.57 338 A 1 
ATOM 2592 N N     . LYS A 1 339 ? -1.331  24.111  -7.035  1.00 79.83 339 A 1 
ATOM 2593 C CA    . LYS A 1 339 ? 0.015   24.273  -7.596  1.00 81.46 339 A 1 
ATOM 2594 C C     . LYS A 1 339 ? 1.057   23.408  -6.881  1.00 82.97 339 A 1 
ATOM 2595 O O     . LYS A 1 339 ? 1.871   22.745  -7.523  1.00 79.87 339 A 1 
ATOM 2596 C CB    . LYS A 1 339 ? 0.448   25.745  -7.542  1.00 77.69 339 A 1 
ATOM 2597 C CG    . LYS A 1 339 ? -0.385  26.645  -8.467  1.00 67.23 339 A 1 
ATOM 2598 C CD    . LYS A 1 339 ? 0.187   28.070  -8.498  1.00 61.72 339 A 1 
ATOM 2599 C CE    . LYS A 1 339 ? -0.590  28.943  -9.483  1.00 52.44 339 A 1 
ATOM 2600 N NZ    . LYS A 1 339 ? 0.010   30.287  -9.657  1.00 44.91 339 A 1 
ATOM 2601 N N     . GLU A 1 340 ? 1.019   23.364  -5.548  1.00 83.42 340 A 1 
ATOM 2602 C CA    . GLU A 1 340 ? 1.927   22.511  -4.783  1.00 84.10 340 A 1 
ATOM 2603 C C     . GLU A 1 340 ? 1.668   21.034  -5.063  1.00 85.47 340 A 1 
ATOM 2604 O O     . GLU A 1 340 ? 2.613   20.275  -5.279  1.00 82.45 340 A 1 
ATOM 2605 C CB    . GLU A 1 340 ? 1.765   22.755  -3.283  1.00 80.30 340 A 1 
ATOM 2606 C CG    . GLU A 1 340 ? 2.345   24.097  -2.841  1.00 68.92 340 A 1 
ATOM 2607 C CD    . GLU A 1 340 ? 1.925   24.425  -1.400  1.00 63.06 340 A 1 
ATOM 2608 O OE1   . GLU A 1 340 ? 2.787   24.880  -0.638  1.00 56.26 340 A 1 
ATOM 2609 O OE2   . GLU A 1 340 ? 0.725   24.215  -1.111  1.00 56.56 340 A 1 
ATOM 2610 N N     . ARG A 1 341 ? 0.388   20.618  -5.122  1.00 81.32 341 A 1 
ATOM 2611 C CA    . ARG A 1 341 ? 0.020   19.249  -5.458  1.00 82.87 341 A 1 
ATOM 2612 C C     . ARG A 1 341 ? 0.542   18.854  -6.835  1.00 84.20 341 A 1 
ATOM 2613 O O     . ARG A 1 341 ? 1.155   17.793  -6.965  1.00 82.55 341 A 1 
ATOM 2614 C CB    . ARG A 1 341 ? -1.495  19.077  -5.345  1.00 81.06 341 A 1 
ATOM 2615 C CG    . ARG A 1 341 ? -1.889  17.636  -5.659  1.00 77.35 341 A 1 
ATOM 2616 C CD    . ARG A 1 341 ? -3.394  17.420  -5.550  1.00 76.72 341 A 1 
ATOM 2617 N NE    . ARG A 1 341 ? -3.701  16.026  -5.872  1.00 74.40 341 A 1 
ATOM 2618 C CZ    . ARG A 1 341 ? -3.769  14.990  -5.040  1.00 73.64 341 A 1 
ATOM 2619 N NH1   . ARG A 1 341 ? -3.734  15.144  -3.749  1.00 65.68 341 A 1 
ATOM 2620 N NH2   . ARG A 1 341 ? -3.855  13.806  -5.520  1.00 68.88 341 A 1 
ATOM 2621 N N     . GLU A 1 342 ? 0.357   19.712  -7.826  1.00 83.70 342 A 1 
ATOM 2622 C CA    . GLU A 1 342 ? 0.866   19.491  -9.180  1.00 84.15 342 A 1 
ATOM 2623 C C     . GLU A 1 342 ? 2.391   19.314  -9.192  1.00 85.16 342 A 1 
ATOM 2624 O O     . GLU A 1 342 ? 2.892   18.335  -9.746  1.00 83.27 342 A 1 
ATOM 2625 C CB    . GLU A 1 342 ? 0.422   20.660  -10.064 1.00 81.89 342 A 1 
ATOM 2626 C CG    . GLU A 1 342 ? 0.766   20.444  -11.536 1.00 70.14 342 A 1 
ATOM 2627 C CD    . GLU A 1 342 ? 0.288   21.600  -12.431 1.00 64.11 342 A 1 
ATOM 2628 O OE1   . GLU A 1 342 ? 0.367   21.433  -13.660 1.00 57.67 342 A 1 
ATOM 2629 O OE2   . GLU A 1 342 ? -0.146  22.632  -11.877 1.00 57.76 342 A 1 
ATOM 2630 N N     . ALA A 1 343 ? 3.128   20.165  -8.464  1.00 87.04 343 A 1 
ATOM 2631 C CA    . ALA A 1 343 ? 4.570   20.023  -8.312  1.00 86.43 343 A 1 
ATOM 2632 C C     . ALA A 1 343 ? 4.968   18.681  -7.660  1.00 86.88 343 A 1 
ATOM 2633 O O     . ALA A 1 343 ? 5.942   18.041  -8.074  1.00 84.89 343 A 1 
ATOM 2634 C CB    . ALA A 1 343 ? 5.095   21.214  -7.511  1.00 84.66 343 A 1 
ATOM 2635 N N     . ARG A 1 344 ? 4.200   18.199  -6.658  1.00 87.89 344 A 1 
ATOM 2636 C CA    . ARG A 1 344 ? 4.453   16.893  -6.023  1.00 87.43 344 A 1 
ATOM 2637 C C     . ARG A 1 344 ? 4.161   15.727  -6.959  1.00 88.34 344 A 1 
ATOM 2638 O O     . ARG A 1 344 ? 4.920   14.754  -6.992  1.00 86.40 344 A 1 
ATOM 2639 C CB    . ARG A 1 344 ? 3.651   16.725  -4.718  1.00 86.21 344 A 1 
ATOM 2640 C CG    . ARG A 1 344 ? 3.970   17.764  -3.632  1.00 82.13 344 A 1 
ATOM 2641 C CD    . ARG A 1 344 ? 5.461   17.907  -3.383  1.00 78.58 344 A 1 
ATOM 2642 N NE    . ARG A 1 344 ? 5.727   19.101  -2.571  1.00 74.11 344 A 1 
ATOM 2643 C CZ    . ARG A 1 344 ? 6.359   19.122  -1.413  1.00 69.18 344 A 1 
ATOM 2644 N NH1   . ARG A 1 344 ? 6.810   18.038  -0.847  1.00 62.63 344 A 1 
ATOM 2645 N NH2   . ARG A 1 344 ? 6.556   20.264  -0.800  1.00 62.63 344 A 1 
ATOM 2646 N N     . VAL A 1 345 ? 3.092   15.821  -7.744  1.00 88.34 345 A 1 
ATOM 2647 C CA    . VAL A 1 345 ? 2.749   14.806  -8.748  1.00 88.47 345 A 1 
ATOM 2648 C C     . VAL A 1 345 ? 3.805   14.771  -9.862  1.00 89.03 345 A 1 
ATOM 2649 O O     . VAL A 1 345 ? 4.249   13.687  -10.236 1.00 87.78 345 A 1 
ATOM 2650 C CB    . VAL A 1 345 ? 1.340   15.049  -9.315  1.00 87.55 345 A 1 
ATOM 2651 C CG1   . VAL A 1 345 ? 1.031   14.118  -10.498 1.00 81.55 345 A 1 
ATOM 2652 C CG2   . VAL A 1 345 ? 0.291   14.789  -8.237  1.00 81.86 345 A 1 
ATOM 2653 N N     . LEU A 1 346 ? 4.275   15.926  -10.325 1.00 88.92 346 A 1 
ATOM 2654 C CA    . LEU A 1 346 ? 5.341   16.012  -11.320 1.00 88.59 346 A 1 
ATOM 2655 C C     . LEU A 1 346 ? 6.628   15.359  -10.803 1.00 89.02 346 A 1 
ATOM 2656 O O     . LEU A 1 346 ? 7.168   14.456  -11.448 1.00 87.49 346 A 1 
ATOM 2657 C CB    . LEU A 1 346 ? 5.558   17.483  -11.701 1.00 87.14 346 A 1 
ATOM 2658 C CG    . LEU A 1 346 ? 6.624   17.685  -12.800 1.00 77.96 346 A 1 
ATOM 2659 C CD1   . LEU A 1 346 ? 6.233   16.999  -14.112 1.00 71.59 346 A 1 
ATOM 2660 C CD2   . LEU A 1 346 ? 6.818   19.183  -13.060 1.00 72.97 346 A 1 
ATOM 2661 N N     . ARG A 1 347 ? 7.055   15.700  -9.581  1.00 89.16 347 A 1 
ATOM 2662 C CA    . ARG A 1 347 ? 8.231   15.097  -8.946  1.00 89.04 347 A 1 
ATOM 2663 C C     . ARG A 1 347 ? 8.095   13.582  -8.769  1.00 89.72 347 A 1 
ATOM 2664 O O     . ARG A 1 347 ? 9.069   12.840  -8.964  1.00 87.73 347 A 1 
ATOM 2665 C CB    . ARG A 1 347 ? 8.487   15.806  -7.616  1.00 87.46 347 A 1 
ATOM 2666 C CG    . ARG A 1 347 ? 9.815   15.340  -6.999  1.00 79.60 347 A 1 
ATOM 2667 C CD    . ARG A 1 347 ? 10.166  16.213  -5.802  1.00 75.99 347 A 1 
ATOM 2668 N NE    . ARG A 1 347 ? 11.450  15.780  -5.199  1.00 71.16 347 A 1 
ATOM 2669 C CZ    . ARG A 1 347 ? 11.712  15.709  -3.926  1.00 66.04 347 A 1 
ATOM 2670 N NH1   . ARG A 1 347 ? 10.877  16.111  -3.033  1.00 60.32 347 A 1 
ATOM 2671 N NH2   . ARG A 1 347 ? 12.822  15.180  -3.496  1.00 59.91 347 A 1 
ATOM 2672 N N     . TYR A 1 348 ? 6.908   13.097  -8.429  1.00 90.19 348 A 1 
ATOM 2673 C CA    . TYR A 1 348 ? 6.634   11.668  -8.382  1.00 90.16 348 A 1 
ATOM 2674 C C     . TYR A 1 348 ? 6.779   11.013  -9.767  1.00 90.43 348 A 1 
ATOM 2675 O O     . TYR A 1 348 ? 7.410   9.958   -9.879  1.00 89.42 348 A 1 
ATOM 2676 C CB    . TYR A 1 348 ? 5.243   11.431  -7.771  1.00 89.72 348 A 1 
ATOM 2677 C CG    . TYR A 1 348 ? 4.613   10.123  -8.180  1.00 88.90 348 A 1 
ATOM 2678 C CD1   . TYR A 1 348 ? 3.687   10.110  -9.241  1.00 86.10 348 A 1 
ATOM 2679 C CD2   . TYR A 1 348 ? 4.980   8.915   -7.556  1.00 86.96 348 A 1 
ATOM 2680 C CE1   . TYR A 1 348 ? 3.120   8.909   -9.669  1.00 85.78 348 A 1 
ATOM 2681 C CE2   . TYR A 1 348 ? 4.420   7.707   -7.977  1.00 86.03 348 A 1 
ATOM 2682 C CZ    . TYR A 1 348 ? 3.487   7.710   -9.036  1.00 85.84 348 A 1 
ATOM 2683 O OH    . TYR A 1 348 ? 2.917   6.537   -9.473  1.00 83.82 348 A 1 
ATOM 2684 N N     . LYS A 1 349 ? 6.263   11.641  -10.834 1.00 89.65 349 A 1 
ATOM 2685 C CA    . LYS A 1 349 ? 6.382   11.140  -12.216 1.00 89.15 349 A 1 
ATOM 2686 C C     . LYS A 1 349 ? 7.846   11.110  -12.673 1.00 89.75 349 A 1 
ATOM 2687 O O     . LYS A 1 349 ? 8.259   10.153  -13.330 1.00 87.93 349 A 1 
ATOM 2688 C CB    . LYS A 1 349 ? 5.517   11.984  -13.172 1.00 87.76 349 A 1 
ATOM 2689 C CG    . LYS A 1 349 ? 4.009   11.761  -12.992 1.00 82.81 349 A 1 
ATOM 2690 C CD    . LYS A 1 349 ? 3.186   12.698  -13.902 1.00 77.91 349 A 1 
ATOM 2691 C CE    . LYS A 1 349 ? 1.681   12.519  -13.673 1.00 73.02 349 A 1 
ATOM 2692 N NZ    . LYS A 1 349 ? 0.839   13.357  -14.572 1.00 65.36 349 A 1 
ATOM 2693 N N     . GLU A 1 350 ? 8.649   12.094  -12.303 1.00 90.60 350 A 1 
ATOM 2694 C CA    . GLU A 1 350 ? 10.087  12.111  -12.558 1.00 89.94 350 A 1 
ATOM 2695 C C     . GLU A 1 350 ? 10.811  10.981  -11.823 1.00 90.30 350 A 1 
ATOM 2696 O O     . GLU A 1 350 ? 11.500  10.169  -12.439 1.00 87.96 350 A 1 
ATOM 2697 C CB    . GLU A 1 350 ? 10.674  13.461  -12.148 1.00 88.32 350 A 1 
ATOM 2698 C CG    . GLU A 1 350 ? 10.274  14.578  -13.108 1.00 76.08 350 A 1 
ATOM 2699 C CD    . GLU A 1 350 ? 10.763  15.953  -12.645 1.00 67.28 350 A 1 
ATOM 2700 O OE1   . GLU A 1 350 ? 10.633  16.893  -13.455 1.00 59.90 350 A 1 
ATOM 2701 O OE2   . GLU A 1 350 ? 11.255  16.049  -11.500 1.00 60.19 350 A 1 
ATOM 2702 N N     . LYS A 1 351 ? 10.567  10.825  -10.508 1.00 90.89 351 A 1 
ATOM 2703 C CA    . LYS A 1 351 ? 11.125  9.722   -9.716  1.00 90.52 351 A 1 
ATOM 2704 C C     . LYS A 1 351 ? 10.720  8.349   -10.251 1.00 90.79 351 A 1 
ATOM 2705 O O     . LYS A 1 351 ? 11.515  7.413   -10.185 1.00 88.06 351 A 1 
ATOM 2706 C CB    . LYS A 1 351 ? 10.685  9.839   -8.252  1.00 88.67 351 A 1 
ATOM 2707 C CG    . LYS A 1 351 ? 11.481  10.877  -7.463  1.00 82.34 351 A 1 
ATOM 2708 C CD    . LYS A 1 351 ? 11.035  10.802  -6.001  1.00 80.45 351 A 1 
ATOM 2709 C CE    . LYS A 1 351 ? 11.892  11.672  -5.097  1.00 73.92 351 A 1 
ATOM 2710 N NZ    . LYS A 1 351 ? 11.614  11.360  -3.674  1.00 68.95 351 A 1 
ATOM 2711 N N     . LYS A 1 352 ? 9.521   8.217   -10.810 1.00 88.90 352 A 1 
ATOM 2712 C CA    . LYS A 1 352 ? 9.059   6.962   -11.407 1.00 89.17 352 A 1 
ATOM 2713 C C     . LYS A 1 352 ? 9.996   6.478   -12.515 1.00 89.37 352 A 1 
ATOM 2714 O O     . LYS A 1 352 ? 10.233  5.272   -12.612 1.00 86.90 352 A 1 
ATOM 2715 C CB    . LYS A 1 352 ? 7.606   7.114   -11.890 1.00 87.64 352 A 1 
ATOM 2716 C CG    . LYS A 1 352 ? 7.022   5.807   -12.455 1.00 83.11 352 A 1 
ATOM 2717 C CD    . LYS A 1 352 ? 5.521   5.908   -12.755 1.00 81.59 352 A 1 
ATOM 2718 C CE    . LYS A 1 352 ? 5.017   4.570   -13.312 1.00 74.14 352 A 1 
ATOM 2719 N NZ    . LYS A 1 352 ? 3.547   4.536   -13.504 1.00 68.09 352 A 1 
ATOM 2720 N N     . LYS A 1 353 ? 10.582  7.379   -13.299 1.00 89.72 353 A 1 
ATOM 2721 C CA    . LYS A 1 353 ? 11.534  7.056   -14.382 1.00 88.72 353 A 1 
ATOM 2722 C C     . LYS A 1 353 ? 12.879  6.548   -13.848 1.00 88.29 353 A 1 
ATOM 2723 O O     . LYS A 1 353 ? 13.522  5.738   -14.499 1.00 84.21 353 A 1 
ATOM 2724 C CB    . LYS A 1 353 ? 11.746  8.288   -15.279 1.00 86.81 353 A 1 
ATOM 2725 C CG    . LYS A 1 353 ? 10.466  8.792   -15.972 1.00 79.51 353 A 1 
ATOM 2726 C CD    . LYS A 1 353 ? 10.715  10.117  -16.710 1.00 74.94 353 A 1 
ATOM 2727 C CE    . LYS A 1 353 ? 9.430   10.689  -17.305 1.00 66.22 353 A 1 
ATOM 2728 N NZ    . LYS A 1 353 ? 9.625   12.025  -17.933 1.00 58.57 353 A 1 
ATOM 2729 N N     . SER A 1 354 ? 13.289  6.988   -12.650 1.00 89.52 354 A 1 
ATOM 2730 C CA    . SER A 1 354 ? 14.577  6.635   -12.045 1.00 88.59 354 A 1 
ATOM 2731 C C     . SER A 1 354 ? 14.535  5.420   -11.105 1.00 88.98 354 A 1 
ATOM 2732 O O     . SER A 1 354 ? 15.539  5.105   -10.447 1.00 83.53 354 A 1 
ATOM 2733 C CB    . SER A 1 354 ? 15.174  7.861   -11.343 1.00 84.86 354 A 1 
ATOM 2734 O OG    . SER A 1 354 ? 14.422  8.195   -10.200 1.00 73.10 354 A 1 
ATOM 2735 N N     . ARG A 1 355 ? 13.403  4.711   -11.012 1.00 87.30 355 A 1 
ATOM 2736 C CA    . ARG A 1 355 ? 13.245  3.571   -10.110 1.00 87.28 355 A 1 
ATOM 2737 C C     . ARG A 1 355 ? 14.193  2.420   -10.464 1.00 86.67 355 A 1 
ATOM 2738 O O     . ARG A 1 355 ? 14.253  1.963   -11.597 1.00 83.62 355 A 1 
ATOM 2739 C CB    . ARG A 1 355 ? 11.790  3.066   -10.119 1.00 86.34 355 A 1 
ATOM 2740 C CG    . ARG A 1 355 ? 10.836  4.027   -9.410  1.00 82.17 355 A 1 
ATOM 2741 C CD    . ARG A 1 355 ? 9.410   3.487   -9.505  1.00 82.78 355 A 1 
ATOM 2742 N NE    . ARG A 1 355 ? 8.418   4.426   -8.946  1.00 80.62 355 A 1 
ATOM 2743 C CZ    . ARG A 1 355 ? 7.109   4.283   -9.045  1.00 81.05 355 A 1 
ATOM 2744 N NH1   . ARG A 1 355 ? 6.568   3.252   -9.619  1.00 75.05 355 A 1 
ATOM 2745 N NH2   . ARG A 1 355 ? 6.304   5.185   -8.576  1.00 73.63 355 A 1 
ATOM 2746 N N     . LYS A 1 356 ? 14.869  1.881   -9.434  1.00 86.49 356 A 1 
ATOM 2747 C CA    . LYS A 1 356 ? 15.786  0.751   -9.568  1.00 85.17 356 A 1 
ATOM 2748 C C     . LYS A 1 356 ? 15.126  -0.518  -9.016  1.00 85.97 356 A 1 
ATOM 2749 O O     . LYS A 1 356 ? 15.015  -0.699  -7.804  1.00 80.54 356 A 1 
ATOM 2750 C CB    . LYS A 1 356 ? 17.129  1.060   -8.888  1.00 80.21 356 A 1 
ATOM 2751 C CG    . LYS A 1 356 ? 17.850  2.229   -9.590  1.00 71.57 356 A 1 
ATOM 2752 C CD    . LYS A 1 356 ? 19.241  2.495   -8.989  1.00 65.58 356 A 1 
ATOM 2753 C CE    . LYS A 1 356 ? 19.868  3.690   -9.705  1.00 57.75 356 A 1 
ATOM 2754 N NZ    . LYS A 1 356 ? 21.228  4.018   -9.233  1.00 49.65 356 A 1 
ATOM 2755 N N     . PHE A 1 357 ? 14.732  -1.405  -9.917  1.00 85.76 357 A 1 
ATOM 2756 C CA    . PHE A 1 357 ? 14.080  -2.674  -9.567  1.00 85.33 357 A 1 
ATOM 2757 C C     . PHE A 1 357 ? 15.077  -3.807  -9.281  1.00 85.38 357 A 1 
ATOM 2758 O O     . PHE A 1 357 ? 14.716  -4.841  -8.708  1.00 81.89 357 A 1 
ATOM 2759 C CB    . PHE A 1 357 ? 13.120  -3.067  -10.689 1.00 83.98 357 A 1 
ATOM 2760 C CG    . PHE A 1 357 ? 12.011  -2.058  -10.891 1.00 82.99 357 A 1 
ATOM 2761 C CD1   . PHE A 1 357 ? 10.913  -2.033  -10.011 1.00 78.60 357 A 1 
ATOM 2762 C CD2   . PHE A 1 357 ? 12.075  -1.114  -11.926 1.00 78.52 357 A 1 
ATOM 2763 C CE1   . PHE A 1 357 ? 9.885   -1.093  -10.171 1.00 75.93 357 A 1 
ATOM 2764 C CE2   . PHE A 1 357 ? 11.057  -0.168  -12.094 1.00 76.40 357 A 1 
ATOM 2765 C CZ    . PHE A 1 357 ? 9.951   -0.150  -11.218 1.00 77.07 357 A 1 
ATOM 2766 N N     . GLU A 1 358 ? 16.335  -3.642  -9.633  1.00 86.50 358 A 1 
ATOM 2767 C CA    . GLU A 1 358 ? 17.359  -4.644  -9.378  1.00 85.73 358 A 1 
ATOM 2768 C C     . GLU A 1 358 ? 17.676  -4.746  -7.884  1.00 85.80 358 A 1 
ATOM 2769 O O     . GLU A 1 358 ? 17.703  -3.771  -7.133  1.00 82.00 358 A 1 
ATOM 2770 C CB    . GLU A 1 358 ? 18.623  -4.361  -10.186 1.00 82.54 358 A 1 
ATOM 2771 C CG    . GLU A 1 358 ? 18.349  -4.397  -11.701 1.00 70.94 358 A 1 
ATOM 2772 C CD    . GLU A 1 358 ? 19.611  -4.628  -12.519 1.00 64.08 358 A 1 
ATOM 2773 O OE1   . GLU A 1 358 ? 19.471  -5.298  -13.565 1.00 56.11 358 A 1 
ATOM 2774 O OE2   . GLU A 1 358 ? 20.698  -4.227  -12.049 1.00 54.30 358 A 1 
ATOM 2775 N N     . LYS A 1 359 ? 17.935  -5.979  -7.438  1.00 81.21 359 A 1 
ATOM 2776 C CA    . LYS A 1 359 ? 18.297  -6.230  -6.044  1.00 81.24 359 A 1 
ATOM 2777 C C     . LYS A 1 359 ? 19.680  -5.645  -5.768  1.00 82.38 359 A 1 
ATOM 2778 O O     . LYS A 1 359 ? 20.697  -6.256  -6.069  1.00 79.99 359 A 1 
ATOM 2779 C CB    . LYS A 1 359 ? 18.217  -7.721  -5.736  1.00 77.79 359 A 1 
ATOM 2780 C CG    . LYS A 1 359 ? 18.471  -8.011  -4.238  1.00 68.92 359 A 1 
ATOM 2781 C CD    . LYS A 1 359 ? 18.401  -9.512  -3.962  1.00 63.83 359 A 1 
ATOM 2782 C CE    . LYS A 1 359 ? 18.700  -9.798  -2.492  1.00 55.09 359 A 1 
ATOM 2783 N NZ    . LYS A 1 359 ? 18.746  -11.248 -2.201  1.00 49.37 359 A 1 
ATOM 2784 N N     . THR A 1 360 ? 19.702  -4.509  -5.092  1.00 84.13 360 A 1 
ATOM 2785 C CA    . THR A 1 360 ? 20.932  -3.884  -4.611  1.00 83.16 360 A 1 
ATOM 2786 C C     . THR A 1 360 ? 21.163  -4.215  -3.136  1.00 84.58 360 A 1 
ATOM 2787 O O     . THR A 1 360 ? 20.242  -4.211  -2.308  1.00 80.14 360 A 1 
ATOM 2788 C CB    . THR A 1 360 ? 20.936  -2.367  -4.869  1.00 78.05 360 A 1 
ATOM 2789 O OG1   . THR A 1 360 ? 19.831  -1.757  -4.247  1.00 67.71 360 A 1 
ATOM 2790 C CG2   . THR A 1 360 ? 20.873  -2.039  -6.364  1.00 67.24 360 A 1 
ATOM 2791 N N     . THR A 1 361 ? 22.404  -4.544  -2.768  1.00 80.92 361 A 1 
ATOM 2792 C CA    . THR A 1 361 ? 22.785  -4.738  -1.368  1.00 81.18 361 A 1 
ATOM 2793 C C     . THR A 1 361 ? 23.077  -3.379  -0.744  1.00 81.27 361 A 1 
ATOM 2794 O O     . THR A 1 361 ? 24.088  -2.755  -1.053  1.00 78.61 361 A 1 
ATOM 2795 C CB    . THR A 1 361 ? 23.984  -5.682  -1.235  1.00 79.50 361 A 1 
ATOM 2796 O OG1   . THR A 1 361 ? 23.666  -6.927  -1.836  1.00 72.65 361 A 1 
ATOM 2797 C CG2   . THR A 1 361 ? 24.327  -5.965  0.229   1.00 73.14 361 A 1 
ATOM 2798 N N     . ARG A 1 362 ? 22.215  -2.922  0.167   1.00 80.70 362 A 1 
ATOM 2799 C CA    . ARG A 1 362 ? 22.405  -1.620  0.829   1.00 79.95 362 A 1 
ATOM 2800 C C     . ARG A 1 362 ? 23.536  -1.614  1.863   1.00 80.32 362 A 1 
ATOM 2801 O O     . ARG A 1 362 ? 24.117  -0.568  2.123   1.00 77.25 362 A 1 
ATOM 2802 C CB    . ARG A 1 362 ? 21.095  -1.172  1.508   1.00 76.97 362 A 1 
ATOM 2803 C CG    . ARG A 1 362 ? 19.988  -0.830  0.503   1.00 70.64 362 A 1 
ATOM 2804 C CD    . ARG A 1 362 ? 18.778  -0.234  1.234   1.00 68.62 362 A 1 
ATOM 2805 N NE    . ARG A 1 362 ? 17.712  0.151   0.288   1.00 62.26 362 A 1 
ATOM 2806 C CZ    . ARG A 1 362 ? 16.795  1.096   0.469   1.00 58.13 362 A 1 
ATOM 2807 N NH1   . ARG A 1 362 ? 16.682  1.757   1.590   1.00 54.49 362 A 1 
ATOM 2808 N NH2   . ARG A 1 362 ? 15.960  1.396   -0.489  1.00 53.09 362 A 1 
ATOM 2809 N N     . TYR A 1 363 ? 23.803  -2.769  2.471   1.00 78.35 363 A 1 
ATOM 2810 C CA    . TYR A 1 363 ? 24.798  -2.903  3.533   1.00 78.03 363 A 1 
ATOM 2811 C C     . TYR A 1 363 ? 25.666  -4.139  3.272   1.00 79.05 363 A 1 
ATOM 2812 O O     . TYR A 1 363 ? 25.283  -5.251  3.655   1.00 77.72 363 A 1 
ATOM 2813 C CB    . TYR A 1 363 ? 24.092  -2.986  4.896   1.00 75.86 363 A 1 
ATOM 2814 C CG    . TYR A 1 363 ? 23.204  -1.812  5.233   1.00 73.09 363 A 1 
ATOM 2815 C CD1   . TYR A 1 363 ? 23.750  -0.586  5.657   1.00 69.97 363 A 1 
ATOM 2816 C CD2   . TYR A 1 363 ? 21.802  -1.921  5.126   1.00 68.53 363 A 1 
ATOM 2817 C CE1   . TYR A 1 363 ? 22.929  0.502   5.964   1.00 67.43 363 A 1 
ATOM 2818 C CE2   . TYR A 1 363 ? 20.959  -0.841  5.432   1.00 66.97 363 A 1 
ATOM 2819 C CZ    . TYR A 1 363 ? 21.535  0.374   5.853   1.00 68.91 363 A 1 
ATOM 2820 O OH    . TYR A 1 363 ? 20.715  1.455   6.156   1.00 65.94 363 A 1 
ATOM 2821 N N     . ALA A 1 364 ? 26.831  -3.951  2.678   1.00 81.40 364 A 1 
ATOM 2822 C CA    . ALA A 1 364 ? 27.780  -5.024  2.384   1.00 81.63 364 A 1 
ATOM 2823 C C     . ALA A 1 364 ? 28.222  -5.781  3.641   1.00 82.85 364 A 1 
ATOM 2824 O O     . ALA A 1 364 ? 28.246  -7.012  3.651   1.00 81.14 364 A 1 
ATOM 2825 C CB    . ALA A 1 364 ? 28.973  -4.422  1.650   1.00 79.57 364 A 1 
ATOM 2826 N N     . THR A 1 365 ? 28.444  -5.076  4.760   1.00 79.11 365 A 1 
ATOM 2827 C CA    . THR A 1 365 ? 28.814  -5.684  6.048   1.00 78.07 365 A 1 
ATOM 2828 C C     . THR A 1 365 ? 27.748  -6.640  6.581   1.00 80.11 365 A 1 
ATOM 2829 O O     . THR A 1 365 ? 28.069  -7.719  7.069   1.00 78.23 365 A 1 
ATOM 2830 C CB    . THR A 1 365 ? 29.078  -4.598  7.097   1.00 74.24 365 A 1 
ATOM 2831 O OG1   . THR A 1 365 ? 27.972  -3.716  7.179   1.00 65.84 365 A 1 
ATOM 2832 C CG2   . THR A 1 365 ? 30.299  -3.739  6.755   1.00 64.49 365 A 1 
ATOM 2833 N N     . ARG A 1 366 ? 26.465  -6.309  6.428   1.00 81.27 366 A 1 
ATOM 2834 C CA    . ARG A 1 366 ? 25.361  -7.195  6.827   1.00 80.79 366 A 1 
ATOM 2835 C C     . ARG A 1 366 ? 25.229  -8.411  5.924   1.00 82.02 366 A 1 
ATOM 2836 O O     . ARG A 1 366 ? 24.813  -9.460  6.409   1.00 81.22 366 A 1 
ATOM 2837 C CB    . ARG A 1 366 ? 24.029  -6.446  6.851   1.00 78.56 366 A 1 
ATOM 2838 C CG    . ARG A 1 366 ? 23.963  -5.393  7.961   1.00 73.10 366 A 1 
ATOM 2839 C CD    . ARG A 1 366 ? 22.531  -4.865  8.064   1.00 73.59 366 A 1 
ATOM 2840 N NE    . ARG A 1 366 ? 22.414  -3.839  9.116   1.00 67.89 366 A 1 
ATOM 2841 C CZ    . ARG A 1 366 ? 21.283  -3.345  9.610   1.00 66.90 366 A 1 
ATOM 2842 N NH1   . ARG A 1 366 ? 20.126  -3.749  9.181   1.00 58.55 366 A 1 
ATOM 2843 N NH2   . ARG A 1 366 ? 21.326  -2.449  10.546  1.00 59.90 366 A 1 
ATOM 2844 N N     . LYS A 1 367 ? 25.544  -8.275  4.641   1.00 79.68 367 A 1 
ATOM 2845 C CA    . LYS A 1 367 ? 25.572  -9.396  3.710   1.00 80.65 367 A 1 
ATOM 2846 C C     . LYS A 1 367 ? 26.676  -10.373 4.097   1.00 81.71 367 A 1 
ATOM 2847 O O     . LYS A 1 367 ? 26.364  -11.538 4.313   1.00 81.38 367 A 1 
ATOM 2848 C CB    . LYS A 1 367 ? 25.712  -8.878  2.274   1.00 79.71 367 A 1 
ATOM 2849 C CG    . LYS A 1 367 ? 25.695  -10.041 1.272   1.00 76.78 367 A 1 
ATOM 2850 C CD    . LYS A 1 367 ? 25.952  -9.591  -0.170  1.00 76.51 367 A 1 
ATOM 2851 C CE    . LYS A 1 367 ? 26.123  -10.853 -0.995  1.00 68.78 367 A 1 
ATOM 2852 N NZ    . LYS A 1 367 ? 26.643  -10.611 -2.359  1.00 64.51 367 A 1 
ATOM 2853 N N     . ALA A 1 368 ? 27.888  -9.900  4.281   1.00 82.17 368 A 1 
ATOM 2854 C CA    . ALA A 1 368 ? 29.024  -10.725 4.681   1.00 81.63 368 A 1 
ATOM 2855 C C     . ALA A 1 368 ? 28.764  -11.466 6.001   1.00 82.66 368 A 1 
ATOM 2856 O O     . ALA A 1 368 ? 28.956  -12.675 6.092   1.00 81.31 368 A 1 
ATOM 2857 C CB    . ALA A 1 368 ? 30.261  -9.820  4.781   1.00 80.07 368 A 1 
ATOM 2858 N N     . TYR A 1 369 ? 28.211  -10.778 7.017   1.00 82.37 369 A 1 
ATOM 2859 C CA    . TYR A 1 369 ? 27.829  -11.418 8.275   1.00 81.48 369 A 1 
ATOM 2860 C C     . TYR A 1 369 ? 26.725  -12.471 8.109   1.00 82.63 369 A 1 
ATOM 2861 O O     . TYR A 1 369 ? 26.772  -13.524 8.744   1.00 81.28 369 A 1 
ATOM 2862 C CB    . TYR A 1 369 ? 27.411  -10.339 9.277   1.00 79.71 369 A 1 
ATOM 2863 C CG    . TYR A 1 369 ? 27.105  -10.893 10.650  1.00 77.55 369 A 1 
ATOM 2864 C CD1   . TYR A 1 369 ? 25.778  -11.065 11.071  1.00 73.06 369 A 1 
ATOM 2865 C CD2   . TYR A 1 369 ? 28.153  -11.285 11.496  1.00 69.35 369 A 1 
ATOM 2866 C CE1   . TYR A 1 369 ? 25.495  -11.619 12.339  1.00 67.94 369 A 1 
ATOM 2867 C CE2   . TYR A 1 369 ? 27.894  -11.835 12.757  1.00 67.39 369 A 1 
ATOM 2868 C CZ    . TYR A 1 369 ? 26.554  -12.004 13.182  1.00 68.89 369 A 1 
ATOM 2869 O OH    . TYR A 1 369 ? 26.287  -12.547 14.416  1.00 67.52 369 A 1 
ATOM 2870 N N     . ALA A 1 370 ? 25.732  -12.228 7.261   1.00 81.36 370 A 1 
ATOM 2871 C CA    . ALA A 1 370 ? 24.660  -13.189 7.007   1.00 79.63 370 A 1 
ATOM 2872 C C     . ALA A 1 370 ? 25.131  -14.427 6.229   1.00 79.33 370 A 1 
ATOM 2873 O O     . ALA A 1 370 ? 24.499  -15.481 6.344   1.00 77.77 370 A 1 
ATOM 2874 C CB    . ALA A 1 370 ? 23.523  -12.486 6.257   1.00 77.78 370 A 1 
ATOM 2875 N N     . GLU A 1 371 ? 26.182  -14.321 5.432   1.00 82.30 371 A 1 
ATOM 2876 C CA    . GLU A 1 371 ? 26.819  -15.433 4.716   1.00 81.13 371 A 1 
ATOM 2877 C C     . GLU A 1 371 ? 27.670  -16.289 5.656   1.00 81.27 371 A 1 
ATOM 2878 O O     . GLU A 1 371 ? 27.576  -17.512 5.593   1.00 79.30 371 A 1 
ATOM 2879 C CB    . GLU A 1 371 ? 27.638  -14.882 3.533   1.00 79.61 371 A 1 
ATOM 2880 C CG    . GLU A 1 371 ? 26.725  -14.383 2.399   1.00 73.13 371 A 1 
ATOM 2881 C CD    . GLU A 1 371 ? 27.413  -13.558 1.288   1.00 68.56 371 A 1 
ATOM 2882 O OE1   . GLU A 1 371 ? 26.735  -13.279 0.271   1.00 61.80 371 A 1 
ATOM 2883 O OE2   . GLU A 1 371 ? 28.561  -13.130 1.466   1.00 63.14 371 A 1 
ATOM 2884 N N     . ALA A 1 372 ? 28.412  -15.671 6.564   1.00 84.92 372 A 1 
ATOM 2885 C CA    . ALA A 1 372 ? 29.275  -16.367 7.514   1.00 83.52 372 A 1 
ATOM 2886 C C     . ALA A 1 372 ? 28.539  -16.961 8.731   1.00 83.99 372 A 1 
ATOM 2887 O O     . ALA A 1 372 ? 29.090  -17.800 9.447   1.00 80.80 372 A 1 
ATOM 2888 C CB    . ALA A 1 372 ? 30.353  -15.376 7.972   1.00 80.53 372 A 1 
ATOM 2889 N N     . ARG A 1 373 ? 27.295  -16.532 9.012   1.00 81.54 373 A 1 
ATOM 2890 C CA    . ARG A 1 373 ? 26.579  -16.943 10.227  1.00 81.19 373 A 1 
ATOM 2891 C C     . ARG A 1 373 ? 26.093  -18.392 10.134  1.00 81.12 373 A 1 
ATOM 2892 O O     . ARG A 1 373 ? 25.460  -18.743 9.139   1.00 79.69 373 A 1 
ATOM 2893 C CB    . ARG A 1 373 ? 25.436  -15.962 10.493  1.00 79.11 373 A 1 
ATOM 2894 C CG    . ARG A 1 373 ? 24.826  -16.212 11.869  1.00 72.86 373 A 1 
ATOM 2895 C CD    . ARG A 1 373 ? 23.777  -15.166 12.193  1.00 74.23 373 A 1 
ATOM 2896 N NE    . ARG A 1 373 ? 23.240  -15.419 13.542  1.00 69.50 373 A 1 
ATOM 2897 C CZ    . ARG A 1 373 ? 22.374  -14.680 14.200  1.00 69.42 373 A 1 
ATOM 2898 N NH1   . ARG A 1 373 ? 21.887  -13.598 13.675  1.00 63.57 373 A 1 
ATOM 2899 N NH2   . ARG A 1 373 ? 21.998  -15.028 15.390  1.00 62.95 373 A 1 
ATOM 2900 N N     . PRO A 1 374 ? 26.281  -19.224 11.202  1.00 82.19 374 A 1 
ATOM 2901 C CA    . PRO A 1 374 ? 25.760  -20.583 11.243  1.00 81.61 374 A 1 
ATOM 2902 C C     . PRO A 1 374 ? 24.240  -20.596 11.119  1.00 83.03 374 A 1 
ATOM 2903 O O     . PRO A 1 374 ? 23.536  -19.653 11.530  1.00 80.71 374 A 1 
ATOM 2904 C CB    . PRO A 1 374 ? 26.259  -21.183 12.563  1.00 78.47 374 A 1 
ATOM 2905 C CG    . PRO A 1 374 ? 26.514  -19.973 13.441  1.00 73.91 374 A 1 
ATOM 2906 C CD    . PRO A 1 374 ? 26.971  -18.912 12.449  1.00 76.56 374 A 1 
ATOM 2907 N N     . ARG A 1 375 ? 23.706  -21.668 10.487  1.00 79.13 375 A 1 
ATOM 2908 C CA    . ARG A 1 375 ? 22.277  -21.810 10.181  1.00 77.68 375 A 1 
ATOM 2909 C C     . ARG A 1 375 ? 21.800  -23.222 10.497  1.00 77.33 375 A 1 
ATOM 2910 O O     . ARG A 1 375 ? 22.360  -24.184 9.989   1.00 76.33 375 A 1 
ATOM 2911 C CB    . ARG A 1 375 ? 21.986  -21.502 8.710   1.00 75.38 375 A 1 
ATOM 2912 C CG    . ARG A 1 375 ? 22.341  -20.064 8.326   1.00 72.98 375 A 1 
ATOM 2913 C CD    . ARG A 1 375 ? 21.985  -19.822 6.866   1.00 77.19 375 A 1 
ATOM 2914 N NE    . ARG A 1 375 ? 22.413  -18.479 6.438   1.00 73.72 375 A 1 
ATOM 2915 C CZ    . ARG A 1 375 ? 22.052  -17.862 5.338   1.00 75.53 375 A 1 
ATOM 2916 N NH1   . ARG A 1 375 ? 21.222  -18.387 4.493   1.00 65.59 375 A 1 
ATOM 2917 N NH2   . ARG A 1 375 ? 22.542  -16.692 5.056   1.00 69.56 375 A 1 
ATOM 2918 N N     . ILE A 1 376 ? 20.682  -23.319 11.206  1.00 78.18 376 A 1 
ATOM 2919 C CA    . ILE A 1 376 ? 19.955  -24.567 11.436  1.00 77.73 376 A 1 
ATOM 2920 C C     . ILE A 1 376 ? 18.723  -24.560 10.527  1.00 78.18 376 A 1 
ATOM 2921 O O     . ILE A 1 376 ? 17.881  -23.660 10.607  1.00 74.29 376 A 1 
ATOM 2922 C CB    . ILE A 1 376 ? 19.608  -24.729 12.928  1.00 74.07 376 A 1 
ATOM 2923 C CG1   . ILE A 1 376 ? 20.897  -24.751 13.785  1.00 67.60 376 A 1 
ATOM 2924 C CG2   . ILE A 1 376 ? 18.786  -26.010 13.133  1.00 68.21 376 A 1 
ATOM 2925 C CD1   . ILE A 1 376 ? 20.630  -24.652 15.290  1.00 63.77 376 A 1 
ATOM 2926 N N     . LYS A 1 377 ? 18.640  -25.531 9.596   1.00 71.01 377 A 1 
ATOM 2927 C CA    . LYS A 1 377 ? 17.551  -25.636 8.601   1.00 71.59 377 A 1 
ATOM 2928 C C     . LYS A 1 377 ? 17.275  -24.296 7.878   1.00 74.02 377 A 1 
ATOM 2929 O O     . LYS A 1 377 ? 16.127  -23.917 7.652   1.00 70.57 377 A 1 
ATOM 2930 C CB    . LYS A 1 377 ? 16.291  -26.241 9.251   1.00 67.13 377 A 1 
ATOM 2931 C CG    . LYS A 1 377 ? 16.517  -27.656 9.805   1.00 62.16 377 A 1 
ATOM 2932 C CD    . LYS A 1 377 ? 15.261  -28.190 10.508  1.00 56.91 377 A 1 
ATOM 2933 C CE    . LYS A 1 377 ? 15.540  -29.587 11.069  1.00 51.31 377 A 1 
ATOM 2934 N NZ    . LYS A 1 377 ? 14.420  -30.129 11.872  1.00 46.38 377 A 1 
ATOM 2935 N N     . GLY A 1 378 ? 18.320  -23.570 7.542   1.00 71.66 378 A 1 
ATOM 2936 C CA    . GLY A 1 378 ? 18.267  -22.293 6.830   1.00 70.37 378 A 1 
ATOM 2937 C C     . GLY A 1 378 ? 17.957  -21.054 7.689   1.00 72.95 378 A 1 
ATOM 2938 O O     . GLY A 1 378 ? 18.156  -19.940 7.208   1.00 71.37 378 A 1 
ATOM 2939 N N     . ARG A 1 379 ? 17.523  -21.237 8.955   1.00 74.99 379 A 1 
ATOM 2940 C CA    . ARG A 1 379 ? 17.363  -20.142 9.918   1.00 75.72 379 A 1 
ATOM 2941 C C     . ARG A 1 379 ? 18.706  -19.827 10.575  1.00 77.84 379 A 1 
ATOM 2942 O O     . ARG A 1 379 ? 19.536  -20.706 10.719  1.00 76.66 379 A 1 
ATOM 2943 C CB    . ARG A 1 379 ? 16.311  -20.488 10.976  1.00 72.05 379 A 1 
ATOM 2944 C CG    . ARG A 1 379 ? 14.923  -20.728 10.366  1.00 66.35 379 A 1 
ATOM 2945 C CD    . ARG A 1 379 ? 13.899  -20.952 11.473  1.00 68.02 379 A 1 
ATOM 2946 N NE    . ARG A 1 379 ? 12.550  -21.192 10.926  1.00 60.93 379 A 1 
ATOM 2947 C CZ    . ARG A 1 379 ? 11.438  -21.316 11.634  1.00 56.28 379 A 1 
ATOM 2948 N NH1   . ARG A 1 379 ? 11.433  -21.245 12.934  1.00 52.11 379 A 1 
ATOM 2949 N NH2   . ARG A 1 379 ? 10.300  -21.525 11.038  1.00 50.55 379 A 1 
ATOM 2950 N N     . PHE A 1 380 ? 18.887  -18.596 11.006  1.00 78.22 380 A 1 
ATOM 2951 C CA    . PHE A 1 380 ? 20.069  -18.257 11.786  1.00 78.21 380 A 1 
ATOM 2952 C C     . PHE A 1 380 ? 20.013  -18.984 13.134  1.00 77.33 380 A 1 
ATOM 2953 O O     . PHE A 1 380 ? 19.013  -18.852 13.843  1.00 75.01 380 A 1 
ATOM 2954 C CB    . PHE A 1 380 ? 20.164  -16.749 11.997  1.00 77.50 380 A 1 
ATOM 2955 C CG    . PHE A 1 380 ? 20.366  -15.961 10.719  1.00 77.30 380 A 1 
ATOM 2956 C CD1   . PHE A 1 380 ? 21.520  -16.152 9.948   1.00 73.90 380 A 1 
ATOM 2957 C CD2   . PHE A 1 380 ? 19.417  -15.013 10.304  1.00 73.12 380 A 1 
ATOM 2958 C CE1   . PHE A 1 380 ? 21.724  -15.421 8.770   1.00 72.89 380 A 1 
ATOM 2959 C CE2   . PHE A 1 380 ? 19.615  -14.265 9.128   1.00 71.94 380 A 1 
ATOM 2960 C CZ    . PHE A 1 380 ? 20.773  -14.475 8.354   1.00 75.27 380 A 1 
ATOM 2961 N N     . ALA A 1 381 ? 21.069  -19.704 13.482  1.00 78.78 381 A 1 
ATOM 2962 C CA    . ALA A 1 381 ? 21.202  -20.342 14.783  1.00 76.24 381 A 1 
ATOM 2963 C C     . ALA A 1 381 ? 21.368  -19.285 15.882  1.00 74.43 381 A 1 
ATOM 2964 O O     . ALA A 1 381 ? 21.963  -18.217 15.655  1.00 71.00 381 A 1 
ATOM 2965 C CB    . ALA A 1 381 ? 22.376  -21.322 14.737  1.00 73.42 381 A 1 
ATOM 2966 N N     . LYS A 1 382 ? 20.852  -19.586 17.095  1.00 76.01 382 A 1 
ATOM 2967 C CA    . LYS A 1 382 ? 21.241  -18.840 18.289  1.00 72.98 382 A 1 
ATOM 2968 C C     . LYS A 1 382 ? 22.683  -19.188 18.634  1.00 70.77 382 A 1 
ATOM 2969 O O     . LYS A 1 382 ? 23.191  -20.225 18.243  1.00 65.44 382 A 1 
ATOM 2970 C CB    . LYS A 1 382 ? 20.308  -19.146 19.473  1.00 66.98 382 A 1 
ATOM 2971 C CG    . LYS A 1 382 ? 18.885  -18.616 19.287  1.00 58.04 382 A 1 
ATOM 2972 C CD    . LYS A 1 382 ? 18.077  -18.939 20.554  1.00 55.30 382 A 1 
ATOM 2973 C CE    . LYS A 1 382 ? 16.630  -18.477 20.465  1.00 48.25 382 A 1 
ATOM 2974 N NZ    . LYS A 1 382 ? 15.885  -18.873 21.682  1.00 43.02 382 A 1 
ATOM 2975 N N     . ARG A 1 383 ? 23.346  -18.311 19.384  1.00 74.14 383 A 1 
ATOM 2976 C CA    . ARG A 1 383 ? 24.737  -18.534 19.772  1.00 70.98 383 A 1 
ATOM 2977 C C     . ARG A 1 383 ? 24.858  -19.758 20.685  1.00 70.30 383 A 1 
ATOM 2978 O O     . ARG A 1 383 ? 25.734  -20.582 20.450  1.00 63.93 383 A 1 
ATOM 2979 C CB    . ARG A 1 383 ? 25.296  -17.254 20.400  1.00 64.55 383 A 1 
ATOM 2980 C CG    . ARG A 1 383 ? 26.816  -17.202 20.300  1.00 56.00 383 A 1 
ATOM 2981 C CD    . ARG A 1 383 ? 27.319  -15.878 20.874  1.00 54.22 383 A 1 
ATOM 2982 N NE    . ARG A 1 383 ? 28.756  -15.694 20.617  1.00 48.51 383 A 1 
ATOM 2983 C CZ    . ARG A 1 383 ? 29.478  -14.642 20.952  1.00 44.42 383 A 1 
ATOM 2984 N NH1   . ARG A 1 383 ? 28.949  -13.620 21.568  1.00 43.39 383 A 1 
ATOM 2985 N NH2   . ARG A 1 383 ? 30.749  -14.603 20.663  1.00 41.65 383 A 1 
ATOM 2986 N N     . SER A 1 384 ? 23.929  -19.916 21.630  1.00 74.85 384 A 1 
ATOM 2987 C CA    . SER A 1 384 ? 23.795  -21.093 22.490  1.00 73.34 384 A 1 
ATOM 2988 C C     . SER A 1 384 ? 23.583  -22.373 21.700  1.00 73.40 384 A 1 
ATOM 2989 O O     . SER A 1 384 ? 24.219  -23.388 21.971  1.00 65.50 384 A 1 
ATOM 2990 C CB    . SER A 1 384 ? 22.588  -20.909 23.417  1.00 67.33 384 A 1 
ATOM 2991 O OG    . SER A 1 384 ? 21.420  -20.617 22.675  1.00 59.34 384 A 1 
ATOM 2992 N N     . ASP A 1 385 ? 22.720  -22.338 20.698  1.00 67.93 385 A 1 
ATOM 2993 C CA    . ASP A 1 385 ? 22.338  -23.520 19.929  1.00 66.10 385 A 1 
ATOM 2994 C C     . ASP A 1 385 ? 23.488  -23.952 19.007  1.00 65.15 385 A 1 
ATOM 2995 O O     . ASP A 1 385 ? 23.676  -25.134 18.752  1.00 60.35 385 A 1 
ATOM 2996 C CB    . ASP A 1 385 ? 21.060  -23.249 19.116  1.00 60.62 385 A 1 
ATOM 2997 C CG    . ASP A 1 385 ? 19.880  -22.629 19.891  1.00 53.08 385 A 1 
ATOM 2998 O OD1   . ASP A 1 385 ? 19.929  -22.559 21.136  1.00 49.45 385 A 1 
ATOM 2999 O OD2   . ASP A 1 385 ? 18.972  -22.104 19.216  1.00 48.54 385 A 1 
ATOM 3000 N N     . ALA A 1 386 ? 24.267  -23.014 18.531  1.00 65.03 386 A 1 
ATOM 3001 C CA    . ALA A 1 386 ? 25.473  -23.296 17.757  1.00 61.43 386 A 1 
ATOM 3002 C C     . ALA A 1 386 ? 26.594  -23.891 18.623  1.00 61.63 386 A 1 
ATOM 3003 O O     . ALA A 1 386 ? 27.292  -24.785 18.164  1.00 57.76 386 A 1 
ATOM 3004 C CB    . ALA A 1 386 ? 25.931  -22.002 17.064  1.00 56.79 386 A 1 
ATOM 3005 N N     . GLU A 1 387 ? 26.755  -23.444 19.871  1.00 68.81 387 A 1 
ATOM 3006 C CA    . GLU A 1 387 ? 27.694  -24.036 20.836  1.00 66.92 387 A 1 
ATOM 3007 C C     . GLU A 1 387 ? 27.242  -25.453 21.230  1.00 66.75 387 A 1 
ATOM 3008 O O     . GLU A 1 387 ? 28.058  -26.382 21.162  1.00 61.42 387 A 1 
ATOM 3009 C CB    . GLU A 1 387 ? 27.865  -23.082 22.042  1.00 60.47 387 A 1 
ATOM 3010 C CG    . GLU A 1 387 ? 28.731  -21.858 21.676  1.00 51.90 387 A 1 
ATOM 3011 C CD    . GLU A 1 387 ? 28.733  -20.695 22.707  1.00 47.31 387 A 1 
ATOM 3012 O OE1   . GLU A 1 387 ? 29.301  -19.619 22.370  1.00 43.49 387 A 1 
ATOM 3013 O OE2   . GLU A 1 387 ? 28.120  -20.828 23.782  1.00 42.74 387 A 1 
ATOM 3014 N N     . MET A 1 388 ? 25.951  -25.688 21.471  1.00 68.37 388 A 1 
ATOM 3015 C CA    . MET A 1 388 ? 25.426  -27.021 21.745  1.00 65.47 388 A 1 
ATOM 3016 C C     . MET A 1 388 ? 25.539  -27.989 20.562  1.00 65.23 388 A 1 
ATOM 3017 O O     . MET A 1 388 ? 25.830  -29.165 20.775  1.00 60.34 388 A 1 
ATOM 3018 C CB    . MET A 1 388 ? 23.963  -26.956 22.208  1.00 59.84 388 A 1 
ATOM 3019 C CG    . MET A 1 388 ? 23.801  -26.487 23.645  1.00 51.06 388 A 1 
ATOM 3020 S SD    . MET A 1 388 ? 22.676  -27.492 24.671  1.00 44.27 388 A 1 
ATOM 3021 C CE    . MET A 1 388 ? 21.185  -27.486 23.657  1.00 40.44 388 A 1 
ATOM 3022 N N     . GLU A 1 389 ? 25.311  -27.580 19.326  1.00 61.20 389 A 1 
ATOM 3023 C CA    . GLU A 1 389 ? 25.511  -28.454 18.161  1.00 59.83 389 A 1 
ATOM 3024 C C     . GLU A 1 389 ? 26.988  -28.835 17.997  1.00 59.07 389 A 1 
ATOM 3025 O O     . GLU A 1 389 ? 27.288  -29.989 17.668  1.00 55.85 389 A 1 
ATOM 3026 C CB    . GLU A 1 389 ? 24.985  -27.823 16.854  1.00 55.26 389 A 1 
ATOM 3027 C CG    . GLU A 1 389 ? 23.513  -28.145 16.569  1.00 47.97 389 A 1 
ATOM 3028 C CD    . GLU A 1 389 ? 23.044  -27.763 15.143  1.00 45.39 389 A 1 
ATOM 3029 O OE1   . GLU A 1 389 ? 21.964  -28.251 14.722  1.00 41.48 389 A 1 
ATOM 3030 O OE2   . GLU A 1 389 ? 23.733  -26.987 14.452  1.00 41.17 389 A 1 
ATOM 3031 N N     . VAL A 1 390 ? 27.907  -27.914 18.235  1.00 61.14 390 A 1 
ATOM 3032 C CA    . VAL A 1 390 ? 29.343  -28.216 18.185  1.00 60.77 390 A 1 
ATOM 3033 C C     . VAL A 1 390 ? 29.709  -29.207 19.289  1.00 61.05 390 A 1 
ATOM 3034 O O     . VAL A 1 390 ? 30.359  -30.209 18.985  1.00 57.27 390 A 1 
ATOM 3035 C CB    . VAL A 1 390 ? 30.192  -26.937 18.243  1.00 56.22 390 A 1 
ATOM 3036 C CG1   . VAL A 1 390 ? 31.696  -27.252 18.326  1.00 48.69 390 A 1 
ATOM 3037 C CG2   . VAL A 1 390 ? 30.002  -26.099 16.970  1.00 51.20 390 A 1 
ATOM 3038 N N     . ASP A 1 391 ? 29.230  -29.028 20.524  1.00 54.35 391 A 1 
ATOM 3039 C CA    . ASP A 1 391 ? 29.473  -29.954 21.634  1.00 53.42 391 A 1 
ATOM 3040 C C     . ASP A 1 391 ? 28.849  -31.333 21.404  1.00 52.31 391 A 1 
ATOM 3041 O O     . ASP A 1 391 ? 29.487  -32.360 21.674  1.00 50.61 391 A 1 
ATOM 3042 C CB    . ASP A 1 391 ? 28.956  -29.357 22.952  1.00 49.68 391 A 1 
ATOM 3043 C CG    . ASP A 1 391 ? 29.924  -28.362 23.616  1.00 43.29 391 A 1 
ATOM 3044 O OD1   . ASP A 1 391 ? 31.103  -28.324 23.221  1.00 41.16 391 A 1 
ATOM 3045 O OD2   . ASP A 1 391 ? 29.462  -27.676 24.546  1.00 39.98 391 A 1 
ATOM 3046 N N     . GLN A 1 392 ? 27.640  -31.425 20.845  1.00 52.69 392 A 1 
ATOM 3047 C CA    . GLN A 1 392 ? 27.035  -32.713 20.485  1.00 53.30 392 A 1 
ATOM 3048 C C     . GLN A 1 392 ? 27.821  -33.427 19.378  1.00 52.97 392 A 1 
ATOM 3049 O O     . GLN A 1 392 ? 27.991  -34.650 19.442  1.00 50.93 392 A 1 
ATOM 3050 C CB    . GLN A 1 392 ? 25.577  -32.527 20.054  1.00 50.77 392 A 1 
ATOM 3051 C CG    . GLN A 1 392 ? 24.650  -32.342 21.264  1.00 45.98 392 A 1 
ATOM 3052 C CD    . GLN A 1 392 ? 23.178  -32.251 20.871  1.00 42.54 392 A 1 
ATOM 3053 O OE1   . GLN A 1 392 ? 22.769  -32.321 19.719  1.00 40.96 392 A 1 
ATOM 3054 N NE2   . GLN A 1 392 ? 22.303  -32.109 21.844  1.00 37.97 392 A 1 
ATOM 3055 N N     . THR A 1 393 ? 28.304  -32.688 18.384  1.00 54.09 393 A 1 
ATOM 3056 C CA    . THR A 1 393 ? 29.121  -33.290 17.313  1.00 54.93 393 A 1 
ATOM 3057 C C     . THR A 1 393 ? 30.466  -33.759 17.864  1.00 54.29 393 A 1 
ATOM 3058 O O     . THR A 1 393 ? 30.939  -34.837 17.502  1.00 50.54 393 A 1 
ATOM 3059 C CB    . THR A 1 393 ? 29.337  -32.318 16.141  1.00 51.81 393 A 1 
ATOM 3060 O OG1   . THR A 1 393 ? 28.191  -31.573 15.838  1.00 46.44 393 A 1 
ATOM 3061 C CG2   . THR A 1 393 ? 29.663  -33.078 14.858  1.00 47.00 393 A 1 
ATOM 3062 N N     . PHE A 1 394 ? 31.049  -33.009 18.792  1.00 55.97 394 A 1 
ATOM 3063 C CA    . PHE A 1 394 ? 32.300  -33.391 19.453  1.00 54.39 394 A 1 
ATOM 3064 C C     . PHE A 1 394 ? 32.110  -34.568 20.417  1.00 53.92 394 A 1 
ATOM 3065 O O     . PHE A 1 394 ? 32.925  -35.499 20.433  1.00 49.99 394 A 1 
ATOM 3066 C CB    . PHE A 1 394 ? 32.900  -32.167 20.157  1.00 49.82 394 A 1 
ATOM 3067 C CG    . PHE A 1 394 ? 34.381  -32.011 19.900  1.00 45.67 394 A 1 
ATOM 3068 C CD1   . PHE A 1 394 ? 35.324  -32.599 20.764  1.00 43.69 394 A 1 
ATOM 3069 C CD2   . PHE A 1 394 ? 34.823  -31.308 18.767  1.00 42.04 394 A 1 
ATOM 3070 C CE1   . PHE A 1 394 ? 36.695  -32.471 20.507  1.00 38.17 394 A 1 
ATOM 3071 C CE2   . PHE A 1 394 ? 36.207  -31.170 18.506  1.00 38.74 394 A 1 
ATOM 3072 C CZ    . PHE A 1 394 ? 37.136  -31.758 19.384  1.00 39.68 394 A 1 
ATOM 3073 N N     . SER A 1 395 ? 31.007  -34.606 21.172  1.00 51.44 395 A 1 
ATOM 3074 C CA    . SER A 1 395 ? 30.690  -35.698 22.100  1.00 51.43 395 A 1 
ATOM 3075 C C     . SER A 1 395 ? 30.414  -37.009 21.367  1.00 50.88 395 A 1 
ATOM 3076 O O     . SER A 1 395 ? 30.874  -38.069 21.796  1.00 49.30 395 A 1 
ATOM 3077 C CB    . SER A 1 395 ? 29.497  -35.292 22.960  1.00 49.91 395 A 1 
ATOM 3078 O OG    . SER A 1 395 ? 29.243  -36.272 23.936  1.00 43.87 395 A 1 
ATOM 3079 N N     . THR A 1 396 ? 29.716  -36.986 20.233  1.00 56.67 396 A 1 
ATOM 3080 C CA    . THR A 1 396 ? 29.515  -38.177 19.394  1.00 57.34 396 A 1 
ATOM 3081 C C     . THR A 1 396 ? 30.814  -38.655 18.736  1.00 56.93 396 A 1 
ATOM 3082 O O     . THR A 1 396 ? 31.016  -39.864 18.646  1.00 53.12 396 A 1 
ATOM 3083 C CB    . THR A 1 396 ? 28.434  -37.981 18.323  1.00 52.58 396 A 1 
ATOM 3084 O OG1   . THR A 1 396 ? 28.499  -36.708 17.725  1.00 46.79 396 A 1 
ATOM 3085 C CG2   . THR A 1 396 ? 27.034  -38.139 18.898  1.00 48.18 396 A 1 
ATOM 3086 N N     . ALA A 1 397 ? 31.689  -37.767 18.346  1.00 48.95 397 A 1 
ATOM 3087 C CA    . ALA A 1 397 ? 33.004  -38.145 17.818  1.00 48.25 397 A 1 
ATOM 3088 C C     . ALA A 1 397 ? 33.882  -38.790 18.905  1.00 46.23 397 A 1 
ATOM 3089 O O     . ALA A 1 397 ? 34.465  -39.850 18.673  1.00 45.31 397 A 1 
ATOM 3090 C CB    . ALA A 1 397 ? 33.656  -36.913 17.189  1.00 46.30 397 A 1 
ATOM 3091 N N     . ALA A 1 398 ? 33.908  -38.228 20.102  1.00 47.77 398 A 1 
ATOM 3092 C CA    . ALA A 1 398 ? 34.707  -38.746 21.213  1.00 47.40 398 A 1 
ATOM 3093 C C     . ALA A 1 398 ? 34.259  -40.148 21.675  1.00 46.26 398 A 1 
ATOM 3094 O O     . ALA A 1 398 ? 35.098  -40.990 22.005  1.00 44.52 398 A 1 
ATOM 3095 C CB    . ALA A 1 398 ? 34.646  -37.731 22.359  1.00 45.07 398 A 1 
ATOM 3096 N N     . LEU A 1 399 ? 32.959  -40.447 21.666  1.00 52.78 399 A 1 
ATOM 3097 C CA    . LEU A 1 399 ? 32.447  -41.783 22.016  1.00 51.91 399 A 1 
ATOM 3098 C C     . LEU A 1 399 ? 32.828  -42.860 20.988  1.00 50.73 399 A 1 
ATOM 3099 O O     . LEU A 1 399 ? 32.947  -44.026 21.361  1.00 47.59 399 A 1 
ATOM 3100 C CB    . LEU A 1 399 ? 30.923  -41.718 22.200  1.00 47.84 399 A 1 
ATOM 3101 C CG    . LEU A 1 399 ? 30.481  -41.134 23.547  1.00 44.03 399 A 1 
ATOM 3102 C CD1   . LEU A 1 399 ? 28.981  -40.835 23.519  1.00 42.89 399 A 1 
ATOM 3103 C CD2   . LEU A 1 399 ? 30.756  -42.111 24.703  1.00 44.84 399 A 1 
ATOM 3104 N N     . SER A 1 400 ? 33.014  -42.508 19.726  1.00 53.83 400 A 1 
ATOM 3105 C CA    . SER A 1 400 ? 33.397  -43.488 18.704  1.00 53.86 400 A 1 
ATOM 3106 C C     . SER A 1 400 ? 34.854  -43.944 18.819  1.00 52.67 400 A 1 
ATOM 3107 O O     . SER A 1 400 ? 35.146  -45.110 18.555  1.00 48.07 400 A 1 
ATOM 3108 C CB    . SER A 1 400 ? 33.099  -42.959 17.301  1.00 50.16 400 A 1 
ATOM 3109 O OG    . SER A 1 400 ? 33.889  -41.845 16.934  1.00 45.64 400 A 1 
ATOM 3110 N N     . ASP A 1 401 ? 35.731  -43.089 19.275  1.00 52.73 401 A 1 
ATOM 3111 C CA    . ASP A 1 401 ? 37.172  -43.385 19.355  1.00 54.59 401 A 1 
ATOM 3112 C C     . ASP A 1 401 ? 37.561  -44.166 20.624  1.00 54.99 401 A 1 
ATOM 3113 O O     . ASP A 1 401 ? 38.654  -44.709 20.730  1.00 51.46 401 A 1 
ATOM 3114 C CB    . ASP A 1 401 ? 37.957  -42.075 19.202  1.00 48.25 401 A 1 
ATOM 3115 C CG    . ASP A 1 401 ? 39.367  -42.250 18.598  1.00 42.54 401 A 1 
ATOM 3116 O OD1   . ASP A 1 401 ? 39.586  -43.246 17.889  1.00 40.49 401 A 1 
ATOM 3117 O OD2   . ASP A 1 401 ? 40.188  -41.338 18.830  1.00 40.44 401 A 1 
ATOM 3118 N N     . SER A 1 402 ? 36.641  -44.289 21.589  1.00 46.01 402 A 1 
ATOM 3119 C CA    . SER A 1 402 ? 36.887  -45.039 22.833  1.00 48.33 402 A 1 
ATOM 3120 C C     . SER A 1 402 ? 36.909  -46.566 22.664  1.00 48.67 402 A 1 
ATOM 3121 O O     . SER A 1 402 ? 37.069  -47.286 23.647  1.00 44.78 402 A 1 
ATOM 3122 C CB    . SER A 1 402 ? 35.923  -44.612 23.936  1.00 43.74 402 A 1 
ATOM 3123 O OG    . SER A 1 402 ? 34.607  -45.056 23.694  1.00 40.38 402 A 1 
ATOM 3124 N N     . SER A 1 403 ? 36.783  -47.084 21.449  1.00 43.06 403 A 1 
ATOM 3125 C CA    . SER A 1 403 ? 37.049  -48.494 21.139  1.00 45.63 403 A 1 
ATOM 3126 C C     . SER A 1 403 ? 38.557  -48.799 21.144  1.00 45.86 403 A 1 
ATOM 3127 O O     . SER A 1 403 ? 39.078  -49.443 20.238  1.00 42.89 403 A 1 
ATOM 3128 C CB    . SER A 1 403 ? 36.346  -48.918 19.847  1.00 42.30 403 A 1 
ATOM 3129 O OG    . SER A 1 403 ? 36.892  -48.294 18.706  1.00 38.71 403 A 1 
ATOM 3130 N N     . TYR A 1 404 ? 39.257  -48.345 22.163  1.00 45.15 404 A 1 
ATOM 3131 C CA    . TYR A 1 404 ? 40.590  -48.835 22.480  1.00 45.44 404 A 1 
ATOM 3132 C C     . TYR A 1 404 ? 40.459  -50.322 22.817  1.00 41.82 404 A 1 
ATOM 3133 O O     . TYR A 1 404 ? 39.945  -50.711 23.865  1.00 40.09 404 A 1 
ATOM 3134 C CB    . TYR A 1 404 ? 41.239  -48.022 23.603  1.00 43.65 404 A 1 
ATOM 3135 C CG    . TYR A 1 404 ? 41.971  -46.794 23.088  1.00 42.33 404 A 1 
ATOM 3136 C CD1   . TYR A 1 404 ? 43.322  -46.901 22.682  1.00 42.72 404 A 1 
ATOM 3137 C CD2   . TYR A 1 404 ? 41.311  -45.561 22.967  1.00 42.09 404 A 1 
ATOM 3138 C CE1   . TYR A 1 404 ? 43.998  -45.778 22.160  1.00 38.42 404 A 1 
ATOM 3139 C CE2   . TYR A 1 404 ? 41.980  -44.437 22.431  1.00 37.61 404 A 1 
ATOM 3140 C CZ    . TYR A 1 404 ? 43.330  -44.553 22.031  1.00 38.60 404 A 1 
ATOM 3141 O OH    . TYR A 1 404 ? 43.972  -43.465 21.503  1.00 37.73 404 A 1 
ATOM 3142 N N     . SER A 1 405 ? 40.874  -51.127 21.879  1.00 42.38 405 A 1 
ATOM 3143 C CA    . SER A 1 405 ? 41.004  -52.568 22.014  1.00 45.28 405 A 1 
ATOM 3144 C C     . SER A 1 405 ? 41.845  -52.847 23.256  1.00 43.95 405 A 1 
ATOM 3145 O O     . SER A 1 405 ? 43.049  -52.587 23.268  1.00 41.92 405 A 1 
ATOM 3146 C CB    . SER A 1 405 ? 41.660  -53.137 20.761  1.00 41.59 405 A 1 
ATOM 3147 O OG    . SER A 1 405 ? 41.737  -54.532 20.814  1.00 38.45 405 A 1 
ATOM 3148 N N     . THR A 1 406 ? 41.191  -53.350 24.305  1.00 42.53 406 A 1 
ATOM 3149 C CA    . THR A 1 406 ? 41.894  -53.931 25.440  1.00 47.30 406 A 1 
ATOM 3150 C C     . THR A 1 406 ? 42.676  -55.126 24.920  1.00 45.56 406 A 1 
ATOM 3151 O O     . THR A 1 406 ? 42.095  -56.185 24.676  1.00 43.38 406 A 1 
ATOM 3152 C CB    . THR A 1 406 ? 40.918  -54.361 26.546  1.00 43.47 406 A 1 
ATOM 3153 O OG1   . THR A 1 406 ? 39.798  -55.037 25.995  1.00 38.73 406 A 1 
ATOM 3154 C CG2   . THR A 1 406 ? 40.381  -53.167 27.328  1.00 39.36 406 A 1 
ATOM 3155 N N     . VAL A 1 407 ? 43.963  -54.952 24.673  1.00 45.40 407 A 1 
ATOM 3156 C CA    . VAL A 1 407 ? 44.872  -56.043 24.312  1.00 48.70 407 A 1 
ATOM 3157 C C     . VAL A 1 407 ? 44.813  -57.038 25.470  1.00 44.65 407 A 1 
ATOM 3158 O O     . VAL A 1 407 ? 45.159  -56.646 26.592  1.00 43.31 407 A 1 
ATOM 3159 C CB    . VAL A 1 407 ? 46.309  -55.539 24.082  1.00 46.62 407 A 1 
ATOM 3160 C CG1   . VAL A 1 407 ? 47.221  -56.684 23.636  1.00 42.46 407 A 1 
ATOM 3161 C CG2   . VAL A 1 407 ? 46.349  -54.455 22.995  1.00 45.44 407 A 1 
ATOM 3162 N N     . PRO A 1 408 ? 44.297  -58.274 25.263  1.00 42.36 408 A 1 
ATOM 3163 C CA    . PRO A 1 408 ? 44.292  -59.253 26.331  1.00 45.48 408 A 1 
ATOM 3164 C C     . PRO A 1 408 ? 45.756  -59.511 26.697  1.00 44.69 408 A 1 
ATOM 3165 O O     . PRO A 1 408 ? 46.557  -59.917 25.854  1.00 44.03 408 A 1 
ATOM 3166 C CB    . PRO A 1 408 ? 43.561  -60.471 25.779  1.00 42.70 408 A 1 
ATOM 3167 C CG    . PRO A 1 408 ? 43.771  -60.364 24.272  1.00 41.28 408 A 1 
ATOM 3168 C CD    . PRO A 1 408 ? 43.860  -58.862 24.016  1.00 45.83 408 A 1 
ATOM 3169 N N     . TRP A 1 409 ? 46.076  -59.247 27.959  1.00 44.06 409 A 1 
ATOM 3170 C CA    . TRP A 1 409 ? 47.374  -59.594 28.532  1.00 44.43 409 A 1 
ATOM 3171 C C     . TRP A 1 409 ? 47.414  -61.129 28.688  1.00 42.05 409 A 1 
ATOM 3172 O O     . TRP A 1 409 ? 46.878  -61.657 29.662  1.00 39.21 409 A 1 
ATOM 3173 C CB    . TRP A 1 409 ? 47.592  -58.820 29.837  1.00 40.09 409 A 1 
ATOM 3174 C CG    . TRP A 1 409 ? 48.968  -58.256 30.039  1.00 36.80 409 A 1 
ATOM 3175 C CD1   . TRP A 1 409 ? 49.567  -57.365 29.242  1.00 30.57 409 A 1 
ATOM 3176 C CD2   . TRP A 1 409 ? 49.866  -58.475 31.167  1.00 31.82 409 A 1 
ATOM 3177 N NE1   . TRP A 1 409 ? 50.799  -57.002 29.781  1.00 28.38 409 A 1 
ATOM 3178 C CE2   . TRP A 1 409 ? 51.013  -57.657 30.959  1.00 31.48 409 A 1 
ATOM 3179 C CE3   . TRP A 1 409 ? 49.818  -59.264 32.321  1.00 34.17 409 A 1 
ATOM 3180 C CZ2   . TRP A 1 409 ? 52.076  -57.641 31.890  1.00 34.10 409 A 1 
ATOM 3181 C CZ3   . TRP A 1 409 ? 50.878  -59.247 33.249  1.00 32.23 409 A 1 
ATOM 3182 C CH2   . TRP A 1 409 ? 52.001  -58.442 33.032  1.00 31.41 409 A 1 
ATOM 3183 N N     . PHE A 1 410 ? 47.911  -61.815 27.674  1.00 44.43 410 A 1 
ATOM 3184 C CA    . PHE A 1 410 ? 48.321  -63.223 27.754  1.00 43.73 410 A 1 
ATOM 3185 C C     . PHE A 1 410 ? 49.690  -63.340 28.442  1.00 39.07 410 A 1 
ATOM 3186 O O     . PHE A 1 410 ? 50.534  -62.448 28.229  1.00 35.18 410 A 1 
ATOM 3187 C CB    . PHE A 1 410 ? 48.345  -63.879 26.369  1.00 40.75 410 A 1 
ATOM 3188 C CG    . PHE A 1 410 ? 47.060  -64.586 26.001  1.00 39.86 410 A 1 
ATOM 3189 C CD1   . PHE A 1 410 ? 46.794  -65.861 26.522  1.00 35.90 410 A 1 
ATOM 3190 C CD2   . PHE A 1 410 ? 46.125  -63.985 25.138  1.00 35.04 410 A 1 
ATOM 3191 C CE1   . PHE A 1 410 ? 45.600  -66.520 26.175  1.00 34.09 410 A 1 
ATOM 3192 C CE2   . PHE A 1 410 ? 44.935  -64.645 24.799  1.00 38.85 410 A 1 
ATOM 3193 C CZ    . PHE A 1 410 ? 44.671  -65.916 25.321  1.00 40.65 410 A 1 
ATOM 3194 O OXT   . PHE A 1 410 ? 49.814  -64.369 29.154  1.00 44.33 410 A 1 
ATOM 3195 N N     . LEU B 2 1   ? 3.859   -14.427 -20.062 1.00 38.43 1   B 1 
ATOM 3196 C CA    . LEU B 2 1   ? 4.239   -14.611 -18.650 1.00 40.66 1   B 1 
ATOM 3197 C C     . LEU B 2 1   ? 5.107   -13.428 -18.278 1.00 43.25 1   B 1 
ATOM 3198 O O     . LEU B 2 1   ? 6.202   -13.321 -18.818 1.00 39.43 1   B 1 
ATOM 3199 C CB    . LEU B 2 1   ? 5.009   -15.929 -18.472 1.00 36.49 1   B 1 
ATOM 3200 C CG    . LEU B 2 1   ? 4.134   -17.190 -18.583 1.00 34.14 1   B 1 
ATOM 3201 C CD1   . LEU B 2 1   ? 4.990   -18.414 -18.848 1.00 31.92 1   B 1 
ATOM 3202 C CD2   . LEU B 2 1   ? 3.337   -17.415 -17.286 1.00 34.39 1   B 1 
ATOM 3203 N N     . SER B 2 2   ? 4.606   -12.511 -17.448 1.00 46.08 2   B 1 
ATOM 3204 C CA    . SER B 2 2   ? 5.416   -11.392 -16.978 1.00 48.29 2   B 1 
ATOM 3205 C C     . SER B 2 2   ? 6.680   -11.947 -16.315 1.00 49.92 2   B 1 
ATOM 3206 O O     . SER B 2 2   ? 6.599   -12.935 -15.580 1.00 46.50 2   B 1 
ATOM 3207 C CB    . SER B 2 2   ? 4.624   -10.511 -16.005 1.00 45.53 2   B 1 
ATOM 3208 O OG    . SER B 2 2   ? 3.937   -11.300 -15.058 1.00 41.61 2   B 1 
ATOM 3209 N N     . SER B 2 3   ? 7.839   -11.385 -16.614 1.00 57.85 3   B 1 
ATOM 3210 C CA    . SER B 2 3   ? 9.092   -11.934 -16.104 1.00 59.44 3   B 1 
ATOM 3211 C C     . SER B 2 3   ? 9.034   -11.980 -14.567 1.00 61.00 3   B 1 
ATOM 3212 O O     . SER B 2 3   ? 8.421   -11.106 -13.958 1.00 56.20 3   B 1 
ATOM 3213 C CB    . SER B 2 3   ? 10.290  -11.119 -16.608 1.00 53.40 3   B 1 
ATOM 3214 O OG    . SER B 2 3   ? 10.361  -9.866  -15.984 1.00 46.01 3   B 1 
ATOM 3215 N N     . PRO B 2 4   ? 9.642   -12.984 -13.901 1.00 55.99 4   B 1 
ATOM 3216 C CA    . PRO B 2 4   ? 9.563   -13.078 -12.441 1.00 54.09 4   B 1 
ATOM 3217 C C     . PRO B 2 4   ? 10.044  -11.798 -11.741 1.00 55.43 4   B 1 
ATOM 3218 O O     . PRO B 2 4   ? 9.538   -11.445 -10.682 1.00 53.34 4   B 1 
ATOM 3219 C CB    . PRO B 2 4   ? 10.403  -14.310 -12.076 1.00 49.32 4   B 1 
ATOM 3220 C CG    . PRO B 2 4   ? 11.272  -14.564 -13.304 1.00 49.01 4   B 1 
ATOM 3221 C CD    . PRO B 2 4   ? 10.422  -14.056 -14.466 1.00 50.45 4   B 1 
ATOM 3222 N N     . ARG B 2 5   ? 10.954  -11.051 -12.383 1.00 52.90 5   B 1 
ATOM 3223 C CA    . ARG B 2 5   ? 11.377  -9.721  -11.939 1.00 53.49 5   B 1 
ATOM 3224 C C     . ARG B 2 5   ? 10.245  -8.692  -12.002 1.00 57.31 5   B 1 
ATOM 3225 O O     . ARG B 2 5   ? 10.200  -7.818  -11.142 1.00 53.07 5   B 1 
ATOM 3226 C CB    . ARG B 2 5   ? 12.558  -9.229  -12.786 1.00 46.88 5   B 1 
ATOM 3227 C CG    . ARG B 2 5   ? 13.875  -9.969  -12.488 1.00 39.33 5   B 1 
ATOM 3228 C CD    . ARG B 2 5   ? 15.018  -9.322  -13.273 1.00 35.94 5   B 1 
ATOM 3229 N NE    . ARG B 2 5   ? 16.325  -9.931  -12.968 1.00 31.41 5   B 1 
ATOM 3230 C CZ    . ARG B 2 5   ? 17.510  -9.484  -13.376 1.00 28.62 5   B 1 
ATOM 3231 N NH1   . ARG B 2 5   ? 17.617  -8.451  -14.165 1.00 27.55 5   B 1 
ATOM 3232 N NH2   . ARG B 2 5   ? 18.594  -10.065 -12.991 1.00 26.14 5   B 1 
ATOM 3233 N N     . GLU B 2 6   ? 9.336   -8.757  -12.959 1.00 66.19 6   B 1 
ATOM 3234 C CA    . GLU B 2 6   ? 8.215   -7.817  -13.055 1.00 67.68 6   B 1 
ATOM 3235 C C     . GLU B 2 6   ? 7.167   -8.047  -11.968 1.00 70.99 6   B 1 
ATOM 3236 O O     . GLU B 2 6   ? 6.658   -7.090  -11.399 1.00 65.30 6   B 1 
ATOM 3237 C CB    . GLU B 2 6   ? 7.545   -7.876  -14.426 1.00 60.55 6   B 1 
ATOM 3238 C CG    . GLU B 2 6   ? 8.414   -7.183  -15.458 1.00 51.37 6   B 1 
ATOM 3239 C CD    . GLU B 2 6   ? 7.769   -7.083  -16.827 1.00 45.93 6   B 1 
ATOM 3240 O OE1   . GLU B 2 6   ? 8.085   -6.091  -17.509 1.00 42.71 6   B 1 
ATOM 3241 O OE2   . GLU B 2 6   ? 7.010   -8.013  -17.171 1.00 42.58 6   B 1 
ATOM 3242 N N     . GLN B 2 7   ? 6.907   -9.303  -11.593 1.00 64.40 7   B 1 
ATOM 3243 C CA    . GLN B 2 7   ? 6.020   -9.595  -10.472 1.00 67.02 7   B 1 
ATOM 3244 C C     . GLN B 2 7   ? 6.567   -9.086  -9.126  1.00 72.54 7   B 1 
ATOM 3245 O O     . GLN B 2 7   ? 5.804   -8.869  -8.186  1.00 68.09 7   B 1 
ATOM 3246 C CB    . GLN B 2 7   ? 5.762   -11.100 -10.373 1.00 60.94 7   B 1 
ATOM 3247 C CG    . GLN B 2 7   ? 4.932   -11.618 -11.552 1.00 53.79 7   B 1 
ATOM 3248 C CD    . GLN B 2 7   ? 4.499   -13.070 -11.331 1.00 45.76 7   B 1 
ATOM 3249 O OE1   . GLN B 2 7   ? 4.799   -13.700 -10.338 1.00 43.78 7   B 1 
ATOM 3250 N NE2   . GLN B 2 7   ? 3.761   -13.638 -12.262 1.00 38.83 7   B 1 
ATOM 3251 N N     . ASP B 2 8   ? 7.870   -8.864  -9.017  1.00 73.04 8   B 1 
ATOM 3252 C CA    . ASP B 2 8   ? 8.474   -8.284  -7.822  1.00 73.53 8   B 1 
ATOM 3253 C C     . ASP B 2 8   ? 8.293   -6.764  -7.703  1.00 77.04 8   B 1 
ATOM 3254 O O     . ASP B 2 8   ? 8.517   -6.212  -6.622  1.00 73.17 8   B 1 
ATOM 3255 C CB    . ASP B 2 8   ? 9.955   -8.672  -7.751  1.00 67.61 8   B 1 
ATOM 3256 C CG    . ASP B 2 8   ? 10.195  -10.068 -7.171  1.00 59.54 8   B 1 
ATOM 3257 O OD1   . ASP B 2 8   ? 9.264   -10.648 -6.557  1.00 54.18 8   B 1 
ATOM 3258 O OD2   . ASP B 2 8   ? 11.376  -10.486 -7.139  1.00 52.51 8   B 1 
ATOM 3259 N N     . ARG B 2 9   ? 7.870   -6.089  -8.784  1.00 81.86 9   B 1 
ATOM 3260 C CA    . ARG B 2 9   ? 7.593   -4.648  -8.806  1.00 83.22 9   B 1 
ATOM 3261 C C     . ARG B 2 9   ? 6.275   -4.291  -8.135  1.00 85.25 9   B 1 
ATOM 3262 O O     . ARG B 2 9   ? 6.125   -3.165  -7.658  1.00 81.44 9   B 1 
ATOM 3263 C CB    . ARG B 2 9   ? 7.574   -4.132  -10.252 1.00 79.21 9   B 1 
ATOM 3264 C CG    . ARG B 2 9   ? 8.907   -4.340  -10.988 1.00 70.87 9   B 1 
ATOM 3265 C CD    . ARG B 2 9   ? 8.808   -3.851  -12.427 1.00 67.61 9   B 1 
ATOM 3266 N NE    . ARG B 2 9   ? 10.065  -4.061  -13.165 1.00 61.14 9   B 1 
ATOM 3267 C CZ    . ARG B 2 9   ? 10.238  -3.916  -14.462 1.00 54.72 9   B 1 
ATOM 3268 N NH1   . ARG B 2 9   ? 9.275   -3.505  -15.247 1.00 52.93 9   B 1 
ATOM 3269 N NH2   . ARG B 2 9   ? 11.382  -4.190  -15.008 1.00 48.72 9   B 1 
ATOM 3270 N N     . PHE B 2 10  ? 5.341   -5.248  -8.085  1.00 88.44 10  B 1 
ATOM 3271 C CA    . PHE B 2 10  ? 3.989   -5.043  -7.610  1.00 88.98 10  B 1 
ATOM 3272 C C     . PHE B 2 10  ? 3.652   -5.914  -6.396  1.00 90.19 10  B 1 
ATOM 3273 O O     . PHE B 2 10  ? 4.379   -6.854  -6.033  1.00 88.17 10  B 1 
ATOM 3274 C CB    . PHE B 2 10  ? 3.015   -5.278  -8.772  1.00 86.84 10  B 1 
ATOM 3275 C CG    . PHE B 2 10  ? 3.291   -4.419  -9.998  1.00 86.89 10  B 1 
ATOM 3276 C CD1   . PHE B 2 10  ? 3.308   -3.019  -9.899  1.00 79.66 10  B 1 
ATOM 3277 C CD2   . PHE B 2 10  ? 3.546   -5.025  -11.235 1.00 78.60 10  B 1 
ATOM 3278 C CE1   . PHE B 2 10  ? 3.572   -2.227  -11.023 1.00 75.20 10  B 1 
ATOM 3279 C CE2   . PHE B 2 10  ? 3.808   -4.243  -12.369 1.00 76.06 10  B 1 
ATOM 3280 C CZ    . PHE B 2 10  ? 3.820   -2.837  -12.262 1.00 74.76 10  B 1 
ATOM 3281 N N     . LEU B 2 11  ? 2.532   -5.614  -5.749  1.00 91.41 11  B 1 
ATOM 3282 C CA    . LEU B 2 11  ? 1.963   -6.499  -4.732  1.00 91.85 11  B 1 
ATOM 3283 C C     . LEU B 2 11  ? 1.500   -7.814  -5.372  1.00 91.48 11  B 1 
ATOM 3284 O O     . LEU B 2 11  ? 1.107   -7.830  -6.530  1.00 89.10 11  B 1 
ATOM 3285 C CB    . LEU B 2 11  ? 0.807   -5.798  -4.012  1.00 91.94 11  B 1 
ATOM 3286 C CG    . LEU B 2 11  ? 1.233   -4.584  -3.168  1.00 91.41 11  B 1 
ATOM 3287 C CD1   . LEU B 2 11  ? -0.007  -3.912  -2.600  1.00 88.00 11  B 1 
ATOM 3288 C CD2   . LEU B 2 11  ? 2.148   -4.990  -2.010  1.00 87.70 11  B 1 
ATOM 3289 N N     . PRO B 2 12  ? 1.520   -8.951  -4.623  1.00 90.51 12  B 1 
ATOM 3290 C CA    . PRO B 2 12  ? 1.092   -10.221 -5.192  1.00 89.87 12  B 1 
ATOM 3291 C C     . PRO B 2 12  ? -0.376  -10.191 -5.625  1.00 90.94 12  B 1 
ATOM 3292 O O     . PRO B 2 12  ? -1.257  -9.900  -4.811  1.00 89.95 12  B 1 
ATOM 3293 C CB    . PRO B 2 12  ? 1.343   -11.268 -4.098  1.00 87.94 12  B 1 
ATOM 3294 C CG    . PRO B 2 12  ? 2.383   -10.610 -3.189  1.00 85.15 12  B 1 
ATOM 3295 C CD    . PRO B 2 12  ? 2.047   -9.127  -3.284  1.00 87.51 12  B 1 
ATOM 3296 N N     . ILE B 2 13  ? -0.657  -10.595 -6.863  1.00 88.83 13  B 1 
ATOM 3297 C CA    . ILE B 2 13  ? -2.010  -10.573 -7.433  1.00 89.75 13  B 1 
ATOM 3298 C C     . ILE B 2 13  ? -3.026  -11.383 -6.617  1.00 90.79 13  B 1 
ATOM 3299 O O     . ILE B 2 13  ? -4.213  -11.052 -6.575  1.00 90.04 13  B 1 
ATOM 3300 C CB    . ILE B 2 13  ? -1.956  -11.045 -8.903  1.00 88.64 13  B 1 
ATOM 3301 C CG1   . ILE B 2 13  ? -3.242  -10.743 -9.700  1.00 83.28 13  B 1 
ATOM 3302 C CG2   . ILE B 2 13  ? -1.644  -12.551 -9.012  1.00 81.73 13  B 1 
ATOM 3303 C CD1   . ILE B 2 13  ? -3.513  -9.243  -9.863  1.00 74.72 13  B 1 
ATOM 3304 N N     . ALA B 2 14  ? -2.582  -12.430 -5.912  1.00 89.85 14  B 1 
ATOM 3305 C CA    . ALA B 2 14  ? -3.436  -13.224 -5.038  1.00 88.93 14  B 1 
ATOM 3306 C C     . ALA B 2 14  ? -3.937  -12.425 -3.825  1.00 90.38 14  B 1 
ATOM 3307 O O     . ALA B 2 14  ? -5.100  -12.562 -3.437  1.00 89.10 14  B 1 
ATOM 3308 C CB    . ALA B 2 14  ? -2.657  -14.472 -4.596  1.00 86.32 14  B 1 
ATOM 3309 N N     . ASN B 2 15  ? -3.084  -11.574 -3.236  1.00 91.02 15  B 1 
ATOM 3310 C CA    . ASN B 2 15  ? -3.469  -10.704 -2.124  1.00 91.59 15  B 1 
ATOM 3311 C C     . ASN B 2 15  ? -4.417  -9.609  -2.614  1.00 92.86 15  B 1 
ATOM 3312 O O     . ASN B 2 15  ? -5.481  -9.432  -2.025  1.00 92.13 15  B 1 
ATOM 3313 C CB    . ASN B 2 15  ? -2.211  -10.104 -1.470  1.00 90.71 15  B 1 
ATOM 3314 C CG    . ASN B 2 15  ? -1.364  -11.144 -0.767  1.00 89.03 15  B 1 
ATOM 3315 O OD1   . ASN B 2 15  ? -0.737  -11.993 -1.362  1.00 79.00 15  B 1 
ATOM 3316 N ND2   . ASN B 2 15  ? -1.327  -11.121 0.550   1.00 79.77 15  B 1 
ATOM 3317 N N     . VAL B 2 16  ? -4.084  -8.965  -3.733  1.00 92.01 16  B 1 
ATOM 3318 C CA    . VAL B 2 16  ? -4.955  -7.967  -4.374  1.00 92.93 16  B 1 
ATOM 3319 C C     . VAL B 2 16  ? -6.335  -8.564  -4.662  1.00 93.64 16  B 1 
ATOM 3320 O O     . VAL B 2 16  ? -7.351  -8.011  -4.248  1.00 93.01 16  B 1 
ATOM 3321 C CB    . VAL B 2 16  ? -4.305  -7.439  -5.671  1.00 92.98 16  B 1 
ATOM 3322 C CG1   . VAL B 2 16  ? -5.215  -6.474  -6.436  1.00 90.90 16  B 1 
ATOM 3323 C CG2   . VAL B 2 16  ? -2.988  -6.715  -5.359  1.00 90.85 16  B 1 
ATOM 3324 N N     . SER B 2 17  ? -6.392  -9.743  -5.276  1.00 93.26 17  B 1 
ATOM 3325 C CA    . SER B 2 17  ? -7.654  -10.418 -5.600  1.00 92.87 17  B 1 
ATOM 3326 C C     . SER B 2 17  ? -8.498  -10.740 -4.363  1.00 93.22 17  B 1 
ATOM 3327 O O     . SER B 2 17  ? -9.719  -10.679 -4.438  1.00 92.41 17  B 1 
ATOM 3328 C CB    . SER B 2 17  ? -7.404  -11.734 -6.332  1.00 91.77 17  B 1 
ATOM 3329 O OG    . SER B 2 17  ? -6.714  -11.532 -7.545  1.00 79.28 17  B 1 
ATOM 3330 N N     . ARG B 2 18  ? -7.863  -11.120 -3.242  1.00 92.41 18  B 1 
ATOM 3331 C CA    . ARG B 2 18  ? -8.560  -11.416 -1.986  1.00 92.00 18  B 1 
ATOM 3332 C C     . ARG B 2 18  ? -9.193  -10.171 -1.381  1.00 92.86 18  B 1 
ATOM 3333 O O     . ARG B 2 18  ? -10.363 -10.218 -1.027  1.00 91.46 18  B 1 
ATOM 3334 C CB    . ARG B 2 18  ? -7.563  -12.076 -1.027  1.00 90.82 18  B 1 
ATOM 3335 C CG    . ARG B 2 18  ? -8.215  -12.603 0.247   1.00 83.22 18  B 1 
ATOM 3336 C CD    . ARG B 2 18  ? -7.204  -13.136 1.282   1.00 81.39 18  B 1 
ATOM 3337 N NE    . ARG B 2 18  ? -5.837  -13.277 0.780   1.00 72.28 18  B 1 
ATOM 3338 C CZ    . ARG B 2 18  ? -4.727  -13.357 1.494   1.00 67.09 18  B 1 
ATOM 3339 N NH1   . ARG B 2 18  ? -4.745  -13.457 2.802   1.00 59.62 18  B 1 
ATOM 3340 N NH2   . ARG B 2 18  ? -3.561  -13.332 0.915   1.00 58.88 18  B 1 
ATOM 3341 N N     . ILE B 2 19  ? -8.456  -9.066  -1.321  1.00 93.70 19  B 1 
ATOM 3342 C CA    . ILE B 2 19  ? -8.960  -7.799  -0.771  1.00 94.01 19  B 1 
ATOM 3343 C C     . ILE B 2 19  ? -10.080 -7.245  -1.655  1.00 94.75 19  B 1 
ATOM 3344 O O     . ILE B 2 19  ? -11.130 -6.871  -1.139  1.00 93.47 19  B 1 
ATOM 3345 C CB    . ILE B 2 19  ? -7.810  -6.792  -0.566  1.00 93.74 19  B 1 
ATOM 3346 C CG1   . ILE B 2 19  ? -6.744  -7.325  0.410   1.00 91.60 19  B 1 
ATOM 3347 C CG2   . ILE B 2 19  ? -8.381  -5.460  -0.026  1.00 91.40 19  B 1 
ATOM 3348 C CD1   . ILE B 2 19  ? -5.405  -6.593  0.301   1.00 85.26 19  B 1 
ATOM 3349 N N     . MET B 2 20  ? -9.918  -7.282  -2.982  1.00 94.95 20  B 1 
ATOM 3350 C CA    . MET B 2 20  ? -10.989 -6.895  -3.901  1.00 95.36 20  B 1 
ATOM 3351 C C     . MET B 2 20  ? -12.266 -7.706  -3.677  1.00 95.43 20  B 1 
ATOM 3352 O O     . MET B 2 20  ? -13.345 -7.136  -3.668  1.00 93.72 20  B 1 
ATOM 3353 C CB    . MET B 2 20  ? -10.548 -7.069  -5.360  1.00 95.15 20  B 1 
ATOM 3354 C CG    . MET B 2 20  ? -9.502  -6.059  -5.820  1.00 93.03 20  B 1 
ATOM 3355 S SD    . MET B 2 20  ? -8.996  -6.302  -7.553  1.00 91.45 20  B 1 
ATOM 3356 C CE    . MET B 2 20  ? -10.400 -5.538  -8.402  1.00 81.52 20  B 1 
ATOM 3357 N N     . LYS B 2 21  ? -12.167 -9.030  -3.472  1.00 94.70 21  B 1 
ATOM 3358 C CA    . LYS B 2 21  ? -13.332 -9.881  -3.195  1.00 94.42 21  B 1 
ATOM 3359 C C     . LYS B 2 21  ? -14.001 -9.534  -1.871  1.00 94.62 21  B 1 
ATOM 3360 O O     . LYS B 2 21  ? -15.220 -9.561  -1.811  1.00 92.93 21  B 1 
ATOM 3361 C CB    . LYS B 2 21  ? -12.946 -11.359 -3.210  1.00 93.17 21  B 1 
ATOM 3362 C CG    . LYS B 2 21  ? -12.785 -11.930 -4.621  1.00 86.20 21  B 1 
ATOM 3363 C CD    . LYS B 2 21  ? -12.407 -13.407 -4.500  1.00 77.69 21  B 1 
ATOM 3364 C CE    . LYS B 2 21  ? -12.333 -14.094 -5.860  1.00 68.55 21  B 1 
ATOM 3365 N NZ    . LYS B 2 21  ? -12.383 -15.565 -5.706  1.00 59.26 21  B 1 
ATOM 3366 N N     . LYS B 2 22  ? -13.229 -9.202  -0.831  1.00 94.15 22  B 1 
ATOM 3367 C CA    . LYS B 2 22  ? -13.769 -8.772  0.463   1.00 93.65 22  B 1 
ATOM 3368 C C     . LYS B 2 22  ? -14.515 -7.434  0.379   1.00 94.09 22  B 1 
ATOM 3369 O O     . LYS B 2 22  ? -15.495 -7.249  1.081   1.00 91.79 22  B 1 
ATOM 3370 C CB    . LYS B 2 22  ? -12.652 -8.673  1.506   1.00 92.19 22  B 1 
ATOM 3371 C CG    . LYS B 2 22  ? -12.150 -10.036 2.024   1.00 81.32 22  B 1 
ATOM 3372 C CD    . LYS B 2 22  ? -11.121 -9.816  3.144   1.00 75.88 22  B 1 
ATOM 3373 C CE    . LYS B 2 22  ? -10.704 -11.118 3.823   1.00 64.52 22  B 1 
ATOM 3374 N NZ    . LYS B 2 22  ? -10.005 -10.855 5.112   1.00 56.38 22  B 1 
ATOM 3375 N N     . ALA B 2 23  ? -14.054 -6.525  -0.473  1.00 93.83 23  B 1 
ATOM 3376 C CA    . ALA B 2 23  ? -14.668 -5.215  -0.647  1.00 92.90 23  B 1 
ATOM 3377 C C     . ALA B 2 23  ? -15.916 -5.217  -1.549  1.00 93.43 23  B 1 
ATOM 3378 O O     . ALA B 2 23  ? -16.586 -4.191  -1.670  1.00 90.77 23  B 1 
ATOM 3379 C CB    . ALA B 2 23  ? -13.590 -4.269  -1.200  1.00 91.30 23  B 1 
ATOM 3380 N N     . LEU B 2 24  ? -16.206 -6.325  -2.226  1.00 93.97 24  B 1 
ATOM 3381 C CA    . LEU B 2 24  ? -17.299 -6.417  -3.191  1.00 94.23 24  B 1 
ATOM 3382 C C     . LEU B 2 24  ? -18.364 -7.432  -2.741  1.00 94.54 24  B 1 
ATOM 3383 O O     . LEU B 2 24  ? -18.036 -8.397  -2.051  1.00 91.58 24  B 1 
ATOM 3384 C CB    . LEU B 2 24  ? -16.749 -6.795  -4.573  1.00 92.60 24  B 1 
ATOM 3385 C CG    . LEU B 2 24  ? -15.791 -5.765  -5.214  1.00 90.88 24  B 1 
ATOM 3386 C CD1   . LEU B 2 24  ? -15.443 -6.195  -6.631  1.00 83.18 24  B 1 
ATOM 3387 C CD2   . LEU B 2 24  ? -16.377 -4.362  -5.280  1.00 82.96 24  B 1 
ATOM 3388 N N     . PRO B 2 25  ? -19.635 -7.265  -3.197  1.00 93.88 25  B 1 
ATOM 3389 C CA    . PRO B 2 25  ? -20.678 -8.261  -2.980  1.00 93.27 25  B 1 
ATOM 3390 C C     . PRO B 2 25  ? -20.277 -9.650  -3.502  1.00 93.20 25  B 1 
ATOM 3391 O O     . PRO B 2 25  ? -19.614 -9.759  -4.535  1.00 90.77 25  B 1 
ATOM 3392 C CB    . PRO B 2 25  ? -21.916 -7.724  -3.721  1.00 91.66 25  B 1 
ATOM 3393 C CG    . PRO B 2 25  ? -21.666 -6.227  -3.792  1.00 89.08 25  B 1 
ATOM 3394 C CD    . PRO B 2 25  ? -20.159 -6.121  -3.913  1.00 92.44 25  B 1 
ATOM 3395 N N     . ALA B 2 26  ? -20.739 -10.720 -2.832  1.00 92.31 26  B 1 
ATOM 3396 C CA    . ALA B 2 26  ? -20.380 -12.103 -3.171  1.00 91.50 26  B 1 
ATOM 3397 C C     . ALA B 2 26  ? -20.702 -12.496 -4.629  1.00 91.12 26  B 1 
ATOM 3398 O O     . ALA B 2 26  ? -19.980 -13.272 -5.260  1.00 86.00 26  B 1 
ATOM 3399 C CB    . ALA B 2 26  ? -21.094 -13.028 -2.185  1.00 88.90 26  B 1 
ATOM 3400 N N     . ASN B 2 27  ? -21.760 -11.917 -5.204  1.00 91.17 27  B 1 
ATOM 3401 C CA    . ASN B 2 27  ? -22.178 -12.171 -6.581  1.00 90.12 27  B 1 
ATOM 3402 C C     . ASN B 2 27  ? -21.348 -11.414 -7.646  1.00 90.33 27  B 1 
ATOM 3403 O O     . ASN B 2 27  ? -21.535 -11.644 -8.851  1.00 85.98 27  B 1 
ATOM 3404 C CB    . ASN B 2 27  ? -23.681 -11.863 -6.703  1.00 87.13 27  B 1 
ATOM 3405 C CG    . ASN B 2 27  ? -24.017 -10.386 -6.535  1.00 80.41 27  B 1 
ATOM 3406 O OD1   . ASN B 2 27  ? -23.204 -9.550  -6.222  1.00 67.18 27  B 1 
ATOM 3407 N ND2   . ASN B 2 27  ? -25.255 -10.013 -6.773  1.00 72.81 27  B 1 
ATOM 3408 N N     . ALA B 2 28  ? -20.454 -10.497 -7.230  1.00 90.35 28  B 1 
ATOM 3409 C CA    . ALA B 2 28  ? -19.645 -9.714  -8.144  1.00 90.29 28  B 1 
ATOM 3410 C C     . ALA B 2 28  ? -18.510 -10.552 -8.734  1.00 90.83 28  B 1 
ATOM 3411 O O     . ALA B 2 28  ? -17.772 -11.256 -8.051  1.00 88.34 28  B 1 
ATOM 3412 C CB    . ALA B 2 28  ? -19.135 -8.454  -7.446  1.00 88.79 28  B 1 
ATOM 3413 N N     . LYS B 2 29  ? -18.307 -10.419 -10.052 1.00 92.18 29  B 1 
ATOM 3414 C CA    . LYS B 2 29  ? -17.188 -11.055 -10.748 1.00 91.94 29  B 1 
ATOM 3415 C C     . LYS B 2 29  ? -16.108 -10.025 -11.030 1.00 92.50 29  B 1 
ATOM 3416 O O     . LYS B 2 29  ? -16.397 -8.891  -11.397 1.00 90.24 29  B 1 
ATOM 3417 C CB    . LYS B 2 29  ? -17.683 -11.767 -12.018 1.00 89.80 29  B 1 
ATOM 3418 C CG    . LYS B 2 29  ? -18.640 -12.931 -11.683 1.00 82.02 29  B 1 
ATOM 3419 C CD    . LYS B 2 29  ? -19.063 -13.714 -12.920 1.00 75.69 29  B 1 
ATOM 3420 C CE    . LYS B 2 29  ? -20.016 -14.828 -12.495 1.00 66.43 29  B 1 
ATOM 3421 N NZ    . LYS B 2 29  ? -20.433 -15.712 -13.610 1.00 57.09 29  B 1 
ATOM 3422 N N     . ILE B 2 30  ? -14.844 -10.430 -10.899 1.00 91.28 30  B 1 
ATOM 3423 C CA    . ILE B 2 30  ? -13.693 -9.573  -11.162 1.00 91.86 30  B 1 
ATOM 3424 C C     . ILE B 2 30  ? -12.862 -10.195 -12.279 1.00 91.83 30  B 1 
ATOM 3425 O O     . ILE B 2 30  ? -12.397 -11.329 -12.159 1.00 90.17 30  B 1 
ATOM 3426 C CB    . ILE B 2 30  ? -12.853 -9.325  -9.891  1.00 91.64 30  B 1 
ATOM 3427 C CG1   . ILE B 2 30  ? -13.720 -8.882  -8.686  1.00 88.41 30  B 1 
ATOM 3428 C CG2   . ILE B 2 30  ? -11.783 -8.269  -10.198 1.00 88.19 30  B 1 
ATOM 3429 C CD1   . ILE B 2 30  ? -12.948 -8.888  -7.356  1.00 84.50 30  B 1 
ATOM 3430 N N     . SER B 2 31  ? -12.682 -9.455  -13.364 1.00 93.68 31  B 1 
ATOM 3431 C CA    . SER B 2 31  ? -11.856 -9.898  -14.484 1.00 93.29 31  B 1 
ATOM 3432 C C     . SER B 2 31  ? -10.367 -9.887  -14.131 1.00 93.26 31  B 1 
ATOM 3433 O O     . SER B 2 31  ? -9.934  -9.251  -13.170 1.00 92.20 31  B 1 
ATOM 3434 C CB    . SER B 2 31  ? -12.141 -9.057  -15.719 1.00 91.59 31  B 1 
ATOM 3435 O OG    . SER B 2 31  ? -11.686 -7.742  -15.534 1.00 81.18 31  B 1 
ATOM 3436 N N     . LYS B 2 32  ? -9.567  -10.630 -14.912 1.00 90.76 32  B 1 
ATOM 3437 C CA    . LYS B 2 32  ? -8.123  -10.686 -14.722 1.00 90.16 32  B 1 
ATOM 3438 C C     . LYS B 2 32  ? -7.475  -9.317  -14.955 1.00 90.53 32  B 1 
ATOM 3439 O O     . LYS B 2 32  ? -6.701  -8.872  -14.115 1.00 89.40 32  B 1 
ATOM 3440 C CB    . LYS B 2 32  ? -7.525  -11.771 -15.633 1.00 88.32 32  B 1 
ATOM 3441 C CG    . LYS B 2 32  ? -6.014  -11.926 -15.402 1.00 80.27 32  B 1 
ATOM 3442 C CD    . LYS B 2 32  ? -5.397  -12.970 -16.348 1.00 72.84 32  B 1 
ATOM 3443 C CE    . LYS B 2 32  ? -3.883  -12.901 -16.174 1.00 61.16 32  B 1 
ATOM 3444 N NZ    . LYS B 2 32  ? -3.128  -13.680 -17.182 1.00 53.39 32  B 1 
ATOM 3445 N N     . ASP B 2 33  ? -7.863  -8.629  -16.013 1.00 91.80 33  B 1 
ATOM 3446 C CA    . ASP B 2 33  ? -7.399  -7.287  -16.359 1.00 91.51 33  B 1 
ATOM 3447 C C     . ASP B 2 33  ? -7.714  -6.259  -15.261 1.00 92.44 33  B 1 
ATOM 3448 O O     . ASP B 2 33  ? -6.862  -5.440  -14.924 1.00 90.82 33  B 1 
ATOM 3449 C CB    . ASP B 2 33  ? -8.003  -6.863  -17.716 1.00 89.02 33  B 1 
ATOM 3450 C CG    . ASP B 2 33  ? -9.541  -6.802  -17.723 1.00 82.28 33  B 1 
ATOM 3451 O OD1   . ASP B 2 33  ? -10.186 -7.732  -17.200 1.00 68.23 33  B 1 
ATOM 3452 O OD2   . ASP B 2 33  ? -10.118 -5.834  -18.253 1.00 75.37 33  B 1 
ATOM 3453 N N     . ALA B 2 34  ? -8.877  -6.331  -14.609 1.00 93.10 34  B 1 
ATOM 3454 C CA    . ALA B 2 34  ? -9.194  -5.461  -13.482 1.00 93.27 34  B 1 
ATOM 3455 C C     . ALA B 2 34  ? -8.265  -5.699  -12.282 1.00 93.54 34  B 1 
ATOM 3456 O O     . ALA B 2 34  ? -7.847  -4.748  -11.636 1.00 92.44 34  B 1 
ATOM 3457 C CB    . ALA B 2 34  ? -10.661 -5.650  -13.085 1.00 92.92 34  B 1 
ATOM 3458 N N     . LYS B 2 35  ? -7.929  -6.966  -11.982 1.00 93.77 35  B 1 
ATOM 3459 C CA    . LYS B 2 35  ? -6.990  -7.301  -10.892 1.00 93.60 35  B 1 
ATOM 3460 C C     . LYS B 2 35  ? -5.587  -6.776  -11.176 1.00 93.69 35  B 1 
ATOM 3461 O O     . LYS B 2 35  ? -4.953  -6.263  -10.271 1.00 92.45 35  B 1 
ATOM 3462 C CB    . LYS B 2 35  ? -6.941  -8.813  -10.669 1.00 92.71 35  B 1 
ATOM 3463 C CG    . LYS B 2 35  ? -8.251  -9.377  -10.124 1.00 89.96 35  B 1 
ATOM 3464 C CD    . LYS B 2 35  ? -8.226  -10.909 -10.173 1.00 88.08 35  B 1 
ATOM 3465 C CE    . LYS B 2 35  ? -9.571  -11.457 -9.744  1.00 82.94 35  B 1 
ATOM 3466 N NZ    . LYS B 2 35  ? -9.654  -12.918 -9.939  1.00 76.77 35  B 1 
ATOM 3467 N N     . GLU B 2 36  ? -5.119  -6.900  -12.407 1.00 91.81 36  B 1 
ATOM 3468 C CA    . GLU B 2 36  ? -3.813  -6.406  -12.843 1.00 91.32 36  B 1 
ATOM 3469 C C     . GLU B 2 36  ? -3.764  -4.871  -12.795 1.00 91.77 36  B 1 
ATOM 3470 O O     . GLU B 2 36  ? -2.819  -4.302  -12.248 1.00 90.71 36  B 1 
ATOM 3471 C CB    . GLU B 2 36  ? -3.503  -6.958  -14.239 1.00 90.47 36  B 1 
ATOM 3472 C CG    . GLU B 2 36  ? -3.205  -8.467  -14.191 1.00 86.86 36  B 1 
ATOM 3473 C CD    . GLU B 2 36  ? -3.130  -9.183  -15.548 1.00 83.41 36  B 1 
ATOM 3474 O OE1   . GLU B 2 36  ? -2.672  -10.354 -15.570 1.00 79.28 36  B 1 
ATOM 3475 O OE2   . GLU B 2 36  ? -3.605  -8.647  -16.565 1.00 78.11 36  B 1 
ATOM 3476 N N     . THR B 2 37  ? -4.817  -4.200  -13.249 1.00 91.42 37  B 1 
ATOM 3477 C CA    . THR B 2 37  ? -4.929  -2.741  -13.157 1.00 91.30 37  B 1 
ATOM 3478 C C     . THR B 2 37  ? -4.924  -2.261  -11.704 1.00 91.89 37  B 1 
ATOM 3479 O O     . THR B 2 37  ? -4.168  -1.359  -11.356 1.00 90.90 37  B 1 
ATOM 3480 C CB    . THR B 2 37  ? -6.186  -2.236  -13.880 1.00 90.61 37  B 1 
ATOM 3481 O OG1   . THR B 2 37  ? -6.208  -2.682  -15.217 1.00 83.97 37  B 1 
ATOM 3482 C CG2   . THR B 2 37  ? -6.263  -0.715  -13.929 1.00 81.88 37  B 1 
ATOM 3483 N N     . VAL B 2 38  ? -5.714  -2.879  -10.823 1.00 92.48 38  B 1 
ATOM 3484 C CA    . VAL B 2 38  ? -5.711  -2.528  -9.392  1.00 92.67 38  B 1 
ATOM 3485 C C     . VAL B 2 38  ? -4.350  -2.826  -8.752  1.00 92.66 38  B 1 
ATOM 3486 O O     . VAL B 2 38  ? -3.871  -2.026  -7.948  1.00 91.49 38  B 1 
ATOM 3487 C CB    . VAL B 2 38  ? -6.854  -3.231  -8.639  1.00 92.56 38  B 1 
ATOM 3488 C CG1   . VAL B 2 38  ? -6.772  -3.050  -7.117  1.00 89.83 38  B 1 
ATOM 3489 C CG2   . VAL B 2 38  ? -8.206  -2.652  -9.076  1.00 89.43 38  B 1 
ATOM 3490 N N     . GLN B 2 39  ? -3.689  -3.935  -9.121  1.00 92.96 39  B 1 
ATOM 3491 C CA    . GLN B 2 39  ? -2.354  -4.279  -8.637  1.00 92.71 39  B 1 
ATOM 3492 C C     . GLN B 2 39  ? -1.325  -3.185  -8.946  1.00 92.99 39  B 1 
ATOM 3493 O O     . GLN B 2 39  ? -0.506  -2.857  -8.083  1.00 91.80 39  B 1 
ATOM 3494 C CB    . GLN B 2 39  ? -1.939  -5.618  -9.272  1.00 91.59 39  B 1 
ATOM 3495 C CG    . GLN B 2 39  ? -0.576  -6.118  -8.804  1.00 87.85 39  B 1 
ATOM 3496 C CD    . GLN B 2 39  ? -0.085  -7.331  -9.603  1.00 87.65 39  B 1 
ATOM 3497 O OE1   . GLN B 2 39  ? -0.398  -7.540  -10.763 1.00 80.81 39  B 1 
ATOM 3498 N NE2   . GLN B 2 39  ? 0.719   -8.180  -9.017  1.00 79.39 39  B 1 
ATOM 3499 N N     . GLU B 2 40  ? -1.383  -2.621  -10.144 1.00 91.70 40  B 1 
ATOM 3500 C CA    . GLU B 2 40  ? -0.537  -1.501  -10.528 1.00 91.36 40  B 1 
ATOM 3501 C C     . GLU B 2 40  ? -0.891  -0.238  -9.737  1.00 91.87 40  B 1 
ATOM 3502 O O     . GLU B 2 40  ? -0.023  0.330   -9.076  1.00 90.47 40  B 1 
ATOM 3503 C CB    . GLU B 2 40  ? -0.628  -1.302  -12.047 1.00 89.67 40  B 1 
ATOM 3504 C CG    . GLU B 2 40  ? 0.351   -0.226  -12.528 1.00 79.74 40  B 1 
ATOM 3505 C CD    . GLU B 2 40  ? 0.502   -0.161  -14.053 1.00 74.77 40  B 1 
ATOM 3506 O OE1   . GLU B 2 40  ? 1.480   0.486   -14.494 1.00 69.08 40  B 1 
ATOM 3507 O OE2   . GLU B 2 40  ? -0.318  -0.762  -14.763 1.00 68.27 40  B 1 
ATOM 3508 N N     . CYS B 2 41  ? -2.179  0.133   -9.686  1.00 91.26 41  B 1 
ATOM 3509 C CA    . CYS B 2 41  ? -2.656  1.310   -8.962  1.00 91.01 41  B 1 
ATOM 3510 C C     . CYS B 2 41  ? -2.208  1.330   -7.492  1.00 91.62 41  B 1 
ATOM 3511 O O     . CYS B 2 41  ? -1.698  2.330   -7.015  1.00 90.69 41  B 1 
ATOM 3512 C CB    . CYS B 2 41  ? -4.187  1.368   -9.028  1.00 90.00 41  B 1 
ATOM 3513 S SG    . CYS B 2 41  ? -4.774  1.679   -10.717 1.00 85.94 41  B 1 
ATOM 3514 N N     . VAL B 2 42  ? -2.370  0.217   -6.769  1.00 92.43 42  B 1 
ATOM 3515 C CA    . VAL B 2 42  ? -1.997  0.169   -5.344  1.00 92.34 42  B 1 
ATOM 3516 C C     . VAL B 2 42  ? -0.482  0.201   -5.128  1.00 92.67 42  B 1 
ATOM 3517 O O     . VAL B 2 42  ? -0.013  0.723   -4.124  1.00 91.36 42  B 1 
ATOM 3518 C CB    . VAL B 2 42  ? -2.615  -1.035  -4.609  1.00 91.36 42  B 1 
ATOM 3519 C CG1   . VAL B 2 42  ? -4.141  -0.963  -4.642  1.00 85.34 42  B 1 
ATOM 3520 C CG2   . VAL B 2 42  ? -2.157  -2.387  -5.152  1.00 84.92 42  B 1 
ATOM 3521 N N     . SER B 2 43  ? 0.300   -0.323  -6.060  1.00 92.58 43  B 1 
ATOM 3522 C CA    . SER B 2 43  ? 1.765   -0.255  -5.988  1.00 92.13 43  B 1 
ATOM 3523 C C     . SER B 2 43  ? 2.280   1.165   -6.265  1.00 92.47 43  B 1 
ATOM 3524 O O     . SER B 2 43  ? 3.248   1.601   -5.638  1.00 91.07 43  B 1 
ATOM 3525 C CB    . SER B 2 43  ? 2.384   -1.259  -6.950  1.00 90.97 43  B 1 
ATOM 3526 O OG    . SER B 2 43  ? 1.907   -2.560  -6.658  1.00 78.37 43  B 1 
ATOM 3527 N N     . GLU B 2 44  ? 1.601   1.893   -7.128  1.00 91.69 44  B 1 
ATOM 3528 C CA    . GLU B 2 44  ? 1.869   3.300   -7.376  1.00 91.54 44  B 1 
ATOM 3529 C C     . GLU B 2 44  ? 1.422   4.178   -6.201  1.00 92.15 44  B 1 
ATOM 3530 O O     . GLU B 2 44  ? 2.181   5.072   -5.807  1.00 90.89 44  B 1 
ATOM 3531 C CB    . GLU B 2 44  ? 1.239   3.746   -8.697  1.00 90.46 44  B 1 
ATOM 3532 C CG    . GLU B 2 44  ? 1.916   3.122   -9.933  1.00 84.35 44  B 1 
ATOM 3533 C CD    . GLU B 2 44  ? 3.436   3.387   -9.992  1.00 83.80 44  B 1 
ATOM 3534 O OE1   . GLU B 2 44  ? 4.192   2.593   -10.588 1.00 78.28 44  B 1 
ATOM 3535 O OE2   . GLU B 2 44  ? 3.923   4.377   -9.414  1.00 78.64 44  B 1 
ATOM 3536 N N     . PHE B 2 45  ? 0.295   3.870   -5.558  1.00 92.75 45  B 1 
ATOM 3537 C CA    . PHE B 2 45  ? -0.141  4.535   -4.329  1.00 93.19 45  B 1 
ATOM 3538 C C     . PHE B 2 45  ? 0.918   4.442   -3.224  1.00 93.30 45  B 1 
ATOM 3539 O O     . PHE B 2 45  ? 1.314   5.460   -2.661  1.00 92.59 45  B 1 
ATOM 3540 C CB    . PHE B 2 45  ? -1.476  3.930   -3.864  1.00 93.10 45  B 1 
ATOM 3541 C CG    . PHE B 2 45  ? -1.914  4.428   -2.502  1.00 92.95 45  B 1 
ATOM 3542 C CD1   . PHE B 2 45  ? -1.656  3.660   -1.348  1.00 91.22 45  B 1 
ATOM 3543 C CD2   . PHE B 2 45  ? -2.558  5.664   -2.373  1.00 91.47 45  B 1 
ATOM 3544 C CE1   . PHE B 2 45  ? -2.044  4.131   -0.086  1.00 90.63 45  B 1 
ATOM 3545 C CE2   . PHE B 2 45  ? -2.957  6.131   -1.114  1.00 90.98 45  B 1 
ATOM 3546 C CZ    . PHE B 2 45  ? -2.703  5.366   0.034   1.00 91.25 45  B 1 
ATOM 3547 N N     . ILE B 2 46  ? 1.468   3.242   -2.963  1.00 94.30 46  B 1 
ATOM 3548 C CA    . ILE B 2 46  ? 2.561   3.076   -1.998  1.00 94.32 46  B 1 
ATOM 3549 C C     . ILE B 2 46  ? 3.742   3.985   -2.354  1.00 94.20 46  B 1 
ATOM 3550 O O     . ILE B 2 46  ? 4.313   4.637   -1.478  1.00 92.88 46  B 1 
ATOM 3551 C CB    . ILE B 2 46  ? 3.032   1.601   -1.937  1.00 94.17 46  B 1 
ATOM 3552 C CG1   . ILE B 2 46  ? 1.951   0.693   -1.330  1.00 92.87 46  B 1 
ATOM 3553 C CG2   . ILE B 2 46  ? 4.329   1.457   -1.112  1.00 92.20 46  B 1 
ATOM 3554 C CD1   . ILE B 2 46  ? 2.186   -0.798  -1.579  1.00 89.74 46  B 1 
ATOM 3555 N N     . SER B 2 47  ? 4.125   4.020   -3.623  1.00 93.84 47  B 1 
ATOM 3556 C CA    . SER B 2 47  ? 5.272   4.800   -4.072  1.00 93.32 47  B 1 
ATOM 3557 C C     . SER B 2 47  ? 5.031   6.308   -3.977  1.00 93.30 47  B 1 
ATOM 3558 O O     . SER B 2 47  ? 5.950   7.041   -3.618  1.00 92.06 47  B 1 
ATOM 3559 C CB    . SER B 2 47  ? 5.637   4.426   -5.507  1.00 92.50 47  B 1 
ATOM 3560 O OG    . SER B 2 47  ? 5.939   3.045   -5.601  1.00 82.75 47  B 1 
ATOM 3561 N N     . PHE B 2 48  ? 3.807   6.764   -4.251  1.00 92.40 48  B 1 
ATOM 3562 C CA    . PHE B 2 48  ? 3.404   8.158   -4.176  1.00 92.26 48  B 1 
ATOM 3563 C C     . PHE B 2 48  ? 3.441   8.684   -2.735  1.00 92.56 48  B 1 
ATOM 3564 O O     . PHE B 2 48  ? 4.185   9.623   -2.440  1.00 91.19 48  B 1 
ATOM 3565 C CB    . PHE B 2 48  ? 2.014   8.301   -4.804  1.00 91.51 48  B 1 
ATOM 3566 C CG    . PHE B 2 48  ? 1.498   9.727   -4.876  1.00 91.02 48  B 1 
ATOM 3567 C CD1   . PHE B 2 48  ? 0.247   10.054  -4.331  1.00 87.86 48  B 1 
ATOM 3568 C CD2   . PHE B 2 48  ? 2.253   10.714  -5.515  1.00 87.87 48  B 1 
ATOM 3569 C CE1   . PHE B 2 48  ? -0.251  11.362  -4.436  1.00 86.52 48  B 1 
ATOM 3570 C CE2   . PHE B 2 48  ? 1.769   12.025  -5.618  1.00 86.58 48  B 1 
ATOM 3571 C CZ    . PHE B 2 48  ? 0.512   12.350  -5.082  1.00 86.73 48  B 1 
ATOM 3572 N N     . ILE B 2 49  ? 2.750   8.005   -1.812  1.00 93.66 49  B 1 
ATOM 3573 C CA    . ILE B 2 49  ? 2.724   8.369   -0.392  1.00 93.66 49  B 1 
ATOM 3574 C C     . ILE B 2 49  ? 4.120   8.277   0.235   1.00 93.82 49  B 1 
ATOM 3575 O O     . ILE B 2 49  ? 4.553   9.175   0.959   1.00 92.69 49  B 1 
ATOM 3576 C CB    . ILE B 2 49  ? 1.712   7.488   0.362   1.00 93.03 49  B 1 
ATOM 3577 C CG1   . ILE B 2 49  ? 0.260   7.615   -0.179  1.00 89.98 49  B 1 
ATOM 3578 C CG2   . ILE B 2 49  ? 1.725   7.783   1.871   1.00 90.30 49  B 1 
ATOM 3579 C CD1   . ILE B 2 49  ? -0.346  9.016   -0.110  1.00 81.34 49  B 1 
ATOM 3580 N N     . THR B 2 50  ? 4.861   7.205   -0.064  1.00 95.26 50  B 1 
ATOM 3581 C CA    . THR B 2 50  ? 6.211   7.032   0.480   1.00 94.96 50  B 1 
ATOM 3582 C C     . THR B 2 50  ? 7.179   8.091   -0.053  1.00 94.97 50  B 1 
ATOM 3583 O O     . THR B 2 50  ? 8.057   8.516   0.691   1.00 93.50 50  B 1 
ATOM 3584 C CB    . THR B 2 50  ? 6.777   5.639   0.157   1.00 94.06 50  B 1 
ATOM 3585 O OG1   . THR B 2 50  ? 5.922   4.624   0.627   1.00 85.51 50  B 1 
ATOM 3586 C CG2   . THR B 2 50  ? 8.130   5.393   0.827   1.00 82.83 50  B 1 
ATOM 3587 N N     . GLY B 2 51  ? 7.040   8.493   -1.304  1.00 94.02 51  B 1 
ATOM 3588 C CA    . GLY B 2 51  ? 7.839   9.557   -1.898  1.00 93.69 51  B 1 
ATOM 3589 C C     . GLY B 2 51  ? 7.666   10.874  -1.159  1.00 94.06 51  B 1 
ATOM 3590 O O     . GLY B 2 51  ? 8.653   11.457  -0.713  1.00 92.89 51  B 1 
ATOM 3591 N N     . GLU B 2 52  ? 6.424   11.280  -0.910  1.00 92.97 52  B 1 
ATOM 3592 C CA    . GLU B 2 52  ? 6.131   12.510  -0.177  1.00 92.60 52  B 1 
ATOM 3593 C C     . GLU B 2 52  ? 6.627   12.464  1.278   1.00 93.11 52  B 1 
ATOM 3594 O O     . GLU B 2 52  ? 7.250   13.402  1.768   1.00 91.69 52  B 1 
ATOM 3595 C CB    . GLU B 2 52  ? 4.630   12.798  -0.267  1.00 91.44 52  B 1 
ATOM 3596 C CG    . GLU B 2 52  ? 4.267   14.211  0.221   1.00 84.44 52  B 1 
ATOM 3597 C CD    . GLU B 2 52  ? 5.064   15.296  -0.527  1.00 85.62 52  B 1 
ATOM 3598 O OE1   . GLU B 2 52  ? 5.579   16.225  0.126   1.00 79.88 52  B 1 
ATOM 3599 O OE2   . GLU B 2 52  ? 5.225   15.200  -1.754  1.00 79.68 52  B 1 
ATOM 3600 N N     . ALA B 2 53  ? 6.431   11.327  1.959   1.00 94.20 53  B 1 
ATOM 3601 C CA    . ALA B 2 53  ? 6.973   11.131  3.302   1.00 94.17 53  B 1 
ATOM 3602 C C     . ALA B 2 53  ? 8.515   11.171  3.321   1.00 94.39 53  B 1 
ATOM 3603 O O     . ALA B 2 53  ? 9.118   11.708  4.256   1.00 92.99 53  B 1 
ATOM 3604 C CB    . ALA B 2 53  ? 6.445   9.797   3.842   1.00 93.73 53  B 1 
ATOM 3605 N N     . SER B 2 54  ? 9.175   10.630  2.298   1.00 94.71 54  B 1 
ATOM 3606 C CA    . SER B 2 54  ? 10.624  10.699  2.133   1.00 94.43 54  B 1 
ATOM 3607 C C     . SER B 2 54  ? 11.100  12.136  1.961   1.00 94.39 54  B 1 
ATOM 3608 O O     . SER B 2 54  ? 12.082  12.529  2.590   1.00 92.92 54  B 1 
ATOM 3609 C CB    . SER B 2 54  ? 11.069  9.854   0.942   1.00 93.66 54  B 1 
ATOM 3610 O OG    . SER B 2 54  ? 12.488  9.858   0.806   1.00 85.80 54  B 1 
ATOM 3611 N N     . ASP B 2 55  ? 10.376  12.925  1.181   1.00 93.47 55  B 1 
ATOM 3612 C CA    . ASP B 2 55  ? 10.710  14.327  0.954   1.00 92.72 55  B 1 
ATOM 3613 C C     . ASP B 2 55  ? 10.577  15.168  2.217   1.00 93.04 55  B 1 
ATOM 3614 O O     . ASP B 2 55  ? 11.447  15.988  2.513   1.00 91.18 55  B 1 
ATOM 3615 C CB    . ASP B 2 55  ? 9.803   14.881  -0.140  1.00 91.32 55  B 1 
ATOM 3616 C CG    . ASP B 2 55  ? 10.106  14.304  -1.512  1.00 85.53 55  B 1 
ATOM 3617 O OD1   . ASP B 2 55  ? 11.200  13.714  -1.704  1.00 78.77 55  B 1 
ATOM 3618 O OD2   . ASP B 2 55  ? 9.326   14.567  -2.448  1.00 79.21 55  B 1 
ATOM 3619 N N     . LYS B 2 56  ? 9.541   14.920  3.030   1.00 92.71 56  B 1 
ATOM 3620 C CA    . LYS B 2 56  ? 9.407   15.506  4.361   1.00 92.61 56  B 1 
ATOM 3621 C C     . LYS B 2 56  ? 10.605  15.152  5.241   1.00 92.93 56  B 1 
ATOM 3622 O O     . LYS B 2 56  ? 11.212  16.039  5.832   1.00 91.22 56  B 1 
ATOM 3623 C CB    . LYS B 2 56  ? 8.088   15.068  5.000   1.00 91.68 56  B 1 
ATOM 3624 C CG    . LYS B 2 56  ? 7.897   15.652  6.418   1.00 88.39 56  B 1 
ATOM 3625 C CD    . LYS B 2 56  ? 6.528   15.271  6.997   1.00 83.06 56  B 1 
ATOM 3626 C CE    . LYS B 2 56  ? 6.325   15.809  8.413   1.00 78.72 56  B 1 
ATOM 3627 N NZ    . LYS B 2 56  ? 6.981   14.980  9.433   1.00 71.41 56  B 1 
ATOM 3628 N N     . CYS B 2 57  ? 10.991  13.879  5.274   1.00 92.80 57  B 1 
ATOM 3629 C CA    . CYS B 2 57  ? 12.161  13.445  6.038   1.00 92.33 57  B 1 
ATOM 3630 C C     . CYS B 2 57  ? 13.449  14.149  5.586   1.00 92.53 57  B 1 
ATOM 3631 O O     . CYS B 2 57  ? 14.260  14.528  6.427   1.00 90.51 57  B 1 
ATOM 3632 C CB    . CYS B 2 57  ? 12.336  11.932  5.912   1.00 91.15 57  B 1 
ATOM 3633 S SG    . CYS B 2 57  ? 11.037  11.052  6.806   1.00 84.98 57  B 1 
ATOM 3634 N N     . GLN B 2 58  ? 13.636  14.332  4.286   1.00 92.56 58  B 1 
ATOM 3635 C CA    . GLN B 2 58  ? 14.805  15.024  3.749   1.00 91.91 58  B 1 
ATOM 3636 C C     . GLN B 2 58  ? 14.810  16.510  4.115   1.00 92.03 58  B 1 
ATOM 3637 O O     . GLN B 2 58  ? 15.844  17.005  4.556   1.00 89.74 58  B 1 
ATOM 3638 C CB    . GLN B 2 58  ? 14.869  14.859  2.236   1.00 90.77 58  B 1 
ATOM 3639 C CG    . GLN B 2 58  ? 15.240  13.427  1.819   1.00 82.73 58  B 1 
ATOM 3640 C CD    . GLN B 2 58  ? 15.316  13.292  0.302   1.00 79.70 58  B 1 
ATOM 3641 O OE1   . GLN B 2 58  ? 15.532  14.242  -0.422  1.00 71.09 58  B 1 
ATOM 3642 N NE2   . GLN B 2 58  ? 15.162  12.097  -0.221  1.00 67.65 58  B 1 
ATOM 3643 N N     . ARG B 2 59  ? 13.664  17.200  4.025   1.00 92.33 59  B 1 
ATOM 3644 C CA    . ARG B 2 59  ? 13.538  18.608  4.460   1.00 91.86 59  B 1 
ATOM 3645 C C     . ARG B 2 59  ? 13.881  18.775  5.940   1.00 91.89 59  B 1 
ATOM 3646 O O     . ARG B 2 59  ? 14.566  19.724  6.312   1.00 88.94 59  B 1 
ATOM 3647 C CB    . ARG B 2 59  ? 12.121  19.130  4.179   1.00 90.69 59  B 1 
ATOM 3648 C CG    . ARG B 2 59  ? 11.841  19.352  2.679   1.00 83.17 59  B 1 
ATOM 3649 C CD    . ARG B 2 59  ? 10.503  20.069  2.446   1.00 82.55 59  B 1 
ATOM 3650 N NE    . ARG B 2 59  ? 9.337   19.301  2.901   1.00 75.27 59  B 1 
ATOM 3651 C CZ    . ARG B 2 59  ? 8.535   18.545  2.171   1.00 69.57 59  B 1 
ATOM 3652 N NH1   . ARG B 2 59  ? 8.728   18.344  0.893   1.00 62.53 59  B 1 
ATOM 3653 N NH2   . ARG B 2 59  ? 7.483   17.963  2.699   1.00 62.10 59  B 1 
ATOM 3654 N N     . GLU B 2 60  ? 13.483  17.814  6.772   1.00 89.65 60  B 1 
ATOM 3655 C CA    . GLU B 2 60  ? 13.779  17.786  8.207   1.00 88.61 60  B 1 
ATOM 3656 C C     . GLU B 2 60  ? 15.146  17.147  8.554   1.00 88.10 60  B 1 
ATOM 3657 O O     . GLU B 2 60  ? 15.434  16.874  9.717   1.00 84.69 60  B 1 
ATOM 3658 C CB    . GLU B 2 60  ? 12.632  17.080  8.930   1.00 87.98 60  B 1 
ATOM 3659 C CG    . GLU B 2 60  ? 11.300  17.853  8.842   1.00 84.82 60  B 1 
ATOM 3660 C CD    . GLU B 2 60  ? 10.125  17.059  9.438   1.00 83.12 60  B 1 
ATOM 3661 O OE1   . GLU B 2 60  ? 8.966   17.452  9.212   1.00 79.05 60  B 1 
ATOM 3662 O OE2   . GLU B 2 60  ? 10.352  16.016  10.091  1.00 78.39 60  B 1 
ATOM 3663 N N     . LYS B 2 61  ? 15.996  16.865  7.551   1.00 87.77 61  B 1 
ATOM 3664 C CA    . LYS B 2 61  ? 17.313  16.224  7.689   1.00 86.85 61  B 1 
ATOM 3665 C C     . LYS B 2 61  ? 17.286  14.865  8.416   1.00 86.82 61  B 1 
ATOM 3666 O O     . LYS B 2 61  ? 18.284  14.429  8.994   1.00 82.36 61  B 1 
ATOM 3667 C CB    . LYS B 2 61  ? 18.334  17.208  8.282   1.00 84.83 61  B 1 
ATOM 3668 C CG    . LYS B 2 61  ? 18.473  18.513  7.474   1.00 77.54 61  B 1 
ATOM 3669 C CD    . LYS B 2 61  ? 19.513  19.449  8.107   1.00 68.61 61  B 1 
ATOM 3670 C CE    . LYS B 2 61  ? 19.622  20.739  7.281   1.00 60.12 61  B 1 
ATOM 3671 N NZ    . LYS B 2 61  ? 20.594  21.709  7.845   1.00 50.81 61  B 1 
ATOM 3672 N N     . ARG B 2 62  ? 16.145  14.158  8.378   1.00 86.44 62  B 1 
ATOM 3673 C CA    . ARG B 2 62  ? 15.976  12.819  8.950   1.00 86.32 62  B 1 
ATOM 3674 C C     . ARG B 2 62  ? 16.199  11.739  7.899   1.00 86.04 62  B 1 
ATOM 3675 O O     . ARG B 2 62  ? 15.946  11.931  6.720   1.00 83.39 62  B 1 
ATOM 3676 C CB    . ARG B 2 62  ? 14.604  12.697  9.622   1.00 85.64 62  B 1 
ATOM 3677 C CG    . ARG B 2 62  ? 14.482  13.603  10.868  1.00 81.85 62  B 1 
ATOM 3678 C CD    . ARG B 2 62  ? 13.189  13.396  11.650  1.00 81.88 62  B 1 
ATOM 3679 N NE    . ARG B 2 62  ? 12.014  13.824  10.887  1.00 78.55 62  B 1 
ATOM 3680 C CZ    . ARG B 2 62  ? 11.088  13.067  10.297  1.00 78.25 62  B 1 
ATOM 3681 N NH1   . ARG B 2 62  ? 11.080  11.756  10.343  1.00 71.23 62  B 1 
ATOM 3682 N NH2   . ARG B 2 62  ? 10.132  13.638  9.644   1.00 72.12 62  B 1 
ATOM 3683 N N     . LYS B 2 63  ? 16.661  10.555  8.338   1.00 85.78 63  B 1 
ATOM 3684 C CA    . LYS B 2 63  ? 16.921  9.397   7.444   1.00 84.90 63  B 1 
ATOM 3685 C C     . LYS B 2 63  ? 15.907  8.271   7.593   1.00 85.95 63  B 1 
ATOM 3686 O O     . LYS B 2 63  ? 15.983  7.282   6.868   1.00 82.98 63  B 1 
ATOM 3687 C CB    . LYS B 2 63  ? 18.349  8.884   7.655   1.00 82.04 63  B 1 
ATOM 3688 C CG    . LYS B 2 63  ? 19.415  9.920   7.266   1.00 75.81 63  B 1 
ATOM 3689 C CD    . LYS B 2 63  ? 20.839  9.353   7.411   1.00 68.57 63  B 1 
ATOM 3690 C CE    . LYS B 2 63  ? 21.850  10.440  7.054   1.00 61.16 63  B 1 
ATOM 3691 N NZ    . LYS B 2 63  ? 23.258  10.013  7.254   1.00 53.58 63  B 1 
ATOM 3692 N N     . THR B 2 64  ? 14.995  8.381   8.564   1.00 87.69 64  B 1 
ATOM 3693 C CA    . THR B 2 64  ? 14.015  7.341   8.884   1.00 87.80 64  B 1 
ATOM 3694 C C     . THR B 2 64  ? 12.613  7.891   8.683   1.00 89.30 64  B 1 
ATOM 3695 O O     . THR B 2 64  ? 12.269  8.885   9.322   1.00 88.17 64  B 1 
ATOM 3696 C CB    . THR B 2 64  ? 14.188  6.834   10.320  1.00 85.29 64  B 1 
ATOM 3697 O OG1   . THR B 2 64  ? 15.530  6.434   10.544  1.00 80.44 64  B 1 
ATOM 3698 C CG2   . THR B 2 64  ? 13.316  5.612   10.609  1.00 79.85 64  B 1 
ATOM 3699 N N     . ILE B 2 65  ? 11.823  7.228   7.835   1.00 90.31 65  B 1 
ATOM 3700 C CA    . ILE B 2 65  ? 10.396  7.502   7.664   1.00 91.38 65  B 1 
ATOM 3701 C C     . ILE B 2 65  ? 9.645   6.863   8.839   1.00 91.54 65  B 1 
ATOM 3702 O O     . ILE B 2 65  ? 9.743   5.644   9.041   1.00 90.40 65  B 1 
ATOM 3703 C CB    . ILE B 2 65  ? 9.890   6.971   6.305   1.00 91.89 65  B 1 
ATOM 3704 C CG1   . ILE B 2 65  ? 10.660  7.622   5.127   1.00 90.40 65  B 1 
ATOM 3705 C CG2   . ILE B 2 65  ? 8.378   7.211   6.163   1.00 90.39 65  B 1 
ATOM 3706 C CD1   . ILE B 2 65  ? 10.335  7.025   3.762   1.00 87.81 65  B 1 
ATOM 3707 N N     . ASN B 2 66  ? 8.909   7.683   9.592   1.00 90.41 66  B 1 
ATOM 3708 C CA    . ASN B 2 66  ? 8.078   7.283   10.716  1.00 90.19 66  B 1 
ATOM 3709 C C     . ASN B 2 66  ? 6.595   7.227   10.308  1.00 91.36 66  B 1 
ATOM 3710 O O     . ASN B 2 66  ? 6.232   7.626   9.205   1.00 90.61 66  B 1 
ATOM 3711 C CB    . ASN B 2 66  ? 8.309   8.268   11.873  1.00 87.62 66  B 1 
ATOM 3712 C CG    . ASN B 2 66  ? 9.725   8.222   12.433  1.00 83.31 66  B 1 
ATOM 3713 O OD1   . ASN B 2 66  ? 10.483  7.283   12.244  1.00 69.36 66  B 1 
ATOM 3714 N ND2   . ASN B 2 66  ? 10.118  9.248   13.151  1.00 74.16 66  B 1 
ATOM 3715 N N     . GLY B 2 67  ? 5.742   6.728   11.213  1.00 91.77 67  B 1 
ATOM 3716 C CA    . GLY B 2 67  ? 4.291   6.720   11.014  1.00 91.92 67  B 1 
ATOM 3717 C C     . GLY B 2 67  ? 3.722   8.116   10.767  1.00 92.93 67  B 1 
ATOM 3718 O O     . GLY B 2 67  ? 3.001   8.310   9.794   1.00 91.98 67  B 1 
ATOM 3719 N N     . ASP B 2 68  ? 4.152   9.094   11.558  1.00 92.65 68  B 1 
ATOM 3720 C CA    . ASP B 2 68  ? 3.690   10.478  11.441  1.00 92.37 68  B 1 
ATOM 3721 C C     . ASP B 2 68  ? 4.060   11.124  10.102  1.00 93.25 68  B 1 
ATOM 3722 O O     . ASP B 2 68  ? 3.318   11.945  9.582   1.00 91.99 68  B 1 
ATOM 3723 C CB    . ASP B 2 68  ? 4.267   11.320  12.591  1.00 90.67 68  B 1 
ATOM 3724 C CG    . ASP B 2 68  ? 3.944   10.726  13.955  1.00 83.92 68  B 1 
ATOM 3725 O OD1   . ASP B 2 68  ? 2.843   10.150  14.107  1.00 75.01 68  B 1 
ATOM 3726 O OD2   . ASP B 2 68  ? 4.852   10.769  14.813  1.00 74.58 68  B 1 
ATOM 3727 N N     . ASP B 2 69  ? 5.182   10.716  9.500   1.00 93.34 69  B 1 
ATOM 3728 C CA    . ASP B 2 69  ? 5.567   11.199  8.171   1.00 93.48 69  B 1 
ATOM 3729 C C     . ASP B 2 69  ? 4.595   10.709  7.098   1.00 94.29 69  B 1 
ATOM 3730 O O     . ASP B 2 69  ? 4.279   11.446  6.162   1.00 93.11 69  B 1 
ATOM 3731 C CB    . ASP B 2 69  ? 6.990   10.740  7.822   1.00 92.71 69  B 1 
ATOM 3732 C CG    . ASP B 2 69  ? 8.052   11.267  8.775   1.00 90.89 69  B 1 
ATOM 3733 O OD1   . ASP B 2 69  ? 8.012   12.459  9.128   1.00 86.58 69  B 1 
ATOM 3734 O OD2   . ASP B 2 69  ? 8.991   10.521  9.130   1.00 86.81 69  B 1 
ATOM 3735 N N     . LEU B 2 70  ? 4.104   9.464   7.248   1.00 93.78 70  B 1 
ATOM 3736 C CA    . LEU B 2 70  ? 3.119   8.885   6.340   1.00 94.11 70  B 1 
ATOM 3737 C C     . LEU B 2 70  ? 1.729   9.483   6.557   1.00 94.40 70  B 1 
ATOM 3738 O O     . LEU B 2 70  ? 1.055   9.780   5.573   1.00 93.09 70  B 1 
ATOM 3739 C CB    . LEU B 2 70  ? 3.071   7.363   6.518   1.00 93.88 70  B 1 
ATOM 3740 C CG    . LEU B 2 70  ? 4.330   6.636   6.036   1.00 92.60 70  B 1 
ATOM 3741 C CD1   . LEU B 2 70  ? 4.263   5.179   6.483   1.00 88.98 70  B 1 
ATOM 3742 C CD2   . LEU B 2 70  ? 4.454   6.647   4.514   1.00 88.61 70  B 1 
ATOM 3743 N N     . LEU B 2 71  ? 1.317   9.683   7.804   1.00 93.86 71  B 1 
ATOM 3744 C CA    . LEU B 2 71  ? 0.042   10.335  8.122   1.00 93.70 71  B 1 
ATOM 3745 C C     . LEU B 2 71  ? 0.017   11.765  7.574   1.00 93.94 71  B 1 
ATOM 3746 O O     . LEU B 2 71  ? -0.923  12.135  6.881   1.00 92.76 71  B 1 
ATOM 3747 C CB    . LEU B 2 71  ? -0.194  10.321  9.643   1.00 93.21 71  B 1 
ATOM 3748 C CG    . LEU B 2 71  ? -0.409  8.922   10.259  1.00 91.63 71  B 1 
ATOM 3749 C CD1   . LEU B 2 71  ? -0.526  9.045   11.777  1.00 88.12 71  B 1 
ATOM 3750 C CD2   . LEU B 2 71  ? -1.669  8.237   9.731   1.00 87.92 71  B 1 
ATOM 3751 N N     . TRP B 2 72  ? 1.087   12.512  7.786   1.00 93.18 72  B 1 
ATOM 3752 C CA    . TRP B 2 72  ? 1.235   13.847  7.213   1.00 93.19 72  B 1 
ATOM 3753 C C     . TRP B 2 72  ? 1.186   13.829  5.679   1.00 93.21 72  B 1 
ATOM 3754 O O     . TRP B 2 72  ? 0.488   14.640  5.076   1.00 91.89 72  B 1 
ATOM 3755 C CB    . TRP B 2 72  ? 2.546   14.460  7.719   1.00 92.24 72  B 1 
ATOM 3756 C CG    . TRP B 2 72  ? 2.815   15.826  7.172   1.00 91.30 72  B 1 
ATOM 3757 C CD1   . TRP B 2 72  ? 2.426   16.988  7.743   1.00 88.40 72  B 1 
ATOM 3758 C CD2   . TRP B 2 72  ? 3.487   16.187  5.928   1.00 89.45 72  B 1 
ATOM 3759 N NE1   . TRP B 2 72  ? 2.808   18.053  6.935   1.00 87.48 72  B 1 
ATOM 3760 C CE2   . TRP B 2 72  ? 3.456   17.600  5.810   1.00 88.85 72  B 1 
ATOM 3761 C CE3   . TRP B 2 72  ? 4.105   15.447  4.903   1.00 86.94 72  B 1 
ATOM 3762 C CZ2   . TRP B 2 72  ? 4.015   18.271  4.693   1.00 86.22 72  B 1 
ATOM 3763 C CZ3   . TRP B 2 72  ? 4.662   16.113  3.784   1.00 82.30 72  B 1 
ATOM 3764 C CH2   . TRP B 2 72  ? 4.606   17.502  3.686   1.00 82.95 72  B 1 
ATOM 3765 N N     . ALA B 2 73  ? 1.891   12.897  5.039   1.00 92.86 73  B 1 
ATOM 3766 C CA    . ALA B 2 73  ? 1.864   12.766  3.585   1.00 92.63 73  B 1 
ATOM 3767 C C     . ALA B 2 73  ? 0.456   12.424  3.067   1.00 92.74 73  B 1 
ATOM 3768 O O     . ALA B 2 73  ? 0.018   13.001  2.077   1.00 91.53 73  B 1 
ATOM 3769 C CB    . ALA B 2 73  ? 2.884   11.708  3.157   1.00 92.18 73  B 1 
ATOM 3770 N N     . MET B 2 74  ? -0.274  11.544  3.737   1.00 92.26 74  B 1 
ATOM 3771 C CA    . MET B 2 74  ? -1.651  11.209  3.364   1.00 92.22 74  B 1 
ATOM 3772 C C     . MET B 2 74  ? -2.588  12.406  3.513   1.00 92.11 74  B 1 
ATOM 3773 O O     . MET B 2 74  ? -3.344  12.680  2.584   1.00 90.34 74  B 1 
ATOM 3774 C CB    . MET B 2 74  ? -2.149  10.004  4.174   1.00 92.04 74  B 1 
ATOM 3775 C CG    . MET B 2 74  ? -1.533  8.707   3.641   1.00 89.75 74  B 1 
ATOM 3776 S SD    . MET B 2 74  ? -2.067  7.186   4.468   1.00 87.19 74  B 1 
ATOM 3777 C CE    . MET B 2 74  ? -1.132  7.325   5.998   1.00 78.78 74  B 1 
ATOM 3778 N N     . THR B 2 75  ? -2.486  13.157  4.607   1.00 91.14 75  B 1 
ATOM 3779 C CA    . THR B 2 75  ? -3.280  14.368  4.813   1.00 90.51 75  B 1 
ATOM 3780 C C     . THR B 2 75  ? -3.019  15.394  3.707   1.00 90.44 75  B 1 
ATOM 3781 O O     . THR B 2 75  ? -3.952  15.837  3.040   1.00 88.57 75  B 1 
ATOM 3782 C CB    . THR B 2 75  ? -2.980  14.993  6.184   1.00 89.55 75  B 1 
ATOM 3783 O OG1   . THR B 2 75  ? -3.181  14.059  7.212   1.00 79.45 75  B 1 
ATOM 3784 C CG2   . THR B 2 75  ? -3.877  16.184  6.496   1.00 76.99 75  B 1 
ATOM 3785 N N     . THR B 2 76  ? -1.758  15.722  3.449   1.00 90.32 76  B 1 
ATOM 3786 C CA    . THR B 2 76  ? -1.398  16.756  2.467   1.00 89.24 76  B 1 
ATOM 3787 C C     . THR B 2 76  ? -1.728  16.364  1.026   1.00 88.76 76  B 1 
ATOM 3788 O O     . THR B 2 76  ? -2.026  17.228  0.198   1.00 85.62 76  B 1 
ATOM 3789 C CB    . THR B 2 76  ? 0.093   17.121  2.560   1.00 87.56 76  B 1 
ATOM 3790 O OG1   . THR B 2 76  ? 0.910   15.981  2.473   1.00 77.19 76  B 1 
ATOM 3791 C CG2   . THR B 2 76  ? 0.415   17.829  3.879   1.00 76.30 76  B 1 
ATOM 3792 N N     . LEU B 2 77  ? -1.757  15.064  0.718   1.00 88.53 77  B 1 
ATOM 3793 C CA    . LEU B 2 77  ? -2.094  14.528  -0.595  1.00 88.37 77  B 1 
ATOM 3794 C C     . LEU B 2 77  ? -3.585  14.217  -0.780  1.00 87.92 77  B 1 
ATOM 3795 O O     . LEU B 2 77  ? -3.957  13.654  -1.807  1.00 84.67 77  B 1 
ATOM 3796 C CB    . LEU B 2 77  ? -1.203  13.314  -0.897  1.00 87.80 77  B 1 
ATOM 3797 C CG    . LEU B 2 77  ? 0.300   13.638  -1.053  1.00 86.48 77  B 1 
ATOM 3798 C CD1   . LEU B 2 77  ? 1.072   12.334  -1.212  1.00 82.78 77  B 1 
ATOM 3799 C CD2   . LEU B 2 77  ? 0.592   14.533  -2.259  1.00 82.97 77  B 1 
ATOM 3800 N N     . GLY B 2 78  ? -4.450  14.582  0.175   1.00 88.12 78  B 1 
ATOM 3801 C CA    . GLY B 2 78  ? -5.905  14.442  0.052   1.00 87.50 78  B 1 
ATOM 3802 C C     . GLY B 2 78  ? -6.464  13.071  0.441   1.00 88.13 78  B 1 
ATOM 3803 O O     . GLY B 2 78  ? -7.561  12.710  0.026   1.00 84.55 78  B 1 
ATOM 3804 N N     . PHE B 2 79  ? -5.706  12.294  1.224   1.00 89.57 79  B 1 
ATOM 3805 C CA    . PHE B 2 79  ? -6.136  11.036  1.837   1.00 89.73 79  B 1 
ATOM 3806 C C     . PHE B 2 79  ? -6.348  11.202  3.352   1.00 89.82 79  B 1 
ATOM 3807 O O     . PHE B 2 79  ? -6.065  10.296  4.136   1.00 87.35 79  B 1 
ATOM 3808 C CB    . PHE B 2 79  ? -5.143  9.924   1.509   1.00 89.36 79  B 1 
ATOM 3809 C CG    . PHE B 2 79  ? -4.994  9.630   0.034   1.00 89.55 79  B 1 
ATOM 3810 C CD1   . PHE B 2 79  ? -5.914  8.795   -0.619  1.00 86.55 79  B 1 
ATOM 3811 C CD2   . PHE B 2 79  ? -3.940  10.195  -0.694  1.00 86.77 79  B 1 
ATOM 3812 C CE1   . PHE B 2 79  ? -5.778  8.518   -1.986  1.00 85.74 79  B 1 
ATOM 3813 C CE2   . PHE B 2 79  ? -3.799  9.930   -2.061  1.00 86.12 79  B 1 
ATOM 3814 C CZ    . PHE B 2 79  ? -4.720  9.084   -2.714  1.00 86.55 79  B 1 
ATOM 3815 N N     . GLU B 2 80  ? -6.812  12.374  3.783   1.00 89.60 80  B 1 
ATOM 3816 C CA    . GLU B 2 80  ? -7.023  12.705  5.195   1.00 89.27 80  B 1 
ATOM 3817 C C     . GLU B 2 80  ? -8.023  11.773  5.884   1.00 89.81 80  B 1 
ATOM 3818 O O     . GLU B 2 80  ? -7.833  11.431  7.047   1.00 87.60 80  B 1 
ATOM 3819 C CB    . GLU B 2 80  ? -7.467  14.168  5.322   1.00 86.54 80  B 1 
ATOM 3820 C CG    . GLU B 2 80  ? -8.842  14.460  4.706   1.00 76.28 80  B 1 
ATOM 3821 C CD    . GLU B 2 80  ? -9.177  15.957  4.675   1.00 73.04 80  B 1 
ATOM 3822 O OE1   . GLU B 2 80  ? -10.160 16.318  4.002   1.00 62.77 80  B 1 
ATOM 3823 O OE2   . GLU B 2 80  ? -8.411  16.756  5.269   1.00 63.65 80  B 1 
ATOM 3824 N N     . ASP B 2 81  ? -9.019  11.283  5.137   1.00 90.27 81  B 1 
ATOM 3825 C CA    . ASP B 2 81  ? -10.021 10.344  5.637   1.00 89.62 81  B 1 
ATOM 3826 C C     . ASP B 2 81  ? -9.395  9.059   6.201   1.00 90.96 81  B 1 
ATOM 3827 O O     . ASP B 2 81  ? -9.980  8.403   7.054   1.00 88.36 81  B 1 
ATOM 3828 C CB    . ASP B 2 81  ? -10.988 9.971   4.507   1.00 86.56 81  B 1 
ATOM 3829 C CG    . ASP B 2 81  ? -11.818 11.134  3.987   1.00 77.76 81  B 1 
ATOM 3830 O OD1   . ASP B 2 81  ? -12.020 12.100  4.748   1.00 67.41 81  B 1 
ATOM 3831 O OD2   . ASP B 2 81  ? -12.264 11.018  2.821   1.00 70.51 81  B 1 
ATOM 3832 N N     . TYR B 2 82  ? -8.184  8.701   5.754   1.00 90.80 82  B 1 
ATOM 3833 C CA    . TYR B 2 82  ? -7.493  7.509   6.236   1.00 91.41 82  B 1 
ATOM 3834 C C     . TYR B 2 82  ? -6.796  7.725   7.582   1.00 91.85 82  B 1 
ATOM 3835 O O     . TYR B 2 82  ? -6.463  6.758   8.260   1.00 89.89 82  B 1 
ATOM 3836 C CB    . TYR B 2 82  ? -6.492  7.011   5.178   1.00 90.77 82  B 1 
ATOM 3837 C CG    . TYR B 2 82  ? -7.040  6.586   3.823   1.00 90.73 82  B 1 
ATOM 3838 C CD1   . TYR B 2 82  ? -8.419  6.615   3.516   1.00 86.50 82  B 1 
ATOM 3839 C CD2   . TYR B 2 82  ? -6.138  6.140   2.831   1.00 86.66 82  B 1 
ATOM 3840 C CE1   . TYR B 2 82  ? -8.891  6.227   2.260   1.00 85.46 82  B 1 
ATOM 3841 C CE2   . TYR B 2 82  ? -6.603  5.745   1.567   1.00 85.60 82  B 1 
ATOM 3842 C CZ    . TYR B 2 82  ? -7.982  5.791   1.279   1.00 86.64 82  B 1 
ATOM 3843 O OH    . TYR B 2 82  ? -8.447  5.419   0.046   1.00 85.10 82  B 1 
ATOM 3844 N N     . VAL B 2 83  ? -6.555  8.971   7.987   1.00 92.10 83  B 1 
ATOM 3845 C CA    . VAL B 2 83  ? -5.697  9.286   9.128   1.00 92.01 83  B 1 
ATOM 3846 C C     . VAL B 2 83  ? -6.287  8.773   10.437  1.00 92.35 83  B 1 
ATOM 3847 O O     . VAL B 2 83  ? -5.585  8.069   11.169  1.00 90.72 83  B 1 
ATOM 3848 C CB    . VAL B 2 83  ? -5.400  10.793  9.199   1.00 90.91 83  B 1 
ATOM 3849 C CG1   . VAL B 2 83  ? -4.613  11.172  10.456  1.00 85.63 83  B 1 
ATOM 3850 C CG2   . VAL B 2 83  ? -4.559  11.205  7.980   1.00 86.13 83  B 1 
ATOM 3851 N N     . GLU B 2 84  ? -7.550  9.064   10.734  1.00 92.02 84  B 1 
ATOM 3852 C CA    . GLU B 2 84  ? -8.170  8.629   11.986  1.00 91.51 84  B 1 
ATOM 3853 C C     . GLU B 2 84  ? -8.292  7.097   12.094  1.00 91.88 84  B 1 
ATOM 3854 O O     . GLU B 2 84  ? -7.825  6.520   13.085  1.00 90.21 84  B 1 
ATOM 3855 C CB    . GLU B 2 84  ? -9.523  9.347   12.201  1.00 90.22 84  B 1 
ATOM 3856 C CG    . GLU B 2 84  ? -9.359  10.840  12.544  1.00 78.33 84  B 1 
ATOM 3857 C CD    . GLU B 2 84  ? -8.439  11.062  13.752  1.00 69.65 84  B 1 
ATOM 3858 O OE1   . GLU B 2 84  ? -7.490  11.874  13.652  1.00 62.40 84  B 1 
ATOM 3859 O OE2   . GLU B 2 84  ? -8.591  10.340  14.758  1.00 62.47 84  B 1 
ATOM 3860 N N     . PRO B 2 85  ? -8.782  6.384   11.072  1.00 91.93 85  B 1 
ATOM 3861 C CA    . PRO B 2 85  ? -8.761  4.920   11.072  1.00 91.57 85  B 1 
ATOM 3862 C C     . PRO B 2 85  ? -7.361  4.320   11.225  1.00 91.67 85  B 1 
ATOM 3863 O O     . PRO B 2 85  ? -7.190  3.312   11.914  1.00 89.34 85  B 1 
ATOM 3864 C CB    . PRO B 2 85  ? -9.360  4.537   9.722   1.00 89.87 85  B 1 
ATOM 3865 C CG    . PRO B 2 85  ? -10.287 5.702   9.410   1.00 86.64 85  B 1 
ATOM 3866 C CD    . PRO B 2 85  ? -9.524  6.892   9.932   1.00 90.33 85  B 1 
ATOM 3867 N N     . LEU B 2 86  ? -6.346  4.922   10.609  1.00 92.35 86  B 1 
ATOM 3868 C CA    . LEU B 2 86  ? -4.976  4.435   10.699  1.00 92.12 86  B 1 
ATOM 3869 C C     . LEU B 2 86  ? -4.356  4.688   12.073  1.00 92.06 86  B 1 
ATOM 3870 O O     . LEU B 2 86  ? -3.594  3.841   12.554  1.00 89.89 86  B 1 
ATOM 3871 C CB    . LEU B 2 86  ? -4.125  5.072   9.596   1.00 91.85 86  B 1 
ATOM 3872 C CG    . LEU B 2 86  ? -4.430  4.529   8.192   1.00 90.36 86  B 1 
ATOM 3873 C CD1   . LEU B 2 86  ? -3.667  5.368   7.169   1.00 86.62 86  B 1 
ATOM 3874 C CD2   . LEU B 2 86  ? -4.007  3.069   8.027   1.00 86.57 86  B 1 
ATOM 3875 N N     . LYS B 2 87  ? -4.679  5.800   12.737  1.00 91.95 87  B 1 
ATOM 3876 C CA    . LYS B 2 87  ? -4.298  6.046   14.128  1.00 91.39 87  B 1 
ATOM 3877 C C     . LYS B 2 87  ? -4.928  5.010   15.054  1.00 91.11 87  B 1 
ATOM 3878 O O     . LYS B 2 87  ? -4.226  4.440   15.889  1.00 88.59 87  B 1 
ATOM 3879 C CB    . LYS B 2 87  ? -4.716  7.450   14.570  1.00 90.20 87  B 1 
ATOM 3880 C CG    . LYS B 2 87  ? -3.829  8.581   14.023  1.00 84.57 87  B 1 
ATOM 3881 C CD    . LYS B 2 87  ? -4.455  9.899   14.476  1.00 81.07 87  B 1 
ATOM 3882 C CE    . LYS B 2 87  ? -3.769  11.148  13.952  1.00 75.20 87  B 1 
ATOM 3883 N NZ    . LYS B 2 87  ? -4.620  12.320  14.224  1.00 68.32 87  B 1 
ATOM 3884 N N     . TYR B 2 88  ? -6.229  4.725   14.879  1.00 89.94 88  B 1 
ATOM 3885 C CA    . TYR B 2 88  ? -6.914  3.680   15.647  1.00 88.73 88  B 1 
ATOM 3886 C C     . TYR B 2 88  ? -6.281  2.302   15.420  1.00 88.29 88  B 1 
ATOM 3887 O O     . TYR B 2 88  ? -5.986  1.585   16.377  1.00 85.47 88  B 1 
ATOM 3888 C CB    . TYR B 2 88  ? -8.396  3.676   15.272  1.00 87.00 88  B 1 
ATOM 3889 C CG    . TYR B 2 88  ? -9.178  2.638   16.058  1.00 83.64 88  B 1 
ATOM 3890 C CD1   . TYR B 2 88  ? -9.511  1.397   15.484  1.00 77.43 88  B 1 
ATOM 3891 C CD2   . TYR B 2 88  ? -9.538  2.897   17.397  1.00 74.75 88  B 1 
ATOM 3892 C CE1   . TYR B 2 88  ? -10.200 0.427   16.222  1.00 70.85 88  B 1 
ATOM 3893 C CE2   . TYR B 2 88  ? -10.233 1.936   18.153  1.00 69.11 88  B 1 
ATOM 3894 C CZ    . TYR B 2 88  ? -10.565 0.706   17.561  1.00 68.68 88  B 1 
ATOM 3895 O OH    . TYR B 2 88  ? -11.243 -0.241  18.288  1.00 65.79 88  B 1 
ATOM 3896 N N     . TYR B 2 89  ? -5.994  1.949   14.167  1.00 88.69 89  B 1 
ATOM 3897 C CA    . TYR B 2 89  ? -5.286  0.720   13.825  1.00 87.74 89  B 1 
ATOM 3898 C C     . TYR B 2 89  ? -3.912  0.630   14.496  1.00 87.75 89  B 1 
ATOM 3899 O O     . TYR B 2 89  ? -3.543  -0.418  15.034  1.00 85.13 89  B 1 
ATOM 3900 C CB    . TYR B 2 89  ? -5.154  0.637   12.299  1.00 86.00 89  B 1 
ATOM 3901 C CG    . TYR B 2 89  ? -4.382  -0.566  11.824  1.00 84.47 89  B 1 
ATOM 3902 C CD1   . TYR B 2 89  ? -2.991  -0.482  11.584  1.00 78.24 89  B 1 
ATOM 3903 C CD2   . TYR B 2 89  ? -5.037  -1.798  11.635  1.00 77.07 89  B 1 
ATOM 3904 C CE1   . TYR B 2 89  ? -2.270  -1.592  11.153  1.00 73.31 89  B 1 
ATOM 3905 C CE2   . TYR B 2 89  ? -4.323  -2.920  11.194  1.00 72.76 89  B 1 
ATOM 3906 C CZ    . TYR B 2 89  ? -2.936  -2.819  10.949  1.00 72.03 89  B 1 
ATOM 3907 O OH    . TYR B 2 89  ? -2.237  -3.913  10.509  1.00 71.35 89  B 1 
ATOM 3908 N N     . LEU B 2 90  ? -3.148  1.715   14.511  1.00 87.92 90  B 1 
ATOM 3909 C CA    . LEU B 2 90  ? -1.834  1.761   15.149  1.00 86.70 90  B 1 
ATOM 3910 C C     . LEU B 2 90  ? -1.941  1.631   16.678  1.00 86.89 90  B 1 
ATOM 3911 O O     . LEU B 2 90  ? -1.104  0.968   17.280  1.00 83.57 90  B 1 
ATOM 3912 C CB    . LEU B 2 90  ? -1.119  3.054   14.733  1.00 84.54 90  B 1 
ATOM 3913 C CG    . LEU B 2 90  ? 0.348   3.135   15.208  1.00 77.92 90  B 1 
ATOM 3914 C CD1   . LEU B 2 90  ? 1.223   2.058   14.557  1.00 70.89 90  B 1 
ATOM 3915 C CD2   . LEU B 2 90  ? 0.930   4.493   14.855  1.00 71.69 90  B 1 
ATOM 3916 N N     . HIS B 2 91  ? -2.962  2.236   17.290  1.00 87.62 91  B 1 
ATOM 3917 C CA    . HIS B 2 91  ? -3.215  2.099   18.719  1.00 86.44 91  B 1 
ATOM 3918 C C     . HIS B 2 91  ? -3.502  0.647   19.095  1.00 85.66 91  B 1 
ATOM 3919 O O     . HIS B 2 91  ? -2.846  0.103   19.979  1.00 81.95 91  B 1 
ATOM 3920 C CB    . HIS B 2 91  ? -4.370  3.026   19.113  1.00 84.62 91  B 1 
ATOM 3921 C CG    . HIS B 2 91  ? -4.569  3.101   20.604  1.00 77.84 91  B 1 
ATOM 3922 N ND1   . HIS B 2 91  ? -5.184  2.181   21.415  1.00 66.67 91  B 1 
ATOM 3923 C CD2   . HIS B 2 91  ? -4.155  4.119   21.422  1.00 65.25 91  B 1 
ATOM 3924 C CE1   . HIS B 2 91  ? -5.141  2.633   22.679  1.00 60.79 91  B 1 
ATOM 3925 N NE2   . HIS B 2 91  ? -4.533  3.809   22.727  1.00 62.28 91  B 1 
ATOM 3926 N N     . LYS B 2 92  ? -4.388  -0.027  18.340  1.00 83.93 92  B 1 
ATOM 3927 C CA    . LYS B 2 92  ? -4.687  -1.450  18.528  1.00 81.79 92  B 1 
ATOM 3928 C C     . LYS B 2 92  ? -3.497  -2.379  18.311  1.00 80.61 92  B 1 
ATOM 3929 O O     . LYS B 2 92  ? -3.495  -3.490  18.823  1.00 75.72 92  B 1 
ATOM 3930 C CB    . LYS B 2 92  ? -5.842  -1.857  17.591  1.00 79.00 92  B 1 
ATOM 3931 C CG    . LYS B 2 92  ? -7.224  -1.374  18.073  1.00 68.98 92  B 1 
ATOM 3932 C CD    . LYS B 2 92  ? -7.588  -2.055  19.387  1.00 64.13 92  B 1 
ATOM 3933 C CE    . LYS B 2 92  ? -8.925  -1.625  19.963  1.00 55.86 92  B 1 
ATOM 3934 N NZ    . LYS B 2 92  ? -9.030  -2.077  21.376  1.00 49.34 92  B 1 
ATOM 3935 N N     . PHE B 2 93  ? -2.508  -1.966  17.541  1.00 79.54 93  B 1 
ATOM 3936 C CA    . PHE B 2 93  ? -1.282  -2.738  17.352  1.00 75.71 93  B 1 
ATOM 3937 C C     . PHE B 2 93  ? -0.263  -2.550  18.491  1.00 75.19 93  B 1 
ATOM 3938 O O     . PHE B 2 93  ? 0.615   -3.396  18.675  1.00 68.91 93  B 1 
ATOM 3939 C CB    . PHE B 2 93  ? -0.665  -2.370  15.999  1.00 70.77 93  B 1 
ATOM 3940 C CG    . PHE B 2 93  ? 0.617   -3.118  15.709  1.00 64.07 93  B 1 
ATOM 3941 C CD1   . PHE B 2 93  ? 1.864   -2.506  15.950  1.00 59.36 93  B 1 
ATOM 3942 C CD2   . PHE B 2 93  ? 0.570   -4.453  15.311  1.00 57.72 93  B 1 
ATOM 3943 C CE1   . PHE B 2 93  ? 3.054   -3.236  15.791  1.00 52.79 93  B 1 
ATOM 3944 C CE2   . PHE B 2 93  ? 1.762   -5.205  15.150  1.00 52.95 93  B 1 
ATOM 3945 C CZ    . PHE B 2 93  ? 3.005   -4.590  15.396  1.00 51.39 93  B 1 
ATOM 3946 N N     . ARG B 2 94  ? -0.340  -1.433  19.211  1.00 78.59 94  B 1 
ATOM 3947 C CA    . ARG B 2 94  ? 0.565   -1.134  20.328  1.00 75.26 94  B 1 
ATOM 3948 C C     . ARG B 2 94  ? 0.045   -1.661  21.666  1.00 73.47 94  B 1 
ATOM 3949 O O     . ARG B 2 94  ? 0.831   -1.763  22.596  1.00 67.06 94  B 1 
ATOM 3950 C CB    . ARG B 2 94  ? 0.787   0.382   20.420  1.00 71.23 94  B 1 
ATOM 3951 C CG    . ARG B 2 94  ? 1.671   0.954   19.301  1.00 66.16 94  B 1 
ATOM 3952 C CD    . ARG B 2 94  ? 1.713   2.477   19.462  1.00 62.98 94  B 1 
ATOM 3953 N NE    . ARG B 2 94  ? 2.626   3.154   18.513  1.00 56.74 94  B 1 
ATOM 3954 C CZ    . ARG B 2 94  ? 2.760   4.459   18.381  1.00 53.35 94  B 1 
ATOM 3955 N NH1   . ARG B 2 94  ? 2.058   5.288   19.107  1.00 52.20 94  B 1 
ATOM 3956 N NH2   . ARG B 2 94  ? 3.600   4.969   17.532  1.00 50.63 94  B 1 
ATOM 3957 N N     . GLU B 2 95  ? -1.255  -1.925  21.772  1.00 70.48 95  B 1 
ATOM 3958 C CA    . GLU B 2 95  ? -1.882  -2.604  22.902  1.00 70.04 95  B 1 
ATOM 3959 C C     . GLU B 2 95  ? -1.566  -4.106  22.910  1.00 64.98 95  B 1 
ATOM 3960 O O     . GLU B 2 95  ? -1.456  -4.707  21.827  1.00 58.11 95  B 1 
ATOM 3961 C CB    . GLU B 2 95  ? -3.407  -2.375  22.913  1.00 62.47 95  B 1 
ATOM 3962 C CG    . GLU B 2 95  ? -3.788  -0.939  23.312  1.00 55.30 95  B 1 
ATOM 3963 C CD    . GLU B 2 95  ? -5.308  -0.656  23.356  1.00 46.92 95  B 1 
ATOM 3964 O OE1   . GLU B 2 95  ? -5.700  0.342   23.989  1.00 44.27 95  B 1 
ATOM 3965 O OE2   . GLU B 2 95  ? -6.110  -1.387  22.725  1.00 45.96 95  B 1 
ATOM 3966 O OXT   . GLU B 2 95  ? -1.416  -4.631  24.041  1.00 50.17 95  B 1 
ATOM 3967 N N     . HIS C 3 1   ? 4.577   -19.922 45.982  1.00 29.50 1   C 1 
ATOM 3968 C CA    . HIS C 3 1   ? 4.301   -18.840 45.046  1.00 34.50 1   C 1 
ATOM 3969 C C     . HIS C 3 1   ? 4.132   -19.484 43.677  1.00 35.03 1   C 1 
ATOM 3970 O O     . HIS C 3 1   ? 5.117   -19.927 43.109  1.00 33.42 1   C 1 
ATOM 3971 C CB    . HIS C 3 1   ? 5.420   -17.803 45.049  1.00 32.79 1   C 1 
ATOM 3972 C CG    . HIS C 3 1   ? 5.347   -16.899 46.251  1.00 28.52 1   C 1 
ATOM 3973 N ND1   . HIS C 3 1   ? 4.590   -15.745 46.349  1.00 25.63 1   C 1 
ATOM 3974 C CD2   . HIS C 3 1   ? 5.947   -17.063 47.470  1.00 26.34 1   C 1 
ATOM 3975 C CE1   . HIS C 3 1   ? 4.746   -15.233 47.574  1.00 25.00 1   C 1 
ATOM 3976 N NE2   . HIS C 3 1   ? 5.552   -16.017 48.306  1.00 26.55 1   C 1 
ATOM 3977 N N     . ALA C 3 2   ? 2.876   -19.647 43.224  1.00 28.53 2   C 1 
ATOM 3978 C CA    . ALA C 3 2   ? 2.636   -20.005 41.844  1.00 30.98 2   C 1 
ATOM 3979 C C     . ALA C 3 2   ? 3.162   -18.822 41.014  1.00 29.35 2   C 1 
ATOM 3980 O O     . ALA C 3 2   ? 2.574   -17.742 41.057  1.00 28.55 2   C 1 
ATOM 3981 C CB    . ALA C 3 2   ? 1.140   -20.264 41.632  1.00 30.74 2   C 1 
ATOM 3982 N N     . VAL C 3 3   ? 4.315   -19.032 40.408  1.00 26.41 3   C 1 
ATOM 3983 C CA    . VAL C 3 3   ? 4.796   -18.104 39.405  1.00 31.04 3   C 1 
ATOM 3984 C C     . VAL C 3 3   ? 3.746   -18.214 38.316  1.00 28.97 3   C 1 
ATOM 3985 O O     . VAL C 3 3   ? 3.662   -19.258 37.662  1.00 27.05 3   C 1 
ATOM 3986 C CB    . VAL C 3 3   ? 6.208   -18.466 38.907  1.00 29.52 3   C 1 
ATOM 3987 C CG1   . VAL C 3 3   ? 6.774   -17.336 38.039  1.00 26.51 3   C 1 
ATOM 3988 C CG2   . VAL C 3 3   ? 7.179   -18.679 40.078  1.00 29.50 3   C 1 
ATOM 3989 N N     . ALA C 3 4   ? 2.850   -17.247 38.241  1.00 28.24 4   C 1 
ATOM 3990 C CA    . ALA C 3 4   ? 2.037   -17.090 37.071  1.00 29.80 4   C 1 
ATOM 3991 C C     . ALA C 3 4   ? 3.046   -16.929 35.934  1.00 28.28 4   C 1 
ATOM 3992 O O     . ALA C 3 4   ? 3.736   -15.913 35.866  1.00 27.70 4   C 1 
ATOM 3993 C CB    . ALA C 3 4   ? 1.117   -15.873 37.243  1.00 29.95 4   C 1 
ATOM 3994 N N     . GLU C 3 5   ? 3.209   -17.998 35.150  1.00 31.13 5   C 1 
ATOM 3995 C CA    . GLU C 3 5   ? 3.686   -17.819 33.799  1.00 34.70 5   C 1 
ATOM 3996 C C     . GLU C 3 5   ? 2.663   -16.854 33.191  1.00 33.59 5   C 1 
ATOM 3997 O O     . GLU C 3 5   ? 1.549   -17.246 32.862  1.00 32.44 5   C 1 
ATOM 3998 C CB    . GLU C 3 5   ? 3.796   -19.156 33.045  1.00 32.37 5   C 1 
ATOM 3999 C CG    . GLU C 3 5   ? 4.984   -20.008 33.541  1.00 28.35 5   C 1 
ATOM 4000 C CD    . GLU C 3 5   ? 5.207   -21.303 32.755  1.00 27.65 5   C 1 
ATOM 4001 O OE1   . GLU C 3 5   ? 6.373   -21.783 32.763  1.00 24.89 5   C 1 
ATOM 4002 O OE2   . GLU C 3 5   ? 4.233   -21.867 32.192  1.00 28.96 5   C 1 
ATOM 4003 N N     . GLU C 3 6   ? 2.997   -15.585 33.204  1.00 30.93 6   C 1 
ATOM 4004 C CA    . GLU C 3 6   ? 2.459   -14.684 32.221  1.00 33.25 6   C 1 
ATOM 4005 C C     . GLU C 3 6   ? 2.812   -15.353 30.896  1.00 31.70 6   C 1 
ATOM 4006 O O     . GLU C 3 6   ? 3.934   -15.265 30.424  1.00 32.04 6   C 1 
ATOM 4007 C CB    . GLU C 3 6   ? 3.057   -13.273 32.335  1.00 32.43 6   C 1 
ATOM 4008 C CG    . GLU C 3 6   ? 2.509   -12.476 33.535  1.00 30.12 6   C 1 
ATOM 4009 C CD    . GLU C 3 6   ? 3.012   -11.035 33.629  1.00 31.09 6   C 1 
ATOM 4010 O OE1   . GLU C 3 6   ? 2.313   -10.215 34.264  1.00 28.99 6   C 1 
ATOM 4011 O OE2   . GLU C 3 6   ? 4.130   -10.733 33.120  1.00 30.13 6   C 1 
ATOM 4012 N N     . GLU C 3 7   ? 1.867   -16.142 30.382  1.00 29.90 7   C 1 
ATOM 4013 C CA    . GLU C 3 7   ? 1.793   -16.339 28.959  1.00 32.79 7   C 1 
ATOM 4014 C C     . GLU C 3 7   ? 1.881   -14.918 28.411  1.00 32.13 7   C 1 
ATOM 4015 O O     . GLU C 3 7   ? 0.929   -14.145 28.528  1.00 31.81 7   C 1 
ATOM 4016 C CB    . GLU C 3 7   ? 0.495   -17.024 28.511  1.00 31.04 7   C 1 
ATOM 4017 C CG    . GLU C 3 7   ? 0.489   -18.555 28.684  1.00 27.28 7   C 1 
ATOM 4018 C CD    . GLU C 3 7   ? -0.685  -19.232 27.975  1.00 26.83 7   C 1 
ATOM 4019 O OE1   . GLU C 3 7   ? -0.537  -20.406 27.566  1.00 23.96 7   C 1 
ATOM 4020 O OE2   . GLU C 3 7   ? -1.774  -18.597 27.830  1.00 27.17 7   C 1 
ATOM 4021 N N     . GLU C 3 8   ? 3.060   -14.566 27.928  1.00 29.98 8   C 1 
ATOM 4022 C CA    . GLU C 3 8   ? 3.177   -13.470 26.992  1.00 31.59 8   C 1 
ATOM 4023 C C     . GLU C 3 8   ? 2.135   -13.812 25.944  1.00 30.70 8   C 1 
ATOM 4024 O O     . GLU C 3 8   ? 2.330   -14.735 25.152  1.00 30.17 8   C 1 
ATOM 4025 C CB    . GLU C 3 8   ? 4.579   -13.380 26.345  1.00 30.53 8   C 1 
ATOM 4026 C CG    . GLU C 3 8   ? 5.642   -12.699 27.208  1.00 27.52 8   C 1 
ATOM 4027 C CD    . GLU C 3 8   ? 6.961   -12.448 26.453  1.00 27.35 8   C 1 
ATOM 4028 O OE1   . GLU C 3 8   ? 7.711   -11.529 26.845  1.00 24.22 8   C 1 
ATOM 4029 O OE2   . GLU C 3 8   ? 7.249   -13.163 25.448  1.00 26.69 8   C 1 
ATOM 4030 N N     . ALA C 3 9   ? 0.978   -13.176 26.057  1.00 29.91 9   C 1 
ATOM 4031 C CA    . ALA C 3 9   ? -0.076  -13.296 25.087  1.00 29.90 9   C 1 
ATOM 4032 C C     . ALA C 3 9   ? 0.613   -12.879 23.798  1.00 29.38 9   C 1 
ATOM 4033 O O     . ALA C 3 9   ? 0.873   -11.695 23.610  1.00 28.92 9   C 1 
ATOM 4034 C CB    . ALA C 3 9   ? -1.235  -12.376 25.476  1.00 28.93 9   C 1 
ATOM 4035 N N     . GLU C 3 10  ? 1.051   -13.875 23.010  1.00 39.63 10  C 1 
ATOM 4036 C CA    . GLU C 3 10  ? 1.768   -13.634 21.764  1.00 41.84 10  C 1 
ATOM 4037 C C     . GLU C 3 10  ? 0.805   -12.782 20.967  1.00 41.25 10  C 1 
ATOM 4038 O O     . GLU C 3 10  ? -0.186  -13.295 20.447  1.00 40.15 10  C 1 
ATOM 4039 C CB    . GLU C 3 10  ? 2.124   -14.920 20.993  1.00 39.17 10  C 1 
ATOM 4040 C CG    . GLU C 3 10  ? 3.454   -15.572 21.361  1.00 34.10 10  C 1 
ATOM 4041 C CD    . GLU C 3 10  ? 3.983   -16.530 20.279  1.00 33.01 10  C 1 
ATOM 4042 O OE1   . GLU C 3 10  ? 5.219   -16.746 20.215  1.00 29.22 10  C 1 
ATOM 4043 O OE2   . GLU C 3 10  ? 3.181   -17.015 19.434  1.00 30.76 10  C 1 
ATOM 4044 N N     . ALA C 3 11  ? 1.012   -11.474 21.028  1.00 40.58 11  C 1 
ATOM 4045 C CA    . ALA C 3 11  ? 0.082   -10.506 20.500  1.00 40.21 11  C 1 
ATOM 4046 C C     . ALA C 3 11  ? -0.064  -10.898 19.037  1.00 40.39 11  C 1 
ATOM 4047 O O     . ALA C 3 11  ? 0.899   -10.747 18.280  1.00 40.08 11  C 1 
ATOM 4048 C CB    . ALA C 3 11  ? 0.648   -9.098  20.672  1.00 38.74 11  C 1 
ATOM 4049 N N     . GLN C 3 12  ? -1.194  -11.560 18.707  1.00 50.92 12  C 1 
ATOM 4050 C CA    . GLN C 3 12  ? -1.388  -12.242 17.435  1.00 51.73 12  C 1 
ATOM 4051 C C     . GLN C 3 12  ? -0.921  -11.274 16.359  1.00 53.43 12  C 1 
ATOM 4052 O O     . GLN C 3 12  ? -1.533  -10.218 16.212  1.00 50.80 12  C 1 
ATOM 4053 C CB    . GLN C 3 12  ? -2.869  -12.578 17.249  1.00 47.49 12  C 1 
ATOM 4054 C CG    . GLN C 3 12  ? -3.252  -13.954 17.819  1.00 40.33 12  C 1 
ATOM 4055 C CD    . GLN C 3 12  ? -2.949  -15.121 16.870  1.00 35.07 12  C 1 
ATOM 4056 O OE1   . GLN C 3 12  ? -2.731  -14.975 15.681  1.00 33.24 12  C 1 
ATOM 4057 N NE2   . GLN C 3 12  ? -2.953  -16.335 17.380  1.00 32.49 12  C 1 
ATOM 4058 N N     . PRO C 3 13  ? 0.245   -11.542 15.749  1.00 49.94 13  C 1 
ATOM 4059 C CA    . PRO C 3 13  ? 0.949   -10.488 15.043  1.00 50.17 13  C 1 
ATOM 4060 C C     . PRO C 3 13  ? 0.012   -9.980  13.965  1.00 52.26 13  C 1 
ATOM 4061 O O     . PRO C 3 13  ? -0.373  -10.768 13.108  1.00 52.04 13  C 1 
ATOM 4062 C CB    . PRO C 3 13  ? 2.221   -11.135 14.468  1.00 47.14 13  C 1 
ATOM 4063 C CG    . PRO C 3 13  ? 1.904   -12.616 14.491  1.00 46.76 13  C 1 
ATOM 4064 C CD    . PRO C 3 13  ? 0.974   -12.767 15.689  1.00 47.62 13  C 1 
ATOM 4065 N N     . LEU C 3 14  ? -0.422  -8.732  14.101  1.00 62.88 14  C 1 
ATOM 4066 C CA    . LEU C 3 14  ? -1.587  -8.201  13.403  1.00 61.55 14  C 1 
ATOM 4067 C C     . LEU C 3 14  ? -1.440  -8.531  11.921  1.00 64.66 14  C 1 
ATOM 4068 O O     . LEU C 3 14  ? -0.574  -7.971  11.227  1.00 59.61 14  C 1 
ATOM 4069 C CB    . LEU C 3 14  ? -1.720  -6.696  13.683  1.00 54.98 14  C 1 
ATOM 4070 C CG    . LEU C 3 14  ? -3.188  -6.242  13.736  1.00 47.46 14  C 1 
ATOM 4071 C CD1   . LEU C 3 14  ? -3.594  -5.872  15.152  1.00 43.56 14  C 1 
ATOM 4072 C CD2   . LEU C 3 14  ? -3.439  -5.031  12.855  1.00 44.62 14  C 1 
ATOM 4073 N N     . GLN C 3 15  ? -2.172  -9.552  11.455  1.00 70.39 15  C 1 
ATOM 4074 C CA    . GLN C 3 15  ? -1.883  -10.174 10.169  1.00 72.77 15  C 1 
ATOM 4075 C C     . GLN C 3 15  ? -2.387  -9.256  9.067   1.00 75.52 15  C 1 
ATOM 4076 O O     . GLN C 3 15  ? -3.527  -9.319  8.630   1.00 70.92 15  C 1 
ATOM 4077 C CB    . GLN C 3 15  ? -2.462  -11.585 10.040  1.00 65.39 15  C 1 
ATOM 4078 C CG    . GLN C 3 15  ? -1.651  -12.640 10.799  1.00 56.15 15  C 1 
ATOM 4079 C CD    . GLN C 3 15  ? -1.991  -14.075 10.383  1.00 48.87 15  C 1 
ATOM 4080 O OE1   . GLN C 3 15  ? -2.669  -14.331 9.404   1.00 44.57 15  C 1 
ATOM 4081 N NE2   . GLN C 3 15  ? -1.486  -15.063 11.097  1.00 41.16 15  C 1 
ATOM 4082 N N     . THR C 3 16  ? -1.497  -8.391  8.606   1.00 79.30 16  C 1 
ATOM 4083 C CA    . THR C 3 16  ? -1.805  -7.513  7.486   1.00 80.21 16  C 1 
ATOM 4084 C C     . THR C 3 16  ? -2.202  -8.349  6.278   1.00 83.48 16  C 1 
ATOM 4085 O O     . THR C 3 16  ? -1.503  -9.309  5.922   1.00 79.16 16  C 1 
ATOM 4086 C CB    . THR C 3 16  ? -0.621  -6.601  7.124   1.00 75.02 16  C 1 
ATOM 4087 O OG1   . THR C 3 16  ? 0.518   -7.363  6.776   1.00 66.40 16  C 1 
ATOM 4088 C CG2   . THR C 3 16  ? -0.239  -5.675  8.267   1.00 64.86 16  C 1 
ATOM 4089 N N     . ALA C 3 17  ? -3.298  -7.982  5.609   1.00 86.16 17  C 1 
ATOM 4090 C CA    . ALA C 3 17  ? -3.736  -8.675  4.399   1.00 86.95 17  C 1 
ATOM 4091 C C     . ALA C 3 17  ? -2.686  -8.642  3.277   1.00 88.84 17  C 1 
ATOM 4092 O O     . ALA C 3 17  ? -2.657  -9.515  2.400   1.00 85.19 17  C 1 
ATOM 4093 C CB    . ALA C 3 17  ? -5.045  -8.037  3.945   1.00 83.62 17  C 1 
ATOM 4094 N N     . LEU C 3 18  ? -1.787  -7.671  3.339   1.00 91.19 18  C 1 
ATOM 4095 C CA    . LEU C 3 18  ? -0.672  -7.495  2.412   1.00 91.62 18  C 1 
ATOM 4096 C C     . LEU C 3 18  ? 0.661   -7.956  3.028   1.00 91.63 18  C 1 
ATOM 4097 O O     . LEU C 3 18  ? 0.957   -7.664  4.182   1.00 89.55 18  C 1 
ATOM 4098 C CB    . LEU C 3 18  ? -0.610  -6.023  1.976   1.00 91.69 18  C 1 
ATOM 4099 C CG    . LEU C 3 18  ? -1.833  -5.551  1.173   1.00 91.54 18  C 1 
ATOM 4100 C CD1   . LEU C 3 18  ? -1.716  -4.057  0.896   1.00 88.29 18  C 1 
ATOM 4101 C CD2   . LEU C 3 18  ? -1.950  -6.282  -0.169  1.00 87.68 18  C 1 
ATOM 4102 N N     . PRO C 3 19  ? 1.522   -8.637  2.238   1.00 91.46 19  C 1 
ATOM 4103 C CA    . PRO C 3 19  ? 2.813   -9.090  2.749   1.00 90.65 19  C 1 
ATOM 4104 C C     . PRO C 3 19  ? 3.756   -7.902  2.982   1.00 91.49 19  C 1 
ATOM 4105 O O     . PRO C 3 19  ? 4.313   -7.335  2.032   1.00 90.32 19  C 1 
ATOM 4106 C CB    . PRO C 3 19  ? 3.321   -10.074 1.699   1.00 88.92 19  C 1 
ATOM 4107 C CG    . PRO C 3 19  ? 2.646   -9.616  0.399   1.00 86.06 19  C 1 
ATOM 4108 C CD    . PRO C 3 19  ? 1.308   -9.064  0.876   1.00 88.60 19  C 1 
ATOM 4109 N N     . LEU C 3 20  ? 4.049   -7.591  4.259   1.00 90.71 20  C 1 
ATOM 4110 C CA    . LEU C 3 20  ? 4.915   -6.478  4.662   1.00 90.86 20  C 1 
ATOM 4111 C C     . LEU C 3 20  ? 6.289   -6.477  3.965   1.00 91.39 20  C 1 
ATOM 4112 O O     . LEU C 3 20  ? 6.845   -5.424  3.656   1.00 90.12 20  C 1 
ATOM 4113 C CB    . LEU C 3 20  ? 5.148   -6.525  6.177   1.00 89.81 20  C 1 
ATOM 4114 C CG    . LEU C 3 20  ? 3.940   -6.161  7.051   1.00 86.06 20  C 1 
ATOM 4115 C CD1   . LEU C 3 20  ? 4.326   -6.333  8.522   1.00 79.20 20  C 1 
ATOM 4116 C CD2   . LEU C 3 20  ? 3.504   -4.708  6.823   1.00 78.41 20  C 1 
ATOM 4117 N N     . GLY C 3 21  ? 6.845   -7.663  3.696   1.00 89.31 21  C 1 
ATOM 4118 C CA    . GLY C 3 21  ? 8.108   -7.783  2.967   1.00 88.26 21  C 1 
ATOM 4119 C C     . GLY C 3 21  ? 8.035   -7.217  1.546   1.00 89.14 21  C 1 
ATOM 4120 O O     . GLY C 3 21  ? 8.999   -6.612  1.084   1.00 87.81 21  C 1 
ATOM 4121 N N     . ARG C 3 22  ? 6.893   -7.384  0.872   1.00 91.35 22  C 1 
ATOM 4122 C CA    . ARG C 3 22  ? 6.664   -6.849  -0.472  1.00 91.01 22  C 1 
ATOM 4123 C C     . ARG C 3 22  ? 6.387   -5.345  -0.418  1.00 91.82 22  C 1 
ATOM 4124 O O     . ARG C 3 22  ? 6.999   -4.618  -1.186  1.00 90.64 22  C 1 
ATOM 4125 C CB    . ARG C 3 22  ? 5.550   -7.642  -1.176  1.00 89.69 22  C 1 
ATOM 4126 C CG    . ARG C 3 22  ? 5.322   -7.244  -2.646  1.00 82.12 22  C 1 
ATOM 4127 C CD    . ARG C 3 22  ? 6.522   -7.519  -3.574  1.00 79.42 22  C 1 
ATOM 4128 N NE    . ARG C 3 22  ? 6.734   -8.980  -3.783  1.00 76.31 22  C 1 
ATOM 4129 C CZ    . ARG C 3 22  ? 6.256   -9.724  -4.773  1.00 73.58 22  C 1 
ATOM 4130 N NH1   . ARG C 3 22  ? 5.486   -9.239  -5.694  1.00 66.74 22  C 1 
ATOM 4131 N NH2   . ARG C 3 22  ? 6.562   -10.990 -4.865  1.00 67.25 22  C 1 
ATOM 4132 N N     . VAL C 3 23  ? 5.579   -4.885  0.534   1.00 92.69 23  C 1 
ATOM 4133 C CA    . VAL C 3 23  ? 5.338   -3.459  0.769   1.00 93.22 23  C 1 
ATOM 4134 C C     . VAL C 3 23  ? 6.663   -2.717  0.993   1.00 93.65 23  C 1 
ATOM 4135 O O     . VAL C 3 23  ? 6.997   -1.793  0.257   1.00 92.69 23  C 1 
ATOM 4136 C CB    . VAL C 3 23  ? 4.376   -3.260  1.969   1.00 93.25 23  C 1 
ATOM 4137 C CG1   . VAL C 3 23  ? 4.158   -1.775  2.273   1.00 91.55 23  C 1 
ATOM 4138 C CG2   . VAL C 3 23  ? 3.017   -3.900  1.690   1.00 91.47 23  C 1 
ATOM 4139 N N     . LYS C 3 24  ? 7.515   -3.211  1.912   1.00 92.46 24  C 1 
ATOM 4140 C CA    . LYS C 3 24  ? 8.853   -2.653  2.162   1.00 91.99 24  C 1 
ATOM 4141 C C     . LYS C 3 24  ? 9.763   -2.687  0.930   1.00 92.07 24  C 1 
ATOM 4142 O O     . LYS C 3 24  ? 10.666  -1.865  0.825   1.00 90.96 24  C 1 
ATOM 4143 C CB    . LYS C 3 24  ? 9.535   -3.420  3.312   1.00 90.95 24  C 1 
ATOM 4144 C CG    . LYS C 3 24  ? 8.908   -3.120  4.682   1.00 86.83 24  C 1 
ATOM 4145 C CD    . LYS C 3 24  ? 9.540   -3.967  5.791   1.00 82.06 24  C 1 
ATOM 4146 C CE    . LYS C 3 24  ? 8.825   -3.656  7.099   1.00 74.77 24  C 1 
ATOM 4147 N NZ    . LYS C 3 24  ? 9.337   -4.382  8.287   1.00 67.50 24  C 1 
ATOM 4148 N N     . ARG C 3 25  ? 9.600   -3.666  0.046   1.00 91.64 25  C 1 
ATOM 4149 C CA    . ARG C 3 25  ? 10.363  -3.741  -1.207  1.00 91.21 25  C 1 
ATOM 4150 C C     . ARG C 3 25  ? 9.947   -2.624  -2.160  1.00 91.51 25  C 1 
ATOM 4151 O O     . ARG C 3 25  ? 10.834  -1.947  -2.662  1.00 90.15 25  C 1 
ATOM 4152 C CB    . ARG C 3 25  ? 10.211  -5.130  -1.844  1.00 90.39 25  C 1 
ATOM 4153 C CG    . ARG C 3 25  ? 11.181  -5.335  -3.021  1.00 83.23 25  C 1 
ATOM 4154 C CD    . ARG C 3 25  ? 10.933  -6.681  -3.718  1.00 80.01 25  C 1 
ATOM 4155 N NE    . ARG C 3 25  ? 11.136  -7.826  -2.802  1.00 72.10 25  C 1 
ATOM 4156 C CZ    . ARG C 3 25  ? 10.823  -9.088  -3.067  1.00 65.70 25  C 1 
ATOM 4157 N NH1   . ARG C 3 25  ? 10.281  -9.439  -4.193  1.00 59.68 25  C 1 
ATOM 4158 N NH2   . ARG C 3 25  ? 11.055  -10.029 -2.204  1.00 58.08 25  C 1 
ATOM 4159 N N     . ILE C 3 26  ? 8.634   -2.416  -2.337  1.00 93.03 26  C 1 
ATOM 4160 C CA    . ILE C 3 26  ? 8.085   -1.352  -3.197  1.00 93.24 26  C 1 
ATOM 4161 C C     . ILE C 3 26  ? 8.521   0.029   -2.687  1.00 93.46 26  C 1 
ATOM 4162 O O     . ILE C 3 26  ? 9.083   0.795   -3.452  1.00 92.19 26  C 1 
ATOM 4163 C CB    . ILE C 3 26  ? 6.556   -1.484  -3.303  1.00 93.12 26  C 1 
ATOM 4164 C CG1   . ILE C 3 26  ? 6.186   -2.802  -4.032  1.00 91.39 26  C 1 
ATOM 4165 C CG2   . ILE C 3 26  ? 5.944   -0.286  -4.052  1.00 91.09 26  C 1 
ATOM 4166 C CD1   . ILE C 3 26  ? 4.725   -3.199  -3.881  1.00 83.55 26  C 1 
ATOM 4167 N N     . MET C 3 27  ? 8.392   0.284   -1.385  1.00 94.05 27  C 1 
ATOM 4168 C CA    . MET C 3 27  ? 8.879   1.527   -0.762  1.00 94.05 27  C 1 
ATOM 4169 C C     . MET C 3 27  ? 10.366  1.798   -1.047  1.00 93.64 27  C 1 
ATOM 4170 O O     . MET C 3 27  ? 10.805  2.937   -1.130  1.00 91.91 27  C 1 
ATOM 4171 C CB    . MET C 3 27  ? 8.689   1.458   0.757   1.00 94.05 27  C 1 
ATOM 4172 C CG    . MET C 3 27  ? 7.235   1.379   1.217   1.00 92.68 27  C 1 
ATOM 4173 S SD    . MET C 3 27  ? 7.100   1.222   3.019   1.00 90.01 27  C 1 
ATOM 4174 C CE    . MET C 3 27  ? 7.221   2.959   3.485   1.00 80.06 27  C 1 
ATOM 4175 N N     . ARG C 3 28  ? 11.181  0.741   -1.163  1.00 92.14 28  C 1 
ATOM 4176 C CA    . ARG C 3 28  ? 12.633  0.830   -1.363  1.00 91.28 28  C 1 
ATOM 4177 C C     . ARG C 3 28  ? 13.070  0.878   -2.819  1.00 91.16 28  C 1 
ATOM 4178 O O     . ARG C 3 28  ? 14.282  0.904   -3.052  1.00 88.45 28  C 1 
ATOM 4179 C CB    . ARG C 3 28  ? 13.322  -0.334  -0.654  1.00 89.65 28  C 1 
ATOM 4180 C CG    . ARG C 3 28  ? 13.293  -0.174  0.868   1.00 84.27 28  C 1 
ATOM 4181 C CD    . ARG C 3 28  ? 13.901  -1.431  1.477   1.00 78.83 28  C 1 
ATOM 4182 N NE    . ARG C 3 28  ? 13.872  -1.386  2.942   1.00 72.54 28  C 1 
ATOM 4183 C CZ    . ARG C 3 28  ? 14.427  -2.271  3.748   1.00 64.79 28  C 1 
ATOM 4184 N NH1   . ARG C 3 28  ? 15.090  -3.301  3.288   1.00 58.81 28  C 1 
ATOM 4185 N NH2   . ARG C 3 28  ? 14.322  -2.141  5.049   1.00 58.05 28  C 1 
ATOM 4186 N N     . VAL C 3 29  ? 12.143  0.833   -3.771  1.00 91.72 29  C 1 
ATOM 4187 C CA    . VAL C 3 29  ? 12.435  1.074   -5.184  1.00 91.12 29  C 1 
ATOM 4188 C C     . VAL C 3 29  ? 12.912  2.509   -5.384  1.00 90.75 29  C 1 
ATOM 4189 O O     . VAL C 3 29  ? 13.851  2.735   -6.155  1.00 87.79 29  C 1 
ATOM 4190 C CB    . VAL C 3 29  ? 11.202  0.767   -6.051  1.00 89.64 29  C 1 
ATOM 4191 C CG1   . VAL C 3 29  ? 11.416  1.162   -7.505  1.00 82.16 29  C 1 
ATOM 4192 C CG2   . VAL C 3 29  ? 10.896  -0.734  -6.037  1.00 82.28 29  C 1 
ATOM 4193 N N     . ASP C 3 30  ? 12.344  3.441   -4.630  1.00 91.82 30  C 1 
ATOM 4194 C CA    . ASP C 3 30  ? 12.879  4.793   -4.522  1.00 91.14 30  C 1 
ATOM 4195 C C     . ASP C 3 30  ? 14.216  4.771   -3.767  1.00 91.07 30  C 1 
ATOM 4196 O O     . ASP C 3 30  ? 14.319  4.336   -2.621  1.00 88.35 30  C 1 
ATOM 4197 C CB    . ASP C 3 30  ? 11.833  5.697   -3.851  1.00 89.44 30  C 1 
ATOM 4198 C CG    . ASP C 3 30  ? 12.253  7.166   -3.756  1.00 86.65 30  C 1 
ATOM 4199 O OD1   . ASP C 3 30  ? 13.432  7.466   -4.037  1.00 79.94 30  C 1 
ATOM 4200 O OD2   . ASP C 3 30  ? 11.401  7.982   -3.374  1.00 80.06 30  C 1 
ATOM 4201 N N     . SER C 3 31  ? 15.282  5.208   -4.445  1.00 91.47 31  C 1 
ATOM 4202 C CA    . SER C 3 31  ? 16.636  5.240   -3.896  1.00 90.47 31  C 1 
ATOM 4203 C C     . SER C 3 31  ? 16.798  6.229   -2.733  1.00 90.33 31  C 1 
ATOM 4204 O O     . SER C 3 31  ? 17.688  6.040   -1.895  1.00 86.23 31  C 1 
ATOM 4205 C CB    . SER C 3 31  ? 17.636  5.569   -5.005  1.00 88.26 31  C 1 
ATOM 4206 O OG    . SER C 3 31  ? 17.345  6.797   -5.621  1.00 76.96 31  C 1 
ATOM 4207 N N     . GLU C 3 32  ? 15.924  7.226   -2.640  1.00 91.89 32  C 1 
ATOM 4208 C CA    . GLU C 3 32  ? 15.943  8.215   -1.567  1.00 91.06 32  C 1 
ATOM 4209 C C     . GLU C 3 32  ? 15.414  7.650   -0.244  1.00 90.93 32  C 1 
ATOM 4210 O O     . GLU C 3 32  ? 15.817  8.085   0.840   1.00 87.60 32  C 1 
ATOM 4211 C CB    . GLU C 3 32  ? 15.133  9.447   -1.988  1.00 89.46 32  C 1 
ATOM 4212 C CG    . GLU C 3 32  ? 15.729  10.160  -3.211  1.00 82.73 32  C 1 
ATOM 4213 C CD    . GLU C 3 32  ? 15.012  11.480  -3.519  1.00 77.77 32  C 1 
ATOM 4214 O OE1   . GLU C 3 32  ? 15.540  12.261  -4.319  1.00 70.38 32  C 1 
ATOM 4215 O OE2   . GLU C 3 32  ? 13.925  11.727  -2.944  1.00 70.27 32  C 1 
ATOM 4216 N N     . VAL C 3 33  ? 14.585  6.604   -0.289  1.00 90.57 33  C 1 
ATOM 4217 C CA    . VAL C 3 33  ? 14.074  5.920   0.901   1.00 90.40 33  C 1 
ATOM 4218 C C     . VAL C 3 33  ? 15.197  5.126   1.567   1.00 89.56 33  C 1 
ATOM 4219 O O     . VAL C 3 33  ? 15.566  4.026   1.129   1.00 86.40 33  C 1 
ATOM 4220 C CB    . VAL C 3 33  ? 12.865  5.026   0.574   1.00 90.28 33  C 1 
ATOM 4221 C CG1   . VAL C 3 33  ? 12.356  4.309   1.823   1.00 86.81 33  C 1 
ATOM 4222 C CG2   . VAL C 3 33  ? 11.723  5.864   0.006   1.00 86.78 33  C 1 
ATOM 4223 N N     . LYS C 3 34  ? 15.739  5.628   2.682   1.00 87.51 34  C 1 
ATOM 4224 C CA    . LYS C 3 34  ? 16.857  4.993   3.404   1.00 85.76 34  C 1 
ATOM 4225 C C     . LYS C 3 34  ? 16.383  3.970   4.433   1.00 85.66 34  C 1 
ATOM 4226 O O     . LYS C 3 34  ? 16.703  2.786   4.319   1.00 79.17 34  C 1 
ATOM 4227 C CB    . LYS C 3 34  ? 17.778  6.067   4.006   1.00 82.22 34  C 1 
ATOM 4228 C CG    . LYS C 3 34  ? 18.454  6.887   2.886   1.00 75.37 34  C 1 
ATOM 4229 C CD    . LYS C 3 34  ? 19.349  8.011   3.392   1.00 65.55 34  C 1 
ATOM 4230 C CE    . LYS C 3 34  ? 19.876  8.772   2.163   1.00 58.21 34  C 1 
ATOM 4231 N NZ    . LYS C 3 34  ? 20.576  10.031  2.467   1.00 49.11 34  C 1 
ATOM 4232 N N     . LYS C 3 35  ? 15.586  4.425   5.436   1.00 86.82 35  C 1 
ATOM 4233 C CA    . LYS C 3 35  ? 15.059  3.575   6.498   1.00 86.90 35  C 1 
ATOM 4234 C C     . LYS C 3 35  ? 13.562  3.802   6.674   1.00 88.06 35  C 1 
ATOM 4235 O O     . LYS C 3 35  ? 13.073  4.904   6.442   1.00 86.86 35  C 1 
ATOM 4236 C CB    . LYS C 3 35  ? 15.785  3.826   7.824   1.00 84.61 35  C 1 
ATOM 4237 C CG    . LYS C 3 35  ? 17.254  3.373   7.818   1.00 77.95 35  C 1 
ATOM 4238 C CD    . LYS C 3 35  ? 17.843  3.520   9.209   1.00 73.63 35  C 1 
ATOM 4239 C CE    . LYS C 3 35  ? 19.281  3.016   9.255   1.00 64.80 35  C 1 
ATOM 4240 N NZ    . LYS C 3 35  ? 19.817  3.037   10.641  1.00 57.75 35  C 1 
ATOM 4241 N N     . VAL C 3 36  ? 12.862  2.757   7.120   1.00 89.53 36  C 1 
ATOM 4242 C CA    . VAL C 3 36  ? 11.427  2.797   7.415   1.00 90.05 36  C 1 
ATOM 4243 C C     . VAL C 3 36  ? 11.210  2.081   8.740   1.00 90.14 36  C 1 
ATOM 4244 O O     . VAL C 3 36  ? 11.714  0.962   8.915   1.00 88.76 36  C 1 
ATOM 4245 C CB    . VAL C 3 36  ? 10.612  2.129   6.288   1.00 89.81 36  C 1 
ATOM 4246 C CG1   . VAL C 3 36  ? 9.115   2.316   6.519   1.00 86.31 36  C 1 
ATOM 4247 C CG2   . VAL C 3 36  ? 10.940  2.695   4.900   1.00 85.87 36  C 1 
ATOM 4248 N N     . THR C 3 37  ? 10.489  2.701   9.677   1.00 89.74 37  C 1 
ATOM 4249 C CA    . THR C 3 37  ? 10.152  2.077   10.958  1.00 89.27 37  C 1 
ATOM 4250 C C     . THR C 3 37  ? 9.172   0.905   10.773  1.00 89.96 37  C 1 
ATOM 4251 O O     . THR C 3 37  ? 8.582   0.734   9.695   1.00 89.46 37  C 1 
ATOM 4252 C CB    . THR C 3 37  ? 9.573   3.082   11.974  1.00 87.65 37  C 1 
ATOM 4253 O OG1   . THR C 3 37  ? 8.351   3.587   11.520  1.00 80.38 37  C 1 
ATOM 4254 C CG2   . THR C 3 37  ? 10.522  4.246   12.238  1.00 79.52 37  C 1 
ATOM 4255 N N     . ALA C 3 38  ? 9.028   0.060   11.799  1.00 88.84 38  C 1 
ATOM 4256 C CA    . ALA C 3 38  ? 8.061   -1.042  11.761  1.00 88.19 38  C 1 
ATOM 4257 C C     . ALA C 3 38  ? 6.628   -0.504  11.641  1.00 89.30 38  C 1 
ATOM 4258 O O     . ALA C 3 38  ? 5.897   -0.921  10.742  1.00 88.58 38  C 1 
ATOM 4259 C CB    . ALA C 3 38  ? 8.251   -1.912  13.004  1.00 85.72 38  C 1 
ATOM 4260 N N     . GLU C 3 39  ? 6.288   0.484   12.461  1.00 90.93 39  C 1 
ATOM 4261 C CA    . GLU C 3 39  ? 4.991   1.157   12.461  1.00 90.80 39  C 1 
ATOM 4262 C C     . GLU C 3 39  ? 4.672   1.810   11.121  1.00 91.99 39  C 1 
ATOM 4263 O O     . GLU C 3 39  ? 3.600   1.597   10.565  1.00 91.03 39  C 1 
ATOM 4264 C CB    . GLU C 3 39  ? 4.994   2.236   13.538  1.00 88.86 39  C 1 
ATOM 4265 C CG    . GLU C 3 39  ? 5.168   1.653   14.943  1.00 79.08 39  C 1 
ATOM 4266 C CD    . GLU C 3 39  ? 5.162   2.741   16.009  1.00 75.52 39  C 1 
ATOM 4267 O OE1   . GLU C 3 39  ? 5.061   2.387   17.198  1.00 69.43 39  C 1 
ATOM 4268 O OE2   . GLU C 3 39  ? 5.245   3.939   15.647  1.00 70.78 39  C 1 
ATOM 4269 N N     . ALA C 3 40  ? 5.628   2.521   10.529  1.00 92.32 40  C 1 
ATOM 4270 C CA    . ALA C 3 40  ? 5.443   3.102   9.205   1.00 92.49 40  C 1 
ATOM 4271 C C     . ALA C 3 40  ? 5.134   2.037   8.145   1.00 93.15 40  C 1 
ATOM 4272 O O     . ALA C 3 40  ? 4.325   2.242   7.242   1.00 92.50 40  C 1 
ATOM 4273 C CB    . ALA C 3 40  ? 6.707   3.887   8.840   1.00 91.93 40  C 1 
ATOM 4274 N N     . SER C 3 41  ? 5.759   0.854   8.262   1.00 93.08 41  C 1 
ATOM 4275 C CA    . SER C 3 41  ? 5.489   -0.241  7.331   1.00 92.90 41  C 1 
ATOM 4276 C C     . SER C 3 41  ? 4.096   -0.856  7.514   1.00 93.54 41  C 1 
ATOM 4277 O O     . SER C 3 41  ? 3.517   -1.307  6.530   1.00 92.77 41  C 1 
ATOM 4278 C CB    . SER C 3 41  ? 6.531   -1.352  7.469   1.00 91.87 41  C 1 
ATOM 4279 O OG    . SER C 3 41  ? 7.850   -0.852  7.385   1.00 82.48 41  C 1 
ATOM 4280 N N     . LEU C 3 42  ? 3.592   -0.898  8.754   1.00 92.85 42  C 1 
ATOM 4281 C CA    . LEU C 3 42  ? 2.231   -1.338  9.047   1.00 92.61 42  C 1 
ATOM 4282 C C     . LEU C 3 42  ? 1.211   -0.313  8.556   1.00 93.59 42  C 1 
ATOM 4283 O O     . LEU C 3 42  ? 0.280   -0.681  7.847   1.00 92.57 42  C 1 
ATOM 4284 C CB    . LEU C 3 42  ? 2.085   -1.575  10.555  1.00 91.16 42  C 1 
ATOM 4285 C CG    . LEU C 3 42  ? 2.842   -2.824  11.052  1.00 83.97 42  C 1 
ATOM 4286 C CD1   . LEU C 3 42  ? 2.963   -2.778  12.567  1.00 80.19 42  C 1 
ATOM 4287 C CD2   . LEU C 3 42  ? 2.111   -4.107  10.649  1.00 79.17 42  C 1 
ATOM 4288 N N     . LEU C 3 43  ? 1.439   0.970   8.844   1.00 93.82 43  C 1 
ATOM 4289 C CA    . LEU C 3 43  ? 0.589   2.065   8.395   1.00 93.95 43  C 1 
ATOM 4290 C C     . LEU C 3 43  ? 0.442   2.098   6.878   1.00 94.43 43  C 1 
ATOM 4291 O O     . LEU C 3 43  ? -0.672  2.172   6.382   1.00 93.45 43  C 1 
ATOM 4292 C CB    . LEU C 3 43  ? 1.157   3.403   8.891   1.00 92.72 43  C 1 
ATOM 4293 C CG    . LEU C 3 43  ? 0.822   3.735   10.353  1.00 88.71 43  C 1 
ATOM 4294 C CD1   . LEU C 3 43  ? 1.592   4.981   10.756  1.00 82.49 43  C 1 
ATOM 4295 C CD2   . LEU C 3 43  ? -0.666  4.014   10.540  1.00 82.37 43  C 1 
ATOM 4296 N N     . ILE C 3 44  ? 1.542   1.991   6.124   1.00 94.65 44  C 1 
ATOM 4297 C CA    . ILE C 3 44  ? 1.445   2.001   4.664   1.00 94.70 44  C 1 
ATOM 4298 C C     . ILE C 3 44  ? 0.736   0.752   4.129   1.00 95.22 44  C 1 
ATOM 4299 O O     . ILE C 3 44  ? 0.021   0.842   3.133   1.00 94.07 44  C 1 
ATOM 4300 C CB    . ILE C 3 44  ? 2.830   2.227   4.010   1.00 93.31 44  C 1 
ATOM 4301 C CG1   . ILE C 3 44  ? 2.744   2.659   2.535   1.00 88.29 44  C 1 
ATOM 4302 C CG2   . ILE C 3 44  ? 3.706   0.984   4.115   1.00 88.99 44  C 1 
ATOM 4303 C CD1   . ILE C 3 44  ? 2.097   4.026   2.347   1.00 80.12 44  C 1 
ATOM 4304 N N     . ALA C 3 45  ? 0.886   -0.408  4.780   1.00 94.65 45  C 1 
ATOM 4305 C CA    . ALA C 3 45  ? 0.175   -1.607  4.386   1.00 94.41 45  C 1 
ATOM 4306 C C     . ALA C 3 45  ? -1.338  -1.476  4.633   1.00 94.76 45  C 1 
ATOM 4307 O O     . ALA C 3 45  ? -2.122  -1.785  3.735   1.00 93.83 45  C 1 
ATOM 4308 C CB    . ALA C 3 45  ? 0.773   -2.818  5.120   1.00 93.68 45  C 1 
ATOM 4309 N N     . ALA C 3 46  ? -1.733  -0.945  5.799   1.00 93.62 46  C 1 
ATOM 4310 C CA    . ALA C 3 46  ? -3.132  -0.684  6.136   1.00 93.33 46  C 1 
ATOM 4311 C C     . ALA C 3 46  ? -3.744  0.393   5.222   1.00 93.81 46  C 1 
ATOM 4312 O O     . ALA C 3 46  ? -4.816  0.181   4.657   1.00 92.79 46  C 1 
ATOM 4313 C CB    . ALA C 3 46  ? -3.193  -0.300  7.609   1.00 92.22 46  C 1 
ATOM 4314 N N     . ALA C 3 47  ? -3.032  1.498   4.977   1.00 93.89 47  C 1 
ATOM 4315 C CA    . ALA C 3 47  ? -3.461  2.531   4.046   1.00 93.86 47  C 1 
ATOM 4316 C C     . ALA C 3 47  ? -3.660  1.989   2.621   1.00 94.22 47  C 1 
ATOM 4317 O O     . ALA C 3 47  ? -4.631  2.330   1.946   1.00 93.23 47  C 1 
ATOM 4318 C CB    . ALA C 3 47  ? -2.414  3.649   4.045   1.00 93.23 47  C 1 
ATOM 4319 N N     . THR C 3 48  ? -2.767  1.096   2.176   1.00 94.40 48  C 1 
ATOM 4320 C CA    . THR C 3 48  ? -2.879  0.452   0.866   1.00 94.44 48  C 1 
ATOM 4321 C C     . THR C 3 48  ? -4.093  -0.468  0.786   1.00 94.56 48  C 1 
ATOM 4322 O O     . THR C 3 48  ? -4.720  -0.553  -0.262  1.00 93.22 48  C 1 
ATOM 4323 C CB    . THR C 3 48  ? -1.612  -0.346  0.551   1.00 93.67 48  C 1 
ATOM 4324 O OG1   . THR C 3 48  ? -0.467  0.467   0.619   1.00 85.14 48  C 1 
ATOM 4325 C CG2   . THR C 3 48  ? -1.635  -0.932  -0.858  1.00 84.31 48  C 1 
ATOM 4326 N N     . GLU C 3 49  ? -4.433  -1.155  1.877   1.00 94.80 49  C 1 
ATOM 4327 C CA    . GLU C 3 49  ? -5.621  -1.995  1.924   1.00 94.45 49  C 1 
ATOM 4328 C C     . GLU C 3 49  ? -6.909  -1.163  1.865   1.00 94.68 49  C 1 
ATOM 4329 O O     . GLU C 3 49  ? -7.803  -1.494  1.089   1.00 93.05 49  C 1 
ATOM 4330 C CB    . GLU C 3 49  ? -5.549  -2.889  3.170   1.00 93.11 49  C 1 
ATOM 4331 C CG    . GLU C 3 49  ? -6.621  -3.966  3.146   1.00 85.42 49  C 1 
ATOM 4332 C CD    . GLU C 3 49  ? -6.501  -4.984  4.293   1.00 80.99 49  C 1 
ATOM 4333 O OE1   . GLU C 3 49  ? -7.463  -5.753  4.476   1.00 75.70 49  C 1 
ATOM 4334 O OE2   . GLU C 3 49  ? -5.445  -5.053  4.948   1.00 76.88 49  C 1 
ATOM 4335 N N     . LEU C 3 50  ? -6.965  -0.040  2.591   1.00 93.27 50  C 1 
ATOM 4336 C CA    . LEU C 3 50  ? -8.066  0.926   2.512   1.00 92.64 50  C 1 
ATOM 4337 C C     . LEU C 3 50  ? -8.227  1.467   1.092   1.00 93.16 50  C 1 
ATOM 4338 O O     . LEU C 3 50  ? -9.313  1.396   0.516   1.00 91.74 50  C 1 
ATOM 4339 C CB    . LEU C 3 50  ? -7.814  2.097   3.483   1.00 91.31 50  C 1 
ATOM 4340 C CG    . LEU C 3 50  ? -7.920  1.744   4.976   1.00 86.80 50  C 1 
ATOM 4341 C CD1   . LEU C 3 50  ? -7.535  2.967   5.814   1.00 82.19 50  C 1 
ATOM 4342 C CD2   . LEU C 3 50  ? -9.334  1.305   5.338   1.00 81.94 50  C 1 
ATOM 4343 N N     . PHE C 3 51  ? -7.132  1.923   0.487   1.00 93.32 51  C 1 
ATOM 4344 C CA    . PHE C 3 51  ? -7.132  2.440   -0.874  1.00 93.35 51  C 1 
ATOM 4345 C C     . PHE C 3 51  ? -7.580  1.388   -1.895  1.00 93.58 51  C 1 
ATOM 4346 O O     . PHE C 3 51  ? -8.348  1.681   -2.812  1.00 92.64 51  C 1 
ATOM 4347 C CB    . PHE C 3 51  ? -5.727  2.941   -1.202  1.00 92.82 51  C 1 
ATOM 4348 C CG    . PHE C 3 51  ? -5.618  3.477   -2.615  1.00 92.37 51  C 1 
ATOM 4349 C CD1   . PHE C 3 51  ? -4.957  2.737   -3.602  1.00 89.47 51  C 1 
ATOM 4350 C CD2   . PHE C 3 51  ? -6.239  4.692   -2.943  1.00 89.91 51  C 1 
ATOM 4351 C CE1   . PHE C 3 51  ? -4.905  3.218   -4.921  1.00 88.61 51  C 1 
ATOM 4352 C CE2   . PHE C 3 51  ? -6.191  5.174   -4.261  1.00 88.82 51  C 1 
ATOM 4353 C CZ    . PHE C 3 51  ? -5.522  4.433   -5.244  1.00 89.15 51  C 1 
ATOM 4354 N N     . LEU C 3 52  ? -7.138  0.143   -1.732  1.00 93.18 52  C 1 
ATOM 4355 C CA    . LEU C 3 52  ? -7.550  -0.955  -2.592  1.00 93.26 52  C 1 
ATOM 4356 C C     . LEU C 3 52  ? -9.055  -1.228  -2.464  1.00 93.11 52  C 1 
ATOM 4357 O O     . LEU C 3 52  ? -9.725  -1.417  -3.478  1.00 91.50 52  C 1 
ATOM 4358 C CB    . LEU C 3 52  ? -6.687  -2.177  -2.259  1.00 92.73 52  C 1 
ATOM 4359 C CG    . LEU C 3 52  ? -6.753  -3.334  -3.273  1.00 91.78 52  C 1 
ATOM 4360 C CD1   . LEU C 3 52  ? -5.575  -4.279  -3.020  1.00 83.90 52  C 1 
ATOM 4361 C CD2   . LEU C 3 52  ? -8.026  -4.176  -3.181  1.00 84.21 52  C 1 
ATOM 4362 N N     . GLY C 3 53  ? -9.583  -1.235  -1.229  1.00 93.11 53  C 1 
ATOM 4363 C CA    . GLY C 3 53  ? -10.999 -1.419  -0.964  1.00 92.88 53  C 1 
ATOM 4364 C C     . GLY C 3 53  ? -11.861 -0.325  -1.590  1.00 93.27 53  C 1 
ATOM 4365 O O     . GLY C 3 53  ? -12.809 -0.638  -2.316  1.00 91.90 53  C 1 
ATOM 4366 N N     . THR C 3 54  ? -11.489 0.945   -1.407  1.00 92.87 54  C 1 
ATOM 4367 C CA    . THR C 3 54  ? -12.219 2.081   -1.992  1.00 92.09 54  C 1 
ATOM 4368 C C     . THR C 3 54  ? -12.165 2.066   -3.521  1.00 92.60 54  C 1 
ATOM 4369 O O     . THR C 3 54  ? -13.193 2.251   -4.175  1.00 91.25 54  C 1 
ATOM 4370 C CB    . THR C 3 54  ? -11.702 3.431   -1.473  1.00 90.51 54  C 1 
ATOM 4371 O OG1   . THR C 3 54  ? -10.324 3.570   -1.688  1.00 80.82 54  C 1 
ATOM 4372 C CG2   . THR C 3 54  ? -11.950 3.608   0.022   1.00 77.29 54  C 1 
ATOM 4373 N N     . LEU C 3 55  ? -11.016 1.732   -4.111  1.00 92.74 55  C 1 
ATOM 4374 C CA    . LEU C 3 55  ? -10.875 1.618   -5.559  1.00 92.63 55  C 1 
ATOM 4375 C C     . LEU C 3 55  ? -11.717 0.465   -6.132  1.00 93.06 55  C 1 
ATOM 4376 O O     . LEU C 3 55  ? -12.348 0.614   -7.177  1.00 91.59 55  C 1 
ATOM 4377 C CB    . LEU C 3 55  ? -9.376  1.464   -5.890  1.00 91.66 55  C 1 
ATOM 4378 C CG    . LEU C 3 55  ? -9.076  1.436   -7.399  1.00 87.99 55  C 1 
ATOM 4379 C CD1   . LEU C 3 55  ? -9.469  2.736   -8.091  1.00 83.70 55  C 1 
ATOM 4380 C CD2   . LEU C 3 55  ? -7.578  1.215   -7.619  1.00 83.09 55  C 1 
ATOM 4381 N N     . ALA C 3 56  ? -11.732 -0.681  -5.450  1.00 94.32 56  C 1 
ATOM 4382 C CA    . ALA C 3 56  ? -12.540 -1.820  -5.859  1.00 94.11 56  C 1 
ATOM 4383 C C     . ALA C 3 56  ? -14.044 -1.497  -5.786  1.00 94.20 56  C 1 
ATOM 4384 O O     . ALA C 3 56  ? -14.773 -1.802  -6.740  1.00 92.97 56  C 1 
ATOM 4385 C CB    . ALA C 3 56  ? -12.184 -3.027  -4.986  1.00 93.33 56  C 1 
ATOM 4386 N N     . ALA C 3 57  ? -14.488 -0.841  -4.715  1.00 94.04 57  C 1 
ATOM 4387 C CA    . ALA C 3 57  ? -15.869 -0.419  -4.549  1.00 93.71 57  C 1 
ATOM 4388 C C     . ALA C 3 57  ? -16.288 0.597   -5.624  1.00 94.09 57  C 1 
ATOM 4389 O O     . ALA C 3 57  ? -17.303 0.397   -6.290  1.00 92.48 57  C 1 
ATOM 4390 C CB    . ALA C 3 57  ? -16.037 0.140   -3.140  1.00 92.64 57  C 1 
ATOM 4391 N N     . GLY C 3 58  ? -15.458 1.609   -5.884  1.00 92.35 58  C 1 
ATOM 4392 C CA    . GLY C 3 58  ? -15.706 2.565   -6.963  1.00 91.94 58  C 1 
ATOM 4393 C C     . GLY C 3 58  ? -15.785 1.901   -8.347  1.00 92.59 58  C 1 
ATOM 4394 O O     . GLY C 3 58  ? -16.679 2.204   -9.148  1.00 91.19 58  C 1 
ATOM 4395 N N     . ALA C 3 59  ? -14.911 0.925   -8.611  1.00 93.30 59  C 1 
ATOM 4396 C CA    . ALA C 3 59  ? -14.951 0.155   -9.857  1.00 93.18 59  C 1 
ATOM 4397 C C     . ALA C 3 59  ? -16.216 -0.713  -9.971  1.00 93.46 59  C 1 
ATOM 4398 O O     . ALA C 3 59  ? -16.772 -0.849  -11.067 1.00 92.03 59  C 1 
ATOM 4399 C CB    . ALA C 3 59  ? -13.681 -0.695  -9.948  1.00 92.30 59  C 1 
ATOM 4400 N N     . HIS C 3 60  ? -16.679 -1.280  -8.864  1.00 94.15 60  C 1 
ATOM 4401 C CA    . HIS C 3 60  ? -17.924 -2.032  -8.828  1.00 94.15 60  C 1 
ATOM 4402 C C     . HIS C 3 60  ? -19.141 -1.126  -9.050  1.00 94.13 60  C 1 
ATOM 4403 O O     . HIS C 3 60  ? -20.026 -1.487  -9.836  1.00 92.66 60  C 1 
ATOM 4404 C CB    . HIS C 3 60  ? -18.035 -2.796  -7.503  1.00 93.86 60  C 1 
ATOM 4405 C CG    . HIS C 3 60  ? -19.318 -3.556  -7.386  1.00 93.68 60  C 1 
ATOM 4406 N ND1   . HIS C 3 60  ? -20.411 -3.182  -6.635  1.00 82.32 60  C 1 
ATOM 4407 C CD2   . HIS C 3 60  ? -19.675 -4.710  -8.041  1.00 84.22 60  C 1 
ATOM 4408 C CE1   . HIS C 3 60  ? -21.388 -4.093  -6.825  1.00 85.84 60  C 1 
ATOM 4409 N NE2   . HIS C 3 60  ? -20.977 -5.028  -7.677  1.00 87.99 60  C 1 
ATOM 4410 N N     . THR C 3 61  ? -19.163 0.060   -8.456  1.00 93.92 61  C 1 
ATOM 4411 C CA    . THR C 3 61  ? -20.205 1.067   -8.700  1.00 93.67 61  C 1 
ATOM 4412 C C     . THR C 3 61  ? -20.264 1.450   -10.179 1.00 94.07 61  C 1 
ATOM 4413 O O     . THR C 3 61  ? -21.336 1.389   -10.783 1.00 92.58 61  C 1 
ATOM 4414 C CB    . THR C 3 61  ? -19.976 2.299   -7.821  1.00 92.87 61  C 1 
ATOM 4415 O OG1   . THR C 3 61  ? -19.977 1.904   -6.481  1.00 85.55 61  C 1 
ATOM 4416 C CG2   . THR C 3 61  ? -21.078 3.349   -7.982  1.00 82.51 61  C 1 
ATOM 4417 N N     . ALA C 3 62  ? -19.108 1.706   -10.802 1.00 93.58 62  C 1 
ATOM 4418 C CA    . ALA C 3 62  ? -19.039 1.981   -12.239 1.00 92.69 62  C 1 
ATOM 4419 C C     . ALA C 3 62  ? -19.530 0.793   -13.097 1.00 93.00 62  C 1 
ATOM 4420 O O     . ALA C 3 62  ? -20.184 0.984   -14.124 1.00 90.57 62  C 1 
ATOM 4421 C CB    . ALA C 3 62  ? -17.602 2.359   -12.584 1.00 91.12 62  C 1 
ATOM 4422 N N     . ALA C 3 63  ? -19.227 -0.446  -12.690 1.00 93.56 63  C 1 
ATOM 4423 C CA    . ALA C 3 63  ? -19.735 -1.631  -13.370 1.00 93.36 63  C 1 
ATOM 4424 C C     . ALA C 3 63  ? -21.263 -1.758  -13.247 1.00 93.71 63  C 1 
ATOM 4425 O O     . ALA C 3 63  ? -21.938 -2.024  -14.249 1.00 91.91 63  C 1 
ATOM 4426 C CB    . ALA C 3 63  ? -19.027 -2.875  -12.821 1.00 92.27 63  C 1 
ATOM 4427 N N     . SER C 3 64  ? -21.804 -1.529  -12.043 1.00 93.74 64  C 1 
ATOM 4428 C CA    . SER C 3 64  ? -23.237 -1.614  -11.746 1.00 93.31 64  C 1 
ATOM 4429 C C     . SER C 3 64  ? -24.045 -0.547  -12.486 1.00 93.64 64  C 1 
ATOM 4430 O O     . SER C 3 64  ? -25.081 -0.869  -13.057 1.00 91.09 64  C 1 
ATOM 4431 C CB    . SER C 3 64  ? -23.465 -1.503  -10.238 1.00 91.77 64  C 1 
ATOM 4432 O OG    . SER C 3 64  ? -22.816 -2.581  -9.584  1.00 78.75 64  C 1 
ATOM 4433 N N     . GLN C 3 65  ? -23.532 0.683   -12.566 1.00 93.33 65  C 1 
ATOM 4434 C CA    . GLN C 3 65  ? -24.144 1.757   -13.358 1.00 92.68 65  C 1 
ATOM 4435 C C     . GLN C 3 65  ? -24.239 1.391   -14.849 1.00 92.97 65  C 1 
ATOM 4436 O O     . GLN C 3 65  ? -25.228 1.692   -15.505 1.00 89.70 65  C 1 
ATOM 4437 C CB    . GLN C 3 65  ? -23.321 3.042   -13.192 1.00 91.06 65  C 1 
ATOM 4438 C CG    . GLN C 3 65  ? -23.532 3.709   -11.819 1.00 83.26 65  C 1 
ATOM 4439 C CD    . GLN C 3 65  ? -22.552 4.872   -11.587 1.00 80.50 65  C 1 
ATOM 4440 O OE1   . GLN C 3 65  ? -21.618 5.098   -12.343 1.00 74.68 65  C 1 
ATOM 4441 N NE2   . GLN C 3 65  ? -22.734 5.643   -10.534 1.00 71.39 65  C 1 
ATOM 4442 N N     . GLY C 3 66  ? -23.236 0.682   -15.363 1.00 91.15 66  C 1 
ATOM 4443 C CA    . GLY C 3 66  ? -23.254 0.136   -16.725 1.00 90.17 66  C 1 
ATOM 4444 C C     . GLY C 3 66  ? -24.038 -1.180  -16.882 1.00 90.58 66  C 1 
ATOM 4445 O O     . GLY C 3 66  ? -23.873 -1.849  -17.908 1.00 85.15 66  C 1 
ATOM 4446 N N     . GLY C 3 67  ? -24.788 -1.614  -15.867 1.00 90.48 67  C 1 
ATOM 4447 C CA    . GLY C 3 67  ? -25.541 -2.878  -15.881 1.00 90.21 67  C 1 
ATOM 4448 C C     . GLY C 3 67  ? -24.666 -4.137  -15.941 1.00 90.47 67  C 1 
ATOM 4449 O O     . GLY C 3 67  ? -25.117 -5.197  -16.384 1.00 84.53 67  C 1 
ATOM 4450 N N     . ARG C 3 68  ? -23.387 -4.054  -15.528 1.00 90.27 68  C 1 
ATOM 4451 C CA    . ARG C 3 68  ? -22.427 -5.164  -15.615 1.00 90.52 68  C 1 
ATOM 4452 C C     . ARG C 3 68  ? -22.198 -5.793  -14.237 1.00 90.97 68  C 1 
ATOM 4453 O O     . ARG C 3 68  ? -21.880 -5.116  -13.274 1.00 87.35 68  C 1 
ATOM 4454 C CB    . ARG C 3 68  ? -21.103 -4.698  -16.229 1.00 87.89 68  C 1 
ATOM 4455 C CG    . ARG C 3 68  ? -21.220 -4.082  -17.646 1.00 83.65 68  C 1 
ATOM 4456 C CD    . ARG C 3 68  ? -21.734 -5.073  -18.681 1.00 78.50 68  C 1 
ATOM 4457 N NE    . ARG C 3 68  ? -21.754 -4.472  -20.025 1.00 71.38 68  C 1 
ATOM 4458 C CZ    . ARG C 3 68  ? -21.842 -5.120  -21.184 1.00 65.67 68  C 1 
ATOM 4459 N NH1   . ARG C 3 68  ? -21.926 -6.429  -21.239 1.00 58.84 68  C 1 
ATOM 4460 N NH2   . ARG C 3 68  ? -21.860 -4.456  -22.306 1.00 58.05 68  C 1 
ATOM 4461 N N     . ARG C 3 69  ? -22.231 -7.137  -14.166 1.00 90.83 69  C 1 
ATOM 4462 C CA    . ARG C 3 69  ? -21.841 -7.899  -12.969 1.00 90.52 69  C 1 
ATOM 4463 C C     . ARG C 3 69  ? -20.328 -8.146  -12.864 1.00 91.31 69  C 1 
ATOM 4464 O O     . ARG C 3 69  ? -19.843 -8.540  -11.816 1.00 87.92 69  C 1 
ATOM 4465 C CB    . ARG C 3 69  ? -22.592 -9.240  -12.922 1.00 87.77 69  C 1 
ATOM 4466 C CG    . ARG C 3 69  ? -24.100 -9.055  -12.748 1.00 78.34 69  C 1 
ATOM 4467 C CD    . ARG C 3 69  ? -24.789 -10.410 -12.585 1.00 72.03 69  C 1 
ATOM 4468 N NE    . ARG C 3 69  ? -26.242 -10.266 -12.436 1.00 63.71 69  C 1 
ATOM 4469 C CZ    . ARG C 3 69  ? -27.122 -11.251 -12.296 1.00 55.96 69  C 1 
ATOM 4470 N NH1   . ARG C 3 69  ? -26.758 -12.510 -12.270 1.00 51.98 69  C 1 
ATOM 4471 N NH2   . ARG C 3 69  ? -28.388 -10.989 -12.172 1.00 49.41 69  C 1 
ATOM 4472 N N     . THR C 3 70  ? -19.587 -7.976  -13.958 1.00 91.74 70  C 1 
ATOM 4473 C CA    . THR C 3 70  ? -18.145 -8.221  -14.008 1.00 91.93 70  C 1 
ATOM 4474 C C     . THR C 3 70  ? -17.393 -6.897  -14.025 1.00 92.32 70  C 1 
ATOM 4475 O O     . THR C 3 70  ? -17.501 -6.154  -15.000 1.00 90.75 70  C 1 
ATOM 4476 C CB    . THR C 3 70  ? -17.746 -9.071  -15.217 1.00 90.42 70  C 1 
ATOM 4477 O OG1   . THR C 3 70  ? -18.475 -10.275 -15.242 1.00 82.25 70  C 1 
ATOM 4478 C CG2   . THR C 3 70  ? -16.260 -9.450  -15.191 1.00 82.11 70  C 1 
ATOM 4479 N N     . VAL C 3 71  ? -16.584 -6.662  -12.997 1.00 93.49 71  C 1 
ATOM 4480 C CA    . VAL C 3 71  ? -15.659 -5.530  -12.940 1.00 93.27 71  C 1 
ATOM 4481 C C     . VAL C 3 71  ? -14.530 -5.748  -13.950 1.00 93.45 71  C 1 
ATOM 4482 O O     . VAL C 3 71  ? -13.867 -6.788  -13.939 1.00 91.88 71  C 1 
ATOM 4483 C CB    . VAL C 3 71  ? -15.098 -5.328  -11.518 1.00 92.66 71  C 1 
ATOM 4484 C CG1   . VAL C 3 71  ? -14.171 -4.125  -11.438 1.00 88.17 71  C 1 
ATOM 4485 C CG2   . VAL C 3 71  ? -16.232 -5.126  -10.503 1.00 88.29 71  C 1 
ATOM 4486 N N     . ARG C 3 72  ? -14.312 -4.772  -14.831 1.00 92.53 72  C 1 
ATOM 4487 C CA    . ARG C 3 72  ? -13.285 -4.752  -15.870 1.00 92.06 72  C 1 
ATOM 4488 C C     . ARG C 3 72  ? -12.290 -3.614  -15.611 1.00 92.41 72  C 1 
ATOM 4489 O O     . ARG C 3 72  ? -12.590 -2.693  -14.855 1.00 91.09 72  C 1 
ATOM 4490 C CB    . ARG C 3 72  ? -13.942 -4.581  -17.249 1.00 90.82 72  C 1 
ATOM 4491 C CG    . ARG C 3 72  ? -14.887 -5.731  -17.664 1.00 86.49 72  C 1 
ATOM 4492 C CD    . ARG C 3 72  ? -14.123 -7.031  -17.855 1.00 82.08 72  C 1 
ATOM 4493 N NE    . ARG C 3 72  ? -14.980 -8.107  -18.379 1.00 75.49 72  C 1 
ATOM 4494 C CZ    . ARG C 3 72  ? -14.548 -9.263  -18.863 1.00 69.07 72  C 1 
ATOM 4495 N NH1   . ARG C 3 72  ? -13.269 -9.558  -18.903 1.00 61.79 72  C 1 
ATOM 4496 N NH2   . ARG C 3 72  ? -15.393 -10.154 -19.307 1.00 60.66 72  C 1 
ATOM 4497 N N     . ALA C 3 73  ? -11.146 -3.628  -16.298 1.00 91.63 73  C 1 
ATOM 4498 C CA    . ALA C 3 73  ? -10.165 -2.546  -16.238 1.00 91.30 73  C 1 
ATOM 4499 C C     . ALA C 3 73  ? -10.768 -1.170  -16.572 1.00 91.68 73  C 1 
ATOM 4500 O O     . ALA C 3 73  ? -10.446 -0.175  -15.919 1.00 90.56 73  C 1 
ATOM 4501 C CB    . ALA C 3 73  ? -9.016  -2.883  -17.195 1.00 90.31 73  C 1 
ATOM 4502 N N     . ALA C 3 74  ? -11.719 -1.101  -17.510 1.00 91.75 74  C 1 
ATOM 4503 C CA    . ALA C 3 74  ? -12.438 0.132   -17.830 1.00 91.35 74  C 1 
ATOM 4504 C C     . ALA C 3 74  ? -13.203 0.724   -16.629 1.00 91.78 74  C 1 
ATOM 4505 O O     . ALA C 3 74  ? -13.229 1.942   -16.461 1.00 90.30 74  C 1 
ATOM 4506 C CB    . ALA C 3 74  ? -13.389 -0.141  -18.998 1.00 90.18 74  C 1 
ATOM 4507 N N     . HIS C 3 75  ? -13.768 -0.121  -15.761 1.00 92.92 75  C 1 
ATOM 4508 C CA    . HIS C 3 75  ? -14.458 0.323   -14.548 1.00 92.69 75  C 1 
ATOM 4509 C C     . HIS C 3 75  ? -13.470 0.813   -13.485 1.00 92.76 75  C 1 
ATOM 4510 O O     . HIS C 3 75  ? -13.758 1.780   -12.796 1.00 91.49 75  C 1 
ATOM 4511 C CB    . HIS C 3 75  ? -15.343 -0.808  -14.004 1.00 92.59 75  C 1 
ATOM 4512 C CG    . HIS C 3 75  ? -16.280 -1.408  -15.004 1.00 92.13 75  C 1 
ATOM 4513 N ND1   . HIS C 3 75  ? -16.596 -2.757  -15.121 1.00 84.61 75  C 1 
ATOM 4514 C CD2   . HIS C 3 75  ? -16.981 -0.785  -15.998 1.00 86.16 75  C 1 
ATOM 4515 C CE1   . HIS C 3 75  ? -17.445 -2.926  -16.134 1.00 86.29 75  C 1 
ATOM 4516 N NE2   . HIS C 3 75  ? -17.699 -1.744  -16.714 1.00 87.36 75  C 1 
ATOM 4517 N N     . VAL C 3 76  ? -12.293 0.201   -13.399 1.00 91.78 76  C 1 
ATOM 4518 C CA    . VAL C 3 76  ? -11.215 0.689   -12.530 1.00 91.93 76  C 1 
ATOM 4519 C C     . VAL C 3 76  ? -10.747 2.075   -12.990 1.00 92.00 76  C 1 
ATOM 4520 O O     . VAL C 3 76  ? -10.652 2.978   -12.168 1.00 90.83 76  C 1 
ATOM 4521 C CB    . VAL C 3 76  ? -10.030 -0.296  -12.472 1.00 91.88 76  C 1 
ATOM 4522 C CG1   . VAL C 3 76  ? -8.942  0.192   -11.510 1.00 89.02 76  C 1 
ATOM 4523 C CG2   . VAL C 3 76  ? -10.471 -1.688  -12.004 1.00 88.79 76  C 1 
ATOM 4524 N N     . ARG C 3 77  ? -10.549 2.288   -14.288 1.00 91.51 77  C 1 
ATOM 4525 C CA    . ARG C 3 77  ? -10.227 3.609   -14.841 1.00 90.88 77  C 1 
ATOM 4526 C C     . ARG C 3 77  ? -11.309 4.648   -14.548 1.00 90.94 77  C 1 
ATOM 4527 O O     . ARG C 3 77  ? -10.985 5.781   -14.208 1.00 89.45 77  C 1 
ATOM 4528 C CB    . ARG C 3 77  ? -9.994  3.529   -16.354 1.00 89.42 77  C 1 
ATOM 4529 C CG    . ARG C 3 77  ? -8.665  2.848   -16.713 1.00 82.00 77  C 1 
ATOM 4530 C CD    . ARG C 3 77  ? -8.320  3.038   -18.195 1.00 78.05 77  C 1 
ATOM 4531 N NE    . ARG C 3 77  ? -9.277  2.340   -19.083 1.00 70.14 77  C 1 
ATOM 4532 C CZ    . ARG C 3 77  ? -9.154  1.112   -19.567 1.00 63.45 77  C 1 
ATOM 4533 N NH1   . ARG C 3 77  ? -8.124  0.352   -19.281 1.00 56.77 77  C 1 
ATOM 4534 N NH2   . ARG C 3 77  ? -10.055 0.617   -20.362 1.00 55.73 77  C 1 
ATOM 4535 N N     . ALA C 3 78  ? -12.586 4.278   -14.663 1.00 90.50 78  C 1 
ATOM 4536 C CA    . ALA C 3 78  ? -13.693 5.164   -14.320 1.00 90.14 78  C 1 
ATOM 4537 C C     . ALA C 3 78  ? -13.674 5.549   -12.830 1.00 90.36 78  C 1 
ATOM 4538 O O     . ALA C 3 78  ? -13.814 6.729   -12.517 1.00 88.81 78  C 1 
ATOM 4539 C CB    . ALA C 3 78  ? -15.013 4.500   -14.725 1.00 89.14 78  C 1 
ATOM 4540 N N     . ALA C 3 79  ? -13.415 4.593   -11.928 1.00 90.70 79  C 1 
ATOM 4541 C CA    . ALA C 3 79  ? -13.279 4.850   -10.498 1.00 90.33 79  C 1 
ATOM 4542 C C     . ALA C 3 79  ? -12.089 5.779   -10.189 1.00 90.36 79  C 1 
ATOM 4543 O O     . ALA C 3 79  ? -12.247 6.736   -9.431  1.00 88.76 79  C 1 
ATOM 4544 C CB    . ALA C 3 79  ? -13.148 3.518   -9.764  1.00 89.76 79  C 1 
ATOM 4545 N N     . VAL C 3 80  ? -10.926 5.544   -10.810 1.00 90.57 80  C 1 
ATOM 4546 C CA    . VAL C 3 80  ? -9.745  6.406   -10.675 1.00 90.18 80  C 1 
ATOM 4547 C C     . VAL C 3 80  ? -10.053 7.837   -11.133 1.00 89.92 80  C 1 
ATOM 4548 O O     . VAL C 3 80  ? -9.714  8.786   -10.433 1.00 88.23 80  C 1 
ATOM 4549 C CB    . VAL C 3 80  ? -8.556  5.828   -11.464 1.00 89.44 80  C 1 
ATOM 4550 C CG1   . VAL C 3 80  ? -7.392  6.805   -11.625 1.00 84.69 80  C 1 
ATOM 4551 C CG2   . VAL C 3 80  ? -8.019  4.584   -10.750 1.00 85.20 80  C 1 
ATOM 4552 N N     . ARG C 3 81  ? -10.730 7.989   -12.277 1.00 89.83 81  C 1 
ATOM 4553 C CA    . ARG C 3 81  ? -11.107 9.307   -12.801 1.00 88.99 81  C 1 
ATOM 4554 C C     . ARG C 3 81  ? -12.081 10.046  -11.877 1.00 88.61 81  C 1 
ATOM 4555 O O     . ARG C 3 81  ? -11.970 11.259  -11.730 1.00 86.09 81  C 1 
ATOM 4556 C CB    . ARG C 3 81  ? -11.695 9.129   -14.203 1.00 87.25 81  C 1 
ATOM 4557 C CG    . ARG C 3 81  ? -11.866 10.477  -14.920 1.00 78.98 81  C 1 
ATOM 4558 C CD    . ARG C 3 81  ? -12.571 10.316  -16.273 1.00 76.60 81  C 1 
ATOM 4559 N NE    . ARG C 3 81  ? -11.814 9.423   -17.170 1.00 68.62 81  C 1 
ATOM 4560 C CZ    . ARG C 3 81  ? -12.319 8.618   -18.094 1.00 62.19 81  C 1 
ATOM 4561 N NH1   . ARG C 3 81  ? -13.600 8.574   -18.334 1.00 56.86 81  C 1 
ATOM 4562 N NH2   . ARG C 3 81  ? -11.539 7.857   -18.804 1.00 55.57 81  C 1 
ATOM 4563 N N     . ALA C 3 82  ? -13.009 9.329   -11.258 1.00 87.73 82  C 1 
ATOM 4564 C CA    . ALA C 3 82  ? -13.995 9.911   -10.347 1.00 86.78 82  C 1 
ATOM 4565 C C     . ALA C 3 82  ? -13.396 10.320  -8.991  1.00 86.40 82  C 1 
ATOM 4566 O O     . ALA C 3 82  ? -13.921 11.213  -8.331  1.00 82.80 82  C 1 
ATOM 4567 C CB    . ALA C 3 82  ? -15.135 8.902   -10.183 1.00 84.68 82  C 1 
ATOM 4568 N N     . HIS C 3 83  ? -12.289 9.707   -8.574  1.00 81.47 83  C 1 
ATOM 4569 C CA    . HIS C 3 83  ? -11.657 9.975   -7.286  1.00 79.62 83  C 1 
ATOM 4570 C C     . HIS C 3 83  ? -10.528 11.008  -7.412  1.00 79.52 83  C 1 
ATOM 4571 O O     . HIS C 3 83  ? -9.386  10.672  -7.748  1.00 75.23 83  C 1 
ATOM 4572 C CB    . HIS C 3 83  ? -11.190 8.646   -6.675  1.00 76.84 83  C 1 
ATOM 4573 C CG    . HIS C 3 83  ? -10.687 8.807   -5.272  1.00 72.34 83  C 1 
ATOM 4574 N ND1   . HIS C 3 83  ? -9.411  8.525   -4.837  1.00 64.87 83  C 1 
ATOM 4575 C CD2   . HIS C 3 83  ? -11.395 9.236   -4.187  1.00 64.25 83  C 1 
ATOM 4576 C CE1   . HIS C 3 83  ? -9.356  8.782   -3.515  1.00 66.04 83  C 1 
ATOM 4577 N NE2   . HIS C 3 83  ? -10.538 9.215   -3.081  1.00 67.66 83  C 1 
ATOM 4578 N N     . ARG C 3 84  ? -10.845 12.268  -7.098  1.00 82.58 84  C 1 
ATOM 4579 C CA    . ARG C 3 84  ? -9.929  13.420  -7.248  1.00 80.58 84  C 1 
ATOM 4580 C C     . ARG C 3 84  ? -8.509  13.200  -6.681  1.00 81.24 84  C 1 
ATOM 4581 O O     . ARG C 3 84  ? -7.562  13.458  -7.420  1.00 75.39 84  C 1 
ATOM 4582 C CB    . ARG C 3 84  ? -10.604 14.683  -6.684  1.00 75.20 84  C 1 
ATOM 4583 C CG    . ARG C 3 84  ? -9.752  15.946  -6.912  1.00 64.52 84  C 1 
ATOM 4584 C CD    . ARG C 3 84  ? -10.436 17.170  -6.292  1.00 59.13 84  C 1 
ATOM 4585 N NE    . ARG C 3 84  ? -9.610  18.384  -6.472  1.00 50.06 84  C 1 
ATOM 4586 C CZ    . ARG C 3 84  ? -9.727  19.520  -5.802  1.00 42.24 84  C 1 
ATOM 4587 N NH1   . ARG C 3 84  ? -10.640 19.685  -4.881  1.00 40.34 84  C 1 
ATOM 4588 N NH2   . ARG C 3 84  ? -8.920  20.509  -6.040  1.00 37.90 84  C 1 
ATOM 4589 N N     . PRO C 3 85  ? -8.315  12.697  -5.440  1.00 75.22 85  C 1 
ATOM 4590 C CA    . PRO C 3 85  ? -6.964  12.476  -4.900  1.00 74.03 85  C 1 
ATOM 4591 C C     . PRO C 3 85  ? -6.146  11.427  -5.645  1.00 75.18 85  C 1 
ATOM 4592 O O     . PRO C 3 85  ? -4.943  11.299  -5.432  1.00 71.35 85  C 1 
ATOM 4593 C CB    . PRO C 3 85  ? -7.174  12.051  -3.440  1.00 69.79 85  C 1 
ATOM 4594 C CG    . PRO C 3 85  ? -8.562  12.559  -3.093  1.00 65.33 85  C 1 
ATOM 4595 C CD    . PRO C 3 85  ? -9.302  12.406  -4.422  1.00 69.06 85  C 1 
ATOM 4596 N N     . THR C 3 86  ? -6.775  10.639  -6.497  1.00 76.23 86  C 1 
ATOM 4597 C CA    . THR C 3 86  ? -6.179  9.504   -7.206  1.00 74.06 86  C 1 
ATOM 4598 C C     . THR C 3 86  ? -5.960  9.784   -8.690  1.00 75.71 86  C 1 
ATOM 4599 O O     . THR C 3 86  ? -4.997  9.289   -9.275  1.00 71.92 86  C 1 
ATOM 4600 C CB    . THR C 3 86  ? -7.093  8.281   -7.015  1.00 68.79 86  C 1 
ATOM 4601 O OG1   . THR C 3 86  ? -7.244  7.999   -5.636  1.00 63.10 86  C 1 
ATOM 4602 C CG2   . THR C 3 86  ? -6.546  7.025   -7.650  1.00 63.47 86  C 1 
ATOM 4603 N N     . ALA C 3 87  ? -6.838  10.573  -9.295  1.00 75.01 87  C 1 
ATOM 4604 C CA    . ALA C 3 87  ? -6.880  10.777  -10.733 1.00 71.17 87  C 1 
ATOM 4605 C C     . ALA C 3 87  ? -5.550  11.315  -11.309 1.00 73.09 87  C 1 
ATOM 4606 O O     . ALA C 3 87  ? -5.036  10.758  -12.276 1.00 69.85 87  C 1 
ATOM 4607 C CB    . ALA C 3 87  ? -8.053  11.704  -11.051 1.00 66.66 87  C 1 
ATOM 4608 N N     . ASP C 3 88  ? -4.982  12.334  -10.672 1.00 77.81 88  C 1 
ATOM 4609 C CA    . ASP C 3 88  ? -3.821  13.061  -11.198 1.00 75.68 88  C 1 
ATOM 4610 C C     . ASP C 3 88  ? -2.536  12.224  -11.289 1.00 77.73 88  C 1 
ATOM 4611 O O     . ASP C 3 88  ? -1.759  12.379  -12.232 1.00 71.92 88  C 1 
ATOM 4612 C CB    . ASP C 3 88  ? -3.601  14.323  -10.358 1.00 69.23 88  C 1 
ATOM 4613 C CG    . ASP C 3 88  ? -3.381  14.083  -8.854  1.00 66.49 88  C 1 
ATOM 4614 O OD1   . ASP C 3 88  ? -3.407  12.924  -8.371  1.00 58.45 88  C 1 
ATOM 4615 O OD2   . ASP C 3 88  ? -3.224  15.079  -8.127  1.00 63.08 88  C 1 
ATOM 4616 N N     . PHE C 3 89  ? -2.297  11.291  -10.355 1.00 82.60 89  C 1 
ATOM 4617 C CA    . PHE C 3 89  ? -1.082  10.476  -10.373 1.00 82.35 89  C 1 
ATOM 4618 C C     . PHE C 3 89  ? -1.265  9.091   -11.002 1.00 83.22 89  C 1 
ATOM 4619 O O     . PHE C 3 89  ? -0.268  8.485   -11.405 1.00 79.51 89  C 1 
ATOM 4620 C CB    . PHE C 3 89  ? -0.477  10.403  -8.964  1.00 79.68 89  C 1 
ATOM 4621 C CG    . PHE C 3 89  ? -1.138  9.439   -8.018  1.00 78.19 89  C 1 
ATOM 4622 C CD1   . PHE C 3 89  ? -2.231  9.846   -7.236  1.00 74.00 89  C 1 
ATOM 4623 C CD2   . PHE C 3 89  ? -0.645  8.135   -7.876  1.00 76.86 89  C 1 
ATOM 4624 C CE1   . PHE C 3 89  ? -2.828  8.951   -6.342  1.00 73.29 89  C 1 
ATOM 4625 C CE2   . PHE C 3 89  ? -1.241  7.233   -6.980  1.00 75.02 89  C 1 
ATOM 4626 C CZ    . PHE C 3 89  ? -2.336  7.643   -6.210  1.00 75.43 89  C 1 
ATOM 4627 N N     . LEU C 3 90  ? -2.496  8.564   -11.095 1.00 82.88 90  C 1 
ATOM 4628 C CA    . LEU C 3 90  ? -2.749  7.223   -11.631 1.00 82.06 90  C 1 
ATOM 4629 C C     . LEU C 3 90  ? -3.205  7.180   -13.086 1.00 81.79 90  C 1 
ATOM 4630 O O     . LEU C 3 90  ? -2.943  6.175   -13.733 1.00 77.05 90  C 1 
ATOM 4631 C CB    . LEU C 3 90  ? -3.760  6.454   -10.772 1.00 79.87 90  C 1 
ATOM 4632 C CG    . LEU C 3 90  ? -3.255  6.006   -9.397  1.00 77.03 90  C 1 
ATOM 4633 C CD1   . LEU C 3 90  ? -4.310  5.101   -8.766  1.00 73.35 90  C 1 
ATOM 4634 C CD2   . LEU C 3 90  ? -1.956  5.193   -9.469  1.00 72.91 90  C 1 
ATOM 4635 N N     . LEU C 3 91  ? -3.895  8.197   -13.607 1.00 78.60 91  C 1 
ATOM 4636 C CA    . LEU C 3 91  ? -4.466  8.097   -14.957 1.00 75.83 91  C 1 
ATOM 4637 C C     . LEU C 3 91  ? -3.409  7.797   -16.017 1.00 75.27 91  C 1 
ATOM 4638 O O     . LEU C 3 91  ? -3.651  6.942   -16.867 1.00 69.85 91  C 1 
ATOM 4639 C CB    . LEU C 3 91  ? -5.251  9.372   -15.308 1.00 72.15 91  C 1 
ATOM 4640 C CG    . LEU C 3 91  ? -6.645  9.450   -14.660 1.00 67.34 91  C 1 
ATOM 4641 C CD1   . LEU C 3 91  ? -7.280  10.808  -14.977 1.00 62.67 91  C 1 
ATOM 4642 C CD2   . LEU C 3 91  ? -7.597  8.364   -15.161 1.00 61.16 91  C 1 
ATOM 4643 N N     . ASP C 3 92  ? -2.216  8.393   -15.904 1.00 78.46 92  C 1 
ATOM 4644 C CA    . ASP C 3 92  ? -1.099  8.160   -16.824 1.00 75.41 92  C 1 
ATOM 4645 C C     . ASP C 3 92  ? -0.534  6.730   -16.766 1.00 75.69 92  C 1 
ATOM 4646 O O     . ASP C 3 92  ? 0.122   6.267   -17.695 1.00 69.22 92  C 1 
ATOM 4647 C CB    . ASP C 3 92  ? 0.044   9.119   -16.495 1.00 70.56 92  C 1 
ATOM 4648 C CG    . ASP C 3 92  ? -0.261  10.596  -16.676 1.00 65.31 92  C 1 
ATOM 4649 O OD1   . ASP C 3 92  ? -1.353  10.946  -17.157 1.00 57.89 92  C 1 
ATOM 4650 O OD2   . ASP C 3 92  ? 0.615   11.394  -16.278 1.00 57.04 92  C 1 
ATOM 4651 N N     . CYS C 3 93  ? -0.729  6.018   -15.637 1.00 74.19 93  C 1 
ATOM 4652 C CA    . CYS C 3 93  ? -0.253  4.650   -15.472 1.00 72.74 93  C 1 
ATOM 4653 C C     . CYS C 3 93  ? -1.222  3.631   -16.064 1.00 73.06 93  C 1 
ATOM 4654 O O     . CYS C 3 93  ? -0.835  2.495   -16.337 1.00 68.04 93  C 1 
ATOM 4655 C CB    . CYS C 3 93  ? -0.051  4.345   -13.974 1.00 67.71 93  C 1 
ATOM 4656 S SG    . CYS C 3 93  ? 1.079   5.545   -13.212 1.00 58.59 93  C 1 
ATOM 4657 N N     . LEU C 3 94  ? -2.485  4.016   -16.209 1.00 75.47 94  C 1 
ATOM 4658 C CA    . LEU C 3 94  ? -3.508  3.101   -16.668 1.00 71.63 94  C 1 
ATOM 4659 C C     . LEU C 3 94  ? -3.427  2.946   -18.178 1.00 69.34 94  C 1 
ATOM 4660 O O     . LEU C 3 94  ? -3.328  3.943   -18.890 1.00 62.36 94  C 1 
ATOM 4661 C CB    . LEU C 3 94  ? -4.892  3.578   -16.196 1.00 66.77 94  C 1 
ATOM 4662 C CG    . LEU C 3 94  ? -5.028  3.677   -14.665 1.00 62.27 94  C 1 
ATOM 4663 C CD1   . LEU C 3 94  ? -6.452  4.076   -14.304 1.00 58.43 94  C 1 
ATOM 4664 C CD2   . LEU C 3 94  ? -4.693  2.373   -13.954 1.00 56.14 94  C 1 
ATOM 4665 N N     . PRO C 3 95  ? -3.505  1.703   -18.687 1.00 68.87 95  C 1 
ATOM 4666 C CA    . PRO C 3 95  ? -3.548  1.510   -20.123 1.00 64.28 95  C 1 
ATOM 4667 C C     . PRO C 3 95  ? -4.728  2.308   -20.683 1.00 62.14 95  C 1 
ATOM 4668 O O     . PRO C 3 95  ? -5.835  2.256   -20.123 1.00 57.22 95  C 1 
ATOM 4669 C CB    . PRO C 3 95  ? -3.683  -0.001  -20.336 1.00 58.24 95  C 1 
ATOM 4670 C CG    . PRO C 3 95  ? -4.265  -0.509  -19.016 1.00 54.86 95  C 1 
ATOM 4671 C CD    . PRO C 3 95  ? -3.703  0.453   -17.982 1.00 55.95 95  C 1 
ATOM 4672 N N     . ALA C 3 96  ? -4.488  3.051   -21.753 1.00 61.37 96  C 1
[truncated: 105,147 more chars]
