# Supplementary material for: Vernalization regulatory network identifies potential novel functions for genes in the HvVRN2 locus
Source: New Phytol. 2026 Apr 12;250(6):4036–53. doi: 10.1111/nph.71162 (PMC13193379; doi:10.1111/nph.71162)
Supplement: Supplementary file 1 — Dataset S1. Protein models computed by Alphafold. [file NPH-250-4036-s002.xz › Alphafold_models0/Barley/fold_co1_prom1_1_nf_yb1_c_3hg0237950_recortes_summary_confidences_0.json]

{
 "chain_iptm": [
  0.58,
  0.53,
  0.52,
  0.31,
  0.32
 ],
 "chain_pair_iptm": [
  [
   0.2,
   0.83,
   0.72,
   0.39,
   0.4
  ],
  [
   0.83,
   0.73,
   0.84,
   0.23,
   0.24
  ],
  [
   0.72,
   0.84,
   0.62,
   0.25,
   0.26
  ],
  [
   0.39,
   0.23,
   0.25,
   0.22,
   0.38
  ],
  [
   0.4,
   0.24,
   0.26,
   0.38,
   0.21
  ]
 ],
 "chain_pair_pae_min": [
  [
   0.76,
   1.61,
   1.98,
   8.98,
   8.37
  ],
  [
   1.44,
   0.76,
   1.12,
   10.27,
   9.23
  ],
  [
   1.62,
   1.21,
   0.76,
   9.79,
   8.59
  ],
  [
   12.36,
   13.39,
   13.15,
   0.8,
   1.71
  ],
  [
   12.1,
   13.87,
   12.55,
   1.54,
   0.81
  ]
 ],
 "chain_ptm": [
  0.2,
  0.73,
  0.62,
  0.22,
  0.21
 ],
 "fraction_disordered": 0.59,
 "has_clash": 0.0,
 "iptm": 0.7,
 "num_recycles": 10.0,
 "ptm": 0.44,
 "ranking_score": 0.94
}
