# Supplementary material for: Vernalization regulatory network identifies potential novel functions for genes in the HvVRN2 locus
Source: New Phytol. 2026 Apr 12;250(6):4036–53. doi: 10.1111/nph.71162 (PMC13193379; doi:10.1111/nph.71162)
Supplement: Supplementary file 1 — Dataset S1. Protein models computed by Alphafold. [file NPH-250-4036-s002.xz › Alphafold_models0/Barley/fold_co1_prom1_1_nf_yb1_c_4hg0391570_recortes_model_0.cif]

# By using this file you agree to the legally binding terms of use found at alphafoldserver.com/output-terms
data_f7d0811b05338ac
#
_entry.id f7d0811b05338ac
#
loop_
_atom_type.symbol
C 
N 
O 
P 
S 
#
loop_
_audit_author.name
_audit_author.pdbx_ordinal
"Google DeepMind" 1 
"Isomorphic Labs" 2 
#
_audit_conform.dict_location https://raw.githubusercontent.com/ihmwg/ModelCIF/master/dist/mmcif_ma.dic
_audit_conform.dict_name     mmcif_ma.dic
_audit_conform.dict_version  1.4.5
#
loop_
_chem_comp.formula
_chem_comp.formula_weight
_chem_comp.id
_chem_comp.mon_nstd_flag
_chem_comp.name
_chem_comp.pdbx_smiles
_chem_comp.pdbx_synonyms
_chem_comp.type
"C3 H7 N O2"      89.093  ALA y ALANINE                              C[C@H](N)C(O)=O                                             ? "L-PEPTIDE LINKING" 
"C6 H15 N4 O2"    175.209 ARG y ARGININE                             N[C@@H](CCCNC(N)=[NH2+])C(O)=O                              ? "L-PEPTIDE LINKING" 
"C4 H8 N2 O3"     132.118 ASN y ASPARAGINE                           N[C@@H](CC(N)=O)C(O)=O                                      ? "L-PEPTIDE LINKING" 
"C4 H7 N O4"      133.103 ASP y "ASPARTIC ACID"                      N[C@@H](CC(O)=O)C(O)=O                                      ? "L-PEPTIDE LINKING" 
"C3 H7 N O2 S"    121.158 CYS y CYSTEINE                             N[C@@H](CS)C(O)=O                                           ? "L-PEPTIDE LINKING" 
"C10 H14 N5 O6 P" 331.222 DA  y "2'-DEOXYADENOSINE-5'-MONOPHOSPHATE" Nc1ncnc2n(cnc12)[C@H]3C[C@H](O)[C@@H](CO[P](O)(O)=O)O3      ? "DNA LINKING"       
"C9 H14 N3 O7 P"  307.197 DC  y "2'-DEOXYCYTIDINE-5'-MONOPHOSPHATE"  NC1=NC(=O)N(C=C1)[C@H]2C[C@H](O)[C@@H](CO[P](O)(O)=O)O2     ? "DNA LINKING"       
"C10 H14 N5 O7 P" 347.221 DG  y "2'-DEOXYGUANOSINE-5'-MONOPHOSPHATE" NC1=Nc2n(cnc2C(=O)N1)[C@H]3C[C@H](O)[C@@H](CO[P](O)(O)=O)O3 ? "DNA LINKING"       
"C10 H15 N2 O8 P" 322.208 DT  y "THYMIDINE-5'-MONOPHOSPHATE"         CC1=CN([C@H]2C[C@H](O)[C@@H](CO[P](O)(O)=O)O2)C(=O)NC1=O    ? "DNA LINKING"       
"C5 H10 N2 O3"    146.144 GLN y GLUTAMINE                            N[C@@H](CCC(N)=O)C(O)=O                                     ? "L-PEPTIDE LINKING" 
"C5 H9 N O4"      147.129 GLU y "GLUTAMIC ACID"                      N[C@@H](CCC(O)=O)C(O)=O                                     ? "L-PEPTIDE LINKING" 
"C2 H5 N O2"      75.067  GLY y GLYCINE                              NCC(O)=O                                                    ? "PEPTIDE LINKING"   
"C6 H10 N3 O2"    156.162 HIS y HISTIDINE                            N[C@@H](Cc1c[nH]c[nH+]1)C(O)=O                              ? "L-PEPTIDE LINKING" 
"C6 H13 N O2"     131.173 ILE y ISOLEUCINE                           CC[C@H](C)[C@H](N)C(O)=O                                    ? "L-PEPTIDE LINKING" 
"C6 H13 N O2"     131.173 LEU y LEUCINE                              CC(C)C[C@H](N)C(O)=O                                        ? "L-PEPTIDE LINKING" 
"C6 H15 N2 O2"    147.195 LYS y LYSINE                               N[C@@H](CCCC[NH3+])C(O)=O                                   ? "L-PEPTIDE LINKING" 
"C5 H11 N O2 S"   149.211 MET y METHIONINE                           CSCC[C@H](N)C(O)=O                                          ? "L-PEPTIDE LINKING" 
"C9 H11 N O2"     165.189 PHE y PHENYLALANINE                        N[C@@H](Cc1ccccc1)C(O)=O                                    ? "L-PEPTIDE LINKING" 
"C5 H9 N O2"      115.130 PRO y PROLINE                              OC(=O)[C@@H]1CCCN1                                          ? "L-PEPTIDE LINKING" 
"C3 H7 N O3"      105.093 SER y SERINE                               N[C@@H](CO)C(O)=O                                           ? "L-PEPTIDE LINKING" 
"C4 H9 N O3"      119.119 THR y THREONINE                            C[C@@H](O)[C@H](N)C(O)=O                                    ? "L-PEPTIDE LINKING" 
"C11 H12 N2 O2"   204.225 TRP y TRYPTOPHAN                           N[C@@H](Cc1c[nH]c2ccccc12)C(O)=O                            ? "L-PEPTIDE LINKING" 
"C9 H11 N O3"     181.189 TYR y TYROSINE                             N[C@@H](Cc1ccc(O)cc1)C(O)=O                                 ? "L-PEPTIDE LINKING" 
"C5 H11 N O2"     117.146 VAL y VALINE                               CC(C)[C@H](N)C(O)=O                                         ? "L-PEPTIDE LINKING" 
#
_citation.book_publisher          ?
_citation.country                 UK
_citation.id                      primary
_citation.journal_full            Nature
_citation.journal_id_ASTM         NATUAS
_citation.journal_id_CSD          0006
_citation.journal_id_ISSN         0028-0836
_citation.journal_volume          ?
_citation.page_first              ?
_citation.page_last               ?
_citation.pdbx_database_id_DOI    ?
_citation.pdbx_database_id_PubMed ?
_citation.title                   "Accurate structure prediction of biomolecular interactions with AlphaFold 3"
_citation.year                    2024
#
loop_
_citation_author.citation_id
_citation_author.name
_citation_author.ordinal
primary "Google DeepMind" 1 
primary "Isomorphic Labs" 2 
#
loop_
_entity.id
_entity.pdbx_description
_entity.type
1 . polymer 
2 . polymer 
3 . polymer 
4 . polymer 
5 . polymer 
#
loop_
_entity_poly.entity_id
_entity_poly.pdbx_strand_id
_entity_poly.type
1 A polypeptide(L)          
2 B polypeptide(L)          
3 C polypeptide(L)          
4 D polydeoxyribonucleotide 
5 E polydeoxyribonucleotide 
#
loop_
_entity_poly_seq.entity_id
_entity_poly_seq.hetero
_entity_poly_seq.mon_id
_entity_poly_seq.num
1 n MET 1   
1 n PRO 2   
1 n ARG 3   
1 n CYS 4   
1 n ASN 5   
1 n LYS 6   
1 n CYS 7   
1 n LEU 8   
1 n SER 9   
1 n GLU 10  
1 n ASN 11  
1 n ASP 12  
1 n SER 13  
1 n ALA 14  
1 n SER 15  
1 n GLU 16  
1 n ASP 17  
1 n ARG 18  
1 n HIS 19  
1 n TRP 20  
1 n HIS 21  
1 n ARG 22  
1 n THR 23  
1 n ALA 24  
1 n THR 25  
1 n LEU 26  
1 n PHE 27  
1 n MET 28  
1 n ASN 29  
1 n CYS 30  
1 n VAL 31  
1 n SER 32  
1 n ASN 33  
1 n GLY 34  
1 n THR 35  
1 n VAL 36  
1 n TYR 37  
1 n GLU 38  
1 n GLU 39  
1 n ALA 40  
1 n VAL 41  
1 n GLY 42  
1 n ARG 43  
1 n GLU 44  
1 n GLY 45  
1 n CYS 46  
1 n TRP 47  
1 n ALA 48  
1 n ARG 49  
1 n LEU 50  
1 n CYS 51  
1 n ASP 52  
1 n GLY 53  
1 n CYS 54  
1 n CYS 55  
1 n THR 56  
1 n VAL 57  
1 n PRO 58  
1 n SER 59  
1 n VAL 60  
1 n VAL 61  
1 n TYR 62  
1 n CYS 63  
1 n ARG 64  
1 n ALA 65  
1 n ASP 66  
1 n SER 67  
1 n ALA 68  
1 n TYR 69  
1 n LEU 70  
1 n CYS 71  
1 n ALA 72  
1 n SER 73  
1 n CYS 74  
1 n ASP 75  
1 n ALA 76  
1 n GLN 77  
1 n ILE 78  
1 n HIS 79  
1 n ALA 80  
1 n ALA 81  
1 n ASN 82  
1 n ARG 83  
1 n VAL 84  
1 n ALA 85  
1 n SER 86  
1 n ARG 87  
1 n HIS 88  
1 n GLU 89  
1 n ARG 90  
1 n VAL 91  
1 n LEU 92  
1 n LEU 93  
1 n SER 94  
1 n GLU 95  
1 n ALA 96  
1 n TYR 97  
1 n LYS 98  
1 n HIS 99  
1 n ALA 100 
1 n PRO 101 
1 n VAL 102 
1 n MET 103 
1 n LEU 104 
1 n ASP 105 
1 n CYS 106 
1 n HIS 107 
1 n ALA 108 
1 n ASP 109 
1 n ALA 110 
1 n ALA 111 
1 n ALA 112 
1 n LEU 113 
1 n CYS 114 
1 n ALA 115 
1 n ALA 116 
1 n TYR 117 
1 n GLU 118 
1 n ALA 119 
1 n GLN 120 
1 n VAL 121 
1 n HIS 122 
1 n TYR 123 
1 n ALA 124 
1 n ASN 125 
1 n LEU 126 
1 n LEU 127 
1 n THR 128 
1 n VAL 129 
1 n MET 130 
1 n HIS 131 
1 n GLN 132 
1 n ARG 133 
1 n MET 134 
1 n PRO 135 
1 n VAL 136 
1 n VAL 137 
1 n SER 138 
1 n HIS 139 
1 n PRO 140 
1 n ALA 141 
1 n VAL 142 
1 n ALA 143 
1 n ILE 144 
1 n PRO 145 
1 n PRO 146 
1 n VAL 147 
1 n SER 148 
1 n LEU 149 
1 n PHE 150 
1 n ALA 151 
1 n GLU 152 
1 n ALA 153 
1 n GLU 154 
1 n ALA 155 
1 n THR 156 
1 n ALA 157 
1 n PRO 158 
1 n VAL 159 
1 n LEU 160 
1 n GLY 161 
1 n ARG 162 
1 n LYS 163 
1 n GLU 164 
1 n GLU 165 
1 n ASP 166 
1 n THR 167 
1 n SER 168 
1 n TRP 169 
1 n LEU 170 
1 n LEU 171 
1 n LEU 172 
1 n SER 173 
1 n LYS 174 
1 n ASP 175 
1 n SER 176 
1 n ASP 177 
1 n ASN 178 
1 n HIS 179 
1 n ASN 180 
1 n ARG 181 
1 n SER 182 
1 n GLY 183 
1 n ASN 184 
1 n ASN 185 
1 n SER 186 
1 n SER 187 
1 n THR 188 
1 n SER 189 
1 n SER 190 
1 n SER 191 
1 n SER 192 
1 n GLN 193 
1 n TYR 194 
1 n PHE 195 
1 n GLY 196 
1 n GLU 197 
1 n VAL 198 
1 n ASP 199 
1 n GLN 200 
1 n TYR 201 
1 n PHE 202 
1 n ASP 203 
1 n LEU 204 
1 n VAL 205 
1 n GLY 206 
1 n TYR 207 
1 n ASN 208 
1 n SER 209 
1 n TYR 210 
1 n TYR 211 
1 n ASP 212 
1 n SER 213 
1 n HIS 214 
1 n MET 215 
1 n SER 216 
1 n ASN 217 
1 n GLN 218 
1 n GLU 219 
1 n GLN 220 
1 n TYR 221 
1 n VAL 222 
1 n MET 223 
1 n GLN 224 
1 n GLU 225 
1 n GLN 226 
1 n GLN 227 
1 n HIS 228 
1 n LEU 229 
1 n GLN 230 
1 n GLN 231 
1 n MET 232 
1 n GLN 233 
1 n LYS 234 
1 n GLU 235 
1 n TYR 236 
1 n ALA 237 
1 n GLU 238 
1 n GLN 239 
1 n GLN 240 
1 n MET 241 
1 n GLN 242 
1 n LYS 243 
1 n GLU 244 
1 n TYR 245 
1 n VAL 246 
1 n GLU 247 
1 n ASN 248 
1 n GLU 249 
1 n GLY 250 
1 n SER 251 
1 n GLU 252 
1 n CYS 253 
1 n ILE 254 
1 n VAL 255 
1 n PRO 256 
1 n SER 257 
1 n GLN 258 
1 n SER 259 
1 n THR 260 
1 n ILE 261 
1 n VAL 262 
1 n ARG 263 
1 n ARG 264 
1 n PRO 265 
1 n HIS 266 
1 n GLN 267 
1 n SER 268 
1 n GLY 269 
1 n TYR 270 
1 n ALA 271 
1 n PRO 272 
1 n LEU 273 
1 n VAL 274 
1 n GLY 275 
1 n ALA 276 
1 n GLU 277 
1 n GLN 278 
1 n ALA 279 
1 n ALA 280 
1 n SER 281 
1 n ALA 282 
1 n THR 283 
1 n ALA 284 
1 n GLY 285 
1 n ALA 286 
1 n SER 287 
1 n ALA 288 
1 n TYR 289 
1 n THR 290 
1 n ASP 291 
1 n SER 292 
1 n VAL 293 
1 n ASN 294 
1 n ASN 295 
1 n SER 296 
1 n ILE 297 
1 n SER 298 
1 n PHE 299 
1 n SER 300 
1 n MET 301 
1 n GLU 302 
1 n ALA 303 
1 n GLY 304 
1 n ILE 305 
1 n VAL 306 
1 n PRO 307 
1 n ASP 308 
1 n ASN 309 
1 n THR 310 
1 n VAL 311 
1 n GLN 312 
1 n SER 313 
1 n SER 314 
1 n ILE 315 
1 n LEU 316 
1 n ARG 317 
1 n PRO 318 
1 n ALA 319 
1 n GLY 320 
1 n ALA 321 
1 n ILE 322 
1 n GLY 323 
1 n LEU 324 
1 n PHE 325 
1 n SER 326 
1 n SER 327 
1 n PRO 328 
1 n SER 329 
1 n LEU 330 
1 n GLN 331 
1 n THR 332 
1 n PRO 333 
1 n LEU 334 
1 n HIS 335 
1 n PHE 336 
1 n SER 337 
1 n SER 338 
1 n LYS 339 
1 n GLU 340 
1 n ARG 341 
1 n GLU 342 
1 n ALA 343 
1 n ARG 344 
1 n VAL 345 
1 n LEU 346 
1 n ARG 347 
1 n TYR 348 
1 n LYS 349 
1 n GLU 350 
1 n LYS 351 
1 n LYS 352 
1 n LYS 353 
1 n SER 354 
1 n ARG 355 
1 n LYS 356 
1 n PHE 357 
1 n GLU 358 
1 n LYS 359 
1 n THR 360 
1 n THR 361 
1 n ARG 362 
1 n TYR 363 
1 n ALA 364 
1 n THR 365 
1 n ARG 366 
1 n LYS 367 
1 n ALA 368 
1 n TYR 369 
1 n ALA 370 
1 n GLU 371 
1 n ALA 372 
1 n ARG 373 
1 n PRO 374 
1 n ARG 375 
1 n ILE 376 
1 n LYS 377 
1 n GLY 378 
1 n ARG 379 
1 n PHE 380 
1 n ALA 381 
1 n LYS 382 
1 n ARG 383 
1 n SER 384 
1 n ASP 385 
1 n ALA 386 
1 n GLU 387 
1 n MET 388 
1 n GLU 389 
1 n VAL 390 
1 n ASP 391 
1 n GLN 392 
1 n THR 393 
1 n PHE 394 
1 n SER 395 
1 n THR 396 
1 n ALA 397 
1 n ALA 398 
1 n LEU 399 
1 n SER 400 
1 n ASP 401 
1 n SER 402 
1 n SER 403 
1 n TYR 404 
1 n SER 405 
1 n THR 406 
1 n VAL 407 
1 n PRO 408 
1 n TRP 409 
1 n PHE 410 
2 n LEU 1   
2 n SER 2   
2 n SER 3   
2 n PRO 4   
2 n ARG 5   
2 n GLU 6   
2 n GLN 7   
2 n ASP 8   
2 n ARG 9   
2 n PHE 10  
2 n LEU 11  
2 n PRO 12  
2 n ILE 13  
2 n ALA 14  
2 n ASN 15  
2 n VAL 16  
2 n SER 17  
2 n ARG 18  
2 n ILE 19  
2 n MET 20  
2 n LYS 21  
2 n LYS 22  
2 n ALA 23  
2 n LEU 24  
2 n PRO 25  
2 n ALA 26  
2 n ASN 27  
2 n ALA 28  
2 n LYS 29  
2 n ILE 30  
2 n SER 31  
2 n LYS 32  
2 n ASP 33  
2 n ALA 34  
2 n LYS 35  
2 n GLU 36  
2 n THR 37  
2 n VAL 38  
2 n GLN 39  
2 n GLU 40  
2 n CYS 41  
2 n VAL 42  
2 n SER 43  
2 n GLU 44  
2 n PHE 45  
2 n ILE 46  
2 n SER 47  
2 n PHE 48  
2 n ILE 49  
2 n THR 50  
2 n GLY 51  
2 n GLU 52  
2 n ALA 53  
2 n SER 54  
2 n ASP 55  
2 n LYS 56  
2 n CYS 57  
2 n GLN 58  
2 n ARG 59  
2 n GLU 60  
2 n LYS 61  
2 n ARG 62  
2 n LYS 63  
2 n THR 64  
2 n ILE 65  
2 n ASN 66  
2 n GLY 67  
2 n ASP 68  
2 n ASP 69  
2 n LEU 70  
2 n LEU 71  
2 n TRP 72  
2 n ALA 73  
2 n MET 74  
2 n THR 75  
2 n THR 76  
2 n LEU 77  
2 n GLY 78  
2 n PHE 79  
2 n GLU 80  
2 n ASP 81  
2 n TYR 82  
2 n VAL 83  
2 n GLU 84  
2 n PRO 85  
2 n LEU 86  
2 n LYS 87  
2 n TYR 88  
2 n TYR 89  
2 n LEU 90  
2 n HIS 91  
2 n LYS 92  
2 n PHE 93  
2 n ARG 94  
2 n GLU 95  
3 n GLN 1   
3 n ARG 2   
3 n GLN 3   
3 n GLU 4   
3 n ALA 5   
3 n GLU 6   
3 n ARG 7   
3 n ALA 8   
3 n SER 9   
3 n ALA 10  
3 n SER 11  
3 n ASP 12  
3 n PHE 13  
3 n LYS 14  
3 n ASN 15  
3 n HIS 16  
3 n GLN 17  
3 n LEU 18  
3 n PRO 19  
3 n LEU 20  
3 n ALA 21  
3 n ARG 22  
3 n ILE 23  
3 n LYS 24  
3 n LYS 25  
3 n ILE 26  
3 n MET 27  
3 n LYS 28  
3 n ALA 29  
3 n ASP 30  
3 n GLU 31  
3 n ASP 32  
3 n VAL 33  
3 n ARG 34  
3 n MET 35  
3 n ILE 36  
3 n SER 37  
3 n ALA 38  
3 n GLU 39  
3 n ALA 40  
3 n PRO 41  
3 n VAL 42  
3 n LEU 43  
3 n PHE 44  
3 n ALA 45  
3 n LYS 46  
3 n ALA 47  
3 n CYS 48  
3 n GLU 49  
3 n LEU 50  
3 n PHE 51  
3 n ILE 52  
3 n LEU 53  
3 n GLU 54  
3 n LEU 55  
3 n THR 56  
3 n ILE 57  
3 n ARG 58  
3 n SER 59  
3 n TRP 60  
3 n LEU 61  
3 n HIS 62  
3 n ALA 63  
3 n GLU 64  
3 n GLU 65  
3 n ASN 66  
3 n LYS 67  
3 n ARG 68  
3 n ARG 69  
3 n THR 70  
3 n LEU 71  
3 n GLN 72  
3 n ARG 73  
3 n ASN 74  
3 n ASP 75  
3 n VAL 76  
3 n ALA 77  
3 n ALA 78  
3 n ALA 79  
3 n ILE 80  
3 n ALA 81  
3 n ARG 82  
3 n THR 83  
3 n ASP 84  
3 n VAL 85  
3 n PHE 86  
3 n ASP 87  
3 n PHE 88  
3 n LEU 89  
3 n VAL 90  
3 n ASP 91  
3 n ILE 92  
3 n VAL 93  
3 n PRO 94  
3 n ARG 95  
3 n GLU 96  
3 n GLU 97  
3 n ALA 98  
3 n LYS 99  
3 n GLU 100 
3 n GLU 101 
3 n PRO 102 
3 n GLY 103 
3 n SER 104 
4 n DC  1   
4 n DA  2   
4 n DC  3   
4 n DG  4   
4 n DC  5   
4 n DA  6   
4 n DC  7   
4 n DC  8   
4 n DA  9   
4 n DG  10  
4 n DA  11  
4 n DC  12  
4 n DC  13  
4 n DA  14  
4 n DC  15  
4 n DA  16  
4 n DC  17  
4 n DC  18  
4 n DA  19  
4 n DG  20  
4 n DA  21  
4 n DA  22  
4 n DA  23  
4 n DC  24  
4 n DA  25  
4 n DA  26  
4 n DA  27  
4 n DC  28  
4 n DA  29  
4 n DA  30  
4 n DA  31  
5 n DT  1   
5 n DT  2   
5 n DT  3   
5 n DG  4   
5 n DT  5   
5 n DT  6   
5 n DT  7   
5 n DG  8   
5 n DT  9   
5 n DT  10  
5 n DT  11  
5 n DC  12  
5 n DT  13  
5 n DG  14  
5 n DG  15  
5 n DT  16  
5 n DG  17  
5 n DT  18  
5 n DG  19  
5 n DG  20  
5 n DT  21  
5 n DC  22  
5 n DT  23  
5 n DG  24  
5 n DG  25  
5 n DT  26  
5 n DG  27  
5 n DC  28  
5 n DG  29  
5 n DT  30  
5 n DG  31  
#
_ma_data.content_type "model coordinates"
_ma_data.id           1
_ma_data.name         Model
#
_ma_model_list.data_id          1
_ma_model_list.model_group_id   1
_ma_model_list.model_group_name "AlphaFold-beta-20231127 (927599d6-1efe-4fa9-85d2-a29f909d212e @ 2024-12-16 00:58:51)"
_ma_model_list.model_id         1
_ma_model_list.model_name       "Top ranked model"
_ma_model_list.model_type       "Ab initio model"
_ma_model_list.ordinal_id       1
#
loop_
_ma_protocol_step.method_type
_ma_protocol_step.ordinal_id
_ma_protocol_step.protocol_id
_ma_protocol_step.step_id
"coevolution MSA" 1 1 1 
"template search" 2 1 2 
modeling          3 1 3 
#
loop_
_ma_qa_metric.id
_ma_qa_metric.mode
_ma_qa_metric.name
_ma_qa_metric.software_group_id
_ma_qa_metric.type
1 global pLDDT 1 pLDDT 
2 local  pLDDT 1 pLDDT 
#
_ma_qa_metric_global.metric_id    1
_ma_qa_metric_global.metric_value 63.71
_ma_qa_metric_global.model_id     1
_ma_qa_metric_global.ordinal_id   1
#
_ma_software_group.group_id    1
_ma_software_group.ordinal_id  1
_ma_software_group.software_id 1
#
loop_
_ma_target_entity.data_id
_ma_target_entity.entity_id
_ma_target_entity.origin
1 1 . 
1 2 . 
1 3 . 
1 4 . 
1 5 . 
#
loop_
_ma_target_entity_instance.asym_id
_ma_target_entity_instance.details
_ma_target_entity_instance.entity_id
A . 1 
B . 2 
C . 3 
D . 4 
E . 5 
#
loop_
_pdbx_data_usage.details
_pdbx_data_usage.id
_pdbx_data_usage.type
_pdbx_data_usage.url
;NON-COMMERCIAL USE ONLY, BY USING THIS FILE YOU AGREE TO THE TERMS OF USE FOUND
AT alphafoldserver.com/output-terms.
;
1 license    ? 
;THE INFORMATION IS NOT INTENDED FOR, HAS NOT BEEN VALIDATED FOR, AND IS NOT
APPROVED FOR CLINICAL USE. IT SHOULD NOT BE USED FOR CLINICAL PURPOSE OR RELIED
ON FOR MEDICAL OR OTHER PROFESSIONAL ADVICE. IT IS THEORETICAL MODELLING ONLY
AND CAUTION SHOULD BE EXERCISED IN ITS USE. IT IS PROVIDED "AS-IS" WITHOUT ANY
WARRANTY OF ANY KIND, WHETHER EXPRESSED OR IMPLIED. NO WARRANTY IS GIVEN THAT
USE OF THE INFORMATION SHALL NOT INFRINGE THE RIGHTS OF ANY THIRD PARTY.
;
2 disclaimer ? 
#
loop_
_pdbx_poly_seq_scheme.asym_id
_pdbx_poly_seq_scheme.auth_seq_num
_pdbx_poly_seq_scheme.entity_id
_pdbx_poly_seq_scheme.hetero
_pdbx_poly_seq_scheme.mon_id
_pdbx_poly_seq_scheme.pdb_ins_code
_pdbx_poly_seq_scheme.pdb_seq_num
_pdbx_poly_seq_scheme.pdb_strand_id
_pdbx_poly_seq_scheme.seq_id
A 1   1 n MET . 1   A 1   
A 2   1 n PRO . 2   A 2   
A 3   1 n ARG . 3   A 3   
A 4   1 n CYS . 4   A 4   
A 5   1 n ASN . 5   A 5   
A 6   1 n LYS . 6   A 6   
A 7   1 n CYS . 7   A 7   
A 8   1 n LEU . 8   A 8   
A 9   1 n SER . 9   A 9   
A 10  1 n GLU . 10  A 10  
A 11  1 n ASN . 11  A 11  
A 12  1 n ASP . 12  A 12  
A 13  1 n SER . 13  A 13  
A 14  1 n ALA . 14  A 14  
A 15  1 n SER . 15  A 15  
A 16  1 n GLU . 16  A 16  
A 17  1 n ASP . 17  A 17  
A 18  1 n ARG . 18  A 18  
A 19  1 n HIS . 19  A 19  
A 20  1 n TRP . 20  A 20  
A 21  1 n HIS . 21  A 21  
A 22  1 n ARG . 22  A 22  
A 23  1 n THR . 23  A 23  
A 24  1 n ALA . 24  A 24  
A 25  1 n THR . 25  A 25  
A 26  1 n LEU . 26  A 26  
A 27  1 n PHE . 27  A 27  
A 28  1 n MET . 28  A 28  
A 29  1 n ASN . 29  A 29  
A 30  1 n CYS . 30  A 30  
A 31  1 n VAL . 31  A 31  
A 32  1 n SER . 32  A 32  
A 33  1 n ASN . 33  A 33  
A 34  1 n GLY . 34  A 34  
A 35  1 n THR . 35  A 35  
A 36  1 n VAL . 36  A 36  
A 37  1 n TYR . 37  A 37  
A 38  1 n GLU . 38  A 38  
A 39  1 n GLU . 39  A 39  
A 40  1 n ALA . 40  A 40  
A 41  1 n VAL . 41  A 41  
A 42  1 n GLY . 42  A 42  
A 43  1 n ARG . 43  A 43  
A 44  1 n GLU . 44  A 44  
A 45  1 n GLY . 45  A 45  
A 46  1 n CYS . 46  A 46  
A 47  1 n TRP . 47  A 47  
A 48  1 n ALA . 48  A 48  
A 49  1 n ARG . 49  A 49  
A 50  1 n LEU . 50  A 50  
A 51  1 n CYS . 51  A 51  
A 52  1 n ASP . 52  A 52  
A 53  1 n GLY . 53  A 53  
A 54  1 n CYS . 54  A 54  
A 55  1 n CYS . 55  A 55  
A 56  1 n THR . 56  A 56  
A 57  1 n VAL . 57  A 57  
A 58  1 n PRO . 58  A 58  
A 59  1 n SER . 59  A 59  
A 60  1 n VAL . 60  A 60  
A 61  1 n VAL . 61  A 61  
A 62  1 n TYR . 62  A 62  
A 63  1 n CYS . 63  A 63  
A 64  1 n ARG . 64  A 64  
A 65  1 n ALA . 65  A 65  
A 66  1 n ASP . 66  A 66  
A 67  1 n SER . 67  A 67  
A 68  1 n ALA . 68  A 68  
A 69  1 n TYR . 69  A 69  
A 70  1 n LEU . 70  A 70  
A 71  1 n CYS . 71  A 71  
A 72  1 n ALA . 72  A 72  
A 73  1 n SER . 73  A 73  
A 74  1 n CYS . 74  A 74  
A 75  1 n ASP . 75  A 75  
A 76  1 n ALA . 76  A 76  
A 77  1 n GLN . 77  A 77  
A 78  1 n ILE . 78  A 78  
A 79  1 n HIS . 79  A 79  
A 80  1 n ALA . 80  A 80  
A 81  1 n ALA . 81  A 81  
A 82  1 n ASN . 82  A 82  
A 83  1 n ARG . 83  A 83  
A 84  1 n VAL . 84  A 84  
A 85  1 n ALA . 85  A 85  
A 86  1 n SER . 86  A 86  
A 87  1 n ARG . 87  A 87  
A 88  1 n HIS . 88  A 88  
A 89  1 n GLU . 89  A 89  
A 90  1 n ARG . 90  A 90  
A 91  1 n VAL . 91  A 91  
A 92  1 n LEU . 92  A 92  
A 93  1 n LEU . 93  A 93  
A 94  1 n SER . 94  A 94  
A 95  1 n GLU . 95  A 95  
A 96  1 n ALA . 96  A 96  
A 97  1 n TYR . 97  A 97  
A 98  1 n LYS . 98  A 98  
A 99  1 n HIS . 99  A 99  
A 100 1 n ALA . 100 A 100 
A 101 1 n PRO . 101 A 101 
A 102 1 n VAL . 102 A 102 
A 103 1 n MET . 103 A 103 
A 104 1 n LEU . 104 A 104 
A 105 1 n ASP . 105 A 105 
A 106 1 n CYS . 106 A 106 
A 107 1 n HIS . 107 A 107 
A 108 1 n ALA . 108 A 108 
A 109 1 n ASP . 109 A 109 
A 110 1 n ALA . 110 A 110 
A 111 1 n ALA . 111 A 111 
A 112 1 n ALA . 112 A 112 
A 113 1 n LEU . 113 A 113 
A 114 1 n CYS . 114 A 114 
A 115 1 n ALA . 115 A 115 
A 116 1 n ALA . 116 A 116 
A 117 1 n TYR . 117 A 117 
A 118 1 n GLU . 118 A 118 
A 119 1 n ALA . 119 A 119 
A 120 1 n GLN . 120 A 120 
A 121 1 n VAL . 121 A 121 
A 122 1 n HIS . 122 A 122 
A 123 1 n TYR . 123 A 123 
A 124 1 n ALA . 124 A 124 
A 125 1 n ASN . 125 A 125 
A 126 1 n LEU . 126 A 126 
A 127 1 n LEU . 127 A 127 
A 128 1 n THR . 128 A 128 
A 129 1 n VAL . 129 A 129 
A 130 1 n MET . 130 A 130 
A 131 1 n HIS . 131 A 131 
A 132 1 n GLN . 132 A 132 
A 133 1 n ARG . 133 A 133 
A 134 1 n MET . 134 A 134 
A 135 1 n PRO . 135 A 135 
A 136 1 n VAL . 136 A 136 
A 137 1 n VAL . 137 A 137 
A 138 1 n SER . 138 A 138 
A 139 1 n HIS . 139 A 139 
A 140 1 n PRO . 140 A 140 
A 141 1 n ALA . 141 A 141 
A 142 1 n VAL . 142 A 142 
A 143 1 n ALA . 143 A 143 
A 144 1 n ILE . 144 A 144 
A 145 1 n PRO . 145 A 145 
A 146 1 n PRO . 146 A 146 
A 147 1 n VAL . 147 A 147 
A 148 1 n SER . 148 A 148 
A 149 1 n LEU . 149 A 149 
A 150 1 n PHE . 150 A 150 
A 151 1 n ALA . 151 A 151 
A 152 1 n GLU . 152 A 152 
A 153 1 n ALA . 153 A 153 
A 154 1 n GLU . 154 A 154 
A 155 1 n ALA . 155 A 155 
A 156 1 n THR . 156 A 156 
A 157 1 n ALA . 157 A 157 
A 158 1 n PRO . 158 A 158 
A 159 1 n VAL . 159 A 159 
A 160 1 n LEU . 160 A 160 
A 161 1 n GLY . 161 A 161 
A 162 1 n ARG . 162 A 162 
A 163 1 n LYS . 163 A 163 
A 164 1 n GLU . 164 A 164 
A 165 1 n GLU . 165 A 165 
A 166 1 n ASP . 166 A 166 
A 167 1 n THR . 167 A 167 
A 168 1 n SER . 168 A 168 
A 169 1 n TRP . 169 A 169 
A 170 1 n LEU . 170 A 170 
A 171 1 n LEU . 171 A 171 
A 172 1 n LEU . 172 A 172 
A 173 1 n SER . 173 A 173 
A 174 1 n LYS . 174 A 174 
A 175 1 n ASP . 175 A 175 
A 176 1 n SER . 176 A 176 
A 177 1 n ASP . 177 A 177 
A 178 1 n ASN . 178 A 178 
A 179 1 n HIS . 179 A 179 
A 180 1 n ASN . 180 A 180 
A 181 1 n ARG . 181 A 181 
A 182 1 n SER . 182 A 182 
A 183 1 n GLY . 183 A 183 
A 184 1 n ASN . 184 A 184 
A 185 1 n ASN . 185 A 185 
A 186 1 n SER . 186 A 186 
A 187 1 n SER . 187 A 187 
A 188 1 n THR . 188 A 188 
A 189 1 n SER . 189 A 189 
A 190 1 n SER . 190 A 190 
A 191 1 n SER . 191 A 191 
A 192 1 n SER . 192 A 192 
A 193 1 n GLN . 193 A 193 
A 194 1 n TYR . 194 A 194 
A 195 1 n PHE . 195 A 195 
A 196 1 n GLY . 196 A 196 
A 197 1 n GLU . 197 A 197 
A 198 1 n VAL . 198 A 198 
A 199 1 n ASP . 199 A 199 
A 200 1 n GLN . 200 A 200 
A 201 1 n TYR . 201 A 201 
A 202 1 n PHE . 202 A 202 
A 203 1 n ASP . 203 A 203 
A 204 1 n LEU . 204 A 204 
A 205 1 n VAL . 205 A 205 
A 206 1 n GLY . 206 A 206 
A 207 1 n TYR . 207 A 207 
A 208 1 n ASN . 208 A 208 
A 209 1 n SER . 209 A 209 
A 210 1 n TYR . 210 A 210 
A 211 1 n TYR . 211 A 211 
A 212 1 n ASP . 212 A 212 
A 213 1 n SER . 213 A 213 
A 214 1 n HIS . 214 A 214 
A 215 1 n MET . 215 A 215 
A 216 1 n SER . 216 A 216 
A 217 1 n ASN . 217 A 217 
A 218 1 n GLN . 218 A 218 
A 219 1 n GLU . 219 A 219 
A 220 1 n GLN . 220 A 220 
A 221 1 n TYR . 221 A 221 
A 222 1 n VAL . 222 A 222 
A 223 1 n MET . 223 A 223 
A 224 1 n GLN . 224 A 224 
A 225 1 n GLU . 225 A 225 
A 226 1 n GLN . 226 A 226 
A 227 1 n GLN . 227 A 227 
A 228 1 n HIS . 228 A 228 
A 229 1 n LEU . 229 A 229 
A 230 1 n GLN . 230 A 230 
A 231 1 n GLN . 231 A 231 
A 232 1 n MET . 232 A 232 
A 233 1 n GLN . 233 A 233 
A 234 1 n LYS . 234 A 234 
A 235 1 n GLU . 235 A 235 
A 236 1 n TYR . 236 A 236 
A 237 1 n ALA . 237 A 237 
A 238 1 n GLU . 238 A 238 
A 239 1 n GLN . 239 A 239 
A 240 1 n GLN . 240 A 240 
A 241 1 n MET . 241 A 241 
A 242 1 n GLN . 242 A 242 
A 243 1 n LYS . 243 A 243 
A 244 1 n GLU . 244 A 244 
A 245 1 n TYR . 245 A 245 
A 246 1 n VAL . 246 A 246 
A 247 1 n GLU . 247 A 247 
A 248 1 n ASN . 248 A 248 
A 249 1 n GLU . 249 A 249 
A 250 1 n GLY . 250 A 250 
A 251 1 n SER . 251 A 251 
A 252 1 n GLU . 252 A 252 
A 253 1 n CYS . 253 A 253 
A 254 1 n ILE . 254 A 254 
A 255 1 n VAL . 255 A 255 
A 256 1 n PRO . 256 A 256 
A 257 1 n SER . 257 A 257 
A 258 1 n GLN . 258 A 258 
A 259 1 n SER . 259 A 259 
A 260 1 n THR . 260 A 260 
A 261 1 n ILE . 261 A 261 
A 262 1 n VAL . 262 A 262 
A 263 1 n ARG . 263 A 263 
A 264 1 n ARG . 264 A 264 
A 265 1 n PRO . 265 A 265 
A 266 1 n HIS . 266 A 266 
A 267 1 n GLN . 267 A 267 
A 268 1 n SER . 268 A 268 
A 269 1 n GLY . 269 A 269 
A 270 1 n TYR . 270 A 270 
A 271 1 n ALA . 271 A 271 
A 272 1 n PRO . 272 A 272 
A 273 1 n LEU . 273 A 273 
A 274 1 n VAL . 274 A 274 
A 275 1 n GLY . 275 A 275 
A 276 1 n ALA . 276 A 276 
A 277 1 n GLU . 277 A 277 
A 278 1 n GLN . 278 A 278 
A 279 1 n ALA . 279 A 279 
A 280 1 n ALA . 280 A 280 
A 281 1 n SER . 281 A 281 
A 282 1 n ALA . 282 A 282 
A 283 1 n THR . 283 A 283 
A 284 1 n ALA . 284 A 284 
A 285 1 n GLY . 285 A 285 
A 286 1 n ALA . 286 A 286 
A 287 1 n SER . 287 A 287 
A 288 1 n ALA . 288 A 288 
A 289 1 n TYR . 289 A 289 
A 290 1 n THR . 290 A 290 
A 291 1 n ASP . 291 A 291 
A 292 1 n SER . 292 A 292 
A 293 1 n VAL . 293 A 293 
A 294 1 n ASN . 294 A 294 
A 295 1 n ASN . 295 A 295 
A 296 1 n SER . 296 A 296 
A 297 1 n ILE . 297 A 297 
A 298 1 n SER . 298 A 298 
A 299 1 n PHE . 299 A 299 
A 300 1 n SER . 300 A 300 
A 301 1 n MET . 301 A 301 
A 302 1 n GLU . 302 A 302 
A 303 1 n ALA . 303 A 303 
A 304 1 n GLY . 304 A 304 
A 305 1 n ILE . 305 A 305 
A 306 1 n VAL . 306 A 306 
A 307 1 n PRO . 307 A 307 
A 308 1 n ASP . 308 A 308 
A 309 1 n ASN . 309 A 309 
A 310 1 n THR . 310 A 310 
A 311 1 n VAL . 311 A 311 
A 312 1 n GLN . 312 A 312 
A 313 1 n SER . 313 A 313 
A 314 1 n SER . 314 A 314 
A 315 1 n ILE . 315 A 315 
A 316 1 n LEU . 316 A 316 
A 317 1 n ARG . 317 A 317 
A 318 1 n PRO . 318 A 318 
A 319 1 n ALA . 319 A 319 
A 320 1 n GLY . 320 A 320 
A 321 1 n ALA . 321 A 321 
A 322 1 n ILE . 322 A 322 
A 323 1 n GLY . 323 A 323 
A 324 1 n LEU . 324 A 324 
A 325 1 n PHE . 325 A 325 
A 326 1 n SER . 326 A 326 
A 327 1 n SER . 327 A 327 
A 328 1 n PRO . 328 A 328 
A 329 1 n SER . 329 A 329 
A 330 1 n LEU . 330 A 330 
A 331 1 n GLN . 331 A 331 
A 332 1 n THR . 332 A 332 
A 333 1 n PRO . 333 A 333 
A 334 1 n LEU . 334 A 334 
A 335 1 n HIS . 335 A 335 
A 336 1 n PHE . 336 A 336 
A 337 1 n SER . 337 A 337 
A 338 1 n SER . 338 A 338 
A 339 1 n LYS . 339 A 339 
A 340 1 n GLU . 340 A 340 
A 341 1 n ARG . 341 A 341 
A 342 1 n GLU . 342 A 342 
A 343 1 n ALA . 343 A 343 
A 344 1 n ARG . 344 A 344 
A 345 1 n VAL . 345 A 345 
A 346 1 n LEU . 346 A 346 
A 347 1 n ARG . 347 A 347 
A 348 1 n TYR . 348 A 348 
A 349 1 n LYS . 349 A 349 
A 350 1 n GLU . 350 A 350 
A 351 1 n LYS . 351 A 351 
A 352 1 n LYS . 352 A 352 
A 353 1 n LYS . 353 A 353 
A 354 1 n SER . 354 A 354 
A 355 1 n ARG . 355 A 355 
A 356 1 n LYS . 356 A 356 
A 357 1 n PHE . 357 A 357 
A 358 1 n GLU . 358 A 358 
A 359 1 n LYS . 359 A 359 
A 360 1 n THR . 360 A 360 
A 361 1 n THR . 361 A 361 
A 362 1 n ARG . 362 A 362 
A 363 1 n TYR . 363 A 363 
A 364 1 n ALA . 364 A 364 
A 365 1 n THR . 365 A 365 
A 366 1 n ARG . 366 A 366 
A 367 1 n LYS . 367 A 367 
A 368 1 n ALA . 368 A 368 
A 369 1 n TYR . 369 A 369 
A 370 1 n ALA . 370 A 370 
A 371 1 n GLU . 371 A 371 
A 372 1 n ALA . 372 A 372 
A 373 1 n ARG . 373 A 373 
A 374 1 n PRO . 374 A 374 
A 375 1 n ARG . 375 A 375 
A 376 1 n ILE . 376 A 376 
A 377 1 n LYS . 377 A 377 
A 378 1 n GLY . 378 A 378 
A 379 1 n ARG . 379 A 379 
A 380 1 n PHE . 380 A 380 
A 381 1 n ALA . 381 A 381 
A 382 1 n LYS . 382 A 382 
A 383 1 n ARG . 383 A 383 
A 384 1 n SER . 384 A 384 
A 385 1 n ASP . 385 A 385 
A 386 1 n ALA . 386 A 386 
A 387 1 n GLU . 387 A 387 
A 388 1 n MET . 388 A 388 
A 389 1 n GLU . 389 A 389 
A 390 1 n VAL . 390 A 390 
A 391 1 n ASP . 391 A 391 
A 392 1 n GLN . 392 A 392 
A 393 1 n THR . 393 A 393 
A 394 1 n PHE . 394 A 394 
A 395 1 n SER . 395 A 395 
A 396 1 n THR . 396 A 396 
A 397 1 n ALA . 397 A 397 
A 398 1 n ALA . 398 A 398 
A 399 1 n LEU . 399 A 399 
A 400 1 n SER . 400 A 400 
A 401 1 n ASP . 401 A 401 
A 402 1 n SER . 402 A 402 
A 403 1 n SER . 403 A 403 
A 404 1 n TYR . 404 A 404 
A 405 1 n SER . 405 A 405 
A 406 1 n THR . 406 A 406 
A 407 1 n VAL . 407 A 407 
A 408 1 n PRO . 408 A 408 
A 409 1 n TRP . 409 A 409 
A 410 1 n PHE . 410 A 410 
B 1   2 n LEU . 1   B 1   
B 2   2 n SER . 2   B 2   
B 3   2 n SER . 3   B 3   
B 4   2 n PRO . 4   B 4   
B 5   2 n ARG . 5   B 5   
B 6   2 n GLU . 6   B 6   
B 7   2 n GLN . 7   B 7   
B 8   2 n ASP . 8   B 8   
B 9   2 n ARG . 9   B 9   
B 10  2 n PHE . 10  B 10  
B 11  2 n LEU . 11  B 11  
B 12  2 n PRO . 12  B 12  
B 13  2 n ILE . 13  B 13  
B 14  2 n ALA . 14  B 14  
B 15  2 n ASN . 15  B 15  
B 16  2 n VAL . 16  B 16  
B 17  2 n SER . 17  B 17  
B 18  2 n ARG . 18  B 18  
B 19  2 n ILE . 19  B 19  
B 20  2 n MET . 20  B 20  
B 21  2 n LYS . 21  B 21  
B 22  2 n LYS . 22  B 22  
B 23  2 n ALA . 23  B 23  
B 24  2 n LEU . 24  B 24  
B 25  2 n PRO . 25  B 25  
B 26  2 n ALA . 26  B 26  
B 27  2 n ASN . 27  B 27  
B 28  2 n ALA . 28  B 28  
B 29  2 n LYS . 29  B 29  
B 30  2 n ILE . 30  B 30  
B 31  2 n SER . 31  B 31  
B 32  2 n LYS . 32  B 32  
B 33  2 n ASP . 33  B 33  
B 34  2 n ALA . 34  B 34  
B 35  2 n LYS . 35  B 35  
B 36  2 n GLU . 36  B 36  
B 37  2 n THR . 37  B 37  
B 38  2 n VAL . 38  B 38  
B 39  2 n GLN . 39  B 39  
B 40  2 n GLU . 40  B 40  
B 41  2 n CYS . 41  B 41  
B 42  2 n VAL . 42  B 42  
B 43  2 n SER . 43  B 43  
B 44  2 n GLU . 44  B 44  
B 45  2 n PHE . 45  B 45  
B 46  2 n ILE . 46  B 46  
B 47  2 n SER . 47  B 47  
B 48  2 n PHE . 48  B 48  
B 49  2 n ILE . 49  B 49  
B 50  2 n THR . 50  B 50  
B 51  2 n GLY . 51  B 51  
B 52  2 n GLU . 52  B 52  
B 53  2 n ALA . 53  B 53  
B 54  2 n SER . 54  B 54  
B 55  2 n ASP . 55  B 55  
B 56  2 n LYS . 56  B 56  
B 57  2 n CYS . 57  B 57  
B 58  2 n GLN . 58  B 58  
B 59  2 n ARG . 59  B 59  
B 60  2 n GLU . 60  B 60  
B 61  2 n LYS . 61  B 61  
B 62  2 n ARG . 62  B 62  
B 63  2 n LYS . 63  B 63  
B 64  2 n THR . 64  B 64  
B 65  2 n ILE . 65  B 65  
B 66  2 n ASN . 66  B 66  
B 67  2 n GLY . 67  B 67  
B 68  2 n ASP . 68  B 68  
B 69  2 n ASP . 69  B 69  
B 70  2 n LEU . 70  B 70  
B 71  2 n LEU . 71  B 71  
B 72  2 n TRP . 72  B 72  
B 73  2 n ALA . 73  B 73  
B 74  2 n MET . 74  B 74  
B 75  2 n THR . 75  B 75  
B 76  2 n THR . 76  B 76  
B 77  2 n LEU . 77  B 77  
B 78  2 n GLY . 78  B 78  
B 79  2 n PHE . 79  B 79  
B 80  2 n GLU . 80  B 80  
B 81  2 n ASP . 81  B 81  
B 82  2 n TYR . 82  B 82  
B 83  2 n VAL . 83  B 83  
B 84  2 n GLU . 84  B 84  
B 85  2 n PRO . 85  B 85  
B 86  2 n LEU . 86  B 86  
B 87  2 n LYS . 87  B 87  
B 88  2 n TYR . 88  B 88  
B 89  2 n TYR . 89  B 89  
B 90  2 n LEU . 90  B 90  
B 91  2 n HIS . 91  B 91  
B 92  2 n LYS . 92  B 92  
B 93  2 n PHE . 93  B 93  
B 94  2 n ARG . 94  B 94  
B 95  2 n GLU . 95  B 95  
C 1   3 n GLN . 1   C 1   
C 2   3 n ARG . 2   C 2   
C 3   3 n GLN . 3   C 3   
C 4   3 n GLU . 4   C 4   
C 5   3 n ALA . 5   C 5   
C 6   3 n GLU . 6   C 6   
C 7   3 n ARG . 7   C 7   
C 8   3 n ALA . 8   C 8   
C 9   3 n SER . 9   C 9   
C 10  3 n ALA . 10  C 10  
C 11  3 n SER . 11  C 11  
C 12  3 n ASP . 12  C 12  
C 13  3 n PHE . 13  C 13  
C 14  3 n LYS . 14  C 14  
C 15  3 n ASN . 15  C 15  
C 16  3 n HIS . 16  C 16  
C 17  3 n GLN . 17  C 17  
C 18  3 n LEU . 18  C 18  
C 19  3 n PRO . 19  C 19  
C 20  3 n LEU . 20  C 20  
C 21  3 n ALA . 21  C 21  
C 22  3 n ARG . 22  C 22  
C 23  3 n ILE . 23  C 23  
C 24  3 n LYS . 24  C 24  
C 25  3 n LYS . 25  C 25  
C 26  3 n ILE . 26  C 26  
C 27  3 n MET . 27  C 27  
C 28  3 n LYS . 28  C 28  
C 29  3 n ALA . 29  C 29  
C 30  3 n ASP . 30  C 30  
C 31  3 n GLU . 31  C 31  
C 32  3 n ASP . 32  C 32  
C 33  3 n VAL . 33  C 33  
C 34  3 n ARG . 34  C 34  
C 35  3 n MET . 35  C 35  
C 36  3 n ILE . 36  C 36  
C 37  3 n SER . 37  C 37  
C 38  3 n ALA . 38  C 38  
C 39  3 n GLU . 39  C 39  
C 40  3 n ALA . 40  C 40  
C 41  3 n PRO . 41  C 41  
C 42  3 n VAL . 42  C 42  
C 43  3 n LEU . 43  C 43  
C 44  3 n PHE . 44  C 44  
C 45  3 n ALA . 45  C 45  
C 46  3 n LYS . 46  C 46  
C 47  3 n ALA . 47  C 47  
C 48  3 n CYS . 48  C 48  
C 49  3 n GLU . 49  C 49  
C 50  3 n LEU . 50  C 50  
C 51  3 n PHE . 51  C 51  
C 52  3 n ILE . 52  C 52  
C 53  3 n LEU . 53  C 53  
C 54  3 n GLU . 54  C 54  
C 55  3 n LEU . 55  C 55  
C 56  3 n THR . 56  C 56  
C 57  3 n ILE . 57  C 57  
C 58  3 n ARG . 58  C 58  
C 59  3 n SER . 59  C 59  
C 60  3 n TRP . 60  C 60  
C 61  3 n LEU . 61  C 61  
C 62  3 n HIS . 62  C 62  
C 63  3 n ALA . 63  C 63  
C 64  3 n GLU . 64  C 64  
C 65  3 n GLU . 65  C 65  
C 66  3 n ASN . 66  C 66  
C 67  3 n LYS . 67  C 67  
C 68  3 n ARG . 68  C 68  
C 69  3 n ARG . 69  C 69  
C 70  3 n THR . 70  C 70  
C 71  3 n LEU . 71  C 71  
C 72  3 n GLN . 72  C 72  
C 73  3 n ARG . 73  C 73  
C 74  3 n ASN . 74  C 74  
C 75  3 n ASP . 75  C 75  
C 76  3 n VAL . 76  C 76  
C 77  3 n ALA . 77  C 77  
C 78  3 n ALA . 78  C 78  
C 79  3 n ALA . 79  C 79  
C 80  3 n ILE . 80  C 80  
C 81  3 n ALA . 81  C 81  
C 82  3 n ARG . 82  C 82  
C 83  3 n THR . 83  C 83  
C 84  3 n ASP . 84  C 84  
C 85  3 n VAL . 85  C 85  
C 86  3 n PHE . 86  C 86  
C 87  3 n ASP . 87  C 87  
C 88  3 n PHE . 88  C 88  
C 89  3 n LEU . 89  C 89  
C 90  3 n VAL . 90  C 90  
C 91  3 n ASP . 91  C 91  
C 92  3 n ILE . 92  C 92  
C 93  3 n VAL . 93  C 93  
C 94  3 n PRO . 94  C 94  
C 95  3 n ARG . 95  C 95  
C 96  3 n GLU . 96  C 96  
C 97  3 n GLU . 97  C 97  
C 98  3 n ALA . 98  C 98  
C 99  3 n LYS . 99  C 99  
C 100 3 n GLU . 100 C 100 
C 101 3 n GLU . 101 C 101 
C 102 3 n PRO . 102 C 102 
C 103 3 n GLY . 103 C 103 
C 104 3 n SER . 104 C 104 
D 1   4 n DC  . 1   D 1   
D 2   4 n DA  . 2   D 2   
D 3   4 n DC  . 3   D 3   
D 4   4 n DG  . 4   D 4   
D 5   4 n DC  . 5   D 5   
D 6   4 n DA  . 6   D 6   
D 7   4 n DC  . 7   D 7   
D 8   4 n DC  . 8   D 8   
D 9   4 n DA  . 9   D 9   
D 10  4 n DG  . 10  D 10  
D 11  4 n DA  . 11  D 11  
D 12  4 n DC  . 12  D 12  
D 13  4 n DC  . 13  D 13  
D 14  4 n DA  . 14  D 14  
D 15  4 n DC  . 15  D 15  
D 16  4 n DA  . 16  D 16  
D 17  4 n DC  . 17  D 17  
D 18  4 n DC  . 18  D 18  
D 19  4 n DA  . 19  D 19  
D 20  4 n DG  . 20  D 20  
D 21  4 n DA  . 21  D 21  
D 22  4 n DA  . 22  D 22  
D 23  4 n DA  . 23  D 23  
D 24  4 n DC  . 24  D 24  
D 25  4 n DA  . 25  D 25  
D 26  4 n DA  . 26  D 26  
D 27  4 n DA  . 27  D 27  
D 28  4 n DC  . 28  D 28  
D 29  4 n DA  . 29  D 29  
D 30  4 n DA  . 30  D 30  
D 31  4 n DA  . 31  D 31  
E 1   5 n DT  . 1   E 1   
E 2   5 n DT  . 2   E 2   
E 3   5 n DT  . 3   E 3   
E 4   5 n DG  . 4   E 4   
E 5   5 n DT  . 5   E 5   
E 6   5 n DT  . 6   E 6   
E 7   5 n DT  . 7   E 7   
E 8   5 n DG  . 8   E 8   
E 9   5 n DT  . 9   E 9   
E 10  5 n DT  . 10  E 10  
E 11  5 n DT  . 11  E 11  
E 12  5 n DC  . 12  E 12  
E 13  5 n DT  . 13  E 13  
E 14  5 n DG  . 14  E 14  
E 15  5 n DG  . 15  E 15  
E 16  5 n DT  . 16  E 16  
E 17  5 n DG  . 17  E 17  
E 18  5 n DT  . 18  E 18  
E 19  5 n DG  . 19  E 19  
E 20  5 n DG  . 20  E 20  
E 21  5 n DT  . 21  E 21  
E 22  5 n DC  . 22  E 22  
E 23  5 n DT  . 23  E 23  
E 24  5 n DG  . 24  E 24  
E 25  5 n DG  . 25  E 25  
E 26  5 n DT  . 26  E 26  
E 27  5 n DG  . 27  E 27  
E 28  5 n DC  . 28  E 28  
E 29  5 n DG  . 29  E 29  
E 30  5 n DT  . 30  E 30  
E 31  5 n DG  . 31  E 31  
#
_software.classification other
_software.date           ?
_software.description    "Structure prediction"
_software.name           AlphaFold
_software.pdbx_ordinal   1
_software.type           package
_software.version        "AlphaFold-beta-20231127 (927599d6-1efe-4fa9-85d2-a29f909d212e @ 2024-12-16 00:58:51)"
#
loop_
_struct_asym.entity_id
_struct_asym.id
1 A 
2 B 
3 C 
4 D 
5 E 
#
loop_
_atom_site.group_PDB
_atom_site.id
_atom_site.type_symbol
_atom_site.label_atom_id
_atom_site.label_alt_id
_atom_site.label_comp_id
_atom_site.label_asym_id
_atom_site.label_entity_id
_atom_site.label_seq_id
_atom_site.pdbx_PDB_ins_code
_atom_site.Cartn_x
_atom_site.Cartn_y
_atom_site.Cartn_z
_atom_site.occupancy
_atom_site.B_iso_or_equiv
_atom_site.auth_seq_id
_atom_site.auth_asym_id
_atom_site.pdbx_PDB_model_num
ATOM 1    N N     . MET A 1 1   ? 11.459  17.720  72.870  1.00 19.61 1   A 1 
ATOM 2    C CA    . MET A 1 1   ? 10.701  16.904  71.900  1.00 20.11 1   A 1 
ATOM 3    C C     . MET A 1 1   ? 11.392  17.004  70.542  1.00 22.09 1   A 1 
ATOM 4    O O     . MET A 1 1   ? 11.503  18.122  70.050  1.00 17.22 1   A 1 
ATOM 5    C CB    . MET A 1 1   ? 9.243   17.370  71.790  1.00 17.90 1   A 1 
ATOM 6    C CG    . MET A 1 1   ? 8.406   16.952  73.007  1.00 14.12 1   A 1 
ATOM 7    S SD    . MET A 1 1   ? 6.678   17.487  72.872  1.00 12.13 1   A 1 
ATOM 8    C CE    . MET A 1 1   ? 5.926   16.527  74.193  1.00 11.43 1   A 1 
ATOM 9    N N     . PRO A 1 2   ? 11.931  15.916  69.951  1.00 24.01 2   A 1 
ATOM 10   C CA    . PRO A 1 2   ? 12.730  15.994  68.734  1.00 27.06 2   A 1 
ATOM 11   C C     . PRO A 1 2   ? 11.826  16.247  67.517  1.00 27.44 2   A 1 
ATOM 12   O O     . PRO A 1 2   ? 10.823  15.558  67.328  1.00 24.29 2   A 1 
ATOM 13   C CB    . PRO A 1 2   ? 13.465  14.648  68.661  1.00 24.92 2   A 1 
ATOM 14   C CG    . PRO A 1 2   ? 12.520  13.676  69.364  1.00 24.14 2   A 1 
ATOM 15   C CD    . PRO A 1 2   ? 11.830  14.550  70.428  1.00 26.62 2   A 1 
ATOM 16   N N     . ARG A 1 3   ? 12.146  17.269  66.692  1.00 24.84 3   A 1 
ATOM 17   C CA    . ARG A 1 3   ? 11.400  17.583  65.472  1.00 25.03 3   A 1 
ATOM 18   C C     . ARG A 1 3   ? 11.673  16.491  64.423  1.00 24.41 3   A 1 
ATOM 19   O O     . ARG A 1 3   ? 12.816  16.212  64.110  1.00 22.01 3   A 1 
ATOM 20   C CB    . ARG A 1 3   ? 11.758  18.983  64.940  1.00 24.13 3   A 1 
ATOM 21   C CG    . ARG A 1 3   ? 11.086  20.120  65.732  1.00 21.48 3   A 1 
ATOM 22   C CD    . ARG A 1 3   ? 11.444  21.492  65.130  1.00 19.99 3   A 1 
ATOM 23   N NE    . ARG A 1 3   ? 10.703  22.604  65.772  1.00 19.01 3   A 1 
ATOM 24   C CZ    . ARG A 1 3   ? 10.828  23.902  65.487  1.00 17.62 3   A 1 
ATOM 25   N NH1   . ARG A 1 3   ? 11.682  24.324  64.592  1.00 16.48 3   A 1 
ATOM 26   N NH2   . ARG A 1 3   ? 10.099  24.781  66.093  1.00 15.01 3   A 1 
ATOM 27   N N     . CYS A 1 4   ? 10.624  15.880  63.890  1.00 23.93 4   A 1 
ATOM 28   C CA    . CYS A 1 4   ? 10.716  14.818  62.898  1.00 27.12 4   A 1 
ATOM 29   C C     . CYS A 1 4   ? 11.125  15.398  61.529  1.00 27.11 4   A 1 
ATOM 30   O O     . CYS A 1 4   ? 10.336  16.103  60.906  1.00 25.15 4   A 1 
ATOM 31   C CB    . CYS A 1 4   ? 9.374   14.074  62.843  1.00 25.80 4   A 1 
ATOM 32   S SG    . CYS A 1 4   ? 9.545   12.509  61.923  1.00 21.75 4   A 1 
ATOM 33   N N     . ASN A 1 5   ? 12.322  15.095  61.065  1.00 26.70 5   A 1 
ATOM 34   C CA    . ASN A 1 5   ? 12.921  15.686  59.853  1.00 28.79 5   A 1 
ATOM 35   C C     . ASN A 1 5   ? 12.411  15.117  58.514  1.00 27.68 5   A 1 
ATOM 36   O O     . ASN A 1 5   ? 12.919  15.524  57.467  1.00 25.51 5   A 1 
ATOM 37   C CB    . ASN A 1 5   ? 14.452  15.536  59.954  1.00 27.90 5   A 1 
ATOM 38   C CG    . ASN A 1 5   ? 15.166  16.663  60.688  1.00 24.25 5   A 1 
ATOM 39   O OD1   . ASN A 1 5   ? 14.608  17.693  61.018  1.00 24.31 5   A 1 
ATOM 40   N ND2   . ASN A 1 5   ? 16.442  16.500  60.957  1.00 25.62 5   A 1 
ATOM 41   N N     . LYS A 1 6   ? 11.458  14.176  58.488  1.00 23.69 6   A 1 
ATOM 42   C CA    . LYS A 1 6   ? 11.206  13.347  57.297  1.00 27.16 6   A 1 
ATOM 43   C C     . LYS A 1 6   ? 10.649  14.078  56.060  1.00 26.49 6   A 1 
ATOM 44   O O     . LYS A 1 6   ? 10.897  13.610  54.955  1.00 23.42 6   A 1 
ATOM 45   C CB    . LYS A 1 6   ? 10.291  12.163  57.651  1.00 26.36 6   A 1 
ATOM 46   C CG    . LYS A 1 6   ? 11.084  10.923  58.084  1.00 23.71 6   A 1 
ATOM 47   C CD    . LYS A 1 6   ? 10.153  9.715   58.193  1.00 21.57 6   A 1 
ATOM 48   C CE    . LYS A 1 6   ? 10.942  8.442   58.489  1.00 19.27 6   A 1 
ATOM 49   N NZ    . LYS A 1 6   ? 10.070  7.239   58.499  1.00 16.71 6   A 1 
ATOM 50   N N     . CYS A 1 7   ? 9.893   15.151  56.198  1.00 27.05 7   A 1 
ATOM 51   C CA    . CYS A 1 7   ? 9.003   15.614  55.123  1.00 29.45 7   A 1 
ATOM 52   C C     . CYS A 1 7   ? 9.679   16.347  53.947  1.00 28.13 7   A 1 
ATOM 53   O O     . CYS A 1 7   ? 8.971   16.782  53.043  1.00 26.60 7   A 1 
ATOM 54   C CB    . CYS A 1 7   ? 7.888   16.482  55.727  1.00 29.13 7   A 1 
ATOM 55   S SG    . CYS A 1 7   ? 6.938   15.539  56.956  1.00 27.20 7   A 1 
ATOM 56   N N     . LEU A 1 8   ? 11.000  16.525  53.946  1.00 23.43 8   A 1 
ATOM 57   C CA    . LEU A 1 8   ? 11.647  17.435  52.985  1.00 27.93 8   A 1 
ATOM 58   C C     . LEU A 1 8   ? 11.825  16.869  51.561  1.00 26.60 8   A 1 
ATOM 59   O O     . LEU A 1 8   ? 11.959  17.661  50.635  1.00 24.54 8   A 1 
ATOM 60   C CB    . LEU A 1 8   ? 12.996  17.914  53.557  1.00 26.47 8   A 1 
ATOM 61   C CG    . LEU A 1 8   ? 12.867  19.065  54.568  1.00 24.26 8   A 1 
ATOM 62   C CD1   . LEU A 1 8   ? 14.171  19.235  55.333  1.00 25.81 8   A 1 
ATOM 63   C CD2   . LEU A 1 8   ? 12.541  20.395  53.882  1.00 29.01 8   A 1 
ATOM 64   N N     . SER A 1 9   ? 11.842  15.547  51.356  1.00 26.94 9   A 1 
ATOM 65   C CA    . SER A 1 9   ? 12.462  14.993  50.137  1.00 32.34 9   A 1 
ATOM 66   C C     . SER A 1 9   ? 11.620  15.027  48.857  1.00 31.35 9   A 1 
ATOM 67   O O     . SER A 1 9   ? 12.183  14.869  47.776  1.00 29.35 9   A 1 
ATOM 68   C CB    . SER A 1 9   ? 12.919  13.552  50.384  1.00 31.12 9   A 1 
ATOM 69   O OG    . SER A 1 9   ? 11.811  12.722  50.653  1.00 29.35 9   A 1 
ATOM 70   N N     . GLU A 1 10  ? 10.290  15.172  48.926  1.00 26.90 10  A 1 
ATOM 71   C CA    . GLU A 1 10  ? 9.436   14.886  47.760  1.00 30.28 10  A 1 
ATOM 72   C C     . GLU A 1 10  ? 9.393   16.000  46.699  1.00 28.59 10  A 1 
ATOM 73   O O     . GLU A 1 10  ? 9.046   15.733  45.544  1.00 26.22 10  A 1 
ATOM 74   C CB    . GLU A 1 10  ? 8.013   14.533  48.220  1.00 28.85 10  A 1 
ATOM 75   C CG    . GLU A 1 10  ? 7.943   13.146  48.882  1.00 27.16 10  A 1 
ATOM 76   C CD    . GLU A 1 10  ? 6.514   12.716  49.237  1.00 26.32 10  A 1 
ATOM 77   O OE1   . GLU A 1 10  ? 6.288   11.483  49.293  1.00 26.11 10  A 1 
ATOM 78   O OE2   . GLU A 1 10  ? 5.670   13.602  49.502  1.00 28.65 10  A 1 
ATOM 79   N N     . ASN A 1 11  ? 9.742   17.218  47.045  1.00 27.37 11  A 1 
ATOM 80   C CA    . ASN A 1 11  ? 9.466   18.372  46.176  1.00 31.73 11  A 1 
ATOM 81   C C     . ASN A 1 11  ? 10.371  18.509  44.938  1.00 29.71 11  A 1 
ATOM 82   O O     . ASN A 1 11  ? 9.991   19.238  44.015  1.00 27.37 11  A 1 
ATOM 83   C CB    . ASN A 1 11  ? 9.494   19.657  47.017  1.00 30.38 11  A 1 
ATOM 84   C CG    . ASN A 1 11  ? 8.160   20.003  47.649  1.00 26.69 11  A 1 
ATOM 85   O OD1   . ASN A 1 11  ? 7.092   19.551  47.280  1.00 27.88 11  A 1 
ATOM 86   N ND2   . ASN A 1 11  ? 8.165   20.898  48.618  1.00 29.15 11  A 1 
ATOM 87   N N     . ASP A 1 12  ? 11.527  17.858  44.899  1.00 30.19 12  A 1 
ATOM 88   C CA    . ASP A 1 12  ? 12.527  18.147  43.864  1.00 34.62 12  A 1 
ATOM 89   C C     . ASP A 1 12  ? 12.142  17.673  42.444  1.00 32.11 12  A 1 
ATOM 90   O O     . ASP A 1 12  ? 12.574  18.264  41.458  1.00 29.80 12  A 1 
ATOM 91   C CB    . ASP A 1 12  ? 13.898  17.587  44.278  1.00 32.22 12  A 1 
ATOM 92   C CG    . ASP A 1 12  ? 14.616  18.444  45.334  1.00 28.34 12  A 1 
ATOM 93   O OD1   . ASP A 1 12  ? 14.303  19.652  45.429  1.00 28.42 12  A 1 
ATOM 94   O OD2   . ASP A 1 12  ? 15.482  17.875  46.024  1.00 29.29 12  A 1 
ATOM 95   N N     . SER A 1 13  ? 11.278  16.662  42.323  1.00 27.47 13  A 1 
ATOM 96   C CA    . SER A 1 13  ? 10.954  16.048  41.026  1.00 32.75 13  A 1 
ATOM 97   C C     . SER A 1 13  ? 10.259  16.990  40.034  1.00 31.45 13  A 1 
ATOM 98   O O     . SER A 1 13  ? 10.416  16.859  38.824  1.00 28.74 13  A 1 
ATOM 99   C CB    . SER A 1 13  ? 10.087  14.804  41.236  1.00 31.07 13  A 1 
ATOM 100  O OG    . SER A 1 13  ? 8.862   15.131  41.857  1.00 29.20 13  A 1 
ATOM 101  N N     . ALA A 1 14  ? 9.495   17.966  40.535  1.00 26.91 14  A 1 
ATOM 102  C CA    . ALA A 1 14  ? 8.716   18.875  39.690  1.00 29.95 14  A 1 
ATOM 103  C C     . ALA A 1 14  ? 9.573   19.912  38.938  1.00 28.72 14  A 1 
ATOM 104  O O     . ALA A 1 14  ? 9.074   20.586  38.031  1.00 26.98 14  A 1 
ATOM 105  C CB    . ALA A 1 14  ? 7.649   19.541  40.570  1.00 28.40 14  A 1 
ATOM 106  N N     . SER A 1 15  ? 10.834  20.080  39.331  1.00 26.90 15  A 1 
ATOM 107  C CA    . SER A 1 15  ? 11.707  21.094  38.739  1.00 30.59 15  A 1 
ATOM 108  C C     . SER A 1 15  ? 12.323  20.663  37.406  1.00 29.24 15  A 1 
ATOM 109  O O     . SER A 1 15  ? 12.480  21.496  36.507  1.00 27.83 15  A 1 
ATOM 110  C CB    . SER A 1 15  ? 12.782  21.517  39.745  1.00 30.08 15  A 1 
ATOM 111  O OG    . SER A 1 15  ? 13.736  20.503  39.948  1.00 27.97 15  A 1 
ATOM 112  N N     . GLU A 1 16  ? 12.587  19.372  37.235  1.00 24.60 16  A 1 
ATOM 113  C CA    . GLU A 1 16  ? 13.256  18.843  36.033  1.00 27.55 16  A 1 
ATOM 114  C C     . GLU A 1 16  ? 12.393  19.006  34.765  1.00 25.84 16  A 1 
ATOM 115  O O     . GLU A 1 16  ? 12.895  19.452  33.728  1.00 24.01 16  A 1 
ATOM 116  C CB    . GLU A 1 16  ? 13.658  17.371  36.239  1.00 27.08 16  A 1 
ATOM 117  C CG    . GLU A 1 16  ? 14.816  17.203  37.254  1.00 25.34 16  A 1 
ATOM 118  C CD    . GLU A 1 16  ? 15.384  15.777  37.271  1.00 23.97 16  A 1 
ATOM 119  O OE1   . GLU A 1 16  ? 16.615  15.646  37.462  1.00 23.62 16  A 1 
ATOM 120  O OE2   . GLU A 1 16  ? 14.609  14.814  37.078  1.00 26.18 16  A 1 
ATOM 121  N N     . ASP A 1 17  ? 11.088  18.758  34.872  1.00 24.33 17  A 1 
ATOM 122  C CA    . ASP A 1 17  ? 10.159  18.865  33.734  1.00 27.52 17  A 1 
ATOM 123  C C     . ASP A 1 17  ? 10.095  20.279  33.134  1.00 25.84 17  A 1 
ATOM 124  O O     . ASP A 1 17  ? 9.973   20.468  31.918  1.00 24.44 17  A 1 
ATOM 125  C CB    . ASP A 1 17  ? 8.748   18.431  34.177  1.00 26.95 17  A 1 
ATOM 126  C CG    . ASP A 1 17  ? 8.356   17.012  33.757  1.00 24.60 17  A 1 
ATOM 127  O OD1   . ASP A 1 17  ? 9.071   16.410  32.933  1.00 25.14 17  A 1 
ATOM 128  O OD2   . ASP A 1 17  ? 7.276   16.578  34.223  1.00 25.98 17  A 1 
ATOM 129  N N     . ARG A 1 18  ? 10.200  21.320  33.980  1.00 24.73 18  A 1 
ATOM 130  C CA    . ARG A 1 18  ? 10.166  22.708  33.501  1.00 26.77 18  A 1 
ATOM 131  C C     . ARG A 1 18  ? 11.397  23.091  32.691  1.00 25.23 18  A 1 
ATOM 132  O O     . ARG A 1 18  ? 11.297  23.976  31.835  1.00 23.10 18  A 1 
ATOM 133  C CB    . ARG A 1 18  ? 9.969   23.690  34.663  1.00 26.20 18  A 1 
ATOM 134  C CG    . ARG A 1 18  ? 8.522   23.702  35.170  1.00 24.25 18  A 1 
ATOM 135  C CD    . ARG A 1 18  ? 8.333   24.830  36.174  1.00 23.01 18  A 1 
ATOM 136  N NE    . ARG A 1 18  ? 6.975   24.839  36.736  1.00 21.65 18  A 1 
ATOM 137  C CZ    . ARG A 1 18  ? 6.467   25.744  37.562  1.00 20.21 18  A 1 
ATOM 138  N NH1   . ARG A 1 18  ? 7.163   26.783  37.945  1.00 19.14 18  A 1 
ATOM 139  N NH2   . ARG A 1 18  ? 5.260   25.608  38.014  1.00 18.00 18  A 1 
ATOM 140  N N     . HIS A 1 19  ? 12.547  22.465  32.949  1.00 23.51 19  A 1 
ATOM 141  C CA    . HIS A 1 19  ? 13.770  22.767  32.202  1.00 25.18 19  A 1 
ATOM 142  C C     . HIS A 1 19  ? 13.721  22.202  30.788  1.00 24.23 19  A 1 
ATOM 143  O O     . HIS A 1 19  ? 14.063  22.932  29.847  1.00 22.67 19  A 1 
ATOM 144  C CB    . HIS A 1 19  ? 15.008  22.339  32.995  1.00 24.87 19  A 1 
ATOM 145  C CG    . HIS A 1 19  ? 15.628  23.488  33.755  1.00 23.19 19  A 1 
ATOM 146  N ND1   . HIS A 1 19  ? 15.111  24.762  33.884  1.00 23.15 19  A 1 
ATOM 147  C CD2   . HIS A 1 19  ? 16.839  23.485  34.396  1.00 23.78 19  A 1 
ATOM 148  C CE1   . HIS A 1 19  ? 15.990  25.499  34.581  1.00 23.19 19  A 1 
ATOM 149  N NE2   . HIS A 1 19  ? 17.048  24.768  34.912  1.00 23.20 19  A 1 
ATOM 150  N N     . TRP A 1 20  ? 13.210  20.991  30.616  1.00 25.79 20  A 1 
ATOM 151  C CA    . TRP A 1 20  ? 13.047  20.385  29.292  1.00 21.49 20  A 1 
ATOM 152  C C     . TRP A 1 20  ? 12.120  21.185  28.377  1.00 20.91 20  A 1 
ATOM 153  O O     . TRP A 1 20  ? 12.442  21.404  27.204  1.00 18.49 20  A 1 
ATOM 154  C CB    . TRP A 1 20  ? 12.546  18.947  29.439  1.00 20.25 20  A 1 
ATOM 155  C CG    . TRP A 1 20  ? 13.649  17.973  29.586  1.00 17.67 20  A 1 
ATOM 156  C CD1   . TRP A 1 20  ? 14.136  17.491  30.748  1.00 14.97 20  A 1 
ATOM 157  C CD2   . TRP A 1 20  ? 14.461  17.373  28.520  1.00 17.33 20  A 1 
ATOM 158  N NE1   . TRP A 1 20  ? 15.199  16.629  30.487  1.00 13.83 20  A 1 
ATOM 159  C CE2   . TRP A 1 20  ? 15.423  16.538  29.128  1.00 15.00 20  A 1 
ATOM 160  C CE3   . TRP A 1 20  ? 14.448  17.480  27.117  1.00 19.31 20  A 1 
ATOM 161  C CZ2   . TRP A 1 20  ? 16.368  15.815  28.346  1.00 20.72 20  A 1 
ATOM 162  C CZ3   . TRP A 1 20  ? 15.399  16.758  26.343  1.00 20.98 20  A 1 
ATOM 163  C CH2   . TRP A 1 20  ? 16.343  15.942  26.954  1.00 22.11 20  A 1 
ATOM 164  N N     . HIS A 1 21  ? 10.997  21.693  28.894  1.00 24.31 21  A 1 
ATOM 165  C CA    . HIS A 1 21  ? 10.122  22.551  28.103  1.00 25.89 21  A 1 
ATOM 166  C C     . HIS A 1 21  ? 10.825  23.826  27.630  1.00 25.14 21  A 1 
ATOM 167  O O     . HIS A 1 21  ? 10.589  24.261  26.504  1.00 23.62 21  A 1 
ATOM 168  C CB    . HIS A 1 21  ? 8.833   22.858  28.871  1.00 25.07 21  A 1 
ATOM 169  C CG    . HIS A 1 21  ? 7.715   21.945  28.474  1.00 22.37 21  A 1 
ATOM 170  N ND1   . HIS A 1 21  ? 7.169   21.866  27.210  1.00 21.55 21  A 1 
ATOM 171  C CD2   . HIS A 1 21  ? 7.059   21.032  29.245  1.00 22.28 21  A 1 
ATOM 172  C CE1   . HIS A 1 21  ? 6.211   20.926  27.220  1.00 20.71 21  A 1 
ATOM 173  N NE2   . HIS A 1 21  ? 6.104   20.390  28.442  1.00 20.70 21  A 1 
ATOM 174  N N     . ARG A 1 22  ? 11.682  24.409  28.463  1.00 22.90 22  A 1 
ATOM 175  C CA    . ARG A 1 22  ? 12.383  25.659  28.117  1.00 23.20 22  A 1 
ATOM 176  C C     . ARG A 1 22  ? 13.420  25.471  27.010  1.00 22.83 22  A 1 
ATOM 177  O O     . ARG A 1 22  ? 13.488  26.314  26.114  1.00 20.82 22  A 1 
ATOM 178  C CB    . ARG A 1 22  ? 13.001  26.285  29.372  1.00 23.05 22  A 1 
ATOM 179  C CG    . ARG A 1 22  ? 12.411  27.673  29.633  1.00 20.39 22  A 1 
ATOM 180  C CD    . ARG A 1 22  ? 13.047  28.293  30.872  1.00 18.17 22  A 1 
ATOM 181  N NE    . ARG A 1 22  ? 12.455  29.587  31.201  1.00 17.20 22  A 1 
ATOM 182  C CZ    . ARG A 1 22  ? 12.813  30.385  32.202  1.00 14.57 22  A 1 
ATOM 183  N NH1   . ARG A 1 22  ? 13.780  30.052  33.004  1.00 14.11 22  A 1 
ATOM 184  N NH2   . ARG A 1 22  ? 12.203  31.516  32.392  1.00 13.38 22  A 1 
ATOM 185  N N     . THR A 1 23  ? 14.187  24.387  27.047  1.00 21.93 23  A 1 
ATOM 186  C CA    . THR A 1 23  ? 15.190  24.101  26.017  1.00 20.67 23  A 1 
ATOM 187  C C     . THR A 1 23  ? 14.546  23.768  24.672  1.00 20.75 23  A 1 
ATOM 188  O O     . THR A 1 23  ? 14.959  24.321  23.657  1.00 18.96 23  A 1 
ATOM 189  C CB    . THR A 1 23  ? 16.142  22.980  26.449  1.00 19.57 23  A 1 
ATOM 190  O OG1   . THR A 1 23  ? 15.427  21.925  27.044  1.00 18.36 23  A 1 
ATOM 191  C CG2   . THR A 1 23  ? 17.159  23.475  27.480  1.00 19.65 23  A 1 
ATOM 192  N N     . ALA A 1 24  ? 13.470  22.997  24.666  1.00 22.51 24  A 1 
ATOM 193  C CA    . ALA A 1 24  ? 12.738  22.692  23.440  1.00 22.19 24  A 1 
ATOM 194  C C     . ALA A 1 24  ? 12.117  23.942  22.784  1.00 22.60 24  A 1 
ATOM 195  O O     . ALA A 1 24  ? 12.100  24.060  21.557  1.00 21.19 24  A 1 
ATOM 196  C CB    . ALA A 1 24  ? 11.662  21.642  23.760  1.00 21.09 24  A 1 
ATOM 197  N N     . THR A 1 25  ? 11.624  24.915  23.576  1.00 22.41 25  A 1 
ATOM 198  C CA    . THR A 1 25  ? 11.074  26.167  23.025  1.00 20.33 25  A 1 
ATOM 199  C C     . THR A 1 25  ? 12.144  27.076  22.422  1.00 20.85 25  A 1 
ATOM 200  O O     . THR A 1 25  ? 11.853  27.767  21.441  1.00 18.75 25  A 1 
ATOM 201  C CB    . THR A 1 25  ? 10.247  26.996  24.026  1.00 19.43 25  A 1 
ATOM 202  O OG1   . THR A 1 25  ? 10.183  26.444  25.316  1.00 16.81 25  A 1 
ATOM 203  C CG2   . THR A 1 25  ? 8.804   27.164  23.565  1.00 16.95 25  A 1 
ATOM 204  N N     . LEU A 1 26  ? 13.362  27.070  22.958  1.00 21.91 26  A 1 
ATOM 205  C CA    . LEU A 1 26  ? 14.470  27.848  22.399  1.00 21.88 26  A 1 
ATOM 206  C C     . LEU A 1 26  ? 14.851  27.367  20.995  1.00 22.08 26  A 1 
ATOM 207  O O     . LEU A 1 26  ? 15.008  28.201  20.100  1.00 19.91 26  A 1 
ATOM 208  C CB    . LEU A 1 26  ? 15.672  27.812  23.356  1.00 20.06 26  A 1 
ATOM 209  C CG    . LEU A 1 26  ? 15.575  28.850  24.490  1.00 17.14 26  A 1 
ATOM 210  C CD1   . LEU A 1 26  ? 16.513  28.487  25.629  1.00 16.26 26  A 1 
ATOM 211  C CD2   . LEU A 1 26  ? 15.947  30.248  23.986  1.00 17.81 26  A 1 
ATOM 212  N N     . PHE A 1 27  ? 14.893  26.057  20.782  1.00 22.13 27  A 1 
ATOM 213  C CA    . PHE A 1 27  ? 15.169  25.482  19.459  1.00 21.60 27  A 1 
ATOM 214  C C     . PHE A 1 27  ? 14.107  25.849  18.414  1.00 22.50 27  A 1 
ATOM 215  O O     . PHE A 1 27  ? 14.448  26.217  17.290  1.00 19.70 27  A 1 
ATOM 216  C CB    . PHE A 1 27  ? 15.300  23.962  19.581  1.00 19.94 27  A 1 
ATOM 217  C CG    . PHE A 1 27  ? 16.722  23.512  19.817  1.00 16.47 27  A 1 
ATOM 218  C CD1   . PHE A 1 27  ? 17.587  23.364  18.725  1.00 14.51 27  A 1 
ATOM 219  C CD2   . PHE A 1 27  ? 17.192  23.277  21.118  1.00 14.89 27  A 1 
ATOM 220  C CE1   . PHE A 1 27  ? 18.914  22.977  18.930  1.00 12.79 27  A 1 
ATOM 221  C CE2   . PHE A 1 27  ? 18.523  22.892  21.328  1.00 13.14 27  A 1 
ATOM 222  C CZ    . PHE A 1 27  ? 19.378  22.741  20.231  1.00 13.68 27  A 1 
ATOM 223  N N     . MET A 1 28  ? 12.818  25.800  18.779  1.00 25.52 28  A 1 
ATOM 224  C CA    . MET A 1 28  ? 11.729  26.080  17.840  1.00 25.57 28  A 1 
ATOM 225  C C     . MET A 1 28  ? 11.717  27.530  17.340  1.00 26.88 28  A 1 
ATOM 226  O O     . MET A 1 28  ? 11.397  27.774  16.182  1.00 24.40 28  A 1 
ATOM 227  C CB    . MET A 1 28  ? 10.382  25.741  18.499  1.00 23.53 28  A 1 
ATOM 228  C CG    . MET A 1 28  ? 10.071  24.239  18.449  1.00 20.35 28  A 1 
ATOM 229  S SD    . MET A 1 28  ? 9.383   23.685  16.862  1.00 17.69 28  A 1 
ATOM 230  C CE    . MET A 1 28  ? 9.178   21.925  17.208  1.00 16.84 28  A 1 
ATOM 231  N N     . ASN A 1 29  ? 12.066  28.482  18.177  1.00 23.02 29  A 1 
ATOM 232  C CA    . ASN A 1 29  ? 11.986  29.893  17.802  1.00 22.80 29  A 1 
ATOM 233  C C     . ASN A 1 29  ? 13.039  30.311  16.763  1.00 22.77 29  A 1 
ATOM 234  O O     . ASN A 1 29  ? 12.724  31.119  15.893  1.00 20.58 29  A 1 
ATOM 235  C CB    . ASN A 1 29  ? 12.056  30.768  19.062  1.00 21.41 29  A 1 
ATOM 236  C CG    . ASN A 1 29  ? 10.718  30.898  19.772  1.00 18.34 29  A 1 
ATOM 237  O OD1   . ASN A 1 29  ? 9.650   30.642  19.252  1.00 17.42 29  A 1 
ATOM 238  N ND2   . ASN A 1 29  ? 10.731  31.360  21.007  1.00 17.70 29  A 1 
ATOM 239  N N     . CYS A 1 30  ? 14.248  29.751  16.815  1.00 23.26 30  A 1 
ATOM 240  C CA    . CYS A 1 30  ? 15.311  30.143  15.884  1.00 24.81 30  A 1 
ATOM 241  C C     . CYS A 1 30  ? 15.024  29.745  14.431  1.00 24.49 30  A 1 
ATOM 242  O O     . CYS A 1 30  ? 15.434  30.446  13.527  1.00 22.24 30  A 1 
ATOM 243  C CB    . CYS A 1 30  ? 16.651  29.579  16.360  1.00 23.29 30  A 1 
ATOM 244  S SG    . CYS A 1 30  ? 17.250  30.521  17.800  1.00 20.78 30  A 1 
ATOM 245  N N     . VAL A 1 31  ? 14.281  28.659  14.210  1.00 23.30 31  A 1 
ATOM 246  C CA    . VAL A 1 31  ? 14.020  28.160  12.842  1.00 24.20 31  A 1 
ATOM 247  C C     . VAL A 1 31  ? 13.017  29.035  12.069  1.00 23.99 31  A 1 
ATOM 248  O O     . VAL A 1 31  ? 13.031  29.061  10.845  1.00 21.72 31  A 1 
ATOM 249  C CB    . VAL A 1 31  ? 13.550  26.689  12.881  1.00 22.63 31  A 1 
ATOM 250  C CG1   . VAL A 1 31  ? 13.393  26.087  11.478  1.00 19.76 31  A 1 
ATOM 251  C CG2   . VAL A 1 31  ? 14.536  25.800  13.646  1.00 20.78 31  A 1 
ATOM 252  N N     . SER A 1 32  ? 12.128  29.761  12.766  1.00 25.38 32  A 1 
ATOM 253  C CA    . SER A 1 32  ? 11.027  30.475  12.123  1.00 26.76 32  A 1 
ATOM 254  C C     . SER A 1 32  ? 11.437  31.742  11.372  1.00 25.87 32  A 1 
ATOM 255  O O     . SER A 1 32  ? 10.837  32.064  10.340  1.00 23.45 32  A 1 
ATOM 256  C CB    . SER A 1 32  ? 9.935   30.796  13.141  1.00 24.86 32  A 1 
ATOM 257  O OG    . SER A 1 32  ? 10.363  31.722  14.121  1.00 23.01 32  A 1 
ATOM 258  N N     . ASN A 1 33  ? 12.418  32.470  11.882  1.00 24.04 33  A 1 
ATOM 259  C CA    . ASN A 1 33  ? 12.895  33.672  11.216  1.00 25.46 33  A 1 
ATOM 260  C C     . ASN A 1 33  ? 13.844  33.271  10.088  1.00 24.71 33  A 1 
ATOM 261  O O     . ASN A 1 33  ? 14.990  32.910  10.341  1.00 22.68 33  A 1 
ATOM 262  C CB    . ASN A 1 33  ? 13.520  34.640  12.229  1.00 24.06 33  A 1 
ATOM 263  C CG    . ASN A 1 33  ? 12.479  35.422  13.017  1.00 20.85 33  A 1 
ATOM 264  O OD1   . ASN A 1 33  ? 11.309  35.506  12.677  1.00 20.52 33  A 1 
ATOM 265  N ND2   . ASN A 1 33  ? 12.883  36.050  14.093  1.00 21.72 33  A 1 
ATOM 266  N N     . GLY A 1 34  ? 13.371  33.356  8.856   1.00 24.84 34  A 1 
ATOM 267  C CA    . GLY A 1 34  ? 14.144  33.119  7.639   1.00 24.51 34  A 1 
ATOM 268  C C     . GLY A 1 34  ? 15.245  34.156  7.367   1.00 24.20 34  A 1 
ATOM 269  O O     . GLY A 1 34  ? 15.487  34.481  6.207   1.00 22.05 34  A 1 
ATOM 270  N N     . THR A 1 35  ? 15.850  34.737  8.413   1.00 24.59 35  A 1 
ATOM 271  C CA    . THR A 1 35  ? 17.016  35.596  8.269   1.00 25.24 35  A 1 
ATOM 272  C C     . THR A 1 35  ? 18.165  34.780  7.691   1.00 24.54 35  A 1 
ATOM 273  O O     . THR A 1 35  ? 18.432  33.667  8.138   1.00 22.22 35  A 1 
ATOM 274  C CB    . THR A 1 35  ? 17.430  36.249  9.591   1.00 23.31 35  A 1 
ATOM 275  O OG1   . THR A 1 35  ? 17.294  35.345  10.672  1.00 21.17 35  A 1 
ATOM 276  C CG2   . THR A 1 35  ? 16.538  37.456  9.900   1.00 21.86 35  A 1 
ATOM 277  N N     . VAL A 1 36  ? 18.813  35.362  6.704   1.00 22.05 36  A 1 
ATOM 278  C CA    . VAL A 1 36  ? 20.019  34.841  6.075   1.00 22.75 36  A 1 
ATOM 279  C C     . VAL A 1 36  ? 21.033  34.548  7.177   1.00 22.44 36  A 1 
ATOM 280  O O     . VAL A 1 36  ? 21.395  35.447  7.927   1.00 20.75 36  A 1 
ATOM 281  C CB    . VAL A 1 36  ? 20.579  35.863  5.071   1.00 21.62 36  A 1 
ATOM 282  C CG1   . VAL A 1 36  ? 21.786  35.323  4.317   1.00 19.55 36  A 1 
ATOM 283  C CG2   . VAL A 1 36  ? 19.517  36.266  4.036   1.00 21.43 36  A 1 
ATOM 284  N N     . TYR A 1 37  ? 21.431  33.286  7.310   1.00 21.95 37  A 1 
ATOM 285  C CA    . TYR A 1 37  ? 22.562  32.924  8.164   1.00 22.03 37  A 1 
ATOM 286  C C     . TYR A 1 37  ? 23.795  33.627  7.574   1.00 21.73 37  A 1 
ATOM 287  O O     . TYR A 1 37  ? 24.333  33.190  6.562   1.00 19.86 37  A 1 
ATOM 288  C CB    . TYR A 1 37  ? 22.731  31.400  8.223   1.00 21.38 37  A 1 
ATOM 289  C CG    . TYR A 1 37  ? 21.839  30.691  9.213   1.00 21.40 37  A 1 
ATOM 290  C CD1   . TYR A 1 37  ? 22.306  30.408  10.519  1.00 22.01 37  A 1 
ATOM 291  C CD2   . TYR A 1 37  ? 20.540  30.280  8.862   1.00 24.34 37  A 1 
ATOM 292  C CE1   . TYR A 1 37  ? 21.494  29.732  11.456  1.00 22.74 37  A 1 
ATOM 293  C CE2   . TYR A 1 37  ? 19.713  29.608  9.790   1.00 21.83 37  A 1 
ATOM 294  C CZ    . TYR A 1 37  ? 20.200  29.325  11.091  1.00 21.59 37  A 1 
ATOM 295  O OH    . TYR A 1 37  ? 19.397  28.668  12.003  1.00 21.05 37  A 1 
ATOM 296  N N     . GLU A 1 38  ? 24.210  34.757  8.162   1.00 23.99 38  A 1 
ATOM 297  C CA    . GLU A 1 38  ? 25.536  35.302  7.912   1.00 26.63 38  A 1 
ATOM 298  C C     . GLU A 1 38  ? 26.543  34.270  8.426   1.00 25.76 38  A 1 
ATOM 299  O O     . GLU A 1 38  ? 26.749  34.104  9.630   1.00 24.40 38  A 1 
ATOM 300  C CB    . GLU A 1 38  ? 25.747  36.676  8.566   1.00 26.54 38  A 1 
ATOM 301  C CG    . GLU A 1 38  ? 25.122  37.823  7.745   1.00 24.34 38  A 1 
ATOM 302  C CD    . GLU A 1 38  ? 25.499  39.220  8.258   1.00 22.09 38  A 1 
ATOM 303  O OE1   . GLU A 1 38  ? 25.438  40.169  7.450   1.00 21.02 38  A 1 
ATOM 304  O OE2   . GLU A 1 38  ? 25.829  39.353  9.458   1.00 21.31 38  A 1 
ATOM 305  N N     . GLU A 1 39  ? 27.126  33.525  7.499   1.00 24.89 39  A 1 
ATOM 306  C CA    . GLU A 1 39  ? 28.220  32.617  7.792   1.00 26.45 39  A 1 
ATOM 307  C C     . GLU A 1 39  ? 29.404  33.455  8.286   1.00 24.93 39  A 1 
ATOM 308  O O     . GLU A 1 39  ? 29.988  34.240  7.544   1.00 23.30 39  A 1 
ATOM 309  C CB    . GLU A 1 39  ? 28.564  31.777  6.555   1.00 26.44 39  A 1 
ATOM 310  C CG    . GLU A 1 39  ? 27.496  30.714  6.259   1.00 24.73 39  A 1 
ATOM 311  C CD    . GLU A 1 39  ? 27.789  29.866  5.009   1.00 23.17 39  A 1 
ATOM 312  O OE1   . GLU A 1 39  ? 27.593  28.633  5.080   1.00 22.22 39  A 1 
ATOM 313  O OE2   . GLU A 1 39  ? 28.172  30.448  3.981   1.00 22.68 39  A 1 
ATOM 314  N N     . ALA A 1 40  ? 29.724  33.326  9.571   1.00 23.79 40  A 1 
ATOM 315  C CA    . ALA A 1 40  ? 30.880  33.990  10.137  1.00 23.22 40  A 1 
ATOM 316  C C     . ALA A 1 40  ? 32.141  33.397  9.493   1.00 22.63 40  A 1 
ATOM 317  O O     . ALA A 1 40  ? 32.557  32.287  9.819   1.00 21.16 40  A 1 
ATOM 318  C CB    . ALA A 1 40  ? 30.855  33.834  11.658  1.00 22.12 40  A 1 
ATOM 319  N N     . VAL A 1 41  ? 32.748  34.165  8.571   1.00 25.24 41  A 1 
ATOM 320  C CA    . VAL A 1 41  ? 34.004  33.825  7.909   1.00 26.05 41  A 1 
ATOM 321  C C     . VAL A 1 41  ? 35.115  33.920  8.953   1.00 24.91 41  A 1 
ATOM 322  O O     . VAL A 1 41  ? 35.665  34.989  9.217   1.00 23.17 41  A 1 
ATOM 323  C CB    . VAL A 1 41  ? 34.263  34.728  6.693   1.00 24.84 41  A 1 
ATOM 324  C CG1   . VAL A 1 41  ? 35.509  34.263  5.921   1.00 23.86 41  A 1 
ATOM 325  C CG2   . VAL A 1 41  ? 33.087  34.728  5.711   1.00 26.81 41  A 1 
ATOM 326  N N     . GLY A 1 42  ? 35.416  32.799  9.590   1.00 29.34 42  A 1 
ATOM 327  C CA    . GLY A 1 42  ? 36.637  32.669  10.371  1.00 29.19 42  A 1 
ATOM 328  C C     . GLY A 1 42  ? 37.871  32.854  9.475   1.00 28.59 42  A 1 
ATOM 329  O O     . GLY A 1 42  ? 37.807  32.577  8.278   1.00 26.80 42  A 1 
ATOM 330  N N     . ARG A 1 43  ? 39.000  33.313  10.029  1.00 23.12 43  A 1 
ATOM 331  C CA    . ARG A 1 43  ? 40.228  33.624  9.264   1.00 25.84 43  A 1 
ATOM 332  C C     . ARG A 1 43  ? 40.740  32.473  8.394   1.00 24.98 43  A 1 
ATOM 333  O O     . ARG A 1 43  ? 41.186  32.708  7.281   1.00 22.43 43  A 1 
ATOM 334  C CB    . ARG A 1 43  ? 41.365  34.027  10.208  1.00 24.63 43  A 1 
ATOM 335  C CG    . ARG A 1 43  ? 41.450  35.535  10.442  1.00 22.46 43  A 1 
ATOM 336  C CD    . ARG A 1 43  ? 42.711  35.826  11.249  1.00 20.28 43  A 1 
ATOM 337  N NE    . ARG A 1 43  ? 42.923  37.268  11.423  1.00 19.32 43  A 1 
ATOM 338  C CZ    . ARG A 1 43  ? 43.940  37.831  12.062  1.00 17.89 43  A 1 
ATOM 339  N NH1   . ARG A 1 43  ? 44.876  37.107  12.622  1.00 17.32 43  A 1 
ATOM 340  N NH2   . ARG A 1 43  ? 44.032  39.118  12.147  1.00 17.09 43  A 1 
ATOM 341  N N     . GLU A 1 44  ? 40.777  31.281  8.949   1.00 28.84 44  A 1 
ATOM 342  C CA    . GLU A 1 44  ? 41.039  30.065  8.183   1.00 30.58 44  A 1 
ATOM 343  C C     . GLU A 1 44  ? 39.709  29.646  7.557   1.00 29.78 44  A 1 
ATOM 344  O O     . GLU A 1 44  ? 38.713  29.567  8.270   1.00 28.33 44  A 1 
ATOM 345  C CB    . GLU A 1 44  ? 41.648  28.988  9.087   1.00 29.22 44  A 1 
ATOM 346  C CG    . GLU A 1 44  ? 43.057  29.392  9.556   1.00 27.57 44  A 1 
ATOM 347  C CD    . GLU A 1 44  ? 43.756  28.356  10.435  1.00 25.19 44  A 1 
ATOM 348  O OE1   . GLU A 1 44  ? 44.977  28.540  10.660  1.00 23.77 44  A 1 
ATOM 349  O OE2   . GLU A 1 44  ? 43.092  27.421  10.909  1.00 24.39 44  A 1 
ATOM 350  N N     . GLY A 1 45  ? 39.646  29.479  6.234   1.00 31.12 45  A 1 
ATOM 351  C CA    . GLY A 1 45  ? 38.418  29.406  5.419   1.00 30.28 45  A 1 
ATOM 352  C C     . GLY A 1 45  ? 37.449  28.242  5.704   1.00 29.97 45  A 1 
ATOM 353  O O     . GLY A 1 45  ? 36.737  27.802  4.800   1.00 28.35 45  A 1 
ATOM 354  N N     . CYS A 1 46  ? 37.416  27.752  6.934   1.00 36.64 46  A 1 
ATOM 355  C CA    . CYS A 1 46  ? 36.434  26.797  7.395   1.00 38.50 46  A 1 
ATOM 356  C C     . CYS A 1 46  ? 35.142  27.536  7.744   1.00 38.29 46  A 1 
ATOM 357  O O     . CYS A 1 46  ? 35.070  28.239  8.756   1.00 36.28 46  A 1 
ATOM 358  C CB    . CYS A 1 46  ? 36.995  26.013  8.579   1.00 36.06 46  A 1 
ATOM 359  S SG    . CYS A 1 46  ? 38.345  24.913  8.034   1.00 32.89 46  A 1 
ATOM 360  N N     . TRP A 1 47  ? 34.102  27.379  6.925   1.00 39.59 47  A 1 
ATOM 361  C CA    . TRP A 1 47  ? 32.743  27.850  7.192   1.00 36.07 47  A 1 
ATOM 362  C C     . TRP A 1 47  ? 32.192  27.096  8.413   1.00 34.62 47  A 1 
ATOM 363  O O     . TRP A 1 47  ? 31.628  26.003  8.301   1.00 33.30 47  A 1 
ATOM 364  C CB    . TRP A 1 47  ? 31.893  27.646  5.948   1.00 35.15 47  A 1 
ATOM 365  C CG    . TRP A 1 47  ? 32.317  28.444  4.760   1.00 33.07 47  A 1 
ATOM 366  C CD1   . TRP A 1 47  ? 33.257  28.099  3.860   1.00 30.93 47  A 1 
ATOM 367  C CD2   . TRP A 1 47  ? 31.808  29.755  4.318   1.00 36.19 47  A 1 
ATOM 368  N NE1   . TRP A 1 47  ? 33.367  29.086  2.879   1.00 29.91 47  A 1 
ATOM 369  C CE2   . TRP A 1 47  ? 32.484  30.109  3.124   1.00 32.75 47  A 1 
ATOM 370  C CE3   . TRP A 1 47  ? 30.825  30.632  4.814   1.00 35.99 47  A 1 
ATOM 371  C CZ2   . TRP A 1 47  ? 32.183  31.305  2.426   1.00 34.39 47  A 1 
ATOM 372  C CZ3   . TRP A 1 47  ? 30.528  31.830  4.121   1.00 33.33 47  A 1 
ATOM 373  C CH2   . TRP A 1 47  ? 31.195  32.156  2.947   1.00 35.37 47  A 1 
ATOM 374  N N     . ALA A 1 48  ? 32.408  27.653  9.608   1.00 49.33 48  A 1 
ATOM 375  C CA    . ALA A 1 48  ? 31.905  27.058  10.834  1.00 49.84 48  A 1 
ATOM 376  C C     . ALA A 1 48  ? 30.420  27.407  10.991  1.00 50.56 48  A 1 
ATOM 377  O O     . ALA A 1 48  ? 30.067  28.569  11.179  1.00 49.60 48  A 1 
ATOM 378  C CB    . ALA A 1 48  ? 32.760  27.520  12.022  1.00 46.86 48  A 1 
ATOM 379  N N     . ARG A 1 49  ? 29.542  26.403  10.957  1.00 57.76 49  A 1 
ATOM 380  C CA    . ARG A 1 49  ? 28.108  26.577  11.230  1.00 57.15 49  A 1 
ATOM 381  C C     . ARG A 1 49  ? 27.921  27.198  12.613  1.00 61.16 49  A 1 
ATOM 382  O O     . ARG A 1 49  ? 28.546  26.760  13.580  1.00 56.34 49  A 1 
ATOM 383  C CB    . ARG A 1 49  ? 27.388  25.230  11.077  1.00 55.53 49  A 1 
ATOM 384  C CG    . ARG A 1 49  ? 25.877  25.342  11.298  1.00 47.71 49  A 1 
ATOM 385  C CD    . ARG A 1 49  ? 25.179  24.018  11.005  1.00 48.05 49  A 1 
ATOM 386  N NE    . ARG A 1 49  ? 23.787  24.048  11.436  1.00 42.96 49  A 1 
ATOM 387  C CZ    . ARG A 1 49  ? 22.816  23.198  11.103  1.00 33.64 49  A 1 
ATOM 388  N NH1   . ARG A 1 49  ? 23.019  22.243  10.253  1.00 32.92 49  A 1 
ATOM 389  N NH2   . ARG A 1 49  ? 21.656  23.310  11.638  1.00 34.67 49  A 1 
ATOM 390  N N     . LEU A 1 50  ? 27.037  28.189  12.720  1.00 63.96 50  A 1 
ATOM 391  C CA    . LEU A 1 50  ? 26.706  28.798  14.006  1.00 65.29 50  A 1 
ATOM 392  C C     . LEU A 1 50  ? 25.994  27.798  14.924  1.00 68.01 50  A 1 
ATOM 393  O O     . LEU A 1 50  ? 25.340  26.857  14.476  1.00 64.75 50  A 1 
ATOM 394  C CB    . LEU A 1 50  ? 25.879  30.075  13.797  1.00 59.86 50  A 1 
ATOM 395  C CG    . LEU A 1 50  ? 26.647  31.237  13.145  1.00 55.21 50  A 1 
ATOM 396  C CD1   . LEU A 1 50  ? 25.693  32.397  12.853  1.00 52.31 50  A 1 
ATOM 397  C CD2   . LEU A 1 50  ? 27.771  31.761  14.035  1.00 54.02 50  A 1 
ATOM 398  N N     . CYS A 1 51  ? 26.125  28.005  16.232  1.00 71.15 51  A 1 
ATOM 399  C CA    . CYS A 1 51  ? 25.457  27.196  17.240  1.00 71.11 51  A 1 
ATOM 400  C C     . CYS A 1 51  ? 23.935  27.302  17.099  1.00 70.35 51  A 1 
ATOM 401  O O     . CYS A 1 51  ? 23.381  28.390  17.215  1.00 65.08 51  A 1 
ATOM 402  C CB    . CYS A 1 51  ? 25.924  27.671  18.616  1.00 70.20 51  A 1 
ATOM 403  S SG    . CYS A 1 51  ? 25.022  26.845  19.958  1.00 68.37 51  A 1 
ATOM 404  N N     . ASP A 1 52  ? 23.252  26.183  16.973  1.00 77.60 52  A 1 
ATOM 405  C CA    . ASP A 1 52  ? 21.788  26.128  16.872  1.00 74.49 52  A 1 
ATOM 406  C C     . ASP A 1 52  ? 21.082  26.572  18.172  1.00 73.69 52  A 1 
ATOM 407  O O     . ASP A 1 52  ? 19.902  26.901  18.163  1.00 68.27 52  A 1 
ATOM 408  C CB    . ASP A 1 52  ? 21.358  24.697  16.492  1.00 72.30 52  A 1 
ATOM 409  C CG    . ASP A 1 52  ? 21.853  24.221  15.112  1.00 71.28 52  A 1 
ATOM 410  O OD1   . ASP A 1 52  ? 21.862  25.007  14.142  1.00 65.69 52  A 1 
ATOM 411  O OD2   . ASP A 1 52  ? 22.202  23.023  14.985  1.00 68.63 52  A 1 
ATOM 412  N N     . GLY A 1 53  ? 21.788  26.612  19.298  1.00 75.70 53  A 1 
ATOM 413  C CA    . GLY A 1 53  ? 21.251  27.051  20.588  1.00 71.66 53  A 1 
ATOM 414  C C     . GLY A 1 53  ? 21.271  28.565  20.790  1.00 70.85 53  A 1 
ATOM 415  O O     . GLY A 1 53  ? 20.283  29.136  21.258  1.00 65.73 53  A 1 
ATOM 416  N N     . CYS A 1 54  ? 22.393  29.239  20.471  1.00 72.11 54  A 1 
ATOM 417  C CA    . CYS A 1 54  ? 22.539  30.684  20.676  1.00 71.73 54  A 1 
ATOM 418  C C     . CYS A 1 54  ? 22.600  31.507  19.383  1.00 71.73 54  A 1 
ATOM 419  O O     . CYS A 1 54  ? 22.510  32.728  19.452  1.00 64.22 54  A 1 
ATOM 420  C CB    . CYS A 1 54  ? 23.755  30.958  21.565  1.00 68.51 54  A 1 
ATOM 421  S SG    . CYS A 1 54  ? 25.314  30.545  20.718  1.00 70.71 54  A 1 
ATOM 422  N N     . CYS A 1 55  ? 22.776  30.886  18.231  1.00 64.79 55  A 1 
ATOM 423  C CA    . CYS A 1 55  ? 22.835  31.502  16.903  1.00 60.08 55  A 1 
ATOM 424  C C     . CYS A 1 55  ? 23.873  32.640  16.761  1.00 61.49 55  A 1 
ATOM 425  O O     . CYS A 1 55  ? 23.745  33.471  15.874  1.00 54.42 55  A 1 
ATOM 426  C CB    . CYS A 1 55  ? 21.422  31.902  16.454  1.00 55.81 55  A 1 
ATOM 427  S SG    . CYS A 1 55  ? 20.311  30.460  16.464  1.00 50.45 55  A 1 
ATOM 428  N N     . THR A 1 56  ? 24.865  32.694  17.629  1.00 61.40 56  A 1 
ATOM 429  C CA    . THR A 1 56  ? 25.841  33.796  17.679  1.00 61.15 56  A 1 
ATOM 430  C C     . THR A 1 56  ? 27.298  33.337  17.685  1.00 63.89 56  A 1 
ATOM 431  O O     . THR A 1 56  ? 28.177  34.069  17.249  1.00 58.16 56  A 1 
ATOM 432  C CB    . THR A 1 56  ? 25.619  34.672  18.915  1.00 56.34 56  A 1 
ATOM 433  O OG1   . THR A 1 56  ? 25.568  33.885  20.092  1.00 52.38 56  A 1 
ATOM 434  C CG2   . THR A 1 56  ? 24.322  35.477  18.853  1.00 53.77 56  A 1 
ATOM 435  N N     . VAL A 1 57  ? 27.560  32.125  18.182  1.00 62.91 57  A 1 
ATOM 436  C CA    . VAL A 1 57  ? 28.911  31.588  18.351  1.00 65.01 57  A 1 
ATOM 437  C C     . VAL A 1 57  ? 29.098  30.384  17.419  1.00 67.76 57  A 1 
ATOM 438  O O     . VAL A 1 57  ? 28.165  29.591  17.294  1.00 64.31 57  A 1 
ATOM 439  C CB    . VAL A 1 57  ? 29.185  31.216  19.817  1.00 60.45 57  A 1 
ATOM 440  C CG1   . VAL A 1 57  ? 30.642  30.820  20.051  1.00 55.01 57  A 1 
ATOM 441  C CG2   . VAL A 1 57  ? 28.874  32.378  20.760  1.00 60.09 57  A 1 
ATOM 442  N N     . PRO A 1 58  ? 30.284  30.216  16.785  1.00 56.65 58  A 1 
ATOM 443  C CA    . PRO A 1 58  ? 30.576  29.011  16.018  1.00 58.60 58  A 1 
ATOM 444  C C     . PRO A 1 58  ? 30.388  27.738  16.841  1.00 60.93 58  A 1 
ATOM 445  O O     . PRO A 1 58  ? 30.782  27.672  18.014  1.00 62.06 58  A 1 
ATOM 446  C CB    . PRO A 1 58  ? 32.021  29.167  15.539  1.00 57.88 58  A 1 
ATOM 447  C CG    . PRO A 1 58  ? 32.217  30.670  15.502  1.00 57.06 58  A 1 
ATOM 448  C CD    . PRO A 1 58  ? 31.372  31.158  16.679  1.00 63.15 58  A 1 
ATOM 449  N N     . SER A 1 59  ? 29.772  26.719  16.232  1.00 69.58 59  A 1 
ATOM 450  C CA    . SER A 1 59  ? 29.607  25.413  16.851  1.00 69.78 59  A 1 
ATOM 451  C C     . SER A 1 59  ? 30.952  24.686  16.975  1.00 68.94 59  A 1 
ATOM 452  O O     . SER A 1 59  ? 31.803  24.770  16.096  1.00 66.37 59  A 1 
ATOM 453  C CB    . SER A 1 59  ? 28.588  24.581  16.083  1.00 68.70 59  A 1 
ATOM 454  O OG    . SER A 1 59  ? 28.921  24.483  14.715  1.00 63.65 59  A 1 
ATOM 455  N N     . VAL A 1 60  ? 31.115  23.946  18.069  1.00 69.24 60  A 1 
ATOM 456  C CA    . VAL A 1 60  ? 32.321  23.136  18.322  1.00 68.91 60  A 1 
ATOM 457  C C     . VAL A 1 60  ? 32.014  21.646  18.441  1.00 69.49 60  A 1 
ATOM 458  O O     . VAL A 1 60  ? 32.897  20.823  18.206  1.00 66.62 60  A 1 
ATOM 459  C CB    . VAL A 1 60  ? 33.106  23.615  19.551  1.00 67.07 60  A 1 
ATOM 460  C CG1   . VAL A 1 60  ? 33.618  25.052  19.345  1.00 59.09 60  A 1 
ATOM 461  C CG2   . VAL A 1 60  ? 32.294  23.579  20.844  1.00 64.67 60  A 1 
ATOM 462  N N     . VAL A 1 61  ? 30.783  21.294  18.770  1.00 71.54 61  A 1 
ATOM 463  C CA    . VAL A 1 61  ? 30.319  19.908  18.863  1.00 73.41 61  A 1 
ATOM 464  C C     . VAL A 1 61  ? 29.014  19.716  18.098  1.00 74.71 61  A 1 
ATOM 465  O O     . VAL A 1 61  ? 28.206  20.634  17.986  1.00 73.35 61  A 1 
ATOM 466  C CB    . VAL A 1 61  ? 30.155  19.422  20.320  1.00 71.27 61  A 1 
ATOM 467  C CG1   . VAL A 1 61  ? 31.484  19.448  21.080  1.00 61.06 61  A 1 
ATOM 468  C CG2   . VAL A 1 61  ? 29.124  20.228  21.116  1.00 66.31 61  A 1 
ATOM 469  N N     . TYR A 1 62  ? 28.796  18.501  17.599  1.00 64.73 62  A 1 
ATOM 470  C CA    . TYR A 1 62  ? 27.510  18.048  17.087  1.00 61.32 62  A 1 
ATOM 471  C C     . TYR A 1 62  ? 26.924  17.000  18.032  1.00 61.75 62  A 1 
ATOM 472  O O     . TYR A 1 62  ? 27.570  15.987  18.315  1.00 60.44 62  A 1 
ATOM 473  C CB    . TYR A 1 62  ? 27.688  17.500  15.674  1.00 61.32 62  A 1 
ATOM 474  C CG    . TYR A 1 62  ? 26.415  16.937  15.077  1.00 59.44 62  A 1 
ATOM 475  C CD1   . TYR A 1 62  ? 26.222  15.554  14.961  1.00 58.40 62  A 1 
ATOM 476  C CD2   . TYR A 1 62  ? 25.398  17.806  14.639  1.00 61.28 62  A 1 
ATOM 477  C CE1   . TYR A 1 62  ? 25.052  15.039  14.393  1.00 54.58 62  A 1 
ATOM 478  C CE2   . TYR A 1 62  ? 24.219  17.309  14.072  1.00 56.98 62  A 1 
ATOM 479  C CZ    . TYR A 1 62  ? 24.050  15.916  13.937  1.00 64.62 62  A 1 
ATOM 480  O OH    . TYR A 1 62  ? 22.908  15.423  13.365  1.00 66.60 62  A 1 
ATOM 481  N N     . CYS A 1 63  ? 25.716  17.229  18.542  1.00 69.88 63  A 1 
ATOM 482  C CA    . CYS A 1 63  ? 24.971  16.256  19.326  1.00 68.82 63  A 1 
ATOM 483  C C     . CYS A 1 63  ? 24.076  15.434  18.390  1.00 66.85 63  A 1 
ATOM 484  O O     . CYS A 1 63  ? 23.162  15.966  17.766  1.00 64.88 63  A 1 
ATOM 485  C CB    . CYS A 1 63  ? 24.148  16.959  20.409  1.00 69.41 63  A 1 
ATOM 486  S SG    . CYS A 1 63  ? 23.246  15.714  21.371  1.00 69.21 63  A 1 
ATOM 487  N N     . ARG A 1 64  ? 24.322  14.135  18.341  1.00 68.09 64  A 1 
ATOM 488  C CA    . ARG A 1 64  ? 23.585  13.239  17.447  1.00 65.70 64  A 1 
ATOM 489  C C     . ARG A 1 64  ? 22.130  13.042  17.881  1.00 63.02 64  A 1 
ATOM 490  O O     . ARG A 1 64  ? 21.249  12.999  17.035  1.00 59.13 64  A 1 
ATOM 491  C CB    . ARG A 1 64  ? 24.326  11.899  17.360  1.00 63.07 64  A 1 
ATOM 492  C CG    . ARG A 1 64  ? 23.831  11.046  16.185  1.00 59.14 64  A 1 
ATOM 493  C CD    . ARG A 1 64  ? 24.610  9.726   16.151  1.00 59.38 64  A 1 
ATOM 494  N NE    . ARG A 1 64  ? 24.398  9.011   14.894  1.00 50.44 64  A 1 
ATOM 495  C CZ    . ARG A 1 64  ? 25.036  7.915   14.512  1.00 45.42 64  A 1 
ATOM 496  N NH1   . ARG A 1 64  ? 25.869  7.309   15.315  1.00 41.99 64  A 1 
ATOM 497  N NH2   . ARG A 1 64  ? 24.869  7.432   13.333  1.00 42.12 64  A 1 
ATOM 498  N N     . ALA A 1 65  ? 21.883  12.899  19.170  1.00 69.97 65  A 1 
ATOM 499  C CA    . ALA A 1 65  ? 20.542  12.676  19.718  1.00 68.42 65  A 1 
ATOM 500  C C     . ALA A 1 65  ? 19.615  13.871  19.475  1.00 68.35 65  A 1 
ATOM 501  O O     . ALA A 1 65  ? 18.459  13.677  19.101  1.00 63.60 65  A 1 
ATOM 502  C CB    . ALA A 1 65  ? 20.678  12.356  21.204  1.00 67.12 65  A 1 
ATOM 503  N N     . ASP A 1 66  ? 20.138  15.101  19.613  1.00 67.89 66  A 1 
ATOM 504  C CA    . ASP A 1 66  ? 19.375  16.330  19.399  1.00 66.22 66  A 1 
ATOM 505  C C     . ASP A 1 66  ? 19.449  16.836  17.945  1.00 66.67 66  A 1 
ATOM 506  O O     . ASP A 1 66  ? 18.726  17.759  17.575  1.00 63.77 66  A 1 
ATOM 507  C CB    . ASP A 1 66  ? 19.860  17.406  20.386  1.00 64.12 66  A 1 
ATOM 508  C CG    . ASP A 1 66  ? 19.694  16.987  21.860  1.00 63.09 66  A 1 
ATOM 509  O OD1   . ASP A 1 66  ? 18.688  16.318  22.183  1.00 61.32 66  A 1 
ATOM 510  O OD2   . ASP A 1 66  ? 20.598  17.319  22.654  1.00 62.95 66  A 1 
ATOM 511  N N     . SER A 1 67  ? 20.281  16.210  17.111  1.00 66.18 67  A 1 
ATOM 512  C CA    . SER A 1 67  ? 20.583  16.650  15.744  1.00 66.68 67  A 1 
ATOM 513  C C     . SER A 1 67  ? 20.980  18.129  15.671  1.00 68.79 67  A 1 
ATOM 514  O O     . SER A 1 67  ? 20.518  18.857  14.787  1.00 65.05 67  A 1 
ATOM 515  C CB    . SER A 1 67  ? 19.443  16.298  14.780  1.00 64.66 67  A 1 
ATOM 516  O OG    . SER A 1 67  ? 19.203  14.903  14.777  1.00 60.63 67  A 1 
ATOM 517  N N     . ALA A 1 68  ? 21.802  18.588  16.626  1.00 67.71 68  A 1 
ATOM 518  C CA    . ALA A 1 68  ? 22.106  19.995  16.830  1.00 69.04 68  A 1 
ATOM 519  C C     . ALA A 1 68  ? 23.617  20.273  16.866  1.00 69.35 68  A 1 
ATOM 520  O O     . ALA A 1 68  ? 24.381  19.564  17.527  1.00 69.16 68  A 1 
ATOM 521  C CB    . ALA A 1 68  ? 21.420  20.469  18.117  1.00 68.05 68  A 1 
ATOM 522  N N     . TYR A 1 69  ? 24.019  21.358  16.211  1.00 75.88 69  A 1 
ATOM 523  C CA    . TYR A 1 69  ? 25.364  21.914  16.278  1.00 72.13 69  A 1 
ATOM 524  C C     . TYR A 1 69  ? 25.439  22.906  17.435  1.00 74.99 69  A 1 
ATOM 525  O O     . TYR A 1 69  ? 24.719  23.902  17.449  1.00 71.98 69  A 1 
ATOM 526  C CB    . TYR A 1 69  ? 25.715  22.572  14.942  1.00 71.94 69  A 1 
ATOM 527  C CG    . TYR A 1 69  ? 25.819  21.615  13.784  1.00 70.50 69  A 1 
ATOM 528  C CD1   . TYR A 1 69  ? 27.053  21.061  13.419  1.00 64.45 69  A 1 
ATOM 529  C CD2   . TYR A 1 69  ? 24.669  21.262  13.042  1.00 67.34 69  A 1 
ATOM 530  C CE1   . TYR A 1 69  ? 27.161  20.177  12.334  1.00 62.87 69  A 1 
ATOM 531  C CE2   . TYR A 1 69  ? 24.752  20.377  11.958  1.00 63.59 69  A 1 
ATOM 532  C CZ    . TYR A 1 69  ? 26.010  19.836  11.607  1.00 72.66 69  A 1 
ATOM 533  O OH    . TYR A 1 69  ? 26.106  18.968  10.542  1.00 71.45 69  A 1 
ATOM 534  N N     . LEU A 1 70  ? 26.310  22.650  18.414  1.00 74.34 70  A 1 
ATOM 535  C CA    . LEU A 1 70  ? 26.372  23.425  19.648  1.00 73.24 70  A 1 
ATOM 536  C C     . LEU A 1 70  ? 27.760  24.041  19.868  1.00 72.29 70  A 1 
ATOM 537  O O     . LEU A 1 70  ? 28.796  23.412  19.618  1.00 71.32 70  A 1 
ATOM 538  C CB    . LEU A 1 70  ? 25.924  22.557  20.840  1.00 72.31 70  A 1 
ATOM 539  C CG    . LEU A 1 70  ? 24.501  21.972  20.722  1.00 74.02 70  A 1 
ATOM 540  C CD1   . LEU A 1 70  ? 24.223  21.044  21.910  1.00 68.84 70  A 1 
ATOM 541  C CD2   . LEU A 1 70  ? 23.427  23.061  20.701  1.00 70.37 70  A 1 
ATOM 542  N N     . CYS A 1 71  ? 27.795  25.290  20.372  1.00 76.76 71  A 1 
ATOM 543  C CA    . CYS A 1 71  ? 29.005  25.864  20.933  1.00 75.77 71  A 1 
ATOM 544  C C     . CYS A 1 71  ? 29.299  25.243  22.303  1.00 75.01 71  A 1 
ATOM 545  O O     . CYS A 1 71  ? 28.413  24.674  22.940  1.00 70.41 71  A 1 
ATOM 546  C CB    . CYS A 1 71  ? 28.893  27.390  20.990  1.00 73.86 71  A 1 
ATOM 547  S SG    . CYS A 1 71  ? 27.670  27.941  22.223  1.00 73.39 71  A 1 
ATOM 548  N N     . ALA A 1 72  ? 30.528  25.414  22.811  1.00 69.11 72  A 1 
ATOM 549  C CA    . ALA A 1 72  ? 30.950  24.829  24.088  1.00 66.20 72  A 1 
ATOM 550  C C     . ALA A 1 72  ? 30.053  25.235  25.268  1.00 66.43 72  A 1 
ATOM 551  O O     . ALA A 1 72  ? 29.764  24.407  26.140  1.00 64.00 72  A 1 
ATOM 552  C CB    . ALA A 1 72  ? 32.399  25.240  24.340  1.00 64.06 72  A 1 
ATOM 553  N N     . SER A 1 73  ? 29.571  26.488  25.306  1.00 65.66 73  A 1 
ATOM 554  C CA    . SER A 1 73  ? 28.689  26.965  26.374  1.00 65.66 73  A 1 
ATOM 555  C C     . SER A 1 73  ? 27.286  26.363  26.294  1.00 67.52 73  A 1 
ATOM 556  O O     . SER A 1 73  ? 26.746  25.948  27.314  1.00 65.85 73  A 1 
ATOM 557  C CB    . SER A 1 73  ? 28.610  28.498  26.359  1.00 63.00 73  A 1 
ATOM 558  O OG    . SER A 1 73  ? 28.236  28.981  25.088  1.00 58.13 73  A 1 
ATOM 559  N N     . CYS A 1 74  ? 26.690  26.264  25.081  1.00 65.99 74  A 1 
ATOM 560  C CA    . CYS A 1 74  ? 25.373  25.653  24.892  1.00 66.59 74  A 1 
ATOM 561  C C     . CYS A 1 74  ? 25.419  24.137  25.107  1.00 66.78 74  A 1 
ATOM 562  O O     . CYS A 1 74  ? 24.521  23.599  25.748  1.00 65.21 74  A 1 
ATOM 563  C CB    . CYS A 1 74  ? 24.832  26.005  23.504  1.00 65.97 74  A 1 
ATOM 564  S SG    . CYS A 1 74  ? 24.428  27.788  23.411  1.00 64.61 74  A 1 
ATOM 565  N N     . ASP A 1 75  ? 26.478  23.466  24.650  1.00 73.33 75  A 1 
ATOM 566  C CA    . ASP A 1 75  ? 26.707  22.049  24.912  1.00 70.93 75  A 1 
ATOM 567  C C     . ASP A 1 75  ? 26.762  21.756  26.416  1.00 69.98 75  A 1 
ATOM 568  O O     . ASP A 1 75  ? 26.014  20.910  26.915  1.00 68.22 75  A 1 
ATOM 569  C CB    . ASP A 1 75  ? 28.010  21.596  24.234  1.00 70.72 75  A 1 
ATOM 570  C CG    . ASP A 1 75  ? 28.321  20.129  24.540  1.00 69.95 75  A 1 
ATOM 571  O OD1   . ASP A 1 75  ? 27.531  19.262  24.139  1.00 64.55 75  A 1 
ATOM 572  O OD2   . ASP A 1 75  ? 29.318  19.837  25.230  1.00 66.17 75  A 1 
ATOM 573  N N     . ALA A 1 76  ? 27.567  22.516  27.155  1.00 69.67 76  A 1 
ATOM 574  C CA    . ALA A 1 76  ? 27.664  22.370  28.601  1.00 67.73 76  A 1 
ATOM 575  C C     . ALA A 1 76  ? 26.313  22.613  29.287  1.00 68.81 76  A 1 
ATOM 576  O O     . ALA A 1 76  ? 25.931  21.854  30.167  1.00 67.92 76  A 1 
ATOM 577  C CB    . ALA A 1 76  ? 28.742  23.307  29.132  1.00 66.83 76  A 1 
ATOM 578  N N     . GLN A 1 77  ? 25.560  23.649  28.882  1.00 65.84 77  A 1 
ATOM 579  C CA    . GLN A 1 77  ? 24.277  23.991  29.503  1.00 66.32 77  A 1 
ATOM 580  C C     . GLN A 1 77  ? 23.187  22.944  29.230  1.00 67.16 77  A 1 
ATOM 581  O O     . GLN A 1 77  ? 22.440  22.584  30.146  1.00 66.61 77  A 1 
ATOM 582  C CB    . GLN A 1 77  ? 23.860  25.385  29.024  1.00 66.72 77  A 1 
ATOM 583  C CG    . GLN A 1 77  ? 22.658  25.916  29.802  1.00 62.63 77  A 1 
ATOM 584  C CD    . GLN A 1 77  ? 22.272  27.346  29.402  1.00 59.97 77  A 1 
ATOM 585  O OE1   . GLN A 1 77  ? 22.752  27.931  28.452  1.00 53.00 77  A 1 
ATOM 586  N NE2   . GLN A 1 77  ? 21.373  27.958  30.131  1.00 51.30 77  A 1 
ATOM 587  N N     . ILE A 1 78  ? 23.089  22.440  27.995  1.00 69.45 78  A 1 
ATOM 588  C CA    . ILE A 1 78  ? 22.069  21.463  27.588  1.00 67.68 78  A 1 
ATOM 589  C C     . ILE A 1 78  ? 22.385  20.080  28.167  1.00 66.78 78  A 1 
ATOM 590  O O     . ILE A 1 78  ? 21.525  19.446  28.774  1.00 63.80 78  A 1 
ATOM 591  C CB    . ILE A 1 78  ? 21.929  21.452  26.050  1.00 66.26 78  A 1 
ATOM 592  C CG1   . ILE A 1 78  ? 21.330  22.798  25.571  1.00 65.42 78  A 1 
ATOM 593  C CG2   . ILE A 1 78  ? 21.052  20.282  25.574  1.00 67.73 78  A 1 
ATOM 594  C CD1   . ILE A 1 78  ? 21.420  23.019  24.062  1.00 61.80 78  A 1 
ATOM 595  N N     . HIS A 1 79  ? 23.627  19.626  28.031  1.00 74.82 79  A 1 
ATOM 596  C CA    . HIS A 1 79  ? 24.024  18.281  28.444  1.00 73.34 79  A 1 
ATOM 597  C C     . HIS A 1 79  ? 24.337  18.149  29.936  1.00 71.66 79  A 1 
ATOM 598  O O     . HIS A 1 79  ? 24.379  17.030  30.454  1.00 64.95 79  A 1 
ATOM 599  C CB    . HIS A 1 79  ? 25.165  17.788  27.552  1.00 72.76 79  A 1 
ATOM 600  C CG    . HIS A 1 79  ? 24.758  17.659  26.112  1.00 76.37 79  A 1 
ATOM 601  N ND1   . HIS A 1 79  ? 25.200  18.422  25.057  1.00 66.43 79  A 1 
ATOM 602  C CD2   . HIS A 1 79  ? 23.847  16.768  25.595  1.00 69.97 79  A 1 
ATOM 603  C CE1   . HIS A 1 79  ? 24.577  18.013  23.952  1.00 72.14 79  A 1 
ATOM 604  N NE2   . HIS A 1 79  ? 23.749  17.015  24.236  1.00 73.29 79  A 1 
ATOM 605  N N     . ALA A 1 80  ? 24.495  19.252  30.670  1.00 73.27 80  A 1 
ATOM 606  C CA    . ALA A 1 80  ? 24.538  19.223  32.130  1.00 71.00 80  A 1 
ATOM 607  C C     . ALA A 1 80  ? 23.149  19.233  32.788  1.00 69.67 80  A 1 
ATOM 608  O O     . ALA A 1 80  ? 23.053  19.006  33.993  1.00 64.39 80  A 1 
ATOM 609  C CB    . ALA A 1 80  ? 25.398  20.381  32.640  1.00 68.74 80  A 1 
ATOM 610  N N     . ALA A 1 81  ? 22.062  19.460  32.000  1.00 67.21 81  A 1 
ATOM 611  C CA    . ALA A 1 81  ? 20.712  19.625  32.547  1.00 65.79 81  A 1 
ATOM 612  C C     . ALA A 1 81  ? 20.187  18.371  33.270  1.00 65.49 81  A 1 
ATOM 613  O O     . ALA A 1 81  ? 19.519  18.483  34.302  1.00 60.76 81  A 1 
ATOM 614  C CB    . ALA A 1 81  ? 19.772  20.034  31.412  1.00 62.38 81  A 1 
ATOM 615  N N     . ASN A 1 82  ? 20.491  17.187  32.756  1.00 59.34 82  A 1 
ATOM 616  C CA    . ASN A 1 82  ? 20.134  15.930  33.399  1.00 59.22 82  A 1 
ATOM 617  C C     . ASN A 1 82  ? 21.033  14.759  32.956  1.00 59.42 82  A 1 
ATOM 618  O O     . ASN A 1 82  ? 21.806  14.834  31.996  1.00 57.15 82  A 1 
ATOM 619  C CB    . ASN A 1 82  ? 18.632  15.650  33.177  1.00 55.35 82  A 1 
ATOM 620  C CG    . ASN A 1 82  ? 18.265  15.424  31.728  1.00 52.52 82  A 1 
ATOM 621  O OD1   . ASN A 1 82  ? 18.898  14.666  31.014  1.00 51.12 82  A 1 
ATOM 622  N ND2   . ASN A 1 82  ? 17.214  16.054  31.263  1.00 54.10 82  A 1 
ATOM 623  N N     . ARG A 1 83  ? 20.903  13.611  33.642  1.00 55.45 83  A 1 
ATOM 624  C CA    . ARG A 1 83  ? 21.691  12.403  33.350  1.00 55.95 83  A 1 
ATOM 625  C C     . ARG A 1 83  ? 21.386  11.757  31.989  1.00 55.20 83  A 1 
ATOM 626  O O     . ARG A 1 83  ? 22.190  10.952  31.535  1.00 52.16 83  A 1 
ATOM 627  C CB    . ARG A 1 83  ? 21.475  11.347  34.439  1.00 54.13 83  A 1 
ATOM 628  C CG    . ARG A 1 83  ? 22.197  11.682  35.745  1.00 51.59 83  A 1 
ATOM 629  C CD    . ARG A 1 83  ? 22.068  10.499  36.714  1.00 49.00 83  A 1 
ATOM 630  N NE    . ARG A 1 83  ? 22.778  10.736  37.970  1.00 40.41 83  A 1 
ATOM 631  C CZ    . ARG A 1 83  ? 22.862  9.896   38.997  1.00 33.42 83  A 1 
ATOM 632  N NH1   . ARG A 1 83  ? 22.290  8.721   38.964  1.00 29.76 83  A 1 
ATOM 633  N NH2   . ARG A 1 83  ? 23.514  10.234  40.066  1.00 30.49 83  A 1 
ATOM 634  N N     . VAL A 1 84  ? 20.226  12.034  31.402  1.00 59.92 84  A 1 
ATOM 635  C CA    . VAL A 1 84  ? 19.882  11.497  30.078  1.00 60.74 84  A 1 
ATOM 636  C C     . VAL A 1 84  ? 20.604  12.310  29.007  1.00 62.23 84  A 1 
ATOM 637  O O     . VAL A 1 84  ? 21.322  11.725  28.199  1.00 58.92 84  A 1 
ATOM 638  C CB    . VAL A 1 84  ? 18.360  11.461  29.842  1.00 56.57 84  A 1 
ATOM 639  C CG1   . VAL A 1 84  ? 18.030  10.868  28.471  1.00 50.66 84  A 1 
ATOM 640  C CG2   . VAL A 1 84  ? 17.666  10.615  30.914  1.00 56.23 84  A 1 
ATOM 641  N N     . ALA A 1 85  ? 20.504  13.629  29.081  1.00 59.95 85  A 1 
ATOM 642  C CA    . ALA A 1 85  ? 21.200  14.538  28.180  1.00 61.62 85  A 1 
ATOM 643  C C     . ALA A 1 85  ? 22.725  14.355  28.247  1.00 61.50 85  A 1 
ATOM 644  O O     . ALA A 1 85  ? 23.375  14.306  27.212  1.00 63.65 85  A 1 
ATOM 645  C CB    . ALA A 1 85  ? 20.769  15.966  28.516  1.00 63.60 85  A 1 
ATOM 646  N N     . SER A 1 86  ? 23.306  14.138  29.446  1.00 70.76 86  A 1 
ATOM 647  C CA    . SER A 1 86  ? 24.748  13.930  29.598  1.00 70.50 86  A 1 
ATOM 648  C C     . SER A 1 86  ? 25.287  12.669  28.899  1.00 72.13 86  A 1 
ATOM 649  O O     . SER A 1 86  ? 26.494  12.552  28.701  1.00 70.73 86  A 1 
ATOM 650  C CB    . SER A 1 86  ? 25.133  13.900  31.075  1.00 69.16 86  A 1 
ATOM 651  O OG    . SER A 1 86  ? 24.683  12.716  31.715  1.00 63.47 86  A 1 
ATOM 652  N N     . ARG A 1 87  ? 24.405  11.719  28.548  1.00 60.82 87  A 1 
ATOM 653  C CA    . ARG A 1 87  ? 24.744  10.494  27.813  1.00 62.43 87  A 1 
ATOM 654  C C     . ARG A 1 87  ? 24.634  10.649  26.294  1.00 64.21 87  A 1 
ATOM 655  O O     . ARG A 1 87  ? 24.935  9.688   25.592  1.00 60.84 87  A 1 
ATOM 656  C CB    . ARG A 1 87  ? 23.861  9.333   28.282  1.00 59.32 87  A 1 
ATOM 657  C CG    . ARG A 1 87  ? 24.147  8.921   29.727  1.00 57.15 87  A 1 
ATOM 658  C CD    . ARG A 1 87  ? 23.140  7.852   30.140  1.00 57.95 87  A 1 
ATOM 659  N NE    . ARG A 1 87  ? 23.321  7.452   31.535  1.00 48.51 87  A 1 
ATOM 660  C CZ    . ARG A 1 87  ? 22.694  6.452   32.146  1.00 42.31 87  A 1 
ATOM 661  N NH1   . ARG A 1 87  ? 21.832  5.721   31.498  1.00 38.91 87  A 1 
ATOM 662  N NH2   . ARG A 1 87  ? 22.935  6.190   33.391  1.00 39.61 87  A 1 
ATOM 663  N N     . HIS A 1 88  ? 24.165  11.789  25.809  1.00 66.86 88  A 1 
ATOM 664  C CA    . HIS A 1 88  ? 24.100  12.025  24.378  1.00 69.08 88  A 1 
ATOM 665  C C     . HIS A 1 88  ? 25.506  11.994  23.782  1.00 69.82 88  A 1 
ATOM 666  O O     . HIS A 1 88  ? 26.437  12.624  24.282  1.00 66.84 88  A 1 
ATOM 667  C CB    . HIS A 1 88  ? 23.398  13.353  24.069  1.00 67.10 88  A 1 
ATOM 668  C CG    . HIS A 1 88  ? 21.919  13.366  24.361  1.00 65.81 88  A 1 
ATOM 669  N ND1   . HIS A 1 88  ? 21.086  14.461  24.211  1.00 59.26 88  A 1 
ATOM 670  C CD2   . HIS A 1 88  ? 21.131  12.336  24.788  1.00 61.36 88  A 1 
ATOM 671  C CE1   . HIS A 1 88  ? 19.851  14.088  24.532  1.00 61.55 88  A 1 
ATOM 672  N NE2   . HIS A 1 88  ? 19.825  12.806  24.894  1.00 63.88 88  A 1 
ATOM 673  N N     . GLU A 1 89  ? 25.652  11.204  22.717  1.00 64.10 89  A 1 
ATOM 674  C CA    . GLU A 1 89  ? 26.908  11.127  21.985  1.00 64.56 89  A 1 
ATOM 675  C C     . GLU A 1 89  ? 27.146  12.447  21.250  1.00 66.13 89  A 1 
ATOM 676  O O     . GLU A 1 89  ? 26.282  12.920  20.504  1.00 61.81 89  A 1 
ATOM 677  C CB    . GLU A 1 89  ? 26.872  9.922   21.046  1.00 61.61 89  A 1 
ATOM 678  C CG    . GLU A 1 89  ? 28.241  9.595   20.439  1.00 54.07 89  A 1 
ATOM 679  C CD    . GLU A 1 89  ? 28.205  8.355   19.521  1.00 50.03 89  A 1 
ATOM 680  O OE1   . GLU A 1 89  ? 29.281  7.958   19.048  1.00 43.09 89  A 1 
ATOM 681  O OE2   . GLU A 1 89  ? 27.103  7.820   19.274  1.00 43.67 89  A 1 
ATOM 682  N N     . ARG A 1 90  ? 28.311  13.044  21.479  1.00 68.74 90  A 1 
ATOM 683  C CA    . ARG A 1 90  ? 28.733  14.307  20.868  1.00 66.54 90  A 1 
ATOM 684  C C     . ARG A 1 90  ? 30.032  14.105  20.125  1.00 64.77 90  A 1 
ATOM 685  O O     . ARG A 1 90  ? 30.946  13.479  20.644  1.00 61.52 90  A 1 
ATOM 686  C CB    . ARG A 1 90  ? 28.869  15.394  21.948  1.00 65.95 90  A 1 
ATOM 687  C CG    . ARG A 1 90  ? 27.505  15.828  22.500  1.00 67.70 90  A 1 
ATOM 688  C CD    . ARG A 1 90  ? 27.656  16.551  23.836  1.00 68.09 90  A 1 
ATOM 689  N NE    . ARG A 1 90  ? 27.909  15.604  24.921  1.00 67.52 90  A 1 
ATOM 690  C CZ    . ARG A 1 90  ? 28.251  15.917  26.164  1.00 64.87 90  A 1 
ATOM 691  N NH1   . ARG A 1 90  ? 28.454  17.155  26.521  1.00 57.72 90  A 1 
ATOM 692  N NH2   . ARG A 1 90  ? 28.373  14.994  27.065  1.00 65.17 90  A 1 
ATOM 693  N N     . VAL A 1 91  ? 30.117  14.650  18.921  1.00 65.03 91  A 1 
ATOM 694  C CA    . VAL A 1 91  ? 31.311  14.594  18.080  1.00 64.26 91  A 1 
ATOM 695  C C     . VAL A 1 91  ? 31.937  15.980  18.011  1.00 64.31 91  A 1 
ATOM 696  O O     . VAL A 1 91  ? 31.229  16.960  17.778  1.00 63.86 91  A 1 
ATOM 697  C CB    . VAL A 1 91  ? 30.982  14.047  16.685  1.00 62.53 91  A 1 
ATOM 698  C CG1   . VAL A 1 91  ? 32.224  13.932  15.804  1.00 54.99 91  A 1 
ATOM 699  C CG2   . VAL A 1 91  ? 30.365  12.644  16.803  1.00 59.42 91  A 1 
ATOM 700  N N     . LEU A 1 92  ? 33.257  16.076  18.221  1.00 60.94 92  A 1 
ATOM 701  C CA    . LEU A 1 92  ? 33.993  17.324  18.040  1.00 59.11 92  A 1 
ATOM 702  C C     . LEU A 1 92  ? 34.075  17.659  16.553  1.00 57.75 92  A 1 
ATOM 703  O O     . LEU A 1 92  ? 34.610  16.893  15.756  1.00 56.60 92  A 1 
ATOM 704  C CB    . LEU A 1 92  ? 35.394  17.202  18.667  1.00 56.21 92  A 1 
ATOM 705  C CG    . LEU A 1 92  ? 35.397  17.380  20.191  1.00 51.97 92  A 1 
ATOM 706  C CD1   . LEU A 1 92  ? 36.671  16.816  20.802  1.00 48.31 92  A 1 
ATOM 707  C CD2   . LEU A 1 92  ? 35.306  18.859  20.573  1.00 50.09 92  A 1 
ATOM 708  N N     . LEU A 1 93  ? 33.592  18.848  16.177  1.00 61.50 93  A 1 
ATOM 709  C CA    . LEU A 1 93  ? 33.601  19.289  14.789  1.00 59.45 93  A 1 
ATOM 710  C C     . LEU A 1 93  ? 35.025  19.484  14.267  1.00 58.31 93  A 1 
ATOM 711  O O     . LEU A 1 93  ? 35.296  19.179  13.114  1.00 55.36 93  A 1 
ATOM 712  C CB    . LEU A 1 93  ? 32.761  20.573  14.661  1.00 57.13 93  A 1 
ATOM 713  C CG    . LEU A 1 93  ? 31.281  20.386  15.014  1.00 54.41 93  A 1 
ATOM 714  C CD1   . LEU A 1 93  ? 30.551  21.725  14.938  1.00 52.93 93  A 1 
ATOM 715  C CD2   . LEU A 1 93  ? 30.563  19.414  14.075  1.00 55.77 93  A 1 
ATOM 716  N N     . SER A 1 94  ? 35.960  19.900  15.118  1.00 55.20 94  A 1 
ATOM 717  C CA    . SER A 1 94  ? 37.371  20.060  14.743  1.00 52.82 94  A 1 
ATOM 718  C C     . SER A 1 94  ? 38.032  18.770  14.266  1.00 50.95 94  A 1 
ATOM 719  O O     . SER A 1 94  ? 38.970  18.834  13.474  1.00 48.70 94  A 1 
ATOM 720  C CB    . SER A 1 94  ? 38.156  20.601  15.939  1.00 49.76 94  A 1 
ATOM 721  O OG    . SER A 1 94  ? 38.067  19.727  17.042  1.00 45.82 94  A 1 
ATOM 722  N N     . GLU A 1 95  ? 37.585  17.610  14.727  1.00 48.77 95  A 1 
ATOM 723  C CA    . GLU A 1 95  ? 38.086  16.316  14.263  1.00 46.50 95  A 1 
ATOM 724  C C     . GLU A 1 95  ? 37.472  15.934  12.914  1.00 43.11 95  A 1 
ATOM 725  O O     . GLU A 1 95  ? 38.181  15.458  12.034  1.00 40.42 95  A 1 
ATOM 726  C CB    . GLU A 1 95  ? 37.827  15.229  15.314  1.00 43.17 95  A 1 
ATOM 727  C CG    . GLU A 1 95  ? 38.658  15.481  16.571  1.00 40.29 95  A 1 
ATOM 728  C CD    . GLU A 1 95  ? 38.508  14.393  17.645  1.00 36.78 95  A 1 
ATOM 729  O OE1   . GLU A 1 95  ? 39.374  14.384  18.549  1.00 32.44 95  A 1 
ATOM 730  O OE2   . GLU A 1 95  ? 37.532  13.620  17.573  1.00 34.91 95  A 1 
ATOM 731  N N     . ALA A 1 96  ? 36.178  16.229  12.721  1.00 47.81 96  A 1 
ATOM 732  C CA    . ALA A 1 96  ? 35.510  16.003  11.441  1.00 45.29 96  A 1 
ATOM 733  C C     . ALA A 1 96  ? 36.101  16.879  10.319  1.00 43.43 96  A 1 
ATOM 734  O O     . ALA A 1 96  ? 36.314  16.393  9.213   1.00 42.98 96  A 1 
ATOM 735  C CB    . ALA A 1 96  ? 34.012  16.233  11.626  1.00 43.06 96  A 1 
ATOM 736  N N     . TYR A 1 97  ? 36.445  18.151  10.623  1.00 40.12 97  A 1 
ATOM 737  C CA    . TYR A 1 97  ? 37.079  19.056  9.657   1.00 38.08 97  A 1 
ATOM 738  C C     . TYR A 1 97  ? 38.466  18.590  9.193   1.00 35.34 97  A 1 
ATOM 739  O O     . TYR A 1 97  ? 38.823  18.821  8.043   1.00 34.25 97  A 1 
ATOM 740  C CB    . TYR A 1 97  ? 37.189  20.477  10.250  1.00 37.62 97  A 1 
ATOM 741  C CG    . TYR A 1 97  ? 35.926  21.307  10.162  1.00 39.07 97  A 1 
ATOM 742  C CD1   . TYR A 1 97  ? 35.421  21.700  8.897   1.00 37.91 97  A 1 
ATOM 743  C CD2   . TYR A 1 97  ? 35.258  21.713  11.322  1.00 38.46 97  A 1 
ATOM 744  C CE1   . TYR A 1 97  ? 34.238  22.460  8.810   1.00 34.42 97  A 1 
ATOM 745  C CE2   . TYR A 1 97  ? 34.070  22.470  11.247  1.00 34.80 97  A 1 
ATOM 746  C CZ    . TYR A 1 97  ? 33.560  22.834  9.983   1.00 34.54 97  A 1 
ATOM 747  O OH    . TYR A 1 97  ? 32.390  23.537  9.903   1.00 32.19 97  A 1 
ATOM 748  N N     . LYS A 1 98  ? 39.254  17.897  10.035  1.00 41.14 98  A 1 
ATOM 749  C CA    . LYS A 1 98  ? 40.605  17.441  9.660   1.00 41.27 98  A 1 
ATOM 750  C C     . LYS A 1 98  ? 40.600  16.418  8.527   1.00 39.06 98  A 1 
ATOM 751  O O     . LYS A 1 98  ? 41.586  16.332  7.793   1.00 35.57 98  A 1 
ATOM 752  C CB    . LYS A 1 98  ? 41.313  16.841  10.874  1.00 38.35 98  A 1 
ATOM 753  C CG    . LYS A 1 98  ? 41.805  17.908  11.858  1.00 35.92 98  A 1 
ATOM 754  C CD    . LYS A 1 98  ? 42.384  17.229  13.098  1.00 32.39 98  A 1 
ATOM 755  C CE    . LYS A 1 98  ? 42.790  18.268  14.130  1.00 28.41 98  A 1 
ATOM 756  N NZ    . LYS A 1 98  ? 43.299  17.613  15.364  1.00 24.60 98  A 1 
ATOM 757  N N     . HIS A 1 99  ? 39.525  15.640  8.416   1.00 38.76 99  A 1 
ATOM 758  C CA    . HIS A 1 99  ? 39.389  14.613  7.378   1.00 39.36 99  A 1 
ATOM 759  C C     . HIS A 1 99  ? 38.602  15.082  6.150   1.00 36.24 99  A 1 
ATOM 760  O O     . HIS A 1 99  ? 38.497  14.327  5.181   1.00 33.74 99  A 1 
ATOM 761  C CB    . HIS A 1 99  ? 38.804  13.348  8.000   1.00 37.37 99  A 1 
ATOM 762  C CG    . HIS A 1 99  ? 39.758  12.672  8.939   1.00 35.28 99  A 1 
ATOM 763  N ND1   . HIS A 1 99  ? 40.974  12.102  8.592   1.00 32.09 99  A 1 
ATOM 764  C CD2   . HIS A 1 99  ? 39.639  12.525  10.297  1.00 32.80 99  A 1 
ATOM 765  C CE1   . HIS A 1 99  ? 41.547  11.627  9.706   1.00 29.32 99  A 1 
ATOM 766  N NE2   . HIS A 1 99  ? 40.767  11.863  10.761  1.00 30.50 99  A 1 
ATOM 767  N N     . ALA A 1 100 ? 38.040  16.291  6.172   1.00 40.22 100 A 1 
ATOM 768  C CA    . ALA A 1 100 ? 37.376  16.851  5.002   1.00 39.05 100 A 1 
ATOM 769  C C     . ALA A 1 100 ? 38.443  17.250  3.961   1.00 36.10 100 A 1 
ATOM 770  O O     . ALA A 1 100 ? 39.299  18.078  4.268   1.00 35.02 100 A 1 
ATOM 771  C CB    . ALA A 1 100 ? 36.506  18.042  5.422   1.00 37.65 100 A 1 
ATOM 772  N N     . PRO A 1 101 ? 38.432  16.697  2.731   1.00 32.83 101 A 1 
ATOM 773  C CA    . PRO A 1 101 ? 39.296  17.194  1.682   1.00 32.96 101 A 1 
ATOM 774  C C     . PRO A 1 101 ? 38.946  18.664  1.423   1.00 33.69 101 A 1 
ATOM 775  O O     . PRO A 1 101 ? 37.770  19.019  1.322   1.00 32.00 101 A 1 
ATOM 776  C CB    . PRO A 1 101 ? 39.048  16.291  0.466   1.00 30.03 101 A 1 
ATOM 777  C CG    . PRO A 1 101 ? 37.633  15.771  0.693   1.00 29.24 101 A 1 
ATOM 778  C CD    . PRO A 1 101 ? 37.495  15.713  2.218   1.00 33.77 101 A 1 
ATOM 779  N N     . VAL A 1 102 ? 39.974  19.518  1.321   1.00 29.35 102 A 1 
ATOM 780  C CA    . VAL A 1 102 ? 39.837  20.931  0.949   1.00 30.23 102 A 1 
ATOM 781  C C     . VAL A 1 102 ? 39.297  20.987  -0.483  1.00 29.27 102 A 1 
ATOM 782  O O     . VAL A 1 102 ? 40.058  20.896  -1.444  1.00 27.68 102 A 1 
ATOM 783  C CB    . VAL A 1 102 ? 41.182  21.670  1.076   1.00 28.66 102 A 1 
ATOM 784  C CG1   . VAL A 1 102 ? 41.025  23.168  0.804   1.00 26.92 102 A 1 
ATOM 785  C CG2   . VAL A 1 102 ? 41.783  21.510  2.479   1.00 29.92 102 A 1 
ATOM 786  N N     . MET A 1 103 ? 37.965  21.059  -0.636  1.00 31.98 103 A 1 
ATOM 787  C CA    . MET A 1 103 ? 37.385  21.298  -1.959  1.00 33.63 103 A 1 
ATOM 788  C C     . MET A 1 103 ? 37.595  22.767  -2.342  1.00 33.22 103 A 1 
ATOM 789  O O     . MET A 1 103 ? 37.505  23.660  -1.506  1.00 32.37 103 A 1 
ATOM 790  C CB    . MET A 1 103 ? 35.911  20.868  -2.035  1.00 33.00 103 A 1 
ATOM 791  C CG    . MET A 1 103 ? 35.763  19.362  -2.317  1.00 30.87 103 A 1 
ATOM 792  S SD    . MET A 1 103 ? 34.597  18.978  -3.658  1.00 28.42 103 A 1 
ATOM 793  C CE    . MET A 1 103 ? 33.373  18.004  -2.768  1.00 26.01 103 A 1 
ATOM 794  N N     . LEU A 1 104 ? 37.924  22.966  -3.615  1.00 28.79 104 A 1 
ATOM 795  C CA    . LEU A 1 104 ? 38.286  24.231  -4.245  1.00 28.30 104 A 1 
ATOM 796  C C     . LEU A 1 104 ? 37.134  25.255  -4.271  1.00 26.41 104 A 1 
ATOM 797  O O     . LEU A 1 104 ? 35.979  24.927  -4.028  1.00 24.86 104 A 1 
ATOM 798  C CB    . LEU A 1 104 ? 38.780  23.919  -5.674  1.00 27.63 104 A 1 
ATOM 799  C CG    . LEU A 1 104 ? 40.247  23.453  -5.757  1.00 26.30 104 A 1 
ATOM 800  C CD1   . LEU A 1 104 ? 40.488  22.660  -7.039  1.00 26.08 104 A 1 
ATOM 801  C CD2   . LEU A 1 104 ? 41.204  24.636  -5.745  1.00 30.04 104 A 1 
ATOM 802  N N     . ASP A 1 105 ? 37.493  26.493  -4.704  1.00 40.69 105 A 1 
ATOM 803  C CA    . ASP A 1 105 ? 36.733  27.764  -4.797  1.00 41.83 105 A 1 
ATOM 804  C C     . ASP A 1 105 ? 35.344  27.781  -5.465  1.00 38.95 105 A 1 
ATOM 805  O O     . ASP A 1 105 ? 34.792  28.867  -5.687  1.00 37.46 105 A 1 
ATOM 806  C CB    . ASP A 1 105 ? 37.590  28.746  -5.628  1.00 39.54 105 A 1 
ATOM 807  C CG    . ASP A 1 105 ? 38.845  29.274  -4.940  1.00 36.36 105 A 1 
ATOM 808  O OD1   . ASP A 1 105 ? 38.805  29.426  -3.697  1.00 34.30 105 A 1 
ATOM 809  O OD2   . ASP A 1 105 ? 39.825  29.522  -5.661  1.00 33.65 105 A 1 
ATOM 810  N N     . CYS A 1 106 ? 34.791  26.670  -5.910  1.00 33.62 106 A 1 
ATOM 811  C CA    . CYS A 1 106 ? 33.638  26.751  -6.797  1.00 35.29 106 A 1 
ATOM 812  C C     . CYS A 1 106 ? 32.421  27.353  -6.063  1.00 32.94 106 A 1 
ATOM 813  O O     . CYS A 1 106 ? 31.937  26.787  -5.085  1.00 31.75 106 A 1 
ATOM 814  C CB    . CYS A 1 106 ? 33.354  25.395  -7.440  1.00 33.58 106 A 1 
ATOM 815  S SG    . CYS A 1 106 ? 32.459  25.650  -9.006  1.00 30.11 106 A 1 
ATOM 816  N N     . HIS A 1 107 ? 31.876  28.446  -6.595  1.00 27.75 107 A 1 
ATOM 817  C CA    . HIS A 1 107 ? 30.713  29.232  -6.150  1.00 29.14 107 A 1 
ATOM 818  C C     . HIS A 1 107 ? 29.365  28.468  -6.018  1.00 27.31 107 A 1 
ATOM 819  O O     . HIS A 1 107 ? 28.316  29.109  -5.893  1.00 25.69 107 A 1 
ATOM 820  C CB    . HIS A 1 107 ? 30.509  30.388  -7.149  1.00 27.88 107 A 1 
ATOM 821  C CG    . HIS A 1 107 ? 31.303  31.628  -6.868  1.00 26.44 107 A 1 
ATOM 822  N ND1   . HIS A 1 107 ? 31.105  32.469  -5.793  1.00 24.32 107 A 1 
ATOM 823  C CD2   . HIS A 1 107 ? 32.254  32.224  -7.651  1.00 24.10 107 A 1 
ATOM 824  C CE1   . HIS A 1 107 ? 31.928  33.530  -5.935  1.00 22.13 107 A 1 
ATOM 825  N NE2   . HIS A 1 107 ? 32.631  33.415  -7.057  1.00 22.41 107 A 1 
ATOM 826  N N     . ALA A 1 108 ? 29.362  27.155  -6.131  1.00 30.84 108 A 1 
ATOM 827  C CA    . ALA A 1 108 ? 28.141  26.359  -6.083  1.00 31.29 108 A 1 
ATOM 828  C C     . ALA A 1 108 ? 27.429  26.481  -4.721  1.00 30.82 108 A 1 
ATOM 829  O O     . ALA A 1 108 ? 28.048  26.746  -3.701  1.00 28.95 108 A 1 
ATOM 830  C CB    . ALA A 1 108 ? 28.478  24.918  -6.446  1.00 29.23 108 A 1 
ATOM 831  N N     . ASP A 1 109 ? 26.122  26.262  -4.732  1.00 34.97 109 A 1 
ATOM 832  C CA    . ASP A 1 109 ? 25.202  26.538  -3.625  1.00 33.83 109 A 1 
ATOM 833  C C     . ASP A 1 109 ? 25.689  26.009  -2.263  1.00 32.12 109 A 1 
ATOM 834  O O     . ASP A 1 109 ? 25.876  24.809  -2.076  1.00 30.12 109 A 1 
ATOM 835  C CB    . ASP A 1 109 ? 23.824  25.939  -3.952  1.00 32.35 109 A 1 
ATOM 836  C CG    . ASP A 1 109 ? 23.106  26.654  -5.094  1.00 28.87 109 A 1 
ATOM 837  O OD1   . ASP A 1 109 ? 23.123  27.898  -5.094  1.00 29.39 109 A 1 
ATOM 838  O OD2   . ASP A 1 109 ? 22.530  25.944  -5.948  1.00 30.19 109 A 1 
ATOM 839  N N     . ALA A 1 110 ? 25.733  26.900  -1.279  1.00 29.97 110 A 1 
ATOM 840  C CA    . ALA A 1 110 ? 26.095  26.623  0.115   1.00 29.35 110 A 1 
ATOM 841  C C     . ALA A 1 110 ? 25.324  25.439  0.739   1.00 28.92 110 A 1 
ATOM 842  O O     . ALA A 1 110 ? 25.819  24.755  1.633   1.00 27.11 110 A 1 
ATOM 843  C CB    . ALA A 1 110 ? 25.840  27.910  0.914   1.00 27.52 110 A 1 
ATOM 844  N N     . ALA A 1 111 ? 24.120  25.161  0.234   1.00 28.84 111 A 1 
ATOM 845  C CA    . ALA A 1 111 ? 23.314  24.016  0.645   1.00 28.24 111 A 1 
ATOM 846  C C     . ALA A 1 111 ? 23.999  22.661  0.373   1.00 28.20 111 A 1 
ATOM 847  O O     . ALA A 1 111 ? 23.858  21.730  1.169   1.00 26.66 111 A 1 
ATOM 848  C CB    . ALA A 1 111 ? 21.968  24.115  -0.073  1.00 26.55 111 A 1 
ATOM 849  N N     . ALA A 1 112 ? 24.745  22.536  -0.735  1.00 31.27 112 A 1 
ATOM 850  C CA    . ALA A 1 112 ? 25.438  21.308  -1.084  1.00 30.44 112 A 1 
ATOM 851  C C     . ALA A 1 112 ? 26.607  21.010  -0.126  1.00 30.36 112 A 1 
ATOM 852  O O     . ALA A 1 112 ? 26.806  19.858  0.265   1.00 29.67 112 A 1 
ATOM 853  C CB    . ALA A 1 112 ? 25.916  21.409  -2.541  1.00 30.02 112 A 1 
ATOM 854  N N     . LEU A 1 113 ? 27.334  22.049  0.309   1.00 29.01 113 A 1 
ATOM 855  C CA    . LEU A 1 113 ? 28.406  21.936  1.302   1.00 28.77 113 A 1 
ATOM 856  C C     . LEU A 1 113 ? 27.865  21.497  2.662   1.00 27.95 113 A 1 
ATOM 857  O O     . LEU A 1 113 ? 28.436  20.597  3.274   1.00 26.37 113 A 1 
ATOM 858  C CB    . LEU A 1 113 ? 29.158  23.277  1.388   1.00 27.48 113 A 1 
ATOM 859  C CG    . LEU A 1 113 ? 30.257  23.414  0.318   1.00 25.87 113 A 1 
ATOM 860  C CD1   . LEU A 1 113 ? 30.617  24.881  0.105   1.00 26.30 113 A 1 
ATOM 861  C CD2   . LEU A 1 113 ? 31.523  22.660  0.733   1.00 30.34 113 A 1 
ATOM 862  N N     . CYS A 1 114 ? 26.732  22.048  3.115   1.00 32.99 114 A 1 
ATOM 863  C CA    . CYS A 1 114 ? 26.087  21.612  4.353   1.00 33.88 114 A 1 
ATOM 864  C C     . CYS A 1 114 ? 25.686  20.137  4.318   1.00 32.92 114 A 1 
ATOM 865  O O     . CYS A 1 114 ? 25.933  19.413  5.279   1.00 32.90 114 A 1 
ATOM 866  C CB    . CYS A 1 114 ? 24.874  22.499  4.655   1.00 33.37 114 A 1 
ATOM 867  S SG    . CYS A 1 114 ? 25.330  23.784  5.883   1.00 31.53 114 A 1 
ATOM 868  N N     . ALA A 1 115 ? 25.106  19.667  3.206   1.00 32.62 115 A 1 
ATOM 869  C CA    . ALA A 1 115 ? 24.712  18.270  3.068   1.00 30.97 115 A 1 
ATOM 870  C C     . ALA A 1 115 ? 25.923  17.316  3.083   1.00 30.30 115 A 1 
ATOM 871  O O     . ALA A 1 115 ? 25.870  16.259  3.719   1.00 29.60 115 A 1 
ATOM 872  C CB    . ALA A 1 115 ? 23.901  18.128  1.781   1.00 30.28 115 A 1 
ATOM 873  N N     . ALA A 1 116 ? 27.016  17.694  2.420   1.00 35.49 116 A 1 
ATOM 874  C CA    . ALA A 1 116 ? 28.257  16.927  2.443   1.00 34.04 116 A 1 
ATOM 875  C C     . ALA A 1 116 ? 28.872  16.863  3.848   1.00 33.71 116 A 1 
ATOM 876  O O     . ALA A 1 116 ? 29.357  15.808  4.268   1.00 32.76 116 A 1 
ATOM 877  C CB    . ALA A 1 116 ? 29.230  17.544  1.435   1.00 32.68 116 A 1 
ATOM 878  N N     . TYR A 1 117 ? 28.807  17.971  4.613   1.00 35.66 117 A 1 
ATOM 879  C CA    . TYR A 1 117 ? 29.316  18.037  5.978   1.00 35.75 117 A 1 
ATOM 880  C C     . TYR A 1 117 ? 28.467  17.199  6.946   1.00 35.87 117 A 1 
ATOM 881  O O     . TYR A 1 117 ? 29.011  16.408  7.712   1.00 33.95 117 A 1 
ATOM 882  C CB    . TYR A 1 117 ? 29.400  19.504  6.406   1.00 34.03 117 A 1 
ATOM 883  C CG    . TYR A 1 117 ? 30.219  19.677  7.657   1.00 30.68 117 A 1 
ATOM 884  C CD1   . TYR A 1 117 ? 29.607  19.887  8.899   1.00 29.18 117 A 1 
ATOM 885  C CD2   . TYR A 1 117 ? 31.627  19.573  7.576   1.00 32.41 117 A 1 
ATOM 886  C CE1   . TYR A 1 117 ? 30.384  19.988  10.058  1.00 27.84 117 A 1 
ATOM 887  C CE2   . TYR A 1 117 ? 32.409  19.669  8.728   1.00 28.30 117 A 1 
ATOM 888  C CZ    . TYR A 1 117 ? 31.786  19.883  9.969   1.00 29.34 117 A 1 
ATOM 889  O OH    . TYR A 1 117 ? 32.547  19.968  11.097  1.00 29.29 117 A 1 
ATOM 890  N N     . GLU A 1 118 ? 27.119  17.269  6.864   1.00 39.77 118 A 1 
ATOM 891  C CA    . GLU A 1 118 ? 26.234  16.393  7.637   1.00 38.84 118 A 1 
ATOM 892  C C     . GLU A 1 118 ? 26.486  14.911  7.325   1.00 37.52 118 A 1 
ATOM 893  O O     . GLU A 1 118 ? 26.543  14.089  8.245   1.00 35.73 118 A 1 
ATOM 894  C CB    . GLU A 1 118 ? 24.755  16.719  7.369   1.00 37.27 118 A 1 
ATOM 895  C CG    . GLU A 1 118 ? 24.269  17.927  8.180   1.00 33.39 118 A 1 
ATOM 896  C CD    . GLU A 1 118 ? 22.741  18.131  8.135   1.00 30.61 118 A 1 
ATOM 897  O OE1   . GLU A 1 118 ? 22.240  18.813  9.052   1.00 29.10 118 A 1 
ATOM 898  O OE2   . GLU A 1 118 ? 22.094  17.596  7.214   1.00 29.52 118 A 1 
ATOM 899  N N     . ALA A 1 119 ? 26.708  14.564  6.061   1.00 37.19 119 A 1 
ATOM 900  C CA    . ALA A 1 119 ? 27.046  13.203  5.669   1.00 34.10 119 A 1 
ATOM 901  C C     . ALA A 1 119 ? 28.381  12.733  6.288   1.00 33.17 119 A 1 
ATOM 902  O O     . ALA A 1 119 ? 28.451  11.599  6.779   1.00 31.86 119 A 1 
ATOM 903  C CB    . ALA A 1 119 ? 27.070  13.114  4.144   1.00 32.70 119 A 1 
ATOM 904  N N     . GLN A 1 120 ? 29.416  13.585  6.343   1.00 34.60 120 A 1 
ATOM 905  C CA    . GLN A 1 120 ? 30.685  13.259  6.991   1.00 34.40 120 A 1 
ATOM 906  C C     . GLN A 1 120 ? 30.547  13.072  8.503   1.00 33.47 120 A 1 
ATOM 907  O O     . GLN A 1 120 ? 31.074  12.099  9.047   1.00 31.66 120 A 1 
ATOM 908  C CB    . GLN A 1 120 ? 31.733  14.336  6.714   1.00 33.46 120 A 1 
ATOM 909  C CG    . GLN A 1 120 ? 32.384  14.175  5.334   1.00 30.83 120 A 1 
ATOM 910  C CD    . GLN A 1 120 ? 33.508  15.186  5.106   1.00 27.86 120 A 1 
ATOM 911  O OE1   . GLN A 1 120 ? 33.714  16.104  5.879   1.00 28.89 120 A 1 
ATOM 912  N NE2   . GLN A 1 120 ? 34.272  15.031  4.047   1.00 26.33 120 A 1 
ATOM 913  N N     . VAL A 1 121 ? 29.802  13.933  9.188   1.00 38.42 121 A 1 
ATOM 914  C CA    . VAL A 1 121 ? 29.532  13.790  10.628  1.00 36.72 121 A 1 
ATOM 915  C C     . VAL A 1 121 ? 28.759  12.496  10.901  1.00 35.13 121 A 1 
ATOM 916  O O     . VAL A 1 121 ? 29.031  11.784  11.865  1.00 33.48 121 A 1 
ATOM 917  C CB    . VAL A 1 121 ? 28.778  15.020  11.169  1.00 35.17 121 A 1 
ATOM 918  C CG1   . VAL A 1 121 ? 28.386  14.848  12.638  1.00 32.33 121 A 1 
ATOM 919  C CG2   . VAL A 1 121 ? 29.647  16.278  11.080  1.00 35.58 121 A 1 
ATOM 920  N N     . HIS A 1 122 ? 27.837  12.142  10.011  1.00 38.03 122 A 1 
ATOM 921  C CA    . HIS A 1 122 ? 27.116  10.873  10.099  1.00 37.19 122 A 1 
ATOM 922  C C     . HIS A 1 122 ? 28.034  9.666   9.886   1.00 34.70 122 A 1 
ATOM 923  O O     . HIS A 1 122 ? 27.900  8.662   10.593  1.00 33.13 122 A 1 
ATOM 924  C CB    . HIS A 1 122 ? 25.926  10.867  9.119   1.00 35.80 122 A 1 
ATOM 925  C CG    . HIS A 1 122 ? 24.644  10.474  9.786   1.00 33.05 122 A 1 
ATOM 926  N ND1   . HIS A 1 122 ? 24.504  9.540   10.787  1.00 31.42 122 A 1 
ATOM 927  C CD2   . HIS A 1 122 ? 23.388  10.994  9.571   1.00 31.62 122 A 1 
ATOM 928  C CE1   . HIS A 1 122 ? 23.220  9.504   11.146  1.00 29.69 122 A 1 
ATOM 929  N NE2   . HIS A 1 122 ? 22.503  10.368  10.439  1.00 29.42 122 A 1 
ATOM 930  N N     . TYR A 1 123 ? 28.986  9.755   8.957   1.00 33.68 123 A 1 
ATOM 931  C CA    . TYR A 1 123 ? 29.948  8.692   8.672   1.00 30.73 123 A 1 
ATOM 932  C C     . TYR A 1 123 ? 30.955  8.506   9.815   1.00 29.92 123 A 1 
ATOM 933  O O     . TYR A 1 123 ? 31.187  7.370   10.246  1.00 27.52 123 A 1 
ATOM 934  C CB    . TYR A 1 123 ? 30.645  8.990   7.341   1.00 29.26 123 A 1 
ATOM 935  C CG    . TYR A 1 123 ? 31.295  7.768   6.720   1.00 27.38 123 A 1 
ATOM 936  C CD1   . TYR A 1 123 ? 32.649  7.480   6.938   1.00 24.74 123 A 1 
ATOM 937  C CD2   . TYR A 1 123 ? 30.516  6.901   5.928   1.00 26.30 123 A 1 
ATOM 938  C CE1   . TYR A 1 123 ? 33.230  6.336   6.373   1.00 20.56 123 A 1 
ATOM 939  C CE2   . TYR A 1 123 ? 31.084  5.759   5.358   1.00 20.79 123 A 1 
ATOM 940  C CZ    . TYR A 1 123 ? 32.445  5.476   5.577   1.00 21.97 123 A 1 
ATOM 941  O OH    . TYR A 1 123 ? 33.009  4.357   5.018   1.00 21.22 123 A 1 
ATOM 942  N N     . ALA A 1 124 ? 31.479  9.594   10.372  1.00 38.03 124 A 1 
ATOM 943  C CA    . ALA A 1 124 ? 32.368  9.552   11.532  1.00 35.56 124 A 1 
ATOM 944  C C     . ALA A 1 124 ? 31.693  8.855   12.724  1.00 34.45 124 A 1 
ATOM 945  O O     . ALA A 1 124 ? 32.262  7.935   13.314  1.00 32.69 124 A 1 
ATOM 946  C CB    . ALA A 1 124 ? 32.790  10.984  11.872  1.00 32.82 124 A 1 
ATOM 947  N N     . ASN A 1 125 ? 30.452  9.194   12.990  1.00 36.49 125 A 1 
ATOM 948  C CA    . ASN A 1 125 ? 29.655  8.523   14.030  1.00 34.18 125 A 1 
ATOM 949  C C     . ASN A 1 125 ? 29.452  7.020   13.781  1.00 32.87 125 A 1 
ATOM 950  O O     . ASN A 1 125 ? 29.349  6.251   14.736  1.00 30.44 125 A 1 
ATOM 951  C CB    . ASN A 1 125 ? 28.298  9.222   14.116  1.00 32.81 125 A 1 
ATOM 952  C CG    . ASN A 1 125 ? 28.272  10.347  15.130  1.00 29.06 125 A 1 
ATOM 953  O OD1   . ASN A 1 125 ? 28.809  10.242  16.203  1.00 27.43 125 A 1 
ATOM 954  N ND2   . ASN A 1 125 ? 27.575  11.413  14.840  1.00 28.60 125 A 1 
ATOM 955  N N     . LEU A 1 126 ? 29.334  6.591   12.523  1.00 34.49 126 A 1 
ATOM 956  C CA    . LEU A 1 126 ? 29.182  5.173   12.193  1.00 31.72 126 A 1 
ATOM 957  C C     . LEU A 1 126 ? 30.472  4.393   12.502  1.00 30.91 126 A 1 
ATOM 958  O O     . LEU A 1 126 ? 30.407  3.279   13.034  1.00 28.41 126 A 1 
ATOM 959  C CB    . LEU A 1 126 ? 28.780  5.025   10.711  1.00 29.26 126 A 1 
ATOM 960  C CG    . LEU A 1 126 ? 27.903  3.779   10.472  1.00 25.49 126 A 1 
ATOM 961  C CD1   . LEU A 1 126 ? 26.433  4.087   10.727  1.00 23.31 126 A 1 
ATOM 962  C CD2   . LEU A 1 126 ? 28.042  3.281   9.039   1.00 27.20 126 A 1 
ATOM 963  N N     . LEU A 1 127 ? 31.635  4.995   12.216  1.00 31.37 127 A 1 
ATOM 964  C CA    . LEU A 1 127 ? 32.947  4.422   12.523  1.00 29.31 127 A 1 
ATOM 965  C C     . LEU A 1 127 ? 33.167  4.257   14.028  1.00 28.41 127 A 1 
ATOM 966  O O     . LEU A 1 127 ? 33.641  3.204   14.462  1.00 25.90 127 A 1 
ATOM 967  C CB    . LEU A 1 127 ? 34.044  5.304   11.898  1.00 26.92 127 A 1 
ATOM 968  C CG    . LEU A 1 127 ? 34.230  5.088   10.384  1.00 23.29 127 A 1 
ATOM 969  C CD1   . LEU A 1 127 ? 35.049  6.226   9.791   1.00 21.74 127 A 1 
ATOM 970  C CD2   . LEU A 1 127 ? 34.956  3.771   10.098  1.00 25.33 127 A 1 
ATOM 971  N N     . THR A 1 128 ? 32.753  5.222   14.850  1.00 35.99 128 A 1 
ATOM 972  C CA    . THR A 1 128 ? 32.892  5.117   16.310  1.00 34.67 128 A 1 
ATOM 973  C C     . THR A 1 128 ? 32.091  3.950   16.878  1.00 33.41 128 A 1 
ATOM 974  O O     . THR A 1 128 ? 32.590  3.220   17.738  1.00 30.64 128 A 1 
ATOM 975  C CB    . THR A 1 128 ? 32.474  6.400   17.052  1.00 31.96 128 A 1 
ATOM 976  O OG1   . THR A 1 128 ? 32.400  7.517   16.207  1.00 28.80 128 A 1 
ATOM 977  C CG2   . THR A 1 128 ? 33.453  6.744   18.160  1.00 28.78 128 A 1 
ATOM 978  N N     . VAL A 1 129 ? 30.891  3.728   16.375  1.00 29.61 129 A 1 
ATOM 979  C CA    . VAL A 1 129 ? 30.052  2.582   16.799  1.00 28.94 129 A 1 
ATOM 980  C C     . VAL A 1 129 ? 30.672  1.243   16.370  1.00 27.25 129 A 1 
ATOM 981  O O     . VAL A 1 129 ? 30.596  0.266   17.130  1.00 24.59 129 A 1 
ATOM 982  C CB    . VAL A 1 129 ? 28.621  2.724   16.269  1.00 26.77 129 A 1 
ATOM 983  C CG1   . VAL A 1 129 ? 27.742  1.511   16.617  1.00 23.50 129 A 1 
ATOM 984  C CG2   . VAL A 1 129 ? 27.928  3.950   16.877  1.00 24.23 129 A 1 
ATOM 985  N N     . MET A 1 130 ? 31.288  1.169   15.189  1.00 31.11 130 A 1 
ATOM 986  C CA    . MET A 1 130 ? 31.956  -0.060  14.738  1.00 27.45 130 A 1 
ATOM 987  C C     . MET A 1 130 ? 33.200  -0.383  15.568  1.00 27.33 130 A 1 
ATOM 988  O O     . MET A 1 130 ? 33.401  -1.549  15.910  1.00 25.04 130 A 1 
ATOM 989  C CB    . MET A 1 130 ? 32.319  0.035   13.252  1.00 25.76 130 A 1 
ATOM 990  C CG    . MET A 1 130 ? 31.100  -0.180  12.335  1.00 22.11 130 A 1 
ATOM 991  S SD    . MET A 1 130 ? 31.451  -1.255  10.931  1.00 19.17 130 A 1 
ATOM 992  C CE    . MET A 1 130 ? 29.849  -1.277  10.105  1.00 17.92 130 A 1 
ATOM 993  N N     . HIS A 1 131 ? 33.988  0.615   15.970  1.00 33.97 131 A 1 
ATOM 994  C CA    . HIS A 1 131 ? 35.195  0.379   16.762  1.00 33.35 131 A 1 
ATOM 995  C C     . HIS A 1 131 ? 34.927  -0.205  18.147  1.00 31.41 131 A 1 
ATOM 996  O O     . HIS A 1 131 ? 35.703  -1.034  18.624  1.00 29.10 131 A 1 
ATOM 997  C CB    . HIS A 1 131 ? 36.025  1.670   16.861  1.00 31.94 131 A 1 
ATOM 998  C CG    . HIS A 1 131 ? 36.957  1.859   15.700  1.00 28.87 131 A 1 
ATOM 999  N ND1   . HIS A 1 131 ? 37.869  0.940   15.243  1.00 27.27 131 A 1 
ATOM 1000 C CD2   . HIS A 1 131 ? 37.087  2.955   14.906  1.00 27.61 131 A 1 
ATOM 1001 C CE1   . HIS A 1 131 ? 38.531  1.471   14.202  1.00 26.54 131 A 1 
ATOM 1002 N NE2   . HIS A 1 131 ? 38.087  2.692   13.971  1.00 25.88 131 A 1 
ATOM 1003 N N     . GLN A 1 132 ? 33.818  0.153   18.798  1.00 30.99 132 A 1 
ATOM 1004 C CA    . GLN A 1 132 ? 33.510  -0.392  20.138  1.00 31.45 132 A 1 
ATOM 1005 C C     . GLN A 1 132 ? 33.189  -1.891  20.145  1.00 30.23 132 A 1 
ATOM 1006 O O     . GLN A 1 132 ? 33.202  -2.508  21.212  1.00 28.93 132 A 1 
ATOM 1007 C CB    . GLN A 1 132 ? 32.359  0.387   20.778  1.00 31.97 132 A 1 
ATOM 1008 C CG    . GLN A 1 132 ? 32.807  1.742   21.335  1.00 29.69 132 A 1 
ATOM 1009 C CD    . GLN A 1 132 ? 31.712  2.421   22.155  1.00 25.48 132 A 1 
ATOM 1010 O OE1   . GLN A 1 132 ? 30.598  1.946   22.310  1.00 24.58 132 A 1 
ATOM 1011 N NE2   . GLN A 1 132 ? 31.995  3.556   22.742  1.00 21.46 132 A 1 
ATOM 1012 N N     . ARG A 1 133 ? 32.868  -2.492  18.991  1.00 32.50 133 A 1 
ATOM 1013 C CA    . ARG A 1 133 ? 32.475  -3.904  18.928  1.00 32.03 133 A 1 
ATOM 1014 C C     . ARG A 1 133 ? 33.644  -4.882  18.761  1.00 29.90 133 A 1 
ATOM 1015 O O     . ARG A 1 133 ? 33.371  -6.075  18.685  1.00 27.86 133 A 1 
ATOM 1016 C CB    . ARG A 1 133 ? 31.401  -4.137  17.869  1.00 31.76 133 A 1 
ATOM 1017 C CG    . ARG A 1 133 ? 30.024  -3.697  18.356  1.00 30.16 133 A 1 
ATOM 1018 C CD    . ARG A 1 133 ? 28.970  -4.224  17.382  1.00 29.35 133 A 1 
ATOM 1019 N NE    . ARG A 1 133 ? 27.613  -3.845  17.783  1.00 26.07 133 A 1 
ATOM 1020 C CZ    . ARG A 1 133 ? 26.496  -4.213  17.173  1.00 24.78 133 A 1 
ATOM 1021 N NH1   . ARG A 1 133 ? 26.518  -5.017  16.136  1.00 22.24 133 A 1 
ATOM 1022 N NH2   . ARG A 1 133 ? 25.351  -3.793  17.594  1.00 19.38 133 A 1 
ATOM 1023 N N     . MET A 1 134 ? 34.898  -4.415  18.730  1.00 29.07 134 A 1 
ATOM 1024 C CA    . MET A 1 134 ? 36.028  -5.338  18.776  1.00 29.53 134 A 1 
ATOM 1025 C C     . MET A 1 134 ? 36.019  -6.049  20.134  1.00 28.05 134 A 1 
ATOM 1026 O O     . MET A 1 134 ? 36.329  -5.417  21.144  1.00 26.11 134 A 1 
ATOM 1027 C CB    . MET A 1 134 ? 37.360  -4.595  18.552  1.00 29.54 134 A 1 
ATOM 1028 C CG    . MET A 1 134 ? 37.631  -4.329  17.070  1.00 26.87 134 A 1 
ATOM 1029 S SD    . MET A 1 134 ? 38.137  -5.810  16.136  1.00 23.88 134 A 1 
ATOM 1030 C CE    . MET A 1 134 ? 38.629  -5.051  14.581  1.00 23.26 134 A 1 
ATOM 1031 N N     . PRO A 1 135 ? 35.605  -7.335  20.221  1.00 33.42 135 A 1 
ATOM 1032 C CA    . PRO A 1 135 ? 35.686  -8.060  21.466  1.00 33.08 135 A 1 
ATOM 1033 C C     . PRO A 1 135 ? 37.175  -8.204  21.783  1.00 31.98 135 A 1 
ATOM 1034 O O     . PRO A 1 135 ? 37.914  -8.849  21.038  1.00 30.01 135 A 1 
ATOM 1035 C CB    . PRO A 1 135 ? 34.981  -9.397  21.213  1.00 31.43 135 A 1 
ATOM 1036 C CG    . PRO A 1 135 ? 35.155  -9.621  19.713  1.00 29.89 135 A 1 
ATOM 1037 C CD    . PRO A 1 135 ? 35.194  -8.200  19.127  1.00 33.31 135 A 1 
ATOM 1038 N N     . VAL A 1 136 ? 37.620  -7.587  22.886  1.00 33.38 136 A 1 
ATOM 1039 C CA    . VAL A 1 136 ? 38.937  -7.872  23.441  1.00 35.25 136 A 1 
ATOM 1040 C C     . VAL A 1 136 ? 38.927  -9.357  23.787  1.00 33.07 136 A 1 
ATOM 1041 O O     . VAL A 1 136 ? 38.264  -9.765  24.739  1.00 31.24 136 A 1 
ATOM 1042 C CB    . VAL A 1 136 ? 39.251  -7.002  24.667  1.00 33.61 136 A 1 
ATOM 1043 C CG1   . VAL A 1 136 ? 40.637  -7.326  25.232  1.00 31.54 136 A 1 
ATOM 1044 C CG2   . VAL A 1 136 ? 39.217  -5.513  24.300  1.00 36.38 136 A 1 
ATOM 1045 N N     . VAL A 1 137 ? 39.595  -10.159 22.965  1.00 33.10 137 A 1 
ATOM 1046 C CA    . VAL A 1 137 ? 39.779  -11.592 23.207  1.00 37.03 137 A 1 
ATOM 1047 C C     . VAL A 1 137 ? 40.653  -11.695 24.446  1.00 34.38 137 A 1 
ATOM 1048 O O     . VAL A 1 137 ? 41.875  -11.611 24.370  1.00 33.11 137 A 1 
ATOM 1049 C CB    . VAL A 1 137 ? 40.398  -12.313 21.992  1.00 34.94 137 A 1 
ATOM 1050 C CG1   . VAL A 1 137 ? 40.474  -13.824 22.239  1.00 32.79 137 A 1 
ATOM 1051 C CG2   . VAL A 1 137 ? 39.571  -12.087 20.722  1.00 35.89 137 A 1 
ATOM 1052 N N     . SER A 1 138 ? 40.030  -11.781 25.617  1.00 37.47 138 A 1 
ATOM 1053 C CA    . SER A 1 138 ? 40.743  -11.983 26.872  1.00 40.08 138 A 1 
ATOM 1054 C C     . SER A 1 138 ? 41.497  -13.300 26.772  1.00 39.17 138 A 1 
ATOM 1055 O O     . SER A 1 138 ? 40.886  -14.339 26.514  1.00 37.35 138 A 1 
ATOM 1056 C CB    . SER A 1 138 ? 39.767  -11.996 28.057  1.00 36.72 138 A 1 
ATOM 1057 O OG    . SER A 1 138 ? 38.752  -12.954 27.855  1.00 34.43 138 A 1 
ATOM 1058 N N     . HIS A 1 139 ? 42.809  -13.241 26.940  1.00 31.67 139 A 1 
ATOM 1059 C CA    . HIS A 1 139 ? 43.646  -14.431 26.954  1.00 37.29 139 A 1 
ATOM 1060 C C     . HIS A 1 139 ? 43.079  -15.450 27.946  1.00 34.90 139 A 1 
ATOM 1061 O O     . HIS A 1 139 ? 42.680  -15.069 29.049  1.00 33.32 139 A 1 
ATOM 1062 C CB    . HIS A 1 139 ? 45.087  -14.055 27.327  1.00 34.04 139 A 1 
ATOM 1063 C CG    . HIS A 1 139 ? 45.875  -13.549 26.153  1.00 31.85 139 A 1 
ATOM 1064 N ND1   . HIS A 1 139 ? 46.467  -14.319 25.173  1.00 30.66 139 A 1 
ATOM 1065 C CD2   . HIS A 1 139 ? 46.167  -12.244 25.854  1.00 30.67 139 A 1 
ATOM 1066 C CE1   . HIS A 1 139 ? 47.084  -13.498 24.316  1.00 28.09 139 A 1 
ATOM 1067 N NE2   . HIS A 1 139 ? 46.928  -12.233 24.685  1.00 28.76 139 A 1 
ATOM 1068 N N     . PRO A 1 140 ? 43.032  -16.736 27.583  1.00 38.86 140 A 1 
ATOM 1069 C CA    . PRO A 1 140 ? 42.529  -17.776 28.463  1.00 42.73 140 A 1 
ATOM 1070 C C     . PRO A 1 140 ? 43.494  -17.898 29.651  1.00 41.76 140 A 1 
ATOM 1071 O O     . PRO A 1 140 ? 44.577  -18.467 29.526  1.00 40.26 140 A 1 
ATOM 1072 C CB    . PRO A 1 140 ? 42.449  -19.041 27.596  1.00 38.56 140 A 1 
ATOM 1073 C CG    . PRO A 1 140 ? 43.519  -18.828 26.533  1.00 37.86 140 A 1 
ATOM 1074 C CD    . PRO A 1 140 ? 43.501  -17.308 26.322  1.00 43.52 140 A 1 
ATOM 1075 N N     . ALA A 1 141 ? 43.110  -17.305 30.765  1.00 32.94 141 A 1 
ATOM 1076 C CA    . ALA A 1 141 ? 43.854  -17.466 32.010  1.00 34.46 141 A 1 
ATOM 1077 C C     . ALA A 1 141 ? 43.868  -18.958 32.348  1.00 31.90 141 A 1 
ATOM 1078 O O     . ALA A 1 141 ? 42.826  -19.602 32.416  1.00 31.05 141 A 1 
ATOM 1079 C CB    . ALA A 1 141 ? 43.215  -16.612 33.105  1.00 32.39 141 A 1 
ATOM 1080 N N     . VAL A 1 142 ? 45.080  -19.501 32.527  1.00 32.20 142 A 1 
ATOM 1081 C CA    . VAL A 1 142 ? 45.307  -20.907 32.856  1.00 38.10 142 A 1 
ATOM 1082 C C     . VAL A 1 142 ? 44.646  -21.177 34.204  1.00 35.39 142 A 1 
ATOM 1083 O O     . VAL A 1 142 ? 45.142  -20.742 35.241  1.00 34.94 142 A 1 
ATOM 1084 C CB    . VAL A 1 142 ? 46.811  -21.234 32.873  1.00 36.35 142 A 1 
ATOM 1085 C CG1   . VAL A 1 142 ? 47.055  -22.716 33.167  1.00 34.55 142 A 1 
ATOM 1086 C CG2   . VAL A 1 142 ? 47.462  -20.910 31.520  1.00 40.11 142 A 1 
ATOM 1087 N N     . ALA A 1 143 ? 43.498  -21.821 34.157  1.00 37.98 143 A 1 
ATOM 1088 C CA    . ALA A 1 143 ? 42.762  -22.183 35.362  1.00 41.62 143 A 1 
ATOM 1089 C C     . ALA A 1 143 ? 43.579  -23.226 36.131  1.00 39.42 143 A 1 
ATOM 1090 O O     . ALA A 1 143 ? 43.603  -24.399 35.760  1.00 38.82 143 A 1 
ATOM 1091 C CB    . ALA A 1 143 ? 41.363  -22.675 34.970  1.00 39.10 143 A 1 
ATOM 1092 N N     . ILE A 1 144 ? 44.279  -22.783 37.189  1.00 39.03 144 A 1 
ATOM 1093 C CA    . ILE A 1 144 ? 44.958  -23.678 38.129  1.00 42.57 144 A 1 
ATOM 1094 C C     . ILE A 1 144 ? 43.862  -24.555 38.759  1.00 40.48 144 A 1 
ATOM 1095 O O     . ILE A 1 144 ? 42.892  -24.012 39.285  1.00 38.49 144 A 1 
ATOM 1096 C CB    . ILE A 1 144 ? 45.748  -22.888 39.186  1.00 39.88 144 A 1 
ATOM 1097 C CG1   . ILE A 1 144 ? 46.822  -22.003 38.506  1.00 37.97 144 A 1 
ATOM 1098 C CG2   . ILE A 1 144 ? 46.413  -23.837 40.195  1.00 41.04 144 A 1 
ATOM 1099 C CD1   . ILE A 1 144 ? 47.551  -21.053 39.451  1.00 39.73 144 A 1 
ATOM 1100 N N     . PRO A 1 145 ? 43.983  -25.890 38.696  1.00 39.97 145 A 1 
ATOM 1101 C CA    . PRO A 1 145 ? 42.943  -26.779 39.180  1.00 43.48 145 A 1 
ATOM 1102 C C     . PRO A 1 145 ? 42.811  -26.616 40.704  1.00 42.30 145 A 1 
ATOM 1103 O O     . PRO A 1 145 ? 43.801  -26.829 41.416  1.00 41.32 145 A 1 
ATOM 1104 C CB    . PRO A 1 145 ? 43.377  -28.187 38.769  1.00 40.55 145 A 1 
ATOM 1105 C CG    . PRO A 1 145 ? 44.893  -28.085 38.649  1.00 39.79 145 A 1 
ATOM 1106 C CD    . PRO A 1 145 ? 45.108  -26.640 38.169  1.00 44.62 145 A 1 
ATOM 1107 N N     . PRO A 1 146 ? 41.647  -26.209 41.224  1.00 42.19 146 A 1 
ATOM 1108 C CA    . PRO A 1 146 ? 41.479  -26.039 42.656  1.00 44.71 146 A 1 
ATOM 1109 C C     . PRO A 1 146 ? 41.568  -27.413 43.325  1.00 43.40 146 A 1 
ATOM 1110 O O     . PRO A 1 146 ? 40.843  -28.348 42.968  1.00 42.16 146 A 1 
ATOM 1111 C CB    . PRO A 1 146 ? 40.120  -25.358 42.837  1.00 41.64 146 A 1 
ATOM 1112 C CG    . PRO A 1 146 ? 39.326  -25.807 41.613  1.00 41.31 146 A 1 
ATOM 1113 C CD    . PRO A 1 146 ? 40.403  -25.936 40.518  1.00 46.33 146 A 1 
ATOM 1114 N N     . VAL A 1 147 ? 42.491  -27.530 44.303  1.00 37.25 147 A 1 
ATOM 1115 C CA    . VAL A 1 147 ? 42.681  -28.739 45.101  1.00 41.12 147 A 1 
ATOM 1116 C C     . VAL A 1 147 ? 41.406  -28.990 45.905  1.00 39.09 147 A 1 
ATOM 1117 O O     . VAL A 1 147 ? 41.012  -28.167 46.735  1.00 37.53 147 A 1 
ATOM 1118 C CB    . VAL A 1 147 ? 43.915  -28.605 46.015  1.00 37.26 147 A 1 
ATOM 1119 C CG1   . VAL A 1 147 ? 44.184  -29.900 46.775  1.00 35.86 147 A 1 
ATOM 1120 C CG2   . VAL A 1 147 ? 45.178  -28.266 45.209  1.00 40.81 147 A 1 
ATOM 1121 N N     . SER A 1 148 ? 40.732  -30.105 45.635  1.00 38.52 148 A 1 
ATOM 1122 C CA    . SER A 1 148 ? 39.498  -30.495 46.309  1.00 41.40 148 A 1 
ATOM 1123 C C     . SER A 1 148 ? 39.787  -30.949 47.741  1.00 39.98 148 A 1 
ATOM 1124 O O     . SER A 1 148 ? 39.978  -32.139 47.995  1.00 38.48 148 A 1 
ATOM 1125 C CB    . SER A 1 148 ? 38.793  -31.587 45.503  1.00 38.19 148 A 1 
ATOM 1126 O OG    . SER A 1 148 ? 39.614  -32.735 45.347  1.00 34.05 148 A 1 
ATOM 1127 N N     . LEU A 1 149 ? 39.874  -30.014 48.692  1.00 32.60 149 A 1 
ATOM 1128 C CA    . LEU A 1 149 ? 40.013  -30.327 50.108  1.00 36.17 149 A 1 
ATOM 1129 C C     . LEU A 1 149 ? 38.764  -31.059 50.633  1.00 34.18 149 A 1 
ATOM 1130 O O     . LEU A 1 149 ? 37.633  -30.687 50.336  1.00 32.30 149 A 1 
ATOM 1131 C CB    . LEU A 1 149 ? 40.332  -29.050 50.909  1.00 32.42 149 A 1 
ATOM 1132 C CG    . LEU A 1 149 ? 41.837  -28.736 50.964  1.00 30.30 149 A 1 
ATOM 1133 C CD1   . LEU A 1 149 ? 42.064  -27.299 51.424  1.00 31.41 149 A 1 
ATOM 1134 C CD2   . LEU A 1 149 ? 42.579  -29.668 51.931  1.00 35.24 149 A 1 
ATOM 1135 N N     . PHE A 1 150 ? 39.040  -32.095 51.427  1.00 31.38 150 A 1 
ATOM 1136 C CA    . PHE A 1 150 ? 38.117  -33.199 51.764  1.00 34.77 150 A 1 
ATOM 1137 C C     . PHE A 1 150 ? 37.082  -32.944 52.877  1.00 32.78 150 A 1 
ATOM 1138 O O     . PHE A 1 150 ? 36.222  -33.798 53.071  1.00 32.07 150 A 1 
ATOM 1139 C CB    . PHE A 1 150 ? 39.009  -34.374 52.208  1.00 31.95 150 A 1 
ATOM 1140 C CG    . PHE A 1 150 ? 39.138  -35.513 51.229  1.00 33.74 150 A 1 
ATOM 1141 C CD1   . PHE A 1 150 ? 38.279  -36.618 51.314  1.00 35.89 150 A 1 
ATOM 1142 C CD2   . PHE A 1 150 ? 40.148  -35.502 50.246  1.00 37.43 150 A 1 
ATOM 1143 C CE1   . PHE A 1 150 ? 38.423  -37.708 50.436  1.00 33.42 150 A 1 
ATOM 1144 C CE2   . PHE A 1 150 ? 40.297  -36.593 49.360  1.00 31.65 150 A 1 
ATOM 1145 C CZ    . PHE A 1 150 ? 39.438  -37.699 49.460  1.00 30.90 150 A 1 
ATOM 1146 N N     . ALA A 1 151 ? 37.257  -31.929 53.670  1.00 33.71 151 A 1 
ATOM 1147 C CA    . ALA A 1 151 ? 36.971  -31.966 55.118  1.00 37.39 151 A 1 
ATOM 1148 C C     . ALA A 1 151 ? 35.491  -32.158 55.561  1.00 35.09 151 A 1 
ATOM 1149 O O     . ALA A 1 151 ? 34.584  -32.265 54.761  1.00 33.20 151 A 1 
ATOM 1150 C CB    . ALA A 1 151 ? 37.617  -30.735 55.750  1.00 34.40 151 A 1 
ATOM 1151 N N     . GLU A 1 152 ? 35.273  -32.146 56.831  1.00 30.82 152 A 1 
ATOM 1152 C CA    . GLU A 1 152 ? 34.828  -33.148 57.791  1.00 34.50 152 A 1 
ATOM 1153 C C     . GLU A 1 152 ? 33.307  -33.298 58.049  1.00 32.16 152 A 1 
ATOM 1154 O O     . GLU A 1 152 ? 32.776  -34.396 57.896  1.00 31.41 152 A 1 
ATOM 1155 C CB    . GLU A 1 152 ? 35.473  -32.806 59.162  1.00 32.67 152 A 1 
ATOM 1156 C CG    . GLU A 1 152 ? 36.911  -33.251 59.363  1.00 31.25 152 A 1 
ATOM 1157 C CD    . GLU A 1 152 ? 37.433  -32.828 60.751  1.00 32.04 152 A 1 
ATOM 1158 O OE1   . GLU A 1 152 ? 38.147  -33.645 61.371  1.00 31.41 152 A 1 
ATOM 1159 O OE2   . GLU A 1 152 ? 37.132  -31.685 61.169  1.00 31.76 152 A 1 
ATOM 1160 N N     . ALA A 1 153 ? 32.686  -32.273 58.654  1.00 29.33 153 A 1 
ATOM 1161 C CA    . ALA A 1 153 ? 32.236  -32.583 60.024  1.00 32.90 153 A 1 
ATOM 1162 C C     . ALA A 1 153 ? 30.736  -32.892 60.264  1.00 30.48 153 A 1 
ATOM 1163 O O     . ALA A 1 153 ? 30.165  -33.797 59.677  1.00 29.91 153 A 1 
ATOM 1164 C CB    . ALA A 1 153 ? 32.825  -31.518 60.961  1.00 31.17 153 A 1 
ATOM 1165 N N     . GLU A 1 154 ? 30.179  -32.276 61.260  1.00 32.42 154 A 1 
ATOM 1166 C CA    . GLU A 1 154 ? 29.371  -32.867 62.336  1.00 37.44 154 A 1 
ATOM 1167 C C     . GLU A 1 154 ? 27.823  -32.944 62.178  1.00 35.26 154 A 1 
ATOM 1168 O O     . GLU A 1 154 ? 27.246  -32.699 61.131  1.00 34.27 154 A 1 
ATOM 1169 C CB    . GLU A 1 154 ? 29.714  -32.143 63.650  1.00 35.48 154 A 1 
ATOM 1170 C CG    . GLU A 1 154 ? 31.049  -32.512 64.302  1.00 33.20 154 A 1 
ATOM 1171 C CD    . GLU A 1 154 ? 31.156  -31.913 65.721  1.00 32.46 154 A 1 
ATOM 1172 O OE1   . GLU A 1 154 ? 31.800  -32.553 66.568  1.00 30.93 154 A 1 
ATOM 1173 O OE2   . GLU A 1 154 ? 30.535  -30.837 65.957  1.00 32.27 154 A 1 
ATOM 1174 N N     . ALA A 1 155 ? 27.184  -33.248 63.253  1.00 30.21 155 A 1 
ATOM 1175 C CA    . ALA A 1 155 ? 26.143  -34.267 63.457  1.00 32.86 155 A 1 
ATOM 1176 C C     . ALA A 1 155 ? 24.719  -33.797 63.841  1.00 30.47 155 A 1 
ATOM 1177 O O     . ALA A 1 155 ? 23.760  -34.522 63.602  1.00 29.89 155 A 1 
ATOM 1178 C CB    . ALA A 1 155 ? 26.676  -35.147 64.600  1.00 31.73 155 A 1 
ATOM 1179 N N     . THR A 1 156 ? 24.618  -32.765 64.624  1.00 37.84 156 A 1 
ATOM 1180 C CA    . THR A 1 156 ? 23.538  -32.515 65.615  1.00 41.98 156 A 1 
ATOM 1181 C C     . THR A 1 156 ? 22.161  -32.171 64.993  1.00 39.20 156 A 1 
ATOM 1182 O O     . THR A 1 156 ? 22.088  -31.923 63.803  1.00 37.43 156 A 1 
ATOM 1183 C CB    . THR A 1 156 ? 23.985  -31.396 66.555  1.00 37.79 156 A 1 
ATOM 1184 O OG1   . THR A 1 156 ? 24.348  -30.240 65.822  1.00 35.48 156 A 1 
ATOM 1185 C CG2   . THR A 1 156 ? 25.185  -31.773 67.409  1.00 38.69 156 A 1 
ATOM 1186 N N     . ALA A 1 157 ? 21.020  -32.070 65.636  1.00 29.18 157 A 1 
ATOM 1187 C CA    . ALA A 1 157 ? 20.449  -32.472 66.929  1.00 30.56 157 A 1 
ATOM 1188 C C     . ALA A 1 157 ? 18.891  -32.453 66.783  1.00 27.96 157 A 1 
ATOM 1189 O O     . ALA A 1 157 ? 18.394  -32.117 65.717  1.00 27.39 157 A 1 
ATOM 1190 C CB    . ALA A 1 157 ? 20.916  -31.497 68.028  1.00 29.83 157 A 1 
ATOM 1191 N N     . PRO A 1 158 ? 18.098  -32.794 67.792  1.00 29.54 158 A 1 
ATOM 1192 C CA    . PRO A 1 158 ? 16.856  -33.579 67.611  1.00 33.75 158 A 1 
ATOM 1193 C C     . PRO A 1 158 ? 15.485  -32.888 67.807  1.00 32.56 158 A 1 
ATOM 1194 O O     . PRO A 1 158 ? 14.494  -33.601 67.897  1.00 31.49 158 A 1 
ATOM 1195 C CB    . PRO A 1 158 ? 17.026  -34.674 68.668  1.00 30.95 158 A 1 
ATOM 1196 C CG    . PRO A 1 158 ? 17.617  -33.925 69.856  1.00 31.88 158 A 1 
ATOM 1197 C CD    . PRO A 1 158 ? 18.524  -32.901 69.178  1.00 37.90 158 A 1 
ATOM 1198 N N     . VAL A 1 159 ? 15.425  -31.596 68.018  1.00 27.29 159 A 1 
ATOM 1199 C CA    . VAL A 1 159 ? 14.492  -30.969 68.996  1.00 31.86 159 A 1 
ATOM 1200 C C     . VAL A 1 159 ? 12.971  -31.164 68.738  1.00 30.03 159 A 1 
ATOM 1201 O O     . VAL A 1 159 ? 12.487  -31.248 67.627  1.00 28.29 159 A 1 
ATOM 1202 C CB    . VAL A 1 159 ? 14.856  -29.493 69.262  1.00 29.52 159 A 1 
ATOM 1203 C CG1   . VAL A 1 159 ? 14.025  -28.865 70.383  1.00 28.26 159 A 1 
ATOM 1204 C CG2   . VAL A 1 159 ? 16.315  -29.341 69.698  1.00 33.04 159 A 1 
ATOM 1205 N N     . LEU A 1 160 ? 12.253  -31.157 69.802  1.00 29.11 160 A 1 
ATOM 1206 C CA    . LEU A 1 160 ? 11.050  -31.807 70.326  1.00 35.06 160 A 1 
ATOM 1207 C C     . LEU A 1 160 ? 9.651   -31.288 69.944  1.00 32.33 160 A 1 
ATOM 1208 O O     . LEU A 1 160 ? 8.731   -32.094 69.807  1.00 31.34 160 A 1 
ATOM 1209 C CB    . LEU A 1 160 ? 11.150  -31.621 71.863  1.00 33.24 160 A 1 
ATOM 1210 C CG    . LEU A 1 160 ? 11.863  -32.735 72.643  1.00 32.18 160 A 1 
ATOM 1211 C CD1   . LEU A 1 160 ? 12.455  -32.179 73.935  1.00 33.07 160 A 1 
ATOM 1212 C CD2   . LEU A 1 160 ? 10.864  -33.826 73.009  1.00 37.69 160 A 1 
ATOM 1213 N N     . GLY A 1 161 ? 9.428   -30.037 70.130  1.00 30.73 161 A 1 
ATOM 1214 C CA    . GLY A 1 161 ? 8.219   -29.628 70.871  1.00 33.99 161 A 1 
ATOM 1215 C C     . GLY A 1 161 ? 6.885   -29.557 70.113  1.00 32.03 161 A 1 
ATOM 1216 O O     . GLY A 1 161 ? 6.813   -29.835 68.935  1.00 30.44 161 A 1 
ATOM 1217 N N     . ARG A 1 162 ? 5.796   -29.184 70.694  1.00 26.19 162 A 1 
ATOM 1218 C CA    . ARG A 1 162 ? 5.016   -29.757 71.801  1.00 32.63 162 A 1 
ATOM 1219 C C     . ARG A 1 162 ? 3.497   -29.644 71.556  1.00 30.15 162 A 1 
ATOM 1220 O O     . ARG A 1 162 ? 2.888   -30.695 71.376  1.00 28.29 162 A 1 
ATOM 1221 C CB    . ARG A 1 162 ? 5.404   -29.080 73.141  1.00 30.68 162 A 1 
ATOM 1222 C CG    . ARG A 1 162 ? 4.953   -29.852 74.391  1.00 30.16 162 A 1 
ATOM 1223 C CD    . ARG A 1 162 ? 5.102   -28.989 75.666  1.00 29.58 162 A 1 
ATOM 1224 N NE    . ARG A 1 162 ? 4.841   -29.757 76.895  1.00 29.68 162 A 1 
ATOM 1225 C CZ    . ARG A 1 162 ? 4.823   -29.283 78.130  1.00 27.77 162 A 1 
ATOM 1226 N NH1   . ARG A 1 162 ? 4.994   -28.011 78.383  1.00 26.75 162 A 1 
ATOM 1227 N NH2   . ARG A 1 162 ? 4.621   -30.063 79.151  1.00 25.97 162 A 1 
ATOM 1228 N N     . LYS A 1 163 ? 2.861   -28.468 71.637  1.00 23.23 163 A 1 
ATOM 1229 C CA    . LYS A 1 163 ? 1.794   -28.376 72.657  1.00 30.83 163 A 1 
ATOM 1230 C C     . LYS A 1 163 ? 0.317   -28.218 72.202  1.00 28.89 163 A 1 
ATOM 1231 O O     . LYS A 1 163 ? -0.343  -29.234 71.979  1.00 27.50 163 A 1 
ATOM 1232 C CB    . LYS A 1 163 ? 2.215   -27.300 73.690  1.00 29.24 163 A 1 
ATOM 1233 C CG    . LYS A 1 163 ? 1.919   -27.681 75.145  1.00 27.89 163 A 1 
ATOM 1234 C CD    . LYS A 1 163 ? 2.102   -26.446 76.030  1.00 26.69 163 A 1 
ATOM 1235 C CE    . LYS A 1 163 ? 1.910   -26.759 77.515  1.00 24.85 163 A 1 
ATOM 1236 N NZ    . LYS A 1 163 ? 1.611   -25.519 78.264  1.00 24.26 163 A 1 
ATOM 1237 N N     . GLU A 1 164 ? -0.185  -27.041 72.227  1.00 28.22 164 A 1 
ATOM 1238 C CA    . GLU A 1 164 ? -1.533  -26.654 72.739  1.00 32.46 164 A 1 
ATOM 1239 C C     . GLU A 1 164 ? -2.537  -26.258 71.626  1.00 30.93 164 A 1 
ATOM 1240 O O     . GLU A 1 164 ? -2.139  -26.184 70.473  1.00 30.70 164 A 1 
ATOM 1241 C CB    . GLU A 1 164 ? -1.289  -25.440 73.676  1.00 31.18 164 A 1 
ATOM 1242 C CG    . GLU A 1 164 ? -0.872  -25.822 75.109  1.00 30.50 164 A 1 
ATOM 1243 C CD    . GLU A 1 164 ? -0.137  -24.726 75.890  1.00 30.73 164 A 1 
ATOM 1244 O OE1   . GLU A 1 164 ? 0.092   -24.942 77.096  1.00 30.06 164 A 1 
ATOM 1245 O OE2   . GLU A 1 164 ? 0.349   -23.743 75.279  1.00 31.47 164 A 1 
ATOM 1246 N N     . GLU A 1 165 ? -3.796  -25.928 71.829  1.00 28.84 165 A 1 
ATOM 1247 C CA    . GLU A 1 165 ? -4.844  -26.338 72.797  1.00 31.87 165 A 1 
ATOM 1248 C C     . GLU A 1 165 ? -6.248  -26.010 72.221  1.00 30.30 165 A 1 
ATOM 1249 O O     . GLU A 1 165 ? -7.081  -26.900 72.125  1.00 29.47 165 A 1 
ATOM 1250 C CB    . GLU A 1 165 ? -4.715  -25.606 74.160  1.00 31.27 165 A 1 
ATOM 1251 C CG    . GLU A 1 165 ? -4.897  -26.520 75.389  1.00 30.91 165 A 1 
ATOM 1252 C CD    . GLU A 1 165 ? -4.623  -25.831 76.733  1.00 32.15 165 A 1 
ATOM 1253 O OE1   . GLU A 1 165 ? -4.370  -26.578 77.718  1.00 31.67 165 A 1 
ATOM 1254 O OE2   . GLU A 1 165 ? -4.609  -24.591 76.788  1.00 33.09 165 A 1 
ATOM 1255 N N     . ASP A 1 166 ? -6.515  -24.770 71.923  1.00 26.32 166 A 1 
ATOM 1256 C CA    . ASP A 1 166 ? -7.687  -24.095 72.521  1.00 29.98 166 A 1 
ATOM 1257 C C     . ASP A 1 166 ? -9.023  -24.067 71.711  1.00 27.99 166 A 1 
ATOM 1258 O O     . ASP A 1 166 ? -9.129  -24.527 70.593  1.00 26.69 166 A 1 
ATOM 1259 C CB    . ASP A 1 166 ? -7.252  -22.685 72.980  1.00 28.46 166 A 1 
ATOM 1260 C CG    . ASP A 1 166 ? -7.534  -22.385 74.456  1.00 26.16 166 A 1 
ATOM 1261 O OD1   . ASP A 1 166 ? -8.289  -23.140 75.097  1.00 26.66 166 A 1 
ATOM 1262 O OD2   . ASP A 1 166 ? -6.994  -21.358 74.924  1.00 27.63 166 A 1 
ATOM 1263 N N     . THR A 1 167 ? -10.038 -23.515 72.340  1.00 27.01 167 A 1 
ATOM 1264 C CA    . THR A 1 167 ? -11.432 -24.008 72.485  1.00 29.27 167 A 1 
ATOM 1265 C C     . THR A 1 167 ? -12.545 -23.553 71.517  1.00 27.46 167 A 1 
ATOM 1266 O O     . THR A 1 167 ? -13.307 -24.411 71.065  1.00 25.97 167 A 1 
ATOM 1267 C CB    . THR A 1 167 ? -11.908 -23.637 73.896  1.00 27.42 167 A 1 
ATOM 1268 O OG1   . THR A 1 167 ? -11.563 -22.311 74.216  1.00 27.21 167 A 1 
ATOM 1269 C CG2   . THR A 1 167 ? -11.320 -24.533 74.987  1.00 30.47 167 A 1 
ATOM 1270 N N     . SER A 1 168 ? -12.801 -22.269 71.426  1.00 30.57 168 A 1 
ATOM 1271 C CA    . SER A 1 168 ? -14.098 -21.723 71.899  1.00 31.73 168 A 1 
ATOM 1272 C C     . SER A 1 168 ? -15.294 -21.728 70.900  1.00 29.94 168 A 1 
ATOM 1273 O O     . SER A 1 168 ? -15.569 -22.778 70.335  1.00 29.51 168 A 1 
ATOM 1274 C CB    . SER A 1 168 ? -13.777 -20.379 72.577  1.00 31.10 168 A 1 
ATOM 1275 O OG    . SER A 1 168 ? -14.836 -19.934 73.374  1.00 30.35 168 A 1 
ATOM 1276 N N     . TRP A 1 169 ? -16.065 -20.738 70.586  1.00 31.96 169 A 1 
ATOM 1277 C CA    . TRP A 1 169 ? -17.244 -20.204 71.279  1.00 30.51 169 A 1 
ATOM 1278 C C     . TRP A 1 169 ? -18.572 -20.450 70.511  1.00 29.17 169 A 1 
ATOM 1279 O O     . TRP A 1 169 ? -18.596 -20.975 69.420  1.00 27.30 169 A 1 
ATOM 1280 C CB    . TRP A 1 169 ? -17.077 -18.684 71.511  1.00 29.43 169 A 1 
ATOM 1281 C CG    . TRP A 1 169 ? -16.459 -18.232 72.794  1.00 27.50 169 A 1 
ATOM 1282 C CD1   . TRP A 1 169 ? -15.202 -18.490 73.181  1.00 25.43 169 A 1 
ATOM 1283 C CD2   . TRP A 1 169 ? -17.049 -17.432 73.868  1.00 26.63 169 A 1 
ATOM 1284 N NE1   . TRP A 1 169 ? -14.947 -17.929 74.428  1.00 24.14 169 A 1 
ATOM 1285 C CE2   . TRP A 1 169 ? -16.070 -17.273 74.880  1.00 24.05 169 A 1 
ATOM 1286 C CE3   . TRP A 1 169 ? -18.298 -16.849 74.087  1.00 27.37 169 A 1 
ATOM 1287 C CZ2   . TRP A 1 169 ? -16.325 -16.579 76.079  1.00 26.07 169 A 1 
ATOM 1288 C CZ3   . TRP A 1 169 ? -18.574 -16.148 75.274  1.00 26.22 169 A 1 
ATOM 1289 C CH2   . TRP A 1 169 ? -17.596 -16.021 76.254  1.00 26.79 169 A 1 
ATOM 1290 N N     . LEU A 1 170 ? -19.641 -20.002 70.979  1.00 28.01 170 A 1 
ATOM 1291 C CA    . LEU A 1 170 ? -20.956 -20.420 71.464  1.00 31.10 170 A 1 
ATOM 1292 C C     . LEU A 1 170 ? -22.205 -20.288 70.573  1.00 29.48 170 A 1 
ATOM 1293 O O     . LEU A 1 170 ? -22.889 -21.271 70.322  1.00 28.41 170 A 1 
ATOM 1294 C CB    . LEU A 1 170 ? -21.238 -19.557 72.717  1.00 29.69 170 A 1 
ATOM 1295 C CG    . LEU A 1 170 ? -20.819 -20.125 74.079  1.00 29.31 170 A 1 
ATOM 1296 C CD1   . LEU A 1 170 ? -20.777 -19.022 75.129  1.00 31.73 170 A 1 
ATOM 1297 C CD2   . LEU A 1 170 ? -21.811 -21.189 74.560  1.00 34.18 170 A 1 
ATOM 1298 N N     . LEU A 1 171 ? -22.663 -19.082 70.344  1.00 28.78 171 A 1 
ATOM 1299 C CA    . LEU A 1 171 ? -24.092 -18.671 70.489  1.00 32.50 171 A 1 
ATOM 1300 C C     . LEU A 1 171 ? -24.961 -18.723 69.193  1.00 30.29 171 A 1 
ATOM 1301 O O     . LEU A 1 171 ? -24.408 -18.821 68.117  1.00 28.75 171 A 1 
ATOM 1302 C CB    . LEU A 1 171 ? -24.078 -17.229 71.042  1.00 31.06 171 A 1 
ATOM 1303 C CG    . LEU A 1 171 ? -23.765 -17.067 72.526  1.00 30.60 171 A 1 
ATOM 1304 C CD1   . LEU A 1 171 ? -23.465 -15.600 72.841  1.00 31.43 171 A 1 
ATOM 1305 C CD2   . LEU A 1 171 ? -24.920 -17.501 73.424  1.00 34.21 171 A 1 
ATOM 1306 N N     . LEU A 1 172 ? -26.263 -18.534 69.162  1.00 29.44 172 A 1 
ATOM 1307 C CA    . LEU A 1 172 ? -27.432 -19.080 69.890  1.00 33.67 172 A 1 
ATOM 1308 C C     . LEU A 1 172 ? -28.757 -18.909 69.095  1.00 31.40 172 A 1 
ATOM 1309 O O     . LEU A 1 172 ? -29.339 -19.903 68.658  1.00 29.78 172 A 1 
ATOM 1310 C CB    . LEU A 1 172 ? -27.602 -18.403 71.278  1.00 31.70 172 A 1 
ATOM 1311 C CG    . LEU A 1 172 ? -28.109 -19.324 72.411  1.00 30.76 172 A 1 
ATOM 1312 C CD1   . LEU A 1 172 ? -27.983 -18.611 73.760  1.00 31.44 172 A 1 
ATOM 1313 C CD2   . LEU A 1 172 ? -29.552 -19.771 72.264  1.00 33.70 172 A 1 
ATOM 1314 N N     . SER A 1 173 ? -29.295 -17.728 69.016  1.00 29.64 173 A 1 
ATOM 1315 C CA    . SER A 1 173 ? -30.747 -17.422 68.881  1.00 33.60 173 A 1 
ATOM 1316 C C     . SER A 1 173 ? -31.164 -16.963 67.459  1.00 31.01 173 A 1 
ATOM 1317 O O     . SER A 1 173 ? -30.303 -16.945 66.595  1.00 29.80 173 A 1 
ATOM 1318 C CB    . SER A 1 173 ? -31.037 -16.359 69.956  1.00 32.58 173 A 1 
ATOM 1319 O OG    . SER A 1 173 ? -30.399 -15.129 69.682  1.00 32.43 173 A 1 
ATOM 1320 N N     . LYS A 1 174 ? -32.373 -16.570 67.043  1.00 31.46 174 A 1 
ATOM 1321 C CA    . LYS A 1 174 ? -33.746 -16.302 67.549  1.00 38.67 174 A 1 
ATOM 1322 C C     . LYS A 1 174 ? -34.665 -16.194 66.286  1.00 36.44 174 A 1 
ATOM 1323 O O     . LYS A 1 174 ? -34.118 -16.245 65.195  1.00 33.23 174 A 1 
ATOM 1324 C CB    . LYS A 1 174 ? -33.733 -14.943 68.281  1.00 35.45 174 A 1 
ATOM 1325 C CG    . LYS A 1 174 ? -34.157 -14.997 69.755  1.00 35.03 174 A 1 
ATOM 1326 C CD    . LYS A 1 174 ? -34.232 -13.594 70.335  1.00 33.53 174 A 1 
ATOM 1327 C CE    . LYS A 1 174 ? -34.753 -13.632 71.769  1.00 30.63 174 A 1 
ATOM 1328 N NZ    . LYS A 1 174 ? -35.306 -12.326 72.183  1.00 29.53 174 A 1 
ATOM 1329 N N     . ASP A 1 175 ? -35.908 -15.939 66.204  1.00 33.12 175 A 1 
ATOM 1330 C CA    . ASP A 1 175 ? -37.212 -16.295 66.777  1.00 37.11 175 A 1 
ATOM 1331 C C     . ASP A 1 175 ? -38.322 -16.383 65.684  1.00 33.49 175 A 1 
ATOM 1332 O O     . ASP A 1 175 ? -38.780 -17.455 65.349  1.00 31.06 175 A 1 
ATOM 1333 C CB    . ASP A 1 175 ? -37.702 -15.207 67.758  1.00 33.50 175 A 1 
ATOM 1334 C CG    . ASP A 1 175 ? -37.236 -15.339 69.208  1.00 30.80 175 A 1 
ATOM 1335 O OD1   . ASP A 1 175 ? -36.959 -16.470 69.656  1.00 30.75 175 A 1 
ATOM 1336 O OD2   . ASP A 1 175 ? -37.130 -14.295 69.872  1.00 31.78 175 A 1 
ATOM 1337 N N     . SER A 1 176 ? -38.830 -15.227 65.217  1.00 30.73 176 A 1 
ATOM 1338 C CA    . SER A 1 176 ? -40.271 -14.975 64.930  1.00 34.32 176 A 1 
ATOM 1339 C C     . SER A 1 176 ? -40.673 -14.940 63.435  1.00 32.31 176 A 1 
ATOM 1340 O O     . SER A 1 176 ? -39.797 -14.966 62.590  1.00 30.14 176 A 1 
ATOM 1341 C CB    . SER A 1 176 ? -40.581 -13.617 65.583  1.00 31.67 176 A 1 
ATOM 1342 O OG    . SER A 1 176 ? -39.822 -12.559 65.009  1.00 31.78 176 A 1 
ATOM 1343 N N     . ASP A 1 177 ? -41.927 -14.790 62.965  1.00 34.22 177 A 1 
ATOM 1344 C CA    . ASP A 1 177 ? -43.310 -15.013 63.472  1.00 37.41 177 A 1 
ATOM 1345 C C     . ASP A 1 177 ? -44.366 -15.125 62.332  1.00 34.00 177 A 1 
ATOM 1346 O O     . ASP A 1 177 ? -44.897 -16.191 62.058  1.00 32.00 177 A 1 
ATOM 1347 C CB    . ASP A 1 177 ? -43.782 -13.842 64.365  1.00 34.25 177 A 1 
ATOM 1348 C CG    . ASP A 1 177 ? -43.864 -14.139 65.860  1.00 31.91 177 A 1 
ATOM 1349 O OD1   . ASP A 1 177 ? -43.992 -15.320 66.234  1.00 32.69 177 A 1 
ATOM 1350 O OD2   . ASP A 1 177 ? -43.833 -13.149 66.620  1.00 34.56 177 A 1 
ATOM 1351 N N     . ASN A 1 178 ? -44.760 -14.001 61.770  1.00 32.13 178 A 1 
ATOM 1352 C CA    . ASN A 1 178 ? -46.141 -13.665 61.327  1.00 34.78 178 A 1 
ATOM 1353 C C     . ASN A 1 178 ? -46.471 -13.848 59.820  1.00 31.66 178 A 1 
ATOM 1354 O O     . ASN A 1 178 ? -45.566 -14.021 59.028  1.00 28.73 178 A 1 
ATOM 1355 C CB    . ASN A 1 178 ? -46.342 -12.196 61.752  1.00 32.01 178 A 1 
ATOM 1356 C CG    . ASN A 1 178 ? -46.830 -12.008 63.165  1.00 29.36 178 A 1 
ATOM 1357 O OD1   . ASN A 1 178 ? -47.683 -12.730 63.649  1.00 31.13 178 A 1 
ATOM 1358 N ND2   . ASN A 1 178 ? -46.365 -11.003 63.860  1.00 33.13 178 A 1 
ATOM 1359 N N     . HIS A 1 179 ? -47.670 -13.685 59.262  1.00 38.63 179 A 1 
ATOM 1360 C CA    . HIS A 1 179 ? -49.062 -14.052 59.629  1.00 42.27 179 A 1 
ATOM 1361 C C     . HIS A 1 179 ? -50.020 -14.166 58.403  1.00 40.11 179 A 1 
ATOM 1362 O O     . HIS A 1 179 ? -50.513 -15.242 58.099  1.00 37.09 179 A 1 
ATOM 1363 C CB    . HIS A 1 179 ? -49.685 -13.022 60.600  1.00 38.25 179 A 1 
ATOM 1364 C CG    . HIS A 1 179 ? -50.393 -13.613 61.801  1.00 37.17 179 A 1 
ATOM 1365 N ND1   . HIS A 1 179 ? -51.170 -14.742 61.845  1.00 36.64 179 A 1 
ATOM 1366 C CD2   . HIS A 1 179 ? -50.412 -13.073 63.062  1.00 37.02 179 A 1 
ATOM 1367 C CE1   . HIS A 1 179 ? -51.616 -14.882 63.097  1.00 34.59 179 A 1 
ATOM 1368 N NE2   . HIS A 1 179 ? -51.192 -13.887 63.870  1.00 35.83 179 A 1 
ATOM 1369 N N     . ASN A 1 180 ? -50.402 -13.057 57.812  1.00 33.83 180 A 1 
ATOM 1370 C CA    . ASN A 1 180 ? -51.739 -12.780 57.203  1.00 36.96 180 A 1 
ATOM 1371 C C     . ASN A 1 180 ? -51.812 -12.898 55.642  1.00 34.37 180 A 1 
ATOM 1372 O O     . ASN A 1 180 ? -50.785 -12.907 55.008  1.00 31.28 180 A 1 
ATOM 1373 C CB    . ASN A 1 180 ? -52.090 -11.347 57.642  1.00 34.14 180 A 1 
ATOM 1374 C CG    . ASN A 1 180 ? -52.841 -11.235 58.961  1.00 31.13 180 A 1 
ATOM 1375 O OD1   . ASN A 1 180 ? -53.517 -12.139 59.403  1.00 32.87 180 A 1 
ATOM 1376 N ND2   . ASN A 1 180 ? -52.776 -10.092 59.599  1.00 34.56 180 A 1 
ATOM 1377 N N     . ARG A 1 181 ? -52.944 -12.867 54.894  1.00 35.27 181 A 1 
ATOM 1378 C CA    . ARG A 1 181 ? -54.385 -13.180 55.149  1.00 40.83 181 A 1 
ATOM 1379 C C     . ARG A 1 181 ? -55.216 -13.459 53.862  1.00 38.17 181 A 1 
ATOM 1380 O O     . ARG A 1 181 ? -55.691 -14.579 53.711  1.00 34.49 181 A 1 
ATOM 1381 C CB    . ARG A 1 181 ? -55.077 -12.011 55.894  1.00 37.23 181 A 1 
ATOM 1382 C CG    . ARG A 1 181 ? -56.502 -12.327 56.385  1.00 35.49 181 A 1 
ATOM 1383 C CD    . ARG A 1 181 ? -57.126 -11.078 57.034  1.00 34.32 181 A 1 
ATOM 1384 N NE    . ARG A 1 181 ? -58.422 -11.391 57.664  1.00 33.24 181 A 1 
ATOM 1385 C CZ    . ARG A 1 181 ? -59.219 -10.529 58.280  1.00 29.99 181 A 1 
ATOM 1386 N NH1   . ARG A 1 181 ? -58.929 -9.262  58.353  1.00 29.42 181 A 1 
ATOM 1387 N NH2   . ARG A 1 181 ? -60.311 -10.940 58.827  1.00 29.77 181 A 1 
ATOM 1388 N N     . SER A 1 182 ? -55.546 -12.477 53.077  1.00 41.67 182 A 1 
ATOM 1389 C CA    . SER A 1 182 ? -56.754 -12.416 52.208  1.00 44.86 182 A 1 
ATOM 1390 C C     . SER A 1 182 ? -56.487 -12.721 50.715  1.00 43.31 182 A 1 
ATOM 1391 O O     . SER A 1 182 ? -55.334 -12.790 50.329  1.00 39.59 182 A 1 
ATOM 1392 C CB    . SER A 1 182 ? -57.371 -11.007 52.359  1.00 40.39 182 A 1 
ATOM 1393 O OG    . SER A 1 182 ? -56.453 -9.994  51.983  1.00 36.87 182 A 1 
ATOM 1394 N N     . GLY A 1 183 ? -57.458 -12.886 49.796  1.00 38.25 183 A 1 
ATOM 1395 C CA    . GLY A 1 183 ? -58.932 -12.812 49.877  1.00 39.56 183 A 1 
ATOM 1396 C C     . GLY A 1 183 ? -59.644 -13.237 48.564  1.00 37.27 183 A 1 
ATOM 1397 O O     . GLY A 1 183 ? -59.716 -14.420 48.256  1.00 34.24 183 A 1 
ATOM 1398 N N     . ASN A 1 184 ? -60.220 -12.285 47.827  1.00 40.32 184 A 1 
ATOM 1399 C CA    . ASN A 1 184 ? -61.255 -12.419 46.765  1.00 42.45 184 A 1 
ATOM 1400 C C     . ASN A 1 184 ? -60.718 -12.773 45.348  1.00 39.62 184 A 1 
ATOM 1401 O O     . ASN A 1 184 ? -59.517 -12.783 45.176  1.00 34.88 184 A 1 
ATOM 1402 C CB    . ASN A 1 184 ? -61.979 -11.059 46.768  1.00 37.75 184 A 1 
ATOM 1403 C CG    . ASN A 1 184 ? -62.900 -10.806 47.952  1.00 33.87 184 A 1 
ATOM 1404 O OD1   . ASN A 1 184 ? -63.215 -11.674 48.734  1.00 35.40 184 A 1 
ATOM 1405 N ND2   . ASN A 1 184 ? -63.382 -9.591  48.086  1.00 37.14 184 A 1 
ATOM 1406 N N     . ASN A 1 185 ? -61.470 -13.005 44.262  1.00 41.11 185 A 1 
ATOM 1407 C CA    . ASN A 1 185 ? -62.909 -13.088 43.938  1.00 43.11 185 A 1 
ATOM 1408 C C     . ASN A 1 185 ? -63.160 -13.970 42.664  1.00 40.28 185 A 1 
ATOM 1409 O O     . ASN A 1 185 ? -62.516 -14.996 42.524  1.00 35.75 185 A 1 
ATOM 1410 C CB    . ASN A 1 185 ? -63.488 -11.664 43.784  1.00 38.91 185 A 1 
ATOM 1411 C CG    . ASN A 1 185 ? -64.832 -11.466 44.472  1.00 34.27 185 A 1 
ATOM 1412 O OD1   . ASN A 1 185 ? -65.440 -12.363 45.023  1.00 35.51 185 A 1 
ATOM 1413 N ND2   . ASN A 1 185 ? -65.324 -10.244 44.492  1.00 36.56 185 A 1 
ATOM 1414 N N     . SER A 1 186 ? -64.054 -13.644 41.759  1.00 40.13 186 A 1 
ATOM 1415 C CA    . SER A 1 186 ? -65.028 -14.562 41.132  1.00 41.83 186 A 1 
ATOM 1416 C C     . SER A 1 186 ? -64.867 -15.136 39.696  1.00 40.19 186 A 1 
ATOM 1417 O O     . SER A 1 186 ? -64.740 -16.348 39.552  1.00 36.35 186 A 1 
ATOM 1418 C CB    . SER A 1 186 ? -66.398 -13.888 41.210  1.00 37.56 186 A 1 
ATOM 1419 O OG    . SER A 1 186 ? -66.405 -12.653 40.509  1.00 35.42 186 A 1 
ATOM 1420 N N     . SER A 1 187 ? -65.126 -14.370 38.674  1.00 41.62 187 A 1 
ATOM 1421 C CA    . SER A 1 187 ? -65.938 -14.814 37.504  1.00 43.79 187 A 1 
ATOM 1422 C C     . SER A 1 187 ? -65.140 -15.184 36.231  1.00 42.25 187 A 1 
ATOM 1423 O O     . SER A 1 187 ? -63.955 -14.918 36.184  1.00 38.97 187 A 1 
ATOM 1424 C CB    . SER A 1 187 ? -66.906 -13.663 37.188  1.00 39.50 187 A 1 
ATOM 1425 O OG    . SER A 1 187 ? -66.214 -12.469 36.858  1.00 36.85 187 A 1 
ATOM 1426 N N     . THR A 1 188 ? -65.674 -15.704 35.120  1.00 43.72 188 A 1 
ATOM 1427 C CA    . THR A 1 188 ? -66.805 -16.595 34.756  1.00 46.60 188 A 1 
ATOM 1428 C C     . THR A 1 188 ? -66.527 -17.410 33.471  1.00 45.30 188 A 1 
ATOM 1429 O O     . THR A 1 188 ? -66.719 -18.614 33.500  1.00 40.58 188 A 1 
ATOM 1430 C CB    . THR A 1 188 ? -68.130 -15.863 34.413  1.00 40.34 188 A 1 
ATOM 1431 O OG1   . THR A 1 188 ? -67.896 -14.564 33.929  1.00 37.19 188 A 1 
ATOM 1432 C CG2   . THR A 1 188 ? -69.123 -15.808 35.562  1.00 40.90 188 A 1 
ATOM 1433 N N     . SER A 1 189 ? -66.245 -16.780 32.321  1.00 39.46 189 A 1 
ATOM 1434 C CA    . SER A 1 189 ? -66.867 -17.229 31.051  1.00 40.79 189 A 1 
ATOM 1435 C C     . SER A 1 189 ? -66.106 -18.288 30.214  1.00 39.70 189 A 1 
ATOM 1436 O O     . SER A 1 189 ? -64.977 -18.634 30.500  1.00 36.95 189 A 1 
ATOM 1437 C CB    . SER A 1 189 ? -67.228 -16.014 30.188  1.00 37.02 189 A 1 
ATOM 1438 O OG    . SER A 1 189 ? -68.158 -16.383 29.197  1.00 34.26 189 A 1 
ATOM 1439 N N     . SER A 1 190 ? -66.805 -18.804 29.191  1.00 36.14 190 A 1 
ATOM 1440 C CA    . SER A 1 190 ? -66.874 -20.234 28.842  1.00 38.76 190 A 1 
ATOM 1441 C C     . SER A 1 190 ? -66.102 -20.777 27.625  1.00 37.68 190 A 1 
ATOM 1442 O O     . SER A 1 190 ? -65.815 -21.970 27.612  1.00 34.75 190 A 1 
ATOM 1443 C CB    . SER A 1 190 ? -68.346 -20.550 28.594  1.00 35.57 190 A 1 
ATOM 1444 O OG    . SER A 1 190 ? -68.886 -19.709 27.590  1.00 33.31 190 A 1 
ATOM 1445 N N     . SER A 1 191 ? -65.977 -20.046 26.535  1.00 36.90 191 A 1 
ATOM 1446 C CA    . SER A 1 191 ? -66.339 -20.664 25.244  1.00 40.57 191 A 1 
ATOM 1447 C C     . SER A 1 191 ? -65.276 -21.489 24.495  1.00 39.89 191 A 1 
ATOM 1448 O O     . SER A 1 191 ? -64.239 -21.848 24.999  1.00 37.32 191 A 1 
ATOM 1449 C CB    . SER A 1 191 ? -66.994 -19.626 24.324  1.00 36.56 191 A 1 
ATOM 1450 O OG    . SER A 1 191 ? -66.037 -18.683 23.878  1.00 34.47 191 A 1 
ATOM 1451 N N     . SER A 1 192 ? -65.627 -21.802 23.262  1.00 36.52 192 A 1 
ATOM 1452 C CA    . SER A 1 192 ? -65.608 -23.055 22.495  1.00 38.98 192 A 1 
ATOM 1453 C C     . SER A 1 192 ? -64.248 -23.655 22.080  1.00 38.23 192 A 1 
ATOM 1454 O O     . SER A 1 192 ? -63.272 -22.961 21.837  1.00 36.54 192 A 1 
ATOM 1455 C CB    . SER A 1 192 ? -66.463 -22.832 21.247  1.00 35.81 192 A 1 
ATOM 1456 O OG    . SER A 1 192 ? -66.743 -24.027 20.578  1.00 34.12 192 A 1 
ATOM 1457 N N     . GLN A 1 193 ? -64.256 -24.975 21.951  1.00 37.87 193 A 1 
ATOM 1458 C CA    . GLN A 1 193 ? -63.148 -25.923 21.745  1.00 40.32 193 A 1 
ATOM 1459 C C     . GLN A 1 193 ? -62.723 -26.167 20.278  1.00 39.70 193 A 1 
ATOM 1460 O O     . GLN A 1 193 ? -62.399 -27.311 19.958  1.00 37.32 193 A 1 
ATOM 1461 C CB    . GLN A 1 193 ? -63.581 -27.291 22.321  1.00 36.78 193 A 1 
ATOM 1462 C CG    . GLN A 1 193 ? -63.736 -27.396 23.822  1.00 35.50 193 A 1 
ATOM 1463 C CD    . GLN A 1 193 ? -64.169 -28.815 24.217  1.00 33.49 193 A 1 
ATOM 1464 O OE1   . GLN A 1 193 ? -64.854 -29.538 23.498  1.00 32.67 193 A 1 
ATOM 1465 N NE2   . GLN A 1 193 ? -63.801 -29.280 25.388  1.00 30.95 193 A 1 
ATOM 1466 N N     . TYR A 1 194 ? -62.769 -25.225 19.354  1.00 29.59 194 A 1 
ATOM 1467 C CA    . TYR A 1 194 ? -62.573 -25.574 17.948  1.00 31.63 194 A 1 
ATOM 1468 C C     . TYR A 1 194 ? -61.210 -26.254 17.677  1.00 29.91 194 A 1 
ATOM 1469 O O     . TYR A 1 194 ? -60.170 -25.605 17.579  1.00 27.87 194 A 1 
ATOM 1470 C CB    . TYR A 1 194 ? -62.857 -24.381 17.024  1.00 29.12 194 A 1 
ATOM 1471 C CG    . TYR A 1 194 ? -64.247 -24.439 16.405  1.00 28.49 194 A 1 
ATOM 1472 C CD1   . TYR A 1 194 ? -64.446 -25.103 15.181  1.00 27.72 194 A 1 
ATOM 1473 C CD2   . TYR A 1 194 ? -65.344 -23.860 17.064  1.00 28.65 194 A 1 
ATOM 1474 C CE1   . TYR A 1 194 ? -65.732 -25.170 14.609  1.00 27.23 194 A 1 
ATOM 1475 C CE2   . TYR A 1 194 ? -66.634 -23.926 16.504  1.00 26.76 194 A 1 
ATOM 1476 C CZ    . TYR A 1 194 ? -66.826 -24.579 15.271  1.00 27.28 194 A 1 
ATOM 1477 O OH    . TYR A 1 194 ? -68.089 -24.646 14.715  1.00 27.31 194 A 1 
ATOM 1478 N N     . PHE A 1 195 ? -61.242 -27.584 17.588  1.00 36.01 195 A 1 
ATOM 1479 C CA    . PHE A 1 195 ? -60.152 -28.570 17.511  1.00 37.42 195 A 1 
ATOM 1480 C C     . PHE A 1 195 ? -59.538 -28.718 16.094  1.00 36.09 195 A 1 
ATOM 1481 O O     . PHE A 1 195 ? -59.212 -29.829 15.697  1.00 34.56 195 A 1 
ATOM 1482 C CB    . PHE A 1 195 ? -60.694 -29.904 18.038  1.00 35.22 195 A 1 
ATOM 1483 C CG    . PHE A 1 195 ? -60.138 -30.359 19.369  1.00 34.79 195 A 1 
ATOM 1484 C CD1   . PHE A 1 195 ? -58.986 -31.156 19.404  1.00 34.36 195 A 1 
ATOM 1485 C CD2   . PHE A 1 195 ? -60.791 -30.019 20.565  1.00 34.83 195 A 1 
ATOM 1486 C CE1   . PHE A 1 195 ? -58.484 -31.625 20.632  1.00 31.72 195 A 1 
ATOM 1487 C CE2   . PHE A 1 195 ? -60.291 -30.477 21.795  1.00 29.74 195 A 1 
ATOM 1488 C CZ    . PHE A 1 195 ? -59.144 -31.286 21.831  1.00 29.46 195 A 1 
ATOM 1489 N N     . GLY A 1 196 ? -59.444 -27.640 15.308  1.00 36.53 196 A 1 
ATOM 1490 C CA    . GLY A 1 196 ? -59.130 -27.696 13.873  1.00 37.78 196 A 1 
ATOM 1491 C C     . GLY A 1 196 ? -57.926 -28.565 13.489  1.00 35.96 196 A 1 
ATOM 1492 O O     . GLY A 1 196 ? -56.981 -28.738 14.266  1.00 33.57 196 A 1 
ATOM 1493 N N     . GLU A 1 197 ? -57.987 -29.111 12.280  1.00 31.27 197 A 1 
ATOM 1494 C CA    . GLU A 1 197 ? -57.197 -30.248 11.815  1.00 33.77 197 A 1 
ATOM 1495 C C     . GLU A 1 197 ? -55.678 -30.019 11.734  1.00 31.62 197 A 1 
ATOM 1496 O O     . GLU A 1 197 ? -55.162 -28.911 11.544  1.00 29.78 197 A 1 
ATOM 1497 C CB    . GLU A 1 197 ? -57.742 -30.731 10.453  1.00 31.86 197 A 1 
ATOM 1498 C CG    . GLU A 1 197 ? -59.095 -31.443 10.583  1.00 30.21 197 A 1 
ATOM 1499 C CD    . GLU A 1 197 ? -59.687 -31.871 9.224   1.00 28.98 197 A 1 
ATOM 1500 O OE1   . GLU A 1 197 ? -60.182 -33.015 9.149   1.00 27.38 197 A 1 
ATOM 1501 O OE2   . GLU A 1 197 ? -59.668 -31.026 8.311   1.00 28.39 197 A 1 
ATOM 1502 N N     . VAL A 1 198 ? -54.988 -31.151 11.870  1.00 33.42 198 A 1 
ATOM 1503 C CA    . VAL A 1 198 ? -53.522 -31.298 11.914  1.00 36.59 198 A 1 
ATOM 1504 C C     . VAL A 1 198 ? -52.946 -31.261 10.492  1.00 34.39 198 A 1 
ATOM 1505 O O     . VAL A 1 198 ? -52.596 -32.298 9.935   1.00 33.61 198 A 1 
ATOM 1506 C CB    . VAL A 1 198 ? -53.142 -32.618 12.630  1.00 35.66 198 A 1 
ATOM 1507 C CG1   . VAL A 1 198 ? -51.656 -32.707 12.953  1.00 35.51 198 A 1 
ATOM 1508 C CG2   . VAL A 1 198 ? -53.905 -32.797 13.949  1.00 38.93 198 A 1 
ATOM 1509 N N     . ASP A 1 199 ? -52.877 -30.083 9.879   1.00 40.37 199 A 1 
ATOM 1510 C CA    . ASP A 1 199 ? -52.397 -29.988 8.501   1.00 42.64 199 A 1 
ATOM 1511 C C     . ASP A 1 199 ? -50.894 -30.308 8.385   1.00 40.23 199 A 1 
ATOM 1512 O O     . ASP A 1 199 ? -50.128 -30.184 9.346   1.00 38.92 199 A 1 
ATOM 1513 C CB    . ASP A 1 199 ? -52.797 -28.641 7.881   1.00 40.50 199 A 1 
ATOM 1514 C CG    . ASP A 1 199 ? -53.252 -28.765 6.425   1.00 36.15 199 A 1 
ATOM 1515 O OD1   . ASP A 1 199 ? -53.082 -29.861 5.839   1.00 35.36 199 A 1 
ATOM 1516 O OD2   . ASP A 1 199 ? -53.751 -27.749 5.894   1.00 35.41 199 A 1 
ATOM 1517 N N     . GLN A 1 200 ? -50.493 -30.798 7.210   1.00 30.97 200 A 1 
ATOM 1518 C CA    . GLN A 1 200 ? -49.266 -31.562 7.022   1.00 33.07 200 A 1 
ATOM 1519 C C     . GLN A 1 200 ? -47.988 -30.752 7.330   1.00 30.99 200 A 1 
ATOM 1520 O O     . GLN A 1 200 ? -47.805 -29.615 6.897   1.00 28.70 200 A 1 
ATOM 1521 C CB    . GLN A 1 200 ? -49.207 -32.127 5.601   1.00 31.83 200 A 1 
ATOM 1522 C CG    . GLN A 1 200 ? -50.219 -33.264 5.379   1.00 31.43 200 A 1 
ATOM 1523 C CD    . GLN A 1 200 ? -50.184 -33.824 3.958   1.00 28.82 200 A 1 
ATOM 1524 O OE1   . GLN A 1 200 ? -49.571 -33.308 3.045   1.00 28.62 200 A 1 
ATOM 1525 N NE2   . GLN A 1 200 ? -50.877 -34.921 3.715   1.00 26.79 200 A 1 
ATOM 1526 N N     . TYR A 1 201 ? -47.052 -31.429 8.025   1.00 34.98 201 A 1 
ATOM 1527 C CA    . TYR A 1 201 ? -45.688 -30.964 8.277   1.00 36.73 201 A 1 
ATOM 1528 C C     . TYR A 1 201 ? -44.931 -30.776 6.956   1.00 33.93 201 A 1 
ATOM 1529 O O     . TYR A 1 201 ? -44.336 -31.711 6.437   1.00 32.36 201 A 1 
ATOM 1530 C CB    . TYR A 1 201 ? -44.960 -31.974 9.177   1.00 35.55 201 A 1 
ATOM 1531 C CG    . TYR A 1 201 ? -45.088 -31.737 10.663  1.00 35.38 201 A 1 
ATOM 1532 C CD1   . TYR A 1 201 ? -44.011 -31.166 11.378  1.00 33.79 201 A 1 
ATOM 1533 C CD2   . TYR A 1 201 ? -46.262 -32.097 11.360  1.00 33.62 201 A 1 
ATOM 1534 C CE1   . TYR A 1 201 ? -44.096 -30.969 12.765  1.00 31.01 201 A 1 
ATOM 1535 C CE2   . TYR A 1 201 ? -46.358 -31.892 12.744  1.00 29.89 201 A 1 
ATOM 1536 C CZ    . TYR A 1 201 ? -45.272 -31.330 13.449  1.00 30.22 201 A 1 
ATOM 1537 O OH    . TYR A 1 201 ? -45.358 -31.140 14.805  1.00 30.54 201 A 1 
ATOM 1538 N N     . PHE A 1 202 ? -44.957 -29.559 6.414   1.00 25.65 202 A 1 
ATOM 1539 C CA    . PHE A 1 202 ? -44.072 -29.203 5.315   1.00 27.25 202 A 1 
ATOM 1540 C C     . PHE A 1 202 ? -42.618 -29.201 5.817   1.00 26.43 202 A 1 
ATOM 1541 O O     . PHE A 1 202 ? -42.270 -28.470 6.743   1.00 24.95 202 A 1 
ATOM 1542 C CB    . PHE A 1 202 ? -44.492 -27.871 4.678   1.00 26.72 202 A 1 
ATOM 1543 C CG    . PHE A 1 202 ? -44.720 -27.984 3.186   1.00 27.13 202 A 1 
ATOM 1544 C CD1   . PHE A 1 202 ? -43.680 -27.709 2.286   1.00 25.85 202 A 1 
ATOM 1545 C CD2   . PHE A 1 202 ? -45.976 -28.398 2.706   1.00 28.01 202 A 1 
ATOM 1546 C CE1   . PHE A 1 202 ? -43.888 -27.837 0.903   1.00 24.82 202 A 1 
ATOM 1547 C CE2   . PHE A 1 202 ? -46.187 -28.527 1.319   1.00 23.61 202 A 1 
ATOM 1548 C CZ    . PHE A 1 202 ? -45.144 -28.248 0.415   1.00 23.69 202 A 1 
ATOM 1549 N N     . ASP A 1 203 ? -41.812 -30.073 5.238   1.00 36.30 203 A 1 
ATOM 1550 C CA    . ASP A 1 203 ? -40.462 -30.375 5.695   1.00 38.28 203 A 1 
ATOM 1551 C C     . ASP A 1 203 ? -39.525 -29.188 5.433   1.00 35.64 203 A 1 
ATOM 1552 O O     . ASP A 1 203 ? -38.998 -28.993 4.334   1.00 33.71 203 A 1 
ATOM 1553 C CB    . ASP A 1 203 ? -40.025 -31.696 5.043   1.00 36.41 203 A 1 
ATOM 1554 C CG    . ASP A 1 203 ? -39.010 -32.506 5.861   1.00 33.06 203 A 1 
ATOM 1555 O OD1   . ASP A 1 203 ? -38.610 -32.017 6.938   1.00 30.82 203 A 1 
ATOM 1556 O OD2   . ASP A 1 203 ? -38.651 -33.604 5.396   1.00 30.81 203 A 1 
ATOM 1557 N N     . LEU A 1 204 ? -39.330 -28.359 6.451   1.00 29.96 204 A 1 
ATOM 1558 C CA    . LEU A 1 204 ? -38.561 -27.109 6.413   1.00 32.13 204 A 1 
ATOM 1559 C C     . LEU A 1 204 ? -37.033 -27.321 6.335   1.00 30.07 204 A 1 
ATOM 1560 O O     . LEU A 1 204 ? -36.271 -26.366 6.509   1.00 28.14 204 A 1 
ATOM 1561 C CB    . LEU A 1 204 ? -38.992 -26.238 7.615   1.00 30.74 204 A 1 
ATOM 1562 C CG    . LEU A 1 204 ? -39.911 -25.065 7.216   1.00 29.46 204 A 1 
ATOM 1563 C CD1   . LEU A 1 204 ? -40.752 -24.622 8.417   1.00 30.30 204 A 1 
ATOM 1564 C CD2   . LEU A 1 204 ? -39.104 -23.872 6.740   1.00 33.56 204 A 1 
ATOM 1565 N N     . VAL A 1 205 ? -36.586 -28.545 6.083   1.00 28.84 205 A 1 
ATOM 1566 C CA    . VAL A 1 205 ? -35.162 -28.925 6.151   1.00 33.95 205 A 1 
ATOM 1567 C C     . VAL A 1 205 ? -34.289 -28.141 5.160   1.00 31.65 205 A 1 
ATOM 1568 O O     . VAL A 1 205 ? -33.154 -27.793 5.479   1.00 30.17 205 A 1 
ATOM 1569 C CB    . VAL A 1 205 ? -35.002 -30.441 5.922   1.00 32.71 205 A 1 
ATOM 1570 C CG1   . VAL A 1 205 ? -33.544 -30.893 6.091   1.00 31.08 205 A 1 
ATOM 1571 C CG2   . VAL A 1 205 ? -35.834 -31.257 6.923   1.00 33.76 205 A 1 
ATOM 1572 N N     . GLY A 1 206 ? -34.829 -27.821 3.984   1.00 34.72 206 A 1 
ATOM 1573 C CA    . GLY A 1 206 ? -34.019 -27.287 2.888   1.00 35.34 206 A 1 
ATOM 1574 C C     . GLY A 1 206 ? -33.400 -25.904 3.112   1.00 34.08 206 A 1 
ATOM 1575 O O     . GLY A 1 206 ? -32.420 -25.565 2.454   1.00 31.61 206 A 1 
ATOM 1576 N N     . TYR A 1 207 ? -33.963 -25.093 4.034   1.00 29.65 207 A 1 
ATOM 1577 C CA    . TYR A 1 207 ? -33.585 -23.680 4.116   1.00 31.34 207 A 1 
ATOM 1578 C C     . TYR A 1 207 ? -32.238 -23.429 4.823   1.00 29.99 207 A 1 
ATOM 1579 O O     . TYR A 1 207 ? -31.598 -22.407 4.573   1.00 27.53 207 A 1 
ATOM 1580 C CB    . TYR A 1 207 ? -34.735 -22.886 4.763   1.00 29.84 207 A 1 
ATOM 1581 C CG    . TYR A 1 207 ? -34.938 -21.519 4.121   1.00 29.55 207 A 1 
ATOM 1582 C CD1   . TYR A 1 207 ? -34.239 -20.398 4.591   1.00 27.27 207 A 1 
ATOM 1583 C CD2   . TYR A 1 207 ? -35.813 -21.395 3.029   1.00 28.72 207 A 1 
ATOM 1584 C CE1   . TYR A 1 207 ? -34.414 -19.151 3.981   1.00 25.19 207 A 1 
ATOM 1585 C CE2   . TYR A 1 207 ? -35.996 -20.145 2.406   1.00 24.43 207 A 1 
ATOM 1586 C CZ    . TYR A 1 207 ? -35.295 -19.026 2.884   1.00 25.85 207 A 1 
ATOM 1587 O OH    . TYR A 1 207 ? -35.470 -17.794 2.284   1.00 27.51 207 A 1 
ATOM 1588 N N     . ASN A 1 208 ? -31.808 -24.342 5.704   1.00 31.45 208 A 1 
ATOM 1589 C CA    . ASN A 1 208 ? -30.593 -24.139 6.500   1.00 32.01 208 A 1 
ATOM 1590 C C     . ASN A 1 208 ? -29.290 -24.284 5.692   1.00 30.01 208 A 1 
ATOM 1591 O O     . ASN A 1 208 ? -28.299 -23.634 6.040   1.00 27.94 208 A 1 
ATOM 1592 C CB    . ASN A 1 208 ? -30.605 -25.068 7.720   1.00 30.98 208 A 1 
ATOM 1593 C CG    . ASN A 1 208 ? -31.403 -24.530 8.901   1.00 27.58 208 A 1 
ATOM 1594 O OD1   . ASN A 1 208 ? -31.795 -23.373 8.963   1.00 28.32 208 A 1 
ATOM 1595 N ND2   . ASN A 1 208 ? -31.639 -25.345 9.893   1.00 29.52 208 A 1 
ATOM 1596 N N     . SER A 1 209 ? -29.292 -25.079 4.615   1.00 39.48 209 A 1 
ATOM 1597 C CA    . SER A 1 209 ? -28.052 -25.365 3.866   1.00 42.63 209 A 1 
ATOM 1598 C C     . SER A 1 209 ? -27.423 -24.128 3.221   1.00 42.88 209 A 1 
ATOM 1599 O O     . SER A 1 209 ? -26.211 -24.065 3.048   1.00 39.71 209 A 1 
ATOM 1600 C CB    . SER A 1 209 ? -28.327 -26.415 2.793   1.00 38.79 209 A 1 
ATOM 1601 O OG    . SER A 1 209 ? -29.217 -25.919 1.808   1.00 35.25 209 A 1 
ATOM 1602 N N     . TYR A 1 210 ? -28.246 -23.121 2.884   1.00 36.79 210 A 1 
ATOM 1603 C CA    . TYR A 1 210 ? -27.758 -21.928 2.194   1.00 37.84 210 A 1 
ATOM 1604 C C     . TYR A 1 210 ? -26.895 -21.031 3.100   1.00 36.46 210 A 1 
ATOM 1605 O O     . TYR A 1 210 ? -25.915 -20.452 2.633   1.00 33.55 210 A 1 
ATOM 1606 C CB    . TYR A 1 210 ? -28.950 -21.161 1.599   1.00 34.88 210 A 1 
ATOM 1607 C CG    . TYR A 1 210 ? -28.585 -20.378 0.352   1.00 33.10 210 A 1 
ATOM 1608 C CD1   . TYR A 1 210 ? -28.175 -19.033 0.446   1.00 31.06 210 A 1 
ATOM 1609 C CD2   . TYR A 1 210 ? -28.636 -21.008 -0.907  1.00 31.92 210 A 1 
ATOM 1610 C CE1   . TYR A 1 210 ? -27.811 -18.321 -0.708  1.00 28.27 210 A 1 
ATOM 1611 C CE2   . TYR A 1 210 ? -28.272 -20.303 -2.068  1.00 27.72 210 A 1 
ATOM 1612 C CZ    . TYR A 1 210 ? -27.862 -18.958 -1.971  1.00 29.71 210 A 1 
ATOM 1613 O OH    . TYR A 1 210 ? -27.500 -18.264 -3.104  1.00 30.09 210 A 1 
ATOM 1614 N N     . TYR A 1 211 ? -27.241 -20.947 4.413   1.00 33.40 211 A 1 
ATOM 1615 C CA    . TYR A 1 211 ? -26.494 -20.102 5.356   1.00 33.84 211 A 1 
ATOM 1616 C C     . TYR A 1 211 ? -25.122 -20.685 5.716   1.00 32.00 211 A 1 
ATOM 1617 O O     . TYR A 1 211 ? -24.132 -19.945 5.730   1.00 29.11 211 A 1 
ATOM 1618 C CB    . TYR A 1 211 ? -27.338 -19.845 6.612   1.00 32.08 211 A 1 
ATOM 1619 C CG    . TYR A 1 211 ? -28.160 -18.580 6.523   1.00 30.95 211 A 1 
ATOM 1620 C CD1   . TYR A 1 211 ? -27.593 -17.345 6.888   1.00 28.98 211 A 1 
ATOM 1621 C CD2   . TYR A 1 211 ? -29.474 -18.618 6.025   1.00 30.57 211 A 1 
ATOM 1622 C CE1   . TYR A 1 211 ? -28.322 -16.153 6.757   1.00 27.39 211 A 1 
ATOM 1623 C CE2   . TYR A 1 211 ? -30.216 -17.433 5.890   1.00 26.85 211 A 1 
ATOM 1624 C CZ    . TYR A 1 211 ? -29.626 -16.204 6.257   1.00 28.01 211 A 1 
ATOM 1625 O OH    . TYR A 1 211 ? -30.332 -15.037 6.108   1.00 28.59 211 A 1 
ATOM 1626 N N     . ASP A 1 212 ? -25.039 -22.004 5.938   1.00 41.97 212 A 1 
ATOM 1627 C CA    . ASP A 1 212 ? -23.765 -22.659 6.259   1.00 43.24 212 A 1 
ATOM 1628 C C     . ASP A 1 212 ? -22.760 -22.559 5.106   1.00 40.33 212 A 1 
ATOM 1629 O O     . ASP A 1 212 ? -21.564 -22.386 5.333   1.00 38.41 212 A 1 
ATOM 1630 C CB    . ASP A 1 212 ? -24.010 -24.129 6.657   1.00 40.50 212 A 1 
ATOM 1631 C CG    . ASP A 1 212 ? -24.504 -24.303 8.102   1.00 36.67 212 A 1 
ATOM 1632 O OD1   . ASP A 1 212 ? -24.264 -23.391 8.924   1.00 36.10 212 A 1 
ATOM 1633 O OD2   . ASP A 1 212 ? -25.102 -25.361 8.367   1.00 36.34 212 A 1 
ATOM 1634 N N     . SER A 1 213 ? -23.242 -22.579 3.862   1.00 47.96 213 A 1 
ATOM 1635 C CA    . SER A 1 213 ? -22.367 -22.445 2.685   1.00 49.49 213 A 1 
ATOM 1636 C C     . SER A 1 213 ? -21.677 -21.073 2.607   1.00 49.70 213 A 1 
ATOM 1637 O O     . SER A 1 213 ? -20.527 -20.992 2.189   1.00 46.32 213 A 1 
ATOM 1638 C CB    . SER A 1 213 ? -23.148 -22.739 1.406   1.00 44.72 213 A 1 
ATOM 1639 O OG    . SER A 1 213 ? -24.020 -21.675 1.055   1.00 40.81 213 A 1 
ATOM 1640 N N     . HIS A 1 214 ? -22.351 -19.997 3.054   1.00 40.99 214 A 1 
ATOM 1641 C CA    . HIS A 1 214 ? -21.767 -18.655 3.016   1.00 43.81 214 A 1 
ATOM 1642 C C     . HIS A 1 214 ? -20.686 -18.435 4.089   1.00 42.99 214 A 1 
ATOM 1643 O O     . HIS A 1 214 ? -19.659 -17.820 3.786   1.00 40.31 214 A 1 
ATOM 1644 C CB    . HIS A 1 214 ? -22.862 -17.586 3.084   1.00 40.72 214 A 1 
ATOM 1645 C CG    . HIS A 1 214 ? -23.283 -17.120 1.714   1.00 38.29 214 A 1 
ATOM 1646 N ND1   . HIS A 1 214 ? -22.599 -16.226 0.914   1.00 35.40 214 A 1 
ATOM 1647 C CD2   . HIS A 1 214 ? -24.397 -17.489 1.021   1.00 34.75 214 A 1 
ATOM 1648 C CE1   . HIS A 1 214 ? -23.289 -16.069 -0.220  1.00 32.72 214 A 1 
ATOM 1649 N NE2   . HIS A 1 214 ? -24.391 -16.819 -0.203  1.00 32.10 214 A 1 
ATOM 1650 N N     . MET A 1 215 ? -20.891 -18.961 5.320   1.00 43.24 215 A 1 
ATOM 1651 C CA    . MET A 1 215 ? -19.846 -18.892 6.350   1.00 44.52 215 A 1 
ATOM 1652 C C     . MET A 1 215 ? -18.640 -19.764 5.993   1.00 44.57 215 A 1 
ATOM 1653 O O     . MET A 1 215 ? -17.504 -19.293 6.044   1.00 42.21 215 A 1 
ATOM 1654 C CB    . MET A 1 215 ? -20.382 -19.257 7.741   1.00 42.28 215 A 1 
ATOM 1655 C CG    . MET A 1 215 ? -21.105 -18.070 8.405   1.00 37.90 215 A 1 
ATOM 1656 S SD    . MET A 1 215 ? -20.968 -18.001 10.229  1.00 36.36 215 A 1 
ATOM 1657 C CE    . MET A 1 215 ? -21.916 -19.478 10.691  1.00 33.43 215 A 1 
ATOM 1658 N N     . SER A 1 216 ? -18.886 -21.004 5.528   1.00 53.35 216 A 1 
ATOM 1659 C CA    . SER A 1 216 ? -17.797 -21.892 5.107   1.00 55.12 216 A 1 
ATOM 1660 C C     . SER A 1 216 ? -16.964 -21.287 3.979   1.00 56.26 216 A 1 
ATOM 1661 O O     . SER A 1 216 ? -15.740 -21.407 3.976   1.00 52.29 216 A 1 
ATOM 1662 C CB    . SER A 1 216 ? -18.348 -23.261 4.685   1.00 49.82 216 A 1 
ATOM 1663 O OG    . SER A 1 216 ? -18.983 -23.204 3.430   1.00 43.75 216 A 1 
ATOM 1664 N N     . ASN A 1 217 ? -17.587 -20.541 3.067   1.00 54.53 217 A 1 
ATOM 1665 C CA    . ASN A 1 217 ? -16.875 -19.859 1.996   1.00 55.10 217 A 1 
ATOM 1666 C C     . ASN A 1 217 ? -15.948 -18.745 2.498   1.00 53.30 217 A 1 
ATOM 1667 O O     . ASN A 1 217 ? -14.929 -18.478 1.857   1.00 52.71 217 A 1 
ATOM 1668 C CB    . ASN A 1 217 ? -17.896 -19.312 0.988   1.00 52.09 217 A 1 
ATOM 1669 C CG    . ASN A 1 217 ? -18.226 -20.293 -0.122  1.00 46.65 217 A 1 
ATOM 1670 O OD1   . ASN A 1 217 ? -17.393 -21.055 -0.572  1.00 46.52 217 A 1 
ATOM 1671 N ND2   . ASN A 1 217 ? -19.428 -20.238 -0.653  1.00 45.93 217 A 1 
ATOM 1672 N N     . GLN A 1 218 ? -16.274 -18.068 3.606   1.00 56.51 218 A 1 
ATOM 1673 C CA    . GLN A 1 218 ? -15.396 -17.031 4.147   1.00 58.22 218 A 1 
ATOM 1674 C C     . GLN A 1 218 ? -14.192 -17.644 4.865   1.00 60.06 218 A 1 
ATOM 1675 O O     . GLN A 1 218 ? -13.061 -17.183 4.670   1.00 59.21 218 A 1 
ATOM 1676 C CB    . GLN A 1 218 ? -16.195 -16.073 5.031   1.00 54.56 218 A 1 
ATOM 1677 C CG    . GLN A 1 218 ? -15.424 -14.760 5.296   1.00 48.38 218 A 1 
ATOM 1678 C CD    . GLN A 1 218 ? -16.282 -13.673 5.950   1.00 43.82 218 A 1 
ATOM 1679 O OE1   . GLN A 1 218 ? -17.463 -13.801 6.177   1.00 42.67 218 A 1 
ATOM 1680 N NE2   . GLN A 1 218 ? -15.707 -12.521 6.249   1.00 39.99 218 A 1 
ATOM 1681 N N     . GLU A 1 219 ? -14.399 -18.728 5.609   1.00 55.79 219 A 1 
ATOM 1682 C CA    . GLU A 1 219 ? -13.312 -19.514 6.201   1.00 57.61 219 A 1 
ATOM 1683 C C     . GLU A 1 219 ? -12.431 -20.163 5.124   1.00 56.42 219 A 1 
ATOM 1684 O O     . GLU A 1 219 ? -11.214 -20.107 5.215   1.00 57.20 219 A 1 
ATOM 1685 C CB    . GLU A 1 219 ? -13.868 -20.577 7.138   1.00 55.43 219 A 1 
ATOM 1686 C CG    . GLU A 1 219 ? -14.460 -19.967 8.413   1.00 49.91 219 A 1 
ATOM 1687 C CD    . GLU A 1 219 ? -14.870 -21.028 9.450   1.00 47.29 219 A 1 
ATOM 1688 O OE1   . GLU A 1 219 ? -14.922 -20.667 10.640  1.00 43.76 219 A 1 
ATOM 1689 O OE2   . GLU A 1 219 ? -15.097 -22.186 9.042   1.00 43.24 219 A 1 
ATOM 1690 N N     . GLN A 1 220 ? -13.056 -20.702 4.057   1.00 59.19 220 A 1 
ATOM 1691 C CA    . GLN A 1 220 ? -12.325 -21.209 2.897   1.00 60.98 220 A 1 
ATOM 1692 C C     . GLN A 1 220 ? -11.473 -20.117 2.243   1.00 61.52 220 A 1 
ATOM 1693 O O     . GLN A 1 220 ? -10.344 -20.396 1.875   1.00 62.44 220 A 1 
ATOM 1694 C CB    . GLN A 1 220 ? -13.278 -21.793 1.857   1.00 59.09 220 A 1 
ATOM 1695 C CG    . GLN A 1 220 ? -13.722 -23.225 2.219   1.00 53.95 220 A 1 
ATOM 1696 C CD    . GLN A 1 220 ? -14.711 -23.805 1.202   1.00 50.40 220 A 1 
ATOM 1697 O OE1   . GLN A 1 220 ? -15.137 -23.179 0.250   1.00 48.22 220 A 1 
ATOM 1698 N NE2   . GLN A 1 220 ? -15.085 -25.057 1.356   1.00 44.60 220 A 1 
ATOM 1699 N N     . TYR A 1 221 ? -11.971 -18.882 2.129   1.00 60.23 221 A 1 
ATOM 1700 C CA    . TYR A 1 221 ? -11.171 -17.785 1.563   1.00 59.89 221 A 1 
ATOM 1701 C C     . TYR A 1 221 ? -9.953  -17.465 2.423   1.00 58.83 221 A 1 
ATOM 1702 O O     . TYR A 1 221 ? -8.857  -17.316 1.893   1.00 57.56 221 A 1 
ATOM 1703 C CB    . TYR A 1 221 ? -12.047 -16.538 1.388   1.00 56.82 221 A 1 
ATOM 1704 C CG    . TYR A 1 221 ? -11.311 -15.413 0.692   1.00 50.23 221 A 1 
ATOM 1705 C CD1   . TYR A 1 221 ? -10.712 -14.367 1.417   1.00 49.29 221 A 1 
ATOM 1706 C CD2   . TYR A 1 221 ? -11.173 -15.438 -0.716  1.00 48.05 221 A 1 
ATOM 1707 C CE1   . TYR A 1 221 ? -10.008 -13.360 0.758   1.00 42.41 221 A 1 
ATOM 1708 C CE2   . TYR A 1 221 ? -10.463 -14.438 -1.385  1.00 43.45 221 A 1 
ATOM 1709 C CZ    . TYR A 1 221 ? -9.880  -13.395 -0.654  1.00 45.27 221 A 1 
ATOM 1710 O OH    . TYR A 1 221 ? -9.183  -12.418 -1.322  1.00 42.52 221 A 1 
ATOM 1711 N N     . VAL A 1 222 ? -10.128 -17.396 3.755   1.00 62.18 222 A 1 
ATOM 1712 C CA    . VAL A 1 222 ? -9.014  -17.157 4.685   1.00 63.02 222 A 1 
ATOM 1713 C C     . VAL A 1 222 ? -8.026  -18.331 4.660   1.00 62.51 222 A 1 
ATOM 1714 O O     . VAL A 1 222 ? -6.819  -18.097 4.614   1.00 63.77 222 A 1 
ATOM 1715 C CB    . VAL A 1 222 ? -9.531  -16.886 6.107   1.00 60.73 222 A 1 
ATOM 1716 C CG1   . VAL A 1 222 ? -8.388  -16.751 7.121   1.00 54.94 222 A 1 
ATOM 1717 C CG2   . VAL A 1 222 ? -10.329 -15.578 6.164   1.00 58.64 222 A 1 
ATOM 1718 N N     . MET A 1 223 ? -8.514  -19.572 4.616   1.00 65.87 223 A 1 
ATOM 1719 C CA    . MET A 1 223 ? -7.645  -20.738 4.442   1.00 66.83 223 A 1 
ATOM 1720 C C     . MET A 1 223 ? -6.909  -20.722 3.109   1.00 66.47 223 A 1 
ATOM 1721 O O     . MET A 1 223 ? -5.721  -21.015 3.073   1.00 67.60 223 A 1 
ATOM 1722 C CB    . MET A 1 223 ? -8.427  -22.044 4.581   1.00 66.05 223 A 1 
ATOM 1723 C CG    . MET A 1 223 ? -8.491  -22.535 6.022   1.00 60.70 223 A 1 
ATOM 1724 S SD    . MET A 1 223 ? -8.976  -24.275 6.209   1.00 56.80 223 A 1 
ATOM 1725 C CE    . MET A 1 223 ? -10.756 -24.139 5.906   1.00 50.64 223 A 1 
ATOM 1726 N N     . GLN A 1 224 ? -7.575  -20.347 2.020   1.00 65.17 224 A 1 
ATOM 1727 C CA    . GLN A 1 224 ? -6.968  -20.301 0.698   1.00 66.03 224 A 1 
ATOM 1728 C C     . GLN A 1 224 ? -5.924  -19.176 0.610   1.00 66.89 224 A 1 
ATOM 1729 O O     . GLN A 1 224 ? -4.862  -19.368 0.030   1.00 67.92 224 A 1 
ATOM 1730 C CB    . GLN A 1 224 ? -8.070  -20.163 -0.353  1.00 63.98 224 A 1 
ATOM 1731 C CG    . GLN A 1 224 ? -7.552  -20.409 -1.778  1.00 57.95 224 A 1 
ATOM 1732 C CD    . GLN A 1 224 ? -8.693  -20.456 -2.806  1.00 53.69 224 A 1 
ATOM 1733 O OE1   . GLN A 1 224 ? -9.821  -20.082 -2.560  1.00 50.29 224 A 1 
ATOM 1734 N NE2   . GLN A 1 224 ? -8.415  -20.922 -4.015  1.00 47.23 224 A 1 
ATOM 1735 N N     . GLU A 1 225 ? -6.181  -18.040 1.259   1.00 65.05 225 A 1 
ATOM 1736 C CA    . GLU A 1 225 ? -5.201  -16.955 1.380   1.00 65.72 225 A 1 
ATOM 1737 C C     . GLU A 1 225 ? -3.978  -17.380 2.220   1.00 66.43 225 A 1 
ATOM 1738 O O     . GLU A 1 225 ? -2.843  -17.119 1.841   1.00 66.48 225 A 1 
ATOM 1739 C CB    . GLU A 1 225 ? -5.894  -15.708 1.958   1.00 61.82 225 A 1 
ATOM 1740 C CG    . GLU A 1 225 ? -4.994  -14.459 1.906   1.00 55.04 225 A 1 
ATOM 1741 C CD    . GLU A 1 225 ? -5.714  -13.172 2.336   1.00 51.27 225 A 1 
ATOM 1742 O OE1   . GLU A 1 225 ? -5.184  -12.070 2.036   1.00 47.85 225 A 1 
ATOM 1743 O OE2   . GLU A 1 225 ? -6.833  -13.181 2.891   1.00 46.94 225 A 1 
ATOM 1744 N N     . GLN A 1 226 ? -4.199  -18.104 3.331   1.00 66.65 226 A 1 
ATOM 1745 C CA    . GLN A 1 226 ? -3.116  -18.678 4.128   1.00 66.81 226 A 1 
ATOM 1746 C C     . GLN A 1 226 ? -2.329  -19.750 3.361   1.00 68.04 226 A 1 
ATOM 1747 O O     . GLN A 1 226 ? -1.106  -19.773 3.437   1.00 69.56 226 A 1 
ATOM 1748 C CB    . GLN A 1 226 ? -3.656  -19.276 5.426   1.00 64.80 226 A 1 
ATOM 1749 C CG    . GLN A 1 226 ? -3.985  -18.191 6.468   1.00 59.26 226 A 1 
ATOM 1750 C CD    . GLN A 1 226 ? -4.476  -18.790 7.790   1.00 53.55 226 A 1 
ATOM 1751 O OE1   . GLN A 1 226 ? -4.639  -19.988 7.961   1.00 51.78 226 A 1 
ATOM 1752 N NE2   . GLN A 1 226 ? -4.711  -17.973 8.794   1.00 47.32 226 A 1 
ATOM 1753 N N     . GLN A 1 227 ? -3.024  -20.613 2.617   1.00 73.21 227 A 1 
ATOM 1754 C CA    . GLN A 1 227 ? -2.390  -21.616 1.766   1.00 73.50 227 A 1 
ATOM 1755 C C     . GLN A 1 227 ? -1.563  -20.953 0.667   1.00 75.17 227 A 1 
ATOM 1756 O O     . GLN A 1 227 ? -0.427  -21.374 0.447   1.00 75.77 227 A 1 
ATOM 1757 C CB    . GLN A 1 227 ? -3.440  -22.531 1.140   1.00 72.02 227 A 1 
ATOM 1758 C CG    . GLN A 1 227 ? -3.937  -23.601 2.139   1.00 65.95 227 A 1 
ATOM 1759 C CD    . GLN A 1 227 ? -5.064  -24.461 1.548   1.00 60.32 227 A 1 
ATOM 1760 O OE1   . GLN A 1 227 ? -5.539  -24.271 0.442   1.00 57.21 227 A 1 
ATOM 1761 N NE2   . GLN A 1 227 ? -5.525  -25.445 2.286   1.00 52.35 227 A 1 
ATOM 1762 N N     . HIS A 1 228 ? -2.075  -19.902 0.036   1.00 69.74 228 A 1 
ATOM 1763 C CA    . HIS A 1 228 ? -1.329  -19.162 -0.976  1.00 69.96 228 A 1 
ATOM 1764 C C     . HIS A 1 228 ? -0.072  -18.507 -0.377  1.00 68.39 228 A 1 
ATOM 1765 O O     . HIS A 1 228 ? 1.007   -18.602 -0.960  1.00 71.37 228 A 1 
ATOM 1766 C CB    . HIS A 1 228 ? -2.246  -18.121 -1.629  1.00 68.56 228 A 1 
ATOM 1767 C CG    . HIS A 1 228 ? -1.603  -17.443 -2.809  1.00 62.50 228 A 1 
ATOM 1768 N ND1   . HIS A 1 228 ? -1.244  -18.038 -3.994  1.00 54.72 228 A 1 
ATOM 1769 C CD2   . HIS A 1 228 ? -1.245  -16.124 -2.905  1.00 56.38 228 A 1 
ATOM 1770 C CE1   . HIS A 1 228 ? -0.682  -17.104 -4.783  1.00 51.66 228 A 1 
ATOM 1771 N NE2   . HIS A 1 228 ? -0.670  -15.929 -4.160  1.00 52.19 228 A 1 
ATOM 1772 N N     . LEU A 1 229 ? -0.175  -17.933 0.830   1.00 64.85 229 A 1 
ATOM 1773 C CA    . LEU A 1 229 ? 0.980   -17.370 1.531   1.00 63.92 229 A 1 
ATOM 1774 C C     . LEU A 1 229 ? 2.023   -18.444 1.877   1.00 63.63 229 A 1 
ATOM 1775 O O     . LEU A 1 229 ? 3.222   -18.236 1.685   1.00 63.15 229 A 1 
ATOM 1776 C CB    . LEU A 1 229 ? 0.481   -16.654 2.803   1.00 62.57 229 A 1 
ATOM 1777 C CG    . LEU A 1 229 ? 1.526   -15.681 3.390   1.00 58.04 229 A 1 
ATOM 1778 C CD1   . LEU A 1 229 ? 1.574   -14.391 2.577   1.00 52.79 229 A 1 
ATOM 1779 C CD2   . LEU A 1 229 ? 1.196   -15.328 4.837   1.00 56.15 229 A 1 
ATOM 1780 N N     . GLN A 1 230 ? 1.586   -19.610 2.358   1.00 70.89 230 A 1 
ATOM 1781 C CA    . GLN A 1 230 ? 2.468   -20.742 2.634   1.00 71.15 230 A 1 
ATOM 1782 C C     . GLN A 1 230 ? 3.091   -21.318 1.361   1.00 71.40 230 A 1 
ATOM 1783 O O     . GLN A 1 230 ? 4.259   -21.702 1.384   1.00 72.89 230 A 1 
ATOM 1784 C CB    . GLN A 1 230 ? 1.692   -21.855 3.346   1.00 70.64 230 A 1 
ATOM 1785 C CG    . GLN A 1 230 ? 1.407   -21.522 4.826   1.00 65.24 230 A 1 
ATOM 1786 C CD    . GLN A 1 230 ? 0.614   -22.632 5.525   1.00 59.44 230 A 1 
ATOM 1787 O OE1   . GLN A 1 230 ? 0.373   -23.712 5.013   1.00 55.43 230 A 1 
ATOM 1788 N NE2   . GLN A 1 230 ? 0.196   -22.401 6.752   1.00 51.65 230 A 1 
ATOM 1789 N N     . GLN A 1 231 ? 2.319   -21.370 0.278   1.00 74.10 231 A 1 
ATOM 1790 C CA    . GLN A 1 231 ? 2.802   -21.832 -1.017  1.00 74.83 231 A 1 
ATOM 1791 C C     . GLN A 1 231 ? 3.888   -20.897 -1.549  1.00 75.83 231 A 1 
ATOM 1792 O O     . GLN A 1 231 ? 4.965   -21.361 -1.892  1.00 75.78 231 A 1 
ATOM 1793 C CB    . GLN A 1 231 ? 1.609   -21.963 -1.976  1.00 72.83 231 A 1 
ATOM 1794 C CG    . GLN A 1 231 ? 2.003   -22.618 -3.324  1.00 66.08 231 A 1 
ATOM 1795 C CD    . GLN A 1 231 ? 2.480   -24.062 -3.181  1.00 61.21 231 A 1 
ATOM 1796 O OE1   . GLN A 1 231 ? 2.166   -24.773 -2.234  1.00 57.68 231 A 1 
ATOM 1797 N NE2   . GLN A 1 231 ? 3.259   -24.517 -4.132  1.00 52.71 231 A 1 
ATOM 1798 N N     . MET A 1 232 ? 3.668   -19.588 -1.496  1.00 72.56 232 A 1 
ATOM 1799 C CA    . MET A 1 232 ? 4.655   -18.581 -1.890  1.00 70.90 232 A 1 
ATOM 1800 C C     . MET A 1 232 ? 5.944   -18.678 -1.053  1.00 71.65 232 A 1 
ATOM 1801 O O     . MET A 1 232 ? 7.046   -18.560 -1.589  1.00 72.38 232 A 1 
ATOM 1802 C CB    . MET A 1 232 ? 4.001   -17.200 -1.752  1.00 67.62 232 A 1 
ATOM 1803 C CG    . MET A 1 232 ? 4.811   -16.070 -2.393  1.00 60.18 232 A 1 
ATOM 1804 S SD    . MET A 1 232 ? 4.160   -14.402 -2.025  1.00 56.21 232 A 1 
ATOM 1805 C CE    . MET A 1 232 ? 2.525   -14.510 -2.782  1.00 48.84 232 A 1 
ATOM 1806 N N     . GLN A 1 233 ? 5.830   -18.933 0.249   1.00 68.79 233 A 1 
ATOM 1807 C CA    . GLN A 1 233 ? 6.993   -19.165 1.118   1.00 68.21 233 A 1 
ATOM 1808 C C     . GLN A 1 233 ? 7.754   -20.444 0.739   1.00 68.69 233 A 1 
ATOM 1809 O O     . GLN A 1 233 ? 8.983   -20.431 0.709   1.00 71.06 233 A 1 
ATOM 1810 C CB    . GLN A 1 233 ? 6.562   -19.240 2.587   1.00 67.38 233 A 1 
ATOM 1811 C CG    . GLN A 1 233 ? 6.248   -17.850 3.170   1.00 62.84 233 A 1 
ATOM 1812 C CD    . GLN A 1 233 ? 5.740   -17.918 4.621   1.00 57.80 233 A 1 
ATOM 1813 O OE1   . GLN A 1 233 ? 5.386   -18.952 5.161   1.00 54.98 233 A 1 
ATOM 1814 N NE2   . GLN A 1 233 ? 5.703   -16.804 5.306   1.00 51.73 233 A 1 
ATOM 1815 N N     . LYS A 1 234 ? 7.039   -21.534 0.447   1.00 70.96 234 A 1 
ATOM 1816 C CA    . LYS A 1 234 ? 7.645   -22.799 0.034   1.00 71.31 234 A 1 
ATOM 1817 C C     . LYS A 1 234 ? 8.344   -22.684 -1.316  1.00 71.41 234 A 1 
ATOM 1818 O O     . LYS A 1 234 ? 9.500   -23.076 -1.417  1.00 72.15 234 A 1 
ATOM 1819 C CB    . LYS A 1 234 ? 6.604   -23.911 -0.028  1.00 70.51 234 A 1 
ATOM 1820 C CG    . LYS A 1 234 ? 6.251   -24.455 1.361   1.00 63.27 234 A 1 
ATOM 1821 C CD    . LYS A 1 234 ? 5.188   -25.542 1.185   1.00 60.90 234 A 1 
ATOM 1822 C CE    . LYS A 1 234 ? 4.798   -26.155 2.524   1.00 53.63 234 A 1 
ATOM 1823 N NZ    . LYS A 1 234 ? 3.815   -27.232 2.306   1.00 48.40 234 A 1 
ATOM 1824 N N     . GLU A 1 235 ? 7.677   -22.111 -2.313  1.00 68.64 235 A 1 
ATOM 1825 C CA    . GLU A 1 235 ? 8.240   -21.951 -3.657  1.00 68.35 235 A 1 
ATOM 1826 C C     . GLU A 1 235 ? 9.512   -21.099 -3.633  1.00 67.04 235 A 1 
ATOM 1827 O O     . GLU A 1 235 ? 10.497  -21.429 -4.280  1.00 68.45 235 A 1 
ATOM 1828 C CB    . GLU A 1 235 ? 7.201   -21.299 -4.580  1.00 66.62 235 A 1 
ATOM 1829 C CG    . GLU A 1 235 ? 6.125   -22.305 -4.998  1.00 59.72 235 A 1 
ATOM 1830 C CD    . GLU A 1 235 ? 4.982   -21.680 -5.820  1.00 57.49 235 A 1 
ATOM 1831 O OE1   . GLU A 1 235 ? 4.024   -22.437 -6.082  1.00 50.67 235 A 1 
ATOM 1832 O OE2   . GLU A 1 235 ? 5.055   -20.478 -6.128  1.00 51.00 235 A 1 
ATOM 1833 N N     . TYR A 1 236 ? 9.527   -20.035 -2.818  1.00 68.11 236 A 1 
ATOM 1834 C CA    . TYR A 1 236 ? 10.740  -19.231 -2.672  1.00 65.90 236 A 1 
ATOM 1835 C C     . TYR A 1 236 ? 11.869  -20.007 -1.976  1.00 64.73 236 A 1 
ATOM 1836 O O     . TYR A 1 236 ? 13.017  -19.932 -2.416  1.00 63.44 236 A 1 
ATOM 1837 C CB    . TYR A 1 236 ? 10.414  -17.937 -1.934  1.00 62.46 236 A 1 
ATOM 1838 C CG    . TYR A 1 236 ? 11.569  -16.959 -1.989  1.00 55.49 236 A 1 
ATOM 1839 C CD1   . TYR A 1 236 ? 12.603  -17.010 -1.047  1.00 54.53 236 A 1 
ATOM 1840 C CD2   . TYR A 1 236 ? 11.650  -16.017 -3.046  1.00 53.34 236 A 1 
ATOM 1841 C CE1   . TYR A 1 236 ? 13.676  -16.122 -1.109  1.00 46.80 236 A 1 
ATOM 1842 C CE2   . TYR A 1 236 ? 12.721  -15.120 -3.117  1.00 48.17 236 A 1 
ATOM 1843 C CZ    . TYR A 1 236 ? 13.736  -15.165 -2.146  1.00 50.51 236 A 1 
ATOM 1844 O OH    . TYR A 1 236 ? 14.777  -14.265 -2.173  1.00 48.31 236 A 1 
ATOM 1845 N N     . ALA A 1 237 ? 11.556  -20.777 -0.922  1.00 67.95 237 A 1 
ATOM 1846 C CA    . ALA A 1 237 ? 12.548  -21.613 -0.247  1.00 67.51 237 A 1 
ATOM 1847 C C     . ALA A 1 237 ? 13.096  -22.709 -1.177  1.00 66.12 237 A 1 
ATOM 1848 O O     . ALA A 1 237 ? 14.304  -22.965 -1.177  1.00 68.16 237 A 1 
ATOM 1849 C CB    . ALA A 1 237 ? 11.915  -22.203 1.017   1.00 67.01 237 A 1 
ATOM 1850 N N     . GLU A 1 238 ? 12.251  -23.315 -2.009  1.00 68.87 238 A 1 
ATOM 1851 C CA    . GLU A 1 238 ? 12.662  -24.290 -3.015  1.00 69.49 238 A 1 
ATOM 1852 C C     . GLU A 1 238 ? 13.536  -23.655 -4.107  1.00 67.75 238 A 1 
ATOM 1853 O O     . GLU A 1 238 ? 14.568  -24.215 -4.469  1.00 68.59 238 A 1 
ATOM 1854 C CB    . GLU A 1 238 ? 11.437  -24.963 -3.640  1.00 68.47 238 A 1 
ATOM 1855 C CG    . GLU A 1 238 ? 10.796  -25.996 -2.688  1.00 61.86 238 A 1 
ATOM 1856 C CD    . GLU A 1 238 ? 9.528   -26.654 -3.240  1.00 56.59 238 A 1 
ATOM 1857 O OE1   . GLU A 1 238 ? 8.926   -27.456 -2.484  1.00 52.38 238 A 1 
ATOM 1858 O OE2   . GLU A 1 238 ? 9.152   -26.369 -4.393  1.00 51.33 238 A 1 
ATOM 1859 N N     . GLN A 1 239 ? 13.195  -22.454 -4.583  1.00 69.46 239 A 1 
ATOM 1860 C CA    . GLN A 1 239 ? 14.027  -21.728 -5.541  1.00 69.54 239 A 1 
ATOM 1861 C C     . GLN A 1 239 ? 15.393  -21.342 -4.960  1.00 70.52 239 A 1 
ATOM 1862 O O     . GLN A 1 239 ? 16.395  -21.384 -5.683  1.00 71.18 239 A 1 
ATOM 1863 C CB    . GLN A 1 239 ? 13.315  -20.462 -6.015  1.00 68.02 239 A 1 
ATOM 1864 C CG    . GLN A 1 239 ? 12.220  -20.752 -7.053  1.00 61.76 239 A 1 
ATOM 1865 C CD    . GLN A 1 239 ? 11.510  -19.475 -7.521  1.00 57.04 239 A 1 
ATOM 1866 O OE1   . GLN A 1 239 ? 11.910  -18.348 -7.247  1.00 53.45 239 A 1 
ATOM 1867 N NE2   . GLN A 1 239 ? 10.449  -19.612 -8.278  1.00 49.02 239 A 1 
ATOM 1868 N N     . GLN A 1 240 ? 15.460  -20.966 -3.673  1.00 66.70 240 A 1 
ATOM 1869 C CA    . GLN A 1 240 ? 16.745  -20.710 -3.023  1.00 68.50 240 A 1 
ATOM 1870 C C     . GLN A 1 240 ? 17.567  -21.989 -2.880  1.00 68.72 240 A 1 
ATOM 1871 O O     . GLN A 1 240 ? 18.733  -21.980 -3.269  1.00 69.68 240 A 1 
ATOM 1872 C CB    . GLN A 1 240 ? 16.570  -20.037 -1.657  1.00 67.03 240 A 1 
ATOM 1873 C CG    . GLN A 1 240 ? 16.383  -18.525 -1.785  1.00 62.70 240 A 1 
ATOM 1874 C CD    . GLN A 1 240 ? 16.728  -17.794 -0.483  1.00 57.79 240 A 1 
ATOM 1875 O OE1   . GLN A 1 240 ? 16.458  -18.251 0.608   1.00 55.05 240 A 1 
ATOM 1876 N NE2   . GLN A 1 240 ? 17.384  -16.645 -0.549  1.00 50.64 240 A 1 
ATOM 1877 N N     . MET A 1 241 ? 16.970  -23.100 -2.442  1.00 69.99 241 A 1 
ATOM 1878 C CA    . MET A 1 241 ? 17.676  -24.381 -2.386  1.00 69.72 241 A 1 
ATOM 1879 C C     . MET A 1 241 ? 18.186  -24.815 -3.761  1.00 67.97 241 A 1 
ATOM 1880 O O     . MET A 1 241 ? 19.328  -25.244 -3.874  1.00 68.41 241 A 1 
ATOM 1881 C CB    . MET A 1 241 ? 16.772  -25.470 -1.787  1.00 69.01 241 A 1 
ATOM 1882 C CG    . MET A 1 241 ? 16.729  -25.409 -0.259  1.00 61.19 241 A 1 
ATOM 1883 S SD    . MET A 1 241 ? 15.928  -26.844 0.540   1.00 57.25 241 A 1 
ATOM 1884 C CE    . MET A 1 241 ? 14.199  -26.503 0.113   1.00 50.60 241 A 1 
ATOM 1885 N N     . GLN A 1 242 ? 17.385  -24.664 -4.827  1.00 70.65 242 A 1 
ATOM 1886 C CA    . GLN A 1 242 ? 17.832  -24.980 -6.181  1.00 70.34 242 A 1 
ATOM 1887 C C     . GLN A 1 242 ? 19.007  -24.100 -6.634  1.00 69.15 242 A 1 
ATOM 1888 O O     . GLN A 1 242 ? 19.938  -24.614 -7.245  1.00 69.80 242 A 1 
ATOM 1889 C CB    . GLN A 1 242 ? 16.683  -24.853 -7.176  1.00 69.04 242 A 1 
ATOM 1890 C CG    . GLN A 1 242 ? 15.742  -26.074 -7.122  1.00 61.67 242 A 1 
ATOM 1891 C CD    . GLN A 1 242 ? 14.619  -25.997 -8.155  1.00 56.90 242 A 1 
ATOM 1892 O OE1   . GLN A 1 242 ? 14.482  -25.066 -8.935  1.00 53.72 242 A 1 
ATOM 1893 N NE2   . GLN A 1 242 ? 13.776  -27.000 -8.221  1.00 48.41 242 A 1 
ATOM 1894 N N     . LYS A 1 243 ? 18.994  -22.812 -6.299  1.00 60.85 243 A 1 
ATOM 1895 C CA    . LYS A 1 243 ? 20.126  -21.929 -6.615  1.00 60.44 243 A 1 
ATOM 1896 C C     . LYS A 1 243 ? 21.396  -22.331 -5.856  1.00 57.23 243 A 1 
ATOM 1897 O O     . LYS A 1 243 ? 22.459  -22.394 -6.470  1.00 57.01 243 A 1 
ATOM 1898 C CB    . LYS A 1 243 ? 19.774  -20.462 -6.353  1.00 58.78 243 A 1 
ATOM 1899 C CG    . LYS A 1 243 ? 18.974  -19.870 -7.516  1.00 54.46 243 A 1 
ATOM 1900 C CD    . LYS A 1 243 ? 18.724  -18.371 -7.287  1.00 52.94 243 A 1 
ATOM 1901 C CE    . LYS A 1 243 ? 17.987  -17.783 -8.493  1.00 46.85 243 A 1 
ATOM 1902 N NZ    . LYS A 1 243 ? 17.815  -16.316 -8.367  1.00 43.05 243 A 1 
ATOM 1903 N N     . GLU A 1 244 ? 21.290  -22.665 -4.571  1.00 65.90 244 A 1 
ATOM 1904 C CA    . GLU A 1 244 ? 22.437  -23.157 -3.793  1.00 65.35 244 A 1 
ATOM 1905 C C     . GLU A 1 244 ? 22.985  -24.481 -4.351  1.00 62.03 244 A 1 
ATOM 1906 O O     . GLU A 1 244 ? 24.199  -24.673 -4.391  1.00 60.75 244 A 1 
ATOM 1907 C CB    . GLU A 1 244 ? 22.059  -23.350 -2.315  1.00 62.65 244 A 1 
ATOM 1908 C CG    . GLU A 1 244 ? 21.987  -22.033 -1.531  1.00 55.88 244 A 1 
ATOM 1909 C CD    . GLU A 1 244 ? 21.784  -22.245 -0.021  1.00 53.53 244 A 1 
ATOM 1910 O OE1   . GLU A 1 244 ? 22.054  -21.284 0.743   1.00 47.92 244 A 1 
ATOM 1911 O OE2   . GLU A 1 244 ? 21.347  -23.340 0.388   1.00 46.88 244 A 1 
ATOM 1912 N N     . TYR A 1 245 ? 22.114  -25.391 -4.823  1.00 68.05 245 A 1 
ATOM 1913 C CA    . TYR A 1 245 ? 22.557  -26.625 -5.479  1.00 65.08 245 A 1 
ATOM 1914 C C     . TYR A 1 245 ? 23.313  -26.345 -6.783  1.00 61.02 245 A 1 
ATOM 1915 O O     . TYR A 1 245 ? 24.400  -26.891 -6.981  1.00 59.31 245 A 1 
ATOM 1916 C CB    . TYR A 1 245 ? 21.366  -27.568 -5.714  1.00 61.45 245 A 1 
ATOM 1917 C CG    . TYR A 1 245 ? 21.262  -28.658 -4.674  1.00 53.91 245 A 1 
ATOM 1918 C CD1   . TYR A 1 245 ? 22.016  -29.849 -4.815  1.00 51.32 245 A 1 
ATOM 1919 C CD2   . TYR A 1 245 ? 20.445  -28.500 -3.534  1.00 50.23 245 A 1 
ATOM 1920 C CE1   . TYR A 1 245 ? 21.951  -30.855 -3.843  1.00 42.19 245 A 1 
ATOM 1921 C CE2   . TYR A 1 245 ? 20.376  -29.502 -2.562  1.00 44.20 245 A 1 
ATOM 1922 C CZ    . TYR A 1 245 ? 21.128  -30.681 -2.714  1.00 45.44 245 A 1 
ATOM 1923 O OH    . TYR A 1 245 ? 21.065  -31.671 -1.764  1.00 42.49 245 A 1 
ATOM 1924 N N     . VAL A 1 246 ? 22.784  -25.444 -7.632  1.00 61.82 246 A 1 
ATOM 1925 C CA    . VAL A 1 246 ? 23.425  -25.115 -8.921  1.00 60.41 246 A 1 
ATOM 1926 C C     . VAL A 1 246 ? 24.756  -24.380 -8.724  1.00 56.68 246 A 1 
ATOM 1927 O O     . VAL A 1 246 ? 25.718  -24.658 -9.436  1.00 56.24 246 A 1 
ATOM 1928 C CB    . VAL A 1 246 ? 22.463  -24.319 -9.817  1.00 57.52 246 A 1 
ATOM 1929 C CG1   . VAL A 1 246 ? 23.131  -23.861 -11.127 1.00 51.83 246 A 1 
ATOM 1930 C CG2   . VAL A 1 246 ? 21.251  -25.159 -10.217 1.00 55.66 246 A 1 
ATOM 1931 N N     . GLU A 1 247 ? 24.861  -23.482 -7.743  1.00 60.22 247 A 1 
ATOM 1932 C CA    . GLU A 1 247 ? 26.135  -22.803 -7.437  1.00 59.79 247 A 1 
ATOM 1933 C C     . GLU A 1 247 ? 27.179  -23.772 -6.870  1.00 55.37 247 A 1 
ATOM 1934 O O     . GLU A 1 247 ? 28.361  -23.659 -7.202  1.00 53.49 247 A 1 
ATOM 1935 C CB    . GLU A 1 247 ? 25.919  -21.612 -6.477  1.00 57.32 247 A 1 
ATOM 1936 C CG    . GLU A 1 247 ? 25.401  -20.362 -7.219  1.00 52.02 247 A 1 
ATOM 1937 C CD    . GLU A 1 247 ? 25.324  -19.089 -6.336  1.00 48.74 247 A 1 
ATOM 1938 O OE1   . GLU A 1 247 ? 25.253  -17.986 -6.932  1.00 44.83 247 A 1 
ATOM 1939 O OE2   . GLU A 1 247 ? 25.299  -19.212 -5.087  1.00 43.96 247 A 1 
ATOM 1940 N N     . ASN A 1 248 ? 26.766  -24.765 -6.072  1.00 59.61 248 A 1 
ATOM 1941 C CA    . ASN A 1 248 ? 27.692  -25.766 -5.530  1.00 58.74 248 A 1 
ATOM 1942 C C     . ASN A 1 248 ? 28.190  -26.761 -6.592  1.00 54.13 248 A 1 
ATOM 1943 O O     . ASN A 1 248 ? 29.375  -27.105 -6.569  1.00 51.10 248 A 1 
ATOM 1944 C CB    . ASN A 1 248 ? 27.041  -26.484 -4.340  1.00 55.30 248 A 1 
ATOM 1945 C CG    . ASN A 1 248 ? 27.128  -25.680 -3.045  1.00 51.04 248 A 1 
ATOM 1946 O OD1   . ASN A 1 248 ? 28.164  -25.151 -2.661  1.00 48.04 248 A 1 
ATOM 1947 N ND2   . ASN A 1 248 ? 26.053  -25.591 -2.310  1.00 48.81 248 A 1 
ATOM 1948 N N     . GLU A 1 249 ? 27.345  -27.182 -7.534  1.00 58.20 249 A 1 
ATOM 1949 C CA    . GLU A 1 249 ? 27.796  -28.054 -8.636  1.00 58.02 249 A 1 
ATOM 1950 C C     . GLU A 1 249 ? 28.714  -27.310 -9.623  1.00 55.28 249 A 1 
ATOM 1951 O O     . GLU A 1 249 ? 29.675  -27.886 -10.141 1.00 51.55 249 A 1 
ATOM 1952 C CB    . GLU A 1 249 ? 26.607  -28.663 -9.392  1.00 53.50 249 A 1 
ATOM 1953 C CG    . GLU A 1 249 ? 25.964  -29.857 -8.649  1.00 48.30 249 A 1 
ATOM 1954 C CD    . GLU A 1 249 ? 24.944  -30.640 -9.508  1.00 45.59 249 A 1 
ATOM 1955 O OE1   . GLU A 1 249 ? 24.698  -31.818 -9.167  1.00 41.12 249 A 1 
ATOM 1956 O OE2   . GLU A 1 249 ? 24.408  -30.068 -10.486 1.00 40.84 249 A 1 
ATOM 1957 N N     . GLY A 1 250 ? 28.454  -26.022 -9.861  1.00 48.56 250 A 1 
ATOM 1958 C CA    . GLY A 1 250 ? 29.261  -25.222 -10.791 1.00 47.79 250 A 1 
ATOM 1959 C C     . GLY A 1 250 ? 30.686  -24.934 -10.321 1.00 45.25 250 A 1 
ATOM 1960 O O     . GLY A 1 250 ? 31.538  -24.559 -11.133 1.00 44.21 250 A 1 
ATOM 1961 N N     . SER A 1 251 ? 30.975  -25.086 -9.027  1.00 53.90 251 A 1 
ATOM 1962 C CA    . SER A 1 251 ? 32.301  -24.837 -8.447  1.00 53.53 251 A 1 
ATOM 1963 C C     . SER A 1 251 ? 33.282  -26.008 -8.592  1.00 50.94 251 A 1 
ATOM 1964 O O     . SER A 1 251 ? 34.265  -26.069 -7.843  1.00 48.25 251 A 1 
ATOM 1965 C CB    . SER A 1 251 ? 32.175  -24.373 -6.997  1.00 50.63 251 A 1 
ATOM 1966 O OG    . SER A 1 251 ? 33.426  -23.886 -6.524  1.00 45.78 251 A 1 
ATOM 1967 N N     . GLU A 1 252 ? 33.054  -26.934 -9.525  1.00 47.52 252 A 1 
ATOM 1968 C CA    . GLU A 1 252 ? 34.114  -27.874 -9.890  1.00 49.35 252 A 1 
ATOM 1969 C C     . GLU A 1 252 ? 35.315  -27.088 -10.422 1.00 46.60 252 A 1 
ATOM 1970 O O     . GLU A 1 252 ? 35.257  -26.371 -11.425 1.00 43.96 252 A 1 
ATOM 1971 C CB    . GLU A 1 252 ? 33.658  -28.960 -10.881 1.00 45.97 252 A 1 
ATOM 1972 C CG    . GLU A 1 252 ? 32.938  -30.123 -10.176 1.00 43.20 252 A 1 
ATOM 1973 C CD    . GLU A 1 252 ? 32.868  -31.404 -11.039 1.00 41.44 252 A 1 
ATOM 1974 O OE1   . GLU A 1 252 ? 32.728  -32.487 -10.437 1.00 37.93 252 A 1 
ATOM 1975 O OE2   . GLU A 1 252 ? 33.012  -31.302 -12.277 1.00 36.37 252 A 1 
ATOM 1976 N N     . CYS A 1 253 ? 36.411  -27.190 -9.673  1.00 48.04 253 A 1 
ATOM 1977 C CA    . CYS A 1 253 ? 37.670  -26.526 -9.963  1.00 49.07 253 A 1 
ATOM 1978 C C     . CYS A 1 253 ? 38.201  -26.998 -11.321 1.00 44.31 253 A 1 
ATOM 1979 O O     . CYS A 1 253 ? 38.932  -27.983 -11.403 1.00 44.36 253 A 1 
ATOM 1980 C CB    . CYS A 1 253 ? 38.673  -26.849 -8.840  1.00 47.18 253 A 1 
ATOM 1981 S SG    . CYS A 1 253 ? 38.189  -26.090 -7.265  1.00 43.78 253 A 1 
ATOM 1982 N N     . ILE A 1 254 ? 37.888  -26.245 -12.392 1.00 40.52 254 A 1 
ATOM 1983 C CA    . ILE A 1 254 ? 38.609  -26.370 -13.658 1.00 44.99 254 A 1 
ATOM 1984 C C     . ILE A 1 254 ? 40.068  -26.010 -13.364 1.00 42.93 254 A 1 
ATOM 1985 O O     . ILE A 1 254 ? 40.419  -24.836 -13.268 1.00 41.72 254 A 1 
ATOM 1986 C CB    . ILE A 1 254 ? 37.990  -25.510 -14.776 1.00 42.34 254 A 1 
ATOM 1987 C CG1   . ILE A 1 254 ? 36.519  -25.907 -15.023 1.00 40.19 254 A 1 
ATOM 1988 C CG2   . ILE A 1 254 ? 38.810  -25.671 -16.069 1.00 42.18 254 A 1 
ATOM 1989 C CD1   . ILE A 1 254 ? 35.790  -25.037 -16.047 1.00 40.01 254 A 1 
ATOM 1990 N N     . VAL A 1 255 ? 40.890  -27.019 -13.162 1.00 44.00 255 A 1 
ATOM 1991 C CA    . VAL A 1 255 ? 42.331  -26.859 -12.949 1.00 47.83 255 A 1 
ATOM 1992 C C     . VAL A 1 255 ? 42.885  -26.161 -14.198 1.00 44.53 255 A 1 
ATOM 1993 O O     . VAL A 1 255 ? 42.826  -26.750 -15.280 1.00 42.94 255 A 1 
ATOM 1994 C CB    . VAL A 1 255 ? 43.030  -28.204 -12.712 1.00 45.88 255 A 1 
ATOM 1995 C CG1   . VAL A 1 255 ? 44.534  -28.017 -12.495 1.00 42.54 255 A 1 
ATOM 1996 C CG2   . VAL A 1 255 ? 42.464  -28.917 -11.478 1.00 46.10 255 A 1 
ATOM 1997 N N     . PRO A 1 256 ? 43.388  -24.915 -14.093 1.00 45.15 256 A 1 
ATOM 1998 C CA    . PRO A 1 256 ? 43.868  -24.203 -15.256 1.00 47.42 256 A 1 
ATOM 1999 C C     . PRO A 1 256 ? 45.148  -24.889 -15.738 1.00 46.13 256 A 1 
ATOM 2000 O O     . PRO A 1 256 ? 46.220  -24.716 -15.161 1.00 44.57 256 A 1 
ATOM 2001 C CB    . PRO A 1 256 ? 44.072  -22.753 -14.798 1.00 44.50 256 A 1 
ATOM 2002 C CG    . PRO A 1 256 ? 44.350  -22.884 -13.303 1.00 44.85 256 A 1 
ATOM 2003 C CD    . PRO A 1 256 ? 43.499  -24.110 -12.899 1.00 49.11 256 A 1 
ATOM 2004 N N     . SER A 1 257 ? 45.019  -25.703 -16.797 1.00 45.70 257 A 1 
ATOM 2005 C CA    . SER A 1 257 ? 46.169  -26.315 -17.453 1.00 50.10 257 A 1 
ATOM 2006 C C     . SER A 1 257 ? 47.071  -25.194 -17.969 1.00 48.75 257 A 1 
ATOM 2007 O O     . SER A 1 257 ? 46.720  -24.459 -18.890 1.00 47.20 257 A 1 
ATOM 2008 C CB    . SER A 1 257 ? 45.723  -27.238 -18.583 1.00 46.76 257 A 1 
ATOM 2009 O OG    . SER A 1 257 ? 46.838  -27.900 -19.140 1.00 43.31 257 A 1 
ATOM 2010 N N     . GLN A 1 258 ? 48.222  -25.031 -17.336 1.00 43.02 258 A 1 
ATOM 2011 C CA    . GLN A 1 258 ? 49.239  -24.042 -17.701 1.00 47.24 258 A 1 
ATOM 2012 C C     . GLN A 1 258 ? 49.885  -24.428 -19.034 1.00 45.36 258 A 1 
ATOM 2013 O O     . GLN A 1 258 ? 50.994  -24.951 -19.087 1.00 42.97 258 A 1 
ATOM 2014 C CB    . GLN A 1 258 ? 50.306  -23.919 -16.599 1.00 44.12 258 A 1 
ATOM 2015 C CG    . GLN A 1 258 ? 49.832  -23.228 -15.323 1.00 41.89 258 A 1 
ATOM 2016 C CD    . GLN A 1 258 ? 50.985  -23.001 -14.322 1.00 40.22 258 A 1 
ATOM 2017 O OE1   . GLN A 1 258 ? 52.110  -23.449 -14.487 1.00 39.03 258 A 1 
ATOM 2018 N NE2   . GLN A 1 258 ? 50.743  -22.273 -13.263 1.00 37.50 258 A 1 
ATOM 2019 N N     . SER A 1 259 ? 49.189  -24.191 -20.137 1.00 40.49 259 A 1 
ATOM 2020 C CA    . SER A 1 259 ? 49.787  -24.334 -21.460 1.00 44.31 259 A 1 
ATOM 2021 C C     . SER A 1 259 ? 50.882  -23.279 -21.619 1.00 42.37 259 A 1 
ATOM 2022 O O     . SER A 1 259 ? 50.624  -22.076 -21.727 1.00 41.71 259 A 1 
ATOM 2023 C CB    . SER A 1 259 ? 48.734  -24.286 -22.560 1.00 42.12 259 A 1 
ATOM 2024 O OG    . SER A 1 259 ? 47.953  -23.100 -22.503 1.00 40.24 259 A 1 
ATOM 2025 N N     . THR A 1 260 ? 52.139  -23.741 -21.599 1.00 42.39 260 A 1 
ATOM 2026 C CA    . THR A 1 260 ? 53.355  -22.938 -21.789 1.00 47.90 260 A 1 
ATOM 2027 C C     . THR A 1 260 ? 53.435  -22.442 -23.234 1.00 45.01 260 A 1 
ATOM 2028 O O     . THR A 1 260 ? 54.087  -23.038 -24.079 1.00 43.56 260 A 1 
ATOM 2029 C CB    . THR A 1 260 ? 54.612  -23.732 -21.403 1.00 44.10 260 A 1 
ATOM 2030 O OG1   . THR A 1 260 ? 54.458  -25.109 -21.680 1.00 41.01 260 A 1 
ATOM 2031 C CG2   . THR A 1 260 ? 54.910  -23.622 -19.920 1.00 42.68 260 A 1 
ATOM 2032 N N     . ILE A 1 261 ? 52.740  -21.318 -23.526 1.00 36.80 261 A 1 
ATOM 2033 C CA    . ILE A 1 261 ? 52.820  -20.677 -24.841 1.00 41.13 261 A 1 
ATOM 2034 C C     . ILE A 1 261 ? 54.235  -20.103 -25.005 1.00 38.84 261 A 1 
ATOM 2035 O O     . ILE A 1 261 ? 54.571  -19.054 -24.457 1.00 37.82 261 A 1 
ATOM 2036 C CB    . ILE A 1 261 ? 51.710  -19.630 -25.053 1.00 39.03 261 A 1 
ATOM 2037 C CG1   . ILE A 1 261 ? 50.320  -20.305 -24.951 1.00 37.89 261 A 1 
ATOM 2038 C CG2   . ILE A 1 261 ? 51.871  -18.954 -26.429 1.00 40.68 261 A 1 
ATOM 2039 C CD1   . ILE A 1 261 ? 49.133  -19.345 -25.032 1.00 39.08 261 A 1 
ATOM 2040 N N     . VAL A 1 262 ? 55.077  -20.816 -25.777 1.00 39.14 262 A 1 
ATOM 2041 C CA    . VAL A 1 262 ? 56.440  -20.406 -26.122 1.00 44.72 262 A 1 
ATOM 2042 C C     . VAL A 1 262 ? 56.380  -19.120 -26.953 1.00 41.93 262 A 1 
ATOM 2043 O O     . VAL A 1 262 ? 55.963  -19.130 -28.111 1.00 41.31 262 A 1 
ATOM 2044 C CB    . VAL A 1 262 ? 57.189  -21.528 -26.869 1.00 41.91 262 A 1 
ATOM 2045 C CG1   . VAL A 1 262 ? 58.622  -21.123 -27.199 1.00 38.99 262 A 1 
ATOM 2046 C CG2   . VAL A 1 262 ? 57.242  -22.809 -26.029 1.00 43.98 262 A 1 
ATOM 2047 N N     . ARG A 1 263 ? 56.790  -17.994 -26.348 1.00 43.57 263 A 1 
ATOM 2048 C CA    . ARG A 1 263 ? 56.912  -16.689 -27.019 1.00 49.32 263 A 1 
ATOM 2049 C C     . ARG A 1 263 ? 57.974  -16.767 -28.122 1.00 46.94 263 A 1 
ATOM 2050 O O     . ARG A 1 263 ? 59.154  -16.603 -27.854 1.00 46.14 263 A 1 
ATOM 2051 C CB    . ARG A 1 263 ? 57.273  -15.582 -26.014 1.00 45.87 263 A 1 
ATOM 2052 C CG    . ARG A 1 263 ? 56.113  -15.135 -25.127 1.00 42.48 263 A 1 
ATOM 2053 C CD    . ARG A 1 263 ? 56.571  -13.973 -24.213 1.00 39.59 263 A 1 
ATOM 2054 N NE    . ARG A 1 263 ? 55.457  -13.423 -23.422 1.00 36.72 263 A 1 
ATOM 2055 C CZ    . ARG A 1 263 ? 55.539  -12.424 -22.551 1.00 32.17 263 A 1 
ATOM 2056 N NH1   . ARG A 1 263 ? 56.674  -11.831 -22.298 1.00 30.73 263 A 1 
ATOM 2057 N NH2   . ARG A 1 263 ? 54.477  -12.010 -21.929 1.00 29.63 263 A 1 
ATOM 2058 N N     . ARG A 1 264 ? 57.563  -16.976 -29.364 1.00 40.68 264 A 1 
ATOM 2059 C CA    . ARG A 1 264 ? 58.476  -16.913 -30.514 1.00 46.16 264 A 1 
ATOM 2060 C C     . ARG A 1 264 ? 58.803  -15.444 -30.828 1.00 43.14 264 A 1 
ATOM 2061 O O     . ARG A 1 264 ? 57.869  -14.680 -31.047 1.00 41.01 264 A 1 
ATOM 2062 C CB    . ARG A 1 264 ? 57.876  -17.662 -31.715 1.00 42.46 264 A 1 
ATOM 2063 C CG    . ARG A 1 264 ? 58.955  -18.389 -32.535 1.00 39.27 264 A 1 
ATOM 2064 C CD    . ARG A 1 264 ? 58.337  -19.172 -33.694 1.00 37.04 264 A 1 
ATOM 2065 N NE    . ARG A 1 264 ? 59.304  -20.105 -34.308 1.00 34.43 264 A 1 
ATOM 2066 C CZ    . ARG A 1 264 ? 59.078  -20.925 -35.322 1.00 30.33 264 A 1 
ATOM 2067 N NH1   . ARG A 1 264 ? 57.918  -20.941 -35.937 1.00 29.38 264 A 1 
ATOM 2068 N NH2   . ARG A 1 264 ? 59.995  -21.739 -35.728 1.00 28.89 264 A 1 
ATOM 2069 N N     . PRO A 1 265 ? 60.092  -15.018 -30.833 1.00 39.79 265 A 1 
ATOM 2070 C CA    . PRO A 1 265 ? 60.462  -13.621 -31.031 1.00 44.11 265 A 1 
ATOM 2071 C C     . PRO A 1 265 ? 60.328  -13.265 -32.515 1.00 42.49 265 A 1 
ATOM 2072 O O     . PRO A 1 265 ? 61.173  -13.626 -33.324 1.00 40.35 265 A 1 
ATOM 2073 C CB    . PRO A 1 265 ? 61.908  -13.522 -30.508 1.00 40.42 265 A 1 
ATOM 2074 C CG    . PRO A 1 265 ? 62.480  -14.912 -30.777 1.00 40.99 265 A 1 
ATOM 2075 C CD    . PRO A 1 265 ? 61.269  -15.835 -30.595 1.00 46.39 265 A 1 
ATOM 2076 N N     . HIS A 1 266 ? 59.236  -12.583 -32.892 1.00 40.02 266 A 1 
ATOM 2077 C CA    . HIS A 1 266 ? 59.068  -12.114 -34.266 1.00 44.72 266 A 1 
ATOM 2078 C C     . HIS A 1 266 ? 60.015  -10.941 -34.562 1.00 42.59 266 A 1 
ATOM 2079 O O     . HIS A 1 266 ? 60.068  -9.969  -33.807 1.00 41.62 266 A 1 
ATOM 2080 C CB    . HIS A 1 266 ? 57.601  -11.804 -34.588 1.00 42.17 266 A 1 
ATOM 2081 C CG    . HIS A 1 266 ? 56.969  -12.907 -35.397 1.00 39.78 266 A 1 
ATOM 2082 N ND1   . HIS A 1 266 ? 57.085  -13.086 -36.758 1.00 37.81 266 A 1 
ATOM 2083 C CD2   . HIS A 1 266 ? 56.224  -13.956 -34.934 1.00 37.93 266 A 1 
ATOM 2084 C CE1   . HIS A 1 266 ? 56.421  -14.200 -37.091 1.00 34.41 266 A 1 
ATOM 2085 N NE2   . HIS A 1 266 ? 55.880  -14.777 -36.015 1.00 34.68 266 A 1 
ATOM 2086 N N     . GLN A 1 267 ? 60.813  -11.065 -35.669 1.00 42.58 267 A 1 
ATOM 2087 C CA    . GLN A 1 267 ? 61.826  -10.104 -36.112 1.00 47.22 267 A 1 
ATOM 2088 C C     . GLN A 1 267 ? 61.201  -8.801  -36.647 1.00 46.33 267 A 1 
ATOM 2089 O O     . GLN A 1 267 ? 60.072  -8.774  -37.119 1.00 43.92 267 A 1 
ATOM 2090 C CB    . GLN A 1 267 ? 62.725  -10.738 -37.190 1.00 43.50 267 A 1 
ATOM 2091 C CG    . GLN A 1 267 ? 63.797  -11.675 -36.610 1.00 39.88 267 A 1 
ATOM 2092 C CD    . GLN A 1 267 ? 64.677  -12.294 -37.703 1.00 36.38 267 A 1 
ATOM 2093 O OE1   . GLN A 1 267 ? 64.303  -12.398 -38.852 1.00 36.44 267 A 1 
ATOM 2094 N NE2   . GLN A 1 267 ? 65.864  -12.741 -37.370 1.00 33.22 267 A 1 
ATOM 2095 N N     . SER A 1 268 ? 61.998  -7.727  -36.630 1.00 40.13 268 A 1 
ATOM 2096 C CA    . SER A 1 268 ? 61.632  -6.304  -36.719 1.00 42.95 268 A 1 
ATOM 2097 C C     . SER A 1 268 ? 61.704  -5.654  -38.107 1.00 41.05 268 A 1 
ATOM 2098 O O     . SER A 1 268 ? 61.933  -4.445  -38.178 1.00 38.67 268 A 1 
ATOM 2099 C CB    . SER A 1 268 ? 62.556  -5.548  -35.769 1.00 39.49 268 A 1 
ATOM 2100 O OG    . SER A 1 268 ? 63.910  -5.715  -36.172 1.00 35.56 268 A 1 
ATOM 2101 N N     . GLY A 1 269 ? 61.656  -6.399  -39.225 1.00 35.24 269 A 1 
ATOM 2102 C CA    . GLY A 1 269 ? 62.071  -5.934  -40.563 1.00 37.07 269 A 1 
ATOM 2103 C C     . GLY A 1 269 ? 61.541  -4.553  -40.987 1.00 34.96 269 A 1 
ATOM 2104 O O     . GLY A 1 269 ? 60.352  -4.284  -40.914 1.00 33.05 269 A 1 
ATOM 2105 N N     . TYR A 1 270 ? 62.450  -3.695  -41.514 1.00 33.82 270 A 1 
ATOM 2106 C CA    . TYR A 1 270 ? 62.372  -2.222  -41.651 1.00 37.00 270 A 1 
ATOM 2107 C C     . TYR A 1 270 ? 61.675  -1.645  -42.903 1.00 33.52 270 A 1 
ATOM 2108 O O     . TYR A 1 270 ? 61.625  -0.425  -43.021 1.00 32.11 270 A 1 
ATOM 2109 C CB    . TYR A 1 270 ? 63.815  -1.696  -41.610 1.00 34.64 270 A 1 
ATOM 2110 C CG    . TYR A 1 270 ? 64.202  -0.914  -40.368 1.00 34.31 270 A 1 
ATOM 2111 C CD1   . TYR A 1 270 ? 64.067  0.492   -40.354 1.00 36.24 270 A 1 
ATOM 2112 C CD2   . TYR A 1 270 ? 64.745  -1.578  -39.264 1.00 37.47 270 A 1 
ATOM 2113 C CE1   . TYR A 1 270 ? 64.479  1.217   -39.228 1.00 33.96 270 A 1 
ATOM 2114 C CE2   . TYR A 1 270 ? 65.152  -0.857  -38.130 1.00 33.07 270 A 1 
ATOM 2115 C CZ    . TYR A 1 270 ? 65.028  0.554   -38.110 1.00 33.56 270 A 1 
ATOM 2116 O OH    . TYR A 1 270 ? 65.438  1.267   -37.010 1.00 34.33 270 A 1 
ATOM 2117 N N     . ALA A 1 271 ? 61.283  -2.432  -43.897 1.00 35.14 271 A 1 
ATOM 2118 C CA    . ALA A 1 271 ? 61.283  -2.015  -45.313 1.00 36.22 271 A 1 
ATOM 2119 C C     . ALA A 1 271 ? 60.483  -0.728  -45.664 1.00 33.67 271 A 1 
ATOM 2120 O O     . ALA A 1 271 ? 59.424  -0.486  -45.099 1.00 32.24 271 A 1 
ATOM 2121 C CB    . ALA A 1 271 ? 60.875  -3.205  -46.181 1.00 33.96 271 A 1 
ATOM 2122 N N     . PRO A 1 272 ? 60.967  0.088   -46.673 1.00 35.19 272 A 1 
ATOM 2123 C CA    . PRO A 1 272 ? 60.742  1.548   -46.679 1.00 38.47 272 A 1 
ATOM 2124 C C     . PRO A 1 272 ? 59.793  2.140   -47.751 1.00 37.27 272 A 1 
ATOM 2125 O O     . PRO A 1 272 ? 59.845  3.345   -47.968 1.00 36.69 272 A 1 
ATOM 2126 C CB    . PRO A 1 272 ? 62.167  2.078   -46.889 1.00 35.29 272 A 1 
ATOM 2127 C CG    . PRO A 1 272 ? 62.752  1.091   -47.902 1.00 36.72 272 A 1 
ATOM 2128 C CD    . PRO A 1 272 ? 62.111  -0.228  -47.488 1.00 43.62 272 A 1 
ATOM 2129 N N     . LEU A 1 273 ? 59.065  1.357   -48.529 1.00 34.35 273 A 1 
ATOM 2130 C CA    . LEU A 1 273 ? 58.760  1.639   -49.951 1.00 38.49 273 A 1 
ATOM 2131 C C     . LEU A 1 273 ? 57.904  2.891   -50.291 1.00 36.17 273 A 1 
ATOM 2132 O O     . LEU A 1 273 ? 57.237  3.486   -49.456 1.00 35.59 273 A 1 
ATOM 2133 C CB    . LEU A 1 273 ? 58.240  0.352   -50.636 1.00 35.08 273 A 1 
ATOM 2134 C CG    . LEU A 1 273 ? 59.245  -0.248  -51.637 1.00 34.43 273 A 1 
ATOM 2135 C CD1   . LEU A 1 273 ? 58.907  -1.724  -51.908 1.00 35.25 273 A 1 
ATOM 2136 C CD2   . LEU A 1 273 ? 59.239  0.476   -52.991 1.00 39.44 273 A 1 
ATOM 2137 N N     . VAL A 1 274 ? 58.018  3.287   -51.615 1.00 28.64 274 A 1 
ATOM 2138 C CA    . VAL A 1 274 ? 57.916  4.625   -52.254 1.00 34.77 274 A 1 
ATOM 2139 C C     . VAL A 1 274 ? 56.467  5.075   -52.622 1.00 32.38 274 A 1 
ATOM 2140 O O     . VAL A 1 274 ? 55.513  4.337   -52.454 1.00 30.77 274 A 1 
ATOM 2141 C CB    . VAL A 1 274 ? 58.827  4.624   -53.508 1.00 31.74 274 A 1 
ATOM 2142 C CG1   . VAL A 1 274 ? 59.142  6.022   -54.024 1.00 30.77 274 A 1 
ATOM 2143 C CG2   . VAL A 1 274 ? 60.194  3.952   -53.270 1.00 36.48 274 A 1 
ATOM 2144 N N     . GLY A 1 275 ? 56.314  6.291   -53.164 1.00 33.82 275 A 1 
ATOM 2145 C CA    . GLY A 1 275 ? 55.117  7.131   -53.231 1.00 35.20 275 A 1 
ATOM 2146 C C     . GLY A 1 275 ? 54.525  7.619   -54.567 1.00 33.57 275 A 1 
ATOM 2147 O O     . GLY A 1 275 ? 54.550  8.828   -54.764 1.00 32.10 275 A 1 
ATOM 2148 N N     . ALA A 1 276 ? 54.037  6.816   -55.487 1.00 35.22 276 A 1 
ATOM 2149 C CA    . ALA A 1 276 ? 53.601  7.256   -56.831 1.00 38.60 276 A 1 
ATOM 2150 C C     . ALA A 1 276 ? 52.285  8.094   -56.910 1.00 37.05 276 A 1 
ATOM 2151 O O     . ALA A 1 276 ? 51.505  8.147   -55.975 1.00 35.71 276 A 1 
ATOM 2152 C CB    . ALA A 1 276 ? 53.544  6.029   -57.749 1.00 35.28 276 A 1 
ATOM 2153 N N     . GLU A 1 277 ? 52.075  8.726   -58.108 1.00 36.68 277 A 1 
ATOM 2154 C CA    . GLU A 1 277 ? 51.483  10.061  -58.292 1.00 42.06 277 A 1 
ATOM 2155 C C     . GLU A 1 277 ? 49.960  10.244  -58.576 1.00 40.65 277 A 1 
ATOM 2156 O O     . GLU A 1 277 ? 49.325  11.016  -57.865 1.00 39.25 277 A 1 
ATOM 2157 C CB    . GLU A 1 277 ? 52.197  10.733  -59.490 1.00 37.48 277 A 1 
ATOM 2158 C CG    . GLU A 1 277 ? 53.695  11.006  -59.402 1.00 35.88 277 A 1 
ATOM 2159 C CD    . GLU A 1 277 ? 54.191  11.587  -60.725 1.00 36.07 277 A 1 
ATOM 2160 O OE1   . GLU A 1 277 ? 54.705  12.727  -60.725 1.00 34.68 277 A 1 
ATOM 2161 O OE2   . GLU A 1 277 ? 54.056  10.887  -61.758 1.00 35.52 277 A 1 
ATOM 2162 N N     . GLN A 1 278 ? 49.416  9.777   -59.723 1.00 35.39 278 A 1 
ATOM 2163 C CA    . GLN A 1 278 ? 48.898  10.741  -60.732 1.00 38.44 278 A 1 
ATOM 2164 C C     . GLN A 1 278 ? 47.381  11.087  -60.846 1.00 36.08 278 A 1 
ATOM 2165 O O     . GLN A 1 278 ? 46.985  12.188  -60.471 1.00 34.74 278 A 1 
ATOM 2166 C CB    . GLN A 1 278 ? 49.423  10.356  -62.130 1.00 35.72 278 A 1 
ATOM 2167 C CG    . GLN A 1 278 ? 50.755  10.957  -62.521 1.00 32.78 278 A 1 
ATOM 2168 C CD    . GLN A 1 278 ? 51.099  10.738  -63.997 1.00 31.82 278 A 1 
ATOM 2169 O OE1   . GLN A 1 278 ? 50.365  10.165  -64.794 1.00 33.68 278 A 1 
ATOM 2170 N NE2   . GLN A 1 278 ? 52.252  11.207  -64.424 1.00 31.90 278 A 1 
ATOM 2171 N N     . ALA A 1 279 ? 46.610  10.316  -61.647 1.00 33.17 279 A 1 
ATOM 2172 C CA    . ALA A 1 279 ? 45.910  10.964  -62.780 1.00 33.26 279 A 1 
ATOM 2173 C C     . ALA A 1 279 ? 44.357  11.138  -62.714 1.00 30.41 279 A 1 
ATOM 2174 O O     . ALA A 1 279 ? 43.737  10.936  -61.694 1.00 29.96 279 A 1 
ATOM 2175 C CB    . ALA A 1 279 ? 46.334  10.239  -64.064 1.00 31.95 279 A 1 
ATOM 2176 N N     . ALA A 1 280 ? 43.773  11.576  -63.871 1.00 32.36 280 A 1 
ATOM 2177 C CA    . ALA A 1 280 ? 42.739  12.617  -63.926 1.00 33.18 280 A 1 
ATOM 2178 C C     . ALA A 1 280 ? 41.259  12.239  -64.213 1.00 30.33 280 A 1 
ATOM 2179 O O     . ALA A 1 280 ? 40.431  12.357  -63.320 1.00 29.66 280 A 1 
ATOM 2180 C CB    . ALA A 1 280 ? 43.246  13.679  -64.920 1.00 31.72 280 A 1 
ATOM 2181 N N     . SER A 1 281 ? 40.851  11.995  -65.494 1.00 45.55 281 A 1 
ATOM 2182 C CA    . SER A 1 281 ? 39.795  12.883  -66.026 1.00 45.62 281 A 1 
ATOM 2183 C C     . SER A 1 281 ? 38.426  12.330  -66.459 1.00 42.99 281 A 1 
ATOM 2184 O O     . SER A 1 281 ? 37.441  13.059  -66.347 1.00 41.38 281 A 1 
ATOM 2185 C CB    . SER A 1 281 ? 40.359  13.634  -67.237 1.00 42.87 281 A 1 
ATOM 2186 O OG    . SER A 1 281 ? 40.656  12.763  -68.313 1.00 38.61 281 A 1 
ATOM 2187 N N     . ALA A 1 282 ? 38.354  11.206  -67.148 1.00 38.09 282 A 1 
ATOM 2188 C CA    . ALA A 1 282 ? 37.515  11.110  -68.356 1.00 39.00 282 A 1 
ATOM 2189 C C     . ALA A 1 282 ? 35.973  10.998  -68.179 1.00 35.62 282 A 1 
ATOM 2190 O O     . ALA A 1 282 ? 35.455  10.560  -67.165 1.00 35.03 282 A 1 
ATOM 2191 C CB    . ALA A 1 282 ? 38.062  9.988   -69.240 1.00 37.02 282 A 1 
ATOM 2192 N N     . THR A 1 283 ? 35.255  11.390  -69.250 1.00 44.81 283 A 1 
ATOM 2193 C CA    . THR A 1 283 ? 33.867  11.908  -69.272 1.00 47.55 283 A 1 
ATOM 2194 C C     . THR A 1 283 ? 32.756  11.010  -69.814 1.00 44.82 283 A 1 
ATOM 2195 O O     . THR A 1 283 ? 31.590  11.353  -69.626 1.00 41.70 283 A 1 
ATOM 2196 C CB    . THR A 1 283 ? 33.862  13.136  -70.196 1.00 41.64 283 A 1 
ATOM 2197 O OG1   . THR A 1 283 ? 34.549  12.847  -71.399 1.00 38.85 283 A 1 
ATOM 2198 C CG2   . THR A 1 283 ? 34.530  14.356  -69.574 1.00 42.59 283 A 1 
ATOM 2199 N N     . ALA A 1 284 ? 33.038  10.025  -70.642 1.00 37.12 284 A 1 
ATOM 2200 C CA    . ALA A 1 284 ? 32.216  9.709   -71.831 1.00 37.75 284 A 1 
ATOM 2201 C C     . ALA A 1 284 ? 30.829  9.062   -71.595 1.00 34.67 284 A 1 
ATOM 2202 O O     . ALA A 1 284 ? 30.528  8.565   -70.526 1.00 33.97 284 A 1 
ATOM 2203 C CB    . ALA A 1 284 ? 33.064  8.877   -72.787 1.00 35.84 284 A 1 
ATOM 2204 N N     . GLY A 1 285 ? 30.012  9.072   -72.666 1.00 36.19 285 A 1 
ATOM 2205 C CA    . GLY A 1 285 ? 28.560  9.154   -72.605 1.00 36.14 285 A 1 
ATOM 2206 C C     . GLY A 1 285 ? 27.582  8.067   -73.073 1.00 33.55 285 A 1 
ATOM 2207 O O     . GLY A 1 285 ? 26.529  7.976   -72.464 1.00 32.63 285 A 1 
ATOM 2208 N N     . ALA A 1 286 ? 27.794  7.371   -74.171 1.00 31.31 286 A 1 
ATOM 2209 C CA    . ALA A 1 286 ? 26.765  6.770   -75.055 1.00 33.25 286 A 1 
ATOM 2210 C C     . ALA A 1 286 ? 26.057  5.491   -74.491 1.00 30.69 286 A 1 
ATOM 2211 O O     . ALA A 1 286 ? 26.156  5.247   -73.311 1.00 29.83 286 A 1 
ATOM 2212 C CB    . ALA A 1 286 ? 27.474  6.546   -76.394 1.00 31.53 286 A 1 
ATOM 2213 N N     . SER A 1 287 ? 25.334  4.583   -75.181 1.00 46.48 287 A 1 
ATOM 2214 C CA    . SER A 1 287 ? 24.495  4.530   -76.381 1.00 48.00 287 A 1 
ATOM 2215 C C     . SER A 1 287 ? 23.334  3.548   -76.106 1.00 46.19 287 A 1 
ATOM 2216 O O     . SER A 1 287 ? 23.355  2.841   -75.097 1.00 43.55 287 A 1 
ATOM 2217 C CB    . SER A 1 287 ? 25.302  4.014   -77.583 1.00 44.14 287 A 1 
ATOM 2218 O OG    . SER A 1 287 ? 24.492  3.909   -78.742 1.00 37.61 287 A 1 
ATOM 2219 N N     . ALA A 1 288 ? 22.343  3.495   -76.999 1.00 38.12 288 A 1 
ATOM 2220 C CA    . ALA A 1 288 ? 20.951  3.129   -76.694 1.00 39.93 288 A 1 
ATOM 2221 C C     . ALA A 1 288 ? 20.468  1.695   -76.980 1.00 37.86 288 A 1 
ATOM 2222 O O     . ALA A 1 288 ? 19.279  1.457   -76.782 1.00 35.81 288 A 1 
ATOM 2223 C CB    . ALA A 1 288 ? 20.091  4.107   -77.496 1.00 37.67 288 A 1 
ATOM 2224 N N     . TYR A 1 289 ? 21.262  0.821   -77.522 1.00 31.28 289 A 1 
ATOM 2225 C CA    . TYR A 1 289 ? 20.790  -0.198  -78.472 1.00 35.09 289 A 1 
ATOM 2226 C C     . TYR A 1 289 ? 19.689  -1.184  -77.988 1.00 32.40 289 A 1 
ATOM 2227 O O     . TYR A 1 289 ? 19.482  -1.424  -76.806 1.00 31.12 289 A 1 
ATOM 2228 C CB    . TYR A 1 289 ? 21.969  -0.923  -79.131 1.00 33.19 289 A 1 
ATOM 2229 C CG    . TYR A 1 289 ? 22.285  -0.373  -80.515 1.00 33.94 289 A 1 
ATOM 2230 C CD1   . TYR A 1 289 ? 21.608  -0.870  -81.650 1.00 36.13 289 A 1 
ATOM 2231 C CD2   . TYR A 1 289 ? 23.231  0.649   -80.669 1.00 37.88 289 A 1 
ATOM 2232 C CE1   . TYR A 1 289 ? 21.880  -0.347  -82.926 1.00 35.11 289 A 1 
ATOM 2233 C CE2   . TYR A 1 289 ? 23.511  1.181   -81.941 1.00 34.27 289 A 1 
ATOM 2234 C CZ    . TYR A 1 289 ? 22.835  0.680   -83.074 1.00 33.97 289 A 1 
ATOM 2235 O OH    . TYR A 1 289 ? 23.102  1.188   -84.319 1.00 33.19 289 A 1 
ATOM 2236 N N     . THR A 1 290 ? 19.001  -1.738  -78.975 1.00 47.07 290 A 1 
ATOM 2237 C CA    . THR A 1 290 ? 17.581  -2.132  -79.007 1.00 49.88 290 A 1 
ATOM 2238 C C     . THR A 1 290 ? 17.238  -3.599  -78.771 1.00 48.73 290 A 1 
ATOM 2239 O O     . THR A 1 290 ? 16.070  -3.872  -78.507 1.00 45.72 290 A 1 
ATOM 2240 C CB    . THR A 1 290 ? 17.058  -1.819  -80.417 1.00 44.99 290 A 1 
ATOM 2241 O OG1   . THR A 1 290 ? 17.972  -2.298  -81.402 1.00 43.62 290 A 1 
ATOM 2242 C CG2   . THR A 1 290 ? 16.893  -0.322  -80.665 1.00 48.09 290 A 1 
ATOM 2243 N N     . ASP A 1 291 ? 18.124  -4.531  -79.065 1.00 46.20 291 A 1 
ATOM 2244 C CA    . ASP A 1 291 ? 17.757  -5.699  -79.878 1.00 50.68 291 A 1 
ATOM 2245 C C     . ASP A 1 291 ? 16.802  -6.743  -79.255 1.00 48.80 291 A 1 
ATOM 2246 O O     . ASP A 1 291 ? 16.595  -6.844  -78.059 1.00 47.15 291 A 1 
ATOM 2247 C CB    . ASP A 1 291 ? 19.011  -6.355  -80.484 1.00 45.97 291 A 1 
ATOM 2248 C CG    . ASP A 1 291 ? 19.244  -5.990  -81.959 1.00 41.40 291 A 1 
ATOM 2249 O OD1   . ASP A 1 291 ? 18.324  -5.427  -82.588 1.00 40.65 291 A 1 
ATOM 2250 O OD2   . ASP A 1 291 ? 20.347  -6.310  -82.444 1.00 40.65 291 A 1 
ATOM 2251 N N     . SER A 1 292 ? 16.252  -7.542  -80.189 1.00 37.12 292 A 1 
ATOM 2252 C CA    . SER A 1 292 ? 14.883  -8.072  -80.205 1.00 40.73 292 A 1 
ATOM 2253 C C     . SER A 1 292 ? 14.707  -9.539  -79.821 1.00 38.91 292 A 1 
ATOM 2254 O O     . SER A 1 292 ? 13.673  -10.107 -80.186 1.00 37.30 292 A 1 
ATOM 2255 C CB    . SER A 1 292 ? 14.380  -7.913  -81.642 1.00 38.23 292 A 1 
ATOM 2256 O OG    . SER A 1 292 ? 15.130  -8.709  -82.537 1.00 34.64 292 A 1 
ATOM 2257 N N     . VAL A 1 293 ? 15.698  -10.207 -79.261 1.00 32.05 293 A 1 
ATOM 2258 C CA    . VAL A 1 293 ? 15.894  -11.644 -79.507 1.00 37.77 293 A 1 
ATOM 2259 C C     . VAL A 1 293 ? 14.671  -12.494 -79.145 1.00 36.02 293 A 1 
ATOM 2260 O O     . VAL A 1 293 ? 14.180  -12.500 -78.015 1.00 34.51 293 A 1 
ATOM 2261 C CB    . VAL A 1 293 ? 17.185  -12.198 -78.885 1.00 35.13 293 A 1 
ATOM 2262 C CG1   . VAL A 1 293 ? 17.427  -13.631 -79.342 1.00 34.39 293 A 1 
ATOM 2263 C CG2   . VAL A 1 293 ? 18.414  -11.377 -79.281 1.00 40.12 293 A 1 
ATOM 2264 N N     . ASN A 1 294 ? 14.234  -13.248 -80.154 1.00 38.29 294 A 1 
ATOM 2265 C CA    . ASN A 1 294 ? 12.874  -13.745 -80.375 1.00 41.26 294 A 1 
ATOM 2266 C C     . ASN A 1 294 ? 12.594  -15.152 -79.811 1.00 38.57 294 A 1 
ATOM 2267 O O     . ASN A 1 294 ? 11.567  -15.718 -80.165 1.00 36.33 294 A 1 
ATOM 2268 C CB    . ASN A 1 294 ? 12.695  -13.740 -81.903 1.00 39.76 294 A 1 
ATOM 2269 C CG    . ASN A 1 294 ? 11.358  -13.245 -82.424 1.00 36.07 294 A 1 
ATOM 2270 O OD1   . ASN A 1 294 ? 10.471  -12.838 -81.714 1.00 37.18 294 A 1 
ATOM 2271 N ND2   . ASN A 1 294 ? 11.199  -13.247 -83.730 1.00 38.48 294 A 1 
ATOM 2272 N N     . ASN A 1 295 ? 13.517  -15.757 -79.102 1.00 40.32 295 A 1 
ATOM 2273 C CA    . ASN A 1 295 ? 13.680  -17.211 -79.136 1.00 41.84 295 A 1 
ATOM 2274 C C     . ASN A 1 295 ? 12.430  -18.004 -78.722 1.00 39.55 295 A 1 
ATOM 2275 O O     . ASN A 1 295 ? 11.819  -17.775 -77.679 1.00 37.45 295 A 1 
ATOM 2276 C CB    . ASN A 1 295 ? 14.951  -17.640 -78.381 1.00 39.18 295 A 1 
ATOM 2277 C CG    . ASN A 1 295 ? 16.101  -17.988 -79.303 1.00 35.50 295 A 1 
ATOM 2278 O OD1   . ASN A 1 295 ? 15.978  -18.076 -80.509 1.00 36.92 295 A 1 
ATOM 2279 N ND2   . ASN A 1 295 ? 17.274  -18.227 -78.747 1.00 37.12 295 A 1 
ATOM 2280 N N     . SER A 1 296 ? 12.109  -18.977 -79.595 1.00 37.90 296 A 1 
ATOM 2281 C CA    . SER A 1 296 ? 10.769  -19.530 -79.839 1.00 40.46 296 A 1 
ATOM 2282 C C     . SER A 1 296 ? 10.455  -20.850 -79.132 1.00 38.18 296 A 1 
ATOM 2283 O O     . SER A 1 296 ? 9.595   -21.582 -79.617 1.00 37.10 296 A 1 
ATOM 2284 C CB    . SER A 1 296 ? 10.655  -19.753 -81.345 1.00 38.71 296 A 1 
ATOM 2285 O OG    . SER A 1 296 ? 11.593  -20.717 -81.776 1.00 36.19 296 A 1 
ATOM 2286 N N     . ILE A 1 297 ? 11.190  -21.233 -78.108 1.00 28.11 297 A 1 
ATOM 2287 C CA    . ILE A 1 297 ? 11.399  -22.654 -77.777 1.00 30.99 297 A 1 
ATOM 2288 C C     . ILE A 1 297 ? 10.089  -23.446 -77.624 1.00 30.19 297 A 1 
ATOM 2289 O O     . ILE A 1 297 ? 9.081   -22.979 -77.103 1.00 28.42 297 A 1 
ATOM 2290 C CB    . ILE A 1 297 ? 12.387  -22.837 -76.610 1.00 28.87 297 A 1 
ATOM 2291 C CG1   . ILE A 1 297 ? 13.760  -22.252 -76.991 1.00 27.75 297 A 1 
ATOM 2292 C CG2   . ILE A 1 297 ? 12.533  -24.325 -76.213 1.00 32.31 297 A 1 
ATOM 2293 C CD1   . ILE A 1 297 ? 14.825  -22.300 -75.882 1.00 31.58 297 A 1 
ATOM 2294 N N     . SER A 1 298 ? 10.179  -24.672 -78.125 1.00 37.83 298 A 1 
ATOM 2295 C CA    . SER A 1 298 ? 9.140   -25.570 -78.608 1.00 38.83 298 A 1 
ATOM 2296 C C     . SER A 1 298 ? 8.146   -26.086 -77.558 1.00 37.04 298 A 1 
ATOM 2297 O O     . SER A 1 298 ? 8.451   -26.318 -76.402 1.00 35.41 298 A 1 
ATOM 2298 C CB    . SER A 1 298 ? 9.840   -26.759 -79.279 1.00 37.24 298 A 1 
ATOM 2299 O OG    . SER A 1 298 ? 8.924   -27.615 -79.901 1.00 34.35 298 A 1 
ATOM 2300 N N     . PHE A 1 299 ? 6.935   -26.313 -78.072 1.00 34.05 299 A 1 
ATOM 2301 C CA    . PHE A 1 299 ? 5.671   -26.592 -77.376 1.00 35.53 299 A 1 
ATOM 2302 C C     . PHE A 1 299 ? 5.420   -28.071 -77.015 1.00 35.16 299 A 1 
ATOM 2303 O O     . PHE A 1 299 ? 4.258   -28.453 -76.901 1.00 33.11 299 A 1 
ATOM 2304 C CB    . PHE A 1 299 ? 4.541   -26.091 -78.288 1.00 32.31 299 A 1 
ATOM 2305 C CG    . PHE A 1 299 ? 3.817   -24.845 -77.825 1.00 30.95 299 A 1 
ATOM 2306 C CD1   . PHE A 1 299 ? 2.645   -24.962 -77.056 1.00 31.86 299 A 1 
ATOM 2307 C CD2   . PHE A 1 299 ? 4.289   -23.582 -78.188 1.00 33.04 299 A 1 
ATOM 2308 C CE1   . PHE A 1 299 ? 1.947   -23.815 -76.665 1.00 30.53 299 A 1 
ATOM 2309 C CE2   . PHE A 1 299 ? 3.598   -22.429 -77.794 1.00 28.80 299 A 1 
ATOM 2310 C CZ    . PHE A 1 299 ? 2.412   -22.535 -77.030 1.00 28.63 299 A 1 
ATOM 2311 N N     . SER A 1 300 ? 6.453   -28.933 -76.899 1.00 40.12 300 A 1 
ATOM 2312 C CA    . SER A 1 300 ? 6.260   -30.386 -77.040 1.00 43.32 300 A 1 
ATOM 2313 C C     . SER A 1 300 ? 5.098   -30.968 -76.220 1.00 42.38 300 A 1 
ATOM 2314 O O     . SER A 1 300 ? 4.906   -30.648 -75.049 1.00 40.91 300 A 1 
ATOM 2315 C CB    . SER A 1 300 ? 7.550   -31.151 -76.774 1.00 40.68 300 A 1 
ATOM 2316 O OG    . SER A 1 300 ? 7.420   -32.454 -77.293 1.00 36.81 300 A 1 
ATOM 2317 N N     . MET A 1 301 ? 4.315   -31.822 -76.901 1.00 39.06 301 A 1 
ATOM 2318 C CA    . MET A 1 301 ? 2.905   -32.153 -76.608 1.00 41.91 301 A 1 
ATOM 2319 C C     . MET A 1 301 ? 2.614   -33.162 -75.483 1.00 41.56 301 A 1 
ATOM 2320 O O     . MET A 1 301 ? 1.484   -33.161 -75.025 1.00 38.95 301 A 1 
ATOM 2321 C CB    . MET A 1 301 ? 2.307   -32.769 -77.875 1.00 39.06 301 A 1 
ATOM 2322 C CG    . MET A 1 301 ? 1.776   -31.793 -78.926 1.00 36.78 301 A 1 
ATOM 2323 S SD    . MET A 1 301 ? 0.932   -32.699 -80.257 1.00 37.52 301 A 1 
ATOM 2324 C CE    . MET A 1 301 ? 0.061   -31.342 -81.070 1.00 34.75 301 A 1 
ATOM 2325 N N     . GLU A 1 302 ? 3.483   -34.086 -75.181 1.00 35.66 302 A 1 
ATOM 2326 C CA    . GLU A 1 302 ? 3.061   -35.494 -75.098 1.00 40.41 302 A 1 
ATOM 2327 C C     . GLU A 1 302 ? 2.065   -35.901 -73.977 1.00 40.19 302 A 1 
ATOM 2328 O O     . GLU A 1 302 ? 1.819   -35.186 -73.021 1.00 37.88 302 A 1 
ATOM 2329 C CB    . GLU A 1 302 ? 4.286   -36.430 -75.140 1.00 36.81 302 A 1 
ATOM 2330 C CG    . GLU A 1 302 ? 4.411   -37.125 -76.496 1.00 34.54 302 A 1 
ATOM 2331 C CD    . GLU A 1 302 ? 5.510   -38.206 -76.542 1.00 34.22 302 A 1 
ATOM 2332 O OE1   . GLU A 1 302 ? 5.573   -38.887 -77.589 1.00 32.86 302 A 1 
ATOM 2333 O OE2   . GLU A 1 302 ? 6.237   -38.347 -75.541 1.00 32.40 302 A 1 
ATOM 2334 N N     . ALA A 1 303 ? 1.494   -37.121 -74.181 1.00 37.06 303 A 1 
ATOM 2335 C CA    . ALA A 1 303 ? 0.053   -37.359 -74.029 1.00 39.72 303 A 1 
ATOM 2336 C C     . ALA A 1 303 ? -0.481  -37.922 -72.691 1.00 38.06 303 A 1 
ATOM 2337 O O     . ALA A 1 303 ? -1.533  -37.495 -72.240 1.00 36.78 303 A 1 
ATOM 2338 C CB    . ALA A 1 303 ? -0.330  -38.314 -75.168 1.00 37.68 303 A 1 
ATOM 2339 N N     . GLY A 1 304 ? 0.127   -39.045 -72.188 1.00 36.89 304 A 1 
ATOM 2340 C CA    . GLY A 1 304 ? -0.822  -40.161 -72.115 1.00 38.76 304 A 1 
ATOM 2341 C C     . GLY A 1 304 ? -1.671  -40.414 -70.870 1.00 36.88 304 A 1 
ATOM 2342 O O     . GLY A 1 304 ? -2.882  -40.214 -70.915 1.00 35.70 304 A 1 
ATOM 2343 N N     . ILE A 1 305 ? -1.112  -41.092 -69.843 1.00 30.59 305 A 1 
ATOM 2344 C CA    . ILE A 1 305 ? -1.818  -42.253 -69.271 1.00 34.87 305 A 1 
ATOM 2345 C C     . ILE A 1 305 ? -2.921  -41.858 -68.280 1.00 33.16 305 A 1 
ATOM 2346 O O     . ILE A 1 305 ? -2.742  -41.010 -67.413 1.00 31.41 305 A 1 
ATOM 2347 C CB    . ILE A 1 305 ? -0.804  -43.283 -68.727 1.00 32.72 305 A 1 
ATOM 2348 C CG1   . ILE A 1 305 ? 0.121   -43.769 -69.856 1.00 31.24 305 A 1 
ATOM 2349 C CG2   . ILE A 1 305 ? -1.516  -44.487 -68.084 1.00 34.06 305 A 1 
ATOM 2350 C CD1   . ILE A 1 305 ? 1.289   -44.653 -69.401 1.00 32.93 305 A 1 
ATOM 2351 N N     . VAL A 1 306 ? -4.072  -42.549 -68.429 1.00 34.91 306 A 1 
ATOM 2352 C CA    . VAL A 1 306 ? -5.420  -42.271 -67.879 1.00 38.90 306 A 1 
ATOM 2353 C C     . VAL A 1 306 ? -5.723  -42.893 -66.486 1.00 36.00 306 A 1 
ATOM 2354 O O     . VAL A 1 306 ? -6.869  -43.276 -66.276 1.00 34.30 306 A 1 
ATOM 2355 C CB    . VAL A 1 306 ? -6.469  -42.752 -68.917 1.00 36.94 306 A 1 
ATOM 2356 C CG1   . VAL A 1 306 ? -7.915  -42.307 -68.660 1.00 34.24 306 A 1 
ATOM 2357 C CG2   . VAL A 1 306 ? -6.160  -42.295 -70.342 1.00 39.03 306 A 1 
ATOM 2358 N N     . PRO A 1 307 ? -4.821  -43.102 -65.552 1.00 36.01 307 A 1 
ATOM 2359 C CA    . PRO A 1 307 ? -4.969  -44.169 -64.558 1.00 38.75 307 A 1 
ATOM 2360 C C     . PRO A 1 307 ? -6.279  -44.126 -63.749 1.00 37.83 307 A 1 
ATOM 2361 O O     . PRO A 1 307 ? -6.947  -43.108 -63.615 1.00 35.41 307 A 1 
ATOM 2362 C CB    . PRO A 1 307 ? -3.722  -44.132 -63.685 1.00 35.83 307 A 1 
ATOM 2363 C CG    . PRO A 1 307 ? -3.268  -42.693 -63.800 1.00 35.63 307 A 1 
ATOM 2364 C CD    . PRO A 1 307 ? -3.632  -42.340 -65.246 1.00 40.92 307 A 1 
ATOM 2365 N N     . ASP A 1 308 ? -6.606  -45.300 -63.269 1.00 47.46 308 A 1 
ATOM 2366 C CA    . ASP A 1 308 ? -7.956  -45.828 -63.102 1.00 50.38 308 A 1 
ATOM 2367 C C     . ASP A 1 308 ? -8.774  -45.268 -61.917 1.00 48.69 308 A 1 
ATOM 2368 O O     . ASP A 1 308 ? -8.271  -44.729 -60.938 1.00 45.51 308 A 1 
ATOM 2369 C CB    . ASP A 1 308 ? -7.833  -47.361 -63.051 1.00 45.84 308 A 1 
ATOM 2370 C CG    . ASP A 1 308 ? -9.009  -48.130 -63.642 1.00 40.62 308 A 1 
ATOM 2371 O OD1   . ASP A 1 308 ? -10.025 -47.489 -63.988 1.00 39.83 308 A 1 
ATOM 2372 O OD2   . ASP A 1 308 ? -8.876  -49.367 -63.718 1.00 40.59 308 A 1 
ATOM 2373 N N     . ASN A 1 309 ? -10.093 -45.448 -62.043 1.00 41.74 309 A 1 
ATOM 2374 C CA    . ASN A 1 309 ? -11.172 -44.648 -61.462 1.00 44.42 309 A 1 
ATOM 2375 C C     . ASN A 1 309 ? -11.677 -45.100 -60.078 1.00 41.41 309 A 1 
ATOM 2376 O O     . ASN A 1 309 ? -12.857 -44.901 -59.782 1.00 38.49 309 A 1 
ATOM 2377 C CB    . ASN A 1 309 ? -12.309 -44.663 -62.501 1.00 41.51 309 A 1 
ATOM 2378 C CG    . ASN A 1 309 ? -12.733 -43.309 -63.034 1.00 37.50 309 A 1 
ATOM 2379 O OD1   . ASN A 1 309 ? -12.473 -42.255 -62.493 1.00 37.94 309 A 1 
ATOM 2380 N ND2   . ASN A 1 309 ? -13.438 -43.310 -64.145 1.00 38.18 309 A 1 
ATOM 2381 N N     . THR A 1 310 ? -10.897 -45.798 -59.252 1.00 43.78 310 A 1 
ATOM 2382 C CA    . THR A 1 310 ? -11.462 -46.572 -58.134 1.00 46.74 310 A 1 
ATOM 2383 C C     . THR A 1 310 ? -12.261 -45.714 -57.150 1.00 44.99 310 A 1 
ATOM 2384 O O     . THR A 1 310 ? -11.739 -44.884 -56.406 1.00 41.91 310 A 1 
ATOM 2385 C CB    . THR A 1 310 ? -10.440 -47.434 -57.390 1.00 42.00 310 A 1 
ATOM 2386 O OG1   . THR A 1 310 ? -9.168  -46.847 -57.368 1.00 37.83 310 A 1 
ATOM 2387 C CG2   . THR A 1 310 ? -10.316 -48.802 -58.033 1.00 40.08 310 A 1 
ATOM 2388 N N     . VAL A 1 311 ? -13.573 -45.967 -57.185 1.00 34.49 311 A 1 
ATOM 2389 C CA    . VAL A 1 311 ? -14.661 -45.187 -56.574 1.00 38.79 311 A 1 
ATOM 2390 C C     . VAL A 1 311 ? -14.754 -45.466 -55.062 1.00 37.59 311 A 1 
ATOM 2391 O O     . VAL A 1 311 ? -15.717 -46.073 -54.606 1.00 34.98 311 A 1 
ATOM 2392 C CB    . VAL A 1 311 ? -15.996 -45.492 -57.286 1.00 35.48 311 A 1 
ATOM 2393 C CG1   . VAL A 1 311 ? -17.102 -44.502 -56.902 1.00 33.14 311 A 1 
ATOM 2394 C CG2   . VAL A 1 311 ? -15.881 -45.460 -58.808 1.00 37.47 311 A 1 
ATOM 2395 N N     . GLN A 1 312 ? -13.766 -45.077 -54.261 1.00 43.65 312 A 1 
ATOM 2396 C CA    . GLN A 1 312 ? -13.919 -45.245 -52.813 1.00 45.51 312 A 1 
ATOM 2397 C C     . GLN A 1 312 ? -15.055 -44.354 -52.308 1.00 45.20 312 A 1 
ATOM 2398 O O     . GLN A 1 312 ? -14.993 -43.126 -52.339 1.00 43.11 312 A 1 
ATOM 2399 C CB    . GLN A 1 312 ? -12.611 -45.023 -52.053 1.00 41.62 312 A 1 
ATOM 2400 C CG    . GLN A 1 312 ? -11.700 -46.269 -52.118 1.00 38.90 312 A 1 
ATOM 2401 C CD    . GLN A 1 312 ? -10.540 -46.222 -51.129 1.00 36.86 312 A 1 
ATOM 2402 O OE1   . GLN A 1 312 ? -10.259 -45.240 -50.473 1.00 36.77 312 A 1 
ATOM 2403 N NE2   . GLN A 1 312 ? -9.821  -47.319 -50.975 1.00 34.39 312 A 1 
ATOM 2404 N N     . SER A 1 313 ? -16.100 -45.000 -51.822 1.00 41.68 313 A 1 
ATOM 2405 C CA    . SER A 1 313 ? -17.327 -44.391 -51.300 1.00 43.90 313 A 1 
ATOM 2406 C C     . SER A 1 313 ? -17.076 -43.710 -49.957 1.00 42.62 313 A 1 
ATOM 2407 O O     . SER A 1 313 ? -17.424 -44.239 -48.903 1.00 40.24 313 A 1 
ATOM 2408 C CB    . SER A 1 313 ? -18.415 -45.461 -51.190 1.00 40.57 313 A 1 
ATOM 2409 O OG    . SER A 1 313 ? -17.997 -46.522 -50.353 1.00 38.33 313 A 1 
ATOM 2410 N N     . SER A 1 314 ? -16.431 -42.544 -49.983 1.00 39.88 314 A 1 
ATOM 2411 C CA    . SER A 1 314 ? -16.238 -41.752 -48.768 1.00 43.08 314 A 1 
ATOM 2412 C C     . SER A 1 314 ? -17.597 -41.293 -48.239 1.00 40.63 314 A 1 
ATOM 2413 O O     . SER A 1 314 ? -18.255 -40.442 -48.834 1.00 38.80 314 A 1 
ATOM 2414 C CB    . SER A 1 314 ? -15.304 -40.577 -49.020 1.00 39.76 314 A 1 
ATOM 2415 O OG    . SER A 1 314 ? -15.751 -39.766 -50.084 1.00 38.36 314 A 1 
ATOM 2416 N N     . ILE A 1 315 ? -18.027 -41.884 -47.129 1.00 40.45 315 A 1 
ATOM 2417 C CA    . ILE A 1 315 ? -19.292 -41.541 -46.472 1.00 42.94 315 A 1 
ATOM 2418 C C     . ILE A 1 315 ? -19.242 -40.054 -46.118 1.00 41.20 315 A 1 
ATOM 2419 O O     . ILE A 1 315 ? -18.391 -39.626 -45.336 1.00 38.93 315 A 1 
ATOM 2420 C CB    . ILE A 1 315 ? -19.528 -42.448 -45.241 1.00 39.10 315 A 1 
ATOM 2421 C CG1   . ILE A 1 315 ? -19.665 -43.916 -45.684 1.00 37.68 315 A 1 
ATOM 2422 C CG2   . ILE A 1 315 ? -20.774 -42.001 -44.454 1.00 39.82 315 A 1 
ATOM 2423 C CD1   . ILE A 1 315 ? -19.676 -44.935 -44.530 1.00 37.46 315 A 1 
ATOM 2424 N N     . LEU A 1 316 ? -20.183 -39.298 -46.698 1.00 43.62 316 A 1 
ATOM 2425 C CA    . LEU A 1 316 ? -20.421 -37.879 -46.420 1.00 46.22 316 A 1 
ATOM 2426 C C     . LEU A 1 316 ? -20.822 -37.699 -44.950 1.00 44.21 316 A 1 
ATOM 2427 O O     . LEU A 1 316 ? -22.007 -37.668 -44.613 1.00 41.47 316 A 1 
ATOM 2428 C CB    . LEU A 1 316 ? -21.516 -37.349 -47.368 1.00 41.94 316 A 1 
ATOM 2429 C CG    . LEU A 1 316 ? -21.046 -37.012 -48.788 1.00 38.75 316 A 1 
ATOM 2430 C CD1   . LEU A 1 316 ? -22.251 -36.896 -49.725 1.00 39.04 316 A 1 
ATOM 2431 C CD2   . LEU A 1 316 ? -20.283 -35.681 -48.813 1.00 41.48 316 A 1 
ATOM 2432 N N     . ARG A 1 317 ? -19.851 -37.588 -44.042 1.00 42.24 317 A 1 
ATOM 2433 C CA    . ARG A 1 317 ? -20.125 -37.209 -42.654 1.00 44.22 317 A 1 
ATOM 2434 C C     . ARG A 1 317 ? -20.592 -35.748 -42.676 1.00 42.05 317 A 1 
ATOM 2435 O O     . ARG A 1 317 ? -19.837 -34.916 -43.175 1.00 39.43 317 A 1 
ATOM 2436 C CB    . ARG A 1 317 ? -18.883 -37.436 -41.781 1.00 40.17 317 A 1 
ATOM 2437 C CG    . ARG A 1 317 ? -19.261 -37.844 -40.351 1.00 36.64 317 A 1 
ATOM 2438 C CD    . ARG A 1 317 ? -17.999 -38.138 -39.521 1.00 34.24 317 A 1 
ATOM 2439 N NE    . ARG A 1 317 ? -18.333 -38.840 -38.276 1.00 31.33 317 A 1 
ATOM 2440 C CZ    . ARG A 1 317 ? -17.470 -39.278 -37.359 1.00 28.56 317 A 1 
ATOM 2441 N NH1   . ARG A 1 317 ? -16.194 -39.064 -37.477 1.00 27.53 317 A 1 
ATOM 2442 N NH2   . ARG A 1 317 ? -17.893 -39.941 -36.323 1.00 26.46 317 A 1 
ATOM 2443 N N     . PRO A 1 318 ? -21.809 -35.403 -42.207 1.00 36.04 318 A 1 
ATOM 2444 C CA    . PRO A 1 318 ? -22.331 -34.057 -42.322 1.00 39.59 318 A 1 
ATOM 2445 C C     . PRO A 1 318 ? -21.477 -33.111 -41.478 1.00 38.62 318 A 1 
ATOM 2446 O O     . PRO A 1 318 ? -21.567 -33.109 -40.252 1.00 36.68 318 A 1 
ATOM 2447 C CB    . PRO A 1 318 ? -23.796 -34.138 -41.877 1.00 35.95 318 A 1 
ATOM 2448 C CG    . PRO A 1 318 ? -23.821 -35.341 -40.933 1.00 35.52 318 A 1 
ATOM 2449 C CD    . PRO A 1 318 ? -22.756 -36.271 -41.540 1.00 40.34 318 A 1 
ATOM 2450 N N     . ALA A 1 319 ? -20.651 -32.320 -42.129 1.00 38.45 319 A 1 
ATOM 2451 C CA    . ALA A 1 319 ? -19.688 -31.411 -41.492 1.00 41.11 319 A 1 
ATOM 2452 C C     . ALA A 1 319 ? -20.344 -30.177 -40.832 1.00 39.66 319 A 1 
ATOM 2453 O O     . ALA A 1 319 ? -19.647 -29.285 -40.373 1.00 37.79 319 A 1 
ATOM 2454 C CB    . ALA A 1 319 ? -18.659 -31.006 -42.552 1.00 37.40 319 A 1 
ATOM 2455 N N     . GLY A 1 320 ? -21.680 -30.091 -40.847 1.00 35.29 320 A 1 
ATOM 2456 C CA    . GLY A 1 320 ? -22.405 -28.835 -40.652 1.00 37.32 320 A 1 
ATOM 2457 C C     . GLY A 1 320 ? -22.414 -28.220 -39.260 1.00 36.88 320 A 1 
ATOM 2458 O O     . GLY A 1 320 ? -23.019 -27.163 -39.105 1.00 34.35 320 A 1 
ATOM 2459 N N     . ALA A 1 321 ? -21.819 -28.841 -38.235 1.00 36.01 321 A 1 
ATOM 2460 C CA    . ALA A 1 321 ? -21.730 -28.218 -36.923 1.00 38.30 321 A 1 
ATOM 2461 C C     . ALA A 1 321 ? -20.708 -27.074 -36.961 1.00 37.25 321 A 1 
ATOM 2462 O O     . ALA A 1 321 ? -19.572 -27.224 -36.508 1.00 36.40 321 A 1 
ATOM 2463 C CB    . ALA A 1 321 ? -21.424 -29.279 -35.863 1.00 35.24 321 A 1 
ATOM 2464 N N     . ILE A 1 322 ? -21.125 -25.948 -37.551 1.00 35.18 322 A 1 
ATOM 2465 C CA    . ILE A 1 322 ? -20.399 -24.687 -37.455 1.00 37.75 322 A 1 
ATOM 2466 C C     . ILE A 1 322 ? -20.370 -24.352 -35.968 1.00 37.68 322 A 1 
ATOM 2467 O O     . ILE A 1 322 ? -21.365 -23.880 -35.414 1.00 35.86 322 A 1 
ATOM 2468 C CB    . ILE A 1 322 ? -21.047 -23.571 -38.303 1.00 34.99 322 A 1 
ATOM 2469 C CG1   . ILE A 1 322 ? -21.141 -23.988 -39.793 1.00 33.08 322 A 1 
ATOM 2470 C CG2   . ILE A 1 322 ? -20.237 -22.271 -38.167 1.00 35.53 322 A 1 
ATOM 2471 C CD1   . ILE A 1 322 ? -21.910 -23.000 -40.673 1.00 33.84 322 A 1 
ATOM 2472 N N     . GLY A 1 323 ? -19.257 -24.628 -35.307 1.00 35.88 323 A 1 
ATOM 2473 C CA    . GLY A 1 323 ? -18.972 -24.202 -33.949 1.00 37.21 323 A 1 
ATOM 2474 C C     . GLY A 1 323 ? -18.849 -22.680 -33.903 1.00 36.30 323 A 1 
ATOM 2475 O O     . GLY A 1 323 ? -17.747 -22.156 -33.807 1.00 35.15 323 A 1 
ATOM 2476 N N     . LEU A 1 324 ? -20.002 -22.005 -34.007 1.00 39.01 324 A 1 
ATOM 2477 C CA    . LEU A 1 324 ? -20.138 -20.542 -33.926 1.00 40.18 324 A 1 
ATOM 2478 C C     . LEU A 1 324 ? -19.737 -19.982 -32.559 1.00 40.09 324 A 1 
ATOM 2479 O O     . LEU A 1 324 ? -19.552 -18.772 -32.435 1.00 36.82 324 A 1 
ATOM 2480 C CB    . LEU A 1 324 ? -21.599 -20.154 -34.228 1.00 34.88 324 A 1 
ATOM 2481 C CG    . LEU A 1 324 ? -21.829 -19.689 -35.660 1.00 31.77 324 A 1 
ATOM 2482 C CD1   . LEU A 1 324 ? -23.328 -19.618 -35.941 1.00 32.15 324 A 1 
ATOM 2483 C CD2   . LEU A 1 324 ? -21.238 -18.289 -35.896 1.00 34.74 324 A 1 
ATOM 2484 N N     . PHE A 1 325 ? -19.584 -20.821 -31.540 1.00 38.70 325 A 1 
ATOM 2485 C CA    . PHE A 1 325 ? -18.887 -20.458 -30.317 1.00 40.14 325 A 1 
ATOM 2486 C C     . PHE A 1 325 ? -17.385 -20.369 -30.621 1.00 40.62 325 A 1 
ATOM 2487 O O     . PHE A 1 325 ? -16.590 -21.148 -30.109 1.00 36.96 325 A 1 
ATOM 2488 C CB    . PHE A 1 325 ? -19.218 -21.425 -29.183 1.00 34.51 325 A 1 
ATOM 2489 C CG    . PHE A 1 325 ? -20.664 -21.380 -28.753 1.00 31.33 325 A 1 
ATOM 2490 C CD1   . PHE A 1 325 ? -21.117 -20.365 -27.894 1.00 30.33 325 A 1 
ATOM 2491 C CD2   . PHE A 1 325 ? -21.572 -22.340 -29.232 1.00 30.53 325 A 1 
ATOM 2492 C CE1   . PHE A 1 325 ? -22.461 -20.318 -27.507 1.00 28.58 325 A 1 
ATOM 2493 C CE2   . PHE A 1 325 ? -22.914 -22.296 -28.849 1.00 27.47 325 A 1 
ATOM 2494 C CZ    . PHE A 1 325 ? -23.360 -21.286 -27.982 1.00 29.87 325 A 1 
ATOM 2495 N N     . SER A 1 326 ? -17.003 -19.392 -31.438 1.00 33.90 326 A 1 
ATOM 2496 C CA    . SER A 1 326 ? -15.734 -18.715 -31.278 1.00 36.99 326 A 1 
ATOM 2497 C C     . SER A 1 326 ? -15.773 -18.094 -29.888 1.00 37.22 326 A 1 
ATOM 2498 O O     . SER A 1 326 ? -16.143 -16.932 -29.726 1.00 35.36 326 A 1 
ATOM 2499 C CB    . SER A 1 326 ? -15.517 -17.666 -32.371 1.00 34.09 326 A 1 
ATOM 2500 O OG    . SER A 1 326 ? -16.561 -16.708 -32.397 1.00 31.85 326 A 1 
ATOM 2501 N N     . SER A 1 327 ? -15.548 -18.922 -28.872 1.00 35.16 327 A 1 
ATOM 2502 C CA    . SER A 1 327 ? -15.277 -18.457 -27.519 1.00 35.93 327 A 1 
ATOM 2503 C C     . SER A 1 327 ? -14.251 -17.349 -27.701 1.00 35.53 327 A 1 
ATOM 2504 O O     . SER A 1 327 ? -13.253 -17.603 -28.373 1.00 32.83 327 A 1 
ATOM 2505 C CB    . SER A 1 327 ? -14.705 -19.583 -26.659 1.00 32.84 327 A 1 
ATOM 2506 O OG    . SER A 1 327 ? -13.636 -20.236 -27.300 1.00 31.12 327 A 1 
ATOM 2507 N N     . PRO A 1 328 ? -14.533 -16.106 -27.221 1.00 39.14 328 A 1 
ATOM 2508 C CA    . PRO A 1 328 ? -13.579 -15.025 -27.346 1.00 39.82 328 A 1 
ATOM 2509 C C     . PRO A 1 328 ? -12.257 -15.601 -26.872 1.00 39.89 328 A 1 
ATOM 2510 O O     . PRO A 1 328 ? -12.223 -16.138 -25.764 1.00 38.07 328 A 1 
ATOM 2511 C CB    . PRO A 1 328 ? -14.092 -13.894 -26.448 1.00 36.40 328 A 1 
ATOM 2512 C CG    . PRO A 1 328 ? -15.009 -14.609 -25.457 1.00 36.58 328 A 1 
ATOM 2513 C CD    . PRO A 1 328 ? -15.571 -15.779 -26.279 1.00 40.19 328 A 1 
ATOM 2514 N N     . SER A 1 329 ? -11.269 -15.659 -27.773 1.00 32.16 329 A 1 
ATOM 2515 C CA    . SER A 1 329 ? -10.016 -16.359 -27.516 1.00 33.28 329 A 1 
ATOM 2516 C C     . SER A 1 329 ? -9.575  -15.897 -26.144 1.00 33.05 329 A 1 
ATOM 2517 O O     . SER A 1 329 ? -9.437  -14.688 -25.944 1.00 31.54 329 A 1 
ATOM 2518 C CB    . SER A 1 329 ? -8.963  -16.023 -28.577 1.00 31.30 329 A 1 
ATOM 2519 O OG    . SER A 1 329 ? -8.734  -14.623 -28.654 1.00 28.94 329 A 1 
ATOM 2520 N N     . LEU A 1 330 ? -9.480  -16.825 -25.192 1.00 39.93 330 A 1 
ATOM 2521 C CA    . LEU A 1 330 ? -8.827  -16.557 -23.924 1.00 39.65 330 A 1 
ATOM 2522 C C     . LEU A 1 330 ? -7.456  -16.046 -24.330 1.00 40.12 330 A 1 
ATOM 2523 O O     . LEU A 1 330 ? -6.630  -16.843 -24.769 1.00 37.23 330 A 1 
ATOM 2524 C CB    . LEU A 1 330 ? -8.726  -17.850 -23.094 1.00 35.65 330 A 1 
ATOM 2525 C CG    . LEU A 1 330 ? -10.007 -18.202 -22.314 1.00 32.01 330 A 1 
ATOM 2526 C CD1   . LEU A 1 330 ? -9.968  -19.647 -21.846 1.00 32.11 330 A 1 
ATOM 2527 C CD2   . LEU A 1 330 ? -10.162 -17.294 -21.080 1.00 33.57 330 A 1 
ATOM 2528 N N     . GLN A 1 331 ? -7.307  -14.710 -24.362 1.00 40.47 331 A 1 
ATOM 2529 C CA    . GLN A 1 331 ? -6.043  -14.100 -24.734 1.00 41.68 331 A 1 
ATOM 2530 C C     . GLN A 1 331 ? -5.073  -14.642 -23.702 1.00 41.81 331 A 1 
ATOM 2531 O O     . GLN A 1 331 ? -5.192  -14.304 -22.521 1.00 39.41 331 A 1 
ATOM 2532 C CB    . GLN A 1 331 ? -6.110  -12.563 -24.707 1.00 38.92 331 A 1 
ATOM 2533 C CG    . GLN A 1 331 ? -6.809  -11.986 -25.936 1.00 35.10 331 A 1 
ATOM 2534 C CD    . GLN A 1 331 ? -6.774  -10.451 -25.989 1.00 32.28 331 A 1 
ATOM 2535 O OE1   . GLN A 1 331 ? -6.653  -9.750  -25.001 1.00 30.35 331 A 1 
ATOM 2536 N NE2   . GLN A 1 331 ? -6.898  -9.867  -27.159 1.00 30.00 331 A 1 
ATOM 2537 N N     . THR A 1 332 ? -4.264  -15.608 -24.131 1.00 39.22 332 A 1 
ATOM 2538 C CA    . THR A 1 332 ? -3.202  -16.157 -23.313 1.00 41.51 332 A 1 
ATOM 2539 C C     . THR A 1 332 ? -2.509  -14.947 -22.702 1.00 42.28 332 A 1 
ATOM 2540 O O     . THR A 1 332 ? -2.228  -14.017 -23.465 1.00 39.90 332 A 1 
ATOM 2541 C CB    . THR A 1 332 ? -2.197  -16.951 -24.154 1.00 38.12 332 A 1 
ATOM 2542 O OG1   . THR A 1 332 ? -1.950  -16.287 -25.377 1.00 34.73 332 A 1 
ATOM 2543 C CG2   . THR A 1 332 ? -2.743  -18.332 -24.490 1.00 34.77 332 A 1 
ATOM 2544 N N     . PRO A 1 333 ? -2.356  -14.889 -21.357 1.00 48.20 333 A 1 
ATOM 2545 C CA    . PRO A 1 333 ? -1.763  -13.731 -20.715 1.00 46.86 333 A 1 
ATOM 2546 C C     . PRO A 1 333 ? -0.423  -13.465 -21.413 1.00 47.54 333 A 1 
ATOM 2547 O O     . PRO A 1 333 ? 0.509   -14.247 -21.294 1.00 46.36 333 A 1 
ATOM 2548 C CB    . PRO A 1 333 ? -1.633  -14.107 -19.234 1.00 43.26 333 A 1 
ATOM 2549 C CG    . PRO A 1 333 ? -1.712  -15.627 -19.215 1.00 41.68 333 A 1 
ATOM 2550 C CD    . PRO A 1 333 ? -2.605  -15.945 -20.417 1.00 43.67 333 A 1 
ATOM 2551 N N     . LEU A 1 334 ? -0.431  -12.438 -22.272 1.00 57.43 334 A 1 
ATOM 2552 C CA    . LEU A 1 334 ? 0.731   -12.094 -23.067 1.00 56.63 334 A 1 
ATOM 2553 C C     . LEU A 1 334 ? 1.718   -11.508 -22.078 1.00 58.99 334 A 1 
ATOM 2554 O O     . LEU A 1 334 ? 1.686   -10.308 -21.805 1.00 54.78 334 A 1 
ATOM 2555 C CB    . LEU A 1 334 ? 0.369   -11.112 -24.195 1.00 50.50 334 A 1 
ATOM 2556 C CG    . LEU A 1 334 ? -0.317  -11.751 -25.413 1.00 44.41 334 A 1 
ATOM 2557 C CD1   . LEU A 1 334 ? -0.934  -10.669 -26.307 1.00 42.30 334 A 1 
ATOM 2558 C CD2   . LEU A 1 334 ? 0.664   -12.560 -26.272 1.00 42.44 334 A 1 
ATOM 2559 N N     . HIS A 1 335 ? 2.553   -12.377 -21.507 1.00 60.49 335 A 1 
ATOM 2560 C CA    . HIS A 1 335 ? 3.780   -11.937 -20.879 1.00 61.26 335 A 1 
ATOM 2561 C C     . HIS A 1 335 ? 4.525   -11.124 -21.916 1.00 63.07 335 A 1 
ATOM 2562 O O     . HIS A 1 335 ? 4.838   -11.620 -23.006 1.00 57.71 335 A 1 
ATOM 2563 C CB    . HIS A 1 335 ? 4.623   -13.114 -20.386 1.00 53.81 335 A 1 
ATOM 2564 C CG    . HIS A 1 335 ? 4.350   -13.402 -18.942 1.00 47.46 335 A 1 
ATOM 2565 N ND1   . HIS A 1 335 ? 4.992   -12.789 -17.880 1.00 43.05 335 A 1 
ATOM 2566 C CD2   . HIS A 1 335 ? 3.416   -14.254 -18.460 1.00 41.80 335 A 1 
ATOM 2567 C CE1   . HIS A 1 335 ? 4.447   -13.292 -16.763 1.00 38.77 335 A 1 
ATOM 2568 N NE2   . HIS A 1 335 ? 3.490   -14.167 -17.073 1.00 39.78 335 A 1 
ATOM 2569 N N     . PHE A 1 336 ? 4.757   -9.848  -21.612 1.00 58.69 336 A 1 
ATOM 2570 C CA    . PHE A 1 336 ? 5.631   -9.059  -22.453 1.00 57.97 336 A 1 
ATOM 2571 C C     . PHE A 1 336 ? 6.980   -9.778  -22.548 1.00 61.09 336 A 1 
ATOM 2572 O O     . PHE A 1 336 ? 7.533   -10.241 -21.551 1.00 57.29 336 A 1 
ATOM 2573 C CB    . PHE A 1 336 ? 5.748   -7.633  -21.906 1.00 50.64 336 A 1 
ATOM 2574 C CG    . PHE A 1 336 ? 4.543   -6.762  -22.197 1.00 50.02 336 A 1 
ATOM 2575 C CD1   . PHE A 1 336 ? 4.120   -6.558  -23.517 1.00 49.22 336 A 1 
ATOM 2576 C CD2   . PHE A 1 336 ? 3.839   -6.135  -21.154 1.00 48.67 336 A 1 
ATOM 2577 C CE1   . PHE A 1 336 ? 3.005   -5.761  -23.801 1.00 43.75 336 A 1 
ATOM 2578 C CE2   . PHE A 1 336 ? 2.720   -5.324  -21.434 1.00 44.90 336 A 1 
ATOM 2579 C CZ    . PHE A 1 336 ? 2.299   -5.138  -22.757 1.00 45.79 336 A 1 
ATOM 2580 N N     . SER A 1 337 ? 7.521   -9.883  -23.770 1.00 67.63 337 A 1 
ATOM 2581 C CA    . SER A 1 337 ? 8.923   -10.255 -23.952 1.00 70.05 337 A 1 
ATOM 2582 C C     . SER A 1 337 ? 9.787   -9.369  -23.055 1.00 73.21 337 A 1 
ATOM 2583 O O     . SER A 1 337 ? 9.455   -8.200  -22.868 1.00 67.61 337 A 1 
ATOM 2584 C CB    . SER A 1 337 ? 9.316   -10.064 -25.411 1.00 61.78 337 A 1 
ATOM 2585 O OG    . SER A 1 337 ? 10.699  -10.299 -25.605 1.00 52.21 337 A 1 
ATOM 2586 N N     . SER A 1 338 ? 10.902  -9.880  -22.539 1.00 75.70 338 A 1 
ATOM 2587 C CA    . SER A 1 338 ? 11.826  -9.122  -21.680 1.00 78.17 338 A 1 
ATOM 2588 C C     . SER A 1 338 ? 12.092  -7.700  -22.207 1.00 81.19 338 A 1 
ATOM 2589 O O     . SER A 1 338 ? 11.914  -6.723  -21.486 1.00 77.16 338 A 1 
ATOM 2590 C CB    . SER A 1 338 ? 13.145  -9.890  -21.546 1.00 70.12 338 A 1 
ATOM 2591 O OG    . SER A 1 338 ? 14.080  -9.151  -20.806 1.00 59.12 338 A 1 
ATOM 2592 N N     . LYS A 1 339 ? 12.350  -7.578  -23.522 1.00 82.84 339 A 1 
ATOM 2593 C CA    . LYS A 1 339 ? 12.534  -6.276  -24.189 1.00 84.57 339 A 1 
ATOM 2594 C C     . LYS A 1 339 ? 11.296  -5.370  -24.125 1.00 86.49 339 A 1 
ATOM 2595 O O     . LYS A 1 339 ? 11.419  -4.154  -24.011 1.00 83.64 339 A 1 
ATOM 2596 C CB    . LYS A 1 339 ? 12.901  -6.495  -25.660 1.00 80.87 339 A 1 
ATOM 2597 C CG    . LYS A 1 339 ? 14.275  -7.141  -25.822 1.00 70.52 339 A 1 
ATOM 2598 C CD    . LYS A 1 339 ? 14.654  -7.230  -27.305 1.00 66.35 339 A 1 
ATOM 2599 C CE    . LYS A 1 339 ? 16.047  -7.830  -27.430 1.00 56.66 339 A 1 
ATOM 2600 N NZ    . LYS A 1 339 ? 16.504  -7.915  -28.843 1.00 49.06 339 A 1 
ATOM 2601 N N     . GLU A 1 340 ? 10.089  -5.941  -24.243 1.00 84.84 340 A 1 
ATOM 2602 C CA    . GLU A 1 340 ? 8.858   -5.165  -24.179 1.00 85.93 340 A 1 
ATOM 2603 C C     . GLU A 1 340 ? 8.590   -4.705  -22.745 1.00 87.98 340 A 1 
ATOM 2604 O O     . GLU A 1 340 ? 8.259   -3.537  -22.529 1.00 85.83 340 A 1 
ATOM 2605 C CB    . GLU A 1 340 ? 7.698   -5.972  -24.778 1.00 81.78 340 A 1 
ATOM 2606 C CG    . GLU A 1 340 ? 6.487   -5.066  -25.040 1.00 70.58 340 A 1 
ATOM 2607 C CD    . GLU A 1 340 ? 5.325   -5.772  -25.754 1.00 66.13 340 A 1 
ATOM 2608 O OE1   . GLU A 1 340 ? 4.347   -5.054  -26.069 1.00 59.63 340 A 1 
ATOM 2609 O OE2   . GLU A 1 340 ? 5.398   -6.994  -25.968 1.00 59.12 340 A 1 
ATOM 2610 N N     . ARG A 1 341 ? 8.846   -5.568  -21.734 1.00 86.01 341 A 1 
ATOM 2611 C CA    . ARG A 1 341 ? 8.785   -5.202  -20.323 1.00 87.75 341 A 1 
ATOM 2612 C C     . ARG A 1 341 ? 9.750   -4.057  -19.995 1.00 89.21 341 A 1 
ATOM 2613 O O     . ARG A 1 341 ? 9.326   -3.069  -19.403 1.00 87.38 341 A 1 
ATOM 2614 C CB    . ARG A 1 341 ? 9.051   -6.438  -19.451 1.00 85.86 341 A 1 
ATOM 2615 C CG    . ARG A 1 341 ? 8.918   -6.103  -17.968 1.00 82.13 341 A 1 
ATOM 2616 C CD    . ARG A 1 341 ? 9.299   -7.289  -17.088 1.00 79.84 341 A 1 
ATOM 2617 N NE    . ARG A 1 341 ? 9.301   -6.883  -15.679 1.00 78.32 341 A 1 
ATOM 2618 C CZ    . ARG A 1 341 ? 8.270   -6.864  -14.855 1.00 77.71 341 A 1 
ATOM 2619 N NH1   . ARG A 1 341 ? 7.115   -7.364  -15.197 1.00 68.93 341 A 1 
ATOM 2620 N NH2   . ARG A 1 341 ? 8.404   -6.321  -13.694 1.00 72.17 341 A 1 
ATOM 2621 N N     . GLU A 1 342 ? 10.996  -4.129  -20.432 1.00 88.52 342 A 1 
ATOM 2622 C CA    . GLU A 1 342 ? 11.981  -3.051  -20.271 1.00 89.16 342 A 1 
ATOM 2623 C C     . GLU A 1 342 ? 11.472  -1.717  -20.835 1.00 90.47 342 A 1 
ATOM 2624 O O     . GLU A 1 342 ? 11.550  -0.682  -20.170 1.00 89.20 342 A 1 
ATOM 2625 C CB    . GLU A 1 342 ? 13.285  -3.428  -21.003 1.00 86.85 342 A 1 
ATOM 2626 C CG    . GLU A 1 342 ? 14.139  -4.470  -20.270 1.00 73.97 342 A 1 
ATOM 2627 C CD    . GLU A 1 342 ? 15.247  -5.043  -21.163 1.00 68.33 342 A 1 
ATOM 2628 O OE1   . GLU A 1 342 ? 15.710  -6.165  -20.876 1.00 61.12 342 A 1 
ATOM 2629 O OE2   . GLU A 1 342 ? 15.600  -4.391  -22.173 1.00 60.61 342 A 1 
ATOM 2630 N N     . ALA A 1 343 ? 10.853  -1.735  -22.027 1.00 90.14 343 A 1 
ATOM 2631 C CA    . ALA A 1 343 ? 10.253  -0.538  -22.618 1.00 90.24 343 A 1 
ATOM 2632 C C     . ALA A 1 343 ? 9.096   0.018   -21.762 1.00 91.06 343 A 1 
ATOM 2633 O O     . ALA A 1 343 ? 8.943   1.233   -21.634 1.00 89.41 343 A 1 
ATOM 2634 C CB    . ALA A 1 343 ? 9.798   -0.870  -24.044 1.00 88.25 343 A 1 
ATOM 2635 N N     . ARG A 1 344 ? 8.279   -0.851  -21.114 1.00 92.26 344 A 1 
ATOM 2636 C CA    . ARG A 1 344 ? 7.198   -0.434  -20.206 1.00 92.31 344 A 1 
ATOM 2637 C C     . ARG A 1 344 ? 7.750   0.170   -18.912 1.00 93.22 344 A 1 
ATOM 2638 O O     . ARG A 1 344 ? 7.231   1.184   -18.451 1.00 91.63 344 A 1 
ATOM 2639 C CB    . ARG A 1 344 ? 6.253   -1.602  -19.873 1.00 91.13 344 A 1 
ATOM 2640 C CG    . ARG A 1 344 ? 5.546   -2.211  -21.087 1.00 87.07 344 A 1 
ATOM 2641 C CD    . ARG A 1 344 ? 4.729   -1.193  -21.858 1.00 82.82 344 A 1 
ATOM 2642 N NE    . ARG A 1 344 ? 4.213   -1.793  -23.092 1.00 77.64 344 A 1 
ATOM 2643 C CZ    . ARG A 1 344 ? 3.012   -1.586  -23.613 1.00 72.61 344 A 1 
ATOM 2644 N NH1   . ARG A 1 344 ? 2.146   -0.791  -23.039 1.00 65.05 344 A 1 
ATOM 2645 N NH2   . ARG A 1 344 ? 2.692   -2.170  -24.716 1.00 65.98 344 A 1 
ATOM 2646 N N     . VAL A 1 345 ? 8.814   -0.416  -18.363 1.00 92.70 345 A 1 
ATOM 2647 C CA    . VAL A 1 345 ? 9.493   0.117   -17.177 1.00 93.17 345 A 1 
ATOM 2648 C C     . VAL A 1 345 ? 10.120  1.483   -17.483 1.00 93.51 345 A 1 
ATOM 2649 O O     . VAL A 1 345 ? 9.934   2.425   -16.703 1.00 92.46 345 A 1 
ATOM 2650 C CB    . VAL A 1 345 ? 10.555  -0.877  -16.656 1.00 92.41 345 A 1 
ATOM 2651 C CG1   . VAL A 1 345 ? 11.376  -0.274  -15.507 1.00 88.33 345 A 1 
ATOM 2652 C CG2   . VAL A 1 345 ? 9.872   -2.143  -16.126 1.00 88.15 345 A 1 
ATOM 2653 N N     . LEU A 1 346 ? 10.764  1.648   -18.632 1.00 93.23 346 A 1 
ATOM 2654 C CA    . LEU A 1 346 ? 11.315  2.938   -19.052 1.00 92.95 346 A 1 
ATOM 2655 C C     . LEU A 1 346 ? 10.224  4.006   -19.170 1.00 93.30 346 A 1 
ATOM 2656 O O     . LEU A 1 346 ? 10.335  5.092   -18.587 1.00 92.11 346 A 1 
ATOM 2657 C CB    . LEU A 1 346 ? 12.074  2.748   -20.378 1.00 91.82 346 A 1 
ATOM 2658 C CG    . LEU A 1 346 ? 12.768  4.030   -20.869 1.00 81.91 346 A 1 
ATOM 2659 C CD1   . LEU A 1 346 ? 13.847  4.520   -19.895 1.00 76.15 346 A 1 
ATOM 2660 C CD2   . LEU A 1 346 ? 13.428  3.768   -22.229 1.00 77.12 346 A 1 
ATOM 2661 N N     . ARG A 1 347 ? 9.092   3.681   -19.829 1.00 92.75 347 A 1 
ATOM 2662 C CA    . ARG A 1 347 ? 7.947   4.586   -19.961 1.00 92.74 347 A 1 
ATOM 2663 C C     . ARG A 1 347 ? 7.325   4.948   -18.612 1.00 93.34 347 A 1 
ATOM 2664 O O     . ARG A 1 347 ? 6.915   6.097   -18.399 1.00 91.76 347 A 1 
ATOM 2665 C CB    . ARG A 1 347 ? 6.927   3.947   -20.902 1.00 91.38 347 A 1 
ATOM 2666 C CG    . ARG A 1 347 ? 5.800   4.937   -21.230 1.00 83.73 347 A 1 
ATOM 2667 C CD    . ARG A 1 347 ? 4.909   4.337   -22.307 1.00 78.68 347 A 1 
ATOM 2668 N NE    . ARG A 1 347 ? 3.799   5.257   -22.629 1.00 72.94 347 A 1 
ATOM 2669 C CZ    . ARG A 1 347 ? 2.556   4.899   -22.791 1.00 67.29 347 A 1 
ATOM 2670 N NH1   . ARG A 1 347 ? 2.198   3.651   -22.810 1.00 60.73 347 A 1 
ATOM 2671 N NH2   . ARG A 1 347 ? 1.611   5.790   -22.890 1.00 60.47 347 A 1 
ATOM 2672 N N     . TYR A 1 348 ? 7.260   4.011   -17.678 1.00 93.35 348 A 1 
ATOM 2673 C CA    . TYR A 1 348 ? 6.836   4.281   -16.308 1.00 93.68 348 A 1 
ATOM 2674 C C     . TYR A 1 348 ? 7.782   5.270   -15.607 1.00 93.93 348 A 1 
ATOM 2675 O O     . TYR A 1 348 ? 7.306   6.226   -14.987 1.00 92.98 348 A 1 
ATOM 2676 C CB    . TYR A 1 348 ? 6.692   2.958   -15.541 1.00 93.41 348 A 1 
ATOM 2677 C CG    . TYR A 1 348 ? 6.938   3.081   -14.057 1.00 93.36 348 A 1 
ATOM 2678 C CD1   . TYR A 1 348 ? 8.201   2.731   -13.542 1.00 91.46 348 A 1 
ATOM 2679 C CD2   . TYR A 1 348 ? 5.952   3.591   -13.195 1.00 91.96 348 A 1 
ATOM 2680 C CE1   . TYR A 1 348 ? 8.476   2.887   -12.175 1.00 91.01 348 A 1 
ATOM 2681 C CE2   . TYR A 1 348 ? 6.216   3.755   -11.834 1.00 91.03 348 A 1 
ATOM 2682 C CZ    . TYR A 1 348 ? 7.490   3.403   -11.324 1.00 91.28 348 A 1 
ATOM 2683 O OH    . TYR A 1 348 ? 7.769   3.559   -9.999  1.00 89.66 348 A 1 
ATOM 2684 N N     . LYS A 1 349 ? 9.107   5.106   -15.753 1.00 94.28 349 A 1 
ATOM 2685 C CA    . LYS A 1 349 ? 10.109  6.030   -15.182 1.00 93.97 349 A 1 
ATOM 2686 C C     . LYS A 1 349 ? 9.966   7.445   -15.759 1.00 94.15 349 A 1 
ATOM 2687 O O     . LYS A 1 349 ? 10.071  8.420   -15.020 1.00 92.37 349 A 1 
ATOM 2688 C CB    . LYS A 1 349 ? 11.534  5.489   -15.402 1.00 93.06 349 A 1 
ATOM 2689 C CG    . LYS A 1 349 ? 11.855  4.252   -14.548 1.00 88.27 349 A 1 
ATOM 2690 C CD    . LYS A 1 349 ? 13.299  3.766   -14.781 1.00 83.23 349 A 1 
ATOM 2691 C CE    . LYS A 1 349 ? 13.593  2.518   -13.953 1.00 77.48 349 A 1 
ATOM 2692 N NZ    . LYS A 1 349 ? 15.057  2.225   -13.843 1.00 69.31 349 A 1 
ATOM 2693 N N     . GLU A 1 350 ? 9.664   7.579   -17.048 1.00 94.02 350 A 1 
ATOM 2694 C CA    . GLU A 1 350 ? 9.375   8.870   -17.683 1.00 93.41 350 A 1 
ATOM 2695 C C     . GLU A 1 350 ? 8.085   9.495   -17.127 1.00 93.54 350 A 1 
ATOM 2696 O O     . GLU A 1 350 ? 8.102   10.638  -16.660 1.00 91.30 350 A 1 
ATOM 2697 C CB    . GLU A 1 350 ? 9.272   8.701   -19.197 1.00 91.67 350 A 1 
ATOM 2698 C CG    . GLU A 1 350 ? 10.632  8.432   -19.840 1.00 79.01 350 A 1 
ATOM 2699 C CD    . GLU A 1 350 ? 10.540  8.203   -21.353 1.00 70.92 350 A 1 
ATOM 2700 O OE1   . GLU A 1 350 ? 11.616  8.181   -21.986 1.00 63.49 350 A 1 
ATOM 2701 O OE2   . GLU A 1 350 ? 9.403   8.074   -21.865 1.00 63.28 350 A 1 
ATOM 2702 N N     . LYS A 1 351 ? 6.975   8.734   -17.058 1.00 93.85 351 A 1 
ATOM 2703 C CA    . LYS A 1 351 ? 5.705   9.193   -16.475 1.00 93.63 351 A 1 
ATOM 2704 C C     . LYS A 1 351 ? 5.840   9.594   -15.002 1.00 93.95 351 A 1 
ATOM 2705 O O     . LYS A 1 351 ? 5.143   10.507  -14.559 1.00 91.61 351 A 1 
ATOM 2706 C CB    . LYS A 1 351 ? 4.614   8.123   -16.618 1.00 92.07 351 A 1 
ATOM 2707 C CG    . LYS A 1 351 ? 3.834   8.223   -17.934 1.00 87.03 351 A 1 
ATOM 2708 C CD    . LYS A 1 351 ? 2.559   7.372   -17.849 1.00 84.83 351 A 1 
ATOM 2709 C CE    . LYS A 1 351 ? 1.570   7.691   -18.959 1.00 80.02 351 A 1 
ATOM 2710 N NZ    . LYS A 1 351 ? 0.207   7.209   -18.640 1.00 74.68 351 A 1 
ATOM 2711 N N     . LYS A 1 352 ? 6.735   8.970   -14.237 1.00 93.83 352 A 1 
ATOM 2712 C CA    . LYS A 1 352 ? 6.977   9.322   -12.827 1.00 94.05 352 A 1 
ATOM 2713 C C     . LYS A 1 352 ? 7.322   10.802  -12.658 1.00 94.09 352 A 1 
ATOM 2714 O O     . LYS A 1 352 ? 6.875   11.412  -11.694 1.00 91.71 352 A 1 
ATOM 2715 C CB    . LYS A 1 352 ? 8.056   8.390   -12.236 1.00 93.03 352 A 1 
ATOM 2716 C CG    . LYS A 1 352 ? 8.340   8.656   -10.739 1.00 89.85 352 A 1 
ATOM 2717 C CD    . LYS A 1 352 ? 9.235   7.570   -10.109 1.00 87.68 352 A 1 
ATOM 2718 C CE    . LYS A 1 352 ? 9.476   7.859   -8.618  1.00 80.87 352 A 1 
ATOM 2719 N NZ    . LYS A 1 352 ? 10.108  6.713   -7.898  1.00 73.87 352 A 1 
ATOM 2720 N N     . LYS A 1 353 ? 8.039   11.400  -13.605 1.00 94.03 353 A 1 
ATOM 2721 C CA    . LYS A 1 353 ? 8.456   12.815  -13.574 1.00 93.33 353 A 1 
ATOM 2722 C C     . LYS A 1 353 ? 7.286   13.787  -13.807 1.00 93.16 353 A 1 
ATOM 2723 O O     . LYS A 1 353 ? 7.331   14.907  -13.310 1.00 89.64 353 A 1 
ATOM 2724 C CB    . LYS A 1 353 ? 9.559   13.049  -14.620 1.00 91.67 353 A 1 
ATOM 2725 C CG    . LYS A 1 353 ? 10.822  12.191  -14.381 1.00 84.97 353 A 1 
ATOM 2726 C CD    . LYS A 1 353 ? 11.842  12.367  -15.518 1.00 80.04 353 A 1 
ATOM 2727 C CE    . LYS A 1 353 ? 13.038  11.433  -15.328 1.00 71.34 353 A 1 
ATOM 2728 N NZ    . LYS A 1 353 ? 14.001  11.480  -16.465 1.00 63.09 353 A 1 
ATOM 2729 N N     . SER A 1 354 ? 6.241   13.366  -14.522 1.00 93.33 354 A 1 
ATOM 2730 C CA    . SER A 1 354 ? 5.103   14.218  -14.897 1.00 92.66 354 A 1 
ATOM 2731 C C     . SER A 1 354 ? 3.886   14.102  -13.971 1.00 92.98 354 A 1 
ATOM 2732 O O     . SER A 1 354 ? 2.846   14.716  -14.229 1.00 88.95 354 A 1 
ATOM 2733 C CB    . SER A 1 354 ? 4.709   13.943  -16.360 1.00 89.72 354 A 1 
ATOM 2734 O OG    . SER A 1 354 ? 4.227   12.636  -16.516 1.00 78.38 354 A 1 
ATOM 2735 N N     . ARG A 1 355 ? 3.963   13.338  -12.871 1.00 93.23 355 A 1 
ATOM 2736 C CA    . ARG A 1 355 ? 2.830   13.138  -11.961 1.00 93.17 355 A 1 
ATOM 2737 C C     . ARG A 1 355 ? 2.433   14.432  -11.249 1.00 93.08 355 A 1 
ATOM 2738 O O     . ARG A 1 355 ? 3.270   15.117  -10.669 1.00 90.08 355 A 1 
ATOM 2739 C CB    . ARG A 1 355 ? 3.147   12.059  -10.919 1.00 91.86 355 A 1 
ATOM 2740 C CG    . ARG A 1 355 ? 3.242   10.657  -11.517 1.00 87.28 355 A 1 
ATOM 2741 C CD    . ARG A 1 355 ? 3.562   9.676   -10.398 1.00 87.79 355 A 1 
ATOM 2742 N NE    . ARG A 1 355 ? 3.978   8.363   -10.913 1.00 86.29 355 A 1 
ATOM 2743 C CZ    . ARG A 1 355 ? 4.687   7.474   -10.235 1.00 87.35 355 A 1 
ATOM 2744 N NH1   . ARG A 1 355 ? 5.010   7.664   -8.989  1.00 79.54 355 A 1 
ATOM 2745 N NH2   . ARG A 1 355 ? 5.100   6.389   -10.789 1.00 80.16 355 A 1 
ATOM 2746 N N     . LYS A 1 356 ? 1.108   14.695  -11.184 1.00 93.35 356 A 1 
ATOM 2747 C CA    . LYS A 1 356 ? 0.542   15.850  -10.495 1.00 93.28 356 A 1 
ATOM 2748 C C     . LYS A 1 356 ? -0.379  15.397  -9.367  1.00 93.99 356 A 1 
ATOM 2749 O O     . LYS A 1 356 ? -1.484  14.909  -9.590  1.00 90.89 356 A 1 
ATOM 2750 C CB    . LYS A 1 356 ? -0.152  16.780  -11.490 1.00 90.57 356 A 1 
ATOM 2751 C CG    . LYS A 1 356 ? 0.863   17.399  -12.472 1.00 81.36 356 A 1 
ATOM 2752 C CD    . LYS A 1 356 ? 0.188   18.412  -13.402 1.00 75.11 356 A 1 
ATOM 2753 C CE    . LYS A 1 356 ? 1.148   18.803  -14.523 1.00 66.76 356 A 1 
ATOM 2754 N NZ    . LYS A 1 356 ? 0.428   19.282  -15.722 1.00 57.56 356 A 1 
ATOM 2755 N N     . PHE A 1 357 ? 0.053   15.606  -8.120  1.00 92.85 357 A 1 
ATOM 2756 C CA    . PHE A 1 357 ? -0.721  15.263  -6.921  1.00 92.84 357 A 1 
ATOM 2757 C C     . PHE A 1 357 ? -1.686  16.374  -6.479  1.00 92.69 357 A 1 
ATOM 2758 O O     . PHE A 1 357 ? -2.509  16.173  -5.579  1.00 89.33 357 A 1 
ATOM 2759 C CB    . PHE A 1 357 ? 0.239   14.861  -5.798  1.00 92.04 357 A 1 
ATOM 2760 C CG    . PHE A 1 357 ? 0.872   13.506  -6.031  1.00 91.97 357 A 1 
ATOM 2761 C CD1   . PHE A 1 357 ? 0.214   12.344  -5.596  1.00 87.79 357 A 1 
ATOM 2762 C CD2   . PHE A 1 357 ? 2.090   13.399  -6.706  1.00 87.54 357 A 1 
ATOM 2763 C CE1   . PHE A 1 357 ? 0.774   11.082  -5.823  1.00 85.51 357 A 1 
ATOM 2764 C CE2   . PHE A 1 357 ? 2.662   12.137  -6.948  1.00 85.97 357 A 1 
ATOM 2765 C CZ    . PHE A 1 357 ? 2.007   10.972  -6.500  1.00 87.47 357 A 1 
ATOM 2766 N N     . GLU A 1 358 ? -1.631  17.549  -7.097  1.00 93.52 358 A 1 
ATOM 2767 C CA    . GLU A 1 358 ? -2.552  18.644  -6.843  1.00 93.11 358 A 1 
ATOM 2768 C C     . GLU A 1 358 ? -3.978  18.289  -7.277  1.00 93.63 358 A 1 
ATOM 2769 O O     . GLU A 1 358 ? -4.228  17.538  -8.218  1.00 91.56 358 A 1 
ATOM 2770 C CB    . GLU A 1 358 ? -2.076  19.933  -7.526  1.00 91.02 358 A 1 
ATOM 2771 C CG    . GLU A 1 358 ? -0.734  20.399  -6.954  1.00 79.61 358 A 1 
ATOM 2772 C CD    . GLU A 1 358 ? -0.331  21.797  -7.427  1.00 72.36 358 A 1 
ATOM 2773 O OE1   . GLU A 1 358 ? 0.680   22.292  -6.900  1.00 64.45 358 A 1 
ATOM 2774 O OE2   . GLU A 1 358 ? -1.065  22.364  -8.269  1.00 63.22 358 A 1 
ATOM 2775 N N     . LYS A 1 359 ? -4.973  18.845  -6.549  1.00 92.73 359 A 1 
ATOM 2776 C CA    . LYS A 1 359 ? -6.369  18.550  -6.841  1.00 92.70 359 A 1 
ATOM 2777 C C     . LYS A 1 359 ? -6.795  19.219  -8.141  1.00 93.38 359 A 1 
ATOM 2778 O O     . LYS A 1 359 ? -7.157  20.392  -8.161  1.00 90.96 359 A 1 
ATOM 2779 C CB    . LYS A 1 359 ? -7.253  18.951  -5.655  1.00 90.78 359 A 1 
ATOM 2780 C CG    . LYS A 1 359 ? -8.713  18.533  -5.877  1.00 84.31 359 A 1 
ATOM 2781 C CD    . LYS A 1 359 ? -9.581  18.950  -4.688  1.00 77.40 359 A 1 
ATOM 2782 C CE    . LYS A 1 359 ? -11.033 18.568  -4.930  1.00 67.17 359 A 1 
ATOM 2783 N NZ    . LYS A 1 359 ? -11.901 18.995  -3.822  1.00 60.02 359 A 1 
ATOM 2784 N N     . THR A 1 360 ? -6.890  18.435  -9.211  1.00 93.62 360 A 1 
ATOM 2785 C CA    . THR A 1 360 ? -7.450  18.863  -10.492 1.00 93.25 360 A 1 
ATOM 2786 C C     . THR A 1 360 ? -8.935  18.491  -10.595 1.00 94.26 360 A 1 
ATOM 2787 O O     . THR A 1 360 ? -9.387  17.449  -10.122 1.00 91.69 360 A 1 
ATOM 2788 C CB    . THR A 1 360 ? -6.625  18.303  -11.660 1.00 90.34 360 A 1 
ATOM 2789 O OG1   . THR A 1 360 ? -6.613  16.904  -11.621 1.00 77.11 360 A 1 
ATOM 2790 C CG2   . THR A 1 360 ? -5.180  18.793  -11.632 1.00 74.40 360 A 1 
ATOM 2791 N N     . THR A 1 361 ? -9.758  19.382  -11.196 1.00 94.13 361 A 1 
ATOM 2792 C CA    . THR A 1 361 ? -11.170 19.116  -11.498 1.00 94.68 361 A 1 
ATOM 2793 C C     . THR A 1 361 ? -11.296 18.750  -12.969 1.00 94.87 361 A 1 
ATOM 2794 O O     . THR A 1 361 ? -11.153 19.605  -13.836 1.00 92.30 361 A 1 
ATOM 2795 C CB    . THR A 1 361 ? -12.061 20.310  -11.149 1.00 93.58 361 A 1 
ATOM 2796 O OG1   . THR A 1 361 ? -11.933 20.614  -9.774  1.00 84.13 361 A 1 
ATOM 2797 C CG2   . THR A 1 361 ? -13.544 20.005  -11.400 1.00 83.57 361 A 1 
ATOM 2798 N N     . ARG A 1 362 ? -11.610 17.483  -13.261 1.00 94.94 362 A 1 
ATOM 2799 C CA    . ARG A 1 362 ? -11.754 17.006  -14.647 1.00 94.57 362 A 1 
ATOM 2800 C C     . ARG A 1 362 ? -13.096 17.363  -15.298 1.00 95.30 362 A 1 
ATOM 2801 O O     . ARG A 1 362 ? -13.195 17.418  -16.518 1.00 92.82 362 A 1 
ATOM 2802 C CB    . ARG A 1 362 ? -11.513 15.492  -14.692 1.00 92.91 362 A 1 
ATOM 2803 C CG    . ARG A 1 362 ? -10.066 15.107  -14.338 1.00 87.16 362 A 1 
ATOM 2804 C CD    . ARG A 1 362 ? -9.805  13.633  -14.630 1.00 82.37 362 A 1 
ATOM 2805 N NE    . ARG A 1 362 ? -8.389  13.271  -14.415 1.00 75.64 362 A 1 
ATOM 2806 C CZ    . ARG A 1 362 ? -7.863  12.616  -13.395 1.00 69.79 362 A 1 
ATOM 2807 N NH1   . ARG A 1 362 ? -8.597  12.195  -12.410 1.00 61.77 362 A 1 
ATOM 2808 N NH2   . ARG A 1 362 ? -6.593  12.375  -13.351 1.00 63.52 362 A 1 
ATOM 2809 N N     . TYR A 1 363 ? -14.137 17.598  -14.482 1.00 95.09 363 A 1 
ATOM 2810 C CA    . TYR A 1 363 ? -15.492 17.886  -14.949 1.00 95.13 363 A 1 
ATOM 2811 C C     . TYR A 1 363 ? -16.044 19.137  -14.253 1.00 95.26 363 A 1 
ATOM 2812 O O     . TYR A 1 363 ? -16.696 19.034  -13.211 1.00 93.83 363 A 1 
ATOM 2813 C CB    . TYR A 1 363 ? -16.384 16.663  -14.709 1.00 94.63 363 A 1 
ATOM 2814 C CG    . TYR A 1 363 ? -15.967 15.415  -15.468 1.00 94.15 363 A 1 
ATOM 2815 C CD1   . TYR A 1 363 ? -16.361 15.230  -16.801 1.00 90.83 363 A 1 
ATOM 2816 C CD2   . TYR A 1 363 ? -15.176 14.432  -14.849 1.00 90.73 363 A 1 
ATOM 2817 C CE1   . TYR A 1 363 ? -15.974 14.085  -17.513 1.00 90.13 363 A 1 
ATOM 2818 C CE2   . TYR A 1 363 ? -14.781 13.285  -15.541 1.00 89.26 363 A 1 
ATOM 2819 C CZ    . TYR A 1 363 ? -15.188 13.110  -16.881 1.00 91.01 363 A 1 
ATOM 2820 O OH    . TYR A 1 363 ? -14.807 11.983  -17.577 1.00 89.47 363 A 1 
ATOM 2821 N N     . ALA A 1 364 ? -15.841 20.306  -14.848 1.00 96.81 364 A 1 
ATOM 2822 C CA    . ALA A 1 364 ? -16.304 21.586  -14.319 1.00 96.43 364 A 1 
ATOM 2823 C C     . ALA A 1 364 ? -17.826 21.628  -14.092 1.00 96.68 364 A 1 
ATOM 2824 O O     . ALA A 1 364 ? -18.280 22.102  -13.052 1.00 94.79 364 A 1 
ATOM 2825 C CB    . ALA A 1 364 ? -15.859 22.690  -15.282 1.00 95.35 364 A 1 
ATOM 2826 N N     . THR A 1 365 ? -18.627 21.043  -14.992 1.00 96.53 365 A 1 
ATOM 2827 C CA    . THR A 1 365 ? -20.096 20.965  -14.849 1.00 96.05 365 A 1 
ATOM 2828 C C     . THR A 1 365 ? -20.529 20.179  -13.605 1.00 96.12 365 A 1 
ATOM 2829 O O     . THR A 1 365 ? -21.443 20.586  -12.897 1.00 94.44 365 A 1 
ATOM 2830 C CB    . THR A 1 365 ? -20.722 20.314  -16.087 1.00 94.70 365 A 1 
ATOM 2831 O OG1   . THR A 1 365 ? -20.092 19.082  -16.365 1.00 82.94 365 A 1 
ATOM 2832 C CG2   . THR A 1 365 ? -20.560 21.194  -17.334 1.00 79.09 365 A 1 
ATOM 2833 N N     . ARG A 1 366 ? -19.840 19.087  -13.268 1.00 96.17 366 A 1 
ATOM 2834 C CA    . ARG A 1 366 ? -20.114 18.312  -12.049 1.00 96.06 366 A 1 
ATOM 2835 C C     . ARG A 1 366 ? -19.695 19.057  -10.781 1.00 95.82 366 A 1 
ATOM 2836 O O     . ARG A 1 366 ? -20.351 18.888  -9.753  1.00 94.43 366 A 1 
ATOM 2837 C CB    . ARG A 1 366 ? -19.422 16.946  -12.085 1.00 95.68 366 A 1 
ATOM 2838 C CG    . ARG A 1 366 ? -19.997 16.019  -13.158 1.00 92.85 366 A 1 
ATOM 2839 C CD    . ARG A 1 366 ? -19.429 14.608  -12.982 1.00 91.11 366 A 1 
ATOM 2840 N NE    . ARG A 1 366 ? -19.943 13.676  -14.003 1.00 88.96 366 A 1 
ATOM 2841 C CZ    . ARG A 1 366 ? -19.802 12.354  -14.009 1.00 88.15 366 A 1 
ATOM 2842 N NH1   . ARG A 1 366 ? -19.155 11.739  -13.056 1.00 79.82 366 A 1 
ATOM 2843 N NH2   . ARG A 1 366 ? -20.304 11.648  -14.972 1.00 83.03 366 A 1 
ATOM 2844 N N     . LYS A 1 367 ? -18.633 19.859  -10.847 1.00 96.17 367 A 1 
ATOM 2845 C CA    . LYS A 1 367 ? -18.212 20.725  -9.750  1.00 96.26 367 A 1 
ATOM 2846 C C     . LYS A 1 367 ? -19.281 21.782  -9.478  1.00 96.01 367 A 1 
ATOM 2847 O O     . LYS A 1 367 ? -19.769 21.841  -8.353  1.00 94.76 367 A 1 
ATOM 2848 C CB    . LYS A 1 367 ? -16.842 21.343  -10.052 1.00 95.85 367 A 1 
ATOM 2849 C CG    . LYS A 1 367 ? -16.380 22.263  -8.909  1.00 94.52 367 A 1 
ATOM 2850 C CD    . LYS A 1 367 ? -15.065 22.989  -9.232  1.00 91.83 367 A 1 
ATOM 2851 C CE    . LYS A 1 367 ? -14.842 24.019  -8.132  1.00 86.21 367 A 1 
ATOM 2852 N NZ    . LYS A 1 367 ? -13.713 24.944  -8.408  1.00 79.49 367 A 1 
ATOM 2853 N N     . ALA A 1 368 ? -19.721 22.524  -10.488 1.00 96.65 368 A 1 
ATOM 2854 C CA    . ALA A 1 368 ? -20.748 23.553  -10.370 1.00 96.10 368 A 1 
ATOM 2855 C C     . ALA A 1 368 ? -22.054 22.990  -9.791  1.00 96.17 368 A 1 
ATOM 2856 O O     . ALA A 1 368 ? -22.616 23.548  -8.844  1.00 94.63 368 A 1 
ATOM 2857 C CB    . ALA A 1 368 ? -20.969 24.177  -11.754 1.00 95.44 368 A 1 
ATOM 2858 N N     . TYR A 1 369 ? -22.512 21.828  -10.272 1.00 96.06 369 A 1 
ATOM 2859 C CA    . TYR A 1 369 ? -23.690 21.151  -9.710  1.00 95.55 369 A 1 
ATOM 2860 C C     . TYR A 1 369 ? -23.507 20.742  -8.242  1.00 95.51 369 A 1 
ATOM 2861 O O     . TYR A 1 369 ? -24.425 20.875  -7.442  1.00 94.37 369 A 1 
ATOM 2862 C CB    . TYR A 1 369 ? -24.023 19.934  -10.574 1.00 94.83 369 A 1 
ATOM 2863 C CG    . TYR A 1 369 ? -25.262 19.203  -10.103 1.00 92.33 369 A 1 
ATOM 2864 C CD1   . TYR A 1 369 ? -25.145 18.024  -9.334  1.00 87.28 369 A 1 
ATOM 2865 C CD2   . TYR A 1 369 ? -26.531 19.722  -10.381 1.00 85.58 369 A 1 
ATOM 2866 C CE1   . TYR A 1 369 ? -26.289 17.366  -8.862  1.00 83.59 369 A 1 
ATOM 2867 C CE2   . TYR A 1 369 ? -27.686 19.077  -9.917  1.00 81.71 369 A 1 
ATOM 2868 C CZ    . TYR A 1 369 ? -27.564 17.898  -9.150  1.00 83.98 369 A 1 
ATOM 2869 O OH    . TYR A 1 369 ? -28.696 17.258  -8.690  1.00 81.47 369 A 1 
ATOM 2870 N N     . ALA A 1 370 ? -22.334 20.242  -7.857  1.00 95.97 370 A 1 
ATOM 2871 C CA    . ALA A 1 370 ? -22.060 19.852  -6.479  1.00 95.53 370 A 1 
ATOM 2872 C C     . ALA A 1 370 ? -21.972 21.048  -5.525  1.00 95.24 370 A 1 
ATOM 2873 O O     . ALA A 1 370 ? -22.247 20.882  -4.328  1.00 93.53 370 A 1 
ATOM 2874 C CB    . ALA A 1 370 ? -20.765 19.034  -6.442  1.00 94.78 370 A 1 
ATOM 2875 N N     . GLU A 1 371 ? -21.583 22.226  -5.999  1.00 96.04 371 A 1 
ATOM 2876 C CA    . GLU A 1 371 ? -21.546 23.481  -5.239  1.00 95.60 371 A 1 
ATOM 2877 C C     . GLU A 1 371 ? -22.950 24.047  -5.024  1.00 95.47 371 A 1 
ATOM 2878 O O     . GLU A 1 371 ? -23.273 24.431  -3.901  1.00 93.71 371 A 1 
ATOM 2879 C CB    . GLU A 1 371 ? -20.624 24.490  -5.955  1.00 94.73 371 A 1 
ATOM 2880 C CG    . GLU A 1 371 ? -19.140 24.104  -5.805  1.00 88.17 371 A 1 
ATOM 2881 C CD    . GLU A 1 371 ? -18.161 24.887  -6.691  1.00 85.00 371 A 1 
ATOM 2882 O OE1   . GLU A 1 371 ? -16.937 24.753  -6.454  1.00 79.72 371 A 1 
ATOM 2883 O OE2   . GLU A 1 371 ? -18.582 25.543  -7.652  1.00 78.71 371 A 1 
ATOM 2884 N N     . ALA A 1 372 ? -23.807 24.018  -6.045  1.00 94.82 372 A 1 
ATOM 2885 C CA    . ALA A 1 372 ? -25.178 24.515  -5.977  1.00 94.13 372 A 1 
ATOM 2886 C C     . ALA A 1 372 ? -26.166 23.564  -5.278  1.00 94.27 372 A 1 
ATOM 2887 O O     . ALA A 1 372 ? -27.298 23.949  -4.980  1.00 92.00 372 A 1 
ATOM 2888 C CB    . ALA A 1 372 ? -25.636 24.815  -7.407  1.00 92.51 372 A 1 
ATOM 2889 N N     . ARG A 1 373 ? -25.805 22.312  -5.029  1.00 93.83 373 A 1 
ATOM 2890 C CA    . ARG A 1 373 ? -26.729 21.306  -4.488  1.00 93.67 373 A 1 
ATOM 2891 C C     . ARG A 1 373 ? -26.978 21.516  -2.993  1.00 93.80 373 A 1 
ATOM 2892 O O     . ARG A 1 373 ? -26.002 21.647  -2.246  1.00 92.48 373 A 1 
ATOM 2893 C CB    . ARG A 1 373 ? -26.196 19.908  -4.807  1.00 92.10 373 A 1 
ATOM 2894 C CG    . ARG A 1 373 ? -27.243 18.853  -4.506  1.00 84.40 373 A 1 
ATOM 2895 C CD    . ARG A 1 373 ? -26.752 17.486  -4.956  1.00 84.20 373 A 1 
ATOM 2896 N NE    . ARG A 1 373 ? -27.803 16.492  -4.747  1.00 81.34 373 A 1 
ATOM 2897 C CZ    . ARG A 1 373 ? -27.800 15.245  -5.180  1.00 80.35 373 A 1 
ATOM 2898 N NH1   . ARG A 1 373 ? -26.790 14.768  -5.847  1.00 71.44 373 A 1 
ATOM 2899 N NH2   . ARG A 1 373 ? -28.810 14.472  -4.948  1.00 73.42 373 A 1 
ATOM 2900 N N     . PRO A 1 374 ? -28.254 21.447  -2.512  1.00 93.99 374 A 1 
ATOM 2901 C CA    . PRO A 1 374 ? -28.564 21.534  -1.085  1.00 93.74 374 A 1 
ATOM 2902 C C     . PRO A 1 374 ? -27.895 20.399  -0.307  1.00 94.60 374 A 1 
ATOM 2903 O O     . PRO A 1 374 ? -27.680 19.288  -0.816  1.00 93.71 374 A 1 
ATOM 2904 C CB    . PRO A 1 374 ? -30.091 21.506  -0.986  1.00 91.69 374 A 1 
ATOM 2905 C CG    . PRO A 1 374 ? -30.529 20.799  -2.253  1.00 87.60 374 A 1 
ATOM 2906 C CD    . PRO A 1 374 ? -29.486 21.245  -3.272  1.00 90.96 374 A 1 
ATOM 2907 N N     . ARG A 1 375 ? -27.496 20.710  0.952   1.00 93.12 375 A 1 
ATOM 2908 C CA    . ARG A 1 375 ? -26.761 19.791  1.829   1.00 93.27 375 A 1 
ATOM 2909 C C     . ARG A 1 375 ? -27.335 19.821  3.240   1.00 92.90 375 A 1 
ATOM 2910 O O     . ARG A 1 375 ? -27.484 20.891  3.806   1.00 90.83 375 A 1 
ATOM 2911 C CB    . ARG A 1 375 ? -25.274 20.168  1.889   1.00 92.23 375 A 1 
ATOM 2912 C CG    . ARG A 1 375 ? -24.574 20.043  0.534   1.00 88.94 375 A 1 
ATOM 2913 C CD    . ARG A 1 375 ? -23.105 20.445  0.673   1.00 89.91 375 A 1 
ATOM 2914 N NE    . ARG A 1 375 ? -22.431 20.412  -0.639  1.00 88.86 375 A 1 
ATOM 2915 C CZ    . ARG A 1 375 ? -21.254 20.950  -0.925  1.00 90.64 375 A 1 
ATOM 2916 N NH1   . ARG A 1 375 ? -20.531 21.532  -0.019  1.00 80.64 375 A 1 
ATOM 2917 N NH2   . ARG A 1 375 ? -20.804 20.922  -2.136  1.00 84.83 375 A 1 
ATOM 2918 N N     . ILE A 1 376 ? -27.547 18.654  3.824   1.00 94.09 376 A 1 
ATOM 2919 C CA    . ILE A 1 376 ? -27.903 18.462  5.232   1.00 93.60 376 A 1 
ATOM 2920 C C     . ILE A 1 376 ? -26.668 17.924  5.953   1.00 94.09 376 A 1 
ATOM 2921 O O     . ILE A 1 376 ? -26.154 16.860  5.605   1.00 92.41 376 A 1 
ATOM 2922 C CB    . ILE A 1 376 ? -29.131 17.544  5.356   1.00 92.07 376 A 1 
ATOM 2923 C CG1   . ILE A 1 376 ? -30.362 18.188  4.684   1.00 86.58 376 A 1 
ATOM 2924 C CG2   . ILE A 1 376 ? -29.402 17.217  6.833   1.00 85.08 376 A 1 
ATOM 2925 C CD1   . ILE A 1 376 ? -31.574 17.273  4.554   1.00 77.92 376 A 1 
ATOM 2926 N N     . LYS A 1 377 ? -26.137 18.682  6.934   1.00 93.30 377 A 1 
ATOM 2927 C CA    . LYS A 1 377 ? -24.922 18.326  7.689   1.00 93.77 377 A 1 
ATOM 2928 C C     . LYS A 1 377 ? -23.754 17.885  6.774   1.00 94.21 377 A 1 
ATOM 2929 O O     . LYS A 1 377 ? -23.058 16.909  7.048   1.00 91.76 377 A 1 
ATOM 2930 C CB    . LYS A 1 377 ? -25.269 17.298  8.784   1.00 92.68 377 A 1 
ATOM 2931 C CG    . LYS A 1 377 ? -26.281 17.846  9.797   1.00 89.18 377 A 1 
ATOM 2932 C CD    . LYS A 1 377 ? -26.701 16.776  10.816  1.00 83.03 377 A 1 
ATOM 2933 C CE    . LYS A 1 377 ? -27.740 17.392  11.759  1.00 75.85 377 A 1 
ATOM 2934 N NZ    . LYS A 1 377 ? -28.340 16.415  12.698  1.00 66.50 377 A 1 
ATOM 2935 N N     . GLY A 1 378 ? -23.585 18.606  5.661   1.00 93.98 378 A 1 
ATOM 2936 C CA    . GLY A 1 378 ? -22.521 18.379  4.682   1.00 93.79 378 A 1 
ATOM 2937 C C     . GLY A 1 378 ? -22.778 17.263  3.666   1.00 94.48 378 A 1 
ATOM 2938 O O     . GLY A 1 378 ? -22.073 17.206  2.654   1.00 92.36 378 A 1 
ATOM 2939 N N     . ARG A 1 379 ? -23.805 16.404  3.868   1.00 95.18 379 A 1 
ATOM 2940 C CA    . ARG A 1 379 ? -24.219 15.399  2.883   1.00 95.24 379 A 1 
ATOM 2941 C C     . ARG A 1 379 ? -25.166 16.024  1.863   1.00 95.50 379 A 1 
ATOM 2942 O O     . ARG A 1 379 ? -25.909 16.936  2.192   1.00 93.82 379 A 1 
ATOM 2943 C CB    . ARG A 1 379 ? -24.888 14.200  3.567   1.00 94.12 379 A 1 
ATOM 2944 C CG    . ARG A 1 379 ? -23.947 13.502  4.552   1.00 87.14 379 A 1 
ATOM 2945 C CD    . ARG A 1 379 ? -24.639 12.266  5.137   1.00 87.40 379 A 1 
ATOM 2946 N NE    . ARG A 1 379 ? -23.765 11.570  6.092   1.00 82.96 379 A 1 
ATOM 2947 C CZ    . ARG A 1 379 ? -24.028 10.420  6.690   1.00 80.71 379 A 1 
ATOM 2948 N NH1   . ARG A 1 379 ? -25.151 9.787   6.477   1.00 71.33 379 A 1 
ATOM 2949 N NH2   . ARG A 1 379 ? -23.173 9.904   7.516   1.00 72.02 379 A 1 
ATOM 2950 N N     . PHE A 1 380 ? -25.187 15.490  0.653   1.00 94.91 380 A 1 
ATOM 2951 C CA    . PHE A 1 380 ? -26.188 15.910  -0.326  1.00 94.84 380 A 1 
ATOM 2952 C C     . PHE A 1 380 ? -27.587 15.497  0.144   1.00 94.01 380 A 1 
ATOM 2953 O O     . PHE A 1 380 ? -27.809 14.323  0.448   1.00 92.20 380 A 1 
ATOM 2954 C CB    . PHE A 1 380 ? -25.878 15.302  -1.698  1.00 95.07 380 A 1 
ATOM 2955 C CG    . PHE A 1 380 ? -24.583 15.764  -2.310  1.00 95.60 380 A 1 
ATOM 2956 C CD1   . PHE A 1 380 ? -24.357 17.131  -2.543  1.00 94.43 380 A 1 
ATOM 2957 C CD2   . PHE A 1 380 ? -23.597 14.843  -2.690  1.00 94.27 380 A 1 
ATOM 2958 C CE1   . PHE A 1 380 ? -23.160 17.571  -3.130  1.00 93.84 380 A 1 
ATOM 2959 C CE2   . PHE A 1 380 ? -22.400 15.264  -3.281  1.00 93.50 380 A 1 
ATOM 2960 C CZ    . PHE A 1 380 ? -22.179 16.639  -3.499  1.00 94.48 380 A 1 
ATOM 2961 N N     . ALA A 1 381 ? -28.527 16.450  0.178   1.00 93.85 381 A 1 
ATOM 2962 C CA    . ALA A 1 381 ? -29.923 16.210  0.502   1.00 93.04 381 A 1 
ATOM 2963 C C     . ALA A 1 381 ? -30.721 15.819  -0.753  1.00 92.42 381 A 1 
ATOM 2964 O O     . ALA A 1 381 ? -30.362 16.178  -1.883  1.00 88.67 381 A 1 
ATOM 2965 C CB    . ALA A 1 381 ? -30.484 17.454  1.183   1.00 90.81 381 A 1 
ATOM 2966 N N     . LYS A 1 382 ? -31.848 15.092  -0.547  1.00 91.02 382 A 1 
ATOM 2967 C CA    . LYS A 1 382 ? -32.889 14.982  -1.569  1.00 89.65 382 A 1 
ATOM 2968 C C     . LYS A 1 382 ? -33.648 16.307  -1.640  1.00 88.17 382 A 1 
ATOM 2969 O O     . LYS A 1 382 ? -33.684 17.045  -0.667  1.00 81.59 382 A 1 
ATOM 2970 C CB    . LYS A 1 382 ? -33.846 13.838  -1.246  1.00 85.99 382 A 1 
ATOM 2971 C CG    . LYS A 1 382 ? -33.197 12.454  -1.342  1.00 76.67 382 A 1 
ATOM 2972 C CD    . LYS A 1 382 ? -34.251 11.400  -0.992  1.00 72.64 382 A 1 
ATOM 2973 C CE    . LYS A 1 382 ? -33.693 9.994   -1.017  1.00 63.35 382 A 1 
ATOM 2974 N NZ    . LYS A 1 382 ? -34.711 9.035   -0.529  1.00 56.16 382 A 1 
ATOM 2975 N N     . ARG A 1 383 ? -34.316 16.597  -2.776  1.00 86.70 383 A 1 
ATOM 2976 C CA    . ARG A 1 383 ? -35.146 17.802  -2.906  1.00 83.66 383 A 1 
ATOM 2977 C C     . ARG A 1 383 ? -36.256 17.845  -1.849  1.00 82.51 383 A 1 
ATOM 2978 O O     . ARG A 1 383 ? -36.388 18.866  -1.191  1.00 74.86 383 A 1 
ATOM 2979 C CB    . ARG A 1 383 ? -35.746 17.915  -4.315  1.00 78.47 383 A 1 
ATOM 2980 C CG    . ARG A 1 383 ? -34.793 18.627  -5.278  1.00 68.45 383 A 1 
ATOM 2981 C CD    . ARG A 1 383 ? -35.502 18.838  -6.616  1.00 66.11 383 A 1 
ATOM 2982 N NE    . ARG A 1 383 ? -34.713 19.665  -7.540  1.00 57.72 383 A 1 
ATOM 2983 C CZ    . ARG A 1 383 ? -35.060 20.008  -8.775  1.00 53.00 383 A 1 
ATOM 2984 N NH1   . ARG A 1 383 ? -36.172 19.575  -9.303  1.00 50.02 383 A 1 
ATOM 2985 N NH2   . ARG A 1 383 ? -34.300 20.785  -9.481  1.00 49.13 383 A 1 
ATOM 2986 N N     . SER A 1 384 ? -36.985 16.736  -1.634  1.00 83.59 384 A 1 
ATOM 2987 C CA    . SER A 1 384 ? -38.029 16.622  -0.611  1.00 81.51 384 A 1 
ATOM 2988 C C     . SER A 1 384 ? -37.525 16.921  0.794   1.00 81.00 384 A 1 
ATOM 2989 O O     . SER A 1 384 ? -38.161 17.640  1.556   1.00 71.95 384 A 1 
ATOM 2990 C CB    . SER A 1 384 ? -38.593 15.203  -0.622  1.00 75.19 384 A 1 
ATOM 2991 O OG    . SER A 1 384 ? -37.570 14.232  -0.467  1.00 65.74 384 A 1 
ATOM 2992 N N     . ASP A 1 385 ? -36.349 16.389  1.141   1.00 78.20 385 A 1 
ATOM 2993 C CA    . ASP A 1 385 ? -35.808 16.495  2.492   1.00 75.91 385 A 1 
ATOM 2994 C C     . ASP A 1 385 ? -35.245 17.913  2.727   1.00 75.86 385 A 1 
ATOM 2995 O O     . ASP A 1 385 ? -35.246 18.401  3.846   1.00 70.66 385 A 1 
ATOM 2996 C CB    . ASP A 1 385 ? -34.723 15.426  2.719   1.00 70.12 385 A 1 
ATOM 2997 C CG    . ASP A 1 385 ? -35.100 13.981  2.341   1.00 62.50 385 A 1 
ATOM 2998 O OD1   . ASP A 1 385 ? -36.279 13.685  2.070   1.00 57.17 385 A 1 
ATOM 2999 O OD2   . ASP A 1 385 ? -34.161 13.150  2.205   1.00 56.04 385 A 1 
ATOM 3000 N N     . ALA A 1 386 ? -34.784 18.569  1.694   1.00 73.73 386 A 1 
ATOM 3001 C CA    . ALA A 1 386 ? -34.326 19.949  1.755   1.00 68.50 386 A 1 
ATOM 3002 C C     . ALA A 1 386 ? -35.493 20.930  1.929   1.00 69.03 386 A 1 
ATOM 3003 O O     . ALA A 1 386 ? -35.367 21.881  2.702   1.00 64.54 386 A 1 
ATOM 3004 C CB    . ALA A 1 386 ? -33.516 20.268  0.492   1.00 63.88 386 A 1 
ATOM 3005 N N     . GLU A 1 387 ? -36.651 20.711  1.271   1.00 72.61 387 A 1 
ATOM 3006 C CA    . GLU A 1 387 ? -37.869 21.511  1.462   1.00 70.62 387 A 1 
ATOM 3007 C C     . GLU A 1 387 ? -38.392 21.360  2.903   1.00 71.16 387 A 1 
ATOM 3008 O O     . GLU A 1 387 ? -38.631 22.367  3.571   1.00 65.35 387 A 1 
ATOM 3009 C CB    . GLU A 1 387 ? -38.917 21.119  0.411   1.00 63.09 387 A 1 
ATOM 3010 C CG    . GLU A 1 387 ? -38.551 21.684  -0.978  1.00 54.52 387 A 1 
ATOM 3011 C CD    . GLU A 1 387 ? -39.392 21.142  -2.157  1.00 49.19 387 A 1 
ATOM 3012 O OE1   . GLU A 1 387 ? -39.088 21.538  -3.314  1.00 45.73 387 A 1 
ATOM 3013 O OE2   . GLU A 1 387 ? -40.267 20.270  -1.944  1.00 44.00 387 A 1 
ATOM 3014 N N     . MET A 1 388 ? -38.426 20.143  3.463   1.00 71.49 388 A 1 
ATOM 3015 C CA    . MET A 1 388 ? -38.823 19.928  4.861   1.00 69.18 388 A 1 
ATOM 3016 C C     . MET A 1 388 ? -37.866 20.576  5.870   1.00 69.02 388 A 1 
ATOM 3017 O O     . MET A 1 388 ? -38.331 21.102  6.885   1.00 63.87 388 A 1 
ATOM 3018 C CB    . MET A 1 388 ? -38.924 18.433  5.171   1.00 64.44 388 A 1 
ATOM 3019 C CG    . MET A 1 388 ? -40.221 17.811  4.668   1.00 57.58 388 A 1 
ATOM 3020 S SD    . MET A 1 388 ? -40.595 16.162  5.368   1.00 50.42 388 A 1 
ATOM 3021 C CE    . MET A 1 388 ? -40.897 16.620  7.079   1.00 46.37 388 A 1 
ATOM 3022 N N     . GLU A 1 389 ? -36.567 20.545  5.687   1.00 68.01 389 A 1 
ATOM 3023 C CA    . GLU A 1 389 ? -35.630 21.195  6.618   1.00 65.24 389 A 1 
ATOM 3024 C C     . GLU A 1 389 ? -35.751 22.724  6.556   1.00 63.66 389 A 1 
ATOM 3025 O O     . GLU A 1 389 ? -35.690 23.381  7.596   1.00 60.34 389 A 1 
ATOM 3026 C CB    . GLU A 1 389 ? -34.165 20.754  6.394   1.00 60.09 389 A 1 
ATOM 3027 C CG    . GLU A 1 389 ? -33.562 20.047  7.623   1.00 52.25 389 A 1 
ATOM 3028 C CD    . GLU A 1 389 ? -32.029 19.884  7.621   1.00 49.91 389 A 1 
ATOM 3029 O OE1   . GLU A 1 389 ? -31.505 19.168  8.513   1.00 46.05 389 A 1 
ATOM 3030 O OE2   . GLU A 1 389 ? -31.337 20.459  6.749   1.00 46.16 389 A 1 
ATOM 3031 N N     . VAL A 1 390 ? -35.943 23.285  5.370   1.00 69.10 390 A 1 
ATOM 3032 C CA    . VAL A 1 390 ? -36.183 24.727  5.217   1.00 67.79 390 A 1 
ATOM 3033 C C     . VAL A 1 390 ? -37.475 25.121  5.931   1.00 67.66 390 A 1 
ATOM 3034 O O     . VAL A 1 390 ? -37.434 26.043  6.748   1.00 63.65 390 A 1 
ATOM 3035 C CB    . VAL A 1 390 ? -36.177 25.144  3.742   1.00 63.76 390 A 1 
ATOM 3036 C CG1   . VAL A 1 390 ? -36.566 26.616  3.556   1.00 54.47 390 A 1 
ATOM 3037 C CG2   . VAL A 1 390 ? -34.776 25.001  3.134   1.00 58.61 390 A 1 
ATOM 3038 N N     . ASP A 1 391 ? -38.586 24.397  5.762   1.00 64.08 391 A 1 
ATOM 3039 C CA    . ASP A 1 391 ? -39.851 24.658  6.461   1.00 61.04 391 A 1 
ATOM 3040 C C     . ASP A 1 391 ? -39.730 24.499  7.981   1.00 60.00 391 A 1 
ATOM 3041 O O     . ASP A 1 391 ? -40.281 25.314  8.741   1.00 57.30 391 A 1 
ATOM 3042 C CB    . ASP A 1 391 ? -40.960 23.731  5.934   1.00 56.28 391 A 1 
ATOM 3043 C CG    . ASP A 1 391 ? -41.622 24.224  4.639   1.00 48.72 391 A 1 
ATOM 3044 O OD1   . ASP A 1 391 ? -41.426 25.407  4.281   1.00 46.29 391 A 1 
ATOM 3045 O OD2   . ASP A 1 391 ? -42.372 23.414  4.059   1.00 44.94 391 A 1 
ATOM 3046 N N     . GLN A 1 392 ? -38.988 23.509  8.484   1.00 63.19 392 A 1 
ATOM 3047 C CA    . GLN A 1 392 ? -38.725 23.379  9.924   1.00 63.21 392 A 1 
ATOM 3048 C C     . GLN A 1 392 ? -37.874 24.538  10.457  1.00 63.57 392 A 1 
ATOM 3049 O O     . GLN A 1 392 ? -38.144 25.034  11.550  1.00 59.89 392 A 1 
ATOM 3050 C CB    . GLN A 1 392 ? -38.052 22.044  10.248  1.00 58.97 392 A 1 
ATOM 3051 C CG    . GLN A 1 392 ? -39.078 20.904  10.274  1.00 53.12 392 A 1 
ATOM 3052 C CD    . GLN A 1 392 ? -38.473 19.574  10.728  1.00 49.38 392 A 1 
ATOM 3053 O OE1   . GLN A 1 392 ? -37.293 19.419  11.021  1.00 47.51 392 A 1 
ATOM 3054 N NE2   . GLN A 1 392 ? -39.286 18.541  10.832  1.00 43.43 392 A 1 
ATOM 3055 N N     . THR A 1 393 ? -36.881 24.990  9.713   1.00 63.77 393 A 1 
ATOM 3056 C CA    . THR A 1 393 ? -36.038 26.114  10.157  1.00 63.31 393 A 1 
ATOM 3057 C C     . THR A 1 393 ? -36.837 27.423  10.168  1.00 63.09 393 A 1 
ATOM 3058 O O     . THR A 1 393 ? -36.721 28.203  11.115  1.00 58.03 393 A 1 
ATOM 3059 C CB    . THR A 1 393 ? -34.764 26.277  9.313   1.00 58.92 393 A 1 
ATOM 3060 O OG1   . THR A 1 393 ? -34.221 25.049  8.905   1.00 51.81 393 A 1 
ATOM 3061 C CG2   . THR A 1 393 ? -33.664 26.958  10.126  1.00 53.07 393 A 1 
ATOM 3062 N N     . PHE A 1 394 ? -37.702 27.645  9.176   1.00 61.69 394 A 1 
ATOM 3063 C CA    . PHE A 1 394 ? -38.606 28.795  9.128   1.00 58.27 394 A 1 
ATOM 3064 C C     . PHE A 1 394 ? -39.706 28.720  10.198  1.00 57.03 394 A 1 
ATOM 3065 O O     . PHE A 1 394 ? -39.998 29.740  10.836  1.00 52.29 394 A 1 
ATOM 3066 C CB    . PHE A 1 394 ? -39.202 28.948  7.726   1.00 53.27 394 A 1 
ATOM 3067 C CG    . PHE A 1 394 ? -38.375 29.843  6.821   1.00 50.03 394 A 1 
ATOM 3068 C CD1   . PHE A 1 394 ? -38.556 31.236  6.875   1.00 48.79 394 A 1 
ATOM 3069 C CD2   . PHE A 1 394 ? -37.420 29.309  5.952   1.00 47.97 394 A 1 
ATOM 3070 C CE1   . PHE A 1 394 ? -37.797 32.089  6.061   1.00 43.56 394 A 1 
ATOM 3071 C CE2   . PHE A 1 394 ? -36.652 30.158  5.129   1.00 44.22 394 A 1 
ATOM 3072 C CZ    . PHE A 1 394 ? -36.837 31.546  5.178   1.00 46.34 394 A 1 
ATOM 3073 N N     . SER A 1 395 ? -40.306 27.558  10.473  1.00 59.71 395 A 1 
ATOM 3074 C CA    . SER A 1 395 ? -41.335 27.408  11.511  1.00 59.00 395 A 1 
ATOM 3075 C C     . SER A 1 395 ? -40.771 27.594  12.924  1.00 58.75 395 A 1 
ATOM 3076 O O     . SER A 1 395 ? -41.411 28.238  13.754  1.00 55.39 395 A 1 
ATOM 3077 C CB    . SER A 1 395 ? -42.062 26.069  11.391  1.00 55.25 395 A 1 
ATOM 3078 O OG    . SER A 1 395 ? -41.164 24.989  11.474  1.00 47.26 395 A 1 
ATOM 3079 N N     . THR A 1 396 ? -39.564 27.115  13.216  1.00 60.19 396 A 1 
ATOM 3080 C CA    . THR A 1 396 ? -38.898 27.395  14.503  1.00 60.44 396 A 1 
ATOM 3081 C C     . THR A 1 396 ? -38.513 28.862  14.653  1.00 60.53 396 A 1 
ATOM 3082 O O     . THR A 1 396 ? -38.657 29.398  15.758  1.00 56.11 396 A 1 
ATOM 3083 C CB    . THR A 1 396 ? -37.657 26.522  14.773  1.00 54.28 396 A 1 
ATOM 3084 O OG1   . THR A 1 396 ? -37.134 25.901  13.636  1.00 48.08 396 A 1 
ATOM 3085 C CG2   . THR A 1 396 ? -37.955 25.424  15.783  1.00 49.52 396 A 1 
ATOM 3086 N N     . ALA A 1 397 ? -38.090 29.525  13.600  1.00 52.07 397 A 1 
ATOM 3087 C CA    . ALA A 1 397 ? -37.816 30.962  13.647  1.00 50.77 397 A 1 
ATOM 3088 C C     . ALA A 1 397 ? -39.108 31.765  13.920  1.00 49.00 397 A 1 
ATOM 3089 O O     . ALA A 1 397 ? -39.121 32.609  14.812  1.00 47.85 397 A 1 
ATOM 3090 C CB    . ALA A 1 397 ? -37.130 31.382  12.351  1.00 47.42 397 A 1 
ATOM 3091 N N     . ALA A 1 398 ? -40.210 31.451  13.241  1.00 55.06 398 A 1 
ATOM 3092 C CA    . ALA A 1 398 ? -41.496 32.131  13.413  1.00 54.00 398 A 1 
ATOM 3093 C C     . ALA A 1 398 ? -42.089 31.949  14.826  1.00 52.95 398 A 1 
ATOM 3094 O O     . ALA A 1 398 ? -42.650 32.890  15.387  1.00 51.27 398 A 1 
ATOM 3095 C CB    . ALA A 1 398 ? -42.458 31.622  12.334  1.00 51.10 398 A 1 
ATOM 3096 N N     . LEU A 1 399 ? -41.965 30.781  15.455  1.00 55.97 399 A 1 
ATOM 3097 C CA    . LEU A 1 399 ? -42.438 30.540  16.824  1.00 54.92 399 A 1 
ATOM 3098 C C     . LEU A 1 399 ? -41.645 31.333  17.880  1.00 55.22 399 A 1 
ATOM 3099 O O     . LEU A 1 399 ? -42.224 31.716  18.896  1.00 51.85 399 A 1 
ATOM 3100 C CB    . LEU A 1 399 ? -42.396 29.037  17.129  1.00 49.65 399 A 1 
ATOM 3101 C CG    . LEU A 1 399 ? -43.589 28.253  16.541  1.00 45.32 399 A 1 
ATOM 3102 C CD1   . LEU A 1 399 ? -43.307 26.755  16.619  1.00 44.04 399 A 1 
ATOM 3103 C CD2   . LEU A 1 399 ? -44.880 28.538  17.313  1.00 47.34 399 A 1 
ATOM 3104 N N     . SER A 1 400 ? -40.367 31.591  17.667  1.00 59.03 400 A 1 
ATOM 3105 C CA    . SER A 1 400 ? -39.549 32.342  18.634  1.00 59.98 400 A 1 
ATOM 3106 C C     . SER A 1 400 ? -39.919 33.823  18.717  1.00 60.76 400 A 1 
ATOM 3107 O O     . SER A 1 400 ? -39.862 34.407  19.799  1.00 54.90 400 A 1 
ATOM 3108 C CB    . SER A 1 400 ? -38.057 32.161  18.341  1.00 54.92 400 A 1 
ATOM 3109 O OG    . SER A 1 400 ? -37.636 32.750  17.129  1.00 48.75 400 A 1 
ATOM 3110 N N     . ASP A 1 401 ? -40.385 34.403  17.628  1.00 52.44 401 A 1 
ATOM 3111 C CA    . ASP A 1 401 ? -40.715 35.829  17.563  1.00 54.77 401 A 1 
ATOM 3112 C C     . ASP A 1 401 ? -42.090 36.155  18.191  1.00 54.55 401 A 1 
ATOM 3113 O O     . ASP A 1 401 ? -42.368 37.290  18.575  1.00 51.43 401 A 1 
ATOM 3114 C CB    . ASP A 1 401 ? -40.609 36.292  16.096  1.00 48.61 401 A 1 
ATOM 3115 C CG    . ASP A 1 401 ? -40.230 37.772  15.921  1.00 43.53 401 A 1 
ATOM 3116 O OD1   . ASP A 1 401 ? -39.591 38.335  16.823  1.00 42.31 401 A 1 
ATOM 3117 O OD2   . ASP A 1 401 ? -40.547 38.302  14.833  1.00 42.40 401 A 1 
ATOM 3118 N N     . SER A 1 402 ? -42.965 35.154  18.371  1.00 51.22 402 A 1 
ATOM 3119 C CA    . SER A 1 402 ? -44.306 35.357  18.952  1.00 53.71 402 A 1 
ATOM 3120 C C     . SER A 1 402 ? -44.298 35.679  20.453  1.00 54.58 402 A 1 
ATOM 3121 O O     . SER A 1 402 ? -45.330 36.089  20.990  1.00 49.35 402 A 1 
ATOM 3122 C CB    . SER A 1 402 ? -45.196 34.164  18.656  1.00 48.01 402 A 1 
ATOM 3123 O OG    . SER A 1 402 ? -44.794 32.995  19.345  1.00 43.53 402 A 1 
ATOM 3124 N N     . SER A 1 403 ? -43.180 35.503  21.154  1.00 43.69 403 A 1 
ATOM 3125 C CA    . SER A 1 403 ? -43.052 35.826  22.580  1.00 46.91 403 A 1 
ATOM 3126 C C     . SER A 1 403 ? -42.853 37.332  22.850  1.00 47.39 403 A 1 
ATOM 3127 O O     . SER A 1 403 ? -42.216 37.698  23.834  1.00 44.04 403 A 1 
ATOM 3128 C CB    . SER A 1 403 ? -42.005 34.948  23.269  1.00 43.20 403 A 1 
ATOM 3129 O OG    . SER A 1 403 ? -40.683 35.304  22.906  1.00 38.97 403 A 1 
ATOM 3130 N N     . TYR A 1 404 ? -43.413 38.196  22.016  1.00 46.16 404 A 1 
ATOM 3131 C CA    . TYR A 1 404 ? -43.588 39.599  22.375  1.00 45.71 404 A 1 
ATOM 3132 C C     . TYR A 1 404 ? -44.552 39.662  23.564  1.00 42.11 404 A 1 
ATOM 3133 O O     . TYR A 1 404 ? -45.777 39.605  23.416  1.00 39.86 404 A 1 
ATOM 3134 C CB    . TYR A 1 404 ? -44.074 40.429  21.183  1.00 43.45 404 A 1 
ATOM 3135 C CG    . TYR A 1 404 ? -42.960 40.825  20.232  1.00 41.89 404 A 1 
ATOM 3136 C CD1   . TYR A 1 404 ? -42.142 41.950  20.505  1.00 42.71 404 A 1 
ATOM 3137 C CD2   . TYR A 1 404 ? -42.719 40.058  19.085  1.00 42.61 404 A 1 
ATOM 3138 C CE1   . TYR A 1 404 ? -41.085 42.292  19.638  1.00 38.35 404 A 1 
ATOM 3139 C CE2   . TYR A 1 404 ? -41.656 40.389  18.219  1.00 37.43 404 A 1 
ATOM 3140 C CZ    . TYR A 1 404 ? -40.839 41.507  18.497  1.00 39.65 404 A 1 
ATOM 3141 O OH    . TYR A 1 404 ? -39.798 41.811  17.650  1.00 39.01 404 A 1 
ATOM 3142 N N     . SER A 1 405 ? -43.980 39.725  24.775  1.00 44.75 405 A 1 
ATOM 3143 C CA    . SER A 1 405 ? -44.715 39.958  26.008  1.00 47.67 405 A 1 
ATOM 3144 C C     . SER A 1 405 ? -45.518 41.245  25.857  1.00 46.89 405 A 1 
ATOM 3145 O O     . SER A 1 405 ? -44.961 42.304  25.556  1.00 44.35 405 A 1 
ATOM 3146 C CB    . SER A 1 405 ? -43.759 40.060  27.200  1.00 43.28 405 A 1 
ATOM 3147 O OG    . SER A 1 405 ? -42.778 41.059  26.982  1.00 39.22 405 A 1 
ATOM 3148 N N     . THR A 1 406 ? -46.820 41.135  26.064  1.00 43.11 406 A 1 
ATOM 3149 C CA    . THR A 1 406 ? -47.701 42.294  26.152  1.00 49.21 406 A 1 
ATOM 3150 C C     . THR A 1 406 ? -47.206 43.181  27.299  1.00 47.95 406 A 1 
ATOM 3151 O O     . THR A 1 406 ? -47.436 42.863  28.464  1.00 46.62 406 A 1 
ATOM 3152 C CB    . THR A 1 406 ? -49.146 41.860  26.409  1.00 45.20 406 A 1 
ATOM 3153 O OG1   . THR A 1 406 ? -49.188 40.831  27.388  1.00 40.28 406 A 1 
ATOM 3154 C CG2   . THR A 1 406 ? -49.798 41.296  25.151  1.00 42.12 406 A 1 
ATOM 3155 N N     . VAL A 1 407 ? -46.492 44.256  26.985  1.00 41.40 407 A 1 
ATOM 3156 C CA    . VAL A 1 407 ? -46.121 45.280  27.964  1.00 45.20 407 A 1 
ATOM 3157 C C     . VAL A 1 407 ? -47.447 45.845  28.484  1.00 41.39 407 A 1 
ATOM 3158 O O     . VAL A 1 407 ? -48.220 46.373  27.670  1.00 40.45 407 A 1 
ATOM 3159 C CB    . VAL A 1 407 ? -45.247 46.385  27.340  1.00 43.63 407 A 1 
ATOM 3160 C CG1   . VAL A 1 407 ? -44.837 47.416  28.402  1.00 39.66 407 A 1 
ATOM 3161 C CG2   . VAL A 1 407 ? -43.969 45.805  26.737  1.00 43.53 407 A 1 
ATOM 3162 N N     . PRO A 1 408 ? -47.785 45.683  29.789  1.00 39.55 408 A 1 
ATOM 3163 C CA    . PRO A 1 408 ? -49.015 46.250  30.311  1.00 43.09 408 A 1 
ATOM 3164 C C     . PRO A 1 408 ? -48.895 47.771  30.202  1.00 41.88 408 A 1 
ATOM 3165 O O     . PRO A 1 408 ? -48.015 48.380  30.815  1.00 41.69 408 A 1 
ATOM 3166 C CB    . PRO A 1 408 ? -49.128 45.736  31.751  1.00 40.61 408 A 1 
ATOM 3167 C CG    . PRO A 1 408 ? -47.684 45.479  32.154  1.00 40.21 408 A 1 
ATOM 3168 C CD    . PRO A 1 408 ? -46.998 45.081  30.847  1.00 45.98 408 A 1 
ATOM 3169 N N     . TRP A 1 409 ? -49.757 48.373  29.402  1.00 40.49 409 A 1 
ATOM 3170 C CA    . TRP A 1 409 ? -49.960 49.825  29.400  1.00 40.82 409 A 1 
ATOM 3171 C C     . TRP A 1 409 ? -50.586 50.195  30.751  1.00 38.77 409 A 1 
ATOM 3172 O O     . TRP A 1 409 ? -51.773 49.965  30.971  1.00 35.98 409 A 1 
ATOM 3173 C CB    . TRP A 1 409 ? -50.834 50.245  28.208  1.00 37.71 409 A 1 
ATOM 3174 C CG    . TRP A 1 409 ? -50.159 50.242  26.876  1.00 34.42 409 A 1 
ATOM 3175 C CD1   . TRP A 1 409 ? -49.655 49.176  26.234  1.00 28.29 409 A 1 
ATOM 3176 C CD2   . TRP A 1 409 ? -49.924 51.391  25.997  1.00 30.25 409 A 1 
ATOM 3177 N NE1   . TRP A 1 409 ? -49.103 49.556  25.019  1.00 26.36 409 A 1 
ATOM 3178 C CE2   . TRP A 1 409 ? -49.256 50.903  24.832  1.00 29.64 409 A 1 
ATOM 3179 C CE3   . TRP A 1 409 ? -50.196 52.762  26.067  1.00 33.33 409 A 1 
ATOM 3180 C CZ2   . TRP A 1 409 ? -48.881 51.773  23.787  1.00 33.83 409 A 1 
ATOM 3181 C CZ3   . TRP A 1 409 ? -49.829 53.626  25.024  1.00 31.86 409 A 1 
ATOM 3182 C CH2   . TRP A 1 409 ? -49.176 53.145  23.884  1.00 31.62 409 A 1 
ATOM 3183 N N     . PHE A 1 410 ? -49.769 50.682  31.669  1.00 47.73 410 A 1 
ATOM 3184 C CA    . PHE A 1 410 ? -50.185 51.469  32.831  1.00 45.84 410 A 1 
ATOM 3185 C C     . PHE A 1 410 ? -50.401 52.929  32.417  1.00 42.76 410 A 1 
ATOM 3186 O O     . PHE A 1 410 ? -49.638 53.419  31.562  1.00 36.55 410 A 1 
ATOM 3187 C CB    . PHE A 1 410 ? -49.163 51.369  33.967  1.00 43.37 410 A 1 
ATOM 3188 C CG    . PHE A 1 410 ? -49.415 50.205  34.911  1.00 40.89 410 A 1 
ATOM 3189 C CD1   . PHE A 1 410 ? -50.389 50.318  35.909  1.00 36.18 410 A 1 
ATOM 3190 C CD2   . PHE A 1 410 ? -48.675 49.016  34.784  1.00 35.21 410 A 1 
ATOM 3191 C CE1   . PHE A 1 410 ? -50.619 49.242  36.790  1.00 32.62 410 A 1 
ATOM 3192 C CE2   . PHE A 1 410 ? -48.916 47.941  35.663  1.00 37.73 410 A 1 
ATOM 3193 C CZ    . PHE A 1 410 ? -49.890 48.055  36.664  1.00 40.41 410 A 1 
ATOM 3194 O OXT   . PHE A 1 410 ? -51.350 53.498  33.019  1.00 44.64 410 A 1 
ATOM 3195 N N     . LEU B 2 1   ? 13.457  14.540  6.904   1.00 39.33 1   B 1 
ATOM 3196 C CA    . LEU B 2 1   ? 12.024  14.289  7.127   1.00 41.05 1   B 1 
ATOM 3197 C C     . LEU B 2 1   ? 11.291  14.690  5.859   1.00 43.05 1   B 1 
ATOM 3198 O O     . LEU B 2 1   ? 11.320  15.864  5.520   1.00 38.85 1   B 1 
ATOM 3199 C CB    . LEU B 2 1   ? 11.507  15.105  8.326   1.00 36.81 1   B 1 
ATOM 3200 C CG    . LEU B 2 1   ? 11.980  14.571  9.680   1.00 33.13 1   B 1 
ATOM 3201 C CD1   . LEU B 2 1   ? 11.831  15.632  10.767  1.00 31.55 1   B 1 
ATOM 3202 C CD2   . LEU B 2 1   ? 11.147  13.339  10.106  1.00 35.19 1   B 1 
ATOM 3203 N N     . SER B 2 2   ? 10.697  13.732  5.138   1.00 45.76 2   B 1 
ATOM 3204 C CA    . SER B 2 2   ? 9.902   14.038  3.951   1.00 47.79 2   B 1 
ATOM 3205 C C     . SER B 2 2   ? 8.809   15.040  4.327   1.00 49.94 2   B 1 
ATOM 3206 O O     . SER B 2 2   ? 8.197   14.913  5.391   1.00 46.32 2   B 1 
ATOM 3207 C CB    . SER B 2 2   ? 9.294   12.754  3.374   1.00 44.35 2   B 1 
ATOM 3208 O OG    . SER B 2 2   ? 8.706   11.974  4.388   1.00 39.99 2   B 1 
ATOM 3209 N N     . SER B 2 3   ? 8.592   16.078  3.503   1.00 54.76 3   B 1 
ATOM 3210 C CA    . SER B 2 3   ? 7.634   17.123  3.849   1.00 58.64 3   B 1 
ATOM 3211 C C     . SER B 2 3   ? 6.255   16.492  4.106   1.00 61.92 3   B 1 
ATOM 3212 O O     . SER B 2 3   ? 5.908   15.502  3.456   1.00 58.04 3   B 1 
ATOM 3213 C CB    . SER B 2 3   ? 7.582   18.193  2.751   1.00 52.54 3   B 1 
ATOM 3214 O OG    . SER B 2 3   ? 6.957   17.713  1.581   1.00 45.57 3   B 1 
ATOM 3215 N N     . PRO B 2 4   ? 5.413   17.026  5.025   1.00 54.28 4   B 1 
ATOM 3216 C CA    . PRO B 2 4   ? 4.109   16.417  5.306   1.00 53.19 4   B 1 
ATOM 3217 C C     . PRO B 2 4   ? 3.249   16.238  4.050   1.00 56.00 4   B 1 
ATOM 3218 O O     . PRO B 2 4   ? 2.482   15.278  3.945   1.00 55.06 4   B 1 
ATOM 3219 C CB    . PRO B 2 4   ? 3.434   17.319  6.348   1.00 48.39 4   B 1 
ATOM 3220 C CG    . PRO B 2 4   ? 4.423   18.442  6.650   1.00 48.76 4   B 1 
ATOM 3221 C CD    . PRO B 2 4   ? 5.703   18.133  5.883   1.00 50.60 4   B 1 
ATOM 3222 N N     . ARG B 2 5   ? 3.424   17.128  3.041   1.00 57.83 5   B 1 
ATOM 3223 C CA    . ARG B 2 5   ? 2.807   16.988  1.718   1.00 59.49 5   B 1 
ATOM 3224 C C     . ARG B 2 5   ? 3.334   15.780  0.942   1.00 63.60 5   B 1 
ATOM 3225 O O     . ARG B 2 5   ? 2.573   15.219  0.145   1.00 58.74 5   B 1 
ATOM 3226 C CB    . ARG B 2 5   ? 3.030   18.262  0.888   1.00 51.44 5   B 1 
ATOM 3227 C CG    . ARG B 2 5   ? 2.096   19.401  1.304   1.00 43.76 5   B 1 
ATOM 3228 C CD    . ARG B 2 5   ? 2.263   20.573  0.339   1.00 39.97 5   B 1 
ATOM 3229 N NE    . ARG B 2 5   ? 1.312   21.660  0.621   1.00 35.55 5   B 1 
ATOM 3230 C CZ    . ARG B 2 5   ? 1.180   22.789  -0.077  1.00 31.43 5   B 1 
ATOM 3231 N NH1   . ARG B 2 5   ? 1.934   23.044  -1.109  1.00 30.13 5   B 1 
ATOM 3232 N NH2   . ARG B 2 5   ? 0.292   23.679  0.256   1.00 29.78 5   B 1 
ATOM 3233 N N     . GLU B 2 6   ? 4.577   15.358  1.113   1.00 70.19 6   B 1 
ATOM 3234 C CA    . GLU B 2 6   ? 5.124   14.184  0.434   1.00 72.98 6   B 1 
ATOM 3235 C C     . GLU B 2 6   ? 4.550   12.884  0.976   1.00 77.39 6   B 1 
ATOM 3236 O O     . GLU B 2 6   ? 4.185   12.003  0.198   1.00 71.85 6   B 1 
ATOM 3237 C CB    . GLU B 2 6   ? 6.649   14.152  0.502   1.00 64.62 6   B 1 
ATOM 3238 C CG    . GLU B 2 6   ? 7.216   15.096  -0.539  1.00 55.60 6   B 1 
ATOM 3239 C CD    . GLU B 2 6   ? 8.724   15.218  -0.490  1.00 50.29 6   B 1 
ATOM 3240 O OE1   . GLU B 2 6   ? 9.272   15.589  -1.549  1.00 47.57 6   B 1 
ATOM 3241 O OE2   . GLU B 2 6   ? 9.289   14.987  0.600   1.00 46.81 6   B 1 
ATOM 3242 N N     . GLN B 2 7   ? 4.326   12.779  2.291   1.00 70.43 7   B 1 
ATOM 3243 C CA    . GLN B 2 7   ? 3.624   11.621  2.864   1.00 74.84 7   B 1 
ATOM 3244 C C     . GLN B 2 7   ? 2.186   11.485  2.330   1.00 80.54 7   B 1 
ATOM 3245 O O     . GLN B 2 7   ? 1.644   10.383  2.263   1.00 76.74 7   B 1 
ATOM 3246 C CB    . GLN B 2 7   ? 3.602   11.707  4.383   1.00 68.83 7   B 1 
ATOM 3247 C CG    . GLN B 2 7   ? 4.992   11.455  4.992   1.00 61.79 7   B 1 
ATOM 3248 C CD    . GLN B 2 7   ? 4.922   11.240  6.504   1.00 53.54 7   B 1 
ATOM 3249 O OE1   . GLN B 2 7   ? 3.888   11.369  7.138   1.00 51.38 7   B 1 
ATOM 3250 N NE2   . GLN B 2 7   ? 6.017   10.863  7.118   1.00 45.75 7   B 1 
ATOM 3251 N N     . ASP B 2 8   ? 1.560   12.569  1.880   1.00 81.13 8   B 1 
ATOM 3252 C CA    . ASP B 2 8   ? 0.250   12.536  1.228   1.00 81.91 8   B 1 
ATOM 3253 C C     . ASP B 2 8   ? 0.256   11.898  -0.165  1.00 85.30 8   B 1 
ATOM 3254 O O     . ASP B 2 8   ? -0.821  11.557  -0.681  1.00 80.82 8   B 1 
ATOM 3255 C CB    . ASP B 2 8   ? -0.307  13.954  1.139   1.00 75.70 8   B 1 
ATOM 3256 C CG    . ASP B 2 8   ? -1.309  14.317  2.219   1.00 68.03 8   B 1 
ATOM 3257 O OD1   . ASP B 2 8   ? -1.714  13.427  3.002   1.00 61.41 8   B 1 
ATOM 3258 O OD2   . ASP B 2 8   ? -1.833  15.449  2.103   1.00 60.05 8   B 1 
ATOM 3259 N N     . ARG B 2 9   ? 1.435   11.736  -0.798  1.00 90.37 9   B 1 
ATOM 3260 C CA    . ARG B 2 9   ? 1.610   11.065  -2.093  1.00 91.21 9   B 1 
ATOM 3261 C C     . ARG B 2 9   ? 1.600   9.542   -1.957  1.00 92.58 9   B 1 
ATOM 3262 O O     . ARG B 2 9   ? 1.337   8.860   -2.941  1.00 89.36 9   B 1 
ATOM 3263 C CB    . ARG B 2 9   ? 2.923   11.511  -2.759  1.00 88.62 9   B 1 
ATOM 3264 C CG    . ARG B 2 9   ? 2.998   13.028  -2.984  1.00 81.55 9   B 1 
ATOM 3265 C CD    . ARG B 2 9   ? 4.339   13.394  -3.601  1.00 78.26 9   B 1 
ATOM 3266 N NE    . ARG B 2 9   ? 4.479   14.850  -3.792  1.00 71.19 9   B 1 
ATOM 3267 C CZ    . ARG B 2 9   ? 5.604   15.494  -4.057  1.00 64.25 9   B 1 
ATOM 3268 N NH1   . ARG B 2 9   ? 6.731   14.853  -4.229  1.00 60.55 9   B 1 
ATOM 3269 N NH2   . ARG B 2 9   ? 5.622   16.793  -4.135  1.00 56.64 9   B 1 
ATOM 3270 N N     . PHE B 2 10  ? 1.852   9.044   -0.740  1.00 93.92 10  B 1 
ATOM 3271 C CA    . PHE B 2 10  ? 1.963   7.624   -0.456  1.00 94.59 10  B 1 
ATOM 3272 C C     . PHE B 2 10  ? 0.774   7.092   0.346   1.00 95.26 10  B 1 
ATOM 3273 O O     . PHE B 2 10  ? -0.055  7.852   0.891   1.00 93.27 10  B 1 
ATOM 3274 C CB    . PHE B 2 10  ? 3.309   7.366   0.235   1.00 93.48 10  B 1 
ATOM 3275 C CG    . PHE B 2 10  ? 4.512   7.882   -0.529  1.00 93.29 10  B 1 
ATOM 3276 C CD1   . PHE B 2 10  ? 4.660   7.642   -1.905  1.00 87.33 10  B 1 
ATOM 3277 C CD2   . PHE B 2 10  ? 5.501   8.619   0.142   1.00 86.10 10  B 1 
ATOM 3278 C CE1   . PHE B 2 10  ? 5.770   8.130   -2.613  1.00 83.69 10  B 1 
ATOM 3279 C CE2   . PHE B 2 10  ? 6.619   9.109   -0.552  1.00 84.28 10  B 1 
ATOM 3280 C CZ    . PHE B 2 10  ? 6.757   8.862   -1.930  1.00 85.02 10  B 1 
ATOM 3281 N N     . LEU B 2 11  ? 0.653   5.777   0.432   1.00 95.21 11  B 1 
ATOM 3282 C CA    . LEU B 2 11  ? -0.288  5.136   1.349   1.00 95.55 11  B 1 
ATOM 3283 C C     . LEU B 2 11  ? 0.117   5.418   2.809   1.00 95.55 11  B 1 
ATOM 3284 O O     . LEU B 2 11  ? 1.288   5.612   3.090   1.00 93.75 11  B 1 
ATOM 3285 C CB    . LEU B 2 11  ? -0.364  3.635   1.067   1.00 95.39 11  B 1 
ATOM 3286 C CG    . LEU B 2 11  ? -0.979  3.280   -0.299  1.00 94.56 11  B 1 
ATOM 3287 C CD1   . LEU B 2 11  ? -0.983  1.763   -0.468  1.00 91.34 11  B 1 
ATOM 3288 C CD2   . LEU B 2 11  ? -2.420  3.772   -0.436  1.00 90.54 11  B 1 
ATOM 3289 N N     . PRO B 2 12  ? -0.841  5.438   3.773   1.00 94.14 12  B 1 
ATOM 3290 C CA    . PRO B 2 12  ? -0.495  5.712   5.167   1.00 93.69 12  B 1 
ATOM 3291 C C     . PRO B 2 12  ? 0.423   4.644   5.760   1.00 94.24 12  B 1 
ATOM 3292 O O     . PRO B 2 12  ? 0.046   3.477   5.826   1.00 93.38 12  B 1 
ATOM 3293 C CB    . PRO B 2 12  ? -1.831  5.794   5.915   1.00 92.32 12  B 1 
ATOM 3294 C CG    . PRO B 2 12  ? -2.849  6.099   4.822   1.00 90.00 12  B 1 
ATOM 3295 C CD    . PRO B 2 12  ? -2.278  5.380   3.604   1.00 92.51 12  B 1 
ATOM 3296 N N     . ILE B 2 13  ? 1.579   5.056   6.300   1.00 92.61 13  B 1 
ATOM 3297 C CA    . ILE B 2 13  ? 2.595   4.148   6.844   1.00 93.17 13  B 1 
ATOM 3298 C C     . ILE B 2 13  ? 2.057   3.219   7.946   1.00 93.55 13  B 1 
ATOM 3299 O O     . ILE B 2 13  ? 2.495   2.086   8.076   1.00 92.74 13  B 1 
ATOM 3300 C CB    . ILE B 2 13  ? 3.823   4.954   7.320   1.00 92.53 13  B 1 
ATOM 3301 C CG1   . ILE B 2 13  ? 5.024   4.017   7.565   1.00 88.93 13  B 1 
ATOM 3302 C CG2   . ILE B 2 13  ? 3.504   5.792   8.575   1.00 86.74 13  B 1 
ATOM 3303 C CD1   . ILE B 2 13  ? 6.349   4.745   7.657   1.00 80.72 13  B 1 
ATOM 3304 N N     . ALA B 2 14  ? 1.065   3.675   8.730   1.00 93.78 14  B 1 
ATOM 3305 C CA    . ALA B 2 14  ? 0.444   2.849   9.759   1.00 92.92 14  B 1 
ATOM 3306 C C     . ALA B 2 14  ? -0.312  1.636   9.182   1.00 93.69 14  B 1 
ATOM 3307 O O     . ALA B 2 14  ? -0.317  0.569   9.793   1.00 92.58 14  B 1 
ATOM 3308 C CB    . ALA B 2 14  ? -0.497  3.732   10.591  1.00 91.10 14  B 1 
ATOM 3309 N N     . ASN B 2 15  ? -0.945  1.799   8.003   1.00 93.72 15  B 1 
ATOM 3310 C CA    . ASN B 2 15  ? -1.639  0.710   7.317   1.00 93.97 15  B 1 
ATOM 3311 C C     . ASN B 2 15  ? -0.628  -0.249  6.691   1.00 94.78 15  B 1 
ATOM 3312 O O     . ASN B 2 15  ? -0.728  -1.454  6.909   1.00 94.02 15  B 1 
ATOM 3313 C CB    . ASN B 2 15  ? -2.604  1.286   6.270   1.00 93.35 15  B 1 
ATOM 3314 C CG    . ASN B 2 15  ? -3.766  2.070   6.868   1.00 91.74 15  B 1 
ATOM 3315 O OD1   . ASN B 2 15  ? -3.610  3.016   7.606   1.00 81.18 15  B 1 
ATOM 3316 N ND2   . ASN B 2 15  ? -4.986  1.689   6.562   1.00 82.13 15  B 1 
ATOM 3317 N N     . VAL B 2 16  ? 0.382   0.282   6.002   1.00 95.00 16  B 1 
ATOM 3318 C CA    . VAL B 2 16  ? 1.477   -0.513  5.421   1.00 95.64 16  B 1 
ATOM 3319 C C     . VAL B 2 16  ? 2.176   -1.338  6.505   1.00 95.91 16  B 1 
ATOM 3320 O O     . VAL B 2 16  ? 2.260   -2.554  6.397   1.00 95.05 16  B 1 
ATOM 3321 C CB    . VAL B 2 16  ? 2.482   0.395   4.679   1.00 95.49 16  B 1 
ATOM 3322 C CG1   . VAL B 2 16  ? 3.652   -0.396  4.098   1.00 93.35 16  B 1 
ATOM 3323 C CG2   . VAL B 2 16  ? 1.787   1.146   3.540   1.00 93.28 16  B 1 
ATOM 3324 N N     . SER B 2 17  ? 2.554   -0.715  7.619   1.00 95.99 17  B 1 
ATOM 3325 C CA    . SER B 2 17  ? 3.210   -1.402  8.738   1.00 95.57 17  B 1 
ATOM 3326 C C     . SER B 2 17  ? 2.354   -2.509  9.364   1.00 95.83 17  B 1 
ATOM 3327 O O     . SER B 2 17  ? 2.895   -3.465  9.905   1.00 94.86 17  B 1 
ATOM 3328 C CB    . SER B 2 17  ? 3.545   -0.424  9.867   1.00 94.34 17  B 1 
ATOM 3329 O OG    . SER B 2 17  ? 4.374   0.625   9.445   1.00 79.26 17  B 1 
ATOM 3330 N N     . ARG B 2 18  ? 1.015   -2.368  9.366   1.00 95.33 18  B 1 
ATOM 3331 C CA    . ARG B 2 18  ? 0.109   -3.407  9.867   1.00 95.02 18  B 1 
ATOM 3332 C C     . ARG B 2 18  ? 0.116   -4.633  8.954   1.00 95.65 18  B 1 
ATOM 3333 O O     . ARG B 2 18  ? 0.136   -5.738  9.470   1.00 94.23 18  B 1 
ATOM 3334 C CB    . ARG B 2 18  ? -1.304  -2.835  10.017  1.00 93.81 18  B 1 
ATOM 3335 C CG    . ARG B 2 18  ? -2.206  -3.724  10.890  1.00 85.84 18  B 1 
ATOM 3336 C CD    . ARG B 2 18  ? -3.684  -3.301  10.809  1.00 84.13 18  B 1 
ATOM 3337 N NE    . ARG B 2 18  ? -3.858  -1.853  10.965  1.00 75.32 18  B 1 
ATOM 3338 C CZ    . ARG B 2 18  ? -4.672  -1.078  10.259  1.00 69.40 18  B 1 
ATOM 3339 N NH1   . ARG B 2 18  ? -5.526  -1.577  9.420   1.00 60.93 18  B 1 
ATOM 3340 N NH2   . ARG B 2 18  ? -4.624  0.214   10.375  1.00 61.16 18  B 1 
ATOM 3341 N N     . ILE B 2 19  ? 0.115   -4.423  7.637   1.00 95.13 19  B 1 
ATOM 3342 C CA    . ILE B 2 19  ? 0.165   -5.507  6.650   1.00 95.30 19  B 1 
ATOM 3343 C C     . ILE B 2 19  ? 1.525   -6.211  6.707   1.00 95.89 19  B 1 
ATOM 3344 O O     . ILE B 2 19  ? 1.566   -7.425  6.835   1.00 94.78 19  B 1 
ATOM 3345 C CB    . ILE B 2 19  ? -0.169  -4.973  5.239   1.00 95.17 19  B 1 
ATOM 3346 C CG1   . ILE B 2 19  ? -1.605  -4.394  5.192   1.00 93.53 19  B 1 
ATOM 3347 C CG2   . ILE B 2 19  ? -0.028  -6.102  4.200   1.00 93.53 19  B 1 
ATOM 3348 C CD1   . ILE B 2 19  ? -1.871  -3.505  3.977   1.00 88.95 19  B 1 
ATOM 3349 N N     . MET B 2 20  ? 2.633   -5.466  6.745   1.00 95.77 20  B 1 
ATOM 3350 C CA    . MET B 2 20  ? 3.977   -6.036  6.898   1.00 96.35 20  B 1 
ATOM 3351 C C     . MET B 2 20  ? 4.091   -6.962  8.118   1.00 96.34 20  B 1 
ATOM 3352 O O     . MET B 2 20  ? 4.681   -8.032  8.036   1.00 94.90 20  B 1 
ATOM 3353 C CB    . MET B 2 20  ? 5.030   -4.919  7.042   1.00 96.38 20  B 1 
ATOM 3354 C CG    . MET B 2 20  ? 5.209   -4.066  5.793   1.00 95.28 20  B 1 
ATOM 3355 S SD    . MET B 2 20  ? 6.377   -2.693  6.049   1.00 94.39 20  B 1 
ATOM 3356 C CE    . MET B 2 20  ? 7.946   -3.588  5.980   1.00 87.74 20  B 1 
ATOM 3357 N N     . LYS B 2 21  ? 3.487   -6.595  9.256   1.00 96.01 21  B 1 
ATOM 3358 C CA    . LYS B 2 21  ? 3.506   -7.425  10.465  1.00 95.84 21  B 1 
ATOM 3359 C C     . LYS B 2 21  ? 2.766   -8.752  10.308  1.00 95.81 21  B 1 
ATOM 3360 O O     . LYS B 2 21  ? 3.086   -9.677  11.043  1.00 93.93 21  B 1 
ATOM 3361 C CB    . LYS B 2 21  ? 2.928   -6.653  11.650  1.00 94.62 21  B 1 
ATOM 3362 C CG    . LYS B 2 21  ? 3.927   -5.640  12.215  1.00 88.20 21  B 1 
ATOM 3363 C CD    . LYS B 2 21  ? 3.271   -4.882  13.371  1.00 79.58 21  B 1 
ATOM 3364 C CE    . LYS B 2 21  ? 4.259   -3.898  13.978  1.00 70.94 21  B 1 
ATOM 3365 N NZ    . LYS B 2 21  ? 3.759   -3.396  15.281  1.00 60.57 21  B 1 
ATOM 3366 N N     . LYS B 2 22  ? 1.787   -8.849  9.417   1.00 95.06 22  B 1 
ATOM 3367 C CA    . LYS B 2 22  ? 1.085   -10.113 9.142   1.00 94.59 22  B 1 
ATOM 3368 C C     . LYS B 2 22  ? 1.989   -11.117 8.423   1.00 95.17 22  B 1 
ATOM 3369 O O     . LYS B 2 22  ? 1.818   -12.309 8.618   1.00 93.01 22  B 1 
ATOM 3370 C CB    . LYS B 2 22  ? -0.171  -9.880  8.287   1.00 92.90 22  B 1 
ATOM 3371 C CG    . LYS B 2 22  ? -1.291  -9.063  8.949   1.00 86.24 22  B 1 
ATOM 3372 C CD    . LYS B 2 22  ? -2.429  -8.938  7.930   1.00 81.84 22  B 1 
ATOM 3373 C CE    . LYS B 2 22  ? -3.685  -8.263  8.453   1.00 74.05 22  B 1 
ATOM 3374 N NZ    . LYS B 2 22  ? -4.747  -8.291  7.404   1.00 66.30 22  B 1 
ATOM 3375 N N     . ALA B 2 23  ? 2.922   -10.629 7.607   1.00 94.40 23  B 1 
ATOM 3376 C CA    . ALA B 2 23  ? 3.856   -11.470 6.863   1.00 93.70 23  B 1 
ATOM 3377 C C     . ALA B 2 23  ? 5.021   -12.003 7.712   1.00 94.20 23  B 1 
ATOM 3378 O O     . ALA B 2 23  ? 5.734   -12.909 7.284   1.00 91.68 23  B 1 
ATOM 3379 C CB    . ALA B 2 23  ? 4.382   -10.656 5.683   1.00 91.92 23  B 1 
ATOM 3380 N N     . LEU B 2 24  ? 5.241   -11.438 8.900   1.00 94.48 24  B 1 
ATOM 3381 C CA    . LEU B 2 24  ? 6.431   -11.700 9.708   1.00 94.72 24  B 1 
ATOM 3382 C C     . LEU B 2 24  ? 6.106   -12.492 10.983  1.00 95.01 24  B 1 
ATOM 3383 O O     . LEU B 2 24  ? 5.021   -12.350 11.543  1.00 92.63 24  B 1 
ATOM 3384 C CB    . LEU B 2 24  ? 7.114   -10.372 10.050  1.00 93.63 24  B 1 
ATOM 3385 C CG    . LEU B 2 24  ? 7.682   -9.600  8.847   1.00 92.67 24  B 1 
ATOM 3386 C CD1   . LEU B 2 24  ? 8.335   -8.315  9.341   1.00 88.38 24  B 1 
ATOM 3387 C CD2   . LEU B 2 24  ? 8.733   -10.399 8.075   1.00 88.20 24  B 1 
ATOM 3388 N N     . PRO B 2 25  ? 7.101   -13.260 11.511  1.00 94.48 25  B 1 
ATOM 3389 C CA    . PRO B 2 25  ? 7.010   -13.891 12.819  1.00 93.87 25  B 1 
ATOM 3390 C C     . PRO B 2 25  ? 6.731   -12.877 13.940  1.00 94.01 25  B 1 
ATOM 3391 O O     . PRO B 2 25  ? 7.169   -11.727 13.888  1.00 92.09 25  B 1 
ATOM 3392 C CB    . PRO B 2 25  ? 8.350   -14.603 13.031  1.00 92.23 25  B 1 
ATOM 3393 C CG    . PRO B 2 25  ? 8.888   -14.807 11.624  1.00 89.84 25  B 1 
ATOM 3394 C CD    . PRO B 2 25  ? 8.357   -13.607 10.866  1.00 93.32 25  B 1 
ATOM 3395 N N     . ALA B 2 26  ? 6.060   -13.319 15.017  1.00 94.01 26  B 1 
ATOM 3396 C CA    . ALA B 2 26  ? 5.681   -12.432 16.123  1.00 93.63 26  B 1 
ATOM 3397 C C     . ALA B 2 26  ? 6.871   -11.748 16.823  1.00 93.72 26  B 1 
ATOM 3398 O O     . ALA B 2 26  ? 6.736   -10.643 17.365  1.00 89.73 26  B 1 
ATOM 3399 C CB    . ALA B 2 26  ? 4.863   -13.257 17.127  1.00 91.61 26  B 1 
ATOM 3400 N N     . ASN B 2 27  ? 8.054   -12.377 16.818  1.00 93.65 27  B 1 
ATOM 3401 C CA    . ASN B 2 27  ? 9.287   -11.860 17.407  1.00 93.20 27  B 1 
ATOM 3402 C C     . ASN B 2 27  ? 10.085  -10.933 16.470  1.00 93.70 27  B 1 
ATOM 3403 O O     . ASN B 2 27  ? 11.107  -10.378 16.904  1.00 90.25 27  B 1 
ATOM 3404 C CB    . ASN B 2 27  ? 10.141  -13.039 17.905  1.00 91.03 27  B 1 
ATOM 3405 C CG    . ASN B 2 27  ? 10.639  -13.932 16.772  1.00 85.13 27  B 1 
ATOM 3406 O OD1   . ASN B 2 27  ? 10.149  -13.922 15.670  1.00 72.66 27  B 1 
ATOM 3407 N ND2   . ASN B 2 27  ? 11.640  -14.755 17.016  1.00 77.17 27  B 1 
ATOM 3408 N N     . ALA B 2 28  ? 9.654   -10.774 15.212  1.00 93.35 28  B 1 
ATOM 3409 C CA    . ALA B 2 28  ? 10.323  -9.922  14.246  1.00 93.37 28  B 1 
ATOM 3410 C C     . ALA B 2 28  ? 10.109  -8.432  14.560  1.00 94.03 28  B 1 
ATOM 3411 O O     . ALA B 2 28  ? 9.051   -7.991  15.030  1.00 91.81 28  B 1 
ATOM 3412 C CB    . ALA B 2 28  ? 9.859   -10.274 12.837  1.00 91.78 28  B 1 
ATOM 3413 N N     . LYS B 2 29  ? 11.135  -7.626  14.246  1.00 95.26 29  B 1 
ATOM 3414 C CA    . LYS B 2 29  ? 11.067  -6.171  14.309  1.00 95.20 29  B 1 
ATOM 3415 C C     . LYS B 2 29  ? 11.218  -5.595  12.901  1.00 95.72 29  B 1 
ATOM 3416 O O     . LYS B 2 29  ? 11.835  -6.199  12.036  1.00 93.74 29  B 1 
ATOM 3417 C CB    . LYS B 2 29  ? 12.122  -5.630  15.275  1.00 93.60 29  B 1 
ATOM 3418 C CG    . LYS B 2 29  ? 11.878  -6.082  16.725  1.00 87.27 29  B 1 
ATOM 3419 C CD    . LYS B 2 29  ? 12.952  -5.535  17.658  1.00 80.73 29  B 1 
ATOM 3420 C CE    . LYS B 2 29  ? 12.736  -6.040  19.082  1.00 72.33 29  B 1 
ATOM 3421 N NZ    . LYS B 2 29  ? 13.806  -5.593  20.009  1.00 61.97 29  B 1 
ATOM 3422 N N     . ILE B 2 30  ? 10.653  -4.410  12.687  1.00 94.47 30  B 1 
ATOM 3423 C CA    . ILE B 2 30  ? 10.754  -3.697  11.411  1.00 94.85 30  B 1 
ATOM 3424 C C     . ILE B 2 30  ? 11.328  -2.311  11.683  1.00 94.82 30  B 1 
ATOM 3425 O O     . ILE B 2 30  ? 10.729  -1.555  12.465  1.00 92.89 30  B 1 
ATOM 3426 C CB    . ILE B 2 30  ? 9.397   -3.614  10.679  1.00 94.25 30  B 1 
ATOM 3427 C CG1   . ILE B 2 30  ? 8.640   -4.962  10.640  1.00 90.71 30  B 1 
ATOM 3428 C CG2   . ILE B 2 30  ? 9.634   -3.095  9.256   1.00 90.17 30  B 1 
ATOM 3429 C CD1   . ILE B 2 30  ? 7.217   -4.846  10.078  1.00 88.19 30  B 1 
ATOM 3430 N N     . SER B 2 31  ? 12.458  -1.986  11.050  1.00 96.25 31  B 1 
ATOM 3431 C CA    . SER B 2 31  ? 13.058  -0.658  11.151  1.00 95.76 31  B 1 
ATOM 3432 C C     . SER B 2 31  ? 12.121  0.410   10.575  1.00 95.79 31  B 1 
ATOM 3433 O O     . SER B 2 31  ? 11.164  0.120   9.857   1.00 94.51 31  B 1 
ATOM 3434 C CB    . SER B 2 31  ? 14.426  -0.625  10.471  1.00 94.13 31  B 1 
ATOM 3435 O OG    . SER B 2 31  ? 14.285  -0.588  9.071   1.00 83.52 31  B 1 
ATOM 3436 N N     . LYS B 2 32  ? 12.352  1.681   10.949  1.00 94.68 32  B 1 
ATOM 3437 C CA    . LYS B 2 32  ? 11.574  2.797   10.410  1.00 94.25 32  B 1 
ATOM 3438 C C     . LYS B 2 32  ? 11.803  2.923   8.899   1.00 94.41 32  B 1 
ATOM 3439 O O     . LYS B 2 32  ? 10.828  2.969   8.153   1.00 93.22 32  B 1 
ATOM 3440 C CB    . LYS B 2 32  ? 11.944  4.081   11.166  1.00 92.58 32  B 1 
ATOM 3441 C CG    . LYS B 2 32  ? 11.083  5.258   10.711  1.00 85.90 32  B 1 
ATOM 3442 C CD    . LYS B 2 32  ? 11.535  6.573   11.374  1.00 77.91 32  B 1 
ATOM 3443 C CE    . LYS B 2 32  ? 10.819  7.712   10.670  1.00 66.52 32  B 1 
ATOM 3444 N NZ    . LYS B 2 32  ? 11.444  9.030   10.925  1.00 57.88 32  B 1 
ATOM 3445 N N     . ASP B 2 33  ? 13.050  2.848   8.475   1.00 94.93 33  B 1 
ATOM 3446 C CA    . ASP B 2 33  ? 13.456  3.013   7.083   1.00 94.53 33  B 1 
ATOM 3447 C C     . ASP B 2 33  ? 12.891  1.894   6.200   1.00 95.30 33  B 1 
ATOM 3448 O O     . ASP B 2 33  ? 12.428  2.156   5.094   1.00 93.45 33  B 1 
ATOM 3449 C CB    . ASP B 2 33  ? 14.984  3.047   6.991   1.00 92.17 33  B 1 
ATOM 3450 C CG    . ASP B 2 33  ? 15.646  4.038   7.949   1.00 82.90 33  B 1 
ATOM 3451 O OD1   . ASP B 2 33  ? 14.924  4.872   8.543   1.00 70.58 33  B 1 
ATOM 3452 O OD2   . ASP B 2 33  ? 16.854  3.858   8.173   1.00 74.67 33  B 1 
ATOM 3453 N N     . ALA B 2 34  ? 12.819  0.650   6.696   1.00 95.04 34  B 1 
ATOM 3454 C CA    . ALA B 2 34  ? 12.182  -0.441  5.971   1.00 95.39 34  B 1 
ATOM 3455 C C     . ALA B 2 34  ? 10.677  -0.193  5.753   1.00 95.82 34  B 1 
ATOM 3456 O O     . ALA B 2 34  ? 10.153  -0.471  4.675   1.00 94.81 34  B 1 
ATOM 3457 C CB    . ALA B 2 34  ? 12.419  -1.755  6.724   1.00 94.85 34  B 1 
ATOM 3458 N N     . LYS B 2 35  ? 9.958   0.378   6.743   1.00 96.26 35  B 1 
ATOM 3459 C CA    . LYS B 2 35  ? 8.538   0.738   6.585   1.00 96.11 35  B 1 
ATOM 3460 C C     . LYS B 2 35  ? 8.345   1.854   5.560   1.00 96.38 35  B 1 
ATOM 3461 O O     . LYS B 2 35  ? 7.413   1.778   4.768   1.00 95.26 35  B 1 
ATOM 3462 C CB    . LYS B 2 35  ? 7.934   1.184   7.921   1.00 95.07 35  B 1 
ATOM 3463 C CG    . LYS B 2 35  ? 7.810   0.043   8.922   1.00 91.79 35  B 1 
ATOM 3464 C CD    . LYS B 2 35  ? 7.522   0.615   10.308  1.00 90.05 35  B 1 
ATOM 3465 C CE    . LYS B 2 35  ? 7.543   -0.514  11.328  1.00 84.46 35  B 1 
ATOM 3466 N NZ    . LYS B 2 35  ? 7.806   -0.004  12.689  1.00 77.89 35  B 1 
ATOM 3467 N N     . GLU B 2 36  ? 9.183   2.871   5.584   1.00 95.20 36  B 1 
ATOM 3468 C CA    . GLU B 2 36  ? 9.144   3.994   4.646   1.00 94.93 36  B 1 
ATOM 3469 C C     . GLU B 2 36  ? 9.482   3.532   3.224   1.00 95.36 36  B 1 
ATOM 3470 O O     . GLU B 2 36  ? 8.773   3.881   2.279   1.00 94.45 36  B 1 
ATOM 3471 C CB    . GLU B 2 36  ? 10.077  5.114   5.138   1.00 94.09 36  B 1 
ATOM 3472 C CG    . GLU B 2 36  ? 9.509   5.768   6.402   1.00 90.61 36  B 1 
ATOM 3473 C CD    . GLU B 2 36  ? 10.376  6.879   7.039   1.00 88.34 36  B 1 
ATOM 3474 O OE1   . GLU B 2 36  ? 9.880   7.518   8.006   1.00 85.11 36  B 1 
ATOM 3475 O OE2   . GLU B 2 36  ? 11.528  7.083   6.624   1.00 83.06 36  B 1 
ATOM 3476 N N     . THR B 2 37  ? 10.455  2.650   3.084   1.00 95.24 37  B 1 
ATOM 3477 C CA    . THR B 2 37  ? 10.821  2.037   1.802   1.00 95.30 37  B 1 
ATOM 3478 C C     . THR B 2 37  ? 9.659   1.225   1.215   1.00 95.88 37  B 1 
ATOM 3479 O O     . THR B 2 37  ? 9.262   1.466   0.085   1.00 95.03 37  B 1 
ATOM 3480 C CB    . THR B 2 37  ? 12.054  1.149   1.971   1.00 94.58 37  B 1 
ATOM 3481 O OG1   . THR B 2 37  ? 13.142  1.900   2.461   1.00 88.53 37  B 1 
ATOM 3482 C CG2   . THR B 2 37  ? 12.500  0.532   0.657   1.00 87.60 37  B 1 
ATOM 3483 N N     . VAL B 2 38  ? 9.050   0.318   1.982   1.00 96.15 38  B 1 
ATOM 3484 C CA    . VAL B 2 38  ? 7.892   -0.459  1.497   1.00 96.45 38  B 1 
ATOM 3485 C C     . VAL B 2 38  ? 6.683   0.446   1.205   1.00 96.67 38  B 1 
ATOM 3486 O O     . VAL B 2 38  ? 5.934   0.202   0.261   1.00 95.64 38  B 1 
ATOM 3487 C CB    . VAL B 2 38  ? 7.534   -1.592  2.483   1.00 96.15 38  B 1 
ATOM 3488 C CG1   . VAL B 2 38  ? 6.266   -2.354  2.078   1.00 94.17 38  B 1 
ATOM 3489 C CG2   . VAL B 2 38  ? 8.662   -2.624  2.551   1.00 93.75 38  B 1 
ATOM 3490 N N     . GLN B 2 39  ? 6.488   1.531   1.977   1.00 95.68 39  B 1 
ATOM 3491 C CA    . GLN B 2 39  ? 5.448   2.532   1.727   1.00 95.52 39  B 1 
ATOM 3492 C C     . GLN B 2 39  ? 5.616   3.200   0.358   1.00 95.67 39  B 1 
ATOM 3493 O O     . GLN B 2 39  ? 4.623   3.407   -0.346  1.00 94.54 39  B 1 
ATOM 3494 C CB    . GLN B 2 39  ? 5.480   3.577   2.856   1.00 94.57 39  B 1 
ATOM 3495 C CG    . GLN B 2 39  ? 4.439   4.682   2.688   1.00 92.26 39  B 1 
ATOM 3496 C CD    . GLN B 2 39  ? 4.644   5.866   3.637   1.00 91.78 39  B 1 
ATOM 3497 O OE1   . GLN B 2 39  ? 5.704   6.117   4.180   1.00 86.00 39  B 1 
ATOM 3498 N NE2   . GLN B 2 39  ? 3.619   6.652   3.862   1.00 84.05 39  B 1 
ATOM 3499 N N     . GLU B 2 40  ? 6.835   3.542   -0.008  1.00 95.72 40  B 1 
ATOM 3500 C CA    . GLU B 2 40  ? 7.128   4.103   -1.316  1.00 95.68 40  B 1 
ATOM 3501 C C     . GLU B 2 40  ? 6.933   3.059   -2.422  1.00 96.09 40  B 1 
ATOM 3502 O O     . GLU B 2 40  ? 6.169   3.301   -3.353  1.00 94.92 40  B 1 
ATOM 3503 C CB    . GLU B 2 40  ? 8.536   4.719   -1.309  1.00 94.41 40  B 1 
ATOM 3504 C CG    . GLU B 2 40  ? 8.808   5.470   -2.610  1.00 89.12 40  B 1 
ATOM 3505 C CD    . GLU B 2 40  ? 10.074  6.340   -2.609  1.00 85.56 40  B 1 
ATOM 3506 O OE1   . GLU B 2 40  ? 10.293  7.008   -3.645  1.00 82.07 40  B 1 
ATOM 3507 O OE2   . GLU B 2 40  ? 10.775  6.361   -1.585  1.00 80.29 40  B 1 
ATOM 3508 N N     . CYS B 2 41  ? 7.489   1.844   -2.256  1.00 96.06 41  B 1 
ATOM 3509 C CA    . CYS B 2 41  ? 7.377   0.749   -3.217  1.00 96.24 41  B 1 
ATOM 3510 C C     . CYS B 2 41  ? 5.915   0.405   -3.561  1.00 96.42 41  B 1 
ATOM 3511 O O     . CYS B 2 41  ? 5.568   0.314   -4.732  1.00 95.60 41  B 1 
ATOM 3512 C CB    . CYS B 2 41  ? 8.101   -0.488  -2.664  1.00 95.92 41  B 1 
ATOM 3513 S SG    . CYS B 2 41  ? 9.893   -0.198  -2.559  1.00 94.13 41  B 1 
ATOM 3514 N N     . VAL B 2 42  ? 5.018   0.283   -2.570  1.00 96.33 42  B 1 
ATOM 3515 C CA    . VAL B 2 42  ? 3.606   -0.025  -2.840  1.00 96.34 42  B 1 
ATOM 3516 C C     . VAL B 2 42  ? 2.880   1.124   -3.549  1.00 96.25 42  B 1 
ATOM 3517 O O     . VAL B 2 42  ? 1.972   0.896   -4.343  1.00 95.15 42  B 1 
ATOM 3518 C CB    . VAL B 2 42  ? 2.877   -0.454  -1.555  1.00 95.32 42  B 1 
ATOM 3519 C CG1   . VAL B 2 42  ? 2.673   0.671   -0.545  1.00 91.38 42  B 1 
ATOM 3520 C CG2   . VAL B 2 42  ? 1.507   -1.053  -1.887  1.00 89.97 42  B 1 
ATOM 3521 N N     . SER B 2 43  ? 3.264   2.371   -3.308  1.00 95.68 43  B 1 
ATOM 3522 C CA    . SER B 2 43  ? 2.682   3.529   -3.991  1.00 95.24 43  B 1 
ATOM 3523 C C     . SER B 2 43  ? 3.147   3.639   -5.445  1.00 95.47 43  B 1 
ATOM 3524 O O     . SER B 2 43  ? 2.376   4.044   -6.316  1.00 93.82 43  B 1 
ATOM 3525 C CB    . SER B 2 43  ? 3.000   4.800   -3.211  1.00 94.11 43  B 1 
ATOM 3526 O OG    . SER B 2 43  ? 2.550   4.657   -1.876  1.00 82.35 43  B 1 
ATOM 3527 N N     . GLU B 2 44  ? 4.363   3.206   -5.714  1.00 95.39 44  B 1 
ATOM 3528 C CA    . GLU B 2 44  ? 4.902   3.066   -7.057  1.00 95.22 44  B 1 
ATOM 3529 C C     . GLU B 2 44  ? 4.277   1.887   -7.811  1.00 95.79 44  B 1 
ATOM 3530 O O     . GLU B 2 44  ? 3.927   2.057   -8.975  1.00 94.24 44  B 1 
ATOM 3531 C CB    . GLU B 2 44  ? 6.429   2.968   -7.003  1.00 94.19 44  B 1 
ATOM 3532 C CG    . GLU B 2 44  ? 7.094   4.302   -6.605  1.00 88.55 44  B 1 
ATOM 3533 C CD    . GLU B 2 44  ? 6.720   5.460   -7.551  1.00 88.95 44  B 1 
ATOM 3534 O OE1   . GLU B 2 44  ? 6.628   6.624   -7.113  1.00 84.04 44  B 1 
ATOM 3535 O OE2   . GLU B 2 44  ? 6.473   5.220   -8.745  1.00 84.11 44  B 1 
ATOM 3536 N N     . PHE B 2 45  ? 3.989   0.776   -7.134  1.00 96.25 45  B 1 
ATOM 3537 C CA    . PHE B 2 45  ? 3.227   -0.344  -7.699  1.00 96.49 45  B 1 
ATOM 3538 C C     . PHE B 2 45  ? 1.854   0.105   -8.215  1.00 96.54 45  B 1 
ATOM 3539 O O     . PHE B 2 45  ? 1.511   -0.164  -9.366  1.00 95.59 45  B 1 
ATOM 3540 C CB    . PHE B 2 45  ? 3.088   -1.443  -6.640  1.00 96.27 45  B 1 
ATOM 3541 C CG    . PHE B 2 45  ? 2.153   -2.561  -7.039  1.00 96.10 45  B 1 
ATOM 3542 C CD1   . PHE B 2 45  ? 0.873   -2.662  -6.457  1.00 94.38 45  B 1 
ATOM 3543 C CD2   . PHE B 2 45  ? 2.547   -3.499  -8.004  1.00 94.60 45  B 1 
ATOM 3544 C CE1   . PHE B 2 45  ? 0.009   -3.702  -6.821  1.00 93.86 45  B 1 
ATOM 3545 C CE2   . PHE B 2 45  ? 1.684   -4.538  -8.376  1.00 93.95 45  B 1 
ATOM 3546 C CZ    . PHE B 2 45  ? 0.413   -4.644  -7.783  1.00 94.36 45  B 1 
ATOM 3547 N N     . ILE B 2 46  ? 1.092   0.894   -7.429  1.00 96.64 46  B 1 
ATOM 3548 C CA    . ILE B 2 46  ? -0.183  1.452   -7.893  1.00 96.53 46  B 1 
ATOM 3549 C C     . ILE B 2 46  ? 0.010   2.274   -9.170  1.00 96.52 46  B 1 
ATOM 3550 O O     . ILE B 2 46  ? -0.773  2.170   -10.112 1.00 95.51 46  B 1 
ATOM 3551 C CB    . ILE B 2 46  ? -0.850  2.318   -6.797  1.00 96.25 46  B 1 
ATOM 3552 C CG1   . ILE B 2 46  ? -1.267  1.471   -5.580  1.00 94.66 46  B 1 
ATOM 3553 C CG2   . ILE B 2 46  ? -2.095  3.059   -7.339  1.00 94.13 46  B 1 
ATOM 3554 C CD1   . ILE B 2 46  ? -1.587  2.298   -4.338  1.00 91.40 46  B 1 
ATOM 3555 N N     . SER B 2 47  ? 1.042   3.108   -9.208  1.00 96.62 47  B 1 
ATOM 3556 C CA    . SER B 2 47  ? 1.288   3.988   -10.352 1.00 96.32 47  B 1 
ATOM 3557 C C     . SER B 2 47  ? 1.743   3.230   -11.594 1.00 96.30 47  B 1 
ATOM 3558 O O     . SER B 2 47  ? 1.341   3.591   -12.701 1.00 95.05 47  B 1 
ATOM 3559 C CB    . SER B 2 47  ? 2.324   5.033   -9.974  1.00 95.52 47  B 1 
ATOM 3560 O OG    . SER B 2 47  ? 1.879   5.806   -8.874  1.00 88.63 47  B 1 
ATOM 3561 N N     . PHE B 2 48  ? 2.536   2.170   -11.427 1.00 95.94 48  B 1 
ATOM 3562 C CA    . PHE B 2 48  ? 3.014   1.298   -12.492 1.00 95.87 48  B 1 
ATOM 3563 C C     . PHE B 2 48  ? 1.854   0.559   -13.171 1.00 95.98 48  B 1 
ATOM 3564 O O     . PHE B 2 48  ? 1.627   0.738   -14.372 1.00 94.64 48  B 1 
ATOM 3565 C CB    . PHE B 2 48  ? 4.053   0.338   -11.900 1.00 95.17 48  B 1 
ATOM 3566 C CG    . PHE B 2 48  ? 4.724   -0.579  -12.910 1.00 94.71 48  B 1 
ATOM 3567 C CD1   . PHE B 2 48  ? 4.901   -1.942  -12.621 1.00 92.31 48  B 1 
ATOM 3568 C CD2   . PHE B 2 48  ? 5.225   -0.061  -14.117 1.00 92.30 48  B 1 
ATOM 3569 C CE1   . PHE B 2 48  ? 5.584   -2.775  -13.516 1.00 90.86 48  B 1 
ATOM 3570 C CE2   . PHE B 2 48  ? 5.896   -0.889  -15.020 1.00 90.88 48  B 1 
ATOM 3571 C CZ    . PHE B 2 48  ? 6.083   -2.242  -14.715 1.00 91.48 48  B 1 
ATOM 3572 N N     . ILE B 2 49  ? 1.021   -0.137  -12.391 1.00 96.36 49  B 1 
ATOM 3573 C CA    . ILE B 2 49  ? -0.159  -0.843  -12.890 1.00 96.35 49  B 1 
ATOM 3574 C C     . ILE B 2 49  ? -1.183  0.136   -13.499 1.00 96.50 49  B 1 
ATOM 3575 O O     . ILE B 2 49  ? -1.758  -0.130  -14.545 1.00 95.59 49  B 1 
ATOM 3576 C CB    . ILE B 2 49  ? -0.781  -1.691  -11.761 1.00 95.92 49  B 1 
ATOM 3577 C CG1   . ILE B 2 49  ? 0.182   -2.748  -11.165 1.00 93.93 49  B 1 
ATOM 3578 C CG2   . ILE B 2 49  ? -2.075  -2.377  -12.224 1.00 94.25 49  B 1 
ATOM 3579 C CD1   . ILE B 2 49  ? 0.727   -3.783  -12.139 1.00 87.32 49  B 1 
ATOM 3580 N N     . THR B 2 50  ? -1.411  1.295   -12.854 1.00 97.07 50  B 1 
ATOM 3581 C CA    . THR B 2 50  ? -2.337  2.306   -13.374 1.00 97.08 50  B 1 
ATOM 3582 C C     . THR B 2 50  ? -1.880  2.854   -14.723 1.00 96.86 50  B 1 
ATOM 3583 O O     . THR B 2 50  ? -2.730  3.105   -15.576 1.00 95.68 50  B 1 
ATOM 3584 C CB    . THR B 2 50  ? -2.514  3.482   -12.403 1.00 96.51 50  B 1 
ATOM 3585 O OG1   . THR B 2 50  ? -3.049  3.048   -11.177 1.00 91.32 50  B 1 
ATOM 3586 C CG2   . THR B 2 50  ? -3.504  4.544   -12.914 1.00 89.22 50  B 1 
ATOM 3587 N N     . GLY B 2 51  ? -0.586  3.053   -14.922 1.00 95.93 51  B 1 
ATOM 3588 C CA    . GLY B 2 51  ? -0.024  3.510   -16.188 1.00 95.65 51  B 1 
ATOM 3589 C C     . GLY B 2 51  ? -0.372  2.568   -17.338 1.00 95.86 51  B 1 
ATOM 3590 O O     . GLY B 2 51  ? -1.002  2.995   -18.304 1.00 94.73 51  B 1 
ATOM 3591 N N     . GLU B 2 52  ? -0.086  1.276   -17.187 1.00 95.39 52  B 1 
ATOM 3592 C CA    . GLU B 2 52  ? -0.411  0.271   -18.210 1.00 94.80 52  B 1 
ATOM 3593 C C     . GLU B 2 52  ? -1.916  0.120   -18.453 1.00 95.13 52  B 1 
ATOM 3594 O O     . GLU B 2 52  ? -2.374  0.068   -19.593 1.00 93.70 52  B 1 
ATOM 3595 C CB    . GLU B 2 52  ? 0.198   -1.083  -17.810 1.00 93.51 52  B 1 
ATOM 3596 C CG    . GLU B 2 52  ? 1.703   -1.162  -18.071 1.00 87.35 52  B 1 
ATOM 3597 C CD    . GLU B 2 52  ? 2.050   -0.906  -19.554 1.00 88.05 52  B 1 
ATOM 3598 O OE1   . GLU B 2 52  ? 3.049   -0.208  -19.824 1.00 82.74 52  B 1 
ATOM 3599 O OE2   . GLU B 2 52  ? 1.305   -1.345  -20.455 1.00 82.13 52  B 1 
ATOM 3600 N N     . ALA B 2 53  ? -2.732  0.126   -17.387 1.00 95.91 53  B 1 
ATOM 3601 C CA    . ALA B 2 53  ? -4.183  0.079   -17.527 1.00 96.05 53  B 1 
ATOM 3602 C C     . ALA B 2 53  ? -4.735  1.317   -18.257 1.00 95.95 53  B 1 
ATOM 3603 O O     . ALA B 2 53  ? -5.655  1.209   -19.074 1.00 94.80 53  B 1 
ATOM 3604 C CB    . ALA B 2 53  ? -4.795  -0.071  -16.131 1.00 95.75 53  B 1 
ATOM 3605 N N     . SER B 2 54  ? -4.181  2.503   -17.986 1.00 96.44 54  B 1 
ATOM 3606 C CA    . SER B 2 54  ? -4.537  3.746   -18.668 1.00 96.00 54  B 1 
ATOM 3607 C C     . SER B 2 54  ? -4.192  3.684   -20.154 1.00 95.87 54  B 1 
ATOM 3608 O O     . SER B 2 54  ? -5.021  4.048   -20.989 1.00 94.52 54  B 1 
ATOM 3609 C CB    . SER B 2 54  ? -3.827  4.936   -18.005 1.00 95.13 54  B 1 
ATOM 3610 O OG    . SER B 2 54  ? -4.238  6.151   -18.606 1.00 86.26 54  B 1 
ATOM 3611 N N     . ASP B 2 55  ? -3.022  3.159   -20.498 1.00 95.09 55  B 1 
ATOM 3612 C CA    . ASP B 2 55  ? -2.590  3.008   -21.884 1.00 94.40 55  B 1 
ATOM 3613 C C     . ASP B 2 55  ? -3.479  2.046   -22.671 1.00 94.81 55  B 1 
ATOM 3614 O O     . ASP B 2 55  ? -3.871  2.338   -23.802 1.00 93.20 55  B 1 
ATOM 3615 C CB    . ASP B 2 55  ? -1.157  2.506   -21.918 1.00 93.08 55  B 1 
ATOM 3616 C CG    . ASP B 2 55  ? -0.164  3.538   -21.417 1.00 87.50 55  B 1 
ATOM 3617 O OD1   . ASP B 2 55  ? -0.412  4.759   -21.589 1.00 81.44 55  B 1 
ATOM 3618 O OD2   . ASP B 2 55  ? 0.938   3.131   -21.004 1.00 81.67 55  B 1 
ATOM 3619 N N     . LYS B 2 56  ? -3.884  0.926   -22.055 1.00 94.33 56  B 1 
ATOM 3620 C CA    . LYS B 2 56  ? -4.876  0.015   -22.626 1.00 94.30 56  B 1 
ATOM 3621 C C     . LYS B 2 56  ? -6.193  0.741   -22.886 1.00 94.63 56  B 1 
ATOM 3622 O O     . LYS B 2 56  ? -6.719  0.679   -23.993 1.00 93.33 56  B 1 
ATOM 3623 C CB    . LYS B 2 56  ? -5.070  -1.192  -21.700 1.00 93.48 56  B 1 
ATOM 3624 C CG    . LYS B 2 56  ? -6.075  -2.186  -22.291 1.00 90.55 56  B 1 
ATOM 3625 C CD    . LYS B 2 56  ? -6.398  -3.318  -21.315 1.00 85.22 56  B 1 
ATOM 3626 C CE    . LYS B 2 56  ? -7.497  -4.193  -21.894 1.00 80.76 56  B 1 
ATOM 3627 N NZ    . LYS B 2 56  ? -7.990  -5.189  -20.917 1.00 72.97 56  B 1 
ATOM 3628 N N     . CYS B 2 57  ? -6.703  1.488   -21.898 1.00 95.44 57  B 1 
ATOM 3629 C CA    . CYS B 2 57  ? -7.930  2.260   -22.064 1.00 95.41 57  B 1 
ATOM 3630 C C     . CYS B 2 57  ? -7.832  3.277   -23.208 1.00 95.44 57  B 1 
ATOM 3631 O O     . CYS B 2 57  ? -8.795  3.448   -23.956 1.00 94.02 57  B 1 
ATOM 3632 C CB    . CYS B 2 57  ? -8.265  2.973   -20.752 1.00 95.13 57  B 1 
ATOM 3633 S SG    . CYS B 2 57  ? -8.805  1.793   -19.489 1.00 92.55 57  B 1 
ATOM 3634 N N     . GLN B 2 58  ? -6.696  3.945   -23.369 1.00 95.46 58  B 1 
ATOM 3635 C CA    . GLN B 2 58  ? -6.478  4.892   -24.466 1.00 95.03 58  B 1 
ATOM 3636 C C     . GLN B 2 58  ? -6.434  4.199   -25.833 1.00 95.31 58  B 1 
ATOM 3637 O O     . GLN B 2 58  ? -7.102  4.680   -26.753 1.00 93.63 58  B 1 
ATOM 3638 C CB    . GLN B 2 58  ? -5.179  5.674   -24.238 1.00 93.76 58  B 1 
ATOM 3639 C CG    . GLN B 2 58  ? -5.309  6.702   -23.103 1.00 86.25 58  B 1 
ATOM 3640 C CD    . GLN B 2 58  ? -4.037  7.511   -22.909 1.00 82.89 58  B 1 
ATOM 3641 O OE1   . GLN B 2 58  ? -3.154  7.542   -23.753 1.00 74.04 58  B 1 
ATOM 3642 N NE2   . GLN B 2 58  ? -3.921  8.221   -21.813 1.00 70.31 58  B 1 
ATOM 3643 N N     . ARG B 2 59  ? -5.751  3.062   -25.966 1.00 94.83 59  B 1 
ATOM 3644 C CA    . ARG B 2 59  ? -5.734  2.262   -27.208 1.00 94.48 59  B 1 
ATOM 3645 C C     . ARG B 2 59  ? -7.148  1.825   -27.616 1.00 94.89 59  B 1 
ATOM 3646 O O     . ARG B 2 59  ? -7.504  1.919   -28.787 1.00 92.92 59  B 1 
ATOM 3647 C CB    . ARG B 2 59  ? -4.815  1.043   -27.045 1.00 93.19 59  B 1 
ATOM 3648 C CG    . ARG B 2 59  ? -3.316  1.409   -27.028 1.00 85.60 59  B 1 
ATOM 3649 C CD    . ARG B 2 59  ? -2.408  0.167   -27.065 1.00 84.53 59  B 1 
ATOM 3650 N NE    . ARG B 2 59  ? -2.547  -0.690  -25.880 1.00 77.58 59  B 1 
ATOM 3651 C CZ    . ARG B 2 59  ? -1.697  -0.820  -24.861 1.00 72.41 59  B 1 
ATOM 3652 N NH1   . ARG B 2 59  ? -0.595  -0.122  -24.785 1.00 64.45 59  B 1 
ATOM 3653 N NH2   . ARG B 2 59  ? -1.920  -1.664  -23.898 1.00 64.65 59  B 1 
ATOM 3654 N N     . GLU B 2 60  ? -7.968  1.443   -26.634 1.00 94.45 60  B 1 
ATOM 3655 C CA    . GLU B 2 60  ? -9.371  1.044   -26.849 1.00 94.11 60  B 1 
ATOM 3656 C C     . GLU B 2 60  ? -10.361 2.228   -26.885 1.00 94.33 60  B 1 
ATOM 3657 O O     . GLU B 2 60  ? -11.576 2.038   -26.938 1.00 91.64 60  B 1 
ATOM 3658 C CB    . GLU B 2 60  ? -9.757  0.030   -25.761 1.00 93.32 60  B 1 
ATOM 3659 C CG    . GLU B 2 60  ? -8.976  -1.290  -25.862 1.00 90.27 60  B 1 
ATOM 3660 C CD    . GLU B 2 60  ? -9.276  -2.244  -24.691 1.00 88.80 60  B 1 
ATOM 3661 O OE1   . GLU B 2 60  ? -8.591  -3.271  -24.576 1.00 84.95 60  B 1 
ATOM 3662 O OE2   . GLU B 2 60  ? -10.168 -1.933  -23.863 1.00 83.48 60  B 1 
ATOM 3663 N N     . LYS B 2 61  ? -9.881  3.491   -26.863 1.00 94.07 61  B 1 
ATOM 3664 C CA    . LYS B 2 61  ? -10.680 4.729   -26.845 1.00 94.28 61  B 1 
ATOM 3665 C C     . LYS B 2 61  ? -11.698 4.801   -25.687 1.00 94.84 61  B 1 
ATOM 3666 O O     . LYS B 2 61  ? -12.717 5.500   -25.783 1.00 92.07 61  B 1 
ATOM 3667 C CB    . LYS B 2 61  ? -11.322 4.983   -28.218 1.00 93.00 61  B 1 
ATOM 3668 C CG    . LYS B 2 61  ? -10.301 5.049   -29.365 1.00 87.70 61  B 1 
ATOM 3669 C CD    . LYS B 2 61  ? -11.014 5.233   -30.709 1.00 78.90 61  B 1 
ATOM 3670 C CE    . LYS B 2 61  ? -9.989  5.255   -31.840 1.00 70.77 61  B 1 
ATOM 3671 N NZ    . LYS B 2 61  ? -10.615 5.299   -33.182 1.00 60.16 61  B 1 
ATOM 3672 N N     . ARG B 2 62  ? -11.424 4.116   -24.560 1.00 94.12 62  B 1 
ATOM 3673 C CA    . ARG B 2 62  ? -12.237 4.157   -23.337 1.00 94.62 62  B 1 
ATOM 3674 C C     . ARG B 2 62  ? -11.720 5.223   -22.373 1.00 95.02 62  B 1 
ATOM 3675 O O     . ARG B 2 62  ? -10.554 5.587   -22.379 1.00 92.81 62  B 1 
ATOM 3676 C CB    . ARG B 2 62  ? -12.300 2.770   -22.688 1.00 94.04 62  B 1 
ATOM 3677 C CG    . ARG B 2 62  ? -13.078 1.771   -23.568 1.00 91.63 62  B 1 
ATOM 3678 C CD    . ARG B 2 62  ? -13.305 0.418   -22.889 1.00 91.43 62  B 1 
ATOM 3679 N NE    . ARG B 2 62  ? -12.050 -0.298  -22.663 1.00 88.42 62  B 1 
ATOM 3680 C CZ    . ARG B 2 62  ? -11.393 -0.480  -21.507 1.00 89.62 62  B 1 
ATOM 3681 N NH1   . ARG B 2 62  ? -11.823 -0.037  -20.345 1.00 81.06 62  B 1 
ATOM 3682 N NH2   . ARG B 2 62  ? -10.281 -1.126  -21.517 1.00 83.30 62  B 1 
ATOM 3683 N N     . LYS B 2 63  ? -12.606 5.744   -21.506 1.00 95.35 63  B 1 
ATOM 3684 C CA    . LYS B 2 63  ? -12.284 6.802   -20.533 1.00 95.10 63  B 1 
ATOM 3685 C C     . LYS B 2 63  ? -12.327 6.337   -19.082 1.00 95.55 63  B 1 
ATOM 3686 O O     . LYS B 2 63  ? -11.970 7.104   -18.187 1.00 93.11 63  B 1 
ATOM 3687 C CB    . LYS B 2 63  ? -13.215 8.002   -20.732 1.00 94.15 63  B 1 
ATOM 3688 C CG    . LYS B 2 63  ? -13.014 8.661   -22.100 1.00 90.71 63  B 1 
ATOM 3689 C CD    . LYS B 2 63  ? -13.933 9.871   -22.256 1.00 84.56 63  B 1 
ATOM 3690 C CE    . LYS B 2 63  ? -13.760 10.453  -23.653 1.00 80.23 63  B 1 
ATOM 3691 N NZ    . LYS B 2 63  ? -14.725 11.529  -23.941 1.00 69.32 63  B 1 
ATOM 3692 N N     . THR B 2 64  ? -12.801 5.120   -18.827 1.00 95.99 64  B 1 
ATOM 3693 C CA    . THR B 2 64  ? -12.965 4.569   -17.486 1.00 96.04 64  B 1 
ATOM 3694 C C     . THR B 2 64  ? -12.048 3.371   -17.311 1.00 95.92 64  B 1 
ATOM 3695 O O     . THR B 2 64  ? -12.202 2.405   -18.067 1.00 94.20 64  B 1 
ATOM 3696 C CB    . THR B 2 64  ? -14.423 4.166   -17.223 1.00 95.19 64  B 1 
ATOM 3697 O OG1   . THR B 2 64  ? -15.289 5.252   -17.495 1.00 90.80 64  B 1 
ATOM 3698 C CG2   . THR B 2 64  ? -14.664 3.756   -15.766 1.00 91.21 64  B 1 
ATOM 3699 N N     . ILE B 2 65  ? -11.149 3.436   -16.341 1.00 96.34 65  B 1 
ATOM 3700 C CA    . ILE B 2 65  ? -10.366 2.281   -15.887 1.00 96.27 65  B 1 
ATOM 3701 C C     . ILE B 2 65  ? -11.278 1.415   -15.009 1.00 96.33 65  B 1 
ATOM 3702 O O     . ILE B 2 65  ? -11.823 1.914   -14.015 1.00 95.03 65  B 1 
ATOM 3703 C CB    . ILE B 2 65  ? -9.087  2.708   -15.142 1.00 95.78 65  B 1 
ATOM 3704 C CG1   . ILE B 2 65  ? -8.183  3.565   -16.051 1.00 91.92 65  B 1 
ATOM 3705 C CG2   . ILE B 2 65  ? -8.324  1.481   -14.624 1.00 91.71 65  B 1 
ATOM 3706 C CD1   . ILE B 2 65  ? -6.942  4.137   -15.351 1.00 85.79 65  B 1 
ATOM 3707 N N     . ASN B 2 66  ? -11.467 0.153   -15.384 1.00 95.22 66  B 1 
ATOM 3708 C CA    . ASN B 2 66  ? -12.239 -0.837  -14.645 1.00 94.76 66  B 1 
ATOM 3709 C C     . ASN B 2 66  ? -11.325 -1.884  -13.977 1.00 95.38 66  B 1 
ATOM 3710 O O     . ASN B 2 66  ? -10.099 -1.789  -14.062 1.00 94.34 66  B 1 
ATOM 3711 C CB    . ASN B 2 66  ? -13.315 -1.436  -15.581 1.00 93.19 66  B 1 
ATOM 3712 C CG    . ASN B 2 66  ? -12.737 -2.222  -16.738 1.00 89.49 66  B 1 
ATOM 3713 O OD1   . ASN B 2 66  ? -11.549 -2.436  -16.830 1.00 75.94 66  B 1 
ATOM 3714 N ND2   . ASN B 2 66  ? -13.556 -2.691  -17.653 1.00 79.20 66  B 1 
ATOM 3715 N N     . GLY B 2 67  ? -11.916 -2.845  -13.262 1.00 94.89 67  B 1 
ATOM 3716 C CA    . GLY B 2 67  ? -11.164 -3.931  -12.623 1.00 94.64 67  B 1 
ATOM 3717 C C     . GLY B 2 67  ? -10.415 -4.798  -13.624 1.00 95.14 67  B 1 
ATOM 3718 O O     . GLY B 2 67  ? -9.238  -5.087  -13.408 1.00 94.28 67  B 1 
ATOM 3719 N N     . ASP B 2 68  ? -11.051 -5.124  -14.757 1.00 94.78 68  B 1 
ATOM 3720 C CA    . ASP B 2 68  ? -10.466 -5.992  -15.785 1.00 94.26 68  B 1 
ATOM 3721 C C     . ASP B 2 68  ? -9.246  -5.350  -16.457 1.00 94.97 68  B 1 
ATOM 3722 O O     . ASP B 2 68  ? -8.291  -6.035  -16.799 1.00 93.89 68  B 1 
ATOM 3723 C CB    . ASP B 2 68  ? -11.527 -6.340  -16.842 1.00 92.60 68  B 1 
ATOM 3724 C CG    . ASP B 2 68  ? -12.797 -6.942  -16.241 1.00 86.75 68  B 1 
ATOM 3725 O OD1   . ASP B 2 68  ? -12.708 -7.650  -15.212 1.00 79.38 68  B 1 
ATOM 3726 O OD2   . ASP B 2 68  ? -13.883 -6.619  -16.772 1.00 78.62 68  B 1 
ATOM 3727 N N     . ASP B 2 69  ? -9.225  -4.020  -16.583 1.00 94.91 69  B 1 
ATOM 3728 C CA    . ASP B 2 69  ? -8.047  -3.292  -17.083 1.00 95.26 69  B 1 
ATOM 3729 C C     . ASP B 2 69  ? -6.853  -3.426  -16.132 1.00 95.77 69  B 1 
ATOM 3730 O O     . ASP B 2 69  ? -5.715  -3.535  -16.584 1.00 94.81 69  B 1 
ATOM 3731 C CB    . ASP B 2 69  ? -8.364  -1.804  -17.275 1.00 95.08 69  B 1 
ATOM 3732 C CG    . ASP B 2 69  ? -9.439  -1.529  -18.323 1.00 93.87 69  B 1 
ATOM 3733 O OD1   . ASP B 2 69  ? -9.461  -2.187  -19.377 1.00 90.31 69  B 1 
ATOM 3734 O OD2   . ASP B 2 69  ? -10.252 -0.592  -18.128 1.00 90.61 69  B 1 
ATOM 3735 N N     . LEU B 2 70  ? -7.118  -3.423  -14.811 1.00 95.69 70  B 1 
ATOM 3736 C CA    . LEU B 2 70  ? -6.080  -3.602  -13.804 1.00 96.01 70  B 1 
ATOM 3737 C C     . LEU B 2 70  ? -5.565  -5.041  -13.774 1.00 96.02 70  B 1 
ATOM 3738 O O     . LEU B 2 70  ? -4.358  -5.238  -13.723 1.00 94.84 70  B 1 
ATOM 3739 C CB    . LEU B 2 70  ? -6.597  -3.200  -12.407 1.00 96.04 70  B 1 
ATOM 3740 C CG    . LEU B 2 70  ? -7.018  -1.720  -12.257 1.00 95.36 70  B 1 
ATOM 3741 C CD1   . LEU B 2 70  ? -7.504  -1.478  -10.835 1.00 92.79 70  B 1 
ATOM 3742 C CD2   . LEU B 2 70  ? -5.871  -0.755  -12.540 1.00 92.45 70  B 1 
ATOM 3743 N N     . LEU B 2 71  ? -6.459  -6.028  -13.856 1.00 95.59 71  B 1 
ATOM 3744 C CA    . LEU B 2 71  ? -6.079  -7.446  -13.923 1.00 95.31 71  B 1 
ATOM 3745 C C     . LEU B 2 71  ? -5.241  -7.722  -15.168 1.00 95.43 71  B 1 
ATOM 3746 O O     . LEU B 2 71  ? -4.175  -8.331  -15.066 1.00 94.21 71  B 1 
ATOM 3747 C CB    . LEU B 2 71  ? -7.341  -8.324  -13.911 1.00 94.81 71  B 1 
ATOM 3748 C CG    . LEU B 2 71  ? -8.132  -8.300  -12.591 1.00 93.44 71  B 1 
ATOM 3749 C CD1   . LEU B 2 71  ? -9.415  -9.127  -12.743 1.00 90.14 71  B 1 
ATOM 3750 C CD2   . LEU B 2 71  ? -7.325  -8.876  -11.428 1.00 90.03 71  B 1 
ATOM 3751 N N     . TRP B 2 72  ? -5.653  -7.208  -16.325 1.00 95.06 72  B 1 
ATOM 3752 C CA    . TRP B 2 72  ? -4.868  -7.313  -17.552 1.00 94.95 72  B 1 
ATOM 3753 C C     . TRP B 2 72  ? -3.478  -6.682  -17.401 1.00 94.91 72  B 1 
ATOM 3754 O O     . TRP B 2 72  ? -2.483  -7.285  -17.795 1.00 93.67 72  B 1 
ATOM 3755 C CB    . TRP B 2 72  ? -5.644  -6.672  -18.703 1.00 94.30 72  B 1 
ATOM 3756 C CG    . TRP B 2 72  ? -4.917  -6.699  -20.016 1.00 93.40 72  B 1 
ATOM 3757 C CD1   . TRP B 2 72  ? -4.989  -7.693  -20.926 1.00 90.57 72  B 1 
ATOM 3758 C CD2   . TRP B 2 72  ? -3.974  -5.731  -20.540 1.00 91.58 72  B 1 
ATOM 3759 N NE1   . TRP B 2 72  ? -4.139  -7.405  -21.996 1.00 89.00 72  B 1 
ATOM 3760 C CE2   . TRP B 2 72  ? -3.491  -6.206  -21.783 1.00 90.55 72  B 1 
ATOM 3761 C CE3   . TRP B 2 72  ? -3.461  -4.497  -20.068 1.00 88.36 72  B 1 
ATOM 3762 C CZ2   . TRP B 2 72  ? -2.511  -5.500  -22.542 1.00 88.37 72  B 1 
ATOM 3763 C CZ3   . TRP B 2 72  ? -2.495  -3.797  -20.818 1.00 84.28 72  B 1 
ATOM 3764 C CH2   . TRP B 2 72  ? -2.030  -4.299  -22.033 1.00 84.90 72  B 1 
ATOM 3765 N N     . ALA B 2 73  ? -3.392  -5.490  -16.808 1.00 94.77 73  B 1 
ATOM 3766 C CA    . ALA B 2 73  ? -2.110  -4.832  -16.574 1.00 94.62 73  B 1 
ATOM 3767 C C     . ALA B 2 73  ? -1.216  -5.631  -15.608 1.00 94.44 73  B 1 
ATOM 3768 O O     . ALA B 2 73  ? -0.018  -5.737  -15.852 1.00 93.19 73  B 1 
ATOM 3769 C CB    . ALA B 2 73  ? -2.363  -3.411  -16.067 1.00 94.41 73  B 1 
ATOM 3770 N N     . MET B 2 74  ? -1.777  -6.226  -14.555 1.00 94.59 74  B 1 
ATOM 3771 C CA    . MET B 2 74  ? -1.022  -7.083  -13.639 1.00 94.32 74  B 1 
ATOM 3772 C C     . MET B 2 74  ? -0.466  -8.320  -14.348 1.00 93.93 74  B 1 
ATOM 3773 O O     . MET B 2 74  ? 0.724   -8.588  -14.228 1.00 92.08 74  B 1 
ATOM 3774 C CB    . MET B 2 74  ? -1.898  -7.513  -12.445 1.00 94.42 74  B 1 
ATOM 3775 C CG    . MET B 2 74  ? -2.144  -6.347  -11.486 1.00 92.71 74  B 1 
ATOM 3776 S SD    . MET B 2 74  ? -3.317  -6.703  -10.146 1.00 90.74 74  B 1 
ATOM 3777 C CE    . MET B 2 74  ? -3.659  -5.019  -9.642  1.00 83.71 74  B 1 
ATOM 3778 N N     . THR B 2 75  ? -1.286  -8.998  -15.149 1.00 93.41 75  B 1 
ATOM 3779 C CA    . THR B 2 75  ? -0.838  -10.158 -15.927 1.00 92.74 75  B 1 
ATOM 3780 C C     . THR B 2 75  ? 0.300   -9.789  -16.879 1.00 92.51 75  B 1 
ATOM 3781 O O     . THR B 2 75  ? 1.341   -10.428 -16.871 1.00 90.64 75  B 1 
ATOM 3782 C CB    . THR B 2 75  ? -2.001  -10.744 -16.728 1.00 91.63 75  B 1 
ATOM 3783 O OG1   . THR B 2 75  ? -3.102  -11.029 -15.899 1.00 82.77 75  B 1 
ATOM 3784 C CG2   . THR B 2 75  ? -1.616  -12.048 -17.400 1.00 80.86 75  B 1 
ATOM 3785 N N     . THR B 2 76  ? 0.146   -8.717  -17.662 1.00 92.64 76  B 1 
ATOM 3786 C CA    . THR B 2 76  ? 1.159   -8.314  -18.651 1.00 91.91 76  B 1 
ATOM 3787 C C     . THR B 2 76  ? 2.467   -7.838  -18.015 1.00 91.85 76  B 1 
ATOM 3788 O O     . THR B 2 76  ? 3.531   -7.958  -18.628 1.00 89.10 76  B 1 
ATOM 3789 C CB    . THR B 2 76  ? 0.636   -7.228  -19.596 1.00 90.33 76  B 1 
ATOM 3790 O OG1   . THR B 2 76  ? 0.082   -6.135  -18.903 1.00 79.26 76  B 1 
ATOM 3791 C CG2   . THR B 2 76  ? -0.450  -7.769  -20.526 1.00 77.39 76  B 1 
ATOM 3792 N N     . LEU B 2 77  ? 2.422   -7.333  -16.780 1.00 92.34 77  B 1 
ATOM 3793 C CA    . LEU B 2 77  ? 3.592   -6.855  -16.034 1.00 92.37 77  B 1 
ATOM 3794 C C     . LEU B 2 77  ? 4.184   -7.909  -15.081 1.00 91.80 77  B 1 
ATOM 3795 O O     . LEU B 2 77  ? 5.027   -7.552  -14.261 1.00 88.39 77  B 1 
ATOM 3796 C CB    . LEU B 2 77  ? 3.225   -5.552  -15.313 1.00 92.43 77  B 1 
ATOM 3797 C CG    . LEU B 2 77  ? 2.905   -4.371  -16.252 1.00 91.68 77  B 1 
ATOM 3798 C CD1   . LEU B 2 77  ? 2.434   -3.189  -15.411 1.00 88.40 77  B 1 
ATOM 3799 C CD2   . LEU B 2 77  ? 4.106   -3.932  -17.097 1.00 88.23 77  B 1 
ATOM 3800 N N     . GLY B 2 78  ? 3.777   -9.183  -15.177 1.00 91.20 78  B 1 
ATOM 3801 C CA    . GLY B 2 78  ? 4.367   -10.297 -14.421 1.00 90.52 78  B 1 
ATOM 3802 C C     . GLY B 2 78  ? 3.812   -10.489 -13.009 1.00 91.22 78  B 1 
ATOM 3803 O O     . GLY B 2 78  ? 4.435   -11.168 -12.193 1.00 87.56 78  B 1 
ATOM 3804 N N     . PHE B 2 79  ? 2.652   -9.899  -12.697 1.00 92.89 79  B 1 
ATOM 3805 C CA    . PHE B 2 79  ? 1.918   -10.107 -11.449 1.00 93.34 79  B 1 
ATOM 3806 C C     . PHE B 2 79  ? 0.710   -11.033 -11.656 1.00 93.32 79  B 1 
ATOM 3807 O O     . PHE B 2 79  ? -0.365  -10.808 -11.097 1.00 91.13 79  B 1 
ATOM 3808 C CB    . PHE B 2 79  ? 1.530   -8.764  -10.835 1.00 93.38 79  B 1 
ATOM 3809 C CG    . PHE B 2 79  ? 2.694   -7.874  -10.470 1.00 93.61 79  B 1 
ATOM 3810 C CD1   . PHE B 2 79  ? 3.404   -8.091  -9.280  1.00 91.31 79  B 1 
ATOM 3811 C CD2   . PHE B 2 79  ? 3.092   -6.839  -11.327 1.00 91.32 79  B 1 
ATOM 3812 C CE1   . PHE B 2 79  ? 4.501   -7.294  -8.951  1.00 90.49 79  B 1 
ATOM 3813 C CE2   . PHE B 2 79  ? 4.190   -6.030  -11.009 1.00 90.83 79  B 1 
ATOM 3814 C CZ    . PHE B 2 79  ? 4.900   -6.257  -9.812  1.00 91.40 79  B 1 
ATOM 3815 N N     . GLU B 2 80  ? 0.851   -12.044 -12.510 1.00 92.90 80  B 1 
ATOM 3816 C CA    . GLU B 2 80  ? -0.225  -12.973 -12.852 1.00 92.59 80  B 1 
ATOM 3817 C C     . GLU B 2 80  ? -0.715  -13.800 -11.665 1.00 93.22 80  B 1 
ATOM 3818 O O     . GLU B 2 80  ? -1.919  -14.025 -11.546 1.00 91.06 80  B 1 
ATOM 3819 C CB    . GLU B 2 80  ? 0.193   -13.867 -14.026 1.00 89.62 80  B 1 
ATOM 3820 C CG    . GLU B 2 80  ? 1.384   -14.790 -13.738 1.00 79.19 80  B 1 
ATOM 3821 C CD    . GLU B 2 80  ? 1.809   -15.584 -14.987 1.00 76.31 80  B 1 
ATOM 3822 O OE1   . GLU B 2 80  ? 2.843   -16.263 -14.931 1.00 66.59 80  B 1 
ATOM 3823 O OE2   . GLU B 2 80  ? 1.112   -15.473 -16.032 1.00 66.05 80  B 1 
ATOM 3824 N N     . ASP B 2 81  ? 0.171   -14.120 -10.721 1.00 92.65 81  B 1 
ATOM 3825 C CA    . ASP B 2 81  ? -0.152  -14.879 -9.509  1.00 92.34 81  B 1 
ATOM 3826 C C     . ASP B 2 81  ? -1.189  -14.175 -8.625  1.00 93.58 81  B 1 
ATOM 3827 O O     . ASP B 2 81  ? -1.905  -14.806 -7.847  1.00 91.24 81  B 1 
ATOM 3828 C CB    . ASP B 2 81  ? 1.125   -15.114 -8.691  1.00 89.72 81  B 1 
ATOM 3829 C CG    . ASP B 2 81  ? 2.214   -15.844 -9.468  1.00 80.99 81  B 1 
ATOM 3830 O OD1   . ASP B 2 81  ? 1.850   -16.631 -10.364 1.00 71.77 81  B 1 
ATOM 3831 O OD2   . ASP B 2 81  ? 3.393   -15.546 -9.180  1.00 72.96 81  B 1 
ATOM 3832 N N     . TYR B 2 82  ? -1.327  -12.842 -8.753  1.00 93.53 82  B 1 
ATOM 3833 C CA    . TYR B 2 82  ? -2.335  -12.090 -8.012  1.00 94.20 82  B 1 
ATOM 3834 C C     . TYR B 2 82  ? -3.721  -12.176 -8.663  1.00 94.35 82  B 1 
ATOM 3835 O O     . TYR B 2 82  ? -4.728  -11.891 -8.011  1.00 92.29 82  B 1 
ATOM 3836 C CB    . TYR B 2 82  ? -1.905  -10.626 -7.843  1.00 94.07 82  B 1 
ATOM 3837 C CG    . TYR B 2 82  ? -0.576  -10.354 -7.157  1.00 94.31 82  B 1 
ATOM 3838 C CD1   . TYR B 2 82  ? 0.185   -11.364 -6.538  1.00 90.79 82  B 1 
ATOM 3839 C CD2   . TYR B 2 82  ? -0.082  -9.027  -7.140  1.00 90.97 82  B 1 
ATOM 3840 C CE1   . TYR B 2 82  ? 1.419   -11.081 -5.933  1.00 90.38 82  B 1 
ATOM 3841 C CE2   . TYR B 2 82  ? 1.146   -8.728  -6.541  1.00 90.43 82  B 1 
ATOM 3842 C CZ    . TYR B 2 82  ? 1.905   -9.759  -5.942  1.00 92.02 82  B 1 
ATOM 3843 O OH    . TYR B 2 82  ? 3.119   -9.466  -5.382  1.00 90.99 82  B 1 
ATOM 3844 N N     . VAL B 2 83  ? -3.817  -12.526 -9.944  1.00 94.90 83  B 1 
ATOM 3845 C CA    . VAL B 2 83  ? -5.042  -12.369 -10.731 1.00 94.52 83  B 1 
ATOM 3846 C C     . VAL B 2 83  ? -6.154  -13.295 -10.254 1.00 94.59 83  B 1 
ATOM 3847 O O     . VAL B 2 83  ? -7.276  -12.815 -10.054 1.00 92.93 83  B 1 
ATOM 3848 C CB    . VAL B 2 83  ? -4.754  -12.545 -12.230 1.00 93.25 83  B 1 
ATOM 3849 C CG1   . VAL B 2 83  ? -6.028  -12.559 -13.079 1.00 88.45 83  B 1 
ATOM 3850 C CG2   . VAL B 2 83  ? -3.889  -11.380 -12.714 1.00 88.65 83  B 1 
ATOM 3851 N N     . GLU B 2 84  ? -5.888  -14.585 -10.031 1.00 94.13 84  B 1 
ATOM 3852 C CA    . GLU B 2 84  ? -6.913  -15.528 -9.577  1.00 93.83 84  B 1 
ATOM 3853 C C     . GLU B 2 84  ? -7.444  -15.195 -8.164  1.00 94.35 84  B 1 
ATOM 3854 O O     . GLU B 2 84  ? -8.662  -15.036 -8.006  1.00 93.02 84  B 1 
ATOM 3855 C CB    . GLU B 2 84  ? -6.425  -16.983 -9.717  1.00 92.49 84  B 1 
ATOM 3856 C CG    . GLU B 2 84  ? -6.357  -17.456 -11.185 1.00 80.68 84  B 1 
ATOM 3857 C CD    . GLU B 2 84  ? -7.688  -17.261 -11.933 1.00 73.43 84  B 1 
ATOM 3858 O OE1   . GLU B 2 84  ? -7.681  -16.697 -13.058 1.00 65.66 84  B 1 
ATOM 3859 O OE2   . GLU B 2 84  ? -8.748  -17.560 -11.358 1.00 65.36 84  B 1 
ATOM 3860 N N     . PRO B 2 85  ? -6.584  -14.934 -7.147  1.00 94.23 85  B 1 
ATOM 3861 C CA    . PRO B 2 85  ? -7.061  -14.443 -5.848  1.00 94.08 85  B 1 
ATOM 3862 C C     . PRO B 2 85  ? -7.889  -13.159 -5.949  1.00 94.15 85  B 1 
ATOM 3863 O O     . PRO B 2 85  ? -8.888  -12.984 -5.241  1.00 92.26 85  B 1 
ATOM 3864 C CB    . PRO B 2 85  ? -5.790  -14.217 -5.018  1.00 92.96 85  B 1 
ATOM 3865 C CG    . PRO B 2 85  ? -4.772  -15.178 -5.622  1.00 89.81 85  B 1 
ATOM 3866 C CD    . PRO B 2 85  ? -5.155  -15.206 -7.100  1.00 93.37 85  B 1 
ATOM 3867 N N     . LEU B 2 86  ? -7.508  -12.235 -6.851  1.00 94.56 86  B 1 
ATOM 3868 C CA    . LEU B 2 86  ? -8.216  -10.977 -7.043  1.00 94.30 86  B 1 
ATOM 3869 C C     . LEU B 2 86  ? -9.568  -11.143 -7.742  1.00 93.98 86  B 1 
ATOM 3870 O O     . LEU B 2 86  ? -10.523 -10.455 -7.369  1.00 92.01 86  B 1 
ATOM 3871 C CB    . LEU B 2 86  ? -7.328  -9.997  -7.826  1.00 94.21 86  B 1 
ATOM 3872 C CG    . LEU B 2 86  ? -6.160  -9.427  -7.005  1.00 93.08 86  B 1 
ATOM 3873 C CD1   . LEU B 2 86  ? -5.244  -8.632  -7.925  1.00 89.94 86  B 1 
ATOM 3874 C CD2   . LEU B 2 86  ? -6.639  -8.518  -5.877  1.00 89.96 86  B 1 
ATOM 3875 N N     . LYS B 2 87  ? -9.696  -12.051 -8.724  1.00 93.96 87  B 1 
ATOM 3876 C CA    . LYS B 2 87  ? -10.983 -12.397 -9.351  1.00 93.57 87  B 1 
ATOM 3877 C C     . LYS B 2 87  ? -11.951 -12.977 -8.322  1.00 93.54 87  B 1 
ATOM 3878 O O     . LYS B 2 87  ? -13.094 -12.531 -8.254  1.00 91.60 87  B 1 
ATOM 3879 C CB    . LYS B 2 87  ? -10.782 -13.411 -10.475 1.00 92.43 87  B 1 
ATOM 3880 C CG    . LYS B 2 87  ? -10.229 -12.813 -11.781 1.00 86.10 87  B 1 
ATOM 3881 C CD    . LYS B 2 87  ? -9.992  -13.974 -12.741 1.00 82.66 87  B 1 
ATOM 3882 C CE    . LYS B 2 87  ? -9.297  -13.590 -14.040 1.00 76.41 87  B 1 
ATOM 3883 N NZ    . LYS B 2 87  ? -8.801  -14.811 -14.707 1.00 69.15 87  B 1 
ATOM 3884 N N     . TYR B 2 88  ? -11.481 -13.923 -7.497  1.00 93.20 88  B 1 
ATOM 3885 C CA    . TYR B 2 88  ? -12.301 -14.499 -6.429  1.00 92.73 88  B 1 
ATOM 3886 C C     . TYR B 2 88  ? -12.748 -13.441 -5.416  1.00 92.49 88  B 1 
ATOM 3887 O O     . TYR B 2 88  ? -13.919 -13.368 -5.051  1.00 90.50 88  B 1 
ATOM 3888 C CB    . TYR B 2 88  ? -11.507 -15.622 -5.762  1.00 91.50 88  B 1 
ATOM 3889 C CG    . TYR B 2 88  ? -12.327 -16.356 -4.728  1.00 88.80 88  B 1 
ATOM 3890 C CD1   . TYR B 2 88  ? -12.161 -16.095 -3.349  1.00 83.64 88  B 1 
ATOM 3891 C CD2   . TYR B 2 88  ? -13.292 -17.295 -5.131  1.00 81.41 88  B 1 
ATOM 3892 C CE1   . TYR B 2 88  ? -12.932 -16.775 -2.403  1.00 77.71 88  B 1 
ATOM 3893 C CE2   . TYR B 2 88  ? -14.063 -17.989 -4.192  1.00 75.89 88  B 1 
ATOM 3894 C CZ    . TYR B 2 88  ? -13.878 -17.734 -2.822  1.00 75.31 88  B 1 
ATOM 3895 O OH    . TYR B 2 88  ? -14.619 -18.419 -1.892  1.00 72.71 88  B 1 
ATOM 3896 N N     . TYR B 2 89  ? -11.838 -12.548 -5.015  1.00 92.56 89  B 1 
ATOM 3897 C CA    . TYR B 2 89  ? -12.166 -11.431 -4.128  1.00 92.13 89  B 1 
ATOM 3898 C C     . TYR B 2 89  ? -13.222 -10.487 -4.724  1.00 91.95 89  B 1 
ATOM 3899 O O     . TYR B 2 89  ? -14.156 -10.079 -4.030  1.00 89.76 89  B 1 
ATOM 3900 C CB    . TYR B 2 89  ? -10.884 -10.663 -3.803  1.00 91.33 89  B 1 
ATOM 3901 C CG    . TYR B 2 89  ? -11.117 -9.504  -2.851  1.00 90.67 89  B 1 
ATOM 3902 C CD1   . TYR B 2 89  ? -11.150 -8.175  -3.337  1.00 86.62 89  B 1 
ATOM 3903 C CD2   . TYR B 2 89  ? -11.329 -9.741  -1.485  1.00 86.74 89  B 1 
ATOM 3904 C CE1   . TYR B 2 89  ? -11.383 -7.110  -2.468  1.00 84.77 89  B 1 
ATOM 3905 C CE2   . TYR B 2 89  ? -11.568 -8.681  -0.605  1.00 84.97 89  B 1 
ATOM 3906 C CZ    . TYR B 2 89  ? -11.600 -7.363  -1.093  1.00 85.53 89  B 1 
ATOM 3907 O OH    . TYR B 2 89  ? -11.837 -6.320  -0.230  1.00 83.89 89  B 1 
ATOM 3908 N N     . LEU B 2 90  ? -13.128 -10.147 -6.011  1.00 91.72 90  B 1 
ATOM 3909 C CA    . LEU B 2 90  ? -14.120 -9.327  -6.695  1.00 91.02 90  B 1 
ATOM 3910 C C     . LEU B 2 90  ? -15.482 -10.010 -6.788  1.00 90.85 90  B 1 
ATOM 3911 O O     . LEU B 2 90  ? -16.497 -9.329  -6.657  1.00 88.14 90  B 1 
ATOM 3912 C CB    . LEU B 2 90  ? -13.654 -8.990  -8.111  1.00 89.33 90  B 1 
ATOM 3913 C CG    . LEU B 2 90  ? -12.697 -7.794  -8.219  1.00 83.31 90  B 1 
ATOM 3914 C CD1   . LEU B 2 90  ? -12.334 -7.654  -9.700  1.00 77.11 90  B 1 
ATOM 3915 C CD2   . LEU B 2 90  ? -13.332 -6.484  -7.751  1.00 77.25 90  B 1 
ATOM 3916 N N     . HIS B 2 91  ? -15.527 -11.327 -7.033  1.00 91.64 91  B 1 
ATOM 3917 C CA    . HIS B 2 91  ? -16.780 -12.072 -7.074  1.00 91.23 91  B 1 
ATOM 3918 C C     . HIS B 2 91  ? -17.518 -11.968 -5.740  1.00 90.76 91  B 1 
ATOM 3919 O O     . HIS B 2 91  ? -18.657 -11.505 -5.708  1.00 88.08 91  B 1 
ATOM 3920 C CB    . HIS B 2 91  ? -16.501 -13.518 -7.483  1.00 90.06 91  B 1 
ATOM 3921 C CG    . HIS B 2 91  ? -17.759 -14.318 -7.671  1.00 84.81 91  B 1 
ATOM 3922 N ND1   . HIS B 2 91  ? -18.787 -14.022 -8.542  1.00 72.05 91  B 1 
ATOM 3923 C CD2   . HIS B 2 91  ? -18.120 -15.454 -7.012  1.00 70.27 91  B 1 
ATOM 3924 C CE1   . HIS B 2 91  ? -19.741 -14.963 -8.404  1.00 66.72 91  B 1 
ATOM 3925 N NE2   . HIS B 2 91  ? -19.359 -15.858 -7.492  1.00 68.16 91  B 1 
ATOM 3926 N N     . LYS B 2 92  ? -16.823 -12.235 -4.612  1.00 90.01 92  B 1 
ATOM 3927 C CA    . LYS B 2 92  ? -17.395 -12.076 -3.273  1.00 88.46 92  B 1 
ATOM 3928 C C     . LYS B 2 92  ? -17.797 -10.644 -2.931  1.00 87.74 92  B 1 
ATOM 3929 O O     . LYS B 2 92  ? -18.714 -10.432 -2.148  1.00 82.95 92  B 1 
ATOM 3930 C CB    . LYS B 2 92  ? -16.398 -12.552 -2.214  1.00 86.38 92  B 1 
ATOM 3931 C CG    . LYS B 2 92  ? -16.317 -14.075 -2.169  1.00 76.03 92  B 1 
ATOM 3932 C CD    . LYS B 2 92  ? -15.770 -14.509 -0.818  1.00 70.85 92  B 1 
ATOM 3933 C CE    . LYS B 2 92  ? -15.950 -16.000 -0.693  1.00 61.73 92  B 1 
ATOM 3934 N NZ    . LYS B 2 92  ? -15.821 -16.457 0.719   1.00 55.38 92  B 1 
ATOM 3935 N N     . PHE B 2 93  ? -17.112 -9.645  -3.465  1.00 87.12 93  B 1 
ATOM 3936 C CA    . PHE B 2 93  ? -17.462 -8.240  -3.225  1.00 84.73 93  B 1 
ATOM 3937 C C     . PHE B 2 93  ? -18.741 -7.809  -3.965  1.00 83.45 93  B 1 
ATOM 3938 O O     . PHE B 2 93  ? -19.387 -6.832  -3.566  1.00 77.39 93  B 1 
ATOM 3939 C CB    . PHE B 2 93  ? -16.272 -7.358  -3.610  1.00 82.19 93  B 1 
ATOM 3940 C CG    . PHE B 2 93  ? -16.517 -5.882  -3.372  1.00 80.13 93  B 1 
ATOM 3941 C CD1   . PHE B 2 93  ? -16.962 -5.060  -4.420  1.00 75.71 93  B 1 
ATOM 3942 C CD2   . PHE B 2 93  ? -16.381 -5.348  -2.084  1.00 73.92 93  B 1 
ATOM 3943 C CE1   . PHE B 2 93  ? -17.283 -3.715  -4.189  1.00 72.05 93  B 1 
ATOM 3944 C CE2   . PHE B 2 93  ? -16.702 -3.990  -1.839  1.00 71.74 93  B 1 
ATOM 3945 C CZ    . PHE B 2 93  ? -17.158 -3.173  -2.890  1.00 70.43 93  B 1 
ATOM 3946 N N     . ARG B 2 94  ? -19.084 -8.488  -5.065  1.00 83.66 94  B 1 
ATOM 3947 C CA    . ARG B 2 94  ? -20.276 -8.194  -5.868  1.00 79.25 94  B 1 
ATOM 3948 C C     . ARG B 2 94  ? -21.528 -8.904  -5.353  1.00 77.18 94  B 1 
ATOM 3949 O O     . ARG B 2 94  ? -22.621 -8.398  -5.610  1.00 71.20 94  B 1 
ATOM 3950 C CB    . ARG B 2 94  ? -20.008 -8.577  -7.333  1.00 76.38 94  B 1 
ATOM 3951 C CG    . ARG B 2 94  ? -19.026 -7.639  -8.065  1.00 72.87 94  B 1 
ATOM 3952 C CD    . ARG B 2 94  ? -18.707 -8.225  -9.443  1.00 69.79 94  B 1 
ATOM 3953 N NE    . ARG B 2 94  ? -17.784 -7.388  -10.239 1.00 63.52 94  B 1 
ATOM 3954 C CZ    . ARG B 2 94  ? -17.295 -7.687  -11.437 1.00 60.37 94  B 1 
ATOM 3955 N NH1   . ARG B 2 94  ? -17.626 -8.799  -12.042 1.00 58.07 94  B 1 
ATOM 3956 N NH2   . ARG B 2 94  ? -16.471 -6.892  -12.052 1.00 56.48 94  B 1 
ATOM 3957 N N     . GLU B 2 95  ? -21.392 -10.039 -4.675  1.00 78.27 95  B 1 
ATOM 3958 C CA    . GLU B 2 95  ? -22.463 -10.708 -3.922  1.00 76.48 95  B 1 
ATOM 3959 C C     . GLU B 2 95  ? -22.795 -9.942  -2.631  1.00 71.05 95  B 1 
ATOM 3960 O O     . GLU B 2 95  ? -23.994 -9.757  -2.344  1.00 63.58 95  B 1 
ATOM 3961 C CB    . GLU B 2 95  ? -22.051 -12.164 -3.585  1.00 68.04 95  B 1 
ATOM 3962 C CG    . GLU B 2 95  ? -21.968 -13.061 -4.828  1.00 61.65 95  B 1 
ATOM 3963 C CD    . GLU B 2 95  ? -21.666 -14.544 -4.515  1.00 53.73 95  B 1 
ATOM 3964 O OE1   . GLU B 2 95  ? -21.944 -15.379 -5.384  1.00 50.59 95  B 1 
ATOM 3965 O OE2   . GLU B 2 95  ? -21.139 -14.849 -3.413  1.00 53.24 95  B 1 
ATOM 3966 O OXT   . GLU B 2 95  ? -21.848 -9.520  -1.941  1.00 57.83 95  B 1 
ATOM 3967 N N     . GLN C 3 1   ? -31.607 -10.360 13.507  1.00 40.02 1   C 1 
ATOM 3968 C CA    . GLN C 3 1   ? -30.654 -11.439 13.164  1.00 45.37 1   C 1 
ATOM 3969 C C     . GLN C 3 1   ? -30.259 -11.436 11.690  1.00 47.52 1   C 1 
ATOM 3970 O O     . GLN C 3 1   ? -29.155 -10.973 11.418  1.00 43.51 1   C 1 
ATOM 3971 C CB    . GLN C 3 1   ? -31.108 -12.807 13.677  1.00 42.02 1   C 1 
ATOM 3972 C CG    . GLN C 3 1   ? -30.903 -12.907 15.196  1.00 37.28 1   C 1 
ATOM 3973 C CD    . GLN C 3 1   ? -31.218 -14.295 15.737  1.00 32.27 1   C 1 
ATOM 3974 O OE1   . GLN C 3 1   ? -31.783 -15.114 15.062  1.00 35.59 1   C 1 
ATOM 3975 N NE2   . GLN C 3 1   ? -30.879 -14.595 16.968  1.00 30.45 1   C 1 
ATOM 3976 N N     . ARG C 3 2   ? -31.121 -11.828 10.707  1.00 43.66 2   C 1 
ATOM 3977 C CA    . ARG C 3 2   ? -30.725 -11.790 9.279   1.00 46.53 2   C 1 
ATOM 3978 C C     . ARG C 3 2   ? -30.127 -10.453 8.840   1.00 46.14 2   C 1 
ATOM 3979 O O     . ARG C 3 2   ? -29.039 -10.430 8.279   1.00 45.70 2   C 1 
ATOM 3980 C CB    . ARG C 3 2   ? -31.890 -12.149 8.354   1.00 44.09 2   C 1 
ATOM 3981 C CG    . ARG C 3 2   ? -31.965 -13.646 8.054   1.00 38.63 2   C 1 
ATOM 3982 C CD    . ARG C 3 2   ? -33.013 -13.935 6.970   1.00 39.27 2   C 1 
ATOM 3983 N NE    . ARG C 3 2   ? -33.132 -15.374 6.717   1.00 34.94 2   C 1 
ATOM 3984 C CZ    . ARG C 3 2   ? -33.973 -15.963 5.877   1.00 30.32 2   C 1 
ATOM 3985 N NH1   . ARG C 3 2   ? -34.795 -15.276 5.124   1.00 30.10 2   C 1 
ATOM 3986 N NH2   . ARG C 3 2   ? -34.004 -17.251 5.790   1.00 31.77 2   C 1 
ATOM 3987 N N     . GLN C 3 3   ? -30.773 -9.323  9.163   1.00 43.47 3   C 1 
ATOM 3988 C CA    . GLN C 3 3   ? -30.244 -7.996  8.844   1.00 44.39 3   C 1 
ATOM 3989 C C     . GLN C 3 3   ? -28.916 -7.657  9.546   1.00 44.54 3   C 1 
ATOM 3990 O O     . GLN C 3 3   ? -28.172 -6.803  9.057   1.00 42.63 3   C 1 
ATOM 3991 C CB    . GLN C 3 3   ? -31.252 -6.905  9.203   1.00 40.38 3   C 1 
ATOM 3992 C CG    . GLN C 3 3   ? -32.405 -6.794  8.207   1.00 36.13 3   C 1 
ATOM 3993 C CD    . GLN C 3 3   ? -33.319 -5.603  8.518   1.00 32.75 3   C 1 
ATOM 3994 O OE1   . GLN C 3 3   ? -33.260 -4.968  9.563   1.00 35.19 3   C 1 
ATOM 3995 N NE2   . GLN C 3 3   ? -34.198 -5.241  7.604   1.00 32.56 3   C 1 
ATOM 3996 N N     . GLU C 3 4   ? -28.617 -8.253  10.684  1.00 35.44 4   C 1 
ATOM 3997 C CA    . GLU C 3 4   ? -27.325 -8.075  11.356  1.00 34.03 4   C 1 
ATOM 3998 C C     . GLU C 3 4   ? -26.238 -8.906  10.682  1.00 31.96 4   C 1 
ATOM 3999 O O     . GLU C 3 4   ? -25.130 -8.395  10.520  1.00 30.67 4   C 1 
ATOM 4000 C CB    . GLU C 3 4   ? -27.417 -8.429  12.847  1.00 31.99 4   C 1 
ATOM 4001 C CG    . GLU C 3 4   ? -28.148 -7.351  13.646  1.00 29.00 4   C 1 
ATOM 4002 C CD    . GLU C 3 4   ? -28.318 -7.730  15.119  1.00 29.49 4   C 1 
ATOM 4003 O OE1   . GLU C 3 4   ? -28.105 -6.845  15.968  1.00 26.80 4   C 1 
ATOM 4004 O OE2   . GLU C 3 4   ? -28.706 -8.900  15.359  1.00 30.82 4   C 1 
ATOM 4005 N N     . ALA C 3 5   ? -26.548 -10.121 10.232  1.00 45.22 5   C 1 
ATOM 4006 C CA    . ALA C 3 5   ? -25.602 -10.964 9.500   1.00 43.01 5   C 1 
ATOM 4007 C C     . ALA C 3 5   ? -25.253 -10.370 8.123   1.00 42.55 5   C 1 
ATOM 4008 O O     . ALA C 3 5   ? -24.075 -10.266 7.783   1.00 42.56 5   C 1 
ATOM 4009 C CB    . ALA C 3 5   ? -26.187 -12.367 9.388   1.00 41.08 5   C 1 
ATOM 4010 N N     . GLU C 3 6   ? -26.250 -9.864  7.385   1.00 39.55 6   C 1 
ATOM 4011 C CA    . GLU C 3 6   ? -26.004 -9.112  6.138   1.00 39.10 6   C 1 
ATOM 4012 C C     . GLU C 3 6   ? -25.199 -7.827  6.394   1.00 37.81 6   C 1 
ATOM 4013 O O     . GLU C 3 6   ? -24.329 -7.460  5.600   1.00 36.97 6   C 1 
ATOM 4014 C CB    . GLU C 3 6   ? -27.321 -8.731  5.468   1.00 37.05 6   C 1 
ATOM 4015 C CG    . GLU C 3 6   ? -28.000 -9.879  4.720   1.00 32.92 6   C 1 
ATOM 4016 C CD    . GLU C 3 6   ? -29.307 -9.429  4.047   1.00 32.62 6   C 1 
ATOM 4017 O OE1   . GLU C 3 6   ? -29.720 -10.082 3.075   1.00 29.78 6   C 1 
ATOM 4018 O OE2   . GLU C 3 6   ? -29.918 -8.441  4.542   1.00 32.32 6   C 1 
ATOM 4019 N N     . ARG C 3 7   ? -25.459 -7.113  7.518   1.00 46.27 7   C 1 
ATOM 4020 C CA    . ARG C 3 7   ? -24.636 -5.964  7.889   1.00 46.21 7   C 1 
ATOM 4021 C C     . ARG C 3 7   ? -23.229 -6.379  8.286   1.00 45.19 7   C 1 
ATOM 4022 O O     . ARG C 3 7   ? -22.314 -5.605  8.026   1.00 43.38 7   C 1 
ATOM 4023 C CB    . ARG C 3 7   ? -25.278 -5.165  9.024   1.00 42.94 7   C 1 
ATOM 4024 C CG    . ARG C 3 7   ? -26.353 -4.213  8.502   1.00 37.64 7   C 1 
ATOM 4025 C CD    . ARG C 3 7   ? -27.003 -3.503  9.683   1.00 36.82 7   C 1 
ATOM 4026 N NE    . ARG C 3 7   ? -28.103 -2.635  9.244   1.00 33.68 7   C 1 
ATOM 4027 C CZ    . ARG C 3 7   ? -28.827 -1.846  10.022  1.00 30.21 7   C 1 
ATOM 4028 N NH1   . ARG C 3 7   ? -28.584 -1.731  11.302  1.00 30.18 7   C 1 
ATOM 4029 N NH2   . ARG C 3 7   ? -29.816 -1.162  9.526   1.00 30.56 7   C 1 
ATOM 4030 N N     . ALA C 3 8   ? -23.035 -7.538  8.919   1.00 42.20 8   C 1 
ATOM 4031 C CA    . ALA C 3 8   ? -21.736 -8.034  9.343   1.00 38.96 8   C 1 
ATOM 4032 C C     . ALA C 3 8   ? -20.868 -8.413  8.133   1.00 38.25 8   C 1 
ATOM 4033 O O     . ALA C 3 8   ? -19.754 -7.905  8.030   1.00 36.89 8   C 1 
ATOM 4034 C CB    . ALA C 3 8   ? -21.923 -9.184  10.332  1.00 35.15 8   C 1 
ATOM 4035 N N     . SER C 3 9   ? -21.405 -9.168  7.174   1.00 46.57 9   C 1 
ATOM 4036 C CA    . SER C 3 9   ? -20.674 -9.491  5.933   1.00 45.64 9   C 1 
ATOM 4037 C C     . SER C 3 9   ? -20.348 -8.237  5.118   1.00 46.05 9   C 1 
ATOM 4038 O O     . SER C 3 9   ? -19.197 -7.990  4.757   1.00 44.10 9   C 1 
ATOM 4039 C CB    . SER C 3 9   ? -21.471 -10.494 5.093   1.00 42.73 9   C 1 
ATOM 4040 O OG    . SER C 3 9   ? -22.684 -9.928  4.649   1.00 38.01 9   C 1 
ATOM 4041 N N     . ALA C 3 10  ? -21.331 -7.333  4.950   1.00 46.20 10  C 1 
ATOM 4042 C CA    . ALA C 3 10  ? -21.103 -6.039  4.318   1.00 44.59 10  C 1 
ATOM 4043 C C     . ALA C 3 10  ? -20.161 -5.116  5.116   1.00 45.14 10  C 1 
ATOM 4044 O O     . ALA C 3 10  ? -19.618 -4.152  4.551   1.00 44.02 10  C 1 
ATOM 4045 C CB    . ALA C 3 10  ? -22.454 -5.361  4.074   1.00 41.61 10  C 1 
ATOM 4046 N N     . SER C 3 11  ? -19.996 -5.332  6.435   1.00 48.24 11  C 1 
ATOM 4047 C CA    . SER C 3 11  ? -19.048 -4.582  7.265   1.00 48.42 11  C 1 
ATOM 4048 C C     . SER C 3 11  ? -17.619 -5.082  7.110   1.00 51.67 11  C 1 
ATOM 4049 O O     . SER C 3 11  ? -16.704 -4.251  7.111   1.00 48.19 11  C 1 
ATOM 4050 C CB    . SER C 3 11  ? -19.469 -4.547  8.739   1.00 43.16 11  C 1 
ATOM 4051 O OG    . SER C 3 11  ? -19.212 -5.749  9.426   1.00 38.85 11  C 1 
ATOM 4052 N N     . ASP C 3 12  ? -17.427 -6.380  6.898   1.00 55.55 12  C 1 
ATOM 4053 C CA    . ASP C 3 12  ? -16.087 -6.949  6.707   1.00 56.74 12  C 1 
ATOM 4054 C C     . ASP C 3 12  ? -15.452 -6.460  5.396   1.00 60.45 12  C 1 
ATOM 4055 O O     . ASP C 3 12  ? -14.306 -6.002  5.382   1.00 57.42 12  C 1 
ATOM 4056 C CB    . ASP C 3 12  ? -16.161 -8.482  6.775   1.00 50.64 12  C 1 
ATOM 4057 C CG    . ASP C 3 12  ? -15.400 -9.076  7.967   1.00 44.08 12  C 1 
ATOM 4058 O OD1   . ASP C 3 12  ? -14.804 -8.290  8.745   1.00 41.02 12  C 1 
ATOM 4059 O OD2   . ASP C 3 12  ? -15.413 -10.313 8.072   1.00 40.26 12  C 1 
ATOM 4060 N N     . PHE C 3 13  ? -16.237 -6.393  4.324   1.00 59.35 13  C 1 
ATOM 4061 C CA    . PHE C 3 13  ? -15.789 -5.768  3.082   1.00 60.13 13  C 1 
ATOM 4062 C C     . PHE C 3 13  ? -15.543 -4.253  3.191   1.00 63.47 13  C 1 
ATOM 4063 O O     . PHE C 3 13  ? -14.789 -3.676  2.396   1.00 58.43 13  C 1 
ATOM 4064 C CB    . PHE C 3 13  ? -16.784 -6.060  1.965   1.00 54.23 13  C 1 
ATOM 4065 C CG    . PHE C 3 13  ? -16.637 -7.453  1.409   1.00 50.98 13  C 1 
ATOM 4066 C CD1   . PHE C 3 13  ? -15.596 -7.746  0.517   1.00 47.91 13  C 1 
ATOM 4067 C CD2   . PHE C 3 13  ? -17.506 -8.469  1.822   1.00 48.17 13  C 1 
ATOM 4068 C CE1   . PHE C 3 13  ? -15.421 -9.050  0.031   1.00 42.01 13  C 1 
ATOM 4069 C CE2   . PHE C 3 13  ? -17.344 -9.777  1.338   1.00 42.98 13  C 1 
ATOM 4070 C CZ    . PHE C 3 13  ? -16.290 -10.066 0.446   1.00 42.78 13  C 1 
ATOM 4071 N N     . LYS C 3 14  ? -16.142 -3.561  4.179   1.00 61.68 14  C 1 
ATOM 4072 C CA    . LYS C 3 14  ? -15.817 -2.154  4.470   1.00 62.55 14  C 1 
ATOM 4073 C C     . LYS C 3 14  ? -14.489 -2.013  5.211   1.00 65.54 14  C 1 
ATOM 4074 O O     . LYS C 3 14  ? -13.903 -0.928  5.178   1.00 59.37 14  C 1 
ATOM 4075 C CB    . LYS C 3 14  ? -16.940 -1.483  5.248   1.00 54.56 14  C 1 
ATOM 4076 C CG    . LYS C 3 14  ? -18.140 -1.174  4.346   1.00 47.10 14  C 1 
ATOM 4077 C CD    . LYS C 3 14  ? -19.292 -0.638  5.199   1.00 42.70 14  C 1 
ATOM 4078 C CE    . LYS C 3 14  ? -20.512 -0.451  4.323   1.00 35.68 14  C 1 
ATOM 4079 N NZ    . LYS C 3 14  ? -21.722 -0.162  5.133   1.00 31.49 14  C 1 
ATOM 4080 N N     . ASN C 3 15  ? -13.989 -3.069  5.853   1.00 67.06 15  C 1 
ATOM 4081 C CA    . ASN C 3 15  ? -12.725 -3.067  6.585   1.00 68.78 15  C 1 
ATOM 4082 C C     . ASN C 3 15  ? -11.515 -3.236  5.645   1.00 73.16 15  C 1 
ATOM 4083 O O     . ASN C 3 15  ? -10.623 -4.050  5.866   1.00 66.86 15  C 1 
ATOM 4084 C CB    . ASN C 3 15  ? -12.784 -4.067  7.749   1.00 59.12 15  C 1 
ATOM 4085 C CG    . ASN C 3 15  ? -12.895 -3.403  9.107   1.00 51.64 15  C 1 
ATOM 4086 O OD1   . ASN C 3 15  ? -12.688 -2.213  9.286   1.00 46.62 15  C 1 
ATOM 4087 N ND2   . ASN C 3 15  ? -13.196 -4.192  10.124  1.00 45.59 15  C 1 
ATOM 4088 N N     . HIS C 3 16  ? -11.465 -2.421  4.593   1.00 75.32 16  C 1 
ATOM 4089 C CA    . HIS C 3 16  ? -10.292 -2.359  3.736   1.00 75.36 16  C 1 
ATOM 4090 C C     . HIS C 3 16  ? -9.061  -1.991  4.568   1.00 77.96 16  C 1 
ATOM 4091 O O     . HIS C 3 16  ? -9.034  -0.962  5.247   1.00 70.94 16  C 1 
ATOM 4092 C CB    . HIS C 3 16  ? -10.496 -1.354  2.596   1.00 68.74 16  C 1 
ATOM 4093 C CG    . HIS C 3 16  ? -11.649 -1.678  1.695   1.00 67.73 16  C 1 
ATOM 4094 N ND1   . HIS C 3 16  ? -12.916 -1.128  1.770   1.00 57.90 16  C 1 
ATOM 4095 C CD2   . HIS C 3 16  ? -11.673 -2.588  0.673   1.00 57.44 16  C 1 
ATOM 4096 C CE1   . HIS C 3 16  ? -13.676 -1.694  0.831   1.00 55.70 16  C 1 
ATOM 4097 N NE2   . HIS C 3 16  ? -12.952 -2.580  0.137   1.00 57.67 16  C 1 
ATOM 4098 N N     . GLN C 3 17  ? -8.002  -2.808  4.454   1.00 85.31 17  C 1 
ATOM 4099 C CA    . GLN C 3 17  ? -6.738  -2.559  5.145   1.00 87.03 17  C 1 
ATOM 4100 C C     . GLN C 3 17  ? -6.034  -1.278  4.682   1.00 89.54 17  C 1 
ATOM 4101 O O     . GLN C 3 17  ? -5.202  -0.717  5.402   1.00 86.06 17  C 1 
ATOM 4102 C CB    . GLN C 3 17  ? -5.809  -3.771  4.943   1.00 82.35 17  C 1 
ATOM 4103 C CG    . GLN C 3 17  ? -6.356  -5.057  5.585   1.00 75.99 17  C 1 
ATOM 4104 C CD    . GLN C 3 17  ? -6.500  -4.955  7.106   1.00 72.08 17  C 1 
ATOM 4105 O OE1   . GLN C 3 17  ? -5.725  -4.312  7.800   1.00 63.79 17  C 1 
ATOM 4106 N NE2   . GLN C 3 17  ? -7.515  -5.587  7.671   1.00 61.69 17  C 1 
ATOM 4107 N N     . LEU C 3 18  ? -6.404  -0.794  3.483   1.00 93.36 18  C 1 
ATOM 4108 C CA    . LEU C 3 18  ? -5.844  0.410   2.863   1.00 94.19 18  C 1 
ATOM 4109 C C     . LEU C 3 18  ? -6.966  1.396   2.470   1.00 94.41 18  C 1 
ATOM 4110 O O     . LEU C 3 18  ? -8.015  0.993   1.978   1.00 92.76 18  C 1 
ATOM 4111 C CB    . LEU C 3 18  ? -5.006  -0.004  1.646   1.00 93.98 18  C 1 
ATOM 4112 C CG    . LEU C 3 18  ? -3.720  -0.789  1.995   1.00 93.74 18  C 1 
ATOM 4113 C CD1   . LEU C 3 18  ? -3.083  -1.320  0.722   1.00 90.63 18  C 1 
ATOM 4114 C CD2   . LEU C 3 18  ? -2.694  0.089   2.724   1.00 89.97 18  C 1 
ATOM 4115 N N     . PRO C 3 19  ? -6.759  2.725   2.644   1.00 94.19 19  C 1 
ATOM 4116 C CA    . PRO C 3 19  ? -7.802  3.707   2.368   1.00 93.95 19  C 1 
ATOM 4117 C C     . PRO C 3 19  ? -8.011  3.925   0.861   1.00 94.49 19  C 1 
ATOM 4118 O O     . PRO C 3 19  ? -7.176  4.517   0.176   1.00 93.55 19  C 1 
ATOM 4119 C CB    . PRO C 3 19  ? -7.346  4.975   3.094   1.00 92.56 19  C 1 
ATOM 4120 C CG    . PRO C 3 19  ? -5.824  4.850   3.109   1.00 89.76 19  C 1 
ATOM 4121 C CD    . PRO C 3 19  ? -5.593  3.347   3.231   1.00 92.37 19  C 1 
ATOM 4122 N N     . LEU C 3 20  ? -9.212  3.586   0.363   1.00 94.38 20  C 1 
ATOM 4123 C CA    . LEU C 3 20  ? -9.595  3.716   -1.047  1.00 94.51 20  C 1 
ATOM 4124 C C     . LEU C 3 20  ? -9.440  5.149   -1.590  1.00 95.17 20  C 1 
ATOM 4125 O O     . LEU C 3 20  ? -9.124  5.354   -2.763  1.00 94.22 20  C 1 
ATOM 4126 C CB    . LEU C 3 20  ? -11.054 3.272   -1.233  1.00 93.92 20  C 1 
ATOM 4127 C CG    . LEU C 3 20  ? -11.412 1.845   -0.772  1.00 92.71 20  C 1 
ATOM 4128 C CD1   . LEU C 3 20  ? -12.869 1.566   -1.102  1.00 88.87 20  C 1 
ATOM 4129 C CD2   . LEU C 3 20  ? -10.531 0.791   -1.429  1.00 87.94 20  C 1 
ATOM 4130 N N     . ALA C 3 21  ? -9.671  6.165   -0.755  1.00 94.64 21  C 1 
ATOM 4131 C CA    . ALA C 3 21  ? -9.497  7.563   -1.154  1.00 94.38 21  C 1 
ATOM 4132 C C     . ALA C 3 21  ? -8.037  7.895   -1.502  1.00 94.72 21  C 1 
ATOM 4133 O O     . ALA C 3 21  ? -7.804  8.671   -2.429  1.00 93.63 21  C 1 
ATOM 4134 C CB    . ALA C 3 21  ? -10.024 8.458   -0.031  1.00 93.38 21  C 1 
ATOM 4135 N N     . ARG C 3 22  ? -7.078  7.308   -0.783  1.00 94.83 22  C 1 
ATOM 4136 C CA    . ARG C 3 22  ? -5.650  7.517   -1.044  1.00 94.69 22  C 1 
ATOM 4137 C C     . ARG C 3 22  ? -5.215  6.764   -2.297  1.00 95.23 22  C 1 
ATOM 4138 O O     . ARG C 3 22  ? -4.543  7.360   -3.132  1.00 94.33 22  C 1 
ATOM 4139 C CB    . ARG C 3 22  ? -4.828  7.144   0.202   1.00 93.68 22  C 1 
ATOM 4140 C CG    . ARG C 3 22  ? -3.332  7.499   0.102   1.00 86.46 22  C 1 
ATOM 4141 C CD    . ARG C 3 22  ? -3.041  8.998   -0.080  1.00 84.44 22  C 1 
ATOM 4142 N NE    . ARG C 3 22  ? -3.389  9.777   1.129   1.00 81.52 22  C 1 
ATOM 4143 C CZ    . ARG C 3 22  ? -2.607  10.040  2.173   1.00 79.99 22  C 1 
ATOM 4144 N NH1   . ARG C 3 22  ? -1.395  9.564   2.270   1.00 70.26 22  C 1 
ATOM 4145 N NH2   . ARG C 3 22  ? -3.022  10.801  3.145   1.00 73.20 22  C 1 
ATOM 4146 N N     . ILE C 3 23  ? -5.692  5.541   -2.506  1.00 95.56 23  C 1 
ATOM 4147 C CA    . ILE C 3 23  ? -5.474  4.786   -3.751  1.00 95.90 23  C 1 
ATOM 4148 C C     . ILE C 3 23  ? -5.975  5.606   -4.955  1.00 96.35 23  C 1 
ATOM 4149 O O     . ILE C 3 23  ? -5.216  5.876   -5.883  1.00 95.69 23  C 1 
ATOM 4150 C CB    . ILE C 3 23  ? -6.140  3.398   -3.671  1.00 95.90 23  C 1 
ATOM 4151 C CG1   . ILE C 3 23  ? -5.492  2.558   -2.544  1.00 94.57 23  C 1 
ATOM 4152 C CG2   . ILE C 3 23  ? -6.051  2.667   -5.023  1.00 94.76 23  C 1 
ATOM 4153 C CD1   . ILE C 3 23  ? -6.190  1.233   -2.263  1.00 90.47 23  C 1 
ATOM 4154 N N     . LYS C 3 24  ? -7.217  6.131   -4.901  1.00 95.69 24  C 1 
ATOM 4155 C CA    . LYS C 3 24  ? -7.763  7.005   -5.948  1.00 95.58 24  C 1 
ATOM 4156 C C     . LYS C 3 24  ? -6.946  8.283   -6.153  1.00 95.54 24  C 1 
ATOM 4157 O O     . LYS C 3 24  ? -6.940  8.806   -7.260  1.00 94.54 24  C 1 
ATOM 4158 C CB    . LYS C 3 24  ? -9.212  7.386   -5.638  1.00 94.87 24  C 1 
ATOM 4159 C CG    . LYS C 3 24  ? -10.186 6.219   -5.867  1.00 89.34 24  C 1 
ATOM 4160 C CD    . LYS C 3 24  ? -11.631 6.610   -5.521  1.00 86.19 24  C 1 
ATOM 4161 C CE    . LYS C 3 24  ? -12.519 5.393   -5.729  1.00 78.49 24  C 1 
ATOM 4162 N NZ    . LYS C 3 24  ? -13.958 5.615   -5.460  1.00 71.46 24  C 1 
ATOM 4163 N N     . LYS C 3 25  ? -6.329  8.841   -5.104  1.00 95.28 25  C 1 
ATOM 4164 C CA    . LYS C 3 25  ? -5.452  10.018  -5.214  1.00 95.00 25  C 1 
ATOM 4165 C C     . LYS C 3 25  ? -4.201  9.680   -6.013  1.00 95.41 25  C 1 
ATOM 4166 O O     . LYS C 3 25  ? -3.885  10.430  -6.933  1.00 94.35 25  C 1 
ATOM 4167 C CB    . LYS C 3 25  ? -5.119  10.592  -3.825  1.00 94.24 25  C 1 
ATOM 4168 C CG    . LYS C 3 25  ? -4.319  11.915  -3.885  1.00 89.88 25  C 1 
ATOM 4169 C CD    . LYS C 3 25  ? -3.922  12.432  -2.478  1.00 83.04 25  C 1 
ATOM 4170 C CE    . LYS C 3 25  ? -3.081  13.707  -2.566  1.00 74.11 25  C 1 
ATOM 4171 N NZ    . LYS C 3 25  ? -2.572  14.197  -1.253  1.00 64.94 25  C 1 
ATOM 4172 N N     . ILE C 3 26  ? -3.555  8.545   -5.716  1.00 95.91 26  C 1 
ATOM 4173 C CA    . ILE C 3 26  ? -2.348  8.073   -6.416  1.00 96.04 26  C 1 
ATOM 4174 C C     . ILE C 3 26  ? -2.662  7.767   -7.885  1.00 96.13 26  C 1 
ATOM 4175 O O     . ILE C 3 26  ? -2.021  8.325   -8.768  1.00 95.19 26  C 1 
ATOM 4176 C CB    . ILE C 3 26  ? -1.726  6.866   -5.672  1.00 96.07 26  C 1 
ATOM 4177 C CG1   . ILE C 3 26  ? -1.280  7.272   -4.247  1.00 94.82 26  C 1 
ATOM 4178 C CG2   . ILE C 3 26  ? -0.525  6.305   -6.459  1.00 94.79 26  C 1 
ATOM 4179 C CD1   . ILE C 3 26  ? -0.998  6.076   -3.321  1.00 91.00 26  C 1 
ATOM 4180 N N     . MET C 3 27  ? -3.736  7.017   -8.162  1.00 96.58 27  C 1 
ATOM 4181 C CA    . MET C 3 27  ? -4.185  6.744   -9.538  1.00 96.67 27  C 1 
ATOM 4182 C C     . MET C 3 27  ? -4.436  8.032   -10.331 1.00 96.41 27  C 1 
ATOM 4183 O O     . MET C 3 27  ? -4.150  8.125   -11.523 1.00 95.01 27  C 1 
ATOM 4184 C CB    . MET C 3 27  ? -5.486  5.937   -9.517  1.00 96.81 27  C 1 
ATOM 4185 C CG    . MET C 3 27  ? -5.369  4.529   -8.935  1.00 96.08 27  C 1 
ATOM 4186 S SD    . MET C 3 27  ? -6.968  3.664   -8.883  1.00 94.96 27  C 1 
ATOM 4187 C CE    . MET C 3 27  ? -7.116  3.170   -10.612 1.00 89.65 27  C 1 
ATOM 4188 N N     . LYS C 3 28  ? -5.014  9.066   -9.687  1.00 95.86 28  C 1 
ATOM 4189 C CA    . LYS C 3 28  ? -5.337  10.344  -10.324 1.00 95.40 28  C 1 
ATOM 4190 C C     . LYS C 3 28  ? -4.151  11.285  -10.492 1.00 95.20 28  C 1 
ATOM 4191 O O     . LYS C 3 28  ? -4.347  12.333  -11.119 1.00 93.02 28  C 1 
ATOM 4192 C CB    . LYS C 3 28  ? -6.458  11.048  -9.564  1.00 94.55 28  C 1 
ATOM 4193 C CG    . LYS C 3 28  ? -7.813  10.408  -9.827  1.00 90.50 28  C 1 
ATOM 4194 C CD    . LYS C 3 28  ? -8.877  11.142  -9.007  1.00 84.06 28  C 1 
ATOM 4195 C CE    . LYS C 3 28  ? -10.241 10.544  -9.283  1.00 77.72 28  C 1 
ATOM 4196 N NZ    . LYS C 3 28  ? -11.325 11.382  -8.700  1.00 68.51 28  C 1 
ATOM 4197 N N     . ALA C 3 29  ? -2.987  10.971  -9.936  1.00 95.56 29  C 1 
ATOM 4198 C CA    . ALA C 3 29  ? -1.761  11.728  -10.180 1.00 95.03 29  C 1 
ATOM 4199 C C     . ALA C 3 29  ? -1.267  11.552  -11.623 1.00 94.72 29  C 1 
ATOM 4200 O O     . ALA C 3 29  ? -0.667  12.480  -12.161 1.00 92.66 29  C 1 
ATOM 4201 C CB    . ALA C 3 29  ? -0.710  11.310  -9.159  1.00 94.25 29  C 1 
ATOM 4202 N N     . ASP C 3 30  ? -1.612  10.429  -12.259 1.00 95.00 30  C 1 
ATOM 4203 C CA    . ASP C 3 30  ? -1.474  10.265  -13.706 1.00 94.89 30  C 1 
ATOM 4204 C C     . ASP C 3 30  ? -2.550  11.109  -14.422 1.00 94.88 30  C 1 
ATOM 4205 O O     . ASP C 3 30  ? -3.756  10.961  -14.200 1.00 92.87 30  C 1 
ATOM 4206 C CB    . ASP C 3 30  ? -1.537  8.774   -14.067 1.00 93.80 30  C 1 
ATOM 4207 C CG    . ASP C 3 30  ? -1.210  8.480   -15.531 1.00 91.74 30  C 1 
ATOM 4208 O OD1   . ASP C 3 30  ? -1.377  9.358   -16.386 1.00 85.12 30  C 1 
ATOM 4209 O OD2   . ASP C 3 30  ? -0.772  7.345   -15.816 1.00 84.49 30  C 1 
ATOM 4210 N N     . GLU C 3 31  ? -2.120  12.051  -15.271 1.00 94.69 31  C 1 
ATOM 4211 C CA    . GLU C 3 31  ? -3.002  12.984  -15.973 1.00 94.00 31  C 1 
ATOM 4212 C C     . GLU C 3 31  ? -3.888  12.300  -17.010 1.00 94.47 31  C 1 
ATOM 4213 O O     . GLU C 3 31  ? -5.004  12.763  -17.267 1.00 91.88 31  C 1 
ATOM 4214 C CB    . GLU C 3 31  ? -2.188  14.109  -16.622 1.00 91.89 31  C 1 
ATOM 4215 C CG    . GLU C 3 31  ? -1.406  14.924  -15.588 1.00 80.73 31  C 1 
ATOM 4216 C CD    . GLU C 3 31  ? -1.049  16.327  -16.095 1.00 74.47 31  C 1 
ATOM 4217 O OE1   . GLU C 3 31  ? -1.359  17.303  -15.368 1.00 66.59 31  C 1 
ATOM 4218 O OE2   . GLU C 3 31  ? -0.485  16.483  -17.188 1.00 65.35 31  C 1 
ATOM 4219 N N     . ASP C 3 32  ? -3.455  11.165  -17.548 1.00 94.63 32  C 1 
ATOM 4220 C CA    . ASP C 3 32  ? -4.207  10.398  -18.542 1.00 94.47 32  C 1 
ATOM 4221 C C     . ASP C 3 32  ? -5.446  9.718   -17.935 1.00 94.72 32  C 1 
ATOM 4222 O O     . ASP C 3 32  ? -6.428  9.427   -18.633 1.00 92.36 32  C 1 
ATOM 4223 C CB    . ASP C 3 32  ? -3.286  9.351   -19.176 1.00 92.94 32  C 1 
ATOM 4224 C CG    . ASP C 3 32  ? -2.128  9.945   -19.974 1.00 88.77 32  C 1 
ATOM 4225 O OD1   . ASP C 3 32  ? -2.348  10.993  -20.614 1.00 82.99 32  C 1 
ATOM 4226 O OD2   . ASP C 3 32  ? -1.066  9.289   -20.012 1.00 82.50 32  C 1 
ATOM 4227 N N     . VAL C 3 33  ? -5.469  9.515   -16.605 1.00 95.00 33  C 1 
ATOM 4228 C CA    . VAL C 3 33  ? -6.582  8.870   -15.903 1.00 95.18 33  C 1 
ATOM 4229 C C     . VAL C 3 33  ? -7.785  9.813   -15.819 1.00 95.15 33  C 1 
ATOM 4230 O O     . VAL C 3 33  ? -7.799  10.755  -15.032 1.00 92.86 33  C 1 
ATOM 4231 C CB    . VAL C 3 33  ? -6.163  8.393   -14.506 1.00 94.38 33  C 1 
ATOM 4232 C CG1   . VAL C 3 33  ? -7.333  7.744   -13.765 1.00 91.00 33  C 1 
ATOM 4233 C CG2   . VAL C 3 33  ? -5.038  7.364   -14.608 1.00 91.35 33  C 1 
ATOM 4234 N N     . ARG C 3 34  ? -8.877  9.543   -16.573 1.00 95.38 34  C 1 
ATOM 4235 C CA    . ARG C 3 34  ? -10.099 10.371  -16.545 1.00 94.88 34  C 1 
ATOM 4236 C C     . ARG C 3 34  ? -11.126 9.911   -15.518 1.00 95.31 34  C 1 
ATOM 4237 O O     . ARG C 3 34  ? -11.548 10.698  -14.667 1.00 92.14 34  C 1 
ATOM 4238 C CB    . ARG C 3 34  ? -10.723 10.479  -17.940 1.00 93.24 34  C 1 
ATOM 4239 C CG    . ARG C 3 34  ? -9.799  11.235  -18.901 1.00 87.05 34  C 1 
ATOM 4240 C CD    . ARG C 3 34  ? -10.540 11.607  -20.177 1.00 81.22 34  C 1 
ATOM 4241 N NE    . ARG C 3 34  ? -9.659  12.330  -21.099 1.00 73.72 34  C 1 
ATOM 4242 C CZ    . ARG C 3 34  ? -10.026 13.071  -22.132 1.00 65.27 34  C 1 
ATOM 4243 N NH1   . ARG C 3 34  ? -11.284 13.235  -22.453 1.00 58.68 34  C 1 
ATOM 4244 N NH2   . ARG C 3 34  ? -9.127  13.658  -22.874 1.00 57.98 34  C 1 
ATOM 4245 N N     . MET C 3 35  ? -11.563 8.654   -15.616 1.00 96.36 35  C 1 
ATOM 4246 C CA    . MET C 3 35  ? -12.564 8.066   -14.719 1.00 96.45 35  C 1 
ATOM 4247 C C     . MET C 3 35  ? -12.053 6.741   -14.169 1.00 96.53 35  C 1 
ATOM 4248 O O     . MET C 3 35  ? -11.271 6.052   -14.810 1.00 95.03 35  C 1 
ATOM 4249 C CB    . MET C 3 35  ? -13.900 7.863   -15.451 1.00 95.48 35  C 1 
ATOM 4250 C CG    . MET C 3 35  ? -14.587 9.180   -15.807 1.00 90.79 35  C 1 
ATOM 4251 S SD    . MET C 3 35  ? -16.242 9.007   -16.513 1.00 88.16 35  C 1 
ATOM 4252 C CE    . MET C 3 35  ? -17.236 9.788   -15.247 1.00 78.04 35  C 1 
ATOM 4253 N N     . ILE C 3 36  ? -12.505 6.395   -12.953 1.00 96.58 36  C 1 
ATOM 4254 C CA    . ILE C 3 36  ? -12.124 5.177   -12.244 1.00 96.49 36  C 1 
ATOM 4255 C C     . ILE C 3 36  ? -13.413 4.495   -11.784 1.00 96.37 36  C 1 
ATOM 4256 O O     . ILE C 3 36  ? -14.221 5.138   -11.111 1.00 95.13 36  C 1 
ATOM 4257 C CB    . ILE C 3 36  ? -11.184 5.499   -11.061 1.00 96.18 36  C 1 
ATOM 4258 C CG1   . ILE C 3 36  ? -9.923  6.279   -11.502 1.00 94.27 36  C 1 
ATOM 4259 C CG2   . ILE C 3 36  ? -10.780 4.209   -10.348 1.00 94.21 36  C 1 
ATOM 4260 C CD1   . ILE C 3 36  ? -9.096  6.841   -10.340 1.00 91.42 36  C 1 
ATOM 4261 N N     . SER C 3 37  ? -13.603 3.225   -12.143 1.00 96.55 37  C 1 
ATOM 4262 C CA    . SER C 3 37  ? -14.752 2.437   -11.700 1.00 96.13 37  C 1 
ATOM 4263 C C     . SER C 3 37  ? -14.774 2.292   -10.174 1.00 96.19 37  C 1 
ATOM 4264 O O     . SER C 3 37  ? -13.775 2.548   -9.491  1.00 95.23 37  C 1 
ATOM 4265 C CB    . SER C 3 37  ? -14.753 1.056   -12.382 1.00 95.14 37  C 1 
ATOM 4266 O OG    . SER C 3 37  ? -13.775 0.233   -11.792 1.00 87.90 37  C 1 
ATOM 4267 N N     . ALA C 3 38  ? -15.936 1.920   -9.607  1.00 95.30 38  C 1 
ATOM 4268 C CA    . ALA C 3 38  ? -16.053 1.746   -8.157  1.00 94.78 38  C 1 
ATOM 4269 C C     . ALA C 3 38  ? -15.227 0.563   -7.642  1.00 94.98 38  C 1 
ATOM 4270 O O     . ALA C 3 38  ? -14.671 0.652   -6.545  1.00 93.62 38  C 1 
ATOM 4271 C CB    . ALA C 3 38  ? -17.531 1.596   -7.809  1.00 93.52 38  C 1 
ATOM 4272 N N     . GLU C 3 39  ? -15.125 -0.498  -8.431  1.00 95.03 39  C 1 
ATOM 4273 C CA    . GLU C 3 39  ? -14.402 -1.715  -8.070  1.00 94.52 39  C 1 
ATOM 4274 C C     . GLU C 3 39  ? -12.875 -1.582  -8.197  1.00 95.06 39  C 1 
ATOM 4275 O O     . GLU C 3 39  ? -12.158 -2.210  -7.419  1.00 93.70 39  C 1 
ATOM 4276 C CB    . GLU C 3 39  ? -14.917 -2.879  -8.924  1.00 92.00 39  C 1 
ATOM 4277 C CG    . GLU C 3 39  ? -14.663 -2.674  -10.418 1.00 82.41 39  C 1 
ATOM 4278 C CD    . GLU C 3 39  ? -15.286 -3.755  -11.305 1.00 81.26 39  C 1 
ATOM 4279 O OE1   . GLU C 3 39  ? -14.915 -3.789  -12.505 1.00 74.06 39  C 1 
ATOM 4280 O OE2   . GLU C 3 39  ? -16.130 -4.524  -10.811 1.00 75.87 39  C 1 
ATOM 4281 N N     . ALA C 3 40  ? -12.373 -0.715  -9.085  1.00 95.97 40  C 1 
ATOM 4282 C CA    . ALA C 3 40  ? -10.934 -0.602  -9.311  1.00 96.06 40  C 1 
ATOM 4283 C C     . ALA C 3 40  ? -10.116 -0.286  -8.034  1.00 96.04 40  C 1 
ATOM 4284 O O     . ALA C 3 40  ? -9.124  -0.964  -7.786  1.00 95.14 40  C 1 
ATOM 4285 C CB    . ALA C 3 40  ? -10.666 0.393   -10.455 1.00 95.63 40  C 1 
ATOM 4286 N N     . PRO C 3 41  ? -10.518 0.660   -7.155  1.00 96.30 41  C 1 
ATOM 4287 C CA    . PRO C 3 41  ? -9.793  0.886   -5.899  1.00 96.25 41  C 1 
ATOM 4288 C C     . PRO C 3 41  ? -9.961  -0.236  -4.874  1.00 96.06 41  C 1 
ATOM 4289 O O     . PRO C 3 41  ? -9.093  -0.375  -4.021  1.00 95.05 41  C 1 
ATOM 4290 C CB    . PRO C 3 41  ? -10.339 2.210   -5.336  1.00 95.58 41  C 1 
ATOM 4291 C CG    . PRO C 3 41  ? -10.965 2.860   -6.556  1.00 93.80 41  C 1 
ATOM 4292 C CD    . PRO C 3 41  ? -11.505 1.677   -7.328  1.00 95.69 41  C 1 
ATOM 4293 N N     . VAL C 3 42  ? -11.076 -0.993  -4.922  1.00 95.45 42  C 1 
ATOM 4294 C CA    . VAL C 3 42  ? -11.304 -2.152  -4.048  1.00 95.25 42  C 1 
ATOM 4295 C C     . VAL C 3 42  ? -10.347 -3.276  -4.437  1.00 95.54 42  C 1 
ATOM 4296 O O     . VAL C 3 42  ? -9.617  -3.779  -3.586  1.00 94.52 42  C 1 
ATOM 4297 C CB    . VAL C 3 42  ? -12.767 -2.620  -4.111  1.00 94.00 42  C 1 
ATOM 4298 C CG1   . VAL C 3 42  ? -13.000 -3.858  -3.236  1.00 91.36 42  C 1 
ATOM 4299 C CG2   . VAL C 3 42  ? -13.721 -1.516  -3.649  1.00 90.80 42  C 1 
ATOM 4300 N N     . LEU C 3 43  ? -10.275 -3.576  -5.744  1.00 95.40 43  C 1 
ATOM 4301 C CA    . LEU C 3 43  ? -9.306  -4.513  -6.296  1.00 95.68 43  C 1 
ATOM 4302 C C     . LEU C 3 43  ? -7.876  -4.079  -5.954  1.00 95.97 43  C 1 
ATOM 4303 O O     . LEU C 3 43  ? -7.094  -4.875  -5.437  1.00 94.82 43  C 1 
ATOM 4304 C CB    . LEU C 3 43  ? -9.553  -4.640  -7.803  1.00 94.72 43  C 1 
ATOM 4305 C CG    . LEU C 3 43  ? -8.660  -5.686  -8.507  1.00 92.48 43  C 1 
ATOM 4306 C CD1   . LEU C 3 43  ? -9.356  -6.220  -9.743  1.00 84.55 43  C 1 
ATOM 4307 C CD2   . LEU C 3 43  ? -7.331  -5.092  -8.981  1.00 84.40 43  C 1 
ATOM 4308 N N     . PHE C 3 44  ? -7.542  -2.807  -6.153  1.00 95.49 44  C 1 
ATOM 4309 C CA    . PHE C 3 44  ? -6.215  -2.284  -5.836  1.00 95.76 44  C 1 
ATOM 4310 C C     . PHE C 3 44  ? -5.866  -2.399  -4.353  1.00 96.09 44  C 1 
ATOM 4311 O O     . PHE C 3 44  ? -4.714  -2.643  -4.032  1.00 94.94 44  C 1 
ATOM 4312 C CB    . PHE C 3 44  ? -6.081  -0.831  -6.288  1.00 95.16 44  C 1 
ATOM 4313 C CG    . PHE C 3 44  ? -5.094  -0.614  -7.417  1.00 95.09 44  C 1 
ATOM 4314 C CD1   . PHE C 3 44  ? -3.818  -1.192  -7.393  1.00 91.70 44  C 1 
ATOM 4315 C CD2   . PHE C 3 44  ? -5.455  0.212   -8.497  1.00 91.33 44  C 1 
ATOM 4316 C CE1   . PHE C 3 44  ? -2.911  -0.984  -8.442  1.00 89.93 44  C 1 
ATOM 4317 C CE2   . PHE C 3 44  ? -4.543  0.428   -9.545  1.00 88.86 44  C 1 
ATOM 4318 C CZ    . PHE C 3 44  ? -3.275  -0.163  -9.527  1.00 91.21 44  C 1 
ATOM 4319 N N     . ALA C 3 45  ? -6.831  -2.215  -3.440  1.00 96.16 45  C 1 
ATOM 4320 C CA    . ALA C 3 45  ? -6.563  -2.359  -2.013  1.00 96.04 45  C 1 
ATOM 4321 C C     . ALA C 3 45  ? -6.083  -3.782  -1.683  1.00 96.13 45  C 1 
ATOM 4322 O O     . ALA C 3 45  ? -5.123  -3.930  -0.923  1.00 95.10 45  C 1 
ATOM 4323 C CB    . ALA C 3 45  ? -7.813  -1.974  -1.212  1.00 95.40 45  C 1 
ATOM 4324 N N     . LYS C 3 46  ? -6.709  -4.806  -2.300  1.00 94.50 46  C 1 
ATOM 4325 C CA    . LYS C 3 46  ? -6.297  -6.198  -2.125  1.00 94.50 46  C 1 
ATOM 4326 C C     . LYS C 3 46  ? -4.988  -6.513  -2.847  1.00 95.06 46  C 1 
ATOM 4327 O O     . LYS C 3 46  ? -4.110  -7.131  -2.257  1.00 93.91 46  C 1 
ATOM 4328 C CB    . LYS C 3 46  ? -7.444  -7.129  -2.532  1.00 93.49 46  C 1 
ATOM 4329 C CG    . LYS C 3 46  ? -7.222  -8.591  -2.076  1.00 88.30 46  C 1 
ATOM 4330 C CD    . LYS C 3 46  ? -7.159  -8.720  -0.553  1.00 83.82 46  C 1 
ATOM 4331 C CE    . LYS C 3 46  ? -6.966  -10.157 -0.108  1.00 79.16 46  C 1 
ATOM 4332 N NZ    . LYS C 3 46  ? -6.888  -10.275 1.381   1.00 71.83 46  C 1 
ATOM 4333 N N     . ALA C 3 47  ? -4.795  -6.025  -4.063  1.00 95.03 47  C 1 
ATOM 4334 C CA    . ALA C 3 47  ? -3.539  -6.200  -4.795  1.00 95.46 47  C 1 
ATOM 4335 C C     . ALA C 3 47  ? -2.339  -5.592  -4.057  1.00 95.89 47  C 1 
ATOM 4336 O O     . ALA C 3 47  ? -1.283  -6.208  -3.959  1.00 94.91 47  C 1 
ATOM 4337 C CB    . ALA C 3 47  ? -3.696  -5.570  -6.181  1.00 95.06 47  C 1 
ATOM 4338 N N     . CYS C 3 48  ? -2.504  -4.410  -3.453  1.00 96.48 48  C 1 
ATOM 4339 C CA    . CYS C 3 48  ? -1.475  -3.793  -2.622  1.00 96.44 48  C 1 
ATOM 4340 C C     . CYS C 3 48  ? -1.178  -4.604  -1.360  1.00 96.66 48  C 1 
ATOM 4341 O O     . CYS C 3 48  ? -0.046  -4.591  -0.894  1.00 95.46 48  C 1 
ATOM 4342 C CB    . CYS C 3 48  ? -1.904  -2.378  -2.232  1.00 95.94 48  C 1 
ATOM 4343 S SG    . CYS C 3 48  ? -1.921  -1.271  -3.660  1.00 93.91 48  C 1 
ATOM 4344 N N     . GLU C 3 49  ? -2.180  -5.261  -0.776  1.00 96.02 49  C 1 
ATOM 4345 C CA    . GLU C 3 49  ? -1.960  -6.153  0.354   1.00 95.68 49  C 1 
ATOM 4346 C C     . GLU C 3 49  ? -1.073  -7.332  -0.048  1.00 95.99 49  C 1 
ATOM 4347 O O     . GLU C 3 49  ? -0.047  -7.547  0.593   1.00 94.86 49  C 1 
ATOM 4348 C CB    . GLU C 3 49  ? -3.306  -6.589  0.961   1.00 94.29 49  C 1 
ATOM 4349 C CG    . GLU C 3 49  ? -3.147  -7.433  2.231   1.00 86.71 49  C 1 
ATOM 4350 C CD    . GLU C 3 49  ? -4.468  -7.724  2.966   1.00 84.14 49  C 1 
ATOM 4351 O OE1   . GLU C 3 49  ? -4.401  -8.388  4.029   1.00 79.27 49  C 1 
ATOM 4352 O OE2   . GLU C 3 49  ? -5.541  -7.265  2.532   1.00 78.59 49  C 1 
ATOM 4353 N N     . LEU C 3 50  ? -1.391  -8.018  -1.150  1.00 95.49 50  C 1 
ATOM 4354 C CA    . LEU C 3 50  ? -0.581  -9.123  -1.684  1.00 95.44 50  C 1 
ATOM 4355 C C     . LEU C 3 50  ? 0.856   -8.674  -1.993  1.00 95.99 50  C 1 
ATOM 4356 O O     . LEU C 3 50  ? 1.808   -9.307  -1.541  1.00 94.68 50  C 1 
ATOM 4357 C CB    . LEU C 3 50  ? -1.252  -9.699  -2.945  1.00 94.67 50  C 1 
ATOM 4358 C CG    . LEU C 3 50  ? -2.637  -10.333 -2.718  1.00 92.86 50  C 1 
ATOM 4359 C CD1   . LEU C 3 50  ? -3.227  -10.779 -4.052  1.00 88.36 50  C 1 
ATOM 4360 C CD2   . LEU C 3 50  ? -2.587  -11.539 -1.779  1.00 88.51 50  C 1 
ATOM 4361 N N     . PHE C 3 51  ? 1.015   -7.534  -2.660  1.00 95.61 51  C 1 
ATOM 4362 C CA    . PHE C 3 51  ? 2.327   -6.963  -2.974  1.00 96.01 51  C 1 
ATOM 4363 C C     . PHE C 3 51  ? 3.160   -6.664  -1.720  1.00 96.29 51  C 1 
ATOM 4364 O O     . PHE C 3 51  ? 4.350   -6.961  -1.667  1.00 95.16 51  C 1 
ATOM 4365 C CB    . PHE C 3 51  ? 2.121   -5.699  -3.810  1.00 95.94 51  C 1 
ATOM 4366 C CG    . PHE C 3 51  ? 3.410   -4.971  -4.122  1.00 95.80 51  C 1 
ATOM 4367 C CD1   . PHE C 3 51  ? 3.868   -3.938  -3.282  1.00 93.48 51  C 1 
ATOM 4368 C CD2   . PHE C 3 51  ? 4.177   -5.344  -5.233  1.00 93.90 51  C 1 
ATOM 4369 C CE1   . PHE C 3 51  ? 5.081   -3.292  -3.550  1.00 92.86 51  C 1 
ATOM 4370 C CE2   . PHE C 3 51  ? 5.386   -4.700  -5.511  1.00 93.17 51  C 1 
ATOM 4371 C CZ    . PHE C 3 51  ? 5.846   -3.667  -4.667  1.00 93.57 51  C 1 
ATOM 4372 N N     . ILE C 3 52  ? 2.557   -6.074  -0.677  1.00 95.55 52  C 1 
ATOM 4373 C CA    . ILE C 3 52  ? 3.261   -5.796  0.588   1.00 95.74 52  C 1 
ATOM 4374 C C     . ILE C 3 52  ? 3.673   -7.101  1.270   1.00 95.99 52  C 1 
ATOM 4375 O O     . ILE C 3 52  ? 4.778   -7.175  1.803   1.00 94.60 52  C 1 
ATOM 4376 C CB    . ILE C 3 52  ? 2.409   -4.919  1.524   1.00 95.40 52  C 1 
ATOM 4377 C CG1   . ILE C 3 52  ? 2.254   -3.487  0.970   1.00 93.65 52  C 1 
ATOM 4378 C CG2   . ILE C 3 52  ? 3.027   -4.830  2.938   1.00 93.34 52  C 1 
ATOM 4379 C CD1   . ILE C 3 52  ? 1.089   -2.715  1.599   1.00 90.97 52  C 1 
ATOM 4380 N N     . LEU C 3 53  ? 2.798   -8.113  1.279   1.00 95.80 53  C 1 
ATOM 4381 C CA    . LEU C 3 53  ? 3.097   -9.416  1.870   1.00 95.68 53  C 1 
ATOM 4382 C C     . LEU C 3 53  ? 4.283   -10.066 1.152   1.00 96.03 53  C 1 
ATOM 4383 O O     . LEU C 3 53  ? 5.261   -10.401 1.812   1.00 94.79 53  C 1 
ATOM 4384 C CB    . LEU C 3 53  ? 1.855   -10.323 1.832   1.00 94.82 53  C 1 
ATOM 4385 C CG    . LEU C 3 53  ? 0.703   -9.899  2.763   1.00 91.87 53  C 1 
ATOM 4386 C CD1   . LEU C 3 53  ? -0.542  -10.756 2.477   1.00 88.01 53  C 1 
ATOM 4387 C CD2   . LEU C 3 53  ? 1.051   -10.042 4.238   1.00 88.40 53  C 1 
ATOM 4388 N N     . GLU C 3 54  ? 4.251   -10.145 -0.180  1.00 95.51 54  C 1 
ATOM 4389 C CA    . GLU C 3 54  ? 5.327   -10.740 -0.973  1.00 95.14 54  C 1 
ATOM 4390 C C     . GLU C 3 54  ? 6.666   -10.023 -0.773  1.00 95.52 54  C 1 
ATOM 4391 O O     . GLU C 3 54  ? 7.670   -10.646 -0.414  1.00 94.09 54  C 1 
ATOM 4392 C CB    . GLU C 3 54  ? 4.933   -10.742 -2.454  1.00 93.96 54  C 1 
ATOM 4393 C CG    . GLU C 3 54  ? 5.970   -11.513 -3.274  1.00 89.85 54  C 1 
ATOM 4394 C CD    . GLU C 3 54  ? 5.707   -11.557 -4.783  1.00 87.79 54  C 1 
ATOM 4395 O OE1   . GLU C 3 54  ? 6.518   -12.216 -5.462  1.00 82.78 54  C 1 
ATOM 4396 O OE2   . GLU C 3 54  ? 4.755   -10.901 -5.251  1.00 82.31 54  C 1 
ATOM 4397 N N     . LEU C 3 55  ? 6.689   -8.690  -0.930  1.00 95.54 55  C 1 
ATOM 4398 C CA    . LEU C 3 55  ? 7.907   -7.903  -0.754  1.00 95.60 55  C 1 
ATOM 4399 C C     . LEU C 3 55  ? 8.473   -8.055  0.664   1.00 95.90 55  C 1 
ATOM 4400 O O     . LEU C 3 55  ? 9.687   -8.138  0.849   1.00 94.36 55  C 1 
ATOM 4401 C CB    . LEU C 3 55  ? 7.607   -6.434  -1.114  1.00 95.33 55  C 1 
ATOM 4402 C CG    . LEU C 3 55  ? 8.829   -5.501  -0.994  1.00 94.67 55  C 1 
ATOM 4403 C CD1   . LEU C 3 55  ? 9.980   -5.908  -1.919  1.00 90.99 55  C 1 
ATOM 4404 C CD2   . LEU C 3 55  ? 8.423   -4.067  -1.358  1.00 90.98 55  C 1 
ATOM 4405 N N     . THR C 3 56  ? 7.602   -8.104  1.679   1.00 95.85 56  C 1 
ATOM 4406 C CA    . THR C 3 56  ? 8.028   -8.276  3.071   1.00 95.73 56  C 1 
ATOM 4407 C C     . THR C 3 56  ? 8.606   -9.668  3.321   1.00 95.99 56  C 1 
ATOM 4408 O O     . THR C 3 56  ? 9.623   -9.760  3.998   1.00 94.46 56  C 1 
ATOM 4409 C CB    . THR C 3 56  ? 6.882   -7.993  4.053   1.00 94.96 56  C 1 
ATOM 4410 O OG1   . THR C 3 56  ? 6.393   -6.683  3.877   1.00 89.59 56  C 1 
ATOM 4411 C CG2   . THR C 3 56  ? 7.339   -8.066  5.512   1.00 89.29 56  C 1 
ATOM 4412 N N     . ILE C 3 57  ? 8.001   -10.729 2.772   1.00 96.08 57  C 1 
ATOM 4413 C CA    . ILE C 3 57  ? 8.502   -12.106 2.906   1.00 95.81 57  C 1 
ATOM 4414 C C     . ILE C 3 57  ? 9.876   -12.222 2.250   1.00 96.05 57  C 1 
ATOM 4415 O O     . ILE C 3 57  ? 10.825  -12.641 2.912   1.00 94.73 57  C 1 
ATOM 4416 C CB    . ILE C 3 57  ? 7.490   -13.114 2.322   1.00 94.73 57  C 1 
ATOM 4417 C CG1   . ILE C 3 57  ? 6.252   -13.188 3.229   1.00 89.18 57  C 1 
ATOM 4418 C CG2   . ILE C 3 57  ? 8.117   -14.519 2.179   1.00 88.41 57  C 1 
ATOM 4419 C CD1   . ILE C 3 57  ? 5.029   -13.811 2.534   1.00 80.57 57  C 1 
ATOM 4420 N N     . ARG C 3 58  ? 10.016  -11.773 0.997   1.00 95.27 58  C 1 
ATOM 4421 C CA    . ARG C 3 58  ? 11.304  -11.813 0.283   1.00 94.79 58  C 1 
ATOM 4422 C C     . ARG C 3 58  ? 12.390  -11.008 1.007   1.00 94.97 58  C 1 
ATOM 4423 O O     . ARG C 3 58  ? 13.535  -11.458 1.090   1.00 93.11 58  C 1 
ATOM 4424 C CB    . ARG C 3 58  ? 11.116  -11.308 -1.155  1.00 94.00 58  C 1 
ATOM 4425 C CG    . ARG C 3 58  ? 10.257  -12.251 -2.014  1.00 90.26 58  C 1 
ATOM 4426 C CD    . ARG C 3 58  ? 10.126  -11.696 -3.444  1.00 86.92 58  C 1 
ATOM 4427 N NE    . ARG C 3 58  ? 9.211   -12.476 -4.277  1.00 83.17 58  C 1 
ATOM 4428 C CZ    . ARG C 3 58  ? 9.492   -13.506 -5.073  1.00 80.29 58  C 1 
ATOM 4429 N NH1   . ARG C 3 58  ? 10.691  -14.000 -5.199  1.00 72.65 58  C 1 
ATOM 4430 N NH2   . ARG C 3 58  ? 8.530   -14.047 -5.761  1.00 75.98 58  C 1 
ATOM 4431 N N     . SER C 3 59  ? 12.044  -9.872  1.595   1.00 95.62 59  C 1 
ATOM 4432 C CA    . SER C 3 59  ? 12.975  -9.085  2.416   1.00 95.21 59  C 1 
ATOM 4433 C C     . SER C 3 59  ? 13.355  -9.782  3.721   1.00 95.38 59  C 1 
ATOM 4434 O O     . SER C 3 59  ? 14.487  -9.677  4.182   1.00 93.89 59  C 1 
ATOM 4435 C CB    . SER C 3 59  ? 12.367  -7.721  2.751   1.00 94.69 59  C 1 
ATOM 4436 O OG    . SER C 3 59  ? 11.957  -7.014  1.599   1.00 88.21 59  C 1 
ATOM 4437 N N     . TRP C 3 60  ? 12.391  -10.495 4.334   1.00 95.79 60  C 1 
ATOM 4438 C CA    . TRP C 3 60  ? 12.625  -11.222 5.578   1.00 95.94 60  C 1 
ATOM 4439 C C     . TRP C 3 60  ? 13.592  -12.387 5.395   1.00 95.76 60  C 1 
ATOM 4440 O O     . TRP C 3 60  ? 14.468  -12.563 6.241   1.00 93.79 60  C 1 
ATOM 4441 C CB    . TRP C 3 60  ? 11.305  -11.714 6.168   1.00 95.42 60  C 1 
ATOM 4442 C CG    . TRP C 3 60  ? 11.482  -12.499 7.430   1.00 94.83 60  C 1 
ATOM 4443 C CD1   . TRP C 3 60  ? 11.368  -13.843 7.547   1.00 91.70 60  C 1 
ATOM 4444 C CD2   . TRP C 3 60  ? 11.890  -12.010 8.741   1.00 92.90 60  C 1 
ATOM 4445 N NE1   . TRP C 3 60  ? 11.666  -14.219 8.852   1.00 90.79 60  C 1 
ATOM 4446 C CE2   . TRP C 3 60  ? 12.001  -13.128 9.605   1.00 92.16 60  C 1 
ATOM 4447 C CE3   . TRP C 3 60  ? 12.186  -10.731 9.258   1.00 91.35 60  C 1 
ATOM 4448 C CZ2   . TRP C 3 60  ? 12.400  -12.980 10.961  1.00 91.07 60  C 1 
ATOM 4449 C CZ3   . TRP C 3 60  ? 12.575  -10.580 10.609  1.00 87.72 60  C 1 
ATOM 4450 C CH2   . TRP C 3 60  ? 12.689  -11.698 11.443  1.00 87.91 60  C 1 
ATOM 4451 N N     . LEU C 3 61  ? 13.513  -13.115 4.289   1.00 95.55 61  C 1 
ATOM 4452 C CA    . LEU C 3 61  ? 14.436  -14.207 3.971   1.00 95.06 61  C 1 
ATOM 4453 C C     . LEU C 3 61  ? 15.883  -13.708 3.937   1.00 95.08 61  C 1 
ATOM 4454 O O     . LEU C 3 61  ? 16.749  -14.289 4.586   1.00 93.13 61  C 1 
ATOM 4455 C CB    . LEU C 3 61  ? 14.019  -14.848 2.638   1.00 94.08 61  C 1 
ATOM 4456 C CG    . LEU C 3 61  ? 12.655  -15.568 2.732   1.00 88.36 61  C 1 
ATOM 4457 C CD1   . LEU C 3 61  ? 12.145  -15.933 1.345   1.00 81.92 61  C 1 
ATOM 4458 C CD2   . LEU C 3 61  ? 12.722  -16.848 3.568   1.00 82.53 61  C 1 
ATOM 4459 N N     . HIS C 3 62  ? 16.135  -12.550 3.334   1.00 94.39 62  C 1 
ATOM 4460 C CA    . HIS C 3 62  ? 17.469  -11.932 3.374   1.00 93.64 62  C 1 
ATOM 4461 C C     . HIS C 3 62  ? 17.897  -11.523 4.793   1.00 93.56 62  C 1 
ATOM 4462 O O     . HIS C 3 62  ? 19.074  -11.627 5.156   1.00 91.75 62  C 1 
ATOM 4463 C CB    . HIS C 3 62  ? 17.496  -10.729 2.432   1.00 92.65 62  C 1 
ATOM 4464 C CG    . HIS C 3 62  ? 18.839  -10.084 2.364   1.00 90.88 62  C 1 
ATOM 4465 N ND1   . HIS C 3 62  ? 19.293  -9.051  3.161   1.00 77.88 62  C 1 
ATOM 4466 C CD2   . HIS C 3 62  ? 19.888  -10.403 1.529   1.00 79.03 62  C 1 
ATOM 4467 C CE1   . HIS C 3 62  ? 20.557  -8.752  2.811   1.00 79.14 62  C 1 
ATOM 4468 N NE2   . HIS C 3 62  ? 20.952  -9.556  1.819   1.00 81.13 62  C 1 
ATOM 4469 N N     . ALA C 3 63  ? 16.974  -11.055 5.637   1.00 94.43 63  C 1 
ATOM 4470 C CA    . ALA C 3 63  ? 17.291  -10.754 7.030   1.00 94.49 63  C 1 
ATOM 4471 C C     . ALA C 3 63  ? 17.642  -12.020 7.830   1.00 94.58 63  C 1 
ATOM 4472 O O     . ALA C 3 63  ? 18.538  -11.976 8.680   1.00 92.90 63  C 1 
ATOM 4473 C CB    . ALA C 3 63  ? 16.121  -9.993  7.668   1.00 93.85 63  C 1 
ATOM 4474 N N     . GLU C 3 64  ? 16.953  -13.128 7.551   1.00 94.42 64  C 1 
ATOM 4475 C CA    . GLU C 3 64  ? 17.151  -14.423 8.192   1.00 93.90 64  C 1 
ATOM 4476 C C     . GLU C 3 64  ? 18.478  -15.079 7.769   1.00 94.36 64  C 1 
ATOM 4477 O O     . GLU C 3 64  ? 19.233  -15.513 8.646   1.00 92.36 64  C 1 
ATOM 4478 C CB    . GLU C 3 64  ? 15.929  -15.305 7.910   1.00 92.21 64  C 1 
ATOM 4479 C CG    . GLU C 3 64  ? 15.946  -16.600 8.742   1.00 82.49 64  C 1 
ATOM 4480 C CD    . GLU C 3 64  ? 14.561  -17.280 8.771   1.00 81.40 64  C 1 
ATOM 4481 O OE1   . GLU C 3 64  ? 14.163  -17.706 9.876   1.00 75.28 64  C 1 
ATOM 4482 O OE2   . GLU C 3 64  ? 13.886  -17.298 7.731   1.00 74.53 64  C 1 
ATOM 4483 N N     . GLU C 3 65  ? 18.838  -15.032 6.478   1.00 94.26 65  C 1 
ATOM 4484 C CA    . GLU C 3 65  ? 20.166  -15.425 5.959   1.00 93.92 65  C 1 
ATOM 4485 C C     . GLU C 3 65  ? 21.298  -14.719 6.716   1.00 94.35 65  C 1 
ATOM 4486 O O     . GLU C 3 65  ? 22.293  -15.323 7.112   1.00 92.11 65  C 1 
ATOM 4487 C CB    . GLU C 3 65  ? 20.269  -15.046 4.463   1.00 92.20 65  C 1 
ATOM 4488 C CG    . GLU C 3 65  ? 19.474  -15.940 3.497   1.00 80.37 65  C 1 
ATOM 4489 C CD    . GLU C 3 65  ? 19.344  -15.317 2.081   1.00 77.06 65  C 1 
ATOM 4490 O OE1   . GLU C 3 65  ? 18.429  -15.711 1.325   1.00 71.72 65  C 1 
ATOM 4491 O OE2   . GLU C 3 65  ? 20.110  -14.393 1.716   1.00 71.35 65  C 1 
ATOM 4492 N N     . ASN C 3 66  ? 21.103  -13.424 7.018   1.00 93.53 66  C 1 
ATOM 4493 C CA    . ASN C 3 66  ? 22.040  -12.607 7.795   1.00 93.83 66  C 1 
ATOM 4494 C C     . ASN C 3 66  ? 21.869  -12.746 9.330   1.00 94.46 66  C 1 
ATOM 4495 O O     . ASN C 3 66  ? 22.390  -11.916 10.090  1.00 91.27 66  C 1 
ATOM 4496 C CB    . ASN C 3 66  ? 21.944  -11.157 7.305   1.00 92.80 66  C 1 
ATOM 4497 C CG    . ASN C 3 66  ? 22.552  -11.001 5.926   1.00 90.97 66  C 1 
ATOM 4498 O OD1   . ASN C 3 66  ? 23.757  -10.913 5.793   1.00 78.29 66  C 1 
ATOM 4499 N ND2   . ASN C 3 66  ? 21.753  -10.952 4.893   1.00 77.41 66  C 1 
ATOM 4500 N N     . LYS C 3 67  ? 21.123  -13.759 9.796   1.00 93.85 67  C 1 
ATOM 4501 C CA    . LYS C 3 67  ? 20.865  -14.059 11.220  1.00 94.50 67  C 1 
ATOM 4502 C C     . LYS C 3 67  ? 20.327  -12.868 12.026  1.00 94.71 67  C 1 
ATOM 4503 O O     . LYS C 3 67  ? 20.568  -12.745 13.232  1.00 90.95 67  C 1 
ATOM 4504 C CB    . LYS C 3 67  ? 22.102  -14.712 11.866  1.00 93.56 67  C 1 
ATOM 4505 C CG    . LYS C 3 67  ? 22.537  -15.987 11.136  1.00 88.50 67  C 1 
ATOM 4506 C CD    . LYS C 3 67  ? 23.795  -16.591 11.774  1.00 76.46 67  C 1 
ATOM 4507 C CE    . LYS C 3 67  ? 24.185  -17.825 10.966  1.00 69.20 67  C 1 
ATOM 4508 N NZ    . LYS C 3 67  ? 25.450  -18.435 11.428  1.00 56.52 67  C 1 
ATOM 4509 N N     . ARG C 3 68  ? 19.570  -11.965 11.373  1.00 93.42 68  C 1 
ATOM 4510 C CA    . ARG C 3 68  ? 18.947  -10.795 11.995  1.00 93.42 68  C 1 
ATOM 4511 C C     . ARG C 3 68  ? 17.463  -11.029 12.239  1.00 93.72 68  C 1 
ATOM 4512 O O     . ARG C 3 68  ? 16.772  -11.651 11.450  1.00 91.51 68  C 1 
ATOM 4513 C CB    . ARG C 3 68  ? 19.193  -9.534  11.151  1.00 91.91 68  C 1 
ATOM 4514 C CG    . ARG C 3 68  ? 20.665  -9.072  11.219  1.00 87.69 68  C 1 
ATOM 4515 C CD    . ARG C 3 68  ? 20.930  -7.763  10.470  1.00 87.54 68  C 1 
ATOM 4516 N NE    . ARG C 3 68  ? 20.895  -7.950  9.017   1.00 84.04 68  C 1 
ATOM 4517 C CZ    . ARG C 3 68  ? 19.910  -7.646  8.170   1.00 84.08 68  C 1 
ATOM 4518 N NH1   . ARG C 3 68  ? 18.800  -7.082  8.548   1.00 72.35 68  C 1 
ATOM 4519 N NH2   . ARG C 3 68  ? 20.036  -7.915  6.909   1.00 75.76 68  C 1 
ATOM 4520 N N     . ARG C 3 69  ? 16.932  -10.430 13.323  1.00 94.51 69  C 1 
ATOM 4521 C CA    . ARG C 3 69  ? 15.493  -10.413 13.648  1.00 94.53 69  C 1 
ATOM 4522 C C     . ARG C 3 69  ? 14.843  -9.051  13.384  1.00 95.23 69  C 1 
ATOM 4523 O O     . ARG C 3 69  ? 13.703  -8.815  13.792  1.00 92.13 69  C 1 
ATOM 4524 C CB    . ARG C 3 69  ? 15.276  -10.864 15.094  1.00 93.13 69  C 1 
ATOM 4525 C CG    . ARG C 3 69  ? 15.705  -12.316 15.313  1.00 87.47 69  C 1 
ATOM 4526 C CD    . ARG C 3 69  ? 15.330  -12.758 16.717  1.00 77.43 69  C 1 
ATOM 4527 N NE    . ARG C 3 69  ? 15.736  -14.145 16.973  1.00 69.97 69  C 1 
ATOM 4528 C CZ    . ARG C 3 69  ? 15.567  -14.816 18.100  1.00 60.04 69  C 1 
ATOM 4529 N NH1   . ARG C 3 69  ? 14.994  -14.268 19.137  1.00 54.72 69  C 1 
ATOM 4530 N NH2   . ARG C 3 69  ? 15.985  -16.049 18.200  1.00 53.41 69  C 1 
ATOM 4531 N N     . THR C 3 70  ? 15.573  -8.140  12.767  1.00 95.33 70  C 1 
ATOM 4532 C CA    . THR C 3 70  ? 15.085  -6.801  12.426  1.00 95.33 70  C 1 
ATOM 4533 C C     . THR C 3 70  ? 15.194  -6.608  10.925  1.00 95.40 70  C 1 
ATOM 4534 O O     . THR C 3 70  ? 16.303  -6.612  10.404  1.00 93.70 70  C 1 
ATOM 4535 C CB    . THR C 3 70  ? 15.857  -5.710  13.169  1.00 93.95 70  C 1 
ATOM 4536 O OG1   . THR C 3 70  ? 15.762  -5.930  14.566  1.00 84.86 70  C 1 
ATOM 4537 C CG2   . THR C 3 70  ? 15.284  -4.320  12.901  1.00 84.06 70  C 1 
ATOM 4538 N N     . LEU C 3 71  ? 14.053  -6.417  10.282  1.00 95.20 71  C 1 
ATOM 4539 C CA    . LEU C 3 71  ? 13.985  -6.075  8.868   1.00 95.36 71  C 1 
ATOM 4540 C C     . LEU C 3 71  ? 14.528  -4.653  8.661   1.00 95.42 71  C 1 
ATOM 4541 O O     . LEU C 3 71  ? 14.060  -3.711  9.309   1.00 93.47 71  C 1 
ATOM 4542 C CB    . LEU C 3 71  ? 12.530  -6.206  8.398   1.00 94.63 71  C 1 
ATOM 4543 C CG    . LEU C 3 71  ? 12.365  -6.153  6.867   1.00 93.28 71  C 1 
ATOM 4544 C CD1   . LEU C 3 71  ? 12.842  -7.452  6.239   1.00 86.19 71  C 1 
ATOM 4545 C CD2   . LEU C 3 71  ? 10.897  -5.967  6.496   1.00 85.67 71  C 1 
ATOM 4546 N N     . GLN C 3 72  ? 15.500  -4.511  7.758   1.00 95.50 72  C 1 
ATOM 4547 C CA    . GLN C 3 72  ? 16.180  -3.265  7.441   1.00 95.10 72  C 1 
ATOM 4548 C C     . GLN C 3 72  ? 15.931  -2.852  5.980   1.00 95.36 72  C 1 
ATOM 4549 O O     . GLN C 3 72  ? 15.402  -3.614  5.182   1.00 94.41 72  C 1 
ATOM 4550 C CB    . GLN C 3 72  ? 17.684  -3.413  7.722   1.00 93.68 72  C 1 
ATOM 4551 C CG    . GLN C 3 72  ? 17.993  -3.668  9.206   1.00 88.66 72  C 1 
ATOM 4552 C CD    . GLN C 3 72  ? 19.494  -3.712  9.499   1.00 87.97 72  C 1 
ATOM 4553 O OE1   . GLN C 3 72  ? 20.334  -3.810  8.621   1.00 80.82 72  C 1 
ATOM 4554 N NE2   . GLN C 3 72  ? 19.896  -3.648  10.746  1.00 77.22 72  C 1 
ATOM 4555 N N     . ARG C 3 73  ? 16.313  -1.621  5.637   1.00 94.95 73  C 1 
ATOM 4556 C CA    . ARG C 3 73  ? 16.184  -1.109  4.266   1.00 94.86 73  C 1 
ATOM 4557 C C     . ARG C 3 73  ? 16.971  -1.942  3.252   1.00 94.95 73  C 1 
ATOM 4558 O O     . ARG C 3 73  ? 16.466  -2.204  2.169   1.00 93.72 73  C 1 
ATOM 4559 C CB    . ARG C 3 73  ? 16.629  0.365   4.234   1.00 93.34 73  C 1 
ATOM 4560 C CG    . ARG C 3 73  ? 16.441  0.990   2.843   1.00 89.42 73  C 1 
ATOM 4561 C CD    . ARG C 3 73  ? 16.926  2.443   2.823   1.00 86.11 73  C 1 
ATOM 4562 N NE    . ARG C 3 73  ? 16.802  3.013   1.480   1.00 76.69 73  C 1 
ATOM 4563 C CZ    . ARG C 3 73  ? 17.420  4.086   1.015   1.00 69.79 73  C 1 
ATOM 4564 N NH1   . ARG C 3 73  ? 18.210  4.805   1.773   1.00 62.13 73  C 1 
ATOM 4565 N NH2   . ARG C 3 73  ? 17.256  4.462   -0.217  1.00 59.66 73  C 1 
ATOM 4566 N N     . ASN C 3 74  ? 18.190  -2.369  3.605   1.00 94.92 74  C 1 
ATOM 4567 C CA    . ASN C 3 74  ? 19.045  -3.208  2.754   1.00 94.48 74  C 1 
ATOM 4568 C C     . ASN C 3 74  ? 18.433  -4.587  2.467   1.00 95.05 74  C 1 
ATOM 4569 O O     . ASN C 3 74  ? 18.688  -5.140  1.403   1.00 93.40 74  C 1 
ATOM 4570 C CB    . ASN C 3 74  ? 20.445  -3.342  3.384   1.00 92.66 74  C 1 
ATOM 4571 C CG    . ASN C 3 74  ? 20.416  -4.043  4.733   1.00 84.47 74  C 1 
ATOM 4572 O OD1   . ASN C 3 74  ? 19.503  -3.883  5.521   1.00 68.56 74  C 1 
ATOM 4573 N ND2   . ASN C 3 74  ? 21.411  -4.839  5.042   1.00 71.60 74  C 1 
ATOM 4574 N N     . ASP C 3 75  ? 17.577  -5.122  3.350   1.00 94.86 75  C 1 
ATOM 4575 C CA    . ASP C 3 75  ? 16.845  -6.366  3.095   1.00 94.95 75  C 1 
ATOM 4576 C C     . ASP C 3 75  ? 15.805  -6.171  1.989   1.00 95.49 75  C 1 
ATOM 4577 O O     . ASP C 3 75  ? 15.653  -7.021  1.119   1.00 94.36 75  C 1 
ATOM 4578 C CB    . ASP C 3 75  ? 16.154  -6.853  4.376   1.00 94.63 75  C 1 
ATOM 4579 C CG    . ASP C 3 75  ? 17.127  -7.082  5.528   1.00 93.52 75  C 1 
ATOM 4580 O OD1   . ASP C 3 75  ? 18.197  -7.663  5.296   1.00 89.03 75  C 1 
ATOM 4581 O OD2   . ASP C 3 75  ? 16.842  -6.671  6.671   1.00 89.74 75  C 1 
ATOM 4582 N N     . VAL C 3 76  ? 15.126  -5.017  1.995   1.00 95.13 76  C 1 
ATOM 4583 C CA    . VAL C 3 76  ? 14.187  -4.639  0.931   1.00 95.51 76  C 1 
ATOM 4584 C C     . VAL C 3 76  ? 14.938  -4.418  -0.388  1.00 95.77 76  C 1 
ATOM 4585 O O     . VAL C 3 76  ? 14.497  -4.899  -1.430  1.00 94.48 76  C 1 
ATOM 4586 C CB    . VAL C 3 76  ? 13.360  -3.402  1.310   1.00 95.23 76  C 1 
ATOM 4587 C CG1   . VAL C 3 76  ? 12.279  -3.115  0.265   1.00 93.11 76  C 1 
ATOM 4588 C CG2   . VAL C 3 76  ? 12.653  -3.569  2.660   1.00 92.58 76  C 1 
ATOM 4589 N N     . ALA C 3 77  ? 16.092  -3.757  -0.345  1.00 95.47 77  C 1 
ATOM 4590 C CA    . ALA C 3 77  ? 16.940  -3.566  -1.515  1.00 95.13 77  C 1 
ATOM 4591 C C     . ALA C 3 77  ? 17.412  -4.905  -2.122  1.00 95.16 77  C 1 
ATOM 4592 O O     . ALA C 3 77  ? 17.353  -5.083  -3.336  1.00 93.50 77  C 1 
ATOM 4593 C CB    . ALA C 3 77  ? 18.148  -2.700  -1.115  1.00 94.09 77  C 1 
ATOM 4594 N N     . ALA C 3 78  ? 17.822  -5.854  -1.280  1.00 94.71 78  C 1 
ATOM 4595 C CA    . ALA C 3 78  ? 18.227  -7.186  -1.716  1.00 94.21 78  C 1 
ATOM 4596 C C     . ALA C 3 78  ? 17.058  -7.966  -2.335  1.00 94.44 78  C 1 
ATOM 4597 O O     . ALA C 3 78  ? 17.236  -8.578  -3.388  1.00 92.77 78  C 1 
ATOM 4598 C CB    . ALA C 3 78  ? 18.827  -7.927  -0.526  1.00 93.20 78  C 1 
ATOM 4599 N N     . ALA C 3 79  ? 15.857  -7.894  -1.741  1.00 94.57 79  C 1 
ATOM 4600 C CA    . ALA C 3 79  ? 14.667  -8.530  -2.300  1.00 94.75 79  C 1 
ATOM 4601 C C     . ALA C 3 79  ? 14.299  -7.963  -3.682  1.00 95.01 79  C 1 
ATOM 4602 O O     . ALA C 3 79  ? 13.977  -8.729  -4.588  1.00 93.59 79  C 1 
ATOM 4603 C CB    . ALA C 3 79  ? 13.509  -8.364  -1.314  1.00 94.20 79  C 1 
ATOM 4604 N N     . ILE C 3 80  ? 14.387  -6.637  -3.867  1.00 94.98 80  C 1 
ATOM 4605 C CA    . ILE C 3 80  ? 14.143  -5.982  -5.154  1.00 95.02 80  C 1 
ATOM 4606 C C     . ILE C 3 80  ? 15.191  -6.421  -6.187  1.00 94.75 80  C 1 
ATOM 4607 O O     . ILE C 3 80  ? 14.822  -6.824  -7.285  1.00 93.00 80  C 1 
ATOM 4608 C CB    . ILE C 3 80  ? 14.106  -4.447  -4.974  1.00 94.77 80  C 1 
ATOM 4609 C CG1   . ILE C 3 80  ? 12.839  -4.039  -4.193  1.00 92.14 80  C 1 
ATOM 4610 C CG2   . ILE C 3 80  ? 14.148  -3.723  -6.336  1.00 92.20 80  C 1 
ATOM 4611 C CD1   . ILE C 3 80  ? 12.896  -2.619  -3.634  1.00 86.84 80  C 1 
ATOM 4612 N N     . ALA C 3 81  ? 16.464  -6.408  -5.833  1.00 94.57 81  C 1 
ATOM 4613 C CA    . ALA C 3 81  ? 17.541  -6.786  -6.740  1.00 93.77 81  C 1 
ATOM 4614 C C     . ALA C 3 81  ? 17.501  -8.271  -7.166  1.00 93.50 81  C 1 
ATOM 4615 O O     . ALA C 3 81  ? 18.007  -8.608  -8.233  1.00 90.92 81  C 1 
ATOM 4616 C CB    . ALA C 3 81  ? 18.879  -6.449  -6.066  1.00 92.42 81  C 1 
ATOM 4617 N N     . ARG C 3 82  ? 16.927  -9.155  -6.341  1.00 93.50 82  C 1 
ATOM 4618 C CA    . ARG C 3 82  ? 16.826  -10.605 -6.613  1.00 92.93 82  C 1 
ATOM 4619 C C     . ARG C 3 82  ? 15.548  -11.009 -7.347  1.00 93.17 82  C 1 
ATOM 4620 O O     . ARG C 3 82  ? 15.419  -12.178 -7.708  1.00 90.57 82  C 1 
ATOM 4621 C CB    . ARG C 3 82  ? 16.950  -11.382 -5.289  1.00 90.81 82  C 1 
ATOM 4622 C CG    . ARG C 3 82  ? 18.364  -11.375 -4.684  1.00 82.83 82  C 1 
ATOM 4623 C CD    . ARG C 3 82  ? 18.336  -12.093 -3.326  1.00 79.63 82  C 1 
ATOM 4624 N NE    . ARG C 3 82  ? 19.665  -12.155 -2.664  1.00 72.05 82  C 1 
ATOM 4625 C CZ    . ARG C 3 82  ? 19.930  -12.829 -1.550  1.00 66.85 82  C 1 
ATOM 4626 N NH1   . ARG C 3 82  ? 19.019  -13.499 -0.904  1.00 63.03 82  C 1 
ATOM 4627 N NH2   . ARG C 3 82  ? 21.122  -12.854 -1.042  1.00 58.06 82  C 1 
ATOM 4628 N N     . THR C 3 83  ? 14.578  -10.113 -7.515  1.00 92.33 83  C 1 
ATOM 4629 C CA    . THR C 3 83  ? 13.256  -10.444 -8.058  1.00 92.30 83  C 1 
ATOM 4630 C C     . THR C 3 83  ? 12.955  -9.621  -9.305  1.00 92.40 83  C 1 
ATOM 4631 O O     . THR C 3 83  ? 12.669  -8.428  -9.199  1.00 90.28 83  C 1 
ATOM 4632 C CB    . THR C 3 83  ? 12.154  -10.225 -7.020  1.00 91.43 83  C 1 
ATOM 4633 O OG1   . THR C 3 83  ? 12.480  -10.813 -5.774  1.00 84.97 83  C 1 
ATOM 4634 C CG2   . THR C 3 83  ? 10.829  -10.847 -7.468  1.00 84.06 83  C 1 
ATOM 4635 N N     . ASP C 3 84  ? 12.927  -10.271 -10.472 1.00 92.18 84  C 1 
ATOM 4636 C CA    . ASP C 3 84  ? 12.776  -9.606  -11.771 1.00 91.13 84  C 1 
ATOM 4637 C C     . ASP C 3 84  ? 11.495  -8.756  -11.876 1.00 91.91 84  C 1 
ATOM 4638 O O     . ASP C 3 84  ? 11.518  -7.653  -12.421 1.00 89.85 84  C 1 
ATOM 4639 C CB    . ASP C 3 84  ? 12.784  -10.658 -12.893 1.00 88.36 84  C 1 
ATOM 4640 C CG    . ASP C 3 84  ? 14.061  -11.501 -12.904 1.00 79.45 84  C 1 
ATOM 4641 O OD1   . ASP C 3 84  ? 15.105  -10.987 -12.449 1.00 70.32 84  C 1 
ATOM 4642 O OD2   . ASP C 3 84  ? 13.963  -12.677 -13.315 1.00 71.66 84  C 1 
ATOM 4643 N N     . VAL C 3 85  ? 10.374  -9.212  -11.293 1.00 92.99 85  C 1 
ATOM 4644 C CA    . VAL C 3 85  ? 9.111   -8.457  -11.307 1.00 92.91 85  C 1 
ATOM 4645 C C     . VAL C 3 85  ? 9.178   -7.140  -10.518 1.00 93.55 85  C 1 
ATOM 4646 O O     . VAL C 3 85  ? 8.320   -6.277  -10.716 1.00 91.76 85  C 1 
ATOM 4647 C CB    . VAL C 3 85  ? 7.909   -9.300  -10.825 1.00 91.04 85  C 1 
ATOM 4648 C CG1   . VAL C 3 85  ? 7.678   -10.486 -11.760 1.00 83.69 85  C 1 
ATOM 4649 C CG2   . VAL C 3 85  ? 8.076   -9.809  -9.397  1.00 83.71 85  C 1 
ATOM 4650 N N     . PHE C 3 86  ? 10.190  -6.945  -9.675  1.00 93.70 86  C 1 
ATOM 4651 C CA    . PHE C 3 86  ? 10.412  -5.713  -8.907  1.00 94.10 86  C 1 
ATOM 4652 C C     . PHE C 3 86  ? 11.447  -4.766  -9.536  1.00 94.27 86  C 1 
ATOM 4653 O O     . PHE C 3 86  ? 11.798  -3.757  -8.925  1.00 91.85 86  C 1 
ATOM 4654 C CB    . PHE C 3 86  ? 10.765  -6.059  -7.453  1.00 93.82 86  C 1 
ATOM 4655 C CG    . PHE C 3 86  ? 9.735   -6.842  -6.667  1.00 93.68 86  C 1 
ATOM 4656 C CD1   . PHE C 3 86  ? 8.359   -6.781  -6.964  1.00 89.98 86  C 1 
ATOM 4657 C CD2   . PHE C 3 86  ? 10.153  -7.642  -5.584  1.00 89.87 86  C 1 
ATOM 4658 C CE1   . PHE C 3 86  ? 7.421   -7.510  -6.215  1.00 88.72 86  C 1 
ATOM 4659 C CE2   . PHE C 3 86  ? 9.224   -8.365  -4.827  1.00 88.73 86  C 1 
ATOM 4660 C CZ    . PHE C 3 86  ? 7.855   -8.304  -5.144  1.00 89.80 86  C 1 
ATOM 4661 N N     . ASP C 3 87  ? 11.894  -5.038  -10.753 1.00 92.97 87  C 1 
ATOM 4662 C CA    . ASP C 3 87  ? 12.876  -4.228  -11.484 1.00 92.42 87  C 1 
ATOM 4663 C C     . ASP C 3 87  ? 12.497  -2.737  -11.599 1.00 93.31 87  C 1 
ATOM 4664 O O     . ASP C 3 87  ? 13.360  -1.858  -11.544 1.00 91.13 87  C 1 
ATOM 4665 C CB    . ASP C 3 87  ? 13.100  -4.840  -12.881 1.00 89.08 87  C 1 
ATOM 4666 C CG    . ASP C 3 87  ? 11.871  -4.812  -13.809 1.00 83.16 87  C 1 
ATOM 4667 O OD1   . ASP C 3 87  ? 10.730  -4.628  -13.327 1.00 75.41 87  C 1 
ATOM 4668 O OD2   . ASP C 3 87  ? 12.064  -4.960  -15.025 1.00 78.64 87  C 1 
ATOM 4669 N N     . PHE C 3 88  ? 11.200  -2.410  -11.656 1.00 93.84 88  C 1 
ATOM 4670 C CA    . PHE C 3 88  ? 10.724  -1.023  -11.695 1.00 93.99 88  C 1 
ATOM 4671 C C     . PHE C 3 88  ? 11.018  -0.233  -10.411 1.00 94.02 88  C 1 
ATOM 4672 O O     . PHE C 3 88  ? 10.906  1.007   -10.414 1.00 92.59 88  C 1 
ATOM 4673 C CB    . PHE C 3 88  ? 9.223   -1.013  -12.035 1.00 93.97 88  C 1
[truncated: 109,437 more chars]
