# Supplementary material for: Vernalization regulatory network identifies potential novel functions for genes in the HvVRN2 locus
Source: New Phytol. 2026 Apr 12;250(6):4036–53. doi: 10.1111/nph.71162 (PMC13193379; doi:10.1111/nph.71162)
Supplement: Supplementary file 1 — Dataset S1. Protein models computed by Alphafold. [file NPH-250-4036-s002.xz › Alphafold_models0/Barley/fold_co1_prom1_1_nf_yb1_c_4hg0391570_recortes_summary_confidences_0.json]

{
 "chain_iptm": [
  0.79,
  0.73,
  0.72,
  0.61,
  0.62
 ],
 "chain_pair_iptm": [
  [
   0.21,
   0.84,
   0.76,
   0.78,
   0.78
  ],
  [
   0.84,
   0.76,
   0.85,
   0.59,
   0.62
  ],
  [
   0.76,
   0.85,
   0.68,
   0.62,
   0.63
  ],
  [
   0.78,
   0.59,
   0.62,
   0.26,
   0.46
  ],
  [
   0.78,
   0.62,
   0.63,
   0.46,
   0.26
  ]
 ],
 "chain_pair_pae_min": [
  [
   0.76,
   1.54,
   1.5,
   1.67,
   1.56
  ],
  [
   1.29,
   0.76,
   1.18,
   2.16,
   2.16
  ],
  [
   1.34,
   1.1,
   0.76,
   2.3,
   1.75
  ],
  [
   1.39,
   1.94,
   2.13,
   0.8,
   1.4
  ],
  [
   1.62,
   2.06,
   1.88,
   1.4,
   0.8
  ]
 ],
 "chain_ptm": [
  0.21,
  0.76,
  0.68,
  0.26,
  0.26
 ],
 "fraction_disordered": 0.6,
 "has_clash": 0.0,
 "iptm": 0.8,
 "num_recycles": 10.0,
 "ptm": 0.48,
 "ranking_score": 1.04
}
