# Supplementary material for: Vernalization regulatory network identifies potential novel functions for genes in the HvVRN2 locus
Source: New Phytol. 2026 Apr 12;250(6):4036–53. doi: 10.1111/nph.71162 (PMC13193379; doi:10.1111/nph.71162)
Supplement: Supplementary file 1 — Dataset S1. Protein models computed by Alphafold. [file NPH-250-4036-s002.xz › Alphafold_models0/Barley/fold_co1_prom1_1_nf_yb1_c_7hg0712620_recortes_model_0.cif]

# By using this file you agree to the legally binding terms of use found at alphafoldserver.com/output-terms
data_7aa02a2006f793a
#
_entry.id 7aa02a2006f793a
#
loop_
_atom_type.symbol
C 
N 
O 
P 
S 
#
loop_
_audit_author.name
_audit_author.pdbx_ordinal
"Google DeepMind" 1 
"Isomorphic Labs" 2 
#
_audit_conform.dict_location https://raw.githubusercontent.com/ihmwg/ModelCIF/master/dist/mmcif_ma.dic
_audit_conform.dict_name     mmcif_ma.dic
_audit_conform.dict_version  1.4.5
#
loop_
_chem_comp.formula
_chem_comp.formula_weight
_chem_comp.id
_chem_comp.mon_nstd_flag
_chem_comp.name
_chem_comp.pdbx_smiles
_chem_comp.pdbx_synonyms
_chem_comp.type
"C3 H7 N O2"      89.093  ALA y ALANINE                              C[C@H](N)C(O)=O                                             ? "L-PEPTIDE LINKING" 
"C6 H15 N4 O2"    175.209 ARG y ARGININE                             N[C@@H](CCCNC(N)=[NH2+])C(O)=O                              ? "L-PEPTIDE LINKING" 
"C4 H8 N2 O3"     132.118 ASN y ASPARAGINE                           N[C@@H](CC(N)=O)C(O)=O                                      ? "L-PEPTIDE LINKING" 
"C4 H7 N O4"      133.103 ASP y "ASPARTIC ACID"                      N[C@@H](CC(O)=O)C(O)=O                                      ? "L-PEPTIDE LINKING" 
"C3 H7 N O2 S"    121.158 CYS y CYSTEINE                             N[C@@H](CS)C(O)=O                                           ? "L-PEPTIDE LINKING" 
"C10 H14 N5 O6 P" 331.222 DA  y "2'-DEOXYADENOSINE-5'-MONOPHOSPHATE" Nc1ncnc2n(cnc12)[C@H]3C[C@H](O)[C@@H](CO[P](O)(O)=O)O3      ? "DNA LINKING"       
"C9 H14 N3 O7 P"  307.197 DC  y "2'-DEOXYCYTIDINE-5'-MONOPHOSPHATE"  NC1=NC(=O)N(C=C1)[C@H]2C[C@H](O)[C@@H](CO[P](O)(O)=O)O2     ? "DNA LINKING"       
"C10 H14 N5 O7 P" 347.221 DG  y "2'-DEOXYGUANOSINE-5'-MONOPHOSPHATE" NC1=Nc2n(cnc2C(=O)N1)[C@H]3C[C@H](O)[C@@H](CO[P](O)(O)=O)O3 ? "DNA LINKING"       
"C10 H15 N2 O8 P" 322.208 DT  y "THYMIDINE-5'-MONOPHOSPHATE"         CC1=CN([C@H]2C[C@H](O)[C@@H](CO[P](O)(O)=O)O2)C(=O)NC1=O    ? "DNA LINKING"       
"C5 H10 N2 O3"    146.144 GLN y GLUTAMINE                            N[C@@H](CCC(N)=O)C(O)=O                                     ? "L-PEPTIDE LINKING" 
"C5 H9 N O4"      147.129 GLU y "GLUTAMIC ACID"                      N[C@@H](CCC(O)=O)C(O)=O                                     ? "L-PEPTIDE LINKING" 
"C2 H5 N O2"      75.067  GLY y GLYCINE                              NCC(O)=O                                                    ? "PEPTIDE LINKING"   
"C6 H10 N3 O2"    156.162 HIS y HISTIDINE                            N[C@@H](Cc1c[nH]c[nH+]1)C(O)=O                              ? "L-PEPTIDE LINKING" 
"C6 H13 N O2"     131.173 ILE y ISOLEUCINE                           CC[C@H](C)[C@H](N)C(O)=O                                    ? "L-PEPTIDE LINKING" 
"C6 H13 N O2"     131.173 LEU y LEUCINE                              CC(C)C[C@H](N)C(O)=O                                        ? "L-PEPTIDE LINKING" 
"C6 H15 N2 O2"    147.195 LYS y LYSINE                               N[C@@H](CCCC[NH3+])C(O)=O                                   ? "L-PEPTIDE LINKING" 
"C5 H11 N O2 S"   149.211 MET y METHIONINE                           CSCC[C@H](N)C(O)=O                                          ? "L-PEPTIDE LINKING" 
"C9 H11 N O2"     165.189 PHE y PHENYLALANINE                        N[C@@H](Cc1ccccc1)C(O)=O                                    ? "L-PEPTIDE LINKING" 
"C5 H9 N O2"      115.130 PRO y PROLINE                              OC(=O)[C@@H]1CCCN1                                          ? "L-PEPTIDE LINKING" 
"C3 H7 N O3"      105.093 SER y SERINE                               N[C@@H](CO)C(O)=O                                           ? "L-PEPTIDE LINKING" 
"C4 H9 N O3"      119.119 THR y THREONINE                            C[C@@H](O)[C@H](N)C(O)=O                                    ? "L-PEPTIDE LINKING" 
"C11 H12 N2 O2"   204.225 TRP y TRYPTOPHAN                           N[C@@H](Cc1c[nH]c2ccccc12)C(O)=O                            ? "L-PEPTIDE LINKING" 
"C9 H11 N O3"     181.189 TYR y TYROSINE                             N[C@@H](Cc1ccc(O)cc1)C(O)=O                                 ? "L-PEPTIDE LINKING" 
"C5 H11 N O2"     117.146 VAL y VALINE                               CC(C)[C@H](N)C(O)=O                                         ? "L-PEPTIDE LINKING" 
#
_citation.book_publisher          ?
_citation.country                 UK
_citation.id                      primary
_citation.journal_full            Nature
_citation.journal_id_ASTM         NATUAS
_citation.journal_id_CSD          0006
_citation.journal_id_ISSN         0028-0836
_citation.journal_volume          ?
_citation.page_first              ?
_citation.page_last               ?
_citation.pdbx_database_id_DOI    ?
_citation.pdbx_database_id_PubMed ?
_citation.title                   "Accurate structure prediction of biomolecular interactions with AlphaFold 3"
_citation.year                    2024
#
loop_
_citation_author.citation_id
_citation_author.name
_citation_author.ordinal
primary "Google DeepMind" 1 
primary "Isomorphic Labs" 2 
#
loop_
_entity.id
_entity.pdbx_description
_entity.type
1 . polymer 
2 . polymer 
3 . polymer 
4 . polymer 
5 . polymer 
#
loop_
_entity_poly.entity_id
_entity_poly.pdbx_strand_id
_entity_poly.type
1 A polypeptide(L)          
2 B polypeptide(L)          
3 C polypeptide(L)          
4 D polydeoxyribonucleotide 
5 E polydeoxyribonucleotide 
#
loop_
_entity_poly_seq.entity_id
_entity_poly_seq.hetero
_entity_poly_seq.mon_id
_entity_poly_seq.num
1 n MET 1   
1 n PRO 2   
1 n ARG 3   
1 n CYS 4   
1 n ASN 5   
1 n LYS 6   
1 n CYS 7   
1 n LEU 8   
1 n SER 9   
1 n GLU 10  
1 n ASN 11  
1 n ASP 12  
1 n SER 13  
1 n ALA 14  
1 n SER 15  
1 n GLU 16  
1 n ASP 17  
1 n ARG 18  
1 n HIS 19  
1 n TRP 20  
1 n HIS 21  
1 n ARG 22  
1 n THR 23  
1 n ALA 24  
1 n THR 25  
1 n LEU 26  
1 n PHE 27  
1 n MET 28  
1 n ASN 29  
1 n CYS 30  
1 n VAL 31  
1 n SER 32  
1 n ASN 33  
1 n GLY 34  
1 n THR 35  
1 n VAL 36  
1 n TYR 37  
1 n GLU 38  
1 n GLU 39  
1 n ALA 40  
1 n VAL 41  
1 n GLY 42  
1 n ARG 43  
1 n GLU 44  
1 n GLY 45  
1 n CYS 46  
1 n TRP 47  
1 n ALA 48  
1 n ARG 49  
1 n LEU 50  
1 n CYS 51  
1 n ASP 52  
1 n GLY 53  
1 n CYS 54  
1 n CYS 55  
1 n THR 56  
1 n VAL 57  
1 n PRO 58  
1 n SER 59  
1 n VAL 60  
1 n VAL 61  
1 n TYR 62  
1 n CYS 63  
1 n ARG 64  
1 n ALA 65  
1 n ASP 66  
1 n SER 67  
1 n ALA 68  
1 n TYR 69  
1 n LEU 70  
1 n CYS 71  
1 n ALA 72  
1 n SER 73  
1 n CYS 74  
1 n ASP 75  
1 n ALA 76  
1 n GLN 77  
1 n ILE 78  
1 n HIS 79  
1 n ALA 80  
1 n ALA 81  
1 n ASN 82  
1 n ARG 83  
1 n VAL 84  
1 n ALA 85  
1 n SER 86  
1 n ARG 87  
1 n HIS 88  
1 n GLU 89  
1 n ARG 90  
1 n VAL 91  
1 n LEU 92  
1 n LEU 93  
1 n SER 94  
1 n GLU 95  
1 n ALA 96  
1 n TYR 97  
1 n LYS 98  
1 n HIS 99  
1 n ALA 100 
1 n PRO 101 
1 n VAL 102 
1 n MET 103 
1 n LEU 104 
1 n ASP 105 
1 n CYS 106 
1 n HIS 107 
1 n ALA 108 
1 n ASP 109 
1 n ALA 110 
1 n ALA 111 
1 n ALA 112 
1 n LEU 113 
1 n CYS 114 
1 n ALA 115 
1 n ALA 116 
1 n TYR 117 
1 n GLU 118 
1 n ALA 119 
1 n GLN 120 
1 n VAL 121 
1 n HIS 122 
1 n TYR 123 
1 n ALA 124 
1 n ASN 125 
1 n LEU 126 
1 n LEU 127 
1 n THR 128 
1 n VAL 129 
1 n MET 130 
1 n HIS 131 
1 n GLN 132 
1 n ARG 133 
1 n MET 134 
1 n PRO 135 
1 n VAL 136 
1 n VAL 137 
1 n SER 138 
1 n HIS 139 
1 n PRO 140 
1 n ALA 141 
1 n VAL 142 
1 n ALA 143 
1 n ILE 144 
1 n PRO 145 
1 n PRO 146 
1 n VAL 147 
1 n SER 148 
1 n LEU 149 
1 n PHE 150 
1 n ALA 151 
1 n GLU 152 
1 n ALA 153 
1 n GLU 154 
1 n ALA 155 
1 n THR 156 
1 n ALA 157 
1 n PRO 158 
1 n VAL 159 
1 n LEU 160 
1 n GLY 161 
1 n ARG 162 
1 n LYS 163 
1 n GLU 164 
1 n GLU 165 
1 n ASP 166 
1 n THR 167 
1 n SER 168 
1 n TRP 169 
1 n LEU 170 
1 n LEU 171 
1 n LEU 172 
1 n SER 173 
1 n LYS 174 
1 n ASP 175 
1 n SER 176 
1 n ASP 177 
1 n ASN 178 
1 n HIS 179 
1 n ASN 180 
1 n ARG 181 
1 n SER 182 
1 n GLY 183 
1 n ASN 184 
1 n ASN 185 
1 n SER 186 
1 n SER 187 
1 n THR 188 
1 n SER 189 
1 n SER 190 
1 n SER 191 
1 n SER 192 
1 n GLN 193 
1 n TYR 194 
1 n PHE 195 
1 n GLY 196 
1 n GLU 197 
1 n VAL 198 
1 n ASP 199 
1 n GLN 200 
1 n TYR 201 
1 n PHE 202 
1 n ASP 203 
1 n LEU 204 
1 n VAL 205 
1 n GLY 206 
1 n TYR 207 
1 n ASN 208 
1 n SER 209 
1 n TYR 210 
1 n TYR 211 
1 n ASP 212 
1 n SER 213 
1 n HIS 214 
1 n MET 215 
1 n SER 216 
1 n ASN 217 
1 n GLN 218 
1 n GLU 219 
1 n GLN 220 
1 n TYR 221 
1 n VAL 222 
1 n MET 223 
1 n GLN 224 
1 n GLU 225 
1 n GLN 226 
1 n GLN 227 
1 n HIS 228 
1 n LEU 229 
1 n GLN 230 
1 n GLN 231 
1 n MET 232 
1 n GLN 233 
1 n LYS 234 
1 n GLU 235 
1 n TYR 236 
1 n ALA 237 
1 n GLU 238 
1 n GLN 239 
1 n GLN 240 
1 n MET 241 
1 n GLN 242 
1 n LYS 243 
1 n GLU 244 
1 n TYR 245 
1 n VAL 246 
1 n GLU 247 
1 n ASN 248 
1 n GLU 249 
1 n GLY 250 
1 n SER 251 
1 n GLU 252 
1 n CYS 253 
1 n ILE 254 
1 n VAL 255 
1 n PRO 256 
1 n SER 257 
1 n GLN 258 
1 n SER 259 
1 n THR 260 
1 n ILE 261 
1 n VAL 262 
1 n ARG 263 
1 n ARG 264 
1 n PRO 265 
1 n HIS 266 
1 n GLN 267 
1 n SER 268 
1 n GLY 269 
1 n TYR 270 
1 n ALA 271 
1 n PRO 272 
1 n LEU 273 
1 n VAL 274 
1 n GLY 275 
1 n ALA 276 
1 n GLU 277 
1 n GLN 278 
1 n ALA 279 
1 n ALA 280 
1 n SER 281 
1 n ALA 282 
1 n THR 283 
1 n ALA 284 
1 n GLY 285 
1 n ALA 286 
1 n SER 287 
1 n ALA 288 
1 n TYR 289 
1 n THR 290 
1 n ASP 291 
1 n SER 292 
1 n VAL 293 
1 n ASN 294 
1 n ASN 295 
1 n SER 296 
1 n ILE 297 
1 n SER 298 
1 n PHE 299 
1 n SER 300 
1 n MET 301 
1 n GLU 302 
1 n ALA 303 
1 n GLY 304 
1 n ILE 305 
1 n VAL 306 
1 n PRO 307 
1 n ASP 308 
1 n ASN 309 
1 n THR 310 
1 n VAL 311 
1 n GLN 312 
1 n SER 313 
1 n SER 314 
1 n ILE 315 
1 n LEU 316 
1 n ARG 317 
1 n PRO 318 
1 n ALA 319 
1 n GLY 320 
1 n ALA 321 
1 n ILE 322 
1 n GLY 323 
1 n LEU 324 
1 n PHE 325 
1 n SER 326 
1 n SER 327 
1 n PRO 328 
1 n SER 329 
1 n LEU 330 
1 n GLN 331 
1 n THR 332 
1 n PRO 333 
1 n LEU 334 
1 n HIS 335 
1 n PHE 336 
1 n SER 337 
1 n SER 338 
1 n LYS 339 
1 n GLU 340 
1 n ARG 341 
1 n GLU 342 
1 n ALA 343 
1 n ARG 344 
1 n VAL 345 
1 n LEU 346 
1 n ARG 347 
1 n TYR 348 
1 n LYS 349 
1 n GLU 350 
1 n LYS 351 
1 n LYS 352 
1 n LYS 353 
1 n SER 354 
1 n ARG 355 
1 n LYS 356 
1 n PHE 357 
1 n GLU 358 
1 n LYS 359 
1 n THR 360 
1 n THR 361 
1 n ARG 362 
1 n TYR 363 
1 n ALA 364 
1 n THR 365 
1 n ARG 366 
1 n LYS 367 
1 n ALA 368 
1 n TYR 369 
1 n ALA 370 
1 n GLU 371 
1 n ALA 372 
1 n ARG 373 
1 n PRO 374 
1 n ARG 375 
1 n ILE 376 
1 n LYS 377 
1 n GLY 378 
1 n ARG 379 
1 n PHE 380 
1 n ALA 381 
1 n LYS 382 
1 n ARG 383 
1 n SER 384 
1 n ASP 385 
1 n ALA 386 
1 n GLU 387 
1 n MET 388 
1 n GLU 389 
1 n VAL 390 
1 n ASP 391 
1 n GLN 392 
1 n THR 393 
1 n PHE 394 
1 n SER 395 
1 n THR 396 
1 n ALA 397 
1 n ALA 398 
1 n LEU 399 
1 n SER 400 
1 n ASP 401 
1 n SER 402 
1 n SER 403 
1 n TYR 404 
1 n SER 405 
1 n THR 406 
1 n VAL 407 
1 n PRO 408 
1 n TRP 409 
1 n PHE 410 
2 n LEU 1   
2 n SER 2   
2 n SER 3   
2 n PRO 4   
2 n ARG 5   
2 n GLU 6   
2 n GLN 7   
2 n ASP 8   
2 n ARG 9   
2 n PHE 10  
2 n LEU 11  
2 n PRO 12  
2 n ILE 13  
2 n ALA 14  
2 n ASN 15  
2 n VAL 16  
2 n SER 17  
2 n ARG 18  
2 n ILE 19  
2 n MET 20  
2 n LYS 21  
2 n LYS 22  
2 n ALA 23  
2 n LEU 24  
2 n PRO 25  
2 n ALA 26  
2 n ASN 27  
2 n ALA 28  
2 n LYS 29  
2 n ILE 30  
2 n SER 31  
2 n LYS 32  
2 n ASP 33  
2 n ALA 34  
2 n LYS 35  
2 n GLU 36  
2 n THR 37  
2 n VAL 38  
2 n GLN 39  
2 n GLU 40  
2 n CYS 41  
2 n VAL 42  
2 n SER 43  
2 n GLU 44  
2 n PHE 45  
2 n ILE 46  
2 n SER 47  
2 n PHE 48  
2 n ILE 49  
2 n THR 50  
2 n GLY 51  
2 n GLU 52  
2 n ALA 53  
2 n SER 54  
2 n ASP 55  
2 n LYS 56  
2 n CYS 57  
2 n GLN 58  
2 n ARG 59  
2 n GLU 60  
2 n LYS 61  
2 n ARG 62  
2 n LYS 63  
2 n THR 64  
2 n ILE 65  
2 n ASN 66  
2 n GLY 67  
2 n ASP 68  
2 n ASP 69  
2 n LEU 70  
2 n LEU 71  
2 n TRP 72  
2 n ALA 73  
2 n MET 74  
2 n THR 75  
2 n THR 76  
2 n LEU 77  
2 n GLY 78  
2 n PHE 79  
2 n GLU 80  
2 n ASP 81  
2 n TYR 82  
2 n VAL 83  
2 n GLU 84  
2 n PRO 85  
2 n LEU 86  
2 n LYS 87  
2 n TYR 88  
2 n TYR 89  
2 n LEU 90  
2 n HIS 91  
2 n LYS 92  
2 n PHE 93  
2 n ARG 94  
2 n GLU 95  
3 n GLN 1   
3 n GLN 2   
3 n GLU 3   
3 n GLU 4   
3 n MET 5   
3 n GLU 6   
3 n ALA 7   
3 n THR 8   
3 n VAL 9   
3 n ASP 10  
3 n PHE 11  
3 n ASN 12  
3 n ASP 13  
3 n ARG 14  
3 n ILE 15  
3 n LEU 16  
3 n PRO 17  
3 n MET 18  
3 n ALA 19  
3 n ARG 20  
3 n LEU 21  
3 n LYS 22  
3 n ARG 23  
3 n VAL 24  
3 n ILE 25  
3 n ARG 26  
3 n ALA 27  
3 n GLU 28  
3 n GLU 29  
3 n ASP 30  
3 n GLY 31  
3 n MET 32  
3 n MET 33  
3 n ILE 34  
3 n ALA 35  
3 n ALA 36  
3 n ASP 37  
3 n THR 38  
3 n PRO 39  
3 n ALA 40  
3 n TYR 41  
3 n LEU 42  
3 n ALA 43  
3 n LYS 44  
3 n LEU 45  
3 n CYS 46  
3 n GLU 47  
3 n LEU 48  
3 n PHE 49  
3 n VAL 50  
3 n GLN 51  
3 n GLU 52  
3 n LEU 53  
3 n ALA 54  
3 n LEU 55  
3 n ARG 56  
3 n ALA 57  
3 n TRP 58  
3 n ALA 59  
3 n CYS 60  
3 n ALA 61  
3 n GLN 62  
3 n SER 63  
3 n HIS 64  
3 n HIS 65  
3 n ARG 66  
3 n ARG 67  
3 n ILE 68  
3 n ILE 69  
3 n LEU 70  
3 n ASP 71  
3 n SER 72  
3 n ASP 73  
3 n ILE 74  
3 n ALA 75  
3 n GLU 76  
3 n ALA 77  
3 n VAL 78  
3 n ALA 79  
3 n TYR 80  
3 n THR 81  
3 n GLU 82  
3 n SER 83  
3 n TYR 84  
3 n ASP 85  
3 n PHE 86  
3 n LEU 87  
3 n THR 88  
3 n THR 89  
3 n LEU 90  
3 n LEU 91  
3 n LEU 92  
3 n GLU 93  
3 n HIS 94  
3 n GLN 95  
3 n ARG 96  
3 n GLU 97  
3 n ALA 98  
3 n ARG 99  
3 n LEU 100 
3 n VAL 101 
3 n GLY 102 
3 n ARG 103 
4 n DC  1   
4 n DA  2   
4 n DC  3   
4 n DG  4   
4 n DC  5   
4 n DA  6   
4 n DC  7   
4 n DC  8   
4 n DA  9   
4 n DG  10  
4 n DA  11  
4 n DC  12  
4 n DC  13  
4 n DA  14  
4 n DC  15  
4 n DA  16  
4 n DC  17  
4 n DC  18  
4 n DA  19  
4 n DG  20  
4 n DA  21  
4 n DA  22  
4 n DA  23  
4 n DC  24  
4 n DA  25  
4 n DA  26  
4 n DA  27  
4 n DC  28  
4 n DA  29  
4 n DA  30  
4 n DA  31  
5 n DT  1   
5 n DT  2   
5 n DT  3   
5 n DG  4   
5 n DT  5   
5 n DT  6   
5 n DT  7   
5 n DG  8   
5 n DT  9   
5 n DT  10  
5 n DT  11  
5 n DC  12  
5 n DT  13  
5 n DG  14  
5 n DG  15  
5 n DT  16  
5 n DG  17  
5 n DT  18  
5 n DG  19  
5 n DG  20  
5 n DT  21  
5 n DC  22  
5 n DT  23  
5 n DG  24  
5 n DG  25  
5 n DT  26  
5 n DG  27  
5 n DC  28  
5 n DG  29  
5 n DT  30  
5 n DG  31  
#
_ma_data.content_type "model coordinates"
_ma_data.id           1
_ma_data.name         Model
#
_ma_model_list.data_id          1
_ma_model_list.model_group_id   1
_ma_model_list.model_group_name "AlphaFold-beta-20231127 (927599d6-1efe-4fa9-85d2-a29f909d212e @ 2024-12-16 00:59:42)"
_ma_model_list.model_id         1
_ma_model_list.model_name       "Top ranked model"
_ma_model_list.model_type       "Ab initio model"
_ma_model_list.ordinal_id       1
#
loop_
_ma_protocol_step.method_type
_ma_protocol_step.ordinal_id
_ma_protocol_step.protocol_id
_ma_protocol_step.step_id
"coevolution MSA" 1 1 1 
"template search" 2 1 2 
modeling          3 1 3 
#
loop_
_ma_qa_metric.id
_ma_qa_metric.mode
_ma_qa_metric.name
_ma_qa_metric.software_group_id
_ma_qa_metric.type
1 global pLDDT 1 pLDDT 
2 local  pLDDT 1 pLDDT 
#
_ma_qa_metric_global.metric_id    1
_ma_qa_metric_global.metric_value 64.13
_ma_qa_metric_global.model_id     1
_ma_qa_metric_global.ordinal_id   1
#
_ma_software_group.group_id    1
_ma_software_group.ordinal_id  1
_ma_software_group.software_id 1
#
loop_
_ma_target_entity.data_id
_ma_target_entity.entity_id
_ma_target_entity.origin
1 1 . 
1 2 . 
1 3 . 
1 4 . 
1 5 . 
#
loop_
_ma_target_entity_instance.asym_id
_ma_target_entity_instance.details
_ma_target_entity_instance.entity_id
A . 1 
B . 2 
C . 3 
D . 4 
E . 5 
#
loop_
_pdbx_data_usage.details
_pdbx_data_usage.id
_pdbx_data_usage.type
_pdbx_data_usage.url
;NON-COMMERCIAL USE ONLY, BY USING THIS FILE YOU AGREE TO THE TERMS OF USE FOUND
AT alphafoldserver.com/output-terms.
;
1 license    ? 
;THE INFORMATION IS NOT INTENDED FOR, HAS NOT BEEN VALIDATED FOR, AND IS NOT
APPROVED FOR CLINICAL USE. IT SHOULD NOT BE USED FOR CLINICAL PURPOSE OR RELIED
ON FOR MEDICAL OR OTHER PROFESSIONAL ADVICE. IT IS THEORETICAL MODELLING ONLY
AND CAUTION SHOULD BE EXERCISED IN ITS USE. IT IS PROVIDED "AS-IS" WITHOUT ANY
WARRANTY OF ANY KIND, WHETHER EXPRESSED OR IMPLIED. NO WARRANTY IS GIVEN THAT
USE OF THE INFORMATION SHALL NOT INFRINGE THE RIGHTS OF ANY THIRD PARTY.
;
2 disclaimer ? 
#
loop_
_pdbx_poly_seq_scheme.asym_id
_pdbx_poly_seq_scheme.auth_seq_num
_pdbx_poly_seq_scheme.entity_id
_pdbx_poly_seq_scheme.hetero
_pdbx_poly_seq_scheme.mon_id
_pdbx_poly_seq_scheme.pdb_ins_code
_pdbx_poly_seq_scheme.pdb_seq_num
_pdbx_poly_seq_scheme.pdb_strand_id
_pdbx_poly_seq_scheme.seq_id
A 1   1 n MET . 1   A 1   
A 2   1 n PRO . 2   A 2   
A 3   1 n ARG . 3   A 3   
A 4   1 n CYS . 4   A 4   
A 5   1 n ASN . 5   A 5   
A 6   1 n LYS . 6   A 6   
A 7   1 n CYS . 7   A 7   
A 8   1 n LEU . 8   A 8   
A 9   1 n SER . 9   A 9   
A 10  1 n GLU . 10  A 10  
A 11  1 n ASN . 11  A 11  
A 12  1 n ASP . 12  A 12  
A 13  1 n SER . 13  A 13  
A 14  1 n ALA . 14  A 14  
A 15  1 n SER . 15  A 15  
A 16  1 n GLU . 16  A 16  
A 17  1 n ASP . 17  A 17  
A 18  1 n ARG . 18  A 18  
A 19  1 n HIS . 19  A 19  
A 20  1 n TRP . 20  A 20  
A 21  1 n HIS . 21  A 21  
A 22  1 n ARG . 22  A 22  
A 23  1 n THR . 23  A 23  
A 24  1 n ALA . 24  A 24  
A 25  1 n THR . 25  A 25  
A 26  1 n LEU . 26  A 26  
A 27  1 n PHE . 27  A 27  
A 28  1 n MET . 28  A 28  
A 29  1 n ASN . 29  A 29  
A 30  1 n CYS . 30  A 30  
A 31  1 n VAL . 31  A 31  
A 32  1 n SER . 32  A 32  
A 33  1 n ASN . 33  A 33  
A 34  1 n GLY . 34  A 34  
A 35  1 n THR . 35  A 35  
A 36  1 n VAL . 36  A 36  
A 37  1 n TYR . 37  A 37  
A 38  1 n GLU . 38  A 38  
A 39  1 n GLU . 39  A 39  
A 40  1 n ALA . 40  A 40  
A 41  1 n VAL . 41  A 41  
A 42  1 n GLY . 42  A 42  
A 43  1 n ARG . 43  A 43  
A 44  1 n GLU . 44  A 44  
A 45  1 n GLY . 45  A 45  
A 46  1 n CYS . 46  A 46  
A 47  1 n TRP . 47  A 47  
A 48  1 n ALA . 48  A 48  
A 49  1 n ARG . 49  A 49  
A 50  1 n LEU . 50  A 50  
A 51  1 n CYS . 51  A 51  
A 52  1 n ASP . 52  A 52  
A 53  1 n GLY . 53  A 53  
A 54  1 n CYS . 54  A 54  
A 55  1 n CYS . 55  A 55  
A 56  1 n THR . 56  A 56  
A 57  1 n VAL . 57  A 57  
A 58  1 n PRO . 58  A 58  
A 59  1 n SER . 59  A 59  
A 60  1 n VAL . 60  A 60  
A 61  1 n VAL . 61  A 61  
A 62  1 n TYR . 62  A 62  
A 63  1 n CYS . 63  A 63  
A 64  1 n ARG . 64  A 64  
A 65  1 n ALA . 65  A 65  
A 66  1 n ASP . 66  A 66  
A 67  1 n SER . 67  A 67  
A 68  1 n ALA . 68  A 68  
A 69  1 n TYR . 69  A 69  
A 70  1 n LEU . 70  A 70  
A 71  1 n CYS . 71  A 71  
A 72  1 n ALA . 72  A 72  
A 73  1 n SER . 73  A 73  
A 74  1 n CYS . 74  A 74  
A 75  1 n ASP . 75  A 75  
A 76  1 n ALA . 76  A 76  
A 77  1 n GLN . 77  A 77  
A 78  1 n ILE . 78  A 78  
A 79  1 n HIS . 79  A 79  
A 80  1 n ALA . 80  A 80  
A 81  1 n ALA . 81  A 81  
A 82  1 n ASN . 82  A 82  
A 83  1 n ARG . 83  A 83  
A 84  1 n VAL . 84  A 84  
A 85  1 n ALA . 85  A 85  
A 86  1 n SER . 86  A 86  
A 87  1 n ARG . 87  A 87  
A 88  1 n HIS . 88  A 88  
A 89  1 n GLU . 89  A 89  
A 90  1 n ARG . 90  A 90  
A 91  1 n VAL . 91  A 91  
A 92  1 n LEU . 92  A 92  
A 93  1 n LEU . 93  A 93  
A 94  1 n SER . 94  A 94  
A 95  1 n GLU . 95  A 95  
A 96  1 n ALA . 96  A 96  
A 97  1 n TYR . 97  A 97  
A 98  1 n LYS . 98  A 98  
A 99  1 n HIS . 99  A 99  
A 100 1 n ALA . 100 A 100 
A 101 1 n PRO . 101 A 101 
A 102 1 n VAL . 102 A 102 
A 103 1 n MET . 103 A 103 
A 104 1 n LEU . 104 A 104 
A 105 1 n ASP . 105 A 105 
A 106 1 n CYS . 106 A 106 
A 107 1 n HIS . 107 A 107 
A 108 1 n ALA . 108 A 108 
A 109 1 n ASP . 109 A 109 
A 110 1 n ALA . 110 A 110 
A 111 1 n ALA . 111 A 111 
A 112 1 n ALA . 112 A 112 
A 113 1 n LEU . 113 A 113 
A 114 1 n CYS . 114 A 114 
A 115 1 n ALA . 115 A 115 
A 116 1 n ALA . 116 A 116 
A 117 1 n TYR . 117 A 117 
A 118 1 n GLU . 118 A 118 
A 119 1 n ALA . 119 A 119 
A 120 1 n GLN . 120 A 120 
A 121 1 n VAL . 121 A 121 
A 122 1 n HIS . 122 A 122 
A 123 1 n TYR . 123 A 123 
A 124 1 n ALA . 124 A 124 
A 125 1 n ASN . 125 A 125 
A 126 1 n LEU . 126 A 126 
A 127 1 n LEU . 127 A 127 
A 128 1 n THR . 128 A 128 
A 129 1 n VAL . 129 A 129 
A 130 1 n MET . 130 A 130 
A 131 1 n HIS . 131 A 131 
A 132 1 n GLN . 132 A 132 
A 133 1 n ARG . 133 A 133 
A 134 1 n MET . 134 A 134 
A 135 1 n PRO . 135 A 135 
A 136 1 n VAL . 136 A 136 
A 137 1 n VAL . 137 A 137 
A 138 1 n SER . 138 A 138 
A 139 1 n HIS . 139 A 139 
A 140 1 n PRO . 140 A 140 
A 141 1 n ALA . 141 A 141 
A 142 1 n VAL . 142 A 142 
A 143 1 n ALA . 143 A 143 
A 144 1 n ILE . 144 A 144 
A 145 1 n PRO . 145 A 145 
A 146 1 n PRO . 146 A 146 
A 147 1 n VAL . 147 A 147 
A 148 1 n SER . 148 A 148 
A 149 1 n LEU . 149 A 149 
A 150 1 n PHE . 150 A 150 
A 151 1 n ALA . 151 A 151 
A 152 1 n GLU . 152 A 152 
A 153 1 n ALA . 153 A 153 
A 154 1 n GLU . 154 A 154 
A 155 1 n ALA . 155 A 155 
A 156 1 n THR . 156 A 156 
A 157 1 n ALA . 157 A 157 
A 158 1 n PRO . 158 A 158 
A 159 1 n VAL . 159 A 159 
A 160 1 n LEU . 160 A 160 
A 161 1 n GLY . 161 A 161 
A 162 1 n ARG . 162 A 162 
A 163 1 n LYS . 163 A 163 
A 164 1 n GLU . 164 A 164 
A 165 1 n GLU . 165 A 165 
A 166 1 n ASP . 166 A 166 
A 167 1 n THR . 167 A 167 
A 168 1 n SER . 168 A 168 
A 169 1 n TRP . 169 A 169 
A 170 1 n LEU . 170 A 170 
A 171 1 n LEU . 171 A 171 
A 172 1 n LEU . 172 A 172 
A 173 1 n SER . 173 A 173 
A 174 1 n LYS . 174 A 174 
A 175 1 n ASP . 175 A 175 
A 176 1 n SER . 176 A 176 
A 177 1 n ASP . 177 A 177 
A 178 1 n ASN . 178 A 178 
A 179 1 n HIS . 179 A 179 
A 180 1 n ASN . 180 A 180 
A 181 1 n ARG . 181 A 181 
A 182 1 n SER . 182 A 182 
A 183 1 n GLY . 183 A 183 
A 184 1 n ASN . 184 A 184 
A 185 1 n ASN . 185 A 185 
A 186 1 n SER . 186 A 186 
A 187 1 n SER . 187 A 187 
A 188 1 n THR . 188 A 188 
A 189 1 n SER . 189 A 189 
A 190 1 n SER . 190 A 190 
A 191 1 n SER . 191 A 191 
A 192 1 n SER . 192 A 192 
A 193 1 n GLN . 193 A 193 
A 194 1 n TYR . 194 A 194 
A 195 1 n PHE . 195 A 195 
A 196 1 n GLY . 196 A 196 
A 197 1 n GLU . 197 A 197 
A 198 1 n VAL . 198 A 198 
A 199 1 n ASP . 199 A 199 
A 200 1 n GLN . 200 A 200 
A 201 1 n TYR . 201 A 201 
A 202 1 n PHE . 202 A 202 
A 203 1 n ASP . 203 A 203 
A 204 1 n LEU . 204 A 204 
A 205 1 n VAL . 205 A 205 
A 206 1 n GLY . 206 A 206 
A 207 1 n TYR . 207 A 207 
A 208 1 n ASN . 208 A 208 
A 209 1 n SER . 209 A 209 
A 210 1 n TYR . 210 A 210 
A 211 1 n TYR . 211 A 211 
A 212 1 n ASP . 212 A 212 
A 213 1 n SER . 213 A 213 
A 214 1 n HIS . 214 A 214 
A 215 1 n MET . 215 A 215 
A 216 1 n SER . 216 A 216 
A 217 1 n ASN . 217 A 217 
A 218 1 n GLN . 218 A 218 
A 219 1 n GLU . 219 A 219 
A 220 1 n GLN . 220 A 220 
A 221 1 n TYR . 221 A 221 
A 222 1 n VAL . 222 A 222 
A 223 1 n MET . 223 A 223 
A 224 1 n GLN . 224 A 224 
A 225 1 n GLU . 225 A 225 
A 226 1 n GLN . 226 A 226 
A 227 1 n GLN . 227 A 227 
A 228 1 n HIS . 228 A 228 
A 229 1 n LEU . 229 A 229 
A 230 1 n GLN . 230 A 230 
A 231 1 n GLN . 231 A 231 
A 232 1 n MET . 232 A 232 
A 233 1 n GLN . 233 A 233 
A 234 1 n LYS . 234 A 234 
A 235 1 n GLU . 235 A 235 
A 236 1 n TYR . 236 A 236 
A 237 1 n ALA . 237 A 237 
A 238 1 n GLU . 238 A 238 
A 239 1 n GLN . 239 A 239 
A 240 1 n GLN . 240 A 240 
A 241 1 n MET . 241 A 241 
A 242 1 n GLN . 242 A 242 
A 243 1 n LYS . 243 A 243 
A 244 1 n GLU . 244 A 244 
A 245 1 n TYR . 245 A 245 
A 246 1 n VAL . 246 A 246 
A 247 1 n GLU . 247 A 247 
A 248 1 n ASN . 248 A 248 
A 249 1 n GLU . 249 A 249 
A 250 1 n GLY . 250 A 250 
A 251 1 n SER . 251 A 251 
A 252 1 n GLU . 252 A 252 
A 253 1 n CYS . 253 A 253 
A 254 1 n ILE . 254 A 254 
A 255 1 n VAL . 255 A 255 
A 256 1 n PRO . 256 A 256 
A 257 1 n SER . 257 A 257 
A 258 1 n GLN . 258 A 258 
A 259 1 n SER . 259 A 259 
A 260 1 n THR . 260 A 260 
A 261 1 n ILE . 261 A 261 
A 262 1 n VAL . 262 A 262 
A 263 1 n ARG . 263 A 263 
A 264 1 n ARG . 264 A 264 
A 265 1 n PRO . 265 A 265 
A 266 1 n HIS . 266 A 266 
A 267 1 n GLN . 267 A 267 
A 268 1 n SER . 268 A 268 
A 269 1 n GLY . 269 A 269 
A 270 1 n TYR . 270 A 270 
A 271 1 n ALA . 271 A 271 
A 272 1 n PRO . 272 A 272 
A 273 1 n LEU . 273 A 273 
A 274 1 n VAL . 274 A 274 
A 275 1 n GLY . 275 A 275 
A 276 1 n ALA . 276 A 276 
A 277 1 n GLU . 277 A 277 
A 278 1 n GLN . 278 A 278 
A 279 1 n ALA . 279 A 279 
A 280 1 n ALA . 280 A 280 
A 281 1 n SER . 281 A 281 
A 282 1 n ALA . 282 A 282 
A 283 1 n THR . 283 A 283 
A 284 1 n ALA . 284 A 284 
A 285 1 n GLY . 285 A 285 
A 286 1 n ALA . 286 A 286 
A 287 1 n SER . 287 A 287 
A 288 1 n ALA . 288 A 288 
A 289 1 n TYR . 289 A 289 
A 290 1 n THR . 290 A 290 
A 291 1 n ASP . 291 A 291 
A 292 1 n SER . 292 A 292 
A 293 1 n VAL . 293 A 293 
A 294 1 n ASN . 294 A 294 
A 295 1 n ASN . 295 A 295 
A 296 1 n SER . 296 A 296 
A 297 1 n ILE . 297 A 297 
A 298 1 n SER . 298 A 298 
A 299 1 n PHE . 299 A 299 
A 300 1 n SER . 300 A 300 
A 301 1 n MET . 301 A 301 
A 302 1 n GLU . 302 A 302 
A 303 1 n ALA . 303 A 303 
A 304 1 n GLY . 304 A 304 
A 305 1 n ILE . 305 A 305 
A 306 1 n VAL . 306 A 306 
A 307 1 n PRO . 307 A 307 
A 308 1 n ASP . 308 A 308 
A 309 1 n ASN . 309 A 309 
A 310 1 n THR . 310 A 310 
A 311 1 n VAL . 311 A 311 
A 312 1 n GLN . 312 A 312 
A 313 1 n SER . 313 A 313 
A 314 1 n SER . 314 A 314 
A 315 1 n ILE . 315 A 315 
A 316 1 n LEU . 316 A 316 
A 317 1 n ARG . 317 A 317 
A 318 1 n PRO . 318 A 318 
A 319 1 n ALA . 319 A 319 
A 320 1 n GLY . 320 A 320 
A 321 1 n ALA . 321 A 321 
A 322 1 n ILE . 322 A 322 
A 323 1 n GLY . 323 A 323 
A 324 1 n LEU . 324 A 324 
A 325 1 n PHE . 325 A 325 
A 326 1 n SER . 326 A 326 
A 327 1 n SER . 327 A 327 
A 328 1 n PRO . 328 A 328 
A 329 1 n SER . 329 A 329 
A 330 1 n LEU . 330 A 330 
A 331 1 n GLN . 331 A 331 
A 332 1 n THR . 332 A 332 
A 333 1 n PRO . 333 A 333 
A 334 1 n LEU . 334 A 334 
A 335 1 n HIS . 335 A 335 
A 336 1 n PHE . 336 A 336 
A 337 1 n SER . 337 A 337 
A 338 1 n SER . 338 A 338 
A 339 1 n LYS . 339 A 339 
A 340 1 n GLU . 340 A 340 
A 341 1 n ARG . 341 A 341 
A 342 1 n GLU . 342 A 342 
A 343 1 n ALA . 343 A 343 
A 344 1 n ARG . 344 A 344 
A 345 1 n VAL . 345 A 345 
A 346 1 n LEU . 346 A 346 
A 347 1 n ARG . 347 A 347 
A 348 1 n TYR . 348 A 348 
A 349 1 n LYS . 349 A 349 
A 350 1 n GLU . 350 A 350 
A 351 1 n LYS . 351 A 351 
A 352 1 n LYS . 352 A 352 
A 353 1 n LYS . 353 A 353 
A 354 1 n SER . 354 A 354 
A 355 1 n ARG . 355 A 355 
A 356 1 n LYS . 356 A 356 
A 357 1 n PHE . 357 A 357 
A 358 1 n GLU . 358 A 358 
A 359 1 n LYS . 359 A 359 
A 360 1 n THR . 360 A 360 
A 361 1 n THR . 361 A 361 
A 362 1 n ARG . 362 A 362 
A 363 1 n TYR . 363 A 363 
A 364 1 n ALA . 364 A 364 
A 365 1 n THR . 365 A 365 
A 366 1 n ARG . 366 A 366 
A 367 1 n LYS . 367 A 367 
A 368 1 n ALA . 368 A 368 
A 369 1 n TYR . 369 A 369 
A 370 1 n ALA . 370 A 370 
A 371 1 n GLU . 371 A 371 
A 372 1 n ALA . 372 A 372 
A 373 1 n ARG . 373 A 373 
A 374 1 n PRO . 374 A 374 
A 375 1 n ARG . 375 A 375 
A 376 1 n ILE . 376 A 376 
A 377 1 n LYS . 377 A 377 
A 378 1 n GLY . 378 A 378 
A 379 1 n ARG . 379 A 379 
A 380 1 n PHE . 380 A 380 
A 381 1 n ALA . 381 A 381 
A 382 1 n LYS . 382 A 382 
A 383 1 n ARG . 383 A 383 
A 384 1 n SER . 384 A 384 
A 385 1 n ASP . 385 A 385 
A 386 1 n ALA . 386 A 386 
A 387 1 n GLU . 387 A 387 
A 388 1 n MET . 388 A 388 
A 389 1 n GLU . 389 A 389 
A 390 1 n VAL . 390 A 390 
A 391 1 n ASP . 391 A 391 
A 392 1 n GLN . 392 A 392 
A 393 1 n THR . 393 A 393 
A 394 1 n PHE . 394 A 394 
A 395 1 n SER . 395 A 395 
A 396 1 n THR . 396 A 396 
A 397 1 n ALA . 397 A 397 
A 398 1 n ALA . 398 A 398 
A 399 1 n LEU . 399 A 399 
A 400 1 n SER . 400 A 400 
A 401 1 n ASP . 401 A 401 
A 402 1 n SER . 402 A 402 
A 403 1 n SER . 403 A 403 
A 404 1 n TYR . 404 A 404 
A 405 1 n SER . 405 A 405 
A 406 1 n THR . 406 A 406 
A 407 1 n VAL . 407 A 407 
A 408 1 n PRO . 408 A 408 
A 409 1 n TRP . 409 A 409 
A 410 1 n PHE . 410 A 410 
B 1   2 n LEU . 1   B 1   
B 2   2 n SER . 2   B 2   
B 3   2 n SER . 3   B 3   
B 4   2 n PRO . 4   B 4   
B 5   2 n ARG . 5   B 5   
B 6   2 n GLU . 6   B 6   
B 7   2 n GLN . 7   B 7   
B 8   2 n ASP . 8   B 8   
B 9   2 n ARG . 9   B 9   
B 10  2 n PHE . 10  B 10  
B 11  2 n LEU . 11  B 11  
B 12  2 n PRO . 12  B 12  
B 13  2 n ILE . 13  B 13  
B 14  2 n ALA . 14  B 14  
B 15  2 n ASN . 15  B 15  
B 16  2 n VAL . 16  B 16  
B 17  2 n SER . 17  B 17  
B 18  2 n ARG . 18  B 18  
B 19  2 n ILE . 19  B 19  
B 20  2 n MET . 20  B 20  
B 21  2 n LYS . 21  B 21  
B 22  2 n LYS . 22  B 22  
B 23  2 n ALA . 23  B 23  
B 24  2 n LEU . 24  B 24  
B 25  2 n PRO . 25  B 25  
B 26  2 n ALA . 26  B 26  
B 27  2 n ASN . 27  B 27  
B 28  2 n ALA . 28  B 28  
B 29  2 n LYS . 29  B 29  
B 30  2 n ILE . 30  B 30  
B 31  2 n SER . 31  B 31  
B 32  2 n LYS . 32  B 32  
B 33  2 n ASP . 33  B 33  
B 34  2 n ALA . 34  B 34  
B 35  2 n LYS . 35  B 35  
B 36  2 n GLU . 36  B 36  
B 37  2 n THR . 37  B 37  
B 38  2 n VAL . 38  B 38  
B 39  2 n GLN . 39  B 39  
B 40  2 n GLU . 40  B 40  
B 41  2 n CYS . 41  B 41  
B 42  2 n VAL . 42  B 42  
B 43  2 n SER . 43  B 43  
B 44  2 n GLU . 44  B 44  
B 45  2 n PHE . 45  B 45  
B 46  2 n ILE . 46  B 46  
B 47  2 n SER . 47  B 47  
B 48  2 n PHE . 48  B 48  
B 49  2 n ILE . 49  B 49  
B 50  2 n THR . 50  B 50  
B 51  2 n GLY . 51  B 51  
B 52  2 n GLU . 52  B 52  
B 53  2 n ALA . 53  B 53  
B 54  2 n SER . 54  B 54  
B 55  2 n ASP . 55  B 55  
B 56  2 n LYS . 56  B 56  
B 57  2 n CYS . 57  B 57  
B 58  2 n GLN . 58  B 58  
B 59  2 n ARG . 59  B 59  
B 60  2 n GLU . 60  B 60  
B 61  2 n LYS . 61  B 61  
B 62  2 n ARG . 62  B 62  
B 63  2 n LYS . 63  B 63  
B 64  2 n THR . 64  B 64  
B 65  2 n ILE . 65  B 65  
B 66  2 n ASN . 66  B 66  
B 67  2 n GLY . 67  B 67  
B 68  2 n ASP . 68  B 68  
B 69  2 n ASP . 69  B 69  
B 70  2 n LEU . 70  B 70  
B 71  2 n LEU . 71  B 71  
B 72  2 n TRP . 72  B 72  
B 73  2 n ALA . 73  B 73  
B 74  2 n MET . 74  B 74  
B 75  2 n THR . 75  B 75  
B 76  2 n THR . 76  B 76  
B 77  2 n LEU . 77  B 77  
B 78  2 n GLY . 78  B 78  
B 79  2 n PHE . 79  B 79  
B 80  2 n GLU . 80  B 80  
B 81  2 n ASP . 81  B 81  
B 82  2 n TYR . 82  B 82  
B 83  2 n VAL . 83  B 83  
B 84  2 n GLU . 84  B 84  
B 85  2 n PRO . 85  B 85  
B 86  2 n LEU . 86  B 86  
B 87  2 n LYS . 87  B 87  
B 88  2 n TYR . 88  B 88  
B 89  2 n TYR . 89  B 89  
B 90  2 n LEU . 90  B 90  
B 91  2 n HIS . 91  B 91  
B 92  2 n LYS . 92  B 92  
B 93  2 n PHE . 93  B 93  
B 94  2 n ARG . 94  B 94  
B 95  2 n GLU . 95  B 95  
C 1   3 n GLN . 1   C 1   
C 2   3 n GLN . 2   C 2   
C 3   3 n GLU . 3   C 3   
C 4   3 n GLU . 4   C 4   
C 5   3 n MET . 5   C 5   
C 6   3 n GLU . 6   C 6   
C 7   3 n ALA . 7   C 7   
C 8   3 n THR . 8   C 8   
C 9   3 n VAL . 9   C 9   
C 10  3 n ASP . 10  C 10  
C 11  3 n PHE . 11  C 11  
C 12  3 n ASN . 12  C 12  
C 13  3 n ASP . 13  C 13  
C 14  3 n ARG . 14  C 14  
C 15  3 n ILE . 15  C 15  
C 16  3 n LEU . 16  C 16  
C 17  3 n PRO . 17  C 17  
C 18  3 n MET . 18  C 18  
C 19  3 n ALA . 19  C 19  
C 20  3 n ARG . 20  C 20  
C 21  3 n LEU . 21  C 21  
C 22  3 n LYS . 22  C 22  
C 23  3 n ARG . 23  C 23  
C 24  3 n VAL . 24  C 24  
C 25  3 n ILE . 25  C 25  
C 26  3 n ARG . 26  C 26  
C 27  3 n ALA . 27  C 27  
C 28  3 n GLU . 28  C 28  
C 29  3 n GLU . 29  C 29  
C 30  3 n ASP . 30  C 30  
C 31  3 n GLY . 31  C 31  
C 32  3 n MET . 32  C 32  
C 33  3 n MET . 33  C 33  
C 34  3 n ILE . 34  C 34  
C 35  3 n ALA . 35  C 35  
C 36  3 n ALA . 36  C 36  
C 37  3 n ASP . 37  C 37  
C 38  3 n THR . 38  C 38  
C 39  3 n PRO . 39  C 39  
C 40  3 n ALA . 40  C 40  
C 41  3 n TYR . 41  C 41  
C 42  3 n LEU . 42  C 42  
C 43  3 n ALA . 43  C 43  
C 44  3 n LYS . 44  C 44  
C 45  3 n LEU . 45  C 45  
C 46  3 n CYS . 46  C 46  
C 47  3 n GLU . 47  C 47  
C 48  3 n LEU . 48  C 48  
C 49  3 n PHE . 49  C 49  
C 50  3 n VAL . 50  C 50  
C 51  3 n GLN . 51  C 51  
C 52  3 n GLU . 52  C 52  
C 53  3 n LEU . 53  C 53  
C 54  3 n ALA . 54  C 54  
C 55  3 n LEU . 55  C 55  
C 56  3 n ARG . 56  C 56  
C 57  3 n ALA . 57  C 57  
C 58  3 n TRP . 58  C 58  
C 59  3 n ALA . 59  C 59  
C 60  3 n CYS . 60  C 60  
C 61  3 n ALA . 61  C 61  
C 62  3 n GLN . 62  C 62  
C 63  3 n SER . 63  C 63  
C 64  3 n HIS . 64  C 64  
C 65  3 n HIS . 65  C 65  
C 66  3 n ARG . 66  C 66  
C 67  3 n ARG . 67  C 67  
C 68  3 n ILE . 68  C 68  
C 69  3 n ILE . 69  C 69  
C 70  3 n LEU . 70  C 70  
C 71  3 n ASP . 71  C 71  
C 72  3 n SER . 72  C 72  
C 73  3 n ASP . 73  C 73  
C 74  3 n ILE . 74  C 74  
C 75  3 n ALA . 75  C 75  
C 76  3 n GLU . 76  C 76  
C 77  3 n ALA . 77  C 77  
C 78  3 n VAL . 78  C 78  
C 79  3 n ALA . 79  C 79  
C 80  3 n TYR . 80  C 80  
C 81  3 n THR . 81  C 81  
C 82  3 n GLU . 82  C 82  
C 83  3 n SER . 83  C 83  
C 84  3 n TYR . 84  C 84  
C 85  3 n ASP . 85  C 85  
C 86  3 n PHE . 86  C 86  
C 87  3 n LEU . 87  C 87  
C 88  3 n THR . 88  C 88  
C 89  3 n THR . 89  C 89  
C 90  3 n LEU . 90  C 90  
C 91  3 n LEU . 91  C 91  
C 92  3 n LEU . 92  C 92  
C 93  3 n GLU . 93  C 93  
C 94  3 n HIS . 94  C 94  
C 95  3 n GLN . 95  C 95  
C 96  3 n ARG . 96  C 96  
C 97  3 n GLU . 97  C 97  
C 98  3 n ALA . 98  C 98  
C 99  3 n ARG . 99  C 99  
C 100 3 n LEU . 100 C 100 
C 101 3 n VAL . 101 C 101 
C 102 3 n GLY . 102 C 102 
C 103 3 n ARG . 103 C 103 
D 1   4 n DC  . 1   D 1   
D 2   4 n DA  . 2   D 2   
D 3   4 n DC  . 3   D 3   
D 4   4 n DG  . 4   D 4   
D 5   4 n DC  . 5   D 5   
D 6   4 n DA  . 6   D 6   
D 7   4 n DC  . 7   D 7   
D 8   4 n DC  . 8   D 8   
D 9   4 n DA  . 9   D 9   
D 10  4 n DG  . 10  D 10  
D 11  4 n DA  . 11  D 11  
D 12  4 n DC  . 12  D 12  
D 13  4 n DC  . 13  D 13  
D 14  4 n DA  . 14  D 14  
D 15  4 n DC  . 15  D 15  
D 16  4 n DA  . 16  D 16  
D 17  4 n DC  . 17  D 17  
D 18  4 n DC  . 18  D 18  
D 19  4 n DA  . 19  D 19  
D 20  4 n DG  . 20  D 20  
D 21  4 n DA  . 21  D 21  
D 22  4 n DA  . 22  D 22  
D 23  4 n DA  . 23  D 23  
D 24  4 n DC  . 24  D 24  
D 25  4 n DA  . 25  D 25  
D 26  4 n DA  . 26  D 26  
D 27  4 n DA  . 27  D 27  
D 28  4 n DC  . 28  D 28  
D 29  4 n DA  . 29  D 29  
D 30  4 n DA  . 30  D 30  
D 31  4 n DA  . 31  D 31  
E 1   5 n DT  . 1   E 1   
E 2   5 n DT  . 2   E 2   
E 3   5 n DT  . 3   E 3   
E 4   5 n DG  . 4   E 4   
E 5   5 n DT  . 5   E 5   
E 6   5 n DT  . 6   E 6   
E 7   5 n DT  . 7   E 7   
E 8   5 n DG  . 8   E 8   
E 9   5 n DT  . 9   E 9   
E 10  5 n DT  . 10  E 10  
E 11  5 n DT  . 11  E 11  
E 12  5 n DC  . 12  E 12  
E 13  5 n DT  . 13  E 13  
E 14  5 n DG  . 14  E 14  
E 15  5 n DG  . 15  E 15  
E 16  5 n DT  . 16  E 16  
E 17  5 n DG  . 17  E 17  
E 18  5 n DT  . 18  E 18  
E 19  5 n DG  . 19  E 19  
E 20  5 n DG  . 20  E 20  
E 21  5 n DT  . 21  E 21  
E 22  5 n DC  . 22  E 22  
E 23  5 n DT  . 23  E 23  
E 24  5 n DG  . 24  E 24  
E 25  5 n DG  . 25  E 25  
E 26  5 n DT  . 26  E 26  
E 27  5 n DG  . 27  E 27  
E 28  5 n DC  . 28  E 28  
E 29  5 n DG  . 29  E 29  
E 30  5 n DT  . 30  E 30  
E 31  5 n DG  . 31  E 31  
#
_software.classification other
_software.date           ?
_software.description    "Structure prediction"
_software.name           AlphaFold
_software.pdbx_ordinal   1
_software.type           package
_software.version        "AlphaFold-beta-20231127 (927599d6-1efe-4fa9-85d2-a29f909d212e @ 2024-12-16 00:59:42)"
#
loop_
_struct_asym.entity_id
_struct_asym.id
1 A 
2 B 
3 C 
4 D 
5 E 
#
loop_
_atom_site.group_PDB
_atom_site.id
_atom_site.type_symbol
_atom_site.label_atom_id
_atom_site.label_alt_id
_atom_site.label_comp_id
_atom_site.label_asym_id
_atom_site.label_entity_id
_atom_site.label_seq_id
_atom_site.pdbx_PDB_ins_code
_atom_site.Cartn_x
_atom_site.Cartn_y
_atom_site.Cartn_z
_atom_site.occupancy
_atom_site.B_iso_or_equiv
_atom_site.auth_seq_id
_atom_site.auth_asym_id
_atom_site.pdbx_PDB_model_num
ATOM 1    N N     . MET A 1 1   ? 60.383  30.736  29.456  1.00 20.62 1   A 1 
ATOM 2    C CA    . MET A 1 1   ? 59.582  29.505  29.574  1.00 21.52 1   A 1 
ATOM 3    C C     . MET A 1 1   ? 58.084  29.758  29.875  1.00 23.75 1   A 1 
ATOM 4    O O     . MET A 1 1   ? 57.513  28.978  30.632  1.00 18.84 1   A 1 
ATOM 5    C CB    . MET A 1 1   ? 60.185  28.589  30.655  1.00 19.23 1   A 1 
ATOM 6    C CG    . MET A 1 1   ? 61.536  27.967  30.279  1.00 15.24 1   A 1 
ATOM 7    S SD    . MET A 1 1   ? 62.159  26.906  31.602  1.00 13.10 1   A 1 
ATOM 8    C CE    . MET A 1 1   ? 63.455  26.006  30.736  1.00 12.27 1   A 1 
ATOM 9    N N     . PRO A 1 2   ? 57.403  30.830  29.379  1.00 25.44 2   A 1 
ATOM 10   C CA    . PRO A 1 2   ? 56.075  31.188  29.852  1.00 28.79 2   A 1 
ATOM 11   C C     . PRO A 1 2   ? 55.032  30.169  29.371  1.00 29.62 2   A 1 
ATOM 12   O O     . PRO A 1 2   ? 54.971  29.837  28.183  1.00 26.48 2   A 1 
ATOM 13   C CB    . PRO A 1 2   ? 55.837  32.604  29.311  1.00 26.32 2   A 1 
ATOM 14   C CG    . PRO A 1 2   ? 56.668  32.641  28.031  1.00 25.22 2   A 1 
ATOM 15   C CD    . PRO A 1 2   ? 57.870  31.741  28.361  1.00 27.76 2   A 1 
ATOM 16   N N     . ARG A 1 3   ? 54.205  29.622  30.295  1.00 25.03 3   A 1 
ATOM 17   C CA    . ARG A 1 3   ? 53.099  28.705  30.007  1.00 26.42 3   A 1 
ATOM 18   C C     . ARG A 1 3   ? 51.981  29.499  29.325  1.00 25.64 3   A 1 
ATOM 19   O O     . ARG A 1 3   ? 51.308  30.282  29.985  1.00 23.74 3   A 1 
ATOM 20   C CB    . ARG A 1 3   ? 52.596  28.036  31.293  1.00 25.75 3   A 1 
ATOM 21   C CG    . ARG A 1 3   ? 53.545  26.953  31.832  1.00 22.84 3   A 1 
ATOM 22   C CD    . ARG A 1 3   ? 52.976  26.330  33.117  1.00 21.15 3   A 1 
ATOM 23   N NE    . ARG A 1 3   ? 53.784  25.205  33.602  1.00 19.78 3   A 1 
ATOM 24   C CZ    . ARG A 1 3   ? 53.569  24.503  34.707  1.00 18.15 3   A 1 
ATOM 25   N NH1   . ARG A 1 3   ? 52.589  24.786  35.519  1.00 17.13 3   A 1 
ATOM 26   N NH2   . ARG A 1 3   ? 54.341  23.497  35.027  1.00 15.89 3   A 1 
ATOM 27   N N     . CYS A 1 4   ? 51.800  29.323  28.020  1.00 29.13 4   A 1 
ATOM 28   C CA    . CYS A 1 4   ? 50.722  29.954  27.280  1.00 34.81 4   A 1 
ATOM 29   C C     . CYS A 1 4   ? 49.383  29.310  27.684  1.00 34.92 4   A 1 
ATOM 30   O O     . CYS A 1 4   ? 49.052  28.238  27.191  1.00 32.90 4   A 1 
ATOM 31   C CB    . CYS A 1 4   ? 51.003  29.848  25.778  1.00 33.42 4   A 1 
ATOM 32   S SG    . CYS A 1 4   ? 49.868  30.914  24.834  1.00 27.55 4   A 1 
ATOM 33   N N     . ASN A 1 5   ? 48.655  29.942  28.599  1.00 30.42 5   A 1 
ATOM 34   C CA    . ASN A 1 5   ? 47.288  29.577  28.979  1.00 33.45 5   A 1 
ATOM 35   C C     . ASN A 1 5   ? 46.353  29.902  27.806  1.00 32.35 5   A 1 
ATOM 36   O O     . ASN A 1 5   ? 45.777  30.979  27.747  1.00 30.60 5   A 1 
ATOM 37   C CB    . ASN A 1 5   ? 46.879  30.327  30.265  1.00 32.53 5   A 1 
ATOM 38   C CG    . ASN A 1 5   ? 47.410  29.713  31.550  1.00 28.44 5   A 1 
ATOM 39   O OD1   . ASN A 1 5   ? 47.976  28.642  31.584  1.00 29.09 5   A 1 
ATOM 40   N ND2   . ASN A 1 5   ? 47.223  30.384  32.663  1.00 30.96 5   A 1 
ATOM 41   N N     . LYS A 1 6   ? 46.229  28.981  26.828  1.00 22.89 6   A 1 
ATOM 42   C CA    . LYS A 1 6   ? 45.192  29.083  25.801  1.00 29.77 6   A 1 
ATOM 43   C C     . LYS A 1 6   ? 43.839  28.905  26.484  1.00 29.89 6   A 1 
ATOM 44   O O     . LYS A 1 6   ? 43.525  27.804  26.916  1.00 26.78 6   A 1 
ATOM 45   C CB    . LYS A 1 6   ? 45.398  28.067  24.670  1.00 28.62 6   A 1 
ATOM 46   C CG    . LYS A 1 6   ? 46.402  28.568  23.625  1.00 25.34 6   A 1 
ATOM 47   C CD    . LYS A 1 6   ? 46.456  27.602  22.432  1.00 23.07 6   A 1 
ATOM 48   C CE    . LYS A 1 6   ? 47.333  28.168  21.311  1.00 20.17 6   A 1 
ATOM 49   N NZ    . LYS A 1 6   ? 47.338  27.296  20.109  1.00 17.90 6   A 1 
ATOM 50   N N     . CYS A 1 7   ? 43.077  29.991  26.572  1.00 30.48 7   A 1 
ATOM 51   C CA    . CYS A 1 7   ? 41.709  29.982  27.059  1.00 35.59 7   A 1 
ATOM 52   C C     . CYS A 1 7   ? 40.876  29.039  26.188  1.00 34.01 7   A 1 
ATOM 53   O O     . CYS A 1 7   ? 40.694  29.282  24.999  1.00 32.97 7   A 1 
ATOM 54   C CB    . CYS A 1 7   ? 41.158  31.416  27.041  1.00 35.10 7   A 1 
ATOM 55   S SG    . CYS A 1 7   ? 42.187  32.500  28.088  1.00 31.81 7   A 1 
ATOM 56   N N     . LEU A 1 8   ? 40.407  27.939  26.788  1.00 30.11 8   A 1 
ATOM 57   C CA    . LEU A 1 8   ? 39.382  27.074  26.225  1.00 35.60 8   A 1 
ATOM 58   C C     . LEU A 1 8   ? 38.059  27.855  26.289  1.00 34.13 8   A 1 
ATOM 59   O O     . LEU A 1 8   ? 37.360  27.796  27.290  1.00 32.06 8   A 1 
ATOM 60   C CB    . LEU A 1 8   ? 39.323  25.773  27.027  1.00 33.51 8   A 1 
ATOM 61   C CG    . LEU A 1 8   ? 40.471  24.788  26.726  1.00 30.17 8   A 1 
ATOM 62   C CD1   . LEU A 1 8   ? 40.631  23.773  27.853  1.00 31.05 8   A 1 
ATOM 63   C CD2   . LEU A 1 8   ? 40.214  24.016  25.425  1.00 33.61 8   A 1 
ATOM 64   N N     . SER A 1 9   ? 37.750  28.612  25.249  1.00 28.72 9   A 1 
ATOM 65   C CA    . SER A 1 9   ? 36.408  29.158  25.069  1.00 34.51 9   A 1 
ATOM 66   C C     . SER A 1 9   ? 35.483  28.012  24.671  1.00 33.89 9   A 1 
ATOM 67   O O     . SER A 1 9   ? 35.346  27.689  23.490  1.00 32.04 9   A 1 
ATOM 68   C CB    . SER A 1 9   ? 36.421  30.275  24.018  1.00 33.41 9   A 1 
ATOM 69   O OG    . SER A 1 9   ? 36.937  29.810  22.792  1.00 30.91 9   A 1 
ATOM 70   N N     . GLU A 1 10  ? 34.920  27.328  25.679  1.00 30.50 10  A 1 
ATOM 71   C CA    . GLU A 1 10  ? 33.869  26.337  25.498  1.00 35.55 10  A 1 
ATOM 72   C C     . GLU A 1 10  ? 32.627  27.056  24.956  1.00 34.15 10  A 1 
ATOM 73   O O     . GLU A 1 10  ? 31.947  27.776  25.679  1.00 31.69 10  A 1 
ATOM 74   C CB    . GLU A 1 10  ? 33.612  25.584  26.814  1.00 33.84 10  A 1 
ATOM 75   C CG    . GLU A 1 10  ? 34.793  24.659  27.172  1.00 30.92 10  A 1 
ATOM 76   C CD    . GLU A 1 10  ? 34.577  23.824  28.444  1.00 29.05 10  A 1 
ATOM 77   O OE1   . GLU A 1 10  ? 35.121  22.693  28.466  1.00 28.11 10  A 1 
ATOM 78   O OE2   . GLU A 1 10  ? 33.936  24.311  29.387  1.00 29.33 10  A 1 
ATOM 79   N N     . ASN A 1 11  ? 32.354  26.911  23.663  1.00 33.98 11  A 1 
ATOM 80   C CA    . ASN A 1 11  ? 31.104  27.353  23.065  1.00 38.31 11  A 1 
ATOM 81   C C     . ASN A 1 11  ? 29.975  26.431  23.549  1.00 36.23 11  A 1 
ATOM 82   O O     . ASN A 1 11  ? 29.747  25.376  22.966  1.00 33.53 11  A 1 
ATOM 83   C CB    . ASN A 1 11  ? 31.226  27.385  21.532  1.00 36.17 11  A 1 
ATOM 84   C CG    . ASN A 1 11  ? 31.760  28.691  20.966  1.00 31.29 11  A 1 
ATOM 85   O OD1   . ASN A 1 11  ? 31.774  29.738  21.583  1.00 32.27 11  A 1 
ATOM 86   N ND2   . ASN A 1 11  ? 32.166  28.678  19.722  1.00 32.81 11  A 1 
ATOM 87   N N     . ASP A 1 12  ? 29.273  26.839  24.593  1.00 39.08 12  A 1 
ATOM 88   C CA    . ASP A 1 12  ? 28.188  26.095  25.245  1.00 43.61 12  A 1 
ATOM 89   C C     . ASP A 1 12  ? 26.946  25.858  24.360  1.00 41.81 12  A 1 
ATOM 90   O O     . ASP A 1 12  ? 26.157  24.972  24.663  1.00 39.32 12  A 1 
ATOM 91   C CB    . ASP A 1 12  ? 27.753  26.854  26.513  1.00 40.44 12  A 1 
ATOM 92   C CG    . ASP A 1 12  ? 28.600  26.542  27.751  1.00 34.63 12  A 1 
ATOM 93   O OD1   . ASP A 1 12  ? 29.058  25.380  27.861  1.00 34.13 12  A 1 
ATOM 94   O OD2   . ASP A 1 12  ? 28.736  27.451  28.587  1.00 34.26 12  A 1 
ATOM 95   N N     . SER A 1 13  ? 26.753  26.617  23.274  1.00 26.88 13  A 1 
ATOM 96   C CA    . SER A 1 13  ? 25.485  26.631  22.520  1.00 31.59 13  A 1 
ATOM 97   C C     . SER A 1 13  ? 25.095  25.290  21.888  1.00 30.38 13  A 1 
ATOM 98   O O     . SER A 1 13  ? 23.928  25.042  21.623  1.00 28.23 13  A 1 
ATOM 99   C CB    . SER A 1 13  ? 25.530  27.704  21.438  1.00 30.50 13  A 1 
ATOM 100  O OG    . SER A 1 13  ? 26.556  27.451  20.504  1.00 28.23 13  A 1 
ATOM 101  N N     . ALA A 1 14  ? 26.045  24.378  21.667  1.00 29.40 14  A 1 
ATOM 102  C CA    . ALA A 1 14  ? 25.791  23.050  21.107  1.00 33.08 14  A 1 
ATOM 103  C C     . ALA A 1 14  ? 25.151  22.064  22.118  1.00 31.91 14  A 1 
ATOM 104  O O     . ALA A 1 14  ? 25.059  20.867  21.828  1.00 30.30 14  A 1 
ATOM 105  C CB    . ALA A 1 14  ? 27.104  22.523  20.517  1.00 31.96 14  A 1 
ATOM 106  N N     . SER A 1 15  ? 24.779  22.514  23.309  1.00 27.64 15  A 1 
ATOM 107  C CA    . SER A 1 15  ? 24.285  21.664  24.403  1.00 30.95 15  A 1 
ATOM 108  C C     . SER A 1 15  ? 22.829  21.250  24.225  1.00 30.01 15  A 1 
ATOM 109  O O     . SER A 1 15  ? 22.510  20.078  24.445  1.00 28.85 15  A 1 
ATOM 110  C CB    . SER A 1 15  ? 24.479  22.392  25.734  1.00 30.71 15  A 1 
ATOM 111  O OG    . SER A 1 15  ? 24.073  21.570  26.814  1.00 28.32 15  A 1 
ATOM 112  N N     . GLU A 1 16  ? 21.940  22.173  23.825  1.00 28.72 16  A 1 
ATOM 113  C CA    . GLU A 1 16  ? 20.488  21.915  23.810  1.00 31.79 16  A 1 
ATOM 114  C C     . GLU A 1 16  ? 20.094  20.908  22.723  1.00 30.54 16  A 1 
ATOM 115  O O     . GLU A 1 16  ? 19.450  19.902  23.039  1.00 28.57 16  A 1 
ATOM 116  C CB    . GLU A 1 16  ? 19.703  23.233  23.703  1.00 31.01 16  A 1 
ATOM 117  C CG    . GLU A 1 16  ? 19.772  24.024  25.027  1.00 27.87 16  A 1 
ATOM 118  C CD    . GLU A 1 16  ? 18.860  25.250  25.049  1.00 25.63 16  A 1 
ATOM 119  O OE1   . GLU A 1 16  ? 18.369  25.571  26.154  1.00 24.74 16  A 1 
ATOM 120  O OE2   . GLU A 1 16  ? 18.668  25.871  23.984  1.00 26.17 16  A 1 
ATOM 121  N N     . ASP A 1 17  ? 20.570  21.064  21.489  1.00 32.72 17  A 1 
ATOM 122  C CA    . ASP A 1 17  ? 20.272  20.118  20.401  1.00 36.30 17  A 1 
ATOM 123  C C     . ASP A 1 17  ? 20.750  18.689  20.687  1.00 34.80 17  A 1 
ATOM 124  O O     . ASP A 1 17  ? 20.129  17.700  20.278  1.00 33.16 17  A 1 
ATOM 125  C CB    . ASP A 1 17  ? 20.940  20.601  19.104  1.00 35.79 17  A 1 
ATOM 126  C CG    . ASP A 1 17  ? 20.172  21.698  18.377  1.00 31.44 17  A 1 
ATOM 127  O OD1   . ASP A 1 17  ? 18.955  21.816  18.613  1.00 31.03 17  A 1 
ATOM 128  O OD2   . ASP A 1 17  ? 20.832  22.382  17.567  1.00 31.14 17  A 1 
ATOM 129  N N     . ARG A 1 18  ? 21.859  18.534  21.438  1.00 29.10 18  A 1 
ATOM 130  C CA    . ARG A 1 18  ? 22.340  17.198  21.834  1.00 31.16 18  A 1 
ATOM 131  C C     . ARG A 1 18  ? 21.374  16.488  22.777  1.00 30.14 18  A 1 
ATOM 132  O O     . ARG A 1 18  ? 21.421  15.258  22.849  1.00 28.00 18  A 1 
ATOM 133  C CB    . ARG A 1 18  ? 23.723  17.290  22.495  1.00 30.53 18  A 1 
ATOM 134  C CG    . ARG A 1 18  ? 24.825  17.538  21.484  1.00 27.51 18  A 1 
ATOM 135  C CD    . ARG A 1 18  ? 26.180  17.453  22.185  1.00 26.10 18  A 1 
ATOM 136  N NE    . ARG A 1 18  ? 27.269  17.855  21.305  1.00 24.63 18  A 1 
ATOM 137  C CZ    . ARG A 1 18  ? 28.557  17.846  21.593  1.00 22.62 18  A 1 
ATOM 138  N NH1   . ARG A 1 18  ? 28.990  17.381  22.728  1.00 21.54 18  A 1 
ATOM 139  N NH2   . ARG A 1 18  ? 29.422  18.310  20.744  1.00 20.30 18  A 1 
ATOM 140  N N     . HIS A 1 19  ? 20.527  17.201  23.505  1.00 30.53 19  A 1 
ATOM 141  C CA    . HIS A 1 19  ? 19.588  16.585  24.428  1.00 32.76 19  A 1 
ATOM 142  C C     . HIS A 1 19  ? 18.554  15.751  23.685  1.00 31.94 19  A 1 
ATOM 143  O O     . HIS A 1 19  ? 18.366  14.582  24.030  1.00 30.09 19  A 1 
ATOM 144  C CB    . HIS A 1 19  ? 18.973  17.630  25.372  1.00 32.30 19  A 1 
ATOM 145  C CG    . HIS A 1 19  ? 19.369  17.358  26.797  1.00 29.47 19  A 1 
ATOM 146  N ND1   . HIS A 1 19  ? 18.836  16.385  27.610  1.00 28.50 19  A 1 
ATOM 147  C CD2   . HIS A 1 19  ? 20.340  17.976  27.522  1.00 28.33 19  A 1 
ATOM 148  C CE1   . HIS A 1 19  ? 19.469  16.430  28.795  1.00 27.25 19  A 1 
ATOM 149  N NE2   . HIS A 1 19  ? 20.405  17.378  28.783  1.00 26.89 19  A 1 
ATOM 150  N N     . TRP A 1 20  ? 17.980  16.286  22.617  1.00 34.66 20  A 1 
ATOM 151  C CA    . TRP A 1 20  ? 16.952  15.616  21.823  1.00 32.55 20  A 1 
ATOM 152  C C     . TRP A 1 20  ? 17.458  14.317  21.185  1.00 31.83 20  A 1 
ATOM 153  O O     . TRP A 1 20  ? 16.839  13.262  21.313  1.00 29.17 20  A 1 
ATOM 154  C CB    . TRP A 1 20  ? 16.421  16.585  20.770  1.00 30.71 20  A 1 
ATOM 155  C CG    . TRP A 1 20  ? 15.684  17.735  21.362  1.00 27.43 20  A 1 
ATOM 156  C CD1   . TRP A 1 20  ? 16.227  18.849  21.896  1.00 24.60 20  A 1 
ATOM 157  C CD2   . TRP A 1 20  ? 14.228  17.887  21.517  1.00 25.02 20  A 1 
ATOM 158  N NE1   . TRP A 1 20  ? 15.225  19.685  22.387  1.00 22.30 20  A 1 
ATOM 159  C CE2   . TRP A 1 20  ? 13.981  19.125  22.153  1.00 22.45 20  A 1 
ATOM 160  C CE3   . TRP A 1 20  ? 13.135  17.084  21.154  1.00 24.83 20  A 1 
ATOM 161  C CZ2   . TRP A 1 20  ? 12.665  19.572  22.412  1.00 25.16 20  A 1 
ATOM 162  C CZ3   . TRP A 1 20  ? 11.827  17.528  21.417  1.00 26.13 20  A 1 
ATOM 163  C CH2   . TRP A 1 20  ? 11.595  18.755  22.034  1.00 26.97 20  A 1 
ATOM 164  N N     . HIS A 1 21  ? 18.642  14.340  20.603  1.00 35.33 21  A 1 
ATOM 165  C CA    . HIS A 1 21  ? 19.288  13.156  20.028  1.00 37.18 21  A 1 
ATOM 166  C C     . HIS A 1 21  ? 19.474  12.009  21.016  1.00 36.74 21  A 1 
ATOM 167  O O     . HIS A 1 21  ? 19.317  10.833  20.687  1.00 34.70 21  A 1 
ATOM 168  C CB    . HIS A 1 21  ? 20.652  13.573  19.483  1.00 36.08 21  A 1 
ATOM 169  C CG    . HIS A 1 21  ? 20.542  14.117  18.098  1.00 32.50 21  A 1 
ATOM 170  N ND1   . HIS A 1 21  ? 19.735  15.145  17.675  1.00 30.67 21  A 1 
ATOM 171  C CD2   . HIS A 1 21  ? 21.197  13.603  17.015  1.00 30.54 21  A 1 
ATOM 172  C CE1   . HIS A 1 21  ? 19.878  15.242  16.354  1.00 28.69 21  A 1 
ATOM 173  N NE2   . HIS A 1 21  ? 20.760  14.338  15.912  1.00 27.31 21  A 1 
ATOM 174  N N     . ARG A 1 22  ? 19.850  12.344  22.240  1.00 27.64 22  A 1 
ATOM 175  C CA    . ARG A 1 22  ? 20.173  11.337  23.248  1.00 28.50 22  A 1 
ATOM 176  C C     . ARG A 1 22  ? 18.929  10.610  23.739  1.00 28.30 22  A 1 
ATOM 177  O O     . ARG A 1 22  ? 19.026  9.474   24.187  1.00 26.57 22  A 1 
ATOM 178  C CB    . ARG A 1 22  ? 20.950  12.015  24.389  1.00 28.02 22  A 1 
ATOM 179  C CG    . ARG A 1 22  ? 21.973  11.066  24.998  1.00 24.99 22  A 1 
ATOM 180  C CD    . ARG A 1 22  ? 22.768  11.784  26.095  1.00 22.48 22  A 1 
ATOM 181  N NE    . ARG A 1 22  ? 23.976  11.047  26.462  1.00 20.82 22  A 1 
ATOM 182  C CZ    . ARG A 1 22  ? 24.820  11.379  27.423  1.00 17.99 22  A 1 
ATOM 183  N NH1   . ARG A 1 22  ? 24.607  12.399  28.202  1.00 17.13 22  A 1 
ATOM 184  N NH2   . ARG A 1 22  ? 25.906  10.683  27.621  1.00 15.81 22  A 1 
ATOM 185  N N     . THR A 1 23  ? 17.765  11.241  23.641  1.00 31.23 23  A 1 
ATOM 186  C CA    . THR A 1 23  ? 16.504  10.737  24.190  1.00 31.89 23  A 1 
ATOM 187  C C     . THR A 1 23  ? 15.895  9.635   23.342  1.00 30.68 23  A 1 
ATOM 188  O O     . THR A 1 23  ? 15.607  8.554   23.858  1.00 28.66 23  A 1 
ATOM 189  C CB    . THR A 1 23  ? 15.502  11.876  24.338  1.00 31.01 23  A 1 
ATOM 190  O OG1   . THR A 1 23  ? 15.196  12.450  23.107  1.00 27.99 23  A 1 
ATOM 191  C CG2   . THR A 1 23  ? 16.039  12.991  25.228  1.00 28.74 23  A 1 
ATOM 192  N N     . ALA A 1 24  ? 15.778  9.861   22.046  1.00 30.92 24  A 1 
ATOM 193  C CA    . ALA A 1 24  ? 15.269  8.873   21.098  1.00 31.25 24  A 1 
ATOM 194  C C     . ALA A 1 24  ? 16.141  7.615   21.109  1.00 31.04 24  A 1 
ATOM 195  O O     . ALA A 1 24  ? 15.634  6.500   21.100  1.00 29.29 24  A 1 
ATOM 196  C CB    . ALA A 1 24  ? 15.208  9.521   19.715  1.00 30.01 24  A 1 
ATOM 197  N N     . THR A 1 25  ? 17.461  7.776   21.236  1.00 31.54 25  A 1 
ATOM 198  C CA    . THR A 1 25  ? 18.363  6.637   21.405  1.00 31.02 25  A 1 
ATOM 199  C C     . THR A 1 25  ? 18.062  5.846   22.669  1.00 30.66 25  A 1 
ATOM 200  O O     . THR A 1 25  ? 18.151  4.626   22.629  1.00 28.45 25  A 1 
ATOM 201  C CB    . THR A 1 25  ? 19.852  7.025   21.353  1.00 30.21 25  A 1 
ATOM 202  O OG1   . THR A 1 25  ? 20.113  8.357   21.721  1.00 27.21 25  A 1 
ATOM 203  C CG2   . THR A 1 25  ? 20.457  6.837   19.975  1.00 27.34 25  A 1 
ATOM 204  N N     . LEU A 1 26  ? 17.705  6.452   23.793  1.00 31.50 26  A 1 
ATOM 205  C CA    . LEU A 1 26  ? 17.675  5.767   25.097  1.00 32.67 26  A 1 
ATOM 206  C C     . LEU A 1 26  ? 16.645  4.633   25.200  1.00 32.18 26  A 1 
ATOM 207  O O     . LEU A 1 26  ? 16.909  3.671   25.920  1.00 30.16 26  A 1 
ATOM 208  C CB    . LEU A 1 26  ? 17.540  6.772   26.252  1.00 30.50 26  A 1 
ATOM 209  C CG    . LEU A 1 26  ? 18.907  7.265   26.769  1.00 26.55 26  A 1 
ATOM 210  C CD1   . LEU A 1 26  ? 18.744  8.535   27.590  1.00 25.58 26  A 1 
ATOM 211  C CD2   . LEU A 1 26  ? 19.608  6.230   27.641  1.00 26.78 26  A 1 
ATOM 212  N N     . PHE A 1 27  ? 15.550  4.688   24.456  1.00 34.70 27  A 1 
ATOM 213  C CA    . PHE A 1 27  ? 14.468  3.701   24.596  1.00 35.90 27  A 1 
ATOM 214  C C     . PHE A 1 27  ? 14.858  2.272   24.197  1.00 36.13 27  A 1 
ATOM 215  O O     . PHE A 1 27  ? 14.243  1.314   24.656  1.00 33.84 27  A 1 
ATOM 216  C CB    . PHE A 1 27  ? 13.262  4.178   23.787  1.00 33.17 27  A 1 
ATOM 217  C CG    . PHE A 1 27  ? 11.974  3.979   24.546  1.00 29.54 27  A 1 
ATOM 218  C CD1   . PHE A 1 27  ? 11.311  2.752   24.530  1.00 27.39 27  A 1 
ATOM 219  C CD2   . PHE A 1 27  ? 11.462  5.041   25.295  1.00 27.15 27  A 1 
ATOM 220  C CE1   . PHE A 1 27  ? 10.132  2.580   25.261  1.00 25.83 27  A 1 
ATOM 221  C CE2   . PHE A 1 27  ? 10.288  4.876   26.026  1.00 25.12 27  A 1 
ATOM 222  C CZ    . PHE A 1 27  ? 9.624   3.640   26.001  1.00 25.22 27  A 1 
ATOM 223  N N     . MET A 1 28  ? 15.856  2.093   23.355  1.00 35.02 28  A 1 
ATOM 224  C CA    . MET A 1 28  ? 16.020  0.852   22.586  1.00 35.37 28  A 1 
ATOM 225  C C     . MET A 1 28  ? 16.535  -0.383  23.335  1.00 36.47 28  A 1 
ATOM 226  O O     . MET A 1 28  ? 16.495  -1.462  22.756  1.00 34.13 28  A 1 
ATOM 227  C CB    . MET A 1 28  ? 16.903  1.118   21.386  1.00 32.98 28  A 1 
ATOM 228  C CG    . MET A 1 28  ? 16.119  1.707   20.215  1.00 28.57 28  A 1 
ATOM 229  S SD    . MET A 1 28  ? 16.886  1.227   18.657  1.00 25.88 28  A 1 
ATOM 230  C CE    . MET A 1 28  ? 15.813  1.886   17.396  1.00 23.99 28  A 1 
ATOM 231  N N     . ASN A 1 29  ? 17.069  -0.292  24.503  1.00 30.92 29  A 1 
ATOM 232  C CA    . ASN A 1 29  ? 17.773  -1.453  25.056  1.00 31.40 29  A 1 
ATOM 233  C C     . ASN A 1 29  ? 16.878  -2.578  25.578  1.00 30.88 29  A 1 
ATOM 234  O O     . ASN A 1 29  ? 17.128  -3.730  25.269  1.00 28.47 29  A 1 
ATOM 235  C CB    . ASN A 1 29  ? 18.796  -1.016  26.108  1.00 29.98 29  A 1 
ATOM 236  C CG    . ASN A 1 29  ? 20.173  -0.758  25.543  1.00 25.94 29  A 1 
ATOM 237  O OD1   . ASN A 1 29  ? 20.549  -1.150  24.453  1.00 24.62 29  A 1 
ATOM 238  N ND2   . ASN A 1 29  ? 21.018  -0.094  26.294  1.00 24.19 29  A 1 
ATOM 239  N N     . CYS A 1 30  ? 15.911  -2.278  26.435  1.00 34.87 30  A 1 
ATOM 240  C CA    . CYS A 1 30  ? 15.354  -3.308  27.295  1.00 36.52 30  A 1 
ATOM 241  C C     . CYS A 1 30  ? 14.186  -4.093  26.687  1.00 35.79 30  A 1 
ATOM 242  O O     . CYS A 1 30  ? 13.152  -4.252  27.321  1.00 33.03 30  A 1 
ATOM 243  C CB    . CYS A 1 30  ? 15.076  -2.749  28.676  1.00 34.42 30  A 1 
ATOM 244  S SG    . CYS A 1 30  ? 16.626  -2.529  29.575  1.00 30.35 30  A 1 
ATOM 245  N N     . VAL A 1 31  ? 14.373  -4.666  25.489  1.00 31.91 31  A 1 
ATOM 246  C CA    . VAL A 1 31  ? 13.570  -5.843  25.144  1.00 33.62 31  A 1 
ATOM 247  C C     . VAL A 1 31  ? 14.035  -6.958  26.070  1.00 32.68 31  A 1 
ATOM 248  O O     . VAL A 1 31  ? 15.117  -7.514  25.903  1.00 30.04 31  A 1 
ATOM 249  C CB    . VAL A 1 31  ? 13.679  -6.242  23.667  1.00 31.78 31  A 1 
ATOM 250  C CG1   . VAL A 1 31  ? 12.760  -7.430  23.376  1.00 28.80 31  A 1 
ATOM 251  C CG2   . VAL A 1 31  ? 13.257  -5.080  22.757  1.00 29.76 31  A 1 
ATOM 252  N N     . SER A 1 32  ? 13.255  -7.248  27.109  1.00 31.97 32  A 1 
ATOM 253  C CA    . SER A 1 32  ? 13.537  -8.332  28.038  1.00 33.26 32  A 1 
ATOM 254  C C     . SER A 1 32  ? 13.408  -9.655  27.297  1.00 32.05 32  A 1 
ATOM 255  O O     . SER A 1 32  ? 12.314  -10.190 27.155  1.00 29.33 32  A 1 
ATOM 256  C CB    . SER A 1 32  ? 12.581  -8.270  29.230  1.00 31.28 32  A 1 
ATOM 257  O OG    . SER A 1 32  ? 11.232  -8.239  28.817  1.00 29.36 32  A 1 
ATOM 258  N N     . ASN A 1 33  ? 14.536  -10.225 26.897  1.00 30.24 33  A 1 
ATOM 259  C CA    . ASN A 1 33  ? 14.654  -11.603 26.400  1.00 31.66 33  A 1 
ATOM 260  C C     . ASN A 1 33  ? 14.304  -12.654 27.482  1.00 30.63 33  A 1 
ATOM 261  O O     . ASN A 1 33  ? 14.939  -13.698 27.556  1.00 28.25 33  A 1 
ATOM 262  C CB    . ASN A 1 33  ? 16.075  -11.803 25.849  1.00 29.86 33  A 1 
ATOM 263  C CG    . ASN A 1 33  ? 16.198  -11.582 24.351  1.00 25.35 33  A 1 
ATOM 264  O OD1   . ASN A 1 33  ? 15.239  -11.523 23.606  1.00 25.17 33  A 1 
ATOM 265  N ND2   . ASN A 1 33  ? 17.413  -11.509 23.852  1.00 25.51 33  A 1 
ATOM 266  N N     . GLY A 1 34  ? 13.334  -12.362 28.365  1.00 34.13 34  A 1 
ATOM 267  C CA    . GLY A 1 34  ? 13.005  -13.263 29.466  1.00 34.04 34  A 1 
ATOM 268  C C     . GLY A 1 34  ? 14.136  -13.494 30.475  1.00 33.80 34  A 1 
ATOM 269  O O     . GLY A 1 34  ? 13.958  -14.264 31.407  1.00 31.59 34  A 1 
ATOM 270  N N     . THR A 1 35  ? 15.293  -12.828 30.294  1.00 33.69 35  A 1 
ATOM 271  C CA    . THR A 1 35  ? 16.273  -12.731 31.370  1.00 35.60 35  A 1 
ATOM 272  C C     . THR A 1 35  ? 15.576  -12.071 32.556  1.00 34.52 35  A 1 
ATOM 273  O O     . THR A 1 35  ? 14.991  -11.002 32.408  1.00 32.09 35  A 1 
ATOM 274  C CB    . THR A 1 35  ? 17.525  -11.931 30.984  1.00 33.52 35  A 1 
ATOM 275  O OG1   . THR A 1 35  ? 17.233  -10.937 30.028  1.00 30.55 35  A 1 
ATOM 276  C CG2   . THR A 1 35  ? 18.582  -12.844 30.376  1.00 31.37 35  A 1 
ATOM 277  N N     . VAL A 1 36  ? 15.635  -12.756 33.685  1.00 29.77 36  A 1 
ATOM 278  C CA    . VAL A 1 36  ? 15.194  -12.249 34.977  1.00 32.65 36  A 1 
ATOM 279  C C     . VAL A 1 36  ? 15.897  -10.908 35.165  1.00 32.23 36  A 1 
ATOM 280  O O     . VAL A 1 36  ? 17.107  -10.878 35.362  1.00 30.59 36  A 1 
ATOM 281  C CB    . VAL A 1 36  ? 15.566  -13.233 36.106  1.00 30.79 36  A 1 
ATOM 282  C CG1   . VAL A 1 36  ? 15.038  -12.766 37.459  1.00 28.03 36  A 1 
ATOM 283  C CG2   . VAL A 1 36  ? 14.984  -14.637 35.824  1.00 30.46 36  A 1 
ATOM 284  N N     . TYR A 1 37  ? 15.154  -9.811  34.967  1.00 33.69 37  A 1 
ATOM 285  C CA    . TYR A 1 37  ? 15.652  -8.512  35.374  1.00 34.93 37  A 1 
ATOM 286  C C     . TYR A 1 37  ? 15.999  -8.663  36.851  1.00 34.41 37  A 1 
ATOM 287  O O     . TYR A 1 37  ? 15.144  -9.098  37.632  1.00 33.15 37  A 1 
ATOM 288  C CB    . TYR A 1 37  ? 14.604  -7.425  35.135  1.00 33.30 37  A 1 
ATOM 289  C CG    . TYR A 1 37  ? 14.705  -6.785  33.766  1.00 31.91 37  A 1 
ATOM 290  C CD1   . TYR A 1 37  ? 15.413  -5.577  33.610  1.00 30.91 37  A 1 
ATOM 291  C CD2   . TYR A 1 37  ? 14.117  -7.396  32.646  1.00 31.38 37  A 1 
ATOM 292  C CE1   . TYR A 1 37  ? 15.538  -4.983  32.344  1.00 28.96 37  A 1 
ATOM 293  C CE2   . TYR A 1 37  ? 14.244  -6.819  31.376  1.00 28.23 37  A 1 
ATOM 294  C CZ    . TYR A 1 37  ? 14.953  -5.602  31.219  1.00 28.00 37  A 1 
ATOM 295  O OH    . TYR A 1 37  ? 15.075  -5.040  29.986  1.00 26.80 37  A 1 
ATOM 296  N N     . GLU A 1 38  ? 17.255  -8.387  37.218  1.00 30.19 38  A 1 
ATOM 297  C CA    . GLU A 1 38  ? 17.582  -8.165  38.618  1.00 34.00 38  A 1 
ATOM 298  C C     . GLU A 1 38  ? 16.670  -7.032  39.073  1.00 33.37 38  A 1 
ATOM 299  O O     . GLU A 1 38  ? 16.882  -5.861  38.758  1.00 32.32 38  A 1 
ATOM 300  C CB    . GLU A 1 38  ? 19.060  -7.816  38.832  1.00 33.41 38  A 1 
ATOM 301  C CG    . GLU A 1 38  ? 19.981  -9.046  38.792  1.00 30.07 38  A 1 
ATOM 302  C CD    . GLU A 1 38  ? 21.426  -8.735  39.204  1.00 27.67 38  A 1 
ATOM 303  O OE1   . GLU A 1 38  ? 22.112  -9.673  39.684  1.00 26.12 38  A 1 
ATOM 304  O OE2   . GLU A 1 38  ? 21.860  -7.581  39.025  1.00 27.39 38  A 1 
ATOM 305  N N     . GLU A 1 39  ? 15.583  -7.419  39.733  1.00 30.57 39  A 1 
ATOM 306  C CA    . GLU A 1 39  ? 14.690  -6.485  40.379  1.00 34.25 39  A 1 
ATOM 307  C C     . GLU A 1 39  ? 15.554  -5.712  41.359  1.00 32.23 39  A 1 
ATOM 308  O O     . GLU A 1 39  ? 16.136  -6.293  42.284  1.00 30.88 39  A 1 
ATOM 309  C CB    . GLU A 1 39  ? 13.538  -7.225  41.073  1.00 34.06 39  A 1 
ATOM 310  C CG    . GLU A 1 39  ? 12.517  -7.795  40.071  1.00 31.26 39  A 1 
ATOM 311  C CD    . GLU A 1 39  ? 11.384  -8.568  40.744  1.00 29.27 39  A 1 
ATOM 312  O OE1   . GLU A 1 39  ? 10.211  -8.328  40.374  1.00 27.80 39  A 1 
ATOM 313  O OE2   . GLU A 1 39  ? 11.669  -9.412  41.619  1.00 28.76 39  A 1 
ATOM 314  N N     . ALA A 1 40  ? 15.702  -4.430  41.108  1.00 34.35 40  A 1 
ATOM 315  C CA    . ALA A 1 40  ? 16.382  -3.566  42.045  1.00 35.84 40  A 1 
ATOM 316  C C     . ALA A 1 40  ? 15.542  -3.576  43.326  1.00 34.02 40  A 1 
ATOM 317  O O     . ALA A 1 40  ? 14.551  -2.854  43.428  1.00 32.38 40  A 1 
ATOM 318  C CB    . ALA A 1 40  ? 16.547  -2.168  41.431  1.00 34.51 40  A 1 
ATOM 319  N N     . VAL A 1 41  ? 15.919  -4.453  44.258  1.00 32.23 41  A 1 
ATOM 320  C CA    . VAL A 1 41  ? 15.282  -4.589  45.564  1.00 34.58 41  A 1 
ATOM 321  C C     . VAL A 1 41  ? 15.591  -3.306  46.333  1.00 33.04 41  A 1 
ATOM 322  O O     . VAL A 1 41  ? 16.578  -3.204  47.060  1.00 31.52 41  A 1 
ATOM 323  C CB    . VAL A 1 41  ? 15.747  -5.857  46.307  1.00 33.19 41  A 1 
ATOM 324  C CG1   . VAL A 1 41  ? 14.933  -6.040  47.604  1.00 30.45 41  A 1 
ATOM 325  C CG2   . VAL A 1 41  ? 15.565  -7.116  45.471  1.00 32.69 41  A 1 
ATOM 326  N N     . GLY A 1 42  ? 14.756  -2.304  46.084  1.00 36.52 42  A 1 
ATOM 327  C CA    . GLY A 1 42  ? 14.745  -1.133  46.927  1.00 37.75 42  A 1 
ATOM 328  C C     . GLY A 1 42  ? 14.469  -1.565  48.363  1.00 37.15 42  A 1 
ATOM 329  O O     . GLY A 1 42  ? 13.619  -2.420  48.591  1.00 35.36 42  A 1 
ATOM 330  N N     . ARG A 1 43  ? 15.170  -0.997  49.340  1.00 30.70 43  A 1 
ATOM 331  C CA    . ARG A 1 43  ? 15.098  -1.394  50.761  1.00 34.52 43  A 1 
ATOM 332  C C     . ARG A 1 43  ? 13.676  -1.495  51.338  1.00 33.17 43  A 1 
ATOM 333  O O     . ARG A 1 43  ? 13.467  -2.266  52.254  1.00 30.74 43  A 1 
ATOM 334  C CB    . ARG A 1 43  ? 15.879  -0.395  51.627  1.00 33.15 43  A 1 
ATOM 335  C CG    . ARG A 1 43  ? 17.387  -0.643  51.641  1.00 29.90 43  A 1 
ATOM 336  C CD    . ARG A 1 43  ? 18.036  0.327   52.629  1.00 27.34 43  A 1 
ATOM 337  N NE    . ARG A 1 43  ? 19.471  0.081   52.771  1.00 25.53 43  A 1 
ATOM 338  C CZ    . ARG A 1 43  ? 20.302  0.752   53.565  1.00 23.44 43  A 1 
ATOM 339  N NH1   . ARG A 1 43  ? 19.891  1.758   54.290  1.00 22.65 43  A 1 
ATOM 340  N NH2   . ARG A 1 43  ? 21.555  0.427   53.630  1.00 22.91 43  A 1 
ATOM 341  N N     . GLU A 1 44  ? 12.744  -0.709  50.814  1.00 37.92 44  A 1 
ATOM 342  C CA    . GLU A 1 44  ? 11.362  -0.644  51.323  1.00 41.46 44  A 1 
ATOM 343  C C     . GLU A 1 44  ? 10.415  -1.690  50.687  1.00 41.35 44  A 1 
ATOM 344  O O     . GLU A 1 44  ? 9.204   -1.550  50.780  1.00 38.76 44  A 1 
ATOM 345  C CB    . GLU A 1 44  ? 10.820  0.784   51.213  1.00 39.59 44  A 1 
ATOM 346  C CG    . GLU A 1 44  ? 11.580  1.756   52.130  1.00 36.27 44  A 1 
ATOM 347  C CD    . GLU A 1 44  ? 10.951  3.153   52.191  1.00 32.48 44  A 1 
ATOM 348  O OE1   . GLU A 1 44  ? 11.307  3.883   53.146  1.00 30.06 44  A 1 
ATOM 349  O OE2   . GLU A 1 44  ? 10.157  3.490   51.294  1.00 29.99 44  A 1 
ATOM 350  N N     . GLY A 1 45  ? 10.939  -2.746  50.051  1.00 42.80 45  A 1 
ATOM 351  C CA    . GLY A 1 45  ? 10.114  -3.848  49.542  1.00 42.96 45  A 1 
ATOM 352  C C     . GLY A 1 45  ? 9.215   -3.521  48.347  1.00 42.85 45  A 1 
ATOM 353  O O     . GLY A 1 45  ? 8.489   -4.392  47.874  1.00 40.52 45  A 1 
ATOM 354  N N     . CYS A 1 46  ? 9.247   -2.276  47.850  1.00 52.84 46  A 1 
ATOM 355  C CA    . CYS A 1 46  ? 8.493   -1.893  46.672  1.00 52.44 46  A 1 
ATOM 356  C C     . CYS A 1 46  ? 9.253   -2.342  45.417  1.00 51.57 46  A 1 
ATOM 357  O O     . CYS A 1 46  ? 10.246  -1.732  45.032  1.00 48.03 46  A 1 
ATOM 358  C CB    . CYS A 1 46  ? 8.213   -0.382  46.707  1.00 48.66 46  A 1 
ATOM 359  S SG    . CYS A 1 46  ? 6.816   0.006   45.602  1.00 42.98 46  A 1 
ATOM 360  N N     . TRP A 1 47  ? 8.793   -3.448  44.784  1.00 58.99 47  A 1 
ATOM 361  C CA    . TRP A 1 47  ? 9.328   -3.986  43.537  1.00 56.86 47  A 1 
ATOM 362  C C     . TRP A 1 47  ? 8.973   -3.038  42.384  1.00 57.20 47  A 1 
ATOM 363  O O     . TRP A 1 47  ? 8.028   -3.253  41.624  1.00 52.71 47  A 1 
ATOM 364  C CB    . TRP A 1 47  ? 8.808   -5.399  43.311  1.00 51.67 47  A 1 
ATOM 365  C CG    . TRP A 1 47  ? 9.163   -6.379  44.387  1.00 47.03 47  A 1 
ATOM 366  C CD1   . TRP A 1 47  ? 8.460   -6.614  45.508  1.00 41.51 47  A 1 
ATOM 367  C CD2   . TRP A 1 47  ? 10.322  -7.283  44.443  1.00 43.97 47  A 1 
ATOM 368  N NE1   . TRP A 1 47  ? 9.078   -7.616  46.250  1.00 36.35 47  A 1 
ATOM 369  C CE2   . TRP A 1 47  ? 10.206  -8.061  45.623  1.00 39.82 47  A 1 
ATOM 370  C CE3   . TRP A 1 47  ? 11.405  -7.514  43.583  1.00 41.04 47  A 1 
ATOM 371  C CZ2   . TRP A 1 47  ? 11.144  -9.086  45.926  1.00 40.09 47  A 1 
ATOM 372  C CZ3   . TRP A 1 47  ? 12.340  -8.533  43.892  1.00 39.44 47  A 1 
ATOM 373  C CH2   . TRP A 1 47  ? 12.200  -9.299  45.035  1.00 40.60 47  A 1 
ATOM 374  N N     . ALA A 1 48  ? 9.713   -1.924  42.283  1.00 64.93 48  A 1 
ATOM 375  C CA    . ALA A 1 48  ? 9.503   -0.961  41.222  1.00 66.11 48  A 1 
ATOM 376  C C     . ALA A 1 48  ? 10.136  -1.478  39.926  1.00 68.46 48  A 1 
ATOM 377  O O     . ALA A 1 48  ? 11.348  -1.642  39.838  1.00 63.91 48  A 1 
ATOM 378  C CB    . ALA A 1 48  ? 10.063  0.399   41.657  1.00 59.46 48  A 1 
ATOM 379  N N     . ARG A 1 49  ? 9.307   -1.701  38.900  1.00 69.68 49  A 1 
ATOM 380  C CA    . ARG A 1 49  ? 9.787   -2.065  37.563  1.00 70.79 49  A 1 
ATOM 381  C C     . ARG A 1 49  ? 10.771  -1.011  37.055  1.00 73.28 49  A 1 
ATOM 382  O O     . ARG A 1 49  ? 10.505  0.182   37.151  1.00 69.40 49  A 1 
ATOM 383  C CB    . ARG A 1 49  ? 8.595   -2.247  36.620  1.00 66.44 49  A 1 
ATOM 384  C CG    . ARG A 1 49  ? 9.013   -2.702  35.222  1.00 59.28 49  A 1 
ATOM 385  C CD    . ARG A 1 49  ? 7.794   -3.009  34.349  1.00 59.87 49  A 1 
ATOM 386  N NE    . ARG A 1 49  ? 8.188   -3.275  32.962  1.00 55.09 49  A 1 
ATOM 387  C CZ    . ARG A 1 49  ? 7.514   -3.967  32.055  1.00 48.32 49  A 1 
ATOM 388  N NH1   . ARG A 1 49  ? 6.384   -4.532  32.335  1.00 47.67 49  A 1 
ATOM 389  N NH2   . ARG A 1 49  ? 7.973   -4.079  30.851  1.00 48.02 49  A 1 
ATOM 390  N N     . LEU A 1 50  ? 11.907  -1.458  36.504  1.00 70.55 50  A 1 
ATOM 391  C CA    . LEU A 1 50  ? 12.890  -0.550  35.918  1.00 70.39 50  A 1 
ATOM 392  C C     . LEU A 1 50  ? 12.319  0.163   34.691  1.00 72.23 50  A 1 
ATOM 393  O O     . LEU A 1 50  ? 11.446  -0.348  33.991  1.00 68.37 50  A 1 
ATOM 394  C CB    . LEU A 1 50  ? 14.191  -1.302  35.598  1.00 65.22 50  A 1 
ATOM 395  C CG    . LEU A 1 50  ? 14.979  -1.776  36.833  1.00 61.66 50  A 1 
ATOM 396  C CD1   . LEU A 1 50  ? 16.184  -2.600  36.401  1.00 57.33 50  A 1 
ATOM 397  C CD2   . LEU A 1 50  ? 15.483  -0.610  37.682  1.00 58.88 50  A 1 
ATOM 398  N N     . CYS A 1 51  ? 12.829  1.358   34.429  1.00 74.78 51  A 1 
ATOM 399  C CA    . CYS A 1 51  ? 12.472  2.131   33.255  1.00 74.11 51  A 1 
ATOM 400  C C     . CYS A 1 51  ? 12.840  1.375   31.973  1.00 73.29 51  A 1 
ATOM 401  O O     . CYS A 1 51  ? 14.020  1.084   31.751  1.00 68.32 51  A 1 
ATOM 402  C CB    . CYS A 1 51  ? 13.182  3.480   33.337  1.00 72.43 51  A 1 
ATOM 403  S SG    . CYS A 1 51  ? 12.962  4.470   31.832  1.00 71.28 51  A 1 
ATOM 404  N N     . ASP A 1 52  ? 11.884  1.166   31.086  1.00 75.21 52  A 1 
ATOM 405  C CA    . ASP A 1 52  ? 12.104  0.532   29.786  1.00 72.05 52  A 1 
ATOM 406  C C     . ASP A 1 52  ? 13.011  1.363   28.859  1.00 70.97 52  A 1 
ATOM 407  O O     . ASP A 1 52  ? 13.538  0.843   27.881  1.00 65.95 52  A 1 
ATOM 408  C CB    . ASP A 1 52  ? 10.742  0.274   29.109  1.00 68.35 52  A 1 
ATOM 409  C CG    . ASP A 1 52  ? 9.831   -0.744  29.821  1.00 66.70 52  A 1 
ATOM 410  O OD1   . ASP A 1 52  ? 10.334  -1.752  30.367  1.00 61.06 52  A 1 
ATOM 411  O OD2   . ASP A 1 52  ? 8.594   -0.551  29.793  1.00 61.12 52  A 1 
ATOM 412  N N     . GLY A 1 53  ? 13.232  2.647   29.149  1.00 71.52 53  A 1 
ATOM 413  C CA    . GLY A 1 53  ? 14.113  3.530   28.390  1.00 67.95 53  A 1 
ATOM 414  C C     . GLY A 1 53  ? 15.591  3.433   28.776  1.00 67.69 53  A 1 
ATOM 415  O O     . GLY A 1 53  ? 16.444  3.196   27.927  1.00 63.22 53  A 1 
ATOM 416  N N     . CYS A 1 54  ? 15.912  3.617   30.074  1.00 68.94 54  A 1 
ATOM 417  C CA    . CYS A 1 54  ? 17.298  3.622   30.545  1.00 68.91 54  A 1 
ATOM 418  C C     . CYS A 1 54  ? 17.734  2.327   31.240  1.00 68.82 54  A 1 
ATOM 419  O O     . CYS A 1 54  ? 18.931  2.098   31.371  1.00 63.29 54  A 1 
ATOM 420  C CB    . CYS A 1 54  ? 17.526  4.838   31.448  1.00 65.73 54  A 1 
ATOM 421  S SG    . CYS A 1 54  ? 16.582  4.693   33.000  1.00 65.85 54  A 1 
ATOM 422  N N     . CYS A 1 55  ? 16.792  1.506   31.698  1.00 69.56 55  A 1 
ATOM 423  C CA    . CYS A 1 55  ? 17.015  0.213   32.350  1.00 67.49 55  A 1 
ATOM 424  C C     . CYS A 1 55  ? 17.851  0.268   33.630  1.00 68.66 55  A 1 
ATOM 425  O O     . CYS A 1 55  ? 18.423  -0.735  34.041  1.00 63.02 55  A 1 
ATOM 426  C CB    . CYS A 1 55  ? 17.588  -0.758  31.327  1.00 62.16 55  A 1 
ATOM 427  S SG    . CYS A 1 55  ? 16.678  -0.679  29.772  1.00 56.30 55  A 1 
ATOM 428  N N     . THR A 1 56  ? 17.943  1.447   34.228  1.00 72.10 56  A 1 
ATOM 429  C CA    . THR A 1 56  ? 18.793  1.686   35.401  1.00 71.65 56  A 1 
ATOM 430  C C     . THR A 1 56  ? 18.042  2.337   36.556  1.00 73.79 56  A 1 
ATOM 431  O O     . THR A 1 56  ? 18.418  2.152   37.710  1.00 69.47 56  A 1 
ATOM 432  C CB    . THR A 1 56  ? 19.995  2.570   35.037  1.00 67.01 56  A 1 
ATOM 433  O OG1   . THR A 1 56  ? 19.565  3.761   34.401  1.00 62.09 56  A 1 
ATOM 434  C CG2   . THR A 1 56  ? 20.970  1.876   34.097  1.00 62.01 56  A 1 
ATOM 435  N N     . VAL A 1 57  ? 16.992  3.090   36.259  1.00 77.34 57  A 1 
ATOM 436  C CA    . VAL A 1 57  ? 16.221  3.852   37.241  1.00 76.41 57  A 1 
ATOM 437  C C     . VAL A 1 57  ? 14.814  3.258   37.342  1.00 78.28 57  A 1 
ATOM 438  O O     . VAL A 1 57  ? 14.253  2.882   36.310  1.00 74.90 57  A 1 
ATOM 439  C CB    . VAL A 1 57  ? 16.177  5.344   36.865  1.00 72.36 57  A 1 
ATOM 440  C CG1   . VAL A 1 57  ? 15.510  6.197   37.947  1.00 64.66 57  A 1 
ATOM 441  C CG2   . VAL A 1 57  ? 17.583  5.909   36.646  1.00 67.19 57  A 1 
ATOM 442  N N     . PRO A 1 58  ? 14.205  3.178   38.555  1.00 73.07 58  A 1 
ATOM 443  C CA    . PRO A 1 58  ? 12.811  2.780   38.705  1.00 72.24 58  A 1 
ATOM 444  C C     . PRO A 1 58  ? 11.870  3.651   37.862  1.00 73.62 58  A 1 
ATOM 445  O O     . PRO A 1 58  ? 12.034  4.873   37.785  1.00 72.62 58  A 1 
ATOM 446  C CB    . PRO A 1 58  ? 12.504  2.890   40.195  1.00 70.73 58  A 1 
ATOM 447  C CG    . PRO A 1 58  ? 13.873  2.707   40.848  1.00 67.48 58  A 1 
ATOM 448  C CD    . PRO A 1 58  ? 14.811  3.379   39.852  1.00 73.09 58  A 1 
ATOM 449  N N     . SER A 1 59  ? 10.865  3.012   37.230  1.00 79.15 59  A 1 
ATOM 450  C CA    . SER A 1 59  ? 9.827   3.713   36.483  1.00 78.29 59  A 1 
ATOM 451  C C     . SER A 1 59  ? 8.885   4.469   37.430  1.00 77.84 59  A 1 
ATOM 452  O O     . SER A 1 59  ? 8.576   4.009   38.518  1.00 75.08 59  A 1 
ATOM 453  C CB    . SER A 1 59  ? 9.060   2.743   35.582  1.00 76.79 59  A 1 
ATOM 454  O OG    . SER A 1 59  ? 8.526   1.668   36.327  1.00 69.34 59  A 1 
ATOM 455  N N     . VAL A 1 60  ? 8.418   5.636   36.972  1.00 81.20 60  A 1 
ATOM 456  C CA    . VAL A 1 60  ? 7.458   6.467   37.719  1.00 80.23 60  A 1 
ATOM 457  C C     . VAL A 1 60  ? 6.144   6.673   36.966  1.00 81.27 60  A 1 
ATOM 458  O O     . VAL A 1 60  ? 5.111   6.901   37.595  1.00 77.86 60  A 1 
ATOM 459  C CB    . VAL A 1 60  ? 8.059   7.820   38.137  1.00 78.63 60  A 1 
ATOM 460  C CG1   . VAL A 1 60  ? 9.260   7.621   39.085  1.00 69.25 60  A 1 
ATOM 461  C CG2   . VAL A 1 60  ? 8.515   8.672   36.948  1.00 73.37 60  A 1 
ATOM 462  N N     . VAL A 1 61  ? 6.174   6.539   35.640  1.00 82.52 61  A 1 
ATOM 463  C CA    . VAL A 1 61  ? 4.995   6.649   34.779  1.00 81.93 61  A 1 
ATOM 464  C C     . VAL A 1 61  ? 4.892   5.459   33.830  1.00 82.60 61  A 1 
ATOM 465  O O     . VAL A 1 61  ? 5.893   4.853   33.468  1.00 80.40 61  A 1 
ATOM 466  C CB    . VAL A 1 61  ? 4.949   7.973   33.987  1.00 80.10 61  A 1 
ATOM 467  C CG1   . VAL A 1 61  ? 4.908   9.182   34.916  1.00 68.20 61  A 1 
ATOM 468  C CG2   . VAL A 1 61  ? 6.128   8.137   33.020  1.00 72.35 61  A 1 
ATOM 469  N N     . TYR A 1 62  ? 3.658   5.138   33.412  1.00 78.44 62  A 1 
ATOM 470  C CA    . TYR A 1 62  ? 3.378   4.240   32.308  1.00 76.04 62  A 1 
ATOM 471  C C     . TYR A 1 62  ? 2.778   5.035   31.147  1.00 77.17 62  A 1 
ATOM 472  O O     . TYR A 1 62  ? 1.756   5.697   31.314  1.00 74.43 62  A 1 
ATOM 473  C CB    . TYR A 1 62  ? 2.440   3.128   32.780  1.00 73.80 62  A 1 
ATOM 474  C CG    . TYR A 1 62  ? 2.034   2.163   31.682  1.00 70.56 62  A 1 
ATOM 475  C CD1   . TYR A 1 62  ? 0.721   2.184   31.158  1.00 66.36 62  A 1 
ATOM 476  C CD2   . TYR A 1 62  ? 2.961   1.247   31.171  1.00 68.18 62  A 1 
ATOM 477  C CE1   . TYR A 1 62  ? 0.352   1.284   30.145  1.00 63.57 62  A 1 
ATOM 478  C CE2   . TYR A 1 62  ? 2.607   0.342   30.162  1.00 65.53 62  A 1 
ATOM 479  C CZ    . TYR A 1 62  ? 1.291   0.354   29.659  1.00 69.11 62  A 1 
ATOM 480  O OH    . TYR A 1 62  ? 0.927   -0.538  28.683  1.00 68.01 62  A 1 
ATOM 481  N N     . CYS A 1 63  ? 3.407   4.973   29.964  1.00 76.96 63  A 1 
ATOM 482  C CA    . CYS A 1 63  ? 2.872   5.547   28.742  1.00 75.92 63  A 1 
ATOM 483  C C     . CYS A 1 63  ? 1.995   4.515   28.033  1.00 74.29 63  A 1 
ATOM 484  O O     . CYS A 1 63  ? 2.481   3.469   27.597  1.00 71.10 63  A 1 
ATOM 485  C CB    . CYS A 1 63  ? 4.020   6.029   27.849  1.00 75.55 63  A 1 
ATOM 486  S SG    . CYS A 1 63  ? 3.334   6.717   26.311  1.00 74.77 63  A 1 
ATOM 487  N N     . ARG A 1 64  ? 0.699   4.802   27.885  1.00 77.55 64  A 1 
ATOM 488  C CA    . ARG A 1 64  ? -0.251  3.884   27.233  1.00 74.44 64  A 1 
ATOM 489  C C     . ARG A 1 64  ? 0.029   3.724   25.736  1.00 73.11 64  A 1 
ATOM 490  O O     . ARG A 1 64  ? -0.061  2.614   25.215  1.00 67.74 64  A 1 
ATOM 491  C CB    . ARG A 1 64  ? -1.690  4.380   27.449  1.00 69.88 64  A 1 
ATOM 492  C CG    . ARG A 1 64  ? -2.148  4.203   28.911  1.00 62.92 64  A 1 
ATOM 493  C CD    . ARG A 1 64  ? -3.590  4.699   29.079  1.00 61.43 64  A 1 
ATOM 494  N NE    . ARG A 1 64  ? -4.108  4.424   30.423  1.00 53.44 64  A 1 
ATOM 495  C CZ    . ARG A 1 64  ? -5.283  4.803   30.891  1.00 48.18 64  A 1 
ATOM 496  N NH1   . ARG A 1 64  ? -6.119  5.505   30.177  1.00 45.65 64  A 1 
ATOM 497  N NH2   . ARG A 1 64  ? -5.645  4.482   32.096  1.00 44.90 64  A 1 
ATOM 498  N N     . ALA A 1 65  ? 0.359   4.818   25.053  1.00 72.19 65  A 1 
ATOM 499  C CA    . ALA A 1 65  ? 0.576   4.811   23.605  1.00 70.50 65  A 1 
ATOM 500  C C     . ALA A 1 65  ? 1.795   3.980   23.186  1.00 70.76 65  A 1 
ATOM 501  O O     . ALA A 1 65  ? 1.745   3.288   22.166  1.00 65.16 65  A 1 
ATOM 502  C CB    . ALA A 1 65  ? 0.690   6.258   23.134  1.00 66.80 65  A 1 
ATOM 503  N N     . ASP A 1 66  ? 2.869   4.014   23.997  1.00 70.99 66  A 1 
ATOM 504  C CA    . ASP A 1 66  ? 4.112   3.281   23.743  1.00 68.83 66  A 1 
ATOM 505  C C     . ASP A 1 66  ? 4.180   1.942   24.512  1.00 69.29 66  A 1 
ATOM 506  O O     . ASP A 1 66  ? 5.085   1.142   24.268  1.00 64.57 66  A 1 
ATOM 507  C CB    . ASP A 1 66  ? 5.310   4.177   24.062  1.00 65.15 66  A 1 
ATOM 508  C CG    . ASP A 1 66  ? 5.329   5.448   23.180  1.00 63.54 66  A 1 
ATOM 509  O OD1   . ASP A 1 66  ? 4.904   5.357   22.000  1.00 58.85 66  A 1 
ATOM 510  O OD2   . ASP A 1 66  ? 5.727   6.497   23.710  1.00 59.14 66  A 1 
ATOM 511  N N     . SER A 1 67  ? 3.206   1.664   25.376  1.00 71.28 67  A 1 
ATOM 512  C CA    . SER A 1 67  ? 3.171   0.493   26.265  1.00 70.97 67  A 1 
ATOM 513  C C     . SER A 1 67  ? 4.460   0.342   27.078  1.00 73.08 67  A 1 
ATOM 514  O O     . SER A 1 67  ? 5.016   -0.747  27.171  1.00 68.29 67  A 1 
ATOM 515  C CB    . SER A 1 67  ? 2.813   -0.772  25.484  1.00 66.39 67  A 1 
ATOM 516  O OG    . SER A 1 67  ? 1.566   -0.630  24.837  1.00 61.20 67  A 1 
ATOM 517  N N     . ALA A 1 68  ? 4.957   1.461   27.634  1.00 73.41 68  A 1 
ATOM 518  C CA    . ALA A 1 68  ? 6.275   1.529   28.246  1.00 74.10 68  A 1 
ATOM 519  C C     . ALA A 1 68  ? 6.252   2.153   29.647  1.00 75.56 68  A 1 
ATOM 520  O O     . ALA A 1 68  ? 5.587   3.156   29.884  1.00 74.37 68  A 1 
ATOM 521  C CB    . ALA A 1 68  ? 7.190   2.314   27.314  1.00 70.96 68  A 1 
ATOM 522  N N     . TYR A 1 69  ? 7.021   1.551   30.548  1.00 78.68 69  A 1 
ATOM 523  C CA    . TYR A 1 69  ? 7.273   2.064   31.890  1.00 76.02 69  A 1 
ATOM 524  C C     . TYR A 1 69  ? 8.496   2.975   31.859  1.00 77.89 69  A 1 
ATOM 525  O O     . TYR A 1 69  ? 9.579   2.556   31.461  1.00 74.88 69  A 1 
ATOM 526  C CB    . TYR A 1 69  ? 7.474   0.896   32.861  1.00 74.96 69  A 1 
ATOM 527  C CG    . TYR A 1 69  ? 6.241   0.042   33.058  1.00 72.96 69  A 1 
ATOM 528  C CD1   . TYR A 1 69  ? 5.358   0.308   34.103  1.00 66.44 69  A 1 
ATOM 529  C CD2   . TYR A 1 69  ? 5.971   -1.026  32.179  1.00 68.59 69  A 1 
ATOM 530  C CE1   . TYR A 1 69  ? 4.217   -0.489  34.304  1.00 65.70 69  A 1 
ATOM 531  C CE2   . TYR A 1 69  ? 4.835   -1.822  32.360  1.00 66.20 69  A 1 
ATOM 532  C CZ    . TYR A 1 69  ? 3.956   -1.560  33.427  1.00 72.38 69  A 1 
ATOM 533  O OH    . TYR A 1 69  ? 2.839   -2.339  33.616  1.00 70.76 69  A 1 
ATOM 534  N N     . LEU A 1 70  ? 8.343   4.239   32.278  1.00 76.23 70  A 1 
ATOM 535  C CA    . LEU A 1 70  ? 9.376   5.260   32.151  1.00 75.03 70  A 1 
ATOM 536  C C     . LEU A 1 70  ? 9.718   5.904   33.496  1.00 75.45 70  A 1 
ATOM 537  O O     . LEU A 1 70  ? 8.851   6.173   34.323  1.00 74.46 70  A 1 
ATOM 538  C CB    . LEU A 1 70  ? 8.930   6.318   31.125  1.00 72.46 70  A 1 
ATOM 539  C CG    . LEU A 1 70  ? 8.646   5.772   29.716  1.00 72.01 70  A 1 
ATOM 540  C CD1   . LEU A 1 70  ? 8.169   6.893   28.792  1.00 68.13 70  A 1 
ATOM 541  C CD2   . LEU A 1 70  ? 9.902   5.129   29.126  1.00 68.31 70  A 1 
ATOM 542  N N     . CYS A 1 71  ? 11.024  6.172   33.717  1.00 79.47 71  A 1 
ATOM 543  C CA    . CYS A 1 71  ? 11.445  7.080   34.771  1.00 78.68 71  A 1 
ATOM 544  C C     . CYS A 1 71  ? 11.157  8.534   34.367  1.00 78.80 71  A 1 
ATOM 545  O O     . CYS A 1 71  ? 11.004  8.827   33.182  1.00 75.42 71  A 1 
ATOM 546  C CB    . CYS A 1 71  ? 12.918  6.849   35.118  1.00 75.90 71  A 1 
ATOM 547  S SG    . CYS A 1 71  ? 14.037  7.443   33.808  1.00 73.98 71  A 1 
ATOM 548  N N     . ALA A 1 72  ? 11.157  9.455   35.330  1.00 81.42 72  A 1 
ATOM 549  C CA    . ALA A 1 72  ? 10.860  10.861  35.077  1.00 79.83 72  A 1 
ATOM 550  C C     . ALA A 1 72  ? 11.766  11.498  34.000  1.00 80.64 72  A 1 
ATOM 551  O O     . ALA A 1 72  ? 11.300  12.287  33.188  1.00 78.28 72  A 1 
ATOM 552  C CB    . ALA A 1 72  ? 10.980  11.625  36.402  1.00 77.69 72  A 1 
ATOM 553  N N     . SER A 1 73  ? 13.049  11.121  33.979  1.00 78.18 73  A 1 
ATOM 554  C CA    . SER A 1 73  ? 13.995  11.618  32.975  1.00 76.88 73  A 1 
ATOM 555  C C     . SER A 1 73  ? 13.671  11.093  31.569  1.00 77.23 73  A 1 
ATOM 556  O O     . SER A 1 73  ? 13.586  11.878  30.633  1.00 75.12 73  A 1 
ATOM 557  C CB    . SER A 1 73  ? 15.423  11.242  33.370  1.00 74.87 73  A 1 
ATOM 558  O OG    . SER A 1 73  ? 16.357  11.791  32.454  1.00 65.56 73  A 1 
ATOM 559  N N     . CYS A 1 74  ? 13.442  9.781   31.411  1.00 72.15 74  A 1 
ATOM 560  C CA    . CYS A 1 74  ? 13.106  9.193   30.112  1.00 71.15 74  A 1 
ATOM 561  C C     . CYS A 1 74  ? 11.727  9.636   29.620  1.00 71.06 74  A 1 
ATOM 562  O O     . CYS A 1 74  ? 11.576  9.890   28.435  1.00 68.75 74  A 1 
ATOM 563  C CB    . CYS A 1 74  ? 13.195  7.664   30.185  1.00 69.64 74  A 1 
ATOM 564  S SG    . CYS A 1 74  ? 14.934  7.137   30.413  1.00 68.02 74  A 1 
ATOM 565  N N     . ASP A 1 75  ? 10.745  9.791   30.515  1.00 79.53 75  A 1 
ATOM 566  C CA    . ASP A 1 75  ? 9.428   10.330  30.189  1.00 77.72 75  A 1 
ATOM 567  C C     . ASP A 1 75  ? 9.533   11.751  29.621  1.00 77.48 75  A 1 
ATOM 568  O O     . ASP A 1 75  ? 9.052   12.017  28.520  1.00 74.73 75  A 1 
ATOM 569  C CB    . ASP A 1 75  ? 8.532   10.295  31.435  1.00 76.77 75  A 1 
ATOM 570  C CG    . ASP A 1 75  ? 7.168   10.946  31.176  1.00 75.93 75  A 1 
ATOM 571  O OD1   . ASP A 1 75  ? 6.440   10.462  30.294  1.00 68.73 75  A 1 
ATOM 572  O OD2   . ASP A 1 75  ? 6.851   11.944  31.850  1.00 70.13 75  A 1 
ATOM 573  N N     . ALA A 1 76  ? 10.223  12.640  30.331  1.00 78.98 76  A 1 
ATOM 574  C CA    . ALA A 1 76  ? 10.427  14.009  29.881  1.00 76.61 76  A 1 
ATOM 575  C C     . ALA A 1 76  ? 11.139  14.053  28.522  1.00 76.83 76  A 1 
ATOM 576  O O     . ALA A 1 76  ? 10.741  14.808  27.635  1.00 74.77 76  A 1 
ATOM 577  C CB    . ALA A 1 76  ? 11.222  14.771  30.943  1.00 75.29 76  A 1 
ATOM 578  N N     . GLN A 1 77  ? 12.143  13.217  28.337  1.00 72.32 77  A 1 
ATOM 579  C CA    . GLN A 1 77  ? 12.936  13.145  27.127  1.00 70.51 77  A 1 
ATOM 580  C C     . GLN A 1 77  ? 12.137  12.625  25.918  1.00 70.78 77  A 1 
ATOM 581  O O     . GLN A 1 77  ? 12.084  13.272  24.879  1.00 68.84 77  A 1 
ATOM 582  C CB    . GLN A 1 77  ? 14.163  12.281  27.435  1.00 68.22 77  A 1 
ATOM 583  C CG    . GLN A 1 77  ? 15.233  13.037  28.234  1.00 62.87 77  A 1 
ATOM 584  C CD    . GLN A 1 77  ? 16.517  12.213  28.423  1.00 58.62 77  A 1 
ATOM 585  O OE1   . GLN A 1 77  ? 16.608  11.025  28.162  1.00 53.01 77  A 1 
ATOM 586  N NE2   . GLN A 1 77  ? 17.580  12.846  28.850  1.00 50.76 77  A 1 
ATOM 587  N N     . ILE A 1 78  ? 11.485  11.467  26.049  1.00 72.56 78  A 1 
ATOM 588  C CA    . ILE A 1 78  ? 10.750  10.808  24.960  1.00 71.25 78  A 1 
ATOM 589  C C     . ILE A 1 78  ? 9.538   11.637  24.545  1.00 71.07 78  A 1 
ATOM 590  O O     . ILE A 1 78  ? 9.280   11.826  23.356  1.00 68.22 78  A 1 
ATOM 591  C CB    . ILE A 1 78  ? 10.348  9.393   25.385  1.00 68.25 78  A 1 
ATOM 592  C CG1   . ILE A 1 78  ? 11.614  8.510   25.486  1.00 65.63 78  A 1 
ATOM 593  C CG2   . ILE A 1 78  ? 9.338   8.755   24.425  1.00 64.78 78  A 1 
ATOM 594  C CD1   . ILE A 1 78  ? 11.397  7.274   26.343  1.00 59.26 78  A 1 
ATOM 595  N N     . HIS A 1 79  ? 8.811   12.163  25.520  1.00 75.72 79  A 1 
ATOM 596  C CA    . HIS A 1 79  ? 7.605   12.933  25.255  1.00 74.60 79  A 1 
ATOM 597  C C     . HIS A 1 79  ? 7.870   14.402  24.917  1.00 72.99 79  A 1 
ATOM 598  O O     . HIS A 1 79  ? 6.963   15.091  24.458  1.00 66.95 79  A 1 
ATOM 599  C CB    . HIS A 1 79  ? 6.634   12.739  26.409  1.00 73.79 79  A 1 
ATOM 600  C CG    . HIS A 1 79  ? 6.207   11.304  26.567  1.00 76.83 79  A 1 
ATOM 601  N ND1   . HIS A 1 79  ? 6.487   10.488  27.625  1.00 68.14 79  A 1 
ATOM 602  C CD2   . HIS A 1 79  ? 5.461   10.576  25.683  1.00 71.05 79  A 1 
ATOM 603  C CE1   . HIS A 1 79  ? 5.916   9.295   27.404  1.00 72.99 79  A 1 
ATOM 604  N NE2   . HIS A 1 79  ? 5.286   9.309   26.226  1.00 74.01 79  A 1 
ATOM 605  N N     . ALA A 1 80  ? 9.107   14.867  25.059  1.00 75.38 80  A 1 
ATOM 606  C CA    . ALA A 1 80  ? 9.530   16.114  24.448  1.00 72.14 80  A 1 
ATOM 607  C C     . ALA A 1 80  ? 9.911   15.939  22.962  1.00 70.16 80  A 1 
ATOM 608  O O     . ALA A 1 80  ? 9.825   16.899  22.215  1.00 64.88 80  A 1 
ATOM 609  C CB    . ALA A 1 80  ? 10.658  16.723  25.281  1.00 69.27 80  A 1 
ATOM 610  N N     . ALA A 1 81  ? 10.247  14.718  22.504  1.00 68.72 81  A 1 
ATOM 611  C CA    . ALA A 1 81  ? 10.834  14.466  21.188  1.00 65.46 81  A 1 
ATOM 612  C C     . ALA A 1 81  ? 10.015  14.989  19.996  1.00 65.49 81  A 1 
ATOM 613  O O     . ALA A 1 81  ? 10.579  15.439  18.998  1.00 60.16 81  A 1 
ATOM 614  C CB    . ALA A 1 81  ? 11.072  12.964  21.040  1.00 60.86 81  A 1 
ATOM 615  N N     . ASN A 1 82  ? 8.683   14.934  20.094  1.00 66.24 82  A 1 
ATOM 616  C CA    . ASN A 1 82  ? 7.802   15.564  19.121  1.00 65.42 82  A 1 
ATOM 617  C C     . ASN A 1 82  ? 6.433   15.912  19.728  1.00 67.32 82  A 1 
ATOM 618  O O     . ASN A 1 82  ? 6.061   15.470  20.823  1.00 63.25 82  A 1 
ATOM 619  C CB    . ASN A 1 82  ? 7.700   14.686  17.860  1.00 59.98 82  A 1 
ATOM 620  C CG    . ASN A 1 82  ? 7.018   13.354  18.107  1.00 54.60 82  A 1 
ATOM 621  O OD1   . ASN A 1 82  ? 5.903   13.284  18.596  1.00 50.23 82  A 1 
ATOM 622  N ND2   . ASN A 1 82  ? 7.663   12.268  17.765  1.00 51.39 82  A 1 
ATOM 623  N N     . ARG A 1 83  ? 5.650   16.694  18.987  1.00 67.09 83  A 1 
ATOM 624  C CA    . ARG A 1 83  ? 4.336   17.162  19.445  1.00 66.28 83  A 1 
ATOM 625  C C     . ARG A 1 83  ? 3.326   16.029  19.663  1.00 66.41 83  A 1 
ATOM 626  O O     . ARG A 1 83  ? 2.448   16.164  20.509  1.00 62.71 83  A 1 
ATOM 627  C CB    . ARG A 1 83  ? 3.817   18.191  18.440  1.00 61.61 83  A 1 
ATOM 628  C CG    . ARG A 1 83  ? 2.634   18.993  18.994  1.00 57.14 83  A 1 
ATOM 629  C CD    . ARG A 1 83  ? 2.164   19.996  17.939  1.00 53.25 83  A 1 
ATOM 630  N NE    . ARG A 1 83  ? 1.155   20.913  18.478  1.00 46.54 83  A 1 
ATOM 631  C CZ    . ARG A 1 83  ? 0.530   21.843  17.794  1.00 40.21 83  A 1 
ATOM 632  N NH1   . ARG A 1 83  ? 0.716   21.986  16.505  1.00 37.17 83  A 1 
ATOM 633  N NH2   . ARG A 1 83  ? -0.293  22.661  18.380  1.00 37.63 83  A 1 
ATOM 634  N N     . VAL A 1 84  ? 3.424   14.951  18.903  1.00 65.74 84  A 1 
ATOM 635  C CA    . VAL A 1 84  ? 2.530   13.795  19.047  1.00 66.00 84  A 1 
ATOM 636  C C     . VAL A 1 84  ? 2.871   13.010  20.311  1.00 68.93 84  A 1 
ATOM 637  O O     . VAL A 1 84  ? 1.983   12.745  21.123  1.00 65.65 84  A 1 
ATOM 638  C CB    . VAL A 1 84  ? 2.563   12.899  17.804  1.00 61.05 84  A 1 
ATOM 639  C CG1   . VAL A 1 84  ? 1.600   11.718  17.968  1.00 54.91 84  A 1 
ATOM 640  C CG2   . VAL A 1 84  ? 2.181   13.686  16.553  1.00 56.07 84  A 1 
ATOM 641  N N     . ALA A 1 85  ? 4.161   12.727  20.533  1.00 65.97 85  A 1 
ATOM 642  C CA    . ALA A 1 85  ? 4.633   12.081  21.753  1.00 67.40 85  A 1 
ATOM 643  C C     . ALA A 1 85  ? 4.250   12.887  23.002  1.00 69.61 85  A 1 
ATOM 644  O O     . ALA A 1 85  ? 3.796   12.304  23.986  1.00 70.07 85  A 1 
ATOM 645  C CB    . ALA A 1 85  ? 6.147   11.884  21.644  1.00 65.89 85  A 1 
ATOM 646  N N     . SER A 1 86  ? 4.301   14.223  22.954  1.00 75.06 86  A 1 
ATOM 647  C CA    . SER A 1 86  ? 3.915   15.076  24.087  1.00 74.63 86  A 1 
ATOM 648  C C     . SER A 1 86  ? 2.449   14.924  24.511  1.00 76.14 86  A 1 
ATOM 649  O O     . SER A 1 86  ? 2.107   15.221  25.654  1.00 73.97 86  A 1 
ATOM 650  C CB    . SER A 1 86  ? 4.231   16.539  23.791  1.00 72.35 86  A 1 
ATOM 651  O OG    . SER A 1 86  ? 3.294   17.138  22.918  1.00 66.55 86  A 1 
ATOM 652  N N     . ARG A 1 87  ? 1.581   14.424  23.611  1.00 72.34 87  A 1 
ATOM 653  C CA    . ARG A 1 87  ? 0.154   14.188  23.862  1.00 71.61 87  A 1 
ATOM 654  C C     . ARG A 1 87  ? -0.153  12.763  24.336  1.00 73.53 87  A 1 
ATOM 655  O O     . ARG A 1 87  ? -1.311  12.473  24.626  1.00 68.81 87  A 1 
ATOM 656  C CB    . ARG A 1 87  ? -0.645  14.495  22.594  1.00 66.55 87  A 1 
ATOM 657  C CG    . ARG A 1 87  ? -0.560  15.968  22.185  1.00 62.23 87  A 1 
ATOM 658  C CD    . ARG A 1 87  ? -1.275  16.128  20.850  1.00 59.57 87  A 1 
ATOM 659  N NE    . ARG A 1 87  ? -1.182  17.500  20.334  1.00 52.29 87  A 1 
ATOM 660  C CZ    . ARG A 1 87  ? -1.613  17.882  19.145  1.00 47.47 87  A 1 
ATOM 661  N NH1   . ARG A 1 87  ? -2.201  17.048  18.335  1.00 44.17 87  A 1 
ATOM 662  N NH2   . ARG A 1 87  ? -1.448  19.104  18.754  1.00 43.74 87  A 1 
ATOM 663  N N     . HIS A 1 88  ? 0.832   11.885  24.414  1.00 72.45 88  A 1 
ATOM 664  C CA    . HIS A 1 88  ? 0.618   10.537  24.907  1.00 73.47 88  A 1 
ATOM 665  C C     . HIS A 1 88  ? 0.086   10.572  26.349  1.00 73.81 88  A 1 
ATOM 666  O O     . HIS A 1 88  ? 0.604   11.301  27.201  1.00 71.84 88  A 1 
ATOM 667  C CB    . HIS A 1 88  ? 1.891   9.694   24.828  1.00 71.70 88  A 1 
ATOM 668  C CG    . HIS A 1 88  ? 2.315   9.307   23.437  1.00 71.08 88  A 1 
ATOM 669  N ND1   . HIS A 1 88  ? 3.464   8.595   23.131  1.00 64.21 88  A 1 
ATOM 670  C CD2   . HIS A 1 88  ? 1.669   9.532   22.251  1.00 67.60 88  A 1 
ATOM 671  C CE1   . HIS A 1 88  ? 3.497   8.402   21.808  1.00 67.40 88  A 1 
ATOM 672  N NE2   . HIS A 1 88  ? 2.420   8.961   21.238  1.00 69.44 88  A 1 
ATOM 673  N N     . GLU A 1 89  ? -0.945  9.777   26.622  1.00 74.53 89  A 1 
ATOM 674  C CA    . GLU A 1 89  ? -1.479  9.650   27.971  1.00 74.55 89  A 1 
ATOM 675  C C     . GLU A 1 89  ? -0.485  8.878   28.841  1.00 76.11 89  A 1 
ATOM 676  O O     . GLU A 1 89  ? -0.128  7.738   28.523  1.00 71.28 89  A 1 
ATOM 677  C CB    . GLU A 1 89  ? -2.853  8.986   27.917  1.00 69.59 89  A 1 
ATOM 678  C CG    . GLU A 1 89  ? -3.595  9.069   29.250  1.00 61.11 89  A 1 
ATOM 679  C CD    . GLU A 1 89  ? -4.933  8.296   29.257  1.00 56.85 89  A 1 
ATOM 680  O OE1   . GLU A 1 89  ? -5.515  8.144   30.345  1.00 49.75 89  A 1 
ATOM 681  O OE2   . GLU A 1 89  ? -5.342  7.768   28.204  1.00 49.55 89  A 1 
ATOM 682  N N     . ARG A 1 90  ? -0.054  9.480   29.954  1.00 73.33 90  A 1 
ATOM 683  C CA    . ARG A 1 90  ? 0.784   8.823   30.958  1.00 71.90 90  A 1 
ATOM 684  C C     . ARG A 1 90  ? -0.023  8.618   32.240  1.00 71.25 90  A 1 
ATOM 685  O O     . ARG A 1 90  ? -0.793  9.477   32.635  1.00 67.86 90  A 1 
ATOM 686  C CB    . ARG A 1 90  ? 2.082   9.598   31.288  1.00 70.31 90  A 1 
ATOM 687  C CG    . ARG A 1 90  ? 3.053   9.813   30.116  1.00 71.28 90  A 1 
ATOM 688  C CD    . ARG A 1 90  ? 2.673   11.077  29.344  1.00 70.94 90  A 1 
ATOM 689  N NE    . ARG A 1 90  ? 3.827   11.674  28.671  1.00 70.19 90  A 1 
ATOM 690  C CZ    . ARG A 1 90  ? 3.834   12.828  28.045  1.00 68.78 90  A 1 
ATOM 691  N NH1   . ARG A 1 90  ? 2.749   13.527  27.863  1.00 60.53 90  A 1 
ATOM 692  N NH2   . ARG A 1 90  ? 4.929   13.319  27.573  1.00 66.89 90  A 1 
ATOM 693  N N     . VAL A 1 91  ? 0.206   7.489   32.891  1.00 79.30 91  A 1 
ATOM 694  C CA    . VAL A 1 91  ? -0.382  7.176   34.192  1.00 77.99 91  A 1 
ATOM 695  C C     . VAL A 1 91  ? 0.731   7.142   35.235  1.00 78.52 91  A 1 
ATOM 696  O O     . VAL A 1 91  ? 1.734   6.456   35.030  1.00 76.08 91  A 1 
ATOM 697  C CB    . VAL A 1 91  ? -1.159  5.848   34.144  1.00 74.81 91  A 1 
ATOM 698  C CG1   . VAL A 1 91  ? -1.859  5.565   35.477  1.00 64.33 91  A 1 
ATOM 699  C CG2   . VAL A 1 91  ? -2.226  5.878   33.049  1.00 67.43 91  A 1 
ATOM 700  N N     . LEU A 1 92  ? 0.569   7.859   36.348  1.00 78.81 92  A 1 
ATOM 701  C CA    . LEU A 1 92  ? 1.514   7.781   37.464  1.00 76.32 92  A 1 
ATOM 702  C C     . LEU A 1 92  ? 1.406   6.403   38.126  1.00 75.98 92  A 1 
ATOM 703  O O     . LEU A 1 92  ? 0.346   6.011   38.601  1.00 72.09 92  A 1 
ATOM 704  C CB    . LEU A 1 92  ? 1.240   8.900   38.472  1.00 72.76 92  A 1 
ATOM 705  C CG    . LEU A 1 92  ? 1.784   10.276  38.044  1.00 66.32 92  A 1 
ATOM 706  C CD1   . LEU A 1 92  ? 1.185   11.381  38.905  1.00 59.24 92  A 1 
ATOM 707  C CD2   . LEU A 1 92  ? 3.304   10.349  38.177  1.00 61.82 92  A 1 
ATOM 708  N N     . LEU A 1 93  ? 2.525   5.685   38.210  1.00 73.82 93  A 1 
ATOM 709  C CA    . LEU A 1 93  ? 2.556   4.338   38.787  1.00 70.48 93  A 1 
ATOM 710  C C     . LEU A 1 93  ? 2.238   4.359   40.286  1.00 69.81 93  A 1 
ATOM 711  O O     . LEU A 1 93  ? 1.570   3.458   40.775  1.00 64.08 93  A 1 
ATOM 712  C CB    . LEU A 1 93  ? 3.917   3.698   38.526  1.00 66.99 93  A 1 
ATOM 713  C CG    . LEU A 1 93  ? 4.218   3.455   37.029  1.00 64.06 93  A 1 
ATOM 714  C CD1   . LEU A 1 93  ? 5.629   2.922   36.879  1.00 59.58 93  A 1 
ATOM 715  C CD2   . LEU A 1 93  ? 3.251   2.463   36.389  1.00 62.86 93  A 1 
ATOM 716  N N     . SER A 1 94  ? 2.634   5.417   40.992  1.00 71.20 94  A 1 
ATOM 717  C CA    . SER A 1 94  ? 2.319   5.578   42.410  1.00 68.60 94  A 1 
ATOM 718  C C     . SER A 1 94  ? 0.816   5.691   42.694  1.00 67.26 94  A 1 
ATOM 719  O O     . SER A 1 94  ? 0.370   5.264   43.753  1.00 61.11 94  A 1 
ATOM 720  C CB    . SER A 1 94  ? 3.019   6.826   42.946  1.00 63.00 94  A 1 
ATOM 721  O OG    . SER A 1 94  ? 2.612   7.984   42.240  1.00 55.96 94  A 1 
ATOM 722  N N     . GLU A 1 95  ? 0.038   6.243   41.769  1.00 62.35 95  A 1 
ATOM 723  C CA    . GLU A 1 95  ? -1.416  6.330   41.887  1.00 60.22 95  A 1 
ATOM 724  C C     . GLU A 1 95  ? -2.078  5.012   41.503  1.00 57.10 95  A 1 
ATOM 725  O O     . GLU A 1 95  ? -2.985  4.559   42.205  1.00 52.69 95  A 1 
ATOM 726  C CB    . GLU A 1 95  ? -1.967  7.465   41.022  1.00 56.08 95  A 1 
ATOM 727  C CG    . GLU A 1 95  ? -1.532  8.839   41.546  1.00 51.07 95  A 1 
ATOM 728  C CD    . GLU A 1 95  ? -2.160  10.004  40.779  1.00 45.84 95  A 1 
ATOM 729  O OE1   . GLU A 1 95  ? -2.066  11.126  41.313  1.00 41.33 95  A 1 
ATOM 730  O OE2   . GLU A 1 95  ? -2.705  9.773   39.683  1.00 42.15 95  A 1 
ATOM 731  N N     . ALA A 1 96  ? -1.601  4.355   40.447  1.00 58.23 96  A 1 
ATOM 732  C CA    . ALA A 1 96  ? -2.085  3.042   40.050  1.00 55.17 96  A 1 
ATOM 733  C C     . ALA A 1 96  ? -1.875  1.999   41.170  1.00 53.43 96  A 1 
ATOM 734  O O     . ALA A 1 96  ? -2.775  1.227   41.459  1.00 51.57 96  A 1 
ATOM 735  C CB    . ALA A 1 96  ? -1.405  2.638   38.744  1.00 52.29 96  A 1 
ATOM 736  N N     . TYR A 1 97  ? -0.720  2.045   41.838  1.00 60.11 97  A 1 
ATOM 737  C CA    . TYR A 1 97  ? -0.408  1.159   42.966  1.00 55.99 97  A 1 
ATOM 738  C C     . TYR A 1 97  ? -1.313  1.391   44.182  1.00 52.94 97  A 1 
ATOM 739  O O     . TYR A 1 97  ? -1.701  0.435   44.844  1.00 51.26 97  A 1 
ATOM 740  C CB    . TYR A 1 97  ? 1.068   1.325   43.368  1.00 52.83 97  A 1 
ATOM 741  C CG    . TYR A 1 97  ? 1.787   0.012   43.566  1.00 49.57 97  A 1 
ATOM 742  C CD1   . TYR A 1 97  ? 1.727   -0.672  44.790  1.00 45.99 97  A 1 
ATOM 743  C CD2   . TYR A 1 97  ? 2.518   -0.548  42.493  1.00 44.89 97  A 1 
ATOM 744  C CE1   . TYR A 1 97  ? 2.383   -1.900  44.957  1.00 39.96 97  A 1 
ATOM 745  C CE2   . TYR A 1 97  ? 3.188   -1.782  42.649  1.00 41.50 97  A 1 
ATOM 746  C CZ    . TYR A 1 97  ? 3.121   -2.452  43.882  1.00 41.34 97  A 1 
ATOM 747  O OH    . TYR A 1 97  ? 3.775   -3.653  44.038  1.00 37.89 97  A 1 
ATOM 748  N N     . LYS A 1 98  ? -1.705  2.645   44.448  1.00 54.53 98  A 1 
ATOM 749  C CA    . LYS A 1 98  ? -2.615  2.964   45.564  1.00 53.77 98  A 1 
ATOM 750  C C     . LYS A 1 98  ? -4.031  2.428   45.363  1.00 52.25 98  A 1 
ATOM 751  O O     . LYS A 1 98  ? -4.706  2.128   46.342  1.00 47.74 98  A 1 
ATOM 752  C CB    . LYS A 1 98  ? -2.685  4.481   45.768  1.00 50.12 98  A 1 
ATOM 753  C CG    . LYS A 1 98  ? -1.442  5.048   46.461  1.00 45.99 98  A 1 
ATOM 754  C CD    . LYS A 1 98  ? -1.538  6.568   46.491  1.00 42.26 98  A 1 
ATOM 755  C CE    . LYS A 1 98  ? -0.279  7.179   47.090  1.00 36.89 98  A 1 
ATOM 756  N NZ    . LYS A 1 98  ? -0.344  8.665   47.076  1.00 31.04 98  A 1 
ATOM 757  N N     . HIS A 1 99  ? -4.494  2.345   44.106  1.00 49.65 99  A 1 
ATOM 758  C CA    . HIS A 1 99  ? -5.826  1.845   43.772  1.00 48.67 99  A 1 
ATOM 759  C C     . HIS A 1 99  ? -5.850  0.336   43.522  1.00 44.62 99  A 1 
ATOM 760  O O     . HIS A 1 99  ? -6.937  -0.241  43.372  1.00 41.14 99  A 1 
ATOM 761  C CB    . HIS A 1 99  ? -6.385  2.627   42.580  1.00 45.85 99  A 1 
ATOM 762  C CG    . HIS A 1 99  ? -6.653  4.075   42.903  1.00 43.53 99  A 1 
ATOM 763  N ND1   . HIS A 1 99  ? -5.740  5.095   42.863  1.00 39.57 99  A 1 
ATOM 764  C CD2   . HIS A 1 99  ? -7.838  4.628   43.332  1.00 40.65 99  A 1 
ATOM 765  C CE1   . HIS A 1 99  ? -6.346  6.225   43.253  1.00 37.82 99  A 1 
ATOM 766  N NE2   . HIS A 1 99  ? -7.622  5.991   43.551  1.00 38.75 99  A 1 
ATOM 767  N N     . ALA A 1 100 ? -4.695  -0.318  43.496  1.00 50.40 100 A 1 
ATOM 768  C CA    . ALA A 1 100 ? -4.626  -1.766  43.479  1.00 48.78 100 A 1 
ATOM 769  C C     . ALA A 1 100 ? -5.205  -2.296  44.800  1.00 46.44 100 A 1 
ATOM 770  O O     . ALA A 1 100 ? -4.719  -1.912  45.864  1.00 44.83 100 A 1 
ATOM 771  C CB    . ALA A 1 100 ? -3.179  -2.204  43.255  1.00 45.84 100 A 1 
ATOM 772  N N     . PRO A 1 101 ? -6.240  -3.147  44.775  1.00 41.54 101 A 1 
ATOM 773  C CA    . PRO A 1 101 ? -6.809  -3.669  46.008  1.00 42.05 101 A 1 
ATOM 774  C C     . PRO A 1 101 ? -5.740  -4.462  46.764  1.00 43.09 101 A 1 
ATOM 775  O O     . PRO A 1 101 ? -5.164  -5.406  46.224  1.00 41.92 101 A 1 
ATOM 776  C CB    . PRO A 1 101 ? -8.014  -4.512  45.584  1.00 38.72 101 A 1 
ATOM 777  C CG    . PRO A 1 101 ? -7.709  -4.878  44.131  1.00 38.35 101 A 1 
ATOM 778  C CD    . PRO A 1 101 ? -6.910  -3.684  43.620  1.00 43.25 101 A 1 
ATOM 779  N N     . VAL A 1 102 ? -5.544  -4.126  48.039  1.00 32.97 102 A 1 
ATOM 780  C CA    . VAL A 1 102 ? -4.576  -4.731  48.986  1.00 34.00 102 A 1 
ATOM 781  C C     . VAL A 1 102 ? -4.842  -6.231  49.244  1.00 33.08 102 A 1 
ATOM 782  O O     . VAL A 1 102 ? -4.149  -6.871  50.024  1.00 31.73 102 A 1 
ATOM 783  C CB    . VAL A 1 102 ? -4.591  -3.927  50.312  1.00 32.39 102 A 1 
ATOM 784  C CG1   . VAL A 1 102 ? -3.449  -4.283  51.270  1.00 30.20 102 A 1 
ATOM 785  C CG2   . VAL A 1 102 ? -4.506  -2.412  50.078  1.00 32.90 102 A 1 
ATOM 786  N N     . MET A 1 103 ? -5.847  -6.815  48.600  1.00 30.15 103 A 1 
ATOM 787  C CA    . MET A 1 103 ? -6.430  -8.124  48.954  1.00 31.10 103 A 1 
ATOM 788  C C     . MET A 1 103 ? -5.423  -9.279  48.957  1.00 31.10 103 A 1 
ATOM 789  O O     . MET A 1 103 ? -5.544  -10.157 49.805  1.00 30.20 103 A 1 
ATOM 790  C CB    . MET A 1 103 ? -7.567  -8.447  47.988  1.00 30.45 103 A 1 
ATOM 791  C CG    . MET A 1 103 ? -8.877  -7.734  48.365  1.00 27.90 103 A 1 
ATOM 792  S SD    . MET A 1 103 ? -10.179 -8.833  48.989  1.00 25.57 103 A 1 
ATOM 793  C CE    . MET A 1 103 ? -10.786 -9.513  47.431  1.00 23.37 103 A 1 
ATOM 794  N N     . LEU A 1 104 ? -4.485  -9.324  48.010  1.00 30.29 104 A 1 
ATOM 795  C CA    . LEU A 1 104 ? -3.501  -10.413 47.972  1.00 31.83 104 A 1 
ATOM 796  C C     . LEU A 1 104 ? -2.294  -10.079 48.863  1.00 30.23 104 A 1 
ATOM 797  O O     . LEU A 1 104 ? -1.160  -10.020 48.399  1.00 29.07 104 A 1 
ATOM 798  C CB    . LEU A 1 104 ? -3.149  -10.783 46.520  1.00 30.79 104 A 1 
ATOM 799  C CG    . LEU A 1 104 ? -4.271  -11.559 45.799  1.00 27.76 104 A 1 
ATOM 800  C CD1   . LEU A 1 104 ? -3.978  -11.624 44.304  1.00 26.67 104 A 1 
ATOM 801  C CD2   . LEU A 1 104 ? -4.424  -12.990 46.316  1.00 29.54 104 A 1 
ATOM 802  N N     . ASP A 1 105 ? -2.564  -9.922  50.146  1.00 35.78 105 A 1 
ATOM 803  C CA    . ASP A 1 105 ? -1.557  -9.829  51.216  1.00 37.00 105 A 1 
ATOM 804  C C     . ASP A 1 105 ? -0.880  -11.191 51.503  1.00 35.16 105 A 1 
ATOM 805  O O     . ASP A 1 105 ? -0.096  -11.349 52.425  1.00 34.30 105 A 1 
ATOM 806  C CB    . ASP A 1 105 ? -2.265  -9.272  52.469  1.00 35.48 105 A 1 
ATOM 807  C CG    . ASP A 1 105 ? -1.459  -8.267  53.298  1.00 32.94 105 A 1 
ATOM 808  O OD1   . ASP A 1 105 ? -0.459  -7.719  52.787  1.00 32.34 105 A 1 
ATOM 809  O OD2   . ASP A 1 105 ? -1.888  -8.015  54.441  1.00 32.01 105 A 1 
ATOM 810  N N     . CYS A 1 106 ? -1.230  -12.221 50.726  1.00 34.13 106 A 1 
ATOM 811  C CA    . CYS A 1 106 ? -0.709  -13.559 50.929  1.00 40.56 106 A 1 
ATOM 812  C C     . CYS A 1 106 ? 0.773   -13.613 50.515  1.00 39.63 106 A 1 
ATOM 813  O O     . CYS A 1 106 ? 1.146   -13.105 49.464  1.00 38.19 106 A 1 
ATOM 814  C CB    . CYS A 1 106 ? -1.570  -14.576 50.183  1.00 37.57 106 A 1 
ATOM 815  S SG    . CYS A 1 106 ? -1.485  -16.188 51.022  1.00 31.45 106 A 1 
ATOM 816  N N     . HIS A 1 107 ? 1.591   -14.281 51.305  1.00 25.57 107 A 1 
ATOM 817  C CA    . HIS A 1 107 ? 3.054   -14.413 51.201  1.00 26.43 107 A 1 
ATOM 818  C C     . HIS A 1 107 ? 3.621   -15.018 49.894  1.00 25.30 107 A 1 
ATOM 819  O O     . HIS A 1 107 ? 4.804   -15.366 49.853  1.00 23.77 107 A 1 
ATOM 820  C CB    . HIS A 1 107 ? 3.519   -15.298 52.378  1.00 25.28 107 A 1 
ATOM 821  C CG    . HIS A 1 107 ? 3.748   -14.575 53.666  1.00 22.95 107 A 1 
ATOM 822  N ND1   . HIS A 1 107 ? 4.794   -13.711 53.920  1.00 21.43 107 A 1 
ATOM 823  C CD2   . HIS A 1 107 ? 3.068   -14.711 54.855  1.00 21.00 107 A 1 
ATOM 824  C CE1   . HIS A 1 107 ? 4.724   -13.331 55.210  1.00 20.02 107 A 1 
ATOM 825  N NE2   . HIS A 1 107 ? 3.693   -13.925 55.807  1.00 20.27 107 A 1 
ATOM 826  N N     . ALA A 1 108 ? 2.790   -15.244 48.881  1.00 30.30 108 A 1 
ATOM 827  C CA    . ALA A 1 108 ? 3.198   -15.884 47.644  1.00 31.79 108 A 1 
ATOM 828  C C     . ALA A 1 108 ? 4.195   -15.023 46.845  1.00 31.64 108 A 1 
ATOM 829  O O     . ALA A 1 108 ? 4.278   -13.814 47.033  1.00 29.36 108 A 1 
ATOM 830  C CB    . ALA A 1 108 ? 1.955   -16.247 46.835  1.00 29.74 108 A 1 
ATOM 831  N N     . ASP A 1 109 ? 4.933   -15.676 45.955  1.00 38.65 109 A 1 
ATOM 832  C CA    . ASP A 1 109 ? 6.106   -15.130 45.276  1.00 38.81 109 A 1 
ATOM 833  C C     . ASP A 1 109 ? 5.876   -13.751 44.640  1.00 38.11 109 A 1 
ATOM 834  O O     . ASP A 1 109 ? 4.907   -13.519 43.928  1.00 36.84 109 A 1 
ATOM 835  C CB    . ASP A 1 109 ? 6.582   -16.122 44.206  1.00 36.74 109 A 1 
ATOM 836  C CG    . ASP A 1 109 ? 7.100   -17.434 44.803  1.00 32.76 109 A 1 
ATOM 837  O OD1   . ASP A 1 109 ? 7.861   -17.350 45.779  1.00 33.64 109 A 1 
ATOM 838  O OD2   . ASP A 1 109 ? 6.705   -18.497 44.285  1.00 34.98 109 A 1 
ATOM 839  N N     . ALA A 1 110 ? 6.847   -12.865 44.828  1.00 27.59 110 A 1 
ATOM 840  C CA    . ALA A 1 110 ? 6.854   -11.490 44.325  1.00 28.06 110 A 1 
ATOM 841  C C     . ALA A 1 110 ? 6.558   -11.367 42.818  1.00 27.70 110 A 1 
ATOM 842  O O     . ALA A 1 110 ? 5.945   -10.396 42.368  1.00 26.77 110 A 1 
ATOM 843  C CB    . ALA A 1 110 ? 8.223   -10.897 44.663  1.00 26.93 110 A 1 
ATOM 844  N N     . ALA A 1 111 ? 6.929   -12.400 42.039  1.00 32.43 111 A 1 
ATOM 845  C CA    . ALA A 1 111 ? 6.606   -12.491 40.620  1.00 32.71 111 A 1 
ATOM 846  C C     . ALA A 1 111 ? 5.091   -12.490 40.345  1.00 32.52 111 A 1 
ATOM 847  O O     . ALA A 1 111 ? 4.639   -11.913 39.350  1.00 31.90 111 A 1 
ATOM 848  C CB    . ALA A 1 111 ? 7.261   -13.753 40.069  1.00 31.42 111 A 1 
ATOM 849  N N     . ALA A 1 112 ? 4.290   -13.106 41.212  1.00 33.26 112 A 1 
ATOM 850  C CA    . ALA A 1 112 ? 2.837   -13.133 41.084  1.00 33.41 112 A 1 
ATOM 851  C C     . ALA A 1 112 ? 2.213   -11.746 41.309  1.00 33.77 112 A 1 
ATOM 852  O O     . ALA A 1 112 ? 1.248   -11.388 40.627  1.00 32.97 112 A 1 
ATOM 853  C CB    . ALA A 1 112 ? 2.264   -14.175 42.047  1.00 32.44 112 A 1 
ATOM 854  N N     . LEU A 1 113 ? 2.785   -10.943 42.209  1.00 31.84 113 A 1 
ATOM 855  C CA    . LEU A 1 113 ? 2.360   -9.566  42.448  1.00 33.19 113 A 1 
ATOM 856  C C     . LEU A 1 113 ? 2.645   -8.665  41.246  1.00 32.69 113 A 1 
ATOM 857  O O     . LEU A 1 113 ? 1.768   -7.902  40.848  1.00 31.53 113 A 1 
ATOM 858  C CB    . LEU A 1 113 ? 3.032   -9.025  43.723  1.00 30.74 113 A 1 
ATOM 859  C CG    . LEU A 1 113 ? 2.251   -9.362  45.007  1.00 27.77 113 A 1 
ATOM 860  C CD1   . LEU A 1 113 ? 3.165   -9.271  46.226  1.00 27.10 113 A 1 
ATOM 861  C CD2   . LEU A 1 113 ? 1.084   -8.394  45.200  1.00 30.70 113 A 1 
ATOM 862  N N     . CYS A 1 114 ? 3.812   -8.790  40.602  1.00 44.56 114 A 1 
ATOM 863  C CA    . CYS A 1 114 ? 4.126   -8.051  39.384  1.00 46.28 114 A 1 
ATOM 864  C C     . CYS A 1 114 ? 3.199   -8.438  38.223  1.00 45.31 114 A 1 
ATOM 865  O O     . CYS A 1 114 ? 2.671   -7.560  37.544  1.00 45.83 114 A 1 
ATOM 866  C CB    . CYS A 1 114 ? 5.602   -8.242  39.017  1.00 44.47 114 A 1 
ATOM 867  S SG    . CYS A 1 114 ? 6.632   -7.193  40.100  1.00 40.54 114 A 1 
ATOM 868  N N     . ALA A 1 115 ? 2.920   -9.729  38.052  1.00 33.93 115 A 1 
ATOM 869  C CA    . ALA A 1 115 ? 1.975   -10.195 37.041  1.00 34.29 115 A 1 
ATOM 870  C C     . ALA A 1 115 ? 0.542   -9.705  37.315  1.00 32.91 115 A 1 
ATOM 871  O O     . ALA A 1 115 ? -0.168  -9.300  36.389  1.00 31.34 115 A 1 
ATOM 872  C CB    . ALA A 1 115 ? 2.041   -11.721 36.982  1.00 32.69 115 A 1 
ATOM 873  N N     . ALA A 1 116 ? 0.119   -9.701  38.592  1.00 40.55 116 A 1 
ATOM 874  C CA    . ALA A 1 116 ? -1.172  -9.155  39.000  1.00 40.30 116 A 1 
ATOM 875  C C     . ALA A 1 116 ? -1.252  -7.643  38.759  1.00 39.81 116 A 1 
ATOM 876  O O     . ALA A 1 116 ? -2.304  -7.144  38.350  1.00 38.77 116 A 1 
ATOM 877  C CB    . ALA A 1 116 ? -1.432  -9.506  40.457  1.00 38.33 116 A 1 
ATOM 878  N N     . TYR A 1 117 ? -0.152  -6.914  38.971  1.00 37.85 117 A 1 
ATOM 879  C CA    . TYR A 1 117 ? -0.082  -5.478  38.715  1.00 38.66 117 A 1 
ATOM 880  C C     . TYR A 1 117 ? -0.120  -5.161  37.213  1.00 38.89 117 A 1 
ATOM 881  O O     . TYR A 1 117 ? -0.916  -4.316  36.804  1.00 37.29 117 A 1 
ATOM 882  C CB    . TYR A 1 117 ? 1.172   -4.906  39.379  1.00 37.11 117 A 1 
ATOM 883  C CG    . TYR A 1 117 ? 1.227   -3.400  39.287  1.00 33.34 117 A 1 
ATOM 884  C CD1   . TYR A 1 117 ? 2.054   -2.763  38.342  1.00 31.33 117 A 1 
ATOM 885  C CD2   . TYR A 1 117 ? 0.425   -2.609  40.141  1.00 33.42 117 A 1 
ATOM 886  C CE1   . TYR A 1 117 ? 2.098   -1.370  38.263  1.00 29.36 117 A 1 
ATOM 887  C CE2   . TYR A 1 117 ? 0.459   -1.211  40.062  1.00 30.65 117 A 1 
ATOM 888  C CZ    . TYR A 1 117 ? 1.303   -0.588  39.129  1.00 31.58 117 A 1 
ATOM 889  O OH    . TYR A 1 117 ? 1.356   0.773   39.061  1.00 30.77 117 A 1 
ATOM 890  N N     . GLU A 1 118 ? 0.626   -5.876  36.374  1.00 43.86 118 A 1 
ATOM 891  C CA    . GLU A 1 118 ? 0.510   -5.750  34.916  1.00 44.31 118 A 1 
ATOM 892  C C     . GLU A 1 118 ? -0.911  -6.086  34.443  1.00 43.02 118 A 1 
ATOM 893  O O     . GLU A 1 118 ? -1.490  -5.346  33.647  1.00 41.42 118 A 1 
ATOM 894  C CB    . GLU A 1 118 ? 1.512   -6.650  34.186  1.00 42.44 118 A 1 
ATOM 895  C CG    . GLU A 1 118 ? 2.915   -6.034  34.136  1.00 38.71 118 A 1 
ATOM 896  C CD    . GLU A 1 118 ? 3.866   -6.772  33.185  1.00 36.13 118 A 1 
ATOM 897  O OE1   . GLU A 1 118 ? 4.792   -6.101  32.664  1.00 33.78 118 A 1 
ATOM 898  O OE2   . GLU A 1 118 ? 3.667   -7.976  32.951  1.00 33.66 118 A 1 
ATOM 899  N N     . ALA A 1 119 ? -1.503  -7.153  34.974  1.00 40.95 119 A 1 
ATOM 900  C CA    . ALA A 1 119 ? -2.890  -7.494  34.702  1.00 40.52 119 A 1 
ATOM 901  C C     . ALA A 1 119 ? -3.842  -6.378  35.145  1.00 39.37 119 A 1 
ATOM 902  O O     . ALA A 1 119 ? -4.765  -6.053  34.406  1.00 38.01 119 A 1 
ATOM 903  C CB    . ALA A 1 119 ? -3.224  -8.832  35.356  1.00 38.95 119 A 1 
ATOM 904  N N     . GLN A 1 120 ? -3.626  -5.739  36.308  1.00 40.53 120 A 1 
ATOM 905  C CA    . GLN A 1 120 ? -4.439  -4.617  36.774  1.00 40.90 120 A 1 
ATOM 906  C C     . GLN A 1 120 ? -4.283  -3.361  35.909  1.00 39.97 120 A 1 
ATOM 907  O O     . GLN A 1 120 ? -5.290  -2.719  35.628  1.00 38.68 120 A 1 
ATOM 908  C CB    . GLN A 1 120 ? -4.128  -4.268  38.232  1.00 40.09 120 A 1 
ATOM 909  C CG    . GLN A 1 120 ? -4.917  -5.143  39.199  1.00 37.05 120 A 1 
ATOM 910  C CD    . GLN A 1 120 ? -4.653  -4.771  40.661  1.00 33.33 120 A 1 
ATOM 911  O OE1   . GLN A 1 120 ? -3.814  -3.951  40.984  1.00 33.06 120 A 1 
ATOM 912  N NE2   . GLN A 1 120 ? -5.390  -5.341  41.592  1.00 30.65 120 A 1 
ATOM 913  N N     . VAL A 1 121 ? -3.075  -3.021  35.450  1.00 44.92 121 A 1 
ATOM 914  C CA    . VAL A 1 121 ? -2.866  -1.887  34.542  1.00 44.80 121 A 1 
ATOM 915  C C     . VAL A 1 121 ? -3.549  -2.160  33.197  1.00 43.02 121 A 1 
ATOM 916  O O     . VAL A 1 121 ? -4.224  -1.278  32.647  1.00 40.87 121 A 1 
ATOM 917  C CB    . VAL A 1 121 ? -1.371  -1.561  34.382  1.00 43.31 121 A 1 
ATOM 918  C CG1   . VAL A 1 121 ? -1.145  -0.435  33.366  1.00 41.19 121 A 1 
ATOM 919  C CG2   . VAL A 1 121 ? -0.767  -1.082  35.703  1.00 44.44 121 A 1 
ATOM 920  N N     . HIS A 1 122 ? -3.485  -3.397  32.704  1.00 42.94 122 A 1 
ATOM 921  C CA    . HIS A 1 122 ? -4.270  -3.826  31.547  1.00 43.46 122 A 1 
ATOM 922  C C     . HIS A 1 122 ? -5.783  -3.813  31.818  1.00 41.04 122 A 1 
ATOM 923  O O     . HIS A 1 122 ? -6.559  -3.366  30.970  1.00 38.93 122 A 1 
ATOM 924  C CB    . HIS A 1 122 ? -3.805  -5.217  31.087  1.00 41.47 122 A 1 
ATOM 925  C CG    . HIS A 1 122 ? -2.664  -5.146  30.115  1.00 38.45 122 A 1 
ATOM 926  N ND1   . HIS A 1 122 ? -2.753  -4.726  28.808  1.00 36.31 122 A 1 
ATOM 927  C CD2   . HIS A 1 122 ? -1.348  -5.467  30.321  1.00 35.45 122 A 1 
ATOM 928  C CE1   . HIS A 1 122 ? -1.528  -4.792  28.256  1.00 33.38 122 A 1 
ATOM 929  N NE2   . HIS A 1 122 ? -0.655  -5.245  29.144  1.00 33.11 122 A 1 
ATOM 930  N N     . TYR A 1 123 ? -6.229  -4.272  32.999  1.00 38.85 123 A 1 
ATOM 931  C CA    . TYR A 1 123 ? -7.638  -4.342  33.371  1.00 37.52 123 A 1 
ATOM 932  C C     . TYR A 1 123 ? -8.240  -2.962  33.657  1.00 36.30 123 A 1 
ATOM 933  O O     . TYR A 1 123 ? -9.391  -2.722  33.296  1.00 33.94 123 A 1 
ATOM 934  C CB    . TYR A 1 123 ? -7.810  -5.287  34.562  1.00 35.25 123 A 1 
ATOM 935  C CG    . TYR A 1 123 ? -9.205  -5.869  34.705  1.00 33.34 123 A 1 
ATOM 936  C CD1   . TYR A 1 123 ? -10.111 -5.335  35.630  1.00 30.01 123 A 1 
ATOM 937  C CD2   . TYR A 1 123 ? -9.575  -6.973  33.915  1.00 30.75 123 A 1 
ATOM 938  C CE1   . TYR A 1 123 ? -11.384 -5.899  35.762  1.00 25.32 123 A 1 
ATOM 939  C CE2   . TYR A 1 123 ? -10.844 -7.540  34.033  1.00 25.70 123 A 1 
ATOM 940  C CZ    . TYR A 1 123 ? -11.753 -7.004  34.970  1.00 26.66 123 A 1 
ATOM 941  O OH    . TYR A 1 123 ? -13.014 -7.559  35.103  1.00 25.95 123 A 1 
ATOM 942  N N     . ALA A 1 124 ? -7.473  -2.026  34.209  1.00 40.10 124 A 1 
ATOM 943  C CA    . ALA A 1 124 ? -7.898  -0.641  34.417  1.00 39.35 124 A 1 
ATOM 944  C C     . ALA A 1 124 ? -8.229  0.045   33.079  1.00 38.06 124 A 1 
ATOM 945  O O     . ALA A 1 124 ? -9.244  0.739   32.973  1.00 36.25 124 A 1 
ATOM 946  C CB    . ALA A 1 124 ? -6.806  0.109   35.185  1.00 37.33 124 A 1 
ATOM 947  N N     . ASN A 1 125 ? -7.458  -0.244  32.040  1.00 36.87 125 A 1 
ATOM 948  C CA    . ASN A 1 125 ? -7.792  0.180   30.679  1.00 35.87 125 A 1 
ATOM 949  C C     . ASN A 1 125 ? -9.061  -0.498  30.139  1.00 34.25 125 A 1 
ATOM 950  O O     . ASN A 1 125 ? -9.808  0.116   29.373  1.00 32.22 125 A 1 
ATOM 951  C CB    . ASN A 1 125 ? -6.598  -0.105  29.754  1.00 35.14 125 A 1 
ATOM 952  C CG    . ASN A 1 125 ? -5.560  1.005   29.744  1.00 32.21 125 A 1 
ATOM 953  O OD1   . ASN A 1 125 ? -5.813  2.144   30.096  1.00 32.18 125 A 1 
ATOM 954  N ND2   . ASN A 1 125 ? -4.366  0.708   29.279  1.00 32.75 125 A 1 
ATOM 955  N N     . LEU A 1 126 ? -9.302  -1.756  30.502  1.00 34.35 126 A 1 
ATOM 956  C CA    . LEU A 1 126 ? -10.487 -2.486  30.048  1.00 34.92 126 A 1 
ATOM 957  C C     . LEU A 1 126 ? -11.759 -2.020  30.772  1.00 34.14 126 A 1 
ATOM 958  O O     . LEU A 1 126 ? -12.832 -1.934  30.166  1.00 31.87 126 A 1 
ATOM 959  C CB    . LEU A 1 126 ? -10.266 -3.998  30.235  1.00 32.62 126 A 1 
ATOM 960  C CG    . LEU A 1 126 ? -10.907 -4.829  29.098  1.00 29.34 126 A 1 
ATOM 961  C CD1   . LEU A 1 126 ? -9.946  -4.985  27.930  1.00 26.35 126 A 1 
ATOM 962  C CD2   . LEU A 1 126 ? -11.319 -6.213  29.584  1.00 28.70 126 A 1 
ATOM 963  N N     . LEU A 1 127 ? -11.653 -1.725  32.076  1.00 32.46 127 A 1 
ATOM 964  C CA    . LEU A 1 127 ? -12.776 -1.310  32.927  1.00 33.33 127 A 1 
ATOM 965  C C     . LEU A 1 127 ? -13.392 0.010   32.482  1.00 32.74 127 A 1 
ATOM 966  O O     . LEU A 1 127 ? -14.620 0.110   32.445  1.00 30.97 127 A 1 
ATOM 967  C CB    . LEU A 1 127 ? -12.311 -1.203  34.393  1.00 30.99 127 A 1 
ATOM 968  C CG    . LEU A 1 127 ? -12.447 -2.517  35.181  1.00 27.43 127 A 1 
ATOM 969  C CD1   . LEU A 1 127 ? -11.705 -2.393  36.510  1.00 26.08 127 A 1 
ATOM 970  C CD2   . LEU A 1 127 ? -13.915 -2.840  35.486  1.00 30.63 127 A 1 
ATOM 971  N N     . THR A 1 128 ? -12.589 0.993   32.074  1.00 34.35 128 A 1 
ATOM 972  C CA    . THR A 1 128 ? -13.121 2.275   31.585  1.00 33.56 128 A 1 
ATOM 973  C C     . THR A 1 128 ? -13.990 2.113   30.338  1.00 32.33 128 A 1 
ATOM 974  O O     . THR A 1 128 ? -14.989 2.818   30.195  1.00 29.20 128 A 1 
ATOM 975  C CB    . THR A 1 128 ? -12.000 3.279   31.290  1.00 31.89 128 A 1 
ATOM 976  O OG1   . THR A 1 128 ? -10.946 2.673   30.591  1.00 29.21 128 A 1 
ATOM 977  C CG2   . THR A 1 128 ? -11.423 3.878   32.573  1.00 29.01 128 A 1 
ATOM 978  N N     . VAL A 1 129 ? -13.688 1.145   29.489  1.00 31.63 129 A 1 
ATOM 979  C CA    . VAL A 1 129 ? -14.518 0.806   28.314  1.00 31.73 129 A 1 
ATOM 980  C C     . VAL A 1 129 ? -15.773 0.018   28.729  1.00 29.49 129 A 1 
ATOM 981  O O     . VAL A 1 129 ? -16.850 0.212   28.162  1.00 26.79 129 A 1 
ATOM 982  C CB    . VAL A 1 129 ? -13.699 0.031   27.273  1.00 29.74 129 A 1 
ATOM 983  C CG1   . VAL A 1 129 ? -14.508 -0.235  25.994  1.00 26.96 129 A 1 
ATOM 984  C CG2   . VAL A 1 129 ? -12.440 0.810   26.852  1.00 27.93 129 A 1 
ATOM 985  N N     . MET A 1 130 ? -15.667 -0.873  29.714  1.00 37.41 130 A 1 
ATOM 986  C CA    . MET A 1 130 ? -16.757 -1.764  30.143  1.00 36.59 130 A 1 
ATOM 987  C C     . MET A 1 130 ? -17.843 -1.080  30.986  1.00 35.71 130 A 1 
ATOM 988  O O     . MET A 1 130 ? -18.924 -1.654  31.132  1.00 33.57 130 A 1 
ATOM 989  C CB    . MET A 1 130 ? -16.176 -2.953  30.922  1.00 34.31 130 A 1 
ATOM 990  C CG    . MET A 1 130 ? -15.521 -4.005  30.032  1.00 30.49 130 A 1 
ATOM 991  S SD    . MET A 1 130 ? -16.663 -5.240  29.335  1.00 27.55 130 A 1 
ATOM 992  C CE    . MET A 1 130 ? -15.544 -6.674  29.318  1.00 25.54 130 A 1 
ATOM 993  N N     . HIS A 1 131 ? -17.598 0.111   31.532  1.00 30.99 131 A 1 
ATOM 994  C CA    . HIS A 1 131 ? -18.503 0.707   32.524  1.00 30.98 131 A 1 
ATOM 995  C C     . HIS A 1 131 ? -19.915 1.014   32.016  1.00 28.91 131 A 1 
ATOM 996  O O     . HIS A 1 131 ? -20.868 0.895   32.787  1.00 26.72 131 A 1 
ATOM 997  C CB    . HIS A 1 131 ? -17.869 1.957   33.154  1.00 30.03 131 A 1 
ATOM 998  C CG    . HIS A 1 131 ? -17.142 1.656   34.435  1.00 26.88 131 A 1 
ATOM 999  N ND1   . HIS A 1 131 ? -17.694 1.118   35.567  1.00 24.97 131 A 1 
ATOM 1000 C CD2   . HIS A 1 131 ? -15.817 1.852   34.707  1.00 25.19 131 A 1 
ATOM 1001 C CE1   . HIS A 1 131 ? -16.728 0.988   36.499  1.00 24.55 131 A 1 
ATOM 1002 N NE2   . HIS A 1 131 ? -15.573 1.429   36.017  1.00 24.06 131 A 1 
ATOM 1003 N N     . GLN A 1 132 ? -20.111 1.360   30.753  1.00 25.29 132 A 1 
ATOM 1004 C CA    . GLN A 1 132 ? -21.458 1.561   30.189  1.00 24.85 132 A 1 
ATOM 1005 C C     . GLN A 1 132 ? -22.188 0.249   29.848  1.00 23.84 132 A 1 
ATOM 1006 O O     . GLN A 1 132 ? -22.978 0.191   28.906  1.00 22.28 132 A 1 
ATOM 1007 C CB    . GLN A 1 132 ? -21.442 2.558   29.016  1.00 25.45 132 A 1 
ATOM 1008 C CG    . GLN A 1 132 ? -21.304 4.013   29.490  1.00 24.61 132 A 1 
ATOM 1009 C CD    . GLN A 1 132 ? -21.560 5.009   28.351  1.00 21.59 132 A 1 
ATOM 1010 O OE1   . GLN A 1 132 ? -21.719 4.674   27.189  1.00 20.88 132 A 1 
ATOM 1011 N NE2   . GLN A 1 132 ? -21.624 6.290   28.655  1.00 18.82 132 A 1 
ATOM 1012 N N     . ARG A 1 133 ? -21.980 -0.815  30.619  1.00 29.60 133 A 1 
ATOM 1013 C CA    . ARG A 1 133 ? -22.895 -1.961  30.591  1.00 29.83 133 A 1 
ATOM 1014 C C     . ARG A 1 133 ? -24.206 -1.529  31.242  1.00 27.73 133 A 1 
ATOM 1015 O O     . ARG A 1 133 ? -24.316 -1.487  32.458  1.00 26.56 133 A 1 
ATOM 1016 C CB    . ARG A 1 133 ? -22.291 -3.208  31.260  1.00 30.37 133 A 1 
ATOM 1017 C CG    . ARG A 1 133 ? -21.287 -3.900  30.328  1.00 29.62 133 A 1 
ATOM 1018 C CD    . ARG A 1 133 ? -20.820 -5.224  30.931  1.00 29.26 133 A 1 
ATOM 1019 N NE    . ARG A 1 133 ? -19.936 -5.960  30.014  1.00 25.87 133 A 1 
ATOM 1020 C CZ    . ARG A 1 133 ? -19.465 -7.190  30.198  1.00 24.83 133 A 1 
ATOM 1021 N NH1   . ARG A 1 133 ? -19.748 -7.865  31.279  1.00 22.45 133 A 1 
ATOM 1022 N NH2   . ARG A 1 133 ? -18.708 -7.737  29.300  1.00 19.71 133 A 1 
ATOM 1023 N N     . MET A 1 134 ? -25.193 -1.228  30.403  1.00 23.06 134 A 1 
ATOM 1024 C CA    . MET A 1 134 ? -26.578 -1.073  30.844  1.00 22.43 134 A 1 
ATOM 1025 C C     . MET A 1 134 ? -26.956 -2.269  31.725  1.00 21.56 134 A 1 
ATOM 1026 O O     . MET A 1 134 ? -26.677 -3.410  31.328  1.00 19.81 134 A 1 
ATOM 1027 C CB    . MET A 1 134 ? -27.509 -1.018  29.619  1.00 23.13 134 A 1 
ATOM 1028 C CG    . MET A 1 134 ? -27.489 0.358   28.936  1.00 21.57 134 A 1 
ATOM 1029 S SD    . MET A 1 134 ? -28.595 1.590   29.698  1.00 18.62 134 A 1 
ATOM 1030 C CE    . MET A 1 134 ? -30.171 1.073   28.981  1.00 18.28 134 A 1 
ATOM 1031 N N     . PRO A 1 135 ? -27.574 -2.043  32.889  1.00 28.73 135 A 1 
ATOM 1032 C CA    . PRO A 1 135 ? -28.004 -3.123  33.762  1.00 28.85 135 A 1 
ATOM 1033 C C     . PRO A 1 135 ? -29.093 -3.925  33.038  1.00 28.45 135 A 1 
ATOM 1034 O O     . PRO A 1 135 ? -30.225 -3.471  32.897  1.00 26.87 135 A 1 
ATOM 1035 C CB    . PRO A 1 135 ? -28.487 -2.445  35.045  1.00 27.73 135 A 1 
ATOM 1036 C CG    . PRO A 1 135 ? -28.923 -1.057  34.587  1.00 26.47 135 A 1 
ATOM 1037 C CD    . PRO A 1 135 ? -27.958 -0.750  33.431  1.00 28.96 135 A 1 
ATOM 1038 N N     . VAL A 1 136 ? -28.744 -5.106  32.553  1.00 25.25 136 A 1 
ATOM 1039 C CA    . VAL A 1 136 ? -29.731 -6.039  32.010  1.00 26.59 136 A 1 
ATOM 1040 C C     . VAL A 1 136 ? -30.616 -6.453  33.173  1.00 25.78 136 A 1 
ATOM 1041 O O     . VAL A 1 136 ? -30.141 -7.083  34.117  1.00 24.35 136 A 1 
ATOM 1042 C CB    . VAL A 1 136 ? -29.085 -7.254  31.324  1.00 25.67 136 A 1 
ATOM 1043 C CG1   . VAL A 1 136 ? -30.150 -8.207  30.773  1.00 24.04 136 A 1 
ATOM 1044 C CG2   . VAL A 1 136 ? -28.199 -6.809  30.154  1.00 29.32 136 A 1 
ATOM 1045 N N     . VAL A 1 137 ? -31.873 -6.040  33.111  1.00 27.30 137 A 1 
ATOM 1046 C CA    . VAL A 1 137 ? -32.866 -6.351  34.136  1.00 30.82 137 A 1 
ATOM 1047 C C     . VAL A 1 137 ? -32.942 -7.872  34.264  1.00 28.75 137 A 1 
ATOM 1048 O O     . VAL A 1 137 ? -33.229 -8.564  33.287  1.00 28.06 137 A 1 
ATOM 1049 C CB    . VAL A 1 137 ? -34.242 -5.751  33.801  1.00 29.64 137 A 1 
ATOM 1050 C CG1   . VAL A 1 137 ? -35.257 -6.019  34.912  1.00 27.80 137 A 1 
ATOM 1051 C CG2   . VAL A 1 137 ? -34.148 -4.230  33.608  1.00 31.36 137 A 1 
ATOM 1052 N N     . SER A 1 138 ? -32.661 -8.388  35.452  1.00 32.05 138 A 1 
ATOM 1053 C CA    . SER A 1 138 ? -32.726 -9.810  35.764  1.00 34.95 138 A 1 
ATOM 1054 C C     . SER A 1 138 ? -34.187 -10.269 35.739  1.00 33.65 138 A 1 
ATOM 1055 O O     . SER A 1 138 ? -34.877 -10.211 36.757  1.00 33.02 138 A 1 
ATOM 1056 C CB    . SER A 1 138 ? -32.088 -10.074 37.134  1.00 32.97 138 A 1 
ATOM 1057 O OG    . SER A 1 138 ? -32.728 -9.309  38.142  1.00 31.75 138 A 1 
ATOM 1058 N N     . HIS A 1 139 ? -34.670 -10.691 34.579  1.00 24.77 139 A 1 
ATOM 1059 C CA    . HIS A 1 139 ? -35.962 -11.357 34.516  1.00 28.88 139 A 1 
ATOM 1060 C C     . HIS A 1 139 ? -35.912 -12.628 35.375  1.00 26.74 139 A 1 
ATOM 1061 O O     . HIS A 1 139 ? -34.927 -13.365 35.309  1.00 25.68 139 A 1 
ATOM 1062 C CB    . HIS A 1 139 ? -36.382 -11.646 33.073  1.00 27.72 139 A 1 
ATOM 1063 C CG    . HIS A 1 139 ? -37.120 -10.477 32.472  1.00 26.32 139 A 1 
ATOM 1064 N ND1   . HIS A 1 139 ? -38.410 -10.085 32.768  1.00 26.85 139 A 1 
ATOM 1065 C CD2   . HIS A 1 139 ? -36.650 -9.578  31.552  1.00 27.69 139 A 1 
ATOM 1066 C CE1   . HIS A 1 139 ? -38.692 -8.994  32.049  1.00 25.89 139 A 1 
ATOM 1067 N NE2   . HIS A 1 139 ? -37.660 -8.635  31.302  1.00 25.85 139 A 1 
ATOM 1068 N N     . PRO A 1 140 ? -36.933 -12.870 36.211  1.00 34.57 140 A 1 
ATOM 1069 C CA    . PRO A 1 140 ? -36.924 -13.971 37.158  1.00 38.33 140 A 1 
ATOM 1070 C C     . PRO A 1 140 ? -36.854 -15.300 36.400  1.00 37.86 140 A 1 
ATOM 1071 O O     . PRO A 1 140 ? -37.597 -15.524 35.444  1.00 36.98 140 A 1 
ATOM 1072 C CB    . PRO A 1 140 ? -38.203 -13.819 37.990  1.00 35.29 140 A 1 
ATOM 1073 C CG    . PRO A 1 140 ? -39.144 -13.050 37.071  1.00 34.87 140 A 1 
ATOM 1074 C CD    . PRO A 1 140 ? -38.192 -12.137 36.295  1.00 40.36 140 A 1 
ATOM 1075 N N     . ALA A 1 141 ? -35.951 -16.159 36.824  1.00 34.40 141 A 1 
ATOM 1076 C CA    . ALA A 1 141 ? -35.796 -17.502 36.281  1.00 35.18 141 A 1 
ATOM 1077 C C     . ALA A 1 141 ? -37.065 -18.317 36.570  1.00 32.72 141 A 1 
ATOM 1078 O O     . ALA A 1 141 ? -37.226 -18.861 37.664  1.00 32.70 141 A 1 
ATOM 1079 C CB    . ALA A 1 141 ? -34.541 -18.140 36.872  1.00 33.57 141 A 1 
ATOM 1080 N N     . VAL A 1 142 ? -37.984 -18.375 35.617  1.00 30.11 142 A 1 
ATOM 1081 C CA    . VAL A 1 142 ? -39.155 -19.254 35.706  1.00 35.11 142 A 1 
ATOM 1082 C C     . VAL A 1 142 ? -38.628 -20.687 35.736  1.00 32.39 142 A 1 
ATOM 1083 O O     . VAL A 1 142 ? -37.958 -21.127 34.793  1.00 32.63 142 A 1 
ATOM 1084 C CB    . VAL A 1 142 ? -40.150 -19.018 34.562  1.00 33.80 142 A 1 
ATOM 1085 C CG1   . VAL A 1 142 ? -41.371 -19.938 34.697  1.00 32.16 142 A 1 
ATOM 1086 C CG2   . VAL A 1 142 ? -40.653 -17.568 34.558  1.00 39.24 142 A 1 
ATOM 1087 N N     . ALA A 1 143 ? -38.906 -21.382 36.823  1.00 36.39 143 A 1 
ATOM 1088 C CA    . ALA A 1 143 ? -38.496 -22.761 37.049  1.00 39.94 143 A 1 
ATOM 1089 C C     . ALA A 1 143 ? -39.248 -23.691 36.077  1.00 37.92 143 A 1 
ATOM 1090 O O     . ALA A 1 143 ? -40.325 -24.186 36.389  1.00 37.85 143 A 1 
ATOM 1091 C CB    . ALA A 1 143 ? -38.741 -23.111 38.519  1.00 37.86 143 A 1 
ATOM 1092 N N     . ILE A 1 144 ? -38.694 -23.891 34.886  1.00 33.72 144 A 1 
ATOM 1093 C CA    . ILE A 1 144 ? -39.237 -24.866 33.943  1.00 37.35 144 A 1 
ATOM 1094 C C     . ILE A 1 144 ? -39.059 -26.256 34.568  1.00 35.47 144 A 1 
ATOM 1095 O O     . ILE A 1 144 ? -37.940 -26.607 34.939  1.00 34.22 144 A 1 
ATOM 1096 C CB    . ILE A 1 144 ? -38.583 -24.753 32.545  1.00 35.45 144 A 1 
ATOM 1097 C CG1   . ILE A 1 144 ? -38.795 -23.329 31.975  1.00 34.48 144 A 1 
ATOM 1098 C CG2   . ILE A 1 144 ? -39.181 -25.805 31.593  1.00 38.40 144 A 1 
ATOM 1099 C CD1   . ILE A 1 144 ? -38.103 -23.071 30.634  1.00 36.97 144 A 1 
ATOM 1100 N N     . PRO A 1 145 ? -40.137 -27.027 34.739  1.00 35.59 145 A 1 
ATOM 1101 C CA    . PRO A 1 145 ? -40.086 -28.291 35.449  1.00 39.77 145 A 1 
ATOM 1102 C C     . PRO A 1 145 ? -39.230 -29.316 34.677  1.00 39.42 145 A 1 
ATOM 1103 O O     . PRO A 1 145 ? -39.187 -29.278 33.441  1.00 38.55 145 A 1 
ATOM 1104 C CB    . PRO A 1 145 ? -41.545 -28.739 35.598  1.00 36.76 145 A 1 
ATOM 1105 C CG    . PRO A 1 145 ? -42.247 -28.072 34.428  1.00 36.49 145 A 1 
ATOM 1106 C CD    . PRO A 1 145 ? -41.490 -26.747 34.277  1.00 42.55 145 A 1 
ATOM 1107 N N     . PRO A 1 146 ? -38.579 -30.251 35.381  1.00 36.75 146 A 1 
ATOM 1108 C CA    . PRO A 1 146 ? -37.714 -31.245 34.763  1.00 40.24 146 A 1 
ATOM 1109 C C     . PRO A 1 146 ? -38.567 -32.282 34.011  1.00 39.83 146 A 1 
ATOM 1110 O O     . PRO A 1 146 ? -38.997 -33.282 34.580  1.00 39.38 146 A 1 
ATOM 1111 C CB    . PRO A 1 146 ? -36.908 -31.845 35.923  1.00 37.85 146 A 1 
ATOM 1112 C CG    . PRO A 1 146 ? -37.856 -31.744 37.107  1.00 38.02 146 A 1 
ATOM 1113 C CD    . PRO A 1 146 ? -38.618 -30.433 36.822  1.00 45.07 146 A 1 
ATOM 1114 N N     . VAL A 1 147 ? -38.849 -32.006 32.732  1.00 33.36 147 A 1 
ATOM 1115 C CA    . VAL A 1 147 ? -39.571 -32.970 31.901  1.00 38.43 147 A 1 
ATOM 1116 C C     . VAL A 1 147 ? -38.672 -34.192 31.703  1.00 36.95 147 A 1 
ATOM 1117 O O     . VAL A 1 147 ? -37.612 -34.114 31.074  1.00 36.43 147 A 1 
ATOM 1118 C CB    . VAL A 1 147 ? -40.054 -32.376 30.572  1.00 35.16 147 A 1 
ATOM 1119 C CG1   . VAL A 1 147 ? -40.941 -33.388 29.831  1.00 33.93 147 A 1 
ATOM 1120 C CG2   . VAL A 1 147 ? -40.889 -31.107 30.786  1.00 40.61 147 A 1 
ATOM 1121 N N     . SER A 1 148 ? -39.128 -35.316 32.287  1.00 37.60 148 A 1 
ATOM 1122 C CA    . SER A 1 148 ? -38.451 -36.612 32.270  1.00 39.82 148 A 1 
ATOM 1123 C C     . SER A 1 148 ? -38.521 -37.238 30.874  1.00 38.38 148 A 1 
ATOM 1124 O O     . SER A 1 148 ? -39.355 -38.100 30.624  1.00 37.79 148 A 1 
ATOM 1125 C CB    . SER A 1 148 ? -39.112 -37.509 33.323  1.00 37.21 148 A 1 
ATOM 1126 O OG    . SER A 1 148 ? -38.596 -38.820 33.317  1.00 34.23 148 A 1 
ATOM 1127 N N     . LEU A 1 149 ? -37.678 -36.779 29.949  1.00 35.03 149 A 1 
ATOM 1128 C CA    . LEU A 1 149 ? -37.579 -37.383 28.625  1.00 38.96 149 A 1 
ATOM 1129 C C     . LEU A 1 149 ? -37.027 -38.806 28.756  1.00 37.45 149 A 1 
ATOM 1130 O O     . LEU A 1 149 ? -35.830 -39.019 28.924  1.00 35.92 149 A 1 
ATOM 1131 C CB    . LEU A 1 149 ? -36.755 -36.494 27.681  1.00 34.75 149 A 1 
ATOM 1132 C CG    . LEU A 1 149 ? -37.602 -35.433 26.950  1.00 32.53 149 A 1 
ATOM 1133 C CD1   . LEU A 1 149 ? -36.702 -34.382 26.311  1.00 34.50 149 A 1 
ATOM 1134 C CD2   . LEU A 1 149 ? -38.464 -36.060 25.851  1.00 37.63 149 A 1 
ATOM 1135 N N     . PHE A 1 150 ? -37.945 -39.771 28.693  1.00 35.47 150 A 1 
ATOM 1136 C CA    . PHE A 1 150 ? -37.669 -41.206 28.586  1.00 39.67 150 A 1 
ATOM 1137 C C     . PHE A 1 150 ? -36.955 -41.468 27.249  1.00 37.67 150 A 1 
ATOM 1138 O O     . PHE A 1 150 ? -37.585 -41.593 26.202  1.00 36.84 150 A 1 
ATOM 1139 C CB    . PHE A 1 150 ? -38.983 -41.989 28.687  1.00 35.20 150 A 1 
ATOM 1140 C CG    . PHE A 1 150 ? -39.507 -42.201 30.094  1.00 36.01 150 A 1 
ATOM 1141 C CD1   . PHE A 1 150 ? -39.245 -43.417 30.757  1.00 37.32 150 A 1 
ATOM 1142 C CD2   . PHE A 1 150 ? -40.264 -41.214 30.738  1.00 38.56 150 A 1 
ATOM 1143 C CE1   . PHE A 1 150 ? -39.742 -43.636 32.056  1.00 34.72 150 A 1 
ATOM 1144 C CE2   . PHE A 1 150 ? -40.760 -41.436 32.044  1.00 34.49 150 A 1 
ATOM 1145 C CZ    . PHE A 1 150 ? -40.503 -42.647 32.698  1.00 34.41 150 A 1 
ATOM 1146 N N     . ALA A 1 151 ? -35.634 -41.530 27.275  1.00 36.94 151 A 1 
ATOM 1147 C CA    . ALA A 1 151 ? -34.840 -41.956 26.133  1.00 41.88 151 A 1 
ATOM 1148 C C     . ALA A 1 151 ? -34.955 -43.480 25.971  1.00 40.05 151 A 1 
ATOM 1149 O O     . ALA A 1 151 ? -34.180 -44.226 26.572  1.00 38.56 151 A 1 
ATOM 1150 C CB    . ALA A 1 151 ? -33.401 -41.469 26.321  1.00 38.65 151 A 1 
ATOM 1151 N N     . GLU A 1 152 ? -35.943 -43.952 25.193  1.00 32.91 152 A 1 
ATOM 1152 C CA    . GLU A 1 152 ? -36.081 -45.369 24.835  1.00 37.84 152 A 1 
ATOM 1153 C C     . GLU A 1 152 ? -34.873 -45.805 23.986  1.00 36.07 152 A 1 
ATOM 1154 O O     . GLU A 1 152 ? -34.662 -45.344 22.860  1.00 35.32 152 A 1 
ATOM 1155 C CB    . GLU A 1 152 ? -37.415 -45.639 24.127  1.00 35.05 152 A 1 
ATOM 1156 C CG    . GLU A 1 152 ? -38.608 -45.623 25.115  1.00 32.63 152 A 1 
ATOM 1157 C CD    . GLU A 1 152 ? -39.952 -45.990 24.465  1.00 32.93 152 A 1 
ATOM 1158 O OE1   . GLU A 1 152 ? -40.771 -46.625 25.162  1.00 32.28 152 A 1 
ATOM 1159 O OE2   . GLU A 1 152 ? -40.167 -45.592 23.294  1.00 33.00 152 A 1 
ATOM 1160 N N     . ALA A 1 153 ? -34.052 -46.671 24.567  1.00 33.72 153 A 1 
ATOM 1161 C CA    . ALA A 1 153 ? -32.814 -47.176 23.974  1.00 39.02 153 A 1 
ATOM 1162 C C     . ALA A 1 153 ? -33.095 -48.416 23.107  1.00 36.88 153 A 1 
ATOM 1163 O O     . ALA A 1 153 ? -32.744 -49.524 23.497  1.00 36.26 153 A 1 
ATOM 1164 C CB    . ALA A 1 153 ? -31.819 -47.436 25.111  1.00 36.61 153 A 1 
ATOM 1165 N N     . GLU A 1 154 ? -33.744 -48.277 21.955  1.00 33.82 154 A 1 
ATOM 1166 C CA    . GLU A 1 154 ? -34.002 -49.425 21.080  1.00 40.00 154 A 1 
ATOM 1167 C C     . GLU A 1 154 ? -32.710 -50.074 20.534  1.00 38.37 154 A 1 
ATOM 1168 O O     . GLU A 1 154 ? -31.681 -49.429 20.350  1.00 37.03 154 A 1 
ATOM 1169 C CB    . GLU A 1 154 ? -34.986 -49.096 19.950  1.00 37.39 154 A 1 
ATOM 1170 C CG    . GLU A 1 154 ? -36.457 -49.118 20.399  1.00 34.42 154 A 1 
ATOM 1171 C CD    . GLU A 1 154 ? -37.416 -49.290 19.198  1.00 33.43 154 A 1 
ATOM 1172 O OE1   . GLU A 1 154 ? -38.464 -49.941 19.378  1.00 32.29 154 A 1 
ATOM 1173 O OE2   . GLU A 1 154 ? -37.046 -48.832 18.079  1.00 33.90 154 A 1 
ATOM 1174 N N     . ALA A 1 155 ? -32.802 -51.400 20.268  1.00 31.41 155 A 1 
ATOM 1175 C CA    . ALA A 1 155 ? -31.689 -52.327 20.469  1.00 36.37 155 A 1 
ATOM 1176 C C     . ALA A 1 155 ? -31.008 -52.897 19.205  1.00 34.25 155 A 1 
ATOM 1177 O O     . ALA A 1 155 ? -30.089 -53.696 19.363  1.00 33.55 155 A 1 
ATOM 1178 C CB    . ALA A 1 155 ? -32.262 -53.471 21.327  1.00 34.90 155 A 1 
ATOM 1179 N N     . THR A 1 156 ? -31.500 -52.642 18.003  1.00 40.64 156 A 1 
ATOM 1180 C CA    . THR A 1 156 ? -31.451 -53.636 16.904  1.00 44.97 156 A 1 
ATOM 1181 C C     . THR A 1 156 ? -30.050 -54.000 16.383  1.00 42.62 156 A 1 
ATOM 1182 O O     . THR A 1 156 ? -29.105 -53.222 16.419  1.00 40.68 156 A 1 
ATOM 1183 C CB    . THR A 1 156 ? -32.378 -53.279 15.739  1.00 39.85 156 A 1 
ATOM 1184 O OG1   . THR A 1 156 ? -32.222 -51.927 15.364  1.00 36.82 156 A 1 
ATOM 1185 C CG2   . THR A 1 156 ? -33.847 -53.484 16.110  1.00 40.73 156 A 1 
ATOM 1186 N N     . ALA A 1 157 ? -29.948 -55.239 15.866  1.00 33.59 157 A 1 
ATOM 1187 C CA    . ALA A 1 157 ? -28.796 -56.127 16.048  1.00 36.58 157 A 1 
ATOM 1188 C C     . ALA A 1 157 ? -27.766 -56.332 14.897  1.00 34.09 157 A 1 
ATOM 1189 O O     . ALA A 1 157 ? -26.743 -56.944 15.198  1.00 33.76 157 A 1 
ATOM 1190 C CB    . ALA A 1 157 ? -29.397 -57.487 16.443  1.00 35.63 157 A 1 
ATOM 1191 N N     . PRO A 1 158 ? -28.000 -56.066 13.615  1.00 33.01 158 A 1 
ATOM 1192 C CA    . PRO A 1 158 ? -27.730 -57.080 12.592  1.00 37.15 158 A 1 
ATOM 1193 C C     . PRO A 1 158 ? -26.254 -57.355 12.199  1.00 36.35 158 A 1 
ATOM 1194 O O     . PRO A 1 158 ? -25.325 -56.660 12.589  1.00 35.49 158 A 1 
ATOM 1195 C CB    . PRO A 1 158 ? -28.606 -56.694 11.392  1.00 34.14 158 A 1 
ATOM 1196 C CG    . PRO A 1 158 ? -28.668 -55.176 11.496  1.00 35.74 158 A 1 
ATOM 1197 C CD    . PRO A 1 158 ? -28.751 -54.965 13.014  1.00 43.05 158 A 1 
ATOM 1198 N N     . VAL A 1 159 ? -26.101 -58.414 11.348  1.00 30.08 159 A 1 
ATOM 1199 C CA    . VAL A 1 159 ? -25.111 -59.504 11.511  1.00 35.08 159 A 1 
ATOM 1200 C C     . VAL A 1 159 ? -23.852 -59.464 10.618  1.00 33.41 159 A 1 
ATOM 1201 O O     . VAL A 1 159 ? -22.817 -59.996 11.009  1.00 32.26 159 A 1 
ATOM 1202 C CB    . VAL A 1 159 ? -25.857 -60.833 11.217  1.00 32.51 159 A 1 
ATOM 1203 C CG1   . VAL A 1 159 ? -25.001 -62.092 11.360  1.00 30.87 159 A 1 
ATOM 1204 C CG2   . VAL A 1 159 ? -27.084 -61.034 12.125  1.00 37.33 159 A 1 
ATOM 1205 N N     . LEU A 1 160 ? -23.947 -59.037 9.369   1.00 31.50 160 A 1 
ATOM 1206 C CA    . LEU A 1 160 ? -23.283 -59.723 8.242   1.00 37.86 160 A 1 
ATOM 1207 C C     . LEU A 1 160 ? -21.740 -59.639 8.215   1.00 35.52 160 A 1 
ATOM 1208 O O     . LEU A 1 160 ? -21.157 -58.558 8.155   1.00 34.78 160 A 1 
ATOM 1209 C CB    . LEU A 1 160 ? -23.907 -59.259 6.912   1.00 35.86 160 A 1 
ATOM 1210 C CG    . LEU A 1 160 ? -25.210 -60.000 6.569   1.00 34.30 160 A 1 
ATOM 1211 C CD1   . LEU A 1 160 ? -26.006 -59.226 5.508   1.00 35.84 160 A 1 
ATOM 1212 C CD2   . LEU A 1 160 ? -24.930 -61.404 6.013   1.00 39.61 160 A 1 
ATOM 1213 N N     . GLY A 1 161 ? -21.104 -60.814 8.144   1.00 36.10 161 A 1 
ATOM 1214 C CA    . GLY A 1 161 ? -19.663 -61.038 8.303   1.00 40.26 161 A 1 
ATOM 1215 C C     . GLY A 1 161 ? -18.865 -61.484 7.064   1.00 38.61 161 A 1 
ATOM 1216 O O     . GLY A 1 161 ? -18.235 -62.531 7.127   1.00 37.08 161 A 1 
ATOM 1217 N N     . ARG A 1 162 ? -18.928 -60.787 5.921   1.00 27.88 162 A 1 
ATOM 1218 C CA    . ARG A 1 162 ? -18.428 -61.372 4.664   1.00 35.82 162 A 1 
ATOM 1219 C C     . ARG A 1 162 ? -16.890 -61.490 4.586   1.00 33.96 162 A 1 
ATOM 1220 O O     . ARG A 1 162 ? -16.142 -60.686 5.115   1.00 32.13 162 A 1 
ATOM 1221 C CB    . ARG A 1 162 ? -19.042 -60.640 3.451   1.00 33.33 162 A 1 
ATOM 1222 C CG    . ARG A 1 162 ? -19.099 -61.578 2.225   1.00 31.38 162 A 1 
ATOM 1223 C CD    . ARG A 1 162 ? -19.777 -60.897 1.029   1.00 30.75 162 A 1 
ATOM 1224 N NE    . ARG A 1 162 ? -19.907 -61.832 -0.107  1.00 30.15 162 A 1 
ATOM 1225 C CZ    . ARG A 1 162 ? -20.474 -61.588 -1.269  1.00 28.21 162 A 1 
ATOM 1226 N NH1   . ARG A 1 162 ? -20.989 -60.415 -1.544  1.00 27.69 162 A 1 
ATOM 1227 N NH2   . ARG A 1 162 ? -20.529 -62.502 -2.190  1.00 27.66 162 A 1 
ATOM 1228 N N     . LYS A 1 163 ? -16.478 -62.554 3.880   1.00 23.60 163 A 1 
ATOM 1229 C CA    . LYS A 1 163 ? -15.133 -63.107 3.580   1.00 33.64 163 A 1 
ATOM 1230 C C     . LYS A 1 163 ? -14.270 -62.186 2.665   1.00 32.69 163 A 1 
ATOM 1231 O O     . LYS A 1 163 ? -14.715 -61.079 2.372   1.00 31.20 163 A 1 
ATOM 1232 C CB    . LYS A 1 163 ? -15.409 -64.440 2.864   1.00 31.48 163 A 1 
ATOM 1233 C CG    . LYS A 1 163 ? -16.062 -65.581 3.639   1.00 28.94 163 A 1 
ATOM 1234 C CD    . LYS A 1 163 ? -16.235 -66.717 2.627   1.00 27.67 163 A 1 
ATOM 1235 C CE    . LYS A 1 163 ? -16.322 -68.118 3.207   1.00 25.61 163 A 1 
ATOM 1236 N NZ    . LYS A 1 163 ? -15.835 -69.079 2.182   1.00 25.14 163 A 1 
ATOM 1237 N N     . GLU A 1 164 ? -13.120 -62.506 2.048   1.00 30.54 164 A 1 
ATOM 1238 C CA    . GLU A 1 164 ? -12.164 -63.648 2.126   1.00 36.05 164 A 1 
ATOM 1239 C C     . GLU A 1 164 ? -10.777 -63.261 1.549   1.00 35.51 164 A 1 
ATOM 1240 O O     . GLU A 1 164 ? -9.782  -63.512 2.192   1.00 35.42 164 A 1 
ATOM 1241 C CB    . GLU A 1 164 ? -12.681 -64.864 1.322   1.00 34.76 164 A 1 
ATOM 1242 C CG    . GLU A 1 164 ? -12.329 -66.259 1.901   1.00 32.79 164 A 1 
ATOM 1243 C CD    . GLU A 1 164 ? -13.244 -67.375 1.358   1.00 32.80 164 A 1 
ATOM 1244 O OE1   . GLU A 1 164 ? -13.355 -68.425 2.040   1.00 32.12 164 A 1 
ATOM 1245 O OE2   . GLU A 1 164 ? -14.003 -67.176 0.392   1.00 33.03 164 A 1 
ATOM 1246 N N     . GLU A 1 165 ? -10.696 -62.809 0.307   1.00 30.64 165 A 1 
ATOM 1247 C CA    . GLU A 1 165 ? -9.665  -63.275 -0.641  1.00 35.77 165 A 1 
ATOM 1248 C C     . GLU A 1 165 ? -8.248  -62.680 -0.523  1.00 34.61 165 A 1 
ATOM 1249 O O     . GLU A 1 165 ? -8.029  -61.506 -0.257  1.00 33.85 165 A 1 
ATOM 1250 C CB    . GLU A 1 165 ? -10.181 -63.183 -2.092  1.00 35.05 165 A 1 
ATOM 1251 C CG    . GLU A 1 165 ? -11.110 -64.343 -2.466  1.00 33.83 165 A 1 
ATOM 1252 C CD    . GLU A 1 165 ? -11.603 -64.306 -3.928  1.00 34.63 165 A 1 
ATOM 1253 O OE1   . GLU A 1 165 ? -12.004 -65.379 -4.433  1.00 33.67 165 A 1 
ATOM 1254 O OE2   . GLU A 1 165 ? -11.598 -63.204 -4.527  1.00 34.70 165 A 1 
ATOM 1255 N N     . ASP A 1 166 ? -7.281  -63.575 -0.855  1.00 34.42 166 A 1 
ATOM 1256 C CA    . ASP A 1 166 ? -5.847  -63.556 -0.507  1.00 38.87 166 A 1 
ATOM 1257 C C     . ASP A 1 166 ? -4.869  -62.859 -1.486  1.00 36.57 166 A 1 
ATOM 1258 O O     . ASP A 1 166 ? -3.714  -62.662 -1.134  1.00 35.90 166 A 1 
ATOM 1259 C CB    . ASP A 1 166 ? -5.393  -65.023 -0.454  1.00 37.07 166 A 1 
ATOM 1260 C CG    . ASP A 1 166 ? -5.465  -65.715 0.911   1.00 33.64 166 A 1 
ATOM 1261 O OD1   . ASP A 1 166 ? -5.331  -65.026 1.938   1.00 34.57 166 A 1 
ATOM 1262 O OD2   . ASP A 1 166 ? -5.589  -66.960 0.887   1.00 34.98 166 A 1 
ATOM 1263 N N     . THR A 1 167 ? -5.189  -62.673 -2.753  1.00 30.32 167 A 1 
ATOM 1264 C CA    . THR A 1 167 ? -4.284  -63.067 -3.849  1.00 33.88 167 A 1 
ATOM 1265 C C     . THR A 1 167 ? -2.914  -62.360 -3.886  1.00 31.47 167 A 1 
ATOM 1266 O O     . THR A 1 167 ? -2.782  -61.160 -4.089  1.00 30.12 167 A 1 
ATOM 1267 C CB    . THR A 1 167 ? -4.949  -63.030 -5.233  1.00 32.02 167 A 1 
ATOM 1268 O OG1   . THR A 1 167 ? -5.779  -61.899 -5.379  1.00 32.31 167 A 1 
ATOM 1269 C CG2   . THR A 1 167 ? -5.817  -64.262 -5.459  1.00 37.24 167 A 1 
ATOM 1270 N N     . SER A 1 168 ? -1.884  -63.225 -3.764  1.00 31.85 168 A 1 
ATOM 1271 C CA    . SER A 1 168 ? -0.462  -62.940 -3.534  1.00 32.74 168 A 1 
ATOM 1272 C C     . SER A 1 168 ? 0.342   -62.756 -4.833  1.00 30.71 168 A 1 
ATOM 1273 O O     . SER A 1 168 ? 1.145   -63.621 -5.178  1.00 30.55 168 A 1 
ATOM 1274 C CB    . SER A 1 168 ? 0.084   -64.119 -2.732  1.00 32.28 168 A 1 
ATOM 1275 O OG    . SER A 1 168 ? 1.481   -64.080 -2.550  1.00 31.99 168 A 1 
ATOM 1276 N N     . TRP A 1 169 ? 0.133   -61.721 -5.617  1.00 33.75 169 A 1 
ATOM 1277 C CA    . TRP A 1 169 ? 0.751   -61.663 -6.953  1.00 32.24 169 A 1 
ATOM 1278 C C     . TRP A 1 169 ? 2.288   -61.670 -6.919  1.00 31.16 169 A 1 
ATOM 1279 O O     . TRP A 1 169 ? 2.959   -60.849 -6.295  1.00 29.29 169 A 1 
ATOM 1280 C CB    . TRP A 1 169 ? 0.144   -60.556 -7.812  1.00 30.40 169 A 1 
ATOM 1281 C CG    . TRP A 1 169 ? -1.161  -60.959 -8.424  1.00 28.35 169 A 1 
ATOM 1282 C CD1   . TRP A 1 169 ? -2.364  -60.880 -7.819  1.00 26.40 169 A 1 
ATOM 1283 C CD2   . TRP A 1 169 ? -1.405  -61.565 -9.745  1.00 28.59 169 A 1 
ATOM 1284 N NE1   . TRP A 1 169 ? -3.356  -61.399 -8.661  1.00 25.63 169 A 1 
ATOM 1285 C CE2   . TRP A 1 169 ? -2.792  -61.822 -9.840  1.00 26.15 169 A 1 
ATOM 1286 C CE3   . TRP A 1 169 ? -0.583  -61.911 -10.830 1.00 29.69 169 A 1 
ATOM 1287 C CZ2   . TRP A 1 169 ? -3.358  -62.424 -11.000 1.00 28.14 169 A 1 
ATOM 1288 C CZ3   . TRP A 1 169 ? -1.140  -62.500 -11.985 1.00 27.86 169 A 1 
ATOM 1289 C CH2   . TRP A 1 169 ? -2.514  -62.757 -12.060 1.00 28.72 169 A 1 
ATOM 1290 N N     . LEU A 1 170 ? 2.841   -62.653 -7.643  1.00 34.00 170 A 1 
ATOM 1291 C CA    . LEU A 1 170 ? 4.225   -63.134 -7.775  1.00 39.01 170 A 1 
ATOM 1292 C C     . LEU A 1 170 ? 5.168   -62.158 -8.522  1.00 37.65 170 A 1 
ATOM 1293 O O     . LEU A 1 170 ? 4.777   -61.079 -8.931  1.00 37.37 170 A 1 
ATOM 1294 C CB    . LEU A 1 170 ? 4.119   -64.479 -8.539  1.00 36.67 170 A 1 
ATOM 1295 C CG    . LEU A 1 170 ? 3.663   -65.685 -7.708  1.00 35.20 170 A 1 
ATOM 1296 C CD1   . LEU A 1 170 ? 3.196   -66.812 -8.634  1.00 37.39 170 A 1 
ATOM 1297 C CD2   . LEU A 1 170 ? 4.805   -66.237 -6.852  1.00 39.37 170 A 1 
ATOM 1298 N N     . LEU A 1 171 ? 6.348   -62.536 -8.887  1.00 33.97 171 A 1 
ATOM 1299 C CA    . LEU A 1 171 ? 7.701   -62.614 -8.336  1.00 38.53 171 A 1 
ATOM 1300 C C     . LEU A 1 171 ? 8.738   -62.235 -9.418  1.00 36.88 171 A 1 
ATOM 1301 O O     . LEU A 1 171 ? 9.855   -61.913 -9.098  1.00 35.65 171 A 1 
ATOM 1302 C CB    . LEU A 1 171 ? 8.004   -64.064 -7.883  1.00 35.99 171 A 1 
ATOM 1303 C CG    . LEU A 1 171 ? 8.393   -64.260 -6.410  1.00 33.65 171 A 1 
ATOM 1304 C CD1   . LEU A 1 171 ? 8.428   -65.756 -6.083  1.00 34.23 171 A 1 
ATOM 1305 C CD2   . LEU A 1 171 ? 9.760   -63.679 -6.074  1.00 36.59 171 A 1 
ATOM 1306 N N     . LEU A 1 172 ? 8.437   -62.404 -10.715 1.00 34.31 172 A 1 
ATOM 1307 C CA    . LEU A 1 172 ? 9.372   -62.878 -11.752 1.00 39.59 172 A 1 
ATOM 1308 C C     . LEU A 1 172 ? 10.571  -61.946 -12.060 1.00 37.41 172 A 1 
ATOM 1309 O O     . LEU A 1 172 ? 10.457  -60.733 -12.089 1.00 36.04 172 A 1 
ATOM 1310 C CB    . LEU A 1 172 ? 8.613   -63.271 -13.029 1.00 36.86 172 A 1 
ATOM 1311 C CG    . LEU A 1 172 ? 8.097   -64.719 -13.005 1.00 35.13 172 A 1 
ATOM 1312 C CD1   . LEU A 1 172 ? 7.039   -64.926 -14.096 1.00 35.98 172 A 1 
ATOM 1313 C CD2   . LEU A 1 172 ? 9.216   -65.736 -13.236 1.00 37.72 172 A 1 
ATOM 1314 N N     . SER A 1 173 ? 11.701  -62.569 -12.359 1.00 34.54 173 A 1 
ATOM 1315 C CA    . SER A 1 173 ? 13.061  -62.148 -12.010 1.00 38.12 173 A 1 
ATOM 1316 C C     . SER A 1 173 ? 14.018  -61.687 -13.126 1.00 35.82 173 A 1 
ATOM 1317 O O     . SER A 1 173 ? 15.048  -61.105 -12.800 1.00 34.31 173 A 1 
ATOM 1318 C CB    . SER A 1 173 ? 13.708  -63.364 -11.346 1.00 36.51 173 A 1 
ATOM 1319 O OG    . SER A 1 173 ? 13.608  -64.512 -12.185 1.00 35.42 173 A 1 
ATOM 1320 N N     . LYS A 1 174 ? 13.829  -62.072 -14.377 1.00 28.48 174 A 1 
ATOM 1321 C CA    . LYS A 1 174 ? 14.879  -62.725 -15.194 1.00 37.25 174 A 1 
ATOM 1322 C C     . LYS A 1 174 ? 16.021  -61.849 -15.756 1.00 36.02 174 A 1 
ATOM 1323 O O     . LYS A 1 174 ? 15.878  -60.657 -15.956 1.00 32.69 174 A 1 
ATOM 1324 C CB    . LYS A 1 174 ? 14.223  -63.561 -16.307 1.00 33.68 174 A 1 
ATOM 1325 C CG    . LYS A 1 174 ? 14.623  -65.042 -16.195 1.00 32.12 174 A 1 
ATOM 1326 C CD    . LYS A 1 174 ? 14.009  -65.863 -17.328 1.00 30.50 174 A 1 
ATOM 1327 C CE    . LYS A 1 174 ? 14.359  -67.332 -17.146 1.00 28.10 174 A 1 
ATOM 1328 N NZ    . LYS A 1 174 ? 13.798  -68.175 -18.231 1.00 27.27 174 A 1 
ATOM 1329 N N     . ASP A 1 175 ? 17.131  -62.532 -16.084 1.00 34.60 175 A 1 
ATOM 1330 C CA    . ASP A 1 175 ? 18.537  -62.071 -16.116 1.00 38.71 175 A 1 
ATOM 1331 C C     . ASP A 1 175 ? 19.089  -61.375 -17.382 1.00 35.59 175 A 1 
ATOM 1332 O O     . ASP A 1 175 ? 19.858  -60.421 -17.285 1.00 33.09 175 A 1 
ATOM 1333 C CB    . ASP A 1 175 ? 19.415  -63.320 -15.928 1.00 35.15 175 A 1 
ATOM 1334 C CG    . ASP A 1 175 ? 19.067  -64.174 -14.709 1.00 31.88 175 A 1 
ATOM 1335 O OD1   . ASP A 1 175 ? 19.238  -63.665 -13.583 1.00 32.42 175 A 1 
ATOM 1336 O OD2   . ASP A 1 175 ? 18.618  -65.304 -14.925 1.00 32.96 175 A 1 
ATOM 1337 N N     . SER A 1 176 ? 18.930  -61.977 -18.532 1.00 32.11 176 A 1 
ATOM 1338 C CA    . SER A 1 176 ? 19.988  -62.164 -19.556 1.00 35.92 176 A 1 
ATOM 1339 C C     . SER A 1 176 ? 20.275  -60.964 -20.486 1.00 34.72 176 A 1 
ATOM 1340 O O     . SER A 1 176 ? 19.529  -60.008 -20.490 1.00 32.45 176 A 1 
ATOM 1341 C CB    . SER A 1 176 ? 19.601  -63.381 -20.401 1.00 32.86 176 A 1 
ATOM 1342 O OG    . SER A 1 176 ? 18.454  -63.114 -21.189 1.00 32.43 176 A 1 
ATOM 1343 N N     . ASP A 1 177 ? 21.252  -60.942 -21.411 1.00 37.94 177 A 1 
ATOM 1344 C CA    . ASP A 1 177 ? 22.682  -61.314 -21.433 1.00 41.51 177 A 1 
ATOM 1345 C C     . ASP A 1 177 ? 23.423  -60.504 -22.540 1.00 39.30 177 A 1 
ATOM 1346 O O     . ASP A 1 177 ? 24.321  -59.739 -22.255 1.00 36.87 177 A 1 
ATOM 1347 C CB    . ASP A 1 177 ? 22.864  -62.828 -21.676 1.00 37.40 177 A 1 
ATOM 1348 C CG    . ASP A 1 177 ? 24.142  -63.450 -21.094 1.00 33.49 177 A 1 
ATOM 1349 O OD1   . ASP A 1 177 ? 24.825  -62.792 -20.291 1.00 33.94 177 A 1 
ATOM 1350 O OD2   . ASP A 1 177 ? 24.410  -64.611 -21.476 1.00 34.81 177 A 1 
ATOM 1351 N N     . ASN A 1 178 ? 23.109  -60.669 -23.832 1.00 34.54 178 A 1 
ATOM 1352 C CA    . ASN A 1 178 ? 24.163  -61.018 -24.800 1.00 37.15 178 A 1 
ATOM 1353 C C     . ASN A 1 178 ? 24.596  -59.988 -25.905 1.00 34.37 178 A 1 
ATOM 1354 O O     . ASN A 1 178 ? 24.246  -58.817 -25.926 1.00 31.71 178 A 1 
ATOM 1355 C CB    . ASN A 1 178 ? 23.808  -62.404 -25.380 1.00 34.13 178 A 1 
ATOM 1356 C CG    . ASN A 1 178 ? 24.947  -63.391 -25.378 1.00 31.15 178 A 1 
ATOM 1357 O OD1   . ASN A 1 178 ? 26.123  -63.050 -25.380 1.00 33.36 178 A 1 
ATOM 1358 N ND2   . ASN A 1 178 ? 24.649  -64.672 -25.377 1.00 35.04 178 A 1 
ATOM 1359 N N     . HIS A 1 179 ? 25.409  -60.508 -26.821 1.00 36.94 179 A 1 
ATOM 1360 C CA    . HIS A 1 179 ? 26.261  -60.045 -27.959 1.00 40.68 179 A 1 
ATOM 1361 C C     . HIS A 1 179 ? 25.721  -59.018 -29.011 1.00 38.54 179 A 1 
ATOM 1362 O O     . HIS A 1 179 ? 24.566  -58.666 -28.990 1.00 35.69 179 A 1 
ATOM 1363 C CB    . HIS A 1 179 ? 26.576  -61.351 -28.702 1.00 37.68 179 A 1 
ATOM 1364 C CG    . HIS A 1 179 ? 27.491  -62.320 -27.992 1.00 36.56 179 A 1 
ATOM 1365 N ND1   . HIS A 1 179 ? 28.460  -62.038 -27.068 1.00 36.40 179 A 1 
ATOM 1366 C CD2   . HIS A 1 179 ? 27.578  -63.664 -28.269 1.00 36.32 179 A 1 
ATOM 1367 C CE1   . HIS A 1 179 ? 29.107  -63.169 -26.776 1.00 34.27 179 A 1 
ATOM 1368 N NE2   . HIS A 1 179 ? 28.610  -64.183 -27.484 1.00 34.97 179 A 1 
ATOM 1369 N N     . ASN A 1 180 ? 26.422  -58.570 -30.103 1.00 33.92 180 A 1 
ATOM 1370 C CA    . ASN A 1 180 ? 27.860  -58.531 -30.452 1.00 37.07 180 A 1 
ATOM 1371 C C     . ASN A 1 180 ? 28.244  -57.509 -31.578 1.00 34.09 180 A 1 
ATOM 1372 O O     . ASN A 1 180 ? 29.205  -56.774 -31.398 1.00 31.48 180 A 1 
ATOM 1373 C CB    . ASN A 1 180 ? 28.334  -59.936 -30.916 1.00 34.55 180 A 1 
ATOM 1374 C CG    . ASN A 1 180 ? 29.830  -60.191 -30.770 1.00 31.42 180 A 1 
ATOM 1375 O OD1   . ASN A 1 180 ? 30.629  -59.346 -30.440 1.00 33.50 180 A 1 
ATOM 1376 N ND2   . ASN A 1 180 ? 30.252  -61.411 -30.992 1.00 34.64 180 A 1 
ATOM 1377 N N     . ARG A 1 181 ? 27.657  -57.524 -32.817 1.00 32.48 181 A 1 
ATOM 1378 C CA    . ARG A 1 181 ? 28.534  -57.589 -34.030 1.00 36.90 181 A 1 
ATOM 1379 C C     . ARG A 1 181 ? 28.735  -56.371 -34.981 1.00 34.56 181 A 1 
ATOM 1380 O O     . ARG A 1 181 ? 29.518  -55.474 -34.653 1.00 31.46 181 A 1 
ATOM 1381 C CB    . ARG A 1 181 ? 28.210  -58.896 -34.798 1.00 33.83 181 A 1 
ATOM 1382 C CG    . ARG A 1 181 ? 29.459  -59.573 -35.373 1.00 31.55 181 A 1 
ATOM 1383 C CD    . ARG A 1 181 ? 29.043  -60.828 -36.160 1.00 30.19 181 A 1 
ATOM 1384 N NE    . ARG A 1 181 ? 30.206  -61.666 -36.491 1.00 29.11 181 A 1 
ATOM 1385 C CZ    . ARG A 1 181 ? 30.173  -62.805 -37.158 1.00 26.80 181 A 1 
ATOM 1386 N NH1   . ARG A 1 181 ? 29.064  -63.274 -37.668 1.00 26.27 181 A 1 
ATOM 1387 N NH2   . ARG A 1 181 ? 31.256  -63.507 -37.331 1.00 26.70 181 A 1 
ATOM 1388 N N     . SER A 1 182 ? 28.270  -56.411 -36.225 1.00 38.59 182 A 1 
ATOM 1389 C CA    . SER A 1 182 ? 28.931  -55.848 -37.447 1.00 40.97 182 A 1 
ATOM 1390 C C     . SER A 1 182 ? 28.251  -54.572 -38.042 1.00 39.80 182 A 1 
ATOM 1391 O O     . SER A 1 182 ? 27.442  -53.990 -37.349 1.00 37.29 182 A 1 
ATOM 1392 C CB    . SER A 1 182 ? 29.008  -57.006 -38.464 1.00 37.31 182 A 1 
ATOM 1393 O OG    . SER A 1 182 ? 27.719  -57.447 -38.863 1.00 35.17 182 A 1 
ATOM 1394 N N     . GLY A 1 183 ? 28.462  -54.005 -39.244 1.00 35.39 183 A 1 
ATOM 1395 C CA    . GLY A 1 183 ? 29.420  -54.212 -40.347 1.00 36.68 183 A 1 
ATOM 1396 C C     . GLY A 1 183 ? 29.409  -53.060 -41.407 1.00 34.79 183 A 1 
ATOM 1397 O O     . GLY A 1 183 ? 29.846  -51.958 -41.107 1.00 32.27 183 A 1 
ATOM 1398 N N     . ASN A 1 184 ? 28.992  -53.313 -42.645 1.00 38.84 184 A 1 
ATOM 1399 C CA    . ASN A 1 184 ? 29.267  -52.574 -43.916 1.00 40.98 184 A 1 
ATOM 1400 C C     . ASN A 1 184 ? 28.259  -51.435 -44.291 1.00 38.34 184 A 1 
ATOM 1401 O O     . ASN A 1 184 ? 27.281  -51.276 -43.592 1.00 34.03 184 A 1 
ATOM 1402 C CB    . ASN A 1 184 ? 29.267  -53.680 -44.995 1.00 36.55 184 A 1 
ATOM 1403 C CG    . ASN A 1 184 ? 30.513  -54.543 -45.051 1.00 32.61 184 A 1 
ATOM 1404 O OD1   . ASN A 1 184 ? 31.495  -54.324 -44.378 1.00 34.29 184 A 1 
ATOM 1405 N ND2   . ASN A 1 184 ? 30.488  -55.552 -45.890 1.00 36.52 184 A 1 
ATOM 1406 N N     . ASN A 1 185 ? 28.281  -50.632 -45.389 1.00 38.41 185 A 1 
ATOM 1407 C CA    . ASN A 1 185 ? 29.286  -50.395 -46.439 1.00 40.22 185 A 1 
ATOM 1408 C C     . ASN A 1 185 ? 29.175  -49.006 -47.160 1.00 37.49 185 A 1 
ATOM 1409 O O     . ASN A 1 185 ? 30.009  -48.153 -46.894 1.00 33.56 185 A 1 
ATOM 1410 C CB    . ASN A 1 185 ? 29.234  -51.520 -47.506 1.00 36.58 185 A 1 
ATOM 1411 C CG    . ASN A 1 185 ? 30.590  -51.907 -48.079 1.00 32.43 185 A 1 
ATOM 1412 O OD1   . ASN A 1 185 ? 31.633  -51.390 -47.740 1.00 34.46 185 A 1 
ATOM 1413 N ND2   . ASN A 1 185 ? 30.605  -52.890 -48.953 1.00 35.70 185 A 1 
ATOM 1414 N N     . SER A 1 186 ? 28.288  -48.778 -48.148 1.00 37.72 186 A 1 
ATOM 1415 C CA    . SER A 1 186 ? 28.756  -48.217 -49.439 1.00 38.91 186 A 1 
ATOM 1416 C C     . SER A 1 186 ? 28.447  -46.770 -49.911 1.00 37.05 186 A 1 
ATOM 1417 O O     . SER A 1 186 ? 29.307  -45.908 -49.738 1.00 33.99 186 A 1 
ATOM 1418 C CB    . SER A 1 186 ? 28.486  -49.230 -50.568 1.00 35.17 186 A 1 
ATOM 1419 O OG    . SER A 1 186 ? 27.095  -49.382 -50.781 1.00 33.72 186 A 1 
ATOM 1420 N N     . SER A 1 187 ? 27.417  -46.522 -50.735 1.00 37.63 187 A 1 
ATOM 1421 C CA    . SER A 1 187 ? 27.620  -45.703 -51.960 1.00 39.87 187 A 1 
ATOM 1422 C C     . SER A 1 187 ? 27.183  -44.210 -51.946 1.00 38.25 187 A 1 
ATOM 1423 O O     . SER A 1 187 ? 27.716  -43.492 -51.121 1.00 35.95 187 A 1 
ATOM 1424 C CB    . SER A 1 187 ? 27.150  -46.547 -53.159 1.00 36.46 187 A 1 
ATOM 1425 O OG    . SER A 1 187 ? 25.757  -46.764 -53.101 1.00 34.45 187 A 1 
ATOM 1426 N N     . THR A 1 188 ? 26.339  -43.566 -52.795 1.00 40.02 188 A 1 
ATOM 1427 C CA    . THR A 1 188 ? 26.736  -43.088 -54.150 1.00 43.01 188 A 1 
ATOM 1428 C C     . THR A 1 188 ? 26.675  -41.548 -54.324 1.00 41.90 188 A 1 
ATOM 1429 O O     . THR A 1 188 ? 27.572  -40.859 -53.867 1.00 38.51 188 A 1 
ATOM 1430 C CB    . THR A 1 188 ? 25.941  -43.744 -55.302 1.00 37.45 188 A 1 
ATOM 1431 O OG1   . THR A 1 188 ? 24.613  -44.065 -54.886 1.00 34.83 188 A 1 
ATOM 1432 C CG2   . THR A 1 188 ? 26.574  -45.022 -55.825 1.00 39.75 188 A 1 
ATOM 1433 N N     . SER A 1 189 ? 25.745  -40.981 -55.095 1.00 37.55 189 A 1 
ATOM 1434 C CA    . SER A 1 189 ? 25.853  -39.726 -55.886 1.00 40.09 189 A 1 
ATOM 1435 C C     . SER A 1 189 ? 24.715  -38.717 -55.583 1.00 39.63 189 A 1 
ATOM 1436 O O     . SER A 1 189 ? 23.911  -38.991 -54.716 1.00 37.73 189 A 1 
ATOM 1437 C CB    . SER A 1 189 ? 25.831  -40.153 -57.360 1.00 36.75 189 A 1 
ATOM 1438 O OG    . SER A 1 189 ? 24.584  -40.757 -57.695 1.00 33.73 189 A 1 
ATOM 1439 N N     . SER A 1 190 ? 24.483  -37.546 -56.207 1.00 35.14 190 A 1 
ATOM 1440 C CA    . SER A 1 190 ? 25.277  -36.721 -57.148 1.00 37.87 190 A 1 
ATOM 1441 C C     . SER A 1 190 ? 24.866  -35.234 -57.170 1.00 37.08 190 A 1 
ATOM 1442 O O     . SER A 1 190 ? 25.741  -34.380 -57.167 1.00 34.95 190 A 1 
ATOM 1443 C CB    . SER A 1 190 ? 25.118  -37.212 -58.604 1.00 34.86 190 A 1 
ATOM 1444 O OG    . SER A 1 190 ? 23.766  -37.309 -58.976 1.00 32.73 190 A 1 
ATOM 1445 N N     . SER A 1 191 ? 23.598  -34.865 -57.358 1.00 37.40 191 A 1 
ATOM 1446 C CA    . SER A 1 191 ? 23.210  -33.650 -58.102 1.00 40.27 191 A 1 
ATOM 1447 C C     . SER A 1 191 ? 23.204  -32.342 -57.294 1.00 39.75 191 A 1 
ATOM 1448 O O     . SER A 1 191 ? 22.875  -32.325 -56.115 1.00 38.17 191 A 1 
ATOM 1449 C CB    . SER A 1 191 ? 21.859  -33.857 -58.794 1.00 36.73 191 A 1 
ATOM 1450 O OG    . SER A 1 191 ? 20.858  -34.220 -57.857 1.00 35.42 191 A 1 
ATOM 1451 N N     . SER A 1 192 ? 23.538  -31.236 -57.979 1.00 33.90 192 A 1 
ATOM 1452 C CA    . SER A 1 192 ? 24.097  -30.031 -57.342 1.00 36.38 192 A 1 
ATOM 1453 C C     . SER A 1 192 ? 23.245  -28.746 -57.321 1.00 35.22 192 A 1 
ATOM 1454 O O     . SER A 1 192 ? 23.510  -27.887 -56.487 1.00 34.38 192 A 1 
ATOM 1455 C CB    . SER A 1 192 ? 25.391  -29.686 -58.089 1.00 34.03 192 A 1 
ATOM 1456 O OG    . SER A 1 192 ? 25.122  -29.343 -59.433 1.00 32.77 192 A 1 
ATOM 1457 N N     . GLN A 1 193 ? 22.368  -28.504 -58.287 1.00 35.96 193 A 1 
ATOM 1458 C CA    . GLN A 1 193 ? 22.381  -27.196 -58.968 1.00 37.52 193 A 1 
ATOM 1459 C C     . GLN A 1 193 ? 21.718  -25.979 -58.300 1.00 36.44 193 A 1 
ATOM 1460 O O     . GLN A 1 193 ? 22.386  -24.973 -58.097 1.00 34.83 193 A 1 
ATOM 1461 C CB    . GLN A 1 193 ? 21.802  -27.344 -60.387 1.00 34.43 193 A 1 
ATOM 1462 C CG    . GLN A 1 193 ? 22.770  -27.968 -61.395 1.00 33.50 193 A 1 
ATOM 1463 C CD    . GLN A 1 193 ? 22.194  -27.979 -62.809 1.00 31.53 193 A 1 
ATOM 1464 O OE1   . GLN A 1 193 ? 21.001  -27.910 -63.045 1.00 31.03 193 A 1 
ATOM 1465 N NE2   . GLN A 1 193 ? 23.033  -28.083 -63.815 1.00 30.27 193 A 1 
ATOM 1466 N N     . TYR A 1 194 ? 20.414  -25.984 -58.141 1.00 27.76 194 A 1 
ATOM 1467 C CA    . TYR A 1 194 ? 19.612  -24.755 -58.256 1.00 30.14 194 A 1 
ATOM 1468 C C     . TYR A 1 194 ? 19.555  -23.877 -56.984 1.00 28.40 194 A 1 
ATOM 1469 O O     . TYR A 1 194 ? 18.482  -23.584 -56.462 1.00 26.70 194 A 1 
ATOM 1470 C CB    . TYR A 1 194 ? 18.219  -25.091 -58.820 1.00 28.04 194 A 1 
ATOM 1471 C CG    . TYR A 1 194 ? 18.139  -25.119 -60.326 1.00 27.27 194 A 1 
ATOM 1472 C CD1   . TYR A 1 194 ? 17.841  -23.935 -61.031 1.00 26.09 194 A 1 
ATOM 1473 C CD2   . TYR A 1 194 ? 18.336  -26.315 -61.045 1.00 26.84 194 A 1 
ATOM 1474 C CE1   . TYR A 1 194 ? 17.738  -23.947 -62.435 1.00 25.61 194 A 1 
ATOM 1475 C CE2   . TYR A 1 194 ? 18.240  -26.329 -62.445 1.00 25.65 194 A 1 
ATOM 1476 C CZ    . TYR A 1 194 ? 17.934  -25.150 -63.138 1.00 26.92 194 A 1 
ATOM 1477 O OH    . TYR A 1 194 ? 17.835  -25.161 -64.505 1.00 27.04 194 A 1 
ATOM 1478 N N     . PHE A 1 195 ? 20.716  -23.406 -56.518 1.00 36.60 195 A 1 
ATOM 1479 C CA    . PHE A 1 195 ? 20.793  -22.292 -55.561 1.00 37.23 195 A 1 
ATOM 1480 C C     . PHE A 1 195 ? 20.578  -20.958 -56.293 1.00 36.69 195 A 1 
ATOM 1481 O O     . PHE A 1 195 ? 21.519  -20.255 -56.633 1.00 35.57 195 A 1 
ATOM 1482 C CB    . PHE A 1 195 ? 22.122  -22.345 -54.794 1.00 34.37 195 A 1 
ATOM 1483 C CG    . PHE A 1 195 ? 22.104  -23.253 -53.589 1.00 33.99 195 A 1 
ATOM 1484 C CD1   . PHE A 1 195 ? 21.709  -22.745 -52.338 1.00 33.67 195 A 1 
ATOM 1485 C CD2   . PHE A 1 195 ? 22.475  -24.608 -53.708 1.00 34.86 195 A 1 
ATOM 1486 C CE1   . PHE A 1 195 ? 21.698  -23.575 -51.209 1.00 31.55 195 A 1 
ATOM 1487 C CE2   . PHE A 1 195 ? 22.460  -25.440 -52.572 1.00 29.97 195 A 1 
ATOM 1488 C CZ    . PHE A 1 195 ? 22.076  -24.922 -51.322 1.00 30.09 195 A 1 
ATOM 1489 N N     . GLY A 1 196 ? 19.309  -20.617 -56.607 1.00 38.92 196 A 1 
ATOM 1490 C CA    . GLY A 1 196 ? 18.977  -19.347 -57.255 1.00 41.35 196 A 1 
ATOM 1491 C C     . GLY A 1 196 ? 19.197  -18.149 -56.317 1.00 39.99 196 A 1 
ATOM 1492 O O     . GLY A 1 196 ? 18.750  -18.159 -55.172 1.00 38.59 196 A 1 
ATOM 1493 N N     . GLU A 1 197 ? 19.843  -17.114 -56.864 1.00 31.58 197 A 1 
ATOM 1494 C CA    . GLU A 1 197 ? 20.240  -15.857 -56.202 1.00 33.98 197 A 1 
ATOM 1495 C C     . GLU A 1 197 ? 19.059  -14.900 -55.952 1.00 32.20 197 A 1 
ATOM 1496 O O     . GLU A 1 197 ? 19.048  -13.783 -56.459 1.00 30.55 197 A 1 
ATOM 1497 C CB    . GLU A 1 197 ? 21.281  -15.125 -57.075 1.00 31.80 197 A 1 
ATOM 1498 C CG    . GLU A 1 197 ? 22.635  -15.806 -57.224 1.00 29.42 197 A 1 
ATOM 1499 C CD    . GLU A 1 197 ? 23.556  -15.022 -58.176 1.00 27.88 197 A 1 
ATOM 1500 O OE1   . GLU A 1 197 ? 24.749  -14.873 -57.844 1.00 25.85 197 A 1 
ATOM 1501 O OE2   . GLU A 1 197 ? 23.071  -14.631 -59.264 1.00 28.11 197 A 1 
ATOM 1502 N N     . VAL A 1 198 ? 18.025  -15.272 -55.221 1.00 34.21 198 A 1 
ATOM 1503 C CA    . VAL A 1 198 ? 16.941  -14.316 -54.942 1.00 40.08 198 A 1 
ATOM 1504 C C     . VAL A 1 198 ? 17.404  -13.257 -53.930 1.00 39.09 198 A 1 
ATOM 1505 O O     . VAL A 1 198 ? 17.042  -13.273 -52.754 1.00 38.48 198 A 1 
ATOM 1506 C CB    . VAL A 1 198 ? 15.602  -14.975 -54.566 1.00 38.56 198 A 1 
ATOM 1507 C CG1   . VAL A 1 198 ? 14.472  -13.948 -54.640 1.00 37.02 198 A 1 
ATOM 1508 C CG2   . VAL A 1 198 ? 15.241  -16.110 -55.522 1.00 40.53 198 A 1 
ATOM 1509 N N     . ASP A 1 199 ? 18.224  -12.343 -54.460 1.00 37.58 199 A 1 
ATOM 1510 C CA    . ASP A 1 199 ? 18.927  -11.252 -53.774 1.00 40.33 199 A 1 
ATOM 1511 C C     . ASP A 1 199 ? 17.992  -10.081 -53.394 1.00 38.03 199 A 1 
ATOM 1512 O O     . ASP A 1 199 ? 18.406  -8.927  -53.384 1.00 36.80 199 A 1 
ATOM 1513 C CB    . ASP A 1 199 ? 20.081  -10.790 -54.683 1.00 39.02 199 A 1 
ATOM 1514 C CG    . ASP A 1 199 ? 21.478  -10.921 -54.086 1.00 34.96 199 A 1 
ATOM 1515 O OD1   . ASP A 1 199 ? 21.617  -11.456 -52.967 1.00 34.17 199 A 1 
ATOM 1516 O OD2   . ASP A 1 199 ? 22.423  -10.462 -54.781 1.00 33.85 199 A 1 
ATOM 1517 N N     . GLN A 1 200 ? 16.690  -10.326 -53.172 1.00 26.59 200 A 1 
ATOM 1518 C CA    . GLN A 1 200 ? 15.775  -9.230  -52.878 1.00 29.27 200 A 1 
ATOM 1519 C C     . GLN A 1 200 ? 16.155  -8.587  -51.548 1.00 27.58 200 A 1 
ATOM 1520 O O     . GLN A 1 200 ? 15.790  -9.050  -50.463 1.00 25.31 200 A 1 
ATOM 1521 C CB    . GLN A 1 200 ? 14.307  -9.663  -52.932 1.00 28.18 200 A 1 
ATOM 1522 C CG    . GLN A 1 200 ? 13.796  -9.687  -54.376 1.00 27.36 200 A 1 
ATOM 1523 C CD    . GLN A 1 200 ? 12.282  -9.855  -54.500 1.00 24.37 200 A 1 
ATOM 1524 O OE1   . GLN A 1 200 ? 11.555  -10.131 -53.567 1.00 23.92 200 A 1 
ATOM 1525 N NE2   . GLN A 1 200 ? 11.734  -9.685  -55.690 1.00 22.69 200 A 1 
ATOM 1526 N N     . TYR A 1 201 ? 16.873  -7.458  -51.686 1.00 31.28 201 A 1 
ATOM 1527 C CA    . TYR A 1 201 ? 17.153  -6.464  -50.658 1.00 33.60 201 A 1 
ATOM 1528 C C     . TYR A 1 201 ? 15.827  -5.941  -50.085 1.00 31.60 201 A 1 
ATOM 1529 O O     . TYR A 1 201 ? 15.314  -4.909  -50.504 1.00 30.71 201 A 1 
ATOM 1530 C CB    . TYR A 1 201 ? 17.969  -5.320  -51.270 1.00 32.36 201 A 1 
ATOM 1531 C CG    . TYR A 1 201 ? 19.467  -5.554  -51.358 1.00 32.24 201 A 1 
ATOM 1532 C CD1   . TYR A 1 201 ? 20.321  -4.952  -50.414 1.00 30.33 201 A 1 
ATOM 1533 C CD2   . TYR A 1 201 ? 20.013  -6.343  -52.384 1.00 30.93 201 A 1 
ATOM 1534 C CE1   . TYR A 1 201 ? 21.712  -5.131  -50.490 1.00 29.13 201 A 1 
ATOM 1535 C CE2   . TYR A 1 201 ? 21.404  -6.533  -52.469 1.00 28.56 201 A 1 
ATOM 1536 C CZ    . TYR A 1 201 ? 22.254  -5.919  -51.513 1.00 29.37 201 A 1 
ATOM 1537 O OH    . TYR A 1 201 ? 23.616  -6.101  -51.591 1.00 29.59 201 A 1 
ATOM 1538 N N     . PHE A 1 202 ? 15.244  -6.680  -49.139 1.00 30.29 202 A 1 
ATOM 1539 C CA    . PHE A 1 202 ? 14.192  -6.152  -48.300 1.00 32.75 202 A 1 
ATOM 1540 C C     . PHE A 1 202 ? 14.805  -5.077  -47.405 1.00 33.11 202 A 1 
ATOM 1541 O O     . PHE A 1 202 ? 15.454  -5.374  -46.404 1.00 31.69 202 A 1 
ATOM 1542 C CB    . PHE A 1 202 ? 13.486  -7.265  -47.519 1.00 30.96 202 A 1 
ATOM 1543 C CG    . PHE A 1 202 ? 12.129  -7.611  -48.092 1.00 29.57 202 A 1 
ATOM 1544 C CD1   . PHE A 1 202 ? 10.987  -6.932  -47.651 1.00 27.28 202 A 1 
ATOM 1545 C CD2   . PHE A 1 202 ? 12.015  -8.586  -49.085 1.00 28.58 202 A 1 
ATOM 1546 C CE1   . PHE A 1 202 ? 9.722   -7.221  -48.193 1.00 24.90 202 A 1 
ATOM 1547 C CE2   . PHE A 1 202 ? 10.756  -8.889  -49.636 1.00 24.16 202 A 1 
ATOM 1548 C CZ    . PHE A 1 202 ? 9.614   -8.199  -49.195 1.00 25.45 202 A 1 
ATOM 1549 N N     . ASP A 1 203 ? 14.633  -3.841  -47.847 1.00 32.02 203 A 1 
ATOM 1550 C CA    . ASP A 1 203 ? 15.136  -2.653  -47.174 1.00 34.87 203 A 1 
ATOM 1551 C C     . ASP A 1 203 ? 14.406  -2.504  -45.832 1.00 33.00 203 A 1 
ATOM 1552 O O     . ASP A 1 203 ? 13.322  -1.926  -45.728 1.00 31.73 203 A 1 
ATOM 1553 C CB    . ASP A 1 203 ? 14.972  -1.449  -48.116 1.00 33.53 203 A 1 
ATOM 1554 C CG    . ASP A 1 203 ? 16.184  -0.513  -48.187 1.00 30.19 203 A 1 
ATOM 1555 O OD1   . ASP A 1 203 ? 17.106  -0.677  -47.369 1.00 28.22 203 A 1 
ATOM 1556 O OD2   . ASP A 1 203 ? 16.153  0.377   -49.064 1.00 28.82 203 A 1 
ATOM 1557 N N     . LEU A 1 204 ? 14.991  -3.071  -44.786 1.00 29.49 204 A 1 
ATOM 1558 C CA    . LEU A 1 204 ? 14.471  -3.076  -43.406 1.00 33.23 204 A 1 
ATOM 1559 C C     . LEU A 1 204 ? 14.533  -1.687  -42.737 1.00 32.07 204 A 1 
ATOM 1560 O O     . LEU A 1 204 ? 14.371  -1.588  -41.522 1.00 30.39 204 A 1 
ATOM 1561 C CB    . LEU A 1 204 ? 15.219  -4.150  -42.597 1.00 30.88 204 A 1 
ATOM 1562 C CG    . LEU A 1 204 ? 14.567  -5.549  -42.657 1.00 28.88 204 A 1 
ATOM 1563 C CD1   . LEU A 1 204 ? 15.555  -6.608  -42.180 1.00 28.07 204 A 1 
ATOM 1564 C CD2   . LEU A 1 204 ? 13.333  -5.624  -41.758 1.00 30.80 204 A 1 
ATOM 1565 N N     . VAL A 1 205 ? 14.745  -0.624  -43.524 1.00 29.23 205 A 1 
ATOM 1566 C CA    . VAL A 1 205 ? 14.983  0.733   -42.999 1.00 35.99 205 A 1 
ATOM 1567 C C     . VAL A 1 205 ? 13.804  1.261   -42.177 1.00 34.47 205 A 1 
ATOM 1568 O O     . VAL A 1 205 ? 14.007  1.950   -41.183 1.00 32.99 205 A 1 
ATOM 1569 C CB    . VAL A 1 205 ? 15.305  1.708   -44.150 1.00 34.70 205 A 1 
ATOM 1570 C CG1   . VAL A 1 205 ? 15.758  3.066   -43.616 1.00 32.21 205 A 1 
ATOM 1571 C CG2   . VAL A 1 205 ? 16.422  1.186   -45.063 1.00 35.16 205 A 1 
ATOM 1572 N N     . GLY A 1 206 ? 12.584  0.933   -42.586 1.00 29.74 206 A 1 
ATOM 1573 C CA    . GLY A 1 206 ? 11.395  1.608   -42.059 1.00 32.03 206 A 1 
ATOM 1574 C C     . GLY A 1 206 ? 11.081  1.384   -40.576 1.00 31.05 206 A 1 
ATOM 1575 O O     . GLY A 1 206 ? 10.428  2.229   -39.969 1.00 28.74 206 A 1 
ATOM 1576 N N     . TYR A 1 207 ? 11.530  0.260   -39.997 1.00 27.57 207 A 1 
ATOM 1577 C CA    . TYR A 1 207 ? 11.119  -0.112  -38.635 1.00 28.42 207 A 1 
ATOM 1578 C C     . TYR A 1 207 ? 11.778  0.722   -37.529 1.00 27.39 207 A 1 
ATOM 1579 O O     . TYR A 1 207 ? 11.205  0.842   -36.444 1.00 25.27 207 A 1 
ATOM 1580 C CB    . TYR A 1 207 ? 11.334  -1.620  -38.416 1.00 27.19 207 A 1 
ATOM 1581 C CG    . TYR A 1 207 ? 10.041  -2.404  -38.382 1.00 26.95 207 A 1 
ATOM 1582 C CD1   . TYR A 1 207 ? 9.353   -2.594  -37.167 1.00 24.88 207 A 1 
ATOM 1583 C CD2   . TYR A 1 207 ? 9.497   -2.934  -39.569 1.00 26.31 207 A 1 
ATOM 1584 C CE1   . TYR A 1 207 ? 8.140   -3.302  -37.129 1.00 24.06 207 A 1 
ATOM 1585 C CE2   . TYR A 1 207 ? 8.281   -3.641  -39.546 1.00 23.10 207 A 1 
ATOM 1586 C CZ    . TYR A 1 207 ? 7.606   -3.831  -38.319 1.00 23.90 207 A 1 
ATOM 1587 O OH    . TYR A 1 207 ? 6.415   -4.528  -38.289 1.00 25.55 207 A 1 
ATOM 1588 N N     . ASN A 1 208 ? 12.949  1.318   -37.784 1.00 31.57 208 A 1 
ATOM 1589 C CA    . ASN A 1 208 ? 13.680  2.036   -36.741 1.00 32.02 208 A 1 
ATOM 1590 C C     . ASN A 1 208 ? 12.991  3.332   -36.283 1.00 29.92 208 A 1 
ATOM 1591 O O     . ASN A 1 208 ? 13.119  3.702   -35.117 1.00 27.79 208 A 1 
ATOM 1592 C CB    . ASN A 1 208 ? 15.121  2.313   -37.201 1.00 30.77 208 A 1 
ATOM 1593 C CG    . ASN A 1 208 ? 16.072  1.135   -36.989 1.00 27.32 208 A 1 
ATOM 1594 O OD1   . ASN A 1 208 ? 15.783  0.169   -36.310 1.00 28.06 208 A 1 
ATOM 1595 N ND2   . ASN A 1 208 ? 17.246  1.199   -37.553 1.00 28.68 208 A 1 
ATOM 1596 N N     . SER A 1 209 ? 12.244  3.995   -37.167 1.00 39.26 209 A 1 
ATOM 1597 C CA    . SER A 1 209 ? 11.665  5.316   -36.847 1.00 43.72 209 A 1 
ATOM 1598 C C     . SER A 1 209 ? 10.644  5.288   -35.708 1.00 43.85 209 A 1 
ATOM 1599 O O     . SER A 1 209 ? 10.499  6.276   -34.995 1.00 40.36 209 A 1 
ATOM 1600 C CB    . SER A 1 209 ? 11.018  5.904   -38.097 1.00 40.17 209 A 1 
ATOM 1601 O OG    . SER A 1 209 ? 10.522  7.197   -37.842 1.00 35.81 209 A 1 
ATOM 1602 N N     . TYR A 1 210 ? 9.932   4.172   -35.527 1.00 30.68 210 A 1 
ATOM 1603 C CA    . TYR A 1 210 ? 8.895   4.086   -34.506 1.00 30.91 210 A 1 
ATOM 1604 C C     . TYR A 1 210 ? 9.471   3.974   -33.081 1.00 30.09 210 A 1 
ATOM 1605 O O     . TYR A 1 210 ? 8.900   4.517   -32.138 1.00 28.00 210 A 1 
ATOM 1606 C CB    . TYR A 1 210 ? 7.935   2.925   -34.830 1.00 29.08 210 A 1 
ATOM 1607 C CG    . TYR A 1 210 ? 6.479   3.332   -34.768 1.00 27.88 210 A 1 
ATOM 1608 C CD1   . TYR A 1 210 ? 5.748   3.213   -33.568 1.00 25.76 210 A 1 
ATOM 1609 C CD2   . TYR A 1 210 ? 5.838   3.851   -35.919 1.00 26.71 210 A 1 
ATOM 1610 C CE1   . TYR A 1 210 ? 4.402   3.599   -33.508 1.00 24.06 210 A 1 
ATOM 1611 C CE2   . TYR A 1 210 ? 4.486   4.239   -35.868 1.00 23.89 210 A 1 
ATOM 1612 C CZ    . TYR A 1 210 ? 3.771   4.106   -34.656 1.00 25.42 210 A 1 
ATOM 1613 O OH    . TYR A 1 210 ? 2.449   4.476   -34.615 1.00 26.08 210 A 1 
ATOM 1614 N N     . TYR A 1 211 ? 10.639  3.311   -32.949 1.00 37.23 211 A 1 
ATOM 1615 C CA    . TYR A 1 211 ? 11.298  3.140   -31.646 1.00 36.92 211 A 1 
ATOM 1616 C C     . TYR A 1 211 ? 11.876  4.457   -31.106 1.00 35.01 211 A 1 
ATOM 1617 O O     . TYR A 1 211 ? 11.780  4.701   -29.893 1.00 32.94 211 A 1 
ATOM 1618 C CB    . TYR A 1 211 ? 12.376  2.050   -31.743 1.00 35.34 211 A 1 
ATOM 1619 C CG    . TYR A 1 211 ? 11.894  0.698   -31.259 1.00 33.88 211 A 1 
ATOM 1620 C CD1   . TYR A 1 211 ? 12.032  0.355   -29.898 1.00 31.98 211 A 1 
ATOM 1621 C CD2   . TYR A 1 211 ? 11.298  -0.217  -32.146 1.00 32.57 211 A 1 
ATOM 1622 C CE1   . TYR A 1 211 ? 11.581  -0.889  -29.422 1.00 29.51 211 A 1 
ATOM 1623 C CE2   . TYR A 1 211 ? 10.840  -1.462  -31.685 1.00 29.14 211 A 1 
ATOM 1624 C CZ    . TYR A 1 211 ? 10.981  -1.801  -30.318 1.00 30.00 211 A 1 
ATOM 1625 O OH    . TYR A 1 211 ? 10.542  -3.029  -29.863 1.00 29.76 211 A 1 
ATOM 1626 N N     . ASP A 1 212 ? 12.417  5.325   -31.975 1.00 41.86 212 A 1 
ATOM 1627 C CA    . ASP A 1 212 ? 13.015  6.593   -31.541 1.00 43.34 212 A 1 
ATOM 1628 C C     . ASP A 1 212 ? 11.999  7.548   -30.902 1.00 40.82 212 A 1 
ATOM 1629 O O     . ASP A 1 212 ? 12.303  8.227   -29.921 1.00 39.48 212 A 1 
ATOM 1630 C CB    . ASP A 1 212 ? 13.722  7.280   -32.730 1.00 41.08 212 A 1 
ATOM 1631 C CG    . ASP A 1 212 ? 15.140  6.750   -33.010 1.00 37.30 212 A 1 
ATOM 1632 O OD1   . ASP A 1 212 ? 15.743  6.168   -32.086 1.00 36.95 212 A 1 
ATOM 1633 O OD2   . ASP A 1 212 ? 15.605  6.968   -34.140 1.00 36.66 212 A 1 
ATOM 1634 N N     . SER A 1 213 ? 10.754  7.578   -31.421 1.00 46.85 213 A 1 
ATOM 1635 C CA    . SER A 1 213 ? 9.708   8.451   -30.876 1.00 48.95 213 A 1 
ATOM 1636 C C     . SER A 1 213 ? 9.323   8.085   -29.434 1.00 50.12 213 A 1 
ATOM 1637 O O     . SER A 1 213 ? 9.150   8.966   -28.597 1.00 46.45 213 A 1 
ATOM 1638 C CB    . SER A 1 213 ? 8.484   8.447   -31.791 1.00 43.43 213 A 1 
ATOM 1639 O OG    . SER A 1 213 ? 7.772   7.225   -31.726 1.00 38.49 213 A 1 
ATOM 1640 N N     . HIS A 1 214 ? 9.261   6.782   -29.137 1.00 40.96 214 A 1 
ATOM 1641 C CA    . HIS A 1 214 ? 8.969   6.307   -27.784 1.00 44.43 214 A 1 
ATOM 1642 C C     . HIS A 1 214 ? 10.102  6.587   -26.797 1.00 43.48 214 A 1 
ATOM 1643 O O     . HIS A 1 214 ? 9.829   6.963   -25.647 1.00 41.03 214 A 1 
ATOM 1644 C CB    . HIS A 1 214 ? 8.584   4.819   -27.814 1.00 41.90 214 A 1 
ATOM 1645 C CG    . HIS A 1 214 ? 7.103   4.618   -27.747 1.00 39.35 214 A 1 
ATOM 1646 N ND1   . HIS A 1 214 ? 6.312   4.840   -26.638 1.00 36.71 214 A 1 
ATOM 1647 C CD2   . HIS A 1 214 ? 6.263   4.201   -28.737 1.00 35.61 214 A 1 
ATOM 1648 C CE1   . HIS A 1 214 ? 5.040   4.560   -26.960 1.00 33.58 214 A 1 
ATOM 1649 N NE2   . HIS A 1 214 ? 4.955   4.171   -28.230 1.00 32.80 214 A 1 
ATOM 1650 N N     . MET A 1 215 ? 11.366  6.445   -27.238 1.00 46.01 215 A 1 
ATOM 1651 C CA    . MET A 1 215 ? 12.532  6.805   -26.413 1.00 47.21 215 A 1 
ATOM 1652 C C     . MET A 1 215 ? 12.491  8.286   -26.026 1.00 47.27 215 A 1 
ATOM 1653 O O     . MET A 1 215 ? 12.662  8.612   -24.857 1.00 44.96 215 A 1 
ATOM 1654 C CB    . MET A 1 215 ? 13.821  6.476   -27.179 1.00 44.55 215 A 1 
ATOM 1655 C CG    . MET A 1 215 ? 14.212  4.996   -27.069 1.00 39.48 215 A 1 
ATOM 1656 S SD    . MET A 1 215 ? 15.510  4.622   -25.845 1.00 37.05 215 A 1 
ATOM 1657 C CE    . MET A 1 215 ? 16.942  5.346   -26.689 1.00 33.48 215 A 1 
ATOM 1658 N N     . SER A 1 216 ? 12.168  9.177   -26.977 1.00 54.76 216 A 1 
ATOM 1659 C CA    . SER A 1 216 ? 12.130  10.621  -26.719 1.00 56.40 216 A 1 
ATOM 1660 C C     . SER A 1 216 ? 11.108  11.012  -25.644 1.00 57.56 216 A 1 
ATOM 1661 O O     . SER A 1 216 ? 11.407  11.833  -24.777 1.00 52.76 216 A 1 
ATOM 1662 C CB    . SER A 1 216 ? 11.877  11.388  -28.018 1.00 50.61 216 A 1 
ATOM 1663 O OG    . SER A 1 216 ? 10.533  11.298  -28.446 1.00 44.06 216 A 1 
ATOM 1664 N N     . ASN A 1 217 ? 9.937   10.379  -25.656 1.00 54.90 217 A 1 
ATOM 1665 C CA    . ASN A 1 217 ? 8.920   10.624  -24.632 1.00 55.91 217 A 1 
ATOM 1666 C C     . ASN A 1 217 ? 9.341   10.099  -23.256 1.00 54.72 217 A 1 
ATOM 1667 O O     . ASN A 1 217 ? 9.040   10.726  -22.243 1.00 53.68 217 A 1 
ATOM 1668 C CB    . ASN A 1 217 ? 7.583   10.006  -25.079 1.00 52.74 217 A 1 
ATOM 1669 C CG    . ASN A 1 217 ? 6.760   10.938  -25.951 1.00 46.37 217 A 1 
ATOM 1670 O OD1   . ASN A 1 217 ? 6.928   12.148  -25.973 1.00 45.57 217 A 1 
ATOM 1671 N ND2   . ASN A 1 217 ? 5.781   10.412  -26.663 1.00 44.36 217 A 1 
ATOM 1672 N N     . GLN A 1 218 ? 10.053  8.967   -23.225 1.00 57.91 218 A 1 
ATOM 1673 C CA    . GLN A 1 218 ? 10.541  8.408   -21.968 1.00 58.84 218 A 1 
ATOM 1674 C C     . GLN A 1 218 ? 11.676  9.265   -21.392 1.00 61.09 218 A 1 
ATOM 1675 O O     . GLN A 1 218 ? 11.686  9.537   -20.190 1.00 60.49 218 A 1 
ATOM 1676 C CB    . GLN A 1 218 ? 10.940  6.943   -22.189 1.00 54.84 218 A 1 
ATOM 1677 C CG    . GLN A 1 218 ? 10.997  6.174   -20.855 1.00 48.08 218 A 1 
ATOM 1678 C CD    . GLN A 1 218 ? 11.254  4.679   -21.039 1.00 43.66 218 A 1 
ATOM 1679 O OE1   . GLN A 1 218 ? 11.623  4.185   -22.084 1.00 41.75 218 A 1 
ATOM 1680 N NE2   . GLN A 1 218 ? 11.072  3.882   -20.004 1.00 39.76 218 A 1 
ATOM 1681 N N     . GLU A 1 219 ? 12.580  9.760   -22.234 1.00 58.47 219 A 1 
ATOM 1682 C CA    . GLU A 1 219 ? 13.630  10.701  -21.829 1.00 60.02 219 A 1 
ATOM 1683 C C     . GLU A 1 219 ? 13.052  12.040  -21.357 1.00 59.64 219 A 1 
ATOM 1684 O O     . GLU A 1 219 ? 13.446  12.532  -20.298 1.00 60.41 219 A 1 
ATOM 1685 C CB    . GLU A 1 219 ? 14.632  10.932  -22.961 1.00 57.39 219 A 1 
ATOM 1686 C CG    . GLU A 1 219 ? 15.567  9.734   -23.155 1.00 50.95 219 A 1 
ATOM 1687 C CD    . GLU A 1 219 ? 16.695  10.007  -24.164 1.00 47.93 219 A 1 
ATOM 1688 O OE1   . GLU A 1 219 ? 17.672  9.228   -24.141 1.00 44.04 219 A 1 
ATOM 1689 O OE2   . GLU A 1 219 ? 16.593  11.007  -24.904 1.00 43.71 219 A 1 
ATOM 1690 N N     . GLN A 1 220 ? 12.072  12.600  -22.084 1.00 60.05 220 A 1 
ATOM 1691 C CA    . GLN A 1 220 ? 11.353  13.793  -21.637 1.00 61.17 220 A 1 
ATOM 1692 C C     . GLN A 1 220 ? 10.653  13.556  -20.295 1.00 61.91 220 A 1 
ATOM 1693 O O     . GLN A 1 220 ? 10.698  14.426  -19.427 1.00 62.15 220 A 1 
ATOM 1694 C CB    . GLN A 1 220 ? 10.320  14.245  -22.673 1.00 58.50 220 A 1 
ATOM 1695 C CG    . GLN A 1 220 ? 10.961  15.054  -23.815 1.00 52.49 220 A 1 
ATOM 1696 C CD    . GLN A 1 220 ? 9.921   15.624  -24.780 1.00 48.54 220 A 1 
ATOM 1697 O OE1   . GLN A 1 220 ? 8.722   15.409  -24.680 1.00 46.44 220 A 1 
ATOM 1698 N NE2   . GLN A 1 220 ? 10.339  16.419  -25.749 1.00 43.26 220 A 1 
ATOM 1699 N N     . TYR A 1 221 ? 10.044  12.383  -20.100 1.00 59.40 221 A 1 
ATOM 1700 C CA    . TYR A 1 221 ? 9.401   12.044  -18.836 1.00 58.99 221 A 1 
ATOM 1701 C C     . TYR A 1 221 ? 10.399  11.983  -17.687 1.00 57.92 221 A 1 
ATOM 1702 O O     . TYR A 1 221 ? 10.163  12.588  -16.639 1.00 56.93 221 A 1 
ATOM 1703 C CB    . TYR A 1 221 ? 8.637   10.722  -18.971 1.00 55.83 221 A 1 
ATOM 1704 C CG    . TYR A 1 221 ? 7.758   10.481  -17.762 1.00 49.19 221 A 1 
ATOM 1705 C CD1   . TYR A 1 221 ? 8.254   9.830   -16.618 1.00 46.86 221 A 1 
ATOM 1706 C CD2   . TYR A 1 221 ? 6.465   11.041  -17.732 1.00 45.40 221 A 1 
ATOM 1707 C CE1   . TYR A 1 221 ? 7.482   9.754   -15.450 1.00 40.34 221 A 1 
ATOM 1708 C CE2   . TYR A 1 221 ? 5.688   10.976  -16.577 1.00 41.02 221 A 1 
ATOM 1709 C CZ    . TYR A 1 221 ? 6.209   10.342  -15.430 1.00 42.72 221 A 1 
ATOM 1710 O OH    . TYR A 1 221 ? 5.460   10.334  -14.291 1.00 39.91 221 A 1 
ATOM 1711 N N     . VAL A 1 222 ? 11.539  11.297  -17.888 1.00 65.18 222 A 1 
ATOM 1712 C CA    . VAL A 1 222 ? 12.612  11.203  -16.890 1.00 65.41 222 A 1 
ATOM 1713 C C     . VAL A 1 222 ? 13.189  12.590  -16.584 1.00 65.21 222 A 1 
ATOM 1714 O O     . VAL A 1 222 ? 13.428  12.901  -15.415 1.00 66.68 222 A 1 
ATOM 1715 C CB    . VAL A 1 222 ? 13.711  10.231  -17.360 1.00 63.06 222 A 1 
ATOM 1716 C CG1   . VAL A 1 222 ? 14.957  10.263  -16.459 1.00 56.58 222 A 1 
ATOM 1717 C CG2   . VAL A 1 222 ? 13.197  8.784   -17.336 1.00 59.43 222 A 1 
ATOM 1718 N N     . MET A 1 223 ? 13.371  13.429  -17.608 1.00 68.46 223 A 1 
ATOM 1719 C CA    . MET A 1 223 ? 13.861  14.792  -17.425 1.00 68.62 223 A 1 
ATOM 1720 C C     . MET A 1 223 ? 12.862  15.654  -16.651 1.00 68.76 223 A 1 
ATOM 1721 O O     . MET A 1 223 ? 13.249  16.393  -15.742 1.00 69.44 223 A 1 
ATOM 1722 C CB    . MET A 1 223 ? 14.180  15.394  -18.795 1.00 67.07 223 A 1 
ATOM 1723 C CG    . MET A 1 223 ? 15.053  16.655  -18.681 1.00 61.34 223 A 1 
ATOM 1724 S SD    . MET A 1 223 ? 15.450  17.472  -20.251 1.00 57.22 223 A 1 
ATOM 1725 C CE    . MET A 1 223 ? 16.339  16.149  -21.127 1.00 50.66 223 A 1 
ATOM 1726 N N     . GLN A 1 224 ? 11.575  15.511  -16.936 1.00 65.75 224 A 1 
ATOM 1727 C CA    . GLN A 1 224 ? 10.520  16.241  -16.230 1.00 65.62 224 A 1 
ATOM 1728 C C     . GLN A 1 224 ? 10.322  15.722  -14.797 1.00 65.97 224 A 1 
ATOM 1729 O O     . GLN A 1 224 ? 10.092  16.509  -13.883 1.00 66.43 224 A 1 
ATOM 1730 C CB    . GLN A 1 224 ? 9.246   16.182  -17.075 1.00 62.97 224 A 1 
ATOM 1731 C CG    . GLN A 1 224 ? 8.229   17.272  -16.694 1.00 56.70 224 A 1 
ATOM 1732 C CD    . GLN A 1 224 ? 7.090   17.393  -17.722 1.00 51.91 224 A 1 
ATOM 1733 O OE1   . GLN A 1 224 ? 6.793   16.492  -18.482 1.00 48.81 224 A 1 
ATOM 1734 N NE2   . GLN A 1 224 ? 6.396   18.512  -17.765 1.00 46.23 224 A 1 
ATOM 1735 N N     . GLU A 1 225 ? 10.487  14.413  -14.569 1.00 67.36 225 A 1 
ATOM 1736 C CA    . GLU A 1 225 ? 10.502  13.821  -13.231 1.00 67.24 225 A 1 
ATOM 1737 C C     . GLU A 1 225 ? 11.718  14.312  -12.428 1.00 68.03 225 A 1 
ATOM 1738 O O     . GLU A 1 225 ? 11.587  14.670  -11.269 1.00 67.34 225 A 1 
ATOM 1739 C CB    . GLU A 1 225 ? 10.462  12.285  -13.320 1.00 62.79 225 A 1 
ATOM 1740 C CG    . GLU A 1 225 ? 10.050  11.632  -11.984 1.00 55.67 225 A 1 
ATOM 1741 C CD    . GLU A 1 225 ? 10.167  10.089  -11.933 1.00 51.27 225 A 1 
ATOM 1742 O OE1   . GLU A 1 225 ? 9.577   9.490   -11.015 1.00 47.95 225 A 1 
ATOM 1743 O OE2   . GLU A 1 225 ? 10.927  9.489   -12.719 1.00 46.96 225 A 1 
ATOM 1744 N N     . GLN A 1 226 ? 12.895  14.415  -13.068 1.00 68.26 226 A 1 
ATOM 1745 C CA    . GLN A 1 226 ? 14.083  15.000  -12.451 1.00 68.12 226 A 1 
ATOM 1746 C C     . GLN A 1 226 ? 13.900  16.485  -12.126 1.00 69.02 226 A 1 
ATOM 1747 O O     . GLN A 1 226 ? 14.315  16.916  -11.051 1.00 70.30 226 A 1 
ATOM 1748 C CB    . GLN A 1 226 ? 15.309  14.833  -13.356 1.00 66.12 226 A 1 
ATOM 1749 C CG    . GLN A 1 226 ? 15.900  13.411  -13.276 1.00 60.44 226 A 1 
ATOM 1750 C CD    . GLN A 1 226 ? 17.142  13.261  -14.155 1.00 54.35 226 A 1 
ATOM 1751 O OE1   . GLN A 1 226 ? 17.594  14.161  -14.841 1.00 52.35 226 A 1 
ATOM 1752 N NE2   . GLN A 1 226 ? 17.769  12.094  -14.141 1.00 48.04 226 A 1 
ATOM 1753 N N     . GLN A 1 227 ? 13.272  17.257  -13.011 1.00 73.71 227 A 1 
ATOM 1754 C CA    . GLN A 1 227 ? 12.947  18.658  -12.747 1.00 73.04 227 A 1 
ATOM 1755 C C     . GLN A 1 227 ? 11.985  18.792  -11.563 1.00 74.47 227 A 1 
ATOM 1756 O O     . GLN A 1 227 ? 12.232  19.598  -10.668 1.00 74.64 227 A 1 
ATOM 1757 C CB    . GLN A 1 227 ? 12.340  19.320  -13.988 1.00 71.48 227 A 1 
ATOM 1758 C CG    . GLN A 1 227 ? 13.419  19.685  -15.026 1.00 65.69 227 A 1 
ATOM 1759 C CD    . GLN A 1 227 ? 12.815  20.283  -16.303 1.00 59.14 227 A 1 
ATOM 1760 O OE1   . GLN A 1 227 ? 11.609  20.367  -16.497 1.00 56.71 227 A 1 
ATOM 1761 N NE2   . GLN A 1 227 ? 13.644  20.726  -17.212 1.00 51.98 227 A 1 
ATOM 1762 N N     . HIS A 1 228 ? 10.951  17.955  -11.518 1.00 70.00 228 A 1 
ATOM 1763 C CA    . HIS A 1 228 ? 10.018  17.936  -10.389 1.00 69.28 228 A 1 
ATOM 1764 C C     . HIS A 1 228 ? 10.722  17.546  -9.088  1.00 67.38 228 A 1 
ATOM 1765 O O     . HIS A 1 228 ? 10.483  18.159  -8.046  1.00 69.79 228 A 1 
ATOM 1766 C CB    . HIS A 1 228 ? 8.858   16.985  -10.706 1.00 67.28 228 A 1 
ATOM 1767 C CG    . HIS A 1 228 ? 7.745   17.057  -9.689  1.00 61.37 228 A 1 
ATOM 1768 N ND1   . HIS A 1 228 ? 7.763   16.531  -8.424  1.00 53.69 228 A 1 
ATOM 1769 C CD2   . HIS A 1 228 ? 6.531   17.687  -9.836  1.00 55.65 228 A 1 
ATOM 1770 C CE1   . HIS A 1 228 ? 6.601   16.843  -7.811  1.00 50.47 228 A 1 
ATOM 1771 N NE2   . HIS A 1 228 ? 5.826   17.539  -8.646  1.00 50.97 228 A 1 
ATOM 1772 N N     . LEU A 1 229 ? 11.645  16.594  -9.147  1.00 69.66 229 A 1 
ATOM 1773 C CA    . LEU A 1 229 ? 12.440  16.190  -7.985  1.00 67.14 229 A 1 
ATOM 1774 C C     . LEU A 1 229 ? 13.369  17.313  -7.511  1.00 67.43 229 A 1 
ATOM 1775 O O     . LEU A 1 229 ? 13.485  17.554  -6.315  1.00 67.77 229 A 1 
ATOM 1776 C CB    . LEU A 1 229 ? 13.252  14.929  -8.341  1.00 65.22 229 A 1 
ATOM 1777 C CG    . LEU A 1 229 ? 13.312  13.943  -7.159  1.00 60.42 229 A 1 
ATOM 1778 C CD1   . LEU A 1 229 ? 12.314  12.810  -7.355  1.00 54.35 229 A 1 
ATOM 1779 C CD2   . LEU A 1 229 ? 14.710  13.364  -7.020  1.00 59.49 229 A 1 
ATOM 1780 N N     . GLN A 1 230 ? 14.018  18.022  -8.438  1.00 74.49 230 A 1 
ATOM 1781 C CA    . GLN A 1 230 ? 14.848  19.185  -8.124  1.00 74.08 230 A 1 
ATOM 1782 C C     . GLN A 1 230 ? 14.016  20.322  -7.527  1.00 75.02 230 A 1 
ATOM 1783 O O     . GLN A 1 230 ? 14.471  20.978  -6.589  1.00 76.33 230 A 1 
ATOM 1784 C CB    . GLN A 1 230 ? 15.557  19.696  -9.378  1.00 73.24 230 A 1 
ATOM 1785 C CG    . GLN A 1 230 ? 16.765  18.821  -9.756  1.00 66.92 230 A 1 
ATOM 1786 C CD    . GLN A 1 230 ? 17.471  19.327  -11.028 1.00 60.17 230 A 1 
ATOM 1787 O OE1   . GLN A 1 230 ? 17.142  20.341  -11.619 1.00 55.70 230 A 1 
ATOM 1788 N NE2   . GLN A 1 230 ? 18.489  18.633  -11.472 1.00 52.33 230 A 1 
ATOM 1789 N N     . GLN A 1 231 ? 12.807  20.526  -8.040  1.00 74.32 231 A 1 
ATOM 1790 C CA    . GLN A 1 231 ? 11.898  21.529  -7.499  1.00 74.43 231 A 1 
ATOM 1791 C C     . GLN A 1 231 ? 11.461  21.157  -6.077  1.00 75.71 231 A 1 
ATOM 1792 O O     . GLN A 1 231 ? 11.588  21.990  -5.183  1.00 75.41 231 A 1 
ATOM 1793 C CB    . GLN A 1 231 ? 10.728  21.715  -8.457  1.00 71.99 231 A 1 
ATOM 1794 C CG    . GLN A 1 231 ? 9.841   22.885  -8.009  1.00 65.17 231 A 1 
ATOM 1795 C CD    . GLN A 1 231 ? 8.840   23.330  -9.064  1.00 59.50 231 A 1 
ATOM 1796 O OE1   . GLN A 1 231 ? 8.814   22.890  -10.203 1.00 56.72 231 A 1 
ATOM 1797 N NE2   . GLN A 1 231 ? 7.970   24.246  -8.691  1.00 51.71 231 A 1 
ATOM 1798 N N     . MET A 1 232 ? 11.097  19.899  -5.828  1.00 72.38 232 A 1 
ATOM 1799 C CA    . MET A 1 232 ? 10.782  19.403  -4.486  1.00 70.31 232 A 1 
ATOM 1800 C C     . MET A 1 232 ? 11.975  19.537  -3.523  1.00 71.26 232 A 1 
ATOM 1801 O O     . MET A 1 232 ? 11.808  19.944  -2.380  1.00 72.23 232 A 1 
ATOM 1802 C CB    . MET A 1 232 ? 10.323  17.946  -4.600  1.00 66.06 232 A 1 
ATOM 1803 C CG    . MET A 1 232 ? 9.713   17.392  -3.295  1.00 57.98 232 A 1 
ATOM 1804 S SD    . MET A 1 232 ? 9.357   15.611  -3.332  1.00 54.85 232 A 1 
ATOM 1805 C CE    . MET A 1 232 ? 8.089   15.549  -4.617  1.00 47.06 232 A 1 
ATOM 1806 N N     . GLN A 1 233 ? 13.192  19.239  -3.979  1.00 72.66 233 A 1 
ATOM 1807 C CA    . GLN A 1 233 ? 14.415  19.451  -3.189  1.00 71.32 233 A 1 
ATOM 1808 C C     . GLN A 1 233 ? 14.625  20.928  -2.846  1.00 71.86 233 A 1 
ATOM 1809 O O     . GLN A 1 233 ? 15.036  21.248  -1.727  1.00 74.47 233 A 1 
ATOM 1810 C CB    . GLN A 1 233 ? 15.646  18.948  -3.960  1.00 70.36 233 A 1 
ATOM 1811 C CG    . GLN A 1 233 ? 15.794  17.419  -3.919  1.00 64.65 233 A 1 
ATOM 1812 C CD    . GLN A 1 233 ? 16.955  16.923  -4.790  1.00 58.73 233 A 1 
ATOM 1813 O OE1   . GLN A 1 233 ? 17.676  17.657  -5.446  1.00 55.74 233 A 1 
ATOM 1814 N NE2   . GLN A 1 233 ? 17.191  15.625  -4.806  1.00 52.87 233 A 1 
ATOM 1815 N N     . LYS A 1 234 ? 14.352  21.813  -3.802  1.00 74.07 234 A 1 
ATOM 1816 C CA    . LYS A 1 234 ? 14.504  23.247  -3.618  1.00 73.22 234 A 1 
ATOM 1817 C C     . LYS A 1 234 ? 13.460  23.802  -2.647  1.00 73.91 234 A 1 
ATOM 1818 O O     . LYS A 1 234 ? 13.829  24.503  -1.712  1.00 73.36 234 A 1 
ATOM 1819 C CB    . LYS A 1 234 ? 14.456  23.941  -4.985  1.00 71.26 234 A 1 
ATOM 1820 C CG    . LYS A 1 234 ? 15.000  25.368  -4.885  1.00 64.30 234 A 1 
ATOM 1821 C CD    . LYS A 1 234 ? 14.869  26.081  -6.231  1.00 61.27 234 A 1 
ATOM 1822 C CE    . LYS A 1 234 ? 15.354  27.509  -6.049  1.00 54.25 234 A 1 
ATOM 1823 N NZ    . LYS A 1 234 ? 14.938  28.375  -7.163  1.00 48.60 234 A 1 
ATOM 1824 N N     . GLU A 1 235 ? 12.203  23.421  -2.810  1.00 70.02 235 A 1 
ATOM 1825 C CA    . GLU A 1 235 ? 11.106  23.786  -1.899  1.00 69.48 235 A 1 
ATOM 1826 C C     . GLU A 1 235 ? 11.370  23.275  -0.475  1.00 68.64 235 A 1 
ATOM 1827 O O     . GLU A 1 235 ? 11.185  24.007  0.494   1.00 69.01 235 A 1 
ATOM 1828 C CB    . GLU A 1 235 ? 9.787   23.218  -2.438  1.00 67.12 235 A 1 
ATOM 1829 C CG    . GLU A 1 235 ? 9.257   23.991  -3.657  1.00 60.27 235 A 1 
ATOM 1830 C CD    . GLU A 1 235 ? 8.037   23.345  -4.335  1.00 57.50 235 A 1 
ATOM 1831 O OE1   . GLU A 1 235 ? 7.673   23.825  -5.436  1.00 50.57 235 A 1 
ATOM 1832 O OE2   . GLU A 1 235 ? 7.501   22.366  -3.784  1.00 51.00 235 A 1 
ATOM 1833 N N     . TYR A 1 236 ? 11.877  22.043  -0.339  1.00 71.71 236 A 1 
ATOM 1834 C CA    . TYR A 1 236 ? 12.263  21.514  0.967   1.00 64.93 236 A 1 
ATOM 1835 C C     . TYR A 1 236 ? 13.414  22.302  1.596   1.00 64.90 236 A 1 
ATOM 1836 O O     . TYR A 1 236 ? 13.372  22.620  2.796   1.00 61.77 236 A 1 
ATOM 1837 C CB    . TYR A 1 236 ? 12.617  20.027  0.826   1.00 62.00 236 A 1 
ATOM 1838 C CG    . TYR A 1 236 ? 12.808  19.348  2.170   1.00 53.93 236 A 1 
ATOM 1839 C CD1   . TYR A 1 236 ? 14.082  19.268  2.753   1.00 51.41 236 A 1 
ATOM 1840 C CD2   . TYR A 1 236 ? 11.679  18.857  2.874   1.00 51.99 236 A 1 
ATOM 1841 C CE1   . TYR A 1 236 ? 14.235  18.712  4.022   1.00 44.66 236 A 1 
ATOM 1842 C CE2   . TYR A 1 236 ? 11.826  18.310  4.141   1.00 45.81 236 A 1 
ATOM 1843 C CZ    . TYR A 1 236 ? 13.102  18.237  4.729   1.00 49.30 236 A 1 
ATOM 1844 O OH    . TYR A 1 236 ? 13.246  17.715  5.990   1.00 47.33 236 A 1 
ATOM 1845 N N     . ALA A 1 237 ? 14.441  22.662  0.818   1.00 73.95 237 A 1 
ATOM 1846 C CA    . ALA A 1 237 ? 15.542  23.487  1.304   1.00 71.70 237 A 1 
ATOM 1847 C C     . ALA A 1 237 ? 15.078  24.902  1.703   1.00 70.31 237 A 1 
ATOM 1848 O O     . ALA A 1 237 ? 15.527  25.426  2.722   1.00 72.26 237 A 1 
ATOM 1849 C CB    . ALA A 1 237 ? 16.640  23.533  0.230   1.00 71.70 237 A 1 
ATOM 1850 N N     . GLU A 1 238 ? 14.154  25.490  0.950   1.00 72.25 238 A 1 
ATOM 1851 C CA    . GLU A 1 238 ? 13.542  26.783  1.270   1.00 71.27 238 A 1 
ATOM 1852 C C     . GLU A 1 238 ? 12.693  26.704  2.544   1.00 70.08 238 A 1 
ATOM 1853 O O     . GLU A 1 238 ? 12.793  27.579  3.399   1.00 70.13 238 A 1 
ATOM 1854 C CB    . GLU A 1 238 ? 12.724  27.293  0.071   1.00 69.59 238 A 1 
ATOM 1855 C CG    . GLU A 1 238 ? 13.623  27.830  -1.059  1.00 62.52 238 A 1 
ATOM 1856 C CD    . GLU A 1 238 ? 12.874  28.243  -2.347  1.00 56.62 238 A 1 
ATOM 1857 O OE1   . GLU A 1 238 ? 13.571  28.563  -3.354  1.00 52.06 238 A 1 
ATOM 1858 O OE2   . GLU A 1 238 ? 11.630  28.223  -2.352  1.00 51.22 238 A 1 
ATOM 1859 N N     . GLN A 1 239 ? 11.916  25.629  2.745   1.00 72.25 239 A 1 
ATOM 1860 C CA    . GLN A 1 239 ? 11.170  25.407  3.985   1.00 70.51 239 A 1 
ATOM 1861 C C     . GLN A 1 239 ? 12.087  25.241  5.207   1.00 71.23 239 A 1 
ATOM 1862 O O     . GLN A 1 239 ? 11.748  25.725  6.285   1.00 71.58 239 A 1 
ATOM 1863 C CB    . GLN A 1 239 ? 10.281  24.169  3.861   1.00 68.75 239 A 1 
ATOM 1864 C CG    . GLN A 1 239 ? 8.995   24.435  3.061   1.00 62.10 239 A 1 
ATOM 1865 C CD    . GLN A 1 239 ? 8.099   23.196  2.979   1.00 56.92 239 A 1 
ATOM 1866 O OE1   . GLN A 1 239 ? 8.337   22.162  3.576   1.00 53.14 239 A 1 
ATOM 1867 N NE2   . GLN A 1 239 ? 7.016   23.270  2.235   1.00 49.38 239 A 1 
ATOM 1868 N N     . GLN A 1 240 ? 13.229  24.559  5.043   1.00 71.21 240 A 1 
ATOM 1869 C CA    . GLN A 1 240 ? 14.207  24.434  6.128   1.00 71.10 240 A 1 
ATOM 1870 C C     . GLN A 1 240 ? 14.828  25.793  6.475   1.00 71.32 240 A 1 
ATOM 1871 O O     . GLN A 1 240 ? 14.838  26.160  7.648   1.00 72.14 240 A 1 
ATOM 1872 C CB    . GLN A 1 240 ? 15.285  23.395  5.776   1.00 69.34 240 A 1 
ATOM 1873 C CG    . GLN A 1 240 ? 14.778  21.948  5.852   1.00 64.27 240 A 1 
ATOM 1874 C CD    . GLN A 1 240 ? 14.392  21.485  7.259   1.00 58.83 240 A 1 
ATOM 1875 O OE1   . GLN A 1 240 ? 14.747  22.059  8.274   1.00 56.28 240 A 1 
ATOM 1876 N NE2   . GLN A 1 240 ? 13.630  20.423  7.386   1.00 52.30 240 A 1 
ATOM 1877 N N     . MET A 1 241 ? 15.229  26.584  5.476   1.00 74.06 241 A 1 
ATOM 1878 C CA    . MET A 1 241 ? 15.723  27.943  5.723   1.00 72.64 241 A 1 
ATOM 1879 C C     . MET A 1 241 ? 14.670  28.843  6.383   1.00 70.89 241 A 1 
ATOM 1880 O O     . MET A 1 241 ? 15.010  29.622  7.269   1.00 71.15 241 A 1 
ATOM 1881 C CB    . MET A 1 241 ? 16.208  28.592  4.421   1.00 71.51 241 A 1 
ATOM 1882 C CG    . MET A 1 241 ? 17.618  28.141  4.025   1.00 63.87 241 A 1 
ATOM 1883 S SD    . MET A 1 241 ? 18.412  29.169  2.747   1.00 59.63 241 A 1 
ATOM 1884 C CE    . MET A 1 241 ? 17.338  28.813  1.336   1.00 52.00 241 A 1 
ATOM 1885 N N     . GLN A 1 242 ? 13.391  28.719  5.981   1.00 72.68 242 A 1 
ATOM 1886 C CA    . GLN A 1 242 ? 12.325  29.481  6.627   1.00 71.22 242 A 1 
ATOM 1887 C C     . GLN A 1 242 ? 12.112  29.067  8.083   1.00 69.78 242 A 1 
ATOM 1888 O O     . GLN A 1 242 ? 11.914  29.938  8.929   1.00 69.85 242 A 1 
ATOM 1889 C CB    . GLN A 1 242 ? 11.009  29.343  5.858   1.00 69.79 242 A 1 
ATOM 1890 C CG    . GLN A 1 242 ? 10.942  30.301  4.665   1.00 62.15 242 A 1 
ATOM 1891 C CD    . GLN A 1 242 ? 9.591   30.259  3.944   1.00 57.07 242 A 1 
ATOM 1892 O OE1   . GLN A 1 242 ? 8.705   29.468  4.225   1.00 53.92 242 A 1 
ATOM 1893 N NE2   . GLN A 1 242 ? 9.381   31.127  2.988   1.00 49.40 242 A 1 
ATOM 1894 N N     . LYS A 1 243 ? 12.183  27.769  8.403   1.00 67.38 243 A 1 
ATOM 1895 C CA    . LYS A 1 243 ? 12.114  27.317  9.796   1.00 65.82 243 A 1 
ATOM 1896 C C     . LYS A 1 243 ? 13.258  27.881  10.634  1.00 63.70 243 A 1 
ATOM 1897 O O     . LYS A 1 243 ? 13.004  28.376  11.728  1.00 61.54 243 A 1 
ATOM 1898 C CB    . LYS A 1 243 ? 12.107  25.787  9.878   1.00 62.73 243 A 1 
ATOM 1899 C CG    . LYS A 1 243 ? 10.686  25.241  9.916   1.00 57.17 243 A 1 
ATOM 1900 C CD    . LYS A 1 243 ? 10.752  23.725  10.158  1.00 54.89 243 A 1 
ATOM 1901 C CE    . LYS A 1 243 ? 9.357   23.159  10.401  1.00 48.38 243 A 1 
ATOM 1902 N NZ    . LYS A 1 243 ? 9.437   21.732  10.750  1.00 43.97 243 A 1 
ATOM 1903 N N     . GLU A 1 244 ? 14.469  27.842  10.102  1.00 67.82 244 A 1 
ATOM 1904 C CA    . GLU A 1 244 ? 15.651  28.371  10.794  1.00 66.55 244 A 1 
ATOM 1905 C C     . GLU A 1 244 ? 15.536  29.898  11.020  1.00 63.73 244 A 1 
ATOM 1906 O O     . GLU A 1 244 ? 15.902  30.405  12.077  1.00 62.66 244 A 1 
ATOM 1907 C CB    . GLU A 1 244 ? 16.888  27.992  9.968   1.00 63.75 244 A 1 
ATOM 1908 C CG    . GLU A 1 244 ? 18.193  28.016  10.777  1.00 56.90 244 A 1 
ATOM 1909 C CD    . GLU A 1 244 ? 19.420  27.537  9.966   1.00 54.36 244 A 1 
ATOM 1910 O OE1   . GLU A 1 244 ? 20.456  27.234  10.600  1.00 47.97 244 A 1 
ATOM 1911 O OE2   . GLU A 1 244 ? 19.336  27.487  8.717   1.00 47.69 244 A 1 
ATOM 1912 N N     . TYR A 1 245 ? 14.931  30.630  10.054  1.00 71.16 245 A 1 
ATOM 1913 C CA    . TYR A 1 245 ? 14.631  32.050  10.217  1.00 67.56 245 A 1 
ATOM 1914 C C     . TYR A 1 245 ? 13.585  32.315  11.301  1.00 64.70 245 A 1 
ATOM 1915 O O     . TYR A 1 245 ? 13.782  33.187  12.145  1.00 62.45 245 A 1 
ATOM 1916 C CB    . TYR A 1 245 ? 14.190  32.654  8.874   1.00 63.75 245 A 1 
ATOM 1917 C CG    . TYR A 1 245 ? 15.086  33.784  8.424   1.00 55.40 245 A 1 
ATOM 1918 C CD1   . TYR A 1 245 ? 14.812  35.110  8.824   1.00 51.91 245 A 1 
ATOM 1919 C CD2   . TYR A 1 245 ? 16.215  33.516  7.629   1.00 51.23 245 A 1 
ATOM 1920 C CE1   . TYR A 1 245 ? 15.654  36.151  8.436   1.00 42.97 245 A 1 
ATOM 1921 C CE2   . TYR A 1 245 ? 17.071  34.552  7.232   1.00 45.81 245 A 1 
ATOM 1922 C CZ    . TYR A 1 245 ? 16.790  35.879  7.635   1.00 47.18 245 A 1 
ATOM 1923 O OH    . TYR A 1 245 ? 17.621  36.905  7.247   1.00 43.96 245 A 1 
ATOM 1924 N N     . VAL A 1 246 ? 12.491  31.523  11.321  1.00 71.74 246 A 1 
ATOM 1925 C CA    . VAL A 1 246 ? 11.403  31.700  12.311  1.00 68.22 246 A 1 
ATOM 1926 C C     . VAL A 1 246 ? 11.866  31.340  13.732  1.00 65.57 246 A 1 
ATOM 1927 O O     . VAL A 1 246 ? 11.490  32.028  14.683  1.00 63.82 246 A 1 
ATOM 1928 C CB    . VAL A 1 246 ? 10.151  30.912  11.900  1.00 64.83 246 A 1 
ATOM 1929 C CG1   . VAL A 1 246 ? 9.048   30.948  12.975  1.00 58.23 246 A 1 
ATOM 1930 C CG2   . VAL A 1 246 ? 9.533   31.482  10.627  1.00 59.89 246 A 1 
ATOM 1931 N N     . GLU A 1 247 ? 12.693  30.312  13.891  1.00 63.51 247 A 1 
ATOM 1932 C CA    . GLU A 1 247 ? 13.278  29.975  15.202  1.00 62.07 247 A 1 
ATOM 1933 C C     . GLU A 1 247 ? 14.232  31.067  15.695  1.00 58.56 247 A 1 
ATOM 1934 O O     . GLU A 1 247 ? 14.195  31.421  16.877  1.00 55.81 247 A 1 
ATOM 1935 C CB    . GLU A 1 247 ? 13.965  28.598  15.172  1.00 58.33 247 A 1 
ATOM 1936 C CG    . GLU A 1 247 ? 12.932  27.467  15.310  1.00 53.23 247 A 1 
ATOM 1937 C CD    . GLU A 1 247 ? 13.547  26.054  15.419  1.00 50.16 247 A 1 
ATOM 1938 O OE1   . GLU A 1 247 ? 12.831  25.168  15.945  1.00 45.51 247 A 1 
ATOM 1939 O OE2   . GLU A 1 247 ? 14.686  25.849  14.949  1.00 44.62 247 A 1 
ATOM 1940 N N     . ASN A 1 248 ? 15.018  31.664  14.799  1.00 62.91 248 A 1 
ATOM 1941 C CA    . ASN A 1 248 ? 15.907  32.771  15.164  1.00 60.84 248 A 1 
ATOM 1942 C C     . ASN A 1 248 ? 15.130  34.063  15.509  1.00 56.42 248 A 1 
ATOM 1943 O O     . ASN A 1 248 ? 15.406  34.663  16.544  1.00 53.13 248 A 1 
ATOM 1944 C CB    . ASN A 1 248 ? 16.953  32.993  14.051  1.00 56.91 248 A 1 
ATOM 1945 C CG    . ASN A 1 248 ? 18.112  32.009  14.141  1.00 52.37 248 A 1 
ATOM 1946 O OD1   . ASN A 1 248 ? 18.706  31.781  15.184  1.00 49.11 248 A 1 
ATOM 1947 N ND2   . ASN A 1 248 ? 18.493  31.414  13.044  1.00 49.44 248 A 1 
ATOM 1948 N N     . GLU A 1 249 ? 14.132  34.450  14.705  1.00 62.11 249 A 1 
ATOM 1949 C CA    . GLU A 1 249 ? 13.306  35.632  15.040  1.00 61.10 249 A 1 
ATOM 1950 C C     . GLU A 1 249 ? 12.498  35.429  16.326  1.00 59.08 249 A 1 
ATOM 1951 O O     . GLU A 1 249 ? 12.342  36.356  17.136  1.00 53.98 249 A 1 
ATOM 1952 C CB    . GLU A 1 249 ? 12.353  35.983  13.883  1.00 55.75 249 A 1 
ATOM 1953 C CG    . GLU A 1 249 ? 13.021  36.763  12.746  1.00 50.23 249 A 1 
ATOM 1954 C CD    . GLU A 1 249 ? 12.003  37.382  11.764  1.00 47.01 249 A 1 
ATOM 1955 O OE1   . GLU A 1 249 ? 12.376  38.369  11.092  1.00 42.46 249 A 1 
ATOM 1956 O OE2   . GLU A 1 249 ? 10.851  36.887  11.695  1.00 41.67 249 A 1 
ATOM 1957 N N     . GLY A 1 250 ? 11.998  34.210  16.556  1.00 52.65 250 A 1 
ATOM 1958 C CA    . GLY A 1 250 ? 11.250  33.892  17.776  1.00 52.19 250 A 1 
ATOM 1959 C C     . GLY A 1 250 ? 12.074  34.034  19.055  1.00 49.56 250 A 1 
ATOM 1960 O O     . GLY A 1 250 ? 11.521  34.367  20.107  1.00 46.91 250 A 1 
ATOM 1961 N N     . SER A 1 251 ? 13.379  33.810  18.962  1.00 55.83 251 A 1 
ATOM 1962 C CA    . SER A 1 251 ? 14.294  33.932  20.106  1.00 55.22 251 A 1 
ATOM 1963 C C     . SER A 1 251 ? 14.554  35.391  20.508  1.00 52.92 251 A 1 
ATOM 1964 O O     . SER A 1 251 ? 14.649  35.676  21.704  1.00 49.95 251 A 1 
ATOM 1965 C CB    . SER A 1 251 ? 15.608  33.229  19.778  1.00 51.78 251 A 1 
ATOM 1966 O OG    . SER A 1 251 ? 16.425  33.148  20.946  1.00 46.47 251 A 1 
ATOM 1967 N N     . GLU A 1 252 ? 14.636  36.319  19.560  1.00 43.74 252 A 1 
ATOM 1968 C CA    . GLU A 1 252 ? 14.926  37.729  19.885  1.00 46.28 252 A 1 
ATOM 1969 C C     . GLU A 1 252 ? 13.782  38.426  20.631  1.00 44.04 252 A 1 
ATOM 1970 O O     . GLU A 1 252 ? 14.023  39.262  21.510  1.00 41.20 252 A 1 
ATOM 1971 C CB    . GLU A 1 252 ? 15.263  38.538  18.622  1.00 43.18 252 A 1 
ATOM 1972 C CG    . GLU A 1 252 ? 16.664  38.262  18.067  1.00 40.25 252 A 1 
ATOM 1973 C CD    . GLU A 1 252 ? 17.128  39.342  17.068  1.00 38.41 252 A 1 
ATOM 1974 O OE1   . GLU A 1 252 ? 18.366  39.540  16.966  1.00 35.78 252 A 1 
ATOM 1975 O OE2   . GLU A 1 252 ? 16.263  39.995  16.439  1.00 34.82 252 A 1 
ATOM 1976 N N     . CYS A 1 253 ? 12.534  38.107  20.307  1.00 48.92 253 A 1 
ATOM 1977 C CA    . CYS A 1 253 ? 11.403  38.896  20.801  1.00 50.77 253 A 1 
ATOM 1978 C C     . CYS A 1 253 ? 11.090  38.718  22.289  1.00 47.01 253 A 1 
ATOM 1979 O O     . CYS A 1 253 ? 10.451  39.603  22.871  1.00 45.05 253 A 1 
ATOM 1980 C CB    . CYS A 1 253 ? 10.168  38.617  19.942  1.00 47.52 253 A 1 
ATOM 1981 S SG    . CYS A 1 253 ? 10.231  39.618  18.431  1.00 42.76 253 A 1 
ATOM 1982 N N     . ILE A 1 254 ? 11.497  37.611  22.925  1.00 41.92 254 A 1 
ATOM 1983 C CA    . ILE A 1 254 ? 11.321  37.470  24.375  1.00 45.55 254 A 1 
ATOM 1984 C C     . ILE A 1 254 ? 12.452  38.195  25.108  1.00 42.70 254 A 1 
ATOM 1985 O O     . ILE A 1 254 ? 13.155  37.623  25.939  1.00 40.97 254 A 1 
ATOM 1986 C CB    . ILE A 1 254 ? 11.086  36.012  24.840  1.00 42.77 254 A 1 
ATOM 1987 C CG1   . ILE A 1 254 ? 10.099  35.257  23.918  1.00 39.77 254 A 1 
ATOM 1988 C CG2   . ILE A 1 254 ? 10.508  36.028  26.274  1.00 41.23 254 A 1 
ATOM 1989 C CD1   . ILE A 1 254 ? 9.843   33.809  24.322  1.00 38.61 254 A 1 
ATOM 1990 N N     . VAL A 1 255 ? 12.631  39.465  24.803  1.00 42.93 255 A 1 
ATOM 1991 C CA    . VAL A 1 255 ? 13.288  40.368  25.746  1.00 46.24 255 A 1 
ATOM 1992 C C     . VAL A 1 255 ? 12.330  40.465  26.925  1.00 42.43 255 A 1 
ATOM 1993 O O     . VAL A 1 255 ? 11.257  41.061  26.780  1.00 39.96 255 A 1 
ATOM 1994 C CB    . VAL A 1 255 ? 13.584  41.754  25.153  1.00 44.11 255 A 1 
ATOM 1995 C CG1   . VAL A 1 255 ? 14.310  42.635  26.187  1.00 40.58 255 A 1 
ATOM 1996 C CG2   . VAL A 1 255 ? 14.479  41.658  23.917  1.00 43.68 255 A 1 
ATOM 1997 N N     . PRO A 1 256 ? 12.645  39.848  28.085  1.00 45.89 256 A 1 
ATOM 1998 C CA    . PRO A 1 256 ? 11.778  39.982  29.233  1.00 48.02 256 A 1 
ATOM 1999 C C     . PRO A 1 256 ? 11.807  41.462  29.594  1.00 46.72 256 A 1 
ATOM 2000 O O     . PRO A 1 256 ? 12.808  41.971  30.103  1.00 44.44 256 A 1 
ATOM 2001 C CB    . PRO A 1 256 ? 12.377  39.070  30.316  1.00 44.51 256 A 1 
ATOM 2002 C CG    . PRO A 1 256 ? 13.855  39.001  29.954  1.00 43.62 256 A 1 
ATOM 2003 C CD    . PRO A 1 256 ? 13.860  39.128  28.415  1.00 46.76 256 A 1 
ATOM 2004 N N     . SER A 1 257 ? 10.707  42.151  29.310  1.00 48.11 257 A 1 
ATOM 2005 C CA    . SER A 1 257 ? 10.500  43.509  29.777  1.00 51.61 257 A 1 
ATOM 2006 C C     . SER A 1 257 ? 10.425  43.430  31.298  1.00 49.46 257 A 1 
ATOM 2007 O O     . SER A 1 257 ? 9.365   43.217  31.879  1.00 46.95 257 A 1 
ATOM 2008 C CB    . SER A 1 257 ? 9.262   44.146  29.133  1.00 47.49 257 A 1 
ATOM 2009 O OG    . SER A 1 257 ? 8.119   43.325  29.271  1.00 43.64 257 A 1 
ATOM 2010 N N     . GLN A 1 258 ? 11.591  43.518  31.927  1.00 45.00 258 A 1 
ATOM 2011 C CA    . GLN A 1 258 ? 11.700  43.712  33.361  1.00 48.04 258 A 1 
ATOM 2012 C C     . GLN A 1 258 ? 11.040  45.055  33.638  1.00 45.38 258 A 1 
ATOM 2013 O O     . GLN A 1 258 ? 11.667  46.111  33.598  1.00 43.28 258 A 1 
ATOM 2014 C CB    . GLN A 1 258 ? 13.154  43.678  33.848  1.00 44.81 258 A 1 
ATOM 2015 C CG    . GLN A 1 258 ? 13.729  42.269  33.934  1.00 42.76 258 A 1 
ATOM 2016 C CD    . GLN A 1 258 ? 15.079  42.219  34.669  1.00 41.64 258 A 1 
ATOM 2017 O OE1   . GLN A 1 258 ? 15.654  43.216  35.057  1.00 39.87 258 A 1 
ATOM 2018 N NE2   . GLN A 1 258 ? 15.611  41.042  34.910  1.00 39.45 258 A 1 
ATOM 2019 N N     . SER A 1 259 ? 9.734   44.986  33.856  1.00 41.86 259 A 1 
ATOM 2020 C CA    . SER A 1 259 ? 8.968   46.086  34.418  1.00 44.34 259 A 1 
ATOM 2021 C C     . SER A 1 259 ? 9.492   46.284  35.837  1.00 40.95 259 A 1 
ATOM 2022 O O     . SER A 1 259 ? 8.957   45.758  36.805  1.00 40.37 259 A 1 
ATOM 2023 C CB    . SER A 1 259 ? 7.465   45.793  34.365  1.00 42.61 259 A 1 
ATOM 2024 O OG    . SER A 1 259 ? 7.156   44.576  35.008  1.00 40.85 259 A 1 
ATOM 2025 N N     . THR A 1 260 ? 10.624  46.974  35.935  1.00 48.05 260 A 1 
ATOM 2026 C CA    . THR A 1 260 ? 11.145  47.493  37.189  1.00 52.50 260 A 1 
ATOM 2027 C C     . THR A 1 260 ? 10.070  48.431  37.704  1.00 49.80 260 A 1 
ATOM 2028 O O     . THR A 1 260 ? 9.947   49.574  37.274  1.00 47.98 260 A 1 
ATOM 2029 C CB    . THR A 1 260 ? 12.495  48.195  37.015  1.00 47.68 260 A 1 
ATOM 2030 O OG1   . THR A 1 260 ? 12.564  48.903  35.800  1.00 43.44 260 A 1 
ATOM 2031 C CG2   . THR A 1 260 ? 13.639  47.187  37.002  1.00 44.39 260 A 1 
ATOM 2032 N N     . ILE A 1 261 ? 9.227   47.871  38.594  1.00 39.30 261 A 1 
ATOM 2033 C CA    . ILE A 1 261 ? 8.269   48.646  39.368  1.00 43.12 261 A 1 
ATOM 2034 C C     . ILE A 1 261 ? 9.115   49.520  40.296  1.00 39.84 261 A 1 
ATOM 2035 O O     . ILE A 1 261 ? 9.336   49.191  41.455  1.00 39.00 261 A 1 
ATOM 2036 C CB    . ILE A 1 261 ? 7.258   47.755  40.123  1.00 41.21 261 A 1 
ATOM 2037 C CG1   . ILE A 1 261 ? 6.491   46.833  39.141  1.00 39.75 261 A 1 
ATOM 2038 C CG2   . ILE A 1 261 ? 6.267   48.627  40.917  1.00 42.00 261 A 1 
ATOM 2039 C CD1   . ILE A 1 261 ? 5.573   45.814  39.822  1.00 39.80 261 A 1 
ATOM 2040 N N     . VAL A 1 262 ? 9.651   50.583  39.732  1.00 40.43 262 A 1 
ATOM 2041 C CA    . VAL A 1 262 ? 10.322  51.627  40.490  1.00 45.44 262 A 1 
ATOM 2042 C C     . VAL A 1 262 ? 9.229   52.232  41.355  1.00 41.61 262 A 1 
ATOM 2043 O O     . VAL A 1 262 ? 8.415   53.032  40.890  1.00 40.97 262 A 1 
ATOM 2044 C CB    . VAL A 1 262 ? 10.995  52.674  39.586  1.00 42.93 262 A 1 
ATOM 2045 C CG1   . VAL A 1 262 ? 11.719  53.724  40.436  1.00 40.27 262 A 1 
ATOM 2046 C CG2   . VAL A 1 262 ? 12.031  52.029  38.666  1.00 45.27 262 A 1 
ATOM 2047 N N     . ARG A 1 263 ? 9.164   51.762  42.606  1.00 42.99 263 A 1 
ATOM 2048 C CA    . ARG A 1 263 ? 8.374   52.405  43.661  1.00 47.83 263 A 1 
ATOM 2049 C C     . ARG A 1 263 ? 8.827   53.862  43.712  1.00 44.62 263 A 1 
ATOM 2050 O O     . ARG A 1 263 ? 9.853   54.167  44.309  1.00 43.35 263 A 1 
ATOM 2051 C CB    . ARG A 1 263 ? 8.595   51.734  45.022  1.00 44.55 263 A 1 
ATOM 2052 C CG    . ARG A 1 263 ? 7.661   50.553  45.293  1.00 41.82 263 A 1 
ATOM 2053 C CD    . ARG A 1 263 ? 7.908   50.030  46.711  1.00 39.19 263 A 1 
ATOM 2054 N NE    . ARG A 1 263 ? 6.896   49.037  47.126  1.00 36.21 263 A 1 
ATOM 2055 C CZ    . ARG A 1 263 ? 6.874   48.366  48.276  1.00 32.21 263 A 1 
ATOM 2056 N NH1   . ARG A 1 263 ? 7.812   48.521  49.162  1.00 30.62 263 A 1 
ATOM 2057 N NH2   . ARG A 1 263 ? 5.903   47.546  48.538  1.00 29.34 263 A 1 
ATOM 2058 N N     . ARG A 1 264 ? 8.070   54.718  43.062  1.00 41.66 264 A 1 
ATOM 2059 C CA    . ARG A 1 264 ? 8.352   56.153  43.036  1.00 45.86 264 A 1 
ATOM 2060 C C     . ARG A 1 264 ? 8.172   56.645  44.475  1.00 41.93 264 A 1 
ATOM 2061 O O     . ARG A 1 264 ? 7.043   56.593  44.963  1.00 39.33 264 A 1 
ATOM 2062 C CB    . ARG A 1 264 ? 7.408   56.838  42.037  1.00 42.41 264 A 1 
ATOM 2063 C CG    . ARG A 1 264 ? 7.980   58.143  41.504  1.00 39.21 264 A 1 
ATOM 2064 C CD    . ARG A 1 264 ? 7.036   58.752  40.454  1.00 36.75 264 A 1 
ATOM 2065 N NE    . ARG A 1 264 ? 7.673   59.836  39.691  1.00 34.12 264 A 1 
ATOM 2066 C CZ    . ARG A 1 264 ? 7.131   60.513  38.684  1.00 30.42 264 A 1 
ATOM 2067 N NH1   . ARG A 1 264 ? 5.894   60.306  38.316  1.00 29.28 264 A 1 
ATOM 2068 N NH2   . ARG A 1 264 ? 7.823   61.389  38.042  1.00 28.87 264 A 1 
ATOM 2069 N N     . PRO A 1 265 ? 9.221   57.036  45.189  1.00 41.56 265 A 1 
ATOM 2070 C CA    . PRO A 1 265 ? 9.095   57.453  46.571  1.00 45.33 265 A 1 
ATOM 2071 C C     . PRO A 1 265 ? 8.319   58.779  46.623  1.00 43.89 265 A 1 
ATOM 2072 O O     . PRO A 1 265 ? 8.319   59.561  45.672  1.00 41.54 265 A 1 
ATOM 2073 C CB    . PRO A 1 265 ? 10.520  57.550  47.108  1.00 41.26 265 A 1 
ATOM 2074 C CG    . PRO A 1 265 ? 11.342  57.863  45.857  1.00 41.07 265 A 1 
ATOM 2075 C CD    . PRO A 1 265 ? 10.600  57.104  44.748  1.00 45.40 265 A 1 
ATOM 2076 N N     . HIS A 1 266 ? 7.685   58.995  47.755  1.00 44.60 266 A 1 
ATOM 2077 C CA    . HIS A 1 266 ? 6.721   60.076  48.003  1.00 48.43 266 A 1 
ATOM 2078 C C     . HIS A 1 266 ? 7.308   61.505  48.071  1.00 45.85 266 A 1 
ATOM 2079 O O     . HIS A 1 266 ? 6.680   62.368  48.670  1.00 44.35 266 A 1 
ATOM 2080 C CB    . HIS A 1 266 ? 5.972   59.733  49.309  1.00 45.21 266 A 1 
ATOM 2081 C CG    . HIS A 1 266 ? 4.499   59.494  49.113  1.00 42.37 266 A 1 
ATOM 2082 N ND1   . HIS A 1 266 ? 3.539   60.433  48.819  1.00 39.95 266 A 1 
ATOM 2083 C CD2   . HIS A 1 266 ? 3.838   58.300  49.228  1.00 39.22 266 A 1 
ATOM 2084 C CE1   . HIS A 1 266 ? 2.353   59.819  48.755  1.00 35.65 266 A 1 
ATOM 2085 N NE2   . HIS A 1 266 ? 2.486   58.517  48.998  1.00 35.55 266 A 1 
ATOM 2086 N N     . GLN A 1 267 ? 8.511   61.712  47.554  1.00 48.47 267 A 1 
ATOM 2087 C CA    . GLN A 1 267 ? 9.298   62.900  47.893  1.00 51.54 267 A 1 
ATOM 2088 C C     . GLN A 1 267 ? 8.552   64.219  47.666  1.00 50.64 267 A 1 
ATOM 2089 O O     . GLN A 1 267 ? 7.736   64.361  46.756  1.00 47.94 267 A 1 
ATOM 2090 C CB    . GLN A 1 267 ? 10.668  62.901  47.203  1.00 47.21 267 A 1 
ATOM 2091 C CG    . GLN A 1 267 ? 11.741  62.291  48.119  1.00 43.15 267 A 1 
ATOM 2092 C CD    . GLN A 1 267 ? 13.163  62.480  47.581  1.00 39.81 267 A 1 
ATOM 2093 O OE1   . GLN A 1 267 ? 13.388  62.899  46.461  1.00 38.45 267 A 1 
ATOM 2094 N NE2   . GLN A 1 267 ? 14.172  62.187  48.373  1.00 35.83 267 A 1 
ATOM 2095 N N     . SER A 1 268 ? 8.834   65.169  48.581  1.00 41.94 268 A 1 
ATOM 2096 C CA    . SER A 1 268 ? 8.094   66.407  48.796  1.00 44.25 268 A 1 
ATOM 2097 C C     . SER A 1 268 ? 8.266   67.432  47.667  1.00 42.39 268 A 1 
ATOM 2098 O O     . SER A 1 268 ? 9.195   67.394  46.876  1.00 40.10 268 A 1 
ATOM 2099 C CB    . SER A 1 268 ? 8.484   67.004  50.152  1.00 40.95 268 A 1 
ATOM 2100 O OG    . SER A 1 268 ? 9.843   67.385  50.162  1.00 37.33 268 A 1 
ATOM 2101 N N     . GLY A 1 269 ? 7.325   68.346  47.629  1.00 41.22 269 A 1 
ATOM 2102 C CA    . GLY A 1 269 ? 7.119   69.305  46.557  1.00 43.55 269 A 1 
ATOM 2103 C C     . GLY A 1 269 ? 8.012   70.551  46.575  1.00 41.35 269 A 1 
ATOM 2104 O O     . GLY A 1 269 ? 7.457   71.642  46.672  1.00 39.10 269 A 1 
ATOM 2105 N N     . TYR A 1 270 ? 9.326   70.415  46.487  1.00 36.83 270 A 1 
ATOM 2106 C CA    . TYR A 1 270 ? 10.159  71.611  46.367  1.00 40.51 270 A 1 
ATOM 2107 C C     . TYR A 1 270 ? 9.886   72.364  45.047  1.00 36.80 270 A 1 
ATOM 2108 O O     . TYR A 1 270 ? 9.780   71.763  43.984  1.00 35.32 270 A 1 
ATOM 2109 C CB    . TYR A 1 270 ? 11.646  71.279  46.564  1.00 37.90 270 A 1 
ATOM 2110 C CG    . TYR A 1 270 ? 12.107  71.530  47.988  1.00 37.16 270 A 1 
ATOM 2111 C CD1   . TYR A 1 270 ? 12.533  72.819  48.377  1.00 38.42 270 A 1 
ATOM 2112 C CD2   . TYR A 1 270 ? 12.086  70.493  48.934  1.00 38.88 270 A 1 
ATOM 2113 C CE1   . TYR A 1 270 ? 12.939  73.055  49.704  1.00 35.54 270 A 1 
ATOM 2114 C CE2   . TYR A 1 270 ? 12.486  70.729  50.262  1.00 34.51 270 A 1 
ATOM 2115 C CZ    . TYR A 1 270 ? 12.921  72.009  50.642  1.00 35.18 270 A 1 
ATOM 2116 O OH    . TYR A 1 270 ? 13.318  72.256  51.936  1.00 35.63 270 A 1 
ATOM 2117 N N     . ALA A 1 271 ? 9.779   73.660  45.173  1.00 38.92 271 A 1 
ATOM 2118 C CA    . ALA A 1 271 ? 9.043   74.547  44.262  1.00 40.32 271 A 1 
ATOM 2119 C C     . ALA A 1 271 ? 9.776   75.191  43.052  1.00 37.65 271 A 1 
ATOM 2120 O O     . ALA A 1 271 ? 9.120   76.024  42.424  1.00 36.35 271 A 1 
ATOM 2121 C CB    . ALA A 1 271 ? 8.440   75.647  45.148  1.00 38.04 271 A 1 
ATOM 2122 N N     . PRO A 1 272 ? 11.066  74.991  42.796  1.00 38.66 272 A 1 
ATOM 2123 C CA    . PRO A 1 272 ? 11.930  76.064  42.302  1.00 42.16 272 A 1 
ATOM 2124 C C     . PRO A 1 272 ? 11.516  76.688  40.953  1.00 40.99 272 A 1 
ATOM 2125 O O     . PRO A 1 272 ? 10.928  76.044  40.084  1.00 40.02 272 A 1 
ATOM 2126 C CB    . PRO A 1 272 ? 13.347  75.504  42.299  1.00 39.24 272 A 1 
ATOM 2127 C CG    . PRO A 1 272 ? 13.127  74.001  42.137  1.00 39.82 272 A 1 
ATOM 2128 C CD    . PRO A 1 272 ? 11.835  73.770  42.935  1.00 45.32 272 A 1 
ATOM 2129 N N     . LEU A 1 273 ? 11.898  77.925  40.827  1.00 44.79 273 A 1 
ATOM 2130 C CA    . LEU A 1 273 ? 11.316  79.029  40.023  1.00 48.36 273 A 1 
ATOM 2131 C C     . LEU A 1 273 ? 11.809  79.179  38.570  1.00 46.25 273 A 1 
ATOM 2132 O O     . LEU A 1 273 ? 11.176  79.902  37.799  1.00 45.81 273 A 1 
ATOM 2133 C CB    . LEU A 1 273 ? 11.701  80.316  40.782  1.00 44.52 273 A 1 
ATOM 2134 C CG    . LEU A 1 273 ? 10.549  81.048  41.481  1.00 41.94 273 A 1 
ATOM 2135 C CD1   . LEU A 1 273 ? 11.085  81.836  42.669  1.00 41.01 273 A 1 
ATOM 2136 C CD2   . LEU A 1 273 ? 9.880   82.029  40.523  1.00 43.67 273 A 1 
ATOM 2137 N N     . VAL A 1 274 ? 12.971  78.676  38.277  1.00 35.02 274 A 1 
ATOM 2138 C CA    . VAL A 1 274 ? 13.892  79.171  37.228  1.00 43.27 274 A 1 
ATOM 2139 C C     . VAL A 1 274 ? 13.268  79.091  35.820  1.00 40.28 274 A 1 
ATOM 2140 O O     . VAL A 1 274 ? 12.446  78.207  35.577  1.00 38.31 274 A 1 
ATOM 2141 C CB    . VAL A 1 274 ? 15.211  78.360  37.267  1.00 39.80 274 A 1 
ATOM 2142 C CG1   . VAL A 1 274 ? 16.375  79.141  36.657  1.00 37.87 274 A 1 
ATOM 2143 C CG2   . VAL A 1 274 ? 15.648  77.963  38.676  1.00 42.41 274 A 1 
ATOM 2144 N N     . GLY A 1 275 ? 13.561  79.842  34.828  1.00 39.14 275 A 1 
ATOM 2145 C CA    . GLY A 1 275 ? 14.417  80.966  34.454  1.00 40.53 275 A 1 
ATOM 2146 C C     . GLY A 1 275 ? 14.334  81.091  32.921  1.00 37.88 275 A 1 
ATOM 2147 O O     . GLY A 1 275 ? 13.850  80.182  32.256  1.00 35.95 275 A 1 
ATOM 2148 N N     . ALA A 1 276 ? 14.748  82.195  32.342  1.00 41.80 276 A 1 
ATOM 2149 C CA    . ALA A 1 276 ? 14.073  82.787  31.163  1.00 45.04 276 A 1 
ATOM 2150 C C     . ALA A 1 276 ? 14.609  82.479  29.734  1.00 42.78 276 A 1 
ATOM 2151 O O     . ALA A 1 276 ? 13.918  82.821  28.782  1.00 41.16 276 A 1 
ATOM 2152 C CB    . ALA A 1 276 ? 14.080  84.300  31.391  1.00 41.32 276 A 1 
ATOM 2153 N N     . GLU A 1 277 ? 15.803  82.001  29.588  1.00 40.77 277 A 1 
ATOM 2154 C CA    . GLU A 1 277 ? 16.803  82.542  28.639  1.00 46.69 277 A 1 
ATOM 2155 C C     . GLU A 1 277 ? 16.618  82.320  27.107  1.00 44.79 277 A 1 
ATOM 2156 O O     . GLU A 1 277 ? 15.554  81.966  26.616  1.00 43.25 277 A 1 
ATOM 2157 C CB    . GLU A 1 277 ? 18.220  82.187  29.126  1.00 41.77 277 A 1 
ATOM 2158 C CG    . GLU A 1 277 ? 18.952  83.375  29.745  1.00 39.33 277 A 1 
ATOM 2159 C CD    . GLU A 1 277 ? 20.455  83.153  29.890  1.00 39.22 277 A 1 
ATOM 2160 O OE1   . GLU A 1 277 ? 21.136  84.132  30.291  1.00 37.54 277 A 1 
ATOM 2161 O OE2   . GLU A 1 277 ? 20.941  82.035  29.580  1.00 37.50 277 A 1 
ATOM 2162 N N     . GLN A 1 278 ? 17.658  82.630  26.379  1.00 41.48 278 A 1 
ATOM 2163 C CA    . GLN A 1 278 ? 17.755  83.404  25.141  1.00 44.00 278 A 1 
ATOM 2164 C C     . GLN A 1 278 ? 17.477  82.694  23.792  1.00 41.69 278 A 1 
ATOM 2165 O O     . GLN A 1 278 ? 17.285  81.495  23.688  1.00 40.12 278 A 1 
ATOM 2166 C CB    . GLN A 1 278 ? 19.155  84.057  25.086  1.00 40.27 278 A 1 
ATOM 2167 C CG    . GLN A 1 278 ? 19.382  85.182  26.086  1.00 36.42 278 A 1 
ATOM 2168 C CD    . GLN A 1 278 ? 20.786  85.781  25.973  1.00 35.70 278 A 1 
ATOM 2169 O OE1   . GLN A 1 278 ? 21.604  85.429  25.135  1.00 36.98 278 A 1 
ATOM 2170 N NE2   . GLN A 1 278 ? 21.131  86.722  26.820  1.00 35.51 278 A 1 
ATOM 2171 N N     . ALA A 1 279 ? 17.509  83.522  22.777  1.00 35.98 279 A 1 
ATOM 2172 C CA    . ALA A 1 279 ? 16.814  83.410  21.490  1.00 37.57 279 A 1 
ATOM 2173 C C     . ALA A 1 279 ? 17.629  83.004  20.237  1.00 33.91 279 A 1 
ATOM 2174 O O     . ALA A 1 279 ? 17.052  83.026  19.154  1.00 33.29 279 A 1 
ATOM 2175 C CB    . ALA A 1 279 ? 16.195  84.794  21.250  1.00 36.00 279 A 1 
ATOM 2176 N N     . ALA A 1 280 ? 18.914  82.802  20.335  1.00 37.56 280 A 1 
ATOM 2177 C CA    . ALA A 1 280 ? 19.905  83.125  19.287  1.00 40.36 280 A 1 
ATOM 2178 C C     . ALA A 1 280 ? 19.678  82.550  17.866  1.00 36.54 280 A 1 
ATOM 2179 O O     . ALA A 1 280 ? 18.932  81.610  17.640  1.00 34.83 280 A 1 
ATOM 2180 C CB    . ALA A 1 280 ? 21.303  82.801  19.813  1.00 38.25 280 A 1 
ATOM 2181 N N     . SER A 1 281 ? 20.382  83.125  16.901  1.00 48.35 281 A 1 
ATOM 2182 C CA    . SER A 1 281 ? 19.851  83.597  15.608  1.00 48.41 281 A 1 
ATOM 2183 C C     . SER A 1 281 ? 20.245  82.876  14.308  1.00 45.46 281 A 1 
ATOM 2184 O O     . SER A 1 281 ? 19.644  83.195  13.279  1.00 43.80 281 A 1 
ATOM 2185 C CB    . SER A 1 281 ? 20.349  85.036  15.472  1.00 45.24 281 A 1 
ATOM 2186 O OG    . SER A 1 281 ? 21.753  85.096  15.575  1.00 41.22 281 A 1 
ATOM 2187 N N     . ALA A 1 282 ? 21.314  82.137  14.269  1.00 40.36 282 A 1 
ATOM 2188 C CA    . ALA A 1 282 ? 22.294  82.228  13.161  1.00 43.21 282 A 1 
ATOM 2189 C C     . ALA A 1 282 ? 21.849  81.759  11.748  1.00 39.81 282 A 1 
ATOM 2190 O O     . ALA A 1 282 ? 20.855  81.076  11.549  1.00 38.29 282 A 1 
ATOM 2191 C CB    . ALA A 1 282 ? 23.603  81.578  13.603  1.00 40.13 282 A 1 
ATOM 2192 N N     . THR A 1 283 ? 22.661  82.168  10.775  1.00 50.11 283 A 1 
ATOM 2193 C CA    . THR A 1 283 ? 22.266  82.745  9.471   1.00 52.46 283 A 1 
ATOM 2194 C C     . THR A 1 283 ? 22.248  81.863  8.205   1.00 50.33 283 A 1 
ATOM 2195 O O     . THR A 1 283 ? 21.428  82.141  7.322   1.00 47.20 283 A 1 
ATOM 2196 C CB    . THR A 1 283 ? 23.247  83.877  9.155   1.00 45.83 283 A 1 
ATOM 2197 O OG1   . THR A 1 283 ? 24.577  83.494  9.445   1.00 42.32 283 A 1 
ATOM 2198 C CG2   . THR A 1 283 ? 22.978  85.145  9.971   1.00 45.68 283 A 1 
ATOM 2199 N N     . ALA A 1 284 ? 23.245  81.029  7.986   1.00 35.31 284 A 1 
ATOM 2200 C CA    . ALA A 1 284 ? 23.993  81.098  6.711   1.00 38.37 284 A 1 
ATOM 2201 C C     . ALA A 1 284 ? 23.336  80.482  5.442   1.00 35.75 284 A 1 
ATOM 2202 O O     . ALA A 1 284 ? 22.355  79.752  5.506   1.00 34.38 284 A 1 
ATOM 2203 C CB    . ALA A 1 284 ? 25.399  80.551  6.938   1.00 36.05 284 A 1 
ATOM 2204 N N     . GLY A 1 285 ? 23.973  80.873  4.300   1.00 41.25 285 A 1 
ATOM 2205 C CA    . GLY A 1 285 ? 23.526  80.774  2.898   1.00 41.90 285 A 1 
ATOM 2206 C C     . GLY A 1 285 ? 23.604  79.373  2.242   1.00 39.27 285 A 1 
ATOM 2207 O O     . GLY A 1 285 ? 23.196  78.433  2.867   1.00 37.95 285 A 1 
ATOM 2208 N N     . ALA A 1 286 ? 24.103  79.099  1.090   1.00 34.62 286 A 1 
ATOM 2209 C CA    . ALA A 1 286 ? 24.145  79.580  -0.288  1.00 38.76 286 A 1 
ATOM 2210 C C     . ALA A 1 286 ? 23.887  78.303  -1.161  1.00 36.19 286 A 1 
ATOM 2211 O O     . ALA A 1 286 ? 23.596  77.258  -0.602  1.00 34.71 286 A 1 
ATOM 2212 C CB    . ALA A 1 286 ? 25.524  80.182  -0.530  1.00 36.07 286 A 1 
ATOM 2213 N N     . SER A 1 287 ? 24.036  78.182  -2.444  1.00 45.99 287 A 1 
ATOM 2214 C CA    . SER A 1 287 ? 23.751  79.012  -3.610  1.00 48.00 287 A 1 
ATOM 2215 C C     . SER A 1 287 ? 23.259  78.180  -4.815  1.00 45.76 287 A 1 
ATOM 2216 O O     . SER A 1 287 ? 22.163  78.409  -5.298  1.00 43.71 287 A 1 
ATOM 2217 C CB    . SER A 1 287 ? 25.009  79.768  -4.062  1.00 44.38 287 A 1 
ATOM 2218 O OG    . SER A 1 287 ? 26.089  78.897  -4.337  1.00 38.72 287 A 1 
ATOM 2219 N N     . ALA A 1 288 ? 24.094  77.317  -5.367  1.00 41.01 288 A 1 
ATOM 2220 C CA    . ALA A 1 288 ? 24.181  76.991  -6.811  1.00 44.22 288 A 1 
ATOM 2221 C C     . ALA A 1 288 ? 23.272  75.829  -7.289  1.00 41.76 288 A 1 
ATOM 2222 O O     . ALA A 1 288 ? 22.795  75.057  -6.475  1.00 39.30 288 A 1 
ATOM 2223 C CB    . ALA A 1 288 ? 25.663  76.678  -7.048  1.00 41.77 288 A 1 
ATOM 2224 N N     . TYR A 1 289 ? 23.066  75.509  -8.573  1.00 40.28 289 A 1 
ATOM 2225 C CA    . TYR A 1 289 ? 23.031  76.323  -9.812  1.00 43.69 289 A 1 
ATOM 2226 C C     . TYR A 1 289 ? 22.146  75.640  -10.902 1.00 39.82 289 A 1 
ATOM 2227 O O     . TYR A 1 289 ? 20.998  76.007  -11.076 1.00 39.40 289 A 1 
ATOM 2228 C CB    . TYR A 1 289 ? 24.447  76.592  -10.383 1.00 41.08 289 A 1 
ATOM 2229 C CG    . TYR A 1 289 ? 24.749  78.022  -10.795 1.00 41.78 289 A 1 
ATOM 2230 C CD1   . TYR A 1 289 ? 24.066  78.650  -11.852 1.00 43.09 289 A 1 
ATOM 2231 C CD2   . TYR A 1 289 ? 25.765  78.744  -10.127 1.00 44.07 289 A 1 
ATOM 2232 C CE1   . TYR A 1 289 ? 24.372  79.981  -12.208 1.00 39.76 289 A 1 
ATOM 2233 C CE2   . TYR A 1 289 ? 26.076  80.064  -10.478 1.00 39.84 289 A 1 
ATOM 2234 C CZ    . TYR A 1 289 ? 25.381  80.686  -11.518 1.00 41.06 289 A 1 
ATOM 2235 O OH    . TYR A 1 289 ? 25.672  81.979  -11.853 1.00 39.61 289 A 1 
ATOM 2236 N N     . THR A 1 290 ? 22.709  74.722  -11.656 1.00 54.76 290 A 1 
ATOM 2237 C CA    . THR A 1 290 ? 22.410  74.413  -13.083 1.00 56.88 290 A 1 
ATOM 2238 C C     . THR A 1 290 ? 21.728  73.045  -13.303 1.00 55.82 290 A 1 
ATOM 2239 O O     . THR A 1 290 ? 21.693  72.246  -12.382 1.00 53.50 290 A 1 
ATOM 2240 C CB    . THR A 1 290 ? 23.742  74.420  -13.863 1.00 52.17 290 A 1 
ATOM 2241 O OG1   . THR A 1 290 ? 24.700  73.602  -13.198 1.00 49.57 290 A 1 
ATOM 2242 C CG2   . THR A 1 290 ? 24.350  75.798  -13.996 1.00 52.44 290 A 1 
ATOM 2243 N N     . ASP A 1 291 ? 21.250  72.596  -14.437 1.00 48.04 291 A 1 
ATOM 2244 C CA    . ASP A 1 291 ? 20.709  73.247  -15.657 1.00 52.78 291 A 1 
ATOM 2245 C C     . ASP A 1 291 ? 19.819  72.271  -16.472 1.00 51.54 291 A 1 
ATOM 2246 O O     . ASP A 1 291 ? 18.672  72.556  -16.757 1.00 50.11 291 A 1 
ATOM 2247 C CB    . ASP A 1 291 ? 21.841  73.726  -16.598 1.00 47.98 291 A 1 
ATOM 2248 C CG    . ASP A 1 291 ? 21.646  75.112  -17.222 1.00 43.45 291 A 1 
ATOM 2249 O OD1   . ASP A 1 291 ? 20.609  75.752  -16.963 1.00 42.86 291 A 1 
ATOM 2250 O OD2   . ASP A 1 291 ? 22.588  75.535  -17.938 1.00 42.59 291 A 1 
ATOM 2251 N N     . SER A 1 292 ? 20.399  71.215  -16.974 1.00 41.23 292 A 1 
ATOM 2252 C CA    . SER A 1 292 ? 20.128  70.772  -18.348 1.00 45.21 292 A 1 
ATOM 2253 C C     . SER A 1 292 ? 19.112  69.637  -18.554 1.00 43.41 292 A 1 
ATOM 2254 O O     . SER A 1 292 ? 18.363  69.268  -17.680 1.00 42.24 292 A 1 
ATOM 2255 C CB    . SER A 1 292 ? 21.483  70.501  -19.036 1.00 42.38 292 A 1 
ATOM 2256 O OG    . SER A 1 292 ? 21.957  69.206  -18.732 1.00 38.26 292 A 1 
ATOM 2257 N N     . VAL A 1 293 ? 19.088  69.010  -19.663 1.00 38.39 293 A 1 
ATOM 2258 C CA    . VAL A 1 293 ? 18.338  68.883  -20.925 1.00 45.19 293 A 1 
ATOM 2259 C C     . VAL A 1 293 ? 17.605  67.518  -20.934 1.00 43.44 293 A 1 
ATOM 2260 O O     . VAL A 1 293 ? 17.810  66.725  -20.036 1.00 42.86 293 A 1 
ATOM 2261 C CB    . VAL A 1 293 ? 19.292  68.950  -22.144 1.00 42.21 293 A 1 
ATOM 2262 C CG1   . VAL A 1 293 ? 18.914  70.041  -23.123 1.00 40.26 293 A 1 
ATOM 2263 C CG2   . VAL A 1 293 ? 20.789  69.070  -21.858 1.00 45.00 293 A 1 
ATOM 2264 N N     . ASN A 1 294 ? 16.844  67.028  -21.862 1.00 42.69 294 A 1 
ATOM 2265 C CA    . ASN A 1 294 ? 15.905  67.552  -22.859 1.00 45.37 294 A 1 
ATOM 2266 C C     . ASN A 1 294 ? 14.883  66.468  -23.270 1.00 41.99 294 A 1 
ATOM 2267 O O     . ASN A 1 294 ? 13.702  66.732  -23.358 1.00 39.86 294 A 1 
ATOM 2268 C CB    . ASN A 1 294 ? 16.655  67.982  -24.142 1.00 43.29 294 A 1 
ATOM 2269 C CG    . ASN A 1 294 ? 16.194  69.292  -24.757 1.00 39.39 294 A 1 
ATOM 2270 O OD1   . ASN A 1 294 ? 15.277  69.942  -24.316 1.00 40.53 294 A 1 
ATOM 2271 N ND2   . ASN A 1 294 ? 16.872  69.750  -25.789 1.00 41.12 294 A 1 
ATOM 2272 N N     . ASN A 1 295 ? 15.349  65.272  -23.681 1.00 41.23 295 A 1 
ATOM 2273 C CA    . ASN A 1 295 ? 14.767  64.578  -24.842 1.00 43.63 295 A 1 
ATOM 2274 C C     . ASN A 1 295 ? 13.453  63.800  -24.609 1.00 40.97 295 A 1 
ATOM 2275 O O     . ASN A 1 295 ? 13.136  63.345  -23.539 1.00 38.63 295 A 1 
ATOM 2276 C CB    . ASN A 1 295 ? 15.842  63.718  -25.538 1.00 40.93 295 A 1 
ATOM 2277 C CG    . ASN A 1 295 ? 16.590  64.455  -26.629 1.00 36.88 295 A 1 
ATOM 2278 O OD1   . ASN A 1 295 ? 16.213  65.517  -27.074 1.00 38.11 295 A 1 
ATOM 2279 N ND2   . ASN A 1 295 ? 17.684  63.899  -27.101 1.00 38.24 295 A 1 
ATOM 2280 N N     . SER A 1 296 ? 12.728  63.594  -25.734 1.00 37.14 296 A 1 
ATOM 2281 C CA    . SER A 1 296 ? 11.302  63.879  -25.902 1.00 39.78 296 A 1 
ATOM 2282 C C     . SER A 1 296 ? 10.417  62.682  -26.263 1.00 37.38 296 A 1 
ATOM 2283 O O     . SER A 1 296 ? 9.226   62.900  -26.486 1.00 36.72 296 A 1 
ATOM 2284 C CB    . SER A 1 296 ? 11.223  64.918  -27.029 1.00 38.05 296 A 1 
ATOM 2285 O OG    . SER A 1 296 ? 10.107  64.900  -27.856 1.00 35.97 296 A 1 
ATOM 2286 N N     . ILE A 1 297 ? 10.942  61.479  -26.484 1.00 34.42 297 A 1 
ATOM 2287 C CA    . ILE A 1 297 ? 10.362  60.533  -27.459 1.00 38.88 297 A 1 
ATOM 2288 C C     . ILE A 1 297 ? 8.910   60.163  -27.127 1.00 37.98 297 A 1 
ATOM 2289 O O     . ILE A 1 297 ? 8.566   59.830  -25.998 1.00 37.05 297 A 1 
ATOM 2290 C CB    . ILE A 1 297 ? 11.271  59.309  -27.705 1.00 36.02 297 A 1 
ATOM 2291 C CG1   . ILE A 1 297 ? 12.648  59.772  -28.208 1.00 35.04 297 A 1 
ATOM 2292 C CG2   . ILE A 1 297 ? 10.629  58.345  -28.717 1.00 39.05 297 A 1 
ATOM 2293 C CD1   . ILE A 1 297 ? 13.675  58.663  -28.428 1.00 37.20 297 A 1 
ATOM 2294 N N     . SER A 1 298 ? 8.068   60.210  -28.191 1.00 38.03 298 A 1 
ATOM 2295 C CA    . SER A 1 298 ? 6.662   60.624  -28.144 1.00 38.92 298 A 1 
ATOM 2296 C C     . SER A 1 298 ? 5.606   59.524  -28.296 1.00 37.12 298 A 1 
ATOM 2297 O O     . SER A 1 298 ? 4.457   59.884  -28.564 1.00 35.67 298 A 1 
ATOM 2298 C CB    . SER A 1 298 ? 6.450   61.641  -29.280 1.00 37.15 298 A 1 
ATOM 2299 O OG    . SER A 1 298 ? 6.269   61.011  -30.535 1.00 34.23 298 A 1 
ATOM 2300 N N     . PHE A 1 299 ? 5.939   58.232  -28.306 1.00 36.77 299 A 1 
ATOM 2301 C CA    . PHE A 1 299 ? 5.100   57.232  -28.986 1.00 39.01 299 A 1 
ATOM 2302 C C     . PHE A 1 299 ? 3.638   57.249  -28.524 1.00 38.67 299 A 1 
ATOM 2303 O O     . PHE A 1 299 ? 3.322   57.025  -27.361 1.00 36.67 299 A 1 
ATOM 2304 C CB    . PHE A 1 299 ? 5.732   55.839  -28.929 1.00 34.95 299 A 1 
ATOM 2305 C CG    . PHE A 1 299 ? 6.568   55.522  -30.143 1.00 33.50 299 A 1 
ATOM 2306 C CD1   . PHE A 1 299 ? 5.964   55.013  -31.308 1.00 34.13 299 A 1 
ATOM 2307 C CD2   . PHE A 1 299 ? 7.953   55.768  -30.139 1.00 34.99 299 A 1 
ATOM 2308 C CE1   . PHE A 1 299 ? 6.731   54.738  -32.451 1.00 31.81 299 A 1 
ATOM 2309 C CE2   . PHE A 1 299 ? 8.732   55.495  -31.285 1.00 30.31 299 A 1 
ATOM 2310 C CZ    . PHE A 1 299 ? 8.122   54.977  -32.439 1.00 31.03 299 A 1 
ATOM 2311 N N     . SER A 1 300 ? 2.744   57.541  -29.493 1.00 38.24 300 A 1 
ATOM 2312 C CA    . SER A 1 300 ? 1.455   58.225  -29.309 1.00 41.72 300 A 1 
ATOM 2313 C C     . SER A 1 300 ? 0.205   57.346  -29.391 1.00 40.78 300 A 1 
ATOM 2314 O O     . SER A 1 300 ? -0.860  57.873  -29.696 1.00 39.89 300 A 1 
ATOM 2315 C CB    . SER A 1 300 ? 1.358   59.288  -30.405 1.00 39.22 300 A 1 
ATOM 2316 O OG    . SER A 1 300 ? 1.369   58.679  -31.689 1.00 35.86 300 A 1 
ATOM 2317 N N     . MET A 1 301 ? 0.306   56.021  -29.262 1.00 43.27 301 A 1 
ATOM 2318 C CA    . MET A 1 301 ? -0.638  55.080  -29.888 1.00 46.04 301 A 1 
ATOM 2319 C C     . MET A 1 301 ? -2.111  55.377  -29.544 1.00 45.66 301 A 1 
ATOM 2320 O O     . MET A 1 301 ? -2.542  55.311  -28.401 1.00 43.22 301 A 1 
ATOM 2321 C CB    . MET A 1 301 ? -0.236  53.626  -29.576 1.00 42.67 301 A 1 
ATOM 2322 C CG    . MET A 1 301 ? -0.200  52.781  -30.863 1.00 40.02 301 A 1 
ATOM 2323 S SD    . MET A 1 301 ? 0.397   51.085  -30.610 1.00 39.98 301 A 1 
ATOM 2324 C CE    . MET A 1 301 ? 0.475   50.522  -32.328 1.00 36.42 301 A 1 
ATOM 2325 N N     . GLU A 1 302 ? -2.886  55.678  -30.589 1.00 31.49 302 A 1 
ATOM 2326 C CA    . GLU A 1 302 ? -4.232  56.285  -30.630 1.00 36.52 302 A 1 
ATOM 2327 C C     . GLU A 1 302 ? -5.406  55.303  -30.374 1.00 35.77 302 A 1 
ATOM 2328 O O     . GLU A 1 302 ? -6.319  55.206  -31.191 1.00 33.63 302 A 1 
ATOM 2329 C CB    . GLU A 1 302 ? -4.446  56.923  -32.016 1.00 33.65 302 A 1 
ATOM 2330 C CG    . GLU A 1 302 ? -3.635  58.162  -32.346 1.00 31.45 302 A 1 
ATOM 2331 C CD    . GLU A 1 302 ? -4.044  58.716  -33.726 1.00 31.08 302 A 1 
ATOM 2332 O OE1   . GLU A 1 302 ? -4.328  59.929  -33.799 1.00 30.15 302 A 1 
ATOM 2333 O OE2   . GLU A 1 302 ? -4.084  57.921  -34.692 1.00 30.22 302 A 1 
ATOM 2334 N N     . ALA A 1 303 ? -5.430  54.540  -29.293 1.00 41.39 303 A 1 
ATOM 2335 C CA    . ALA A 1 303 ? -6.518  53.557  -29.105 1.00 44.71 303 A 1 
ATOM 2336 C C     . ALA A 1 303 ? -7.912  54.219  -29.176 1.00 43.46 303 A 1 
ATOM 2337 O O     . ALA A 1 303 ? -8.259  55.063  -28.349 1.00 42.11 303 A 1 
ATOM 2338 C CB    . ALA A 1 303 ? -6.286  52.787  -27.808 1.00 42.47 303 A 1 
ATOM 2339 N N     . GLY A 1 304 ? -8.706  53.866  -30.214 1.00 39.69 304 A 1 
ATOM 2340 C CA    . GLY A 1 304 ? -9.919  54.578  -30.615 1.00 42.06 304 A 1 
ATOM 2341 C C     . GLY A 1 304 ? -11.085 54.468  -29.629 1.00 40.18 304 A 1 
ATOM 2342 O O     . GLY A 1 304 ? -11.371 53.424  -29.055 1.00 39.23 304 A 1 
ATOM 2343 N N     . ILE A 1 305 ? -11.821 55.575  -29.526 1.00 38.17 305 A 1 
ATOM 2344 C CA    . ILE A 1 305 ? -12.946 55.838  -28.612 1.00 44.39 305 A 1 
ATOM 2345 C C     . ILE A 1 305 ? -14.248 55.239  -29.188 1.00 42.57 305 A 1 
ATOM 2346 O O     . ILE A 1 305 ? -15.075 55.948  -29.738 1.00 40.98 305 A 1 
ATOM 2347 C CB    . ILE A 1 305 ? -13.074 57.364  -28.358 1.00 41.55 305 A 1 
ATOM 2348 C CG1   . ILE A 1 305 ? -11.724 58.013  -27.953 1.00 39.42 305 A 1 
ATOM 2349 C CG2   . ILE A 1 305 ? -14.132 57.671  -27.286 1.00 41.41 305 A 1 
ATOM 2350 C CD1   . ILE A 1 305 ? -11.740 59.544  -27.956 1.00 39.08 305 A 1 
ATOM 2351 N N     . VAL A 1 306 ? -14.438 53.892  -29.127 1.00 40.94 306 A 1 
ATOM 2352 C CA    . VAL A 1 306 ? -15.692 53.308  -29.644 1.00 45.50 306 A 1 
ATOM 2353 C C     . VAL A 1 306 ? -16.869 53.725  -28.743 1.00 42.51 306 A 1 
ATOM 2354 O O     . VAL A 1 306 ? -16.756 53.644  -27.525 1.00 40.95 306 A 1 
ATOM 2355 C CB    . VAL A 1 306 ? -15.598 51.783  -29.823 1.00 42.75 306 A 1 
ATOM 2356 C CG1   . VAL A 1 306 ? -16.864 51.209  -30.465 1.00 39.27 306 A 1 
ATOM 2357 C CG2   . VAL A 1 306 ? -14.429 51.415  -30.741 1.00 42.53 306 A 1 
ATOM 2358 N N     . PRO A 1 307 ? -17.991 54.227  -29.304 1.00 39.82 307 A 1 
ATOM 2359 C CA    . PRO A 1 307 ? -18.971 55.020  -28.568 1.00 42.79 307 A 1 
ATOM 2360 C C     . PRO A 1 307 ? -19.923 54.215  -27.670 1.00 41.92 307 A 1 
ATOM 2361 O O     . PRO A 1 307 ? -20.165 53.026  -27.840 1.00 39.45 307 A 1 
ATOM 2362 C CB    . PRO A 1 307 ? -19.722 55.827  -29.639 1.00 39.01 307 A 1 
ATOM 2363 C CG    . PRO A 1 307 ? -19.671 54.919  -30.866 1.00 38.98 307 A 1 
ATOM 2364 C CD    . PRO A 1 307 ? -18.277 54.307  -30.745 1.00 44.35 307 A 1 
ATOM 2365 N N     . ASP A 1 308 ? -20.538 54.968  -26.774 1.00 52.67 308 A 1 
ATOM 2366 C CA    . ASP A 1 308 ? -21.231 54.588  -25.545 1.00 54.19 308 A 1 
ATOM 2367 C C     . ASP A 1 308 ? -22.720 54.192  -25.729 1.00 52.59 308 A 1 
ATOM 2368 O O     . ASP A 1 308 ? -23.599 54.722  -25.062 1.00 49.98 308 A 1 
ATOM 2369 C CB    . ASP A 1 308 ? -21.085 55.802  -24.611 1.00 49.41 308 A 1 
ATOM 2370 C CG    . ASP A 1 308 ? -21.341 55.542  -23.131 1.00 44.42 308 A 1 
ATOM 2371 O OD1   . ASP A 1 308 ? -21.205 54.381  -22.707 1.00 43.78 308 A 1 
ATOM 2372 O OD2   . ASP A 1 308 ? -21.634 56.540  -22.435 1.00 43.39 308 A 1 
ATOM 2373 N N     . ASN A 1 309 ? -23.077 53.345  -26.683 1.00 45.80 309 A 1 
ATOM 2374 C CA    . ASN A 1 309 ? -24.490 53.117  -27.000 1.00 47.63 309 A 1 
ATOM 2375 C C     . ASN A 1 309 ? -25.264 52.478  -25.830 1.00 43.61 309 A 1 
ATOM 2376 O O     . ASN A 1 309 ? -25.184 51.284  -25.557 1.00 40.77 309 A 1 
ATOM 2377 C CB    . ASN A 1 309 ? -24.642 52.354  -28.329 1.00 43.95 309 A 1 
ATOM 2378 C CG    . ASN A 1 309 ? -24.950 53.265  -29.511 1.00 39.86 309 A 1 
ATOM 2379 O OD1   . ASN A 1 309 ? -25.490 54.345  -29.390 1.00 40.22 309 A 1 
ATOM 2380 N ND2   . ASN A 1 309 ? -24.649 52.825  -30.707 1.00 40.92 309 A 1 
ATOM 2381 N N     . THR A 1 310 ? -26.082 53.309  -25.184 1.00 50.15 310 A 1 
ATOM 2382 C CA    . THR A 1 310 ? -26.695 53.155  -23.846 1.00 51.94 310 A 1 
ATOM 2383 C C     . THR A 1 310 ? -27.958 52.295  -23.773 1.00 50.17 310 A 1 
ATOM 2384 O O     . THR A 1 310 ? -28.705 52.424  -22.809 1.00 47.88 310 A 1 
ATOM 2385 C CB    . THR A 1 310 ? -27.041 54.546  -23.288 1.00 46.43 310 A 1 
ATOM 2386 O OG1   . THR A 1 310 ? -27.393 55.450  -24.310 1.00 41.77 310 A 1 
ATOM 2387 C CG2   . THR A 1 310 ? -25.902 55.167  -22.512 1.00 44.04 310 A 1 
ATOM 2388 N N     . VAL A 1 311 ? -28.301 51.476  -24.772 1.00 37.05 311 A 1 
ATOM 2389 C CA    . VAL A 1 311 ? -29.674 50.982  -24.940 1.00 41.95 311 A 1 
ATOM 2390 C C     . VAL A 1 311 ? -30.165 50.218  -23.707 1.00 39.77 311 A 1 
ATOM 2391 O O     . VAL A 1 311 ? -29.699 49.123  -23.386 1.00 38.29 311 A 1 
ATOM 2392 C CB    . VAL A 1 311 ? -29.875 50.180  -26.235 1.00 38.75 311 A 1 
ATOM 2393 C CG1   . VAL A 1 311 ? -31.359 49.901  -26.462 1.00 36.94 311 A 1 
ATOM 2394 C CG2   . VAL A 1 311 ? -29.367 50.945  -27.466 1.00 41.73 311 A 1 
ATOM 2395 N N     . GLN A 1 312 ? -31.166 50.784  -23.057 1.00 54.37 312 A 1 
ATOM 2396 C CA    . GLN A 1 312 ? -31.706 50.447  -21.730 1.00 55.04 312 A 1 
ATOM 2397 C C     . GLN A 1 312 ? -32.555 49.155  -21.662 1.00 55.03 312 A 1 
ATOM 2398 O O     . GLN A 1 312 ? -33.434 49.093  -20.799 1.00 53.02 312 A 1 
ATOM 2399 C CB    . GLN A 1 312 ? -32.570 51.630  -21.255 1.00 49.78 312 A 1 
ATOM 2400 C CG    . GLN A 1 312 ? -31.823 52.800  -20.640 1.00 46.53 312 A 1 
ATOM 2401 C CD    . GLN A 1 312 ? -32.795 53.848  -20.090 1.00 43.92 312 A 1 
ATOM 2402 O OE1   . GLN A 1 312 ? -33.990 53.865  -20.334 1.00 41.89 312 A 1 
ATOM 2403 N NE2   . GLN A 1 312 ? -32.308 54.788  -19.312 1.00 39.71 312 A 1 
ATOM 2404 N N     . SER A 1 313 ? -32.413 48.177  -22.530 1.00 47.65 313 A 1 
ATOM 2405 C CA    . SER A 1 313 ? -33.447 47.140  -22.674 1.00 49.01 313 A 1 
ATOM 2406 C C     . SER A 1 313 ? -33.739 46.436  -21.354 1.00 47.62 313 A 1 
ATOM 2407 O O     . SER A 1 313 ? -32.969 45.608  -20.865 1.00 45.42 313 A 1 
ATOM 2408 C CB    . SER A 1 313 ? -33.113 46.151  -23.783 1.00 44.81 313 A 1 
ATOM 2409 O OG    . SER A 1 313 ? -31.917 45.451  -23.518 1.00 43.00 313 A 1 
ATOM 2410 N N     . SER A 1 314 ? -34.905 46.782  -20.780 1.00 41.66 314 A 1 
ATOM 2411 C CA    . SER A 1 314 ? -35.367 46.421  -19.438 1.00 44.35 314 A 1 
ATOM 2412 C C     . SER A 1 314 ? -35.931 45.003  -19.356 1.00 41.41 314 A 1 
ATOM 2413 O O     . SER A 1 314 ? -37.025 44.802  -18.846 1.00 40.66 314 A 1 
ATOM 2414 C CB    . SER A 1 314 ? -36.402 47.448  -18.988 1.00 40.62 314 A 1 
ATOM 2415 O OG    . SER A 1 314 ? -37.521 47.432  -19.851 1.00 39.15 314 A 1 
ATOM 2416 N N     . ILE A 1 315 ? -35.236 44.018  -19.917 1.00 44.95 315 A 1 
ATOM 2417 C CA    . ILE A 1 315 ? -35.771 42.655  -19.965 1.00 47.80 315 A 1 
ATOM 2418 C C     . ILE A 1 315 ? -35.984 42.179  -18.527 1.00 45.62 315 A 1 
ATOM 2419 O O     . ILE A 1 315 ? -35.033 41.910  -17.792 1.00 44.16 315 A 1 
ATOM 2420 C CB    . ILE A 1 315 ? -34.906 41.712  -20.811 1.00 43.54 315 A 1 
ATOM 2421 C CG1   . ILE A 1 315 ? -34.831 42.215  -22.270 1.00 42.14 315 A 1 
ATOM 2422 C CG2   . ILE A 1 315 ? -35.491 40.276  -20.770 1.00 43.52 315 A 1 
ATOM 2423 C CD1   . ILE A 1 315 ? -33.934 41.384  -23.201 1.00 40.64 315 A 1 
ATOM 2424 N N     . LEU A 1 316 ? -37.272 42.090  -18.156 1.00 45.83 316 A 1 
ATOM 2425 C CA    . LEU A 1 316 ? -37.754 41.554  -16.886 1.00 47.73 316 A 1 
ATOM 2426 C C     . LEU A 1 316 ? -37.312 40.099  -16.750 1.00 44.91 316 A 1 
ATOM 2427 O O     . LEU A 1 316 ? -37.990 39.177  -17.213 1.00 43.33 316 A 1 
ATOM 2428 C CB    . LEU A 1 316 ? -39.287 41.662  -16.848 1.00 43.31 316 A 1 
ATOM 2429 C CG    . LEU A 1 316 ? -39.829 43.056  -16.513 1.00 40.63 316 A 1 
ATOM 2430 C CD1   . LEU A 1 316 ? -41.308 43.148  -16.890 1.00 41.20 316 A 1 
ATOM 2431 C CD2   . LEU A 1 316 ? -39.695 43.362  -15.015 1.00 45.69 316 A 1 
ATOM 2432 N N     . ARG A 1 317 ? -36.132 39.874  -16.150 1.00 47.61 317 A 1 
ATOM 2433 C CA    . ARG A 1 317 ? -35.599 38.524  -15.921 1.00 49.70 317 A 1 
ATOM 2434 C C     . ARG A 1 317 ? -36.482 37.855  -14.860 1.00 47.29 317 A 1 
ATOM 2435 O O     . ARG A 1 317 ? -36.449 38.314  -13.721 1.00 45.21 317 A 1 
ATOM 2436 C CB    . ARG A 1 317 ? -34.122 38.622  -15.513 1.00 45.18 317 A 1 
ATOM 2437 C CG    . ARG A 1 317 ? -33.389 37.275  -15.657 1.00 41.01 317 A 1 
ATOM 2438 C CD    . ARG A 1 317 ? -31.890 37.455  -15.352 1.00 39.11 317 A 1 
ATOM 2439 N NE    . ARG A 1 317 ? -31.111 36.256  -15.688 1.00 35.30 317 A 1 
ATOM 2440 C CZ    . ARG A 1 317 ? -29.789 36.121  -15.623 1.00 31.96 317 A 1 
ATOM 2441 N NH1   . ARG A 1 317 ? -29.022 37.091  -15.193 1.00 30.61 317 A 1 
ATOM 2442 N NH2   . ARG A 1 317 ? -29.217 35.019  -16.000 1.00 29.24 317 A 1 
ATOM 2443 N N     . PRO A 1 318 ? -37.299 36.843  -15.183 1.00 35.42 318 A 1 
ATOM 2444 C CA    . PRO A 1 318 ? -38.209 36.244  -14.216 1.00 38.96 318 A 1 
ATOM 2445 C C     . PRO A 1 318 ? -37.399 35.617  -13.076 1.00 38.24 318 A 1 
ATOM 2446 O O     . PRO A 1 318 ? -36.485 34.831  -13.325 1.00 36.67 318 A 1 
ATOM 2447 C CB    . PRO A 1 318 ? -39.063 35.242  -14.995 1.00 35.35 318 A 1 
ATOM 2448 C CG    . PRO A 1 318 ? -38.185 34.859  -16.189 1.00 35.26 318 A 1 
ATOM 2449 C CD    . PRO A 1 318 ? -37.402 36.157  -16.464 1.00 40.73 318 A 1 
ATOM 2450 N N     . ALA A 1 319 ? -37.743 35.970  -11.842 1.00 38.76 319 A 1 
ATOM 2451 C CA    . ALA A 1 319 ? -36.914 35.675  -10.669 1.00 42.20 319 A 1 
ATOM 2452 C C     . ALA A 1 319 ? -36.872 34.192  -10.258 1.00 41.06 319 A 1 
ATOM 2453 O O     . ALA A 1 319 ? -36.013 33.795  -9.478  1.00 39.44 319 A 1 
ATOM 2454 C CB    . ALA A 1 319 ? -37.437 36.536  -9.514  1.00 38.47 319 A 1 
ATOM 2455 N N     . GLY A 1 320 ? -37.830 33.386  -10.705 1.00 37.99 320 A 1 
ATOM 2456 C CA    . GLY A 1 320 ? -38.195 32.135  -10.033 1.00 39.81 320 A 1 
ATOM 2457 C C     . GLY A 1 320 ? -37.297 30.914  -10.225 1.00 39.29 320 A 1 
ATOM 2458 O O     . GLY A 1 320 ? -37.686 29.833  -9.789  1.00 37.58 320 A 1 
ATOM 2459 N N     . ALA A 1 321 ? -36.154 31.032  -10.900 1.00 38.10 321 A 1 
ATOM 2460 C CA    . ALA A 1 321 ? -35.238 29.909  -11.034 1.00 40.50 321 A 1 
ATOM 2461 C C     . ALA A 1 321 ? -34.554 29.644  -9.686  1.00 39.76 321 A 1 
ATOM 2462 O O     . ALA A 1 321 ? -33.444 30.113  -9.442  1.00 38.86 321 A 1 
ATOM 2463 C CB    . ALA A 1 321 ? -34.258 30.169  -12.174 1.00 37.13 321 A 1 
ATOM 2464 N N     . ILE A 1 322 ? -35.247 28.927  -8.802  1.00 36.36 322 A 1 
ATOM 2465 C CA    . ILE A 1 322 ? -34.658 28.391  -7.578  1.00 39.75 322 A 1 
ATOM 2466 C C     . ILE A 1 322 ? -33.512 27.491  -8.024  1.00 39.56 322 A 1 
ATOM 2467 O O     . ILE A 1 322 ? -33.745 26.401  -8.551  1.00 38.26 322 A 1 
ATOM 2468 C CB    . ILE A 1 322 ? -35.688 27.642  -6.710  1.00 36.77 322 A 1 
ATOM 2469 C CG1   . ILE A 1 322 ? -36.837 28.587  -6.303  1.00 35.28 322 A 1 
ATOM 2470 C CG2   . ILE A 1 322 ? -35.010 27.054  -5.460  1.00 38.59 322 A 1 
ATOM 2471 C CD1   . ILE A 1 322 ? -37.988 27.900  -5.551  1.00 35.98 322 A 1 
ATOM 2472 N N     . GLY A 1 323 ? -32.277 27.953  -7.854  1.00 39.88 323 A 1 
ATOM 2473 C CA    . GLY A 1 323 ? -31.059 27.211  -8.130  1.00 40.83 323 A 1 
ATOM 2474 C C     . GLY A 1 323 ? -30.902 26.057  -7.149  1.00 39.74 323 A 1 
ATOM 2475 O O     . GLY A 1 323 ? -30.081 26.130  -6.247  1.00 39.27 323 A 1 
ATOM 2476 N N     . LEU A 1 324 ? -31.709 25.006  -7.335  1.00 41.03 324 A 1 
ATOM 2477 C CA    . LEU A 1 324 ? -31.637 23.739  -6.600  1.00 42.89 324 A 1 
ATOM 2478 C C     . LEU A 1 324 ? -30.363 22.943  -6.886  1.00 42.45 324 A 1 
ATOM 2479 O O     . LEU A 1 324 ? -30.130 21.923  -6.242  1.00 39.88 324 A 1 
ATOM 2480 C CB    . LEU A 1 324 ? -32.891 22.892  -6.905  1.00 37.89 324 A 1 
ATOM 2481 C CG    . LEU A 1 324 ? -33.990 23.018  -5.852  1.00 35.23 324 A 1 
ATOM 2482 C CD1   . LEU A 1 324 ? -35.279 22.393  -6.376  1.00 36.37 324 A 1 
ATOM 2483 C CD2   . LEU A 1 324 ? -33.619 22.301  -4.550  1.00 39.44 324 A 1 
ATOM 2484 N N     . PHE A 1 325 ? -29.514 23.396  -7.802  1.00 43.02 325 A 1 
ATOM 2485 C CA    . PHE A 1 325 ? -28.121 22.992  -7.824  1.00 46.14 325 A 1 
ATOM 2486 C C     . PHE A 1 325 ? -27.419 23.624  -6.614  1.00 47.44 325 A 1 
ATOM 2487 O O     . PHE A 1 325 ? -26.573 24.500  -6.754  1.00 42.43 325 A 1 
ATOM 2488 C CB    . PHE A 1 325 ? -27.458 23.346  -9.154  1.00 39.31 325 A 1 
ATOM 2489 C CG    . PHE A 1 325 ? -27.935 22.484  -10.301 1.00 36.61 325 A 1 
ATOM 2490 C CD1   . PHE A 1 325 ? -27.401 21.205  -10.494 1.00 34.12 325 A 1 
ATOM 2491 C CD2   . PHE A 1 325 ? -28.941 22.957  -11.170 1.00 33.45 325 A 1 
ATOM 2492 C CE1   . PHE A 1 325 ? -27.853 20.404  -11.554 1.00 30.22 325 A 1 
ATOM 2493 C CE2   . PHE A 1 325 ? -29.396 22.155  -12.228 1.00 29.81 325 A 1 
ATOM 2494 C CZ    . PHE A 1 325 ? -28.850 20.881  -12.423 1.00 33.17 325 A 1 
ATOM 2495 N N     . SER A 1 326 ? -27.781 23.170  -5.423  1.00 35.44 326 A 1 
ATOM 2496 C CA    . SER A 1 326 ? -26.847 23.104  -4.319  1.00 39.88 326 A 1 
ATOM 2497 C C     . SER A 1 326 ? -25.685 22.274  -4.842  1.00 39.73 326 A 1 
ATOM 2498 O O     . SER A 1 326 ? -25.748 21.040  -4.841  1.00 37.89 326 A 1 
ATOM 2499 C CB    . SER A 1 326 ? -27.485 22.461  -3.083  1.00 37.03 326 A 1 
ATOM 2500 O OG    . SER A 1 326 ? -28.046 21.203  -3.377  1.00 35.28 326 A 1 
ATOM 2501 N N     . SER A 1 327 ? -24.687 22.948  -5.424  1.00 35.57 327 A 1 
ATOM 2502 C CA    . SER A 1 327 ? -23.409 22.334  -5.745  1.00 37.62 327 A 1 
ATOM 2503 C C     . SER A 1 327 ? -23.037 21.562  -4.493  1.00 37.10 327 A 1 
ATOM 2504 O O     . SER A 1 327 ? -23.067 22.181  -3.426  1.00 34.59 327 A 1 
ATOM 2505 C CB    . SER A 1 327 ? -22.353 23.398  -6.046  1.00 34.03 327 A 1 
ATOM 2506 O OG    . SER A 1 327 ? -22.322 24.393  -5.039  1.00 32.92 327 A 1 
ATOM 2507 N N     . PRO A 1 328 ? -22.825 20.230  -4.564  1.00 36.23 328 A 1 
ATOM 2508 C CA    . PRO A 1 328 ? -22.444 19.474  -3.394  1.00 38.93 328 A 1 
ATOM 2509 C C     . PRO A 1 328 ? -21.306 20.262  -2.779  1.00 39.59 328 A 1 
ATOM 2510 O O     . PRO A 1 328 ? -20.344 20.556  -3.490  1.00 38.05 328 A 1 
ATOM 2511 C CB    . PRO A 1 328 ? -22.021 18.087  -3.889  1.00 35.18 328 A 1 
ATOM 2512 C CG    . PRO A 1 328 ? -21.673 18.314  -5.351  1.00 35.35 328 A 1 
ATOM 2513 C CD    . PRO A 1 328 ? -22.613 19.456  -5.770  1.00 39.81 328 A 1 
ATOM 2514 N N     . SER A 1 329 ? -21.509 20.756  -1.557  1.00 36.49 329 A 1 
ATOM 2515 C CA    . SER A 1 329 ? -20.553 21.637  -0.902  1.00 39.05 329 A 1 
ATOM 2516 C C     . SER A 1 329 ? -19.211 20.959  -1.094  1.00 39.19 329 A 1 
ATOM 2517 O O     . SER A 1 329 ? -19.113 19.778  -0.772  1.00 37.68 329 A 1 
ATOM 2518 C CB    . SER A 1 329 ? -20.871 21.784  0.587   1.00 35.91 329 A 1 
ATOM 2519 O OG    . SER A 1 329 ? -20.970 20.513  1.218   1.00 33.83 329 A 1 
ATOM 2520 N N     . LEU A 1 330 ? -18.243 21.660  -1.694  1.00 44.53 330 A 1 
ATOM 2521 C CA    . LEU A 1 330 ? -16.858 21.202  -1.710  1.00 44.06 330 A 1 
ATOM 2522 C C     . LEU A 1 330 ? -16.614 20.741  -0.292  1.00 44.14 330 A 1 
ATOM 2523 O O     . LEU A 1 330 ? -16.691 21.574  0.615   1.00 41.15 330 A 1 
ATOM 2524 C CB    . LEU A 1 330 ? -15.923 22.361  -2.074  1.00 38.92 330 A 1 
ATOM 2525 C CG    . LEU A 1 330 ? -15.774 22.585  -3.584  1.00 35.15 330 A 1 
ATOM 2526 C CD1   . LEU A 1 330 ? -15.166 23.953  -3.855  1.00 35.64 330 A 1 
ATOM 2527 C CD2   . LEU A 1 330 ? -14.873 21.514  -4.210  1.00 37.05 330 A 1 
ATOM 2528 N N     . GLN A 1 331 ? -16.543 19.418  -0.089  1.00 47.45 331 A 1 
ATOM 2529 C CA    . GLN A 1 331 ? -16.366 18.884  1.248   1.00 48.85 331 A 1 
ATOM 2530 C C     . GLN A 1 331 ? -15.083 19.546  1.698   1.00 49.72 331 A 1 
ATOM 2531 O O     . GLN A 1 331 ? -14.039 19.297  1.101   1.00 47.84 331 A 1 
ATOM 2532 C CB    . GLN A 1 331 ? -16.245 17.356  1.267   1.00 45.18 331 A 1 
ATOM 2533 C CG    . GLN A 1 331 ? -17.600 16.646  1.207   1.00 40.62 331 A 1 
ATOM 2534 C CD    . GLN A 1 331 ? -17.486 15.130  1.377   1.00 37.85 331 A 1 
ATOM 2535 O OE1   . GLN A 1 331 ? -16.465 14.494  1.180   1.00 34.83 331 A 1 
ATOM 2536 N NE2   . GLN A 1 331 ? -18.561 14.467  1.762   1.00 34.04 331 A 1 
ATOM 2537 N N     . THR A 1 332 ? -15.214 20.493  2.609   1.00 42.02 332 A 1 
ATOM 2538 C CA    . THR A 1 332 ? -14.065 21.161  3.210   1.00 44.72 332 A 1 
ATOM 2539 C C     . THR A 1 332 ? -13.135 20.022  3.548   1.00 45.85 332 A 1 
ATOM 2540 O O     . THR A 1 332 ? -13.634 19.081  4.177   1.00 43.44 332 A 1 
ATOM 2541 C CB    . THR A 1 332 ? -14.453 21.887  4.503   1.00 40.52 332 A 1 
ATOM 2542 O OG1   . THR A 1 332 ? -15.404 21.141  5.234   1.00 36.35 332 A 1 
ATOM 2543 C CG2   . THR A 1 332 ? -15.072 23.249  4.210   1.00 36.95 332 A 1 
ATOM 2544 N N     . PRO A 1 333 ? -11.886 20.019  3.013   1.00 50.14 333 A 1 
ATOM 2545 C CA    . PRO A 1 333 ? -10.983 18.893  3.189   1.00 49.65 333 A 1 
ATOM 2546 C C     . PRO A 1 333 ? -11.088 18.548  4.657   1.00 50.51 333 A 1 
ATOM 2547 O O     . PRO A 1 333 ? -10.873 19.428  5.495   1.00 49.65 333 A 1 
ATOM 2548 C CB    . PRO A 1 333 ? -9.589  19.396  2.790   1.00 45.95 333 A 1 
ATOM 2549 C CG    . PRO A 1 333 ? -9.717  20.911  2.802   1.00 44.50 333 A 1 
ATOM 2550 C CD    . PRO A 1 333 ? -11.181 21.144  2.448   1.00 45.85 333 A 1 
ATOM 2551 N N     . LEU A 1 334 ? -11.641 17.342  4.929   1.00 56.91 334 A 1 
ATOM 2552 C CA    . LEU A 1 334 ? -12.034 16.979  6.280   1.00 55.70 334 A 1 
ATOM 2553 C C     . LEU A 1 334 ? -10.729 16.908  7.044   1.00 57.17 334 A 1 
ATOM 2554 O O     . LEU A 1 334 ? -10.076 15.868  7.085   1.00 52.86 334 A 1 
ATOM 2555 C CB    . LEU A 1 334 ? -12.821 15.649  6.308   1.00 49.71 334 A 1 
ATOM 2556 C CG    . LEU A 1 334 ? -14.327 15.769  6.046   1.00 44.36 334 A 1 
ATOM 2557 C CD1   . LEU A 1 334 ? -14.930 14.387  5.758   1.00 41.85 334 A 1 
ATOM 2558 C CD2   . LEU A 1 334 ? -15.077 16.354  7.257   1.00 40.75 334 A 1 
ATOM 2559 N N     . HIS A 1 335 ? -10.321 18.061  7.532   1.00 56.88 335 A 1 
ATOM 2560 C CA    . HIS A 1 335 ? -9.230  18.238  8.459   1.00 56.29 335 A 1 
ATOM 2561 C C     . HIS A 1 335 ? -9.756  17.606  9.734   1.00 57.46 335 A 1 
ATOM 2562 O O     . HIS A 1 335 ? -10.327 18.267  10.589  1.00 52.64 335 A 1 
ATOM 2563 C CB    . HIS A 1 335 ? -8.842  19.712  8.594   1.00 50.36 335 A 1 
ATOM 2564 C CG    . HIS A 1 335 ? -7.365  19.937  8.374   1.00 44.03 335 A 1 
ATOM 2565 N ND1   . HIS A 1 335 ? -6.349  19.479  9.170   1.00 39.55 335 A 1 
ATOM 2566 C CD2   . HIS A 1 335 ? -6.794  20.621  7.334   1.00 37.67 335 A 1 
ATOM 2567 C CE1   . HIS A 1 335 ? -5.188  19.881  8.612   1.00 35.12 335 A 1 
ATOM 2568 N NE2   . HIS A 1 335 ? -5.420  20.574  7.511   1.00 36.20 335 A 1 
ATOM 2569 N N     . PHE A 1 336 ? -9.694  16.284  9.719   1.00 58.86 336 A 1 
ATOM 2570 C CA    . PHE A 1 336 ? -10.025 15.489  10.878  1.00 57.65 336 A 1 
ATOM 2571 C C     . PHE A 1 336 ? -9.241  16.128  12.010  1.00 60.67 336 A 1 
ATOM 2572 O O     . PHE A 1 336 ? -8.035  16.385  11.881  1.00 56.06 336 A 1 
ATOM 2573 C CB    . PHE A 1 336 ? -9.667  14.026  10.639  1.00 50.68 336 A 1 
ATOM 2574 C CG    . PHE A 1 336 ? -10.713 13.290  9.842   1.00 46.97 336 A 1 
ATOM 2575 C CD1   . PHE A 1 336 ? -11.912 12.888  10.451  1.00 44.64 336 A 1 
ATOM 2576 C CD2   . PHE A 1 336 ? -10.536 13.023  8.473   1.00 42.69 336 A 1 
ATOM 2577 C CE1   . PHE A 1 336 ? -12.904 12.210  9.723   1.00 38.54 336 A 1 
ATOM 2578 C CE2   . PHE A 1 336 ? -11.526 12.346  7.740   1.00 39.35 336 A 1 
ATOM 2579 C CZ    . PHE A 1 336 ? -12.706 11.935  8.371   1.00 39.60 336 A 1 
ATOM 2580 N N     . SER A 1 337 ? -9.954  16.467  13.069  1.00 71.00 337 A 1 
ATOM 2581 C CA    . SER A 1 337 ? -9.332  17.097  14.219  1.00 74.58 337 A 1 
ATOM 2582 C C     . SER A 1 337 ? -8.114  16.277  14.640  1.00 77.81 337 A 1 
ATOM 2583 O O     . SER A 1 337 ? -8.094  15.055  14.437  1.00 72.13 337 A 1 
ATOM 2584 C CB    . SER A 1 337 ? -10.347 17.214  15.364  1.00 65.07 337 A 1 
ATOM 2585 O OG    . SER A 1 337 ? -10.735 15.943  15.839  1.00 53.23 337 A 1 
ATOM 2586 N N     . SER A 1 338 ? -7.092  16.907  15.216  1.00 78.94 338 A 1 
ATOM 2587 C CA    . SER A 1 338 ? -5.900  16.159  15.643  1.00 81.76 338 A 1 
ATOM 2588 C C     . SER A 1 338 ? -6.279  14.926  16.476  1.00 84.57 338 A 1 
ATOM 2589 O O     . SER A 1 338 ? -5.689  13.870  16.309  1.00 81.46 338 A 1 
ATOM 2590 C CB    . SER A 1 338 ? -4.915  17.054  16.400  1.00 74.51 338 A 1 
ATOM 2591 O OG    . SER A 1 338 ? -5.283  17.253  17.749  1.00 62.28 338 A 1 
ATOM 2592 N N     . LYS A 1 339 ? -7.359  15.034  17.263  1.00 86.40 339 A 1 
ATOM 2593 C CA    . LYS A 1 339 ? -7.924  13.922  18.040  1.00 87.55 339 A 1 
ATOM 2594 C C     . LYS A 1 339 ? -8.436  12.770  17.169  1.00 89.17 339 A 1 
ATOM 2595 O O     . LYS A 1 339 ? -8.259  11.605  17.516  1.00 86.48 339 A 1 
ATOM 2596 C CB    . LYS A 1 339 ? -9.085  14.431  18.910  1.00 84.29 339 A 1 
ATOM 2597 C CG    . LYS A 1 339 ? -8.627  15.416  19.987  1.00 73.86 339 A 1 
ATOM 2598 C CD    . LYS A 1 339 ? -9.786  15.785  20.901  1.00 69.13 339 A 1 
ATOM 2599 C CE    . LYS A 1 339 ? -9.302  16.703  22.023  1.00 59.85 339 A 1 
ATOM 2600 N NZ    . LYS A 1 339 ? -10.374 17.021  22.994  1.00 52.68 339 A 1 
ATOM 2601 N N     . GLU A 1 340 ? -9.079  13.046  16.024  1.00 86.82 340 A 1 
ATOM 2602 C CA    . GLU A 1 340 ? -9.550  11.994  15.121  1.00 87.32 340 A 1 
ATOM 2603 C C     . GLU A 1 340 ? -8.391  11.302  14.394  1.00 88.55 340 A 1 
ATOM 2604 O O     . GLU A 1 340 ? -8.448  10.091  14.169  1.00 86.06 340 A 1 
ATOM 2605 C CB    . GLU A 1 340 ? -10.518 12.564  14.090  1.00 83.89 340 A 1 
ATOM 2606 C CG    . GLU A 1 340 ? -11.887 12.898  14.675  1.00 72.79 340 A 1 
ATOM 2607 C CD    . GLU A 1 340 ? -12.734 13.638  13.636  1.00 67.22 340 A 1 
ATOM 2608 O OE1   . GLU A 1 340 ? -13.868 13.183  13.383  1.00 60.59 340 A 1 
ATOM 2609 O OE2   . GLU A 1 340 ? -12.219 14.629  13.087  1.00 60.92 340 A 1 
ATOM 2610 N N     . ARG A 1 341 ? -7.325  12.051  14.047  1.00 86.61 341 A 1 
ATOM 2611 C CA    . ARG A 1 341 ? -6.097  11.466  13.502  1.00 87.67 341 A 1 
ATOM 2612 C C     . ARG A 1 341 ? -5.408  10.583  14.545  1.00 88.91 341 A 1 
ATOM 2613 O O     . ARG A 1 341 ? -5.098  9.437   14.235  1.00 87.15 341 A 1 
ATOM 2614 C CB    . ARG A 1 341 ? -5.180  12.577  12.966  1.00 85.45 341 A 1 
ATOM 2615 C CG    . ARG A 1 341 ? -3.952  11.995  12.249  1.00 81.35 341 A 1 
ATOM 2616 C CD    . ARG A 1 341 ? -3.076  13.099  11.648  1.00 79.28 341 A 1 
ATOM 2617 N NE    . ARG A 1 341 ? -1.838  12.517  11.086  1.00 77.58 341 A 1 
ATOM 2618 C CZ    . ARG A 1 341 ? -0.781  12.156  11.797  1.00 77.03 341 A 1 
ATOM 2619 N NH1   . ARG A 1 341 ? -0.682  12.395  13.067  1.00 67.55 341 A 1 
ATOM 2620 N NH2   . ARG A 1 341 ? 0.201   11.516  11.243  1.00 71.51 341 A 1 
ATOM 2621 N N     . GLU A 1 342 ? -5.261  11.042  15.773  1.00 89.72 342 A 1 
ATOM 2622 C CA    . GLU A 1 342 ? -4.717  10.258  16.890  1.00 89.88 342 A 1 
ATOM 2623 C C     . GLU A 1 342 ? -5.502  8.949   17.105  1.00 90.97 342 A 1 
ATOM 2624 O O     . GLU A 1 342 ? -4.908  7.878   17.233  1.00 89.30 342 A 1 
ATOM 2625 C CB    . GLU A 1 342 ? -4.758  11.097  18.177  1.00 87.63 342 A 1 
ATOM 2626 C CG    . GLU A 1 342 ? -3.676  12.187  18.254  1.00 74.80 342 A 1 
ATOM 2627 C CD    . GLU A 1 342 ? -3.951  13.243  19.340  1.00 68.22 342 A 1 
ATOM 2628 O OE1   . GLU A 1 342 ? -3.419  14.366  19.214  1.00 61.04 342 A 1 
ATOM 2629 O OE2   . GLU A 1 342 ? -4.726  12.966  20.273  1.00 60.72 342 A 1 
ATOM 2630 N N     . ALA A 1 343 ? -6.839  8.998   17.047  1.00 90.54 343 A 1 
ATOM 2631 C CA    . ALA A 1 343 ? -7.675  7.807   17.160  1.00 90.12 343 A 1 
ATOM 2632 C C     . ALA A 1 343 ? -7.430  6.800   16.014  1.00 90.67 343 A 1 
ATOM 2633 O O     . ALA A 1 343 ? -7.491  5.585   16.236  1.00 88.67 343 A 1 
ATOM 2634 C CB    . ALA A 1 343 ? -9.138  8.246   17.209  1.00 88.47 343 A 1 
ATOM 2635 N N     . ARG A 1 344 ? -7.130  7.277   14.786  1.00 91.75 344 A 1 
ATOM 2636 C CA    . ARG A 1 344 ? -6.781  6.415   13.651  1.00 91.23 344 A 1 
ATOM 2637 C C     . ARG A 1 344 ? -5.395  5.796   13.807  1.00 92.13 344 A 1 
ATOM 2638 O O     . ARG A 1 344 ? -5.238  4.601   13.549  1.00 90.56 344 A 1 
ATOM 2639 C CB    . ARG A 1 344 ? -6.854  7.213   12.347  1.00 89.83 344 A 1 
ATOM 2640 C CG    . ARG A 1 344 ? -8.295  7.541   11.950  1.00 85.05 344 A 1 
ATOM 2641 C CD    . ARG A 1 344 ? -8.290  8.368   10.671  1.00 81.73 344 A 1 
ATOM 2642 N NE    . ARG A 1 344 ? -9.651  8.600   10.176  1.00 77.31 344 A 1 
ATOM 2643 C CZ    . ARG A 1 344 ? -10.451 9.568   10.566  1.00 72.90 344 A 1 
ATOM 2644 N NH1   . ARG A 1 344 ? -10.079 10.476  11.427  1.00 64.04 344 A 1 
ATOM 2645 N NH2   . ARG A 1 344 ? -11.652 9.638   10.095  1.00 66.41 344 A 1 
ATOM 2646 N N     . VAL A 1 345 ? -4.408  6.560   14.282  1.00 91.83 345 A 1 
ATOM 2647 C CA    . VAL A 1 345 ? -3.070  6.044   14.593  1.00 92.07 345 A 1 
ATOM 2648 C C     . VAL A 1 345 ? -3.149  4.965   15.677  1.00 92.53 345 A 1 
ATOM 2649 O O     . VAL A 1 345 ? -2.561  3.891   15.528  1.00 91.48 345 A 1 
ATOM 2650 C CB    . VAL A 1 345 ? -2.117  7.174   15.009  1.00 91.09 345 A 1 
ATOM 2651 C CG1   . VAL A 1 345 ? -0.755  6.627   15.451  1.00 85.48 345 A 1 
ATOM 2652 C CG2   . VAL A 1 345 ? -1.881  8.140   13.840  1.00 85.69 345 A 1 
ATOM 2653 N N     . LEU A 1 346 ? -3.947  5.182   16.722  1.00 92.91 346 A 1 
ATOM 2654 C CA    . LEU A 1 346 ? -4.156  4.181   17.769  1.00 92.65 346 A 1 
ATOM 2655 C C     . LEU A 1 346 ? -4.804  2.905   17.217  1.00 92.94 346 A 1 
ATOM 2656 O O     . LEU A 1 346 ? -4.347  1.800   17.511  1.00 91.75 346 A 1 
ATOM 2657 C CB    . LEU A 1 346 ? -5.004  4.812   18.882  1.00 91.71 346 A 1 
ATOM 2658 C CG    . LEU A 1 346 ? -5.164  3.905   20.126  1.00 80.53 346 A 1 
ATOM 2659 C CD1   . LEU A 1 346 ? -3.827  3.634   20.819  1.00 74.47 346 A 1 
ATOM 2660 C CD2   . LEU A 1 346 ? -6.111  4.566   21.124  1.00 77.09 346 A 1 
ATOM 2661 N N     . ARG A 1 347 ? -5.823  3.029   16.335  1.00 92.27 347 A 1 
ATOM 2662 C CA    . ARG A 1 347 ? -6.452  1.880   15.667  1.00 91.51 347 A 1 
ATOM 2663 C C     . ARG A 1 347 ? -5.458  1.108   14.789  1.00 91.73 347 A 1 
ATOM 2664 O O     . ARG A 1 347 ? -5.483  -0.123  14.795  1.00 89.87 347 A 1 
ATOM 2665 C CB    . ARG A 1 347 ? -7.655  2.362   14.854  1.00 90.03 347 A 1 
ATOM 2666 C CG    . ARG A 1 347 ? -8.502  1.177   14.340  1.00 79.09 347 A 1 
ATOM 2667 C CD    . ARG A 1 347 ? -9.590  1.649   13.379  1.00 75.65 347 A 1 
ATOM 2668 N NE    . ARG A 1 347 ? -10.509 2.599   14.014  1.00 67.38 347 A 1 
ATOM 2669 C CZ    . ARG A 1 347 ? -11.295 3.452   13.391  1.00 60.61 347 A 1 
ATOM 2670 N NH1   . ARG A 1 347 ? -11.363 3.490   12.091  1.00 55.37 347 A 1 
ATOM 2671 N NH2   . ARG A 1 347 ? -12.033 4.292   14.069  1.00 54.29 347 A 1 
ATOM 2672 N N     . TYR A 1 348 ? -4.600  1.807   14.065  1.00 91.66 348 A 1 
ATOM 2673 C CA    . TYR A 1 348 ? -3.533  1.184   13.293  1.00 91.57 348 A 1 
ATOM 2674 C C     . TYR A 1 348 ? -2.552  0.420   14.194  1.00 91.70 348 A 1 
ATOM 2675 O O     . TYR A 1 348 ? -2.254  -0.743  13.904  1.00 90.85 348 A 1 
ATOM 2676 C CB    . TYR A 1 348 ? -2.824  2.244   12.444  1.00 91.29 348 A 1 
ATOM 2677 C CG    . TYR A 1 348 ? -1.396  1.897   12.112  1.00 90.99 348 A 1 
ATOM 2678 C CD1   . TYR A 1 348 ? -0.346  2.475   12.862  1.00 88.98 348 A 1 
ATOM 2679 C CD2   . TYR A 1 348 ? -1.091  0.953   11.107  1.00 89.68 348 A 1 
ATOM 2680 C CE1   . TYR A 1 348 ? 0.985   2.126   12.615  1.00 88.56 348 A 1 
ATOM 2681 C CE2   . TYR A 1 348 ? 0.240   0.596   10.853  1.00 88.45 348 A 1 
ATOM 2682 C CZ    . TYR A 1 348 ? 1.274   1.193   11.605  1.00 88.66 348 A 1 
ATOM 2683 O OH    . TYR A 1 348 ? 2.579   0.863   11.379  1.00 86.81 348 A 1 
ATOM 2684 N N     . LYS A 1 349 ? -2.102  1.004   15.317  1.00 92.26 349 A 1 
ATOM 2685 C CA    . LYS A 1 349 ? -1.224  0.335   16.280  1.00 91.55 349 A 1 
ATOM 2686 C C     . LYS A 1 349 ? -1.874  -0.945  16.826  1.00 91.56 349 A 1 
ATOM 2687 O O     . LYS A 1 349 ? -1.197  -1.959  16.961  1.00 89.64 349 A 1 
ATOM 2688 C CB    . LYS A 1 349 ? -0.835  1.288   17.436  1.00 90.60 349 A 1 
ATOM 2689 C CG    . LYS A 1 349 ? 0.183   2.375   17.042  1.00 85.79 349 A 1 
ATOM 2690 C CD    . LYS A 1 349 ? 0.581   3.253   18.259  1.00 81.13 349 A 1 
ATOM 2691 C CE    . LYS A 1 349 ? 1.631   4.307   17.914  1.00 75.78 349 A 1 
ATOM 2692 N NZ    . LYS A 1 349 ? 2.153   5.046   19.117  1.00 67.98 349 A 1 
ATOM 2693 N N     . GLU A 1 350 ? -3.173  -0.936  17.067  1.00 91.83 350 A 1 
ATOM 2694 C CA    . GLU A 1 350 ? -3.894  -2.119  17.525  1.00 90.72 350 A 1 
ATOM 2695 C C     . GLU A 1 350 ? -4.026  -3.186  16.420  1.00 90.12 350 A 1 
ATOM 2696 O O     . GLU A 1 350 ? -3.717  -4.362  16.643  1.00 87.65 350 A 1 
ATOM 2697 C CB    . GLU A 1 350 ? -5.258  -1.696  18.095  1.00 89.71 350 A 1 
ATOM 2698 C CG    . GLU A 1 350 ? -5.913  -2.785  18.962  1.00 78.06 350 A 1 
ATOM 2699 C CD    . GLU A 1 350 ? -5.033  -3.262  20.141  1.00 70.60 350 A 1 
ATOM 2700 O OE1   . GLU A 1 350 ? -5.185  -4.423  20.551  1.00 64.78 350 A 1 
ATOM 2701 O OE2   . GLU A 1 350 ? -4.150  -2.501  20.603  1.00 64.85 350 A 1 
ATOM 2702 N N     . LYS A 1 351 ? -4.374  -2.785  15.173  1.00 90.57 351 A 1 
ATOM 2703 C CA    . LYS A 1 351 ? -4.407  -3.696  14.021  1.00 89.30 351 A 1 
ATOM 2704 C C     . LYS A 1 351 ? -3.052  -4.352  13.751  1.00 88.99 351 A 1 
ATOM 2705 O O     . LYS A 1 351 ? -3.005  -5.527  13.411  1.00 86.30 351 A 1 
ATOM 2706 C CB    . LYS A 1 351 ? -4.871  -2.958  12.759  1.00 87.45 351 A 1 
ATOM 2707 C CG    . LYS A 1 351 ? -6.392  -2.760  12.653  1.00 79.75 351 A 1 
ATOM 2708 C CD    . LYS A 1 351 ? -6.698  -2.113  11.296  1.00 76.85 351 A 1 
ATOM 2709 C CE    . LYS A 1 351 ? -8.183  -2.089  10.955  1.00 69.62 351 A 1 
ATOM 2710 N NZ    . LYS A 1 351 ? -8.381  -1.723  9.528   1.00 63.52 351 A 1 
ATOM 2711 N N     . LYS A 1 352 ? -1.939  -3.637  13.938  1.00 88.72 352 A 1 
ATOM 2712 C CA    . LYS A 1 352 ? -0.579  -4.149  13.739  1.00 88.05 352 A 1 
ATOM 2713 C C     . LYS A 1 352 ? -0.329  -5.438  14.532  1.00 87.47 352 A 1 
ATOM 2714 O O     . LYS A 1 352 ? 0.297   -6.360  14.003  1.00 84.62 352 A 1 
ATOM 2715 C CB    . LYS A 1 352 ? 0.453   -3.053  14.077  1.00 86.69 352 A 1 
ATOM 2716 C CG    . LYS A 1 352 ? 1.905   -3.502  13.848  1.00 81.43 352 A 1 
ATOM 2717 C CD    . LYS A 1 352 ? 2.931   -2.368  14.031  1.00 79.67 352 A 1 
ATOM 2718 C CE    . LYS A 1 352 ? 4.351   -2.909  13.809  1.00 72.19 352 A 1 
ATOM 2719 N NZ    . LYS A 1 352 ? 5.396   -1.855  13.833  1.00 65.22 352 A 1 
ATOM 2720 N N     . LYS A 1 353 ? -0.872  -5.554  15.737  1.00 88.62 353 A 1 
ATOM 2721 C CA    . LYS A 1 353 ? -0.728  -6.745  16.595  1.00 86.91 353 A 1 
ATOM 2722 C C     . LYS A 1 353 ? -1.436  -7.979  16.036  1.00 85.77 353 A 1 
ATOM 2723 O O     . LYS A 1 353 ? -1.042  -9.105  16.339  1.00 81.34 353 A 1 
ATOM 2724 C CB    . LYS A 1 353 ? -1.272  -6.431  18.002  1.00 85.63 353 A 1 
ATOM 2725 C CG    . LYS A 1 353 ? -0.565  -5.266  18.716  1.00 80.54 353 A 1 
ATOM 2726 C CD    . LYS A 1 353 ? -1.303  -4.940  20.027  1.00 76.87 353 A 1 
ATOM 2727 C CE    . LYS A 1 353 ? -0.776  -3.673  20.687  1.00 69.73 353 A 1 
ATOM 2728 N NZ    . LYS A 1 353 ? -1.691  -3.219  21.762  1.00 61.65 353 A 1 
ATOM 2729 N N     . SER A 1 354 ? -2.477  -7.792  15.208  1.00 87.03 354 A 1 
ATOM 2730 C CA    . SER A 1 354 ? -3.319  -8.865  14.679  1.00 85.06 354 A 1 
ATOM 2731 C C     . SER A 1 354 ? -2.996  -9.274  13.230  1.00 84.55 354 A 1 
ATOM 2732 O O     . SER A 1 354 ? -3.724  -10.089 12.653  1.00 78.85 354 A 1 
ATOM 2733 C CB    . SER A 1 354 ? -4.794  -8.498  14.852  1.00 81.83 354 A 1 
ATOM 2734 O OG    . SER A 1 354 ? -5.173  -7.421  14.023  1.00 71.79 354 A 1 
ATOM 2735 N N     . ARG A 1 355 ? -1.914  -8.746  12.649  1.00 82.71 355 A 1 
ATOM 2736 C CA    . ARG A 1 355 ? -1.540  -9.020  11.249  1.00 82.17 355 A 1 
ATOM 2737 C C     . ARG A 1 355 ? -1.247  -10.501 11.007  1.00 81.99 355 A 1 
ATOM 2738 O O     . ARG A 1 355 ? -0.575  -11.164 11.795  1.00 79.06 355 A 1 
ATOM 2739 C CB    . ARG A 1 355 ? -0.311  -8.193  10.844  1.00 80.24 355 A 1 
ATOM 2740 C CG    . ARG A 1 355 ? -0.644  -6.713  10.686  1.00 75.94 355 A 1 
ATOM 2741 C CD    . ARG A 1 355 ? 0.606   -5.944  10.284  1.00 74.81 355 A 1 
ATOM 2742 N NE    . ARG A 1 355 ? 0.329   -4.503  10.252  1.00 72.25 355 A 1 
ATOM 2743 C CZ    . ARG A 1 355 ? 1.227   -3.542  10.157  1.00 70.88 355 A 1 
ATOM 2744 N NH1   . ARG A 1 355 ? 2.499   -3.800  10.031  1.00 64.88 355 A 1 
ATOM 2745 N NH2   . ARG A 1 355 ? 0.863   -2.313  10.199  1.00 65.74 355 A 1 
ATOM 2746 N N     . LYS A 1 356 ? -1.709  -11.011 9.850   1.00 83.15 356 A 1 
ATOM 2747 C CA    . LYS A 1 356 ? -1.475  -12.383 9.411   1.00 82.08 356 A 1 
ATOM 2748 C C     . LYS A 1 356 ? -0.690  -12.377 8.102   1.00 82.98 356 A 1 
ATOM 2749 O O     . LYS A 1 356 ? -1.231  -12.108 7.032   1.00 77.27 356 A 1 
ATOM 2750 C CB    . LYS A 1 356 ? -2.809  -13.132 9.280   1.00 76.28 356 A 1 
ATOM 2751 C CG    . LYS A 1 356 ? -3.498  -13.296 10.645  1.00 68.52 356 A 1 
ATOM 2752 C CD    . LYS A 1 356 ? -4.819  -14.064 10.512  1.00 63.79 356 A 1 
ATOM 2753 C CE    . LYS A 1 356 ? -5.499  -14.134 11.868  1.00 56.03 356 A 1 
ATOM 2754 N NZ    . LYS A 1 356 ? -6.818  -14.802 11.808  1.00 48.47 356 A 1 
ATOM 2755 N N     . PHE A 1 357 ? 0.584   -12.737 8.179   1.00 82.78 357 A 1 
ATOM 2756 C CA    . PHE A 1 357 ? 1.467   -12.823 7.011   1.00 82.50 357 A 1 
ATOM 2757 C C     . PHE A 1 357 ? 1.392   -14.178 6.290   1.00 83.57 357 A 1 
ATOM 2758 O O     . PHE A 1 357 ? 2.018   -14.387 5.246   1.00 80.00 357 A 1 
ATOM 2759 C CB    . PHE A 1 357 ? 2.890   -12.472 7.430   1.00 79.75 357 A 1 
ATOM 2760 C CG    . PHE A 1 357 ? 3.014   -11.039 7.915   1.00 76.63 357 A 1 
ATOM 2761 C CD1   . PHE A 1 357 ? 3.080   -9.988  6.986   1.00 73.03 357 A 1 
ATOM 2762 C CD2   . PHE A 1 357 ? 3.018   -10.749 9.287   1.00 72.14 357 A 1 
ATOM 2763 C CE1   . PHE A 1 357 ? 3.155   -8.659  7.412   1.00 68.30 357 A 1 
ATOM 2764 C CE2   . PHE A 1 357 ? 3.097   -9.414  9.726   1.00 68.08 357 A 1 
ATOM 2765 C CZ    . PHE A 1 357 ? 3.160   -8.365  8.790   1.00 67.93 357 A 1 
ATOM 2766 N N     . GLU A 1 358 ? 0.626   -15.124 6.810   1.00 83.24 358 A 1 
ATOM 2767 C CA    . GLU A 1 358 ? 0.395   -16.393 6.139   1.00 83.70 358 A 1 
ATOM 2768 C C     . GLU A 1 358 ? -0.530  -16.226 4.931   1.00 84.41 358 A 1 
ATOM 2769 O O     . GLU A 1 358 ? -1.476  -15.436 4.914   1.00 81.80 358 A 1 
ATOM 2770 C CB    . GLU A 1 358 ? -0.135  -17.458 7.111   1.00 81.51 358 A 1 
ATOM 2771 C CG    . GLU A 1 358 ? 0.872   -17.751 8.235   1.00 72.15 358 A 1 
ATOM 2772 C CD    . GLU A 1 358 ? 0.672   -19.125 8.867   1.00 65.48 358 A 1 
ATOM 2773 O OE1   . GLU A 1 358 ? 1.709   -19.718 9.249   1.00 59.70 358 A 1 
ATOM 2774 O OE2   . GLU A 1 358 ? -0.470  -19.626 8.874   1.00 57.71 358 A 1 
ATOM 2775 N N     . LYS A 1 359 ? -0.251  -17.002 3.871   1.00 83.30 359 A 1 
ATOM 2776 C CA    . LYS A 1 359 ? -1.056  -16.943 2.663   1.00 84.02 359 A 1 
ATOM 2777 C C     . LYS A 1 359 ? -2.437  -17.534 2.912   1.00 85.79 359 A 1 
ATOM 2778 O O     . LYS A 1 359 ? -2.616  -18.748 2.888   1.00 83.45 359 A 1 
ATOM 2779 C CB    . LYS A 1 359 ? -0.322  -17.642 1.515   1.00 81.13 359 A 1 
ATOM 2780 C CG    . LYS A 1 359 ? -1.087  -17.505 0.192   1.00 74.80 359 A 1 
ATOM 2781 C CD    . LYS A 1 359 ? -0.355  -18.262 -0.909  1.00 69.32 359 A 1 
ATOM 2782 C CE    . LYS A 1 359 ? -1.144  -18.176 -2.214  1.00 60.97 359 A 1 
ATOM 2783 N NZ    . LYS A 1 359 ? -0.527  -18.998 -3.278  1.00 54.46 359 A 1 
ATOM 2784 N N     . THR A 1 360 ? -3.440  -16.675 3.017   1.00 87.92 360 A 1 
ATOM 2785 C CA    . THR A 1 360 ? -4.844  -17.062 3.068   1.00 87.57 360 A 1 
ATOM 2786 C C     . THR A 1 360 ? -5.467  -17.077 1.665   1.00 88.95 360 A 1 
ATOM 2787 O O     . THR A 1 360 ? -5.043  -16.374 0.742   1.00 86.01 360 A 1 
ATOM 2788 C CB    . THR A 1 360 ? -5.633  -16.170 4.046   1.00 83.95 360 A 1 
ATOM 2789 O OG1   . THR A 1 360 ? -5.545  -14.847 3.606   1.00 73.47 360 A 1 
ATOM 2790 C CG2   . THR A 1 360 ? -5.100  -16.266 5.472   1.00 71.29 360 A 1 
ATOM 2791 N N     . THR A 1 361 ? -6.446  -17.953 1.444   1.00 90.10 361 A 1 
ATOM 2792 C CA    . THR A 1 361 ? -7.240  -17.985 0.209   1.00 90.96 361 A 1 
ATOM 2793 C C     . THR A 1 361 ? -8.583  -17.331 0.487   1.00 91.15 361 A 1 
ATOM 2794 O O     . THR A 1 361 ? -9.451  -17.929 1.110   1.00 88.79 361 A 1 
ATOM 2795 C CB    . THR A 1 361 ? -7.417  -19.417 -0.324  1.00 90.35 361 A 1 
ATOM 2796 O OG1   . THR A 1 361 ? -6.155  -19.983 -0.597  1.00 81.95 361 A 1 
ATOM 2797 C CG2   . THR A 1 361 ? -8.209  -19.426 -1.644  1.00 81.11 361 A 1 
ATOM 2798 N N     . ARG A 1 362 ? -8.780  -16.121 -0.035  1.00 88.91 362 A 1 
ATOM 2799 C CA    . ARG A 1 362 ? -10.011 -15.345 0.194   1.00 88.49 362 A 1 
ATOM 2800 C C     . ARG A 1 362 ? -11.269 -15.969 -0.420  1.00 89.10 362 A 1 
ATOM 2801 O O     . ARG A 1 362 ? -12.369 -15.794 0.086   1.00 86.63 362 A 1 
ATOM 2802 C CB    . ARG A 1 362 ? -9.828  -13.928 -0.357  1.00 86.42 362 A 1 
ATOM 2803 C CG    . ARG A 1 362 ? -8.733  -13.156 0.411   1.00 78.73 362 A 1 
ATOM 2804 C CD    . ARG A 1 362 ? -8.603  -11.723 -0.105  1.00 76.16 362 A 1 
ATOM 2805 N NE    . ARG A 1 362 ? -7.656  -10.982 0.748   1.00 69.69 362 A 1 
ATOM 2806 C CZ    . ARG A 1 362 ? -7.393  -9.687  0.693   1.00 65.19 362 A 1 
ATOM 2807 N NH1   . ARG A 1 362 ? -7.889  -8.926  -0.235  1.00 58.74 362 A 1 
ATOM 2808 N NH2   . ARG A 1 362 ? -6.642  -9.143  1.593   1.00 59.07 362 A 1 
ATOM 2809 N N     . TYR A 1 363 ? -11.110 -16.670 -1.544  1.00 90.39 363 A 1 
ATOM 2810 C CA    . TYR A 1 363 ? -12.214 -17.250 -2.299  1.00 90.70 363 A 1 
ATOM 2811 C C     . TYR A 1 363 ? -11.907 -18.705 -2.670  1.00 91.76 363 A 1 
ATOM 2812 O O     . TYR A 1 363 ? -11.304 -18.974 -3.709  1.00 90.72 363 A 1 
ATOM 2813 C CB    . TYR A 1 363 ? -12.503 -16.401 -3.540  1.00 89.80 363 A 1 
ATOM 2814 C CG    . TYR A 1 363 ? -12.926 -14.977 -3.240  1.00 88.62 363 A 1 
ATOM 2815 C CD1   . TYR A 1 363 ? -14.243 -14.688 -2.858  1.00 85.66 363 A 1 
ATOM 2816 C CD2   . TYR A 1 363 ? -11.987 -13.928 -3.291  1.00 85.54 363 A 1 
ATOM 2817 C CE1   . TYR A 1 363 ? -14.631 -13.384 -2.519  1.00 84.25 363 A 1 
ATOM 2818 C CE2   . TYR A 1 363 ? -12.356 -12.619 -2.952  1.00 82.95 363 A 1 
ATOM 2819 C CZ    . TYR A 1 363 ? -13.683 -12.353 -2.561  1.00 85.02 363 A 1 
ATOM 2820 O OH    . TYR A 1 363 ? -14.048 -11.071 -2.196  1.00 83.00 363 A 1 
ATOM 2821 N N     . ALA A 1 364 ? -12.376 -19.643 -1.860  1.00 92.41 364 A 1 
ATOM 2822 C CA    . ALA A 1 364 ? -12.205 -21.074 -2.091  1.00 93.24 364 A 1 
ATOM 2823 C C     . ALA A 1 364 ? -12.741 -21.529 -3.455  1.00 94.48 364 A 1 
ATOM 2824 O O     . ALA A 1 364 ? -12.088 -22.306 -4.146  1.00 93.04 364 A 1 
ATOM 2825 C CB    . ALA A 1 364 ? -12.898 -21.825 -0.948  1.00 91.88 364 A 1 
ATOM 2826 N N     . THR A 1 365 ? -13.871 -20.977 -3.920  1.00 94.14 365 A 1 
ATOM 2827 C CA    . THR A 1 365 ? -14.442 -21.277 -5.243  1.00 94.29 365 A 1 
ATOM 2828 C C     . THR A 1 365 ? -13.517 -20.867 -6.396  1.00 95.01 365 A 1 
ATOM 2829 O O     . THR A 1 365 ? -13.356 -21.617 -7.358  1.00 93.58 365 A 1 
ATOM 2830 C CB    . THR A 1 365 ? -15.792 -20.580 -5.425  1.00 92.80 365 A 1 
ATOM 2831 O OG1   . THR A 1 365 ? -15.673 -19.199 -5.149  1.00 81.01 365 A 1 
ATOM 2832 C CG2   . THR A 1 365 ? -16.863 -21.132 -4.466  1.00 77.71 365 A 1 
ATOM 2833 N N     . ARG A 1 366 ? -12.834 -19.736 -6.298  1.00 93.86 366 A 1 
ATOM 2834 C CA    . ARG A 1 366 ? -11.853 -19.291 -7.307  1.00 93.58 366 A 1 
ATOM 2835 C C     . ARG A 1 366 ? -10.586 -20.137 -7.282  1.00 94.02 366 A 1 
ATOM 2836 O O     . ARG A 1 366 ? -9.997  -20.342 -8.342  1.00 92.72 366 A 1 
ATOM 2837 C CB    . ARG A 1 366 ? -11.488 -17.817 -7.115  1.00 92.71 366 A 1 
ATOM 2838 C CG    . ARG A 1 366 ? -12.654 -16.863 -7.398  1.00 88.57 366 A 1 
ATOM 2839 C CD    . ARG A 1 366 ? -12.148 -15.421 -7.395  1.00 86.90 366 A 1 
ATOM 2840 N NE    . ARG A 1 366 ? -13.239 -14.459 -7.594  1.00 84.29 366 A 1 
ATOM 2841 C CZ    . ARG A 1 366 ? -13.108 -13.129 -7.714  1.00 83.90 366 A 1 
ATOM 2842 N NH1   . ARG A 1 366 ? -11.941 -12.552 -7.680  1.00 74.34 366 A 1 
ATOM 2843 N NH2   . ARG A 1 366 ? -14.153 -12.382 -7.856  1.00 78.36 366 A 1 
ATOM 2844 N N     . LYS A 1 367 ? -10.173 -20.613 -6.111  1.00 93.28 367 A 1 
ATOM 2845 C CA    . LYS A 1 367 ? -9.052  -21.542 -5.969  1.00 93.85 367 A 1 
ATOM 2846 C C     . LYS A 1 367 ? -9.376  -22.870 -6.661  1.00 94.10 367 A 1 
ATOM 2847 O O     . LYS A 1 367 ? -8.625  -23.253 -7.550  1.00 92.98 367 A 1 
ATOM 2848 C CB    . LYS A 1 367 ? -8.697  -21.725 -4.494  1.00 93.29 367 A 1 
ATOM 2849 C CG    . LYS A 1 367 ? -7.528  -22.706 -4.311  1.00 91.95 367 A 1 
ATOM 2850 C CD    . LYS A 1 367 ? -7.190  -22.966 -2.846  1.00 89.21 367 A 1 
ATOM 2851 C CE    . LYS A 1 367 ? -6.177  -24.102 -2.806  1.00 83.02 367 A 1 
ATOM 2852 N NZ    . LYS A 1 367 ? -5.884  -24.580 -1.446  1.00 76.80 367 A 1 
ATOM 2853 N N     . ALA A 1 368 ? -10.496 -23.484 -6.339  1.00 94.89 368 A 1 
ATOM 2854 C CA    . ALA A 1 368 ? -10.923 -24.751 -6.934  1.00 94.61 368 A 1 
ATOM 2855 C C     . ALA A 1 368 ? -11.023 -24.657 -8.467  1.00 95.27 368 A 1 
ATOM 2856 O O     . ALA A 1 368 ? -10.498 -25.505 -9.182  1.00 93.88 368 A 1 
ATOM 2857 C CB    . ALA A 1 368 ? -12.268 -25.147 -6.302  1.00 93.97 368 A 1 
ATOM 2858 N N     . TYR A 1 369 ? -11.609 -23.566 -9.002  1.00 95.35 369 A 1 
ATOM 2859 C CA    . TYR A 1 369 ? -11.656 -23.336 -10.446 1.00 94.65 369 A 1 
ATOM 2860 C C     . TYR A 1 369 ? -10.269 -23.158 -11.078 1.00 94.64 369 A 1 
ATOM 2861 O O     . TYR A 1 369 ? -10.008 -23.662 -12.165 1.00 93.31 369 A 1 
ATOM 2862 C CB    . TYR A 1 369 ? -12.546 -22.121 -10.730 1.00 93.96 369 A 1 
ATOM 2863 C CG    . TYR A 1 369 ? -12.724 -21.856 -12.204 1.00 91.52 369 A 1 
ATOM 2864 C CD1   . TYR A 1 369 ? -11.989 -20.841 -12.852 1.00 86.75 369 A 1 
ATOM 2865 C CD2   . TYR A 1 369 ? -13.599 -22.657 -12.959 1.00 85.34 369 A 1 
ATOM 2866 C CE1   . TYR A 1 369 ? -12.131 -20.624 -14.234 1.00 84.18 369 A 1 
ATOM 2867 C CE2   . TYR A 1 369 ? -13.750 -22.454 -14.340 1.00 82.58 369 A 1 
ATOM 2868 C CZ    . TYR A 1 369 ? -13.009 -21.428 -14.974 1.00 84.41 369 A 1 
ATOM 2869 O OH    . TYR A 1 369 ? -13.153 -21.229 -16.328 1.00 81.77 369 A 1 
ATOM 2870 N N     . ALA A 1 370 ? -9.353  -22.455 -10.415 1.00 94.46 370 A 1 
ATOM 2871 C CA    . ALA A 1 370 ? -7.995  -22.257 -10.916 1.00 93.63 370 A 1 
ATOM 2872 C C     . ALA A 1 370 ? -7.151  -23.541 -10.897 1.00 93.54 370 A 1 
ATOM 2873 O O     . ALA A 1 370 ? -6.240  -23.669 -11.727 1.00 91.65 370 A 1 
ATOM 2874 C CB    . ALA A 1 370 ? -7.314  -21.154 -10.091 1.00 92.65 370 A 1 
ATOM 2875 N N     . GLU A 1 371 ? -7.415  -24.462 -9.988  1.00 94.54 371 A 1 
ATOM 2876 C CA    . GLU A 1 371 ? -6.774  -25.778 -9.899  1.00 93.72 371 A 1 
ATOM 2877 C C     . GLU A 1 371 ? -7.290  -26.729 -10.988 1.00 93.67 371 A 1 
ATOM 2878 O O     . GLU A 1 371 ? -6.485  -27.403 -11.622 1.00 91.31 371 A 1 
ATOM 2879 C CB    . GLU A 1 371 ? -6.990  -26.361 -8.489  1.00 92.77 371 A 1 
ATOM 2880 C CG    . GLU A 1 371 ? -6.137  -25.626 -7.439  1.00 85.84 371 A 1 
ATOM 2881 C CD    . GLU A 1 371 ? -6.456  -25.970 -5.966  1.00 82.46 371 A 1 
ATOM 2882 O OE1   . GLU A 1 371 ? -5.639  -25.593 -5.089  1.00 74.87 371 A 1 
ATOM 2883 O OE2   . GLU A 1 371 ? -7.531  -26.531 -5.688  1.00 75.63 371 A 1 
ATOM 2884 N N     . ALA A 1 372 ? -8.593  -26.717 -11.253 1.00 94.81 372 A 1 
ATOM 2885 C CA    . ALA A 1 372 ? -9.215  -27.562 -12.274 1.00 94.02 372 A 1 
ATOM 2886 C C     . ALA A 1 372 ? -9.047  -27.045 -13.715 1.00 94.07 372 A 1 
ATOM 2887 O O     . ALA A 1 372 ? -9.334  -27.763 -14.676 1.00 91.21 372 A 1 
ATOM 2888 C CB    . ALA A 1 372 ? -10.699 -27.710 -11.919 1.00 92.65 372 A 1 
ATOM 2889 N N     . ARG A 1 373 ? -8.622  -25.791 -13.918 1.00 93.90 373 A 1 
ATOM 2890 C CA    . ARG A 1 373 ? -8.563  -25.179 -15.247 1.00 93.37 373 A 1 
ATOM 2891 C C     . ARG A 1 373 ? -7.380  -25.696 -16.063 1.00 93.40 373 A 1 
ATOM 2892 O O     . ARG A 1 373 ? -6.255  -25.672 -15.558 1.00 91.83 373 A 1 
ATOM 2893 C CB    . ARG A 1 373 ? -8.543  -23.657 -15.099 1.00 91.53 373 A 1 
ATOM 2894 C CG    . ARG A 1 373 ? -8.729  -22.987 -16.460 1.00 84.38 373 A 1 
ATOM 2895 C CD    . ARG A 1 373 ? -8.839  -21.484 -16.300 1.00 83.66 373 A 1 
ATOM 2896 N NE    . ARG A 1 373 ? -9.049  -20.864 -17.619 1.00 80.19 373 A 1 
ATOM 2897 C CZ    . ARG A 1 373 ? -9.341  -19.605 -17.856 1.00 79.57 373 A 1 
ATOM 2898 N NH1   . ARG A 1 373 ? -9.456  -18.738 -16.886 1.00 71.06 373 A 1 
ATOM 2899 N NH2   . ARG A 1 373 ? -9.528  -19.206 -19.077 1.00 71.94 373 A 1 
ATOM 2900 N N     . PRO A 1 374 ? -7.583  -26.080 -17.360 1.00 93.38 374 A 1 
ATOM 2901 C CA    . PRO A 1 374 ? -6.489  -26.484 -18.233 1.00 92.60 374 A 1 
ATOM 2902 C C     . PRO A 1 374 ? -5.471  -25.352 -18.406 1.00 93.53 374 A 1 
ATOM 2903 O O     . PRO A 1 374 ? -5.800  -24.154 -18.347 1.00 91.83 374 A 1 
ATOM 2904 C CB    . PRO A 1 374 ? -7.141  -26.906 -19.557 1.00 90.30 374 A 1 
ATOM 2905 C CG    . PRO A 1 374 ? -8.480  -26.180 -19.555 1.00 86.24 374 A 1 
ATOM 2906 C CD    . PRO A 1 374 ? -8.850  -26.134 -18.076 1.00 89.80 374 A 1 
ATOM 2907 N N     . ARG A 1 375 ? -4.190  -25.738 -18.562 1.00 92.50 375 A 1 
ATOM 2908 C CA    . ARG A 1 375 ? -3.054  -24.809 -18.630 1.00 92.27 375 A 1 
ATOM 2909 C C     . ARG A 1 375 ? -2.096  -25.224 -19.746 1.00 92.04 375 A 1 
ATOM 2910 O O     . ARG A 1 375 ? -1.661  -26.376 -19.777 1.00 89.85 375 A 1 
ATOM 2911 C CB    . ARG A 1 375 ? -2.285  -24.770 -17.306 1.00 90.78 375 A 1 
ATOM 2912 C CG    . ARG A 1 375 ? -3.134  -24.306 -16.119 1.00 87.54 375 A 1 
ATOM 2913 C CD    . ARG A 1 375 ? -2.274  -24.310 -14.860 1.00 89.11 375 A 1 
ATOM 2914 N NE    . ARG A 1 375 ? -3.067  -24.012 -13.656 1.00 87.73 375 A 1 
ATOM 2915 C CZ    . ARG A 1 375 ? -2.780  -23.143 -12.705 1.00 89.75 375 A 1 
ATOM 2916 N NH1   . ARG A 1 375 ? -1.721  -22.386 -12.752 1.00 79.16 375 A 1 
ATOM 2917 N NH2   . ARG A 1 375 ? -3.558  -23.032 -11.682 1.00 83.05 375 A 1 
ATOM 2918 N N     . ILE A 1 376 ? -1.663  -24.276 -20.554 1.00 92.65 376 A 1 
ATOM 2919 C CA    . ILE A 1 376 ? -0.576  -24.426 -21.521 1.00 92.00 376 A 1 
ATOM 2920 C C     . ILE A 1 376 ? 0.653   -23.704 -20.962 1.00 92.46 376 A 1 
ATOM 2921 O O     . ILE A 1 376 ? 0.603   -22.501 -20.680 1.00 90.08 376 A 1 
ATOM 2922 C CB    . ILE A 1 376 ? -1.006  -23.917 -22.913 1.00 90.24 376 A 1 
ATOM 2923 C CG1   . ILE A 1 376 ? -2.215  -24.722 -23.437 1.00 83.65 376 A 1 
ATOM 2924 C CG2   . ILE A 1 376 ? 0.171   -23.989 -23.890 1.00 82.55 376 A 1 
ATOM 2925 C CD1   . ILE A 1 376 ? -2.848  -24.151 -24.698 1.00 76.18 376 A 1 
ATOM 2926 N N     . LYS A 1 377 ? 1.752   -24.446 -20.719 1.00 90.92 377 A 1 
ATOM 2927 C CA    . LYS A 1 377 ? 2.995   -23.913 -20.133 1.00 91.07 377 A 1 
ATOM 2928 C C     . LYS A 1 377 ? 2.738   -23.071 -18.864 1.00 91.80 377 A 1 
ATOM 2929 O O     . LYS A 1 377 ? 3.343   -22.011 -18.660 1.00 88.53 377 A 1 
ATOM 2930 C CB    . LYS A 1 377 ? 3.813   -23.172 -21.202 1.00 89.42 377 A 1 
ATOM 2931 C CG    . LYS A 1 377 ? 4.223   -24.084 -22.369 1.00 84.85 377 A 1 
ATOM 2932 C CD    . LYS A 1 377 ? 4.972   -23.301 -23.462 1.00 76.95 377 A 1 
ATOM 2933 C CE    . LYS A 1 377 ? 5.314   -24.252 -24.602 1.00 69.60 377 A 1 
ATOM 2934 N NZ    . LYS A 1 377 ? 5.938   -23.573 -25.768 1.00 61.84 377 A 1 
ATOM 2935 N N     . GLY A 1 378 ? 1.805   -23.522 -18.023 1.00 91.36 378 A 1 
ATOM 2936 C CA    . GLY A 1 378 ? 1.442   -22.891 -16.756 1.00 91.07 378 A 1 
ATOM 2937 C C     . GLY A 1 378 ? 0.462   -21.710 -16.850 1.00 92.18 378 A 1 
ATOM 2938 O O     . GLY A 1 378 ? -0.092  -21.311 -15.824 1.00 89.49 378 A 1 
ATOM 2939 N N     . ARG A 1 379 ? 0.209   -21.165 -18.058 1.00 92.88 379 A 1 
ATOM 2940 C CA    . ARG A 1 379 ? -0.820  -20.141 -18.277 1.00 93.11 379 A 1 
ATOM 2941 C C     . ARG A 1 379 ? -2.185  -20.795 -18.452 1.00 93.80 379 A 1 
ATOM 2942 O O     . ARG A 1 379 ? -2.267  -21.904 -18.949 1.00 91.53 379 A 1 
ATOM 2943 C CB    . ARG A 1 379 ? -0.475  -19.274 -19.498 1.00 91.69 379 A 1 
ATOM 2944 C CG    . ARG A 1 379 ? 0.852   -18.537 -19.332 1.00 84.81 379 A 1 
ATOM 2945 C CD    . ARG A 1 379 ? 1.090   -17.609 -20.530 1.00 84.87 379 A 1 
ATOM 2946 N NE    . ARG A 1 379 ? 2.370   -16.895 -20.406 1.00 78.99 379 A 1 
ATOM 2947 C CZ    . ARG A 1 379 ? 2.812   -15.945 -21.222 1.00 76.20 379 A 1 
ATOM 2948 N NH1   . ARG A 1 379 ? 2.114   -15.550 -22.253 1.00 67.57 379 A 1 
ATOM 2949 N NH2   . ARG A 1 379 ? 3.961   -15.385 -21.011 1.00 67.12 379 A 1 
ATOM 2950 N N     . PHE A 1 380 ? -3.239  -20.103 -18.073 1.00 94.04 380 A 1 
ATOM 2951 C CA    . PHE A 1 380 ? -4.583  -20.599 -18.337 1.00 93.84 380 A 1 
ATOM 2952 C C     . PHE A 1 380 ? -4.828  -20.685 -19.850 1.00 93.03 380 A 1 
ATOM 2953 O O     . PHE A 1 380 ? -4.690  -19.674 -20.539 1.00 90.82 380 A 1 
ATOM 2954 C CB    . PHE A 1 380 ? -5.629  -19.690 -17.675 1.00 93.78 380 A 1 
ATOM 2955 C CG    . PHE A 1 380 ? -5.570  -19.659 -16.166 1.00 94.62 380 A 1 
ATOM 2956 C CD1   . PHE A 1 380 ? -5.755  -20.838 -15.432 1.00 92.86 380 A 1 
ATOM 2957 C CD2   . PHE A 1 380 ? -5.372  -18.449 -15.482 1.00 92.60 380 A 1 
ATOM 2958 C CE1   . PHE A 1 380 ? -5.725  -20.814 -14.023 1.00 92.16 380 A 1 
ATOM 2959 C CE2   . PHE A 1 380 ? -5.346  -18.417 -14.074 1.00 91.55 380 A 1 
ATOM 2960 C CZ    . PHE A 1 380 ? -5.521  -19.604 -13.344 1.00 93.04 380 A 1 
ATOM 2961 N N     . ALA A 1 381 ? -5.194  -21.860 -20.337 1.00 92.58 381 A 1 
ATOM 2962 C CA    . ALA A 1 381 ? -5.560  -22.066 -21.732 1.00 91.03 381 A 1 
ATOM 2963 C C     . ALA A 1 381 ? -6.960  -21.511 -22.012 1.00 90.10 381 A 1 
ATOM 2964 O O     . ALA A 1 381 ? -7.831  -21.496 -21.132 1.00 85.58 381 A 1 
ATOM 2965 C CB    . ALA A 1 381 ? -5.459  -23.561 -22.050 1.00 88.70 381 A 1 
ATOM 2966 N N     . LYS A 1 382 ? -7.182  -21.053 -23.260 1.00 90.64 382 A 1 
ATOM 2967 C CA    . LYS A 1 382 ? -8.541  -20.870 -23.763 1.00 88.68 382 A 1 
ATOM 2968 C C     . LYS A 1 382 ? -9.157  -22.241 -24.006 1.00 87.06 382 A 1 
ATOM 2969 O O     . LYS A 1 382 ? -8.450  -23.219 -24.224 1.00 80.41 382 A 1 
ATOM 2970 C CB    . LYS A 1 382 ? -8.552  -20.036 -25.057 1.00 84.25 382 A 1 
ATOM 2971 C CG    . LYS A 1 382 ? -8.183  -18.571 -24.825 1.00 74.70 382 A 1 
ATOM 2972 C CD    . LYS A 1 382 ? -8.243  -17.835 -26.159 1.00 70.03 382 A 1 
ATOM 2973 C CE    . LYS A 1 382 ? -7.848  -16.371 -26.032 1.00 60.85 382 A 1 
ATOM 2974 N NZ    . LYS A 1 382 ? -7.803  -15.708 -27.362 1.00 54.22 382 A 1 
ATOM 2975 N N     . ARG A 1 383 ? -10.489 -22.319 -24.003 1.00 86.90 383 A 1 
ATOM 2976 C CA    . ARG A 1 383 ? -11.197 -23.585 -24.227 1.00 83.85 383 A 1 
ATOM 2977 C C     . ARG A 1 383 ? -10.911 -24.135 -25.627 1.00 82.92 383 A 1 
ATOM 2978 O O     . ARG A 1 383 ? -10.649 -25.324 -25.751 1.00 75.70 383 A 1 
ATOM 2979 C CB    . ARG A 1 383 ? -12.694 -23.370 -23.959 1.00 79.10 383 A 1 
ATOM 2980 C CG    . ARG A 1 383 ? -13.369 -24.676 -23.527 1.00 68.52 383 A 1 
ATOM 2981 C CD    . ARG A 1 383 ? -14.832 -24.410 -23.212 1.00 65.58 383 A 1 
ATOM 2982 N NE    . ARG A 1 383 ? -15.469 -25.575 -22.553 1.00 57.21 383 A 1 
ATOM 2983 C CZ    . ARG A 1 383 ? -16.711 -25.650 -22.128 1.00 52.82 383 A 1 
ATOM 2984 N NH1   . ARG A 1 383 ? -17.540 -24.653 -22.271 1.00 50.11 383 A 1 
ATOM 2985 N NH2   . ARG A 1 383 ? -17.135 -26.729 -21.559 1.00 48.45 383 A 1 
ATOM 2986 N N     . SER A 1 384 ? -10.861 -23.267 -26.652 1.00 83.96 384 A 1 
ATOM 2987 C CA    . SER A 1 384 ? -10.463 -23.597 -28.025 1.00 82.43 384 A 1 
ATOM 2988 C C     . SER A 1 384 ? -9.053  -24.167 -28.120 1.00 82.02 384 A 1 
ATOM 2989 O O     . SER A 1 384 ? -8.813  -25.122 -28.846 1.00 74.15 384 A 1 
ATOM 2990 C CB    . SER A 1 384 ? -10.508 -22.327 -28.874 1.00 77.03 384 A 1 
ATOM 2991 O OG    . SER A 1 384 ? -9.740  -21.290 -28.285 1.00 68.27 384 A 1 
ATOM 2992 N N     . ASP A 1 385 ? -8.115  -23.588 -27.392 1.00 77.44 385 A 1 
ATOM 2993 C CA    . ASP A 1 385 ? -6.701  -23.939 -27.495 1.00 74.82 385 A 1 
ATOM 2994 C C     . ASP A 1 385 ? -6.435  -25.283 -26.798 1.00 74.57 385 A 1 
ATOM 2995 O O     . ASP A 1 385 ? -5.569  -26.043 -27.215 1.00 69.28 385 A 1 
ATOM 2996 C CB    . ASP A 1 385 ? -5.822  -22.824 -26.902 1.00 69.03 385 A 1 
ATOM 2997 C CG    . ASP A 1 385 ? -6.121  -21.389 -27.394 1.00 62.00 385 A 1 
ATOM 2998 O OD1   . ASP A 1 385 ? -6.883  -21.213 -28.365 1.00 56.28 385 A 1 
ATOM 2999 O OD2   . ASP A 1 385 ? -5.674  -20.438 -26.714 1.00 55.87 385 A 1 
ATOM 3000 N N     . ALA A 1 386 ? -7.179  -25.598 -25.770 1.00 74.23 386 A 1 
ATOM 3001 C CA    . ALA A 1 386 ? -7.130  -26.893 -25.103 1.00 69.30 386 A 1 
ATOM 3002 C C     . ALA A 1 386 ? -7.712  -28.018 -25.973 1.00 70.04 386 A 1 
ATOM 3003 O O     . ALA A 1 386 ? -7.162  -29.116 -25.978 1.00 64.86 386 A 1 
ATOM 3004 C CB    . ALA A 1 386 ? -7.873  -26.786 -23.757 1.00 64.08 386 A 1 
ATOM 3005 N N     . GLU A 1 387 ? -8.784  -27.752 -26.736 1.00 73.01 387 A 1 
ATOM 3006 C CA    . GLU A 1 387 ? -9.341  -28.715 -27.695 1.00 70.73 387 A 1 
ATOM 3007 C C     . GLU A 1 387 ? -8.359  -28.950 -28.865 1.00 70.88 387 A 1 
ATOM 3008 O O     . GLU A 1 387 ? -8.086  -30.106 -29.197 1.00 65.18 387 A 1 
ATOM 3009 C CB    . GLU A 1 387 ? -10.729 -28.231 -28.163 1.00 63.47 387 A 1 
ATOM 3010 C CG    . GLU A 1 387 ? -11.798 -28.420 -27.061 1.00 55.20 387 A 1 
ATOM 3011 C CD    . GLU A 1 387 ? -13.163 -27.745 -27.322 1.00 49.26 387 A 1 
ATOM 3012 O OE1   . GLU A 1 387 ? -14.020 -27.795 -26.397 1.00 45.72 387 A 1 
ATOM 3013 O OE2   . GLU A 1 387 ? -13.347 -27.108 -28.383 1.00 44.41 387 A 1 
ATOM 3014 N N     . MET A 1 388 ? -7.702  -27.926 -29.399 1.00 72.25 388 A 1 
ATOM 3015 C CA    . MET A 1 388 ? -6.681  -28.090 -30.440 1.00 69.28 388 A 1 
ATOM 3016 C C     . MET A 1 388 ? -5.428  -28.835 -29.962 1.00 69.24 388 A 1 
ATOM 3017 O O     . MET A 1 388 ? -4.847  -29.586 -30.741 1.00 63.34 388 A 1 
ATOM 3018 C CB    . MET A 1 388 ? -6.258  -26.737 -31.016 1.00 63.63 388 A 1 
ATOM 3019 C CG    . MET A 1 388 ? -7.239  -26.188 -32.035 1.00 56.52 388 A 1 
ATOM 3020 S SD    . MET A 1 388 ? -6.482  -25.216 -33.395 1.00 49.93 388 A 1 
ATOM 3021 C CE    . MET A 1 388 ? -5.603  -23.957 -32.459 1.00 45.77 388 A 1 
ATOM 3022 N N     . GLU A 1 389 ? -4.962  -28.654 -28.741 1.00 67.84 389 A 1 
ATOM 3023 C CA    . GLU A 1 389 ? -3.780  -29.373 -28.242 1.00 65.94 389 A 1 
ATOM 3024 C C     . GLU A 1 389 ? -4.077  -30.874 -28.061 1.00 64.69 389 A 1 
ATOM 3025 O O     . GLU A 1 389 ? -3.218  -31.719 -28.352 1.00 61.37 389 A 1 
ATOM 3026 C CB    . GLU A 1 389 ? -3.256  -28.701 -26.951 1.00 60.80 389 A 1 
ATOM 3027 C CG    . GLU A 1 389 ? -1.726  -28.819 -26.790 1.00 52.88 389 A 1 
ATOM 3028 C CD    . GLU A 1 389 ? -1.145  -28.097 -25.547 1.00 50.01 389 A 1 
ATOM 3029 O OE1   . GLU A 1 389 ? 0.058   -27.735 -25.573 1.00 46.26 389 A 1 
ATOM 3030 O OE2   . GLU A 1 389 ? -1.880  -27.876 -24.560 1.00 46.27 389 A 1 
ATOM 3031 N N     . VAL A 1 390 ? -5.289  -31.206 -27.651 1.00 68.60 390 A 1 
ATOM 3032 C CA    . VAL A 1 390 ? -5.747  -32.602 -27.596 1.00 66.85 390 A 1 
ATOM 3033 C C     . VAL A 1 390 ? -5.820  -33.194 -29.011 1.00 67.25 390 A 1 
ATOM 3034 O O     . VAL A 1 390 ? -5.242  -34.258 -29.234 1.00 63.38 390 A 1 
ATOM 3035 C CB    . VAL A 1 390 ? -7.080  -32.729 -26.847 1.00 62.17 390 A 1 
ATOM 3036 C CG1   . VAL A 1 390 ? -7.617  -34.168 -26.853 1.00 53.47 390 A 1 
ATOM 3037 C CG2   . VAL A 1 390 ? -6.914  -32.348 -25.370 1.00 56.68 390 A 1 
ATOM 3038 N N     . ASP A 1 391 ? -6.399  -32.510 -29.998 1.00 63.67 391 A 1 
ATOM 3039 C CA    . ASP A 1 391 ? -6.449  -32.984 -31.390 1.00 61.24 391 A 1 
ATOM 3040 C C     . ASP A 1 391 ? -5.062  -33.141 -32.031 1.00 60.01 391 A 1 
ATOM 3041 O O     . ASP A 1 391 ? -4.814  -34.091 -32.775 1.00 57.53 391 A 1 
ATOM 3042 C CB    . ASP A 1 391 ? -7.318  -32.055 -32.248 1.00 56.74 391 A 1 
ATOM 3043 C CG    . ASP A 1 391 ? -8.801  -32.452 -32.305 1.00 49.47 391 A 1 
ATOM 3044 O OD1   . ASP A 1 391 ? -9.141  -33.569 -31.874 1.00 46.88 391 A 1 
ATOM 3045 O OD2   . ASP A 1 391 ? -9.576  -31.629 -32.844 1.00 45.49 391 A 1 
ATOM 3046 N N     . GLN A 1 392 ? -4.100  -32.263 -31.744 1.00 60.36 392 A 1 
ATOM 3047 C CA    . GLN A 1 392 ? -2.721  -32.415 -32.234 1.00 60.23 392 A 1 
ATOM 3048 C C     . GLN A 1 392 ? -2.012  -33.622 -31.603 1.00 60.28 392 A 1 
ATOM 3049 O O     . GLN A 1 392 ? -1.265  -34.320 -32.300 1.00 57.35 392 A 1 
ATOM 3050 C CB    . GLN A 1 392 ? -1.907  -31.143 -31.986 1.00 56.07 392 A 1 
ATOM 3051 C CG    . GLN A 1 392 ? -2.210  -30.069 -33.040 1.00 50.37 392 A 1 
ATOM 3052 C CD    . GLN A 1 392 ? -1.312  -28.841 -32.916 1.00 46.35 392 A 1 
ATOM 3053 O OE1   . GLN A 1 392 ? -0.452  -28.699 -32.053 1.00 44.99 392 A 1 
ATOM 3054 N NE2   . GLN A 1 392 ? -1.459  -27.889 -33.809 1.00 40.96 392 A 1 
ATOM 3055 N N     . THR A 1 393 ? -2.221  -33.892 -30.330 1.00 63.28 393 A 1 
ATOM 3056 C CA    . THR A 1 393 ? -1.647  -35.098 -29.700 1.00 63.12 393 A 1 
ATOM 3057 C C     . THR A 1 393 ? -2.291  -36.380 -30.234 1.00 63.55 393 A 1 
ATOM 3058 O O     . THR A 1 393 ? -1.576  -37.351 -30.476 1.00 59.00 393 A 1 
ATOM 3059 C CB    . THR A 1 393 ? -1.692  -35.060 -28.171 1.00 58.22 393 A 1 
ATOM 3060 O OG1   . THR A 1 393 ? -2.910  -34.584 -27.651 1.00 50.51 393 A 1 
ATOM 3061 C CG2   . THR A 1 393 ? -0.589  -34.175 -27.606 1.00 51.16 393 A 1 
ATOM 3062 N N     . PHE A 1 394 ? -3.595  -36.385 -30.516 1.00 60.16 394 A 1 
ATOM 3063 C CA    . PHE A 1 394 ? -4.265  -37.532 -31.134 1.00 57.76 394 A 1 
ATOM 3064 C C     . PHE A 1 394 ? -3.881  -37.723 -32.606 1.00 57.42 394 A 1 
ATOM 3065 O O     . PHE A 1 394 ? -3.659  -38.857 -33.030 1.00 52.74 394 A 1 
ATOM 3066 C CB    . PHE A 1 394 ? -5.782  -37.406 -30.956 1.00 52.54 394 A 1 
ATOM 3067 C CG    . PHE A 1 394 ? -6.291  -38.076 -29.697 1.00 48.01 394 A 1 
ATOM 3068 C CD1   . PHE A 1 394 ? -6.563  -39.451 -29.709 1.00 46.18 394 A 1 
ATOM 3069 C CD2   . PHE A 1 394 ? -6.458  -37.346 -28.515 1.00 44.77 394 A 1 
ATOM 3070 C CE1   . PHE A 1 394 ? -7.015  -40.097 -28.549 1.00 40.39 394 A 1 
ATOM 3071 C CE2   . PHE A 1 394 ? -6.916  -37.990 -27.340 1.00 41.60 394 A 1 
ATOM 3072 C CZ    . PHE A 1 394 ? -7.193  -39.363 -27.361 1.00 43.70 394 A 1 
ATOM 3073 N N     . SER A 1 395 ? -3.736  -36.661 -33.403 1.00 61.24 395 A 1 
ATOM 3074 C CA    . SER A 1 395 ? -3.352  -36.770 -34.820 1.00 60.83 395 A 1 
ATOM 3075 C C     . SER A 1 395 ? -1.902  -37.231 -34.999 1.00 60.68 395 A 1 
ATOM 3076 O O     . SER A 1 395 ? -1.622  -38.033 -35.890 1.00 57.20 395 A 1 
ATOM 3077 C CB    . SER A 1 395 ? -3.596  -35.455 -35.561 1.00 57.05 395 A 1 
ATOM 3078 O OG    . SER A 1 395 ? -2.965  -34.379 -34.915 1.00 48.91 395 A 1 
ATOM 3079 N N     . THR A 1 396 ? -0.971  -36.801 -34.150 1.00 61.18 396 A 1 
ATOM 3080 C CA    . THR A 1 396 ? 0.408   -37.319 -34.159 1.00 61.20 396 A 1 
ATOM 3081 C C     . THR A 1 396 ? 0.478   -38.788 -33.729 1.00 61.62 396 A 1 
ATOM 3082 O O     . THR A 1 396 ? 1.247   -39.540 -34.326 1.00 57.23 396 A 1 
ATOM 3083 C CB    . THR A 1 396 ? 1.366   -36.490 -33.303 1.00 54.95 396 A 1 
ATOM 3084 O OG1   . THR A 1 396 ? 0.783   -36.058 -32.099 1.00 48.22 396 A 1 
ATOM 3085 C CG2   . THR A 1 396 ? 1.848   -35.252 -34.038 1.00 49.81 396 A 1 
ATOM 3086 N N     . ALA A 1 397 ? -0.332  -39.217 -32.796 1.00 55.58 397 A 1 
ATOM 3087 C CA    . ALA A 1 397 ? -0.417  -40.634 -32.425 1.00 55.18 397 A 1 
ATOM 3088 C C     . ALA A 1 397 ? -0.992  -41.489 -33.569 1.00 54.52 397 A 1 
ATOM 3089 O O     . ALA A 1 397 ? -0.404  -42.508 -33.923 1.00 52.68 397 A 1 
ATOM 3090 C CB    . ALA A 1 397 ? -1.232  -40.760 -31.134 1.00 51.43 397 A 1 
ATOM 3091 N N     . ALA A 1 398 ? -2.065  -41.036 -34.221 1.00 57.68 398 A 1 
ATOM 3092 C CA    . ALA A 1 398 ? -2.711  -41.772 -35.314 1.00 57.21 398 A 1 
ATOM 3093 C C     . ALA A 1 398 ? -1.813  -41.939 -36.551 1.00 56.26 398 A 1 
ATOM 3094 O O     . ALA A 1 398 ? -1.833  -42.985 -37.201 1.00 54.03 398 A 1 
ATOM 3095 C CB    . ALA A 1 398 ? -4.013  -41.050 -35.667 1.00 54.02 398 A 1 
ATOM 3096 N N     . LEU A 1 399 ? -0.986  -40.949 -36.908 1.00 57.66 399 A 1 
ATOM 3097 C CA    . LEU A 1 399 ? -0.039  -41.054 -38.026 1.00 56.64 399 A 1 
ATOM 3098 C C     . LEU A 1 399 ? 1.070   -42.088 -37.778 1.00 57.14 399 A 1 
ATOM 3099 O O     . LEU A 1 399 ? 1.550   -42.690 -38.735 1.00 53.51 399 A 1 
ATOM 3100 C CB    . LEU A 1 399 ? 0.558   -39.671 -38.327 1.00 51.01 399 A 1 
ATOM 3101 C CG    . LEU A 1 399 ? -0.363  -38.769 -39.159 1.00 46.23 399 A 1 
ATOM 3102 C CD1   . LEU A 1 399 ? 0.176   -37.339 -39.153 1.00 44.67 399 A 1 
ATOM 3103 C CD2   . LEU A 1 399 ? -0.443  -39.237 -40.616 1.00 46.69 399 A 1 
ATOM 3104 N N     . SER A 1 400 ? 1.474   -42.307 -36.536 1.00 57.80 400 A 1 
ATOM 3105 C CA    . SER A 1 400 ? 2.506   -43.310 -36.231 1.00 58.66 400 A 1 
ATOM 3106 C C     . SER A 1 400 ? 2.007   -44.750 -36.393 1.00 59.46 400 A 1 
ATOM 3107 O O     . SER A 1 400 ? 2.772   -45.606 -36.854 1.00 54.00 400 A 1 
ATOM 3108 C CB    . SER A 1 400 ? 3.095   -43.081 -34.842 1.00 53.17 400 A 1 
ATOM 3109 O OG    . SER A 1 400 ? 2.174   -43.296 -33.793 1.00 47.35 400 A 1 
ATOM 3110 N N     . ASP A 1 401 ? 0.751   -45.003 -36.115 1.00 49.33 401 A 1 
ATOM 3111 C CA    . ASP A 1 401 ? 0.183   -46.362 -36.138 1.00 52.47 401 A 1 
ATOM 3112 C C     . ASP A 1 401 ? -0.235  -46.835 -37.546 1.00 51.08 401 A 1 
ATOM 3113 O O     . ASP A 1 401 ? -0.479  -48.012 -37.777 1.00 48.71 401 A 1 
ATOM 3114 C CB    . ASP A 1 401 ? -0.975  -46.426 -35.123 1.00 47.08 401 A 1 
ATOM 3115 C CG    . ASP A 1 401 ? -1.238  -47.835 -34.567 1.00 42.14 401 A 1 
ATOM 3116 O OD1   . ASP A 1 401 ? -0.283  -48.630 -34.484 1.00 41.19 401 A 1 
ATOM 3117 O OD2   . ASP A 1 401 ? -2.404  -48.084 -34.183 1.00 40.86 401 A 1 
ATOM 3118 N N     . SER A 1 402 ? -0.250  -45.929 -38.547 1.00 52.02 402 A 1 
ATOM 3119 C CA    . SER A 1 402 ? -0.600  -46.279 -39.933 1.00 54.11 402 A 1 
ATOM 3120 C C     . SER A 1 402 ? 0.435   -47.172 -40.641 1.00 54.48 402 A 1 
ATOM 3121 O O     . SER A 1 402 ? 0.196   -47.615 -41.761 1.00 49.52 402 A 1 
ATOM 3122 C CB    . SER A 1 402 ? -0.896  -45.030 -40.752 1.00 48.42 402 A 1 
ATOM 3123 O OG    . SER A 1 402 ? 0.262   -44.257 -40.990 1.00 43.83 402 A 1 
ATOM 3124 N N     . SER A 1 403 ? 1.576   -47.468 -40.014 1.00 44.86 403 A 1 
ATOM 3125 C CA    . SER A 1 403 ? 2.562   -48.445 -40.494 1.00 47.62 403 A 1 
ATOM 3126 C C     . SER A 1 403 ? 2.128   -49.905 -40.298 1.00 47.58 403 A 1 
ATOM 3127 O O     . SER A 1 403 ? 2.980   -50.799 -40.304 1.00 44.35 403 A 1 
ATOM 3128 C CB    . SER A 1 403 ? 3.946   -48.160 -39.906 1.00 43.71 403 A 1 
ATOM 3129 O OG    . SER A 1 403 ? 4.019   -48.479 -38.535 1.00 39.72 403 A 1 
ATOM 3130 N N     . TYR A 1 404 ? 0.838   -50.169 -40.187 1.00 47.46 404 A 1 
ATOM 3131 C CA    . TYR A 1 404 ? 0.311   -51.511 -40.391 1.00 47.34 404 A 1 
ATOM 3132 C C     . TYR A 1 404 ? 0.577   -51.915 -41.844 1.00 43.53 404 A 1 
ATOM 3133 O O     . TYR A 1 404 ? -0.225  -51.665 -42.754 1.00 40.91 404 A 1 
ATOM 3134 C CB    . TYR A 1 404 ? -1.176  -51.601 -40.017 1.00 44.82 404 A 1 
ATOM 3135 C CG    . TYR A 1 404 ? -1.412  -51.827 -38.540 1.00 42.19 404 A 1 
ATOM 3136 C CD1   . TYR A 1 404 ? -1.367  -53.135 -37.999 1.00 42.19 404 A 1 
ATOM 3137 C CD2   . TYR A 1 404 ? -1.640  -50.734 -37.694 1.00 41.48 404 A 1 
ATOM 3138 C CE1   . TYR A 1 404 ? -1.548  -53.347 -36.615 1.00 37.40 404 A 1 
ATOM 3139 C CE2   . TYR A 1 404 ? -1.814  -50.934 -36.309 1.00 36.85 404 A 1 
ATOM 3140 C CZ    . TYR A 1 404 ? -1.769  -52.245 -35.780 1.00 38.68 404 A 1 
ATOM 3141 O OH    . TYR A 1 404 ? -1.921  -52.421 -34.432 1.00 38.28 404 A 1 
ATOM 3142 N N     . SER A 1 405 ? 1.743   -52.514 -42.087 1.00 46.09 405 A 1 
ATOM 3143 C CA    . SER A 1 405 ? 2.083   -53.187 -43.330 1.00 48.76 405 A 1 
ATOM 3144 C C     . SER A 1 405 ? 0.989   -54.214 -43.604 1.00 47.49 405 A 1 
ATOM 3145 O O     . SER A 1 405 ? 0.761   -55.115 -42.804 1.00 44.96 405 A 1 
ATOM 3146 C CB    . SER A 1 405 ? 3.456   -53.856 -43.230 1.00 44.53 405 A 1 
ATOM 3147 O OG    . SER A 1 405 ? 3.509   -54.743 -42.138 1.00 40.55 405 A 1 
ATOM 3148 N N     . THR A 1 406 ? 0.312   -54.036 -44.733 1.00 47.31 406 A 1 
ATOM 3149 C CA    . THR A 1 406 ? -0.634  -55.029 -45.233 1.00 52.24 406 A 1 
ATOM 3150 C C     . THR A 1 406 ? 0.121   -56.338 -45.411 1.00 50.65 406 A 1 
ATOM 3151 O O     . THR A 1 406 ? 0.916   -56.470 -46.345 1.00 48.47 406 A 1 
ATOM 3152 C CB    . THR A 1 406 ? -1.223  -54.583 -46.573 1.00 47.52 406 A 1 
ATOM 3153 O OG1   . THR A 1 406 ? -0.211  -54.044 -47.408 1.00 41.75 406 A 1 
ATOM 3154 C CG2   . THR A 1 406 ? -2.279  -53.494 -46.391 1.00 42.87 406 A 1 
ATOM 3155 N N     . VAL A 1 407 ? -0.066  -57.282 -44.489 1.00 45.44 407 A 1 
ATOM 3156 C CA    . VAL A 1 407 ? 0.464   -58.640 -44.618 1.00 49.02 407 A 1 
ATOM 3157 C C     . VAL A 1 407 ? -0.157  -59.202 -45.899 1.00 45.37 407 A 1 
ATOM 3158 O O     . VAL A 1 407 ? -1.389  -59.235 -45.986 1.00 44.15 407 A 1 
ATOM 3159 C CB    . VAL A 1 407 ? 0.102   -59.511 -43.405 1.00 46.93 407 A 1 
ATOM 3160 C CG1   . VAL A 1 407 ? 0.715   -60.905 -43.537 1.00 42.32 407 A 1 
ATOM 3161 C CG2   . VAL A 1 407 ? 0.624   -58.889 -42.103 1.00 45.74 407 A 1 
ATOM 3162 N N     . PRO A 1 408 ? 0.642   -59.540 -46.935 1.00 42.38 408 A 1 
ATOM 3163 C CA    . PRO A 1 408 ? 0.076   -60.098 -48.149 1.00 45.87 408 A 1 
ATOM 3164 C C     . PRO A 1 408 ? -0.633  -61.397 -47.767 1.00 45.08 408 A 1 
ATOM 3165 O O     . PRO A 1 408 ? -0.054  -62.257 -47.102 1.00 44.34 408 A 1 
ATOM 3166 C CB    . PRO A 1 408 ? 1.248   -60.293 -49.112 1.00 43.14 408 A 1 
ATOM 3167 C CG    . PRO A 1 408 ? 2.452   -60.426 -48.189 1.00 41.50 408 A 1 
ATOM 3168 C CD    . PRO A 1 408 ? 2.092   -59.562 -46.982 1.00 46.12 408 A 1 
ATOM 3169 N N     . TRP A 1 409 ? -1.891  -61.493 -48.174 1.00 39.69 409 A 1 
ATOM 3170 C CA    . TRP A 1 409 ? -2.606  -62.763 -48.129 1.00 40.31 409 A 1 
ATOM 3171 C C     . TRP A 1 409 ? -1.846  -63.777 -48.991 1.00 38.19 409 A 1 
ATOM 3172 O O     . TRP A 1 409 ? -1.720  -63.585 -50.199 1.00 35.71 409 A 1 
ATOM 3173 C CB    . TRP A 1 409 ? -4.060  -62.593 -48.598 1.00 37.34 409 A 1 
ATOM 3174 C CG    . TRP A 1 409 ? -5.084  -62.539 -47.511 1.00 34.22 409 A 1 
ATOM 3175 C CD1   . TRP A 1 409 ? -5.108  -61.703 -46.466 1.00 28.87 409 A 1 
ATOM 3176 C CD2   . TRP A 1 409 ? -6.248  -63.411 -47.377 1.00 30.27 409 A 1 
ATOM 3177 N NE1   . TRP A 1 409 ? -6.212  -61.970 -45.669 1.00 26.81 409 A 1 
ATOM 3178 C CE2   . TRP A 1 409 ? -6.933  -63.006 -46.193 1.00 29.46 409 A 1 
ATOM 3179 C CE3   . TRP A 1 409 ? -6.782  -64.468 -48.120 1.00 32.93 409 A 1 
ATOM 3180 C CZ2   . TRP A 1 409 ? -8.104  -63.659 -45.773 1.00 33.61 409 A 1 
ATOM 3181 C CZ3   . TRP A 1 409 ? -7.954  -65.116 -47.712 1.00 31.77 409 A 1 
ATOM 3182 C CH2   . TRP A 1 409 ? -8.617  -64.720 -46.548 1.00 31.50 409 A 1 
ATOM 3183 N N     . PHE A 1 410 ? -1.301  -64.793 -48.352 1.00 44.82 410 A 1 
ATOM 3184 C CA    . PHE A 1 410 ? -0.905  -66.053 -48.984 1.00 42.22 410 A 1 
ATOM 3185 C C     . PHE A 1 410 ? -2.138  -66.903 -49.301 1.00 40.08 410 A 1 
ATOM 3186 O O     . PHE A 1 410 ? -3.103  -66.858 -48.509 1.00 33.61 410 A 1 
ATOM 3187 C CB    . PHE A 1 410 ? 0.077   -66.820 -48.099 1.00 40.50 410 A 1 
ATOM 3188 C CG    . PHE A 1 410 ? 1.534   -66.496 -48.354 1.00 37.72 410 A 1 
ATOM 3189 C CD1   . PHE A 1 410 ? 2.211   -67.112 -49.407 1.00 32.86 410 A 1 
ATOM 3190 C CD2   . PHE A 1 410 ? 2.205   -65.566 -47.538 1.00 32.95 410 A 1 
ATOM 3191 C CE1   . PHE A 1 410 ? 3.562   -66.809 -49.645 1.00 30.50 410 A 1 
ATOM 3192 C CE2   . PHE A 1 410 ? 3.558   -65.265 -47.782 1.00 35.39 410 A 1 
ATOM 3193 C CZ    . PHE A 1 410 ? 4.234   -65.887 -48.830 1.00 38.52 410 A 1 
ATOM 3194 O OXT   . PHE A 1 410 ? -2.032  -67.593 -50.359 1.00 43.68 410 A 1 
ATOM 3195 N N     . LEU B 2 1   ? 19.954  -13.001 9.620   1.00 40.93 1   B 1 
ATOM 3196 C CA    . LEU B 2 1   ? 19.310  -13.151 8.294   1.00 42.89 1   B 1 
ATOM 3197 C C     . LEU B 2 1   ? 17.817  -13.264 8.540   1.00 46.35 1   B 1 
ATOM 3198 O O     . LEU B 2 1   ? 17.394  -14.289 9.071   1.00 42.49 1   B 1 
ATOM 3199 C CB    . LEU B 2 1   ? 19.820  -14.412 7.578   1.00 37.91 1   B 1 
ATOM 3200 C CG    . LEU B 2 1   ? 21.227  -14.266 6.992   1.00 33.63 1   B 1 
ATOM 3201 C CD1   . LEU B 2 1   ? 21.859  -15.639 6.742   1.00 31.22 1   B 1 
ATOM 3202 C CD2   . LEU B 2 1   ? 21.180  -13.508 5.656   1.00 33.91 1   B 1 
ATOM 3203 N N     . SER B 2 2   ? 17.054  -12.217 8.243   1.00 45.19 2   B 1 
ATOM 3204 C CA    . SER B 2 2   ? 15.596  -12.246 8.388   1.00 48.76 2   B 1 
ATOM 3205 C C     . SER B 2 2   ? 15.036  -13.403 7.551   1.00 52.02 2   B 1 
ATOM 3206 O O     . SER B 2 2   ? 15.513  -13.657 6.444   1.00 48.63 2   B 1 
ATOM 3207 C CB    . SER B 2 2   ? 14.991  -10.902 7.960   1.00 45.75 2   B 1 
ATOM 3208 O OG    . SER B 2 2   ? 15.662  -10.366 6.853   1.00 41.33 2   B 1 
ATOM 3209 N N     . SER B 2 3   ? 14.091  -14.163 8.108   1.00 53.96 3   B 1 
ATOM 3210 C CA    . SER B 2 3   ? 13.623  -15.377 7.446   1.00 58.31 3   B 1 
ATOM 3211 C C     . SER B 2 3   ? 13.038  -15.025 6.069   1.00 61.72 3   B 1 
ATOM 3212 O O     . SER B 2 3   ? 12.514  -13.921 5.891   1.00 58.06 3   B 1 
ATOM 3213 C CB    . SER B 2 3   ? 12.626  -16.137 8.328   1.00 52.65 3   B 1 
ATOM 3214 O OG    . SER B 2 3   ? 11.321  -15.616 8.216   1.00 45.46 3   B 1 
ATOM 3215 N N     . PRO B 2 4   ? 13.072  -15.937 5.072   1.00 57.06 4   B 1 
ATOM 3216 C CA    . PRO B 2 4   ? 12.511  -15.640 3.750   1.00 55.86 4   B 1 
ATOM 3217 C C     . PRO B 2 4   ? 11.058  -15.151 3.802   1.00 58.52 4   B 1 
ATOM 3218 O O     . PRO B 2 4   ? 10.656  -14.306 3.000   1.00 56.74 4   B 1 
ATOM 3219 C CB    . PRO B 2 4   ? 12.633  -16.950 2.966   1.00 50.78 4   B 1 
ATOM 3220 C CG    . PRO B 2 4   ? 13.815  -17.647 3.632   1.00 50.26 4   B 1 
ATOM 3221 C CD    . PRO B 2 4   ? 13.714  -17.227 5.092   1.00 51.89 4   B 1 
ATOM 3222 N N     . ARG B 2 5   ? 10.283  -15.636 4.781   1.00 55.72 5   B 1 
ATOM 3223 C CA    . ARG B 2 5   ? 8.912   -15.173 5.050   1.00 56.15 5   B 1 
ATOM 3224 C C     . ARG B 2 5   ? 8.889   -13.733 5.572   1.00 59.61 5   B 1 
ATOM 3225 O O     . ARG B 2 5   ? 7.969   -13.001 5.233   1.00 54.95 5   B 1 
ATOM 3226 C CB    . ARG B 2 5   ? 8.215   -16.093 6.059   1.00 48.81 5   B 1 
ATOM 3227 C CG    . ARG B 2 5   ? 7.802   -17.439 5.466   1.00 41.60 5   B 1 
ATOM 3228 C CD    . ARG B 2 5   ? 6.963   -18.208 6.494   1.00 37.72 5   B 1 
ATOM 3229 N NE    . ARG B 2 5   ? 6.459   -19.487 5.969   1.00 33.07 5   B 1 
ATOM 3230 C CZ    . ARG B 2 5   ? 5.574   -20.282 6.579   1.00 29.35 5   B 1 
ATOM 3231 N NH1   . ARG B 2 5   ? 5.100   -20.007 7.769   1.00 28.38 5   B 1 
ATOM 3232 N NH2   . ARG B 2 5   ? 5.163   -21.363 6.003   1.00 27.71 5   B 1 
ATOM 3233 N N     . GLU B 2 6   ? 9.860   -13.305 6.353   1.00 66.56 6   B 1 
ATOM 3234 C CA    . GLU B 2 6   ? 9.948   -11.931 6.840   1.00 67.95 6   B 1 
ATOM 3235 C C     . GLU B 2 6   ? 10.268  -10.952 5.720   1.00 71.97 6   B 1 
ATOM 3236 O O     . GLU B 2 6   ? 9.648   -9.902  5.616   1.00 66.42 6   B 1 
ATOM 3237 C CB    . GLU B 2 6   ? 10.994  -11.796 7.943   1.00 60.40 6   B 1 
ATOM 3238 C CG    . GLU B 2 6   ? 10.525  -12.519 9.196   1.00 51.26 6   B 1 
ATOM 3239 C CD    . GLU B 2 6   ? 11.484  -12.317 10.350  1.00 45.63 6   B 1 
ATOM 3240 O OE1   . GLU B 2 6   ? 10.958  -12.004 11.435  1.00 42.90 6   B 1 
ATOM 3241 O OE2   . GLU B 2 6   ? 12.681  -12.461 10.094  1.00 42.96 6   B 1 
ATOM 3242 N N     . GLN B 2 7   ? 11.162  -11.330 4.801   1.00 66.21 7   B 1 
ATOM 3243 C CA    . GLN B 2 7   ? 11.420  -10.523 3.613   1.00 69.42 7   B 1 
ATOM 3244 C C     . GLN B 2 7   ? 10.177  -10.367 2.732   1.00 75.52 7   B 1 
ATOM 3245 O O     . GLN B 2 7   ? 10.077  -9.376  2.018   1.00 71.11 7   B 1 
ATOM 3246 C CB    . GLN B 2 7   ? 12.557  -11.129 2.796   1.00 63.49 7   B 1 
ATOM 3247 C CG    . GLN B 2 7   ? 13.908  -11.009 3.509   1.00 56.91 7   B 1 
ATOM 3248 C CD    . GLN B 2 7   ? 15.067  -11.467 2.623   1.00 48.35 7   B 1 
ATOM 3249 O OE1   . GLN B 2 7   ? 14.894  -11.904 1.496   1.00 47.36 7   B 1 
ATOM 3250 N NE2   . GLN B 2 7   ? 16.288  -11.373 3.107   1.00 41.65 7   B 1 
ATOM 3251 N N     . ASP B 2 8   ? 9.215   -11.279 2.776   1.00 76.73 8   B 1 
ATOM 3252 C CA    . ASP B 2 8   ? 7.950   -11.148 2.049   1.00 77.34 8   B 1 
ATOM 3253 C C     . ASP B 2 8   ? 6.989   -10.098 2.641   1.00 81.10 8   B 1 
ATOM 3254 O O     . ASP B 2 8   ? 6.068   -9.670  1.941   1.00 76.87 8   B 1 
ATOM 3255 C CB    . ASP B 2 8   ? 7.268   -12.519 1.897   1.00 71.36 8   B 1 
ATOM 3256 C CG    . ASP B 2 8   ? 7.712   -13.319 0.664   1.00 65.40 8   B 1 
ATOM 3257 O OD1   . ASP B 2 8   ? 8.384   -12.762 -0.229  1.00 59.05 8   B 1 
ATOM 3258 O OD2   . ASP B 2 8   ? 7.220   -14.458 0.502   1.00 59.06 8   B 1 
ATOM 3259 N N     . ARG B 2 9   ? 7.214   -9.643  3.890   1.00 83.58 9   B 1 
ATOM 3260 C CA    . ARG B 2 9   ? 6.458   -8.575  4.549   1.00 85.04 9   B 1 
ATOM 3261 C C     . ARG B 2 9   ? 6.819   -7.187  4.032   1.00 87.59 9   B 1 
ATOM 3262 O O     . ARG B 2 9   ? 5.982   -6.296  4.036   1.00 84.68 9   B 1 
ATOM 3263 C CB    . ARG B 2 9   ? 6.669   -8.617  6.074   1.00 80.65 9   B 1 
ATOM 3264 C CG    . ARG B 2 9   ? 6.246   -9.949  6.701   1.00 72.00 9   B 1 
ATOM 3265 C CD    . ARG B 2 9   ? 6.325   -9.940  8.229   1.00 67.93 9   B 1 
ATOM 3266 N NE    . ARG B 2 9   ? 7.702   -9.944  8.748   1.00 61.18 9   B 1 
ATOM 3267 C CZ    . ARG B 2 9   ? 8.067   -9.703  10.002  1.00 55.23 9   B 1 
ATOM 3268 N NH1   . ARG B 2 9   ? 7.208   -9.379  10.923  1.00 52.31 9   B 1 
ATOM 3269 N NH2   . ARG B 2 9   ? 9.307   -9.772  10.372  1.00 48.94 9   B 1 
ATOM 3270 N N     . PHE B 2 10  ? 8.065   -7.022  3.573   1.00 90.41 10  B 1 
ATOM 3271 C CA    . PHE B 2 10  ? 8.614   -5.732  3.178   1.00 91.56 10  B 1 
ATOM 3272 C C     . PHE B 2 10  ? 8.755   -5.602  1.660   1.00 92.66 10  B 1 
ATOM 3273 O O     . PHE B 2 10  ? 8.823   -6.594  0.925   1.00 90.67 10  B 1 
ATOM 3274 C CB    . PHE B 2 10  ? 9.958   -5.524  3.883   1.00 90.21 10  B 1 
ATOM 3275 C CG    . PHE B 2 10  ? 9.887   -5.685  5.392   1.00 90.15 10  B 1 
ATOM 3276 C CD1   . PHE B 2 10  ? 8.954   -4.958  6.144   1.00 84.48 10  B 1 
ATOM 3277 C CD2   . PHE B 2 10  ? 10.745  -6.580  6.042   1.00 83.44 10  B 1 
ATOM 3278 C CE1   . PHE B 2 10  ? 8.868   -5.112  7.535   1.00 80.95 10  B 1 
ATOM 3279 C CE2   . PHE B 2 10  ? 10.677  -6.741  7.425   1.00 80.98 10  B 1 
ATOM 3280 C CZ    . PHE B 2 10  ? 9.733   -6.007  8.176   1.00 81.72 10  B 1 
ATOM 3281 N N     . LEU B 2 11  ? 8.834   -4.374  1.158   1.00 93.11 11  B 1 
ATOM 3282 C CA    . LEU B 2 11  ? 9.242   -4.138  -0.218  1.00 93.46 11  B 1 
ATOM 3283 C C     . LEU B 2 11  ? 10.717  -4.532  -0.417  1.00 93.65 11  B 1 
ATOM 3284 O O     . LEU B 2 11  ? 11.494  -4.486  0.524   1.00 91.49 11  B 1 
ATOM 3285 C CB    . LEU B 2 11  ? 9.004   -2.668  -0.600  1.00 92.89 11  B 1 
ATOM 3286 C CG    . LEU B 2 11  ? 7.519   -2.256  -0.600  1.00 91.75 11  B 1 
ATOM 3287 C CD1   . LEU B 2 11  ? 7.421   -0.792  -1.003  1.00 87.82 11  B 1 
ATOM 3288 C CD2   . LEU B 2 11  ? 6.683   -3.086  -1.576  1.00 87.08 11  B 1 
ATOM 3289 N N     . PRO B 2 12  ? 11.149  -4.922  -1.643  1.00 92.33 12  B 1 
ATOM 3290 C CA    . PRO B 2 12  ? 12.547  -5.300  -1.851  1.00 91.98 12  B 1 
ATOM 3291 C C     . PRO B 2 12  ? 13.499  -4.129  -1.593  1.00 92.83 12  B 1 
ATOM 3292 O O     . PRO B 2 12  ? 13.385  -3.093  -2.247  1.00 92.05 12  B 1 
ATOM 3293 C CB    . PRO B 2 12  ? 12.624  -5.803  -3.294  1.00 90.21 12  B 1 
ATOM 3294 C CG    . PRO B 2 12  ? 11.177  -6.175  -3.642  1.00 87.53 12  B 1 
ATOM 3295 C CD    . PRO B 2 12  ? 10.363  -5.177  -2.832  1.00 89.81 12  B 1 
ATOM 3296 N N     . ILE B 2 13  ? 14.501  -4.330  -0.727  1.00 91.20 13  B 1 
ATOM 3297 C CA    . ILE B 2 13  ? 15.454  -3.285  -0.334  1.00 92.05 13  B 1 
ATOM 3298 C C     . ILE B 2 13  ? 16.180  -2.644  -1.524  1.00 92.66 13  B 1 
ATOM 3299 O O     . ILE B 2 13  ? 16.495  -1.454  -1.508  1.00 91.94 13  B 1 
ATOM 3300 C CB    . ILE B 2 13  ? 16.450  -3.847  0.702   1.00 91.20 13  B 1 
ATOM 3301 C CG1   . ILE B 2 13  ? 17.238  -2.705  1.373   1.00 87.43 13  B 1 
ATOM 3302 C CG2   . ILE B 2 13  ? 17.393  -4.894  0.088   1.00 85.64 13  B 1 
ATOM 3303 C CD1   . ILE B 2 13  ? 18.011  -3.145  2.615   1.00 79.99 13  B 1 
ATOM 3304 N N     . ALA B 2 14  ? 16.419  -3.400  -2.603  1.00 92.58 14  B 1 
ATOM 3305 C CA    . ALA B 2 14  ? 17.039  -2.867  -3.815  1.00 91.62 14  B 1 
ATOM 3306 C C     . ALA B 2 14  ? 16.170  -1.806  -4.507  1.00 92.59 14  B 1 
ATOM 3307 O O     . ALA B 2 14  ? 16.702  -0.862  -5.092  1.00 91.28 14  B 1 
ATOM 3308 C CB    . ALA B 2 14  ? 17.334  -4.032  -4.759  1.00 89.35 14  B 1 
ATOM 3309 N N     . ASN B 2 15  ? 14.825  -1.954  -4.438  1.00 92.93 15  B 1 
ATOM 3310 C CA    . ASN B 2 15  ? 13.881  -0.985  -4.989  1.00 93.38 15  B 1 
ATOM 3311 C C     . ASN B 2 15  ? 13.809  0.255   -4.101  1.00 94.45 15  B 1 
ATOM 3312 O O     . ASN B 2 15  ? 13.975  1.361   -4.602  1.00 93.79 15  B 1 
ATOM 3313 C CB    . ASN B 2 15  ? 12.505  -1.652  -5.159  1.00 92.23 15  B 1 
ATOM 3314 C CG    . ASN B 2 15  ? 12.510  -2.743  -6.213  1.00 90.22 15  B 1 
ATOM 3315 O OD1   . ASN B 2 15  ? 13.071  -3.812  -6.061  1.00 79.59 15  B 1 
ATOM 3316 N ND2   . ASN B 2 15  ? 11.884  -2.504  -7.342  1.00 80.60 15  B 1 
ATOM 3317 N N     . VAL B 2 16  ? 13.684  0.075   -2.784  1.00 94.22 16  B 1 
ATOM 3318 C CA    . VAL B 2 16  ? 13.700  1.178   -1.807  1.00 94.90 16  B 1 
ATOM 3319 C C     . VAL B 2 16  ? 14.996  1.989   -1.930  1.00 95.54 16  B 1 
ATOM 3320 O O     . VAL B 2 16  ? 14.964  3.196   -2.116  1.00 94.84 16  B 1 
ATOM 3321 C CB    . VAL B 2 16  ? 13.519  0.634   -0.370  1.00 94.67 16  B 1 
ATOM 3322 C CG1   . VAL B 2 16  ? 13.562  1.751   0.666   1.00 92.05 16  B 1 
ATOM 3323 C CG2   . VAL B 2 16  ? 12.180  -0.106  -0.238  1.00 92.05 16  B 1 
ATOM 3324 N N     . SER B 2 17  ? 16.151  1.307   -1.965  1.00 95.39 17  B 1 
ATOM 3325 C CA    . SER B 2 17  ? 17.456  1.963   -2.128  1.00 95.05 17  B 1 
ATOM 3326 C C     . SER B 2 17  ? 17.584  2.743   -3.441  1.00 95.40 17  B 1 
ATOM 3327 O O     . SER B 2 17  ? 18.341  3.710   -3.504  1.00 94.58 17  B 1 
ATOM 3328 C CB    . SER B 2 17  ? 18.592  0.944   -2.113  1.00 93.75 17  B 1 
ATOM 3329 O OG    . SER B 2 17  ? 18.636  0.197   -0.921  1.00 80.83 17  B 1 
ATOM 3330 N N     . ARG B 2 18  ? 16.908  2.310   -4.522  1.00 94.84 18  B 1 
ATOM 3331 C CA    . ARG B 2 18  ? 16.904  3.029   -5.794  1.00 94.44 18  B 1 
ATOM 3332 C C     . ARG B 2 18  ? 16.114  4.332   -5.687  1.00 95.26 18  B 1 
ATOM 3333 O O     . ARG B 2 18  ? 16.614  5.349   -6.142  1.00 93.95 18  B 1 
ATOM 3334 C CB    . ARG B 2 18  ? 16.365  2.125   -6.912  1.00 92.86 18  B 1 
ATOM 3335 C CG    . ARG B 2 18  ? 16.603  2.734   -8.307  1.00 84.90 18  B 1 
ATOM 3336 C CD    . ARG B 2 18  ? 15.913  1.933   -9.416  1.00 82.54 18  B 1 
ATOM 3337 N NE    . ARG B 2 18  ? 16.330  0.512   -9.437  1.00 73.21 18  B 1 
ATOM 3338 C CZ    . ARG B 2 18  ? 15.536  -0.543  -9.431  1.00 67.36 18  B 1 
ATOM 3339 N NH1   . ARG B 2 18  ? 14.240  -0.431  -9.444  1.00 59.69 18  B 1 
ATOM 3340 N NH2   . ARG B 2 18  ? 16.032  -1.742  -9.410  1.00 60.22 18  B 1 
ATOM 3341 N N     . ILE B 2 19  ? 14.935  4.297   -5.057  1.00 95.11 19  B 1 
ATOM 3342 C CA    . ILE B 2 19  ? 14.097  5.483   -4.841  1.00 95.42 19  B 1 
ATOM 3343 C C     . ILE B 2 19  ? 14.831  6.505   -3.961  1.00 95.96 19  B 1 
ATOM 3344 O O     . ILE B 2 19  ? 14.962  7.654   -4.359  1.00 95.19 19  B 1 
ATOM 3345 C CB    . ILE B 2 19  ? 12.733  5.090   -4.226  1.00 95.16 19  B 1 
ATOM 3346 C CG1   . ILE B 2 19  ? 11.949  4.126   -5.140  1.00 93.40 19  B 1 
ATOM 3347 C CG2   . ILE B 2 19  ? 11.889  6.360   -3.990  1.00 93.13 19  B 1 
ATOM 3348 C CD1   . ILE B 2 19  ? 10.815  3.397   -4.408  1.00 88.53 19  B 1 
ATOM 3349 N N     . MET B 2 20  ? 15.420  6.069   -2.842  1.00 95.97 20  B 1 
ATOM 3350 C CA    . MET B 2 20  ? 16.221  6.939   -1.979  1.00 96.35 20  B 1 
ATOM 3351 C C     . MET B 2 20  ? 17.350  7.636   -2.754  1.00 96.40 20  B 1 
ATOM 3352 O O     . MET B 2 20  ? 17.529  8.839   -2.652  1.00 95.20 20  B 1 
ATOM 3353 C CB    . MET B 2 20  ? 16.831  6.145   -0.813  1.00 96.14 20  B 1 
ATOM 3354 C CG    . MET B 2 20  ? 15.801  5.590   0.164   1.00 94.63 20  B 1 
ATOM 3355 S SD    . MET B 2 20  ? 16.570  4.596   1.475   1.00 93.21 20  B 1 
ATOM 3356 C CE    . MET B 2 20  ? 17.158  5.901   2.575   1.00 83.75 20  B 1 
ATOM 3357 N N     . LYS B 2 21  ? 18.107  6.891   -3.579  1.00 96.33 21  B 1 
ATOM 3358 C CA    . LYS B 2 21  ? 19.200  7.457   -4.378  1.00 96.12 21  B 1 
ATOM 3359 C C     . LYS B 2 21  ? 18.722  8.430   -5.456  1.00 96.23 21  B 1 
ATOM 3360 O O     . LYS B 2 21  ? 19.453  9.363   -5.758  1.00 94.73 21  B 1 
ATOM 3361 C CB    . LYS B 2 21  ? 20.018  6.349   -5.026  1.00 95.13 21  B 1 
ATOM 3362 C CG    . LYS B 2 21  ? 20.943  5.657   -4.019  1.00 89.28 21  B 1 
ATOM 3363 C CD    . LYS B 2 21  ? 21.681  4.532   -4.740  1.00 80.40 21  B 1 
ATOM 3364 C CE    . LYS B 2 21  ? 22.638  3.843   -3.773  1.00 72.21 21  B 1 
ATOM 3365 N NZ    . LYS B 2 21  ? 23.554  2.947   -4.513  1.00 62.48 21  B 1 
ATOM 3366 N N     . LYS B 2 22  ? 17.536  8.206   -6.044  1.00 95.65 22  B 1 
ATOM 3367 C CA    . LYS B 2 22  ? 16.923  9.141   -6.991  1.00 94.96 22  B 1 
ATOM 3368 C C     . LYS B 2 22  ? 16.592  10.478  -6.322  1.00 95.58 22  B 1 
ATOM 3369 O O     . LYS B 2 22  ? 16.809  11.516  -6.923  1.00 93.85 22  B 1 
ATOM 3370 C CB    . LYS B 2 22  ? 15.659  8.536   -7.630  1.00 93.24 22  B 1 
ATOM 3371 C CG    . LYS B 2 22  ? 15.817  8.057   -9.081  1.00 84.66 22  B 1 
ATOM 3372 C CD    . LYS B 2 22  ? 14.441  7.733   -9.685  1.00 78.83 22  B 1 
ATOM 3373 C CE    . LYS B 2 22  ? 14.444  7.543   -11.198 1.00 68.89 22  B 1 
ATOM 3374 N NZ    . LYS B 2 22  ? 13.067  7.618   -11.791 1.00 60.87 22  B 1 
ATOM 3375 N N     . ALA B 2 23  ? 16.113  10.447  -5.073  1.00 95.63 23  B 1 
ATOM 3376 C CA    . ALA B 2 23  ? 15.730  11.642  -4.332  1.00 95.34 23  B 1 
ATOM 3377 C C     . ALA B 2 23  ? 16.922  12.475  -3.827  1.00 96.04 23  B 1 
ATOM 3378 O O     . ALA B 2 23  ? 16.786  13.676  -3.602  1.00 94.36 23  B 1 
ATOM 3379 C CB    . ALA B 2 23  ? 14.850  11.206  -3.162  1.00 93.84 23  B 1 
ATOM 3380 N N     . LEU B 2 24  ? 18.073  11.849  -3.635  1.00 95.47 24  B 1 
ATOM 3381 C CA    . LEU B 2 24  ? 19.215  12.454  -2.962  1.00 95.81 24  B 1 
ATOM 3382 C C     . LEU B 2 24  ? 20.265  13.008  -3.933  1.00 96.12 24  B 1 
ATOM 3383 O O     . LEU B 2 24  ? 20.418  12.495  -5.045  1.00 94.18 24  B 1 
ATOM 3384 C CB    . LEU B 2 24  ? 19.834  11.430  -2.004  1.00 95.05 24  B 1 
ATOM 3385 C CG    . LEU B 2 24  ? 18.927  11.040  -0.824  1.00 94.48 24  B 1 
ATOM 3386 C CD1   . LEU B 2 24  ? 19.580  9.902   -0.044  1.00 90.68 24  B 1 
ATOM 3387 C CD2   . LEU B 2 24  ? 18.673  12.206  0.127   1.00 90.32 24  B 1 
ATOM 3388 N N     . PRO B 2 25  ? 21.078  14.017  -3.494  1.00 96.29 25  B 1 
ATOM 3389 C CA    . PRO B 2 25  ? 22.227  14.485  -4.256  1.00 95.66 25  B 1 
ATOM 3390 C C     . PRO B 2 25  ? 23.242  13.375  -4.544  1.00 95.72 25  B 1 
ATOM 3391 O O     . PRO B 2 25  ? 23.440  12.461  -3.742  1.00 93.95 25  B 1 
ATOM 3392 C CB    . PRO B 2 25  ? 22.846  15.601  -3.404  1.00 94.45 25  B 1 
ATOM 3393 C CG    . PRO B 2 25  ? 21.699  16.071  -2.523  1.00 91.95 25  B 1 
ATOM 3394 C CD    . PRO B 2 25  ? 20.903  14.800  -2.293  1.00 95.10 25  B 1 
ATOM 3395 N N     . ALA B 2 26  ? 23.976  13.484  -5.651  1.00 95.64 26  B 1 
ATOM 3396 C CA    . ALA B 2 26  ? 24.939  12.468  -6.081  1.00 95.42 26  B 1 
ATOM 3397 C C     . ALA B 2 26  ? 26.068  12.185  -5.064  1.00 95.50 26  B 1 
ATOM 3398 O O     . ALA B 2 26  ? 26.639  11.093  -5.043  1.00 91.84 26  B 1 
ATOM 3399 C CB    . ALA B 2 26  ? 25.520  12.897  -7.433  1.00 93.88 26  B 1 
ATOM 3400 N N     . ASN B 2 27  ? 26.414  13.160  -4.216  1.00 94.17 27  B 1 
ATOM 3401 C CA    . ASN B 2 27  ? 27.426  13.033  -3.167  1.00 93.54 27  B 1 
ATOM 3402 C C     . ASN B 2 27  ? 26.917  12.372  -1.881  1.00 94.02 27  B 1 
ATOM 3403 O O     . ASN B 2 27  ? 27.738  12.058  -1.008  1.00 90.33 27  B 1 
ATOM 3404 C CB    . ASN B 2 27  ? 28.044  14.418  -2.884  1.00 91.46 27  B 1 
ATOM 3405 C CG    . ASN B 2 27  ? 27.036  15.382  -2.271  1.00 87.34 27  B 1 
ATOM 3406 O OD1   . ASN B 2 27  ? 25.889  15.417  -2.622  1.00 74.93 27  B 1 
ATOM 3407 N ND2   . ASN B 2 27  ? 27.448  16.216  -1.338  1.00 78.74 27  B 1 
ATOM 3408 N N     . ALA B 2 28  ? 25.593  12.165  -1.743  1.00 94.15 28  B 1 
ATOM 3409 C CA    . ALA B 2 28  ? 25.003  11.535  -0.581  1.00 94.19 28  B 1 
ATOM 3410 C C     . ALA B 2 28  ? 25.273  10.025  -0.565  1.00 94.70 28  B 1 
ATOM 3411 O O     . ALA B 2 28  ? 25.217  9.328   -1.581  1.00 92.48 28  B 1 
ATOM 3412 C CB    . ALA B 2 28  ? 23.511  11.845  -0.514  1.00 93.08 28  B 1 
ATOM 3413 N N     . LYS B 2 29  ? 25.541  9.500   0.631   1.00 95.48 29  B 1 
ATOM 3414 C CA    . LYS B 2 29  ? 25.677  8.062   0.877   1.00 95.52 29  B 1 
ATOM 3415 C C     . LYS B 2 29  ? 24.608  7.619   1.865   1.00 95.91 29  B 1 
ATOM 3416 O O     . LYS B 2 29  ? 24.145  8.399   2.687   1.00 93.64 29  B 1 
ATOM 3417 C CB    . LYS B 2 29  ? 27.089  7.729   1.364   1.00 94.10 29  B 1 
ATOM 3418 C CG    . LYS B 2 29  ? 28.163  8.045   0.313   1.00 88.93 29  B 1 
ATOM 3419 C CD    . LYS B 2 29  ? 29.551  7.660   0.815   1.00 84.36 29  B 1 
ATOM 3420 C CE    . LYS B 2 29  ? 30.610  8.028   -0.219  1.00 78.03 29  B 1 
ATOM 3421 N NZ    . LYS B 2 29  ? 31.986  7.700   0.234   1.00 67.55 29  B 1 
ATOM 3422 N N     . ILE B 2 30  ? 24.219  6.353   1.785   1.00 93.48 30  B 1 
ATOM 3423 C CA    . ILE B 2 30  ? 23.198  5.775   2.651   1.00 94.36 30  B 1 
ATOM 3424 C C     . ILE B 2 30  ? 23.777  4.519   3.294   1.00 94.10 30  B 1 
ATOM 3425 O O     . ILE B 2 30  ? 24.250  3.631   2.567   1.00 91.57 30  B 1 
ATOM 3426 C CB    . ILE B 2 30  ? 21.903  5.463   1.871   1.00 94.15 30  B 1 
ATOM 3427 C CG1   . ILE B 2 30  ? 21.437  6.622   0.953   1.00 90.87 30  B 1 
ATOM 3428 C CG2   . ILE B 2 30  ? 20.789  5.116   2.867   1.00 90.30 30  B 1 
ATOM 3429 C CD1   . ILE B 2 30  ? 20.333  6.207   -0.030  1.00 87.62 30  B 1 
ATOM 3430 N N     . SER B 2 31  ? 23.757  4.444   4.617   1.00 96.05 31  B 1 
ATOM 3431 C CA    . SER B 2 31  ? 24.186  3.264   5.360   1.00 95.28 31  B 1 
ATOM 3432 C C     . SER B 2 31  ? 23.307  2.056   5.018   1.00 95.17 31  B 1 
ATOM 3433 O O     . SER B 2 31  ? 22.275  2.170   4.351   1.00 93.73 31  B 1 
ATOM 3434 C CB    . SER B 2 31  ? 24.205  3.542   6.872   1.00 93.62 31  B 1 
ATOM 3435 O OG    . SER B 2 31  ? 22.885  3.577   7.357   1.00 84.03 31  B 1 
ATOM 3436 N N     . LYS B 2 32  ? 23.767  0.848   5.396   1.00 94.18 32  B 1 
ATOM 3437 C CA    . LYS B 2 32  ? 22.964  -0.359  5.192   1.00 93.38 32  B 1 
ATOM 3438 C C     . LYS B 2 32  ? 21.717  -0.313  6.078   1.00 93.40 32  B 1 
ATOM 3439 O O     . LYS B 2 32  ? 20.620  -0.495  5.570   1.00 91.66 32  B 1 
ATOM 3440 C CB    . LYS B 2 32  ? 23.827  -1.598  5.476   1.00 91.43 32  B 1 
ATOM 3441 C CG    . LYS B 2 32  ? 23.066  -2.896  5.189   1.00 83.69 32  B 1 
ATOM 3442 C CD    . LYS B 2 32  ? 23.812  -4.107  5.748   1.00 75.72 32  B 1 
ATOM 3443 C CE    . LYS B 2 32  ? 22.838  -5.279  5.759   1.00 64.03 32  B 1 
ATOM 3444 N NZ    . LYS B 2 32  ? 23.021  -6.165  6.917   1.00 56.41 32  B 1 
ATOM 3445 N N     . ASP B 2 33  ? 21.909  0.031   7.335   1.00 93.32 33  B 1 
ATOM 3446 C CA    . ASP B 2 33  ? 20.878  0.004   8.368   1.00 92.80 33  B 1 
ATOM 3447 C C     . ASP B 2 33  ? 19.804  1.068   8.083   1.00 93.64 33  B 1 
ATOM 3448 O O     . ASP B 2 33  ? 18.622  0.756   8.114   1.00 92.25 33  B 1 
ATOM 3449 C CB    . ASP B 2 33  ? 21.555  0.162   9.743   1.00 90.78 33  B 1 
ATOM 3450 C CG    . ASP B 2 33  ? 22.750  -0.792  9.920   1.00 83.79 33  B 1 
ATOM 3451 O OD1   . ASP B 2 33  ? 22.810  -1.834  9.226   1.00 74.24 33  B 1 
ATOM 3452 O OD2   . ASP B 2 33  ? 23.702  -0.394  10.616  1.00 75.61 33  B 1 
ATOM 3453 N N     . ALA B 2 34  ? 20.181  2.258   7.598   1.00 94.40 34  B 1 
ATOM 3454 C CA    . ALA B 2 34  ? 19.222  3.260   7.145   1.00 94.57 34  B 1 
ATOM 3455 C C     . ALA B 2 34  ? 18.324  2.766   5.989   1.00 94.91 34  B 1 
ATOM 3456 O O     . ALA B 2 34  ? 17.150  3.128   5.913   1.00 93.98 34  B 1 
ATOM 3457 C CB    . ALA B 2 34  ? 19.981  4.523   6.723   1.00 94.16 34  B 1 
ATOM 3458 N N     . LYS B 2 35  ? 18.844  1.927   5.063   1.00 95.47 35  B 1 
ATOM 3459 C CA    . LYS B 2 35  ? 18.013  1.338   3.995   1.00 95.32 35  B 1 
ATOM 3460 C C     . LYS B 2 35  ? 17.037  0.312   4.545   1.00 95.37 35  B 1 
ATOM 3461 O O     . LYS B 2 35  ? 15.924  0.218   4.033   1.00 94.18 35  B 1 
ATOM 3462 C CB    . LYS B 2 35  ? 18.874  0.669   2.922   1.00 94.46 35  B 1 
ATOM 3463 C CG    . LYS B 2 35  ? 19.698  1.667   2.117   1.00 91.57 35  B 1 
ATOM 3464 C CD    . LYS B 2 35  ? 20.772  0.903   1.355   1.00 89.61 35  B 1 
ATOM 3465 C CE    . LYS B 2 35  ? 21.743  1.906   0.749   1.00 84.39 35  B 1 
ATOM 3466 N NZ    . LYS B 2 35  ? 23.083  1.308   0.594   1.00 77.73 35  B 1 
ATOM 3467 N N     . GLU B 2 36  ? 17.459  -0.471  5.529   1.00 93.80 36  B 1 
ATOM 3468 C CA    . GLU B 2 36  ? 16.626  -1.469  6.209   1.00 93.44 36  B 1 
ATOM 3469 C C     . GLU B 2 36  ? 15.530  -0.770  7.023   1.00 93.99 36  B 1 
ATOM 3470 O O     . GLU B 2 36  ? 14.351  -1.074  6.841   1.00 93.01 36  B 1 
ATOM 3471 C CB    . GLU B 2 36  ? 17.519  -2.425  7.032   1.00 92.48 36  B 1 
ATOM 3472 C CG    . GLU B 2 36  ? 18.357  -3.302  6.084   1.00 89.01 36  B 1 
ATOM 3473 C CD    . GLU B 2 36  ? 19.409  -4.244  6.708   1.00 86.69 36  B 1 
ATOM 3474 O OE1   . GLU B 2 36  ? 20.007  -5.050  5.940   1.00 81.42 36  B 1 
ATOM 3475 O OE2   . GLU B 2 36  ? 19.719  -4.166  7.906   1.00 80.84 36  B 1 
ATOM 3476 N N     . THR B 2 37  ? 15.862  0.284   7.764   1.00 94.34 37  B 1 
ATOM 3477 C CA    . THR B 2 37  ? 14.888  1.113   8.480   1.00 94.24 37  B 1 
ATOM 3478 C C     . THR B 2 37  ? 13.861  1.742   7.537   1.00 94.87 37  B 1 
ATOM 3479 O O     . THR B 2 37  ? 12.657  1.620   7.766   1.00 94.14 37  B 1 
ATOM 3480 C CB    . THR B 2 37  ? 15.607  2.209   9.282   1.00 93.42 37  B 1 
ATOM 3481 O OG1   . THR B 2 37  ? 16.564  1.637   10.131  1.00 87.80 37  B 1 
ATOM 3482 C CG2   . THR B 2 37  ? 14.651  3.003   10.171  1.00 86.50 37  B 1 
ATOM 3483 N N     . VAL B 2 38  ? 14.280  2.342   6.416   1.00 95.37 38  B 1 
ATOM 3484 C CA    . VAL B 2 38  ? 13.327  2.896   5.431   1.00 95.89 38  B 1 
ATOM 3485 C C     . VAL B 2 38  ? 12.484  1.799   4.769   1.00 95.96 38  B 1 
ATOM 3486 O O     . VAL B 2 38  ? 11.314  2.023   4.457   1.00 94.93 38  B 1 
ATOM 3487 C CB    . VAL B 2 38  ? 14.048  3.775   4.386   1.00 95.66 38  B 1 
ATOM 3488 C CG1   . VAL B 2 38  ? 13.113  4.269   3.270   1.00 93.36 38  B 1 
ATOM 3489 C CG2   . VAL B 2 38  ? 14.623  5.029   5.044   1.00 93.02 38  B 1 
ATOM 3490 N N     . GLN B 2 39  ? 13.040  0.599   4.560   1.00 94.66 39  B 1 
ATOM 3491 C CA    . GLN B 2 39  ? 12.294  -0.547  4.039   1.00 94.50 39  B 1 
ATOM 3492 C C     . GLN B 2 39  ? 11.144  -0.958  4.970   1.00 94.69 39  B 1 
ATOM 3493 O O     . GLN B 2 39  ? 10.051  -1.275  4.492   1.00 93.47 39  B 1 
ATOM 3494 C CB    . GLN B 2 39  ? 13.262  -1.720  3.815   1.00 93.57 39  B 1 
ATOM 3495 C CG    . GLN B 2 39  ? 12.591  -2.944  3.204   1.00 91.32 39  B 1 
ATOM 3496 C CD    . GLN B 2 39  ? 13.490  -4.187  3.194   1.00 90.77 39  B 1 
ATOM 3497 O OE1   . GLN B 2 39  ? 14.460  -4.325  3.905   1.00 85.10 39  B 1 
ATOM 3498 N NE2   . GLN B 2 39  ? 13.174  -5.164  2.380   1.00 83.22 39  B 1 
ATOM 3499 N N     . GLU B 2 40  ? 11.366  -0.925  6.270   1.00 94.34 40  B 1 
ATOM 3500 C CA    . GLU B 2 40  ? 10.331  -1.178  7.269   1.00 93.99 40  B 1 
ATOM 3501 C C     . GLU B 2 40  ? 9.321   -0.030  7.327   1.00 94.48 40  B 1 
ATOM 3502 O O     . GLU B 2 40  ? 8.116   -0.270  7.202   1.00 93.29 40  B 1 
ATOM 3503 C CB    . GLU B 2 40  ? 10.966  -1.444  8.640   1.00 92.36 40  B 1 
ATOM 3504 C CG    . GLU B 2 40  ? 11.741  -2.753  8.642   1.00 83.36 40  B 1 
ATOM 3505 C CD    . GLU B 2 40  ? 12.304  -3.143  10.016  1.00 81.25 40  B 1 
ATOM 3506 O OE1   . GLU B 2 40  ? 13.207  -3.998  10.029  1.00 76.67 40  B 1 
ATOM 3507 O OE2   . GLU B 2 40  ? 11.802  -2.624  11.022  1.00 76.68 40  B 1 
ATOM 3508 N N     . CYS B 2 41  ? 9.794   1.218   7.386   1.00 95.08 41  B 1 
ATOM 3509 C CA    . CYS B 2 41  ? 8.950   2.408   7.411   1.00 95.24 41  B 1 
ATOM 3510 C C     . CYS B 2 41  ? 7.967   2.461   6.229   1.00 95.54 41  B 1 
ATOM 3511 O O     . CYS B 2 41  ? 6.776   2.693   6.434   1.00 94.69 41  B 1 
ATOM 3512 C CB    . CYS B 2 41  ? 9.832   3.666   7.418   1.00 94.98 41  B 1 
ATOM 3513 S SG    . CYS B 2 41  ? 10.719  3.826   8.994   1.00 93.18 41  B 1 
ATOM 3514 N N     . VAL B 2 42  ? 8.416   2.197   5.001   1.00 95.54 42  B 1 
ATOM 3515 C CA    . VAL B 2 42  ? 7.521   2.204   3.835   1.00 95.52 42  B 1 
ATOM 3516 C C     . VAL B 2 42  ? 6.508   1.054   3.869   1.00 95.39 42  B 1 
ATOM 3517 O O     . VAL B 2 42  ? 5.389   1.194   3.383   1.00 94.25 42  B 1 
ATOM 3518 C CB    . VAL B 2 42  ? 8.315   2.232   2.512   1.00 94.72 42  B 1 
ATOM 3519 C CG1   . VAL B 2 42  ? 9.034   0.927   2.193   1.00 90.54 42  B 1 
ATOM 3520 C CG2   . VAL B 2 42  ? 7.400   2.578   1.330   1.00 88.90 42  B 1 
ATOM 3521 N N     . SER B 2 43  ? 6.856   -0.084  4.463   1.00 94.16 43  B 1 
ATOM 3522 C CA    . SER B 2 43  ? 5.934   -1.212  4.598   1.00 93.34 43  B 1 
ATOM 3523 C C     . SER B 2 43  ? 4.859   -0.940  5.663   1.00 93.57 43  B 1 
ATOM 3524 O O     . SER B 2 43  ? 3.695   -1.293  5.461   1.00 92.05 43  B 1 
ATOM 3525 C CB    . SER B 2 43  ? 6.702   -2.490  4.909   1.00 91.87 43  B 1 
ATOM 3526 O OG    . SER B 2 43  ? 7.649   -2.711  3.872   1.00 80.58 43  B 1 
ATOM 3527 N N     . GLU B 2 44  ? 5.216   -0.241  6.720   1.00 93.58 44  B 1 
ATOM 3528 C CA    . GLU B 2 44  ? 4.272   0.274   7.714   1.00 93.53 44  B 1 
ATOM 3529 C C     . GLU B 2 44  ? 3.393   1.385   7.138   1.00 94.29 44  B 1 
ATOM 3530 O O     . GLU B 2 44  ? 2.186   1.374   7.380   1.00 93.07 44  B 1 
ATOM 3531 C CB    . GLU B 2 44  ? 5.029   0.756   8.954   1.00 92.59 44  B 1 
ATOM 3532 C CG    . GLU B 2 44  ? 5.618   -0.399  9.785   1.00 86.75 44  B 1 
ATOM 3533 C CD    . GLU B 2 44  ? 4.551   -1.424  10.210  1.00 87.49 44  B 1 
ATOM 3534 O OE1   . GLU B 2 44  ? 4.830   -2.642  10.243  1.00 81.09 44  B 1 
ATOM 3535 O OE2   . GLU B 2 44  ? 3.394   -1.036  10.466  1.00 82.05 44  B 1 
ATOM 3536 N N     . PHE B 2 45  ? 3.936   2.260   6.299   1.00 95.09 45  B 1 
ATOM 3537 C CA    . PHE B 2 45  ? 3.163   3.271   5.582   1.00 95.49 45  B 1 
ATOM 3538 C C     . PHE B 2 45  ? 2.083   2.637   4.694   1.00 95.34 45  B 1 
ATOM 3539 O O     . PHE B 2 45  ? 0.919   3.034   4.769   1.00 94.54 45  B 1 
ATOM 3540 C CB    . PHE B 2 45  ? 4.117   4.138   4.756   1.00 95.46 45  B 1 
ATOM 3541 C CG    . PHE B 2 45  ? 3.403   5.129   3.864   1.00 95.45 45  B 1 
ATOM 3542 C CD1   . PHE B 2 45  ? 3.289   4.886   2.479   1.00 94.23 45  B 1 
ATOM 3543 C CD2   . PHE B 2 45  ? 2.832   6.288   4.399   1.00 94.31 45  B 1 
ATOM 3544 C CE1   . PHE B 2 45  ? 2.635   5.801   1.652   1.00 93.71 45  B 1 
ATOM 3545 C CE2   . PHE B 2 45  ? 2.174   7.210   3.582   1.00 93.70 45  B 1 
ATOM 3546 C CZ    . PHE B 2 45  ? 2.077   6.968   2.199   1.00 93.97 45  B 1 
ATOM 3547 N N     . ILE B 2 46  ? 2.417   1.596   3.916   1.00 94.74 46  B 1 
ATOM 3548 C CA    . ILE B 2 46  ? 1.421   0.860   3.122   1.00 94.30 46  B 1 
ATOM 3549 C C     . ILE B 2 46  ? 0.310   0.313   4.026   1.00 94.21 46  B 1 
ATOM 3550 O O     . ILE B 2 46  ? -0.868  0.425   3.686   1.00 93.14 46  B 1 
ATOM 3551 C CB    . ILE B 2 46  ? 2.071   -0.299  2.336   1.00 93.62 46  B 1 
ATOM 3552 C CG1   . ILE B 2 46  ? 3.025   0.214   1.246   1.00 90.81 46  B 1 
ATOM 3553 C CG2   . ILE B 2 46  ? 0.999   -1.185  1.661   1.00 90.21 46  B 1 
ATOM 3554 C CD1   . ILE B 2 46  ? 4.034   -0.841  0.788   1.00 85.95 46  B 1 
ATOM 3555 N N     . SER B 2 47  ? 0.674   -0.288  5.139   1.00 93.83 47  B 1 
ATOM 3556 C CA    . SER B 2 47  ? -0.282  -0.886  6.068   1.00 93.24 47  B 1 
ATOM 3557 C C     . SER B 2 47  ? -1.170  0.161   6.741   1.00 93.50 47  B 1 
ATOM 3558 O O     . SER B 2 47  ? -2.373  -0.054  6.872   1.00 92.34 47  B 1 
ATOM 3559 C CB    . SER B 2 47  ? 0.465   -1.684  7.117   1.00 91.77 47  B 1 
ATOM 3560 O OG    . SER B 2 47  ? 1.149   -2.770  6.514   1.00 81.81 47  B 1 
ATOM 3561 N N     . PHE B 2 48  ? -0.609  1.315   7.106   1.00 93.81 48  B 1 
ATOM 3562 C CA    . PHE B 2 48  ? -1.329  2.435   7.704   1.00 93.88 48  B 1 
ATOM 3563 C C     . PHE B 2 48  ? -2.375  3.015   6.752   1.00 94.05 48  B 1 
ATOM 3564 O O     . PHE B 2 48  ? -3.570  3.047   7.080   1.00 92.99 48  B 1 
ATOM 3565 C CB    . PHE B 2 48  ? -0.297  3.491   8.139   1.00 93.57 48  B 1 
ATOM 3566 C CG    . PHE B 2 48  ? -0.878  4.694   8.851   1.00 93.47 48  B 1 
ATOM 3567 C CD1   . PHE B 2 48  ? -0.481  5.995   8.479   1.00 91.33 48  B 1 
ATOM 3568 C CD2   . PHE B 2 48  ? -1.782  4.522   9.911   1.00 91.45 48  B 1 
ATOM 3569 C CE1   . PHE B 2 48  ? -0.967  7.102   9.166   1.00 90.74 48  B 1 
ATOM 3570 C CE2   . PHE B 2 48  ? -2.279  5.632   10.603  1.00 90.49 48  B 1 
ATOM 3571 C CZ    . PHE B 2 48  ? -1.873  6.926   10.242  1.00 91.12 48  B 1 
ATOM 3572 N N     . ILE B 2 49  ? -1.963  3.370   5.522   1.00 94.87 49  B 1 
ATOM 3573 C CA    . ILE B 2 49  ? -2.847  3.931   4.496   1.00 94.79 49  B 1 
ATOM 3574 C C     . ILE B 2 49  ? -3.908  2.918   4.056   1.00 94.71 49  B 1 
ATOM 3575 O O     . ILE B 2 49  ? -5.093  3.241   3.969   1.00 93.76 49  B 1 
ATOM 3576 C CB    . ILE B 2 49  ? -2.007  4.429   3.300   1.00 93.99 49  B 1 
ATOM 3577 C CG1   . ILE B 2 49  ? -1.029  5.568   3.694   1.00 89.08 49  B 1 
ATOM 3578 C CG2   . ILE B 2 49  ? -2.886  4.873   2.125   1.00 89.00 49  B 1 
ATOM 3579 C CD1   . ILE B 2 49  ? -1.686  6.808   4.306   1.00 79.22 49  B 1 
ATOM 3580 N N     . THR B 2 50  ? -3.499  1.677   3.793   1.00 94.76 50  B 1 
ATOM 3581 C CA    . THR B 2 50  ? -4.426  0.637   3.345   1.00 94.27 50  B 1 
ATOM 3582 C C     . THR B 2 50  ? -5.422  0.255   4.445   1.00 94.16 50  B 1 
ATOM 3583 O O     . THR B 2 50  ? -6.576  -0.027  4.131   1.00 92.72 50  B 1 
ATOM 3584 C CB    . THR B 2 50  ? -3.687  -0.622  2.868   1.00 92.99 50  B 1 
ATOM 3585 O OG1   . THR B 2 50  ? -2.728  -0.305  1.886   1.00 81.68 50  B 1 
ATOM 3586 C CG2   . THR B 2 50  ? -4.636  -1.620  2.216   1.00 78.64 50  B 1 
ATOM 3587 N N     . GLY B 2 51  ? -5.006  0.259   5.699   1.00 93.53 51  B 1 
ATOM 3588 C CA    . GLY B 2 51  ? -5.875  0.003   6.843   1.00 93.05 51  B 1 
ATOM 3589 C C     . GLY B 2 51  ? -6.985  1.036   6.973   1.00 93.47 51  B 1 
ATOM 3590 O O     . GLY B 2 51  ? -8.147  0.666   7.126   1.00 92.50 51  B 1 
ATOM 3591 N N     . GLU B 2 52  ? -6.659  2.320   6.820   1.00 93.86 52  B 1 
ATOM 3592 C CA    . GLU B 2 52  ? -7.670  3.387   6.863   1.00 93.54 52  B 1 
ATOM 3593 C C     . GLU B 2 52  ? -8.607  3.349   5.642   1.00 93.82 52  B 1 
ATOM 3594 O O     . GLU B 2 52  ? -9.828  3.474   5.782   1.00 92.64 52  B 1 
ATOM 3595 C CB    . GLU B 2 52  ? -6.971  4.748   7.003   1.00 92.61 52  B 1 
ATOM 3596 C CG    . GLU B 2 52  ? -7.956  5.902   7.308   1.00 86.93 52  B 1 
ATOM 3597 C CD    . GLU B 2 52  ? -8.743  5.735   8.625   1.00 88.12 52  B 1 
ATOM 3598 O OE1   . GLU B 2 52  ? -9.899  6.210   8.699   1.00 82.41 52  B 1 
ATOM 3599 O OE2   . GLU B 2 52  ? -8.219  5.138   9.585   1.00 82.74 52  B 1 
ATOM 3600 N N     . ALA B 2 53  ? -8.065  3.097   4.445   1.00 93.91 53  B 1 
ATOM 3601 C CA    . ALA B 2 53  ? -8.880  2.916   3.238   1.00 93.86 53  B 1 
ATOM 3602 C C     . ALA B 2 53  ? -9.831  1.713   3.359   1.00 93.95 53  B 1 
ATOM 3603 O O     . ALA B 2 53  ? -10.994 1.786   2.939   1.00 92.90 53  B 1 
ATOM 3604 C CB    . ALA B 2 53  ? -7.933  2.758   2.044   1.00 93.63 53  B 1 
ATOM 3605 N N     . SER B 2 54  ? -9.371  0.617   3.954   1.00 94.11 54  B 1 
ATOM 3606 C CA    . SER B 2 54  ? -10.182 -0.570  4.232   1.00 93.81 54  B 1 
ATOM 3607 C C     . SER B 2 54  ? -11.287 -0.276  5.243   1.00 93.86 54  B 1 
ATOM 3608 O O     . SER B 2 54  ? -12.444 -0.637  5.000   1.00 92.91 54  B 1 
ATOM 3609 C CB    . SER B 2 54  ? -9.293  -1.696  4.732   1.00 92.67 54  B 1 
ATOM 3610 O OG    . SER B 2 54  ? -10.070 -2.848  5.011   1.00 83.69 54  B 1 
ATOM 3611 N N     . ASP B 2 55  ? -10.982 0.448   6.320   1.00 93.16 55  B 1 
ATOM 3612 C CA    . ASP B 2 55  ? -11.984 0.859   7.307   1.00 92.52 55  B 1 
ATOM 3613 C C     . ASP B 2 55  ? -13.080 1.718   6.672   1.00 93.20 55  B 1 
ATOM 3614 O O     . ASP B 2 55  ? -14.268 1.530   6.955   1.00 91.94 55  B 1 
ATOM 3615 C CB    . ASP B 2 55  ? -11.319 1.648   8.445   1.00 90.93 55  B 1 
ATOM 3616 C CG    . ASP B 2 55  ? -10.631 0.779   9.505   1.00 85.31 55  B 1 
ATOM 3617 O OD1   . ASP B 2 55  ? -10.755 -0.466  9.463   1.00 79.45 55  B 1 
ATOM 3618 O OD2   . ASP B 2 55  ? -10.052 1.358   10.443  1.00 79.19 55  B 1 
ATOM 3619 N N     . LYS B 2 56  ? -12.721 2.637   5.768   1.00 93.12 56  B 1 
ATOM 3620 C CA    . LYS B 2 56  ? -13.684 3.400   4.976   1.00 93.12 56  B 1 
ATOM 3621 C C     . LYS B 2 56  ? -14.553 2.472   4.128   1.00 93.70 56  B 1 
ATOM 3622 O O     . LYS B 2 56  ? -15.778 2.564   4.182   1.00 92.58 56  B 1 
ATOM 3623 C CB    . LYS B 2 56  ? -12.951 4.428   4.107   1.00 92.37 56  B 1 
ATOM 3624 C CG    . LYS B 2 56  ? -13.927 5.303   3.306   1.00 88.91 56  B 1 
ATOM 3625 C CD    . LYS B 2 56  ? -13.213 6.057   2.199   1.00 83.55 56  B 1 
ATOM 3626 C CE    . LYS B 2 56  ? -14.227 6.745   1.295   1.00 79.18 56  B 1 
ATOM 3627 N NZ    . LYS B 2 56  ? -13.679 6.973   -0.058  1.00 71.91 56  B 1 
ATOM 3628 N N     . CYS B 2 57  ? -13.943 1.541   3.390   1.00 94.02 57  B 1 
ATOM 3629 C CA    . CYS B 2 57  ? -14.683 0.576   2.576   1.00 93.92 57  B 1 
ATOM 3630 C C     . CYS B 2 57  ? -15.666 -0.253  3.410   1.00 94.14 57  B 1 
ATOM 3631 O O     . CYS B 2 57  ? -16.805 -0.461  2.993   1.00 93.04 57  B 1 
ATOM 3632 C CB    . CYS B 2 57  ? -13.699 -0.349  1.852   1.00 93.65 57  B 1 
ATOM 3633 S SG    . CYS B 2 57  ? -12.770 0.549   0.573   1.00 91.34 57  B 1 
ATOM 3634 N N     . GLN B 2 58  ? -15.259 -0.695  4.588   1.00 93.48 58  B 1 
ATOM 3635 C CA    . GLN B 2 58  ? -16.108 -1.457  5.494   1.00 92.91 58  B 1 
ATOM 3636 C C     . GLN B 2 58  ? -17.267 -0.620  6.050   1.00 93.70 58  B 1 
ATOM 3637 O O     . GLN B 2 58  ? -18.407 -1.101  6.058   1.00 92.65 58  B 1 
ATOM 3638 C CB    . GLN B 2 58  ? -15.259 -2.028  6.635   1.00 91.42 58  B 1 
ATOM 3639 C CG    . GLN B 2 58  ? -14.296 -3.132  6.172   1.00 84.89 58  B 1 
ATOM 3640 C CD    . GLN B 2 58  ? -13.432 -3.668  7.318   1.00 81.35 58  B 1 
ATOM 3641 O OE1   . GLN B 2 58  ? -13.820 -3.644  8.469   1.00 72.90 58  B 1 
ATOM 3642 N NE2   . GLN B 2 58  ? -12.255 -4.192  7.041   1.00 69.55 58  B 1 
ATOM 3643 N N     . ARG B 2 59  ? -17.030 0.642   6.434   1.00 93.13 59  B 1 
ATOM 3644 C CA    . ARG B 2 59  ? -18.093 1.574   6.858   1.00 93.08 59  B 1 
ATOM 3645 C C     . ARG B 2 59  ? -19.124 1.794   5.748   1.00 93.67 59  B 1 
ATOM 3646 O O     . ARG B 2 59  ? -20.325 1.810   6.023   1.00 91.90 59  B 1 
ATOM 3647 C CB    . ARG B 2 59  ? -17.496 2.918   7.307   1.00 91.96 59  B 1 
ATOM 3648 C CG    . ARG B 2 59  ? -16.778 2.846   8.676   1.00 84.39 59  B 1 
ATOM 3649 C CD    . ARG B 2 59  ? -16.334 4.226   9.189   1.00 83.85 59  B 1 
ATOM 3650 N NE    . ARG B 2 59  ? -15.359 4.891   8.313   1.00 77.04 59  B 1 
ATOM 3651 C CZ    . ARG B 2 59  ? -14.034 4.989   8.484   1.00 71.55 59  B 1 
ATOM 3652 N NH1   . ARG B 2 59  ? -13.410 4.432   9.490   1.00 63.57 59  B 1 
ATOM 3653 N NH2   . ARG B 2 59  ? -13.295 5.678   7.656   1.00 64.20 59  B 1 
ATOM 3654 N N     . GLU B 2 60  ? -18.666 1.868   4.501   1.00 93.97 60  B 1 
ATOM 3655 C CA    . GLU B 2 60  ? -19.522 2.016   3.313   1.00 93.70 60  B 1 
ATOM 3656 C C     . GLU B 2 60  ? -20.068 0.670   2.770   1.00 93.82 60  B 1 
ATOM 3657 O O     . GLU B 2 60  ? -20.699 0.628   1.713   1.00 91.42 60  B 1 
ATOM 3658 C CB    . GLU B 2 60  ? -18.735 2.766   2.228   1.00 93.16 60  B 1 
ATOM 3659 C CG    . GLU B 2 60  ? -18.424 4.221   2.609   1.00 90.32 60  B 1 
ATOM 3660 C CD    . GLU B 2 60  ? -17.520 4.930   1.582   1.00 89.45 60  B 1 
ATOM 3661 O OE1   . GLU B 2 60  ? -17.067 6.046   1.869   1.00 84.31 60  B 1 
ATOM 3662 O OE2   . GLU B 2 60  ? -17.240 4.340   0.506   1.00 84.13 60  B 1 
ATOM 3663 N N     . LYS B 2 61  ? -19.845 -0.445  3.479   1.00 93.67 61  B 1 
ATOM 3664 C CA    . LYS B 2 61  ? -20.247 -1.810  3.092   1.00 93.57 61  B 1 
ATOM 3665 C C     . LYS B 2 61  ? -19.713 -2.252  1.710   1.00 94.24 61  B 1 
ATOM 3666 O O     . LYS B 2 61  ? -20.321 -3.092  1.047   1.00 91.27 61  B 1 
ATOM 3667 C CB    . LYS B 2 61  ? -21.770 -1.993  3.223   1.00 92.43 61  B 1 
ATOM 3668 C CG    . LYS B 2 61  ? -22.303 -1.668  4.629   1.00 87.46 61  B 1 
ATOM 3669 C CD    . LYS B 2 61  ? -23.825 -1.829  4.669   1.00 78.48 61  B 1 
ATOM 3670 C CE    . LYS B 2 61  ? -24.345 -1.466  6.054   1.00 70.63 61  B 1 
ATOM 3671 N NZ    . LYS B 2 61  ? -25.830 -1.501  6.128   1.00 59.98 61  B 1 
ATOM 3672 N N     . ARG B 2 62  ? -18.562 -1.710  1.283   1.00 92.10 62  B 1 
ATOM 3673 C CA    . ARG B 2 62  ? -17.854 -2.098  0.057   1.00 92.83 62  B 1 
ATOM 3674 C C     . ARG B 2 62  ? -16.801 -3.161  0.347   1.00 93.12 62  B 1 
ATOM 3675 O O     . ARG B 2 62  ? -16.243 -3.214  1.433   1.00 91.08 62  B 1 
ATOM 3676 C CB    . ARG B 2 62  ? -17.251 -0.858  -0.625  1.00 92.11 62  B 1 
ATOM 3677 C CG    . ARG B 2 62  ? -18.342 0.084   -1.163  1.00 89.36 62  B 1 
ATOM 3678 C CD    . ARG B 2 62  ? -17.781 1.250   -1.983  1.00 89.56 62  B 1 
ATOM 3679 N NE    . ARG B 2 62  ? -17.010 2.175   -1.159  1.00 86.49 62  B 1 
ATOM 3680 C CZ    . ARG B 2 62  ? -15.688 2.353   -1.128  1.00 88.03 62  B 1 
ATOM 3681 N NH1   . ARG B 2 62  ? -14.847 1.691   -1.889  1.00 78.50 62  B 1 
ATOM 3682 N NH2   . ARG B 2 62  ? -15.188 3.219   -0.307  1.00 81.18 62  B 1 
ATOM 3683 N N     . LYS B 2 63  ? -16.505 -4.009  -0.650  1.00 92.85 63  B 1 
ATOM 3684 C CA    . LYS B 2 63  ? -15.529 -5.108  -0.528  1.00 92.41 63  B 1 
ATOM 3685 C C     . LYS B 2 63  ? -14.271 -4.917  -1.366  1.00 92.77 63  B 1 
ATOM 3686 O O     . LYS B 2 63  ? -13.398 -5.785  -1.370  1.00 90.09 63  B 1 
ATOM 3687 C CB    . LYS B 2 63  ? -16.196 -6.448  -0.855  1.00 90.96 63  B 1 
ATOM 3688 C CG    . LYS B 2 63  ? -17.311 -6.783  0.135   1.00 86.60 63  B 1 
ATOM 3689 C CD    . LYS B 2 63  ? -17.793 -8.225  -0.052  1.00 79.58 63  B 1 
ATOM 3690 C CE    . LYS B 2 63  ? -18.857 -8.522  1.003   1.00 74.41 63  B 1 
ATOM 3691 N NZ    . LYS B 2 63  ? -19.225 -9.959  1.030   1.00 64.62 63  B 1 
ATOM 3692 N N     . THR B 2 64  ? -14.181 -3.823  -2.111  1.00 94.19 64  B 1 
ATOM 3693 C CA    . THR B 2 64  ? -13.068 -3.537  -3.009  1.00 94.22 64  B 1 
ATOM 3694 C C     . THR B 2 64  ? -12.455 -2.202  -2.639  1.00 94.20 64  B 1 
ATOM 3695 O O     . THR B 2 64  ? -13.163 -1.192  -2.670  1.00 92.40 64  B 1 
ATOM 3696 C CB    . THR B 2 64  ? -13.526 -3.531  -4.475  1.00 93.21 64  B 1 
ATOM 3697 O OG1   . THR B 2 64  ? -14.215 -4.730  -4.773  1.00 87.14 64  B 1 
ATOM 3698 C CG2   . THR B 2 64  ? -12.350 -3.442  -5.446  1.00 87.43 64  B 1 
ATOM 3699 N N     . ILE B 2 65  ? -11.160 -2.202  -2.324  1.00 94.62 65  B 1 
ATOM 3700 C CA    . ILE B 2 65  ? -10.355 -0.993  -2.142  1.00 94.47 65  B 1 
ATOM 3701 C C     . ILE B 2 65  ? -9.937  -0.496  -3.528  1.00 94.53 65  B 1 
ATOM 3702 O O     . ILE B 2 65  ? -9.349  -1.266  -4.298  1.00 93.06 65  B 1 
ATOM 3703 C CB    . ILE B 2 65  ? -9.125  -1.268  -1.240  1.00 93.83 65  B 1 
ATOM 3704 C CG1   . ILE B 2 65  ? -9.530  -1.874  0.123   1.00 89.82 65  B 1 
ATOM 3705 C CG2   . ILE B 2 65  ? -8.333  0.030   -1.029  1.00 89.00 65  B 1 
ATOM 3706 C CD1   . ILE B 2 65  ? -8.343  -2.406  0.951   1.00 83.25 65  B 1 
ATOM 3707 N N     . ASN B 2 66  ? -10.241 0.753   -3.852  1.00 93.43 66  B 1 
ATOM 3708 C CA    . ASN B 2 66  ? -9.867  1.413   -5.102  1.00 92.79 66  B 1 
ATOM 3709 C C     . ASN B 2 66  ? -8.872  2.564   -4.857  1.00 93.09 66  B 1 
ATOM 3710 O O     . ASN B 2 66  ? -8.479  2.827   -3.715  1.00 91.94 66  B 1 
ATOM 3711 C CB    . ASN B 2 66  ? -11.157 1.842   -5.850  1.00 91.08 66  B 1 
ATOM 3712 C CG    . ASN B 2 66  ? -11.957 2.909   -5.125  1.00 88.42 66  B 1 
ATOM 3713 O OD1   . ASN B 2 66  ? -11.491 3.542   -4.203  1.00 76.41 66  B 1 
ATOM 3714 N ND2   . ASN B 2 66  ? -13.178 3.146   -5.533  1.00 79.02 66  B 1 
ATOM 3715 N N     . GLY B 2 67  ? -8.412  3.217   -5.928  1.00 92.68 67  B 1 
ATOM 3716 C CA    . GLY B 2 67  ? -7.488  4.350   -5.831  1.00 92.21 67  B 1 
ATOM 3717 C C     . GLY B 2 67  ? -8.059  5.534   -5.053  1.00 92.84 67  B 1 
ATOM 3718 O O     . GLY B 2 67  ? -7.350  6.111   -4.229  1.00 91.73 67  B 1 
ATOM 3719 N N     . ASP B 2 68  ? -9.352  5.843   -5.230  1.00 92.68 68  B 1 
ATOM 3720 C CA    . ASP B 2 68  ? -10.004 6.964   -4.537  1.00 92.15 68  B 1 
ATOM 3721 C C     . ASP B 2 68  ? -10.101 6.748   -3.025  1.00 92.87 68  B 1 
ATOM 3722 O O     . ASP B 2 68  ? -10.006 7.688   -2.246  1.00 91.66 68  B 1 
ATOM 3723 C CB    . ASP B 2 68  ? -11.403 7.196   -5.121  1.00 90.30 68  B 1 
ATOM 3724 C CG    . ASP B 2 68  ? -11.390 7.516   -6.609  1.00 85.04 68  B 1 
ATOM 3725 O OD1   . ASP B 2 68  ? -10.429 8.174   -7.067  1.00 78.66 68  B 1 
ATOM 3726 O OD2   . ASP B 2 68  ? -12.326 7.049   -7.293  1.00 77.42 68  B 1 
ATOM 3727 N N     . ASP B 2 69  ? -10.232 5.492   -2.584  1.00 93.01 69  B 1 
ATOM 3728 C CA    . ASP B 2 69  ? -10.178 5.156   -1.158  1.00 93.15 69  B 1 
ATOM 3729 C C     . ASP B 2 69  ? -8.804  5.439   -0.555  1.00 93.78 69  B 1 
ATOM 3730 O O     . ASP B 2 69  ? -8.714  5.886   0.590   1.00 92.77 69  B 1 
ATOM 3731 C CB    . ASP B 2 69  ? -10.533 3.675   -0.937  1.00 93.04 69  B 1 
ATOM 3732 C CG    . ASP B 2 69  ? -11.962 3.324   -1.331  1.00 91.99 69  B 1 
ATOM 3733 O OD1   . ASP B 2 69  ? -12.888 4.108   -1.041  1.00 88.61 69  B 1 
ATOM 3734 O OD2   . ASP B 2 69  ? -12.196 2.218   -1.879  1.00 88.98 69  B 1 
ATOM 3735 N N     . LEU B 2 70  ? -7.735  5.201   -1.338  1.00 93.56 70  B 1 
ATOM 3736 C CA    . LEU B 2 70  ? -6.374  5.541   -0.924  1.00 93.82 70  B 1 
ATOM 3737 C C     . LEU B 2 70  ? -6.173  7.059   -0.870  1.00 93.93 70  B 1 
ATOM 3738 O O     . LEU B 2 70  ? -5.642  7.541   0.122   1.00 92.61 70  B 1 
ATOM 3739 C CB    . LEU B 2 70  ? -5.339  4.904   -1.865  1.00 93.72 70  B 1 
ATOM 3740 C CG    . LEU B 2 70  ? -5.313  3.376   -1.860  1.00 92.75 70  B 1 
ATOM 3741 C CD1   . LEU B 2 70  ? -4.353  2.899   -2.947  1.00 90.08 70  B 1 
ATOM 3742 C CD2   . LEU B 2 70  ? -4.841  2.810   -0.519  1.00 89.68 70  B 1 
ATOM 3743 N N     . LEU B 2 71  ? -6.626  7.806   -1.875  1.00 93.55 71  B 1 
ATOM 3744 C CA    . LEU B 2 71  ? -6.540  9.268   -1.872  1.00 93.20 71  B 1 
ATOM 3745 C C     . LEU B 2 71  ? -7.273  9.868   -0.670  1.00 93.62 71  B 1 
ATOM 3746 O O     . LEU B 2 71  ? -6.729  10.730  0.023   1.00 92.24 71  B 1 
ATOM 3747 C CB    . LEU B 2 71  ? -7.117  9.841   -3.176  1.00 91.92 71  B 1 
ATOM 3748 C CG    . LEU B 2 71  ? -6.299  9.524   -4.436  1.00 88.26 71  B 1 
ATOM 3749 C CD1   . LEU B 2 71  ? -6.955  10.199  -5.644  1.00 82.67 71  B 1 
ATOM 3750 C CD2   . LEU B 2 71  ? -4.860  10.015  -4.332  1.00 82.82 71  B 1 
ATOM 3751 N N     . TRP B 2 72  ? -8.471  9.369   -0.381  1.00 93.37 72  B 1 
ATOM 3752 C CA    . TRP B 2 72  ? -9.206  9.784   0.809   1.00 93.45 72  B 1 
ATOM 3753 C C     . TRP B 2 72  ? -8.433  9.475   2.097   1.00 93.52 72  B 1 
ATOM 3754 O O     . TRP B 2 72  ? -8.391  10.308  3.005   1.00 92.26 72  B 1 
ATOM 3755 C CB    . TRP B 2 72  ? -10.573 9.103   0.813   1.00 92.96 72  B 1 
ATOM 3756 C CG    . TRP B 2 72  ? -11.404 9.455   2.002   1.00 92.31 72  B 1 
ATOM 3757 C CD1   . TRP B 2 72  ? -12.251 10.500  2.082   1.00 89.91 72  B 1 
ATOM 3758 C CD2   . TRP B 2 72  ? -11.427 8.818   3.309   1.00 90.76 72  B 1 
ATOM 3759 N NE1   . TRP B 2 72  ? -12.810 10.559  3.349   1.00 88.70 72  B 1 
ATOM 3760 C CE2   . TRP B 2 72  ? -12.318 9.542   4.136   1.00 89.89 72  B 1 
ATOM 3761 C CE3   . TRP B 2 72  ? -10.769 7.698   3.874   1.00 88.32 72  B 1 
ATOM 3762 C CZ2   . TRP B 2 72  ? -12.557 9.182   5.483   1.00 88.32 72  B 1 
ATOM 3763 C CZ3   . TRP B 2 72  ? -11.000 7.340   5.214   1.00 84.93 72  B 1 
ATOM 3764 C CH2   . TRP B 2 72  ? -11.878 8.079   6.007   1.00 85.30 72  B 1 
ATOM 3765 N N     . ALA B 2 73  ? -7.803  8.300   2.196   1.00 93.47 73  B 1 
ATOM 3766 C CA    . ALA B 2 73  ? -6.979  7.943   3.345   1.00 93.31 73  B 1 
ATOM 3767 C C     . ALA B 2 73  ? -5.749  8.851   3.476   1.00 93.34 73  B 1 
ATOM 3768 O O     . ALA B 2 73  ? -5.422  9.256   4.587   1.00 92.06 73  B 1 
ATOM 3769 C CB    . ALA B 2 73  ? -6.593  6.465   3.248   1.00 93.03 73  B 1 
ATOM 3770 N N     . MET B 2 74  ? -5.102  9.228   2.365   1.00 93.76 74  B 1 
ATOM 3771 C CA    . MET B 2 74  ? -3.974  10.165  2.372   1.00 93.40 74  B 1 
ATOM 3772 C C     . MET B 2 74  ? -4.376  11.514  2.970   1.00 93.20 74  B 1 
ATOM 3773 O O     . MET B 2 74  ? -3.767  11.950  3.942   1.00 90.93 74  B 1 
ATOM 3774 C CB    . MET B 2 74  ? -3.421  10.374  0.950   1.00 92.74 74  B 1 
ATOM 3775 C CG    . MET B 2 74  ? -2.757  9.130   0.358   1.00 89.33 74  B 1 
ATOM 3776 S SD    . MET B 2 74  ? -1.428  8.394   1.334   1.00 85.52 74  B 1 
ATOM 3777 C CE    . MET B 2 74  ? -0.225  9.723   1.277   1.00 76.19 74  B 1 
ATOM 3778 N N     . THR B 2 75  ? -5.439  12.133  2.461   1.00 92.42 75  B 1 
ATOM 3779 C CA    . THR B 2 75  ? -5.948  13.406  2.998   1.00 91.74 75  B 1 
ATOM 3780 C C     . THR B 2 75  ? -6.333  13.281  4.472   1.00 91.82 75  B 1 
ATOM 3781 O O     . THR B 2 75  ? -5.984  14.116  5.298   1.00 90.01 75  B 1 
ATOM 3782 C CB    . THR B 2 75  ? -7.163  13.872  2.183   1.00 90.22 75  B 1 
ATOM 3783 O OG1   . THR B 2 75  ? -6.850  13.927  0.813   1.00 80.93 75  B 1 
ATOM 3784 C CG2   . THR B 2 75  ? -7.655  15.259  2.583   1.00 77.90 75  B 1 
ATOM 3785 N N     . THR B 2 76  ? -7.002  12.187  4.843   1.00 92.13 76  B 1 
ATOM 3786 C CA    . THR B 2 76  ? -7.459  11.936  6.214   1.00 91.71 76  B 1 
ATOM 3787 C C     . THR B 2 76  ? -6.307  11.785  7.219   1.00 91.87 76  B 1 
ATOM 3788 O O     . THR B 2 76  ? -6.446  12.167  8.385   1.00 89.51 76  B 1 
ATOM 3789 C CB    . THR B 2 76  ? -8.324  10.673  6.235   1.00 90.23 76  B 1 
ATOM 3790 O OG1   . THR B 2 76  ? -9.484  10.868  5.446   1.00 81.10 76  B 1 
ATOM 3791 C CG2   . THR B 2 76  ? -8.804  10.279  7.617   1.00 79.42 76  B 1 
ATOM 3792 N N     . LEU B 2 77  ? -5.175  11.211  6.785   1.00 92.14 77  B 1 
ATOM 3793 C CA    . LEU B 2 77  ? -4.040  10.868  7.640   1.00 92.19 77  B 1 
ATOM 3794 C C     . LEU B 2 77  ? -2.915  11.920  7.619   1.00 91.70 77  B 1 
ATOM 3795 O O     . LEU B 2 77  ? -1.875  11.695  8.237   1.00 88.23 77  B 1 
ATOM 3796 C CB    . LEU B 2 77  ? -3.546  9.461   7.287   1.00 91.98 77  B 1 
ATOM 3797 C CG    . LEU B 2 77  ? -4.567  8.334   7.571   1.00 91.20 77  B 1 
ATOM 3798 C CD1   . LEU B 2 77  ? -4.013  7.008   7.073   1.00 87.82 77  B 1 
ATOM 3799 C CD2   . LEU B 2 77  ? -4.904  8.209   9.060   1.00 87.63 77  B 1 
ATOM 3800 N N     . GLY B 2 78  ? -3.125  13.064  6.954   1.00 90.71 78  B 1 
ATOM 3801 C CA    . GLY B 2 78  ? -2.162  14.173  6.944   1.00 90.23 78  B 1 
ATOM 3802 C C     . GLY B 2 78  ? -1.088  14.060  5.862   1.00 91.34 78  B 1 
ATOM 3803 O O     . GLY B 2 78  ? -0.010  14.618  6.013   1.00 88.27 78  B 1 
ATOM 3804 N N     . PHE B 2 79  ? -1.382  13.334  4.782   1.00 92.56 79  B 1 
ATOM 3805 C CA    . PHE B 2 79  ? -0.546  13.226  3.584   1.00 92.92 79  B 1 
ATOM 3806 C C     . PHE B 2 79  ? -1.220  13.895  2.374   1.00 92.93 79  B 1 
ATOM 3807 O O     . PHE B 2 79  ? -1.133  13.403  1.249   1.00 90.58 79  B 1 
ATOM 3808 C CB    . PHE B 2 79  ? -0.204  11.759  3.322   1.00 92.72 79  B 1 
ATOM 3809 C CG    . PHE B 2 79  ? 0.573   11.080  4.418   1.00 93.19 79  B 1 
ATOM 3810 C CD1   . PHE B 2 79  ? 1.959   11.248  4.513   1.00 90.99 79  B 1 
ATOM 3811 C CD2   . PHE B 2 79  ? -0.092  10.282  5.361   1.00 90.94 79  B 1 
ATOM 3812 C CE1   . PHE B 2 79  ? 2.688   10.617  5.524   1.00 90.09 79  B 1 
ATOM 3813 C CE2   . PHE B 2 79  ? 0.629   9.651   6.384   1.00 90.27 79  B 1 
ATOM 3814 C CZ    . PHE B 2 79  ? 2.016   9.816   6.466   1.00 90.50 79  B 1 
ATOM 3815 N N     . GLU B 2 80  ? -1.936  14.987  2.602   1.00 92.93 80  B 1 
ATOM 3816 C CA    . GLU B 2 80  ? -2.664  15.715  1.565   1.00 92.46 80  B 1 
ATOM 3817 C C     . GLU B 2 80  ? -1.748  16.194  0.432   1.00 92.93 80  B 1 
ATOM 3818 O O     . GLU B 2 80  ? -2.092  16.068  -0.737  1.00 90.61 80  B 1 
ATOM 3819 C CB    . GLU B 2 80  ? -3.437  16.870  2.212   1.00 89.61 80  B 1 
ATOM 3820 C CG    . GLU B 2 80  ? -4.295  17.638  1.207   1.00 78.77 80  B 1 
ATOM 3821 C CD    . GLU B 2 80  ? -5.347  18.539  1.878   1.00 74.67 80  B 1 
ATOM 3822 O OE1   . GLU B 2 80  ? -6.273  18.965  1.151   1.00 64.73 80  B 1 
ATOM 3823 O OE2   . GLU B 2 80  ? -5.288  18.726  3.114   1.00 64.34 80  B 1 
ATOM 3824 N N     . ASP B 2 81  ? -0.515  16.596  0.764   1.00 92.37 81  B 1 
ATOM 3825 C CA    . ASP B 2 81  ? 0.490   17.076  -0.187  1.00 91.71 81  B 1 
ATOM 3826 C C     . ASP B 2 81  ? 0.874   16.026  -1.243  1.00 92.78 81  B 1 
ATOM 3827 O O     . ASP B 2 81  ? 1.382   16.363  -2.309  1.00 89.72 81  B 1 
ATOM 3828 C CB    . ASP B 2 81  ? 1.748   17.514  0.577   1.00 89.05 81  B 1 
ATOM 3829 C CG    . ASP B 2 81  ? 1.493   18.627  1.595   1.00 80.69 81  B 1 
ATOM 3830 O OD1   . ASP B 2 81  ? 0.523   19.391  1.403   1.00 72.18 81  B 1 
ATOM 3831 O OD2   . ASP B 2 81  ? 2.258   18.680  2.589   1.00 73.51 81  B 1 
ATOM 3832 N N     . TYR B 2 82  ? 0.616   14.727  -0.999  1.00 92.54 82  B 1 
ATOM 3833 C CA    . TYR B 2 82  ? 0.871   13.678  -1.980  1.00 92.74 82  B 1 
ATOM 3834 C C     . TYR B 2 82  ? -0.259  13.522  -3.005  1.00 92.59 82  B 1 
ATOM 3835 O O     . TYR B 2 82  ? -0.069  12.878  -4.044  1.00 90.06 82  B 1 
ATOM 3836 C CB    . TYR B 2 82  ? 1.111   12.336  -1.273  1.00 92.44 82  B 1 
ATOM 3837 C CG    . TYR B 2 82  ? 2.312   12.212  -0.348  1.00 92.78 82  B 1 
ATOM 3838 C CD1   . TYR B 2 82  ? 3.175   13.284  -0.051  1.00 88.78 82  B 1 
ATOM 3839 C CD2   . TYR B 2 82  ? 2.563   10.955  0.235   1.00 88.82 82  B 1 
ATOM 3840 C CE1   . TYR B 2 82  ? 4.257   13.126  0.825   1.00 87.52 82  B 1 
ATOM 3841 C CE2   . TYR B 2 82  ? 3.642   10.778  1.112   1.00 87.63 82  B 1 
ATOM 3842 C CZ    . TYR B 2 82  ? 4.486   11.868  1.412   1.00 89.08 82  B 1 
ATOM 3843 O OH    . TYR B 2 82  ? 5.525   11.693  2.289   1.00 87.97 82  B 1 
ATOM 3844 N N     . VAL B 2 83  ? -1.451  14.068  -2.738  1.00 93.52 83  B 1 
ATOM 3845 C CA    . VAL B 2 83  ? -2.644  13.819  -3.542  1.00 93.14 83  B 1 
ATOM 3846 C C     . VAL B 2 83  ? -2.542  14.477  -4.911  1.00 93.08 83  B 1 
ATOM 3847 O O     . VAL B 2 83  ? -2.787  13.806  -5.921  1.00 91.15 83  B 1 
ATOM 3848 C CB    . VAL B 2 83  ? -3.916  14.265  -2.793  1.00 91.72 83  B 1 
ATOM 3849 C CG1   . VAL B 2 83  ? -5.178  14.128  -3.652  1.00 86.54 83  B 1 
ATOM 3850 C CG2   . VAL B 2 83  ? -4.117  13.401  -1.543  1.00 87.11 83  B 1 
ATOM 3851 N N     . GLU B 2 84  ? -2.166  15.749  -4.979  1.00 92.04 84  B 1 
ATOM 3852 C CA    . GLU B 2 84  ? -2.056  16.460  -6.251  1.00 91.43 84  B 1 
ATOM 3853 C C     . GLU B 2 84  ? -0.903  15.930  -7.129  1.00 91.59 84  B 1 
ATOM 3854 O O     . GLU B 2 84  ? -1.161  15.589  -8.292  1.00 89.76 84  B 1 
ATOM 3855 C CB    . GLU B 2 84  ? -1.998  17.981  -6.034  1.00 89.95 84  B 1 
ATOM 3856 C CG    . GLU B 2 84  ? -3.341  18.570  -5.544  1.00 78.72 84  B 1 
ATOM 3857 C CD    . GLU B 2 84  ? -4.519  18.209  -6.452  1.00 72.13 84  B 1 
ATOM 3858 O OE1   . GLU B 2 84  ? -5.575  17.748  -5.933  1.00 64.99 84  B 1 
ATOM 3859 O OE2   . GLU B 2 84  ? -4.381  18.269  -7.691  1.00 64.87 84  B 1 
ATOM 3860 N N     . PRO B 2 85  ? 0.324   15.704  -6.609  1.00 91.82 85  B 1 
ATOM 3861 C CA    . PRO B 2 85  ? 1.380   15.035  -7.382  1.00 91.37 85  B 1 
ATOM 3862 C C     . PRO B 2 85  ? 0.965   13.655  -7.903  1.00 91.55 85  B 1 
ATOM 3863 O O     . PRO B 2 85  ? 1.289   13.280  -9.029  1.00 89.31 85  B 1 
ATOM 3864 C CB    . PRO B 2 85  ? 2.568   14.930  -6.422  1.00 89.84 85  B 1 
ATOM 3865 C CG    . PRO B 2 85  ? 2.368   16.087  -5.459  1.00 86.31 85  B 1 
ATOM 3866 C CD    . PRO B 2 85  ? 0.852   16.170  -5.339  1.00 89.57 85  B 1 
ATOM 3867 N N     . LEU B 2 86  ? 0.204   12.893  -7.105  1.00 91.28 86  B 1 
ATOM 3868 C CA    . LEU B 2 86  ? -0.287  11.585  -7.525  1.00 90.92 86  B 1 
ATOM 3869 C C     . LEU B 2 86  ? -1.327  11.687  -8.643  1.00 90.46 86  B 1 
ATOM 3870 O O     . LEU B 2 86  ? -1.254  10.928  -9.613  1.00 87.75 86  B 1 
ATOM 3871 C CB    . LEU B 2 86  ? -0.846  10.840  -6.300  1.00 89.55 86  B 1 
ATOM 3872 C CG    . LEU B 2 86  ? -1.413  9.450   -6.641  1.00 87.16 86  B 1 
ATOM 3873 C CD1   . LEU B 2 86  ? -0.370  8.509   -7.219  1.00 80.65 86  B 1 
ATOM 3874 C CD2   . LEU B 2 86  ? -1.970  8.805   -5.381  1.00 79.95 86  B 1 
ATOM 3875 N N     . LYS B 2 87  ? -2.297  12.607  -8.550  1.00 90.75 87  B 1 
ATOM 3876 C CA    . LYS B 2 87  ? -3.290  12.843  -9.601  1.00 89.75 87  B 1 
ATOM 3877 C C     . LYS B 2 87  ? -2.619  13.266  -10.903 1.00 89.72 87  B 1 
ATOM 3878 O O     . LYS B 2 87  ? -2.930  12.694  -11.944 1.00 86.93 87  B 1 
ATOM 3879 C CB    . LYS B 2 87  ? -4.286  13.920  -9.171  1.00 87.86 87  B 1 
ATOM 3880 C CG    . LYS B 2 87  ? -5.331  13.454  -8.138  1.00 81.39 87  B 1 
ATOM 3881 C CD    . LYS B 2 87  ? -6.145  14.685  -7.745  1.00 77.52 87  B 1 
ATOM 3882 C CE    . LYS B 2 87  ? -7.119  14.469  -6.606  1.00 70.63 87  B 1 
ATOM 3883 N NZ    . LYS B 2 87  ? -7.566  15.792  -6.104  1.00 63.81 87  B 1 
ATOM 3884 N N     . TYR B 2 88  ? -1.672  14.207  -10.836 1.00 88.44 88  B 1 
ATOM 3885 C CA    . TYR B 2 88  ? -0.905  14.650  -11.997 1.00 87.31 88  B 1 
ATOM 3886 C C     . TYR B 2 88  ? -0.155  13.496  -12.652 1.00 86.65 88  B 1 
ATOM 3887 O O     . TYR B 2 88  ? -0.268  13.271  -13.862 1.00 83.67 88  B 1 
ATOM 3888 C CB    . TYR B 2 88  ? 0.061   15.762  -11.560 1.00 85.94 88  B 1 
ATOM 3889 C CG    . TYR B 2 88  ? 0.899   16.264  -12.715 1.00 83.74 88  B 1 
ATOM 3890 C CD1   . TYR B 2 88  ? 2.228   15.827  -12.889 1.00 78.24 88  B 1 
ATOM 3891 C CD2   . TYR B 2 88  ? 0.340   17.147  -13.658 1.00 75.93 88  B 1 
ATOM 3892 C CE1   . TYR B 2 88  ? 2.990   16.269  -13.981 1.00 72.94 88  B 1 
ATOM 3893 C CE2   . TYR B 2 88  ? 1.085   17.597  -14.758 1.00 71.38 88  B 1 
ATOM 3894 C CZ    . TYR B 2 88  ? 2.409   17.152  -14.909 1.00 70.60 88  B 1 
ATOM 3895 O OH    . TYR B 2 88  ? 3.148   17.591  -15.987 1.00 69.96 88  B 1 
ATOM 3896 N N     . TYR B 2 89  ? 0.557   12.693  -11.858 1.00 86.99 89  B 1 
ATOM 3897 C CA    . TYR B 2 89  ? 1.258   11.510  -12.349 1.00 85.54 89  B 1 
ATOM 3898 C C     . TYR B 2 89  ? 0.307   10.552  -13.070 1.00 85.56 89  B 1 
ATOM 3899 O O     . TYR B 2 89  ? 0.565   10.153  -14.205 1.00 82.73 89  B 1 
ATOM 3900 C CB    . TYR B 2 89  ? 1.943   10.818  -11.168 1.00 83.46 89  B 1 
ATOM 3901 C CG    . TYR B 2 89  ? 2.657   9.531   -11.535 1.00 79.31 89  B 1 
ATOM 3902 C CD1   . TYR B 2 89  ? 1.994   8.298   -11.477 1.00 74.56 89  B 1 
ATOM 3903 C CD2   . TYR B 2 89  ? 3.995   9.580   -11.966 1.00 72.50 89  B 1 
ATOM 3904 C CE1   . TYR B 2 89  ? 2.656   7.103   -11.841 1.00 68.93 89  B 1 
ATOM 3905 C CE2   . TYR B 2 89  ? 4.662   8.398   -12.329 1.00 68.59 89  B 1 
ATOM 3906 C CZ    . TYR B 2 89  ? 3.993   7.161   -12.276 1.00 67.98 89  B 1 
ATOM 3907 O OH    . TYR B 2 89  ? 4.643   6.012   -12.644 1.00 67.04 89  B 1 
ATOM 3908 N N     . LEU B 2 90  ? -0.817  10.196  -12.459 1.00 85.72 90  B 1 
ATOM 3909 C CA    . LEU B 2 90  ? -1.755  9.222   -13.012 1.00 83.63 90  B 1 
ATOM 3910 C C     . LEU B 2 90  ? -2.508  9.749   -14.242 1.00 83.76 90  B 1 
ATOM 3911 O O     . LEU B 2 90  ? -2.840  8.954   -15.114 1.00 80.69 90  B 1 
ATOM 3912 C CB    . LEU B 2 90  ? -2.755  8.803   -11.937 1.00 81.70 90  B 1 
ATOM 3913 C CG    . LEU B 2 90  ? -2.114  7.977   -10.806 1.00 77.70 90  B 1 
ATOM 3914 C CD1   . LEU B 2 90  ? -3.132  7.836   -9.696  1.00 72.95 90  B 1 
ATOM 3915 C CD2   . LEU B 2 90  ? -1.714  6.564   -11.267 1.00 72.74 90  B 1 
ATOM 3916 N N     . HIS B 2 91  ? -2.762  11.056  -14.310 1.00 83.04 91  B 1 
ATOM 3917 C CA    . HIS B 2 91  ? -3.334  11.679  -15.495 1.00 81.71 91  B 1 
ATOM 3918 C C     . HIS B 2 91  ? -2.367  11.555  -16.669 1.00 80.97 91  B 1 
ATOM 3919 O O     . HIS B 2 91  ? -2.726  10.999  -17.705 1.00 76.16 91  B 1 
ATOM 3920 C CB    . HIS B 2 91  ? -3.694  13.126  -15.183 1.00 78.93 91  B 1 
ATOM 3921 C CG    . HIS B 2 91  ? -4.412  13.803  -16.313 1.00 72.49 91  B 1 
ATOM 3922 N ND1   . HIS B 2 91  ? -5.593  13.387  -16.899 1.00 63.69 91  B 1 
ATOM 3923 C CD2   . HIS B 2 91  ? -4.037  14.945  -16.966 1.00 62.74 91  B 1 
ATOM 3924 C CE1   . HIS B 2 91  ? -5.913  14.264  -17.868 1.00 59.32 91  B 1 
ATOM 3925 N NE2   . HIS B 2 91  ? -4.992  15.227  -17.919 1.00 60.89 91  B 1 
ATOM 3926 N N     . LYS B 2 92  ? -1.091  11.947  -16.472 1.00 80.51 92  B 1 
ATOM 3927 C CA    . LYS B 2 92  ? -0.054  11.873  -17.492 1.00 77.26 92  B 1 
ATOM 3928 C C     . LYS B 2 92  ? 0.244   10.443  -17.973 1.00 75.23 92  B 1 
ATOM 3929 O O     . LYS B 2 92  ? 0.682   10.248  -19.097 1.00 70.10 92  B 1 
ATOM 3930 C CB    . LYS B 2 92  ? 1.209   12.545  -16.938 1.00 74.07 92  B 1 
ATOM 3931 C CG    . LYS B 2 92  ? 2.251   12.762  -18.041 1.00 66.09 92  B 1 
ATOM 3932 C CD    . LYS B 2 92  ? 3.463   13.511  -17.493 1.00 61.92 92  B 1 
ATOM 3933 C CE    . LYS B 2 92  ? 4.448   13.713  -18.630 1.00 54.26 92  B 1 
ATOM 3934 N NZ    . LYS B 2 92  ? 5.695   14.321  -18.151 1.00 48.51 92  B 1 
ATOM 3935 N N     . PHE B 2 93  ? 0.019   9.436   -17.137 1.00 75.10 93  B 1 
ATOM 3936 C CA    . PHE B 2 93  ? 0.152   8.031   -17.533 1.00 70.01 93  B 1 
ATOM 3937 C C     . PHE B 2 93  ? -1.105  7.443   -18.192 1.00 68.85 93  B 1 
ATOM 3938 O O     . PHE B 2 93  ? -1.033  6.349   -18.741 1.00 62.93 93  B 1 
ATOM 3939 C CB    . PHE B 2 93  ? 0.545   7.189   -16.320 1.00 64.86 93  B 1 
ATOM 3940 C CG    . PHE B 2 93  ? 2.037   7.076   -16.118 1.00 60.01 93  B 1 
ATOM 3941 C CD1   . PHE B 2 93  ? 2.765   6.051   -16.753 1.00 56.27 93  B 1 
ATOM 3942 C CD2   . PHE B 2 93  ? 2.696   7.980   -15.291 1.00 54.75 93  B 1 
ATOM 3943 C CE1   . PHE B 2 93  ? 4.138   5.921   -16.535 1.00 51.10 93  B 1 
ATOM 3944 C CE2   . PHE B 2 93  ? 4.077   7.855   -15.068 1.00 51.10 93  B 1 
ATOM 3945 C CZ    . PHE B 2 93  ? 4.795   6.828   -15.684 1.00 50.52 93  B 1 
ATOM 3946 N N     . ARG B 2 94  ? -2.270  8.085   -18.089 1.00 71.09 94  B 1 
ATOM 3947 C CA    . ARG B 2 94  ? -3.509  7.623   -18.739 1.00 67.45 94  B 1 
ATOM 3948 C C     . ARG B 2 94  ? -3.721  8.266   -20.106 1.00 65.48 94  B 1 
ATOM 3949 O O     . ARG B 2 94  ? -4.525  7.739   -20.862 1.00 59.67 94  B 1 
ATOM 3950 C CB    . ARG B 2 94  ? -4.722  7.905   -17.849 1.00 62.37 94  B 1 
ATOM 3951 C CG    . ARG B 2 94  ? -4.847  6.920   -16.680 1.00 56.89 94  B 1 
ATOM 3952 C CD    . ARG B 2 94  ? -6.070  7.301   -15.842 1.00 54.08 94  B 1 
ATOM 3953 N NE    . ARG B 2 94  ? -6.251  6.401   -14.691 1.00 48.39 94  B 1 
ATOM 3954 C CZ    . ARG B 2 94  ? -7.274  6.419   -13.846 1.00 45.09 94  B 1 
ATOM 3955 N NH1   . ARG B 2 94  ? -8.262  7.264   -13.991 1.00 43.16 94  B 1 
ATOM 3956 N NH2   . ARG B 2 94  ? -7.322  5.593   -12.836 1.00 42.41 94  B 1 
ATOM 3957 N N     . GLU B 2 95  ? -3.056  9.368   -20.387 1.00 66.79 95  B 1 
ATOM 3958 C CA    . GLU B 2 95  ? -2.985  9.979   -21.714 1.00 66.16 95  B 1 
ATOM 3959 C C     . GLU B 2 95  ? -2.079  9.190   -22.669 1.00 61.25 95  B 1 
ATOM 3960 O O     . GLU B 2 95  ? -1.076  8.601   -22.221 1.00 55.39 95  B 1 
ATOM 3961 C CB    . GLU B 2 95  ? -2.529  11.450  -21.615 1.00 60.02 95  B 1 
ATOM 3962 C CG    . GLU B 2 95  ? -3.595  12.332  -20.949 1.00 54.17 95  B 1 
ATOM 3963 C CD    . GLU B 2 95  ? -3.292  13.844  -21.010 1.00 46.03 95  B 1 
ATOM 3964 O OE1   . GLU B 2 95  ? -4.258  14.633  -20.927 1.00 43.65 95  B 1 
ATOM 3965 O OE2   . GLU B 2 95  ? -2.104  14.232  -21.107 1.00 45.94 95  B 1 
ATOM 3966 O OXT   . GLU B 2 95  ? -2.438  9.164   -23.882 1.00 49.07 95  B 1 
ATOM 3967 N N     . GLN C 3 1   ? -9.109  1.619   -32.622 1.00 35.65 1   C 1 
ATOM 3968 C CA    . GLN C 3 1   ? -9.856  0.817   -31.627 1.00 39.83 1   C 1 
ATOM 3969 C C     . GLN C 3 1   ? -9.015  -0.285  -30.982 1.00 43.02 1   C 1 
ATOM 3970 O O     . GLN C 3 1   ? -8.852  -0.222  -29.771 1.00 40.92 1   C 1 
ATOM 3971 C CB    . GLN C 3 1   ? -11.203 0.273   -32.134 1.00 37.34 1   C 1 
ATOM 3972 C CG    . GLN C 3 1   ? -12.312 1.301   -31.930 1.00 31.34 1   C 1 
ATOM 3973 C CD    . GLN C 3 1   ? -13.713 0.735   -32.135 1.00 26.92 1   C 1 
ATOM 3974 O OE1   . GLN C 3 1   ? -13.916 -0.392  -32.521 1.00 30.26 1   C 1 
ATOM 3975 N NE2   . GLN C 3 1   ? -14.739 1.510   -31.878 1.00 25.56 1   C 1 
ATOM 3976 N N     . GLN C 3 2   ? -8.467  -1.254  -31.724 1.00 42.37 2   C 1 
ATOM 3977 C CA    . GLN C 3 2   ? -7.557  -2.223  -31.101 1.00 43.25 2   C 1 
ATOM 3978 C C     . GLN C 3 2   ? -6.256  -1.573  -30.623 1.00 43.41 2   C 1 
ATOM 3979 O O     . GLN C 3 2   ? -5.823  -1.856  -29.509 1.00 43.20 2   C 1 
ATOM 3980 C CB    . GLN C 3 2   ? -7.277  -3.400  -32.033 1.00 42.38 2   C 1 
ATOM 3981 C CG    . GLN C 3 2   ? -8.215  -4.559  -31.752 1.00 36.42 2   C 1 
ATOM 3982 C CD    . GLN C 3 2   ? -8.013  -5.757  -32.687 1.00 32.25 2   C 1 
ATOM 3983 O OE1   . GLN C 3 2   ? -7.524  -5.641  -33.791 1.00 34.03 2   C 1 
ATOM 3984 N NE2   . GLN C 3 2   ? -8.405  -6.941  -32.290 1.00 31.00 2   C 1 
ATOM 3985 N N     . GLU C 3 3   ? -5.680  -0.653  -31.414 1.00 33.84 3   C 1 
ATOM 3986 C CA    . GLU C 3 3   ? -4.468  0.094   -31.047 1.00 37.14 3   C 1 
ATOM 3987 C C     . GLU C 3 3   ? -4.645  0.928   -29.770 1.00 36.60 3   C 1 
ATOM 3988 O O     . GLU C 3 3   ? -3.774  0.921   -28.911 1.00 36.23 3   C 1 
ATOM 3989 C CB    . GLU C 3 3   ? -4.070  1.014   -32.205 1.00 36.44 3   C 1 
ATOM 3990 C CG    . GLU C 3 3   ? -3.598  0.234   -33.435 1.00 32.02 3   C 1 
ATOM 3991 C CD    . GLU C 3 3   ? -3.344  1.128   -34.645 1.00 30.33 3   C 1 
ATOM 3992 O OE1   . GLU C 3 3   ? -2.441  0.786   -35.438 1.00 27.94 3   C 1 
ATOM 3993 O OE2   . GLU C 3 3   ? -4.094  2.114   -34.809 1.00 30.40 3   C 1 
ATOM 3994 N N     . GLU C 3 4   ? -5.802  1.572   -29.576 1.00 34.28 4   C 1 
ATOM 3995 C CA    . GLU C 3 4   ? -6.104  2.317   -28.343 1.00 35.54 4   C 1 
ATOM 3996 C C     . GLU C 3 4   ? -6.085  1.424   -27.091 1.00 34.52 4   C 1 
ATOM 3997 O O     . GLU C 3 4   ? -5.793  1.884   -25.984 1.00 34.41 4   C 1 
ATOM 3998 C CB    . GLU C 3 4   ? -7.497  2.951   -28.439 1.00 35.39 4   C 1 
ATOM 3999 C CG    . GLU C 3 4   ? -7.607  4.126   -29.411 1.00 31.05 4   C 1 
ATOM 4000 C CD    . GLU C 3 4   ? -9.065  4.609   -29.569 1.00 29.96 4   C 1 
ATOM 4001 O OE1   . GLU C 3 4   ? -9.275  5.823   -29.723 1.00 27.94 4   C 1 
ATOM 4002 O OE2   . GLU C 3 4   ? -9.967  3.732   -29.568 1.00 28.26 4   C 1 
ATOM 4003 N N     . MET C 3 5   ? -6.397  0.139   -27.246 1.00 35.77 5   C 1 
ATOM 4004 C CA    . MET C 3 5   ? -6.437  -0.800  -26.124 1.00 34.79 5   C 1 
ATOM 4005 C C     . MET C 3 5   ? -5.035  -1.315  -25.748 1.00 35.43 5   C 1 
ATOM 4006 O O     . MET C 3 5   ? -4.818  -1.731  -24.609 1.00 35.66 5   C 1 
ATOM 4007 C CB    . MET C 3 5   ? -7.413  -1.935  -26.449 1.00 34.85 5   C 1 
ATOM 4008 C CG    . MET C 3 5   ? -7.983  -2.589  -25.193 1.00 29.35 5   C 1 
ATOM 4009 S SD    . MET C 3 5   ? -9.282  -3.845  -25.484 1.00 27.51 5   C 1 
ATOM 4010 C CE    . MET C 3 5   ? -8.288  -5.135  -26.282 1.00 26.38 5   C 1 
ATOM 4011 N N     . GLU C 3 6   ? -4.074  -1.285  -26.683 1.00 33.37 6   C 1 
ATOM 4012 C CA    . GLU C 3 6   ? -2.664  -1.604  -26.423 1.00 33.44 6   C 1 
ATOM 4013 C C     . GLU C 3 6   ? -1.913  -0.486  -25.692 1.00 33.45 6   C 1 
ATOM 4014 O O     . GLU C 3 6   ? -0.900  -0.761  -25.051 1.00 32.35 6   C 1 
ATOM 4015 C CB    . GLU C 3 6   ? -1.926  -1.976  -27.710 1.00 32.69 6   C 1 
ATOM 4016 C CG    . GLU C 3 6   ? -2.289  -3.387  -28.177 1.00 28.74 6   C 1 
ATOM 4017 C CD    . GLU C 3 6   ? -1.382  -3.915  -29.302 1.00 27.41 6   C 1 
ATOM 4018 O OE1   . GLU C 3 6   ? -1.384  -5.157  -29.488 1.00 25.55 6   C 1 
ATOM 4019 O OE2   . GLU C 3 6   ? -0.690  -3.104  -29.940 1.00 25.97 6   C 1 
ATOM 4020 N N     . ALA C 3 7   ? -2.454  0.736   -25.676 1.00 37.52 7   C 1 
ATOM 4021 C CA    . ALA C 3 7   ? -2.081  1.757   -24.698 1.00 37.16 7   C 1 
ATOM 4022 C C     . ALA C 3 7   ? -2.506  1.387   -23.270 1.00 37.27 7   C 1 
ATOM 4023 O O     . ALA C 3 7   ? -2.888  2.227   -22.454 1.00 36.39 7   C 1 
ATOM 4024 C CB    . ALA C 3 7   ? -2.595  3.123   -25.160 1.00 34.97 7   C 1 
ATOM 4025 N N     . THR C 3 8   ? -2.427  0.081   -22.915 1.00 42.55 8   C 1 
ATOM 4026 C CA    . THR C 3 8   ? -2.259  -0.329  -21.532 1.00 43.10 8   C 1 
ATOM 4027 C C     . THR C 3 8   ? -1.009  0.367   -21.066 1.00 43.31 8   C 1 
ATOM 4028 O O     . THR C 3 8   ? 0.092   -0.059  -21.405 1.00 40.89 8   C 1 
ATOM 4029 C CB    . THR C 3 8   ? -2.116  -1.835  -21.332 1.00 40.00 8   C 1 
ATOM 4030 O OG1   . THR C 3 8   ? -1.144  -2.415  -22.176 1.00 36.23 8   C 1 
ATOM 4031 C CG2   . THR C 3 8   ? -3.433  -2.574  -21.550 1.00 35.82 8   C 1 
ATOM 4032 N N     . VAL C 3 9   ? -1.221  1.450   -20.344 1.00 46.83 9   C 1 
ATOM 4033 C CA    . VAL C 3 9   ? -0.217  2.276   -19.688 1.00 47.41 9   C 1 
ATOM 4034 C C     . VAL C 3 9   ? 0.877   1.357   -19.196 1.00 48.66 9   C 1 
ATOM 4035 O O     . VAL C 3 9   ? 0.663   0.573   -18.264 1.00 46.09 9   C 1 
ATOM 4036 C CB    . VAL C 3 9   ? -0.831  3.000   -18.493 1.00 43.42 9   C 1 
ATOM 4037 C CG1   . VAL C 3 9   ? 0.231   3.879   -17.838 1.00 39.04 9   C 1 
ATOM 4038 C CG2   . VAL C 3 9   ? -2.034  3.848   -18.910 1.00 38.73 9   C 1 
ATOM 4039 N N     . ASP C 3 10  ? 2.010   1.395   -19.907 1.00 44.70 10  C 1 
ATOM 4040 C CA    . ASP C 3 10  ? 3.113   0.513   -19.601 1.00 44.57 10  C 1 
ATOM 4041 C C     . ASP C 3 10  ? 3.815   1.084   -18.377 1.00 45.69 10  C 1 
ATOM 4042 O O     . ASP C 3 10  ? 4.877   1.677   -18.427 1.00 43.06 10  C 1 
ATOM 4043 C CB    . ASP C 3 10  ? 3.984   0.236   -20.833 1.00 40.70 10  C 1 
ATOM 4044 C CG    . ASP C 3 10  ? 4.761   -1.080  -20.701 1.00 35.61 10  C 1 
ATOM 4045 O OD1   . ASP C 3 10  ? 4.400   -1.878  -19.801 1.00 33.34 10  C 1 
ATOM 4046 O OD2   . ASP C 3 10  ? 5.708   -1.319  -21.471 1.00 31.94 10  C 1 
ATOM 4047 N N     . PHE C 3 11  ? 3.179   0.904   -17.238 1.00 53.04 11  C 1 
ATOM 4048 C CA    . PHE C 3 11  ? 3.724   1.107   -15.904 1.00 52.51 11  C 1 
ATOM 4049 C C     . PHE C 3 11  ? 4.910   0.146   -15.660 1.00 56.13 11  C 1 
ATOM 4050 O O     . PHE C 3 11  ? 5.205   -0.187  -14.511 1.00 52.10 11  C 1 
ATOM 4051 C CB    . PHE C 3 11  ? 2.626   0.893   -14.854 1.00 46.84 11  C 1 
ATOM 4052 C CG    . PHE C 3 11  ? 1.631   2.002   -14.610 1.00 42.91 11  C 1 
ATOM 4053 C CD1   . PHE C 3 11  ? 1.934   3.032   -13.704 1.00 39.75 11  C 1 
ATOM 4054 C CD2   . PHE C 3 11  ? 0.347   1.947   -15.171 1.00 38.83 11  C 1 
ATOM 4055 C CE1   . PHE C 3 11  ? 0.982   4.001   -13.366 1.00 35.34 11  C 1 
ATOM 4056 C CE2   . PHE C 3 11  ? -0.618  2.911   -14.834 1.00 35.00 11  C 1 
ATOM 4057 C CZ    . PHE C 3 11  ? -0.311  3.943   -13.934 1.00 36.12 11  C 1 
ATOM 4058 N N     . ASN C 3 12  ? 5.559   -0.365  -16.713 1.00 53.63 12  C 1 
ATOM 4059 C CA    . ASN C 3 12  ? 6.726   -1.234  -16.639 1.00 53.81 12  C 1 
ATOM 4060 C C     . ASN C 3 12  ? 7.950   -0.521  -16.080 1.00 57.22 12  C 1 
ATOM 4061 O O     . ASN C 3 12  ? 8.825   -1.200  -15.543 1.00 52.72 12  C 1 
ATOM 4062 C CB    . ASN C 3 12  ? 7.027   -1.850  -18.010 1.00 48.04 12  C 1 
ATOM 4063 C CG    . ASN C 3 12  ? 6.373   -3.199  -18.218 1.00 42.14 12  C 1 
ATOM 4064 O OD1   . ASN C 3 12  ? 6.008   -3.911  -17.292 1.00 39.14 12  C 1 
ATOM 4065 N ND2   . ASN C 3 12  ? 6.277   -3.626  -19.454 1.00 37.99 12  C 1 
ATOM 4066 N N     . ASP C 3 13  ? 7.980   0.813   -16.083 1.00 64.56 13  C 1 
ATOM 4067 C CA    . ASP C 3 13  ? 8.926   1.573   -15.252 1.00 64.04 13  C 1 
ATOM 4068 C C     . ASP C 3 13  ? 8.575   1.454   -13.748 1.00 66.84 13  C 1 
ATOM 4069 O O     . ASP C 3 13  ? 8.731   2.350   -12.927 1.00 60.70 13  C 1 
ATOM 4070 C CB    . ASP C 3 13  ? 9.064   3.011   -15.786 1.00 57.01 13  C 1 
ATOM 4071 C CG    . ASP C 3 13  ? 10.500  3.538   -15.706 1.00 50.04 13  C 1 
ATOM 4072 O OD1   . ASP C 3 13  ? 11.434  2.718   -15.552 1.00 46.60 13  C 1 
ATOM 4073 O OD2   . ASP C 3 13  ? 10.677  4.772   -15.782 1.00 47.33 13  C 1 
ATOM 4074 N N     . ARG C 3 14  ? 8.039   0.280   -13.381 1.00 70.07 14  C 1 
ATOM 4075 C CA    . ARG C 3 14  ? 7.581   -0.043  -12.043 1.00 70.78 14  C 1 
ATOM 4076 C C     . ARG C 3 14  ? 8.789   -0.172  -11.142 1.00 75.09 14  C 1 
ATOM 4077 O O     . ARG C 3 14  ? 9.300   -1.269  -10.899 1.00 70.78 14  C 1 
ATOM 4078 C CB    . ARG C 3 14  ? 6.720   -1.317  -12.031 1.00 62.75 14  C 1 
ATOM 4079 C CG    . ARG C 3 14  ? 5.329   -1.038  -12.582 1.00 56.95 14  C 1 
ATOM 4080 C CD    . ARG C 3 14  ? 4.496   -2.299  -12.668 1.00 53.75 14  C 1 
ATOM 4081 N NE    . ARG C 3 14  ? 3.251   -2.042  -13.412 1.00 48.19 14  C 1 
ATOM 4082 C CZ    . ARG C 3 14  ? 2.216   -2.840  -13.524 1.00 43.40 14  C 1 
ATOM 4083 N NH1   . ARG C 3 14  ? 2.175   -3.997  -12.917 1.00 41.95 14  C 1 
ATOM 4084 N NH2   . ARG C 3 14  ? 1.201   -2.495  -14.252 1.00 39.71 14  C 1 
ATOM 4085 N N     . ILE C 3 15  ? 9.136   0.958   -10.548 1.00 77.85 15  C 1 
ATOM 4086 C CA    . ILE C 3 15  ? 10.133  1.048   -9.477  1.00 80.61 15  C 1 
ATOM 4087 C C     . ILE C 3 15  ? 9.816   0.051   -8.348  1.00 84.66 15  C 1 
ATOM 4088 O O     . ILE C 3 15  ? 10.735  -0.483  -7.726  1.00 81.73 15  C 1 
ATOM 4089 C CB    . ILE C 3 15  ? 10.197  2.503   -8.972  1.00 73.84 15  C 1 
ATOM 4090 C CG1   . ILE C 3 15  ? 10.575  3.463   -10.135 1.00 65.35 15  C 1 
ATOM 4091 C CG2   . ILE C 3 15  ? 11.228  2.628   -7.841  1.00 63.95 15  C 1 
ATOM 4092 C CD1   . ILE C 3 15  ? 10.565  4.940   -9.742  1.00 57.99 15  C 1 
ATOM 4093 N N     . LEU C 3 16  ? 8.539   -0.284  -8.141  1.00 89.53 16  C 1 
ATOM 4094 C CA    . LEU C 3 16  ? 8.082   -1.230  -7.122  1.00 90.71 16  C 1 
ATOM 4095 C C     . LEU C 3 16  ? 7.321   -2.435  -7.709  1.00 91.29 16  C 1 
ATOM 4096 O O     . LEU C 3 16  ? 6.406   -2.277  -8.506  1.00 88.95 16  C 1 
ATOM 4097 C CB    . LEU C 3 16  ? 7.226   -0.486  -6.082  1.00 90.28 16  C 1 
ATOM 4098 C CG    . LEU C 3 16  ? 8.014   0.571   -5.274  1.00 90.00 16  C 1 
ATOM 4099 C CD1   . LEU C 3 16  ? 7.054   1.340   -4.377  1.00 86.09 16  C 1 
ATOM 4100 C CD2   . LEU C 3 16  ? 9.082   -0.075  -4.377  1.00 84.97 16  C 1 
ATOM 4101 N N     . PRO C 3 17  ? 7.638   -3.694  -7.272  1.00 91.57 17  C 1 
ATOM 4102 C CA    . PRO C 3 17  ? 6.942   -4.883  -7.754  1.00 90.84 17  C 1 
ATOM 4103 C C     . PRO C 3 17  ? 5.481   -4.938  -7.301  1.00 91.45 17  C 1 
ATOM 4104 O O     . PRO C 3 17  ? 5.181   -5.164  -6.126  1.00 90.25 17  C 1 
ATOM 4105 C CB    . PRO C 3 17  ? 7.747   -6.078  -7.235  1.00 89.11 17  C 1 
ATOM 4106 C CG    . PRO C 3 17  ? 9.107   -5.493  -6.871  1.00 85.90 17  C 1 
ATOM 4107 C CD    . PRO C 3 17  ? 8.774   -4.067  -6.456  1.00 88.63 17  C 1 
ATOM 4108 N N     . MET C 3 18  ? 4.533   -4.874  -8.259  1.00 91.37 18  C 1 
ATOM 4109 C CA    . MET C 3 18  ? 3.094   -4.921  -7.980  1.00 91.06 18  C 1 
ATOM 4110 C C     . MET C 3 18  ? 2.645   -6.164  -7.199  1.00 91.80 18  C 1 
ATOM 4111 O O     . MET C 3 18  ? 1.735   -6.102  -6.377  1.00 90.50 18  C 1 
ATOM 4112 C CB    . MET C 3 18  ? 2.320   -4.888  -9.296  1.00 89.41 18  C 1 
ATOM 4113 C CG    . MET C 3 18  ? 2.481   -3.585  -10.074 1.00 84.61 18  C 1 
ATOM 4114 S SD    . MET C 3 18  ? 1.927   -2.137  -9.152  1.00 79.55 18  C 1 
ATOM 4115 C CE    . MET C 3 18  ? 3.517   -1.432  -8.705  1.00 69.93 18  C 1 
ATOM 4116 N N     . ALA C 3 19  ? 3.273   -7.318  -7.457  1.00 90.93 19  C 1 
ATOM 4117 C CA    . ALA C 3 19  ? 2.966   -8.543  -6.718  1.00 90.35 19  C 1 
ATOM 4118 C C     . ALA C 3 19  ? 3.308   -8.421  -5.232  1.00 90.65 19  C 1 
ATOM 4119 O O     . ALA C 3 19  ? 2.597   -8.975  -4.400  1.00 89.10 19  C 1 
ATOM 4120 C CB    . ALA C 3 19  ? 3.711   -9.710  -7.372  1.00 89.18 19  C 1 
ATOM 4121 N N     . ARG C 3 20  ? 4.381   -7.680  -4.904  1.00 91.49 20  C 1 
ATOM 4122 C CA    . ARG C 3 20  ? 4.831   -7.478  -3.529  1.00 90.89 20  C 1 
ATOM 4123 C C     . ARG C 3 20  ? 3.912   -6.508  -2.789  1.00 91.17 20  C 1 
ATOM 4124 O O     . ARG C 3 20  ? 3.425   -6.869  -1.728  1.00 89.68 20  C 1 
ATOM 4125 C CB    . ARG C 3 20  ? 6.296   -7.032  -3.543  1.00 89.80 20  C 1 
ATOM 4126 C CG    . ARG C 3 20  ? 6.974   -7.191  -2.165  1.00 82.58 20  C 1 
ATOM 4127 C CD    . ARG C 3 20  ? 7.175   -8.673  -1.818  1.00 80.80 20  C 1 
ATOM 4128 N NE    . ARG C 3 20  ? 7.963   -8.772  -0.583  1.00 78.39 20  C 1 
ATOM 4129 C CZ    . ARG C 3 20  ? 9.250   -9.049  -0.442  1.00 76.85 20  C 1 
ATOM 4130 N NH1   . ARG C 3 20  ? 10.019  -9.412  -1.420  1.00 68.27 20  C 1 
ATOM 4131 N NH2   . ARG C 3 20  ? 9.780   -8.939  0.712   1.00 69.99 20  C 1 
ATOM 4132 N N     . LEU C 3 21  ? 3.570   -5.380  -3.398  1.00 92.47 21  C 1 
ATOM 4133 C CA    . LEU C 3 21  ? 2.562   -4.457  -2.871  1.00 92.66 21  C 1 
ATOM 4134 C C     . LEU C 3 21  ? 1.244   -5.177  -2.552  1.00 92.65 21  C 1 
ATOM 4135 O O     . LEU C 3 21  ? 0.732   -5.097  -1.440  1.00 90.99 21  C 1 
ATOM 4136 C CB    . LEU C 3 21  ? 2.322   -3.333  -3.892  1.00 92.18 21  C 1 
ATOM 4137 C CG    . LEU C 3 21  ? 3.455   -2.294  -3.968  1.00 88.99 21  C 1 
ATOM 4138 C CD1   . LEU C 3 21  ? 3.278   -1.429  -5.205  1.00 84.94 21  C 1 
ATOM 4139 C CD2   . LEU C 3 21  ? 3.431   -1.379  -2.748  1.00 84.36 21  C 1 
ATOM 4140 N N     . LYS C 3 22  ? 0.737   -6.005  -3.492  1.00 91.56 22  C 1 
ATOM 4141 C CA    . LYS C 3 22  ? -0.468  -6.808  -3.270  1.00 91.25 22  C 1 
ATOM 4142 C C     . LYS C 3 22  ? -0.334  -7.819  -2.125  1.00 91.18 22  C 1 
ATOM 4143 O O     . LYS C 3 22  ? -1.359  -8.214  -1.583  1.00 89.71 22  C 1 
ATOM 4144 C CB    . LYS C 3 22  ? -0.883  -7.529  -4.557  1.00 90.89 22  C 1 
ATOM 4145 C CG    . LYS C 3 22  ? -1.475  -6.570  -5.595  1.00 87.66 22  C 1 
ATOM 4146 C CD    . LYS C 3 22  ? -1.875  -7.303  -6.885  1.00 83.28 22  C 1 
ATOM 4147 C CE    . LYS C 3 22  ? -2.430  -6.290  -7.863  1.00 77.75 22  C 1 
ATOM 4148 N NZ    . LYS C 3 22  ? -2.936  -6.879  -9.133  1.00 70.52 22  C 1 
ATOM 4149 N N     . ARG C 3 23  ? 0.868   -8.307  -1.808  1.00 90.43 23  C 1 
ATOM 4150 C CA    . ARG C 3 23  ? 1.091   -9.197  -0.659  1.00 89.65 23  C 1 
ATOM 4151 C C     . ARG C 3 23  ? 0.982   -8.432  0.656   1.00 89.77 23  C 1 
ATOM 4152 O O     . ARG C 3 23  ? 0.276   -8.909  1.534   1.00 87.92 23  C 1 
ATOM 4153 C CB    . ARG C 3 23  ? 2.444   -9.916  -0.720  1.00 88.43 23  C 1 
ATOM 4154 C CG    . ARG C 3 23  ? 2.482   -11.060 -1.739  1.00 81.00 23  C 1 
ATOM 4155 C CD    . ARG C 3 23  ? 3.892   -11.639 -1.762  1.00 78.67 23  C 1 
ATOM 4156 N NE    . ARG C 3 23  ? 4.107   -12.567 -2.896  1.00 72.27 23  C 1 
ATOM 4157 C CZ    . ARG C 3 23  ? 5.259   -13.147 -3.174  1.00 66.56 23  C 1 
ATOM 4158 N NH1   . ARG C 3 23  ? 6.322   -12.951 -2.440  1.00 60.21 23  C 1 
ATOM 4159 N NH2   . ARG C 3 23  ? 5.373   -13.941 -4.197  1.00 59.35 23  C 1 
ATOM 4160 N N     . VAL C 3 24  ? 1.612   -7.267  0.748   1.00 90.69 24  C 1 
ATOM 4161 C CA    . VAL C 3 24  ? 1.565   -6.422  1.954   1.00 89.89 24  C 1 
ATOM 4162 C C     . VAL C 3 24  ? 0.116   -6.034  2.280   1.00 89.81 24  C 1 
ATOM 4163 O O     . VAL C 3 24  ? -0.365  -6.355  3.356   1.00 88.13 24  C 1 
ATOM 4164 C CB    . VAL C 3 24  ? 2.476   -5.185  1.821   1.00 89.13 24  C 1 
ATOM 4165 C CG1   . VAL C 3 24  ? 2.456   -4.348  3.101   1.00 85.57 24  C 1 
ATOM 4166 C CG2   . VAL C 3 24  ? 3.936   -5.598  1.563   1.00 85.18 24  C 1 
ATOM 4167 N N     . ILE C 3 25  ? -0.624  -5.514  1.280   1.00 90.23 25  C 1 
ATOM 4168 C CA    . ILE C 3 25  ? -2.054  -5.203  1.444   1.00 90.07 25  C 1 
ATOM 4169 C C     . ILE C 3 25  ? -2.849  -6.422  1.940   1.00 90.08 25  C 1 
ATOM 4170 O O     . ILE C 3 25  ? -3.708  -6.323  2.805   1.00 88.49 25  C 1 
ATOM 4171 C CB    . ILE C 3 25  ? -2.677  -4.738  0.107   1.00 89.63 25  C 1 
ATOM 4172 C CG1   . ILE C 3 25  ? -1.999  -3.483  -0.472  1.00 86.10 25  C 1 
ATOM 4173 C CG2   . ILE C 3 25  ? -4.186  -4.461  0.267   1.00 85.03 25  C 1 
ATOM 4174 C CD1   . ILE C 3 25  ? -2.283  -3.309  -1.968  1.00 80.65 25  C 1 
ATOM 4175 N N     . ARG C 3 26  ? -2.603  -7.599  1.355   1.00 89.52 26  C 1 
ATOM 4176 C CA    . ARG C 3 26  ? -3.370  -8.811  1.671   1.00 88.93 26  C 1 
ATOM 4177 C C     . ARG C 3 26  ? -3.047  -9.397  3.037   1.00 88.64 26  C 1 
ATOM 4178 O O     . ARG C 3 26  ? -3.886  -10.139 3.540   1.00 86.27 26  C 1 
ATOM 4179 C CB    . ARG C 3 26  ? -3.133  -9.883  0.606   1.00 88.34 26  C 1 
ATOM 4180 C CG    . ARG C 3 26  ? -3.924  -9.591  -0.666  1.00 84.02 26  C 1 
ATOM 4181 C CD    . ARG C 3 26  ? -3.511  -10.597 -1.720  1.00 81.01 26  C 1 
ATOM 4182 N NE    . ARG C 3 26  ? -4.189  -10.335 -2.998  1.00 76.49 26  C 1 
ATOM 4183 C CZ    . ARG C 3 26  ? -3.956  -10.953 -4.131  1.00 72.04 26  C 1 
ATOM 4184 N NH1   . ARG C 3 26  ? -3.074  -11.913 -4.218  1.00 63.57 26  C 1 
ATOM 4185 N NH2   . ARG C 3 26  ? -4.606  -10.618 -5.211  1.00 67.03 26  C 1 
ATOM 4186 N N     . ALA C 3 27  ? -1.859  -9.149  3.558   1.00 88.32 27  C 1 
ATOM 4187 C CA    . ALA C 3 27  ? -1.473  -9.566  4.889   1.00 86.15 27  C 1 
ATOM 4188 C C     . ALA C 3 27  ? -2.151  -8.710  5.963   1.00 85.54 27  C 1 
ATOM 4189 O O     . ALA C 3 27  ? -2.533  -9.237  7.008   1.00 81.42 27  C 1 
ATOM 4190 C CB    . ALA C 3 27  ? 0.054   -9.499  4.990   1.00 84.05 27  C 1 
ATOM 4191 N N     . GLU C 3 28  ? -2.343  -7.422  5.656   1.00 84.23 28  C 1 
ATOM 4192 C CA    . GLU C 3 28  ? -3.027  -6.482  6.549   1.00 80.93 28  C 1 
ATOM 4193 C C     . GLU C 3 28  ? -4.544  -6.672  6.532   1.00 81.37 28  C 1 
ATOM 4194 O O     . GLU C 3 28  ? -5.171  -6.892  7.569   1.00 75.89 28  C 1 
ATOM 4195 C CB    . GLU C 3 28  ? -2.665  -5.046  6.122   1.00 76.78 28  C 1 
ATOM 4196 C CG    . GLU C 3 28  ? -3.120  -4.005  7.151   1.00 69.98 28  C 1 
ATOM 4197 C CD    . GLU C 3 28  ? -2.392  -4.172  8.501   1.00 68.03 28  C 1 
ATOM 4198 O OE1   . GLU C 3 28  ? -2.788  -3.518  9.479   1.00 60.59 28  C 1 
ATOM 4199 O OE2   . GLU C 3 28  ? -1.409  -4.927  8.552   1.00 62.87 28  C 1 
ATOM 4200 N N     . GLU C 3 29  ? -5.132  -6.622  5.327   1.00 80.31 29  C 1 
ATOM 4201 C CA    . GLU C 3 29  ? -6.579  -6.610  5.152   1.00 76.27 29  C 1 
ATOM 4202 C C     . GLU C 3 29  ? -7.063  -7.889  4.461   1.00 77.91 29  C 1 
ATOM 4203 O O     . GLU C 3 29  ? -7.277  -7.943  3.246   1.00 71.24 29  C 1 
ATOM 4204 C CB    . GLU C 3 29  ? -7.007  -5.339  4.408   1.00 69.24 29  C 1 
ATOM 4205 C CG    . GLU C 3 29  ? -6.762  -4.054  5.227   1.00 64.72 29  C 1 
ATOM 4206 C CD    . GLU C 3 29  ? -7.581  -3.993  6.537   1.00 62.57 29  C 1 
ATOM 4207 O OE1   . GLU C 3 29  ? -7.218  -3.201  7.431   1.00 54.87 29  C 1 
ATOM 4208 O OE2   . GLU C 3 29  ? -8.609  -4.693  6.638   1.00 59.07 29  C 1 
ATOM 4209 N N     . ASP C 3 30  ? -7.221  -8.941  5.251   1.00 79.11 30  C 1 
ATOM 4210 C CA    . ASP C 3 30  ? -7.785  -10.181 4.739   1.00 75.88 30  C 1 
ATOM 4211 C C     . ASP C 3 30  ? -9.274  -10.030 4.354   1.00 77.87 30  C 1 
ATOM 4212 O O     . ASP C 3 30  ? -10.022 -9.240  4.920   1.00 70.06 30  C 1 
ATOM 4213 C CB    . ASP C 3 30  ? -7.531  -11.362 5.689   1.00 68.54 30  C 1 
ATOM 4214 C CG    . ASP C 3 30  ? -7.638  -12.708 4.956   1.00 61.90 30  C 1 
ATOM 4215 O OD1   . ASP C 3 30  ? -7.592  -12.718 3.700   1.00 55.99 30  C 1 
ATOM 4216 O OD2   . ASP C 3 30  ? -7.751  -13.744 5.627   1.00 56.83 30  C 1 
ATOM 4217 N N     . GLY C 3 31  ? -9.689  -10.758 3.308   1.00 83.71 31  C 1 
ATOM 4218 C CA    . GLY C 3 31  ? -11.056 -10.693 2.798   1.00 83.27 31  C 1 
ATOM 4219 C C     . GLY C 3 31  ? -11.363 -9.574  1.795   1.00 85.97 31  C 1 
ATOM 4220 O O     . GLY C 3 31  ? -12.277 -9.738  0.974   1.00 81.36 31  C 1 
ATOM 4221 N N     . MET C 3 32  ? -10.588 -8.463  1.759   1.00 89.07 32  C 1 
ATOM 4222 C CA    . MET C 3 32  ? -10.824 -7.360  0.818   1.00 90.32 32  C 1 
ATOM 4223 C C     . MET C 3 32  ? -10.340 -7.662  -0.609  1.00 91.68 32  C 1 
ATOM 4224 O O     . MET C 3 32  ? -9.274  -8.253  -0.819  1.00 89.62 32  C 1 
ATOM 4225 C CB    . MET C 3 32  ? -10.216 -6.058  1.340   1.00 88.91 32  C 1 
ATOM 4226 C CG    . MET C 3 32  ? -10.885 -5.572  2.639   1.00 85.23 32  C 1 
ATOM 4227 S SD    . MET C 3 32  ? -12.665 -5.252  2.492   1.00 83.47 32  C 1 
ATOM 4228 C CE    . MET C 3 32  ? -12.633 -3.667  1.636   1.00 74.20 32  C 1 
ATOM 4229 N N     . MET C 3 33  ? -11.109 -7.250  -1.621  1.00 92.93 33  C 1 
ATOM 4230 C CA    . MET C 3 33  ? -10.648 -7.211  -3.017  1.00 93.40 33  C 1 
ATOM 4231 C C     . MET C 3 33  ? -9.824  -5.950  -3.262  1.00 93.80 33  C 1 
ATOM 4232 O O     . MET C 3 33  ? -10.011 -4.927  -2.608  1.00 92.01 33  C 1 
ATOM 4233 C CB    . MET C 3 33  ? -11.826 -7.284  -3.995  1.00 92.31 33  C 1 
ATOM 4234 C CG    . MET C 3 33  ? -12.540 -8.639  -3.973  1.00 87.96 33  C 1 
ATOM 4235 S SD    . MET C 3 33  ? -13.704 -8.858  -5.356  1.00 85.54 33  C 1 
ATOM 4236 C CE    . MET C 3 33  ? -14.354 -10.476 -4.985  1.00 76.95 33  C 1 
ATOM 4237 N N     . ILE C 3 34  ? -8.902  -6.021  -4.236  1.00 94.02 34  C 1 
ATOM 4238 C CA    . ILE C 3 34  ? -8.025  -4.919  -4.622  1.00 93.82 34  C 1 
ATOM 4239 C C     . ILE C 3 34  ? -8.343  -4.554  -6.073  1.00 93.95 34  C 1 
ATOM 4240 O O     . ILE C 3 34  ? -8.195  -5.414  -6.952  1.00 92.62 34  C 1 
ATOM 4241 C CB    . ILE C 3 34  ? -6.547  -5.299  -4.424  1.00 92.67 34  C 1 
ATOM 4242 C CG1   . ILE C 3 34  ? -6.250  -5.787  -2.986  1.00 89.09 34  C 1 
ATOM 4243 C CG2   . ILE C 3 34  ? -5.642  -4.106  -4.772  1.00 88.29 34  C 1 
ATOM 4244 C CD1   . ILE C 3 34  ? -4.851  -6.401  -2.816  1.00 84.40 34  C 1 
ATOM 4245 N N     . ALA C 3 35  ? -8.766  -3.323  -6.322  1.00 94.06 35  C 1 
ATOM 4246 C CA    . ALA C 3 35  ? -9.050  -2.818  -7.657  1.00 93.64 35  C 1 
ATOM 4247 C C     . ALA C 3 35  ? -7.792  -2.801  -8.539  1.00 93.69 35  C 1 
ATOM 4248 O O     . ALA C 3 35  ? -6.667  -2.972  -8.056  1.00 92.45 35  C 1 
ATOM 4249 C CB    . ALA C 3 35  ? -9.703  -1.439  -7.543  1.00 92.82 35  C 1 
ATOM 4250 N N     . ALA C 3 36  ? -7.967  -2.663  -9.858  1.00 92.68 36  C 1 
ATOM 4251 C CA    . ALA C 3 36  ? -6.857  -2.721  -10.807 1.00 91.66 36  C 1 
ATOM 4252 C C     . ALA C 3 36  ? -5.892  -1.530  -10.682 1.00 91.63 36  C 1 
ATOM 4253 O O     . ALA C 3 36  ? -4.686  -1.698  -10.882 1.00 89.61 36  C 1 
ATOM 4254 C CB    . ALA C 3 36  ? -7.438  -2.817  -12.211 1.00 89.96 36  C 1 
ATOM 4255 N N     . ASP C 3 37  ? -6.418  -0.364  -10.318 1.00 91.11 37  C 1 
ATOM 4256 C CA    . ASP C 3 37  ? -5.698  0.892   -10.125 1.00 90.57 37  C 1 
ATOM 4257 C C     . ASP C 3 37  ? -4.975  0.965   -8.767  1.00 91.45 37  C 1 
ATOM 4258 O O     . ASP C 3 37  ? -3.851  1.476   -8.701  1.00 89.71 37  C 1 
ATOM 4259 C CB    . ASP C 3 37  ? -6.697  2.057   -10.293 1.00 87.95 37  C 1 
ATOM 4260 C CG    . ASP C 3 37  ? -7.873  2.040   -9.302  1.00 85.23 37  C 1 
ATOM 4261 O OD1   . ASP C 3 37  ? -8.150  0.964   -8.726  1.00 78.24 37  C 1 
ATOM 4262 O OD2   . ASP C 3 37  ? -8.491  3.103   -9.125  1.00 79.61 37  C 1 
ATOM 4263 N N     . THR C 3 38  ? -5.526  0.363   -7.717  1.00 93.66 38  C 1 
ATOM 4264 C CA    . THR C 3 38  ? -4.984  0.416   -6.346  1.00 93.63 38  C 1 
ATOM 4265 C C     . THR C 3 38  ? -3.472  0.149   -6.238  1.00 93.77 38  C 1 
ATOM 4266 O O     . THR C 3 38  ? -2.789  0.901   -5.544  1.00 92.70 38  C 1 
ATOM 4267 C CB    . THR C 3 38  ? -5.739  -0.557  -5.427  1.00 93.03 38  C 1 
ATOM 4268 O OG1   . THR C 3 38  ? -7.111  -0.303  -5.464  1.00 87.11 38  C 1 
ATOM 4269 C CG2   . THR C 3 38  ? -5.308  -0.495  -3.967  1.00 85.97 38  C 1 
ATOM 4270 N N     . PRO C 3 39  ? -2.884  -0.875  -6.911  1.00 93.39 39  C 1 
ATOM 4271 C CA    . PRO C 3 39  ? -1.442  -1.094  -6.821  1.00 93.17 39  C 1 
ATOM 4272 C C     . PRO C 3 39  ? -0.612  0.001   -7.490  1.00 93.31 39  C 1 
ATOM 4273 O O     . PRO C 3 39  ? 0.518   0.208   -7.063  1.00 92.39 39  C 1 
ATOM 4274 C CB    . PRO C 3 39  ? -1.186  -2.454  -7.484  1.00 92.15 39  C 1 
ATOM 4275 C CG    . PRO C 3 39  ? -2.550  -3.129  -7.446  1.00 89.77 39  C 1 
ATOM 4276 C CD    . PRO C 3 39  ? -3.496  -1.959  -7.628  1.00 91.99 39  C 1 
ATOM 4277 N N     . ALA C 3 40  ? -1.118  0.675   -8.531  1.00 92.44 40  C 1 
ATOM 4278 C CA    . ALA C 3 40  ? -0.416  1.767   -9.196  1.00 91.97 40  C 1 
ATOM 4279 C C     . ALA C 3 40  ? -0.418  3.022   -8.320  1.00 92.77 40  C 1 
ATOM 4280 O O     . ALA C 3 40  ? 0.630   3.639   -8.124  1.00 91.41 40  C 1 
ATOM 4281 C CB    . ALA C 3 40  ? -1.062  2.008   -10.558 1.00 89.79 40  C 1 
ATOM 4282 N N     . TYR C 3 41  ? -1.576  3.341   -7.715  1.00 93.16 41  C 1 
ATOM 4283 C CA    . TYR C 3 41  ? -1.684  4.405   -6.719  1.00 93.31 41  C 1 
ATOM 4284 C C     . TYR C 3 41  ? -0.714  4.175   -5.556  1.00 94.07 41  C 1 
ATOM 4285 O O     . TYR C 3 41  ? 0.116   5.035   -5.274  1.00 93.28 41  C 1 
ATOM 4286 C CB    . TYR C 3 41  ? -3.130  4.485   -6.198  1.00 92.31 41  C 1 
ATOM 4287 C CG    . TYR C 3 41  ? -4.080  5.276   -7.075  1.00 90.39 41  C 1 
ATOM 4288 C CD1   . TYR C 3 41  ? -4.671  6.461   -6.585  1.00 85.91 41  C 1 
ATOM 4289 C CD2   . TYR C 3 41  ? -4.400  4.845   -8.369  1.00 85.22 41  C 1 
ATOM 4290 C CE1   . TYR C 3 41  ? -5.557  7.197   -7.371  1.00 82.46 41  C 1 
ATOM 4291 C CE2   . TYR C 3 41  ? -5.288  5.578   -9.172  1.00 81.85 41  C 1 
ATOM 4292 C CZ    . TYR C 3 41  ? -5.869  6.758   -8.671  1.00 82.10 41  C 1 
ATOM 4293 O OH    . TYR C 3 41  ? -6.730  7.482   -9.456  1.00 80.52 41  C 1 
ATOM 4294 N N     . LEU C 3 42  ? -0.728  2.970   -4.963  1.00 94.24 42  C 1 
ATOM 4295 C CA    . LEU C 3 42  ? 0.194   2.642   -3.875  1.00 94.39 42  C 1 
ATOM 4296 C C     . LEU C 3 42  ? 1.664   2.694   -4.283  1.00 94.69 42  C 1 
ATOM 4297 O O     . LEU C 3 42  ? 2.483   3.107   -3.473  1.00 93.87 42  C 1 
ATOM 4298 C CB    . LEU C 3 42  ? -0.126  1.256   -3.306  1.00 93.48 42  C 1 
ATOM 4299 C CG    . LEU C 3 42  ? -1.191  1.303   -2.207  1.00 90.61 42  C 1 
ATOM 4300 C CD1   . LEU C 3 42  ? -1.605  -0.118  -1.891  1.00 85.10 42  C 1 
ATOM 4301 C CD2   . LEU C 3 42  ? -0.660  1.932   -0.911  1.00 83.77 42  C 1 
ATOM 4302 N N     . ALA C 3 43  ? 2.017   2.282   -5.497  1.00 94.64 43  C 1 
ATOM 4303 C CA    . ALA C 3 43  ? 3.398   2.360   -5.952  1.00 94.43 43  C 1 
ATOM 4304 C C     . ALA C 3 43  ? 3.901   3.807   -5.949  1.00 94.65 43  C 1 
ATOM 4305 O O     . ALA C 3 43  ? 4.983   4.064   -5.424  1.00 93.89 43  C 1 
ATOM 4306 C CB    . ALA C 3 43  ? 3.522   1.731   -7.340  1.00 93.53 43  C 1 
ATOM 4307 N N     . LYS C 3 44  ? 3.096   4.749   -6.476  1.00 93.35 44  C 1 
ATOM 4308 C CA    . LYS C 3 44  ? 3.469   6.159   -6.496  1.00 93.19 44  C 1 
ATOM 4309 C C     . LYS C 3 44  ? 3.452   6.789   -5.104  1.00 93.87 44  C 1 
ATOM 4310 O O     . LYS C 3 44  ? 4.365   7.536   -4.779  1.00 93.15 44  C 1 
ATOM 4311 C CB    . LYS C 3 44  ? 2.594   6.925   -7.499  1.00 92.00 44  C 1 
ATOM 4312 C CG    . LYS C 3 44  ? 3.093   8.359   -7.775  1.00 84.93 44  C 1 
ATOM 4313 C CD    . LYS C 3 44  ? 4.495   8.381   -8.387  1.00 80.60 44  C 1 
ATOM 4314 C CE    . LYS C 3 44  ? 5.035   9.793   -8.649  1.00 76.63 44  C 1 
ATOM 4315 N NZ    . LYS C 3 44  ? 6.429   9.750   -9.195  1.00 69.50 44  C 1 
ATOM 4316 N N     . LEU C 3 45  ? 2.497   6.440   -4.250  1.00 94.74 45  C 1 
ATOM 4317 C CA    . LEU C 3 45  ? 2.470   6.886   -2.857  1.00 94.92 45  C 1 
ATOM 4318 C C     . LEU C 3 45  ? 3.713   6.438   -2.082  1.00 95.55 45  C 1 
ATOM 4319 O O     . LEU C 3 45  ? 4.327   7.239   -1.382  1.00 94.96 45  C 1 
ATOM 4320 C CB    . LEU C 3 45  ? 1.204   6.357   -2.163  1.00 94.10 45  C 1 
ATOM 4321 C CG    . LEU C 3 45  ? -0.097  7.043   -2.599  1.00 89.19 45  C 1 
ATOM 4322 C CD1   . LEU C 3 45  ? -1.295  6.335   -1.974  1.00 86.26 45  C 1 
ATOM 4323 C CD2   . LEU C 3 45  ? -0.122  8.517   -2.201  1.00 86.07 45  C 1 
ATOM 4324 N N     . CYS C 3 46  ? 4.136   5.179   -2.249  1.00 95.69 46  C 1 
ATOM 4325 C CA    . CYS C 3 46  ? 5.359   4.679   -1.624  1.00 95.68 46  C 1 
ATOM 4326 C C     . CYS C 3 46  ? 6.606   5.377   -2.153  1.00 95.76 46  C 1 
ATOM 4327 O O     . CYS C 3 46  ? 7.550   5.587   -1.402  1.00 95.04 46  C 1 
ATOM 4328 C CB    . CYS C 3 46  ? 5.479   3.173   -1.869  1.00 95.18 46  C 1 
ATOM 4329 S SG    . CYS C 3 46  ? 4.164   2.256   -1.024  1.00 92.57 46  C 1 
ATOM 4330 N N     . GLU C 3 47  ? 6.638   5.711   -3.436  1.00 95.13 47  C 1 
ATOM 4331 C CA    . GLU C 3 47  ? 7.741   6.456   -4.023  1.00 94.79 47  C 1 
ATOM 4332 C C     . GLU C 3 47  ? 7.855   7.845   -3.405  1.00 95.17 47  C 1 
ATOM 4333 O O     . GLU C 3 47  ? 8.926   8.183   -2.900  1.00 94.11 47  C 1 
ATOM 4334 C CB    . GLU C 3 47  ? 7.554   6.516   -5.542  1.00 93.34 47  C 1 
ATOM 4335 C CG    . GLU C 3 47  ? 8.782   7.067   -6.260  1.00 87.74 47  C 1 
ATOM 4336 C CD    . GLU C 3 47  ? 8.520   7.303   -7.763  1.00 84.82 47  C 1 
ATOM 4337 O OE1   . GLU C 3 47  ? 9.270   8.087   -8.360  1.00 79.34 47  C 1 
ATOM 4338 O OE2   . GLU C 3 47  ? 7.529   6.772   -8.311  1.00 79.86 47  C 1 
ATOM 4339 N N     . LEU C 3 48  ? 6.757   8.606   -3.339  1.00 94.59 48  C 1 
ATOM 4340 C CA    . LEU C 3 48  ? 6.708   9.934   -2.726  1.00 94.52 48  C 1 
ATOM 4341 C C     . LEU C 3 48  ? 7.115   9.885   -1.247  1.00 95.39 48  C 1 
ATOM 4342 O O     . LEU C 3 48  ? 7.961   10.670  -0.812  1.00 94.45 48  C 1 
ATOM 4343 C CB    . LEU C 3 48  ? 5.292   10.517  -2.872  1.00 93.72 48  C 1 
ATOM 4344 C CG    . LEU C 3 48  ? 4.879   10.864  -4.316  1.00 91.76 48  C 1 
ATOM 4345 C CD1   . LEU C 3 48  ? 3.391   11.224  -4.356  1.00 87.84 48  C 1 
ATOM 4346 C CD2   . LEU C 3 48  ? 5.682   12.029  -4.887  1.00 87.62 48  C 1 
ATOM 4347 N N     . PHE C 3 49  ? 6.593   8.917   -0.494  1.00 95.69 49  C 1 
ATOM 4348 C CA    . PHE C 3 49  ? 6.934   8.731   0.915   1.00 96.00 49  C 1 
ATOM 4349 C C     . PHE C 3 49  ? 8.426   8.450   1.128   1.00 96.24 49  C 1 
ATOM 4350 O O     . PHE C 3 49  ? 9.068   9.050   1.988   1.00 95.56 49  C 1 
ATOM 4351 C CB    . PHE C 3 49  ? 6.084   7.593   1.490   1.00 95.99 49  C 1 
ATOM 4352 C CG    . PHE C 3 49  ? 6.459   7.225   2.908   1.00 95.83 49  C 1 
ATOM 4353 C CD1   . PHE C 3 49  ? 7.299   6.128   3.153   1.00 94.12 49  C 1 
ATOM 4354 C CD2   . PHE C 3 49  ? 6.013   8.005   3.980   1.00 94.34 49  C 1 
ATOM 4355 C CE1   . PHE C 3 49  ? 7.692   5.819   4.460   1.00 93.58 49  C 1 
ATOM 4356 C CE2   . PHE C 3 49  ? 6.397   7.704   5.287   1.00 93.56 49  C 1 
ATOM 4357 C CZ    . PHE C 3 49  ? 7.237   6.603   5.535   1.00 93.91 49  C 1 
ATOM 4358 N N     . VAL C 3 50  ? 9.018   7.546   0.344   1.00 96.07 50  C 1 
ATOM 4359 C CA    . VAL C 3 50  ? 10.447  7.227   0.451   1.00 96.17 50  C 1 
ATOM 4360 C C     . VAL C 3 50  ? 11.316  8.412   0.031   1.00 96.39 50  C 1 
ATOM 4361 O O     . VAL C 3 50  ? 12.369  8.617   0.635   1.00 95.30 50  C 1 
ATOM 4362 C CB    . VAL C 3 50  ? 10.800  5.962   -0.354  1.00 95.49 50  C 1 
ATOM 4363 C CG1   . VAL C 3 50  ? 12.308  5.704   -0.417  1.00 92.62 50  C 1 
ATOM 4364 C CG2   . VAL C 3 50  ? 10.180  4.715   0.282   1.00 92.39 50  C 1 
ATOM 4365 N N     . GLN C 3 51  ? 10.908  9.182   -0.971  1.00 96.16 51  C 1 
ATOM 4366 C CA    . GLN C 3 51  ? 11.604  10.397  -1.392  1.00 95.70 51  C 1 
ATOM 4367 C C     . GLN C 3 51  ? 11.609  11.443  -0.274  1.00 96.35 51  C 1 
ATOM 4368 O O     . GLN C 3 51  ? 12.673  11.926  0.094   1.00 95.40 51  C 1 
ATOM 4369 C CB    . GLN C 3 51  ? 10.949  10.969  -2.661  1.00 94.31 51  C 1 
ATOM 4370 C CG    . GLN C 3 51  ? 11.295  10.170  -3.921  1.00 88.52 51  C 1 
ATOM 4371 C CD    . GLN C 3 51  ? 10.515  10.637  -5.161  1.00 87.30 51  C 1 
ATOM 4372 O OE1   . GLN C 3 51  ? 9.705   11.540  -5.134  1.00 80.70 51  C 1 
ATOM 4373 N NE2   . GLN C 3 51  ? 10.749  10.025  -6.304  1.00 77.83 51  C 1 
ATOM 4374 N N     . GLU C 3 52  ? 10.448  11.739  0.300   1.00 95.97 52  C 1 
ATOM 4375 C CA    . GLU C 3 52  ? 10.334  12.729  1.369   1.00 95.71 52  C 1 
ATOM 4376 C C     . GLU C 3 52  ? 11.131  12.318  2.613   1.00 96.33 52  C 1 
ATOM 4377 O O     . GLU C 3 52  ? 11.918  13.103  3.139   1.00 95.21 52  C 1 
ATOM 4378 C CB    . GLU C 3 52  ? 8.857   12.949  1.722   1.00 94.55 52  C 1 
ATOM 4379 C CG    . GLU C 3 52  ? 8.691   14.157  2.652   1.00 90.46 52  C 1 
ATOM 4380 C CD    . GLU C 3 52  ? 7.269   14.340  3.221   1.00 88.57 52  C 1 
ATOM 4381 O OE1   . GLU C 3 52  ? 7.128   15.227  4.092   1.00 82.59 52  C 1 
ATOM 4382 O OE2   . GLU C 3 52  ? 6.365   13.569  2.866   1.00 82.81 52  C 1 
ATOM 4383 N N     . LEU C 3 53  ? 11.005  11.049  3.047   1.00 96.10 53  C 1 
ATOM 4384 C CA    . LEU C 3 53  ? 11.744  10.549  4.199   1.00 96.20 53  C 1 
ATOM 4385 C C     . LEU C 3 53  ? 13.263  10.584  3.964   1.00 96.51 53  C 1 
ATOM 4386 O O     . LEU C 3 53  ? 14.021  10.943  4.860   1.00 95.30 53  C 1 
ATOM 4387 C CB    . LEU C 3 53  ? 11.238  9.132   4.531   1.00 95.76 53  C 1 
ATOM 4388 C CG    . LEU C 3 53  ? 11.910  8.494   5.770   1.00 94.88 53  C 1 
ATOM 4389 C CD1   . LEU C 3 53  ? 11.726  9.320   7.040   1.00 90.87 53  C 1 
ATOM 4390 C CD2   . LEU C 3 53  ? 11.312  7.103   6.022   1.00 90.64 53  C 1 
ATOM 4391 N N     . ALA C 3 54  ? 13.720  10.238  2.758   1.00 96.50 54  C 1 
ATOM 4392 C CA    . ALA C 3 54  ? 15.136  10.313  2.412   1.00 96.44 54  C 1 
ATOM 4393 C C     . ALA C 3 54  ? 15.658  11.757  2.423   1.00 96.77 54  C 1 
ATOM 4394 O O     . ALA C 3 54  ? 16.768  11.984  2.907   1.00 95.56 54  C 1 
ATOM 4395 C CB    . ALA C 3 54  ? 15.357  9.647   1.047   1.00 95.57 54  C 1 
ATOM 4396 N N     . LEU C 3 55  ? 14.887  12.730  1.929   1.00 96.40 55  C 1 
ATOM 4397 C CA    . LEU C 3 55  ? 15.258  14.147  1.937   1.00 96.75 55  C 1 
ATOM 4398 C C     . LEU C 3 55  ? 15.309  14.706  3.359   1.00 97.07 55  C 1 
ATOM 4399 O O     . LEU C 3 55  ? 16.276  15.380  3.709   1.00 95.64 55  C 1 
ATOM 4400 C CB    . LEU C 3 55  ? 14.260  14.945  1.083   1.00 95.92 55  C 1 
ATOM 4401 C CG    . LEU C 3 55  ? 14.421  14.750  -0.431  1.00 92.22 55  C 1 
ATOM 4402 C CD1   . LEU C 3 55  ? 13.251  15.412  -1.164  1.00 87.65 55  C 1 
ATOM 4403 C CD2   . LEU C 3 55  ? 15.731  15.367  -0.932  1.00 87.48 55  C 1 
ATOM 4404 N N     . ARG C 3 56  ? 14.337  14.363  4.209   1.00 96.62 56  C 1 
ATOM 4405 C CA    . ARG C 3 56  ? 14.330  14.774  5.619   1.00 96.23 56  C 1 
ATOM 4406 C C     . ARG C 3 56  ? 15.522  14.188  6.380   1.00 96.40 56  C 1 
ATOM 4407 O O     . ARG C 3 56  ? 16.241  14.931  7.037   1.00 94.76 56  C 1 
ATOM 4408 C CB    . ARG C 3 56  ? 12.997  14.383  6.277   1.00 95.51 56  C 1 
ATOM 4409 C CG    . ARG C 3 56  ? 11.820  15.237  5.765   1.00 92.54 56  C 1 
ATOM 4410 C CD    . ARG C 3 56  ? 10.498  14.768  6.390   1.00 89.00 56  C 1 
ATOM 4411 N NE    . ARG C 3 56  ? 9.344   15.477  5.831   1.00 85.06 56  C 1 
ATOM 4412 C CZ    . ARG C 3 56  ? 8.733   16.572  6.280   1.00 82.04 56  C 1 
ATOM 4413 N NH1   . ARG C 3 56  ? 9.109   17.181  7.368   1.00 74.20 56  C 1 
ATOM 4414 N NH2   . ARG C 3 56  ? 7.720   17.045  5.632   1.00 78.47 56  C 1 
ATOM 4415 N N     . ALA C 3 57  ? 15.796  12.902  6.209   1.00 96.44 57  C 1 
ATOM 4416 C CA    . ALA C 3 57  ? 16.965  12.271  6.820   1.00 95.99 57  C 1 
ATOM 4417 C C     . ALA C 3 57  ? 18.298  12.830  6.285   1.00 96.33 57  C 1 
ATOM 4418 O O     . ALA C 3 57  ? 19.284  12.894  7.011   1.00 95.18 57  C 1 
ATOM 4419 C CB    . ALA C 3 57  ? 16.869  10.763  6.571   1.00 95.14 57  C 1 
ATOM 4420 N N     . TRP C 3 58  ? 18.333  13.253  5.015   1.00 97.13 58  C 1 
ATOM 4421 C CA    . TRP C 3 58  ? 19.506  13.927  4.457   1.00 97.41 58  C 1 
ATOM 4422 C C     . TRP C 3 58  ? 19.740  15.287  5.106   1.00 97.40 58  C 1 
ATOM 4423 O O     . TRP C 3 58  ? 20.889  15.587  5.435   1.00 96.28 58  C 1 
ATOM 4424 C CB    . TRP C 3 58  ? 19.368  14.061  2.940   1.00 97.06 58  C 1 
ATOM 4425 C CG    . TRP C 3 58  ? 20.468  14.822  2.288   1.00 96.65 58  C 1 
ATOM 4426 C CD1   . TRP C 3 58  ? 20.327  16.001  1.637   1.00 94.13 58  C 1 
ATOM 4427 C CD2   . TRP C 3 58  ? 21.899  14.508  2.239   1.00 95.38 58  C 1 
ATOM 4428 N NE1   . TRP C 3 58  ? 21.555  16.422  1.170   1.00 93.64 58  C 1 
ATOM 4429 C CE2   . TRP C 3 58  ? 22.550  15.540  1.522   1.00 94.72 58  C 1 
ATOM 4430 C CE3   . TRP C 3 58  ? 22.673  13.435  2.736   1.00 94.37 58  C 1 
ATOM 4431 C CZ2   . TRP C 3 58  ? 23.951  15.521  1.290   1.00 93.91 58  C 1 
ATOM 4432 C CZ3   . TRP C 3 58  ? 24.070  13.414  2.508   1.00 91.38 58  C 1 
ATOM 4433 C CH2   . TRP C 3 58  ? 24.694  14.449  1.793   1.00 91.37 58  C 1 
ATOM 4434 N N     . ALA C 3 59  ? 18.701  16.086  5.349   1.00 96.91 59  C 1 
ATOM 4435 C CA    . ALA C 3 59  ? 18.808  17.345  6.079   1.00 96.79 59  C 1 
ATOM 4436 C C     . ALA C 3 59  ? 19.358  17.125  7.497   1.00 96.90 59  C 1 
ATOM 4437 O O     . ALA C 3 59  ? 20.288  17.819  7.903   1.00 95.20 59  C 1 
ATOM 4438 C CB    . ALA C 3 59  ? 17.446  18.036  6.084   1.00 95.95 59  C 1 
ATOM 4439 N N     . CYS C 3 60  ? 18.902  16.081  8.200   1.00 96.35 60  C 1 
ATOM 4440 C CA    . CYS C 3 60  ? 19.446  15.695  9.505   1.00 95.61 60  C 1 
ATOM 4441 C C     . CYS C 3 60  ? 20.930  15.295  9.412   1.00 95.69 60  C 1 
ATOM 4442 O O     . CYS C 3 60  ? 21.764  15.775  10.177  1.00 93.97 60  C 1 
ATOM 4443 C CB    . CYS C 3 60  ? 18.615  14.536  10.087  1.00 94.63 60  C 1 
ATOM 4444 S SG    . CYS C 3 60  ? 16.874  15.036  10.316  1.00 91.33 60  C 1 
ATOM 4445 N N     . ALA C 3 61  ? 21.301  14.476  8.429   1.00 95.91 61  C 1 
ATOM 4446 C CA    . ALA C 3 61  ? 22.709  14.117  8.236   1.00 95.63 61  C 1 
ATOM 4447 C C     . ALA C 3 61  ? 23.599  15.345  7.973   1.00 96.08 61  C 1 
ATOM 4448 O O     . ALA C 3 61  ? 24.737  15.394  8.448   1.00 94.72 61  C 1 
ATOM 4449 C CB    . ALA C 3 61  ? 22.814  13.096  7.096   1.00 94.76 61  C 1 
ATOM 4450 N N     . GLN C 3 62  ? 23.098  16.338  7.226   1.00 96.36 62  C 1 
ATOM 4451 C CA    . GLN C 3 62  ? 23.812  17.584  6.937   1.00 96.09 62  C 1 
ATOM 4452 C C     . GLN C 3 62  ? 23.922  18.497  8.168   1.00 96.30 62  C 1 
ATOM 4453 O O     . GLN C 3 62  ? 24.997  19.065  8.350   1.00 94.76 62  C 1 
ATOM 4454 C CB    . GLN C 3 62  ? 23.137  18.332  5.780   1.00 95.01 62  C 1 
ATOM 4455 C CG    . GLN C 3 62  ? 23.384  17.652  4.434   1.00 90.71 62  C 1 
ATOM 4456 C CD    . GLN C 3 62  ? 22.858  18.510  3.280   1.00 89.29 62  C 1 
ATOM 4457 O OE1   . GLN C 3 62  ? 21.685  18.798  3.149   1.00 80.81 62  C 1 
ATOM 4458 N NE2   . GLN C 3 62  ? 23.723  18.967  2.406   1.00 77.81 62  C 1 
ATOM 4459 N N     . SER C 3 63  ? 22.902  18.592  9.018   1.00 95.84 63  C 1 
ATOM 4460 C CA    . SER C 3 63  ? 22.982  19.368  10.261  1.00 95.44 63  C 1 
ATOM 4461 C C     . SER C 3 63  ? 24.050  18.821  11.212  1.00 95.83 63  C 1 
ATOM 4462 O O     . SER C 3 63  ? 24.741  19.582  11.885  1.00 93.43 63  C 1 
ATOM 4463 C CB    . SER C 3 63  ? 21.616  19.451  10.959  1.00 94.20 63  C 1 
ATOM 4464 O OG    . SER C 3 63  ? 21.230  18.188  11.457  1.00 84.13 63  C 1 
ATOM 4465 N N     . HIS C 3 64  ? 24.296  17.501  11.154  1.00 95.70 64  C 1 
ATOM 4466 C CA    . HIS C 3 64  ? 25.417  16.845  11.857  1.00 95.61 64  C 1 
ATOM 4467 C C     . HIS C 3 64  ? 26.742  16.834  11.084  1.00 95.97 64  C 1 
ATOM 4468 O O     . HIS C 3 64  ? 27.647  16.053  11.416  1.00 92.51 64  C 1 
ATOM 4469 C CB    . HIS C 3 64  ? 25.000  15.427  12.254  1.00 94.38 64  C 1 
ATOM 4470 C CG    . HIS C 3 64  ? 23.826  15.420  13.170  1.00 93.07 64  C 1 
ATOM 4471 N ND1   . HIS C 3 64  ? 23.745  16.139  14.362  1.00 80.41 64  C 1 
ATOM 4472 C CD2   . HIS C 3 64  ? 22.612  14.858  12.902  1.00 81.49 64  C 1 
ATOM 4473 C CE1   . HIS C 3 64  ? 22.486  16.038  14.768  1.00 83.61 64  C 1 
ATOM 4474 N NE2   . HIS C 3 64  ? 21.782  15.261  13.933  1.00 85.38 64  C 1 
ATOM 4475 N N     . HIS C 3 65  ? 26.865  17.638  10.031  1.00 95.85 65  C 1 
ATOM 4476 C CA    . HIS C 3 65  ? 28.052  17.712  9.164   1.00 95.97 65  C 1 
ATOM 4477 C C     . HIS C 3 65  ? 28.483  16.358  8.563   1.00 95.98 65  C 1 
ATOM 4478 O O     . HIS C 3 65  ? 29.659  16.128  8.264   1.00 92.18 65  C 1 
ATOM 4479 C CB    . HIS C 3 65  ? 29.193  18.439  9.902   1.00 94.65 65  C 1 
ATOM 4480 C CG    . HIS C 3 65  ? 28.806  19.803  10.392  1.00 91.38 65  C 1 
ATOM 4481 N ND1   . HIS C 3 65  ? 28.306  20.840  9.630   1.00 79.74 65  C 1 
ATOM 4482 C CD2   . HIS C 3 65  ? 28.896  20.270  11.679  1.00 79.26 65  C 1 
ATOM 4483 C CE1   . HIS C 3 65  ? 28.095  21.893  10.429  1.00 80.23 65  C 1 
ATOM 4484 N NE2   . HIS C 3 65  ? 28.451  21.594  11.683  1.00 81.89 65  C 1 
ATOM 4485 N N     . ARG C 3 66  ? 27.515  15.440  8.339   1.00 94.01 66  C 1 
ATOM 4486 C CA    . ARG C 3 66  ? 27.738  14.131  7.720   1.00 93.84 66  C 1 
ATOM 4487 C C     . ARG C 3 66  ? 27.229  14.101  6.287   1.00 94.12 66  C 1 
ATOM 4488 O O     . ARG C 3 66  ? 26.269  14.756  5.920   1.00 91.76 66  C 1 
ATOM 4489 C CB    . ARG C 3 66  ? 27.111  13.017  8.578   1.00 92.44 66  C 1 
ATOM 4490 C CG    . ARG C 3 66  ? 27.874  12.803  9.894   1.00 88.18 66  C 1 
ATOM 4491 C CD    . ARG C 3 66  ? 27.349  11.627  10.734  1.00 88.92 66  C 1 
ATOM 4492 N NE    . ARG C 3 66  ? 26.068  11.939  11.388  1.00 85.41 66  C 1 
ATOM 4493 C CZ    . ARG C 3 66  ? 24.849  11.610  10.991  1.00 86.89 66  C 1 
ATOM 4494 N NH1   . ARG C 3 66  ? 24.611  10.903  9.922   1.00 75.27 66  C 1 
ATOM 4495 N NH2   . ARG C 3 66  ? 23.810  11.991  11.689  1.00 79.50 66  C 1 
ATOM 4496 N N     . ARG C 3 67  ? 27.859  13.238  5.450   1.00 95.58 67  C 1 
ATOM 4497 C CA    . ARG C 3 67  ? 27.414  12.922  4.084   1.00 95.08 67  C 1 
ATOM 4498 C C     . ARG C 3 67  ? 26.880  11.485  3.960   1.00 95.48 67  C 1 
ATOM 4499 O O     . ARG C 3 67  ? 26.673  11.000  2.851   1.00 91.58 67  C 1 
ATOM 4500 C CB    . ARG C 3 67  ? 28.543  13.171  3.084   1.00 93.21 67  C 1 
ATOM 4501 C CG    . ARG C 3 67  ? 28.959  14.646  3.028   1.00 87.46 67  C 1 
ATOM 4502 C CD    . ARG C 3 67  ? 30.003  14.849  1.933   1.00 83.06 67  C 1 
ATOM 4503 N NE    . ARG C 3 67  ? 30.465  16.239  1.887   1.00 75.18 67  C 1 
ATOM 4504 C CZ    . ARG C 3 67  ? 31.335  16.745  1.032   1.00 67.77 67  C 1 
ATOM 4505 N NH1   . ARG C 3 67  ? 31.876  16.012  0.094   1.00 61.88 67  C 1 
ATOM 4506 N NH2   . ARG C 3 67  ? 31.682  17.995  1.111   1.00 59.78 67  C 1 
ATOM 4507 N N     . ILE C 3 68  ? 26.735  10.815  5.090   1.00 95.29 68  C 1 
ATOM 4508 C CA    . ILE C 3 68  ? 26.225  9.448   5.172   1.00 95.11 68  C 1 
ATOM 4509 C C     . ILE C 3 68  ? 24.970  9.501   6.030   1.00 95.39 68  C 1 
ATOM 4510 O O     . ILE C 3 68  ? 25.070  9.892   7.196   1.00 93.05 68  C 1 
ATOM 4511 C CB    . ILE C 3 68  ? 27.268  8.468   5.746   1.00 93.30 68  C 1 
ATOM 4512 C CG1   . ILE C 3 68  ? 28.588  8.518   4.944   1.00 85.04 68  C 1 
ATOM 4513 C CG2   . ILE C 3 68  ? 26.684  7.042   5.742   1.00 84.99 68  C 1 
ATOM 4514 C CD1   . ILE C 3 68  ? 29.717  7.627   5.517   1.00 78.59 68  C 1 
ATOM 4515 N N     . ILE C 3 69  ? 23.843  9.112   5.450   1.00 95.07 69  C 1 
ATOM 4516 C CA    . ILE C 3 69  ? 22.593  8.938   6.192   1.00 95.25 69  C 1 
ATOM 4517 C C     . ILE C 3 69  ? 22.714  7.674   7.034   1.00 95.40 69  C 1 
ATOM 4518 O O     . ILE C 3 69  ? 23.001  6.595   6.502   1.00 93.59 69  C 1 
ATOM 4519 C CB    . ILE C 3 69  ? 21.390  8.880   5.227   1.00 94.85 69  C 1 
ATOM 4520 C CG1   . ILE C 3 69  ? 21.272  10.188  4.419   1.00 92.48 69  C 1 
ATOM 4521 C CG2   . ILE C 3 69  ? 20.093  8.609   6.002   1.00 92.66 69  C 1 
ATOM 4522 C CD1   . ILE C 3 69  ? 20.218  10.142  3.320   1.00 89.31 69  C 1 
ATOM 4523 N N     . LEU C 3 70  ? 22.498  7.821   8.326   1.00 95.40 70  C 1 
ATOM 4524 C CA    . LEU C 3 70  ? 22.428  6.747   9.306   1.00 94.92 70  C 1 
ATOM 4525 C C     . LEU C 3 70  ? 20.965  6.457   9.664   1.00 94.82 70  C 1 
ATOM 4526 O O     . LEU C 3 70  ? 20.057  7.213   9.332   1.00 93.62 70  C 1 
ATOM 4527 C CB    . LEU C 3 70  ? 23.255  7.130   10.548  1.00 94.18 70  C 1 
ATOM 4528 C CG    . LEU C 3 70  ? 24.721  7.500   10.291  1.00 91.63 70  C 1 
ATOM 4529 C CD1   . LEU C 3 70  ? 25.418  7.847   11.612  1.00 87.08 70  C 1 
ATOM 4530 C CD2   . LEU C 3 70  ? 25.508  6.355   9.639   1.00 87.04 70  C 1 
ATOM 4531 N N     . ASP C 3 71  ? 20.738  5.341   10.340  1.00 94.08 71  C 1 
ATOM 4532 C CA    . ASP C 3 71  ? 19.461  4.999   10.961  1.00 93.39 71  C 1 
ATOM 4533 C C     . ASP C 3 71  ? 18.995  6.060   11.978  1.00 93.80 71  C 1 
ATOM 4534 O O     . ASP C 3 71  ? 17.808  6.383   12.016  1.00 92.56 71  C 1 
ATOM 4535 C CB    . ASP C 3 71  ? 19.595  3.628   11.626  1.00 90.95 71  C 1 
ATOM 4536 C CG    . ASP C 3 71  ? 20.741  3.538   12.655  1.00 85.65 71  C 1 
ATOM 4537 O OD1   . ASP C 3 71  ? 21.757  4.253   12.493  1.00 76.34 71  C 1 
ATOM 4538 O OD2   . ASP C 3 71  ? 20.604  2.743   13.602  1.00 76.08 71  C 1 
ATOM 4539 N N     . SER C 3 72  ? 19.934  6.681   12.720  1.00 94.12 72  C 1 
ATOM 4540 C CA    . SER C 3 72  ? 19.646  7.790   13.623  1.00 93.71 72  C 1 
ATOM 4541 C C     . SER C 3 72  ? 19.077  9.017   12.901  1.00 94.13 72  C 1 
ATOM 4542 O O     . SER C 3 72  ? 18.212  9.684   13.451  1.00 92.87 72  C 1 
ATOM 4543 C CB    . SER C 3 72  ? 20.902  8.191   14.402  1.00 92.77 72  C 1 
ATOM 4544 O OG    . SER C 3 72  ? 21.965  8.538   13.538  1.00 87.03 72  C 1 
ATOM 4545 N N     . ASP C 3 73  ? 19.489  9.279   11.662  1.00 94.97 73  C 1 
ATOM 4546 C CA    . ASP C 3 73  ? 18.952  10.391  10.872  1.00 94.82 73  C 1 
ATOM 4547 C C     . ASP C 3 73  ? 17.511  10.112  10.425  1.00 95.27 73  C 1 
ATOM 4548 O O     . ASP C 3 73  ? 16.694  11.029  10.331  1.00 94.16 73  C 1 
ATOM 4549 C CB    . ASP C 3 73  ? 19.806  10.648  9.625   1.00 94.72 73  C 1 
ATOM 4550 C CG    . ASP C 3 73  ? 21.266  10.961  9.936   1.00 93.65 73  C 1 
ATOM 4551 O OD1   . ASP C 3 73  ? 21.560  11.769  10.831  1.00 89.17 73  C 1 
ATOM 4552 O OD2   . ASP C 3 73  ? 22.166  10.393  9.264   1.00 89.88 73  C 1 
ATOM 4553 N N     . ILE C 3 74  ? 17.178  8.842   10.159  1.00 94.96 74  C 1 
ATOM 4554 C CA    . ILE C 3 74  ? 15.802  8.434   9.873   1.00 94.88 74  C 1 
ATOM 4555 C C     . ILE C 3 74  ? 14.930  8.629   11.124  1.00 95.04 74  C 1 
ATOM 4556 O O     . ILE C 3 74  ? 13.834  9.172   11.024  1.00 93.88 74  C 1 
ATOM 4557 C CB    . ILE C 3 74  ? 15.723  6.970   9.389   1.00 94.21 74  C 1 
ATOM 4558 C CG1   . ILE C 3 74  ? 16.655  6.630   8.201   1.00 91.82 74  C 1 
ATOM 4559 C CG2   . ILE C 3 74  ? 14.271  6.587   9.038   1.00 91.96 74  C 1 
ATOM 4560 C CD1   . ILE C 3 74  ? 16.388  7.410   6.914   1.00 81.99 74  C 1 
ATOM 4561 N N     . ALA C 3 75  ? 15.431  8.223   12.289  1.00 94.94 75  C 1 
ATOM 4562 C CA    . ALA C 3 75  ? 14.722  8.376   13.550  1.00 94.59 75  C 1 
ATOM 4563 C C     . ALA C 3 75  ? 14.461  9.856   13.887  1.00 94.78 75  C 1 
ATOM 4564 O O     . ALA C 3 75  ? 13.341  10.216  14.254  1.00 93.37 75  C 1 
ATOM 4565 C CB    . ALA C 3 75  ? 15.525  7.679   14.649  1.00 93.36 75  C 1 
ATOM 4566 N N     . GLU C 3 76  ? 15.466  10.709  13.702  1.00 94.92 76  C 1 
ATOM 4567 C CA    . GLU C 3 76  ? 15.356  12.152  13.890  1.00 94.84 76  C 1 
ATOM 4568 C C     . GLU C 3 76  ? 14.347  12.776  12.911  1.00 94.87 76  C 1 
ATOM 4569 O O     . GLU C 3 76  ? 13.431  13.488  13.321  1.00 93.70 76  C 1 
ATOM 4570 C CB    . GLU C 3 76  ? 16.753  12.750  13.723  1.00 94.22 76  C 1 
ATOM 4571 C CG    . GLU C 3 76  ? 16.792  14.244  14.014  1.00 90.14 76  C 1 
ATOM 4572 C CD    . GLU C 3 76  ? 18.197  14.847  13.793  1.00 87.59 76  C 1 
ATOM 4573 O OE1   . GLU C 3 76  ? 18.354  16.074  13.925  1.00 82.32 76  C 1 
ATOM 4574 O OE2   . GLU C 3 76  ? 19.148  14.088  13.492  1.00 80.82 76  C 1 
ATOM 4575 N N     . ALA C 3 77  ? 14.438  12.430  11.609  1.00 94.85 77  C 1 
ATOM 4576 C CA    . ALA C 3 77  ? 13.510  12.928  10.600  1.00 94.70 77  C 1 
ATOM 4577 C C     . ALA C 3 77  ? 12.050  12.556  10.907  1.00 94.92 77  C 1 
ATOM 4578 O O     . ALA C 3 77  ? 11.137  13.370  10.711  1.00 93.47 77  C 1 
ATOM 4579 C CB    . ALA C 3 77  ? 13.935  12.385  9.237   1.00 94.35 77  C 1 
ATOM 4580 N N     . VAL C 3 78  ? 11.806  11.346  11.417  1.00 94.42 78  C 1 
ATOM 4581 C CA    . VAL C 3 78  ? 10.480  10.917  11.861  1.00 94.02 78  C 1 
ATOM 4582 C C     . VAL C 3 78  ? 10.027  11.691  13.101  1.00 94.05 78  C 1 
ATOM 4583 O O     . VAL C 3 78  ? 8.878   12.133  13.146  1.00 92.39 78  C 1 
ATOM 4584 C CB    . VAL C 3 78  ? 10.439  9.398   12.098  1.00 93.19 78  C 1 
ATOM 4585 C CG1   . VAL C 3 78  ? 9.166   8.942   12.823  1.00 89.53 78  C 1 
ATOM 4586 C CG2   . VAL C 3 78  ? 10.515  8.664   10.751  1.00 89.92 78  C 1 
ATOM 4587 N N     . ALA C 3 79  ? 10.916  11.915  14.072  1.00 94.17 79  C 1 
ATOM 4588 C CA    . ALA C 3 79  ? 10.585  12.649  15.294  1.00 93.69 79  C 1 
ATOM 4589 C C     . ALA C 3 79  ? 10.161  14.102  15.014  1.00 93.91 79  C 1 
ATOM 4590 O O     . ALA C 3 79  ? 9.252   14.612  15.669  1.00 91.70 79  C 1 
ATOM 4591 C CB    . ALA C 3 79  ? 11.774  12.584  16.254  1.00 91.97 79  C 1 
ATOM 4592 N N     . TYR C 3 80  ? 10.748  14.740  13.983  1.00 94.75 80  C 1 
ATOM 4593 C CA    . TYR C 3 80  ? 10.389  16.104  13.583  1.00 94.57 80  C 1 
ATOM 4594 C C     . TYR C 3 80  ? 9.156   16.214  12.676  1.00 94.80 80  C 1 
ATOM 4595 O O     . TYR C 3 80  ? 8.645   17.312  12.464  1.00 92.05 80  C 1 
ATOM 4596 C CB    . TYR C 3 80  ? 11.603  16.775  12.922  1.00 92.80 80  C 1 
ATOM 4597 C CG    . TYR C 3 80  ? 12.710  17.130  13.892  1.00 88.98 80  C 1 
ATOM 4598 C CD1   . TYR C 3 80  ? 12.444  17.932  15.021  1.00 81.33 80  C 1 
ATOM 4599 C CD2   . TYR C 3 80  ? 14.016  16.669  13.657  1.00 79.42 80  C 1 
ATOM 4600 C CE1   . TYR C 3 80  ? 13.473  18.257  15.923  1.00 75.36 80  C 1 
ATOM 4601 C CE2   . TYR C 3 80  ? 15.049  16.997  14.552  1.00 74.17 80  C 1 
ATOM 4602 C CZ    . TYR C 3 80  ? 14.774  17.782  15.683  1.00 73.05 80  C 1 
ATOM 4603 O OH    . TYR C 3 80  ? 15.782  18.083  16.566  1.00 70.45 80  C 1 
ATOM 4604 N N     . THR C 3 81  ? 8.659   15.112  12.120  1.00 92.98 81  C 1 
ATOM 4605 C CA    . THR C 3 81  ? 7.549   15.142  11.157  1.00 92.35 81  C 1 
ATOM 4606 C C     . THR C 3 81  ? 6.266   14.603  11.779  1.00 92.15 81  C 1 
ATOM 4607 O O     . THR C 3 81  ? 6.109   13.401  11.956  1.00 89.87 81  C 1 
ATOM 4608 C CB    . THR C 3 81  ? 7.902   14.371  9.878   1.00 91.33 81  C 1 
ATOM 4609 O OG1   . THR C 3 81  ? 9.129   14.821  9.350   1.00 85.33 81  C 1 
ATOM 4610 C CG2   . THR C 3 81  ? 6.843   14.591  8.789   1.00 84.58 81  C 1 
ATOM 4611 N N     . GLU C 3 82  ? 5.300   15.505  12.050  1.00 92.70 82  C 1 
ATOM 4612 C CA    . GLU C 3 82  ? 4.044   15.144  12.717  1.00 91.67 82  C 1 
ATOM 4613 C C     . GLU C 3 82  ? 3.270   14.034  11.973  1.00 91.96 82  C 1 
ATOM 4614 O O     . GLU C 3 82  ? 2.726   13.124  12.608  1.00 89.74 82  C 1 
ATOM 4615 C CB    . GLU C 3 82  ? 3.177   16.410  12.905  1.00 89.02 82  C 1 
ATOM 4616 C CG    . GLU C 3 82  ? 1.909   16.160  13.750  1.00 78.83 82  C 1 
ATOM 4617 C CD    . GLU C 3 82  ? 1.143   17.440  14.166  1.00 71.13 82  C 1 
ATOM 4618 O OE1   . GLU C 3 82  ? 0.278   17.354  15.076  1.00 63.96 82  C 1 
ATOM 4619 O OE2   . GLU C 3 82  ? 1.441   18.529  13.645  1.00 63.15 82  C 1 
ATOM 4620 N N     . SER C 3 83  ? 3.259   14.030  10.634  1.00 92.30 83  C 1 
ATOM 4621 C CA    . SER C 3 83  ? 2.584   12.991  9.839   1.00 91.84 83  C 1 
ATOM 4622 C C     . SER C 3 83  ? 3.226   11.602  9.960   1.00 92.41 83  C 1 
ATOM 4623 O O     . SER C 3 83  ? 2.587   10.607  9.614   1.00 90.06 83  C 1 
ATOM 4624 C CB    . SER C 3 83  ? 2.515   13.422  8.366   1.00 89.96 83  C 1 
ATOM 4625 O OG    . SER C 3 83  ? 3.803   13.712  7.873   1.00 80.74 83  C 1 
ATOM 4626 N N     . TYR C 3 84  ? 4.452   11.492  10.491  1.00 93.49 84  C 1 
ATOM 4627 C CA    . TYR C 3 84  ? 5.181   10.234  10.651  1.00 93.73 84  C 1 
ATOM 4628 C C     . TYR C 3 84  ? 5.062   9.619   12.059  1.00 93.50 84  C 1 
ATOM 4629 O O     . TYR C 3 84  ? 5.720   8.616   12.344  1.00 91.38 84  C 1 
ATOM 4630 C CB    . TYR C 3 84  ? 6.642   10.425  10.238  1.00 93.38 84  C 1 
ATOM 4631 C CG    . TYR C 3 84  ? 6.912   10.779  8.789   1.00 93.16 84  C 1 
ATOM 4632 C CD1   . TYR C 3 84  ? 5.913   10.797  7.795   1.00 89.20 84  C 1 
ATOM 4633 C CD2   . TYR C 3 84  ? 8.243   11.080  8.407   1.00 89.54 84  C 1 
ATOM 4634 C CE1   . TYR C 3 84  ? 6.215   11.111  6.460   1.00 88.26 84  C 1 
ATOM 4635 C CE2   . TYR C 3 84  ? 8.555   11.392  7.089   1.00 88.04 84  C 1 
ATOM 4636 C CZ    . TYR C 3 84  ? 7.541   11.408  6.109   1.00 89.29 84  C 1 
ATOM 4637 O OH    . TYR C 3 84  ? 7.850   11.708  4.806   1.00 87.77 84  C 1 
ATOM 4638 N N     . ASP C 3 85  ? 4.207   10.167  12.915  1.00 92.80 85  C 1 
ATOM 4639 C CA    . ASP C 3 85  ? 3.993   9.692   14.287  1.00 91.98 85  C 1 
ATOM 4640 C C     . ASP C 3 85  ? 3.652   8.190   14.401  1.00 92.82 85  C 1 
ATOM 4641 O O     . ASP C 3 85  ? 4.018   7.534   15.376  1.00 90.55 85  C 1 
ATOM 4642 C CB    . ASP C 3 85  ? 2.881   10.525  14.936  1.00 88.46 85  C 1 
ATOM 4643 C CG    . ASP C 3 85  ? 1.503   10.410  14.257  1.00 82.95 85  C 1 
ATOM 4644 O OD1   . ASP C 3 85  ? 1.399   9.945   13.100  1.00 75.60 85  C 1 
ATOM 4645 O OD2   . ASP C 3 85  ? 0.511   10.839  14.876  1.00 78.19 85  C 1 
ATOM 4646 N N     . PHE C 3 86  ? 3.014   7.607   13.376  1.00 93.31 86  C 1 
ATOM 4647 C CA    . PHE C 3 86  ? 2.711   6.176   13.320  1.00 93.36 86  C 1 
ATOM 4648 C C     . PHE C 3 86  ? 3.968   5.289   13.286  1.00 93.40 86  C 1 
ATOM 4649 O O     . PHE C 3 86  ? 3.879   4.107   13.604  1.00 92.04 86  C 1 
ATOM 4650 C CB    . PHE C 3 86  ? 1.785   5.894   12.132  1.00 93.17 86  C 1 
ATOM 4651 C CG    . PHE C 3 86  ? 2.462   5.943   10.784  1.00 93.69 86  C 1 
ATOM 4652 C CD1   . PHE C 3 86  ? 2.670   7.167   10.128  1.00 92.78 86  C 1 
ATOM 4653 C CD2   . PHE C 3 86  ? 2.913   4.759   10.176  1.00 92.72 86  C 1 
ATOM 4654 C CE1   . PHE C 3 86  ? 3.330   7.213   8.899   1.00 91.94 86  C 1 
ATOM 4655 C CE2   . PHE C 3 86  ? 3.569   4.803   8.945   1.00 92.06 86  C 1 
ATOM 4656 C CZ    . PHE C 3 86  ? 3.788   6.023   8.300   1.00 92.30 86  C 1 
ATOM 4657 N N     . LEU C 3 87  ? 5.128   5.849   12.916  1.00 93.70 87  C 1 
ATOM 4658 C CA    . LEU C 3 87  ? 6.416   5.155   12.870  1.00 93.60 87  C 1 
ATOM 4659 C C     . LEU C 3 87  ? 7.196   5.232   14.188  1.00 93.54 87  C 1 
ATOM 4660 O O     . LEU C 3 87  ? 8.177   4.515   14.337  1.00 91.37 87  C 1 
ATOM 4661 C CB    . LEU C 3 87  ? 7.277   5.737   11.731  1.00 93.61 87  C 1 
ATOM 4662 C CG    . LEU C 3 87  ? 6.682   5.585   10.329  1.00 93.02 87  C 1 
ATOM 4663 C CD1   . LEU C 3 87  ? 7.542   6.355   9.328   1.00 90.57 87  C 1 
ATOM 4664 C CD2   . LEU C 3 87  ? 6.625   4.111   9.896   1.00 89.92 87  C 1 
ATOM 4665 N N     . THR C 3 88  ? 6.773   6.064   15.138  1.00 93.13 88  C 1 
ATOM 4666 C CA    . THR C 3 88  ? 7.511   6.294   16.394  1.00 92.21 88  C 1 
ATOM 4667 C C     . THR C 3 88  ? 7.781   4.987   17.129  1.00 92.06 88  C 1 
ATOM 4668 O O     . THR C 3 88  ? 8.926   4.697   17.465  1.00 89.59 88  C 1 
ATOM 4669 C CB    . THR C 3 88  ? 6.762   7.275   17.302  1.00 90.43 88  C 1 
ATOM 4670 O OG1   . THR C 3 88  ? 6.507   8.466   16.607  1.00 80.68 88  C 1 
ATOM 4671 C CG2   . THR C 3 88  ? 7.569   7.650   18.545  1.00 78.75 88  C 1 
ATOM 4672 N N     . THR C 3 89  ? 6.761   4.128   17.303  1.00 91.93 89  C 1 
ATOM 4673 C CA    . THR C 3 89  ? 6.930   2.837   17.979  1.00 91.21 89  C 1
[truncated: 108,969 more chars]
