# Supplementary material for: Vernalization regulatory network identifies potential novel functions for genes in the HvVRN2 locus
Source: New Phytol. 2026 Apr 12;250(6):4036–53. doi: 10.1111/nph.71162 (PMC13193379; doi:10.1111/nph.71162)
Supplement: Supplementary file 1 — Dataset S1. Protein models computed by Alphafold. [file NPH-250-4036-s002.xz › Alphafold_models0/Barley/fold_co1_prom1_1_nf_yb1_c_7hg0712620_recortes_summary_confidences_0.json]

{
 "chain_iptm": [
  0.72,
  0.64,
  0.64,
  0.53,
  0.53
 ],
 "chain_pair_iptm": [
  [
   0.23,
   0.78,
   0.72,
   0.68,
   0.68
  ],
  [
   0.78,
   0.72,
   0.82,
   0.49,
   0.48
  ],
  [
   0.72,
   0.82,
   0.68,
   0.5,
   0.5
  ],
  [
   0.68,
   0.49,
   0.5,
   0.25,
   0.46
  ],
  [
   0.68,
   0.48,
   0.5,
   0.46,
   0.25
  ]
 ],
 "chain_pair_pae_min": [
  [
   0.76,
   2.06,
   1.95,
   3.48,
   3.49
  ],
  [
   1.63,
   0.76,
   1.16,
   4.55,
   5.27
  ],
  [
   1.84,
   1.18,
   0.76,
   4.63,
   4.66
  ],
  [
   2.71,
   4.45,
   4.57,
   0.8,
   1.45
  ],
  [
   3.23,
   4.92,
   4.46,
   1.45,
   0.8
  ]
 ],
 "chain_ptm": [
  0.23,
  0.72,
  0.68,
  0.25,
  0.25
 ],
 "fraction_disordered": 0.59,
 "has_clash": 0.0,
 "iptm": 0.73,
 "num_recycles": 10.0,
 "ptm": 0.49,
 "ranking_score": 0.98
}
