# Supplementary material for: Vernalization regulatory network identifies potential novel functions for genes in the HvVRN2 locus
Source: New Phytol. 2026 Apr 12;250(6):4036–53. doi: 10.1111/nph.71162 (PMC13193379; doi:10.1111/nph.71162)
Supplement: Supplementary file 1 — Dataset S1. Protein models computed by Alphafold. [file NPH-250-4036-s002.xz › Alphafold_models0/Barley/fold_co1_prom1_1_nf_yb1_c_7hg0737680_recortes_model_0.cif]

# By using this file you agree to the legally binding terms of use found at alphafoldserver.com/output-terms
data_40d7d1f8b255f22b
#
_entry.id 40d7d1f8b255f22b
#
loop_
_atom_type.symbol
C 
N 
O 
P 
S 
#
loop_
_audit_author.name
_audit_author.pdbx_ordinal
"Google DeepMind" 1 
"Isomorphic Labs" 2 
#
_audit_conform.dict_location https://raw.githubusercontent.com/ihmwg/ModelCIF/master/dist/mmcif_ma.dic
_audit_conform.dict_name     mmcif_ma.dic
_audit_conform.dict_version  1.4.5
#
loop_
_chem_comp.formula
_chem_comp.formula_weight
_chem_comp.id
_chem_comp.mon_nstd_flag
_chem_comp.name
_chem_comp.pdbx_smiles
_chem_comp.pdbx_synonyms
_chem_comp.type
"C3 H7 N O2"      89.093  ALA y ALANINE                              C[C@H](N)C(O)=O                                             ? "L-PEPTIDE LINKING" 
"C6 H15 N4 O2"    175.209 ARG y ARGININE                             N[C@@H](CCCNC(N)=[NH2+])C(O)=O                              ? "L-PEPTIDE LINKING" 
"C4 H8 N2 O3"     132.118 ASN y ASPARAGINE                           N[C@@H](CC(N)=O)C(O)=O                                      ? "L-PEPTIDE LINKING" 
"C4 H7 N O4"      133.103 ASP y "ASPARTIC ACID"                      N[C@@H](CC(O)=O)C(O)=O                                      ? "L-PEPTIDE LINKING" 
"C3 H7 N O2 S"    121.158 CYS y CYSTEINE                             N[C@@H](CS)C(O)=O                                           ? "L-PEPTIDE LINKING" 
"C10 H14 N5 O6 P" 331.222 DA  y "2'-DEOXYADENOSINE-5'-MONOPHOSPHATE" Nc1ncnc2n(cnc12)[C@H]3C[C@H](O)[C@@H](CO[P](O)(O)=O)O3      ? "DNA LINKING"       
"C9 H14 N3 O7 P"  307.197 DC  y "2'-DEOXYCYTIDINE-5'-MONOPHOSPHATE"  NC1=NC(=O)N(C=C1)[C@H]2C[C@H](O)[C@@H](CO[P](O)(O)=O)O2     ? "DNA LINKING"       
"C10 H14 N5 O7 P" 347.221 DG  y "2'-DEOXYGUANOSINE-5'-MONOPHOSPHATE" NC1=Nc2n(cnc2C(=O)N1)[C@H]3C[C@H](O)[C@@H](CO[P](O)(O)=O)O3 ? "DNA LINKING"       
"C10 H15 N2 O8 P" 322.208 DT  y "THYMIDINE-5'-MONOPHOSPHATE"         CC1=CN([C@H]2C[C@H](O)[C@@H](CO[P](O)(O)=O)O2)C(=O)NC1=O    ? "DNA LINKING"       
"C5 H10 N2 O3"    146.144 GLN y GLUTAMINE                            N[C@@H](CCC(N)=O)C(O)=O                                     ? "L-PEPTIDE LINKING" 
"C5 H9 N O4"      147.129 GLU y "GLUTAMIC ACID"                      N[C@@H](CCC(O)=O)C(O)=O                                     ? "L-PEPTIDE LINKING" 
"C2 H5 N O2"      75.067  GLY y GLYCINE                              NCC(O)=O                                                    ? "PEPTIDE LINKING"   
"C6 H10 N3 O2"    156.162 HIS y HISTIDINE                            N[C@@H](Cc1c[nH]c[nH+]1)C(O)=O                              ? "L-PEPTIDE LINKING" 
"C6 H13 N O2"     131.173 ILE y ISOLEUCINE                           CC[C@H](C)[C@H](N)C(O)=O                                    ? "L-PEPTIDE LINKING" 
"C6 H13 N O2"     131.173 LEU y LEUCINE                              CC(C)C[C@H](N)C(O)=O                                        ? "L-PEPTIDE LINKING" 
"C6 H15 N2 O2"    147.195 LYS y LYSINE                               N[C@@H](CCCC[NH3+])C(O)=O                                   ? "L-PEPTIDE LINKING" 
"C5 H11 N O2 S"   149.211 MET y METHIONINE                           CSCC[C@H](N)C(O)=O                                          ? "L-PEPTIDE LINKING" 
"C9 H11 N O2"     165.189 PHE y PHENYLALANINE                        N[C@@H](Cc1ccccc1)C(O)=O                                    ? "L-PEPTIDE LINKING" 
"C5 H9 N O2"      115.130 PRO y PROLINE                              OC(=O)[C@@H]1CCCN1                                          ? "L-PEPTIDE LINKING" 
"C3 H7 N O3"      105.093 SER y SERINE                               N[C@@H](CO)C(O)=O                                           ? "L-PEPTIDE LINKING" 
"C4 H9 N O3"      119.119 THR y THREONINE                            C[C@@H](O)[C@H](N)C(O)=O                                    ? "L-PEPTIDE LINKING" 
"C11 H12 N2 O2"   204.225 TRP y TRYPTOPHAN                           N[C@@H](Cc1c[nH]c2ccccc12)C(O)=O                            ? "L-PEPTIDE LINKING" 
"C9 H11 N O3"     181.189 TYR y TYROSINE                             N[C@@H](Cc1ccc(O)cc1)C(O)=O                                 ? "L-PEPTIDE LINKING" 
"C5 H11 N O2"     117.146 VAL y VALINE                               CC(C)[C@H](N)C(O)=O                                         ? "L-PEPTIDE LINKING" 
#
_citation.book_publisher          ?
_citation.country                 UK
_citation.id                      primary
_citation.journal_full            Nature
_citation.journal_id_ASTM         NATUAS
_citation.journal_id_CSD          0006
_citation.journal_id_ISSN         0028-0836
_citation.journal_volume          ?
_citation.page_first              ?
_citation.page_last               ?
_citation.pdbx_database_id_DOI    ?
_citation.pdbx_database_id_PubMed ?
_citation.title                   "Accurate structure prediction of biomolecular interactions with AlphaFold 3"
_citation.year                    2024
#
loop_
_citation_author.citation_id
_citation_author.name
_citation_author.ordinal
primary "Google DeepMind" 1 
primary "Isomorphic Labs" 2 
#
loop_
_entity.id
_entity.pdbx_description
_entity.type
1 . polymer 
2 . polymer 
3 . polymer 
4 . polymer 
5 . polymer 
#
loop_
_entity_poly.entity_id
_entity_poly.pdbx_strand_id
_entity_poly.type
1 A polypeptide(L)          
2 B polypeptide(L)          
3 C polypeptide(L)          
4 D polydeoxyribonucleotide 
5 E polydeoxyribonucleotide 
#
loop_
_entity_poly_seq.entity_id
_entity_poly_seq.hetero
_entity_poly_seq.mon_id
_entity_poly_seq.num
1 n MET 1   
1 n PRO 2   
1 n ARG 3   
1 n CYS 4   
1 n ASN 5   
1 n LYS 6   
1 n CYS 7   
1 n LEU 8   
1 n SER 9   
1 n GLU 10  
1 n ASN 11  
1 n ASP 12  
1 n SER 13  
1 n ALA 14  
1 n SER 15  
1 n GLU 16  
1 n ASP 17  
1 n ARG 18  
1 n HIS 19  
1 n TRP 20  
1 n HIS 21  
1 n ARG 22  
1 n THR 23  
1 n ALA 24  
1 n THR 25  
1 n LEU 26  
1 n PHE 27  
1 n MET 28  
1 n ASN 29  
1 n CYS 30  
1 n VAL 31  
1 n SER 32  
1 n ASN 33  
1 n GLY 34  
1 n THR 35  
1 n VAL 36  
1 n TYR 37  
1 n GLU 38  
1 n GLU 39  
1 n ALA 40  
1 n VAL 41  
1 n GLY 42  
1 n ARG 43  
1 n GLU 44  
1 n GLY 45  
1 n CYS 46  
1 n TRP 47  
1 n ALA 48  
1 n ARG 49  
1 n LEU 50  
1 n CYS 51  
1 n ASP 52  
1 n GLY 53  
1 n CYS 54  
1 n CYS 55  
1 n THR 56  
1 n VAL 57  
1 n PRO 58  
1 n SER 59  
1 n VAL 60  
1 n VAL 61  
1 n TYR 62  
1 n CYS 63  
1 n ARG 64  
1 n ALA 65  
1 n ASP 66  
1 n SER 67  
1 n ALA 68  
1 n TYR 69  
1 n LEU 70  
1 n CYS 71  
1 n ALA 72  
1 n SER 73  
1 n CYS 74  
1 n ASP 75  
1 n ALA 76  
1 n GLN 77  
1 n ILE 78  
1 n HIS 79  
1 n ALA 80  
1 n ALA 81  
1 n ASN 82  
1 n ARG 83  
1 n VAL 84  
1 n ALA 85  
1 n SER 86  
1 n ARG 87  
1 n HIS 88  
1 n GLU 89  
1 n ARG 90  
1 n VAL 91  
1 n LEU 92  
1 n LEU 93  
1 n SER 94  
1 n GLU 95  
1 n ALA 96  
1 n TYR 97  
1 n LYS 98  
1 n HIS 99  
1 n ALA 100 
1 n PRO 101 
1 n VAL 102 
1 n MET 103 
1 n LEU 104 
1 n ASP 105 
1 n CYS 106 
1 n HIS 107 
1 n ALA 108 
1 n ASP 109 
1 n ALA 110 
1 n ALA 111 
1 n ALA 112 
1 n LEU 113 
1 n CYS 114 
1 n ALA 115 
1 n ALA 116 
1 n TYR 117 
1 n GLU 118 
1 n ALA 119 
1 n GLN 120 
1 n VAL 121 
1 n HIS 122 
1 n TYR 123 
1 n ALA 124 
1 n ASN 125 
1 n LEU 126 
1 n LEU 127 
1 n THR 128 
1 n VAL 129 
1 n MET 130 
1 n HIS 131 
1 n GLN 132 
1 n ARG 133 
1 n MET 134 
1 n PRO 135 
1 n VAL 136 
1 n VAL 137 
1 n SER 138 
1 n HIS 139 
1 n PRO 140 
1 n ALA 141 
1 n VAL 142 
1 n ALA 143 
1 n ILE 144 
1 n PRO 145 
1 n PRO 146 
1 n VAL 147 
1 n SER 148 
1 n LEU 149 
1 n PHE 150 
1 n ALA 151 
1 n GLU 152 
1 n ALA 153 
1 n GLU 154 
1 n ALA 155 
1 n THR 156 
1 n ALA 157 
1 n PRO 158 
1 n VAL 159 
1 n LEU 160 
1 n GLY 161 
1 n ARG 162 
1 n LYS 163 
1 n GLU 164 
1 n GLU 165 
1 n ASP 166 
1 n THR 167 
1 n SER 168 
1 n TRP 169 
1 n LEU 170 
1 n LEU 171 
1 n LEU 172 
1 n SER 173 
1 n LYS 174 
1 n ASP 175 
1 n SER 176 
1 n ASP 177 
1 n ASN 178 
1 n HIS 179 
1 n ASN 180 
1 n ARG 181 
1 n SER 182 
1 n GLY 183 
1 n ASN 184 
1 n ASN 185 
1 n SER 186 
1 n SER 187 
1 n THR 188 
1 n SER 189 
1 n SER 190 
1 n SER 191 
1 n SER 192 
1 n GLN 193 
1 n TYR 194 
1 n PHE 195 
1 n GLY 196 
1 n GLU 197 
1 n VAL 198 
1 n ASP 199 
1 n GLN 200 
1 n TYR 201 
1 n PHE 202 
1 n ASP 203 
1 n LEU 204 
1 n VAL 205 
1 n GLY 206 
1 n TYR 207 
1 n ASN 208 
1 n SER 209 
1 n TYR 210 
1 n TYR 211 
1 n ASP 212 
1 n SER 213 
1 n HIS 214 
1 n MET 215 
1 n SER 216 
1 n ASN 217 
1 n GLN 218 
1 n GLU 219 
1 n GLN 220 
1 n TYR 221 
1 n VAL 222 
1 n MET 223 
1 n GLN 224 
1 n GLU 225 
1 n GLN 226 
1 n GLN 227 
1 n HIS 228 
1 n LEU 229 
1 n GLN 230 
1 n GLN 231 
1 n MET 232 
1 n GLN 233 
1 n LYS 234 
1 n GLU 235 
1 n TYR 236 
1 n ALA 237 
1 n GLU 238 
1 n GLN 239 
1 n GLN 240 
1 n MET 241 
1 n GLN 242 
1 n LYS 243 
1 n GLU 244 
1 n TYR 245 
1 n VAL 246 
1 n GLU 247 
1 n ASN 248 
1 n GLU 249 
1 n GLY 250 
1 n SER 251 
1 n GLU 252 
1 n CYS 253 
1 n ILE 254 
1 n VAL 255 
1 n PRO 256 
1 n SER 257 
1 n GLN 258 
1 n SER 259 
1 n THR 260 
1 n ILE 261 
1 n VAL 262 
1 n ARG 263 
1 n ARG 264 
1 n PRO 265 
1 n HIS 266 
1 n GLN 267 
1 n SER 268 
1 n GLY 269 
1 n TYR 270 
1 n ALA 271 
1 n PRO 272 
1 n LEU 273 
1 n VAL 274 
1 n GLY 275 
1 n ALA 276 
1 n GLU 277 
1 n GLN 278 
1 n ALA 279 
1 n ALA 280 
1 n SER 281 
1 n ALA 282 
1 n THR 283 
1 n ALA 284 
1 n GLY 285 
1 n ALA 286 
1 n SER 287 
1 n ALA 288 
1 n TYR 289 
1 n THR 290 
1 n ASP 291 
1 n SER 292 
1 n VAL 293 
1 n ASN 294 
1 n ASN 295 
1 n SER 296 
1 n ILE 297 
1 n SER 298 
1 n PHE 299 
1 n SER 300 
1 n MET 301 
1 n GLU 302 
1 n ALA 303 
1 n GLY 304 
1 n ILE 305 
1 n VAL 306 
1 n PRO 307 
1 n ASP 308 
1 n ASN 309 
1 n THR 310 
1 n VAL 311 
1 n GLN 312 
1 n SER 313 
1 n SER 314 
1 n ILE 315 
1 n LEU 316 
1 n ARG 317 
1 n PRO 318 
1 n ALA 319 
1 n GLY 320 
1 n ALA 321 
1 n ILE 322 
1 n GLY 323 
1 n LEU 324 
1 n PHE 325 
1 n SER 326 
1 n SER 327 
1 n PRO 328 
1 n SER 329 
1 n LEU 330 
1 n GLN 331 
1 n THR 332 
1 n PRO 333 
1 n LEU 334 
1 n HIS 335 
1 n PHE 336 
1 n SER 337 
1 n SER 338 
1 n LYS 339 
1 n GLU 340 
1 n ARG 341 
1 n GLU 342 
1 n ALA 343 
1 n ARG 344 
1 n VAL 345 
1 n LEU 346 
1 n ARG 347 
1 n TYR 348 
1 n LYS 349 
1 n GLU 350 
1 n LYS 351 
1 n LYS 352 
1 n LYS 353 
1 n SER 354 
1 n ARG 355 
1 n LYS 356 
1 n PHE 357 
1 n GLU 358 
1 n LYS 359 
1 n THR 360 
1 n THR 361 
1 n ARG 362 
1 n TYR 363 
1 n ALA 364 
1 n THR 365 
1 n ARG 366 
1 n LYS 367 
1 n ALA 368 
1 n TYR 369 
1 n ALA 370 
1 n GLU 371 
1 n ALA 372 
1 n ARG 373 
1 n PRO 374 
1 n ARG 375 
1 n ILE 376 
1 n LYS 377 
1 n GLY 378 
1 n ARG 379 
1 n PHE 380 
1 n ALA 381 
1 n LYS 382 
1 n ARG 383 
1 n SER 384 
1 n ASP 385 
1 n ALA 386 
1 n GLU 387 
1 n MET 388 
1 n GLU 389 
1 n VAL 390 
1 n ASP 391 
1 n GLN 392 
1 n THR 393 
1 n PHE 394 
1 n SER 395 
1 n THR 396 
1 n ALA 397 
1 n ALA 398 
1 n LEU 399 
1 n SER 400 
1 n ASP 401 
1 n SER 402 
1 n SER 403 
1 n TYR 404 
1 n SER 405 
1 n THR 406 
1 n VAL 407 
1 n PRO 408 
1 n TRP 409 
1 n PHE 410 
2 n LEU 1   
2 n SER 2   
2 n SER 3   
2 n PRO 4   
2 n ARG 5   
2 n GLU 6   
2 n GLN 7   
2 n ASP 8   
2 n ARG 9   
2 n PHE 10  
2 n LEU 11  
2 n PRO 12  
2 n ILE 13  
2 n ALA 14  
2 n ASN 15  
2 n VAL 16  
2 n SER 17  
2 n ARG 18  
2 n ILE 19  
2 n MET 20  
2 n LYS 21  
2 n LYS 22  
2 n ALA 23  
2 n LEU 24  
2 n PRO 25  
2 n ALA 26  
2 n ASN 27  
2 n ALA 28  
2 n LYS 29  
2 n ILE 30  
2 n SER 31  
2 n LYS 32  
2 n ASP 33  
2 n ALA 34  
2 n LYS 35  
2 n GLU 36  
2 n THR 37  
2 n VAL 38  
2 n GLN 39  
2 n GLU 40  
2 n CYS 41  
2 n VAL 42  
2 n SER 43  
2 n GLU 44  
2 n PHE 45  
2 n ILE 46  
2 n SER 47  
2 n PHE 48  
2 n ILE 49  
2 n THR 50  
2 n GLY 51  
2 n GLU 52  
2 n ALA 53  
2 n SER 54  
2 n ASP 55  
2 n LYS 56  
2 n CYS 57  
2 n GLN 58  
2 n ARG 59  
2 n GLU 60  
2 n LYS 61  
2 n ARG 62  
2 n LYS 63  
2 n THR 64  
2 n ILE 65  
2 n ASN 66  
2 n GLY 67  
2 n ASP 68  
2 n ASP 69  
2 n LEU 70  
2 n LEU 71  
2 n TRP 72  
2 n ALA 73  
2 n MET 74  
2 n THR 75  
2 n THR 76  
2 n LEU 77  
2 n GLY 78  
2 n PHE 79  
2 n GLU 80  
2 n ASP 81  
2 n TYR 82  
2 n VAL 83  
2 n GLU 84  
2 n PRO 85  
2 n LEU 86  
2 n LYS 87  
2 n TYR 88  
2 n TYR 89  
2 n LEU 90  
2 n HIS 91  
2 n LYS 92  
2 n PHE 93  
2 n ARG 94  
2 n GLU 95  
3 n ARG 1   
3 n ARG 2   
3 n SER 3   
3 n GLU 4   
3 n ILE 5   
3 n GLU 6   
3 n GLN 7   
3 n ALA 8   
3 n THR 9   
3 n VAL 10  
3 n ILE 11  
3 n LYS 12  
3 n ASN 13  
3 n HIS 14  
3 n HIS 15  
3 n HIS 16  
3 n MET 17  
3 n HIS 18  
3 n LEU 19  
3 n LYS 20  
3 n ARG 21  
3 n ILE 22  
3 n ARG 23  
3 n LYS 24  
3 n ILE 25  
3 n MET 26  
3 n LYS 27  
3 n ALA 28  
3 n ASP 29  
3 n GLU 30  
3 n GLY 31  
3 n ALA 32  
3 n ASP 33  
3 n MET 34  
3 n MET 35  
3 n ILE 36  
3 n ALA 37  
3 n ALA 38  
3 n GLU 39  
3 n ALA 40  
3 n PRO 41  
3 n VAL 42  
3 n LEU 43  
3 n PHE 44  
3 n ALA 45  
3 n LYS 46  
3 n ALA 47  
3 n CYS 48  
3 n GLU 49  
3 n MET 50  
3 n LEU 51  
3 n THR 52  
3 n LEU 53  
3 n GLU 54  
3 n MET 55  
3 n THR 56  
3 n MET 57  
3 n ARG 58  
3 n SER 59  
3 n TRP 60  
3 n MET 61  
3 n VAL 62  
3 n THR 63  
3 n GLU 64  
3 n GLU 65  
3 n ASN 66  
3 n LYS 67  
3 n ARG 68  
3 n ARG 69  
3 n ILE 70  
3 n LEU 71  
3 n LYS 72  
3 n LYS 73  
3 n SER 74  
3 n ASP 75  
3 n VAL 76  
3 n ALA 77  
3 n ALA 78  
3 n ALA 79  
3 n VAL 80  
3 n ALA 81  
3 n ARG 82  
3 n THR 83  
3 n ASP 84  
3 n VAL 85  
3 n TYR 86  
3 n ASP 87  
3 n PHE 88  
3 n LEU 89  
3 n VAL 90  
3 n ASP 91  
3 n ILE 92  
3 n ILE 93  
3 n PRO 94  
3 n MET 95  
3 n ASP 96  
3 n GLU 97  
3 n MET 98  
3 n GLU 99  
3 n GLU 100 
3 n GLU 101 
3 n GLY 102 
3 n ALA 103 
3 n GLY 104 
3 n ILE 105 
4 n DC  1   
4 n DA  2   
4 n DC  3   
4 n DG  4   
4 n DC  5   
4 n DA  6   
4 n DC  7   
4 n DC  8   
4 n DA  9   
4 n DG  10  
4 n DA  11  
4 n DC  12  
4 n DC  13  
4 n DA  14  
4 n DC  15  
4 n DA  16  
4 n DC  17  
4 n DC  18  
4 n DA  19  
4 n DG  20  
4 n DA  21  
4 n DA  22  
4 n DA  23  
4 n DC  24  
4 n DA  25  
4 n DA  26  
4 n DA  27  
4 n DC  28  
4 n DA  29  
4 n DA  30  
4 n DA  31  
5 n DT  1   
5 n DT  2   
5 n DT  3   
5 n DG  4   
5 n DT  5   
5 n DT  6   
5 n DT  7   
5 n DG  8   
5 n DT  9   
5 n DT  10  
5 n DT  11  
5 n DC  12  
5 n DT  13  
5 n DG  14  
5 n DG  15  
5 n DT  16  
5 n DG  17  
5 n DT  18  
5 n DG  19  
5 n DG  20  
5 n DT  21  
5 n DC  22  
5 n DT  23  
5 n DG  24  
5 n DG  25  
5 n DT  26  
5 n DG  27  
5 n DC  28  
5 n DG  29  
5 n DT  30  
5 n DG  31  
#
_ma_data.content_type "model coordinates"
_ma_data.id           1
_ma_data.name         Model
#
_ma_model_list.data_id          1
_ma_model_list.model_group_id   1
_ma_model_list.model_group_name "AlphaFold-beta-20231127 (927599d6-1efe-4fa9-85d2-a29f909d212e @ 2024-12-16 00:59:12)"
_ma_model_list.model_id         1
_ma_model_list.model_name       "Top ranked model"
_ma_model_list.model_type       "Ab initio model"
_ma_model_list.ordinal_id       1
#
loop_
_ma_protocol_step.method_type
_ma_protocol_step.ordinal_id
_ma_protocol_step.protocol_id
_ma_protocol_step.step_id
"coevolution MSA" 1 1 1 
"template search" 2 1 2 
modeling          3 1 3 
#
loop_
_ma_qa_metric.id
_ma_qa_metric.mode
_ma_qa_metric.name
_ma_qa_metric.software_group_id
_ma_qa_metric.type
1 global pLDDT 1 pLDDT 
2 local  pLDDT 1 pLDDT 
#
_ma_qa_metric_global.metric_id    1
_ma_qa_metric_global.metric_value 61.91
_ma_qa_metric_global.model_id     1
_ma_qa_metric_global.ordinal_id   1
#
_ma_software_group.group_id    1
_ma_software_group.ordinal_id  1
_ma_software_group.software_id 1
#
loop_
_ma_target_entity.data_id
_ma_target_entity.entity_id
_ma_target_entity.origin
1 1 . 
1 2 . 
1 3 . 
1 4 . 
1 5 . 
#
loop_
_ma_target_entity_instance.asym_id
_ma_target_entity_instance.details
_ma_target_entity_instance.entity_id
A . 1 
B . 2 
C . 3 
D . 4 
E . 5 
#
loop_
_pdbx_data_usage.details
_pdbx_data_usage.id
_pdbx_data_usage.type
_pdbx_data_usage.url
;NON-COMMERCIAL USE ONLY, BY USING THIS FILE YOU AGREE TO THE TERMS OF USE FOUND
AT alphafoldserver.com/output-terms.
;
1 license    ? 
;THE INFORMATION IS NOT INTENDED FOR, HAS NOT BEEN VALIDATED FOR, AND IS NOT
APPROVED FOR CLINICAL USE. IT SHOULD NOT BE USED FOR CLINICAL PURPOSE OR RELIED
ON FOR MEDICAL OR OTHER PROFESSIONAL ADVICE. IT IS THEORETICAL MODELLING ONLY
AND CAUTION SHOULD BE EXERCISED IN ITS USE. IT IS PROVIDED "AS-IS" WITHOUT ANY
WARRANTY OF ANY KIND, WHETHER EXPRESSED OR IMPLIED. NO WARRANTY IS GIVEN THAT
USE OF THE INFORMATION SHALL NOT INFRINGE THE RIGHTS OF ANY THIRD PARTY.
;
2 disclaimer ? 
#
loop_
_pdbx_poly_seq_scheme.asym_id
_pdbx_poly_seq_scheme.auth_seq_num
_pdbx_poly_seq_scheme.entity_id
_pdbx_poly_seq_scheme.hetero
_pdbx_poly_seq_scheme.mon_id
_pdbx_poly_seq_scheme.pdb_ins_code
_pdbx_poly_seq_scheme.pdb_seq_num
_pdbx_poly_seq_scheme.pdb_strand_id
_pdbx_poly_seq_scheme.seq_id
A 1   1 n MET . 1   A 1   
A 2   1 n PRO . 2   A 2   
A 3   1 n ARG . 3   A 3   
A 4   1 n CYS . 4   A 4   
A 5   1 n ASN . 5   A 5   
A 6   1 n LYS . 6   A 6   
A 7   1 n CYS . 7   A 7   
A 8   1 n LEU . 8   A 8   
A 9   1 n SER . 9   A 9   
A 10  1 n GLU . 10  A 10  
A 11  1 n ASN . 11  A 11  
A 12  1 n ASP . 12  A 12  
A 13  1 n SER . 13  A 13  
A 14  1 n ALA . 14  A 14  
A 15  1 n SER . 15  A 15  
A 16  1 n GLU . 16  A 16  
A 17  1 n ASP . 17  A 17  
A 18  1 n ARG . 18  A 18  
A 19  1 n HIS . 19  A 19  
A 20  1 n TRP . 20  A 20  
A 21  1 n HIS . 21  A 21  
A 22  1 n ARG . 22  A 22  
A 23  1 n THR . 23  A 23  
A 24  1 n ALA . 24  A 24  
A 25  1 n THR . 25  A 25  
A 26  1 n LEU . 26  A 26  
A 27  1 n PHE . 27  A 27  
A 28  1 n MET . 28  A 28  
A 29  1 n ASN . 29  A 29  
A 30  1 n CYS . 30  A 30  
A 31  1 n VAL . 31  A 31  
A 32  1 n SER . 32  A 32  
A 33  1 n ASN . 33  A 33  
A 34  1 n GLY . 34  A 34  
A 35  1 n THR . 35  A 35  
A 36  1 n VAL . 36  A 36  
A 37  1 n TYR . 37  A 37  
A 38  1 n GLU . 38  A 38  
A 39  1 n GLU . 39  A 39  
A 40  1 n ALA . 40  A 40  
A 41  1 n VAL . 41  A 41  
A 42  1 n GLY . 42  A 42  
A 43  1 n ARG . 43  A 43  
A 44  1 n GLU . 44  A 44  
A 45  1 n GLY . 45  A 45  
A 46  1 n CYS . 46  A 46  
A 47  1 n TRP . 47  A 47  
A 48  1 n ALA . 48  A 48  
A 49  1 n ARG . 49  A 49  
A 50  1 n LEU . 50  A 50  
A 51  1 n CYS . 51  A 51  
A 52  1 n ASP . 52  A 52  
A 53  1 n GLY . 53  A 53  
A 54  1 n CYS . 54  A 54  
A 55  1 n CYS . 55  A 55  
A 56  1 n THR . 56  A 56  
A 57  1 n VAL . 57  A 57  
A 58  1 n PRO . 58  A 58  
A 59  1 n SER . 59  A 59  
A 60  1 n VAL . 60  A 60  
A 61  1 n VAL . 61  A 61  
A 62  1 n TYR . 62  A 62  
A 63  1 n CYS . 63  A 63  
A 64  1 n ARG . 64  A 64  
A 65  1 n ALA . 65  A 65  
A 66  1 n ASP . 66  A 66  
A 67  1 n SER . 67  A 67  
A 68  1 n ALA . 68  A 68  
A 69  1 n TYR . 69  A 69  
A 70  1 n LEU . 70  A 70  
A 71  1 n CYS . 71  A 71  
A 72  1 n ALA . 72  A 72  
A 73  1 n SER . 73  A 73  
A 74  1 n CYS . 74  A 74  
A 75  1 n ASP . 75  A 75  
A 76  1 n ALA . 76  A 76  
A 77  1 n GLN . 77  A 77  
A 78  1 n ILE . 78  A 78  
A 79  1 n HIS . 79  A 79  
A 80  1 n ALA . 80  A 80  
A 81  1 n ALA . 81  A 81  
A 82  1 n ASN . 82  A 82  
A 83  1 n ARG . 83  A 83  
A 84  1 n VAL . 84  A 84  
A 85  1 n ALA . 85  A 85  
A 86  1 n SER . 86  A 86  
A 87  1 n ARG . 87  A 87  
A 88  1 n HIS . 88  A 88  
A 89  1 n GLU . 89  A 89  
A 90  1 n ARG . 90  A 90  
A 91  1 n VAL . 91  A 91  
A 92  1 n LEU . 92  A 92  
A 93  1 n LEU . 93  A 93  
A 94  1 n SER . 94  A 94  
A 95  1 n GLU . 95  A 95  
A 96  1 n ALA . 96  A 96  
A 97  1 n TYR . 97  A 97  
A 98  1 n LYS . 98  A 98  
A 99  1 n HIS . 99  A 99  
A 100 1 n ALA . 100 A 100 
A 101 1 n PRO . 101 A 101 
A 102 1 n VAL . 102 A 102 
A 103 1 n MET . 103 A 103 
A 104 1 n LEU . 104 A 104 
A 105 1 n ASP . 105 A 105 
A 106 1 n CYS . 106 A 106 
A 107 1 n HIS . 107 A 107 
A 108 1 n ALA . 108 A 108 
A 109 1 n ASP . 109 A 109 
A 110 1 n ALA . 110 A 110 
A 111 1 n ALA . 111 A 111 
A 112 1 n ALA . 112 A 112 
A 113 1 n LEU . 113 A 113 
A 114 1 n CYS . 114 A 114 
A 115 1 n ALA . 115 A 115 
A 116 1 n ALA . 116 A 116 
A 117 1 n TYR . 117 A 117 
A 118 1 n GLU . 118 A 118 
A 119 1 n ALA . 119 A 119 
A 120 1 n GLN . 120 A 120 
A 121 1 n VAL . 121 A 121 
A 122 1 n HIS . 122 A 122 
A 123 1 n TYR . 123 A 123 
A 124 1 n ALA . 124 A 124 
A 125 1 n ASN . 125 A 125 
A 126 1 n LEU . 126 A 126 
A 127 1 n LEU . 127 A 127 
A 128 1 n THR . 128 A 128 
A 129 1 n VAL . 129 A 129 
A 130 1 n MET . 130 A 130 
A 131 1 n HIS . 131 A 131 
A 132 1 n GLN . 132 A 132 
A 133 1 n ARG . 133 A 133 
A 134 1 n MET . 134 A 134 
A 135 1 n PRO . 135 A 135 
A 136 1 n VAL . 136 A 136 
A 137 1 n VAL . 137 A 137 
A 138 1 n SER . 138 A 138 
A 139 1 n HIS . 139 A 139 
A 140 1 n PRO . 140 A 140 
A 141 1 n ALA . 141 A 141 
A 142 1 n VAL . 142 A 142 
A 143 1 n ALA . 143 A 143 
A 144 1 n ILE . 144 A 144 
A 145 1 n PRO . 145 A 145 
A 146 1 n PRO . 146 A 146 
A 147 1 n VAL . 147 A 147 
A 148 1 n SER . 148 A 148 
A 149 1 n LEU . 149 A 149 
A 150 1 n PHE . 150 A 150 
A 151 1 n ALA . 151 A 151 
A 152 1 n GLU . 152 A 152 
A 153 1 n ALA . 153 A 153 
A 154 1 n GLU . 154 A 154 
A 155 1 n ALA . 155 A 155 
A 156 1 n THR . 156 A 156 
A 157 1 n ALA . 157 A 157 
A 158 1 n PRO . 158 A 158 
A 159 1 n VAL . 159 A 159 
A 160 1 n LEU . 160 A 160 
A 161 1 n GLY . 161 A 161 
A 162 1 n ARG . 162 A 162 
A 163 1 n LYS . 163 A 163 
A 164 1 n GLU . 164 A 164 
A 165 1 n GLU . 165 A 165 
A 166 1 n ASP . 166 A 166 
A 167 1 n THR . 167 A 167 
A 168 1 n SER . 168 A 168 
A 169 1 n TRP . 169 A 169 
A 170 1 n LEU . 170 A 170 
A 171 1 n LEU . 171 A 171 
A 172 1 n LEU . 172 A 172 
A 173 1 n SER . 173 A 173 
A 174 1 n LYS . 174 A 174 
A 175 1 n ASP . 175 A 175 
A 176 1 n SER . 176 A 176 
A 177 1 n ASP . 177 A 177 
A 178 1 n ASN . 178 A 178 
A 179 1 n HIS . 179 A 179 
A 180 1 n ASN . 180 A 180 
A 181 1 n ARG . 181 A 181 
A 182 1 n SER . 182 A 182 
A 183 1 n GLY . 183 A 183 
A 184 1 n ASN . 184 A 184 
A 185 1 n ASN . 185 A 185 
A 186 1 n SER . 186 A 186 
A 187 1 n SER . 187 A 187 
A 188 1 n THR . 188 A 188 
A 189 1 n SER . 189 A 189 
A 190 1 n SER . 190 A 190 
A 191 1 n SER . 191 A 191 
A 192 1 n SER . 192 A 192 
A 193 1 n GLN . 193 A 193 
A 194 1 n TYR . 194 A 194 
A 195 1 n PHE . 195 A 195 
A 196 1 n GLY . 196 A 196 
A 197 1 n GLU . 197 A 197 
A 198 1 n VAL . 198 A 198 
A 199 1 n ASP . 199 A 199 
A 200 1 n GLN . 200 A 200 
A 201 1 n TYR . 201 A 201 
A 202 1 n PHE . 202 A 202 
A 203 1 n ASP . 203 A 203 
A 204 1 n LEU . 204 A 204 
A 205 1 n VAL . 205 A 205 
A 206 1 n GLY . 206 A 206 
A 207 1 n TYR . 207 A 207 
A 208 1 n ASN . 208 A 208 
A 209 1 n SER . 209 A 209 
A 210 1 n TYR . 210 A 210 
A 211 1 n TYR . 211 A 211 
A 212 1 n ASP . 212 A 212 
A 213 1 n SER . 213 A 213 
A 214 1 n HIS . 214 A 214 
A 215 1 n MET . 215 A 215 
A 216 1 n SER . 216 A 216 
A 217 1 n ASN . 217 A 217 
A 218 1 n GLN . 218 A 218 
A 219 1 n GLU . 219 A 219 
A 220 1 n GLN . 220 A 220 
A 221 1 n TYR . 221 A 221 
A 222 1 n VAL . 222 A 222 
A 223 1 n MET . 223 A 223 
A 224 1 n GLN . 224 A 224 
A 225 1 n GLU . 225 A 225 
A 226 1 n GLN . 226 A 226 
A 227 1 n GLN . 227 A 227 
A 228 1 n HIS . 228 A 228 
A 229 1 n LEU . 229 A 229 
A 230 1 n GLN . 230 A 230 
A 231 1 n GLN . 231 A 231 
A 232 1 n MET . 232 A 232 
A 233 1 n GLN . 233 A 233 
A 234 1 n LYS . 234 A 234 
A 235 1 n GLU . 235 A 235 
A 236 1 n TYR . 236 A 236 
A 237 1 n ALA . 237 A 237 
A 238 1 n GLU . 238 A 238 
A 239 1 n GLN . 239 A 239 
A 240 1 n GLN . 240 A 240 
A 241 1 n MET . 241 A 241 
A 242 1 n GLN . 242 A 242 
A 243 1 n LYS . 243 A 243 
A 244 1 n GLU . 244 A 244 
A 245 1 n TYR . 245 A 245 
A 246 1 n VAL . 246 A 246 
A 247 1 n GLU . 247 A 247 
A 248 1 n ASN . 248 A 248 
A 249 1 n GLU . 249 A 249 
A 250 1 n GLY . 250 A 250 
A 251 1 n SER . 251 A 251 
A 252 1 n GLU . 252 A 252 
A 253 1 n CYS . 253 A 253 
A 254 1 n ILE . 254 A 254 
A 255 1 n VAL . 255 A 255 
A 256 1 n PRO . 256 A 256 
A 257 1 n SER . 257 A 257 
A 258 1 n GLN . 258 A 258 
A 259 1 n SER . 259 A 259 
A 260 1 n THR . 260 A 260 
A 261 1 n ILE . 261 A 261 
A 262 1 n VAL . 262 A 262 
A 263 1 n ARG . 263 A 263 
A 264 1 n ARG . 264 A 264 
A 265 1 n PRO . 265 A 265 
A 266 1 n HIS . 266 A 266 
A 267 1 n GLN . 267 A 267 
A 268 1 n SER . 268 A 268 
A 269 1 n GLY . 269 A 269 
A 270 1 n TYR . 270 A 270 
A 271 1 n ALA . 271 A 271 
A 272 1 n PRO . 272 A 272 
A 273 1 n LEU . 273 A 273 
A 274 1 n VAL . 274 A 274 
A 275 1 n GLY . 275 A 275 
A 276 1 n ALA . 276 A 276 
A 277 1 n GLU . 277 A 277 
A 278 1 n GLN . 278 A 278 
A 279 1 n ALA . 279 A 279 
A 280 1 n ALA . 280 A 280 
A 281 1 n SER . 281 A 281 
A 282 1 n ALA . 282 A 282 
A 283 1 n THR . 283 A 283 
A 284 1 n ALA . 284 A 284 
A 285 1 n GLY . 285 A 285 
A 286 1 n ALA . 286 A 286 
A 287 1 n SER . 287 A 287 
A 288 1 n ALA . 288 A 288 
A 289 1 n TYR . 289 A 289 
A 290 1 n THR . 290 A 290 
A 291 1 n ASP . 291 A 291 
A 292 1 n SER . 292 A 292 
A 293 1 n VAL . 293 A 293 
A 294 1 n ASN . 294 A 294 
A 295 1 n ASN . 295 A 295 
A 296 1 n SER . 296 A 296 
A 297 1 n ILE . 297 A 297 
A 298 1 n SER . 298 A 298 
A 299 1 n PHE . 299 A 299 
A 300 1 n SER . 300 A 300 
A 301 1 n MET . 301 A 301 
A 302 1 n GLU . 302 A 302 
A 303 1 n ALA . 303 A 303 
A 304 1 n GLY . 304 A 304 
A 305 1 n ILE . 305 A 305 
A 306 1 n VAL . 306 A 306 
A 307 1 n PRO . 307 A 307 
A 308 1 n ASP . 308 A 308 
A 309 1 n ASN . 309 A 309 
A 310 1 n THR . 310 A 310 
A 311 1 n VAL . 311 A 311 
A 312 1 n GLN . 312 A 312 
A 313 1 n SER . 313 A 313 
A 314 1 n SER . 314 A 314 
A 315 1 n ILE . 315 A 315 
A 316 1 n LEU . 316 A 316 
A 317 1 n ARG . 317 A 317 
A 318 1 n PRO . 318 A 318 
A 319 1 n ALA . 319 A 319 
A 320 1 n GLY . 320 A 320 
A 321 1 n ALA . 321 A 321 
A 322 1 n ILE . 322 A 322 
A 323 1 n GLY . 323 A 323 
A 324 1 n LEU . 324 A 324 
A 325 1 n PHE . 325 A 325 
A 326 1 n SER . 326 A 326 
A 327 1 n SER . 327 A 327 
A 328 1 n PRO . 328 A 328 
A 329 1 n SER . 329 A 329 
A 330 1 n LEU . 330 A 330 
A 331 1 n GLN . 331 A 331 
A 332 1 n THR . 332 A 332 
A 333 1 n PRO . 333 A 333 
A 334 1 n LEU . 334 A 334 
A 335 1 n HIS . 335 A 335 
A 336 1 n PHE . 336 A 336 
A 337 1 n SER . 337 A 337 
A 338 1 n SER . 338 A 338 
A 339 1 n LYS . 339 A 339 
A 340 1 n GLU . 340 A 340 
A 341 1 n ARG . 341 A 341 
A 342 1 n GLU . 342 A 342 
A 343 1 n ALA . 343 A 343 
A 344 1 n ARG . 344 A 344 
A 345 1 n VAL . 345 A 345 
A 346 1 n LEU . 346 A 346 
A 347 1 n ARG . 347 A 347 
A 348 1 n TYR . 348 A 348 
A 349 1 n LYS . 349 A 349 
A 350 1 n GLU . 350 A 350 
A 351 1 n LYS . 351 A 351 
A 352 1 n LYS . 352 A 352 
A 353 1 n LYS . 353 A 353 
A 354 1 n SER . 354 A 354 
A 355 1 n ARG . 355 A 355 
A 356 1 n LYS . 356 A 356 
A 357 1 n PHE . 357 A 357 
A 358 1 n GLU . 358 A 358 
A 359 1 n LYS . 359 A 359 
A 360 1 n THR . 360 A 360 
A 361 1 n THR . 361 A 361 
A 362 1 n ARG . 362 A 362 
A 363 1 n TYR . 363 A 363 
A 364 1 n ALA . 364 A 364 
A 365 1 n THR . 365 A 365 
A 366 1 n ARG . 366 A 366 
A 367 1 n LYS . 367 A 367 
A 368 1 n ALA . 368 A 368 
A 369 1 n TYR . 369 A 369 
A 370 1 n ALA . 370 A 370 
A 371 1 n GLU . 371 A 371 
A 372 1 n ALA . 372 A 372 
A 373 1 n ARG . 373 A 373 
A 374 1 n PRO . 374 A 374 
A 375 1 n ARG . 375 A 375 
A 376 1 n ILE . 376 A 376 
A 377 1 n LYS . 377 A 377 
A 378 1 n GLY . 378 A 378 
A 379 1 n ARG . 379 A 379 
A 380 1 n PHE . 380 A 380 
A 381 1 n ALA . 381 A 381 
A 382 1 n LYS . 382 A 382 
A 383 1 n ARG . 383 A 383 
A 384 1 n SER . 384 A 384 
A 385 1 n ASP . 385 A 385 
A 386 1 n ALA . 386 A 386 
A 387 1 n GLU . 387 A 387 
A 388 1 n MET . 388 A 388 
A 389 1 n GLU . 389 A 389 
A 390 1 n VAL . 390 A 390 
A 391 1 n ASP . 391 A 391 
A 392 1 n GLN . 392 A 392 
A 393 1 n THR . 393 A 393 
A 394 1 n PHE . 394 A 394 
A 395 1 n SER . 395 A 395 
A 396 1 n THR . 396 A 396 
A 397 1 n ALA . 397 A 397 
A 398 1 n ALA . 398 A 398 
A 399 1 n LEU . 399 A 399 
A 400 1 n SER . 400 A 400 
A 401 1 n ASP . 401 A 401 
A 402 1 n SER . 402 A 402 
A 403 1 n SER . 403 A 403 
A 404 1 n TYR . 404 A 404 
A 405 1 n SER . 405 A 405 
A 406 1 n THR . 406 A 406 
A 407 1 n VAL . 407 A 407 
A 408 1 n PRO . 408 A 408 
A 409 1 n TRP . 409 A 409 
A 410 1 n PHE . 410 A 410 
B 1   2 n LEU . 1   B 1   
B 2   2 n SER . 2   B 2   
B 3   2 n SER . 3   B 3   
B 4   2 n PRO . 4   B 4   
B 5   2 n ARG . 5   B 5   
B 6   2 n GLU . 6   B 6   
B 7   2 n GLN . 7   B 7   
B 8   2 n ASP . 8   B 8   
B 9   2 n ARG . 9   B 9   
B 10  2 n PHE . 10  B 10  
B 11  2 n LEU . 11  B 11  
B 12  2 n PRO . 12  B 12  
B 13  2 n ILE . 13  B 13  
B 14  2 n ALA . 14  B 14  
B 15  2 n ASN . 15  B 15  
B 16  2 n VAL . 16  B 16  
B 17  2 n SER . 17  B 17  
B 18  2 n ARG . 18  B 18  
B 19  2 n ILE . 19  B 19  
B 20  2 n MET . 20  B 20  
B 21  2 n LYS . 21  B 21  
B 22  2 n LYS . 22  B 22  
B 23  2 n ALA . 23  B 23  
B 24  2 n LEU . 24  B 24  
B 25  2 n PRO . 25  B 25  
B 26  2 n ALA . 26  B 26  
B 27  2 n ASN . 27  B 27  
B 28  2 n ALA . 28  B 28  
B 29  2 n LYS . 29  B 29  
B 30  2 n ILE . 30  B 30  
B 31  2 n SER . 31  B 31  
B 32  2 n LYS . 32  B 32  
B 33  2 n ASP . 33  B 33  
B 34  2 n ALA . 34  B 34  
B 35  2 n LYS . 35  B 35  
B 36  2 n GLU . 36  B 36  
B 37  2 n THR . 37  B 37  
B 38  2 n VAL . 38  B 38  
B 39  2 n GLN . 39  B 39  
B 40  2 n GLU . 40  B 40  
B 41  2 n CYS . 41  B 41  
B 42  2 n VAL . 42  B 42  
B 43  2 n SER . 43  B 43  
B 44  2 n GLU . 44  B 44  
B 45  2 n PHE . 45  B 45  
B 46  2 n ILE . 46  B 46  
B 47  2 n SER . 47  B 47  
B 48  2 n PHE . 48  B 48  
B 49  2 n ILE . 49  B 49  
B 50  2 n THR . 50  B 50  
B 51  2 n GLY . 51  B 51  
B 52  2 n GLU . 52  B 52  
B 53  2 n ALA . 53  B 53  
B 54  2 n SER . 54  B 54  
B 55  2 n ASP . 55  B 55  
B 56  2 n LYS . 56  B 56  
B 57  2 n CYS . 57  B 57  
B 58  2 n GLN . 58  B 58  
B 59  2 n ARG . 59  B 59  
B 60  2 n GLU . 60  B 60  
B 61  2 n LYS . 61  B 61  
B 62  2 n ARG . 62  B 62  
B 63  2 n LYS . 63  B 63  
B 64  2 n THR . 64  B 64  
B 65  2 n ILE . 65  B 65  
B 66  2 n ASN . 66  B 66  
B 67  2 n GLY . 67  B 67  
B 68  2 n ASP . 68  B 68  
B 69  2 n ASP . 69  B 69  
B 70  2 n LEU . 70  B 70  
B 71  2 n LEU . 71  B 71  
B 72  2 n TRP . 72  B 72  
B 73  2 n ALA . 73  B 73  
B 74  2 n MET . 74  B 74  
B 75  2 n THR . 75  B 75  
B 76  2 n THR . 76  B 76  
B 77  2 n LEU . 77  B 77  
B 78  2 n GLY . 78  B 78  
B 79  2 n PHE . 79  B 79  
B 80  2 n GLU . 80  B 80  
B 81  2 n ASP . 81  B 81  
B 82  2 n TYR . 82  B 82  
B 83  2 n VAL . 83  B 83  
B 84  2 n GLU . 84  B 84  
B 85  2 n PRO . 85  B 85  
B 86  2 n LEU . 86  B 86  
B 87  2 n LYS . 87  B 87  
B 88  2 n TYR . 88  B 88  
B 89  2 n TYR . 89  B 89  
B 90  2 n LEU . 90  B 90  
B 91  2 n HIS . 91  B 91  
B 92  2 n LYS . 92  B 92  
B 93  2 n PHE . 93  B 93  
B 94  2 n ARG . 94  B 94  
B 95  2 n GLU . 95  B 95  
C 1   3 n ARG . 1   C 1   
C 2   3 n ARG . 2   C 2   
C 3   3 n SER . 3   C 3   
C 4   3 n GLU . 4   C 4   
C 5   3 n ILE . 5   C 5   
C 6   3 n GLU . 6   C 6   
C 7   3 n GLN . 7   C 7   
C 8   3 n ALA . 8   C 8   
C 9   3 n THR . 9   C 9   
C 10  3 n VAL . 10  C 10  
C 11  3 n ILE . 11  C 11  
C 12  3 n LYS . 12  C 12  
C 13  3 n ASN . 13  C 13  
C 14  3 n HIS . 14  C 14  
C 15  3 n HIS . 15  C 15  
C 16  3 n HIS . 16  C 16  
C 17  3 n MET . 17  C 17  
C 18  3 n HIS . 18  C 18  
C 19  3 n LEU . 19  C 19  
C 20  3 n LYS . 20  C 20  
C 21  3 n ARG . 21  C 21  
C 22  3 n ILE . 22  C 22  
C 23  3 n ARG . 23  C 23  
C 24  3 n LYS . 24  C 24  
C 25  3 n ILE . 25  C 25  
C 26  3 n MET . 26  C 26  
C 27  3 n LYS . 27  C 27  
C 28  3 n ALA . 28  C 28  
C 29  3 n ASP . 29  C 29  
C 30  3 n GLU . 30  C 30  
C 31  3 n GLY . 31  C 31  
C 32  3 n ALA . 32  C 32  
C 33  3 n ASP . 33  C 33  
C 34  3 n MET . 34  C 34  
C 35  3 n MET . 35  C 35  
C 36  3 n ILE . 36  C 36  
C 37  3 n ALA . 37  C 37  
C 38  3 n ALA . 38  C 38  
C 39  3 n GLU . 39  C 39  
C 40  3 n ALA . 40  C 40  
C 41  3 n PRO . 41  C 41  
C 42  3 n VAL . 42  C 42  
C 43  3 n LEU . 43  C 43  
C 44  3 n PHE . 44  C 44  
C 45  3 n ALA . 45  C 45  
C 46  3 n LYS . 46  C 46  
C 47  3 n ALA . 47  C 47  
C 48  3 n CYS . 48  C 48  
C 49  3 n GLU . 49  C 49  
C 50  3 n MET . 50  C 50  
C 51  3 n LEU . 51  C 51  
C 52  3 n THR . 52  C 52  
C 53  3 n LEU . 53  C 53  
C 54  3 n GLU . 54  C 54  
C 55  3 n MET . 55  C 55  
C 56  3 n THR . 56  C 56  
C 57  3 n MET . 57  C 57  
C 58  3 n ARG . 58  C 58  
C 59  3 n SER . 59  C 59  
C 60  3 n TRP . 60  C 60  
C 61  3 n MET . 61  C 61  
C 62  3 n VAL . 62  C 62  
C 63  3 n THR . 63  C 63  
C 64  3 n GLU . 64  C 64  
C 65  3 n GLU . 65  C 65  
C 66  3 n ASN . 66  C 66  
C 67  3 n LYS . 67  C 67  
C 68  3 n ARG . 68  C 68  
C 69  3 n ARG . 69  C 69  
C 70  3 n ILE . 70  C 70  
C 71  3 n LEU . 71  C 71  
C 72  3 n LYS . 72  C 72  
C 73  3 n LYS . 73  C 73  
C 74  3 n SER . 74  C 74  
C 75  3 n ASP . 75  C 75  
C 76  3 n VAL . 76  C 76  
C 77  3 n ALA . 77  C 77  
C 78  3 n ALA . 78  C 78  
C 79  3 n ALA . 79  C 79  
C 80  3 n VAL . 80  C 80  
C 81  3 n ALA . 81  C 81  
C 82  3 n ARG . 82  C 82  
C 83  3 n THR . 83  C 83  
C 84  3 n ASP . 84  C 84  
C 85  3 n VAL . 85  C 85  
C 86  3 n TYR . 86  C 86  
C 87  3 n ASP . 87  C 87  
C 88  3 n PHE . 88  C 88  
C 89  3 n LEU . 89  C 89  
C 90  3 n VAL . 90  C 90  
C 91  3 n ASP . 91  C 91  
C 92  3 n ILE . 92  C 92  
C 93  3 n ILE . 93  C 93  
C 94  3 n PRO . 94  C 94  
C 95  3 n MET . 95  C 95  
C 96  3 n ASP . 96  C 96  
C 97  3 n GLU . 97  C 97  
C 98  3 n MET . 98  C 98  
C 99  3 n GLU . 99  C 99  
C 100 3 n GLU . 100 C 100 
C 101 3 n GLU . 101 C 101 
C 102 3 n GLY . 102 C 102 
C 103 3 n ALA . 103 C 103 
C 104 3 n GLY . 104 C 104 
C 105 3 n ILE . 105 C 105 
D 1   4 n DC  . 1   D 1   
D 2   4 n DA  . 2   D 2   
D 3   4 n DC  . 3   D 3   
D 4   4 n DG  . 4   D 4   
D 5   4 n DC  . 5   D 5   
D 6   4 n DA  . 6   D 6   
D 7   4 n DC  . 7   D 7   
D 8   4 n DC  . 8   D 8   
D 9   4 n DA  . 9   D 9   
D 10  4 n DG  . 10  D 10  
D 11  4 n DA  . 11  D 11  
D 12  4 n DC  . 12  D 12  
D 13  4 n DC  . 13  D 13  
D 14  4 n DA  . 14  D 14  
D 15  4 n DC  . 15  D 15  
D 16  4 n DA  . 16  D 16  
D 17  4 n DC  . 17  D 17  
D 18  4 n DC  . 18  D 18  
D 19  4 n DA  . 19  D 19  
D 20  4 n DG  . 20  D 20  
D 21  4 n DA  . 21  D 21  
D 22  4 n DA  . 22  D 22  
D 23  4 n DA  . 23  D 23  
D 24  4 n DC  . 24  D 24  
D 25  4 n DA  . 25  D 25  
D 26  4 n DA  . 26  D 26  
D 27  4 n DA  . 27  D 27  
D 28  4 n DC  . 28  D 28  
D 29  4 n DA  . 29  D 29  
D 30  4 n DA  . 30  D 30  
D 31  4 n DA  . 31  D 31  
E 1   5 n DT  . 1   E 1   
E 2   5 n DT  . 2   E 2   
E 3   5 n DT  . 3   E 3   
E 4   5 n DG  . 4   E 4   
E 5   5 n DT  . 5   E 5   
E 6   5 n DT  . 6   E 6   
E 7   5 n DT  . 7   E 7   
E 8   5 n DG  . 8   E 8   
E 9   5 n DT  . 9   E 9   
E 10  5 n DT  . 10  E 10  
E 11  5 n DT  . 11  E 11  
E 12  5 n DC  . 12  E 12  
E 13  5 n DT  . 13  E 13  
E 14  5 n DG  . 14  E 14  
E 15  5 n DG  . 15  E 15  
E 16  5 n DT  . 16  E 16  
E 17  5 n DG  . 17  E 17  
E 18  5 n DT  . 18  E 18  
E 19  5 n DG  . 19  E 19  
E 20  5 n DG  . 20  E 20  
E 21  5 n DT  . 21  E 21  
E 22  5 n DC  . 22  E 22  
E 23  5 n DT  . 23  E 23  
E 24  5 n DG  . 24  E 24  
E 25  5 n DG  . 25  E 25  
E 26  5 n DT  . 26  E 26  
E 27  5 n DG  . 27  E 27  
E 28  5 n DC  . 28  E 28  
E 29  5 n DG  . 29  E 29  
E 30  5 n DT  . 30  E 30  
E 31  5 n DG  . 31  E 31  
#
_software.classification other
_software.date           ?
_software.description    "Structure prediction"
_software.name           AlphaFold
_software.pdbx_ordinal   1
_software.type           package
_software.version        "AlphaFold-beta-20231127 (927599d6-1efe-4fa9-85d2-a29f909d212e @ 2024-12-16 00:59:12)"
#
loop_
_struct_asym.entity_id
_struct_asym.id
1 A 
2 B 
3 C 
4 D 
5 E 
#
loop_
_atom_site.group_PDB
_atom_site.id
_atom_site.type_symbol
_atom_site.label_atom_id
_atom_site.label_alt_id
_atom_site.label_comp_id
_atom_site.label_asym_id
_atom_site.label_entity_id
_atom_site.label_seq_id
_atom_site.pdbx_PDB_ins_code
_atom_site.Cartn_x
_atom_site.Cartn_y
_atom_site.Cartn_z
_atom_site.occupancy
_atom_site.B_iso_or_equiv
_atom_site.auth_seq_id
_atom_site.auth_asym_id
_atom_site.pdbx_PDB_model_num
ATOM 1    N N     . MET A 1 1   ? 15.410  34.602  32.772  1.00 16.61 1   A 1 
ATOM 2    C CA    . MET A 1 1   ? 15.652  34.225  31.360  1.00 16.21 1   A 1 
ATOM 3    C C     . MET A 1 1   ? 14.731  35.054  30.462  1.00 17.95 1   A 1 
ATOM 4    O O     . MET A 1 1   ? 13.621  35.360  30.902  1.00 14.16 1   A 1 
ATOM 5    C CB    . MET A 1 1   ? 15.443  32.729  31.156  1.00 14.47 1   A 1 
ATOM 6    C CG    . MET A 1 1   ? 16.517  31.886  31.874  1.00 11.42 1   A 1 
ATOM 7    S SD    . MET A 1 1   ? 18.216  32.261  31.377  1.00 9.91  1   A 1 
ATOM 8    C CE    . MET A 1 1   ? 19.068  30.919  32.216  1.00 9.13  1   A 1 
ATOM 9    N N     . PRO A 1 2   ? 15.170  35.539  29.262  1.00 20.51 2   A 1 
ATOM 10   C CA    . PRO A 1 2   ? 14.412  36.503  28.474  1.00 22.28 2   A 1 
ATOM 11   C C     . PRO A 1 2   ? 13.151  35.858  27.883  1.00 22.94 2   A 1 
ATOM 12   O O     . PRO A 1 2   ? 13.223  34.898  27.133  1.00 20.23 2   A 1 
ATOM 13   C CB    . PRO A 1 2   ? 15.383  37.008  27.400  1.00 20.54 2   A 1 
ATOM 14   C CG    . PRO A 1 2   ? 16.357  35.852  27.231  1.00 19.46 2   A 1 
ATOM 15   C CD    . PRO A 1 2   ? 16.442  35.238  28.634  1.00 20.94 2   A 1 
ATOM 16   N N     . ARG A 1 3   ? 11.964  36.411  28.204  1.00 21.74 3   A 1 
ATOM 17   C CA    . ARG A 1 3   ? 10.679  35.970  27.646  1.00 22.23 3   A 1 
ATOM 18   C C     . ARG A 1 3   ? 10.655  36.242  26.142  1.00 21.81 3   A 1 
ATOM 19   O O     . ARG A 1 3   ? 10.868  37.373  25.722  1.00 20.14 3   A 1 
ATOM 20   C CB    . ARG A 1 3   ? 9.512   36.692  28.340  1.00 21.62 3   A 1 
ATOM 21   C CG    . ARG A 1 3   ? 9.223   36.158  29.749  1.00 19.43 3   A 1 
ATOM 22   C CD    . ARG A 1 3   ? 8.032   36.906  30.366  1.00 18.08 3   A 1 
ATOM 23   N NE    . ARG A 1 3   ? 7.657   36.351  31.672  1.00 16.99 3   A 1 
ATOM 24   C CZ    . ARG A 1 3   ? 6.709   36.811  32.494  1.00 15.83 3   A 1 
ATOM 25   N NH1   . ARG A 1 3   ? 6.015   37.878  32.201  1.00 14.84 3   A 1 
ATOM 26   N NH2   . ARG A 1 3   ? 6.456   36.209  33.609  1.00 13.69 3   A 1 
ATOM 27   N N     . CYS A 1 4   ? 10.328  35.249  25.340  1.00 25.53 4   A 1 
ATOM 28   C CA    . CYS A 1 4   ? 10.106  35.394  23.909  1.00 30.32 4   A 1 
ATOM 29   C C     . CYS A 1 4   ? 8.781   36.137  23.642  1.00 30.31 4   A 1 
ATOM 30   O O     . CYS A 1 4   ? 7.752   35.530  23.362  1.00 28.40 4   A 1 
ATOM 31   C CB    . CYS A 1 4   ? 10.179  34.020  23.234  1.00 29.55 4   A 1 
ATOM 32   S SG    . CYS A 1 4   ? 10.244  34.244  21.420  1.00 24.92 4   A 1 
ATOM 33   N N     . ASN A 1 5   ? 8.800   37.484  23.763  1.00 22.60 5   A 1 
ATOM 34   C CA    . ASN A 1 5   ? 7.614   38.339  23.619  1.00 23.89 5   A 1 
ATOM 35   C C     . ASN A 1 5   ? 7.132   38.524  22.168  1.00 23.77 5   A 1 
ATOM 36   O O     . ASN A 1 5   ? 6.031   39.032  21.971  1.00 21.75 5   A 1 
ATOM 37   C CB    . ASN A 1 5   ? 7.904   39.709  24.264  1.00 22.93 5   A 1 
ATOM 38   C CG    . ASN A 1 5   ? 7.503   39.835  25.719  1.00 19.49 5   A 1 
ATOM 39   O OD1   . ASN A 1 5   ? 6.867   38.986  26.316  1.00 18.87 5   A 1 
ATOM 40   N ND2   . ASN A 1 5   ? 7.852   40.932  26.352  1.00 20.01 5   A 1 
ATOM 41   N N     . LYS A 1 6   ? 7.935   38.180  21.148  1.00 20.15 6   A 1 
ATOM 42   C CA    . LYS A 1 6   ? 7.675   38.637  19.771  1.00 22.47 6   A 1 
ATOM 43   C C     . LYS A 1 6   ? 6.434   38.037  19.102  1.00 23.56 6   A 1 
ATOM 44   O O     . LYS A 1 6   ? 5.935   38.641  18.152  1.00 20.30 6   A 1 
ATOM 45   C CB    . LYS A 1 6   ? 8.916   38.423  18.887  1.00 23.21 6   A 1 
ATOM 46   C CG    . LYS A 1 6   ? 9.860   39.629  18.922  1.00 20.56 6   A 1 
ATOM 47   C CD    . LYS A 1 6   ? 10.978  39.470  17.881  1.00 17.63 6   A 1 
ATOM 48   C CE    . LYS A 1 6   ? 11.847  40.711  17.830  1.00 15.92 6   A 1 
ATOM 49   N NZ    . LYS A 1 6   ? 12.919  40.605  16.799  1.00 13.14 6   A 1 
ATOM 50   N N     . CYS A 1 7   ? 5.928   36.900  19.542  1.00 26.27 7   A 1 
ATOM 51   C CA    . CYS A 1 7   ? 4.874   36.198  18.798  1.00 29.16 7   A 1 
ATOM 52   C C     . CYS A 1 7   ? 3.456   36.782  18.963  1.00 27.83 7   A 1 
ATOM 53   O O     . CYS A 1 7   ? 2.534   36.272  18.350  1.00 26.54 7   A 1 
ATOM 54   C CB    . CYS A 1 7   ? 4.918   34.706  19.160  1.00 29.31 7   A 1 
ATOM 55   S SG    . CYS A 1 7   ? 6.547   34.012  18.724  1.00 27.89 7   A 1 
ATOM 56   N N     . LEU A 1 8   ? 3.279   37.845  19.795  1.00 23.43 8   A 1 
ATOM 57   C CA    . LEU A 1 8   ? 1.946   38.316  20.172  1.00 27.03 8   A 1 
ATOM 58   C C     . LEU A 1 8   ? 1.249   39.257  19.185  1.00 25.60 8   A 1 
ATOM 59   O O     . LEU A 1 8   ? 0.019   39.244  19.136  1.00 23.53 8   A 1 
ATOM 60   C CB    . LEU A 1 8   ? 2.029   39.011  21.550  1.00 26.05 8   A 1 
ATOM 61   C CG    . LEU A 1 8   ? 2.004   38.054  22.748  1.00 24.29 8   A 1 
ATOM 62   C CD1   . LEU A 1 8   ? 2.414   38.799  24.012  1.00 26.14 8   A 1 
ATOM 63   C CD2   . LEU A 1 8   ? 0.610   37.465  22.971  1.00 29.47 8   A 1 
ATOM 64   N N     . SER A 1 9   ? 1.970   40.150  18.480  1.00 21.84 9   A 1 
ATOM 65   C CA    . SER A 1 9   ? 1.352   41.448  18.150  1.00 24.74 9   A 1 
ATOM 66   C C     . SER A 1 9   ? 0.417   41.510  16.946  1.00 23.97 9   A 1 
ATOM 67   O O     . SER A 1 9   ? -0.509  42.313  16.960  1.00 22.33 9   A 1 
ATOM 68   C CB    . SER A 1 9   ? 2.419   42.528  17.988  1.00 23.73 9   A 1 
ATOM 69   O OG    . SER A 1 9   ? 3.284   42.239  16.915  1.00 22.00 9   A 1 
ATOM 70   N N     . GLU A 1 10  ? 0.684   40.796  15.857  1.00 23.50 10  A 1 
ATOM 71   C CA    . GLU A 1 10  ? -0.039  41.031  14.601  1.00 26.88 10  A 1 
ATOM 72   C C     . GLU A 1 10  ? -1.437  40.390  14.618  1.00 25.75 10  A 1 
ATOM 73   O O     . GLU A 1 10  ? -1.636  39.245  14.212  1.00 23.92 10  A 1 
ATOM 74   C CB    . GLU A 1 10  ? 0.800   40.645  13.375  1.00 25.90 10  A 1 
ATOM 75   C CG    . GLU A 1 10  ? 1.953   41.636  13.130  1.00 24.40 10  A 1 
ATOM 76   C CD    . GLU A 1 10  ? 2.771   41.333  11.864  1.00 22.77 10  A 1 
ATOM 77   O OE1   . GLU A 1 10  ? 3.481   42.252  11.410  1.00 21.94 10  A 1 
ATOM 78   O OE2   . GLU A 1 10  ? 2.729   40.171  11.390  1.00 23.38 10  A 1 
ATOM 79   N N     . ASN A 1 11  ? -2.400  41.196  15.082  1.00 25.35 11  A 1 
ATOM 80   C CA    . ASN A 1 11  ? -3.817  40.884  15.259  1.00 28.73 11  A 1 
ATOM 81   C C     . ASN A 1 11  ? -4.660  40.968  13.964  1.00 26.91 11  A 1 
ATOM 82   O O     . ASN A 1 11  ? -5.881  41.058  14.067  1.00 24.86 11  A 1 
ATOM 83   C CB    . ASN A 1 11  ? -4.377  41.826  16.330  1.00 27.79 11  A 1 
ATOM 84   C CG    . ASN A 1 11  ? -4.592  41.207  17.695  1.00 24.85 11  A 1 
ATOM 85   O OD1   . ASN A 1 11  ? -4.450  40.030  17.939  1.00 25.85 11  A 1 
ATOM 86   N ND2   . ASN A 1 11  ? -4.984  42.022  18.661  1.00 27.36 11  A 1 
ATOM 87   N N     . ASP A 1 12  ? -4.062  41.041  12.773  1.00 28.49 12  A 1 
ATOM 88   C CA    . ASP A 1 12  ? -4.829  41.343  11.566  1.00 33.52 12  A 1 
ATOM 89   C C     . ASP A 1 12  ? -5.894  40.278  11.252  1.00 31.31 12  A 1 
ATOM 90   O O     . ASP A 1 12  ? -5.648  39.069  11.278  1.00 29.36 12  A 1 
ATOM 91   C CB    . ASP A 1 12  ? -3.914  41.617  10.366  1.00 31.52 12  A 1 
ATOM 92   C CG    . ASP A 1 12  ? -3.527  43.087  10.204  1.00 27.72 12  A 1 
ATOM 93   O OD1   . ASP A 1 12  ? -4.252  43.954  10.727  1.00 27.08 12  A 1 
ATOM 94   O OD2   . ASP A 1 12  ? -2.531  43.330  9.482   1.00 27.44 12  A 1 
ATOM 95   N N     . SER A 1 13  ? -7.080  40.778  10.911  1.00 23.16 13  A 1 
ATOM 96   C CA    . SER A 1 13  ? -8.386  40.097  10.853  1.00 27.37 13  A 1 
ATOM 97   C C     . SER A 1 13  ? -8.598  39.139  9.673   1.00 26.29 13  A 1 
ATOM 98   O O     . SER A 1 13  ? -9.721  38.992  9.189   1.00 24.18 13  A 1 
ATOM 99   C CB    . SER A 1 13  ? -9.470  41.174  10.851  1.00 26.38 13  A 1 
ATOM 100  O OG    . SER A 1 13  ? -9.374  41.945  9.665   1.00 24.50 13  A 1 
ATOM 101  N N     . ALA A 1 14  ? -7.540  38.547  9.125   1.00 23.71 14  A 1 
ATOM 102  C CA    . ALA A 1 14  ? -7.663  37.664  7.974   1.00 25.96 14  A 1 
ATOM 103  C C     . ALA A 1 14  ? -8.461  36.388  8.321   1.00 25.22 14  A 1 
ATOM 104  O O     . ALA A 1 14  ? -8.373  35.865  9.424   1.00 23.70 14  A 1 
ATOM 105  C CB    . ALA A 1 14  ? -6.269  37.365  7.410   1.00 24.95 14  A 1 
ATOM 106  N N     . SER A 1 15  ? -9.239  35.910  7.345   1.00 22.60 15  A 1 
ATOM 107  C CA    . SER A 1 15  ? -10.267 34.878  7.509   1.00 25.17 15  A 1 
ATOM 108  C C     . SER A 1 15  ? -9.771  33.563  8.129   1.00 24.44 15  A 1 
ATOM 109  O O     . SER A 1 15  ? -8.638  33.141  7.898   1.00 23.27 15  A 1 
ATOM 110  C CB    . SER A 1 15  ? -10.919 34.579  6.156   1.00 24.86 15  A 1 
ATOM 111  O OG    . SER A 1 15  ? -9.958  34.105  5.234   1.00 22.85 15  A 1 
ATOM 112  N N     . GLU A 1 16  ? -10.683 32.867  8.804   1.00 23.40 16  A 1 
ATOM 113  C CA    . GLU A 1 16  ? -10.487 31.653  9.624   1.00 26.29 16  A 1 
ATOM 114  C C     . GLU A 1 16  ? -9.626  30.553  8.981   1.00 24.94 16  A 1 
ATOM 115  O O     . GLU A 1 16  ? -8.783  29.955  9.652   1.00 23.33 16  A 1 
ATOM 116  C CB    . GLU A 1 16  ? -11.877 31.075  9.959   1.00 25.87 16  A 1 
ATOM 117  C CG    . GLU A 1 16  ? -12.694 31.981  10.893  1.00 24.17 16  A 1 
ATOM 118  C CD    . GLU A 1 16  ? -14.093 31.417  11.189  1.00 22.30 16  A 1 
ATOM 119  O OE1   . GLU A 1 16  ? -14.542 31.546  12.356  1.00 21.48 16  A 1 
ATOM 120  O OE2   . GLU A 1 16  ? -14.715 30.882  10.245  1.00 23.47 16  A 1 
ATOM 121  N N     . ASP A 1 17  ? -9.783  30.330  7.677   1.00 21.03 17  A 1 
ATOM 122  C CA    . ASP A 1 17  ? -9.086  29.257  6.958   1.00 22.52 17  A 1 
ATOM 123  C C     . ASP A 1 17  ? -7.547  29.338  7.031   1.00 21.84 17  A 1 
ATOM 124  O O     . ASP A 1 17  ? -6.851  28.319  6.962   1.00 20.18 17  A 1 
ATOM 125  C CB    . ASP A 1 17  ? -9.503  29.275  5.480   1.00 22.00 17  A 1 
ATOM 126  C CG    . ASP A 1 17  ? -10.722 28.421  5.140   1.00 19.57 17  A 1 
ATOM 127  O OD1   . ASP A 1 17  ? -11.026 27.493  5.911   1.00 18.92 17  A 1 
ATOM 128  O OD2   . ASP A 1 17  ? -11.276 28.663  4.048   1.00 19.22 17  A 1 
ATOM 129  N N     . ARG A 1 18  ? -6.990  30.561  7.150   1.00 22.23 18  A 1 
ATOM 130  C CA    . ARG A 1 18  ? -5.530  30.731  7.238   1.00 23.65 18  A 1 
ATOM 131  C C     . ARG A 1 18  ? -4.965  30.351  8.608   1.00 22.83 18  A 1 
ATOM 132  O O     . ARG A 1 18  ? -3.767  30.089  8.696   1.00 21.02 18  A 1 
ATOM 133  C CB    . ARG A 1 18  ? -5.116  32.154  6.847   1.00 22.95 18  A 1 
ATOM 134  C CG    . ARG A 1 18  ? -5.158  32.366  5.330   1.00 21.12 18  A 1 
ATOM 135  C CD    . ARG A 1 18  ? -4.533  33.720  4.974   1.00 19.63 18  A 1 
ATOM 136  N NE    . ARG A 1 18  ? -4.572  33.973  3.528   1.00 18.18 18  A 1 
ATOM 137  C CZ    . ARG A 1 18  ? -4.036  35.009  2.906   1.00 17.00 18  A 1 
ATOM 138  N NH1   . ARG A 1 18  ? -3.373  35.931  3.550   1.00 16.19 18  A 1 
ATOM 139  N NH2   . ARG A 1 18  ? -4.164  35.148  1.616   1.00 15.07 18  A 1 
ATOM 140  N N     . HIS A 1 19  ? -5.786  30.320  9.652   1.00 21.21 19  A 1 
ATOM 141  C CA    . HIS A 1 19  ? -5.294  30.071  11.006  1.00 21.85 19  A 1 
ATOM 142  C C     . HIS A 1 19  ? -4.764  28.649  11.186  1.00 21.73 19  A 1 
ATOM 143  O O     . HIS A 1 19  ? -3.647  28.479  11.694  1.00 20.08 19  A 1 
ATOM 144  C CB    . HIS A 1 19  ? -6.370  30.421  12.050  1.00 21.41 19  A 1 
ATOM 145  C CG    . HIS A 1 19  ? -6.021  31.679  12.796  1.00 19.59 19  A 1 
ATOM 146  N ND1   . HIS A 1 19  ? -4.858  31.911  13.487  1.00 18.91 19  A 1 
ATOM 147  C CD2   . HIS A 1 19  ? -6.785  32.803  12.918  1.00 19.07 19  A 1 
ATOM 148  C CE1   . HIS A 1 19  ? -4.917  33.149  14.013  1.00 18.68 19  A 1 
ATOM 149  N NE2   . HIS A 1 19  ? -6.075  33.730  13.692  1.00 18.66 19  A 1 
ATOM 150  N N     . TRP A 1 20  ? -5.483  27.662  10.671  1.00 21.79 20  A 1 
ATOM 151  C CA    . TRP A 1 20  ? -5.089  26.255  10.791  1.00 18.56 20  A 1 
ATOM 152  C C     . TRP A 1 20  ? -3.770  25.939  10.097  1.00 18.81 20  A 1 
ATOM 153  O O     . TRP A 1 20  ? -2.946  25.172  10.609  1.00 16.72 20  A 1 
ATOM 154  C CB    . TRP A 1 20  ? -6.215  25.360  10.266  1.00 17.07 20  A 1 
ATOM 155  C CG    . TRP A 1 20  ? -7.312  25.191  11.260  1.00 14.55 20  A 1 
ATOM 156  C CD1   . TRP A 1 20  ? -8.454  25.901  11.320  1.00 12.21 20  A 1 
ATOM 157  C CD2   . TRP A 1 20  ? -7.311  24.301  12.418  1.00 13.43 20  A 1 
ATOM 158  N NE1   . TRP A 1 20  ? -9.186  25.521  12.440  1.00 11.23 20  A 1 
ATOM 159  C CE2   . TRP A 1 20  ? -8.496  24.556  13.145  1.00 12.31 20  A 1 
ATOM 160  C CE3   . TRP A 1 20  ? -6.409  23.336  12.906  1.00 14.61 20  A 1 
ATOM 161  C CZ2   . TRP A 1 20  ? -8.766  23.878  14.368  1.00 15.71 20  A 1 
ATOM 162  C CZ3   . TRP A 1 20  ? -6.691  22.659  14.117  1.00 16.26 20  A 1 
ATOM 163  C CH2   . TRP A 1 20  ? -7.844  22.946  14.838  1.00 16.87 20  A 1 
ATOM 164  N N     . HIS A 1 21  ? -3.505  26.569  8.948   1.00 20.81 21  A 1 
ATOM 165  C CA    . HIS A 1 21  ? -2.216  26.425  8.287   1.00 21.28 21  A 1 
ATOM 166  C C     . HIS A 1 21  ? -1.063  26.980  9.133   1.00 21.44 21  A 1 
ATOM 167  O O     . HIS A 1 21  ? 0.032   26.413  9.125   1.00 19.84 21  A 1 
ATOM 168  C CB    . HIS A 1 21  ? -2.259  27.040  6.890   1.00 20.56 21  A 1 
ATOM 169  C CG    . HIS A 1 21  ? -2.241  25.992  5.807   1.00 17.88 21  A 1 
ATOM 170  N ND1   . HIS A 1 21  ? -1.241  25.070  5.627   1.00 16.56 21  A 1 
ATOM 171  C CD2   . HIS A 1 21  ? -3.189  25.732  4.847   1.00 16.80 21  A 1 
ATOM 172  C CE1   . HIS A 1 21  ? -1.580  24.271  4.597   1.00 15.54 21  A 1 
ATOM 173  N NE2   . HIS A 1 21  ? -2.762  24.644  4.093   1.00 15.64 21  A 1 
ATOM 174  N N     . ARG A 1 22  ? -1.307  28.068  9.854   1.00 18.10 22  A 1 
ATOM 175  C CA    . ARG A 1 22  ? -0.277  28.713  10.672  1.00 18.30 22  A 1 
ATOM 176  C C     . ARG A 1 22  ? 0.039   27.892  11.933  1.00 18.33 22  A 1 
ATOM 177  O O     . ARG A 1 22  ? 1.213   27.735  12.242  1.00 17.14 22  A 1 
ATOM 178  C CB    . ARG A 1 22  ? -0.689  30.167  10.996  1.00 18.05 22  A 1 
ATOM 179  C CG    . ARG A 1 22  ? 0.432   31.165  10.672  1.00 16.03 22  A 1 
ATOM 180  C CD    . ARG A 1 22  ? 0.002   32.609  10.961  1.00 14.34 22  A 1 
ATOM 181  N NE    . ARG A 1 22  ? 0.988   33.605  10.523  1.00 13.18 22  A 1 
ATOM 182  C CZ    . ARG A 1 22  ? 0.910   34.922  10.691  1.00 11.38 22  A 1 
ATOM 183  N NH1   . ARG A 1 22  ? -0.099  35.488  11.310  1.00 11.12 22  A 1 
ATOM 184  N NH2   . ARG A 1 22  ? 1.844   35.707  10.250  1.00 10.38 22  A 1 
ATOM 185  N N     . THR A 1 23  ? -0.964  27.334  12.595  1.00 20.73 23  A 1 
ATOM 186  C CA    . THR A 1 23  ? -0.766  26.505  13.791  1.00 20.35 23  A 1 
ATOM 187  C C     . THR A 1 23  ? -0.028  25.206  13.487  1.00 20.88 23  A 1 
ATOM 188  O O     . THR A 1 23  ? 0.937   24.900  14.184  1.00 19.29 23  A 1 
ATOM 189  C CB    . THR A 1 23  ? -2.091  26.191  14.502  1.00 19.28 23  A 1 
ATOM 190  O OG1   . THR A 1 23  ? -3.081  25.844  13.571  1.00 17.18 23  A 1 
ATOM 191  C CG2   . THR A 1 23  ? -2.603  27.395  15.286  1.00 17.60 23  A 1 
ATOM 192  N N     . ALA A 1 24  ? -0.362  24.513  12.402  1.00 20.81 24  A 1 
ATOM 193  C CA    . ALA A 1 24  ? 0.374   23.318  11.981  1.00 20.58 24  A 1 
ATOM 194  C C     . ALA A 1 24  ? 1.845   23.630  11.628  1.00 21.30 24  A 1 
ATOM 195  O O     . ALA A 1 24  ? 2.743   22.840  11.912  1.00 19.88 24  A 1 
ATOM 196  C CB    . ALA A 1 24  ? -0.359  22.689  10.799  1.00 19.44 24  A 1 
ATOM 197  N N     . THR A 1 25  ? 2.104   24.813  11.025  1.00 23.11 25  A 1 
ATOM 198  C CA    . THR A 1 25  ? 3.476   25.239  10.704  1.00 21.73 25  A 1 
ATOM 199  C C     . THR A 1 25  ? 4.263   25.636  11.959  1.00 22.26 25  A 1 
ATOM 200  O O     . THR A 1 25  ? 5.460   25.361  12.041  1.00 20.35 25  A 1 
ATOM 201  C CB    . THR A 1 25  ? 3.500   26.389  9.685   1.00 20.69 25  A 1 
ATOM 202  O OG1   . THR A 1 25  ? 2.594   26.187  8.633   1.00 17.99 25  A 1 
ATOM 203  C CG2   . THR A 1 25  ? 4.866   26.521  9.014   1.00 17.97 25  A 1 
ATOM 204  N N     . LEU A 1 26  ? 3.601   26.241  12.952  1.00 20.01 26  A 1 
ATOM 205  C CA    . LEU A 1 26  ? 4.219   26.573  14.236  1.00 20.19 26  A 1 
ATOM 206  C C     . LEU A 1 26  ? 4.619   25.310  15.010  1.00 20.39 26  A 1 
ATOM 207  O O     . LEU A 1 26  ? 5.734   25.252  15.503  1.00 19.04 26  A 1 
ATOM 208  C CB    . LEU A 1 26  ? 3.262   27.448  15.069  1.00 19.07 26  A 1 
ATOM 209  C CG    . LEU A 1 26  ? 3.308   28.935  14.680  1.00 16.61 26  A 1 
ATOM 210  C CD1   . LEU A 1 26  ? 2.088   29.676  15.239  1.00 15.67 26  A 1 
ATOM 211  C CD2   . LEU A 1 26  ? 4.566   29.617  15.228  1.00 16.36 26  A 1 
ATOM 212  N N     . PHE A 1 27  ? 3.764   24.300  15.010  1.00 22.33 27  A 1 
ATOM 213  C CA    . PHE A 1 27  ? 4.054   23.011  15.643  1.00 21.60 27  A 1 
ATOM 214  C C     . PHE A 1 27  ? 5.304   22.355  15.044  1.00 22.20 27  A 1 
ATOM 215  O O     . PHE A 1 27  ? 6.212   21.952  15.768  1.00 20.08 27  A 1 
ATOM 216  C CB    . PHE A 1 27  ? 2.817   22.106  15.501  1.00 20.46 27  A 1 
ATOM 217  C CG    . PHE A 1 27  ? 2.602   21.192  16.683  1.00 17.13 27  A 1 
ATOM 218  C CD1   . PHE A 1 27  ? 3.288   19.974  16.786  1.00 15.46 27  A 1 
ATOM 219  C CD2   . PHE A 1 27  ? 1.704   21.579  17.685  1.00 15.36 27  A 1 
ATOM 220  C CE1   . PHE A 1 27  ? 3.068   19.134  17.884  1.00 13.63 27  A 1 
ATOM 221  C CE2   . PHE A 1 27  ? 1.478   20.736  18.778  1.00 13.86 27  A 1 
ATOM 222  C CZ    . PHE A 1 27  ? 2.157   19.513  18.881  1.00 13.88 27  A 1 
ATOM 223  N N     . MET A 1 28  ? 5.407   22.334  13.708  1.00 24.12 28  A 1 
ATOM 224  C CA    . MET A 1 28  ? 6.580   21.815  13.008  1.00 23.47 28  A 1 
ATOM 225  C C     . MET A 1 28  ? 7.863   22.589  13.332  1.00 25.09 28  A 1 
ATOM 226  O O     . MET A 1 28  ? 8.920   21.983  13.488  1.00 22.90 28  A 1 
ATOM 227  C CB    . MET A 1 28  ? 6.329   21.845  11.488  1.00 21.59 28  A 1 
ATOM 228  C CG    . MET A 1 28  ? 5.513   20.648  11.004  1.00 18.27 28  A 1 
ATOM 229  S SD    . MET A 1 28  ? 6.497   19.149  10.759  1.00 15.60 28  A 1 
ATOM 230  C CE    . MET A 1 28  ? 5.218   18.071  10.061  1.00 14.82 28  A 1 
ATOM 231  N N     . ASN A 1 29  ? 7.789   23.914  13.445  1.00 22.92 29  A 1 
ATOM 232  C CA    . ASN A 1 29  ? 8.973   24.730  13.727  1.00 22.50 29  A 1 
ATOM 233  C C     . ASN A 1 29  ? 9.494   24.540  15.159  1.00 22.55 29  A 1 
ATOM 234  O O     . ASN A 1 29  ? 10.711  24.488  15.347  1.00 20.66 29  A 1 
ATOM 235  C CB    . ASN A 1 29  ? 8.675   26.205  13.432  1.00 21.06 29  A 1 
ATOM 236  C CG    . ASN A 1 29  ? 8.750   26.544  11.948  1.00 17.95 29  A 1 
ATOM 237  O OD1   . ASN A 1 29  ? 9.341   25.863  11.140  1.00 16.77 29  A 1 
ATOM 238  N ND2   . ASN A 1 29  ? 8.180   27.665  11.556  1.00 16.76 29  A 1 
ATOM 239  N N     . CYS A 1 30  ? 8.612   24.398  16.148  1.00 21.48 30  A 1 
ATOM 240  C CA    . CYS A 1 30  ? 9.030   24.182  17.533  1.00 22.51 30  A 1 
ATOM 241  C C     . CYS A 1 30  ? 9.789   22.859  17.699  1.00 22.55 30  A 1 
ATOM 242  O O     . CYS A 1 30  ? 10.840  22.835  18.326  1.00 20.71 30  A 1 
ATOM 243  C CB    . CYS A 1 30  ? 7.811   24.250  18.461  1.00 21.21 30  A 1 
ATOM 244  S SG    . CYS A 1 30  ? 7.238   25.973  18.611  1.00 18.90 30  A 1 
ATOM 245  N N     . VAL A 1 31  ? 9.311   21.795  17.069  1.00 21.80 31  A 1 
ATOM 246  C CA    . VAL A 1 31  ? 9.967   20.479  17.146  1.00 22.70 31  A 1 
ATOM 247  C C     . VAL A 1 31  ? 11.321  20.470  16.414  1.00 22.86 31  A 1 
ATOM 248  O O     . VAL A 1 31  ? 12.262  19.827  16.865  1.00 20.76 31  A 1 
ATOM 249  C CB    . VAL A 1 31  ? 9.041   19.378  16.617  1.00 21.30 31  A 1 
ATOM 250  C CG1   . VAL A 1 31  ? 9.683   17.984  16.700  1.00 18.66 31  A 1 
ATOM 251  C CG2   . VAL A 1 31  ? 7.725   19.318  17.414  1.00 19.72 31  A 1 
ATOM 252  N N     . SER A 1 32  ? 11.446  21.198  15.302  1.00 24.08 32  A 1 
ATOM 253  C CA    . SER A 1 32  ? 12.649  21.146  14.464  1.00 24.66 32  A 1 
ATOM 254  C C     . SER A 1 32  ? 13.889  21.810  15.074  1.00 24.19 32  A 1 
ATOM 255  O O     . SER A 1 32  ? 15.004  21.378  14.783  1.00 22.12 32  A 1 
ATOM 256  C CB    . SER A 1 32  ? 12.389  21.738  13.085  1.00 23.16 32  A 1 
ATOM 257  O OG    . SER A 1 32  ? 12.122  23.123  13.126  1.00 21.26 32  A 1 
ATOM 258  N N     . ASN A 1 33  ? 13.704  22.860  15.859  1.00 23.24 33  A 1 
ATOM 259  C CA    . ASN A 1 33  ? 14.829  23.693  16.294  1.00 24.18 33  A 1 
ATOM 260  C C     . ASN A 1 33  ? 15.653  23.103  17.442  1.00 23.81 33  A 1 
ATOM 261  O O     . ASN A 1 33  ? 16.599  23.755  17.866  1.00 21.75 33  A 1 
ATOM 262  C CB    . ASN A 1 33  ? 14.349  25.121  16.569  1.00 22.50 33  A 1 
ATOM 263  C CG    . ASN A 1 33  ? 14.359  26.001  15.331  1.00 19.16 33  A 1 
ATOM 264  O OD1   . ASN A 1 33  ? 14.880  25.686  14.280  1.00 18.17 33  A 1 
ATOM 265  N ND2   . ASN A 1 33  ? 13.797  27.186  15.435  1.00 18.75 33  A 1 
ATOM 266  N N     . GLY A 1 34  ? 15.293  21.912  17.951  1.00 26.04 34  A 1 
ATOM 267  C CA    . GLY A 1 34  ? 16.116  21.231  18.955  1.00 25.91 34  A 1 
ATOM 268  C C     . GLY A 1 34  ? 16.410  22.022  20.233  1.00 26.10 34  A 1 
ATOM 269  O O     . GLY A 1 34  ? 17.219  21.574  21.057  1.00 23.99 34  A 1 
ATOM 270  N N     . THR A 1 35  ? 15.828  23.211  20.393  1.00 25.86 35  A 1 
ATOM 271  C CA    . THR A 1 35  ? 15.951  23.992  21.613  1.00 26.34 35  A 1 
ATOM 272  C C     . THR A 1 35  ? 15.296  23.196  22.724  1.00 25.74 35  A 1 
ATOM 273  O O     . THR A 1 35  ? 14.083  22.989  22.705  1.00 23.46 35  A 1 
ATOM 274  C CB    . THR A 1 35  ? 15.315  25.383  21.487  1.00 24.62 35  A 1 
ATOM 275  O OG1   . THR A 1 35  ? 14.147  25.348  20.695  1.00 22.47 35  A 1 
ATOM 276  C CG2   . THR A 1 35  ? 16.275  26.359  20.824  1.00 23.15 35  A 1 
ATOM 277  N N     . VAL A 1 36  ? 16.135  22.755  23.658  1.00 21.49 36  A 1 
ATOM 278  C CA    . VAL A 1 36  ? 15.710  22.159  24.916  1.00 22.76 36  A 1 
ATOM 279  C C     . VAL A 1 36  ? 14.773  23.165  25.574  1.00 22.54 36  A 1 
ATOM 280  O O     . VAL A 1 36  ? 15.216  24.228  26.013  1.00 20.70 36  A 1 
ATOM 281  C CB    . VAL A 1 36  ? 16.920  21.850  25.818  1.00 21.75 36  A 1 
ATOM 282  C CG1   . VAL A 1 36  ? 16.489  21.153  27.107  1.00 20.04 36  A 1 
ATOM 283  C CG2   . VAL A 1 36  ? 17.930  20.945  25.095  1.00 21.96 36  A 1 
ATOM 284  N N     . TYR A 1 37  ? 13.475  22.910  25.506  1.00 22.87 37  A 1 
ATOM 285  C CA    . TYR A 1 37  ? 12.507  23.746  26.192  1.00 23.03 37  A 1 
ATOM 286  C C     . TYR A 1 37  ? 12.848  23.693  27.674  1.00 22.63 37  A 1 
ATOM 287  O O     . TYR A 1 37  ? 12.938  22.610  28.243  1.00 20.73 37  A 1 
ATOM 288  C CB    . TYR A 1 37  ? 11.079  23.297  25.893  1.00 22.57 37  A 1 
ATOM 289  C CG    . TYR A 1 37  ? 10.538  23.853  24.588  1.00 22.10 37  A 1 
ATOM 290  C CD1   . TYR A 1 37  ? 9.913   25.116  24.581  1.00 21.64 37  A 1 
ATOM 291  C CD2   . TYR A 1 37  ? 10.710  23.151  23.389  1.00 23.23 37  A 1 
ATOM 292  C CE1   . TYR A 1 37  ? 9.482   25.686  23.378  1.00 21.98 37  A 1 
ATOM 293  C CE2   . TYR A 1 37  ? 10.289  23.714  22.169  1.00 21.13 37  A 1 
ATOM 294  C CZ    . TYR A 1 37  ? 9.676   24.989  22.161  1.00 20.70 37  A 1 
ATOM 295  O OH    . TYR A 1 37  ? 9.295   25.562  20.974  1.00 20.53 37  A 1 
ATOM 296  N N     . GLU A 1 38  ? 13.093  24.864  28.272  1.00 23.48 38  A 1 
ATOM 297  C CA    . GLU A 1 38  ? 13.263  24.968  29.715  1.00 25.33 38  A 1 
ATOM 298  C C     . GLU A 1 38  ? 12.018  24.360  30.363  1.00 24.59 38  A 1 
ATOM 299  O O     . GLU A 1 38  ? 10.911  24.887  30.235  1.00 23.30 38  A 1 
ATOM 300  C CB    . GLU A 1 38  ? 13.481  26.420  30.173  1.00 25.56 38  A 1 
ATOM 301  C CG    . GLU A 1 38  ? 14.898  26.948  29.896  1.00 23.42 38  A 1 
ATOM 302  C CD    . GLU A 1 38  ? 15.152  28.360  30.467  1.00 21.25 38  A 1 
ATOM 303  O OE1   . GLU A 1 38  ? 16.323  28.685  30.764  1.00 19.89 38  A 1 
ATOM 304  O OE2   . GLU A 1 38  ? 14.201  29.163  30.586  1.00 20.85 38  A 1 
ATOM 305  N N     . GLU A 1 39  ? 12.203  23.234  31.022  1.00 25.05 39  A 1 
ATOM 306  C CA    . GLU A 1 39  ? 11.157  22.608  31.815  1.00 26.25 39  A 1 
ATOM 307  C C     . GLU A 1 39  ? 10.786  23.585  32.927  1.00 24.73 39  A 1 
ATOM 308  O O     . GLU A 1 39  ? 11.621  24.009  33.726  1.00 23.02 39  A 1 
ATOM 309  C CB    . GLU A 1 39  ? 11.623  21.256  32.358  1.00 26.34 39  A 1 
ATOM 310  C CG    . GLU A 1 39  ? 11.696  20.199  31.245  1.00 24.40 39  A 1 
ATOM 311  C CD    . GLU A 1 39  ? 12.223  18.840  31.721  1.00 22.79 39  A 1 
ATOM 312  O OE1   . GLU A 1 39  ? 11.637  17.819  31.302  1.00 21.40 39  A 1 
ATOM 313  O OE2   . GLU A 1 39  ? 13.225  18.839  32.454  1.00 22.21 39  A 1 
ATOM 314  N N     . ALA A 1 40  ? 9.525   24.010  32.927  1.00 27.68 40  A 1 
ATOM 315  C CA    . ALA A 1 40  ? 9.039   24.889  33.966  1.00 28.02 40  A 1 
ATOM 316  C C     . ALA A 1 40  ? 9.018   24.099  35.280  1.00 26.93 40  A 1 
ATOM 317  O O     . ALA A 1 40  ? 8.098   23.328  35.530  1.00 25.59 40  A 1 
ATOM 318  C CB    . ALA A 1 40  ? 7.671   25.452  33.571  1.00 27.24 40  A 1 
ATOM 319  N N     . VAL A 1 41  ? 10.044  24.326  36.107  1.00 26.74 41  A 1 
ATOM 320  C CA    . VAL A 1 41  ? 10.125  23.754  37.459  1.00 28.18 41  A 1 
ATOM 321  C C     . VAL A 1 41  ? 9.023   24.401  38.292  1.00 26.71 41  A 1 
ATOM 322  O O     . VAL A 1 41  ? 9.166   25.514  38.787  1.00 25.04 41  A 1 
ATOM 323  C CB    . VAL A 1 41  ? 11.522  23.941  38.073  1.00 27.14 41  A 1 
ATOM 324  C CG1   . VAL A 1 41  ? 11.619  23.189  39.407  1.00 26.02 41  A 1 
ATOM 325  C CG2   . VAL A 1 41  ? 12.629  23.414  37.156  1.00 29.37 41  A 1 
ATOM 326  N N     . GLY A 1 42  ? 7.905   23.726  38.399  1.00 29.34 42  A 1 
ATOM 327  C CA    . GLY A 1 42  ? 6.880   24.084  39.365  1.00 29.68 42  A 1 
ATOM 328  C C     . GLY A 1 42  ? 7.429   23.956  40.786  1.00 29.16 42  A 1 
ATOM 329  O O     . GLY A 1 42  ? 8.275   23.115  41.056  1.00 27.40 42  A 1 
ATOM 330  N N     . ARG A 1 43  ? 6.943   24.798  41.711  1.00 22.92 43  A 1 
ATOM 331  C CA    . ARG A 1 43  ? 7.447   24.867  43.104  1.00 25.84 43  A 1 
ATOM 332  C C     . ARG A 1 43  ? 7.493   23.518  43.835  1.00 24.59 43  A 1 
ATOM 333  O O     . ARG A 1 43  ? 8.348   23.345  44.685  1.00 22.29 43  A 1 
ATOM 334  C CB    . ARG A 1 43  ? 6.580   25.831  43.927  1.00 25.14 43  A 1 
ATOM 335  C CG    . ARG A 1 43  ? 7.162   27.241  44.010  1.00 23.27 43  A 1 
ATOM 336  C CD    . ARG A 1 43  ? 6.317   28.075  44.975  1.00 20.58 43  A 1 
ATOM 337  N NE    . ARG A 1 43  ? 6.894   29.408  45.185  1.00 19.42 43  A 1 
ATOM 338  C CZ    . ARG A 1 43  ? 6.390   30.360  45.983  1.00 17.76 43  A 1 
ATOM 339  N NH1   . ARG A 1 43  ? 5.287   30.165  46.647  1.00 17.15 43  A 1 
ATOM 340  N NH2   . ARG A 1 43  ? 6.996   31.493  46.112  1.00 17.31 43  A 1 
ATOM 341  N N     . GLU A 1 44  ? 6.575   22.623  43.538  1.00 30.64 44  A 1 
ATOM 342  C CA    . GLU A 1 44  ? 6.456   21.325  44.225  1.00 32.75 44  A 1 
ATOM 343  C C     . GLU A 1 44  ? 7.333   20.219  43.606  1.00 32.17 44  A 1 
ATOM 344  O O     . GLU A 1 44  ? 7.085   19.040  43.835  1.00 30.34 44  A 1 
ATOM 345  C CB    . GLU A 1 44  ? 4.983   20.916  44.333  1.00 31.46 44  A 1 
ATOM 346  C CG    . GLU A 1 44  ? 4.194   21.853  45.249  1.00 29.58 44  A 1 
ATOM 347  C CD    . GLU A 1 44  ? 2.758   21.375  45.519  1.00 26.28 44  A 1 
ATOM 348  O OE1   . GLU A 1 44  ? 2.175   21.893  46.496  1.00 24.27 44  A 1 
ATOM 349  O OE2   . GLU A 1 44  ? 2.259   20.536  44.741  1.00 24.89 44  A 1 
ATOM 350  N N     . GLY A 1 45  ? 8.356   20.578  42.812  1.00 36.42 45  A 1 
ATOM 351  C CA    . GLY A 1 45  ? 9.273   19.582  42.250  1.00 35.99 45  A 1 
ATOM 352  C C     . GLY A 1 45  ? 8.698   18.714  41.128  1.00 35.27 45  A 1 
ATOM 353  O O     . GLY A 1 45  ? 9.426   17.921  40.536  1.00 33.56 45  A 1 
ATOM 354  N N     . CYS A 1 46  ? 7.407   18.868  40.804  1.00 44.64 46  A 1 
ATOM 355  C CA    . CYS A 1 46  ? 6.825   18.225  39.638  1.00 46.10 46  A 1 
ATOM 356  C C     . CYS A 1 46  ? 7.354   18.907  38.376  1.00 45.78 46  A 1 
ATOM 357  O O     . CYS A 1 46  ? 6.950   20.022  38.044  1.00 43.30 46  A 1 
ATOM 358  C CB    . CYS A 1 46  ? 5.299   18.270  39.722  1.00 43.53 46  A 1 
ATOM 359  S SG    . CYS A 1 46  ? 4.713   17.109  41.016  1.00 38.99 46  A 1 
ATOM 360  N N     . TRP A 1 47  ? 8.249   18.231  37.643  1.00 49.47 47  A 1 
ATOM 361  C CA    . TRP A 1 47  ? 8.739   18.633  36.324  1.00 45.85 47  A 1 
ATOM 362  C C     . TRP A 1 47  ? 7.585   18.498  35.313  1.00 45.12 47  A 1 
ATOM 363  O O     . TRP A 1 47  ? 7.440   17.490  34.629  1.00 43.03 47  A 1 
ATOM 364  C CB    . TRP A 1 47  ? 9.960   17.802  35.939  1.00 43.48 47  A 1 
ATOM 365  C CG    . TRP A 1 47  ? 11.212  18.113  36.706  1.00 40.81 47  A 1 
ATOM 366  C CD1   . TRP A 1 47  ? 11.372  18.043  38.043  1.00 36.52 47  A 1 
ATOM 367  C CD2   . TRP A 1 47  ? 12.504  18.560  36.175  1.00 41.79 47  A 1 
ATOM 368  N NE1   . TRP A 1 47  ? 12.659  18.426  38.391  1.00 33.50 47  A 1 
ATOM 369  C CE2   . TRP A 1 47  ? 13.386  18.745  37.272  1.00 36.85 47  A 1 
ATOM 370  C CE3   . TRP A 1 47  ? 12.985  18.806  34.880  1.00 39.31 47  A 1 
ATOM 371  C CZ2   . TRP A 1 47  ? 14.718  19.184  37.080  1.00 38.32 47  A 1 
ATOM 372  C CZ3   . TRP A 1 47  ? 14.318  19.235  34.688  1.00 37.15 47  A 1 
ATOM 373  C CH2   . TRP A 1 47  ? 15.171  19.425  35.776  1.00 39.11 47  A 1 
ATOM 374  N N     . ALA A 1 48  ? 6.710   19.513  35.273  1.00 55.83 48  A 1 
ATOM 375  C CA    . ALA A 1 48  ? 5.619   19.522  34.317  1.00 57.64 48  A 1 
ATOM 376  C C     . ALA A 1 48  ? 6.165   19.934  32.949  1.00 59.38 48  A 1 
ATOM 377  O O     . ALA A 1 48  ? 6.450   21.101  32.709  1.00 57.46 48  A 1 
ATOM 378  C CB    . ALA A 1 48  ? 4.501   20.432  34.831  1.00 53.36 48  A 1 
ATOM 379  N N     . ARG A 1 49  ? 6.295   18.978  32.035  1.00 58.47 49  A 1 
ATOM 380  C CA    . ARG A 1 49  ? 6.671   19.247  30.644  1.00 56.87 49  A 1 
ATOM 381  C C     . ARG A 1 49  ? 5.714   20.275  30.045  1.00 61.75 49  A 1 
ATOM 382  O O     . ARG A 1 49  ? 4.500   20.152  30.192  1.00 56.88 49  A 1 
ATOM 383  C CB    . ARG A 1 49  ? 6.707   17.940  29.852  1.00 55.19 49  A 1 
ATOM 384  C CG    . ARG A 1 49  ? 7.166   18.162  28.406  1.00 46.81 49  A 1 
ATOM 385  C CD    . ARG A 1 49  ? 7.351   16.835  27.678  1.00 46.25 49  A 1 
ATOM 386  N NE    . ARG A 1 49  ? 7.587   17.046  26.254  1.00 41.87 49  A 1 
ATOM 387  C CZ    . ARG A 1 49  ? 8.224   16.254  25.407  1.00 33.03 49  A 1 
ATOM 388  N NH1   . ARG A 1 49  ? 8.765   15.126  25.800  1.00 32.96 49  A 1 
ATOM 389  N NH2   . ARG A 1 49  ? 8.307   16.580  24.165  1.00 34.50 49  A 1 
ATOM 390  N N     . LEU A 1 50  ? 6.255   21.286  29.362  1.00 64.26 50  A 1 
ATOM 391  C CA    . LEU A 1 50  ? 5.437   22.292  28.696  1.00 65.67 50  A 1 
ATOM 392  C C     . LEU A 1 50  ? 4.632   21.666  27.549  1.00 68.41 50  A 1 
ATOM 393  O O     . LEU A 1 50  ? 5.032   20.679  26.943  1.00 67.38 50  A 1 
ATOM 394  C CB    . LEU A 1 50  ? 6.295   23.470  28.221  1.00 61.15 50  A 1 
ATOM 395  C CG    . LEU A 1 50  ? 6.848   24.347  29.354  1.00 56.88 50  A 1 
ATOM 396  C CD1   . LEU A 1 50  ? 7.798   25.404  28.791  1.00 54.27 50  A 1 
ATOM 397  C CD2   . LEU A 1 50  ? 5.734   25.075  30.116  1.00 56.68 50  A 1 
ATOM 398  N N     . CYS A 1 51  ? 3.484   22.270  27.249  1.00 72.16 51  A 1 
ATOM 399  C CA    . CYS A 1 51  ? 2.656   21.877  26.122  1.00 71.01 51  A 1 
ATOM 400  C C     . CYS A 1 51  ? 3.427   22.049  24.812  1.00 69.38 51  A 1 
ATOM 401  O O     . CYS A 1 51  ? 3.841   23.159  24.483  1.00 64.54 51  A 1 
ATOM 402  C CB    . CYS A 1 51  ? 1.387   22.735  26.144  1.00 71.58 51  A 1 
ATOM 403  S SG    . CYS A 1 51  ? 0.372   22.493  24.656  1.00 70.92 51  A 1 
ATOM 404  N N     . ASP A 1 52  ? 3.547   20.999  24.032  1.00 78.30 52  A 1 
ATOM 405  C CA    . ASP A 1 52  ? 4.213   21.026  22.728  1.00 75.26 52  A 1 
ATOM 406  C C     . ASP A 1 52  ? 3.483   21.935  21.719  1.00 75.16 52  A 1 
ATOM 407  O O     . ASP A 1 52  ? 4.087   22.406  20.756  1.00 69.25 52  A 1 
ATOM 408  C CB    . ASP A 1 52  ? 4.330   19.583  22.186  1.00 72.50 52  A 1 
ATOM 409  C CG    . ASP A 1 52  ? 5.182   18.622  23.036  1.00 70.82 52  A 1 
ATOM 410  O OD1   . ASP A 1 52  ? 6.259   19.019  23.546  1.00 64.78 52  A 1 
ATOM 411  O OD2   . ASP A 1 52  ? 4.790   17.444  23.166  1.00 67.00 52  A 1 
ATOM 412  N N     . GLY A 1 53  ? 2.190   22.223  21.923  1.00 75.00 53  A 1 
ATOM 413  C CA    . GLY A 1 53  ? 1.389   23.094  21.065  1.00 69.75 53  A 1 
ATOM 414  C C     . GLY A 1 53  ? 1.612   24.589  21.309  1.00 69.89 53  A 1 
ATOM 415  O O     . GLY A 1 53  ? 1.829   25.349  20.364  1.00 63.72 53  A 1 
ATOM 416  N N     . CYS A 1 54  ? 1.548   25.053  22.570  1.00 70.41 54  A 1 
ATOM 417  C CA    . CYS A 1 54  ? 1.676   26.474  22.902  1.00 69.23 54  A 1 
ATOM 418  C C     . CYS A 1 54  ? 3.020   26.857  23.540  1.00 69.83 54  A 1 
ATOM 419  O O     . CYS A 1 54  ? 3.324   28.044  23.637  1.00 61.12 54  A 1 
ATOM 420  C CB    . CYS A 1 54  ? 0.500   26.914  23.773  1.00 65.98 54  A 1 
ATOM 421  S SG    . CYS A 1 54  ? 0.568   26.155  25.427  1.00 67.96 54  A 1 
ATOM 422  N N     . CYS A 1 55  ? 3.806   25.883  23.986  1.00 61.75 55  A 1 
ATOM 423  C CA    . CYS A 1 55  ? 5.119   26.052  24.609  1.00 57.47 55  A 1 
ATOM 424  C C     . CYS A 1 55  ? 5.142   27.022  25.816  1.00 60.26 55  A 1 
ATOM 425  O O     . CYS A 1 55  ? 6.174   27.586  26.137  1.00 53.04 55  A 1 
ATOM 426  C CB    . CYS A 1 55  ? 6.159   26.406  23.530  1.00 53.46 55  A 1 
ATOM 427  S SG    . CYS A 1 55  ? 6.137   25.167  22.196  1.00 48.80 55  A 1 
ATOM 428  N N     . THR A 1 56  ? 3.983   27.228  26.439  1.00 63.30 56  A 1 
ATOM 429  C CA    . THR A 1 56  ? 3.833   28.228  27.514  1.00 62.85 56  A 1 
ATOM 430  C C     . THR A 1 56  ? 3.143   27.693  28.765  1.00 65.77 56  A 1 
ATOM 431  O O     . THR A 1 56  ? 3.415   28.166  29.865  1.00 59.90 56  A 1 
ATOM 432  C CB    . THR A 1 56  ? 3.054   29.454  27.026  1.00 57.82 56  A 1 
ATOM 433  O OG1   . THR A 1 56  ? 1.846   29.079  26.395  1.00 53.99 56  A 1 
ATOM 434  C CG2   . THR A 1 56  ? 3.841   30.311  26.042  1.00 55.92 56  A 1 
ATOM 435  N N     . VAL A 1 57  ? 2.240   26.741  28.604  1.00 65.71 57  A 1 
ATOM 436  C CA    . VAL A 1 57  ? 1.422   26.180  29.683  1.00 67.51 57  A 1 
ATOM 437  C C     . VAL A 1 57  ? 1.876   24.736  29.962  1.00 70.79 57  A 1 
ATOM 438  O O     . VAL A 1 57  ? 2.175   24.026  29.002  1.00 67.44 57  A 1 
ATOM 439  C CB    . VAL A 1 57  ? -0.071  26.247  29.334  1.00 63.06 57  A 1 
ATOM 440  C CG1   . VAL A 1 57  ? -0.966  25.790  30.490  1.00 56.50 57  A 1 
ATOM 441  C CG2   . VAL A 1 57  ? -0.496  27.678  28.974  1.00 60.41 57  A 1 
ATOM 442  N N     . PRO A 1 58  ? 1.916   24.294  31.237  1.00 60.35 58  A 1 
ATOM 443  C CA    . PRO A 1 58  ? 2.168   22.895  31.549  1.00 61.20 58  A 1 
ATOM 444  C C     . PRO A 1 58  ? 1.189   21.964  30.833  1.00 63.33 58  A 1 
ATOM 445  O O     . PRO A 1 58  ? -0.014  22.242  30.751  1.00 65.22 58  A 1 
ATOM 446  C CB    . PRO A 1 58  ? 2.048   22.781  33.064  1.00 60.75 58  A 1 
ATOM 447  C CG    . PRO A 1 58  ? 2.377   24.189  33.550  1.00 59.34 58  A 1 
ATOM 448  C CD    . PRO A 1 58  ? 1.794   25.066  32.448  1.00 65.88 58  A 1 
ATOM 449  N N     . SER A 1 59  ? 1.711   20.855  30.303  1.00 67.87 59  A 1 
ATOM 450  C CA    . SER A 1 59  ? 0.888   19.815  29.696  1.00 67.78 59  A 1 
ATOM 451  C C     . SER A 1 59  ? 0.070   19.076  30.758  1.00 66.54 59  A 1 
ATOM 452  O O     . SER A 1 59  ? 0.544   18.834  31.864  1.00 67.25 59  A 1 
ATOM 453  C CB    . SER A 1 59  ? 1.757   18.854  28.885  1.00 67.87 59  A 1 
ATOM 454  O OG    . SER A 1 59  ? 2.824   18.354  29.663  1.00 62.64 59  A 1 
ATOM 455  N N     . VAL A 1 60  ? -1.155  18.713  30.386  1.00 72.34 60  A 1 
ATOM 456  C CA    . VAL A 1 60  ? -2.055  17.940  31.256  1.00 72.71 60  A 1 
ATOM 457  C C     . VAL A 1 60  ? -2.404  16.574  30.669  1.00 74.19 60  A 1 
ATOM 458  O O     . VAL A 1 60  ? -2.742  15.657  31.413  1.00 71.81 60  A 1 
ATOM 459  C CB    . VAL A 1 60  ? -3.333  18.715  31.616  1.00 71.69 60  A 1 
ATOM 460  C CG1   . VAL A 1 60  ? -2.994  19.983  32.412  1.00 63.03 60  A 1 
ATOM 461  C CG2   . VAL A 1 60  ? -4.159  19.115  30.387  1.00 67.89 60  A 1 
ATOM 462  N N     . VAL A 1 61  ? -2.284  16.442  29.363  1.00 76.14 61  A 1 
ATOM 463  C CA    . VAL A 1 61  ? -2.529  15.183  28.653  1.00 75.81 61  A 1 
ATOM 464  C C     . VAL A 1 61  ? -1.376  14.846  27.713  1.00 75.91 61  A 1 
ATOM 465  O O     . VAL A 1 61  ? -0.694  15.733  27.210  1.00 74.99 61  A 1 
ATOM 466  C CB    . VAL A 1 61  ? -3.872  15.175  27.889  1.00 74.66 61  A 1 
ATOM 467  C CG1   . VAL A 1 61  ? -5.059  15.361  28.833  1.00 63.59 61  A 1 
ATOM 468  C CG2   . VAL A 1 61  ? -3.943  16.251  26.793  1.00 68.76 61  A 1 
ATOM 469  N N     . TYR A 1 62  ? -1.166  13.552  27.478  1.00 72.63 62  A 1 
ATOM 470  C CA    . TYR A 1 62  ? -0.314  13.046  26.421  1.00 68.72 62  A 1 
ATOM 471  C C     . TYR A 1 62  ? -1.177  12.367  25.351  1.00 70.25 62  A 1 
ATOM 472  O O     . TYR A 1 62  ? -1.909  11.422  25.660  1.00 69.31 62  A 1 
ATOM 473  C CB    . TYR A 1 62  ? 0.713   12.077  27.008  1.00 69.55 62  A 1 
ATOM 474  C CG    . TYR A 1 62  ? 1.611   11.438  25.971  1.00 67.62 62  A 1 
ATOM 475  C CD1   . TYR A 1 62  ? 1.491   10.071  25.652  1.00 64.55 62  A 1 
ATOM 476  C CD2   . TYR A 1 62  ? 2.568   12.214  25.298  1.00 67.08 62  A 1 
ATOM 477  C CE1   . TYR A 1 62  ? 2.325   9.487   24.691  1.00 60.76 62  A 1 
ATOM 478  C CE2   . TYR A 1 62  ? 3.409   11.642  24.335  1.00 62.52 62  A 1 
ATOM 479  C CZ    . TYR A 1 62  ? 3.296   10.274  24.037  1.00 69.87 62  A 1 
ATOM 480  O OH    . TYR A 1 62  ? 4.128   9.705   23.100  1.00 71.00 62  A 1 
ATOM 481  N N     . CYS A 1 63  ? -1.106  12.846  24.118  1.00 75.48 63  A 1 
ATOM 482  C CA    . CYS A 1 63  ? -1.754  12.211  22.978  1.00 74.22 63  A 1 
ATOM 483  C C     . CYS A 1 63  ? -0.815  11.153  22.389  1.00 71.98 63  A 1 
ATOM 484  O O     . CYS A 1 63  ? 0.267   11.489  21.892  1.00 69.58 63  A 1 
ATOM 485  C CB    . CYS A 1 63  ? -2.147  13.274  21.950  1.00 75.48 63  A 1 
ATOM 486  S SG    . CYS A 1 63  ? -2.927  12.481  20.515  1.00 75.89 63  A 1 
ATOM 487  N N     . ARG A 1 64  ? -1.219  9.891   22.418  1.00 73.19 64  A 1 
ATOM 488  C CA    . ARG A 1 64  ? -0.388  8.798   21.890  1.00 70.60 64  A 1 
ATOM 489  C C     . ARG A 1 64  ? -0.233  8.867   20.370  1.00 69.12 64  A 1 
ATOM 490  O O     . ARG A 1 64  ? 0.861   8.644   19.871  1.00 64.54 64  A 1 
ATOM 491  C CB    . ARG A 1 64  ? -0.974  7.435   22.298  1.00 66.48 64  A 1 
ATOM 492  C CG    . ARG A 1 64  ? -0.778  7.137   23.798  1.00 61.13 64  A 1 
ATOM 493  C CD    . ARG A 1 64  ? -1.289  5.730   24.116  1.00 60.24 64  A 1 
ATOM 494  N NE    . ARG A 1 64  ? -1.103  5.380   25.523  1.00 51.95 64  A 1 
ATOM 495  C CZ    . ARG A 1 64  ? -1.604  4.319   26.128  1.00 46.68 64  A 1 
ATOM 496  N NH1   . ARG A 1 64  ? -2.290  3.410   25.476  1.00 43.91 64  A 1 
ATOM 497  N NH2   . ARG A 1 64  ? -1.446  4.130   27.399  1.00 43.78 64  A 1 
ATOM 498  N N     . ALA A 1 65  ? -1.314  9.174   19.662  1.00 74.27 65  A 1 
ATOM 499  C CA    . ALA A 1 65  ? -1.314  9.235   18.204  1.00 72.72 65  A 1 
ATOM 500  C C     . ALA A 1 65  ? -0.386  10.338  17.664  1.00 72.77 65  A 1 
ATOM 501  O O     . ALA A 1 65  ? 0.397   10.094  16.743  1.00 67.83 65  A 1 
ATOM 502  C CB    . ALA A 1 65  ? -2.758  9.419   17.727  1.00 70.82 65  A 1 
ATOM 503  N N     . ASP A 1 66  ? -0.419  11.523  18.277  1.00 73.39 66  A 1 
ATOM 504  C CA    . ASP A 1 66  ? 0.429   12.651  17.896  1.00 70.92 66  A 1 
ATOM 505  C C     . ASP A 1 66  ? 1.813   12.625  18.574  1.00 71.47 66  A 1 
ATOM 506  O O     . ASP A 1 66  ? 2.696   13.399  18.202  1.00 67.35 66  A 1 
ATOM 507  C CB    . ASP A 1 66  ? -0.312  13.967  18.185  1.00 67.59 66  A 1 
ATOM 508  C CG    . ASP A 1 66  ? -1.590  14.127  17.350  1.00 66.04 66  A 1 
ATOM 509  O OD1   . ASP A 1 66  ? -1.578  13.733  16.158  1.00 62.52 66  A 1 
ATOM 510  O OD2   . ASP A 1 66  ? -2.584  14.653  17.902  1.00 63.42 66  A 1 
ATOM 511  N N     . SER A 1 67  ? 2.010   11.740  19.543  1.00 72.55 67  A 1 
ATOM 512  C CA    . SER A 1 67  ? 3.197   11.707  20.407  1.00 72.57 67  A 1 
ATOM 513  C C     . SER A 1 67  ? 3.495   13.069  21.047  1.00 74.49 67  A 1 
ATOM 514  O O     . SER A 1 67  ? 4.651   13.482  21.126  1.00 70.35 67  A 1 
ATOM 515  C CB    . SER A 1 67  ? 4.410   11.117  19.668  1.00 69.14 67  A 1 
ATOM 516  O OG    . SER A 1 67  ? 4.114   9.814   19.184  1.00 63.28 67  A 1 
ATOM 517  N N     . ALA A 1 68  ? 2.451   13.798  21.461  1.00 71.11 68  A 1 
ATOM 518  C CA    . ALA A 1 68  ? 2.529   15.175  21.909  1.00 71.34 68  A 1 
ATOM 519  C C     . ALA A 1 68  ? 1.958   15.366  23.326  1.00 71.18 68  A 1 
ATOM 520  O O     . ALA A 1 68  ? 0.897   14.838  23.664  1.00 72.33 68  A 1 
ATOM 521  C CB    . ALA A 1 68  ? 1.813   16.075  20.888  1.00 70.87 68  A 1 
ATOM 522  N N     . TYR A 1 69  ? 2.659   16.165  24.119  1.00 77.75 69  A 1 
ATOM 523  C CA    . TYR A 1 69  ? 2.215   16.620  25.427  1.00 73.63 69  A 1 
ATOM 524  C C     . TYR A 1 69  ? 1.426   17.914  25.266  1.00 76.47 69  A 1 
ATOM 525  O O     . TYR A 1 69  ? 1.961   18.915  24.772  1.00 73.44 69  A 1 
ATOM 526  C CB    . TYR A 1 69  ? 3.420   16.799  26.346  1.00 73.81 69  A 1 
ATOM 527  C CG    . TYR A 1 69  ? 4.141   15.514  26.686  1.00 71.99 69  A 1 
ATOM 528  C CD1   . TYR A 1 69  ? 3.833   14.816  27.860  1.00 65.16 69  A 1 
ATOM 529  C CD2   . TYR A 1 69  ? 5.120   14.992  25.819  1.00 68.33 69  A 1 
ATOM 530  C CE1   . TYR A 1 69  ? 4.490   13.622  28.189  1.00 64.21 69  A 1 
ATOM 531  C CE2   . TYR A 1 69  ? 5.786   13.797  26.124  1.00 64.44 69  A 1 
ATOM 532  C CZ    . TYR A 1 69  ? 5.469   13.112  27.317  1.00 73.87 69  A 1 
ATOM 533  O OH    . TYR A 1 69  ? 6.113   11.936  27.633  1.00 72.85 69  A 1 
ATOM 534  N N     . LEU A 1 70  ? 0.159   17.930  25.662  1.00 75.54 70  A 1 
ATOM 535  C CA    . LEU A 1 70  ? -0.757  19.045  25.416  1.00 75.34 70  A 1 
ATOM 536  C C     . LEU A 1 70  ? -1.351  19.595  26.724  1.00 74.69 70  A 1 
ATOM 537  O O     . LEU A 1 70  ? -1.695  18.849  27.644  1.00 76.98 70  A 1 
ATOM 538  C CB    . LEU A 1 70  ? -1.846  18.619  24.417  1.00 76.67 70  A 1 
ATOM 539  C CG    . LEU A 1 70  ? -1.324  18.139  23.043  1.00 79.51 70  A 1 
ATOM 540  C CD1   . LEU A 1 70  ? -2.490  17.656  22.182  1.00 74.34 70  A 1 
ATOM 541  C CD2   . LEU A 1 70  ? -0.584  19.240  22.276  1.00 74.95 70  A 1 
ATOM 542  N N     . CYS A 1 71  ? -1.494  20.935  26.798  1.00 78.98 71  A 1 
ATOM 543  C CA    . CYS A 1 71  ? -2.330  21.558  27.817  1.00 77.77 71  A 1 
ATOM 544  C C     . CYS A 1 71  ? -3.811  21.392  27.452  1.00 78.11 71  A 1 
ATOM 545  O O     . CYS A 1 71  ? -4.150  21.167  26.291  1.00 74.55 71  A 1 
ATOM 546  C CB    . CYS A 1 71  ? -1.940  23.026  27.997  1.00 76.48 71  A 1 
ATOM 547  S SG    . CYS A 1 71  ? -2.432  24.067  26.582  1.00 76.12 71  A 1 
ATOM 548  N N     . ALA A 1 72  ? -4.717  21.596  28.420  1.00 77.41 72  A 1 
ATOM 549  C CA    . ALA A 1 72  ? -6.149  21.428  28.210  1.00 75.20 72  A 1 
ATOM 550  C C     . ALA A 1 72  ? -6.711  22.261  27.034  1.00 76.33 72  A 1 
ATOM 551  O O     . ALA A 1 72  ? -7.559  21.792  26.290  1.00 73.69 72  A 1 
ATOM 552  C CB    . ALA A 1 72  ? -6.868  21.783  29.515  1.00 73.82 72  A 1 
ATOM 553  N N     . SER A 1 73  ? -6.197  23.486  26.836  1.00 72.99 73  A 1 
ATOM 554  C CA    . SER A 1 73  ? -6.626  24.356  25.738  1.00 71.86 73  A 1 
ATOM 555  C C     . SER A 1 73  ? -6.151  23.844  24.373  1.00 73.72 73  A 1 
ATOM 556  O O     . SER A 1 73  ? -6.935  23.807  23.427  1.00 71.66 73  A 1 
ATOM 557  C CB    . SER A 1 73  ? -6.133  25.779  25.970  1.00 69.52 73  A 1 
ATOM 558  O OG    . SER A 1 73  ? -6.615  26.647  24.961  1.00 62.70 73  A 1 
ATOM 559  N N     . CYS A 1 74  ? -4.875  23.430  24.256  1.00 70.98 74  A 1 
ATOM 560  C CA    . CYS A 1 74  ? -4.340  22.888  23.010  1.00 70.45 74  A 1 
ATOM 561  C C     . CYS A 1 74  ? -4.929  21.514  22.689  1.00 71.26 74  A 1 
ATOM 562  O O     . CYS A 1 74  ? -5.244  21.265  21.530  1.00 68.80 74  A 1 
ATOM 563  C CB    . CYS A 1 74  ? -2.817  22.842  23.080  1.00 69.93 74  A 1 
ATOM 564  S SG    . CYS A 1 74  ? -2.125  24.538  23.090  1.00 67.71 74  A 1 
ATOM 565  N N     . ASP A 1 75  ? -5.145  20.672  23.693  1.00 77.03 75  A 1 
ATOM 566  C CA    . ASP A 1 75  ? -5.832  19.395  23.547  1.00 74.93 75  A 1 
ATOM 567  C C     . ASP A 1 75  ? -7.239  19.592  22.974  1.00 74.59 75  A 1 
ATOM 568  O O     . ASP A 1 75  ? -7.588  19.001  21.949  1.00 72.22 75  A 1 
ATOM 569  C CB    . ASP A 1 75  ? -5.875  18.675  24.898  1.00 75.03 75  A 1 
ATOM 570  C CG    . ASP A 1 75  ? -6.668  17.374  24.823  1.00 74.97 75  A 1 
ATOM 571  O OD1   . ASP A 1 75  ? -6.300  16.504  24.021  1.00 67.06 75  A 1 
ATOM 572  O OD2   . ASP A 1 75  ? -7.682  17.233  25.539  1.00 68.86 75  A 1 
ATOM 573  N N     . ALA A 1 76  ? -8.016  20.496  23.568  1.00 76.16 76  A 1 
ATOM 574  C CA    . ALA A 1 76  ? -9.351  20.807  23.080  1.00 73.53 76  A 1 
ATOM 575  C C     . ALA A 1 76  ? -9.332  21.346  21.641  1.00 74.31 76  A 1 
ATOM 576  O O     . ALA A 1 76  ? -10.129 20.906  20.819  1.00 72.52 76  A 1 
ATOM 577  C CB    . ALA A 1 76  ? -10.019 21.796  24.039  1.00 72.74 76  A 1 
ATOM 578  N N     . GLN A 1 77  ? -8.408  22.256  21.298  1.00 68.64 77  A 1 
ATOM 579  C CA    . GLN A 1 77  ? -8.317  22.830  19.949  1.00 67.62 77  A 1 
ATOM 580  C C     . GLN A 1 77  ? -7.894  21.796  18.893  1.00 69.38 77  A 1 
ATOM 581  O O     . GLN A 1 77  ? -8.521  21.711  17.839  1.00 68.78 77  A 1 
ATOM 582  C CB    . GLN A 1 77  ? -7.345  24.006  19.943  1.00 66.88 77  A 1 
ATOM 583  C CG    . GLN A 1 77  ? -7.955  25.255  20.598  1.00 62.62 77  A 1 
ATOM 584  C CD    . GLN A 1 77  ? -6.980  26.433  20.633  1.00 59.34 77  A 1 
ATOM 585  O OE1   . GLN A 1 77  ? -5.876  26.406  20.117  1.00 52.72 77  A 1 
ATOM 586  N NE2   . GLN A 1 77  ? -7.370  27.533  21.238  1.00 50.85 77  A 1 
ATOM 587  N N     . ILE A 1 78  ? -6.852  21.005  19.170  1.00 67.39 78  A 1 
ATOM 588  C CA    . ILE A 1 78  ? -6.317  20.024  18.220  1.00 65.56 78  A 1 
ATOM 589  C C     . ILE A 1 78  ? -7.306  18.883  18.009  1.00 65.55 78  A 1 
ATOM 590  O O     . ILE A 1 78  ? -7.615  18.516  16.876  1.00 63.61 78  A 1 
ATOM 591  C CB    . ILE A 1 78  ? -4.928  19.533  18.692  1.00 64.63 78  A 1 
ATOM 592  C CG1   . ILE A 1 78  ? -3.906  20.685  18.569  1.00 64.47 78  A 1 
ATOM 593  C CG2   . ILE A 1 78  ? -4.457  18.319  17.881  1.00 67.03 78  A 1 
ATOM 594  C CD1   . ILE A 1 78  ? -2.573  20.418  19.269  1.00 61.50 78  A 1 
ATOM 595  N N     . HIS A 1 79  ? -7.865  18.358  19.094  1.00 75.72 79  A 1 
ATOM 596  C CA    . HIS A 1 79  ? -8.757  17.198  19.027  1.00 74.14 79  A 1 
ATOM 597  C C     . HIS A 1 79  ? -10.217 17.557  18.707  1.00 72.78 79  A 1 
ATOM 598  O O     . HIS A 1 79  ? -10.980 16.671  18.325  1.00 66.15 79  A 1 
ATOM 599  C CB    . HIS A 1 79  ? -8.589  16.366  20.299  1.00 74.43 79  A 1 
ATOM 600  C CG    . HIS A 1 79  ? -7.195  15.816  20.442  1.00 78.11 79  A 1 
ATOM 601  N ND1   . HIS A 1 79  ? -6.254  16.167  21.374  1.00 68.47 79  A 1 
ATOM 602  C CD2   . HIS A 1 79  ? -6.599  14.893  19.623  1.00 71.81 79  A 1 
ATOM 603  C CE1   . HIS A 1 79  ? -5.129  15.483  21.141  1.00 73.93 79  A 1 
ATOM 604  N NE2   . HIS A 1 79  ? -5.298  14.694  20.077  1.00 75.16 79  A 1 
ATOM 605  N N     . ALA A 1 80  ? -10.593 18.847  18.758  1.00 75.67 80  A 1 
ATOM 606  C CA    . ALA A 1 80  ? -11.870 19.292  18.195  1.00 72.90 80  A 1 
ATOM 607  C C     . ALA A 1 80  ? -11.814 19.565  16.678  1.00 71.79 80  A 1 
ATOM 608  O O     . ALA A 1 80  ? -12.863 19.723  16.047  1.00 66.19 80  A 1 
ATOM 609  C CB    . ALA A 1 80  ? -12.358 20.524  18.953  1.00 70.78 80  A 1 
ATOM 610  N N     . ALA A 1 81  ? -10.607 19.584  16.063  1.00 65.81 81  A 1 
ATOM 611  C CA    . ALA A 1 81  ? -10.432 19.937  14.657  1.00 64.25 81  A 1 
ATOM 612  C C     . ALA A 1 81  ? -11.185 19.029  13.681  1.00 65.17 81  A 1 
ATOM 613  O O     . ALA A 1 81  ? -11.737 19.477  12.671  1.00 60.24 81  A 1 
ATOM 614  C CB    . ALA A 1 81  ? -8.933  19.880  14.340  1.00 60.12 81  A 1 
ATOM 615  N N     . ASN A 1 82  ? -11.176 17.731  13.963  1.00 60.64 82  A 1 
ATOM 616  C CA    . ASN A 1 82  ? -11.886 16.748  13.162  1.00 61.12 82  A 1 
ATOM 617  C C     . ASN A 1 82  ? -12.221 15.486  13.981  1.00 63.32 82  A 1 
ATOM 618  O O     . ASN A 1 82  ? -11.698 15.243  15.068  1.00 61.39 82  A 1 
ATOM 619  C CB    . ASN A 1 82  ? -11.084 16.463  11.872  1.00 56.75 82  A 1 
ATOM 620  C CG    . ASN A 1 82  ? -9.755  15.775  12.118  1.00 52.38 82  A 1 
ATOM 621  O OD1   . ASN A 1 82  ? -9.680  14.776  12.808  1.00 51.25 82  A 1 
ATOM 622  N ND2   . ASN A 1 82  ? -8.690  16.270  11.551  1.00 52.91 82  A 1 
ATOM 623  N N     . ARG A 1 83  ? -13.107 14.674  13.418  1.00 59.77 83  A 1 
ATOM 624  C CA    . ARG A 1 83  ? -13.591 13.459  14.094  1.00 59.49 83  A 1 
ATOM 625  C C     . ARG A 1 83  ? -12.528 12.358  14.234  1.00 59.30 83  A 1 
ATOM 626  O O     . ARG A 1 83  ? -12.713 11.441  15.028  1.00 56.34 83  A 1 
ATOM 627  C CB    . ARG A 1 83  ? -14.841 12.952  13.356  1.00 55.68 83  A 1 
ATOM 628  C CG    . ARG A 1 83  ? -15.728 12.055  14.236  1.00 51.17 83  A 1 
ATOM 629  C CD    . ARG A 1 83  ? -16.975 11.619  13.474  1.00 47.37 83  A 1 
ATOM 630  N NE    . ARG A 1 83  ? -17.927 10.905  14.337  1.00 40.71 83  A 1 
ATOM 631  C CZ    . ARG A 1 83  ? -19.049 10.325  13.963  1.00 34.51 83  A 1 
ATOM 632  N NH1   . ARG A 1 83  ? -19.436 10.304  12.719  1.00 31.79 83  A 1 
ATOM 633  N NH2   . ARG A 1 83  ? -19.813 9.746   14.836  1.00 31.91 83  A 1 
ATOM 634  N N     . VAL A 1 84  ? -11.458 12.412  13.456  1.00 60.42 84  A 1 
ATOM 635  C CA    . VAL A 1 84  ? -10.334 11.479  13.575  1.00 61.54 84  A 1 
ATOM 636  C C     . VAL A 1 84  ? -9.456  11.894  14.756  1.00 64.43 84  A 1 
ATOM 637  O O     . VAL A 1 84  ? -9.197  11.073  15.629  1.00 61.63 84  A 1 
ATOM 638  C CB    . VAL A 1 84  ? -9.519  11.381  12.275  1.00 56.60 84  A 1 
ATOM 639  C CG1   . VAL A 1 84  ? -8.359  10.389  12.405  1.00 49.93 84  A 1 
ATOM 640  C CG2   . VAL A 1 84  ? -10.404 10.948  11.104  1.00 51.75 84  A 1 
ATOM 641  N N     . ALA A 1 85  ? -9.099  13.182  14.828  1.00 59.59 85  A 1 
ATOM 642  C CA    . ALA A 1 85  ? -8.340  13.728  15.938  1.00 61.52 85  A 1 
ATOM 643  C C     . ALA A 1 85  ? -9.068  13.548  17.284  1.00 62.90 85  A 1 
ATOM 644  O O     . ALA A 1 85  ? -8.441  13.175  18.266  1.00 65.27 85  A 1 
ATOM 645  C CB    . ALA A 1 85  ? -8.041  15.203  15.648  1.00 62.01 85  A 1 
ATOM 646  N N     . SER A 1 86  ? -10.401 13.708  17.330  1.00 71.86 86  A 1 
ATOM 647  C CA    . SER A 1 86  ? -11.176 13.521  18.563  1.00 71.90 86  A 1 
ATOM 648  C C     . SER A 1 86  ? -11.138 12.093  19.126  1.00 73.83 86  A 1 
ATOM 649  O O     . SER A 1 86  ? -11.450 11.894  20.300  1.00 72.14 86  A 1 
ATOM 650  C CB    . SER A 1 86  ? -12.626 13.969  18.364  1.00 69.61 86  A 1 
ATOM 651  O OG    . SER A 1 86  ? -13.340 13.103  17.501  1.00 63.24 86  A 1 
ATOM 652  N N     . ARG A 1 87  ? -10.763 11.119  18.303  1.00 67.62 87  A 1 
ATOM 653  C CA    . ARG A 1 87  ? -10.639 9.703   18.682  1.00 68.63 87  A 1 
ATOM 654  C C     . ARG A 1 87  ? -9.234  9.328   19.163  1.00 71.41 87  A 1 
ATOM 655  O O     . ARG A 1 87  ? -9.032  8.181   19.534  1.00 68.13 87  A 1 
ATOM 656  C CB    . ARG A 1 87  ? -11.044 8.798   17.501  1.00 64.18 87  A 1 
ATOM 657  C CG    . ARG A 1 87  ? -12.529 8.924   17.129  1.00 60.26 87  A 1 
ATOM 658  C CD    . ARG A 1 87  ? -12.791 8.112   15.869  1.00 59.09 87  A 1 
ATOM 659  N NE    . ARG A 1 87  ? -14.195 8.208   15.424  1.00 50.93 87  A 1 
ATOM 660  C CZ    . ARG A 1 87  ? -14.868 7.272   14.772  1.00 45.28 87  A 1 
ATOM 661  N NH1   . ARG A 1 87  ? -14.284 6.185   14.346  1.00 41.82 87  A 1 
ATOM 662  N NH2   . ARG A 1 87  ? -16.138 7.388   14.564  1.00 41.42 87  A 1 
ATOM 663  N N     . HIS A 1 88  ? -8.285  10.245  19.118  1.00 72.45 88  A 1 
ATOM 664  C CA    . HIS A 1 88  ? -6.945  9.966   19.609  1.00 73.18 88  A 1 
ATOM 665  C C     . HIS A 1 88  ? -6.985  9.625   21.094  1.00 74.32 88  A 1 
ATOM 666  O O     . HIS A 1 88  ? -7.577  10.355  21.903  1.00 70.66 88  A 1 
ATOM 667  C CB    . HIS A 1 88  ? -6.001  11.141  19.341  1.00 71.55 88  A 1 
ATOM 668  C CG    . HIS A 1 88  ? -5.661  11.373  17.894  1.00 69.07 88  A 1 
ATOM 669  N ND1   . HIS A 1 88  ? -4.873  12.408  17.416  1.00 61.56 88  A 1 
ATOM 670  C CD2   . HIS A 1 88  ? -6.010  10.628  16.797  1.00 63.83 88  A 1 
ATOM 671  C CE1   . HIS A 1 88  ? -4.752  12.281  16.095  1.00 63.49 88  A 1 
ATOM 672  N NE2   . HIS A 1 88  ? -5.438  11.206  15.673  1.00 66.00 88  A 1 
ATOM 673  N N     . GLU A 1 89  ? -6.344  8.519   21.460  1.00 72.20 89  A 1 
ATOM 674  C CA    . GLU A 1 89  ? -6.213  8.130   22.854  1.00 72.49 89  A 1 
ATOM 675  C C     . GLU A 1 89  ? -5.323  9.143   23.583  1.00 74.73 89  A 1 
ATOM 676  O O     . GLU A 1 89  ? -4.178  9.390   23.184  1.00 69.92 89  A 1 
ATOM 677  C CB    . GLU A 1 89  ? -5.657  6.713   22.956  1.00 67.89 89  A 1 
ATOM 678  C CG    . GLU A 1 89  ? -5.799  6.132   24.371  1.00 58.86 89  A 1 
ATOM 679  C CD    . GLU A 1 89  ? -4.994  4.833   24.572  1.00 54.42 89  A 1 
ATOM 680  O OE1   . GLU A 1 89  ? -4.803  4.438   25.734  1.00 46.87 89  A 1 
ATOM 681  O OE2   . GLU A 1 89  ? -4.409  4.299   23.606  1.00 46.55 89  A 1 
ATOM 682  N N     . ARG A 1 90  ? -5.856  9.741   24.649  1.00 70.54 90  A 1 
ATOM 683  C CA    . ARG A 1 90  ? -5.154  10.713  25.485  1.00 69.24 90  A 1 
ATOM 684  C C     . ARG A 1 90  ? -5.033  10.187  26.904  1.00 68.25 90  A 1 
ATOM 685  O O     . ARG A 1 90  ? -6.017  9.765   27.488  1.00 65.43 90  A 1 
ATOM 686  C CB    . ARG A 1 90  ? -5.886  12.061  25.432  1.00 68.48 90  A 1 
ATOM 687  C CG    . ARG A 1 90  ? -5.693  12.760  24.084  1.00 70.41 90  A 1 
ATOM 688  C CD    . ARG A 1 90  ? -6.743  13.856  23.871  1.00 70.00 90  A 1 
ATOM 689  N NE    . ARG A 1 90  ? -7.993  13.310  23.340  1.00 69.35 90  A 1 
ATOM 690  C CZ    . ARG A 1 90  ? -9.094  14.003  23.107  1.00 66.49 90  A 1 
ATOM 691  N NH1   . ARG A 1 90  ? -9.178  15.260  23.437  1.00 58.79 90  A 1 
ATOM 692  N NH2   . ARG A 1 90  ? -10.110 13.451  22.525  1.00 66.33 90  A 1 
ATOM 693  N N     . VAL A 1 91  ? -3.822  10.251  27.444  1.00 69.83 91  A 1 
ATOM 694  C CA    . VAL A 1 91  ? -3.536  9.820   28.815  1.00 68.98 91  A 1 
ATOM 695  C C     . VAL A 1 91  ? -3.374  11.054  29.691  1.00 69.41 91  A 1 
ATOM 696  O O     . VAL A 1 91  ? -2.615  11.960  29.337  1.00 69.36 91  A 1 
ATOM 697  C CB    . VAL A 1 91  ? -2.294  8.919   28.864  1.00 67.17 91  A 1 
ATOM 698  C CG1   . VAL A 1 91  ? -2.061  8.371   30.275  1.00 58.58 91  A 1 
ATOM 699  C CG2   . VAL A 1 91  ? -2.446  7.721   27.921  1.00 62.41 91  A 1 
ATOM 700  N N     . LEU A 1 92  ? -4.059  11.110  30.829  1.00 67.84 92  A 1 
ATOM 701  C CA    . LEU A 1 92  ? -3.874  12.175  31.810  1.00 66.71 92  A 1 
ATOM 702  C C     . LEU A 1 92  ? -2.481  12.067  32.444  1.00 65.38 92  A 1 
ATOM 703  O O     . LEU A 1 92  ? -2.126  11.050  33.035  1.00 63.93 92  A 1 
ATOM 704  C CB    . LEU A 1 92  ? -4.977  12.120  32.879  1.00 64.56 92  A 1 
ATOM 705  C CG    . LEU A 1 92  ? -6.324  12.696  32.403  1.00 59.78 92  A 1 
ATOM 706  C CD1   . LEU A 1 92  ? -7.442  12.274  33.349  1.00 54.18 92  A 1 
ATOM 707  C CD2   . LEU A 1 92  ? -6.292  14.229  32.352  1.00 56.30 92  A 1 
ATOM 708  N N     . LEU A 1 93  ? -1.701  13.145  32.366  1.00 64.90 93  A 1 
ATOM 709  C CA    . LEU A 1 93  ? -0.334  13.160  32.883  1.00 61.25 93  A 1 
ATOM 710  C C     . LEU A 1 93  ? -0.296  13.092  34.407  1.00 59.31 93  A 1 
ATOM 711  O O     . LEU A 1 93  ? 0.637   12.518  34.954  1.00 56.51 93  A 1 
ATOM 712  C CB    . LEU A 1 93  ? 0.399   14.401  32.363  1.00 59.54 93  A 1 
ATOM 713  C CG    . LEU A 1 93  ? 0.662   14.356  30.852  1.00 57.30 93  A 1 
ATOM 714  C CD1   . LEU A 1 93  ? 1.177   15.709  30.387  1.00 54.98 93  A 1 
ATOM 715  C CD2   . LEU A 1 93  ? 1.702   13.298  30.475  1.00 57.98 93  A 1 
ATOM 716  N N     . SER A 1 94  ? -1.323  13.613  35.079  1.00 63.90 94  A 1 
ATOM 717  C CA    . SER A 1 94  ? -1.400  13.548  36.543  1.00 62.02 94  A 1 
ATOM 718  C C     . SER A 1 94  ? -1.383  12.122  37.094  1.00 60.97 94  A 1 
ATOM 719  O O     . SER A 1 94  ? -0.871  11.900  38.190  1.00 56.63 94  A 1 
ATOM 720  C CB    . SER A 1 94  ? -2.671  14.255  37.019  1.00 56.57 94  A 1 
ATOM 721  O OG    . SER A 1 94  ? -3.816  13.671  36.427  1.00 50.09 94  A 1 
ATOM 722  N N     . GLU A 1 95  ? -1.911  11.175  36.347  1.00 54.58 95  A 1 
ATOM 723  C CA    . GLU A 1 95  ? -1.871  9.757   36.701  1.00 52.20 95  A 1 
ATOM 724  C C     . GLU A 1 95  ? -0.546  9.125   36.277  1.00 48.71 95  A 1 
ATOM 725  O O     . GLU A 1 95  ? 0.073   8.407   37.062  1.00 45.84 95  A 1 
ATOM 726  C CB    . GLU A 1 95  ? -3.056  9.024   36.061  1.00 49.03 95  A 1 
ATOM 727  C CG    . GLU A 1 95  ? -4.384  9.508   36.646  1.00 45.80 95  A 1 
ATOM 728  C CD    . GLU A 1 95  ? -5.607  8.770   36.088  1.00 41.52 95  A 1 
ATOM 729  O OE1   . GLU A 1 95  ? -6.667  8.886   36.744  1.00 36.77 95  A 1 
ATOM 730  O OE2   . GLU A 1 95  ? -5.481  8.150   35.009  1.00 38.14 95  A 1 
ATOM 731  N N     . ALA A 1 96  ? -0.068  9.449   35.067  1.00 52.81 96  A 1 
ATOM 732  C CA    . ALA A 1 96  ? 1.204   8.933   34.576  1.00 50.05 96  A 1 
ATOM 733  C C     . ALA A 1 96  ? 2.395   9.364   35.454  1.00 48.03 96  A 1 
ATOM 734  O O     . ALA A 1 96  ? 3.250   8.539   35.758  1.00 47.58 96  A 1 
ATOM 735  C CB    . ALA A 1 96  ? 1.383   9.381   33.121  1.00 47.91 96  A 1 
ATOM 736  N N     . TYR A 1 97  ? 2.416   10.630  35.928  1.00 48.42 97  A 1 
ATOM 737  C CA    . TYR A 1 97  ? 3.468   11.136  36.816  1.00 46.67 97  A 1 
ATOM 738  C C     . TYR A 1 97  ? 3.486   10.449  38.183  1.00 43.84 97  A 1 
ATOM 739  O O     . TYR A 1 97  ? 4.558   10.259  38.745  1.00 43.40 97  A 1 
ATOM 740  C CB    . TYR A 1 97  ? 3.333   12.655  36.993  1.00 45.04 97  A 1 
ATOM 741  C CG    . TYR A 1 97  ? 4.222   13.448  36.050  1.00 44.47 97  A 1 
ATOM 742  C CD1   . TYR A 1 97  ? 5.587   13.608  36.355  1.00 41.92 97  A 1 
ATOM 743  C CD2   . TYR A 1 97  ? 3.704   14.014  34.876  1.00 41.06 97  A 1 
ATOM 744  C CE1   . TYR A 1 97  ? 6.431   14.318  35.479  1.00 36.42 97  A 1 
ATOM 745  C CE2   . TYR A 1 97  ? 4.532   14.718  33.992  1.00 37.02 97  A 1 
ATOM 746  C CZ    . TYR A 1 97  ? 5.904   14.874  34.285  1.00 35.89 97  A 1 
ATOM 747  O OH    . TYR A 1 97  ? 6.727   15.563  33.430  1.00 33.23 97  A 1 
ATOM 748  N N     . LYS A 1 98  ? 2.334   10.039  38.714  1.00 47.54 98  A 1 
ATOM 749  C CA    . LYS A 1 98  ? 2.280   9.331   40.000  1.00 47.36 98  A 1 
ATOM 750  C C     . LYS A 1 98  ? 2.908   7.942   39.933  1.00 45.67 98  A 1 
ATOM 751  O O     . LYS A 1 98  ? 3.422   7.464   40.938  1.00 42.15 98  A 1 
ATOM 752  C CB    . LYS A 1 98  ? 0.827   9.206   40.477  1.00 44.35 98  A 1 
ATOM 753  C CG    . LYS A 1 98  ? 0.270   10.527  41.021  1.00 41.22 98  A 1 
ATOM 754  C CD    . LYS A 1 98  ? -1.198  10.332  41.398  1.00 37.64 98  A 1 
ATOM 755  C CE    . LYS A 1 98  ? -1.799  11.634  41.903  1.00 33.16 98  A 1 
ATOM 756  N NZ    . LYS A 1 98  ? -3.234  11.451  42.239  1.00 28.46 98  A 1 
ATOM 757  N N     . HIS A 1 99  ? 2.832   7.307   38.762  1.00 45.09 99  A 1 
ATOM 758  C CA    . HIS A 1 99  ? 3.334   5.949   38.552  1.00 44.65 99  A 1 
ATOM 759  C C     . HIS A 1 99  ? 4.665   5.888   37.808  1.00 40.64 99  A 1 
ATOM 760  O O     . HIS A 1 99  ? 5.253   4.809   37.716  1.00 37.81 99  A 1 
ATOM 761  C CB    . HIS A 1 99  ? 2.250   5.120   37.861  1.00 42.36 99  A 1 
ATOM 762  C CG    . HIS A 1 99  ? 1.052   4.900   38.728  1.00 40.66 99  A 1 
ATOM 763  N ND1   . HIS A 1 99  ? 1.024   4.191   39.916  1.00 37.15 99  A 1 
ATOM 764  C CD2   . HIS A 1 99  ? -0.222  5.374   38.537  1.00 37.83 99  A 1 
ATOM 765  C CE1   . HIS A 1 99  ? -0.222  4.244   40.412  1.00 34.31 99  A 1 
ATOM 766  N NE2   . HIS A 1 99  ? -1.013  4.955   39.608  1.00 35.06 99  A 1 
ATOM 767  N N     . ALA A 1 100 ? 5.150   7.011   37.264  1.00 46.42 100 A 1 
ATOM 768  C CA    . ALA A 1 100 ? 6.472   7.059   36.668  1.00 45.38 100 A 1 
ATOM 769  C C     . ALA A 1 100 ? 7.511   6.835   37.780  1.00 42.30 100 A 1 
ATOM 770  O O     . ALA A 1 100 ? 7.560   7.626   38.721  1.00 41.79 100 A 1 
ATOM 771  C CB    . ALA A 1 100 ? 6.676   8.393   35.948  1.00 43.44 100 A 1 
ATOM 772  N N     . PRO A 1 101 ? 8.346   5.782   37.713  1.00 38.63 101 A 1 
ATOM 773  C CA    . PRO A 1 101 ? 9.458   5.665   38.625  1.00 39.69 101 A 1 
ATOM 774  C C     . PRO A 1 101 ? 10.322  6.918   38.466  1.00 40.05 101 A 1 
ATOM 775  O O     . PRO A 1 101 ? 10.534  7.387   37.349  1.00 39.65 101 A 1 
ATOM 776  C CB    . PRO A 1 101 ? 10.193  4.382   38.234  1.00 37.31 101 A 1 
ATOM 777  C CG    . PRO A 1 101 ? 9.846   4.200   36.759  1.00 37.48 101 A 1 
ATOM 778  C CD    . PRO A 1 101 ? 8.432   4.797   36.651  1.00 45.08 101 A 1 
ATOM 779  N N     . VAL A 1 102 ? 10.800  7.458   39.584  1.00 32.15 102 A 1 
ATOM 780  C CA    . VAL A 1 102 ? 11.767  8.550   39.581  1.00 32.93 102 A 1 
ATOM 781  C C     . VAL A 1 102 ? 12.981  8.060   38.804  1.00 31.38 102 A 1 
ATOM 782  O O     . VAL A 1 102 ? 13.773  7.277   39.326  1.00 30.70 102 A 1 
ATOM 783  C CB    . VAL A 1 102 ? 12.144  8.979   41.010  1.00 31.94 102 A 1 
ATOM 784  C CG1   . VAL A 1 102 ? 13.114  10.165  40.998  1.00 31.32 102 A 1 
ATOM 785  C CG2   . VAL A 1 102 ? 10.905  9.396   41.813  1.00 35.45 102 A 1 
ATOM 786  N N     . MET A 1 103 ? 13.081  8.454   37.537  1.00 34.35 103 A 1 
ATOM 787  C CA    . MET A 1 103 ? 14.291  8.213   36.760  1.00 35.73 103 A 1 
ATOM 788  C C     . MET A 1 103 ? 15.393  8.999   37.450  1.00 35.32 103 A 1 
ATOM 789  O O     . MET A 1 103 ? 15.412  10.232  37.406  1.00 34.54 103 A 1 
ATOM 790  C CB    . MET A 1 103 ? 14.106  8.629   35.293  1.00 34.91 103 A 1 
ATOM 791  C CG    . MET A 1 103 ? 13.256  7.632   34.496  1.00 32.85 103 A 1 
ATOM 792  S SD    . MET A 1 103 ? 14.162  6.690   33.219  1.00 30.39 103 A 1 
ATOM 793  C CE    . MET A 1 103 ? 14.429  7.971   31.978  1.00 27.87 103 A 1 
ATOM 794  N N     . LEU A 1 104 ? 16.250  8.287   38.143  1.00 32.09 104 A 1 
ATOM 795  C CA    . LEU A 1 104 ? 17.466  8.866   38.680  1.00 31.80 104 A 1 
ATOM 796  C C     . LEU A 1 104 ? 18.248  9.463   37.508  1.00 29.41 104 A 1 
ATOM 797  O O     . LEU A 1 104 ? 18.447  8.777   36.501  1.00 27.90 104 A 1 
ATOM 798  C CB    . LEU A 1 104 ? 18.287  7.787   39.415  1.00 30.79 104 A 1 
ATOM 799  C CG    . LEU A 1 104 ? 17.848  7.568   40.868  1.00 28.87 104 A 1 
ATOM 800  C CD1   . LEU A 1 104 ? 18.305  6.203   41.382  1.00 27.42 104 A 1 
ATOM 801  C CD2   . LEU A 1 104 ? 18.431  8.638   41.795  1.00 30.98 104 A 1 
ATOM 802  N N     . ASP A 1 105 ? 18.683  10.709  37.671  1.00 43.46 105 A 1 
ATOM 803  C CA    . ASP A 1 105 ? 19.595  11.404  36.768  1.00 43.73 105 A 1 
ATOM 804  C C     . ASP A 1 105 ? 20.954  10.684  36.732  1.00 40.75 105 A 1 
ATOM 805  O O     . ASP A 1 105 ? 21.946  11.113  37.316  1.00 41.39 105 A 1 
ATOM 806  C CB    . ASP A 1 105 ? 19.785  12.874  37.206  1.00 42.39 105 A 1 
ATOM 807  C CG    . ASP A 1 105 ? 18.614  13.790  36.861  1.00 39.26 105 A 1 
ATOM 808  O OD1   . ASP A 1 105 ? 18.024  13.588  35.784  1.00 39.33 105 A 1 
ATOM 809  O OD2   . ASP A 1 105 ? 18.366  14.703  37.672  1.00 38.09 105 A 1 
ATOM 810  N N     . CYS A 1 106 ? 21.004  9.536   36.075  1.00 50.32 106 A 1 
ATOM 811  C CA    . CYS A 1 106 ? 22.272  8.947   35.708  1.00 52.46 106 A 1 
ATOM 812  C C     . CYS A 1 106 ? 22.860  9.821   34.602  1.00 46.54 106 A 1 
ATOM 813  O O     . CYS A 1 106 ? 22.521  9.680   33.433  1.00 48.53 106 A 1 
ATOM 814  C CB    . CYS A 1 106 ? 22.099  7.482   35.311  1.00 54.67 106 A 1 
ATOM 815  S SG    . CYS A 1 106 ? 21.977  6.447   36.806  1.00 49.34 106 A 1 
ATOM 816  N N     . HIS A 1 107 ? 23.773  10.699  34.970  1.00 25.58 107 A 1 
ATOM 817  C CA    . HIS A 1 107 ? 24.699  11.433  34.105  1.00 26.34 107 A 1 
ATOM 818  C C     . HIS A 1 107 ? 25.655  10.475  33.359  1.00 24.31 107 A 1 
ATOM 819  O O     . HIS A 1 107 ? 26.873  10.583  33.473  1.00 23.39 107 A 1 
ATOM 820  C CB    . HIS A 1 107 ? 25.482  12.456  34.940  1.00 25.80 107 A 1 
ATOM 821  C CG    . HIS A 1 107 ? 24.742  13.716  35.283  1.00 25.69 107 A 1 
ATOM 822  N ND1   . HIS A 1 107 ? 24.464  14.744  34.406  1.00 26.07 107 A 1 
ATOM 823  C CD2   . HIS A 1 107 ? 24.330  14.136  36.509  1.00 26.85 107 A 1 
ATOM 824  C CE1   . HIS A 1 107 ? 23.892  15.737  35.091  1.00 25.27 107 A 1 
ATOM 825  N NE2   . HIS A 1 107 ? 23.801  15.414  36.376  1.00 24.74 107 A 1 
ATOM 826  N N     . ALA A 1 108 ? 25.122  9.508   32.641  1.00 41.84 108 A 1 
ATOM 827  C CA    . ALA A 1 108 ? 25.930  8.589   31.865  1.00 44.26 108 A 1 
ATOM 828  C C     . ALA A 1 108 ? 26.645  9.370   30.746  1.00 43.02 108 A 1 
ATOM 829  O O     . ALA A 1 108 ? 26.030  10.158  30.038  1.00 42.24 108 A 1 
ATOM 830  C CB    . ALA A 1 108 ? 25.072  7.449   31.340  1.00 43.22 108 A 1 
ATOM 831  N N     . ASP A 1 109 ? 27.953  9.154   30.635  1.00 41.77 109 A 1 
ATOM 832  C CA    . ASP A 1 109 ? 28.829  9.868   29.710  1.00 41.63 109 A 1 
ATOM 833  C C     . ASP A 1 109 ? 28.340  9.782   28.265  1.00 39.32 109 A 1 
ATOM 834  O O     . ASP A 1 109 ? 27.963  8.726   27.766  1.00 43.15 109 A 1 
ATOM 835  C CB    . ASP A 1 109 ? 30.261  9.317   29.820  1.00 44.18 109 A 1 
ATOM 836  C CG    . ASP A 1 109 ? 31.003  9.826   31.056  1.00 42.96 109 A 1 
ATOM 837  O OD1   . ASP A 1 109 ? 30.969  11.050  31.282  1.00 47.53 109 A 1 
ATOM 838  O OD2   . ASP A 1 109 ? 31.628  8.990   31.739  1.00 51.13 109 A 1 
ATOM 839  N N     . ALA A 1 110 ? 28.421  10.929  27.572  1.00 33.88 110 A 1 
ATOM 840  C CA    . ALA A 1 110 ? 28.069  11.106  26.170  1.00 35.46 110 A 1 
ATOM 841  C C     . ALA A 1 110 ? 29.087  10.439  25.213  1.00 35.22 110 A 1 
ATOM 842  O O     . ALA A 1 110 ? 29.650  11.079  24.326  1.00 34.72 110 A 1 
ATOM 843  C CB    . ALA A 1 110 ? 27.897  12.600  25.906  1.00 34.32 110 A 1 
ATOM 844  N N     . ALA A 1 111 ? 29.356  9.158   25.408  1.00 28.14 111 A 1 
ATOM 845  C CA    . ALA A 1 111 ? 30.203  8.399   24.508  1.00 30.74 111 A 1 
ATOM 846  C C     . ALA A 1 111 ? 29.530  8.333   23.124  1.00 29.60 111 A 1 
ATOM 847  O O     . ALA A 1 111 ? 28.392  7.907   22.996  1.00 30.08 111 A 1 
ATOM 848  C CB    . ALA A 1 111 ? 30.488  7.023   25.105  1.00 30.63 111 A 1 
ATOM 849  N N     . ALA A 1 112 ? 30.267  8.768   22.089  1.00 30.76 112 A 1 
ATOM 850  C CA    . ALA A 1 112 ? 29.842  8.723   20.699  1.00 30.84 112 A 1 
ATOM 851  C C     . ALA A 1 112 ? 29.701  7.263   20.236  1.00 30.49 112 A 1 
ATOM 852  O O     . ALA A 1 112 ? 30.632  6.671   19.695  1.00 30.44 112 A 1 
ATOM 853  C CB    . ALA A 1 112 ? 30.839  9.522   19.858  1.00 31.65 112 A 1 
ATOM 854  N N     . LEU A 1 113 ? 28.535  6.684   20.475  1.00 28.01 113 A 1 
ATOM 855  C CA    . LEU A 1 113 ? 28.248  5.312   20.080  1.00 29.98 113 A 1 
ATOM 856  C C     . LEU A 1 113 ? 28.216  5.223   18.551  1.00 27.96 113 A 1 
ATOM 857  O O     . LEU A 1 113 ? 27.511  5.959   17.872  1.00 27.38 113 A 1 
ATOM 858  C CB    . LEU A 1 113 ? 26.964  4.818   20.761  1.00 30.09 113 A 1 
ATOM 859  C CG    . LEU A 1 113 ? 27.161  4.465   22.248  1.00 29.71 113 A 1 
ATOM 860  C CD1   . LEU A 1 113 ? 25.801  4.310   22.947  1.00 33.92 113 A 1 
ATOM 861  C CD2   . LEU A 1 113 ? 27.935  3.174   22.440  1.00 38.69 113 A 1 
ATOM 862  N N     . CYS A 1 114 ? 29.043  4.337   18.019  1.00 44.27 114 A 1 
ATOM 863  C CA    . CYS A 1 114 ? 29.206  4.108   16.590  1.00 44.28 114 A 1 
ATOM 864  C C     . CYS A 1 114 ? 27.896  3.591   15.957  1.00 40.72 114 A 1 
ATOM 865  O O     . CYS A 1 114 ? 27.160  2.837   16.582  1.00 46.29 114 A 1 
ATOM 866  C CB    . CYS A 1 114 ? 30.371  3.130   16.385  1.00 47.93 114 A 1 
ATOM 867  S SG    . CYS A 1 114 ? 30.868  3.054   14.634  1.00 44.94 114 A 1 
ATOM 868  N N     . ALA A 1 115 ? 27.661  3.934   14.697  1.00 40.22 115 A 1 
ATOM 869  C CA    . ALA A 1 115 ? 26.422  3.599   13.986  1.00 39.79 115 A 1 
ATOM 870  C C     . ALA A 1 115 ? 26.052  2.095   13.974  1.00 38.80 115 A 1 
ATOM 871  O O     . ALA A 1 115 ? 24.871  1.737   13.897  1.00 38.11 115 A 1 
ATOM 872  C CB    . ALA A 1 115 ? 26.562  4.128   12.558  1.00 38.92 115 A 1 
ATOM 873  N N     . ALA A 1 116 ? 27.050  1.214   14.052  1.00 42.96 116 A 1 
ATOM 874  C CA    . ALA A 1 116 ? 26.803  -0.224  14.200  1.00 40.94 116 A 1 
ATOM 875  C C     . ALA A 1 116 ? 26.134  -0.572  15.545  1.00 40.31 116 A 1 
ATOM 876  O O     . ALA A 1 116 ? 25.356  -1.519  15.615  1.00 39.35 116 A 1 
ATOM 877  C CB    . ALA A 1 116 ? 28.133  -0.953  14.038  1.00 40.31 116 A 1 
ATOM 878  N N     . TYR A 1 117 ? 26.434  0.214   16.592  1.00 30.48 117 A 1 
ATOM 879  C CA    . TYR A 1 117 ? 25.860  0.048   17.920  1.00 30.77 117 A 1 
ATOM 880  C C     . TYR A 1 117 ? 24.436  0.594   17.985  1.00 30.55 117 A 1 
ATOM 881  O O     . TYR A 1 117 ? 23.597  -0.003  18.656  1.00 28.88 117 A 1 
ATOM 882  C CB    . TYR A 1 117 ? 26.785  0.686   18.965  1.00 29.61 117 A 1 
ATOM 883  C CG    . TYR A 1 117 ? 26.884  -0.105  20.246  1.00 28.62 117 A 1 
ATOM 884  C CD1   . TYR A 1 117 ? 26.040  0.168   21.339  1.00 27.98 117 A 1 
ATOM 885  C CD2   . TYR A 1 117 ? 27.847  -1.136  20.365  1.00 31.51 117 A 1 
ATOM 886  C CE1   . TYR A 1 117 ? 26.151  -0.563  22.530  1.00 27.67 117 A 1 
ATOM 887  C CE2   . TYR A 1 117 ? 27.967  -1.877  21.555  1.00 27.84 117 A 1 
ATOM 888  C CZ    . TYR A 1 117 ? 27.122  -1.584  22.635  1.00 28.64 117 A 1 
ATOM 889  O OH    . TYR A 1 117 ? 27.236  -2.301  23.809  1.00 28.79 117 A 1 
ATOM 890  N N     . GLU A 1 118 ? 24.094  1.644   17.215  1.00 40.15 118 A 1 
ATOM 891  C CA    . GLU A 1 118 ? 22.710  2.145   17.123  1.00 39.04 118 A 1 
ATOM 892  C C     . GLU A 1 118 ? 21.726  1.059   16.677  1.00 38.02 118 A 1 
ATOM 893  O O     . GLU A 1 118 ? 20.638  0.948   17.244  1.00 36.30 118 A 1 
ATOM 894  C CB    . GLU A 1 118 ? 22.593  3.317   16.136  1.00 38.04 118 A 1 
ATOM 895  C CG    . GLU A 1 118 ? 22.977  4.667   16.735  1.00 34.02 118 A 1 
ATOM 896  C CD    . GLU A 1 118 ? 22.658  5.824   15.777  1.00 31.14 118 A 1 
ATOM 897  O OE1   . GLU A 1 118 ? 22.298  6.910   16.276  1.00 29.56 118 A 1 
ATOM 898  O OE2   . GLU A 1 118 ? 22.774  5.610   14.550  1.00 30.35 118 A 1 
ATOM 899  N N     . ALA A 1 119 ? 22.106  0.242   15.708  1.00 42.65 119 A 1 
ATOM 900  C CA    . ALA A 1 119 ? 21.252  -0.858  15.252  1.00 40.00 119 A 1 
ATOM 901  C C     . ALA A 1 119 ? 21.017  -1.902  16.352  1.00 38.95 119 A 1 
ATOM 902  O O     . ALA A 1 119 ? 19.905  -2.418  16.477  1.00 37.50 119 A 1 
ATOM 903  C CB    . ALA A 1 119 ? 21.880  -1.475  14.011  1.00 38.99 119 A 1 
ATOM 904  N N     . GLN A 1 120 ? 22.044  -2.203  17.161  1.00 36.90 120 A 1 
ATOM 905  C CA    . GLN A 1 120 ? 21.907  -3.103  18.310  1.00 36.80 120 A 1 
ATOM 906  C C     . GLN A 1 120 ? 21.143  -2.457  19.464  1.00 36.69 120 A 1 
ATOM 907  O O     . GLN A 1 120 ? 20.287  -3.107  20.065  1.00 34.97 120 A 1 
ATOM 908  C CB    . GLN A 1 120 ? 23.280  -3.585  18.785  1.00 36.38 120 A 1 
ATOM 909  C CG    . GLN A 1 120 ? 23.836  -4.717  17.910  1.00 33.78 120 A 1 
ATOM 910  C CD    . GLN A 1 120 ? 25.162  -5.270  18.444  1.00 29.55 120 A 1 
ATOM 911  O OE1   . GLN A 1 120 ? 25.869  -4.656  19.225  1.00 29.84 120 A 1 
ATOM 912  N NE2   . GLN A 1 120 ? 25.563  -6.452  18.031  1.00 26.38 120 A 1 
ATOM 913  N N     . VAL A 1 121 ? 21.408  -1.183  19.760  1.00 37.92 121 A 1 
ATOM 914  C CA    . VAL A 1 121 ? 20.754  -0.451  20.849  1.00 36.92 121 A 1 
ATOM 915  C C     . VAL A 1 121 ? 19.277  -0.234  20.548  1.00 34.13 121 A 1 
ATOM 916  O O     . VAL A 1 121 ? 18.453  -0.387  21.444  1.00 33.42 121 A 1 
ATOM 917  C CB    . VAL A 1 121 ? 21.476  0.872   21.152  1.00 36.49 121 A 1 
ATOM 918  C CG1   . VAL A 1 121 ? 20.729  1.721   22.184  1.00 37.00 121 A 1 
ATOM 919  C CG2   . VAL A 1 121 ? 22.865  0.600   21.734  1.00 44.55 121 A 1 
ATOM 920  N N     . HIS A 1 122 ? 18.905  0.020   19.287  1.00 36.63 122 A 1 
ATOM 921  C CA    . HIS A 1 122 ? 17.499  0.042   18.892  1.00 35.85 122 A 1 
ATOM 922  C C     . HIS A 1 122 ? 16.805  -1.295  19.141  1.00 33.00 122 A 1 
ATOM 923  O O     . HIS A 1 122 ? 15.669  -1.311  19.612  1.00 31.76 122 A 1 
ATOM 924  C CB    . HIS A 1 122 ? 17.338  0.478   17.424  1.00 35.16 122 A 1 
ATOM 925  C CG    . HIS A 1 122 ? 17.033  1.940   17.296  1.00 33.49 122 A 1 
ATOM 926  N ND1   . HIS A 1 122 ? 15.853  2.544   17.668  1.00 33.87 122 A 1 
ATOM 927  C CD2   . HIS A 1 122 ? 17.838  2.932   16.820  1.00 34.72 122 A 1 
ATOM 928  C CE1   . HIS A 1 122 ? 15.956  3.870   17.423  1.00 34.81 122 A 1 
ATOM 929  N NE2   . HIS A 1 122 ? 17.144  4.138   16.913  1.00 34.10 122 A 1 
ATOM 930  N N     . TYR A 1 123 ? 17.485  -2.397  18.893  1.00 37.87 123 A 1 
ATOM 931  C CA    . TYR A 1 123 ? 16.938  -3.723  19.193  1.00 31.13 123 A 1 
ATOM 932  C C     . TYR A 1 123 ? 16.859  -3.991  20.709  1.00 31.72 123 A 1 
ATOM 933  O O     . TYR A 1 123 ? 15.880  -4.543  21.184  1.00 28.13 123 A 1 
ATOM 934  C CB    . TYR A 1 123 ? 17.776  -4.789  18.471  1.00 30.78 123 A 1 
ATOM 935  C CG    . TYR A 1 123 ? 16.938  -5.769  17.679  1.00 28.27 123 A 1 
ATOM 936  C CD1   . TYR A 1 123 ? 16.432  -6.939  18.262  1.00 24.68 123 A 1 
ATOM 937  C CD2   . TYR A 1 123 ? 16.639  -5.492  16.323  1.00 28.00 123 A 1 
ATOM 938  C CE1   . TYR A 1 123 ? 15.649  -7.825  17.519  1.00 20.88 123 A 1 
ATOM 939  C CE2   . TYR A 1 123 ? 15.858  -6.366  15.570  1.00 21.45 123 A 1 
ATOM 940  C CZ    . TYR A 1 123 ? 15.360  -7.541  16.163  1.00 25.56 123 A 1 
ATOM 941  O OH    . TYR A 1 123 ? 14.591  -8.418  15.427  1.00 25.51 123 A 1 
ATOM 942  N N     . ALA A 1 124 ? 17.869  -3.562  21.468  1.00 31.83 124 A 1 
ATOM 943  C CA    . ALA A 1 124 ? 17.921  -3.742  22.914  1.00 32.09 124 A 1 
ATOM 944  C C     . ALA A 1 124 ? 16.888  -2.869  23.660  1.00 31.79 124 A 1 
ATOM 945  O O     . ALA A 1 124 ? 16.166  -3.380  24.509  1.00 30.63 124 A 1 
ATOM 946  C CB    . ALA A 1 124 ? 19.345  -3.471  23.394  1.00 30.12 124 A 1 
ATOM 947  N N     . ASN A 1 125 ? 16.758  -1.588  23.285  1.00 29.37 125 A 1 
ATOM 948  C CA    . ASN A 1 125 ? 15.768  -0.692  23.890  1.00 29.09 125 A 1 
ATOM 949  C C     . ASN A 1 125 ? 14.330  -1.131  23.613  1.00 28.38 125 A 1 
ATOM 950  O O     . ASN A 1 125 ? 13.451  -0.952  24.451  1.00 26.75 125 A 1 
ATOM 951  C CB    . ASN A 1 125 ? 16.002  0.752   23.420  1.00 28.40 125 A 1 
ATOM 952  C CG    . ASN A 1 125 ? 17.061  1.481   24.239  1.00 26.65 125 A 1 
ATOM 953  O OD1   . ASN A 1 125 ? 17.480  1.060   25.296  1.00 28.48 125 A 1 
ATOM 954  N ND2   . ASN A 1 125 ? 17.489  2.638   23.780  1.00 31.66 125 A 1 
ATOM 955  N N     . LEU A 1 126 ? 14.096  -1.738  22.469  1.00 31.58 126 A 1 
ATOM 956  C CA    . LEU A 1 126 ? 12.804  -2.341  22.151  1.00 30.32 126 A 1 
ATOM 957  C C     . LEU A 1 126 ? 12.435  -3.477  23.117  1.00 29.31 126 A 1 
ATOM 958  O O     . LEU A 1 126 ? 11.276  -3.603  23.505  1.00 26.89 126 A 1 
ATOM 959  C CB    . LEU A 1 126 ? 12.862  -2.825  20.686  1.00 28.38 126 A 1 
ATOM 960  C CG    . LEU A 1 126 ? 11.802  -2.147  19.815  1.00 25.15 126 A 1 
ATOM 961  C CD1   . LEU A 1 126 ? 12.337  -1.923  18.400  1.00 22.20 126 A 1 
ATOM 962  C CD2   . LEU A 1 126 ? 10.556  -3.016  19.767  1.00 24.23 126 A 1 
ATOM 963  N N     . LEU A 1 127 ? 13.422  -4.258  23.542  1.00 29.16 127 A 1 
ATOM 964  C CA    . LEU A 1 127 ? 13.235  -5.310  24.532  1.00 29.41 127 A 1 
ATOM 965  C C     . LEU A 1 127 ? 13.009  -4.747  25.945  1.00 28.81 127 A 1 
ATOM 966  O O     . LEU A 1 127 ? 12.146  -5.251  26.667  1.00 26.73 127 A 1 
ATOM 967  C CB    . LEU A 1 127 ? 14.436  -6.263  24.504  1.00 27.31 127 A 1 
ATOM 968  C CG    . LEU A 1 127 ? 14.402  -7.268  23.341  1.00 24.99 127 A 1 
ATOM 969  C CD1   . LEU A 1 127 ? 15.776  -7.892  23.133  1.00 25.10 127 A 1 
ATOM 970  C CD2   . LEU A 1 127 ? 13.400  -8.404  23.621  1.00 29.70 127 A 1 
ATOM 971  N N     . THR A 1 128 ? 13.732  -3.695  26.345  1.00 33.69 128 A 1 
ATOM 972  C CA    . THR A 1 128 ? 13.577  -3.115  27.688  1.00 33.78 128 A 1 
ATOM 973  C C     . THR A 1 128 ? 12.247  -2.400  27.877  1.00 32.21 128 A 1 
ATOM 974  O O     . THR A 1 128 ? 11.623  -2.564  28.926  1.00 29.97 128 A 1 
ATOM 975  C CB    . THR A 1 128 ? 14.727  -2.172  28.064  1.00 31.42 128 A 1 
ATOM 976  O OG1   . THR A 1 128 ? 15.152  -1.415  26.959  1.00 31.43 128 A 1 
ATOM 977  C CG2   . THR A 1 128 ? 15.937  -2.936  28.577  1.00 33.47 128 A 1 
ATOM 978  N N     . VAL A 1 129 ? 11.771  -1.669  26.876  1.00 31.31 129 A 1 
ATOM 979  C CA    . VAL A 1 129 ? 10.455  -0.994  26.951  1.00 28.94 129 A 1 
ATOM 980  C C     . VAL A 1 129 ? 9.308   -2.007  27.087  1.00 27.26 129 A 1 
ATOM 981  O O     . VAL A 1 129 ? 8.336   -1.742  27.804  1.00 24.20 129 A 1 
ATOM 982  C CB    . VAL A 1 129 ? 10.238  -0.056  25.749  1.00 27.21 129 A 1 
ATOM 983  C CG1   . VAL A 1 129 ? 8.832   0.571   25.733  1.00 24.26 129 A 1 
ATOM 984  C CG2   . VAL A 1 129 ? 11.231  1.109   25.782  1.00 25.30 129 A 1 
ATOM 985  N N     . MET A 1 130 ? 9.426   -3.172  26.463  1.00 40.31 130 A 1 
ATOM 986  C CA    . MET A 1 130 ? 8.429   -4.244  26.607  1.00 37.65 130 A 1 
ATOM 987  C C     . MET A 1 130 ? 8.375   -4.830  28.024  1.00 37.03 130 A 1 
ATOM 988  O O     . MET A 1 130 ? 7.299   -5.207  28.484  1.00 33.29 130 A 1 
ATOM 989  C CB    . MET A 1 130 ? 8.707   -5.360  25.588  1.00 35.80 130 A 1 
ATOM 990  C CG    . MET A 1 130 ? 8.197   -5.020  24.184  1.00 30.98 130 A 1 
ATOM 991  S SD    . MET A 1 130 ? 6.382   -5.023  24.032  1.00 26.46 130 A 1 
ATOM 992  C CE    . MET A 1 130 ? 6.214   -5.780  22.395  1.00 24.64 130 A 1 
ATOM 993  N N     . HIS A 1 131 ? 9.502   -4.878  28.738  1.00 36.27 131 A 1 
ATOM 994  C CA    . HIS A 1 131 ? 9.544   -5.507  30.062  1.00 36.86 131 A 1 
ATOM 995  C C     . HIS A 1 131 ? 8.889   -4.682  31.174  1.00 32.41 131 A 1 
ATOM 996  O O     . HIS A 1 131 ? 8.266   -5.262  32.063  1.00 31.92 131 A 1 
ATOM 997  C CB    . HIS A 1 131 ? 10.985  -5.884  30.426  1.00 37.20 131 A 1 
ATOM 998  C CG    . HIS A 1 131 ? 11.363  -7.260  29.968  1.00 36.00 131 A 1 
ATOM 999  N ND1   . HIS A 1 131 ? 10.824  -8.443  30.437  1.00 37.55 131 A 1 
ATOM 1000 C CD2   . HIS A 1 131 ? 12.291  -7.613  29.021  1.00 39.75 131 A 1 
ATOM 1001 C CE1   . HIS A 1 131 ? 11.407  -9.459  29.794  1.00 39.36 131 A 1 
ATOM 1002 N NE2   . HIS A 1 131 ? 12.304  -9.001  28.928  1.00 37.57 131 A 1 
ATOM 1003 N N     . GLN A 1 132 ? 9.030   -3.347  31.153  1.00 30.66 132 A 1 
ATOM 1004 C CA    . GLN A 1 132 ? 8.548   -2.500  32.257  1.00 31.59 132 A 1 
ATOM 1005 C C     . GLN A 1 132 ? 7.070   -2.087  32.158  1.00 29.93 132 A 1 
ATOM 1006 O O     . GLN A 1 132 ? 6.629   -1.210  32.902  1.00 28.73 132 A 1 
ATOM 1007 C CB    . GLN A 1 132 ? 9.476   -1.298  32.480  1.00 32.26 132 A 1 
ATOM 1008 C CG    . GLN A 1 132 ? 10.674  -1.678  33.352  1.00 31.11 132 A 1 
ATOM 1009 C CD    . GLN A 1 132 ? 11.490  -0.451  33.757  1.00 27.99 132 A 1 
ATOM 1010 O OE1   . GLN A 1 132 ? 11.314  0.647   33.257  1.00 27.51 132 A 1 
ATOM 1011 N NE2   . GLN A 1 132 ? 12.404  -0.581  34.681  1.00 24.55 132 A 1 
ATOM 1012 N N     . ARG A 1 133 ? 6.269   -2.717  31.297  1.00 34.10 133 A 1 
ATOM 1013 C CA    . ARG A 1 133 ? 4.808   -2.614  31.407  1.00 33.93 133 A 1 
ATOM 1014 C C     . ARG A 1 133 ? 4.329   -3.430  32.615  1.00 30.40 133 A 1 
ATOM 1015 O O     . ARG A 1 133 ? 3.738   -4.486  32.470  1.00 30.11 133 A 1 
ATOM 1016 C CB    . ARG A 1 133 ? 4.093   -3.010  30.106  1.00 34.74 133 A 1 
ATOM 1017 C CG    . ARG A 1 133 ? 4.252   -1.946  29.013  1.00 34.47 133 A 1 
ATOM 1018 C CD    . ARG A 1 133 ? 3.353   -2.294  27.819  1.00 35.21 133 A 1 
ATOM 1019 N NE    . ARG A 1 133 ? 3.492   -1.325  26.727  1.00 31.05 133 A 1 
ATOM 1020 C CZ    . ARG A 1 133 ? 2.788   -1.321  25.601  1.00 28.91 133 A 1 
ATOM 1021 N NH1   . ARG A 1 133 ? 1.860   -2.219  25.372  1.00 27.45 133 A 1 
ATOM 1022 N NH2   . ARG A 1 133 ? 3.014   -0.425  24.695  1.00 26.67 133 A 1 
ATOM 1023 N N     . MET A 1 134 ? 4.599   -2.913  33.808  1.00 28.96 134 A 1 
ATOM 1024 C CA    . MET A 1 134 ? 3.886   -3.349  35.000  1.00 29.13 134 A 1 
ATOM 1025 C C     . MET A 1 134 ? 2.390   -3.183  34.741  1.00 27.46 134 A 1 
ATOM 1026 O O     . MET A 1 134 ? 1.980   -2.130  34.236  1.00 25.96 134 A 1 
ATOM 1027 C CB    . MET A 1 134 ? 4.327   -2.553  36.231  1.00 29.19 134 A 1 
ATOM 1028 C CG    . MET A 1 134 ? 5.721   -2.971  36.728  1.00 28.02 134 A 1 
ATOM 1029 S SD    . MET A 1 134 ? 5.800   -4.615  37.505  1.00 25.73 134 A 1 
ATOM 1030 C CE    . MET A 1 134 ? 5.194   -4.207  39.146  1.00 25.31 134 A 1 
ATOM 1031 N N     . PRO A 1 135 ? 1.567   -4.186  35.026  1.00 33.82 135 A 1 
ATOM 1032 C CA    . PRO A 1 135 ? 0.134   -4.089  34.849  1.00 35.58 135 A 1 
ATOM 1033 C C     . PRO A 1 135 ? -0.378  -2.988  35.773  1.00 34.97 135 A 1 
ATOM 1034 O O     . PRO A 1 135 ? -0.322  -3.119  36.992  1.00 35.41 135 A 1 
ATOM 1035 C CB    . PRO A 1 135 ? -0.416  -5.475  35.187  1.00 35.19 135 A 1 
ATOM 1036 C CG    . PRO A 1 135 ? 0.627   -6.068  36.134  1.00 36.39 135 A 1 
ATOM 1037 C CD    . PRO A 1 135 ? 1.938   -5.452  35.626  1.00 46.76 135 A 1 
ATOM 1038 N N     . VAL A 1 136 ? -0.850  -1.876  35.183  1.00 32.75 136 A 1 
ATOM 1039 C CA    . VAL A 1 136 ? -1.584  -0.868  35.943  1.00 36.15 136 A 1 
ATOM 1040 C C     . VAL A 1 136 ? -2.839  -1.563  36.433  1.00 33.25 136 A 1 
ATOM 1041 O O     . VAL A 1 136 ? -3.724  -1.876  35.643  1.00 33.59 136 A 1 
ATOM 1042 C CB    . VAL A 1 136 ? -1.895  0.380   35.107  1.00 35.97 136 A 1 
ATOM 1043 C CG1   . VAL A 1 136 ? -2.679  1.414   35.932  1.00 36.09 136 A 1 
ATOM 1044 C CG2   . VAL A 1 136 ? -0.601  1.053   34.626  1.00 45.82 136 A 1 
ATOM 1045 N N     . VAL A 1 137 ? -2.871  -1.857  37.721  1.00 35.20 137 A 1 
ATOM 1046 C CA    . VAL A 1 137 ? -4.039  -2.453  38.362  1.00 40.23 137 A 1 
ATOM 1047 C C     . VAL A 1 137 ? -5.178  -1.454  38.196  1.00 37.37 137 A 1 
ATOM 1048 O O     . VAL A 1 137 ? -5.127  -0.359  38.757  1.00 36.60 137 A 1 
ATOM 1049 C CB    . VAL A 1 137 ? -3.780  -2.783  39.843  1.00 38.18 137 A 1 
ATOM 1050 C CG1   . VAL A 1 137 ? -4.997  -3.463  40.476  1.00 36.74 137 A 1 
ATOM 1051 C CG2   . VAL A 1 137 ? -2.580  -3.732  39.997  1.00 40.55 137 A 1 
ATOM 1052 N N     . SER A 1 138 ? -6.165  -1.807  37.388  1.00 30.55 138 A 1 
ATOM 1053 C CA    . SER A 1 138 ? -7.371  -1.009  37.212  1.00 32.66 138 A 1 
ATOM 1054 C C     . SER A 1 138 ? -8.099  -0.946  38.546  1.00 31.97 138 A 1 
ATOM 1055 O O     . SER A 1 138 ? -8.795  -1.889  38.917  1.00 31.19 138 A 1 
ATOM 1056 C CB    . SER A 1 138 ? -8.255  -1.626  36.121  1.00 30.94 138 A 1 
ATOM 1057 O OG    . SER A 1 138 ? -8.562  -2.969  36.431  1.00 30.76 138 A 1 
ATOM 1058 N N     . HIS A 1 139 ? -7.906  0.147   39.276  1.00 29.37 139 A 1 
ATOM 1059 C CA    . HIS A 1 139 ? -8.709  0.384   40.465  1.00 34.77 139 A 1 
ATOM 1060 C C     . HIS A 1 139 ? -10.184 0.451   40.041  1.00 32.50 139 A 1 
ATOM 1061 O O     . HIS A 1 139 ? -10.503 1.169   39.086  1.00 31.20 139 A 1 
ATOM 1062 C CB    . HIS A 1 139 ? -8.260  1.646   41.198  1.00 32.62 139 A 1 
ATOM 1063 C CG    . HIS A 1 139 ? -7.143  1.356   42.176  1.00 31.32 139 A 1 
ATOM 1064 N ND1   . HIS A 1 139 ? -7.278  0.699   43.384  1.00 30.63 139 A 1 
ATOM 1065 C CD2   . HIS A 1 139 ? -5.821  1.669   42.054  1.00 30.32 139 A 1 
ATOM 1066 C CE1   . HIS A 1 139 ? -6.075  0.620   43.947  1.00 27.49 139 A 1 
ATOM 1067 N NE2   . HIS A 1 139 ? -5.148  1.196   43.182  1.00 27.37 139 A 1 
ATOM 1068 N N     . PRO A 1 140 ? -11.075 -0.287  40.690  1.00 33.38 140 A 1 
ATOM 1069 C CA    . PRO A 1 140 ? -12.473 -0.311  40.331  1.00 37.13 140 A 1 
ATOM 1070 C C     . PRO A 1 140 ? -13.043 1.095   40.521  1.00 36.45 140 A 1 
ATOM 1071 O O     . PRO A 1 140 ? -13.005 1.643   41.622  1.00 35.48 140 A 1 
ATOM 1072 C CB    . PRO A 1 140 ? -13.122 -1.354  41.244  1.00 34.33 140 A 1 
ATOM 1073 C CG    . PRO A 1 140 ? -12.207 -1.392  42.465  1.00 33.56 140 A 1 
ATOM 1074 C CD    . PRO A 1 140 ? -10.827 -1.104  41.871  1.00 38.77 140 A 1 
ATOM 1075 N N     . ALA A 1 141 ? -13.538 1.686   39.433  1.00 27.74 141 A 1 
ATOM 1076 C CA    . ALA A 1 141 ? -14.214 2.970   39.498  1.00 28.39 141 A 1 
ATOM 1077 C C     . ALA A 1 141 ? -15.413 2.829   40.446  1.00 26.80 141 A 1 
ATOM 1078 O O     . ALA A 1 141 ? -16.320 2.037   40.204  1.00 26.85 141 A 1 
ATOM 1079 C CB    . ALA A 1 141 ? -14.624 3.398   38.090  1.00 27.55 141 A 1 
ATOM 1080 N N     . VAL A 1 142 ? -15.384 3.585   41.531  1.00 29.60 142 A 1 
ATOM 1081 C CA    . VAL A 1 142 ? -16.463 3.579   42.523  1.00 35.10 142 A 1 
ATOM 1082 C C     . VAL A 1 142 ? -17.718 4.117   41.841  1.00 32.17 142 A 1 
ATOM 1083 O O     . VAL A 1 142 ? -17.757 5.270   41.416  1.00 32.21 142 A 1 
ATOM 1084 C CB    . VAL A 1 142 ? -16.090 4.404   43.771  1.00 34.26 142 A 1 
ATOM 1085 C CG1   . VAL A 1 142 ? -17.210 4.378   44.813  1.00 33.59 142 A 1 
ATOM 1086 C CG2   . VAL A 1 142 ? -14.824 3.850   44.437  1.00 39.89 142 A 1 
ATOM 1087 N N     . ALA A 1 143 ? -18.723 3.273   41.708  1.00 32.56 143 A 1 
ATOM 1088 C CA    . ALA A 1 143 ? -20.006 3.635   41.124  1.00 36.42 143 A 1 
ATOM 1089 C C     . ALA A 1 143 ? -20.682 4.697   42.002  1.00 34.22 143 A 1 
ATOM 1090 O O     . ALA A 1 143 ? -21.246 4.380   43.049  1.00 34.55 143 A 1 
ATOM 1091 C CB    . ALA A 1 143 ? -20.853 2.365   40.969  1.00 35.07 143 A 1 
ATOM 1092 N N     . ILE A 1 144 ? -20.607 5.967   41.569  1.00 31.53 144 A 1 
ATOM 1093 C CA    . ILE A 1 144 ? -21.348 7.045   42.223  1.00 34.88 144 A 1 
ATOM 1094 C C     . ILE A 1 144 ? -22.839 6.773   41.983  1.00 32.67 144 A 1 
ATOM 1095 O O     . ILE A 1 144 ? -23.240 6.634   40.830  1.00 31.14 144 A 1 
ATOM 1096 C CB    . ILE A 1 144 ? -20.907 8.438   41.723  1.00 33.49 144 A 1 
ATOM 1097 C CG1   . ILE A 1 144 ? -19.399 8.654   41.995  1.00 33.85 144 A 1 
ATOM 1098 C CG2   . ILE A 1 144 ? -21.724 9.537   42.416  1.00 38.45 144 A 1 
ATOM 1099 C CD1   . ILE A 1 144 ? -18.824 9.966   41.433  1.00 37.53 144 A 1 
ATOM 1100 N N     . PRO A 1 145 ? -23.668 6.669   43.036  1.00 34.89 145 A 1 
ATOM 1101 C CA    . PRO A 1 145 ? -25.065 6.311   42.887  1.00 38.95 145 A 1 
ATOM 1102 C C     . PRO A 1 145 ? -25.813 7.410   42.116  1.00 37.70 145 A 1 
ATOM 1103 O O     . PRO A 1 145 ? -25.627 8.600   42.415  1.00 37.43 145 A 1 
ATOM 1104 C CB    . PRO A 1 145 ? -25.594 6.124   44.310  1.00 36.84 145 A 1 
ATOM 1105 C CG    . PRO A 1 145 ? -24.672 6.996   45.157  1.00 37.35 145 A 1 
ATOM 1106 C CD    . PRO A 1 145 ? -23.332 6.886   44.431  1.00 44.51 145 A 1 
ATOM 1107 N N     . PRO A 1 146 ? -26.662 7.080   41.136  1.00 32.06 146 A 1 
ATOM 1108 C CA    . PRO A 1 146 ? -27.418 8.065   40.380  1.00 34.61 146 A 1 
ATOM 1109 C C     . PRO A 1 146 ? -28.426 8.741   41.308  1.00 33.90 146 A 1 
ATOM 1110 O O     . PRO A 1 146 ? -29.356 8.105   41.816  1.00 33.11 146 A 1 
ATOM 1111 C CB    . PRO A 1 146 ? -28.066 7.296   39.232  1.00 32.67 146 A 1 
ATOM 1112 C CG    . PRO A 1 146 ? -28.223 5.879   39.779  1.00 33.19 146 A 1 
ATOM 1113 C CD    . PRO A 1 146 ? -27.000 5.728   40.699  1.00 40.23 146 A 1 
ATOM 1114 N N     . VAL A 1 147 ? -28.252 10.042  41.537  1.00 31.06 147 A 1 
ATOM 1115 C CA    . VAL A 1 147 ? -29.180 10.833  42.345  1.00 34.42 147 A 1 
ATOM 1116 C C     . VAL A 1 147 ? -30.501 10.955  41.570  1.00 31.99 147 A 1 
ATOM 1117 O O     . VAL A 1 147 ? -30.537 11.506  40.464  1.00 31.38 147 A 1 
ATOM 1118 C CB    . VAL A 1 147 ? -28.599 12.201  42.715  1.00 32.45 147 A 1 
ATOM 1119 C CG1   . VAL A 1 147 ? -29.559 12.990  43.604  1.00 33.42 147 A 1 
ATOM 1120 C CG2   . VAL A 1 147 ? -27.276 12.056  43.479  1.00 41.00 147 A 1 
ATOM 1121 N N     . SER A 1 148 ? -31.576 10.443  42.138  1.00 34.02 148 A 1 
ATOM 1122 C CA    . SER A 1 148 ? -32.921 10.432  41.560  1.00 36.60 148 A 1 
ATOM 1123 C C     . SER A 1 148 ? -33.580 11.815  41.634  1.00 35.19 148 A 1 
ATOM 1124 O O     . SER A 1 148 ? -34.365 12.082  42.546  1.00 34.30 148 A 1 
ATOM 1125 C CB    . SER A 1 148 ? -33.776 9.380   42.284  1.00 34.18 148 A 1 
ATOM 1126 O OG    . SER A 1 148 ? -33.916 9.698   43.658  1.00 31.01 148 A 1 
ATOM 1127 N N     . LEU A 1 149 ? -33.257 12.715  40.715  1.00 24.60 149 A 1 
ATOM 1128 C CA    . LEU A 1 149 ? -33.914 14.023  40.682  1.00 27.85 149 A 1 
ATOM 1129 C C     . LEU A 1 149 ? -35.375 13.921  40.228  1.00 26.15 149 A 1 
ATOM 1130 O O     . LEU A 1 149 ? -35.701 13.237  39.266  1.00 24.76 149 A 1 
ATOM 1131 C CB    . LEU A 1 149 ? -33.085 15.030  39.862  1.00 25.98 149 A 1 
ATOM 1132 C CG    . LEU A 1 149 ? -32.046 15.794  40.714  1.00 25.51 149 A 1 
ATOM 1133 C CD1   . LEU A 1 149 ? -31.038 16.507  39.812  1.00 27.57 149 A 1 
ATOM 1134 C CD2   . LEU A 1 149 ? -32.704 16.852  41.618  1.00 31.54 149 A 1 
ATOM 1135 N N     . PHE A 1 150 ? -36.230 14.674  40.950  1.00 25.07 150 A 1 
ATOM 1136 C CA    . PHE A 1 150 ? -37.699 14.515  41.058  1.00 28.06 150 A 1 
ATOM 1137 C C     . PHE A 1 150 ? -38.570 15.088  39.923  1.00 26.27 150 A 1 
ATOM 1138 O O     . PHE A 1 150 ? -39.762 14.816  39.921  1.00 25.29 150 A 1 
ATOM 1139 C CB    . PHE A 1 150 ? -38.106 15.209  42.368  1.00 26.18 150 A 1 
ATOM 1140 C CG    . PHE A 1 150 ? -38.419 14.299  43.535  1.00 27.33 150 A 1 
ATOM 1141 C CD1   . PHE A 1 150 ? -39.755 13.930  43.803  1.00 30.05 150 A 1 
ATOM 1142 C CD2   . PHE A 1 150 ? -37.389 13.845  44.388  1.00 32.55 150 A 1 
ATOM 1143 C CE1   . PHE A 1 150 ? -40.055 13.123  44.913  1.00 29.82 150 A 1 
ATOM 1144 C CE2   . PHE A 1 150 ? -37.693 13.032  45.501  1.00 28.42 150 A 1 
ATOM 1145 C CZ    . PHE A 1 150 ? -39.027 12.675  45.770  1.00 27.83 150 A 1 
ATOM 1146 N N     . ALA A 1 151 ? -38.068 15.985  39.076  1.00 27.91 151 A 1 
ATOM 1147 C CA    . ALA A 1 151 ? -38.773 17.205  38.664  1.00 31.86 151 A 1 
ATOM 1148 C C     . ALA A 1 151 ? -40.206 17.030  38.080  1.00 29.77 151 A 1 
ATOM 1149 O O     . ALA A 1 151 ? -40.466 16.153  37.263  1.00 28.54 151 A 1 
ATOM 1150 C CB    . ALA A 1 151 ? -37.874 18.007  37.729  1.00 29.84 151 A 1 
ATOM 1151 N N     . GLU A 1 152 ? -41.085 17.977  38.482  1.00 27.92 152 A 1 
ATOM 1152 C CA    . GLU A 1 152 ? -42.557 17.894  38.450  1.00 31.10 152 A 1 
ATOM 1153 C C     . GLU A 1 152 ? -43.290 18.273  37.135  1.00 29.07 152 A 1 
ATOM 1154 O O     . GLU A 1 152 ? -44.398 17.802  36.922  1.00 28.36 152 A 1 
ATOM 1155 C CB    . GLU A 1 152 ? -43.088 18.886  39.518  1.00 29.53 152 A 1 
ATOM 1156 C CG    . GLU A 1 152 ? -42.689 18.604  40.970  1.00 28.60 152 A 1 
ATOM 1157 C CD    . GLU A 1 152 ? -43.173 19.708  41.931  1.00 29.70 152 A 1 
ATOM 1158 O OE1   . GLU A 1 152 ? -43.828 19.371  42.942  1.00 29.18 152 A 1 
ATOM 1159 O OE2   . GLU A 1 152 ? -42.835 20.885  41.659  1.00 30.22 152 A 1 
ATOM 1160 N N     . ALA A 1 153 ? -42.806 19.248  36.375  1.00 27.03 153 A 1 
ATOM 1161 C CA    . ALA A 1 153 ? -43.661 20.390  35.989  1.00 30.70 153 A 1 
ATOM 1162 C C     . ALA A 1 153 ? -44.802 20.132  34.967  1.00 28.48 153 A 1 
ATOM 1163 O O     . ALA A 1 153 ? -44.715 19.315  34.064  1.00 27.93 153 A 1 
ATOM 1164 C CB    . ALA A 1 153 ? -42.759 21.554  35.567  1.00 29.30 153 A 1 
ATOM 1165 N N     . GLU A 1 154 ? -45.858 20.991  35.095  1.00 29.22 154 A 1 
ATOM 1166 C CA    . GLU A 1 154 ? -47.264 20.791  34.679  1.00 32.94 154 A 1 
ATOM 1167 C C     . GLU A 1 154 ? -47.686 21.082  33.214  1.00 30.98 154 A 1 
ATOM 1168 O O     . GLU A 1 154 ? -48.774 20.664  32.831  1.00 29.99 154 A 1 
ATOM 1169 C CB    . GLU A 1 154 ? -48.118 21.757  35.521  1.00 31.21 154 A 1 
ATOM 1170 C CG    . GLU A 1 154 ? -48.057 21.622  37.052  1.00 29.75 154 A 1 
ATOM 1171 C CD    . GLU A 1 154 ? -48.964 22.675  37.719  1.00 29.72 154 A 1 
ATOM 1172 O OE1   . GLU A 1 154 ? -49.831 22.287  38.526  1.00 28.26 154 A 1 
ATOM 1173 O OE2   . GLU A 1 154 ? -48.798 23.877  37.383  1.00 29.97 154 A 1 
ATOM 1174 N N     . ALA A 1 155 ? -47.014 21.938  32.473  1.00 27.01 155 A 1 
ATOM 1175 C CA    . ALA A 1 155 ? -47.678 23.063  31.788  1.00 30.07 155 A 1 
ATOM 1176 C C     . ALA A 1 155 ? -48.746 22.726  30.695  1.00 27.89 155 A 1 
ATOM 1177 O O     . ALA A 1 155 ? -48.644 21.763  29.939  1.00 27.15 155 A 1 
ATOM 1178 C CB    . ALA A 1 155 ? -46.613 24.028  31.267  1.00 29.00 155 A 1 
ATOM 1179 N N     . THR A 1 156 ? -49.758 23.630  30.588  1.00 36.34 156 A 1 
ATOM 1180 C CA    . THR A 1 156 ? -51.158 23.368  30.188  1.00 40.25 156 A 1 
ATOM 1181 C C     . THR A 1 156 ? -51.624 23.717  28.759  1.00 37.40 156 A 1 
ATOM 1182 O O     . THR A 1 156 ? -52.718 23.289  28.379  1.00 35.81 156 A 1 
ATOM 1183 C CB    . THR A 1 156 ? -52.059 24.196  31.121  1.00 35.94 156 A 1 
ATOM 1184 O OG1   . THR A 1 156 ? -51.580 25.527  31.218  1.00 33.79 156 A 1 
ATOM 1185 C CG2   . THR A 1 156 ? -52.119 23.652  32.551  1.00 37.33 156 A 1 
ATOM 1186 N N     . ALA A 1 157 ? -50.953 24.598  28.032  1.00 26.79 157 A 1 
ATOM 1187 C CA    . ALA A 1 157 ? -51.637 25.612  27.210  1.00 27.95 157 A 1 
ATOM 1188 C C     . ALA A 1 157 ? -52.461 25.114  25.971  1.00 25.68 157 A 1 
ATOM 1189 O O     . ALA A 1 157 ? -52.135 24.096  25.370  1.00 25.12 157 A 1 
ATOM 1190 C CB    . ALA A 1 157 ? -50.626 26.692  26.821  1.00 27.54 157 A 1 
ATOM 1191 N N     . PRO A 1 158 ? -53.522 25.878  25.582  1.00 25.44 158 A 1 
ATOM 1192 C CA    . PRO A 1 158 ? -54.752 25.236  25.084  1.00 28.87 158 A 1 
ATOM 1193 C C     . PRO A 1 158 ? -55.210 25.378  23.596  1.00 27.88 158 A 1 
ATOM 1194 O O     . PRO A 1 158 ? -55.711 24.389  23.069  1.00 26.80 158 A 1 
ATOM 1195 C CB    . PRO A 1 158 ? -55.807 25.799  26.058  1.00 26.61 158 A 1 
ATOM 1196 C CG    . PRO A 1 158 ? -55.343 27.220  26.363  1.00 27.59 158 A 1 
ATOM 1197 C CD    . PRO A 1 158 ? -53.828 27.140  26.180  1.00 34.24 158 A 1 
ATOM 1198 N N     . VAL A 1 159 ? -55.228 26.606  22.966  1.00 23.88 159 A 1 
ATOM 1199 C CA    . VAL A 1 159 ? -56.530 27.051  22.365  1.00 27.75 159 A 1 
ATOM 1200 C C     . VAL A 1 159 ? -56.838 26.874  20.843  1.00 25.83 159 A 1 
ATOM 1201 O O     . VAL A 1 159 ? -57.615 25.995  20.467  1.00 24.39 159 A 1 
ATOM 1202 C CB    . VAL A 1 159 ? -56.877 28.503  22.767  1.00 26.22 159 A 1 
ATOM 1203 C CG1   . VAL A 1 159 ? -58.354 28.818  22.497  1.00 25.86 159 A 1 
ATOM 1204 C CG2   . VAL A 1 159 ? -56.659 28.833  24.248  1.00 32.89 159 A 1 
ATOM 1205 N N     . LEU A 1 160 ? -56.456 27.838  20.000  1.00 26.41 160 A 1 
ATOM 1206 C CA    . LEU A 1 160 ? -57.228 28.347  18.828  1.00 30.47 160 A 1 
ATOM 1207 C C     . LEU A 1 160 ? -56.860 27.702  17.459  1.00 27.93 160 A 1 
ATOM 1208 O O     . LEU A 1 160 ? -55.791 27.112  17.351  1.00 27.00 160 A 1 
ATOM 1209 C CB    . LEU A 1 160 ? -56.976 29.877  18.766  1.00 29.70 160 A 1 
ATOM 1210 C CG    . LEU A 1 160 ? -57.803 30.720  19.742  1.00 29.79 160 A 1 
ATOM 1211 C CD1   . LEU A 1 160 ? -57.084 32.034  20.065  1.00 32.47 160 A 1 
ATOM 1212 C CD2   . LEU A 1 160 ? -59.165 31.068  19.169  1.00 36.86 160 A 1 
ATOM 1213 N N     . GLY A 1 161 ? -57.591 27.809  16.338  1.00 27.83 161 A 1 
ATOM 1214 C CA    . GLY A 1 161 ? -58.893 28.444  16.033  1.00 29.95 161 A 1 
ATOM 1215 C C     . GLY A 1 161 ? -59.358 28.345  14.555  1.00 28.13 161 A 1 
ATOM 1216 O O     . GLY A 1 161 ? -60.180 27.490  14.211  1.00 26.45 161 A 1 
ATOM 1217 N N     . ARG A 1 162 ? -58.927 29.252  13.681  1.00 22.67 162 A 1 
ATOM 1218 C CA    . ARG A 1 162 ? -59.543 29.636  12.364  1.00 27.63 162 A 1 
ATOM 1219 C C     . ARG A 1 162 ? -58.838 28.985  11.139  1.00 25.99 162 A 1 
ATOM 1220 O O     . ARG A 1 162 ? -57.813 28.357  11.354  1.00 24.06 162 A 1 
ATOM 1221 C CB    . ARG A 1 162 ? -59.429 31.169  12.274  1.00 26.19 162 A 1 
ATOM 1222 C CG    . ARG A 1 162 ? -60.633 31.947  12.841  1.00 25.87 162 A 1 
ATOM 1223 C CD    . ARG A 1 162 ? -60.463 33.431  12.503  1.00 25.63 162 A 1 
ATOM 1224 N NE    . ARG A 1 162 ? -61.617 34.234  12.917  1.00 26.37 162 A 1 
ATOM 1225 C CZ    . ARG A 1 162 ? -61.784 35.534  12.728  1.00 25.25 162 A 1 
ATOM 1226 N NH1   . ARG A 1 162 ? -60.875 36.254  12.112  1.00 23.90 162 A 1 
ATOM 1227 N NH2   . ARG A 1 162 ? -62.853 36.145  13.134  1.00 22.46 162 A 1 
ATOM 1228 N N     . LYS A 1 163 ? -59.199 29.156  9.836   1.00 21.13 163 A 1 
ATOM 1229 C CA    . LYS A 1 163 ? -60.383 29.658  9.068   1.00 27.13 163 A 1 
ATOM 1230 C C     . LYS A 1 163 ? -60.394 29.061  7.621   1.00 25.65 163 A 1 
ATOM 1231 O O     . LYS A 1 163 ? -60.114 27.879  7.486   1.00 24.39 163 A 1 
ATOM 1232 C CB    . LYS A 1 163 ? -60.411 31.215  9.052   1.00 26.33 163 A 1 
ATOM 1233 C CG    . LYS A 1 163 ? -61.820 31.834  9.038   1.00 25.46 163 A 1 
ATOM 1234 C CD    . LYS A 1 163 ? -61.773 33.302  8.609   1.00 24.96 163 A 1 
ATOM 1235 C CE    . LYS A 1 163 ? -63.163 33.943  8.622   1.00 24.02 163 A 1 
ATOM 1236 N NZ    . LYS A 1 163 ? -63.311 34.971  7.561   1.00 23.87 163 A 1 
ATOM 1237 N N     . GLU A 1 164 ? -60.679 29.835  6.610   1.00 27.82 164 A 1 
ATOM 1238 C CA    . GLU A 1 164 ? -61.536 29.587  5.423   1.00 31.27 164 A 1 
ATOM 1239 C C     . GLU A 1 164 ? -60.974 29.045  4.080   1.00 29.83 164 A 1 
ATOM 1240 O O     . GLU A 1 164 ? -61.500 28.053  3.599   1.00 29.61 164 A 1 
ATOM 1241 C CB    . GLU A 1 164 ? -62.239 30.938  5.116   1.00 30.56 164 A 1 
ATOM 1242 C CG    . GLU A 1 164 ? -63.509 31.230  5.898   1.00 30.13 164 A 1 
ATOM 1243 C CD    . GLU A 1 164 ? -63.866 32.717  5.971   1.00 30.46 164 A 1 
ATOM 1244 O OE1   . GLU A 1 164 ? -65.000 33.030  6.403   1.00 29.88 164 A 1 
ATOM 1245 O OE2   . GLU A 1 164 ? -62.974 33.577  5.788   1.00 30.82 164 A 1 
ATOM 1246 N N     . GLU A 1 165 ? -60.113 29.769  3.379   1.00 26.04 165 A 1 
ATOM 1247 C CA    . GLU A 1 165 ? -60.492 30.340  2.064   1.00 27.76 165 A 1 
ATOM 1248 C C     . GLU A 1 165 ? -60.282 29.499  0.770   1.00 26.20 165 A 1 
ATOM 1249 O O     . GLU A 1 165 ? -59.654 28.454  0.750   1.00 25.39 165 A 1 
ATOM 1250 C CB    . GLU A 1 165 ? -59.892 31.754  1.911   1.00 27.76 165 A 1 
ATOM 1251 C CG    . GLU A 1 165 ? -60.953 32.865  2.009   1.00 27.74 165 A 1 
ATOM 1252 C CD    . GLU A 1 165 ? -60.361 34.292  1.970   1.00 29.52 165 A 1 
ATOM 1253 O OE1   . GLU A 1 165 ? -61.032 35.202  2.499   1.00 29.82 165 A 1 
ATOM 1254 O OE2   . GLU A 1 165 ? -59.238 34.464  1.446   1.00 31.90 165 A 1 
ATOM 1255 N N     . ASP A 1 166 ? -60.821 30.069  -0.337  1.00 25.82 166 A 1 
ATOM 1256 C CA    . ASP A 1 166 ? -61.485 29.452  -1.501  1.00 28.78 166 A 1 
ATOM 1257 C C     . ASP A 1 166 ? -60.671 28.924  -2.710  1.00 26.66 166 A 1 
ATOM 1258 O O     . ASP A 1 166 ? -61.104 27.991  -3.377  1.00 25.86 166 A 1 
ATOM 1259 C CB    . ASP A 1 166 ? -62.399 30.555  -2.075  1.00 28.01 166 A 1 
ATOM 1260 C CG    . ASP A 1 166 ? -63.874 30.525  -1.666  1.00 26.21 166 A 1 
ATOM 1261 O OD1   . ASP A 1 166 ? -64.371 29.457  -1.283  1.00 27.64 166 A 1 
ATOM 1262 O OD2   . ASP A 1 166 ? -64.496 31.601  -1.823  1.00 28.96 166 A 1 
ATOM 1263 N N     . THR A 1 167 ? -59.701 29.653  -3.204  1.00 25.21 167 A 1 
ATOM 1264 C CA    . THR A 1 167 ? -59.754 30.183  -4.581  1.00 27.39 167 A 1 
ATOM 1265 C C     . THR A 1 167 ? -59.633 29.191  -5.771  1.00 25.66 167 A 1 
ATOM 1266 O O     . THR A 1 167 ? -59.082 28.122  -5.696  1.00 24.32 167 A 1 
ATOM 1267 C CB    . THR A 1 167 ? -58.799 31.367  -4.808  1.00 25.66 167 A 1 
ATOM 1268 O OG1   . THR A 1 167 ? -57.519 31.086  -4.301  1.00 25.65 167 A 1 
ATOM 1269 C CG2   . THR A 1 167 ? -59.284 32.645  -4.154  1.00 28.86 167 A 1 
ATOM 1270 N N     . SER A 1 168 ? -60.149 29.675  -6.922  1.00 27.89 168 A 1 
ATOM 1271 C CA    . SER A 1 168 ? -60.996 28.972  -7.908  1.00 28.63 168 A 1 
ATOM 1272 C C     . SER A 1 168 ? -60.358 28.584  -9.264  1.00 27.04 168 A 1 
ATOM 1273 O O     . SER A 1 168 ? -60.969 27.827  -10.007 1.00 26.67 168 A 1 
ATOM 1274 C CB    . SER A 1 168 ? -62.144 29.959  -8.193  1.00 28.36 168 A 1 
ATOM 1275 O OG    . SER A 1 168 ? -62.894 29.705  -9.348  1.00 28.07 168 A 1 
ATOM 1276 N N     . TRP A 1 169 ? -59.267 29.201  -9.639  1.00 29.75 169 A 1 
ATOM 1277 C CA    . TRP A 1 169 ? -58.858 29.436  -11.042 1.00 27.81 169 A 1 
ATOM 1278 C C     . TRP A 1 169 ? -58.791 28.166  -11.944 1.00 26.98 169 A 1 
ATOM 1279 O O     . TRP A 1 169 ? -58.457 27.098  -11.457 1.00 25.20 169 A 1 
ATOM 1280 C CB    . TRP A 1 169 ? -57.475 30.109  -11.022 1.00 26.61 169 A 1 
ATOM 1281 C CG    . TRP A 1 169 ? -57.370 31.473  -10.431 1.00 24.57 169 A 1 
ATOM 1282 C CD1   . TRP A 1 169 ? -57.459 31.773  -9.122  1.00 22.62 169 A 1 
ATOM 1283 C CD2   . TRP A 1 169 ? -57.111 32.735  -11.124 1.00 24.62 169 A 1 
ATOM 1284 N NE1   . TRP A 1 169 ? -57.289 33.144  -8.935  1.00 22.49 169 A 1 
ATOM 1285 C CE2   . TRP A 1 169 ? -57.078 33.760  -10.147 1.00 22.50 169 A 1 
ATOM 1286 C CE3   . TRP A 1 169 ? -56.914 33.105  -12.462 1.00 25.90 169 A 1 
ATOM 1287 C CZ2   . TRP A 1 169 ? -56.871 35.116  -10.494 1.00 23.94 169 A 1 
ATOM 1288 C CZ3   . TRP A 1 169 ? -56.702 34.457  -12.815 1.00 24.25 169 A 1 
ATOM 1289 C CH2   . TRP A 1 169 ? -56.685 35.444  -11.843 1.00 24.64 169 A 1 
ATOM 1290 N N     . LEU A 1 170 ? -58.923 28.172  -13.265 1.00 26.71 170 A 1 
ATOM 1291 C CA    . LEU A 1 170 ? -59.634 28.993  -14.268 1.00 31.40 170 A 1 
ATOM 1292 C C     . LEU A 1 170 ? -59.868 28.092  -15.510 1.00 30.18 170 A 1 
ATOM 1293 O O     . LEU A 1 170 ? -59.351 26.982  -15.608 1.00 29.50 170 A 1 
ATOM 1294 C CB    . LEU A 1 170 ? -58.791 30.241  -14.658 1.00 29.81 170 A 1 
ATOM 1295 C CG    . LEU A 1 170 ? -59.511 31.608  -14.517 1.00 29.90 170 A 1 
ATOM 1296 C CD1   . LEU A 1 170 ? -58.528 32.759  -14.660 1.00 34.31 170 A 1 
ATOM 1297 C CD2   . LEU A 1 170 ? -60.609 31.809  -15.548 1.00 37.80 170 A 1 
ATOM 1298 N N     . LEU A 1 171 ? -60.631 28.584  -16.443 1.00 27.38 171 A 1 
ATOM 1299 C CA    . LEU A 1 171 ? -61.055 28.265  -17.828 1.00 30.80 171 A 1 
ATOM 1300 C C     . LEU A 1 171 ? -60.038 27.486  -18.736 1.00 28.98 171 A 1 
ATOM 1301 O O     . LEU A 1 171 ? -58.951 27.155  -18.286 1.00 27.45 171 A 1 
ATOM 1302 C CB    . LEU A 1 171 ? -61.385 29.666  -18.387 1.00 29.54 171 A 1 
ATOM 1303 C CG    . LEU A 1 171 ? -62.441 30.487  -17.619 1.00 28.88 171 A 1 
ATOM 1304 C CD1   . LEU A 1 171 ? -62.367 31.952  -18.019 1.00 30.70 171 A 1 
ATOM 1305 C CD2   . LEU A 1 171 ? -63.853 29.978  -17.888 1.00 33.78 171 A 1 
ATOM 1306 N N     . LEU A 1 172 ? -60.234 27.153  -20.037 1.00 26.44 172 A 1 
ATOM 1307 C CA    . LEU A 1 172 ? -61.217 27.521  -21.077 1.00 29.97 172 A 1 
ATOM 1308 C C     . LEU A 1 172 ? -61.296 26.412  -22.169 1.00 28.20 172 A 1 
ATOM 1309 O O     . LEU A 1 172 ? -60.745 25.327  -22.027 1.00 26.74 172 A 1 
ATOM 1310 C CB    . LEU A 1 172 ? -60.764 28.864  -21.718 1.00 28.44 172 A 1 
ATOM 1311 C CG    . LEU A 1 172 ? -61.832 29.982  -21.717 1.00 27.49 172 A 1 
ATOM 1312 C CD1   . LEU A 1 172 ? -61.187 31.349  -21.954 1.00 28.94 172 A 1 
ATOM 1313 C CD2   . LEU A 1 172 ? -62.919 29.777  -22.759 1.00 31.28 172 A 1 
ATOM 1314 N N     . SER A 1 173 ? -62.006 26.688  -23.238 1.00 27.24 173 A 1 
ATOM 1315 C CA    . SER A 1 173 ? -62.628 25.898  -24.335 1.00 30.10 173 A 1 
ATOM 1316 C C     . SER A 1 173 ? -61.678 25.558  -25.530 1.00 27.91 173 A 1 
ATOM 1317 O O     . SER A 1 173 ? -60.474 25.660  -25.365 1.00 26.20 173 A 1 
ATOM 1318 C CB    . SER A 1 173 ? -63.820 26.767  -24.737 1.00 28.90 173 A 1 
ATOM 1319 O OG    . SER A 1 173 ? -63.389 28.067  -25.119 1.00 28.82 173 A 1 
ATOM 1320 N N     . LYS A 1 174 ? -62.041 25.178  -26.804 1.00 24.05 174 A 1 
ATOM 1321 C CA    . LYS A 1 174 ? -63.361 24.901  -27.423 1.00 29.76 174 A 1 
ATOM 1322 C C     . LYS A 1 174 ? -63.313 24.010  -28.704 1.00 27.74 174 A 1 
ATOM 1323 O O     . LYS A 1 174 ? -63.794 22.885  -28.652 1.00 25.32 174 A 1 
ATOM 1324 C CB    . LYS A 1 174 ? -64.034 26.233  -27.813 1.00 27.65 174 A 1 
ATOM 1325 C CG    . LYS A 1 174 ? -65.575 26.229  -27.722 1.00 27.44 174 A 1 
ATOM 1326 C CD    . LYS A 1 174 ? -66.074 27.558  -28.290 1.00 25.98 174 A 1 
ATOM 1327 C CE    . LYS A 1 174 ? -67.583 27.666  -28.358 1.00 24.37 174 A 1 
ATOM 1328 N NZ    . LYS A 1 174 ? -67.935 28.716  -29.347 1.00 24.32 174 A 1 
ATOM 1329 N N     . ASP A 1 175 ? -62.910 24.566  -29.841 1.00 31.92 175 A 1 
ATOM 1330 C CA    . ASP A 1 175 ? -63.390 24.293  -31.233 1.00 34.71 175 A 1 
ATOM 1331 C C     . ASP A 1 175 ? -62.524 23.296  -32.084 1.00 31.26 175 A 1 
ATOM 1332 O O     . ASP A 1 175 ? -61.448 22.937  -31.637 1.00 28.88 175 A 1 
ATOM 1333 C CB    . ASP A 1 175 ? -63.454 25.667  -31.935 1.00 31.62 175 A 1 
ATOM 1334 C CG    . ASP A 1 175 ? -64.512 26.631  -31.383 1.00 29.34 175 A 1 
ATOM 1335 O OD1   . ASP A 1 175 ? -65.647 26.193  -31.132 1.00 29.76 175 A 1 
ATOM 1336 O OD2   . ASP A 1 175 ? -64.183 27.813  -31.173 1.00 30.86 175 A 1 
ATOM 1337 N N     . SER A 1 176 ? -62.821 22.832  -33.323 1.00 30.33 176 A 1 
ATOM 1338 C CA    . SER A 1 176 ? -64.095 22.527  -34.021 1.00 33.62 176 A 1 
ATOM 1339 C C     . SER A 1 176 ? -63.962 21.485  -35.178 1.00 31.91 176 A 1 
ATOM 1340 O O     . SER A 1 176 ? -64.363 20.338  -34.997 1.00 29.46 176 A 1 
ATOM 1341 C CB    . SER A 1 176 ? -64.771 23.797  -34.588 1.00 30.54 176 A 1 
ATOM 1342 O OG    . SER A 1 176 ? -63.933 24.488  -35.498 1.00 29.95 176 A 1 
ATOM 1343 N N     . ASP A 1 177 ? -63.535 21.892  -36.385 1.00 38.82 177 A 1 
ATOM 1344 C CA    . ASP A 1 177 ? -63.979 21.421  -37.736 1.00 41.71 177 A 1 
ATOM 1345 C C     . ASP A 1 177 ? -63.007 20.460  -38.512 1.00 38.90 177 A 1 
ATOM 1346 O O     . ASP A 1 177 ? -61.880 20.288  -38.086 1.00 36.37 177 A 1 
ATOM 1347 C CB    . ASP A 1 177 ? -64.200 22.710  -38.546 1.00 37.85 177 A 1 
ATOM 1348 C CG    . ASP A 1 177 ? -65.531 23.413  -38.294 1.00 34.23 177 A 1 
ATOM 1349 O OD1   . ASP A 1 177 ? -66.519 22.704  -38.007 1.00 33.88 177 A 1 
ATOM 1350 O OD2   . ASP A 1 177 ? -65.557 24.646  -38.452 1.00 34.47 177 A 1 
ATOM 1351 N N     . ASN A 1 178 ? -63.252 19.891  -39.731 1.00 31.33 178 A 1 
ATOM 1352 C CA    . ASN A 1 178 ? -64.501 19.514  -40.456 1.00 33.29 178 A 1 
ATOM 1353 C C     . ASN A 1 178 ? -64.312 18.386  -41.540 1.00 29.95 178 A 1 
ATOM 1354 O O     . ASN A 1 178 ? -64.975 17.357  -41.484 1.00 27.43 178 A 1 
ATOM 1355 C CB    . ASN A 1 178 ? -65.088 20.753  -41.168 1.00 30.85 178 A 1 
ATOM 1356 C CG    . ASN A 1 178 ? -66.608 20.741  -41.304 1.00 29.10 178 A 1 
ATOM 1357 O OD1   . ASN A 1 178 ? -67.296 19.761  -41.122 1.00 31.64 178 A 1 
ATOM 1358 N ND2   . ASN A 1 178 ? -67.184 21.886  -41.614 1.00 34.23 178 A 1 
ATOM 1359 N N     . HIS A 1 179 ? -63.542 18.616  -42.625 1.00 34.13 179 A 1 
ATOM 1360 C CA    . HIS A 1 179 ? -63.759 18.106  -44.020 1.00 37.05 179 A 1 
ATOM 1361 C C     . HIS A 1 179 ? -62.839 16.924  -44.486 1.00 34.41 179 A 1 
ATOM 1362 O O     . HIS A 1 179 ? -61.869 16.636  -43.817 1.00 31.84 179 A 1 
ATOM 1363 C CB    . HIS A 1 179 ? -63.566 19.317  -44.950 1.00 34.69 179 A 1 
ATOM 1364 C CG    . HIS A 1 179 ? -64.779 20.182  -45.188 1.00 34.50 179 A 1 
ATOM 1365 N ND1   . HIS A 1 179 ? -66.101 19.865  -45.007 1.00 35.07 179 A 1 
ATOM 1366 C CD2   . HIS A 1 179 ? -64.746 21.435  -45.755 1.00 35.20 179 A 1 
ATOM 1367 C CE1   . HIS A 1 179 ? -66.844 20.899  -45.423 1.00 33.38 179 A 1 
ATOM 1368 N NE2   . HIS A 1 179 ? -66.058 21.874  -45.891 1.00 33.03 179 A 1 
ATOM 1369 N N     . ASN A 1 180 ? -62.972 16.220  -45.666 1.00 33.43 180 A 1 
ATOM 1370 C CA    . ASN A 1 180 ? -64.125 15.895  -46.549 1.00 36.27 180 A 1 
ATOM 1371 C C     . ASN A 1 180 ? -63.917 14.605  -47.435 1.00 33.07 180 A 1 
ATOM 1372 O O     . ASN A 1 180 ? -64.544 13.592  -47.177 1.00 30.47 180 A 1 
ATOM 1373 C CB    . ASN A 1 180 ? -64.443 17.090  -47.486 1.00 34.08 180 A 1 
ATOM 1374 C CG    . ASN A 1 180 ? -65.882 17.144  -47.978 1.00 32.08 180 A 1 
ATOM 1375 O OD1   . ASN A 1 180 ? -66.683 16.247  -47.827 1.00 34.74 180 A 1 
ATOM 1376 N ND2   . ASN A 1 180 ? -66.271 18.246  -48.583 1.00 36.71 180 A 1 
ATOM 1377 N N     . ARG A 1 181 ? -63.164 14.623  -48.554 1.00 32.08 181 A 1 
ATOM 1378 C CA    . ARG A 1 181 ? -63.380 13.838  -49.829 1.00 37.13 181 A 1 
ATOM 1379 C C     . ARG A 1 181 ? -62.143 13.019  -50.323 1.00 34.18 181 A 1 
ATOM 1380 O O     . ARG A 1 181 ? -61.073 13.254  -49.801 1.00 30.85 181 A 1 
ATOM 1381 C CB    . ARG A 1 181 ? -63.747 14.865  -50.921 1.00 34.00 181 A 1 
ATOM 1382 C CG    . ARG A 1 181 ? -65.241 14.961  -51.267 1.00 32.48 181 A 1 
ATOM 1383 C CD    . ARG A 1 181 ? -65.412 15.897  -52.470 1.00 31.32 181 A 1 
ATOM 1384 N NE    . ARG A 1 181 ? -66.791 15.892  -52.973 1.00 30.46 181 A 1 
ATOM 1385 C CZ    . ARG A 1 181 ? -67.268 16.659  -53.956 1.00 27.90 181 A 1 
ATOM 1386 N NH1   . ARG A 1 181 ? -66.520 17.531  -54.571 1.00 27.08 181 A 1 
ATOM 1387 N NH2   . ARG A 1 181 ? -68.518 16.554  -54.341 1.00 27.63 181 A 1 
ATOM 1388 N N     . SER A 1 182 ? -62.167 12.157  -51.372 1.00 38.97 182 A 1 
ATOM 1389 C CA    . SER A 1 182 ? -63.184 11.299  -52.034 1.00 41.66 182 A 1 
ATOM 1390 C C     . SER A 1 182 ? -62.629 10.128  -52.894 1.00 40.31 182 A 1 
ATOM 1391 O O     . SER A 1 182 ? -62.901 8.988   -52.543 1.00 36.75 182 A 1 
ATOM 1392 C CB    . SER A 1 182 ? -64.160 12.081  -52.945 1.00 37.25 182 A 1 
ATOM 1393 O OG    . SER A 1 182 ? -63.494 12.665  -54.057 1.00 34.08 182 A 1 
ATOM 1394 N N     . GLY A 1 183 ? -62.037 10.343  -54.085 1.00 36.97 183 A 1 
ATOM 1395 C CA    . GLY A 1 183 ? -61.949 9.289   -55.146 1.00 37.76 183 A 1 
ATOM 1396 C C     . GLY A 1 183 ? -60.524 8.796   -55.508 1.00 35.58 183 A 1 
ATOM 1397 O O     . GLY A 1 183 ? -59.607 9.082   -54.764 1.00 32.67 183 A 1 
ATOM 1398 N N     . ASN A 1 184 ? -60.216 8.049   -56.623 1.00 39.62 184 A 1 
ATOM 1399 C CA    . ASN A 1 184 ? -61.108 7.373   -57.595 1.00 41.36 184 A 1 
ATOM 1400 C C     . ASN A 1 184 ? -60.473 6.111   -58.282 1.00 38.02 184 A 1 
ATOM 1401 O O     . ASN A 1 184 ? -60.701 5.000   -57.826 1.00 33.44 184 A 1 
ATOM 1402 C CB    . ASN A 1 184 ? -61.575 8.387   -58.667 1.00 36.95 184 A 1 
ATOM 1403 C CG    . ASN A 1 184 ? -62.950 8.066   -59.245 1.00 33.63 184 A 1 
ATOM 1404 O OD1   . ASN A 1 184 ? -63.689 7.222   -58.799 1.00 35.90 184 A 1 
ATOM 1405 N ND2   . ASN A 1 184 ? -63.347 8.797   -60.265 1.00 38.03 184 A 1 
ATOM 1406 N N     . ASN A 1 185 ? -59.775 6.248   -59.408 1.00 42.31 185 A 1 
ATOM 1407 C CA    . ASN A 1 185 ? -59.567 5.263   -60.519 1.00 43.51 185 A 1 
ATOM 1408 C C     . ASN A 1 185 ? -58.090 4.779   -60.703 1.00 39.67 185 A 1 
ATOM 1409 O O     . ASN A 1 185 ? -57.225 5.301   -60.036 1.00 34.97 185 A 1 
ATOM 1410 C CB    . ASN A 1 185 ? -60.067 5.986   -61.794 1.00 39.31 185 A 1 
ATOM 1411 C CG    . ASN A 1 185 ? -61.555 5.916   -62.049 1.00 35.01 185 A 1 
ATOM 1412 O OD1   . ASN A 1 185 ? -62.296 5.153   -61.467 1.00 36.67 185 A 1 
ATOM 1413 N ND2   . ASN A 1 185 ? -62.034 6.706   -62.988 1.00 37.77 185 A 1 
ATOM 1414 N N     . SER A 1 186 ? -57.672 3.870   -61.626 1.00 39.13 186 A 1 
ATOM 1415 C CA    . SER A 1 186 ? -58.298 2.759   -62.376 1.00 40.53 186 A 1 
ATOM 1416 C C     . SER A 1 186 ? -57.304 1.704   -62.932 1.00 39.38 186 A 1 
ATOM 1417 O O     . SER A 1 186 ? -57.352 0.565   -62.484 1.00 35.60 186 A 1 
ATOM 1418 C CB    . SER A 1 186 ? -59.136 3.262   -63.571 1.00 35.65 186 A 1 
ATOM 1419 O OG    . SER A 1 186 ? -58.362 4.063   -64.447 1.00 33.04 186 A 1 
ATOM 1420 N N     . SER A 1 187 ? -56.531 1.974   -64.001 1.00 38.82 187 A 1 
ATOM 1421 C CA    . SER A 1 187 ? -56.225 0.976   -65.060 1.00 40.65 187 A 1 
ATOM 1422 C C     . SER A 1 187 ? -54.793 0.379   -65.093 1.00 39.37 187 A 1 
ATOM 1423 O O     . SER A 1 187 ? -54.081 0.476   -64.119 1.00 36.46 187 A 1 
ATOM 1424 C CB    . SER A 1 187 ? -56.622 1.617   -66.403 1.00 36.74 187 A 1 
ATOM 1425 O OG    . SER A 1 187 ? -55.773 2.723   -66.702 1.00 33.90 187 A 1 
ATOM 1426 N N     . THR A 1 188 ? -54.296 -0.237  -66.181 1.00 41.32 188 A 1 
ATOM 1427 C CA    . THR A 1 188 ? -54.333 -1.662  -66.572 1.00 44.40 188 A 1 
ATOM 1428 C C     . THR A 1 188 ? -52.996 -2.252  -67.053 1.00 42.90 188 A 1 
ATOM 1429 O O     . THR A 1 188 ? -52.707 -3.392  -66.722 1.00 38.67 188 A 1 
ATOM 1430 C CB    . THR A 1 188 ? -55.267 -1.907  -67.775 1.00 38.79 188 A 1 
ATOM 1431 O OG1   . THR A 1 188 ? -55.165 -0.849  -68.707 1.00 35.74 188 A 1 
ATOM 1432 C CG2   . THR A 1 188 ? -56.735 -2.060  -67.403 1.00 39.38 188 A 1 
ATOM 1433 N N     . SER A 1 189 ? -52.274 -1.618  -67.968 1.00 36.26 189 A 1 
ATOM 1434 C CA    . SER A 1 189 ? -51.449 -2.279  -69.016 1.00 37.47 189 A 1 
ATOM 1435 C C     . SER A 1 189 ? -50.025 -2.718  -68.595 1.00 36.50 189 A 1 
ATOM 1436 O O     . SER A 1 189 ? -49.631 -2.511  -67.471 1.00 33.79 189 A 1 
ATOM 1437 C CB    . SER A 1 189 ? -51.387 -1.336  -70.223 1.00 33.80 189 A 1 
ATOM 1438 O OG    . SER A 1 189 ? -50.677 -0.142  -69.917 1.00 30.61 189 A 1 
ATOM 1439 N N     . SER A 1 190 ? -49.182 -3.264  -69.473 1.00 33.74 190 A 1 
ATOM 1440 C CA    . SER A 1 190 ? -49.133 -4.601  -70.074 1.00 35.56 190 A 1 
ATOM 1441 C C     . SER A 1 190 ? -47.694 -5.085  -70.326 1.00 34.29 190 A 1 
ATOM 1442 O O     . SER A 1 190 ? -47.456 -6.280  -70.266 1.00 31.72 190 A 1 
ATOM 1443 C CB    . SER A 1 190 ? -49.851 -4.640  -71.437 1.00 32.53 190 A 1 
ATOM 1444 O OG    . SER A 1 190 ? -49.236 -3.740  -72.352 1.00 29.78 190 A 1 
ATOM 1445 N N     . SER A 1 191 ? -46.737 -4.234  -70.722 1.00 37.80 191 A 1 
ATOM 1446 C CA    . SER A 1 191 ? -45.639 -4.655  -71.624 1.00 40.28 191 A 1 
ATOM 1447 C C     . SER A 1 191 ? -44.429 -5.359  -70.985 1.00 39.48 191 A 1 
ATOM 1448 O O     . SER A 1 191 ? -44.299 -5.443  -69.773 1.00 36.84 191 A 1 
ATOM 1449 C CB    . SER A 1 191 ? -45.192 -3.485  -72.509 1.00 35.98 191 A 1 
ATOM 1450 O OG    . SER A 1 191 ? -44.632 -2.449  -71.718 1.00 33.43 191 A 1 
ATOM 1451 N N     . SER A 1 192 ? -43.547 -5.874  -71.872 1.00 34.42 192 A 1 
ATOM 1452 C CA    . SER A 1 192 ? -42.977 -7.219  -71.770 1.00 36.45 192 A 1 
ATOM 1453 C C     . SER A 1 192 ? -41.494 -7.406  -71.398 1.00 36.23 192 A 1 
ATOM 1454 O O     . SER A 1 192 ? -41.127 -8.542  -71.128 1.00 34.65 192 A 1 
ATOM 1455 C CB    . SER A 1 192 ? -43.153 -7.864  -73.149 1.00 32.90 192 A 1 
ATOM 1456 O OG    . SER A 1 192 ? -42.531 -7.100  -74.160 1.00 30.78 192 A 1 
ATOM 1457 N N     . GLN A 1 193 ? -40.621 -6.423  -71.574 1.00 29.95 193 A 1 
ATOM 1458 C CA    . GLN A 1 193 ? -39.276 -6.699  -72.122 1.00 31.72 193 A 1 
ATOM 1459 C C     . GLN A 1 193 ? -38.204 -7.374  -71.216 1.00 30.90 193 A 1 
ATOM 1460 O O     . GLN A 1 193 ? -38.418 -7.701  -70.067 1.00 29.13 193 A 1 
ATOM 1461 C CB    . GLN A 1 193 ? -38.711 -5.437  -72.810 1.00 29.42 193 A 1 
ATOM 1462 C CG    . GLN A 1 193 ? -39.212 -5.238  -74.242 1.00 28.97 193 A 1 
ATOM 1463 C CD    . GLN A 1 193 ? -38.451 -4.138  -74.991 1.00 27.28 193 A 1 
ATOM 1464 O OE1   . GLN A 1 193 ? -37.640 -3.409  -74.461 1.00 27.81 193 A 1 
ATOM 1465 N NE2   . GLN A 1 193 ? -38.683 -3.983  -76.280 1.00 27.26 193 A 1 
ATOM 1466 N N     . TYR A 1 194 ? -37.038 -7.520  -71.829 1.00 25.49 194 A 1 
ATOM 1467 C CA    . TYR A 1 194 ? -36.015 -8.579  -71.809 1.00 27.33 194 A 1 
ATOM 1468 C C     . TYR A 1 194 ? -35.075 -8.753  -70.594 1.00 25.81 194 A 1 
ATOM 1469 O O     . TYR A 1 194 ? -34.263 -9.665  -70.645 1.00 24.03 194 A 1 
ATOM 1470 C CB    . TYR A 1 194 ? -35.120 -8.303  -73.034 1.00 25.59 194 A 1 
ATOM 1471 C CG    . TYR A 1 194 ? -35.193 -9.318  -74.150 1.00 24.99 194 A 1 
ATOM 1472 C CD1   . TYR A 1 194 ? -34.251 -10.383 -74.180 1.00 22.89 194 A 1 
ATOM 1473 C CD2   . TYR A 1 194 ? -36.147 -9.207  -75.171 1.00 23.78 194 A 1 
ATOM 1474 C CE1   . TYR A 1 194 ? -34.273 -11.318 -75.231 1.00 22.62 194 A 1 
ATOM 1475 C CE2   . TYR A 1 194 ? -36.177 -10.139 -76.218 1.00 22.48 194 A 1 
ATOM 1476 C CZ    . TYR A 1 194 ? -35.235 -11.194 -76.245 1.00 23.53 194 A 1 
ATOM 1477 O OH    . TYR A 1 194 ? -35.259 -12.100 -77.270 1.00 23.87 194 A 1 
ATOM 1478 N N     . PHE A 1 195 ? -34.991 -7.827  -69.621 1.00 26.81 195 A 1 
ATOM 1479 C CA    . PHE A 1 195 ? -33.692 -7.623  -68.938 1.00 27.82 195 A 1 
ATOM 1480 C C     . PHE A 1 195 ? -33.177 -8.857  -68.164 1.00 27.49 195 A 1 
ATOM 1481 O O     . PHE A 1 195 ? -33.939 -9.571  -67.522 1.00 25.92 195 A 1 
ATOM 1482 C CB    . PHE A 1 195 ? -33.693 -6.342  -68.099 1.00 26.08 195 A 1 
ATOM 1483 C CG    . PHE A 1 195 ? -32.608 -5.367  -68.532 1.00 25.79 195 A 1 
ATOM 1484 C CD1   . PHE A 1 195 ? -31.327 -5.413  -67.957 1.00 25.87 195 A 1 
ATOM 1485 C CD2   . PHE A 1 195 ? -32.872 -4.444  -69.565 1.00 28.72 195 A 1 
ATOM 1486 C CE1   . PHE A 1 195 ? -30.320 -4.539  -68.391 1.00 26.10 195 A 1 
ATOM 1487 C CE2   . PHE A 1 195 ? -31.860 -3.565  -70.012 1.00 24.61 195 A 1 
ATOM 1488 C CZ    . PHE A 1 195 ? -30.581 -3.612  -69.418 1.00 24.49 195 A 1 
ATOM 1489 N N     . GLY A 1 196 ? -31.890 -9.103  -68.312 1.00 30.93 196 A 1 
ATOM 1490 C CA    . GLY A 1 196 ? -31.268 -10.405 -68.054 1.00 31.95 196 A 1 
ATOM 1491 C C     . GLY A 1 196 ? -30.821 -10.732 -66.624 1.00 29.96 196 A 1 
ATOM 1492 O O     . GLY A 1 196 ? -31.248 -10.142 -65.650 1.00 27.70 196 A 1 
ATOM 1493 N N     . GLU A 1 197 ? -29.909 -11.692 -66.538 1.00 29.18 197 A 1 
ATOM 1494 C CA    . GLU A 1 197 ? -29.935 -12.877 -65.660 1.00 30.56 197 A 1 
ATOM 1495 C C     . GLU A 1 197 ? -29.153 -12.777 -64.324 1.00 28.82 197 A 1 
ATOM 1496 O O     . GLU A 1 197 ? -29.302 -13.657 -63.492 1.00 26.78 197 A 1 
ATOM 1497 C CB    . GLU A 1 197 ? -29.328 -14.000 -66.532 1.00 28.16 197 A 1 
ATOM 1498 C CG    . GLU A 1 197 ? -29.508 -15.450 -66.055 1.00 26.49 197 A 1 
ATOM 1499 C CD    . GLU A 1 197 ? -28.937 -16.453 -67.087 1.00 24.70 197 A 1 
ATOM 1500 O OE1   . GLU A 1 197 ? -29.359 -17.627 -67.030 1.00 23.18 197 A 1 
ATOM 1501 O OE2   . GLU A 1 197 ? -28.090 -16.047 -67.918 1.00 25.09 197 A 1 
ATOM 1502 N N     . VAL A 1 198 ? -28.255 -11.822 -64.145 1.00 27.32 198 A 1 
ATOM 1503 C CA    . VAL A 1 198 ? -27.053 -12.033 -63.302 1.00 29.37 198 A 1 
ATOM 1504 C C     . VAL A 1 198 ? -27.365 -12.168 -61.804 1.00 27.25 198 A 1 
ATOM 1505 O O     . VAL A 1 198 ? -27.325 -11.193 -61.046 1.00 26.07 198 A 1 
ATOM 1506 C CB    . VAL A 1 198 ? -25.944 -11.001 -63.567 1.00 28.70 198 A 1 
ATOM 1507 C CG1   . VAL A 1 198 ? -24.609 -11.487 -62.997 1.00 29.18 198 A 1 
ATOM 1508 C CG2   . VAL A 1 198 ? -25.714 -10.756 -65.067 1.00 33.68 198 A 1 
ATOM 1509 N N     . ASP A 1 199 ? -27.598 -13.401 -61.401 1.00 30.87 199 A 1 
ATOM 1510 C CA    . ASP A 1 199 ? -28.190 -13.821 -60.124 1.00 31.94 199 A 1 
ATOM 1511 C C     . ASP A 1 199 ? -27.165 -14.050 -58.981 1.00 29.83 199 A 1 
ATOM 1512 O O     . ASP A 1 199 ? -27.425 -14.804 -58.049 1.00 28.47 199 A 1 
ATOM 1513 C CB    . ASP A 1 199 ? -29.002 -15.093 -60.432 1.00 31.04 199 A 1 
ATOM 1514 C CG    . ASP A 1 199 ? -30.292 -15.269 -59.630 1.00 28.63 199 A 1 
ATOM 1515 O OD1   . ASP A 1 199 ? -30.776 -14.287 -59.035 1.00 29.29 199 A 1 
ATOM 1516 O OD2   . ASP A 1 199 ? -30.809 -16.407 -59.643 1.00 30.79 199 A 1 
ATOM 1517 N N     . GLN A 1 200 ? -25.938 -13.490 -59.084 1.00 26.25 200 A 1 
ATOM 1518 C CA    . GLN A 1 200 ? -24.837 -13.974 -58.245 1.00 26.88 200 A 1 
ATOM 1519 C C     . GLN A 1 200 ? -25.097 -13.785 -56.741 1.00 25.07 200 A 1 
ATOM 1520 O O     . GLN A 1 200 ? -25.062 -12.681 -56.195 1.00 22.71 200 A 1 
ATOM 1521 C CB    . GLN A 1 200 ? -23.485 -13.383 -58.659 1.00 25.56 200 A 1 
ATOM 1522 C CG    . GLN A 1 200 ? -22.871 -14.143 -59.845 1.00 25.25 200 A 1 
ATOM 1523 C CD    . GLN A 1 200 ? -21.423 -13.766 -60.135 1.00 22.68 200 A 1 
ATOM 1524 O OE1   . GLN A 1 200 ? -20.825 -12.879 -59.556 1.00 23.07 200 A 1 
ATOM 1525 N NE2   . GLN A 1 200 ? -20.781 -14.452 -61.069 1.00 21.53 200 A 1 
ATOM 1526 N N     . TYR A 1 201 ? -25.256 -14.921 -56.080 1.00 25.99 201 A 1 
ATOM 1527 C CA    . TYR A 1 201 ? -25.305 -15.130 -54.632 1.00 26.53 201 A 1 
ATOM 1528 C C     . TYR A 1 201 ? -24.027 -14.621 -53.955 1.00 24.73 201 A 1 
ATOM 1529 O O     . TYR A 1 201 ? -23.081 -15.378 -53.728 1.00 23.41 201 A 1 
ATOM 1530 C CB    . TYR A 1 201 ? -25.464 -16.637 -54.362 1.00 25.96 201 A 1 
ATOM 1531 C CG    . TYR A 1 201 ? -26.872 -17.136 -54.159 1.00 26.42 201 A 1 
ATOM 1532 C CD1   . TYR A 1 201 ? -27.304 -17.487 -52.857 1.00 24.56 201 A 1 
ATOM 1533 C CD2   . TYR A 1 201 ? -27.751 -17.307 -55.238 1.00 25.87 201 A 1 
ATOM 1534 C CE1   . TYR A 1 201 ? -28.582 -17.998 -52.639 1.00 23.71 201 A 1 
ATOM 1535 C CE2   . TYR A 1 201 ? -29.043 -17.815 -55.025 1.00 22.90 201 A 1 
ATOM 1536 C CZ    . TYR A 1 201 ? -29.457 -18.166 -53.718 1.00 23.82 201 A 1 
ATOM 1537 O OH    . TYR A 1 201 ? -30.710 -18.675 -53.507 1.00 24.68 201 A 1 
ATOM 1538 N N     . PHE A 1 202 ? -23.972 -13.330 -53.616 1.00 21.49 202 A 1 
ATOM 1539 C CA    . PHE A 1 202 ? -22.899 -12.840 -52.766 1.00 21.27 202 A 1 
ATOM 1540 C C     . PHE A 1 202 ? -23.220 -13.181 -51.304 1.00 21.23 202 A 1 
ATOM 1541 O O     . PHE A 1 202 ? -24.023 -12.514 -50.651 1.00 19.20 202 A 1 
ATOM 1542 C CB    . PHE A 1 202 ? -22.602 -11.360 -53.030 1.00 20.11 202 A 1 
ATOM 1543 C CG    . PHE A 1 202 ? -21.121 -11.090 -53.187 1.00 19.29 202 A 1 
ATOM 1544 C CD1   . PHE A 1 202 ? -20.327 -10.779 -52.076 1.00 17.68 202 A 1 
ATOM 1545 C CD2   . PHE A 1 202 ? -20.522 -11.208 -54.458 1.00 20.58 202 A 1 
ATOM 1546 C CE1   . PHE A 1 202 ? -18.941 -10.567 -52.216 1.00 17.38 202 A 1 
ATOM 1547 C CE2   . PHE A 1 202 ? -19.140 -10.997 -54.610 1.00 17.20 202 A 1 
ATOM 1548 C CZ    . PHE A 1 202 ? -18.356 -10.678 -53.489 1.00 17.70 202 A 1 
ATOM 1549 N N     . ASP A 1 203 ? -22.623 -14.254 -50.840 1.00 29.90 203 A 1 
ATOM 1550 C CA    . ASP A 1 203 ? -22.890 -14.849 -49.536 1.00 30.57 203 A 1 
ATOM 1551 C C     . ASP A 1 203 ? -22.323 -13.957 -48.413 1.00 28.84 203 A 1 
ATOM 1552 O O     . ASP A 1 203 ? -21.125 -13.953 -48.120 1.00 27.35 203 A 1 
ATOM 1553 C CB    . ASP A 1 203 ? -22.347 -16.284 -49.541 1.00 29.33 203 A 1 
ATOM 1554 C CG    . ASP A 1 203 ? -23.065 -17.247 -48.591 1.00 27.06 203 A 1 
ATOM 1555 O OD1   . ASP A 1 203 ? -23.979 -16.793 -47.877 1.00 25.87 203 A 1 
ATOM 1556 O OD2   . ASP A 1 203 ? -22.675 -18.431 -48.591 1.00 27.14 203 A 1 
ATOM 1557 N N     . LEU A 1 204 ? -23.182 -13.151 -47.800 1.00 21.98 204 A 1 
ATOM 1558 C CA    . LEU A 1 204 ? -22.844 -12.127 -46.797 1.00 23.23 204 A 1 
ATOM 1559 C C     . LEU A 1 204 ? -22.492 -12.700 -45.406 1.00 21.98 204 A 1 
ATOM 1560 O O     . LEU A 1 204 ? -22.409 -11.947 -44.438 1.00 20.00 204 A 1 
ATOM 1561 C CB    . LEU A 1 204 ? -24.005 -11.104 -46.728 1.00 22.08 204 A 1 
ATOM 1562 C CG    . LEU A 1 204 ? -23.768 -9.852  -47.590 1.00 21.20 204 A 1 
ATOM 1563 C CD1   . LEU A 1 204 ? -25.095 -9.118  -47.839 1.00 20.95 204 A 1 
ATOM 1564 C CD2   . LEU A 1 204 ? -22.825 -8.864  -46.899 1.00 24.58 204 A 1 
ATOM 1565 N N     . VAL A 1 205 ? -22.257 -13.988 -45.305 1.00 24.54 205 A 1 
ATOM 1566 C CA    . VAL A 1 205 ? -22.103 -14.682 -44.006 1.00 27.67 205 A 1 
ATOM 1567 C C     . VAL A 1 205 ? -20.897 -14.180 -43.198 1.00 25.75 205 A 1 
ATOM 1568 O O     . VAL A 1 205 ? -20.926 -14.182 -41.966 1.00 23.85 205 A 1 
ATOM 1569 C CB    . VAL A 1 205 ? -22.014 -16.200 -44.213 1.00 26.21 205 A 1 
ATOM 1570 C CG1   . VAL A 1 205 ? -22.039 -16.966 -42.885 1.00 24.89 205 A 1 
ATOM 1571 C CG2   . VAL A 1 205 ? -23.181 -16.736 -45.052 1.00 27.63 205 A 1 
ATOM 1572 N N     . GLY A 1 206 ? -19.844 -13.745 -43.891 1.00 30.22 206 A 1 
ATOM 1573 C CA    . GLY A 1 206 ? -18.542 -13.570 -43.254 1.00 30.14 206 A 1 
ATOM 1574 C C     . GLY A 1 206 ? -18.399 -12.449 -42.217 1.00 29.55 206 A 1 
ATOM 1575 O O     . GLY A 1 206 ? -17.484 -12.511 -41.392 1.00 27.08 206 A 1 
ATOM 1576 N N     . TYR A 1 207 ? -19.252 -11.407 -42.253 1.00 24.07 207 A 1 
ATOM 1577 C CA    . TYR A 1 207 ? -18.984 -10.180 -41.487 1.00 24.84 207 A 1 
ATOM 1578 C C     . TYR A 1 207 ? -19.307 -10.298 -39.993 1.00 23.97 207 A 1 
ATOM 1579 O O     . TYR A 1 207 ? -18.647 -9.655  -39.162 1.00 21.44 207 A 1 
ATOM 1580 C CB    . TYR A 1 207 ? -19.690 -8.984  -42.148 1.00 23.43 207 A 1 
ATOM 1581 C CG    . TYR A 1 207 ? -18.891 -7.705  -42.085 1.00 22.61 207 A 1 
ATOM 1582 C CD1   . TYR A 1 207 ? -19.071 -6.788  -41.026 1.00 19.99 207 A 1 
ATOM 1583 C CD2   . TYR A 1 207 ? -17.927 -7.426  -43.075 1.00 22.39 207 A 1 
ATOM 1584 C CE1   . TYR A 1 207 ? -18.314 -5.606  -40.959 1.00 19.45 207 A 1 
ATOM 1585 C CE2   . TYR A 1 207 ? -17.160 -6.251  -43.021 1.00 18.94 207 A 1 
ATOM 1586 C CZ    . TYR A 1 207 ? -17.356 -5.336  -41.959 1.00 20.35 207 A 1 
ATOM 1587 O OH    . TYR A 1 207 ? -16.610 -4.186  -41.906 1.00 22.72 207 A 1 
ATOM 1588 N N     . ASN A 1 208 ? -20.285 -11.120 -39.620 1.00 27.08 208 A 1 
ATOM 1589 C CA    . ASN A 1 208 ? -20.714 -11.251 -38.218 1.00 26.71 208 A 1 
ATOM 1590 C C     . ASN A 1 208 ? -19.637 -11.835 -37.299 1.00 25.31 208 A 1 
ATOM 1591 O O     . ASN A 1 208 ? -19.585 -11.490 -36.123 1.00 23.08 208 A 1 
ATOM 1592 C CB    . ASN A 1 208 ? -22.013 -12.065 -38.146 1.00 25.27 208 A 1 
ATOM 1593 C CG    . ASN A 1 208 ? -23.272 -11.232 -38.333 1.00 22.92 208 A 1 
ATOM 1594 O OD1   . ASN A 1 208 ? -23.263 -10.019 -38.380 1.00 23.78 208 A 1 
ATOM 1595 N ND2   . ASN A 1 208 ? -24.415 -11.868 -38.422 1.00 26.37 208 A 1 
ATOM 1596 N N     . SER A 1 209 ? -18.754 -12.676 -37.842 1.00 32.77 209 A 1 
ATOM 1597 C CA    . SER A 1 209 ? -17.717 -13.347 -37.038 1.00 34.03 209 A 1 
ATOM 1598 C C     . SER A 1 209 ? -16.754 -12.373 -36.347 1.00 33.29 209 A 1 
ATOM 1599 O O     . SER A 1 209 ? -16.233 -12.677 -35.278 1.00 30.72 209 A 1 
ATOM 1600 C CB    . SER A 1 209 ? -16.934 -14.298 -37.932 1.00 31.27 209 A 1 
ATOM 1601 O OG    . SER A 1 209 ? -15.894 -14.930 -37.228 1.00 28.79 209 A 1 
ATOM 1602 N N     . TYR A 1 210 ? -16.495 -11.191 -36.951 1.00 26.15 210 A 1 
ATOM 1603 C CA    . TYR A 1 210 ? -15.492 -10.269 -36.420 1.00 25.94 210 A 1 
ATOM 1604 C C     . TYR A 1 210 ? -15.983 -9.519  -35.174 1.00 25.39 210 A 1 
ATOM 1605 O O     . TYR A 1 210 ? -15.220 -9.359  -34.215 1.00 22.94 210 A 1 
ATOM 1606 C CB    . TYR A 1 210 ? -15.032 -9.309  -37.527 1.00 24.02 210 A 1 
ATOM 1607 C CG    . TYR A 1 210 ? -13.574 -8.917  -37.392 1.00 22.97 210 A 1 
ATOM 1608 C CD1   . TYR A 1 210 ? -13.188 -7.799  -36.630 1.00 20.74 210 A 1 
ATOM 1609 C CD2   . TYR A 1 210 ? -12.589 -9.714  -38.009 1.00 22.69 210 A 1 
ATOM 1610 C CE1   . TYR A 1 210 ? -11.835 -7.456  -36.493 1.00 20.29 210 A 1 
ATOM 1611 C CE2   . TYR A 1 210 ? -11.220 -9.381  -37.879 1.00 20.24 210 A 1 
ATOM 1612 C CZ    . TYR A 1 210 ? -10.856 -8.250  -37.124 1.00 21.75 210 A 1 
ATOM 1613 O OH    . TYR A 1 210 ? -9.525  -7.923  -37.003 1.00 22.93 210 A 1 
ATOM 1614 N N     . TYR A 1 211 ? -17.272 -9.090  -35.172 1.00 28.90 211 A 1 
ATOM 1615 C CA    . TYR A 1 211 ? -17.862 -8.419  -34.013 1.00 27.64 211 A 1 
ATOM 1616 C C     . TYR A 1 211 ? -18.030 -9.372  -32.825 1.00 25.90 211 A 1 
ATOM 1617 O O     . TYR A 1 211 ? -17.739 -8.994  -31.694 1.00 23.00 211 A 1 
ATOM 1618 C CB    . TYR A 1 211 ? -19.204 -7.774  -34.398 1.00 26.12 211 A 1 
ATOM 1619 C CG    . TYR A 1 211 ? -19.092 -6.276  -34.587 1.00 25.31 211 A 1 
ATOM 1620 C CD1   . TYR A 1 211 ? -19.272 -5.417  -33.486 1.00 22.97 211 A 1 
ATOM 1621 C CD2   . TYR A 1 211 ? -18.781 -5.736  -35.843 1.00 25.77 211 A 1 
ATOM 1622 C CE1   . TYR A 1 211 ? -19.150 -4.021  -33.631 1.00 22.98 211 A 1 
ATOM 1623 C CE2   . TYR A 1 211 ? -18.663 -4.342  -36.008 1.00 22.87 211 A 1 
ATOM 1624 C CZ    . TYR A 1 211 ? -18.850 -3.486  -34.896 1.00 24.26 211 A 1 
ATOM 1625 O OH    . TYR A 1 211 ? -18.737 -2.122  -35.050 1.00 24.95 211 A 1 
ATOM 1626 N N     . ASP A 1 212 ? -18.419 -10.620 -33.103 1.00 41.27 212 A 1 
ATOM 1627 C CA    . ASP A 1 212 ? -18.577 -11.640 -32.065 1.00 41.74 212 A 1 
ATOM 1628 C C     . ASP A 1 212 ? -17.241 -11.939 -31.361 1.00 39.13 212 A 1 
ATOM 1629 O O     . ASP A 1 212 ? -17.186 -12.042 -30.144 1.00 37.09 212 A 1 
ATOM 1630 C CB    . ASP A 1 212 ? -19.187 -12.910 -32.689 1.00 38.39 212 A 1 
ATOM 1631 C CG    . ASP A 1 212 ? -20.487 -13.380 -32.034 1.00 35.16 212 A 1 
ATOM 1632 O OD1   . ASP A 1 212 ? -20.927 -12.751 -31.047 1.00 34.35 212 A 1 
ATOM 1633 O OD2   . ASP A 1 212 ? -21.042 -14.378 -32.553 1.00 35.13 212 A 1 
ATOM 1634 N N     . SER A 1 213 ? -16.139 -11.982 -32.119 1.00 38.96 213 A 1 
ATOM 1635 C CA    . SER A 1 213 ? -14.807 -12.235 -31.543 1.00 39.65 213 A 1 
ATOM 1636 C C     . SER A 1 213 ? -14.311 -11.109 -30.622 1.00 39.30 213 A 1 
ATOM 1637 O O     . SER A 1 213 ? -13.564 -11.373 -29.679 1.00 36.14 213 A 1 
ATOM 1638 C CB    . SER A 1 213 ? -13.791 -12.495 -32.651 1.00 35.29 213 A 1 
ATOM 1639 O OG    . SER A 1 213 ? -13.443 -11.315 -33.359 1.00 32.52 213 A 1 
ATOM 1640 N N     . HIS A 1 214 ? -14.715 -9.858  -30.872 1.00 30.38 214 A 1 
ATOM 1641 C CA    . HIS A 1 214 ? -14.329 -8.724  -30.031 1.00 32.11 214 A 1 
ATOM 1642 C C     . HIS A 1 214 ? -15.161 -8.644  -28.746 1.00 30.87 214 A 1 
ATOM 1643 O O     . HIS A 1 214 ? -14.602 -8.384  -27.681 1.00 28.18 214 A 1 
ATOM 1644 C CB    . HIS A 1 214 ? -14.385 -7.422  -30.829 1.00 30.45 214 A 1 
ATOM 1645 C CG    . HIS A 1 214 ? -13.034 -6.782  -30.958 1.00 29.53 214 A 1 
ATOM 1646 N ND1   . HIS A 1 214 ? -12.288 -6.242  -29.931 1.00 27.86 214 A 1 
ATOM 1647 C CD2   . HIS A 1 214 ? -12.302 -6.607  -32.106 1.00 28.06 214 A 1 
ATOM 1648 C CE1   . HIS A 1 214 ? -11.150 -5.758  -30.459 1.00 27.19 214 A 1 
ATOM 1649 N NE2   . HIS A 1 214 ? -11.122 -5.956  -31.774 1.00 26.20 214 A 1 
ATOM 1650 N N     . MET A 1 215 ? -16.486 -8.896  -28.868 1.00 37.54 215 A 1 
ATOM 1651 C CA    . MET A 1 215 ? -17.357 -9.027  -27.701 1.00 37.82 215 A 1 
ATOM 1652 C C     . MET A 1 215 ? -16.928 -10.230 -26.866 1.00 37.35 215 A 1 
ATOM 1653 O O     . MET A 1 215 ? -16.700 -10.080 -25.661 1.00 34.95 215 A 1 
ATOM 1654 C CB    . MET A 1 215 ? -18.831 -9.136  -28.129 1.00 35.58 215 A 1 
ATOM 1655 C CG    . MET A 1 215 ? -19.404 -7.775  -28.541 1.00 32.09 215 A 1 
ATOM 1656 S SD    . MET A 1 215 ? -19.728 -6.631  -27.148 1.00 29.99 215 A 1 
ATOM 1657 C CE    . MET A 1 215 ? -21.533 -6.754  -27.054 1.00 28.06 215 A 1 
ATOM 1658 N N     . SER A 1 216 ? -16.677 -11.375 -27.507 1.00 45.45 216 A 1 
ATOM 1659 C CA    . SER A 1 216 ? -16.241 -12.589 -26.815 1.00 46.82 216 A 1 
ATOM 1660 C C     . SER A 1 216 ? -14.911 -12.403 -26.096 1.00 47.38 216 A 1 
ATOM 1661 O O     . SER A 1 216 ? -14.748 -12.954 -25.012 1.00 42.96 216 A 1 
ATOM 1662 C CB    . SER A 1 216 ? -16.158 -13.786 -27.754 1.00 41.46 216 A 1 
ATOM 1663 O OG    . SER A 1 216 ? -15.075 -13.666 -28.653 1.00 36.34 216 A 1 
ATOM 1664 N N     . ASN A 1 217 ? -13.968 -11.606 -26.602 1.00 47.03 217 A 1 
ATOM 1665 C CA    . ASN A 1 217 ? -12.716 -11.359 -25.887 1.00 46.90 217 A 1 
ATOM 1666 C C     . ASN A 1 217 ? -12.913 -10.484 -24.643 1.00 44.00 217 A 1 
ATOM 1667 O O     . ASN A 1 217 ? -12.246 -10.706 -23.635 1.00 42.53 217 A 1 
ATOM 1668 C CB    . ASN A 1 217 ? -11.682 -10.719 -26.828 1.00 44.49 217 A 1 
ATOM 1669 C CG    . ASN A 1 217 ? -10.824 -11.753 -27.544 1.00 39.52 217 A 1 
ATOM 1670 O OD1   . ASN A 1 217 ? -10.461 -12.800 -27.027 1.00 40.12 217 A 1 
ATOM 1671 N ND2   . ASN A 1 217 ? -10.417 -11.465 -28.753 1.00 40.26 217 A 1 
ATOM 1672 N N     . GLN A 1 218 ? -13.811 -9.490  -24.712 1.00 51.71 218 A 1 
ATOM 1673 C CA    . GLN A 1 218 ? -14.103 -8.661  -23.543 1.00 51.42 218 A 1 
ATOM 1674 C C     . GLN A 1 218 ? -14.936 -9.441  -22.524 1.00 52.39 218 A 1 
ATOM 1675 O O     . GLN A 1 218 ? -14.646 -9.386  -21.328 1.00 51.73 218 A 1 
ATOM 1676 C CB    . GLN A 1 218 ? -14.760 -7.358  -23.988 1.00 47.89 218 A 1 
ATOM 1677 C CG    . GLN A 1 218 ? -14.745 -6.316  -22.847 1.00 41.56 218 A 1 
ATOM 1678 C CD    . GLN A 1 218 ? -15.202 -4.924  -23.286 1.00 37.24 218 A 1 
ATOM 1679 O OE1   . GLN A 1 218 ? -15.605 -4.650  -24.395 1.00 37.47 218 A 1 
ATOM 1680 N NE2   . GLN A 1 218 ? -15.150 -3.960  -22.397 1.00 34.77 218 A 1 
ATOM 1681 N N     . GLU A 1 219 ? -15.905 -10.219 -22.999 1.00 52.06 219 A 1 
ATOM 1682 C CA    . GLU A 1 219 ? -16.655 -11.167 -22.187 1.00 53.61 219 A 1 
ATOM 1683 C C     . GLU A 1 219 ? -15.753 -12.276 -21.650 1.00 52.12 219 A 1 
ATOM 1684 O O     . GLU A 1 219 ? -15.832 -12.556 -20.462 1.00 52.87 219 A 1 
ATOM 1685 C CB    . GLU A 1 219 ? -17.829 -11.764 -22.966 1.00 51.59 219 A 1 
ATOM 1686 C CG    . GLU A 1 219 ? -18.972 -10.757 -23.125 1.00 46.60 219 A 1 
ATOM 1687 C CD    . GLU A 1 219 ? -20.224 -11.356 -23.787 1.00 43.77 219 A 1 
ATOM 1688 O OE1   . GLU A 1 219 ? -21.295 -10.730 -23.630 1.00 40.49 219 A 1 
ATOM 1689 O OE2   . GLU A 1 219 ? -20.093 -12.423 -24.426 1.00 40.48 219 A 1 
ATOM 1690 N N     . GLN A 1 220 ? -14.842 -12.837 -22.462 1.00 52.95 220 A 1 
ATOM 1691 C CA    . GLN A 1 220 ? -13.854 -13.800 -21.978 1.00 54.49 220 A 1 
ATOM 1692 C C     . GLN A 1 220 ? -12.938 -13.177 -20.931 1.00 54.32 220 A 1 
ATOM 1693 O O     . GLN A 1 220 ? -12.620 -13.859 -19.969 1.00 55.65 220 A 1 
ATOM 1694 C CB    . GLN A 1 220 ? -12.981 -14.373 -23.100 1.00 53.04 220 A 1 
ATOM 1695 C CG    . GLN A 1 220 ? -13.639 -15.563 -23.802 1.00 48.56 220 A 1 
ATOM 1696 C CD    . GLN A 1 220 ? -12.749 -16.165 -24.900 1.00 45.33 220 A 1 
ATOM 1697 O OE1   . GLN A 1 220 ? -11.702 -15.657 -25.264 1.00 44.20 220 A 1 
ATOM 1698 N NE2   . GLN A 1 220 ? -13.121 -17.301 -25.435 1.00 40.61 220 A 1 
ATOM 1699 N N     . TYR A 1 221 ? -12.513 -11.920 -21.079 1.00 55.63 221 A 1 
ATOM 1700 C CA    . TYR A 1 221 ? -11.676 -11.289 -20.063 1.00 55.65 221 A 1 
ATOM 1701 C C     . TYR A 1 221 ? -12.468 -11.045 -18.778 1.00 53.93 221 A 1 
ATOM 1702 O O     . TYR A 1 221 ? -11.967 -11.349 -17.696 1.00 52.74 221 A 1 
ATOM 1703 C CB    . TYR A 1 221 ? -11.056 -9.994  -20.593 1.00 53.18 221 A 1 
ATOM 1704 C CG    . TYR A 1 221 ? -9.903  -9.514  -19.734 1.00 46.37 221 A 1 
ATOM 1705 C CD1   . TYR A 1 221 ? -10.125 -8.647  -18.647 1.00 44.95 221 A 1 
ATOM 1706 C CD2   . TYR A 1 221 ? -8.599  -9.992  -19.980 1.00 44.39 221 A 1 
ATOM 1707 C CE1   . TYR A 1 221 ? -9.063  -8.247  -17.826 1.00 39.06 221 A 1 
ATOM 1708 C CE2   . TYR A 1 221 ? -7.525  -9.592  -19.172 1.00 39.80 221 A 1 
ATOM 1709 C CZ    . TYR A 1 221 ? -7.753  -8.717  -18.091 1.00 41.67 221 A 1 
ATOM 1710 O OH    . TYR A 1 221 ? -6.708  -8.322  -17.290 1.00 39.88 221 A 1 
ATOM 1711 N N     . VAL A 1 222 ? -13.718 -10.560 -18.885 1.00 63.78 222 A 1 
ATOM 1712 C CA    . VAL A 1 222 ? -14.615 -10.406 -17.734 1.00 64.02 222 A 1 
ATOM 1713 C C     . VAL A 1 222 ? -14.947 -11.774 -17.116 1.00 63.31 222 A 1 
ATOM 1714 O O     . VAL A 1 222 ? -14.957 -11.899 -15.898 1.00 65.27 222 A 1 
ATOM 1715 C CB    . VAL A 1 222 ? -15.895 -9.650  -18.126 1.00 61.64 222 A 1 
ATOM 1716 C CG1   . VAL A 1 222 ? -16.952 -9.642  -17.007 1.00 55.34 222 A 1 
ATOM 1717 C CG2   . VAL A 1 222 ? -15.580 -8.178  -18.429 1.00 58.29 222 A 1 
ATOM 1718 N N     . MET A 1 223 ? -15.163 -12.796 -17.946 1.00 65.36 223 A 1 
ATOM 1719 C CA    . MET A 1 223 ? -15.442 -14.159 -17.497 1.00 65.73 223 A 1 
ATOM 1720 C C     . MET A 1 223 ? -14.190 -14.812 -16.910 1.00 65.95 223 A 1 
ATOM 1721 O O     . MET A 1 223 ? -14.297 -15.510 -15.910 1.00 67.68 223 A 1 
ATOM 1722 C CB    . MET A 1 223 ? -16.029 -14.965 -18.656 1.00 64.45 223 A 1 
ATOM 1723 C CG    . MET A 1 223 ? -16.567 -16.337 -18.233 1.00 58.87 223 A 1 
ATOM 1724 S SD    . MET A 1 223 ? -17.484 -17.233 -19.523 1.00 54.89 223 A 1 
ATOM 1725 C CE    . MET A 1 223 ? -16.164 -17.520 -20.740 1.00 49.12 223 A 1 
ATOM 1726 N N     . GLN A 1 224 ? -13.001 -14.530 -17.449 1.00 61.95 224 A 1 
ATOM 1727 C CA    . GLN A 1 224 ? -11.737 -14.987 -16.878 1.00 62.73 224 A 1 
ATOM 1728 C C     . GLN A 1 224 ? -11.419 -14.233 -15.584 1.00 62.67 224 A 1 
ATOM 1729 O O     . GLN A 1 224 ? -10.929 -14.842 -14.631 1.00 64.93 224 A 1 
ATOM 1730 C CB    . GLN A 1 224 ? -10.623 -14.863 -17.929 1.00 61.17 224 A 1 
ATOM 1731 C CG    . GLN A 1 224 ? -9.316  -15.553 -17.496 1.00 55.88 224 A 1 
ATOM 1732 C CD    . GLN A 1 224 ? -8.262  -15.569 -18.611 1.00 51.48 224 A 1 
ATOM 1733 O OE1   . GLN A 1 224 ? -8.107  -14.665 -19.419 1.00 48.75 224 A 1 
ATOM 1734 N NE2   . GLN A 1 224 ? -7.451  -16.619 -18.676 1.00 46.49 224 A 1 
ATOM 1735 N N     . GLU A 1 225 ? -11.735 -12.932 -15.502 1.00 66.07 225 A 1 
ATOM 1736 C CA    . GLU A 1 225 ? -11.637 -12.160 -14.260 1.00 66.32 225 A 1 
ATOM 1737 C C     . GLU A 1 225 ? -12.663 -12.670 -13.229 1.00 66.53 225 A 1 
ATOM 1738 O O     . GLU A 1 225 ? -12.316 -12.846 -12.069 1.00 67.28 225 A 1 
ATOM 1739 C CB    . GLU A 1 225 ? -11.798 -10.646 -14.531 1.00 62.43 225 A 1 
ATOM 1740 C CG    . GLU A 1 225 ? -11.107 -9.762  -13.472 1.00 55.02 225 A 1 
ATOM 1741 C CD    . GLU A 1 225 ? -11.436 -8.251  -13.545 1.00 50.90 225 A 1 
ATOM 1742 O OE1   . GLU A 1 225 ? -10.753 -7.464  -12.853 1.00 47.42 225 A 1 
ATOM 1743 O OE2   . GLU A 1 225 ? -12.431 -7.847  -14.168 1.00 46.16 225 A 1 
ATOM 1744 N N     . GLN A 1 226 ? -13.902 -12.993 -13.660 1.00 68.47 226 A 1 
ATOM 1745 C CA    . GLN A 1 226 ? -14.909 -13.639 -12.814 1.00 68.21 226 A 1 
ATOM 1746 C C     . GLN A 1 226 ? -14.511 -15.055 -12.401 1.00 68.94 226 A 1 
ATOM 1747 O O     . GLN A 1 226 ? -14.708 -15.397 -11.243 1.00 70.80 226 A 1 
ATOM 1748 C CB    . GLN A 1 226 ? -16.273 -13.703 -13.516 1.00 66.18 226 A 1 
ATOM 1749 C CG    . GLN A 1 226 ? -17.070 -12.403 -13.364 1.00 60.62 226 A 1 
ATOM 1750 C CD    . GLN A 1 226 ? -18.466 -12.508 -13.999 1.00 54.80 226 A 1 
ATOM 1751 O OE1   . GLN A 1 226 ? -18.799 -13.422 -14.722 1.00 52.79 226 A 1 
ATOM 1752 N NE2   . GLN A 1 226 ? -19.342 -11.574 -13.715 1.00 48.16 226 A 1 
ATOM 1753 N N     . GLN A 1 227 ? -13.945 -15.851 -13.307 1.00 72.41 227 A 1 
ATOM 1754 C CA    . GLN A 1 227 ? -13.410 -17.177 -12.982 1.00 71.90 227 A 1 
ATOM 1755 C C     . GLN A 1 227 ? -12.256 -17.065 -11.991 1.00 72.69 227 A 1 
ATOM 1756 O O     . GLN A 1 227 ? -12.237 -17.805 -11.021 1.00 74.44 227 A 1 
ATOM 1757 C CB    . GLN A 1 227 ? -12.944 -17.906 -14.240 1.00 71.56 227 A 1 
ATOM 1758 C CG    . GLN A 1 227 ? -14.114 -18.565 -14.997 1.00 66.06 227 A 1 
ATOM 1759 C CD    . GLN A 1 227 ? -13.671 -19.209 -16.314 1.00 60.03 227 A 1 
ATOM 1760 O OE1   . GLN A 1 227 ? -12.545 -19.105 -16.762 1.00 57.43 227 A 1 
ATOM 1761 N NE2   . GLN A 1 227 ? -14.568 -19.909 -16.977 1.00 52.67 227 A 1 
ATOM 1762 N N     . HIS A 1 228 ? -11.352 -16.106 -12.195 1.00 70.84 228 A 1 
ATOM 1763 C CA    . HIS A 1 228 ? -10.277 -15.864 -11.234 1.00 70.75 228 A 1 
ATOM 1764 C C     . HIS A 1 228 ? -10.828 -15.367 -9.894  1.00 68.58 228 A 1 
ATOM 1765 O O     . HIS A 1 228 ? -10.329 -15.761 -8.841  1.00 72.19 228 A 1 
ATOM 1766 C CB    . HIS A 1 228 ? -9.265  -14.877 -11.839 1.00 69.51 228 A 1 
ATOM 1767 C CG    . HIS A 1 228 ? -7.986  -14.777 -11.056 1.00 62.19 228 A 1 
ATOM 1768 N ND1   . HIS A 1 228 ? -7.835  -14.323 -9.771  1.00 54.05 228 A 1 
ATOM 1769 C CD2   . HIS A 1 228 ? -6.729  -15.151 -11.474 1.00 54.98 228 A 1 
ATOM 1770 C CE1   . HIS A 1 228 ? -6.554  -14.419 -9.417  1.00 49.71 228 A 1 
ATOM 1771 N NE2   . HIS A 1 228 ? -5.840  -14.915 -10.439 1.00 50.55 228 A 1 
ATOM 1772 N N     . LEU A 1 229 ? -11.891 -14.555 -9.910  1.00 66.06 229 A 1 
ATOM 1773 C CA    . LEU A 1 229 ? -12.592 -14.136 -8.693  1.00 64.02 229 A 1 
ATOM 1774 C C     . LEU A 1 229 ? -13.274 -15.313 -8.005  1.00 63.33 229 A 1 
ATOM 1775 O O     . LEU A 1 229 ? -13.164 -15.455 -6.795  1.00 62.69 229 A 1 
ATOM 1776 C CB    . LEU A 1 229 ? -13.639 -13.048 -9.000  1.00 62.05 229 A 1 
ATOM 1777 C CG    . LEU A 1 229 ? -13.419 -11.774 -8.167  1.00 57.20 229 A 1 
ATOM 1778 C CD1   . LEU A 1 229 ? -12.919 -10.640 -9.054  1.00 51.80 229 A 1 
ATOM 1779 C CD2   . LEU A 1 229 ? -14.700 -11.356 -7.465  1.00 54.15 229 A 1 
ATOM 1780 N N     . GLN A 1 230 ? -13.965 -16.153 -8.762  1.00 73.17 230 A 1 
ATOM 1781 C CA    . GLN A 1 230 ? -14.594 -17.366 -8.255  1.00 72.39 230 A 1 
ATOM 1782 C C     . GLN A 1 230 ? -13.556 -18.348 -7.730  1.00 72.60 230 A 1 
ATOM 1783 O O     . GLN A 1 230 ? -13.787 -18.977 -6.712  1.00 74.22 230 A 1 
ATOM 1784 C CB    . GLN A 1 230 ? -15.426 -18.043 -9.343  1.00 72.04 230 A 1 
ATOM 1785 C CG    . GLN A 1 230 ? -16.777 -17.348 -9.565  1.00 66.35 230 A 1 
ATOM 1786 C CD    . GLN A 1 230 ? -17.585 -17.997 -10.697 1.00 60.28 230 A 1 
ATOM 1787 O OE1   . GLN A 1 230 ? -17.190 -18.957 -11.336 1.00 56.18 230 A 1 
ATOM 1788 N NE2   . GLN A 1 230 ? -18.771 -17.504 -10.964 1.00 52.42 230 A 1 
ATOM 1789 N N     . GLN A 1 231 ? -12.410 -18.453 -8.412  1.00 74.20 231 A 1 
ATOM 1790 C CA    . GLN A 1 231 ? -11.311 -19.293 -7.954  1.00 74.63 231 A 1 
ATOM 1791 C C     . GLN A 1 231 ? -10.699 -18.748 -6.668  1.00 75.03 231 A 1 
ATOM 1792 O O     . GLN A 1 231 ? -10.576 -19.508 -5.716  1.00 76.34 231 A 1 
ATOM 1793 C CB    . GLN A 1 231 ? -10.307 -19.482 -9.083  1.00 73.43 231 A 1 
ATOM 1794 C CG    . GLN A 1 231 ? -9.242  -20.515 -8.684  1.00 66.86 231 A 1 
ATOM 1795 C CD    . GLN A 1 231 ? -8.359  -20.952 -9.845  1.00 61.85 231 A 1 
ATOM 1796 O OE1   . GLN A 1 231 ? -8.518  -20.601 -11.005 1.00 58.67 231 A 1 
ATOM 1797 N NE2   . GLN A 1 231 ? -7.367  -21.773 -9.540  1.00 53.73 231 A 1 
ATOM 1798 N N     . MET A 1 232 ? -10.444 -17.443 -6.560  1.00 71.49 232 A 1 
ATOM 1799 C CA    . MET A 1 232 ? -10.042 -16.836 -5.293  1.00 69.30 232 A 1 
ATOM 1800 C C     . MET A 1 232 ? -11.104 -16.994 -4.204  1.00 70.17 232 A 1 
ATOM 1801 O O     . MET A 1 232 ? -10.767 -17.262 -3.063  1.00 71.48 232 A 1 
ATOM 1802 C CB    . MET A 1 232 ? -9.731  -15.337 -5.441  1.00 65.61 232 A 1 
ATOM 1803 C CG    . MET A 1 232 ? -8.264  -15.048 -5.775  1.00 58.01 232 A 1 
ATOM 1804 S SD    . MET A 1 232 ? -7.677  -13.421 -5.200  1.00 54.05 232 A 1 
ATOM 1805 C CE    . MET A 1 232 ? -8.816  -12.332 -6.086  1.00 46.98 232 A 1 
ATOM 1806 N N     . GLN A 1 233 ? -12.391 -16.825 -4.535  1.00 69.38 233 A 1 
ATOM 1807 C CA    . GLN A 1 233 ? -13.474 -17.065 -3.576  1.00 68.01 233 A 1 
ATOM 1808 C C     . GLN A 1 233 ? -13.514 -18.527 -3.129  1.00 67.69 233 A 1 
ATOM 1809 O O     . GLN A 1 233 ? -13.753 -18.796 -1.958  1.00 70.38 233 A 1 
ATOM 1810 C CB    . GLN A 1 233 ? -14.835 -16.693 -4.182  1.00 67.16 233 A 1 
ATOM 1811 C CG    . GLN A 1 233 ? -15.093 -15.182 -4.119  1.00 61.94 233 A 1 
ATOM 1812 C CD    . GLN A 1 233 ? -16.439 -14.786 -4.736  1.00 56.65 233 A 1 
ATOM 1813 O OE1   . GLN A 1 233 ? -17.097 -15.522 -5.446  1.00 54.15 233 A 1 
ATOM 1814 N NE2   . GLN A 1 233 ? -16.897 -13.583 -4.465  1.00 50.67 233 A 1 
ATOM 1815 N N     . LYS A 1 234 ? -13.273 -19.452 -4.060  1.00 72.15 234 A 1 
ATOM 1816 C CA    . LYS A 1 234 ? -13.251 -20.884 -3.770  1.00 71.81 234 A 1 
ATOM 1817 C C     . LYS A 1 234 ? -12.033 -21.264 -2.937  1.00 72.01 234 A 1 
ATOM 1818 O O     . LYS A 1 234 ? -12.202 -21.921 -1.922  1.00 73.08 234 A 1 
ATOM 1819 C CB    . LYS A 1 234 ? -13.331 -21.662 -5.083  1.00 70.73 234 A 1 
ATOM 1820 C CG    . LYS A 1 234 ? -13.640 -23.135 -4.804  1.00 64.10 234 A 1 
ATOM 1821 C CD    . LYS A 1 234 ? -13.627 -23.961 -6.095  1.00 61.60 234 A 1 
ATOM 1822 C CE    . LYS A 1 234 ? -13.838 -25.410 -5.693  1.00 54.57 234 A 1 
ATOM 1823 N NZ    . LYS A 1 234 ? -13.447 -26.343 -6.749  1.00 49.41 234 A 1 
ATOM 1824 N N     . GLU A 1 235 ? -10.848 -20.794 -3.309  1.00 69.24 235 A 1 
ATOM 1825 C CA    . GLU A 1 235 ? -9.613  -20.983 -2.537  1.00 68.47 235 A 1 
ATOM 1826 C C     . GLU A 1 235 ? -9.740  -20.364 -1.139  1.00 67.14 235 A 1 
ATOM 1827 O O     . GLU A 1 235 ? -9.376  -20.983 -0.148  1.00 69.00 235 A 1 
ATOM 1828 C CB    . GLU A 1 235 ? -8.420  -20.361 -3.285  1.00 66.48 235 A 1 
ATOM 1829 C CG    . GLU A 1 235 ? -7.970  -21.211 -4.491  1.00 59.38 235 A 1 
ATOM 1830 C CD    . GLU A 1 235 ? -6.935  -20.514 -5.409  1.00 56.73 235 A 1 
ATOM 1831 O OE1   . GLU A 1 235 ? -6.654  -21.079 -6.484  1.00 49.87 235 A 1 
ATOM 1832 O OE2   . GLU A 1 235 ? -6.479  -19.404 -5.066  1.00 50.64 235 A 1 
ATOM 1833 N N     . TYR A 1 236 ? -10.360 -19.180 -1.046  1.00 70.91 236 A 1 
ATOM 1834 C CA    . TYR A 1 236 ? -10.656 -18.555 0.237   1.00 67.30 236 A 1 
ATOM 1835 C C     . TYR A 1 236 ? -11.664 -19.379 1.061   1.00 66.03 236 A 1 
ATOM 1836 O O     . TYR A 1 236 ? -11.450 -19.586 2.249   1.00 64.09 236 A 1 
ATOM 1837 C CB    . TYR A 1 236 ? -11.161 -17.131 -0.000  1.00 64.17 236 A 1 
ATOM 1838 C CG    . TYR A 1 236 ? -11.354 -16.364 1.287   1.00 55.55 236 A 1 
ATOM 1839 C CD1   . TYR A 1 236 ? -12.601 -16.366 1.948   1.00 53.74 236 A 1 
ATOM 1840 C CD2   . TYR A 1 236 ? -10.248 -15.725 1.879   1.00 53.21 236 A 1 
ATOM 1841 C CE1   . TYR A 1 236 ? -12.738 -15.733 3.178   1.00 45.88 236 A 1 
ATOM 1842 C CE2   . TYR A 1 236 ? -10.379 -15.089 3.108   1.00 47.49 236 A 1 
ATOM 1843 C CZ    . TYR A 1 236 ? -11.629 -15.096 3.772   1.00 50.32 236 A 1 
ATOM 1844 O OH    . TYR A 1 236 ? -11.760 -14.507 4.983   1.00 49.06 236 A 1 
ATOM 1845 N N     . ALA A 1 237 ? -12.739 -19.859 0.436   1.00 70.19 237 A 1 
ATOM 1846 C CA    . ALA A 1 237 ? -13.715 -20.712 1.103   1.00 68.51 237 A 1 
ATOM 1847 C C     . ALA A 1 237 ? -13.109 -22.061 1.534   1.00 66.32 237 A 1 
ATOM 1848 O O     . ALA A 1 237 ? -13.424 -22.547 2.612   1.00 68.95 237 A 1 
ATOM 1849 C CB    . ALA A 1 237 ? -14.933 -20.905 0.187   1.00 68.41 237 A 1 
ATOM 1850 N N     . GLU A 1 238 ? -12.209 -22.631 0.723   1.00 70.06 238 A 1 
ATOM 1851 C CA    . GLU A 1 238 ? -11.460 -23.842 1.064   1.00 69.39 238 A 1 
ATOM 1852 C C     . GLU A 1 238 ? -10.470 -23.590 2.211   1.00 67.17 238 A 1 
ATOM 1853 O O     . GLU A 1 238 ? -10.417 -24.388 3.144   1.00 68.47 238 A 1 
ATOM 1854 C CB    . GLU A 1 238 ? -10.748 -24.393 -0.188  1.00 68.48 238 A 1 
ATOM 1855 C CG    . GLU A 1 238 ? -11.714 -25.121 -1.138  1.00 62.44 238 A 1 
ATOM 1856 C CD    . GLU A 1 238 ? -11.094 -25.587 -2.480  1.00 57.08 238 A 1 
ATOM 1857 O OE1   . GLU A 1 238 ? -11.856 -26.122 -3.335  1.00 52.53 238 A 1 
ATOM 1858 O OE2   . GLU A 1 238 ? -9.875  -25.404 -2.682  1.00 52.05 238 A 1 
ATOM 1859 N N     . GLN A 1 239 ? -9.761  -22.454 2.215   1.00 70.89 239 A 1 
ATOM 1860 C CA    . GLN A 1 239 ? -8.911  -22.063 3.351   1.00 69.34 239 A 1 
ATOM 1861 C C     . GLN A 1 239 ? -9.725  -21.835 4.629   1.00 69.42 239 A 1 
ATOM 1862 O O     . GLN A 1 239 ? -9.259  -22.196 5.716   1.00 71.11 239 A 1 
ATOM 1863 C CB    . GLN A 1 239 ? -8.131  -20.778 3.029   1.00 67.89 239 A 1 
ATOM 1864 C CG    . GLN A 1 239 ? -6.876  -21.008 2.171   1.00 61.98 239 A 1 
ATOM 1865 C CD    . GLN A 1 239 ? -6.074  -19.711 1.953   1.00 56.81 239 A 1 
ATOM 1866 O OE1   . GLN A 1 239 ? -6.443  -18.632 2.377   1.00 53.32 239 A 1 
ATOM 1867 N NE2   . GLN A 1 239 ? -4.927  -19.788 1.295   1.00 49.69 239 A 1 
ATOM 1868 N N     . GLN A 1 240 ? -10.929 -21.246 4.518   1.00 69.90 240 A 1 
ATOM 1869 C CA    . GLN A 1 240 ? -11.799 -21.068 5.673   1.00 70.20 240 A 1 
ATOM 1870 C C     . GLN A 1 240 ? -12.363 -22.402 6.168   1.00 70.22 240 A 1 
ATOM 1871 O O     . GLN A 1 240 ? -12.302 -22.657 7.367   1.00 71.28 240 A 1 
ATOM 1872 C CB    . GLN A 1 240 ? -12.932 -20.080 5.359   1.00 68.19 240 A 1 
ATOM 1873 C CG    . GLN A 1 240 ? -12.435 -18.636 5.270   1.00 63.66 240 A 1 
ATOM 1874 C CD    . GLN A 1 240 ? -11.869 -18.074 6.582   1.00 58.53 240 A 1 
ATOM 1875 O OE1   . GLN A 1 240 ? -12.260 -18.419 7.684   1.00 55.94 240 A 1 
ATOM 1876 N NE2   . GLN A 1 240 ? -10.919 -17.169 6.520   1.00 51.53 240 A 1 
ATOM 1877 N N     . MET A 1 241 ? -12.795 -23.281 5.257   1.00 71.48 241 A 1 
ATOM 1878 C CA    . MET A 1 241 ? -13.200 -24.635 5.648   1.00 70.32 241 A 1 
ATOM 1879 C C     . MET A 1 241 ? -12.053 -25.410 6.293   1.00 68.36 241 A 1 
ATOM 1880 O O     . MET A 1 241 ? -12.282 -26.109 7.274   1.00 68.85 241 A 1 
ATOM 1881 C CB    . MET A 1 241 ? -13.748 -25.426 4.446   1.00 69.51 241 A 1 
ATOM 1882 C CG    . MET A 1 241 ? -15.276 -25.433 4.412   1.00 62.74 241 A 1 
ATOM 1883 S SD    . MET A 1 241 ? -16.017 -26.648 3.266   1.00 58.62 241 A 1 
ATOM 1884 C CE    . MET A 1 241 ? -15.583 -25.888 1.682   1.00 51.95 241 A 1 
ATOM 1885 N N     . GLN A 1 242 ? -10.822 -25.279 5.784   1.00 70.75 242 A 1 
ATOM 1886 C CA    . GLN A 1 242 ? -9.661  -25.900 6.425   1.00 69.24 242 A 1 
ATOM 1887 C C     . GLN A 1 242 ? -9.389  -25.322 7.810   1.00 66.59 242 A 1 
ATOM 1888 O O     . GLN A 1 242 ? -9.088  -26.090 8.725   1.00 68.80 242 A 1 
ATOM 1889 C CB    . GLN A 1 242 ? -8.411  -25.778 5.554   1.00 68.87 242 A 1 
ATOM 1890 C CG    . GLN A 1 242 ? -8.353  -26.884 4.484   1.00 62.64 242 A 1 
ATOM 1891 C CD    . GLN A 1 242 ? -7.064  -26.840 3.663   1.00 58.00 242 A 1 
ATOM 1892 O OE1   . GLN A 1 242 ? -6.272  -25.916 3.711   1.00 54.51 242 A 1 
ATOM 1893 N NE2   . GLN A 1 242 ? -6.800  -27.865 2.879   1.00 50.18 242 A 1 
ATOM 1894 N N     . LYS A 1 243 ? -9.530  -24.001 7.991   1.00 60.28 243 A 1 
ATOM 1895 C CA    . LYS A 1 243 ? -9.401  -23.389 9.320   1.00 59.14 243 A 1 
ATOM 1896 C C     . LYS A 1 243 ? -10.501 -23.857 10.274  1.00 55.33 243 A 1 
ATOM 1897 O O     . LYS A 1 243 ? -10.184 -24.236 11.395  1.00 54.93 243 A 1 
ATOM 1898 C CB    . LYS A 1 243 ? -9.357  -21.860 9.231   1.00 57.22 243 A 1 
ATOM 1899 C CG    . LYS A 1 243 ? -7.950  -21.362 8.844   1.00 53.04 243 A 1 
ATOM 1900 C CD    . LYS A 1 243 ? -7.876  -19.832 8.969   1.00 51.25 243 A 1 
ATOM 1901 C CE    . LYS A 1 243 ? -6.438  -19.376 8.738   1.00 45.35 243 A 1 
ATOM 1902 N NZ    . LYS A 1 243 ? -6.219  -17.978 9.169   1.00 41.41 243 A 1 
ATOM 1903 N N     . GLU A 1 244 ? -11.756 -23.896 9.813   1.00 63.90 244 A 1 
ATOM 1904 C CA    . GLU A 1 244 ? -12.856 -24.458 10.614  1.00 62.26 244 A 1 
ATOM 1905 C C     . GLU A 1 244 ? -12.639 -25.942 10.928  1.00 57.93 244 A 1 
ATOM 1906 O O     . GLU A 1 244 ? -12.972 -26.383 12.026  1.00 57.41 244 A 1 
ATOM 1907 C CB    . GLU A 1 244 ? -14.208 -24.290 9.891   1.00 59.94 244 A 1 
ATOM 1908 C CG    . GLU A 1 244 ? -14.812 -22.890 10.052  1.00 53.98 244 A 1 
ATOM 1909 C CD    . GLU A 1 244 ? -16.239 -22.781 9.480   1.00 51.67 244 A 1 
ATOM 1910 O OE1   . GLU A 1 244 ? -16.972 -21.864 9.915   1.00 45.75 244 A 1 
ATOM 1911 O OE2   . GLU A 1 244 ? -16.605 -23.597 8.599   1.00 45.31 244 A 1 
ATOM 1912 N N     . TYR A 1 245 ? -12.072 -26.722 9.988   1.00 68.99 245 A 1 
ATOM 1913 C CA    . TYR A 1 245 ? -11.739 -28.125 10.249  1.00 65.26 245 A 1 
ATOM 1914 C C     . TYR A 1 245 ? -10.646 -28.259 11.308  1.00 61.32 245 A 1 
ATOM 1915 O O     . TYR A 1 245 ? -10.803 -29.055 12.233  1.00 59.10 245 A 1 
ATOM 1916 C CB    . TYR A 1 245 ? -11.349 -28.837 8.947   1.00 61.80 245 A 1 
ATOM 1917 C CG    . TYR A 1 245 ? -12.126 -30.119 8.730   1.00 54.22 245 A 1 
ATOM 1918 C CD1   . TYR A 1 245 ? -11.647 -31.342 9.243   1.00 51.51 245 A 1 
ATOM 1919 C CD2   . TYR A 1 245 ? -13.356 -30.085 8.047   1.00 50.74 245 A 1 
ATOM 1920 C CE1   . TYR A 1 245 ? -12.380 -32.513 9.070   1.00 42.47 245 A 1 
ATOM 1921 C CE2   . TYR A 1 245 ? -14.100 -31.255 7.865   1.00 44.92 245 A 1 
ATOM 1922 C CZ    . TYR A 1 245 ? -13.619 -32.483 8.374   1.00 47.00 245 A 1 
ATOM 1923 O OH    . TYR A 1 245 ? -14.341 -33.644 8.194   1.00 43.98 245 A 1 
ATOM 1924 N N     . VAL A 1 246 ? -9.581  -27.439 11.218  1.00 64.62 246 A 1 
ATOM 1925 C CA    . VAL A 1 246 ? -8.482  -27.470 12.199  1.00 61.71 246 A 1 
ATOM 1926 C C     . VAL A 1 246 ? -8.933  -26.960 13.574  1.00 56.95 246 A 1 
ATOM 1927 O O     . VAL A 1 246 ? -8.550  -27.541 14.589  1.00 56.11 246 A 1 
ATOM 1928 C CB    . VAL A 1 246 ? -7.263  -26.691 11.679  1.00 58.92 246 A 1 
ATOM 1929 C CG1   . VAL A 1 246 ? -6.142  -26.586 12.726  1.00 53.19 246 A 1 
ATOM 1930 C CG2   . VAL A 1 246 ? -6.651  -27.383 10.455  1.00 57.60 246 A 1 
ATOM 1931 N N     . GLU A 1 247 ? -9.790  -25.924 13.624  1.00 59.72 247 A 1 
ATOM 1932 C CA    . GLU A 1 247 ? -10.384 -25.477 14.899  1.00 57.89 247 A 1 
ATOM 1933 C C     . GLU A 1 247 ? -11.343 -26.527 15.483  1.00 53.38 247 A 1 
ATOM 1934 O O     . GLU A 1 247 ? -11.336 -26.737 16.699  1.00 50.87 247 A 1 
ATOM 1935 C CB    . GLU A 1 247 ? -11.092 -24.116 14.751  1.00 54.57 247 A 1 
ATOM 1936 C CG    . GLU A 1 247 ? -10.116 -22.936 14.877  1.00 49.80 247 A 1 
ATOM 1937 C CD    . GLU A 1 247 ? -10.802 -21.551 14.919  1.00 46.62 247 A 1 
ATOM 1938 O OE1   . GLU A 1 247 ? -10.184 -20.624 15.497  1.00 42.67 247 A 1 
ATOM 1939 O OE2   . GLU A 1 247 ? -11.909 -21.403 14.351  1.00 41.79 247 A 1 
ATOM 1940 N N     . ASN A 1 248 ? -12.123 -27.216 14.646  1.00 59.71 248 A 1 
ATOM 1941 C CA    . ASN A 1 248 ? -13.022 -28.271 15.122  1.00 57.24 248 A 1 
ATOM 1942 C C     . ASN A 1 248 ? -12.280 -29.547 15.538  1.00 51.23 248 A 1 
ATOM 1943 O O     . ASN A 1 248 ? -12.648 -30.136 16.553  1.00 47.67 248 A 1 
ATOM 1944 C CB    . ASN A 1 248 ? -14.108 -28.554 14.077  1.00 53.82 248 A 1 
ATOM 1945 C CG    . ASN A 1 248 ? -15.248 -27.552 14.117  1.00 50.12 248 A 1 
ATOM 1946 O OD1   . ASN A 1 248 ? -15.805 -27.218 15.156  1.00 47.30 248 A 1 
ATOM 1947 N ND2   . ASN A 1 248 ? -15.669 -27.053 12.983  1.00 48.58 248 A 1 
ATOM 1948 N N     . GLU A 1 249 ? -11.237 -29.948 14.814  1.00 57.60 249 A 1 
ATOM 1949 C CA    . GLU A 1 249 ? -10.400 -31.081 15.258  1.00 56.22 249 A 1 
ATOM 1950 C C     . GLU A 1 249 ? -9.633  -30.754 16.550  1.00 53.25 249 A 1 
ATOM 1951 O O     . GLU A 1 249 ? -9.518  -31.603 17.435  1.00 49.28 249 A 1 
ATOM 1952 C CB    . GLU A 1 249 ? -9.409  -31.514 14.160  1.00 51.14 249 A 1 
ATOM 1953 C CG    . GLU A 1 249 ? -10.046 -32.432 13.095  1.00 46.65 249 A 1 
ATOM 1954 C CD    . GLU A 1 249 ? -9.008  -33.074 12.151  1.00 44.06 249 A 1 
ATOM 1955 O OE1   . GLU A 1 249 ? -9.348  -34.116 11.551  1.00 39.80 249 A 1 
ATOM 1956 O OE2   . GLU A 1 249 ? -7.884  -32.528 12.009  1.00 39.22 249 A 1 
ATOM 1957 N N     . GLY A 1 250 ? -9.169  -29.516 16.693  1.00 48.76 250 A 1 
ATOM 1958 C CA    . GLY A 1 250 ? -8.530  -29.072 17.940  1.00 46.58 250 A 1 
ATOM 1959 C C     . GLY A 1 250 ? -9.475  -29.036 19.138  1.00 42.68 250 A 1 
ATOM 1960 O O     . GLY A 1 250 ? -9.030  -29.155 20.286  1.00 41.19 250 A 1 
ATOM 1961 N N     . SER A 1 251 ? -10.775 -28.902 18.878  1.00 54.70 251 A 1 
ATOM 1962 C CA    . SER A 1 251 ? -11.832 -28.972 19.886  1.00 52.63 251 A 1 
ATOM 1963 C C     . SER A 1 251 ? -12.351 -30.396 20.147  1.00 48.94 251 A 1 
ATOM 1964 O O     . SER A 1 251 ? -13.414 -30.536 20.765  1.00 46.22 251 A 1 
ATOM 1965 C CB    . SER A 1 251 ? -12.965 -28.002 19.552  1.00 49.92 251 A 1 
ATOM 1966 O OG    . SER A 1 251 ? -13.882 -27.914 20.640  1.00 45.18 251 A 1 
ATOM 1967 N N     . GLU A 1 252 ? -11.631 -31.432 19.744  1.00 47.62 252 A 1 
ATOM 1968 C CA    . GLU A 1 252 ? -11.810 -32.734 20.391  1.00 49.26 252 A 1 
ATOM 1969 C C     . GLU A 1 252 ? -11.430 -32.575 21.861  1.00 46.80 252 A 1 
ATOM 1970 O O     . GLU A 1 252 ? -10.293 -32.740 22.297  1.00 43.46 252 A 1 
ATOM 1971 C CB    . GLU A 1 252 ? -11.046 -33.882 19.707  1.00 45.02 252 A 1 
ATOM 1972 C CG    . GLU A 1 252 ? -11.792 -34.440 18.488  1.00 42.03 252 A 1 
ATOM 1973 C CD    . GLU A 1 252 ? -11.313 -35.844 18.062  1.00 39.74 252 A 1 
ATOM 1974 O OE1   . GLU A 1 252 ? -12.121 -36.559 17.434  1.00 36.46 252 A 1 
ATOM 1975 O OE2   . GLU A 1 252 ? -10.173 -36.226 18.420  1.00 34.58 252 A 1 
ATOM 1976 N N     . CYS A 1 253 ? -12.449 -32.205 22.619  1.00 51.04 253 A 1 
ATOM 1977 C CA    . CYS A 1 253 ? -12.415 -32.210 24.063  1.00 51.29 253 A 1 
ATOM 1978 C C     . CYS A 1 253 ? -11.904 -33.589 24.473  1.00 44.81 253 A 1 
ATOM 1979 O O     . CYS A 1 253 ? -12.573 -34.597 24.271  1.00 45.58 253 A 1 
ATOM 1980 C CB    . CYS A 1 253 ? -13.830 -31.970 24.609  1.00 49.56 253 A 1 
ATOM 1981 S SG    . CYS A 1 253 ? -14.373 -30.258 24.296  1.00 45.59 253 A 1 
ATOM 1982 N N     . ILE A 1 254 ? -10.710 -33.588 25.072  1.00 39.52 254 A 1 
ATOM 1983 C CA    . ILE A 1 254 ? -10.269 -34.714 25.891  1.00 44.07 254 A 1 
ATOM 1984 C C     . ILE A 1 254 ? -11.340 -34.861 26.965  1.00 41.13 254 A 1 
ATOM 1985 O O     . ILE A 1 254 ? -11.311 -34.154 27.976  1.00 40.09 254 A 1 
ATOM 1986 C CB    . ILE A 1 254 ? -8.871  -34.469 26.491  1.00 42.06 254 A 1 
ATOM 1987 C CG1   . ILE A 1 254 ? -7.820  -34.269 25.379  1.00 40.36 254 A 1 
ATOM 1988 C CG2   . ILE A 1 254 ? -8.474  -35.650 27.397  1.00 43.14 254 A 1 
ATOM 1989 C CD1   . ILE A 1 254 ? -6.444  -33.843 25.887  1.00 41.18 254 A 1 
ATOM 1990 N N     . VAL A 1 255 ? -12.345 -35.696 26.687  1.00 41.30 255 A 1 
ATOM 1991 C CA    . VAL A 1 255 ? -13.359 -36.038 27.672  1.00 45.33 255 A 1 
ATOM 1992 C C     . VAL A 1 255 ? -12.558 -36.648 28.814  1.00 40.73 255 A 1 
ATOM 1993 O O     . VAL A 1 255 ? -11.976 -37.713 28.607  1.00 39.06 255 A 1 
ATOM 1994 C CB    . VAL A 1 255 ? -14.409 -37.023 27.137  1.00 44.01 255 A 1 
ATOM 1995 C CG1   . VAL A 1 255 ? -15.420 -37.389 28.222  1.00 41.46 255 A 1 
ATOM 1996 C CG2   . VAL A 1 255 ? -15.180 -36.418 25.961  1.00 45.97 255 A 1 
ATOM 1997 N N     . PRO A 1 256 ? -12.424 -35.961 29.955  1.00 45.39 256 A 1 
ATOM 1998 C CA    . PRO A 1 256 ? -11.658 -36.521 31.035  1.00 47.32 256 A 1 
ATOM 1999 C C     . PRO A 1 256 ? -12.392 -37.796 31.419  1.00 45.93 256 A 1 
ATOM 2000 O O     . PRO A 1 256 ? -13.529 -37.734 31.888  1.00 44.02 256 A 1 
ATOM 2001 C CB    . PRO A 1 256 ? -11.642 -35.454 32.135  1.00 44.12 256 A 1 
ATOM 2002 C CG    . PRO A 1 256 ? -12.898 -34.638 31.863  1.00 44.11 256 A 1 
ATOM 2003 C CD    . PRO A 1 256 ? -13.037 -34.711 30.330  1.00 48.40 256 A 1 
ATOM 2004 N N     . SER A 1 257 ? -11.765 -38.934 31.121  1.00 42.60 257 A 1 
ATOM 2005 C CA    . SER A 1 257 ? -12.305 -40.236 31.488  1.00 46.10 257 A 1 
ATOM 2006 C C     . SER A 1 257 ? -12.528 -40.172 32.990  1.00 43.78 257 A 1 
ATOM 2007 O O     . SER A 1 257 ? -11.569 -40.208 33.765  1.00 42.52 257 A 1 
ATOM 2008 C CB    . SER A 1 257 ? -11.338 -41.358 31.123  1.00 43.75 257 A 1 
ATOM 2009 O OG    . SER A 1 257 ? -11.190 -41.429 29.723  1.00 41.99 257 A 1 
ATOM 2010 N N     . GLN A 1 258 ? -13.789 -40.004 33.384  1.00 40.42 258 A 1 
ATOM 2011 C CA    . GLN A 1 258 ? -14.172 -40.049 34.780  1.00 44.54 258 A 1 
ATOM 2012 C C     . GLN A 1 258 ? -13.937 -41.480 35.237  1.00 41.26 258 A 1 
ATOM 2013 O O     . GLN A 1 258 ? -14.823 -42.328 35.179  1.00 39.41 258 A 1 
ATOM 2014 C CB    . GLN A 1 258 ? -15.636 -39.622 34.989  1.00 42.27 258 A 1 
ATOM 2015 C CG    . GLN A 1 258 ? -15.863 -38.117 34.894  1.00 41.22 258 A 1 
ATOM 2016 C CD    . GLN A 1 258 ? -17.283 -37.702 35.329  1.00 40.63 258 A 1 
ATOM 2017 O OE1   . GLN A 1 258 ? -18.146 -38.505 35.614  1.00 39.72 258 A 1 
ATOM 2018 N NE2   . GLN A 1 258 ? -17.557 -36.416 35.399  1.00 38.88 258 A 1 
ATOM 2019 N N     . SER A 1 259 ? -12.694 -41.735 35.610  1.00 41.66 259 A 1 
ATOM 2020 C CA    . SER A 1 259 ? -12.355 -42.947 36.323  1.00 44.61 259 A 1 
ATOM 2021 C C     . SER A 1 259 ? -13.230 -42.941 37.562  1.00 42.29 259 A 1 
ATOM 2022 O O     . SER A 1 259 ? -13.024 -42.145 38.486  1.00 41.56 259 A 1 
ATOM 2023 C CB    . SER A 1 259 ? -10.860 -43.014 36.640  1.00 42.29 259 A 1 
ATOM 2024 O OG    . SER A 1 259 ? -10.406 -41.869 37.336  1.00 39.97 259 A 1 
ATOM 2025 N N     . THR A 1 260 ? -14.282 -43.767 37.523  1.00 44.88 260 A 1 
ATOM 2026 C CA    . THR A 1 260 ? -15.174 -44.009 38.640  1.00 49.10 260 A 1 
ATOM 2027 C C     . THR A 1 260 ? -14.354 -44.690 39.723  1.00 46.01 260 A 1 
ATOM 2028 O O     . THR A 1 260 ? -14.289 -45.909 39.806  1.00 44.11 260 A 1 
ATOM 2029 C CB    . THR A 1 260 ? -16.394 -44.845 38.225  1.00 44.92 260 A 1 
ATOM 2030 O OG1   . THR A 1 260 ? -16.087 -45.720 37.161  1.00 41.31 260 A 1 
ATOM 2031 C CG2   . THR A 1 260 ? -17.539 -43.972 37.740  1.00 42.58 260 A 1 
ATOM 2032 N N     . ILE A 1 261 ? -13.649 -43.840 40.486  1.00 35.90 261 A 1 
ATOM 2033 C CA    . ILE A 1 261 ? -12.944 -44.297 41.678  1.00 39.83 261 A 1 
ATOM 2034 C C     . ILE A 1 261 ? -14.035 -44.849 42.587  1.00 36.84 261 A 1 
ATOM 2035 O O     . ILE A 1 261 ? -14.749 -44.099 43.247  1.00 36.08 261 A 1 
ATOM 2036 C CB    . ILE A 1 261 ? -12.109 -43.182 42.335  1.00 38.45 261 A 1 
ATOM 2037 C CG1   . ILE A 1 261 ? -11.007 -42.704 41.367  1.00 38.05 261 A 1 
ATOM 2038 C CG2   . ILE A 1 261 ? -11.489 -43.689 43.649  1.00 41.40 261 A 1 
ATOM 2039 C CD1   . ILE A 1 261 ? -10.191 -41.507 41.872  1.00 39.75 261 A 1 
ATOM 2040 N N     . VAL A 1 262 ? -14.198 -46.170 42.537  1.00 36.04 262 A 1 
ATOM 2041 C CA    . VAL A 1 262 ? -15.117 -46.904 43.389  1.00 41.42 262 A 1 
ATOM 2042 C C     . VAL A 1 262 ? -14.711 -46.584 44.820  1.00 37.53 262 A 1 
ATOM 2043 O O     . VAL A 1 262 ? -13.654 -47.011 45.291  1.00 36.73 262 A 1 
ATOM 2044 C CB    . VAL A 1 262 ? -15.090 -48.412 43.110  1.00 39.38 262 A 1 
ATOM 2045 C CG1   . VAL A 1 262 ? -16.052 -49.154 44.038  1.00 37.74 262 A 1 
ATOM 2046 C CG2   . VAL A 1 262 ? -15.507 -48.703 41.665  1.00 44.07 262 A 1 
ATOM 2047 N N     . ARG A 1 263 ? -15.524 -45.786 45.446  1.00 38.88 263 A 1 
ATOM 2048 C CA    . ARG A 1 263 ? -15.288 -45.250 46.790  1.00 44.62 263 A 1 
ATOM 2049 C C     . ARG A 1 263 ? -15.429 -46.399 47.787  1.00 41.34 263 A 1 
ATOM 2050 O O     . ARG A 1 263 ? -16.485 -46.579 48.371  1.00 39.59 263 A 1 
ATOM 2051 C CB    . ARG A 1 263 ? -16.261 -44.076 47.026  1.00 41.44 263 A 1 
ATOM 2052 C CG    . ARG A 1 263 ? -15.769 -43.056 48.061  1.00 39.51 263 A 1 
ATOM 2053 C CD    . ARG A 1 263 ? -16.831 -41.950 48.234  1.00 37.12 263 A 1 
ATOM 2054 N NE    . ARG A 1 263 ? -16.283 -40.718 48.812  1.00 34.60 263 A 1 
ATOM 2055 C CZ    . ARG A 1 263 ? -16.961 -39.622 49.103  1.00 31.09 263 A 1 
ATOM 2056 N NH1   . ARG A 1 263 ? -18.264 -39.568 48.983  1.00 29.15 263 A 1 
ATOM 2057 N NH2   . ARG A 1 263 ? -16.352 -38.561 49.525  1.00 28.08 263 A 1 
ATOM 2058 N N     . ARG A 1 264 ? -14.390 -47.192 47.891  1.00 34.95 264 A 1 
ATOM 2059 C CA    . ARG A 1 264 ? -14.389 -48.344 48.793  1.00 39.88 264 A 1 
ATOM 2060 C C     . ARG A 1 264 ? -14.629 -47.811 50.205  1.00 36.14 264 A 1 
ATOM 2061 O O     . ARG A 1 264 ? -13.889 -46.914 50.620  1.00 34.30 264 A 1 
ATOM 2062 C CB    . ARG A 1 264 ? -13.066 -49.123 48.669  1.00 37.13 264 A 1 
ATOM 2063 C CG    . ARG A 1 264 ? -13.256 -50.625 48.941  1.00 35.76 264 A 1 
ATOM 2064 C CD    . ARG A 1 264 ? -11.942 -51.392 48.753  1.00 34.51 264 A 1 
ATOM 2065 N NE    . ARG A 1 264 ? -12.160 -52.849 48.715  1.00 32.46 264 A 1 
ATOM 2066 C CZ    . ARG A 1 264 ? -11.226 -53.784 48.550  1.00 29.45 264 A 1 
ATOM 2067 N NH1   . ARG A 1 264 ? -9.967  -53.468 48.454  1.00 27.76 264 A 1 
ATOM 2068 N NH2   . ARG A 1 264 ? -11.557 -55.036 48.473  1.00 26.99 264 A 1 
ATOM 2069 N N     . PRO A 1 265 ? -15.662 -48.273 50.894  1.00 36.39 265 A 1 
ATOM 2070 C CA    . PRO A 1 265 ? -16.019 -47.724 52.198  1.00 40.41 265 A 1 
ATOM 2071 C C     . PRO A 1 265 ? -14.918 -48.110 53.189  1.00 38.58 265 A 1 
ATOM 2072 O O     . PRO A 1 265 ? -14.868 -49.245 53.655  1.00 36.06 265 A 1 
ATOM 2073 C CB    . PRO A 1 265 ? -17.396 -48.321 52.522  1.00 36.67 265 A 1 
ATOM 2074 C CG    . PRO A 1 265 ? -17.396 -49.655 51.776  1.00 36.89 265 A 1 
ATOM 2075 C CD    . PRO A 1 265 ? -16.563 -49.348 50.520  1.00 41.98 265 A 1 
ATOM 2076 N N     . HIS A 1 266 ? -14.000 -47.181 53.410  1.00 38.42 266 A 1 
ATOM 2077 C CA    . HIS A 1 266 ? -12.964 -47.410 54.399  1.00 42.52 266 A 1 
ATOM 2078 C C     . HIS A 1 266 ? -13.618 -47.490 55.778  1.00 40.16 266 A 1 
ATOM 2079 O O     . HIS A 1 266 ? -14.297 -46.553 56.210  1.00 38.80 266 A 1 
ATOM 2080 C CB    . HIS A 1 266 ? -11.852 -46.346 54.316  1.00 39.79 266 A 1 
ATOM 2081 C CG    . HIS A 1 266 ? -10.581 -46.920 53.746  1.00 38.70 266 A 1 
ATOM 2082 N ND1   . HIS A 1 266 ? -9.606  -47.607 54.444  1.00 37.61 266 A 1 
ATOM 2083 C CD2   . HIS A 1 266 ? -10.196 -46.934 52.440  1.00 36.96 266 A 1 
ATOM 2084 C CE1   . HIS A 1 266 ? -8.672  -48.002 53.574  1.00 33.77 266 A 1 
ATOM 2085 N NE2   . HIS A 1 266 ? -8.987  -47.628 52.341  1.00 33.20 266 A 1 
ATOM 2086 N N     . GLN A 1 267 ? -13.457 -48.639 56.440  1.00 38.25 267 A 1 
ATOM 2087 C CA    . GLN A 1 267 ? -14.003 -48.909 57.764  1.00 42.42 267 A 1 
ATOM 2088 C C     . GLN A 1 267 ? -13.444 -47.921 58.787  1.00 41.23 267 A 1 
ATOM 2089 O O     . GLN A 1 267 ? -12.265 -47.573 58.759  1.00 38.83 267 A 1 
ATOM 2090 C CB    . GLN A 1 267 ? -13.714 -50.352 58.191  1.00 38.78 267 A 1 
ATOM 2091 C CG    . GLN A 1 267 ? -14.645 -51.382 57.525  1.00 36.22 267 A 1 
ATOM 2092 C CD    . GLN A 1 267 ? -14.342 -52.823 57.967  1.00 33.67 267 A 1 
ATOM 2093 O OE1   . GLN A 1 267 ? -13.258 -53.157 58.392  1.00 33.83 267 A 1 
ATOM 2094 N NE2   . GLN A 1 267 ? -15.293 -53.729 57.850  1.00 31.41 267 A 1 
ATOM 2095 N N     . SER A 1 268 ? -14.312 -47.523 59.714  1.00 44.03 268 A 1 
ATOM 2096 C CA    . SER A 1 268 ? -14.090 -46.469 60.716  1.00 45.77 268 A 1 
ATOM 2097 C C     . SER A 1 268 ? -13.268 -46.903 61.930  1.00 44.67 268 A 1 
ATOM 2098 O O     . SER A 1 268 ? -13.578 -46.485 63.042  1.00 41.32 268 A 1 
ATOM 2099 C CB    . SER A 1 268 ? -15.464 -45.957 61.162  1.00 41.02 268 A 1 
ATOM 2100 O OG    . SER A 1 268 ? -16.161 -46.972 61.856  1.00 36.41 268 A 1 
ATOM 2101 N N     . GLY A 1 269 ? -12.308 -47.788 61.764  1.00 35.14 269 A 1 
ATOM 2102 C CA    . GLY A 1 269 ? -11.645 -48.435 62.897  1.00 36.46 269 A 1 
ATOM 2103 C C     . GLY A 1 269 ? -11.167 -47.441 63.963  1.00 34.15 269 A 1 
ATOM 2104 O O     . GLY A 1 269 ? -10.376 -46.551 63.670  1.00 32.26 269 A 1 
ATOM 2105 N N     . TYR A 1 270 ? -11.631 -47.648 65.203  1.00 30.62 270 A 1 
ATOM 2106 C CA    . TYR A 1 270 ? -11.583 -46.719 66.354  1.00 33.80 270 A 1 
ATOM 2107 C C     . TYR A 1 270 ? -10.207 -46.505 67.012  1.00 30.62 270 A 1 
ATOM 2108 O O     . TYR A 1 270 ? -10.149 -45.807 68.019  1.00 29.24 270 A 1 
ATOM 2109 C CB    . TYR A 1 270 ? -12.543 -47.284 67.416  1.00 32.05 270 A 1 
ATOM 2110 C CG    . TYR A 1 270 ? -13.885 -46.601 67.516  1.00 32.82 270 A 1 
ATOM 2111 C CD1   . TYR A 1 270 ? -14.072 -45.589 68.476  1.00 35.21 270 A 1 
ATOM 2112 C CD2   . TYR A 1 270 ? -14.957 -47.012 66.715  1.00 36.80 270 A 1 
ATOM 2113 C CE1   . TYR A 1 270 ? -15.334 -44.978 68.619  1.00 33.44 270 A 1 
ATOM 2114 C CE2   . TYR A 1 270 ? -16.210 -46.413 66.843  1.00 32.05 270 A 1 
ATOM 2115 C CZ    . TYR A 1 270 ? -16.413 -45.395 67.807  1.00 32.50 270 A 1 
ATOM 2116 O OH    . TYR A 1 270 ? -17.644 -44.808 67.950  1.00 33.18 270 A 1 
ATOM 2117 N N     . ALA A 1 271 ? -9.171  -47.177 66.525  1.00 33.94 271 A 1 
ATOM 2118 C CA    . ALA A 1 271 ? -8.047  -47.562 67.386  1.00 35.02 271 A 1 
ATOM 2119 C C     . ALA A 1 271 ? -7.404  -46.397 68.195  1.00 32.25 271 A 1 
ATOM 2120 O O     . ALA A 1 271 ? -7.325  -45.268 67.717  1.00 31.27 271 A 1 
ATOM 2121 C CB    . ALA A 1 271 ? -7.026  -48.343 66.568  1.00 33.60 271 A 1 
ATOM 2122 N N     . PRO A 1 272 ? -6.967  -46.681 69.408  1.00 37.48 272 A 1 
ATOM 2123 C CA    . PRO A 1 272 ? -6.927  -45.713 70.503  1.00 40.87 272 A 1 
ATOM 2124 C C     . PRO A 1 272 ? -5.571  -45.010 70.718  1.00 40.29 272 A 1 
ATOM 2125 O O     . PRO A 1 272 ? -4.741  -44.880 69.829  1.00 39.59 272 A 1 
ATOM 2126 C CB    . PRO A 1 272 ? -7.393  -46.534 71.719  1.00 37.30 272 A 1 
ATOM 2127 C CG    . PRO A 1 272 ? -6.730  -47.898 71.457  1.00 37.60 272 A 1 
ATOM 2128 C CD    . PRO A 1 272 ? -6.885  -48.028 69.951  1.00 43.21 272 A 1 
ATOM 2129 N N     . LEU A 1 273 ? -5.376  -44.582 71.936  1.00 33.38 273 A 1 
ATOM 2130 C CA    . LEU A 1 273 ? -4.622  -43.491 72.553  1.00 36.96 273 A 1 
ATOM 2131 C C     . LEU A 1 273 ? -3.090  -43.459 72.473  1.00 34.29 273 A 1 
ATOM 2132 O O     . LEU A 1 273 ? -2.540  -42.362 72.528  1.00 33.78 273 A 1 
ATOM 2133 C CB    . LEU A 1 273 ? -5.007  -43.530 74.046  1.00 34.52 273 A 1 
ATOM 2134 C CG    . LEU A 1 273 ? -6.146  -42.585 74.448  1.00 34.77 273 A 1 
ATOM 2135 C CD1   . LEU A 1 273 ? -6.872  -43.124 75.682  1.00 36.42 273 A 1 
ATOM 2136 C CD2   . LEU A 1 273 ? -5.596  -41.208 74.783  1.00 40.21 273 A 1 
ATOM 2137 N N     . VAL A 1 274 ? -2.399  -44.579 72.607  1.00 28.34 274 A 1 
ATOM 2138 C CA    . VAL A 1 274 ? -1.225  -44.659 73.501  1.00 33.76 274 A 1 
ATOM 2139 C C     . VAL A 1 274 ? -0.034  -43.790 73.063  1.00 30.46 274 A 1 
ATOM 2140 O O     . VAL A 1 274 ? 0.377   -43.829 71.912  1.00 28.85 274 A 1 
ATOM 2141 C CB    . VAL A 1 274 ? -0.783  -46.111 73.749  1.00 31.89 274 A 1 
ATOM 2142 C CG1   . VAL A 1 274 ? 0.112   -46.194 74.986  1.00 31.75 274 A 1 
ATOM 2143 C CG2   . VAL A 1 274 ? -1.960  -47.071 73.987  1.00 38.72 274 A 1 
ATOM 2144 N N     . GLY A 1 275 ? 0.526   -43.027 73.992  1.00 33.82 275 A 1 
ATOM 2145 C CA    . GLY A 1 275 ? 1.427   -41.894 73.752  1.00 34.50 275 A 1 
ATOM 2146 C C     . GLY A 1 275 ? 2.905   -42.026 74.139  1.00 32.16 275 A 1 
ATOM 2147 O O     . GLY A 1 275 ? 3.446   -41.048 74.652  1.00 30.37 275 A 1 
ATOM 2148 N N     . ALA A 1 276 ? 3.535   -43.178 73.986  1.00 34.22 276 A 1 
ATOM 2149 C CA    . ALA A 1 276 ? 4.828   -43.435 74.639  1.00 36.90 276 A 1 
ATOM 2150 C C     . ALA A 1 276 ? 6.004   -42.550 74.147  1.00 34.77 276 A 1 
ATOM 2151 O O     . ALA A 1 276 ? 6.112   -42.204 72.975  1.00 33.92 276 A 1 
ATOM 2152 C CB    . ALA A 1 276 ? 5.156   -44.925 74.545  1.00 34.43 276 A 1 
ATOM 2153 N N     . GLU A 1 277 ? 6.900   -42.268 75.092  1.00 34.49 277 A 1 
ATOM 2154 C CA    . GLU A 1 277 ? 7.854   -41.136 75.084  1.00 40.16 277 A 1 
ATOM 2155 C C     . GLU A 1 277 ? 9.161   -41.281 74.268  1.00 39.39 277 A 1 
ATOM 2156 O O     . GLU A 1 277 ? 9.751   -40.254 73.925  1.00 37.98 277 A 1 
ATOM 2157 C CB    . GLU A 1 277 ? 8.307   -40.917 76.545  1.00 35.63 277 A 1 
ATOM 2158 C CG    . GLU A 1 277 ? 7.217   -40.583 77.567  1.00 33.89 277 A 1 
ATOM 2159 C CD    . GLU A 1 277 ? 7.803   -40.494 78.974  1.00 34.04 277 A 1 
ATOM 2160 O OE1   . GLU A 1 277 ? 7.573   -39.462 79.640  1.00 33.10 277 A 1 
ATOM 2161 O OE2   . GLU A 1 277 ? 8.477   -41.467 79.386  1.00 33.24 277 A 1 
ATOM 2162 N N     . GLN A 1 278 ? 9.737   -42.418 74.117  1.00 34.66 278 A 1 
ATOM 2163 C CA    . GLN A 1 278 ? 11.156  -42.629 74.438  1.00 38.14 278 A 1 
ATOM 2164 C C     . GLN A 1 278 ? 12.202  -41.953 73.524  1.00 35.55 278 A 1 
ATOM 2165 O O     . GLN A 1 278 ? 11.997  -41.725 72.339  1.00 33.94 278 A 1 
ATOM 2166 C CB    . GLN A 1 278 ? 11.469  -44.125 74.617  1.00 35.09 278 A 1 
ATOM 2167 C CG    . GLN A 1 278 ? 11.143  -44.613 76.035  1.00 32.16 278 A 1 
ATOM 2168 C CD    . GLN A 1 278 ? 11.663  -46.024 76.331  1.00 31.51 278 A 1 
ATOM 2169 O OE1   . GLN A 1 278 ? 12.194  -46.732 75.498  1.00 33.27 278 A 1 
ATOM 2170 N NE2   . GLN A 1 278 ? 11.520  -46.487 77.554  1.00 30.94 278 A 1 
ATOM 2171 N N     . ALA A 1 279 ? 13.368  -41.691 74.144  1.00 30.57 279 A 1 
ATOM 2172 C CA    . ALA A 1 279 ? 14.274  -40.578 73.803  1.00 31.36 279 A 1 
ATOM 2173 C C     . ALA A 1 279 ? 15.588  -40.899 73.056  1.00 28.71 279 A 1 
ATOM 2174 O O     . ALA A 1 279 ? 16.203  -39.987 72.501  1.00 28.26 279 A 1 
ATOM 2175 C CB    . ALA A 1 279 ? 14.612  -39.914 75.140  1.00 30.16 279 A 1 
ATOM 2176 N N     . ALA A 1 280 ? 16.108  -42.095 73.178  1.00 31.18 280 A 1 
ATOM 2177 C CA    . ALA A 1 280 ? 17.544  -42.416 73.073  1.00 32.06 280 A 1 
ATOM 2178 C C     . ALA A 1 280 ? 18.169  -42.285 71.654  1.00 29.43 280 A 1 
ATOM 2179 O O     . ALA A 1 280 ? 17.463  -42.344 70.678  1.00 28.38 280 A 1 
ATOM 2180 C CB    . ALA A 1 280 ? 17.707  -43.846 73.608  1.00 30.64 280 A 1 
ATOM 2181 N N     . SER A 1 281 ? 19.459  -42.221 71.443  1.00 47.36 281 A 1 
ATOM 2182 C CA    . SER A 1 281 ? 20.578  -41.437 71.983  1.00 47.02 281 A 1 
ATOM 2183 C C     . SER A 1 281 ? 21.742  -41.293 70.978  1.00 45.06 281 A 1 
ATOM 2184 O O     . SER A 1 281 ? 21.899  -40.212 70.421  1.00 43.13 281 A 1 
ATOM 2185 C CB    . SER A 1 281 ? 21.104  -41.986 73.322  1.00 43.50 281 A 1 
ATOM 2186 O OG    . SER A 1 281 ? 21.647  -43.293 73.166  1.00 38.34 281 A 1 
ATOM 2187 N N     . ALA A 1 282 ? 22.616  -42.294 70.763  1.00 37.45 282 A 1 
ATOM 2188 C CA    . ALA A 1 282 ? 24.045  -41.945 70.770  1.00 38.30 282 A 1 
ATOM 2189 C C     . ALA A 1 282 ? 24.951  -42.216 69.539  1.00 35.22 282 A 1 
ATOM 2190 O O     . ALA A 1 282 ? 25.569  -41.296 69.014  1.00 34.14 282 A 1 
ATOM 2191 C CB    . ALA A 1 282 ? 24.659  -42.614 72.003  1.00 35.74 282 A 1 
ATOM 2192 N N     . THR A 1 283 ? 25.218  -43.496 69.249  1.00 46.41 283 A 1 
ATOM 2193 C CA    . THR A 1 283 ? 26.538  -43.996 68.778  1.00 48.99 283 A 1 
ATOM 2194 C C     . THR A 1 283 ? 26.748  -43.979 67.248  1.00 47.12 283 A 1 
ATOM 2195 O O     . THR A 1 283 ? 25.806  -43.768 66.516  1.00 43.91 283 A 1 
ATOM 2196 C CB    . THR A 1 283 ? 26.720  -45.433 69.295  1.00 42.41 283 A 1 
ATOM 2197 O OG1   . THR A 1 283 ? 25.607  -46.238 68.935  1.00 39.27 283 A 1 
ATOM 2198 C CG2   . THR A 1 283 ? 26.845  -45.518 70.815  1.00 42.84 283 A 1 
ATOM 2199 N N     . ALA A 1 284 ? 27.899  -44.305 66.644  1.00 32.82 284 A 1 
ATOM 2200 C CA    . ALA A 1 284 ? 29.316  -43.957 66.815  1.00 34.77 284 A 1 
ATOM 2201 C C     . ALA A 1 284 ? 30.156  -44.303 65.562  1.00 32.26 284 A 1 
ATOM 2202 O O     . ALA A 1 284 ? 30.921  -43.468 65.099  1.00 31.23 284 A 1 
ATOM 2203 C CB    . ALA A 1 284 ? 29.935  -44.699 68.015  1.00 32.83 284 A 1 
ATOM 2204 N N     . GLY A 1 285 ? 30.134  -45.563 65.102  1.00 38.07 285 A 1 
ATOM 2205 C CA    . GLY A 1 285 ? 31.338  -46.233 64.566  1.00 38.24 285 A 1 
ATOM 2206 C C     . GLY A 1 285 ? 31.701  -46.136 63.067  1.00 35.65 285 A 1 
ATOM 2207 O O     . GLY A 1 285 ? 31.118  -45.385 62.303  1.00 34.56 285 A 1 
ATOM 2208 N N     . ALA A 1 286 ? 32.702  -46.895 62.648  1.00 31.01 286 A 1 
ATOM 2209 C CA    . ALA A 1 286 ? 33.905  -46.421 61.958  1.00 33.48 286 A 1 
ATOM 2210 C C     . ALA A 1 286 ? 34.250  -46.937 60.534  1.00 31.29 286 A 1 
ATOM 2211 O O     . ALA A 1 286 ? 34.925  -46.223 59.815  1.00 29.93 286 A 1 
ATOM 2212 C CB    . ALA A 1 286 ? 35.070  -46.787 62.893  1.00 31.52 286 A 1 
ATOM 2213 N N     . SER A 1 287 ? 34.027  -48.209 60.202  1.00 43.58 287 A 1 
ATOM 2214 C CA    . SER A 1 287 ? 35.059  -49.039 59.539  1.00 44.50 287 A 1 
ATOM 2215 C C     . SER A 1 287 ? 35.215  -48.982 58.001  1.00 43.26 287 A 1 
ATOM 2216 O O     . SER A 1 287 ? 34.573  -48.206 57.322  1.00 41.16 287 A 1 
ATOM 2217 C CB    . SER A 1 287 ? 34.922  -50.490 60.025  1.00 40.39 287 A 1 
ATOM 2218 O OG    . SER A 1 287 ? 33.729  -51.078 59.530  1.00 34.71 287 A 1 
ATOM 2219 N N     . ALA A 1 288 ? 36.127  -49.816 57.445  1.00 33.62 288 A 1 
ATOM 2220 C CA    . ALA A 1 288 ? 37.268  -49.427 56.593  1.00 35.53 288 A 1 
ATOM 2221 C C     . ALA A 1 288 ? 37.397  -49.997 55.146  1.00 33.56 288 A 1 
ATOM 2222 O O     . ALA A 1 288 ? 38.013  -49.349 54.310  1.00 31.63 288 A 1 
ATOM 2223 C CB    . ALA A 1 288 ? 38.510  -49.862 57.371  1.00 33.77 288 A 1 
ATOM 2224 N N     . TYR A 1 289 ? 37.014  -51.223 54.908  1.00 30.86 289 A 1 
ATOM 2225 C CA    . TYR A 1 289 ? 37.570  -52.163 53.881  1.00 34.25 289 A 1 
ATOM 2226 C C     . TYR A 1 289 ? 37.149  -51.892 52.404  1.00 31.60 289 A 1 
ATOM 2227 O O     . TYR A 1 289 ? 36.257  -51.082 52.186  1.00 29.91 289 A 1 
ATOM 2228 C CB    . TYR A 1 289 ? 37.103  -53.557 54.308  1.00 32.28 289 A 1 
ATOM 2229 C CG    . TYR A 1 289 ? 37.833  -54.189 55.474  1.00 32.34 289 A 1 
ATOM 2230 C CD1   . TYR A 1 289 ? 39.112  -54.747 55.297  1.00 34.48 289 A 1 
ATOM 2231 C CD2   . TYR A 1 289 ? 37.209  -54.277 56.732  1.00 36.30 289 A 1 
ATOM 2232 C CE1   . TYR A 1 289 ? 39.767  -55.379 56.365  1.00 34.03 289 A 1 
ATOM 2233 C CE2   . TYR A 1 289 ? 37.860  -54.908 57.809  1.00 33.21 289 A 1 
ATOM 2234 C CZ    . TYR A 1 289 ? 39.150  -55.464 57.624  1.00 33.63 289 A 1 
ATOM 2235 O OH    . TYR A 1 289 ? 39.785  -56.082 58.662  1.00 33.62 289 A 1 
ATOM 2236 N N     . THR A 1 290 ? 37.620  -52.562 51.310  1.00 45.55 290 A 1 
ATOM 2237 C CA    . THR A 1 290 ? 38.880  -53.143 50.782  1.00 48.55 290 A 1 
ATOM 2238 C C     . THR A 1 290 ? 38.847  -53.195 49.227  1.00 47.33 290 A 1 
ATOM 2239 O O     . THR A 1 290 ? 38.006  -52.553 48.617  1.00 43.75 290 A 1 
ATOM 2240 C CB    . THR A 1 290 ? 39.199  -54.593 51.246  1.00 43.20 290 A 1 
ATOM 2241 O OG1   . THR A 1 290 ? 38.019  -55.387 51.263  1.00 41.89 290 A 1 
ATOM 2242 C CG2   . THR A 1 290 ? 39.908  -54.709 52.566  1.00 46.59 290 A 1 
ATOM 2243 N N     . ASP A 1 291 ? 39.688  -53.975 48.615  1.00 47.40 291 A 1 
ATOM 2244 C CA    . ASP A 1 291 ? 40.436  -53.840 47.344  1.00 51.65 291 A 1 
ATOM 2245 C C     . ASP A 1 291 ? 39.792  -54.054 45.949  1.00 50.30 291 A 1 
ATOM 2246 O O     . ASP A 1 291 ? 40.107  -53.303 45.032  1.00 47.89 291 A 1 
ATOM 2247 C CB    . ASP A 1 291 ? 41.586  -54.857 47.408  1.00 46.32 291 A 1 
ATOM 2248 C CG    . ASP A 1 291 ? 42.503  -54.708 48.609  1.00 41.14 291 A 1 
ATOM 2249 O OD1   . ASP A 1 291 ? 43.012  -53.587 48.814  1.00 39.79 291 A 1 
ATOM 2250 O OD2   . ASP A 1 291 ? 42.674  -55.715 49.323  1.00 39.13 291 A 1 
ATOM 2251 N N     . SER A 1 292 ? 39.143  -55.192 45.677  1.00 37.52 292 A 1 
ATOM 2252 C CA    . SER A 1 292 ? 39.701  -56.152 44.698  1.00 40.53 292 A 1 
ATOM 2253 C C     . SER A 1 292 ? 39.551  -55.893 43.182  1.00 39.11 292 A 1 
ATOM 2254 O O     . SER A 1 292 ? 38.796  -55.064 42.721  1.00 37.22 292 A 1 
ATOM 2255 C CB    . SER A 1 292 ? 39.289  -57.589 45.028  1.00 37.17 292 A 1 
ATOM 2256 O OG    . SER A 1 292 ? 37.964  -57.865 44.612  1.00 33.24 292 A 1 
ATOM 2257 N N     . VAL A 1 293 ? 40.309  -56.701 42.399  1.00 32.26 293 A 1 
ATOM 2258 C CA    . VAL A 1 293 ? 41.017  -56.323 41.143  1.00 37.48 293 A 1 
ATOM 2259 C C     . VAL A 1 293 ? 40.394  -56.755 39.796  1.00 34.42 293 A 1 
ATOM 2260 O O     . VAL A 1 293 ? 40.741  -56.163 38.769  1.00 33.38 293 A 1 
ATOM 2261 C CB    . VAL A 1 293 ? 42.435  -56.947 41.215  1.00 35.77 293 A 1 
ATOM 2262 C CG1   . VAL A 1 293 ? 43.390  -56.508 40.098  1.00 35.69 293 A 1 
ATOM 2263 C CG2   . VAL A 1 293 ? 43.168  -56.646 42.535  1.00 42.58 293 A 1 
ATOM 2264 N N     . ASN A 1 294 ? 39.657  -57.825 39.687  1.00 37.68 294 A 1 
ATOM 2265 C CA    . ASN A 1 294 ? 39.868  -58.944 38.747  1.00 39.97 294 A 1 
ATOM 2266 C C     . ASN A 1 294 ? 39.757  -58.709 37.210  1.00 36.28 294 A 1 
ATOM 2267 O O     . ASN A 1 294 ? 39.091  -57.819 36.718  1.00 33.73 294 A 1 
ATOM 2268 C CB    . ASN A 1 294 ? 39.026  -60.159 39.194  1.00 38.43 294 A 1 
ATOM 2269 C CG    . ASN A 1 294 ? 39.805  -61.158 40.030  1.00 34.87 294 A 1 
ATOM 2270 O OD1   . ASN A 1 294 ? 41.024  -61.195 40.055  1.00 36.01 294 A 1 
ATOM 2271 N ND2   . ASN A 1 294 ? 39.114  -62.023 40.733  1.00 37.20 294 A 1 
ATOM 2272 N N     . ASN A 1 295 ? 40.383  -59.632 36.442  1.00 41.72 295 A 1 
ATOM 2273 C CA    . ASN A 1 295 ? 41.037  -59.485 35.123  1.00 43.04 295 A 1 
ATOM 2274 C C     . ASN A 1 295 ? 40.263  -59.815 33.807  1.00 40.17 295 A 1 
ATOM 2275 O O     . ASN A 1 295 ? 40.587  -59.238 32.776  1.00 37.45 295 A 1 
ATOM 2276 C CB    . ASN A 1 295 ? 42.215  -60.475 35.129  1.00 40.13 295 A 1 
ATOM 2277 C CG    . ASN A 1 295 ? 43.456  -60.037 35.900  1.00 36.03 295 A 1 
ATOM 2278 O OD1   . ASN A 1 295 ? 43.829  -58.886 35.914  1.00 36.46 295 A 1 
ATOM 2279 N ND2   . ASN A 1 295 ? 44.159  -60.964 36.501  1.00 36.44 295 A 1 
ATOM 2280 N N     . SER A 1 296 ? 39.511  -60.894 33.731  1.00 33.50 296 A 1 
ATOM 2281 C CA    . SER A 1 296 ? 39.644  -61.920 32.662  1.00 35.58 296 A 1 
ATOM 2282 C C     . SER A 1 296 ? 38.918  -61.689 31.317  1.00 33.27 296 A 1 
ATOM 2283 O O     . SER A 1 296 ? 38.226  -60.712 31.162  1.00 31.88 296 A 1 
ATOM 2284 C CB    . SER A 1 296 ? 39.260  -63.273 33.264  1.00 34.01 296 A 1 
ATOM 2285 O OG    . SER A 1 296 ? 37.881  -63.332 33.563  1.00 31.77 296 A 1 
ATOM 2286 N N     . ILE A 1 297 ? 38.911  -62.543 30.285  1.00 28.21 297 A 1 
ATOM 2287 C CA    . ILE A 1 297 ? 39.942  -62.883 29.290  1.00 31.46 297 A 1 
ATOM 2288 C C     . ILE A 1 297 ? 39.403  -62.832 27.833  1.00 30.48 297 A 1 
ATOM 2289 O O     . ILE A 1 297 ? 39.798  -61.934 27.096  1.00 28.75 297 A 1 
ATOM 2290 C CB    . ILE A 1 297 ? 40.612  -64.282 29.515  1.00 29.63 297 A 1 
ATOM 2291 C CG1   . ILE A 1 297 ? 41.221  -64.491 30.913  1.00 28.94 297 A 1 
ATOM 2292 C CG2   . ILE A 1 297 ? 41.727  -64.535 28.466  1.00 33.53 297 A 1 
ATOM 2293 C CD1   . ILE A 1 297 ? 41.694  -65.929 31.182  1.00 32.72 297 A 1 
ATOM 2294 N N     . SER A 1 298 ? 38.619  -63.828 27.310  1.00 34.83 298 A 1 
ATOM 2295 C CA    . SER A 1 298 ? 39.125  -64.543 26.122  1.00 35.33 298 A 1 
ATOM 2296 C C     . SER A 1 298 ? 38.379  -64.575 24.769  1.00 33.14 298 A 1 
ATOM 2297 O O     . SER A 1 298 ? 39.017  -64.267 23.765  1.00 31.61 298 A 1 
ATOM 2298 C CB    . SER A 1 298 ? 39.422  -66.000 26.504  1.00 34.18 298 A 1 
ATOM 2299 O OG    . SER A 1 298 ? 38.255  -66.687 26.904  1.00 31.66 298 A 1 
ATOM 2300 N N     . PHE A 1 299 ? 37.183  -65.119 24.670  1.00 34.18 299 A 1 
ATOM 2301 C CA    . PHE A 1 299 ? 36.855  -66.092 23.587  1.00 35.93 299 A 1 
ATOM 2302 C C     . PHE A 1 299 ? 36.517  -65.561 22.173  1.00 35.08 299 A 1 
ATOM 2303 O O     . PHE A 1 299 ? 36.370  -64.371 21.952  1.00 32.96 299 A 1 
ATOM 2304 C CB    . PHE A 1 299 ? 35.810  -67.095 24.095  1.00 32.99 299 A 1 
ATOM 2305 C CG    . PHE A 1 299 ? 36.381  -68.385 24.629  1.00 31.85 299 A 1 
ATOM 2306 C CD1   . PHE A 1 299 ? 36.788  -69.404 23.753  1.00 32.70 299 A 1 
ATOM 2307 C CD2   . PHE A 1 299 ? 36.513  -68.565 26.017  1.00 33.50 299 A 1 
ATOM 2308 C CE1   . PHE A 1 299 ? 37.330  -70.601 24.256  1.00 30.70 299 A 1 
ATOM 2309 C CE2   . PHE A 1 299 ? 37.057  -69.759 26.526  1.00 28.92 299 A 1 
ATOM 2310 C CZ    . PHE A 1 299 ? 37.473  -70.777 25.642  1.00 28.93 299 A 1 
ATOM 2311 N N     . SER A 1 300 ? 36.365  -66.472 21.196  1.00 37.82 300 A 1 
ATOM 2312 C CA    . SER A 1 300 ? 37.081  -66.581 19.911  1.00 41.02 300 A 1 
ATOM 2313 C C     . SER A 1 300 ? 36.311  -66.484 18.580  1.00 39.36 300 A 1 
ATOM 2314 O O     . SER A 1 300 ? 36.808  -65.869 17.642  1.00 37.90 300 A 1 
ATOM 2315 C CB    . SER A 1 300 ? 37.747  -67.949 19.903  1.00 38.15 300 A 1 
ATOM 2316 O OG    . SER A 1 300 ? 36.792  -68.989 20.051  1.00 34.41 300 A 1 
ATOM 2317 N N     . MET A 1 301 ? 35.271  -67.259 18.404  1.00 35.49 301 A 1 
ATOM 2318 C CA    . MET A 1 301 ? 34.815  -67.900 17.141  1.00 38.11 301 A 1 
ATOM 2319 C C     . MET A 1 301 ? 34.060  -66.956 16.154  1.00 37.26 301 A 1 
ATOM 2320 O O     . MET A 1 301 ? 33.801  -65.815 16.504  1.00 34.45 301 A 1 
ATOM 2321 C CB    . MET A 1 301 ? 33.899  -69.068 17.545  1.00 35.69 301 A 1 
ATOM 2322 C CG    . MET A 1 301 ? 34.651  -70.324 18.007  1.00 33.69 301 A 1 
ATOM 2323 S SD    . MET A 1 301 ? 33.519  -71.713 18.239  1.00 34.29 301 A 1 
ATOM 2324 C CE    . MET A 1 301 ? 34.701  -73.069 18.361  1.00 32.28 301 A 1 
ATOM 2325 N N     . GLU A 1 302 ? 33.598  -67.300 14.942  1.00 33.99 302 A 1 
ATOM 2326 C CA    . GLU A 1 302 ? 33.963  -68.322 13.932  1.00 38.41 302 A 1 
ATOM 2327 C C     . GLU A 1 302 ? 33.500  -67.903 12.503  1.00 37.78 302 A 1 
ATOM 2328 O O     . GLU A 1 302 ? 34.296  -67.898 11.575  1.00 35.29 302 A 1 
ATOM 2329 C CB    . GLU A 1 302 ? 33.268  -69.663 14.260  1.00 34.64 302 A 1 
ATOM 2330 C CG    . GLU A 1 302 ? 33.638  -70.840 13.343  1.00 32.33 302 A 1 
ATOM 2331 C CD    . GLU A 1 302 ? 32.893  -72.146 13.705  1.00 31.43 302 A 1 
ATOM 2332 O OE1   . GLU A 1 302 ? 33.427  -73.218 13.361  1.00 30.00 302 A 1 
ATOM 2333 O OE2   . GLU A 1 302 ? 31.813  -72.058 14.325  1.00 29.45 302 A 1 
ATOM 2334 N N     . ALA A 1 303 ? 32.214  -67.666 12.289  1.00 34.97 303 A 1 
ATOM 2335 C CA    . ALA A 1 303 ? 31.511  -68.081 11.066  1.00 37.22 303 A 1 
ATOM 2336 C C     . ALA A 1 303 ? 31.819  -67.262 9.791   1.00 34.95 303 A 1 
ATOM 2337 O O     . ALA A 1 303 ? 31.767  -66.040 9.782   1.00 33.75 303 A 1 
ATOM 2338 C CB    . ALA A 1 303 ? 30.006  -68.119 11.347  1.00 35.79 303 A 1 
ATOM 2339 N N     . GLY A 1 304 ? 32.048  -67.988 8.666   1.00 35.08 304 A 1 
ATOM 2340 C CA    . GLY A 1 304 ? 32.662  -67.492 7.430   1.00 36.66 304 A 1 
ATOM 2341 C C     . GLY A 1 304 ? 31.843  -67.553 6.135   1.00 35.06 304 A 1 
ATOM 2342 O O     . GLY A 1 304 ? 32.412  -67.841 5.086   1.00 33.49 304 A 1 
ATOM 2343 N N     . ILE A 1 305 ? 30.544  -67.342 6.167   1.00 30.18 305 A 1 
ATOM 2344 C CA    . ILE A 1 305 ? 29.610  -67.500 5.016   1.00 34.76 305 A 1 
ATOM 2345 C C     . ILE A 1 305 ? 29.781  -66.359 3.981   1.00 33.17 305 A 1 
ATOM 2346 O O     . ILE A 1 305 ? 30.259  -65.292 4.353   1.00 31.24 305 A 1 
ATOM 2347 C CB    . ILE A 1 305 ? 28.189  -67.568 5.635   1.00 32.56 305 A 1 
ATOM 2348 C CG1   . ILE A 1 305 ? 28.014  -68.853 6.469   1.00 30.84 305 A 1 
ATOM 2349 C CG2   . ILE A 1 305 ? 27.033  -67.460 4.636   1.00 32.99 305 A 1 
ATOM 2350 C CD1   . ILE A 1 305 ? 26.694  -68.951 7.215   1.00 31.71 305 A 1 
ATOM 2351 N N     . VAL A 1 306 ? 29.336  -66.322 2.725   1.00 30.81 306 A 1 
ATOM 2352 C CA    . VAL A 1 306 ? 29.272  -67.158 1.504   1.00 34.80 306 A 1 
ATOM 2353 C C     . VAL A 1 306 ? 29.630  -66.196 0.335   1.00 31.80 306 A 1 
ATOM 2354 O O     . VAL A 1 306 ? 29.503  -64.988 0.509   1.00 30.22 306 A 1 
ATOM 2355 C CB    . VAL A 1 306 ? 27.869  -67.782 1.260   1.00 33.46 306 A 1 
ATOM 2356 C CG1   . VAL A 1 306 ? 27.716  -68.544 -0.055  1.00 31.55 306 A 1 
ATOM 2357 C CG2   . VAL A 1 306 ? 27.418  -68.766 2.334   1.00 37.15 306 A 1 
ATOM 2358 N N     . PRO A 1 307 ? 30.074  -66.673 -0.839  1.00 36.01 307 A 1 
ATOM 2359 C CA    . PRO A 1 307 ? 30.972  -65.894 -1.711  1.00 37.86 307 A 1 
ATOM 2360 C C     . PRO A 1 307 ? 30.349  -65.028 -2.822  1.00 36.93 307 A 1 
ATOM 2361 O O     . PRO A 1 307 ? 31.099  -64.274 -3.431  1.00 34.42 307 A 1 
ATOM 2362 C CB    . PRO A 1 307 ? 31.855  -66.990 -2.332  1.00 34.67 307 A 1 
ATOM 2363 C CG    . PRO A 1 307 ? 30.904  -68.161 -2.525  1.00 34.03 307 A 1 
ATOM 2364 C CD    . PRO A 1 307 ? 30.013  -68.045 -1.281  1.00 38.89 307 A 1 
ATOM 2365 N N     . ASP A 1 308 ? 29.088  -65.215 -3.196  1.00 51.65 308 A 1 
ATOM 2366 C CA    . ASP A 1 308 ? 28.681  -65.194 -4.611  1.00 53.65 308 A 1 
ATOM 2367 C C     . ASP A 1 308 ? 29.024  -63.922 -5.422  1.00 52.79 308 A 1 
ATOM 2368 O O     . ASP A 1 308 ? 28.836  -62.782 -5.009  1.00 48.98 308 A 1 
ATOM 2369 C CB    . ASP A 1 308 ? 27.221  -65.615 -4.788  1.00 48.23 308 A 1 
ATOM 2370 C CG    . ASP A 1 308 ? 27.044  -67.109 -5.086  1.00 42.42 308 A 1 
ATOM 2371 O OD1   . ASP A 1 308 ? 28.040  -67.755 -5.486  1.00 41.22 308 A 1 
ATOM 2372 O OD2   . ASP A 1 308 ? 25.895  -67.581 -4.945  1.00 40.97 308 A 1 
ATOM 2373 N N     . ASN A 1 309 ? 29.468  -64.188 -6.657  1.00 44.74 309 A 1 
ATOM 2374 C CA    . ASN A 1 309 ? 30.358  -63.340 -7.465  1.00 47.12 309 A 1 
ATOM 2375 C C     . ASN A 1 309 ? 29.717  -62.231 -8.317  1.00 43.91 309 A 1 
ATOM 2376 O O     . ASN A 1 309 ? 30.465  -61.520 -8.988  1.00 40.54 309 A 1 
ATOM 2377 C CB    . ASN A 1 309 ? 31.099  -64.280 -8.430  1.00 43.14 309 A 1 
ATOM 2378 C CG    . ASN A 1 309 ? 32.389  -64.858 -7.898  1.00 38.53 309 A 1 
ATOM 2379 O OD1   . ASN A 1 309 ? 33.173  -64.223 -7.225  1.00 38.10 309 A 1 
ATOM 2380 N ND2   . ASN A 1 309 ? 32.698  -66.081 -8.259  1.00 38.21 309 A 1 
ATOM 2381 N N     . THR A 1 310 ? 28.387  -62.162 -8.485  1.00 46.88 310 A 1 
ATOM 2382 C CA    . THR A 1 310 ? 27.830  -61.786 -9.797  1.00 49.44 310 A 1 
ATOM 2383 C C     . THR A 1 310 ? 28.262  -60.399 -10.272 1.00 48.09 310 A 1 
ATOM 2384 O O     . THR A 1 310 ? 27.983  -59.372 -9.650  1.00 44.94 310 A 1 
ATOM 2385 C CB    . THR A 1 310 ? 26.306  -61.939 -9.864  1.00 43.91 310 A 1 
ATOM 2386 O OG1   . THR A 1 310 ? 25.896  -63.076 -9.147  1.00 39.14 310 A 1 
ATOM 2387 C CG2   . THR A 1 310 ? 25.832  -62.120 -11.296 1.00 40.51 310 A 1 
ATOM 2388 N N     . VAL A 1 311 ? 28.901  -60.409 -11.462 1.00 29.66 311 A 1 
ATOM 2389 C CA    . VAL A 1 311 ? 29.754  -59.340 -12.043 1.00 33.39 311 A 1 
ATOM 2390 C C     . VAL A 1 311 ? 28.960  -58.155 -12.626 1.00 31.78 311 A 1 
ATOM 2391 O O     . VAL A 1 311 ? 29.384  -57.567 -13.624 1.00 29.29 311 A 1 
ATOM 2392 C CB    . VAL A 1 311 ? 30.698  -59.943 -13.109 1.00 30.95 311 A 1 
ATOM 2393 C CG1   . VAL A 1 311 ? 31.873  -59.031 -13.491 1.00 29.15 311 A 1 
ATOM 2394 C CG2   . VAL A 1 311 ? 31.323  -61.263 -12.662 1.00 33.77 311 A 1 
ATOM 2395 N N     . GLN A 1 312 ? 27.768  -57.820 -12.120 1.00 45.07 312 A 1 
ATOM 2396 C CA    . GLN A 1 312 ? 26.894  -56.915 -12.864 1.00 46.11 312 A 1 
ATOM 2397 C C     . GLN A 1 312 ? 27.606  -55.616 -13.234 1.00 45.30 312 A 1 
ATOM 2398 O O     . GLN A 1 312 ? 28.146  -54.894 -12.396 1.00 43.12 312 A 1 
ATOM 2399 C CB    . GLN A 1 312 ? 25.567  -56.645 -12.144 1.00 41.92 312 A 1 
ATOM 2400 C CG    . GLN A 1 312 ? 24.551  -57.763 -12.428 1.00 39.50 312 A 1 
ATOM 2401 C CD    . GLN A 1 312 ? 23.128  -57.405 -12.007 1.00 37.93 312 A 1 
ATOM 2402 O OE1   . GLN A 1 312 ? 22.844  -56.397 -11.397 1.00 36.93 312 A 1 
ATOM 2403 N NE2   . GLN A 1 312 ? 22.155  -58.235 -12.348 1.00 34.79 312 A 1 
ATOM 2404 N N     . SER A 1 313 ? 27.592  -55.343 -14.537 1.00 41.36 313 A 1 
ATOM 2405 C CA    . SER A 1 313 ? 28.318  -54.254 -15.187 1.00 42.70 313 A 1 
ATOM 2406 C C     . SER A 1 313 ? 27.795  -52.907 -14.699 1.00 41.32 313 A 1 
ATOM 2407 O O     . SER A 1 313 ? 26.827  -52.371 -15.228 1.00 38.81 313 A 1 
ATOM 2408 C CB    . SER A 1 313 ? 28.161  -54.373 -16.697 1.00 38.83 313 A 1 
ATOM 2409 O OG    . SER A 1 313 ? 26.795  -54.431 -17.068 1.00 36.33 313 A 1 
ATOM 2410 N N     . SER A 1 314 ? 28.462  -52.354 -13.704 1.00 40.78 314 A 1 
ATOM 2411 C CA    . SER A 1 314 ? 28.200  -51.004 -13.224 1.00 43.75 314 A 1 
ATOM 2412 C C     . SER A 1 314 ? 28.581  -50.018 -14.324 1.00 41.73 314 A 1 
ATOM 2413 O O     . SER A 1 314 ? 29.740  -49.629 -14.449 1.00 39.55 314 A 1 
ATOM 2414 C CB    . SER A 1 314 ? 28.950  -50.731 -11.921 1.00 39.17 314 A 1 
ATOM 2415 O OG    . SER A 1 314 ? 30.338  -50.991 -12.045 1.00 36.98 314 A 1 
ATOM 2416 N N     . ILE A 1 315 ? 27.591  -49.638 -15.140 1.00 38.29 315 A 1 
ATOM 2417 C CA    . ILE A 1 315 ? 27.761  -48.586 -16.132 1.00 40.34 315 A 1 
ATOM 2418 C C     . ILE A 1 315 ? 28.138  -47.331 -15.338 1.00 38.60 315 A 1 
ATOM 2419 O O     . ILE A 1 315 ? 27.303  -46.763 -14.631 1.00 36.42 315 A 1 
ATOM 2420 C CB    . ILE A 1 315 ? 26.502  -48.395 -16.997 1.00 36.66 315 A 1 
ATOM 2421 C CG1   . ILE A 1 315 ? 26.213  -49.680 -17.803 1.00 35.40 315 A 1 
ATOM 2422 C CG2   . ILE A 1 315 ? 26.673  -47.191 -17.943 1.00 37.60 315 A 1 
ATOM 2423 C CD1   . ILE A 1 315 ? 24.889  -49.663 -18.574 1.00 35.27 315 A 1 
ATOM 2424 N N     . LEU A 1 316 ? 29.408  -46.944 -15.454 1.00 36.92 316 A 1 
ATOM 2425 C CA    . LEU A 1 316 ? 29.956  -45.712 -14.911 1.00 39.82 316 A 1 
ATOM 2426 C C     . LEU A 1 316 ? 29.230  -44.533 -15.568 1.00 37.51 316 A 1 
ATOM 2427 O O     . LEU A 1 316 ? 29.675  -44.005 -16.591 1.00 35.28 316 A 1 
ATOM 2428 C CB    . LEU A 1 316 ? 31.477  -45.661 -15.181 1.00 36.39 316 A 1 
ATOM 2429 C CG    . LEU A 1 316 ? 32.339  -46.492 -14.215 1.00 33.67 316 A 1 
ATOM 2430 C CD1   . LEU A 1 316 ? 33.735  -46.694 -14.803 1.00 34.92 316 A 1 
ATOM 2431 C CD2   . LEU A 1 316 ? 32.482  -45.786 -12.865 1.00 37.55 316 A 1 
ATOM 2432 N N     . ARG A 1 317 ? 28.083  -44.126 -15.020 1.00 35.94 317 A 1 
ATOM 2433 C CA    . ARG A 1 317 ? 27.466  -42.857 -15.401 1.00 37.92 317 A 1 
ATOM 2434 C C     . ARG A 1 317 ? 28.474  -41.763 -15.046 1.00 34.97 317 A 1 
ATOM 2435 O O     . ARG A 1 317 ? 28.897  -41.713 -13.893 1.00 32.93 317 A 1 
ATOM 2436 C CB    . ARG A 1 317 ? 26.124  -42.628 -14.683 1.00 35.39 317 A 1 
ATOM 2437 C CG    . ARG A 1 317 ? 24.982  -43.376 -15.391 1.00 33.34 317 A 1 
ATOM 2438 C CD    . ARG A 1 317 ? 23.628  -43.012 -14.751 1.00 31.49 317 A 1 
ATOM 2439 N NE    . ARG A 1 317 ? 22.509  -43.606 -15.508 1.00 28.99 317 A 1 
ATOM 2440 C CZ    . ARG A 1 317 ? 21.218  -43.508 -15.207 1.00 27.07 317 A 1 
ATOM 2441 N NH1   . ARG A 1 317 ? 20.805  -42.856 -14.149 1.00 25.48 317 A 1 
ATOM 2442 N NH2   . ARG A 1 317 ? 20.323  -44.061 -15.965 1.00 24.18 317 A 1 
ATOM 2443 N N     . PRO A 1 318 ? 28.896  -40.932 -16.008 1.00 32.04 318 A 1 
ATOM 2444 C CA    . PRO A 1 318 ? 29.912  -39.936 -15.751 1.00 34.69 318 A 1 
ATOM 2445 C C     . PRO A 1 318 ? 29.406  -38.974 -14.682 1.00 33.92 318 A 1 
ATOM 2446 O O     . PRO A 1 318 ? 28.373  -38.320 -14.856 1.00 31.91 318 A 1 
ATOM 2447 C CB    . PRO A 1 318 ? 30.182  -39.259 -17.103 1.00 31.50 318 A 1 
ATOM 2448 C CG    . PRO A 1 318 ? 28.899  -39.480 -17.900 1.00 30.48 318 A 1 
ATOM 2449 C CD    . PRO A 1 318 ? 28.410  -40.839 -17.378 1.00 34.55 318 A 1 
ATOM 2450 N N     . ALA A 1 319 ? 30.128  -38.887 -13.583 1.00 33.57 319 A 1 
ATOM 2451 C CA    . ALA A 1 319 ? 29.760  -38.092 -12.411 1.00 35.11 319 A 1 
ATOM 2452 C C     . ALA A 1 319 ? 29.779  -36.570 -12.650 1.00 33.38 319 A 1 
ATOM 2453 O O     . ALA A 1 319 ? 29.485  -35.800 -11.741 1.00 32.08 319 A 1 
ATOM 2454 C CB    . ALA A 1 319 ? 30.709  -38.485 -11.268 1.00 32.28 319 A 1 
ATOM 2455 N N     . GLY A 1 320 ? 30.178  -36.134 -13.847 1.00 33.27 320 A 1 
ATOM 2456 C CA    . GLY A 1 320 ? 30.537  -34.749 -14.125 1.00 34.42 320 A 1 
ATOM 2457 C C     . GLY A 1 320 ? 29.403  -33.737 -14.222 1.00 33.78 320 A 1 
ATOM 2458 O O     . GLY A 1 320 ? 29.675  -32.599 -14.593 1.00 31.43 320 A 1 
ATOM 2459 N N     . ALA A 1 321 ? 28.161  -34.123 -13.928 1.00 35.31 321 A 1 
ATOM 2460 C CA    . ALA A 1 321 ? 27.090  -33.146 -13.789 1.00 36.70 321 A 1 
ATOM 2461 C C     . ALA A 1 321 ? 27.326  -32.332 -12.517 1.00 35.35 321 A 1 
ATOM 2462 O O     . ALA A 1 321 ? 26.721  -32.588 -11.477 1.00 34.69 321 A 1 
ATOM 2463 C CB    . ALA A 1 321 ? 25.726  -33.848 -13.818 1.00 34.33 321 A 1 
ATOM 2464 N N     . ILE A 1 322 ? 28.252  -31.380 -12.599 1.00 32.05 322 A 1 
ATOM 2465 C CA    . ILE A 1 322 ? 28.444  -30.376 -11.568 1.00 33.96 322 A 1 
ATOM 2466 C C     . ILE A 1 322 ? 27.100  -29.663 -11.456 1.00 33.56 322 A 1 
ATOM 2467 O O     . ILE A 1 322 ? 26.729  -28.885 -12.334 1.00 32.27 322 A 1 
ATOM 2468 C CB    . ILE A 1 322 ? 29.601  -29.405 -11.891 1.00 31.88 322 A 1 
ATOM 2469 C CG1   . ILE A 1 322 ? 30.928  -30.165 -12.077 1.00 30.15 322 A 1 
ATOM 2470 C CG2   . ILE A 1 322 ? 29.739  -28.366 -10.762 1.00 32.44 322 A 1 
ATOM 2471 C CD1   . ILE A 1 322 ? 32.099  -29.285 -12.535 1.00 30.91 322 A 1 
ATOM 2472 N N     . GLY A 1 323 ? 26.382  -29.933 -10.378 1.00 34.05 323 A 1 
ATOM 2473 C CA    . GLY A 1 323 ? 25.188  -29.211 -9.972  1.00 34.31 323 A 1 
ATOM 2474 C C     . GLY A 1 323 ? 25.513  -27.776 -9.543  1.00 33.20 323 A 1 
ATOM 2475 O O     . GLY A 1 323 ? 25.079  -27.348 -8.481  1.00 31.99 323 A 1 
ATOM 2476 N N     . LEU A 1 324 ? 26.304  -27.058 -10.353 1.00 34.81 324 A 1 
ATOM 2477 C CA    . LEU A 1 324 ? 26.640  -25.645 -10.167 1.00 35.28 324 A 1 
ATOM 2478 C C     . LEU A 1 324 ? 25.417  -24.739 -10.306 1.00 35.16 324 A 1 
ATOM 2479 O O     . LEU A 1 324 ? 25.441  -23.625 -9.783  1.00 32.38 324 A 1 
ATOM 2480 C CB    . LEU A 1 324 ? 27.704  -25.203 -11.190 1.00 30.74 324 A 1 
ATOM 2481 C CG    . LEU A 1 324 ? 29.138  -25.315 -10.690 1.00 27.77 324 A 1 
ATOM 2482 C CD1   . LEU A 1 324 ? 30.099  -24.972 -11.832 1.00 27.90 324 A 1 
ATOM 2483 C CD2   . LEU A 1 324 ? 29.427  -24.355 -9.529  1.00 30.97 324 A 1 
ATOM 2484 N N     . PHE A 1 325 ? 24.357  -25.188 -10.960 1.00 34.90 325 A 1 
ATOM 2485 C CA    . PHE A 1 325 ? 23.035  -24.624 -10.768 1.00 35.24 325 A 1 
ATOM 2486 C C     . PHE A 1 325 ? 22.438  -25.115 -9.438  1.00 35.02 325 A 1 
ATOM 2487 O O     . PHE A 1 325 ? 21.286  -25.550 -9.378  1.00 31.89 325 A 1 
ATOM 2488 C CB    . PHE A 1 325 ? 22.137  -24.880 -11.984 1.00 30.45 325 A 1 
ATOM 2489 C CG    . PHE A 1 325 ? 22.585  -24.164 -13.229 1.00 27.77 325 A 1 
ATOM 2490 C CD1   . PHE A 1 325 ? 22.282  -22.804 -13.416 1.00 27.54 325 A 1 
ATOM 2491 C CD2   . PHE A 1 325 ? 23.328  -24.845 -14.209 1.00 28.69 325 A 1 
ATOM 2492 C CE1   . PHE A 1 325 ? 22.693  -22.138 -14.576 1.00 26.78 325 A 1 
ATOM 2493 C CE2   . PHE A 1 325 ? 23.745  -24.177 -15.375 1.00 26.02 325 A 1 
ATOM 2494 C CZ    . PHE A 1 325 ? 23.429  -22.832 -15.555 1.00 28.22 325 A 1 
ATOM 2495 N N     . SER A 1 326 ? 23.196  -24.965 -8.367  1.00 30.70 326 A 1 
ATOM 2496 C CA    . SER A 1 326 ? 22.652  -24.392 -7.157  1.00 32.35 326 A 1 
ATOM 2497 C C     . SER A 1 326 ? 22.136  -23.014 -7.557  1.00 32.62 326 A 1 
ATOM 2498 O O     . SER A 1 326 ? 22.789  -22.000 -7.322  1.00 30.70 326 A 1 
ATOM 2499 C CB    . SER A 1 326 ? 23.700  -24.276 -6.052  1.00 29.53 326 A 1 
ATOM 2500 O OG    . SER A 1 326 ? 24.294  -25.515 -5.763  1.00 26.98 326 A 1 
ATOM 2501 N N     . SER A 1 327 ? 21.015  -22.979 -8.293  1.00 33.89 327 A 1 
ATOM 2502 C CA    . SER A 1 327 ? 20.194  -21.790 -8.407  1.00 34.23 327 A 1 
ATOM 2503 C C     . SER A 1 327 ? 20.110  -21.279 -6.980  1.00 34.03 327 A 1 
ATOM 2504 O O     . SER A 1 327 ? 19.734  -22.086 -6.127  1.00 31.38 327 A 1 
ATOM 2505 C CB    . SER A 1 327 ? 18.791  -22.133 -8.920  1.00 31.14 327 A 1 
ATOM 2506 O OG    . SER A 1 327 ? 18.199  -23.171 -8.176  1.00 29.09 327 A 1 
ATOM 2507 N N     . PRO A 1 328 ? 20.593  -20.049 -6.699  1.00 35.84 328 A 1 
ATOM 2508 C CA    . PRO A 1 328 ? 20.594  -19.535 -5.346  1.00 36.62 328 A 1 
ATOM 2509 C C     . PRO A 1 328 ? 19.205  -19.842 -4.830  1.00 37.38 328 A 1 
ATOM 2510 O O     . PRO A 1 328 ? 18.242  -19.408 -5.470  1.00 35.51 328 A 1 
ATOM 2511 C CB    . PRO A 1 328 ? 20.862  -18.032 -5.460  1.00 33.15 328 A 1 
ATOM 2512 C CG    . PRO A 1 328 ? 20.491  -17.700 -6.904  1.00 32.66 328 A 1 
ATOM 2513 C CD    . PRO A 1 328 ? 20.824  -18.991 -7.653  1.00 36.33 328 A 1 
ATOM 2514 N N     . SER A 1 329 ? 19.145  -20.729 -3.854  1.00 32.28 329 A 1 
ATOM 2515 C CA    . SER A 1 329 ? 17.886  -21.295 -3.388  1.00 33.39 329 A 1 
ATOM 2516 C C     . SER A 1 329 ? 16.964  -20.100 -3.323  1.00 34.18 329 A 1 
ATOM 2517 O O     . SER A 1 329 ? 17.318  -19.107 -2.696  1.00 32.38 329 A 1 
ATOM 2518 C CB    . SER A 1 329 ? 18.059  -21.938 -2.012  1.00 30.73 329 A 1 
ATOM 2519 O OG    . SER A 1 329 ? 16.811  -22.223 -1.431  1.00 28.00 329 A 1 
ATOM 2520 N N     . LEU A 1 330 ? 15.847  -20.156 -4.042  1.00 39.13 330 A 1 
ATOM 2521 C CA    . LEU A 1 330 ? 14.725  -19.309 -3.711  1.00 38.59 330 A 1 
ATOM 2522 C C     . LEU A 1 330 ? 14.429  -19.690 -2.268  1.00 38.62 330 A 1 
ATOM 2523 O O     . LEU A 1 330 ? 13.715  -20.652 -2.032  1.00 35.68 330 A 1 
ATOM 2524 C CB    . LEU A 1 330 ? 13.531  -19.604 -4.634  1.00 34.83 330 A 1 
ATOM 2525 C CG    . LEU A 1 330 ? 13.604  -18.883 -5.988  1.00 31.81 330 A 1 
ATOM 2526 C CD1   . LEU A 1 330 ? 12.637  -19.524 -6.987  1.00 31.47 330 A 1 
ATOM 2527 C CD2   . LEU A 1 330 ? 13.218  -17.404 -5.842  1.00 32.73 330 A 1 
ATOM 2528 N N     . GLN A 1 331 ? 15.170  -19.065 -1.352  1.00 38.76 331 A 1 
ATOM 2529 C CA    . GLN A 1 331 ? 15.017  -19.252 0.073   1.00 39.37 331 A 1 
ATOM 2530 C C     . GLN A 1 331 ? 13.554  -18.950 0.243   1.00 39.61 331 A 1 
ATOM 2531 O O     . GLN A 1 331 ? 13.153  -17.819 -0.056  1.00 37.59 331 A 1 
ATOM 2532 C CB    . GLN A 1 331 ? 15.884  -18.283 0.892   1.00 36.68 331 A 1 
ATOM 2533 C CG    . GLN A 1 331 ? 17.343  -18.719 1.002   1.00 32.62 331 A 1 
ATOM 2534 C CD    . GLN A 1 331 ? 18.171  -17.780 1.879   1.00 30.13 331 A 1 
ATOM 2535 O OE1   . GLN A 1 331 ? 17.917  -16.593 2.023   1.00 27.90 331 A 1 
ATOM 2536 N NE2   . GLN A 1 331 ? 19.223  -18.276 2.489   1.00 27.48 331 A 1 
ATOM 2537 N N     . THR A 1 332 ? 12.782  -19.985 0.518   1.00 42.32 332 A 1 
ATOM 2538 C CA    . THR A 1 332 ? 11.372  -19.858 0.833   1.00 44.81 332 A 1 
ATOM 2539 C C     . THR A 1 332 ? 11.334  -18.697 1.809   1.00 46.29 332 A 1 
ATOM 2540 O O     . THR A 1 332 ? 11.947  -18.839 2.863   1.00 43.49 332 A 1 
ATOM 2541 C CB    . THR A 1 332 ? 10.832  -21.122 1.510   1.00 41.26 332 A 1 
ATOM 2542 O OG1   . THR A 1 332 ? 11.799  -21.663 2.391   1.00 37.27 332 A 1 
ATOM 2543 C CG2   . THR A 1 332 ? 10.501  -22.193 0.475   1.00 36.67 332 A 1 
ATOM 2544 N N     . PRO A 1 333 ? 10.878  -17.515 1.355   1.00 48.90 333 A 1 
ATOM 2545 C CA    . PRO A 1 333 ? 11.194  -16.291 2.074   1.00 48.47 333 A 1 
ATOM 2546 C C     . PRO A 1 333 ? 10.675  -16.493 3.478   1.00 50.74 333 A 1 
ATOM 2547 O O     . PRO A 1 333 ? 9.484   -16.701 3.661   1.00 49.88 333 A 1 
ATOM 2548 C CB    . PRO A 1 333 ? 10.504  -15.161 1.319   1.00 43.95 333 A 1 
ATOM 2549 C CG    . PRO A 1 333 ? 10.405  -15.707 -0.097  1.00 42.58 333 A 1 
ATOM 2550 C CD    . PRO A 1 333 ? 10.245  -17.226 0.123   1.00 44.54 333 A 1 
ATOM 2551 N N     . LEU A 1 334 ? 11.626  -16.643 4.393   1.00 52.13 334 A 1 
ATOM 2552 C CA    . LEU A 1 334 ? 11.297  -17.152 5.707   1.00 52.33 334 A 1 
ATOM 2553 C C     . LEU A 1 334 ? 10.270  -16.185 6.241   1.00 55.66 334 A 1 
ATOM 2554 O O     . LEU A 1 334 ? 10.562  -14.992 6.317   1.00 51.72 334 A 1 
ATOM 2555 C CB    . LEU A 1 334 ? 12.552  -17.209 6.592   1.00 45.99 334 A 1 
ATOM 2556 C CG    . LEU A 1 334 ? 13.467  -18.408 6.293   1.00 40.52 334 A 1 
ATOM 2557 C CD1   . LEU A 1 334 ? 14.871  -18.185 6.869   1.00 37.62 334 A 1 
ATOM 2558 C CD2   . LEU A 1 334 ? 12.919  -19.712 6.899   1.00 37.12 334 A 1 
ATOM 2559 N N     . HIS A 1 335 ? 9.067   -16.680 6.524   1.00 62.49 335 A 1 
ATOM 2560 C CA    . HIS A 1 335 ? 8.101   -15.908 7.282   1.00 63.49 335 A 1 
ATOM 2561 C C     . HIS A 1 335 ? 8.842   -15.387 8.485   1.00 65.27 335 A 1 
ATOM 2562 O O     . HIS A 1 335 ? 9.495   -16.172 9.188   1.00 59.63 335 A 1 
ATOM 2563 C CB    . HIS A 1 335 ? 6.913   -16.757 7.719   1.00 55.69 335 A 1 
ATOM 2564 C CG    . HIS A 1 335 ? 5.845   -16.818 6.677   1.00 49.12 335 A 1 
ATOM 2565 N ND1   . HIS A 1 335 ? 4.883   -15.854 6.471   1.00 44.18 335 A 1 
ATOM 2566 C CD2   . HIS A 1 335 ? 5.643   -17.841 5.803   1.00 42.50 335 A 1 
ATOM 2567 C CE1   . HIS A 1 335 ? 4.106   -16.299 5.481   1.00 39.56 335 A 1 
ATOM 2568 N NE2   . HIS A 1 335 ? 4.531   -17.490 5.054   1.00 40.70 335 A 1 
ATOM 2569 N N     . PHE A 1 336 ? 8.830   -14.070 8.678   1.00 63.49 336 A 1 
ATOM 2570 C CA    . PHE A 1 336 ? 9.468   -13.532 9.857   1.00 63.18 336 A 1 
ATOM 2571 C C     . PHE A 1 336 ? 8.917   -14.283 11.071  1.00 66.77 336 A 1 
ATOM 2572 O O     . PHE A 1 336 ? 7.712   -14.517 11.180  1.00 61.83 336 A 1 
ATOM 2573 C CB    . PHE A 1 336 ? 9.246   -12.024 9.957   1.00 54.54 336 A 1 
ATOM 2574 C CG    . PHE A 1 336 ? 10.106  -11.194 9.026   1.00 53.82 336 A 1 
ATOM 2575 C CD1   . PHE A 1 336 ? 11.503  -11.335 9.033   1.00 51.78 336 A 1 
ATOM 2576 C CD2   . PHE A 1 336 ? 9.516   -10.252 8.170   1.00 49.80 336 A 1 
ATOM 2577 C CE1   . PHE A 1 336 ? 12.306  -10.558 8.180   1.00 44.98 336 A 1 
ATOM 2578 C CE2   . PHE A 1 336 ? 10.313  -9.461  7.319   1.00 46.66 336 A 1 
ATOM 2579 C CZ    . PHE A 1 336 ? 11.713  -9.624  7.321   1.00 46.74 336 A 1 
ATOM 2580 N N     . SER A 1 337 ? 9.809   -14.659 11.988  1.00 72.33 337 A 1 
ATOM 2581 C CA    . SER A 1 337 ? 9.364   -15.085 13.304  1.00 75.58 337 A 1 
ATOM 2582 C C     . SER A 1 337 ? 8.426   -14.017 13.878  1.00 78.51 337 A 1 
ATOM 2583 O O     . SER A 1 337 ? 8.563   -12.838 13.550  1.00 73.78 337 A 1 
ATOM 2584 C CB    . SER A 1 337 ? 10.566  -15.313 14.225  1.00 67.45 337 A 1 
ATOM 2585 O OG    . SER A 1 337 ? 11.267  -14.122 14.460  1.00 56.58 337 A 1 
ATOM 2586 N N     . SER A 1 338 ? 7.489   -14.409 14.745  1.00 80.50 338 A 1 
ATOM 2587 C CA    . SER A 1 338 ? 6.548   -13.457 15.350  1.00 83.19 338 A 1 
ATOM 2588 C C     . SER A 1 338 ? 7.246   -12.187 15.859  1.00 85.68 338 A 1 
ATOM 2589 O O     . SER A 1 338 ? 6.823   -11.072 15.555  1.00 82.39 338 A 1 
ATOM 2590 C CB    . SER A 1 338 ? 5.789   -14.143 16.489  1.00 75.83 338 A 1 
ATOM 2591 O OG    . SER A 1 338 ? 4.856   -13.258 17.068  1.00 62.55 338 A 1 
ATOM 2592 N N     . LYS A 1 339 ? 8.410   -12.354 16.508  1.00 86.94 339 A 1 
ATOM 2593 C CA    . LYS A 1 339 ? 9.225   -11.235 17.001  1.00 88.39 339 A 1 
ATOM 2594 C C     . LYS A 1 339 ? 9.784   -10.348 15.879  1.00 90.08 339 A 1 
ATOM 2595 O O     . LYS A 1 339 ? 9.817   -9.128  16.004  1.00 87.47 339 A 1 
ATOM 2596 C CB    . LYS A 1 339 ? 10.389  -11.769 17.842  1.00 84.90 339 A 1 
ATOM 2597 C CG    . LYS A 1 339 ? 9.916   -12.428 19.136  1.00 72.90 339 A 1 
ATOM 2598 C CD    . LYS A 1 339 ? 11.111  -12.841 19.990  1.00 67.90 339 A 1 
ATOM 2599 C CE    . LYS A 1 339 ? 10.620  -13.448 21.296  1.00 57.82 339 A 1 
ATOM 2600 N NZ    . LYS A 1 339 ? 11.738  -13.828 22.202  1.00 50.67 339 A 1 
ATOM 2601 N N     . GLU A 1 340 ? 10.255  -10.941 14.773  1.00 88.24 340 A 1 
ATOM 2602 C CA    . GLU A 1 340 ? 10.744  -10.170 13.627  1.00 88.93 340 A 1 
ATOM 2603 C C     . GLU A 1 340 ? 9.594   -9.431  12.952  1.00 90.39 340 A 1 
ATOM 2604 O O     . GLU A 1 340 ? 9.743   -8.254  12.630  1.00 88.20 340 A 1 
ATOM 2605 C CB    . GLU A 1 340 ? 11.448  -11.070 12.619  1.00 85.42 340 A 1 
ATOM 2606 C CG    . GLU A 1 340 ? 12.816  -11.546 13.112  1.00 73.55 340 A 1 
ATOM 2607 C CD    . GLU A 1 340 ? 13.380  -12.654 12.216  1.00 68.53 340 A 1 
ATOM 2608 O OE1   . GLU A 1 340 ? 14.583  -12.588 11.909  1.00 61.10 340 A 1 
ATOM 2609 O OE2   . GLU A 1 340 ? 12.599  -13.562 11.857  1.00 61.29 340 A 1 
ATOM 2610 N N     . ARG A 1 341 ? 8.421   -10.080 12.788  1.00 89.21 341 A 1 
ATOM 2611 C CA    . ARG A 1 341 ? 7.228   -9.445  12.239  1.00 90.77 341 A 1 
ATOM 2612 C C     . ARG A 1 341 ? 6.804   -8.238  13.083  1.00 92.01 341 A 1 
ATOM 2613 O O     . ARG A 1 341 ? 6.641   -7.158  12.534  1.00 90.39 341 A 1 
ATOM 2614 C CB    . ARG A 1 341 ? 6.102   -10.478 12.100  1.00 89.06 341 A 1 
ATOM 2615 C CG    . ARG A 1 341 ? 4.882   -9.842  11.441  1.00 86.18 341 A 1 
ATOM 2616 C CD    . ARG A 1 341 ? 3.724   -10.823 11.329  1.00 83.79 341 A 1 
ATOM 2617 N NE    . ARG A 1 341 ? 2.575   -10.136 10.732  1.00 82.49 341 A 1 
ATOM 2618 C CZ    . ARG A 1 341 ? 2.300   -10.016 9.443   1.00 82.70 341 A 1 
ATOM 2619 N NH1   . ARG A 1 341 ? 2.964   -10.663 8.520   1.00 73.21 341 A 1 
ATOM 2620 N NH2   . ARG A 1 341 ? 1.357   -9.216  9.075   1.00 76.93 341 A 1 
ATOM 2621 N N     . GLU A 1 342 ? 6.723   -8.389  14.386  1.00 91.02 342 A 1 
ATOM 2622 C CA    . GLU A 1 342 ? 6.442   -7.289  15.317  1.00 91.38 342 A 1 
ATOM 2623 C C     . GLU A 1 342 ? 7.429   -6.118  15.136  1.00 92.27 342 A 1 
ATOM 2624 O O     . GLU A 1 342 ? 7.022   -4.961  15.057  1.00 90.95 342 A 1 
ATOM 2625 C CB    . GLU A 1 342 ? 6.526   -7.790  16.763  1.00 89.32 342 A 1 
ATOM 2626 C CG    . GLU A 1 342 ? 5.322   -8.622  17.202  1.00 76.02 342 A 1 
ATOM 2627 C CD    . GLU A 1 342 ? 5.551   -9.320  18.556  1.00 69.64 342 A 1 
ATOM 2628 O OE1   . GLU A 1 342 ? 4.850   -10.310 18.829  1.00 62.52 342 A 1 
ATOM 2629 O OE2   . GLU A 1 342 ? 6.444   -8.878  19.308  1.00 62.35 342 A 1 
ATOM 2630 N N     . ALA A 1 343 ? 8.728   -6.415  14.989  1.00 92.64 343 A 1 
ATOM 2631 C CA    . ALA A 1 343 ? 9.735   -5.391  14.730  1.00 92.44 343 A 1 
ATOM 2632 C C     . ALA A 1 343 ? 9.512   -4.672  13.383  1.00 92.98 343 A 1 
ATOM 2633 O O     . ALA A 1 343 ? 9.706   -3.458  13.293  1.00 91.26 343 A 1 
ATOM 2634 C CB    . ALA A 1 343 ? 11.127  -6.034  14.811  1.00 90.77 343 A 1 
ATOM 2635 N N     . ARG A 1 344 ? 9.062   -5.387  12.331  1.00 93.46 344 A 1 
ATOM 2636 C CA    . ARG A 1 344 ? 8.720   -4.779  11.031  1.00 93.21 344 A 1 
ATOM 2637 C C     . ARG A 1 344 ? 7.474   -3.905  11.122  1.00 93.92 344 A 1 
ATOM 2638 O O     . ARG A 1 344 ? 7.466   -2.795  10.590  1.00 92.41 344 A 1 
ATOM 2639 C CB    . ARG A 1 344 ? 8.512   -5.840  9.936   1.00 92.00 344 A 1 
ATOM 2640 C CG    . ARG A 1 344 ? 9.722   -6.746  9.660   1.00 87.81 344 A 1 
ATOM 2641 C CD    . ARG A 1 344 ? 10.997  -5.971  9.395   1.00 83.18 344 A 1 
ATOM 2642 N NE    . ARG A 1 344 ? 12.134  -6.884  9.291   1.00 78.37 344 A 1 
ATOM 2643 C CZ    . ARG A 1 344 ? 13.195  -6.695  8.541   1.00 73.74 344 A 1 
ATOM 2644 N NH1   . ARG A 1 344 ? 13.338  -5.617  7.802   1.00 65.69 344 A 1 
ATOM 2645 N NH2   . ARG A 1 344 ? 14.153  -7.575  8.533   1.00 66.96 344 A 1 
ATOM 2646 N N     . VAL A 1 345 ? 6.447   -4.362  11.834  1.00 94.10 345 A 1 
ATOM 2647 C CA    . VAL A 1 345 ? 5.231   -3.581  12.077  1.00 94.47 345 A 1 
ATOM 2648 C C     . VAL A 1 345 ? 5.559   -2.311  12.867  1.00 94.71 345 A 1 
ATOM 2649 O O     . VAL A 1 345 ? 5.124   -1.223  12.492  1.00 93.65 345 A 1 
ATOM 2650 C CB    . VAL A 1 345 ? 4.155   -4.423  12.786  1.00 93.65 345 A 1 
ATOM 2651 C CG1   . VAL A 1 345 ? 2.932   -3.582  13.159  1.00 89.65 345 A 1 
ATOM 2652 C CG2   . VAL A 1 345 ? 3.679   -5.554  11.872  1.00 89.30 345 A 1 
ATOM 2653 N N     . LEU A 1 346 ? 6.394   -2.416  13.895  1.00 94.43 346 A 1 
ATOM 2654 C CA    . LEU A 1 346 ? 6.822   -1.243  14.660  1.00 94.47 346 A 1 
ATOM 2655 C C     . LEU A 1 346 ? 7.602   -0.245  13.791  1.00 94.60 346 A 1 
ATOM 2656 O O     . LEU A 1 346 ? 7.333   0.956   13.832  1.00 93.64 346 A 1 
ATOM 2657 C CB    . LEU A 1 346 ? 7.645   -1.696  15.867  1.00 93.51 346 A 1 
ATOM 2658 C CG    . LEU A 1 346 ? 8.002   -0.508  16.801  1.00 83.94 346 A 1 
ATOM 2659 C CD1   . LEU A 1 346 ? 6.758   0.112   17.449  1.00 77.44 346 A 1 
ATOM 2660 C CD2   . LEU A 1 346 ? 8.920   -0.987  17.906  1.00 78.78 346 A 1 
ATOM 2661 N N     . ARG A 1 347 ? 8.522   -0.723  12.937  1.00 94.55 347 A 1 
ATOM 2662 C CA    . ARG A 1 347 ? 9.268   0.124   12.010  1.00 94.14 347 A 1 
ATOM 2663 C C     . ARG A 1 347 ? 8.357   0.827   11.005  1.00 94.44 347 A 1 
ATOM 2664 O O     . ARG A 1 347 ? 8.563   2.006   10.710  1.00 92.97 347 A 1 
ATOM 2665 C CB    . ARG A 1 347 ? 10.337  -0.727  11.318  1.00 92.80 347 A 1 
ATOM 2666 C CG    . ARG A 1 347 ? 11.271  0.133   10.457  1.00 83.61 347 A 1 
ATOM 2667 C CD    . ARG A 1 347 ? 12.400  -0.740  9.912   1.00 78.32 347 A 1 
ATOM 2668 N NE    . ARG A 1 347 ? 13.354  0.056   9.118   1.00 71.41 347 A 1 
ATOM 2669 C CZ    . ARG A 1 347 ? 14.628  -0.197  8.940   1.00 65.16 347 A 1 
ATOM 2670 N NH1   . ARG A 1 347 ? 15.213  -1.220  9.486   1.00 58.82 347 A 1 
ATOM 2671 N NH2   . ARG A 1 347 ? 15.352  0.584   8.196   1.00 58.20 347 A 1 
ATOM 2672 N N     . TYR A 1 348 ? 7.344   0.143   10.509  1.00 94.77 348 A 1 
ATOM 2673 C CA    . TYR A 1 348 ? 6.314   0.758   9.674   1.00 94.76 348 A 1 
ATOM 2674 C C     . TYR A 1 348 ? 5.540   1.848   10.431  1.00 94.83 348 A 1 
ATOM 2675 O O     . TYR A 1 348 ? 5.377   2.949   9.903   1.00 94.13 348 A 1 
ATOM 2676 C CB    . TYR A 1 348 ? 5.387   -0.329  9.116   1.00 94.60 348 A 1 
ATOM 2677 C CG    . TYR A 1 348 ? 3.993   0.161   8.802   1.00 94.47 348 A 1 
ATOM 2678 C CD1   . TYR A 1 348 ? 2.934   -0.153  9.677   1.00 92.82 348 A 1 
ATOM 2679 C CD2   . TYR A 1 348 ? 3.751   0.977   7.680   1.00 93.18 348 A 1 
ATOM 2680 C CE1   . TYR A 1 348 ? 1.645   0.328   9.428   1.00 92.48 348 A 1 
ATOM 2681 C CE2   . TYR A 1 348 ? 2.454   1.467   7.427   1.00 92.26 348 A 1 
ATOM 2682 C CZ    . TYR A 1 348 ? 1.401   1.133   8.302   1.00 92.71 348 A 1 
ATOM 2683 O OH    . TYR A 1 348 ? 0.138   1.588   8.072   1.00 91.22 348 A 1 
ATOM 2684 N N     . LYS A 1 349 ? 5.126   1.595   11.679  1.00 94.98 349 A 1 
ATOM 2685 C CA    . LYS A 1 349 ? 4.451   2.597   12.518  1.00 94.79 349 A 1 
ATOM 2686 C C     . LYS A 1 349 ? 5.337   3.834   12.731  1.00 94.97 349 A 1 
ATOM 2687 O O     . LYS A 1 349 ? 4.844   4.956   12.654  1.00 93.62 349 A 1 
ATOM 2688 C CB    . LYS A 1 349 ? 4.012   1.986   13.866  1.00 94.01 349 A 1 
ATOM 2689 C CG    . LYS A 1 349 ? 2.850   0.988   13.722  1.00 89.86 349 A 1 
ATOM 2690 C CD    . LYS A 1 349 ? 2.416   0.406   15.075  1.00 85.02 349 A 1 
ATOM 2691 C CE    . LYS A 1 349 ? 1.308   -0.634  14.886  1.00 79.41 349 A 1 
ATOM 2692 N NZ    . LYS A 1 349 ? 0.617   -1.006  16.157  1.00 70.65 349 A 1 
ATOM 2693 N N     . GLU A 1 350 ? 6.635   3.650   12.898  1.00 94.92 350 A 1 
ATOM 2694 C CA    . GLU A 1 350 ? 7.576   4.761   13.033  1.00 94.41 350 A 1 
ATOM 2695 C C     . GLU A 1 350 ? 7.719   5.569   11.732  1.00 94.44 350 A 1 
ATOM 2696 O O     . GLU A 1 350 ? 7.628   6.802   11.741  1.00 92.88 350 A 1 
ATOM 2697 C CB    . GLU A 1 350 ? 8.919   4.225   13.540  1.00 93.22 350 A 1 
ATOM 2698 C CG    . GLU A 1 350 ? 9.834   5.333   14.109  1.00 80.15 350 A 1 
ATOM 2699 C CD    . GLU A 1 350 ? 9.192   6.124   15.267  1.00 71.71 350 A 1 
ATOM 2700 O OE1   . GLU A 1 350 ? 9.523   7.313   15.417  1.00 65.02 350 A 1 
ATOM 2701 O OE2   . GLU A 1 350 ? 8.313   5.578   15.978  1.00 65.10 350 A 1 
ATOM 2702 N N     . LYS A 1 351 ? 7.830   4.904   10.561  1.00 94.47 351 A 1 
ATOM 2703 C CA    . LYS A 1 351 ? 7.818   5.586   9.250   1.00 93.93 351 A 1 
ATOM 2704 C C     . LYS A 1 351 ? 6.517   6.367   9.033   1.00 94.06 351 A 1 
ATOM 2705 O O     . LYS A 1 351 ? 6.552   7.490   8.541   1.00 92.28 351 A 1 
ATOM 2706 C CB    . LYS A 1 351 ? 8.033   4.585   8.109   1.00 92.72 351 A 1 
ATOM 2707 C CG    . LYS A 1 351 ? 9.478   4.075   7.979   1.00 88.65 351 A 1 
ATOM 2708 C CD    . LYS A 1 351 ? 9.590   3.158   6.756   1.00 86.26 351 A 1 
ATOM 2709 C CE    . LYS A 1 351 ? 11.027  2.724   6.472   1.00 81.27 351 A 1 
ATOM 2710 N NZ    . LYS A 1 351 ? 11.135  2.007   5.178   1.00 76.16 351 A 1 
ATOM 2711 N N     . LYS A 1 352 ? 5.374   5.818   9.445   1.00 93.93 352 A 1 
ATOM 2712 C CA    . LYS A 1 352 ? 4.059   6.462   9.330   1.00 94.29 352 A 1 
ATOM 2713 C C     . LYS A 1 352 ? 3.995   7.806   10.058  1.00 94.35 352 A 1 
ATOM 2714 O O     . LYS A 1 352 ? 3.399   8.741   9.529   1.00 92.56 352 A 1 
ATOM 2715 C CB    . LYS A 1 352 ? 2.971   5.487   9.808   1.00 93.19 352 A 1 
ATOM 2716 C CG    . LYS A 1 352 ? 1.541   6.052   9.690   1.00 90.67 352 A 1 
ATOM 2717 C CD    . LYS A 1 352 ? 0.475   4.999   10.033  1.00 88.60 352 A 1 
ATOM 2718 C CE    . LYS A 1 352 ? -0.933  5.581   9.919   1.00 81.37 352 A 1 
ATOM 2719 N NZ    . LYS A 1 352 ? -1.991  4.554   10.068  1.00 75.02 352 A 1 
ATOM 2720 N N     . LYS A 1 353 ? 4.651   7.962   11.203  1.00 94.53 353 A 1 
ATOM 2721 C CA    . LYS A 1 353 ? 4.705   9.237   11.940  1.00 94.23 353 A 1 
ATOM 2722 C C     . LYS A 1 353 ? 5.393   10.356  11.150  1.00 93.96 353 A 1 
ATOM 2723 O O     . LYS A 1 353 ? 5.014   11.519  11.245  1.00 91.57 353 A 1 
ATOM 2724 C CB    . LYS A 1 353 ? 5.448   9.059   13.269  1.00 93.16 353 A 1 
ATOM 2725 C CG    . LYS A 1 353 ? 4.731   8.156   14.287  1.00 85.82 353 A 1 
ATOM 2726 C CD    . LYS A 1 353 ? 5.646   7.965   15.499  1.00 82.59 353 A 1 
ATOM 2727 C CE    . LYS A 1 353 ? 5.119   6.954   16.506  1.00 73.37 353 A 1 
ATOM 2728 N NZ    . LYS A 1 353 ? 6.157   6.659   17.522  1.00 65.20 353 A 1 
ATOM 2729 N N     . SER A 1 354 ? 6.398   10.012  10.333  1.00 93.73 354 A 1 
ATOM 2730 C CA    . SER A 1 354 ? 7.165   10.972  9.526   1.00 92.95 354 A 1 
ATOM 2731 C C     . SER A 1 354 ? 6.635   11.152  8.091   1.00 93.16 354 A 1 
ATOM 2732 O O     . SER A 1 354 ? 7.285   11.790  7.262   1.00 89.48 354 A 1 
ATOM 2733 C CB    . SER A 1 354 ? 8.648   10.595  9.559   1.00 90.55 354 A 1 
ATOM 2734 O OG    . SER A 1 354 ? 8.902   9.401   8.862   1.00 78.66 354 A 1 
ATOM 2735 N N     . ARG A 1 355 ? 5.449   10.624  7.787   1.00 93.73 355 A 1 
ATOM 2736 C CA    . ARG A 1 355 ? 4.886   10.566  6.435   1.00 93.69 355 A 1 
ATOM 2737 C C     . ARG A 1 355 ? 4.625   11.964  5.852   1.00 93.39 355 A 1 
ATOM 2738 O O     . ARG A 1 355 ? 3.940   12.790  6.452   1.00 90.88 355 A 1 
ATOM 2739 C CB    . ARG A 1 355 ? 3.613   9.709   6.468   1.00 92.77 355 A 1 
ATOM 2740 C CG    . ARG A 1 355 ? 2.978   9.538   5.086   1.00 88.72 355 A 1 
ATOM 2741 C CD    . ARG A 1 355 ? 1.750   8.626   5.153   1.00 89.51 355 A 1 
ATOM 2742 N NE    . ARG A 1 355 ? 2.141   7.249   5.471   1.00 89.57 355 A 1 
ATOM 2743 C CZ    . ARG A 1 355 ? 1.344   6.246   5.808   1.00 91.03 355 A 1 
ATOM 2744 N NH1   . ARG A 1 355 ? 0.062   6.384   5.896   1.00 84.03 355 A 1 
ATOM 2745 N NH2   . ARG A 1 355 ? 1.859   5.081   6.069   1.00 85.27 355 A 1 
ATOM 2746 N N     . LYS A 1 356 ? 5.100   12.195  4.611   1.00 93.07 356 A 1 
ATOM 2747 C CA    . LYS A 1 356 ? 4.934   13.462  3.895   1.00 92.66 356 A 1 
ATOM 2748 C C     . LYS A 1 356 ? 4.380   13.238  2.486   1.00 92.86 356 A 1 
ATOM 2749 O O     . LYS A 1 356 ? 5.056   12.720  1.602   1.00 89.47 356 A 1 
ATOM 2750 C CB    . LYS A 1 356 ? 6.258   14.251  3.879   1.00 89.97 356 A 1 
ATOM 2751 C CG    . LYS A 1 356 ? 6.668   14.708  5.293   1.00 81.07 356 A 1 
ATOM 2752 C CD    . LYS A 1 356 ? 7.999   15.470  5.309   1.00 75.66 356 A 1 
ATOM 2753 C CE    . LYS A 1 356 ? 8.366   15.765  6.759   1.00 66.31 356 A 1 
ATOM 2754 N NZ    . LYS A 1 356 ? 9.673   16.453  6.913   1.00 57.15 356 A 1 
ATOM 2755 N N     . PHE A 1 357 ? 3.151   13.723  2.247   1.00 91.56 357 A 1 
ATOM 2756 C CA    . PHE A 1 357 ? 2.506   13.645  0.933   1.00 91.04 357 A 1 
ATOM 2757 C C     . PHE A 1 357 ? 2.873   14.786  -0.021  1.00 90.67 357 A 1 
ATOM 2758 O O     . PHE A 1 357 ? 2.436   14.804  -1.186  1.00 86.66 357 A 1 
ATOM 2759 C CB    . PHE A 1 357 ? 0.987   13.552  1.118   1.00 89.75 357 A 1 
ATOM 2760 C CG    . PHE A 1 357 ? 0.550   12.208  1.644   1.00 89.27 357 A 1 
ATOM 2761 C CD1   . PHE A 1 357 ? 0.393   11.127  0.754   1.00 85.08 357 A 1 
ATOM 2762 C CD2   . PHE A 1 357 ? 0.323   12.019  3.009   1.00 84.37 357 A 1 
ATOM 2763 C CE1   . PHE A 1 357 ? 0.007   9.867   1.227   1.00 81.78 357 A 1 
ATOM 2764 C CE2   . PHE A 1 357 ? -0.062  10.757  3.496   1.00 81.80 357 A 1 
ATOM 2765 C CZ    . PHE A 1 357 ? -0.221  9.678   2.598   1.00 83.20 357 A 1 
ATOM 2766 N N     . GLU A 1 358 ? 3.652   15.752  0.422   1.00 91.22 358 A 1 
ATOM 2767 C CA    . GLU A 1 358 ? 4.107   16.857  -0.409  1.00 90.91 358 A 1 
ATOM 2768 C C     . GLU A 1 358 ? 5.013   16.372  -1.543  1.00 91.33 358 A 1 
ATOM 2769 O O     . GLU A 1 358 ? 5.779   15.421  -1.432  1.00 88.84 358 A 1 
ATOM 2770 C CB    . GLU A 1 358 ? 4.803   17.923  0.434   1.00 88.97 358 A 1 
ATOM 2771 C CG    . GLU A 1 358 ? 3.826   18.580  1.416   1.00 77.29 358 A 1 
ATOM 2772 C CD    . GLU A 1 358 ? 4.411   19.806  2.125   1.00 69.81 358 A 1 
ATOM 2773 O OE1   . GLU A 1 358 ? 3.622   20.461  2.825   1.00 61.82 358 A 1 
ATOM 2774 O OE2   . GLU A 1 358 ? 5.609   20.085  1.910   1.00 60.45 358 A 1 
ATOM 2775 N N     . LYS A 1 359 ? 4.910   17.049  -2.698  1.00 88.93 359 A 1 
ATOM 2776 C CA    . LYS A 1 359 ? 5.700   16.656  -3.857  1.00 88.80 359 A 1 
ATOM 2777 C C     . LYS A 1 359 ? 7.166   17.009  -3.634  1.00 89.96 359 A 1 
ATOM 2778 O O     . LYS A 1 359 ? 7.562   18.157  -3.765  1.00 87.35 359 A 1 
ATOM 2779 C CB    . LYS A 1 359 ? 5.130   17.301  -5.128  1.00 85.94 359 A 1 
ATOM 2780 C CG    . LYS A 1 359 ? 5.890   16.814  -6.374  1.00 78.54 359 A 1 
ATOM 2781 C CD    . LYS A 1 359 ? 5.374   17.515  -7.634  1.00 72.76 359 A 1 
ATOM 2782 C CE    . LYS A 1 359 ? 6.220   17.076  -8.826  1.00 62.69 359 A 1 
ATOM 2783 N NZ    . LYS A 1 359 ? 5.901   17.854  -10.046 1.00 56.71 359 A 1 
ATOM 2784 N N     . THR A 1 360 ? 7.983   15.985  -3.459  1.00 90.52 360 A 1 
ATOM 2785 C CA    . THR A 1 360 ? 9.432   16.114  -3.430  1.00 89.89 360 A 1 
ATOM 2786 C C     . THR A 1 360 ? 10.032  15.980  -4.836  1.00 91.09 360 A 1 
ATOM 2787 O O     . THR A 1 360 ? 9.506   15.285  -5.711  1.00 87.96 360 A 1 
ATOM 2788 C CB    . THR A 1 360 ? 10.038  15.109  -2.435  1.00 86.48 360 A 1 
ATOM 2789 O OG1   . THR A 1 360 ? 9.690   13.806  -2.818  1.00 76.67 360 A 1 
ATOM 2790 C CG2   . THR A 1 360 ? 9.530   15.339  -1.013  1.00 75.29 360 A 1 
ATOM 2791 N N     . THR A 1 361 ? 11.125  16.703  -5.110  1.00 90.83 361 A 1 
ATOM 2792 C CA    . THR A 1 361 ? 11.882  16.613  -6.364  1.00 91.59 361 A 1 
ATOM 2793 C C     . THR A 1 361 ? 13.231  15.982  -6.074  1.00 91.95 361 A 1 
ATOM 2794 O O     . THR A 1 361 ? 14.062  16.577  -5.399  1.00 89.50 361 A 1 
ATOM 2795 C CB    . THR A 1 361 ? 12.055  17.987  -7.021  1.00 90.34 361 A 1 
ATOM 2796 O OG1   . THR A 1 361 ? 10.788  18.558  -7.274  1.00 80.68 361 A 1 
ATOM 2797 C CG2   . THR A 1 361 ? 12.772  17.881  -8.365  1.00 80.26 361 A 1 
ATOM 2798 N N     . ARG A 1 362 ? 13.464  14.798  -6.627  1.00 90.84 362 A 1 
ATOM 2799 C CA    . ARG A 1 362 ? 14.721  14.084  -6.410  1.00 91.06 362 A 1 
ATOM 2800 C C     . ARG A 1 362 ? 15.917  14.725  -7.117  1.00 91.60 362 A 1 
ATOM 2801 O O     . ARG A 1 362 ? 17.032  14.720  -6.606  1.00 89.40 362 A 1 
ATOM 2802 C CB    . ARG A 1 362 ? 14.535  12.629  -6.864  1.00 89.83 362 A 1 
ATOM 2803 C CG    . ARG A 1 362 ? 15.775  11.808  -6.499  1.00 85.25 362 A 1 
ATOM 2804 C CD    . ARG A 1 362 ? 15.577  10.333  -6.806  1.00 83.19 362 A 1 
ATOM 2805 N NE    . ARG A 1 362 ? 16.718  9.606   -6.243  1.00 79.53 362 A 1 
ATOM 2806 C CZ    . ARG A 1 362 ? 16.909  8.308   -6.276  1.00 77.53 362 A 1 
ATOM 2807 N NH1   . ARG A 1 362 ? 16.113  7.522   -6.933  1.00 67.30 362 A 1 
ATOM 2808 N NH2   . ARG A 1 362 ? 17.885  7.777   -5.625  1.00 71.29 362 A 1 
ATOM 2809 N N     . TYR A 1 363 ? 15.686  15.255  -8.324  1.00 91.96 363 A 1 
ATOM 2810 C CA    . TYR A 1 363 ? 16.732  15.806  -9.166  1.00 91.83 363 A 1 
ATOM 2811 C C     . TYR A 1 363 ? 16.386  17.243  -9.571  1.00 92.15 363 A 1 
ATOM 2812 O O     . TYR A 1 363 ? 15.657  17.454  -10.546 1.00 90.97 363 A 1 
ATOM 2813 C CB    . TYR A 1 363 ? 16.931  14.916  -10.395 1.00 91.22 363 A 1 
ATOM 2814 C CG    . TYR A 1 363 ? 17.357  13.486  -10.097 1.00 90.57 363 A 1 
ATOM 2815 C CD1   . TYR A 1 363 ? 18.632  13.218  -9.593  1.00 87.79 363 A 1 
ATOM 2816 C CD2   . TYR A 1 363 ? 16.482  12.421  -10.361 1.00 87.91 363 A 1 
ATOM 2817 C CE1   . TYR A 1 363 ? 19.052  11.903  -9.361  1.00 86.68 363 A 1 
ATOM 2818 C CE2   . TYR A 1 363 ? 16.890  11.093  -10.134 1.00 85.70 363 A 1 
ATOM 2819 C CZ    . TYR A 1 363 ? 18.182  10.837  -9.638  1.00 87.76 363 A 1 
ATOM 2820 O OH    . TYR A 1 363 ? 18.605  9.543   -9.425  1.00 85.84 363 A 1 
ATOM 2821 N N     . ALA A 1 364 ? 16.950  18.212  -8.885  1.00 93.51 364 A 1 
ATOM 2822 C CA    . ALA A 1 364 ? 16.795  19.629  -9.204  1.00 93.63 364 A 1 
ATOM 2823 C C     . ALA A 1 364 ? 17.222  19.956  -10.645 1.00 94.27 364 A 1 
ATOM 2824 O O     . ALA A 1 364 ? 16.523  20.677  -11.354 1.00 92.60 364 A 1 
ATOM 2825 C CB    . ALA A 1 364 ? 17.598  20.444  -8.187  1.00 92.40 364 A 1 
ATOM 2826 N N     . THR A 1 365 ? 18.308  19.344  -11.147 1.00 93.73 365 A 1 
ATOM 2827 C CA    . THR A 1 365 ? 18.783  19.512  -12.529 1.00 93.15 365 A 1 
ATOM 2828 C C     . THR A 1 365 ? 17.761  19.038  -13.567 1.00 93.72 365 A 1 
ATOM 2829 O O     . THR A 1 365 ? 17.528  19.726  -14.568 1.00 92.29 365 A 1 
ATOM 2830 C CB    . THR A 1 365 ? 20.101  18.756  -12.745 1.00 91.42 365 A 1 
ATOM 2831 O OG1   . THR A 1 365 ? 19.955  17.407  -12.348 1.00 80.70 365 A 1 
ATOM 2832 C CG2   . THR A 1 365 ? 21.247  19.347  -11.913 1.00 77.47 365 A 1 
ATOM 2833 N N     . ARG A 1 366 ? 17.076  17.929  -13.334 1.00 93.85 366 A 1 
ATOM 2834 C CA    . ARG A 1 366 ? 16.010  17.430  -14.225 1.00 93.59 366 A 1 
ATOM 2835 C C     . ARG A 1 366 ? 14.771  18.320  -14.186 1.00 93.72 366 A 1 
ATOM 2836 O O     . ARG A 1 366 ? 14.099  18.447  -15.208 1.00 92.35 366 A 1 
ATOM 2837 C CB    . ARG A 1 366 ? 15.609  15.997  -13.878 1.00 92.92 366 A 1 
ATOM 2838 C CG    . ARG A 1 366 ? 16.694  14.969  -14.194 1.00 88.75 366 A 1 
ATOM 2839 C CD    . ARG A 1 366 ? 16.137  13.550  -14.008 1.00 87.47 366 A 1 
ATOM 2840 N NE    . ARG A 1 366 ? 17.153  12.519  -14.246 1.00 84.22 366 A 1 
ATOM 2841 C CZ    . ARG A 1 366 ? 16.949  11.202  -14.283 1.00 83.13 366 A 1 
ATOM 2842 N NH1   . ARG A 1 366 ? 15.757  10.687  -14.126 1.00 74.62 366 A 1 
ATOM 2843 N NH2   . ARG A 1 366 ? 17.944  10.399  -14.477 1.00 77.07 366 A 1 
ATOM 2844 N N     . LYS A 1 367 ? 14.458  18.898  -13.031 1.00 93.46 367 A 1 
ATOM 2845 C CA    . LYS A 1 367 ? 13.371  19.867  -12.892 1.00 93.99 367 A 1 
ATOM 2846 C C     . LYS A 1 367 ? 13.666  21.124  -13.706 1.00 93.91 367 A 1 
ATOM 2847 O O     . LYS A 1 367 ? 12.866  21.459  -14.577 1.00 92.83 367 A 1 
ATOM 2848 C CB    . LYS A 1 367 ? 13.119  20.167  -11.405 1.00 93.44 367 A 1 
ATOM 2849 C CG    . LYS A 1 367 ? 11.977  21.176  -11.225 1.00 91.75 367 A 1 
ATOM 2850 C CD    . LYS A 1 367 ? 11.773  21.583  -9.762  1.00 88.83 367 A 1 
ATOM 2851 C CE    . LYS A 1 367 ? 10.803  22.750  -9.737  1.00 82.81 367 A 1 
ATOM 2852 N NZ    . LYS A 1 367 ? 10.691  23.401  -8.416  1.00 77.08 367 A 1 
ATOM 2853 N N     . ALA A 1 368 ? 14.827  21.731  -13.514 1.00 94.39 368 A 1 
ATOM 2854 C CA    . ALA A 1 368 ? 15.248  22.930  -14.244 1.00 93.90 368 A 1 
ATOM 2855 C C     . ALA A 1 368 ? 15.251  22.704  -15.764 1.00 94.15 368 A 1 
ATOM 2856 O O     . ALA A 1 368 ? 14.701  23.502  -16.519 1.00 92.63 368 A 1 
ATOM 2857 C CB    . ALA A 1 368 ? 16.628  23.339  -13.732 1.00 93.22 368 A 1 
ATOM 2858 N N     . TYR A 1 369 ? 15.768  21.561  -16.232 1.00 94.25 369 A 1 
ATOM 2859 C CA    . TYR A 1 369 ? 15.728  21.209  -17.655 1.00 93.45 369 A 1 
ATOM 2860 C C     . TYR A 1 369 ? 14.288  21.032  -18.182 1.00 93.71 369 A 1 
ATOM 2861 O O     . TYR A 1 369 ? 13.983  21.460  -19.298 1.00 92.77 369 A 1 
ATOM 2862 C CB    . TYR A 1 369 ? 16.547  19.939  -17.883 1.00 92.55 369 A 1 
ATOM 2863 C CG    . TYR A 1 369 ? 16.641  19.551  -19.340 1.00 89.81 369 A 1 
ATOM 2864 C CD1   . TYR A 1 369 ? 15.807  18.549  -19.879 1.00 84.98 369 A 1 
ATOM 2865 C CD2   . TYR A 1 369 ? 17.538  20.225  -20.194 1.00 82.78 369 A 1 
ATOM 2866 C CE1   . TYR A 1 369 ? 15.864  18.221  -21.234 1.00 81.38 369 A 1 
ATOM 2867 C CE2   . TYR A 1 369 ? 17.608  19.907  -21.553 1.00 79.32 369 A 1 
ATOM 2868 C CZ    . TYR A 1 369 ? 16.764  18.900  -22.073 1.00 81.26 369 A 1 
ATOM 2869 O OH    . TYR A 1 369 ? 16.824  18.587  -23.417 1.00 78.82 369 A 1 
ATOM 2870 N N     . ALA A 1 370 ? 13.395  20.426  -17.415 1.00 93.59 370 A 1 
ATOM 2871 C CA    . ALA A 1 370 ? 11.999  20.236  -17.816 1.00 93.03 370 A 1 
ATOM 2872 C C     . ALA A 1 370 ? 11.204  21.553  -17.847 1.00 93.14 370 A 1 
ATOM 2873 O O     . ALA A 1 370 ? 10.234  21.647  -18.606 1.00 91.42 370 A 1 
ATOM 2874 C CB    . ALA A 1 370 ? 11.341  19.230  -16.876 1.00 91.99 370 A 1 
ATOM 2875 N N     . GLU A 1 371 ? 11.569  22.534  -17.049 1.00 94.64 371 A 1 
ATOM 2876 C CA    . GLU A 1 371 ? 10.988  23.881  -17.042 1.00 94.30 371 A 1 
ATOM 2877 C C     . GLU A 1 371 ? 11.469  24.695  -18.246 1.00 94.36 371 A 1 
ATOM 2878 O O     . GLU A 1 371 ? 10.648  25.320  -18.915 1.00 92.61 371 A 1 
ATOM 2879 C CB    . GLU A 1 371 ? 11.319  24.578  -15.705 1.00 93.53 371 A 1 
ATOM 2880 C CG    . GLU A 1 371 ? 10.504  23.985  -14.540 1.00 86.64 371 A 1 
ATOM 2881 C CD    . GLU A 1 371 ? 10.951  24.411  -13.134 1.00 83.33 371 A 1 
ATOM 2882 O OE1   . GLU A 1 371 ? 10.210  24.086  -12.168 1.00 76.93 371 A 1 
ATOM 2883 O OE2   . GLU A 1 371 ? 12.040  24.985  -12.976 1.00 77.13 371 A 1 
ATOM 2884 N N     . ALA A 1 372 ? 12.759  24.632  -18.578 1.00 93.92 372 A 1 
ATOM 2885 C CA    . ALA A 1 372 ? 13.348  25.364  -19.696 1.00 93.23 372 A 1 
ATOM 2886 C C     . ALA A 1 372 ? 13.077  24.740  -21.077 1.00 93.48 372 A 1 
ATOM 2887 O O     . ALA A 1 372 ? 13.294  25.386  -22.103 1.00 91.22 372 A 1 
ATOM 2888 C CB    . ALA A 1 372 ? 14.849  25.478  -19.436 1.00 91.62 372 A 1 
ATOM 2889 N N     . ARG A 1 373 ? 12.637  23.487  -21.142 1.00 92.83 373 A 1 
ATOM 2890 C CA    . ARG A 1 373 ? 12.493  22.769  -22.416 1.00 92.67 373 A 1 
ATOM 2891 C C     . ARG A 1 373 ? 11.294  23.271  -23.226 1.00 92.90 373 A 1 
ATOM 2892 O O     . ARG A 1 373 ? 10.193  23.331  -22.678 1.00 91.64 373 A 1 
ATOM 2893 C CB    . ARG A 1 373 ? 12.417  21.265  -22.147 1.00 90.90 373 A 1 
ATOM 2894 C CG    . ARG A 1 373 ? 12.452  20.480  -23.457 1.00 82.97 373 A 1 
ATOM 2895 C CD    . ARG A 1 373 ? 12.478  18.992  -23.176 1.00 81.93 373 A 1 
ATOM 2896 N NE    . ARG A 1 373 ? 12.565  18.247  -24.442 1.00 78.13 373 A 1 
ATOM 2897 C CZ    . ARG A 1 373 ? 12.725  16.952  -24.585 1.00 76.48 373 A 1 
ATOM 2898 N NH1   . ARG A 1 373 ? 12.794  16.163  -23.549 1.00 68.53 373 A 1 
ATOM 2899 N NH2   . ARG A 1 373 ? 12.808  16.424  -25.767 1.00 69.26 373 A 1 
ATOM 2900 N N     . PRO A 1 374 ? 11.455  23.523  -24.568 1.00 92.49 374 A 1 
ATOM 2901 C CA    . PRO A 1 374 ? 10.347  23.861  -25.459 1.00 92.34 374 A 1 
ATOM 2902 C C     . PRO A 1 374 ? 9.220   22.826  -25.416 1.00 93.40 374 A 1 
ATOM 2903 O O     . PRO A 1 374 ? 9.455   21.617  -25.262 1.00 92.23 374 A 1 
ATOM 2904 C CB    . PRO A 1 374 ? 10.959  23.979  -26.862 1.00 90.17 374 A 1 
ATOM 2905 C CG    . PRO A 1 374 ? 12.407  24.349  -26.588 1.00 85.82 374 A 1 
ATOM 2906 C CD    . PRO A 1 374 ? 12.715  23.592  -25.299 1.00 88.78 374 A 1 
ATOM 2907 N N     . ARG A 1 375 ? 7.965   23.312  -25.530 1.00 92.42 375 A 1 
ATOM 2908 C CA    . ARG A 1 375 ? 6.760   22.477  -25.465 1.00 92.27 375 A 1 
ATOM 2909 C C     . ARG A 1 375 ? 5.780   22.854  -26.564 1.00 92.10 375 A 1 
ATOM 2910 O O     . ARG A 1 375 ? 5.390   24.006  -26.663 1.00 90.11 375 A 1 
ATOM 2911 C CB    . ARG A 1 375 ? 6.063   22.617  -24.109 1.00 90.91 375 A 1 
ATOM 2912 C CG    . ARG A 1 375 ? 6.941   22.193  -22.926 1.00 87.27 375 A 1 
ATOM 2913 C CD    . ARG A 1 375 ? 6.156   22.323  -21.631 1.00 88.51 375 A 1 
ATOM 2914 N NE    . ARG A 1 375 ? 7.018   22.090  -20.461 1.00 87.35 375 A 1 
ATOM 2915 C CZ    . ARG A 1 375 ? 6.647   21.585  -19.294 1.00 88.91 375 A 1 
ATOM 2916 N NH1   . ARG A 1 375 ? 5.434   21.183  -19.079 1.00 78.79 375 A 1 
ATOM 2917 N NH2   . ARG A 1 375 ? 7.507   21.494  -18.330 1.00 82.99 375 A 1 
ATOM 2918 N N     . ILE A 1 376 ? 5.291   21.858  -27.294 1.00 92.76 376 A 1 
ATOM 2919 C CA    . ILE A 1 376 ? 4.188   21.974  -28.247 1.00 92.50 376 A 1 
ATOM 2920 C C     . ILE A 1 376 ? 2.931   21.392  -27.583 1.00 92.95 376 A 1 
ATOM 2921 O O     . ILE A 1 376 ? 2.911   20.213  -27.216 1.00 90.78 376 A 1 
ATOM 2922 C CB    . ILE A 1 376 ? 4.541   21.282  -29.578 1.00 90.71 376 A 1 
ATOM 2923 C CG1   . ILE A 1 376 ? 5.781   21.950  -30.219 1.00 84.19 376 A 1 
ATOM 2924 C CG2   . ILE A 1 376 ? 3.336   21.323  -30.528 1.00 82.64 376 A 1 
ATOM 2925 C CD1   . ILE A 1 376 ? 6.351   21.204  -31.423 1.00 76.27 376 A 1 
ATOM 2926 N N     . LYS A 1 377 ? 1.901   22.236  -27.358 1.00 91.70 377 A 1 
ATOM 2927 C CA    . LYS A 1 377 ? 0.658   21.840  -26.686 1.00 92.17 377 A 1 
ATOM 2928 C C     . LYS A 1 377 ? 0.912   21.070  -25.365 1.00 92.61 377 A 1 
ATOM 2929 O O     . LYS A 1 377 ? 0.263   20.064  -25.080 1.00 89.53 377 A 1 
ATOM 2930 C CB    . LYS A 1 377 ? -0.270  21.084  -27.665 1.00 91.08 377 A 1 
ATOM 2931 C CG    . LYS A 1 377 ? -0.668  21.940  -28.878 1.00 87.03 377 A 1 
ATOM 2932 C CD    . LYS A 1 377 ? -1.514  21.138  -29.886 1.00 80.08 377 A 1 
ATOM 2933 C CE    . LYS A 1 377 ? -1.842  22.038  -31.079 1.00 72.56 377 A 1 
ATOM 2934 N NZ    . LYS A 1 377 ? -2.555  21.338  -32.173 1.00 63.88 377 A 1 
ATOM 2935 N N     . GLY A 1 378 ? 1.888   21.535  -24.597 1.00 91.37 378 A 1 
ATOM 2936 C CA    . GLY A 1 378 ? 2.273   20.963  -23.304 1.00 91.25 378 A 1 
ATOM 2937 C C     . GLY A 1 378 ? 3.186   19.732  -23.362 1.00 92.26 378 A 1 
ATOM 2938 O O     . GLY A 1 378 ? 3.760   19.368  -22.339 1.00 89.66 378 A 1 
ATOM 2939 N N     . ARG A 1 379 ? 3.371   19.118  -24.550 1.00 92.98 379 A 1 
ATOM 2940 C CA    . ARG A 1 379 ? 4.320   18.021  -24.745 1.00 93.24 379 A 1 
ATOM 2941 C C     . ARG A 1 379 ? 5.718   18.575  -24.981 1.00 93.70 379 A 1 
ATOM 2942 O O     . ARG A 1 379 ? 5.859   19.614  -25.601 1.00 91.79 379 A 1 
ATOM 2943 C CB    . ARG A 1 379 ? 3.901   17.127  -25.918 1.00 91.97 379 A 1 
ATOM 2944 C CG    . ARG A 1 379 ? 2.516   16.498  -25.706 1.00 84.71 379 A 1 
ATOM 2945 C CD    . ARG A 1 379 ? 2.188   15.568  -26.869 1.00 85.04 379 A 1 
ATOM 2946 N NE    . ARG A 1 379 ? 0.862   14.970  -26.704 1.00 79.10 379 A 1 
ATOM 2947 C CZ    . ARG A 1 379 ? 0.308   14.054  -27.503 1.00 75.87 379 A 1 
ATOM 2948 N NH1   . ARG A 1 379 ? 0.944   13.603  -28.546 1.00 66.97 379 A 1 
ATOM 2949 N NH2   . ARG A 1 379 ? -0.879  13.605  -27.249 1.00 66.53 379 A 1 
ATOM 2950 N N     . PHE A 1 380 ? 6.732   17.845  -24.566 1.00 92.81 380 A 1 
ATOM 2951 C CA    . PHE A 1 380 ? 8.095   18.228  -24.912 1.00 92.44 380 A 1 
ATOM 2952 C C     . PHE A 1 380 ? 8.309   18.138  -26.429 1.00 91.51 380 A 1 
ATOM 2953 O O     . PHE A 1 380 ? 8.084   17.072  -27.009 1.00 89.22 380 A 1 
ATOM 2954 C CB    . PHE A 1 380 ? 9.104   17.339  -24.176 1.00 92.20 380 A 1 
ATOM 2955 C CG    . PHE A 1 380 ? 9.090   17.485  -22.672 1.00 92.63 380 A 1 
ATOM 2956 C CD1   . PHE A 1 380 ? 9.332   18.733  -22.083 1.00 90.68 380 A 1 
ATOM 2957 C CD2   . PHE A 1 380 ? 8.881   16.367  -21.849 1.00 90.51 380 A 1 
ATOM 2958 C CE1   . PHE A 1 380 ? 9.347   18.872  -20.686 1.00 89.85 380 A 1 
ATOM 2959 C CE2   . PHE A 1 380 ? 8.902   16.494  -20.453 1.00 89.17 380 A 1 
ATOM 2960 C CZ    . PHE A 1 380 ? 9.138   17.755  -19.864 1.00 90.83 380 A 1 
ATOM 2961 N N     . ALA A 1 381 ? 8.748   19.220  -27.041 1.00 92.45 381 A 1 
ATOM 2962 C CA    . ALA A 1 381 ? 9.107   19.256  -28.446 1.00 91.44 381 A 1 
ATOM 2963 C C     . ALA A 1 381 ? 10.494  18.638  -28.673 1.00 90.52 381 A 1 
ATOM 2964 O O     . ALA A 1 381 ? 11.361  18.666  -27.788 1.00 86.55 381 A 1 
ATOM 2965 C CB    . ALA A 1 381 ? 9.035   20.699  -28.928 1.00 89.13 381 A 1 
ATOM 2966 N N     . LYS A 1 382 ? 10.720  18.089  -29.889 1.00 89.52 382 A 1 
ATOM 2967 C CA    . LYS A 1 382 ? 12.086  17.841  -30.349 1.00 87.59 382 A 1 
ATOM 2968 C C     . LYS A 1 382 ? 12.736  19.175  -30.697 1.00 85.77 382 A 1 
ATOM 2969 O O     . LYS A 1 382 ? 12.052  20.134  -31.024 1.00 78.63 382 A 1 
ATOM 2970 C CB    . LYS A 1 382 ? 12.094  16.915  -31.569 1.00 83.05 382 A 1 
ATOM 2971 C CG    . LYS A 1 382 ? 11.682  15.482  -31.242 1.00 73.55 382 A 1 
ATOM 2972 C CD    . LYS A 1 382 ? 11.738  14.677  -32.541 1.00 69.32 382 A 1 
ATOM 2973 C CE    . LYS A 1 382 ? 11.294  13.236  -32.356 1.00 60.10 382 A 1 
ATOM 2974 N NZ    . LYS A 1 382 ? 11.226  12.570  -33.671 1.00 53.61 382 A 1 
ATOM 2975 N N     . ARG A 1 383 ? 14.065  19.220  -30.689 1.00 85.80 383 A 1 
ATOM 2976 C CA    . ARG A 1 383 ? 14.805  20.441  -31.040 1.00 82.49 383 A 1 
ATOM 2977 C C     . ARG A 1 383 ? 14.512  20.885  -32.476 1.00 80.81 383 A 1 
ATOM 2978 O O     . ARG A 1 383 ? 14.235  22.058  -32.687 1.00 72.50 383 A 1 
ATOM 2979 C CB    . ARG A 1 383 ? 16.305  20.208  -30.777 1.00 76.40 383 A 1 
ATOM 2980 C CG    . ARG A 1 383 ? 17.086  21.520  -30.867 1.00 64.97 383 A 1 
ATOM 2981 C CD    . ARG A 1 383 ? 18.549  21.285  -30.494 1.00 62.39 383 A 1 
ATOM 2982 N NE    . ARG A 1 383 ? 19.315  22.534  -30.557 1.00 53.79 383 A 1 
ATOM 2983 C CZ    . ARG A 1 383 ? 20.573  22.715  -30.203 1.00 49.12 383 A 1 
ATOM 2984 N NH1   . ARG A 1 383 ? 21.306  21.747  -29.730 1.00 47.31 383 A 1 
ATOM 2985 N NH2   . ARG A 1 383 ? 21.112  23.896  -30.331 1.00 44.91 383 A 1 
ATOM 2986 N N     . SER A 1 384 ? 14.466  19.947  -33.438 1.00 81.06 384 A 1 
ATOM 2987 C CA    . SER A 1 384 ? 14.077  20.194  -34.829 1.00 79.31 384 A 1 
ATOM 2988 C C     . SER A 1 384 ? 12.660  20.736  -34.973 1.00 79.10 384 A 1 
ATOM 2989 O O     . SER A 1 384 ? 12.407  21.621  -35.781 1.00 70.05 384 A 1 
ATOM 2990 C CB    . SER A 1 384 ? 14.161  18.890  -35.621 1.00 72.26 384 A 1 
ATOM 2991 O OG    . SER A 1 384 ? 13.403  17.866  -35.000 1.00 63.47 384 A 1 
ATOM 2992 N N     . ASP A 1 385 ? 11.727  20.207  -34.202 1.00 74.00 385 A 1 
ATOM 2993 C CA    . ASP A 1 385 ? 10.308  20.552  -34.312 1.00 71.31 385 A 1 
ATOM 2994 C C     . ASP A 1 385 ? 10.052  21.939  -33.699 1.00 71.45 385 A 1 
ATOM 2995 O O     . ASP A 1 385 ? 9.171   22.660  -34.149 1.00 66.35 385 A 1 
ATOM 2996 C CB    . ASP A 1 385 ? 9.432   19.475  -33.645 1.00 65.18 385 A 1 
ATOM 2997 C CG    . ASP A 1 385 ? 9.694   18.015  -34.071 1.00 58.02 385 A 1 
ATOM 2998 O OD1   . ASP A 1 385 ? 10.422  17.765  -35.054 1.00 53.45 385 A 1 
ATOM 2999 O OD2   . ASP A 1 385 ? 9.245   17.104  -33.331 1.00 52.23 385 A 1 
ATOM 3000 N N     . ALA A 1 386 ? 10.809  22.327  -32.704 1.00 72.43 386 A 1 
ATOM 3001 C CA    . ALA A 1 386 ? 10.747  23.653  -32.105 1.00 67.40 386 A 1 
ATOM 3002 C C     . ALA A 1 386 ? 11.305  24.739  -33.044 1.00 68.13 386 A 1 
ATOM 3003 O O     . ALA A 1 386 ? 10.733  25.825  -33.113 1.00 63.20 386 A 1 
ATOM 3004 C CB    . ALA A 1 386 ? 11.505  23.633  -30.768 1.00 62.52 386 A 1 
ATOM 3005 N N     . GLU A 1 387 ? 12.368  24.457  -33.807 1.00 72.11 387 A 1 
ATOM 3006 C CA    . GLU A 1 387 ? 12.917  25.365  -34.827 1.00 69.52 387 A 1 
ATOM 3007 C C     . GLU A 1 387 ? 11.907  25.555  -35.978 1.00 69.49 387 A 1 
ATOM 3008 O O     . GLU A 1 387 ? 11.623  26.690  -36.361 1.00 63.80 387 A 1 
ATOM 3009 C CB    . GLU A 1 387 ? 14.295  24.854  -35.293 1.00 62.28 387 A 1 
ATOM 3010 C CG    . GLU A 1 387 ? 15.391  25.084  -34.223 1.00 53.99 387 A 1 
ATOM 3011 C CD    . GLU A 1 387 ? 16.745  24.388  -34.478 1.00 48.70 387 A 1 
ATOM 3012 O OE1   . GLU A 1 387 ? 17.621  24.448  -33.568 1.00 44.97 387 A 1 
ATOM 3013 O OE2   . GLU A 1 387 ? 16.905  23.709  -35.516 1.00 43.50 387 A 1 
ATOM 3014 N N     . MET A 1 388 ? 11.237  24.484  -36.450 1.00 72.89 388 A 1 
ATOM 3015 C CA    . MET A 1 388 ? 10.190  24.591  -37.478 1.00 69.48 388 A 1 
ATOM 3016 C C     . MET A 1 388 ? 8.943   25.360  -37.016 1.00 69.92 388 A 1 
ATOM 3017 O O     . MET A 1 388 ? 8.345   26.070  -37.824 1.00 63.73 388 A 1 
ATOM 3018 C CB    . MET A 1 388 ? 9.766   23.207  -37.973 1.00 62.75 388 A 1 
ATOM 3019 C CG    . MET A 1 388 ? 10.562  22.753  -39.187 1.00 54.79 388 A 1 
ATOM 3020 S SD    . MET A 1 388 ? 9.833   21.367  -40.118 1.00 47.96 388 A 1 
ATOM 3021 C CE    . MET A 1 388 ? 10.119  20.032  -38.956 1.00 43.50 388 A 1 
ATOM 3022 N N     . GLU A 1 389 ? 8.496   25.231  -35.785 1.00 64.31 389 A 1 
ATOM 3023 C CA    . GLU A 1 389 ? 7.302   25.944  -35.312 1.00 62.64 389 A 1 
ATOM 3024 C C     . GLU A 1 389 ? 7.571   27.459  -35.193 1.00 61.35 389 A 1 
ATOM 3025 O O     . GLU A 1 389 ? 6.708   28.267  -35.535 1.00 59.08 389 A 1 
ATOM 3026 C CB    . GLU A 1 389 ? 6.778   25.330  -33.991 1.00 58.51 389 A 1 
ATOM 3027 C CG    . GLU A 1 389 ? 5.255   25.470  -33.830 1.00 51.20 389 A 1 
ATOM 3028 C CD    . GLU A 1 389 ? 4.681   24.851  -32.534 1.00 49.09 389 A 1 
ATOM 3029 O OE1   . GLU A 1 389 ? 3.486   24.466  -32.528 1.00 45.01 389 A 1 
ATOM 3030 O OE2   . GLU A 1 389 ? 5.409   24.757  -31.525 1.00 44.99 389 A 1 
ATOM 3031 N N     . VAL A 1 390 ? 8.772   27.838  -34.780 1.00 68.30 390 A 1 
ATOM 3032 C CA    . VAL A 1 390 ? 9.196   29.242  -34.759 1.00 67.68 390 A 1 
ATOM 3033 C C     . VAL A 1 390 ? 9.265   29.815  -36.180 1.00 68.07 390 A 1 
ATOM 3034 O O     . VAL A 1 390 ? 8.724   30.897  -36.410 1.00 64.30 390 A 1 
ATOM 3035 C CB    . VAL A 1 390 ? 10.527  29.420  -34.008 1.00 63.60 390 A 1 
ATOM 3036 C CG1   . VAL A 1 390 ? 11.028  30.872  -34.059 1.00 55.09 390 A 1 
ATOM 3037 C CG2   . VAL A 1 390 ? 10.371  29.068  -32.529 1.00 58.24 390 A 1 
ATOM 3038 N N     . ASP A 1 391 ? 9.827   29.100  -37.155 1.00 62.88 391 A 1 
ATOM 3039 C CA    . ASP A 1 391 ? 9.869   29.527  -38.564 1.00 60.84 391 A 1 
ATOM 3040 C C     . ASP A 1 391 ? 8.472   29.666  -39.184 1.00 60.10 391 A 1 
ATOM 3041 O O     . ASP A 1 391 ? 8.203   30.624  -39.914 1.00 57.76 391 A 1 
ATOM 3042 C CB    . ASP A 1 391 ? 10.711  28.547  -39.395 1.00 56.30 391 A 1 
ATOM 3043 C CG    . ASP A 1 391 ? 12.154  29.003  -39.651 1.00 48.74 391 A 1 
ATOM 3044 O OD1   . ASP A 1 391 ? 12.478  30.167  -39.360 1.00 46.26 391 A 1 
ATOM 3045 O OD2   . ASP A 1 391 ? 12.909  28.171  -40.192 1.00 44.40 391 A 1 
ATOM 3046 N N     . GLN A 1 392 ? 7.522   28.764  -38.894 1.00 61.85 392 A 1 
ATOM 3047 C CA    . GLN A 1 392 ? 6.150   28.889  -39.390 1.00 62.41 392 A 1 
ATOM 3048 C C     . GLN A 1 392 ? 5.427   30.108  -38.798 1.00 63.06 392 A 1 
ATOM 3049 O O     . GLN A 1 392 ? 4.706   30.794  -39.524 1.00 60.00 392 A 1 
ATOM 3050 C CB    . GLN A 1 392 ? 5.351   27.613  -39.118 1.00 58.06 392 A 1 
ATOM 3051 C CG    . GLN A 1 392 ? 5.679   26.525  -40.151 1.00 51.93 392 A 1 
ATOM 3052 C CD    . GLN A 1 392 ? 4.784   25.299  -40.022 1.00 48.38 392 A 1 
ATOM 3053 O OE1   . GLN A 1 392 ? 3.932   25.150  -39.154 1.00 46.05 392 A 1 
ATOM 3054 N NE2   . GLN A 1 392 ? 4.915   24.355  -40.929 1.00 41.72 392 A 1 
ATOM 3055 N N     . THR A 1 393 ? 5.602   30.399  -37.517 1.00 62.17 393 A 1 
ATOM 3056 C CA    . THR A 1 393 ? 5.016   31.612  -36.918 1.00 62.41 393 A 1 
ATOM 3057 C C     . THR A 1 393 ? 5.637   32.886  -37.486 1.00 62.66 393 A 1 
ATOM 3058 O O     . THR A 1 393 ? 4.905   33.841  -37.756 1.00 58.48 393 A 1 
ATOM 3059 C CB    . THR A 1 393 ? 5.084   31.652  -35.381 1.00 58.31 393 A 1 
ATOM 3060 O OG1   . THR A 1 393 ? 5.890   30.664  -34.808 1.00 51.30 393 A 1 
ATOM 3061 C CG2   . THR A 1 393 ? 3.705   31.505  -34.766 1.00 52.67 393 A 1 
ATOM 3062 N N     . PHE A 1 394 ? 6.928   32.902  -37.737 1.00 58.05 394 A 1 
ATOM 3063 C CA    . PHE A 1 394 ? 7.591   34.038  -38.373 1.00 55.58 394 A 1 
ATOM 3064 C C     . PHE A 1 394 ? 7.183   34.202  -39.843 1.00 54.13 394 A 1 
ATOM 3065 O O     . PHE A 1 394 ? 6.893   35.326  -40.288 1.00 50.28 394 A 1 
ATOM 3066 C CB    . PHE A 1 394 ? 9.114   33.910  -38.225 1.00 51.61 394 A 1 
ATOM 3067 C CG    . PHE A 1 394 ? 9.726   35.087  -37.497 1.00 48.79 394 A 1 
ATOM 3068 C CD1   . PHE A 1 394 ? 10.183  36.203  -38.223 1.00 47.52 394 A 1 
ATOM 3069 C CD2   . PHE A 1 394 ? 9.801   35.085  -36.097 1.00 45.89 394 A 1 
ATOM 3070 C CE1   . PHE A 1 394 ? 10.723  37.316  -37.554 1.00 42.10 394 A 1 
ATOM 3071 C CE2   . PHE A 1 394 ? 10.346  36.194  -35.421 1.00 42.43 394 A 1 
ATOM 3072 C CZ    . PHE A 1 394 ? 10.813  37.307  -36.153 1.00 43.95 394 A 1 
ATOM 3073 N N     . SER A 1 395 ? 7.061   33.119  -40.620 1.00 59.81 395 A 1 
ATOM 3074 C CA    . SER A 1 395 ? 6.670   33.162  -42.034 1.00 59.50 395 A 1 
ATOM 3075 C C     . SER A 1 395 ? 5.223   33.633  -42.228 1.00 59.65 395 A 1 
ATOM 3076 O O     . SER A 1 395 ? 4.940   34.391  -43.152 1.00 56.27 395 A 1 
ATOM 3077 C CB    . SER A 1 395 ? 6.847   31.785  -42.681 1.00 55.68 395 A 1 
ATOM 3078 O OG    . SER A 1 395 ? 8.184   31.370  -42.614 1.00 47.29 395 A 1 
ATOM 3079 N N     . THR A 1 396 ? 4.289   33.222  -41.373 1.00 61.65 396 A 1 
ATOM 3080 C CA    . THR A 1 396 ? 2.903   33.714  -41.425 1.00 61.94 396 A 1 
ATOM 3081 C C     . THR A 1 396 ? 2.786   35.185  -41.021 1.00 62.43 396 A 1 
ATOM 3082 O O     . THR A 1 396 ? 1.998   35.905  -41.640 1.00 57.95 396 A 1 
ATOM 3083 C CB    . THR A 1 396 ? 1.929   32.880  -40.581 1.00 55.84 396 A 1 
ATOM 3084 O OG1   . THR A 1 396 ? 2.521   32.366  -39.417 1.00 49.36 396 A 1 
ATOM 3085 C CG2   . THR A 1 396 ? 1.384   31.690  -41.363 1.00 51.01 396 A 1 
ATOM 3086 N N     . ALA A 1 397 ? 3.564   35.655  -40.073 1.00 52.09 397 A 1 
ATOM 3087 C CA    . ALA A 1 397 ? 3.594   37.071  -39.715 1.00 50.78 397 A 1 
ATOM 3088 C C     . ALA A 1 397 ? 4.154   37.930  -40.866 1.00 48.80 397 A 1 
ATOM 3089 O O     . ALA A 1 397 ? 3.536   38.933  -41.241 1.00 47.71 397 A 1 
ATOM 3090 C CB    . ALA A 1 397 ? 4.392   37.243  -38.422 1.00 47.62 397 A 1 
ATOM 3091 N N     . ALA A 1 398 ? 5.245   37.511  -41.490 1.00 49.99 398 A 1 
ATOM 3092 C CA    . ALA A 1 398 ? 5.878   38.250  -42.582 1.00 48.90 398 A 1 
ATOM 3093 C C     . ALA A 1 398 ? 4.991   38.368  -43.834 1.00 47.29 398 A 1 
ATOM 3094 O O     . ALA A 1 398 ? 4.983   39.412  -44.490 1.00 45.96 398 A 1 
ATOM 3095 C CB    . ALA A 1 398 ? 7.209   37.570  -42.912 1.00 46.80 398 A 1 
ATOM 3096 N N     . LEU A 1 399 ? 4.201   37.355  -44.193 1.00 53.77 399 A 1 
ATOM 3097 C CA    . LEU A 1 399 ? 3.290   37.399  -45.348 1.00 53.02 399 A 1 
ATOM 3098 C C     . LEU A 1 399 ? 2.114   38.369  -45.147 1.00 52.92 399 A 1 
ATOM 3099 O O     . LEU A 1 399 ? 1.616   38.912  -46.137 1.00 50.84 399 A 1 
ATOM 3100 C CB    . LEU A 1 399 ? 2.783   35.984  -45.655 1.00 48.44 399 A 1 
ATOM 3101 C CG    . LEU A 1 399 ? 3.788   35.122  -46.454 1.00 45.58 399 A 1 
ATOM 3102 C CD1   . LEU A 1 399 ? 3.335   33.666  -46.439 1.00 45.06 399 A 1 
ATOM 3103 C CD2   . LEU A 1 399 ? 3.886   35.583  -47.908 1.00 48.41 399 A 1 
ATOM 3104 N N     . SER A 1 400 ? 1.656   38.604  -43.911 1.00 58.73 400 A 1 
ATOM 3105 C CA    . SER A 1 400 ? 0.521   39.507  -43.666 1.00 59.67 400 A 1 
ATOM 3106 C C     . SER A 1 400 ? 0.876   40.989  -43.839 1.00 60.86 400 A 1 
ATOM 3107 O O     . SER A 1 400 ? 0.015   41.772  -44.244 1.00 55.17 400 A 1 
ATOM 3108 C CB    . SER A 1 400 ? -0.091  39.250  -42.286 1.00 54.48 400 A 1 
ATOM 3109 O OG    . SER A 1 400 ? 0.792   39.504  -41.216 1.00 48.10 400 A 1 
ATOM 3110 N N     . ASP A 1 401 ? 2.113   41.362  -43.611 1.00 49.24 401 A 1 
ATOM 3111 C CA    . ASP A 1 401 ? 2.545   42.769  -43.631 1.00 51.47 401 A 1 
ATOM 3112 C C     . ASP A 1 401 ? 2.880   43.290  -45.049 1.00 50.36 401 A 1 
ATOM 3113 O O     . ASP A 1 401 ? 3.072   44.483  -45.262 1.00 47.83 401 A 1 
ATOM 3114 C CB    . ASP A 1 401 ? 3.714   42.939  -42.645 1.00 46.25 401 A 1 
ATOM 3115 C CG    . ASP A 1 401 ? 3.814   44.345  -42.018 1.00 41.52 401 A 1 
ATOM 3116 O OD1   . ASP A 1 401 ? 2.786   45.042  -41.961 1.00 40.98 401 A 1 
ATOM 3117 O OD2   . ASP A 1 401 ? 4.932   44.673  -41.558 1.00 40.99 401 A 1 
ATOM 3118 N N     . SER A 1 402 ? 2.914   42.406  -46.057 1.00 46.62 402 A 1 
ATOM 3119 C CA    . SER A 1 402 ? 3.257   42.791  -47.441 1.00 49.11 402 A 1 
ATOM 3120 C C     . SER A 1 402 ? 2.169   43.586  -48.172 1.00 49.76 402 A 1 
ATOM 3121 O O     . SER A 1 402 ? 2.389   44.007  -49.309 1.00 45.25 402 A 1 
ATOM 3122 C CB    . SER A 1 402 ? 3.681   41.574  -48.249 1.00 43.66 402 A 1 
ATOM 3123 O OG    . SER A 1 402 ? 2.600   40.706  -48.521 1.00 39.84 402 A 1 
ATOM 3124 N N     . SER A 1 403 ? 1.007   43.835  -47.573 1.00 40.89 403 A 1 
ATOM 3125 C CA    . SER A 1 403 ? -0.060  44.675  -48.137 1.00 42.91 403 A 1 
ATOM 3126 C C     . SER A 1 403 ? 0.256   46.179  -48.027 1.00 43.08 403 A 1 
ATOM 3127 O O     . SER A 1 403 ? -0.635  46.983  -47.755 1.00 40.00 403 A 1 
ATOM 3128 C CB    . SER A 1 403 ? -1.429  44.304  -47.557 1.00 39.57 403 A 1 
ATOM 3129 O OG    . SER A 1 403 ? -1.545  44.662  -46.201 1.00 36.28 403 A 1 
ATOM 3130 N N     . TYR A 1 404 ? 1.506   46.552  -48.228 1.00 43.79 404 A 1 
ATOM 3131 C CA    . TYR A 1 404 ? 1.871   47.947  -48.442 1.00 43.51 404 A 1 
ATOM 3132 C C     . TYR A 1 404 ? 1.187   48.425  -49.724 1.00 39.61 404 A 1 
ATOM 3133 O O     . TYR A 1 404 ? 1.627   48.174  -50.846 1.00 38.07 404 A 1 
ATOM 3134 C CB    . TYR A 1 404 ? 3.392   48.134  -48.478 1.00 41.86 404 A 1 
ATOM 3135 C CG    . TYR A 1 404 ? 3.966   48.495  -47.119 1.00 40.86 404 A 1 
ATOM 3136 C CD1   . TYR A 1 404 ? 4.037   49.838  -46.714 1.00 42.19 404 A 1 
ATOM 3137 C CD2   . TYR A 1 404 ? 4.394   47.480  -46.255 1.00 41.21 404 A 1 
ATOM 3138 C CE1   . TYR A 1 404 ? 4.534   50.176  -45.436 1.00 37.88 404 A 1 
ATOM 3139 C CE2   . TYR A 1 404 ? 4.888   47.809  -44.970 1.00 36.87 404 A 1 
ATOM 3140 C CZ    . TYR A 1 404 ? 4.958   49.156  -44.564 1.00 39.09 404 A 1 
ATOM 3141 O OH    . TYR A 1 404 ? 5.434   49.468  -43.316 1.00 38.29 404 A 1 
ATOM 3142 N N     . SER A 1 405 ? 0.061   49.125  -49.545 1.00 41.86 405 A 1 
ATOM 3143 C CA    . SER A 1 405 ? -0.692  49.809  -50.589 1.00 44.36 405 A 1 
ATOM 3144 C C     . SER A 1 405 ? 0.244   50.791  -51.288 1.00 43.98 405 A 1 
ATOM 3145 O O     . SER A 1 405 ? 0.718   51.751  -50.681 1.00 41.48 405 A 1 
ATOM 3146 C CB    . SER A 1 405 ? -1.868  50.551  -49.976 1.00 40.04 405 A 1 
ATOM 3147 O OG    . SER A 1 405 ? -2.696  49.652  -49.252 1.00 36.54 405 A 1 
ATOM 3148 N N     . THR A 1 406 ? 0.512   50.544  -52.574 1.00 39.61 406 A 1 
ATOM 3149 C CA    . THR A 1 406 ? 1.208   51.507  -53.438 1.00 45.31 406 A 1 
ATOM 3150 C C     . THR A 1 406 ? 0.328   52.754  -53.561 1.00 43.75 406 A 1 
ATOM 3151 O O     . THR A 1 406 ? -0.609  52.780  -54.360 1.00 42.12 406 A 1 
ATOM 3152 C CB    . THR A 1 406 ? 1.483   50.912  -54.822 1.00 41.36 406 A 1 
ATOM 3153 O OG1   . THR A 1 406 ? 0.357   50.191  -55.296 1.00 37.09 406 A 1 
ATOM 3154 C CG2   . THR A 1 406 ? 2.664   49.935  -54.800 1.00 38.61 406 A 1 
ATOM 3155 N N     . VAL A 1 407 ? 0.589   53.761  -52.745 1.00 39.90 407 A 1 
ATOM 3156 C CA    . VAL A 1 407 ? -0.059  55.068  -52.860 1.00 43.30 407 A 1 
ATOM 3157 C C     . VAL A 1 407 ? 0.336   55.636  -54.227 1.00 39.57 407 A 1 
ATOM 3158 O O     . VAL A 1 407 ? 1.538   55.812  -54.467 1.00 38.69 407 A 1 
ATOM 3159 C CB    . VAL A 1 407 ? 0.350   56.022  -51.729 1.00 41.68 407 A 1 
ATOM 3160 C CG1   . VAL A 1 407 ? -0.405  57.354  -51.831 1.00 38.09 407 A 1 
ATOM 3161 C CG2   . VAL A 1 407 ? 0.049   55.427  -50.351 1.00 42.46 407 A 1 
ATOM 3162 N N     . PRO A 1 408 ? -0.618  55.870  -55.173 1.00 35.76 408 A 1 
ATOM 3163 C CA    . PRO A 1 408 ? -0.269  56.455  -56.454 1.00 39.26 408 A 1 
ATOM 3164 C C     . PRO A 1 408 ? 0.228   57.882  -56.198 1.00 38.79 408 A 1 
ATOM 3165 O O     . PRO A 1 408 ? -0.487  58.699  -55.602 1.00 38.09 408 A 1 
ATOM 3166 C CB    . PRO A 1 408 ? -1.546  56.389  -57.298 1.00 36.44 408 A 1 
ATOM 3167 C CG    . PRO A 1 408 ? -2.660  56.407  -56.262 1.00 35.53 408 A 1 
ATOM 3168 C CD    . PRO A 1 408 ? -2.045  55.696  -55.053 1.00 40.64 408 A 1 
ATOM 3169 N N     . TRP A 1 409 ? 1.458   58.163  -56.639 1.00 35.76 409 A 1 
ATOM 3170 C CA    . TRP A 1 409 ? 1.936   59.543  -56.758 1.00 36.22 409 A 1 
ATOM 3171 C C     . TRP A 1 409 ? 1.100   60.245  -57.832 1.00 34.55 409 A 1 
ATOM 3172 O O     . TRP A 1 409 ? 1.297   60.012  -59.025 1.00 32.05 409 A 1 
ATOM 3173 C CB    . TRP A 1 409 ? 3.433   59.568  -57.092 1.00 33.53 409 A 1 
ATOM 3174 C CG    . TRP A 1 409 ? 4.367   59.442  -55.927 1.00 30.73 409 A 1 
ATOM 3175 C CD1   . TRP A 1 409 ? 4.347   58.496  -54.976 1.00 25.02 409 A 1 
ATOM 3176 C CD2   . TRP A 1 409 ? 5.480   60.332  -55.601 1.00 27.08 409 A 1 
ATOM 3177 N NE1   . TRP A 1 409 ? 5.368   58.715  -54.061 1.00 24.02 409 A 1 
ATOM 3178 C CE2   . TRP A 1 409 ? 6.092   59.826  -54.414 1.00 26.45 409 A 1 
ATOM 3179 C CE3   . TRP A 1 409 ? 6.024   61.477  -56.183 1.00 29.78 409 A 1 
ATOM 3180 C CZ2   . TRP A 1 409 ? 7.196   60.468  -53.832 1.00 30.78 409 A 1 
ATOM 3181 C CZ3   . TRP A 1 409 ? 7.135   62.115  -55.615 1.00 28.87 409 A 1 
ATOM 3182 C CH2   . TRP A 1 409 ? 7.719   61.618  -54.447 1.00 28.60 409 A 1 
ATOM 3183 N N     . PHE A 1 410 ? 0.130   61.074  -57.395 1.00 39.23 410 A 1 
ATOM 3184 C CA    . PHE A 1 410 ? -0.459  62.164  -58.173 1.00 38.94 410 A 1 
ATOM 3185 C C     . PHE A 1 410 ? 0.354   63.451  -57.976 1.00 35.45 410 A 1 
ATOM 3186 O O     . PHE A 1 410 ? 0.838   63.668  -56.851 1.00 30.76 410 A 1 
ATOM 3187 C CB    . PHE A 1 410 ? -1.934  62.381  -57.794 1.00 36.64 410 A 1 
ATOM 3188 C CG    . PHE A 1 410 ? -2.903  61.659  -58.711 1.00 34.98 410 A 1 
ATOM 3189 C CD1   . PHE A 1 410 ? -3.208  62.191  -59.963 1.00 30.64 410 A 1 
ATOM 3190 C CD2   . PHE A 1 410 ? -3.494  60.443  -58.308 1.00 30.29 410 A 1 
ATOM 3191 C CE1   . PHE A 1 410 ? -4.105  61.523  -60.817 1.00 28.59 410 A 1 
ATOM 3192 C CE2   . PHE A 1 410 ? -4.391  59.775  -59.165 1.00 32.43 410 A 1 
ATOM 3193 C CZ    . PHE A 1 410 ? -4.692  60.314  -60.414 1.00 35.82 410 A 1 
ATOM 3194 O OXT   . PHE A 1 410 ? 0.438   64.178  -59.006 1.00 41.34 410 A 1 
ATOM 3195 N N     . LEU B 2 1   ? -16.672 16.356  6.486   1.00 35.93 1   B 1 
ATOM 3196 C CA    . LEU B 2 1   ? -16.306 15.924  5.118   1.00 37.15 1   B 1 
ATOM 3197 C C     . LEU B 2 1   ? -14.794 15.920  5.060   1.00 38.68 1   B 1 
ATOM 3198 O O     . LEU B 2 1   ? -14.202 16.965  5.299   1.00 35.11 1   B 1 
ATOM 3199 C CB    . LEU B 2 1   ? -16.878 16.903  4.076   1.00 33.81 1   B 1 
ATOM 3200 C CG    . LEU B 2 1   ? -18.368 16.700  3.808   1.00 31.05 1   B 1 
ATOM 3201 C CD1   . LEU B 2 1   ? -18.998 17.973  3.244   1.00 29.85 1   B 1 
ATOM 3202 C CD2   . LEU B 2 1   ? -18.585 15.566  2.792   1.00 32.40 1   B 1 
ATOM 3203 N N     . SER B 2 2   ? -14.175 14.767  4.811   1.00 47.48 2   B 1 
ATOM 3204 C CA    . SER B 2 2   ? -12.715 14.654  4.708   1.00 49.49 2   B 1 
ATOM 3205 C C     . SER B 2 2   ? -12.219 15.665  3.684   1.00 51.64 2   B 1 
ATOM 3206 O O     . SER B 2 2   ? -12.799 15.768  2.601   1.00 47.54 2   B 1 
ATOM 3207 C CB    . SER B 2 2   ? -12.310 13.239  4.282   1.00 45.62 2   B 1 
ATOM 3208 O OG    . SER B 2 2   ? -13.261 12.286  4.683   1.00 41.04 2   B 1 
ATOM 3209 N N     . SER B 2 3   ? -11.190 16.458  4.011   1.00 56.18 3   B 1 
ATOM 3210 C CA    . SER B 2 3   ? -10.753 17.527  3.119   1.00 60.04 3   B 1 
ATOM 3211 C C     . SER B 2 3   ? -10.376 16.929  1.754   1.00 63.22 3   B 1 
ATOM 3212 O O     . SER B 2 3   ? -9.847  15.814  1.694   1.00 58.73 3   B 1 
ATOM 3213 C CB    . SER B 2 3   ? -9.601  18.325  3.735   1.00 53.43 3   B 1 
ATOM 3214 O OG    . SER B 2 3   ? -8.410  17.570  3.776   1.00 45.96 3   B 1 
ATOM 3215 N N     . PRO B 2 4   ? -10.627 17.633  0.618   1.00 57.76 4   B 1 
ATOM 3216 C CA    . PRO B 2 4   ? -10.301 17.073  -0.698  1.00 56.98 4   B 1 
ATOM 3217 C C     . PRO B 2 4   ? -8.820  16.665  -0.812  1.00 59.60 4   B 1 
ATOM 3218 O O     . PRO B 2 4   ? -8.480  15.725  -1.526  1.00 58.00 4   B 1 
ATOM 3219 C CB    . PRO B 2 4   ? -10.701 18.166  -1.701  1.00 51.95 4   B 1 
ATOM 3220 C CG    . PRO B 2 4   ? -10.772 19.438  -0.870  1.00 51.50 4   B 1 
ATOM 3221 C CD    . PRO B 2 4   ? -11.184 18.957  0.515   1.00 53.24 4   B 1 
ATOM 3222 N N     . ARG B 2 5   ? -7.954  17.322  -0.027  1.00 54.33 5   B 1 
ATOM 3223 C CA    . ARG B 2 5   ? -6.535  16.997  0.095   1.00 54.27 5   B 1 
ATOM 3224 C C     . ARG B 2 5   ? -6.304  15.657  0.804   1.00 56.80 5   B 1 
ATOM 3225 O O     . ARG B 2 5   ? -5.359  14.954  0.443   1.00 53.11 5   B 1 
ATOM 3226 C CB    . ARG B 2 5   ? -5.829  18.147  0.826   1.00 48.04 5   B 1 
ATOM 3227 C CG    . ARG B 2 5   ? -4.597  18.641  0.080   1.00 41.62 5   B 1 
ATOM 3228 C CD    . ARG B 2 5   ? -3.952  19.793  0.847   1.00 38.53 5   B 1 
ATOM 3229 N NE    . ARG B 2 5   ? -2.853  20.416  0.091   1.00 34.23 5   B 1 
ATOM 3230 C CZ    . ARG B 2 5   ? -2.072  21.400  0.515   1.00 30.91 5   B 1 
ATOM 3231 N NH1   . ARG B 2 5   ? -2.205  21.920  1.707   1.00 29.92 5   B 1 
ATOM 3232 N NH2   . ARG B 2 5   ? -1.147  21.881  -0.245  1.00 28.87 5   B 1 
ATOM 3233 N N     . GLU B 2 6   ? -7.115  15.283  1.769   1.00 70.25 6   B 1 
ATOM 3234 C CA    . GLU B 2 6   ? -7.028  13.988  2.450   1.00 72.79 6   B 1 
ATOM 3235 C C     . GLU B 2 6   ? -7.429  12.835  1.533   1.00 76.67 6   B 1 
ATOM 3236 O O     . GLU B 2 6   ? -6.762  11.805  1.507   1.00 71.01 6   B 1 
ATOM 3237 C CB    . GLU B 2 6   ? -7.888  13.965  3.710   1.00 64.37 6   B 1 
ATOM 3238 C CG    . GLU B 2 6   ? -7.209  14.716  4.843   1.00 55.16 6   B 1 
ATOM 3239 C CD    . GLU B 2 6   ? -8.101  14.911  6.056   1.00 50.07 6   B 1 
ATOM 3240 O OE1   . GLU B 2 6   ? -7.515  15.071  7.151   1.00 47.53 6   B 1 
ATOM 3241 O OE2   . GLU B 2 6   ? -9.325  14.963  5.864   1.00 46.78 6   B 1 
ATOM 3242 N N     . GLN B 2 7   ? -8.441  13.035  0.684   1.00 70.23 7   B 1 
ATOM 3243 C CA    . GLN B 2 7   ? -8.799  12.034  -0.327  1.00 74.84 7   B 1 
ATOM 3244 C C     . GLN B 2 7   ? -7.681  11.791  -1.360  1.00 80.64 7   B 1 
ATOM 3245 O O     . GLN B 2 7   ? -7.656  10.759  -2.027  1.00 76.37 7   B 1 
ATOM 3246 C CB    . GLN B 2 7   ? -10.080 12.433  -1.051  1.00 68.46 7   B 1 
ATOM 3247 C CG    . GLN B 2 7   ? -11.311 12.390  -0.131  1.00 61.15 7   B 1 
ATOM 3248 C CD    . GLN B 2 7   ? -12.609 12.543  -0.918  1.00 52.54 7   B 1 
ATOM 3249 O OE1   . GLN B 2 7   ? -12.634 12.664  -2.128  1.00 50.89 7   B 1 
ATOM 3250 N NE2   . GLN B 2 7   ? -13.734 12.516  -0.242  1.00 45.23 7   B 1 
ATOM 3251 N N     . ASP B 2 8   ? -6.721  12.704  -1.490  1.00 79.73 8   B 1 
ATOM 3252 C CA    . ASP B 2 8   ? -5.533  12.525  -2.323  1.00 80.61 8   B 1 
ATOM 3253 C C     . ASP B 2 8   ? -4.461  11.613  -1.704  1.00 83.70 8   B 1 
ATOM 3254 O O     . ASP B 2 8   ? -3.537  11.191  -2.409  1.00 79.04 8   B 1 
ATOM 3255 C CB    . ASP B 2 8   ? -4.918  13.886  -2.639  1.00 75.11 8   B 1 
ATOM 3256 C CG    . ASP B 2 8   ? -5.372  14.522  -3.946  1.00 67.90 8   B 1 
ATOM 3257 O OD1   . ASP B 2 8   ? -6.113  13.877  -4.722  1.00 61.03 8   B 1 
ATOM 3258 O OD2   . ASP B 2 8   ? -4.822  15.608  -4.221  1.00 61.51 8   B 1 
ATOM 3259 N N     . ARG B 2 9   ? -4.564  11.332  -0.392  1.00 89.38 9   B 1 
ATOM 3260 C CA    . ARG B 2 9   ? -3.643  10.459  0.343   1.00 90.21 9   B 1 
ATOM 3261 C C     . ARG B 2 9   ? -3.964  8.980   0.147   1.00 91.58 9   B 1 
ATOM 3262 O O     . ARG B 2 9   ? -3.082  8.149   0.360   1.00 87.93 9   B 1 
ATOM 3263 C CB    . ARG B 2 9   ? -3.684  10.789  1.845   1.00 87.45 9   B 1 
ATOM 3264 C CG    . ARG B 2 9   ? -3.260  12.237  2.156   1.00 80.71 9   B 1 
ATOM 3265 C CD    . ARG B 2 9   ? -3.393  12.515  3.655   1.00 76.70 9   B 1 
ATOM 3266 N NE    . ARG B 2 9   ? -2.997  13.884  3.997   1.00 70.10 9   B 1 
ATOM 3267 C CZ    . ARG B 2 9   ? -3.109  14.455  5.191   1.00 63.17 9   B 1 
ATOM 3268 N NH1   . ARG B 2 9   ? -3.594  13.804  6.217   1.00 59.57 9   B 1 
ATOM 3269 N NH2   . ARG B 2 9   ? -2.734  15.687  5.379   1.00 56.29 9   B 1 
ATOM 3270 N N     . PHE B 2 10  ? -5.191  8.688   -0.278  1.00 91.82 10  B 1 
ATOM 3271 C CA    . PHE B 2 10  ? -5.690  7.331   -0.422  1.00 92.59 10  B 1 
ATOM 3272 C C     . PHE B 2 10  ? -6.005  6.984   -1.880  1.00 92.77 10  B 1 
ATOM 3273 O O     . PHE B 2 10  ? -6.104  7.850   -2.759  1.00 89.67 10  B 1 
ATOM 3274 C CB    . PHE B 2 10  ? -6.909  7.161   0.497   1.00 91.65 10  B 1 
ATOM 3275 C CG    . PHE B 2 10  ? -6.669  7.551   1.938   1.00 91.91 10  B 1 
ATOM 3276 C CD1   . PHE B 2 10  ? -5.590  7.013   2.654   1.00 86.07 10  B 1 
ATOM 3277 C CD2   . PHE B 2 10  ? -7.523  8.466   2.577   1.00 85.43 10  B 1 
ATOM 3278 C CE1   . PHE B 2 10  ? -5.361  7.375   3.998   1.00 82.94 10  B 1 
ATOM 3279 C CE2   . PHE B 2 10  ? -7.310  8.834   3.913   1.00 83.38 10  B 1 
ATOM 3280 C CZ    . PHE B 2 10  ? -6.222  8.287   4.622   1.00 84.17 10  B 1 
ATOM 3281 N N     . LEU B 2 11  ? -6.180  5.695   -2.152  1.00 92.71 11  B 1 
ATOM 3282 C CA    . LEU B 2 11  ? -6.734  5.255   -3.428  1.00 92.76 11  B 1 
ATOM 3283 C C     . LEU B 2 11  ? -8.148  5.827   -3.634  1.00 92.76 11  B 1 
ATOM 3284 O O     . LEU B 2 11  ? -8.857  6.077   -2.663  1.00 90.71 11  B 1 
ATOM 3285 C CB    . LEU B 2 11  ? -6.744  3.723   -3.511  1.00 92.21 11  B 1 
ATOM 3286 C CG    . LEU B 2 11  ? -5.345  3.076   -3.589  1.00 90.38 11  B 1 
ATOM 3287 C CD1   . LEU B 2 11  ? -5.509  1.563   -3.701  1.00 84.92 11  B 1 
ATOM 3288 C CD2   . LEU B 2 11  ? -4.551  3.566   -4.803  1.00 84.07 11  B 1 
ATOM 3289 N N     . PRO B 2 12  ? -8.599  6.044   -4.894  1.00 90.94 12  B 1 
ATOM 3290 C CA    . PRO B 2 12  ? -9.923  6.605   -5.120  1.00 90.48 12  B 1 
ATOM 3291 C C     . PRO B 2 12  ? -11.038 5.706   -4.563  1.00 91.44 12  B 1 
ATOM 3292 O O     . PRO B 2 12  ? -11.202 4.580   -5.015  1.00 90.64 12  B 1 
ATOM 3293 C CB    . PRO B 2 12  ? -10.045 6.783   -6.632  1.00 88.42 12  B 1 
ATOM 3294 C CG    . PRO B 2 12  ? -8.593  6.838   -7.118  1.00 85.68 12  B 1 
ATOM 3295 C CD    . PRO B 2 12  ? -7.864  5.913   -6.140  1.00 88.00 12  B 1 
ATOM 3296 N N     . ILE B 2 13  ? -11.873 6.267   -3.673  1.00 89.21 13  B 1 
ATOM 3297 C CA    . ILE B 2 13  ? -12.969 5.533   -3.014  1.00 90.49 13  B 1 
ATOM 3298 C C     . ILE B 2 13  ? -13.933 4.873   -4.011  1.00 91.27 13  B 1 
ATOM 3299 O O     . ILE B 2 13  ? -14.448 3.788   -3.756  1.00 90.33 13  B 1 
ATOM 3300 C CB    . ILE B 2 13  ? -13.722 6.482   -2.060  1.00 89.79 13  B 1 
ATOM 3301 C CG1   . ILE B 2 13  ? -14.734 5.759   -1.139  1.00 85.09 13  B 1 
ATOM 3302 C CG2   . ILE B 2 13  ? -14.466 7.598   -2.815  1.00 83.22 13  B 1 
ATOM 3303 C CD1   . ILE B 2 13  ? -14.073 4.780   -0.175  1.00 76.94 13  B 1 
ATOM 3304 N N     . ALA B 2 14  ? -14.143 5.493   -5.180  1.00 89.49 14  B 1 
ATOM 3305 C CA    . ALA B 2 14  ? -14.996 4.928   -6.223  1.00 88.32 14  B 1 
ATOM 3306 C C     . ALA B 2 14  ? -14.453 3.591   -6.763  1.00 89.38 14  B 1 
ATOM 3307 O O     . ALA B 2 14  ? -15.238 2.699   -7.089  1.00 87.98 14  B 1 
ATOM 3308 C CB    . ALA B 2 14  ? -15.127 5.960   -7.348  1.00 85.89 14  B 1 
ATOM 3309 N N     . ASN B 2 15  ? -13.127 3.451   -6.830  1.00 90.12 15  B 1 
ATOM 3310 C CA    . ASN B 2 15  ? -12.498 2.229   -7.315  1.00 90.29 15  B 1 
ATOM 3311 C C     . ASN B 2 15  ? -12.484 1.158   -6.240  1.00 91.67 15  B 1 
ATOM 3312 O O     . ASN B 2 15  ? -12.894 0.031   -6.527  1.00 90.85 15  B 1 
ATOM 3313 C CB    . ASN B 2 15  ? -11.096 2.560   -7.826  1.00 88.28 15  B 1 
ATOM 3314 C CG    . ASN B 2 15  ? -11.180 3.308   -9.150  1.00 82.49 15  B 1 
ATOM 3315 O OD1   . ASN B 2 15  ? -11.815 4.330   -9.301  1.00 71.16 15  B 1 
ATOM 3316 N ND2   . ASN B 2 15  ? -10.569 2.778   -10.188 1.00 71.83 15  B 1 
ATOM 3317 N N     . VAL B 2 16  ? -12.144 1.511   -5.008  1.00 92.50 16  B 1 
ATOM 3318 C CA    . VAL B 2 16  ? -12.265 0.604   -3.862  1.00 93.44 16  B 1 
ATOM 3319 C C     . VAL B 2 16  ? -13.699 0.093   -3.754  1.00 94.21 16  B 1 
ATOM 3320 O O     . VAL B 2 16  ? -13.929 -1.107  -3.761  1.00 93.85 16  B 1 
ATOM 3321 C CB    . VAL B 2 16  ? -11.811 1.296   -2.557  1.00 93.45 16  B 1 
ATOM 3322 C CG1   . VAL B 2 16  ? -11.951 0.369   -1.349  1.00 91.15 16  B 1 
ATOM 3323 C CG2   . VAL B 2 16  ? -10.348 1.743   -2.667  1.00 91.17 16  B 1 
ATOM 3324 N N     . SER B 2 17  ? -14.695 0.982   -3.812  1.00 93.55 17  B 1 
ATOM 3325 C CA    . SER B 2 17  ? -16.115 0.598   -3.773  1.00 93.46 17  B 1 
ATOM 3326 C C     . SER B 2 17  ? -16.533 -0.324  -4.917  1.00 93.93 17  B 1 
ATOM 3327 O O     . SER B 2 17  ? -17.424 -1.149  -4.742  1.00 93.28 17  B 1 
ATOM 3328 C CB    . SER B 2 17  ? -17.015 1.829   -3.842  1.00 92.33 17  B 1 
ATOM 3329 O OG    . SER B 2 17  ? -16.781 2.733   -2.794  1.00 77.69 17  B 1 
ATOM 3330 N N     . ARG B 2 18  ? -15.952 -0.154  -6.112  1.00 92.63 18  B 1 
ATOM 3331 C CA    . ARG B 2 18  ? -16.219 -1.031  -7.258  1.00 92.12 18  B 1 
ATOM 3332 C C     . ARG B 2 18  ? -15.657 -2.428  -7.025  1.00 93.28 18  B 1 
ATOM 3333 O O     . ARG B 2 18  ? -16.360 -3.391  -7.280  1.00 92.07 18  B 1 
ATOM 3334 C CB    . ARG B 2 18  ? -15.673 -0.387  -8.540  1.00 90.52 18  B 1 
ATOM 3335 C CG    . ARG B 2 18  ? -15.961 -1.234  -9.790  1.00 82.95 18  B 1 
ATOM 3336 C CD    . ARG B 2 18  ? -15.435 -0.556  -11.066 1.00 79.09 18  B 1 
ATOM 3337 N NE    . ARG B 2 18  ? -13.980 -0.366  -11.013 1.00 70.65 18  B 1 
ATOM 3338 C CZ    . ARG B 2 18  ? -13.215 0.224   -11.936 1.00 64.67 18  B 1 
ATOM 3339 N NH1   . ARG B 2 18  ? -13.725 0.710   -13.035 1.00 58.20 18  B 1 
ATOM 3340 N NH2   . ARG B 2 18  ? -11.935 0.326   -11.755 1.00 58.10 18  B 1 
ATOM 3341 N N     . ILE B 2 19  ? -14.428 -2.528  -6.519  1.00 94.03 19  B 1 
ATOM 3342 C CA    . ILE B 2 19  ? -13.779 -3.812  -6.211  1.00 94.20 19  B 1 
ATOM 3343 C C     . ILE B 2 19  ? -14.537 -4.530  -5.083  1.00 95.19 19  B 1 
ATOM 3344 O O     . ILE B 2 19  ? -14.907 -5.687  -5.250  1.00 94.51 19  B 1 
ATOM 3345 C CB    . ILE B 2 19  ? -12.289 -3.601  -5.884  1.00 93.79 19  B 1 
ATOM 3346 C CG1   . ILE B 2 19  ? -11.515 -3.008  -7.086  1.00 91.47 19  B 1 
ATOM 3347 C CG2   . ILE B 2 19  ? -11.645 -4.940  -5.480  1.00 91.03 19  B 1 
ATOM 3348 C CD1   . ILE B 2 19  ? -10.190 -2.353  -6.691  1.00 84.42 19  B 1 
ATOM 3349 N N     . MET B 2 20  ? -14.866 -3.823  -4.004  1.00 95.08 20  B 1 
ATOM 3350 C CA    . MET B 2 20  ? -15.667 -4.386  -2.906  1.00 96.06 20  B 1 
ATOM 3351 C C     . MET B 2 20  ? -16.992 -4.979  -3.397  1.00 96.14 20  B 1 
ATOM 3352 O O     . MET B 2 20  ? -17.387 -6.048  -2.963  1.00 95.03 20  B 1 
ATOM 3353 C CB    . MET B 2 20  ? -15.958 -3.301  -1.852  1.00 96.23 20  B 1 
ATOM 3354 C CG    . MET B 2 20  ? -14.730 -2.822  -1.096  1.00 95.38 20  B 1 
ATOM 3355 S SD    . MET B 2 20  ? -15.116 -1.508  0.107   1.00 94.54 20  B 1 
ATOM 3356 C CE    . MET B 2 20  ? -15.776 -2.512  1.460   1.00 88.54 20  B 1 
ATOM 3357 N N     . LYS B 2 21  ? -17.681 -4.314  -4.341  1.00 95.61 21  B 1 
ATOM 3358 C CA    . LYS B 2 21  ? -18.928 -4.838  -4.914  1.00 95.44 21  B 1 
ATOM 3359 C C     . LYS B 2 21  ? -18.725 -6.113  -5.734  1.00 95.51 21  B 1 
ATOM 3360 O O     . LYS B 2 21  ? -19.651 -6.906  -5.793  1.00 93.54 21  B 1 
ATOM 3361 C CB    . LYS B 2 21  ? -19.614 -3.779  -5.774  1.00 94.30 21  B 1 
ATOM 3362 C CG    . LYS B 2 21  ? -20.329 -2.726  -4.928  1.00 87.92 21  B 1 
ATOM 3363 C CD    . LYS B 2 21  ? -20.940 -1.689  -5.862  1.00 78.53 21  B 1 
ATOM 3364 C CE    . LYS B 2 21  ? -21.706 -0.636  -5.067  1.00 69.92 21  B 1 
ATOM 3365 N NZ    . LYS B 2 21  ? -22.586 0.151   -5.958  1.00 60.11 21  B 1 
ATOM 3366 N N     . LYS B 2 22  ? -17.566 -6.308  -6.360  1.00 94.77 22  B 1 
ATOM 3367 C CA    . LYS B 2 22  ? -17.244 -7.544  -7.085  1.00 93.96 22  B 1 
ATOM 3368 C C     . LYS B 2 22  ? -17.137 -8.745  -6.136  1.00 94.39 22  B 1 
ATOM 3369 O O     . LYS B 2 22  ? -17.501 -9.846  -6.524  1.00 91.98 22  B 1 
ATOM 3370 C CB    . LYS B 2 22  ? -15.943 -7.425  -7.889  1.00 91.89 22  B 1 
ATOM 3371 C CG    . LYS B 2 22  ? -15.962 -6.485  -9.115  1.00 83.35 22  B 1 
ATOM 3372 C CD    . LYS B 2 22  ? -14.592 -6.584  -9.808  1.00 79.72 22  B 1 
ATOM 3373 C CE    . LYS B 2 22  ? -14.471 -5.855  -11.151 1.00 69.91 22  B 1 
ATOM 3374 N NZ    . LYS B 2 22  ? -13.187 -6.212  -11.840 1.00 62.63 22  B 1 
ATOM 3375 N N     . ALA B 2 23  ? -16.655 -8.532  -4.905  1.00 94.80 23  B 1 
ATOM 3376 C CA    . ALA B 2 23  ? -16.492 -9.590  -3.913  1.00 94.00 23  B 1 
ATOM 3377 C C     . ALA B 2 23  ? -17.805 -10.048 -3.265  1.00 94.40 23  B 1 
ATOM 3378 O O     . ALA B 2 23  ? -17.841 -11.099 -2.631  1.00 91.69 23  B 1 
ATOM 3379 C CB    . ALA B 2 23  ? -15.514 -9.093  -2.846  1.00 92.23 23  B 1 
ATOM 3380 N N     . LEU B 2 24  ? -18.876 -9.259  -3.387  1.00 95.47 24  B 1 
ATOM 3381 C CA    . LEU B 2 24  ? -20.110 -9.461  -2.633  1.00 95.72 24  B 1 
ATOM 3382 C C     . LEU B 2 24  ? -21.278 -9.915  -3.514  1.00 96.01 24  B 1 
ATOM 3383 O O     . LEU B 2 24  ? -21.332 -9.576  -4.696  1.00 93.66 24  B 1 
ATOM 3384 C CB    . LEU B 2 24  ? -20.461 -8.167  -1.883  1.00 94.54 24  B 1 
ATOM 3385 C CG    . LEU B 2 24  ? -19.445 -7.737  -0.812  1.00 93.64 24  B 1 
ATOM 3386 C CD1   . LEU B 2 24  ? -19.952 -6.473  -0.123  1.00 89.00 24  B 1 
ATOM 3387 C CD2   . LEU B 2 24  ? -19.218 -8.802  0.254   1.00 88.96 24  B 1 
ATOM 3388 N N     . PRO B 2 25  ? -22.278 -10.609 -2.917  1.00 94.76 25  B 1 
ATOM 3389 C CA    . PRO B 2 25  ? -23.541 -10.916 -3.583  1.00 94.25 25  B 1 
ATOM 3390 C C     . PRO B 2 25  ? -24.257 -9.656  -4.082  1.00 94.51 25  B 1 
ATOM 3391 O O     . PRO B 2 25  ? -24.161 -8.584  -3.488  1.00 92.55 25  B 1 
ATOM 3392 C CB    . PRO B 2 25  ? -24.387 -11.660 -2.546  1.00 92.59 25  B 1 
ATOM 3393 C CG    . PRO B 2 25  ? -23.363 -12.228 -1.571  1.00 89.92 25  B 1 
ATOM 3394 C CD    . PRO B 2 25  ? -22.255 -11.183 -1.580  1.00 93.40 25  B 1 
ATOM 3395 N N     . ALA B 2 26  ? -25.059 -9.789  -5.154  1.00 94.31 26  B 1 
ATOM 3396 C CA    . ALA B 2 26  ? -25.744 -8.649  -5.776  1.00 93.83 26  B 1 
ATOM 3397 C C     . ALA B 2 26  ? -26.693 -7.891  -4.829  1.00 93.92 26  B 1 
ATOM 3398 O O     . ALA B 2 26  ? -26.913 -6.682  -4.985  1.00 89.54 26  B 1 
ATOM 3399 C CB    . ALA B 2 26  ? -26.497 -9.166  -6.999  1.00 91.66 26  B 1 
ATOM 3400 N N     . ASN B 2 27  ? -27.259 -8.578  -3.827  1.00 93.85 27  B 1 
ATOM 3401 C CA    . ASN B 2 27  ? -28.163 -8.002  -2.822  1.00 93.20 27  B 1 
ATOM 3402 C C     . ASN B 2 27  ? -27.438 -7.369  -1.618  1.00 93.60 27  B 1 
ATOM 3403 O O     . ASN B 2 27  ? -28.094 -6.759  -0.767  1.00 89.72 27  B 1 
ATOM 3404 C CB    . ASN B 2 27  ? -29.171 -9.078  -2.382  1.00 90.86 27  B 1 
ATOM 3405 C CG    . ASN B 2 27  ? -28.531 -10.239 -1.631  1.00 84.57 27  B 1 
ATOM 3406 O OD1   . ASN B 2 27  ? -27.346 -10.482 -1.666  1.00 70.60 27  B 1 
ATOM 3407 N ND2   . ASN B 2 27  ? -29.330 -11.008 -0.918  1.00 76.09 27  B 1 
ATOM 3408 N N     . ALA B 2 28  ? -26.107 -7.500  -1.540  1.00 93.58 28  B 1 
ATOM 3409 C CA    . ALA B 2 28  ? -25.325 -6.930  -0.468  1.00 93.37 28  B 1 
ATOM 3410 C C     . ALA B 2 28  ? -25.232 -5.403  -0.583  1.00 93.93 28  B 1 
ATOM 3411 O O     . ALA B 2 28  ? -25.149 -4.815  -1.664  1.00 91.41 28  B 1 
ATOM 3412 C CB    . ALA B 2 28  ? -23.941 -7.573  -0.440  1.00 91.63 28  B 1 
ATOM 3413 N N     . LYS B 2 29  ? -25.205 -4.740  0.580   1.00 95.38 29  B 1 
ATOM 3414 C CA    . LYS B 2 29  ? -24.952 -3.300  0.676   1.00 95.30 29  B 1 
ATOM 3415 C C     . LYS B 2 29  ? -23.680 -3.061  1.476   1.00 95.82 29  B 1 
ATOM 3416 O O     . LYS B 2 29  ? -23.318 -3.845  2.344   1.00 93.61 29  B 1 
ATOM 3417 C CB    . LYS B 2 29  ? -26.165 -2.585  1.280   1.00 93.63 29  B 1 
ATOM 3418 C CG    . LYS B 2 29  ? -27.407 -2.671  0.373   1.00 87.56 29  B 1 
ATOM 3419 C CD    . LYS B 2 29  ? -28.599 -1.951  1.005   1.00 81.28 29  B 1 
ATOM 3420 C CE    . LYS B 2 29  ? -29.836 -2.111  0.129   1.00 73.61 29  B 1 
ATOM 3421 N NZ    . LYS B 2 29  ? -31.045 -1.517  0.755   1.00 63.06 29  B 1 
ATOM 3422 N N     . ILE B 2 30  ? -23.008 -1.951  1.199   1.00 94.25 30  B 1 
ATOM 3423 C CA    . ILE B 2 30  ? -21.781 -1.554  1.893   1.00 94.75 30  B 1 
ATOM 3424 C C     . ILE B 2 30  ? -21.991 -0.167  2.482   1.00 94.62 30  B 1 
ATOM 3425 O O     . ILE B 2 30  ? -22.332 0.762   1.743   1.00 92.62 30  B 1 
ATOM 3426 C CB    . ILE B 2 30  ? -20.550 -1.598  0.962   1.00 94.36 30  B 1 
ATOM 3427 C CG1   . ILE B 2 30  ? -20.455 -2.895  0.132   1.00 90.89 30  B 1 
ATOM 3428 C CG2   . ILE B 2 30  ? -19.276 -1.412  1.807   1.00 90.34 30  B 1 
ATOM 3429 C CD1   . ILE B 2 30  ? -19.361 -2.862  -0.943  1.00 88.48 30  B 1 
ATOM 3430 N N     . SER B 2 31  ? -21.786 -0.027  3.790   1.00 95.95 31  B 1 
ATOM 3431 C CA    . SER B 2 31  ? -21.846 1.267   4.459   1.00 95.35 31  B 1 
ATOM 3432 C C     . SER B 2 31  ? -20.770 2.214   3.921   1.00 95.46 31  B 1 
ATOM 3433 O O     . SER B 2 31  ? -19.776 1.794   3.321   1.00 94.17 31  B 1 
ATOM 3434 C CB    . SER B 2 31  ? -21.758 1.117   5.982   1.00 93.47 31  B 1 
ATOM 3435 O OG    . SER B 2 31  ? -20.435 0.884   6.378   1.00 82.08 31  B 1 
ATOM 3436 N N     . LYS B 2 32  ? -20.988 3.524   4.074   1.00 93.75 32  B 1 
ATOM 3437 C CA    . LYS B 2 32  ? -20.002 4.515   3.639   1.00 93.18 32  B 1 
ATOM 3438 C C     . LYS B 2 32  ? -18.709 4.364   4.442   1.00 93.31 32  B 1 
ATOM 3439 O O     . LYS B 2 32  ? -17.639 4.301   3.840   1.00 92.17 32  B 1 
ATOM 3440 C CB    . LYS B 2 32  ? -20.601 5.919   3.770   1.00 91.42 32  B 1 
ATOM 3441 C CG    . LYS B 2 32  ? -19.637 6.981   3.228   1.00 84.01 32  B 1 
ATOM 3442 C CD    . LYS B 2 32  ? -20.145 8.400   3.505   1.00 76.04 32  B 1 
ATOM 3443 C CE    . LYS B 2 32  ? -18.996 9.360   3.192   1.00 64.02 32  B 1 
ATOM 3444 N NZ    . LYS B 2 32  ? -19.160 10.669  3.832   1.00 55.71 32  B 1 
ATOM 3445 N N     . ASP B 2 33  ? -18.821 4.211   5.749   1.00 94.03 33  B 1 
ATOM 3446 C CA    . ASP B 2 33  ? -17.694 4.122   6.663   1.00 93.73 33  B 1 
ATOM 3447 C C     . ASP B 2 33  ? -16.869 2.853   6.411   1.00 94.60 33  B 1 
ATOM 3448 O O     . ASP B 2 33  ? -15.648 2.913   6.392   1.00 92.84 33  B 1 
ATOM 3449 C CB    . ASP B 2 33  ? -18.210 4.189   8.113   1.00 91.21 33  B 1 
ATOM 3450 C CG    . ASP B 2 33  ? -18.999 5.464   8.434   1.00 82.74 33  B 1 
ATOM 3451 O OD1   . ASP B 2 33  ? -19.245 6.277   7.513   1.00 69.26 33  B 1 
ATOM 3452 O OD2   . ASP B 2 33  ? -19.416 5.598   9.600   1.00 74.87 33  B 1 
ATOM 3453 N N     . ALA B 2 34  ? -17.503 1.727   6.073   1.00 94.84 34  B 1 
ATOM 3454 C CA    . ALA B 2 34  ? -16.786 0.516   5.686   1.00 95.09 34  B 1 
ATOM 3455 C C     . ALA B 2 34  ? -15.945 0.715   4.410   1.00 95.52 34  B 1 
ATOM 3456 O O     . ALA B 2 34  ? -14.824 0.219   4.323   1.00 94.60 34  B 1 
ATOM 3457 C CB    . ALA B 2 34  ? -17.784 -0.624  5.507   1.00 94.51 34  B 1 
ATOM 3458 N N     . LYS B 2 35  ? -16.454 1.479   3.417   1.00 95.87 35  B 1 
ATOM 3459 C CA    . LYS B 2 35  ? -15.678 1.807   2.212   1.00 95.81 35  B 1 
ATOM 3460 C C     . LYS B 2 35  ? -14.482 2.695   2.524   1.00 95.97 35  B 1 
ATOM 3461 O O     . LYS B 2 35  ? -13.419 2.501   1.937   1.00 94.94 35  B 1 
ATOM 3462 C CB    . LYS B 2 35  ? -16.551 2.508   1.173   1.00 94.68 35  B 1 
ATOM 3463 C CG    . LYS B 2 35  ? -17.616 1.590   0.573   1.00 91.61 35  B 1 
ATOM 3464 C CD    . LYS B 2 35  ? -18.622 2.423   -0.207  1.00 89.57 35  B 1 
ATOM 3465 C CE    . LYS B 2 35  ? -19.740 1.521   -0.698  1.00 83.81 35  B 1 
ATOM 3466 N NZ    . LYS B 2 35  ? -20.942 2.291   -1.052  1.00 77.08 35  B 1 
ATOM 3467 N N     . GLU B 2 36  ? -14.657 3.674   3.398   1.00 94.30 36  B 1 
ATOM 3468 C CA    . GLU B 2 36  ? -13.594 4.585   3.829   1.00 94.23 36  B 1 
ATOM 3469 C C     . GLU B 2 36  ? -12.531 3.836   4.637   1.00 94.75 36  B 1 
ATOM 3470 O O     . GLU B 2 36  ? -11.342 3.977   4.359   1.00 93.95 36  B 1 
ATOM 3471 C CB    . GLU B 2 36  ? -14.206 5.779   4.586   1.00 93.23 36  B 1 
ATOM 3472 C CG    . GLU B 2 36  ? -14.988 6.692   3.626   1.00 89.79 36  B 1 
ATOM 3473 C CD    . GLU B 2 36  ? -15.739 7.878   4.270   1.00 87.33 36  B 1 
ATOM 3474 O OE1   . GLU B 2 36  ? -16.253 8.725   3.495   1.00 83.79 36  B 1 
ATOM 3475 O OE2   . GLU B 2 36  ? -15.878 7.947   5.494   1.00 82.10 36  B 1 
ATOM 3476 N N     . THR B 2 37  ? -12.941 2.937   5.528   1.00 95.34 37  B 1 
ATOM 3477 C CA    . THR B 2 37  ? -12.023 2.076   6.279   1.00 95.40 37  B 1 
ATOM 3478 C C     . THR B 2 37  ? -11.209 1.164   5.358   1.00 95.95 37  B 1 
ATOM 3479 O O     . THR B 2 37  ? -9.982  1.144   5.447   1.00 95.26 37  B 1 
ATOM 3480 C CB    . THR B 2 37  ? -12.783 1.239   7.316   1.00 94.78 37  B 1 
ATOM 3481 O OG1   . THR B 2 37  ? -13.518 2.077   8.171   1.00 87.99 37  B 1 
ATOM 3482 C CG2   . THR B 2 37  ? -11.850 0.427   8.197   1.00 86.75 37  B 1 
ATOM 3483 N N     . VAL B 2 38  ? -11.841 0.455   4.428   1.00 96.29 38  B 1 
ATOM 3484 C CA    . VAL B 2 38  ? -11.103 -0.388  3.468   1.00 96.47 38  B 1 
ATOM 3485 C C     . VAL B 2 38  ? -10.187 0.456   2.571   1.00 96.58 38  B 1 
ATOM 3486 O O     . VAL B 2 38  ? -9.070  0.046   2.275   1.00 95.74 38  B 1 
ATOM 3487 C CB    . VAL B 2 38  ? -12.057 -1.264  2.633   1.00 96.21 38  B 1 
ATOM 3488 C CG1   . VAL B 2 38  ? -11.338 -2.051  1.538   1.00 94.05 38  B 1 
ATOM 3489 C CG2   . VAL B 2 38  ? -12.756 -2.289  3.527   1.00 93.78 38  B 1 
ATOM 3490 N N     . GLN B 2 39  ? -10.615 1.650   2.156   1.00 95.49 39  B 1 
ATOM 3491 C CA    . GLN B 2 39  ? -9.778  2.577   1.387   1.00 95.32 39  B 1 
ATOM 3492 C C     . GLN B 2 39  ? -8.486  2.939   2.130   1.00 95.48 39  B 1 
ATOM 3493 O O     . GLN B 2 39  ? -7.418  2.975   1.515   1.00 94.47 39  B 1 
ATOM 3494 C CB    . GLN B 2 39  ? -10.602 3.842   1.080   1.00 94.22 39  B 1 
ATOM 3495 C CG    . GLN B 2 39  ? -9.826  4.894   0.294   1.00 91.77 39  B 1 
ATOM 3496 C CD    . GLN B 2 39  ? -10.539 6.253   0.228   1.00 91.10 39  B 1 
ATOM 3497 O OE1   . GLN B 2 39  ? -11.383 6.609   1.027   1.00 85.22 39  B 1 
ATOM 3498 N NE2   . GLN B 2 39  ? -10.215 7.076   -0.738  1.00 82.94 39  B 1 
ATOM 3499 N N     . GLU B 2 40  ? -8.597  3.213   3.421   1.00 95.82 40  B 1 
ATOM 3500 C CA    . GLU B 2 40  ? -7.453  3.517   4.269   1.00 95.77 40  B 1 
ATOM 3501 C C     . GLU B 2 40  ? -6.554  2.289   4.444   1.00 96.19 40  B 1 
ATOM 3502 O O     . GLU B 2 40  ? -5.367  2.371   4.125   1.00 95.10 40  B 1 
ATOM 3503 C CB    . GLU B 2 40  ? -7.952  4.097   5.600   1.00 94.50 40  B 1 
ATOM 3504 C CG    . GLU B 2 40  ? -6.796  4.585   6.475   1.00 87.81 40  B 1 
ATOM 3505 C CD    . GLU B 2 40  ? -7.231  5.441   7.670   1.00 84.02 40  B 1 
ATOM 3506 O OE1   . GLU B 2 40  ? -6.321  6.000   8.321   1.00 80.33 40  B 1 
ATOM 3507 O OE2   . GLU B 2 40  ? -8.444  5.570   7.900   1.00 78.86 40  B 1 
ATOM 3508 N N     . CYS B 2 41  ? -7.114  1.120   4.789   1.00 96.08 41  B 1 
ATOM 3509 C CA    . CYS B 2 41  ? -6.375  -0.126  4.937   1.00 96.04 41  B 1 
ATOM 3510 C C     . CYS B 2 41  ? -5.553  -0.487  3.690   1.00 96.22 41  B 1 
ATOM 3511 O O     . CYS B 2 41  ? -4.377  -0.811  3.785   1.00 95.35 41  B 1 
ATOM 3512 C CB    . CYS B 2 41  ? -7.364  -1.259  5.250   1.00 95.70 41  B 1 
ATOM 3513 S SG    . CYS B 2 41  ? -8.124  -1.028  6.885   1.00 93.47 41  B 1 
ATOM 3514 N N     . VAL B 2 42  ? -6.140  -0.370  2.500   1.00 96.23 42  B 1 
ATOM 3515 C CA    . VAL B 2 42  ? -5.440  -0.660  1.239   1.00 96.04 42  B 1 
ATOM 3516 C C     . VAL B 2 42  ? -4.320  0.344   0.961   1.00 96.07 42  B 1 
ATOM 3517 O O     . VAL B 2 42  ? -3.290  -0.004  0.388   1.00 95.10 42  B 1 
ATOM 3518 C CB    . VAL B 2 42  ? -6.457  -0.702  0.078   1.00 95.09 42  B 1 
ATOM 3519 C CG1   . VAL B 2 42  ? -5.792  -0.905  -1.275  1.00 90.69 42  B 1 
ATOM 3520 C CG2   . VAL B 2 42  ? -7.443  -1.855  0.253   1.00 90.05 42  B 1 
ATOM 3521 N N     . SER B 2 43  ? -4.483  1.594   1.370   1.00 95.48 43  B 1 
ATOM 3522 C CA    . SER B 2 43  ? -3.431  2.604   1.223   1.00 95.24 43  B 1 
ATOM 3523 C C     . SER B 2 43  ? -2.277  2.381   2.204   1.00 95.47 43  B 1 
ATOM 3524 O O     . SER B 2 43  ? -1.119  2.557   1.833   1.00 94.19 43  B 1 
ATOM 3525 C CB    . SER B 2 43  ? -4.023  3.999   1.386   1.00 94.09 43  B 1 
ATOM 3526 O OG    . SER B 2 43  ? -5.085  4.174   0.462   1.00 81.75 43  B 1 
ATOM 3527 N N     . GLU B 2 44  ? -2.578  1.911   3.402   1.00 95.98 44  B 1 
ATOM 3528 C CA    . GLU B 2 44  ? -1.581  1.518   4.396   1.00 95.92 44  B 1 
ATOM 3529 C C     . GLU B 2 44  ? -0.826  0.246   3.995   1.00 96.35 44  B 1 
ATOM 3530 O O     . GLU B 2 44  ? 0.387   0.183   4.179   1.00 95.12 44  B 1 
ATOM 3531 C CB    . GLU B 2 44  ? -2.237  1.365   5.768   1.00 95.01 44  B 1 
ATOM 3532 C CG    . GLU B 2 44  ? -2.730  2.692   6.369   1.00 89.85 44  B 1 
ATOM 3533 C CD    . GLU B 2 44  ? -1.642  3.752   6.534   1.00 90.37 44  B 1 
ATOM 3534 O OE1   . GLU B 2 44  ? -1.967  4.956   6.553   1.00 85.61 44  B 1 
ATOM 3535 O OE2   . GLU B 2 44  ? -0.449  3.415   6.623   1.00 85.98 44  B 1 
ATOM 3536 N N     . PHE B 2 45  ? -1.497  -0.695  3.345   1.00 96.29 45  B 1 
ATOM 3537 C CA    . PHE B 2 45  ? -0.838  -1.867  2.758   1.00 96.58 45  B 1 
ATOM 3538 C C     . PHE B 2 45  ? 0.247   -1.462  1.753   1.00 96.64 45  B 1 
ATOM 3539 O O     . PHE B 2 45  ? 1.364   -1.979  1.812   1.00 95.74 45  B 1 
ATOM 3540 C CB    . PHE B 2 45  ? -1.896  -2.749  2.092   1.00 96.51 45  B 1 
ATOM 3541 C CG    . PHE B 2 45  ? -1.320  -3.860  1.237   1.00 96.48 45  B 1 
ATOM 3542 C CD1   . PHE B 2 45  ? -1.307  -3.743  -0.166  1.00 94.82 45  B 1 
ATOM 3543 C CD2   . PHE B 2 45  ? -0.801  -5.015  1.835   1.00 95.07 45  B 1 
ATOM 3544 C CE1   . PHE B 2 45  ? -0.795  -4.785  -0.954  1.00 94.29 45  B 1 
ATOM 3545 C CE2   . PHE B 2 45  ? -0.294  -6.063  1.052   1.00 94.39 45  B 1 
ATOM 3546 C CZ    . PHE B 2 45  ? -0.295  -5.947  -0.348  1.00 94.91 45  B 1 
ATOM 3547 N N     . ILE B 2 46  ? -0.014  -0.488  0.867   1.00 96.64 46  B 1 
ATOM 3548 C CA    . ILE B 2 46  ? 1.005   0.018   -0.052  1.00 96.43 46  B 1 
ATOM 3549 C C     . ILE B 2 46  ? 2.212   0.561   0.724   1.00 96.52 46  B 1 
ATOM 3550 O O     . ILE B 2 46  ? 3.351   0.255   0.370   1.00 95.62 46  B 1 
ATOM 3551 C CB    . ILE B 2 46  ? 0.436   1.100   -1.000  1.00 96.01 46  B 1 
ATOM 3552 C CG1   . ILE B 2 46  ? -0.644  0.524   -1.939  1.00 94.46 46  B 1 
ATOM 3553 C CG2   . ILE B 2 46  ? 1.549   1.745   -1.845  1.00 93.93 46  B 1 
ATOM 3554 C CD1   . ILE B 2 46  ? -1.498  1.606   -2.608  1.00 91.01 46  B 1 
ATOM 3555 N N     . SER B 2 47  ? 1.981   1.349   1.758   1.00 96.62 47  B 1 
ATOM 3556 C CA    . SER B 2 47  ? 3.053   1.924   2.574   1.00 96.32 47  B 1 
ATOM 3557 C C     . SER B 2 47  ? 3.834   0.855   3.336   1.00 96.30 47  B 1 
ATOM 3558 O O     . SER B 2 47  ? 5.064   0.899   3.355   1.00 95.23 47  B 1 
ATOM 3559 C CB    . SER B 2 47  ? 2.482   2.956   3.541   1.00 95.55 47  B 1 
ATOM 3560 O OG    . SER B 2 47  ? 1.953   4.056   2.836   1.00 88.64 47  B 1 
ATOM 3561 N N     . PHE B 2 48  ? 3.150   -0.138  3.901   1.00 96.44 48  B 1 
ATOM 3562 C CA    . PHE B 2 48  ? 3.752   -1.239  4.647   1.00 96.36 48  B 1 
ATOM 3563 C C     . PHE B 2 48  ? 4.695   -2.083  3.779   1.00 96.37 48  B 1 
ATOM 3564 O O     . PHE B 2 48  ? 5.895   -2.179  4.079   1.00 95.20 48  B 1 
ATOM 3565 C CB    . PHE B 2 48  ? 2.626   -2.091  5.254   1.00 96.01 48  B 1 
ATOM 3566 C CG    . PHE B 2 48  ? 3.099   -3.237  6.120   1.00 95.82 48  B 1 
ATOM 3567 C CD1   . PHE B 2 48  ? 2.588   -4.530  5.923   1.00 94.01 48  B 1 
ATOM 3568 C CD2   . PHE B 2 48  ? 4.022   -3.012  7.150   1.00 94.01 48  B 1 
ATOM 3569 C CE1   . PHE B 2 48  ? 2.979   -5.592  6.762   1.00 92.97 48  B 1 
ATOM 3570 C CE2   . PHE B 2 48  ? 4.429   -4.064  7.989   1.00 92.88 48  B 1 
ATOM 3571 C CZ    . PHE B 2 48  ? 3.901   -5.352  7.796   1.00 93.46 48  B 1 
ATOM 3572 N N     . ILE B 2 49  ? 4.209   -2.572  2.633   1.00 96.77 49  B 1 
ATOM 3573 C CA    . ILE B 2 49  ? 5.011   -3.355  1.687   1.00 96.66 49  B 1 
ATOM 3574 C C     . ILE B 2 49  ? 6.149   -2.515  1.089   1.00 96.60 49  B 1 
ATOM 3575 O O     . ILE B 2 49  ? 7.272   -2.999  0.945   1.00 95.65 49  B 1 
ATOM 3576 C CB    . ILE B 2 49  ? 4.100   -3.946  0.587   1.00 96.33 49  B 1 
ATOM 3577 C CG1   . ILE B 2 49  ? 2.999   -4.889  1.130   1.00 94.37 49  B 1 
ATOM 3578 C CG2   . ILE B 2 49  ? 4.920   -4.670  -0.490  1.00 94.71 49  B 1 
ATOM 3579 C CD1   . ILE B 2 49  ? 3.493   -6.134  1.860   1.00 88.60 49  B 1 
ATOM 3580 N N     . THR B 2 50  ? 5.882   -1.248  0.745   1.00 97.09 50  B 1 
ATOM 3581 C CA    . THR B 2 50  ? 6.922   -0.365  0.209   1.00 96.87 50  B 1 
ATOM 3582 C C     . THR B 2 50  ? 8.033   -0.126  1.214   1.00 96.75 50  B 1 
ATOM 3583 O O     . THR B 2 50  ? 9.196   -0.102  0.815   1.00 95.60 50  B 1 
ATOM 3584 C CB    . THR B 2 50  ? 6.359   0.994   -0.238  1.00 96.10 50  B 1 
ATOM 3585 O OG1   . THR B 2 50  ? 5.371   0.820   -1.221  1.00 90.30 50  B 1 
ATOM 3586 C CG2   . THR B 2 50  ? 7.419   1.899   -0.879  1.00 88.21 50  B 1 
ATOM 3587 N N     . GLY B 2 51  ? 7.705   0.030   2.483   1.00 95.93 51  B 1 
ATOM 3588 C CA    . GLY B 2 51  ? 8.680   0.214   3.551   1.00 95.65 51  B 1 
ATOM 3589 C C     . GLY B 2 51  ? 9.676   -0.932  3.658   1.00 95.88 51  B 1 
ATOM 3590 O O     . GLY B 2 51  ? 10.883  -0.689  3.669   1.00 94.80 51  B 1 
ATOM 3591 N N     . GLU B 2 52  ? 9.202   -2.172  3.631   1.00 95.55 52  B 1 
ATOM 3592 C CA    . GLU B 2 52  ? 10.067  -3.351  3.657   1.00 95.20 52  B 1 
ATOM 3593 C C     . GLU B 2 52  ? 10.888  -3.521  2.369   1.00 95.63 52  B 1 
ATOM 3594 O O     . GLU B 2 52  ? 12.091  -3.800  2.419   1.00 94.28 52  B 1 
ATOM 3595 C CB    . GLU B 2 52  ? 9.233   -4.614  3.915   1.00 94.22 52  B 1 
ATOM 3596 C CG    . GLU B 2 52  ? 8.802   -4.748  5.376   1.00 88.90 52  B 1 
ATOM 3597 C CD    . GLU B 2 52  ? 10.007  -4.738  6.333   1.00 89.37 52  B 1 
ATOM 3598 O OE1   . GLU B 2 52  ? 9.972   -4.003  7.339   1.00 83.82 52  B 1 
ATOM 3599 O OE2   . GLU B 2 52  ? 11.017  -5.428  6.071   1.00 83.55 52  B 1 
ATOM 3600 N N     . ALA B 2 53  ? 10.278  -3.277  1.203   1.00 95.91 53  B 1 
ATOM 3601 C CA    . ALA B 2 53  ? 10.997  -3.318  -0.062  1.00 95.96 53  B 1 
ATOM 3602 C C     . ALA B 2 53  ? 12.101  -2.251  -0.131  1.00 96.06 53  B 1 
ATOM 3603 O O     . ALA B 2 53  ? 13.197  -2.512  -0.638  1.00 95.00 53  B 1 
ATOM 3604 C CB    . ALA B 2 53  ? 9.983   -3.151  -1.194  1.00 95.68 53  B 1 
ATOM 3605 N N     . SER B 2 54  ? 11.837  -1.051  0.386   1.00 96.34 54  B 1 
ATOM 3606 C CA    . SER B 2 54  ? 12.803  0.035   0.486   1.00 96.20 54  B 1 
ATOM 3607 C C     . SER B 2 54  ? 13.958  -0.326  1.406   1.00 96.05 54  B 1 
ATOM 3608 O O     . SER B 2 54  ? 15.119  -0.169  1.022   1.00 95.05 54  B 1 
ATOM 3609 C CB    . SER B 2 54  ? 12.105  1.294   0.986   1.00 95.51 54  B 1 
ATOM 3610 O OG    . SER B 2 54  ? 13.013  2.380   1.057   1.00 89.86 54  B 1 
ATOM 3611 N N     . ASP B 2 55  ? 13.673  -0.895  2.564   1.00 95.16 55  B 1 
ATOM 3612 C CA    . ASP B 2 55  ? 14.696  -1.341  3.506   1.00 94.50 55  B 1 
ATOM 3613 C C     . ASP B 2 55  ? 15.602  -2.425  2.908   1.00 94.91 55  B 1 
ATOM 3614 O O     . ASP B 2 55  ? 16.823  -2.377  3.064   1.00 93.62 55  B 1 
ATOM 3615 C CB    . ASP B 2 55  ? 14.030  -1.858  4.781   1.00 93.31 55  B 1 
ATOM 3616 C CG    . ASP B 2 55  ? 13.470  -0.757  5.690   1.00 89.09 55  B 1 
ATOM 3617 O OD1   . ASP B 2 55  ? 13.842  0.426   5.526   1.00 83.53 55  B 1 
ATOM 3618 O OD2   . ASP B 2 55  ? 12.798  -1.110  6.670   1.00 83.49 55  B 1 
ATOM 3619 N N     . LYS B 2 56  ? 15.027  -3.371  2.159   1.00 94.53 56  B 1 
ATOM 3620 C CA    . LYS B 2 56  ? 15.798  -4.348  1.387   1.00 94.50 56  B 1 
ATOM 3621 C C     . LYS B 2 56  ? 16.695  -3.659  0.365   1.00 94.93 56  B 1 
ATOM 3622 O O     . LYS B 2 56  ? 17.897  -3.926  0.317   1.00 93.88 56  B 1 
ATOM 3623 C CB    . LYS B 2 56  ? 14.843  -5.343  0.714   1.00 93.63 56  B 1 
ATOM 3624 C CG    . LYS B 2 56  ? 15.603  -6.434  -0.050  1.00 90.14 56  B 1 
ATOM 3625 C CD    . LYS B 2 56  ? 14.670  -7.233  -0.964  1.00 84.81 56  B 1 
ATOM 3626 C CE    . LYS B 2 56  ? 15.483  -8.187  -1.828  1.00 79.91 56  B 1 
ATOM 3627 N NZ    . LYS B 2 56  ? 14.787  -8.491  -3.101  1.00 72.81 56  B 1 
ATOM 3628 N N     . CYS B 2 57  ? 16.146  -2.727  -0.423  1.00 95.14 57  B 1 
ATOM 3629 C CA    . CYS B 2 57  ? 16.928  -1.979  -1.411  1.00 95.11 57  B 1 
ATOM 3630 C C     . CYS B 2 57  ? 18.084  -1.202  -0.769  1.00 95.24 57  B 1 
ATOM 3631 O O     . CYS B 2 57  ? 19.180  -1.174  -1.328  1.00 94.23 57  B 1 
ATOM 3632 C CB    . CYS B 2 57  ? 16.010  -1.024  -2.168  1.00 94.86 57  B 1 
ATOM 3633 S SG    . CYS B 2 57  ? 14.886  -1.925  -3.271  1.00 92.87 57  B 1 
ATOM 3634 N N     . GLN B 2 58  ? 17.862  -0.599  0.388   1.00 94.87 58  B 1 
ATOM 3635 C CA    . GLN B 2 58  ? 18.893  0.134   1.116   1.00 94.43 58  B 1 
ATOM 3636 C C     . GLN B 2 58  ? 19.988  -0.803  1.647   1.00 94.81 58  B 1 
ATOM 3637 O O     . GLN B 2 58  ? 21.169  -0.490  1.468   1.00 93.70 58  B 1 
ATOM 3638 C CB    . GLN B 2 58  ? 18.255  0.921   2.268   1.00 93.44 58  B 1 
ATOM 3639 C CG    . GLN B 2 58  ? 17.401  2.104   1.770   1.00 87.62 58  B 1 
ATOM 3640 C CD    . GLN B 2 58  ? 16.753  2.867   2.925   1.00 84.17 58  B 1 
ATOM 3641 O OE1   . GLN B 2 58  ? 17.288  2.943   4.012   1.00 75.11 58  B 1 
ATOM 3642 N NE2   . GLN B 2 58  ? 15.602  3.471   2.725   1.00 71.02 58  B 1 
ATOM 3643 N N     . ARG B 2 59  ? 19.642  -1.966  2.205   1.00 94.63 59  B 1 
ATOM 3644 C CA    . ARG B 2 59  ? 20.623  -2.990  2.625   1.00 94.49 59  B 1 
ATOM 3645 C C     . ARG B 2 59  ? 21.485  -3.460  1.450   1.00 94.75 59  B 1 
ATOM 3646 O O     . ARG B 2 59  ? 22.698  -3.611  1.600   1.00 93.14 59  B 1 
ATOM 3647 C CB    . ARG B 2 59  ? 19.909  -4.183  3.280   1.00 93.48 59  B 1 
ATOM 3648 C CG    . ARG B 2 59  ? 19.348  -3.855  4.679   1.00 86.73 59  B 1 
ATOM 3649 C CD    . ARG B 2 59  ? 18.815  -5.105  5.396   1.00 85.97 59  B 1 
ATOM 3650 N NE    . ARG B 2 59  ? 17.689  -5.748  4.701   1.00 79.57 59  B 1 
ATOM 3651 C CZ    . ARG B 2 59  ? 16.387  -5.571  4.927   1.00 74.44 59  B 1 
ATOM 3652 N NH1   . ARG B 2 59  ? 15.942  -4.725  5.813   1.00 66.02 59  B 1 
ATOM 3653 N NH2   . ARG B 2 59  ? 15.499  -6.264  4.269   1.00 67.27 59  B 1 
ATOM 3654 N N     . GLU B 2 60  ? 20.886  -3.615  0.276   1.00 94.56 60  B 1 
ATOM 3655 C CA    . GLU B 2 60  ? 21.581  -3.993  -0.968  1.00 94.41 60  B 1 
ATOM 3656 C C     . GLU B 2 60  ? 22.245  -2.807  -1.705  1.00 94.43 60  B 1 
ATOM 3657 O O     . GLU B 2 60  ? 22.755  -2.961  -2.815  1.00 92.30 60  B 1 
ATOM 3658 C CB    . GLU B 2 60  ? 20.591  -4.727  -1.884  1.00 93.88 60  B 1 
ATOM 3659 C CG    . GLU B 2 60  ? 20.120  -6.075  -1.319  1.00 91.52 60  B 1 
ATOM 3660 C CD    . GLU B 2 60  ? 19.013  -6.726  -2.175  1.00 90.23 60  B 1 
ATOM 3661 O OE1   . GLU B 2 60  ? 18.424  -7.725  -1.724  1.00 86.39 60  B 1 
ATOM 3662 O OE2   . GLU B 2 60  ? 18.717  -6.214  -3.280  1.00 84.91 60  B 1 
ATOM 3663 N N     . LYS B 2 61  ? 22.245  -1.600  -1.121  1.00 93.18 61  B 1 
ATOM 3664 C CA    . LYS B 2 61  ? 22.776  -0.355  -1.702  1.00 93.09 61  B 1 
ATOM 3665 C C     . LYS B 2 61  ? 22.163  0.008   -3.070  1.00 93.64 61  B 1 
ATOM 3666 O O     . LYS B 2 61  ? 22.793  0.700   -3.878  1.00 91.01 61  B 1 
ATOM 3667 C CB    . LYS B 2 61  ? 24.310  -0.365  -1.719  1.00 91.88 61  B 1 
ATOM 3668 C CG    . LYS B 2 61  ? 24.930  -0.595  -0.330  1.00 87.04 61  B 1 
ATOM 3669 C CD    . LYS B 2 61  ? 26.466  -0.645  -0.417  1.00 78.36 61  B 1 
ATOM 3670 C CE    . LYS B 2 61  ? 27.050  -0.904  0.970   1.00 69.96 61  B 1 
ATOM 3671 N NZ    . LYS B 2 61  ? 28.520  -1.068  0.945   1.00 59.65 61  B 1 
ATOM 3672 N N     . ARG B 2 62  ? 20.928  -0.428  -3.337  1.00 93.72 62  B 1 
ATOM 3673 C CA    . ARG B 2 62  ? 20.166  -0.091  -4.539  1.00 94.12 62  B 1 
ATOM 3674 C C     . ARG B 2 62  ? 19.277  1.125   -4.305  1.00 94.42 62  B 1 
ATOM 3675 O O     . ARG B 2 62  ? 18.833  1.382   -3.191  1.00 92.52 62  B 1 
ATOM 3676 C CB    . ARG B 2 62  ? 19.359  -1.302  -5.029  1.00 93.43 62  B 1 
ATOM 3677 C CG    . ARG B 2 62  ? 20.279  -2.426  -5.530  1.00 90.15 62  B 1 
ATOM 3678 C CD    . ARG B 2 62  ? 19.527  -3.574  -6.210  1.00 90.02 62  B 1 
ATOM 3679 N NE    . ARG B 2 62  ? 18.653  -4.272  -5.271  1.00 86.98 62  B 1 
ATOM 3680 C CZ    . ARG B 2 62  ? 17.319  -4.225  -5.185  1.00 87.66 62  B 1 
ATOM 3681 N NH1   . ARG B 2 62  ? 16.572  -3.524  -5.996  1.00 78.40 62  B 1 
ATOM 3682 N NH2   . ARG B 2 62  ? 16.719  -4.913  -4.265  1.00 80.71 62  B 1 
ATOM 3683 N N     . LYS B 2 63  ? 19.006  1.892   -5.371  1.00 93.78 63  B 1 
ATOM 3684 C CA    . LYS B 2 63  ? 18.220  3.132   -5.308  1.00 93.30 63  B 1 
ATOM 3685 C C     . LYS B 2 63  ? 16.873  3.047   -6.028  1.00 93.76 63  B 1 
ATOM 3686 O O     . LYS B 2 63  ? 16.174  4.052   -6.137  1.00 90.97 63  B 1 
ATOM 3687 C CB    . LYS B 2 63  ? 19.052  4.321   -5.816  1.00 91.93 63  B 1 
ATOM 3688 C CG    . LYS B 2 63  ? 20.296  4.560   -4.931  1.00 87.81 63  B 1 
ATOM 3689 C CD    . LYS B 2 63  ? 20.995  5.879   -5.268  1.00 80.66 63  B 1 
ATOM 3690 C CE    . LYS B 2 63  ? 22.168  6.056   -4.300  1.00 75.73 63  B 1 
ATOM 3691 N NZ    . LYS B 2 63  ? 22.812  7.384   -4.380  1.00 65.18 63  B 1 
ATOM 3692 N N     . THR B 2 64  ? 16.520  1.883   -6.548  1.00 94.75 64  B 1 
ATOM 3693 C CA    . THR B 2 64  ? 15.278  1.663   -7.295  1.00 94.84 64  B 1 
ATOM 3694 C C     . THR B 2 64  ? 14.557  0.461   -6.722  1.00 94.92 64  B 1 
ATOM 3695 O O     . THR B 2 64  ? 15.145  -0.622  -6.678  1.00 93.20 64  B 1 
ATOM 3696 C CB    . THR B 2 64  ? 15.556  1.450   -8.787  1.00 93.86 64  B 1 
ATOM 3697 O OG1   . THR B 2 64  ? 16.345  2.511   -9.304  1.00 88.52 64  B 1 
ATOM 3698 C CG2   . THR B 2 64  ? 14.268  1.419   -9.617  1.00 88.87 64  B 1 
ATOM 3699 N N     . ILE B 2 65  ? 13.298  0.658   -6.325  1.00 95.44 65  B 1 
ATOM 3700 C CA    . ILE B 2 65  ? 12.385  -0.424  -5.925  1.00 95.36 65  B 1 
ATOM 3701 C C     . ILE B 2 65  ? 11.810  -1.046  -7.204  1.00 95.33 65  B 1 
ATOM 3702 O O     . ILE B 2 65  ? 11.159  -0.346  -7.990  1.00 94.02 65  B 1 
ATOM 3703 C CB    . ILE B 2 65  ? 11.265  0.108   -5.003  1.00 95.06 65  B 1 
ATOM 3704 C CG1   . ILE B 2 65  ? 11.838  0.768   -3.730  1.00 93.05 65  B 1 
ATOM 3705 C CG2   . ILE B 2 65  ? 10.319  -1.042  -4.628  1.00 92.87 65  B 1 
ATOM 3706 C CD1   . ILE B 2 65  ? 10.782  1.488   -2.867  1.00 89.12 65  B 1 
ATOM 3707 N N     . ASN B 2 66  ? 12.066  -2.328  -7.405  1.00 94.62 66  B 1 
ATOM 3708 C CA    . ASN B 2 66  ? 11.582  -3.119  -8.537  1.00 94.09 66  B 1 
ATOM 3709 C C     . ASN B 2 66  ? 10.386  -3.994  -8.131  1.00 94.75 66  B 1 
ATOM 3710 O O     . ASN B 2 66  ? 10.055  -4.093  -6.949  1.00 93.79 66  B 1 
ATOM 3711 C CB    . ASN B 2 66  ? 12.740  -3.967  -9.077  1.00 92.44 66  B 1 
ATOM 3712 C CG    . ASN B 2 66  ? 13.893  -3.144  -9.624  1.00 88.77 66  B 1 
ATOM 3713 O OD1   . ASN B 2 66  ? 13.761  -2.002  -10.038 1.00 73.73 66  B 1 
ATOM 3714 N ND2   . ASN B 2 66  ? 15.074  -3.715  -9.651  1.00 78.62 66  B 1 
ATOM 3715 N N     . GLY B 2 67  ? 9.744   -4.635  -9.116  1.00 94.68 67  B 1 
ATOM 3716 C CA    . GLY B 2 67  ? 8.666   -5.596  -8.847  1.00 94.54 67  B 1 
ATOM 3717 C C     . GLY B 2 67  ? 9.100   -6.739  -7.937  1.00 95.14 67  B 1 
ATOM 3718 O O     . GLY B 2 67  ? 8.403   -7.045  -6.973  1.00 94.44 67  B 1 
ATOM 3719 N N     . ASP B 2 68  ? 10.297  -7.284  -8.167  1.00 94.78 68  B 1 
ATOM 3720 C CA    . ASP B 2 68  ? 10.827  -8.398  -7.374  1.00 94.55 68  B 1 
ATOM 3721 C C     . ASP B 2 68  ? 11.083  -8.015  -5.909  1.00 95.29 68  B 1 
ATOM 3722 O O     . ASP B 2 68  ? 10.936  -8.844  -5.013  1.00 94.35 68  B 1 
ATOM 3723 C CB    . ASP B 2 68  ? 12.114  -8.926  -8.027  1.00 93.03 68  B 1 
ATOM 3724 C CG    . ASP B 2 68  ? 11.937  -9.263  -9.511  1.00 87.91 68  B 1 
ATOM 3725 O OD1   . ASP B 2 68  ? 10.846  -9.717  -9.912  1.00 80.61 68  B 1 
ATOM 3726 O OD2   . ASP B 2 68  ? 12.882  -8.961  -10.276 1.00 79.95 68  B 1 
ATOM 3727 N N     . ASP B 2 69  ? 11.403  -6.743  -5.632  1.00 95.31 69  B 1 
ATOM 3728 C CA    . ASP B 2 69  ? 11.549  -6.250  -4.260  1.00 95.58 69  B 1 
ATOM 3729 C C     . ASP B 2 69  ? 10.199  -6.221  -3.531  1.00 96.05 69  B 1 
ATOM 3730 O O     . ASP B 2 69  ? 10.139  -6.522  -2.338  1.00 95.25 69  B 1 
ATOM 3731 C CB    . ASP B 2 69  ? 12.157  -4.839  -4.242  1.00 95.30 69  B 1 
ATOM 3732 C CG    . ASP B 2 69  ? 13.545  -4.768  -4.871  1.00 94.17 69  B 1 
ATOM 3733 O OD1   . ASP B 2 69  ? 14.397  -5.631  -4.560  1.00 90.81 69  B 1 
ATOM 3734 O OD2   . ASP B 2 69  ? 13.831  -3.818  -5.632  1.00 91.05 69  B 1 
ATOM 3735 N N     . LEU B 2 70  ? 9.132   -5.873  -4.261  1.00 95.86 70  B 1 
ATOM 3736 C CA    . LEU B 2 70  ? 7.774   -5.876  -3.718  1.00 96.31 70  B 1 
ATOM 3737 C C     . LEU B 2 70  ? 7.274   -7.305  -3.477  1.00 96.42 70  B 1 
ATOM 3738 O O     . LEU B 2 70  ? 6.700   -7.561  -2.421  1.00 95.51 70  B 1 
ATOM 3739 C CB    . LEU B 2 70  ? 6.814   -5.134  -4.657  1.00 96.26 70  B 1 
ATOM 3740 C CG    . LEU B 2 70  ? 7.143   -3.648  -4.891  1.00 95.61 70  B 1 
ATOM 3741 C CD1   . LEU B 2 70  ? 6.108   -3.048  -5.846  1.00 93.44 70  B 1 
ATOM 3742 C CD2   . LEU B 2 70  ? 7.132   -2.836  -3.602  1.00 93.23 70  B 1 
ATOM 3743 N N     . LEU B 2 71  ? 7.523   -8.216  -4.408  1.00 96.19 71  B 1 
ATOM 3744 C CA    . LEU B 2 71  ? 7.160   -9.628  -4.254  1.00 96.01 71  B 1 
ATOM 3745 C C     . LEU B 2 71  ? 7.890   -10.246 -3.054  1.00 96.13 71  B 1 
ATOM 3746 O O     . LEU B 2 71  ? 7.249   -10.877 -2.216  1.00 95.10 71  B 1 
ATOM 3747 C CB    . LEU B 2 71  ? 7.487   -10.394 -5.541  1.00 95.66 71  B 1 
ATOM 3748 C CG    . LEU B 2 71  ? 6.632   -9.997  -6.763  1.00 94.63 71  B 1 
ATOM 3749 C CD1   . LEU B 2 71  ? 7.120   -10.750 -7.995  1.00 91.72 71  B 1 
ATOM 3750 C CD2   . LEU B 2 71  ? 5.153   -10.302 -6.547  1.00 91.56 71  B 1 
ATOM 3751 N N     . TRP B 2 72  ? 9.185   -9.991  -2.931  1.00 95.76 72  B 1 
ATOM 3752 C CA    . TRP B 2 72  ? 9.938   -10.426 -1.757  1.00 95.67 72  B 1 
ATOM 3753 C C     . TRP B 2 72  ? 9.350   -9.864  -0.461  1.00 95.61 72  B 1 
ATOM 3754 O O     . TRP B 2 72  ? 9.151   -10.618 0.488   1.00 94.39 72  B 1 
ATOM 3755 C CB    . TRP B 2 72  ? 11.407  -10.017 -1.917  1.00 94.95 72  B 1 
ATOM 3756 C CG    . TRP B 2 72  ? 12.261  -10.374 -0.744  1.00 94.12 72  B 1 
ATOM 3757 C CD1   . TRP B 2 72  ? 12.909  -11.548 -0.571  1.00 91.96 72  B 1 
ATOM 3758 C CD2   . TRP B 2 72  ? 12.515  -9.591  0.464   1.00 92.92 72  B 1 
ATOM 3759 N NE1   . TRP B 2 72  ? 13.546  -11.557 0.655   1.00 90.95 72  B 1 
ATOM 3760 C CE2   . TRP B 2 72  ? 13.324  -10.377 1.333   1.00 92.02 72  B 1 
ATOM 3761 C CE3   . TRP B 2 72  ? 12.121  -8.314  0.907   1.00 90.92 72  B 1 
ATOM 3762 C CZ2   . TRP B 2 72  ? 13.718  -9.912  2.610   1.00 90.02 72  B 1 
ATOM 3763 C CZ3   . TRP B 2 72  ? 12.517  -7.853  2.181   1.00 87.98 72  B 1 
ATOM 3764 C CH2   . TRP B 2 72  ? 13.295  -8.643  3.020   1.00 87.98 72  B 1 
ATOM 3765 N N     . ALA B 2 73  ? 9.020   -8.570  -0.423  1.00 95.38 73  B 1 
ATOM 3766 C CA    . ALA B 2 73  ? 8.417   -7.957  0.753   1.00 95.32 73  B 1 
ATOM 3767 C C     . ALA B 2 73  ? 7.042   -8.563  1.089   1.00 95.44 73  B 1 
ATOM 3768 O O     . ALA B 2 73  ? 6.765   -8.815  2.254   1.00 94.34 73  B 1 
ATOM 3769 C CB    . ALA B 2 73  ? 8.332   -6.441  0.544   1.00 94.99 73  B 1 
ATOM 3770 N N     . MET B 2 74  ? 6.215   -8.837  0.081   1.00 95.39 74  B 1 
ATOM 3771 C CA    . MET B 2 74  ? 4.923   -9.499  0.268   1.00 95.32 74  B 1 
ATOM 3772 C C     . MET B 2 74  ? 5.085   -10.890 0.877   1.00 95.03 74  B 1 
ATOM 3773 O O     . MET B 2 74  ? 4.442   -11.175 1.879   1.00 93.34 74  B 1 
ATOM 3774 C CB    . MET B 2 74  ? 4.148   -9.591  -1.058  1.00 95.44 74  B 1 
ATOM 3775 C CG    . MET B 2 74  ? 3.600   -8.236  -1.485  1.00 93.89 74  B 1 
ATOM 3776 S SD    . MET B 2 74  ? 2.799   -8.235  -3.118  1.00 92.25 74  B 1 
ATOM 3777 C CE    . MET B 2 74  ? 2.634   -6.455  -3.340  1.00 85.59 74  B 1 
ATOM 3778 N N     . THR B 2 75  ? 5.981   -11.714 0.347   1.00 94.21 75  B 1 
ATOM 3779 C CA    . THR B 2 75  ? 6.233   -13.045 0.918   1.00 93.74 75  B 1 
ATOM 3780 C C     . THR B 2 75  ? 6.716   -12.952 2.359   1.00 93.61 75  B 1 
ATOM 3781 O O     . THR B 2 75  ? 6.204   -13.643 3.228   1.00 91.98 75  B 1 
ATOM 3782 C CB    . THR B 2 75  ? 7.259   -13.829 0.102   1.00 92.78 75  B 1 
ATOM 3783 O OG1   . THR B 2 75  ? 7.078   -13.695 -1.287  1.00 84.12 75  B 1 
ATOM 3784 C CG2   . THR B 2 75  ? 7.152   -15.318 0.417   1.00 81.94 75  B 1 
ATOM 3785 N N     . THR B 2 76  ? 7.668   -12.061 2.628   1.00 93.74 76  B 1 
ATOM 3786 C CA    . THR B 2 76  ? 8.263   -11.934 3.974   1.00 93.01 76  B 1 
ATOM 3787 C C     . THR B 2 76  ? 7.257   -11.435 5.011   1.00 93.07 76  B 1 
ATOM 3788 O O     . THR B 2 76  ? 7.373   -11.758 6.194   1.00 90.33 76  B 1 
ATOM 3789 C CB    . THR B 2 76  ? 9.486   -10.998 3.939   1.00 91.33 76  B 1 
ATOM 3790 O OG1   . THR B 2 76  ? 10.271  -11.160 2.793   1.00 79.66 76  B 1 
ATOM 3791 C CG2   . THR B 2 76  ? 10.425  -11.316 5.084   1.00 77.46 76  B 1 
ATOM 3792 N N     . LEU B 2 77  ? 6.251   -10.666 4.578   1.00 93.64 77  B 1 
ATOM 3793 C CA    . LEU B 2 77  ? 5.202   -10.105 5.428   1.00 93.86 77  B 1 
ATOM 3794 C C     . LEU B 2 77  ? 3.907   -10.943 5.445   1.00 93.60 77  B 1 
ATOM 3795 O O     . LEU B 2 77  ? 2.889   -10.455 5.924   1.00 91.07 77  B 1 
ATOM 3796 C CB    . LEU B 2 77  ? 4.958   -8.644  5.029   1.00 93.90 77  B 1 
ATOM 3797 C CG    . LEU B 2 77  ? 6.153   -7.706  5.275   1.00 93.12 77  B 1 
ATOM 3798 C CD1   . LEU B 2 77  ? 5.839   -6.322  4.700   1.00 90.10 77  B 1 
ATOM 3799 C CD2   . LEU B 2 77  ? 6.491   -7.548  6.760   1.00 89.91 77  B 1 
ATOM 3800 N N     . GLY B 2 78  ? 3.937   -12.174 4.938   1.00 93.00 78  B 1 
ATOM 3801 C CA    . GLY B 2 78  ? 2.818   -13.119 5.029   1.00 92.52 78  B 1 
ATOM 3802 C C     . GLY B 2 78  ? 1.754   -12.978 3.936   1.00 93.22 78  B 1 
ATOM 3803 O O     . GLY B 2 78  ? 0.660   -13.511 4.074   1.00 90.53 78  B 1 
ATOM 3804 N N     . PHE B 2 79  ? 2.064   -12.274 2.849   1.00 94.26 79  B 1 
ATOM 3805 C CA    . PHE B 2 79  ? 1.225   -12.168 1.658   1.00 94.54 79  B 1 
ATOM 3806 C C     . PHE B 2 79  ? 1.761   -13.050 0.516   1.00 94.52 79  B 1 
ATOM 3807 O O     . PHE B 2 79  ? 1.740   -12.660 -0.652  1.00 92.34 79  B 1 
ATOM 3808 C CB    . PHE B 2 79  ? 1.071   -10.703 1.249   1.00 94.46 79  B 1 
ATOM 3809 C CG    . PHE B 2 79  ? 0.388   -9.831  2.271   1.00 94.67 79  B 1 
ATOM 3810 C CD1   . PHE B 2 79  ? -1.015  -9.795  2.342   1.00 92.36 79  B 1 
ATOM 3811 C CD2   . PHE B 2 79  ? 1.141   -9.067  3.164   1.00 92.36 79  B 1 
ATOM 3812 C CE1   . PHE B 2 79  ? -1.658  -8.999  3.299   1.00 91.47 79  B 1 
ATOM 3813 C CE2   . PHE B 2 79  ? 0.506   -8.269  4.135   1.00 91.85 79  B 1 
ATOM 3814 C CZ    . PHE B 2 79  ? -0.894  -8.240  4.201   1.00 92.41 79  B 1 
ATOM 3815 N N     . GLU B 2 80  ? 2.293   -14.220 0.847   1.00 93.90 80  B 1 
ATOM 3816 C CA    . GLU B 2 80  ? 2.894   -15.145 -0.114  1.00 93.58 80  B 1 
ATOM 3817 C C     . GLU B 2 80  ? 1.900   -15.661 -1.155  1.00 94.22 80  B 1 
ATOM 3818 O O     . GLU B 2 80  ? 2.261   -15.751 -2.328  1.00 92.22 80  B 1 
ATOM 3819 C CB    . GLU B 2 80  ? 3.590   -16.295 0.617   1.00 90.60 80  B 1 
ATOM 3820 C CG    . GLU B 2 80  ? 2.660   -17.171 1.463   1.00 80.34 80  B 1 
ATOM 3821 C CD    . GLU B 2 80  ? 3.435   -18.218 2.286   1.00 77.24 80  B 1 
ATOM 3822 O OE1   . GLU B 2 80  ? 2.793   -19.033 2.970   1.00 67.50 80  B 1 
ATOM 3823 O OE2   . GLU B 2 80  ? 4.694   -18.184 2.255   1.00 66.93 80  B 1 
ATOM 3824 N N     . ASP B 2 81  ? 0.643   -15.845 -0.776  1.00 93.87 81  B 1 
ATOM 3825 C CA    . ASP B 2 81  ? -0.437  -16.287 -1.666  1.00 93.64 81  B 1 
ATOM 3826 C C     . ASP B 2 81  ? -0.674  -15.323 -2.840  1.00 94.77 81  B 1 
ATOM 3827 O O     . ASP B 2 81  ? -1.167  -15.706 -3.900  1.00 92.45 81  B 1 
ATOM 3828 C CB    . ASP B 2 81  ? -1.742  -16.429 -0.869  1.00 91.39 81  B 1 
ATOM 3829 C CG    . ASP B 2 81  ? -1.705  -17.496 0.227   1.00 83.02 81  B 1 
ATOM 3830 O OD1   . ASP B 2 81  ? -0.774  -18.330 0.193   1.00 74.07 81  B 1 
ATOM 3831 O OD2   . ASP B 2 81  ? -2.616  -17.458 1.071   1.00 75.72 81  B 1 
ATOM 3832 N N     . TYR B 2 82  ? -0.269  -14.051 -2.696  1.00 95.03 82  B 1 
ATOM 3833 C CA    . TYR B 2 82  ? -0.392  -13.075 -3.775  1.00 95.50 82  B 1 
ATOM 3834 C C     . TYR B 2 82  ? 0.733   -13.199 -4.799  1.00 95.66 82  B 1 
ATOM 3835 O O     . TYR B 2 82  ? 0.610   -12.695 -5.920  1.00 93.66 82  B 1 
ATOM 3836 C CB    . TYR B 2 82  ? -0.446  -11.657 -3.198  1.00 95.27 82  B 1 
ATOM 3837 C CG    . TYR B 2 82  ? -1.624  -11.292 -2.311  1.00 95.41 82  B 1 
ATOM 3838 C CD1   . TYR B 2 82  ? -2.613  -12.231 -1.938  1.00 92.16 82  B 1 
ATOM 3839 C CD2   . TYR B 2 82  ? -1.736  -9.963  -1.847  1.00 92.04 82  B 1 
ATOM 3840 C CE1   . TYR B 2 82  ? -3.691  -11.867 -1.109  1.00 91.24 82  B 1 
ATOM 3841 C CE2   . TYR B 2 82  ? -2.808  -9.590  -1.024  1.00 91.18 82  B 1 
ATOM 3842 C CZ    . TYR B 2 82  ? -3.788  -10.540 -0.649  1.00 92.91 82  B 1 
ATOM 3843 O OH    . TYR B 2 82  ? -4.818  -10.174 0.161   1.00 91.58 82  B 1 
ATOM 3844 N N     . VAL B 2 83  ? 1.856   -13.836 -4.444  1.00 95.60 83  B 1 
ATOM 3845 C CA    . VAL B 2 83  ? 3.093   -13.744 -5.216  1.00 95.32 83  B 1 
ATOM 3846 C C     . VAL B 2 83  ? 2.986   -14.466 -6.555  1.00 95.38 83  B 1 
ATOM 3847 O O     . VAL B 2 83  ? 3.351   -13.865 -7.567  1.00 93.88 83  B 1 
ATOM 3848 C CB    . VAL B 2 83  ? 4.287   -14.230 -4.388  1.00 94.17 83  B 1 
ATOM 3849 C CG1   . VAL B 2 83  ? 5.574   -14.328 -5.210  1.00 89.83 83  B 1 
ATOM 3850 C CG2   . VAL B 2 83  ? 4.533   -13.240 -3.251  1.00 89.97 83  B 1 
ATOM 3851 N N     . GLU B 2 84  ? 2.471   -15.685 -6.601  1.00 94.93 84  B 1 
ATOM 3852 C CA    . GLU B 2 84  ? 2.348   -16.424 -7.857  1.00 94.43 84  B 1 
ATOM 3853 C C     . GLU B 2 84  ? 1.369   -15.762 -8.847  1.00 94.75 84  B 1 
ATOM 3854 O O     . GLU B 2 84  ? 1.762   -15.473 -9.982  1.00 93.46 84  B 1 
ATOM 3855 C CB    . GLU B 2 84  ? 2.038   -17.912 -7.597  1.00 93.28 84  B 1 
ATOM 3856 C CG    . GLU B 2 84  ? 3.248   -18.687 -7.031  1.00 81.53 84  B 1 
ATOM 3857 C CD    . GLU B 2 84  ? 4.502   -18.543 -7.910  1.00 75.19 84  B 1 
ATOM 3858 O OE1   . GLU B 2 84  ? 5.595   -18.243 -7.362  1.00 68.13 84  B 1 
ATOM 3859 O OE2   . GLU B 2 84  ? 4.388   -18.624 -9.146  1.00 67.71 84  B 1 
ATOM 3860 N N     . PRO B 2 85  ? 0.140   -15.362 -8.435  1.00 94.63 85  B 1 
ATOM 3861 C CA    . PRO B 2 85  ? -0.736  -14.571 -9.301  1.00 94.36 85  B 1 
ATOM 3862 C C     . PRO B 2 85  ? -0.091  -13.263 -9.786  1.00 94.26 85  B 1 
ATOM 3863 O O     . PRO B 2 85  ? -0.254  -12.869 -10.943 1.00 92.50 85  B 1 
ATOM 3864 C CB    . PRO B 2 85  ? -1.983  -14.295 -8.459  1.00 93.41 85  B 1 
ATOM 3865 C CG    . PRO B 2 85  ? -2.023  -15.458 -7.464  1.00 90.92 85  B 1 
ATOM 3866 C CD    . PRO B 2 85  ? -0.549  -15.741 -7.213  1.00 93.86 85  B 1 
ATOM 3867 N N     . LEU B 2 86  ? 0.663   -12.591 -8.924  1.00 94.78 86  B 1 
ATOM 3868 C CA    . LEU B 2 86  ? 1.333   -11.345 -9.267  1.00 94.50 86  B 1 
ATOM 3869 C C     . LEU B 2 86  ? 2.525   -11.545 -10.212 1.00 94.17 86  B 1 
ATOM 3870 O O     . LEU B 2 86  ? 2.725   -10.712 -11.106 1.00 92.45 86  B 1 
ATOM 3871 C CB    . LEU B 2 86  ? 1.772   -10.611 -7.992  1.00 94.39 86  B 1 
ATOM 3872 C CG    . LEU B 2 86  ? 0.616   -9.954  -7.215  1.00 93.33 86  B 1 
ATOM 3873 C CD1   . LEU B 2 86  ? 1.149   -9.405  -5.897  1.00 90.65 86  B 1 
ATOM 3874 C CD2   . LEU B 2 86  ? -0.027  -8.810  -8.001  1.00 90.65 86  B 1 
ATOM 3875 N N     . LYS B 2 87  ? 3.296   -12.625 -10.074 1.00 94.39 87  B 1 
ATOM 3876 C CA    . LYS B 2 87  ? 4.354   -12.994 -11.024 1.00 93.86 87  B 1 
ATOM 3877 C C     . LYS B 2 87  ? 3.771   -13.246 -12.409 1.00 93.64 87  B 1 
ATOM 3878 O O     . LYS B 2 87  ? 4.270   -12.686 -13.387 1.00 91.72 87  B 1 
ATOM 3879 C CB    . LYS B 2 87  ? 5.096   -14.253 -10.563 1.00 92.77 87  B 1 
ATOM 3880 C CG    . LYS B 2 87  ? 6.144   -14.003 -9.461  1.00 86.36 87  B 1 
ATOM 3881 C CD    . LYS B 2 87  ? 6.699   -15.360 -9.048  1.00 83.44 87  B 1 
ATOM 3882 C CE    . LYS B 2 87  ? 7.648   -15.315 -7.855  1.00 77.16 87  B 1 
ATOM 3883 N NZ    . LYS B 2 87  ? 7.836   -16.679 -7.318  1.00 70.36 87  B 1 
ATOM 3884 N N     . TYR B 2 88  ? 2.688   -14.033 -12.486 1.00 92.70 88  B 1 
ATOM 3885 C CA    . TYR B 2 88  ? 2.000   -14.286 -13.747 1.00 92.03 88  B 1 
ATOM 3886 C C     . TYR B 2 88  ? 1.469   -12.997 -14.384 1.00 91.38 88  B 1 
ATOM 3887 O O     . TYR B 2 88  ? 1.672   -12.742 -15.573 1.00 89.41 88  B 1 
ATOM 3888 C CB    . TYR B 2 88  ? 0.863   -15.279 -13.488 1.00 91.17 88  B 1 
ATOM 3889 C CG    . TYR B 2 88  ? 0.091   -15.618 -14.742 1.00 88.59 88  B 1 
ATOM 3890 C CD1   . TYR B 2 88  ? -1.199  -15.092 -14.955 1.00 83.51 88  B 1 
ATOM 3891 C CD2   . TYR B 2 88  ? 0.661   -16.472 -15.706 1.00 81.63 88  B 1 
ATOM 3892 C CE1   . TYR B 2 88  ? -1.916  -15.443 -16.107 1.00 78.21 88  B 1 
ATOM 3893 C CE2   . TYR B 2 88  ? -0.044  -16.830 -16.857 1.00 76.40 88  B 1 
ATOM 3894 C CZ    . TYR B 2 88  ? -1.345  -16.327 -17.050 1.00 76.51 88  B 1 
ATOM 3895 O OH    . TYR B 2 88  ? -2.059  -16.704 -18.159 1.00 73.25 88  B 1 
ATOM 3896 N N     . TYR B 2 89  ? 0.839   -12.143 -13.588 1.00 91.77 89  B 1 
ATOM 3897 C CA    . TYR B 2 89  ? 0.376   -10.839 -14.050 1.00 90.93 89  B 1 
ATOM 3898 C C     . TYR B 2 89  ? 1.520   -9.945  -14.544 1.00 90.79 89  B 1 
ATOM 3899 O O     . TYR B 2 89  ? 1.400   -9.296  -15.584 1.00 88.76 89  B 1 
ATOM 3900 C CB    . TYR B 2 89  ? -0.394  -10.166 -12.909 1.00 89.79 89  B 1 
ATOM 3901 C CG    . TYR B 2 89  ? -0.958  -8.823  -13.300 1.00 88.74 89  B 1 
ATOM 3902 C CD1   . TYR B 2 89  ? -0.286  -7.627  -12.964 1.00 84.88 89  B 1 
ATOM 3903 C CD2   . TYR B 2 89  ? -2.149  -8.758  -14.048 1.00 84.68 89  B 1 
ATOM 3904 C CE1   . TYR B 2 89  ? -0.794  -6.390  -13.366 1.00 82.47 89  B 1 
ATOM 3905 C CE2   . TYR B 2 89  ? -2.665  -7.524  -14.454 1.00 82.09 89  B 1 
ATOM 3906 C CZ    . TYR B 2 89  ? -1.987  -6.334  -14.116 1.00 82.41 89  B 1 
ATOM 3907 O OH    . TYR B 2 89  ? -2.487  -5.129  -14.517 1.00 80.30 89  B 1 
ATOM 3908 N N     . LEU B 2 90  ? 2.642   -9.918  -13.835 1.00 90.52 90  B 1 
ATOM 3909 C CA    . LEU B 2 90  ? 3.817   -9.132  -14.210 1.00 89.62 90  B 1 
ATOM 3910 C C     . LEU B 2 90  ? 4.464   -9.659  -15.495 1.00 89.48 90  B 1 
ATOM 3911 O O     . LEU B 2 90  ? 4.885   -8.862  -16.328 1.00 86.93 90  B 1 
ATOM 3912 C CB    . LEU B 2 90  ? 4.804   -9.126  -13.034 1.00 88.28 90  B 1 
ATOM 3913 C CG    . LEU B 2 90  ? 6.038   -8.226  -13.248 1.00 82.93 90  B 1 
ATOM 3914 C CD1   . LEU B 2 90  ? 5.652   -6.752  -13.414 1.00 77.00 90  B 1 
ATOM 3915 C CD2   . LEU B 2 90  ? 6.972   -8.345  -12.043 1.00 77.14 90  B 1 
ATOM 3916 N N     . HIS B 2 91  ? 4.507   -10.977 -15.686 1.00 88.94 91  B 1 
ATOM 3917 C CA    . HIS B 2 91  ? 5.000   -11.583 -16.917 1.00 88.23 91  B 1 
ATOM 3918 C C     . HIS B 2 91  ? 4.164   -11.141 -18.124 1.00 87.57 91  B 1 
ATOM 3919 O O     . HIS B 2 91  ? 4.715   -10.562 -19.062 1.00 85.03 91  B 1 
ATOM 3920 C CB    . HIS B 2 91  ? 5.033   -13.106 -16.756 1.00 87.22 91  B 1 
ATOM 3921 C CG    . HIS B 2 91  ? 5.656   -13.800 -17.936 1.00 82.23 91  B 1 
ATOM 3922 N ND1   . HIS B 2 91  ? 6.941   -13.623 -18.390 1.00 69.92 91  B 1 
ATOM 3923 C CD2   . HIS B 2 91  ? 5.059   -14.711 -18.759 1.00 69.70 91  B 1 
ATOM 3924 C CE1   . HIS B 2 91  ? 7.111   -14.414 -19.468 1.00 67.03 91  B 1 
ATOM 3925 N NE2   . HIS B 2 91  ? 5.996   -15.098 -19.712 1.00 68.45 91  B 1 
ATOM 3926 N N     . LYS B 2 92  ? 2.826   -11.259 -18.037 1.00 87.41 92  B 1 
ATOM 3927 C CA    . LYS B 2 92  ? 1.906   -10.762 -19.073 1.00 85.28 92  B 1 
ATOM 3928 C C     . LYS B 2 92  ? 2.019   -9.254  -19.337 1.00 83.64 92  B 1 
ATOM 3929 O O     . LYS B 2 92  ? 1.681   -8.786  -20.418 1.00 79.20 92  B 1 
ATOM 3930 C CB    . LYS B 2 92  ? 0.458   -11.067 -18.684 1.00 83.37 92  B 1 
ATOM 3931 C CG    . LYS B 2 92  ? 0.085   -12.543 -18.887 1.00 73.61 92  B 1 
ATOM 3932 C CD    . LYS B 2 92  ? -1.433  -12.712 -18.713 1.00 68.32 92  B 1 
ATOM 3933 C CE    . LYS B 2 92  ? -1.829  -14.113 -19.121 1.00 59.78 92  B 1 
ATOM 3934 N NZ    . LYS B 2 92  ? -3.308  -14.312 -19.104 1.00 53.36 92  B 1 
ATOM 3935 N N     . PHE B 2 93  ? 2.437   -8.474  -18.358 1.00 85.02 93  B 1 
ATOM 3936 C CA    . PHE B 2 93  ? 2.618   -7.031  -18.529 1.00 81.93 93  B 1 
ATOM 3937 C C     . PHE B 2 93  ? 3.954   -6.671  -19.206 1.00 80.47 93  B 1 
ATOM 3938 O O     . PHE B 2 93  ? 4.056   -5.616  -19.851 1.00 74.52 93  B 1 
ATOM 3939 C CB    . PHE B 2 93  ? 2.484   -6.343  -17.169 1.00 78.99 93  B 1 
ATOM 3940 C CG    . PHE B 2 93  ? 2.588   -4.831  -17.258 1.00 75.18 93  B 1 
ATOM 3941 C CD1   . PHE B 2 93  ? 3.829   -4.198  -17.046 1.00 71.00 93  B 1 
ATOM 3942 C CD2   . PHE B 2 93  ? 1.477   -4.068  -17.625 1.00 68.92 93  B 1 
ATOM 3943 C CE1   . PHE B 2 93  ? 3.951   -2.805  -17.210 1.00 66.28 93  B 1 
ATOM 3944 C CE2   . PHE B 2 93  ? 1.589   -2.672  -17.785 1.00 65.64 93  B 1 
ATOM 3945 C CZ    . PHE B 2 93  ? 2.828   -2.040  -17.581 1.00 64.36 93  B 1 
ATOM 3946 N N     . ARG B 2 94  ? 4.974   -7.508  -19.032 1.00 81.55 94  B 1 
ATOM 3947 C CA    . ARG B 2 94  ? 6.301   -7.314  -19.621 1.00 78.15 94  B 1 
ATOM 3948 C C     . ARG B 2 94  ? 6.368   -7.771  -21.080 1.00 76.09 94  B 1 
ATOM 3949 O O     . ARG B 2 94  ? 7.166   -7.205  -21.824 1.00 71.13 94  B 1 
ATOM 3950 C CB    . ARG B 2 94  ? 7.361   -8.053  -18.780 1.00 76.07 94  B 1 
ATOM 3951 C CG    . ARG B 2 94  ? 7.701   -7.386  -17.427 1.00 73.54 94  B 1 
ATOM 3952 C CD    . ARG B 2 94  ? 8.627   -8.306  -16.622 1.00 70.83 94  B 1 
ATOM 3953 N NE    . ARG B 2 94  ? 9.092   -7.727  -15.337 1.00 65.32 94  B 1 
ATOM 3954 C CZ    . ARG B 2 94  ? 9.811   -8.346  -14.408 1.00 62.50 94  B 1 
ATOM 3955 N NH1   . ARG B 2 94  ? 10.170  -9.593  -14.552 1.00 60.23 94  B 1 
ATOM 3956 N NH2   . ARG B 2 94  ? 10.191  -7.747  -13.324 1.00 58.83 94  B 1 
ATOM 3957 N N     . GLU B 2 95  ? 5.556   -8.731  -21.467 1.00 76.12 95  B 1 
ATOM 3958 C CA    . GLU B 2 95  ? 5.326   -9.116  -22.866 1.00 74.48 95  B 1 
ATOM 3959 C C     . GLU B 2 95  ? 4.459   -8.058  -23.593 1.00 68.99 95  B 1 
ATOM 3960 O O     . GLU B 2 95  ? 4.829   -7.660  -24.717 1.00 61.90 95  B 1 
ATOM 3961 C CB    . GLU B 2 95  ? 4.648   -10.506 -22.937 1.00 66.54 95  B 1 
ATOM 3962 C CG    . GLU B 2 95  ? 5.579   -11.627 -22.448 1.00 60.19 95  B 1 
ATOM 3963 C CD    . GLU B 2 95  ? 5.015   -13.048 -22.673 1.00 52.31 95  B 1 
ATOM 3964 O OE1   . GLU B 2 95  ? 5.837   -13.978 -22.777 1.00 48.92 95  B 1 
ATOM 3965 O OE2   . GLU B 2 95  ? 3.767   -13.216 -22.730 1.00 51.42 95  B 1 
ATOM 3966 O OXT   . GLU B 2 95  ? 3.431   -7.643  -23.015 1.00 55.90 95  B 1 
ATOM 3967 N N     . ARG C 3 1   ? -1.377  -13.637 -30.720 1.00 43.32 1   C 1 
ATOM 3968 C CA    . ARG C 3 1   ? -0.825  -12.350 -31.225 1.00 52.82 1   C 1 
ATOM 3969 C C     . ARG C 3 1   ? -1.816  -11.183 -31.152 1.00 54.78 1   C 1 
ATOM 3970 O O     . ARG C 3 1   ? -1.577  -10.318 -30.328 1.00 51.77 1   C 1 
ATOM 3971 C CB    . ARG C 3 1   ? -0.117  -12.443 -32.589 1.00 51.63 1   C 1 
ATOM 3972 C CG    . ARG C 3 1   ? 1.280   -13.032 -32.407 1.00 45.31 1   C 1 
ATOM 3973 C CD    . ARG C 3 1   ? 2.174   -12.786 -33.629 1.00 43.48 1   C 1 
ATOM 3974 N NE    . ARG C 3 1   ? 3.523   -13.343 -33.418 1.00 40.28 1   C 1 
ATOM 3975 C CZ    . ARG C 3 1   ? 4.563   -13.219 -34.238 1.00 35.10 1   C 1 
ATOM 3976 N NH1   . ARG C 3 1   ? 4.470   -12.578 -35.360 1.00 36.26 1   C 1 
ATOM 3977 N NH2   . ARG C 3 1   ? 5.702   -13.757 -33.931 1.00 36.91 1   C 1 
ATOM 3978 N N     . ARG C 3 2   ? -2.902  -11.133 -31.965 1.00 48.68 2   C 1 
ATOM 3979 C CA    . ARG C 3 2   ? -3.872  -10.023 -31.812 1.00 53.07 2   C 1 
ATOM 3980 C C     . ARG C 3 2   ? -4.570  -10.059 -30.456 1.00 51.84 2   C 1 
ATOM 3981 O O     . ARG C 3 2   ? -4.582  -9.039  -29.768 1.00 51.21 2   C 1 
ATOM 3982 C CB    . ARG C 3 2   ? -4.899  -9.988  -32.954 1.00 51.29 2   C 1 
ATOM 3983 C CG    . ARG C 3 2   ? -4.604  -8.856  -33.929 1.00 44.99 2   C 1 
ATOM 3984 C CD    . ARG C 3 2   ? -5.733  -8.748  -34.971 1.00 45.74 2   C 1 
ATOM 3985 N NE    . ARG C 3 2   ? -5.484  -7.675  -35.940 1.00 41.49 2   C 1 
ATOM 3986 C CZ    . ARG C 3 2   ? -6.270  -7.365  -36.965 1.00 38.16 2   C 1 
ATOM 3987 N NH1   . ARG C 3 2   ? -7.372  -8.026  -37.207 1.00 36.31 2   C 1 
ATOM 3988 N NH2   . ARG C 3 2   ? -5.961  -6.391  -37.765 1.00 37.05 2   C 1 
ATOM 3989 N N     . SER C 3 3   ? -5.050  -11.225 -30.032 1.00 49.82 3   C 1 
ATOM 3990 C CA    . SER C 3 3   ? -5.660  -11.435 -28.716 1.00 51.36 3   C 1 
ATOM 3991 C C     . SER C 3 3   ? -4.717  -11.101 -27.555 1.00 53.08 3   C 1 
ATOM 3992 O O     . SER C 3 3   ? -5.126  -10.467 -26.589 1.00 51.35 3   C 1 
ATOM 3993 C CB    . SER C 3 3   ? -6.116  -12.890 -28.584 1.00 48.99 3   C 1 
ATOM 3994 O OG    . SER C 3 3   ? -5.051  -13.771 -28.908 1.00 43.12 3   C 1 
ATOM 3995 N N     . GLU C 3 4   ? -3.443  -11.453 -27.673 1.00 40.74 4   C 1 
ATOM 3996 C CA    . GLU C 3 4   ? -2.429  -11.119 -26.657 1.00 41.66 4   C 1 
ATOM 3997 C C     . GLU C 3 4   ? -2.163  -9.612  -26.584 1.00 40.36 4   C 1 
ATOM 3998 O O     . GLU C 3 4   ? -2.032  -9.054  -25.498 1.00 40.46 4   C 1 
ATOM 3999 C CB    . GLU C 3 4   ? -1.120  -11.843 -26.980 1.00 40.86 4   C 1 
ATOM 4000 C CG    . GLU C 3 4   ? -1.199  -13.362 -26.780 1.00 36.49 4   C 1 
ATOM 4001 C CD    . GLU C 3 4   ? -0.150  -14.123 -27.605 1.00 36.28 4   C 1 
ATOM 4002 O OE1   . GLU C 3 4   ? 0.349   -15.158 -27.138 1.00 32.80 4   C 1 
ATOM 4003 O OE2   . GLU C 3 4   ? 0.077   -13.694 -28.771 1.00 35.71 4   C 1 
ATOM 4004 N N     . ILE C 3 5   ? -2.112  -8.930  -27.746 1.00 50.12 5   C 1 
ATOM 4005 C CA    . ILE C 3 5   ? -1.958  -7.477  -27.800 1.00 51.29 5   C 1 
ATOM 4006 C C     . ILE C 3 5   ? -3.186  -6.794  -27.191 1.00 51.70 5   C 1 
ATOM 4007 O O     . ILE C 3 5   ? -3.031  -5.841  -26.419 1.00 49.92 5   C 1 
ATOM 4008 C CB    . ILE C 3 5   ? -1.684  -7.003  -29.244 1.00 48.78 5   C 1 
ATOM 4009 C CG1   . ILE C 3 5   ? -0.299  -7.508  -29.730 1.00 44.42 5   C 1 
ATOM 4010 C CG2   . ILE C 3 5   ? -1.736  -5.469  -29.352 1.00 45.87 5   C 1 
ATOM 4011 C CD1   . ILE C 3 5   ? -0.087  -7.390  -31.240 1.00 42.77 5   C 1 
ATOM 4012 N N     . GLU C 3 6   ? -4.397  -7.278  -27.495 1.00 42.10 6   C 1 
ATOM 4013 C CA    . GLU C 3 6   ? -5.633  -6.770  -26.902 1.00 42.30 6   C 1 
ATOM 4014 C C     . GLU C 3 6   ? -5.679  -7.015  -25.400 1.00 41.11 6   C 1 
ATOM 4015 O O     . GLU C 3 6   ? -5.907  -6.072  -24.649 1.00 40.82 6   C 1 
ATOM 4016 C CB    . GLU C 3 6   ? -6.844  -7.380  -27.607 1.00 41.26 6   C 1 
ATOM 4017 C CG    . GLU C 3 6   ? -7.082  -6.676  -28.944 1.00 36.38 6   C 1 
ATOM 4018 C CD    . GLU C 3 6   ? -8.124  -7.372  -29.832 1.00 35.59 6   C 1 
ATOM 4019 O OE1   . GLU C 3 6   ? -8.289  -6.894  -30.969 1.00 32.38 6   C 1 
ATOM 4020 O OE2   . GLU C 3 6   ? -8.708  -8.391  -29.397 1.00 34.89 6   C 1 
ATOM 4021 N N     . GLN C 3 7   ? -5.347  -8.205  -24.926 1.00 47.97 7   C 1 
ATOM 4022 C CA    . GLN C 3 7   ? -5.234  -8.477  -23.495 1.00 48.11 7   C 1 
ATOM 4023 C C     . GLN C 3 7   ? -4.200  -7.561  -22.828 1.00 47.46 7   C 1 
ATOM 4024 O O     . GLN C 3 7   ? -4.494  -6.953  -21.790 1.00 46.21 7   C 1 
ATOM 4025 C CB    . GLN C 3 7   ? -4.886  -9.949  -23.251 1.00 45.95 7   C 1 
ATOM 4026 C CG    . GLN C 3 7   ? -6.118  -10.857 -23.408 1.00 41.66 7   C 1 
ATOM 4027 C CD    . GLN C 3 7   ? -5.801  -12.326 -23.144 1.00 39.72 7   C 1 
ATOM 4028 O OE1   . GLN C 3 7   ? -4.678  -12.735 -22.883 1.00 38.53 7   C 1 
ATOM 4029 N NE2   . GLN C 3 7   ? -6.804  -13.190 -23.174 1.00 37.06 7   C 1 
ATOM 4030 N N     . ALA C 3 8   ? -3.046  -7.359  -23.449 1.00 51.30 8   C 1 
ATOM 4031 C CA    . ALA C 3 8   ? -2.040  -6.431  -22.931 1.00 50.25 8   C 1 
ATOM 4032 C C     . ALA C 3 8   ? -2.527  -4.972  -22.918 1.00 51.25 8   C 1 
ATOM 4033 O O     . ALA C 3 8   ? -2.179  -4.206  -22.007 1.00 49.71 8   C 1 
ATOM 4034 C CB    . ALA C 3 8   ? -0.759  -6.584  -23.754 1.00 46.43 8   C 1 
ATOM 4035 N N     . THR C 3 9   ? -3.354  -4.555  -23.901 1.00 53.19 9   C 1 
ATOM 4036 C CA    . THR C 3 9   ? -3.962  -3.221  -23.902 1.00 54.24 9   C 1 
ATOM 4037 C C     . THR C 3 9   ? -5.076  -3.078  -22.864 1.00 55.60 9   C 1 
ATOM 4038 O O     . THR C 3 9   ? -5.139  -2.039  -22.203 1.00 52.55 9   C 1 
ATOM 4039 C CB    . THR C 3 9   ? -4.473  -2.773  -25.277 1.00 49.17 9   C 1 
ATOM 4040 O OG1   . THR C 3 9   ? -5.331  -3.699  -25.879 1.00 43.46 9   C 1 
ATOM 4041 C CG2   . THR C 3 9   ? -3.337  -2.475  -26.243 1.00 41.88 9   C 1 
ATOM 4042 N N     . VAL C 3 10  ? -5.892  -4.109  -22.650 1.00 51.08 10  C 1 
ATOM 4043 C CA    . VAL C 3 10  ? -6.927  -4.121  -21.604 1.00 51.04 10  C 1 
ATOM 4044 C C     . VAL C 3 10  ? -6.292  -4.073  -20.214 1.00 52.75 10  C 1 
ATOM 4045 O O     . VAL C 3 10  ? -6.691  -3.242  -19.385 1.00 51.28 10  C 1 
ATOM 4046 C CB    . VAL C 3 10  ? -7.865  -5.326  -21.771 1.00 46.78 10  C 1 
ATOM 4047 C CG1   . VAL C 3 10  ? -8.852  -5.436  -20.609 1.00 41.66 10  C 1 
ATOM 4048 C CG2   . VAL C 3 10  ? -8.693  -5.192  -23.048 1.00 42.41 10  C 1 
ATOM 4049 N N     . ILE C 3 11  ? -5.236  -4.864  -19.979 1.00 58.14 11  C 1 
ATOM 4050 C CA    . ILE C 3 11  ? -4.441  -4.830  -18.741 1.00 57.46 11  C 1 
ATOM 4051 C C     . ILE C 3 11  ? -3.879  -3.427  -18.499 1.00 58.95 11  C 1 
ATOM 4052 O O     . ILE C 3 11  ? -4.018  -2.869  -17.400 1.00 55.48 11  C 1 
ATOM 4053 C CB    . ILE C 3 11  ? -3.319  -5.893  -18.796 1.00 52.28 11  C 1 
ATOM 4054 C CG1   . ILE C 3 11  ? -3.924  -7.315  -18.714 1.00 47.51 11  C 1 
ATOM 4055 C CG2   . ILE C 3 11  ? -2.299  -5.699  -17.656 1.00 46.00 11  C 1 
ATOM 4056 C CD1   . ILE C 3 11  ? -2.938  -8.426  -19.076 1.00 42.78 11  C 1 
ATOM 4057 N N     . LYS C 3 12  ? -3.290  -2.800  -19.542 1.00 57.60 12  C 1 
ATOM 4058 C CA    . LYS C 3 12  ? -2.819  -1.422  -19.459 1.00 57.89 12  C 1 
ATOM 4059 C C     . LYS C 3 12  ? -3.975  -0.480  -19.107 1.00 60.00 12  C 1 
ATOM 4060 O O     . LYS C 3 12  ? -3.852  0.257   -18.140 1.00 56.40 12  C 1 
ATOM 4061 C CB    . LYS C 3 12  ? -2.068  -1.019  -20.735 1.00 51.87 12  C 1 
ATOM 4062 C CG    . LYS C 3 12  ? -0.641  -1.613  -20.751 1.00 45.74 12  C 1 
ATOM 4063 C CD    . LYS C 3 12  ? 0.059   -1.430  -22.096 1.00 43.08 12  C 1 
ATOM 4064 C CE    . LYS C 3 12  ? 1.408   -2.149  -22.048 1.00 38.18 12  C 1 
ATOM 4065 N NZ    . LYS C 3 12  ? 2.071   -2.258  -23.371 1.00 34.35 12  C 1 
ATOM 4066 N N     . ASN C 3 13  ? -5.105  -0.530  -19.795 1.00 58.35 13  C 1 
ATOM 4067 C CA    . ASN C 3 13  ? -6.218  0.402   -19.599 1.00 57.37 13  C 1 
ATOM 4068 C C     . ASN C 3 13  ? -6.911  0.280   -18.228 1.00 59.38 13  C 1 
ATOM 4069 O O     . ASN C 3 13  ? -7.174  1.301   -17.591 1.00 54.49 13  C 1 
ATOM 4070 C CB    . ASN C 3 13  ? -7.203  0.267   -20.764 1.00 50.36 13  C 1 
ATOM 4071 C CG    . ASN C 3 13  ? -6.704  0.949   -22.028 1.00 44.00 13  C 1 
ATOM 4072 O OD1   . ASN C 3 13  ? -5.887  1.854   -22.005 1.00 40.98 13  C 1 
ATOM 4073 N ND2   . ASN C 3 13  ? -7.225  0.550   -23.170 1.00 39.61 13  C 1 
ATOM 4074 N N     . HIS C 3 14  ? -7.170  -0.932  -17.734 1.00 62.23 14  C 1 
ATOM 4075 C CA    . HIS C 3 14  ? -7.898  -1.118  -16.474 1.00 61.68 14  C 1 
ATOM 4076 C C     . HIS C 3 14  ? -7.183  -0.548  -15.258 1.00 64.74 14  C 1 
ATOM 4077 O O     . HIS C 3 14  ? -7.808  0.104   -14.413 1.00 59.52 14  C 1 
ATOM 4078 C CB    . HIS C 3 14  ? -8.230  -2.605  -16.262 1.00 53.72 14  C 1 
ATOM 4079 C CG    . HIS C 3 14  ? -9.681  -2.891  -16.518 1.00 48.09 14  C 1 
ATOM 4080 N ND1   . HIS C 3 14  ? -10.689 -2.738  -15.606 1.00 43.60 14  C 1 
ATOM 4081 C CD2   . HIS C 3 14  ? -10.258 -3.305  -17.687 1.00 42.04 14  C 1 
ATOM 4082 C CE1   . HIS C 3 14  ? -11.856 -3.071  -16.211 1.00 40.27 14  C 1 
ATOM 4083 N NE2   . HIS C 3 14  ? -11.626 -3.413  -17.472 1.00 41.28 14  C 1 
ATOM 4084 N N     . HIS C 3 15  ? -5.867  -0.738  -15.162 1.00 62.29 15  C 1 
ATOM 4085 C CA    . HIS C 3 15  ? -5.113  -0.374  -13.967 1.00 62.43 15  C 1 
ATOM 4086 C C     . HIS C 3 15  ? -4.526  1.042   -13.985 1.00 65.11 15  C 1 
ATOM 4087 O O     . HIS C 3 15  ? -3.992  1.516   -12.987 1.00 60.65 15  C 1 
ATOM 4088 C CB    . HIS C 3 15  ? -4.074  -1.463  -13.676 1.00 56.13 15  C 1 
ATOM 4089 C CG    . HIS C 3 15  ? -4.723  -2.790  -13.407 1.00 51.99 15  C 1 
ATOM 4090 N ND1   . HIS C 3 15  ? -5.453  -3.144  -12.297 1.00 47.09 15  C 1 
ATOM 4091 C CD2   . HIS C 3 15  ? -4.785  -3.848  -14.280 1.00 46.20 15  C 1 
ATOM 4092 C CE1   . HIS C 3 15  ? -5.944  -4.382  -12.497 1.00 44.69 15  C 1 
ATOM 4093 N NE2   . HIS C 3 15  ? -5.552  -4.838  -13.686 1.00 46.20 15  C 1 
ATOM 4094 N N     . HIS C 3 16  ? -4.645  1.778   -15.094 1.00 60.58 16  C 1 
ATOM 4095 C CA    . HIS C 3 16  ? -3.993  3.081   -15.252 1.00 59.47 16  C 1 
ATOM 4096 C C     . HIS C 3 16  ? -4.416  4.140   -14.227 1.00 61.77 16  C 1 
ATOM 4097 O O     . HIS C 3 16  ? -3.599  4.999   -13.870 1.00 56.52 16  C 1 
ATOM 4098 C CB    . HIS C 3 16  ? -4.218  3.628   -16.662 1.00 52.30 16  C 1 
ATOM 4099 C CG    . HIS C 3 16  ? -3.385  2.963   -17.721 1.00 47.31 16  C 1 
ATOM 4100 N ND1   . HIS C 3 16  ? -2.075  2.557   -17.609 1.00 42.45 16  C 1 
ATOM 4101 C CD2   . HIS C 3 16  ? -3.783  2.645   -18.991 1.00 42.06 16  C 1 
ATOM 4102 C CE1   . HIS C 3 16  ? -1.715  1.985   -18.774 1.00 39.37 16  C 1 
ATOM 4103 N NE2   . HIS C 3 16  ? -2.718  2.035   -19.641 1.00 41.16 16  C 1 
ATOM 4104 N N     . MET C 3 17  ? -5.666  4.125   -13.755 1.00 64.31 17  C 1 
ATOM 4105 C CA    . MET C 3 17  ? -6.180  5.197   -12.899 1.00 63.39 17  C 1 
ATOM 4106 C C     . MET C 3 17  ? -5.456  5.341   -11.568 1.00 67.17 17  C 1 
ATOM 4107 O O     . MET C 3 17  ? -5.375  6.445   -11.030 1.00 59.87 17  C 1 
ATOM 4108 C CB    . MET C 3 17  ? -7.677  5.025   -12.638 1.00 53.19 17  C 1 
ATOM 4109 C CG    . MET C 3 17  ? -8.534  5.332   -13.868 1.00 46.85 17  C 1 
ATOM 4110 S SD    . MET C 3 17  ? -10.042 6.261   -13.504 1.00 40.00 17  C 1 
ATOM 4111 C CE    . MET C 3 17  ? -10.877 5.114   -12.411 1.00 34.54 17  C 1 
ATOM 4112 N N     . HIS C 3 18  ? -4.909  4.243   -11.031 1.00 75.96 18  C 1 
ATOM 4113 C CA    . HIS C 3 18  ? -4.306  4.252   -9.696  1.00 78.84 18  C 1 
ATOM 4114 C C     . HIS C 3 18  ? -2.816  4.530   -9.682  1.00 82.91 18  C 1 
ATOM 4115 O O     . HIS C 3 18  ? -2.294  4.959   -8.666  1.00 81.97 18  C 1 
ATOM 4116 C CB    . HIS C 3 18  ? -4.625  2.934   -8.988  1.00 72.63 18  C 1 
ATOM 4117 C CG    . HIS C 3 18  ? -6.094  2.689   -8.975  1.00 68.13 18  C 1 
ATOM 4118 N ND1   . HIS C 3 18  ? -7.024  3.503   -8.377  1.00 60.57 18  C 1 
ATOM 4119 C CD2   . HIS C 3 18  ? -6.777  1.743   -9.707  1.00 57.96 18  C 1 
ATOM 4120 C CE1   . HIS C 3 18  ? -8.214  3.050   -8.746  1.00 57.63 18  C 1 
ATOM 4121 N NE2   . HIS C 3 18  ? -8.109  1.992   -9.548  1.00 57.26 18  C 1 
ATOM 4122 N N     . LEU C 3 19  ? -2.130  4.332   -10.801 1.00 88.64 19  C 1 
ATOM 4123 C CA    . LEU C 3 19  ? -0.664  4.321   -10.830 1.00 89.65 19  C 1 
ATOM 4124 C C     . LEU C 3 19  ? -0.033  5.607   -10.282 1.00 90.74 19  C 1 
ATOM 4125 O O     . LEU C 3 19  ? 1.001   5.556   -9.603  1.00 89.66 19  C 1 
ATOM 4126 C CB    . LEU C 3 19  ? -0.175  4.083   -12.271 1.00 88.94 19  C 1 
ATOM 4127 C CG    . LEU C 3 19  ? -0.681  2.792   -12.939 1.00 87.64 19  C 1 
ATOM 4128 C CD1   . LEU C 3 19  ? -0.098  2.698   -14.352 1.00 83.40 19  C 1 
ATOM 4129 C CD2   . LEU C 3 19  ? -0.293  1.536   -12.167 1.00 82.99 19  C 1 
ATOM 4130 N N     . LYS C 3 20  ? -0.646  6.768   -10.549 1.00 89.27 20  C 1 
ATOM 4131 C CA    . LYS C 3 20  ? -0.142  8.043   -10.039 1.00 89.17 20  C 1 
ATOM 4132 C C     . LYS C 3 20  ? -0.340  8.178   -8.529  1.00 90.36 20  C 1 
ATOM 4133 O O     . LYS C 3 20  ? 0.557   8.685   -7.854  1.00 89.07 20  C 1 
ATOM 4134 C CB    . LYS C 3 20  ? -0.786  9.201   -10.808 1.00 86.92 20  C 1 
ATOM 4135 C CG    . LYS C 3 20  ? -0.095  10.540  -10.513 1.00 78.56 20  C 1 
ATOM 4136 C CD    . LYS C 3 20  ? -0.728  11.668  -11.328 1.00 71.80 20  C 1 
ATOM 4137 C CE    . LYS C 3 20  ? -0.048  12.997  -11.056 1.00 63.72 20  C 1 
ATOM 4138 N NZ    . LYS C 3 20  ? -0.708  14.115  -11.789 1.00 55.88 20  C 1 
ATOM 4139 N N     . ARG C 3 21  ? -1.493  7.738   -7.999  1.00 91.04 21  C 1 
ATOM 4140 C CA    . ARG C 3 21  ? -1.758  7.762   -6.554  1.00 91.43 21  C 1 
ATOM 4141 C C     . ARG C 3 21  ? -0.937  6.713   -5.820  1.00 92.72 21  C 1 
ATOM 4142 O O     . ARG C 3 21  ? -0.314  7.063   -4.828  1.00 91.91 21  C 1 
ATOM 4143 C CB    . ARG C 3 21  ? -3.250  7.592   -6.239  1.00 90.25 21  C 1 
ATOM 4144 C CG    . ARG C 3 21  ? -4.043  8.881   -6.490  1.00 83.20 21  C 1 
ATOM 4145 C CD    . ARG C 3 21  ? -5.356  8.837   -5.719  1.00 81.04 21  C 1 
ATOM 4146 N NE    . ARG C 3 21  ? -6.233  9.981   -6.036  1.00 78.53 21  C 1 
ATOM 4147 C CZ    . ARG C 3 21  ? -7.458  10.164  -5.563  1.00 76.74 21  C 1 
ATOM 4148 N NH1   . ARG C 3 21  ? -8.001  9.340   -4.713  1.00 68.59 21  C 1 
ATOM 4149 N NH2   . ARG C 3 21  ? -8.164  11.175  -5.946  1.00 70.27 21  C 1 
ATOM 4150 N N     . ILE C 3 22  ? -0.832  5.511   -6.351  1.00 92.83 22  C 1 
ATOM 4151 C CA    . ILE C 3 22  ? 0.034   4.462   -5.812  1.00 93.67 22  C 1 
ATOM 4152 C C     . ILE C 3 22  ? 1.459   4.990   -5.684  1.00 94.23 22  C 1 
ATOM 4153 O O     . ILE C 3 22  ? 2.027   4.993   -4.599  1.00 93.75 22  C 1 
ATOM 4154 C CB    . ILE C 3 22  ? -0.041  3.189   -6.684  1.00 93.72 22  C 1 
ATOM 4155 C CG1   . ILE C 3 22  ? -1.439  2.550   -6.573  1.00 92.41 22  C 1 
ATOM 4156 C CG2   . ILE C 3 22  ? 1.047   2.180   -6.277  1.00 92.23 22  C 1 
ATOM 4157 C CD1   . ILE C 3 22  ? -1.715  1.474   -7.620  1.00 88.38 22  C 1 
ATOM 4158 N N     . ARG C 3 23  ? 2.019   5.578   -6.758  1.00 92.69 23  C 1 
ATOM 4159 C CA    . ARG C 3 23  ? 3.362   6.176   -6.711  1.00 92.77 23  C 1 
ATOM 4160 C C     . ARG C 3 23  ? 3.481   7.326   -5.702  1.00 93.00 23  C 1 
ATOM 4161 O O     . ARG C 3 23  ? 4.568   7.534   -5.165  1.00 91.96 23  C 1 
ATOM 4162 C CB    . ARG C 3 23  ? 3.753   6.621   -8.128  1.00 92.22 23  C 1 
ATOM 4163 C CG    . ARG C 3 23  ? 5.228   7.061   -8.221  1.00 85.53 23  C 1 
ATOM 4164 C CD    . ARG C 3 23  ? 5.573   7.546   -9.631  1.00 83.97 23  C 1 
ATOM 4165 N NE    . ARG C 3 23  ? 5.528   6.450   -10.621 1.00 79.11 23  C 1 
ATOM 4166 C CZ    . ARG C 3 23  ? 6.549   5.765   -11.106 1.00 74.85 23  C 1 
ATOM 4167 N NH1   . ARG C 3 23  ? 7.779   6.021   -10.786 1.00 64.10 23  C 1 
ATOM 4168 N NH2   . ARG C 3 23  ? 6.355   4.794   -11.953 1.00 67.14 23  C 1 
ATOM 4169 N N     . LYS C 3 24  ? 2.411   8.108   -5.475  1.00 93.17 24  C 1 
ATOM 4170 C CA    . LYS C 3 24  ? 2.373   9.166   -4.454  1.00 92.95 24  C 1 
ATOM 4171 C C     . LYS C 3 24  ? 2.427   8.566   -3.047  1.00 93.74 24  C 1 
ATOM 4172 O O     . LYS C 3 24  ? 3.217   9.053   -2.247  1.00 92.64 24  C 1 
ATOM 4173 C CB    . LYS C 3 24  ? 1.151   10.075  -4.654  1.00 91.77 24  C 1 
ATOM 4174 C CG    . LYS C 3 24  ? 1.129   11.292  -3.704  1.00 85.91 24  C 1 
ATOM 4175 C CD    . LYS C 3 24  ? -0.159  12.128  -3.855  1.00 80.18 24  C 1 
ATOM 4176 C CE    . LYS C 3 24  ? -0.192  13.276  -2.839  1.00 72.51 24  C 1 
ATOM 4177 N NZ    . LYS C 3 24  ? -1.478  14.020  -2.809  1.00 64.58 24  C 1 
ATOM 4178 N N     . ILE C 3 25  ? 1.632   7.532   -2.788  1.00 94.33 25  C 1 
ATOM 4179 C CA    . ILE C 3 25  ? 1.596   6.816   -1.501  1.00 94.70 25  C 1 
ATOM 4180 C C     . ILE C 3 25  ? 2.947   6.153   -1.220  1.00 95.01 25  C 1 
ATOM 4181 O O     . ILE C 3 25  ? 3.538   6.419   -0.180  1.00 94.26 25  C 1 
ATOM 4182 C CB    . ILE C 3 25  ? 0.425   5.803   -1.475  1.00 94.81 25  C 1 
ATOM 4183 C CG1   . ILE C 3 25  ? -0.938  6.529   -1.562  1.00 93.46 25  C 1 
ATOM 4184 C CG2   . ILE C 3 25  ? 0.469   4.943   -0.196  1.00 93.36 25  C 1 
ATOM 4185 C CD1   . ILE C 3 25  ? -2.100  5.615   -1.969  1.00 88.85 25  C 1 
ATOM 4186 N N     . MET C 3 26  ? 3.507   5.420   -2.192  1.00 95.17 26  C 1 
ATOM 4187 C CA    . MET C 3 26  ? 4.834   4.800   -2.072  1.00 95.27 26  C 1 
ATOM 4188 C C     . MET C 3 26  ? 5.925   5.808   -1.684  1.00 94.93 26  C 1 
ATOM 4189 O O     . MET C 3 26  ? 6.830   5.491   -0.922  1.00 93.47 26  C 1 
ATOM 4190 C CB    . MET C 3 26  ? 5.240   4.161   -3.409  1.00 95.27 26  C 1 
ATOM 4191 C CG    . MET C 3 26  ? 4.420   2.945   -3.812  1.00 94.21 26  C 1 
ATOM 4192 S SD    . MET C 3 26  ? 4.927   2.277   -5.429  1.00 92.92 26  C 1 
ATOM 4193 C CE    . MET C 3 26  ? 6.434   1.422   -4.931  1.00 86.43 26  C 1 
ATOM 4194 N N     . LYS C 3 27  ? 5.860   7.038   -2.233  1.00 94.66 27  C 1 
ATOM 4195 C CA    . LYS C 3 27  ? 6.862   8.075   -1.958  1.00 94.12 27  C 1 
ATOM 4196 C C     . LYS C 3 27  ? 6.623   8.848   -0.667  1.00 93.91 27  C 1 
ATOM 4197 O O     . LYS C 3 27  ? 7.509   9.609   -0.286  1.00 91.65 27  C 1 
ATOM 4198 C CB    . LYS C 3 27  ? 6.945   9.047   -3.133  1.00 92.97 27  C 1 
ATOM 4199 C CG    . LYS C 3 27  ? 7.773   8.461   -4.272  1.00 88.14 27  C 1 
ATOM 4200 C CD    . LYS C 3 27  ? 7.899   9.472   -5.413  1.00 79.76 27  C 1 
ATOM 4201 C CE    . LYS C 3 27  ? 8.958   8.993   -6.406  1.00 74.41 27  C 1 
ATOM 4202 N NZ    . LYS C 3 27  ? 10.257  9.667   -6.185  1.00 65.59 27  C 1 
ATOM 4203 N N     . ALA C 3 28  ? 5.451   8.721   -0.037  1.00 94.48 28  C 1 
ATOM 4204 C CA    . ALA C 3 28  ? 5.122   9.504   1.152   1.00 93.90 28  C 1 
ATOM 4205 C C     . ALA C 3 28  ? 5.993   9.116   2.355   1.00 93.30 28  C 1 
ATOM 4206 O O     . ALA C 3 28  ? 6.459   10.009  3.067   1.00 90.18 28  C 1 
ATOM 4207 C CB    . ALA C 3 28  ? 3.630   9.354   1.434   1.00 92.95 28  C 1 
ATOM 4208 N N     . ASP C 3 29  ? 6.284   7.828   2.510   1.00 93.41 29  C 1 
ATOM 4209 C CA    . ASP C 3 29  ? 7.116   7.315   3.604   1.00 92.19 29  C 1 
ATOM 4210 C C     . ASP C 3 29  ? 8.610   7.269   3.234   1.00 91.68 29  C 1 
ATOM 4211 O O     . ASP C 3 29  ? 9.465   7.508   4.075   1.00 86.10 29  C 1 
ATOM 4212 C CB    . ASP C 3 29  ? 6.597   5.936   4.049   1.00 89.93 29  C 1 
ATOM 4213 C CG    . ASP C 3 29  ? 5.195   5.978   4.693   1.00 86.67 29  C 1 
ATOM 4214 O OD1   . ASP C 3 29  ? 4.657   7.081   4.917   1.00 79.33 29  C 1 
ATOM 4215 O OD2   . ASP C 3 29  ? 4.606   4.912   4.933   1.00 80.87 29  C 1 
ATOM 4216 N N     . GLU C 3 30  ? 8.923   7.027   1.935   1.00 91.00 30  C 1 
ATOM 4217 C CA    . GLU C 3 30  ? 10.314  6.842   1.491   1.00 88.84 30  C 1 
ATOM 4218 C C     . GLU C 3 30  ? 11.024  8.123   1.013   1.00 88.09 30  C 1 
ATOM 4219 O O     . GLU C 3 30  ? 12.230  8.141   0.757   1.00 80.84 30  C 1 
ATOM 4220 C CB    . GLU C 3 30  ? 10.349  5.770   0.396   1.00 86.13 30  C 1 
ATOM 4221 C CG    . GLU C 3 30  ? 9.741   4.419   0.830   1.00 80.42 30  C 1 
ATOM 4222 C CD    . GLU C 3 30  ? 10.389  3.850   2.105   1.00 81.30 30  C 1 
ATOM 4223 O OE1   . GLU C 3 30  ? 9.676   3.277   2.943   1.00 72.53 30  C 1 
ATOM 4224 O OE2   . GLU C 3 30  ? 11.618  3.981   2.247   1.00 76.22 30  C 1 
ATOM 4225 N N     . GLY C 3 31  ? 10.266  9.200   0.846   1.00 87.97 31  C 1 
ATOM 4226 C CA    . GLY C 3 31  ? 10.793  10.477  0.405   1.00 86.40 31  C 1 
ATOM 4227 C C     . GLY C 3 31  ? 11.274  10.517  -1.051  1.00 88.48 31  C 1 
ATOM 4228 O O     . GLY C 3 31  ? 10.812  9.809   -1.953  1.00 81.62 31  C 1 
ATOM 4229 N N     . ALA C 3 32  ? 12.207  11.443  -1.328  1.00 86.43 32  C 1 
ATOM 4230 C CA    . ALA C 3 32  ? 12.708  11.688  -2.681  1.00 85.02 32  C 1 
ATOM 4231 C C     . ALA C 3 32  ? 13.849  10.756  -3.101  1.00 86.32 32  C 1 
ATOM 4232 O O     . ALA C 3 32  ? 14.122  10.624  -4.302  1.00 80.66 32  C 1 
ATOM 4233 C CB    . ALA C 3 32  ? 13.138  13.157  -2.781  1.00 80.40 32  C 1 
ATOM 4234 N N     . ASP C 3 33  ? 14.500  10.122  -2.138  1.00 87.85 33  C 1 
ATOM 4235 C CA    . ASP C 3 33  ? 15.740  9.394   -2.389  1.00 88.33 33  C 1 
ATOM 4236 C C     . ASP C 3 33  ? 15.528  8.043   -3.062  1.00 90.35 33  C 1 
ATOM 4237 O O     . ASP C 3 33  ? 16.378  7.614   -3.840  1.00 87.73 33  C 1 
ATOM 4238 C CB    . ASP C 3 33  ? 16.529  9.244   -1.092  1.00 83.16 33  C 1 
ATOM 4239 C CG    . ASP C 3 33  ? 17.176  10.565  -0.683  1.00 74.59 33  C 1 
ATOM 4240 O OD1   . ASP C 3 33  ? 17.437  11.388  -1.596  1.00 68.48 33  C 1 
ATOM 4241 O OD2   . ASP C 3 33  ? 17.420  10.728  0.520   1.00 66.98 33  C 1 
ATOM 4242 N N     . MET C 3 34  ? 14.356  7.410   -2.855  1.00 90.06 34  C 1 
ATOM 4243 C CA    . MET C 3 34  ? 14.045  6.156   -3.509  1.00 91.63 34  C 1 
ATOM 4244 C C     . MET C 3 34  ? 13.383  6.373   -4.881  1.00 92.58 34  C 1 
ATOM 4245 O O     . MET C 3 34  ? 12.409  7.119   -5.028  1.00 90.42 34  C 1 
ATOM 4246 C CB    . MET C 3 34  ? 13.237  5.259   -2.562  1.00 89.35 34  C 1 
ATOM 4247 C CG    . MET C 3 34  ? 13.291  3.800   -3.002  1.00 84.36 34  C 1 
ATOM 4248 S SD    . MET C 3 34  ? 14.972  3.082   -3.142  1.00 83.28 34  C 1 
ATOM 4249 C CE    . MET C 3 34  ? 15.467  3.052   -1.421  1.00 72.65 34  C 1 
ATOM 4250 N N     . MET C 3 35  ? 13.935  5.713   -5.925  1.00 94.21 35  C 1 
ATOM 4251 C CA    . MET C 3 35  ? 13.305  5.616   -7.242  1.00 94.50 35  C 1 
ATOM 4252 C C     . MET C 3 35  ? 12.353  4.429   -7.291  1.00 94.93 35  C 1 
ATOM 4253 O O     . MET C 3 35  ? 12.537  3.444   -6.591  1.00 93.29 35  C 1 
ATOM 4254 C CB    . MET C 3 35  ? 14.345  5.530   -8.364  1.00 93.27 35  C 1 
ATOM 4255 C CG    . MET C 3 35  ? 15.053  6.872   -8.565  1.00 89.14 35  C 1 
ATOM 4256 S SD    . MET C 3 35  ? 16.127  7.016   -10.021 1.00 86.52 35  C 1 
ATOM 4257 C CE    . MET C 3 35  ? 17.533  6.049   -9.470  1.00 77.67 35  C 1 
ATOM 4258 N N     . ILE C 3 36  ? 11.334  4.527   -8.158  1.00 94.53 36  C 1 
ATOM 4259 C CA    . ILE C 3 36  ? 10.301  3.509   -8.307  1.00 94.34 36  C 1 
ATOM 4260 C C     . ILE C 3 36  ? 10.277  3.047   -9.767  1.00 94.38 36  C 1 
ATOM 4261 O O     . ILE C 3 36  ? 10.026  3.868   -10.660 1.00 93.19 36  C 1 
ATOM 4262 C CB    . ILE C 3 36  ? 8.942   4.052   -7.828  1.00 93.73 36  C 1 
ATOM 4263 C CG1   . ILE C 3 36  ? 8.990   4.512   -6.351  1.00 91.42 36  C 1 
ATOM 4264 C CG2   . ILE C 3 36  ? 7.854   2.986   -8.015  1.00 91.43 36  C 1 
ATOM 4265 C CD1   . ILE C 3 36  ? 7.759   5.307   -5.898  1.00 86.86 36  C 1 
ATOM 4266 N N     . ALA C 3 37  ? 10.524  1.768   -9.995  1.00 94.35 37  C 1 
ATOM 4267 C CA    . ALA C 3 37  ? 10.434  1.147   -11.308 1.00 94.03 37  C 1 
ATOM 4268 C C     . ALA C 3 37  ? 9.020   1.288   -11.895 1.00 94.06 37  C 1 
ATOM 4269 O O     . ALA C 3 37  ? 8.045   1.476   -11.171 1.00 93.13 37  C 1 
ATOM 4270 C CB    . ALA C 3 37  ? 10.864  -0.319  -11.204 1.00 93.25 37  C 1 
ATOM 4271 N N     . ALA C 3 38  ? 8.902   1.227   -13.235 1.00 92.50 38  C 1 
ATOM 4272 C CA    . ALA C 3 38  ? 7.612   1.414   -13.901 1.00 91.76 38  C 1 
ATOM 4273 C C     . ALA C 3 38  ? 6.605   0.306   -13.573 1.00 92.13 38  C 1 
ATOM 4274 O O     . ALA C 3 38  ? 5.409   0.582   -13.466 1.00 90.68 38  C 1 
ATOM 4275 C CB    . ALA C 3 38  ? 7.858   1.509   -15.412 1.00 90.08 38  C 1 
ATOM 4276 N N     . GLU C 3 39  ? 7.089   -0.899  -13.364 1.00 93.03 39  C 1 
ATOM 4277 C CA    . GLU C 3 39  ? 6.287   -2.078  -13.026 1.00 92.72 39  C 1 
ATOM 4278 C C     . GLU C 3 39  ? 5.766   -2.074  -11.582 1.00 93.46 39  C 1 
ATOM 4279 O O     . GLU C 3 39  ? 4.697   -2.616  -11.332 1.00 92.10 39  C 1 
ATOM 4280 C CB    . GLU C 3 39  ? 7.136   -3.327  -13.296 1.00 90.65 39  C 1 
ATOM 4281 C CG    . GLU C 3 39  ? 8.403   -3.392  -12.438 1.00 83.76 39  C 1 
ATOM 4282 C CD    . GLU C 3 39  ? 9.375   -4.499  -12.844 1.00 83.42 39  C 1 
ATOM 4283 O OE1   . GLU C 3 39  ? 10.258  -4.818  -12.017 1.00 76.72 39  C 1 
ATOM 4284 O OE2   . GLU C 3 39  ? 9.249   -5.021  -13.966 1.00 79.82 39  C 1 
ATOM 4285 N N     . ALA C 3 40  ? 6.459   -1.410  -10.645 1.00 94.46 40  C 1 
ATOM 4286 C CA    . ALA C 3 40  ? 6.079   -1.452  -9.238  1.00 94.55 40  C 1 
ATOM 4287 C C     . ALA C 3 40  ? 4.647   -0.934  -8.966  1.00 94.74 40  C 1 
ATOM 4288 O O     . ALA C 3 40  ? 3.876   -1.639  -8.309  1.00 93.95 40  C 1 
ATOM 4289 C CB    . ALA C 3 40  ? 7.157   -0.753  -8.400  1.00 94.21 40  C 1 
ATOM 4290 N N     . PRO C 3 41  ? 4.210   0.228   -9.515  1.00 94.00 41  C 1 
ATOM 4291 C CA    . PRO C 3 41  ? 2.815   0.655   -9.358  1.00 93.88 41  C 1 
ATOM 4292 C C     . PRO C 3 41  ? 1.805   -0.247  -10.075 1.00 93.88 41  C 1 
ATOM 4293 O O     . PRO C 3 41  ? 0.654   -0.285  -9.664  1.00 92.88 41  C 1 
ATOM 4294 C CB    . PRO C 3 41  ? 2.752   2.081   -9.911  1.00 93.06 41  C 1 
ATOM 4295 C CG    . PRO C 3 41  ? 4.197   2.556   -9.859  1.00 90.96 41  C 1 
ATOM 4296 C CD    . PRO C 3 41  ? 4.966   1.276   -10.148 1.00 92.91 41  C 1 
ATOM 4297 N N     . VAL C 3 42  ? 2.206   -0.923  -11.163 1.00 93.47 42  C 1 
ATOM 4298 C CA    . VAL C 3 42  ? 1.335   -1.856  -11.895 1.00 93.15 42  C 1 
ATOM 4299 C C     . VAL C 3 42  ? 1.090   -3.102  -11.054 1.00 93.74 42  C 1 
ATOM 4300 O O     . VAL C 3 42  ? -0.065  -3.508  -10.868 1.00 92.87 42  C 1 
ATOM 4301 C CB    . VAL C 3 42  ? 1.944   -2.234  -13.258 1.00 91.77 42  C 1 
ATOM 4302 C CG1   . VAL C 3 42  ? 1.044   -3.211  -14.029 1.00 89.14 42  C 1 
ATOM 4303 C CG2   . VAL C 3 42  ? 2.164   -0.992  -14.128 1.00 88.60 42  C 1 
ATOM 4304 N N     . LEU C 3 43  ? 2.157   -3.649  -10.474 1.00 93.70 43  C 1 
ATOM 4305 C CA    . LEU C 3 43  ? 2.079   -4.770  -9.550  1.00 94.07 43  C 1 
ATOM 4306 C C     . LEU C 3 43  ? 1.220   -4.408  -8.328  1.00 94.57 43  C 1 
ATOM 4307 O O     . LEU C 3 43  ? 0.289   -5.141  -7.998  1.00 93.69 43  C 1 
ATOM 4308 C CB    . LEU C 3 43  ? 3.519   -5.181  -9.201  1.00 93.03 43  C 1 
ATOM 4309 C CG    . LEU C 3 43  ? 3.622   -6.490  -8.401  1.00 89.89 43  C 1 
ATOM 4310 C CD1   . LEU C 3 43  ? 4.966   -7.154  -8.696  1.00 83.02 43  C 1 
ATOM 4311 C CD2   . LEU C 3 43  ? 3.561   -6.245  -6.898  1.00 83.00 43  C 1 
ATOM 4312 N N     . PHE C 3 44  ? 1.434   -3.238  -7.732  1.00 94.75 44  C 1 
ATOM 4313 C CA    . PHE C 3 44  ? 0.606   -2.761  -6.622  1.00 95.27 44  C 1 
ATOM 4314 C C     . PHE C 3 44  ? -0.861  -2.574  -6.997  1.00 95.35 44  C 1 
ATOM 4315 O O     . PHE C 3 44  ? -1.719  -2.822  -6.157  1.00 94.49 44  C 1 
ATOM 4316 C CB    . PHE C 3 44  ? 1.147   -1.454  -6.059  1.00 95.16 44  C 1 
ATOM 4317 C CG    . PHE C 3 44  ? 2.028   -1.606  -4.845  1.00 95.33 44  C 1 
ATOM 4318 C CD1   . PHE C 3 44  ? 1.595   -2.361  -3.735  1.00 93.08 44  C 1 
ATOM 4319 C CD2   . PHE C 3 44  ? 3.267   -0.953  -4.785  1.00 93.06 44  C 1 
ATOM 4320 C CE1   . PHE C 3 44  ? 2.397   -2.469  -2.590  1.00 92.16 44  C 1 
ATOM 4321 C CE2   . PHE C 3 44  ? 4.063   -1.059  -3.651  1.00 91.84 44  C 1 
ATOM 4322 C CZ    . PHE C 3 44  ? 3.631   -1.821  -2.549  1.00 93.60 44  C 1 
ATOM 4323 N N     . ALA C 3 45  ? -1.179  -2.131  -8.218  1.00 94.67 45  C 1 
ATOM 4324 C CA    . ALA C 3 45  ? -2.572  -1.986  -8.620  1.00 94.04 45  C 1 
ATOM 4325 C C     . ALA C 3 45  ? -3.315  -3.327  -8.538  1.00 94.23 45  C 1 
ATOM 4326 O O     . ALA C 3 45  ? -4.436  -3.369  -8.024  1.00 93.17 45  C 1 
ATOM 4327 C CB    . ALA C 3 45  ? -2.646  -1.376  -10.018 1.00 93.00 45  C 1 
ATOM 4328 N N     . LYS C 3 46  ? -2.667  -4.423  -8.968  1.00 93.50 46  C 1 
ATOM 4329 C CA    . LYS C 3 46  ? -3.240  -5.764  -8.864  1.00 93.50 46  C 1 
ATOM 4330 C C     . LYS C 3 46  ? -3.230  -6.292  -7.433  1.00 94.17 46  C 1 
ATOM 4331 O O     . LYS C 3 46  ? -4.253  -6.799  -6.980  1.00 93.53 46  C 1 
ATOM 4332 C CB    . LYS C 3 46  ? -2.537  -6.710  -9.853  1.00 92.62 46  C 1 
ATOM 4333 C CG    . LYS C 3 46  ? -3.242  -8.083  -9.996  1.00 88.14 46  C 1 
ATOM 4334 C CD    . LYS C 3 46  ? -4.673  -7.964  -10.521 1.00 83.72 46  C 1 
ATOM 4335 C CE    . LYS C 3 46  ? -5.375  -9.309  -10.649 1.00 79.21 46  C 1 
ATOM 4336 N NZ    . LYS C 3 46  ? -6.803  -9.151  -11.023 1.00 72.46 46  C 1 
ATOM 4337 N N     . ALA C 3 47  ? -2.160  -6.099  -6.682  1.00 94.53 47  C 1 
ATOM 4338 C CA    . ALA C 3 47  ? -2.094  -6.495  -5.284  1.00 94.96 47  C 1 
ATOM 4339 C C     . ALA C 3 47  ? -3.162  -5.806  -4.417  1.00 95.38 47  C 1 
ATOM 4340 O O     . ALA C 3 47  ? -3.804  -6.435  -3.591  1.00 94.83 47  C 1 
ATOM 4341 C CB    . ALA C 3 47  ? -0.688  -6.195  -4.757  1.00 94.88 47  C 1 
ATOM 4342 N N     . CYS C 3 48  ? -3.430  -4.518  -4.667  1.00 95.45 48  C 1 
ATOM 4343 C CA    . CYS C 3 48  ? -4.487  -3.774  -3.983  1.00 95.34 48  C 1 
ATOM 4344 C C     . CYS C 3 48  ? -5.887  -4.278  -4.344  1.00 95.49 48  C 1 
ATOM 4345 O O     . CYS C 3 48  ? -6.780  -4.232  -3.504  1.00 94.64 48  C 1 
ATOM 4346 C CB    . CYS C 3 48  ? -4.378  -2.287  -4.325  1.00 94.91 48  C 1 
ATOM 4347 S SG    . CYS C 3 48  ? -2.875  -1.562  -3.606  1.00 91.37 48  C 1 
ATOM 4348 N N     . GLU C 3 49  ? -6.081  -4.718  -5.572  1.00 94.92 49  C 1 
ATOM 4349 C CA    . GLU C 3 49  ? -7.336  -5.361  -5.957  1.00 94.56 49  C 1 
ATOM 4350 C C     . GLU C 3 49  ? -7.539  -6.664  -5.180  1.00 95.19 49  C 1 
ATOM 4351 O O     . GLU C 3 49  ? -8.585  -6.825  -4.549  1.00 94.33 49  C 1 
ATOM 4352 C CB    . GLU C 3 49  ? -7.362  -5.578  -7.476  1.00 93.22 49  C 1 
ATOM 4353 C CG    . GLU C 3 49  ? -8.658  -6.226  -7.962  1.00 88.55 49  C 1 
ATOM 4354 C CD    . GLU C 3 49  ? -8.740  -6.343  -9.493  1.00 84.47 49  C 1 
ATOM 4355 O OE1   . GLU C 3 49  ? -9.876  -6.429  -10.008 1.00 79.76 49  C 1 
ATOM 4356 O OE2   . GLU C 3 49  ? -7.685  -6.360  -10.162 1.00 78.85 49  C 1 
ATOM 4357 N N     . MET C 3 50  ? -6.535  -7.537  -5.143  1.00 95.48 50  C 1 
ATOM 4358 C CA    . MET C 3 50  ? -6.562  -8.799  -4.401  1.00 95.67 50  C 1 
ATOM 4359 C C     . MET C 3 50  ? -6.830  -8.577  -2.912  1.00 96.24 50  C 1 
ATOM 4360 O O     . MET C 3 50  ? -7.766  -9.158  -2.368  1.00 95.38 50  C 1 
ATOM 4361 C CB    . MET C 3 50  ? -5.241  -9.557  -4.600  1.00 94.99 50  C 1 
ATOM 4362 C CG    . MET C 3 50  ? -5.030  -9.987  -6.049  1.00 92.27 50  C 1 
ATOM 4363 S SD    . MET C 3 50  ? -3.408  -10.717 -6.396  1.00 89.11 50  C 1 
ATOM 4364 C CE    . MET C 3 50  ? -3.617  -12.299 -5.537  1.00 78.44 50  C 1 
ATOM 4365 N N     . LEU C 3 51  ? -6.101  -7.652  -2.277  1.00 96.28 51  C 1 
ATOM 4366 C CA    . LEU C 3 51  ? -6.317  -7.313  -0.875  1.00 96.46 51  C 1 
ATOM 4367 C C     . LEU C 3 51  ? -7.729  -6.773  -0.621  1.00 96.64 51  C 1 
ATOM 4368 O O     . LEU C 3 51  ? -8.372  -7.135  0.360   1.00 95.63 51  C 1 
ATOM 4369 C CB    . LEU C 3 51  ? -5.263  -6.286  -0.425  1.00 96.25 51  C 1 
ATOM 4370 C CG    . LEU C 3 51  ? -5.383  -5.931  1.072   1.00 95.58 51  C 1 
ATOM 4371 C CD1   . LEU C 3 51  ? -4.887  -7.046  1.981   1.00 90.61 51  C 1 
ATOM 4372 C CD2   . LEU C 3 51  ? -4.573  -4.676  1.385   1.00 90.61 51  C 1 
ATOM 4373 N N     . THR C 3 52  ? -8.237  -5.899  -1.498  1.00 95.88 52  C 1 
ATOM 4374 C CA    . THR C 3 52  ? -9.592  -5.357  -1.347  1.00 95.74 52  C 1 
ATOM 4375 C C     . THR C 3 52  ? -10.645 -6.459  -1.423  1.00 96.14 52  C 1 
ATOM 4376 O O     . THR C 3 52  ? -11.597 -6.440  -0.650  1.00 95.06 52  C 1 
ATOM 4377 C CB    . THR C 3 52  ? -9.906  -4.288  -2.398  1.00 94.99 52  C 1 
ATOM 4378 O OG1   . THR C 3 52  ? -8.978  -3.237  -2.390  1.00 89.76 52  C 1 
ATOM 4379 C CG2   . THR C 3 52  ? -11.270 -3.628  -2.171  1.00 88.97 52  C 1 
ATOM 4380 N N     . LEU C 3 53  ? -10.480 -7.407  -2.343  1.00 95.35 53  C 1 
ATOM 4381 C CA    . LEU C 3 53  ? -11.373 -8.553  -2.469  1.00 95.45 53  C 1 
ATOM 4382 C C     . LEU C 3 53  ? -11.320 -9.422  -1.203  1.00 95.98 53  C 1 
ATOM 4383 O O     . LEU C 3 53  ? -12.361 -9.661  -0.605  1.00 94.98 53  C 1 
ATOM 4384 C CB    . LEU C 3 53  ? -11.008 -9.372  -3.719  1.00 94.66 53  C 1 
ATOM 4385 C CG    . LEU C 3 53  ? -11.309 -8.669  -5.054  1.00 90.72 53  C 1 
ATOM 4386 C CD1   . LEU C 3 53  ? -10.645 -9.421  -6.206  1.00 86.51 53  C 1 
ATOM 4387 C CD2   . LEU C 3 53  ? -12.809 -8.577  -5.323  1.00 87.03 53  C 1 
ATOM 4388 N N     . GLU C 3 54  ? -10.127 -9.784  -0.749  1.00 96.61 54  C 1 
ATOM 4389 C CA    . GLU C 3 54  ? -9.930  -10.622 0.433   1.00 96.34 54  C 1 
ATOM 4390 C C     . GLU C 3 54  ? -10.504 -9.973  1.697   1.00 96.77 54  C 1 
ATOM 4391 O O     . GLU C 3 54  ? -11.327 -10.569 2.393   1.00 95.36 54  C 1 
ATOM 4392 C CB    . GLU C 3 54  ? -8.437  -10.918 0.599   1.00 95.04 54  C 1 
ATOM 4393 C CG    . GLU C 3 54  ? -8.209  -12.037 1.614   1.00 89.66 54  C 1 
ATOM 4394 C CD    . GLU C 3 54  ? -6.766  -12.151 2.112   1.00 87.86 54  C 1 
ATOM 4395 O OE1   . GLU C 3 54  ? -6.594  -12.778 3.175   1.00 82.47 54  C 1 
ATOM 4396 O OE2   . GLU C 3 54  ? -5.867  -11.556 1.492   1.00 82.22 54  C 1 
ATOM 4397 N N     . MET C 3 55  ? -10.153 -8.708  1.974   1.00 96.47 55  C 1 
ATOM 4398 C CA    . MET C 3 55  ? -10.684 -7.969  3.122   1.00 96.37 55  C 1 
ATOM 4399 C C     . MET C 3 55  ? -12.205 -7.868  3.077   1.00 96.60 55  C 1 
ATOM 4400 O O     . MET C 3 55  ? -12.868 -7.962  4.106   1.00 95.22 55  C 1 
ATOM 4401 C CB    . MET C 3 55  ? -10.104 -6.549  3.168   1.00 95.56 55  C 1 
ATOM 4402 C CG    . MET C 3 55  ? -8.647  -6.494  3.603   1.00 91.75 55  C 1 
ATOM 4403 S SD    . MET C 3 55  ? -8.062  -4.794  3.865   1.00 89.42 55  C 1 
ATOM 4404 C CE    . MET C 3 55  ? -8.876  -4.465  5.450   1.00 80.21 55  C 1 
ATOM 4405 N N     . THR C 3 56  ? -12.769 -7.656  1.890   1.00 96.68 56  C 1 
ATOM 4406 C CA    . THR C 3 56  ? -14.225 -7.571  1.730   1.00 96.59 56  C 1 
ATOM 4407 C C     . THR C 3 56  ? -14.894 -8.917  2.000   1.00 96.86 56  C 1 
ATOM 4408 O O     . THR C 3 56  ? -15.914 -8.936  2.676   1.00 95.53 56  C 1 
ATOM 4409 C CB    . THR C 3 56  ? -14.613 -7.037  0.356   1.00 95.73 56  C 1 
ATOM 4410 O OG1   . THR C 3 56  ? -14.036 -5.774  0.131   1.00 90.90 56  C 1 
ATOM 4411 C CG2   . THR C 3 56  ? -16.124 -6.819  0.236   1.00 90.36 56  C 1 
ATOM 4412 N N     . MET C 3 57  ? -14.316 -10.025 1.521   1.00 96.57 57  C 1 
ATOM 4413 C CA    . MET C 3 57  ? -14.839 -11.370 1.779   1.00 96.31 57  C 1 
ATOM 4414 C C     . MET C 3 57  ? -14.767 -11.714 3.268   1.00 96.70 57  C 1 
ATOM 4415 O O     . MET C 3 57  ? -15.782 -12.101 3.847   1.00 95.24 57  C 1 
ATOM 4416 C CB    . MET C 3 57  ? -14.082 -12.406 0.940   1.00 95.13 57  C 1 
ATOM 4417 C CG    . MET C 3 57  ? -14.408 -12.287 -0.543  1.00 87.56 57  C 1 
ATOM 4418 S SD    . MET C 3 57  ? -13.648 -13.540 -1.620  1.00 80.40 57  C 1 
ATOM 4419 C CE    . MET C 3 57  ? -11.902 -13.164 -1.439  1.00 67.48 57  C 1 
ATOM 4420 N N     . ARG C 3 58  ? -13.627 -11.471 3.927   1.00 96.52 58  C 1 
ATOM 4421 C CA    . ARG C 3 58  ? -13.482 -11.681 5.374   1.00 96.36 58  C 1 
ATOM 4422 C C     . ARG C 3 58  ? -14.474 -10.846 6.184   1.00 96.35 58  C 1 
ATOM 4423 O O     . ARG C 3 58  ? -15.104 -11.353 7.104   1.00 94.87 58  C 1 
ATOM 4424 C CB    . ARG C 3 58  ? -12.040 -11.366 5.818   1.00 96.05 58  C 1 
ATOM 4425 C CG    . ARG C 3 58  ? -11.009 -12.383 5.305   1.00 93.66 58  C 1 
ATOM 4426 C CD    . ARG C 3 58  ? -9.595  -12.038 5.796   1.00 91.17 58  C 1 
ATOM 4427 N NE    . ARG C 3 58  ? -8.571  -12.917 5.211   1.00 86.44 58  C 1 
ATOM 4428 C CZ    . ARG C 3 58  ? -8.098  -14.061 5.677   1.00 83.41 58  C 1 
ATOM 4429 N NH1   . ARG C 3 58  ? -8.483  -14.589 6.806   1.00 75.28 58  C 1 
ATOM 4430 N NH2   . ARG C 3 58  ? -7.197  -14.707 4.986   1.00 79.53 58  C 1 
ATOM 4431 N N     . SER C 3 59  ? -14.677 -9.592  5.800   1.00 96.52 59  C 1 
ATOM 4432 C CA    . SER C 3 59  ? -15.655 -8.719  6.451   1.00 95.91 59  C 1 
ATOM 4433 C C     . SER C 3 59  ? -17.098 -9.181  6.209   1.00 96.15 59  C 1 
ATOM 4434 O O     . SER C 3 59  ? -17.950 -9.025  7.079   1.00 94.88 59  C 1 
ATOM 4435 C CB    . SER C 3 59  ? -15.512 -7.280  5.954   1.00 95.04 59  C 1 
ATOM 4436 O OG    . SER C 3 59  ? -14.189 -6.808  6.078   1.00 87.45 59  C 1 
ATOM 4437 N N     . TRP C 3 60  ? -17.371 -9.726  5.031   1.00 96.65 60  C 1 
ATOM 4438 C CA    . TRP C 3 60  ? -18.700 -10.234 4.685   1.00 96.97 60  C 1 
ATOM 4439 C C     . TRP C 3 60  ? -19.071 -11.466 5.500   1.00 96.96 60  C 1 
ATOM 4440 O O     . TRP C 3 60  ? -20.215 -11.541 5.950   1.00 95.54 60  C 1 
ATOM 4441 C CB    . TRP C 3 60  ? -18.786 -10.518 3.188   1.00 96.62 60  C 1 
ATOM 4442 C CG    . TRP C 3 60  ? -20.155 -10.945 2.763   1.00 96.27 60  C 1 
ATOM 4443 C CD1   . TRP C 3 60  ? -20.512 -12.205 2.396   1.00 94.10 60  C 1 
ATOM 4444 C CD2   . TRP C 3 60  ? -21.370 -10.144 2.713   1.00 95.11 60  C 1 
ATOM 4445 N NE1   . TRP C 3 60  ? -21.869 -12.234 2.110   1.00 93.38 60  C 1 
ATOM 4446 C CE2   . TRP C 3 60  ? -22.437 -10.993 2.308   1.00 94.41 60  C 1 
ATOM 4447 C CE3   . TRP C 3 60  ? -21.673 -8.795  2.989   1.00 94.23 60  C 1 
ATOM 4448 C CZ2   . TRP C 3 60  ? -23.768 -10.520 2.183   1.00 93.64 60  C 1 
ATOM 4449 C CZ3   . TRP C 3 60  ? -22.998 -8.316  2.863   1.00 91.65 60  C 1 
ATOM 4450 C CH2   . TRP C 3 60  ? -24.022 -9.172  2.474   1.00 91.41 60  C 1 
ATOM 4451 N N     . MET C 3 61  ? -18.145 -12.370 5.783   1.00 96.30 61  C 1 
ATOM 4452 C CA    . MET C 3 61  ? -18.378 -13.503 6.686   1.00 95.81 61  C 1 
ATOM 4453 C C     . MET C 3 61  ? -18.859 -13.033 8.059   1.00 96.13 61  C 1 
ATOM 4454 O O     . MET C 3 61  ? -19.891 -13.489 8.532   1.00 94.56 61  C 1 
ATOM 4455 C CB    . MET C 3 61  ? -17.105 -14.340 6.831   1.00 94.90 61  C 1 
ATOM 4456 C CG    . MET C 3 61  ? -16.769 -15.073 5.535   1.00 88.89 61  C 1 
ATOM 4457 S SD    . MET C 3 61  ? -15.217 -16.003 5.608   1.00 80.45 61  C 1 
ATOM 4458 C CE    . MET C 3 61  ? -15.659 -17.238 6.851   1.00 68.30 61  C 1 
ATOM 4459 N N     . VAL C 3 62  ? -18.206 -12.026 8.636   1.00 96.04 62  C 1 
ATOM 4460 C CA    . VAL C 3 62  ? -18.651 -11.416 9.904   1.00 95.64 62  C 1 
ATOM 4461 C C     . VAL C 3 62  ? -20.040 -10.787 9.761   1.00 95.85 62  C 1 
ATOM 4462 O O     . VAL C 3 62  ? -20.868 -10.849 10.672  1.00 94.48 62  C 1 
ATOM 4463 C CB    . VAL C 3 62  ? -17.640 -10.352 10.388  1.00 94.66 62  C 1 
ATOM 4464 C CG1   . VAL C 3 62  ? -18.032 -9.780  11.754  1.00 91.54 62  C 1 
ATOM 4465 C CG2   . VAL C 3 62  ? -16.220 -10.924 10.512  1.00 91.00 62  C 1 
ATOM 4466 N N     . THR C 3 63  ? -20.338 -10.181 8.609   1.00 95.93 63  C 1 
ATOM 4467 C CA    . THR C 3 63  ? -21.667 -9.621  8.331   1.00 95.74 63  C 1 
ATOM 4468 C C     . THR C 3 63  ? -22.749 -10.709 8.319   1.00 95.93 63  C 1 
ATOM 4469 O O     . THR C 3 63  ? -23.843 -10.479 8.838   1.00 94.58 63  C 1 
ATOM 4470 C CB    . THR C 3 63  ? -21.696 -8.857  6.997   1.00 95.09 63  C 1 
ATOM 4471 O OG1   . THR C 3 63  ? -20.662 -7.912  6.890   1.00 89.10 63  C 1 
ATOM 4472 C CG2   . THR C 3 63  ? -22.994 -8.078  6.792   1.00 89.02 63  C 1 
ATOM 4473 N N     . GLU C 3 64  ? -22.443 -11.870 7.735   1.00 96.27 64  C 1 
ATOM 4474 C CA    . GLU C 3 64  ? -23.361 -13.012 7.649   1.00 95.86 64  C 1 
ATOM 4475 C C     . GLU C 3 64  ? -23.534 -13.739 8.987   1.00 96.01 64  C 1 
ATOM 4476 O O     . GLU C 3 64  ? -24.670 -14.060 9.347   1.00 94.43 64  C 1 
ATOM 4477 C CB    . GLU C 3 64  ? -22.944 -13.974 6.532   1.00 94.85 64  C 1 
ATOM 4478 C CG    . GLU C 3 64  ? -23.131 -13.335 5.148   1.00 87.45 64  C 1 
ATOM 4479 C CD    . GLU C 3 64  ? -23.218 -14.346 4.005   1.00 85.80 64  C 1 
ATOM 4480 O OE1   . GLU C 3 64  ? -24.175 -14.200 3.202   1.00 79.41 64  C 1 
ATOM 4481 O OE2   . GLU C 3 64  ? -22.369 -15.245 3.919   1.00 78.98 64  C 1 
ATOM 4482 N N     . GLU C 3 65  ? -22.469 -13.903 9.774   1.00 95.95 65  C 1 
ATOM 4483 C CA    . GLU C 3 65  ? -22.522 -14.398 11.161  1.00 95.72 65  C 1 
ATOM 4484 C C     . GLU C 3 65  ? -23.508 -13.578 12.005  1.00 95.85 65  C 1 
ATOM 4485 O O     . GLU C 3 65  ? -24.338 -14.117 12.731  1.00 93.55 65  C 1 
ATOM 4486 C CB    . GLU C 3 65  ? -21.129 -14.314 11.814  1.00 94.38 65  C 1 
ATOM 4487 C CG    . GLU C 3 65  ? -20.105 -15.344 11.327  1.00 84.49 65  C 1 
ATOM 4488 C CD    . GLU C 3 65  ? -18.676 -15.011 11.807  1.00 83.40 65  C 1 
ATOM 4489 O OE1   . GLU C 3 65  ? -17.695 -15.450 11.175  1.00 78.44 65  C 1 
ATOM 4490 O OE2   . GLU C 3 65  ? -18.515 -14.258 12.787  1.00 78.47 65  C 1 
ATOM 4491 N N     . ASN C 3 66  ? -23.482 -12.256 11.826  1.00 94.73 66  C 1 
ATOM 4492 C CA    . ASN C 3 66  ? -24.407 -11.322 12.477  1.00 94.53 66  C 1 
ATOM 4493 C C     . ASN C 3 66  ? -25.777 -11.202 11.778  1.00 94.97 66  C 1 
ATOM 4494 O O     . ASN C 3 66  ? -26.541 -10.270 12.062  1.00 91.73 66  C 1 
ATOM 4495 C CB    . ASN C 3 66  ? -23.699 -9.971  12.633  1.00 93.42 66  C 1 
ATOM 4496 C CG    . ASN C 3 66  ? -22.601 -10.032 13.673  1.00 90.72 66  C 1 
ATOM 4497 O OD1   . ASN C 3 66  ? -22.875 -10.094 14.855  1.00 77.26 66  C 1 
ATOM 4498 N ND2   . ASN C 3 66  ? -21.354 -10.002 13.275  1.00 76.44 66  C 1 
ATOM 4499 N N     . LYS C 3 67  ? -26.089 -12.091 10.829  1.00 94.78 67  C 1 
ATOM 4500 C CA    . LYS C 3 67  ? -27.363 -12.151 10.087  1.00 95.20 67  C 1 
ATOM 4501 C C     . LYS C 3 67  ? -27.762 -10.824 9.424   1.00 95.31 67  C 1 
ATOM 4502 O O     . LYS C 3 67  ? -28.949 -10.525 9.258   1.00 91.31 67  C 1 
ATOM 4503 C CB    . LYS C 3 67  ? -28.479 -12.737 10.966  1.00 94.17 67  C 1 
ATOM 4504 C CG    . LYS C 3 67  ? -28.128 -14.129 11.513  1.00 88.63 67  C 1 
ATOM 4505 C CD    . LYS C 3 67  ? -29.244 -14.663 12.420  1.00 77.41 67  C 1 
ATOM 4506 C CE    . LYS C 3 67  ? -28.815 -16.011 12.970  1.00 69.04 67  C 1 
ATOM 4507 N NZ    . LYS C 3 67  ? -29.792 -16.563 13.947  1.00 56.94 67  C 1 
ATOM 4508 N N     . ARG C 3 68  ? -26.775 -10.020 9.018   1.00 93.62 68  C 1 
ATOM 4509 C CA    . ARG C 3 68  ? -26.972 -8.742  8.331   1.00 93.82 68  C 1 
ATOM 4510 C C     . ARG C 3 68  ? -26.727 -8.873  6.832   1.00 94.42 68  C 1 
ATOM 4511 O O     . ARG C 3 68  ? -26.093 -9.808  6.352   1.00 92.07 68  C 1 
ATOM 4512 C CB    . ARG C 3 68  ? -26.113 -7.646  8.989   1.00 92.20 68  C 1 
ATOM 4513 C CG    . ARG C 3 68  ? -26.623 -7.286  10.397  1.00 87.74 68  C 1 
ATOM 4514 C CD    . ARG C 3 68  ? -25.867 -6.124  11.059  1.00 87.60 68  C 1 
ATOM 4515 N NE    . ARG C 3 68  ? -24.538 -6.517  11.550  1.00 83.08 68  C 1 
ATOM 4516 C CZ    . ARG C 3 68  ? -23.363 -6.328  10.974  1.00 83.20 68  C 1 
ATOM 4517 N NH1   . ARG C 3 68  ? -23.218 -5.728  9.824   1.00 71.74 68  C 1 
ATOM 4518 N NH2   . ARG C 3 68  ? -22.266 -6.746  11.561  1.00 74.85 68  C 1 
ATOM 4519 N N     . ARG C 3 69  ? -27.233 -7.881  6.058   1.00 94.95 69  C 1 
ATOM 4520 C CA    . ARG C 3 69  ? -26.977 -7.740  4.608   1.00 95.19 69  C 1 
ATOM 4521 C C     . ARG C 3 69  ? -26.285 -6.411  4.267   1.00 95.65 69  C 1 
ATOM 4522 O O     . ARG C 3 69  ? -26.200 -6.031  3.104   1.00 92.18 69  C 1 
ATOM 4523 C CB    . ARG C 3 69  ? -28.285 -7.926  3.815   1.00 93.65 69  C 1 
ATOM 4524 C CG    . ARG C 3 69  ? -28.895 -9.340  3.905   1.00 88.82 69  C 1 
ATOM 4525 C CD    . ARG C 3 69  ? -27.957 -10.403 3.303   1.00 79.97 69  C 1 
ATOM 4526 N NE    . ARG C 3 69  ? -28.610 -11.723 3.195   1.00 72.09 69  C 1 
ATOM 4527 C CZ    . ARG C 3 69  ? -28.011 -12.858 2.834   1.00 61.75 69  C 1 
ATOM 4528 N NH1   . ARG C 3 69  ? -26.743 -12.902 2.501   1.00 55.49 69  C 1 
ATOM 4529 N NH2   . ARG C 3 69  ? -28.679 -13.980 2.804   1.00 54.31 69  C 1 
ATOM 4530 N N     . ILE C 3 70  ? -25.819 -5.703  5.284   1.00 95.57 70  C 1 
ATOM 4531 C CA    . ILE C 3 70  ? -25.089 -4.445  5.150   1.00 95.43 70  C 1 
ATOM 4532 C C     . ILE C 3 70  ? -23.732 -4.623  5.819   1.00 95.59 70  C 1 
ATOM 4533 O O     . ILE C 3 70  ? -23.679 -4.750  7.041   1.00 93.52 70  C 1 
ATOM 4534 C CB    . ILE C 3 70  ? -25.861 -3.249  5.746   1.00 93.88 70  C 1 
ATOM 4535 C CG1   . ILE C 3 70  ? -27.282 -3.134  5.142   1.00 88.27 70  C 1 
ATOM 4536 C CG2   . ILE C 3 70  ? -25.065 -1.952  5.510   1.00 88.37 70  C 1 
ATOM 4537 C CD1   . ILE C 3 70  ? -28.146 -2.031  5.767   1.00 81.23 70  C 1 
ATOM 4538 N N     . LEU C 3 71  ? -22.669 -4.604  5.020   1.00 95.27 71  C 1 
ATOM 4539 C CA    . LEU C 3 71  ? -21.297 -4.636  5.513   1.00 95.21 71  C 1 
ATOM 4540 C C     . LEU C 3 71  ? -20.988 -3.300  6.211   1.00 95.06 71  C 1 
ATOM 4541 O O     . LEU C 3 71  ? -21.047 -2.238  5.581   1.00 93.04 71  C 1 
ATOM 4542 C CB    . LEU C 3 71  ? -20.362 -4.984  4.340   1.00 94.98 71  C 1 
ATOM 4543 C CG    . LEU C 3 71  ? -18.903 -5.300  4.730   1.00 94.48 71  C 1 
ATOM 4544 C CD1   . LEU C 3 71  ? -18.230 -6.073  3.598   1.00 88.78 71  C 1 
ATOM 4545 C CD2   . LEU C 3 71  ? -18.055 -4.045  4.962   1.00 88.35 71  C 1 
ATOM 4546 N N     . LYS C 3 72  ? -20.682 -3.360  7.497   1.00 95.50 72  C 1 
ATOM 4547 C CA    . LYS C 3 72  ? -20.391 -2.213  8.364   1.00 95.06 72  C 1 
ATOM 4548 C C     . LYS C 3 72  ? -18.888 -2.092  8.645   1.00 95.26 72  C 1 
ATOM 4549 O O     . LYS C 3 72  ? -18.113 -2.999  8.374   1.00 94.10 72  C 1 
ATOM 4550 C CB    . LYS C 3 72  ? -21.182 -2.326  9.675   1.00 93.27 72  C 1 
ATOM 4551 C CG    . LYS C 3 72  ? -22.710 -2.253  9.526   1.00 87.07 72  C 1 
ATOM 4552 C CD    . LYS C 3 72  ? -23.335 -2.322  10.931  1.00 84.32 72  C 1 
ATOM 4553 C CE    . LYS C 3 72  ? -24.855 -2.241  10.970  1.00 74.13 72  C 1 
ATOM 4554 N NZ    . LYS C 3 72  ? -25.349 -2.362  12.368  1.00 66.50 72  C 1 
ATOM 4555 N N     . LYS C 3 73  ? -18.486 -0.953  9.212   1.00 94.50 73  C 1 
ATOM 4556 C CA    . LYS C 3 73  ? -17.112 -0.737  9.676   1.00 94.61 73  C 1 
ATOM 4557 C C     . LYS C 3 73  ? -16.697 -1.751  10.745  1.00 95.07 73  C 1 
ATOM 4558 O O     . LYS C 3 73  ? -15.583 -2.249  10.680  1.00 94.10 73  C 1 
ATOM 4559 C CB    . LYS C 3 73  ? -16.972 0.702   10.185  1.00 93.16 73  C 1 
ATOM 4560 C CG    . LYS C 3 73  ? -15.532 1.019   10.623  1.00 89.77 73  C 1 
ATOM 4561 C CD    . LYS C 3 73  ? -15.442 2.408   11.262  1.00 85.94 73  C 1 
ATOM 4562 C CE    . LYS C 3 73  ? -14.053 2.573   11.879  1.00 77.72 73  C 1 
ATOM 4563 N NZ    . LYS C 3 73  ? -14.034 3.657   12.874  1.00 70.63 73  C 1 
ATOM 4564 N N     . SER C 3 74  ? -17.606 -2.089  11.675  1.00 94.57 74  C 1 
ATOM 4565 C CA    . SER C 3 74  ? -17.386 -3.100  12.715  1.00 94.47 74  C 1 
ATOM 4566 C C     . SER C 3 74  ? -17.066 -4.480  12.142  1.00 94.70 74  C 1 
ATOM 4567 O O     . SER C 3 74  ? -16.239 -5.196  12.696  1.00 93.55 74  C 1 
ATOM 4568 C CB    . SER C 3 74  ? -18.624 -3.190  13.617  1.00 93.37 74  C 1 
ATOM 4569 O OG    . SER C 3 74  ? -19.801 -3.354  12.848  1.00 86.29 74  C 1 
ATOM 4570 N N     . ASP C 3 75  ? -17.616 -4.835  10.976  1.00 95.49 75  C 1 
ATOM 4571 C CA    . ASP C 3 75  ? -17.302 -6.100  10.309  1.00 95.29 75  C 1 
ATOM 4572 C C     . ASP C 3 75  ? -15.869 -6.105  9.768   1.00 95.54 75  C 1 
ATOM 4573 O O     . ASP C 3 75  ? -15.170 -7.108  9.853   1.00 94.67 75  C 1 
ATOM 4574 C CB    . ASP C 3 75  ? -18.285 -6.361  9.152   1.00 94.78 75  C 1 
ATOM 4575 C CG    . ASP C 3 75  ? -19.754 -6.305  9.566   1.00 93.82 75  C 1 
ATOM 4576 O OD1   . ASP C 3 75  ? -20.107 -6.748  10.673  1.00 89.70 75  C 1 
ATOM 4577 O OD2   . ASP C 3 75  ? -20.588 -5.797  8.791   1.00 90.19 75  C 1 
ATOM 4578 N N     . VAL C 3 76  ? -15.415 -4.964  9.251   1.00 95.53 76  C 1 
ATOM 4579 C CA    . VAL C 3 76  ? -14.025 -4.797  8.806   1.00 95.71 76  C 1 
ATOM 4580 C C     . VAL C 3 76  ? -13.074 -4.852  10.009  1.00 95.77 76  C 1 
ATOM 4581 O O     . VAL C 3 76  ? -12.038 -5.510  9.926   1.00 94.73 76  C 1 
ATOM 4582 C CB    . VAL C 3 76  ? -13.816 -3.495  8.012   1.00 95.47 76  C 1 
ATOM 4583 C CG1   . VAL C 3 76  ? -12.405 -3.423  7.415   1.00 93.03 76  C 1 
ATOM 4584 C CG2   . VAL C 3 76  ? -14.806 -3.350  6.845   1.00 92.63 76  C 1 
ATOM 4585 N N     . ALA C 3 77  ? -13.438 -4.221  11.124  1.00 95.57 77  C 1 
ATOM 4586 C CA    . ALA C 3 77  ? -12.662 -4.263  12.359  1.00 95.23 77  C 1 
ATOM 4587 C C     . ALA C 3 77  ? -12.502 -5.697  12.883  1.00 95.35 77  C 1 
ATOM 4588 O O     . ALA C 3 77  ? -11.383 -6.141  13.139  1.00 94.13 77  C 1 
ATOM 4589 C CB    . ALA C 3 77  ? -13.335 -3.357  13.398  1.00 94.16 77  C 1 
ATOM 4590 N N     . ALA C 3 78  ? -13.595 -6.443  12.938  1.00 95.11 78  C 1 
ATOM 4591 C CA    . ALA C 3 78  ? -13.578 -7.845  13.349  1.00 94.91 78  C 1 
ATOM 4592 C C     . ALA C 3 78  ? -12.753 -8.719  12.387  1.00 95.14 78  C 1 
ATOM 4593 O O     . ALA C 3 78  ? -11.958 -9.540  12.833  1.00 93.77 78  C 1 
ATOM 4594 C CB    . ALA C 3 78  ? -15.022 -8.334  13.459  1.00 94.13 78  C 1 
ATOM 4595 N N     . ALA C 3 79  ? -12.887 -8.514  11.072  1.00 95.22 79  C 1 
ATOM 4596 C CA    . ALA C 3 79  ? -12.092 -9.248  10.093  1.00 95.20 79  C 1 
ATOM 4597 C C     . ALA C 3 79  ? -10.589 -8.969  10.220  1.00 95.37 79  C 1 
ATOM 4598 O O     . ALA C 3 79  ? -9.783  -9.892  10.106  1.00 94.18 79  C 1 
ATOM 4599 C CB    . ALA C 3 79  ? -12.603 -8.905  8.685   1.00 94.79 79  C 1 
ATOM 4600 N N     . VAL C 3 80  ? -10.202 -7.723  10.477  1.00 95.23 80  C 1 
ATOM 4601 C CA    . VAL C 3 80  ? -8.802  -7.340  10.743  1.00 94.92 80  C 1 
ATOM 4602 C C     . VAL C 3 80  ? -8.297  -7.994  12.034  1.00 94.87 80  C 1 
ATOM 4603 O O     . VAL C 3 80  ? -7.240  -8.618  12.011  1.00 93.18 80  C 1 
ATOM 4604 C CB    . VAL C 3 80  ? -8.642  -5.813  10.768  1.00 94.30 80  C 1 
ATOM 4605 C CG1   . VAL C 3 80  ? -7.291  -5.343  11.344  1.00 90.84 80  C 1 
ATOM 4606 C CG2   . VAL C 3 80  ? -8.732  -5.271  9.328   1.00 91.03 80  C 1 
ATOM 4607 N N     . ALA C 3 81  ? -9.068  -7.937  13.114  1.00 94.32 81  C 1 
ATOM 4608 C CA    . ALA C 3 81  ? -8.689  -8.539  14.394  1.00 93.89 81  C 1 
ATOM 4609 C C     . ALA C 3 81  ? -8.497  -10.062 14.320  1.00 94.10 81  C 1 
ATOM 4610 O O     . ALA C 3 81  ? -7.630  -10.605 15.004  1.00 92.20 81  C 1 
ATOM 4611 C CB    . ALA C 3 81  ? -9.772  -8.203  15.425  1.00 92.28 81  C 1 
ATOM 4612 N N     . ARG C 3 82  ? -9.265  -10.748 13.474  1.00 94.80 82  C 1 
ATOM 4613 C CA    . ARG C 3 82  ? -9.208  -12.210 13.291  1.00 94.83 82  C 1 
ATOM 4614 C C     . ARG C 3 82  ? -8.107  -12.673 12.331  1.00 94.77 82  C 1 
ATOM 4615 O O     . ARG C 3 82  ? -7.956  -13.876 12.131  1.00 92.55 82  C 1 
ATOM 4616 C CB    . ARG C 3 82  ? -10.577 -12.713 12.810  1.00 93.69 82  C 1 
ATOM 4617 C CG    . ARG C 3 82  ? -11.688 -12.606 13.864  1.00 89.59 82  C 1 
ATOM 4618 C CD    . ARG C 3 82  ? -13.005 -13.035 13.210  1.00 88.73 82  C 1 
ATOM 4619 N NE    . ARG C 3 82  ? -14.189 -12.853 14.075  1.00 85.36 82  C 1 
ATOM 4620 C CZ    . ARG C 3 82  ? -15.401 -13.314 13.798  1.00 82.36 82  C 1 
ATOM 4621 N NH1   . ARG C 3 82  ? -15.654 -14.003 12.723  1.00 78.87 82  C 1 
ATOM 4622 N NH2   . ARG C 3 82  ? -16.409 -13.085 14.587  1.00 74.38 82  C 1 
ATOM 4623 N N     . THR C 3 83  ? -7.404  -11.771 11.667  1.00 94.53 83  C 1 
ATOM 4624 C CA    . THR C 3 83  ? -6.448  -12.128 10.615  1.00 94.30 83  C 1 
ATOM 4625 C C     . THR C 3 83  ? -5.043  -11.633 10.955  1.00 94.10 83  C 1 
ATOM 4626 O O     . THR C 3 83  ? -4.761  -10.447 10.812  1.00 92.07 83  C 1 
ATOM 4627 C CB    . THR C 3 83  ? -6.882  -11.579 9.249   1.00 93.54 83  C 1 
ATOM 4628 O OG1   . THR C 3 83  ? -8.221  -11.898 8.955   1.00 87.88 83  C 1 
ATOM 4629 C CG2   . THR C 3 83  ? -6.036  -12.147 8.120   1.00 86.97 83  C 1 
ATOM 4630 N N     . ASP C 3 84  ? -4.146  -12.565 11.301  1.00 93.88 84  C 1 
ATOM 4631 C CA    . ASP C 3 84  ? -2.785  -12.239 11.759  1.00 92.73 84  C 1 
ATOM 4632 C C     . ASP C 3 84  ? -1.988  -11.375 10.769  1.00 93.41 84  C 1 
ATOM 4633 O O     . ASP C 3 84  ? -1.273  -10.455 11.167  1.00 91.37 84  C 1 
ATOM 4634 C CB    . ASP C 3 84  ? -2.006  -13.538 12.007  1.00 90.11 84  C 1 
ATOM 4635 C CG    . ASP C 3 84  ? -2.721  -14.466 12.987  1.00 81.28 84  C 1 
ATOM 4636 O OD1   . ASP C 3 84  ? -3.269  -13.933 13.969  1.00 73.13 84  C 1 
ATOM 4637 O OD2   . ASP C 3 84  ? -2.768  -15.675 12.687  1.00 73.93 84  C 1 
ATOM 4638 N N     . VAL C 3 85  ? -2.138  -11.619 9.462   1.00 94.84 85  C 1 
ATOM 4639 C CA    . VAL C 3 85  ? -1.443  -10.830 8.430   1.00 94.69 85  C 1 
ATOM 4640 C C     . VAL C 3 85  ? -1.918  -9.372  8.364   1.00 95.09 85  C 1 
ATOM 4641 O O     . VAL C 3 85  ? -1.235  -8.546  7.760   1.00 93.01 85  C 1 
ATOM 4642 C CB    . VAL C 3 85  ? -1.511  -11.480 7.030   1.00 92.83 85  C 1 
ATOM 4643 C CG1   . VAL C 3 85  ? -0.804  -12.830 7.034   1.00 85.08 85  C 1 
ATOM 4644 C CG2   . VAL C 3 85  ? -2.933  -11.657 6.526   1.00 84.91 85  C 1 
ATOM 4645 N N     . TYR C 3 86  ? -3.040  -9.027  9.004   1.00 95.06 86  C 1 
ATOM 4646 C CA    . TYR C 3 86  ? -3.567  -7.666  9.090   1.00 95.37 86  C 1 
ATOM 4647 C C     . TYR C 3 86  ? -3.204  -6.936  10.393  1.00 95.16 86  C 1 
ATOM 4648 O O     . TYR C 3 86  ? -3.734  -5.849  10.639  1.00 93.17 86  C 1 
ATOM 4649 C CB    . TYR C 3 86  ? -5.081  -7.669  8.844   1.00 95.16 86  C 1 
ATOM 4650 C CG    . TYR C 3 86  ? -5.578  -8.214  7.516   1.00 95.45 86  C 1 
ATOM 4651 C CD1   . TYR C 3 86  ? -4.749  -8.318  6.381   1.00 92.32 86  C 1 
ATOM 4652 C CD2   . TYR C 3 86  ? -6.929  -8.600  7.408   1.00 92.67 86  C 1 
ATOM 4653 C CE1   . TYR C 3 86  ? -5.238  -8.811  5.163   1.00 92.08 86  C 1 
ATOM 4654 C CE2   . TYR C 3 86  ? -7.438  -9.099  6.200   1.00 91.97 86  C 1 
ATOM 4655 C CZ    . TYR C 3 86  ? -6.584  -9.206  5.081   1.00 93.39 86  C 1 
ATOM 4656 O OH    . TYR C 3 86  ? -7.076  -9.711  3.897   1.00 91.83 86  C 1 
ATOM 4657 N N     . ASP C 3 87  ? -2.296  -7.471  11.187  1.00 94.42 87  C 1 
ATOM 4658 C CA    . ASP C 3 87  ? -1.828  -6.868  12.445  1.00 93.78 87  C 1 
ATOM 4659 C C     . ASP C 3 87  ? -1.361  -5.404  12.300  1.00 94.51 87  C 1 
ATOM 4660 O O     . ASP C 3 87  ? -1.604  -4.577  13.184  1.00 92.22 87  C 1 
ATOM 4661 C CB    . ASP C 3 87  ? -0.709  -7.739  13.034  1.00 90.87 87  C 1 
ATOM 4662 C CG    . ASP C 3 87  ? 0.565   -7.839  12.169  1.00 86.02 87  C 1 
ATOM 4663 O OD1   . ASP C 3 87  ? 0.554   -7.437  10.988  1.00 79.90 87  C 1 
ATOM 4664 O OD2   . ASP C 3 87  ? 1.580   -8.341  12.683  1.00 81.64 87  C 1 
ATOM 4665 N N     . PHE C 3 88  ? -0.779  -5.034  11.155  1.00 95.14 88  C 1 
ATOM 4666 C CA    . PHE C 3 88  ? -0.361  -3.661  10.875  1.00 95.25 88  C 1 
ATOM 4667 C C     . PHE C 3 88  ? -1.529  -2.671  10.725  1.00 95.22 88  C 1 
ATOM 4668 O O     . PHE C 3 88  ? -1.295  -1.454  10.714  1.00 93.69 88  C 1 
ATOM 4669 C CB    . PHE C 3 88  ? 0.554   -3.647  9.640   1.00 95.18 88  C 1 
ATOM 4670 C CG    . PHE C 3 88  ? -0.161  -3.868  8.331   1.00 95.62 88  C 1 
ATOM 4671 C CD1   . PHE C 3 88  ? -0.501  -5.161  7.903   1.00 94.79 88  C 1 
ATOM 4672 C CD2   . PHE C 3 88  ? -0.503  -2.775  7.517   1.00 94.58 88  C 1
[truncated: 109,515 more chars]
