# Supplementary material for: Vernalization regulatory network identifies potential novel functions for genes in the HvVRN2 locus
Source: New Phytol. 2026 Apr 12;250(6):4036–53. doi: 10.1111/nph.71162 (PMC13193379; doi:10.1111/nph.71162)
Supplement: Supplementary file 1 — Dataset S1. Protein models computed by Alphafold. [file NPH-250-4036-s002.xz › Alphafold_models0/Barley/fold_co1_prom1_1_nf_yb2_c1_recortes_model_0.cif]

# By using this file you agree to the legally binding terms of use found at alphafoldserver.com/output-terms
data_47bf38ca0ac16a14
#
_entry.id 47bf38ca0ac16a14
#
loop_
_atom_type.symbol
C 
N 
O 
P 
S 
#
loop_
_audit_author.name
_audit_author.pdbx_ordinal
"Google DeepMind" 1 
"Isomorphic Labs" 2 
#
_audit_conform.dict_location https://raw.githubusercontent.com/ihmwg/ModelCIF/master/dist/mmcif_ma.dic
_audit_conform.dict_name     mmcif_ma.dic
_audit_conform.dict_version  1.4.5
#
loop_
_chem_comp.formula
_chem_comp.formula_weight
_chem_comp.id
_chem_comp.mon_nstd_flag
_chem_comp.name
_chem_comp.pdbx_smiles
_chem_comp.pdbx_synonyms
_chem_comp.type
"C3 H7 N O2"      89.093  ALA y ALANINE                              C[C@H](N)C(O)=O                                             ? "L-PEPTIDE LINKING" 
"C6 H15 N4 O2"    175.209 ARG y ARGININE                             N[C@@H](CCCNC(N)=[NH2+])C(O)=O                              ? "L-PEPTIDE LINKING" 
"C4 H8 N2 O3"     132.118 ASN y ASPARAGINE                           N[C@@H](CC(N)=O)C(O)=O                                      ? "L-PEPTIDE LINKING" 
"C4 H7 N O4"      133.103 ASP y "ASPARTIC ACID"                      N[C@@H](CC(O)=O)C(O)=O                                      ? "L-PEPTIDE LINKING" 
"C3 H7 N O2 S"    121.158 CYS y CYSTEINE                             N[C@@H](CS)C(O)=O                                           ? "L-PEPTIDE LINKING" 
"C10 H14 N5 O6 P" 331.222 DA  y "2'-DEOXYADENOSINE-5'-MONOPHOSPHATE" Nc1ncnc2n(cnc12)[C@H]3C[C@H](O)[C@@H](CO[P](O)(O)=O)O3      ? "DNA LINKING"       
"C9 H14 N3 O7 P"  307.197 DC  y "2'-DEOXYCYTIDINE-5'-MONOPHOSPHATE"  NC1=NC(=O)N(C=C1)[C@H]2C[C@H](O)[C@@H](CO[P](O)(O)=O)O2     ? "DNA LINKING"       
"C10 H14 N5 O7 P" 347.221 DG  y "2'-DEOXYGUANOSINE-5'-MONOPHOSPHATE" NC1=Nc2n(cnc2C(=O)N1)[C@H]3C[C@H](O)[C@@H](CO[P](O)(O)=O)O3 ? "DNA LINKING"       
"C10 H15 N2 O8 P" 322.208 DT  y "THYMIDINE-5'-MONOPHOSPHATE"         CC1=CN([C@H]2C[C@H](O)[C@@H](CO[P](O)(O)=O)O2)C(=O)NC1=O    ? "DNA LINKING"       
"C5 H10 N2 O3"    146.144 GLN y GLUTAMINE                            N[C@@H](CCC(N)=O)C(O)=O                                     ? "L-PEPTIDE LINKING" 
"C5 H9 N O4"      147.129 GLU y "GLUTAMIC ACID"                      N[C@@H](CCC(O)=O)C(O)=O                                     ? "L-PEPTIDE LINKING" 
"C2 H5 N O2"      75.067  GLY y GLYCINE                              NCC(O)=O                                                    ? "PEPTIDE LINKING"   
"C6 H10 N3 O2"    156.162 HIS y HISTIDINE                            N[C@@H](Cc1c[nH]c[nH+]1)C(O)=O                              ? "L-PEPTIDE LINKING" 
"C6 H13 N O2"     131.173 ILE y ISOLEUCINE                           CC[C@H](C)[C@H](N)C(O)=O                                    ? "L-PEPTIDE LINKING" 
"C6 H13 N O2"     131.173 LEU y LEUCINE                              CC(C)C[C@H](N)C(O)=O                                        ? "L-PEPTIDE LINKING" 
"C6 H15 N2 O2"    147.195 LYS y LYSINE                               N[C@@H](CCCC[NH3+])C(O)=O                                   ? "L-PEPTIDE LINKING" 
"C5 H11 N O2 S"   149.211 MET y METHIONINE                           CSCC[C@H](N)C(O)=O                                          ? "L-PEPTIDE LINKING" 
"C9 H11 N O2"     165.189 PHE y PHENYLALANINE                        N[C@@H](Cc1ccccc1)C(O)=O                                    ? "L-PEPTIDE LINKING" 
"C5 H9 N O2"      115.130 PRO y PROLINE                              OC(=O)[C@@H]1CCCN1                                          ? "L-PEPTIDE LINKING" 
"C3 H7 N O3"      105.093 SER y SERINE                               N[C@@H](CO)C(O)=O                                           ? "L-PEPTIDE LINKING" 
"C4 H9 N O3"      119.119 THR y THREONINE                            C[C@@H](O)[C@H](N)C(O)=O                                    ? "L-PEPTIDE LINKING" 
"C11 H12 N2 O2"   204.225 TRP y TRYPTOPHAN                           N[C@@H](Cc1c[nH]c2ccccc12)C(O)=O                            ? "L-PEPTIDE LINKING" 
"C9 H11 N O3"     181.189 TYR y TYROSINE                             N[C@@H](Cc1ccc(O)cc1)C(O)=O                                 ? "L-PEPTIDE LINKING" 
"C5 H11 N O2"     117.146 VAL y VALINE                               CC(C)[C@H](N)C(O)=O                                         ? "L-PEPTIDE LINKING" 
#
_citation.book_publisher          ?
_citation.country                 UK
_citation.id                      primary
_citation.journal_full            Nature
_citation.journal_id_ASTM         NATUAS
_citation.journal_id_CSD          0006
_citation.journal_id_ISSN         0028-0836
_citation.journal_volume          ?
_citation.page_first              ?
_citation.page_last               ?
_citation.pdbx_database_id_DOI    ?
_citation.pdbx_database_id_PubMed ?
_citation.title                   "Accurate structure prediction of biomolecular interactions with AlphaFold 3"
_citation.year                    2024
#
loop_
_citation_author.citation_id
_citation_author.name
_citation_author.ordinal
primary "Google DeepMind" 1 
primary "Isomorphic Labs" 2 
#
loop_
_entity.id
_entity.pdbx_description
_entity.type
1 . polymer 
2 . polymer 
3 . polymer 
4 . polymer 
5 . polymer 
#
loop_
_entity_poly.entity_id
_entity_poly.pdbx_strand_id
_entity_poly.type
1 A polypeptide(L)          
2 B polypeptide(L)          
3 C polypeptide(L)          
4 D polydeoxyribonucleotide 
5 E polydeoxyribonucleotide 
#
loop_
_entity_poly_seq.entity_id
_entity_poly_seq.hetero
_entity_poly_seq.mon_id
_entity_poly_seq.num
1 n MET 1   
1 n PRO 2   
1 n ARG 3   
1 n CYS 4   
1 n ASN 5   
1 n LYS 6   
1 n CYS 7   
1 n LEU 8   
1 n SER 9   
1 n GLU 10  
1 n ASN 11  
1 n ASP 12  
1 n SER 13  
1 n ALA 14  
1 n SER 15  
1 n GLU 16  
1 n ASP 17  
1 n ARG 18  
1 n HIS 19  
1 n TRP 20  
1 n HIS 21  
1 n ARG 22  
1 n THR 23  
1 n ALA 24  
1 n THR 25  
1 n LEU 26  
1 n PHE 27  
1 n MET 28  
1 n ASN 29  
1 n CYS 30  
1 n VAL 31  
1 n SER 32  
1 n ASN 33  
1 n GLY 34  
1 n THR 35  
1 n VAL 36  
1 n TYR 37  
1 n GLU 38  
1 n GLU 39  
1 n ALA 40  
1 n VAL 41  
1 n GLY 42  
1 n ARG 43  
1 n GLU 44  
1 n GLY 45  
1 n CYS 46  
1 n TRP 47  
1 n ALA 48  
1 n ARG 49  
1 n LEU 50  
1 n CYS 51  
1 n ASP 52  
1 n GLY 53  
1 n CYS 54  
1 n CYS 55  
1 n THR 56  
1 n VAL 57  
1 n PRO 58  
1 n SER 59  
1 n VAL 60  
1 n VAL 61  
1 n TYR 62  
1 n CYS 63  
1 n ARG 64  
1 n ALA 65  
1 n ASP 66  
1 n SER 67  
1 n ALA 68  
1 n TYR 69  
1 n LEU 70  
1 n CYS 71  
1 n ALA 72  
1 n SER 73  
1 n CYS 74  
1 n ASP 75  
1 n ALA 76  
1 n GLN 77  
1 n ILE 78  
1 n HIS 79  
1 n ALA 80  
1 n ALA 81  
1 n ASN 82  
1 n ARG 83  
1 n VAL 84  
1 n ALA 85  
1 n SER 86  
1 n ARG 87  
1 n HIS 88  
1 n GLU 89  
1 n ARG 90  
1 n VAL 91  
1 n LEU 92  
1 n LEU 93  
1 n SER 94  
1 n GLU 95  
1 n ALA 96  
1 n TYR 97  
1 n LYS 98  
1 n HIS 99  
1 n ALA 100 
1 n PRO 101 
1 n VAL 102 
1 n MET 103 
1 n LEU 104 
1 n ASP 105 
1 n CYS 106 
1 n HIS 107 
1 n ALA 108 
1 n ASP 109 
1 n ALA 110 
1 n ALA 111 
1 n ALA 112 
1 n LEU 113 
1 n CYS 114 
1 n ALA 115 
1 n ALA 116 
1 n TYR 117 
1 n GLU 118 
1 n ALA 119 
1 n GLN 120 
1 n VAL 121 
1 n HIS 122 
1 n TYR 123 
1 n ALA 124 
1 n ASN 125 
1 n LEU 126 
1 n LEU 127 
1 n THR 128 
1 n VAL 129 
1 n MET 130 
1 n HIS 131 
1 n GLN 132 
1 n ARG 133 
1 n MET 134 
1 n PRO 135 
1 n VAL 136 
1 n VAL 137 
1 n SER 138 
1 n HIS 139 
1 n PRO 140 
1 n ALA 141 
1 n VAL 142 
1 n ALA 143 
1 n ILE 144 
1 n PRO 145 
1 n PRO 146 
1 n VAL 147 
1 n SER 148 
1 n LEU 149 
1 n PHE 150 
1 n ALA 151 
1 n GLU 152 
1 n ALA 153 
1 n GLU 154 
1 n ALA 155 
1 n THR 156 
1 n ALA 157 
1 n PRO 158 
1 n VAL 159 
1 n LEU 160 
1 n GLY 161 
1 n ARG 162 
1 n LYS 163 
1 n GLU 164 
1 n GLU 165 
1 n ASP 166 
1 n THR 167 
1 n SER 168 
1 n TRP 169 
1 n LEU 170 
1 n LEU 171 
1 n LEU 172 
1 n SER 173 
1 n LYS 174 
1 n ASP 175 
1 n SER 176 
1 n ASP 177 
1 n ASN 178 
1 n HIS 179 
1 n ASN 180 
1 n ARG 181 
1 n SER 182 
1 n GLY 183 
1 n ASN 184 
1 n ASN 185 
1 n SER 186 
1 n SER 187 
1 n THR 188 
1 n SER 189 
1 n SER 190 
1 n SER 191 
1 n SER 192 
1 n GLN 193 
1 n TYR 194 
1 n PHE 195 
1 n GLY 196 
1 n GLU 197 
1 n VAL 198 
1 n ASP 199 
1 n GLN 200 
1 n TYR 201 
1 n PHE 202 
1 n ASP 203 
1 n LEU 204 
1 n VAL 205 
1 n GLY 206 
1 n TYR 207 
1 n ASN 208 
1 n SER 209 
1 n TYR 210 
1 n TYR 211 
1 n ASP 212 
1 n SER 213 
1 n HIS 214 
1 n MET 215 
1 n SER 216 
1 n ASN 217 
1 n GLN 218 
1 n GLU 219 
1 n GLN 220 
1 n TYR 221 
1 n VAL 222 
1 n MET 223 
1 n GLN 224 
1 n GLU 225 
1 n GLN 226 
1 n GLN 227 
1 n HIS 228 
1 n LEU 229 
1 n GLN 230 
1 n GLN 231 
1 n MET 232 
1 n GLN 233 
1 n LYS 234 
1 n GLU 235 
1 n TYR 236 
1 n ALA 237 
1 n GLU 238 
1 n GLN 239 
1 n GLN 240 
1 n MET 241 
1 n GLN 242 
1 n LYS 243 
1 n GLU 244 
1 n TYR 245 
1 n VAL 246 
1 n GLU 247 
1 n ASN 248 
1 n GLU 249 
1 n GLY 250 
1 n SER 251 
1 n GLU 252 
1 n CYS 253 
1 n ILE 254 
1 n VAL 255 
1 n PRO 256 
1 n SER 257 
1 n GLN 258 
1 n SER 259 
1 n THR 260 
1 n ILE 261 
1 n VAL 262 
1 n ARG 263 
1 n ARG 264 
1 n PRO 265 
1 n HIS 266 
1 n GLN 267 
1 n SER 268 
1 n GLY 269 
1 n TYR 270 
1 n ALA 271 
1 n PRO 272 
1 n LEU 273 
1 n VAL 274 
1 n GLY 275 
1 n ALA 276 
1 n GLU 277 
1 n GLN 278 
1 n ALA 279 
1 n ALA 280 
1 n SER 281 
1 n ALA 282 
1 n THR 283 
1 n ALA 284 
1 n GLY 285 
1 n ALA 286 
1 n SER 287 
1 n ALA 288 
1 n TYR 289 
1 n THR 290 
1 n ASP 291 
1 n SER 292 
1 n VAL 293 
1 n ASN 294 
1 n ASN 295 
1 n SER 296 
1 n ILE 297 
1 n SER 298 
1 n PHE 299 
1 n SER 300 
1 n MET 301 
1 n GLU 302 
1 n ALA 303 
1 n GLY 304 
1 n ILE 305 
1 n VAL 306 
1 n PRO 307 
1 n ASP 308 
1 n ASN 309 
1 n THR 310 
1 n VAL 311 
1 n GLN 312 
1 n SER 313 
1 n SER 314 
1 n ILE 315 
1 n LEU 316 
1 n ARG 317 
1 n PRO 318 
1 n ALA 319 
1 n GLY 320 
1 n ALA 321 
1 n ILE 322 
1 n GLY 323 
1 n LEU 324 
1 n PHE 325 
1 n SER 326 
1 n SER 327 
1 n PRO 328 
1 n SER 329 
1 n LEU 330 
1 n GLN 331 
1 n THR 332 
1 n PRO 333 
1 n LEU 334 
1 n HIS 335 
1 n PHE 336 
1 n SER 337 
1 n SER 338 
1 n LYS 339 
1 n GLU 340 
1 n ARG 341 
1 n GLU 342 
1 n ALA 343 
1 n ARG 344 
1 n VAL 345 
1 n LEU 346 
1 n ARG 347 
1 n TYR 348 
1 n LYS 349 
1 n GLU 350 
1 n LYS 351 
1 n LYS 352 
1 n LYS 353 
1 n SER 354 
1 n ARG 355 
1 n LYS 356 
1 n PHE 357 
1 n GLU 358 
1 n LYS 359 
1 n THR 360 
1 n THR 361 
1 n ARG 362 
1 n TYR 363 
1 n ALA 364 
1 n THR 365 
1 n ARG 366 
1 n LYS 367 
1 n ALA 368 
1 n TYR 369 
1 n ALA 370 
1 n GLU 371 
1 n ALA 372 
1 n ARG 373 
1 n PRO 374 
1 n ARG 375 
1 n ILE 376 
1 n LYS 377 
1 n GLY 378 
1 n ARG 379 
1 n PHE 380 
1 n ALA 381 
1 n LYS 382 
1 n ARG 383 
1 n SER 384 
1 n ASP 385 
1 n ALA 386 
1 n GLU 387 
1 n MET 388 
1 n GLU 389 
1 n VAL 390 
1 n ASP 391 
1 n GLN 392 
1 n THR 393 
1 n PHE 394 
1 n SER 395 
1 n THR 396 
1 n ALA 397 
1 n ALA 398 
1 n LEU 399 
1 n SER 400 
1 n ASP 401 
1 n SER 402 
1 n SER 403 
1 n TYR 404 
1 n SER 405 
1 n THR 406 
1 n VAL 407 
1 n PRO 408 
1 n TRP 409 
1 n PHE 410 
2 n PHE 1   
2 n SER 2   
2 n SER 3   
2 n PRO 4   
2 n LYS 5   
2 n GLU 6   
2 n GLN 7   
2 n ASP 8   
2 n ARG 9   
2 n PHE 10  
2 n LEU 11  
2 n PRO 12  
2 n ILE 13  
2 n ALA 14  
2 n ASN 15  
2 n VAL 16  
2 n SER 17  
2 n ARG 18  
2 n ILE 19  
2 n MET 20  
2 n LYS 21  
2 n LYS 22  
2 n ALA 23  
2 n LEU 24  
2 n PRO 25  
2 n ALA 26  
2 n ASN 27  
2 n ALA 28  
2 n LYS 29  
2 n ILE 30  
2 n SER 31  
2 n LYS 32  
2 n ASP 33  
2 n ALA 34  
2 n LYS 35  
2 n GLU 36  
2 n THR 37  
2 n VAL 38  
2 n GLN 39  
2 n GLU 40  
2 n CYS 41  
2 n VAL 42  
2 n SER 43  
2 n GLU 44  
2 n PHE 45  
2 n ILE 46  
2 n SER 47  
2 n PHE 48  
2 n ILE 49  
2 n THR 50  
2 n GLY 51  
2 n GLU 52  
2 n ALA 53  
2 n SER 54  
2 n ASP 55  
2 n LYS 56  
2 n CYS 57  
2 n GLN 58  
2 n ARG 59  
2 n GLU 60  
2 n LYS 61  
2 n ARG 62  
2 n LYS 63  
2 n THR 64  
2 n ILE 65  
2 n ASN 66  
2 n GLY 67  
2 n ASP 68  
2 n ASP 69  
2 n LEU 70  
2 n LEU 71  
2 n TRP 72  
2 n ALA 73  
2 n MET 74  
2 n THR 75  
2 n THR 76  
2 n LEU 77  
2 n GLY 78  
2 n PHE 79  
2 n GLU 80  
2 n ASP 81  
2 n TYR 82  
2 n MET 83  
2 n GLU 84  
2 n PRO 85  
2 n LEU 86  
2 n LYS 87  
2 n LEU 88  
2 n TYR 89  
2 n LEU 90  
2 n HIS 91  
2 n LYS 92  
2 n PHE 93  
2 n ARG 94  
2 n GLU 95  
3 n PHE 1   
3 n TRP 2   
3 n ALA 3   
3 n GLU 4   
3 n GLN 5   
3 n TYR 6   
3 n ARG 7   
3 n GLU 8   
3 n ILE 9   
3 n GLU 10  
3 n ALA 11  
3 n THR 12  
3 n THR 13  
3 n ASP 14  
3 n PHE 15  
3 n LYS 16  
3 n ASN 17  
3 n HIS 18  
3 n ASN 19  
3 n LEU 20  
3 n PRO 21  
3 n LEU 22  
3 n ALA 23  
3 n ARG 24  
3 n ILE 25  
3 n LYS 26  
3 n LYS 27  
3 n ILE 28  
3 n MET 29  
3 n LYS 30  
3 n ALA 31  
3 n ASP 32  
3 n GLU 33  
3 n ASP 34  
3 n VAL 35  
3 n ARG 36  
3 n MET 37  
3 n ILE 38  
3 n ALA 39  
3 n ALA 40  
3 n GLU 41  
3 n ALA 42  
3 n PRO 43  
3 n VAL 44  
3 n VAL 45  
3 n PHE 46  
3 n ALA 47  
3 n ARG 48  
3 n ALA 49  
3 n CYS 50  
3 n GLU 51  
3 n MET 52  
3 n PHE 53  
3 n ILE 54  
3 n LEU 55  
3 n GLU 56  
3 n LEU 57  
3 n THR 58  
3 n HIS 59  
3 n ARG 60  
3 n GLY 61  
3 n TRP 62  
3 n ALA 63  
3 n HIS 64  
3 n ALA 65  
3 n GLU 66  
3 n GLU 67  
3 n ASN 68  
3 n LYS 69  
3 n ARG 70  
3 n ARG 71  
3 n THR 72  
3 n LEU 73  
3 n GLN 74  
3 n LYS 75  
3 n SER 76  
3 n ASP 77  
3 n ILE 78  
3 n ALA 79  
3 n ALA 80  
3 n ALA 81  
3 n ILE 82  
3 n ALA 83  
3 n ARG 84  
3 n THR 85  
3 n GLU 86  
3 n VAL 87  
3 n PHE 88  
3 n ASP 89  
3 n PHE 90  
3 n LEU 91  
3 n VAL 92  
3 n ASP 93  
3 n ILE 94  
3 n VAL 95  
3 n PRO 96  
3 n ARG 97  
3 n ASP 98  
3 n ASP 99  
3 n ALA 100 
3 n LYS 101 
3 n ASP 102 
3 n VAL 103 
3 n GLU 104 
3 n ALA 105 
3 n ALA 106 
3 n ALA 107 
3 n ALA 108 
4 n DC  1   
4 n DA  2   
4 n DC  3   
4 n DG  4   
4 n DC  5   
4 n DA  6   
4 n DC  7   
4 n DC  8   
4 n DA  9   
4 n DG  10  
4 n DA  11  
4 n DC  12  
4 n DC  13  
4 n DA  14  
4 n DC  15  
4 n DA  16  
4 n DC  17  
4 n DC  18  
4 n DA  19  
4 n DG  20  
4 n DA  21  
4 n DA  22  
4 n DA  23  
4 n DC  24  
4 n DA  25  
4 n DA  26  
4 n DA  27  
4 n DC  28  
4 n DA  29  
4 n DA  30  
4 n DA  31  
5 n DT  1   
5 n DT  2   
5 n DT  3   
5 n DG  4   
5 n DT  5   
5 n DT  6   
5 n DT  7   
5 n DG  8   
5 n DT  9   
5 n DT  10  
5 n DT  11  
5 n DC  12  
5 n DT  13  
5 n DG  14  
5 n DG  15  
5 n DT  16  
5 n DG  17  
5 n DT  18  
5 n DG  19  
5 n DG  20  
5 n DT  21  
5 n DC  22  
5 n DT  23  
5 n DG  24  
5 n DG  25  
5 n DT  26  
5 n DG  27  
5 n DC  28  
5 n DG  29  
5 n DT  30  
5 n DG  31  
#
_ma_data.content_type "model coordinates"
_ma_data.id           1
_ma_data.name         Model
#
_ma_model_list.data_id          1
_ma_model_list.model_group_id   1
_ma_model_list.model_group_name "AlphaFold-beta-20231127 (927599d6-1efe-4fa9-85d2-a29f909d212e @ 2024-12-03 00:14:34)"
_ma_model_list.model_id         1
_ma_model_list.model_name       "Top ranked model"
_ma_model_list.model_type       "Ab initio model"
_ma_model_list.ordinal_id       1
#
loop_
_ma_protocol_step.method_type
_ma_protocol_step.ordinal_id
_ma_protocol_step.protocol_id
_ma_protocol_step.step_id
"coevolution MSA" 1 1 1 
"template search" 2 1 2 
modeling          3 1 3 
#
loop_
_ma_qa_metric.id
_ma_qa_metric.mode
_ma_qa_metric.name
_ma_qa_metric.software_group_id
_ma_qa_metric.type
1 global pLDDT 1 pLDDT 
2 local  pLDDT 1 pLDDT 
#
_ma_qa_metric_global.metric_id    1
_ma_qa_metric_global.metric_value 65.25
_ma_qa_metric_global.model_id     1
_ma_qa_metric_global.ordinal_id   1
#
_ma_software_group.group_id    1
_ma_software_group.ordinal_id  1
_ma_software_group.software_id 1
#
loop_
_ma_target_entity.data_id
_ma_target_entity.entity_id
_ma_target_entity.origin
1 1 . 
1 2 . 
1 3 . 
1 4 . 
1 5 . 
#
loop_
_ma_target_entity_instance.asym_id
_ma_target_entity_instance.details
_ma_target_entity_instance.entity_id
A . 1 
B . 2 
C . 3 
D . 4 
E . 5 
#
loop_
_pdbx_data_usage.details
_pdbx_data_usage.id
_pdbx_data_usage.type
_pdbx_data_usage.url
;NON-COMMERCIAL USE ONLY, BY USING THIS FILE YOU AGREE TO THE TERMS OF USE FOUND
AT alphafoldserver.com/output-terms.
;
1 license    ? 
;THE INFORMATION IS NOT INTENDED FOR, HAS NOT BEEN VALIDATED FOR, AND IS NOT
APPROVED FOR CLINICAL USE. IT SHOULD NOT BE USED FOR CLINICAL PURPOSE OR RELIED
ON FOR MEDICAL OR OTHER PROFESSIONAL ADVICE. IT IS THEORETICAL MODELLING ONLY
AND CAUTION SHOULD BE EXERCISED IN ITS USE. IT IS PROVIDED "AS-IS" WITHOUT ANY
WARRANTY OF ANY KIND, WHETHER EXPRESSED OR IMPLIED. NO WARRANTY IS GIVEN THAT
USE OF THE INFORMATION SHALL NOT INFRINGE THE RIGHTS OF ANY THIRD PARTY.
;
2 disclaimer ? 
#
loop_
_pdbx_poly_seq_scheme.asym_id
_pdbx_poly_seq_scheme.auth_seq_num
_pdbx_poly_seq_scheme.entity_id
_pdbx_poly_seq_scheme.hetero
_pdbx_poly_seq_scheme.mon_id
_pdbx_poly_seq_scheme.pdb_ins_code
_pdbx_poly_seq_scheme.pdb_seq_num
_pdbx_poly_seq_scheme.pdb_strand_id
_pdbx_poly_seq_scheme.seq_id
A 1   1 n MET . 1   A 1   
A 2   1 n PRO . 2   A 2   
A 3   1 n ARG . 3   A 3   
A 4   1 n CYS . 4   A 4   
A 5   1 n ASN . 5   A 5   
A 6   1 n LYS . 6   A 6   
A 7   1 n CYS . 7   A 7   
A 8   1 n LEU . 8   A 8   
A 9   1 n SER . 9   A 9   
A 10  1 n GLU . 10  A 10  
A 11  1 n ASN . 11  A 11  
A 12  1 n ASP . 12  A 12  
A 13  1 n SER . 13  A 13  
A 14  1 n ALA . 14  A 14  
A 15  1 n SER . 15  A 15  
A 16  1 n GLU . 16  A 16  
A 17  1 n ASP . 17  A 17  
A 18  1 n ARG . 18  A 18  
A 19  1 n HIS . 19  A 19  
A 20  1 n TRP . 20  A 20  
A 21  1 n HIS . 21  A 21  
A 22  1 n ARG . 22  A 22  
A 23  1 n THR . 23  A 23  
A 24  1 n ALA . 24  A 24  
A 25  1 n THR . 25  A 25  
A 26  1 n LEU . 26  A 26  
A 27  1 n PHE . 27  A 27  
A 28  1 n MET . 28  A 28  
A 29  1 n ASN . 29  A 29  
A 30  1 n CYS . 30  A 30  
A 31  1 n VAL . 31  A 31  
A 32  1 n SER . 32  A 32  
A 33  1 n ASN . 33  A 33  
A 34  1 n GLY . 34  A 34  
A 35  1 n THR . 35  A 35  
A 36  1 n VAL . 36  A 36  
A 37  1 n TYR . 37  A 37  
A 38  1 n GLU . 38  A 38  
A 39  1 n GLU . 39  A 39  
A 40  1 n ALA . 40  A 40  
A 41  1 n VAL . 41  A 41  
A 42  1 n GLY . 42  A 42  
A 43  1 n ARG . 43  A 43  
A 44  1 n GLU . 44  A 44  
A 45  1 n GLY . 45  A 45  
A 46  1 n CYS . 46  A 46  
A 47  1 n TRP . 47  A 47  
A 48  1 n ALA . 48  A 48  
A 49  1 n ARG . 49  A 49  
A 50  1 n LEU . 50  A 50  
A 51  1 n CYS . 51  A 51  
A 52  1 n ASP . 52  A 52  
A 53  1 n GLY . 53  A 53  
A 54  1 n CYS . 54  A 54  
A 55  1 n CYS . 55  A 55  
A 56  1 n THR . 56  A 56  
A 57  1 n VAL . 57  A 57  
A 58  1 n PRO . 58  A 58  
A 59  1 n SER . 59  A 59  
A 60  1 n VAL . 60  A 60  
A 61  1 n VAL . 61  A 61  
A 62  1 n TYR . 62  A 62  
A 63  1 n CYS . 63  A 63  
A 64  1 n ARG . 64  A 64  
A 65  1 n ALA . 65  A 65  
A 66  1 n ASP . 66  A 66  
A 67  1 n SER . 67  A 67  
A 68  1 n ALA . 68  A 68  
A 69  1 n TYR . 69  A 69  
A 70  1 n LEU . 70  A 70  
A 71  1 n CYS . 71  A 71  
A 72  1 n ALA . 72  A 72  
A 73  1 n SER . 73  A 73  
A 74  1 n CYS . 74  A 74  
A 75  1 n ASP . 75  A 75  
A 76  1 n ALA . 76  A 76  
A 77  1 n GLN . 77  A 77  
A 78  1 n ILE . 78  A 78  
A 79  1 n HIS . 79  A 79  
A 80  1 n ALA . 80  A 80  
A 81  1 n ALA . 81  A 81  
A 82  1 n ASN . 82  A 82  
A 83  1 n ARG . 83  A 83  
A 84  1 n VAL . 84  A 84  
A 85  1 n ALA . 85  A 85  
A 86  1 n SER . 86  A 86  
A 87  1 n ARG . 87  A 87  
A 88  1 n HIS . 88  A 88  
A 89  1 n GLU . 89  A 89  
A 90  1 n ARG . 90  A 90  
A 91  1 n VAL . 91  A 91  
A 92  1 n LEU . 92  A 92  
A 93  1 n LEU . 93  A 93  
A 94  1 n SER . 94  A 94  
A 95  1 n GLU . 95  A 95  
A 96  1 n ALA . 96  A 96  
A 97  1 n TYR . 97  A 97  
A 98  1 n LYS . 98  A 98  
A 99  1 n HIS . 99  A 99  
A 100 1 n ALA . 100 A 100 
A 101 1 n PRO . 101 A 101 
A 102 1 n VAL . 102 A 102 
A 103 1 n MET . 103 A 103 
A 104 1 n LEU . 104 A 104 
A 105 1 n ASP . 105 A 105 
A 106 1 n CYS . 106 A 106 
A 107 1 n HIS . 107 A 107 
A 108 1 n ALA . 108 A 108 
A 109 1 n ASP . 109 A 109 
A 110 1 n ALA . 110 A 110 
A 111 1 n ALA . 111 A 111 
A 112 1 n ALA . 112 A 112 
A 113 1 n LEU . 113 A 113 
A 114 1 n CYS . 114 A 114 
A 115 1 n ALA . 115 A 115 
A 116 1 n ALA . 116 A 116 
A 117 1 n TYR . 117 A 117 
A 118 1 n GLU . 118 A 118 
A 119 1 n ALA . 119 A 119 
A 120 1 n GLN . 120 A 120 
A 121 1 n VAL . 121 A 121 
A 122 1 n HIS . 122 A 122 
A 123 1 n TYR . 123 A 123 
A 124 1 n ALA . 124 A 124 
A 125 1 n ASN . 125 A 125 
A 126 1 n LEU . 126 A 126 
A 127 1 n LEU . 127 A 127 
A 128 1 n THR . 128 A 128 
A 129 1 n VAL . 129 A 129 
A 130 1 n MET . 130 A 130 
A 131 1 n HIS . 131 A 131 
A 132 1 n GLN . 132 A 132 
A 133 1 n ARG . 133 A 133 
A 134 1 n MET . 134 A 134 
A 135 1 n PRO . 135 A 135 
A 136 1 n VAL . 136 A 136 
A 137 1 n VAL . 137 A 137 
A 138 1 n SER . 138 A 138 
A 139 1 n HIS . 139 A 139 
A 140 1 n PRO . 140 A 140 
A 141 1 n ALA . 141 A 141 
A 142 1 n VAL . 142 A 142 
A 143 1 n ALA . 143 A 143 
A 144 1 n ILE . 144 A 144 
A 145 1 n PRO . 145 A 145 
A 146 1 n PRO . 146 A 146 
A 147 1 n VAL . 147 A 147 
A 148 1 n SER . 148 A 148 
A 149 1 n LEU . 149 A 149 
A 150 1 n PHE . 150 A 150 
A 151 1 n ALA . 151 A 151 
A 152 1 n GLU . 152 A 152 
A 153 1 n ALA . 153 A 153 
A 154 1 n GLU . 154 A 154 
A 155 1 n ALA . 155 A 155 
A 156 1 n THR . 156 A 156 
A 157 1 n ALA . 157 A 157 
A 158 1 n PRO . 158 A 158 
A 159 1 n VAL . 159 A 159 
A 160 1 n LEU . 160 A 160 
A 161 1 n GLY . 161 A 161 
A 162 1 n ARG . 162 A 162 
A 163 1 n LYS . 163 A 163 
A 164 1 n GLU . 164 A 164 
A 165 1 n GLU . 165 A 165 
A 166 1 n ASP . 166 A 166 
A 167 1 n THR . 167 A 167 
A 168 1 n SER . 168 A 168 
A 169 1 n TRP . 169 A 169 
A 170 1 n LEU . 170 A 170 
A 171 1 n LEU . 171 A 171 
A 172 1 n LEU . 172 A 172 
A 173 1 n SER . 173 A 173 
A 174 1 n LYS . 174 A 174 
A 175 1 n ASP . 175 A 175 
A 176 1 n SER . 176 A 176 
A 177 1 n ASP . 177 A 177 
A 178 1 n ASN . 178 A 178 
A 179 1 n HIS . 179 A 179 
A 180 1 n ASN . 180 A 180 
A 181 1 n ARG . 181 A 181 
A 182 1 n SER . 182 A 182 
A 183 1 n GLY . 183 A 183 
A 184 1 n ASN . 184 A 184 
A 185 1 n ASN . 185 A 185 
A 186 1 n SER . 186 A 186 
A 187 1 n SER . 187 A 187 
A 188 1 n THR . 188 A 188 
A 189 1 n SER . 189 A 189 
A 190 1 n SER . 190 A 190 
A 191 1 n SER . 191 A 191 
A 192 1 n SER . 192 A 192 
A 193 1 n GLN . 193 A 193 
A 194 1 n TYR . 194 A 194 
A 195 1 n PHE . 195 A 195 
A 196 1 n GLY . 196 A 196 
A 197 1 n GLU . 197 A 197 
A 198 1 n VAL . 198 A 198 
A 199 1 n ASP . 199 A 199 
A 200 1 n GLN . 200 A 200 
A 201 1 n TYR . 201 A 201 
A 202 1 n PHE . 202 A 202 
A 203 1 n ASP . 203 A 203 
A 204 1 n LEU . 204 A 204 
A 205 1 n VAL . 205 A 205 
A 206 1 n GLY . 206 A 206 
A 207 1 n TYR . 207 A 207 
A 208 1 n ASN . 208 A 208 
A 209 1 n SER . 209 A 209 
A 210 1 n TYR . 210 A 210 
A 211 1 n TYR . 211 A 211 
A 212 1 n ASP . 212 A 212 
A 213 1 n SER . 213 A 213 
A 214 1 n HIS . 214 A 214 
A 215 1 n MET . 215 A 215 
A 216 1 n SER . 216 A 216 
A 217 1 n ASN . 217 A 217 
A 218 1 n GLN . 218 A 218 
A 219 1 n GLU . 219 A 219 
A 220 1 n GLN . 220 A 220 
A 221 1 n TYR . 221 A 221 
A 222 1 n VAL . 222 A 222 
A 223 1 n MET . 223 A 223 
A 224 1 n GLN . 224 A 224 
A 225 1 n GLU . 225 A 225 
A 226 1 n GLN . 226 A 226 
A 227 1 n GLN . 227 A 227 
A 228 1 n HIS . 228 A 228 
A 229 1 n LEU . 229 A 229 
A 230 1 n GLN . 230 A 230 
A 231 1 n GLN . 231 A 231 
A 232 1 n MET . 232 A 232 
A 233 1 n GLN . 233 A 233 
A 234 1 n LYS . 234 A 234 
A 235 1 n GLU . 235 A 235 
A 236 1 n TYR . 236 A 236 
A 237 1 n ALA . 237 A 237 
A 238 1 n GLU . 238 A 238 
A 239 1 n GLN . 239 A 239 
A 240 1 n GLN . 240 A 240 
A 241 1 n MET . 241 A 241 
A 242 1 n GLN . 242 A 242 
A 243 1 n LYS . 243 A 243 
A 244 1 n GLU . 244 A 244 
A 245 1 n TYR . 245 A 245 
A 246 1 n VAL . 246 A 246 
A 247 1 n GLU . 247 A 247 
A 248 1 n ASN . 248 A 248 
A 249 1 n GLU . 249 A 249 
A 250 1 n GLY . 250 A 250 
A 251 1 n SER . 251 A 251 
A 252 1 n GLU . 252 A 252 
A 253 1 n CYS . 253 A 253 
A 254 1 n ILE . 254 A 254 
A 255 1 n VAL . 255 A 255 
A 256 1 n PRO . 256 A 256 
A 257 1 n SER . 257 A 257 
A 258 1 n GLN . 258 A 258 
A 259 1 n SER . 259 A 259 
A 260 1 n THR . 260 A 260 
A 261 1 n ILE . 261 A 261 
A 262 1 n VAL . 262 A 262 
A 263 1 n ARG . 263 A 263 
A 264 1 n ARG . 264 A 264 
A 265 1 n PRO . 265 A 265 
A 266 1 n HIS . 266 A 266 
A 267 1 n GLN . 267 A 267 
A 268 1 n SER . 268 A 268 
A 269 1 n GLY . 269 A 269 
A 270 1 n TYR . 270 A 270 
A 271 1 n ALA . 271 A 271 
A 272 1 n PRO . 272 A 272 
A 273 1 n LEU . 273 A 273 
A 274 1 n VAL . 274 A 274 
A 275 1 n GLY . 275 A 275 
A 276 1 n ALA . 276 A 276 
A 277 1 n GLU . 277 A 277 
A 278 1 n GLN . 278 A 278 
A 279 1 n ALA . 279 A 279 
A 280 1 n ALA . 280 A 280 
A 281 1 n SER . 281 A 281 
A 282 1 n ALA . 282 A 282 
A 283 1 n THR . 283 A 283 
A 284 1 n ALA . 284 A 284 
A 285 1 n GLY . 285 A 285 
A 286 1 n ALA . 286 A 286 
A 287 1 n SER . 287 A 287 
A 288 1 n ALA . 288 A 288 
A 289 1 n TYR . 289 A 289 
A 290 1 n THR . 290 A 290 
A 291 1 n ASP . 291 A 291 
A 292 1 n SER . 292 A 292 
A 293 1 n VAL . 293 A 293 
A 294 1 n ASN . 294 A 294 
A 295 1 n ASN . 295 A 295 
A 296 1 n SER . 296 A 296 
A 297 1 n ILE . 297 A 297 
A 298 1 n SER . 298 A 298 
A 299 1 n PHE . 299 A 299 
A 300 1 n SER . 300 A 300 
A 301 1 n MET . 301 A 301 
A 302 1 n GLU . 302 A 302 
A 303 1 n ALA . 303 A 303 
A 304 1 n GLY . 304 A 304 
A 305 1 n ILE . 305 A 305 
A 306 1 n VAL . 306 A 306 
A 307 1 n PRO . 307 A 307 
A 308 1 n ASP . 308 A 308 
A 309 1 n ASN . 309 A 309 
A 310 1 n THR . 310 A 310 
A 311 1 n VAL . 311 A 311 
A 312 1 n GLN . 312 A 312 
A 313 1 n SER . 313 A 313 
A 314 1 n SER . 314 A 314 
A 315 1 n ILE . 315 A 315 
A 316 1 n LEU . 316 A 316 
A 317 1 n ARG . 317 A 317 
A 318 1 n PRO . 318 A 318 
A 319 1 n ALA . 319 A 319 
A 320 1 n GLY . 320 A 320 
A 321 1 n ALA . 321 A 321 
A 322 1 n ILE . 322 A 322 
A 323 1 n GLY . 323 A 323 
A 324 1 n LEU . 324 A 324 
A 325 1 n PHE . 325 A 325 
A 326 1 n SER . 326 A 326 
A 327 1 n SER . 327 A 327 
A 328 1 n PRO . 328 A 328 
A 329 1 n SER . 329 A 329 
A 330 1 n LEU . 330 A 330 
A 331 1 n GLN . 331 A 331 
A 332 1 n THR . 332 A 332 
A 333 1 n PRO . 333 A 333 
A 334 1 n LEU . 334 A 334 
A 335 1 n HIS . 335 A 335 
A 336 1 n PHE . 336 A 336 
A 337 1 n SER . 337 A 337 
A 338 1 n SER . 338 A 338 
A 339 1 n LYS . 339 A 339 
A 340 1 n GLU . 340 A 340 
A 341 1 n ARG . 341 A 341 
A 342 1 n GLU . 342 A 342 
A 343 1 n ALA . 343 A 343 
A 344 1 n ARG . 344 A 344 
A 345 1 n VAL . 345 A 345 
A 346 1 n LEU . 346 A 346 
A 347 1 n ARG . 347 A 347 
A 348 1 n TYR . 348 A 348 
A 349 1 n LYS . 349 A 349 
A 350 1 n GLU . 350 A 350 
A 351 1 n LYS . 351 A 351 
A 352 1 n LYS . 352 A 352 
A 353 1 n LYS . 353 A 353 
A 354 1 n SER . 354 A 354 
A 355 1 n ARG . 355 A 355 
A 356 1 n LYS . 356 A 356 
A 357 1 n PHE . 357 A 357 
A 358 1 n GLU . 358 A 358 
A 359 1 n LYS . 359 A 359 
A 360 1 n THR . 360 A 360 
A 361 1 n THR . 361 A 361 
A 362 1 n ARG . 362 A 362 
A 363 1 n TYR . 363 A 363 
A 364 1 n ALA . 364 A 364 
A 365 1 n THR . 365 A 365 
A 366 1 n ARG . 366 A 366 
A 367 1 n LYS . 367 A 367 
A 368 1 n ALA . 368 A 368 
A 369 1 n TYR . 369 A 369 
A 370 1 n ALA . 370 A 370 
A 371 1 n GLU . 371 A 371 
A 372 1 n ALA . 372 A 372 
A 373 1 n ARG . 373 A 373 
A 374 1 n PRO . 374 A 374 
A 375 1 n ARG . 375 A 375 
A 376 1 n ILE . 376 A 376 
A 377 1 n LYS . 377 A 377 
A 378 1 n GLY . 378 A 378 
A 379 1 n ARG . 379 A 379 
A 380 1 n PHE . 380 A 380 
A 381 1 n ALA . 381 A 381 
A 382 1 n LYS . 382 A 382 
A 383 1 n ARG . 383 A 383 
A 384 1 n SER . 384 A 384 
A 385 1 n ASP . 385 A 385 
A 386 1 n ALA . 386 A 386 
A 387 1 n GLU . 387 A 387 
A 388 1 n MET . 388 A 388 
A 389 1 n GLU . 389 A 389 
A 390 1 n VAL . 390 A 390 
A 391 1 n ASP . 391 A 391 
A 392 1 n GLN . 392 A 392 
A 393 1 n THR . 393 A 393 
A 394 1 n PHE . 394 A 394 
A 395 1 n SER . 395 A 395 
A 396 1 n THR . 396 A 396 
A 397 1 n ALA . 397 A 397 
A 398 1 n ALA . 398 A 398 
A 399 1 n LEU . 399 A 399 
A 400 1 n SER . 400 A 400 
A 401 1 n ASP . 401 A 401 
A 402 1 n SER . 402 A 402 
A 403 1 n SER . 403 A 403 
A 404 1 n TYR . 404 A 404 
A 405 1 n SER . 405 A 405 
A 406 1 n THR . 406 A 406 
A 407 1 n VAL . 407 A 407 
A 408 1 n PRO . 408 A 408 
A 409 1 n TRP . 409 A 409 
A 410 1 n PHE . 410 A 410 
B 1   2 n PHE . 1   B 1   
B 2   2 n SER . 2   B 2   
B 3   2 n SER . 3   B 3   
B 4   2 n PRO . 4   B 4   
B 5   2 n LYS . 5   B 5   
B 6   2 n GLU . 6   B 6   
B 7   2 n GLN . 7   B 7   
B 8   2 n ASP . 8   B 8   
B 9   2 n ARG . 9   B 9   
B 10  2 n PHE . 10  B 10  
B 11  2 n LEU . 11  B 11  
B 12  2 n PRO . 12  B 12  
B 13  2 n ILE . 13  B 13  
B 14  2 n ALA . 14  B 14  
B 15  2 n ASN . 15  B 15  
B 16  2 n VAL . 16  B 16  
B 17  2 n SER . 17  B 17  
B 18  2 n ARG . 18  B 18  
B 19  2 n ILE . 19  B 19  
B 20  2 n MET . 20  B 20  
B 21  2 n LYS . 21  B 21  
B 22  2 n LYS . 22  B 22  
B 23  2 n ALA . 23  B 23  
B 24  2 n LEU . 24  B 24  
B 25  2 n PRO . 25  B 25  
B 26  2 n ALA . 26  B 26  
B 27  2 n ASN . 27  B 27  
B 28  2 n ALA . 28  B 28  
B 29  2 n LYS . 29  B 29  
B 30  2 n ILE . 30  B 30  
B 31  2 n SER . 31  B 31  
B 32  2 n LYS . 32  B 32  
B 33  2 n ASP . 33  B 33  
B 34  2 n ALA . 34  B 34  
B 35  2 n LYS . 35  B 35  
B 36  2 n GLU . 36  B 36  
B 37  2 n THR . 37  B 37  
B 38  2 n VAL . 38  B 38  
B 39  2 n GLN . 39  B 39  
B 40  2 n GLU . 40  B 40  
B 41  2 n CYS . 41  B 41  
B 42  2 n VAL . 42  B 42  
B 43  2 n SER . 43  B 43  
B 44  2 n GLU . 44  B 44  
B 45  2 n PHE . 45  B 45  
B 46  2 n ILE . 46  B 46  
B 47  2 n SER . 47  B 47  
B 48  2 n PHE . 48  B 48  
B 49  2 n ILE . 49  B 49  
B 50  2 n THR . 50  B 50  
B 51  2 n GLY . 51  B 51  
B 52  2 n GLU . 52  B 52  
B 53  2 n ALA . 53  B 53  
B 54  2 n SER . 54  B 54  
B 55  2 n ASP . 55  B 55  
B 56  2 n LYS . 56  B 56  
B 57  2 n CYS . 57  B 57  
B 58  2 n GLN . 58  B 58  
B 59  2 n ARG . 59  B 59  
B 60  2 n GLU . 60  B 60  
B 61  2 n LYS . 61  B 61  
B 62  2 n ARG . 62  B 62  
B 63  2 n LYS . 63  B 63  
B 64  2 n THR . 64  B 64  
B 65  2 n ILE . 65  B 65  
B 66  2 n ASN . 66  B 66  
B 67  2 n GLY . 67  B 67  
B 68  2 n ASP . 68  B 68  
B 69  2 n ASP . 69  B 69  
B 70  2 n LEU . 70  B 70  
B 71  2 n LEU . 71  B 71  
B 72  2 n TRP . 72  B 72  
B 73  2 n ALA . 73  B 73  
B 74  2 n MET . 74  B 74  
B 75  2 n THR . 75  B 75  
B 76  2 n THR . 76  B 76  
B 77  2 n LEU . 77  B 77  
B 78  2 n GLY . 78  B 78  
B 79  2 n PHE . 79  B 79  
B 80  2 n GLU . 80  B 80  
B 81  2 n ASP . 81  B 81  
B 82  2 n TYR . 82  B 82  
B 83  2 n MET . 83  B 83  
B 84  2 n GLU . 84  B 84  
B 85  2 n PRO . 85  B 85  
B 86  2 n LEU . 86  B 86  
B 87  2 n LYS . 87  B 87  
B 88  2 n LEU . 88  B 88  
B 89  2 n TYR . 89  B 89  
B 90  2 n LEU . 90  B 90  
B 91  2 n HIS . 91  B 91  
B 92  2 n LYS . 92  B 92  
B 93  2 n PHE . 93  B 93  
B 94  2 n ARG . 94  B 94  
B 95  2 n GLU . 95  B 95  
C 1   3 n PHE . 1   C 1   
C 2   3 n TRP . 2   C 2   
C 3   3 n ALA . 3   C 3   
C 4   3 n GLU . 4   C 4   
C 5   3 n GLN . 5   C 5   
C 6   3 n TYR . 6   C 6   
C 7   3 n ARG . 7   C 7   
C 8   3 n GLU . 8   C 8   
C 9   3 n ILE . 9   C 9   
C 10  3 n GLU . 10  C 10  
C 11  3 n ALA . 11  C 11  
C 12  3 n THR . 12  C 12  
C 13  3 n THR . 13  C 13  
C 14  3 n ASP . 14  C 14  
C 15  3 n PHE . 15  C 15  
C 16  3 n LYS . 16  C 16  
C 17  3 n ASN . 17  C 17  
C 18  3 n HIS . 18  C 18  
C 19  3 n ASN . 19  C 19  
C 20  3 n LEU . 20  C 20  
C 21  3 n PRO . 21  C 21  
C 22  3 n LEU . 22  C 22  
C 23  3 n ALA . 23  C 23  
C 24  3 n ARG . 24  C 24  
C 25  3 n ILE . 25  C 25  
C 26  3 n LYS . 26  C 26  
C 27  3 n LYS . 27  C 27  
C 28  3 n ILE . 28  C 28  
C 29  3 n MET . 29  C 29  
C 30  3 n LYS . 30  C 30  
C 31  3 n ALA . 31  C 31  
C 32  3 n ASP . 32  C 32  
C 33  3 n GLU . 33  C 33  
C 34  3 n ASP . 34  C 34  
C 35  3 n VAL . 35  C 35  
C 36  3 n ARG . 36  C 36  
C 37  3 n MET . 37  C 37  
C 38  3 n ILE . 38  C 38  
C 39  3 n ALA . 39  C 39  
C 40  3 n ALA . 40  C 40  
C 41  3 n GLU . 41  C 41  
C 42  3 n ALA . 42  C 42  
C 43  3 n PRO . 43  C 43  
C 44  3 n VAL . 44  C 44  
C 45  3 n VAL . 45  C 45  
C 46  3 n PHE . 46  C 46  
C 47  3 n ALA . 47  C 47  
C 48  3 n ARG . 48  C 48  
C 49  3 n ALA . 49  C 49  
C 50  3 n CYS . 50  C 50  
C 51  3 n GLU . 51  C 51  
C 52  3 n MET . 52  C 52  
C 53  3 n PHE . 53  C 53  
C 54  3 n ILE . 54  C 54  
C 55  3 n LEU . 55  C 55  
C 56  3 n GLU . 56  C 56  
C 57  3 n LEU . 57  C 57  
C 58  3 n THR . 58  C 58  
C 59  3 n HIS . 59  C 59  
C 60  3 n ARG . 60  C 60  
C 61  3 n GLY . 61  C 61  
C 62  3 n TRP . 62  C 62  
C 63  3 n ALA . 63  C 63  
C 64  3 n HIS . 64  C 64  
C 65  3 n ALA . 65  C 65  
C 66  3 n GLU . 66  C 66  
C 67  3 n GLU . 67  C 67  
C 68  3 n ASN . 68  C 68  
C 69  3 n LYS . 69  C 69  
C 70  3 n ARG . 70  C 70  
C 71  3 n ARG . 71  C 71  
C 72  3 n THR . 72  C 72  
C 73  3 n LEU . 73  C 73  
C 74  3 n GLN . 74  C 74  
C 75  3 n LYS . 75  C 75  
C 76  3 n SER . 76  C 76  
C 77  3 n ASP . 77  C 77  
C 78  3 n ILE . 78  C 78  
C 79  3 n ALA . 79  C 79  
C 80  3 n ALA . 80  C 80  
C 81  3 n ALA . 81  C 81  
C 82  3 n ILE . 82  C 82  
C 83  3 n ALA . 83  C 83  
C 84  3 n ARG . 84  C 84  
C 85  3 n THR . 85  C 85  
C 86  3 n GLU . 86  C 86  
C 87  3 n VAL . 87  C 87  
C 88  3 n PHE . 88  C 88  
C 89  3 n ASP . 89  C 89  
C 90  3 n PHE . 90  C 90  
C 91  3 n LEU . 91  C 91  
C 92  3 n VAL . 92  C 92  
C 93  3 n ASP . 93  C 93  
C 94  3 n ILE . 94  C 94  
C 95  3 n VAL . 95  C 95  
C 96  3 n PRO . 96  C 96  
C 97  3 n ARG . 97  C 97  
C 98  3 n ASP . 98  C 98  
C 99  3 n ASP . 99  C 99  
C 100 3 n ALA . 100 C 100 
C 101 3 n LYS . 101 C 101 
C 102 3 n ASP . 102 C 102 
C 103 3 n VAL . 103 C 103 
C 104 3 n GLU . 104 C 104 
C 105 3 n ALA . 105 C 105 
C 106 3 n ALA . 106 C 106 
C 107 3 n ALA . 107 C 107 
C 108 3 n ALA . 108 C 108 
D 1   4 n DC  . 1   D 1   
D 2   4 n DA  . 2   D 2   
D 3   4 n DC  . 3   D 3   
D 4   4 n DG  . 4   D 4   
D 5   4 n DC  . 5   D 5   
D 6   4 n DA  . 6   D 6   
D 7   4 n DC  . 7   D 7   
D 8   4 n DC  . 8   D 8   
D 9   4 n DA  . 9   D 9   
D 10  4 n DG  . 10  D 10  
D 11  4 n DA  . 11  D 11  
D 12  4 n DC  . 12  D 12  
D 13  4 n DC  . 13  D 13  
D 14  4 n DA  . 14  D 14  
D 15  4 n DC  . 15  D 15  
D 16  4 n DA  . 16  D 16  
D 17  4 n DC  . 17  D 17  
D 18  4 n DC  . 18  D 18  
D 19  4 n DA  . 19  D 19  
D 20  4 n DG  . 20  D 20  
D 21  4 n DA  . 21  D 21  
D 22  4 n DA  . 22  D 22  
D 23  4 n DA  . 23  D 23  
D 24  4 n DC  . 24  D 24  
D 25  4 n DA  . 25  D 25  
D 26  4 n DA  . 26  D 26  
D 27  4 n DA  . 27  D 27  
D 28  4 n DC  . 28  D 28  
D 29  4 n DA  . 29  D 29  
D 30  4 n DA  . 30  D 30  
D 31  4 n DA  . 31  D 31  
E 1   5 n DT  . 1   E 1   
E 2   5 n DT  . 2   E 2   
E 3   5 n DT  . 3   E 3   
E 4   5 n DG  . 4   E 4   
E 5   5 n DT  . 5   E 5   
E 6   5 n DT  . 6   E 6   
E 7   5 n DT  . 7   E 7   
E 8   5 n DG  . 8   E 8   
E 9   5 n DT  . 9   E 9   
E 10  5 n DT  . 10  E 10  
E 11  5 n DT  . 11  E 11  
E 12  5 n DC  . 12  E 12  
E 13  5 n DT  . 13  E 13  
E 14  5 n DG  . 14  E 14  
E 15  5 n DG  . 15  E 15  
E 16  5 n DT  . 16  E 16  
E 17  5 n DG  . 17  E 17  
E 18  5 n DT  . 18  E 18  
E 19  5 n DG  . 19  E 19  
E 20  5 n DG  . 20  E 20  
E 21  5 n DT  . 21  E 21  
E 22  5 n DC  . 22  E 22  
E 23  5 n DT  . 23  E 23  
E 24  5 n DG  . 24  E 24  
E 25  5 n DG  . 25  E 25  
E 26  5 n DT  . 26  E 26  
E 27  5 n DG  . 27  E 27  
E 28  5 n DC  . 28  E 28  
E 29  5 n DG  . 29  E 29  
E 30  5 n DT  . 30  E 30  
E 31  5 n DG  . 31  E 31  
#
_software.classification other
_software.date           ?
_software.description    "Structure prediction"
_software.name           AlphaFold
_software.pdbx_ordinal   1
_software.type           package
_software.version        "AlphaFold-beta-20231127 (927599d6-1efe-4fa9-85d2-a29f909d212e @ 2024-12-03 00:14:34)"
#
loop_
_struct_asym.entity_id
_struct_asym.id
1 A 
2 B 
3 C 
4 D 
5 E 
#
loop_
_atom_site.group_PDB
_atom_site.id
_atom_site.type_symbol
_atom_site.label_atom_id
_atom_site.label_alt_id
_atom_site.label_comp_id
_atom_site.label_asym_id
_atom_site.label_entity_id
_atom_site.label_seq_id
_atom_site.pdbx_PDB_ins_code
_atom_site.Cartn_x
_atom_site.Cartn_y
_atom_site.Cartn_z
_atom_site.occupancy
_atom_site.B_iso_or_equiv
_atom_site.auth_seq_id
_atom_site.auth_asym_id
_atom_site.pdbx_PDB_model_num
ATOM 1    N N     . MET A 1 1   ? 10.658  35.060  14.464  1.00 19.04 1   A 1 
ATOM 2    C CA    . MET A 1 1   ? 9.870   33.980  15.087  1.00 19.43 1   A 1 
ATOM 3    C C     . MET A 1 1   ? 10.625  33.391  16.287  1.00 21.45 1   A 1 
ATOM 4    O O     . MET A 1 1   ? 11.392  32.456  16.102  1.00 16.43 1   A 1 
ATOM 5    C CB    . MET A 1 1   ? 9.562   32.894  14.053  1.00 17.34 1   A 1 
ATOM 6    C CG    . MET A 1 1   ? 8.650   33.376  12.907  1.00 13.49 1   A 1 
ATOM 7    S SD    . MET A 1 1   ? 8.130   31.978  11.893  1.00 11.54 1   A 1 
ATOM 8    C CE    . MET A 1 1   ? 7.068   32.811  10.699  1.00 10.89 1   A 1 
ATOM 9    N N     . PRO A 1 2   ? 10.505  33.927  17.524  1.00 19.71 2   A 1 
ATOM 10   C CA    . PRO A 1 2   ? 11.511  33.665  18.566  1.00 19.65 2   A 1 
ATOM 11   C C     . PRO A 1 2   ? 11.216  32.462  19.468  1.00 20.62 2   A 1 
ATOM 12   O O     . PRO A 1 2   ? 12.094  31.994  20.182  1.00 17.47 2   A 1 
ATOM 13   C CB    . PRO A 1 2   ? 11.554  34.975  19.362  1.00 18.20 2   A 1 
ATOM 14   C CG    . PRO A 1 2   ? 10.106  35.470  19.274  1.00 16.57 2   A 1 
ATOM 15   C CD    . PRO A 1 2   ? 9.680   35.038  17.862  1.00 17.18 2   A 1 
ATOM 16   N N     . ARG A 1 3   ? 9.955   31.957  19.510  1.00 24.41 3   A 1 
ATOM 17   C CA    . ARG A 1 3   ? 9.465   31.165  20.658  1.00 24.30 3   A 1 
ATOM 18   C C     . ARG A 1 3   ? 9.964   29.720  20.748  1.00 23.71 3   A 1 
ATOM 19   O O     . ARG A 1 3   ? 9.718   29.100  21.775  1.00 21.57 3   A 1 
ATOM 20   C CB    . ARG A 1 3   ? 7.932   31.220  20.729  1.00 23.73 3   A 1 
ATOM 21   C CG    . ARG A 1 3   ? 7.419   32.456  21.484  1.00 20.78 3   A 1 
ATOM 22   C CD    . ARG A 1 3   ? 5.906   32.349  21.712  1.00 19.28 3   A 1 
ATOM 23   N NE    . ARG A 1 3   ? 5.367   33.504  22.445  1.00 17.62 3   A 1 
ATOM 24   C CZ    . ARG A 1 3   ? 4.100   33.690  22.807  1.00 15.89 3   A 1 
ATOM 25   N NH1   . ARG A 1 3   ? 3.176   32.813  22.536  1.00 14.95 3   A 1 
ATOM 26   N NH2   . ARG A 1 3   ? 3.753   34.758  23.448  1.00 13.69 3   A 1 
ATOM 27   N N     . CYS A 1 4   ? 10.653  29.171  19.749  1.00 28.72 4   A 1 
ATOM 28   C CA    . CYS A 1 4   ? 10.993  27.739  19.765  1.00 28.74 4   A 1 
ATOM 29   C C     . CYS A 1 4   ? 12.078  27.348  20.795  1.00 28.52 4   A 1 
ATOM 30   O O     . CYS A 1 4   ? 12.285  26.172  21.059  1.00 26.62 4   A 1 
ATOM 31   C CB    . CYS A 1 4   ? 11.342  27.282  18.338  1.00 27.99 4   A 1 
ATOM 32   S SG    . CYS A 1 4   ? 10.972  25.510  18.161  1.00 24.74 4   A 1 
ATOM 33   N N     . ASN A 1 5   ? 12.725  28.317  21.455  1.00 24.63 5   A 1 
ATOM 34   C CA    . ASN A 1 5   ? 13.855  28.074  22.359  1.00 25.88 5   A 1 
ATOM 35   C C     . ASN A 1 5   ? 13.536  27.228  23.607  1.00 25.37 5   A 1 
ATOM 36   O O     . ASN A 1 5   ? 14.461  26.642  24.172  1.00 23.32 5   A 1 
ATOM 37   C CB    . ASN A 1 5   ? 14.456  29.419  22.794  1.00 25.21 5   A 1 
ATOM 38   C CG    . ASN A 1 5   ? 15.443  29.996  21.790  1.00 21.71 5   A 1 
ATOM 39   O OD1   . ASN A 1 5   ? 15.807  29.386  20.814  1.00 21.38 5   A 1 
ATOM 40   N ND2   . ASN A 1 5   ? 15.918  31.202  22.021  1.00 22.09 5   A 1 
ATOM 41   N N     . LYS A 1 6   ? 12.277  27.171  24.084  1.00 21.58 6   A 1 
ATOM 42   C CA    . LYS A 1 6   ? 11.991  26.627  25.428  1.00 23.57 6   A 1 
ATOM 43   C C     . LYS A 1 6   ? 12.187  25.112  25.575  1.00 23.99 6   A 1 
ATOM 44   O O     . LYS A 1 6   ? 12.356  24.651  26.696  1.00 20.58 6   A 1 
ATOM 45   C CB    . LYS A 1 6   ? 10.590  27.040  25.900  1.00 23.13 6   A 1 
ATOM 46   C CG    . LYS A 1 6   ? 10.663  28.182  26.927  1.00 20.49 6   A 1 
ATOM 47   C CD    . LYS A 1 6   ? 9.297   28.443  27.565  1.00 18.03 6   A 1 
ATOM 48   C CE    . LYS A 1 6   ? 9.409   29.523  28.635  1.00 16.05 6   A 1 
ATOM 49   N NZ    . LYS A 1 6   ? 8.154   29.709  29.392  1.00 13.27 6   A 1 
ATOM 50   N N     . CYS A 1 7   ? 12.139  24.326  24.499  1.00 27.98 7   A 1 
ATOM 51   C CA    . CYS A 1 7   ? 12.110  22.868  24.614  1.00 29.15 7   A 1 
ATOM 52   C C     . CYS A 1 7   ? 13.466  22.213  24.947  1.00 28.04 7   A 1 
ATOM 53   O O     . CYS A 1 7   ? 13.508  21.000  25.097  1.00 26.16 7   A 1 
ATOM 54   C CB    . CYS A 1 7   ? 11.485  22.266  23.348  1.00 28.85 7   A 1 
ATOM 55   S SG    . CYS A 1 7   ? 9.749   22.767  23.198  1.00 27.38 7   A 1 
ATOM 56   N N     . LEU A 1 8   ? 14.548  22.977  25.043  1.00 26.14 8   A 1 
ATOM 57   C CA    . LEU A 1 8   ? 15.904  22.437  25.213  1.00 28.61 8   A 1 
ATOM 58   C C     . LEU A 1 8   ? 16.267  22.042  26.656  1.00 27.22 8   A 1 
ATOM 59   O O     . LEU A 1 8   ? 17.213  21.273  26.829  1.00 24.95 8   A 1 
ATOM 60   C CB    . LEU A 1 8   ? 16.924  23.451  24.678  1.00 27.56 8   A 1 
ATOM 61   C CG    . LEU A 1 8   ? 17.122  23.404  23.153  1.00 25.33 8   A 1 
ATOM 62   C CD1   . LEU A 1 8   ? 17.858  24.656  22.686  1.00 26.74 8   A 1 
ATOM 63   C CD2   . LEU A 1 8   ? 17.937  22.182  22.730  1.00 29.12 8   A 1 
ATOM 64   N N     . SER A 1 9   ? 15.596  22.584  27.692  1.00 23.42 9   A 1 
ATOM 65   C CA    . SER A 1 9   ? 16.203  22.589  29.036  1.00 27.03 9   A 1 
ATOM 66   C C     . SER A 1 9   ? 16.036  21.324  29.863  1.00 26.35 9   A 1 
ATOM 67   O O     . SER A 1 9   ? 16.844  21.100  30.755  1.00 24.57 9   A 1 
ATOM 68   C CB    . SER A 1 9   ? 15.689  23.778  29.850  1.00 25.86 9   A 1 
ATOM 69   O OG    . SER A 1 9   ? 14.311  23.658  30.123  1.00 23.91 9   A 1 
ATOM 70   N N     . GLU A 1 10  ? 14.961  20.549  29.676  1.00 29.83 10  A 1 
ATOM 71   C CA    . GLU A 1 10  ? 14.681  19.438  30.597  1.00 33.35 10  A 1 
ATOM 72   C C     . GLU A 1 10  ? 15.552  18.219  30.262  1.00 31.75 10  A 1 
ATOM 73   O O     . GLU A 1 10  ? 15.298  17.477  29.319  1.00 29.00 10  A 1 
ATOM 74   C CB    . GLU A 1 10  ? 13.179  19.145  30.698  1.00 31.51 10  A 1 
ATOM 75   C CG    . GLU A 1 10  ? 12.453  20.245  31.503  1.00 29.19 10  A 1 
ATOM 76   C CD    . GLU A 1 10  ? 10.948  19.998  31.701  1.00 27.47 10  A 1 
ATOM 77   O OE1   . GLU A 1 10  ? 10.378  20.680  32.579  1.00 26.52 10  A 1 
ATOM 78   O OE2   . GLU A 1 10  ? 10.362  19.192  30.943  1.00 27.54 10  A 1 
ATOM 79   N N     . ASN A 1 11  ? 16.579  18.051  31.081  1.00 27.88 11  A 1 
ATOM 80   C CA    . ASN A 1 11  ? 17.671  17.078  30.985  1.00 31.51 11  A 1 
ATOM 81   C C     . ASN A 1 11  ? 17.298  15.631  31.344  1.00 29.52 11  A 1 
ATOM 82   O O     . ASN A 1 11  ? 18.204  14.818  31.526  1.00 27.34 11  A 1 
ATOM 83   C CB    . ASN A 1 11  ? 18.807  17.570  31.913  1.00 29.88 11  A 1 
ATOM 84   C CG    . ASN A 1 11  ? 20.019  18.129  31.199  1.00 26.26 11  A 1 
ATOM 85   O OD1   . ASN A 1 11  ? 20.167  18.122  29.995  1.00 27.22 11  A 1 
ATOM 86   N ND2   . ASN A 1 11  ? 20.969  18.628  31.960  1.00 27.99 11  A 1 
ATOM 87   N N     . ASP A 1 12  ? 16.013  15.295  31.539  1.00 33.16 12  A 1 
ATOM 88   C CA    . ASP A 1 12  ? 15.652  14.003  32.120  1.00 36.62 12  A 1 
ATOM 89   C C     . ASP A 1 12  ? 16.102  12.831  31.237  1.00 33.84 12  A 1 
ATOM 90   O O     . ASP A 1 12  ? 15.713  12.695  30.076  1.00 31.37 12  A 1 
ATOM 91   C CB    . ASP A 1 12  ? 14.162  13.935  32.464  1.00 34.28 12  A 1 
ATOM 92   C CG    . ASP A 1 12  ? 13.831  14.301  33.915  1.00 29.92 12  A 1 
ATOM 93   O OD1   . ASP A 1 12  ? 14.748  14.244  34.762  1.00 29.66 12  A 1 
ATOM 94   O OD2   . ASP A 1 12  ? 12.628  14.536  34.170  1.00 29.68 12  A 1 
ATOM 95   N N     . SER A 1 13  ? 16.898  11.954  31.852  1.00 23.36 13  A 1 
ATOM 96   C CA    . SER A 1 13  ? 17.611  10.799  31.288  1.00 27.25 13  A 1 
ATOM 97   C C     . SER A 1 13  ? 16.718  9.624   30.866  1.00 26.16 13  A 1 
ATOM 98   O O     . SER A 1 13  ? 17.143  8.466   30.901  1.00 23.86 13  A 1 
ATOM 99   C CB    . SER A 1 13  ? 18.638  10.334  32.323  1.00 26.02 13  A 1 
ATOM 100  O OG    . SER A 1 13  ? 17.980  9.910   33.500  1.00 23.85 13  A 1 
ATOM 101  N N     . ALA A 1 14  ? 15.443  9.862   30.557  1.00 27.20 14  A 1 
ATOM 102  C CA    . ALA A 1 14  ? 14.492  8.802   30.263  1.00 28.78 14  A 1 
ATOM 103  C C     . ALA A 1 14  ? 14.883  8.019   28.996  1.00 27.80 14  A 1 
ATOM 104  O O     . ALA A 1 14  ? 15.412  8.570   28.031  1.00 25.77 14  A 1 
ATOM 105  C CB    . ALA A 1 14  ? 13.084  9.399   30.194  1.00 27.11 14  A 1 
ATOM 106  N N     . SER A 1 15  ? 14.590  6.710   29.022  1.00 24.91 15  A 1 
ATOM 107  C CA    . SER A 1 15  ? 15.109  5.663   28.138  1.00 27.39 15  A 1 
ATOM 108  C C     . SER A 1 15  ? 14.947  5.911   26.627  1.00 26.50 15  A 1 
ATOM 109  O O     . SER A 1 15  ? 13.986  6.540   26.177  1.00 25.10 15  A 1 
ATOM 110  C CB    . SER A 1 15  ? 14.434  4.338   28.510  1.00 26.62 15  A 1 
ATOM 111  O OG    . SER A 1 15  ? 13.023  4.472   28.469  1.00 24.18 15  A 1 
ATOM 112  N N     . GLU A 1 16  ? 15.840  5.267   25.859  1.00 27.62 16  A 1 
ATOM 113  C CA    . GLU A 1 16  ? 15.995  5.329   24.393  1.00 29.97 16  A 1 
ATOM 114  C C     . GLU A 1 16  ? 14.688  5.215   23.581  1.00 28.63 16  A 1 
ATOM 115  O O     . GLU A 1 16  ? 14.527  5.897   22.564  1.00 26.37 16  A 1 
ATOM 116  C CB    . GLU A 1 16  ? 16.934  4.185   23.963  1.00 28.83 16  A 1 
ATOM 117  C CG    . GLU A 1 16  ? 18.389  4.356   24.451  1.00 26.35 16  A 1 
ATOM 118  C CD    . GLU A 1 16  ? 19.295  3.193   23.998  1.00 24.39 16  A 1 
ATOM 119  O OE1   . GLU A 1 16  ? 20.444  3.469   23.595  1.00 23.77 16  A 1 
ATOM 120  O OE2   . GLU A 1 16  ? 18.824  2.033   24.065  1.00 25.40 16  A 1 
ATOM 121  N N     . ASP A 1 17  ? 13.734  4.401   24.044  1.00 28.42 17  A 1 
ATOM 122  C CA    . ASP A 1 17  ? 12.474  4.156   23.330  1.00 31.24 17  A 1 
ATOM 123  C C     . ASP A 1 17  ? 11.620  5.420   23.116  1.00 29.73 17  A 1 
ATOM 124  O O     . ASP A 1 17  ? 10.869  5.516   22.135  1.00 27.72 17  A 1 
ATOM 125  C CB    . ASP A 1 17  ? 11.645  3.115   24.098  1.00 30.57 17  A 1 
ATOM 126  C CG    . ASP A 1 17  ? 11.793  1.678   23.586  1.00 27.03 17  A 1 
ATOM 127  O OD1   . ASP A 1 17  ? 12.226  1.488   22.425  1.00 26.82 17  A 1 
ATOM 128  O OD2   . ASP A 1 17  ? 11.380  0.760   24.345  1.00 26.95 17  A 1 
ATOM 129  N N     . ARG A 1 18  ? 11.708  6.416   24.026  1.00 30.10 18  A 1 
ATOM 130  C CA    . ARG A 1 18  ? 10.960  7.667   23.868  1.00 31.57 18  A 1 
ATOM 131  C C     . ARG A 1 18  ? 11.472  8.523   22.710  1.00 30.54 18  A 1 
ATOM 132  O O     . ARG A 1 18  ? 10.706  9.337   22.194  1.00 28.01 18  A 1 
ATOM 133  C CB    . ARG A 1 18  ? 10.964  8.483   25.168  1.00 30.53 18  A 1 
ATOM 134  C CG    . ARG A 1 18  ? 9.980   7.931   26.205  1.00 27.58 18  A 1 
ATOM 135  C CD    . ARG A 1 18  ? 9.888   8.888   27.392  1.00 26.28 18  A 1 
ATOM 136  N NE    . ARG A 1 18  ? 8.987   8.404   28.442  1.00 24.45 18  A 1 
ATOM 137  C CZ    . ARG A 1 18  ? 8.709   9.011   29.582  1.00 22.22 18  A 1 
ATOM 138  N NH1   . ARG A 1 18  ? 9.214   10.186  29.866  1.00 20.59 18  A 1 
ATOM 139  N NH2   . ARG A 1 18  ? 7.931   8.464   30.455  1.00 19.64 18  A 1 
ATOM 140  N N     . HIS A 1 19  ? 12.721  8.344   22.303  1.00 27.43 19  A 1 
ATOM 141  C CA    . HIS A 1 19  ? 13.330  9.168   21.265  1.00 28.45 19  A 1 
ATOM 142  C C     . HIS A 1 19  ? 12.671  8.944   19.903  1.00 27.50 19  A 1 
ATOM 143  O O     . HIS A 1 19  ? 12.303  9.910   19.224  1.00 25.83 19  A 1 
ATOM 144  C CB    . HIS A 1 19  ? 14.848  8.955   21.233  1.00 27.96 19  A 1 
ATOM 145  C CG    . HIS A 1 19  ? 15.593  10.226  21.540  1.00 26.23 19  A 1 
ATOM 146  N ND1   . HIS A 1 19  ? 15.594  10.894  22.735  1.00 26.14 19  A 1 
ATOM 147  C CD2   . HIS A 1 19  ? 16.354  10.966  20.665  1.00 25.96 19  A 1 
ATOM 148  C CE1   . HIS A 1 19  ? 16.338  12.007  22.603  1.00 25.05 19  A 1 
ATOM 149  N NE2   . HIS A 1 19  ? 16.809  12.085  21.358  1.00 24.32 19  A 1 
ATOM 150  N N     . TRP A 1 20  ? 12.406  7.677   19.550  1.00 34.28 20  A 1 
ATOM 151  C CA    . TRP A 1 20  ? 11.717  7.316   18.310  1.00 30.68 20  A 1 
ATOM 152  C C     . TRP A 1 20  ? 10.324  7.921   18.178  1.00 28.94 20  A 1 
ATOM 153  O O     . TRP A 1 20  ? 9.938   8.392   17.106  1.00 26.11 20  A 1 
ATOM 154  C CB    . TRP A 1 20  ? 11.602  5.796   18.220  1.00 29.30 20  A 1 
ATOM 155  C CG    . TRP A 1 20  ? 12.783  5.165   17.616  1.00 26.15 20  A 1 
ATOM 156  C CD1   . TRP A 1 20  ? 13.732  4.465   18.269  1.00 23.62 20  A 1 
ATOM 157  C CD2   . TRP A 1 20  ? 13.161  5.184   16.199  1.00 25.06 20  A 1 
ATOM 158  N NE1   . TRP A 1 20  ? 14.684  4.034   17.363  1.00 21.52 20  A 1 
ATOM 159  C CE2   . TRP A 1 20  ? 14.369  4.462   16.085  1.00 22.23 20  A 1 
ATOM 160  C CE3   . TRP A 1 20  ? 12.597  5.746   15.046  1.00 26.51 20  A 1 
ATOM 161  C CZ2   . TRP A 1 20  ? 15.010  4.305   14.830  1.00 27.46 20  A 1 
ATOM 162  C CZ3   . TRP A 1 20  ? 13.240  5.594   13.794  1.00 27.57 20  A 1 
ATOM 163  C CH2   . TRP A 1 20  ? 14.431  4.890   13.691  1.00 28.91 20  A 1 
ATOM 164  N N     . HIS A 1 21  ? 9.545   7.918   19.259  1.00 31.72 21  A 1 
ATOM 165  C CA    . HIS A 1 21  ? 8.213   8.500   19.233  1.00 32.75 21  A 1 
ATOM 166  C C     . HIS A 1 21  ? 8.254   10.005  18.975  1.00 31.63 21  A 1 
ATOM 167  O O     . HIS A 1 21  ? 7.400   10.525  18.257  1.00 29.70 21  A 1 
ATOM 168  C CB    . HIS A 1 21  ? 7.451   8.155   20.517  1.00 32.05 21  A 1 
ATOM 169  C CG    . HIS A 1 21  ? 6.529   6.980   20.321  1.00 29.03 21  A 1 
ATOM 170  N ND1   . HIS A 1 21  ? 5.408   6.971   19.533  1.00 28.38 21  A 1 
ATOM 171  C CD2   . HIS A 1 21  ? 6.639   5.735   20.861  1.00 28.46 21  A 1 
ATOM 172  C CE1   . HIS A 1 21  ? 4.853   5.753   19.586  1.00 26.79 21  A 1 
ATOM 173  N NE2   . HIS A 1 21  ? 5.564   4.960   20.382  1.00 25.32 21  A 1 
ATOM 174  N N     . ARG A 1 22  ? 9.245   10.694  19.529  1.00 27.93 22  A 1 
ATOM 175  C CA    . ARG A 1 22  ? 9.350   12.148  19.421  1.00 27.83 22  A 1 
ATOM 176  C C     . ARG A 1 22  ? 9.739   12.586  18.006  1.00 26.83 22  A 1 
ATOM 177  O O     . ARG A 1 22  ? 9.127   13.517  17.478  1.00 24.81 22  A 1 
ATOM 178  C CB    . ARG A 1 22  ? 10.315  12.671  20.498  1.00 27.17 22  A 1 
ATOM 179  C CG    . ARG A 1 22  ? 9.821   13.983  21.105  1.00 24.48 22  A 1 
ATOM 180  C CD    . ARG A 1 22  ? 10.771  14.448  22.218  1.00 22.34 22  A 1 
ATOM 181  N NE    . ARG A 1 22  ? 10.210  15.550  23.017  1.00 20.68 22  A 1 
ATOM 182  C CZ    . ARG A 1 22  ? 10.806  16.153  24.040  1.00 17.59 22  A 1 
ATOM 183  N NH1   . ARG A 1 22  ? 12.022  15.842  24.410  1.00 16.47 22  A 1 
ATOM 184  N NH2   . ARG A 1 22  ? 10.199  17.074  24.714  1.00 15.33 22  A 1 
ATOM 185  N N     . THR A 1 23  ? 10.669  11.880  17.371  1.00 29.32 23  A 1 
ATOM 186  C CA    . THR A 1 23  ? 11.076  12.167  15.983  1.00 28.26 23  A 1 
ATOM 187  C C     . THR A 1 23  ? 9.954   11.883  14.987  1.00 27.07 23  A 1 
ATOM 188  O O     . THR A 1 23  ? 9.672   12.724  14.139  1.00 25.17 23  A 1 
ATOM 189  C CB    . THR A 1 23  ? 12.337  11.390  15.588  1.00 26.93 23  A 1 
ATOM 190  O OG1   . THR A 1 23  ? 12.257  10.054  16.041  1.00 26.18 23  A 1 
ATOM 191  C CG2   . THR A 1 23  ? 13.582  12.012  16.204  1.00 28.08 23  A 1 
ATOM 192  N N     . ALA A 1 24  ? 9.215   10.776  15.141  1.00 29.53 24  A 1 
ATOM 193  C CA    . ALA A 1 24  ? 8.073   10.468  14.281  1.00 28.35 24  A 1 
ATOM 194  C C     . ALA A 1 24  ? 6.924   11.490  14.418  1.00 27.84 24  A 1 
ATOM 195  O O     . ALA A 1 24  ? 6.248   11.799  13.443  1.00 26.32 24  A 1 
ATOM 196  C CB    . ALA A 1 24  ? 7.593   9.052   14.584  1.00 27.54 24  A 1 
ATOM 197  N N     . THR A 1 25  ? 6.689   12.038  15.628  1.00 27.24 25  A 1 
ATOM 198  C CA    . THR A 1 25  ? 5.676   13.096  15.825  1.00 25.32 25  A 1 
ATOM 199  C C     . THR A 1 25  ? 6.107   14.442  15.261  1.00 25.26 25  A 1 
ATOM 200  O O     . THR A 1 25  ? 5.247   15.165  14.743  1.00 23.08 25  A 1 
ATOM 201  C CB    . THR A 1 25  ? 5.255   13.288  17.289  1.00 24.00 25  A 1 
ATOM 202  O OG1   . THR A 1 25  ? 6.202   12.819  18.216  1.00 21.72 25  A 1 
ATOM 203  C CG2   . THR A 1 25  ? 3.947   12.569  17.594  1.00 22.52 25  A 1 
ATOM 204  N N     . LEU A 1 26  ? 7.398   14.774  15.299  1.00 24.72 26  A 1 
ATOM 205  C CA    . LEU A 1 26  ? 7.911   16.010  14.691  1.00 24.49 26  A 1 
ATOM 206  C C     . LEU A 1 26  ? 7.688   16.020  13.177  1.00 24.45 26  A 1 
ATOM 207  O O     . LEU A 1 26  ? 7.209   17.026  12.652  1.00 22.13 26  A 1 
ATOM 208  C CB    . LEU A 1 26  ? 9.404   16.168  15.039  1.00 22.41 26  A 1 
ATOM 209  C CG    . LEU A 1 26  ? 9.630   16.801  16.422  1.00 19.54 26  A 1 
ATOM 210  C CD1   . LEU A 1 26  ? 11.061  16.547  16.888  1.00 19.05 26  A 1 
ATOM 211  C CD2   . LEU A 1 26  ? 9.390   18.310  16.392  1.00 20.71 26  A 1 
ATOM 212  N N     . PHE A 1 27  ? 7.911   14.880  12.505  1.00 28.24 27  A 1 
ATOM 213  C CA    . PHE A 1 27  ? 7.661   14.731  11.070  1.00 28.32 27  A 1 
ATOM 214  C C     . PHE A 1 27  ? 6.212   15.034  10.683  1.00 28.74 27  A 1 
ATOM 215  O O     . PHE A 1 27  ? 5.959   15.795  9.751   1.00 25.74 27  A 1 
ATOM 216  C CB    . PHE A 1 27  ? 8.030   13.312  10.638  1.00 26.01 27  A 1 
ATOM 217  C CG    . PHE A 1 27  ? 9.349   13.256  9.931   1.00 22.16 27  A 1 
ATOM 218  C CD1   . PHE A 1 27  ? 9.391   13.446  8.538   1.00 20.35 27  A 1 
ATOM 219  C CD2   . PHE A 1 27  ? 10.532  13.067  10.655  1.00 20.77 27  A 1 
ATOM 220  C CE1   . PHE A 1 27  ? 10.620  13.438  7.870   1.00 18.43 27  A 1 
ATOM 221  C CE2   . PHE A 1 27  ? 11.767  13.062  9.990   1.00 18.35 27  A 1 
ATOM 222  C CZ    . PHE A 1 27  ? 11.803  13.248  8.597   1.00 18.92 27  A 1 
ATOM 223  N N     . MET A 1 28  ? 5.234   14.455  11.407  1.00 30.82 28  A 1 
ATOM 224  C CA    . MET A 1 28  ? 3.824   14.633  11.044  1.00 30.88 28  A 1 
ATOM 225  C C     . MET A 1 28  ? 3.328   16.073  11.233  1.00 31.49 28  A 1 
ATOM 226  O O     . MET A 1 28  ? 2.484   16.522  10.473  1.00 28.69 28  A 1 
ATOM 227  C CB    . MET A 1 28  ? 2.932   13.661  11.836  1.00 28.71 28  A 1 
ATOM 228  C CG    . MET A 1 28  ? 2.937   12.265  11.208  1.00 25.43 28  A 1 
ATOM 229  S SD    . MET A 1 28  ? 1.379   11.355  11.451  1.00 23.13 28  A 1 
ATOM 230  C CE    . MET A 1 28  ? 1.574   10.119  10.147  1.00 22.17 28  A 1 
ATOM 231  N N     . ASN A 1 29  ? 3.827   16.785  12.230  1.00 25.81 29  A 1 
ATOM 232  C CA    . ASN A 1 29  ? 3.351   18.138  12.496  1.00 25.12 29  A 1 
ATOM 233  C C     . ASN A 1 29  ? 3.801   19.149  11.434  1.00 24.88 29  A 1 
ATOM 234  O O     . ASN A 1 29  ? 3.009   20.006  11.060  1.00 22.76 29  A 1 
ATOM 235  C CB    . ASN A 1 29  ? 3.775   18.568  13.903  1.00 23.72 29  A 1 
ATOM 236  C CG    . ASN A 1 29  ? 2.840   18.058  14.990  1.00 20.66 29  A 1 
ATOM 237  O OD1   . ASN A 1 29  ? 1.733   17.609  14.769  1.00 20.22 29  A 1 
ATOM 238  N ND2   . ASN A 1 29  ? 3.266   18.148  16.232  1.00 20.50 29  A 1 
ATOM 239  N N     . CYS A 1 30  ? 5.029   19.031  10.916  1.00 28.38 30  A 1 
ATOM 240  C CA    . CYS A 1 30  ? 5.529   19.974  9.913   1.00 28.84 30  A 1 
ATOM 241  C C     . CYS A 1 30  ? 4.764   19.897  8.588   1.00 28.07 30  A 1 
ATOM 242  O O     . CYS A 1 30  ? 4.556   20.922  7.952   1.00 25.48 30  A 1 
ATOM 243  C CB    . CYS A 1 30  ? 7.029   19.773  9.696   1.00 26.75 30  A 1 
ATOM 244  S SG    . CYS A 1 30  ? 7.998   20.485  11.062  1.00 23.94 30  A 1 
ATOM 245  N N     . VAL A 1 31  ? 4.289   18.704  8.191   1.00 25.82 31  A 1 
ATOM 246  C CA    . VAL A 1 31  ? 3.573   18.529  6.905   1.00 26.54 31  A 1 
ATOM 247  C C     . VAL A 1 31  ? 2.155   19.122  6.944   1.00 25.85 31  A 1 
ATOM 248  O O     . VAL A 1 31  ? 1.625   19.527  5.914   1.00 23.52 31  A 1 
ATOM 249  C CB    . VAL A 1 31  ? 3.544   17.044  6.499   1.00 24.86 31  A 1 
ATOM 250  C CG1   . VAL A 1 31  ? 2.920   16.840  5.113   1.00 22.53 31  A 1 
ATOM 251  C CG2   . VAL A 1 31  ? 4.942   16.430  6.459   1.00 23.66 31  A 1 
ATOM 252  N N     . SER A 1 32  ? 1.516   19.163  8.126   1.00 25.96 32  A 1 
ATOM 253  C CA    . SER A 1 32  ? 0.098   19.547  8.231   1.00 26.36 32  A 1 
ATOM 254  C C     . SER A 1 32  ? -0.164  21.041  8.055   1.00 25.27 32  A 1 
ATOM 255  O O     . SER A 1 32  ? -1.207  21.417  7.510   1.00 22.96 32  A 1 
ATOM 256  C CB    . SER A 1 32  ? -0.487  19.070  9.553   1.00 24.59 32  A 1 
ATOM 257  O OG    . SER A 1 32  ? 0.077   19.723  10.674  1.00 23.06 32  A 1 
ATOM 258  N N     . ASN A 1 33  ? 0.738   21.872  8.526   1.00 24.92 33  A 1 
ATOM 259  C CA    . ASN A 1 33  ? 0.611   23.301  8.309   1.00 25.78 33  A 1 
ATOM 260  C C     . ASN A 1 33  ? 1.083   23.598  6.885   1.00 25.01 33  A 1 
ATOM 261  O O     . ASN A 1 33  ? 2.279   23.593  6.624   1.00 22.94 33  A 1 
ATOM 262  C CB    . ASN A 1 33  ? 1.368   24.084  9.383   1.00 24.12 33  A 1 
ATOM 263  C CG    . ASN A 1 33  ? 0.612   24.163  10.706  1.00 20.98 33  A 1 
ATOM 264  O OD1   . ASN A 1 33  ? -0.580  23.928  10.803  1.00 20.93 33  A 1 
ATOM 265  N ND2   . ASN A 1 33  ? 1.286   24.541  11.765  1.00 22.18 33  A 1 
ATOM 266  N N     . GLY A 1 34  ? 0.143   23.884  6.005   1.00 27.61 34  A 1 
ATOM 267  C CA    . GLY A 1 34  ? 0.393   24.420  4.671   1.00 27.20 34  A 1 
ATOM 268  C C     . GLY A 1 34  ? 1.008   25.827  4.669   1.00 26.74 34  A 1 
ATOM 269  O O     . GLY A 1 34  ? 0.685   26.633  3.799   1.00 24.46 34  A 1 
ATOM 270  N N     . THR A 1 35  ? 1.828   26.133  5.669   1.00 26.75 35  A 1 
ATOM 271  C CA    . THR A 1 35  ? 2.707   27.290  5.615   1.00 26.73 35  A 1 
ATOM 272  C C     . THR A 1 35  ? 3.581   27.101  4.395   1.00 26.04 35  A 1 
ATOM 273  O O     . THR A 1 35  ? 4.299   26.108  4.302   1.00 23.34 35  A 1 
ATOM 274  C CB    . THR A 1 35  ? 3.568   27.437  6.870   1.00 24.62 35  A 1 
ATOM 275  O OG1   . THR A 1 35  ? 4.017   26.181  7.333   1.00 22.50 35  A 1 
ATOM 276  C CG2   . THR A 1 35  ? 2.770   28.086  8.002   1.00 23.44 35  A 1 
ATOM 277  N N     . VAL A 1 36  ? 3.479   28.060  3.493   1.00 24.96 36  A 1 
ATOM 278  C CA    . VAL A 1 36  ? 4.438   28.290  2.420   1.00 26.48 36  A 1 
ATOM 279  C C     . VAL A 1 36  ? 5.812   28.081  3.027   1.00 26.11 36  A 1 
ATOM 280  O O     . VAL A 1 36  ? 6.147   28.743  4.015   1.00 24.32 36  A 1 
ATOM 281  C CB    . VAL A 1 36  ? 4.306   29.728  1.882   1.00 24.97 36  A 1 
ATOM 282  C CG1   . VAL A 1 36  ? 5.235   29.978  0.701   1.00 22.68 36  A 1 
ATOM 283  C CG2   . VAL A 1 36  ? 2.866   30.009  1.422   1.00 24.76 36  A 1 
ATOM 284  N N     . TYR A 1 37  ? 6.546   27.082  2.525   1.00 26.46 37  A 1 
ATOM 285  C CA    . TYR A 1 37  ? 7.956   26.943  2.863   1.00 26.64 37  A 1 
ATOM 286  C C     . TYR A 1 37  ? 8.574   28.294  2.514   1.00 26.01 37  A 1 
ATOM 287  O O     . TYR A 1 37  ? 8.672   28.643  1.338   1.00 24.15 37  A 1 
ATOM 288  C CB    . TYR A 1 37  ? 8.590   25.787  2.069   1.00 26.02 37  A 1 
ATOM 289  C CG    . TYR A 1 37  ? 8.378   24.411  2.666   1.00 26.09 37  A 1 
ATOM 290  C CD1   . TYR A 1 37  ? 9.370   23.839  3.494   1.00 26.41 37  A 1 
ATOM 291  C CD2   . TYR A 1 37  ? 7.208   23.673  2.400   1.00 28.35 37  A 1 
ATOM 292  C CE1   . TYR A 1 37  ? 9.207   22.556  4.051   1.00 26.07 37  A 1 
ATOM 293  C CE2   . TYR A 1 37  ? 7.023   22.393  2.956   1.00 24.93 37  A 1 
ATOM 294  C CZ    . TYR A 1 37  ? 8.030   21.832  3.776   1.00 24.12 37  A 1 
ATOM 295  O OH    . TYR A 1 37  ? 7.856   20.568  4.307   1.00 23.23 37  A 1 
ATOM 296  N N     . GLU A 1 38  ? 8.874   29.097  3.533   1.00 25.05 38  A 1 
ATOM 297  C CA    . GLU A 1 38  ? 9.759   30.233  3.341   1.00 27.23 38  A 1 
ATOM 298  C C     . GLU A 1 38  ? 11.057  29.615  2.843   1.00 26.36 38  A 1 
ATOM 299  O O     . GLU A 1 38  ? 11.818  29.013  3.612   1.00 24.79 38  A 1 
ATOM 300  C CB    . GLU A 1 38  ? 9.976   31.053  4.625   1.00 26.90 38  A 1 
ATOM 301  C CG    . GLU A 1 38  ? 8.866   32.082  4.877   1.00 24.51 38  A 1 
ATOM 302  C CD    . GLU A 1 38  ? 9.142   33.020  6.067   1.00 22.24 38  A 1 
ATOM 303  O OE1   . GLU A 1 38  ? 8.526   34.102  6.115   1.00 20.86 38  A 1 
ATOM 304  O OE2   . GLU A 1 38  ? 9.932   32.643  6.967   1.00 21.22 38  A 1 
ATOM 305  N N     . GLU A 1 39  ? 11.230  29.663  1.530   1.00 28.28 39  A 1 
ATOM 306  C CA    . GLU A 1 39  ? 12.497  29.354  0.914   1.00 29.59 39  A 1 
ATOM 307  C C     . GLU A 1 39  ? 13.502  30.256  1.610   1.00 27.43 39  A 1 
ATOM 308  O O     . GLU A 1 39  ? 13.384  31.484  1.574   1.00 25.74 39  A 1 
ATOM 309  C CB    . GLU A 1 39  ? 12.441  29.615  -0.591  1.00 29.30 39  A 1 
ATOM 310  C CG    . GLU A 1 39  ? 11.639  28.520  -1.311  1.00 27.35 39  A 1 
ATOM 311  C CD    . GLU A 1 39  ? 11.390  28.825  -2.786  1.00 25.76 39  A 1 
ATOM 312  O OE1   . GLU A 1 39  ? 11.378  27.858  -3.580  1.00 24.85 39  A 1 
ATOM 313  O OE2   . GLU A 1 39  ? 11.173  30.012  -3.110  1.00 25.54 39  A 1 
ATOM 314  N N     . ALA A 1 40  ? 14.424  29.631  2.325   1.00 28.96 40  A 1 
ATOM 315  C CA    . ALA A 1 40  ? 15.530  30.360  2.895   1.00 27.90 40  A 1 
ATOM 316  C C     . ALA A 1 40  ? 16.349  30.870  1.707   1.00 26.74 40  A 1 
ATOM 317  O O     . ALA A 1 40  ? 17.245  30.189  1.225   1.00 25.29 40  A 1 
ATOM 318  C CB    . ALA A 1 40  ? 16.316  29.449  3.844   1.00 26.44 40  A 1 
ATOM 319  N N     . VAL A 1 41  ? 15.966  32.050  1.209   1.00 28.53 41  A 1 
ATOM 320  C CA    . VAL A 1 41  ? 16.719  32.807  0.218   1.00 29.38 41  A 1 
ATOM 321  C C     . VAL A 1 41  ? 17.986  33.267  0.924   1.00 27.93 41  A 1 
ATOM 322  O O     . VAL A 1 41  ? 18.085  34.383  1.432   1.00 26.47 41  A 1 
ATOM 323  C CB    . VAL A 1 41  ? 15.909  33.962  -0.387  1.00 27.92 41  A 1 
ATOM 324  C CG1   . VAL A 1 41  ? 16.681  34.595  -1.550  1.00 26.22 41  A 1 
ATOM 325  C CG2   . VAL A 1 41  ? 14.557  33.497  -0.930  1.00 28.95 41  A 1 
ATOM 326  N N     . GLY A 1 42  ? 18.921  32.329  1.057   1.00 31.71 42  A 1 
ATOM 327  C CA    . GLY A 1 42  ? 20.278  32.679  1.422   1.00 31.48 42  A 1 
ATOM 328  C C     . GLY A 1 42  ? 20.818  33.680  0.404   1.00 31.16 42  A 1 
ATOM 329  O O     . GLY A 1 42  ? 20.418  33.656  -0.754  1.00 29.49 42  A 1 
ATOM 330  N N     . ARG A 1 43  ? 21.717  34.541  0.832   1.00 28.11 43  A 1 
ATOM 331  C CA    . ARG A 1 43  ? 22.280  35.629  -0.001  1.00 30.34 43  A 1 
ATOM 332  C C     . ARG A 1 43  ? 22.749  35.197  -1.390  1.00 29.77 43  A 1 
ATOM 333  O O     . ARG A 1 43  ? 22.721  36.010  -2.305  1.00 26.83 43  A 1 
ATOM 334  C CB    . ARG A 1 43  ? 23.471  36.267  0.725   1.00 28.54 43  A 1 
ATOM 335  C CG    . ARG A 1 43  ? 23.064  37.347  1.726   1.00 25.50 43  A 1 
ATOM 336  C CD    . ARG A 1 43  ? 24.329  37.985  2.294   1.00 22.58 43  A 1 
ATOM 337  N NE    . ARG A 1 43  ? 24.021  39.130  3.161   1.00 21.04 43  A 1 
ATOM 338  C CZ    . ARG A 1 43  ? 24.911  39.886  3.791   1.00 18.30 43  A 1 
ATOM 339  N NH1   . ARG A 1 43  ? 26.194  39.633  3.721   1.00 18.06 43  A 1 
ATOM 340  N NH2   . ARG A 1 43  ? 24.536  40.901  4.508   1.00 18.67 43  A 1 
ATOM 341  N N     . GLU A 1 44  ? 23.185  33.935  -1.543  1.00 34.22 44  A 1 
ATOM 342  C CA    . GLU A 1 44  ? 23.750  33.407  -2.791  1.00 36.48 44  A 1 
ATOM 343  C C     . GLU A 1 44  ? 22.729  32.685  -3.690  1.00 36.37 44  A 1 
ATOM 344  O O     . GLU A 1 44  ? 23.112  31.946  -4.582  1.00 34.31 44  A 1 
ATOM 345  C CB    . GLU A 1 44  ? 24.966  32.522  -2.479  1.00 34.13 44  A 1 
ATOM 346  C CG    . GLU A 1 44  ? 26.117  33.330  -1.884  1.00 31.81 44  A 1 
ATOM 347  C CD    . GLU A 1 44  ? 27.383  32.498  -1.681  1.00 28.84 44  A 1 
ATOM 348  O OE1   . GLU A 1 44  ? 28.449  33.142  -1.502  1.00 26.84 44  A 1 
ATOM 349  O OE2   . GLU A 1 44  ? 27.275  31.253  -1.650  1.00 27.71 44  A 1 
ATOM 350  N N     . GLY A 1 45  ? 21.413  32.868  -3.475  1.00 34.24 45  A 1 
ATOM 351  C CA    . GLY A 1 45  ? 20.401  32.317  -4.383  1.00 34.47 45  A 1 
ATOM 352  C C     . GLY A 1 45  ? 20.265  30.790  -4.372  1.00 34.67 45  A 1 
ATOM 353  O O     . GLY A 1 45  ? 19.744  30.214  -5.322  1.00 33.16 45  A 1 
ATOM 354  N N     . CYS A 1 46  ? 20.730  30.110  -3.304  1.00 43.32 46  A 1 
ATOM 355  C CA    . CYS A 1 46  ? 20.563  28.671  -3.160  1.00 42.72 46  A 1 
ATOM 356  C C     . CYS A 1 46  ? 19.132  28.336  -2.713  1.00 42.28 46  A 1 
ATOM 357  O O     . CYS A 1 46  ? 18.791  28.516  -1.548  1.00 40.28 46  A 1 
ATOM 358  C CB    . CYS A 1 46  ? 21.603  28.112  -2.186  1.00 39.83 46  A 1 
ATOM 359  S SG    . CYS A 1 46  ? 23.248  28.075  -2.957  1.00 36.07 46  A 1 
ATOM 360  N N     . TRP A 1 47  ? 18.309  27.763  -3.615  1.00 50.85 47  A 1 
ATOM 361  C CA    . TRP A 1 47  ? 16.941  27.265  -3.372  1.00 47.88 47  A 1 
ATOM 362  C C     . TRP A 1 47  ? 16.950  25.902  -2.657  1.00 47.74 47  A 1 
ATOM 363  O O     . TRP A 1 47  ? 16.261  24.954  -3.045  1.00 44.97 47  A 1 
ATOM 364  C CB    . TRP A 1 47  ? 16.162  27.222  -4.693  1.00 44.30 47  A 1 
ATOM 365  C CG    . TRP A 1 47  ? 16.015  28.544  -5.389  1.00 40.77 47  A 1 
ATOM 366  C CD1   . TRP A 1 47  ? 16.983  29.197  -6.059  1.00 36.73 47  A 1 
ATOM 367  C CD2   . TRP A 1 47  ? 14.829  29.396  -5.478  1.00 41.63 47  A 1 
ATOM 368  N NE1   . TRP A 1 47  ? 16.495  30.401  -6.540  1.00 32.95 47  A 1 
ATOM 369  C CE2   . TRP A 1 47  ? 15.184  30.554  -6.205  1.00 37.28 47  A 1 
ATOM 370  C CE3   . TRP A 1 47  ? 13.513  29.274  -5.010  1.00 39.72 47  A 1 
ATOM 371  C CZ2   . TRP A 1 47  ? 14.241  31.587  -6.450  1.00 39.96 47  A 1 
ATOM 372  C CZ3   . TRP A 1 47  ? 12.577  30.300  -5.265  1.00 38.24 47  A 1 
ATOM 373  C CH2   . TRP A 1 47  ? 12.939  31.432  -5.964  1.00 40.56 47  A 1 
ATOM 374  N N     . ALA A 1 48  ? 17.799  25.750  -1.638  1.00 52.80 48  A 1 
ATOM 375  C CA    . ALA A 1 48  ? 17.912  24.490  -0.925  1.00 53.61 48  A 1 
ATOM 376  C C     . ALA A 1 48  ? 16.655  24.249  -0.076  1.00 55.65 48  A 1 
ATOM 377  O O     . ALA A 1 48  ? 16.356  25.007  0.839   1.00 55.04 48  A 1 
ATOM 378  C CB    . ALA A 1 48  ? 19.191  24.488  -0.089  1.00 49.51 48  A 1 
ATOM 379  N N     . ARG A 1 49  ? 15.948  23.136  -0.344  1.00 60.45 49  A 1 
ATOM 380  C CA    . ARG A 1 49  ? 14.810  22.712  0.478   1.00 61.07 49  A 1 
ATOM 381  C C     . ARG A 1 49  ? 15.247  22.525  1.923   1.00 64.58 49  A 1 
ATOM 382  O O     . ARG A 1 49  ? 16.265  21.891  2.193   1.00 61.11 49  A 1 
ATOM 383  C CB    . ARG A 1 49  ? 14.186  21.439  -0.113  1.00 58.22 49  A 1 
ATOM 384  C CG    . ARG A 1 49  ? 12.945  20.987  0.661   1.00 50.68 49  A 1 
ATOM 385  C CD    . ARG A 1 49  ? 12.275  19.792  -0.015  1.00 51.72 49  A 1 
ATOM 386  N NE    . ARG A 1 49  ? 11.196  19.254  0.807   1.00 46.27 49  A 1 
ATOM 387  C CZ    . ARG A 1 49  ? 10.064  18.710  0.402   1.00 37.79 49  A 1 
ATOM 388  N NH1   . ARG A 1 49  ? 9.764   18.612  -0.861  1.00 37.32 49  A 1 
ATOM 389  N NH2   . ARG A 1 49  ? 9.208   18.239  1.262   1.00 39.38 49  A 1 
ATOM 390  N N     . LEU A 1 50  ? 14.461  23.056  2.873   1.00 64.75 50  A 1 
ATOM 391  C CA    . LEU A 1 50  ? 14.726  22.891  4.293   1.00 66.25 50  A 1 
ATOM 392  C C     . LEU A 1 50  ? 14.536  21.430  4.728   1.00 69.80 50  A 1 
ATOM 393  O O     . LEU A 1 50  ? 13.764  20.673  4.140   1.00 66.69 50  A 1 
ATOM 394  C CB    . LEU A 1 50  ? 13.860  23.849  5.118   1.00 60.68 50  A 1 
ATOM 395  C CG    . LEU A 1 50  ? 14.207  25.343  4.930   1.00 56.31 50  A 1 
ATOM 396  C CD1   . LEU A 1 50  ? 13.217  26.210  5.694   1.00 53.07 50  A 1 
ATOM 397  C CD2   . LEU A 1 50  ? 15.619  25.668  5.424   1.00 55.52 50  A 1 
ATOM 398  N N     . CYS A 1 51  ? 15.256  21.024  5.776   1.00 71.56 51  A 1 
ATOM 399  C CA    . CYS A 1 51  ? 15.125  19.713  6.391   1.00 68.94 51  A 1 
ATOM 400  C C     . CYS A 1 51  ? 13.710  19.506  6.935   1.00 67.49 51  A 1 
ATOM 401  O O     . CYS A 1 51  ? 13.264  20.275  7.780   1.00 61.93 51  A 1 
ATOM 402  C CB    . CYS A 1 51  ? 16.185  19.606  7.489   1.00 68.53 51  A 1 
ATOM 403  S SG    . CYS A 1 51  ? 15.997  18.088  8.476   1.00 67.10 51  A 1 
ATOM 404  N N     . ASP A 1 52  ? 13.053  18.412  6.555   1.00 78.20 52  A 1 
ATOM 405  C CA    . ASP A 1 52  ? 11.715  18.054  7.034   1.00 75.78 52  A 1 
ATOM 406  C C     . ASP A 1 52  ? 11.700  17.701  8.538   1.00 75.07 52  A 1 
ATOM 407  O O     . ASP A 1 52  ? 10.651  17.728  9.172   1.00 70.71 52  A 1 
ATOM 408  C CB    . ASP A 1 52  ? 11.170  16.888  6.191   1.00 73.91 52  A 1 
ATOM 409  C CG    . ASP A 1 52  ? 10.986  17.185  4.688   1.00 72.92 52  A 1 
ATOM 410  O OD1   . ASP A 1 52  ? 10.551  18.298  4.326   1.00 68.55 52  A 1 
ATOM 411  O OD2   . ASP A 1 52  ? 11.256  16.278  3.879   1.00 70.34 52  A 1 
ATOM 412  N N     . GLY A 1 53  ? 12.851  17.368  9.135   1.00 72.00 53  A 1 
ATOM 413  C CA    . GLY A 1 53  ? 12.987  17.052  10.553  1.00 66.96 53  A 1 
ATOM 414  C C     . GLY A 1 53  ? 13.081  18.279  11.466  1.00 66.56 53  A 1 
ATOM 415  O O     . GLY A 1 53  ? 12.423  18.327  12.499  1.00 63.09 53  A 1 
ATOM 416  N N     . CYS A 1 54  ? 13.918  19.267  11.119  1.00 75.83 54  A 1 
ATOM 417  C CA    . CYS A 1 54  ? 14.133  20.456  11.949  1.00 75.70 54  A 1 
ATOM 418  C C     . CYS A 1 54  ? 13.551  21.753  11.374  1.00 75.22 54  A 1 
ATOM 419  O O     . CYS A 1 54  ? 13.472  22.749  12.098  1.00 69.07 54  A 1 
ATOM 420  C CB    . CYS A 1 54  ? 15.635  20.601  12.252  1.00 73.36 54  A 1 
ATOM 421  S SG    . CYS A 1 54  ? 16.583  21.023  10.753  1.00 76.61 54  A 1 
ATOM 422  N N     . CYS A 1 55  ? 13.160  21.767  10.101  1.00 71.18 55  A 1 
ATOM 423  C CA    . CYS A 1 55  ? 12.574  22.905  9.384   1.00 66.96 55  A 1 
ATOM 424  C C     . CYS A 1 55  ? 13.404  24.204  9.451   1.00 69.27 55  A 1 
ATOM 425  O O     . CYS A 1 55  ? 12.865  25.294  9.300   1.00 61.71 55  A 1 
ATOM 426  C CB    . CYS A 1 55  ? 11.108  23.091  9.815   1.00 62.96 55  A 1 
ATOM 427  S SG    . CYS A 1 55  ? 10.153  21.548  9.571   1.00 57.30 55  A 1 
ATOM 428  N N     . THR A 1 56  ? 14.706  24.090  9.708   1.00 68.13 56  A 1 
ATOM 429  C CA    . THR A 1 56  ? 15.591  25.252  9.914   1.00 65.96 56  A 1 
ATOM 430  C C     . THR A 1 56  ? 16.875  25.203  9.088   1.00 71.48 56  A 1 
ATOM 431  O O     . THR A 1 56  ? 17.398  26.244  8.705   1.00 63.98 56  A 1 
ATOM 432  C CB    . THR A 1 56  ? 15.975  25.407  11.395  1.00 62.75 56  A 1 
ATOM 433  O OG1   . THR A 1 56  ? 16.482  24.197  11.918  1.00 57.84 56  A 1 
ATOM 434  C CG2   . THR A 1 56  ? 14.796  25.826  12.268  1.00 59.96 56  A 1 
ATOM 435  N N     . VAL A 1 57  ? 17.392  24.004  8.844   1.00 70.60 57  A 1 
ATOM 436  C CA    . VAL A 1 57  ? 18.665  23.795  8.144   1.00 70.63 57  A 1 
ATOM 437  C C     . VAL A 1 57  ? 18.398  23.245  6.744   1.00 73.46 57  A 1 
ATOM 438  O O     . VAL A 1 57  ? 17.507  22.406  6.601   1.00 69.55 57  A 1 
ATOM 439  C CB    . VAL A 1 57  ? 19.592  22.872  8.958   1.00 66.74 57  A 1 
ATOM 440  C CG1   . VAL A 1 57  ? 20.969  22.718  8.319   1.00 60.39 57  A 1 
ATOM 441  C CG2   . VAL A 1 57  ? 19.804  23.407  10.379  1.00 66.95 57  A 1 
ATOM 442  N N     . PRO A 1 58  ? 19.144  23.670  5.699   1.00 63.26 58  A 1 
ATOM 443  C CA    . PRO A 1 58  ? 19.048  23.063  4.385   1.00 63.12 58  A 1 
ATOM 444  C C     . PRO A 1 58  ? 19.275  21.549  4.414   1.00 64.74 58  A 1 
ATOM 445  O O     . PRO A 1 58  ? 20.163  21.054  5.113   1.00 67.44 58  A 1 
ATOM 446  C CB    . PRO A 1 58  ? 20.101  23.770  3.524   1.00 64.07 58  A 1 
ATOM 447  C CG    . PRO A 1 58  ? 20.259  25.121  4.206   1.00 63.18 58  A 1 
ATOM 448  C CD    . PRO A 1 58  ? 20.063  24.776  5.681   1.00 72.37 58  A 1 
ATOM 449  N N     . SER A 1 59  ? 18.457  20.799  3.639   1.00 66.78 59  A 1 
ATOM 450  C CA    . SER A 1 59  ? 18.609  19.356  3.484   1.00 65.49 59  A 1 
ATOM 451  C C     . SER A 1 59  ? 19.866  19.015  2.675   1.00 63.64 59  A 1 
ATOM 452  O O     . SER A 1 59  ? 20.232  19.722  1.742   1.00 64.52 59  A 1 
ATOM 453  C CB    . SER A 1 59  ? 17.356  18.741  2.857   1.00 65.25 59  A 1 
ATOM 454  O OG    . SER A 1 59  ? 17.068  19.344  1.613   1.00 61.14 59  A 1 
ATOM 455  N N     . VAL A 1 60  ? 20.511  17.894  3.045   1.00 72.41 60  A 1 
ATOM 456  C CA    . VAL A 1 60  ? 21.691  17.368  2.338   1.00 73.13 60  A 1 
ATOM 457  C C     . VAL A 1 60  ? 21.478  15.962  1.791   1.00 74.27 60  A 1 
ATOM 458  O O     . VAL A 1 60  ? 22.157  15.556  0.855   1.00 71.53 60  A 1 
ATOM 459  C CB    . VAL A 1 60  ? 22.958  17.414  3.200   1.00 72.67 60  A 1 
ATOM 460  C CG1   . VAL A 1 60  ? 23.319  18.862  3.571   1.00 63.95 60  A 1 
ATOM 461  C CG2   . VAL A 1 60  ? 22.832  16.597  4.487   1.00 70.24 60  A 1 
ATOM 462  N N     . VAL A 1 61  ? 20.504  15.220  2.343   1.00 73.42 61  A 1 
ATOM 463  C CA    . VAL A 1 61  ? 20.130  13.878  1.887   1.00 73.24 61  A 1 
ATOM 464  C C     . VAL A 1 61  ? 18.620  13.756  1.728   1.00 73.01 61  A 1 
ATOM 465  O O     . VAL A 1 61  ? 17.857  14.423  2.424   1.00 72.72 61  A 1 
ATOM 466  C CB    . VAL A 1 61  ? 20.666  12.756  2.801   1.00 71.74 61  A 1 
ATOM 467  C CG1   . VAL A 1 61  ? 22.192  12.773  2.877   1.00 60.90 61  A 1 
ATOM 468  C CG2   . VAL A 1 61  ? 20.098  12.823  4.222   1.00 66.66 61  A 1 
ATOM 469  N N     . TYR A 1 62  ? 18.183  12.873  0.826   1.00 68.31 62  A 1 
ATOM 470  C CA    . TYR A 1 62  ? 16.804  12.414  0.715   1.00 66.84 62  A 1 
ATOM 471  C C     . TYR A 1 62  ? 16.729  10.944  1.113   1.00 67.16 62  A 1 
ATOM 472  O O     . TYR A 1 62  ? 17.415  10.102  0.531   1.00 66.35 62  A 1 
ATOM 473  C CB    . TYR A 1 62  ? 16.295  12.635  -0.712  1.00 66.01 62  A 1 
ATOM 474  C CG    . TYR A 1 62  ? 14.889  12.122  -0.941  1.00 64.11 62  A 1 
ATOM 475  C CD1   . TYR A 1 62  ? 14.661  10.982  -1.735  1.00 63.04 62  A 1 
ATOM 476  C CD2   . TYR A 1 62  ? 13.795  12.783  -0.354  1.00 63.20 62  A 1 
ATOM 477  C CE1   . TYR A 1 62  ? 13.358  10.521  -1.955  1.00 56.72 62  A 1 
ATOM 478  C CE2   . TYR A 1 62  ? 12.491  12.328  -0.560  1.00 59.89 62  A 1 
ATOM 479  C CZ    . TYR A 1 62  ? 12.257  11.199  -1.375  1.00 67.83 62  A 1 
ATOM 480  O OH    . TYR A 1 62  ? 10.978  10.765  -1.598  1.00 69.70 62  A 1 
ATOM 481  N N     . CYS A 1 63  ? 15.903  10.615  2.108   1.00 68.25 63  A 1 
ATOM 482  C CA    . CYS A 1 63  ? 15.624  9.241   2.510   1.00 67.70 63  A 1 
ATOM 483  C C     . CYS A 1 63  ? 14.406  8.725   1.738   1.00 66.66 63  A 1 
ATOM 484  O O     . CYS A 1 63  ? 13.288  9.203   1.939   1.00 64.84 63  A 1 
ATOM 485  C CB    . CYS A 1 63  ? 15.413  9.177   4.024   1.00 67.21 63  A 1 
ATOM 486  S SG    . CYS A 1 63  ? 15.079  7.457   4.516   1.00 64.25 63  A 1 
ATOM 487  N N     . ARG A 1 64  ? 14.594  7.713   0.889   1.00 61.38 64  A 1 
ATOM 488  C CA    . ARG A 1 64  ? 13.506  7.131   0.090   1.00 59.44 64  A 1 
ATOM 489  C C     . ARG A 1 64  ? 12.457  6.413   0.947   1.00 56.71 64  A 1 
ATOM 490  O O     . ARG A 1 64  ? 11.276  6.486   0.645   1.00 54.52 64  A 1 
ATOM 491  C CB    . ARG A 1 64  ? 14.071  6.147   -0.952  1.00 56.51 64  A 1 
ATOM 492  C CG    . ARG A 1 64  ? 14.764  6.871   -2.121  1.00 53.31 64  A 1 
ATOM 493  C CD    . ARG A 1 64  ? 15.265  5.848   -3.138  1.00 52.65 64  A 1 
ATOM 494  N NE    . ARG A 1 64  ? 15.796  6.498   -4.348  1.00 45.82 64  A 1 
ATOM 495  C CZ    . ARG A 1 64  ? 16.485  5.913   -5.309  1.00 41.50 64  A 1 
ATOM 496  N NH1   . ARG A 1 64  ? 16.804  4.648   -5.257  1.00 39.91 64  A 1 
ATOM 497  N NH2   . ARG A 1 64  ? 16.858  6.588   -6.348  1.00 39.44 64  A 1 
ATOM 498  N N     . ALA A 1 65  ? 12.889  5.717   1.992   1.00 67.09 65  A 1 
ATOM 499  C CA    . ALA A 1 65  ? 11.986  4.950   2.844   1.00 65.80 65  A 1 
ATOM 500  C C     . ALA A 1 65  ? 11.028  5.844   3.641   1.00 66.16 65  A 1 
ATOM 501  O O     . ALA A 1 65  ? 9.850   5.503   3.787   1.00 65.67 65  A 1 
ATOM 502  C CB    . ALA A 1 65  ? 12.829  4.071   3.765   1.00 66.15 65  A 1 
ATOM 503  N N     . ASP A 1 66  ? 11.519  6.996   4.110   1.00 65.19 66  A 1 
ATOM 504  C CA    . ASP A 1 66  ? 10.737  7.958   4.877   1.00 63.23 66  A 1 
ATOM 505  C C     . ASP A 1 66  ? 10.120  9.068   3.993   1.00 63.25 66  A 1 
ATOM 506  O O     . ASP A 1 66  ? 9.303   9.851   4.480   1.00 61.48 66  A 1 
ATOM 507  C CB    . ASP A 1 66  ? 11.605  8.540   6.004   1.00 60.56 66  A 1 
ATOM 508  C CG    . ASP A 1 66  ? 12.053  7.474   7.021   1.00 57.78 66  A 1 
ATOM 509  O OD1   . ASP A 1 66  ? 11.250  6.558   7.323   1.00 57.29 66  A 1 
ATOM 510  O OD2   . ASP A 1 66  ? 13.201  7.569   7.511   1.00 57.70 66  A 1 
ATOM 511  N N     . SER A 1 67  ? 10.465  9.104   2.704   1.00 63.96 67  A 1 
ATOM 512  C CA    . SER A 1 67  ? 10.098  10.160  1.752   1.00 64.15 67  A 1 
ATOM 513  C C     . SER A 1 67  ? 10.416  11.570  2.289   1.00 66.68 67  A 1 
ATOM 514  O O     . SER A 1 67  ? 9.588   12.476  2.210   1.00 64.05 67  A 1 
ATOM 515  C CB    . SER A 1 67  ? 8.634   10.027  1.296   1.00 61.11 67  A 1 
ATOM 516  O OG    . SER A 1 67  ? 8.415   8.774   0.675   1.00 56.13 67  A 1 
ATOM 517  N N     . ALA A 1 68  ? 11.608  11.726  2.884   1.00 66.23 68  A 1 
ATOM 518  C CA    . ALA A 1 68  ? 11.962  12.910  3.645   1.00 66.33 68  A 1 
ATOM 519  C C     . ALA A 1 68  ? 13.330  13.497  3.249   1.00 65.65 68  A 1 
ATOM 520  O O     . ALA A 1 68  ? 14.307  12.768  3.093   1.00 68.55 68  A 1 
ATOM 521  C CB    . ALA A 1 68  ? 11.926  12.561  5.128   1.00 66.26 68  A 1 
ATOM 522  N N     . TYR A 1 69  ? 13.379  14.821  3.168   1.00 70.06 69  A 1 
ATOM 523  C CA    . TYR A 1 69  ? 14.605  15.587  3.001   1.00 67.01 69  A 1 
ATOM 524  C C     . TYR A 1 69  ? 15.198  15.911  4.367   1.00 70.39 69  A 1 
ATOM 525  O O     . TYR A 1 69  ? 14.541  16.525  5.204   1.00 68.41 69  A 1 
ATOM 526  C CB    . TYR A 1 69  ? 14.303  16.862  2.213   1.00 66.83 69  A 1 
ATOM 527  C CG    . TYR A 1 69  ? 13.905  16.606  0.781   1.00 64.22 69  A 1 
ATOM 528  C CD1   . TYR A 1 69  ? 14.877  16.581  -0.228  1.00 58.21 69  A 1 
ATOM 529  C CD2   . TYR A 1 69  ? 12.559  16.366  0.448   1.00 60.35 69  A 1 
ATOM 530  C CE1   . TYR A 1 69  ? 14.525  16.335  -1.557  1.00 54.93 69  A 1 
ATOM 531  C CE2   . TYR A 1 69  ? 12.196  16.105  -0.877  1.00 55.42 69  A 1 
ATOM 532  C CZ    . TYR A 1 69  ? 13.180  16.091  -1.880  1.00 66.19 69  A 1 
ATOM 533  O OH    . TYR A 1 69  ? 12.843  15.837  -3.184  1.00 65.41 69  A 1 
ATOM 534  N N     . LEU A 1 70  ? 16.446  15.504  4.605   1.00 72.91 70  A 1 
ATOM 535  C CA    . LEU A 1 70  ? 17.090  15.624  5.907   1.00 72.54 70  A 1 
ATOM 536  C C     . LEU A 1 70  ? 18.408  16.407  5.817   1.00 71.98 70  A 1 
ATOM 537  O O     . LEU A 1 70  ? 19.187  16.248  4.884   1.00 74.85 70  A 1 
ATOM 538  C CB    . LEU A 1 70  ? 17.289  14.224  6.515   1.00 73.73 70  A 1 
ATOM 539  C CG    . LEU A 1 70  ? 15.994  13.420  6.746   1.00 77.85 70  A 1 
ATOM 540  C CD1   . LEU A 1 70  ? 16.319  12.023  7.262   1.00 74.80 70  A 1 
ATOM 541  C CD2   . LEU A 1 70  ? 15.080  14.119  7.751   1.00 74.34 70  A 1 
ATOM 542  N N     . CYS A 1 71  ? 18.673  17.247  6.843   1.00 77.05 71  A 1 
ATOM 543  C CA    . CYS A 1 71  ? 20.005  17.773  7.067   1.00 74.55 71  A 1 
ATOM 544  C C     . CYS A 1 71  ? 20.911  16.694  7.675   1.00 74.11 71  A 1 
ATOM 545  O O     . CYS A 1 71  ? 20.418  15.719  8.242   1.00 70.06 71  A 1 
ATOM 546  C CB    . CYS A 1 71  ? 19.942  19.034  7.938   1.00 73.14 71  A 1 
ATOM 547  S SG    . CYS A 1 71  ? 19.488  18.656  9.662   1.00 72.58 71  A 1 
ATOM 548  N N     . ALA A 1 72  ? 22.240  16.895  7.639   1.00 77.04 72  A 1 
ATOM 549  C CA    . ALA A 1 72  ? 23.205  15.924  8.151   1.00 74.84 72  A 1 
ATOM 550  C C     . ALA A 1 72  ? 22.955  15.531  9.622   1.00 75.70 72  A 1 
ATOM 551  O O     . ALA A 1 72  ? 23.037  14.358  9.978   1.00 73.52 72  A 1 
ATOM 552  C CB    . ALA A 1 72  ? 24.614  16.509  7.981   1.00 74.49 72  A 1 
ATOM 553  N N     . SER A 1 73  ? 22.571  16.481  10.477  1.00 73.68 73  A 1 
ATOM 554  C CA    . SER A 1 73  ? 22.276  16.225  11.891  1.00 73.25 73  A 1 
ATOM 555  C C     . SER A 1 73  ? 21.012  15.382  12.081  1.00 74.33 73  A 1 
ATOM 556  O O     . SER A 1 73  ? 21.023  14.418  12.844  1.00 73.35 73  A 1 
ATOM 557  C CB    . SER A 1 73  ? 22.147  17.550  12.638  1.00 72.08 73  A 1 
ATOM 558  O OG    . SER A 1 73  ? 21.943  17.320  14.020  1.00 63.87 73  A 1 
ATOM 559  N N     . CYS A 1 74  ? 19.911  15.706  11.377  1.00 67.76 74  A 1 
ATOM 560  C CA    . CYS A 1 74  ? 18.667  14.943  11.456  1.00 66.56 74  A 1 
ATOM 561  C C     . CYS A 1 74  ? 18.817  13.548  10.836  1.00 66.58 74  A 1 
ATOM 562  O O     . CYS A 1 74  ? 18.306  12.588  11.397  1.00 66.09 74  A 1 
ATOM 563  C CB    . CYS A 1 74  ? 17.524  15.725  10.811  1.00 67.23 74  A 1 
ATOM 564  S SG    . CYS A 1 74  ? 17.108  17.199  11.809  1.00 66.04 74  A 1 
ATOM 565  N N     . ASP A 1 75  ? 19.548  13.421  9.724   1.00 73.31 75  A 1 
ATOM 566  C CA    . ASP A 1 75  ? 19.866  12.140  9.093   1.00 69.74 75  A 1 
ATOM 567  C C     . ASP A 1 75  ? 20.628  11.224  10.057  1.00 68.49 75  A 1 
ATOM 568  O O     . ASP A 1 75  ? 20.213  10.091  10.307  1.00 67.03 75  A 1 
ATOM 569  C CB    . ASP A 1 75  ? 20.668  12.375  7.806   1.00 70.26 75  A 1 
ATOM 570  C CG    . ASP A 1 75  ? 21.063  11.054  7.153   1.00 70.82 75  A 1 
ATOM 571  O OD1   . ASP A 1 75  ? 20.164  10.277  6.799   1.00 64.69 75  A 1 
ATOM 572  O OD2   . ASP A 1 75  ? 22.282  10.765  7.028   1.00 65.80 75  A 1 
ATOM 573  N N     . ALA A 1 76  ? 21.695  11.729  10.679  1.00 75.65 76  A 1 
ATOM 574  C CA    . ALA A 1 76  ? 22.461  10.976  11.660  1.00 73.13 76  A 1 
ATOM 575  C C     . ALA A 1 76  ? 21.588  10.552  12.847  1.00 73.94 76  A 1 
ATOM 576  O O     . ALA A 1 76  ? 21.598  9.387   13.233  1.00 72.56 76  A 1 
ATOM 577  C CB    . ALA A 1 76  ? 23.659  11.818  12.110  1.00 72.88 76  A 1 
ATOM 578  N N     . GLN A 1 77  ? 20.770  11.450  13.410  1.00 65.02 77  A 1 
ATOM 579  C CA    . GLN A 1 77  ? 19.930  11.162  14.571  1.00 63.20 77  A 1 
ATOM 580  C C     . GLN A 1 77  ? 18.830  10.130  14.267  1.00 64.69 77  A 1 
ATOM 581  O O     . GLN A 1 77  ? 18.602  9.219   15.066  1.00 64.94 77  A 1 
ATOM 582  C CB    . GLN A 1 77  ? 19.355  12.476  15.094  1.00 64.19 77  A 1 
ATOM 583  C CG    . GLN A 1 77  ? 18.708  12.301  16.471  1.00 60.47 77  A 1 
ATOM 584  C CD    . GLN A 1 77  ? 18.171  13.619  17.042  1.00 57.73 77  A 1 
ATOM 585  O OE1   . GLN A 1 77  ? 18.011  14.617  16.367  1.00 51.33 77  A 1 
ATOM 586  N NE2   . GLN A 1 77  ? 17.853  13.650  18.321  1.00 49.12 77  A 1 
ATOM 587  N N     . ILE A 1 78  ? 18.152  10.253  13.120  1.00 66.06 78  A 1 
ATOM 588  C CA    . ILE A 1 78  ? 17.055  9.356   12.726  1.00 65.19 78  A 1 
ATOM 589  C C     . ILE A 1 78  ? 17.604  7.981   12.342  1.00 64.56 78  A 1 
ATOM 590  O O     . ILE A 1 78  ? 17.103  6.962   12.810  1.00 63.83 78  A 1 
ATOM 591  C CB    . ILE A 1 78  ? 16.225  10.006  11.599  1.00 64.75 78  A 1 
ATOM 592  C CG1   . ILE A 1 78  ? 15.451  11.216  12.165  1.00 63.33 78  A 1 
ATOM 593  C CG2   . ILE A 1 78  ? 15.241  9.005   10.969  1.00 67.00 78  A 1 
ATOM 594  C CD1   . ILE A 1 78  ? 14.845  12.127  11.085  1.00 60.96 78  A 1 
ATOM 595  N N     . HIS A 1 79  ? 18.661  7.925   11.526  1.00 70.81 79  A 1 
ATOM 596  C CA    . HIS A 1 79  ? 19.193  6.673   10.998  1.00 68.41 79  A 1 
ATOM 597  C C     . HIS A 1 79  ? 20.157  5.953   11.949  1.00 67.06 79  A 1 
ATOM 598  O O     . HIS A 1 79  ? 20.385  4.756   11.775  1.00 61.84 79  A 1 
ATOM 599  C CB    . HIS A 1 79  ? 19.792  6.910   9.610   1.00 68.43 79  A 1 
ATOM 600  C CG    . HIS A 1 79  ? 18.759  7.328   8.605   1.00 70.98 79  A 1 
ATOM 601  N ND1   . HIS A 1 79  ? 18.617  8.575   8.042   1.00 63.80 79  A 1 
ATOM 602  C CD2   . HIS A 1 79  ? 17.761  6.554   8.080   1.00 65.69 79  A 1 
ATOM 603  C CE1   . HIS A 1 79  ? 17.561  8.557   7.209   1.00 69.24 79  A 1 
ATOM 604  N NE2   . HIS A 1 79  ? 17.021  7.338   7.210   1.00 70.38 79  A 1 
ATOM 605  N N     . ALA A 1 80  ? 20.665  6.607   12.992  1.00 70.27 80  A 1 
ATOM 606  C CA    . ALA A 1 80  ? 21.417  5.935   14.051  1.00 67.22 80  A 1 
ATOM 607  C C     . ALA A 1 80  ? 20.513  5.246   15.087  1.00 66.18 80  A 1 
ATOM 608  O O     . ALA A 1 80  ? 20.966  4.343   15.786  1.00 61.68 80  A 1 
ATOM 609  C CB    . ALA A 1 80  ? 22.353  6.933   14.728  1.00 65.93 80  A 1 
ATOM 610  N N     . ALA A 1 81  ? 19.230  5.626   15.182  1.00 61.72 81  A 1 
ATOM 611  C CA    . ALA A 1 81  ? 18.395  5.216   16.304  1.00 60.86 81  A 1 
ATOM 612  C C     . ALA A 1 81  ? 17.991  3.728   16.289  1.00 62.39 81  A 1 
ATOM 613  O O     . ALA A 1 81  ? 17.730  3.157   17.345  1.00 59.96 81  A 1 
ATOM 614  C CB    . ALA A 1 81  ? 17.212  6.173   16.370  1.00 57.32 81  A 1 
ATOM 615  N N     . ASN A 1 82  ? 17.956  3.053   15.125  1.00 57.83 82  A 1 
ATOM 616  C CA    . ASN A 1 82  ? 17.880  1.600   15.065  1.00 56.44 82  A 1 
ATOM 617  C C     . ASN A 1 82  ? 18.480  1.001   13.781  1.00 57.31 82  A 1 
ATOM 618  O O     . ASN A 1 82  ? 18.702  1.655   12.770  1.00 55.82 82  A 1 
ATOM 619  C CB    . ASN A 1 82  ? 16.435  1.122   15.346  1.00 53.28 82  A 1 
ATOM 620  C CG    . ASN A 1 82  ? 15.456  1.321   14.206  1.00 49.57 82  A 1 
ATOM 621  O OD1   . ASN A 1 82  ? 15.759  1.184   13.042  1.00 49.99 82  A 1 
ATOM 622  N ND2   . ASN A 1 82  ? 14.198  1.581   14.507  1.00 53.13 82  A 1 
ATOM 623  N N     . ARG A 1 83  ? 18.687  -0.325  13.817  1.00 49.16 83  A 1 
ATOM 624  C CA    . ARG A 1 83  ? 19.287  -1.077  12.705  1.00 48.19 83  A 1 
ATOM 625  C C     . ARG A 1 83  ? 18.411  -1.145  11.441  1.00 47.53 83  A 1 
ATOM 626  O O     . ARG A 1 83  ? 18.913  -1.497  10.377  1.00 44.81 83  A 1 
ATOM 627  C CB    . ARG A 1 83  ? 19.651  -2.480  13.215  1.00 45.91 83  A 1 
ATOM 628  C CG    . ARG A 1 83  ? 20.639  -3.207  12.296  1.00 42.58 83  A 1 
ATOM 629  C CD    . ARG A 1 83  ? 21.014  -4.563  12.879  1.00 38.41 83  A 1 
ATOM 630  N NE    . ARG A 1 83  ? 22.033  -5.239  12.060  1.00 31.65 83  A 1 
ATOM 631  C CZ    . ARG A 1 83  ? 22.543  -6.440  12.273  1.00 25.73 83  A 1 
ATOM 632  N NH1   . ARG A 1 83  ? 22.126  -7.191  13.249  1.00 23.61 83  A 1 
ATOM 633  N NH2   . ARG A 1 83  ? 23.478  -6.895  11.500  1.00 24.15 83  A 1 
ATOM 634  N N     . VAL A 1 84  ? 17.115  -0.894  11.548  1.00 55.13 84  A 1 
ATOM 635  C CA    . VAL A 1 84  ? 16.211  -0.836  10.384  1.00 55.50 84  A 1 
ATOM 636  C C     . VAL A 1 84  ? 16.367  0.508   9.688   1.00 57.94 84  A 1 
ATOM 637  O O     . VAL A 1 84  ? 16.595  0.536   8.484   1.00 55.23 84  A 1 
ATOM 638  C CB    . VAL A 1 84  ? 14.747  -1.105  10.763  1.00 51.08 84  A 1 
ATOM 639  C CG1   . VAL A 1 84  ? 13.831  -1.061  9.540   1.00 44.28 84  A 1 
ATOM 640  C CG2   . VAL A 1 84  ? 14.603  -2.487  11.416  1.00 48.95 84  A 1 
ATOM 641  N N     . ALA A 1 85  ? 16.343  1.602   10.464  1.00 52.09 85  A 1 
ATOM 642  C CA    . ALA A 1 85  ? 16.555  2.952   9.957   1.00 53.41 85  A 1 
ATOM 643  C C     . ALA A 1 85  ? 17.945  3.107   9.320   1.00 54.40 85  A 1 
ATOM 644  O O     . ALA A 1 85  ? 18.047  3.676   8.242   1.00 57.22 85  A 1 
ATOM 645  C CB    . ALA A 1 85  ? 16.350  3.935   11.101  1.00 54.42 85  A 1 
ATOM 646  N N     . SER A 1 86  ? 18.996  2.512   9.900   1.00 64.37 86  A 1 
ATOM 647  C CA    . SER A 1 86  ? 20.349  2.585   9.334   1.00 64.64 86  A 1 
ATOM 648  C C     . SER A 1 86  ? 20.493  1.936   7.951   1.00 65.94 86  A 1 
ATOM 649  O O     . SER A 1 86  ? 21.483  2.178   7.260   1.00 65.59 86  A 1 
ATOM 650  C CB    . SER A 1 86  ? 21.370  1.970   10.297  1.00 63.11 86  A 1 
ATOM 651  O OG    . SER A 1 86  ? 21.236  0.563   10.382  1.00 57.37 86  A 1 
ATOM 652  N N     . ARG A 1 87  ? 19.520  1.109   7.540   1.00 59.42 87  A 1 
ATOM 653  C CA    . ARG A 1 87  ? 19.471  0.460   6.220   1.00 60.41 87  A 1 
ATOM 654  C C     . ARG A 1 87  ? 18.653  1.240   5.186   1.00 63.01 87  A 1 
ATOM 655  O O     . ARG A 1 87  ? 18.552  0.778   4.054   1.00 60.87 87  A 1 
ATOM 656  C CB    . ARG A 1 87  ? 18.901  -0.954  6.349   1.00 56.54 87  A 1 
ATOM 657  C CG    . ARG A 1 87  ? 19.819  -1.879  7.155   1.00 52.12 87  A 1 
ATOM 658  C CD    . ARG A 1 87  ? 19.089  -3.207  7.337   1.00 52.58 87  A 1 
ATOM 659  N NE    . ARG A 1 87  ? 19.881  -4.158  8.114   1.00 44.78 87  A 1 
ATOM 660  C CZ    . ARG A 1 87  ? 19.547  -5.416  8.330   1.00 39.43 87  A 1 
ATOM 661  N NH1   . ARG A 1 87  ? 18.434  -5.910  7.878   1.00 37.46 87  A 1 
ATOM 662  N NH2   . ARG A 1 87  ? 20.341  -6.198  9.007   1.00 37.07 87  A 1 
ATOM 663  N N     . HIS A 1 88  ? 18.040  2.341   5.578   1.00 60.86 88  A 1 
ATOM 664  C CA    . HIS A 1 88  ? 17.302  3.160   4.635   1.00 61.77 88  A 1 
ATOM 665  C C     . HIS A 1 88  ? 18.246  3.708   3.570   1.00 61.13 88  A 1 
ATOM 666  O O     . HIS A 1 88  ? 19.321  4.229   3.874   1.00 61.83 88  A 1 
ATOM 667  C CB    . HIS A 1 88  ? 16.556  4.297   5.345   1.00 60.31 88  A 1 
ATOM 668  C CG    . HIS A 1 88  ? 15.383  3.851   6.178   1.00 59.28 88  A 1 
ATOM 669  N ND1   . HIS A 1 88  ? 14.578  4.692   6.923   1.00 56.92 88  A 1 
ATOM 670  C CD2   . HIS A 1 88  ? 14.878  2.591   6.339   1.00 59.66 88  A 1 
ATOM 671  C CE1   . HIS A 1 88  ? 13.620  3.957   7.508   1.00 58.32 88  A 1 
ATOM 672  N NE2   . HIS A 1 88  ? 13.770  2.668   7.177   1.00 60.27 88  A 1 
ATOM 673  N N     . GLU A 1 89  ? 17.842  3.549   2.306   1.00 62.53 89  A 1 
ATOM 674  C CA    . GLU A 1 89  ? 18.587  4.094   1.191   1.00 62.56 89  A 1 
ATOM 675  C C     . GLU A 1 89  ? 18.460  5.618   1.203   1.00 63.93 89  A 1 
ATOM 676  O O     . GLU A 1 89  ? 17.348  6.160   1.166   1.00 61.05 89  A 1 
ATOM 677  C CB    . GLU A 1 89  ? 18.086  3.479   -0.114  1.00 58.78 89  A 1 
ATOM 678  C CG    . GLU A 1 89  ? 19.002  3.794   -1.301  1.00 51.84 89  A 1 
ATOM 679  C CD    . GLU A 1 89  ? 18.421  3.310   -2.640  1.00 48.11 89  A 1 
ATOM 680  O OE1   . GLU A 1 89  ? 18.916  3.766   -3.687  1.00 41.73 89  A 1 
ATOM 681  O OE2   . GLU A 1 89  ? 17.421  2.564   -2.631  1.00 42.06 89  A 1 
ATOM 682  N N     . ARG A 1 90  ? 19.600  6.299   1.269   1.00 63.01 90  A 1 
ATOM 683  C CA    . ARG A 1 90  ? 19.682  7.760   1.264   1.00 60.53 90  A 1 
ATOM 684  C C     . ARG A 1 90  ? 20.421  8.222   0.016   1.00 58.76 90  A 1 
ATOM 685  O O     . ARG A 1 90  ? 21.451  7.661   -0.329  1.00 56.95 90  A 1 
ATOM 686  C CB    . ARG A 1 90  ? 20.368  8.251   2.540   1.00 60.83 90  A 1 
ATOM 687  C CG    . ARG A 1 90  ? 19.476  8.031   3.764   1.00 61.26 90  A 1 
ATOM 688  C CD    . ARG A 1 90  ? 20.276  8.154   5.067   1.00 62.19 90  A 1 
ATOM 689  N NE    . ARG A 1 90  ? 21.077  6.957   5.314   1.00 61.54 90  A 1 
ATOM 690  C CZ    . ARG A 1 90  ? 21.969  6.816   6.283   1.00 58.32 90  A 1 
ATOM 691  N NH1   . ARG A 1 90  ? 22.251  7.799   7.093   1.00 52.09 90  A 1 
ATOM 692  N NH2   . ARG A 1 90  ? 22.587  5.682   6.466   1.00 61.68 90  A 1 
ATOM 693  N N     . VAL A 1 91  ? 19.886  9.234   -0.633  1.00 68.04 91  A 1 
ATOM 694  C CA    . VAL A 1 91  ? 20.486  9.844   -1.813  1.00 67.67 91  A 1 
ATOM 695  C C     . VAL A 1 91  ? 21.051  11.203  -1.421  1.00 68.00 91  A 1 
ATOM 696  O O     . VAL A 1 91  ? 20.331  12.011  -0.835  1.00 67.93 91  A 1 
ATOM 697  C CB    . VAL A 1 91  ? 19.480  9.953   -2.967  1.00 65.80 91  A 1 
ATOM 698  C CG1   . VAL A 1 91  ? 20.157  10.479  -4.230  1.00 56.83 91  A 1 
ATOM 699  C CG2   . VAL A 1 91  ? 18.865  8.585   -3.295  1.00 59.01 91  A 1 
ATOM 700  N N     . LEU A 1 92  ? 22.330  11.453  -1.715  1.00 68.42 92  A 1 
ATOM 701  C CA    . LEU A 1 92  ? 22.933  12.762  -1.515  1.00 65.81 92  A 1 
ATOM 702  C C     . LEU A 1 92  ? 22.324  13.780  -2.479  1.00 65.28 92  A 1 
ATOM 703  O O     . LEU A 1 92  ? 22.257  13.538  -3.686  1.00 63.68 92  A 1 
ATOM 704  C CB    . LEU A 1 92  ? 24.457  12.679  -1.682  1.00 64.55 92  A 1 
ATOM 705  C CG    . LEU A 1 92  ? 25.183  12.098  -0.450  1.00 59.75 92  A 1 
ATOM 706  C CD1   . LEU A 1 92  ? 26.578  11.616  -0.822  1.00 53.78 92  A 1 
ATOM 707  C CD2   . LEU A 1 92  ? 25.306  13.137  0.660   1.00 56.63 92  A 1 
ATOM 708  N N     . LEU A 1 93  ? 21.896  14.920  -1.944  1.00 63.81 93  A 1 
ATOM 709  C CA    . LEU A 1 93  ? 21.418  16.042  -2.731  1.00 60.36 93  A 1 
ATOM 710  C C     . LEU A 1 93  ? 22.638  16.808  -3.231  1.00 58.94 93  A 1 
ATOM 711  O O     . LEU A 1 93  ? 23.328  17.481  -2.469  1.00 56.64 93  A 1 
ATOM 712  C CB    . LEU A 1 93  ? 20.486  16.912  -1.883  1.00 58.86 93  A 1 
ATOM 713  C CG    . LEU A 1 93  ? 19.235  16.176  -1.351  1.00 56.58 93  A 1 
ATOM 714  C CD1   . LEU A 1 93  ? 18.465  17.080  -0.397  1.00 54.53 93  A 1 
ATOM 715  C CD2   . LEU A 1 93  ? 18.294  15.737  -2.479  1.00 57.40 93  A 1 
ATOM 716  N N     . SER A 1 94  ? 22.906  16.668  -4.533  1.00 58.72 94  A 1 
ATOM 717  C CA    . SER A 1 94  ? 24.024  17.365  -5.158  1.00 56.82 94  A 1 
ATOM 718  C C     . SER A 1 94  ? 23.826  18.884  -5.145  1.00 55.15 94  A 1 
ATOM 719  O O     . SER A 1 94  ? 22.702  19.376  -5.086  1.00 52.15 94  A 1 
ATOM 720  C CB    . SER A 1 94  ? 24.247  16.844  -6.581  1.00 52.19 94  A 1 
ATOM 721  O OG    . SER A 1 94  ? 23.140  17.136  -7.402  1.00 46.47 94  A 1 
ATOM 722  N N     . GLU A 1 95  ? 24.907  19.632  -5.256  1.00 56.47 95  A 1 
ATOM 723  C CA    . GLU A 1 95  ? 24.822  21.100  -5.349  1.00 53.02 95  A 1 
ATOM 724  C C     . GLU A 1 95  ? 23.980  21.561  -6.538  1.00 50.12 95  A 1 
ATOM 725  O O     . GLU A 1 95  ? 23.298  22.576  -6.448  1.00 45.78 95  A 1 
ATOM 726  C CB    . GLU A 1 95  ? 26.217  21.712  -5.439  1.00 48.90 95  A 1 
ATOM 727  C CG    . GLU A 1 95  ? 26.980  21.537  -4.122  1.00 45.22 95  A 1 
ATOM 728  C CD    . GLU A 1 95  ? 28.282  22.341  -4.086  1.00 39.68 95  A 1 
ATOM 729  O OE1   . GLU A 1 95  ? 28.667  22.720  -2.954  1.00 35.97 95  A 1 
ATOM 730  O OE2   . GLU A 1 95  ? 28.867  22.562  -5.164  1.00 36.79 95  A 1 
ATOM 731  N N     . ALA A 1 96  ? 23.942  20.764  -7.619  1.00 48.23 96  A 1 
ATOM 732  C CA    . ALA A 1 96  ? 23.081  21.034  -8.770  1.00 45.79 96  A 1 
ATOM 733  C C     . ALA A 1 96  ? 21.596  21.114  -8.391  1.00 44.63 96  A 1 
ATOM 734  O O     . ALA A 1 96  ? 20.862  21.901  -8.983  1.00 43.24 96  A 1 
ATOM 735  C CB    . ALA A 1 96  ? 23.325  19.950  -9.813  1.00 42.81 96  A 1 
ATOM 736  N N     . TYR A 1 97  ? 21.164  20.350  -7.378  1.00 48.11 97  A 1 
ATOM 737  C CA    . TYR A 1 97  ? 19.799  20.432  -6.858  1.00 45.37 97  A 1 
ATOM 738  C C     . TYR A 1 97  ? 19.522  21.785  -6.188  1.00 43.51 97  A 1 
ATOM 739  O O     . TYR A 1 97  ? 18.414  22.314  -6.296  1.00 41.97 97  A 1 
ATOM 740  C CB    . TYR A 1 97  ? 19.557  19.284  -5.872  1.00 42.98 97  A 1 
ATOM 741  C CG    . TYR A 1 97  ? 18.136  19.220  -5.352  1.00 40.84 97  A 1 
ATOM 742  C CD1   . TYR A 1 97  ? 17.786  19.823  -4.136  1.00 38.75 97  A 1 
ATOM 743  C CD2   . TYR A 1 97  ? 17.139  18.582  -6.119  1.00 38.69 97  A 1 
ATOM 744  C CE1   . TYR A 1 97  ? 16.457  19.802  -3.688  1.00 33.72 97  A 1 
ATOM 745  C CE2   . TYR A 1 97  ? 15.810  18.552  -5.680  1.00 34.31 97  A 1 
ATOM 746  C CZ    . TYR A 1 97  ? 15.461  19.168  -4.459  1.00 33.51 97  A 1 
ATOM 747  O OH    . TYR A 1 97  ? 14.158  19.149  -4.037  1.00 31.36 97  A 1 
ATOM 748  N N     . LYS A 1 98  ? 20.520  22.376  -5.533  1.00 47.80 98  A 1 
ATOM 749  C CA    . LYS A 1 98  ? 20.388  23.677  -4.852  1.00 46.17 98  A 1 
ATOM 750  C C     . LYS A 1 98  ? 20.227  24.848  -5.820  1.00 43.89 98  A 1 
ATOM 751  O O     . LYS A 1 98  ? 19.679  25.866  -5.440  1.00 40.03 98  A 1 
ATOM 752  C CB    . LYS A 1 98  ? 21.608  23.931  -3.949  1.00 43.40 98  A 1 
ATOM 753  C CG    . LYS A 1 98  ? 21.808  22.873  -2.859  1.00 40.83 98  A 1 
ATOM 754  C CD    . LYS A 1 98  ? 23.045  23.233  -2.035  1.00 38.13 98  A 1 
ATOM 755  C CE    . LYS A 1 98  ? 23.327  22.186  -0.964  1.00 34.18 98  A 1 
ATOM 756  N NZ    . LYS A 1 98  ? 24.644  22.432  -0.336  1.00 29.33 98  A 1 
ATOM 757  N N     . HIS A 1 99  ? 20.721  24.690  -7.037  1.00 43.18 99  A 1 
ATOM 758  C CA    . HIS A 1 99  ? 20.694  25.747  -8.068  1.00 41.27 99  A 1 
ATOM 759  C C     . HIS A 1 99  ? 19.619  25.542  -9.135  1.00 37.12 99  A 1 
ATOM 760  O O     . HIS A 1 99  ? 19.341  26.467  -9.902  1.00 33.81 99  A 1 
ATOM 761  C CB    . HIS A 1 99  ? 22.085  25.842  -8.693  1.00 38.85 99  A 1 
ATOM 762  C CG    . HIS A 1 99  ? 23.137  26.301  -7.723  1.00 37.03 99  A 1 
ATOM 763  N ND1   . HIS A 1 99  ? 23.202  27.544  -7.121  1.00 34.05 99  A 1 
ATOM 764  C CD2   . HIS A 1 99  ? 24.197  25.581  -7.250  1.00 35.61 99  A 1 
ATOM 765  C CE1   . HIS A 1 99  ? 24.269  27.566  -6.314  1.00 32.10 99  A 1 
ATOM 766  N NE2   . HIS A 1 99  ? 24.901  26.387  -6.365  1.00 32.66 99  A 1 
ATOM 767  N N     . ALA A 1 100 ? 19.017  24.340  -9.222  1.00 40.62 100 A 1 
ATOM 768  C CA    . ALA A 1 100 ? 17.987  24.076  -10.215 1.00 39.35 100 A 1 
ATOM 769  C C     . ALA A 1 100 ? 16.648  24.693  -9.763  1.00 37.22 100 A 1 
ATOM 770  O O     . ALA A 1 100 ? 16.151  24.332  -8.700  1.00 35.64 100 A 1 
ATOM 771  C CB    . ALA A 1 100 ? 17.878  22.575  -10.460 1.00 36.93 100 A 1 
ATOM 772  N N     . PRO A 1 101 ? 16.018  25.574  -10.576 1.00 33.31 101 A 1 
ATOM 773  C CA    . PRO A 1 101 ? 14.703  26.097  -10.263 1.00 32.87 101 A 1 
ATOM 774  C C     . PRO A 1 101 ? 13.703  24.946  -10.197 1.00 33.68 101 A 1 
ATOM 775  O O     . PRO A 1 101 ? 13.673  24.074  -11.075 1.00 32.13 101 A 1 
ATOM 776  C CB    . PRO A 1 101 ? 14.389  27.117  -11.361 1.00 30.39 101 A 1 
ATOM 777  C CG    . PRO A 1 101 ? 15.237  26.651  -12.543 1.00 29.69 101 A 1 
ATOM 778  C CD    . PRO A 1 101 ? 16.467  26.032  -11.871 1.00 34.26 101 A 1 
ATOM 779  N N     . VAL A 1 102 ? 12.874  24.949  -9.155  1.00 31.48 102 A 1 
ATOM 780  C CA    . VAL A 1 102 ? 11.824  23.957  -8.966  1.00 31.51 102 A 1 
ATOM 781  C C     . VAL A 1 102 ? 10.730  24.210  -10.015 1.00 30.59 102 A 1 
ATOM 782  O O     . VAL A 1 102 ? 9.874   25.067  -9.839  1.00 29.00 102 A 1 
ATOM 783  C CB    . VAL A 1 102 ? 11.262  24.001  -7.533  1.00 29.59 102 A 1 
ATOM 784  C CG1   . VAL A 1 102 ? 10.219  22.909  -7.371  1.00 27.71 102 A 1 
ATOM 785  C CG2   . VAL A 1 102 ? 12.367  23.786  -6.482  1.00 30.27 102 A 1 
ATOM 786  N N     . MET A 1 103 ? 10.778  23.478  -11.136 1.00 32.48 103 A 1 
ATOM 787  C CA    . MET A 1 103 ? 9.839   23.670  -12.247 1.00 32.73 103 A 1 
ATOM 788  C C     . MET A 1 103 ? 8.628   22.741  -12.200 1.00 32.72 103 A 1 
ATOM 789  O O     . MET A 1 103 ? 7.565   23.100  -12.707 1.00 30.95 103 A 1 
ATOM 790  C CB    . MET A 1 103 ? 10.584  23.485  -13.580 1.00 31.27 103 A 1 
ATOM 791  C CG    . MET A 1 103 ? 11.446  24.693  -13.959 1.00 28.73 103 A 1 
ATOM 792  S SD    . MET A 1 103 ? 10.820  25.630  -15.385 1.00 25.41 103 A 1 
ATOM 793  C CE    . MET A 1 103 ? 11.178  24.479  -16.724 1.00 23.04 103 A 1 
ATOM 794  N N     . LEU A 1 104 ? 8.775   21.548  -11.647 1.00 29.78 104 A 1 
ATOM 795  C CA    . LEU A 1 104 ? 7.731   20.519  -11.683 1.00 29.50 104 A 1 
ATOM 796  C C     . LEU A 1 104 ? 7.355   20.099  -10.265 1.00 28.11 104 A 1 
ATOM 797  O O     . LEU A 1 104 ? 8.134   19.450  -9.568  1.00 26.39 104 A 1 
ATOM 798  C CB    . LEU A 1 104 ? 8.204   19.329  -12.542 1.00 28.02 104 A 1 
ATOM 799  C CG    . LEU A 1 104 ? 8.108   19.591  -14.057 1.00 26.14 104 A 1 
ATOM 800  C CD1   . LEU A 1 104 ? 8.998   18.631  -14.833 1.00 25.08 104 A 1 
ATOM 801  C CD2   . LEU A 1 104 ? 6.669   19.411  -14.558 1.00 28.73 104 A 1 
ATOM 802  N N     . ASP A 1 105 ? 6.140   20.471  -9.875  1.00 38.76 105 A 1 
ATOM 803  C CA    . ASP A 1 105 ? 5.545   20.041  -8.609  1.00 38.71 105 A 1 
ATOM 804  C C     . ASP A 1 105 ? 4.834   18.697  -8.834  1.00 36.67 105 A 1 
ATOM 805  O O     . ASP A 1 105 ? 3.811   18.619  -9.524  1.00 35.95 105 A 1 
ATOM 806  C CB    . ASP A 1 105 ? 4.629   21.151  -8.059  1.00 37.23 105 A 1 
ATOM 807  C CG    . ASP A 1 105 ? 4.775   21.400  -6.551  1.00 35.28 105 A 1 
ATOM 808  O OD1   . ASP A 1 105 ? 5.512   20.636  -5.891  1.00 34.13 105 A 1 
ATOM 809  O OD2   . ASP A 1 105 ? 4.119   22.340  -6.074  1.00 33.46 105 A 1 
ATOM 810  N N     . CYS A 1 106 ? 5.399   17.623  -8.320  1.00 46.91 106 A 1 
ATOM 811  C CA    . CYS A 1 106 ? 4.777   16.309  -8.389  1.00 45.98 106 A 1 
ATOM 812  C C     . CYS A 1 106 ? 3.859   16.147  -7.163  1.00 43.22 106 A 1 
ATOM 813  O O     . CYS A 1 106 ? 4.324   15.852  -6.067  1.00 41.62 106 A 1 
ATOM 814  C CB    . CYS A 1 106 ? 5.836   15.217  -8.507  1.00 43.82 106 A 1 
ATOM 815  S SG    . CYS A 1 106 ? 5.025   13.620  -8.859  1.00 38.55 106 A 1 
ATOM 816  N N     . HIS A 1 107 ? 2.547   16.296  -7.341  1.00 26.09 107 A 1 
ATOM 817  C CA    . HIS A 1 107 ? 1.577   16.230  -6.237  1.00 26.14 107 A 1 
ATOM 818  C C     . HIS A 1 107 ? 1.529   14.889  -5.474  1.00 25.33 107 A 1 
ATOM 819  O O     . HIS A 1 107 ? 0.908   14.814  -4.404  1.00 23.37 107 A 1 
ATOM 820  C CB    . HIS A 1 107 ? 0.172   16.553  -6.775  1.00 24.47 107 A 1 
ATOM 821  C CG    . HIS A 1 107 ? -0.179  18.002  -6.693  1.00 22.72 107 A 1 
ATOM 822  N ND1   . HIS A 1 107 ? -0.290  18.734  -5.534  1.00 21.26 107 A 1 
ATOM 823  C CD2   . HIS A 1 107 ? -0.539  18.841  -7.717  1.00 21.10 107 A 1 
ATOM 824  C CE1   . HIS A 1 107 ? -0.685  19.974  -5.858  1.00 19.69 107 A 1 
ATOM 825  N NE2   . HIS A 1 107 ? -0.858  20.077  -7.175  1.00 19.48 107 A 1 
ATOM 826  N N     . ALA A 1 108 ? 2.070   13.812  -6.044  1.00 36.71 108 A 1 
ATOM 827  C CA    . ALA A 1 108 ? 1.961   12.489  -5.434  1.00 35.58 108 A 1 
ATOM 828  C C     . ALA A 1 108 ? 2.930   12.290  -4.256  1.00 34.93 108 A 1 
ATOM 829  O O     . ALA A 1 108 ? 2.519   11.828  -3.191  1.00 32.68 108 A 1 
ATOM 830  C CB    . ALA A 1 108 ? 2.163   11.434  -6.511  1.00 32.86 108 A 1 
ATOM 831  N N     . ASP A 1 109 ? 4.187   12.667  -4.468  1.00 35.35 109 A 1 
ATOM 832  C CA    . ASP A 1 109 ? 5.151   12.860  -3.410  1.00 34.54 109 A 1 
ATOM 833  C C     . ASP A 1 109 ? 5.219   14.373  -3.190  1.00 32.73 109 A 1 
ATOM 834  O O     . ASP A 1 109 ? 5.491   15.090  -4.144  1.00 30.66 109 A 1 
ATOM 835  C CB    . ASP A 1 109 ? 6.505   12.266  -3.821  1.00 32.93 109 A 1 
ATOM 836  C CG    . ASP A 1 109 ? 6.456   10.740  -3.906  1.00 30.04 109 A 1 
ATOM 837  O OD1   . ASP A 1 109 ? 5.836   10.138  -3.013  1.00 30.83 109 A 1 
ATOM 838  O OD2   . ASP A 1 109 ? 7.028   10.188  -4.866  1.00 31.45 109 A 1 
ATOM 839  N N     . ALA A 1 110 ? 4.978   14.858  -1.985  1.00 26.76 110 A 1 
ATOM 840  C CA    . ALA A 1 110 ? 4.996   16.295  -1.657  1.00 25.97 110 A 1 
ATOM 841  C C     . ALA A 1 110 ? 6.369   16.998  -1.849  1.00 25.84 110 A 1 
ATOM 842  O O     . ALA A 1 110 ? 6.635   18.046  -1.260  1.00 23.77 110 A 1 
ATOM 843  C CB    . ALA A 1 110 ? 4.467   16.447  -0.227  1.00 23.72 110 A 1 
ATOM 844  N N     . ALA A 1 111 ? 7.241   16.376  -2.594  1.00 30.54 111 A 1 
ATOM 845  C CA    . ALA A 1 111 ? 8.582   16.775  -2.914  1.00 30.32 111 A 1 
ATOM 846  C C     . ALA A 1 111 ? 8.589   17.475  -4.280  1.00 29.52 111 A 1 
ATOM 847  O O     . ALA A 1 111 ? 8.422   16.838  -5.311  1.00 27.91 111 A 1 
ATOM 848  C CB    . ALA A 1 111 ? 9.446   15.523  -2.893  1.00 28.84 111 A 1 
ATOM 849  N N     . ALA A 1 112 ? 8.823   18.766  -4.252  1.00 32.48 112 A 1 
ATOM 850  C CA    . ALA A 1 112 ? 9.209   19.531  -5.423  1.00 31.81 112 A 1 
ATOM 851  C C     . ALA A 1 112 ? 10.593  19.030  -5.900  1.00 31.57 112 A 1 
ATOM 852  O O     . ALA A 1 112 ? 11.628  19.400  -5.351  1.00 30.36 112 A 1 
ATOM 853  C CB    . ALA A 1 112 ? 9.188   20.999  -5.012  1.00 30.87 112 A 1 
ATOM 854  N N     . LEU A 1 113 ? 10.581  18.130  -6.877  1.00 33.62 113 A 1 
ATOM 855  C CA    . LEU A 1 113 ? 11.795  17.588  -7.464  1.00 33.76 113 A 1 
ATOM 856  C C     . LEU A 1 113 ? 12.161  18.411  -8.704  1.00 32.39 113 A 1 
ATOM 857  O O     . LEU A 1 113 ? 11.297  18.709  -9.535  1.00 30.20 113 A 1 
ATOM 858  C CB    . LEU A 1 113 ? 11.601  16.098  -7.770  1.00 31.74 113 A 1 
ATOM 859  C CG    . LEU A 1 113 ? 11.576  15.193  -6.522  1.00 29.32 113 A 1 
ATOM 860  C CD1   . LEU A 1 113 ? 11.066  13.796  -6.882  1.00 28.64 113 A 1 
ATOM 861  C CD2   . LEU A 1 113 ? 12.957  15.056  -5.904  1.00 31.51 113 A 1 
ATOM 862  N N     . CYS A 1 114 ? 13.435  18.762  -8.851  1.00 40.86 114 A 1 
ATOM 863  C CA    . CYS A 1 114 ? 13.892  19.355  -10.094 1.00 40.67 114 A 1 
ATOM 864  C C     . CYS A 1 114 ? 13.795  18.334  -11.237 1.00 39.44 114 A 1 
ATOM 865  O O     . CYS A 1 114 ? 13.947  17.133  -11.019 1.00 40.50 114 A 1 
ATOM 866  C CB    . CYS A 1 114 ? 15.296  19.939  -9.944  1.00 40.14 114 A 1 
ATOM 867  S SG    . CYS A 1 114 ? 16.551  18.635  -9.696  1.00 37.97 114 A 1 
ATOM 868  N N     . ALA A 1 115 ? 13.566  18.796  -12.466 1.00 35.20 115 A 1 
ATOM 869  C CA    . ALA A 1 115 ? 13.319  17.933  -13.617 1.00 35.06 115 A 1 
ATOM 870  C C     . ALA A 1 115 ? 14.412  16.862  -13.842 1.00 34.63 115 A 1 
ATOM 871  O O     . ALA A 1 115 ? 14.101  15.732  -14.213 1.00 33.54 115 A 1 
ATOM 872  C CB    . ALA A 1 115 ? 13.166  18.820  -14.851 1.00 33.74 115 A 1 
ATOM 873  N N     . ALA A 1 116 ? 15.680  17.198  -13.587 1.00 38.99 116 A 1 
ATOM 874  C CA    . ALA A 1 116 ? 16.796  16.262  -13.740 1.00 38.53 116 A 1 
ATOM 875  C C     . ALA A 1 116 ? 16.776  15.143  -12.680 1.00 38.32 116 A 1 
ATOM 876  O O     . ALA A 1 116 ? 17.041  13.984  -12.986 1.00 37.54 116 A 1 
ATOM 877  C CB    . ALA A 1 116 ? 18.100  17.057  -13.670 1.00 36.98 116 A 1 
ATOM 878  N N     . TYR A 1 117 ? 16.449  15.483  -11.431 1.00 33.87 117 A 1 
ATOM 879  C CA    . TYR A 1 117 ? 16.327  14.512  -10.340 1.00 34.55 117 A 1 
ATOM 880  C C     . TYR A 1 117 ? 15.034  13.707  -10.478 1.00 34.65 117 A 1 
ATOM 881  O O     . TYR A 1 117 ? 15.030  12.504  -10.224 1.00 32.54 117 A 1 
ATOM 882  C CB    . TYR A 1 117 ? 16.394  15.250  -9.013  1.00 32.59 117 A 1 
ATOM 883  C CG    . TYR A 1 117 ? 16.589  14.322  -7.826  1.00 30.04 117 A 1 
ATOM 884  C CD1   . TYR A 1 117 ? 15.487  13.904  -7.063  1.00 29.14 117 A 1 
ATOM 885  C CD2   . TYR A 1 117 ? 17.886  13.884  -7.482  1.00 31.34 117 A 1 
ATOM 886  C CE1   . TYR A 1 117 ? 15.672  13.066  -5.952  1.00 27.80 117 A 1 
ATOM 887  C CE2   . TYR A 1 117 ? 18.086  13.041  -6.380  1.00 27.98 117 A 1 
ATOM 888  C CZ    . TYR A 1 117 ? 16.971  12.642  -5.607  1.00 28.03 117 A 1 
ATOM 889  O OH    . TYR A 1 117 ? 17.154  11.828  -4.519  1.00 27.93 117 A 1 
ATOM 890  N N     . GLU A 1 118 ? 13.962  14.318  -10.952 1.00 41.06 118 A 1 
ATOM 891  C CA    . GLU A 1 118 ? 12.724  13.647  -11.324 1.00 40.22 118 A 1 
ATOM 892  C C     . GLU A 1 118 ? 13.003  12.562  -12.362 1.00 38.83 118 A 1 
ATOM 893  O O     . GLU A 1 118 ? 12.538  11.440  -12.184 1.00 36.21 118 A 1 
ATOM 894  C CB    . GLU A 1 118 ? 11.709  14.654  -11.867 1.00 38.35 118 A 1 
ATOM 895  C CG    . GLU A 1 118 ? 10.325  14.481  -11.239 1.00 34.05 118 A 1 
ATOM 896  C CD    . GLU A 1 118 ? 9.196   14.984  -12.129 1.00 30.81 118 A 1 
ATOM 897  O OE1   . GLU A 1 118 ? 8.050   14.505  -11.941 1.00 29.13 118 A 1 
ATOM 898  O OE2   . GLU A 1 118 ? 9.445   15.677  -13.138 1.00 28.57 118 A 1 
ATOM 899  N N     . ALA A 1 119 ? 13.806  12.822  -13.371 1.00 41.76 119 A 1 
ATOM 900  C CA    . ALA A 1 119 ? 14.214  11.813  -14.333 1.00 39.60 119 A 1 
ATOM 901  C C     . ALA A 1 119 ? 14.902  10.636  -13.632 1.00 37.55 119 A 1 
ATOM 902  O O     . ALA A 1 119 ? 14.456  9.506   -13.790 1.00 35.82 119 A 1 
ATOM 903  C CB    . ALA A 1 119 ? 15.074  12.445  -15.428 1.00 37.75 119 A 1 
ATOM 904  N N     . GLN A 1 120 ? 15.904  10.845  -12.774 1.00 40.04 120 A 1 
ATOM 905  C CA    . GLN A 1 120 ? 16.584  9.747   -12.082 1.00 38.92 120 A 1 
ATOM 906  C C     . GLN A 1 120 ? 15.692  8.969   -11.099 1.00 36.58 120 A 1 
ATOM 907  O O     . GLN A 1 120 ? 15.766  7.741   -11.054 1.00 34.71 120 A 1 
ATOM 908  C CB    . GLN A 1 120 ? 17.827  10.269  -11.346 1.00 37.96 120 A 1 
ATOM 909  C CG    . GLN A 1 120 ? 19.045  10.340  -12.262 1.00 35.21 120 A 1 
ATOM 910  C CD    . GLN A 1 120 ? 20.308  10.765  -11.512 1.00 32.15 120 A 1 
ATOM 911  O OE1   . GLN A 1 120 ? 20.276  11.270  -10.408 1.00 32.15 120 A 1 
ATOM 912  N NE2   . GLN A 1 120 ? 21.470  10.576  -12.099 1.00 29.76 120 A 1 
ATOM 913  N N     . VAL A 1 121 ? 14.871  9.656   -10.301 1.00 41.70 121 A 1 
ATOM 914  C CA    . VAL A 1 121 ? 14.024  9.004   -9.276  1.00 39.42 121 A 1 
ATOM 915  C C     . VAL A 1 121 ? 12.794  8.359   -9.899  1.00 36.74 121 A 1 
ATOM 916  O O     . VAL A 1 121 ? 12.422  7.238   -9.527  1.00 34.98 121 A 1 
ATOM 917  C CB    . VAL A 1 121 ? 13.638  9.992   -8.167  1.00 37.86 121 A 1 
ATOM 918  C CG1   . VAL A 1 121 ? 12.710  9.369   -7.120  1.00 37.03 121 A 1 
ATOM 919  C CG2   . VAL A 1 121 ? 14.885  10.467  -7.411  1.00 42.20 121 A 1 
ATOM 920  N N     . HIS A 1 122 ? 12.165  9.027   -10.870 1.00 36.00 122 A 1 
ATOM 921  C CA    . HIS A 1 122 ? 10.957  8.540   -11.520 1.00 35.19 122 A 1 
ATOM 922  C C     . HIS A 1 122 ? 11.238  7.601   -12.698 1.00 32.64 122 A 1 
ATOM 923  O O     . HIS A 1 122 ? 10.427  6.720   -12.948 1.00 30.55 122 A 1 
ATOM 924  C CB    . HIS A 1 122 ? 10.045  9.699   -11.954 1.00 33.93 122 A 1 
ATOM 925  C CG    . HIS A 1 122 ? 9.341   10.411  -10.835 1.00 31.99 122 A 1 
ATOM 926  N ND1   . HIS A 1 122 ? 8.029   10.200  -10.455 1.00 32.17 122 A 1 
ATOM 927  C CD2   . HIS A 1 122 ? 9.808   11.420  -10.055 1.00 32.64 122 A 1 
ATOM 928  C CE1   . HIS A 1 122 ? 7.720   11.068  -9.476  1.00 32.37 122 A 1 
ATOM 929  N NE2   . HIS A 1 122 ? 8.779   11.828  -9.202  1.00 31.33 122 A 1 
ATOM 930  N N     . TYR A 1 123 ? 12.352  7.729   -13.401 1.00 40.36 123 A 1 
ATOM 931  C CA    . TYR A 1 123 ? 12.627  6.821   -14.530 1.00 37.01 123 A 1 
ATOM 932  C C     . TYR A 1 123 ? 12.849  5.374   -14.072 1.00 35.70 123 A 1 
ATOM 933  O O     . TYR A 1 123 ? 12.458  4.445   -14.777 1.00 32.85 123 A 1 
ATOM 934  C CB    . TYR A 1 123 ? 13.838  7.324   -15.330 1.00 35.30 123 A 1 
ATOM 935  C CG    . TYR A 1 123 ? 13.789  7.009   -16.802 1.00 33.10 123 A 1 
ATOM 936  C CD1   . TYR A 1 123 ? 14.372  5.841   -17.327 1.00 29.54 123 A 1 
ATOM 937  C CD2   . TYR A 1 123 ? 13.169  7.922   -17.677 1.00 30.34 123 A 1 
ATOM 938  C CE1   . TYR A 1 123 ? 14.342  5.588   -18.696 1.00 24.13 123 A 1 
ATOM 939  C CE2   . TYR A 1 123 ? 13.133  7.680   -19.051 1.00 24.12 123 A 1 
ATOM 940  C CZ    . TYR A 1 123 ? 13.724  6.514   -19.570 1.00 26.02 123 A 1 
ATOM 941  O OH    . TYR A 1 123 ? 13.698  6.276   -20.928 1.00 26.25 123 A 1 
ATOM 942  N N     . ALA A 1 124 ? 13.385  5.181   -12.868 1.00 37.13 124 A 1 
ATOM 943  C CA    . ALA A 1 124 ? 13.511  3.841   -12.287 1.00 35.27 124 A 1 
ATOM 944  C C     . ALA A 1 124 ? 12.148  3.164   -12.047 1.00 34.06 124 A 1 
ATOM 945  O O     . ALA A 1 124 ? 12.023  1.955   -12.213 1.00 32.24 124 A 1 
ATOM 946  C CB    . ALA A 1 124 ? 14.309  3.960   -10.990 1.00 32.83 124 A 1 
ATOM 947  N N     . ASN A 1 125 ? 11.122  3.936   -11.721 1.00 34.98 125 A 1 
ATOM 948  C CA    . ASN A 1 125 ? 9.750   3.454   -11.625 1.00 34.29 125 A 1 
ATOM 949  C C     . ASN A 1 125 ? 8.948   3.982   -12.827 1.00 32.98 125 A 1 
ATOM 950  O O     . ASN A 1 125 ? 8.309   5.028   -12.741 1.00 31.02 125 A 1 
ATOM 951  C CB    . ASN A 1 125 ? 9.149   3.873   -10.269 1.00 33.15 125 A 1 
ATOM 952  C CG    . ASN A 1 125 ? 9.162   2.775   -9.210  1.00 29.88 125 A 1 
ATOM 953  O OD1   . ASN A 1 125 ? 9.169   1.597   -9.488  1.00 28.98 125 A 1 
ATOM 954  N ND2   . ASN A 1 125 ? 9.089   3.158   -7.952  1.00 29.65 125 A 1 
ATOM 955  N N     . LEU A 1 126 ? 8.877   3.201   -13.878 1.00 39.97 126 A 1 
ATOM 956  C CA    . LEU A 1 126 ? 7.995   3.421   -15.048 1.00 40.83 126 A 1 
ATOM 957  C C     . LEU A 1 126 ? 6.526   3.738   -14.681 1.00 39.72 126 A 1 
ATOM 958  O O     . LEU A 1 126 ? 5.795   4.339   -15.462 1.00 36.66 126 A 1 
ATOM 959  C CB    . LEU A 1 126 ? 8.060   2.144   -15.912 1.00 37.64 126 A 1 
ATOM 960  C CG    . LEU A 1 126 ? 9.006   2.281   -17.120 1.00 33.45 126 A 1 
ATOM 961  C CD1   . LEU A 1 126 ? 9.662   0.948   -17.458 1.00 29.89 126 A 1 
ATOM 962  C CD2   . LEU A 1 126 ? 8.248   2.772   -18.350 1.00 30.82 126 A 1 
ATOM 963  N N     . LEU A 1 127 ? 6.107   3.377   -13.483 1.00 37.45 127 A 1 
ATOM 964  C CA    . LEU A 1 127 ? 4.799   3.686   -12.896 1.00 38.12 127 A 1 
ATOM 965  C C     . LEU A 1 127 ? 4.495   5.181   -12.726 1.00 37.04 127 A 1 
ATOM 966  O O     . LEU A 1 127 ? 3.332   5.565   -12.744 1.00 34.23 127 A 1 
ATOM 967  C CB    . LEU A 1 127 ? 4.783   3.013   -11.513 1.00 35.42 127 A 1 
ATOM 968  C CG    . LEU A 1 127 ? 4.215   1.611   -11.600 1.00 31.35 127 A 1 
ATOM 969  C CD1   . LEU A 1 127 ? 4.708   0.749   -10.444 1.00 29.84 127 A 1 
ATOM 970  C CD2   . LEU A 1 127 ? 2.685   1.756   -11.591 1.00 32.36 127 A 1 
ATOM 971  N N     . THR A 1 128 ? 5.516   6.002   -12.530 1.00 41.78 128 A 1 
ATOM 972  C CA    . THR A 1 128 ? 5.322   7.422   -12.248 1.00 40.56 128 A 1 
ATOM 973  C C     . THR A 1 128 ? 4.888   8.239   -13.465 1.00 38.94 128 A 1 
ATOM 974  O O     . THR A 1 128 ? 4.431   9.359   -13.294 1.00 36.01 128 A 1 
ATOM 975  C CB    . THR A 1 128 ? 6.582   8.033   -11.649 1.00 37.47 128 A 1 
ATOM 976  O OG1   . THR A 1 128 ? 7.666   7.747   -12.493 1.00 36.62 128 A 1 
ATOM 977  C CG2   . THR A 1 128 ? 6.862   7.480   -10.247 1.00 37.39 128 A 1 
ATOM 978  N N     . VAL A 1 129 ? 4.925   7.666   -14.657 1.00 42.73 129 A 1 
ATOM 979  C CA    . VAL A 1 129 ? 4.393   8.297   -15.878 1.00 42.13 129 A 1 
ATOM 980  C C     . VAL A 1 129 ? 2.899   8.637   -15.738 1.00 40.08 129 A 1 
ATOM 981  O O     . VAL A 1 129 ? 2.419   9.603   -16.329 1.00 36.56 129 A 1 
ATOM 982  C CB    . VAL A 1 129 ? 4.630   7.400   -17.106 1.00 38.20 129 A 1 
ATOM 983  C CG1   . VAL A 1 129 ? 4.100   8.029   -18.409 1.00 34.91 129 A 1 
ATOM 984  C CG2   . VAL A 1 129 ? 6.121   7.121   -17.321 1.00 36.10 129 A 1 
ATOM 985  N N     . MET A 1 130 ? 2.151   7.887   -14.920 1.00 46.71 130 A 1 
ATOM 986  C CA    . MET A 1 130 ? 0.733   8.170   -14.655 1.00 46.45 130 A 1 
ATOM 987  C C     . MET A 1 130 ? 0.488   9.243   -13.583 1.00 45.01 130 A 1 
ATOM 988  O O     . MET A 1 130 ? -0.670  9.596   -13.349 1.00 42.18 130 A 1 
ATOM 989  C CB    . MET A 1 130 ? -0.013  6.867   -14.301 1.00 42.64 130 A 1 
ATOM 990  C CG    . MET A 1 130 ? -0.241  5.994   -15.533 1.00 38.02 130 A 1 
ATOM 991  S SD    . MET A 1 130 ? -1.819  5.084   -15.478 1.00 35.19 130 A 1 
ATOM 992  C CE    . MET A 1 130 ? -1.935  4.584   -17.208 1.00 31.95 130 A 1 
ATOM 993  N N     . HIS A 1 131 ? 1.519   9.763   -12.927 1.00 35.46 131 A 1 
ATOM 994  C CA    . HIS A 1 131 ? 1.330   10.922  -12.069 1.00 35.59 131 A 1 
ATOM 995  C C     . HIS A 1 131 ? 1.074   12.141  -12.962 1.00 32.73 131 A 1 
ATOM 996  O O     . HIS A 1 131 ? 1.876   12.474  -13.820 1.00 30.79 131 A 1 
ATOM 997  C CB    . HIS A 1 131 ? 2.511   11.113  -11.094 1.00 35.30 131 A 1 
ATOM 998  C CG    . HIS A 1 131 ? 2.564   10.090  -9.984  1.00 33.07 131 A 1 
ATOM 999  N ND1   . HIS A 1 131 ? 3.497   10.065  -8.959  1.00 33.94 131 A 1 
ATOM 1000 C CD2   . HIS A 1 131 ? 1.719   9.039   -9.746  1.00 33.60 131 A 1 
ATOM 1001 C CE1   . HIS A 1 131 ? 3.225   9.038   -8.149  1.00 33.69 131 A 1 
ATOM 1002 N NE2   . HIS A 1 131 ? 2.142   8.388   -8.597  1.00 31.77 131 A 1 
ATOM 1003 N N     . GLN A 1 132 ? -0.090  12.762  -12.762 1.00 30.56 132 A 1 
ATOM 1004 C CA    . GLN A 1 132 ? -0.430  14.000  -13.456 1.00 30.75 132 A 1 
ATOM 1005 C C     . GLN A 1 132 ? 0.585   15.075  -13.048 1.00 29.53 132 A 1 
ATOM 1006 O O     . GLN A 1 132 ? 0.487   15.658  -11.970 1.00 28.18 132 A 1 
ATOM 1007 C CB    . GLN A 1 132 ? -1.875  14.435  -13.137 1.00 30.76 132 A 1 
ATOM 1008 C CG    . GLN A 1 132 ? -2.836  14.173  -14.298 1.00 29.40 132 A 1 
ATOM 1009 C CD    . GLN A 1 132 ? -4.282  14.569  -13.973 1.00 25.91 132 A 1 
ATOM 1010 O OE1   . GLN A 1 132 ? -4.673  14.796  -12.840 1.00 25.28 132 A 1 
ATOM 1011 N NE2   . GLN A 1 132 ? -5.140  14.642  -14.970 1.00 22.34 132 A 1 
ATOM 1012 N N     . ARG A 1 133 ? 1.533   15.328  -13.936 1.00 32.03 133 A 1 
ATOM 1013 C CA    . ARG A 1 133 ? 2.422   16.482  -13.849 1.00 31.44 133 A 1 
ATOM 1014 C C     . ARG A 1 133 ? 1.615   17.702  -14.293 1.00 28.74 133 A 1 
ATOM 1015 O O     . ARG A 1 133 ? 1.315   17.846  -15.472 1.00 27.13 133 A 1 
ATOM 1016 C CB    . ARG A 1 133 ? 3.661   16.271  -14.719 1.00 31.39 133 A 1 
ATOM 1017 C CG    . ARG A 1 133 ? 4.564   15.148  -14.166 1.00 30.60 133 A 1 
ATOM 1018 C CD    . ARG A 1 133 ? 5.776   14.965  -15.078 1.00 30.04 133 A 1 
ATOM 1019 N NE    . ARG A 1 133 ? 6.670   13.923  -14.546 1.00 26.86 133 A 1 
ATOM 1020 C CZ    . ARG A 1 133 ? 7.807   13.520  -15.075 1.00 25.64 133 A 1 
ATOM 1021 N NH1   . ARG A 1 133 ? 8.233   13.975  -16.217 1.00 24.36 133 A 1 
ATOM 1022 N NH2   . ARG A 1 133 ? 8.534   12.663  -14.440 1.00 22.19 133 A 1 
ATOM 1023 N N     . MET A 1 134 ? 1.244   18.532  -13.346 1.00 26.69 134 A 1 
ATOM 1024 C CA    . MET A 1 134 ? 0.765   19.872  -13.672 1.00 26.01 134 A 1 
ATOM 1025 C C     . MET A 1 134 ? 2.007   20.725  -13.946 1.00 24.76 134 A 1 
ATOM 1026 O O     . MET A 1 134 ? 2.794   20.911  -13.023 1.00 22.78 134 A 1 
ATOM 1027 C CB    . MET A 1 134 ? -0.089  20.438  -12.532 1.00 25.66 134 A 1 
ATOM 1028 C CG    . MET A 1 134 ? -1.452  19.737  -12.423 1.00 24.38 134 A 1 
ATOM 1029 S SD    . MET A 1 134 ? -2.683  20.189  -13.694 1.00 21.68 134 A 1 
ATOM 1030 C CE    . MET A 1 134 ? -3.168  21.809  -13.082 1.00 21.77 134 A 1 
ATOM 1031 N N     . PRO A 1 135 ? 2.221   21.182  -15.179 1.00 30.34 135 A 1 
ATOM 1032 C CA    . PRO A 1 135 ? 3.260   22.156  -15.405 1.00 30.08 135 A 1 
ATOM 1033 C C     . PRO A 1 135 ? 2.920   23.405  -14.583 1.00 29.46 135 A 1 
ATOM 1034 O O     . PRO A 1 135 ? 1.837   23.972  -14.741 1.00 27.86 135 A 1 
ATOM 1035 C CB    . PRO A 1 135 ? 3.268   22.411  -16.915 1.00 28.81 135 A 1 
ATOM 1036 C CG    . PRO A 1 135 ? 1.834   22.073  -17.339 1.00 27.89 135 A 1 
ATOM 1037 C CD    . PRO A 1 135 ? 1.417   20.975  -16.358 1.00 32.82 135 A 1 
ATOM 1038 N N     . VAL A 1 136 ? 3.817   23.808  -13.682 1.00 27.29 136 A 1 
ATOM 1039 C CA    . VAL A 1 136 ? 3.724   25.127  -13.069 1.00 28.19 136 A 1 
ATOM 1040 C C     . VAL A 1 136 ? 3.981   26.114  -14.196 1.00 26.98 136 A 1 
ATOM 1041 O O     . VAL A 1 136 ? 5.113   26.333  -14.606 1.00 25.39 136 A 1 
ATOM 1042 C CB    . VAL A 1 136 ? 4.708   25.308  -11.897 1.00 26.82 136 A 1 
ATOM 1043 C CG1   . VAL A 1 136 ? 4.556   26.695  -11.275 1.00 25.62 136 A 1 
ATOM 1044 C CG2   . VAL A 1 136 ? 4.436   24.265  -10.798 1.00 31.98 136 A 1 
ATOM 1045 N N     . VAL A 1 137 ? 2.877   26.632  -14.757 1.00 28.54 137 A 1 
ATOM 1046 C CA    . VAL A 1 137 ? 2.973   27.708  -15.728 1.00 31.31 137 A 1 
ATOM 1047 C C     . VAL A 1 137 ? 3.574   28.878  -14.960 1.00 29.25 137 A 1 
ATOM 1048 O O     . VAL A 1 137 ? 2.894   29.490  -14.138 1.00 28.27 137 A 1 
ATOM 1049 C CB    . VAL A 1 137 ? 1.611   28.074  -16.349 1.00 29.58 137 A 1 
ATOM 1050 C CG1   . VAL A 1 137 ? 1.792   29.115  -17.455 1.00 27.93 137 A 1 
ATOM 1051 C CG2   . VAL A 1 137 ? 0.938   26.842  -16.970 1.00 31.30 137 A 1 
ATOM 1052 N N     . SER A 1 138 ? 4.859   29.129  -15.184 1.00 33.16 138 A 1 
ATOM 1053 C CA    . SER A 1 138 ? 5.490   30.351  -14.711 1.00 34.56 138 A 1 
ATOM 1054 C C     . SER A 1 138 ? 4.666   31.497  -15.276 1.00 33.46 138 A 1 
ATOM 1055 O O     . SER A 1 138 ? 4.672   31.718  -16.486 1.00 32.67 138 A 1 
ATOM 1056 C CB    . SER A 1 138 ? 6.949   30.431  -15.168 1.00 32.56 138 A 1 
ATOM 1057 O OG    . SER A 1 138 ? 7.059   30.262  -16.565 1.00 31.67 138 A 1 
ATOM 1058 N N     . HIS A 1 139 ? 3.881   32.141  -14.423 1.00 23.75 139 A 1 
ATOM 1059 C CA    . HIS A 1 139 ? 3.187   33.347  -14.838 1.00 26.95 139 A 1 
ATOM 1060 C C     . HIS A 1 139 ? 4.264   34.276  -15.393 1.00 25.00 139 A 1 
ATOM 1061 O O     . HIS A 1 139 ? 5.229   34.548  -14.675 1.00 24.16 139 A 1 
ATOM 1062 C CB    . HIS A 1 139 ? 2.424   33.986  -13.674 1.00 26.04 139 A 1 
ATOM 1063 C CG    . HIS A 1 139 ? 1.055   33.393  -13.510 1.00 25.17 139 A 1 
ATOM 1064 N ND1   . HIS A 1 139 ? -0.053  33.690  -14.280 1.00 25.76 139 A 1 
ATOM 1065 C CD2   . HIS A 1 139 ? 0.647   32.454  -12.593 1.00 26.88 139 A 1 
ATOM 1066 C CE1   . HIS A 1 139 ? -1.077  32.956  -13.838 1.00 24.52 139 A 1 
ATOM 1067 N NE2   . HIS A 1 139 ? -0.701  32.179  -12.819 1.00 24.66 139 A 1 
ATOM 1068 N N     . PRO A 1 140 ? 4.163   34.684  -16.663 1.00 30.36 140 A 1 
ATOM 1069 C CA    . PRO A 1 140 ? 5.123   35.616  -17.197 1.00 32.73 140 A 1 
ATOM 1070 C C     . PRO A 1 140 ? 5.114   36.814  -16.257 1.00 31.96 140 A 1 
ATOM 1071 O O     . PRO A 1 140 ? 4.037   37.324  -15.928 1.00 31.34 140 A 1 
ATOM 1072 C CB    . PRO A 1 140 ? 4.645   35.957  -18.619 1.00 30.84 140 A 1 
ATOM 1073 C CG    . PRO A 1 140 ? 3.150   35.659  -18.574 1.00 30.75 140 A 1 
ATOM 1074 C CD    . PRO A 1 140 ? 3.054   34.502  -17.571 1.00 37.47 140 A 1 
ATOM 1075 N N     . ALA A 1 141 ? 6.279   37.184  -15.762 1.00 28.00 141 A 1 
ATOM 1076 C CA    . ALA A 1 141 ? 6.427   38.395  -14.972 1.00 27.95 141 A 1 
ATOM 1077 C C     . ALA A 1 141 ? 5.861   39.526  -15.835 1.00 26.61 141 A 1 
ATOM 1078 O O     . ALA A 1 141 ? 6.461   39.891  -16.847 1.00 26.25 141 A 1 
ATOM 1079 C CB    . ALA A 1 141 ? 7.901   38.600  -14.617 1.00 26.66 141 A 1 
ATOM 1080 N N     . VAL A 1 142 ? 4.654   39.968  -15.487 1.00 26.72 142 A 1 
ATOM 1081 C CA    . VAL A 1 142 ? 4.035   41.096  -16.166 1.00 30.53 142 A 1 
ATOM 1082 C C     . VAL A 1 142 ? 4.990   42.236  -15.902 1.00 28.77 142 A 1 
ATOM 1083 O O     . VAL A 1 142 ? 5.107   42.691  -14.765 1.00 28.61 142 A 1 
ATOM 1084 C CB    . VAL A 1 142 ? 2.615   41.391  -15.656 1.00 29.18 142 A 1 
ATOM 1085 C CG1   . VAL A 1 142 ? 2.002   42.572  -16.407 1.00 28.04 142 A 1 
ATOM 1086 C CG2   . VAL A 1 142 ? 1.695   40.175  -15.849 1.00 34.28 142 A 1 
ATOM 1087 N N     . ALA A 1 143 ? 5.741   42.603  -16.929 1.00 33.79 143 A 1 
ATOM 1088 C CA    . ALA A 1 143 ? 6.630   43.740  -16.878 1.00 36.23 143 A 1 
ATOM 1089 C C     . ALA A 1 143 ? 5.742   44.949  -16.597 1.00 34.21 143 A 1 
ATOM 1090 O O     . ALA A 1 143 ? 5.095   45.463  -17.510 1.00 34.35 143 A 1 
ATOM 1091 C CB    . ALA A 1 143 ? 7.399   43.844  -18.199 1.00 34.62 143 A 1 
ATOM 1092 N N     . ILE A 1 144 ? 5.624   45.310  -15.316 1.00 32.02 144 A 1 
ATOM 1093 C CA    . ILE A 1 144 ? 4.938   46.539  -14.923 1.00 33.85 144 A 1 
ATOM 1094 C C     . ILE A 1 144 ? 5.710   47.634  -15.653 1.00 32.55 144 A 1 
ATOM 1095 O O     . ILE A 1 144 ? 6.901   47.791  -15.379 1.00 31.04 144 A 1 
ATOM 1096 C CB    . ILE A 1 144 ? 4.928   46.732  -13.394 1.00 32.03 144 A 1 
ATOM 1097 C CG1   . ILE A 1 144 ? 4.208   45.549  -12.697 1.00 31.36 144 A 1 
ATOM 1098 C CG2   . ILE A 1 144 ? 4.241   48.056  -13.046 1.00 35.22 144 A 1 
ATOM 1099 C CD1   . ILE A 1 144 ? 4.264   45.583  -11.173 1.00 34.49 144 A 1 
ATOM 1100 N N     . PRO A 1 145 ? 5.106   48.296  -16.628 1.00 33.25 145 A 1 
ATOM 1101 C CA    . PRO A 1 145 ? 5.815   49.323  -17.358 1.00 36.38 145 A 1 
ATOM 1102 C C     . PRO A 1 145 ? 6.278   50.360  -16.336 1.00 35.62 145 A 1 
ATOM 1103 O O     . PRO A 1 145 ? 5.509   50.688  -15.425 1.00 35.49 145 A 1 
ATOM 1104 C CB    . PRO A 1 145 ? 4.815   49.889  -18.380 1.00 34.42 145 A 1 
ATOM 1105 C CG    . PRO A 1 145 ? 3.458   49.571  -17.762 1.00 34.38 145 A 1 
ATOM 1106 C CD    . PRO A 1 145 ? 3.704   48.263  -17.007 1.00 41.03 145 A 1 
ATOM 1107 N N     . PRO A 1 146 ? 7.515   50.836  -16.413 1.00 34.57 146 A 1 
ATOM 1108 C CA    . PRO A 1 146 ? 8.002   51.844  -15.499 1.00 36.41 146 A 1 
ATOM 1109 C C     . PRO A 1 146 ? 7.111   53.073  -15.685 1.00 35.22 146 A 1 
ATOM 1110 O O     . PRO A 1 146 ? 7.213   53.773  -16.692 1.00 35.00 146 A 1 
ATOM 1111 C CB    . PRO A 1 146 ? 9.469   52.085  -15.874 1.00 35.09 146 A 1 
ATOM 1112 C CG    . PRO A 1 146 ? 9.528   51.699  -17.352 1.00 35.11 146 A 1 
ATOM 1113 C CD    . PRO A 1 146 ? 8.483   50.579  -17.460 1.00 41.47 146 A 1 
ATOM 1114 N N     . VAL A 1 147 ? 6.162   53.251  -14.761 1.00 32.25 147 A 1 
ATOM 1115 C CA    . VAL A 1 147 ? 5.322   54.432  -14.749 1.00 35.00 147 A 1 
ATOM 1116 C C     . VAL A 1 147 ? 6.283   55.590  -14.539 1.00 33.57 147 A 1 
ATOM 1117 O O     . VAL A 1 147 ? 6.849   55.740  -13.454 1.00 32.66 147 A 1 
ATOM 1118 C CB    . VAL A 1 147 ? 4.227   54.384  -13.672 1.00 31.99 147 A 1 
ATOM 1119 C CG1   . VAL A 1 147 ? 3.300   55.589  -13.800 1.00 30.85 147 A 1 
ATOM 1120 C CG2   . VAL A 1 147 ? 3.375   53.111  -13.784 1.00 36.15 147 A 1 
ATOM 1121 N N     . SER A 1 148 ? 6.531   56.337  -15.607 1.00 35.70 148 A 1 
ATOM 1122 C CA    . SER A 1 148 ? 7.336   57.540  -15.558 1.00 38.03 148 A 1 
ATOM 1123 C C     . SER A 1 148 ? 6.624   58.528  -14.652 1.00 36.76 148 A 1 
ATOM 1124 O O     . SER A 1 148 ? 5.692   59.210  -15.086 1.00 36.22 148 A 1 
ATOM 1125 C CB    . SER A 1 148 ? 7.543   58.100  -16.971 1.00 35.27 148 A 1 
ATOM 1126 O OG    . SER A 1 148 ? 6.302   58.253  -17.647 1.00 31.83 148 A 1 
ATOM 1127 N N     . LEU A 1 149 ? 7.024   58.548  -13.386 1.00 30.50 149 A 1 
ATOM 1128 C CA    . LEU A 1 149 ? 6.614   59.562  -12.427 1.00 32.95 149 A 1 
ATOM 1129 C C     . LEU A 1 149 ? 7.150   60.899  -12.939 1.00 31.07 149 A 1 
ATOM 1130 O O     . LEU A 1 149 ? 8.266   61.311  -12.610 1.00 29.53 149 A 1 
ATOM 1131 C CB    . LEU A 1 149 ? 7.148   59.208  -11.031 1.00 30.13 149 A 1 
ATOM 1132 C CG    . LEU A 1 149 ? 6.208   58.290  -10.220 1.00 28.59 149 A 1 
ATOM 1133 C CD1   . LEU A 1 149 ? 6.964   57.638  -9.057  1.00 29.25 149 A 1 
ATOM 1134 C CD2   . LEU A 1 149 ? 5.035   59.075  -9.644  1.00 32.48 149 A 1 
ATOM 1135 N N     . PHE A 1 150 ? 6.340   61.528  -13.800 1.00 26.97 150 A 1 
ATOM 1136 C CA    . PHE A 1 150 ? 6.530   62.928  -14.130 1.00 29.47 150 A 1 
ATOM 1137 C C     . PHE A 1 150 ? 6.386   63.712  -12.830 1.00 27.78 150 A 1 
ATOM 1138 O O     . PHE A 1 150 ? 5.303   63.810  -12.248 1.00 27.19 150 A 1 
ATOM 1139 C CB    . PHE A 1 150 ? 5.536   63.371  -15.220 1.00 27.50 150 A 1 
ATOM 1140 C CG    . PHE A 1 150 ? 6.110   63.330  -16.618 1.00 28.86 150 A 1 
ATOM 1141 C CD1   . PHE A 1 150 ? 6.714   64.483  -17.163 1.00 31.31 150 A 1 
ATOM 1142 C CD2   . PHE A 1 150 ? 6.070   62.148  -17.372 1.00 33.83 150 A 1 
ATOM 1143 C CE1   . PHE A 1 150 ? 7.261   64.445  -18.456 1.00 29.83 150 A 1 
ATOM 1144 C CE2   . PHE A 1 150 ? 6.616   62.113  -18.669 1.00 28.31 150 A 1 
ATOM 1145 C CZ    . PHE A 1 150 ? 7.214   63.264  -19.223 1.00 27.70 150 A 1 
ATOM 1146 N N     . ALA A 1 151 ? 7.495   64.203  -12.353 1.00 28.32 151 A 1 
ATOM 1147 C CA    . ALA A 1 151 ? 7.583   65.059  -11.180 1.00 30.19 151 A 1 
ATOM 1148 C C     . ALA A 1 151 ? 7.067   66.463  -11.528 1.00 28.28 151 A 1 
ATOM 1149 O O     . ALA A 1 151 ? 7.849   67.411  -11.583 1.00 26.94 151 A 1 
ATOM 1150 C CB    . ALA A 1 151 ? 9.031   65.035  -10.675 1.00 28.02 151 A 1 
ATOM 1151 N N     . GLU A 1 152 ? 5.775   66.580  -11.820 1.00 29.10 152 A 1 
ATOM 1152 C CA    . GLU A 1 152 ? 5.179   67.915  -11.928 1.00 31.53 152 A 1 
ATOM 1153 C C     . GLU A 1 152 ? 5.221   68.605  -10.551 1.00 29.49 152 A 1 
ATOM 1154 O O     . GLU A 1 152 ? 4.788   68.065  -9.532  1.00 28.90 152 A 1 
ATOM 1155 C CB    . GLU A 1 152 ? 3.776   67.892  -12.549 1.00 29.88 152 A 1 
ATOM 1156 C CG    . GLU A 1 152 ? 3.856   67.901  -14.083 1.00 29.01 152 A 1 
ATOM 1157 C CD    . GLU A 1 152 ? 2.491   68.129  -14.772 1.00 30.00 152 A 1 
ATOM 1158 O OE1   . GLU A 1 152 ? 2.502   68.693  -15.887 1.00 29.33 152 A 1 
ATOM 1159 O OE2   . GLU A 1 152 ? 1.461   67.710  -14.185 1.00 30.87 152 A 1 
ATOM 1160 N N     . ALA A 1 153 ? 5.809   69.773  -10.543 1.00 27.50 153 A 1 
ATOM 1161 C CA    . ALA A 1 153 ? 6.285   70.493  -9.363  1.00 29.51 153 A 1 
ATOM 1162 C C     . ALA A 1 153 ? 5.246   71.448  -8.763  1.00 27.48 153 A 1 
ATOM 1163 O O     . ALA A 1 153 ? 5.646   72.460  -8.182  1.00 26.86 153 A 1 
ATOM 1164 C CB    . ALA A 1 153 ? 7.573   71.222  -9.764  1.00 27.70 153 A 1 
ATOM 1165 N N     . GLU A 1 154 ? 3.944   71.209  -8.951  1.00 29.73 154 A 1 
ATOM 1166 C CA    . GLU A 1 154 ? 2.955   72.253  -8.659  1.00 33.23 154 A 1 
ATOM 1167 C C     . GLU A 1 154 ? 2.986   72.758  -7.196  1.00 31.06 154 A 1 
ATOM 1168 O O     . GLU A 1 154 ? 3.276   72.033  -6.251  1.00 30.09 154 A 1 
ATOM 1169 C CB    . GLU A 1 154 ? 1.540   71.860  -9.092  1.00 31.58 154 A 1 
ATOM 1170 C CG    . GLU A 1 154 ? 1.274   72.137  -10.578 1.00 29.96 154 A 1 
ATOM 1171 C CD    . GLU A 1 154 ? -0.232  72.243  -10.882 1.00 29.77 154 A 1 
ATOM 1172 O OE1   . GLU A 1 154 ? -0.581  73.009  -11.806 1.00 28.18 154 A 1 
ATOM 1173 O OE2   . GLU A 1 154 ? -1.039  71.620  -10.142 1.00 30.68 154 A 1 
ATOM 1174 N N     . ALA A 1 155 ? 2.649   74.064  -7.059  1.00 25.52 155 A 1 
ATOM 1175 C CA    . ALA A 1 155 ? 3.258   74.939  -6.047  1.00 27.26 155 A 1 
ATOM 1176 C C     . ALA A 1 155 ? 2.402   75.289  -4.817  1.00 25.47 155 A 1 
ATOM 1177 O O     . ALA A 1 155 ? 2.942   75.805  -3.833  1.00 24.80 155 A 1 
ATOM 1178 C CB    . ALA A 1 155 ? 3.617   76.228  -6.799  1.00 26.01 155 A 1 
ATOM 1179 N N     . THR A 1 156 ? 1.089   75.196  -4.908  1.00 34.81 156 A 1 
ATOM 1180 C CA    . THR A 1 156 ? 0.121   75.906  -4.041  1.00 36.75 156 A 1 
ATOM 1181 C C     . THR A 1 156 ? 0.051   75.332  -2.610  1.00 33.83 156 A 1 
ATOM 1182 O O     . THR A 1 156 ? 0.655   74.309  -2.345  1.00 32.65 156 A 1 
ATOM 1183 C CB    . THR A 1 156 ? -1.259  75.890  -4.712  1.00 33.14 156 A 1 
ATOM 1184 O OG1   . THR A 1 156 ? -1.698  74.565  -4.945  1.00 31.49 156 A 1 
ATOM 1185 C CG2   . THR A 1 156 ? -1.276  76.617  -6.060  1.00 35.48 156 A 1 
ATOM 1186 N N     . ALA A 1 157 ? -0.666  75.803  -1.622  1.00 27.59 157 A 1 
ATOM 1187 C CA    . ALA A 1 157 ? -1.194  77.085  -1.160  1.00 27.99 157 A 1 
ATOM 1188 C C     . ALA A 1 157 ? -1.290  76.978  0.400   1.00 26.05 157 A 1 
ATOM 1189 O O     . ALA A 1 157 ? -0.767  76.021  0.964   1.00 25.30 157 A 1 
ATOM 1190 C CB    . ALA A 1 157 ? -2.548  77.353  -1.845  1.00 26.98 157 A 1 
ATOM 1191 N N     . PRO A 1 158 ? -1.917  77.866  1.162   1.00 24.40 158 A 1 
ATOM 1192 C CA    . PRO A 1 158 ? -1.224  78.521  2.276   1.00 26.65 158 A 1 
ATOM 1193 C C     . PRO A 1 158 ? -1.679  78.239  3.732   1.00 26.07 158 A 1 
ATOM 1194 O O     . PRO A 1 158 ? -0.821  78.231  4.606   1.00 25.06 158 A 1 
ATOM 1195 C CB    . PRO A 1 158 ? -1.401  80.001  1.912   1.00 24.66 158 A 1 
ATOM 1196 C CG    . PRO A 1 158 ? -2.777  80.078  1.255   1.00 25.29 158 A 1 
ATOM 1197 C CD    . PRO A 1 158 ? -2.982  78.669  0.707   1.00 31.84 158 A 1 
ATOM 1198 N N     . VAL A 1 159 ? -3.018  78.159  4.036   1.00 26.26 159 A 1 
ATOM 1199 C CA    . VAL A 1 159 ? -3.520  79.072  5.106   1.00 29.88 159 A 1 
ATOM 1200 C C     . VAL A 1 159 ? -3.608  78.591  6.571   1.00 28.43 159 A 1 
ATOM 1201 O O     . VAL A 1 159 ? -2.958  79.171  7.442   1.00 26.97 159 A 1 
ATOM 1202 C CB    . VAL A 1 159 ? -4.879  79.706  4.722   1.00 27.76 159 A 1 
ATOM 1203 C CG1   . VAL A 1 159 ? -5.245  80.870  5.639   1.00 25.98 159 A 1 
ATOM 1204 C CG2   . VAL A 1 159 ? -4.930  80.271  3.299   1.00 30.84 159 A 1 
ATOM 1205 N N     . LEU A 1 160 ? -4.562  77.724  6.897   1.00 26.63 160 A 1 
ATOM 1206 C CA    . LEU A 1 160 ? -5.405  77.985  8.080   1.00 29.49 160 A 1 
ATOM 1207 C C     . LEU A 1 160 ? -4.796  77.610  9.452   1.00 27.31 160 A 1 
ATOM 1208 O O     . LEU A 1 160 ? -4.342  76.493  9.661   1.00 26.40 160 A 1 
ATOM 1209 C CB    . LEU A 1 160 ? -6.796  77.347  7.870   1.00 28.34 160 A 1 
ATOM 1210 C CG    . LEU A 1 160 ? -7.804  78.300  7.184   1.00 28.40 160 A 1 
ATOM 1211 C CD1   . LEU A 1 160 ? -8.922  77.506  6.518   1.00 30.40 160 A 1 
ATOM 1212 C CD2   . LEU A 1 160 ? -8.424  79.274  8.179   1.00 35.22 160 A 1 
ATOM 1213 N N     . GLY A 1 161 ? -4.900  78.539  10.401  1.00 27.72 161 A 1 
ATOM 1214 C CA    . GLY A 1 161 ? -4.183  78.584  11.676  1.00 29.46 161 A 1 
ATOM 1215 C C     . GLY A 1 161 ? -4.994  78.481  12.977  1.00 28.14 161 A 1 
ATOM 1216 O O     . GLY A 1 161 ? -4.810  79.342  13.839  1.00 26.46 161 A 1 
ATOM 1217 N N     . ARG A 1 162 ? -5.910  77.532  13.122  1.00 25.68 162 A 1 
ATOM 1218 C CA    . ARG A 1 162 ? -6.834  77.556  14.278  1.00 30.52 162 A 1 
ATOM 1219 C C     . ARG A 1 162 ? -6.185  77.184  15.629  1.00 28.76 162 A 1 
ATOM 1220 O O     . ARG A 1 162 ? -5.129  76.601  15.653  1.00 27.06 162 A 1 
ATOM 1221 C CB    . ARG A 1 162 ? -8.096  76.722  13.978  1.00 28.81 162 A 1 
ATOM 1222 C CG    . ARG A 1 162 ? -9.365  77.408  14.529  1.00 28.46 162 A 1 
ATOM 1223 C CD    . ARG A 1 162 ? -10.611 76.565  14.284  1.00 28.26 162 A 1 
ATOM 1224 N NE    . ARG A 1 162 ? -11.837 77.265  14.749  1.00 28.38 162 A 1 
ATOM 1225 C CZ    . ARG A 1 162 ? -13.076 76.813  14.687  1.00 26.98 162 A 1 
ATOM 1226 N NH1   . ARG A 1 162 ? -13.341 75.638  14.181  1.00 25.62 162 A 1 
ATOM 1227 N NH2   . ARG A 1 162 ? -14.063 77.527  15.122  1.00 24.38 162 A 1 
ATOM 1228 N N     . LYS A 1 163 ? -6.830  77.524  16.738  1.00 21.42 163 A 1 
ATOM 1229 C CA    . LYS A 1 163 ? -6.442  78.438  17.813  1.00 27.84 163 A 1 
ATOM 1230 C C     . LYS A 1 163 ? -6.140  77.821  19.205  1.00 26.35 163 A 1 
ATOM 1231 O O     . LYS A 1 163 ? -4.999  77.917  19.628  1.00 25.02 163 A 1 
ATOM 1232 C CB    . LYS A 1 163 ? -7.566  79.501  17.903  1.00 26.19 163 A 1 
ATOM 1233 C CG    . LYS A 1 163 ? -7.164  80.928  18.254  1.00 24.90 163 A 1 
ATOM 1234 C CD    . LYS A 1 163 ? -8.455  81.681  18.599  1.00 23.63 163 A 1 
ATOM 1235 C CE    . LYS A 1 163 ? -8.295  83.162  18.899  1.00 22.07 163 A 1 
ATOM 1236 N NZ    . LYS A 1 163 ? -9.540  83.664  19.539  1.00 21.75 163 A 1 
ATOM 1237 N N     . GLU A 1 164 ? -7.145  77.365  19.965  1.00 26.61 164 A 1 
ATOM 1238 C CA    . GLU A 1 164 ? -7.274  77.872  21.347  1.00 29.56 164 A 1 
ATOM 1239 C C     . GLU A 1 164 ? -6.859  77.012  22.570  1.00 28.50 164 A 1 
ATOM 1240 O O     . GLU A 1 164 ? -5.842  77.305  23.198  1.00 27.98 164 A 1 
ATOM 1241 C CB    . GLU A 1 164 ? -8.721  78.385  21.566  1.00 28.74 164 A 1 
ATOM 1242 C CG    . GLU A 1 164 ? -8.947  79.801  21.019  1.00 28.00 164 A 1 
ATOM 1243 C CD    . GLU A 1 164 ? -10.390 80.316  21.117  1.00 28.00 164 A 1 
ATOM 1244 O OE1   . GLU A 1 164 ? -10.543 81.556  20.907  1.00 27.92 164 A 1 
ATOM 1245 O OE2   . GLU A 1 164 ? -11.323 79.510  21.276  1.00 28.94 164 A 1 
ATOM 1246 N N     . GLU A 1 165 ? -7.739  76.147  23.012  1.00 27.31 165 A 1 
ATOM 1247 C CA    . GLU A 1 165 ? -8.062  75.979  24.455  1.00 29.05 165 A 1 
ATOM 1248 C C     . GLU A 1 165 ? -7.126  75.040  25.277  1.00 27.62 165 A 1 
ATOM 1249 O O     . GLU A 1 165 ? -6.377  74.266  24.702  1.00 26.71 165 A 1 
ATOM 1250 C CB    . GLU A 1 165 ? -9.523  75.480  24.558  1.00 28.71 165 A 1 
ATOM 1251 C CG    . GLU A 1 165 ? -10.579 76.515  24.134  1.00 28.44 165 A 1 
ATOM 1252 C CD    . GLU A 1 165 ? -12.027 75.998  24.193  1.00 29.78 165 A 1 
ATOM 1253 O OE1   . GLU A 1 165 ? -12.945 76.845  24.179  1.00 29.78 165 A 1 
ATOM 1254 O OE2   . GLU A 1 165 ? -12.220 74.764  24.218  1.00 31.36 165 A 1 
ATOM 1255 N N     . ASP A 1 166 ? -7.220  74.925  26.606  1.00 25.83 166 A 1 
ATOM 1256 C CA    . ASP A 1 166 ? -6.957  75.859  27.720  1.00 28.16 166 A 1 
ATOM 1257 C C     . ASP A 1 166 ? -6.597  75.088  29.031  1.00 26.29 166 A 1 
ATOM 1258 O O     . ASP A 1 166 ? -5.523  75.240  29.594  1.00 25.05 166 A 1 
ATOM 1259 C CB    . ASP A 1 166 ? -8.195  76.751  27.986  1.00 27.14 166 A 1 
ATOM 1260 C CG    . ASP A 1 166 ? -7.929  77.958  28.897  1.00 25.14 166 A 1 
ATOM 1261 O OD1   . ASP A 1 166 ? -6.780  78.426  28.954  1.00 26.00 166 A 1 
ATOM 1262 O OD2   . ASP A 1 166 ? -8.905  78.418  29.528  1.00 26.91 166 A 1 
ATOM 1263 N N     . THR A 1 167 ? -7.510  74.309  29.547  1.00 26.33 167 A 1 
ATOM 1264 C CA    . THR A 1 167 ? -7.684  73.970  30.984  1.00 27.26 167 A 1 
ATOM 1265 C C     . THR A 1 167 ? -6.814  72.801  31.524  1.00 25.58 167 A 1 
ATOM 1266 O O     . THR A 1 167 ? -6.303  72.013  30.752  1.00 24.19 167 A 1 
ATOM 1267 C CB    . THR A 1 167 ? -9.169  73.634  31.217  1.00 25.43 167 A 1 
ATOM 1268 O OG1   . THR A 1 167 ? -9.599  72.603  30.349  1.00 25.17 167 A 1 
ATOM 1269 C CG2   . THR A 1 167 ? -10.091 74.820  31.003  1.00 27.95 167 A 1 
ATOM 1270 N N     . SER A 1 168 ? -6.696  72.515  32.830  1.00 28.27 168 A 1 
ATOM 1271 C CA    . SER A 1 168 ? -6.636  73.258  34.106  1.00 26.91 168 A 1 
ATOM 1272 C C     . SER A 1 168 ? -5.936  72.448  35.230  1.00 25.51 168 A 1 
ATOM 1273 O O     . SER A 1 168 ? -5.259  73.035  36.061  1.00 25.30 168 A 1 
ATOM 1274 C CB    . SER A 1 168 ? -8.050  73.573  34.620  1.00 26.50 168 A 1 
ATOM 1275 O OG    . SER A 1 168 ? -8.073  74.060  35.945  1.00 26.05 168 A 1 
ATOM 1276 N N     . TRP A 1 169 ? -6.228  71.157  35.364  1.00 31.59 169 A 1 
ATOM 1277 C CA    . TRP A 1 169 ? -6.486  70.582  36.703  1.00 29.02 169 A 1 
ATOM 1278 C C     . TRP A 1 169 ? -5.298  70.405  37.689  1.00 27.76 169 A 1 
ATOM 1279 O O     . TRP A 1 169 ? -4.142  70.187  37.349  1.00 26.09 169 A 1 
ATOM 1280 C CB    . TRP A 1 169 ? -7.316  69.294  36.569  1.00 27.81 169 A 1 
ATOM 1281 C CG    . TRP A 1 169 ? -8.793  69.514  36.388  1.00 25.86 169 A 1 
ATOM 1282 C CD1   . TRP A 1 169 ? -9.374  70.107  35.328  1.00 24.14 169 A 1 
ATOM 1283 C CD2   . TRP A 1 169 ? -9.876  69.158  37.307  1.00 25.96 169 A 1 
ATOM 1284 N NE1   . TRP A 1 169 ? -10.754 70.159  35.503  1.00 23.18 169 A 1 
ATOM 1285 C CE2   . TRP A 1 169 ? -11.096 69.584  36.707  1.00 23.16 169 A 1 
ATOM 1286 C CE3   . TRP A 1 169 ? -9.946  68.525  38.554  1.00 26.67 169 A 1 
ATOM 1287 C CZ2   . TRP A 1 169 ? -12.337 69.391  37.347  1.00 25.02 169 A 1 
ATOM 1288 C CZ3   . TRP A 1 169 ? -11.190 68.329  39.194  1.00 25.61 169 A 1 
ATOM 1289 C CH2   . TRP A 1 169 ? -12.360 68.760  38.593  1.00 26.44 169 A 1 
ATOM 1290 N N     . LEU A 1 170 ? -5.699  70.480  38.947  1.00 28.83 170 A 1 
ATOM 1291 C CA    . LEU A 1 170 ? -5.092  70.678  40.292  1.00 30.53 170 A 1 
ATOM 1292 C C     . LEU A 1 170 ? -4.319  69.436  40.865  1.00 29.09 170 A 1 
ATOM 1293 O O     . LEU A 1 170 ? -4.193  68.436  40.163  1.00 27.75 170 A 1 
ATOM 1294 C CB    . LEU A 1 170 ? -6.319  71.006  41.161  1.00 28.77 170 A 1 
ATOM 1295 C CG    . LEU A 1 170 ? -7.053  72.318  40.884  1.00 27.47 170 A 1 
ATOM 1296 C CD1   . LEU A 1 170 ? -8.466  72.267  41.480  1.00 29.94 170 A 1 
ATOM 1297 C CD2   . LEU A 1 170 ? -6.331  73.510  41.496  1.00 32.76 170 A 1 
ATOM 1298 N N     . LEU A 1 171 ? -3.859  69.272  42.107  1.00 28.66 171 A 1 
ATOM 1299 C CA    . LEU A 1 171 ? -3.428  70.184  43.195  1.00 30.71 171 A 1 
ATOM 1300 C C     . LEU A 1 171 ? -2.502  69.478  44.229  1.00 29.09 171 A 1 
ATOM 1301 O O     . LEU A 1 171 ? -1.350  69.829  44.372  1.00 27.25 171 A 1 
ATOM 1302 C CB    . LEU A 1 171 ? -4.656  70.708  43.993  1.00 28.93 171 A 1 
ATOM 1303 C CG    . LEU A 1 171 ? -4.762  72.245  44.127  1.00 27.78 171 A 1 
ATOM 1304 C CD1   . LEU A 1 171 ? -6.079  72.605  44.820  1.00 28.71 171 A 1 
ATOM 1305 C CD2   . LEU A 1 171 ? -3.630  72.889  44.895  1.00 31.47 171 A 1 
ATOM 1306 N N     . LEU A 1 172 ? -3.069  68.619  45.049  1.00 28.02 172 A 1 
ATOM 1307 C CA    . LEU A 1 172 ? -2.714  68.311  46.460  1.00 30.26 172 A 1 
ATOM 1308 C C     . LEU A 1 172 ? -1.659  67.190  46.635  1.00 28.10 172 A 1 
ATOM 1309 O O     . LEU A 1 172 ? -1.344  66.523  45.663  1.00 26.43 172 A 1 
ATOM 1310 C CB    . LEU A 1 172 ? -4.041  67.907  47.153  1.00 28.62 172 A 1 
ATOM 1311 C CG    . LEU A 1 172 ? -5.064  69.032  47.357  1.00 27.88 172 A 1 
ATOM 1312 C CD1   . LEU A 1 172 ? -6.445  68.441  47.665  1.00 29.30 172 A 1 
ATOM 1313 C CD2   . LEU A 1 172 ? -4.678  69.962  48.504  1.00 31.60 172 A 1 
ATOM 1314 N N     . SER A 1 173 ? -1.185  66.797  47.812  1.00 27.93 173 A 1 
ATOM 1315 C CA    . SER A 1 173 ? -0.680  67.264  49.118  1.00 29.63 173 A 1 
ATOM 1316 C C     . SER A 1 173 ? 0.025   66.018  49.732  1.00 27.30 173 A 1 
ATOM 1317 O O     . SER A 1 173 ? 0.125   65.013  49.027  1.00 26.02 173 A 1 
ATOM 1318 C CB    . SER A 1 173 ? -1.840  67.766  49.999  1.00 28.79 173 A 1 
ATOM 1319 O OG    . SER A 1 173 ? -2.769  66.732  50.308  1.00 29.74 173 A 1 
ATOM 1320 N N     . LYS A 1 174 ? 0.529   65.840  50.936  1.00 28.88 174 A 1 
ATOM 1321 C CA    . LYS A 1 174 ? 1.050   66.670  52.022  1.00 33.59 174 A 1 
ATOM 1322 C C     . LYS A 1 174 ? 2.080   65.904  52.907  1.00 31.50 174 A 1 
ATOM 1323 O O     . LYS A 1 174 ? 3.262   66.173  52.793  1.00 28.67 174 A 1 
ATOM 1324 C CB    . LYS A 1 174 ? -0.111  67.115  52.933  1.00 30.53 174 A 1 
ATOM 1325 C CG    . LYS A 1 174 ? 0.103   68.480  53.613  1.00 30.28 174 A 1 
ATOM 1326 C CD    . LYS A 1 174 ? -0.985  68.651  54.672  1.00 28.83 174 A 1 
ATOM 1327 C CE    . LYS A 1 174 ? -0.865  69.937  55.457  1.00 26.56 174 A 1 
ATOM 1328 N NZ    . LYS A 1 174 ? -1.563  69.767  56.762  1.00 25.97 174 A 1 
ATOM 1329 N N     . ASP A 1 175 ? 1.626   65.050  53.804  1.00 32.73 175 A 1 
ATOM 1330 C CA    . ASP A 1 175 ? 2.212   64.781  55.147  1.00 34.81 175 A 1 
ATOM 1331 C C     . ASP A 1 175 ? 3.231   63.609  55.267  1.00 31.39 175 A 1 
ATOM 1332 O O     . ASP A 1 175 ? 3.550   62.966  54.290  1.00 29.25 175 A 1 
ATOM 1333 C CB    . ASP A 1 175 ? 1.023   64.591  56.119  1.00 31.93 175 A 1 
ATOM 1334 C CG    . ASP A 1 175 ? 0.205   65.862  56.391  1.00 29.88 175 A 1 
ATOM 1335 O OD1   . ASP A 1 175 ? 0.799   66.966  56.418  1.00 30.75 175 A 1 
ATOM 1336 O OD2   . ASP A 1 175 ? -1.026  65.744  56.543  1.00 31.63 175 A 1 
ATOM 1337 N N     . SER A 1 176 ? 3.686   63.223  56.433  1.00 31.03 176 A 1 
ATOM 1338 C CA    . SER A 1 176 ? 4.753   63.744  57.293  1.00 32.93 176 A 1 
ATOM 1339 C C     . SER A 1 176 ? 5.625   62.640  57.931  1.00 31.40 176 A 1 
ATOM 1340 O O     . SER A 1 176 ? 6.836   62.804  57.988  1.00 29.25 176 A 1 
ATOM 1341 C CB    . SER A 1 176 ? 4.156   64.565  58.458  1.00 30.07 176 A 1 
ATOM 1342 O OG    . SER A 1 176 ? 3.228   63.814  59.228  1.00 30.00 176 A 1 
ATOM 1343 N N     . ASP A 1 177 ? 5.025   61.608  58.512  1.00 37.13 177 A 1 
ATOM 1344 C CA    . ASP A 1 177 ? 5.436   61.166  59.863  1.00 39.23 177 A 1 
ATOM 1345 C C     . ASP A 1 177 ? 6.625   60.168  60.010  1.00 36.13 177 A 1 
ATOM 1346 O O     . ASP A 1 177 ? 7.195   59.658  59.073  1.00 34.06 177 A 1 
ATOM 1347 C CB    . ASP A 1 177 ? 4.190   60.670  60.618  1.00 36.02 177 A 1 
ATOM 1348 C CG    . ASP A 1 177 ? 3.705   61.603  61.731  1.00 33.24 177 A 1 
ATOM 1349 O OD1   . ASP A 1 177 ? 4.422   62.569  62.066  1.00 34.06 177 A 1 
ATOM 1350 O OD2   . ASP A 1 177 ? 2.622   61.294  62.261  1.00 35.19 177 A 1 
ATOM 1351 N N     . ASN A 1 178 ? 6.929   59.823  61.259  1.00 33.62 178 A 1 
ATOM 1352 C CA    . ASN A 1 178 ? 8.118   60.080  62.068  1.00 35.17 178 A 1 
ATOM 1353 C C     . ASN A 1 178 ? 8.970   58.847  62.455  1.00 31.85 178 A 1 
ATOM 1354 O O     . ASN A 1 178 ? 10.157  58.993  62.720  1.00 29.69 178 A 1 
ATOM 1355 C CB    . ASN A 1 178 ? 7.577   60.718  63.376  1.00 32.93 178 A 1 
ATOM 1356 C CG    . ASN A 1 178 ? 8.314   61.934  63.901  1.00 30.87 178 A 1 
ATOM 1357 O OD1   . ASN A 1 178 ? 9.409   62.290  63.522  1.00 33.14 178 A 1 
ATOM 1358 N ND2   . ASN A 1 178 ? 7.698   62.631  64.835  1.00 35.10 178 A 1 
ATOM 1359 N N     . HIS A 1 179 ? 8.340   57.696  62.719  1.00 36.22 179 A 1 
ATOM 1360 C CA    . HIS A 1 179 ? 8.699   56.957  63.950  1.00 38.47 179 A 1 
ATOM 1361 C C     . HIS A 1 179 ? 10.047  56.190  63.995  1.00 35.82 179 A 1 
ATOM 1362 O O     . HIS A 1 179 ? 10.588  55.696  63.016  1.00 33.39 179 A 1 
ATOM 1363 C CB    . HIS A 1 179 ? 7.533   56.068  64.413  1.00 35.62 179 A 1 
ATOM 1364 C CG    . HIS A 1 179 ? 6.742   56.687  65.538  1.00 35.30 179 A 1 
ATOM 1365 N ND1   . HIS A 1 179 ? 7.233   57.323  66.664  1.00 35.67 179 A 1 
ATOM 1366 C CD2   . HIS A 1 179 ? 5.383   56.680  65.660  1.00 35.83 179 A 1 
ATOM 1367 C CE1   . HIS A 1 179 ? 6.193   57.702  67.411  1.00 33.68 179 A 1 
ATOM 1368 N NE2   . HIS A 1 179 ? 5.049   57.328  66.844  1.00 33.76 179 A 1 
ATOM 1369 N N     . ASN A 1 180 ? 10.520  56.046  65.241  1.00 33.13 180 A 1 
ATOM 1370 C CA    . ASN A 1 180 ? 11.931  56.034  65.680  1.00 35.49 180 A 1 
ATOM 1371 C C     . ASN A 1 180 ? 12.505  54.682  66.180  1.00 32.28 180 A 1 
ATOM 1372 O O     . ASN A 1 180 ? 13.697  54.605  66.460  1.00 29.99 180 A 1 
ATOM 1373 C CB    . ASN A 1 180 ? 11.938  57.052  66.848  1.00 33.49 180 A 1 
ATOM 1374 C CG    . ASN A 1 180 ? 13.252  57.766  67.125  1.00 31.29 180 A 1 
ATOM 1375 O OD1   . ASN A 1 180 ? 14.184  57.771  66.354  1.00 33.39 180 A 1 
ATOM 1376 N ND2   . ASN A 1 180 ? 13.345  58.426  68.256  1.00 35.22 180 A 1 
ATOM 1377 N N     . ARG A 1 181 ? 11.687  53.685  66.450  1.00 36.19 181 A 1 
ATOM 1378 C CA    . ARG A 1 181 ? 11.964  52.644  67.486  1.00 38.90 181 A 1 
ATOM 1379 C C     . ARG A 1 181 ? 13.129  51.674  67.183  1.00 35.96 181 A 1 
ATOM 1380 O O     . ARG A 1 181 ? 13.463  51.472  66.028  1.00 32.69 181 A 1 
ATOM 1381 C CB    . ARG A 1 181 ? 10.660  51.863  67.739  1.00 35.64 181 A 1 
ATOM 1382 C CG    . ARG A 1 181 ? 10.133  52.019  69.176  1.00 33.55 181 A 1 
ATOM 1383 C CD    . ARG A 1 181 ? 8.908   51.142  69.388  1.00 32.04 181 A 1 
ATOM 1384 N NE    . ARG A 1 181 ? 8.397   51.252  70.775  1.00 31.16 181 A 1 
ATOM 1385 C CZ    . ARG A 1 181 ? 7.331   50.636  71.271  1.00 28.25 181 A 1 
ATOM 1386 N NH1   . ARG A 1 181 ? 6.617   49.833  70.543  1.00 27.40 181 A 1 
ATOM 1387 N NH2   . ARG A 1 181 ? 6.977   50.823  72.509  1.00 27.84 181 A 1 
ATOM 1388 N N     . SER A 1 182 ? 13.662  50.948  68.148  1.00 41.16 182 A 1 
ATOM 1389 C CA    . SER A 1 182 ? 14.531  51.180  69.307  1.00 42.88 182 A 1 
ATOM 1390 C C     . SER A 1 182 ? 15.435  49.958  69.586  1.00 41.20 182 A 1 
ATOM 1391 O O     . SER A 1 182 ? 16.643  50.067  69.501  1.00 38.12 182 A 1 
ATOM 1392 C CB    . SER A 1 182 ? 13.733  51.440  70.605  1.00 38.90 182 A 1 
ATOM 1393 O OG    . SER A 1 182 ? 14.561  51.419  71.750  1.00 35.45 182 A 1 
ATOM 1394 N N     . GLY A 1 183 ? 14.881  48.884  70.054  1.00 40.26 183 A 1 
ATOM 1395 C CA    . GLY A 1 183 ? 15.635  47.938  70.913  1.00 40.57 183 A 1 
ATOM 1396 C C     . GLY A 1 183 ? 16.298  46.736  70.217  1.00 38.56 183 A 1 
ATOM 1397 O O     . GLY A 1 183 ? 16.220  46.616  69.010  1.00 36.06 183 A 1 
ATOM 1398 N N     . ASN A 1 184 ? 16.886  45.783  70.930  1.00 43.02 184 A 1 
ATOM 1399 C CA    . ASN A 1 184 ? 17.793  45.841  72.092  1.00 43.57 184 A 1 
ATOM 1400 C C     . ASN A 1 184 ? 18.645  44.543  72.202  1.00 40.33 184 A 1 
ATOM 1401 O O     . ASN A 1 184 ? 19.862  44.605  72.237  1.00 36.34 184 A 1 
ATOM 1402 C CB    . ASN A 1 184 ? 17.027  46.033  73.423  1.00 39.36 184 A 1 
ATOM 1403 C CG    . ASN A 1 184 ? 17.787  46.834  74.483  1.00 35.95 184 A 1 
ATOM 1404 O OD1   . ASN A 1 184 ? 18.765  47.507  74.228  1.00 37.31 184 A 1 
ATOM 1405 N ND2   . ASN A 1 184 ? 17.310  46.812  75.707  1.00 39.50 184 A 1 
ATOM 1406 N N     . ASN A 1 185 ? 18.000  43.414  72.397  1.00 44.01 185 A 1 
ATOM 1407 C CA    . ASN A 1 185 ? 18.537  42.220  73.092  1.00 44.24 185 A 1 
ATOM 1408 C C     . ASN A 1 185 ? 19.408  41.262  72.227  1.00 40.56 185 A 1 
ATOM 1409 O O     . ASN A 1 185 ? 19.283  41.268  71.025  1.00 36.49 185 A 1 
ATOM 1410 C CB    . ASN A 1 185 ? 17.323  41.467  73.662  1.00 40.18 185 A 1 
ATOM 1411 C CG    . ASN A 1 185 ? 16.757  42.021  74.956  1.00 36.36 185 A 1 
ATOM 1412 O OD1   . ASN A 1 185 ? 17.296  42.909  75.577  1.00 37.74 185 A 1 
ATOM 1413 N ND2   . ASN A 1 185 ? 15.645  41.486  75.394  1.00 38.75 185 A 1 
ATOM 1414 N N     . SER A 1 186 ? 20.187  40.338  72.773  1.00 41.84 186 A 1 
ATOM 1415 C CA    . SER A 1 186 ? 21.043  40.252  73.958  1.00 42.62 186 A 1 
ATOM 1416 C C     . SER A 1 186 ? 22.139  39.170  73.836  1.00 40.96 186 A 1 
ATOM 1417 O O     . SER A 1 186 ? 23.302  39.549  73.723  1.00 37.57 186 A 1 
ATOM 1418 C CB    . SER A 1 186 ? 20.256  40.017  75.269  1.00 38.32 186 A 1 
ATOM 1419 O OG    . SER A 1 186 ? 19.502  38.822  75.212  1.00 35.94 186 A 1 
ATOM 1420 N N     . SER A 1 187 ? 21.841  37.845  73.982  1.00 40.02 187 A 1 
ATOM 1421 C CA    . SER A 1 187 ? 22.714  37.131  74.939  1.00 41.09 187 A 1 
ATOM 1422 C C     . SER A 1 187 ? 23.773  36.105  74.465  1.00 39.46 187 A 1 
ATOM 1423 O O     . SER A 1 187 ? 24.917  36.468  74.203  1.00 37.35 187 A 1 
ATOM 1424 C CB    . SER A 1 187 ? 21.831  36.545  76.054  1.00 37.33 187 A 1 
ATOM 1425 O OG    . SER A 1 187 ? 20.896  35.629  75.526  1.00 35.47 187 A 1 
ATOM 1426 N N     . THR A 1 188 ? 23.452  34.836  74.597  1.00 47.22 188 A 1 
ATOM 1427 C CA    . THR A 1 188 ? 24.368  33.751  75.044  1.00 49.74 188 A 1 
ATOM 1428 C C     . THR A 1 188 ? 24.914  32.883  73.892  1.00 49.01 188 A 1 
ATOM 1429 O O     . THR A 1 188 ? 24.619  33.181  72.752  1.00 44.84 188 A 1 
ATOM 1430 C CB    . THR A 1 188 ? 23.592  32.871  76.039  1.00 43.38 188 A 1 
ATOM 1431 O OG1   . THR A 1 188 ? 22.361  32.464  75.452  1.00 39.64 188 A 1 
ATOM 1432 C CG2   . THR A 1 188 ? 23.246  33.586  77.330  1.00 43.81 188 A 1 
ATOM 1433 N N     . SER A 1 189 ? 25.580  31.801  74.023  1.00 42.08 189 A 1 
ATOM 1434 C CA    . SER A 1 189 ? 26.679  31.157  74.760  1.00 42.97 189 A 1 
ATOM 1435 C C     . SER A 1 189 ? 27.157  30.001  73.836  1.00 42.21 189 A 1 
ATOM 1436 O O     . SER A 1 189 ? 26.626  29.891  72.735  1.00 39.61 189 A 1 
ATOM 1437 C CB    . SER A 1 189 ? 26.193  30.596  76.115  1.00 39.04 189 A 1 
ATOM 1438 O OG    . SER A 1 189 ? 25.235  29.556  75.927  1.00 35.99 189 A 1 
ATOM 1439 N N     . SER A 1 190 ? 28.023  29.070  74.111  1.00 39.00 190 A 1 
ATOM 1440 C CA    . SER A 1 190 ? 29.385  29.049  74.630  1.00 40.47 190 A 1 
ATOM 1441 C C     . SER A 1 190 ? 30.252  27.972  73.939  1.00 39.36 190 A 1 
ATOM 1442 O O     . SER A 1 190 ? 31.268  28.306  73.347  1.00 36.61 190 A 1 
ATOM 1443 C CB    . SER A 1 190 ? 29.402  28.733  76.138  1.00 36.90 190 A 1 
ATOM 1444 O OG    . SER A 1 190 ? 28.755  27.502  76.412  1.00 34.25 190 A 1 
ATOM 1445 N N     . SER A 1 191 ? 29.933  26.696  74.073  1.00 38.63 191 A 1 
ATOM 1446 C CA    . SER A 1 191 ? 30.899  25.568  74.023  1.00 40.15 191 A 1 
ATOM 1447 C C     . SER A 1 191 ? 31.127  24.960  72.623  1.00 38.96 191 A 1 
ATOM 1448 O O     . SER A 1 191 ? 30.343  25.200  71.733  1.00 36.97 191 A 1 
ATOM 1449 C CB    . SER A 1 191 ? 30.379  24.490  74.974  1.00 36.16 191 A 1 
ATOM 1450 O OG    . SER A 1 191 ? 29.110  24.009  74.579  1.00 34.39 191 A 1 
ATOM 1451 N N     . SER A 1 192 ? 32.098  24.103  72.362  1.00 40.12 192 A 1 
ATOM 1452 C CA    . SER A 1 192 ? 33.443  23.899  72.924  1.00 41.39 192 A 1 
ATOM 1453 C C     . SER A 1 192 ? 34.402  23.250  71.908  1.00 40.82 192 A 1 
ATOM 1454 O O     . SER A 1 192 ? 35.066  24.003  71.197  1.00 39.75 192 A 1 
ATOM 1455 C CB    . SER A 1 192 ? 33.440  23.087  74.234  1.00 37.57 192 A 1 
ATOM 1456 O OG    . SER A 1 192 ? 32.921  21.778  74.035  1.00 35.01 192 A 1 
ATOM 1457 N N     . GLN A 1 193 ? 34.566  21.903  71.868  1.00 34.76 193 A 1 
ATOM 1458 C CA    . GLN A 1 193 ? 35.943  21.411  71.688  1.00 36.04 193 A 1 
ATOM 1459 C C     . GLN A 1 193 ? 36.403  20.836  70.334  1.00 34.90 193 A 1 
ATOM 1460 O O     . GLN A 1 193 ? 37.368  21.357  69.791  1.00 33.16 193 A 1 
ATOM 1461 C CB    . GLN A 1 193 ? 36.255  20.376  72.789  1.00 33.20 193 A 1 
ATOM 1462 C CG    . GLN A 1 193 ? 36.555  20.966  74.164  1.00 32.58 193 A 1 
ATOM 1463 C CD    . GLN A 1 193 ? 36.883  19.880  75.190  1.00 30.81 193 A 1 
ATOM 1464 O OE1   . GLN A 1 193 ? 36.505  18.724  75.087  1.00 30.32 193 A 1 
ATOM 1465 N NE2   . GLN A 1 193 ? 37.592  20.213  76.256  1.00 29.29 193 A 1 
ATOM 1466 N N     . TYR A 1 194 ? 35.888  19.677  69.932  1.00 29.15 194 A 1 
ATOM 1467 C CA    . TYR A 1 194 ? 36.857  18.593  69.663  1.00 31.43 194 A 1 
ATOM 1468 C C     . TYR A 1 194 ? 37.640  18.624  68.323  1.00 29.54 194 A 1 
ATOM 1469 O O     . TYR A 1 194 ? 37.253  19.239  67.356  1.00 27.56 194 A 1 
ATOM 1470 C CB    . TYR A 1 194 ? 36.229  17.215  69.936  1.00 28.90 194 A 1 
ATOM 1471 C CG    . TYR A 1 194 ? 36.833  16.500  71.135  1.00 28.27 194 A 1 
ATOM 1472 C CD1   . TYR A 1 194 ? 37.989  15.700  70.997  1.00 27.02 194 A 1 
ATOM 1473 C CD2   . TYR A 1 194 ? 36.251  16.658  72.406  1.00 27.85 194 A 1 
ATOM 1474 C CE1   . TYR A 1 194 ? 38.554  15.064  72.120  1.00 25.64 194 A 1 
ATOM 1475 C CE2   . TYR A 1 194 ? 36.817  16.020  73.529  1.00 25.36 194 A 1 
ATOM 1476 C CZ    . TYR A 1 194 ? 37.963  15.221  73.380  1.00 26.24 194 A 1 
ATOM 1477 O OH    . TYR A 1 194 ? 38.517  14.610  74.476  1.00 26.34 194 A 1 
ATOM 1478 N N     . PHE A 1 195 ? 38.756  17.884  68.351  1.00 36.22 195 A 1 
ATOM 1479 C CA    . PHE A 1 195 ? 40.055  18.178  67.689  1.00 36.30 195 A 1 
ATOM 1480 C C     . PHE A 1 195 ? 40.302  17.637  66.266  1.00 35.18 195 A 1 
ATOM 1481 O O     . PHE A 1 195 ? 41.003  18.275  65.503  1.00 33.76 195 A 1 
ATOM 1482 C CB    . PHE A 1 195 ? 41.124  17.551  68.605  1.00 33.71 195 A 1 
ATOM 1483 C CG    . PHE A 1 195 ? 42.221  18.450  69.097  1.00 33.55 195 A 1 
ATOM 1484 C CD1   . PHE A 1 195 ? 43.450  18.514  68.414  1.00 33.39 195 A 1 
ATOM 1485 C CD2   . PHE A 1 195 ? 42.050  19.196  70.286  1.00 34.30 195 A 1 
ATOM 1486 C CE1   . PHE A 1 195 ? 44.507  19.303  68.913  1.00 30.55 195 A 1 
ATOM 1487 C CE2   . PHE A 1 195 ? 43.096  19.996  70.784  1.00 28.68 195 A 1 
ATOM 1488 C CZ    . PHE A 1 195 ? 44.333  20.041  70.095  1.00 28.07 195 A 1 
ATOM 1489 N N     . GLY A 1 196 ? 39.865  16.390  65.949  1.00 34.11 196 A 1 
ATOM 1490 C CA    . GLY A 1 196 ? 40.671  15.363  65.274  1.00 34.88 196 A 1 
ATOM 1491 C C     . GLY A 1 196 ? 41.357  15.677  63.934  1.00 32.79 196 A 1 
ATOM 1492 O O     . GLY A 1 196 ? 40.834  16.406  63.094  1.00 31.07 196 A 1 
ATOM 1493 N N     . GLU A 1 197 ? 42.511  15.035  63.752  1.00 32.57 197 A 1 
ATOM 1494 C CA    . GLU A 1 197 ? 43.632  15.447  62.886  1.00 34.56 197 A 1 
ATOM 1495 C C     . GLU A 1 197 ? 43.535  15.225  61.358  1.00 32.53 197 A 1 
ATOM 1496 O O     . GLU A 1 197 ? 44.077  16.026  60.619  1.00 30.83 197 A 1 
ATOM 1497 C CB    . GLU A 1 197 ? 44.874  14.649  63.334  1.00 32.05 197 A 1 
ATOM 1498 C CG    . GLU A 1 197 ? 45.412  14.977  64.731  1.00 29.93 197 A 1 
ATOM 1499 C CD    . GLU A 1 197 ? 46.543  14.022  65.148  1.00 28.68 197 A 1 
ATOM 1500 O OE1   . GLU A 1 197 ? 47.611  14.508  65.560  1.00 27.23 197 A 1 
ATOM 1501 O OE2   . GLU A 1 197 ? 46.295  12.793  65.091  1.00 28.39 197 A 1 
ATOM 1502 N N     . VAL A 1 198 ? 43.043  14.075  60.890  1.00 33.11 198 A 1 
ATOM 1503 C CA    . VAL A 1 198 ? 43.837  13.240  59.963  1.00 36.39 198 A 1 
ATOM 1504 C C     . VAL A 1 198 ? 44.108  13.876  58.585  1.00 34.59 198 A 1 
ATOM 1505 O O     . VAL A 1 198 ? 43.207  14.280  57.859  1.00 33.63 198 A 1 
ATOM 1506 C CB    . VAL A 1 198 ? 43.280  11.812  59.810  1.00 34.37 198 A 1 
ATOM 1507 C CG1   . VAL A 1 198 ? 44.274  10.900  59.085  1.00 33.35 198 A 1 
ATOM 1508 C CG2   . VAL A 1 198 ? 42.996  11.149  61.171  1.00 36.51 198 A 1 
ATOM 1509 N N     . ASP A 1 199 ? 45.397  13.832  58.229  1.00 36.66 199 A 1 
ATOM 1510 C CA    . ASP A 1 199 ? 46.107  14.685  57.260  1.00 38.00 199 A 1 
ATOM 1511 C C     . ASP A 1 199 ? 45.947  14.362  55.760  1.00 35.30 199 A 1 
ATOM 1512 O O     . ASP A 1 199 ? 46.417  15.130  54.925  1.00 34.47 199 A 1 
ATOM 1513 C CB    . ASP A 1 199 ? 47.604  14.550  57.592  1.00 36.78 199 A 1 
ATOM 1514 C CG    . ASP A 1 199 ? 48.309  15.797  58.126  1.00 33.77 199 A 1 
ATOM 1515 O OD1   . ASP A 1 199 ? 47.754  16.907  58.022  1.00 33.90 199 A 1 
ATOM 1516 O OD2   . ASP A 1 199 ? 49.452  15.616  58.603  1.00 34.41 199 A 1 
ATOM 1517 N N     . GLN A 1 200 ? 45.443  13.164  55.389  1.00 27.08 200 A 1 
ATOM 1518 C CA    . GLN A 1 200 ? 45.952  12.485  54.198  1.00 28.06 200 A 1 
ATOM 1519 C C     . GLN A 1 200 ? 45.816  13.302  52.899  1.00 26.38 200 A 1 
ATOM 1520 O O     . GLN A 1 200 ? 44.741  13.432  52.304  1.00 24.19 200 A 1 
ATOM 1521 C CB    . GLN A 1 200 ? 45.381  11.073  54.046  1.00 26.90 200 A 1 
ATOM 1522 C CG    . GLN A 1 200 ? 46.136  10.071  54.942  1.00 26.41 200 A 1 
ATOM 1523 C CD    . GLN A 1 200 ? 45.753  8.614   54.695  1.00 23.95 200 A 1 
ATOM 1524 O OE1   . GLN A 1 200 ? 44.875  8.268   53.925  1.00 23.82 200 A 1 
ATOM 1525 N NE2   . GLN A 1 200 ? 46.420  7.682   55.345  1.00 22.15 200 A 1 
ATOM 1526 N N     . TYR A 1 201 ? 46.980  13.774  52.449  1.00 30.48 201 A 1 
ATOM 1527 C CA    . TYR A 1 201 ? 47.248  14.411  51.164  1.00 31.74 201 A 1 
ATOM 1528 C C     . TYR A 1 201 ? 46.957  13.424  50.027  1.00 29.54 201 A 1 
ATOM 1529 O O     . TYR A 1 201 ? 47.834  12.677  49.594  1.00 28.55 201 A 1 
ATOM 1530 C CB    . TYR A 1 201 ? 48.716  14.846  51.121  1.00 30.84 201 A 1 
ATOM 1531 C CG    . TYR A 1 201 ? 49.014  16.225  51.667  1.00 31.15 201 A 1 
ATOM 1532 C CD1   . TYR A 1 201 ? 49.271  17.282  50.764  1.00 30.06 201 A 1 
ATOM 1533 C CD2   . TYR A 1 201 ? 49.077  16.467  53.052  1.00 30.53 201 A 1 
ATOM 1534 C CE1   . TYR A 1 201 ? 49.592  18.559  51.243  1.00 28.35 201 A 1 
ATOM 1535 C CE2   . TYR A 1 201 ? 49.390  17.745  53.537  1.00 27.10 201 A 1 
ATOM 1536 C CZ    . TYR A 1 201 ? 49.651  18.795  52.625  1.00 27.23 201 A 1 
ATOM 1537 O OH    . TYR A 1 201 ? 49.965  20.052  53.097  1.00 27.74 201 A 1 
ATOM 1538 N N     . PHE A 1 202 ? 45.709  13.405  49.513  1.00 25.46 202 A 1 
ATOM 1539 C CA    . PHE A 1 202 ? 45.442  12.706  48.269  1.00 25.58 202 A 1 
ATOM 1540 C C     . PHE A 1 202 ? 46.051  13.492  47.098  1.00 25.14 202 A 1 
ATOM 1541 O O     . PHE A 1 202 ? 45.597  14.583  46.745  1.00 23.57 202 A 1 
ATOM 1542 C CB    . PHE A 1 202 ? 43.939  12.425  48.100  1.00 24.84 202 A 1 
ATOM 1543 C CG    . PHE A 1 202 ? 43.609  10.962  48.308  1.00 24.98 202 A 1 
ATOM 1544 C CD1   . PHE A 1 202 ? 43.618  10.084  47.215  1.00 24.23 202 A 1 
ATOM 1545 C CD2   . PHE A 1 202 ? 43.343  10.475  49.592  1.00 26.66 202 A 1 
ATOM 1546 C CE1   . PHE A 1 202 ? 43.350  8.713   47.404  1.00 23.48 202 A 1 
ATOM 1547 C CE2   . PHE A 1 202 ? 43.067  9.112   49.789  1.00 22.31 202 A 1 
ATOM 1548 C CZ    . PHE A 1 202 ? 43.071  8.231   48.695  1.00 21.83 202 A 1 
ATOM 1549 N N     . ASP A 1 203 ? 47.116  12.935  46.552  1.00 32.03 203 A 1 
ATOM 1550 C CA    . ASP A 1 203 ? 47.934  13.544  45.512  1.00 32.86 203 A 1 
ATOM 1551 C C     . ASP A 1 203 ? 47.161  13.575  44.181  1.00 30.34 203 A 1 
ATOM 1552 O O     . ASP A 1 203 ? 46.925  12.554  43.535  1.00 29.01 203 A 1 
ATOM 1553 C CB    . ASP A 1 203 ? 49.269  12.790  45.449  1.00 31.85 203 A 1 
ATOM 1554 C CG    . ASP A 1 203 ? 50.413  13.608  44.865  1.00 29.38 203 A 1 
ATOM 1555 O OD1   . ASP A 1 203 ? 50.176  14.771  44.477  1.00 27.98 203 A 1 
ATOM 1556 O OD2   . ASP A 1 203 ? 51.533  13.052  44.804  1.00 28.29 203 A 1 
ATOM 1557 N N     . LEU A 1 204 ? 46.719  14.759  43.785  1.00 27.96 204 A 1 
ATOM 1558 C CA    . LEU A 1 204 ? 45.830  15.017  42.638  1.00 29.02 204 A 1 
ATOM 1559 C C     . LEU A 1 204 ? 46.533  14.929  41.269  1.00 27.65 204 A 1 
ATOM 1560 O O     . LEU A 1 204 ? 45.928  15.267  40.252  1.00 25.78 204 A 1 
ATOM 1561 C CB    . LEU A 1 204 ? 45.162  16.394  42.855  1.00 27.45 204 A 1 
ATOM 1562 C CG    . LEU A 1 204 ? 43.754  16.303  43.466  1.00 26.36 204 A 1 
ATOM 1563 C CD1   . LEU A 1 204 ? 43.383  17.624  44.147  1.00 27.40 204 A 1 
ATOM 1564 C CD2   . LEU A 1 204 ? 42.710  16.021  42.383  1.00 31.06 204 A 1 
ATOM 1565 N N     . VAL A 1 205 ? 47.779  14.472  41.230  1.00 29.53 205 A 1 
ATOM 1566 C CA    . VAL A 1 205 ? 48.665  14.688  40.062  1.00 33.56 205 A 1 
ATOM 1567 C C     . VAL A 1 205 ? 48.177  13.983  38.782  1.00 31.78 205 A 1 
ATOM 1568 O O     . VAL A 1 205 ? 48.353  14.505  37.688  1.00 30.76 205 A 1 
ATOM 1569 C CB    . VAL A 1 205 ? 50.105  14.258  40.393  1.00 32.32 205 A 1 
ATOM 1570 C CG1   . VAL A 1 205 ? 51.080  14.620  39.267  1.00 30.94 205 A 1 
ATOM 1571 C CG2   . VAL A 1 205 ? 50.635  14.935  41.663  1.00 34.17 205 A 1 
ATOM 1572 N N     . GLY A 1 206 ? 47.591  12.810  38.938  1.00 33.03 206 A 1 
ATOM 1573 C CA    . GLY A 1 206 ? 47.523  11.863  37.819  1.00 33.20 206 A 1 
ATOM 1574 C C     . GLY A 1 206 ? 46.647  12.225  36.618  1.00 32.16 206 A 1 
ATOM 1575 O O     . GLY A 1 206 ? 46.784  11.591  35.575  1.00 29.91 206 A 1 
ATOM 1576 N N     . TYR A 1 207 ? 45.725  13.195  36.732  1.00 32.87 207 A 1 
ATOM 1577 C CA    . TYR A 1 207 ? 44.647  13.350  35.746  1.00 33.73 207 A 1 
ATOM 1578 C C     . TYR A 1 207 ? 45.082  13.929  34.388  1.00 31.95 207 A 1 
ATOM 1579 O O     . TYR A 1 207 ? 44.409  13.677  33.383  1.00 30.19 207 A 1 
ATOM 1580 C CB    . TYR A 1 207 ? 43.494  14.159  36.369  1.00 32.70 207 A 1 
ATOM 1581 C CG    . TYR A 1 207 ? 42.250  13.329  36.596  1.00 32.06 207 A 1 
ATOM 1582 C CD1   . TYR A 1 207 ? 41.266  13.232  35.595  1.00 30.62 207 A 1 
ATOM 1583 C CD2   . TYR A 1 207 ? 42.073  12.619  37.804  1.00 31.09 207 A 1 
ATOM 1584 C CE1   . TYR A 1 207 ? 40.116  12.443  35.793  1.00 28.23 207 A 1 
ATOM 1585 C CE2   . TYR A 1 207 ? 40.921  11.832  38.008  1.00 27.35 207 A 1 
ATOM 1586 C CZ    . TYR A 1 207 ? 39.949  11.748  36.994  1.00 27.88 207 A 1 
ATOM 1587 O OH    . TYR A 1 207 ? 38.825  10.972  37.196  1.00 28.96 207 A 1 
ATOM 1588 N N     . ASN A 1 208 ? 46.174  14.676  34.339  1.00 34.97 208 A 1 
ATOM 1589 C CA    . ASN A 1 208 ? 46.520  15.423  33.126  1.00 35.01 208 A 1 
ATOM 1590 C C     . ASN A 1 208 ? 46.924  14.548  31.924  1.00 32.22 208 A 1 
ATOM 1591 O O     . ASN A 1 208 ? 46.745  14.972  30.786  1.00 30.32 208 A 1 
ATOM 1592 C CB    . ASN A 1 208 ? 47.620  16.451  33.445  1.00 34.04 208 A 1 
ATOM 1593 C CG    . ASN A 1 208 ? 47.088  17.795  33.921  1.00 31.13 208 A 1 
ATOM 1594 O OD1   . ASN A 1 208 ? 45.909  18.091  33.879  1.00 32.60 208 A 1 
ATOM 1595 N ND2   . ASN A 1 208 ? 47.957  18.671  34.368  1.00 32.54 208 A 1 
ATOM 1596 N N     . SER A 1 209 ? 47.478  13.354  32.170  1.00 42.59 209 A 1 
ATOM 1597 C CA    . SER A 1 209 ? 48.093  12.562  31.085  1.00 44.01 209 A 1 
ATOM 1598 C C     . SER A 1 209 ? 47.098  12.025  30.054  1.00 43.26 209 A 1 
ATOM 1599 O O     . SER A 1 209 ? 47.500  11.673  28.944  1.00 40.27 209 A 1 
ATOM 1600 C CB    . SER A 1 209 ? 48.887  11.413  31.688  1.00 40.94 209 A 1 
ATOM 1601 O OG    . SER A 1 209 ? 49.529  10.664  30.687  1.00 37.20 209 A 1 
ATOM 1602 N N     . TYR A 1 210 ? 45.800  11.904  30.408  1.00 31.98 210 A 1 
ATOM 1603 C CA    . TYR A 1 210 ? 44.839  11.204  29.545  1.00 32.80 210 A 1 
ATOM 1604 C C     . TYR A 1 210 ? 44.420  12.029  28.320  1.00 31.48 210 A 1 
ATOM 1605 O O     . TYR A 1 210 ? 44.000  11.458  27.313  1.00 29.59 210 A 1 
ATOM 1606 C CB    . TYR A 1 210 ? 43.633  10.758  30.390  1.00 31.13 210 A 1 
ATOM 1607 C CG    . TYR A 1 210 ? 43.142  9.367   30.027  1.00 30.68 210 A 1 
ATOM 1608 C CD1   . TYR A 1 210 ? 42.141  9.189   29.047  1.00 29.67 210 A 1 
ATOM 1609 C CD2   . TYR A 1 210 ? 43.707  8.244   30.652  1.00 30.57 210 A 1 
ATOM 1610 C CE1   . TYR A 1 210 ? 41.705  7.905   28.701  1.00 27.65 210 A 1 
ATOM 1611 C CE2   . TYR A 1 210 ? 43.268  6.951   30.316  1.00 27.13 210 A 1 
ATOM 1612 C CZ    . TYR A 1 210 ? 42.259  6.778   29.336  1.00 28.46 210 A 1 
ATOM 1613 O OH    . TYR A 1 210 ? 41.837  5.516   29.007  1.00 28.39 210 A 1 
ATOM 1614 N N     . TYR A 1 211 ? 44.536  13.367  28.396  1.00 34.00 211 A 1 
ATOM 1615 C CA    . TYR A 1 211 ? 44.055  14.253  27.325  1.00 34.43 211 A 1 
ATOM 1616 C C     . TYR A 1 211 ? 44.917  14.183  26.053  1.00 32.44 211 A 1 
ATOM 1617 O O     . TYR A 1 211 ? 44.360  14.215  24.952  1.00 30.44 211 A 1 
ATOM 1618 C CB    . TYR A 1 211 ? 43.948  15.692  27.848  1.00 33.39 211 A 1 
ATOM 1619 C CG    . TYR A 1 211 ? 42.522  16.085  28.198  1.00 32.59 211 A 1 
ATOM 1620 C CD1   . TYR A 1 211 ? 41.686  16.634  27.199  1.00 31.58 211 A 1 
ATOM 1621 C CD2   . TYR A 1 211 ? 42.018  15.888  29.486  1.00 32.40 211 A 1 
ATOM 1622 C CE1   . TYR A 1 211 ? 40.357  16.989  27.496  1.00 29.62 211 A 1 
ATOM 1623 C CE2   . TYR A 1 211 ? 40.694  16.237  29.796  1.00 28.93 211 A 1 
ATOM 1624 C CZ    . TYR A 1 211 ? 39.859  16.795  28.801  1.00 29.39 211 A 1 
ATOM 1625 O OH    . TYR A 1 211 ? 38.556  17.149  29.096  1.00 29.07 211 A 1 
ATOM 1626 N N     . ASP A 1 212 ? 46.233  14.038  26.184  1.00 38.65 212 A 1 
ATOM 1627 C CA    . ASP A 1 212 ? 47.145  14.108  25.028  1.00 39.40 212 A 1 
ATOM 1628 C C     . ASP A 1 212 ? 46.965  12.941  24.044  1.00 36.62 212 A 1 
ATOM 1629 O O     . ASP A 1 212 ? 47.028  13.111  22.827  1.00 35.13 212 A 1 
ATOM 1630 C CB    . ASP A 1 212 ? 48.606  14.170  25.524  1.00 37.26 212 A 1 
ATOM 1631 C CG    . ASP A 1 212 ? 49.273  15.539  25.389  1.00 34.47 212 A 1 
ATOM 1632 O OD1   . ASP A 1 212 ? 48.673  16.451  24.776  1.00 34.43 212 A 1 
ATOM 1633 O OD2   . ASP A 1 212 ? 50.404  15.661  25.901  1.00 34.49 212 A 1 
ATOM 1634 N N     . SER A 1 213 ? 46.715  11.737  24.582  1.00 48.86 213 A 1 
ATOM 1635 C CA    . SER A 1 213 ? 46.617  10.531  23.738  1.00 51.46 213 A 1 
ATOM 1636 C C     . SER A 1 213 ? 45.422  10.552  22.781  1.00 52.32 213 A 1 
ATOM 1637 O O     . SER A 1 213 ? 45.458  9.900   21.734  1.00 48.50 213 A 1 
ATOM 1638 C CB    . SER A 1 213 ? 46.566  9.292   24.621  1.00 45.98 213 A 1 
ATOM 1639 O OG    . SER A 1 213 ? 46.590  8.124   23.831  1.00 41.28 213 A 1 
ATOM 1640 N N     . HIS A 1 214 ? 44.350  11.285  23.129  1.00 37.69 214 A 1 
ATOM 1641 C CA    . HIS A 1 214 ? 43.137  11.301  22.306  1.00 39.44 214 A 1 
ATOM 1642 C C     . HIS A 1 214 ? 43.275  12.139  21.029  1.00 37.65 214 A 1 
ATOM 1643 O O     . HIS A 1 214 ? 42.589  11.845  20.047  1.00 35.36 214 A 1 
ATOM 1644 C CB    . HIS A 1 214 ? 41.914  11.708  23.148  1.00 37.58 214 A 1 
ATOM 1645 C CG    . HIS A 1 214 ? 40.973  10.557  23.365  1.00 36.28 214 A 1 
ATOM 1646 N ND1   . HIS A 1 214 ? 40.151  9.989   22.417  1.00 33.91 214 A 1 
ATOM 1647 C CD2   . HIS A 1 214 ? 40.776  9.829   24.512  1.00 33.06 214 A 1 
ATOM 1648 C CE1   . HIS A 1 214 ? 39.493  8.971   22.976  1.00 31.40 214 A 1 
ATOM 1649 N NE2   . HIS A 1 214 ? 39.839  8.836   24.253  1.00 30.33 214 A 1 
ATOM 1650 N N     . MET A 1 215 ? 44.149  13.150  21.022  1.00 43.51 215 A 1 
ATOM 1651 C CA    . MET A 1 215 ? 44.362  13.963  19.811  1.00 44.04 215 A 1 
ATOM 1652 C C     . MET A 1 215 ? 44.971  13.141  18.673  1.00 43.49 215 A 1 
ATOM 1653 O O     . MET A 1 215 ? 44.518  13.250  17.535  1.00 41.41 215 A 1 
ATOM 1654 C CB    . MET A 1 215 ? 45.245  15.182  20.119  1.00 41.63 215 A 1 
ATOM 1655 C CG    . MET A 1 215 ? 44.399  16.438  20.406  1.00 37.93 215 A 1 
ATOM 1656 S SD    . MET A 1 215 ? 45.333  17.981  20.290  1.00 35.85 215 A 1 
ATOM 1657 C CE    . MET A 1 215 ? 43.982  19.189  20.308  1.00 32.63 215 A 1 
ATOM 1658 N N     . SER A 1 216 ? 45.950  12.260  18.976  1.00 53.17 216 A 1 
ATOM 1659 C CA    . SER A 1 216 ? 46.644  11.498  17.930  1.00 54.32 216 A 1 
ATOM 1660 C C     . SER A 1 216 ? 45.726  10.539  17.171  1.00 55.26 216 A 1 
ATOM 1661 O O     . SER A 1 216 ? 45.874  10.356  15.962  1.00 50.74 216 A 1 
ATOM 1662 C CB    . SER A 1 216 ? 47.827  10.734  18.531  1.00 48.50 216 A 1 
ATOM 1663 O OG    . SER A 1 216 ? 47.402  9.683   19.370  1.00 42.26 216 A 1 
ATOM 1664 N N     . ASN A 1 217 ? 44.734  9.962   17.864  1.00 40.82 217 A 1 
ATOM 1665 C CA    . ASN A 1 217 ? 43.775  9.056   17.227  1.00 41.11 217 A 1 
ATOM 1666 C C     . ASN A 1 217 ? 42.851  9.784   16.250  1.00 37.80 217 A 1 
ATOM 1667 O O     . ASN A 1 217 ? 42.401  9.176   15.281  1.00 37.23 217 A 1 
ATOM 1668 C CB    . ASN A 1 217 ? 42.977  8.314   18.303  1.00 40.11 217 A 1 
ATOM 1669 C CG    . ASN A 1 217 ? 43.625  7.011   18.739  1.00 37.40 217 A 1 
ATOM 1670 O OD1   . ASN A 1 217 ? 44.499  6.449   18.107  1.00 39.53 217 A 1 
ATOM 1671 N ND2   . ASN A 1 217 ? 43.182  6.449   19.843  1.00 39.90 217 A 1 
ATOM 1672 N N     . GLN A 1 218 ? 42.549  11.059  16.503  1.00 48.91 218 A 1 
ATOM 1673 C CA    . GLN A 1 218 ? 41.685  11.832  15.625  1.00 49.13 218 A 1 
ATOM 1674 C C     . GLN A 1 218 ? 42.386  12.157  14.296  1.00 50.36 218 A 1 
ATOM 1675 O O     . GLN A 1 218 ? 41.772  12.024  13.236  1.00 50.96 218 A 1 
ATOM 1676 C CB    . GLN A 1 218 ? 41.186  13.076  16.366  1.00 46.57 218 A 1 
ATOM 1677 C CG    . GLN A 1 218 ? 39.818  13.528  15.836  1.00 42.41 218 A 1 
ATOM 1678 C CD    . GLN A 1 218 ? 39.207  14.663  16.673  1.00 37.55 218 A 1 
ATOM 1679 O OE1   . GLN A 1 218 ? 39.795  15.245  17.558  1.00 38.37 218 A 1 
ATOM 1680 N NE2   . GLN A 1 218 ? 37.963  15.018  16.412  1.00 35.90 218 A 1 
ATOM 1681 N N     . GLU A 1 219 ? 43.680  12.470  14.342  1.00 52.65 219 A 1 
ATOM 1682 C CA    . GLU A 1 219 ? 44.482  12.649  13.125  1.00 53.82 219 A 1 
ATOM 1683 C C     . GLU A 1 219 ? 44.606  11.348  12.326  1.00 52.01 219 A 1 
ATOM 1684 O O     . GLU A 1 219 ? 44.440  11.364  11.108  1.00 54.59 219 A 1 
ATOM 1685 C CB    . GLU A 1 219 ? 45.875  13.192  13.452  1.00 52.41 219 A 1 
ATOM 1686 C CG    . GLU A 1 219 ? 45.848  14.686  13.801  1.00 47.60 219 A 1 
ATOM 1687 C CD    . GLU A 1 219 ? 47.257  15.294  13.902  1.00 44.62 219 A 1 
ATOM 1688 O OE1   . GLU A 1 219 ? 47.393  16.492  13.579  1.00 40.91 219 A 1 
ATOM 1689 O OE2   . GLU A 1 219 ? 48.183  14.544  14.290  1.00 40.88 219 A 1 
ATOM 1690 N N     . GLN A 1 220 ? 44.818  10.197  13.008  1.00 56.05 220 A 1 
ATOM 1691 C CA    . GLN A 1 220 ? 44.855  8.904   12.328  1.00 56.46 220 A 1 
ATOM 1692 C C     . GLN A 1 220 ? 43.528  8.585   11.637  1.00 55.11 220 A 1 
ATOM 1693 O O     . GLN A 1 220 ? 43.535  8.068   10.519  1.00 56.92 220 A 1 
ATOM 1694 C CB    . GLN A 1 220 ? 45.218  7.769   13.289  1.00 56.26 220 A 1 
ATOM 1695 C CG    . GLN A 1 220 ? 46.743  7.641   13.450  1.00 51.72 220 A 1 
ATOM 1696 C CD    . GLN A 1 220 ? 47.140  6.383   14.235  1.00 47.90 220 A 1 
ATOM 1697 O OE1   . GLN A 1 220 ? 46.357  5.725   14.891  1.00 46.64 220 A 1 
ATOM 1698 N NE2   . GLN A 1 220 ? 48.406  5.994   14.175  1.00 42.74 220 A 1 
ATOM 1699 N N     . TYR A 1 221 ? 42.379  8.898   12.266  1.00 50.43 221 A 1 
ATOM 1700 C CA    . TYR A 1 221 ? 41.064  8.636   11.682  1.00 48.09 221 A 1 
ATOM 1701 C C     . TYR A 1 221 ? 40.826  9.490   10.437  1.00 44.43 221 A 1 
ATOM 1702 O O     . TYR A 1 221 ? 40.383  8.967   9.410   1.00 43.47 221 A 1 
ATOM 1703 C CB    . TYR A 1 221 ? 39.978  8.847   12.742  1.00 46.73 221 A 1 
ATOM 1704 C CG    . TYR A 1 221 ? 38.783  7.940   12.534  1.00 42.21 221 A 1 
ATOM 1705 C CD1   . TYR A 1 221 ? 37.711  8.325   11.713  1.00 41.26 221 A 1 
ATOM 1706 C CD2   . TYR A 1 221 ? 38.762  6.662   13.143  1.00 41.69 221 A 1 
ATOM 1707 C CE1   . TYR A 1 221 ? 36.624  7.463   11.503  1.00 36.13 221 A 1 
ATOM 1708 C CE2   . TYR A 1 221 ? 37.685  5.790   12.947  1.00 36.16 221 A 1 
ATOM 1709 C CZ    . TYR A 1 221 ? 36.613  6.191   12.121  1.00 39.95 221 A 1 
ATOM 1710 O OH    . TYR A 1 221 ? 35.547  5.348   11.915  1.00 38.31 221 A 1 
ATOM 1711 N N     . VAL A 1 222 ? 41.182  10.781  10.491  1.00 55.27 222 A 1 
ATOM 1712 C CA    . VAL A 1 222 ? 41.090  11.687  9.328   1.00 55.31 222 A 1 
ATOM 1713 C C     . VAL A 1 222 ? 42.006  11.216  8.191   1.00 52.71 222 A 1 
ATOM 1714 O O     . VAL A 1 222 ? 41.608  11.248  7.020   1.00 56.42 222 A 1 
ATOM 1715 C CB    . VAL A 1 222 ? 41.416  13.134  9.731   1.00 53.99 222 A 1 
ATOM 1716 C CG1   . VAL A 1 222 ? 41.455  14.080  8.533   1.00 48.65 222 A 1 
ATOM 1717 C CG2   . VAL A 1 222 ? 40.348  13.681  10.687  1.00 55.01 222 A 1 
ATOM 1718 N N     . MET A 1 223 ? 43.210  10.721  8.525   1.00 62.58 223 A 1 
ATOM 1719 C CA    . MET A 1 223 ? 44.146  10.205  7.529   1.00 61.90 223 A 1 
ATOM 1720 C C     . MET A 1 223 ? 43.633  8.911   6.884   1.00 61.26 223 A 1 
ATOM 1721 O O     . MET A 1 223 ? 43.763  8.735   5.669   1.00 64.50 223 A 1 
ATOM 1722 C CB    . MET A 1 223 ? 45.522  10.015  8.177   1.00 61.70 223 A 1 
ATOM 1723 C CG    . MET A 1 223 ? 46.657  10.201  7.162   1.00 57.34 223 A 1 
ATOM 1724 S SD    . MET A 1 223 ? 48.308  10.005  7.880   1.00 53.59 223 A 1 
ATOM 1725 C CE    . MET A 1 223 ? 49.284  10.949  6.676   1.00 47.46 223 A 1 
ATOM 1726 N N     . GLN A 1 224 ? 42.990  8.018   7.664   1.00 56.37 224 A 1 
ATOM 1727 C CA    . GLN A 1 224 ? 42.350  6.811   7.150   1.00 55.53 224 A 1 
ATOM 1728 C C     . GLN A 1 224 ? 41.141  7.137   6.265   1.00 54.18 224 A 1 
ATOM 1729 O O     . GLN A 1 224 ? 40.997  6.525   5.205   1.00 56.60 224 A 1 
ATOM 1730 C CB    . GLN A 1 224 ? 41.929  5.882   8.302   1.00 55.39 224 A 1 
ATOM 1731 C CG    . GLN A 1 224 ? 42.785  4.614   8.335   1.00 51.73 224 A 1 
ATOM 1732 C CD    . GLN A 1 224 ? 42.396  3.641   9.443   1.00 47.41 224 A 1 
ATOM 1733 O OE1   . GLN A 1 224 ? 41.519  3.863   10.251  1.00 45.72 224 A 1 
ATOM 1734 N NE2   . GLN A 1 224 ? 43.043  2.492   9.507   1.00 43.36 224 A 1 
ATOM 1735 N N     . GLU A 1 225 ? 40.293  8.109   6.642   1.00 52.78 225 A 1 
ATOM 1736 C CA    . GLU A 1 225 ? 39.183  8.562   5.794   1.00 53.43 225 A 1 
ATOM 1737 C C     . GLU A 1 225 ? 39.695  9.162   4.482   1.00 51.94 225 A 1 
ATOM 1738 O O     . GLU A 1 225 ? 39.164  8.842   3.420   1.00 53.72 225 A 1 
ATOM 1739 C CB    . GLU A 1 225 ? 38.290  9.584   6.510   1.00 51.52 225 A 1 
ATOM 1740 C CG    . GLU A 1 225 ? 37.003  8.944   7.056   1.00 46.97 225 A 1 
ATOM 1741 C CD    . GLU A 1 225 ? 35.933  9.987   7.418   1.00 43.76 225 A 1 
ATOM 1742 O OE1   . GLU A 1 225 ? 34.739  9.646   7.291   1.00 41.03 225 A 1 
ATOM 1743 O OE2   . GLU A 1 225 ? 36.309  11.117  7.788   1.00 41.46 225 A 1 
ATOM 1744 N N     . GLN A 1 226 ? 40.759  9.973   4.518   1.00 58.88 226 A 1 
ATOM 1745 C CA    . GLN A 1 226 ? 41.369  10.502  3.301   1.00 56.52 226 A 1 
ATOM 1746 C C     . GLN A 1 226 ? 41.936  9.402   2.409   1.00 55.62 226 A 1 
ATOM 1747 O O     . GLN A 1 226 ? 41.738  9.449   1.197   1.00 60.08 226 A 1 
ATOM 1748 C CB    . GLN A 1 226 ? 42.473  11.511  3.631   1.00 56.64 226 A 1 
ATOM 1749 C CG    . GLN A 1 226 ? 41.904  12.916  3.855   1.00 53.39 226 A 1 
ATOM 1750 C CD    . GLN A 1 226 ? 43.007  13.975  3.969   1.00 47.72 226 A 1 
ATOM 1751 O OE1   . GLN A 1 226 ? 44.185  13.693  4.087   1.00 47.16 226 A 1 
ATOM 1752 N NE2   . GLN A 1 226 ? 42.648  15.240  3.915   1.00 42.83 226 A 1 
ATOM 1753 N N     . GLN A 1 227 ? 42.614  8.384   2.988   1.00 66.03 227 A 1 
ATOM 1754 C CA    . GLN A 1 227 ? 43.086  7.232   2.222   1.00 64.32 227 A 1 
ATOM 1755 C C     . GLN A 1 227 ? 41.927  6.462   1.607   1.00 63.76 227 A 1 
ATOM 1756 O O     . GLN A 1 227 ? 41.990  6.094   0.437   1.00 66.33 227 A 1 
ATOM 1757 C CB    . GLN A 1 227 ? 43.938  6.301   3.088   1.00 65.02 227 A 1 
ATOM 1758 C CG    . GLN A 1 227 ? 45.389  6.808   3.191   1.00 60.45 227 A 1 
ATOM 1759 C CD    . GLN A 1 227 ? 46.295  5.833   3.951   1.00 54.26 227 A 1 
ATOM 1760 O OE1   . GLN A 1 227 ? 45.867  4.877   4.588   1.00 52.56 227 A 1 
ATOM 1761 N NE2   . GLN A 1 227 ? 47.592  6.038   3.904   1.00 48.19 227 A 1 
ATOM 1762 N N     . HIS A 1 228 ? 40.834  6.247   2.361   1.00 55.24 228 A 1 
ATOM 1763 C CA    . HIS A 1 228 ? 39.673  5.534   1.860   1.00 53.98 228 A 1 
ATOM 1764 C C     . HIS A 1 228 ? 38.967  6.315   0.744   1.00 49.17 228 A 1 
ATOM 1765 O O     . HIS A 1 228 ? 38.533  5.723   -0.250  1.00 53.93 228 A 1 
ATOM 1766 C CB    . HIS A 1 228 ? 38.731  5.201   3.020   1.00 56.01 228 A 1 
ATOM 1767 C CG    . HIS A 1 228 ? 37.845  4.024   2.725   1.00 54.15 228 A 1 
ATOM 1768 N ND1   . HIS A 1 228 ? 37.036  3.865   1.636   1.00 48.88 228 A 1 
ATOM 1769 C CD2   . HIS A 1 228 ? 37.731  2.860   3.448   1.00 50.99 228 A 1 
ATOM 1770 C CE1   . HIS A 1 228 ? 36.458  2.656   1.681   1.00 46.22 228 A 1 
ATOM 1771 N NE2   . HIS A 1 228 ? 36.861  2.015   2.780   1.00 45.54 228 A 1 
ATOM 1772 N N     . LEU A 1 229 ? 38.895  7.645   0.854   1.00 47.28 229 A 1 
ATOM 1773 C CA    . LEU A 1 229 ? 38.373  8.536   -0.187  1.00 43.63 229 A 1 
ATOM 1774 C C     . LEU A 1 229 ? 39.245  8.512   -1.449  1.00 41.82 229 A 1 
ATOM 1775 O O     . LEU A 1 229 ? 38.713  8.414   -2.554  1.00 42.92 229 A 1 
ATOM 1776 C CB    . LEU A 1 229 ? 38.229  9.954   0.379   1.00 43.86 229 A 1 
ATOM 1777 C CG    . LEU A 1 229 ? 36.757  10.432  0.405   1.00 42.02 229 A 1 
ATOM 1778 C CD1   . LEU A 1 229 ? 36.427  11.104  1.730   1.00 38.54 229 A 1 
ATOM 1779 C CD2   . LEU A 1 229 ? 36.474  11.411  -0.729  1.00 47.53 229 A 1 
ATOM 1780 N N     . GLN A 1 230 ? 40.579  8.540   -1.290  1.00 64.15 230 A 1 
ATOM 1781 C CA    . GLN A 1 230 ? 41.499  8.398   -2.411  1.00 62.76 230 A 1 
ATOM 1782 C C     . GLN A 1 230 ? 41.376  7.032   -3.076  1.00 62.03 230 A 1 
ATOM 1783 O O     . GLN A 1 230 ? 41.417  6.950   -4.295  1.00 66.24 230 A 1 
ATOM 1784 C CB    . GLN A 1 230 ? 42.950  8.616   -1.967  1.00 64.75 230 A 1 
ATOM 1785 C CG    . GLN A 1 230 ? 43.306  10.107  -1.860  1.00 60.95 230 A 1 
ATOM 1786 C CD    . GLN A 1 230 ? 44.785  10.336  -1.549  1.00 54.26 230 A 1 
ATOM 1787 O OE1   . GLN A 1 230 ? 45.571  9.426   -1.354  1.00 51.20 230 A 1 
ATOM 1788 N NE2   . GLN A 1 230 ? 45.215  11.576  -1.518  1.00 47.87 230 A 1 
ATOM 1789 N N     . GLN A 1 231 ? 41.192  5.975   -2.284  1.00 65.62 231 A 1 
ATOM 1790 C CA    . GLN A 1 231 ? 41.045  4.625   -2.814  1.00 64.73 231 A 1 
ATOM 1791 C C     . GLN A 1 231 ? 39.722  4.466   -3.572  1.00 64.13 231 A 1 
ATOM 1792 O O     . GLN A 1 231 ? 39.727  3.935   -4.682  1.00 66.84 231 A 1 
ATOM 1793 C CB    . GLN A 1 231 ? 41.252  3.617   -1.685  1.00 65.61 231 A 1 
ATOM 1794 C CG    . GLN A 1 231 ? 41.500  2.203   -2.214  1.00 60.51 231 A 1 
ATOM 1795 C CD    . GLN A 1 231 ? 42.248  1.313   -1.216  1.00 54.95 231 A 1 
ATOM 1796 O OE1   . GLN A 1 231 ? 42.581  1.680   -0.111  1.00 53.39 231 A 1 
ATOM 1797 N NE2   . GLN A 1 231 ? 42.558  0.096   -1.604  1.00 48.78 231 A 1 
ATOM 1798 N N     . MET A 1 232 ? 38.619  5.016   -3.056  1.00 65.66 232 A 1 
ATOM 1799 C CA    . MET A 1 232 ? 37.349  5.068   -3.786  1.00 62.21 232 A 1 
ATOM 1800 C C     . MET A 1 232 ? 37.461  5.895   -5.071  1.00 61.16 232 A 1 
ATOM 1801 O O     . MET A 1 232 ? 36.940  5.485   -6.104  1.00 65.80 232 A 1 
ATOM 1802 C CB    . MET A 1 232 ? 36.226  5.644   -2.907  1.00 61.44 232 A 1 
ATOM 1803 C CG    . MET A 1 232 ? 35.194  4.588   -2.529  1.00 55.79 232 A 1 
ATOM 1804 S SD    . MET A 1 232 ? 33.560  5.253   -2.060  1.00 53.12 232 A 1 
ATOM 1805 C CE    . MET A 1 232 ? 33.996  6.137   -0.537  1.00 45.52 232 A 1 
ATOM 1806 N N     . GLN A 1 233 ? 38.134  7.046   -5.033  1.00 59.86 233 A 1 
ATOM 1807 C CA    . GLN A 1 233 ? 38.379  7.830   -6.248  1.00 55.04 233 A 1 
ATOM 1808 C C     . GLN A 1 233 ? 39.196  7.055   -7.269  1.00 51.48 233 A 1 
ATOM 1809 O O     . GLN A 1 233 ? 38.921  7.151   -8.466  1.00 59.05 233 A 1 
ATOM 1810 C CB    . GLN A 1 233 ? 39.087  9.144   -5.912  1.00 58.14 233 A 1 
ATOM 1811 C CG    . GLN A 1 233 ? 38.107  10.217  -5.415  1.00 55.94 233 A 1 
ATOM 1812 C CD    . GLN A 1 233 ? 38.798  11.553  -5.144  1.00 51.09 233 A 1 
ATOM 1813 O OE1   . GLN A 1 233 ? 40.011  11.684  -5.106  1.00 50.15 233 A 1 
ATOM 1814 N NE2   . GLN A 1 233 ? 38.034  12.606  -4.958  1.00 46.98 233 A 1 
ATOM 1815 N N     . LYS A 1 234 ? 40.188  6.267   -6.806  1.00 65.27 234 A 1 
ATOM 1816 C CA    . LYS A 1 234 ? 41.029  5.447   -7.674  1.00 64.04 234 A 1 
ATOM 1817 C C     . LYS A 1 234 ? 40.244  4.305   -8.313  1.00 62.51 234 A 1 
ATOM 1818 O O     . LYS A 1 234 ? 40.334  4.127   -9.518  1.00 65.99 234 A 1 
ATOM 1819 C CB    . LYS A 1 234 ? 42.244  4.958   -6.885  1.00 64.76 234 A 1 
ATOM 1820 C CG    . LYS A 1 234 ? 43.461  4.798   -7.796  1.00 59.61 234 A 1 
ATOM 1821 C CD    . LYS A 1 234 ? 44.656  4.304   -6.987  1.00 57.23 234 A 1 
ATOM 1822 C CE    . LYS A 1 234 ? 45.886  4.258   -7.886  1.00 50.70 234 A 1 
ATOM 1823 N NZ    . LYS A 1 234 ? 47.036  3.623   -7.205  1.00 45.09 234 A 1 
ATOM 1824 N N     . GLU A 1 235 ? 39.407  3.602   -7.540  1.00 58.90 235 A 1 
ATOM 1825 C CA    . GLU A 1 235 ? 38.503  2.567   -8.070  1.00 57.38 235 A 1 
ATOM 1826 C C     . GLU A 1 235 ? 37.492  3.151   -9.057  1.00 53.03 235 A 1 
ATOM 1827 O O     . GLU A 1 235 ? 37.219  2.551   -10.093 1.00 56.72 235 A 1 
ATOM 1828 C CB    . GLU A 1 235 ? 37.762  1.859   -6.922  1.00 58.22 235 A 1 
ATOM 1829 C CG    . GLU A 1 235 ? 38.629  0.820   -6.202  1.00 53.27 235 A 1 
ATOM 1830 C CD    . GLU A 1 235 ? 37.873  0.056   -5.105  1.00 51.17 235 A 1 
ATOM 1831 O OE1   . GLU A 1 235 ? 38.418  -0.976  -4.640  1.00 45.25 235 A 1 
ATOM 1832 O OE2   . GLU A 1 235 ? 36.770  0.480   -4.707  1.00 46.26 235 A 1 
ATOM 1833 N N     . TYR A 1 236 ? 36.953  4.354   -8.771  1.00 55.04 236 A 1 
ATOM 1834 C CA    . TYR A 1 236 ? 36.032  5.026   -9.693  1.00 46.43 236 A 1 
ATOM 1835 C C     . TYR A 1 236 ? 36.731  5.455   -10.993 1.00 42.40 236 A 1 
ATOM 1836 O O     . TYR A 1 236 ? 36.162  5.296   -12.075 1.00 41.17 236 A 1 
ATOM 1837 C CB    . TYR A 1 236 ? 35.386  6.221   -8.985  1.00 45.72 236 A 1 
ATOM 1838 C CG    . TYR A 1 236 ? 33.985  6.503   -9.474  1.00 41.92 236 A 1 
ATOM 1839 C CD1   . TYR A 1 236 ? 33.757  7.352   -10.575 1.00 40.59 236 A 1 
ATOM 1840 C CD2   . TYR A 1 236 ? 32.886  5.888   -8.833  1.00 43.30 236 A 1 
ATOM 1841 C CE1   . TYR A 1 236 ? 32.452  7.583   -11.029 1.00 35.99 236 A 1 
ATOM 1842 C CE2   . TYR A 1 236 ? 31.579  6.118   -9.275  1.00 36.03 236 A 1 
ATOM 1843 C CZ    . TYR A 1 236 ? 31.358  6.969   -10.383 1.00 41.70 236 A 1 
ATOM 1844 O OH    . TYR A 1 236 ? 30.075  7.197   -10.828 1.00 41.24 236 A 1 
ATOM 1845 N N     . ALA A 1 237 ? 37.979  5.938   -10.894 1.00 64.78 237 A 1 
ATOM 1846 C CA    . ALA A 1 237 ? 38.797  6.281   -12.051 1.00 62.13 237 A 1 
ATOM 1847 C C     . ALA A 1 237 ? 39.171  5.042   -12.877 1.00 59.21 237 A 1 
ATOM 1848 O O     . ALA A 1 237 ? 39.084  5.089   -14.101 1.00 63.40 237 A 1 
ATOM 1849 C CB    . ALA A 1 237 ? 40.035  7.059   -11.587 1.00 63.44 237 A 1 
ATOM 1850 N N     . GLU A 1 238 ? 39.514  3.916   -12.216 1.00 61.59 238 A 1 
ATOM 1851 C CA    . GLU A 1 238 ? 39.767  2.646   -12.907 1.00 60.85 238 A 1 
ATOM 1852 C C     . GLU A 1 238 ? 38.507  2.131   -13.609 1.00 57.09 238 A 1 
ATOM 1853 O O     . GLU A 1 238 ? 38.582  1.728   -14.765 1.00 59.72 238 A 1 
ATOM 1854 C CB    . GLU A 1 238 ? 40.314  1.579   -11.941 1.00 61.58 238 A 1 
ATOM 1855 C CG    . GLU A 1 238 ? 41.832  1.707   -11.759 1.00 56.23 238 A 1 
ATOM 1856 C CD    . GLU A 1 238 ? 42.455  0.621   -10.866 1.00 51.08 238 A 1 
ATOM 1857 O OE1   . GLU A 1 238 ? 43.701  0.462   -10.948 1.00 47.21 238 A 1 
ATOM 1858 O OE2   . GLU A 1 238 ? 41.720  -0.001  -10.082 1.00 47.23 238 A 1 
ATOM 1859 N N     . GLN A 1 239 ? 37.324  2.216   -12.974 1.00 58.47 239 A 1 
ATOM 1860 C CA    . GLN A 1 239 ? 36.069  1.838   -13.626 1.00 54.21 239 A 1 
ATOM 1861 C C     . GLN A 1 239 ? 35.720  2.745   -14.812 1.00 51.92 239 A 1 
ATOM 1862 O O     . GLN A 1 239 ? 35.195  2.247   -15.817 1.00 56.10 239 A 1 
ATOM 1863 C CB    . GLN A 1 239 ? 34.906  1.851   -12.627 1.00 56.57 239 A 1 
ATOM 1864 C CG    . GLN A 1 239 ? 34.846  0.566   -11.800 1.00 53.66 239 A 1 
ATOM 1865 C CD    . GLN A 1 239 ? 33.581  0.477   -10.936 1.00 48.88 239 A 1 
ATOM 1866 O OE1   . GLN A 1 239 ? 32.699  1.327   -10.945 1.00 47.81 239 A 1 
ATOM 1867 N NE2   . GLN A 1 239 ? 33.436  -0.582  -10.187 1.00 44.25 239 A 1 
ATOM 1868 N N     . GLN A 1 240 ? 35.992  4.050   -14.725 1.00 57.10 240 A 1 
ATOM 1869 C CA    . GLN A 1 240 ? 35.812  4.947   -15.863 1.00 56.93 240 A 1 
ATOM 1870 C C     . GLN A 1 240 ? 36.784  4.631   -16.990 1.00 54.30 240 A 1 
ATOM 1871 O O     . GLN A 1 240 ? 36.361  4.536   -18.144 1.00 57.05 240 A 1 
ATOM 1872 C CB    . GLN A 1 240 ? 35.934  6.417   -15.446 1.00 57.56 240 A 1 
ATOM 1873 C CG    . GLN A 1 240 ? 34.587  6.980   -14.970 1.00 54.78 240 A 1 
ATOM 1874 C CD    . GLN A 1 240 ? 34.591  8.510   -14.892 1.00 49.71 240 A 1 
ATOM 1875 O OE1   . GLN A 1 240 ? 35.589  9.172   -14.700 1.00 48.83 240 A 1 
ATOM 1876 N NE2   . GLN A 1 240 ? 33.438  9.143   -15.047 1.00 45.72 240 A 1 
ATOM 1877 N N     . MET A 1 241 ? 38.066  4.388   -16.664 1.00 66.97 241 A 1 
ATOM 1878 C CA    . MET A 1 241 ? 39.086  4.066   -17.658 1.00 65.33 241 A 1 
ATOM 1879 C C     . MET A 1 241 ? 38.770  2.734   -18.350 1.00 63.17 241 A 1 
ATOM 1880 O O     . MET A 1 241 ? 38.927  2.607   -19.563 1.00 64.28 241 A 1 
ATOM 1881 C CB    . MET A 1 241 ? 40.458  4.061   -16.982 1.00 65.42 241 A 1 
ATOM 1882 C CG    . MET A 1 241 ? 41.605  4.175   -17.985 1.00 58.83 241 A 1 
ATOM 1883 S SD    . MET A 1 241 ? 43.283  4.150   -17.257 1.00 54.55 241 A 1 
ATOM 1884 C CE    . MET A 1 241 ? 43.299  5.733   -16.375 1.00 47.86 241 A 1 
ATOM 1885 N N     . GLN A 1 242 ? 38.231  1.759   -17.595 1.00 60.75 242 A 1 
ATOM 1886 C CA    . GLN A 1 242 ? 37.817  0.475   -18.151 1.00 57.21 242 A 1 
ATOM 1887 C C     . GLN A 1 242 ? 36.583  0.610   -19.063 1.00 52.49 242 A 1 
ATOM 1888 O O     . GLN A 1 242 ? 36.489  -0.096  -20.063 1.00 56.22 242 A 1 
ATOM 1889 C CB    . GLN A 1 242 ? 37.599  -0.516  -17.007 1.00 58.96 242 A 1 
ATOM 1890 C CG    . GLN A 1 242 ? 37.933  -1.958  -17.411 1.00 55.33 242 A 1 
ATOM 1891 C CD    . GLN A 1 242 ? 37.958  -2.907  -16.211 1.00 50.62 242 A 1 
ATOM 1892 O OE1   . GLN A 1 242 ? 37.282  -2.723  -15.214 1.00 48.95 242 A 1 
ATOM 1893 N NE2   . GLN A 1 242 ? 38.726  -3.984  -16.271 1.00 44.75 242 A 1 
ATOM 1894 N N     . LYS A 1 243 ? 35.670  1.551   -18.758 1.00 48.97 243 A 1 
ATOM 1895 C CA    . LYS A 1 243 ? 34.557  1.881   -19.650 1.00 48.11 243 A 1 
ATOM 1896 C C     . LYS A 1 243 ? 35.027  2.548   -20.948 1.00 43.14 243 A 1 
ATOM 1897 O O     . LYS A 1 243 ? 34.564  2.145   -22.010 1.00 44.62 243 A 1 
ATOM 1898 C CB    . LYS A 1 243 ? 33.522  2.764   -18.947 1.00 48.75 243 A 1 
ATOM 1899 C CG    . LYS A 1 243 ? 32.321  1.942   -18.482 1.00 47.45 243 A 1 
ATOM 1900 C CD    . LYS A 1 243 ? 31.261  2.883   -17.908 1.00 46.30 243 A 1 
ATOM 1901 C CE    . LYS A 1 243 ? 29.992  2.103   -17.588 1.00 41.11 243 A 1 
ATOM 1902 N NZ    . LYS A 1 243 ? 28.942  3.009   -17.105 1.00 37.56 243 A 1 
ATOM 1903 N N     . GLU A 1 244 ? 35.951  3.523   -20.867 1.00 60.53 244 A 1 
ATOM 1904 C CA    . GLU A 1 244 ? 36.514  4.157   -22.066 1.00 59.37 244 A 1 
ATOM 1905 C C     . GLU A 1 244 ? 37.263  3.154   -22.953 1.00 54.10 244 A 1 
ATOM 1906 O O     . GLU A 1 244 ? 37.164  3.220   -24.181 1.00 54.27 244 A 1 
ATOM 1907 C CB    . GLU A 1 244 ? 37.466  5.300   -21.689 1.00 58.26 244 A 1 
ATOM 1908 C CG    . GLU A 1 244 ? 36.737  6.630   -21.470 1.00 52.97 244 A 1 
ATOM 1909 C CD    . GLU A 1 244 ? 37.698  7.816   -21.291 1.00 50.70 244 A 1 
ATOM 1910 O OE1   . GLU A 1 244 ? 37.320  8.935   -21.706 1.00 44.83 244 A 1 
ATOM 1911 O OE2   . GLU A 1 244 ? 38.795  7.616   -20.718 1.00 44.95 244 A 1 
ATOM 1912 N N     . TYR A 1 245 ? 37.985  2.181   -22.338 1.00 60.18 245 A 1 
ATOM 1913 C CA    . TYR A 1 245 ? 38.705  1.170   -23.102 1.00 55.65 245 A 1 
ATOM 1914 C C     . TYR A 1 245 ? 37.762  0.269   -23.901 1.00 49.41 245 A 1 
ATOM 1915 O O     . TYR A 1 245 ? 38.010  0.003   -25.076 1.00 48.92 245 A 1 
ATOM 1916 C CB    . TYR A 1 245 ? 39.608  0.357   -22.163 1.00 53.23 245 A 1 
ATOM 1917 C CG    . TYR A 1 245 ? 40.906  -0.065  -22.827 1.00 48.74 245 A 1 
ATOM 1918 C CD1   . TYR A 1 245 ? 40.992  -1.275  -23.547 1.00 46.56 245 A 1 
ATOM 1919 C CD2   . TYR A 1 245 ? 42.028  0.781   -22.757 1.00 45.99 245 A 1 
ATOM 1920 C CE1   . TYR A 1 245 ? 42.184  -1.634  -24.189 1.00 38.41 245 A 1 
ATOM 1921 C CE2   . TYR A 1 245 ? 43.222  0.435   -23.395 1.00 39.62 245 A 1 
ATOM 1922 C CZ    . TYR A 1 245 ? 43.309  -0.777  -24.116 1.00 41.72 245 A 1 
ATOM 1923 O OH    . TYR A 1 245 ? 44.483  -1.133  -24.741 1.00 38.71 245 A 1 
ATOM 1924 N N     . VAL A 1 246 ? 36.627  -0.141  -23.290 1.00 55.62 246 A 1 
ATOM 1925 C CA    . VAL A 1 246 ? 35.621  -0.982  -23.977 1.00 54.11 246 A 1 
ATOM 1926 C C     . VAL A 1 246 ? 34.908  -0.203  -25.097 1.00 48.95 246 A 1 
ATOM 1927 O O     . VAL A 1 246 ? 34.590  -0.792  -26.132 1.00 49.04 246 A 1 
ATOM 1928 C CB    . VAL A 1 246 ? 34.627  -1.577  -22.971 1.00 52.05 246 A 1 
ATOM 1929 C CG1   . VAL A 1 246 ? 33.511  -2.387  -23.654 1.00 47.53 246 A 1 
ATOM 1930 C CG2   . VAL A 1 246 ? 35.317  -2.529  -21.996 1.00 52.88 246 A 1 
ATOM 1931 N N     . GLU A 1 247 ? 34.678  1.101   -24.920 1.00 49.50 247 A 1 
ATOM 1932 C CA    . GLU A 1 247 ? 34.056  1.930   -25.973 1.00 48.95 247 A 1 
ATOM 1933 C C     . GLU A 1 247 ? 34.991  2.121   -27.182 1.00 43.99 247 A 1 
ATOM 1934 O O     . GLU A 1 247 ? 34.523  2.131   -28.324 1.00 42.77 247 A 1 
ATOM 1935 C CB    . GLU A 1 247 ? 33.570  3.269   -25.390 1.00 47.59 247 A 1 
ATOM 1936 C CG    . GLU A 1 247 ? 32.052  3.430   -25.550 1.00 44.99 247 A 1 
ATOM 1937 C CD    . GLU A 1 247 ? 31.451  4.699   -24.921 1.00 42.93 247 A 1 
ATOM 1938 O OE1   . GLU A 1 247 ? 30.217  4.878   -25.091 1.00 40.07 247 A 1 
ATOM 1939 O OE2   . GLU A 1 247 ? 32.180  5.468   -24.254 1.00 39.94 247 A 1 
ATOM 1940 N N     . ASN A 1 248 ? 36.314  2.230   -26.955 1.00 50.04 248 A 1 
ATOM 1941 C CA    . ASN A 1 248 ? 37.273  2.431   -28.039 1.00 49.44 248 A 1 
ATOM 1942 C C     . ASN A 1 248 ? 37.537  1.172   -28.879 1.00 43.82 248 A 1 
ATOM 1943 O O     . ASN A 1 248 ? 37.696  1.295   -30.090 1.00 41.38 248 A 1 
ATOM 1944 C CB    . ASN A 1 248 ? 38.588  3.006   -27.471 1.00 46.38 248 A 1 
ATOM 1945 C CG    . ASN A 1 248 ? 38.704  4.518   -27.608 1.00 43.67 248 A 1 
ATOM 1946 O OD1   . ASN A 1 248 ? 38.110  5.170   -28.463 1.00 43.02 248 A 1 
ATOM 1947 N ND2   . ASN A 1 248 ? 39.517  5.134   -26.791 1.00 44.13 248 A 1 
ATOM 1948 N N     . GLU A 1 249 ? 37.574  -0.032  -28.282 1.00 54.00 249 A 1 
ATOM 1949 C CA    . GLU A 1 249 ? 37.818  -1.261  -29.064 1.00 53.73 249 A 1 
ATOM 1950 C C     . GLU A 1 249 ? 36.687  -1.561  -30.067 1.00 50.46 249 A 1 
ATOM 1951 O O     . GLU A 1 249 ? 36.930  -2.179  -31.100 1.00 46.56 249 A 1 
ATOM 1952 C CB    . GLU A 1 249 ? 38.034  -2.471  -28.143 1.00 48.91 249 A 1 
ATOM 1953 C CG    . GLU A 1 249 ? 39.492  -2.612  -27.699 1.00 44.55 249 A 1 
ATOM 1954 C CD    . GLU A 1 249 ? 39.791  -3.965  -27.026 1.00 41.80 249 A 1 
ATOM 1955 O OE1   . GLU A 1 249 ? 40.958  -4.406  -27.100 1.00 37.94 249 A 1 
ATOM 1956 O OE2   . GLU A 1 249 ? 38.862  -4.559  -26.409 1.00 38.17 249 A 1 
ATOM 1957 N N     . GLY A 1 250 ? 35.470  -1.105  -29.795 1.00 44.78 250 A 1 
ATOM 1958 C CA    . GLY A 1 250 ? 34.333  -1.382  -30.671 1.00 43.57 250 A 1 
ATOM 1959 C C     . GLY A 1 250 ? 34.402  -0.743  -32.060 1.00 40.29 250 A 1 
ATOM 1960 O O     . GLY A 1 250 ? 33.659  -1.154  -32.955 1.00 39.13 250 A 1 
ATOM 1961 N N     . SER A 1 251 ? 35.274  0.254   -32.256 1.00 47.34 251 A 1 
ATOM 1962 C CA    . SER A 1 251 ? 35.400  0.972   -33.529 1.00 46.42 251 A 1 
ATOM 1963 C C     . SER A 1 251 ? 36.323  0.274   -34.536 1.00 43.12 251 A 1 
ATOM 1964 O O     . SER A 1 251 ? 36.911  0.956   -35.387 1.00 40.84 251 A 1 
ATOM 1965 C CB    . SER A 1 251 ? 35.801  2.424   -33.290 1.00 43.91 251 A 1 
ATOM 1966 O OG    . SER A 1 251 ? 35.644  3.177   -34.491 1.00 40.93 251 A 1 
ATOM 1967 N N     . GLU A 1 252 ? 36.505  -1.038  -34.464 1.00 44.51 252 A 1 
ATOM 1968 C CA    . GLU A 1 252 ? 37.269  -1.742  -35.492 1.00 45.76 252 A 1 
ATOM 1969 C C     . GLU A 1 252 ? 36.612  -1.563  -36.858 1.00 42.13 252 A 1 
ATOM 1970 O O     . GLU A 1 252 ? 35.441  -1.876  -37.103 1.00 39.27 252 A 1 
ATOM 1971 C CB    . GLU A 1 252 ? 37.507  -3.218  -35.173 1.00 42.50 252 A 1 
ATOM 1972 C CG    . GLU A 1 252 ? 38.701  -3.434  -34.222 1.00 40.17 252 A 1 
ATOM 1973 C CD    . GLU A 1 252 ? 39.229  -4.878  -34.247 1.00 38.12 252 A 1 
ATOM 1974 O OE1   . GLU A 1 252 ? 40.444  -5.063  -34.006 1.00 34.92 252 A 1 
ATOM 1975 O OE2   . GLU A 1 252 ? 38.432  -5.795  -34.566 1.00 33.94 252 A 1 
ATOM 1976 N N     . CYS A 1 253 ? 37.419  -1.012  -37.766 1.00 41.63 253 A 1 
ATOM 1977 C CA    . CYS A 1 253 ? 37.049  -0.758  -39.147 1.00 42.26 253 A 1 
ATOM 1978 C C     . CYS A 1 253 ? 36.701  -2.087  -39.825 1.00 37.52 253 A 1 
ATOM 1979 O O     . CYS A 1 253 ? 37.587  -2.826  -40.243 1.00 37.06 253 A 1 
ATOM 1980 C CB    . CYS A 1 253 ? 38.228  -0.074  -39.853 1.00 40.81 253 A 1 
ATOM 1981 S SG    . CYS A 1 253 ? 38.519  1.591   -39.195 1.00 39.47 253 A 1 
ATOM 1982 N N     . ILE A 1 254 ? 35.398  -2.338  -39.996 1.00 35.73 254 A 1 
ATOM 1983 C CA    . ILE A 1 254 ? 34.928  -3.424  -40.862 1.00 38.97 254 A 1 
ATOM 1984 C C     . ILE A 1 254 ? 35.390  -3.100  -42.279 1.00 36.60 254 A 1 
ATOM 1985 O O     . ILE A 1 254 ? 34.747  -2.334  -43.000 1.00 35.51 254 A 1 
ATOM 1986 C CB    . ILE A 1 254 ? 33.401  -3.621  -40.754 1.00 37.07 254 A 1 
ATOM 1987 C CG1   . ILE A 1 254 ? 32.994  -3.939  -39.297 1.00 35.83 254 A 1 
ATOM 1988 C CG2   . ILE A 1 254 ? 32.945  -4.753  -41.701 1.00 38.32 254 A 1 
ATOM 1989 C CD1   . ILE A 1 254 ? 31.480  -4.023  -39.067 1.00 36.38 254 A 1 
ATOM 1990 N N     . VAL A 1 255 ? 36.539  -3.646  -42.666 1.00 38.81 255 A 1 
ATOM 1991 C CA    . VAL A 1 255 ? 37.073  -3.517  -44.019 1.00 42.03 255 A 1 
ATOM 1992 C C     . VAL A 1 255 ? 36.056  -4.173  -44.956 1.00 38.50 255 A 1 
ATOM 1993 O O     . VAL A 1 255 ? 35.781  -5.361  -44.801 1.00 36.63 255 A 1 
ATOM 1994 C CB    . VAL A 1 255 ? 38.462  -4.156  -44.161 1.00 40.41 255 A 1 
ATOM 1995 C CG1   . VAL A 1 255 ? 39.012  -3.964  -45.577 1.00 37.81 255 A 1 
ATOM 1996 C CG2   . VAL A 1 255 ? 39.468  -3.539  -43.181 1.00 41.07 255 A 1 
ATOM 1997 N N     . PRO A 1 256 ? 35.487  -3.423  -45.909 1.00 39.65 256 A 1 
ATOM 1998 C CA    . PRO A 1 256 ? 34.490  -3.978  -46.808 1.00 41.33 256 A 1 
ATOM 1999 C C     . PRO A 1 256 ? 35.188  -4.939  -47.775 1.00 39.80 256 A 1 
ATOM 2000 O O     . PRO A 1 256 ? 35.695  -4.530  -48.817 1.00 38.00 256 A 1 
ATOM 2001 C CB    . PRO A 1 256 ? 33.843  -2.770  -47.493 1.00 38.69 256 A 1 
ATOM 2002 C CG    . PRO A 1 256 ? 34.953  -1.728  -47.499 1.00 38.76 256 A 1 
ATOM 2003 C CD    . PRO A 1 256 ? 35.712  -2.015  -46.186 1.00 44.16 256 A 1 
ATOM 2004 N N     . SER A 1 257 ? 35.257  -6.209  -47.410 1.00 44.82 257 A 1 
ATOM 2005 C CA    . SER A 1 257 ? 35.806  -7.246  -48.277 1.00 48.42 257 A 1 
ATOM 2006 C C     . SER A 1 257 ? 34.955  -7.314  -49.543 1.00 46.25 257 A 1 
ATOM 2007 O O     . SER A 1 257 ? 33.794  -7.720  -49.528 1.00 45.34 257 A 1 
ATOM 2008 C CB    . SER A 1 257 ? 35.902  -8.593  -47.546 1.00 45.68 257 A 1 
ATOM 2009 O OG    . SER A 1 257 ? 34.719  -8.910  -46.859 1.00 42.41 257 A 1 
ATOM 2010 N N     . GLN A 1 258 ? 35.554  -6.861  -50.653 1.00 35.13 258 A 1 
ATOM 2011 C CA    . GLN A 1 258 ? 34.953  -6.883  -51.977 1.00 38.70 258 A 1 
ATOM 2012 C C     . GLN A 1 258 ? 34.838  -8.336  -52.454 1.00 35.89 258 A 1 
ATOM 2013 O O     . GLN A 1 258 ? 35.642  -8.809  -53.260 1.00 34.04 258 A 1 
ATOM 2014 C CB    . GLN A 1 258 ? 35.781  -6.054  -52.972 1.00 37.05 258 A 1 
ATOM 2015 C CG    . GLN A 1 258 ? 35.730  -4.542  -52.749 1.00 36.37 258 A 1 
ATOM 2016 C CD    . GLN A 1 258 ? 36.489  -3.767  -53.834 1.00 36.38 258 A 1 
ATOM 2017 O OE1   . GLN A 1 258 ? 37.186  -4.309  -54.675 1.00 36.15 258 A 1 
ATOM 2018 N NE2   . GLN A 1 258 ? 36.368  -2.459  -53.859 1.00 35.80 258 A 1 
ATOM 2019 N N     . SER A 1 259 ? 33.868  -9.064  -51.912 1.00 38.05 259 A 1 
ATOM 2020 C CA    . SER A 1 259 ? 33.581  -10.408 -52.403 1.00 41.10 259 A 1 
ATOM 2021 C C     . SER A 1 259 ? 33.101  -10.291 -53.855 1.00 38.56 259 A 1 
ATOM 2022 O O     . SER A 1 259 ? 31.971  -9.910  -54.141 1.00 37.78 259 A 1 
ATOM 2023 C CB    . SER A 1 259 ? 32.581  -11.137 -51.501 1.00 39.07 259 A 1 
ATOM 2024 O OG    . SER A 1 259 ? 31.395  -10.400 -51.315 1.00 37.16 259 A 1 
ATOM 2025 N N     . THR A 1 260 ? 34.035  -10.571 -54.800 1.00 44.07 260 A 1 
ATOM 2026 C CA    . THR A 1 260 ? 33.788  -10.609 -56.240 1.00 48.41 260 A 1 
ATOM 2027 C C     . THR A 1 260 ? 32.836  -11.754 -56.543 1.00 46.11 260 A 1 
ATOM 2028 O O     . THR A 1 260 ? 33.249  -12.885 -56.780 1.00 44.17 260 A 1 
ATOM 2029 C CB    . THR A 1 260 ? 35.101  -10.751 -57.011 1.00 43.35 260 A 1 
ATOM 2030 O OG1   . THR A 1 260 ? 35.943  -11.715 -56.403 1.00 39.85 260 A 1 
ATOM 2031 C CG2   . THR A 1 260 ? 35.886  -9.448  -57.054 1.00 41.74 260 A 1 
ATOM 2032 N N     . ILE A 1 261 ? 31.540  -11.452 -56.500 1.00 33.50 261 A 1 
ATOM 2033 C CA    . ILE A 1 261 ? 30.502  -12.404 -56.904 1.00 37.52 261 A 1 
ATOM 2034 C C     . ILE A 1 261 ? 30.681  -12.649 -58.402 1.00 35.24 261 A 1 
ATOM 2035 O O     . ILE A 1 261 ? 30.194  -11.880 -59.238 1.00 34.42 261 A 1 
ATOM 2036 C CB    . ILE A 1 261 ? 29.090  -11.914 -56.523 1.00 35.36 261 A 1 
ATOM 2037 C CG1   . ILE A 1 261 ? 28.977  -11.745 -54.990 1.00 34.63 261 A 1 
ATOM 2038 C CG2   . ILE A 1 261 ? 28.020  -12.904 -57.035 1.00 37.45 261 A 1 
ATOM 2039 C CD1   . ILE A 1 261 ? 27.651  -11.137 -54.515 1.00 35.59 261 A 1 
ATOM 2040 N N     . VAL A 1 262 ? 31.437  -13.710 -58.738 1.00 36.33 262 A 1 
ATOM 2041 C CA    . VAL A 1 262 ? 31.641  -14.159 -60.115 1.00 41.33 262 A 1 
ATOM 2042 C C     . VAL A 1 262 ? 30.277  -14.578 -60.670 1.00 38.44 262 A 1 
ATOM 2043 O O     . VAL A 1 262 ? 29.730  -15.628 -60.313 1.00 37.27 262 A 1 
ATOM 2044 C CB    . VAL A 1 262 ? 32.676  -15.286 -60.212 1.00 38.28 262 A 1 
ATOM 2045 C CG1   . VAL A 1 262 ? 32.893  -15.701 -61.671 1.00 35.91 262 A 1 
ATOM 2046 C CG2   . VAL A 1 262 ? 34.031  -14.843 -59.648 1.00 40.35 262 A 1 
ATOM 2047 N N     . ARG A 1 263 ? 29.767  -13.732 -61.518 1.00 39.17 263 A 1 
ATOM 2048 C CA    . ARG A 1 263 ? 28.469  -13.877 -62.183 1.00 43.61 263 A 1 
ATOM 2049 C C     . ARG A 1 263 ? 28.566  -15.052 -63.176 1.00 40.32 263 A 1 
ATOM 2050 O O     . ARG A 1 263 ? 28.872  -14.833 -64.337 1.00 39.18 263 A 1 
ATOM 2051 C CB    . ARG A 1 263 ? 28.116  -12.532 -62.850 1.00 40.70 263 A 1 
ATOM 2052 C CG    . ARG A 1 263 ? 26.628  -12.166 -62.823 1.00 39.00 263 A 1 
ATOM 2053 C CD    . ARG A 1 263 ? 26.420  -10.813 -63.523 1.00 37.00 263 A 1 
ATOM 2054 N NE    . ARG A 1 263 ? 25.144  -10.185 -63.163 1.00 34.12 263 A 1 
ATOM 2055 C CZ    . ARG A 1 263 ? 24.673  -9.036  -63.629 1.00 31.06 263 A 1 
ATOM 2056 N NH1   . ARG A 1 263 ? 25.299  -8.367  -64.556 1.00 28.87 263 A 1 
ATOM 2057 N NH2   . ARG A 1 263 ? 23.570  -8.543  -63.173 1.00 27.74 263 A 1 
ATOM 2058 N N     . ARG A 1 264 ? 28.363  -16.278 -62.730 1.00 38.89 264 A 1 
ATOM 2059 C CA    . ARG A 1 264 ? 28.380  -17.440 -63.620 1.00 42.67 264 A 1 
ATOM 2060 C C     . ARG A 1 264 ? 27.318  -17.249 -64.715 1.00 38.32 264 A 1 
ATOM 2061 O O     . ARG A 1 264 ? 26.157  -17.015 -64.381 1.00 36.32 264 A 1 
ATOM 2062 C CB    . ARG A 1 264 ? 28.151  -18.764 -62.868 1.00 39.61 264 A 1 
ATOM 2063 C CG    . ARG A 1 264 ? 29.479  -19.430 -62.476 1.00 37.29 264 A 1 
ATOM 2064 C CD    . ARG A 1 264 ? 29.241  -20.831 -61.891 1.00 35.23 264 A 1 
ATOM 2065 N NE    . ARG A 1 264 ? 30.500  -21.543 -61.630 1.00 32.37 264 A 1 
ATOM 2066 C CZ    . ARG A 1 264 ? 30.634  -22.775 -61.139 1.00 29.37 264 A 1 
ATOM 2067 N NH1   . ARG A 1 264 ? 29.585  -23.495 -60.821 1.00 27.86 264 A 1 
ATOM 2068 N NH2   . ARG A 1 264 ? 31.809  -23.291 -60.962 1.00 27.51 264 A 1 
ATOM 2069 N N     . PRO A 1 265 ? 27.721  -17.334 -65.997 1.00 36.76 265 A 1 
ATOM 2070 C CA    . PRO A 1 265 ? 26.797  -17.151 -67.098 1.00 39.71 265 A 1 
ATOM 2071 C C     . PRO A 1 265 ? 25.858  -18.368 -67.147 1.00 37.89 265 A 1 
ATOM 2072 O O     . PRO A 1 265 ? 26.302  -19.487 -67.401 1.00 35.63 265 A 1 
ATOM 2073 C CB    . PRO A 1 265 ? 27.679  -17.013 -68.340 1.00 36.12 265 A 1 
ATOM 2074 C CG    . PRO A 1 265 ? 28.931  -17.821 -67.992 1.00 36.44 265 A 1 
ATOM 2075 C CD    . PRO A 1 265 ? 29.063  -17.628 -66.477 1.00 42.18 265 A 1 
ATOM 2076 N N     . HIS A 1 266 ? 24.602  -18.137 -66.861 1.00 39.00 266 A 1 
ATOM 2077 C CA    . HIS A 1 266 ? 23.584  -19.165 -67.043 1.00 42.84 266 A 1 
ATOM 2078 C C     . HIS A 1 266 ? 23.472  -19.493 -68.533 1.00 40.48 266 A 1 
ATOM 2079 O O     . HIS A 1 266 ? 22.924  -18.706 -69.311 1.00 39.89 266 A 1 
ATOM 2080 C CB    . HIS A 1 266 ? 22.246  -18.724 -66.430 1.00 39.88 266 A 1 
ATOM 2081 C CG    . HIS A 1 266 ? 21.954  -19.409 -65.121 1.00 38.79 266 A 1 
ATOM 2082 N ND1   . HIS A 1 266 ? 21.354  -20.633 -64.955 1.00 37.87 266 A 1 
ATOM 2083 C CD2   . HIS A 1 266 ? 22.254  -18.956 -63.859 1.00 37.46 266 A 1 
ATOM 2084 C CE1   . HIS A 1 266 ? 21.288  -20.897 -63.642 1.00 33.85 266 A 1 
ATOM 2085 N NE2   . HIS A 1 266 ? 21.827  -19.905 -62.935 1.00 33.74 266 A 1 
ATOM 2086 N N     . GLN A 1 267 ? 24.041  -20.634 -68.947 1.00 41.06 267 A 1 
ATOM 2087 C CA    . GLN A 1 267 ? 23.943  -21.124 -70.312 1.00 44.54 267 A 1 
ATOM 2088 C C     . GLN A 1 267 ? 22.488  -21.453 -70.662 1.00 42.50 267 A 1 
ATOM 2089 O O     . GLN A 1 267 ? 21.760  -22.046 -69.868 1.00 40.49 267 A 1 
ATOM 2090 C CB    . GLN A 1 267 ? 24.850  -22.346 -70.535 1.00 41.37 267 A 1 
ATOM 2091 C CG    . GLN A 1 267 ? 26.311  -21.961 -70.766 1.00 39.07 267 A 1 
ATOM 2092 C CD    . GLN A 1 267 ? 27.196  -23.181 -71.084 1.00 36.57 267 A 1 
ATOM 2093 O OE1   . GLN A 1 267 ? 26.853  -24.318 -70.831 1.00 36.49 267 A 1 
ATOM 2094 N NE2   . GLN A 1 267 ? 28.360  -22.979 -71.648 1.00 34.31 267 A 1 
ATOM 2095 N N     . SER A 1 268 ? 22.118  -21.066 -71.880 1.00 39.22 268 A 1 
ATOM 2096 C CA    . SER A 1 268 ? 20.758  -21.078 -72.421 1.00 40.99 268 A 1 
ATOM 2097 C C     . SER A 1 268 ? 20.343  -22.414 -73.056 1.00 39.16 268 A 1 
ATOM 2098 O O     . SER A 1 268 ? 19.699  -22.398 -74.102 1.00 37.00 268 A 1 
ATOM 2099 C CB    . SER A 1 268 ? 20.648  -19.944 -73.446 1.00 37.57 268 A 1 
ATOM 2100 O OG    . SER A 1 268 ? 21.569  -20.152 -74.506 1.00 34.44 268 A 1 
ATOM 2101 N N     . GLY A 1 269 ? 20.780  -23.536 -72.517 1.00 36.32 269 A 1 
ATOM 2102 C CA    . GLY A 1 269 ? 20.701  -24.831 -73.199 1.00 37.66 269 A 1 
ATOM 2103 C C     . GLY A 1 269 ? 19.324  -25.155 -73.786 1.00 35.26 269 A 1 
ATOM 2104 O O     . GLY A 1 269 ? 18.317  -25.144 -73.082 1.00 33.27 269 A 1 
ATOM 2105 N N     . TYR A 1 270 ? 19.331  -25.501 -75.096 1.00 30.73 270 A 1 
ATOM 2106 C CA    . TYR A 1 270 ? 18.178  -25.549 -76.019 1.00 33.81 270 A 1 
ATOM 2107 C C     . TYR A 1 270 ? 17.233  -26.762 -75.899 1.00 30.54 270 A 1 
ATOM 2108 O O     . TYR A 1 270 ? 16.220  -26.766 -76.583 1.00 28.93 270 A 1 
ATOM 2109 C CB    . TYR A 1 270 ? 18.759  -25.537 -77.440 1.00 31.80 270 A 1 
ATOM 2110 C CG    . TYR A 1 270 ? 18.562  -24.263 -78.232 1.00 31.42 270 A 1 
ATOM 2111 C CD1   . TYR A 1 270 ? 17.463  -24.138 -79.104 1.00 32.68 270 A 1 
ATOM 2112 C CD2   . TYR A 1 270 ? 19.502  -23.220 -78.153 1.00 33.70 270 A 1 
ATOM 2113 C CE1   . TYR A 1 270 ? 17.302  -22.973 -79.879 1.00 30.63 270 A 1 
ATOM 2114 C CE2   . TYR A 1 270 ? 19.346  -22.052 -78.919 1.00 29.73 270 A 1 
ATOM 2115 C CZ    . TYR A 1 270 ? 18.247  -21.934 -79.794 1.00 30.64 270 A 1 
ATOM 2116 O OH    . TYR A 1 270 ? 18.090  -20.801 -80.555 1.00 31.84 270 A 1 
ATOM 2117 N N     . ALA A 1 271 ? 17.619  -27.805 -75.194 1.00 37.40 271 A 1 
ATOM 2118 C CA    . ALA A 1 271 ? 17.371  -29.191 -75.631 1.00 38.73 271 A 1 
ATOM 2119 C C     . ALA A 1 271 ? 15.893  -29.575 -75.954 1.00 35.49 271 A 1 
ATOM 2120 O O     . ALA A 1 271 ? 14.961  -29.030 -75.374 1.00 33.96 271 A 1 
ATOM 2121 C CB    . ALA A 1 271 ? 18.021  -30.151 -74.634 1.00 36.18 271 A 1 
ATOM 2122 N N     . PRO A 1 272 ? 15.717  -30.537 -76.873 1.00 33.69 272 A 1 
ATOM 2123 C CA    . PRO A 1 272 ? 14.687  -30.398 -77.907 1.00 36.15 272 A 1 
ATOM 2124 C C     . PRO A 1 272 ? 13.365  -31.186 -77.759 1.00 34.79 272 A 1 
ATOM 2125 O O     . PRO A 1 272 ? 12.316  -30.586 -77.957 1.00 33.85 272 A 1 
ATOM 2126 C CB    . PRO A 1 272 ? 15.460  -30.790 -79.178 1.00 33.55 272 A 1 
ATOM 2127 C CG    . PRO A 1 272 ? 16.441  -31.851 -78.689 1.00 34.31 272 A 1 
ATOM 2128 C CD    . PRO A 1 272 ? 16.741  -31.433 -77.256 1.00 41.50 272 A 1 
ATOM 2129 N N     . LEU A 1 273 ? 13.407  -32.524 -77.595 1.00 37.07 273 A 1 
ATOM 2130 C CA    . LEU A 1 273 ? 12.778  -33.359 -78.640 1.00 40.96 273 A 1 
ATOM 2131 C C     . LEU A 1 273 ? 11.443  -34.077 -78.333 1.00 38.77 273 A 1 
ATOM 2132 O O     . LEU A 1 273 ? 10.394  -33.700 -78.843 1.00 38.45 273 A 1 
ATOM 2133 C CB    . LEU A 1 273 ? 13.816  -34.397 -79.149 1.00 37.31 273 A 1 
ATOM 2134 C CG    . LEU A 1 273 ? 14.311  -34.186 -80.603 1.00 35.63 273 A 1 
ATOM 2135 C CD1   . LEU A 1 273 ? 15.485  -35.134 -80.865 1.00 35.53 273 A 1 
ATOM 2136 C CD2   . LEU A 1 273 ? 13.241  -34.457 -81.652 1.00 39.08 273 A 1 
ATOM 2137 N N     . VAL A 1 274 ? 11.570  -35.229 -77.739 1.00 31.60 274 A 1 
ATOM 2138 C CA    . VAL A 1 274 ? 10.734  -36.424 -78.042 1.00 37.66 274 A 1 
ATOM 2139 C C     . VAL A 1 274 ? 9.383   -36.427 -77.295 1.00 34.96 274 A 1 
ATOM 2140 O O     . VAL A 1 274 ? 9.230   -35.693 -76.333 1.00 33.20 274 A 1 
ATOM 2141 C CB    . VAL A 1 274 ? 11.539  -37.713 -77.707 1.00 34.67 274 A 1 
ATOM 2142 C CG1   . VAL A 1 274 ? 11.130  -38.885 -78.584 1.00 33.48 274 A 1 
ATOM 2143 C CG2   . VAL A 1 274 ? 13.054  -37.594 -77.850 1.00 38.02 274 A 1 
ATOM 2144 N N     . GLY A 1 275 ? 8.395   -37.134 -77.533 1.00 36.62 275 A 1 
ATOM 2145 C CA    . GLY A 1 275 ? 7.958   -38.124 -78.516 1.00 37.41 275 A 1 
ATOM 2146 C C     . GLY A 1 275 ? 6.539   -38.628 -78.210 1.00 34.89 275 A 1 
ATOM 2147 O O     . GLY A 1 275 ? 5.594   -38.173 -78.821 1.00 33.14 275 A 1 
ATOM 2148 N N     . ALA A 1 276 ? 6.438   -39.579 -77.312 1.00 37.14 276 A 1 
ATOM 2149 C CA    . ALA A 1 276 ? 5.646   -40.758 -77.676 1.00 40.33 276 A 1 
ATOM 2150 C C     . ALA A 1 276 ? 4.103   -40.752 -77.548 1.00 38.36 276 A 1 
ATOM 2151 O O     . ALA A 1 276 ? 3.381   -40.165 -78.341 1.00 36.83 276 A 1 
ATOM 2152 C CB    . ALA A 1 276 ? 6.311   -41.960 -76.987 1.00 36.63 276 A 1 
ATOM 2153 N N     . GLU A 1 277 ? 3.661   -41.585 -76.699 1.00 38.98 277 A 1 
ATOM 2154 C CA    . GLU A 1 277 ? 2.457   -42.436 -76.864 1.00 44.58 277 A 1 
ATOM 2155 C C     . GLU A 1 277 ? 1.153   -41.860 -76.243 1.00 43.78 277 A 1 
ATOM 2156 O O     . GLU A 1 277 ? 1.189   -40.824 -75.618 1.00 42.88 277 A 1 
ATOM 2157 C CB    . GLU A 1 277 ? 2.799   -43.785 -76.201 1.00 39.45 277 A 1 
ATOM 2158 C CG    . GLU A 1 277 ? 3.765   -44.680 -76.970 1.00 37.77 277 A 1 
ATOM 2159 C CD    . GLU A 1 277 ? 3.863   -46.076 -76.350 1.00 38.06 277 A 1 
ATOM 2160 O OE1   . GLU A 1 277 ? 3.772   -47.061 -77.119 1.00 35.51 277 A 1 
ATOM 2161 O OE2   . GLU A 1 277 ? 4.024   -46.163 -75.102 1.00 36.66 277 A 1 
ATOM 2162 N N     . GLN A 1 278 ? 0.039   -42.468 -76.244 1.00 35.55 278 A 1 
ATOM 2163 C CA    . GLN A 1 278 ? -0.744  -43.223 -77.235 1.00 38.72 278 A 1 
ATOM 2164 C C     . GLN A 1 278 ? -2.261  -43.025 -77.000 1.00 35.77 278 A 1 
ATOM 2165 O O     . GLN A 1 278 ? -2.944  -42.468 -77.849 1.00 34.18 278 A 1 
ATOM 2166 C CB    . GLN A 1 278 ? -0.445  -44.738 -77.180 1.00 36.12 278 A 1 
ATOM 2167 C CG    . GLN A 1 278 ? -0.158  -45.400 -78.525 1.00 33.52 278 A 1 
ATOM 2168 C CD    . GLN A 1 278 ? -0.106  -46.928 -78.439 1.00 32.92 278 A 1 
ATOM 2169 O OE1   . GLN A 1 278 ? -0.788  -47.562 -77.651 1.00 34.49 278 A 1 
ATOM 2170 N NE2   . GLN A 1 278 ? 0.685   -47.579 -79.253 1.00 32.73 278 A 1 
ATOM 2171 N N     . ALA A 1 279 ? -2.787  -43.584 -75.922 1.00 35.28 279 A 1 
ATOM 2172 C CA    . ALA A 1 279 ? -3.924  -44.477 -76.210 1.00 35.86 279 A 1 
ATOM 2173 C C     . ALA A 1 279 ? -5.374  -43.968 -76.014 1.00 32.61 279 A 1 
ATOM 2174 O O     . ALA A 1 279 ? -5.944  -43.281 -76.850 1.00 31.90 279 A 1 
ATOM 2175 C CB    . ALA A 1 279 ? -3.659  -45.797 -75.488 1.00 34.26 279 A 1 
ATOM 2176 N N     . ALA A 1 280 ? -5.977  -44.527 -75.050 1.00 36.99 280 A 1 
ATOM 2177 C CA    . ALA A 1 280 ? -7.390  -44.953 -75.120 1.00 37.38 280 A 1 
ATOM 2178 C C     . ALA A 1 280 ? -8.384  -43.934 -74.507 1.00 33.83 280 A 1 
ATOM 2179 O O     . ALA A 1 280 ? -7.974  -42.909 -74.018 1.00 32.36 280 A 1 
ATOM 2180 C CB    . ALA A 1 280 ? -7.412  -46.297 -74.388 1.00 35.31 280 A 1 
ATOM 2181 N N     . SER A 1 281 ? -9.638  -44.155 -74.399 1.00 47.95 281 A 1 
ATOM 2182 C CA    . SER A 1 281 ? -10.668 -44.831 -75.210 1.00 47.94 281 A 1 
ATOM 2183 C C     . SER A 1 281 ? -12.036 -44.226 -74.837 1.00 45.78 281 A 1 
ATOM 2184 O O     . SER A 1 281 ? -12.098 -43.284 -74.057 1.00 43.05 281 A 1 
ATOM 2185 C CB    . SER A 1 281 ? -10.656 -46.362 -75.027 1.00 43.73 281 A 1 
ATOM 2186 O OG    . SER A 1 281 ? -11.528 -46.822 -74.022 1.00 37.85 281 A 1 
ATOM 2187 N N     . ALA A 1 282 ? -13.087 -44.737 -75.382 1.00 40.89 282 A 1 
ATOM 2188 C CA    . ALA A 1 282 ? -14.232 -43.969 -75.874 1.00 42.12 282 A 1 
ATOM 2189 C C     . ALA A 1 282 ? -15.450 -43.759 -74.960 1.00 38.62 282 A 1 
ATOM 2190 O O     . ALA A 1 282 ? -16.270 -42.909 -75.282 1.00 37.47 282 A 1 
ATOM 2191 C CB    . ALA A 1 282 ? -14.681 -44.687 -77.149 1.00 39.01 282 A 1 
ATOM 2192 N N     . THR A 1 283 ? -15.704 -44.592 -74.005 1.00 49.01 283 A 1 
ATOM 2193 C CA    . THR A 1 283 ? -17.063 -45.111 -73.767 1.00 51.29 283 A 1 
ATOM 2194 C C     . THR A 1 283 ? -18.126 -44.075 -73.387 1.00 49.24 283 A 1 
ATOM 2195 O O     . THR A 1 283 ? -17.888 -43.140 -72.641 1.00 45.54 283 A 1 
ATOM 2196 C CB    . THR A 1 283 ? -17.071 -46.272 -72.772 1.00 44.65 283 A 1 
ATOM 2197 O OG1   . THR A 1 283 ? -16.227 -45.997 -71.681 1.00 41.13 283 A 1 
ATOM 2198 C CG2   . THR A 1 283 ? -16.600 -47.558 -73.403 1.00 44.22 283 A 1 
ATOM 2199 N N     . ALA A 1 284 ? -19.320 -44.329 -73.923 1.00 38.23 284 A 1 
ATOM 2200 C CA    . ALA A 1 284 ? -20.290 -43.312 -74.330 1.00 39.88 284 A 1 
ATOM 2201 C C     . ALA A 1 284 ? -21.563 -43.154 -73.469 1.00 36.79 284 A 1 
ATOM 2202 O O     . ALA A 1 284 ? -22.371 -42.284 -73.771 1.00 35.26 284 A 1 
ATOM 2203 C CB    . ALA A 1 284 ? -20.704 -43.715 -75.754 1.00 37.18 284 A 1 
ATOM 2204 N N     . GLY A 1 285 ? -21.805 -44.017 -72.539 1.00 40.67 285 A 1 
ATOM 2205 C CA    . GLY A 1 285 ? -23.138 -44.457 -72.104 1.00 40.71 285 A 1 
ATOM 2206 C C     . GLY A 1 285 ? -24.214 -43.391 -71.840 1.00 37.88 285 A 1 
ATOM 2207 O O     . GLY A 1 285 ? -23.949 -42.290 -71.390 1.00 36.75 285 A 1 
ATOM 2208 N N     . ALA A 1 286 ? -25.418 -43.775 -72.111 1.00 36.91 286 A 1 
ATOM 2209 C CA    . ALA A 1 286 ? -26.448 -42.920 -72.724 1.00 39.39 286 A 1 
ATOM 2210 C C     . ALA A 1 286 ? -27.570 -42.334 -71.828 1.00 36.86 286 A 1 
ATOM 2211 O O     . ALA A 1 286 ? -27.840 -41.142 -71.870 1.00 35.32 286 A 1 
ATOM 2212 C CB    . ALA A 1 286 ? -27.072 -43.780 -73.820 1.00 36.54 286 A 1 
ATOM 2213 N N     . SER A 1 287 ? -28.319 -43.189 -71.222 1.00 50.39 287 A 1 
ATOM 2214 C CA    . SER A 1 287 ? -29.800 -43.194 -71.243 1.00 52.21 287 A 1 
ATOM 2215 C C     . SER A 1 287 ? -30.490 -42.291 -70.189 1.00 51.59 287 A 1 
ATOM 2216 O O     . SER A 1 287 ? -29.823 -41.762 -69.328 1.00 48.15 287 A 1 
ATOM 2217 C CB    . SER A 1 287 ? -30.201 -44.671 -71.053 1.00 46.91 287 A 1 
ATOM 2218 O OG    . SER A 1 287 ? -31.495 -44.947 -71.483 1.00 39.57 287 A 1 
ATOM 2219 N N     . ALA A 1 288 ? -31.793 -42.178 -70.105 1.00 41.62 288 A 1 
ATOM 2220 C CA    . ALA A 1 288 ? -32.841 -41.706 -71.003 1.00 43.90 288 A 1 
ATOM 2221 C C     . ALA A 1 288 ? -34.048 -41.167 -70.191 1.00 42.07 288 A 1 
ATOM 2222 O O     . ALA A 1 288 ? -34.769 -40.320 -70.684 1.00 39.57 288 A 1 
ATOM 2223 C CB    . ALA A 1 288 ? -33.357 -42.848 -71.889 1.00 41.00 288 A 1 
ATOM 2224 N N     . TYR A 1 289 ? -34.309 -41.706 -69.024 1.00 36.57 289 A 1 
ATOM 2225 C CA    . TYR A 1 289 ? -35.686 -41.950 -68.562 1.00 40.25 289 A 1 
ATOM 2226 C C     . TYR A 1 289 ? -36.541 -40.727 -68.140 1.00 37.10 289 A 1 
ATOM 2227 O O     . TYR A 1 289 ? -36.095 -39.604 -68.017 1.00 35.88 289 A 1 
ATOM 2228 C CB    . TYR A 1 289 ? -35.691 -43.056 -67.478 1.00 37.98 289 A 1 
ATOM 2229 C CG    . TYR A 1 289 ? -35.959 -44.441 -68.030 1.00 38.50 289 A 1 
ATOM 2230 C CD1   . TYR A 1 289 ? -37.276 -44.874 -68.273 1.00 40.00 289 A 1 
ATOM 2231 C CD2   . TYR A 1 289 ? -34.885 -45.312 -68.296 1.00 40.65 289 A 1 
ATOM 2232 C CE1   . TYR A 1 289 ? -37.523 -46.171 -68.783 1.00 36.79 289 A 1 
ATOM 2233 C CE2   . TYR A 1 289 ? -35.123 -46.611 -68.809 1.00 35.99 289 A 1 
ATOM 2234 C CZ    . TYR A 1 289 ? -36.445 -47.036 -69.043 1.00 35.94 289 A 1 
ATOM 2235 O OH    . TYR A 1 289 ? -36.680 -48.290 -69.539 1.00 34.83 289 A 1 
ATOM 2236 N N     . THR A 1 290 ? -37.763 -41.062 -67.925 1.00 52.08 290 A 1 
ATOM 2237 C CA    . THR A 1 290 ? -39.095 -40.439 -68.065 1.00 53.98 290 A 1 
ATOM 2238 C C     . THR A 1 290 ? -39.507 -39.581 -66.839 1.00 53.33 290 A 1 
ATOM 2239 O O     . THR A 1 290 ? -38.654 -39.272 -66.020 1.00 49.79 290 A 1 
ATOM 2240 C CB    . THR A 1 290 ? -40.062 -41.608 -68.310 1.00 48.18 290 A 1 
ATOM 2241 O OG1   . THR A 1 290 ? -40.001 -42.520 -67.210 1.00 45.58 290 A 1 
ATOM 2242 C CG2   . THR A 1 290 ? -39.733 -42.417 -69.563 1.00 48.60 290 A 1 
ATOM 2243 N N     . ASP A 1 291 ? -40.680 -39.116 -66.560 1.00 45.83 291 A 1 
ATOM 2244 C CA    . ASP A 1 291 ? -41.957 -39.028 -67.265 1.00 49.49 291 A 1 
ATOM 2245 C C     . ASP A 1 291 ? -42.773 -37.805 -66.754 1.00 46.83 291 A 1 
ATOM 2246 O O     . ASP A 1 291 ? -42.243 -36.700 -66.638 1.00 45.12 291 A 1 
ATOM 2247 C CB    . ASP A 1 291 ? -42.743 -40.353 -67.067 1.00 45.06 291 A 1 
ATOM 2248 C CG    . ASP A 1 291 ? -43.791 -40.654 -68.137 1.00 40.87 291 A 1 
ATOM 2249 O OD1   . ASP A 1 291 ? -43.859 -39.921 -69.153 1.00 40.60 291 A 1 
ATOM 2250 O OD2   . ASP A 1 291 ? -44.543 -41.627 -67.929 1.00 40.03 291 A 1 
ATOM 2251 N N     . SER A 1 292 ? -43.993 -37.951 -66.382 1.00 41.01 292 A 1 
ATOM 2252 C CA    . SER A 1 292 ? -45.165 -37.169 -66.807 1.00 44.12 292 A 1 
ATOM 2253 C C     . SER A 1 292 ? -45.844 -36.196 -65.827 1.00 42.24 292 A 1 
ATOM 2254 O O     . SER A 1 292 ? -46.394 -35.198 -66.275 1.00 40.31 292 A 1 
ATOM 2255 C CB    . SER A 1 292 ? -46.196 -38.235 -67.231 1.00 40.83 292 A 1 
ATOM 2256 O OG    . SER A 1 292 ? -47.421 -37.712 -67.653 1.00 36.46 292 A 1 
ATOM 2257 N N     . VAL A 1 293 ? -46.005 -36.545 -64.604 1.00 35.35 293 A 1 
ATOM 2258 C CA    . VAL A 1 293 ? -47.259 -36.310 -63.843 1.00 40.97 293 A 1 
ATOM 2259 C C     . VAL A 1 293 ? -47.670 -34.837 -63.615 1.00 38.94 293 A 1 
ATOM 2260 O O     . VAL A 1 293 ? -46.856 -33.943 -63.593 1.00 37.67 293 A 1 
ATOM 2261 C CB    . VAL A 1 293 ? -47.260 -37.058 -62.492 1.00 38.07 293 A 1 
ATOM 2262 C CG1   . VAL A 1 293 ? -48.678 -37.220 -61.947 1.00 36.86 293 A 1 
ATOM 2263 C CG2   . VAL A 1 293 ? -46.654 -38.452 -62.540 1.00 41.88 293 A 1 
ATOM 2264 N N     . ASN A 1 294 ? -48.876 -34.555 -63.319 1.00 39.15 294 A 1 
ATOM 2265 C CA    . ASN A 1 294 ? -50.004 -34.051 -64.089 1.00 41.28 294 A 1 
ATOM 2266 C C     . ASN A 1 294 ? -50.612 -32.719 -63.555 1.00 37.68 294 A 1 
ATOM 2267 O O     . ASN A 1 294 ? -50.393 -31.664 -64.135 1.00 35.45 294 A 1 
ATOM 2268 C CB    . ASN A 1 294 ? -51.063 -35.185 -64.139 1.00 39.82 294 A 1 
ATOM 2269 C CG    . ASN A 1 294 ? -51.967 -35.196 -65.364 1.00 36.62 294 A 1 
ATOM 2270 O OD1   . ASN A 1 294 ? -51.898 -34.373 -66.251 1.00 38.37 294 A 1 
ATOM 2271 N ND2   . ASN A 1 294 ? -52.845 -36.175 -65.435 1.00 39.07 294 A 1 
ATOM 2272 N N     . ASN A 1 295 ? -51.430 -32.748 -62.561 1.00 37.83 295 A 1 
ATOM 2273 C CA    . ASN A 1 295 ? -52.759 -32.108 -62.651 1.00 39.52 295 A 1 
ATOM 2274 C C     . ASN A 1 295 ? -52.913 -30.660 -62.096 1.00 36.46 295 A 1 
ATOM 2275 O O     . ASN A 1 295 ? -52.099 -30.155 -61.353 1.00 34.27 295 A 1 
ATOM 2276 C CB    . ASN A 1 295 ? -53.804 -33.064 -62.051 1.00 37.40 295 A 1 
ATOM 2277 C CG    . ASN A 1 295 ? -54.922 -33.438 -63.017 1.00 34.01 295 A 1 
ATOM 2278 O OD1   . ASN A 1 295 ? -55.142 -32.825 -64.039 1.00 35.28 295 A 1 
ATOM 2279 N ND2   . ASN A 1 295 ? -55.655 -34.491 -62.715 1.00 35.20 295 A 1 
ATOM 2280 N N     . SER A 1 296 ? -54.029 -30.032 -62.440 1.00 36.54 296 A 1 
ATOM 2281 C CA    . SER A 1 296 ? -54.193 -28.596 -62.778 1.00 38.48 296 A 1 
ATOM 2282 C C     . SER A 1 296 ? -54.961 -27.661 -61.827 1.00 35.78 296 A 1 
ATOM 2283 O O     . SER A 1 296 ? -54.806 -26.448 -61.929 1.00 34.54 296 A 1 
ATOM 2284 C CB    . SER A 1 296 ? -54.955 -28.578 -64.102 1.00 36.64 296 A 1 
ATOM 2285 O OG    . SER A 1 296 ? -56.166 -29.310 -63.998 1.00 34.37 296 A 1 
ATOM 2286 N N     . ILE A 1 297 ? -55.870 -28.159 -61.063 1.00 29.14 297 A 1 
ATOM 2287 C CA    . ILE A 1 297 ? -57.125 -27.474 -60.655 1.00 31.95 297 A 1 
ATOM 2288 C C     . ILE A 1 297 ? -56.893 -26.323 -59.636 1.00 30.76 297 A 1 
ATOM 2289 O O     . ILE A 1 297 ? -55.927 -26.351 -58.911 1.00 29.31 297 A 1 
ATOM 2290 C CB    . ILE A 1 297 ? -58.099 -28.538 -60.093 1.00 30.04 297 A 1 
ATOM 2291 C CG1   . ILE A 1 297 ? -58.284 -29.748 -61.043 1.00 29.42 297 A 1 
ATOM 2292 C CG2   . ILE A 1 297 ? -59.490 -27.969 -59.769 1.00 34.02 297 A 1 
ATOM 2293 C CD1   . ILE A 1 297 ? -59.118 -30.892 -60.467 1.00 32.93 297 A 1 
ATOM 2294 N N     . SER A 1 298 ? -57.770 -25.384 -59.421 1.00 36.30 298 A 1 
ATOM 2295 C CA    . SER A 1 298 ? -58.439 -24.310 -60.163 1.00 36.81 298 A 1 
ATOM 2296 C C     . SER A 1 298 ? -58.896 -23.174 -59.224 1.00 34.63 298 A 1 
ATOM 2297 O O     . SER A 1 298 ? -58.871 -22.027 -59.638 1.00 33.60 298 A 1 
ATOM 2298 C CB    . SER A 1 298 ? -59.712 -24.810 -60.884 1.00 35.60 298 A 1 
ATOM 2299 O OG    . SER A 1 298 ? -60.762 -25.107 -59.991 1.00 33.26 298 A 1 
ATOM 2300 N N     . PHE A 1 299 ? -59.404 -23.464 -58.033 1.00 36.35 299 A 1 
ATOM 2301 C CA    . PHE A 1 299 ? -60.524 -22.667 -57.520 1.00 37.81 299 A 1 
ATOM 2302 C C     . PHE A 1 299 ? -60.167 -21.282 -56.949 1.00 37.29 299 A 1 
ATOM 2303 O O     . PHE A 1 299 ? -59.131 -21.071 -56.340 1.00 35.38 299 A 1 
ATOM 2304 C CB    . PHE A 1 299 ? -61.380 -23.491 -56.546 1.00 34.32 299 A 1 
ATOM 2305 C CG    . PHE A 1 299 ? -62.758 -23.807 -57.100 1.00 33.71 299 A 1 
ATOM 2306 C CD1   . PHE A 1 299 ? -63.835 -22.939 -56.876 1.00 34.85 299 A 1 
ATOM 2307 C CD2   . PHE A 1 299 ? -62.954 -24.965 -57.872 1.00 35.36 299 A 1 
ATOM 2308 C CE1   . PHE A 1 299 ? -65.114 -23.216 -57.410 1.00 31.52 299 A 1 
ATOM 2309 C CE2   . PHE A 1 299 ? -64.223 -25.256 -58.409 1.00 29.42 299 A 1 
ATOM 2310 C CZ    . PHE A 1 299 ? -65.307 -24.384 -58.182 1.00 29.33 299 A 1 
ATOM 2311 N N     . SER A 1 300 ? -61.122 -20.366 -57.153 1.00 38.00 300 A 1 
ATOM 2312 C CA    . SER A 1 300 ? -60.960 -18.906 -57.255 1.00 40.53 300 A 1 
ATOM 2313 C C     . SER A 1 300 ? -61.289 -18.071 -56.009 1.00 38.69 300 A 1 
ATOM 2314 O O     . SER A 1 300 ? -61.208 -16.852 -56.091 1.00 37.45 300 A 1 
ATOM 2315 C CB    . SER A 1 300 ? -61.923 -18.473 -58.371 1.00 38.17 300 A 1 
ATOM 2316 O OG    . SER A 1 300 ? -62.002 -17.086 -58.570 1.00 34.87 300 A 1 
ATOM 2317 N N     . MET A 1 301 ? -61.780 -18.656 -54.928 1.00 43.67 301 A 1 
ATOM 2318 C CA    . MET A 1 301 ? -62.786 -18.007 -54.072 1.00 45.82 301 A 1 
ATOM 2319 C C     . MET A 1 301 ? -62.397 -16.632 -53.500 1.00 45.95 301 A 1 
ATOM 2320 O O     . MET A 1 301 ? -61.273 -16.356 -53.109 1.00 42.75 301 A 1 
ATOM 2321 C CB    . MET A 1 301 ? -63.287 -18.934 -52.953 1.00 41.70 301 A 1 
ATOM 2322 C CG    . MET A 1 301 ? -64.561 -19.684 -53.402 1.00 38.97 301 A 1 
ATOM 2323 S SD    . MET A 1 301 ? -65.428 -20.482 -52.018 1.00 38.92 301 A 1 
ATOM 2324 C CE    . MET A 1 301 ? -66.873 -21.113 -52.885 1.00 35.67 301 A 1 
ATOM 2325 N N     . GLU A 1 302 ? -63.424 -15.818 -53.392 1.00 34.09 302 A 1 
ATOM 2326 C CA    . GLU A 1 302 ? -63.496 -14.344 -53.498 1.00 39.41 302 A 1 
ATOM 2327 C C     . GLU A 1 302 ? -63.414 -13.581 -52.148 1.00 38.47 302 A 1 
ATOM 2328 O O     . GLU A 1 302 ? -63.879 -12.458 -52.054 1.00 36.12 302 A 1 
ATOM 2329 C CB    . GLU A 1 302 ? -64.866 -14.105 -54.175 1.00 35.84 302 A 1 
ATOM 2330 C CG    . GLU A 1 302 ? -65.045 -12.783 -54.921 1.00 34.03 302 A 1 
ATOM 2331 C CD    . GLU A 1 302 ? -66.437 -12.670 -55.555 1.00 33.66 302 A 1 
ATOM 2332 O OE1   . GLU A 1 302 ? -66.612 -11.755 -56.395 1.00 32.08 302 A 1 
ATOM 2333 O OE2   . GLU A 1 302 ? -67.334 -13.481 -55.218 1.00 31.91 302 A 1 
ATOM 2334 N N     . ALA A 1 303 ? -62.925 -14.178 -51.075 1.00 39.29 303 A 1 
ATOM 2335 C CA    . ALA A 1 303 ? -63.337 -13.812 -49.711 1.00 41.41 303 A 1 
ATOM 2336 C C     . ALA A 1 303 ? -63.166 -12.314 -49.387 1.00 39.45 303 A 1 
ATOM 2337 O O     . ALA A 1 303 ? -62.090 -11.730 -49.525 1.00 37.96 303 A 1 
ATOM 2338 C CB    . ALA A 1 303 ? -62.616 -14.702 -48.703 1.00 38.93 303 A 1 
ATOM 2339 N N     . GLY A 1 304 ? -64.287 -11.703 -48.941 1.00 34.86 304 A 1 
ATOM 2340 C CA    . GLY A 1 304 ? -64.467 -10.259 -48.813 1.00 36.37 304 A 1 
ATOM 2341 C C     . GLY A 1 304 ? -63.546 -9.614  -47.781 1.00 34.38 304 A 1 
ATOM 2342 O O     . GLY A 1 304 ? -63.426 -10.039 -46.637 1.00 33.28 304 A 1 
ATOM 2343 N N     . ILE A 1 305 ? -62.941 -8.505  -48.213 1.00 31.95 305 A 1 
ATOM 2344 C CA    . ILE A 1 305 ? -62.078 -7.627  -47.416 1.00 36.05 305 A 1 
ATOM 2345 C C     . ILE A 1 305 ? -62.970 -6.839  -46.453 1.00 34.18 305 A 1 
ATOM 2346 O O     . ILE A 1 305 ? -63.417 -5.744  -46.788 1.00 32.39 305 A 1 
ATOM 2347 C CB    . ILE A 1 305 ? -61.254 -6.709  -48.344 1.00 33.86 305 A 1 
ATOM 2348 C CG1   . ILE A 1 305 ? -60.455 -7.513  -49.392 1.00 32.13 305 A 1 
ATOM 2349 C CG2   . ILE A 1 305 ? -60.305 -5.805  -47.535 1.00 34.51 305 A 1 
ATOM 2350 C CD1   . ILE A 1 305 ? -59.829 -6.657  -50.495 1.00 32.82 305 A 1 
ATOM 2351 N N     . VAL A 1 306 ? -63.264 -7.388  -45.275 1.00 38.40 306 A 1 
ATOM 2352 C CA    . VAL A 1 306 ? -64.017 -6.627  -44.270 1.00 42.33 306 A 1 
ATOM 2353 C C     . VAL A 1 306 ? -63.102 -5.531  -43.708 1.00 39.11 306 A 1 
ATOM 2354 O O     . VAL A 1 306 ? -62.077 -5.851  -43.102 1.00 37.64 306 A 1 
ATOM 2355 C CB    . VAL A 1 306 ? -64.592 -7.517  -43.163 1.00 39.92 306 A 1 
ATOM 2356 C CG1   . VAL A 1 306 ? -65.449 -6.690  -42.193 1.00 36.74 306 A 1 
ATOM 2357 C CG2   . VAL A 1 306 ? -65.492 -8.609  -43.742 1.00 40.69 306 A 1 
ATOM 2358 N N     . PRO A 1 307 ? -63.434 -4.248  -43.908 1.00 35.23 307 A 1 
ATOM 2359 C CA    . PRO A 1 307 ? -62.524 -3.133  -43.682 1.00 37.26 307 A 1 
ATOM 2360 C C     . PRO A 1 307 ? -62.560 -2.674  -42.219 1.00 35.83 307 A 1 
ATOM 2361 O O     . PRO A 1 307 ? -62.861 -1.515  -41.957 1.00 33.61 307 A 1 
ATOM 2362 C CB    . PRO A 1 307 ? -63.004 -2.062  -44.667 1.00 34.50 307 A 1 
ATOM 2363 C CG    . PRO A 1 307 ? -64.517 -2.219  -44.611 1.00 33.88 307 A 1 
ATOM 2364 C CD    . PRO A 1 307 ? -64.665 -3.746  -44.513 1.00 38.43 307 A 1 
ATOM 2365 N N     . ASP A 1 308 ? -62.347 -3.584  -41.274 1.00 49.55 308 A 1 
ATOM 2366 C CA    . ASP A 1 308 ? -62.658 -3.279  -39.877 1.00 51.29 308 A 1 
ATOM 2367 C C     . ASP A 1 308 ? -61.834 -2.095  -39.357 1.00 49.07 308 A 1 
ATOM 2368 O O     . ASP A 1 308 ? -60.625 -2.161  -39.133 1.00 45.84 308 A 1 
ATOM 2369 C CB    . ASP A 1 308 ? -62.592 -4.544  -39.004 1.00 46.62 308 A 1 
ATOM 2370 C CG    . ASP A 1 308 ? -63.625 -4.536  -37.868 1.00 41.52 308 A 1 
ATOM 2371 O OD1   . ASP A 1 308 ? -64.332 -3.514  -37.700 1.00 40.76 308 A 1 
ATOM 2372 O OD2   . ASP A 1 308 ? -63.699 -5.571  -37.172 1.00 40.40 308 A 1 
ATOM 2373 N N     . ASN A 1 309 ? -62.519 -0.973  -39.223 1.00 41.30 309 A 1 
ATOM 2374 C CA    . ASN A 1 309 ? -61.991 0.365   -38.961 1.00 43.43 309 A 1 
ATOM 2375 C C     . ASN A 1 309 ? -61.587 0.539   -37.491 1.00 39.82 309 A 1 
ATOM 2376 O O     . ASN A 1 309 ? -62.001 1.493   -36.831 1.00 37.20 309 A 1 
ATOM 2377 C CB    . ASN A 1 309 ? -63.050 1.407   -39.389 1.00 40.61 309 A 1 
ATOM 2378 C CG    . ASN A 1 309 ? -62.872 1.984   -40.775 1.00 36.90 309 A 1 
ATOM 2379 O OD1   . ASN A 1 309 ? -61.789 2.166   -41.285 1.00 37.55 309 A 1 
ATOM 2380 N ND2   . ASN A 1 309 ? -63.955 2.379   -41.407 1.00 37.43 309 A 1 
ATOM 2381 N N     . THR A 1 310 ? -60.839 -0.402  -36.903 1.00 46.19 310 A 1 
ATOM 2382 C CA    . THR A 1 310 ? -60.445 -0.299  -35.495 1.00 48.20 310 A 1 
ATOM 2383 C C     . THR A 1 310 ? -59.581 0.935   -35.296 1.00 46.26 310 A 1 
ATOM 2384 O O     . THR A 1 310 ? -58.398 0.973   -35.620 1.00 43.56 310 A 1 
ATOM 2385 C CB    . THR A 1 310 ? -59.765 -1.557  -34.961 1.00 43.30 310 A 1 
ATOM 2386 O OG1   . THR A 1 310 ? -58.950 -2.167  -35.933 1.00 38.60 310 A 1 
ATOM 2387 C CG2   . THR A 1 310 ? -60.793 -2.585  -34.513 1.00 40.70 310 A 1 
ATOM 2388 N N     . VAL A 1 311 ? -60.246 1.963   -34.776 1.00 37.19 311 A 1 
ATOM 2389 C CA    . VAL A 1 311 ? -59.660 3.274   -34.466 1.00 41.16 311 A 1 
ATOM 2390 C C     . VAL A 1 311 ? -58.585 3.038   -33.407 1.00 39.55 311 A 1 
ATOM 2391 O O     . VAL A 1 311 ? -58.881 2.942   -32.214 1.00 37.37 311 A 1 
ATOM 2392 C CB    . VAL A 1 311 ? -60.734 4.256   -33.978 1.00 37.86 311 A 1 
ATOM 2393 C CG1   . VAL A 1 311 ? -60.154 5.658   -33.771 1.00 35.66 311 A 1 
ATOM 2394 C CG2   . VAL A 1 311 ? -61.892 4.377   -34.976 1.00 39.84 311 A 1 
ATOM 2395 N N     . GLN A 1 312 ? -57.316 2.876   -33.833 1.00 46.26 312 A 1 
ATOM 2396 C CA    . GLN A 1 312 ? -56.181 2.770   -32.929 1.00 47.44 312 A 1 
ATOM 2397 C C     . GLN A 1 312 ? -56.056 4.091   -32.171 1.00 46.04 312 A 1 
ATOM 2398 O O     . GLN A 1 312 ? -55.451 5.046   -32.649 1.00 44.70 312 A 1 
ATOM 2399 C CB    . GLN A 1 312 ? -54.887 2.423   -33.677 1.00 43.99 312 A 1 
ATOM 2400 C CG    . GLN A 1 312 ? -54.799 0.950   -34.081 1.00 42.21 312 A 1 
ATOM 2401 C CD    . GLN A 1 312 ? -53.428 0.566   -34.639 1.00 41.29 312 A 1 
ATOM 2402 O OE1   . GLN A 1 312 ? -52.569 1.380   -34.934 1.00 39.55 312 A 1 
ATOM 2403 N NE2   . GLN A 1 312 ? -53.162 -0.721  -34.792 1.00 37.90 312 A 1 
ATOM 2404 N N     . SER A 1 313 ? -56.675 4.151   -30.993 1.00 43.18 313 A 1 
ATOM 2405 C CA    . SER A 1 313 ? -56.512 5.274   -30.080 1.00 45.10 313 A 1 
ATOM 2406 C C     . SER A 1 313 ? -55.033 5.362   -29.720 1.00 43.53 313 A 1 
ATOM 2407 O O     . SER A 1 313 ? -54.503 4.549   -28.965 1.00 40.99 313 A 1 
ATOM 2408 C CB    . SER A 1 313 ? -57.389 5.098   -28.841 1.00 40.94 313 A 1 
ATOM 2409 O OG    . SER A 1 313 ? -57.138 3.871   -28.184 1.00 38.60 313 A 1 
ATOM 2410 N N     . SER A 1 314 ? -54.366 6.335   -30.320 1.00 41.75 314 A 1 
ATOM 2411 C CA    . SER A 1 314 ? -52.968 6.657   -30.052 1.00 44.45 314 A 1 
ATOM 2412 C C     . SER A 1 314 ? -52.858 7.232   -28.641 1.00 41.80 314 A 1 
ATOM 2413 O O     . SER A 1 314 ? -52.796 8.447   -28.449 1.00 39.85 314 A 1 
ATOM 2414 C CB    . SER A 1 314 ? -52.441 7.628   -31.116 1.00 40.33 314 A 1 
ATOM 2415 O OG    . SER A 1 314 ? -53.276 8.761   -31.226 1.00 38.30 314 A 1 
ATOM 2416 N N     . ILE A 1 315 ? -52.895 6.346   -27.637 1.00 43.77 315 A 1 
ATOM 2417 C CA    . ILE A 1 315 ? -52.652 6.746   -26.260 1.00 45.90 315 A 1 
ATOM 2418 C C     . ILE A 1 315 ? -51.209 7.259   -26.225 1.00 44.10 315 A 1 
ATOM 2419 O O     . ILE A 1 315 ? -50.264 6.478   -26.247 1.00 42.20 315 A 1 
ATOM 2420 C CB    . ILE A 1 315 ? -52.915 5.596   -25.261 1.00 41.32 315 A 1 
ATOM 2421 C CG1   . ILE A 1 315 ? -54.393 5.145   -25.343 1.00 39.59 315 A 1 
ATOM 2422 C CG2   . ILE A 1 315 ? -52.570 6.053   -23.829 1.00 41.53 315 A 1 
ATOM 2423 C CD1   . ILE A 1 315 ? -54.739 3.927   -24.475 1.00 38.30 315 A 1 
ATOM 2424 N N     . LEU A 1 316 ? -51.082 8.577   -26.205 1.00 47.82 316 A 1 
ATOM 2425 C CA    . LEU A 1 316 ? -49.836 9.298   -25.963 1.00 49.04 316 A 1 
ATOM 2426 C C     . LEU A 1 316 ? -49.319 8.890   -24.582 1.00 47.60 316 A 1 
ATOM 2427 O O     . LEU A 1 316 ? -49.651 9.513   -23.574 1.00 45.02 316 A 1 
ATOM 2428 C CB    . LEU A 1 316 ? -50.101 10.818  -26.037 1.00 43.73 316 A 1 
ATOM 2429 C CG    . LEU A 1 316 ? -50.212 11.386  -27.462 1.00 40.93 316 A 1 
ATOM 2430 C CD1   . LEU A 1 316 ? -50.842 12.787  -27.425 1.00 41.48 316 A 1 
ATOM 2431 C CD2   . LEU A 1 316 ? -48.821 11.512  -28.104 1.00 42.87 316 A 1 
ATOM 2432 N N     . ARG A 1 317 ? -48.521 7.809   -24.508 1.00 43.42 317 A 1 
ATOM 2433 C CA    . ARG A 1 317 ? -47.807 7.449   -23.275 1.00 45.43 317 A 1 
ATOM 2434 C C     . ARG A 1 317 ? -46.855 8.605   -22.956 1.00 42.96 317 A 1 
ATOM 2435 O O     . ARG A 1 317 ? -46.000 8.905   -23.787 1.00 40.57 317 A 1 
ATOM 2436 C CB    . ARG A 1 317 ? -47.052 6.123   -23.408 1.00 41.59 317 A 1 
ATOM 2437 C CG    . ARG A 1 317 ? -47.948 4.924   -23.072 1.00 37.63 317 A 1 
ATOM 2438 C CD    . ARG A 1 317 ? -47.134 3.623   -23.051 1.00 36.27 317 A 1 
ATOM 2439 N NE    . ARG A 1 317 ? -47.926 2.499   -22.533 1.00 32.63 317 A 1 
ATOM 2440 C CZ    . ARG A 1 317 ? -47.506 1.240   -22.352 1.00 30.33 317 A 1 
ATOM 2441 N NH1   . ARG A 1 317 ? -46.282 0.890   -22.660 1.00 29.21 317 A 1 
ATOM 2442 N NH2   . ARG A 1 317 ? -48.294 0.338   -21.859 1.00 28.19 317 A 1 
ATOM 2443 N N     . PRO A 1 318 ? -46.983 9.264   -21.802 1.00 35.14 318 A 1 
ATOM 2444 C CA    . PRO A 1 318 ? -46.116 10.374  -21.458 1.00 38.19 318 A 1 
ATOM 2445 C C     . PRO A 1 318 ? -44.672 9.868   -21.379 1.00 37.04 318 A 1 
ATOM 2446 O O     . PRO A 1 318 ? -44.376 8.934   -20.647 1.00 35.51 318 A 1 
ATOM 2447 C CB    . PRO A 1 318 ? -46.653 10.919  -20.130 1.00 34.59 318 A 1 
ATOM 2448 C CG    . PRO A 1 318 ? -47.362 9.726   -19.497 1.00 33.88 318 A 1 
ATOM 2449 C CD    . PRO A 1 318 ? -47.892 8.961   -20.712 1.00 39.31 318 A 1 
ATOM 2450 N N     . ALA A 1 319 ? -43.783 10.491  -22.143 1.00 37.85 319 A 1 
ATOM 2451 C CA    . ALA A 1 319 ? -42.401 10.052  -22.327 1.00 40.61 319 A 1 
ATOM 2452 C C     . ALA A 1 319 ? -41.515 10.197  -21.071 1.00 39.15 319 A 1 
ATOM 2453 O O     . ALA A 1 319 ? -40.360 9.792   -21.092 1.00 37.71 319 A 1 
ATOM 2454 C CB    . ALA A 1 319 ? -41.813 10.845  -23.506 1.00 36.79 319 A 1 
ATOM 2455 N N     . GLY A 1 320 ? -42.013 10.814  -20.007 1.00 35.15 320 A 1 
ATOM 2456 C CA    . GLY A 1 320 ? -41.209 11.295  -18.887 1.00 36.40 320 A 1 
ATOM 2457 C C     . GLY A 1 320 ? -40.672 10.253  -17.913 1.00 35.79 320 A 1 
ATOM 2458 O O     . GLY A 1 320 ? -40.416 10.599  -16.767 1.00 33.55 320 A 1 
ATOM 2459 N N     . ALA A 1 321 ? -40.538 8.987   -18.312 1.00 34.83 321 A 1 
ATOM 2460 C CA    . ALA A 1 321 ? -39.876 7.993   -17.480 1.00 36.73 321 A 1 
ATOM 2461 C C     . ALA A 1 321 ? -38.393 8.373   -17.358 1.00 35.35 321 A 1 
ATOM 2462 O O     . ALA A 1 321 ? -37.580 8.034   -18.215 1.00 34.82 321 A 1 
ATOM 2463 C CB    . ALA A 1 321 ? -40.096 6.593   -18.051 1.00 33.92 321 A 1 
ATOM 2464 N N     . ILE A 1 322 ? -38.061 9.113   -16.296 1.00 33.19 322 A 1 
ATOM 2465 C CA    . ILE A 1 322 ? -36.690 9.474   -15.944 1.00 34.88 322 A 1 
ATOM 2466 C C     . ILE A 1 322 ? -35.942 8.157   -15.748 1.00 34.77 322 A 1 
ATOM 2467 O O     . ILE A 1 322 ? -36.145 7.471   -14.745 1.00 33.40 322 A 1 
ATOM 2468 C CB    . ILE A 1 322 ? -36.650 10.362  -14.687 1.00 31.67 322 A 1 
ATOM 2469 C CG1   . ILE A 1 322 ? -37.481 11.655  -14.886 1.00 29.91 322 A 1 
ATOM 2470 C CG2   . ILE A 1 322 ? -35.192 10.728  -14.342 1.00 33.51 322 A 1 
ATOM 2471 C CD1   . ILE A 1 322 ? -37.649 12.496  -13.619 1.00 31.93 322 A 1 
ATOM 2472 N N     . GLY A 1 323 ? -35.082 7.806   -16.700 1.00 35.28 323 A 1 
ATOM 2473 C CA    . GLY A 1 323 ? -34.163 6.675   -16.615 1.00 36.02 323 A 1 
ATOM 2474 C C     . GLY A 1 323 ? -33.074 6.921   -15.570 1.00 34.80 323 A 1 
ATOM 2475 O O     . GLY A 1 323 ? -31.896 6.964   -15.910 1.00 33.98 323 A 1 
ATOM 2476 N N     . LEU A 1 324 ? -33.480 7.127   -14.299 1.00 36.84 324 A 1 
ATOM 2477 C CA    . LEU A 1 324 ? -32.578 7.408   -13.172 1.00 37.56 324 A 1 
ATOM 2478 C C     . LEU A 1 324 ? -31.620 6.255   -12.876 1.00 37.68 324 A 1 
ATOM 2479 O O     . LEU A 1 324 ? -30.494 6.496   -12.449 1.00 35.00 324 A 1 
ATOM 2480 C CB    . LEU A 1 324 ? -33.417 7.689   -11.912 1.00 32.35 324 A 1 
ATOM 2481 C CG    . LEU A 1 324 ? -33.564 9.181   -11.588 1.00 29.21 324 A 1 
ATOM 2482 C CD1   . LEU A 1 324 ? -34.618 9.362   -10.496 1.00 30.39 324 A 1 
ATOM 2483 C CD2   . LEU A 1 324 ? -32.248 9.775   -11.089 1.00 32.84 324 A 1 
ATOM 2484 N N     . PHE A 1 325 ? -32.058 5.023   -13.052 1.00 39.91 325 A 1 
ATOM 2485 C CA    . PHE A 1 325 ? -31.199 3.849   -12.938 1.00 41.12 325 A 1 
ATOM 2486 C C     . PHE A 1 325 ? -30.377 3.671   -14.217 1.00 41.32 325 A 1 
ATOM 2487 O O     . PHE A 1 325 ? -30.421 2.625   -14.863 1.00 38.27 325 A 1 
ATOM 2488 C CB    . PHE A 1 325 ? -32.007 2.609   -12.555 1.00 35.95 325 A 1 
ATOM 2489 C CG    . PHE A 1 325 ? -32.433 2.587   -11.103 1.00 33.04 325 A 1 
ATOM 2490 C CD1   . PHE A 1 325 ? -31.567 2.088   -10.124 1.00 32.80 325 A 1 
ATOM 2491 C CD2   . PHE A 1 325 ? -33.702 3.066   -10.731 1.00 31.94 325 A 1 
ATOM 2492 C CE1   . PHE A 1 325 ? -31.965 2.048   -8.781  1.00 29.82 325 A 1 
ATOM 2493 C CE2   . PHE A 1 325 ? -34.105 3.038   -9.386  1.00 28.36 325 A 1 
ATOM 2494 C CZ    . PHE A 1 325 ? -33.239 2.522   -8.413  1.00 30.64 325 A 1 
ATOM 2495 N N     . SER A 1 326 ? -29.581 4.668   -14.565 1.00 34.12 326 A 1 
ATOM 2496 C CA    . SER A 1 326 ? -28.275 4.393   -15.140 1.00 36.45 326 A 1 
ATOM 2497 C C     . SER A 1 326 ? -27.490 3.647   -14.060 1.00 36.64 326 A 1 
ATOM 2498 O O     . SER A 1 326 ? -26.726 4.241   -13.306 1.00 34.88 326 A 1 
ATOM 2499 C CB    . SER A 1 326 ? -27.570 5.674   -15.590 1.00 33.45 326 A 1 
ATOM 2500 O OG    . SER A 1 326 ? -27.430 6.593   -14.535 1.00 30.99 326 A 1 
ATOM 2501 N N     . SER A 1 327 ? -27.780 2.336   -13.900 1.00 39.07 327 A 1 
ATOM 2502 C CA    . SER A 1 327 ? -26.882 1.434   -13.191 1.00 40.42 327 A 1 
ATOM 2503 C C     . SER A 1 327 ? -25.503 1.740   -13.746 1.00 40.62 327 A 1 
ATOM 2504 O O     . SER A 1 327 ? -25.380 1.781   -14.972 1.00 37.80 327 A 1 
ATOM 2505 C CB    . SER A 1 327 ? -27.252 -0.028  -13.458 1.00 36.75 327 A 1 
ATOM 2506 O OG    . SER A 1 327 ? -27.296 -0.310  -14.843 1.00 34.67 327 A 1 
ATOM 2507 N N     . PRO A 1 328 ? -24.501 2.073   -12.890 1.00 41.50 328 A 1 
ATOM 2508 C CA    . PRO A 1 328 ? -23.176 2.369   -13.375 1.00 42.82 328 A 1 
ATOM 2509 C C     . PRO A 1 328 ? -22.837 1.239   -14.328 1.00 43.56 328 A 1 
ATOM 2510 O O     . PRO A 1 328 ? -22.898 0.080   -13.920 1.00 42.04 328 A 1 
ATOM 2511 C CB    . PRO A 1 328 ? -22.272 2.406   -12.139 1.00 39.22 328 A 1 
ATOM 2512 C CG    . PRO A 1 328 ? -23.043 1.612   -11.094 1.00 38.97 328 A 1 
ATOM 2513 C CD    . PRO A 1 328 ? -24.503 1.873   -11.462 1.00 42.50 328 A 1 
ATOM 2514 N N     . SER A 1 329 ? -22.665 1.583   -15.603 1.00 37.47 329 A 1 
ATOM 2515 C CA    . SER A 1 329 ? -22.423 0.609   -16.650 1.00 39.09 329 A 1 
ATOM 2516 C C     . SER A 1 329 ? -21.312 -0.267  -16.100 1.00 39.76 329 A 1 
ATOM 2517 O O     . SER A 1 329 ? -20.227 0.238   -15.848 1.00 38.03 329 A 1 
ATOM 2518 C CB    . SER A 1 329 ? -21.995 1.307   -17.949 1.00 35.74 329 A 1 
ATOM 2519 O OG    . SER A 1 329 ? -21.537 0.382   -18.893 1.00 32.82 329 A 1 
ATOM 2520 N N     . LEU A 1 330 ? -21.630 -1.527  -15.806 1.00 45.92 330 A 1 
ATOM 2521 C CA    . LEU A 1 330 ? -20.619 -2.552  -15.654 1.00 45.17 330 A 1 
ATOM 2522 C C     . LEU A 1 330 ? -19.869 -2.470  -16.968 1.00 45.43 330 A 1 
ATOM 2523 O O     . LEU A 1 330 ? -20.384 -2.939  -17.978 1.00 41.97 330 A 1 
ATOM 2524 C CB    . LEU A 1 330 ? -21.271 -3.933  -15.456 1.00 40.52 330 A 1 
ATOM 2525 C CG    . LEU A 1 330 ? -21.617 -4.262  -13.994 1.00 36.61 330 A 1 
ATOM 2526 C CD1   . LEU A 1 330 ? -22.587 -5.438  -13.921 1.00 36.49 330 A 1 
ATOM 2527 C CD2   . LEU A 1 330 ? -20.347 -4.638  -13.211 1.00 36.12 330 A 1 
ATOM 2528 N N     . GLN A 1 331 ? -18.768 -1.699  -16.965 1.00 43.39 331 A 1 
ATOM 2529 C CA    . GLN A 1 331 ? -17.942 -1.529  -18.144 1.00 44.58 331 A 1 
ATOM 2530 C C     . GLN A 1 331 ? -17.696 -2.946  -18.610 1.00 45.02 331 A 1 
ATOM 2531 O O     . GLN A 1 331 ? -17.211 -3.756  -17.806 1.00 42.98 331 A 1 
ATOM 2532 C CB    . GLN A 1 331 ? -16.622 -0.810  -17.826 1.00 41.54 331 A 1 
ATOM 2533 C CG    . GLN A 1 331 ? -16.799 0.700   -17.651 1.00 37.31 331 A 1 
ATOM 2534 C CD    . GLN A 1 331 ? -15.478 1.420   -17.401 1.00 34.80 331 A 1 
ATOM 2535 O OE1   . GLN A 1 331 ? -14.484 0.867   -16.958 1.00 32.13 331 A 1 
ATOM 2536 N NE2   . GLN A 1 331 ? -15.413 2.711   -17.649 1.00 31.81 331 A 1 
ATOM 2537 N N     . THR A 1 332 ? -18.169 -3.271  -19.803 1.00 41.22 332 A 1 
ATOM 2538 C CA    . THR A 1 332 ? -17.943 -4.569  -20.422 1.00 42.74 332 A 1 
ATOM 2539 C C     . THR A 1 332 ? -16.487 -4.894  -20.155 1.00 43.79 332 A 1 
ATOM 2540 O O     . THR A 1 332 ? -15.659 -4.047  -20.517 1.00 41.18 332 A 1 
ATOM 2541 C CB    . THR A 1 332 ? -18.166 -4.504  -21.936 1.00 38.78 332 A 1 
ATOM 2542 O OG1   . THR A 1 332 ? -17.705 -3.269  -22.452 1.00 35.33 332 A 1 
ATOM 2543 C CG2   . THR A 1 332 ? -19.647 -4.616  -22.279 1.00 35.36 332 A 1 
ATOM 2544 N N     . PRO A 1 333 ? -16.196 -5.974  -19.388 1.00 53.63 333 A 1 
ATOM 2545 C CA    . PRO A 1 333 ? -14.854 -6.207  -18.879 1.00 52.25 333 A 1 
ATOM 2546 C C     . PRO A 1 333 ? -13.917 -6.154  -20.082 1.00 54.00 333 A 1 
ATOM 2547 O O     . PRO A 1 333 ? -13.977 -7.031  -20.938 1.00 52.97 333 A 1 
ATOM 2548 C CB    . PRO A 1 333 ? -14.904 -7.573  -18.184 1.00 47.53 333 A 1 
ATOM 2549 C CG    . PRO A 1 333 ? -16.156 -8.234  -18.752 1.00 45.82 333 A 1 
ATOM 2550 C CD    . PRO A 1 333 ? -17.077 -7.055  -19.045 1.00 47.66 333 A 1 
ATOM 2551 N N     . LEU A 1 334 ? -13.226 -5.018  -20.198 1.00 57.74 334 A 1 
ATOM 2552 C CA    . LEU A 1 334 ? -12.414 -4.736  -21.365 1.00 56.64 334 A 1 
ATOM 2553 C C     . LEU A 1 334 ? -11.317 -5.776  -21.283 1.00 59.59 334 A 1 
ATOM 2554 O O     . LEU A 1 334 ? -10.410 -5.640  -20.458 1.00 54.78 334 A 1 
ATOM 2555 C CB    . LEU A 1 334 ? -11.864 -3.303  -21.329 1.00 49.76 334 A 1 
ATOM 2556 C CG    . LEU A 1 334 ? -12.874 -2.222  -21.766 1.00 44.01 334 A 1 
ATOM 2557 C CD1   . LEU A 1 334 ? -12.391 -0.832  -21.346 1.00 41.37 334 A 1 
ATOM 2558 C CD2   . LEU A 1 334 ? -13.069 -2.215  -23.289 1.00 40.93 334 A 1 
ATOM 2559 N N     . HIS A 1 335 ? -11.461 -6.852  -22.062 1.00 63.88 335 A 1 
ATOM 2560 C CA    . HIS A 1 335 ? -10.362 -7.743  -22.337 1.00 65.78 335 A 1 
ATOM 2561 C C     . HIS A 1 335 ? -9.235  -6.859  -22.811 1.00 68.47 335 A 1 
ATOM 2562 O O     . HIS A 1 335 ? -9.367  -6.171  -23.828 1.00 62.49 335 A 1 
ATOM 2563 C CB    . HIS A 1 335 ? -10.727 -8.782  -23.395 1.00 57.17 335 A 1 
ATOM 2564 C CG    . HIS A 1 335 ? -11.044 -10.100 -22.767 1.00 49.48 335 A 1 
ATOM 2565 N ND1   . HIS A 1 335 ? -10.087 -11.036 -22.393 1.00 44.52 335 A 1 
ATOM 2566 C CD2   . HIS A 1 335 ? -12.267 -10.575 -22.425 1.00 43.19 335 A 1 
ATOM 2567 C CE1   . HIS A 1 335 ? -10.746 -12.057 -21.838 1.00 39.86 335 A 1 
ATOM 2568 N NE2   . HIS A 1 335 ? -12.059 -11.819 -21.835 1.00 41.44 335 A 1 
ATOM 2569 N N     . PHE A 1 336 ? -8.164  -6.805  -22.031 1.00 67.56 336 A 1 
ATOM 2570 C CA    . PHE A 1 336 ? -6.984  -6.135  -22.520 1.00 68.47 336 A 1 
ATOM 2571 C C     . PHE A 1 336 ? -6.639  -6.770  -23.866 1.00 71.97 336 A 1 
ATOM 2572 O O     . PHE A 1 336 ? -6.612  -7.998  -24.000 1.00 67.97 336 A 1 
ATOM 2573 C CB    . PHE A 1 336 ? -5.840  -6.224  -21.505 1.00 60.47 336 A 1 
ATOM 2574 C CG    . PHE A 1 336 ? -5.953  -5.220  -20.379 1.00 61.54 336 A 1 
ATOM 2575 C CD1   . PHE A 1 336 ? -5.945  -3.849  -20.657 1.00 59.45 336 A 1 
ATOM 2576 C CD2   . PHE A 1 336 ? -6.088  -5.645  -19.043 1.00 56.98 336 A 1 
ATOM 2577 C CE1   . PHE A 1 336 ? -6.095  -2.903  -19.622 1.00 52.06 336 A 1 
ATOM 2578 C CE2   . PHE A 1 336 ? -6.236  -4.702  -18.007 1.00 54.43 336 A 1 
ATOM 2579 C CZ    . PHE A 1 336 ? -6.248  -3.332  -18.297 1.00 54.91 336 A 1 
ATOM 2580 N N     . SER A 1 337 ? -6.402  -5.929  -24.865 1.00 74.00 337 A 1 
ATOM 2581 C CA    . SER A 1 337 ? -5.810  -6.399  -26.108 1.00 76.29 337 A 1 
ATOM 2582 C C     . SER A 1 337 ? -4.541  -7.192  -25.776 1.00 78.91 337 A 1 
ATOM 2583 O O     . SER A 1 337 ? -3.894  -6.936  -24.752 1.00 72.01 337 A 1 
ATOM 2584 C CB    . SER A 1 337 ? -5.507  -5.215  -27.028 1.00 67.18 337 A 1 
ATOM 2585 O OG    . SER A 1 337 ? -4.542  -4.364  -26.468 1.00 56.68 337 A 1 
ATOM 2586 N N     . SER A 1 338 ? -4.150  -8.141  -26.618 1.00 80.81 338 A 1 
ATOM 2587 C CA    . SER A 1 338 ? -2.932  -8.948  -26.393 1.00 83.27 338 A 1 
ATOM 2588 C C     . SER A 1 338 ? -1.713  -8.073  -26.026 1.00 85.48 338 A 1 
ATOM 2589 O O     . SER A 1 338 ? -0.994  -8.377  -25.081 1.00 81.00 338 A 1 
ATOM 2590 C CB    . SER A 1 338 ? -2.657  -9.793  -27.636 1.00 75.73 338 A 1 
ATOM 2591 O OG    . SER A 1 338 ? -1.458  -10.504 -27.490 1.00 64.05 338 A 1 
ATOM 2592 N N     . LYS A 1 339 ? -1.577  -6.899  -26.686 1.00 87.21 339 A 1 
ATOM 2593 C CA    . LYS A 1 339 ? -0.518  -5.922  -26.382 1.00 88.56 339 A 1 
ATOM 2594 C C     . LYS A 1 339 ? -0.646  -5.288  -24.989 1.00 90.46 339 A 1 
ATOM 2595 O O     . LYS A 1 339 ? 0.346   -5.094  -24.294 1.00 87.28 339 A 1 
ATOM 2596 C CB    . LYS A 1 339 ? -0.519  -4.804  -27.437 1.00 84.71 339 A 1 
ATOM 2597 C CG    . LYS A 1 339 ? -0.073  -5.303  -28.810 1.00 73.31 339 A 1 
ATOM 2598 C CD    . LYS A 1 339 ? 0.039   -4.130  -29.794 1.00 68.03 339 A 1 
ATOM 2599 C CE    . LYS A 1 339 ? 0.546   -4.625  -31.140 1.00 57.64 339 A 1 
ATOM 2600 N NZ    . LYS A 1 339 ? 0.735   -3.516  -32.115 1.00 49.61 339 A 1 
ATOM 2601 N N     . GLU A 1 340 ? -1.870  -4.932  -24.550 1.00 90.32 340 A 1 
ATOM 2602 C CA    . GLU A 1 340 ? -2.091  -4.381  -23.217 1.00 91.11 340 A 1 
ATOM 2603 C C     . GLU A 1 340 ? -1.821  -5.434  -22.138 1.00 92.55 340 A 1 
ATOM 2604 O O     . GLU A 1 340 ? -1.151  -5.134  -21.148 1.00 90.38 340 A 1 
ATOM 2605 C CB    . GLU A 1 340 ? -3.517  -3.850  -23.072 1.00 87.70 340 A 1 
ATOM 2606 C CG    . GLU A 1 340 ? -3.742  -2.540  -23.832 1.00 75.33 340 A 1 
ATOM 2607 C CD    . GLU A 1 340 ? -5.233  -2.192  -23.919 1.00 69.77 340 A 1 
ATOM 2608 O OE1   . GLU A 1 340 ? -5.565  -1.007  -23.702 1.00 62.38 340 A 1 
ATOM 2609 O OE2   . GLU A 1 340 ? -6.019  -3.113  -24.223 1.00 62.67 340 A 1 
ATOM 2610 N N     . ARG A 1 341 ? -2.265  -6.683  -22.343 1.00 89.54 341 A 1 
ATOM 2611 C CA    . ARG A 1 341 ? -1.992  -7.787  -21.432 1.00 91.27 341 A 1 
ATOM 2612 C C     . ARG A 1 341 ? -0.485  -8.031  -21.293 1.00 92.34 341 A 1 
ATOM 2613 O O     . ARG A 1 341 ? 0.000   -8.117  -20.173 1.00 90.47 341 A 1 
ATOM 2614 C CB    . ARG A 1 341 ? -2.743  -9.043  -21.895 1.00 89.38 341 A 1 
ATOM 2615 C CG    . ARG A 1 341 ? -2.637  -10.171 -20.865 1.00 86.08 341 A 1 
ATOM 2616 C CD    . ARG A 1 341 ? -3.502  -11.374 -21.283 1.00 83.96 341 A 1 
ATOM 2617 N NE    . ARG A 1 341 ? -3.323  -12.498 -20.348 1.00 82.99 341 A 1 
ATOM 2618 C CZ    . ARG A 1 341 ? -2.294  -13.339 -20.352 1.00 83.60 341 A 1 
ATOM 2619 N NH1   . ARG A 1 341 ? -1.397  -13.309 -21.290 1.00 74.01 341 A 1 
ATOM 2620 N NH2   . ARG A 1 341 ? -2.139  -14.198 -19.404 1.00 78.10 341 A 1 
ATOM 2621 N N     . GLU A 1 342 ? 0.255   -8.040  -22.397 1.00 92.51 342 A 1 
ATOM 2622 C CA    . GLU A 1 342 ? 1.714   -8.165  -22.394 1.00 92.66 342 A 1 
ATOM 2623 C C     . GLU A 1 342 ? 2.382   -7.044  -21.576 1.00 93.78 342 A 1 
ATOM 2624 O O     . GLU A 1 342 ? 3.235   -7.311  -20.722 1.00 92.42 342 A 1 
ATOM 2625 C CB    . GLU A 1 342 ? 2.210   -8.160  -23.850 1.00 90.61 342 A 1 
ATOM 2626 C CG    . GLU A 1 342 ? 3.704   -8.491  -23.965 1.00 76.87 342 A 1 
ATOM 2627 C CD    . GLU A 1 342 ? 4.225   -8.455  -25.411 1.00 70.84 342 A 1 
ATOM 2628 O OE1   . GLU A 1 342 ? 5.414   -8.793  -25.599 1.00 63.64 342 A 1 
ATOM 2629 O OE2   . GLU A 1 342 ? 3.465   -8.054  -26.318 1.00 63.10 342 A 1 
ATOM 2630 N N     . ALA A 1 343 ? 1.915   -5.790  -21.720 1.00 92.93 343 A 1 
ATOM 2631 C CA    . ALA A 1 343 ? 2.403   -4.670  -20.909 1.00 92.84 343 A 1 
ATOM 2632 C C     . ALA A 1 343 ? 2.129   -4.877  -19.405 1.00 93.57 343 A 1 
ATOM 2633 O O     . ALA A 1 343 ? 2.972   -4.545  -18.564 1.00 92.21 343 A 1 
ATOM 2634 C CB    . ALA A 1 343 ? 1.767   -3.375  -21.433 1.00 91.14 343 A 1 
ATOM 2635 N N     . ARG A 1 344 ? 0.977   -5.470  -19.026 1.00 94.58 344 A 1 
ATOM 2636 C CA    . ARG A 1 344 ? 0.668   -5.793  -17.621 1.00 94.64 344 A 1 
ATOM 2637 C C     . ARG A 1 344 ? 1.541   -6.929  -17.085 1.00 95.32 344 A 1 
ATOM 2638 O O     . ARG A 1 344 ? 1.989   -6.856  -15.941 1.00 94.05 344 A 1 
ATOM 2639 C CB    . ARG A 1 344 ? -0.818  -6.133  -17.423 1.00 93.63 344 A 1 
ATOM 2640 C CG    . ARG A 1 344 ? -1.810  -5.023  -17.831 1.00 90.00 344 A 1 
ATOM 2641 C CD    . ARG A 1 344 ? -1.426  -3.635  -17.327 1.00 86.49 344 A 1 
ATOM 2642 N NE    . ARG A 1 344 ? -2.356  -2.628  -17.843 1.00 81.64 344 A 1 
ATOM 2643 C CZ    . ARG A 1 344 ? -3.368  -2.088  -17.186 1.00 78.06 344 A 1 
ATOM 2644 N NH1   . ARG A 1 344 ? -3.623  -2.366  -15.934 1.00 69.43 344 A 1 
ATOM 2645 N NH2   . ARG A 1 344 ? -4.149  -1.235  -17.800 1.00 71.35 344 A 1 
ATOM 2646 N N     . VAL A 1 345 ? 1.842   -7.938  -17.903 1.00 94.83 345 A 1 
ATOM 2647 C CA    . VAL A 1 345 ? 2.768   -9.018  -17.535 1.00 95.18 345 A 1 
ATOM 2648 C C     . VAL A 1 345 ? 4.176   -8.473  -17.321 1.00 95.40 345 A 1 
ATOM 2649 O O     . VAL A 1 345 ? 4.805   -8.770  -16.300 1.00 94.65 345 A 1 
ATOM 2650 C CB    . VAL A 1 345 ? 2.751   -10.151 -18.581 1.00 94.48 345 A 1 
ATOM 2651 C CG1   . VAL A 1 345 ? 3.814   -11.210 -18.276 1.00 91.26 345 A 1 
ATOM 2652 C CG2   . VAL A 1 345 ? 1.388   -10.854 -18.603 1.00 91.01 345 A 1 
ATOM 2653 N N     . LEU A 1 346 ? 4.667   -7.597  -18.198 1.00 95.13 346 A 1 
ATOM 2654 C CA    . LEU A 1 346 ? 5.973   -6.954  -18.049 1.00 94.98 346 A 1 
ATOM 2655 C C     . LEU A 1 346 ? 6.047   -6.135  -16.751 1.00 95.40 346 A 1 
ATOM 2656 O O     . LEU A 1 346 ? 7.002   -6.246  -15.977 1.00 94.54 346 A 1 
ATOM 2657 C CB    . LEU A 1 346 ? 6.235   -6.088  -19.285 1.00 93.94 346 A 1 
ATOM 2658 C CG    . LEU A 1 346 ? 7.643   -5.444  -19.299 1.00 83.21 346 A 1 
ATOM 2659 C CD1   . LEU A 1 346 ? 8.756   -6.497  -19.332 1.00 78.21 346 A 1 
ATOM 2660 C CD2   . LEU A 1 346 ? 7.777   -4.542  -20.525 1.00 79.69 346 A 1 
ATOM 2661 N N     . ARG A 1 347 ? 4.993   -5.358  -16.449 1.00 95.09 347 A 1 
ATOM 2662 C CA    . ARG A 1 347 ? 4.895   -4.571  -15.219 1.00 94.94 347 A 1 
ATOM 2663 C C     . ARG A 1 347 ? 4.855   -5.447  -13.964 1.00 95.43 347 A 1 
ATOM 2664 O O     . ARG A 1 347 ? 5.472   -5.105  -12.953 1.00 94.23 347 A 1 
ATOM 2665 C CB    . ARG A 1 347 ? 3.672   -3.663  -15.323 1.00 93.70 347 A 1 
ATOM 2666 C CG    . ARG A 1 347 ? 3.614   -2.671  -14.156 1.00 86.16 347 A 1 
ATOM 2667 C CD    . ARG A 1 347 ? 2.509   -1.652  -14.417 1.00 81.23 347 A 1 
ATOM 2668 N NE    . ARG A 1 347 ? 2.347   -0.744  -13.263 1.00 74.95 347 A 1 
ATOM 2669 C CZ    . ARG A 1 347 ? 1.631   -1.020  -12.190 1.00 69.05 347 A 1 
ATOM 2670 N NH1   . ARG A 1 347 ? 1.043   -2.160  -12.032 1.00 61.77 347 A 1 
ATOM 2671 N NH2   . ARG A 1 347 ? 1.480   -0.140  -11.250 1.00 61.84 347 A 1 
ATOM 2672 N N     . TYR A 1 348 ? 4.168   -6.579  -14.013 1.00 95.88 348 A 1 
ATOM 2673 C CA    . TYR A 1 348 ? 4.187   -7.571  -12.938 1.00 96.16 348 A 1 
ATOM 2674 C C     . TYR A 1 348 ? 5.606   -8.122  -12.708 1.00 96.43 348 A 1 
ATOM 2675 O O     . TYR A 1 348 ? 6.043   -8.195  -11.552 1.00 96.01 348 A 1 
ATOM 2676 C CB    . TYR A 1 348 ? 3.177   -8.693  -13.246 1.00 96.07 348 A 1 
ATOM 2677 C CG    . TYR A 1 348 ? 3.564   -10.037 -12.673 1.00 96.13 348 A 1 
ATOM 2678 C CD1   . TYR A 1 348 ? 4.181   -10.999 -13.504 1.00 94.86 348 A 1 
ATOM 2679 C CD2   . TYR A 1 348 ? 3.371   -10.323 -11.310 1.00 95.10 348 A 1 
ATOM 2680 C CE1   . TYR A 1 348 ? 4.602   -12.227 -12.987 1.00 94.45 348 A 1 
ATOM 2681 C CE2   . TYR A 1 348 ? 3.787   -11.551 -10.781 1.00 94.27 348 A 1 
ATOM 2682 C CZ    . TYR A 1 348 ? 4.407   -12.499 -11.620 1.00 94.70 348 A 1 
ATOM 2683 O OH    . TYR A 1 348 ? 4.828   -13.697 -11.122 1.00 93.29 348 A 1 
ATOM 2684 N N     . LYS A 1 349 ? 6.341   -8.453  -13.780 1.00 96.16 349 A 1 
ATOM 2685 C CA    . LYS A 1 349 ? 7.733   -8.920  -13.683 1.00 95.98 349 A 1 
ATOM 2686 C C     . LYS A 1 349 ? 8.637   -7.870  -13.035 1.00 96.17 349 A 1 
ATOM 2687 O O     . LYS A 1 349 ? 9.460   -8.218  -12.188 1.00 94.86 349 A 1 
ATOM 2688 C CB    . LYS A 1 349 ? 8.270   -9.328  -15.058 1.00 95.42 349 A 1 
ATOM 2689 C CG    . LYS A 1 349 ? 7.627   -10.613 -15.603 1.00 91.84 349 A 1 
ATOM 2690 C CD    . LYS A 1 349 ? 8.269   -11.042 -16.930 1.00 87.20 349 A 1 
ATOM 2691 C CE    . LYS A 1 349 ? 7.610   -12.310 -17.467 1.00 82.00 349 A 1 
ATOM 2692 N NZ    . LYS A 1 349 ? 8.472   -13.031 -18.452 1.00 73.02 349 A 1 
ATOM 2693 N N     . GLU A 1 350 ? 8.446   -6.592  -13.345 1.00 95.81 350 A 1 
ATOM 2694 C CA    . GLU A 1 350 ? 9.203   -5.507  -12.715 1.00 95.31 350 A 1 
ATOM 2695 C C     . GLU A 1 350 ? 8.842   -5.352  -11.226 1.00 95.42 350 A 1 
ATOM 2696 O O     . GLU A 1 350 ? 9.730   -5.368  -10.364 1.00 93.51 350 A 1 
ATOM 2697 C CB    . GLU A 1 350 ? 8.996   -4.207  -13.510 1.00 93.86 350 A 1 
ATOM 2698 C CG    . GLU A 1 350 ? 10.046  -3.127  -13.167 1.00 82.05 350 A 1 
ATOM 2699 C CD    . GLU A 1 350 ? 11.498  -3.619  -13.346 1.00 73.62 350 A 1 
ATOM 2700 O OE1   . GLU A 1 350 ? 12.363  -3.210  -12.564 1.00 66.56 350 A 1 
ATOM 2701 O OE2   . GLU A 1 350 ? 11.751  -4.513  -14.188 1.00 66.13 350 A 1 
ATOM 2702 N N     . LYS A 1 351 ? 7.545   -5.341  -10.875 1.00 95.88 351 A 1 
ATOM 2703 C CA    . LYS A 1 351 ? 7.094   -5.312  -9.475  1.00 95.40 351 A 1 
ATOM 2704 C C     . LYS A 1 351 ? 7.578   -6.516  -8.652  1.00 95.79 351 A 1 
ATOM 2705 O O     . LYS A 1 351 ? 7.752   -6.390  -7.442  1.00 93.99 351 A 1 
ATOM 2706 C CB    . LYS A 1 351 ? 5.563   -5.226  -9.392  1.00 93.91 351 A 1 
ATOM 2707 C CG    . LYS A 1 351 ? 5.027   -3.797  -9.428  1.00 88.66 351 A 1 
ATOM 2708 C CD    . LYS A 1 351 ? 3.561   -3.761  -8.981  1.00 86.89 351 A 1 
ATOM 2709 C CE    . LYS A 1 351 ? 3.082   -2.351  -8.680  1.00 82.50 351 A 1 
ATOM 2710 N NZ    . LYS A 1 351 ? 1.852   -2.342  -7.842  1.00 77.63 351 A 1 
ATOM 2711 N N     . LYS A 1 352 ? 7.801   -7.672  -9.274  1.00 95.52 352 A 1 
ATOM 2712 C CA    . LYS A 1 352 ? 8.299   -8.867  -8.576  1.00 95.79 352 A 1 
ATOM 2713 C C     . LYS A 1 352 ? 9.628   -8.596  -7.867  1.00 95.77 352 A 1 
ATOM 2714 O O     . LYS A 1 352 ? 9.842   -9.132  -6.779  1.00 93.78 352 A 1 
ATOM 2715 C CB    . LYS A 1 352 ? 8.390   -10.043 -9.566  1.00 94.98 352 A 1 
ATOM 2716 C CG    . LYS A 1 352 ? 8.852   -11.364 -8.916  1.00 92.27 352 A 1 
ATOM 2717 C CD    . LYS A 1 352 ? 8.721   -12.565 -9.867  1.00 90.05 352 A 1 
ATOM 2718 C CE    . LYS A 1 352 ? 9.166   -13.861 -9.183  1.00 83.29 352 A 1 
ATOM 2719 N NZ    . LYS A 1 352 ? 8.813   -15.082 -9.964  1.00 76.32 352 A 1 
ATOM 2720 N N     . LYS A 1 353 ? 10.484  -7.744  -8.421  1.00 95.91 353 A 1 
ATOM 2721 C CA    . LYS A 1 353 ? 11.802  -7.394  -7.865  1.00 95.10 353 A 1 
ATOM 2722 C C     . LYS A 1 353 ? 11.708  -6.534  -6.594  1.00 94.85 353 A 1 
ATOM 2723 O O     . LYS A 1 353 ? 12.558  -6.663  -5.715  1.00 91.77 353 A 1 
ATOM 2724 C CB    . LYS A 1 353 ? 12.625  -6.648  -8.932  1.00 93.55 353 A 1 
ATOM 2725 C CG    . LYS A 1 353 ? 12.846  -7.438  -10.234 1.00 87.82 353 A 1 
ATOM 2726 C CD    . LYS A 1 353 ? 13.501  -6.527  -11.279 1.00 82.94 353 A 1 
ATOM 2727 C CE    . LYS A 1 353 ? 13.556  -7.155  -12.670 1.00 74.82 353 A 1 
ATOM 2728 N NZ    . LYS A 1 353 ? 13.836  -6.122  -13.698 1.00 66.99 353 A 1 
ATOM 2729 N N     . SER A 1 354 ? 10.671  -5.698  -6.453  1.00 95.22 354 A 1 
ATOM 2730 C CA    . SER A 1 354 ? 10.511  -4.748  -5.344  1.00 94.58 354 A 1 
ATOM 2731 C C     . SER A 1 354 ? 9.647   -5.254  -4.178  1.00 94.89 354 A 1 
ATOM 2732 O O     . SER A 1 354 ? 9.351   -4.504  -3.247  1.00 91.42 354 A 1 
ATOM 2733 C CB    . SER A 1 354 ? 9.983   -3.408  -5.882  1.00 91.75 354 A 1 
ATOM 2734 O OG    . SER A 1 354 ? 8.697   -3.555  -6.424  1.00 80.81 354 A 1 
ATOM 2735 N N     . ARG A 1 355 ? 9.220   -6.531  -4.182  1.00 95.10 355 A 1 
ATOM 2736 C CA    . ARG A 1 355 ? 8.351   -7.072  -3.130  1.00 95.18 355 A 1 
ATOM 2737 C C     . ARG A 1 355 ? 9.058   -7.126  -1.774  1.00 94.96 355 A 1 
ATOM 2738 O O     . ARG A 1 355 ? 10.136  -7.703  -1.639  1.00 92.58 355 A 1 
ATOM 2739 C CB    . ARG A 1 355 ? 7.846   -8.476  -3.494  1.00 93.97 355 A 1 
ATOM 2740 C CG    . ARG A 1 355 ? 6.864   -8.472  -4.667  1.00 90.12 355 A 1 
ATOM 2741 C CD    . ARG A 1 355 ? 6.429   -9.903  -4.943  1.00 90.69 355 A 1 
ATOM 2742 N NE    . ARG A 1 355 ? 5.769   -10.048 -6.245  1.00 89.66 355 A 1 
ATOM 2743 C CZ    . ARG A 1 355 ? 5.633   -11.186 -6.901  1.00 90.40 355 A 1 
ATOM 2744 N NH1   . ARG A 1 355 ? 6.013   -12.314 -6.400  1.00 82.89 355 A 1 
ATOM 2745 N NH2   . ARG A 1 355 ? 5.132   -11.205 -8.091  1.00 84.77 355 A 1 
ATOM 2746 N N     . LYS A 1 356 ? 8.368   -6.637  -0.715  1.00 95.25 356 A 1 
ATOM 2747 C CA    . LYS A 1 356 ? 8.859   -6.666  0.668   1.00 94.99 356 A 1 
ATOM 2748 C C     . LYS A 1 356 ? 7.960   -7.531  1.546   1.00 95.47 356 A 1 
ATOM 2749 O O     . LYS A 1 356 ? 6.838   -7.175  1.886   1.00 93.03 356 A 1 
ATOM 2750 C CB    . LYS A 1 356 ? 9.014   -5.231  1.199   1.00 92.57 356 A 1 
ATOM 2751 C CG    . LYS A 1 356 ? 10.115  -4.462  0.442   1.00 84.40 356 A 1 
ATOM 2752 C CD    . LYS A 1 356 ? 10.343  -3.080  1.046   1.00 77.45 356 A 1 
ATOM 2753 C CE    . LYS A 1 356 ? 11.273  -2.253  0.151   1.00 69.42 356 A 1 
ATOM 2754 N NZ    . LYS A 1 356 ? 11.112  -0.802  0.372   1.00 59.96 356 A 1 
ATOM 2755 N N     . PHE A 1 357 ? 8.476   -8.706  1.966   1.00 93.86 357 A 1 
ATOM 2756 C CA    . PHE A 1 357 ? 7.767   -9.643  2.851   1.00 93.80 357 A 1 
ATOM 2757 C C     . PHE A 1 357 ? 7.969   -9.339  4.339   1.00 93.37 357 A 1 
ATOM 2758 O O     . PHE A 1 357 ? 7.344   -9.969  5.203   1.00 90.11 357 A 1 
ATOM 2759 C CB    . PHE A 1 357 ? 8.177   -11.076 2.506   1.00 93.29 357 A 1 
ATOM 2760 C CG    . PHE A 1 357 ? 7.622   -11.539 1.178   1.00 93.59 357 A 1 
ATOM 2761 C CD1   . PHE A 1 357 ? 6.331   -12.109 1.114   1.00 89.71 357 A 1 
ATOM 2762 C CD2   . PHE A 1 357 ? 8.363   -11.391 0.002   1.00 89.44 357 A 1 
ATOM 2763 C CE1   . PHE A 1 357 ? 5.799   -12.528 -0.101  1.00 87.48 357 A 1 
ATOM 2764 C CE2   . PHE A 1 357 ? 7.833   -11.805 -1.232  1.00 88.02 357 A 1 
ATOM 2765 C CZ    . PHE A 1 357 ? 6.551   -12.374 -1.287  1.00 89.75 357 A 1 
ATOM 2766 N N     . GLU A 1 358 ? 8.833   -8.392  4.692   1.00 94.50 358 A 1 
ATOM 2767 C CA    . GLU A 1 358 ? 9.039   -7.962  6.066   1.00 94.10 358 A 1 
ATOM 2768 C C     . GLU A 1 358 ? 7.789   -7.250  6.618   1.00 94.61 358 A 1 
ATOM 2769 O O     . GLU A 1 358 ? 7.018   -6.602  5.909   1.00 92.73 358 A 1 
ATOM 2770 C CB    . GLU A 1 358 ? 10.297  -7.085  6.199   1.00 92.15 358 A 1 
ATOM 2771 C CG    . GLU A 1 358 ? 11.565  -7.865  5.807   1.00 81.21 358 A 1 
ATOM 2772 C CD    . GLU A 1 358 ? 12.867  -7.204  6.256   1.00 74.39 358 A 1 
ATOM 2773 O OE1   . GLU A 1 358 ? 13.903  -7.902  6.203   1.00 66.56 358 A 1 
ATOM 2774 O OE2   . GLU A 1 358 ? 12.824  -6.048  6.716   1.00 64.97 358 A 1 
ATOM 2775 N N     . LYS A 1 359 ? 7.552   -7.402  7.934   1.00 93.04 359 A 1 
ATOM 2776 C CA    . LYS A 1 359 ? 6.378   -6.808  8.558   1.00 93.02 359 A 1 
ATOM 2777 C C     . LYS A 1 359 ? 6.549   -5.295  8.661   1.00 93.67 359 A 1 
ATOM 2778 O O     . LYS A 1 359 ? 7.200   -4.808  9.574   1.00 91.42 359 A 1 
ATOM 2779 C CB    . LYS A 1 359 ? 6.119   -7.461  9.916   1.00 90.99 359 A 1 
ATOM 2780 C CG    . LYS A 1 359 ? 4.822   -6.935  10.561  1.00 85.05 359 A 1 
ATOM 2781 C CD    . LYS A 1 359 ? 4.620   -7.539  11.950  1.00 78.28 359 A 1 
ATOM 2782 C CE    . LYS A 1 359 ? 3.373   -6.941  12.604  1.00 67.82 359 A 1 
ATOM 2783 N NZ    . LYS A 1 359 ? 3.231   -7.379  14.009  1.00 60.52 359 A 1 
ATOM 2784 N N     . THR A 1 360 ? 5.845   -4.564  7.811   1.00 93.74 360 A 1 
ATOM 2785 C CA    . THR A 1 360 ? 5.746   -3.108  7.880   1.00 93.46 360 A 1 
ATOM 2786 C C     . THR A 1 360 ? 4.450   -2.674  8.566   1.00 94.69 360 A 1 
ATOM 2787 O O     . THR A 1 360 ? 3.385   -3.258  8.377   1.00 92.27 360 A 1 
ATOM 2788 C CB    . THR A 1 360 ? 5.902   -2.475  6.479   1.00 90.51 360 A 1 
ATOM 2789 O OG1   . THR A 1 360 ? 4.931   -2.992  5.606   1.00 78.72 360 A 1 
ATOM 2790 C CG2   . THR A 1 360 ? 7.275   -2.766  5.878   1.00 75.50 360 A 1 
ATOM 2791 N N     . THR A 1 361 ? 4.517   -1.653  9.430   1.00 95.01 361 A 1 
ATOM 2792 C CA    . THR A 1 361 ? 3.333   -1.035  10.047  1.00 95.68 361 A 1 
ATOM 2793 C C     . THR A 1 361 ? 2.928   0.180   9.228   1.00 95.86 361 A 1 
ATOM 2794 O O     . THR A 1 361 ? 3.609   1.198   9.256   1.00 93.60 361 A 1 
ATOM 2795 C CB    . THR A 1 361 ? 3.598   -0.651  11.516  1.00 94.61 361 A 1 
ATOM 2796 O OG1   . THR A 1 361 ? 3.947   -1.810  12.253  1.00 85.92 361 A 1 
ATOM 2797 C CG2   . THR A 1 361 ? 2.341   -0.075  12.180  1.00 84.83 361 A 1 
ATOM 2798 N N     . ARG A 1 362 ? 1.789   0.098   8.525   1.00 95.03 362 A 1 
ATOM 2799 C CA    . ARG A 1 362 ? 1.297   1.202   7.677   1.00 94.79 362 A 1 
ATOM 2800 C C     . ARG A 1 362 ? 0.558   2.292   8.464   1.00 95.54 362 A 1 
ATOM 2801 O O     . ARG A 1 362 ? 0.389   3.399   7.965   1.00 93.11 362 A 1 
ATOM 2802 C CB    . ARG A 1 362 ? 0.401   0.638   6.562   1.00 92.99 362 A 1 
ATOM 2803 C CG    . ARG A 1 362 ? 1.173   -0.209  5.524   1.00 86.83 362 A 1 
ATOM 2804 C CD    . ARG A 1 362 ? 0.258   -0.620  4.354   1.00 81.69 362 A 1 
ATOM 2805 N NE    . ARG A 1 362 ? 0.991   -1.302  3.267   1.00 75.23 362 A 1 
ATOM 2806 C CZ    . ARG A 1 362 ? 1.211   -2.591  3.129   1.00 69.19 362 A 1 
ATOM 2807 N NH1   . ARG A 1 362 ? 0.807   -3.456  4.003   1.00 61.47 362 A 1 
ATOM 2808 N NH2   . ARG A 1 362 ? 1.857   -3.055  2.094   1.00 63.19 362 A 1 
ATOM 2809 N N     . TYR A 1 363 ? 0.081   1.970   9.678   1.00 95.05 363 A 1 
ATOM 2810 C CA    . TYR A 1 363 ? -0.719  2.883   10.493  1.00 95.20 363 A 1 
ATOM 2811 C C     . TYR A 1 363 ? -0.205  2.900   11.941  1.00 95.37 363 A 1 
ATOM 2812 O O     . TYR A 1 363 ? -0.697  2.148   12.787  1.00 93.85 363 A 1 
ATOM 2813 C CB    . TYR A 1 363 ? -2.203  2.477   10.426  1.00 94.78 363 A 1 
ATOM 2814 C CG    . TYR A 1 363 ? -2.817  2.549   9.041   1.00 94.46 363 A 1 
ATOM 2815 C CD1   . TYR A 1 363 ? -3.295  3.771   8.531   1.00 90.82 363 A 1 
ATOM 2816 C CD2   . TYR A 1 363 ? -2.881  1.397   8.236   1.00 90.72 363 A 1 
ATOM 2817 C CE1   . TYR A 1 363 ? -3.829  3.848   7.247   1.00 90.01 363 A 1 
ATOM 2818 C CE2   . TYR A 1 363 ? -3.420  1.459   6.933   1.00 89.18 363 A 1 
ATOM 2819 C CZ    . TYR A 1 363 ? -3.889  2.695   6.448   1.00 91.22 363 A 1 
ATOM 2820 O OH    . TYR A 1 363 ? -4.401  2.774   5.157   1.00 89.62 363 A 1 
ATOM 2821 N N     . ALA A 1 364 ? 0.734   3.787   12.233  1.00 97.14 364 A 1 
ATOM 2822 C CA    . ALA A 1 364 ? 1.334   3.943   13.556  1.00 96.83 364 A 1 
ATOM 2823 C C     . ALA A 1 364 ? 0.293   4.195   14.660  1.00 97.05 364 A 1 
ATOM 2824 O O     . ALA A 1 364 ? 0.312   3.526   15.697  1.00 95.39 364 A 1 
ATOM 2825 C CB    . ALA A 1 364 ? 2.361   5.074   13.491  1.00 95.76 364 A 1 
ATOM 2826 N N     . THR A 1 365 ? -0.721  5.040   14.411  1.00 96.83 365 A 1 
ATOM 2827 C CA    . THR A 1 365 ? -1.812  5.312   15.365  1.00 96.47 365 A 1 
ATOM 2828 C C     . THR A 1 365 ? -2.598  4.054   15.744  1.00 96.62 365 A 1 
ATOM 2829 O O     . THR A 1 365 ? -2.948  3.850   16.907  1.00 95.20 365 A 1 
ATOM 2830 C CB    . THR A 1 365 ? -2.784  6.341   14.778  1.00 95.04 365 A 1 
ATOM 2831 O OG1   . THR A 1 365 ? -2.089  7.371   14.121  1.00 84.48 365 A 1 
ATOM 2832 C CG2   . THR A 1 365 ? -3.682  6.981   15.840  1.00 80.24 365 A 1 
ATOM 2833 N N     . ARG A 1 366 ? -2.856  3.156   14.798  1.00 96.96 366 A 1 
ATOM 2834 C CA    . ARG A 1 366 ? -3.550  1.889   15.069  1.00 96.88 366 A 1 
ATOM 2835 C C     . ARG A 1 366 ? -2.675  0.891   15.838  1.00 96.60 366 A 1 
ATOM 2836 O O     . ARG A 1 366 ? -3.220  0.110   16.615  1.00 95.32 366 A 1 
ATOM 2837 C CB    . ARG A 1 366 ? -4.046  1.231   13.775  1.00 96.51 366 A 1 
ATOM 2838 C CG    . ARG A 1 366 ? -5.150  2.040   13.084  1.00 93.60 366 A 1 
ATOM 2839 C CD    . ARG A 1 366 ? -5.757  1.213   11.942  1.00 91.69 366 A 1 
ATOM 2840 N NE    . ARG A 1 366 ? -6.802  1.961   11.226  1.00 89.43 366 A 1 
ATOM 2841 C CZ    . ARG A 1 366 ? -7.598  1.483   10.284  1.00 88.30 366 A 1 
ATOM 2842 N NH1   . ARG A 1 366 ? -7.543  0.236   9.897   1.00 79.97 366 A 1 
ATOM 2843 N NH2   . ARG A 1 366 ? -8.478  2.258   9.706   1.00 83.38 366 A 1 
ATOM 2844 N N     . LYS A 1 367 ? -1.365  0.920   15.614  1.00 97.26 367 A 1 
ATOM 2845 C CA    . LYS A 1 367 ? -0.400  0.136   16.385  1.00 97.36 367 A 1 
ATOM 2846 C C     . LYS A 1 367 ? -0.388  0.599   17.837  1.00 97.13 367 A 1 
ATOM 2847 O O     . LYS A 1 367 ? -0.648  -0.215  18.712  1.00 96.26 367 A 1 
ATOM 2848 C CB    . LYS A 1 367 ? 0.985   0.212   15.726  1.00 97.03 367 A 1 
ATOM 2849 C CG    . LYS A 1 367 ? 2.029   -0.594  16.499  1.00 96.02 367 A 1 
ATOM 2850 C CD    . LYS A 1 367 ? 3.445   -0.410  15.945  1.00 93.70 367 A 1 
ATOM 2851 C CE    . LYS A 1 367 ? 4.427   -1.053  16.922  1.00 88.44 367 A 1 
ATOM 2852 N NZ    . LYS A 1 367 ? 5.838   -0.705  16.655  1.00 81.90 367 A 1 
ATOM 2853 N N     . ALA A 1 368 ? -0.211  1.888   18.089  1.00 97.29 368 A 1 
ATOM 2854 C CA    . ALA A 1 368 ? -0.204  2.468   19.425  1.00 96.81 368 A 1 
ATOM 2855 C C     . ALA A 1 368 ? -1.492  2.145   20.205  1.00 96.99 368 A 1 
ATOM 2856 O O     . ALA A 1 368 ? -1.443  1.677   21.343  1.00 95.74 368 A 1 
ATOM 2857 C CB    . ALA A 1 368 ? 0.001   3.986   19.290  1.00 96.14 368 A 1 
ATOM 2858 N N     . TYR A 1 369 ? -2.669  2.280   19.571  1.00 96.68 369 A 1 
ATOM 2859 C CA    . TYR A 1 369 ? -3.942  1.893   20.184  1.00 96.27 369 A 1 
ATOM 2860 C C     . TYR A 1 369 ? -4.029  0.389   20.495  1.00 96.30 369 A 1 
ATOM 2861 O O     . TYR A 1 369 ? -4.554  -0.003  21.536  1.00 95.32 369 A 1 
ATOM 2862 C CB    . TYR A 1 369 ? -5.098  2.328   19.279  1.00 95.55 369 A 1 
ATOM 2863 C CG    . TYR A 1 369 ? -6.453  2.002   19.866  1.00 93.09 369 A 1 
ATOM 2864 C CD1   . TYR A 1 369 ? -7.180  0.879   19.424  1.00 88.28 369 A 1 
ATOM 2865 C CD2   . TYR A 1 369 ? -6.977  2.790   20.902  1.00 86.58 369 A 1 
ATOM 2866 C CE1   . TYR A 1 369 ? -8.420  0.559   20.003  1.00 84.92 369 A 1 
ATOM 2867 C CE2   . TYR A 1 369 ? -8.209  2.483   21.491  1.00 83.12 369 A 1 
ATOM 2868 C CZ    . TYR A 1 369 ? -8.937  1.359   21.038  1.00 85.37 369 A 1 
ATOM 2869 O OH    . TYR A 1 369 ? -10.142 1.044   21.609  1.00 82.92 369 A 1 
ATOM 2870 N N     . ALA A 1 370 ? -3.525  -0.475  19.616  1.00 96.45 370 A 1 
ATOM 2871 C CA    . ALA A 1 370 ? -3.540  -1.918  19.835  1.00 96.33 370 A 1 
ATOM 2872 C C     . ALA A 1 370 ? -2.586  -2.367  20.952  1.00 95.91 370 A 1 
ATOM 2873 O O     . ALA A 1 370 ? -2.848  -3.402  21.585  1.00 94.22 370 A 1 
ATOM 2874 C CB    . ALA A 1 370 ? -3.195  -2.629  18.517  1.00 95.60 370 A 1 
ATOM 2875 N N     . GLU A 1 371 ? -1.508  -1.642  21.204  1.00 96.33 371 A 1 
ATOM 2876 C CA    . GLU A 1 371 ? -0.553  -1.868  22.297  1.00 95.84 371 A 1 
ATOM 2877 C C     . GLU A 1 371 ? -1.131  -1.424  23.642  1.00 95.66 371 A 1 
ATOM 2878 O O     . GLU A 1 371 ? -1.060  -2.179  24.607  1.00 93.73 371 A 1 
ATOM 2879 C CB    . GLU A 1 371 ? 0.770   -1.149  21.975  1.00 94.86 371 A 1 
ATOM 2880 C CG    . GLU A 1 371 ? 1.535   -1.861  20.851  1.00 87.90 371 A 1 
ATOM 2881 C CD    . GLU A 1 371 ? 2.724   -1.087  20.262  1.00 84.41 371 A 1 
ATOM 2882 O OE1   . GLU A 1 371 ? 3.498   -1.715  19.497  1.00 78.94 371 A 1 
ATOM 2883 O OE2   . GLU A 1 371 ? 2.826   0.131   20.478  1.00 77.64 371 A 1 
ATOM 2884 N N     . ALA A 1 372 ? -1.787  -0.264  23.689  1.00 95.70 372 A 1 
ATOM 2885 C CA    . ALA A 1 372 ? -2.398  0.269   24.906  1.00 94.91 372 A 1 
ATOM 2886 C C     . ALA A 1 372 ? -3.735  -0.390  25.287  1.00 94.98 372 A 1 
ATOM 2887 O O     . ALA A 1 372 ? -4.250  -0.187  26.388  1.00 92.65 372 A 1 
ATOM 2888 C CB    . ALA A 1 372 ? -2.573  1.783   24.716  1.00 93.27 372 A 1 
ATOM 2889 N N     . ARG A 1 373 ? -4.354  -1.163  24.384  1.00 94.01 373 A 1 
ATOM 2890 C CA    . ARG A 1 373 ? -5.687  -1.729  24.618  1.00 93.98 373 A 1 
ATOM 2891 C C     . ARG A 1 373 ? -5.648  -2.900  25.604  1.00 94.14 373 A 1 
ATOM 2892 O O     . ARG A 1 373 ? -4.843  -3.807  25.413  1.00 92.88 373 A 1 
ATOM 2893 C CB    . ARG A 1 373 ? -6.308  -2.124  23.273  1.00 92.50 373 A 1 
ATOM 2894 C CG    . ARG A 1 373 ? -7.762  -2.529  23.458  1.00 85.36 373 A 1 
ATOM 2895 C CD    . ARG A 1 373 ? -8.401  -2.806  22.107  1.00 84.70 373 A 1 
ATOM 2896 N NE    . ARG A 1 373 ? -9.811  -3.151  22.296  1.00 82.17 373 A 1 
ATOM 2897 C CZ    . ARG A 1 373 ? -10.757 -3.123  21.381  1.00 81.33 373 A 1 
ATOM 2898 N NH1   . ARG A 1 373 ? -10.491 -2.805  20.145  1.00 72.51 373 A 1 
ATOM 2899 N NH2   . ARG A 1 373 ? -11.982 -3.400  21.704  1.00 74.57 373 A 1 
ATOM 2900 N N     . PRO A 1 374 ? -6.585  -2.958  26.610  1.00 94.39 374 A 1 
ATOM 2901 C CA    . PRO A 1 374 ? -6.679  -4.079  27.532  1.00 94.00 374 A 1 
ATOM 2902 C C     . PRO A 1 374 ? -6.956  -5.393  26.797  1.00 95.04 374 A 1 
ATOM 2903 O O     . PRO A 1 374 ? -7.630  -5.428  25.751  1.00 94.15 374 A 1 
ATOM 2904 C CB    . PRO A 1 374 ? -7.776  -3.714  28.536  1.00 92.04 374 A 1 
ATOM 2905 C CG    . PRO A 1 374 ? -8.641  -2.715  27.781  1.00 88.06 374 A 1 
ATOM 2906 C CD    . PRO A 1 374 ? -7.624  -1.976  26.908  1.00 91.41 374 A 1 
ATOM 2907 N N     . ARG A 1 375 ? -6.389  -6.504  27.327  1.00 93.20 375 A 1 
ATOM 2908 C CA    . ARG A 1 375 ? -6.473  -7.840  26.731  1.00 93.47 375 A 1 
ATOM 2909 C C     . ARG A 1 375 ? -6.768  -8.889  27.786  1.00 93.03 375 A 1 
ATOM 2910 O O     . ARG A 1 375 ? -6.079  -8.948  28.790  1.00 90.97 375 A 1 
ATOM 2911 C CB    . ARG A 1 375 ? -5.162  -8.203  26.022  1.00 92.45 375 A 1 
ATOM 2912 C CG    . ARG A 1 375 ? -4.786  -7.250  24.882  1.00 88.96 375 A 1 
ATOM 2913 C CD    . ARG A 1 375 ? -3.467  -7.691  24.282  1.00 90.14 375 A 1 
ATOM 2914 N NE    . ARG A 1 375 ? -2.985  -6.733  23.269  1.00 89.23 375 A 1 
ATOM 2915 C CZ    . ARG A 1 375 ? -2.550  -7.009  22.050  1.00 90.97 375 A 1 
ATOM 2916 N NH1   . ARG A 1 375 ? -2.571  -8.220  21.579  1.00 80.85 375 A 1 
ATOM 2917 N NH2   . ARG A 1 375 ? -2.081  -6.064  21.306  1.00 85.39 375 A 1 
ATOM 2918 N N     . ILE A 1 376 ? -7.710  -9.799  27.495  1.00 94.45 376 A 1 
ATOM 2919 C CA    . ILE A 1 376 ? -7.985  -11.010 28.269  1.00 93.92 376 A 1 
ATOM 2920 C C     . ILE A 1 376 ? -7.464  -12.209 27.471  1.00 94.26 376 A 1 
ATOM 2921 O O     . ILE A 1 376 ? -7.890  -12.441 26.337  1.00 92.43 376 A 1 
ATOM 2922 C CB    . ILE A 1 376 ? -9.487  -11.112 28.602  1.00 92.45 376 A 1 
ATOM 2923 C CG1   . ILE A 1 376 ? -9.912  -9.937  29.500  1.00 87.18 376 A 1 
ATOM 2924 C CG2   . ILE A 1 376 ? -9.802  -12.464 29.265  1.00 85.83 376 A 1 
ATOM 2925 C CD1   . ILE A 1 376 ? -11.426 -9.812  29.715  1.00 79.22 376 A 1 
ATOM 2926 N N     . LYS A 1 377 ? -6.488  -12.955 28.028  1.00 93.04 377 A 1 
ATOM 2927 C CA    . LYS A 1 377 ? -5.846  -14.106 27.367  1.00 93.39 377 A 1 
ATOM 2928 C C     . LYS A 1 377 ? -5.400  -13.787 25.924  1.00 94.03 377 A 1 
ATOM 2929 O O     . LYS A 1 377 ? -5.598  -14.582 25.000  1.00 91.47 377 A 1 
ATOM 2930 C CB    . LYS A 1 377 ? -6.740  -15.351 27.471  1.00 92.07 377 A 1 
ATOM 2931 C CG    . LYS A 1 377 ? -7.007  -15.763 28.926  1.00 88.60 377 A 1 
ATOM 2932 C CD    . LYS A 1 377 ? -7.976  -16.958 29.019  1.00 81.42 377 A 1 
ATOM 2933 C CE    . LYS A 1 377 ? -8.208  -17.273 30.488  1.00 73.97 377 A 1 
ATOM 2934 N NZ    . LYS A 1 377 ? -9.224  -18.332 30.716  1.00 64.84 377 A 1 
ATOM 2935 N N     . GLY A 1 378 ? -4.829  -12.587 25.716  1.00 93.87 378 A 1 
ATOM 2936 C CA    . GLY A 1 378 ? -4.309  -12.099 24.444  1.00 93.86 378 A 1 
ATOM 2937 C C     . GLY A 1 378 ? -5.349  -11.526 23.473  1.00 94.79 378 A 1 
ATOM 2938 O O     . GLY A 1 378 ? -4.971  -10.823 22.536  1.00 92.52 378 A 1 
ATOM 2939 N N     . ARG A 1 379 ? -6.665  -11.776 23.704  1.00 94.86 379 A 1 
ATOM 2940 C CA    . ARG A 1 379 ? -7.738  -11.163 22.917  1.00 95.23 379 A 1 
ATOM 2941 C C     . ARG A 1 379 ? -8.023  -9.758  23.429  1.00 95.63 379 A 1 
ATOM 2942 O O     . ARG A 1 379 ? -7.908  -9.505  24.617  1.00 93.88 379 A 1 
ATOM 2943 C CB    . ARG A 1 379 ? -9.013  -12.011 22.958  1.00 94.18 379 A 1 
ATOM 2944 C CG    . ARG A 1 379 ? -8.793  -13.408 22.377  1.00 86.87 379 A 1 
ATOM 2945 C CD    . ARG A 1 379 ? -10.116 -14.176 22.346  1.00 87.21 379 A 1 
ATOM 2946 N NE    . ARG A 1 379 ? -9.938  -15.527 21.794  1.00 81.79 379 A 1 
ATOM 2947 C CZ    . ARG A 1 379 ? -10.903 -16.408 21.562  1.00 78.90 379 A 1 
ATOM 2948 N NH1   . ARG A 1 379 ? -12.155 -16.130 21.820  1.00 70.01 379 A 1 
ATOM 2949 N NH2   . ARG A 1 379 ? -10.617 -17.578 21.080  1.00 69.55 379 A 1 
ATOM 2950 N N     . PHE A 1 380 ? -8.453  -8.864  22.541  1.00 95.04 380 A 1 
ATOM 2951 C CA    . PHE A 1 380 ? -8.915  -7.549  22.979  1.00 95.00 380 A 1 
ATOM 2952 C C     . PHE A 1 380 ? -10.159 -7.696  23.865  1.00 94.21 380 A 1 
ATOM 2953 O O     . PHE A 1 380 ? -11.129 -8.338  23.447  1.00 92.38 380 A 1 
ATOM 2954 C CB    . PHE A 1 380 ? -9.212  -6.653  21.779  1.00 95.18 380 A 1 
ATOM 2955 C CG    . PHE A 1 380 ? -8.007  -6.335  20.926  1.00 95.74 380 A 1 
ATOM 2956 C CD1   . PHE A 1 380 ? -6.902  -5.685  21.484  1.00 94.30 380 A 1 
ATOM 2957 C CD2   . PHE A 1 380 ? -7.993  -6.653  19.557  1.00 94.13 380 A 1 
ATOM 2958 C CE1   . PHE A 1 380 ? -5.788  -5.364  20.699  1.00 93.60 380 A 1 
ATOM 2959 C CE2   . PHE A 1 380 ? -6.885  -6.334  18.761  1.00 93.07 380 A 1 
ATOM 2960 C CZ    . PHE A 1 380 ? -5.772  -5.685  19.328  1.00 94.40 380 A 1 
ATOM 2961 N N     . ALA A 1 381 ? -10.128 -7.103  25.055  1.00 94.28 381 A 1 
ATOM 2962 C CA    . ALA A 1 381 ? -11.249 -7.054  25.980  1.00 93.20 381 A 1 
ATOM 2963 C C     . ALA A 1 381 ? -12.103 -5.800  25.744  1.00 92.62 381 A 1 
ATOM 2964 O O     . ALA A 1 381 ? -11.633 -4.801  25.184  1.00 89.17 381 A 1 
ATOM 2965 C CB    . ALA A 1 381 ? -10.702 -7.124  27.404  1.00 90.86 381 A 1 
ATOM 2966 N N     . LYS A 1 382 ? -13.373 -5.857  26.192  1.00 92.41 382 A 1 
ATOM 2967 C CA    . LYS A 1 382 ? -14.159 -4.643  26.363  1.00 91.17 382 A 1 
ATOM 2968 C C     . LYS A 1 382 ? -13.625 -3.879  27.571  1.00 89.98 382 A 1 
ATOM 2969 O O     . LYS A 1 382 ? -13.041 -4.466  28.471  1.00 84.29 382 A 1 
ATOM 2970 C CB    . LYS A 1 382 ? -15.646 -4.963  26.554  1.00 87.74 382 A 1 
ATOM 2971 C CG    . LYS A 1 382 ? -16.302 -5.540  25.298  1.00 78.44 382 A 1 
ATOM 2972 C CD    . LYS A 1 382 ? -17.773 -5.815  25.612  1.00 75.09 382 A 1 
ATOM 2973 C CE    . LYS A 1 382 ? -18.513 -6.430  24.444  1.00 65.45 382 A 1 
ATOM 2974 N NZ    . LYS A 1 382 ? -19.886 -6.805  24.844  1.00 58.45 382 A 1 
ATOM 2975 N N     . ARG A 1 383 ? -13.863 -2.569  27.620  1.00 89.62 383 A 1 
ATOM 2976 C CA    . ARG A 1 383 ? -13.403 -1.726  28.727  1.00 87.16 383 A 1 
ATOM 2977 C C     . ARG A 1 383 ? -14.026 -2.150  30.059  1.00 86.11 383 A 1 
ATOM 2978 O O     . ARG A 1 383 ? -13.310 -2.229  31.044  1.00 78.68 383 A 1 
ATOM 2979 C CB    . ARG A 1 383 ? -13.682 -0.253  28.374  1.00 82.67 383 A 1 
ATOM 2980 C CG    . ARG A 1 383 ? -12.640 0.673   28.992  1.00 72.36 383 A 1 
ATOM 2981 C CD    . ARG A 1 383 ? -12.906 2.108   28.551  1.00 70.10 383 A 1 
ATOM 2982 N NE    . ARG A 1 383 ? -11.798 3.005   28.921  1.00 62.06 383 A 1 
ATOM 2983 C CZ    . ARG A 1 383 ? -11.714 4.303   28.636  1.00 58.54 383 A 1 
ATOM 2984 N NH1   . ARG A 1 383 ? -12.668 4.922   27.990  1.00 54.56 383 A 1 
ATOM 2985 N NH2   . ARG A 1 383 ? -10.666 4.983   29.011  1.00 53.94 383 A 1 
ATOM 2986 N N     . SER A 1 384 ? -15.308 -2.512  30.057  1.00 86.56 384 A 1 
ATOM 2987 C CA    . SER A 1 384 ? -16.034 -3.061  31.209  1.00 85.12 384 A 1 
ATOM 2988 C C     . SER A 1 384 ? -15.436 -4.365  31.734  1.00 84.70 384 A 1 
ATOM 2989 O O     . SER A 1 384 ? -15.342 -4.581  32.937  1.00 76.47 384 A 1 
ATOM 2990 C CB    . SER A 1 384 ? -17.480 -3.348  30.811  1.00 79.91 384 A 1 
ATOM 2991 O OG    . SER A 1 384 ? -17.548 -4.179  29.660  1.00 70.53 384 A 1 
ATOM 2992 N N     . ASP A 1 385 ? -15.015 -5.246  30.828  1.00 83.83 385 A 1 
ATOM 2993 C CA    . ASP A 1 385 ? -14.554 -6.587  31.190  1.00 81.51 385 A 1 
ATOM 2994 C C     . ASP A 1 385 ? -13.132 -6.519  31.767  1.00 81.25 385 A 1 
ATOM 2995 O O     . ASP A 1 385 ? -12.757 -7.353  32.582  1.00 75.16 385 A 1 
ATOM 2996 C CB    . ASP A 1 385 ? -14.618 -7.517  29.959  1.00 76.17 385 A 1 
ATOM 2997 C CG    . ASP A 1 385 ? -15.952 -7.537  29.187  1.00 67.72 385 A 1 
ATOM 2998 O OD1   . ASP A 1 385 ? -16.975 -7.009  29.674  1.00 61.14 385 A 1 
ATOM 2999 O OD2   . ASP A 1 385 ? -15.939 -8.004  28.016  1.00 59.64 385 A 1 
ATOM 3000 N N     . ALA A 1 386 ? -12.359 -5.539  31.383  1.00 78.52 386 A 1 
ATOM 3001 C CA    . ALA A 1 386 ? -11.025 -5.302  31.925  1.00 74.30 386 A 1 
ATOM 3002 C C     . ALA A 1 386 ? -11.066 -4.748  33.359  1.00 74.43 386 A 1 
ATOM 3003 O O     . ALA A 1 386 ? -10.247 -5.149  34.178  1.00 68.54 386 A 1 
ATOM 3004 C CB    . ALA A 1 386 ? -10.279 -4.346  30.985  1.00 69.29 386 A 1 
ATOM 3005 N N     . GLU A 1 387 ? -12.023 -3.872  33.690  1.00 77.52 387 A 1 
ATOM 3006 C CA    . GLU A 1 387 ? -12.230 -3.367  35.060  1.00 75.62 387 A 1 
ATOM 3007 C C     . GLU A 1 387 ? -12.638 -4.513  36.003  1.00 75.99 387 A 1 
ATOM 3008 O O     . GLU A 1 387 ? -12.049 -4.669  37.072  1.00 69.95 387 A 1 
ATOM 3009 C CB    . GLU A 1 387 ? -13.251 -2.216  35.034  1.00 68.82 387 A 1 
ATOM 3010 C CG    . GLU A 1 387 ? -12.641 -0.935  34.424  1.00 59.71 387 A 1 
ATOM 3011 C CD    . GLU A 1 387 ? -13.642 0.210   34.140  1.00 52.75 387 A 1 
ATOM 3012 O OE1   . GLU A 1 387 ? -13.195 1.241   33.585  1.00 48.64 387 A 1 
ATOM 3013 O OE2   . GLU A 1 387 ? -14.861 0.037   34.381  1.00 47.61 387 A 1 
ATOM 3014 N N     . MET A 1 388 ? -13.531 -5.410  35.567  1.00 77.59 388 A 1 
ATOM 3015 C CA    . MET A 1 388 ? -13.916 -6.591  36.342  1.00 75.76 388 A 1 
ATOM 3016 C C     . MET A 1 388 ? -12.765 -7.579  36.584  1.00 75.40 388 A 1 
ATOM 3017 O O     . MET A 1 388 ? -12.694 -8.180  37.655  1.00 69.26 388 A 1 
ATOM 3018 C CB    . MET A 1 388 ? -15.068 -7.311  35.627  1.00 71.20 388 A 1 
ATOM 3019 C CG    . MET A 1 388 ? -16.419 -6.636  35.835  1.00 64.06 388 A 1 
ATOM 3020 S SD    . MET A 1 388 ? -17.623 -7.591  36.808  1.00 56.84 388 A 1 
ATOM 3021 C CE    . MET A 1 388 ? -17.844 -9.020  35.735  1.00 51.21 388 A 1 
ATOM 3022 N N     . GLU A 1 389 ? -11.878 -7.807  35.630  1.00 75.94 389 A 1 
ATOM 3023 C CA    . GLU A 1 389 ? -10.766 -8.757  35.806  1.00 73.41 389 A 1 
ATOM 3024 C C     . GLU A 1 389 ? -9.699  -8.199  36.773  1.00 72.57 389 A 1 
ATOM 3025 O O     . GLU A 1 389 ? -9.129  -8.963  37.552  1.00 68.37 389 A 1 
ATOM 3026 C CB    . GLU A 1 389 ? -10.166 -9.147  34.431  1.00 68.72 389 A 1 
ATOM 3027 C CG    . GLU A 1 389 ? -9.574  -10.573 34.440  1.00 59.83 389 A 1 
ATOM 3028 C CD    . GLU A 1 389 ? -8.944  -11.014 33.098  1.00 55.54 389 A 1 
ATOM 3029 O OE1   . GLU A 1 389 ? -8.914  -12.248 32.826  1.00 50.84 389 A 1 
ATOM 3030 O OE2   . GLU A 1 389 ? -8.482  -10.155 32.319  1.00 50.91 389 A 1 
ATOM 3031 N N     . VAL A 1 390 ? -9.478  -6.891  36.779  1.00 74.73 390 A 1 
ATOM 3032 C CA    . VAL A 1 390 ? -8.588  -6.239  37.753  1.00 73.09 390 A 1 
ATOM 3033 C C     . VAL A 1 390 ? -9.162  -6.373  39.168  1.00 73.27 390 A 1 
ATOM 3034 O O     . VAL A 1 390 ? -8.432  -6.798  40.067  1.00 68.60 390 A 1 
ATOM 3035 C CB    . VAL A 1 390 ? -8.328  -4.771  37.389  1.00 68.87 390 A 1 
ATOM 3036 C CG1   . VAL A 1 390 ? -7.487  -4.056  38.454  1.00 58.54 390 A 1 
ATOM 3037 C CG2   . VAL A 1 390 ? -7.543  -4.666  36.078  1.00 62.07 390 A 1 
ATOM 3038 N N     . ASP A 1 391 ? -10.458 -6.146  39.377  1.00 68.89 391 A 1 
ATOM 3039 C CA    . ASP A 1 391 ? -11.120 -6.326  40.679  1.00 65.50 391 A 1 
ATOM 3040 C C     . ASP A 1 391 ? -11.081 -7.780  41.157  1.00 65.24 391 A 1 
ATOM 3041 O O     . ASP A 1 391 ? -10.799 -8.045  42.335  1.00 61.82 391 A 1 
ATOM 3042 C CB    . ASP A 1 391 ? -12.572 -5.840  40.607  1.00 60.30 391 A 1 
ATOM 3043 C CG    . ASP A 1 391 ? -12.758 -4.345  40.937  1.00 51.97 391 A 1 
ATOM 3044 O OD1   . ASP A 1 391 ? -11.794 -3.728  41.434  1.00 49.07 391 A 1 
ATOM 3045 O OD2   . ASP A 1 391 ? -13.896 -3.870  40.743  1.00 47.55 391 A 1 
ATOM 3046 N N     . GLN A 1 392 ? -11.301 -8.773  40.294  1.00 69.18 392 A 1 
ATOM 3047 C CA    . GLN A 1 392 ? -11.194 -10.184 40.676  1.00 68.82 392 A 1 
ATOM 3048 C C     . GLN A 1 392 ? -9.764  -10.577 41.069  1.00 69.28 392 A 1 
ATOM 3049 O O     . GLN A 1 392 ? -9.576  -11.333 42.024  1.00 66.11 392 A 1 
ATOM 3050 C CB    . GLN A 1 392 ? -11.689 -11.101 39.555  1.00 64.81 392 A 1 
ATOM 3051 C CG    . GLN A 1 392 ? -13.221 -11.183 39.535  1.00 58.78 392 A 1 
ATOM 3052 C CD    . GLN A 1 392 ? -13.746 -12.219 38.546  1.00 53.86 392 A 1 
ATOM 3053 O OE1   . GLN A 1 392 ? -13.040 -12.861 37.783  1.00 51.51 392 A 1 
ATOM 3054 N NE2   . GLN A 1 392 ? -15.042 -12.446 38.541  1.00 47.59 392 A 1 
ATOM 3055 N N     . THR A 1 393 ? -8.766  -10.065 40.375  1.00 69.77 393 A 1 
ATOM 3056 C CA    . THR A 1 393 ? -7.355  -10.369 40.683  1.00 69.53 393 A 1 
ATOM 3057 C C     . THR A 1 393 ? -6.943  -9.732  42.015  1.00 70.47 393 A 1 
ATOM 3058 O O     . THR A 1 393 ? -6.295  -10.386 42.828  1.00 65.18 393 A 1 
ATOM 3059 C CB    . THR A 1 393 ? -6.408  -9.931  39.562  1.00 64.88 393 A 1 
ATOM 3060 O OG1   . THR A 1 393 ? -6.893  -10.322 38.300  1.00 56.16 393 A 1 
ATOM 3061 C CG2   . THR A 1 393 ? -5.041  -10.593 39.700  1.00 57.32 393 A 1 
ATOM 3062 N N     . PHE A 1 394 ? -7.378  -8.507  42.293  1.00 64.58 394 A 1 
ATOM 3063 C CA    . PHE A 1 394 ? -7.165  -7.857  43.587  1.00 61.79 394 A 1 
ATOM 3064 C C     . PHE A 1 394 ? -7.924  -8.548  44.726  1.00 61.51 394 A 1 
ATOM 3065 O O     . PHE A 1 394 ? -7.355  -8.762  45.802  1.00 57.07 394 A 1 
ATOM 3066 C CB    . PHE A 1 394 ? -7.541  -6.373  43.500  1.00 56.33 394 A 1 
ATOM 3067 C CG    . PHE A 1 394 ? -6.323  -5.473  43.457  1.00 52.92 394 A 1 
ATOM 3068 C CD1   . PHE A 1 394 ? -5.761  -4.990  44.653  1.00 50.49 394 A 1 
ATOM 3069 C CD2   . PHE A 1 394 ? -5.723  -5.136  42.228  1.00 49.37 394 A 1 
ATOM 3070 C CE1   . PHE A 1 394 ? -4.621  -4.175  44.634  1.00 44.25 394 A 1 
ATOM 3071 C CE2   . PHE A 1 394 ? -4.577  -4.322  42.202  1.00 44.72 394 A 1 
ATOM 3072 C CZ    . PHE A 1 394 ? -4.032  -3.836  43.409  1.00 47.02 394 A 1 
ATOM 3073 N N     . SER A 1 395 ? -9.180  -8.972  44.511  1.00 63.50 395 A 1 
ATOM 3074 C CA    . SER A 1 395 ? -9.981  -9.658  45.533  1.00 63.04 395 A 1 
ATOM 3075 C C     . SER A 1 395 ? -9.397  -11.031 45.904  1.00 63.36 395 A 1 
ATOM 3076 O O     . SER A 1 395 ? -9.360  -11.389 47.081  1.00 58.96 395 A 1 
ATOM 3077 C CB    . SER A 1 395 ? -11.416 -9.794  45.039  1.00 58.45 395 A 1 
ATOM 3078 O OG    . SER A 1 395 ? -12.247 -10.282 46.072  1.00 49.10 395 A 1 
ATOM 3079 N N     . THR A 1 396 ? -8.890  -11.796 44.943  1.00 65.58 396 A 1 
ATOM 3080 C CA    . THR A 1 396 ? -8.214  -13.071 45.225  1.00 64.80 396 A 1 
ATOM 3081 C C     . THR A 1 396 ? -6.867  -12.888 45.921  1.00 65.31 396 A 1 
ATOM 3082 O O     . THR A 1 396 ? -6.553  -13.680 46.813  1.00 60.45 396 A 1 
ATOM 3083 C CB    . THR A 1 396 ? -8.030  -13.941 43.975  1.00 58.69 396 A 1 
ATOM 3084 O OG1   . THR A 1 396 ? -7.770  -13.193 42.815  1.00 51.92 396 A 1 
ATOM 3085 C CG2   . THR A 1 396 ? -9.268  -14.790 43.682  1.00 53.54 396 A 1 
ATOM 3086 N N     . ALA A 1 397 ? -6.110  -11.862 45.606  1.00 59.79 397 A 1 
ATOM 3087 C CA    . ALA A 1 397 ? -4.864  -11.550 46.304  1.00 58.15 397 A 1 
ATOM 3088 C C     . ALA A 1 397 ? -5.117  -11.165 47.773  1.00 56.92 397 A 1 
ATOM 3089 O O     . ALA A 1 397 ? -4.473  -11.713 48.671  1.00 55.62 397 A 1 
ATOM 3090 C CB    . ALA A 1 397 ? -4.120  -10.455 45.537  1.00 55.00 397 A 1 
ATOM 3091 N N     . ALA A 1 398 ? -6.112  -10.329 48.043  1.00 61.86 398 A 1 
ATOM 3092 C CA    . ALA A 1 398 ? -6.470  -9.907  49.402  1.00 60.22 398 A 1 
ATOM 3093 C C     . ALA A 1 398 ? -6.937  -11.076 50.291  1.00 58.85 398 A 1 
ATOM 3094 O O     . ALA A 1 398 ? -6.622  -11.123 51.482  1.00 57.03 398 A 1 
ATOM 3095 C CB    . ALA A 1 398 ? -7.545  -8.824  49.300  1.00 57.32 398 A 1 
ATOM 3096 N N     . LEU A 1 399 ? -7.670  -12.076 49.760  1.00 63.56 399 A 1 
ATOM 3097 C CA    . LEU A 1 399 ? -8.087  -13.267 50.507  1.00 60.92 399 A 1 
ATOM 3098 C C     . LEU A 1 399 ? -6.906  -14.187 50.868  1.00 61.13 399 A 1 
ATOM 3099 O O     . LEU A 1 399 ? -6.949  -14.820 51.917  1.00 57.59 399 A 1 
ATOM 3100 C CB    . LEU A 1 399 ? -9.147  -14.027 49.701  1.00 56.10 399 A 1 
ATOM 3101 C CG    . LEU A 1 399 ? -10.566 -13.435 49.841  1.00 52.19 399 A 1 
ATOM 3102 C CD1   . LEU A 1 399 ? -11.479 -14.031 48.777  1.00 49.50 399 A 1 
ATOM 3103 C CD2   . LEU A 1 399 ? -11.164 -13.744 51.216  1.00 52.83 399 A 1 
ATOM 3104 N N     . SER A 1 400 ? -5.862  -14.260 50.027  1.00 66.14 400 A 1 
ATOM 3105 C CA    . SER A 1 400 ? -4.714  -15.135 50.319  1.00 65.58 400 A 1 
ATOM 3106 C C     . SER A 1 400 ? -3.834  -14.614 51.456  1.00 66.06 400 A 1 
ATOM 3107 O O     . SER A 1 400 ? -3.313  -15.416 52.230  1.00 59.40 400 A 1 
ATOM 3108 C CB    . SER A 1 400 ? -3.887  -15.375 49.052  1.00 60.45 400 A 1 
ATOM 3109 O OG    . SER A 1 400 ? -3.281  -14.216 48.550  1.00 52.74 400 A 1 
ATOM 3110 N N     . ASP A 1 401 ? -3.724  -13.306 51.618  1.00 56.80 401 A 1 
ATOM 3111 C CA    . ASP A 1 401 ? -2.857  -12.700 52.644  1.00 58.16 401 A 1 
ATOM 3112 C C     . ASP A 1 401 ? -3.471  -12.771 54.059  1.00 58.37 401 A 1 
ATOM 3113 O O     . ASP A 1 401 ? -2.775  -12.672 55.059  1.00 54.83 401 A 1 
ATOM 3114 C CB    . ASP A 1 401 ? -2.528  -11.260 52.215  1.00 51.66 401 A 1 
ATOM 3115 C CG    . ASP A 1 401 ? -1.176  -10.744 52.750  1.00 46.21 401 A 1 
ATOM 3116 O OD1   . ASP A 1 401 ? -0.288  -11.578 53.021  1.00 44.32 401 A 1 
ATOM 3117 O OD2   . ASP A 1 401 ? -1.050  -9.507  52.839  1.00 43.99 401 A 1 
ATOM 3118 N N     . SER A 1 402 ? -4.783  -13.032 54.171  1.00 56.02 402 A 1 
ATOM 3119 C CA    . SER A 1 402 ? -5.454  -13.193 55.473  1.00 57.03 402 A 1 
ATOM 3120 C C     . SER A 1 402 ? -5.047  -14.464 56.238  1.00 58.35 402 A 1 
ATOM 3121 O O     . SER A 1 402 ? -5.368  -14.597 57.420  1.00 52.21 402 A 1 
ATOM 3122 C CB    . SER A 1 402 ? -6.968  -13.129 55.303  1.00 50.47 402 A 1 
ATOM 3123 O OG    . SER A 1 402 ? -7.492  -14.255 54.638  1.00 44.89 402 A 1 
ATOM 3124 N N     . SER A 1 403 ? -4.332  -15.393 55.616  1.00 51.96 403 A 1 
ATOM 3125 C CA    . SER A 1 403 ? -3.759  -16.575 56.261  1.00 53.74 403 A 1 
ATOM 3126 C C     . SER A 1 403 ? -2.463  -16.260 57.029  1.00 54.97 403 A 1 
ATOM 3127 O O     . SER A 1 403 ? -1.563  -17.101 57.090  1.00 50.39 403 A 1 
ATOM 3128 C CB    . SER A 1 403 ? -3.573  -17.713 55.264  1.00 48.52 403 A 1 
ATOM 3129 O OG    . SER A 1 403 ? -3.178  -18.891 55.923  1.00 42.68 403 A 1 
ATOM 3130 N N     . TYR A 1 404 ? -2.338  -15.092 57.639  1.00 45.87 404 A 1 
ATOM 3131 C CA    . TYR A 1 404 ? -1.387  -14.867 58.717  1.00 45.21 404 A 1 
ATOM 3132 C C     . TYR A 1 404 ? -1.811  -15.761 59.885  1.00 41.12 404 A 1 
ATOM 3133 O O     . TYR A 1 404 ? -2.666  -15.412 60.702  1.00 39.39 404 A 1 
ATOM 3134 C CB    . TYR A 1 404 ? -1.301  -13.391 59.105  1.00 43.52 404 A 1 
ATOM 3135 C CG    . TYR A 1 404 ? -0.305  -12.621 58.265  1.00 42.27 404 A 1 
ATOM 3136 C CD1   . TYR A 1 404 ? 1.065   -12.591 58.626  1.00 43.27 404 A 1 
ATOM 3137 C CD2   . TYR A 1 404 ? -0.722  -11.950 57.114  1.00 42.16 404 A 1 
ATOM 3138 C CE1   . TYR A 1 404 ? 2.001   -11.899 57.831  1.00 38.08 404 A 1 
ATOM 3139 C CE2   . TYR A 1 404 ? 0.206   -11.266 56.308  1.00 37.19 404 A 1 
ATOM 3140 C CZ    . TYR A 1 404 ? 1.573   -11.241 56.669  1.00 39.62 404 A 1 
ATOM 3141 O OH    . TYR A 1 404 ? 2.472   -10.578 55.876  1.00 38.77 404 A 1 
ATOM 3142 N N     . SER A 1 405 ? -1.230  -16.970 59.952  1.00 47.68 405 A 1 
ATOM 3143 C CA    . SER A 1 405 ? -1.330  -17.875 61.080  1.00 49.56 405 A 1 
ATOM 3144 C C     . SER A 1 405 ? -0.879  -17.119 62.323  1.00 48.66 405 A 1 
ATOM 3145 O O     . SER A 1 405 ? 0.282   -16.709 62.415  1.00 45.77 405 A 1 
ATOM 3146 C CB    . SER A 1 405 ? -0.470  -19.117 60.854  1.00 44.53 405 A 1 
ATOM 3147 O OG    . SER A 1 405 ? 0.873   -18.760 60.593  1.00 40.29 405 A 1 
ATOM 3148 N N     . THR A 1 406 ? -1.792  -16.922 63.247  1.00 47.23 406 A 1 
ATOM 3149 C CA    . THR A 1 406 ? -1.465  -16.426 64.583  1.00 52.14 406 A 1 
ATOM 3150 C C     . THR A 1 406 ? -0.470  -17.401 65.197  1.00 51.37 406 A 1 
ATOM 3151 O O     . THR A 1 406 ? -0.856  -18.501 65.610  1.00 49.13 406 A 1 
ATOM 3152 C CB    . THR A 1 406 ? -2.722  -16.331 65.454  1.00 46.99 406 A 1 
ATOM 3153 O OG1   . THR A 1 406 ? -3.523  -17.491 65.302  1.00 40.95 406 A 1 
ATOM 3154 C CG2   . THR A 1 406 ? -3.589  -15.135 65.068  1.00 41.85 406 A 1 
ATOM 3155 N N     . VAL A 1 407 ? 0.815   -17.056 65.223  1.00 45.61 407 A 1 
ATOM 3156 C CA    . VAL A 1 407 ? 1.847   -17.815 65.926  1.00 49.34 407 A 1 
ATOM 3157 C C     . VAL A 1 407 ? 1.426   -17.809 67.397  1.00 46.57 407 A 1 
ATOM 3158 O O     . VAL A 1 407 ? 1.319   -16.716 67.970  1.00 45.00 407 A 1 
ATOM 3159 C CB    . VAL A 1 407 ? 3.247   -17.209 65.748  1.00 46.73 407 A 1 
ATOM 3160 C CG1   . VAL A 1 407 ? 4.306   -18.064 66.447  1.00 41.79 407 A 1 
ATOM 3161 C CG2   . VAL A 1 407 ? 3.624   -17.116 64.268  1.00 44.16 407 A 1 
ATOM 3162 N N     . PRO A 1 408 ? 1.076   -18.972 68.012  1.00 40.38 408 A 1 
ATOM 3163 C CA    . PRO A 1 408 ? 0.689   -18.980 69.406  1.00 43.55 408 A 1 
ATOM 3164 C C     . PRO A 1 408 ? 1.914   -18.517 70.211  1.00 43.15 408 A 1 
ATOM 3165 O O     . PRO A 1 408 ? 2.998   -19.089 70.090  1.00 42.59 408 A 1 
ATOM 3166 C CB    . PRO A 1 408 ? 0.248   -20.419 69.717  1.00 40.64 408 A 1 
ATOM 3167 C CG    . PRO A 1 408 ? 1.002   -21.249 68.686  1.00 39.09 408 A 1 
ATOM 3168 C CD    . PRO A 1 408 ? 1.138   -20.322 67.479  1.00 43.46 408 A 1 
ATOM 3169 N N     . TRP A 1 409 ? 1.731   -17.476 71.003  1.00 43.79 409 A 1 
ATOM 3170 C CA    . TRP A 1 409 ? 2.691   -17.116 72.054  1.00 43.60 409 A 1 
ATOM 3171 C C     . TRP A 1 409 ? 2.735   -18.277 73.055  1.00 41.29 409 A 1 
ATOM 3172 O O     . TRP A 1 409 ? 1.815   -18.428 73.861  1.00 38.66 409 A 1 
ATOM 3173 C CB    . TRP A 1 409 ? 2.272   -15.798 72.724  1.00 40.25 409 A 1 
ATOM 3174 C CG    . TRP A 1 409 ? 2.668   -14.552 72.007  1.00 36.40 409 A 1 
ATOM 3175 C CD1   . TRP A 1 409 ? 2.320   -14.186 70.765  1.00 31.17 409 A 1 
ATOM 3176 C CD2   . TRP A 1 409 ? 3.517   -13.475 72.529  1.00 33.08 409 A 1 
ATOM 3177 N NE1   . TRP A 1 409 ? 2.886   -12.949 70.452  1.00 28.63 409 A 1 
ATOM 3178 C CE2   . TRP A 1 409 ? 3.619   -12.485 71.508  1.00 31.98 409 A 1 
ATOM 3179 C CE3   . TRP A 1 409 ? 4.182   -13.251 73.744  1.00 35.56 409 A 1 
ATOM 3180 C CZ2   . TRP A 1 409 ? 4.382   -11.316 71.705  1.00 35.78 409 A 1 
ATOM 3181 C CZ3   . TRP A 1 409 ? 4.934   -12.083 73.945  1.00 34.18 409 A 1 
ATOM 3182 C CH2   . TRP A 1 409 ? 5.039   -11.120 72.941  1.00 34.21 409 A 1 
ATOM 3183 N N     . PHE A 1 410 ? 3.766   -19.132 72.944  1.00 46.89 410 A 1 
ATOM 3184 C CA    . PHE A 1 410 ? 4.236   -20.014 74.018  1.00 43.64 410 A 1 
ATOM 3185 C C     . PHE A 1 410 ? 5.237   -19.257 74.898  1.00 41.41 410 A 1 
ATOM 3186 O O     . PHE A 1 410 ? 6.040   -18.481 74.348  1.00 34.71 410 A 1 
ATOM 3187 C CB    . PHE A 1 410 ? 4.843   -21.298 73.451  1.00 41.39 410 A 1 
ATOM 3188 C CG    . PHE A 1 410 ? 3.834   -22.412 73.268  1.00 38.39 410 A 1 
ATOM 3189 C CD1   . PHE A 1 410 ? 3.432   -23.177 74.375  1.00 33.32 410 A 1 
ATOM 3190 C CD2   . PHE A 1 410 ? 3.288   -22.676 72.003  1.00 32.53 410 A 1 
ATOM 3191 C CE1   . PHE A 1 410 ? 2.493   -24.214 74.207  1.00 29.58 410 A 1 
ATOM 3192 C CE2   . PHE A 1 410 ? 2.348   -23.708 71.842  1.00 33.22 410 A 1 
ATOM 3193 C CZ    . PHE A 1 410 ? 1.949   -24.477 72.943  1.00 37.16 410 A 1 
ATOM 3194 O OXT   . PHE A 1 410 ? 5.152   -19.528 76.121  1.00 42.45 410 A 1 
ATOM 3195 N N     . PHE B 2 1   ? 18.149  -26.155 1.064   1.00 36.42 1   B 1 
ATOM 3196 C CA    . PHE B 2 1   ? 17.059  -25.983 2.025   1.00 39.64 1   B 1 
ATOM 3197 C C     . PHE B 2 1   ? 16.552  -24.549 1.901   1.00 45.28 1   B 1 
ATOM 3198 O O     . PHE B 2 1   ? 17.281  -23.639 2.285   1.00 41.38 1   B 1 
ATOM 3199 C CB    . PHE B 2 1   ? 17.549  -26.242 3.443   1.00 34.51 1   B 1 
ATOM 3200 C CG    . PHE B 2 1   ? 17.630  -27.698 3.817   1.00 31.06 1   B 1 
ATOM 3201 C CD1   . PHE B 2 1   ? 16.534  -28.326 4.405   1.00 29.22 1   B 1 
ATOM 3202 C CD2   . PHE B 2 1   ? 18.794  -28.434 3.555   1.00 29.04 1   B 1 
ATOM 3203 C CE1   . PHE B 2 1   ? 16.597  -29.682 4.734   1.00 25.87 1   B 1 
ATOM 3204 C CE2   . PHE B 2 1   ? 18.861  -29.801 3.884   1.00 25.17 1   B 1 
ATOM 3205 C CZ    . PHE B 2 1   ? 17.764  -30.426 4.482   1.00 27.22 1   B 1 
ATOM 3206 N N     . SER B 2 2   ? 15.357  -24.328 1.340   1.00 45.34 2   B 1 
ATOM 3207 C CA    . SER B 2 2   ? 14.739  -23.000 1.321   1.00 50.46 2   B 1 
ATOM 3208 C C     . SER B 2 2   ? 14.618  -22.513 2.759   1.00 55.12 2   B 1 
ATOM 3209 O O     . SER B 2 2   ? 14.144  -23.251 3.621   1.00 51.68 2   B 1 
ATOM 3210 C CB    . SER B 2 2   ? 13.360  -23.055 0.661   1.00 47.14 2   B 1 
ATOM 3211 O OG    . SER B 2 2   ? 13.406  -23.831 -0.507  1.00 41.17 2   B 1 
ATOM 3212 N N     . SER B 2 3   ? 15.093  -21.302 3.069   1.00 56.09 3   B 1 
ATOM 3213 C CA    . SER B 2 3   ? 15.128  -20.834 4.450   1.00 62.42 3   B 1 
ATOM 3214 C C     . SER B 2 3   ? 13.705  -20.801 5.019   1.00 66.41 3   B 1 
ATOM 3215 O O     . SER B 2 3   ? 12.751  -20.552 4.271   1.00 62.43 3   B 1 
ATOM 3216 C CB    . SER B 2 3   ? 15.826  -19.470 4.554   1.00 55.47 3   B 1 
ATOM 3217 O OG    . SER B 2 3   ? 15.016  -18.437 4.043   1.00 46.52 3   B 1 
ATOM 3218 N N     . PRO B 2 4   ? 13.491  -21.021 6.344   1.00 57.41 4   B 1 
ATOM 3219 C CA    . PRO B 2 4   ? 12.138  -21.003 6.905   1.00 56.97 4   B 1 
ATOM 3220 C C     . PRO B 2 4   ? 11.398  -19.689 6.632   1.00 59.72 4   B 1 
ATOM 3221 O O     . PRO B 2 4   ? 10.175  -19.688 6.484   1.00 57.87 4   B 1 
ATOM 3222 C CB    . PRO B 2 4   ? 12.328  -21.292 8.402   1.00 51.98 4   B 1 
ATOM 3223 C CG    . PRO B 2 4   ? 13.807  -20.997 8.669   1.00 51.42 4   B 1 
ATOM 3224 C CD    . PRO B 2 4   ? 14.481  -21.314 7.343   1.00 52.62 4   B 1 
ATOM 3225 N N     . LYS B 2 5   ? 12.127  -18.572 6.485   1.00 60.49 5   B 1 
ATOM 3226 C CA    . LYS B 2 5   ? 11.575  -17.284 6.037   1.00 60.23 5   B 1 
ATOM 3227 C C     . LYS B 2 5   ? 11.066  -17.326 4.591   1.00 64.57 5   B 1 
ATOM 3228 O O     . LYS B 2 5   ? 10.093  -16.643 4.284   1.00 58.90 5   B 1 
ATOM 3229 C CB    . LYS B 2 5   ? 12.609  -16.170 6.188   1.00 50.88 5   B 1 
ATOM 3230 C CG    . LYS B 2 5   ? 12.784  -15.689 7.631   1.00 44.04 5   B 1 
ATOM 3231 C CD    . LYS B 2 5   ? 13.701  -14.467 7.657   1.00 39.14 5   B 1 
ATOM 3232 C CE    . LYS B 2 5   ? 13.808  -13.858 9.044   1.00 32.79 5   B 1 
ATOM 3233 N NZ    . LYS B 2 5   ? 14.611  -12.607 9.055   1.00 28.58 5   B 1 
ATOM 3234 N N     . GLU B 2 6   ? 11.682  -18.092 3.691   1.00 70.14 6   B 1 
ATOM 3235 C CA    . GLU B 2 6   ? 11.229  -18.223 2.303   1.00 73.89 6   B 1 
ATOM 3236 C C     . GLU B 2 6   ? 9.929   -19.009 2.195   1.00 78.35 6   B 1 
ATOM 3237 O O     . GLU B 2 6   ? 9.044   -18.624 1.442   1.00 73.18 6   B 1 
ATOM 3238 C CB    . GLU B 2 6   ? 12.294  -18.875 1.427   1.00 65.17 6   B 1 
ATOM 3239 C CG    . GLU B 2 6   ? 13.382  -17.871 1.080   1.00 55.51 6   B 1 
ATOM 3240 C CD    . GLU B 2 6   ? 14.536  -18.487 0.298   1.00 49.60 6   B 1 
ATOM 3241 O OE1   . GLU B 2 6   ? 15.172  -17.722 -0.458  1.00 46.09 6   B 1 
ATOM 3242 O OE2   . GLU B 2 6   ? 14.809  -19.687 0.517   1.00 46.38 6   B 1 
ATOM 3243 N N     . GLN B 2 7   ? 9.727   -20.057 3.022   1.00 75.03 7   B 1 
ATOM 3244 C CA    . GLN B 2 7   ? 8.449   -20.776 3.081   1.00 79.81 7   B 1 
ATOM 3245 C C     . GLN B 2 7   ? 7.283   -19.880 3.527   1.00 85.03 7   B 1 
ATOM 3246 O O     . GLN B 2 7   ? 6.127   -20.141 3.204   1.00 80.42 7   B 1 
ATOM 3247 C CB    . GLN B 2 7   ? 8.559   -21.971 4.020   1.00 72.67 7   B 1 
ATOM 3248 C CG    . GLN B 2 7   ? 9.476   -23.069 3.453   1.00 64.19 7   B 1 
ATOM 3249 C CD    . GLN B 2 7   ? 9.436   -24.336 4.301   1.00 55.43 7   B 1 
ATOM 3250 O OE1   . GLN B 2 7   ? 8.824   -24.411 5.355   1.00 53.44 7   B 1 
ATOM 3251 N NE2   . GLN B 2 7   ? 10.077  -25.396 3.851   1.00 47.95 7   B 1 
ATOM 3252 N N     . ASP B 2 8   ? 7.563   -18.785 4.230   1.00 81.51 8   B 1 
ATOM 3253 C CA    . ASP B 2 8   ? 6.564   -17.796 4.631   1.00 83.13 8   B 1 
ATOM 3254 C C     . ASP B 2 8   ? 6.099   -16.869 3.499   1.00 86.94 8   B 1 
ATOM 3255 O O     . ASP B 2 8   ? 5.094   -16.164 3.669   1.00 82.25 8   B 1 
ATOM 3256 C CB    . ASP B 2 8   ? 7.136   -16.979 5.791   1.00 76.50 8   B 1 
ATOM 3257 C CG    . ASP B 2 8   ? 6.605   -17.375 7.163   1.00 68.18 8   B 1 
ATOM 3258 O OD1   . ASP B 2 8   ? 5.860   -18.372 7.290   1.00 61.06 8   B 1 
ATOM 3259 O OD2   . ASP B 2 8   ? 6.826   -16.546 8.077   1.00 60.93 8   B 1 
ATOM 3260 N N     . ARG B 2 9   ? 6.801   -16.859 2.354   1.00 92.69 9   B 1 
ATOM 3261 C CA    . ARG B 2 9   ? 6.450   -16.090 1.154   1.00 93.64 9   B 1 
ATOM 3262 C C     . ARG B 2 9   ? 5.383   -16.781 0.309   1.00 94.77 9   B 1 
ATOM 3263 O O     . ARG B 2 9   ? 4.711   -16.110 -0.474  1.00 91.82 9   B 1 
ATOM 3264 C CB    . ARG B 2 9   ? 7.694   -15.852 0.292   1.00 91.16 9   B 1 
ATOM 3265 C CG    . ARG B 2 9   ? 8.799   -15.082 1.027   1.00 84.41 9   B 1 
ATOM 3266 C CD    . ARG B 2 9   ? 10.017  -14.925 0.128   1.00 81.77 9   B 1 
ATOM 3267 N NE    . ARG B 2 9   ? 11.116  -14.208 0.798   1.00 74.52 9   B 1 
ATOM 3268 C CZ    . ARG B 2 9   ? 12.359  -14.120 0.367   1.00 68.07 9   B 1 
ATOM 3269 N NH1   . ARG B 2 9   ? 12.732  -14.655 -0.766  1.00 64.16 9   B 1 
ATOM 3270 N NH2   . ARG B 2 9   ? 13.257  -13.495 1.071   1.00 59.84 9   B 1 
ATOM 3271 N N     . PHE B 2 10  ? 5.218   -18.093 0.493   1.00 95.54 10  B 1 
ATOM 3272 C CA    . PHE B 2 10  ? 4.306   -18.909 -0.281  1.00 96.28 10  B 1 
ATOM 3273 C C     . PHE B 2 10  ? 3.137   -19.427 0.562   1.00 96.79 10  B 1 
ATOM 3274 O O     . PHE B 2 10  ? 3.150   -19.393 1.805   1.00 95.03 10  B 1 
ATOM 3275 C CB    . PHE B 2 10  ? 5.096   -20.047 -0.942  1.00 95.49 10  B 1 
ATOM 3276 C CG    . PHE B 2 10  ? 6.283   -19.584 -1.762  1.00 95.30 10  B 1 
ATOM 3277 C CD1   . PHE B 2 10  ? 6.118   -18.634 -2.780  1.00 90.11 10  B 1 
ATOM 3278 C CD2   . PHE B 2 10  ? 7.562   -20.098 -1.509  1.00 88.77 10  B 1 
ATOM 3279 C CE1   . PHE B 2 10  ? 7.218   -18.192 -3.532  1.00 86.28 10  B 1 
ATOM 3280 C CE2   . PHE B 2 10  ? 8.666   -19.669 -2.258  1.00 87.09 10  B 1 
ATOM 3281 C CZ    . PHE B 2 10  ? 8.499   -18.715 -3.279  1.00 88.58 10  B 1 
ATOM 3282 N N     . LEU B 2 11  ? 2.086   -19.920 -0.096  1.00 96.50 11  B 1 
ATOM 3283 C CA    . LEU B 2 11  ? 1.023   -20.652 0.578   1.00 96.98 11  B 1 
ATOM 3284 C C     . LEU B 2 11  ? 1.568   -21.970 1.162   1.00 96.76 11  B 1 
ATOM 3285 O O     . LEU B 2 11  ? 2.513   -22.533 0.624   1.00 95.29 11  B 1 
ATOM 3286 C CB    . LEU B 2 11  ? -0.144  -20.908 -0.383  1.00 96.96 11  B 1 
ATOM 3287 C CG    . LEU B 2 11  ? -0.891  -19.630 -0.829  1.00 96.30 11  B 1 
ATOM 3288 C CD1   . LEU B 2 11  ? -2.017  -20.018 -1.772  1.00 93.82 11  B 1 
ATOM 3289 C CD2   . LEU B 2 11  ? -1.507  -18.880 0.352   1.00 92.94 11  B 1 
ATOM 3290 N N     . PRO B 2 12  ? 0.993   -22.502 2.275   1.00 95.40 12  B 1 
ATOM 3291 C CA    . PRO B 2 12  ? 1.508   -23.726 2.881   1.00 95.06 12  B 1 
ATOM 3292 C C     . PRO B 2 12  ? 1.413   -24.931 1.942   1.00 95.62 12  B 1 
ATOM 3293 O O     . PRO B 2 12  ? 0.318   -25.294 1.507   1.00 94.96 12  B 1 
ATOM 3294 C CB    . PRO B 2 12  ? 0.683   -23.935 4.152   1.00 93.79 12  B 1 
ATOM 3295 C CG    . PRO B 2 12  ? 0.151   -22.534 4.482   1.00 91.51 12  B 1 
ATOM 3296 C CD    . PRO B 2 12  ? -0.036  -21.906 3.103   1.00 93.93 12  B 1 
ATOM 3297 N N     . ILE B 2 13  ? 2.543   -25.615 1.718   1.00 93.91 13  B 1 
ATOM 3298 C CA    . ILE B 2 13  ? 2.637   -26.760 0.797   1.00 94.46 13  B 1 
ATOM 3299 C C     . ILE B 2 13  ? 1.638   -27.877 1.121   1.00 95.17 13  B 1 
ATOM 3300 O O     . ILE B 2 13  ? 1.126   -28.543 0.223   1.00 94.80 13  B 1 
ATOM 3301 C CB    . ILE B 2 13  ? 4.087   -27.292 0.786   1.00 93.77 13  B 1 
ATOM 3302 C CG1   . ILE B 2 13  ? 4.367   -28.299 -0.347  1.00 91.13 13  B 1 
ATOM 3303 C CG2   . ILE B 2 13  ? 4.479   -27.934 2.131   1.00 89.18 13  B 1 
ATOM 3304 C CD1   . ILE B 2 13  ? 4.254   -27.694 -1.749  1.00 83.35 13  B 1 
ATOM 3305 N N     . ALA B 2 14  ? 1.298   -28.077 2.409   1.00 94.67 14  B 1 
ATOM 3306 C CA    . ALA B 2 14  ? 0.321   -29.078 2.824   1.00 94.11 14  B 1 
ATOM 3307 C C     . ALA B 2 14  ? -1.103  -28.761 2.326   1.00 95.38 14  B 1 
ATOM 3308 O O     . ALA B 2 14  ? -1.851  -29.680 1.977   1.00 94.68 14  B 1 
ATOM 3309 C CB    . ALA B 2 14  ? 0.355   -29.189 4.348   1.00 92.43 14  B 1 
ATOM 3310 N N     . ASN B 2 15  ? -1.484  -27.466 2.291   1.00 95.40 15  B 1 
ATOM 3311 C CA    . ASN B 2 15  ? -2.778  -27.033 1.771   1.00 95.88 15  B 1 
ATOM 3312 C C     . ASN B 2 15  ? -2.815  -27.164 0.248   1.00 96.85 15  B 1 
ATOM 3313 O O     . ASN B 2 15  ? -3.743  -27.771 -0.278  1.00 96.57 15  B 1 
ATOM 3314 C CB    . ASN B 2 15  ? -3.069  -25.589 2.213   1.00 95.31 15  B 1 
ATOM 3315 C CG    . ASN B 2 15  ? -3.289  -25.449 3.708   1.00 93.81 15  B 1 
ATOM 3316 O OD1   . ASN B 2 15  ? -2.466  -25.782 4.536   1.00 83.89 15  B 1 
ATOM 3317 N ND2   . ASN B 2 15  ? -4.428  -24.933 4.110   1.00 84.21 15  B 1 
ATOM 3318 N N     . VAL B 2 16  ? -1.770  -26.690 -0.435  1.00 96.90 16  B 1 
ATOM 3319 C CA    . VAL B 2 16  ? -1.625  -26.821 -1.895  1.00 97.64 16  B 1 
ATOM 3320 C C     . VAL B 2 16  ? -1.696  -28.295 -2.307  1.00 97.81 16  B 1 
ATOM 3321 O O     . VAL B 2 16  ? -2.523  -28.668 -3.128  1.00 97.51 16  B 1 
ATOM 3322 C CB    . VAL B 2 16  ? -0.316  -26.167 -2.374  1.00 97.60 16  B 1 
ATOM 3323 C CG1   . VAL B 2 16  ? -0.110  -26.332 -3.882  1.00 96.13 16  B 1 
ATOM 3324 C CG2   . VAL B 2 16  ? -0.313  -24.663 -2.050  1.00 96.22 16  B 1 
ATOM 3325 N N     . SER B 2 17  ? -0.925  -29.170 -1.646  1.00 97.37 17  B 1 
ATOM 3326 C CA    . SER B 2 17  ? -0.927  -30.608 -1.939  1.00 97.17 17  B 1 
ATOM 3327 C C     . SER B 2 17  ? -2.289  -31.273 -1.737  1.00 97.43 17  B 1 
ATOM 3328 O O     . SER B 2 17  ? -2.610  -32.242 -2.425  1.00 96.94 17  B 1 
ATOM 3329 C CB    . SER B 2 17  ? 0.066   -31.353 -1.054  1.00 96.12 17  B 1 
ATOM 3330 O OG    . SER B 2 17  ? 1.385   -30.869 -1.199  1.00 82.52 17  B 1 
ATOM 3331 N N     . ARG B 2 18  ? -3.091  -30.802 -0.755  1.00 97.24 18  B 1 
ATOM 3332 C CA    . ARG B 2 18  ? -4.442  -31.325 -0.523  1.00 96.93 18  B 1 
ATOM 3333 C C     . ARG B 2 18  ? -5.384  -30.959 -1.666  1.00 97.45 18  B 1 
ATOM 3334 O O     . ARG B 2 18  ? -6.147  -31.809 -2.091  1.00 96.41 18  B 1 
ATOM 3335 C CB    . ARG B 2 18  ? -4.977  -30.815 0.822   1.00 95.70 18  B 1 
ATOM 3336 C CG    . ARG B 2 18  ? -6.248  -31.566 1.255   1.00 88.02 18  B 1 
ATOM 3337 C CD    . ARG B 2 18  ? -6.894  -30.933 2.495   1.00 87.11 18  B 1 
ATOM 3338 N NE    . ARG B 2 18  ? -5.951  -30.827 3.635   1.00 76.92 18  B 1 
ATOM 3339 C CZ    . ARG B 2 18  ? -5.627  -29.726 4.296   1.00 70.33 18  B 1 
ATOM 3340 N NH1   . ARG B 2 18  ? -6.199  -28.575 4.041   1.00 60.98 18  B 1 
ATOM 3341 N NH2   . ARG B 2 18  ? -4.726  -29.757 5.226   1.00 60.87 18  B 1 
ATOM 3342 N N     . ILE B 2 19  ? -5.299  -29.719 -2.171  1.00 97.62 19  B 1 
ATOM 3343 C CA    . ILE B 2 19  ? -6.110  -29.239 -3.293  1.00 97.92 19  B 1 
ATOM 3344 C C     . ILE B 2 19  ? -5.710  -29.966 -4.585  1.00 98.18 19  B 1 
ATOM 3345 O O     . ILE B 2 19  ? -6.576  -30.510 -5.261  1.00 97.67 19  B 1 
ATOM 3346 C CB    . ILE B 2 19  ? -6.026  -27.709 -3.421  1.00 97.90 19  B 1 
ATOM 3347 C CG1   . ILE B 2 19  ? -6.596  -27.015 -2.157  1.00 97.01 19  B 1 
ATOM 3348 C CG2   . ILE B 2 19  ? -6.794  -27.227 -4.665  1.00 97.08 19  B 1 
ATOM 3349 C CD1   . ILE B 2 19  ? -6.179  -25.553 -2.018  1.00 93.26 19  B 1 
ATOM 3350 N N     . MET B 2 20  ? -4.404  -30.099 -4.869  1.00 98.26 20  B 1 
ATOM 3351 C CA    . MET B 2 20  ? -3.913  -30.861 -6.028  1.00 98.39 20  B 1 
ATOM 3352 C C     . MET B 2 20  ? -4.456  -32.290 -6.067  1.00 98.23 20  B 1 
ATOM 3353 O O     . MET B 2 20  ? -4.836  -32.783 -7.118  1.00 97.27 20  B 1 
ATOM 3354 C CB    . MET B 2 20  ? -2.379  -30.914 -6.016  1.00 98.30 20  B 1 
ATOM 3355 C CG    . MET B 2 20  ? -1.703  -29.563 -6.272  1.00 97.69 20  B 1 
ATOM 3356 S SD    . MET B 2 20  ? 0.106   -29.652 -6.145  1.00 96.79 20  B 1 
ATOM 3357 C CE    . MET B 2 20  ? 0.495   -30.416 -7.735  1.00 90.66 20  B 1 
ATOM 3358 N N     . LYS B 2 21  ? -4.548  -32.976 -4.906  1.00 98.04 21  B 1 
ATOM 3359 C CA    . LYS B 2 21  ? -5.098  -34.335 -4.838  1.00 97.80 21  B 1 
ATOM 3360 C C     . LYS B 2 21  ? -6.580  -34.421 -5.209  1.00 97.73 21  B 1 
ATOM 3361 O O     . LYS B 2 21  ? -6.997  -35.481 -5.641  1.00 96.44 21  B 1 
ATOM 3362 C CB    . LYS B 2 21  ? -4.883  -34.935 -3.448  1.00 97.08 21  B 1 
ATOM 3363 C CG    . LYS B 2 21  ? -3.441  -35.404 -3.244  1.00 91.85 21  B 1 
ATOM 3364 C CD    . LYS B 2 21  ? -3.283  -35.955 -1.830  1.00 81.30 21  B 1 
ATOM 3365 C CE    . LYS B 2 21  ? -1.873  -36.464 -1.612  1.00 72.99 21  B 1 
ATOM 3366 N NZ    . LYS B 2 21  ? -1.783  -37.281 -0.380  1.00 60.66 21  B 1 
ATOM 3367 N N     . LYS B 2 22  ? -7.357  -33.347 -5.037  1.00 97.19 22  B 1 
ATOM 3368 C CA    . LYS B 2 22  ? -8.773  -33.321 -5.453  1.00 96.45 22  B 1 
ATOM 3369 C C     . LYS B 2 22  ? -8.923  -33.358 -6.976  1.00 96.69 22  B 1 
ATOM 3370 O O     . LYS B 2 22  ? -9.902  -33.908 -7.458  1.00 95.01 22  B 1 
ATOM 3371 C CB    . LYS B 2 22  ? -9.489  -32.075 -4.925  1.00 94.95 22  B 1 
ATOM 3372 C CG    . LYS B 2 22  ? -9.633  -31.961 -3.403  1.00 87.61 22  B 1 
ATOM 3373 C CD    . LYS B 2 22  ? -10.383 -30.650 -3.123  1.00 83.50 22  B 1 
ATOM 3374 C CE    . LYS B 2 22  ? -10.785 -30.414 -1.669  1.00 74.53 22  B 1 
ATOM 3375 N NZ    . LYS B 2 22  ? -11.625 -29.187 -1.578  1.00 66.23 22  B 1 
ATOM 3376 N N     . ALA B 2 23  ? -7.970  -32.774 -7.715  1.00 96.82 23  B 1 
ATOM 3377 C CA    . ALA B 2 23  ? -7.993  -32.732 -9.177  1.00 96.34 23  B 1 
ATOM 3378 C C     . ALA B 2 23  ? -7.530  -34.037 -9.840  1.00 96.54 23  B 1 
ATOM 3379 O O     . ALA B 2 23  ? -7.612  -34.174 -11.054 1.00 94.54 23  B 1 
ATOM 3380 C CB    . ALA B 2 23  ? -7.118  -31.562 -9.639  1.00 95.10 23  B 1 
ATOM 3381 N N     . LEU B 2 24  ? -6.990  -34.995 -9.059  1.00 96.89 24  B 1 
ATOM 3382 C CA    . LEU B 2 24  ? -6.347  -36.193 -9.584  1.00 96.80 24  B 1 
ATOM 3383 C C     . LEU B 2 24  ? -7.102  -37.471 -9.205  1.00 96.80 24  B 1 
ATOM 3384 O O     . LEU B 2 24  ? -7.709  -37.535 -8.133  1.00 94.78 24  B 1 
ATOM 3385 C CB    . LEU B 2 24  ? -4.896  -36.251 -9.091  1.00 96.07 24  B 1 
ATOM 3386 C CG    . LEU B 2 24  ? -3.988  -35.110 -9.600  1.00 95.28 24  B 1 
ATOM 3387 C CD1   . LEU B 2 24  ? -2.594  -35.281 -9.004  1.00 91.57 24  B 1 
ATOM 3388 C CD2   . LEU B 2 24  ? -3.861  -35.096 -11.117 1.00 91.22 24  B 1 
ATOM 3389 N N     . PRO B 2 25  ? -6.994  -38.549 -10.038 1.00 96.66 25  B 1 
ATOM 3390 C CA    . PRO B 2 25  ? -7.478  -39.887 -9.688  1.00 96.18 25  B 1 
ATOM 3391 C C     . PRO B 2 25  ? -6.855  -40.414 -8.387  1.00 96.23 25  B 1 
ATOM 3392 O O     . PRO B 2 25  ? -5.715  -40.096 -8.046  1.00 94.26 25  B 1 
ATOM 3393 C CB    . PRO B 2 25  ? -7.120  -40.779 -10.881 1.00 94.62 25  B 1 
ATOM 3394 C CG    . PRO B 2 25  ? -6.967  -39.807 -12.042 1.00 92.03 25  B 1 
ATOM 3395 C CD    . PRO B 2 25  ? -6.434  -38.550 -11.377 1.00 95.41 25  B 1 
ATOM 3396 N N     . ALA B 2 26  ? -7.564  -41.290 -7.667  1.00 95.72 26  B 1 
ATOM 3397 C CA    . ALA B 2 26  ? -7.112  -41.818 -6.373  1.00 95.32 26  B 1 
ATOM 3398 C C     . ALA B 2 26  ? -5.763  -42.569 -6.440  1.00 95.30 26  B 1 
ATOM 3399 O O     . ALA B 2 26  ? -5.010  -42.593 -5.460  1.00 91.59 26  B 1 
ATOM 3400 C CB    . ALA B 2 26  ? -8.216  -42.726 -5.820  1.00 93.43 26  B 1 
ATOM 3401 N N     . ASN B 2 27  ? -5.433  -43.164 -7.582  1.00 94.99 27  B 1 
ATOM 3402 C CA    . ASN B 2 27  ? -4.186  -43.896 -7.819  1.00 94.31 27  B 1 
ATOM 3403 C C     . ASN B 2 27  ? -3.015  -43.010 -8.291  1.00 94.90 27  B 1 
ATOM 3404 O O     . ASN B 2 27  ? -1.904  -43.518 -8.450  1.00 90.98 27  B 1 
ATOM 3405 C CB    . ASN B 2 27  ? -4.465  -45.046 -8.807  1.00 91.96 27  B 1 
ATOM 3406 C CG    . ASN B 2 27  ? -4.848  -44.559 -10.197 1.00 86.61 27  B 1 
ATOM 3407 O OD1   . ASN B 2 27  ? -5.264  -43.444 -10.409 1.00 72.98 27  B 1 
ATOM 3408 N ND2   . ASN B 2 27  ? -4.734  -45.397 -11.212 1.00 77.59 27  B 1 
ATOM 3409 N N     . ALA B 2 28  ? -3.255  -41.717 -8.527  1.00 95.18 28  B 1 
ATOM 3410 C CA    . ALA B 2 28  ? -2.228  -40.790 -8.971  1.00 95.46 28  B 1 
ATOM 3411 C C     . ALA B 2 28  ? -1.248  -40.441 -7.842  1.00 95.94 28  B 1 
ATOM 3412 O O     . ALA B 2 28  ? -1.589  -40.358 -6.659  1.00 93.68 28  B 1 
ATOM 3413 C CB    . ALA B 2 28  ? -2.877  -39.540 -9.557  1.00 93.97 28  B 1 
ATOM 3414 N N     . LYS B 2 29  ? 0.010   -40.190 -8.232  1.00 96.96 29  B 1 
ATOM 3415 C CA    . LYS B 2 29  ? 1.052   -39.691 -7.341  1.00 96.93 29  B 1 
ATOM 3416 C C     . LYS B 2 29  ? 1.480   -38.297 -7.786  1.00 97.40 29  B 1 
ATOM 3417 O O     . LYS B 2 29  ? 1.369   -37.949 -8.957  1.00 95.93 29  B 1 
ATOM 3418 C CB    . LYS B 2 29  ? 2.227   -40.672 -7.288  1.00 95.61 29  B 1 
ATOM 3419 C CG    . LYS B 2 29  ? 1.830   -42.035 -6.691  1.00 90.31 29  B 1 
ATOM 3420 C CD    . LYS B 2 29  ? 3.028   -42.987 -6.647  1.00 84.09 29  B 1 
ATOM 3421 C CE    . LYS B 2 29  ? 2.601   -44.348 -6.103  1.00 76.64 29  B 1 
ATOM 3422 N NZ    . LYS B 2 29  ? 3.718   -45.324 -6.099  1.00 66.03 29  B 1 
ATOM 3423 N N     . ILE B 2 30  ? 1.975   -37.490 -6.848  1.00 96.15 30  B 1 
ATOM 3424 C CA    . ILE B 2 30  ? 2.493   -36.149 -7.119  1.00 96.76 30  B 1 
ATOM 3425 C C     . ILE B 2 30  ? 3.928   -36.085 -6.610  1.00 96.70 30  B 1 
ATOM 3426 O O     . ILE B 2 30  ? 4.169   -36.332 -5.419  1.00 95.17 30  B 1 
ATOM 3427 C CB    . ILE B 2 30  ? 1.620   -35.051 -6.481  1.00 96.38 30  B 1 
ATOM 3428 C CG1   . ILE B 2 30  ? 0.111   -35.244 -6.734  1.00 93.22 30  B 1 
ATOM 3429 C CG2   . ILE B 2 30  ? 2.072   -33.680 -7.013  1.00 93.04 30  B 1 
ATOM 3430 C CD1   . ILE B 2 30  ? -0.778  -34.268 -5.954  1.00 91.36 30  B 1 
ATOM 3431 N N     . SER B 2 31  ? 4.871   -35.761 -7.493  1.00 97.79 31  B 1 
ATOM 3432 C CA    . SER B 2 31  ? 6.270   -35.565 -7.131  1.00 97.46 31  B 1 
ATOM 3433 C C     . SER B 2 31  ? 6.433   -34.369 -6.191  1.00 97.66 31  B 1 
ATOM 3434 O O     . SER B 2 31  ? 5.532   -33.539 -6.027  1.00 96.80 31  B 1 
ATOM 3435 C CB    . SER B 2 31  ? 7.133   -35.418 -8.389  1.00 96.26 31  B 1 
ATOM 3436 O OG    . SER B 2 31  ? 6.822   -34.191 -8.999  1.00 86.44 31  B 1 
ATOM 3437 N N     . LYS B 2 32  ? 7.558   -34.300 -5.465  1.00 96.47 32  B 1 
ATOM 3438 C CA    . LYS B 2 32  ? 7.826   -33.215 -4.524  1.00 96.08 32  B 1 
ATOM 3439 C C     . LYS B 2 32  ? 8.019   -31.881 -5.255  1.00 96.41 32  B 1 
ATOM 3440 O O     . LYS B 2 32  ? 7.419   -30.888 -4.858  1.00 95.33 32  B 1 
ATOM 3441 C CB    . LYS B 2 32  ? 9.051   -33.581 -3.667  1.00 94.62 32  B 1 
ATOM 3442 C CG    . LYS B 2 32  ? 9.321   -32.502 -2.611  1.00 88.82 32  B 1 
ATOM 3443 C CD    . LYS B 2 32  ? 10.613  -32.780 -1.841  1.00 81.67 32  B 1 
ATOM 3444 C CE    . LYS B 2 32  ? 10.908  -31.539 -1.005  1.00 70.18 32  B 1 
ATOM 3445 N NZ    . LYS B 2 32  ? 12.295  -31.482 -0.502  1.00 60.46 32  B 1 
ATOM 3446 N N     . ASP B 2 33  ? 8.794   -31.894 -6.333  1.00 96.83 33  B 1 
ATOM 3447 C CA    . ASP B 2 33  ? 9.066   -30.755 -7.201  1.00 96.61 33  B 1 
ATOM 3448 C C     . ASP B 2 33  ? 7.799   -30.212 -7.873  1.00 97.32 33  B 1 
ATOM 3449 O O     . ASP B 2 33  ? 7.598   -28.996 -7.896  1.00 95.95 33  B 1 
ATOM 3450 C CB    . ASP B 2 33  ? 10.128  -31.165 -8.247  1.00 94.64 33  B 1 
ATOM 3451 C CG    . ASP B 2 33  ? 9.712   -32.365 -9.122  1.00 85.69 33  B 1 
ATOM 3452 O OD1   . ASP B 2 33  ? 8.924   -33.202 -8.633  1.00 71.44 33  B 1 
ATOM 3453 O OD2   . ASP B 2 33  ? 10.153  -32.443 -10.262 1.00 77.43 33  B 1 
ATOM 3454 N N     . ALA B 2 34  ? 6.853   -31.057 -8.303  1.00 97.22 34  B 1 
ATOM 3455 C CA    . ALA B 2 34  ? 5.562   -30.607 -8.825  1.00 97.56 34  B 1 
ATOM 3456 C C     . ALA B 2 34  ? 4.749   -29.847 -7.768  1.00 97.93 34  B 1 
ATOM 3457 O O     . ALA B 2 34  ? 4.134   -28.824 -8.074  1.00 97.52 34  B 1 
ATOM 3458 C CB    . ALA B 2 34  ? 4.785   -31.813 -9.362  1.00 97.21 34  B 1 
ATOM 3459 N N     . LYS B 2 35  ? 4.754   -30.293 -6.493  1.00 97.69 35  B 1 
ATOM 3460 C CA    . LYS B 2 35  ? 4.068   -29.580 -5.403  1.00 97.61 35  B 1 
ATOM 3461 C C     . LYS B 2 35  ? 4.703   -28.220 -5.126  1.00 97.75 35  B 1 
ATOM 3462 O O     . LYS B 2 35  ? 3.977   -27.254 -4.911  1.00 97.11 35  B 1 
ATOM 3463 C CB    . LYS B 2 35  ? 4.096   -30.402 -4.111  1.00 96.88 35  B 1 
ATOM 3464 C CG    . LYS B 2 35  ? 3.201   -31.638 -4.184  1.00 94.61 35  B 1 
ATOM 3465 C CD    . LYS B 2 35  ? 3.509   -32.571 -3.023  1.00 92.89 35  B 1 
ATOM 3466 C CE    . LYS B 2 35  ? 2.738   -33.864 -3.204  1.00 87.68 35  B 1 
ATOM 3467 N NZ    . LYS B 2 35  ? 3.356   -34.986 -2.466  1.00 81.17 35  B 1 
ATOM 3468 N N     . GLU B 2 36  ? 6.035   -28.141 -5.112  1.00 97.31 36  B 1 
ATOM 3469 C CA    . GLU B 2 36  ? 6.779   -26.903 -4.894  1.00 97.04 36  B 1 
ATOM 3470 C C     . GLU B 2 36  ? 6.573   -25.920 -6.052  1.00 97.35 36  B 1 
ATOM 3471 O O     . GLU B 2 36  ? 6.298   -24.744 -5.810  1.00 96.89 36  B 1 
ATOM 3472 C CB    . GLU B 2 36  ? 8.268   -27.238 -4.673  1.00 96.24 36  B 1 
ATOM 3473 C CG    . GLU B 2 36  ? 8.492   -27.915 -3.315  1.00 93.94 36  B 1 
ATOM 3474 C CD    . GLU B 2 36  ? 9.915   -28.473 -3.060  1.00 92.29 36  B 1 
ATOM 3475 O OE1   . GLU B 2 36  ? 10.177  -28.875 -1.903  1.00 89.59 36  B 1 
ATOM 3476 O OE2   . GLU B 2 36  ? 10.714  -28.574 -4.003  1.00 87.30 36  B 1 
ATOM 3477 N N     . THR B 2 37  ? 6.546   -26.409 -7.294  1.00 97.43 37  B 1 
ATOM 3478 C CA    . THR B 2 37  ? 6.246   -25.594 -8.484  1.00 97.61 37  B 1 
ATOM 3479 C C     . THR B 2 37  ? 4.833   -25.014 -8.419  1.00 97.85 37  B 1 
ATOM 3480 O O     . THR B 2 37  ? 4.667   -23.803 -8.560  1.00 97.60 37  B 1 
ATOM 3481 C CB    . THR B 2 37  ? 6.423   -26.421 -9.760  1.00 97.27 37  B 1 
ATOM 3482 O OG1   . THR B 2 37  ? 7.731   -26.919 -9.836  1.00 93.09 37  B 1 
ATOM 3483 C CG2   . THR B 2 37  ? 6.191   -25.594 -11.018 1.00 92.40 37  B 1 
ATOM 3484 N N     . VAL B 2 38  ? 3.805   -25.812 -8.149  1.00 97.97 38  B 1 
ATOM 3485 C CA    . VAL B 2 38  ? 2.427   -25.304 -8.029  1.00 98.16 38  B 1 
ATOM 3486 C C     . VAL B 2 38  ? 2.279   -24.344 -6.840  1.00 98.26 38  B 1 
ATOM 3487 O O     . VAL B 2 38  ? 1.542   -23.365 -6.924  1.00 97.72 38  B 1 
ATOM 3488 C CB    . VAL B 2 38  ? 1.410   -26.457 -7.960  1.00 98.08 38  B 1 
ATOM 3489 C CG1   . VAL B 2 38  ? -0.029  -25.976 -7.720  1.00 96.88 38  B 1 
ATOM 3490 C CG2   . VAL B 2 38  ? 1.394   -27.231 -9.279  1.00 96.76 38  B 1 
ATOM 3491 N N     . GLN B 2 39  ? 3.008   -24.585 -5.731  1.00 97.86 39  B 1 
ATOM 3492 C CA    . GLN B 2 39  ? 3.040   -23.673 -4.579  1.00 97.61 39  B 1 
ATOM 3493 C C     . GLN B 2 39  ? 3.567   -22.283 -4.960  1.00 97.66 39  B 1 
ATOM 3494 O O     . GLN B 2 39  ? 3.016   -21.276 -4.509  1.00 97.03 39  B 1 
ATOM 3495 C CB    . GLN B 2 39  ? 3.904   -24.300 -3.474  1.00 96.85 39  B 1 
ATOM 3496 C CG    . GLN B 2 39  ? 3.985   -23.430 -2.218  1.00 95.46 39  B 1 
ATOM 3497 C CD    . GLN B 2 39  ? 5.014   -23.921 -1.207  1.00 94.80 39  B 1 
ATOM 3498 O OE1   . GLN B 2 39  ? 5.990   -24.599 -1.502  1.00 88.99 39  B 1 
ATOM 3499 N NE2   . GLN B 2 39  ? 4.846   -23.591 0.053   1.00 86.80 39  B 1 
ATOM 3500 N N     . GLU B 2 40  ? 4.621   -22.222 -5.771  1.00 97.54 40  B 1 
ATOM 3501 C CA    . GLU B 2 40  ? 5.160   -20.969 -6.270  1.00 97.46 40  B 1 
ATOM 3502 C C     . GLU B 2 40  ? 4.198   -20.310 -7.264  1.00 97.66 40  B 1 
ATOM 3503 O O     . GLU B 2 40  ? 3.814   -19.155 -7.063  1.00 97.14 40  B 1 
ATOM 3504 C CB    . GLU B 2 40  ? 6.554   -21.212 -6.855  1.00 96.67 40  B 1 
ATOM 3505 C CG    . GLU B 2 40  ? 7.241   -19.888 -7.220  1.00 92.71 40  B 1 
ATOM 3506 C CD    . GLU B 2 40  ? 8.724   -20.030 -7.584  1.00 89.63 40  B 1 
ATOM 3507 O OE1   . GLU B 2 40  ? 9.333   -18.973 -7.845  1.00 86.32 40  B 1 
ATOM 3508 O OE2   . GLU B 2 40  ? 9.246   -21.160 -7.580  1.00 84.05 40  B 1 
ATOM 3509 N N     . CYS B 2 41  ? 3.673   -21.059 -8.244  1.00 97.98 41  B 1 
ATOM 3510 C CA    . CYS B 2 41  ? 2.730   -20.563 -9.244  1.00 98.10 41  B 1 
ATOM 3511 C C     . CYS B 2 41  ? 1.485   -19.911 -8.624  1.00 98.23 41  B 1 
ATOM 3512 O O     . CYS B 2 41  ? 1.119   -18.807 -9.003  1.00 97.85 41  B 1 
ATOM 3513 C CB    . CYS B 2 41  ? 2.315   -21.713 -10.174 1.00 97.99 41  B 1 
ATOM 3514 S SG    . CYS B 2 41  ? 3.724   -22.283 -11.179 1.00 97.16 41  B 1 
ATOM 3515 N N     . VAL B 2 42  ? 0.851   -20.548 -7.627  1.00 98.22 42  B 1 
ATOM 3516 C CA    . VAL B 2 42  ? -0.338  -19.968 -6.982  1.00 98.24 42  B 1 
ATOM 3517 C C     . VAL B 2 42  ? -0.009  -18.709 -6.175  1.00 98.29 42  B 1 
ATOM 3518 O O     . VAL B 2 42  ? -0.823  -17.797 -6.073  1.00 97.59 42  B 1 
ATOM 3519 C CB    . VAL B 2 42  ? -1.074  -21.019 -6.131  1.00 97.59 42  B 1 
ATOM 3520 C CG1   . VAL B 2 42  ? -0.322  -21.440 -4.869  1.00 94.32 42  B 1 
ATOM 3521 C CG2   . VAL B 2 42  ? -2.463  -20.514 -5.724  1.00 93.29 42  B 1 
ATOM 3522 N N     . SER B 2 43  ? 1.193   -18.605 -5.606  1.00 97.56 43  B 1 
ATOM 3523 C CA    . SER B 2 43  ? 1.628   -17.415 -4.870  1.00 97.34 43  B 1 
ATOM 3524 C C     . SER B 2 43  ? 1.943   -16.252 -5.804  1.00 97.55 43  B 1 
ATOM 3525 O O     . SER B 2 43  ? 1.652   -15.091 -5.486  1.00 96.63 43  B 1 
ATOM 3526 C CB    . SER B 2 43  ? 2.830   -17.752 -4.001  1.00 96.51 43  B 1 
ATOM 3527 O OG    . SER B 2 43  ? 2.508   -18.850 -3.149  1.00 84.62 43  B 1 
ATOM 3528 N N     . GLU B 2 44  ? 2.445   -16.540 -6.993  1.00 97.57 44  B 1 
ATOM 3529 C CA    . GLU B 2 44  ? 2.631   -15.575 -8.067  1.00 97.54 44  B 1 
ATOM 3530 C C     . GLU B 2 44  ? 1.302   -15.123 -8.672  1.00 97.79 44  B 1 
ATOM 3531 O O     . GLU B 2 44  ? 1.129   -13.926 -8.888  1.00 96.99 44  B 1 
ATOM 3532 C CB    . GLU B 2 44  ? 3.576   -16.144 -9.130  1.00 96.78 44  B 1 
ATOM 3533 C CG    . GLU B 2 44  ? 5.039   -16.231 -8.640  1.00 92.47 44  B 1 
ATOM 3534 C CD    . GLU B 2 44  ? 5.585   -14.883 -8.164  1.00 92.81 44  B 1 
ATOM 3535 O OE1   . GLU B 2 44  ? 6.401   -14.825 -7.217  1.00 88.87 44  B 1 
ATOM 3536 O OE2   . GLU B 2 44  ? 5.187   -13.834 -8.684  1.00 88.76 44  B 1 
ATOM 3537 N N     . PHE B 2 45  ? 0.309   -16.029 -8.810  1.00 98.08 45  B 1 
ATOM 3538 C CA    . PHE B 2 45  ? -1.052  -15.676 -9.213  1.00 98.16 45  B 1 
ATOM 3539 C C     . PHE B 2 45  ? -1.671  -14.632 -8.274  1.00 98.23 45  B 1 
ATOM 3540 O O     . PHE B 2 45  ? -2.166  -13.610 -8.732  1.00 97.78 45  B 1 
ATOM 3541 C CB    . PHE B 2 45  ? -1.906  -16.948 -9.270  1.00 98.04 45  B 1 
ATOM 3542 C CG    . PHE B 2 45  ? -3.373  -16.693 -9.539  1.00 97.97 45  B 1 
ATOM 3543 C CD1   . PHE B 2 45  ? -4.316  -16.829 -8.507  1.00 97.06 45  B 1 
ATOM 3544 C CD2   . PHE B 2 45  ? -3.804  -16.310 -10.818 1.00 97.06 45  B 1 
ATOM 3545 C CE1   . PHE B 2 45  ? -5.682  -16.603 -8.756  1.00 96.53 45  B 1 
ATOM 3546 C CE2   . PHE B 2 45  ? -5.151  -16.084 -11.074 1.00 96.46 45  B 1 
ATOM 3547 C CZ    . PHE B 2 45  ? -6.101  -16.232 -10.043 1.00 96.73 45  B 1 
ATOM 3548 N N     . ILE B 2 46  ? -1.557  -14.810 -6.941  1.00 98.33 46  B 1 
ATOM 3549 C CA    . ILE B 2 46  ? -2.028  -13.815 -5.978  1.00 98.33 46  B 1 
ATOM 3550 C C     . ILE B 2 46  ? -1.360  -12.454 -6.228  1.00 98.32 46  B 1 
ATOM 3551 O O     . ILE B 2 46  ? -2.027  -11.426 -6.214  1.00 97.85 46  B 1 
ATOM 3552 C CB    . ILE B 2 46  ? -1.788  -14.269 -4.526  1.00 98.22 46  B 1 
ATOM 3553 C CG1   . ILE B 2 46  ? -2.641  -15.507 -4.174  1.00 97.39 46  B 1 
ATOM 3554 C CG2   . ILE B 2 46  ? -2.106  -13.150 -3.516  1.00 97.09 46  B 1 
ATOM 3555 C CD1   . ILE B 2 46  ? -2.174  -16.240 -2.917  1.00 95.29 46  B 1 
ATOM 3556 N N     . SER B 2 47  ? -0.053  -12.439 -6.437  1.00 98.12 47  B 1 
ATOM 3557 C CA    . SER B 2 47  ? 0.698   -11.194 -6.625  1.00 98.02 47  B 1 
ATOM 3558 C C     . SER B 2 47  ? 0.373   -10.505 -7.944  1.00 98.02 47  B 1 
ATOM 3559 O O     . SER B 2 47  ? 0.262   -9.279  -7.976  1.00 97.35 47  B 1 
ATOM 3560 C CB    . SER B 2 47  ? 2.193   -11.475 -6.548  1.00 97.53 47  B 1 
ATOM 3561 O OG    . SER B 2 47  ? 2.523   -12.042 -5.296  1.00 92.22 47  B 1 
ATOM 3562 N N     . PHE B 2 48  ? 0.163   -11.267 -9.023  1.00 97.94 48  B 1 
ATOM 3563 C CA    . PHE B 2 48  ? -0.210  -10.768 -10.342 1.00 97.85 48  B 1 
ATOM 3564 C C     . PHE B 2 48  ? -1.571  -10.077 -10.319 1.00 97.95 48  B 1 
ATOM 3565 O O     . PHE B 2 48  ? -1.668  -8.888  -10.635 1.00 97.30 48  B 1 
ATOM 3566 C CB    . PHE B 2 48  ? -0.173  -11.943 -11.330 1.00 97.49 48  B 1 
ATOM 3567 C CG    . PHE B 2 48  ? -0.473  -11.573 -12.770 1.00 97.23 48  B 1 
ATOM 3568 C CD1   . PHE B 2 48  ? -1.321  -12.388 -13.546 1.00 96.00 48  B 1 
ATOM 3569 C CD2   . PHE B 2 48  ? 0.123   -10.444 -13.357 1.00 95.84 48  B 1 
ATOM 3570 C CE1   . PHE B 2 48  ? -1.551  -12.083 -14.893 1.00 94.91 48  B 1 
ATOM 3571 C CE2   . PHE B 2 48  ? -0.113  -10.133 -14.702 1.00 94.81 48  B 1 
ATOM 3572 C CZ    . PHE B 2 48  ? -0.938  -10.956 -15.472 1.00 95.25 48  B 1 
ATOM 3573 N N     . ILE B 2 49  ? -2.603  -10.765 -9.816  1.00 98.38 49  B 1 
ATOM 3574 C CA    . ILE B 2 49  ? -3.953  -10.211 -9.684  1.00 98.35 49  B 1 
ATOM 3575 C C     . ILE B 2 49  ? -3.980  -9.022  -8.709  1.00 98.34 49  B 1 
ATOM 3576 O O     . ILE B 2 49  ? -4.639  -8.021  -8.964  1.00 97.95 49  B 1 
ATOM 3577 C CB    . ILE B 2 49  ? -4.935  -11.318 -9.259  1.00 98.06 49  B 1 
ATOM 3578 C CG1   . ILE B 2 49  ? -5.005  -12.514 -10.244 1.00 96.69 49  B 1 
ATOM 3579 C CG2   . ILE B 2 49  ? -6.350  -10.758 -9.034  1.00 97.15 49  B 1 
ATOM 3580 C CD1   . ILE B 2 49  ? -5.407  -12.177 -11.670 1.00 90.91 49  B 1 
ATOM 3581 N N     . THR B 2 50  ? -3.243  -9.102  -7.586  1.00 98.57 50  B 1 
ATOM 3582 C CA    . THR B 2 50  ? -3.178  -8.006  -6.613  1.00 98.59 50  B 1 
ATOM 3583 C C     . THR B 2 50  ? -2.568  -6.745  -7.217  1.00 98.45 50  B 1 
ATOM 3584 O O     . THR B 2 50  ? -3.045  -5.657  -6.910  1.00 97.84 50  B 1 
ATOM 3585 C CB    . THR B 2 50  ? -2.370  -8.389  -5.365  1.00 98.27 50  B 1 
ATOM 3586 O OG1   . THR B 2 50  ? -2.975  -9.465  -4.693  1.00 94.62 50  B 1 
ATOM 3587 C CG2   . THR B 2 50  ? -2.285  -7.266  -4.328  1.00 93.89 50  B 1 
ATOM 3588 N N     . GLY B 2 51  ? -1.546  -6.873  -8.055  1.00 97.74 51  B 1 
ATOM 3589 C CA    . GLY B 2 51  ? -0.927  -5.740  -8.744  1.00 97.65 51  B 1 
ATOM 3590 C C     . GLY B 2 51  ? -1.936  -4.975  -9.597  1.00 97.66 51  B 1 
ATOM 3591 O O     . GLY B 2 51  ? -2.121  -3.778  -9.387  1.00 96.81 51  B 1 
ATOM 3592 N N     . GLU B 2 52  ? -2.675  -5.663  -10.459 1.00 97.46 52  B 1 
ATOM 3593 C CA    . GLU B 2 52  ? -3.698  -5.039  -11.303 1.00 97.20 52  B 1 
ATOM 3594 C C     . GLU B 2 52  ? -4.859  -4.431  -10.505 1.00 97.40 52  B 1 
ATOM 3595 O O     . GLU B 2 52  ? -5.300  -3.309  -10.775 1.00 96.62 52  B 1 
ATOM 3596 C CB    . GLU B 2 52  ? -4.245  -6.065  -12.306 1.00 96.25 52  B 1 
ATOM 3597 C CG    . GLU B 2 52  ? -3.276  -6.340  -13.460 1.00 91.75 52  B 1 
ATOM 3598 C CD    . GLU B 2 52  ? -2.913  -5.050  -14.216 1.00 91.94 52  B 1 
ATOM 3599 O OE1   . GLU B 2 52  ? -1.733  -4.876  -14.572 1.00 87.63 52  B 1 
ATOM 3600 O OE2   . GLU B 2 52  ? -3.780  -4.173  -14.418 1.00 86.84 52  B 1 
ATOM 3601 N N     . ALA B 2 53  ? -5.327  -5.120  -9.454  1.00 98.02 53  B 1 
ATOM 3602 C CA    . ALA B 2 53  ? -6.363  -4.583  -8.582  1.00 98.17 53  B 1 
ATOM 3603 C C     . ALA B 2 53  ? -5.895  -3.323  -7.834  1.00 98.07 53  B 1 
ATOM 3604 O O     . ALA B 2 53  ? -6.666  -2.374  -7.669  1.00 97.41 53  B 1 
ATOM 3605 C CB    . ALA B 2 53  ? -6.790  -5.690  -7.610  1.00 97.95 53  B 1 
ATOM 3606 N N     . SER B 2 54  ? -4.633  -3.292  -7.399  1.00 98.12 54  B 1 
ATOM 3607 C CA    . SER B 2 54  ? -4.021  -2.125  -6.756  1.00 97.93 54  B 1 
ATOM 3608 C C     . SER B 2 54  ? -3.961  -0.934  -7.707  1.00 97.79 54  B 1 
ATOM 3609 O O     . SER B 2 54  ? -4.362  0.170   -7.333  1.00 96.92 54  B 1 
ATOM 3610 C CB    . SER B 2 54  ? -2.617  -2.472  -6.253  1.00 97.31 54  B 1 
ATOM 3611 O OG    . SER B 2 54  ? -2.081  -1.381  -5.515  1.00 89.04 54  B 1 
ATOM 3612 N N     . ASP B 2 55  ? -3.573  -1.149  -8.950  1.00 97.19 55  B 1 
ATOM 3613 C CA    . ASP B 2 55  ? -3.503  -0.088  -9.954  1.00 96.73 55  B 1 
ATOM 3614 C C     . ASP B 2 55  ? -4.881  0.495   -10.274 1.00 96.91 55  B 1 
ATOM 3615 O O     . ASP B 2 55  ? -5.036  1.710   -10.367 1.00 95.88 55  B 1 
ATOM 3616 C CB    . ASP B 2 55  ? -2.941  -0.633  -11.256 1.00 95.86 55  B 1 
ATOM 3617 C CG    . ASP B 2 55  ? -1.515  -1.110  -11.138 1.00 91.94 55  B 1 
ATOM 3618 O OD1   . ASP B 2 55  ? -0.792  -0.719  -10.198 1.00 86.05 55  B 1 
ATOM 3619 O OD2   . ASP B 2 55  ? -1.105  -1.818  -12.074 1.00 86.00 55  B 1 
ATOM 3620 N N     . LYS B 2 56  ? -5.902  -0.361  -10.396 1.00 96.73 56  B 1 
ATOM 3621 C CA    . LYS B 2 56  ? -7.283  0.087   -10.541 1.00 96.70 56  B 1 
ATOM 3622 C C     . LYS B 2 56  ? -7.686  0.970   -9.361  1.00 96.93 56  B 1 
ATOM 3623 O O     . LYS B 2 56  ? -8.207  2.059   -9.563  1.00 96.08 56  B 1 
ATOM 3624 C CB    . LYS B 2 56  ? -8.215  -1.127  -10.674 1.00 96.09 56  B 1 
ATOM 3625 C CG    . LYS B 2 56  ? -9.668  -0.681  -10.893 1.00 94.00 56  B 1 
ATOM 3626 C CD    . LYS B 2 56  ? -10.649 -1.845  -10.797 1.00 89.32 56  B 1 
ATOM 3627 C CE    . LYS B 2 56  ? -12.073 -1.287  -10.870 1.00 84.84 56  B 1 
ATOM 3628 N NZ    . LYS B 2 56  ? -13.092 -2.291  -10.507 1.00 77.26 56  B 1 
ATOM 3629 N N     . CYS B 2 57  ? -7.407  0.530   -8.135  1.00 97.33 57  B 1 
ATOM 3630 C CA    . CYS B 2 57  ? -7.715  1.316   -6.943  1.00 97.43 57  B 1 
ATOM 3631 C C     . CYS B 2 57  ? -7.004  2.677   -6.941  1.00 97.31 57  B 1 
ATOM 3632 O O     . CYS B 2 57  ? -7.623  3.678   -6.574  1.00 96.56 57  B 1 
ATOM 3633 C CB    . CYS B 2 57  ? -7.343  0.517   -5.688  1.00 97.34 57  B 1 
ATOM 3634 S SG    . CYS B 2 57  ? -8.460  -0.895  -5.470  1.00 96.03 57  B 1 
ATOM 3635 N N     . GLN B 2 58  ? -5.753  2.741   -7.365  1.00 97.39 58  B 1 
ATOM 3636 C CA    . GLN B 2 58  ? -5.005  3.995   -7.461  1.00 97.10 58  B 1 
ATOM 3637 C C     . GLN B 2 58  ? -5.586  4.927   -8.532  1.00 97.42 58  B 1 
ATOM 3638 O O     . GLN B 2 58  ? -5.806  6.102   -8.241  1.00 96.32 58  B 1 
ATOM 3639 C CB    . GLN B 2 58  ? -3.526  3.712   -7.753  1.00 96.13 58  B 1 
ATOM 3640 C CG    . GLN B 2 58  ? -2.785  3.127   -6.541  1.00 89.99 58  B 1 
ATOM 3641 C CD    . GLN B 2 58  ? -1.305  2.885   -6.835  1.00 86.80 58  B 1 
ATOM 3642 O OE1   . GLN B 2 58  ? -0.783  3.278   -7.862  1.00 78.12 58  B 1 
ATOM 3643 N NE2   . GLN B 2 58  ? -0.588  2.251   -5.939  1.00 73.61 58  B 1 
ATOM 3644 N N     . ARG B 2 59  ? -5.916  4.415   -9.724  1.00 96.32 59  B 1 
ATOM 3645 C CA    . ARG B 2 59  ? -6.575  5.206   -10.789 1.00 96.18 59  B 1 
ATOM 3646 C C     . ARG B 2 59  ? -7.904  5.795   -10.316 1.00 96.36 59  B 1 
ATOM 3647 O O     . ARG B 2 59  ? -8.200  6.952   -10.596 1.00 94.84 59  B 1 
ATOM 3648 C CB    . ARG B 2 59  ? -6.782  4.346   -12.040 1.00 94.97 59  B 1 
ATOM 3649 C CG    . ARG B 2 59  ? -5.473  4.047   -12.795 1.00 88.21 59  B 1 
ATOM 3650 C CD    . ARG B 2 59  ? -5.720  3.367   -14.148 1.00 87.58 59  B 1 
ATOM 3651 N NE    . ARG B 2 59  ? -6.363  2.048   -14.028 1.00 80.61 59  B 1 
ATOM 3652 C CZ    . ARG B 2 59  ? -5.770  0.860   -14.055 1.00 75.14 59  B 1 
ATOM 3653 N NH1   . ARG B 2 59  ? -4.468  0.726   -14.161 1.00 66.28 59  B 1 
ATOM 3654 N NH2   . ARG B 2 59  ? -6.470  -0.235  -13.983 1.00 67.11 59  B 1 
ATOM 3655 N N     . GLU B 2 60  ? -8.669  5.034   -9.542  1.00 96.36 60  B 1 
ATOM 3656 C CA    . GLU B 2 60  ? -9.944  5.468   -8.957  1.00 96.12 60  B 1 
ATOM 3657 C C     . GLU B 2 60  ? -9.786  6.245   -7.626  1.00 96.12 60  B 1 
ATOM 3658 O O     . GLU B 2 60  ? -10.777 6.524   -6.944  1.00 94.22 60  B 1 
ATOM 3659 C CB    . GLU B 2 60  ? -10.858 4.250   -8.793  1.00 95.51 60  B 1 
ATOM 3660 C CG    . GLU B 2 60  ? -11.283 3.613   -10.130 1.00 93.81 60  B 1 
ATOM 3661 C CD    . GLU B 2 60  ? -12.091 2.317   -9.935  1.00 92.84 60  B 1 
ATOM 3662 O OE1   . GLU B 2 60  ? -12.356 1.620   -10.932 1.00 89.84 60  B 1 
ATOM 3663 O OE2   . GLU B 2 60  ? -12.431 1.972   -8.778  1.00 88.09 60  B 1 
ATOM 3664 N N     . LYS B 2 61  ? -8.562  6.578   -7.212  1.00 95.48 61  B 1 
ATOM 3665 C CA    . LYS B 2 61  ? -8.230  7.276   -5.953  1.00 95.28 61  B 1 
ATOM 3666 C C     . LYS B 2 61  ? -8.778  6.576   -4.692  1.00 95.94 61  B 1 
ATOM 3667 O O     . LYS B 2 61  ? -9.052  7.212   -3.677  1.00 93.52 61  B 1 
ATOM 3668 C CB    . LYS B 2 61  ? -8.618  8.765   -6.034  1.00 93.94 61  B 1 
ATOM 3669 C CG    . LYS B 2 61  ? -7.962  9.498   -7.216  1.00 89.19 61  B 1 
ATOM 3670 C CD    . LYS B 2 61  ? -8.374  10.980  -7.252  1.00 79.99 61  B 1 
ATOM 3671 C CE    . LYS B 2 61  ? -7.704  11.679  -8.437  1.00 71.77 61  B 1 
ATOM 3672 N NZ    . LYS B 2 61  ? -8.064  13.115  -8.538  1.00 60.94 61  B 1 
ATOM 3673 N N     . ARG B 2 62  ? -8.929  5.238   -4.732  1.00 95.22 62  B 1 
ATOM 3674 C CA    . ARG B 2 62  ? -9.377  4.413   -3.599  1.00 95.73 62  B 1 
ATOM 3675 C C     . ARG B 2 62  ? -8.183  3.783   -2.886  1.00 95.91 62  B 1 
ATOM 3676 O O     . ARG B 2 62  ? -7.185  3.435   -3.497  1.00 94.26 62  B 1 
ATOM 3677 C CB    . ARG B 2 62  ? -10.383 3.352   -4.074  1.00 95.14 62  B 1 
ATOM 3678 C CG    . ARG B 2 62  ? -11.702 3.988   -4.546  1.00 92.69 62  B 1 
ATOM 3679 C CD    . ARG B 2 62  ? -12.789 2.956   -4.857  1.00 92.80 62  B 1 
ATOM 3680 N NE    . ARG B 2 62  ? -12.421 2.100   -5.993  1.00 89.78 62  B 1 
ATOM 3681 C CZ    . ARG B 2 62  ? -12.004 0.826   -5.964  1.00 91.42 62  B 1 
ATOM 3682 N NH1   . ARG B 2 62  ? -11.891 0.119   -4.864  1.00 82.31 62  B 1 
ATOM 3683 N NH2   . ARG B 2 62  ? -11.699 0.240   -7.069  1.00 85.48 62  B 1 
ATOM 3684 N N     . LYS B 2 63  ? -8.305  3.587   -1.559  1.00 96.68 63  B 1 
ATOM 3685 C CA    . LYS B 2 63  ? -7.232  3.012   -0.722  1.00 96.23 63  B 1 
ATOM 3686 C C     . LYS B 2 63  ? -7.463  1.550   -0.336  1.00 96.78 63  B 1 
ATOM 3687 O O     . LYS B 2 63  ? -6.578  0.920   0.228   1.00 94.58 63  B 1 
ATOM 3688 C CB    . LYS B 2 63  ? -7.025  3.880   0.527   1.00 94.96 63  B 1 
ATOM 3689 C CG    . LYS B 2 63  ? -6.541  5.295   0.182   1.00 91.57 63  B 1 
ATOM 3690 C CD    . LYS B 2 63  ? -6.258  6.121   1.441   1.00 85.63 63  B 1 
ATOM 3691 C CE    . LYS B 2 63  ? -5.797  7.526   1.036   1.00 80.70 63  B 1 
ATOM 3692 N NZ    . LYS B 2 63  ? -5.515  8.393   2.205   1.00 69.98 63  B 1 
ATOM 3693 N N     . THR B 2 64  ? -8.655  1.025   -0.595  1.00 96.96 64  B 1 
ATOM 3694 C CA    . THR B 2 64  ? -9.041  -0.323  -0.176  1.00 97.04 64  B 1 
ATOM 3695 C C     . THR B 2 64  ? -9.311  -1.190  -1.394  1.00 97.10 64  B 1 
ATOM 3696 O O     . THR B 2 64  ? -10.190 -0.843  -2.188  1.00 95.80 64  B 1 
ATOM 3697 C CB    . THR B 2 64  ? -10.284 -0.282  0.728   1.00 96.35 64  B 1 
ATOM 3698 O OG1   . THR B 2 64  ? -10.063 0.593   1.818   1.00 92.64 64  B 1 
ATOM 3699 C CG2   . THR B 2 64  ? -10.622 -1.654  1.319   1.00 93.14 64  B 1 
ATOM 3700 N N     . ILE B 2 65  ? -8.599  -2.313  -1.503  1.00 98.04 65  B 1 
ATOM 3701 C CA    . ILE B 2 65  ? -8.886  -3.369  -2.479  1.00 98.18 65  B 1 
ATOM 3702 C C     . ILE B 2 65  ? -10.057 -4.203  -1.950  1.00 98.20 65  B 1 
ATOM 3703 O O     . ILE B 2 65  ? -9.983  -4.737  -0.836  1.00 97.65 65  B 1 
ATOM 3704 C CB    . ILE B 2 65  ? -7.643  -4.247  -2.736  1.00 97.95 65  B 1 
ATOM 3705 C CG1   . ILE B 2 65  ? -6.470  -3.395  -3.281  1.00 96.47 65  B 1 
ATOM 3706 C CG2   . ILE B 2 65  ? -7.981  -5.384  -3.718  1.00 96.39 65  B 1 
ATOM 3707 C CD1   . ILE B 2 65  ? -5.156  -4.166  -3.438  1.00 92.74 65  B 1 
ATOM 3708 N N     . ASN B 2 66  ? -11.138 -4.307  -2.724  1.00 97.40 66  B 1 
ATOM 3709 C CA    . ASN B 2 66  ? -12.318 -5.110  -2.419  1.00 97.05 66  B 1 
ATOM 3710 C C     . ASN B 2 66  ? -12.406 -6.357  -3.319  1.00 97.58 66  B 1 
ATOM 3711 O O     . ASN B 2 66  ? -11.514 -6.615  -4.133  1.00 96.74 66  B 1 
ATOM 3712 C CB    . ASN B 2 66  ? -13.568 -4.194  -2.460  1.00 95.59 66  B 1 
ATOM 3713 C CG    . ASN B 2 66  ? -13.881 -3.661  -3.846  1.00 92.45 66  B 1 
ATOM 3714 O OD1   . ASN B 2 66  ? -13.437 -4.189  -4.843  1.00 78.36 66  B 1 
ATOM 3715 N ND2   . ASN B 2 66  ? -14.667 -2.624  -3.952  1.00 81.41 66  B 1 
ATOM 3716 N N     . GLY B 2 67  ? -13.450 -7.174  -3.145  1.00 97.76 67  B 1 
ATOM 3717 C CA    . GLY B 2 67  ? -13.675 -8.363  -3.965  1.00 97.71 67  B 1 
ATOM 3718 C C     . GLY B 2 67  ? -13.912 -8.037  -5.435  1.00 97.92 67  B 1 
ATOM 3719 O O     . GLY B 2 67  ? -13.337 -8.705  -6.300  1.00 97.49 67  B 1 
ATOM 3720 N N     . ASP B 2 68  ? -14.671 -6.975  -5.724  1.00 97.56 68  B 1 
ATOM 3721 C CA    . ASP B 2 68  ? -14.994 -6.565  -7.096  1.00 97.35 68  B 1 
ATOM 3722 C C     . ASP B 2 68  ? -13.754 -6.097  -7.866  1.00 97.67 68  B 1 
ATOM 3723 O O     . ASP B 2 68  ? -13.627 -6.345  -9.059  1.00 96.80 68  B 1 
ATOM 3724 C CB    . ASP B 2 68  ? -16.064 -5.458  -7.077  1.00 96.52 68  B 1 
ATOM 3725 C CG    . ASP B 2 68  ? -17.305 -5.859  -6.287  1.00 94.11 68  B 1 
ATOM 3726 O OD1   . ASP B 2 68  ? -17.885 -6.934  -6.560  1.00 87.65 68  B 1 
ATOM 3727 O OD2   . ASP B 2 68  ? -17.667 -5.131  -5.342  1.00 87.65 68  B 1 
ATOM 3728 N N     . ASP B 2 69  ? -12.782 -5.472  -7.174  1.00 97.90 69  B 1 
ATOM 3729 C CA    . ASP B 2 69  ? -11.497 -5.096  -7.777  1.00 97.99 69  B 1 
ATOM 3730 C C     . ASP B 2 69  ? -10.700 -6.325  -8.212  1.00 98.06 69  B 1 
ATOM 3731 O O     . ASP B 2 69  ? -10.046 -6.297  -9.258  1.00 97.55 69  B 1 
ATOM 3732 C CB    . ASP B 2 69  ? -10.651 -4.277  -6.797  1.00 97.76 69  B 1 
ATOM 3733 C CG    . ASP B 2 69  ? -11.276 -2.945  -6.403  1.00 97.09 69  B 1 
ATOM 3734 O OD1   . ASP B 2 69  ? -11.848 -2.248  -7.266  1.00 94.59 69  B 1 
ATOM 3735 O OD2   . ASP B 2 69  ? -11.141 -2.531  -5.227  1.00 94.61 69  B 1 
ATOM 3736 N N     . LEU B 2 70  ? -10.741 -7.406  -7.417  1.00 98.06 70  B 1 
ATOM 3737 C CA    . LEU B 2 70  ? -10.078 -8.659  -7.747  1.00 98.24 70  B 1 
ATOM 3738 C C     . LEU B 2 70  ? -10.759 -9.366  -8.921  1.00 98.24 70  B 1 
ATOM 3739 O O     . LEU B 2 70  ? -10.063 -9.829  -9.814  1.00 97.53 70  B 1 
ATOM 3740 C CB    . LEU B 2 70  ? -10.033 -9.595  -6.527  1.00 98.18 70  B 1 
ATOM 3741 C CG    . LEU B 2 70  ? -9.231  -9.059  -5.321  1.00 97.75 70  B 1 
ATOM 3742 C CD1   . LEU B 2 70  ? -9.302  -10.085 -4.190  1.00 96.46 70  B 1 
ATOM 3743 C CD2   . LEU B 2 70  ? -7.767  -8.808  -5.663  1.00 96.29 70  B 1 
ATOM 3744 N N     . LEU B 2 71  ? -12.096 -9.404  -8.941  1.00 97.89 71  B 1 
ATOM 3745 C CA    . LEU B 2 71  ? -12.848 -9.973  -10.061 1.00 97.80 71  B 1 
ATOM 3746 C C     . LEU B 2 71  ? -12.559 -9.222  -11.364 1.00 97.74 71  B 1 
ATOM 3747 O O     . LEU B 2 71  ? -12.225 -9.842  -12.367 1.00 96.92 71  B 1 
ATOM 3748 C CB    . LEU B 2 71  ? -14.359 -9.955  -9.761  1.00 97.26 71  B 1 
ATOM 3749 C CG    . LEU B 2 71  ? -14.813 -10.853 -8.595  1.00 95.07 71  B 1 
ATOM 3750 C CD1   . LEU B 2 71  ? -16.336 -10.826 -8.491  1.00 89.17 71  B 1 
ATOM 3751 C CD2   . LEU B 2 71  ? -14.369 -12.299 -8.772  1.00 89.14 71  B 1 
ATOM 3752 N N     . TRP B 2 72  ? -12.588 -7.889  -11.316 1.00 97.25 72  B 1 
ATOM 3753 C CA    . TRP B 2 72  ? -12.234 -7.063  -12.464 1.00 97.19 72  B 1 
ATOM 3754 C C     . TRP B 2 72  ? -10.806 -7.342  -12.944 1.00 97.13 72  B 1 
ATOM 3755 O O     . TRP B 2 72  ? -10.588 -7.515  -14.141 1.00 96.42 72  B 1 
ATOM 3756 C CB    . TRP B 2 72  ? -12.418 -5.589  -12.096 1.00 96.71 72  B 1 
ATOM 3757 C CG    . TRP B 2 72  ? -12.037 -4.644  -13.199 1.00 96.11 72  B 1 
ATOM 3758 C CD1   . TRP B 2 72  ? -12.878 -4.176  -14.152 1.00 94.39 72  B 1 
ATOM 3759 C CD2   . TRP B 2 72  ? -10.728 -4.093  -13.503 1.00 95.17 72  B 1 
ATOM 3760 N NE1   . TRP B 2 72  ? -12.175 -3.369  -15.034 1.00 93.15 72  B 1 
ATOM 3761 C CE2   . TRP B 2 72  ? -10.846 -3.299  -14.673 1.00 94.13 72  B 1 
ATOM 3762 C CE3   . TRP B 2 72  ? -9.451  -4.203  -12.908 1.00 93.33 72  B 1 
ATOM 3763 C CZ2   . TRP B 2 72  ? -9.733  -2.640  -15.254 1.00 92.57 72  B 1 
ATOM 3764 C CZ3   . TRP B 2 72  ? -8.344  -3.547  -13.482 1.00 90.64 72  B 1 
ATOM 3765 C CH2   . TRP B 2 72  ? -8.489  -2.788  -14.640 1.00 90.49 72  B 1 
ATOM 3766 N N     . ALA B 2 73  ? -9.834  -7.436  -12.027 1.00 97.35 73  B 1 
ATOM 3767 C CA    . ALA B 2 73  ? -8.451  -7.730  -12.379 1.00 97.34 73  B 1 
ATOM 3768 C C     . ALA B 2 73  ? -8.299  -9.122  -13.021 1.00 97.20 73  B 1 
ATOM 3769 O O     . ALA B 2 73  ? -7.590  -9.258  -14.009 1.00 96.61 73  B 1 
ATOM 3770 C CB    . ALA B 2 73  ? -7.574  -7.591  -11.135 1.00 97.13 73  B 1 
ATOM 3771 N N     . MET B 2 74  ? -8.989  -10.142 -12.506 1.00 97.15 74  B 1 
ATOM 3772 C CA    . MET B 2 74  ? -8.982  -11.488 -13.098 1.00 97.10 74  B 1 
ATOM 3773 C C     . MET B 2 74  ? -9.521  -11.461 -14.532 1.00 96.72 74  B 1 
ATOM 3774 O O     . MET B 2 74  ? -8.847  -11.945 -15.434 1.00 95.79 74  B 1 
ATOM 3775 C CB    . MET B 2 74  ? -9.797  -12.470 -12.243 1.00 97.31 74  B 1 
ATOM 3776 C CG    . MET B 2 74  ? -9.089  -12.812 -10.929 1.00 96.69 74  B 1 
ATOM 3777 S SD    . MET B 2 74  ? -10.085 -13.811 -9.783  1.00 95.29 74  B 1 
ATOM 3778 C CE    . MET B 2 74  ? -9.177  -13.493 -8.270  1.00 88.96 74  B 1 
ATOM 3779 N N     . THR B 2 75  ? -10.677 -10.830 -14.762 1.00 95.91 75  B 1 
ATOM 3780 C CA    . THR B 2 75  ? -11.276 -10.752 -16.099 1.00 95.42 75  B 1 
ATOM 3781 C C     . THR B 2 75  ? -10.383 -9.999  -17.083 1.00 95.34 75  B 1 
ATOM 3782 O O     . THR B 2 75  ? -10.117 -10.498 -18.170 1.00 93.94 75  B 1 
ATOM 3783 C CB    . THR B 2 75  ? -12.641 -10.086 -16.035 1.00 94.38 75  B 1 
ATOM 3784 O OG1   . THR B 2 75  ? -13.421 -10.702 -15.046 1.00 83.56 75  B 1 
ATOM 3785 C CG2   . THR B 2 75  ? -13.413 -10.223 -17.349 1.00 80.50 75  B 1 
ATOM 3786 N N     . THR B 2 76  ? -9.850  -8.831  -16.694 1.00 94.92 76  B 1 
ATOM 3787 C CA    . THR B 2 76  ? -8.999  -8.028  -17.582 1.00 94.42 76  B 1 
ATOM 3788 C C     . THR B 2 76  ? -7.672  -8.712  -17.926 1.00 94.38 76  B 1 
ATOM 3789 O O     . THR B 2 76  ? -7.112  -8.459  -18.991 1.00 91.86 76  B 1 
ATOM 3790 C CB    . THR B 2 76  ? -8.709  -6.639  -17.000 1.00 92.98 76  B 1 
ATOM 3791 O OG1   . THR B 2 76  ? -8.213  -6.704  -15.687 1.00 81.13 76  B 1 
ATOM 3792 C CG2   . THR B 2 76  ? -9.966  -5.769  -16.975 1.00 78.89 76  B 1 
ATOM 3793 N N     . LEU B 2 77  ? -7.179  -9.612  -17.069 1.00 95.04 77  B 1 
ATOM 3794 C CA    . LEU B 2 77  ? -5.968  -10.398 -17.289 1.00 95.17 77  B 1 
ATOM 3795 C C     . LEU B 2 77  ? -6.212  -11.735 -18.017 1.00 94.93 77  B 1 
ATOM 3796 O O     . LEU B 2 77  ? -5.276  -12.517 -18.161 1.00 92.87 77  B 1 
ATOM 3797 C CB    . LEU B 2 77  ? -5.233  -10.587 -15.961 1.00 95.27 77  B 1 
ATOM 3798 C CG    . LEU B 2 77  ? -4.649  -9.288  -15.372 1.00 94.75 77  B 1 
ATOM 3799 C CD1   . LEU B 2 77  ? -4.100  -9.583  -13.971 1.00 92.92 77  B 1 
ATOM 3800 C CD2   . LEU B 2 77  ? -3.529  -8.710  -16.230 1.00 92.38 77  B 1 
ATOM 3801 N N     . GLY B 2 78  ? -7.454  -12.002 -18.475 1.00 94.42 78  B 1 
ATOM 3802 C CA    . GLY B 2 78  ? -7.808  -13.199 -19.253 1.00 93.84 78  B 1 
ATOM 3803 C C     . GLY B 2 78  ? -8.285  -14.392 -18.425 1.00 94.44 78  B 1 
ATOM 3804 O O     . GLY B 2 78  ? -8.441  -15.487 -18.954 1.00 91.99 78  B 1 
ATOM 3805 N N     . PHE B 2 79  ? -8.539  -14.205 -17.117 1.00 95.89 79  B 1 
ATOM 3806 C CA    . PHE B 2 79  ? -9.154  -15.208 -16.248 1.00 95.90 79  B 1 
ATOM 3807 C C     . PHE B 2 79  ? -10.679 -15.033 -16.192 1.00 95.80 79  B 1 
ATOM 3808 O O     . PHE B 2 79  ? -11.281 -15.030 -15.122 1.00 94.39 79  B 1 
ATOM 3809 C CB    . PHE B 2 79  ? -8.509  -15.172 -14.865 1.00 95.99 79  B 1 
ATOM 3810 C CG    . PHE B 2 79  ? -7.025  -15.437 -14.852 1.00 96.05 79  B 1 
ATOM 3811 C CD1   . PHE B 2 79  ? -6.540  -16.755 -14.868 1.00 94.60 79  B 1 
ATOM 3812 C CD2   . PHE B 2 79  ? -6.115  -14.373 -14.847 1.00 94.61 79  B 1 
ATOM 3813 C CE1   . PHE B 2 79  ? -5.169  -17.007 -14.880 1.00 93.75 79  B 1 
ATOM 3814 C CE2   . PHE B 2 79  ? -4.739  -14.613 -14.862 1.00 93.96 79  B 1 
ATOM 3815 C CZ    . PHE B 2 79  ? -4.256  -15.928 -14.879 1.00 94.37 79  B 1 
ATOM 3816 N N     . GLU B 2 80  ? -11.322 -14.849 -17.369 1.00 95.53 80  B 1 
ATOM 3817 C CA    . GLU B 2 80  ? -12.758 -14.583 -17.486 1.00 95.05 80  B 1 
ATOM 3818 C C     . GLU B 2 80  ? -13.634 -15.734 -16.988 1.00 95.83 80  B 1 
ATOM 3819 O O     . GLU B 2 80  ? -14.652 -15.489 -16.344 1.00 94.36 80  B 1 
ATOM 3820 C CB    . GLU B 2 80  ? -13.094 -14.207 -18.938 1.00 92.31 80  B 1 
ATOM 3821 C CG    . GLU B 2 80  ? -12.800 -15.328 -19.954 1.00 80.75 80  B 1 
ATOM 3822 C CD    . GLU B 2 80  ? -12.975 -14.850 -21.402 1.00 77.71 80  B 1 
ATOM 3823 O OE1   . GLU B 2 80  ? -12.298 -15.411 -22.287 1.00 68.65 80  B 1 
ATOM 3824 O OE2   . GLU B 2 80  ? -13.741 -13.886 -21.624 1.00 67.36 80  B 1 
ATOM 3825 N N     . ASP B 2 81  ? -13.185 -16.978 -17.150 1.00 94.88 81  B 1 
ATOM 3826 C CA    . ASP B 2 81  ? -13.881 -18.177 -16.662 1.00 94.93 81  B 1 
ATOM 3827 C C     . ASP B 2 81  ? -14.088 -18.174 -15.141 1.00 95.87 81  B 1 
ATOM 3828 O O     . ASP B 2 81  ? -14.984 -18.836 -14.613 1.00 94.53 81  B 1 
ATOM 3829 C CB    . ASP B 2 81  ? -13.059 -19.412 -17.044 1.00 93.69 81  B 1 
ATOM 3830 C CG    . ASP B 2 81  ? -13.058 -19.738 -18.538 1.00 90.31 81  B 1 
ATOM 3831 O OD1   . ASP B 2 81  ? -14.111 -19.549 -19.171 1.00 82.13 81  B 1 
ATOM 3832 O OD2   . ASP B 2 81  ? -12.014 -20.249 -18.994 1.00 83.20 81  B 1 
ATOM 3833 N N     . TYR B 2 82  ? -13.270 -17.412 -14.395 1.00 96.24 82  B 1 
ATOM 3834 C CA    . TYR B 2 82  ? -13.382 -17.280 -12.947 1.00 96.52 82  B 1 
ATOM 3835 C C     . TYR B 2 82  ? -14.510 -16.325 -12.535 1.00 96.48 82  B 1 
ATOM 3836 O O     . TYR B 2 82  ? -14.952 -16.361 -11.381 1.00 95.29 82  B 1 
ATOM 3837 C CB    . TYR B 2 82  ? -12.050 -16.790 -12.356 1.00 96.53 82  B 1 
ATOM 3838 C CG    . TYR B 2 82  ? -10.894 -17.771 -12.421 1.00 96.75 82  B 1 
ATOM 3839 C CD1   . TYR B 2 82  ? -10.345 -18.294 -11.229 1.00 94.66 82  B 1 
ATOM 3840 C CD2   . TYR B 2 82  ? -10.341 -18.159 -13.650 1.00 94.22 82  B 1 
ATOM 3841 C CE1   . TYR B 2 82  ? -9.272  -19.209 -11.277 1.00 92.83 82  B 1 
ATOM 3842 C CE2   . TYR B 2 82  ? -9.284  -19.077 -13.711 1.00 93.04 82  B 1 
ATOM 3843 C CZ    . TYR B 2 82  ? -8.749  -19.600 -12.523 1.00 94.06 82  B 1 
ATOM 3844 O OH    . TYR B 2 82  ? -7.728  -20.513 -12.588 1.00 92.32 82  B 1 
ATOM 3845 N N     . MET B 2 83  ? -14.975 -15.437 -13.437 1.00 96.07 83  B 1 
ATOM 3846 C CA    . MET B 2 83  ? -15.907 -14.356 -13.119 1.00 95.92 83  B 1 
ATOM 3847 C C     . MET B 2 83  ? -17.243 -14.886 -12.606 1.00 96.45 83  B 1 
ATOM 3848 O O     . MET B 2 83  ? -17.617 -14.553 -11.485 1.00 95.37 83  B 1 
ATOM 3849 C CB    . MET B 2 83  ? -16.105 -13.447 -14.340 1.00 94.42 83  B 1 
ATOM 3850 C CG    . MET B 2 83  ? -17.138 -12.331 -14.096 1.00 90.32 83  B 1 
ATOM 3851 S SD    . MET B 2 83  ? -16.748 -11.166 -12.765 1.00 86.24 83  B 1 
ATOM 3852 C CE    . MET B 2 83  ? -15.754 -9.986  -13.689 1.00 74.88 83  B 1 
ATOM 3853 N N     . GLU B 2 84  ? -17.954 -15.703 -13.373 1.00 95.40 84  B 1 
ATOM 3854 C CA    . GLU B 2 84  ? -19.303 -16.142 -13.002 1.00 95.36 84  B 1 
ATOM 3855 C C     . GLU B 2 84  ? -19.326 -16.967 -11.693 1.00 96.06 84  B 1 
ATOM 3856 O O     . GLU B 2 84  ? -20.067 -16.608 -10.775 1.00 95.17 84  B 1 
ATOM 3857 C CB    . GLU B 2 84  ? -19.979 -16.879 -14.177 1.00 93.95 84  B 1 
ATOM 3858 C CG    . GLU B 2 84  ? -20.435 -15.915 -15.300 1.00 82.20 84  B 1 
ATOM 3859 C CD    . GLU B 2 84  ? -21.431 -14.849 -14.794 1.00 75.97 84  B 1 
ATOM 3860 O OE1   . GLU B 2 84  ? -21.262 -13.655 -15.120 1.00 68.25 84  B 1 
ATOM 3861 O OE2   . GLU B 2 84  ? -22.328 -15.195 -14.005 1.00 67.34 84  B 1 
ATOM 3862 N N     . PRO B 2 85  ? -18.448 -17.980 -11.500 1.00 96.22 85  B 1 
ATOM 3863 C CA    . PRO B 2 85  ? -18.390 -18.703 -10.220 1.00 96.29 85  B 1 
ATOM 3864 C C     . PRO B 2 85  ? -18.046 -17.806 -9.026  1.00 96.48 85  B 1 
ATOM 3865 O O     . PRO B 2 85  ? -18.669 -17.892 -7.964  1.00 95.53 85  B 1 
ATOM 3866 C CB    . PRO B 2 85  ? -17.326 -19.791 -10.430 1.00 95.30 85  B 1 
ATOM 3867 C CG    . PRO B 2 85  ? -17.281 -19.995 -11.936 1.00 92.61 85  B 1 
ATOM 3868 C CD    . PRO B 2 85  ? -17.568 -18.606 -12.477 1.00 95.37 85  B 1 
ATOM 3869 N N     . LEU B 2 86  ? -17.045 -16.906 -9.175  1.00 96.79 86  B 1 
ATOM 3870 C CA    . LEU B 2 86  ? -16.607 -16.047 -8.068  1.00 96.80 86  B 1 
ATOM 3871 C C     . LEU B 2 86  ? -17.581 -14.905 -7.775  1.00 96.76 86  B 1 
ATOM 3872 O O     . LEU B 2 86  ? -17.676 -14.485 -6.622  1.00 95.79 86  B 1 
ATOM 3873 C CB    . LEU B 2 86  ? -15.206 -15.496 -8.346  1.00 96.77 86  B 1 
ATOM 3874 C CG    . LEU B 2 86  ? -14.084 -16.550 -8.308  1.00 96.02 86  B 1 
ATOM 3875 C CD1   . LEU B 2 86  ? -12.768 -15.864 -8.652  1.00 94.33 86  B 1 
ATOM 3876 C CD2   . LEU B 2 86  ? -13.950 -17.196 -6.926  1.00 93.91 86  B 1 
ATOM 3877 N N     . LYS B 2 87  ? -18.313 -14.415 -8.773  1.00 96.77 87  B 1 
ATOM 3878 C CA    . LYS B 2 87  ? -19.382 -13.430 -8.598  1.00 96.61 87  B 1 
ATOM 3879 C C     . LYS B 2 87  ? -20.517 -14.017 -7.759  1.00 96.64 87  B 1 
ATOM 3880 O O     . LYS B 2 87  ? -20.941 -13.371 -6.799  1.00 95.50 87  B 1 
ATOM 3881 C CB    . LYS B 2 87  ? -19.852 -12.985 -9.982  1.00 95.87 87  B 1 
ATOM 3882 C CG    . LYS B 2 87  ? -20.903 -11.861 -9.981  1.00 90.22 87  B 1 
ATOM 3883 C CD    . LYS B 2 87  ? -21.256 -11.621 -11.446 1.00 85.21 87  B 1 
ATOM 3884 C CE    . LYS B 2 87  ? -22.368 -10.612 -11.668 1.00 75.90 87  B 1 
ATOM 3885 N NZ    . LYS B 2 87  ? -22.756 -10.667 -13.107 1.00 67.88 87  B 1 
ATOM 3886 N N     . LEU B 2 88  ? -20.938 -15.248 -8.054  1.00 95.92 88  B 1 
ATOM 3887 C CA    . LEU B 2 88  ? -21.896 -15.974 -7.220  1.00 96.05 88  B 1 
ATOM 3888 C C     . LEU B 2 88  ? -21.346 -16.181 -5.803  1.00 96.14 88  B 1 
ATOM 3889 O O     . LEU B 2 88  ? -22.038 -15.918 -4.817  1.00 94.82 88  B 1 
ATOM 3890 C CB    . LEU B 2 88  ? -22.246 -17.320 -7.889  1.00 95.52 88  B 1 
ATOM 3891 C CG    . LEU B 2 88  ? -23.217 -18.190 -7.057  1.00 93.33 88  B 1 
ATOM 3892 C CD1   . LEU B 2 88  ? -24.581 -17.523 -6.879  1.00 89.06 88  B 1 
ATOM 3893 C CD2   . LEU B 2 88  ? -23.411 -19.545 -7.728  1.00 89.12 88  B 1 
ATOM 3894 N N     . TYR B 2 89  ? -20.082 -16.602 -5.672  1.00 96.28 89  B 1 
ATOM 3895 C CA    . TYR B 2 89  ? -19.449 -16.814 -4.370  1.00 96.25 89  B 1 
ATOM 3896 C C     . TYR B 2 89  ? -19.403 -15.533 -3.521  1.00 96.34 89  B 1 
ATOM 3897 O O     . TYR B 2 89  ? -19.727 -15.557 -2.335  1.00 95.29 89  B 1 
ATOM 3898 C CB    . TYR B 2 89  ? -18.035 -17.364 -4.576  1.00 96.09 89  B 1 
ATOM 3899 C CG    . TYR B 2 89  ? -17.376 -17.822 -3.294  1.00 95.96 89  B 1 
ATOM 3900 C CD1   . TYR B 2 89  ? -16.375 -17.044 -2.683  1.00 93.57 89  B 1 
ATOM 3901 C CD2   . TYR B 2 89  ? -17.770 -19.035 -2.699  1.00 93.63 89  B 1 
ATOM 3902 C CE1   . TYR B 2 89  ? -15.772 -17.476 -1.495  1.00 92.68 89  B 1 
ATOM 3903 C CE2   . TYR B 2 89  ? -17.179 -19.474 -1.513  1.00 92.61 89  B 1 
ATOM 3904 C CZ    . TYR B 2 89  ? -16.170 -18.694 -0.914  1.00 93.62 89  B 1 
ATOM 3905 O OH    . TYR B 2 89  ? -15.583 -19.134 0.247   1.00 91.99 89  B 1 
ATOM 3906 N N     . LEU B 2 90  ? -19.040 -14.405 -4.137  1.00 96.22 90  B 1 
ATOM 3907 C CA    . LEU B 2 90  ? -19.003 -13.103 -3.478  1.00 96.11 90  B 1 
ATOM 3908 C C     . LEU B 2 90  ? -20.406 -12.637 -3.071  1.00 96.07 90  B 1 
ATOM 3909 O O     . LEU B 2 90  ? -20.566 -12.096 -1.976  1.00 94.54 90  B 1 
ATOM 3910 C CB    . LEU B 2 90  ? -18.313 -12.096 -4.413  1.00 95.47 90  B 1 
ATOM 3911 C CG    . LEU B 2 90  ? -18.184 -10.664 -3.834  1.00 92.87 90  B 1 
ATOM 3912 C CD1   . LEU B 2 90  ? -17.366 -10.636 -2.542  1.00 87.38 90  B 1 
ATOM 3913 C CD2   . LEU B 2 90  ? -17.501 -9.757  -4.855  1.00 86.68 90  B 1 
ATOM 3914 N N     . HIS B 2 91  ? -21.416 -12.863 -3.900  1.00 95.90 91  B 1 
ATOM 3915 C CA    . HIS B 2 91  ? -22.801 -12.544 -3.570  1.00 95.81 91  B 1 
ATOM 3916 C C     . HIS B 2 91  ? -23.264 -13.323 -2.339  1.00 95.78 91  B 1 
ATOM 3917 O O     . HIS B 2 91  ? -23.674 -12.714 -1.352  1.00 94.67 91  B 1 
ATOM 3918 C CB    . HIS B 2 91  ? -23.693 -12.800 -4.790  1.00 95.36 91  B 1 
ATOM 3919 C CG    . HIS B 2 91  ? -25.136 -12.425 -4.554  1.00 93.01 91  B 1 
ATOM 3920 N ND1   . HIS B 2 91  ? -25.600 -11.173 -4.217  1.00 80.43 91  B 1 
ATOM 3921 C CD2   . HIS B 2 91  ? -26.223 -13.249 -4.620  1.00 79.07 91  B 1 
ATOM 3922 C CE1   . HIS B 2 91  ? -26.937 -11.246 -4.082  1.00 78.88 91  B 1 
ATOM 3923 N NE2   . HIS B 2 91  ? -27.349 -12.490 -4.330  1.00 80.80 91  B 1 
ATOM 3924 N N     . LYS B 2 92  ? -23.075 -14.653 -2.330  1.00 95.22 92  B 1 
ATOM 3925 C CA    . LYS B 2 92  ? -23.432 -15.518 -1.194  1.00 95.06 92  B 1 
ATOM 3926 C C     . LYS B 2 92  ? -22.652 -15.200 0.089   1.00 94.94 92  B 1 
ATOM 3927 O O     . LYS B 2 92  ? -23.140 -15.454 1.173   1.00 93.24 92  B 1 
ATOM 3928 C CB    . LYS B 2 92  ? -23.229 -16.993 -1.572  1.00 94.13 92  B 1 
ATOM 3929 C CG    . LYS B 2 92  ? -24.208 -17.467 -2.670  1.00 89.89 92  B 1 
ATOM 3930 C CD    . LYS B 2 92  ? -24.079 -18.968 -2.958  1.00 86.86 92  B 1 
ATOM 3931 C CE    . LYS B 2 92  ? -24.665 -19.783 -1.801  1.00 81.03 92  B 1 
ATOM 3932 N NZ    . LYS B 2 92  ? -24.898 -21.198 -2.178  1.00 75.06 92  B 1 
ATOM 3933 N N     . PHE B 2 93  ? -21.427 -14.684 -0.018  1.00 94.93 93  B 1 
ATOM 3934 C CA    . PHE B 2 93  ? -20.636 -14.271 1.145   1.00 94.74 93  B 1 
ATOM 3935 C C     . PHE B 2 93  ? -21.117 -12.946 1.761   1.00 94.16 93  B 1 
ATOM 3936 O O     . PHE B 2 93  ? -20.895 -12.707 2.949   1.00 91.46 93  B 1 
ATOM 3937 C CB    . PHE B 2 93  ? -19.163 -14.173 0.751   1.00 94.22 93  B 1 
ATOM 3938 C CG    . PHE B 2 93  ? -18.266 -13.693 1.870   1.00 94.35 93  B 1 
ATOM 3939 C CD1   . PHE B 2 93  ? -17.873 -12.337 1.934   1.00 91.29 93  B 1 
ATOM 3940 C CD2   . PHE B 2 93  ? -17.897 -14.564 2.898   1.00 91.15 93  B 1 
ATOM 3941 C CE1   . PHE B 2 93  ? -17.119 -11.865 3.020   1.00 89.88 93  B 1 
ATOM 3942 C CE2   . PHE B 2 93  ? -17.137 -14.100 3.994   1.00 90.31 93  B 1 
ATOM 3943 C CZ    . PHE B 2 93  ? -16.755 -12.749 4.056   1.00 90.59 93  B 1 
ATOM 3944 N N     . ARG B 2 94  ? -21.732 -12.075 0.959   1.00 93.45 94  B 1 
ATOM 3945 C CA    . ARG B 2 94  ? -22.249 -10.770 1.410   1.00 91.36 94  B 1 
ATOM 3946 C C     . ARG B 2 94  ? -23.660 -10.862 2.002   1.00 89.88 94  B 1 
ATOM 3947 O O     . ARG B 2 94  ? -24.070 -9.914  2.655   1.00 85.54 94  B 1 
ATOM 3948 C CB    . ARG B 2 94  ? -22.241 -9.783  0.232   1.00 90.14 94  B 1 
ATOM 3949 C CG    . ARG B 2 94  ? -20.829 -9.300  -0.149  1.00 86.03 94  B 1 
ATOM 3950 C CD    . ARG B 2 94  ? -20.916 -8.482  -1.446  1.00 85.62 94  B 1 
ATOM 3951 N NE    . ARG B 2 94  ? -19.625 -7.893  -1.834  1.00 84.46 94  B 1 
ATOM 3952 C CZ    . ARG B 2 94  ? -19.372 -7.231  -2.948  1.00 85.05 94  B 1 
ATOM 3953 N NH1   . ARG B 2 94  ? -20.281 -7.036  -3.861  1.00 79.28 94  B 1 
ATOM 3954 N NH2   . ARG B 2 94  ? -18.193 -6.732  -3.168  1.00 78.96 94  B 1 
ATOM 3955 N N     . GLU B 2 95  ? -24.376 -11.948 1.749   1.00 86.57 95  B 1 
ATOM 3956 C CA    . GLU B 2 95  ? -25.678 -12.238 2.348   1.00 83.90 95  B 1 
ATOM 3957 C C     . GLU B 2 95  ? -25.584 -12.659 3.829   1.00 79.08 95  B 1 
ATOM 3958 O O     . GLU B 2 95  ? -24.579 -13.249 4.242   1.00 71.20 95  B 1 
ATOM 3959 C CB    . GLU B 2 95  ? -26.435 -13.303 1.524   1.00 75.40 95  B 1 
ATOM 3960 C CG    . GLU B 2 95  ? -26.918 -12.754 0.165   1.00 69.21 95  B 1 
ATOM 3961 C CD    . GLU B 2 95  ? -27.828 -13.726 -0.623  1.00 62.51 95  B 1 
ATOM 3962 O OE1   . GLU B 2 95  ? -28.649 -13.230 -1.418  1.00 57.09 95  B 1 
ATOM 3963 O OE2   . GLU B 2 95  ? -27.707 -14.958 -0.448  1.00 61.54 95  B 1 
ATOM 3964 O OXT   . GLU B 2 95  ? -26.555 -12.330 4.566   1.00 64.72 95  B 1 
ATOM 3965 N N     . PHE C 3 1   ? -15.287 -28.531 -16.341 1.00 89.78 1   C 1 
ATOM 3966 C CA    . PHE C 3 1   ? -14.586 -28.017 -15.146 1.00 91.63 1   C 1 
ATOM 3967 C C     . PHE C 3 1   ? -15.308 -26.822 -14.525 1.00 93.52 1   C 1 
ATOM 3968 O O     . PHE C 3 1   ? -15.790 -26.942 -13.401 1.00 92.02 1   C 1 
ATOM 3969 C CB    . PHE C 3 1   ? -13.126 -27.691 -15.492 1.00 89.36 1   C 1 
ATOM 3970 C CG    . PHE C 3 1   ? -12.362 -27.124 -14.313 1.00 91.33 1   C 1 
ATOM 3971 C CD1   . PHE C 3 1   ? -12.025 -25.757 -14.279 1.00 88.79 1   C 1 
ATOM 3972 C CD2   . PHE C 3 1   ? -12.007 -27.955 -13.242 1.00 88.55 1   C 1 
ATOM 3973 C CE1   . PHE C 3 1   ? -11.346 -25.220 -13.179 1.00 87.24 1   C 1 
ATOM 3974 C CE2   . PHE C 3 1   ? -11.330 -27.418 -12.139 1.00 87.16 1   C 1 
ATOM 3975 C CZ    . PHE C 3 1   ? -10.997 -26.048 -12.102 1.00 87.96 1   C 1 
ATOM 3976 N N     . TRP C 3 2   ? -15.499 -25.716 -15.255 1.00 92.13 2   C 1 
ATOM 3977 C CA    . TRP C 3 2   ? -16.122 -24.485 -14.722 1.00 92.76 2   C 1 
ATOM 3978 C C     . TRP C 3 2   ? -17.574 -24.671 -14.287 1.00 93.48 2   C 1 
ATOM 3979 O O     . TRP C 3 2   ? -17.961 -24.204 -13.215 1.00 90.74 2   C 1 
ATOM 3980 C CB    . TRP C 3 2   ? -15.984 -23.366 -15.755 1.00 91.16 2   C 1 
ATOM 3981 C CG    . TRP C 3 2   ? -14.560 -22.988 -16.001 1.00 91.68 2   C 1 
ATOM 3982 C CD1   . TRP C 3 2   ? -13.853 -23.166 -17.141 1.00 88.85 2   C 1 
ATOM 3983 C CD2   . TRP C 3 2   ? -13.627 -22.391 -15.029 1.00 91.19 2   C 1 
ATOM 3984 N NE1   . TRP C 3 2   ? -12.547 -22.724 -16.961 1.00 87.89 2   C 1 
ATOM 3985 C CE2   . TRP C 3 2   ? -12.372 -22.254 -15.681 1.00 89.58 2   C 1 
ATOM 3986 C CE3   . TRP C 3 2   ? -13.749 -21.978 -13.692 1.00 87.80 2   C 1 
ATOM 3987 C CZ2   . TRP C 3 2   ? -11.244 -21.723 -14.997 1.00 88.73 2   C 1 
ATOM 3988 C CZ3   . TRP C 3 2   ? -12.624 -21.445 -13.018 1.00 87.33 2   C 1 
ATOM 3989 C CH2   . TRP C 3 2   ? -11.396 -21.326 -13.659 1.00 87.92 2   C 1 
ATOM 3990 N N     . ALA C 3 3   ? -18.377 -25.441 -15.019 1.00 94.69 3   C 1 
ATOM 3991 C CA    . ALA C 3 3   ? -19.731 -25.800 -14.622 1.00 94.06 3   C 1 
ATOM 3992 C C     . ALA C 3 3   ? -19.781 -26.593 -13.300 1.00 94.13 3   C 1 
ATOM 3993 O O     . ALA C 3 3   ? -20.720 -26.446 -12.517 1.00 92.17 3   C 1 
ATOM 3994 C CB    . ALA C 3 3   ? -20.372 -26.607 -15.762 1.00 92.92 3   C 1 
ATOM 3995 N N     . GLU C 3 4   ? -18.750 -27.393 -13.007 1.00 94.46 4   C 1 
ATOM 3996 C CA    . GLU C 3 4   ? -18.626 -28.093 -11.730 1.00 94.19 4   C 1 
ATOM 3997 C C     . GLU C 3 4   ? -18.256 -27.125 -10.600 1.00 94.97 4   C 1 
ATOM 3998 O O     . GLU C 3 4   ? -18.840 -27.180 -9.521  1.00 93.11 4   C 1 
ATOM 3999 C CB    . GLU C 3 4   ? -17.602 -29.234 -11.859 1.00 91.95 4   C 1 
ATOM 4000 C CG    . GLU C 3 4   ? -17.601 -30.182 -10.639 1.00 81.48 4   C 1 
ATOM 4001 C CD    . GLU C 3 4   ? -18.961 -30.852 -10.427 1.00 74.59 4   C 1 
ATOM 4002 O OE1   . GLU C 3 4   ? -19.264 -31.208 -9.277  1.00 66.79 4   C 1 
ATOM 4003 O OE2   . GLU C 3 4   ? -19.712 -30.985 -11.417 1.00 66.54 4   C 1 
ATOM 4004 N N     . GLN C 3 5   ? -17.342 -26.180 -10.853 1.00 94.05 5   C 1 
ATOM 4005 C CA    . GLN C 3 5   ? -16.981 -25.165 -9.865  1.00 94.25 5   C 1 
ATOM 4006 C C     . GLN C 3 5   ? -18.167 -24.256 -9.505  1.00 94.64 5   C 1 
ATOM 4007 O O     . GLN C 3 5   ? -18.331 -23.906 -8.333  1.00 93.13 5   C 1 
ATOM 4008 C CB    . GLN C 3 5   ? -15.810 -24.305 -10.377 1.00 93.63 5   C 1 
ATOM 4009 C CG    . GLN C 3 5   ? -14.493 -25.085 -10.567 1.00 89.77 5   C 1 
ATOM 4010 C CD    . GLN C 3 5   ? -14.112 -25.860 -9.307  1.00 91.42 5   C 1 
ATOM 4011 O OE1   . GLN C 3 5   ? -13.914 -25.301 -8.232  1.00 80.74 5   C 1 
ATOM 4012 N NE2   . GLN C 3 5   ? -14.052 -27.171 -9.385  1.00 79.62 5   C 1 
ATOM 4013 N N     . TYR C 3 6   ? -19.006 -23.913 -10.489 1.00 94.87 6   C 1 
ATOM 4014 C CA    . TYR C 3 6   ? -20.226 -23.143 -10.259 1.00 94.81 6   C 1 
ATOM 4015 C C     . TYR C 3 6   ? -21.204 -23.912 -9.348  1.00 94.42 6   C 1 
ATOM 4016 O O     . TYR C 3 6   ? -21.628 -23.378 -8.319  1.00 92.78 6   C 1 
ATOM 4017 C CB    . TYR C 3 6   ? -20.870 -22.779 -11.597 1.00 94.16 6   C 1 
ATOM 4018 C CG    . TYR C 3 6   ? -22.011 -21.799 -11.450 1.00 94.44 6   C 1 
ATOM 4019 C CD1   . TYR C 3 6   ? -23.318 -22.245 -11.167 1.00 91.89 6   C 1 
ATOM 4020 C CD2   . TYR C 3 6   ? -21.774 -20.414 -11.576 1.00 91.55 6   C 1 
ATOM 4021 C CE1   . TYR C 3 6   ? -24.373 -21.337 -10.999 1.00 90.11 6   C 1 
ATOM 4022 C CE2   . TYR C 3 6   ? -22.820 -19.493 -11.418 1.00 89.90 6   C 1 
ATOM 4023 C CZ    . TYR C 3 6   ? -24.121 -19.952 -11.124 1.00 90.51 6   C 1 
ATOM 4024 O OH    . TYR C 3 6   ? -25.139 -19.062 -10.957 1.00 87.84 6   C 1 
ATOM 4025 N N     . ARG C 3 7   ? -21.469 -25.185 -9.648  1.00 95.87 7   C 1 
ATOM 4026 C CA    . ARG C 3 7   ? -22.335 -26.042 -8.817  1.00 94.85 7   C 1 
ATOM 4027 C C     . ARG C 3 7   ? -21.794 -26.221 -7.397  1.00 94.67 7   C 1 
ATOM 4028 O O     . ARG C 3 7   ? -22.561 -26.177 -6.439  1.00 92.72 7   C 1 
ATOM 4029 C CB    . ARG C 3 7   ? -22.523 -27.414 -9.483  1.00 93.69 7   C 1 
ATOM 4030 C CG    . ARG C 3 7   ? -23.495 -27.336 -10.668 1.00 84.07 7   C 1 
ATOM 4031 C CD    . ARG C 3 7   ? -23.794 -28.725 -11.241 1.00 82.53 7   C 1 
ATOM 4032 N NE    . ARG C 3 7   ? -22.640 -29.284 -11.947 1.00 74.95 7   C 1 
ATOM 4033 C CZ    . ARG C 3 7   ? -22.633 -30.416 -12.644 1.00 69.05 7   C 1 
ATOM 4034 N NH1   . ARG C 3 7   ? -23.696 -31.150 -12.733 1.00 63.65 7   C 1 
ATOM 4035 N NH2   . ARG C 3 7   ? -21.566 -30.816 -13.245 1.00 63.79 7   C 1 
ATOM 4036 N N     . GLU C 3 8   ? -20.484 -26.382 -7.230  1.00 95.05 8   C 1 
ATOM 4037 C CA    . GLU C 3 8   ? -19.869 -26.502 -5.907  1.00 94.55 8   C 1 
ATOM 4038 C C     . GLU C 3 8   ? -20.038 -25.209 -5.083  1.00 94.53 8   C 1 
ATOM 4039 O O     . GLU C 3 8   ? -20.292 -25.262 -3.884  1.00 91.95 8   C 1 
ATOM 4040 C CB    . GLU C 3 8   ? -18.388 -26.879 -6.047  1.00 92.78 8   C 1 
ATOM 4041 C CG    . GLU C 3 8   ? -17.798 -27.401 -4.727  1.00 82.29 8   C 1 
ATOM 4042 C CD    . GLU C 3 8   ? -16.269 -27.535 -4.725  1.00 79.29 8   C 1 
ATOM 4043 O OE1   . GLU C 3 8   ? -15.672 -27.483 -3.615  1.00 72.73 8   C 1 
ATOM 4044 O OE2   . GLU C 3 8   ? -15.626 -27.577 -5.786  1.00 73.60 8   C 1 
ATOM 4045 N N     . ILE C 3 9   ? -19.943 -24.039 -5.728  1.00 93.62 9   C 1 
ATOM 4046 C CA    . ILE C 3 9   ? -20.195 -22.751 -5.075  1.00 93.09 9   C 1 
ATOM 4047 C C     . ILE C 3 9   ? -21.681 -22.585 -4.734  1.00 92.73 9   C 1 
ATOM 4048 O O     . ILE C 3 9   ? -22.000 -22.125 -3.640  1.00 90.38 9   C 1 
ATOM 4049 C CB    . ILE C 3 9   ? -19.671 -21.586 -5.940  1.00 92.02 9   C 1 
ATOM 4050 C CG1   . ILE C 3 9   ? -18.129 -21.568 -5.831  1.00 87.94 9   C 1 
ATOM 4051 C CG2   . ILE C 3 9   ? -20.251 -20.236 -5.492  1.00 87.18 9   C 1 
ATOM 4052 C CD1   . ILE C 3 9   ? -17.460 -20.607 -6.801  1.00 80.22 9   C 1 
ATOM 4053 N N     . GLU C 3 10  ? -22.578 -22.976 -5.623  1.00 93.88 10  C 1 
ATOM 4054 C CA    . GLU C 3 10  ? -24.021 -22.915 -5.394  1.00 92.93 10  C 1 
ATOM 4055 C C     . GLU C 3 10  ? -24.424 -23.754 -4.172  1.00 92.54 10  C 1 
ATOM 4056 O O     . GLU C 3 10  ? -25.194 -23.289 -3.324  1.00 89.55 10  C 1 
ATOM 4057 C CB    . GLU C 3 10  ? -24.731 -23.381 -6.672  1.00 91.33 10  C 1 
ATOM 4058 C CG    . GLU C 3 10  ? -26.230 -23.086 -6.632  1.00 82.15 10  C 1 
ATOM 4059 C CD    . GLU C 3 10  ? -26.929 -23.456 -7.949  1.00 77.47 10  C 1 
ATOM 4060 O OE1   . GLU C 3 10  ? -27.980 -22.838 -8.239  1.00 68.74 10  C 1 
ATOM 4061 O OE2   . GLU C 3 10  ? -26.411 -24.347 -8.653  1.00 68.96 10  C 1 
ATOM 4062 N N     . ALA C 3 11  ? -23.797 -24.921 -3.989  1.00 91.74 11  C 1 
ATOM 4063 C CA    . ALA C 3 11  ? -23.992 -25.785 -2.832  1.00 90.97 11  C 1 
ATOM 4064 C C     . ALA C 3 11  ? -23.251 -25.318 -1.556  1.00 90.69 11  C 1 
ATOM 4065 O O     . ALA C 3 11  ? -23.482 -25.860 -0.472  1.00 86.14 11  C 1 
ATOM 4066 C CB    . ALA C 3 11  ? -23.581 -27.203 -3.237  1.00 88.20 11  C 1 
ATOM 4067 N N     . THR C 3 12  ? -22.348 -24.327 -1.643  1.00 89.19 12  C 1 
ATOM 4068 C CA    . THR C 3 12  ? -21.562 -23.872 -0.489  1.00 88.87 12  C 1 
ATOM 4069 C C     . THR C 3 12  ? -22.422 -23.069 0.486   1.00 88.84 12  C 1 
ATOM 4070 O O     . THR C 3 12  ? -23.021 -22.057 0.117   1.00 84.53 12  C 1 
ATOM 4071 C CB    . THR C 3 12  ? -20.331 -23.064 -0.927  1.00 86.27 12  C 1 
ATOM 4072 O OG1   . THR C 3 12  ? -19.461 -23.891 -1.675  1.00 74.78 12  C 1 
ATOM 4073 C CG2   . THR C 3 12  ? -19.498 -22.567 0.258   1.00 73.46 12  C 1 
ATOM 4074 N N     . THR C 3 13  ? -22.419 -23.476 1.756   1.00 89.72 13  C 1 
ATOM 4075 C CA    . THR C 3 13  ? -23.098 -22.785 2.866   1.00 88.57 13  C 1 
ATOM 4076 C C     . THR C 3 13  ? -22.128 -22.336 3.969   1.00 88.69 13  C 1 
ATOM 4077 O O     . THR C 3 13  ? -22.394 -21.364 4.677   1.00 81.50 13  C 1 
ATOM 4078 C CB    . THR C 3 13  ? -24.168 -23.692 3.488   1.00 84.02 13  C 1 
ATOM 4079 O OG1   . THR C 3 13  ? -23.578 -24.906 3.921   1.00 75.63 13  C 1 
ATOM 4080 C CG2   . THR C 3 13  ? -25.274 -24.046 2.493   1.00 72.59 13  C 1 
ATOM 4081 N N     . ASP C 3 14  ? -20.991 -23.004 4.118   1.00 88.06 14  C 1 
ATOM 4082 C CA    . ASP C 3 14  ? -19.970 -22.665 5.109   1.00 89.11 14  C 1 
ATOM 4083 C C     . ASP C 3 14  ? -18.901 -21.734 4.514   1.00 90.15 14  C 1 
ATOM 4084 O O     . ASP C 3 14  ? -18.005 -22.156 3.780   1.00 84.96 14  C 1 
ATOM 4085 C CB    . ASP C 3 14  ? -19.361 -23.934 5.711   1.00 83.75 14  C 1 
ATOM 4086 C CG    . ASP C 3 14  ? -18.385 -23.634 6.845   1.00 78.35 14  C 1 
ATOM 4087 O OD1   . ASP C 3 14  ? -18.249 -22.452 7.265   1.00 70.37 14  C 1 
ATOM 4088 O OD2   . ASP C 3 14  ? -17.727 -24.579 7.323   1.00 71.06 14  C 1 
ATOM 4089 N N     . PHE C 3 15  ? -18.962 -20.459 4.903   1.00 89.16 15  C 1 
ATOM 4090 C CA    . PHE C 3 15  ? -17.987 -19.431 4.533   1.00 89.42 15  C 1 
ATOM 4091 C C     . PHE C 3 15  ? -16.913 -19.185 5.605   1.00 89.45 15  C 1 
ATOM 4092 O O     . PHE C 3 15  ? -16.124 -18.243 5.514   1.00 83.63 15  C 1 
ATOM 4093 C CB    . PHE C 3 15  ? -18.736 -18.137 4.178   1.00 87.03 15  C 1 
ATOM 4094 C CG    . PHE C 3 15  ? -19.632 -18.295 2.967   1.00 86.67 15  C 1 
ATOM 4095 C CD1   . PHE C 3 15  ? -19.092 -18.183 1.680   1.00 82.41 15  C 1 
ATOM 4096 C CD2   . PHE C 3 15  ? -20.988 -18.599 3.128   1.00 82.34 15  C 1 
ATOM 4097 C CE1   . PHE C 3 15  ? -19.907 -18.356 0.550   1.00 78.68 15  C 1 
ATOM 4098 C CE2   . PHE C 3 15  ? -21.809 -18.783 2.008   1.00 79.39 15  C 1 
ATOM 4099 C CZ    . PHE C 3 15  ? -21.265 -18.664 0.717   1.00 80.54 15  C 1 
ATOM 4100 N N     . LYS C 3 16  ? -16.876 -20.012 6.681   1.00 87.85 16  C 1 
ATOM 4101 C CA    . LYS C 3 16  ? -15.884 -19.897 7.756   1.00 87.59 16  C 1 
ATOM 4102 C C     . LYS C 3 16  ? -14.677 -20.805 7.519   1.00 88.71 16  C 1 
ATOM 4103 O O     . LYS C 3 16  ? -13.553 -20.423 7.837   1.00 82.98 16  C 1 
ATOM 4104 C CB    . LYS C 3 16  ? -16.522 -20.202 9.108   1.00 82.39 16  C 1 
ATOM 4105 C CG    . LYS C 3 16  ? -17.594 -19.167 9.494   1.00 72.50 16  C 1 
ATOM 4106 C CD    . LYS C 3 16  ? -18.226 -19.536 10.833  1.00 62.74 16  C 1 
ATOM 4107 C CE    . LYS C 3 16  ? -19.321 -18.531 11.174  1.00 53.99 16  C 1 
ATOM 4108 N NZ    . LYS C 3 16  ? -20.117 -18.949 12.345  1.00 45.04 16  C 1 
ATOM 4109 N N     . ASN C 3 17  ? -14.893 -21.977 6.951   1.00 89.05 17  C 1 
ATOM 4110 C CA    . ASN C 3 17  ? -13.840 -22.945 6.683   1.00 89.58 17  C 1 
ATOM 4111 C C     . ASN C 3 17  ? -13.276 -22.770 5.269   1.00 90.78 17  C 1 
ATOM 4112 O O     . ASN C 3 17  ? -13.892 -23.135 4.273   1.00 87.29 17  C 1 
ATOM 4113 C CB    . ASN C 3 17  ? -14.371 -24.354 6.952   1.00 85.67 17  C 1 
ATOM 4114 C CG    . ASN C 3 17  ? -14.618 -24.583 8.433   1.00 77.18 17  C 1 
ATOM 4115 O OD1   . ASN C 3 17  ? -13.837 -24.186 9.284   1.00 67.41 17  C 1 
ATOM 4116 N ND2   . ASN C 3 17  ? -15.700 -25.241 8.785   1.00 66.55 17  C 1 
ATOM 4117 N N     . HIS C 3 18  ? -12.061 -22.231 5.202   1.00 91.00 18  C 1 
ATOM 4118 C CA    . HIS C 3 18  ? -11.337 -22.054 3.941   1.00 91.65 18  C 1 
ATOM 4119 C C     . HIS C 3 18  ? -10.214 -23.087 3.808   1.00 91.61 18  C 1 
ATOM 4120 O O     . HIS C 3 18  ? -9.473  -23.353 4.757   1.00 86.79 18  C 1 
ATOM 4121 C CB    . HIS C 3 18  ? -10.811 -20.626 3.836   1.00 90.35 18  C 1 
ATOM 4122 C CG    . HIS C 3 18  ? -11.902 -19.597 3.925   1.00 90.73 18  C 1 
ATOM 4123 N ND1   . HIS C 3 18  ? -12.934 -19.412 3.030   1.00 78.24 18  C 1 
ATOM 4124 C CD2   . HIS C 3 18  ? -12.101 -18.697 4.950   1.00 79.32 18  C 1 
ATOM 4125 C CE1   . HIS C 3 18  ? -13.730 -18.434 3.502   1.00 80.04 18  C 1 
ATOM 4126 N NE2   . HIS C 3 18  ? -13.253 -17.972 4.662   1.00 82.35 18  C 1 
ATOM 4127 N N     . ASN C 3 19  ? -10.019 -23.622 2.581   1.00 94.45 19  C 1 
ATOM 4128 C CA    . ASN C 3 19  ? -8.953  -24.586 2.291   1.00 94.84 19  C 1 
ATOM 4129 C C     . ASN C 3 19  ? -7.552  -23.966 2.299   1.00 96.10 19  C 1 
ATOM 4130 O O     . ASN C 3 19  ? -6.555  -24.688 2.413   1.00 94.17 19  C 1 
ATOM 4131 C CB    . ASN C 3 19  ? -9.270  -25.285 0.959   1.00 93.03 19  C 1 
ATOM 4132 C CG    . ASN C 3 19  ? -10.452 -26.230 1.092   1.00 89.77 19  C 1 
ATOM 4133 O OD1   . ASN C 3 19  ? -10.607 -26.917 2.089   1.00 76.87 19  C 1 
ATOM 4134 N ND2   . ASN C 3 19  ? -11.300 -26.308 0.092   1.00 76.69 19  C 1 
ATOM 4135 N N     . LEU C 3 20  ? -7.468  -22.627 2.213   1.00 95.76 20  C 1 
ATOM 4136 C CA    . LEU C 3 20  ? -6.232  -21.844 2.240   1.00 96.40 20  C 1 
ATOM 4137 C C     . LEU C 3 20  ? -6.259  -20.810 3.374   1.00 96.31 20  C 1 
ATOM 4138 O O     . LEU C 3 20  ? -7.292  -20.181 3.616   1.00 94.89 20  C 1 
ATOM 4139 C CB    . LEU C 3 20  ? -6.016  -21.181 0.871   1.00 96.68 20  C 1 
ATOM 4140 C CG    . LEU C 3 20  ? -5.700  -22.169 -0.270  1.00 96.44 20  C 1 
ATOM 4141 C CD1   . LEU C 3 20  ? -5.734  -21.439 -1.608  1.00 94.30 20  C 1 
ATOM 4142 C CD2   . LEU C 3 20  ? -4.317  -22.809 -0.106  1.00 93.45 20  C 1 
ATOM 4143 N N     . PRO C 3 21  ? -5.131  -20.577 4.087   1.00 96.36 21  C 1 
ATOM 4144 C CA    . PRO C 3 21  ? -5.115  -19.652 5.214   1.00 96.09 21  C 1 
ATOM 4145 C C     . PRO C 3 21  ? -5.170  -18.189 4.762   1.00 96.56 21  C 1 
ATOM 4146 O O     . PRO C 3 21  ? -4.202  -17.648 4.222   1.00 95.82 21  C 1 
ATOM 4147 C CB    . PRO C 3 21  ? -3.832  -19.993 5.975   1.00 94.66 21  C 1 
ATOM 4148 C CG    . PRO C 3 21  ? -2.907  -20.543 4.894   1.00 91.88 21  C 1 
ATOM 4149 C CD    . PRO C 3 21  ? -3.864  -21.244 3.928   1.00 94.72 21  C 1 
ATOM 4150 N N     . LEU C 3 22  ? -6.262  -17.492 5.112   1.00 96.27 22  C 1 
ATOM 4151 C CA    . LEU C 3 22  ? -6.489  -16.082 4.761   1.00 96.73 22  C 1 
ATOM 4152 C C     . LEU C 3 22  ? -5.361  -15.146 5.223   1.00 97.15 22  C 1 
ATOM 4153 O O     . LEU C 3 22  ? -5.038  -14.163 4.561   1.00 96.37 22  C 1 
ATOM 4154 C CB    . LEU C 3 22  ? -7.816  -15.596 5.375   1.00 96.57 22  C 1 
ATOM 4155 C CG    . LEU C 3 22  ? -9.086  -16.382 5.005   1.00 95.90 22  C 1 
ATOM 4156 C CD1   . LEU C 3 22  ? -10.300 -15.702 5.623   1.00 93.14 22  C 1 
ATOM 4157 C CD2   . LEU C 3 22  ? -9.290  -16.485 3.502   1.00 92.22 22  C 1 
ATOM 4158 N N     . ALA C 3 23  ? -4.736  -15.441 6.375   1.00 96.73 23  C 1 
ATOM 4159 C CA    . ALA C 3 23  ? -3.616  -14.650 6.884   1.00 96.37 23  C 1 
ATOM 4160 C C     . ALA C 3 23  ? -2.395  -14.700 5.955   1.00 96.63 23  C 1 
ATOM 4161 O O     . ALA C 3 23  ? -1.711  -13.689 5.794   1.00 95.70 23  C 1 
ATOM 4162 C CB    . ALA C 3 23  ? -3.266  -15.150 8.290   1.00 95.46 23  C 1 
ATOM 4163 N N     . ARG C 3 24  ? -2.133  -15.853 5.320   1.00 96.63 24  C 1 
ATOM 4164 C CA    . ARG C 3 24  ? -1.023  -16.014 4.381   1.00 96.59 24  C 1 
ATOM 4165 C C     . ARG C 3 24  ? -1.329  -15.307 3.057   1.00 97.00 24  C 1 
ATOM 4166 O O     . ARG C 3 24  ? -0.465  -14.596 2.565   1.00 96.46 24  C 1 
ATOM 4167 C CB    . ARG C 3 24  ? -0.687  -17.504 4.206   1.00 95.56 24  C 1 
ATOM 4168 C CG    . ARG C 3 24  ? 0.601   -17.760 3.397   1.00 88.08 24  C 1 
ATOM 4169 C CD    . ARG C 3 24  ? 1.884   -17.220 4.059   1.00 86.37 24  C 1 
ATOM 4170 N NE    . ARG C 3 24  ? 2.221   -17.964 5.298   1.00 83.16 24  C 1 
ATOM 4171 C CZ    . ARG C 3 24  ? 2.983   -19.051 5.401   1.00 81.67 24  C 1 
ATOM 4172 N NH1   . ARG C 3 24  ? 3.496   -19.632 4.361   1.00 71.75 24  C 1 
ATOM 4173 N NH2   . ARG C 3 24  ? 3.238   -19.574 6.558   1.00 74.64 24  C 1 
ATOM 4174 N N     . ILE C 3 25  ? -2.566  -15.408 2.558   1.00 97.69 25  C 1 
ATOM 4175 C CA    . ILE C 3 25  ? -3.017  -14.648 1.380   1.00 98.04 25  C 1 
ATOM 4176 C C     . ILE C 3 25  ? -2.817  -13.144 1.610   1.00 98.15 25  C 1 
ATOM 4177 O O     . ILE C 3 25  ? -2.133  -12.482 0.836   1.00 97.81 25  C 1 
ATOM 4178 C CB    . ILE C 3 25  ? -4.486  -14.994 1.033   1.00 98.08 25  C 1 
ATOM 4179 C CG1   . ILE C 3 25  ? -4.608  -16.492 0.672   1.00 97.32 25  C 1 
ATOM 4180 C CG2   . ILE C 3 25  ? -4.996  -14.101 -0.110  1.00 97.51 25  C 1 
ATOM 4181 C CD1   . ILE C 3 25  ? -6.050  -16.976 0.468   1.00 94.59 25  C 1 
ATOM 4182 N N     . LYS C 3 26  ? -3.284  -12.607 2.760   1.00 97.28 26  C 1 
ATOM 4183 C CA    . LYS C 3 26  ? -3.060  -11.199 3.128   1.00 97.17 26  C 1 
ATOM 4184 C C     . LYS C 3 26  ? -1.583  -10.831 3.233   1.00 97.03 26  C 1 
ATOM 4185 O O     . LYS C 3 26  ? -1.240  -9.683  2.973   1.00 96.30 26  C 1 
ATOM 4186 C CB    . LYS C 3 26  ? -3.762  -10.857 4.450   1.00 96.42 26  C 1 
ATOM 4187 C CG    . LYS C 3 26  ? -5.267  -10.631 4.276   1.00 90.65 26  C 1 
ATOM 4188 C CD    . LYS C 3 26  ? -5.935  -10.186 5.582   1.00 87.68 26  C 1 
ATOM 4189 C CE    . LYS C 3 26  ? -7.400  -9.875  5.293   1.00 80.25 26  C 1 
ATOM 4190 N NZ    . LYS C 3 26  ? -8.179  -9.414  6.463   1.00 73.23 26  C 1 
ATOM 4191 N N     . LYS C 3 27  ? -0.711  -11.743 3.685   1.00 96.99 27  C 1 
ATOM 4192 C CA    . LYS C 3 27  ? 0.739   -11.513 3.752   1.00 96.70 27  C 1 
ATOM 4193 C C     . LYS C 3 27  ? 1.323   -11.326 2.356   1.00 97.01 27  C 1 
ATOM 4194 O O     . LYS C 3 27  ? 2.069   -10.375 2.159   1.00 96.23 27  C 1 
ATOM 4195 C CB    . LYS C 3 27  ? 1.433   -12.634 4.542   1.00 95.84 27  C 1 
ATOM 4196 C CG    . LYS C 3 27  ? 2.936   -12.340 4.785   1.00 91.92 27  C 1 
ATOM 4197 C CD    . LYS C 3 27  ? 3.638   -13.467 5.576   1.00 85.33 27  C 1 
ATOM 4198 C CE    . LYS C 3 27  ? 5.116   -13.135 5.768   1.00 76.24 27  C 1 
ATOM 4199 N NZ    . LYS C 3 27  ? 5.874   -14.168 6.520   1.00 66.64 27  C 1 
ATOM 4200 N N     . ILE C 3 28  ? 0.951   -12.197 1.402   1.00 97.81 28  C 1 
ATOM 4201 C CA    . ILE C 3 28  ? 1.406   -12.124 0.006   1.00 98.03 28  C 1 
ATOM 4202 C C     . ILE C 3 28  ? 0.896   -10.839 -0.662  1.00 98.02 28  C 1 
ATOM 4203 O O     . ILE C 3 28  ? 1.701   -10.086 -1.195  1.00 97.62 28  C 1 
ATOM 4204 C CB    . ILE C 3 28  ? 0.993   -13.397 -0.771  1.00 98.04 28  C 1 
ATOM 4205 C CG1   . ILE C 3 28  ? 1.661   -14.651 -0.158  1.00 97.44 28  C 1 
ATOM 4206 C CG2   . ILE C 3 28  ? 1.379   -13.273 -2.260  1.00 97.39 28  C 1 
ATOM 4207 C CD1   . ILE C 3 28  ? 1.033   -15.970 -0.623  1.00 94.99 28  C 1 
ATOM 4208 N N     . MET C 3 29  ? -0.396  -10.504 -0.519  1.00 98.17 29  C 1 
ATOM 4209 C CA    . MET C 3 29  ? -0.967  -9.252  -1.030  1.00 98.18 29  C 1 
ATOM 4210 C C     . MET C 3 29  ? -0.229  -8.015  -0.493  1.00 98.00 29  C 1 
ATOM 4211 O O     . MET C 3 29  ? 0.009   -7.050  -1.210  1.00 97.23 29  C 1 
ATOM 4212 C CB    . MET C 3 29  ? -2.448  -9.136  -0.646  1.00 98.25 29  C 1 
ATOM 4213 C CG    . MET C 3 29  ? -3.358  -10.181 -1.286  1.00 97.88 29  C 1 
ATOM 4214 S SD    . MET C 3 29  ? -5.078  -10.027 -0.721  1.00 97.14 29  C 1 
ATOM 4215 C CE    . MET C 3 29  ? -5.610  -8.617  -1.729  1.00 92.46 29  C 1 
ATOM 4216 N N     . LYS C 3 30  ? 0.150   -8.021  0.805   1.00 97.28 30  C 1 
ATOM 4217 C CA    . LYS C 3 30  ? 0.833   -6.896  1.460   1.00 96.83 30  C 1 
ATOM 4218 C C     . LYS C 3 30  ? 2.326   -6.795  1.151   1.00 96.64 30  C 1 
ATOM 4219 O O     . LYS C 3 30  ? 2.936   -5.830  1.615   1.00 95.05 30  C 1 
ATOM 4220 C CB    . LYS C 3 30  ? 0.630   -6.954  2.970   1.00 96.00 30  C 1 
ATOM 4221 C CG    . LYS C 3 30  ? -0.778  -6.519  3.373   1.00 91.91 30  C 1 
ATOM 4222 C CD    . LYS C 3 30  ? -0.894  -6.580  4.887   1.00 85.77 30  C 1 
ATOM 4223 C CE    . LYS C 3 30  ? -2.267  -6.059  5.327   1.00 78.95 30  C 1 
ATOM 4224 N NZ    . LYS C 3 30  ? -2.303  -5.821  6.785   1.00 69.42 30  C 1 
ATOM 4225 N N     . ALA C 3 31  ? 2.906   -7.773  0.450   1.00 97.37 31  C 1 
ATOM 4226 C CA    . ALA C 3 31  ? 4.285   -7.668  -0.025  1.00 96.93 31  C 1 
ATOM 4227 C C     . ALA C 3 31  ? 4.419   -6.634  -1.157  1.00 96.62 31  C 1 
ATOM 4228 O O     . ALA C 3 31  ? 5.499   -6.071  -1.317  1.00 95.22 31  C 1 
ATOM 4229 C CB    . ALA C 3 31  ? 4.758   -9.054  -0.470  1.00 96.34 31  C 1 
ATOM 4230 N N     . ASP C 3 32  ? 3.317   -6.351  -1.864  1.00 96.60 32  C 1 
ATOM 4231 C CA    . ASP C 3 32  ? 3.221   -5.199  -2.758  1.00 96.58 32  C 1 
ATOM 4232 C C     . ASP C 3 32  ? 3.087   -3.911  -1.924  1.00 96.56 32  C 1 
ATOM 4233 O O     . ASP C 3 32  ? 2.186   -3.775  -1.093  1.00 94.91 32  C 1 
ATOM 4234 C CB    . ASP C 3 32  ? 2.046   -5.409  -3.729  1.00 95.98 32  C 1 
ATOM 4235 C CG    . ASP C 3 32  ? 1.975   -4.370  -4.851  1.00 94.66 32  C 1 
ATOM 4236 O OD1   . ASP C 3 32  ? 2.453   -3.233  -4.655  1.00 88.94 32  C 1 
ATOM 4237 O OD2   . ASP C 3 32  ? 1.435   -4.705  -5.924  1.00 88.03 32  C 1 
ATOM 4238 N N     . GLU C 3 33  ? 4.022   -2.962  -2.098  1.00 96.25 33  C 1 
ATOM 4239 C CA    . GLU C 3 33  ? 4.090   -1.718  -1.328  1.00 95.83 33  C 1 
ATOM 4240 C C     . GLU C 3 33  ? 2.920   -0.773  -1.620  1.00 96.25 33  C 1 
ATOM 4241 O O     . GLU C 3 33  ? 2.460   -0.061  -0.722  1.00 94.38 33  C 1 
ATOM 4242 C CB    . GLU C 3 33  ? 5.434   -1.013  -1.566  1.00 93.80 33  C 1 
ATOM 4243 C CG    . GLU C 3 33  ? 6.614   -1.887  -1.118  1.00 82.86 33  C 1 
ATOM 4244 C CD    . GLU C 3 33  ? 7.896   -1.080  -0.876  1.00 77.59 33  C 1 
ATOM 4245 O OE1   . GLU C 3 33  ? 8.456   -1.235  0.225   1.00 70.04 33  C 1 
ATOM 4246 O OE2   . GLU C 3 33  ? 8.337   -0.333  -1.751  1.00 67.70 33  C 1 
ATOM 4247 N N     . ASP C 3 34  ? 2.349   -0.842  -2.823  1.00 96.44 34  C 1 
ATOM 4248 C CA    . ASP C 3 34  ? 1.214   -0.016  -3.227  1.00 96.45 34  C 1 
ATOM 4249 C C     . ASP C 3 34  ? -0.087  -0.423  -2.515  1.00 96.74 34  C 1 
ATOM 4250 O O     . ASP C 3 34  ? -1.047  0.357   -2.415  1.00 94.88 34  C 1 
ATOM 4251 C CB    . ASP C 3 34  ? 1.027   -0.121  -4.747  1.00 95.46 34  C 1 
ATOM 4252 C CG    . ASP C 3 34  ? 2.192   0.444   -5.560  1.00 92.99 34  C 1 
ATOM 4253 O OD1   . ASP C 3 34  ? 2.832   1.393   -5.082  1.00 88.01 34  C 1 
ATOM 4254 O OD2   . ASP C 3 34  ? 2.379   -0.043  -6.698  1.00 87.41 34  C 1 
ATOM 4255 N N     . VAL C 3 35  ? -0.153  -1.655  -1.938  1.00 97.11 35  C 1 
ATOM 4256 C CA    . VAL C 3 35  ? -1.342  -2.155  -1.240  1.00 97.26 35  C 1 
ATOM 4257 C C     . VAL C 3 35  ? -1.473  -1.501  0.132   1.00 97.08 35  C 1 
ATOM 4258 O O     . VAL C 3 35  ? -0.799  -1.884  1.091   1.00 95.26 35  C 1 
ATOM 4259 C CB    . VAL C 3 35  ? -1.341  -3.689  -1.129  1.00 96.77 35  C 1 
ATOM 4260 C CG1   . VAL C 3 35  ? -2.573  -4.184  -0.371  1.00 94.62 35  C 1 
ATOM 4261 C CG2   . VAL C 3 35  ? -1.353  -4.326  -2.515  1.00 94.83 35  C 1 
ATOM 4262 N N     . ARG C 3 36  ? -2.424  -0.576  0.299   1.00 96.37 36  C 1 
ATOM 4263 C CA    . ARG C 3 36  ? -2.669  0.126   1.570   1.00 95.86 36  C 1 
ATOM 4264 C C     . ARG C 3 36  ? -3.619  -0.629  2.504   1.00 96.21 36  C 1 
ATOM 4265 O O     . ARG C 3 36  ? -3.250  -0.971  3.632   1.00 93.36 36  C 1 
ATOM 4266 C CB    . ARG C 3 36  ? -3.151  1.566   1.313   1.00 94.12 36  C 1 
ATOM 4267 C CG    . ARG C 3 36  ? -2.109  2.389   0.533   1.00 88.22 36  C 1 
ATOM 4268 C CD    . ARG C 3 36  ? -2.517  3.863   0.432   1.00 81.94 36  C 1 
ATOM 4269 N NE    . ARG C 3 36  ? -1.563  4.632   -0.392  1.00 74.16 36  C 1 
ATOM 4270 C CZ    . ARG C 3 36  ? -1.489  5.940   -0.522  1.00 65.51 36  C 1 
ATOM 4271 N NH1   . ARG C 3 36  ? -2.290  6.749   0.116   1.00 58.79 36  C 1 
ATOM 4272 N NH2   . ARG C 3 36  ? -0.605  6.484   -1.318  1.00 57.68 36  C 1 
ATOM 4273 N N     . MET C 3 37  ? -4.866  -0.902  2.037   1.00 97.19 37  C 1 
ATOM 4274 C CA    . MET C 3 37  ? -5.895  -1.600  2.808   1.00 97.19 37  C 1 
ATOM 4275 C C     . MET C 3 37  ? -6.510  -2.735  1.994   1.00 97.44 37  C 1 
ATOM 4276 O O     . MET C 3 37  ? -6.565  -2.678  0.769   1.00 96.17 37  C 1 
ATOM 4277 C CB    . MET C 3 37  ? -6.994  -0.623  3.255   1.00 96.02 37  C 1 
ATOM 4278 C CG    . MET C 3 37  ? -6.540  0.350   4.342   1.00 91.37 37  C 1 
ATOM 4279 S SD    . MET C 3 37  ? -7.910  1.302   5.061   1.00 88.72 37  C 1 
ATOM 4280 C CE    . MET C 3 37  ? -7.052  2.204   6.338   1.00 78.77 37  C 1 
ATOM 4281 N N     . ILE C 3 38  ? -6.982  -3.779  2.688   1.00 97.74 38  C 1 
ATOM 4282 C CA    . ILE C 3 38  ? -7.587  -4.959  2.076   1.00 97.74 38  C 1 
ATOM 4283 C C     . ILE C 3 38  ? -8.928  -5.225  2.766   1.00 97.78 38  C 1 
ATOM 4284 O O     . ILE C 3 38  ? -8.948  -5.459  3.980   1.00 96.99 38  C 1 
ATOM 4285 C CB    . ILE C 3 38  ? -6.636  -6.174  2.181   1.00 97.62 38  C 1 
ATOM 4286 C CG1   . ILE C 3 38  ? -5.250  -5.894  1.552   1.00 96.57 38  C 1 
ATOM 4287 C CG2   . ILE C 3 38  ? -7.278  -7.394  1.511   1.00 96.70 38  C 1 
ATOM 4288 C CD1   . ILE C 3 38  ? -4.199  -6.965  1.861   1.00 94.78 38  C 1 
ATOM 4289 N N     . ALA C 3 39  ? -10.016 -5.216  2.003   1.00 97.56 39  C 1 
ATOM 4290 C CA    . ALA C 3 39  ? -11.344 -5.554  2.488   1.00 97.24 39  C 1 
ATOM 4291 C C     . ALA C 3 39  ? -11.402 -6.994  3.014   1.00 97.26 39  C 1 
ATOM 4292 O O     . ALA C 3 39  ? -10.605 -7.846  2.621   1.00 96.55 39  C 1 
ATOM 4293 C CB    . ALA C 3 39  ? -12.365 -5.312  1.371   1.00 96.73 39  C 1 
ATOM 4294 N N     . ALA C 3 40  ? -12.337 -7.286  3.940   1.00 96.81 40  C 1 
ATOM 4295 C CA    . ALA C 3 40  ? -12.446 -8.614  4.549   1.00 96.49 40  C 1 
ATOM 4296 C C     . ALA C 3 40  ? -12.795 -9.710  3.535   1.00 96.63 40  C 1 
ATOM 4297 O O     . ALA C 3 40  ? -12.292 -10.831 3.655   1.00 95.46 40  C 1 
ATOM 4298 C CB    . ALA C 3 40  ? -13.466 -8.553  5.679   1.00 95.22 40  C 1 
ATOM 4299 N N     . GLU C 3 41  ? -13.593 -9.361  2.535   1.00 97.00 41  C 1 
ATOM 4300 C CA    . GLU C 3 41  ? -14.014 -10.256 1.459   1.00 97.01 41  C 1 
ATOM 4301 C C     . GLU C 3 41  ? -12.888 -10.597 0.472   1.00 97.45 41  C 1 
ATOM 4302 O O     . GLU C 3 41  ? -12.861 -11.706 -0.060  1.00 96.72 41  C 1 
ATOM 4303 C CB    . GLU C 3 41  ? -15.199 -9.609  0.721   1.00 95.67 41  C 1 
ATOM 4304 C CG    . GLU C 3 41  ? -14.831 -8.267  0.073   1.00 92.96 41  C 1 
ATOM 4305 C CD    . GLU C 3 41  ? -16.008 -7.548  -0.593  1.00 93.12 41  C 1 
ATOM 4306 O OE1   . GLU C 3 41  ? -15.736 -6.727  -1.504  1.00 89.36 41  C 1 
ATOM 4307 O OE2   . GLU C 3 41  ? -17.161 -7.801  -0.218  1.00 89.50 41  C 1 
ATOM 4308 N N     . ALA C 3 42  ? -11.911 -9.710  0.266   1.00 98.05 42  C 1 
ATOM 4309 C CA    . ALA C 3 42  ? -10.873 -9.914  -0.743  1.00 98.19 42  C 1 
ATOM 4310 C C     . ALA C 3 42  ? -10.054 -11.213 -0.537  1.00 98.10 42  C 1 
ATOM 4311 O O     . ALA C 3 42  ? -9.940  -11.994 -1.479  1.00 97.69 42  C 1 
ATOM 4312 C CB    . ALA C 3 42  ? -10.006 -8.649  -0.853  1.00 98.00 42  C 1 
ATOM 4313 N N     . PRO C 3 43  ? -9.552  -11.545 0.680   1.00 98.23 43  C 1 
ATOM 4314 C CA    . PRO C 3 43  ? -8.879  -12.827 0.900   1.00 98.06 43  C 1 
ATOM 4315 C C     . PRO C 3 43  ? -9.809  -14.037 0.815   1.00 98.07 43  C 1 
ATOM 4316 O O     . PRO C 3 43  ? -9.319  -15.133 0.570   1.00 97.40 43  C 1 
ATOM 4317 C CB    . PRO C 3 43  ? -8.258  -12.738 2.293   1.00 97.57 43  C 1 
ATOM 4318 C CG    . PRO C 3 43  ? -8.200  -11.241 2.542   1.00 96.04 43  C 1 
ATOM 4319 C CD    . PRO C 3 43  ? -9.445  -10.734 1.856   1.00 97.66 43  C 1 
ATOM 4320 N N     . VAL C 3 44  ? -11.123 -13.872 1.062   1.00 97.69 44  C 1 
ATOM 4321 C CA    . VAL C 3 44  ? -12.114 -14.950 0.949   1.00 97.57 44  C 1 
ATOM 4322 C C     . VAL C 3 44  ? -12.312 -15.313 -0.520  1.00 97.75 44  C 1 
ATOM 4323 O O     . VAL C 3 44  ? -12.157 -16.479 -0.883  1.00 96.97 44  C 1 
ATOM 4324 C CB    . VAL C 3 44  ? -13.447 -14.557 1.619   1.00 96.84 44  C 1 
ATOM 4325 C CG1   . VAL C 3 44  ? -14.517 -15.638 1.440   1.00 95.08 44  C 1 
ATOM 4326 C CG2   . VAL C 3 44  ? -13.247 -14.319 3.125   1.00 94.72 44  C 1 
ATOM 4327 N N     . VAL C 3 45  ? -12.547 -14.302 -1.375  1.00 97.53 45  C 1 
ATOM 4328 C CA    . VAL C 3 45  ? -12.592 -14.477 -2.836  1.00 97.67 45  C 1 
ATOM 4329 C C     . VAL C 3 45  ? -11.282 -15.075 -3.349  1.00 97.94 45  C 1 
ATOM 4330 O O     . VAL C 3 45  ? -11.300 -16.067 -4.076  1.00 97.25 45  C 1 
ATOM 4331 C CB    . VAL C 3 45  ? -12.902 -13.143 -3.542  1.00 96.50 45  C 1 
ATOM 4332 C CG1   . VAL C 3 45  ? -12.863 -13.272 -5.065  1.00 91.42 45  C 1 
ATOM 4333 C CG2   . VAL C 3 45  ? -14.296 -12.641 -3.152  1.00 89.96 45  C 1 
ATOM 4334 N N     . PHE C 3 46  ? -10.145 -14.554 -2.890  1.00 97.80 46  C 1 
ATOM 4335 C CA    . PHE C 3 46  ? -8.831  -15.077 -3.280  1.00 98.07 46  C 1 
ATOM 4336 C C     . PHE C 3 46  ? -8.615  -16.530 -2.870  1.00 98.16 46  C 1 
ATOM 4337 O O     . PHE C 3 46  ? -8.013  -17.278 -3.629  1.00 97.44 46  C 1 
ATOM 4338 C CB    . PHE C 3 46  ? -7.713  -14.207 -2.715  1.00 97.45 46  C 1 
ATOM 4339 C CG    . PHE C 3 46  ? -6.900  -13.466 -3.756  1.00 97.38 46  C 1 
ATOM 4340 C CD1   . PHE C 3 46  ? -6.434  -14.116 -4.907  1.00 94.71 46  C 1 
ATOM 4341 C CD2   . PHE C 3 46  ? -6.591  -12.112 -3.558  1.00 94.48 46  C 1 
ATOM 4342 C CE1   . PHE C 3 46  ? -5.680  -13.419 -5.871  1.00 93.17 46  C 1 
ATOM 4343 C CE2   . PHE C 3 46  ? -5.839  -11.414 -4.510  1.00 92.20 46  C 1 
ATOM 4344 C CZ    . PHE C 3 46  ? -5.384  -12.059 -5.673  1.00 94.31 46  C 1 
ATOM 4345 N N     . ALA C 3 47  ? -9.079  -16.954 -1.682  1.00 98.04 47  C 1 
ATOM 4346 C CA    . ALA C 3 47  ? -8.933  -18.337 -1.254  1.00 97.90 47  C 1 
ATOM 4347 C C     . ALA C 3 47  ? -9.625  -19.297 -2.232  1.00 97.91 47  C 1 
ATOM 4348 O O     . ALA C 3 47  ? -9.046  -20.324 -2.596  1.00 97.45 47  C 1 
ATOM 4349 C CB    . ALA C 3 47  ? -9.469  -18.500 0.171   1.00 97.37 47  C 1 
ATOM 4350 N N     . ARG C 3 48  ? -10.834 -18.925 -2.714  1.00 97.16 48  C 1 
ATOM 4351 C CA    . ARG C 3 48  ? -11.568 -19.725 -3.690  1.00 97.12 48  C 1 
ATOM 4352 C C     . ARG C 3 48  ? -10.954 -19.636 -5.087  1.00 97.49 48  C 1 
ATOM 4353 O O     . ARG C 3 48  ? -10.793 -20.673 -5.727  1.00 96.71 48  C 1 
ATOM 4354 C CB    . ARG C 3 48  ? -13.043 -19.315 -3.669  1.00 96.42 48  C 1 
ATOM 4355 C CG    . ARG C 3 48  ? -13.925 -20.242 -4.531  1.00 91.24 48  C 1 
ATOM 4356 C CD    . ARG C 3 48  ? -13.867 -21.696 -4.061  1.00 89.90 48  C 1 
ATOM 4357 N NE    . ARG C 3 48  ? -14.770 -22.540 -4.853  1.00 84.88 48  C 1 
ATOM 4358 C CZ    . ARG C 3 48  ? -14.883 -23.859 -4.773  1.00 82.03 48  C 1 
ATOM 4359 N NH1   . ARG C 3 48  ? -14.211 -24.597 -3.935  1.00 70.98 48  C 1 
ATOM 4360 N NH2   . ARG C 3 48  ? -15.688 -24.476 -5.567  1.00 73.94 48  C 1 
ATOM 4361 N N     . ALA C 3 49  ? -10.529 -18.455 -5.534  1.00 97.81 49  C 1 
ATOM 4362 C CA    . ALA C 3 49  ? -9.838  -18.285 -6.813  1.00 97.96 49  C 1 
ATOM 4363 C C     . ALA C 3 49  ? -8.530  -19.086 -6.879  1.00 98.02 49  C 1 
ATOM 4364 O O     . ALA C 3 49  ? -8.255  -19.758 -7.864  1.00 97.62 49  C 1 
ATOM 4365 C CB    . ALA C 3 49  ? -9.574  -16.789 -7.021  1.00 97.59 49  C 1 
ATOM 4366 N N     . CYS C 3 50  ? -7.737  -19.092 -5.795  1.00 98.25 50  C 1 
ATOM 4367 C CA    . CYS C 3 50  ? -6.524  -19.901 -5.707  1.00 98.32 50  C 1 
ATOM 4368 C C     . CYS C 3 50  ? -6.815  -21.404 -5.730  1.00 98.36 50  C 1 
ATOM 4369 O O     . CYS C 3 50  ? -6.034  -22.159 -6.287  1.00 97.84 50  C 1 
ATOM 4370 C CB    . CYS C 3 50  ? -5.768  -19.548 -4.427  1.00 98.05 50  C 1 
ATOM 4371 S SG    . CYS C 3 50  ? -5.075  -17.876 -4.506  1.00 96.64 50  C 1 
ATOM 4372 N N     . GLU C 3 51  ? -7.924  -21.843 -5.119  1.00 97.54 51  C 1 
ATOM 4373 C CA    . GLU C 3 51  ? -8.335  -23.240 -5.210  1.00 97.49 51  C 1 
ATOM 4374 C C     . GLU C 3 51  ? -8.651  -23.632 -6.654  1.00 97.67 51  C 1 
ATOM 4375 O O     . GLU C 3 51  ? -8.093  -24.608 -7.148  1.00 97.02 51  C 1 
ATOM 4376 C CB    . GLU C 3 51  ? -9.497  -23.524 -4.235  1.00 96.40 51  C 1 
ATOM 4377 C CG    . GLU C 3 51  ? -9.965  -24.983 -4.278  1.00 88.72 51  C 1 
ATOM 4378 C CD    . GLU C 3 51  ? -10.815 -25.414 -3.066  1.00 86.97 51  C 1 
ATOM 4379 O OE1   . GLU C 3 51  ? -10.925 -26.641 -2.831  1.00 82.37 51  C 1 
ATOM 4380 O OE2   . GLU C 3 51  ? -11.311 -24.552 -2.309  1.00 82.17 51  C 1 
ATOM 4381 N N     . MET C 3 52  ? -9.446  -22.822 -7.372  1.00 97.78 52  C 1 
ATOM 4382 C CA    . MET C 3 52  ? -9.750  -23.020 -8.796  1.00 97.67 52  C 1 
ATOM 4383 C C     . MET C 3 52  ? -8.479  -23.046 -9.649  1.00 97.96 52  C 1 
ATOM 4384 O O     . MET C 3 52  ? -8.306  -23.955 -10.456 1.00 97.41 52  C 1 
ATOM 4385 C CB    . MET C 3 52  ? -10.672 -21.901 -9.303  1.00 97.03 52  C 1 
ATOM 4386 C CG    . MET C 3 52  ? -12.063 -21.969 -8.694  1.00 95.10 52  C 1 
ATOM 4387 S SD    . MET C 3 52  ? -13.032 -20.494 -9.085  1.00 92.86 52  C 1 
ATOM 4388 C CE    . MET C 3 52  ? -14.610 -21.012 -8.420  1.00 83.83 52  C 1 
ATOM 4389 N N     . PHE C 3 53  ? -7.546  -22.106 -9.414  1.00 98.09 53  C 1 
ATOM 4390 C CA    . PHE C 3 53  ? -6.272  -22.035 -10.129 1.00 98.13 53  C 1 
ATOM 4391 C C     . PHE C 3 53  ? -5.417  -23.293 -9.922  1.00 98.29 53  C 1 
ATOM 4392 O O     . PHE C 3 53  ? -4.876  -23.846 -10.877 1.00 97.85 53  C 1 
ATOM 4393 C CB    . PHE C 3 53  ? -5.525  -20.781 -9.670  1.00 98.09 53  C 1 
ATOM 4394 C CG    . PHE C 3 53  ? -4.163  -20.631 -10.299 1.00 97.96 53  C 1 
ATOM 4395 C CD1   . PHE C 3 53  ? -3.018  -21.142 -9.656  1.00 97.01 53  C 1 
ATOM 4396 C CD2   . PHE C 3 53  ? -4.021  -20.000 -11.547 1.00 97.06 53  C 1 
ATOM 4397 C CE1   . PHE C 3 53  ? -1.757  -21.024 -10.255 1.00 96.25 53  C 1 
ATOM 4398 C CE2   . PHE C 3 53  ? -2.768  -19.880 -12.147 1.00 96.25 53  C 1 
ATOM 4399 C CZ    . PHE C 3 53  ? -1.637  -20.395 -11.501 1.00 96.39 53  C 1 
ATOM 4400 N N     . ILE C 3 54  ? -5.305  -23.786 -8.682  1.00 98.39 54  C 1 
ATOM 4401 C CA    . ILE C 3 54  ? -4.563  -25.023 -8.394  1.00 98.34 54  C 1 
ATOM 4402 C C     . ILE C 3 54  ? -5.227  -26.222 -9.083  1.00 98.35 54  C 1 
ATOM 4403 O O     . ILE C 3 54  ? -4.522  -27.063 -9.640  1.00 97.83 54  C 1 
ATOM 4404 C CB    . ILE C 3 54  ? -4.437  -25.253 -6.875  1.00 98.32 54  C 1 
ATOM 4405 C CG1   . ILE C 3 54  ? -3.528  -24.193 -6.218  1.00 97.73 54  C 1 
ATOM 4406 C CG2   . ILE C 3 54  ? -3.870  -26.655 -6.564  1.00 97.56 54  C 1 
ATOM 4407 C CD1   . ILE C 3 54  ? -3.725  -24.087 -4.698  1.00 96.34 54  C 1 
ATOM 4408 N N     . LEU C 3 55  ? -6.564  -26.321 -9.037  1.00 97.73 55  C 1 
ATOM 4409 C CA    . LEU C 3 55  ? -7.308  -27.405 -9.677  1.00 97.55 55  C 1 
ATOM 4410 C C     . LEU C 3 55  ? -7.107  -27.393 -11.194 1.00 97.51 55  C 1 
ATOM 4411 O O     . LEU C 3 55  ? -6.766  -28.432 -11.757 1.00 96.87 55  C 1 
ATOM 4412 C CB    . LEU C 3 55  ? -8.807  -27.298 -9.328  1.00 97.25 55  C 1 
ATOM 4413 C CG    . LEU C 3 55  ? -9.169  -27.603 -7.867  1.00 96.19 55  C 1 
ATOM 4414 C CD1   . LEU C 3 55  ? -10.641 -27.247 -7.610  1.00 93.84 55  C 1 
ATOM 4415 C CD2   . LEU C 3 55  ? -8.976  -29.068 -7.504  1.00 93.63 55  C 1 
ATOM 4416 N N     . GLU C 3 56  ? -7.232  -26.220 -11.845 1.00 97.40 56  C 1 
ATOM 4417 C CA    . GLU C 3 56  ? -7.054  -26.074 -13.289 1.00 96.90 56  C 1 
ATOM 4418 C C     . GLU C 3 56  ? -5.626  -26.430 -13.727 1.00 97.22 56  C 1 
ATOM 4419 O O     . GLU C 3 56  ? -5.432  -27.274 -14.602 1.00 96.41 56  C 1 
ATOM 4420 C CB    . GLU C 3 56  ? -7.407  -24.645 -13.719 1.00 95.77 56  C 1 
ATOM 4421 C CG    . GLU C 3 56  ? -7.417  -24.534 -15.248 1.00 91.32 56  C 1 
ATOM 4422 C CD    . GLU C 3 56  ? -7.593  -23.104 -15.783 1.00 88.74 56  C 1 
ATOM 4423 O OE1   . GLU C 3 56  ? -7.630  -22.984 -17.028 1.00 83.90 56  C 1 
ATOM 4424 O OE2   . GLU C 3 56  ? -7.613  -22.152 -14.977 1.00 83.65 56  C 1 
ATOM 4425 N N     . LEU C 3 57  ? -4.604  -25.839 -13.065 1.00 97.80 57  C 1 
ATOM 4426 C CA    . LEU C 3 57  ? -3.205  -26.098 -13.398 1.00 97.90 57  C 1 
ATOM 4427 C C     . LEU C 3 57  ? -2.838  -27.576 -13.187 1.00 98.03 57  C 1 
ATOM 4428 O O     . LEU C 3 57  ? -2.140  -28.174 -14.008 1.00 97.12 57  C 1 
ATOM 4429 C CB    . LEU C 3 57  ? -2.322  -25.157 -12.565 1.00 97.63 57  C 1 
ATOM 4430 C CG    . LEU C 3 57  ? -0.809  -25.280 -12.853 1.00 96.52 57  C 1 
ATOM 4431 C CD1   . LEU C 3 57  ? -0.462  -24.976 -14.315 1.00 93.34 57  C 1 
ATOM 4432 C CD2   . LEU C 3 57  ? -0.032  -24.313 -11.965 1.00 93.30 57  C 1 
ATOM 4433 N N     . THR C 3 58  ? -3.332  -28.186 -12.113 1.00 98.21 58  C 1 
ATOM 4434 C CA    . THR C 3 58  ? -3.109  -29.610 -11.846 1.00 98.10 58  C 1 
ATOM 4435 C C     . THR C 3 58  ? -3.793  -30.488 -12.883 1.00 98.03 58  C 1 
ATOM 4436 O O     . THR C 3 58  ? -3.193  -31.459 -13.326 1.00 97.08 58  C 1 
ATOM 4437 C CB    . THR C 3 58  ? -3.587  -30.000 -10.442 1.00 97.88 58  C 1 
ATOM 4438 O OG1   . THR C 3 58  ? -2.941  -29.217 -9.458  1.00 93.30 58  C 1 
ATOM 4439 C CG2   . THR C 3 58  ? -3.260  -31.451 -10.090 1.00 92.47 58  C 1 
ATOM 4440 N N     . HIS C 3 59  ? -5.023  -30.157 -13.302 1.00 97.64 59  C 1 
ATOM 4441 C CA    . HIS C 3 59  ? -5.756  -30.907 -14.315 1.00 97.37 59  C 1 
ATOM 4442 C C     . HIS C 3 59  ? -5.061  -30.847 -15.677 1.00 97.33 59  C 1 
ATOM 4443 O O     . HIS C 3 59  ? -4.852  -31.892 -16.303 1.00 96.35 59  C 1 
ATOM 4444 C CB    . HIS C 3 59  ? -7.196  -30.374 -14.388 1.00 96.56 59  C 1 
ATOM 4445 C CG    . HIS C 3 59  ? -8.081  -31.224 -15.250 1.00 93.39 59  C 1 
ATOM 4446 N ND1   . HIS C 3 59  ? -8.539  -32.487 -14.942 1.00 80.51 59  C 1 
ATOM 4447 C CD2   . HIS C 3 59  ? -8.579  -30.923 -16.488 1.00 79.19 59  C 1 
ATOM 4448 C CE1   . HIS C 3 59  ? -9.283  -32.927 -15.973 1.00 79.76 59  C 1 
ATOM 4449 N NE2   . HIS C 3 59  ? -9.338  -32.006 -16.925 1.00 81.42 59  C 1 
ATOM 4450 N N     . ARG C 3 60  ? -4.605  -29.660 -16.099 1.00 97.11 60  C 1 
ATOM 4451 C CA    . ARG C 3 60  ? -3.838  -29.492 -17.344 1.00 96.97 60  C 1 
ATOM 4452 C C     . ARG C 3 60  ? -2.497  -30.231 -17.296 1.00 97.08 60  C 1 
ATOM 4453 O O     . ARG C 3 60  ? -2.137  -30.893 -18.267 1.00 95.86 60  C 1 
ATOM 4454 C CB    . ARG C 3 60  ? -3.624  -28.001 -17.628 1.00 96.51 60  C 1 
ATOM 4455 C CG    . ARG C 3 60  ? -4.925  -27.248 -18.002 1.00 94.12 60  C 1 
ATOM 4456 C CD    . ARG C 3 60  ? -4.621  -25.771 -18.227 1.00 90.18 60  C 1 
ATOM 4457 N NE    . ARG C 3 60  ? -5.827  -24.958 -18.445 1.00 86.25 60  C 1 
ATOM 4458 C CZ    . ARG C 3 60  ? -6.292  -24.443 -19.578 1.00 82.93 60  C 1 
ATOM 4459 N NH1   . ARG C 3 60  ? -5.729  -24.649 -20.726 1.00 74.36 60  C 1 
ATOM 4460 N NH2   . ARG C 3 60  ? -7.348  -23.690 -19.537 1.00 79.27 60  C 1 
ATOM 4461 N N     . GLY C 3 61  ? -1.787  -30.189 -16.183 1.00 97.76 61  C 1 
ATOM 4462 C CA    . GLY C 3 61  ? -0.554  -30.969 -15.997 1.00 97.55 61  C 1 
ATOM 4463 C C     . GLY C 3 61  ? -0.795  -32.478 -16.050 1.00 97.57 61  C 1 
ATOM 4464 O O     . GLY C 3 61  ? 0.004   -33.214 -16.617 1.00 96.59 61  C 1 
ATOM 4465 N N     . TRP C 3 62  ? -1.909  -32.949 -15.482 1.00 97.78 62  C 1 
ATOM 4466 C CA    . TRP C 3 62  ? -2.262  -34.371 -15.491 1.00 97.65 62  C 1 
ATOM 4467 C C     . TRP C 3 62  ? -2.519  -34.905 -16.896 1.00 97.43 62  C 1 
ATOM 4468 O O     . TRP C 3 62  ? -2.074  -36.016 -17.189 1.00 96.03 62  C 1 
ATOM 4469 C CB    . TRP C 3 62  ? -3.468  -34.625 -14.592 1.00 97.37 62  C 1 
ATOM 4470 C CG    . TRP C 3 62  ? -3.826  -36.075 -14.486 1.00 97.04 62  C 1 
ATOM 4471 C CD1   . TRP C 3 62  ? -4.907  -36.675 -15.039 1.00 94.65 62  C 1 
ATOM 4472 C CD2   . TRP C 3 62  ? -3.052  -37.144 -13.852 1.00 95.73 62  C 1 
ATOM 4473 N NE1   . TRP C 3 62  ? -4.871  -38.030 -14.781 1.00 94.03 62  C 1 
ATOM 4474 C CE2   . TRP C 3 62  ? -3.747  -38.369 -14.064 1.00 95.08 62  C 1 
ATOM 4475 C CE3   . TRP C 3 62  ? -1.842  -37.183 -13.131 1.00 94.49 62  C 1 
ATOM 4476 C CZ2   . TRP C 3 62  ? -3.249  -39.600 -13.590 1.00 94.03 62  C 1 
ATOM 4477 C CZ3   . TRP C 3 62  ? -1.345  -38.408 -12.650 1.00 90.97 62  C 1 
ATOM 4478 C CH2   . TRP C 3 62  ? -2.033  -39.598 -12.883 1.00 91.47 62  C 1 
ATOM 4479 N N     . ALA C 3 63  ? -3.124  -34.111 -17.795 1.00 97.26 63  C 1 
ATOM 4480 C CA    . ALA C 3 63  ? -3.296  -34.500 -19.194 1.00 96.76 63  C 1 
ATOM 4481 C C     . ALA C 3 63  ? -1.942  -34.856 -19.846 1.00 96.73 63  C 1 
ATOM 4482 O O     . ALA C 3 63  ? -1.815  -35.887 -20.500 1.00 95.05 63  C 1 
ATOM 4483 C CB    . ALA C 3 63  ? -4.020  -33.375 -19.933 1.00 95.78 63  C 1 
ATOM 4484 N N     . HIS C 3 64  ? -0.885  -34.081 -19.570 1.00 96.04 64  C 1 
ATOM 4485 C CA    . HIS C 3 64  ? 0.474   -34.388 -20.039 1.00 95.51 64  C 1 
ATOM 4486 C C     . HIS C 3 64  ? 1.069   -35.653 -19.416 1.00 95.76 64  C 1 
ATOM 4487 O O     . HIS C 3 64  ? 1.789   -36.405 -20.075 1.00 93.65 64  C 1 
ATOM 4488 C CB    . HIS C 3 64  ? 1.391   -33.193 -19.766 1.00 94.17 64  C 1 
ATOM 4489 C CG    . HIS C 3 64  ? 1.119   -32.059 -20.687 1.00 90.92 64  C 1 
ATOM 4490 N ND1   . HIS C 3 64  ? 1.436   -32.059 -22.031 1.00 77.04 64  C 1 
ATOM 4491 C CD2   . HIS C 3 64  ? 0.473   -30.878 -20.426 1.00 77.23 64  C 1 
ATOM 4492 C CE1   . HIS C 3 64  ? 0.989   -30.905 -22.551 1.00 75.71 64  C 1 
ATOM 4493 N NE2   . HIS C 3 64  ? 0.402   -30.164 -21.610 1.00 77.66 64  C 1 
ATOM 4494 N N     . ALA C 3 65  ? 0.792   -35.900 -18.133 1.00 96.73 65  C 1 
ATOM 4495 C CA    . ALA C 3 65  ? 1.241   -37.132 -17.488 1.00 96.78 65  C 1 
ATOM 4496 C C     . ALA C 3 65  ? 0.568   -38.370 -18.109 1.00 96.68 65  C 1 
ATOM 4497 O O     . ALA C 3 65  ? 1.244   -39.388 -18.321 1.00 95.25 65  C 1 
ATOM 4498 C CB    . ALA C 3 65  ? 0.989   -37.032 -15.980 1.00 96.24 65  C 1 
ATOM 4499 N N     . GLU C 3 66  ? -0.731  -38.282 -18.451 1.00 96.70 66  C 1 
ATOM 4500 C CA    . GLU C 3 66  ? -1.482  -39.347 -19.129 1.00 96.30 66  C 1 
ATOM 4501 C C     . GLU C 3 66  ? -1.012  -39.570 -20.572 1.00 96.57 66  C 1 
ATOM 4502 O O     . GLU C 3 66  ? -0.797  -40.724 -20.954 1.00 95.01 66  C 1 
ATOM 4503 C CB    . GLU C 3 66  ? -2.987  -39.054 -19.110 1.00 95.08 66  C 1 
ATOM 4504 C CG    . GLU C 3 66  ? -3.611  -39.361 -17.752 1.00 86.32 66  C 1 
ATOM 4505 C CD    . GLU C 3 66  ? -5.152  -39.404 -17.785 1.00 85.63 66  C 1 
ATOM 4506 O OE1   . GLU C 3 66  ? -5.707  -40.247 -17.047 1.00 79.19 66  C 1 
ATOM 4507 O OE2   . GLU C 3 66  ? -5.759  -38.619 -18.538 1.00 78.01 66  C 1 
ATOM 4508 N N     . GLU C 3 67  ? -0.765  -38.495 -21.348 1.00 96.28 67  C 1 
ATOM 4509 C CA    . GLU C 3 67  ? -0.171  -38.583 -22.691 1.00 95.94 67  C 1 
ATOM 4510 C C     . GLU C 3 67  ? 1.144   -39.369 -22.681 1.00 96.26 67  C 1 
ATOM 4511 O O     . GLU C 3 67  ? 1.395   -40.221 -23.536 1.00 94.24 67  C 1 
ATOM 4512 C CB    . GLU C 3 67  ? 0.085   -37.160 -23.253 1.00 94.36 67  C 1 
ATOM 4513 C CG    . GLU C 3 67  ? -1.175  -36.443 -23.764 1.00 82.23 67  C 1 
ATOM 4514 C CD    . GLU C 3 67  ? -0.944  -34.959 -24.156 1.00 77.70 67  C 1 
ATOM 4515 O OE1   . GLU C 3 67  ? -1.936  -34.243 -24.359 1.00 71.78 67  C 1 
ATOM 4516 O OE2   . GLU C 3 67  ? 0.222   -34.510 -24.260 1.00 70.30 67  C 1 
ATOM 4517 N N     . ASN C 3 68  ? 1.963   -39.175 -21.639 1.00 95.43 68  C 1 
ATOM 4518 C CA    . ASN C 3 68  ? 3.232   -39.884 -21.424 1.00 95.52 68  C 1 
ATOM 4519 C C     . ASN C 3 68  ? 3.079   -41.230 -20.672 1.00 96.16 68  C 1 
ATOM 4520 O O     . ASN C 3 68  ? 4.075   -41.790 -20.199 1.00 93.23 68  C 1 
ATOM 4521 C CB    . ASN C 3 68  ? 4.208   -38.927 -20.741 1.00 94.61 68  C 1 
ATOM 4522 C CG    . ASN C 3 68  ? 4.669   -37.839 -21.686 1.00 92.37 68  C 1 
ATOM 4523 O OD1   . ASN C 3 68  ? 5.470   -38.081 -22.569 1.00 79.33 68  C 1 
ATOM 4524 N ND2   . ASN C 3 68  ? 4.184   -36.630 -21.541 1.00 78.15 68  C 1 
ATOM 4525 N N     . LYS C 3 69  ? 1.848   -41.744 -20.516 1.00 95.35 69  C 1 
ATOM 4526 C CA    . LYS C 3 69  ? 1.527   -43.014 -19.836 1.00 95.91 69  C 1 
ATOM 4527 C C     . LYS C 3 69  ? 2.105   -43.121 -18.409 1.00 96.11 69  C 1 
ATOM 4528 O O     . LYS C 3 69  ? 2.401   -44.217 -17.926 1.00 92.64 69  C 1 
ATOM 4529 C CB    . LYS C 3 69  ? 1.895   -44.221 -20.713 1.00 95.14 69  C 1 
ATOM 4530 C CG    . LYS C 3 69  ? 1.213   -44.195 -22.094 1.00 90.54 69  C 1 
ATOM 4531 C CD    . LYS C 3 69  ? 1.636   -45.415 -22.932 1.00 78.98 69  C 1 
ATOM 4532 C CE    . LYS C 3 69  ? 0.962   -45.330 -24.304 1.00 71.37 69  C 1 
ATOM 4533 N NZ    . LYS C 3 69  ? 1.386   -46.428 -25.200 1.00 58.11 69  C 1 
ATOM 4534 N N     . ARG C 3 70  ? 2.257   -41.973 -17.700 1.00 95.22 70  C 1 
ATOM 4535 C CA    . ARG C 3 70  ? 2.742   -41.919 -16.314 1.00 95.23 70  C 1 
ATOM 4536 C C     . ARG C 3 70  ? 1.593   -41.770 -15.328 1.00 95.51 70  C 1 
ATOM 4537 O O     . ARG C 3 70  ? 0.606   -41.099 -15.591 1.00 93.60 70  C 1 
ATOM 4538 C CB    . ARG C 3 70  ? 3.778   -40.791 -16.160 1.00 93.92 70  C 1 
ATOM 4539 C CG    . ARG C 3 70  ? 5.100   -41.128 -16.871 1.00 90.15 70  C 1 
ATOM 4540 C CD    . ARG C 3 70  ? 6.191   -40.071 -16.641 1.00 90.19 70  C 1 
ATOM 4541 N NE    . ARG C 3 70  ? 5.949   -38.842 -17.408 1.00 87.04 70  C 1 
ATOM 4542 C CZ    . ARG C 3 70  ? 5.416   -37.694 -16.974 1.00 88.20 70  C 1 
ATOM 4543 N NH1   . ARG C 3 70  ? 5.039   -37.500 -15.740 1.00 76.21 70  C 1 
ATOM 4544 N NH2   . ARG C 3 70  ? 5.250   -36.717 -17.812 1.00 80.51 70  C 1 
ATOM 4545 N N     . ARG C 3 71  ? 1.762   -42.356 -14.123 1.00 96.30 71  C 1 
ATOM 4546 C CA    . ARG C 3 71  ? 0.836   -42.179 -12.988 1.00 96.34 71  C 1 
ATOM 4547 C C     . ARG C 3 71  ? 1.364   -41.195 -11.939 1.00 96.91 71  C 1 
ATOM 4548 O O     . ARG C 3 71  ? 0.814   -41.092 -10.848 1.00 93.91 71  C 1 
ATOM 4549 C CB    . ARG C 3 71  ? 0.496   -43.532 -12.362 1.00 94.73 71  C 1 
ATOM 4550 C CG    . ARG C 3 71  ? -0.289  -44.435 -13.325 1.00 88.49 71  C 1 
ATOM 4551 C CD    . ARG C 3 71  ? -0.756  -45.687 -12.592 1.00 78.58 71  C 1 
ATOM 4552 N NE    . ARG C 3 71  ? -1.522  -46.578 -13.477 1.00 70.58 71  C 1 
ATOM 4553 C CZ    . ARG C 3 71  ? -2.103  -47.715 -13.132 1.00 60.38 71  C 1 
ATOM 4554 N NH1   . ARG C 3 71  ? -2.039  -48.183 -11.905 1.00 54.85 71  C 1 
ATOM 4555 N NH2   . ARG C 3 71  ? -2.750  -48.416 -14.015 1.00 53.67 71  C 1 
ATOM 4556 N N     . THR C 3 72  ? 2.467   -40.503 -12.233 1.00 97.10 72  C 1 
ATOM 4557 C CA    . THR C 3 72  ? 3.089   -39.523 -11.347 1.00 97.23 72  C 1 
ATOM 4558 C C     . THR C 3 72  ? 3.150   -38.178 -12.052 1.00 97.40 72  C 1 
ATOM 4559 O O     . THR C 3 72  ? 3.829   -38.073 -13.069 1.00 96.17 72  C 1 
ATOM 4560 C CB    . THR C 3 72  ? 4.486   -39.968 -10.899 1.00 96.12 72  C 1 
ATOM 4561 O OG1   . THR C 3 72  ? 4.399   -41.228 -10.257 1.00 88.29 72  C 1 
ATOM 4562 C CG2   . THR C 3 72  ? 5.108   -39.006 -9.900  1.00 87.61 72  C 1 
ATOM 4563 N N     . LEU C 3 73  ? 2.467   -37.179 -11.489 1.00 97.32 73  C 1 
ATOM 4564 C CA    . LEU C 3 73  ? 2.569   -35.790 -11.939 1.00 97.59 73  C 1 
ATOM 4565 C C     . LEU C 3 73  ? 3.958   -35.248 -11.586 1.00 97.61 73  C 1 
ATOM 4566 O O     . LEU C 3 73  ? 4.361   -35.290 -10.416 1.00 96.27 73  C 1 
ATOM 4567 C CB    . LEU C 3 73  ? 1.448   -34.979 -11.277 1.00 97.20 73  C 1 
ATOM 4568 C CG    . LEU C 3 73  ? 1.401   -33.491 -11.695 1.00 96.64 73  C 1 
ATOM 4569 C CD1   . LEU C 3 73  ? 0.963   -33.328 -13.136 1.00 93.51 73  C 1 
ATOM 4570 C CD2   . LEU C 3 73  ? 0.411   -32.744 -10.810 1.00 93.18 73  C 1 
ATOM 4571 N N     . GLN C 3 74  ? 4.687   -34.741 -12.586 1.00 97.58 74  C 1 
ATOM 4572 C CA    . GLN C 3 74  ? 6.042   -34.216 -12.473 1.00 97.15 74  C 1 
ATOM 4573 C C     . GLN C 3 74  ? 6.088   -32.708 -12.747 1.00 97.49 74  C 1 
ATOM 4574 O O     . GLN C 3 74  ? 5.134   -32.124 -13.269 1.00 96.79 74  C 1 
ATOM 4575 C CB    . GLN C 3 74  ? 6.967   -34.972 -13.440 1.00 95.88 74  C 1 
ATOM 4576 C CG    . GLN C 3 74  ? 7.106   -36.459 -13.067 1.00 91.35 74  C 1 
ATOM 4577 C CD    . GLN C 3 74  ? 8.128   -37.195 -13.930 1.00 90.61 74  C 1 
ATOM 4578 O OE1   . GLN C 3 74  ? 8.605   -36.713 -14.939 1.00 82.96 74  C 1 
ATOM 4579 N NE2   . GLN C 3 74  ? 8.500   -38.400 -13.566 1.00 79.17 74  C 1 
ATOM 4580 N N     . LYS C 3 75  ? 7.217   -32.057 -12.398 1.00 96.77 75  C 1 
ATOM 4581 C CA    . LYS C 3 75  ? 7.460   -30.644 -12.725 1.00 97.05 75  C 1 
ATOM 4582 C C     . LYS C 3 75  ? 7.344   -30.379 -14.229 1.00 97.13 75  C 1 
ATOM 4583 O O     . LYS C 3 75  ? 6.768   -29.370 -14.616 1.00 96.38 75  C 1 
ATOM 4584 C CB    . LYS C 3 75  ? 8.837   -30.220 -12.193 1.00 96.15 75  C 1 
ATOM 4585 C CG    . LYS C 3 75  ? 9.164   -28.745 -12.495 1.00 94.41 75  C 1 
ATOM 4586 C CD    . LYS C 3 75  ? 10.546  -28.327 -11.984 1.00 91.42 75  C 1 
ATOM 4587 C CE    . LYS C 3 75  ? 10.804  -26.891 -12.425 1.00 83.80 75  C 1 
ATOM 4588 N NZ    . LYS C 3 75  ? 12.164  -26.394 -12.092 1.00 75.96 75  C 1 
ATOM 4589 N N     . SER C 3 76  ? 7.842   -31.306 -15.082 1.00 97.26 76  C 1 
ATOM 4590 C CA    . SER C 3 76  ? 7.769   -31.219 -16.544 1.00 96.95 76  C 1 
ATOM 4591 C C     . SER C 3 76  ? 6.333   -31.159 -17.063 1.00 96.90 76  C 1 
ATOM 4592 O O     . SER C 3 76  ? 6.068   -30.463 -18.035 1.00 95.95 76  C 1 
ATOM 4593 C CB    . SER C 3 76  ? 8.491   -32.407 -17.178 1.00 96.05 76  C 1 
ATOM 4594 O OG    . SER C 3 76  ? 8.007   -33.632 -16.647 1.00 90.73 76  C 1 
ATOM 4595 N N     . ASP C 3 77  ? 5.380   -31.813 -16.395 1.00 97.17 77  C 1 
ATOM 4596 C CA    . ASP C 3 77  ? 3.976   -31.769 -16.781 1.00 97.10 77  C 1 
ATOM 4597 C C     . ASP C 3 77  ? 3.361   -30.398 -16.497 1.00 97.46 77  C 1 
ATOM 4598 O O     . ASP C 3 77  ? 2.595   -29.868 -17.300 1.00 96.69 77  C 1 
ATOM 4599 C CB    . ASP C 3 77  ? 3.180   -32.851 -16.029 1.00 96.91 77  C 1 
ATOM 4600 C CG    . ASP C 3 77  ? 3.726   -34.251 -16.263 1.00 96.15 77  C 1 
ATOM 4601 O OD1   . ASP C 3 77  ? 4.006   -34.610 -17.423 1.00 92.37 77  C 1 
ATOM 4602 O OD2   . ASP C 3 77  ? 3.918   -35.014 -15.284 1.00 92.72 77  C 1 
ATOM 4603 N N     . ILE C 3 78  ? 3.732   -29.781 -15.363 1.00 97.57 78  C 1 
ATOM 4604 C CA    . ILE C 3 78  ? 3.332   -28.415 -15.026 1.00 97.76 78  C 1 
ATOM 4605 C C     . ILE C 3 78  ? 3.959   -27.419 -16.004 1.00 97.80 78  C 1 
ATOM 4606 O O     . ILE C 3 78  ? 3.279   -26.510 -16.471 1.00 97.31 78  C 1 
ATOM 4607 C CB    . ILE C 3 78  ? 3.688   -28.085 -13.558 1.00 97.56 78  C 1 
ATOM 4608 C CG1   . ILE C 3 78  ? 3.084   -29.083 -12.538 1.00 96.01 78  C 1 
ATOM 4609 C CG2   . ILE C 3 78  ? 3.249   -26.652 -13.202 1.00 96.36 78  C 1 
ATOM 4610 C CD1   . ILE C 3 78  ? 1.558   -29.228 -12.585 1.00 88.39 78  C 1 
ATOM 4611 N N     . ALA C 3 79  ? 5.235   -27.592 -16.360 1.00 97.36 79  C 1 
ATOM 4612 C CA    . ALA C 3 79  ? 5.924   -26.771 -17.353 1.00 97.12 79  C 1 
ATOM 4613 C C     . ALA C 3 79  ? 5.230   -26.818 -18.715 1.00 97.07 79  C 1 
ATOM 4614 O O     . ALA C 3 79  ? 4.965   -25.770 -19.315 1.00 96.03 79  C 1 
ATOM 4615 C CB    . ALA C 3 79  ? 7.384   -27.243 -17.470 1.00 96.45 79  C 1 
ATOM 4616 N N     . ALA C 3 80  ? 4.870   -28.017 -19.178 1.00 96.91 80  C 1 
ATOM 4617 C CA    . ALA C 3 80  ? 4.151   -28.207 -20.432 1.00 96.51 80  C 1 
ATOM 4618 C C     . ALA C 3 80  ? 2.758   -27.563 -20.398 1.00 96.52 80  C 1 
ATOM 4619 O O     . ALA C 3 80  ? 2.363   -26.899 -21.358 1.00 95.22 80  C 1 
ATOM 4620 C CB    . ALA C 3 80  ? 4.090   -29.706 -20.725 1.00 95.75 80  C 1 
ATOM 4621 N N     . ALA C 3 81  ? 2.028   -27.687 -19.285 1.00 96.95 81  C 1 
ATOM 4622 C CA    . ALA C 3 81  ? 0.728   -27.044 -19.104 1.00 97.05 81  C 1 
ATOM 4623 C C     . ALA C 3 81  ? 0.826   -25.508 -19.164 1.00 97.11 81  C 1 
ATOM 4624 O O     . ALA C 3 81  ? 0.017   -24.873 -19.843 1.00 96.01 81  C 1 
ATOM 4625 C CB    . ALA C 3 81  ? 0.124   -27.503 -17.777 1.00 96.58 81  C 1 
ATOM 4626 N N     . ILE C 3 82  ? 1.835   -24.904 -18.509 1.00 97.16 82  C 1 
ATOM 4627 C CA    . ILE C 3 82  ? 2.097   -23.461 -18.557 1.00 97.20 82  C 1 
ATOM 4628 C C     . ILE C 3 82  ? 2.446   -23.025 -19.984 1.00 96.99 82  C 1 
ATOM 4629 O O     . ILE C 3 82  ? 1.850   -22.087 -20.502 1.00 95.67 82  C 1 
ATOM 4630 C CB    . ILE C 3 82  ? 3.202   -23.088 -17.546 1.00 97.08 82  C 1 
ATOM 4631 C CG1   . ILE C 3 82  ? 2.652   -23.212 -16.115 1.00 95.44 82  C 1 
ATOM 4632 C CG2   . ILE C 3 82  ? 3.731   -21.659 -17.786 1.00 95.43 82  C 1 
ATOM 4633 C CD1   . ILE C 3 82  ? 3.736   -23.228 -15.027 1.00 91.53 82  C 1 
ATOM 4634 N N     . ALA C 3 83  ? 3.341   -23.735 -20.647 1.00 96.28 83  C 1 
ATOM 4635 C CA    . ALA C 3 83  ? 3.789   -23.406 -21.995 1.00 95.57 83  C 1 
ATOM 4636 C C     . ALA C 3 83  ? 2.675   -23.458 -23.054 1.00 95.22 83  C 1 
ATOM 4637 O O     . ALA C 3 83  ? 2.747   -22.731 -24.042 1.00 92.53 83  C 1 
ATOM 4638 C CB    . ALA C 3 83  ? 4.919   -24.371 -22.361 1.00 94.41 83  C 1 
ATOM 4639 N N     . ARG C 3 84  ? 1.655   -24.307 -22.866 1.00 95.12 84  C 1 
ATOM 4640 C CA    . ARG C 3 84  ? 0.514   -24.463 -23.792 1.00 94.62 84  C 1 
ATOM 4641 C C     . ARG C 3 84  ? -0.673  -23.554 -23.467 1.00 95.06 84  C 1 
ATOM 4642 O O     . ARG C 3 84  ? -1.615  -23.507 -24.248 1.00 92.05 84  C 1 
ATOM 4643 C CB    . ARG C 3 84  ? 0.061   -25.932 -23.831 1.00 92.45 84  C 1 
ATOM 4644 C CG    . ARG C 3 84  ? 1.056   -26.869 -24.534 1.00 81.57 84  C 1 
ATOM 4645 C CD    . ARG C 3 84  ? 0.464   -28.286 -24.627 1.00 76.65 84  C 1 
ATOM 4646 N NE    . ARG C 3 84  ? 1.385   -29.282 -25.206 1.00 68.71 84  C 1 
ATOM 4647 C CZ    . ARG C 3 84  ? 1.126   -30.577 -25.386 1.00 62.26 84  C 1 
ATOM 4648 N NH1   . ARG C 3 84  ? -0.041  -31.104 -25.120 1.00 58.76 84  C 1 
ATOM 4649 N NH2   . ARG C 3 84  ? 2.044   -31.392 -25.823 1.00 54.74 84  C 1 
ATOM 4650 N N     . THR C 3 85  ? -0.682  -22.860 -22.335 1.00 94.27 85  C 1 
ATOM 4651 C CA    . THR C 3 85  ? -1.828  -22.054 -21.897 1.00 94.39 85  C 1 
ATOM 4652 C C     . THR C 3 85  ? -1.455  -20.579 -21.859 1.00 94.67 85  C 1 
ATOM 4653 O O     . THR C 3 85  ? -0.717  -20.155 -20.970 1.00 92.62 85  C 1 
ATOM 4654 C CB    . THR C 3 85  ? -2.358  -22.514 -20.537 1.00 93.57 85  C 1 
ATOM 4655 O OG1   . THR C 3 85  ? -2.560  -23.913 -20.516 1.00 87.52 85  C 1 
ATOM 4656 C CG2   . THR C 3 85  ? -3.697  -21.868 -20.209 1.00 85.94 85  C 1 
ATOM 4657 N N     . GLU C 3 86  ? -2.011  -19.789 -22.777 1.00 93.74 86  C 1 
ATOM 4658 C CA    . GLU C 3 86  ? -1.680  -18.371 -22.943 1.00 93.24 86  C 1 
ATOM 4659 C C     . GLU C 3 86  ? -1.864  -17.558 -21.648 1.00 94.28 86  C 1 
ATOM 4660 O O     . GLU C 3 86  ? -0.982  -16.784 -21.264 1.00 92.63 86  C 1 
ATOM 4661 C CB    . GLU C 3 86  ? -2.547  -17.795 -24.075 1.00 90.98 86  C 1 
ATOM 4662 C CG    . GLU C 3 86  ? -2.139  -16.370 -24.457 1.00 79.11 86  C 1 
ATOM 4663 C CD    . GLU C 3 86  ? -3.010  -15.770 -25.581 1.00 69.06 86  C 1 
ATOM 4664 O OE1   . GLU C 3 86  ? -2.799  -14.576 -25.876 1.00 62.67 86  C 1 
ATOM 4665 O OE2   . GLU C 3 86  ? -3.871  -16.496 -26.116 1.00 60.46 86  C 1 
ATOM 4666 N N     . VAL C 3 87  ? -2.944  -17.779 -20.897 1.00 95.03 87  C 1 
ATOM 4667 C CA    . VAL C 3 87  ? -3.209  -17.064 -19.629 1.00 95.13 87  C 1 
ATOM 4668 C C     . VAL C 3 87  ? -2.187  -17.356 -18.526 1.00 95.64 87  C 1 
ATOM 4669 O O     . VAL C 3 87  ? -2.136  -16.617 -17.544 1.00 94.16 87  C 1 
ATOM 4670 C CB    . VAL C 3 87  ? -4.642  -17.311 -19.113 1.00 93.54 87  C 1
[truncated: 112,011 more chars]
