# Supplementary material for: Vernalization regulatory network identifies potential novel functions for genes in the HvVRN2 locus
Source: New Phytol. 2026 Apr 12;250(6):4036–53. doi: 10.1111/nph.71162 (PMC13193379; doi:10.1111/nph.71162)
Supplement: Supplementary file 1 — Dataset S1. Protein models computed by Alphafold. [file NPH-250-4036-s002.xz › Alphafold_models0/Barley/fold_co1_prom1_1_nf_yb2_c1_recortes_summary_confidences_0.json]

{
 "chain_iptm": [
  0.8,
  0.74,
  0.73,
  0.61,
  0.62
 ],
 "chain_pair_iptm": [
  [
   0.22,
   0.87,
   0.83,
   0.76,
   0.76
  ],
  [
   0.87,
   0.79,
   0.87,
   0.59,
   0.62
  ],
  [
   0.83,
   0.87,
   0.76,
   0.61,
   0.62
  ],
  [
   0.76,
   0.59,
   0.61,
   0.26,
   0.48
  ],
  [
   0.76,
   0.62,
   0.62,
   0.48,
   0.27
  ]
 ],
 "chain_pair_pae_min": [
  [
   0.76,
   1.39,
   1.43,
   2.17,
   1.87
  ],
  [
   1.2,
   0.76,
   1.09,
   2.74,
   2.71
  ],
  [
   1.29,
   1.09,
   0.76,
   2.78,
   2.38
  ],
  [
   1.53,
   2.41,
   2.59,
   0.8,
   1.4
  ],
  [
   1.84,
   2.51,
   2.35,
   1.32,
   0.8
  ]
 ],
 "chain_ptm": [
  0.22,
  0.79,
  0.76,
  0.26,
  0.27
 ],
 "fraction_disordered": 0.55,
 "has_clash": 0.0,
 "iptm": 0.84,
 "num_recycles": 10.0,
 "ptm": 0.5,
 "ranking_score": 1.05
}
