# Supplementary material for: Vernalization regulatory network identifies potential novel functions for genes in the HvVRN2 locus
Source: New Phytol. 2026 Apr 12;250(6):4036–53. doi: 10.1111/nph.71162 (PMC13193379; doi:10.1111/nph.71162)
Supplement: Supplementary file 1 — Dataset S1. Protein models computed by Alphafold. [file NPH-250-4036-s002.xz › Alphafold_models0/Barley/fold_co1_prom1_1_nf_yb2_c2_recortes_model_0.cif]

# By using this file you agree to the legally binding terms of use found at alphafoldserver.com/output-terms
data_4d2e49d669dbc0fb
#
_entry.id 4d2e49d669dbc0fb
#
loop_
_atom_type.symbol
C 
N 
O 
P 
S 
#
loop_
_audit_author.name
_audit_author.pdbx_ordinal
"Google DeepMind" 1 
"Isomorphic Labs" 2 
#
_audit_conform.dict_location https://raw.githubusercontent.com/ihmwg/ModelCIF/master/dist/mmcif_ma.dic
_audit_conform.dict_name     mmcif_ma.dic
_audit_conform.dict_version  1.4.5
#
loop_
_chem_comp.formula
_chem_comp.formula_weight
_chem_comp.id
_chem_comp.mon_nstd_flag
_chem_comp.name
_chem_comp.pdbx_smiles
_chem_comp.pdbx_synonyms
_chem_comp.type
"C3 H7 N O2"      89.093  ALA y ALANINE                              C[C@H](N)C(O)=O                                             ? "L-PEPTIDE LINKING" 
"C6 H15 N4 O2"    175.209 ARG y ARGININE                             N[C@@H](CCCNC(N)=[NH2+])C(O)=O                              ? "L-PEPTIDE LINKING" 
"C4 H8 N2 O3"     132.118 ASN y ASPARAGINE                           N[C@@H](CC(N)=O)C(O)=O                                      ? "L-PEPTIDE LINKING" 
"C4 H7 N O4"      133.103 ASP y "ASPARTIC ACID"                      N[C@@H](CC(O)=O)C(O)=O                                      ? "L-PEPTIDE LINKING" 
"C3 H7 N O2 S"    121.158 CYS y CYSTEINE                             N[C@@H](CS)C(O)=O                                           ? "L-PEPTIDE LINKING" 
"C10 H14 N5 O6 P" 331.222 DA  y "2'-DEOXYADENOSINE-5'-MONOPHOSPHATE" Nc1ncnc2n(cnc12)[C@H]3C[C@H](O)[C@@H](CO[P](O)(O)=O)O3      ? "DNA LINKING"       
"C9 H14 N3 O7 P"  307.197 DC  y "2'-DEOXYCYTIDINE-5'-MONOPHOSPHATE"  NC1=NC(=O)N(C=C1)[C@H]2C[C@H](O)[C@@H](CO[P](O)(O)=O)O2     ? "DNA LINKING"       
"C10 H14 N5 O7 P" 347.221 DG  y "2'-DEOXYGUANOSINE-5'-MONOPHOSPHATE" NC1=Nc2n(cnc2C(=O)N1)[C@H]3C[C@H](O)[C@@H](CO[P](O)(O)=O)O3 ? "DNA LINKING"       
"C10 H15 N2 O8 P" 322.208 DT  y "THYMIDINE-5'-MONOPHOSPHATE"         CC1=CN([C@H]2C[C@H](O)[C@@H](CO[P](O)(O)=O)O2)C(=O)NC1=O    ? "DNA LINKING"       
"C5 H10 N2 O3"    146.144 GLN y GLUTAMINE                            N[C@@H](CCC(N)=O)C(O)=O                                     ? "L-PEPTIDE LINKING" 
"C5 H9 N O4"      147.129 GLU y "GLUTAMIC ACID"                      N[C@@H](CCC(O)=O)C(O)=O                                     ? "L-PEPTIDE LINKING" 
"C2 H5 N O2"      75.067  GLY y GLYCINE                              NCC(O)=O                                                    ? "PEPTIDE LINKING"   
"C6 H10 N3 O2"    156.162 HIS y HISTIDINE                            N[C@@H](Cc1c[nH]c[nH+]1)C(O)=O                              ? "L-PEPTIDE LINKING" 
"C6 H13 N O2"     131.173 ILE y ISOLEUCINE                           CC[C@H](C)[C@H](N)C(O)=O                                    ? "L-PEPTIDE LINKING" 
"C6 H13 N O2"     131.173 LEU y LEUCINE                              CC(C)C[C@H](N)C(O)=O                                        ? "L-PEPTIDE LINKING" 
"C6 H15 N2 O2"    147.195 LYS y LYSINE                               N[C@@H](CCCC[NH3+])C(O)=O                                   ? "L-PEPTIDE LINKING" 
"C5 H11 N O2 S"   149.211 MET y METHIONINE                           CSCC[C@H](N)C(O)=O                                          ? "L-PEPTIDE LINKING" 
"C9 H11 N O2"     165.189 PHE y PHENYLALANINE                        N[C@@H](Cc1ccccc1)C(O)=O                                    ? "L-PEPTIDE LINKING" 
"C5 H9 N O2"      115.130 PRO y PROLINE                              OC(=O)[C@@H]1CCCN1                                          ? "L-PEPTIDE LINKING" 
"C3 H7 N O3"      105.093 SER y SERINE                               N[C@@H](CO)C(O)=O                                           ? "L-PEPTIDE LINKING" 
"C4 H9 N O3"      119.119 THR y THREONINE                            C[C@@H](O)[C@H](N)C(O)=O                                    ? "L-PEPTIDE LINKING" 
"C11 H12 N2 O2"   204.225 TRP y TRYPTOPHAN                           N[C@@H](Cc1c[nH]c2ccccc12)C(O)=O                            ? "L-PEPTIDE LINKING" 
"C9 H11 N O3"     181.189 TYR y TYROSINE                             N[C@@H](Cc1ccc(O)cc1)C(O)=O                                 ? "L-PEPTIDE LINKING" 
"C5 H11 N O2"     117.146 VAL y VALINE                               CC(C)[C@H](N)C(O)=O                                         ? "L-PEPTIDE LINKING" 
#
_citation.book_publisher          ?
_citation.country                 UK
_citation.id                      primary
_citation.journal_full            Nature
_citation.journal_id_ASTM         NATUAS
_citation.journal_id_CSD          0006
_citation.journal_id_ISSN         0028-0836
_citation.journal_volume          ?
_citation.page_first              ?
_citation.page_last               ?
_citation.pdbx_database_id_DOI    ?
_citation.pdbx_database_id_PubMed ?
_citation.title                   "Accurate structure prediction of biomolecular interactions with AlphaFold 3"
_citation.year                    2024
#
loop_
_citation_author.citation_id
_citation_author.name
_citation_author.ordinal
primary "Google DeepMind" 1 
primary "Isomorphic Labs" 2 
#
loop_
_entity.id
_entity.pdbx_description
_entity.type
1 . polymer 
2 . polymer 
3 . polymer 
4 . polymer 
5 . polymer 
#
loop_
_entity_poly.entity_id
_entity_poly.pdbx_strand_id
_entity_poly.type
1 A polypeptide(L)          
2 B polypeptide(L)          
3 C polypeptide(L)          
4 D polydeoxyribonucleotide 
5 E polydeoxyribonucleotide 
#
loop_
_entity_poly_seq.entity_id
_entity_poly_seq.hetero
_entity_poly_seq.mon_id
_entity_poly_seq.num
1 n MET 1   
1 n PRO 2   
1 n ARG 3   
1 n CYS 4   
1 n ASN 5   
1 n LYS 6   
1 n CYS 7   
1 n LEU 8   
1 n SER 9   
1 n GLU 10  
1 n ASN 11  
1 n ASP 12  
1 n SER 13  
1 n ALA 14  
1 n SER 15  
1 n GLU 16  
1 n ASP 17  
1 n ARG 18  
1 n HIS 19  
1 n TRP 20  
1 n HIS 21  
1 n ARG 22  
1 n THR 23  
1 n ALA 24  
1 n THR 25  
1 n LEU 26  
1 n PHE 27  
1 n MET 28  
1 n ASN 29  
1 n CYS 30  
1 n VAL 31  
1 n SER 32  
1 n ASN 33  
1 n GLY 34  
1 n THR 35  
1 n VAL 36  
1 n TYR 37  
1 n GLU 38  
1 n GLU 39  
1 n ALA 40  
1 n VAL 41  
1 n GLY 42  
1 n ARG 43  
1 n GLU 44  
1 n GLY 45  
1 n CYS 46  
1 n TRP 47  
1 n ALA 48  
1 n ARG 49  
1 n LEU 50  
1 n CYS 51  
1 n ASP 52  
1 n GLY 53  
1 n CYS 54  
1 n CYS 55  
1 n THR 56  
1 n VAL 57  
1 n PRO 58  
1 n SER 59  
1 n VAL 60  
1 n VAL 61  
1 n TYR 62  
1 n CYS 63  
1 n ARG 64  
1 n ALA 65  
1 n ASP 66  
1 n SER 67  
1 n ALA 68  
1 n TYR 69  
1 n LEU 70  
1 n CYS 71  
1 n ALA 72  
1 n SER 73  
1 n CYS 74  
1 n ASP 75  
1 n ALA 76  
1 n GLN 77  
1 n ILE 78  
1 n HIS 79  
1 n ALA 80  
1 n ALA 81  
1 n ASN 82  
1 n ARG 83  
1 n VAL 84  
1 n ALA 85  
1 n SER 86  
1 n ARG 87  
1 n HIS 88  
1 n GLU 89  
1 n ARG 90  
1 n VAL 91  
1 n LEU 92  
1 n LEU 93  
1 n SER 94  
1 n GLU 95  
1 n ALA 96  
1 n TYR 97  
1 n LYS 98  
1 n HIS 99  
1 n ALA 100 
1 n PRO 101 
1 n VAL 102 
1 n MET 103 
1 n LEU 104 
1 n ASP 105 
1 n CYS 106 
1 n HIS 107 
1 n ALA 108 
1 n ASP 109 
1 n ALA 110 
1 n ALA 111 
1 n ALA 112 
1 n LEU 113 
1 n CYS 114 
1 n ALA 115 
1 n ALA 116 
1 n TYR 117 
1 n GLU 118 
1 n ALA 119 
1 n GLN 120 
1 n VAL 121 
1 n HIS 122 
1 n TYR 123 
1 n ALA 124 
1 n ASN 125 
1 n LEU 126 
1 n LEU 127 
1 n THR 128 
1 n VAL 129 
1 n MET 130 
1 n HIS 131 
1 n GLN 132 
1 n ARG 133 
1 n MET 134 
1 n PRO 135 
1 n VAL 136 
1 n VAL 137 
1 n SER 138 
1 n HIS 139 
1 n PRO 140 
1 n ALA 141 
1 n VAL 142 
1 n ALA 143 
1 n ILE 144 
1 n PRO 145 
1 n PRO 146 
1 n VAL 147 
1 n SER 148 
1 n LEU 149 
1 n PHE 150 
1 n ALA 151 
1 n GLU 152 
1 n ALA 153 
1 n GLU 154 
1 n ALA 155 
1 n THR 156 
1 n ALA 157 
1 n PRO 158 
1 n VAL 159 
1 n LEU 160 
1 n GLY 161 
1 n ARG 162 
1 n LYS 163 
1 n GLU 164 
1 n GLU 165 
1 n ASP 166 
1 n THR 167 
1 n SER 168 
1 n TRP 169 
1 n LEU 170 
1 n LEU 171 
1 n LEU 172 
1 n SER 173 
1 n LYS 174 
1 n ASP 175 
1 n SER 176 
1 n ASP 177 
1 n ASN 178 
1 n HIS 179 
1 n ASN 180 
1 n ARG 181 
1 n SER 182 
1 n GLY 183 
1 n ASN 184 
1 n ASN 185 
1 n SER 186 
1 n SER 187 
1 n THR 188 
1 n SER 189 
1 n SER 190 
1 n SER 191 
1 n SER 192 
1 n GLN 193 
1 n TYR 194 
1 n PHE 195 
1 n GLY 196 
1 n GLU 197 
1 n VAL 198 
1 n ASP 199 
1 n GLN 200 
1 n TYR 201 
1 n PHE 202 
1 n ASP 203 
1 n LEU 204 
1 n VAL 205 
1 n GLY 206 
1 n TYR 207 
1 n ASN 208 
1 n SER 209 
1 n TYR 210 
1 n TYR 211 
1 n ASP 212 
1 n SER 213 
1 n HIS 214 
1 n MET 215 
1 n SER 216 
1 n ASN 217 
1 n GLN 218 
1 n GLU 219 
1 n GLN 220 
1 n TYR 221 
1 n VAL 222 
1 n MET 223 
1 n GLN 224 
1 n GLU 225 
1 n GLN 226 
1 n GLN 227 
1 n HIS 228 
1 n LEU 229 
1 n GLN 230 
1 n GLN 231 
1 n MET 232 
1 n GLN 233 
1 n LYS 234 
1 n GLU 235 
1 n TYR 236 
1 n ALA 237 
1 n GLU 238 
1 n GLN 239 
1 n GLN 240 
1 n MET 241 
1 n GLN 242 
1 n LYS 243 
1 n GLU 244 
1 n TYR 245 
1 n VAL 246 
1 n GLU 247 
1 n ASN 248 
1 n GLU 249 
1 n GLY 250 
1 n SER 251 
1 n GLU 252 
1 n CYS 253 
1 n ILE 254 
1 n VAL 255 
1 n PRO 256 
1 n SER 257 
1 n GLN 258 
1 n SER 259 
1 n THR 260 
1 n ILE 261 
1 n VAL 262 
1 n ARG 263 
1 n ARG 264 
1 n PRO 265 
1 n HIS 266 
1 n GLN 267 
1 n SER 268 
1 n GLY 269 
1 n TYR 270 
1 n ALA 271 
1 n PRO 272 
1 n LEU 273 
1 n VAL 274 
1 n GLY 275 
1 n ALA 276 
1 n GLU 277 
1 n GLN 278 
1 n ALA 279 
1 n ALA 280 
1 n SER 281 
1 n ALA 282 
1 n THR 283 
1 n ALA 284 
1 n GLY 285 
1 n ALA 286 
1 n SER 287 
1 n ALA 288 
1 n TYR 289 
1 n THR 290 
1 n ASP 291 
1 n SER 292 
1 n VAL 293 
1 n ASN 294 
1 n ASN 295 
1 n SER 296 
1 n ILE 297 
1 n SER 298 
1 n PHE 299 
1 n SER 300 
1 n MET 301 
1 n GLU 302 
1 n ALA 303 
1 n GLY 304 
1 n ILE 305 
1 n VAL 306 
1 n PRO 307 
1 n ASP 308 
1 n ASN 309 
1 n THR 310 
1 n VAL 311 
1 n GLN 312 
1 n SER 313 
1 n SER 314 
1 n ILE 315 
1 n LEU 316 
1 n ARG 317 
1 n PRO 318 
1 n ALA 319 
1 n GLY 320 
1 n ALA 321 
1 n ILE 322 
1 n GLY 323 
1 n LEU 324 
1 n PHE 325 
1 n SER 326 
1 n SER 327 
1 n PRO 328 
1 n SER 329 
1 n LEU 330 
1 n GLN 331 
1 n THR 332 
1 n PRO 333 
1 n LEU 334 
1 n HIS 335 
1 n PHE 336 
1 n SER 337 
1 n SER 338 
1 n LYS 339 
1 n GLU 340 
1 n ARG 341 
1 n GLU 342 
1 n ALA 343 
1 n ARG 344 
1 n VAL 345 
1 n LEU 346 
1 n ARG 347 
1 n TYR 348 
1 n LYS 349 
1 n GLU 350 
1 n LYS 351 
1 n LYS 352 
1 n LYS 353 
1 n SER 354 
1 n ARG 355 
1 n LYS 356 
1 n PHE 357 
1 n GLU 358 
1 n LYS 359 
1 n THR 360 
1 n THR 361 
1 n ARG 362 
1 n TYR 363 
1 n ALA 364 
1 n THR 365 
1 n ARG 366 
1 n LYS 367 
1 n ALA 368 
1 n TYR 369 
1 n ALA 370 
1 n GLU 371 
1 n ALA 372 
1 n ARG 373 
1 n PRO 374 
1 n ARG 375 
1 n ILE 376 
1 n LYS 377 
1 n GLY 378 
1 n ARG 379 
1 n PHE 380 
1 n ALA 381 
1 n LYS 382 
1 n ARG 383 
1 n SER 384 
1 n ASP 385 
1 n ALA 386 
1 n GLU 387 
1 n MET 388 
1 n GLU 389 
1 n VAL 390 
1 n ASP 391 
1 n GLN 392 
1 n THR 393 
1 n PHE 394 
1 n SER 395 
1 n THR 396 
1 n ALA 397 
1 n ALA 398 
1 n LEU 399 
1 n SER 400 
1 n ASP 401 
1 n SER 402 
1 n SER 403 
1 n TYR 404 
1 n SER 405 
1 n THR 406 
1 n VAL 407 
1 n PRO 408 
1 n TRP 409 
1 n PHE 410 
2 n PHE 1   
2 n SER 2   
2 n SER 3   
2 n PRO 4   
2 n LYS 5   
2 n GLU 6   
2 n GLN 7   
2 n ASP 8   
2 n ARG 9   
2 n PHE 10  
2 n LEU 11  
2 n PRO 12  
2 n ILE 13  
2 n ALA 14  
2 n ASN 15  
2 n VAL 16  
2 n SER 17  
2 n ARG 18  
2 n ILE 19  
2 n MET 20  
2 n LYS 21  
2 n LYS 22  
2 n ALA 23  
2 n LEU 24  
2 n PRO 25  
2 n ALA 26  
2 n ASN 27  
2 n ALA 28  
2 n LYS 29  
2 n ILE 30  
2 n SER 31  
2 n LYS 32  
2 n ASP 33  
2 n ALA 34  
2 n LYS 35  
2 n GLU 36  
2 n THR 37  
2 n VAL 38  
2 n GLN 39  
2 n GLU 40  
2 n CYS 41  
2 n VAL 42  
2 n SER 43  
2 n GLU 44  
2 n PHE 45  
2 n ILE 46  
2 n SER 47  
2 n PHE 48  
2 n ILE 49  
2 n THR 50  
2 n GLY 51  
2 n GLU 52  
2 n ALA 53  
2 n SER 54  
2 n ASP 55  
2 n LYS 56  
2 n CYS 57  
2 n GLN 58  
2 n ARG 59  
2 n GLU 60  
2 n LYS 61  
2 n ARG 62  
2 n LYS 63  
2 n THR 64  
2 n ILE 65  
2 n ASN 66  
2 n GLY 67  
2 n ASP 68  
2 n ASP 69  
2 n LEU 70  
2 n LEU 71  
2 n TRP 72  
2 n ALA 73  
2 n MET 74  
2 n THR 75  
2 n THR 76  
2 n LEU 77  
2 n GLY 78  
2 n PHE 79  
2 n GLU 80  
2 n ASP 81  
2 n TYR 82  
2 n MET 83  
2 n GLU 84  
2 n PRO 85  
2 n LEU 86  
2 n LYS 87  
2 n LEU 88  
2 n TYR 89  
2 n LEU 90  
2 n HIS 91  
2 n LYS 92  
2 n PHE 93  
2 n ARG 94  
2 n GLU 95  
3 n GLN 1   
3 n TYR 2   
3 n ARG 3   
3 n GLU 4   
3 n ILE 5   
3 n GLU 6   
3 n ALA 7   
3 n THR 8   
3 n THR 9   
3 n ASP 10  
3 n PHE 11  
3 n LYS 12  
3 n ASN 13  
3 n HIS 14  
3 n ASN 15  
3 n LEU 16  
3 n PRO 17  
3 n LEU 18  
3 n ALA 19  
3 n ARG 20  
3 n ILE 21  
3 n LYS 22  
3 n LYS 23  
3 n ILE 24  
3 n MET 25  
3 n LYS 26  
3 n ALA 27  
3 n ASP 28  
3 n GLU 29  
3 n ASP 30  
3 n VAL 31  
3 n ARG 32  
3 n MET 33  
3 n ILE 34  
3 n ALA 35  
3 n ALA 36  
3 n GLU 37  
3 n ALA 38  
3 n PRO 39  
3 n VAL 40  
3 n VAL 41  
3 n PHE 42  
3 n ALA 43  
3 n ARG 44  
3 n ALA 45  
3 n CYS 46  
3 n GLU 47  
3 n MET 48  
3 n PHE 49  
3 n ILE 50  
3 n LEU 51  
3 n GLU 52  
3 n LEU 53  
3 n THR 54  
3 n HIS 55  
3 n ARG 56  
3 n GLY 57  
3 n TRP 58  
3 n ALA 59  
3 n HIS 60  
3 n ALA 61  
3 n GLU 62  
3 n GLU 63  
3 n ASN 64  
3 n LYS 65  
3 n ARG 66  
3 n ARG 67  
3 n THR 68  
3 n LEU 69  
3 n GLN 70  
3 n LYS 71  
3 n SER 72  
3 n ASP 73  
3 n ILE 74  
3 n ALA 75  
3 n ALA 76  
3 n ALA 77  
3 n ILE 78  
3 n ALA 79  
3 n ARG 80  
3 n THR 81  
3 n GLU 82  
3 n VAL 83  
3 n PHE 84  
3 n ASP 85  
3 n PHE 86  
3 n LEU 87  
3 n VAL 88  
3 n ASP 89  
3 n ILE 90  
3 n VAL 91  
3 n PRO 92  
3 n ARG 93  
3 n ASP 94  
3 n GLU 95  
3 n ALA 96  
3 n LYS 97  
3 n ASP 98  
3 n ALA 99  
3 n GLU 100 
3 n ALA 101 
3 n ALA 102 
4 n DC  1   
4 n DA  2   
4 n DC  3   
4 n DG  4   
4 n DC  5   
4 n DA  6   
4 n DC  7   
4 n DC  8   
4 n DA  9   
4 n DG  10  
4 n DA  11  
4 n DC  12  
4 n DC  13  
4 n DA  14  
4 n DC  15  
4 n DA  16  
4 n DC  17  
4 n DC  18  
4 n DA  19  
4 n DG  20  
4 n DA  21  
4 n DA  22  
4 n DA  23  
4 n DC  24  
4 n DA  25  
4 n DA  26  
4 n DA  27  
4 n DC  28  
4 n DA  29  
4 n DA  30  
4 n DA  31  
5 n DT  1   
5 n DT  2   
5 n DT  3   
5 n DG  4   
5 n DT  5   
5 n DT  6   
5 n DT  7   
5 n DG  8   
5 n DT  9   
5 n DT  10  
5 n DT  11  
5 n DC  12  
5 n DT  13  
5 n DG  14  
5 n DG  15  
5 n DT  16  
5 n DG  17  
5 n DT  18  
5 n DG  19  
5 n DG  20  
5 n DT  21  
5 n DC  22  
5 n DT  23  
5 n DG  24  
5 n DG  25  
5 n DT  26  
5 n DG  27  
5 n DC  28  
5 n DG  29  
5 n DT  30  
5 n DG  31  
#
_ma_data.content_type "model coordinates"
_ma_data.id           1
_ma_data.name         Model
#
_ma_model_list.data_id          1
_ma_model_list.model_group_id   1
_ma_model_list.model_group_name "AlphaFold-beta-20231127 (927599d6-1efe-4fa9-85d2-a29f909d212e @ 2024-12-16 01:03:23)"
_ma_model_list.model_id         1
_ma_model_list.model_name       "Top ranked model"
_ma_model_list.model_type       "Ab initio model"
_ma_model_list.ordinal_id       1
#
loop_
_ma_protocol_step.method_type
_ma_protocol_step.ordinal_id
_ma_protocol_step.protocol_id
_ma_protocol_step.step_id
"coevolution MSA" 1 1 1 
"template search" 2 1 2 
modeling          3 1 3 
#
loop_
_ma_qa_metric.id
_ma_qa_metric.mode
_ma_qa_metric.name
_ma_qa_metric.software_group_id
_ma_qa_metric.type
1 global pLDDT 1 pLDDT 
2 local  pLDDT 1 pLDDT 
#
_ma_qa_metric_global.metric_id    1
_ma_qa_metric_global.metric_value 64.74
_ma_qa_metric_global.model_id     1
_ma_qa_metric_global.ordinal_id   1
#
_ma_software_group.group_id    1
_ma_software_group.ordinal_id  1
_ma_software_group.software_id 1
#
loop_
_ma_target_entity.data_id
_ma_target_entity.entity_id
_ma_target_entity.origin
1 1 . 
1 2 . 
1 3 . 
1 4 . 
1 5 . 
#
loop_
_ma_target_entity_instance.asym_id
_ma_target_entity_instance.details
_ma_target_entity_instance.entity_id
A . 1 
B . 2 
C . 3 
D . 4 
E . 5 
#
loop_
_pdbx_data_usage.details
_pdbx_data_usage.id
_pdbx_data_usage.type
_pdbx_data_usage.url
;NON-COMMERCIAL USE ONLY, BY USING THIS FILE YOU AGREE TO THE TERMS OF USE FOUND
AT alphafoldserver.com/output-terms.
;
1 license    ? 
;THE INFORMATION IS NOT INTENDED FOR, HAS NOT BEEN VALIDATED FOR, AND IS NOT
APPROVED FOR CLINICAL USE. IT SHOULD NOT BE USED FOR CLINICAL PURPOSE OR RELIED
ON FOR MEDICAL OR OTHER PROFESSIONAL ADVICE. IT IS THEORETICAL MODELLING ONLY
AND CAUTION SHOULD BE EXERCISED IN ITS USE. IT IS PROVIDED "AS-IS" WITHOUT ANY
WARRANTY OF ANY KIND, WHETHER EXPRESSED OR IMPLIED. NO WARRANTY IS GIVEN THAT
USE OF THE INFORMATION SHALL NOT INFRINGE THE RIGHTS OF ANY THIRD PARTY.
;
2 disclaimer ? 
#
loop_
_pdbx_poly_seq_scheme.asym_id
_pdbx_poly_seq_scheme.auth_seq_num
_pdbx_poly_seq_scheme.entity_id
_pdbx_poly_seq_scheme.hetero
_pdbx_poly_seq_scheme.mon_id
_pdbx_poly_seq_scheme.pdb_ins_code
_pdbx_poly_seq_scheme.pdb_seq_num
_pdbx_poly_seq_scheme.pdb_strand_id
_pdbx_poly_seq_scheme.seq_id
A 1   1 n MET . 1   A 1   
A 2   1 n PRO . 2   A 2   
A 3   1 n ARG . 3   A 3   
A 4   1 n CYS . 4   A 4   
A 5   1 n ASN . 5   A 5   
A 6   1 n LYS . 6   A 6   
A 7   1 n CYS . 7   A 7   
A 8   1 n LEU . 8   A 8   
A 9   1 n SER . 9   A 9   
A 10  1 n GLU . 10  A 10  
A 11  1 n ASN . 11  A 11  
A 12  1 n ASP . 12  A 12  
A 13  1 n SER . 13  A 13  
A 14  1 n ALA . 14  A 14  
A 15  1 n SER . 15  A 15  
A 16  1 n GLU . 16  A 16  
A 17  1 n ASP . 17  A 17  
A 18  1 n ARG . 18  A 18  
A 19  1 n HIS . 19  A 19  
A 20  1 n TRP . 20  A 20  
A 21  1 n HIS . 21  A 21  
A 22  1 n ARG . 22  A 22  
A 23  1 n THR . 23  A 23  
A 24  1 n ALA . 24  A 24  
A 25  1 n THR . 25  A 25  
A 26  1 n LEU . 26  A 26  
A 27  1 n PHE . 27  A 27  
A 28  1 n MET . 28  A 28  
A 29  1 n ASN . 29  A 29  
A 30  1 n CYS . 30  A 30  
A 31  1 n VAL . 31  A 31  
A 32  1 n SER . 32  A 32  
A 33  1 n ASN . 33  A 33  
A 34  1 n GLY . 34  A 34  
A 35  1 n THR . 35  A 35  
A 36  1 n VAL . 36  A 36  
A 37  1 n TYR . 37  A 37  
A 38  1 n GLU . 38  A 38  
A 39  1 n GLU . 39  A 39  
A 40  1 n ALA . 40  A 40  
A 41  1 n VAL . 41  A 41  
A 42  1 n GLY . 42  A 42  
A 43  1 n ARG . 43  A 43  
A 44  1 n GLU . 44  A 44  
A 45  1 n GLY . 45  A 45  
A 46  1 n CYS . 46  A 46  
A 47  1 n TRP . 47  A 47  
A 48  1 n ALA . 48  A 48  
A 49  1 n ARG . 49  A 49  
A 50  1 n LEU . 50  A 50  
A 51  1 n CYS . 51  A 51  
A 52  1 n ASP . 52  A 52  
A 53  1 n GLY . 53  A 53  
A 54  1 n CYS . 54  A 54  
A 55  1 n CYS . 55  A 55  
A 56  1 n THR . 56  A 56  
A 57  1 n VAL . 57  A 57  
A 58  1 n PRO . 58  A 58  
A 59  1 n SER . 59  A 59  
A 60  1 n VAL . 60  A 60  
A 61  1 n VAL . 61  A 61  
A 62  1 n TYR . 62  A 62  
A 63  1 n CYS . 63  A 63  
A 64  1 n ARG . 64  A 64  
A 65  1 n ALA . 65  A 65  
A 66  1 n ASP . 66  A 66  
A 67  1 n SER . 67  A 67  
A 68  1 n ALA . 68  A 68  
A 69  1 n TYR . 69  A 69  
A 70  1 n LEU . 70  A 70  
A 71  1 n CYS . 71  A 71  
A 72  1 n ALA . 72  A 72  
A 73  1 n SER . 73  A 73  
A 74  1 n CYS . 74  A 74  
A 75  1 n ASP . 75  A 75  
A 76  1 n ALA . 76  A 76  
A 77  1 n GLN . 77  A 77  
A 78  1 n ILE . 78  A 78  
A 79  1 n HIS . 79  A 79  
A 80  1 n ALA . 80  A 80  
A 81  1 n ALA . 81  A 81  
A 82  1 n ASN . 82  A 82  
A 83  1 n ARG . 83  A 83  
A 84  1 n VAL . 84  A 84  
A 85  1 n ALA . 85  A 85  
A 86  1 n SER . 86  A 86  
A 87  1 n ARG . 87  A 87  
A 88  1 n HIS . 88  A 88  
A 89  1 n GLU . 89  A 89  
A 90  1 n ARG . 90  A 90  
A 91  1 n VAL . 91  A 91  
A 92  1 n LEU . 92  A 92  
A 93  1 n LEU . 93  A 93  
A 94  1 n SER . 94  A 94  
A 95  1 n GLU . 95  A 95  
A 96  1 n ALA . 96  A 96  
A 97  1 n TYR . 97  A 97  
A 98  1 n LYS . 98  A 98  
A 99  1 n HIS . 99  A 99  
A 100 1 n ALA . 100 A 100 
A 101 1 n PRO . 101 A 101 
A 102 1 n VAL . 102 A 102 
A 103 1 n MET . 103 A 103 
A 104 1 n LEU . 104 A 104 
A 105 1 n ASP . 105 A 105 
A 106 1 n CYS . 106 A 106 
A 107 1 n HIS . 107 A 107 
A 108 1 n ALA . 108 A 108 
A 109 1 n ASP . 109 A 109 
A 110 1 n ALA . 110 A 110 
A 111 1 n ALA . 111 A 111 
A 112 1 n ALA . 112 A 112 
A 113 1 n LEU . 113 A 113 
A 114 1 n CYS . 114 A 114 
A 115 1 n ALA . 115 A 115 
A 116 1 n ALA . 116 A 116 
A 117 1 n TYR . 117 A 117 
A 118 1 n GLU . 118 A 118 
A 119 1 n ALA . 119 A 119 
A 120 1 n GLN . 120 A 120 
A 121 1 n VAL . 121 A 121 
A 122 1 n HIS . 122 A 122 
A 123 1 n TYR . 123 A 123 
A 124 1 n ALA . 124 A 124 
A 125 1 n ASN . 125 A 125 
A 126 1 n LEU . 126 A 126 
A 127 1 n LEU . 127 A 127 
A 128 1 n THR . 128 A 128 
A 129 1 n VAL . 129 A 129 
A 130 1 n MET . 130 A 130 
A 131 1 n HIS . 131 A 131 
A 132 1 n GLN . 132 A 132 
A 133 1 n ARG . 133 A 133 
A 134 1 n MET . 134 A 134 
A 135 1 n PRO . 135 A 135 
A 136 1 n VAL . 136 A 136 
A 137 1 n VAL . 137 A 137 
A 138 1 n SER . 138 A 138 
A 139 1 n HIS . 139 A 139 
A 140 1 n PRO . 140 A 140 
A 141 1 n ALA . 141 A 141 
A 142 1 n VAL . 142 A 142 
A 143 1 n ALA . 143 A 143 
A 144 1 n ILE . 144 A 144 
A 145 1 n PRO . 145 A 145 
A 146 1 n PRO . 146 A 146 
A 147 1 n VAL . 147 A 147 
A 148 1 n SER . 148 A 148 
A 149 1 n LEU . 149 A 149 
A 150 1 n PHE . 150 A 150 
A 151 1 n ALA . 151 A 151 
A 152 1 n GLU . 152 A 152 
A 153 1 n ALA . 153 A 153 
A 154 1 n GLU . 154 A 154 
A 155 1 n ALA . 155 A 155 
A 156 1 n THR . 156 A 156 
A 157 1 n ALA . 157 A 157 
A 158 1 n PRO . 158 A 158 
A 159 1 n VAL . 159 A 159 
A 160 1 n LEU . 160 A 160 
A 161 1 n GLY . 161 A 161 
A 162 1 n ARG . 162 A 162 
A 163 1 n LYS . 163 A 163 
A 164 1 n GLU . 164 A 164 
A 165 1 n GLU . 165 A 165 
A 166 1 n ASP . 166 A 166 
A 167 1 n THR . 167 A 167 
A 168 1 n SER . 168 A 168 
A 169 1 n TRP . 169 A 169 
A 170 1 n LEU . 170 A 170 
A 171 1 n LEU . 171 A 171 
A 172 1 n LEU . 172 A 172 
A 173 1 n SER . 173 A 173 
A 174 1 n LYS . 174 A 174 
A 175 1 n ASP . 175 A 175 
A 176 1 n SER . 176 A 176 
A 177 1 n ASP . 177 A 177 
A 178 1 n ASN . 178 A 178 
A 179 1 n HIS . 179 A 179 
A 180 1 n ASN . 180 A 180 
A 181 1 n ARG . 181 A 181 
A 182 1 n SER . 182 A 182 
A 183 1 n GLY . 183 A 183 
A 184 1 n ASN . 184 A 184 
A 185 1 n ASN . 185 A 185 
A 186 1 n SER . 186 A 186 
A 187 1 n SER . 187 A 187 
A 188 1 n THR . 188 A 188 
A 189 1 n SER . 189 A 189 
A 190 1 n SER . 190 A 190 
A 191 1 n SER . 191 A 191 
A 192 1 n SER . 192 A 192 
A 193 1 n GLN . 193 A 193 
A 194 1 n TYR . 194 A 194 
A 195 1 n PHE . 195 A 195 
A 196 1 n GLY . 196 A 196 
A 197 1 n GLU . 197 A 197 
A 198 1 n VAL . 198 A 198 
A 199 1 n ASP . 199 A 199 
A 200 1 n GLN . 200 A 200 
A 201 1 n TYR . 201 A 201 
A 202 1 n PHE . 202 A 202 
A 203 1 n ASP . 203 A 203 
A 204 1 n LEU . 204 A 204 
A 205 1 n VAL . 205 A 205 
A 206 1 n GLY . 206 A 206 
A 207 1 n TYR . 207 A 207 
A 208 1 n ASN . 208 A 208 
A 209 1 n SER . 209 A 209 
A 210 1 n TYR . 210 A 210 
A 211 1 n TYR . 211 A 211 
A 212 1 n ASP . 212 A 212 
A 213 1 n SER . 213 A 213 
A 214 1 n HIS . 214 A 214 
A 215 1 n MET . 215 A 215 
A 216 1 n SER . 216 A 216 
A 217 1 n ASN . 217 A 217 
A 218 1 n GLN . 218 A 218 
A 219 1 n GLU . 219 A 219 
A 220 1 n GLN . 220 A 220 
A 221 1 n TYR . 221 A 221 
A 222 1 n VAL . 222 A 222 
A 223 1 n MET . 223 A 223 
A 224 1 n GLN . 224 A 224 
A 225 1 n GLU . 225 A 225 
A 226 1 n GLN . 226 A 226 
A 227 1 n GLN . 227 A 227 
A 228 1 n HIS . 228 A 228 
A 229 1 n LEU . 229 A 229 
A 230 1 n GLN . 230 A 230 
A 231 1 n GLN . 231 A 231 
A 232 1 n MET . 232 A 232 
A 233 1 n GLN . 233 A 233 
A 234 1 n LYS . 234 A 234 
A 235 1 n GLU . 235 A 235 
A 236 1 n TYR . 236 A 236 
A 237 1 n ALA . 237 A 237 
A 238 1 n GLU . 238 A 238 
A 239 1 n GLN . 239 A 239 
A 240 1 n GLN . 240 A 240 
A 241 1 n MET . 241 A 241 
A 242 1 n GLN . 242 A 242 
A 243 1 n LYS . 243 A 243 
A 244 1 n GLU . 244 A 244 
A 245 1 n TYR . 245 A 245 
A 246 1 n VAL . 246 A 246 
A 247 1 n GLU . 247 A 247 
A 248 1 n ASN . 248 A 248 
A 249 1 n GLU . 249 A 249 
A 250 1 n GLY . 250 A 250 
A 251 1 n SER . 251 A 251 
A 252 1 n GLU . 252 A 252 
A 253 1 n CYS . 253 A 253 
A 254 1 n ILE . 254 A 254 
A 255 1 n VAL . 255 A 255 
A 256 1 n PRO . 256 A 256 
A 257 1 n SER . 257 A 257 
A 258 1 n GLN . 258 A 258 
A 259 1 n SER . 259 A 259 
A 260 1 n THR . 260 A 260 
A 261 1 n ILE . 261 A 261 
A 262 1 n VAL . 262 A 262 
A 263 1 n ARG . 263 A 263 
A 264 1 n ARG . 264 A 264 
A 265 1 n PRO . 265 A 265 
A 266 1 n HIS . 266 A 266 
A 267 1 n GLN . 267 A 267 
A 268 1 n SER . 268 A 268 
A 269 1 n GLY . 269 A 269 
A 270 1 n TYR . 270 A 270 
A 271 1 n ALA . 271 A 271 
A 272 1 n PRO . 272 A 272 
A 273 1 n LEU . 273 A 273 
A 274 1 n VAL . 274 A 274 
A 275 1 n GLY . 275 A 275 
A 276 1 n ALA . 276 A 276 
A 277 1 n GLU . 277 A 277 
A 278 1 n GLN . 278 A 278 
A 279 1 n ALA . 279 A 279 
A 280 1 n ALA . 280 A 280 
A 281 1 n SER . 281 A 281 
A 282 1 n ALA . 282 A 282 
A 283 1 n THR . 283 A 283 
A 284 1 n ALA . 284 A 284 
A 285 1 n GLY . 285 A 285 
A 286 1 n ALA . 286 A 286 
A 287 1 n SER . 287 A 287 
A 288 1 n ALA . 288 A 288 
A 289 1 n TYR . 289 A 289 
A 290 1 n THR . 290 A 290 
A 291 1 n ASP . 291 A 291 
A 292 1 n SER . 292 A 292 
A 293 1 n VAL . 293 A 293 
A 294 1 n ASN . 294 A 294 
A 295 1 n ASN . 295 A 295 
A 296 1 n SER . 296 A 296 
A 297 1 n ILE . 297 A 297 
A 298 1 n SER . 298 A 298 
A 299 1 n PHE . 299 A 299 
A 300 1 n SER . 300 A 300 
A 301 1 n MET . 301 A 301 
A 302 1 n GLU . 302 A 302 
A 303 1 n ALA . 303 A 303 
A 304 1 n GLY . 304 A 304 
A 305 1 n ILE . 305 A 305 
A 306 1 n VAL . 306 A 306 
A 307 1 n PRO . 307 A 307 
A 308 1 n ASP . 308 A 308 
A 309 1 n ASN . 309 A 309 
A 310 1 n THR . 310 A 310 
A 311 1 n VAL . 311 A 311 
A 312 1 n GLN . 312 A 312 
A 313 1 n SER . 313 A 313 
A 314 1 n SER . 314 A 314 
A 315 1 n ILE . 315 A 315 
A 316 1 n LEU . 316 A 316 
A 317 1 n ARG . 317 A 317 
A 318 1 n PRO . 318 A 318 
A 319 1 n ALA . 319 A 319 
A 320 1 n GLY . 320 A 320 
A 321 1 n ALA . 321 A 321 
A 322 1 n ILE . 322 A 322 
A 323 1 n GLY . 323 A 323 
A 324 1 n LEU . 324 A 324 
A 325 1 n PHE . 325 A 325 
A 326 1 n SER . 326 A 326 
A 327 1 n SER . 327 A 327 
A 328 1 n PRO . 328 A 328 
A 329 1 n SER . 329 A 329 
A 330 1 n LEU . 330 A 330 
A 331 1 n GLN . 331 A 331 
A 332 1 n THR . 332 A 332 
A 333 1 n PRO . 333 A 333 
A 334 1 n LEU . 334 A 334 
A 335 1 n HIS . 335 A 335 
A 336 1 n PHE . 336 A 336 
A 337 1 n SER . 337 A 337 
A 338 1 n SER . 338 A 338 
A 339 1 n LYS . 339 A 339 
A 340 1 n GLU . 340 A 340 
A 341 1 n ARG . 341 A 341 
A 342 1 n GLU . 342 A 342 
A 343 1 n ALA . 343 A 343 
A 344 1 n ARG . 344 A 344 
A 345 1 n VAL . 345 A 345 
A 346 1 n LEU . 346 A 346 
A 347 1 n ARG . 347 A 347 
A 348 1 n TYR . 348 A 348 
A 349 1 n LYS . 349 A 349 
A 350 1 n GLU . 350 A 350 
A 351 1 n LYS . 351 A 351 
A 352 1 n LYS . 352 A 352 
A 353 1 n LYS . 353 A 353 
A 354 1 n SER . 354 A 354 
A 355 1 n ARG . 355 A 355 
A 356 1 n LYS . 356 A 356 
A 357 1 n PHE . 357 A 357 
A 358 1 n GLU . 358 A 358 
A 359 1 n LYS . 359 A 359 
A 360 1 n THR . 360 A 360 
A 361 1 n THR . 361 A 361 
A 362 1 n ARG . 362 A 362 
A 363 1 n TYR . 363 A 363 
A 364 1 n ALA . 364 A 364 
A 365 1 n THR . 365 A 365 
A 366 1 n ARG . 366 A 366 
A 367 1 n LYS . 367 A 367 
A 368 1 n ALA . 368 A 368 
A 369 1 n TYR . 369 A 369 
A 370 1 n ALA . 370 A 370 
A 371 1 n GLU . 371 A 371 
A 372 1 n ALA . 372 A 372 
A 373 1 n ARG . 373 A 373 
A 374 1 n PRO . 374 A 374 
A 375 1 n ARG . 375 A 375 
A 376 1 n ILE . 376 A 376 
A 377 1 n LYS . 377 A 377 
A 378 1 n GLY . 378 A 378 
A 379 1 n ARG . 379 A 379 
A 380 1 n PHE . 380 A 380 
A 381 1 n ALA . 381 A 381 
A 382 1 n LYS . 382 A 382 
A 383 1 n ARG . 383 A 383 
A 384 1 n SER . 384 A 384 
A 385 1 n ASP . 385 A 385 
A 386 1 n ALA . 386 A 386 
A 387 1 n GLU . 387 A 387 
A 388 1 n MET . 388 A 388 
A 389 1 n GLU . 389 A 389 
A 390 1 n VAL . 390 A 390 
A 391 1 n ASP . 391 A 391 
A 392 1 n GLN . 392 A 392 
A 393 1 n THR . 393 A 393 
A 394 1 n PHE . 394 A 394 
A 395 1 n SER . 395 A 395 
A 396 1 n THR . 396 A 396 
A 397 1 n ALA . 397 A 397 
A 398 1 n ALA . 398 A 398 
A 399 1 n LEU . 399 A 399 
A 400 1 n SER . 400 A 400 
A 401 1 n ASP . 401 A 401 
A 402 1 n SER . 402 A 402 
A 403 1 n SER . 403 A 403 
A 404 1 n TYR . 404 A 404 
A 405 1 n SER . 405 A 405 
A 406 1 n THR . 406 A 406 
A 407 1 n VAL . 407 A 407 
A 408 1 n PRO . 408 A 408 
A 409 1 n TRP . 409 A 409 
A 410 1 n PHE . 410 A 410 
B 1   2 n PHE . 1   B 1   
B 2   2 n SER . 2   B 2   
B 3   2 n SER . 3   B 3   
B 4   2 n PRO . 4   B 4   
B 5   2 n LYS . 5   B 5   
B 6   2 n GLU . 6   B 6   
B 7   2 n GLN . 7   B 7   
B 8   2 n ASP . 8   B 8   
B 9   2 n ARG . 9   B 9   
B 10  2 n PHE . 10  B 10  
B 11  2 n LEU . 11  B 11  
B 12  2 n PRO . 12  B 12  
B 13  2 n ILE . 13  B 13  
B 14  2 n ALA . 14  B 14  
B 15  2 n ASN . 15  B 15  
B 16  2 n VAL . 16  B 16  
B 17  2 n SER . 17  B 17  
B 18  2 n ARG . 18  B 18  
B 19  2 n ILE . 19  B 19  
B 20  2 n MET . 20  B 20  
B 21  2 n LYS . 21  B 21  
B 22  2 n LYS . 22  B 22  
B 23  2 n ALA . 23  B 23  
B 24  2 n LEU . 24  B 24  
B 25  2 n PRO . 25  B 25  
B 26  2 n ALA . 26  B 26  
B 27  2 n ASN . 27  B 27  
B 28  2 n ALA . 28  B 28  
B 29  2 n LYS . 29  B 29  
B 30  2 n ILE . 30  B 30  
B 31  2 n SER . 31  B 31  
B 32  2 n LYS . 32  B 32  
B 33  2 n ASP . 33  B 33  
B 34  2 n ALA . 34  B 34  
B 35  2 n LYS . 35  B 35  
B 36  2 n GLU . 36  B 36  
B 37  2 n THR . 37  B 37  
B 38  2 n VAL . 38  B 38  
B 39  2 n GLN . 39  B 39  
B 40  2 n GLU . 40  B 40  
B 41  2 n CYS . 41  B 41  
B 42  2 n VAL . 42  B 42  
B 43  2 n SER . 43  B 43  
B 44  2 n GLU . 44  B 44  
B 45  2 n PHE . 45  B 45  
B 46  2 n ILE . 46  B 46  
B 47  2 n SER . 47  B 47  
B 48  2 n PHE . 48  B 48  
B 49  2 n ILE . 49  B 49  
B 50  2 n THR . 50  B 50  
B 51  2 n GLY . 51  B 51  
B 52  2 n GLU . 52  B 52  
B 53  2 n ALA . 53  B 53  
B 54  2 n SER . 54  B 54  
B 55  2 n ASP . 55  B 55  
B 56  2 n LYS . 56  B 56  
B 57  2 n CYS . 57  B 57  
B 58  2 n GLN . 58  B 58  
B 59  2 n ARG . 59  B 59  
B 60  2 n GLU . 60  B 60  
B 61  2 n LYS . 61  B 61  
B 62  2 n ARG . 62  B 62  
B 63  2 n LYS . 63  B 63  
B 64  2 n THR . 64  B 64  
B 65  2 n ILE . 65  B 65  
B 66  2 n ASN . 66  B 66  
B 67  2 n GLY . 67  B 67  
B 68  2 n ASP . 68  B 68  
B 69  2 n ASP . 69  B 69  
B 70  2 n LEU . 70  B 70  
B 71  2 n LEU . 71  B 71  
B 72  2 n TRP . 72  B 72  
B 73  2 n ALA . 73  B 73  
B 74  2 n MET . 74  B 74  
B 75  2 n THR . 75  B 75  
B 76  2 n THR . 76  B 76  
B 77  2 n LEU . 77  B 77  
B 78  2 n GLY . 78  B 78  
B 79  2 n PHE . 79  B 79  
B 80  2 n GLU . 80  B 80  
B 81  2 n ASP . 81  B 81  
B 82  2 n TYR . 82  B 82  
B 83  2 n MET . 83  B 83  
B 84  2 n GLU . 84  B 84  
B 85  2 n PRO . 85  B 85  
B 86  2 n LEU . 86  B 86  
B 87  2 n LYS . 87  B 87  
B 88  2 n LEU . 88  B 88  
B 89  2 n TYR . 89  B 89  
B 90  2 n LEU . 90  B 90  
B 91  2 n HIS . 91  B 91  
B 92  2 n LYS . 92  B 92  
B 93  2 n PHE . 93  B 93  
B 94  2 n ARG . 94  B 94  
B 95  2 n GLU . 95  B 95  
C 1   3 n GLN . 1   C 1   
C 2   3 n TYR . 2   C 2   
C 3   3 n ARG . 3   C 3   
C 4   3 n GLU . 4   C 4   
C 5   3 n ILE . 5   C 5   
C 6   3 n GLU . 6   C 6   
C 7   3 n ALA . 7   C 7   
C 8   3 n THR . 8   C 8   
C 9   3 n THR . 9   C 9   
C 10  3 n ASP . 10  C 10  
C 11  3 n PHE . 11  C 11  
C 12  3 n LYS . 12  C 12  
C 13  3 n ASN . 13  C 13  
C 14  3 n HIS . 14  C 14  
C 15  3 n ASN . 15  C 15  
C 16  3 n LEU . 16  C 16  
C 17  3 n PRO . 17  C 17  
C 18  3 n LEU . 18  C 18  
C 19  3 n ALA . 19  C 19  
C 20  3 n ARG . 20  C 20  
C 21  3 n ILE . 21  C 21  
C 22  3 n LYS . 22  C 22  
C 23  3 n LYS . 23  C 23  
C 24  3 n ILE . 24  C 24  
C 25  3 n MET . 25  C 25  
C 26  3 n LYS . 26  C 26  
C 27  3 n ALA . 27  C 27  
C 28  3 n ASP . 28  C 28  
C 29  3 n GLU . 29  C 29  
C 30  3 n ASP . 30  C 30  
C 31  3 n VAL . 31  C 31  
C 32  3 n ARG . 32  C 32  
C 33  3 n MET . 33  C 33  
C 34  3 n ILE . 34  C 34  
C 35  3 n ALA . 35  C 35  
C 36  3 n ALA . 36  C 36  
C 37  3 n GLU . 37  C 37  
C 38  3 n ALA . 38  C 38  
C 39  3 n PRO . 39  C 39  
C 40  3 n VAL . 40  C 40  
C 41  3 n VAL . 41  C 41  
C 42  3 n PHE . 42  C 42  
C 43  3 n ALA . 43  C 43  
C 44  3 n ARG . 44  C 44  
C 45  3 n ALA . 45  C 45  
C 46  3 n CYS . 46  C 46  
C 47  3 n GLU . 47  C 47  
C 48  3 n MET . 48  C 48  
C 49  3 n PHE . 49  C 49  
C 50  3 n ILE . 50  C 50  
C 51  3 n LEU . 51  C 51  
C 52  3 n GLU . 52  C 52  
C 53  3 n LEU . 53  C 53  
C 54  3 n THR . 54  C 54  
C 55  3 n HIS . 55  C 55  
C 56  3 n ARG . 56  C 56  
C 57  3 n GLY . 57  C 57  
C 58  3 n TRP . 58  C 58  
C 59  3 n ALA . 59  C 59  
C 60  3 n HIS . 60  C 60  
C 61  3 n ALA . 61  C 61  
C 62  3 n GLU . 62  C 62  
C 63  3 n GLU . 63  C 63  
C 64  3 n ASN . 64  C 64  
C 65  3 n LYS . 65  C 65  
C 66  3 n ARG . 66  C 66  
C 67  3 n ARG . 67  C 67  
C 68  3 n THR . 68  C 68  
C 69  3 n LEU . 69  C 69  
C 70  3 n GLN . 70  C 70  
C 71  3 n LYS . 71  C 71  
C 72  3 n SER . 72  C 72  
C 73  3 n ASP . 73  C 73  
C 74  3 n ILE . 74  C 74  
C 75  3 n ALA . 75  C 75  
C 76  3 n ALA . 76  C 76  
C 77  3 n ALA . 77  C 77  
C 78  3 n ILE . 78  C 78  
C 79  3 n ALA . 79  C 79  
C 80  3 n ARG . 80  C 80  
C 81  3 n THR . 81  C 81  
C 82  3 n GLU . 82  C 82  
C 83  3 n VAL . 83  C 83  
C 84  3 n PHE . 84  C 84  
C 85  3 n ASP . 85  C 85  
C 86  3 n PHE . 86  C 86  
C 87  3 n LEU . 87  C 87  
C 88  3 n VAL . 88  C 88  
C 89  3 n ASP . 89  C 89  
C 90  3 n ILE . 90  C 90  
C 91  3 n VAL . 91  C 91  
C 92  3 n PRO . 92  C 92  
C 93  3 n ARG . 93  C 93  
C 94  3 n ASP . 94  C 94  
C 95  3 n GLU . 95  C 95  
C 96  3 n ALA . 96  C 96  
C 97  3 n LYS . 97  C 97  
C 98  3 n ASP . 98  C 98  
C 99  3 n ALA . 99  C 99  
C 100 3 n GLU . 100 C 100 
C 101 3 n ALA . 101 C 101 
C 102 3 n ALA . 102 C 102 
D 1   4 n DC  . 1   D 1   
D 2   4 n DA  . 2   D 2   
D 3   4 n DC  . 3   D 3   
D 4   4 n DG  . 4   D 4   
D 5   4 n DC  . 5   D 5   
D 6   4 n DA  . 6   D 6   
D 7   4 n DC  . 7   D 7   
D 8   4 n DC  . 8   D 8   
D 9   4 n DA  . 9   D 9   
D 10  4 n DG  . 10  D 10  
D 11  4 n DA  . 11  D 11  
D 12  4 n DC  . 12  D 12  
D 13  4 n DC  . 13  D 13  
D 14  4 n DA  . 14  D 14  
D 15  4 n DC  . 15  D 15  
D 16  4 n DA  . 16  D 16  
D 17  4 n DC  . 17  D 17  
D 18  4 n DC  . 18  D 18  
D 19  4 n DA  . 19  D 19  
D 20  4 n DG  . 20  D 20  
D 21  4 n DA  . 21  D 21  
D 22  4 n DA  . 22  D 22  
D 23  4 n DA  . 23  D 23  
D 24  4 n DC  . 24  D 24  
D 25  4 n DA  . 25  D 25  
D 26  4 n DA  . 26  D 26  
D 27  4 n DA  . 27  D 27  
D 28  4 n DC  . 28  D 28  
D 29  4 n DA  . 29  D 29  
D 30  4 n DA  . 30  D 30  
D 31  4 n DA  . 31  D 31  
E 1   5 n DT  . 1   E 1   
E 2   5 n DT  . 2   E 2   
E 3   5 n DT  . 3   E 3   
E 4   5 n DG  . 4   E 4   
E 5   5 n DT  . 5   E 5   
E 6   5 n DT  . 6   E 6   
E 7   5 n DT  . 7   E 7   
E 8   5 n DG  . 8   E 8   
E 9   5 n DT  . 9   E 9   
E 10  5 n DT  . 10  E 10  
E 11  5 n DT  . 11  E 11  
E 12  5 n DC  . 12  E 12  
E 13  5 n DT  . 13  E 13  
E 14  5 n DG  . 14  E 14  
E 15  5 n DG  . 15  E 15  
E 16  5 n DT  . 16  E 16  
E 17  5 n DG  . 17  E 17  
E 18  5 n DT  . 18  E 18  
E 19  5 n DG  . 19  E 19  
E 20  5 n DG  . 20  E 20  
E 21  5 n DT  . 21  E 21  
E 22  5 n DC  . 22  E 22  
E 23  5 n DT  . 23  E 23  
E 24  5 n DG  . 24  E 24  
E 25  5 n DG  . 25  E 25  
E 26  5 n DT  . 26  E 26  
E 27  5 n DG  . 27  E 27  
E 28  5 n DC  . 28  E 28  
E 29  5 n DG  . 29  E 29  
E 30  5 n DT  . 30  E 30  
E 31  5 n DG  . 31  E 31  
#
_software.classification other
_software.date           ?
_software.description    "Structure prediction"
_software.name           AlphaFold
_software.pdbx_ordinal   1
_software.type           package
_software.version        "AlphaFold-beta-20231127 (927599d6-1efe-4fa9-85d2-a29f909d212e @ 2024-12-16 01:03:23)"
#
loop_
_struct_asym.entity_id
_struct_asym.id
1 A 
2 B 
3 C 
4 D 
5 E 
#
loop_
_atom_site.group_PDB
_atom_site.id
_atom_site.type_symbol
_atom_site.label_atom_id
_atom_site.label_alt_id
_atom_site.label_comp_id
_atom_site.label_asym_id
_atom_site.label_entity_id
_atom_site.label_seq_id
_atom_site.pdbx_PDB_ins_code
_atom_site.Cartn_x
_atom_site.Cartn_y
_atom_site.Cartn_z
_atom_site.occupancy
_atom_site.B_iso_or_equiv
_atom_site.auth_seq_id
_atom_site.auth_asym_id
_atom_site.pdbx_PDB_model_num
ATOM 1    N N     . MET A 1 1   ? 31.492  12.958  24.101  1.00 21.23 1   A 1 
ATOM 2    C CA    . MET A 1 1   ? 30.717  12.733  22.869  1.00 21.51 1   A 1 
ATOM 3    C C     . MET A 1 1   ? 31.683  12.633  21.686  1.00 23.67 1   A 1 
ATOM 4    O O     . MET A 1 1   ? 32.508  13.536  21.551  1.00 19.22 1   A 1 
ATOM 5    C CB    . MET A 1 1   ? 29.713  13.857  22.638  1.00 18.80 1   A 1 
ATOM 6    C CG    . MET A 1 1   ? 28.564  13.814  23.659  1.00 14.98 1   A 1 
ATOM 7    S SD    . MET A 1 1   ? 27.409  15.178  23.434  1.00 12.95 1   A 1 
ATOM 8    C CE    . MET A 1 1   ? 26.048  14.634  24.492  1.00 12.35 1   A 1 
ATOM 9    N N     . PRO A 1 2   ? 31.697  11.547  20.866  1.00 25.10 2   A 1 
ATOM 10   C CA    . PRO A 1 2   ? 32.703  11.363  19.827  1.00 26.18 2   A 1 
ATOM 11   C C     . PRO A 1 2   ? 32.473  12.346  18.666  1.00 27.22 2   A 1 
ATOM 12   O O     . PRO A 1 2   ? 31.365  12.472  18.159  1.00 23.57 2   A 1 
ATOM 13   C CB    . PRO A 1 2   ? 32.581  9.891   19.412  1.00 23.31 2   A 1 
ATOM 14   C CG    . PRO A 1 2   ? 31.129  9.546   19.707  1.00 21.49 2   A 1 
ATOM 15   C CD    . PRO A 1 2   ? 30.794  10.416  20.930  1.00 23.20 2   A 1 
ATOM 16   N N     . ARG A 1 3   ? 33.538  13.054  18.239  1.00 33.10 3   A 1 
ATOM 17   C CA    . ARG A 1 3   ? 33.496  14.020  17.131  1.00 33.92 3   A 1 
ATOM 18   C C     . ARG A 1 3   ? 33.299  13.274  15.805  1.00 32.84 3   A 1 
ATOM 19   O O     . ARG A 1 3   ? 34.147  12.475  15.427  1.00 30.41 3   A 1 
ATOM 20   C CB    . ARG A 1 3   ? 34.794  14.849  17.086  1.00 32.59 3   A 1 
ATOM 21   C CG    . ARG A 1 3   ? 34.912  15.890  18.204  1.00 28.62 3   A 1 
ATOM 22   C CD    . ARG A 1 3   ? 36.232  16.664  18.062  1.00 27.06 3   A 1 
ATOM 23   N NE    . ARG A 1 3   ? 36.357  17.749  19.048  1.00 25.07 3   A 1 
ATOM 24   C CZ    . ARG A 1 3   ? 37.379  18.583  19.186  1.00 23.28 3   A 1 
ATOM 25   N NH1   . ARG A 1 3   ? 38.452  18.490  18.439  1.00 21.49 3   A 1 
ATOM 26   N NH2   . ARG A 1 3   ? 37.354  19.523  20.076  1.00 19.34 3   A 1 
ATOM 27   N N     . CYS A 1 4   ? 32.247  13.589  15.052  1.00 35.84 4   A 1 
ATOM 28   C CA    . CYS A 1 4   ? 32.039  13.114  13.685  1.00 38.11 4   A 1 
ATOM 29   C C     . CYS A 1 4   ? 32.919  13.897  12.688  1.00 37.42 4   A 1 
ATOM 30   O O     . CYS A 1 4   ? 32.428  14.668  11.872  1.00 34.67 4   A 1 
ATOM 31   C CB    . CYS A 1 4   ? 30.539  13.148  13.347  1.00 35.92 4   A 1 
ATOM 32   S SG    . CYS A 1 4   ? 30.224  12.161  11.858  1.00 29.64 4   A 1 
ATOM 33   N N     . ASN A 1 5   ? 34.252  13.730  12.778  1.00 32.63 5   A 1 
ATOM 34   C CA    . ASN A 1 5   ? 35.223  14.501  11.980  1.00 33.78 5   A 1 
ATOM 35   C C     . ASN A 1 5   ? 35.334  14.073  10.505  1.00 32.28 5   A 1 
ATOM 36   O O     . ASN A 1 5   ? 35.870  14.833  9.705   1.00 30.15 5   A 1 
ATOM 37   C CB    . ASN A 1 5   ? 36.613  14.405  12.648  1.00 32.81 5   A 1 
ATOM 38   C CG    . ASN A 1 5   ? 36.926  15.513  13.637  1.00 29.04 5   A 1 
ATOM 39   O OD1   . ASN A 1 5   ? 36.150  16.408  13.914  1.00 29.84 5   A 1 
ATOM 40   N ND2   . ASN A 1 5   ? 38.118  15.494  14.204  1.00 31.08 5   A 1 
ATOM 41   N N     . LYS A 1 6   ? 34.927  12.851  10.128  1.00 27.35 6   A 1 
ATOM 42   C CA    . LYS A 1 6   ? 35.443  12.210  8.897   1.00 31.45 6   A 1 
ATOM 43   C C     . LYS A 1 6   ? 34.961  12.795  7.569   1.00 31.86 6   A 1 
ATOM 44   O O     . LYS A 1 6   ? 35.539  12.450  6.544   1.00 27.61 6   A 1 
ATOM 45   C CB    . LYS A 1 6   ? 35.193  10.691  8.945   1.00 30.19 6   A 1 
ATOM 46   C CG    . LYS A 1 6   ? 36.407  9.933   9.504   1.00 27.19 6   A 1 
ATOM 47   C CD    . LYS A 1 6   ? 36.219  8.428   9.311   1.00 24.30 6   A 1 
ATOM 48   C CE    . LYS A 1 6   ? 37.471  7.676   9.762   1.00 21.70 6   A 1 
ATOM 49   N NZ    . LYS A 1 6   ? 37.371  6.224   9.499   1.00 18.29 6   A 1 
ATOM 50   N N     . CYS A 1 7   ? 33.932  13.632  7.529   1.00 35.26 7   A 1 
ATOM 51   C CA    . CYS A 1 7   ? 33.311  13.998  6.253   1.00 36.98 7   A 1 
ATOM 52   C C     . CYS A 1 7   ? 34.065  15.062  5.431   1.00 34.70 7   A 1 
ATOM 53   O O     . CYS A 1 7   ? 33.603  15.399  4.347   1.00 32.87 7   A 1 
ATOM 54   C CB    . CYS A 1 7   ? 31.844  14.402  6.495   1.00 36.15 7   A 1 
ATOM 55   S SG    . CYS A 1 7   ? 30.910  12.971  7.113   1.00 33.23 7   A 1 
ATOM 56   N N     . LEU A 1 8   ? 35.199  15.582  5.923   1.00 31.83 8   A 1 
ATOM 57   C CA    . LEU A 1 8   ? 35.842  16.759  5.322   1.00 34.31 8   A 1 
ATOM 58   C C     . LEU A 1 8   ? 36.627  16.516  4.026   1.00 32.42 8   A 1 
ATOM 59   O O     . LEU A 1 8   ? 36.600  17.379  3.154   1.00 30.04 8   A 1 
ATOM 60   C CB    . LEU A 1 8   ? 36.771  17.413  6.369   1.00 32.76 8   A 1 
ATOM 61   C CG    . LEU A 1 8   ? 36.057  18.343  7.355   1.00 30.02 8   A 1 
ATOM 62   C CD1   . LEU A 1 8   ? 36.992  18.660  8.531   1.00 31.83 8   A 1 
ATOM 63   C CD2   . LEU A 1 8   ? 35.648  19.670  6.707   1.00 33.77 8   A 1 
ATOM 64   N N     . SER A 1 9   ? 37.432  15.440  3.921   1.00 25.94 9   A 1 
ATOM 65   C CA    . SER A 1 9   ? 38.690  15.580  3.176   1.00 31.04 9   A 1 
ATOM 66   C C     . SER A 1 9   ? 38.644  15.452  1.656   1.00 30.15 9   A 1 
ATOM 67   O O     . SER A 1 9   ? 39.434  16.108  0.990   1.00 28.10 9   A 1 
ATOM 68   C CB    . SER A 1 9   ? 39.747  14.604  3.704   1.00 29.45 9   A 1 
ATOM 69   O OG    . SER A 1 9   ? 39.348  13.269  3.515   1.00 27.22 9   A 1 
ATOM 70   N N     . GLU A 1 10  ? 37.856  14.542  1.098   1.00 31.51 10  A 1 
ATOM 71   C CA    . GLU A 1 10  ? 38.038  14.165  -0.315  1.00 34.17 10  A 1 
ATOM 72   C C     . GLU A 1 10  ? 37.479  15.230  -1.266  1.00 32.05 10  A 1 
ATOM 73   O O     . GLU A 1 10  ? 36.277  15.286  -1.538  1.00 29.49 10  A 1 
ATOM 74   C CB    . GLU A 1 10  ? 37.526  12.750  -0.604  1.00 32.71 10  A 1 
ATOM 75   C CG    . GLU A 1 10  ? 38.467  11.674  -0.033  1.00 30.48 10  A 1 
ATOM 76   C CD    . GLU A 1 10  ? 38.017  10.235  -0.318  1.00 29.95 10  A 1 
ATOM 77   O OE1   . GLU A 1 10  ? 38.868  9.328   -0.167  1.00 29.32 10  A 1 
ATOM 78   O OE2   . GLU A 1 10  ? 36.815  10.023  -0.615  1.00 30.70 10  A 1 
ATOM 79   N N     . ASN A 1 11  ? 38.410  16.044  -1.749  1.00 30.57 11  A 1 
ATOM 80   C CA    . ASN A 1 11  ? 38.217  17.220  -2.602  1.00 33.94 11  A 1 
ATOM 81   C C     . ASN A 1 11  ? 37.954  16.907  -4.090  1.00 31.63 11  A 1 
ATOM 82   O O     . ASN A 1 11  ? 37.931  17.841  -4.894  1.00 29.39 11  A 1 
ATOM 83   C CB    . ASN A 1 11  ? 39.485  18.092  -2.461  1.00 32.24 11  A 1 
ATOM 84   C CG    . ASN A 1 11  ? 39.244  19.507  -1.995  1.00 28.31 11  A 1 
ATOM 85   O OD1   . ASN A 1 11  ? 38.166  19.930  -1.622  1.00 29.61 11  A 1 
ATOM 86   N ND2   . ASN A 1 11  ? 40.288  20.321  -1.987  1.00 30.25 11  A 1 
ATOM 87   N N     . ASP A 1 12  ? 37.876  15.637  -4.473  1.00 33.77 12  A 1 
ATOM 88   C CA    . ASP A 1 12  ? 37.901  15.279  -5.892  1.00 36.83 12  A 1 
ATOM 89   C C     . ASP A 1 12  ? 36.708  15.870  -6.660  1.00 33.90 12  A 1 
ATOM 90   O O     . ASP A 1 12  ? 35.555  15.770  -6.237  1.00 31.60 12  A 1 
ATOM 91   C CB    . ASP A 1 12  ? 37.997  13.759  -6.091  1.00 34.73 12  A 1 
ATOM 92   C CG    . ASP A 1 12  ? 39.418  13.229  -6.280  1.00 30.64 12  A 1 
ATOM 93   O OD1   . ASP A 1 12  ? 40.298  14.028  -6.661  1.00 31.08 12  A 1 
ATOM 94   O OD2   . ASP A 1 12  ? 39.578  12.002  -6.112  1.00 31.25 12  A 1 
ATOM 95   N N     . SER A 1 13  ? 37.024  16.420  -7.830  1.00 24.06 13  A 1 
ATOM 96   C CA    . SER A 1 13  ? 36.163  17.174  -8.753  1.00 28.25 13  A 1 
ATOM 97   C C     . SER A 1 13  ? 35.053  16.358  -9.431  1.00 26.89 13  A 1 
ATOM 98   O O     . SER A 1 13  ? 34.659  16.659  -10.559 1.00 24.57 13  A 1 
ATOM 99   C CB    . SER A 1 13  ? 37.058  17.816  -9.812  1.00 26.94 13  A 1 
ATOM 100  O OG    . SER A 1 13  ? 37.667  16.809  -10.596 1.00 24.86 13  A 1 
ATOM 101  N N     . ALA A 1 14  ? 34.601  15.275  -8.823  1.00 29.81 14  A 1 
ATOM 102  C CA    . ALA A 1 14  ? 33.554  14.443  -9.380  1.00 31.57 14  A 1 
ATOM 103  C C     . ALA A 1 14  ? 32.257  15.258  -9.529  1.00 30.74 14  A 1 
ATOM 104  O O     . ALA A 1 14  ? 31.886  16.010  -8.633  1.00 28.52 14  A 1 
ATOM 105  C CB    . ALA A 1 14  ? 33.383  13.194  -8.509  1.00 29.68 14  A 1 
ATOM 106  N N     . SER A 1 15  ? 31.608  15.077  -10.674 1.00 24.94 15  A 1 
ATOM 107  C CA    . SER A 1 15  ? 30.530  15.904  -11.216 1.00 28.05 15  A 1 
ATOM 108  C C     . SER A 1 15  ? 29.385  16.217  -10.236 1.00 27.52 15  A 1 
ATOM 109  O O     . SER A 1 15  ? 29.071  15.421  -9.356  1.00 26.03 15  A 1 
ATOM 110  C CB    . SER A 1 15  ? 29.944  15.207  -12.452 1.00 27.17 15  A 1 
ATOM 111  O OG    . SER A 1 15  ? 29.559  13.879  -12.138 1.00 24.84 15  A 1 
ATOM 112  N N     . GLU A 1 16  ? 28.726  17.340  -10.500 1.00 28.20 16  A 1 
ATOM 113  C CA    . GLU A 1 16  ? 27.589  17.919  -9.759  1.00 30.96 16  A 1 
ATOM 114  C C     . GLU A 1 16  ? 26.540  16.894  -9.299  1.00 29.64 16  A 1 
ATOM 115  O O     . GLU A 1 16  ? 26.075  16.944  -8.159  1.00 27.53 16  A 1 
ATOM 116  C CB    . GLU A 1 16  ? 26.929  18.979  -10.655 1.00 30.17 16  A 1 
ATOM 117  C CG    . GLU A 1 16  ? 27.858  20.185  -10.901 1.00 27.88 16  A 1 
ATOM 118  C CD    . GLU A 1 16  ? 27.246  21.229  -11.846 1.00 26.73 16  A 1 
ATOM 119  O OE1   . GLU A 1 16  ? 27.406  22.434  -11.562 1.00 26.43 16  A 1 
ATOM 120  O OE2   . GLU A 1 16  ? 26.657  20.802  -12.864 1.00 28.54 16  A 1 
ATOM 121  N N     . ASP A 1 17  ? 26.258  15.886  -10.129 1.00 29.11 17  A 1 
ATOM 122  C CA    . ASP A 1 17  ? 25.322  14.796  -9.807  1.00 32.21 17  A 1 
ATOM 123  C C     . ASP A 1 17  ? 25.630  14.055  -8.492  1.00 30.64 17  A 1 
ATOM 124  O O     . ASP A 1 17  ? 24.724  13.590  -7.794  1.00 29.10 17  A 1 
ATOM 125  C CB    . ASP A 1 17  ? 25.349  13.755  -10.937 1.00 31.73 17  A 1 
ATOM 126  C CG    . ASP A 1 17  ? 24.474  14.094  -12.145 1.00 28.58 17  A 1 
ATOM 127  O OD1   . ASP A 1 17  ? 23.476  14.815  -11.959 1.00 29.39 17  A 1 
ATOM 128  O OD2   . ASP A 1 17  ? 24.789  13.552  -13.227 1.00 29.88 17  A 1 
ATOM 129  N N     . ARG A 1 18  ? 26.921  13.896  -8.123  1.00 29.02 18  A 1 
ATOM 130  C CA    . ARG A 1 18  ? 27.278  13.241  -6.862  1.00 30.65 18  A 1 
ATOM 131  C C     . ARG A 1 18  ? 26.931  14.089  -5.647  1.00 29.62 18  A 1 
ATOM 132  O O     . ARG A 1 18  ? 26.692  13.523  -4.578  1.00 27.26 18  A 1 
ATOM 133  C CB    . ARG A 1 18  ? 28.770  12.882  -6.816  1.00 29.65 18  A 1 
ATOM 134  C CG    . ARG A 1 18  ? 29.093  11.605  -7.603  1.00 27.13 18  A 1 
ATOM 135  C CD    . ARG A 1 18  ? 30.538  11.203  -7.313  1.00 26.14 18  A 1 
ATOM 136  N NE    . ARG A 1 18  ? 30.953  10.023  -8.086  1.00 24.78 18  A 1 
ATOM 137  C CZ    . ARG A 1 18  ? 32.153  9.455   -8.053  1.00 22.84 18  A 1 
ATOM 138  N NH1   . ARG A 1 18  ? 33.085  9.884   -7.247  1.00 21.24 18  A 1 
ATOM 139  N NH2   . ARG A 1 18  ? 32.430  8.456   -8.826  1.00 19.85 18  A 1 
ATOM 140  N N     . HIS A 1 19  ? 26.909  15.408  -5.791  1.00 28.01 19  A 1 
ATOM 141  C CA    . HIS A 1 19  ? 26.589  16.309  -4.694  1.00 29.15 19  A 1 
ATOM 142  C C     . HIS A 1 19  ? 25.127  16.157  -4.296  1.00 28.40 19  A 1 
ATOM 143  O O     . HIS A 1 19  ? 24.829  15.900  -3.127  1.00 26.76 19  A 1 
ATOM 144  C CB    . HIS A 1 19  ? 26.980  17.748  -5.061  1.00 28.38 19  A 1 
ATOM 145  C CG    . HIS A 1 19  ? 27.843  18.369  -3.997  1.00 27.00 19  A 1 
ATOM 146  N ND1   . HIS A 1 19  ? 29.112  17.964  -3.658  1.00 27.74 19  A 1 
ATOM 147  C CD2   . HIS A 1 19  ? 27.518  19.401  -3.163  1.00 28.02 19  A 1 
ATOM 148  C CE1   . HIS A 1 19  ? 29.542  18.735  -2.648  1.00 27.02 19  A 1 
ATOM 149  N NE2   . HIS A 1 19  ? 28.604  19.620  -2.311  1.00 26.21 19  A 1 
ATOM 150  N N     . TRP A 1 20  ? 24.243  16.141  -5.288  1.00 32.95 20  A 1 
ATOM 151  C CA    . TRP A 1 20  ? 22.807  15.891  -5.109  1.00 28.59 20  A 1 
ATOM 152  C C     . TRP A 1 20  ? 22.501  14.568  -4.418  1.00 27.21 20  A 1 
ATOM 153  O O     . TRP A 1 20  ? 21.740  14.529  -3.452  1.00 24.14 20  A 1 
ATOM 154  C CB    . TRP A 1 20  ? 22.151  15.895  -6.482  1.00 27.17 20  A 1 
ATOM 155  C CG    . TRP A 1 20  ? 21.967  17.258  -7.001  1.00 23.60 20  A 1 
ATOM 156  C CD1   . TRP A 1 20  ? 22.701  17.878  -7.935  1.00 20.84 20  A 1 
ATOM 157  C CD2   . TRP A 1 20  ? 20.930  18.194  -6.574  1.00 22.85 20  A 1 
ATOM 158  N NE1   . TRP A 1 20  ? 22.192  19.137  -8.148  1.00 18.83 20  A 1 
ATOM 159  C CE2   . TRP A 1 20  ? 21.092  19.359  -7.330  1.00 20.02 20  A 1 
ATOM 160  C CE3   . TRP A 1 20  ? 19.876  18.118  -5.662  1.00 24.99 20  A 1 
ATOM 161  C CZ2   . TRP A 1 20  ? 20.185  20.437  -7.201  1.00 26.55 20  A 1 
ATOM 162  C CZ3   . TRP A 1 20  ? 18.975  19.190  -5.512  1.00 26.34 20  A 1 
ATOM 163  C CH2   . TRP A 1 20  ? 19.131  20.320  -6.277  1.00 27.66 20  A 1 
ATOM 164  N N     . HIS A 1 21  ? 23.117  13.479  -4.863  1.00 30.83 21  A 1 
ATOM 165  C CA    . HIS A 1 21  ? 22.930  12.182  -4.230  1.00 32.09 21  A 1 
ATOM 166  C C     . HIS A 1 21  ? 23.377  12.185  -2.769  1.00 30.90 21  A 1 
ATOM 167  O O     . HIS A 1 21  ? 22.724  11.555  -1.929  1.00 28.93 21  A 1 
ATOM 168  C CB    . HIS A 1 21  ? 23.626  11.079  -5.025  1.00 31.08 21  A 1 
ATOM 169  C CG    . HIS A 1 21  ? 22.692  10.358  -5.962  1.00 28.00 21  A 1 
ATOM 170  N ND1   . HIS A 1 21  ? 21.573  9.654   -5.601  1.00 27.72 21  A 1 
ATOM 171  C CD2   . HIS A 1 21  ? 22.796  10.274  -7.312  1.00 27.87 21  A 1 
ATOM 172  C CE1   . HIS A 1 21  ? 21.001  9.158   -6.707  1.00 26.15 21  A 1 
ATOM 173  N NE2   . HIS A 1 21  ? 21.723  9.508   -7.780  1.00 25.14 21  A 1 
ATOM 174  N N     . ARG A 1 22  ? 24.470  12.872  -2.434  1.00 26.83 22  A 1 
ATOM 175  C CA    . ARG A 1 22  ? 24.953  12.951  -1.055  1.00 27.20 22  A 1 
ATOM 176  C C     . ARG A 1 22  ? 23.976  13.706  -0.160  1.00 26.50 22  A 1 
ATOM 177  O O     . ARG A 1 22  ? 23.668  13.206  0.917   1.00 24.37 22  A 1 
ATOM 178  C CB    . ARG A 1 22  ? 26.367  13.549  -1.005  1.00 26.39 22  A 1 
ATOM 179  C CG    . ARG A 1 22  ? 27.376  12.536  -0.447  1.00 23.57 22  A 1 
ATOM 180  C CD    . ARG A 1 22  ? 28.774  13.148  -0.394  1.00 21.23 22  A 1 
ATOM 181  N NE    . ARG A 1 22  ? 29.781  12.192  0.106   1.00 19.81 22  A 1 
ATOM 182  C CZ    . ARG A 1 22  ? 31.090  12.411  0.174   1.00 16.69 22  A 1 
ATOM 183  N NH1   . ARG A 1 22  ? 31.620  13.548  -0.191  1.00 15.87 22  A 1 
ATOM 184  N NH2   . ARG A 1 22  ? 31.897  11.495  0.608   1.00 14.66 22  A 1 
ATOM 185  N N     . THR A 1 23  ? 23.465  14.841  -0.598  1.00 29.41 23  A 1 
ATOM 186  C CA    . THR A 1 23  ? 22.487  15.632  0.159   1.00 29.05 23  A 1 
ATOM 187  C C     . THR A 1 23  ? 21.179  14.877  0.356   1.00 27.87 23  A 1 
ATOM 188  O O     . THR A 1 23  ? 20.730  14.748  1.498   1.00 26.26 23  A 1 
ATOM 189  C CB    . THR A 1 23  ? 22.208  17.007  -0.465  1.00 27.48 23  A 1 
ATOM 190  O OG1   . THR A 1 23  ? 22.655  17.087  -1.803  1.00 26.96 23  A 1 
ATOM 191  C CG2   . THR A 1 23  ? 22.912  18.110  0.304   1.00 29.58 23  A 1 
ATOM 192  N N     . ALA A 1 24  ? 20.634  14.260  -0.675  1.00 30.42 24  A 1 
ATOM 193  C CA    . ALA A 1 24  ? 19.425  13.439  -0.548  1.00 29.08 24  A 1 
ATOM 194  C C     . ALA A 1 24  ? 19.629  12.208  0.359   1.00 28.50 24  A 1 
ATOM 195  O O     . ALA A 1 24  ? 18.743  11.809  1.111   1.00 27.09 24  A 1 
ATOM 196  C CB    . ALA A 1 24  ? 18.983  13.020  -1.955  1.00 28.03 24  A 1 
ATOM 197  N N     . THR A 1 25  ? 20.834  11.600  0.341   1.00 29.04 25  A 1 
ATOM 198  C CA    . THR A 1 25  ? 21.146  10.456  1.218   1.00 26.94 25  A 1 
ATOM 199  C C     . THR A 1 25  ? 21.317  10.887  2.675   1.00 26.69 25  A 1 
ATOM 200  O O     . THR A 1 25  ? 20.892  10.163  3.577   1.00 24.56 25  A 1 
ATOM 201  C CB    . THR A 1 25  ? 22.400  9.698   0.756   1.00 25.67 25  A 1 
ATOM 202  O OG1   . THR A 1 25  ? 22.343  9.370   -0.605  1.00 23.59 25  A 1 
ATOM 203  C CG2   . THR A 1 25  ? 22.548  8.351   1.476   1.00 24.68 25  A 1 
ATOM 204  N N     . LEU A 1 26  ? 21.915  12.057  2.930   1.00 26.11 26  A 1 
ATOM 205  C CA    . LEU A 1 26  ? 22.006  12.641  4.272   1.00 25.95 26  A 1 
ATOM 206  C C     . LEU A 1 26  ? 20.617  12.897  4.850   1.00 25.86 26  A 1 
ATOM 207  O O     . LEU A 1 26  ? 20.346  12.485  5.976   1.00 23.47 26  A 1 
ATOM 208  C CB    . LEU A 1 26  ? 22.843  13.935  4.227   1.00 23.73 26  A 1 
ATOM 209  C CG    . LEU A 1 26  ? 24.356  13.676  4.298   1.00 20.66 26  A 1 
ATOM 210  C CD1   . LEU A 1 26  ? 25.129  14.890  3.801   1.00 20.68 26  A 1 
ATOM 211  C CD2   . LEU A 1 26  ? 24.800  13.371  5.727   1.00 22.84 26  A 1 
ATOM 212  N N     . PHE A 1 27  ? 19.713  13.447  4.036   1.00 27.63 27  A 1 
ATOM 213  C CA    . PHE A 1 27  ? 18.318  13.653  4.384   1.00 27.10 27  A 1 
ATOM 214  C C     . PHE A 1 27  ? 17.628  12.382  4.862   1.00 27.62 27  A 1 
ATOM 215  O O     . PHE A 1 27  ? 17.103  12.319  5.984   1.00 24.17 27  A 1 
ATOM 216  C CB    . PHE A 1 27  ? 17.576  14.235  3.173   1.00 24.64 27  A 1 
ATOM 217  C CG    . PHE A 1 27  ? 17.149  15.628  3.493   1.00 20.40 27  A 1 
ATOM 218  C CD1   . PHE A 1 27  ? 16.062  15.781  4.349   1.00 18.65 27  A 1 
ATOM 219  C CD2   . PHE A 1 27  ? 17.945  16.720  3.116   1.00 18.85 27  A 1 
ATOM 220  C CE1   . PHE A 1 27  ? 15.827  17.024  4.922   1.00 16.55 27  A 1 
ATOM 221  C CE2   . PHE A 1 27  ? 17.711  17.971  3.700   1.00 16.68 27  A 1 
ATOM 222  C CZ    . PHE A 1 27  ? 16.675  18.104  4.624   1.00 17.64 27  A 1 
ATOM 223  N N     . MET A 1 28  ? 17.679  11.315  4.047   1.00 32.13 28  A 1 
ATOM 224  C CA    . MET A 1 28  ? 17.030  10.043  4.406   1.00 31.77 28  A 1 
ATOM 225  C C     . MET A 1 28  ? 17.620  9.390   5.657   1.00 32.16 28  A 1 
ATOM 226  O O     . MET A 1 28  ? 16.897  8.712   6.377   1.00 29.63 28  A 1 
ATOM 227  C CB    . MET A 1 28  ? 17.103  9.056   3.233   1.00 29.49 28  A 1 
ATOM 228  C CG    . MET A 1 28  ? 16.051  9.348   2.162   1.00 26.66 28  A 1 
ATOM 229  S SD    . MET A 1 28  ? 15.648  7.882   1.161   1.00 24.72 28  A 1 
ATOM 230  C CE    . MET A 1 28  ? 14.286  8.573   0.186   1.00 23.58 28  A 1 
ATOM 231  N N     . ASN A 1 29  ? 18.905  9.555   5.921   1.00 25.20 29  A 1 
ATOM 232  C CA    . ASN A 1 29  ? 19.532  8.954   7.095   1.00 24.64 29  A 1 
ATOM 233  C C     . ASN A 1 29  ? 19.094  9.631   8.397   1.00 24.38 29  A 1 
ATOM 234  O O     . ASN A 1 29  ? 18.787  8.907   9.351   1.00 22.42 29  A 1 
ATOM 235  C CB    . ASN A 1 29  ? 21.055  8.961   6.934   1.00 23.25 29  A 1 
ATOM 236  C CG    . ASN A 1 29  ? 21.567  7.810   6.081   1.00 20.46 29  A 1 
ATOM 237  O OD1   . ASN A 1 29  ? 20.967  6.760   5.944   1.00 21.00 29  A 1 
ATOM 238  N ND2   . ASN A 1 29  ? 22.738  7.966   5.513   1.00 21.96 29  A 1 
ATOM 239  N N     . CYS A 1 30  ? 18.994  10.957  8.445   1.00 25.49 30  A 1 
ATOM 240  C CA    . CYS A 1 30  ? 18.596  11.672  9.660   1.00 25.70 30  A 1 
ATOM 241  C C     . CYS A 1 30  ? 17.185  11.279  10.119  1.00 25.17 30  A 1 
ATOM 242  O O     . CYS A 1 30  ? 16.993  10.976  11.286  1.00 22.92 30  A 1 
ATOM 243  C CB    . CYS A 1 30  ? 18.724  13.187  9.440   1.00 24.04 30  A 1 
ATOM 244  S SG    . CYS A 1 30  ? 20.482  13.646  9.355   1.00 21.87 30  A 1 
ATOM 245  N N     . VAL A 1 31  ? 16.239  11.180  9.192   1.00 26.92 31  A 1 
ATOM 246  C CA    . VAL A 1 31  ? 14.858  10.784  9.505   1.00 27.12 31  A 1 
ATOM 247  C C     . VAL A 1 31  ? 14.770  9.326   10.000  1.00 26.17 31  A 1 
ATOM 248  O O     . VAL A 1 31  ? 13.929  8.993   10.834  1.00 23.77 31  A 1 
ATOM 249  C CB    . VAL A 1 31  ? 13.935  10.996  8.295   1.00 25.64 31  A 1 
ATOM 250  C CG1   . VAL A 1 31  ? 12.474  10.677  8.620   1.00 23.57 31  A 1 
ATOM 251  C CG2   . VAL A 1 31  ? 13.982  12.444  7.800   1.00 25.43 31  A 1 
ATOM 252  N N     . SER A 1 32  ? 15.653  8.431   9.515   1.00 26.58 32  A 1 
ATOM 253  C CA    . SER A 1 32  ? 15.545  6.997   9.795   1.00 26.45 32  A 1 
ATOM 254  C C     . SER A 1 32  ? 15.933  6.578   11.215  1.00 25.15 32  A 1 
ATOM 255  O O     . SER A 1 32  ? 15.431  5.562   11.696  1.00 22.85 32  A 1 
ATOM 256  C CB    . SER A 1 32  ? 16.361  6.188   8.784   1.00 24.87 32  A 1 
ATOM 257  O OG    . SER A 1 32  ? 17.757  6.313   8.947   1.00 23.21 32  A 1 
ATOM 258  N N     . ASN A 1 33  ? 16.835  7.311   11.844  1.00 22.94 33  A 1 
ATOM 259  C CA    . ASN A 1 33  ? 17.462  6.822   13.071  1.00 23.68 33  A 1 
ATOM 260  C C     . ASN A 1 33  ? 16.577  6.931   14.315  1.00 23.11 33  A 1 
ATOM 261  O O     . ASN A 1 33  ? 17.002  6.446   15.358  1.00 21.37 33  A 1 
ATOM 262  C CB    . ASN A 1 33  ? 18.838  7.468   13.255  1.00 22.35 33  A 1 
ATOM 263  C CG    . ASN A 1 33  ? 19.974  6.608   12.737  1.00 19.46 33  A 1 
ATOM 264  O OD1   . ASN A 1 33  ? 19.837  5.466   12.325  1.00 19.42 33  A 1 
ATOM 265  N ND2   . ASN A 1 33  ? 21.178  7.135   12.769  1.00 20.69 33  A 1 
ATOM 266  N N     . GLY A 1 34  ? 15.388  7.537   14.229  1.00 26.73 34  A 1 
ATOM 267  C CA    . GLY A 1 34  ? 14.462  7.582   15.367  1.00 25.63 34  A 1 
ATOM 268  C C     . GLY A 1 34  ? 15.040  8.135   16.673  1.00 24.90 34  A 1 
ATOM 269  O O     . GLY A 1 34  ? 14.389  8.042   17.716  1.00 22.73 34  A 1 
ATOM 270  N N     . THR A 1 35  ? 16.259  8.655   16.638  1.00 25.97 35  A 1 
ATOM 271  C CA    . THR A 1 35  ? 16.821  9.427   17.731  1.00 25.60 35  A 1 
ATOM 272  C C     . THR A 1 35  ? 15.884  10.605  17.917  1.00 24.70 35  A 1 
ATOM 273  O O     . THR A 1 35  ? 15.794  11.456  17.035  1.00 22.37 35  A 1 
ATOM 274  C CB    . THR A 1 35  ? 18.247  9.904   17.444  1.00 23.89 35  A 1 
ATOM 275  O OG1   . THR A 1 35  ? 18.397  10.268  16.092  1.00 22.00 35  A 1 
ATOM 276  C CG2   . THR A 1 35  ? 19.264  8.807   17.738  1.00 22.92 35  A 1 
ATOM 277  N N     . VAL A 1 36  ? 15.186  10.595  19.040  1.00 24.15 36  A 1 
ATOM 278  C CA    . VAL A 1 36  ? 14.566  11.793  19.586  1.00 25.29 36  A 1 
ATOM 279  C C     . VAL A 1 36  ? 15.668  12.841  19.560  1.00 24.43 36  A 1 
ATOM 280  O O     . VAL A 1 36  ? 16.649  12.705  20.285  1.00 22.70 36  A 1 
ATOM 281  C CB    . VAL A 1 36  ? 14.069  11.543  21.019  1.00 24.07 36  A 1 
ATOM 282  C CG1   . VAL A 1 36  ? 13.378  12.782  21.598  1.00 22.36 36  A 1 
ATOM 283  C CG2   . VAL A 1 36  ? 13.070  10.376  21.058  1.00 25.09 36  A 1 
ATOM 284  N N     . TYR A 1 37  ? 15.578  13.768  18.618  1.00 24.97 37  A 1 
ATOM 285  C CA    . TYR A 1 37  ? 16.446  14.929  18.640  1.00 24.64 37  A 1 
ATOM 286  C C     . TYR A 1 37  ? 16.182  15.566  19.998  1.00 23.80 37  A 1 
ATOM 287  O O     . TYR A 1 37  ? 15.063  16.009  20.257  1.00 22.12 37  A 1 
ATOM 288  C CB    . TYR A 1 37  ? 16.139  15.869  17.468  1.00 24.35 37  A 1 
ATOM 289  C CG    . TYR A 1 37  ? 16.922  15.558  16.211  1.00 24.85 37  A 1 
ATOM 290  C CD1   . TYR A 1 37  ? 18.128  16.239  15.944  1.00 25.91 37  A 1 
ATOM 291  C CD2   . TYR A 1 37  ? 16.463  14.594  15.298  1.00 27.88 37  A 1 
ATOM 292  C CE1   . TYR A 1 37  ? 18.869  15.964  14.791  1.00 25.67 37  A 1 
ATOM 293  C CE2   . TYR A 1 37  ? 17.199  14.300  14.133  1.00 24.32 37  A 1 
ATOM 294  C CZ    . TYR A 1 37  ? 18.409  14.995  13.872  1.00 23.40 37  A 1 
ATOM 295  O OH    . TYR A 1 37  ? 19.128  14.715  12.732  1.00 22.87 37  A 1 
ATOM 296  N N     . GLU A 1 38  ? 17.172  15.506  20.888  1.00 24.97 38  A 1 
ATOM 297  C CA    . GLU A 1 38  ? 17.174  16.384  22.042  1.00 26.70 38  A 1 
ATOM 298  C C     . GLU A 1 38  ? 17.065  17.786  21.462  1.00 25.68 38  A 1 
ATOM 299  O O     . GLU A 1 38  ? 17.992  18.293  20.825  1.00 24.28 38  A 1 
ATOM 300  C CB    . GLU A 1 38  ? 18.442  16.238  22.892  1.00 26.51 38  A 1 
ATOM 301  C CG    . GLU A 1 38  ? 18.397  15.020  23.837  1.00 23.77 38  A 1 
ATOM 302  C CD    . GLU A 1 38  ? 19.592  14.954  24.799  1.00 21.99 38  A 1 
ATOM 303  O OE1   . GLU A 1 38  ? 19.438  14.349  25.880  1.00 20.58 38  A 1 
ATOM 304  O OE2   . GLU A 1 38  ? 20.680  15.464  24.446  1.00 21.56 38  A 1 
ATOM 305  N N     . GLU A 1 39  ? 15.879  18.351  21.594  1.00 27.39 39  A 1 
ATOM 306  C CA    . GLU A 1 39  ? 15.634  19.713  21.181  1.00 28.76 39  A 1 
ATOM 307  C C     . GLU A 1 39  ? 16.624  20.569  21.939  1.00 26.90 39  A 1 
ATOM 308  O O     . GLU A 1 39  ? 16.706  20.516  23.171  1.00 25.24 39  A 1 
ATOM 309  C CB    . GLU A 1 39  ? 14.195  20.109  21.489  1.00 28.40 39  A 1 
ATOM 310  C CG    . GLU A 1 39  ? 13.229  19.440  20.519  1.00 25.94 39  A 1 
ATOM 311  C CD    . GLU A 1 39  ? 11.790  19.494  21.008  1.00 24.68 39  A 1 
ATOM 312  O OE1   . GLU A 1 39  ? 10.893  19.767  20.181  1.00 23.30 39  A 1 
ATOM 313  O OE2   . GLU A 1 39  ? 11.607  19.221  22.215  1.00 24.81 39  A 1 
ATOM 314  N N     . ALA A 1 40  ? 17.413  21.317  21.191  1.00 29.16 40  A 1 
ATOM 315  C CA    . ALA A 1 40  ? 18.242  22.336  21.787  1.00 29.20 40  A 1 
ATOM 316  C C     . ALA A 1 40  ? 17.286  23.367  22.392  1.00 27.74 40  A 1 
ATOM 317  O O     . ALA A 1 40  ? 16.824  24.273  21.703  1.00 26.26 40  A 1 
ATOM 318  C CB    . ALA A 1 40  ? 19.180  22.917  20.721  1.00 27.88 40  A 1 
ATOM 319  N N     . VAL A 1 41  ? 16.942  23.168  23.664  1.00 28.73 41  A 1 
ATOM 320  C CA    . VAL A 1 41  ? 16.173  24.110  24.458  1.00 29.95 41  A 1 
ATOM 321  C C     . VAL A 1 41  ? 17.046  25.351  24.603  1.00 28.24 41  A 1 
ATOM 322  O O     . VAL A 1 41  ? 17.881  25.452  25.499  1.00 26.58 41  A 1 
ATOM 323  C CB    . VAL A 1 41  ? 15.763  23.510  25.818  1.00 28.51 41  A 1 
ATOM 324  C CG1   . VAL A 1 41  ? 14.859  24.491  26.584  1.00 26.85 41  A 1 
ATOM 325  C CG2   . VAL A 1 41  ? 14.985  22.203  25.652  1.00 29.61 41  A 1 
ATOM 326  N N     . GLY A 1 42  ? 16.908  26.261  23.650  1.00 30.33 42  A 1 
ATOM 327  C CA    . GLY A 1 42  ? 17.450  27.598  23.790  1.00 31.07 42  A 1 
ATOM 328  C C     . GLY A 1 42  ? 16.873  28.237  25.052  1.00 30.49 42  A 1 
ATOM 329  O O     . GLY A 1 42  ? 15.744  27.946  25.431  1.00 28.68 42  A 1 
ATOM 330  N N     . ARG A 1 43  ? 17.643  29.121  25.695  1.00 27.12 43  A 1 
ATOM 331  C CA    . ARG A 1 43  ? 17.281  29.741  26.987  1.00 30.00 43  A 1 
ATOM 332  C C     . ARG A 1 43  ? 15.861  30.331  27.050  1.00 28.75 43  A 1 
ATOM 333  O O     . ARG A 1 43  ? 15.274  30.347  28.122  1.00 26.39 43  A 1 
ATOM 334  C CB    . ARG A 1 43  ? 18.268  30.875  27.317  1.00 28.74 43  A 1 
ATOM 335  C CG    . ARG A 1 43  ? 19.556  30.391  27.983  1.00 26.10 43  A 1 
ATOM 336  C CD    . ARG A 1 43  ? 20.386  31.613  28.386  1.00 23.66 43  A 1 
ATOM 337  N NE    . ARG A 1 43  ? 21.581  31.232  29.144  1.00 22.17 43  A 1 
ATOM 338  C CZ    . ARG A 1 43  ? 22.487  32.078  29.636  1.00 19.83 43  A 1 
ATOM 339  N NH1   . ARG A 1 43  ? 22.394  33.373  29.449  1.00 19.31 43  A 1 
ATOM 340  N NH2   . ARG A 1 43  ? 23.504  31.641  30.315  1.00 19.57 43  A 1 
ATOM 341  N N     . GLU A 1 44  ? 15.349  30.817  25.927  1.00 32.93 44  A 1 
ATOM 342  C CA    . GLU A 1 44  ? 14.048  31.509  25.862  1.00 35.36 44  A 1 
ATOM 343  C C     . GLU A 1 44  ? 12.851  30.581  25.575  1.00 34.55 44  A 1 
ATOM 344  O O     . GLU A 1 44  ? 11.768  31.052  25.272  1.00 33.04 44  A 1 
ATOM 345  C CB    . GLU A 1 44  ? 14.128  32.671  24.870  1.00 33.68 44  A 1 
ATOM 346  C CG    . GLU A 1 44  ? 15.112  33.750  25.333  1.00 31.79 44  A 1 
ATOM 347  C CD    . GLU A 1 44  ? 15.090  35.002  24.469  1.00 29.74 44  A 1 
ATOM 348  O OE1   . GLU A 1 44  ? 15.624  36.025  24.968  1.00 27.95 44  A 1 
ATOM 349  O OE2   . GLU A 1 44  ? 14.598  34.920  23.330  1.00 28.76 44  A 1 
ATOM 350  N N     . GLY A 1 45  ? 13.023  29.261  25.690  1.00 34.62 45  A 1 
ATOM 351  C CA    . GLY A 1 45  ? 11.900  28.329  25.535  1.00 34.55 45  A 1 
ATOM 352  C C     . GLY A 1 45  ? 11.343  28.189  24.116  1.00 34.27 45  A 1 
ATOM 353  O O     . GLY A 1 45  ? 10.291  27.576  23.925  1.00 32.46 45  A 1 
ATOM 354  N N     . CYS A 1 46  ? 12.036  28.734  23.108  1.00 43.62 46  A 1 
ATOM 355  C CA    . CYS A 1 46  ? 11.653  28.614  21.709  1.00 44.53 46  A 1 
ATOM 356  C C     . CYS A 1 46  ? 12.008  27.217  21.180  1.00 43.88 46  A 1 
ATOM 357  O O     . CYS A 1 46  ? 13.183  26.866  21.077  1.00 41.74 46  A 1 
ATOM 358  C CB    . CYS A 1 46  ? 12.335  29.712  20.896  1.00 41.63 46  A 1 
ATOM 359  S SG    . CYS A 1 46  ? 11.780  31.359  21.439  1.00 37.76 46  A 1 
ATOM 360  N N     . TRP A 1 47  ? 10.997  26.426  20.820  1.00 47.88 47  A 1 
ATOM 361  C CA    . TRP A 1 47  ? 11.141  25.109  20.202  1.00 44.67 47  A 1 
ATOM 362  C C     . TRP A 1 47  ? 11.537  25.258  18.733  1.00 43.21 47  A 1 
ATOM 363  O O     . TRP A 1 47  ? 10.714  25.134  17.815  1.00 41.83 47  A 1 
ATOM 364  C CB    . TRP A 1 47  ? 9.862   24.289  20.389  1.00 42.56 47  A 1 
ATOM 365  C CG    . TRP A 1 47  ? 9.541   23.929  21.813  1.00 40.00 47  A 1 
ATOM 366  C CD1   . TRP A 1 47  ? 9.148   24.777  22.768  1.00 36.72 47  A 1 
ATOM 367  C CD2   . TRP A 1 47  ? 9.624   22.618  22.465  1.00 41.58 47  A 1 
ATOM 368  N NE1   . TRP A 1 47  ? 8.998   24.094  23.982  1.00 33.50 47  A 1 
ATOM 369  C CE2   . TRP A 1 47  ? 9.290   22.779  23.829  1.00 37.49 47  A 1 
ATOM 370  C CE3   . TRP A 1 47  ? 9.948   21.341  22.006  1.00 39.90 47  A 1 
ATOM 371  C CZ2   . TRP A 1 47  ? 9.316   21.688  24.741  1.00 39.75 47  A 1 
ATOM 372  C CZ3   . TRP A 1 47  ? 9.945   20.250  22.901  1.00 38.39 47  A 1 
ATOM 373  C CH2   . TRP A 1 47  ? 9.654   20.434  24.243  1.00 40.51 47  A 1 
ATOM 374  N N     . ALA A 1 48  ? 12.807  25.583  18.469  1.00 55.43 48  A 1 
ATOM 375  C CA    . ALA A 1 48  ? 13.320  25.656  17.113  1.00 55.73 48  A 1 
ATOM 376  C C     . ALA A 1 48  ? 13.793  24.271  16.661  1.00 57.39 48  A 1 
ATOM 377  O O     . ALA A 1 48  ? 14.823  23.779  17.114  1.00 56.16 48  A 1 
ATOM 378  C CB    . ALA A 1 48  ? 14.420  26.719  17.052  1.00 51.41 48  A 1 
ATOM 379  N N     . ARG A 1 49  ? 13.064  23.643  15.726  1.00 62.87 49  A 1 
ATOM 380  C CA    . ARG A 1 49  ? 13.516  22.408  15.090  1.00 60.96 49  A 1 
ATOM 381  C C     . ARG A 1 49  ? 14.844  22.664  14.378  1.00 64.76 49  A 1 
ATOM 382  O O     . ARG A 1 49  ? 14.968  23.622  13.623  1.00 60.62 49  A 1 
ATOM 383  C CB    . ARG A 1 49  ? 12.438  21.868  14.141  1.00 59.41 49  A 1 
ATOM 384  C CG    . ARG A 1 49  ? 12.863  20.550  13.482  1.00 52.13 49  A 1 
ATOM 385  C CD    . ARG A 1 49  ? 11.739  19.941  12.657  1.00 53.52 49  A 1 
ATOM 386  N NE    . ARG A 1 49  ? 12.229  18.800  11.873  1.00 48.99 49  A 1 
ATOM 387  C CZ    . ARG A 1 49  ? 11.592  17.685  11.547  1.00 39.20 49  A 1 
ATOM 388  N NH1   . ARG A 1 49  ? 10.376  17.453  11.942  1.00 38.31 49  A 1 
ATOM 389  N NH2   . ARG A 1 49  ? 12.172  16.798  10.817  1.00 41.96 49  A 1 
ATOM 390  N N     . LEU A 1 50  ? 15.826  21.789  14.604  1.00 65.07 50  A 1 
ATOM 391  C CA    . LEU A 1 50  ? 17.118  21.884  13.929  1.00 65.78 50  A 1 
ATOM 392  C C     . LEU A 1 50  ? 16.972  21.602  12.434  1.00 68.72 50  A 1 
ATOM 393  O O     . LEU A 1 50  ? 16.086  20.868  11.993  1.00 65.59 50  A 1 
ATOM 394  C CB    . LEU A 1 50  ? 18.136  20.951  14.595  1.00 60.63 50  A 1 
ATOM 395  C CG    . LEU A 1 50  ? 18.532  21.349  16.034  1.00 56.44 50  A 1 
ATOM 396  C CD1   . LEU A 1 50  ? 19.446  20.290  16.631  1.00 53.56 50  A 1 
ATOM 397  C CD2   . LEU A 1 50  ? 19.252  22.694  16.083  1.00 55.73 50  A 1 
ATOM 398  N N     . CYS A 1 51  ? 17.881  22.191  11.643  1.00 70.77 51  A 1 
ATOM 399  C CA    . CYS A 1 51  ? 17.979  21.942  10.209  1.00 67.71 51  A 1 
ATOM 400  C C     . CYS A 1 51  ? 18.264  20.458  9.947   1.00 66.59 51  A 1 
ATOM 401  O O     . CYS A 1 51  ? 19.260  19.922  10.429  1.00 60.40 51  A 1 
ATOM 402  C CB    . CYS A 1 51  ? 19.077  22.840  9.647   1.00 66.50 51  A 1 
ATOM 403  S SG    . CYS A 1 51  ? 19.414  22.471  7.905   1.00 64.11 51  A 1 
ATOM 404  N N     . ASP A 1 52  ? 17.451  19.823  9.122   1.00 77.14 52  A 1 
ATOM 405  C CA    . ASP A 1 52  ? 17.617  18.426  8.733   1.00 74.18 52  A 1 
ATOM 406  C C     . ASP A 1 52  ? 18.880  18.200  7.871   1.00 73.88 52  A 1 
ATOM 407  O O     . ASP A 1 52  ? 19.380  17.081  7.786   1.00 69.16 52  A 1 
ATOM 408  C CB    . ASP A 1 52  ? 16.356  17.953  8.000   1.00 71.71 52  A 1 
ATOM 409  C CG    . ASP A 1 52  ? 15.061  17.952  8.837   1.00 71.94 52  A 1 
ATOM 410  O OD1   . ASP A 1 52  ? 15.086  17.542  10.016  1.00 67.91 52  A 1 
ATOM 411  O OD2   . ASP A 1 52  ? 14.001  18.337  8.294   1.00 70.55 52  A 1 
ATOM 412  N N     . GLY A 1 53  ? 19.422  19.249  7.251   1.00 71.53 53  A 1 
ATOM 413  C CA    . GLY A 1 53  ? 20.645  19.187  6.447   1.00 66.07 53  A 1 
ATOM 414  C C     . GLY A 1 53  ? 21.930  19.205  7.274   1.00 65.76 53  A 1 
ATOM 415  O O     . GLY A 1 53  ? 22.794  18.344  7.095   1.00 61.46 53  A 1 
ATOM 416  N N     . CYS A 1 54  ? 22.091  20.177  8.184   1.00 71.54 54  A 1 
ATOM 417  C CA    . CYS A 1 54  ? 23.308  20.326  8.984   1.00 69.91 54  A 1 
ATOM 418  C C     . CYS A 1 54  ? 23.186  19.824  10.427  1.00 70.31 54  A 1 
ATOM 419  O O     . CYS A 1 54  ? 24.204  19.651  11.092  1.00 61.65 54  A 1 
ATOM 420  C CB    . CYS A 1 54  ? 23.784  21.786  8.934   1.00 66.35 54  A 1 
ATOM 421  S SG    . CYS A 1 54  ? 22.635  22.891  9.818   1.00 68.96 54  A 1 
ATOM 422  N N     . CYS A 1 55  ? 21.980  19.607  10.922  1.00 68.39 55  A 1 
ATOM 423  C CA    . CYS A 1 55  ? 21.668  19.140  12.281  1.00 60.95 55  A 1 
ATOM 424  C C     . CYS A 1 55  ? 22.269  20.006  13.409  1.00 64.78 55  A 1 
ATOM 425  O O     . CYS A 1 55  ? 22.451  19.529  14.526  1.00 55.55 55  A 1 
ATOM 426  C CB    . CYS A 1 55  ? 22.028  17.654  12.419  1.00 57.67 55  A 1 
ATOM 427  S SG    . CYS A 1 55  ? 21.210  16.652  11.130  1.00 51.90 55  A 1 
ATOM 428  N N     . THR A 1 56  ? 22.602  21.261  13.111  1.00 65.74 56  A 1 
ATOM 429  C CA    . THR A 1 56  ? 23.291  22.151  14.061  1.00 63.98 56  A 1 
ATOM 430  C C     . THR A 1 56  ? 22.623  23.513  14.228  1.00 69.46 56  A 1 
ATOM 431  O O     . THR A 1 56  ? 22.654  24.074  15.316  1.00 62.48 56  A 1 
ATOM 432  C CB    . THR A 1 56  ? 24.759  22.380  13.647  1.00 60.88 56  A 1 
ATOM 433  O OG1   . THR A 1 56  ? 24.851  22.798  12.304  1.00 56.52 56  A 1 
ATOM 434  C CG2   . THR A 1 56  ? 25.616  21.124  13.792  1.00 57.99 56  A 1 
ATOM 435  N N     . VAL A 1 57  ? 22.017  24.025  13.162  1.00 70.03 57  A 1 
ATOM 436  C CA    . VAL A 1 57  ? 21.405  25.360  13.136  1.00 69.10 57  A 1 
ATOM 437  C C     . VAL A 1 57  ? 19.881  25.218  13.145  1.00 71.96 57  A 1 
ATOM 438  O O     . VAL A 1 57  ? 19.368  24.296  12.501  1.00 67.40 57  A 1 
ATOM 439  C CB    . VAL A 1 57  ? 21.905  26.160  11.923  1.00 64.99 57  A 1 
ATOM 440  C CG1   . VAL A 1 57  ? 21.394  27.600  11.919  1.00 58.85 57  A 1 
ATOM 441  C CG2   . VAL A 1 57  ? 23.439  26.224  11.892  1.00 64.92 57  A 1 
ATOM 442  N N     . PRO A 1 58  ? 19.137  26.102  13.835  1.00 62.86 58  A 1 
ATOM 443  C CA    . PRO A 1 58  ? 17.683  26.127  13.736  1.00 62.24 58  A 1 
ATOM 444  C C     . PRO A 1 58  ? 17.202  26.284  12.291  1.00 63.60 58  A 1 
ATOM 445  O O     . PRO A 1 58  ? 17.762  27.063  11.517  1.00 66.02 58  A 1 
ATOM 446  C CB    . PRO A 1 58  ? 17.226  27.293  14.610  1.00 62.96 58  A 1 
ATOM 447  C CG    . PRO A 1 58  ? 18.358  27.439  15.619  1.00 62.43 58  A 1 
ATOM 448  C CD    . PRO A 1 58  ? 19.593  27.072  14.800  1.00 71.89 58  A 1 
ATOM 449  N N     . SER A 1 59  ? 16.147  25.546  11.925  1.00 68.46 59  A 1 
ATOM 450  C CA    . SER A 1 59  ? 15.508  25.677  10.620  1.00 66.88 59  A 1 
ATOM 451  C C     . SER A 1 59  ? 14.751  27.006  10.513  1.00 65.54 59  A 1 
ATOM 452  O O     . SER A 1 59  ? 14.125  27.456  11.467  1.00 64.86 59  A 1 
ATOM 453  C CB    . SER A 1 59  ? 14.582  24.489  10.350  1.00 65.93 59  A 1 
ATOM 454  O OG    . SER A 1 59  ? 13.627  24.332  11.373  1.00 61.53 59  A 1 
ATOM 455  N N     . VAL A 1 60  ? 14.802  27.607  9.318   1.00 73.80 60  A 1 
ATOM 456  C CA    . VAL A 1 60  ? 14.061  28.839  8.999   1.00 73.14 60  A 1 
ATOM 457  C C     . VAL A 1 60  ? 13.031  28.635  7.895   1.00 74.37 60  A 1 
ATOM 458  O O     . VAL A 1 60  ? 12.083  29.407  7.776   1.00 70.81 60  A 1 
ATOM 459  C CB    . VAL A 1 60  ? 15.004  30.002  8.642   1.00 71.88 60  A 1 
ATOM 460  C CG1   . VAL A 1 60  ? 15.898  30.359  9.837   1.00 63.16 60  A 1 
ATOM 461  C CG2   . VAL A 1 60  ? 15.894  29.700  7.434   1.00 69.14 60  A 1 
ATOM 462  N N     . VAL A 1 61  ? 13.198  27.579  7.110   1.00 72.73 61  A 1 
ATOM 463  C CA    . VAL A 1 61  ? 12.349  27.241  5.968   1.00 72.14 61  A 1 
ATOM 464  C C     . VAL A 1 61  ? 11.973  25.761  6.030   1.00 72.52 61  A 1 
ATOM 465  O O     . VAL A 1 61  ? 12.783  24.933  6.424   1.00 71.55 61  A 1 
ATOM 466  C CB    . VAL A 1 61  ? 13.073  27.587  4.650   1.00 70.54 61  A 1 
ATOM 467  C CG1   . VAL A 1 61  ? 12.317  27.110  3.416   1.00 60.51 61  A 1 
ATOM 468  C CG2   . VAL A 1 61  ? 13.268  29.093  4.500   1.00 65.98 61  A 1 
ATOM 469  N N     . TYR A 1 62  ? 10.751  25.427  5.601   1.00 65.73 62  A 1 
ATOM 470  C CA    . TYR A 1 62  ? 10.343  24.061  5.287   1.00 60.52 62  A 1 
ATOM 471  C C     . TYR A 1 62  ? 10.186  23.903  3.775   1.00 61.26 62  A 1 
ATOM 472  O O     . TYR A 1 62  ? 9.415   24.632  3.150   1.00 59.76 62  A 1 
ATOM 473  C CB    . TYR A 1 62  ? 9.057   23.722  6.023   1.00 60.26 62  A 1 
ATOM 474  C CG    . TYR A 1 62  ? 8.536   22.329  5.718   1.00 57.84 62  A 1 
ATOM 475  C CD1   . TYR A 1 62  ? 7.408   22.151  4.897   1.00 58.19 62  A 1 
ATOM 476  C CD2   . TYR A 1 62  ? 9.186   21.211  6.262   1.00 59.75 62  A 1 
ATOM 477  C CE1   . TYR A 1 62  ? 6.911   20.863  4.656   1.00 53.24 62  A 1 
ATOM 478  C CE2   . TYR A 1 62  ? 8.699   19.921  6.019   1.00 55.66 62  A 1 
ATOM 479  C CZ    . TYR A 1 62  ? 7.557   19.741  5.222   1.00 63.82 62  A 1 
ATOM 480  O OH    . TYR A 1 62  ? 7.052   18.486  5.015   1.00 65.95 62  A 1 
ATOM 481  N N     . CYS A 1 63  ? 10.907  22.955  3.181   1.00 66.17 63  A 1 
ATOM 482  C CA    . CYS A 1 63  ? 10.736  22.573  1.784   1.00 64.32 63  A 1 
ATOM 483  C C     . CYS A 1 63  ? 9.717   21.436  1.693   1.00 62.48 63  A 1 
ATOM 484  O O     . CYS A 1 63  ? 9.939   20.346  2.221   1.00 60.26 63  A 1 
ATOM 485  C CB    . CYS A 1 63  ? 12.084  22.187  1.183   1.00 64.22 63  A 1 
ATOM 486  S SG    . CYS A 1 63  ? 11.846  21.687  -0.542  1.00 61.98 63  A 1 
ATOM 487  N N     . ARG A 1 64  ? 8.607   21.685  1.013   1.00 63.15 64  A 1 
ATOM 488  C CA    . ARG A 1 64  ? 7.539   20.697  0.872   1.00 58.62 64  A 1 
ATOM 489  C C     . ARG A 1 64  ? 7.943   19.504  0.003   1.00 54.80 64  A 1 
ATOM 490  O O     . ARG A 1 64  ? 7.594   18.379  0.330   1.00 51.76 64  A 1 
ATOM 491  C CB    . ARG A 1 64  ? 6.289   21.362  0.276   1.00 56.04 64  A 1 
ATOM 492  C CG    . ARG A 1 64  ? 5.629   22.339  1.268   1.00 53.32 64  A 1 
ATOM 493  C CD    . ARG A 1 64  ? 4.431   23.011  0.602   1.00 52.83 64  A 1 
ATOM 494  N NE    . ARG A 1 64  ? 3.695   23.867  1.544   1.00 45.38 64  A 1 
ATOM 495  C CZ    . ARG A 1 64  ? 2.659   24.630  1.246   1.00 40.49 64  A 1 
ATOM 496  N NH1   . ARG A 1 64  ? 2.204   24.730  0.027   1.00 38.52 64  A 1 
ATOM 497  N NH2   . ARG A 1 64  ? 2.046   25.294  2.163   1.00 38.61 64  A 1 
ATOM 498  N N     . ALA A 1 65  ? 8.668   19.755  -1.086  1.00 65.98 65  A 1 
ATOM 499  C CA    . ALA A 1 65  ? 9.085   18.718  -2.020  1.00 62.41 65  A 1 
ATOM 500  C C     . ALA A 1 65  ? 10.054  17.708  -1.380  1.00 62.66 65  A 1 
ATOM 501  O O     . ALA A 1 65  ? 9.918   16.511  -1.585  1.00 58.84 65  A 1 
ATOM 502  C CB    . ALA A 1 65  ? 9.701   19.390  -3.243  1.00 60.90 65  A 1 
ATOM 503  N N     . ASP A 1 66  ? 10.976  18.206  -0.547  1.00 65.25 66  A 1 
ATOM 504  C CA    . ASP A 1 66  ? 11.956  17.377  0.159   1.00 63.70 66  A 1 
ATOM 505  C C     . ASP A 1 66  ? 11.456  16.898  1.537   1.00 64.39 66  A 1 
ATOM 506  O O     . ASP A 1 66  ? 12.114  16.074  2.169   1.00 61.59 66  A 1 
ATOM 507  C CB    . ASP A 1 66  ? 13.275  18.150  0.280   1.00 61.20 66  A 1 
ATOM 508  C CG    . ASP A 1 66  ? 13.886  18.496  -1.075  1.00 60.19 66  A 1 
ATOM 509  O OD1   . ASP A 1 66  ? 13.848  17.636  -1.988  1.00 59.41 66  A 1 
ATOM 510  O OD2   . ASP A 1 66  ? 14.399  19.633  -1.214  1.00 60.60 66  A 1 
ATOM 511  N N     . SER A 1 67  ? 10.299  17.378  1.993   1.00 65.69 67  A 1 
ATOM 512  C CA    . SER A 1 67  ? 9.767   17.166  3.350   1.00 66.45 67  A 1 
ATOM 513  C C     . SER A 1 67  ? 10.787  17.518  4.444   1.00 68.99 67  A 1 
ATOM 514  O O     . SER A 1 67  ? 11.030  16.736  5.364   1.00 66.50 67  A 1 
ATOM 515  C CB    . SER A 1 67  ? 9.198   15.758  3.509   1.00 64.99 67  A 1 
ATOM 516  O OG    . SER A 1 67  ? 8.155   15.536  2.585   1.00 61.78 67  A 1 
ATOM 517  N N     . ALA A 1 68  ? 11.421  18.696  4.298   1.00 62.74 68  A 1 
ATOM 518  C CA    . ALA A 1 68  ? 12.681  19.032  4.925   1.00 62.81 68  A 1 
ATOM 519  C C     . ALA A 1 68  ? 12.654  20.392  5.624   1.00 62.57 68  A 1 
ATOM 520  O O     . ALA A 1 68  ? 12.315  21.396  5.003   1.00 64.68 68  A 1 
ATOM 521  C CB    . ALA A 1 68  ? 13.731  19.047  3.820   1.00 62.90 68  A 1 
ATOM 522  N N     . TYR A 1 69  ? 13.091  20.429  6.883   1.00 69.17 69  A 1 
ATOM 523  C CA    . TYR A 1 69  ? 13.328  21.665  7.620   1.00 64.84 69  A 1 
ATOM 524  C C     . TYR A 1 69  ? 14.772  22.112  7.408   1.00 67.76 69  A 1 
ATOM 525  O O     . TYR A 1 69  ? 15.707  21.393  7.745   1.00 65.99 69  A 1 
ATOM 526  C CB    . TYR A 1 69  ? 13.027  21.448  9.096   1.00 65.10 69  A 1 
ATOM 527  C CG    . TYR A 1 69  ? 11.574  21.141  9.388   1.00 63.64 69  A 1 
ATOM 528  C CD1   . TYR A 1 69  ? 10.701  22.158  9.790   1.00 58.84 69  A 1 
ATOM 529  C CD2   . TYR A 1 69  ? 11.094  19.830  9.244   1.00 61.03 69  A 1 
ATOM 530  C CE1   . TYR A 1 69  ? 9.361   21.871  10.062  1.00 55.97 69  A 1 
ATOM 531  C CE2   . TYR A 1 69  ? 9.752   19.527  9.506   1.00 56.56 69  A 1 
ATOM 532  C CZ    . TYR A 1 69  ? 8.883   20.553  9.922   1.00 67.69 69  A 1 
ATOM 533  O OH    . TYR A 1 69  ? 7.567   20.259  10.190  1.00 66.78 69  A 1 
ATOM 534  N N     . LEU A 1 70  ? 14.958  23.309  6.841   1.00 70.44 70  A 1 
ATOM 535  C CA    . LEU A 1 70  ? 16.265  23.803  6.434   1.00 69.11 70  A 1 
ATOM 536  C C     . LEU A 1 70  ? 16.598  25.146  7.095   1.00 68.77 70  A 1 
ATOM 537  O O     . LEU A 1 70  ? 15.738  26.017  7.235   1.00 69.87 70  A 1 
ATOM 538  C CB    . LEU A 1 70  ? 16.326  23.893  4.898   1.00 68.28 70  A 1 
ATOM 539  C CG    . LEU A 1 70  ? 16.163  22.552  4.168   1.00 71.20 70  A 1 
ATOM 540  C CD1   . LEU A 1 70  ? 16.133  22.755  2.657   1.00 69.28 70  A 1 
ATOM 541  C CD2   . LEU A 1 70  ? 17.320  21.613  4.509   1.00 70.25 70  A 1 
ATOM 542  N N     . CYS A 1 71  ? 17.874  25.327  7.486   1.00 76.48 71  A 1 
ATOM 543  C CA    . CYS A 1 71  ? 18.403  26.655  7.773   1.00 73.59 71  A 1 
ATOM 544  C C     . CYS A 1 71  ? 18.673  27.410  6.466   1.00 73.62 71  A 1 
ATOM 545  O O     . CYS A 1 71  ? 18.820  26.786  5.412   1.00 68.85 71  A 1 
ATOM 546  C CB    . CYS A 1 71  ? 19.657  26.537  8.644   1.00 71.21 71  A 1 
ATOM 547  S SG    . CYS A 1 71  ? 21.061  25.789  7.749   1.00 69.07 71  A 1 
ATOM 548  N N     . ALA A 1 72  ? 18.827  28.722  6.532   1.00 74.50 72  A 1 
ATOM 549  C CA    . ALA A 1 72  ? 19.059  29.565  5.358   1.00 72.24 72  A 1 
ATOM 550  C C     . ALA A 1 72  ? 20.259  29.102  4.502   1.00 73.23 72  A 1 
ATOM 551  O O     . ALA A 1 72  ? 20.166  29.049  3.283   1.00 70.46 72  A 1 
ATOM 552  C CB    . ALA A 1 72  ? 19.266  31.002  5.843   1.00 70.95 72  A 1 
ATOM 553  N N     . SER A 1 73  ? 21.358  28.681  5.141   1.00 72.39 73  A 1 
ATOM 554  C CA    . SER A 1 73  ? 22.545  28.181  4.434   1.00 72.18 73  A 1 
ATOM 555  C C     . SER A 1 73  ? 22.285  26.851  3.715   1.00 73.22 73  A 1 
ATOM 556  O O     . SER A 1 73  ? 22.672  26.690  2.564   1.00 71.64 73  A 1 
ATOM 557  C CB    . SER A 1 73  ? 23.708  28.033  5.417   1.00 70.72 73  A 1 
ATOM 558  O OG    . SER A 1 73  ? 24.870  27.578  4.755   1.00 62.93 73  A 1 
ATOM 559  N N     . CYS A 1 74  ? 21.613  25.889  4.372   1.00 68.09 74  A 1 
ATOM 560  C CA    . CYS A 1 74  ? 21.286  24.604  3.750   1.00 66.55 74  A 1 
ATOM 561  C C     . CYS A 1 74  ? 20.218  24.754  2.657   1.00 66.49 74  A 1 
ATOM 562  O O     . CYS A 1 74  ? 20.335  24.113  1.624   1.00 64.67 74  A 1 
ATOM 563  C CB    . CYS A 1 74  ? 20.847  23.600  4.814   1.00 65.94 74  A 1 
ATOM 564  S SG    . CYS A 1 74  ? 22.261  23.106  5.859   1.00 64.74 74  A 1 
ATOM 565  N N     . ASP A 1 75  ? 19.228  25.624  2.859   1.00 72.80 75  A 1 
ATOM 566  C CA    . ASP A 1 75  ? 18.223  25.958  1.846   1.00 68.03 75  A 1 
ATOM 567  C C     . ASP A 1 75  ? 18.880  26.531  0.587   1.00 66.88 75  A 1 
ATOM 568  O O     . ASP A 1 75  ? 18.655  26.018  -0.512  1.00 64.59 75  A 1 
ATOM 569  C CB    . ASP A 1 75  ? 17.209  26.949  2.438   1.00 68.24 75  A 1 
ATOM 570  C CG    . ASP A 1 75  ? 16.146  27.342  1.402   1.00 68.06 75  A 1 
ATOM 571  O OD1   . ASP A 1 75  ? 15.355  26.468  1.019   1.00 62.88 75  A 1 
ATOM 572  O OD2   . ASP A 1 75  ? 16.137  28.502  0.947   1.00 65.44 75  A 1 
ATOM 573  N N     . ALA A 1 76  ? 19.768  27.509  0.749   1.00 72.65 76  A 1 
ATOM 574  C CA    . ALA A 1 76  ? 20.498  28.088  -0.365  1.00 70.31 76  A 1 
ATOM 575  C C     . ALA A 1 76  ? 21.360  27.050  -1.099  1.00 71.21 76  A 1 
ATOM 576  O O     . ALA A 1 76  ? 21.322  26.983  -2.325  1.00 69.51 76  A 1 
ATOM 577  C CB    . ALA A 1 76  ? 21.351  29.252  0.155   1.00 69.72 76  A 1 
ATOM 578  N N     . GLN A 1 77  ? 22.095  26.191  -0.380  1.00 65.80 77  A 1 
ATOM 579  C CA    . GLN A 1 77  ? 22.933  25.161  -0.996  1.00 64.51 77  A 1 
ATOM 580  C C     . GLN A 1 77  ? 22.126  24.090  -1.746  1.00 65.68 77  A 1 
ATOM 581  O O     . GLN A 1 77  ? 22.501  23.707  -2.854  1.00 66.60 77  A 1 
ATOM 582  C CB    . GLN A 1 77  ? 23.801  24.478  0.066   1.00 65.98 77  A 1 
ATOM 583  C CG    . GLN A 1 77  ? 24.955  25.385  0.524   1.00 62.26 77  A 1 
ATOM 584  C CD    . GLN A 1 77  ? 25.783  24.742  1.643   1.00 59.63 77  A 1 
ATOM 585  O OE1   . GLN A 1 77  ? 25.733  23.556  1.910   1.00 53.18 77  A 1 
ATOM 586  N NE2   . GLN A 1 77  ? 26.600  25.514  2.313   1.00 51.20 77  A 1 
ATOM 587  N N     . ILE A 1 78  ? 21.031  23.609  -1.152  1.00 68.99 78  A 1 
ATOM 588  C CA    . ILE A 1 78  ? 20.196  22.564  -1.747  1.00 66.66 78  A 1 
ATOM 589  C C     . ILE A 1 78  ? 19.449  23.131  -2.951  1.00 66.78 78  A 1 
ATOM 590  O O     . ILE A 1 78  ? 19.517  22.568  -4.035  1.00 63.80 78  A 1 
ATOM 591  C CB    . ILE A 1 78  ? 19.266  21.941  -0.681  1.00 65.88 78  A 1 
ATOM 592  C CG1   . ILE A 1 78  ? 20.121  21.120  0.318   1.00 64.55 78  A 1 
ATOM 593  C CG2   . ILE A 1 78  ? 18.193  21.039  -1.316  1.00 66.89 78  A 1 
ATOM 594  C CD1   . ILE A 1 78  ? 19.363  20.698  1.576   1.00 61.34 78  A 1 
ATOM 595  N N     . HIS A 1 79  ? 18.788  24.279  -2.798  1.00 71.11 79  A 1 
ATOM 596  C CA    . HIS A 1 79  ? 17.935  24.825  -3.848  1.00 69.23 79  A 1 
ATOM 597  C C     . HIS A 1 79  ? 18.684  25.608  -4.938  1.00 67.69 79  A 1 
ATOM 598  O O     . HIS A 1 79  ? 18.119  25.837  -6.000  1.00 62.43 79  A 1 
ATOM 599  C CB    . HIS A 1 79  ? 16.800  25.631  -3.207  1.00 69.18 79  A 1 
ATOM 600  C CG    . HIS A 1 79  ? 15.901  24.767  -2.361  1.00 72.94 79  A 1 
ATOM 601  N ND1   . HIS A 1 79  ? 15.766  24.816  -0.996  1.00 65.70 79  A 1 
ATOM 602  C CD2   . HIS A 1 79  ? 15.085  23.758  -2.796  1.00 69.81 79  A 1 
ATOM 603  C CE1   . HIS A 1 79  ? 14.899  23.862  -0.617  1.00 72.17 79  A 1 
ATOM 604  N NE2   . HIS A 1 79  ? 14.470  23.195  -1.688  1.00 73.77 79  A 1 
ATOM 605  N N     . ALA A 1 80  ? 19.948  25.954  -4.735  1.00 70.28 80  A 1 
ATOM 606  C CA    . ALA A 1 80  ? 20.782  26.518  -5.804  1.00 66.94 80  A 1 
ATOM 607  C C     . ALA A 1 80  ? 21.362  25.465  -6.747  1.00 66.16 80  A 1 
ATOM 608  O O     . ALA A 1 80  ? 21.835  25.808  -7.826  1.00 60.47 80  A 1 
ATOM 609  C CB    . ALA A 1 80  ? 21.895  27.361  -5.189  1.00 64.98 80  A 1 
ATOM 610  N N     . ALA A 1 81  ? 21.347  24.174  -6.365  1.00 59.94 81  A 1 
ATOM 611  C CA    . ALA A 1 81  ? 22.126  23.180  -7.096  1.00 59.17 81  A 1 
ATOM 612  C C     . ALA A 1 81  ? 21.512  22.769  -8.456  1.00 61.06 81  A 1 
ATOM 613  O O     . ALA A 1 81  ? 22.245  22.331  -9.336  1.00 58.14 81  A 1 
ATOM 614  C CB    . ALA A 1 81  ? 22.433  22.022  -6.147  1.00 55.14 81  A 1 
ATOM 615  N N     . ASN A 1 82  ? 20.198  22.927  -8.670  1.00 53.83 82  A 1 
ATOM 616  C CA    . ASN A 1 82  ? 19.610  22.883  -10.007 1.00 54.43 82  A 1 
ATOM 617  C C     . ASN A 1 82  ? 18.292  23.667  -10.132 1.00 57.10 82  A 1 
ATOM 618  O O     . ASN A 1 82  ? 17.683  24.098  -9.159  1.00 55.48 82  A 1 
ATOM 619  C CB    . ASN A 1 82  ? 19.491  21.427  -10.512 1.00 50.59 82  A 1 
ATOM 620  C CG    . ASN A 1 82  ? 18.394  20.599  -9.856  1.00 46.48 82  A 1 
ATOM 621  O OD1   . ASN A 1 82  ? 17.375  21.091  -9.404  1.00 45.86 82  A 1 
ATOM 622  N ND2   . ASN A 1 82  ? 18.552  19.299  -9.817  1.00 50.47 82  A 1 
ATOM 623  N N     . ARG A 1 83  ? 17.833  23.824  -11.371 1.00 51.98 83  A 1 
ATOM 624  C CA    . ARG A 1 83  ? 16.604  24.568  -11.682 1.00 50.79 83  A 1 
ATOM 625  C C     . ARG A 1 83  ? 15.335  23.917  -11.132 1.00 50.72 83  A 1 
ATOM 626  O O     . ARG A 1 83  ? 14.362  24.619  -10.864 1.00 47.03 83  A 1 
ATOM 627  C CB    . ARG A 1 83  ? 16.524  24.760  -13.202 1.00 48.53 83  A 1 
ATOM 628  C CG    . ARG A 1 83  ? 15.451  25.768  -13.620 1.00 45.04 83  A 1 
ATOM 629  C CD    . ARG A 1 83  ? 15.447  25.950  -15.136 1.00 40.97 83  A 1 
ATOM 630  N NE    . ARG A 1 83  ? 14.466  26.959  -15.577 1.00 33.95 83  A 1 
ATOM 631  C CZ    . ARG A 1 83  ? 14.162  27.259  -16.826 1.00 26.92 83  A 1 
ATOM 632  N NH1   . ARG A 1 83  ? 14.721  26.650  -17.822 1.00 24.55 83  A 1 
ATOM 633  N NH2   . ARG A 1 83  ? 13.292  28.186  -17.094 1.00 25.34 83  A 1 
ATOM 634  N N     . VAL A 1 84  ? 15.311  22.589  -10.986 1.00 51.63 84  A 1 
ATOM 635  C CA    . VAL A 1 84  ? 14.155  21.868  -10.429 1.00 52.30 84  A 1 
ATOM 636  C C     . VAL A 1 84  ? 14.057  22.141  -8.927  1.00 54.23 84  A 1 
ATOM 637  O O     . VAL A 1 84  ? 13.006  22.563  -8.452  1.00 51.70 84  A 1 
ATOM 638  C CB    . VAL A 1 84  ? 14.218  20.361  -10.720 1.00 48.45 84  A 1 
ATOM 639  C CG1   . VAL A 1 84  ? 13.019  19.615  -10.134 1.00 41.96 84  A 1 
ATOM 640  C CG2   . VAL A 1 84  ? 14.253  20.117  -12.233 1.00 46.31 84  A 1 
ATOM 641  N N     . ALA A 1 85  ? 15.170  21.997  -8.205  1.00 57.85 85  A 1 
ATOM 642  C CA    . ALA A 1 85  ? 15.233  22.291  -6.785  1.00 58.50 85  A 1 
ATOM 643  C C     . ALA A 1 85  ? 14.912  23.764  -6.490  1.00 58.91 85  A 1 
ATOM 644  O O     . ALA A 1 85  ? 14.166  24.039  -5.554  1.00 60.49 85  A 1 
ATOM 645  C CB    . ALA A 1 85  ? 16.611  21.917  -6.257  1.00 60.13 85  A 1 
ATOM 646  N N     . SER A 1 86  ? 15.380  24.713  -7.316  1.00 67.47 86  A 1 
ATOM 647  C CA    . SER A 1 86  ? 15.088  26.134  -7.111  1.00 68.03 86  A 1 
ATOM 648  C C     . SER A 1 86  ? 13.597  26.477  -7.178  1.00 70.03 86  A 1 
ATOM 649  O O     . SER A 1 86  ? 13.171  27.488  -6.618  1.00 68.34 86  A 1 
ATOM 650  C CB    . SER A 1 86  ? 15.869  27.001  -8.103  1.00 66.11 86  A 1 
ATOM 651  O OG    . SER A 1 86  ? 15.366  26.886  -9.420  1.00 60.81 86  A 1 
ATOM 652  N N     . ARG A 1 87  ? 12.795  25.625  -7.824  1.00 60.43 87  A 1 
ATOM 653  C CA    . ARG A 1 87  ? 11.342  25.771  -7.934  1.00 60.92 87  A 1 
ATOM 654  C C     . ARG A 1 87  ? 10.571  25.094  -6.799  1.00 63.81 87  A 1 
ATOM 655  O O     . ARG A 1 87  ? 9.342   25.196  -6.781  1.00 59.57 87  A 1 
ATOM 656  C CB    . ARG A 1 87  ? 10.867  25.222  -9.284  1.00 56.27 87  A 1 
ATOM 657  C CG    . ARG A 1 87  ? 11.357  26.055  -10.472 1.00 52.46 87  A 1 
ATOM 658  C CD    . ARG A 1 87  ? 10.911  25.341  -11.747 1.00 51.40 87  A 1 
ATOM 659  N NE    . ARG A 1 87  ? 11.265  26.086  -12.967 1.00 43.59 87  A 1 
ATOM 660  C CZ    . ARG A 1 87  ? 10.791  25.788  -14.171 1.00 37.90 87  A 1 
ATOM 661  N NH1   . ARG A 1 87  ? 10.021  24.763  -14.374 1.00 36.04 87  A 1 
ATOM 662  N NH2   . ARG A 1 87  ? 11.074  26.528  -15.192 1.00 35.99 87  A 1 
ATOM 663  N N     . HIS A 1 88  ? 11.242  24.394  -5.889  1.00 57.37 88  A 1 
ATOM 664  C CA    . HIS A 1 88  ? 10.575  23.784  -4.755  1.00 58.35 88  A 1 
ATOM 665  C C     . HIS A 1 88  ? 9.865   24.848  -3.918  1.00 57.50 88  A 1 
ATOM 666  O O     . HIS A 1 88  ? 10.444  25.877  -3.567  1.00 56.41 88  A 1 
ATOM 667  C CB    . HIS A 1 88  ? 11.552  22.976  -3.885  1.00 57.53 88  A 1 
ATOM 668  C CG    . HIS A 1 88  ? 12.028  21.689  -4.496  1.00 57.56 88  A 1 
ATOM 669  N ND1   . HIS A 1 88  ? 12.932  20.821  -3.921  1.00 54.54 88  A 1 
ATOM 670  C CD2   . HIS A 1 88  ? 11.646  21.110  -5.684  1.00 59.80 88  A 1 
ATOM 671  C CE1   . HIS A 1 88  ? 13.082  19.767  -4.729  1.00 58.82 88  A 1 
ATOM 672  N NE2   . HIS A 1 88  ? 12.314  19.903  -5.807  1.00 60.58 88  A 1 
ATOM 673  N N     . GLU A 1 89  ? 8.591   24.604  -3.614  1.00 58.62 89  A 1 
ATOM 674  C CA    . GLU A 1 89  ? 7.834   25.491  -2.750  1.00 57.49 89  A 1 
ATOM 675  C C     . GLU A 1 89  ? 8.394   25.409  -1.330  1.00 58.90 89  A 1 
ATOM 676  O O     . GLU A 1 89  ? 8.463   24.326  -0.737  1.00 55.88 89  A 1 
ATOM 677  C CB    . GLU A 1 89  ? 6.343   25.167  -2.807  1.00 54.36 89  A 1 
ATOM 678  C CG    . GLU A 1 89  ? 5.505   26.293  -2.182  1.00 48.43 89  A 1 
ATOM 679  C CD    . GLU A 1 89  ? 4.011   25.954  -2.071  1.00 44.36 89  A 1 
ATOM 680  O OE1   . GLU A 1 89  ? 3.290   26.737  -1.419  1.00 38.43 89  A 1 
ATOM 681  O OE2   . GLU A 1 89  ? 3.583   24.870  -2.519  1.00 39.23 89  A 1 
ATOM 682  N N     . ARG A 1 90  ? 8.788   26.555  -0.792  1.00 62.43 90  A 1 
ATOM 683  C CA    . ARG A 1 90  ? 9.348   26.680  0.548   1.00 59.10 90  A 1 
ATOM 684  C C     . ARG A 1 90  ? 8.455   27.565  1.393   1.00 57.85 90  A 1 
ATOM 685  O O     . ARG A 1 90  ? 8.009   28.613  0.947   1.00 54.98 90  A 1 
ATOM 686  C CB    . ARG A 1 90  ? 10.776  27.232  0.454   1.00 59.38 90  A 1 
ATOM 687  C CG    . ARG A 1 90  ? 11.747  26.179  -0.088  1.00 59.84 90  A 1 
ATOM 688  C CD    . ARG A 1 90  ? 13.064  26.805  -0.524  1.00 59.62 90  A 1 
ATOM 689  N NE    . ARG A 1 90  ? 12.983  27.338  -1.879  1.00 59.62 90  A 1 
ATOM 690  C CZ    . ARG A 1 90  ? 13.940  28.011  -2.496  1.00 56.45 90  A 1 
ATOM 691  N NH1   . ARG A 1 90  ? 15.034  28.350  -1.879  1.00 50.47 90  A 1 
ATOM 692  N NH2   . ARG A 1 90  ? 13.825  28.351  -3.741  1.00 60.53 90  A 1 
ATOM 693  N N     . VAL A 1 91  ? 8.194   27.134  2.615   1.00 67.62 91  A 1 
ATOM 694  C CA    . VAL A 1 91  ? 7.395   27.872  3.585   1.00 66.95 91  A 1 
ATOM 695  C C     . VAL A 1 91  ? 8.326   28.440  4.640   1.00 67.54 91  A 1 
ATOM 696  O O     . VAL A 1 91  ? 9.071   27.690  5.268   1.00 66.80 91  A 1 
ATOM 697  C CB    . VAL A 1 91  ? 6.314   26.983  4.213   1.00 64.83 91  A 1 
ATOM 698  C CG1   . VAL A 1 91  ? 5.425   27.782  5.173   1.00 56.33 91  A 1 
ATOM 699  C CG2   . VAL A 1 91  ? 5.406   26.379  3.137   1.00 58.91 91  A 1 
ATOM 700  N N     . LEU A 1 92  ? 8.301   29.768  4.844   1.00 63.74 92  A 1 
ATOM 701  C CA    . LEU A 1 92  ? 9.046   30.408  5.923   1.00 62.03 92  A 1 
ATOM 702  C C     . LEU A 1 92  ? 8.485   29.970  7.276   1.00 62.07 92  A 1 
ATOM 703  O O     . LEU A 1 92  ? 7.289   30.087  7.545   1.00 60.43 92  A 1 
ATOM 704  C CB    . LEU A 1 92  ? 8.999   31.934  5.771   1.00 59.53 92  A 1 
ATOM 705  C CG    . LEU A 1 92  ? 9.997   32.470  4.729   1.00 54.71 92  A 1 
ATOM 706  C CD1   . LEU A 1 92  ? 9.631   33.893  4.319   1.00 49.64 92  A 1 
ATOM 707  C CD2   . LEU A 1 92  ? 11.424  32.481  5.283   1.00 52.08 92  A 1 
ATOM 708  N N     . LEU A 1 93  ? 9.382   29.495  8.145   1.00 62.31 93  A 1 
ATOM 709  C CA    . LEU A 1 93  ? 9.088   29.204  9.538   1.00 58.99 93  A 1 
ATOM 710  C C     . LEU A 1 93  ? 9.146   30.528  10.299  1.00 57.73 93  A 1 
ATOM 711  O O     . LEU A 1 93  ? 10.203  30.931  10.788  1.00 55.42 93  A 1 
ATOM 712  C CB    . LEU A 1 93  ? 10.073  28.156  10.075  1.00 57.04 93  A 1 
ATOM 713  C CG    . LEU A 1 93  ? 10.029  26.814  9.330   1.00 54.64 93  A 1 
ATOM 714  C CD1   . LEU A 1 93  ? 11.135  25.891  9.846   1.00 53.10 93  A 1 
ATOM 715  C CD2   . LEU A 1 93  ? 8.693   26.103  9.527   1.00 55.72 93  A 1 
ATOM 716  N N     . SER A 1 94  ? 8.012   31.208  10.344  1.00 59.63 94  A 1 
ATOM 717  C CA    . SER A 1 94  ? 7.925   32.496  11.015  1.00 57.42 94  A 1 
ATOM 718  C C     . SER A 1 94  ? 8.285   32.390  12.499  1.00 56.19 94  A 1 
ATOM 719  O O     . SER A 1 94  ? 8.127   31.340  13.123  1.00 52.98 94  A 1 
ATOM 720  C CB    . SER A 1 94  ? 6.535   33.107  10.829  1.00 52.31 94  A 1 
ATOM 721  O OG    . SER A 1 94  ? 5.551   32.344  11.488  1.00 46.77 94  A 1 
ATOM 722  N N     . GLU A 1 95  ? 8.714   33.491  13.099  1.00 53.18 95  A 1 
ATOM 723  C CA    . GLU A 1 95  ? 9.025   33.502  14.533  1.00 50.14 95  A 1 
ATOM 724  C C     . GLU A 1 95  ? 7.823   33.136  15.396  1.00 46.33 95  A 1 
ATOM 725  O O     . GLU A 1 95  ? 7.990   32.566  16.468  1.00 43.18 95  A 1 
ATOM 726  C CB    . GLU A 1 95  ? 9.572   34.864  14.959  1.00 46.52 95  A 1 
ATOM 727  C CG    . GLU A 1 95  ? 10.886  35.191  14.240  1.00 44.17 95  A 1 
ATOM 728  C CD    . GLU A 1 95  ? 11.730  36.184  15.023  1.00 40.84 95  A 1 
ATOM 729  O OE1   . GLU A 1 95  ? 12.940  35.884  15.124  1.00 36.45 95  A 1 
ATOM 730  O OE2   . GLU A 1 95  ? 11.157  37.161  15.533  1.00 37.83 95  A 1 
ATOM 731  N N     . ALA A 1 96  ? 6.616   33.353  14.890  1.00 42.30 96  A 1 
ATOM 732  C CA    . ALA A 1 96  ? 5.401   32.888  15.537  1.00 38.86 96  A 1 
ATOM 733  C C     . ALA A 1 96  ? 5.381   31.369  15.764  1.00 37.34 96  A 1 
ATOM 734  O O     . ALA A 1 96  ? 4.829   30.922  16.755  1.00 36.53 96  A 1 
ATOM 735  C CB    . ALA A 1 96  ? 4.200   33.332  14.698  1.00 36.28 96  A 1 
ATOM 736  N N     . TYR A 1 97  ? 6.027   30.602  14.879  1.00 42.90 97  A 1 
ATOM 737  C CA    . TYR A 1 97  ? 6.183   29.158  15.089  1.00 40.07 97  A 1 
ATOM 738  C C     . TYR A 1 97  ? 7.081   28.854  16.288  1.00 37.31 97  A 1 
ATOM 739  O O     . TYR A 1 97  ? 6.758   27.964  17.080  1.00 37.11 97  A 1 
ATOM 740  C CB    . TYR A 1 97  ? 6.750   28.496  13.831  1.00 39.52 97  A 1 
ATOM 741  C CG    . TYR A 1 97  ? 6.959   27.005  13.973  1.00 41.82 97  A 1 
ATOM 742  C CD1   . TYR A 1 97  ? 8.247   26.471  14.164  1.00 40.97 97  A 1 
ATOM 743  C CD2   . TYR A 1 97  ? 5.863   26.136  13.954  1.00 40.40 97  A 1 
ATOM 744  C CE1   . TYR A 1 97  ? 8.431   25.085  14.332  1.00 36.30 97  A 1 
ATOM 745  C CE2   . TYR A 1 97  ? 6.031   24.756  14.124  1.00 35.77 97  A 1 
ATOM 746  C CZ    . TYR A 1 97  ? 7.320   24.225  14.307  1.00 34.35 97  A 1 
ATOM 747  O OH    . TYR A 1 97  ? 7.487   22.868  14.467  1.00 31.47 97  A 1 
ATOM 748  N N     . LYS A 1 98  ? 8.163   29.606  16.462  1.00 43.52 98  A 1 
ATOM 749  C CA    . LYS A 1 98  ? 9.089   29.423  17.590  1.00 43.09 98  A 1 
ATOM 750  C C     . LYS A 1 98  ? 8.404   29.651  18.941  1.00 40.46 98  A 1 
ATOM 751  O O     . LYS A 1 98  ? 8.770   29.024  19.923  1.00 37.67 98  A 1 
ATOM 752  C CB    . LYS A 1 98  ? 10.289  30.378  17.469  1.00 40.74 98  A 1 
ATOM 753  C CG    . LYS A 1 98  ? 11.113  30.237  16.181  1.00 39.05 98  A 1 
ATOM 754  C CD    . LYS A 1 98  ? 12.227  31.284  16.194  1.00 36.43 98  A 1 
ATOM 755  C CE    . LYS A 1 98  ? 13.013  31.326  14.886  1.00 32.47 98  A 1 
ATOM 756  N NZ    . LYS A 1 98  ? 13.816  32.578  14.785  1.00 28.67 98  A 1 
ATOM 757  N N     . HIS A 1 99  ? 7.420   30.537  18.984  1.00 40.77 99  A 1 
ATOM 758  C CA    . HIS A 1 99  ? 6.662   30.859  20.190  1.00 39.18 99  A 1 
ATOM 759  C C     . HIS A 1 99  ? 5.338   30.099  20.318  1.00 35.54 99  A 1 
ATOM 760  O O     . HIS A 1 99  ? 4.693   30.150  21.371  1.00 33.12 99  A 1 
ATOM 761  C CB    . HIS A 1 99  ? 6.431   32.370  20.234  1.00 37.17 99  A 1 
ATOM 762  C CG    . HIS A 1 99  ? 7.712   33.149  20.325  1.00 35.73 99  A 1 
ATOM 763  N ND1   . HIS A 1 99  ? 8.597   33.132  21.378  1.00 33.61 99  A 1 
ATOM 764  C CD2   . HIS A 1 99  ? 8.224   33.990  19.383  1.00 34.64 99  A 1 
ATOM 765  C CE1   . HIS A 1 99  ? 9.621   33.938  21.068  1.00 30.78 99  A 1 
ATOM 766  N NE2   . HIS A 1 99  ? 9.436   34.485  19.863  1.00 30.83 99  A 1 
ATOM 767  N N     . ALA A 1 100 ? 4.897   29.414  19.262  1.00 41.42 100 A 1 
ATOM 768  C CA    . ALA A 1 100 ? 3.648   28.683  19.310  1.00 39.78 100 A 1 
ATOM 769  C C     . ALA A 1 100 ? 3.828   27.386  20.120  1.00 36.90 100 A 1 
ATOM 770  O O     . ALA A 1 100 ? 4.730   26.604  19.822  1.00 36.06 100 A 1 
ATOM 771  C CB    . ALA A 1 100 ? 3.146   28.408  17.898  1.00 38.20 100 A 1 
ATOM 772  N N     . PRO A 1 101 ? 2.959   27.118  21.107  1.00 34.23 101 A 1 
ATOM 773  C CA    . PRO A 1 101 ? 3.020   25.862  21.829  1.00 34.48 101 A 1 
ATOM 774  C C     . PRO A 1 101 ? 2.813   24.700  20.860  1.00 35.35 101 A 1 
ATOM 775  O O     . PRO A 1 101 ? 1.904   24.719  20.027  1.00 34.20 101 A 1 
ATOM 776  C CB    . PRO A 1 101 ? 1.932   25.952  22.904  1.00 32.11 101 A 1 
ATOM 777  C CG    . PRO A 1 101 ? 0.932   26.943  22.320  1.00 31.30 101 A 1 
ATOM 778  C CD    . PRO A 1 101 ? 1.816   27.899  21.517  1.00 36.83 101 A 1 
ATOM 779  N N     . VAL A 1 102 ? 3.668   23.689  20.986  1.00 30.86 102 A 1 
ATOM 780  C CA    . VAL A 1 102 ? 3.519   22.440  20.237  1.00 31.53 102 A 1 
ATOM 781  C C     . VAL A 1 102 ? 2.217   21.776  20.673  1.00 30.67 102 A 1 
ATOM 782  O O     . VAL A 1 102 ? 2.086   21.329  21.808  1.00 29.69 102 A 1 
ATOM 783  C CB    . VAL A 1 102 ? 4.718   21.505  20.453  1.00 30.12 102 A 1 
ATOM 784  C CG1   . VAL A 1 102 ? 4.493   20.196  19.711  1.00 28.71 102 A 1 
ATOM 785  C CG2   . VAL A 1 102 ? 6.021   22.151  19.953  1.00 33.09 102 A 1 
ATOM 786  N N     . MET A 1 103 ? 1.250   21.738  19.770  1.00 31.47 103 A 1 
ATOM 787  C CA    . MET A 1 103 ? -0.078  21.174  20.036  1.00 32.51 103 A 1 
ATOM 788  C C     . MET A 1 103 ? -0.248  19.775  19.444  1.00 32.81 103 A 1 
ATOM 789  O O     . MET A 1 103 ? -1.034  18.984  19.952  1.00 31.74 103 A 1 
ATOM 790  C CB    . MET A 1 103 ? -1.140  22.114  19.453  1.00 31.57 103 A 1 
ATOM 791  C CG    . MET A 1 103 ? -1.385  23.369  20.299  1.00 29.65 103 A 1 
ATOM 792  S SD    . MET A 1 103 ? -2.540  23.109  21.667  1.00 27.03 103 A 1 
ATOM 793  C CE    . MET A 1 103 ? -2.870  24.809  22.125  1.00 24.56 103 A 1 
ATOM 794  N N     . LEU A 1 104 ? 0.446   19.497  18.350  1.00 31.45 104 A 1 
ATOM 795  C CA    . LEU A 1 104 ? 0.249   18.279  17.571  1.00 31.60 104 A 1 
ATOM 796  C C     . LEU A 1 104 ? 1.593   17.632  17.256  1.00 29.92 104 A 1 
ATOM 797  O O     . LEU A 1 104 ? 2.461   18.260  16.653  1.00 28.11 104 A 1 
ATOM 798  C CB    . LEU A 1 104 ? -0.512  18.618  16.272  1.00 30.56 104 A 1 
ATOM 799  C CG    . LEU A 1 104 ? -2.000  18.962  16.488  1.00 28.65 104 A 1 
ATOM 800  C CD1   . LEU A 1 104 ? -2.564  19.667  15.264  1.00 28.47 104 A 1 
ATOM 801  C CD2   . LEU A 1 104 ? -2.832  17.703  16.739  1.00 31.71 104 A 1 
ATOM 802  N N     . ASP A 1 105 ? 1.739   16.366  17.621  1.00 37.48 105 A 1 
ATOM 803  C CA    . ASP A 1 105 ? 2.874   15.545  17.196  1.00 37.31 105 A 1 
ATOM 804  C C     . ASP A 1 105 ? 2.465   14.701  15.982  1.00 35.37 105 A 1 
ATOM 805  O O     . ASP A 1 105 ? 1.526   13.902  16.040  1.00 35.17 105 A 1 
ATOM 806  C CB    . ASP A 1 105 ? 3.384   14.709  18.373  1.00 36.08 105 A 1 
ATOM 807  C CG    . ASP A 1 105 ? 4.685   13.960  18.061  1.00 34.19 105 A 1 
ATOM 808  O OD1   . ASP A 1 105 ? 5.303   14.258  17.011  1.00 34.34 105 A 1 
ATOM 809  O OD2   . ASP A 1 105 ? 5.027   13.047  18.842  1.00 33.79 105 A 1 
ATOM 810  N N     . CYS A 1 106 ? 3.141   14.918  14.871  1.00 40.84 106 A 1 
ATOM 811  C CA    . CYS A 1 106 ? 2.955   14.140  13.660  1.00 40.96 106 A 1 
ATOM 812  C C     . CYS A 1 106 ? 3.978   13.003  13.623  1.00 38.51 106 A 1 
ATOM 813  O O     . CYS A 1 106 ? 5.126   13.187  13.228  1.00 36.42 106 A 1 
ATOM 814  C CB    . CYS A 1 106 ? 3.037   15.043  12.428  1.00 38.59 106 A 1 
ATOM 815  S SG    . CYS A 1 106 ? 2.688   14.047  10.956  1.00 33.68 106 A 1 
ATOM 816  N N     . HIS A 1 107 ? 3.548   11.804  13.982  1.00 30.49 107 A 1 
ATOM 817  C CA    . HIS A 1 107 ? 4.427   10.628  14.003  1.00 29.72 107 A 1 
ATOM 818  C C     . HIS A 1 107 ? 4.997   10.233  12.635  1.00 27.81 107 A 1 
ATOM 819  O O     . HIS A 1 107 ? 6.005   9.538   12.575  1.00 26.44 107 A 1 
ATOM 820  C CB    . HIS A 1 107 ? 3.664   9.433   14.580  1.00 28.40 107 A 1 
ATOM 821  C CG    . HIS A 1 107 ? 3.438   9.508   16.059  1.00 26.87 107 A 1 
ATOM 822  N ND1   . HIS A 1 107 ? 4.389   9.779   17.020  1.00 26.46 107 A 1 
ATOM 823  C CD2   . HIS A 1 107 ? 2.265   9.256   16.724  1.00 26.24 107 A 1 
ATOM 824  C CE1   . HIS A 1 107 ? 3.801   9.710   18.217  1.00 24.72 107 A 1 
ATOM 825  N NE2   . HIS A 1 107 ? 2.503   9.378   18.087  1.00 24.14 107 A 1 
ATOM 826  N N     . ALA A 1 108 ? 4.323   10.606  11.554  1.00 36.51 108 A 1 
ATOM 827  C CA    . ALA A 1 108 ? 4.777   10.256  10.221  1.00 35.69 108 A 1 
ATOM 828  C C     . ALA A 1 108 ? 5.980   11.108  9.772   1.00 35.10 108 A 1 
ATOM 829  O O     . ALA A 1 108 ? 6.927   10.560  9.211   1.00 33.05 108 A 1 
ATOM 830  C CB    . ALA A 1 108 ? 3.604   10.366  9.259   1.00 33.33 108 A 1 
ATOM 831  N N     . ASP A 1 109 ? 5.972   12.404  10.110  1.00 33.68 109 A 1 
ATOM 832  C CA    . ASP A 1 109 ? 7.074   13.323  9.810   1.00 33.10 109 A 1 
ATOM 833  C C     . ASP A 1 109 ? 8.101   13.406  10.957  1.00 31.42 109 A 1 
ATOM 834  O O     . ASP A 1 109 ? 9.088   14.115  10.840  1.00 29.38 109 A 1 
ATOM 835  C CB    . ASP A 1 109 ? 6.508   14.714  9.482   1.00 31.79 109 A 1 
ATOM 836  C CG    . ASP A 1 109 ? 5.592   14.720  8.257   1.00 28.83 109 A 1 
ATOM 837  O OD1   . ASP A 1 109 ? 5.848   13.943  7.310   1.00 31.07 109 A 1 
ATOM 838  O OD2   . ASP A 1 109 ? 4.590   15.467  8.282   1.00 32.53 109 A 1 
ATOM 839  N N     . ALA A 1 110 ? 7.856   12.696  12.058  1.00 29.75 110 A 1 
ATOM 840  C CA    . ALA A 1 110 ? 8.589   12.845  13.317  1.00 28.76 110 A 1 
ATOM 841  C C     . ALA A 1 110 ? 8.728   14.329  13.737  1.00 28.63 110 A 1 
ATOM 842  O O     . ALA A 1 110 ? 9.804   14.786  14.111  1.00 26.94 110 A 1 
ATOM 843  C CB    . ALA A 1 110 ? 9.909   12.073  13.248  1.00 26.62 110 A 1 
ATOM 844  N N     . ALA A 1 111 ? 7.639   15.073  13.578  1.00 33.54 111 A 1 
ATOM 845  C CA    . ALA A 1 111 ? 7.628   16.520  13.724  1.00 33.43 111 A 1 
ATOM 846  C C     . ALA A 1 111 ? 6.540   16.958  14.710  1.00 32.54 111 A 1 
ATOM 847  O O     . ALA A 1 111 ? 5.353   16.690  14.514  1.00 31.36 111 A 1 
ATOM 848  C CB    . ALA A 1 111 ? 7.444   17.161  12.351  1.00 31.68 111 A 1 
ATOM 849  N N     . ALA A 1 112 ? 6.968   17.679  15.737  1.00 31.67 112 A 1 
ATOM 850  C CA    . ALA A 1 112 ? 6.089   18.410  16.625  1.00 30.81 112 A 1 
ATOM 851  C C     . ALA A 1 112 ? 5.691   19.737  15.948  1.00 30.86 112 A 1 
ATOM 852  O O     . ALA A 1 112 ? 6.536   20.588  15.687  1.00 30.26 112 A 1 
ATOM 853  C CB    . ALA A 1 112 ? 6.825   18.581  17.951  1.00 30.20 112 A 1 
ATOM 854  N N     . LEU A 1 113 ? 4.414   19.878  15.629  1.00 32.54 113 A 1 
ATOM 855  C CA    . LEU A 1 113 ? 3.876   21.004  14.869  1.00 32.76 113 A 1 
ATOM 856  C C     . LEU A 1 113 ? 2.883   21.812  15.711  1.00 31.57 113 A 1 
ATOM 857  O O     . LEU A 1 113 ? 2.090   21.252  16.478  1.00 29.40 113 A 1 
ATOM 858  C CB    . LEU A 1 113 ? 3.229   20.498  13.570  1.00 30.94 113 A 1 
ATOM 859  C CG    . LEU A 1 113 ? 4.142   19.697  12.624  1.00 28.09 113 A 1 
ATOM 860  C CD1   . LEU A 1 113 ? 3.355   19.232  11.395  1.00 29.91 113 A 1 
ATOM 861  C CD2   . LEU A 1 113 ? 5.339   20.513  12.141  1.00 33.34 113 A 1 
ATOM 862  N N     . CYS A 1 114 ? 2.891   23.136  15.526  1.00 36.37 114 A 1 
ATOM 863  C CA    . CYS A 1 114 ? 1.781   23.948  16.002  1.00 36.79 114 A 1 
ATOM 864  C C     . CYS A 1 114 ? 0.599   23.877  15.029  1.00 35.42 114 A 1 
ATOM 865  O O     . CYS A 1 114 ? 0.775   23.619  13.839  1.00 35.74 114 A 1 
ATOM 866  C CB    . CYS A 1 114 ? 2.243   25.385  16.283  1.00 36.68 114 A 1 
ATOM 867  S SG    . CYS A 1 114 ? 2.552   26.302  14.732  1.00 36.11 114 A 1 
ATOM 868  N N     . ALA A 1 115 ? -0.616  24.132  15.512  1.00 32.64 115 A 1 
ATOM 869  C CA    . ALA A 1 115 ? -1.828  23.995  14.716  1.00 32.16 115 A 1 
ATOM 870  C C     . ALA A 1 115 ? -1.843  24.869  13.442  1.00 31.62 115 A 1 
ATOM 871  O O     . ALA A 1 115 ? -2.307  24.425  12.393  1.00 30.81 115 A 1 
ATOM 872  C CB    . ALA A 1 115 ? -3.026  24.313  15.610  1.00 30.92 115 A 1 
ATOM 873  N N     . ALA A 1 116 ? -1.293  26.087  13.518  1.00 38.48 116 A 1 
ATOM 874  C CA    . ALA A 1 116 ? -1.233  26.998  12.372  1.00 37.84 116 A 1 
ATOM 875  C C     . ALA A 1 116 ? -0.264  26.511  11.281  1.00 37.51 116 A 1 
ATOM 876  O O     . ALA A 1 116 ? -0.560  26.607  10.093  1.00 36.77 116 A 1 
ATOM 877  C CB    . ALA A 1 116 ? -0.835  28.382  12.880  1.00 36.31 116 A 1 
ATOM 878  N N     . TYR A 1 117 ? 0.885   25.968  11.690  1.00 32.98 117 A 1 
ATOM 879  C CA    . TYR A 1 117 ? 1.874   25.435  10.764  1.00 33.95 117 A 1 
ATOM 880  C C     . TYR A 1 117 ? 1.441   24.091  10.182  1.00 34.06 117 A 1 
ATOM 881  O O     . TYR A 1 117 ? 1.628   23.835  8.996   1.00 32.36 117 A 1 
ATOM 882  C CB    . TYR A 1 117 ? 3.198   25.304  11.505  1.00 32.09 117 A 1 
ATOM 883  C CG    . TYR A 1 117 ? 4.303   24.813  10.618  1.00 30.78 117 A 1 
ATOM 884  C CD1   . TYR A 1 117 ? 4.672   23.466  10.640  1.00 30.91 117 A 1 
ATOM 885  C CD2   . TYR A 1 117 ? 4.953   25.709  9.754   1.00 33.42 117 A 1 
ATOM 886  C CE1   . TYR A 1 117 ? 5.713   23.017  9.826   1.00 30.25 117 A 1 
ATOM 887  C CE2   . TYR A 1 117 ? 6.001   25.270  8.938   1.00 29.94 117 A 1 
ATOM 888  C CZ    . TYR A 1 117 ? 6.396   23.918  8.982   1.00 29.28 117 A 1 
ATOM 889  O OH    . TYR A 1 117 ? 7.441   23.487  8.222   1.00 28.66 117 A 1 
ATOM 890  N N     . GLU A 1 118 ? 0.816   23.264  10.997  1.00 40.49 118 A 1 
ATOM 891  C CA    . GLU A 1 118 ? 0.206   22.008  10.599  1.00 39.62 118 A 1 
ATOM 892  C C     . GLU A 1 118 ? -0.737  22.219  9.418   1.00 38.83 118 A 1 
ATOM 893  O O     . GLU A 1 118 ? -0.597  21.536  8.398   1.00 36.62 118 A 1 
ATOM 894  C CB    . GLU A 1 118 ? -0.516  21.440  11.831  1.00 38.09 118 A 1 
ATOM 895  C CG    . GLU A 1 118 ? -1.137  20.070  11.615  1.00 33.92 118 A 1 
ATOM 896  C CD    . GLU A 1 118 ? -2.498  20.137  10.930  1.00 31.22 118 A 1 
ATOM 897  O OE1   . GLU A 1 118 ? -2.612  19.603  9.809   1.00 29.67 118 A 1 
ATOM 898  O OE2   . GLU A 1 118 ? -3.455  20.668  11.499  1.00 30.24 118 A 1 
ATOM 899  N N     . ALA A 1 119 ? -1.606  23.213  9.483   1.00 39.97 119 A 1 
ATOM 900  C CA    . ALA A 1 119 ? -2.504  23.560  8.397   1.00 38.12 119 A 1 
ATOM 901  C C     . ALA A 1 119 ? -1.741  23.880  7.101   1.00 36.86 119 A 1 
ATOM 902  O O     . ALA A 1 119 ? -2.100  23.375  6.042   1.00 35.32 119 A 1 
ATOM 903  C CB    . ALA A 1 119 ? -3.404  24.713  8.840   1.00 36.35 119 A 1 
ATOM 904  N N     . GLN A 1 120 ? -0.650  24.647  7.165   1.00 40.01 120 A 1 
ATOM 905  C CA    . GLN A 1 120 ? 0.138   24.995  5.970   1.00 39.72 120 A 1 
ATOM 906  C C     . GLN A 1 120 ? 0.919   23.805  5.392   1.00 38.68 120 A 1 
ATOM 907  O O     . GLN A 1 120 ? 0.939   23.622  4.178   1.00 36.84 120 A 1 
ATOM 908  C CB    . GLN A 1 120 ? 1.087   26.151  6.275   1.00 38.92 120 A 1 
ATOM 909  C CG    . GLN A 1 120 ? 0.349   27.490  6.405   1.00 35.95 120 A 1 
ATOM 910  C CD    . GLN A 1 120 ? 1.319   28.670  6.586   1.00 32.39 120 A 1 
ATOM 911  O OE1   . GLN A 1 120 ? 2.511   28.511  6.783   1.00 32.69 120 A 1 
ATOM 912  N NE2   . GLN A 1 120 ? 0.833   29.891  6.507   1.00 29.66 120 A 1 
ATOM 913  N N     . VAL A 1 121 ? 1.567   23.007  6.233   1.00 37.50 121 A 1 
ATOM 914  C CA    . VAL A 1 121 ? 2.416   21.887  5.783   1.00 36.53 121 A 1 
ATOM 915  C C     . VAL A 1 121 ? 1.584   20.721  5.273   1.00 34.43 121 A 1 
ATOM 916  O O     . VAL A 1 121 ? 1.853   20.181  4.201   1.00 32.83 121 A 1 
ATOM 917  C CB    . VAL A 1 121 ? 3.371   21.444  6.903   1.00 35.11 121 A 1 
ATOM 918  C CG1   . VAL A 1 121 ? 4.139   20.169  6.552   1.00 34.93 121 A 1 
ATOM 919  C CG2   . VAL A 1 121 ? 4.406   22.547  7.133   1.00 39.76 121 A 1 
ATOM 920  N N     . HIS A 1 122 ? 0.553   20.348  6.023   1.00 38.73 122 A 1 
ATOM 921  C CA    . HIS A 1 122 ? -0.256  19.181  5.691   1.00 37.36 122 A 1 
ATOM 922  C C     . HIS A 1 122 ? -1.308  19.457  4.608   1.00 34.53 122 A 1 
ATOM 923  O O     . HIS A 1 122 ? -1.638  18.546  3.861   1.00 32.64 122 A 1 
ATOM 924  C CB    . HIS A 1 122 ? -0.878  18.596  6.956   1.00 35.85 122 A 1 
ATOM 925  C CG    . HIS A 1 122 ? 0.110   17.901  7.847   1.00 33.70 122 A 1 
ATOM 926  N ND1   . HIS A 1 122 ? 0.510   16.588  7.742   1.00 34.66 122 A 1 
ATOM 927  C CD2   . HIS A 1 122 ? 0.727   18.402  8.948   1.00 34.72 122 A 1 
ATOM 928  C CE1   . HIS A 1 122 ? 1.350   16.318  8.758   1.00 35.84 122 A 1 
ATOM 929  N NE2   . HIS A 1 122 ? 1.504   17.396  9.509   1.00 35.05 122 A 1 
ATOM 930  N N     . TYR A 1 123 ? -1.787  20.688  4.475   1.00 35.89 123 A 1 
ATOM 931  C CA    . TYR A 1 123 ? -2.745  20.993  3.398   1.00 32.94 123 A 1 
ATOM 932  C C     . TYR A 1 123 ? -2.120  20.885  2.000   1.00 31.71 123 A 1 
ATOM 933  O O     . TYR A 1 123 ? -2.792  20.501  1.050   1.00 29.42 123 A 1 
ATOM 934  C CB    . TYR A 1 123 ? -3.348  22.386  3.607   1.00 31.28 123 A 1 
ATOM 935  C CG    . TYR A 1 123 ? -4.848  22.432  3.396   1.00 30.55 123 A 1 
ATOM 936  C CD1   . TYR A 1 123 ? -5.394  22.778  2.150   1.00 28.00 123 A 1 
ATOM 937  C CD2   . TYR A 1 123 ? -5.709  22.132  4.468   1.00 29.61 123 A 1 
ATOM 938  C CE1   . TYR A 1 123 ? -6.784  22.830  1.976   1.00 24.16 123 A 1 
ATOM 939  C CE2   . TYR A 1 123 ? -7.084  22.180  4.307   1.00 24.03 123 A 1 
ATOM 940  C CZ    . TYR A 1 123 ? -7.638  22.533  3.058   1.00 25.11 123 A 1 
ATOM 941  O OH    . TYR A 1 123 ? -8.998  22.594  2.893   1.00 24.86 123 A 1 
ATOM 942  N N     . ALA A 1 124 ? -0.842  21.214  1.879   1.00 34.23 124 A 1 
ATOM 943  C CA    . ALA A 1 124 ? -0.179  21.231  0.580   1.00 32.55 124 A 1 
ATOM 944  C C     . ALA A 1 124 ? 0.144   19.843  0.033   1.00 31.95 124 A 1 
ATOM 945  O O     . ALA A 1 124 ? 0.089   19.622  -1.175  1.00 30.36 124 A 1 
ATOM 946  C CB    . ALA A 1 124 ? 1.101   22.013  0.720   1.00 30.45 124 A 1 
ATOM 947  N N     . ASN A 1 125 ? 0.507   18.919  0.903   1.00 32.57 125 A 1 
ATOM 948  C CA    . ASN A 1 125 ? 0.965   17.607  0.483   1.00 31.39 125 A 1 
ATOM 949  C C     . ASN A 1 125 ? -0.120  16.568  0.812   1.00 30.67 125 A 1 
ATOM 950  O O     . ASN A 1 125 ? -0.312  16.175  1.957   1.00 28.56 125 A 1 
ATOM 951  C CB    . ASN A 1 125 ? 2.350   17.351  1.101   1.00 30.13 125 A 1 
ATOM 952  C CG    . ASN A 1 125 ? 3.162   16.344  0.314   1.00 26.55 125 A 1 
ATOM 953  O OD1   . ASN A 1 125 ? 2.693   15.670  -0.584  1.00 25.99 125 A 1 
ATOM 954  N ND2   . ASN A 1 125 ? 4.436   16.213  0.645   1.00 27.63 125 A 1 
ATOM 955  N N     . LEU A 1 126 ? -0.804  16.116  -0.226  1.00 37.09 126 A 1 
ATOM 956  C CA    . LEU A 1 126 ? -1.939  15.189  -0.105  1.00 36.94 126 A 1 
ATOM 957  C C     . LEU A 1 126 ? -1.628  13.913  0.707   1.00 36.42 126 A 1 
ATOM 958  O O     . LEU A 1 126 ? -2.527  13.337  1.323   1.00 33.16 126 A 1 
ATOM 959  C CB    . LEU A 1 126 ? -2.382  14.809  -1.532  1.00 33.70 126 A 1 
ATOM 960  C CG    . LEU A 1 126 ? -3.487  15.738  -2.066  1.00 29.29 126 A 1 
ATOM 961  C CD1   . LEU A 1 126 ? -3.456  15.810  -3.582  1.00 25.53 126 A 1 
ATOM 962  C CD2   . LEU A 1 126 ? -4.855  15.231  -1.614  1.00 26.69 126 A 1 
ATOM 963  N N     . LEU A 1 127 ? -0.365  13.492  0.734   1.00 34.09 127 A 1 
ATOM 964  C CA    . LEU A 1 127 ? 0.075   12.363  1.552   1.00 34.52 127 A 1 
ATOM 965  C C     . LEU A 1 127 ? 0.102   12.707  3.053   1.00 34.44 127 A 1 
ATOM 966  O O     . LEU A 1 127 ? -0.221  11.848  3.867   1.00 31.74 127 A 1 
ATOM 967  C CB    . LEU A 1 127 ? 1.475   11.911  1.069   1.00 31.68 127 A 1 
ATOM 968  C CG    . LEU A 1 127 ? 1.459   11.204  -0.291  1.00 27.47 127 A 1 
ATOM 969  C CD1   . LEU A 1 127 ? 2.879   11.086  -0.832  1.00 26.27 127 A 1 
ATOM 970  C CD2   . LEU A 1 127 ? 0.876   9.782   -0.179  1.00 29.45 127 A 1 
ATOM 971  N N     . THR A 1 128 ? 0.423   13.957  3.418   1.00 38.69 128 A 1 
ATOM 972  C CA    . THR A 1 128 ? 0.534   14.370  4.822   1.00 38.35 128 A 1 
ATOM 973  C C     . THR A 1 128 ? -0.822  14.645  5.474   1.00 36.94 128 A 1 
ATOM 974  O O     . THR A 1 128 ? -0.952  14.514  6.689   1.00 34.10 128 A 1 
ATOM 975  C CB    . THR A 1 128 ? 1.469   15.578  5.006   1.00 35.77 128 A 1 
ATOM 976  O OG1   . THR A 1 128 ? 0.976   16.689  4.309   1.00 35.45 128 A 1 
ATOM 977  C CG2   . THR A 1 128 ? 2.896   15.324  4.517   1.00 36.09 128 A 1 
ATOM 978  N N     . VAL A 1 129 ? -1.850  14.898  4.696   1.00 38.90 129 A 1 
ATOM 979  C CA    . VAL A 1 129 ? -3.236  14.999  5.215   1.00 37.50 129 A 1 
ATOM 980  C C     . VAL A 1 129 ? -3.667  13.701  5.925   1.00 35.69 129 A 1 
ATOM 981  O O     . VAL A 1 129 ? -4.404  13.745  6.909   1.00 32.64 129 A 1 
ATOM 982  C CB    . VAL A 1 129 ? -4.235  15.338  4.085   1.00 34.52 129 A 1 
ATOM 983  C CG1   . VAL A 1 129 ? -5.675  15.444  4.598   1.00 31.49 129 A 1 
ATOM 984  C CG2   . VAL A 1 129 ? -3.893  16.673  3.418   1.00 32.43 129 A 1 
ATOM 985  N N     . MET A 1 130 ? -3.144  12.562  5.470   1.00 41.54 130 A 1 
ATOM 986  C CA    . MET A 1 130 ? -3.422  11.238  6.039   1.00 41.48 130 A 1 
ATOM 987  C C     . MET A 1 130 ? -2.530  10.889  7.248   1.00 40.22 130 A 1 
ATOM 988  O O     . MET A 1 130 ? -2.646  9.783   7.789   1.00 37.21 130 A 1 
ATOM 989  C CB    . MET A 1 130 ? -3.304  10.174  4.932   1.00 38.37 130 A 1 
ATOM 990  C CG    . MET A 1 130 ? -4.308  10.386  3.796   1.00 33.52 130 A 1 
ATOM 991  S SD    . MET A 1 130 ? -6.062  10.200  4.242   1.00 29.57 130 A 1 
ATOM 992  C CE    . MET A 1 130 ? -6.154  8.415   4.501   1.00 26.80 130 A 1 
ATOM 993  N N     . HIS A 1 131 ? -1.638  11.786  7.666   1.00 38.16 131 A 1 
ATOM 994  C CA    . HIS A 1 131 ? -0.796  11.546  8.825   1.00 38.68 131 A 1 
ATOM 995  C C     . HIS A 1 131 ? -1.627  11.548  10.105  1.00 35.71 131 A 1 
ATOM 996  O O     . HIS A 1 131 ? -2.429  12.437  10.370  1.00 34.10 131 A 1 
ATOM 997  C CB    . HIS A 1 131 ? 0.363   12.560  8.895   1.00 37.92 131 A 1 
ATOM 998  C CG    . HIS A 1 131 ? 1.416   12.363  7.830   1.00 34.91 131 A 1 
ATOM 999  N ND1   . HIS A 1 131 ? 2.555   13.124  7.673   1.00 35.10 131 A 1 
ATOM 1000 C CD2   . HIS A 1 131 ? 1.459   11.400  6.860   1.00 34.32 131 A 1 
ATOM 1001 C CE1   . HIS A 1 131 ? 3.255   12.630  6.648   1.00 35.59 131 A 1 
ATOM 1002 N NE2   . HIS A 1 131 ? 2.626   11.573  6.120   1.00 34.49 131 A 1 
ATOM 1003 N N     . GLN A 1 132 ? -1.404  10.498  10.884  1.00 36.78 132 A 1 
ATOM 1004 C CA    . GLN A 1 132 ? -2.069  10.377  12.170  1.00 36.88 132 A 1 
ATOM 1005 C C     . GLN A 1 132 ? -1.409  11.350  13.156  1.00 35.41 132 A 1 
ATOM 1006 O O     . GLN A 1 132 ? -0.212  11.244  13.432  1.00 34.77 132 A 1 
ATOM 1007 C CB    . GLN A 1 132 ? -2.025  8.916   12.623  1.00 36.93 132 A 1 
ATOM 1008 C CG    . GLN A 1 132 ? -3.186  8.575   13.567  1.00 35.05 132 A 1 
ATOM 1009 C CD    . GLN A 1 132 ? -3.310  7.073   13.830  1.00 31.82 132 A 1 
ATOM 1010 O OE1   . GLN A 1 132 ? -2.409  6.278   13.600  1.00 30.19 132 A 1 
ATOM 1011 N NE2   . GLN A 1 132 ? -4.447  6.626   14.312  1.00 26.66 132 A 1 
ATOM 1012 N N     . ARG A 1 133 ? -2.206  12.294  13.695  1.00 36.60 133 A 1 
ATOM 1013 C CA    . ARG A 1 133 ? -1.765  13.316  14.640  1.00 35.11 133 A 1 
ATOM 1014 C C     . ARG A 1 133 ? -2.292  12.978  16.022  1.00 31.61 133 A 1 
ATOM 1015 O O     . ARG A 1 133 ? -3.480  12.698  16.177  1.00 29.72 133 A 1 
ATOM 1016 C CB    . ARG A 1 133 ? -2.240  14.699  14.184  1.00 35.55 133 A 1 
ATOM 1017 C CG    . ARG A 1 133 ? -1.649  15.066  12.808  1.00 34.28 133 A 1 
ATOM 1018 C CD    . ARG A 1 133 ? -2.312  16.325  12.269  1.00 33.74 133 A 1 
ATOM 1019 N NE    . ARG A 1 133 ? -2.061  16.426  10.830  1.00 29.55 133 A 1 
ATOM 1020 C CZ    . ARG A 1 133 ? -2.891  16.918  9.927   1.00 27.06 133 A 1 
ATOM 1021 N NH1   . ARG A 1 133 ? -4.033  17.451  10.257  1.00 26.76 133 A 1 
ATOM 1022 N NH2   . ARG A 1 133 ? -2.576  16.864  8.677   1.00 25.60 133 A 1 
ATOM 1023 N N     . MET A 1 134 ? -1.413  13.011  17.000  1.00 33.35 134 A 1 
ATOM 1024 C CA    . MET A 1 134 ? -1.787  12.872  18.396  1.00 33.12 134 A 1 
ATOM 1025 C C     . MET A 1 134 ? -1.707  14.248  19.058  1.00 30.79 134 A 1 
ATOM 1026 O O     . MET A 1 134 ? -0.673  14.905  18.929  1.00 29.23 134 A 1 
ATOM 1027 C CB    . MET A 1 134 ? -0.894  11.841  19.097  1.00 32.95 134 A 1 
ATOM 1028 C CG    . MET A 1 134 ? -1.169  10.407  18.623  1.00 30.88 134 A 1 
ATOM 1029 S SD    . MET A 1 134 ? -2.812  9.754   19.091  1.00 28.50 134 A 1 
ATOM 1030 C CE    . MET A 1 134 ? -2.717  8.136   18.317  1.00 27.00 134 A 1 
ATOM 1031 N N     . PRO A 1 135 ? -2.764  14.700  19.725  1.00 32.91 135 A 1 
ATOM 1032 C CA    . PRO A 1 135 ? -2.654  15.904  20.532  1.00 32.35 135 A 1 
ATOM 1033 C C     . PRO A 1 135 ? -1.671  15.632  21.676  1.00 32.08 135 A 1 
ATOM 1034 O O     . PRO A 1 135 ? -1.841  14.684  22.440  1.00 31.69 135 A 1 
ATOM 1035 C CB    . PRO A 1 135 ? -4.074  16.194  21.019  1.00 31.87 135 A 1 
ATOM 1036 C CG    . PRO A 1 135 ? -4.748  14.822  21.011  1.00 32.54 135 A 1 
ATOM 1037 C CD    . PRO A 1 135 ? -4.062  14.083  19.866  1.00 41.75 135 A 1 
ATOM 1038 N N     . VAL A 1 136 ? -0.638  16.464  21.779  1.00 30.46 136 A 1 
ATOM 1039 C CA    . VAL A 1 136 ? 0.273   16.440  22.924  1.00 31.39 136 A 1 
ATOM 1040 C C     . VAL A 1 136 ? -0.482  17.042  24.107  1.00 29.59 136 A 1 
ATOM 1041 O O     . VAL A 1 136 ? -0.531  18.253  24.298  1.00 28.68 136 A 1 
ATOM 1042 C CB    . VAL A 1 136 ? 1.600   17.176  22.636  1.00 30.28 136 A 1 
ATOM 1043 C CG1   . VAL A 1 136 ? 2.542   17.073  23.843  1.00 29.05 136 A 1 
ATOM 1044 C CG2   . VAL A 1 136 ? 2.318   16.555  21.433  1.00 36.91 136 A 1 
ATOM 1045 N N     . VAL A 1 137 ? -1.132  16.163  24.871  1.00 30.72 137 A 1 
ATOM 1046 C CA    . VAL A 1 137 ? -1.775  16.578  26.113  1.00 32.81 137 A 1 
ATOM 1047 C C     . VAL A 1 137 ? -0.657  16.933  27.086  1.00 30.17 137 A 1 
ATOM 1048 O O     . VAL A 1 137 ? 0.015   16.040  27.605  1.00 29.48 137 A 1 
ATOM 1049 C CB    . VAL A 1 137 ? -2.716  15.494  26.682  1.00 31.99 137 A 1 
ATOM 1050 C CG1   . VAL A 1 137 ? -3.484  16.036  27.895  1.00 30.80 137 A 1 
ATOM 1051 C CG2   . VAL A 1 137 ? -3.750  15.043  25.643  1.00 35.94 137 A 1 
ATOM 1052 N N     . SER A 1 138 ? -0.447  18.222  27.323  1.00 32.47 138 A 1 
ATOM 1053 C CA    . SER A 1 138 ? 0.411   18.671  28.411  1.00 32.76 138 A 1 
ATOM 1054 C C     . SER A 1 138 ? -0.146  18.096  29.707  1.00 31.98 138 A 1 
ATOM 1055 O O     . SER A 1 138 ? -1.234  18.473  30.134  1.00 31.28 138 A 1 
ATOM 1056 C CB    . SER A 1 138 ? 0.468   20.202  28.468  1.00 30.79 138 A 1 
ATOM 1057 O OG    . SER A 1 138 ? -0.825  20.753  28.618  1.00 30.16 138 A 1 
ATOM 1058 N N     . HIS A 1 139 ? 0.573   17.146  30.296  1.00 24.75 139 A 1 
ATOM 1059 C CA    . HIS A 1 139 ? 0.179   16.620  31.598  1.00 27.58 139 A 1 
ATOM 1060 C C     . HIS A 1 139 ? 0.145   17.800  32.583  1.00 25.24 139 A 1 
ATOM 1061 O O     . HIS A 1 139 ? 1.175   18.457  32.756  1.00 24.17 139 A 1 
ATOM 1062 C CB    . HIS A 1 139 ? 1.150   15.527  32.070  1.00 26.35 139 A 1 
ATOM 1063 C CG    . HIS A 1 139 ? 0.770   14.167  31.552  1.00 25.63 139 A 1 
ATOM 1064 N ND1   . HIS A 1 139 ? -0.223  13.359  32.058  1.00 26.11 139 A 1 
ATOM 1065 C CD2   . HIS A 1 139 ? 1.339   13.477  30.512  1.00 26.77 139 A 1 
ATOM 1066 C CE1   . HIS A 1 139 ? -0.251  12.226  31.340  1.00 24.34 139 A 1 
ATOM 1067 N NE2   . HIS A 1 139 ? 0.679   12.257  30.381  1.00 24.72 139 A 1 
ATOM 1068 N N     . PRO A 1 140 ? -1.006  18.118  33.188  1.00 31.18 140 A 1 
ATOM 1069 C CA    . PRO A 1 140 ? -1.037  19.139  34.209  1.00 33.83 140 A 1 
ATOM 1070 C C     . PRO A 1 140 ? -0.075  18.709  35.310  1.00 32.69 140 A 1 
ATOM 1071 O O     . PRO A 1 140 ? -0.050  17.532  35.695  1.00 32.48 140 A 1 
ATOM 1072 C CB    . PRO A 1 140 ? -2.495  19.221  34.673  1.00 32.51 140 A 1 
ATOM 1073 C CG    . PRO A 1 140 ? -3.051  17.834  34.359  1.00 32.84 140 A 1 
ATOM 1074 C CD    . PRO A 1 140 ? -2.275  17.422  33.106  1.00 40.11 140 A 1 
ATOM 1075 N N     . ALA A 1 141 ? 0.744   19.642  35.796  1.00 26.31 141 A 1 
ATOM 1076 C CA    . ALA A 1 141 ? 1.624   19.397  36.931  1.00 25.56 141 A 1 
ATOM 1077 C C     . ALA A 1 141 ? 0.757   18.942  38.111  1.00 24.34 141 A 1 
ATOM 1078 O O     . ALA A 1 141 ? 0.013   19.734  38.686  1.00 23.99 141 A 1 
ATOM 1079 C CB    . ALA A 1 141 ? 2.414   20.670  37.238  1.00 24.69 141 A 1 
ATOM 1080 N N     . VAL A 1 142 ? 0.805   17.652  38.403  1.00 28.84 142 A 1 
ATOM 1081 C CA    . VAL A 1 142 ? 0.067   17.078  39.524  1.00 32.64 142 A 1 
ATOM 1082 C C     . VAL A 1 142 ? 0.655   17.706  40.785  1.00 29.87 142 A 1 
ATOM 1083 O O     . VAL A 1 142 ? 1.795   17.405  41.152  1.00 29.69 142 A 1 
ATOM 1084 C CB    . VAL A 1 142 ? 0.133   15.542  39.548  1.00 31.61 142 A 1 
ATOM 1085 C CG1   . VAL A 1 142 ? -0.691  14.971  40.711  1.00 30.10 142 A 1 
ATOM 1086 C CG2   . VAL A 1 142 ? -0.413  14.938  38.248  1.00 36.42 142 A 1 
ATOM 1087 N N     . ALA A 1 143 ? -0.082  18.611  41.395  1.00 35.36 143 A 1 
ATOM 1088 C CA    . ALA A 1 143 ? 0.278   19.187  42.677  1.00 38.21 143 A 1 
ATOM 1089 C C     . ALA A 1 143 ? 0.343   18.045  43.696  1.00 35.71 143 A 1 
ATOM 1090 O O     . ALA A 1 143 ? -0.691  17.508  44.094  1.00 36.64 143 A 1 
ATOM 1091 C CB    . ALA A 1 143 ? -0.738  20.266  43.052  1.00 36.97 143 A 1 
ATOM 1092 N N     . ILE A 1 144 ? 1.568   17.636  44.064  1.00 33.80 144 A 1 
ATOM 1093 C CA    . ILE A 1 144 ? 1.792   16.620  45.092  1.00 35.58 144 A 1 
ATOM 1094 C C     . ILE A 1 144 ? 1.233   17.205  46.394  1.00 33.47 144 A 1 
ATOM 1095 O O     . ILE A 1 144 ? 1.748   18.232  46.844  1.00 32.07 144 A 1 
ATOM 1096 C CB    . ILE A 1 144 ? 3.284   16.253  45.211  1.00 34.08 144 A 1 
ATOM 1097 C CG1   . ILE A 1 144 ? 3.833   15.726  43.863  1.00 33.56 144 A 1 
ATOM 1098 C CG2   . ILE A 1 144 ? 3.485   15.199  46.312  1.00 37.74 144 A 1 
ATOM 1099 C CD1   . ILE A 1 144 ? 5.340   15.494  43.833  1.00 36.74 144 A 1 
ATOM 1100 N N     . PRO A 1 145 ? 0.176   16.641  46.971  1.00 35.97 145 A 1 
ATOM 1101 C CA    . PRO A 1 145 ? -0.360  17.169  48.210  1.00 39.26 145 A 1 
ATOM 1102 C C     . PRO A 1 145 ? 0.707   17.027  49.303  1.00 38.10 145 A 1 
ATOM 1103 O O     . PRO A 1 145 ? 1.402   16.011  49.349  1.00 38.60 145 A 1 
ATOM 1104 C CB    . PRO A 1 145 ? -1.627  16.349  48.502  1.00 37.99 145 A 1 
ATOM 1105 C CG    . PRO A 1 145 ? -1.365  15.027  47.788  1.00 38.08 145 A 1 
ATOM 1106 C CD    . PRO A 1 145 ? -0.527  15.434  46.576  1.00 44.63 145 A 1 
ATOM 1107 N N     . PRO A 1 146 ? 0.883   18.031  50.192  1.00 33.97 146 A 1 
ATOM 1108 C CA    . PRO A 1 146 ? 1.878   17.973  51.244  1.00 35.93 146 A 1 
ATOM 1109 C C     . PRO A 1 146 ? 1.513   16.815  52.190  1.00 35.04 146 A 1 
ATOM 1110 O O     . PRO A 1 146 ? 0.510   16.871  52.898  1.00 35.04 146 A 1 
ATOM 1111 C CB    . PRO A 1 146 ? 1.842   19.344  51.921  1.00 34.95 146 A 1 
ATOM 1112 C CG    . PRO A 1 146 ? 0.423   19.843  51.655  1.00 35.32 146 A 1 
ATOM 1113 C CD    . PRO A 1 146 ? 0.092   19.240  50.279  1.00 42.00 146 A 1 
ATOM 1114 N N     . VAL A 1 147 ? 2.330   15.761  52.165  1.00 32.36 147 A 1 
ATOM 1115 C CA    . VAL A 1 147 ? 2.140   14.607  53.045  1.00 35.03 147 A 1 
ATOM 1116 C C     . VAL A 1 147 ? 2.358   15.080  54.481  1.00 33.06 147 A 1 
ATOM 1117 O O     . VAL A 1 147 ? 3.469   15.474  54.847  1.00 32.23 147 A 1 
ATOM 1118 C CB    . VAL A 1 147 ? 3.077   13.443  52.676  1.00 32.40 147 A 1 
ATOM 1119 C CG1   . VAL A 1 147 ? 2.772   12.212  53.539  1.00 31.53 147 A 1 
ATOM 1120 C CG2   . VAL A 1 147 ? 2.920   13.035  51.203  1.00 37.17 147 A 1 
ATOM 1121 N N     . SER A 1 148 ? 1.303   15.080  55.287  1.00 36.30 148 A 1 
ATOM 1122 C CA    . SER A 1 148 ? 1.367   15.489  56.692  1.00 38.81 148 A 1 
ATOM 1123 C C     . SER A 1 148 ? 2.235   14.511  57.479  1.00 36.96 148 A 1 
ATOM 1124 O O     . SER A 1 148 ? 1.924   13.326  57.576  1.00 36.17 148 A 1 
ATOM 1125 C CB    . SER A 1 148 ? -0.035  15.589  57.282  1.00 36.50 148 A 1 
ATOM 1126 O OG    . SER A 1 148 ? -0.747  14.376  57.099  1.00 32.96 148 A 1 
ATOM 1127 N N     . LEU A 1 149 ? 3.303   15.036  58.080  1.00 27.41 149 A 1 
ATOM 1128 C CA    . LEU A 1 149 ? 4.295   14.343  58.913  1.00 29.99 149 A 1 
ATOM 1129 C C     . LEU A 1 149 ? 3.738   13.927  60.292  1.00 27.98 149 A 1 
ATOM 1130 O O     . LEU A 1 149 ? 4.350   14.235  61.312  1.00 26.46 149 A 1 
ATOM 1131 C CB    . LEU A 1 149 ? 5.526   15.268  59.042  1.00 27.62 149 A 1 
ATOM 1132 C CG    . LEU A 1 149 ? 6.639   14.999  58.034  1.00 26.25 149 A 1 
ATOM 1133 C CD1   . LEU A 1 149 ? 7.551   16.213  57.932  1.00 27.50 149 A 1 
ATOM 1134 C CD2   . LEU A 1 149 ? 7.480   13.793  58.468  1.00 30.66 149 A 1 
ATOM 1135 N N     . PHE A 1 150 ? 2.603   13.274  60.379  1.00 25.59 150 A 1 
ATOM 1136 C CA    . PHE A 1 150 ? 2.108   12.815  61.679  1.00 27.18 150 A 1 
ATOM 1137 C C     . PHE A 1 150 ? 3.065   11.776  62.286  1.00 25.59 150 A 1 
ATOM 1138 O O     . PHE A 1 150 ? 3.357   10.753  61.674  1.00 25.00 150 A 1 
ATOM 1139 C CB    . PHE A 1 150 ? 0.655   12.336  61.602  1.00 26.16 150 A 1 
ATOM 1140 C CG    . PHE A 1 150 ? -0.334  13.418  61.996  1.00 27.89 150 A 1 
ATOM 1141 C CD1   . PHE A 1 150 ? -0.646  13.609  63.355  1.00 32.03 150 A 1 
ATOM 1142 C CD2   . PHE A 1 150 ? -0.891  14.263  61.026  1.00 33.97 150 A 1 
ATOM 1143 C CE1   . PHE A 1 150 ? -1.535  14.639  63.736  1.00 30.29 150 A 1 
ATOM 1144 C CE2   . PHE A 1 150 ? -1.773  15.293  61.402  1.00 28.32 150 A 1 
ATOM 1145 C CZ    . PHE A 1 150 ? -2.102  15.477  62.757  1.00 27.48 150 A 1 
ATOM 1146 N N     . ALA A 1 151 ? 3.589   12.090  63.462  1.00 28.73 151 A 1 
ATOM 1147 C CA    . ALA A 1 151 ? 4.788   11.523  64.074  1.00 30.78 151 A 1 
ATOM 1148 C C     . ALA A 1 151 ? 4.516   10.426  65.119  1.00 28.38 151 A 1 
ATOM 1149 O O     . ALA A 1 151 ? 5.289   10.312  66.076  1.00 27.20 151 A 1 
ATOM 1150 C CB    . ALA A 1 151 ? 5.584   12.691  64.671  1.00 28.90 151 A 1 
ATOM 1151 N N     . GLU A 1 152 ? 3.442   9.704   65.018  1.00 26.70 152 A 1 
ATOM 1152 C CA    . GLU A 1 152 ? 2.968   8.887   66.152  1.00 28.83 152 A 1 
ATOM 1153 C C     . GLU A 1 152 ? 3.938   7.735   66.504  1.00 26.79 152 A 1 
ATOM 1154 O O     . GLU A 1 152 ? 4.551   7.121   65.631  1.00 26.05 152 A 1 
ATOM 1155 C CB    . GLU A 1 152 ? 1.518   8.437   65.904  1.00 27.73 152 A 1 
ATOM 1156 C CG    . GLU A 1 152 ? 0.662   8.535   67.167  1.00 27.11 152 A 1 
ATOM 1157 C CD    . GLU A 1 152 ? -0.844  8.375   66.885  1.00 28.89 152 A 1 
ATOM 1158 O OE1   . GLU A 1 152 ? -1.638  8.913   67.689  1.00 27.94 152 A 1 
ATOM 1159 O OE2   . GLU A 1 152 ? -1.194  7.762   65.842  1.00 30.02 152 A 1 
ATOM 1160 N N     . ALA A 1 153 ? 4.126   7.506   67.832  1.00 27.23 153 A 1 
ATOM 1161 C CA    . ALA A 1 153 ? 5.408   7.060   68.405  1.00 29.12 153 A 1 
ATOM 1162 C C     . ALA A 1 153 ? 5.459   5.623   68.962  1.00 26.79 153 A 1 
ATOM 1163 O O     . ALA A 1 153 ? 6.525   5.206   69.426  1.00 26.31 153 A 1 
ATOM 1164 C CB    . ALA A 1 153 ? 5.753   8.070   69.505  1.00 27.96 153 A 1 
ATOM 1165 N N     . GLU A 1 154 ? 4.384   4.919   69.056  1.00 29.24 154 A 1 
ATOM 1166 C CA    . GLU A 1 154 ? 4.251   3.674   69.837  1.00 32.10 154 A 1 
ATOM 1167 C C     . GLU A 1 154 ? 5.085   2.481   69.297  1.00 29.56 154 A 1 
ATOM 1168 O O     . GLU A 1 154 ? 5.399   2.424   68.121  1.00 29.00 154 A 1 
ATOM 1169 C CB    . GLU A 1 154 ? 2.773   3.263   69.885  1.00 31.25 154 A 1 
ATOM 1170 C CG    . GLU A 1 154 ? 1.909   4.073   70.856  1.00 29.97 154 A 1 
ATOM 1171 C CD    . GLU A 1 154 ? 0.579   3.371   71.196  1.00 30.82 154 A 1 
ATOM 1172 O OE1   . GLU A 1 154 ? 0.005   3.712   72.259  1.00 28.04 154 A 1 
ATOM 1173 O OE2   . GLU A 1 154 ? 0.188   2.436   70.456  1.00 31.60 154 A 1 
ATOM 1174 N N     . ALA A 1 155 ? 5.410   1.430   70.045  1.00 25.12 155 A 1 
ATOM 1175 C CA    . ALA A 1 155 ? 5.794   1.198   71.440  1.00 26.39 155 A 1 
ATOM 1176 C C     . ALA A 1 155 ? 6.590   -0.125  71.590  1.00 24.58 155 A 1 
ATOM 1177 O O     . ALA A 1 155 ? 7.776   -0.072  71.848  1.00 23.92 155 A 1 
ATOM 1178 C CB    . ALA A 1 155 ? 4.561   1.203   72.377  1.00 25.20 155 A 1 
ATOM 1179 N N     . THR A 1 156 ? 5.955   -1.300  71.535  1.00 32.23 156 A 1 
ATOM 1180 C CA    . THR A 1 156 ? 6.268   -2.321  72.564  1.00 34.65 156 A 1 
ATOM 1181 C C     . THR A 1 156 ? 7.196   -3.514  72.270  1.00 31.91 156 A 1 
ATOM 1182 O O     . THR A 1 156 ? 8.211   -3.654  72.949  1.00 30.66 156 A 1 
ATOM 1183 C CB    . THR A 1 156 ? 4.966   -2.886  73.139  1.00 31.25 156 A 1 
ATOM 1184 O OG1   . THR A 1 156 ? 4.082   -3.292  72.109  1.00 29.15 156 A 1 
ATOM 1185 C CG2   . THR A 1 156 ? 4.202   -1.875  74.000  1.00 32.48 156 A 1 
ATOM 1186 N N     . ALA A 1 157 ? 6.799   -4.480  71.466  1.00 24.96 157 A 1 
ATOM 1187 C CA    . ALA A 1 157 ? 6.829   -5.864  72.004  1.00 24.78 157 A 1 
ATOM 1188 C C     . ALA A 1 157 ? 8.137   -6.707  71.800  1.00 23.25 157 A 1 
ATOM 1189 O O     . ALA A 1 157 ? 9.025   -6.301  71.081  1.00 22.45 157 A 1 
ATOM 1190 C CB    . ALA A 1 157 ? 5.572   -6.579  71.494  1.00 23.87 157 A 1 
ATOM 1191 N N     . PRO A 1 158 ? 8.251   -7.882  72.482  1.00 23.33 158 A 1 
ATOM 1192 C CA    . PRO A 1 158 ? 9.469   -8.178  73.260  1.00 25.67 158 A 1 
ATOM 1193 C C     . PRO A 1 158 ? 10.417  -9.352  72.878  1.00 25.09 158 A 1 
ATOM 1194 O O     . PRO A 1 158 ? 11.621  -9.126  72.924  1.00 24.08 158 A 1 
ATOM 1195 C CB    . PRO A 1 158 ? 8.890   -8.350  74.679  1.00 23.80 158 A 1 
ATOM 1196 C CG    . PRO A 1 158 ? 7.542   -9.008  74.464  1.00 24.20 158 A 1 
ATOM 1197 C CD    . PRO A 1 158 ? 7.155   -8.612  73.043  1.00 30.44 158 A 1 
ATOM 1198 N N     . VAL A 1 159 ? 9.963   -10.616 72.649  1.00 25.16 159 A 1 
ATOM 1199 C CA    . VAL A 1 159 ? 10.477  -11.733 73.509  1.00 28.39 159 A 1 
ATOM 1200 C C     . VAL A 1 159 ? 11.706  -12.592 73.080  1.00 26.74 159 A 1 
ATOM 1201 O O     . VAL A 1 159 ? 12.848  -12.270 73.428  1.00 25.45 159 A 1 
ATOM 1202 C CB    . VAL A 1 159 ? 9.329   -12.670 73.980  1.00 26.62 159 A 1 
ATOM 1203 C CG1   . VAL A 1 159 ? 9.743   -13.462 75.214  1.00 25.04 159 A 1 
ATOM 1204 C CG2   . VAL A 1 159 ? 8.036   -11.962 74.364  1.00 30.82 159 A 1 
ATOM 1205 N N     . LEU A 1 160 ? 11.484  -13.784 72.546  1.00 27.12 160 A 1 
ATOM 1206 C CA    . LEU A 1 160 ? 12.328  -15.014 72.681  1.00 30.37 160 A 1 
ATOM 1207 C C     . LEU A 1 160 ? 13.098  -15.368 71.380  1.00 28.01 160 A 1 
ATOM 1208 O O     . LEU A 1 160 ? 12.881  -14.714 70.382  1.00 27.13 160 A 1 
ATOM 1209 C CB    . LEU A 1 160 ? 11.375  -16.165 73.103  1.00 28.95 160 A 1 
ATOM 1210 C CG    . LEU A 1 160 ? 10.877  -16.129 74.546  1.00 28.08 160 A 1 
ATOM 1211 C CD1   . LEU A 1 160 ? 9.637   -17.023 74.710  1.00 29.71 160 A 1 
ATOM 1212 C CD2   . LEU A 1 160 ? 11.931  -16.615 75.534  1.00 34.64 160 A 1 
ATOM 1213 N N     . GLY A 1 161 ? 13.956  -16.350 71.197  1.00 26.21 161 A 1 
ATOM 1214 C CA    . GLY A 1 161 ? 14.422  -17.497 71.984  1.00 28.28 161 A 1 
ATOM 1215 C C     . GLY A 1 161 ? 15.717  -18.147 71.413  1.00 26.54 161 A 1 
ATOM 1216 O O     . GLY A 1 161 ? 16.686  -17.436 71.193  1.00 24.95 161 A 1 
ATOM 1217 N N     . ARG A 1 162 ? 15.809  -19.480 71.213  1.00 24.59 162 A 1 
ATOM 1218 C CA    . ARG A 1 162 ? 16.911  -20.294 71.785  1.00 29.60 162 A 1 
ATOM 1219 C C     . ARG A 1 162 ? 18.025  -20.946 70.911  1.00 27.77 162 A 1 
ATOM 1220 O O     . ARG A 1 162 ? 19.189  -20.728 71.222  1.00 25.95 162 A 1 
ATOM 1221 C CB    . ARG A 1 162 ? 16.221  -21.402 72.595  1.00 28.04 162 A 1 
ATOM 1222 C CG    . ARG A 1 162 ? 17.075  -22.008 73.713  1.00 28.02 162 A 1 
ATOM 1223 C CD    . ARG A 1 162 ? 16.395  -23.279 74.244  1.00 28.59 162 A 1 
ATOM 1224 N NE    . ARG A 1 162 ? 16.990  -23.736 75.501  1.00 29.35 162 A 1 
ATOM 1225 C CZ    . ARG A 1 162 ? 16.790  -24.907 76.089  1.00 28.18 162 A 1 
ATOM 1226 N NH1   . ARG A 1 162 ? 16.067  -25.834 75.530  1.00 26.54 162 A 1 
ATOM 1227 N NH2   . ARG A 1 162 ? 17.319  -25.163 77.240  1.00 24.87 162 A 1 
ATOM 1228 N N     . LYS A 1 163 ? 17.685  -21.881 70.033  1.00 21.21 163 A 1 
ATOM 1229 C CA    . LYS A 1 163 ? 18.491  -23.094 69.688  1.00 27.54 163 A 1 
ATOM 1230 C C     . LYS A 1 163 ? 19.607  -22.896 68.629  1.00 26.29 163 A 1 
ATOM 1231 O O     . LYS A 1 163 ? 19.670  -21.811 68.067  1.00 25.03 163 A 1 
ATOM 1232 C CB    . LYS A 1 163 ? 17.490  -24.177 69.228  1.00 25.90 163 A 1 
ATOM 1233 C CG    . LYS A 1 163 ? 16.834  -24.955 70.373  1.00 24.44 163 A 1 
ATOM 1234 C CD    . LYS A 1 163 ? 16.087  -26.155 69.791  1.00 23.24 163 A 1 
ATOM 1235 C CE    . LYS A 1 163 ? 15.771  -27.223 70.852  1.00 21.59 163 A 1 
ATOM 1236 N NZ    . LYS A 1 163 ? 16.278  -28.539 70.436  1.00 21.32 163 A 1 
ATOM 1237 N N     . GLU A 1 164 ? 20.400  -23.793 68.190  1.00 27.61 164 A 1 
ATOM 1238 C CA    . GLU A 1 164 ? 21.283  -24.963 68.297  1.00 30.45 164 A 1 
ATOM 1239 C C     . GLU A 1 164 ? 21.892  -25.092 66.854  1.00 29.30 164 A 1 
ATOM 1240 O O     . GLU A 1 164 ? 21.396  -24.402 65.966  1.00 29.07 164 A 1 
ATOM 1241 C CB    . GLU A 1 164 ? 20.503  -26.249 68.664  1.00 29.44 164 A 1 
ATOM 1242 C CG    . GLU A 1 164 ? 20.468  -26.602 70.176  1.00 28.82 164 A 1 
ATOM 1243 C CD    . GLU A 1 164 ? 19.368  -27.631 70.524  1.00 29.55 164 A 1 
ATOM 1244 O OE1   . GLU A 1 164 ? 19.049  -27.754 71.731  1.00 29.14 164 A 1 
ATOM 1245 O OE2   . GLU A 1 164 ? 18.708  -28.189 69.622  1.00 30.62 164 A 1 
ATOM 1246 N N     . GLU A 1 165 ? 22.899  -25.818 66.380  1.00 28.14 165 A 1 
ATOM 1247 C CA    . GLU A 1 165 ? 23.838  -26.770 66.996  1.00 30.09 165 A 1 
ATOM 1248 C C     . GLU A 1 165 ? 25.216  -26.829 66.244  1.00 28.71 165 A 1 
ATOM 1249 O O     . GLU A 1 165 ? 26.214  -26.421 66.832  1.00 27.78 165 A 1 
ATOM 1250 C CB    . GLU A 1 165 ? 23.181  -28.174 66.988  1.00 29.49 165 A 1 
ATOM 1251 C CG    . GLU A 1 165 ? 23.713  -29.154 68.049  1.00 28.85 165 A 1 
ATOM 1252 C CD    . GLU A 1 165 ? 22.781  -30.376 68.189  1.00 30.13 165 A 1 
ATOM 1253 O OE1   . GLU A 1 165 ? 22.621  -30.850 69.350  1.00 29.96 165 A 1 
ATOM 1254 O OE2   . GLU A 1 165 ? 22.176  -30.792 67.183  1.00 31.55 165 A 1 
ATOM 1255 N N     . ASP A 1 166 ? 25.330  -27.385 65.043  1.00 26.43 166 A 1 
ATOM 1256 C CA    . ASP A 1 166 ? 26.352  -28.413 64.739  1.00 28.95 166 A 1 
ATOM 1257 C C     . ASP A 1 166 ? 27.558  -28.089 63.773  1.00 27.08 166 A 1 
ATOM 1258 O O     . ASP A 1 166 ? 27.820  -26.949 63.434  1.00 25.97 166 A 1 
ATOM 1259 C CB    . ASP A 1 166 ? 25.595  -29.699 64.335  1.00 27.73 166 A 1 
ATOM 1260 C CG    . ASP A 1 166 ? 26.141  -30.983 64.961  1.00 25.56 166 A 1 
ATOM 1261 O OD1   . ASP A 1 166 ? 27.120  -30.909 65.743  1.00 27.14 166 A 1 
ATOM 1262 O OD2   . ASP A 1 166 ? 25.601  -32.052 64.614  1.00 28.17 166 A 1 
ATOM 1263 N N     . THR A 1 167 ? 28.313  -29.121 63.387  1.00 27.04 167 A 1 
ATOM 1264 C CA    . THR A 1 167 ? 29.775  -29.384 63.206  1.00 28.38 167 A 1 
ATOM 1265 C C     . THR A 1 167 ? 30.527  -28.717 62.019  1.00 26.75 167 A 1 
ATOM 1266 O O     . THR A 1 167 ? 30.415  -27.510 61.853  1.00 25.30 167 A 1 
ATOM 1267 C CB    . THR A 1 167 ? 29.952  -30.904 63.269  1.00 26.18 167 A 1 
ATOM 1268 O OG1   . THR A 1 167 ? 29.227  -31.521 62.227  1.00 25.91 167 A 1 
ATOM 1269 C CG2   . THR A 1 167 ? 29.473  -31.516 64.580  1.00 29.06 167 A 1 
ATOM 1270 N N     . SER A 1 168 ? 31.355  -29.217 61.100  1.00 27.65 168 A 1 
ATOM 1271 C CA    . SER A 1 168 ? 32.452  -30.203 61.062  1.00 26.70 168 A 1 
ATOM 1272 C C     . SER A 1 168 ? 33.691  -29.640 60.300  1.00 25.43 168 A 1 
ATOM 1273 O O     . SER A 1 168 ? 33.632  -28.540 59.762  1.00 24.97 168 A 1 
ATOM 1274 C CB    . SER A 1 168 ? 31.941  -31.471 60.353  1.00 26.10 168 A 1 
ATOM 1275 O OG    . SER A 1 168 ? 32.964  -32.374 60.027  1.00 25.59 168 A 1 
ATOM 1276 N N     . TRP A 1 169 ? 34.837  -30.377 60.277  1.00 33.36 169 A 1 
ATOM 1277 C CA    . TRP A 1 169 ? 36.240  -29.891 60.225  1.00 30.91 169 A 1 
ATOM 1278 C C     . TRP A 1 169 ? 36.961  -29.610 58.884  1.00 29.36 169 A 1 
ATOM 1279 O O     . TRP A 1 169 ? 37.714  -28.639 58.821  1.00 27.59 169 A 1 
ATOM 1280 C CB    . TRP A 1 169 ? 37.078  -30.945 60.953  1.00 29.45 169 A 1 
ATOM 1281 C CG    . TRP A 1 169 ? 37.075  -30.991 62.443  1.00 27.41 169 A 1 
ATOM 1282 C CD1   . TRP A 1 169 ? 36.001  -30.982 63.261  1.00 26.11 169 A 1 
ATOM 1283 C CD2   . TRP A 1 169 ? 38.252  -31.099 63.310  1.00 27.57 169 A 1 
ATOM 1284 N NE1   . TRP A 1 169 ? 36.408  -31.071 64.581  1.00 24.92 169 A 1 
ATOM 1285 C CE2   . TRP A 1 169 ? 37.793  -31.147 64.651  1.00 24.76 169 A 1 
ATOM 1286 C CE3   . TRP A 1 169 ? 39.634  -31.154 63.073  1.00 28.79 169 A 1 
ATOM 1287 C CZ2   . TRP A 1 169 ? 38.690  -31.236 65.730  1.00 26.77 169 A 1 
ATOM 1288 C CZ3   . TRP A 1 169 ? 40.533  -31.242 64.150  1.00 27.10 169 A 1 
ATOM 1289 C CH2   . TRP A 1 169 ? 40.055  -31.287 65.449  1.00 27.84 169 A 1 
ATOM 1290 N N     . LEU A 1 170 ? 36.987  -30.512 57.895  1.00 30.90 170 A 1 
ATOM 1291 C CA    . LEU A 1 170 ? 38.274  -31.129 57.468  1.00 33.31 170 A 1 
ATOM 1292 C C     . LEU A 1 170 ? 39.194  -30.383 56.442  1.00 31.57 170 A 1 
ATOM 1293 O O     . LEU A 1 170 ? 38.806  -29.446 55.775  1.00 30.19 170 A 1 
ATOM 1294 C CB    . LEU A 1 170 ? 38.018  -32.593 57.052  1.00 31.21 170 A 1 
ATOM 1295 C CG    . LEU A 1 170 ? 38.404  -33.614 58.132  1.00 29.79 170 A 1 
ATOM 1296 C CD1   . LEU A 1 170 ? 37.740  -34.963 57.860  1.00 32.56 170 A 1 
ATOM 1297 C CD2   . LEU A 1 170 ? 39.903  -33.846 58.223  1.00 35.02 170 A 1 
ATOM 1298 N N     . LEU A 1 171 ? 40.458  -30.880 56.349  1.00 29.25 171 A 1 
ATOM 1299 C CA    . LEU A 1 171 ? 41.750  -30.204 56.064  1.00 32.11 171 A 1 
ATOM 1300 C C     . LEU A 1 171 ? 42.332  -30.158 54.626  1.00 30.05 171 A 1 
ATOM 1301 O O     . LEU A 1 171 ? 43.162  -29.287 54.376  1.00 28.43 171 A 1 
ATOM 1302 C CB    . LEU A 1 171 ? 42.787  -30.982 56.895  1.00 30.22 171 A 1 
ATOM 1303 C CG    . LEU A 1 171 ? 42.992  -30.522 58.346  1.00 29.44 171 A 1 
ATOM 1304 C CD1   . LEU A 1 171 ? 43.588  -31.660 59.170  1.00 30.61 171 A 1 
ATOM 1305 C CD2   . LEU A 1 171 ? 43.950  -29.342 58.399  1.00 33.31 171 A 1 
ATOM 1306 N N     . LEU A 1 172 ? 42.145  -31.141 53.801  1.00 29.94 172 A 1 
ATOM 1307 C CA    . LEU A 1 172 ? 43.242  -31.819 53.062  1.00 32.47 172 A 1 
ATOM 1308 C C     . LEU A 1 172 ? 44.000  -31.056 51.928  1.00 30.20 172 A 1 
ATOM 1309 O O     . LEU A 1 172 ? 43.574  -30.018 51.450  1.00 28.60 172 A 1 
ATOM 1310 C CB    . LEU A 1 172 ? 42.742  -33.199 52.582  1.00 30.33 172 A 1 
ATOM 1311 C CG    . LEU A 1 172 ? 43.051  -34.342 53.575  1.00 29.68 172 A 1 
ATOM 1312 C CD1   . LEU A 1 172 ? 42.117  -35.525 53.327  1.00 31.90 172 A 1 
ATOM 1313 C CD2   . LEU A 1 172 ? 44.490  -34.839 53.447  1.00 34.42 172 A 1 
ATOM 1314 N N     . SER A 1 173 ? 45.139  -31.624 51.484  1.00 30.12 173 A 1 
ATOM 1315 C CA    . SER A 1 173 ? 46.494  -31.055 51.397  1.00 32.30 173 A 1 
ATOM 1316 C C     . SER A 1 173 ? 47.196  -30.902 50.029  1.00 29.94 173 A 1 
ATOM 1317 O O     . SER A 1 173 ? 48.087  -30.067 49.936  1.00 28.77 173 A 1 
ATOM 1318 C CB    . SER A 1 173 ? 47.371  -32.007 52.208  1.00 31.01 173 A 1 
ATOM 1319 O OG    . SER A 1 173 ? 47.221  -33.348 51.778  1.00 32.19 173 A 1 
ATOM 1320 N N     . LYS A 1 174 ? 47.036  -31.786 49.097  1.00 27.58 174 A 1 
ATOM 1321 C CA    . LYS A 1 174 ? 48.135  -32.400 48.310  1.00 34.65 174 A 1 
ATOM 1322 C C     . LYS A 1 174 ? 48.798  -31.598 47.159  1.00 33.01 174 A 1 
ATOM 1323 O O     . LYS A 1 174 ? 48.311  -30.573 46.746  1.00 29.97 174 A 1 
ATOM 1324 C CB    . LYS A 1 174 ? 47.686  -33.775 47.800  1.00 31.36 174 A 1 
ATOM 1325 C CG    . LYS A 1 174 ? 48.197  -34.914 48.691  1.00 30.86 174 A 1 
ATOM 1326 C CD    . LYS A 1 174 ? 47.927  -36.262 48.034  1.00 29.23 174 A 1 
ATOM 1327 C CE    . LYS A 1 174 ? 48.508  -37.377 48.895  1.00 26.74 174 A 1 
ATOM 1328 N NZ    . LYS A 1 174 ? 48.328  -38.711 48.255  1.00 26.06 174 A 1 
ATOM 1329 N N     . ASP A 1 175 ? 49.853  -32.168 46.590  1.00 33.54 175 A 1 
ATOM 1330 C CA    . ASP A 1 175 ? 51.263  -31.810 46.392  1.00 36.41 175 A 1 
ATOM 1331 C C     . ASP A 1 175 ? 51.760  -31.444 44.973  1.00 32.78 175 A 1 
ATOM 1332 O O     . ASP A 1 175 ? 52.303  -30.373 44.748  1.00 30.80 175 A 1 
ATOM 1333 C CB    . ASP A 1 175 ? 52.113  -33.038 46.799  1.00 33.26 175 A 1 
ATOM 1334 C CG    . ASP A 1 175 ? 52.091  -33.405 48.269  1.00 31.30 175 A 1 
ATOM 1335 O OD1   . ASP A 1 175 ? 52.394  -32.533 49.103  1.00 33.02 175 A 1 
ATOM 1336 O OD2   . ASP A 1 175 ? 51.755  -34.572 48.555  1.00 33.95 175 A 1 
ATOM 1337 N N     . SER A 1 176 ? 51.813  -32.417 44.109  1.00 32.03 176 A 1 
ATOM 1338 C CA    . SER A 1 176 ? 52.908  -32.637 43.137  1.00 35.20 176 A 1 
ATOM 1339 C C     . SER A 1 176 ? 52.562  -32.217 41.691  1.00 33.94 176 A 1 
ATOM 1340 O O     . SER A 1 176 ? 51.502  -31.652 41.481  1.00 31.46 176 A 1 
ATOM 1341 C CB    . SER A 1 176 ? 53.287  -34.125 43.260  1.00 31.56 176 A 1 
ATOM 1342 O OG    . SER A 1 176 ? 52.253  -34.986 42.813  1.00 31.20 176 A 1 
ATOM 1343 N N     . ASP A 1 177 ? 53.303  -32.428 40.582  1.00 32.14 177 A 1 
ATOM 1344 C CA    . ASP A 1 177 ? 54.645  -32.888 40.172  1.00 34.43 177 A 1 
ATOM 1345 C C     . ASP A 1 177 ? 54.843  -32.405 38.692  1.00 31.32 177 A 1 
ATOM 1346 O O     . ASP A 1 177 ? 54.014  -31.652 38.208  1.00 29.76 177 A 1 
ATOM 1347 C CB    . ASP A 1 177 ? 54.675  -34.424 40.271  1.00 32.17 177 A 1 
ATOM 1348 C CG    . ASP A 1 177 ? 55.832  -35.003 41.094  1.00 30.55 177 A 1 
ATOM 1349 O OD1   . ASP A 1 177 ? 56.696  -34.220 41.548  1.00 33.04 177 A 1 
ATOM 1350 O OD2   . ASP A 1 177 ? 55.869  -36.243 41.196  1.00 34.68 177 A 1 
ATOM 1351 N N     . ASN A 1 178 ? 55.718  -32.745 37.764  1.00 31.20 178 A 1 
ATOM 1352 C CA    . ASN A 1 178 ? 57.123  -33.130 37.694  1.00 33.66 178 A 1 
ATOM 1353 C C     . ASN A 1 178 ? 57.776  -32.755 36.325  1.00 30.38 178 A 1 
ATOM 1354 O O     . ASN A 1 178 ? 58.690  -31.941 36.272  1.00 27.89 178 A 1 
ATOM 1355 C CB    . ASN A 1 178 ? 57.232  -34.658 37.885  1.00 31.25 178 A 1 
ATOM 1356 C CG    . ASN A 1 178 ? 58.641  -35.178 38.135  1.00 28.99 178 A 1 
ATOM 1357 O OD1   . ASN A 1 178 ? 59.643  -34.507 38.007  1.00 30.92 178 A 1 
ATOM 1358 N ND2   . ASN A 1 178 ? 58.746  -36.429 38.522  1.00 33.09 178 A 1 
ATOM 1359 N N     . HIS A 1 179 ? 57.392  -33.396 35.217  1.00 35.60 179 A 1 
ATOM 1360 C CA    . HIS A 1 179 ? 58.199  -33.633 33.987  1.00 38.69 179 A 1 
ATOM 1361 C C     . HIS A 1 179 ? 57.849  -32.718 32.780  1.00 36.24 179 A 1 
ATOM 1362 O O     . HIS A 1 179 ? 56.904  -31.954 32.873  1.00 33.74 179 A 1 
ATOM 1363 C CB    . HIS A 1 179 ? 57.988  -35.115 33.636  1.00 35.22 179 A 1 
ATOM 1364 C CG    . HIS A 1 179 ? 58.683  -36.107 34.527  1.00 35.13 179 A 1 
ATOM 1365 N ND1   . HIS A 1 179 ? 59.904  -35.959 35.152  1.00 35.23 179 A 1 
ATOM 1366 C CD2   . HIS A 1 179 ? 58.254  -37.381 34.778  1.00 35.90 179 A 1 
ATOM 1367 C CE1   . HIS A 1 179 ? 60.177  -37.102 35.779  1.00 33.51 179 A 1 
ATOM 1368 N NE2   . HIS A 1 179 ? 59.202  -37.997 35.581  1.00 34.28 179 A 1 
ATOM 1369 N N     . ASN A 1 180 ? 58.448  -32.747 31.577  1.00 34.74 180 A 1 
ATOM 1370 C CA    . ASN A 1 180 ? 59.673  -33.183 30.874  1.00 38.06 180 A 1 
ATOM 1371 C C     . ASN A 1 180 ? 59.606  -32.509 29.458  1.00 34.89 180 A 1 
ATOM 1372 O O     . ASN A 1 180 ? 58.556  -31.971 29.135  1.00 32.47 180 A 1 
ATOM 1373 C CB    . ASN A 1 180 ? 59.645  -34.725 30.733  1.00 35.32 180 A 1 
ATOM 1374 C CG    . ASN A 1 180 ? 60.944  -35.440 31.024  1.00 32.51 180 A 1 
ATOM 1375 O OD1   . ASN A 1 180 ? 62.012  -34.871 31.183  1.00 34.11 180 A 1 
ATOM 1376 N ND2   . ASN A 1 180 ? 60.897  -36.755 31.079  1.00 35.73 180 A 1 
ATOM 1377 N N     . ARG A 1 181 ? 60.462  -32.452 28.455  1.00 33.68 181 A 1 
ATOM 1378 C CA    . ARG A 1 181 ? 61.871  -32.796 28.231  1.00 38.20 181 A 1 
ATOM 1379 C C     . ARG A 1 181 ? 62.574  -31.916 27.150  1.00 35.26 181 A 1 
ATOM 1380 O O     . ARG A 1 181 ? 63.397  -31.106 27.549  1.00 32.14 181 A 1 
ATOM 1381 C CB    . ARG A 1 181 ? 61.991  -34.286 27.832  1.00 35.12 181 A 1 
ATOM 1382 C CG    . ARG A 1 181 ? 63.440  -34.813 27.839  1.00 33.75 181 A 1 
ATOM 1383 C CD    . ARG A 1 181 ? 63.490  -36.251 27.271  1.00 33.18 181 A 1 
ATOM 1384 N NE    . ARG A 1 181 ? 64.854  -36.790 27.297  1.00 32.43 181 A 1 
ATOM 1385 C CZ    . ARG A 1 181 ? 65.225  -37.989 26.854  1.00 30.25 181 A 1 
ATOM 1386 N NH1   . ARG A 1 181 ? 64.378  -38.810 26.305  1.00 29.29 181 A 1 
ATOM 1387 N NH2   . ARG A 1 181 ? 66.460  -38.356 26.954  1.00 29.63 181 A 1 
ATOM 1388 N N     . SER A 1 182 ? 62.408  -32.117 25.808  1.00 37.95 182 A 1 
ATOM 1389 C CA    . SER A 1 182 ? 63.584  -32.067 24.911  1.00 40.65 182 A 1 
ATOM 1390 C C     . SER A 1 182 ? 63.686  -31.051 23.733  1.00 39.40 182 A 1 
ATOM 1391 O O     . SER A 1 182 ? 63.907  -29.883 23.975  1.00 36.66 182 A 1 
ATOM 1392 C CB    . SER A 1 182 ? 63.918  -33.484 24.424  1.00 36.68 182 A 1 
ATOM 1393 O OG    . SER A 1 182 ? 62.923  -33.968 23.533  1.00 34.25 182 A 1 
ATOM 1394 N N     . GLY A 1 183 ? 63.733  -31.544 22.495  1.00 39.38 183 A 1 
ATOM 1395 C CA    . GLY A 1 183 ? 64.443  -30.932 21.343  1.00 40.25 183 A 1 
ATOM 1396 C C     . GLY A 1 183 ? 63.654  -29.902 20.519  1.00 38.36 183 A 1 
ATOM 1397 O O     . GLY A 1 183 ? 62.678  -29.387 21.028  1.00 36.01 183 A 1 
ATOM 1398 N N     . ASN A 1 184 ? 63.934  -29.563 19.275  1.00 41.44 184 A 1 
ATOM 1399 C CA    . ASN A 1 184 ? 65.015  -29.723 18.270  1.00 43.05 184 A 1 
ATOM 1400 C C     . ASN A 1 184 ? 64.777  -28.575 17.238  1.00 40.32 184 A 1 
ATOM 1401 O O     . ASN A 1 184 ? 63.739  -27.945 17.327  1.00 36.14 184 A 1 
ATOM 1402 C CB    . ASN A 1 184 ? 64.845  -31.109 17.602  1.00 38.64 184 A 1 
ATOM 1403 C CG    . ASN A 1 184 ? 66.066  -32.013 17.620  1.00 34.92 184 A 1 
ATOM 1404 O OD1   . ASN A 1 184 ? 67.085  -31.746 18.229  1.00 35.98 184 A 1 
ATOM 1405 N ND2   . ASN A 1 184 ? 65.990  -33.131 16.936  1.00 37.61 184 A 1 
ATOM 1406 N N     . ASN A 1 185 ? 65.516  -28.208 16.192  1.00 42.03 185 A 1 
ATOM 1407 C CA    . ASN A 1 185 ? 66.942  -28.167 15.881  1.00 43.21 185 A 1 
ATOM 1408 C C     . ASN A 1 185 ? 67.322  -26.952 14.967  1.00 40.17 185 A 1 
ATOM 1409 O O     . ASN A 1 185 ? 68.067  -26.081 15.378  1.00 35.93 185 A 1 
ATOM 1410 C CB    . ASN A 1 185 ? 67.352  -29.474 15.159  1.00 39.20 185 A 1 
ATOM 1411 C CG    . ASN A 1 185 ? 68.842  -29.780 15.206  1.00 35.25 185 A 1 
ATOM 1412 O OD1   . ASN A 1 185 ? 69.618  -29.194 15.934  1.00 36.69 185 A 1 
ATOM 1413 N ND2   . ASN A 1 185 ? 69.271  -30.768 14.458  1.00 37.47 185 A 1 
ATOM 1414 N N     . SER A 1 186 ? 66.876  -26.919 13.694  1.00 38.90 186 A 1 
ATOM 1415 C CA    . SER A 1 186 ? 67.527  -26.258 12.534  1.00 39.52 186 A 1 
ATOM 1416 C C     . SER A 1 186 ? 66.885  -24.926 12.077  1.00 37.57 186 A 1 
ATOM 1417 O O     . SER A 1 186 ? 65.842  -24.580 12.566  1.00 34.56 186 A 1 
ATOM 1418 C CB    . SER A 1 186 ? 67.485  -27.285 11.387  1.00 35.58 186 A 1 
ATOM 1419 O OG    . SER A 1 186 ? 66.142  -27.636 11.065  1.00 34.43 186 A 1 
ATOM 1420 N N     . SER A 1 187 ? 67.383  -24.109 11.083  1.00 39.50 187 A 1 
ATOM 1421 C CA    . SER A 1 187 ? 68.733  -23.947 10.499  1.00 40.57 187 A 1 
ATOM 1422 C C     . SER A 1 187 ? 68.986  -22.581 9.795   1.00 38.87 187 A 1 
ATOM 1423 O O     . SER A 1 187 ? 69.912  -21.882 10.179  1.00 36.83 187 A 1 
ATOM 1424 C CB    . SER A 1 187 ? 69.041  -25.048 9.466   1.00 36.72 187 A 1 
ATOM 1425 O OG    . SER A 1 187 ? 68.037  -25.118 8.461   1.00 35.62 187 A 1 
ATOM 1426 N N     . THR A 1 188 ? 68.301  -22.237 8.718   1.00 45.40 188 A 1 
ATOM 1427 C CA    . THR A 1 188 ? 68.771  -21.326 7.631   1.00 48.03 188 A 1 
ATOM 1428 C C     . THR A 1 188 ? 68.156  -19.907 7.664   1.00 47.41 188 A 1 
ATOM 1429 O O     . THR A 1 188 ? 67.156  -19.731 8.324   1.00 43.61 188 A 1 
ATOM 1430 C CB    . THR A 1 188 ? 68.418  -21.981 6.286   1.00 41.79 188 A 1 
ATOM 1431 O OG1   . THR A 1 188 ? 67.052  -22.368 6.271   1.00 38.64 188 A 1 
ATOM 1432 C CG2   . THR A 1 188 ? 69.230  -23.232 5.992   1.00 43.25 188 A 1 
ATOM 1433 N N     . SER A 1 189 ? 68.614  -18.868 6.931   1.00 39.68 189 A 1 
ATOM 1434 C CA    . SER A 1 189 ? 69.941  -18.392 6.483   1.00 40.69 189 A 1 
ATOM 1435 C C     . SER A 1 189 ? 69.978  -16.883 6.116   1.00 39.81 189 A 1 
ATOM 1436 O O     . SER A 1 189 ? 70.689  -16.132 6.776   1.00 37.68 189 A 1 
ATOM 1437 C CB    . SER A 1 189 ? 70.458  -19.168 5.260   1.00 36.93 189 A 1 
ATOM 1438 O OG    . SER A 1 189 ? 69.520  -19.132 4.195   1.00 34.60 189 A 1 
ATOM 1439 N N     . SER A 1 190 ? 69.338  -16.432 5.049   1.00 37.50 190 A 1 
ATOM 1440 C CA    . SER A 1 190 ? 69.715  -15.225 4.261   1.00 39.08 190 A 1 
ATOM 1441 C C     . SER A 1 190 ? 68.890  -13.953 4.568   1.00 37.99 190 A 1 
ATOM 1442 O O     . SER A 1 190 ? 67.920  -14.031 5.284   1.00 35.55 190 A 1 
ATOM 1443 C CB    . SER A 1 190 ? 69.568  -15.608 2.782   1.00 35.46 190 A 1 
ATOM 1444 O OG    . SER A 1 190 ? 68.233  -15.984 2.482   1.00 33.41 190 A 1 
ATOM 1445 N N     . SER A 1 191 ? 69.132  -12.752 3.993   1.00 37.74 191 A 1 
ATOM 1446 C CA    . SER A 1 191 ? 70.363  -11.986 3.700   1.00 39.35 191 A 1 
ATOM 1447 C C     . SER A 1 191 ? 70.117  -10.469 3.516   1.00 38.18 191 A 1 
ATOM 1448 O O     . SER A 1 191 ? 70.957  -9.690  3.942   1.00 36.32 191 A 1 
ATOM 1449 C CB    . SER A 1 191 ? 71.058  -12.468 2.413   1.00 35.37 191 A 1 
ATOM 1450 O OG    . SER A 1 191 ? 70.200  -12.377 1.294   1.00 34.06 191 A 1 
ATOM 1451 N N     . SER A 1 192 ? 69.080  -10.028 2.784   1.00 39.44 192 A 1 
ATOM 1452 C CA    . SER A 1 192 ? 69.207  -8.825  1.914   1.00 40.68 192 A 1 
ATOM 1453 C C     . SER A 1 192 ? 69.000  -7.430  2.549   1.00 39.90 192 A 1 
ATOM 1454 O O     . SER A 1 192 ? 68.545  -7.308  3.672   1.00 38.74 192 A 1 
ATOM 1455 C CB    . SER A 1 192 ? 68.318  -9.003  0.682   1.00 36.75 192 A 1 
ATOM 1456 O OG    . SER A 1 192 ? 68.681  -8.089  -0.315  1.00 34.78 192 A 1 
ATOM 1457 N N     . GLN A 1 193 ? 69.328  -6.391  1.773   1.00 30.68 193 A 1 
ATOM 1458 C CA    . GLN A 1 193 ? 70.213  -5.265  2.111   1.00 31.90 193 A 1 
ATOM 1459 C C     . GLN A 1 193 ? 69.621  -3.866  2.456   1.00 30.61 193 A 1 
ATOM 1460 O O     . GLN A 1 193 ? 69.988  -3.291  3.472   1.00 28.91 193 A 1 
ATOM 1461 C CB    . GLN A 1 193 ? 71.121  -5.023  0.886   1.00 29.81 193 A 1 
ATOM 1462 C CG    . GLN A 1 193 ? 72.221  -6.039  0.610   1.00 29.65 193 A 1 
ATOM 1463 C CD    . GLN A 1 193 ? 72.960  -5.688  -0.689  1.00 28.94 193 A 1 
ATOM 1464 O OE1   . GLN A 1 193 ? 72.385  -5.322  -1.702  1.00 28.70 193 A 1 
ATOM 1465 N NE2   . GLN A 1 193 ? 74.265  -5.796  -0.721  1.00 28.27 193 A 1 
ATOM 1466 N N     . TYR A 1 194 ? 68.967  -3.250  1.499   1.00 27.57 194 A 1 
ATOM 1467 C CA    . TYR A 1 194 ? 69.060  -1.790  1.225   1.00 29.44 194 A 1 
ATOM 1468 C C     . TYR A 1 194 ? 67.954  -0.937  1.921   1.00 27.40 194 A 1 
ATOM 1469 O O     . TYR A 1 194 ? 67.104  -1.523  2.586   1.00 25.76 194 A 1 
ATOM 1470 C CB    . TYR A 1 194 ? 69.026  -1.643  -0.304  1.00 27.42 194 A 1 
ATOM 1471 C CG    . TYR A 1 194 ? 70.267  -2.043  -1.079  1.00 27.24 194 A 1 
ATOM 1472 C CD1   . TYR A 1 194 ? 71.403  -1.219  -1.047  1.00 27.55 194 A 1 
ATOM 1473 C CD2   . TYR A 1 194 ? 70.257  -3.186  -1.892  1.00 27.97 194 A 1 
ATOM 1474 C CE1   . TYR A 1 194 ? 72.534  -1.548  -1.824  1.00 26.82 194 A 1 
ATOM 1475 C CE2   . TYR A 1 194 ? 71.388  -3.513  -2.672  1.00 25.89 194 A 1 
ATOM 1476 C CZ    . TYR A 1 194 ? 72.528  -2.691  -2.637  1.00 26.97 194 A 1 
ATOM 1477 O OH    . TYR A 1 194 ? 73.625  -3.008  -3.386  1.00 26.64 194 A 1 
ATOM 1478 N N     . PHE A 1 195 ? 67.795  0.390   1.840   1.00 30.31 195 A 1 
ATOM 1479 C CA    . PHE A 1 195 ? 68.517  1.555   1.295   1.00 30.81 195 A 1 
ATOM 1480 C C     . PHE A 1 195 ? 68.331  2.764   2.256   1.00 29.87 195 A 1 
ATOM 1481 O O     . PHE A 1 195 ? 67.722  2.601   3.316   1.00 28.59 195 A 1 
ATOM 1482 C CB    . PHE A 1 195 ? 67.977  1.900   -0.111  1.00 29.02 195 A 1 
ATOM 1483 C CG    . PHE A 1 195 ? 68.978  1.892   -1.254  1.00 29.02 195 A 1 
ATOM 1484 C CD1   . PHE A 1 195 ? 70.046  2.811   -1.284  1.00 30.14 195 A 1 
ATOM 1485 C CD2   . PHE A 1 195 ? 68.836  0.972   -2.309  1.00 31.45 195 A 1 
ATOM 1486 C CE1   . PHE A 1 195 ? 70.970  2.796   -2.350  1.00 28.88 195 A 1 
ATOM 1487 C CE2   . PHE A 1 195 ? 69.755  0.953   -3.373  1.00 26.51 195 A 1 
ATOM 1488 C CZ    . PHE A 1 195 ? 70.828  1.862   -3.390  1.00 26.20 195 A 1 
ATOM 1489 N N     . GLY A 1 196 ? 68.864  3.950   1.932   1.00 33.10 196 A 1 
ATOM 1490 C CA    . GLY A 1 196 ? 68.938  5.181   2.753   1.00 33.67 196 A 1 
ATOM 1491 C C     . GLY A 1 196 ? 67.639  5.997   2.927   1.00 31.96 196 A 1 
ATOM 1492 O O     . GLY A 1 196 ? 66.574  5.405   2.966   1.00 30.28 196 A 1 
ATOM 1493 N N     . GLU A 1 197 ? 67.542  7.337   2.986   1.00 30.06 197 A 1 
ATOM 1494 C CA    . GLU A 1 197 ? 68.551  8.349   3.372   1.00 32.07 197 A 1 
ATOM 1495 C C     . GLU A 1 197 ? 67.864  9.603   3.972   1.00 30.13 197 A 1 
ATOM 1496 O O     . GLU A 1 197 ? 68.446  10.286  4.790   1.00 28.60 197 A 1 
ATOM 1497 C CB    . GLU A 1 197 ? 69.346  8.782   2.115   1.00 30.36 197 A 1 
ATOM 1498 C CG    . GLU A 1 197 ? 70.573  9.680   2.386   1.00 28.89 197 A 1 
ATOM 1499 C CD    . GLU A 1 197 ? 71.368  9.969   1.104   1.00 28.15 197 A 1 
ATOM 1500 O OE1   . GLU A 1 197 ? 72.592  10.166  1.226   1.00 26.90 197 A 1 
ATOM 1501 O OE2   . GLU A 1 197 ? 70.769  9.966   0.002   1.00 28.17 197 A 1 
ATOM 1502 N N     . VAL A 1 198 ? 66.645  9.947   3.519   1.00 32.51 198 A 1 
ATOM 1503 C CA    . VAL A 1 198 ? 66.201  11.346  3.341   1.00 35.69 198 A 1 
ATOM 1504 C C     . VAL A 1 198 ? 66.026  12.157  4.648   1.00 33.76 198 A 1 
ATOM 1505 O O     . VAL A 1 198 ? 65.536  11.677  5.651   1.00 32.98 198 A 1 
ATOM 1506 C CB    . VAL A 1 198 ? 64.944  11.460  2.462   1.00 34.15 198 A 1 
ATOM 1507 C CG1   . VAL A 1 198 ? 64.712  12.902  2.009   1.00 33.81 198 A 1 
ATOM 1508 C CG2   . VAL A 1 198 ? 65.041  10.612  1.181   1.00 37.47 198 A 1 
ATOM 1509 N N     . ASP A 1 199 ? 66.379  13.433  4.531   1.00 36.77 199 A 1 
ATOM 1510 C CA    . ASP A 1 199 ? 67.056  14.264  5.527   1.00 38.52 199 A 1 
ATOM 1511 C C     . ASP A 1 199 ? 66.168  15.231  6.355   1.00 35.54 199 A 1 
ATOM 1512 O O     . ASP A 1 199 ? 66.212  15.248  7.584   1.00 34.84 199 A 1 
ATOM 1513 C CB    . ASP A 1 199 ? 68.094  15.045  4.696   1.00 37.47 199 A 1 
ATOM 1514 C CG    . ASP A 1 199 ? 69.257  15.674  5.449   1.00 34.73 199 A 1 
ATOM 1515 O OD1   . ASP A 1 199 ? 69.564  15.238  6.568   1.00 35.48 199 A 1 
ATOM 1516 O OD2   . ASP A 1 199 ? 69.855  16.602  4.852   1.00 35.94 199 A 1 
ATOM 1517 N N     . GLN A 1 200 ? 65.442  16.113  5.677   1.00 25.58 200 A 1 
ATOM 1518 C CA    . GLN A 1 200 ? 65.361  17.513  6.110   1.00 26.15 200 A 1 
ATOM 1519 C C     . GLN A 1 200 ? 64.384  17.837  7.256   1.00 24.68 200 A 1 
ATOM 1520 O O     . GLN A 1 200 ? 63.190  17.555  7.224   1.00 22.65 200 A 1 
ATOM 1521 C CB    . GLN A 1 200 ? 65.130  18.435  4.907   1.00 25.17 200 A 1 
ATOM 1522 C CG    . GLN A 1 200 ? 66.437  18.689  4.143   1.00 24.79 200 A 1 
ATOM 1523 C CD    . GLN A 1 200 ? 66.283  19.642  2.956   1.00 22.57 200 A 1 
ATOM 1524 O OE1   . GLN A 1 200 ? 65.235  20.166  2.649   1.00 22.69 200 A 1 
ATOM 1525 N NE2   . GLN A 1 200 ? 67.367  19.901  2.246   1.00 21.43 200 A 1 
ATOM 1526 N N     . TYR A 1 201 ? 64.935  18.599  8.196   1.00 30.38 201 A 1 
ATOM 1527 C CA    . TYR A 1 201 ? 64.338  19.231  9.383   1.00 31.33 201 A 1 
ATOM 1528 C C     . TYR A 1 201 ? 63.426  20.430  9.039   1.00 28.91 201 A 1 
ATOM 1529 O O     . TYR A 1 201 ? 63.742  21.562  9.395   1.00 28.05 201 A 1 
ATOM 1530 C CB    . TYR A 1 201 ? 65.480  19.713  10.282  1.00 30.92 201 A 1 
ATOM 1531 C CG    . TYR A 1 201 ? 66.049  18.725  11.255  1.00 32.02 201 A 1 
ATOM 1532 C CD1   . TYR A 1 201 ? 65.661  18.798  12.620  1.00 31.69 201 A 1 
ATOM 1533 C CD2   . TYR A 1 201 ? 67.011  17.775  10.865  1.00 32.35 201 A 1 
ATOM 1534 C CE1   . TYR A 1 201 ? 66.225  17.933  13.565  1.00 30.11 201 A 1 
ATOM 1535 C CE2   . TYR A 1 201 ? 67.572  16.900  11.803  1.00 28.29 201 A 1 
ATOM 1536 C CZ    . TYR A 1 201 ? 67.182  16.985  13.157  1.00 28.53 201 A 1 
ATOM 1537 O OH    . TYR A 1 201 ? 67.730  16.144  14.083  1.00 28.86 201 A 1 
ATOM 1538 N N     . PHE A 1 202 ? 62.325  20.244  8.323   1.00 23.39 202 A 1 
ATOM 1539 C CA    . PHE A 1 202 ? 61.541  21.405  7.900   1.00 23.59 202 A 1 
ATOM 1540 C C     . PHE A 1 202 ? 60.959  22.193  9.091   1.00 23.31 202 A 1 
ATOM 1541 O O     . PHE A 1 202 ? 60.139  21.689  9.869   1.00 21.77 202 A 1 
ATOM 1542 C CB    . PHE A 1 202 ? 60.485  21.001  6.862   1.00 22.88 202 A 1 
ATOM 1543 C CG    . PHE A 1 202 ? 60.347  22.025  5.764   1.00 23.30 202 A 1 
ATOM 1544 C CD1   . PHE A 1 202 ? 59.405  23.060  5.860   1.00 22.62 202 A 1 
ATOM 1545 C CD2   . PHE A 1 202 ? 61.210  21.968  4.655   1.00 25.91 202 A 1 
ATOM 1546 C CE1   . PHE A 1 202 ? 59.314  24.031  4.851   1.00 22.75 202 A 1 
ATOM 1547 C CE2   . PHE A 1 202 ? 61.122  22.927  3.639   1.00 21.50 202 A 1 
ATOM 1548 C CZ    . PHE A 1 202 ? 60.169  23.962  3.734   1.00 21.43 202 A 1 
ATOM 1549 N N     . ASP A 1 203 ? 61.425  23.426  9.225   1.00 33.32 203 A 1 
ATOM 1550 C CA    . ASP A 1 203 ? 61.247  24.303  10.388  1.00 34.36 203 A 1 
ATOM 1551 C C     . ASP A 1 203 ? 59.864  24.986  10.357  1.00 31.60 203 A 1 
ATOM 1552 O O     . ASP A 1 203 ? 59.672  26.039  9.761   1.00 30.47 203 A 1 
ATOM 1553 C CB    . ASP A 1 203 ? 62.434  25.286  10.397  1.00 33.45 203 A 1 
ATOM 1554 C CG    . ASP A 1 203 ? 62.700  25.961  11.739  1.00 31.14 203 A 1 
ATOM 1555 O OD1   . ASP A 1 203 ? 62.076  25.566  12.743  1.00 30.41 203 A 1 
ATOM 1556 O OD2   . ASP A 1 203 ? 63.558  26.872  11.751  1.00 31.11 203 A 1 
ATOM 1557 N N     . LEU A 1 204 ? 58.871  24.352  10.973  1.00 25.17 204 A 1 
ATOM 1558 C CA    . LEU A 1 204 ? 57.460  24.781  10.971  1.00 26.91 204 A 1 
ATOM 1559 C C     . LEU A 1 204 ? 57.190  25.944  11.950  1.00 25.65 204 A 1 
ATOM 1560 O O     . LEU A 1 204 ? 56.348  25.833  12.843  1.00 23.76 204 A 1 
ATOM 1561 C CB    . LEU A 1 204 ? 56.563  23.543  11.188  1.00 25.33 204 A 1 
ATOM 1562 C CG    . LEU A 1 204 ? 55.917  23.036  9.894   1.00 24.43 204 A 1 
ATOM 1563 C CD1   . LEU A 1 204 ? 55.500  21.564  10.049  1.00 25.93 204 A 1 
ATOM 1564 C CD2   . LEU A 1 204 ? 54.661  23.836  9.536   1.00 29.59 204 A 1 
ATOM 1565 N N     . VAL A 1 205 ? 57.869  27.064  11.758  1.00 24.91 205 A 1 
ATOM 1566 C CA    . VAL A 1 205 ? 57.801  28.216  12.693  1.00 28.97 205 A 1 
ATOM 1567 C C     . VAL A 1 205 ? 56.490  29.006  12.598  1.00 26.98 205 A 1 
ATOM 1568 O O     . VAL A 1 205 ? 55.887  29.360  13.610  1.00 26.00 205 A 1 
ATOM 1569 C CB    . VAL A 1 205 ? 58.998  29.168  12.484  1.00 28.06 205 A 1 
ATOM 1570 C CG1   . VAL A 1 205 ? 59.049  30.248  13.575  1.00 27.79 205 A 1 
ATOM 1571 C CG2   . VAL A 1 205 ? 60.348  28.450  12.517  1.00 32.47 205 A 1 
ATOM 1572 N N     . GLY A 1 206 ? 56.080  29.342  11.399  1.00 30.70 206 A 1 
ATOM 1573 C CA    . GLY A 1 206 ? 55.304  30.565  11.148  1.00 30.22 206 A 1 
ATOM 1574 C C     . GLY A 1 206 ? 53.824  30.601  11.538  1.00 29.29 206 A 1 
ATOM 1575 O O     . GLY A 1 206 ? 53.154  31.565  11.169  1.00 27.12 206 A 1 
ATOM 1576 N N     . TYR A 1 207 ? 53.280  29.596  12.220  1.00 26.75 207 A 1 
ATOM 1577 C CA    . TYR A 1 207 ? 51.821  29.381  12.233  1.00 26.71 207 A 1 
ATOM 1578 C C     . TYR A 1 207 ? 51.009  30.391  13.068  1.00 25.35 207 A 1 
ATOM 1579 O O     . TYR A 1 207 ? 49.807  30.545  12.841  1.00 23.23 207 A 1 
ATOM 1580 C CB    . TYR A 1 207 ? 51.540  27.931  12.665  1.00 25.73 207 A 1 
ATOM 1581 C CG    . TYR A 1 207 ? 50.315  27.326  12.001  1.00 25.72 207 A 1 
ATOM 1582 C CD1   . TYR A 1 207 ? 49.058  27.371  12.626  1.00 24.24 207 A 1 
ATOM 1583 C CD2   . TYR A 1 207 ? 50.434  26.727  10.735  1.00 26.72 207 A 1 
ATOM 1584 C CE1   . TYR A 1 207 ? 47.927  26.820  11.998  1.00 23.18 207 A 1 
ATOM 1585 C CE2   . TYR A 1 207 ? 49.314  26.174  10.098  1.00 22.66 207 A 1 
ATOM 1586 C CZ    . TYR A 1 207 ? 48.059  26.223  10.737  1.00 24.65 207 A 1 
ATOM 1587 O OH    . TYR A 1 207 ? 46.962  25.680  10.109  1.00 26.34 207 A 1 
ATOM 1588 N N     . ASN A 1 208 ? 51.631  31.083  14.023  1.00 29.77 208 A 1 
ATOM 1589 C CA    . ASN A 1 208 ? 50.885  31.795  15.063  1.00 29.52 208 A 1 
ATOM 1590 C C     . ASN A 1 208 ? 50.056  33.007  14.597  1.00 27.41 208 A 1 
ATOM 1591 O O     . ASN A 1 208 ? 49.025  33.295  15.189  1.00 25.36 208 A 1 
ATOM 1592 C CB    . ASN A 1 208 ? 51.855  32.233  16.178  1.00 28.53 208 A 1 
ATOM 1593 C CG    . ASN A 1 208 ? 52.079  31.188  17.260  1.00 26.18 208 A 1 
ATOM 1594 O OD1   . ASN A 1 208 ? 51.410  30.173  17.347  1.00 28.22 208 A 1 
ATOM 1595 N ND2   . ASN A 1 208 ? 53.014  31.427  18.144  1.00 29.57 208 A 1 
ATOM 1596 N N     . SER A 1 209 ? 50.527  33.758  13.599  1.00 43.58 209 A 1 
ATOM 1597 C CA    . SER A 1 209 ? 50.071  35.146  13.429  1.00 44.60 209 A 1 
ATOM 1598 C C     . SER A 1 209 ? 48.642  35.326  12.904  1.00 43.25 209 A 1 
ATOM 1599 O O     . SER A 1 209 ? 48.086  36.415  13.024  1.00 40.69 209 A 1 
ATOM 1600 C CB    . SER A 1 209 ? 51.046  35.883  12.518  1.00 41.08 209 A 1 
ATOM 1601 O OG    . SER A 1 209 ? 50.703  37.241  12.377  1.00 38.22 209 A 1 
ATOM 1602 N N     . TYR A 1 210 ? 48.059  34.299  12.259  1.00 31.07 210 A 1 
ATOM 1603 C CA    . TYR A 1 210 ? 46.896  34.535  11.391  1.00 31.12 210 A 1 
ATOM 1604 C C     . TYR A 1 210 ? 45.549  34.649  12.130  1.00 29.99 210 A 1 
ATOM 1605 O O     . TYR A 1 210 ? 44.556  35.075  11.543  1.00 27.95 210 A 1 
ATOM 1606 C CB    . TYR A 1 210 ? 46.864  33.466  10.289  1.00 29.59 210 A 1 
ATOM 1607 C CG    . TYR A 1 210 ? 46.345  33.986  8.957   1.00 29.58 210 A 1 
ATOM 1608 C CD1   . TYR A 1 210 ? 44.984  33.865  8.624   1.00 29.39 210 A 1 
ATOM 1609 C CD2   . TYR A 1 210 ? 47.232  34.612  8.061   1.00 31.83 210 A 1 
ATOM 1610 C CE1   . TYR A 1 210 ? 44.507  34.359  7.398   1.00 28.23 210 A 1 
ATOM 1611 C CE2   . TYR A 1 210 ? 46.760  35.112  6.835   1.00 27.86 210 A 1 
ATOM 1612 C CZ    . TYR A 1 210 ? 45.397  34.979  6.503   1.00 30.54 210 A 1 
ATOM 1613 O OH    . TYR A 1 210 ? 44.938  35.467  5.309   1.00 30.36 210 A 1 
ATOM 1614 N N     . TYR A 1 211 ? 45.503  34.260  13.412  1.00 34.30 211 A 1 
ATOM 1615 C CA    . TYR A 1 211 ? 44.225  34.066  14.120  1.00 33.01 211 A 1 
ATOM 1616 C C     . TYR A 1 211 ? 43.449  35.360  14.401  1.00 30.64 211 A 1 
ATOM 1617 O O     . TYR A 1 211 ? 42.218  35.316  14.441  1.00 28.23 211 A 1 
ATOM 1618 C CB    . TYR A 1 211 ? 44.478  33.284  15.416  1.00 32.25 211 A 1 
ATOM 1619 C CG    . TYR A 1 211 ? 44.087  31.824  15.313  1.00 31.89 211 A 1 
ATOM 1620 C CD1   . TYR A 1 211 ? 42.765  31.432  15.614  1.00 31.72 211 A 1 
ATOM 1621 C CD2   . TYR A 1 211 ? 45.022  30.863  14.895  1.00 33.41 211 A 1 
ATOM 1622 C CE1   . TYR A 1 211 ? 42.384  30.083  15.503  1.00 30.40 211 A 1 
ATOM 1623 C CE2   . TYR A 1 211 ? 44.648  29.511  14.785  1.00 30.05 211 A 1 
ATOM 1624 C CZ    . TYR A 1 211 ? 43.324  29.121  15.094  1.00 31.83 211 A 1 
ATOM 1625 O OH    . TYR A 1 211 ? 42.952  27.796  14.987  1.00 31.51 211 A 1 
ATOM 1626 N N     . ASP A 1 212 ? 44.141  36.492  14.590  1.00 33.57 212 A 1 
ATOM 1627 C CA    . ASP A 1 212 ? 43.510  37.675  15.195  1.00 34.14 212 A 1 
ATOM 1628 C C     . ASP A 1 212 ? 42.457  38.367  14.301  1.00 31.11 212 A 1 
ATOM 1629 O O     . ASP A 1 212 ? 41.455  38.880  14.797  1.00 30.27 212 A 1 
ATOM 1630 C CB    . ASP A 1 212 ? 44.612  38.682  15.593  1.00 33.14 212 A 1 
ATOM 1631 C CG    . ASP A 1 212 ? 44.852  38.828  17.100  1.00 32.76 212 A 1 
ATOM 1632 O OD1   . ASP A 1 212 ? 44.115  38.211  17.895  1.00 34.64 212 A 1 
ATOM 1633 O OD2   . ASP A 1 212 ? 45.787  39.577  17.448  1.00 35.77 212 A 1 
ATOM 1634 N N     . SER A 1 213 ? 42.689  38.416  12.985  1.00 51.09 213 A 1 
ATOM 1635 C CA    . SER A 1 213 ? 41.920  39.329  12.118  1.00 52.99 213 A 1 
ATOM 1636 C C     . SER A 1 213 ? 40.490  38.876  11.808  1.00 54.74 213 A 1 
ATOM 1637 O O     . SER A 1 213 ? 39.693  39.667  11.301  1.00 50.20 213 A 1 
ATOM 1638 C CB    . SER A 1 213 ? 42.674  39.601  10.824  1.00 47.12 213 A 1 
ATOM 1639 O OG    . SER A 1 213 ? 42.748  38.445  10.024  1.00 42.28 213 A 1 
ATOM 1640 N N     . HIS A 1 214 ? 40.154  37.603  12.075  1.00 27.87 214 A 1 
ATOM 1641 C CA    . HIS A 1 214 ? 38.897  37.036  11.574  1.00 30.23 214 A 1 
ATOM 1642 C C     . HIS A 1 214 ? 37.647  37.412  12.380  1.00 28.68 214 A 1 
ATOM 1643 O O     . HIS A 1 214 ? 36.537  37.117  11.920  1.00 26.85 214 A 1 
ATOM 1644 C CB    . HIS A 1 214 ? 39.045  35.518  11.382  1.00 29.05 214 A 1 
ATOM 1645 C CG    . HIS A 1 214 ? 39.400  35.155  9.965   1.00 29.16 214 A 1 
ATOM 1646 N ND1   . HIS A 1 214 ? 38.626  35.389  8.850   1.00 29.02 214 A 1 
ATOM 1647 C CD2   . HIS A 1 214 ? 40.538  34.542  9.517   1.00 29.65 214 A 1 
ATOM 1648 C CE1   . HIS A 1 214 ? 39.282  34.934  7.780   1.00 28.84 214 A 1 
ATOM 1649 N NE2   . HIS A 1 214 ? 40.455  34.413  8.133   1.00 28.15 214 A 1 
ATOM 1650 N N     . MET A 1 215 ? 37.796  38.052  13.535  1.00 34.22 215 A 1 
ATOM 1651 C CA    . MET A 1 215 ? 36.651  38.357  14.404  1.00 33.61 215 A 1 
ATOM 1652 C C     . MET A 1 215 ? 35.644  39.328  13.766  1.00 32.99 215 A 1 
ATOM 1653 O O     . MET A 1 215 ? 34.437  39.148  13.924  1.00 30.70 215 A 1 
ATOM 1654 C CB    . MET A 1 215 ? 37.158  38.892  15.756  1.00 32.29 215 A 1 
ATOM 1655 C CG    . MET A 1 215 ? 36.677  37.997  16.913  1.00 31.39 215 A 1 
ATOM 1656 S SD    . MET A 1 215 ? 37.107  38.626  18.561  1.00 30.62 215 A 1 
ATOM 1657 C CE    . MET A 1 215 ? 36.149  37.488  19.583  1.00 28.59 215 A 1 
ATOM 1658 N N     . SER A 1 216 ? 36.108  40.338  13.018  1.00 46.59 216 A 1 
ATOM 1659 C CA    . SER A 1 216 ? 35.238  41.409  12.513  1.00 48.72 216 A 1 
ATOM 1660 C C     . SER A 1 216 ? 34.252  40.970  11.430  1.00 48.75 216 A 1 
ATOM 1661 O O     . SER A 1 216 ? 33.167  41.538  11.300  1.00 44.77 216 A 1 
ATOM 1662 C CB    . SER A 1 216 ? 36.074  42.577  11.991  1.00 43.39 216 A 1 
ATOM 1663 O OG    . SER A 1 216 ? 36.845  42.185  10.866  1.00 39.07 216 A 1 
ATOM 1664 N N     . ASN A 1 217 ? 34.604  39.944  10.653  1.00 35.80 217 A 1 
ATOM 1665 C CA    . ASN A 1 217 ? 33.757  39.508  9.540   1.00 35.83 217 A 1 
ATOM 1666 C C     . ASN A 1 217 ? 32.458  38.829  9.991   1.00 32.32 217 A 1 
ATOM 1667 O O     . ASN A 1 217 ? 31.520  38.734  9.198   1.00 31.45 217 A 1 
ATOM 1668 C CB    . ASN A 1 217 ? 34.568  38.592  8.609   1.00 34.78 217 A 1 
ATOM 1669 C CG    . ASN A 1 217 ? 35.306  39.350  7.508   1.00 33.22 217 A 1 
ATOM 1670 O OD1   . ASN A 1 217 ? 35.107  40.524  7.258   1.00 37.06 217 A 1 
ATOM 1671 N ND2   . ASN A 1 217 ? 36.165  38.673  6.784   1.00 39.15 217 A 1 
ATOM 1672 N N     . GLN A 1 218 ? 32.409  38.358  11.229  1.00 44.20 218 A 1 
ATOM 1673 C CA    . GLN A 1 218 ? 31.233  37.646  11.721  1.00 43.31 218 A 1 
ATOM 1674 C C     . GLN A 1 218 ? 30.040  38.592  11.919  1.00 43.88 218 A 1 
ATOM 1675 O O     . GLN A 1 218 ? 28.908  38.231  11.586  1.00 44.81 218 A 1 
ATOM 1676 C CB    . GLN A 1 218 ? 31.619  36.880  12.989  1.00 41.77 218 A 1 
ATOM 1677 C CG    . GLN A 1 218 ? 30.778  35.603  13.145  1.00 39.95 218 A 1 
ATOM 1678 C CD    . GLN A 1 218 ? 31.255  34.708  14.291  1.00 35.33 218 A 1 
ATOM 1679 O OE1   . GLN A 1 218 ? 32.082  35.046  15.111  1.00 38.50 218 A 1 
ATOM 1680 N NE2   . GLN A 1 218 ? 30.734  33.504  14.391  1.00 36.63 218 A 1 
ATOM 1681 N N     . GLU A 1 219 ? 30.292  39.811  12.363  1.00 51.16 219 A 1 
ATOM 1682 C CA    . GLU A 1 219 ? 29.241  40.835  12.502  1.00 51.93 219 A 1 
ATOM 1683 C C     . GLU A 1 219 ? 28.671  41.263  11.146  1.00 48.31 219 A 1 
ATOM 1684 O O     . GLU A 1 219 ? 27.448  41.397  10.997  1.00 51.25 219 A 1 
ATOM 1685 C CB    . GLU A 1 219 ? 29.772  42.061  13.257  1.00 51.54 219 A 1 
ATOM 1686 C CG    . GLU A 1 219 ? 29.998  41.783  14.744  1.00 48.01 219 A 1 
ATOM 1687 C CD    . GLU A 1 219 ? 30.364  43.054  15.535  1.00 45.24 219 A 1 
ATOM 1688 O OE1   . GLU A 1 219 ? 30.031  43.095  16.744  1.00 41.33 219 A 1 
ATOM 1689 O OE2   . GLU A 1 219 ? 30.971  43.965  14.933  1.00 41.72 219 A 1 
ATOM 1690 N N     . GLN A 1 220 ? 29.547  41.429  10.128  1.00 50.85 220 A 1 
ATOM 1691 C CA    . GLN A 1 220 ? 29.089  41.754  8.776   1.00 49.66 220 A 1 
ATOM 1692 C C     . GLN A 1 220 ? 28.204  40.645  8.201   1.00 46.94 220 A 1 
ATOM 1693 O O     . GLN A 1 220 ? 27.189  40.950  7.567   1.00 49.95 220 A 1 
ATOM 1694 C CB    . GLN A 1 220 ? 30.267  42.006  7.837   1.00 50.98 220 A 1 
ATOM 1695 C CG    . GLN A 1 220 ? 30.769  43.453  7.942   1.00 49.80 220 A 1 
ATOM 1696 C CD    . GLN A 1 220 ? 31.829  43.799  6.883   1.00 46.18 220 A 1 
ATOM 1697 O OE1   . GLN A 1 220 ? 32.472  42.957  6.290   1.00 46.36 220 A 1 
ATOM 1698 N NE2   . GLN A 1 220 ? 32.039  45.068  6.604   1.00 42.34 220 A 1 
ATOM 1699 N N     . TYR A 1 221 ? 28.532  39.365  8.438   1.00 41.00 221 A 1 
ATOM 1700 C CA    . TYR A 1 221 ? 27.739  38.246  7.939   1.00 36.07 221 A 1 
ATOM 1701 C C     . TYR A 1 221 ? 26.344  38.221  8.565   1.00 32.81 221 A 1 
ATOM 1702 O O     . TYR A 1 221 ? 25.352  38.060  7.850   1.00 31.96 221 A 1 
ATOM 1703 C CB    . TYR A 1 221 ? 28.493  36.934  8.178   1.00 35.97 221 A 1 
ATOM 1704 C CG    . TYR A 1 221 ? 28.091  35.848  7.198   1.00 34.85 221 A 1 
ATOM 1705 C CD1   . TYR A 1 221 ? 27.034  34.971  7.489   1.00 34.17 221 A 1 
ATOM 1706 C CD2   . TYR A 1 221 ? 28.765  35.729  5.966   1.00 37.47 221 A 1 
ATOM 1707 C CE1   . TYR A 1 221 ? 26.649  33.982  6.565   1.00 31.35 221 A 1 
ATOM 1708 C CE2   . TYR A 1 221 ? 28.398  34.749  5.035   1.00 31.48 221 A 1 
ATOM 1709 C CZ    . TYR A 1 221 ? 27.337  33.877  5.337   1.00 36.83 221 A 1 
ATOM 1710 O OH    . TYR A 1 221 ? 26.966  32.917  4.428   1.00 35.58 221 A 1 
ATOM 1711 N N     . VAL A 1 222 ? 26.241  38.480  9.881   1.00 59.77 222 A 1 
ATOM 1712 C CA    . VAL A 1 222 ? 24.945  38.562  10.578  1.00 57.84 222 A 1 
ATOM 1713 C C     . VAL A 1 222 ? 24.092  39.727  10.059  1.00 53.73 222 A 1 
ATOM 1714 O O     . VAL A 1 222 ? 22.893  39.559  9.846   1.00 57.95 222 A 1 
ATOM 1715 C CB    . VAL A 1 222 ? 25.149  38.657  12.098  1.00 57.45 222 A 1 
ATOM 1716 C CG1   . VAL A 1 222 ? 23.832  38.848  12.853  1.00 52.39 222 A 1 
ATOM 1717 C CG2   . VAL A 1 222 ? 25.777  37.368  12.647  1.00 60.79 222 A 1 
ATOM 1718 N N     . MET A 1 223 ? 24.703  40.896  9.798   1.00 66.47 223 A 1 
ATOM 1719 C CA    . MET A 1 223 ? 23.977  42.020  9.192   1.00 64.42 223 A 1 
ATOM 1720 C C     . MET A 1 223 ? 23.464  41.685  7.792   1.00 62.78 223 A 1 
ATOM 1721 O O     . MET A 1 223 ? 22.335  42.039  7.450   1.00 67.36 223 A 1 
ATOM 1722 C CB    . MET A 1 223 ? 24.873  43.271  9.108   1.00 65.57 223 A 1 
ATOM 1723 C CG    . MET A 1 223 ? 24.503  44.305  10.171  1.00 61.56 223 A 1 
ATOM 1724 S SD    . MET A 1 223 ? 25.180  45.949  9.816   1.00 58.11 223 A 1 
ATOM 1725 C CE    . MET A 1 223 ? 24.632  46.830  11.310  1.00 49.90 223 A 1 
ATOM 1726 N N     . GLN A 1 224 ? 24.268  41.009  6.984   1.00 50.88 224 A 1 
ATOM 1727 C CA    . GLN A 1 224 ? 23.906  40.655  5.620   1.00 48.73 224 A 1 
ATOM 1728 C C     . GLN A 1 224 ? 22.788  39.602  5.601   1.00 46.17 224 A 1 
ATOM 1729 O O     . GLN A 1 224 ? 21.862  39.698  4.801   1.00 50.25 224 A 1 
ATOM 1730 C CB    . GLN A 1 224 ? 25.166  40.206  4.883   1.00 50.26 224 A 1 
ATOM 1731 C CG    . GLN A 1 224 ? 25.057  40.434  3.365   1.00 49.89 224 A 1 
ATOM 1732 C CD    . GLN A 1 224 ? 26.390  40.208  2.644   1.00 45.85 224 A 1 
ATOM 1733 O OE1   . GLN A 1 224 ? 27.284  39.523  3.102   1.00 44.91 224 A 1 
ATOM 1734 N NE2   . GLN A 1 224 ? 26.569  40.774  1.464   1.00 43.22 224 A 1 
ATOM 1735 N N     . GLU A 1 225 ? 22.818  38.644  6.541   1.00 53.68 225 A 1 
ATOM 1736 C CA    . GLU A 1 225 ? 21.769  37.641  6.711   1.00 53.50 225 A 1 
ATOM 1737 C C     . GLU A 1 225 ? 20.454  38.285  7.182   1.00 50.02 225 A 1 
ATOM 1738 O O     . GLU A 1 225 ? 19.388  37.973  6.654   1.00 53.29 225 A 1 
ATOM 1739 C CB    . GLU A 1 225 ? 22.263  36.543  7.665   1.00 53.32 225 A 1 
ATOM 1740 C CG    . GLU A 1 225 ? 21.545  35.211  7.429   1.00 50.92 225 A 1 
ATOM 1741 C CD    . GLU A 1 225 ? 22.058  34.053  8.316   1.00 47.36 225 A 1 
ATOM 1742 O OE1   . GLU A 1 225 ? 21.811  32.884  7.941   1.00 43.96 225 A 1 
ATOM 1743 O OE2   . GLU A 1 225 ? 22.668  34.337  9.364   1.00 44.93 225 A 1 
ATOM 1744 N N     . GLN A 1 226 ? 20.509  39.276  8.078   1.00 59.78 226 A 1 
ATOM 1745 C CA    . GLN A 1 226 ? 19.334  40.056  8.476   1.00 54.10 226 A 1 
ATOM 1746 C C     . GLN A 1 226 ? 18.744  40.861  7.315   1.00 50.74 226 A 1 
ATOM 1747 O O     . GLN A 1 226 ? 17.524  40.885  7.157   1.00 57.84 226 A 1 
ATOM 1748 C CB    . GLN A 1 226 ? 19.674  41.007  9.622   1.00 56.87 226 A 1 
ATOM 1749 C CG    . GLN A 1 226 ? 19.600  40.308  10.986  1.00 55.24 226 A 1 
ATOM 1750 C CD    . GLN A 1 226 ? 19.773  41.285  12.155  1.00 49.29 226 A 1 
ATOM 1751 O OE1   . GLN A 1 226 ? 20.138  42.439  12.001  1.00 49.26 226 A 1 
ATOM 1752 N NE2   . GLN A 1 226 ? 19.494  40.857  13.361  1.00 45.00 226 A 1 
ATOM 1753 N N     . GLN A 1 227 ? 19.586  41.503  6.493   1.00 68.11 227 A 1 
ATOM 1754 C CA    . GLN A 1 227 ? 19.115  42.216  5.305   1.00 65.10 227 A 1 
ATOM 1755 C C     . GLN A 1 227 ? 18.455  41.264  4.312   1.00 64.37 227 A 1 
ATOM 1756 O O     . GLN A 1 227 ? 17.372  41.570  3.796   1.00 66.89 227 A 1 
ATOM 1757 C CB    . GLN A 1 227 ? 20.265  42.959  4.623   1.00 66.28 227 A 1 
ATOM 1758 C CG    . GLN A 1 227 ? 20.566  44.288  5.335   1.00 61.88 227 A 1 
ATOM 1759 C CD    . GLN A 1 227 ? 21.657  45.096  4.618   1.00 55.56 227 A 1 
ATOM 1760 O OE1   . GLN A 1 227 ? 22.345  44.634  3.716   1.00 54.14 227 A 1 
ATOM 1761 N NE2   . GLN A 1 227 ? 21.846  46.336  5.005   1.00 49.16 227 A 1 
ATOM 1762 N N     . HIS A 1 228 ? 19.035  40.076  4.090   1.00 50.71 228 A 1 
ATOM 1763 C CA    . HIS A 1 228 ? 18.451  39.094  3.186   1.00 48.29 228 A 1 
ATOM 1764 C C     . HIS A 1 228 ? 17.126  38.545  3.722   1.00 42.56 228 A 1 
ATOM 1765 O O     . HIS A 1 228 ? 16.172  38.363  2.957   1.00 47.25 228 A 1 
ATOM 1766 C CB    . HIS A 1 228 ? 19.461  37.977  2.905   1.00 50.83 228 A 1 
ATOM 1767 C CG    . HIS A 1 228 ? 19.140  37.187  1.658   1.00 51.99 228 A 1 
ATOM 1768 N ND1   . HIS A 1 228 ? 18.012  37.287  0.888   1.00 47.84 228 A 1 
ATOM 1769 C CD2   . HIS A 1 228 ? 19.931  36.250  1.042   1.00 51.43 228 A 1 
ATOM 1770 C CE1   . HIS A 1 228 ? 18.103  36.438  -0.148  1.00 46.48 228 A 1 
ATOM 1771 N NE2   . HIS A 1 228 ? 19.271  35.806  -0.088  1.00 45.60 228 A 1 
ATOM 1772 N N     . LEU A 1 229 ? 17.016  38.347  5.040   1.00 48.95 229 A 1 
ATOM 1773 C CA    . LEU A 1 229 ? 15.771  37.933  5.683   1.00 43.52 229 A 1 
ATOM 1774 C C     . LEU A 1 229 ? 14.675  38.999  5.532   1.00 41.52 229 A 1 
ATOM 1775 O O     . LEU A 1 229 ? 13.538  38.668  5.207   1.00 42.34 229 A 1 
ATOM 1776 C CB    . LEU A 1 229 ? 16.023  37.623  7.166   1.00 44.33 229 A 1 
ATOM 1777 C CG    . LEU A 1 229 ? 15.164  36.435  7.662   1.00 43.16 229 A 1 
ATOM 1778 C CD1   . LEU A 1 229 ? 15.900  35.125  7.440   1.00 40.29 229 A 1 
ATOM 1779 C CD2   . LEU A 1 229 ? 14.829  36.565  9.143   1.00 50.58 229 A 1 
ATOM 1780 N N     . GLN A 1 230 ? 15.017  40.279  5.716   1.00 66.08 230 A 1 
ATOM 1781 C CA    . GLN A 1 230 ? 14.088  41.391  5.499   1.00 62.85 230 A 1 
ATOM 1782 C C     . GLN A 1 230 ? 13.637  41.479  4.045   1.00 61.63 230 A 1 
ATOM 1783 O O     . GLN A 1 230 ? 12.459  41.725  3.782   1.00 66.22 230 A 1 
ATOM 1784 C CB    . GLN A 1 230 ? 14.728  42.715  5.913   1.00 65.75 230 A 1 
ATOM 1785 C CG    . GLN A 1 230 ? 14.701  42.923  7.432   1.00 61.70 230 A 1 
ATOM 1786 C CD    . GLN A 1 230 ? 15.260  44.283  7.848   1.00 54.68 230 A 1 
ATOM 1787 O OE1   . GLN A 1 230 ? 15.722  45.086  7.054   1.00 51.75 230 A 1 
ATOM 1788 N NE2   . GLN A 1 230 ? 15.224  44.597  9.123   1.00 48.22 230 A 1 
ATOM 1789 N N     . GLN A 1 231 ? 14.546  41.231  3.105   1.00 67.31 231 A 1 
ATOM 1790 C CA    . GLN A 1 231 ? 14.217  41.263  1.683   1.00 65.40 231 A 1 
ATOM 1791 C C     . GLN A 1 231 ? 13.293  40.101  1.296   1.00 64.84 231 A 1 
ATOM 1792 O O     . GLN A 1 231 ? 12.272  40.340  0.653   1.00 66.93 231 A 1 
ATOM 1793 C CB    . GLN A 1 231 ? 15.513  41.321  0.873   1.00 66.55 231 A 1 
ATOM 1794 C CG    . GLN A 1 231 ? 15.240  41.716  -0.584  1.00 61.20 231 A 1 
ATOM 1795 C CD    . GLN A 1 231 ? 16.514  42.115  -1.344  1.00 55.83 231 A 1 
ATOM 1796 O OE1   . GLN A 1 231 ? 17.622  42.118  -0.844  1.00 53.84 231 A 1 
ATOM 1797 N NE2   . GLN A 1 231 ? 16.377  42.464  -2.596  1.00 48.92 231 A 1 
ATOM 1798 N N     . MET A 1 232 ? 13.548  38.895  1.784   1.00 67.68 232 A 1 
ATOM 1799 C CA    . MET A 1 232 ? 12.632  37.763  1.599   1.00 63.73 232 A 1 
ATOM 1800 C C     . MET A 1 232 ? 11.267  38.003  2.252   1.00 62.78 232 A 1 
ATOM 1801 O O     . MET A 1 232 ? 10.244  37.670  1.663   1.00 67.31 232 A 1 
ATOM 1802 C CB    . MET A 1 232 ? 13.231  36.460  2.157   1.00 63.61 232 A 1 
ATOM 1803 C CG    . MET A 1 232 ? 14.087  35.707  1.146   1.00 59.40 232 A 1 
ATOM 1804 S SD    . MET A 1 232 ? 13.948  33.890  1.260   1.00 57.02 232 A 1 
ATOM 1805 C CE    . MET A 1 232 ? 14.726  33.576  2.855   1.00 48.43 232 A 1 
ATOM 1806 N N     . GLN A 1 233 ? 11.219  38.593  3.437   1.00 61.38 233 A 1 
ATOM 1807 C CA    . GLN A 1 233 ? 9.949   38.951  4.072   1.00 55.13 233 A 1 
ATOM 1808 C C     . GLN A 1 233 ? 9.162   39.961  3.233   1.00 50.35 233 A 1 
ATOM 1809 O O     . GLN A 1 233 ? 7.942   39.852  3.133   1.00 59.28 233 A 1 
ATOM 1810 C CB    . GLN A 1 233 ? 10.183  39.522  5.470   1.00 59.43 233 A 1 
ATOM 1811 C CG    . GLN A 1 233 ? 10.422  38.415  6.514   1.00 57.25 233 A 1 
ATOM 1812 C CD    . GLN A 1 233 ? 10.672  38.988  7.915   1.00 52.08 233 A 1 
ATOM 1813 O OE1   . GLN A 1 233 ? 10.832  40.171  8.129   1.00 51.24 233 A 1 
ATOM 1814 N NE2   . GLN A 1 233 ? 10.704  38.142  8.925   1.00 48.05 233 A 1 
ATOM 1815 N N     . LYS A 1 234 ? 9.860   40.911  2.605   1.00 64.56 234 A 1 
ATOM 1816 C CA    . LYS A 1 234 ? 9.242   41.921  1.759   1.00 63.50 234 A 1 
ATOM 1817 C C     . LYS A 1 234 ? 8.677   41.314  0.474   1.00 62.22 234 A 1 
ATOM 1818 O O     . LYS A 1 234 ? 7.518   41.562  0.157   1.00 65.10 234 A 1 
ATOM 1819 C CB    . LYS A 1 234 ? 10.255  43.038  1.495   1.00 63.86 234 A 1 
ATOM 1820 C CG    . LYS A 1 234 ? 9.547   44.364  1.217   1.00 58.91 234 A 1 
ATOM 1821 C CD    . LYS A 1 234 ? 10.576  45.463  0.952   1.00 56.41 234 A 1 
ATOM 1822 C CE    . LYS A 1 234 ? 9.851   46.786  0.748   1.00 50.03 234 A 1 
ATOM 1823 N NZ    . LYS A 1 234 ? 10.774  47.831  0.305   1.00 43.64 234 A 1 
ATOM 1824 N N     . GLU A 1 235 ? 9.444   40.457  -0.200  1.00 54.24 235 A 1 
ATOM 1825 C CA    . GLU A 1 235 ? 8.971   39.726  -1.386  1.00 52.68 235 A 1 
ATOM 1826 C C     . GLU A 1 235 ? 7.784   38.810  -1.060  1.00 47.50 235 A 1 
ATOM 1827 O O     . GLU A 1 235 ? 6.819   38.744  -1.817  1.00 50.81 235 A 1 
ATOM 1828 C CB    . GLU A 1 235 ? 10.119  38.898  -1.983  1.00 54.01 235 A 1 
ATOM 1829 C CG    . GLU A 1 235 ? 11.130  39.756  -2.751  1.00 50.75 235 A 1 
ATOM 1830 C CD    . GLU A 1 235 ? 12.278  38.941  -3.382  1.00 48.90 235 A 1 
ATOM 1831 O OE1   . GLU A 1 235 ? 13.087  39.558  -4.110  1.00 43.04 235 A 1 
ATOM 1832 O OE2   . GLU A 1 235 ? 12.364  37.725  -3.128  1.00 44.71 235 A 1 
ATOM 1833 N N     . TYR A 1 236 ? 7.804   38.131  0.108   1.00 53.21 236 A 1 
ATOM 1834 C CA    . TYR A 1 236 ? 6.691   37.287  0.539   1.00 43.81 236 A 1 
ATOM 1835 C C     . TYR A 1 236 ? 5.431   38.107  0.853   1.00 40.04 236 A 1 
ATOM 1836 O O     . TYR A 1 236 ? 4.329   37.712  0.475   1.00 37.92 236 A 1 
ATOM 1837 C CB    . TYR A 1 236 ? 7.132   36.450  1.745   1.00 43.10 236 A 1 
ATOM 1838 C CG    . TYR A 1 236 ? 6.190   35.302  2.038   1.00 39.46 236 A 1 
ATOM 1839 C CD1   . TYR A 1 236 ? 5.115   35.452  2.932   1.00 37.87 236 A 1 
ATOM 1840 C CD2   . TYR A 1 236 ? 6.375   34.060  1.380   1.00 41.80 236 A 1 
ATOM 1841 C CE1   . TYR A 1 236 ? 4.240   34.384  3.178   1.00 33.93 236 A 1 
ATOM 1842 C CE2   . TYR A 1 236 ? 5.504   32.988  1.615   1.00 34.28 236 A 1 
ATOM 1843 C CZ    . TYR A 1 236 ? 4.429   33.143  2.520   1.00 40.57 236 A 1 
ATOM 1844 O OH    . TYR A 1 236 ? 3.579   32.106  2.759   1.00 40.56 236 A 1 
ATOM 1845 N N     . ALA A 1 237 ? 5.593   39.277  1.480   1.00 63.76 237 A 1 
ATOM 1846 C CA    . ALA A 1 237 ? 4.490   40.193  1.738   1.00 60.61 237 A 1 
ATOM 1847 C C     . ALA A 1 237 ? 3.889   40.752  0.442   1.00 57.21 237 A 1 
ATOM 1848 O O     . ALA A 1 237 ? 2.664   40.829  0.320   1.00 61.15 237 A 1 
ATOM 1849 C CB    . ALA A 1 237 ? 4.971   41.310  2.670   1.00 62.02 237 A 1 
ATOM 1850 N N     . GLU A 1 238 ? 4.720   41.067  -0.558  1.00 59.27 238 A 1 
ATOM 1851 C CA    . GLU A 1 238 ? 4.249   41.497  -1.877  1.00 58.57 238 A 1 
ATOM 1852 C C     . GLU A 1 238 ? 3.502   40.379  -2.616  1.00 54.18 238 A 1 
ATOM 1853 O O     . GLU A 1 238 ? 2.440   40.620  -3.186  1.00 56.88 238 A 1 
ATOM 1854 C CB    . GLU A 1 238 ? 5.424   42.024  -2.723  1.00 59.69 238 A 1 
ATOM 1855 C CG    . GLU A 1 238 ? 5.829   43.442  -2.316  1.00 54.95 238 A 1 
ATOM 1856 C CD    . GLU A 1 238 ? 7.016   44.028  -3.114  1.00 49.95 238 A 1 
ATOM 1857 O OE1   . GLU A 1 238 ? 7.385   45.192  -2.815  1.00 46.42 238 A 1 
ATOM 1858 O OE2   . GLU A 1 238 ? 7.558   43.328  -3.989  1.00 46.23 238 A 1 
ATOM 1859 N N     . GLN A 1 239 ? 3.982   39.120  -2.540  1.00 58.37 239 A 1 
ATOM 1860 C CA    . GLN A 1 239 ? 3.264   37.979  -3.114  1.00 52.74 239 A 1 
ATOM 1861 C C     . GLN A 1 239 ? 1.935   37.693  -2.400  1.00 49.51 239 A 1 
ATOM 1862 O O     . GLN A 1 239 ? 0.967   37.322  -3.066  1.00 52.71 239 A 1 
ATOM 1863 C CB    . GLN A 1 239 ? 4.130   36.719  -3.072  1.00 55.38 239 A 1 
ATOM 1864 C CG    . GLN A 1 239 ? 5.161   36.694  -4.213  1.00 53.29 239 A 1 
ATOM 1865 C CD    . GLN A 1 239 ? 5.917   35.364  -4.285  1.00 48.19 239 A 1 
ATOM 1866 O OE1   . GLN A 1 239 ? 5.712   34.427  -3.528  1.00 48.16 239 A 1 
ATOM 1867 N NE2   . GLN A 1 239 ? 6.816   35.220  -5.237  1.00 44.25 239 A 1 
ATOM 1868 N N     . GLN A 1 240 ? 1.878   37.852  -1.069  1.00 56.53 240 A 1 
ATOM 1869 C CA    . GLN A 1 240 ? 0.607   37.722  -0.351  1.00 55.43 240 A 1 
ATOM 1870 C C     . GLN A 1 240 ? -0.361  38.840  -0.725  1.00 51.90 240 A 1 
ATOM 1871 O O     . GLN A 1 240 ? -1.518  38.543  -0.997  1.00 54.49 240 A 1 
ATOM 1872 C CB    . GLN A 1 240 ? 0.815   37.671  1.167   1.00 56.70 240 A 1 
ATOM 1873 C CG    . GLN A 1 240 ? 1.203   36.264  1.630   1.00 54.95 240 A 1 
ATOM 1874 C CD    . GLN A 1 240 ? 0.708   35.947  3.053   1.00 49.63 240 A 1 
ATOM 1875 O OE1   . GLN A 1 240 ? 0.437   36.802  3.873   1.00 49.34 240 A 1 
ATOM 1876 N NE2   . GLN A 1 240 ? 0.544   34.690  3.379   1.00 45.56 240 A 1 
ATOM 1877 N N     . MET A 1 241 ? 0.106   40.095  -0.844  1.00 66.38 241 A 1 
ATOM 1878 C CA    . MET A 1 241 ? -0.738  41.204  -1.278  1.00 64.72 241 A 1 
ATOM 1879 C C     . MET A 1 241 ? -1.289  40.980  -2.687  1.00 61.95 241 A 1 
ATOM 1880 O O     . MET A 1 241 ? -2.465  41.243  -2.932  1.00 63.72 241 A 1 
ATOM 1881 C CB    . MET A 1 241 ? 0.035   42.536  -1.197  1.00 65.15 241 A 1 
ATOM 1882 C CG    . MET A 1 241 ? -0.566  43.480  -0.160  1.00 58.90 241 A 1 
ATOM 1883 S SD    . MET A 1 241 ? 0.131   45.172  -0.124  1.00 55.16 241 A 1 
ATOM 1884 C CE    . MET A 1 241 ? 1.672   44.859  0.761   1.00 48.10 241 A 1 
ATOM 1885 N N     . GLN A 1 242 ? -0.482  40.429  -3.606  1.00 56.39 242 A 1 
ATOM 1886 C CA    . GLN A 1 242 ? -0.972  40.078  -4.941  1.00 52.23 242 A 1 
ATOM 1887 C C     . GLN A 1 242 ? -2.021  38.963  -4.905  1.00 46.26 242 A 1 
ATOM 1888 O O     . GLN A 1 242 ? -2.994  39.036  -5.656  1.00 49.29 242 A 1 
ATOM 1889 C CB    . GLN A 1 242 ? 0.179   39.673  -5.858  1.00 54.24 242 A 1 
ATOM 1890 C CG    . GLN A 1 242 ? 0.874   40.899  -6.472  1.00 52.75 242 A 1 
ATOM 1891 C CD    . GLN A 1 242 ? 1.929   40.523  -7.517  1.00 48.13 242 A 1 
ATOM 1892 O OE1   . GLN A 1 242 ? 2.313   39.374  -7.698  1.00 47.43 242 A 1 
ATOM 1893 N NE2   . GLN A 1 242 ? 2.428   41.489  -8.268  1.00 43.27 242 A 1 
ATOM 1894 N N     . LYS A 1 243 ? -1.864  37.953  -4.034  1.00 42.48 243 A 1 
ATOM 1895 C CA    . LYS A 1 243 ? -2.881  36.908  -3.881  1.00 41.40 243 A 1 
ATOM 1896 C C     . LYS A 1 243 ? -4.187  37.450  -3.307  1.00 36.42 243 A 1 
ATOM 1897 O O     . LYS A 1 243 ? -5.242  37.134  -3.852  1.00 37.20 243 A 1 
ATOM 1898 C CB    . LYS A 1 243 ? -2.359  35.739  -3.030  1.00 42.52 243 A 1 
ATOM 1899 C CG    . LYS A 1 243 ? -1.641  34.698  -3.894  1.00 42.78 243 A 1 
ATOM 1900 C CD    . LYS A 1 243 ? -1.250  33.494  -3.025  1.00 42.16 243 A 1 
ATOM 1901 C CE    . LYS A 1 243 ? -0.658  32.396  -3.896  1.00 38.08 243 A 1 
ATOM 1902 N NZ    . LYS A 1 243 ? -0.275  31.204  -3.095  1.00 35.08 243 A 1 
ATOM 1903 N N     . GLU A 1 244 ? -4.128  38.295  -2.284  1.00 55.54 244 A 1 
ATOM 1904 C CA    . GLU A 1 244 ? -5.332  38.928  -1.724  1.00 54.49 244 A 1 
ATOM 1905 C C     . GLU A 1 244 ? -6.039  39.825  -2.754  1.00 48.23 244 A 1 
ATOM 1906 O O     . GLU A 1 244 ? -7.268  39.865  -2.791  1.00 49.09 244 A 1 
ATOM 1907 C CB    . GLU A 1 244 ? -4.992  39.761  -0.478  1.00 53.98 244 A 1 
ATOM 1908 C CG    . GLU A 1 244 ? -4.863  38.907  0.787   1.00 50.38 244 A 1 
ATOM 1909 C CD    . GLU A 1 244 ? -4.744  39.750  2.066   1.00 48.82 244 A 1 
ATOM 1910 O OE1   . GLU A 1 244 ? -5.135  39.232  3.144   1.00 43.20 244 A 1 
ATOM 1911 O OE2   . GLU A 1 244 ? -4.250  40.902  1.985   1.00 43.56 244 A 1 
ATOM 1912 N N     . TYR A 1 245 ? -5.277  40.527  -3.621  1.00 56.07 245 A 1 
ATOM 1913 C CA    . TYR A 1 245 ? -5.870  41.358  -4.667  1.00 51.66 245 A 1 
ATOM 1914 C C     . TYR A 1 245 ? -6.644  40.512  -5.692  1.00 44.93 245 A 1 
ATOM 1915 O O     . TYR A 1 245 ? -7.770  40.861  -6.053  1.00 43.95 245 A 1 
ATOM 1916 C CB    . TYR A 1 245 ? -4.786  42.219  -5.325  1.00 49.50 245 A 1 
ATOM 1917 C CG    . TYR A 1 245 ? -5.297  43.585  -5.723  1.00 46.34 245 A 1 
ATOM 1918 C CD1   . TYR A 1 245 ? -5.878  43.800  -6.986  1.00 44.35 245 A 1 
ATOM 1919 C CD2   . TYR A 1 245 ? -5.212  44.654  -4.805  1.00 44.29 245 A 1 
ATOM 1920 C CE1   . TYR A 1 245 ? -6.373  45.065  -7.333  1.00 36.76 245 A 1 
ATOM 1921 C CE2   . TYR A 1 245 ? -5.697  45.925  -5.139  1.00 37.78 245 A 1 
ATOM 1922 C CZ    . TYR A 1 245 ? -6.284  46.127  -6.408  1.00 39.83 245 A 1 
ATOM 1923 O OH    . TYR A 1 245 ? -6.765  47.379  -6.750  1.00 37.79 245 A 1 
ATOM 1924 N N     . VAL A 1 246 ? -6.077  39.349  -6.103  1.00 49.62 246 A 1 
ATOM 1925 C CA    . VAL A 1 246 ? -6.735  38.441  -7.067  1.00 48.73 246 A 1 
ATOM 1926 C C     . VAL A 1 246 ? -7.963  37.755  -6.452  1.00 43.66 246 A 1 
ATOM 1927 O O     . VAL A 1 246 ? -8.974  37.588  -7.140  1.00 43.31 246 A 1 
ATOM 1928 C CB    . VAL A 1 246 ? -5.732  37.422  -7.626  1.00 46.46 246 A 1 
ATOM 1929 C CG1   . VAL A 1 246 ? -6.396  36.405  -8.570  1.00 43.39 246 A 1 
ATOM 1930 C CG2   . VAL A 1 246 ? -4.627  38.104  -8.437  1.00 50.17 246 A 1 
ATOM 1931 N N     . GLU A 1 247 ? -7.925  37.384  -5.170  1.00 44.71 247 A 1 
ATOM 1932 C CA    . GLU A 1 247 ? -9.101  36.808  -4.492  1.00 44.37 247 A 1 
ATOM 1933 C C     . GLU A 1 247 ? -10.234 37.840  -4.324  1.00 39.39 247 A 1 
ATOM 1934 O O     . GLU A 1 247 ? -11.406 37.476  -4.445  1.00 38.80 247 A 1 
ATOM 1935 C CB    . GLU A 1 247 ? -8.725  36.177  -3.140  1.00 43.53 247 A 1 
ATOM 1936 C CG    . GLU A 1 247 ? -8.117  34.776  -3.318  1.00 42.40 247 A 1 
ATOM 1937 C CD    . GLU A 1 247 ? -7.920  34.002  -2.002  1.00 41.36 247 A 1 
ATOM 1938 O OE1   . GLU A 1 247 ? -7.845  32.750  -2.082  1.00 38.81 247 A 1 
ATOM 1939 O OE2   . GLU A 1 247 ? -7.813  34.632  -0.934  1.00 38.93 247 A 1 
ATOM 1940 N N     . ASN A 1 248 ? -9.909  39.129  -4.111  1.00 48.02 248 A 1 
ATOM 1941 C CA    . ASN A 1 248 ? -10.921 40.167  -3.956  1.00 47.61 248 A 1 
ATOM 1942 C C     . ASN A 1 248 ? -11.643 40.531  -5.264  1.00 41.90 248 A 1 
ATOM 1943 O O     . ASN A 1 248 ? -12.844 40.777  -5.225  1.00 40.19 248 A 1 
ATOM 1944 C CB    . ASN A 1 248 ? -10.302 41.408  -3.298  1.00 45.03 248 A 1 
ATOM 1945 C CG    . ASN A 1 248 ? -10.442 41.414  -1.785  1.00 42.50 248 A 1 
ATOM 1946 O OD1   . ASN A 1 248 ? -11.415 40.969  -1.196  1.00 42.14 248 A 1 
ATOM 1947 N ND2   . ASN A 1 248 ? -9.474  41.973  -1.085  1.00 43.97 248 A 1 
ATOM 1948 N N     . GLU A 1 249 ? -10.957 40.522  -6.410  1.00 50.01 249 A 1 
ATOM 1949 C CA    . GLU A 1 249 ? -11.641 40.803  -7.692  1.00 49.82 249 A 1 
ATOM 1950 C C     . GLU A 1 249 ? -12.650 39.710  -8.069  1.00 46.09 249 A 1 
ATOM 1951 O O     . GLU A 1 249 ? -13.688 39.994  -8.670  1.00 42.64 249 A 1 
ATOM 1952 C CB    . GLU A 1 249 ? -10.629 40.991  -8.829  1.00 45.47 249 A 1 
ATOM 1953 C CG    . GLU A 1 249 ? -10.036 42.406  -8.863  1.00 42.29 249 A 1 
ATOM 1954 C CD    . GLU A 1 249 ? -9.286  42.717  -10.177 1.00 40.24 249 A 1 
ATOM 1955 O OE1   . GLU A 1 249 ? -9.229  43.911  -10.543 1.00 36.73 249 A 1 
ATOM 1956 O OE2   . GLU A 1 249 ? -8.772  41.761  -10.820 1.00 37.16 249 A 1 
ATOM 1957 N N     . GLY A 1 250 ? -12.378 38.454  -7.683  1.00 39.08 250 A 1 
ATOM 1958 C CA    . GLY A 1 250 ? -13.267 37.336  -7.996  1.00 37.68 250 A 1 
ATOM 1959 C C     . GLY A 1 250 ? -14.610 37.336  -7.263  1.00 34.87 250 A 1 
ATOM 1960 O O     . GLY A 1 250 ? -15.515 36.587  -7.648  1.00 33.52 250 A 1 
ATOM 1961 N N     . SER A 1 251 ? -14.757 38.158  -6.225  1.00 48.01 251 A 1 
ATOM 1962 C CA    . SER A 1 251 ? -15.994 38.265  -5.449  1.00 46.81 251 A 1 
ATOM 1963 C C     . SER A 1 251 ? -17.025 39.180  -6.117  1.00 43.13 251 A 1 
ATOM 1964 O O     . SER A 1 251 ? -17.651 40.005  -5.441  1.00 41.11 251 A 1 
ATOM 1965 C CB    . SER A 1 251 ? -15.696 38.678  -4.005  1.00 44.41 251 A 1 
ATOM 1966 O OG    . SER A 1 251 ? -16.882 38.663  -3.234  1.00 41.68 251 A 1 
ATOM 1967 N N     . GLU A 1 252 ? -17.226 39.072  -7.421  1.00 39.40 252 A 1 
ATOM 1968 C CA    . GLU A 1 252 ? -18.409 39.663  -8.040  1.00 40.38 252 A 1 
ATOM 1969 C C     . GLU A 1 252 ? -19.656 39.080  -7.358  1.00 35.84 252 A 1 
ATOM 1970 O O     . GLU A 1 252 ? -19.929 37.877  -7.391  1.00 34.27 252 A 1 
ATOM 1971 C CB    . GLU A 1 252 ? -18.467 39.478  -9.557  1.00 38.53 252 A 1 
ATOM 1972 C CG    . GLU A 1 252 ? -17.647 40.535  -10.318 1.00 38.19 252 A 1 
ATOM 1973 C CD    . GLU A 1 252 ? -18.012 40.608  -11.809 1.00 38.36 252 A 1 
ATOM 1974 O OE1   . GLU A 1 252 ? -17.825 41.700  -12.400 1.00 34.34 252 A 1 
ATOM 1975 O OE2   . GLU A 1 252 ? -18.519 39.600  -12.360 1.00 34.85 252 A 1 
ATOM 1976 N N     . CYS A 1 253 ? -20.385 39.974  -6.721  1.00 42.02 253 A 1 
ATOM 1977 C CA    . CYS A 1 253 ? -21.653 39.675  -6.073  1.00 42.77 253 A 1 
ATOM 1978 C C     . CYS A 1 253 ? -22.650 39.195  -7.134  1.00 37.24 253 A 1 
ATOM 1979 O O     . CYS A 1 253 ? -23.382 39.992  -7.712  1.00 37.93 253 A 1 
ATOM 1980 C CB    . CYS A 1 253 ? -22.166 40.928  -5.349  1.00 42.30 253 A 1 
ATOM 1981 S SG    . CYS A 1 253 ? -21.154 41.314  -3.892  1.00 41.19 253 A 1 
ATOM 1982 N N     . ILE A 1 254 ? -22.708 37.881  -7.356  1.00 34.10 254 A 1 
ATOM 1983 C CA    . ILE A 1 254 ? -23.827 37.278  -8.069  1.00 37.78 254 A 1 
ATOM 1984 C C     . ILE A 1 254 ? -25.068 37.571  -7.239  1.00 35.13 254 A 1 
ATOM 1985 O O     . ILE A 1 254 ? -25.362 36.879  -6.262  1.00 33.77 254 A 1 
ATOM 1986 C CB    . ILE A 1 254 ? -23.626 35.768  -8.314  1.00 36.04 254 A 1 
ATOM 1987 C CG1   . ILE A 1 254 ? -22.357 35.523  -9.153  1.00 34.77 254 A 1 
ATOM 1988 C CG2   . ILE A 1 254 ? -24.861 35.186  -9.023  1.00 37.49 254 A 1 
ATOM 1989 C CD1   . ILE A 1 254 ? -22.016 34.051  -9.362  1.00 36.01 254 A 1 
ATOM 1990 N N     . VAL A 1 255 ? -25.763 38.659  -7.599  1.00 41.83 255 A 1 
ATOM 1991 C CA    . VAL A 1 255 ? -27.017 39.055  -6.963  1.00 45.24 255 A 1 
ATOM 1992 C C     . VAL A 1 255 ? -27.975 37.881  -7.151  1.00 41.23 255 A 1 
ATOM 1993 O O     . VAL A 1 255 ? -28.322 37.576  -8.291  1.00 39.60 255 A 1 
ATOM 1994 C CB    . VAL A 1 255 ? -27.594 40.339  -7.575  1.00 43.35 255 A 1 
ATOM 1995 C CG1   . VAL A 1 255 ? -28.905 40.731  -6.891  1.00 40.48 255 A 1 
ATOM 1996 C CG2   . VAL A 1 255 ? -26.620 41.510  -7.430  1.00 43.92 255 A 1 
ATOM 1997 N N     . PRO A 1 256 ? -28.375 37.192  -6.070  1.00 44.49 256 A 1 
ATOM 1998 C CA    . PRO A 1 256 ? -29.283 36.075  -6.208  1.00 46.22 256 A 1 
ATOM 1999 C C     . PRO A 1 256 ? -30.618 36.644  -6.674  1.00 44.93 256 A 1 
ATOM 2000 O O     . PRO A 1 256 ? -31.355 37.234  -5.883  1.00 43.23 256 A 1 
ATOM 2001 C CB    . PRO A 1 256 ? -29.334 35.413  -4.823  1.00 42.94 256 A 1 
ATOM 2002 C CG    . PRO A 1 256 ? -29.010 36.553  -3.868  1.00 42.97 256 A 1 
ATOM 2003 C CD    . PRO A 1 256 ? -28.039 37.427  -4.687  1.00 48.02 256 A 1 
ATOM 2004 N N     . SER A 1 257 ? -30.911 36.525  -7.964  1.00 43.90 257 A 1 
ATOM 2005 C CA    . SER A 1 257 ? -32.196 36.918  -8.516  1.00 47.10 257 A 1 
ATOM 2006 C C     . SER A 1 257 ? -33.258 36.076  -7.822  1.00 45.48 257 A 1 
ATOM 2007 O O     . SER A 1 257 ? -33.411 34.886  -8.081  1.00 44.20 257 A 1 
ATOM 2008 C CB    . SER A 1 257 ? -32.219 36.775  -10.040 1.00 43.66 257 A 1 
ATOM 2009 O OG    . SER A 1 257 ? -31.772 35.505  -10.470 1.00 41.34 257 A 1 
ATOM 2010 N N     . GLN A 1 258 ? -33.940 36.711  -6.872  1.00 36.71 258 A 1 
ATOM 2011 C CA    . GLN A 1 258 ? -35.053 36.098  -6.157  1.00 41.31 258 A 1 
ATOM 2012 C C     . GLN A 1 258 ? -36.158 35.832  -7.174  1.00 38.65 258 A 1 
ATOM 2013 O O     . GLN A 1 258 ? -37.028 36.679  -7.406  1.00 36.66 258 A 1 
ATOM 2014 C CB    . GLN A 1 258 ? -35.552 36.995  -5.016  1.00 39.22 258 A 1 
ATOM 2015 C CG    . GLN A 1 258 ? -34.621 37.050  -3.810  1.00 38.01 258 A 1 
ATOM 2016 C CD    . GLN A 1 258 ? -35.237 37.811  -2.624  1.00 37.76 258 A 1 
ATOM 2017 O OE1   . GLN A 1 258 ? -36.311 38.390  -2.696  1.00 37.16 258 A 1 
ATOM 2018 N NE2   . GLN A 1 258 ? -34.586 37.817  -1.483  1.00 36.52 258 A 1 
ATOM 2019 N N     . SER A 1 259 ? -36.102 34.672  -7.806  1.00 38.39 259 A 1 
ATOM 2020 C CA    . SER A 1 259 ? -37.217 34.193  -8.605  1.00 41.11 259 A 1 
ATOM 2021 C C     . SER A 1 259 ? -38.387 33.995  -7.653  1.00 38.27 259 A 1 
ATOM 2022 O O     . SER A 1 259 ? -38.494 32.982  -6.962  1.00 37.79 259 A 1 
ATOM 2023 C CB    . SER A 1 259 ? -36.849 32.925  -9.380  1.00 39.42 259 A 1 
ATOM 2024 O OG    . SER A 1 259 ? -36.372 31.902  -8.530  1.00 38.19 259 A 1 
ATOM 2025 N N     . THR A 1 260 ? -39.237 35.022  -7.570  1.00 44.09 260 A 1 
ATOM 2026 C CA    . THR A 1 260 ? -40.484 35.005  -6.812  1.00 48.64 260 A 1 
ATOM 2027 C C     . THR A 1 260 ? -41.395 33.973  -7.448  1.00 45.62 260 A 1 
ATOM 2028 O O     . THR A 1 260 ? -42.184 34.270  -8.341  1.00 44.17 260 A 1 
ATOM 2029 C CB    . THR A 1 260 ? -41.133 36.393  -6.766  1.00 44.09 260 A 1 
ATOM 2030 O OG1   . THR A 1 260 ? -41.026 37.049  -8.008  1.00 40.43 260 A 1 
ATOM 2031 C CG2   . THR A 1 260 ? -40.483 37.291  -5.729  1.00 42.00 260 A 1 
ATOM 2032 N N     . ILE A 1 261 ? -41.254 32.731  -7.010  1.00 33.94 261 A 1 
ATOM 2033 C CA    . ILE A 1 261 ? -42.188 31.661  -7.354  1.00 37.83 261 A 1 
ATOM 2034 C C     . ILE A 1 261 ? -43.513 32.058  -6.702  1.00 34.72 261 A 1 
ATOM 2035 O O     . ILE A 1 261 ? -43.772 31.757  -5.538  1.00 33.80 261 A 1 
ATOM 2036 C CB    . ILE A 1 261 ? -41.690 30.267  -6.919  1.00 36.10 261 A 1 
ATOM 2037 C CG1   . ILE A 1 261 ? -40.354 29.938  -7.621  1.00 35.79 261 A 1 
ATOM 2038 C CG2   . ILE A 1 261 ? -42.749 29.198  -7.244  1.00 39.52 261 A 1 
ATOM 2039 C CD1   . ILE A 1 261 ? -39.705 28.624  -7.159  1.00 38.31 261 A 1 
ATOM 2040 N N     . VAL A 1 262 ? -44.322 32.790  -7.469  1.00 37.32 262 A 1 
ATOM 2041 C CA    . VAL A 1 262 ? -45.678 33.161  -7.083  1.00 42.32 262 A 1 
ATOM 2042 C C     . VAL A 1 262 ? -46.458 31.859  -6.942  1.00 38.82 262 A 1 
ATOM 2043 O O     . VAL A 1 262 ? -46.943 31.294  -7.928  1.00 37.81 262 A 1 
ATOM 2044 C CB    . VAL A 1 262 ? -46.325 34.122  -8.103  1.00 39.44 262 A 1 
ATOM 2045 C CG1   . VAL A 1 262 ? -47.730 34.528  -7.650  1.00 37.33 262 A 1 
ATOM 2046 C CG2   . VAL A 1 262 ? -45.500 35.395  -8.268  1.00 42.15 262 A 1 
ATOM 2047 N N     . ARG A 1 263 ? -46.542 31.365  -5.710  1.00 39.49 263 A 1 
ATOM 2048 C CA    . ARG A 1 263 ? -47.445 30.270  -5.357  1.00 44.14 263 A 1 
ATOM 2049 C C     . ARG A 1 263 ? -48.860 30.745  -5.662  1.00 40.40 263 A 1 
ATOM 2050 O O     . ARG A 1 263 ? -49.459 31.449  -4.852  1.00 39.39 263 A 1 
ATOM 2051 C CB    . ARG A 1 263 ? -47.312 29.889  -3.877  1.00 41.45 263 A 1 
ATOM 2052 C CG    . ARG A 1 263 ? -46.077 29.030  -3.570  1.00 40.10 263 A 1 
ATOM 2053 C CD    . ARG A 1 263 ? -46.085 28.607  -2.086  1.00 38.23 263 A 1 
ATOM 2054 N NE    . ARG A 1 263 ? -44.982 27.692  -1.762  1.00 35.25 263 A 1 
ATOM 2055 C CZ    . ARG A 1 263 ? -44.718 27.164  -0.582  1.00 31.76 263 A 1 
ATOM 2056 N NH1   . ARG A 1 263 ? -45.446 27.434  0.469   1.00 29.43 263 A 1 
ATOM 2057 N NH2   . ARG A 1 263 ? -43.720 26.346  -0.421  1.00 27.91 263 A 1 
ATOM 2058 N N     . ARG A 1 264 ? -49.368 30.400  -6.830  1.00 37.97 264 A 1 
ATOM 2059 C CA    . ARG A 1 264 ? -50.775 30.625  -7.138  1.00 41.79 264 A 1 
ATOM 2060 C C     . ARG A 1 264 ? -51.598 29.940  -6.050  1.00 37.10 264 A 1 
ATOM 2061 O O     . ARG A 1 264 ? -51.462 28.728  -5.880  1.00 35.03 264 A 1 
ATOM 2062 C CB    . ARG A 1 264 ? -51.163 30.077  -8.523  1.00 38.80 264 A 1 
ATOM 2063 C CG    . ARG A 1 264 ? -51.084 31.155  -9.609  1.00 37.14 264 A 1 
ATOM 2064 C CD    . ARG A 1 264 ? -51.606 30.617  -10.949 1.00 35.49 264 A 1 
ATOM 2065 N NE    . ARG A 1 264 ? -51.706 31.681  -11.960 1.00 33.07 264 A 1 
ATOM 2066 C CZ    . ARG A 1 264 ? -52.081 31.535  -13.232 1.00 29.95 264 A 1 
ATOM 2067 N NH1   . ARG A 1 264 ? -52.399 30.367  -13.710 1.00 28.31 264 A 1 
ATOM 2068 N NH2   . ARG A 1 264 ? -52.147 32.558  -14.016 1.00 27.75 264 A 1 
ATOM 2069 N N     . PRO A 1 265 ? -52.422 30.690  -5.293  1.00 39.76 265 A 1 
ATOM 2070 C CA    . PRO A 1 265 ? -53.300 30.092  -4.314  1.00 42.90 265 A 1 
ATOM 2071 C C     . PRO A 1 265 ? -54.285 29.206  -5.080  1.00 40.85 265 A 1 
ATOM 2072 O O     . PRO A 1 265 ? -55.008 29.691  -5.955  1.00 38.43 265 A 1 
ATOM 2073 C CB    . PRO A 1 265 ? -53.959 31.257  -3.582  1.00 39.12 265 A 1 
ATOM 2074 C CG    . PRO A 1 265 ? -53.939 32.388  -4.608  1.00 39.33 265 A 1 
ATOM 2075 C CD    . PRO A 1 265 ? -52.650 32.121  -5.408  1.00 44.89 265 A 1 
ATOM 2076 N N     . HIS A 1 266 ? -54.266 27.926  -4.790  1.00 42.80 266 A 1 
ATOM 2077 C CA    . HIS A 1 266 ? -55.294 27.014  -5.267  1.00 46.11 266 A 1 
ATOM 2078 C C     . HIS A 1 266 ? -56.620 27.426  -4.603  1.00 43.69 266 A 1 
ATOM 2079 O O     . HIS A 1 266 ? -56.915 27.016  -3.493  1.00 42.51 266 A 1 
ATOM 2080 C CB    . HIS A 1 266 ? -54.915 25.550  -4.970  1.00 42.79 266 A 1 
ATOM 2081 C CG    . HIS A 1 266 ? -54.565 24.763  -6.207  1.00 40.70 266 A 1 
ATOM 2082 N ND1   . HIS A 1 266 ? -55.451 24.123  -7.044  1.00 39.29 266 A 1 
ATOM 2083 C CD2   . HIS A 1 266 ? -53.320 24.536  -6.722  1.00 38.76 266 A 1 
ATOM 2084 C CE1   . HIS A 1 266 ? -54.758 23.533  -8.022  1.00 35.07 266 A 1 
ATOM 2085 N NE2   . HIS A 1 266 ? -53.455 23.760  -7.868  1.00 35.27 266 A 1 
ATOM 2086 N N     . GLN A 1 267 ? -57.376 28.312  -5.277  1.00 43.69 267 A 1 
ATOM 2087 C CA    . GLN A 1 267 ? -58.732 28.631  -4.872  1.00 47.22 267 A 1 
ATOM 2088 C C     . GLN A 1 267 ? -59.550 27.349  -4.953  1.00 45.71 267 A 1 
ATOM 2089 O O     . GLN A 1 267 ? -59.795 26.815  -6.038  1.00 43.10 267 A 1 
ATOM 2090 C CB    . GLN A 1 267 ? -59.338 29.745  -5.742  1.00 43.41 267 A 1 
ATOM 2091 C CG    . GLN A 1 267 ? -58.891 31.143  -5.305  1.00 40.78 267 A 1 
ATOM 2092 C CD    . GLN A 1 267 ? -59.574 32.263  -6.104  1.00 38.29 267 A 1 
ATOM 2093 O OE1   . GLN A 1 267 ? -60.090 32.058  -7.192  1.00 37.75 267 A 1 
ATOM 2094 N NE2   . GLN A 1 267 ? -59.591 33.468  -5.603  1.00 35.48 267 A 1 
ATOM 2095 N N     . SER A 1 268 ? -59.959 26.864  -3.811  1.00 43.43 268 A 1 
ATOM 2096 C CA    . SER A 1 268 ? -60.926 25.779  -3.664  1.00 45.46 268 A 1 
ATOM 2097 C C     . SER A 1 268 ? -62.312 26.293  -4.054  1.00 43.68 268 A 1 
ATOM 2098 O O     . SER A 1 268 ? -63.123 26.624  -3.193  1.00 40.85 268 A 1 
ATOM 2099 C CB    . SER A 1 268 ? -60.897 25.258  -2.226  1.00 41.23 268 A 1 
ATOM 2100 O OG    . SER A 1 268 ? -61.130 26.301  -1.307  1.00 37.32 268 A 1 
ATOM 2101 N N     . GLY A 1 269 ? -62.554 26.437  -5.371  1.00 39.34 269 A 1 
ATOM 2102 C CA    . GLY A 1 269 ? -63.841 26.876  -5.889  1.00 40.39 269 A 1 
ATOM 2103 C C     . GLY A 1 269 ? -64.923 25.860  -5.521  1.00 37.46 269 A 1 
ATOM 2104 O O     . GLY A 1 269 ? -64.989 24.801  -6.120  1.00 35.15 269 A 1 
ATOM 2105 N N     . TYR A 1 270 ? -65.769 26.223  -4.549  1.00 33.44 270 A 1 
ATOM 2106 C CA    . TYR A 1 270 ? -66.988 25.529  -4.137  1.00 36.31 270 A 1 
ATOM 2107 C C     . TYR A 1 270 ? -68.060 25.616  -5.243  1.00 31.93 270 A 1 
ATOM 2108 O O     . TYR A 1 270 ? -69.074 26.295  -5.078  1.00 30.76 270 A 1 
ATOM 2109 C CB    . TYR A 1 270 ? -67.490 26.140  -2.821  1.00 34.38 270 A 1 
ATOM 2110 C CG    . TYR A 1 270 ? -66.968 25.525  -1.547  1.00 34.85 270 A 1 
ATOM 2111 C CD1   . TYR A 1 270 ? -67.749 24.563  -0.869  1.00 37.70 270 A 1 
ATOM 2112 C CD2   . TYR A 1 270 ? -65.761 25.948  -0.983  1.00 37.91 270 A 1 
ATOM 2113 C CE1   . TYR A 1 270 ? -67.317 24.037  0.354   1.00 34.82 270 A 1 
ATOM 2114 C CE2   . TYR A 1 270 ? -65.316 25.421  0.245   1.00 33.78 270 A 1 
ATOM 2115 C CZ    . TYR A 1 270 ? -66.105 24.469  0.916   1.00 35.05 270 A 1 
ATOM 2116 O OH    . TYR A 1 270 ? -65.693 23.956  2.112   1.00 35.46 270 A 1 
ATOM 2117 N N     . ALA A 1 271 ? -67.797 25.033  -6.399  1.00 36.60 271 A 1 
ATOM 2118 C CA    . ALA A 1 271 ? -68.749 25.124  -7.513  1.00 37.14 271 A 1 
ATOM 2119 C C     . ALA A 1 271 ? -70.126 24.549  -7.106  1.00 33.35 271 A 1 
ATOM 2120 O O     . ALA A 1 271 ? -70.185 23.507  -6.454  1.00 32.08 271 A 1 
ATOM 2121 C CB    . ALA A 1 271 ? -68.153 24.451  -8.749  1.00 34.91 271 A 1 
ATOM 2122 N N     . PRO A 1 272 ? -71.243 25.244  -7.452  1.00 38.75 272 A 1 
ATOM 2123 C CA    . PRO A 1 272 ? -72.532 25.092  -6.786  1.00 41.36 272 A 1 
ATOM 2124 C C     . PRO A 1 272 ? -73.401 23.952  -7.343  1.00 39.35 272 A 1 
ATOM 2125 O O     . PRO A 1 272 ? -73.080 23.281  -8.309  1.00 38.63 272 A 1 
ATOM 2126 C CB    . PRO A 1 272 ? -73.190 26.474  -6.919  1.00 38.34 272 A 1 
ATOM 2127 C CG    . PRO A 1 272 ? -72.665 26.964  -8.263  1.00 39.57 272 A 1 
ATOM 2128 C CD    . PRO A 1 272 ? -71.232 26.449  -8.269  1.00 47.08 272 A 1 
ATOM 2129 N N     . LEU A 1 273 ? -74.536 23.787  -6.705  1.00 35.18 273 A 1 
ATOM 2130 C CA    . LEU A 1 273 ? -75.447 22.638  -6.647  1.00 38.79 273 A 1 
ATOM 2131 C C     . LEU A 1 273 ? -76.503 22.561  -7.783  1.00 36.28 273 A 1 
ATOM 2132 O O     . LEU A 1 273 ? -77.579 22.026  -7.561  1.00 37.05 273 A 1 
ATOM 2133 C CB    . LEU A 1 273 ? -76.097 22.734  -5.250  1.00 35.30 273 A 1 
ATOM 2134 C CG    . LEU A 1 273 ? -76.479 21.428  -4.534  1.00 34.59 273 A 1 
ATOM 2135 C CD1   . LEU A 1 273 ? -76.426 21.660  -3.028  1.00 35.89 273 A 1 
ATOM 2136 C CD2   . LEU A 1 273 ? -77.897 20.962  -4.871  1.00 40.48 273 A 1 
ATOM 2137 N N     . VAL A 1 274 ? -76.317 23.175  -8.953  1.00 30.84 274 A 1 
ATOM 2138 C CA    . VAL A 1 274 ? -77.415 23.500  -9.880  1.00 36.59 274 A 1 
ATOM 2139 C C     . VAL A 1 274 ? -78.136 22.238  -10.399 1.00 33.45 274 A 1 
ATOM 2140 O O     . VAL A 1 274 ? -77.486 21.301  -10.859 1.00 31.97 274 A 1 
ATOM 2141 C CB    . VAL A 1 274 ? -76.977 24.389  -11.054 1.00 33.81 274 A 1 
ATOM 2142 C CG1   . VAL A 1 274 ? -78.152 25.274  -11.483 1.00 33.01 274 A 1 
ATOM 2143 C CG2   . VAL A 1 274 ? -75.799 25.317  -10.750 1.00 38.77 274 A 1 
ATOM 2144 N N     . GLY A 1 275 ? -79.487 22.231  -10.339 1.00 32.74 275 A 1 
ATOM 2145 C CA    . GLY A 1 275 ? -80.284 21.007  -10.304 1.00 33.53 275 A 1 
ATOM 2146 C C     . GLY A 1 275 ? -81.289 20.677  -11.415 1.00 31.37 275 A 1 
ATOM 2147 O O     . GLY A 1 275 ? -81.876 19.600  -11.339 1.00 29.55 275 A 1 
ATOM 2148 N N     . ALA A 1 276 ? -81.613 21.551  -12.359 1.00 35.91 276 A 1 
ATOM 2149 C CA    . ALA A 1 276 ? -82.760 21.432  -13.285 1.00 38.84 276 A 1 
ATOM 2150 C C     . ALA A 1 276 ? -82.591 20.352  -14.396 1.00 36.66 276 A 1 
ATOM 2151 O O     . ALA A 1 276 ? -81.492 19.883  -14.612 1.00 35.45 276 A 1 
ATOM 2152 C CB    . ALA A 1 276 ? -82.953 22.833  -13.884 1.00 35.18 276 A 1 
ATOM 2153 N N     . GLU A 1 277 ? -83.564 19.957  -15.236 1.00 34.55 277 A 1 
ATOM 2154 C CA    . GLU A 1 277 ? -85.037 19.792  -15.104 1.00 39.28 277 A 1 
ATOM 2155 C C     . GLU A 1 277 ? -85.597 18.765  -16.139 1.00 37.18 277 A 1 
ATOM 2156 O O     . GLU A 1 277 ? -86.072 17.705  -15.769 1.00 36.78 277 A 1 
ATOM 2157 C CB    . GLU A 1 277 ? -85.766 21.141  -15.316 1.00 35.03 277 A 1 
ATOM 2158 C CG    . GLU A 1 277 ? -87.205 21.185  -14.776 1.00 35.52 277 A 1 
ATOM 2159 C CD    . GLU A 1 277 ? -87.954 22.478  -15.130 1.00 37.74 277 A 1 
ATOM 2160 O OE1   . GLU A 1 277 ? -88.955 22.782  -14.440 1.00 34.81 277 A 1 
ATOM 2161 O OE2   . GLU A 1 277 ? -87.552 23.151  -16.114 1.00 37.58 277 A 1 
ATOM 2162 N N     . GLN A 1 278 ? -85.645 19.131  -17.392 1.00 34.48 278 A 1 
ATOM 2163 C CA    . GLN A 1 278 ? -86.587 18.662  -18.444 1.00 37.62 278 A 1 
ATOM 2164 C C     . GLN A 1 278 ? -86.060 17.490  -19.330 1.00 35.17 278 A 1 
ATOM 2165 O O     . GLN A 1 278 ? -84.903 17.136  -19.219 1.00 33.54 278 A 1 
ATOM 2166 C CB    . GLN A 1 278 ? -86.898 19.880  -19.340 1.00 34.56 278 A 1 
ATOM 2167 C CG    . GLN A 1 278 ? -87.699 20.981  -18.669 1.00 31.76 278 A 1 
ATOM 2168 C CD    . GLN A 1 278 ? -88.084 22.105  -19.630 1.00 31.32 278 A 1 
ATOM 2169 O OE1   . GLN A 1 278 ? -87.788 22.107  -20.816 1.00 33.48 278 A 1 
ATOM 2170 N NE2   . GLN A 1 278 ? -88.771 23.116  -19.147 1.00 31.78 278 A 1 
ATOM 2171 N N     . ALA A 1 279 ? -86.771 16.903  -20.327 1.00 32.68 279 A 1 
ATOM 2172 C CA    . ALA A 1 279 ? -88.187 16.551  -20.540 1.00 33.45 279 A 1 
ATOM 2173 C C     . ALA A 1 279 ? -88.362 15.419  -21.599 1.00 30.30 279 A 1 
ATOM 2174 O O     . ALA A 1 279 ? -88.444 14.255  -21.245 1.00 29.83 279 A 1 
ATOM 2175 C CB    . ALA A 1 279 ? -89.021 17.774  -20.962 1.00 31.71 279 A 1 
ATOM 2176 N N     . ALA A 1 280 ? -88.561 15.770  -22.869 1.00 34.86 280 A 1 
ATOM 2177 C CA    . ALA A 1 280 ? -89.336 15.025  -23.893 1.00 35.47 280 A 1 
ATOM 2178 C C     . ALA A 1 280 ? -88.496 14.185  -24.903 1.00 31.93 280 A 1 
ATOM 2179 O O     . ALA A 1 280 ? -87.288 14.266  -24.875 1.00 30.88 280 A 1 
ATOM 2180 C CB    . ALA A 1 280 ? -90.156 16.118  -24.598 1.00 33.28 280 A 1 
ATOM 2181 N N     . SER A 1 281 ? -88.993 13.439  -25.901 1.00 48.56 281 A 1 
ATOM 2182 C CA    . SER A 1 281 ? -90.316 12.818  -26.185 1.00 48.20 281 A 1 
ATOM 2183 C C     . SER A 1 281 ? -90.285 11.746  -27.305 1.00 45.96 281 A 1 
ATOM 2184 O O     . SER A 1 281 ? -90.700 10.623  -27.077 1.00 44.00 281 A 1 
ATOM 2185 C CB    . SER A 1 281 ? -91.329 13.899  -26.619 1.00 44.57 281 A 1 
ATOM 2186 O OG    . SER A 1 281 ? -92.494 13.382  -27.187 1.00 39.65 281 A 1 
ATOM 2187 N N     . ALA A 1 282 ? -89.978 12.122  -28.542 1.00 39.68 282 A 1 
ATOM 2188 C CA    . ALA A 1 282 ? -90.523 11.550  -29.797 1.00 40.71 282 A 1 
ATOM 2189 C C     . ALA A 1 282 ? -89.638 10.474  -30.511 1.00 36.81 282 A 1 
ATOM 2190 O O     . ALA A 1 282 ? -88.515 10.279  -30.112 1.00 36.32 282 A 1 
ATOM 2191 C CB    . ALA A 1 282 ? -90.760 12.764  -30.709 1.00 37.89 282 A 1 
ATOM 2192 N N     . THR A 1 283 ? -90.035 9.820   -31.631 1.00 48.70 283 A 1 
ATOM 2193 C CA    . THR A 1 283 ? -91.200 9.004   -32.070 1.00 50.96 283 A 1 
ATOM 2194 C C     . THR A 1 283 ? -90.842 7.881   -33.080 1.00 48.73 283 A 1 
ATOM 2195 O O     . THR A 1 283 ? -91.148 6.734   -32.798 1.00 44.80 283 A 1 
ATOM 2196 C CB    . THR A 1 283 ? -92.296 9.816   -32.802 1.00 43.72 283 A 1 
ATOM 2197 O OG1   . THR A 1 283 ? -91.751 10.886  -33.537 1.00 40.54 283 A 1 
ATOM 2198 C CG2   . THR A 1 283 ? -93.393 10.352  -31.895 1.00 44.04 283 A 1 
ATOM 2199 N N     . ALA A 1 284 ? -90.364 8.219   -34.312 1.00 33.92 284 A 1 
ATOM 2200 C CA    . ALA A 1 284 ? -90.999 7.640   -35.526 1.00 36.39 284 A 1 
ATOM 2201 C C     . ALA A 1 284 ? -90.347 6.396   -36.214 1.00 32.75 284 A 1 
ATOM 2202 O O     . ALA A 1 284 ? -89.572 5.670   -35.624 1.00 31.49 284 A 1 
ATOM 2203 C CB    . ALA A 1 284 ? -91.221 8.794   -36.516 1.00 34.30 284 A 1 
ATOM 2204 N N     . GLY A 1 285 ? -90.804 6.159   -37.500 1.00 40.09 285 A 1 
ATOM 2205 C CA    . GLY A 1 285 ? -90.878 4.867   -38.201 1.00 39.14 285 A 1 
ATOM 2206 C C     . GLY A 1 285 ? -89.724 4.513   -39.186 1.00 36.29 285 A 1 
ATOM 2207 O O     . GLY A 1 285 ? -88.610 4.883   -38.933 1.00 35.43 285 A 1 
ATOM 2208 N N     . ALA A 1 286 ? -89.885 3.841   -40.348 1.00 32.04 286 A 1 
ATOM 2209 C CA    . ALA A 1 286 ? -90.823 2.749   -40.664 1.00 34.35 286 A 1 
ATOM 2210 C C     . ALA A 1 286 ? -90.335 1.820   -41.817 1.00 31.58 286 A 1 
ATOM 2211 O O     . ALA A 1 286 ? -90.466 0.612   -41.697 1.00 30.55 286 A 1 
ATOM 2212 C CB    . ALA A 1 286 ? -92.200 3.309   -41.062 1.00 32.00 286 A 1 
ATOM 2213 N N     . SER A 1 287 ? -89.908 2.335   -43.005 1.00 48.17 287 A 1 
ATOM 2214 C CA    . SER A 1 287 ? -90.241 1.731   -44.327 1.00 49.84 287 A 1 
ATOM 2215 C C     . SER A 1 287 ? -89.282 0.666   -44.916 1.00 48.38 287 A 1 
ATOM 2216 O O     . SER A 1 287 ? -88.242 0.369   -44.368 1.00 45.82 287 A 1 
ATOM 2217 C CB    . SER A 1 287 ? -90.503 2.848   -45.336 1.00 45.09 287 A 1 
ATOM 2218 O OG    . SER A 1 287 ? -89.341 3.622   -45.546 1.00 39.21 287 A 1 
ATOM 2219 N N     . ALA A 1 288 ? -89.679 0.094   -46.086 1.00 37.94 288 A 1 
ATOM 2220 C CA    . ALA A 1 288 ? -89.672 -1.356  -46.347 1.00 40.94 288 A 1 
ATOM 2221 C C     . ALA A 1 288 ? -88.975 -1.933  -47.612 1.00 38.77 288 A 1 
ATOM 2222 O O     . ALA A 1 288 ? -88.702 -3.129  -47.614 1.00 36.67 288 A 1 
ATOM 2223 C CB    . ALA A 1 288 ? -91.151 -1.756  -46.403 1.00 38.19 288 A 1 
ATOM 2224 N N     . TYR A 1 289 ? -88.847 -1.205  -48.698 1.00 34.57 289 A 1 
ATOM 2225 C CA    . TYR A 1 289 ? -88.885 -1.703  -50.100 1.00 37.98 289 A 1 
ATOM 2226 C C     . TYR A 1 289 ? -87.715 -2.624  -50.583 1.00 34.51 289 A 1 
ATOM 2227 O O     . TYR A 1 289 ? -86.709 -2.731  -49.916 1.00 34.11 289 A 1 
ATOM 2228 C CB    . TYR A 1 289 ? -89.039 -0.481  -51.030 1.00 36.31 289 A 1 
ATOM 2229 C CG    . TYR A 1 289 ? -90.432 0.091   -51.118 1.00 38.60 289 A 1 
ATOM 2230 C CD1   . TYR A 1 289 ? -91.388 -0.502  -51.969 1.00 42.36 289 A 1 
ATOM 2231 C CD2   . TYR A 1 289 ? -90.775 1.234   -50.378 1.00 42.92 289 A 1 
ATOM 2232 C CE1   . TYR A 1 289 ? -92.681 0.045   -52.071 1.00 39.04 289 A 1 
ATOM 2233 C CE2   . TYR A 1 289 ? -92.073 1.778   -50.471 1.00 38.25 289 A 1 
ATOM 2234 C CZ    . TYR A 1 289 ? -93.023 1.189   -51.325 1.00 38.44 289 A 1 
ATOM 2235 O OH    . TYR A 1 289 ? -94.286 1.716   -51.421 1.00 36.76 289 A 1 
ATOM 2236 N N     . THR A 1 290 ? -87.735 -3.207  -51.792 1.00 54.57 290 A 1 
ATOM 2237 C CA    . THR A 1 290 ? -88.291 -4.477  -52.315 1.00 56.69 290 A 1 
ATOM 2238 C C     . THR A 1 290 ? -87.379 -5.229  -53.318 1.00 56.91 290 A 1 
ATOM 2239 O O     . THR A 1 290 ? -87.074 -6.387  -53.084 1.00 53.06 290 A 1 
ATOM 2240 C CB    . THR A 1 290 ? -89.598 -4.251  -53.107 1.00 50.30 290 A 1 
ATOM 2241 O OG1   . THR A 1 290 ? -89.487 -3.101  -53.935 1.00 47.82 290 A 1 
ATOM 2242 C CG2   . THR A 1 290 ? -90.838 -4.072  -52.231 1.00 51.35 290 A 1 
ATOM 2243 N N     . ASP A 1 291 ? -87.052 -4.667  -54.455 1.00 47.73 291 A 1 
ATOM 2244 C CA    . ASP A 1 291 ? -86.924 -5.333  -55.796 1.00 51.67 291 A 1 
ATOM 2245 C C     . ASP A 1 291 ? -85.497 -5.805  -56.219 1.00 49.62 291 A 1 
ATOM 2246 O O     . ASP A 1 291 ? -84.537 -5.465  -55.564 1.00 48.54 291 A 1 
ATOM 2247 C CB    . ASP A 1 291 ? -87.456 -4.308  -56.822 1.00 46.75 291 A 1 
ATOM 2248 C CG    . ASP A 1 291 ? -88.983 -4.215  -56.879 1.00 42.57 291 A 1 
ATOM 2249 O OD1   . ASP A 1 291 ? -89.647 -5.259  -56.689 1.00 42.60 291 A 1 
ATOM 2250 O OD2   . ASP A 1 291 ? -89.469 -3.093  -57.142 1.00 42.14 291 A 1 
ATOM 2251 N N     . SER A 1 292 ? -85.210 -6.479  -57.361 1.00 41.13 292 A 1 
ATOM 2252 C CA    . SER A 1 292 ? -85.887 -7.497  -58.200 1.00 44.60 292 A 1 
ATOM 2253 C C     . SER A 1 292 ? -84.918 -8.332  -59.104 1.00 42.94 292 A 1 
ATOM 2254 O O     . SER A 1 292 ? -84.635 -9.478  -58.790 1.00 41.18 292 A 1 
ATOM 2255 C CB    . SER A 1 292 ? -86.951 -6.867  -59.112 1.00 41.11 292 A 1 
ATOM 2256 O OG    . SER A 1 292 ? -87.522 -7.809  -59.998 1.00 37.25 292 A 1 
ATOM 2257 N N     . VAL A 1 293 ? -84.544 -7.846  -60.312 1.00 36.18 293 A 1 
ATOM 2258 C CA    . VAL A 1 293 ? -84.242 -8.635  -61.552 1.00 42.25 293 A 1 
ATOM 2259 C C     . VAL A 1 293 ? -82.777 -8.552  -62.059 1.00 40.60 293 A 1 
ATOM 2260 O O     . VAL A 1 293 ? -82.009 -7.789  -61.501 1.00 39.69 293 A 1 
ATOM 2261 C CB    . VAL A 1 293 ? -85.194 -8.163  -62.681 1.00 39.08 293 A 1 
ATOM 2262 C CG1   . VAL A 1 293 ? -86.568 -8.769  -62.559 1.00 37.59 293 A 1 
ATOM 2263 C CG2   . VAL A 1 293 ? -85.335 -6.639  -62.787 1.00 43.19 293 A 1 
ATOM 2264 N N     . ASN A 1 294 ? -82.214 -9.188  -63.137 1.00 41.35 294 A 1 
ATOM 2265 C CA    . ASN A 1 294 ? -82.524 -10.419 -63.895 1.00 43.85 294 A 1 
ATOM 2266 C C     . ASN A 1 294 ? -81.310 -10.967 -64.726 1.00 40.28 294 A 1 
ATOM 2267 O O     . ASN A 1 294 ? -80.989 -12.129 -64.640 1.00 38.30 294 A 1 
ATOM 2268 C CB    . ASN A 1 294 ? -83.682 -10.162 -64.891 1.00 42.04 294 A 1 
ATOM 2269 C CG    . ASN A 1 294 ? -84.598 -11.352 -65.154 1.00 38.93 294 A 1 
ATOM 2270 O OD1   . ASN A 1 294 ? -84.455 -12.428 -64.622 1.00 40.61 294 A 1 
ATOM 2271 N ND2   . ASN A 1 294 ? -85.605 -11.159 -65.978 1.00 41.59 294 A 1 
ATOM 2272 N N     . ASN A 1 295 ? -80.719 -10.196 -65.674 1.00 40.42 295 A 1 
ATOM 2273 C CA    . ASN A 1 295 ? -80.462 -10.616 -67.084 1.00 42.54 295 A 1 
ATOM 2274 C C     . ASN A 1 295 ? -79.092 -11.273 -67.448 1.00 39.86 295 A 1 
ATOM 2275 O O     . ASN A 1 295 ? -78.163 -11.299 -66.661 1.00 38.06 295 A 1 
ATOM 2276 C CB    . ASN A 1 295 ? -80.798 -9.428  -68.019 1.00 40.04 295 A 1 
ATOM 2277 C CG    . ASN A 1 295 ? -81.983 -9.691  -68.938 1.00 36.44 295 A 1 
ATOM 2278 O OD1   . ASN A 1 295 ? -82.501 -10.780 -69.065 1.00 37.66 295 A 1 
ATOM 2279 N ND2   . ASN A 1 295 ? -82.456 -8.655  -69.613 1.00 37.77 295 A 1 
ATOM 2280 N N     . SER A 1 296 ? -78.960 -11.788 -68.707 1.00 34.93 296 A 1 
ATOM 2281 C CA    . SER A 1 296 ? -78.339 -13.072 -69.095 1.00 38.09 296 A 1 
ATOM 2282 C C     . SER A 1 296 ? -77.089 -13.124 -70.019 1.00 35.48 296 A 1 
ATOM 2283 O O     . SER A 1 296 ? -76.650 -14.234 -70.299 1.00 34.56 296 A 1 
ATOM 2284 C CB    . SER A 1 296 ? -79.420 -13.856 -69.827 1.00 36.35 296 A 1 
ATOM 2285 O OG    . SER A 1 296 ? -79.836 -13.169 -70.988 1.00 34.49 296 A 1 
ATOM 2286 N N     . ILE A 1 297 ? -76.609 -12.048 -70.634 1.00 29.54 297 A 1 
ATOM 2287 C CA    . ILE A 1 297 ? -76.041 -12.038 -72.019 1.00 33.08 297 A 1 
ATOM 2288 C C     . ILE A 1 297 ? -74.740 -12.871 -72.214 1.00 31.99 297 A 1 
ATOM 2289 O O     . ILE A 1 297 ? -73.962 -13.079 -71.298 1.00 30.76 297 A 1 
ATOM 2290 C CB    . ILE A 1 297 ? -75.938 -10.597 -72.554 1.00 31.24 297 A 1 
ATOM 2291 C CG1   . ILE A 1 297 ? -77.286 -9.847  -72.425 1.00 30.65 297 A 1 
ATOM 2292 C CG2   . ILE A 1 297 ? -75.490 -10.570 -74.033 1.00 35.46 297 A 1 
ATOM 2293 C CD1   . ILE A 1 297 ? -77.265 -8.375  -72.846 1.00 34.39 297 A 1 
ATOM 2294 N N     . SER A 1 298 ? -74.498 -13.315 -73.485 1.00 37.14 298 A 1 
ATOM 2295 C CA    . SER A 1 298 ? -73.969 -14.630 -73.910 1.00 38.41 298 A 1 
ATOM 2296 C C     . SER A 1 298 ? -72.586 -14.736 -74.617 1.00 36.12 298 A 1 
ATOM 2297 O O     . SER A 1 298 ? -72.164 -15.869 -74.855 1.00 34.96 298 A 1 
ATOM 2298 C CB    . SER A 1 298 ? -74.974 -15.184 -74.915 1.00 37.27 298 A 1 
ATOM 2299 O OG    . SER A 1 298 ? -75.077 -14.342 -76.053 1.00 34.70 298 A 1 
ATOM 2300 N N     . PHE A 1 299 ? -71.964 -13.677 -75.110 1.00 36.07 299 A 1 
ATOM 2301 C CA    . PHE A 1 299 ? -70.975 -13.728 -76.218 1.00 37.11 299 A 1 
ATOM 2302 C C     . PHE A 1 299 ? -69.659 -14.508 -75.945 1.00 35.99 299 A 1 
ATOM 2303 O O     . PHE A 1 299 ? -69.278 -14.661 -74.796 1.00 34.38 299 A 1 
ATOM 2304 C CB    . PHE A 1 299 ? -70.635 -12.291 -76.639 1.00 34.30 299 A 1 
ATOM 2305 C CG    . PHE A 1 299 ? -71.657 -11.604 -77.508 1.00 34.05 299 A 1 
ATOM 2306 C CD1   . PHE A 1 299 ? -71.701 -11.868 -78.894 1.00 36.07 299 A 1 
ATOM 2307 C CD2   . PHE A 1 299 ? -72.543 -10.665 -76.957 1.00 35.83 299 A 1 
ATOM 2308 C CE1   . PHE A 1 299 ? -72.617 -11.195 -79.722 1.00 32.77 299 A 1 
ATOM 2309 C CE2   . PHE A 1 299 ? -73.465 -10.000 -77.779 1.00 30.61 299 A 1 
ATOM 2310 C CZ    . PHE A 1 299 ? -73.501 -10.263 -79.163 1.00 30.96 299 A 1 
ATOM 2311 N N     . SER A 1 300 ? -68.826 -14.914 -76.934 1.00 35.82 300 A 1 
ATOM 2312 C CA    . SER A 1 300 ? -68.909 -15.779 -78.113 1.00 39.30 300 A 1 
ATOM 2313 C C     . SER A 1 300 ? -67.558 -16.503 -78.390 1.00 37.29 300 A 1 
ATOM 2314 O O     . SER A 1 300 ? -67.390 -17.609 -77.895 1.00 36.32 300 A 1 
ATOM 2315 C CB    . SER A 1 300 ? -69.344 -15.012 -79.367 1.00 37.61 300 A 1 
ATOM 2316 O OG    . SER A 1 300 ? -69.326 -15.838 -80.512 1.00 34.88 300 A 1 
ATOM 2317 N N     . MET A 1 301 ? -66.634 -15.970 -79.247 1.00 40.68 301 A 1 
ATOM 2318 C CA    . MET A 1 301 ? -65.873 -16.804 -80.208 1.00 43.74 301 A 1 
ATOM 2319 C C     . MET A 1 301 ? -64.371 -17.160 -79.932 1.00 43.17 301 A 1 
ATOM 2320 O O     . MET A 1 301 ? -64.113 -18.184 -79.311 1.00 40.55 301 A 1 
ATOM 2321 C CB    . MET A 1 301 ? -66.058 -16.211 -81.624 1.00 40.37 301 A 1 
ATOM 2322 C CG    . MET A 1 301 ? -67.044 -16.987 -82.508 1.00 37.72 301 A 1 
ATOM 2323 S SD    . MET A 1 301 ? -67.094 -16.320 -84.196 1.00 38.01 301 A 1 
ATOM 2324 C CE    . MET A 1 301 ? -68.210 -17.494 -84.978 1.00 34.76 301 A 1 
ATOM 2325 N N     . GLU A 1 302 ? -63.410 -16.469 -80.546 1.00 33.79 302 A 1 
ATOM 2326 C CA    . GLU A 1 302 ? -62.469 -17.024 -81.547 1.00 38.74 302 A 1 
ATOM 2327 C C     . GLU A 1 302 ? -61.044 -17.456 -81.079 1.00 37.47 302 A 1 
ATOM 2328 O O     . GLU A 1 302 ? -60.735 -17.465 -79.896 1.00 35.60 302 A 1 
ATOM 2329 C CB    . GLU A 1 302 ? -62.400 -16.055 -82.749 1.00 35.26 302 A 1 
ATOM 2330 C CG    . GLU A 1 302 ? -62.673 -16.733 -84.100 1.00 33.83 302 A 1 
ATOM 2331 C CD    . GLU A 1 302 ? -62.606 -15.770 -85.290 1.00 34.53 302 A 1 
ATOM 2332 O OE1   . GLU A 1 302 ? -63.084 -16.179 -86.373 1.00 32.46 302 A 1 
ATOM 2333 O OE2   . GLU A 1 302 ? -62.070 -14.647 -85.121 1.00 32.74 302 A 1 
ATOM 2334 N N     . ALA A 1 303 ? -60.148 -17.851 -82.035 1.00 39.27 303 A 1 
ATOM 2335 C CA    . ALA A 1 303 ? -59.338 -19.077 -82.075 1.00 41.70 303 A 1 
ATOM 2336 C C     . ALA A 1 303 ? -57.791 -18.981 -81.901 1.00 39.65 303 A 1 
ATOM 2337 O O     . ALA A 1 303 ? -57.120 -19.970 -82.171 1.00 38.38 303 A 1 
ATOM 2338 C CB    . ALA A 1 303 ? -59.639 -19.728 -83.434 1.00 39.42 303 A 1 
ATOM 2339 N N     . GLY A 1 304 ? -57.223 -17.867 -81.612 1.00 36.67 304 A 1 
ATOM 2340 C CA    . GLY A 1 304 ? -55.849 -17.475 -81.999 1.00 38.47 304 A 1 
ATOM 2341 C C     . GLY A 1 304 ? -54.638 -18.355 -81.622 1.00 36.18 304 A 1 
ATOM 2342 O O     . GLY A 1 304 ? -54.695 -19.313 -80.865 1.00 35.05 304 A 1 
ATOM 2343 N N     . ILE A 1 305 ? -53.493 -17.969 -82.204 1.00 30.96 305 A 1 
ATOM 2344 C CA    . ILE A 1 305 ? -52.320 -18.755 -82.632 1.00 34.87 305 A 1 
ATOM 2345 C C     . ILE A 1 305 ? -51.396 -19.242 -81.488 1.00 32.68 305 A 1 
ATOM 2346 O O     . ILE A 1 305 ? -51.303 -18.666 -80.421 1.00 30.78 305 A 1 
ATOM 2347 C CB    . ILE A 1 305 ? -51.555 -17.921 -83.696 1.00 32.64 305 A 1 
ATOM 2348 C CG1   . ILE A 1 305 ? -52.451 -17.637 -84.925 1.00 30.99 305 A 1 
ATOM 2349 C CG2   . ILE A 1 305 ? -50.242 -18.583 -84.169 1.00 33.79 305 A 1 
ATOM 2350 C CD1   . ILE A 1 305 ? -51.907 -16.557 -85.872 1.00 32.55 305 A 1 
ATOM 2351 N N     . VAL A 1 306 ? -50.618 -20.293 -81.822 1.00 38.03 306 A 1 
ATOM 2352 C CA    . VAL A 1 306 ? -49.859 -21.272 -81.001 1.00 41.94 306 A 1 
ATOM 2353 C C     . VAL A 1 306 ? -48.560 -20.825 -80.259 1.00 38.30 306 A 1 
ATOM 2354 O O     . VAL A 1 306 ? -48.089 -21.630 -79.462 1.00 36.88 306 A 1 
ATOM 2355 C CB    . VAL A 1 306 ? -49.507 -22.470 -81.915 1.00 39.39 306 A 1 
ATOM 2356 C CG1   . VAL A 1 306 ? -48.899 -23.686 -81.217 1.00 36.42 306 A 1 
ATOM 2357 C CG2   . VAL A 1 306 ? -50.729 -23.005 -82.677 1.00 40.81 306 A 1 
ATOM 2358 N N     . PRO A 1 307 ? -47.892 -19.708 -80.536 1.00 38.63 307 A 1 
ATOM 2359 C CA    . PRO A 1 307 ? -46.436 -19.632 -80.662 1.00 41.57 307 A 1 
ATOM 2360 C C     . PRO A 1 307 ? -45.644 -20.241 -79.486 1.00 40.02 307 A 1 
ATOM 2361 O O     . PRO A 1 307 ? -45.921 -20.020 -78.309 1.00 37.61 307 A 1 
ATOM 2362 C CB    . PRO A 1 307 ? -46.083 -18.166 -80.901 1.00 38.22 307 A 1 
ATOM 2363 C CG    . PRO A 1 307 ? -47.251 -17.429 -80.283 1.00 38.09 307 A 1 
ATOM 2364 C CD    . PRO A 1 307 ? -48.433 -18.372 -80.559 1.00 43.22 307 A 1 
ATOM 2365 N N     . ASP A 1 308 ? -44.601 -20.958 -79.875 1.00 52.28 308 A 1 
ATOM 2366 C CA    . ASP A 1 308 ? -43.879 -22.011 -79.145 1.00 53.67 308 A 1 
ATOM 2367 C C     . ASP A 1 308 ? -42.856 -21.513 -78.091 1.00 51.68 308 A 1 
ATOM 2368 O O     . ASP A 1 308 ? -41.842 -22.161 -77.848 1.00 48.97 308 A 1 
ATOM 2369 C CB    . ASP A 1 308 ? -43.175 -22.841 -80.236 1.00 48.75 308 A 1 
ATOM 2370 C CG    . ASP A 1 308 ? -43.062 -24.345 -79.979 1.00 44.07 308 A 1 
ATOM 2371 O OD1   . ASP A 1 308 ? -43.718 -24.855 -79.049 1.00 43.79 308 A 1 
ATOM 2372 O OD2   . ASP A 1 308 ? -42.334 -24.981 -80.777 1.00 43.37 308 A 1 
ATOM 2373 N N     . ASN A 1 309 ? -43.028 -20.301 -77.550 1.00 46.71 309 A 1 
ATOM 2374 C CA    . ASN A 1 309 ? -41.954 -19.594 -76.862 1.00 48.42 309 A 1 
ATOM 2375 C C     . ASN A 1 309 ? -41.401 -20.408 -75.684 1.00 44.90 309 A 1 
ATOM 2376 O O     . ASN A 1 309 ? -42.023 -20.544 -74.627 1.00 42.08 309 A 1 
ATOM 2377 C CB    . ASN A 1 309 ? -42.399 -18.178 -76.453 1.00 44.58 309 A 1 
ATOM 2378 C CG    . ASN A 1 309 ? -41.939 -17.110 -77.443 1.00 40.45 309 A 1 
ATOM 2379 O OD1   . ASN A 1 309 ? -40.916 -17.215 -78.089 1.00 40.55 309 A 1 
ATOM 2380 N ND2   . ASN A 1 309 ? -42.666 -16.031 -77.546 1.00 40.74 309 A 1 
ATOM 2381 N N     . THR A 1 310 ? -40.187 -20.927 -75.910 1.00 48.79 310 A 1 
ATOM 2382 C CA    . THR A 1 310 ? -39.375 -21.683 -74.947 1.00 51.32 310 A 1 
ATOM 2383 C C     . THR A 1 310 ? -39.035 -20.800 -73.749 1.00 49.77 310 A 1 
ATOM 2384 O O     . THR A 1 310 ? -37.992 -20.142 -73.712 1.00 46.96 310 A 1 
ATOM 2385 C CB    . THR A 1 310 ? -38.087 -22.213 -75.597 1.00 45.39 310 A 1 
ATOM 2386 O OG1   . THR A 1 310 ? -37.757 -21.513 -76.773 1.00 40.15 310 A 1 
ATOM 2387 C CG2   . THR A 1 310 ? -38.208 -23.677 -75.977 1.00 42.21 310 A 1 
ATOM 2388 N N     . VAL A 1 311 ? -39.952 -20.765 -72.795 1.00 37.56 311 A 1 
ATOM 2389 C CA    . VAL A 1 311 ? -39.768 -20.010 -71.555 1.00 41.49 311 A 1 
ATOM 2390 C C     . VAL A 1 311 ? -38.621 -20.669 -70.802 1.00 39.49 311 A 1 
ATOM 2391 O O     . VAL A 1 311 ? -38.801 -21.704 -70.168 1.00 37.20 311 A 1 
ATOM 2392 C CB    . VAL A 1 311 ? -41.047 -19.949 -70.705 1.00 37.95 311 A 1 
ATOM 2393 C CG1   . VAL A 1 311 ? -40.849 -19.030 -69.491 1.00 35.79 311 A 1 
ATOM 2394 C CG2   . VAL A 1 311 ? -42.229 -19.400 -71.505 1.00 40.72 311 A 1 
ATOM 2395 N N     . GLN A 1 312 ? -37.424 -20.086 -70.942 1.00 46.96 312 A 1 
ATOM 2396 C CA    . GLN A 1 312 ? -36.295 -20.489 -70.123 1.00 47.90 312 A 1 
ATOM 2397 C C     . GLN A 1 312 ? -36.739 -20.402 -68.665 1.00 46.23 312 A 1 
ATOM 2398 O O     . GLN A 1 312 ? -37.001 -19.319 -68.143 1.00 44.90 312 A 1 
ATOM 2399 C CB    . GLN A 1 312 ? -35.071 -19.595 -70.369 1.00 43.98 312 A 1 
ATOM 2400 C CG    . GLN A 1 312 ? -34.325 -19.931 -71.661 1.00 41.98 312 A 1 
ATOM 2401 C CD    . GLN A 1 312 ? -33.030 -19.132 -71.826 1.00 40.97 312 A 1 
ATOM 2402 O OE1   . GLN A 1 312 ? -32.761 -18.159 -71.151 1.00 39.40 312 A 1 
ATOM 2403 N NE2   . GLN A 1 312 ? -32.169 -19.528 -72.742 1.00 37.91 312 A 1 
ATOM 2404 N N     . SER A 1 313 ? -36.819 -21.577 -68.028 1.00 46.56 313 A 1 
ATOM 2405 C CA    . SER A 1 313 ? -37.092 -21.692 -66.598 1.00 48.33 313 A 1 
ATOM 2406 C C     . SER A 1 313 ? -35.879 -21.163 -65.843 1.00 46.70 313 A 1 
ATOM 2407 O O     . SER A 1 313 ? -35.054 -21.931 -65.346 1.00 43.67 313 A 1 
ATOM 2408 C CB    . SER A 1 313 ? -37.424 -23.139 -66.227 1.00 43.64 313 A 1 
ATOM 2409 O OG    . SER A 1 313 ? -36.383 -24.013 -66.605 1.00 41.31 313 A 1 
ATOM 2410 N N     . SER A 1 314 ? -35.734 -19.836 -65.819 1.00 43.18 314 A 1 
ATOM 2411 C CA    . SER A 1 314 ? -34.763 -19.182 -64.961 1.00 45.65 314 A 1 
ATOM 2412 C C     . SER A 1 314 ? -35.140 -19.569 -63.540 1.00 42.52 314 A 1 
ATOM 2413 O O     . SER A 1 314 ? -36.110 -19.060 -62.981 1.00 40.86 314 A 1 
ATOM 2414 C CB    . SER A 1 314 ? -34.753 -17.663 -65.168 1.00 41.26 314 A 1 
ATOM 2415 O OG    . SER A 1 314 ? -36.043 -17.106 -65.038 1.00 39.27 314 A 1 
ATOM 2416 N N     . ILE A 1 315 ? -34.399 -20.561 -63.040 1.00 47.27 315 A 1 
ATOM 2417 C CA    . ILE A 1 315 ? -34.523 -20.988 -61.651 1.00 48.73 315 A 1 
ATOM 2418 C C     . ILE A 1 315 ? -34.225 -19.731 -60.845 1.00 46.01 315 A 1 
ATOM 2419 O O     . ILE A 1 315 ? -33.065 -19.355 -60.681 1.00 44.27 315 A 1 
ATOM 2420 C CB    . ILE A 1 315 ? -33.566 -22.152 -61.332 1.00 44.35 315 A 1 
ATOM 2421 C CG1   . ILE A 1 315 ? -33.908 -23.391 -62.200 1.00 42.68 315 A 1 
ATOM 2422 C CG2   . ILE A 1 315 ? -33.636 -22.512 -59.838 1.00 44.28 315 A 1 
ATOM 2423 C CD1   . ILE A 1 315 ? -32.883 -24.532 -62.116 1.00 41.28 315 A 1 
ATOM 2424 N N     . LEU A 1 316 ? -35.299 -19.057 -60.416 1.00 49.02 316 A 1 
ATOM 2425 C CA    . LEU A 1 316 ? -35.218 -17.967 -59.458 1.00 49.80 316 A 1 
ATOM 2426 C C     . LEU A 1 316 ? -34.562 -18.566 -58.214 1.00 47.50 316 A 1 
ATOM 2427 O O     . LEU A 1 316 ? -35.223 -19.224 -57.407 1.00 45.48 316 A 1 
ATOM 2428 C CB    . LEU A 1 316 ? -36.625 -17.413 -59.162 1.00 45.19 316 A 1 
ATOM 2429 C CG    . LEU A 1 316 ? -37.156 -16.429 -60.223 1.00 42.23 316 A 1 
ATOM 2430 C CD1   . LEU A 1 316 ? -38.654 -16.173 -60.001 1.00 43.28 316 A 1 
ATOM 2431 C CD2   . LEU A 1 316 ? -36.423 -15.080 -60.148 1.00 44.96 316 A 1 
ATOM 2432 N N     . ARG A 1 317 ? -33.221 -18.404 -58.109 1.00 47.83 317 A 1 
ATOM 2433 C CA    . ARG A 1 317 ? -32.496 -18.719 -56.882 1.00 48.30 317 A 1 
ATOM 2434 C C     . ARG A 1 317 ? -33.239 -17.973 -55.776 1.00 44.78 317 A 1 
ATOM 2435 O O     . ARG A 1 317 ? -33.398 -16.761 -55.911 1.00 42.77 317 A 1 
ATOM 2436 C CB    . ARG A 1 317 ? -31.033 -18.250 -56.948 1.00 44.15 317 A 1 
ATOM 2437 C CG    . ARG A 1 317 ? -30.162 -19.225 -57.758 1.00 40.37 317 A 1 
ATOM 2438 C CD    . ARG A 1 317 ? -28.691 -18.777 -57.706 1.00 39.33 317 A 1 
ATOM 2439 N NE    . ARG A 1 317 ? -27.809 -19.762 -58.349 1.00 35.34 317 A 1 
ATOM 2440 C CZ    . ARG A 1 317 ? -26.484 -19.684 -58.486 1.00 32.49 317 A 1 
ATOM 2441 N NH1   . ARG A 1 317 ? -25.833 -18.644 -58.037 1.00 31.15 317 A 1 
ATOM 2442 N NH2   . ARG A 1 317 ? -25.816 -20.629 -59.051 1.00 29.99 317 A 1 
ATOM 2443 N N     . PRO A 1 318 ? -33.749 -18.665 -54.754 1.00 39.82 318 A 1 
ATOM 2444 C CA    . PRO A 1 318 ? -34.494 -18.014 -53.699 1.00 43.07 318 A 1 
ATOM 2445 C C     . PRO A 1 318 ? -33.615 -16.893 -53.163 1.00 41.93 318 A 1 
ATOM 2446 O O     . PRO A 1 318 ? -32.433 -17.111 -52.891 1.00 40.68 318 A 1 
ATOM 2447 C CB    . PRO A 1 318 ? -34.824 -19.099 -52.663 1.00 38.94 318 A 1 
ATOM 2448 C CG    . PRO A 1 318 ? -33.768 -20.169 -52.912 1.00 38.07 318 A 1 
ATOM 2449 C CD    . PRO A 1 318 ? -33.511 -20.060 -54.422 1.00 43.23 318 A 1 
ATOM 2450 N N     . ALA A 1 319 ? -34.170 -15.696 -53.134 1.00 42.87 319 A 1 
ATOM 2451 C CA    . ALA A 1 319 ? -33.447 -14.503 -52.728 1.00 45.62 319 A 1 
ATOM 2452 C C     . ALA A 1 319 ? -32.766 -14.754 -51.377 1.00 44.29 319 A 1 
ATOM 2453 O O     . ALA A 1 319 ? -33.315 -15.433 -50.508 1.00 42.33 319 A 1 
ATOM 2454 C CB    . ALA A 1 319 ? -34.395 -13.311 -52.692 1.00 41.06 319 A 1 
ATOM 2455 N N     . GLY A 1 320 ? -31.553 -14.255 -51.270 1.00 39.26 320 A 1 
ATOM 2456 C CA    . GLY A 1 320 ? -30.708 -14.507 -50.110 1.00 41.34 320 A 1 
ATOM 2457 C C     . GLY A 1 320 ? -31.487 -14.227 -48.834 1.00 40.78 320 A 1 
ATOM 2458 O O     . GLY A 1 320 ? -32.045 -13.144 -48.671 1.00 38.56 320 A 1 
ATOM 2459 N N     . ALA A 1 321 ? -31.522 -15.222 -47.955 1.00 42.11 321 A 1 
ATOM 2460 C CA    . ALA A 1 321 ? -32.014 -15.020 -46.598 1.00 44.33 321 A 1 
ATOM 2461 C C     . ALA A 1 321 ? -31.229 -13.821 -46.057 1.00 42.78 321 A 1 
ATOM 2462 O O     . ALA A 1 321 ? -30.010 -13.909 -45.901 1.00 42.44 321 A 1 
ATOM 2463 C CB    . ALA A 1 321 ? -31.781 -16.281 -45.779 1.00 40.50 321 A 1 
ATOM 2464 N N     . ILE A 1 322 ? -31.922 -12.702 -45.870 1.00 40.85 322 A 1 
ATOM 2465 C CA    . ILE A 1 322 ? -31.329 -11.521 -45.262 1.00 44.17 322 A 1 
ATOM 2466 C C     . ILE A 1 322 ? -30.805 -12.028 -43.932 1.00 43.67 322 A 1 
ATOM 2467 O O     . ILE A 1 322 ? -31.591 -12.487 -43.092 1.00 42.16 322 A 1 
ATOM 2468 C CB    . ILE A 1 322 ? -32.344 -10.373 -45.111 1.00 40.90 322 A 1 
ATOM 2469 C CG1   . ILE A 1 322 ? -32.842 -9.910  -46.500 1.00 39.59 322 A 1 
ATOM 2470 C CG2   . ILE A 1 322 ? -31.712 -9.193  -44.352 1.00 42.81 322 A 1 
ATOM 2471 C CD1   . ILE A 1 322 ? -33.997 -8.900  -46.452 1.00 40.16 322 A 1 
ATOM 2472 N N     . GLY A 1 323 ? -29.476 -12.007 -43.756 1.00 40.57 323 A 1 
ATOM 2473 C CA    . GLY A 1 323 ? -28.822 -12.329 -42.503 1.00 41.93 323 A 1 
ATOM 2474 C C     . GLY A 1 323 ? -29.157 -11.242 -41.483 1.00 40.70 323 A 1 
ATOM 2475 O O     . GLY A 1 323 ? -28.285 -10.462 -41.126 1.00 39.98 323 A 1 
ATOM 2476 N N     . LEU A 1 324 ? -30.406 -11.201 -41.066 1.00 42.54 324 A 1 
ATOM 2477 C CA    . LEU A 1 324 ? -30.925 -10.350 -39.999 1.00 44.19 324 A 1 
ATOM 2478 C C     . LEU A 1 324 ? -30.205 -10.605 -38.677 1.00 43.78 324 A 1 
ATOM 2479 O O     . LEU A 1 324 ? -30.205 -9.743  -37.800 1.00 41.38 324 A 1 
ATOM 2480 C CB    . LEU A 1 324 ? -32.437 -10.620 -39.822 1.00 38.70 324 A 1 
ATOM 2481 C CG    . LEU A 1 324 ? -33.341 -9.735  -40.681 1.00 35.98 324 A 1 
ATOM 2482 C CD1   . LEU A 1 324 ? -34.758 -10.290 -40.672 1.00 37.77 324 A 1 
ATOM 2483 C CD2   . LEU A 1 324 ? -33.389 -8.301  -40.130 1.00 40.10 324 A 1 
ATOM 2484 N N     . PHE A 1 325 ? -29.544 -11.758 -38.532 1.00 42.81 325 A 1 
ATOM 2485 C CA    . PHE A 1 325 ? -28.632 -12.050 -37.424 1.00 43.52 325 A 1 
ATOM 2486 C C     . PHE A 1 325 ? -27.243 -11.411 -37.596 1.00 43.54 325 A 1 
ATOM 2487 O O     . PHE A 1 325 ? -26.303 -11.831 -36.923 1.00 40.19 325 A 1 
ATOM 2488 C CB    . PHE A 1 325 ? -28.544 -13.554 -37.184 1.00 38.10 325 A 1 
ATOM 2489 C CG    . PHE A 1 325 ? -29.853 -14.185 -36.780 1.00 36.80 325 A 1 
ATOM 2490 C CD1   . PHE A 1 325 ? -30.313 -14.049 -35.465 1.00 36.51 325 A 1 
ATOM 2491 C CD2   . PHE A 1 325 ? -30.610 -14.913 -37.717 1.00 36.32 325 A 1 
ATOM 2492 C CE1   . PHE A 1 325 ? -31.517 -14.656 -35.081 1.00 33.71 325 A 1 
ATOM 2493 C CE2   . PHE A 1 325 ? -31.815 -15.513 -37.342 1.00 33.11 325 A 1 
ATOM 2494 C CZ    . PHE A 1 325 ? -32.267 -15.392 -36.019 1.00 36.13 325 A 1 
ATOM 2495 N N     . SER A 1 326 ? -27.081 -10.368 -38.410 1.00 36.12 326 A 1 
ATOM 2496 C CA    . SER A 1 326 ? -26.225 -9.280  -37.970 1.00 38.26 326 A 1 
ATOM 2497 C C     . SER A 1 326 ? -26.905 -8.654  -36.753 1.00 37.82 326 A 1 
ATOM 2498 O O     . SER A 1 326 ? -27.447 -7.557  -36.824 1.00 35.85 326 A 1 
ATOM 2499 C CB    . SER A 1 326 ? -25.936 -8.266  -39.083 1.00 34.81 326 A 1 
ATOM 2500 O OG    . SER A 1 326 ? -27.114 -7.666  -39.567 1.00 32.85 326 A 1 
ATOM 2501 N N     . SER A 1 327 ? -26.943 -9.415  -35.628 1.00 38.89 327 A 1 
ATOM 2502 C CA    . SER A 1 327 ? -27.045 -8.783  -34.323 1.00 39.63 327 A 1 
ATOM 2503 C C     . SER A 1 327 ? -26.054 -7.638  -34.405 1.00 39.04 327 A 1 
ATOM 2504 O O     . SER A 1 327 ? -24.877 -7.927  -34.686 1.00 36.42 327 A 1 
ATOM 2505 C CB    . SER A 1 327 ? -26.644 -9.744  -33.201 1.00 35.48 327 A 1 
ATOM 2506 O OG    . SER A 1 327 ? -25.367 -10.308 -33.428 1.00 34.26 327 A 1 
ATOM 2507 N N     . PRO A 1 328 ? -26.489 -6.367  -34.313 1.00 32.74 328 A 1 
ATOM 2508 C CA    . PRO A 1 328 ? -25.528 -5.304  -34.257 1.00 33.23 328 A 1 
ATOM 2509 C C     . PRO A 1 328 ? -24.658 -5.686  -33.068 1.00 33.76 328 A 1 
ATOM 2510 O O     . PRO A 1 328 ? -25.111 -5.665  -31.924 1.00 32.31 328 A 1 
ATOM 2511 C CB    . PRO A 1 328 ? -26.338 -4.016  -34.053 1.00 30.03 328 A 1 
ATOM 2512 C CG    . PRO A 1 328 ? -27.625 -4.498  -33.403 1.00 29.61 328 A 1 
ATOM 2513 C CD    . PRO A 1 328 ? -27.811 -5.910  -33.970 1.00 34.31 328 A 1 
ATOM 2514 N N     . SER A 1 329 ? -23.463 -6.181  -33.373 1.00 35.05 329 A 1 
ATOM 2515 C CA    . SER A 1 329 ? -22.413 -6.256  -32.398 1.00 35.98 329 A 1 
ATOM 2516 C C     . SER A 1 329 ? -22.165 -4.786  -32.079 1.00 35.77 329 A 1 
ATOM 2517 O O     . SER A 1 329 ? -21.309 -4.140  -32.666 1.00 34.51 329 A 1 
ATOM 2518 C CB    . SER A 1 329 ? -21.185 -7.004  -32.934 1.00 33.01 329 A 1 
ATOM 2519 O OG    . SER A 1 329 ? -20.747 -6.462  -34.167 1.00 30.76 329 A 1 
ATOM 2520 N N     . LEU A 1 330 ? -22.975 -4.279  -31.177 1.00 42.01 330 A 1 
ATOM 2521 C CA    . LEU A 1 330 ? -22.588 -3.276  -30.230 1.00 40.95 330 A 1 
ATOM 2522 C C     . LEU A 1 330 ? -21.402 -3.884  -29.464 1.00 40.91 330 A 1 
ATOM 2523 O O     . LEU A 1 330 ? -21.463 -4.137  -28.269 1.00 38.47 330 A 1 
ATOM 2524 C CB    . LEU A 1 330 ? -23.771 -2.898  -29.325 1.00 36.28 330 A 1 
ATOM 2525 C CG    . LEU A 1 330 ? -24.901 -2.110  -30.009 1.00 32.64 330 A 1 
ATOM 2526 C CD1   . LEU A 1 330 ? -26.155 -2.104  -29.124 1.00 33.54 330 A 1 
ATOM 2527 C CD2   . LEU A 1 330 ? -24.500 -0.654  -30.252 1.00 35.04 330 A 1 
ATOM 2528 N N     . GLN A 1 331 ? -20.311 -4.161  -30.194 1.00 41.79 331 A 1 
ATOM 2529 C CA    . GLN A 1 331 ? -18.977 -3.923  -29.727 1.00 42.48 331 A 1 
ATOM 2530 C C     . GLN A 1 331 ? -18.975 -2.416  -29.406 1.00 42.24 331 A 1 
ATOM 2531 O O     . GLN A 1 331 ? -18.466 -1.606  -30.167 1.00 40.83 331 A 1 
ATOM 2532 C CB    . GLN A 1 331 ? -17.914 -4.282  -30.778 1.00 39.65 331 A 1 
ATOM 2533 C CG    . GLN A 1 331 ? -17.792 -5.787  -31.030 1.00 35.32 331 A 1 
ATOM 2534 C CD    . GLN A 1 331 ? -16.651 -6.136  -32.003 1.00 33.26 331 A 1 
ATOM 2535 O OE1   . GLN A 1 331 ? -16.057 -5.304  -32.647 1.00 30.16 331 A 1 
ATOM 2536 N NE2   . GLN A 1 331 ? -16.314 -7.393  -32.153 1.00 30.59 331 A 1 
ATOM 2537 N N     . THR A 1 332 ? -19.660 -2.040  -28.329 1.00 48.00 332 A 1 
ATOM 2538 C CA    . THR A 1 332 ? -19.300 -0.841  -27.593 1.00 50.13 332 A 1 
ATOM 2539 C C     . THR A 1 332 ? -17.793 -0.965  -27.461 1.00 52.26 332 A 1 
ATOM 2540 O O     . THR A 1 332 ? -17.357 -1.967  -26.875 1.00 49.30 332 A 1 
ATOM 2541 C CB    . THR A 1 332 ? -19.944 -0.818  -26.204 1.00 44.91 332 A 1 
ATOM 2542 O OG1   . THR A 1 332 ? -19.934 -2.099  -25.599 1.00 40.08 332 A 1 
ATOM 2543 C CG2   . THR A 1 332 ? -21.398 -0.367  -26.271 1.00 39.65 332 A 1 
ATOM 2544 N N     . PRO A 1 333 ? -17.025 -0.096  -28.130 1.00 48.33 333 A 1 
ATOM 2545 C CA    . PRO A 1 333 ? -15.587 -0.263  -28.204 1.00 46.68 333 A 1 
ATOM 2546 C C     . PRO A 1 333 ? -15.096 -0.434  -26.765 1.00 48.74 333 A 1 
ATOM 2547 O O     . PRO A 1 333 ? -15.368 0.412   -25.913 1.00 49.04 333 A 1 
ATOM 2548 C CB    . PRO A 1 333 ? -15.061 0.994   -28.908 1.00 42.20 333 A 1 
ATOM 2549 C CG    . PRO A 1 333 ? -16.201 2.002   -28.798 1.00 40.83 333 A 1 
ATOM 2550 C CD    . PRO A 1 333 ? -17.451 1.124   -28.770 1.00 43.82 333 A 1 
ATOM 2551 N N     . LEU A 1 334 ? -14.497 -1.591  -26.488 1.00 65.44 334 A 1 
ATOM 2552 C CA    . LEU A 1 334 ? -14.063 -1.954  -25.134 1.00 66.11 334 A 1 
ATOM 2553 C C     . LEU A 1 334 ? -13.031 -0.960  -24.606 1.00 70.99 334 A 1 
ATOM 2554 O O     . LEU A 1 334 ? -12.751 -0.945  -23.417 1.00 65.77 334 A 1 
ATOM 2555 C CB    . LEU A 1 334 ? -13.486 -3.381  -25.144 1.00 58.48 334 A 1 
ATOM 2556 C CG    . LEU A 1 334 ? -14.547 -4.494  -25.108 1.00 52.73 334 A 1 
ATOM 2557 C CD1   . LEU A 1 334 ? -13.903 -5.845  -25.425 1.00 49.45 334 A 1 
ATOM 2558 C CD2   . LEU A 1 334 ? -15.203 -4.609  -23.723 1.00 50.51 334 A 1 
ATOM 2559 N N     . HIS A 1 335 ? -12.518 -0.117  -25.488 1.00 72.89 335 A 1 
ATOM 2560 C CA    . HIS A 1 335 ? -11.668 1.016   -25.150 1.00 76.96 335 A 1 
ATOM 2561 C C     . HIS A 1 335 ? -12.531 2.246   -24.848 1.00 80.05 335 A 1 
ATOM 2562 O O     . HIS A 1 335 ? -13.412 2.612   -25.623 1.00 72.85 335 A 1 
ATOM 2563 C CB    . HIS A 1 335 ? -10.697 1.243   -26.302 1.00 65.73 335 A 1 
ATOM 2564 C CG    . HIS A 1 335 ? -9.536  2.097   -25.897 1.00 57.02 335 A 1 
ATOM 2565 N ND1   . HIS A 1 335 ? -9.522  3.469   -25.860 1.00 50.90 335 A 1 
ATOM 2566 C CD2   . HIS A 1 335 ? -8.321  1.665   -25.453 1.00 49.31 335 A 1 
ATOM 2567 C CE1   . HIS A 1 335 ? -8.331  3.858   -25.403 1.00 45.03 335 A 1 
ATOM 2568 N NE2   . HIS A 1 335 ? -7.566  2.797   -25.148 1.00 47.21 335 A 1 
ATOM 2569 N N     . PHE A 1 336 ? -12.301 2.895   -23.713 1.00 72.58 336 A 1 
ATOM 2570 C CA    . PHE A 1 336 ? -12.924 4.188   -23.446 1.00 75.06 336 A 1 
ATOM 2571 C C     . PHE A 1 336 ? -12.437 5.229   -24.463 1.00 77.58 336 A 1 
ATOM 2572 O O     . PHE A 1 336 ? -11.264 5.245   -24.847 1.00 74.09 336 A 1 
ATOM 2573 C CB    . PHE A 1 336 ? -12.647 4.640   -22.011 1.00 68.07 336 A 1 
ATOM 2574 C CG    . PHE A 1 336 ? -13.446 3.907   -20.953 1.00 69.35 336 A 1 
ATOM 2575 C CD1   . PHE A 1 336 ? -14.848 3.919   -20.994 1.00 67.48 336 A 1 
ATOM 2576 C CD2   . PHE A 1 336 ? -12.791 3.225   -19.910 1.00 65.00 336 A 1 
ATOM 2577 C CE1   . PHE A 1 336 ? -15.599 3.237   -20.018 1.00 59.44 336 A 1 
ATOM 2578 C CE2   . PHE A 1 336 ? -13.537 2.544   -18.934 1.00 61.40 336 A 1 
ATOM 2579 C CZ    . PHE A 1 336 ? -14.941 2.541   -18.984 1.00 62.53 336 A 1 
ATOM 2580 N N     . SER A 1 337 ? -13.327 6.145   -24.873 1.00 78.23 337 A 1 
ATOM 2581 C CA    . SER A 1 337 ? -12.892 7.342   -25.586 1.00 80.57 337 A 1 
ATOM 2582 C C     . SER A 1 337 ? -11.873 8.115   -24.743 1.00 83.00 337 A 1 
ATOM 2583 O O     . SER A 1 337 ? -11.878 8.030   -23.509 1.00 77.11 337 A 1 
ATOM 2584 C CB    . SER A 1 337 ? -14.096 8.218   -25.939 1.00 72.43 337 A 1 
ATOM 2585 O OG    . SER A 1 337 ? -14.717 8.718   -24.784 1.00 61.78 337 A 1 
ATOM 2586 N N     . SER A 1 338 ? -11.009 8.910   -25.379 1.00 84.51 338 A 1 
ATOM 2587 C CA    . SER A 1 338 ? -9.998  9.710   -24.664 1.00 86.99 338 A 1 
ATOM 2588 C C     . SER A 1 338 ? -10.611 10.515  -23.506 1.00 88.86 338 A 1 
ATOM 2589 O O     . SER A 1 338 ? -10.142 10.433  -22.375 1.00 85.11 338 A 1 
ATOM 2590 C CB    . SER A 1 338 ? -9.271  10.635  -25.652 1.00 80.49 338 A 1 
ATOM 2591 O OG    . SER A 1 338 ? -8.377  11.482  -24.975 1.00 68.35 338 A 1 
ATOM 2592 N N     . LYS A 1 339 ? -11.754 11.172  -23.748 1.00 90.93 339 A 1 
ATOM 2593 C CA    . LYS A 1 339 ? -12.481 11.932  -22.711 1.00 91.58 339 A 1 
ATOM 2594 C C     . LYS A 1 339 ? -12.997 11.050  -21.565 1.00 92.95 339 A 1 
ATOM 2595 O O     . LYS A 1 339 ? -12.949 11.447  -20.402 1.00 90.43 339 A 1 
ATOM 2596 C CB    . LYS A 1 339 ? -13.659 12.685  -23.337 1.00 88.62 339 A 1 
ATOM 2597 C CG    . LYS A 1 339 ? -13.204 13.808  -24.269 1.00 77.00 339 A 1 
ATOM 2598 C CD    . LYS A 1 339 ? -14.406 14.617  -24.773 1.00 71.69 339 A 1 
ATOM 2599 C CE    . LYS A 1 339 ? -13.925 15.756  -25.652 1.00 61.28 339 A 1 
ATOM 2600 N NZ    . LYS A 1 339 ? -15.037 16.609  -26.136 1.00 53.59 339 A 1 
ATOM 2601 N N     . GLU A 1 340 ? -13.519 9.855   -21.863 1.00 92.11 340 A 1 
ATOM 2602 C CA    . GLU A 1 340 ? -13.965 8.923   -20.836 1.00 92.60 340 A 1 
ATOM 2603 C C     . GLU A 1 340 ? -12.782 8.388   -20.034 1.00 93.89 340 A 1 
ATOM 2604 O O     . GLU A 1 340 ? -12.858 8.313   -18.807 1.00 91.60 340 A 1 
ATOM 2605 C CB    . GLU A 1 340 ? -14.740 7.751   -21.448 1.00 89.49 340 A 1 
ATOM 2606 C CG    . GLU A 1 340 ? -16.128 8.159   -21.942 1.00 77.13 340 A 1 
ATOM 2607 C CD    . GLU A 1 340 ? -16.757 7.066   -22.800 1.00 71.53 340 A 1 
ATOM 2608 O OE1   . GLU A 1 340 ? -17.977 6.826   -22.638 1.00 64.42 340 A 1 
ATOM 2609 O OE2   . GLU A 1 340 ? -16.024 6.481   -23.628 1.00 64.81 340 A 1 
ATOM 2610 N N     . ARG A 1 341 ? -11.661 8.069   -20.711 1.00 91.01 341 A 1 
ATOM 2611 C CA    . ARG A 1 341 ? -10.441 7.613   -20.048 1.00 92.36 341 A 1 
ATOM 2612 C C     . ARG A 1 341 ? -9.888  8.693   -19.117 1.00 93.50 341 A 1 
ATOM 2613 O O     . ARG A 1 341 ? -9.610  8.383   -17.957 1.00 91.59 341 A 1 
ATOM 2614 C CB    . ARG A 1 341 ? -9.417  7.164   -21.103 1.00 90.38 341 A 1 
ATOM 2615 C CG    . ARG A 1 341 ? -8.209  6.502   -20.456 1.00 86.62 341 A 1 
ATOM 2616 C CD    . ARG A 1 341 ? -7.259  5.925   -21.533 1.00 84.58 341 A 1 
ATOM 2617 N NE    . ARG A 1 341 ? -6.031  5.415   -20.898 1.00 83.36 341 A 1 
ATOM 2618 C CZ    . ARG A 1 341 ? -5.030  6.178   -20.474 1.00 83.88 341 A 1 
ATOM 2619 N NH1   . ARG A 1 341 ? -5.001  7.450   -20.702 1.00 73.56 341 A 1 
ATOM 2620 N NH2   . ARG A 1 341 ? -4.050  5.673   -19.783 1.00 78.17 341 A 1 
ATOM 2621 N N     . GLU A 1 342 ? -9.812  9.942   -19.553 1.00 93.23 342 A 1 
ATOM 2622 C CA    . GLU A 1 342 ? -9.438  11.089  -18.711 1.00 93.45 342 A 1 
ATOM 2623 C C     . GLU A 1 342 ? -10.326 11.198  -17.458 1.00 94.35 342 A 1 
ATOM 2624 O O     . GLU A 1 342 ? -9.821  11.326  -16.344 1.00 93.05 342 A 1 
ATOM 2625 C CB    . GLU A 1 342 ? -9.561  12.392  -19.517 1.00 91.55 342 A 1 
ATOM 2626 C CG    . GLU A 1 342 ? -8.434  12.615  -20.525 1.00 78.36 342 A 1 
ATOM 2627 C CD    . GLU A 1 342 ? -8.739  13.768  -21.494 1.00 72.50 342 A 1 
ATOM 2628 O OE1   . GLU A 1 342 ? -8.109  13.810  -22.567 1.00 65.43 342 A 1 
ATOM 2629 O OE2   . GLU A 1 342 ? -9.636  14.585  -21.183 1.00 64.95 342 A 1 
ATOM 2630 N N     . ALA A 1 343 ? -11.647 11.037  -17.614 1.00 93.92 343 A 1 
ATOM 2631 C CA    . ALA A 1 343 ? -12.566 11.024  -16.480 1.00 93.74 343 A 1 
ATOM 2632 C C     . ALA A 1 343 ? -12.293 9.853   -15.515 1.00 94.25 343 A 1 
ATOM 2633 O O     . ALA A 1 343 ? -12.406 10.011  -14.290 1.00 92.74 343 A 1 
ATOM 2634 C CB    . ALA A 1 343 ? -14.003 11.003  -17.014 1.00 92.28 343 A 1 
ATOM 2635 N N     . ARG A 1 344 ? -11.899 8.663   -16.016 1.00 95.19 344 A 1 
ATOM 2636 C CA    . ARG A 1 344 ? -11.500 7.517   -15.182 1.00 95.12 344 A 1 
ATOM 2637 C C     . ARG A 1 344 ? -10.174 7.760   -14.458 1.00 95.71 344 A 1 
ATOM 2638 O O     . ARG A 1 344 ? -10.056 7.425   -13.283 1.00 94.42 344 A 1 
ATOM 2639 C CB    . ARG A 1 344 ? -11.407 6.212   -16.000 1.00 94.18 344 A 1 
ATOM 2640 C CG    . ARG A 1 344 ? -12.711 5.782   -16.684 1.00 90.72 344 A 1 
ATOM 2641 C CD    . ARG A 1 344 ? -13.861 5.567   -15.717 1.00 87.47 344 A 1 
ATOM 2642 N NE    . ARG A 1 344 ? -15.129 5.490   -16.459 1.00 82.74 344 A 1 
ATOM 2643 C CZ    . ARG A 1 344 ? -16.309 5.315   -15.918 1.00 79.43 344 A 1 
ATOM 2644 N NH1   . ARG A 1 344 ? -16.461 5.117   -14.628 1.00 70.52 344 A 1 
ATOM 2645 N NH2   . ARG A 1 344 ? -17.381 5.367   -16.660 1.00 72.71 344 A 1 
ATOM 2646 N N     . VAL A 1 345 ? -9.205  8.389   -15.126 1.00 95.24 345 A 1 
ATOM 2647 C CA    . VAL A 1 345 ? -7.928  8.780   -14.512 1.00 95.58 345 A 1 
ATOM 2648 C C     . VAL A 1 345 ? -8.157  9.811   -13.410 1.00 95.74 345 A 1 
ATOM 2649 O O     . VAL A 1 345 ? -7.651  9.642   -12.297 1.00 94.93 345 A 1 
ATOM 2650 C CB    . VAL A 1 345 ? -6.931  9.290   -15.565 1.00 94.89 345 A 1 
ATOM 2651 C CG1   . VAL A 1 345 ? -5.650  9.834   -14.918 1.00 91.79 345 A 1 
ATOM 2652 C CG2   . VAL A 1 345 ? -6.524  8.157   -16.517 1.00 91.50 345 A 1 
ATOM 2653 N N     . LEU A 1 346 ? -8.981  10.827  -13.656 1.00 95.53 346 A 1 
ATOM 2654 C CA    . LEU A 1 346 ? -9.325  11.825  -12.645 1.00 95.47 346 A 1 
ATOM 2655 C C     . LEU A 1 346 ? -9.997  11.177  -11.427 1.00 95.81 346 A 1 
ATOM 2656 O O     . LEU A 1 346 ? -9.591  11.408  -10.281 1.00 94.94 346 A 1 
ATOM 2657 C CB    . LEU A 1 346 ? -10.225 12.893  -13.287 1.00 94.49 346 A 1 
ATOM 2658 C CG    . LEU A 1 346 ? -10.598 14.046  -12.332 1.00 84.32 346 A 1 
ATOM 2659 C CD1   . LEU A 1 346 ? -9.366  14.820  -11.857 1.00 79.07 346 A 1 
ATOM 2660 C CD2   . LEU A 1 346 ? -11.548 15.015  -13.044 1.00 80.31 346 A 1 
ATOM 2661 N N     . ARG A 1 347 ? -10.971 10.273  -11.652 1.00 95.35 347 A 1 
ATOM 2662 C CA    . ARG A 1 347 ? -11.635 9.531   -10.576 1.00 95.21 347 A 1 
ATOM 2663 C C     . ARG A 1 347 ? -10.669 8.638   -9.796  1.00 95.60 347 A 1 
ATOM 2664 O O     . ARG A 1 347 ? -10.785 8.532   -8.569  1.00 94.37 347 A 1 
ATOM 2665 C CB    . ARG A 1 347 ? -12.804 8.746   -11.159 1.00 94.00 347 A 1 
ATOM 2666 C CG    . ARG A 1 347 ? -13.611 8.060   -10.047 1.00 86.39 347 A 1 
ATOM 2667 C CD    . ARG A 1 347 ? -14.958 7.586   -10.595 1.00 81.08 347 A 1 
ATOM 2668 N NE    . ARG A 1 347 ? -15.676 6.766   -9.581  1.00 74.00 347 A 1 
ATOM 2669 C CZ    . ARG A 1 347 ? -15.527 5.479   -9.435  1.00 67.87 347 A 1 
ATOM 2670 N NH1   . ARG A 1 347 ? -14.705 4.817   -10.194 1.00 60.23 347 A 1 
ATOM 2671 N NH2   . ARG A 1 347 ? -16.197 4.801   -8.547  1.00 60.52 347 A 1 
ATOM 2672 N N     . TYR A 1 348 ? -9.715  8.011   -10.470 1.00 95.67 348 A 1 
ATOM 2673 C CA    . TYR A 1 348 ? -8.649  7.261   -9.817  1.00 95.89 348 A 1 
ATOM 2674 C C     . TYR A 1 348 ? -7.787  8.170   -8.920  1.00 96.14 348 A 1 
ATOM 2675 O O     . TYR A 1 348 ? -7.519  7.789   -7.781  1.00 95.63 348 A 1 
ATOM 2676 C CB    . TYR A 1 348 ? -7.815  6.520   -10.876 1.00 95.84 348 A 1 
ATOM 2677 C CG    . TYR A 1 348 ? -6.380  6.291   -10.478 1.00 96.03 348 A 1 
ATOM 2678 C CD1   . TYR A 1 348 ? -5.382  7.176   -10.949 1.00 94.73 348 A 1 
ATOM 2679 C CD2   . TYR A 1 348 ? -6.022  5.259   -9.588  1.00 94.98 348 A 1 
ATOM 2680 C CE1   . TYR A 1 348 ? -4.053  7.029   -10.542 1.00 94.31 348 A 1 
ATOM 2681 C CE2   . TYR A 1 348 ? -4.687  5.106   -9.179  1.00 94.17 348 A 1 
ATOM 2682 C CZ    . TYR A 1 348 ? -3.707  5.996   -9.654  1.00 94.68 348 A 1 
ATOM 2683 O OH    . TYR A 1 348 ? -2.412  5.876   -9.255  1.00 93.29 348 A 1 
ATOM 2684 N N     . LYS A 1 349 ? -7.404  9.364   -9.393  1.00 96.39 349 A 1 
ATOM 2685 C CA    . LYS A 1 349 ? -6.634  10.339  -8.605  1.00 96.27 349 A 1 
ATOM 2686 C C     . LYS A 1 349 ? -7.397  10.775  -7.350  1.00 96.39 349 A 1 
ATOM 2687 O O     . LYS A 1 349 ? -6.825  10.782  -6.263  1.00 95.13 349 A 1 
ATOM 2688 C CB    . LYS A 1 349 ? -6.236  11.551  -9.465  1.00 95.57 349 A 1 
ATOM 2689 C CG    . LYS A 1 349 ? -5.167  11.224  -10.519 1.00 92.09 349 A 1 
ATOM 2690 C CD    . LYS A 1 349 ? -4.726  12.482  -11.277 1.00 87.70 349 A 1 
ATOM 2691 C CE    . LYS A 1 349 ? -3.677  12.141  -12.342 1.00 82.28 349 A 1 
ATOM 2692 N NZ    . LYS A 1 349 ? -2.875  13.327  -12.761 1.00 73.50 349 A 1 
ATOM 2693 N N     . GLU A 1 350 ? -8.690  11.050  -7.467  1.00 96.02 350 A 1 
ATOM 2694 C CA    . GLU A 1 350 ? -9.525  11.347  -6.297  1.00 95.54 350 A 1 
ATOM 2695 C C     . GLU A 1 350 ? -9.629  10.156  -5.334  1.00 95.63 350 A 1 
ATOM 2696 O O     . GLU A 1 350 ? -9.435  10.291  -4.119  1.00 93.81 350 A 1 
ATOM 2697 C CB    . GLU A 1 350 ? -10.921 11.808  -6.751  1.00 94.15 350 A 1 
ATOM 2698 C CG    . GLU A 1 350 ? -10.922 13.227  -7.363  1.00 82.59 350 A 1 
ATOM 2699 C CD    . GLU A 1 350 ? -10.234 14.255  -6.448  1.00 74.24 350 A 1 
ATOM 2700 O OE1   . GLU A 1 350 ? -9.414  15.048  -6.938  1.00 67.24 350 A 1 
ATOM 2701 O OE2   . GLU A 1 350 ? -10.407 14.181  -5.217  1.00 66.51 350 A 1 
ATOM 2702 N N     . LYS A 1 351 ? -9.823  8.940   -5.859  1.00 95.98 351 A 1 
ATOM 2703 C CA    . LYS A 1 351 ? -9.917  7.729   -5.045  1.00 95.52 351 A 1 
ATOM 2704 C C     . LYS A 1 351 ? -8.591  7.365   -4.349  1.00 95.98 351 A 1 
ATOM 2705 O O     . LYS A 1 351 ? -8.604  6.734   -3.295  1.00 94.20 351 A 1 
ATOM 2706 C CB    . LYS A 1 351 ? -10.459 6.589   -5.919  1.00 93.96 351 A 1 
ATOM 2707 C CG    . LYS A 1 351 ? -11.082 5.476   -5.080  1.00 88.62 351 A 1 
ATOM 2708 C CD    . LYS A 1 351 ? -11.792 4.460   -5.974  1.00 86.33 351 A 1 
ATOM 2709 C CE    . LYS A 1 351 ? -12.591 3.504   -5.100  1.00 81.91 351 A 1 
ATOM 2710 N NZ    . LYS A 1 351 ? -13.360 2.512   -5.876  1.00 76.38 351 A 1 
ATOM 2711 N N     . LYS A 1 352 ? -7.455  7.790   -4.904  1.00 95.71 352 A 1 
ATOM 2712 C CA    . LYS A 1 352 ? -6.132  7.605   -4.292  1.00 96.08 352 A 1 
ATOM 2713 C C     . LYS A 1 352 ? -6.057  8.222   -2.891  1.00 96.05 352 A 1 
ATOM 2714 O O     . LYS A 1 352 ? -5.458  7.623   -2.000  1.00 94.19 352 A 1 
ATOM 2715 C CB    . LYS A 1 352 ? -5.034  8.143   -5.231  1.00 95.18 352 A 1 
ATOM 2716 C CG    . LYS A 1 352 ? -3.595  7.960   -4.704  1.00 92.55 352 A 1 
ATOM 2717 C CD    . LYS A 1 352 ? -2.529  8.284   -5.766  1.00 90.34 352 A 1 
ATOM 2718 C CE    . LYS A 1 352 ? -1.115  8.084   -5.212  1.00 83.53 352 A 1 
ATOM 2719 N NZ    . LYS A 1 352 ? -0.064  8.095   -6.276  1.00 76.57 352 A 1 
ATOM 2720 N N     . LYS A 1 353 ? -6.719  9.355   -2.668  1.00 96.12 353 A 1 
ATOM 2721 C CA    . LYS A 1 353 ? -6.743  10.085  -1.393  1.00 95.54 353 A 1 
ATOM 2722 C C     . LYS A 1 353 ? -7.488  9.312   -0.280  1.00 95.36 353 A 1 
ATOM 2723 O O     . LYS A 1 353 ? -7.120  9.415   0.885   1.00 92.32 353 A 1 
ATOM 2724 C CB    . LYS A 1 353 ? -7.398  11.470  -1.598  1.00 94.10 353 A 1 
ATOM 2725 C CG    . LYS A 1 353 ? -6.731  12.330  -2.677  1.00 88.19 353 A 1 
ATOM 2726 C CD    . LYS A 1 353 ? -7.540  13.615  -2.965  1.00 83.54 353 A 1 
ATOM 2727 C CE    . LYS A 1 353 ? -6.993  14.381  -4.173  1.00 75.01 353 A 1 
ATOM 2728 N NZ    . LYS A 1 353 ? -7.914  15.448  -4.634  1.00 66.42 353 A 1 
ATOM 2729 N N     . SER A 1 354 ? -8.487  8.501   -0.640  1.00 95.71 354 A 1 
ATOM 2730 C CA    . SER A 1 354 ? -9.339  7.793   0.319   1.00 95.07 354 A 1 
ATOM 2731 C C     . SER A 1 354 ? -8.907  6.350   0.628   1.00 95.38 354 A 1 
ATOM 2732 O O     . SER A 1 354 ? -9.620  5.626   1.323   1.00 92.03 354 A 1 
ATOM 2733 C CB    . SER A 1 354 ? -10.800 7.840   -0.159  1.00 92.30 354 A 1 
ATOM 2734 O OG    . SER A 1 354 ? -10.970 7.098   -1.342  1.00 81.27 354 A 1 
ATOM 2735 N N     . ARG A 1 355 ? -7.758  5.898   0.128   1.00 95.30 355 A 1 
ATOM 2736 C CA    . ARG A 1 355 ? -7.305  4.515   0.336   1.00 95.45 355 A 1 
ATOM 2737 C C     . ARG A 1 355 ? -6.967  4.239   1.802   1.00 95.38 355 A 1 
ATOM 2738 O O     . ARG A 1 355 ? -6.204  4.965   2.419   1.00 93.09 355 A 1 
ATOM 2739 C CB    . ARG A 1 355 ? -6.076  4.203   -0.535  1.00 94.16 355 A 1 
ATOM 2740 C CG    . ARG A 1 355 ? -6.407  4.134   -2.020  1.00 90.03 355 A 1 
ATOM 2741 C CD    . ARG A 1 355 ? -5.123  3.825   -2.783  1.00 90.59 355 A 1 
ATOM 2742 N NE    . ARG A 1 355 ? -5.276  4.052   -4.228  1.00 89.43 355 A 1 
ATOM 2743 C CZ    . ARG A 1 355 ? -4.269  4.236   -5.067  1.00 90.44 355 A 1 
ATOM 2744 N NH1   . ARG A 1 355 ? -3.038  4.141   -4.676  1.00 82.34 355 A 1 
ATOM 2745 N NH2   . ARG A 1 355 ? -4.483  4.540   -6.298  1.00 84.28 355 A 1 
ATOM 2746 N N     . LYS A 1 356 ? -7.450  3.097   2.314   1.00 95.48 356 A 1 
ATOM 2747 C CA    . LYS A 1 356 ? -7.165  2.633   3.675   1.00 95.18 356 A 1 
ATOM 2748 C C     . LYS A 1 356 ? -6.393  1.321   3.650   1.00 95.69 356 A 1 
ATOM 2749 O O     . LYS A 1 356 ? -6.932  0.254   3.360   1.00 93.11 356 A 1 
ATOM 2750 C CB    . LYS A 1 356 ? -8.465  2.552   4.479   1.00 92.93 356 A 1 
ATOM 2751 C CG    . LYS A 1 356 ? -9.072  3.949   4.704   1.00 84.64 356 A 1 
ATOM 2752 C CD    . LYS A 1 356 ? -10.302 3.888   5.602   1.00 77.87 356 A 1 
ATOM 2753 C CE    . LYS A 1 356 ? -10.983 5.261   5.637   1.00 69.33 356 A 1 
ATOM 2754 N NZ    . LYS A 1 356 ? -12.409 5.156   5.985   1.00 59.58 356 A 1 
ATOM 2755 N N     . PHE A 1 357 ? -5.107  1.392   4.006   1.00 94.37 357 A 1 
ATOM 2756 C CA    . PHE A 1 357 ? -4.225  0.221   4.090   1.00 94.33 357 A 1 
ATOM 2757 C C     . PHE A 1 357 ? -4.311  -0.513  5.435   1.00 94.07 357 A 1 
ATOM 2758 O O     . PHE A 1 357 ? -3.764  -1.610  5.586   1.00 91.05 357 A 1 
ATOM 2759 C CB    . PHE A 1 357 ? -2.793  0.645   3.764   1.00 93.64 357 A 1 
ATOM 2760 C CG    . PHE A 1 357 ? -2.614  0.991   2.299   1.00 93.71 357 A 1 
ATOM 2761 C CD1   . PHE A 1 357 ? -2.329  -0.026  1.365   1.00 89.81 357 A 1 
ATOM 2762 C CD2   . PHE A 1 357 ? -2.746  2.316   1.856   1.00 89.40 357 A 1 
ATOM 2763 C CE1   . PHE A 1 357 ? -2.179  0.270   0.013   1.00 87.38 357 A 1 
ATOM 2764 C CE2   . PHE A 1 357 ? -2.598  2.627   0.490   1.00 87.76 357 A 1 
ATOM 2765 C CZ    . PHE A 1 357 ? -2.316  1.603   -0.433  1.00 89.41 357 A 1 
ATOM 2766 N N     . GLU A 1 358 ? -5.010  0.036   6.396   1.00 94.62 358 A 1 
ATOM 2767 C CA    . GLU A 1 358 ? -5.256  -0.603  7.675   1.00 94.33 358 A 1 
ATOM 2768 C C     . GLU A 1 358 ? -6.141  -1.854  7.526   1.00 94.82 358 A 1 
ATOM 2769 O O     . GLU A 1 358 ? -6.980  -1.990  6.631   1.00 92.97 358 A 1 
ATOM 2770 C CB    . GLU A 1 358 ? -5.873  0.384   8.673   1.00 92.32 358 A 1 
ATOM 2771 C CG    . GLU A 1 358 ? -4.924  1.547   8.970   1.00 81.51 358 A 1 
ATOM 2772 C CD    . GLU A 1 358 ? -5.382  2.411   10.150  1.00 74.00 358 A 1 
ATOM 2773 O OE1   . GLU A 1 358 ? -4.588  3.278   10.554  1.00 66.42 358 A 1 
ATOM 2774 O OE2   . GLU A 1 358 ? -6.502  2.159   10.653  1.00 64.61 358 A 1 
ATOM 2775 N N     . LYS A 1 359 ? -5.936  -2.822  8.433   1.00 94.20 359 A 1 
ATOM 2776 C CA    . LYS A 1 359 ? -6.681  -4.071  8.377   1.00 94.20 359 A 1 
ATOM 2777 C C     . LYS A 1 359 ? -8.140  -3.849  8.779   1.00 94.67 359 A 1 
ATOM 2778 O O     . LYS A 1 359 ? -8.482  -3.886  9.955   1.00 92.62 359 A 1 
ATOM 2779 C CB    . LYS A 1 359 ? -5.987  -5.130  9.238   1.00 92.41 359 A 1 
ATOM 2780 C CG    . LYS A 1 359 ? -6.680  -6.499  9.107   1.00 86.36 359 A 1 
ATOM 2781 C CD    . LYS A 1 359 ? -6.006  -7.513  10.023  1.00 79.73 359 A 1 
ATOM 2782 C CE    . LYS A 1 359 ? -6.735  -8.856  9.959   1.00 69.60 359 A 1 
ATOM 2783 N NZ    . LYS A 1 359 ? -6.167  -9.829  10.916  1.00 61.96 359 A 1 
ATOM 2784 N N     . THR A 1 360 ? -9.013  -3.771  7.789   1.00 94.74 360 A 1 
ATOM 2785 C CA    . THR A 1 360 ? -10.458 -3.749  7.988   1.00 94.48 360 A 1 
ATOM 2786 C C     . THR A 1 360 ? -11.058 -5.151  7.894   1.00 95.39 360 A 1 
ATOM 2787 O O     . THR A 1 360 ? -10.667 -5.985  7.072   1.00 93.26 360 A 1 
ATOM 2788 C CB    . THR A 1 360 ? -11.134 -2.760  7.023   1.00 91.87 360 A 1 
ATOM 2789 O OG1   . THR A 1 360 ? -10.871 -3.120  5.695   1.00 79.21 360 A 1 
ATOM 2790 C CG2   . THR A 1 360 ? -10.637 -1.329  7.224   1.00 76.07 360 A 1 
ATOM 2791 N N     . THR A 1 361 ? -12.004 -5.474  8.773   1.00 95.40 361 A 1 
ATOM 2792 C CA    . THR A 1 361 ? -12.774 -6.729  8.726   1.00 95.99 361 A 1 
ATOM 2793 C C     . THR A 1 361 ? -14.132 -6.448  8.110   1.00 96.15 361 A 1 
ATOM 2794 O O     . THR A 1 361 ? -14.997 -5.858  8.748   1.00 94.12 361 A 1 
ATOM 2795 C CB    . THR A 1 361 ? -12.916 -7.365  10.116  1.00 94.85 361 A 1 
ATOM 2796 O OG1   . THR A 1 361 ? -11.634 -7.640  10.652  1.00 86.13 361 A 1 
ATOM 2797 C CG2   . THR A 1 361 ? -13.662 -8.704  10.058  1.00 85.07 361 A 1 
ATOM 2798 N N     . ARG A 1 362 ? -14.357 -6.908  6.877   1.00 95.51 362 A 1 
ATOM 2799 C CA    . ARG A 1 362 ? -15.632 -6.680  6.171   1.00 95.37 362 A 1 
ATOM 2800 C C     . ARG A 1 362 ? -16.777 -7.581  6.650   1.00 95.92 362 A 1 
ATOM 2801 O O     . ARG A 1 362 ? -17.946 -7.245  6.472   1.00 93.55 362 A 1 
ATOM 2802 C CB    . ARG A 1 362 ? -15.427 -6.851  4.663   1.00 93.62 362 A 1 
ATOM 2803 C CG    . ARG A 1 362 ? -14.480 -5.790  4.068   1.00 87.42 362 A 1 
ATOM 2804 C CD    . ARG A 1 362 ? -14.541 -5.813  2.543   1.00 83.17 362 A 1 
ATOM 2805 N NE    . ARG A 1 362 ? -13.631 -4.804  1.944   1.00 76.26 362 A 1 
ATOM 2806 C CZ    . ARG A 1 362 ? -12.461 -5.014  1.398   1.00 70.78 362 A 1 
ATOM 2807 N NH1   . ARG A 1 362 ? -11.952 -6.207  1.305   1.00 62.08 362 A 1 
ATOM 2808 N NH2   . ARG A 1 362 ? -11.750 -4.029  0.919   1.00 63.66 362 A 1 
ATOM 2809 N N     . TYR A 1 363 ? -16.443 -8.737  7.236   1.00 95.58 363 A 1 
ATOM 2810 C CA    . TYR A 1 363 ? -17.430 -9.733  7.669   1.00 95.61 363 A 1 
ATOM 2811 C C     . TYR A 1 363 ? -17.150 -10.156 9.120   1.00 95.65 363 A 1 
ATOM 2812 O O     . TYR A 1 363 ? -16.437 -11.138 9.360   1.00 94.31 363 A 1 
ATOM 2813 C CB    . TYR A 1 363 ? -17.405 -10.933 6.710   1.00 95.16 363 A 1 
ATOM 2814 C CG    . TYR A 1 363 ? -17.762 -10.607 5.276   1.00 94.73 363 A 1 
ATOM 2815 C CD1   . TYR A 1 363 ? -19.103 -10.542 4.863   1.00 91.22 363 A 1 
ATOM 2816 C CD2   . TYR A 1 363 ? -16.747 -10.354 4.326   1.00 91.07 363 A 1 
ATOM 2817 C CE1   . TYR A 1 363 ? -19.444 -10.238 3.545   1.00 90.31 363 A 1 
ATOM 2818 C CE2   . TYR A 1 363 ? -17.069 -10.045 2.992   1.00 89.35 363 A 1 
ATOM 2819 C CZ    . TYR A 1 363 ? -18.426 -9.992  2.609   1.00 91.45 363 A 1 
ATOM 2820 O OH    . TYR A 1 363 ? -18.752 -9.686  1.295   1.00 89.97 363 A 1 
ATOM 2821 N N     . ALA A 1 364 ? -17.746 -9.457  10.072  1.00 97.04 364 A 1 
ATOM 2822 C CA    . ALA A 1 364 ? -17.600 -9.739  11.502  1.00 96.72 364 A 1 
ATOM 2823 C C     . ALA A 1 364 ? -17.955 -11.190 11.858  1.00 96.86 364 A 1 
ATOM 2824 O O     . ALA A 1 364 ? -17.203 -11.853 12.575  1.00 95.36 364 A 1 
ATOM 2825 C CB    . ALA A 1 364 ? -18.466 -8.749  12.277  1.00 95.74 364 A 1 
ATOM 2826 N N     . THR A 1 365 ? -19.017 -11.750 11.268  1.00 96.93 365 A 1 
ATOM 2827 C CA    . THR A 1 365 ? -19.410 -13.155 11.469  1.00 96.59 365 A 1 
ATOM 2828 C C     . THR A 1 365 ? -18.303 -14.134 11.060  1.00 96.83 365 A 1 
ATOM 2829 O O     . THR A 1 365 ? -18.005 -15.080 11.786  1.00 95.36 365 A 1 
ATOM 2830 C CB    . THR A 1 365 ? -20.681 -13.470 10.669  1.00 95.10 365 A 1 
ATOM 2831 O OG1   . THR A 1 365 ? -21.622 -12.422 10.789  1.00 84.28 365 A 1 
ATOM 2832 C CG2   . THR A 1 365 ? -21.364 -14.759 11.133  1.00 80.11 365 A 1 
ATOM 2833 N N     . ARG A 1 366 ? -17.619 -13.902 9.941   1.00 96.95 366 A 1 
ATOM 2834 C CA    . ARG A 1 366 ? -16.505 -14.754 9.505   1.00 96.89 366 A 1 
ATOM 2835 C C     . ARG A 1 366 ? -15.280 -14.631 10.412  1.00 96.61 366 A 1 
ATOM 2836 O O     . ARG A 1 366 ? -14.557 -15.621 10.565  1.00 95.34 366 A 1 
ATOM 2837 C CB    . ARG A 1 366 ? -16.096 -14.448 8.058   1.00 96.42 366 A 1 
ATOM 2838 C CG    . ARG A 1 366 ? -17.172 -14.840 7.045   1.00 93.41 366 A 1 
ATOM 2839 C CD    . ARG A 1 366 ? -16.611 -14.727 5.628   1.00 91.39 366 A 1 
ATOM 2840 N NE    . ARG A 1 366 ? -17.611 -15.064 4.603   1.00 89.16 366 A 1 
ATOM 2841 C CZ    . ARG A 1 366 ? -17.382 -15.218 3.301   1.00 88.18 366 A 1 
ATOM 2842 N NH1   . ARG A 1 366 ? -16.189 -15.096 2.793   1.00 79.50 366 A 1 
ATOM 2843 N NH2   . ARG A 1 366 ? -18.361 -15.498 2.486   1.00 83.11 366 A 1 
ATOM 2844 N N     . LYS A 1 367 ? -15.053 -13.452 10.982  1.00 97.07 367 A 1 
ATOM 2845 C CA    . LYS A 1 367 ? -14.007 -13.242 11.982  1.00 97.08 367 A 1 
ATOM 2846 C C     . LYS A 1 367 ? -14.307 -14.071 13.230  1.00 96.90 367 A 1 
ATOM 2847 O O     . LYS A 1 367 ? -13.474 -14.880 13.603  1.00 95.98 367 A 1 
ATOM 2848 C CB    . LYS A 1 367 ? -13.857 -11.745 12.285  1.00 96.76 367 A 1 
ATOM 2849 C CG    . LYS A 1 367 ? -12.779 -11.485 13.332  1.00 95.51 367 A 1 
ATOM 2850 C CD    . LYS A 1 367 ? -12.665 -10.010 13.728  1.00 92.97 367 A 1 
ATOM 2851 C CE    . LYS A 1 367 ? -11.721 -9.932  14.924  1.00 87.29 367 A 1 
ATOM 2852 N NZ    . LYS A 1 367 ? -11.672 -8.603  15.559  1.00 81.12 367 A 1 
ATOM 2853 N N     . ALA A 1 368 ? -15.511 -13.969 13.794  1.00 97.06 368 A 1 
ATOM 2854 C CA    . ALA A 1 368 ? -15.922 -14.717 14.970  1.00 96.61 368 A 1 
ATOM 2855 C C     . ALA A 1 368 ? -15.787 -16.239 14.761  1.00 96.66 368 A 1 
ATOM 2856 O O     . ALA A 1 368 ? -15.181 -16.930 15.574  1.00 95.30 368 A 1 
ATOM 2857 C CB    . ALA A 1 368 ? -17.366 -14.315 15.312  1.00 95.92 368 A 1 
ATOM 2858 N N     . TYR A 1 369 ? -16.227 -16.768 13.608  1.00 96.35 369 A 1 
ATOM 2859 C CA    . TYR A 1 369 ? -16.023 -18.181 13.270  1.00 95.76 369 A 1 
ATOM 2860 C C     . TYR A 1 369 ? -14.545 -18.579 13.120  1.00 95.91 369 A 1 
ATOM 2861 O O     . TYR A 1 369 ? -14.197 -19.720 13.405  1.00 94.79 369 A 1 
ATOM 2862 C CB    . TYR A 1 369 ? -16.768 -18.534 11.976  1.00 94.84 369 A 1 
ATOM 2863 C CG    . TYR A 1 369 ? -18.255 -18.716 12.132  1.00 92.13 369 A 1 
ATOM 2864 C CD1   . TYR A 1 369 ? -18.756 -19.735 12.966  1.00 87.07 369 A 1 
ATOM 2865 C CD2   . TYR A 1 369 ? -19.159 -17.911 11.434  1.00 84.92 369 A 1 
ATOM 2866 C CE1   . TYR A 1 369 ? -20.140 -19.917 13.124  1.00 82.85 369 A 1 
ATOM 2867 C CE2   . TYR A 1 369 ? -20.549 -18.077 11.575  1.00 80.77 369 A 1 
ATOM 2868 C CZ    . TYR A 1 369 ? -21.034 -19.087 12.426  1.00 82.79 369 A 1 
ATOM 2869 O OH    . TYR A 1 369 ? -22.394 -19.250 12.597  1.00 80.46 369 A 1 
ATOM 2870 N N     . ALA A 1 370 ? -13.688 -17.697 12.627  1.00 96.56 370 A 1 
ATOM 2871 C CA    . ALA A 1 370 ? -12.266 -17.985 12.474  1.00 96.32 370 A 1 
ATOM 2872 C C     . ALA A 1 370 ? -11.512 -17.972 13.812  1.00 96.02 370 A 1 
ATOM 2873 O O     . ALA A 1 370 ? -10.508 -18.674 13.939  1.00 94.36 370 A 1 
ATOM 2874 C CB    . ALA A 1 370 ? -11.654 -16.988 11.487  1.00 95.70 370 A 1 
ATOM 2875 N N     . GLU A 1 371 ? -11.970 -17.190 14.773  1.00 96.41 371 A 1 
ATOM 2876 C CA    . GLU A 1 371 ? -11.428 -17.127 16.132  1.00 96.20 371 A 1 
ATOM 2877 C C     . GLU A 1 371 ? -11.831 -18.347 16.964  1.00 96.16 371 A 1 
ATOM 2878 O O     . GLU A 1 371 ? -10.991 -18.907 17.669  1.00 94.44 371 A 1 
ATOM 2879 C CB    . GLU A 1 371 ? -11.878 -15.805 16.793  1.00 95.25 371 A 1 
ATOM 2880 C CG    . GLU A 1 371 ? -11.150 -14.602 16.181  1.00 88.42 371 A 1 
ATOM 2881 C CD    . GLU A 1 371 ? -11.698 -13.221 16.591  1.00 85.31 371 A 1 
ATOM 2882 O OE1   . GLU A 1 371 ? -10.988 -12.215 16.319  1.00 79.72 371 A 1 
ATOM 2883 O OE2   . GLU A 1 371 ? -12.835 -13.118 17.080  1.00 78.15 371 A 1 
ATOM 2884 N N     . ALA A 1 372 ? -13.059 -18.833 16.801  1.00 95.42 372 A 1 
ATOM 2885 C CA    . ALA A 1 372 ? -13.574 -19.994 17.528  1.00 94.84 372 A 1 
ATOM 2886 C C     . ALA A 1 372 ? -13.115 -21.355 16.972  1.00 94.97 372 A 1 
ATOM 2887 O O     . ALA A 1 372 ? -13.375 -22.392 17.586  1.00 92.79 372 A 1 
ATOM 2888 C CB    . ALA A 1 372 ? -15.105 -19.892 17.541  1.00 93.14 372 A 1 
ATOM 2889 N N     . ARG A 1 373 ? -12.462 -21.407 15.789  1.00 93.90 373 A 1 
ATOM 2890 C CA    . ARG A 1 373 ? -12.074 -22.687 15.178  1.00 93.88 373 A 1 
ATOM 2891 C C     . ARG A 1 373 ? -10.836 -23.282 15.835  1.00 94.20 373 A 1 
ATOM 2892 O O     . ARG A 1 373 ? -9.850  -22.564 16.013  1.00 93.01 373 A 1 
ATOM 2893 C CB    . ARG A 1 373 ? -11.842 -22.524 13.673  1.00 92.10 373 A 1 
ATOM 2894 C CG    . ARG A 1 373 ? -13.164 -22.646 12.921  1.00 84.39 373 A 1 
ATOM 2895 C CD    . ARG A 1 373 ? -12.939 -22.313 11.455  1.00 83.54 373 A 1 
ATOM 2896 N NE    . ARG A 1 373 ? -14.208 -22.316 10.722  1.00 80.98 373 A 1 
ATOM 2897 C CZ    . ARG A 1 373 ? -14.341 -22.287 9.407   1.00 80.27 373 A 1 
ATOM 2898 N NH1   . ARG A 1 373 ? -13.306 -22.228 8.626   1.00 71.20 373 A 1 
ATOM 2899 N NH2   . ARG A 1 373 ? -15.522 -22.318 8.882   1.00 73.51 373 A 1 
ATOM 2900 N N     . PRO A 1 374 ? -10.834 -24.641 16.065  1.00 93.85 374 A 1 
ATOM 2901 C CA    . PRO A 1 374 ? -9.628  -25.337 16.500  1.00 93.73 374 A 1 
ATOM 2902 C C     . PRO A 1 374 ? -8.525  -25.202 15.456  1.00 94.70 374 A 1 
ATOM 2903 O O     . PRO A 1 374 ? -8.773  -25.089 14.243  1.00 93.96 374 A 1 
ATOM 2904 C CB    . PRO A 1 374 ? -10.062 -26.791 16.738  1.00 91.61 374 A 1 
ATOM 2905 C CG    . PRO A 1 374 ? -11.247 -26.975 15.807  1.00 87.57 374 A 1 
ATOM 2906 C CD    . PRO A 1 374 ? -11.910 -25.596 15.831  1.00 90.86 374 A 1 
ATOM 2907 N N     . ARG A 1 375 ? -7.267  -25.144 15.936  1.00 93.40 375 A 1 
ATOM 2908 C CA    . ARG A 1 375 ? -6.080  -24.910 15.108  1.00 93.56 375 A 1 
ATOM 2909 C C     . ARG A 1 375 ? -4.960  -25.855 15.493  1.00 93.20 375 A 1 
ATOM 2910 O O     . ARG A 1 375 ? -4.521  -25.842 16.638  1.00 91.38 375 A 1 
ATOM 2911 C CB    . ARG A 1 375 ? -5.601  -23.465 15.237  1.00 92.59 375 A 1 
ATOM 2912 C CG    . ARG A 1 375 ? -6.613  -22.426 14.736  1.00 89.14 375 A 1 
ATOM 2913 C CD    . ARG A 1 375 ? -6.049  -21.040 14.984  1.00 90.35 375 A 1 
ATOM 2914 N NE    . ARG A 1 375 ? -7.005  -19.984 14.590  1.00 89.61 375 A 1 
ATOM 2915 C CZ    . ARG A 1 375 ? -6.836  -19.062 13.659  1.00 91.47 375 A 1 
ATOM 2916 N NH1   . ARG A 1 375 ? -5.769  -19.020 12.912  1.00 81.38 375 A 1 
ATOM 2917 N NH2   . ARG A 1 375 ? -7.740  -18.160 13.474  1.00 85.97 375 A 1 
ATOM 2918 N N     . ILE A 1 376 ? -4.405  -26.560 14.521  1.00 94.49 376 A 1 
ATOM 2919 C CA    . ILE A 1 376 ? -3.184  -27.354 14.660  1.00 94.04 376 A 1 
ATOM 2920 C C     . ILE A 1 376 ? -2.024  -26.560 14.050  1.00 94.49 376 A 1 
ATOM 2921 O O     . ILE A 1 376 ? -2.047  -26.222 12.857  1.00 92.84 376 A 1 
ATOM 2922 C CB    . ILE A 1 376 ? -3.358  -28.749 14.031  1.00 92.50 376 A 1 
ATOM 2923 C CG1   . ILE A 1 376 ? -4.518  -29.511 14.716  1.00 86.93 376 A 1 
ATOM 2924 C CG2   . ILE A 1 376 ? -2.050  -29.537 14.122  1.00 85.55 376 A 1 
ATOM 2925 C CD1   . ILE A 1 376 ? -4.926  -30.797 14.000  1.00 78.57 376 A 1 
ATOM 2926 N N     . LYS A 1 377 ? -1.031  -26.182 14.868  1.00 93.64 377 A 1 
ATOM 2927 C CA    . LYS A 1 377 ? 0.124   -25.365 14.449  1.00 94.09 377 A 1 
ATOM 2928 C C     . LYS A 1 377 ? -0.290  -24.106 13.660  1.00 94.62 377 A 1 
ATOM 2929 O O     . LYS A 1 377 ? 0.304   -23.763 12.637  1.00 92.23 377 A 1 
ATOM 2930 C CB    . LYS A 1 377 ? 1.153   -26.235 13.710  1.00 92.71 377 A 1 
ATOM 2931 C CG    . LYS A 1 377 ? 1.711   -27.374 14.581  1.00 88.96 377 A 1 
ATOM 2932 C CD    . LYS A 1 377 ? 2.672   -28.277 13.792  1.00 82.01 377 A 1 
ATOM 2933 C CE    . LYS A 1 377 ? 3.158   -29.402 14.705  1.00 74.25 377 A 1 
ATOM 2934 N NZ    . LYS A 1 377 ? 4.000   -30.411 14.013  1.00 65.15 377 A 1 
ATOM 2935 N N     . GLY A 1 378 ? -1.358  -23.449 14.109  1.00 94.65 378 A 1 
ATOM 2936 C CA    . GLY A 1 378 ? -1.897  -22.221 13.528  1.00 94.56 378 A 1 
ATOM 2937 C C     . GLY A 1 378 ? -2.805  -22.395 12.301  1.00 95.19 378 A 1 
ATOM 2938 O O     . GLY A 1 378 ? -3.519  -21.456 11.951  1.00 93.17 378 A 1 
ATOM 2939 N N     . ARG A 1 379 ? -2.837  -23.591 11.670  1.00 95.46 379 A 1 
ATOM 2940 C CA    . ARG A 1 379 ? -3.759  -23.900 10.575  1.00 95.73 379 A 1 
ATOM 2941 C C     . ARG A 1 379 ? -5.112  -24.320 11.131  1.00 96.04 379 A 1 
ATOM 2942 O O     . ARG A 1 379 ? -5.170  -24.918 12.198  1.00 94.50 379 A 1 
ATOM 2943 C CB    . ARG A 1 379 ? -3.191  -24.997 9.676   1.00 94.68 379 A 1 
ATOM 2944 C CG    . ARG A 1 379 ? -1.850  -24.599 9.046   1.00 87.64 379 A 1 
ATOM 2945 C CD    . ARG A 1 379 ? -1.384  -25.690 8.082   1.00 87.67 379 A 1 
ATOM 2946 N NE    . ARG A 1 379 ? -0.074  -25.358 7.495   1.00 82.93 379 A 1 
ATOM 2947 C CZ    . ARG A 1 379 ? 0.575   -26.064 6.571   1.00 80.50 379 A 1 
ATOM 2948 N NH1   . ARG A 1 379 ? 0.070   -27.165 6.093   1.00 71.10 379 A 1 
ATOM 2949 N NH2   . ARG A 1 379 ? 1.727   -25.673 6.143   1.00 71.60 379 A 1 
ATOM 2950 N N     . PHE A 1 380 ? -6.171  -24.069 10.392  1.00 94.93 380 A 1 
ATOM 2951 C CA    . PHE A 1 380 ? -7.474  -24.615 10.760  1.00 95.00 380 A 1 
ATOM 2952 C C     . PHE A 1 380 ? -7.421  -26.148 10.713  1.00 94.20 380 A 1 
ATOM 2953 O O     . PHE A 1 380 ? -7.039  -26.713 9.691   1.00 92.57 380 A 1 
ATOM 2954 C CB    . PHE A 1 380 ? -8.567  -24.082 9.824   1.00 95.17 380 A 1 
ATOM 2955 C CG    . PHE A 1 380 ? -8.791  -22.590 9.917   1.00 95.67 380 A 1 
ATOM 2956 C CD1   . PHE A 1 380 ? -9.216  -22.017 11.123  1.00 94.32 380 A 1 
ATOM 2957 C CD2   . PHE A 1 380 ? -8.604  -21.768 8.794   1.00 94.19 380 A 1 
ATOM 2958 C CE1   . PHE A 1 380 ? -9.436  -20.634 11.217  1.00 93.64 380 A 1 
ATOM 2959 C CE2   . PHE A 1 380 ? -8.820  -20.391 8.878   1.00 93.15 380 A 1 
ATOM 2960 C CZ    . PHE A 1 380 ? -9.236  -19.808 10.100  1.00 94.37 380 A 1 
ATOM 2961 N N     . ALA A 1 381 ? -7.804  -26.790 11.806  1.00 94.26 381 A 1 
ATOM 2962 C CA    . ALA A 1 381 ? -7.953  -28.232 11.870  1.00 93.42 381 A 1 
ATOM 2963 C C     . ALA A 1 381 ? -9.280  -28.652 11.227  1.00 92.62 381 A 1 
ATOM 2964 O O     . ALA A 1 381 ? -10.247 -27.883 11.201  1.00 88.90 381 A 1 
ATOM 2965 C CB    . ALA A 1 381 ? -7.844  -28.673 13.328  1.00 91.16 381 A 1 
ATOM 2966 N N     . LYS A 1 382 ? -9.324  -29.902 10.708  1.00 91.24 382 A 1 
ATOM 2967 C CA    . LYS A 1 382 ? -10.604 -30.531 10.402  1.00 89.75 382 A 1 
ATOM 2968 C C     . LYS A 1 382 ? -11.308 -30.863 11.710  1.00 88.29 382 A 1 
ATOM 2969 O O     . LYS A 1 382 ? -10.660 -31.108 12.719  1.00 81.99 382 A 1 
ATOM 2970 C CB    . LYS A 1 382 ? -10.423 -31.800 9.568   1.00 85.85 382 A 1 
ATOM 2971 C CG    . LYS A 1 382 ? -9.927  -31.532 8.149   1.00 76.83 382 A 1 
ATOM 2972 C CD    . LYS A 1 382 ? -9.829  -32.885 7.447   1.00 73.08 382 A 1 
ATOM 2973 C CE    . LYS A 1 382 ? -9.275  -32.795 6.037   1.00 63.43 382 A 1 
ATOM 2974 N NZ    . LYS A 1 382 ? -9.060  -34.157 5.506   1.00 56.74 382 A 1 
ATOM 2975 N N     . ARG A 1 383 ? -12.638 -30.920 11.670  1.00 88.61 383 A 1 
ATOM 2976 C CA    . ARG A 1 383 ? -13.433 -31.244 12.857  1.00 85.98 383 A 1 
ATOM 2977 C C     . ARG A 1 383 ? -13.122 -32.657 13.369  1.00 84.61 383 A 1 
ATOM 2978 O O     . ARG A 1 383 ? -12.940 -32.821 14.564  1.00 76.79 383 A 1 
ATOM 2979 C CB    . ARG A 1 383 ? -14.915 -31.027 12.534  1.00 81.09 383 A 1 
ATOM 2980 C CG    . ARG A 1 383 ? -15.735 -30.844 13.810  1.00 70.72 383 A 1 
ATOM 2981 C CD    . ARG A 1 383 ? -17.181 -30.502 13.446  1.00 68.50 383 A 1 
ATOM 2982 N NE    . ARG A 1 383 ? -17.965 -30.178 14.639  1.00 60.24 383 A 1 
ATOM 2983 C CZ    . ARG A 1 383 ? -19.191 -29.691 14.672  1.00 56.90 383 A 1 
ATOM 2984 N NH1   . ARG A 1 383 ? -19.852 -29.443 13.571  1.00 53.51 383 A 1 
ATOM 2985 N NH2   . ARG A 1 383 ? -19.774 -29.443 15.807  1.00 52.53 383 A 1 
ATOM 2986 N N     . SER A 1 384 ? -12.952 -33.630 12.458  1.00 83.26 384 A 1 
ATOM 2987 C CA    . SER A 1 384 ? -12.512 -34.994 12.775  1.00 81.90 384 A 1 
ATOM 2988 C C     . SER A 1 384 ? -11.144 -35.046 13.438  1.00 81.81 384 A 1 
ATOM 2989 O O     . SER A 1 384 ? -10.935 -35.784 14.398  1.00 72.68 384 A 1 
ATOM 2990 C CB    . SER A 1 384 ? -12.423 -35.814 11.483  1.00 75.37 384 A 1 
ATOM 2991 O OG    . SER A 1 384 ? -11.594 -35.175 10.526  1.00 65.79 384 A 1 
ATOM 2992 N N     . ASP A 1 385 ? -10.201 -34.267 12.948  1.00 80.63 385 A 1 
ATOM 2993 C CA    . ASP A 1 385 ? -8.814  -34.309 13.411  1.00 78.23 385 A 1 
ATOM 2994 C C     . ASP A 1 385 ? -8.694  -33.651 14.793  1.00 78.16 385 A 1 
ATOM 2995 O O     . ASP A 1 385 ? -7.863  -34.048 15.598  1.00 72.16 385 A 1 
ATOM 2996 C CB    . ASP A 1 385 ? -7.886  -33.624 12.387  1.00 72.69 385 A 1 
ATOM 2997 C CG    . ASP A 1 385 ? -8.008  -34.088 10.920  1.00 64.91 385 A 1 
ATOM 2998 O OD1   . ASP A 1 385 ? -8.717  -35.077 10.621  1.00 59.00 385 A 1 
ATOM 2999 O OD2   . ASP A 1 385 ? -7.476  -33.374 10.034  1.00 57.79 385 A 1 
ATOM 3000 N N     . ALA A 1 386 ? -9.525  -32.675 15.082  1.00 76.14 386 A 1 
ATOM 3001 C CA    . ALA A 1 386 ? -9.609  -32.047 16.396  1.00 71.82 386 A 1 
ATOM 3002 C C     . ALA A 1 386 ? -10.236 -32.978 17.446  1.00 72.34 386 A 1 
ATOM 3003 O O     . ALA A 1 386 ? -9.775  -32.997 18.585  1.00 66.97 386 A 1 
ATOM 3004 C CB    . ALA A 1 386 ? -10.398 -30.740 16.275  1.00 67.46 386 A 1 
ATOM 3005 N N     . GLU A 1 387 ? -11.254 -33.781 17.089  1.00 74.24 387 A 1 
ATOM 3006 C CA    . GLU A 1 387 ? -11.841 -34.806 17.967  1.00 71.90 387 A 1 
ATOM 3007 C C     . GLU A 1 387 ? -10.820 -35.927 18.254  1.00 72.59 387 A 1 
ATOM 3008 O O     . GLU A 1 387 ? -10.617 -36.276 19.416  1.00 66.43 387 A 1 
ATOM 3009 C CB    . GLU A 1 387 ? -13.160 -35.324 17.350  1.00 64.54 387 A 1 
ATOM 3010 C CG    . GLU A 1 387 ? -14.298 -34.283 17.484  1.00 56.11 387 A 1 
ATOM 3011 C CD    . GLU A 1 387 ? -15.582 -34.578 16.667  1.00 50.31 387 A 1 
ATOM 3012 O OE1   . GLU A 1 387 ? -16.469 -33.684 16.638  1.00 46.51 387 A 1 
ATOM 3013 O OE2   . GLU A 1 387 ? -15.666 -35.637 16.003  1.00 45.44 387 A 1 
ATOM 3014 N N     . MET A 1 388 ? -10.056 -36.372 17.258  1.00 73.96 388 A 1 
ATOM 3015 C CA    . MET A 1 388 ? -8.983  -37.353 17.460  1.00 71.39 388 A 1 
ATOM 3016 C C     . MET A 1 388 ? -7.825  -36.836 18.323  1.00 70.60 388 A 1 
ATOM 3017 O O     . MET A 1 388 ? -7.285  -37.608 19.114  1.00 64.36 388 A 1 
ATOM 3018 C CB    . MET A 1 388 ? -8.425  -37.827 16.116  1.00 66.28 388 A 1 
ATOM 3019 C CG    . MET A 1 388 ? -9.262  -38.924 15.479  1.00 59.75 388 A 1 
ATOM 3020 S SD    . MET A 1 388 ? -8.538  -39.699 14.001  1.00 53.04 388 A 1 
ATOM 3021 C CE    . MET A 1 388 ? -7.045  -40.408 14.710  1.00 48.49 388 A 1 
ATOM 3022 N N     . GLU A 1 389 ? -7.381  -35.595 18.196  1.00 70.74 389 A 1 
ATOM 3023 C CA    . GLU A 1 389 ? -6.311  -35.059 19.058  1.00 68.03 389 A 1 
ATOM 3024 C C     . GLU A 1 389 ? -6.766  -34.952 20.526  1.00 66.88 389 A 1 
ATOM 3025 O O     . GLU A 1 389 ? -5.974  -35.222 21.426  1.00 63.22 389 A 1 
ATOM 3026 C CB    . GLU A 1 389 ? -5.799  -33.685 18.569  1.00 62.92 389 A 1 
ATOM 3027 C CG    . GLU A 1 389 ? -4.492  -33.774 17.771  1.00 55.28 389 A 1 
ATOM 3028 C CD    . GLU A 1 389 ? -3.801  -32.419 17.509  1.00 52.07 389 A 1 
ATOM 3029 O OE1   . GLU A 1 389 ? -2.643  -32.427 17.019  1.00 48.20 389 A 1 
ATOM 3030 O OE2   . GLU A 1 389 ? -4.395  -31.351 17.771  1.00 47.82 389 A 1 
ATOM 3031 N N     . VAL A 1 390 ? -8.014  -34.590 20.767  1.00 69.33 390 A 1 
ATOM 3032 C CA    . VAL A 1 390 ? -8.566  -34.559 22.124  1.00 68.07 390 A 1 
ATOM 3033 C C     . VAL A 1 390 ? -8.623  -35.978 22.702  1.00 68.39 390 A 1 
ATOM 3034 O O     . VAL A 1 390 ? -8.136  -36.176 23.815  1.00 63.87 390 A 1 
ATOM 3035 C CB    . VAL A 1 390 ? -9.936  -33.862 22.167  1.00 63.55 390 A 1 
ATOM 3036 C CG1   . VAL A 1 390 ? -10.573 -33.935 23.567  1.00 54.27 390 A 1 
ATOM 3037 C CG2   . VAL A 1 390 ? -9.798  -32.375 21.826  1.00 57.74 390 A 1 
ATOM 3038 N N     . ASP A 1 391 ? -9.091  -36.981 21.954  1.00 64.36 391 A 1 
ATOM 3039 C CA    . ASP A 1 391 ? -9.119  -38.382 22.389  1.00 60.91 391 A 1 
ATOM 3040 C C     . ASP A 1 391 ? -7.718  -38.958 22.639  1.00 59.74 391 A 1 
ATOM 3041 O O     . ASP A 1 391 ? -7.500  -39.646 23.632  1.00 57.18 391 A 1 
ATOM 3042 C CB    . ASP A 1 391 ? -9.852  -39.256 21.356  1.00 56.17 391 A 1 
ATOM 3043 C CG    . ASP A 1 391 ? -11.348 -39.452 21.642  1.00 48.79 391 A 1 
ATOM 3044 O OD1   . ASP A 1 391 ? -11.808 -39.077 22.737  1.00 46.32 391 A 1 
ATOM 3045 O OD2   . ASP A 1 391 ? -12.008 -40.042 20.760  1.00 45.44 391 A 1 
ATOM 3046 N N     . GLN A 1 392 ? -6.722  -38.666 21.798  1.00 65.19 392 A 1 
ATOM 3047 C CA    . GLN A 1 392 ? -5.349  -39.116 22.030  1.00 64.43 392 A 1 
ATOM 3048 C C     . GLN A 1 392 ? -4.739  -38.473 23.280  1.00 64.38 392 A 1 
ATOM 3049 O O     . GLN A 1 392 ? -4.042  -39.152 24.043  1.00 61.31 392 A 1 
ATOM 3050 C CB    . GLN A 1 392 ? -4.461  -38.830 20.819  1.00 60.13 392 A 1 
ATOM 3051 C CG    . GLN A 1 392 ? -4.652  -39.885 19.726  1.00 54.52 392 A 1 
ATOM 3052 C CD    . GLN A 1 392 ? -3.657  -39.740 18.580  1.00 50.01 392 A 1 
ATOM 3053 O OE1   . GLN A 1 392 ? -2.874  -38.805 18.457  1.00 48.21 392 A 1 
ATOM 3054 N NE2   . GLN A 1 392 ? -3.625  -40.699 17.673  1.00 44.79 392 A 1 
ATOM 3055 N N     . THR A 1 393 ? -4.988  -37.185 23.499  1.00 65.28 393 A 1 
ATOM 3056 C CA    . THR A 1 393 ? -4.469  -36.490 24.691  1.00 65.54 393 A 1 
ATOM 3057 C C     . THR A 1 393 ? -5.121  -37.051 25.957  1.00 66.35 393 A 1 
ATOM 3058 O O     . THR A 1 393 ? -4.428  -37.303 26.940  1.00 61.73 393 A 1 
ATOM 3059 C CB    . THR A 1 393 ? -4.674  -34.974 24.599  1.00 61.00 393 A 1 
ATOM 3060 O OG1   . THR A 1 393 ? -4.212  -34.475 23.363  1.00 53.11 393 A 1 
ATOM 3061 C CG2   . THR A 1 393 ? -3.880  -34.236 25.671  1.00 54.81 393 A 1 
ATOM 3062 N N     . PHE A 1 394 ? -6.416  -37.330 25.925  1.00 62.37 394 A 1 
ATOM 3063 C CA    . PHE A 1 394 ? -7.148  -37.927 27.042  1.00 59.66 394 A 1 
ATOM 3064 C C     . PHE A 1 394 ? -6.732  -39.382 27.292  1.00 58.72 394 A 1 
ATOM 3065 O O     . PHE A 1 394 ? -6.486  -39.769 28.432  1.00 54.03 394 A 1 
ATOM 3066 C CB    . PHE A 1 394 ? -8.650  -37.799 26.795  1.00 54.94 394 A 1 
ATOM 3067 C CG    . PHE A 1 394 ? -9.468  -37.847 28.064  1.00 51.62 394 A 1 
ATOM 3068 C CD1   . PHE A 1 394 ? -10.005 -39.058 28.534  1.00 49.62 394 A 1 
ATOM 3069 C CD2   . PHE A 1 394 ? -9.671  -36.666 28.803  1.00 48.32 394 A 1 
ATOM 3070 C CE1   . PHE A 1 394 ? -10.748 -39.097 29.728  1.00 43.88 394 A 1 
ATOM 3071 C CE2   . PHE A 1 394 ? -10.413 -36.702 30.004  1.00 44.21 394 A 1 
ATOM 3072 C CZ    . PHE A 1 394 ? -10.954 -37.918 30.454  1.00 46.54 394 A 1 
ATOM 3073 N N     . SER A 1 395 ? -6.536  -40.202 26.239  1.00 61.01 395 A 1 
ATOM 3074 C CA    . SER A 1 395 ? -6.069  -41.590 26.354  1.00 60.52 395 A 1 
ATOM 3075 C C     . SER A 1 395 ? -4.654  -41.681 26.922  1.00 60.55 395 A 1 
ATOM 3076 O O     . SER A 1 395 ? -4.362  -42.559 27.733  1.00 56.85 395 A 1 
ATOM 3077 C CB    . SER A 1 395 ? -6.099  -42.289 24.992  1.00 56.77 395 A 1 
ATOM 3078 O OG    . SER A 1 395 ? -7.396  -42.282 24.449  1.00 48.56 395 A 1 
ATOM 3079 N N     . THR A 1 396 ? -3.752  -40.767 26.522  1.00 64.57 396 A 1 
ATOM 3080 C CA    . THR A 1 396 ? -2.376  -40.744 27.042  1.00 64.52 396 A 1 
ATOM 3081 C C     . THR A 1 396 ? -2.344  -40.314 28.511  1.00 65.50 396 A 1 
ATOM 3082 O O     . THR A 1 396 ? -1.570  -40.872 29.290  1.00 60.80 396 A 1 
ATOM 3083 C CB    . THR A 1 396 ? -1.463  -39.833 26.208  1.00 58.39 396 A 1 
ATOM 3084 O OG1   . THR A 1 396 ? -1.619  -40.083 24.832  1.00 51.71 396 A 1 
ATOM 3085 C CG2   . THR A 1 396 ? 0.013   -40.076 26.509  1.00 53.31 396 A 1 
ATOM 3086 N N     . ALA A 1 397 ? -3.189  -39.373 28.905  1.00 57.76 397 A 1 
ATOM 3087 C CA    . ALA A 1 397 ? -3.318  -38.969 30.306  1.00 56.38 397 A 1 
ATOM 3088 C C     . ALA A 1 397 ? -3.867  -40.108 31.177  1.00 54.51 397 A 1 
ATOM 3089 O O     . ALA A 1 397 ? -3.295  -40.406 32.225  1.00 53.45 397 A 1 
ATOM 3090 C CB    . ALA A 1 397 ? -4.185  -37.707 30.378  1.00 53.85 397 A 1 
ATOM 3091 N N     . ALA A 1 398 ? -4.890  -40.828 30.723  1.00 59.97 398 A 1 
ATOM 3092 C CA    . ALA A 1 398 ? -5.493  -41.936 31.463  1.00 58.54 398 A 1 
ATOM 3093 C C     . ALA A 1 398 ? -4.526  -43.119 31.671  1.00 57.09 398 A 1 
ATOM 3094 O O     . ALA A 1 398 ? -4.525  -43.736 32.740  1.00 55.35 398 A 1 
ATOM 3095 C CB    . ALA A 1 398 ? -6.760  -42.378 30.717  1.00 55.96 398 A 1 
ATOM 3096 N N     . LEU A 1 399 ? -3.675  -43.454 30.696  1.00 62.89 399 A 1 
ATOM 3097 C CA    . LEU A 1 399 ? -2.677  -44.529 30.839  1.00 60.10 399 A 1 
ATOM 3098 C C     . LEU A 1 399 ? -1.577  -44.186 31.852  1.00 60.21 399 A 1 
ATOM 3099 O O     . LEU A 1 399 ? -1.063  -45.095 32.502  1.00 56.77 399 A 1 
ATOM 3100 C CB    . LEU A 1 399 ? -2.070  -44.846 29.462  1.00 55.17 399 A 1 
ATOM 3101 C CG    . LEU A 1 399 ? -2.957  -45.752 28.585  1.00 51.93 399 A 1 
ATOM 3102 C CD1   . LEU A 1 399 ? -2.420  -45.777 27.162  1.00 49.29 399 A 1 
ATOM 3103 C CD2   . LEU A 1 399 ? -2.980  -47.192 29.110  1.00 53.14 399 A 1 
ATOM 3104 N N     . SER A 1 400 ? -1.210  -42.916 32.006  1.00 63.32 400 A 1 
ATOM 3105 C CA    . SER A 1 400 ? -0.140  -42.531 32.944  1.00 62.87 400 A 1 
ATOM 3106 C C     . SER A 1 400 ? -0.542  -42.689 34.416  1.00 63.28 400 A 1 
ATOM 3107 O O     . SER A 1 400 ? 0.308   -43.032 35.236  1.00 56.87 400 A 1 
ATOM 3108 C CB    . SER A 1 400 ? 0.348   -41.111 32.652  1.00 57.73 400 A 1 
ATOM 3109 O OG    . SER A 1 400 ? -0.623  -40.122 32.875  1.00 51.08 400 A 1 
ATOM 3110 N N     . ASP A 1 401 ? -1.804  -42.520 34.726  1.00 56.32 401 A 1 
ATOM 3111 C CA    . ASP A 1 401 ? -2.296  -42.575 36.113  1.00 57.68 401 A 1 
ATOM 3112 C C     . ASP A 1 401 ? -2.463  -44.021 36.642  1.00 57.75 401 A 1 
ATOM 3113 O O     . ASP A 1 401 ? -2.577  -44.258 37.839  1.00 54.42 401 A 1 
ATOM 3114 C CB    . ASP A 1 401 ? -3.597  -41.767 36.206  1.00 51.32 401 A 1 
ATOM 3115 C CG    . ASP A 1 401 ? -3.873  -41.180 37.606  1.00 45.97 401 A 1 
ATOM 3116 O OD1   . ASP A 1 401 ? -2.900  -40.890 38.325  1.00 44.01 401 A 1 
ATOM 3117 O OD2   . ASP A 1 401 ? -5.071  -40.981 37.903  1.00 44.16 401 A 1 
ATOM 3118 N N     . SER A 1 402 ? -2.434  -45.016 35.737  1.00 53.94 402 A 1 
ATOM 3119 C CA    . SER A 1 402 ? -2.592  -46.430 36.114  1.00 54.94 402 A 1 
ATOM 3120 C C     . SER A 1 402 ? -1.380  -47.043 36.825  1.00 55.88 402 A 1 
ATOM 3121 O O     . SER A 1 402 ? -1.426  -48.214 37.200  1.00 50.17 402 A 1 
ATOM 3122 C CB    . SER A 1 402 ? -3.014  -47.272 34.913  1.00 48.43 402 A 1 
ATOM 3123 O OG    . SER A 1 402 ? -1.970  -47.432 33.978  1.00 44.27 402 A 1 
ATOM 3124 N N     . SER A 1 403 ? -0.291  -46.319 37.044  1.00 47.67 403 A 1 
ATOM 3125 C CA    . SER A 1 403 ? 0.840   -46.745 37.874  1.00 49.52 403 A 1 
ATOM 3126 C C     . SER A 1 403 ? 0.473   -46.670 39.367  1.00 50.27 403 A 1 
ATOM 3127 O O     . SER A 1 403 ? 1.133   -45.985 40.145  1.00 46.89 403 A 1 
ATOM 3128 C CB    . SER A 1 403 ? 2.128   -46.002 37.513  1.00 44.98 403 A 1 
ATOM 3129 O OG    . SER A 1 403 ? 2.083   -44.634 37.852  1.00 40.51 403 A 1 
ATOM 3130 N N     . TYR A 1 404 ? -0.563  -47.393 39.756  1.00 44.76 404 A 1 
ATOM 3131 C CA    . TYR A 1 404 ? -0.807  -47.753 41.142  1.00 44.31 404 A 1 
ATOM 3132 C C     . TYR A 1 404 ? 0.366   -48.609 41.616  1.00 40.21 404 A 1 
ATOM 3133 O O     . TYR A 1 404 ? 0.401   -49.829 41.424  1.00 38.79 404 A 1 
ATOM 3134 C CB    . TYR A 1 404 ? -2.158  -48.460 41.303  1.00 42.99 404 A 1 
ATOM 3135 C CG    . TYR A 1 404 ? -3.318  -47.506 41.541  1.00 41.78 404 A 1 
ATOM 3136 C CD1   . TYR A 1 404 ? -3.664  -47.129 42.855  1.00 42.69 404 A 1 
ATOM 3137 C CD2   . TYR A 1 404 ? -4.036  -46.982 40.461  1.00 41.73 404 A 1 
ATOM 3138 C CE1   . TYR A 1 404 ? -4.721  -46.235 43.091  1.00 37.75 404 A 1 
ATOM 3139 C CE2   . TYR A 1 404 ? -5.100  -46.067 40.679  1.00 36.87 404 A 1 
ATOM 3140 C CZ    . TYR A 1 404 ? -5.431  -45.701 42.003  1.00 39.45 404 A 1 
ATOM 3141 O OH    . TYR A 1 404 ? -6.463  -44.822 42.224  1.00 38.58 404 A 1 
ATOM 3142 N N     . SER A 1 405 ? 1.347   -47.980 42.224  1.00 46.79 405 A 1 
ATOM 3143 C CA    . SER A 1 405 ? 2.407   -48.628 42.985  1.00 48.56 405 A 1 
ATOM 3144 C C     . SER A 1 405 ? 1.750   -49.446 44.088  1.00 47.58 405 A 1 
ATOM 3145 O O     . SER A 1 405 ? 1.282   -48.893 45.083  1.00 44.91 405 A 1 
ATOM 3146 C CB    . SER A 1 405 ? 3.352   -47.577 43.566  1.00 43.54 405 A 1 
ATOM 3147 O OG    . SER A 1 405 ? 4.335   -48.174 44.366  1.00 39.59 405 A 1 
ATOM 3148 N N     . THR A 1 406 ? 1.681   -50.765 43.897  1.00 45.64 406 A 1 
ATOM 3149 C CA    . THR A 1 406 ? 1.317   -51.703 44.957  1.00 50.30 406 A 1 
ATOM 3150 C C     . THR A 1 406 ? 2.375   -51.578 46.051  1.00 49.06 406 A 1 
ATOM 3151 O O     . THR A 1 406 ? 3.475   -52.086 45.898  1.00 47.47 406 A 1 
ATOM 3152 C CB    . THR A 1 406 ? 1.248   -53.140 44.441  1.00 45.79 406 A 1 
ATOM 3153 O OG1   . THR A 1 406 ? 2.292   -53.402 43.517  1.00 40.26 406 A 1 
ATOM 3154 C CG2   . THR A 1 406 ? -0.065  -53.420 43.710  1.00 41.66 406 A 1 
ATOM 3155 N N     . VAL A 1 407 ? 2.061   -50.875 47.121  1.00 43.51 407 A 1 
ATOM 3156 C CA    . VAL A 1 407 ? 2.924   -50.753 48.294  1.00 46.52 407 A 1 
ATOM 3157 C C     . VAL A 1 407 ? 3.086   -52.174 48.865  1.00 43.19 407 A 1 
ATOM 3158 O O     . VAL A 1 407 ? 2.072   -52.769 49.250  1.00 42.02 407 A 1 
ATOM 3159 C CB    . VAL A 1 407 ? 2.341   -49.811 49.348  1.00 44.55 407 A 1 
ATOM 3160 C CG1   . VAL A 1 407 ? 3.334   -49.584 50.487  1.00 40.29 407 A 1 
ATOM 3161 C CG2   . VAL A 1 407 ? 2.003   -48.432 48.746  1.00 43.38 407 A 1 
ATOM 3162 N N     . PRO A 1 408 ? 4.308   -52.803 48.888  1.00 37.76 408 A 1 
ATOM 3163 C CA    . PRO A 1 408 ? 4.486   -54.118 49.476  1.00 40.55 408 A 1 
ATOM 3164 C C     . PRO A 1 408 ? 4.206   -54.028 50.979  1.00 39.79 408 A 1 
ATOM 3165 O O     . PRO A 1 408 ? 4.729   -53.138 51.654  1.00 39.42 408 A 1 
ATOM 3166 C CB    . PRO A 1 408 ? 5.928   -54.542 49.175  1.00 38.06 408 A 1 
ATOM 3167 C CG    . PRO A 1 408 ? 6.449   -53.491 48.204  1.00 37.06 408 A 1 
ATOM 3168 C CD    . PRO A 1 408 ? 5.578   -52.270 48.456  1.00 41.82 408 A 1 
ATOM 3169 N N     . TRP A 1 409 ? 3.424   -54.983 51.478  1.00 41.19 409 A 1 
ATOM 3170 C CA    . TRP A 1 409 ? 3.054   -55.105 52.908  1.00 41.32 409 A 1 
ATOM 3171 C C     . TRP A 1 409 ? 4.193   -55.649 53.798  1.00 39.18 409 A 1 
ATOM 3172 O O     . TRP A 1 409 ? 3.919   -56.414 54.725  1.00 36.63 409 A 1 
ATOM 3173 C CB    . TRP A 1 409 ? 1.765   -55.932 53.039  1.00 38.30 409 A 1 
ATOM 3174 C CG    . TRP A 1 409 ? 0.530   -55.164 53.314  1.00 34.55 409 A 1 
ATOM 3175 C CD1   . TRP A 1 409 ? -0.120  -54.373 52.457  1.00 28.95 409 A 1 
ATOM 3176 C CD2   . TRP A 1 409 ? -0.245  -55.159 54.558  1.00 31.31 409 A 1 
ATOM 3177 N NE1   . TRP A 1 409 ? -1.255  -53.854 53.056  1.00 26.86 409 A 1 
ATOM 3178 C CE2   . TRP A 1 409 ? -1.372  -54.324 54.340  1.00 30.58 409 A 1 
ATOM 3179 C CE3   . TRP A 1 409 ? -0.119  -55.777 55.808  1.00 34.37 409 A 1 
ATOM 3180 C CZ2   . TRP A 1 409 ? -2.338  -54.114 55.347  1.00 35.13 409 A 1 
ATOM 3181 C CZ3   . TRP A 1 409 ? -1.071  -55.575 56.818  1.00 33.07 409 A 1 
ATOM 3182 C CH2   . TRP A 1 409 ? -2.173  -54.752 56.595  1.00 33.18 409 A 1 
ATOM 3183 N N     . PHE A 1 410 ? 5.471   -55.366 53.507  1.00 46.66 410 A 1 
ATOM 3184 C CA    . PHE A 1 410 ? 6.597   -55.768 54.364  1.00 43.71 410 A 1 
ATOM 3185 C C     . PHE A 1 410 ? 6.699   -54.905 55.633  1.00 41.21 410 A 1 
ATOM 3186 O O     . PHE A 1 410 ? 6.534   -53.675 55.532  1.00 34.63 410 A 1 
ATOM 3187 C CB    . PHE A 1 410 ? 7.914   -55.771 53.586  1.00 41.88 410 A 1 
ATOM 3188 C CG    . PHE A 1 410 ? 8.211   -57.097 52.920  1.00 38.66 410 A 1 
ATOM 3189 C CD1   . PHE A 1 410 ? 8.641   -58.187 53.696  1.00 33.24 410 A 1 
ATOM 3190 C CD2   . PHE A 1 410 ? 8.029   -57.251 51.538  1.00 32.48 410 A 1 
ATOM 3191 C CE1   . PHE A 1 410 ? 8.893   -59.423 53.084  1.00 29.66 410 A 1 
ATOM 3192 C CE2   . PHE A 1 410 ? 8.284   -58.493 50.928  1.00 33.81 410 A 1 
ATOM 3193 C CZ    . PHE A 1 410 ? 8.716   -59.580 51.700  1.00 37.90 410 A 1 
ATOM 3194 O OXT   . PHE A 1 410 ? 6.955   -55.564 56.674  1.00 43.33 410 A 1 
ATOM 3195 N N     . PHE B 2 1   ? 14.617  5.342   4.018   1.00 35.60 1   B 1 
ATOM 3196 C CA    . PHE B 2 1   ? 13.924  4.081   4.325   1.00 38.20 1   B 1 
ATOM 3197 C C     . PHE B 2 1   ? 12.435  4.394   4.426   1.00 43.19 1   B 1 
ATOM 3198 O O     . PHE B 2 1   ? 12.035  5.044   5.382   1.00 39.57 1   B 1 
ATOM 3199 C CB    . PHE B 2 1   ? 14.414  3.492   5.643   1.00 34.17 1   B 1 
ATOM 3200 C CG    . PHE B 2 1   ? 15.619  2.610   5.508   1.00 30.77 1   B 1 
ATOM 3201 C CD1   . PHE B 2 1   ? 15.466  1.229   5.334   1.00 28.91 1   B 1 
ATOM 3202 C CD2   . PHE B 2 1   ? 16.910  3.158   5.555   1.00 29.26 1   B 1 
ATOM 3203 C CE1   . PHE B 2 1   ? 16.594  0.402   5.204   1.00 26.44 1   B 1 
ATOM 3204 C CE2   . PHE B 2 1   ? 18.043  2.333   5.423   1.00 25.07 1   B 1 
ATOM 3205 C CZ    . PHE B 2 1   ? 17.883  0.951   5.259   1.00 27.08 1   B 1 
ATOM 3206 N N     . SER B 2 2   ? 11.630  3.986   3.439   1.00 44.73 2   B 1 
ATOM 3207 C CA    . SER B 2 2   ? 10.178  4.105   3.541   1.00 48.55 2   B 1 
ATOM 3208 C C     . SER B 2 2   ? 9.724   3.403   4.817   1.00 52.11 2   B 1 
ATOM 3209 O O     . SER B 2 2   ? 10.240  2.326   5.130   1.00 48.49 2   B 1 
ATOM 3210 C CB    . SER B 2 2   ? 9.483   3.480   2.329   1.00 45.39 2   B 1 
ATOM 3211 O OG    . SER B 2 2   ? 10.193  3.717   1.146   1.00 39.82 2   B 1 
ATOM 3212 N N     . SER B 2 3   ? 8.812   3.995   5.570   1.00 56.79 3   B 1 
ATOM 3213 C CA    . SER B 2 3   ? 8.400   3.417   6.842   1.00 61.90 3   B 1 
ATOM 3214 C C     . SER B 2 3   ? 7.920   1.974   6.623   1.00 65.62 3   B 1 
ATOM 3215 O O     . SER B 2 3   ? 7.395   1.656   5.549   1.00 61.29 3   B 1 
ATOM 3216 C CB    . SER B 2 3   ? 7.319   4.284   7.515   1.00 54.93 3   B 1 
ATOM 3217 O OG    . SER B 2 3   ? 6.070   4.125   6.894   1.00 46.18 3   B 1 
ATOM 3218 N N     . PRO B 2 4   ? 8.090   1.039   7.591   1.00 54.84 4   B 1 
ATOM 3219 C CA    . PRO B 2 4   ? 7.648   -0.342  7.377   1.00 54.17 4   B 1 
ATOM 3220 C C     . PRO B 2 4   ? 6.162   -0.438  6.997   1.00 56.90 4   B 1 
ATOM 3221 O O     . PRO B 2 4   ? 5.778   -1.323  6.237   1.00 55.30 4   B 1 
ATOM 3222 C CB    . PRO B 2 4   ? 7.993   -1.078  8.679   1.00 49.32 4   B 1 
ATOM 3223 C CG    . PRO B 2 4   ? 8.188   0.031   9.716   1.00 48.98 4   B 1 
ATOM 3224 C CD    . PRO B 2 4   ? 8.681   1.210   8.895   1.00 50.51 4   B 1 
ATOM 3225 N N     . LYS B 2 5   ? 5.346   0.526   7.438   1.00 59.17 5   B 1 
ATOM 3226 C CA    . LYS B 2 5   ? 3.951   0.678   7.008   1.00 58.83 5   B 1 
ATOM 3227 C C     . LYS B 2 5   ? 3.839   1.050   5.517   1.00 62.48 5   B 1 
ATOM 3228 O O     . LYS B 2 5   ? 2.948   0.540   4.838   1.00 56.54 5   B 1 
ATOM 3229 C CB    . LYS B 2 5   ? 3.229   1.728   7.865   1.00 50.02 5   B 1 
ATOM 3230 C CG    . LYS B 2 5   ? 2.942   1.272   9.305   1.00 42.72 5   B 1 
ATOM 3231 C CD    . LYS B 2 5   ? 2.148   2.356   10.047  1.00 38.42 5   B 1 
ATOM 3232 C CE    . LYS B 2 5   ? 1.776   1.958   11.471  1.00 32.25 5   B 1 
ATOM 3233 N NZ    . LYS B 2 5   ? 1.056   3.037   12.191  1.00 28.32 5   B 1 
ATOM 3234 N N     . GLU B 2 6   ? 4.723   1.885   4.978   1.00 68.84 6   B 1 
ATOM 3235 C CA    . GLU B 2 6   ? 4.715   2.243   3.552   1.00 71.85 6   B 1 
ATOM 3236 C C     . GLU B 2 6   ? 5.143   1.086   2.647   1.00 76.48 6   B 1 
ATOM 3237 O O     . GLU B 2 6   ? 4.525   0.841   1.617   1.00 71.45 6   B 1 
ATOM 3238 C CB    . GLU B 2 6   ? 5.605   3.448   3.271   1.00 63.34 6   B 1 
ATOM 3239 C CG    . GLU B 2 6   ? 4.929   4.728   3.712   1.00 53.90 6   B 1 
ATOM 3240 C CD    . GLU B 2 6   ? 5.688   5.957   3.227   1.00 48.54 6   B 1 
ATOM 3241 O OE1   . GLU B 2 6   ? 4.992   6.932   2.887   1.00 45.04 6   B 1 
ATOM 3242 O OE2   . GLU B 2 6   ? 6.930   5.870   3.185   1.00 44.99 6   B 1 
ATOM 3243 N N     . GLN B 2 7   ? 6.131   0.283   3.064   1.00 72.90 7   B 1 
ATOM 3244 C CA    . GLN B 2 7   ? 6.517   -0.930  2.334   1.00 77.91 7   B 1 
ATOM 3245 C C     . GLN B 2 7   ? 5.376   -1.964  2.251   1.00 83.64 7   B 1 
ATOM 3246 O O     . GLN B 2 7   ? 5.371   -2.828  1.376   1.00 79.37 7   B 1 
ATOM 3247 C CB    . GLN B 2 7   ? 7.752   -1.548  3.001   1.00 70.56 7   B 1 
ATOM 3248 C CG    . GLN B 2 7   ? 9.021   -0.715  2.750   1.00 62.08 7   B 1 
ATOM 3249 C CD    . GLN B 2 7   ? 9.432   -0.706  1.274   1.00 53.14 7   B 1 
ATOM 3250 O OE1   . GLN B 2 7   ? 9.171   -1.626  0.517   1.00 51.14 7   B 1 
ATOM 3251 N NE2   . GLN B 2 7   ? 10.084  0.348   0.812   1.00 45.87 7   B 1 
ATOM 3252 N N     . ASP B 2 8   ? 4.392   -1.874  3.130   1.00 80.30 8   B 1 
ATOM 3253 C CA    . ASP B 2 8   ? 3.183   -2.692  3.078   1.00 82.64 8   B 1 
ATOM 3254 C C     . ASP B 2 8   ? 2.144   -2.206  2.050   1.00 86.84 8   B 1 
ATOM 3255 O O     . ASP B 2 8   ? 1.243   -2.983  1.697   1.00 82.40 8   B 1 
ATOM 3256 C CB    . ASP B 2 8   ? 2.581   -2.745  4.479   1.00 75.61 8   B 1 
ATOM 3257 C CG    . ASP B 2 8   ? 2.928   -4.000  5.272   1.00 67.27 8   B 1 
ATOM 3258 O OD1   . ASP B 2 8   ? 3.610   -4.908  4.746   1.00 60.39 8   B 1 
ATOM 3259 O OD2   . ASP B 2 8   ? 2.287   -4.161  6.340   1.00 59.87 8   B 1 
ATOM 3260 N N     . ARG B 2 9   ? 2.253   -0.959  1.573   1.00 91.99 9   B 1 
ATOM 3261 C CA    . ARG B 2 9   ? 1.398   -0.363  0.545   1.00 93.41 9   B 1 
ATOM 3262 C C     . ARG B 2 9   ? 1.812   -0.794  -0.864  1.00 94.66 9   B 1 
ATOM 3263 O O     . ARG B 2 9   ? 0.978   -0.795  -1.768  1.00 91.47 9   B 1 
ATOM 3264 C CB    . ARG B 2 9   ? 1.431   1.177   0.639   1.00 90.78 9   B 1 
ATOM 3265 C CG    . ARG B 2 9   ? 0.938   1.725   1.981   1.00 83.99 9   B 1 
ATOM 3266 C CD    . ARG B 2 9   ? 1.119   3.244   2.041   1.00 81.23 9   B 1 
ATOM 3267 N NE    . ARG B 2 9   ? 0.696   3.809   3.338   1.00 73.49 9   B 1 
ATOM 3268 C CZ    . ARG B 2 9   ? 0.878   5.059   3.729   1.00 66.21 9   B 1 
ATOM 3269 N NH1   . ARG B 2 9   ? 1.459   5.950   2.964   1.00 62.27 9   B 1 
ATOM 3270 N NH2   . ARG B 2 9   ? 0.485   5.452   4.912   1.00 57.96 9   B 1 
ATOM 3271 N N     . PHE B 2 10  ? 3.080   -1.185  -1.015  1.00 95.50 10  B 1 
ATOM 3272 C CA    . PHE B 2 10  ? 3.667   -1.521  -2.297  1.00 96.19 10  B 1 
ATOM 3273 C C     . PHE B 2 10  ? 4.003   -3.018  -2.414  1.00 96.67 10  B 1 
ATOM 3274 O O     . PHE B 2 10  ? 4.075   -3.767  -1.423  1.00 94.85 10  B 1 
ATOM 3275 C CB    . PHE B 2 10  ? 4.890   -0.627  -2.528  1.00 95.50 10  B 1 
ATOM 3276 C CG    . PHE B 2 10  ? 4.595   0.855   -2.445  1.00 95.38 10  B 1 
ATOM 3277 C CD1   . PHE B 2 10  ? 3.521   1.427   -3.152  1.00 90.12 10  B 1 
ATOM 3278 C CD2   . PHE B 2 10  ? 5.397   1.686   -1.639  1.00 88.99 10  B 1 
ATOM 3279 C CE1   . PHE B 2 10  ? 3.242   2.796   -3.060  1.00 86.56 10  B 1 
ATOM 3280 C CE2   . PHE B 2 10  ? 5.127   3.061   -1.547  1.00 87.39 10  B 1 
ATOM 3281 C CZ    . PHE B 2 10  ? 4.043   3.622   -2.256  1.00 88.67 10  B 1 
ATOM 3282 N N     . LEU B 2 11  ? 4.222   -3.499  -3.654  1.00 96.42 11  B 1 
ATOM 3283 C CA    . LEU B 2 11  ? 4.784   -4.827  -3.881  1.00 96.77 11  B 1 
ATOM 3284 C C     . LEU B 2 11  ? 6.233   -4.891  -3.372  1.00 96.68 11  B 1 
ATOM 3285 O O     . LEU B 2 11  ? 6.926   -3.887  -3.359  1.00 95.29 11  B 1 
ATOM 3286 C CB    . LEU B 2 11  ? 4.701   -5.182  -5.373  1.00 96.68 11  B 1 
ATOM 3287 C CG    . LEU B 2 11  ? 3.267   -5.373  -5.901  1.00 95.90 11  B 1 
ATOM 3288 C CD1   . LEU B 2 11  ? 3.327   -5.722  -7.382  1.00 93.26 11  B 1 
ATOM 3289 C CD2   . LEU B 2 11  ? 2.533   -6.509  -5.182  1.00 92.47 11  B 1 
ATOM 3290 N N     . PRO B 2 12  ? 6.741   -6.074  -2.949  1.00 95.43 12  B 1 
ATOM 3291 C CA    . PRO B 2 12  ? 8.096   -6.165  -2.432  1.00 95.17 12  B 1 
ATOM 3292 C C     . PRO B 2 12  ? 9.152   -5.802  -3.474  1.00 95.61 12  B 1 
ATOM 3293 O O     . PRO B 2 12  ? 9.239   -6.446  -4.520  1.00 95.04 12  B 1 
ATOM 3294 C CB    . PRO B 2 12  ? 8.255   -7.608  -1.939  1.00 93.93 12  B 1 
ATOM 3295 C CG    . PRO B 2 12  ? 6.813   -8.075  -1.705  1.00 91.66 12  B 1 
ATOM 3296 C CD    . PRO B 2 12  ? 6.026   -7.324  -2.774  1.00 94.05 12  B 1 
ATOM 3297 N N     . ILE B 2 13  ? 10.030  -4.852  -3.137  1.00 94.43 13  B 1 
ATOM 3298 C CA    . ILE B 2 13  ? 11.073  -4.338  -4.043  1.00 94.99 13  B 1 
ATOM 3299 C C     . ILE B 2 13  ? 11.983  -5.438  -4.605  1.00 95.49 13  B 1 
ATOM 3300 O O     . ILE B 2 13  ? 12.413  -5.369  -5.755  1.00 94.90 13  B 1 
ATOM 3301 C CB    . ILE B 2 13  ? 11.893  -3.253  -3.305  1.00 94.38 13  B 1 
ATOM 3302 C CG1   . ILE B 2 13  ? 12.825  -2.442  -4.231  1.00 91.60 13  B 1 
ATOM 3303 C CG2   . ILE B 2 13  ? 12.722  -3.840  -2.153  1.00 88.90 13  B 1 
ATOM 3304 C CD1   . ILE B 2 13  ? 12.074  -1.617  -5.267  1.00 82.31 13  B 1 
ATOM 3305 N N     . ALA B 2 14  ? 12.246  -6.511  -3.832  1.00 95.28 14  B 1 
ATOM 3306 C CA    . ALA B 2 14  ? 13.056  -7.633  -4.294  1.00 94.71 14  B 1 
ATOM 3307 C C     . ALA B 2 14  ? 12.390  -8.416  -5.442  1.00 95.47 14  B 1 
ATOM 3308 O O     . ALA B 2 14  ? 13.087  -8.902  -6.336  1.00 94.65 14  B 1 
ATOM 3309 C CB    . ALA B 2 14  ? 13.335  -8.545  -3.098  1.00 93.22 14  B 1 
ATOM 3310 N N     . ASN B 2 15  ? 11.056  -8.546  -5.420  1.00 95.20 15  B 1 
ATOM 3311 C CA    . ASN B 2 15  ? 10.302  -9.197  -6.489  1.00 95.59 15  B 1 
ATOM 3312 C C     . ASN B 2 15  ? 10.250  -8.302  -7.725  1.00 96.47 15  B 1 
ATOM 3313 O O     . ASN B 2 15  ? 10.569  -8.773  -8.817  1.00 96.04 15  B 1 
ATOM 3314 C CB    . ASN B 2 15  ? 8.888   -9.551  -5.996  1.00 94.94 15  B 1 
ATOM 3315 C CG    . ASN B 2 15  ? 8.872   -10.629 -4.926  1.00 93.46 15  B 1 
ATOM 3316 O OD1   . ASN B 2 15  ? 9.399   -10.494 -3.842  1.00 83.56 15  B 1 
ATOM 3317 N ND2   . ASN B 2 15  ? 8.256   -11.749 -5.210  1.00 83.91 15  B 1 
ATOM 3318 N N     . VAL B 2 16  ? 9.940   -7.015  -7.545  1.00 96.70 16  B 1 
ATOM 3319 C CA    . VAL B 2 16  ? 9.937   -6.022  -8.626  1.00 97.43 16  B 1 
ATOM 3320 C C     . VAL B 2 16  ? 11.308  -5.969  -9.310  1.00 97.60 16  B 1 
ATOM 3321 O O     . VAL B 2 16  ? 11.407  -6.175  -10.514 1.00 97.26 16  B 1 
ATOM 3322 C CB    . VAL B 2 16  ? 9.523   -4.633  -8.102  1.00 97.44 16  B 1 
ATOM 3323 C CG1   . VAL B 2 16  ? 9.558   -3.567  -9.201  1.00 96.06 16  B 1 
ATOM 3324 C CG2   . VAL B 2 16  ? 8.103   -4.680  -7.519  1.00 96.12 16  B 1 
ATOM 3325 N N     . SER B 2 17  ? 12.393  -5.853  -8.537  1.00 97.29 17  B 1 
ATOM 3326 C CA    . SER B 2 17  ? 13.759  -5.831  -9.067  1.00 96.97 17  B 1 
ATOM 3327 C C     . SER B 2 17  ? 14.137  -7.089  -9.849  1.00 97.11 17  B 1 
ATOM 3328 O O     . SER B 2 17  ? 14.930  -7.025  -10.784 1.00 96.48 17  B 1 
ATOM 3329 C CB    . SER B 2 17  ? 14.778  -5.686  -7.942  1.00 96.00 17  B 1 
ATOM 3330 O OG    . SER B 2 17  ? 14.584  -4.519  -7.175  1.00 81.93 17  B 1 
ATOM 3331 N N     . ARG B 2 18  ? 13.619  -8.269  -9.447  1.00 96.64 18  B 1 
ATOM 3332 C CA    . ARG B 2 18  ? 13.856  -9.518  -10.171 1.00 96.42 18  B 1 
ATOM 3333 C C     . ARG B 2 18  ? 13.168  -9.522  -11.534 1.00 96.95 18  B 1 
ATOM 3334 O O     . ARG B 2 18  ? 13.766  -9.992  -12.490 1.00 95.80 18  B 1 
ATOM 3335 C CB    . ARG B 2 18  ? 13.396  -10.706 -9.313  1.00 95.21 18  B 1 
ATOM 3336 C CG    . ARG B 2 18  ? 13.868  -12.057 -9.882  1.00 87.58 18  B 1 
ATOM 3337 C CD    . ARG B 2 18  ? 13.223  -13.237 -9.138  1.00 86.44 18  B 1 
ATOM 3338 N NE    . ARG B 2 18  ? 13.503  -13.187 -7.688  1.00 77.20 18  B 1 
ATOM 3339 C CZ    . ARG B 2 18  ? 12.685  -13.564 -6.715  1.00 70.63 18  B 1 
ATOM 3340 N NH1   . ARG B 2 18  ? 11.525  -14.111 -6.961  1.00 61.44 18  B 1 
ATOM 3341 N NH2   . ARG B 2 18  ? 13.022  -13.387 -5.468  1.00 61.22 18  B 1 
ATOM 3342 N N     . ILE B 2 19  ? 11.942  -8.989  -11.606 1.00 96.82 19  B 1 
ATOM 3343 C CA    . ILE B 2 19  ? 11.182  -8.890  -12.860 1.00 97.31 19  B 1 
ATOM 3344 C C     . ILE B 2 19  ? 11.835  -7.854  -13.785 1.00 97.65 19  B 1 
ATOM 3345 O O     . ILE B 2 19  ? 12.098  -8.171  -14.937 1.00 97.21 19  B 1 
ATOM 3346 C CB    . ILE B 2 19  ? 9.699   -8.585  -12.581 1.00 97.24 19  B 1 
ATOM 3347 C CG1   . ILE B 2 19  ? 9.039   -9.739  -11.771 1.00 96.26 19  B 1 
ATOM 3348 C CG2   . ILE B 2 19  ? 8.941   -8.391  -13.910 1.00 96.24 19  B 1 
ATOM 3349 C CD1   . ILE B 2 19  ? 7.724   -9.336  -11.108 1.00 92.30 19  B 1 
ATOM 3350 N N     . MET B 2 20  ? 12.208  -6.683  -13.271 1.00 97.97 20  B 1 
ATOM 3351 C CA    . MET B 2 20  ? 12.927  -5.659  -14.045 1.00 98.19 20  B 1 
ATOM 3352 C C     . MET B 2 20  ? 14.193  -6.214  -14.703 1.00 98.01 20  B 1 
ATOM 3353 O O     . MET B 2 20  ? 14.455  -5.951  -15.864 1.00 97.05 20  B 1 
ATOM 3354 C CB    . MET B 2 20  ? 13.312  -4.480  -13.145 1.00 98.13 20  B 1 
ATOM 3355 C CG    . MET B 2 20  ? 12.118  -3.678  -12.628 1.00 97.53 20  B 1 
ATOM 3356 S SD    . MET B 2 20  ? 12.613  -2.361  -11.476 1.00 96.66 20  B 1 
ATOM 3357 C CE    . MET B 2 20  ? 13.247  -1.132  -12.635 1.00 90.79 20  B 1 
ATOM 3358 N N     . LYS B 2 21  ? 14.974  -7.050  -13.990 1.00 97.61 21  B 1 
ATOM 3359 C CA    . LYS B 2 21  ? 16.179  -7.677  -14.545 1.00 97.43 21  B 1 
ATOM 3360 C C     . LYS B 2 21  ? 15.902  -8.623  -15.716 1.00 97.51 21  B 1 
ATOM 3361 O O     . LYS B 2 21  ? 16.811  -8.847  -16.504 1.00 96.14 21  B 1 
ATOM 3362 C CB    . LYS B 2 21  ? 16.945  -8.419  -13.454 1.00 96.51 21  B 1 
ATOM 3363 C CG    . LYS B 2 21  ? 17.726  -7.453  -12.556 1.00 90.78 21  B 1 
ATOM 3364 C CD    . LYS B 2 21  ? 18.463  -8.249  -11.469 1.00 81.32 21  B 1 
ATOM 3365 C CE    . LYS B 2 21  ? 19.271  -7.301  -10.596 1.00 72.21 21  B 1 
ATOM 3366 N NZ    . LYS B 2 21  ? 20.255  -8.041  -9.768  1.00 60.35 21  B 1 
ATOM 3367 N N     . LYS B 2 22  ? 14.703  -9.196  -15.832 1.00 96.49 22  B 1 
ATOM 3368 C CA    . LYS B 2 22  ? 14.331  -10.039 -16.973 1.00 95.95 22  B 1 
ATOM 3369 C C     . LYS B 2 22  ? 14.119  -9.226  -18.253 1.00 96.48 22  B 1 
ATOM 3370 O O     . LYS B 2 22  ? 14.325  -9.765  -19.335 1.00 94.84 22  B 1 
ATOM 3371 C CB    . LYS B 2 22  ? 13.046  -10.833 -16.688 1.00 94.29 22  B 1 
ATOM 3372 C CG    . LYS B 2 22  ? 13.117  -11.859 -15.547 1.00 87.62 22  B 1 
ATOM 3373 C CD    . LYS B 2 22  ? 11.729  -12.481 -15.410 1.00 83.33 22  B 1 
ATOM 3374 C CE    . LYS B 2 22  ? 11.628  -13.580 -14.359 1.00 74.56 22  B 1 
ATOM 3375 N NZ    . LYS B 2 22  ? 10.240  -14.138 -14.343 1.00 65.95 22  B 1 
ATOM 3376 N N     . ALA B 2 23  ? 13.715  -7.966  -18.130 1.00 96.61 23  B 1 
ATOM 3377 C CA    . ALA B 2 23  ? 13.501  -7.065  -19.261 1.00 96.24 23  B 1 
ATOM 3378 C C     . ALA B 2 23  ? 14.800  -6.459  -19.805 1.00 96.63 23  B 1 
ATOM 3379 O O     . ALA B 2 23  ? 14.803  -5.876  -20.879 1.00 94.88 23  B 1 
ATOM 3380 C CB    . ALA B 2 23  ? 12.537  -5.959  -18.829 1.00 94.95 23  B 1 
ATOM 3381 N N     . LEU B 2 24  ? 15.905  -6.572  -19.053 1.00 96.96 24  B 1 
ATOM 3382 C CA    . LEU B 2 24  ? 17.148  -5.879  -19.354 1.00 97.11 24  B 1 
ATOM 3383 C C     . LEU B 2 24  ? 18.263  -6.833  -19.792 1.00 97.24 24  B 1 
ATOM 3384 O O     . LEU B 2 24  ? 18.313  -7.983  -19.338 1.00 95.37 24  B 1 
ATOM 3385 C CB    . LEU B 2 24  ? 17.576  -5.049  -18.133 1.00 96.31 24  B 1 
ATOM 3386 C CG    . LEU B 2 24  ? 16.608  -3.915  -17.748 1.00 95.66 24  B 1 
ATOM 3387 C CD1   . LEU B 2 24  ? 17.174  -3.177  -16.537 1.00 92.08 24  B 1 
ATOM 3388 C CD2   . LEU B 2 24  ? 16.412  -2.901  -18.871 1.00 91.64 24  B 1 
ATOM 3389 N N     . PRO B 2 25  ? 19.234  -6.349  -20.607 1.00 96.87 25  B 1 
ATOM 3390 C CA    . PRO B 2 25  ? 20.470  -7.066  -20.907 1.00 96.38 25  B 1 
ATOM 3391 C C     . PRO B 2 25  ? 21.248  -7.437  -19.639 1.00 96.43 25  B 1 
ATOM 3392 O O     . PRO B 2 25  ? 21.219  -6.723  -18.637 1.00 94.64 25  B 1 
ATOM 3393 C CB    . PRO B 2 25  ? 21.278  -6.131  -21.814 1.00 95.00 25  B 1 
ATOM 3394 C CG    . PRO B 2 25  ? 20.236  -5.210  -22.424 1.00 92.53 25  B 1 
ATOM 3395 C CD    . PRO B 2 25  ? 19.193  -5.077  -21.323 1.00 95.78 25  B 1 
ATOM 3396 N N     . ALA B 2 26  ? 22.028  -8.538  -19.699 1.00 96.10 26  B 1 
ATOM 3397 C CA    . ALA B 2 26  ? 22.770  -9.034  -18.529 1.00 95.70 26  B 1 
ATOM 3398 C C     . ALA B 2 26  ? 23.780  -8.029  -17.948 1.00 95.74 26  B 1 
ATOM 3399 O O     . ALA B 2 26  ? 24.085  -8.056  -16.751 1.00 91.83 26  B 1 
ATOM 3400 C CB    . ALA B 2 26  ? 23.463  -10.339 -18.933 1.00 93.89 26  B 1 
ATOM 3401 N N     . ASN B 2 27  ? 24.311  -7.127  -18.787 1.00 95.46 27  B 1 
ATOM 3402 C CA    . ASN B 2 27  ? 25.267  -6.081  -18.408 1.00 94.81 27  B 1 
ATOM 3403 C C     . ASN B 2 27  ? 24.604  -4.783  -17.903 1.00 95.33 27  B 1 
ATOM 3404 O O     . ASN B 2 27  ? 25.316  -3.861  -17.502 1.00 91.66 27  B 1 
ATOM 3405 C CB    . ASN B 2 27  ? 26.203  -5.810  -19.594 1.00 92.50 27  B 1 
ATOM 3406 C CG    . ASN B 2 27  ? 25.475  -5.249  -20.806 1.00 86.88 27  B 1 
ATOM 3407 O OD1   . ASN B 2 27  ? 24.290  -5.370  -20.981 1.00 72.72 27  B 1 
ATOM 3408 N ND2   . ASN B 2 27  ? 26.186  -4.607  -21.717 1.00 77.39 27  B 1 
ATOM 3409 N N     . ALA B 2 28  ? 23.267  -4.703  -17.944 1.00 95.69 28  B 1 
ATOM 3410 C CA    . ALA B 2 28  ? 22.544  -3.536  -17.477 1.00 95.97 28  B 1 
ATOM 3411 C C     . ALA B 2 28  ? 22.530  -3.455  -15.945 1.00 96.42 28  B 1 
ATOM 3412 O O     . ALA B 2 28  ? 22.479  -4.454  -15.224 1.00 94.42 28  B 1 
ATOM 3413 C CB    . ALA B 2 28  ? 21.125  -3.546  -18.051 1.00 94.69 28  B 1 
ATOM 3414 N N     . LYS B 2 29  ? 22.550  -2.219  -15.437 1.00 97.36 29  B 1 
ATOM 3415 C CA    . LYS B 2 29  ? 22.370  -1.923  -14.020 1.00 97.12 29  B 1 
ATOM 3416 C C     . LYS B 2 29  ? 21.051  -1.177  -13.820 1.00 97.72 29  B 1 
ATOM 3417 O O     . LYS B 2 29  ? 20.560  -0.515  -14.725 1.00 96.45 29  B 1 
ATOM 3418 C CB    . LYS B 2 29  ? 23.571  -1.135  -13.489 1.00 95.59 29  B 1 
ATOM 3419 C CG    . LYS B 2 29  ? 24.880  -1.943  -13.544 1.00 90.07 29  B 1 
ATOM 3420 C CD    . LYS B 2 29  ? 26.050  -1.117  -13.000 1.00 84.15 29  B 1 
ATOM 3421 C CE    . LYS B 2 29  ? 27.362  -1.900  -13.102 1.00 75.74 29  B 1 
ATOM 3422 N NZ    . LYS B 2 29  ? 28.524  -1.095  -12.647 1.00 64.82 29  B 1 
ATOM 3423 N N     . ILE B 2 30  ? 20.480  -1.295  -12.622 1.00 96.68 30  B 1 
ATOM 3424 C CA    . ILE B 2 30  ? 19.263  -0.585  -12.242 1.00 97.05 30  B 1 
ATOM 3425 C C     . ILE B 2 30  ? 19.556  0.203   -10.970 1.00 97.02 30  B 1 
ATOM 3426 O O     . ILE B 2 30  ? 19.964  -0.402  -9.966  1.00 95.72 30  B 1 
ATOM 3427 C CB    . ILE B 2 30  ? 18.069  -1.543  -12.047 1.00 96.58 30  B 1 
ATOM 3428 C CG1   . ILE B 2 30  ? 17.908  -2.572  -13.188 1.00 93.75 30  B 1 
ATOM 3429 C CG2   . ILE B 2 30  ? 16.778  -0.721  -11.892 1.00 93.45 30  B 1 
ATOM 3430 C CD1   . ILE B 2 30  ? 16.847  -3.650  -12.907 1.00 91.68 30  B 1 
ATOM 3431 N N     . SER B 2 31  ? 19.358  1.516   -11.023 1.00 97.68 31  B 1 
ATOM 3432 C CA    . SER B 2 31  ? 19.504  2.382   -9.855  1.00 97.48 31  B 1 
ATOM 3433 C C     . SER B 2 31  ? 18.469  2.034   -8.781  1.00 97.58 31  B 1 
ATOM 3434 O O     . SER B 2 31  ? 17.509  1.295   -9.013  1.00 96.71 31  B 1 
ATOM 3435 C CB    . SER B 2 31  ? 19.417  3.851   -10.278 1.00 96.24 31  B 1 
ATOM 3436 O OG    . SER B 2 31  ? 18.102  4.105   -10.709 1.00 86.62 31  B 1 
ATOM 3437 N N     . LYS B 2 32  ? 18.716  2.473   -7.551  1.00 96.89 32  B 1 
ATOM 3438 C CA    . LYS B 2 32  ? 17.813  2.194   -6.432  1.00 96.46 32  B 1 
ATOM 3439 C C     . LYS B 2 32  ? 16.483  2.932   -6.601  1.00 96.80 32  B 1 
ATOM 3440 O O     . LYS B 2 32  ? 15.435  2.312   -6.476  1.00 96.00 32  B 1 
ATOM 3441 C CB    . LYS B 2 32  ? 18.512  2.562   -5.116  1.00 95.02 32  B 1 
ATOM 3442 C CG    . LYS B 2 32  ? 17.632  2.226   -3.903  1.00 89.62 32  B 1 
ATOM 3443 C CD    . LYS B 2 32  ? 18.220  2.779   -2.600  1.00 82.37 32  B 1 
ATOM 3444 C CE    . LYS B 2 32  ? 17.161  2.656   -1.522  1.00 70.65 32  B 1 
ATOM 3445 N NZ    . LYS B 2 32  ? 17.354  3.581   -0.389  1.00 60.87 32  B 1 
ATOM 3446 N N     . ASP B 2 33  ? 16.545  4.202   -6.940  1.00 97.03 33  B 1 
ATOM 3447 C CA    . ASP B 2 33  ? 15.421  5.084   -7.211  1.00 96.82 33  B 1 
ATOM 3448 C C     . ASP B 2 33  ? 14.566  4.591   -8.392  1.00 97.52 33  B 1 
ATOM 3449 O O     . ASP B 2 33  ? 13.339  4.585   -8.286  1.00 96.37 33  B 1 
ATOM 3450 C CB    . ASP B 2 33  ? 15.950  6.508   -7.459  1.00 94.91 33  B 1 
ATOM 3451 C CG    . ASP B 2 33  ? 16.946  6.605   -8.634  1.00 86.23 33  B 1 
ATOM 3452 O OD1   . ASP B 2 33  ? 17.628  5.594   -8.907  1.00 72.43 33  B 1 
ATOM 3453 O OD2   . ASP B 2 33  ? 17.007  7.655   -9.270  1.00 77.66 33  B 1 
ATOM 3454 N N     . ALA B 2 34  ? 15.152  4.051   -9.465  1.00 97.40 34  B 1 
ATOM 3455 C CA    . ALA B 2 34  ? 14.398  3.436   -10.547 1.00 97.67 34  B 1 
ATOM 3456 C C     . ALA B 2 34  ? 13.594  2.209   -10.068 1.00 97.92 34  B 1 
ATOM 3457 O O     . ALA B 2 34  ? 12.446  2.024   -10.473 1.00 97.53 34  B 1 
ATOM 3458 C CB    . ALA B 2 34  ? 15.349  3.056   -11.686 1.00 97.30 34  B 1 
ATOM 3459 N N     . LYS B 2 35  ? 14.161  1.369   -9.171  1.00 97.87 35  B 1 
ATOM 3460 C CA    . LYS B 2 35  ? 13.432  0.233   -8.593  1.00 97.73 35  B 1 
ATOM 3461 C C     . LYS B 2 35  ? 12.270  0.689   -7.720  1.00 97.96 35  B 1 
ATOM 3462 O O     . LYS B 2 35  ? 11.201  0.084   -7.780  1.00 97.35 35  B 1 
ATOM 3463 C CB    . LYS B 2 35  ? 14.357  -0.653  -7.761  1.00 96.94 35  B 1 
ATOM 3464 C CG    . LYS B 2 35  ? 15.368  -1.417  -8.609  1.00 94.61 35  B 1 
ATOM 3465 C CD    . LYS B 2 35  ? 16.469  -1.983  -7.715  1.00 92.88 35  B 1 
ATOM 3466 C CE    . LYS B 2 35  ? 17.557  -2.573  -8.590  1.00 87.89 35  B 1 
ATOM 3467 N NZ    . LYS B 2 35  ? 18.859  -2.610  -7.887  1.00 81.24 35  B 1 
ATOM 3468 N N     . GLU B 2 36  ? 12.482  1.712   -6.904  1.00 97.32 36  B 1 
ATOM 3469 C CA    . GLU B 2 36  ? 11.468  2.279   -6.022  1.00 97.24 36  B 1 
ATOM 3470 C C     . GLU B 2 36  ? 10.345  2.943   -6.825  1.00 97.45 36  B 1 
ATOM 3471 O O     . GLU B 2 36  ? 9.166   2.693   -6.566  1.00 96.98 36  B 1 
ATOM 3472 C CB    . GLU B 2 36  ? 12.139  3.248   -5.027  1.00 96.53 36  B 1 
ATOM 3473 C CG    . GLU B 2 36  ? 12.974  2.470   -4.002  1.00 94.16 36  B 1 
ATOM 3474 C CD    . GLU B 2 36  ? 13.865  3.306   -3.063  1.00 92.53 36  B 1 
ATOM 3475 O OE1   . GLU B 2 36  ? 14.379  2.727   -2.075  1.00 89.60 36  B 1 
ATOM 3476 O OE2   . GLU B 2 36  ? 14.133  4.492   -3.338  1.00 87.15 36  B 1 
ATOM 3477 N N     . THR B 2 37  ? 10.696  3.663   -7.891  1.00 97.60 37  B 1 
ATOM 3478 C CA    . THR B 2 37  ? 9.726   4.254   -8.815  1.00 97.74 37  B 1 
ATOM 3479 C C     . THR B 2 37  ? 8.869   3.182   -9.491  1.00 98.09 37  B 1 
ATOM 3480 O O     . THR B 2 37  ? 7.646   3.260   -9.451  1.00 97.67 37  B 1 
ATOM 3481 C CB    . THR B 2 37  ? 10.434  5.113   -9.871  1.00 97.46 37  B 1 
ATOM 3482 O OG1   . THR B 2 37  ? 11.229  6.094   -9.254  1.00 93.24 37  B 1 
ATOM 3483 C CG2   . THR B 2 37  ? 9.448   5.849   -10.777 1.00 92.48 37  B 1 
ATOM 3484 N N     . VAL B 2 38  ? 9.466   2.130   -10.058 1.00 98.06 38  B 1 
ATOM 3485 C CA    . VAL B 2 38  ? 8.694   1.036   -10.675 1.00 98.29 38  B 1 
ATOM 3486 C C     . VAL B 2 38  ? 7.856   0.272   -9.635  1.00 98.29 38  B 1 
ATOM 3487 O O     . VAL B 2 38  ? 6.748   -0.171  -9.939  1.00 97.70 38  B 1 
ATOM 3488 C CB    . VAL B 2 38  ? 9.604   0.091   -11.478 1.00 98.07 38  B 1 
ATOM 3489 C CG1   . VAL B 2 38  ? 8.864   -1.122  -12.044 1.00 96.83 38  B 1 
ATOM 3490 C CG2   . VAL B 2 38  ? 10.213  0.826   -12.674 1.00 96.67 38  B 1 
ATOM 3491 N N     . GLN B 2 39  ? 8.356   0.129   -8.404  1.00 97.97 39  B 1 
ATOM 3492 C CA    . GLN B 2 39  ? 7.601   -0.472  -7.297  1.00 97.72 39  B 1 
ATOM 3493 C C     . GLN B 2 39  ? 6.320   0.311   -6.990  1.00 97.75 39  B 1 
ATOM 3494 O O     . GLN B 2 39  ? 5.267   -0.299  -6.780  1.00 96.95 39  B 1 
ATOM 3495 C CB    . GLN B 2 39  ? 8.502   -0.538  -6.057  1.00 97.01 39  B 1 
ATOM 3496 C CG    . GLN B 2 39  ? 7.806   -1.156  -4.840  1.00 95.63 39  B 1 
ATOM 3497 C CD    . GLN B 2 39  ? 8.603   -1.006  -3.547  1.00 95.03 39  B 1 
ATOM 3498 O OE1   . GLN B 2 39  ? 9.462   -0.162  -3.376  1.00 89.15 39  B 1 
ATOM 3499 N NE2   . GLN B 2 39  ? 8.341   -1.835  -2.565  1.00 87.06 39  B 1 
ATOM 3500 N N     . GLU B 2 40  ? 6.398   1.633   -6.975  1.00 97.53 40  B 1 
ATOM 3501 C CA    . GLU B 2 40  ? 5.242   2.490   -6.788  1.00 97.48 40  B 1 
ATOM 3502 C C     . GLU B 2 40  ? 4.304   2.423   -7.997  1.00 97.65 40  B 1 
ATOM 3503 O O     . GLU B 2 40  ? 3.127   2.103   -7.831  1.00 96.99 40  B 1 
ATOM 3504 C CB    . GLU B 2 40  ? 5.706   3.914   -6.465  1.00 96.63 40  B 1 
ATOM 3505 C CG    . GLU B 2 40  ? 4.510   4.800   -6.107  1.00 92.77 40  B 1 
ATOM 3506 C CD    . GLU B 2 40  ? 4.890   6.177   -5.543  1.00 89.57 40  B 1 
ATOM 3507 O OE1   . GLU B 2 40  ? 3.941   6.918   -5.197  1.00 86.42 40  B 1 
ATOM 3508 O OE2   . GLU B 2 40  ? 6.093   6.469   -5.453  1.00 84.11 40  B 1 
ATOM 3509 N N     . CYS B 2 41  ? 4.831   2.562   -9.216  1.00 97.95 41  B 1 
ATOM 3510 C CA    . CYS B 2 41  ? 4.057   2.504   -10.454 1.00 98.13 41  B 1 
ATOM 3511 C C     . CYS B 2 41  ? 3.231   1.214   -10.576 1.00 98.22 41  B 1 
ATOM 3512 O O     . CYS B 2 41  ? 2.038   1.268   -10.868 1.00 97.78 41  B 1 
ATOM 3513 C CB    . CYS B 2 41  ? 4.999   2.636   -11.657 1.00 97.99 41  B 1 
ATOM 3514 S SG    . CYS B 2 41  ? 5.748   4.294   -11.723 1.00 97.19 41  B 1 
ATOM 3515 N N     . VAL B 2 42  ? 3.808   0.039   -10.302 1.00 98.03 42  B 1 
ATOM 3516 C CA    . VAL B 2 42  ? 3.072   -1.227  -10.387 1.00 97.93 42  B 1 
ATOM 3517 C C     . VAL B 2 42  ? 1.994   -1.350  -9.299  1.00 97.99 42  B 1 
ATOM 3518 O O     . VAL B 2 42  ? 0.964   -1.981  -9.506  1.00 97.20 42  B 1 
ATOM 3519 C CB    . VAL B 2 42  ? 4.027   -2.437  -10.391 1.00 97.19 42  B 1 
ATOM 3520 C CG1   . VAL B 2 42  ? 4.726   -2.678  -9.061  1.00 93.94 42  B 1 
ATOM 3521 C CG2   . VAL B 2 42  ? 3.279   -3.710  -10.793 1.00 92.67 42  B 1 
ATOM 3522 N N     . SER B 2 43  ? 2.197   -0.745  -8.134  1.00 97.59 43  B 1 
ATOM 3523 C CA    . SER B 2 43  ? 1.206   -0.749  -7.054  1.00 97.31 43  B 1 
ATOM 3524 C C     . SER B 2 43  ? 0.040   0.189   -7.345  1.00 97.56 43  B 1 
ATOM 3525 O O     . SER B 2 43  ? -1.112  -0.119  -7.027  1.00 96.61 43  B 1 
ATOM 3526 C CB    . SER B 2 43  ? 1.885   -0.407  -5.733  1.00 96.39 43  B 1 
ATOM 3527 O OG    . SER B 2 43  ? 2.957   -1.318  -5.522  1.00 84.44 43  B 1 
ATOM 3528 N N     . GLU B 2 44  ? 0.320   1.294   -8.040  1.00 97.46 44  B 1 
ATOM 3529 C CA    . GLU B 2 44  ? -0.687  2.194   -8.570  1.00 97.44 44  B 1 
ATOM 3530 C C     . GLU B 2 44  ? -1.462  1.581   -9.733  1.00 97.77 44  B 1 
ATOM 3531 O O     . GLU B 2 44  ? -2.684  1.696   -9.760  1.00 96.96 44  B 1 
ATOM 3532 C CB    . GLU B 2 44  ? -0.043  3.531   -8.942  1.00 96.74 44  B 1 
ATOM 3533 C CG    . GLU B 2 44  ? 0.387   4.347   -7.705  1.00 92.48 44  B 1 
ATOM 3534 C CD    . GLU B 2 44  ? -0.770  4.605   -6.733  1.00 92.77 44  B 1 
ATOM 3535 O OE1   . GLU B 2 44  ? -0.561  4.650   -5.500  1.00 88.88 44  B 1 
ATOM 3536 O OE2   . GLU B 2 44  ? -1.926  4.721   -7.165  1.00 88.83 44  B 1 
ATOM 3537 N N     . PHE B 2 45  ? -0.800  0.809   -10.599 1.00 98.05 45  B 1 
ATOM 3538 C CA    . PHE B 2 45  ? -1.461  0.019   -11.641 1.00 98.15 45  B 1 
ATOM 3539 C C     . PHE B 2 45  ? -2.506  -0.936  -11.054 1.00 98.24 45  B 1 
ATOM 3540 O O     . PHE B 2 45  ? -3.658  -0.940  -11.488 1.00 97.77 45  B 1 
ATOM 3541 C CB    . PHE B 2 45  ? -0.402  -0.735  -12.455 1.00 98.06 45  B 1 
ATOM 3542 C CG    . PHE B 2 45  ? -0.980  -1.731  -13.436 1.00 98.04 45  B 1 
ATOM 3543 C CD1   . PHE B 2 45  ? -0.920  -3.109  -13.161 1.00 97.07 45  B 1 
ATOM 3544 C CD2   . PHE B 2 45  ? -1.582  -1.288  -14.621 1.00 97.13 45  B 1 
ATOM 3545 C CE1   . PHE B 2 45  ? -1.446  -4.036  -14.076 1.00 96.68 45  B 1 
ATOM 3546 C CE2   . PHE B 2 45  ? -2.105  -2.208  -15.536 1.00 96.58 45  B 1 
ATOM 3547 C CZ    . PHE B 2 45  ? -2.040  -3.583  -15.271 1.00 96.91 45  B 1 
ATOM 3548 N N     . ILE B 2 46  ? -2.166  -1.687  -9.995  1.00 98.20 46  B 1 
ATOM 3549 C CA    . ILE B 2 46  ? -3.142  -2.542  -9.310  1.00 98.22 46  B 1 
ATOM 3550 C C     . ILE B 2 46  ? -4.341  -1.731  -8.827  1.00 98.24 46  B 1 
ATOM 3551 O O     . ILE B 2 46  ? -5.487  -2.156  -8.986  1.00 97.65 46  B 1 
ATOM 3552 C CB    . ILE B 2 46  ? -2.494  -3.298  -8.127  1.00 98.03 46  B 1 
ATOM 3553 C CG1   . ILE B 2 46  ? -1.443  -4.313  -8.615  1.00 96.96 46  B 1 
ATOM 3554 C CG2   . ILE B 2 46  ? -3.547  -4.041  -7.278  1.00 96.64 46  B 1 
ATOM 3555 C CD1   . ILE B 2 46  ? -0.508  -4.808  -7.514  1.00 94.41 46  B 1 
ATOM 3556 N N     . SER B 2 47  ? -4.102  -0.573  -8.226  1.00 98.00 47  B 1 
ATOM 3557 C CA    . SER B 2 47  ? -5.167  0.255   -7.665  1.00 97.82 47  B 1 
ATOM 3558 C C     . SER B 2 47  ? -6.056  0.884   -8.744  1.00 97.82 47  B 1 
ATOM 3559 O O     . SER B 2 47  ? -7.267  0.943   -8.569  1.00 97.01 47  B 1 
ATOM 3560 C CB    . SER B 2 47  ? -4.570  1.342   -6.793  1.00 97.24 47  B 1 
ATOM 3561 O OG    . SER B 2 47  ? -3.838  0.771   -5.721  1.00 91.00 47  B 1 
ATOM 3562 N N     . PHE B 2 48  ? -5.460  1.309   -9.861  1.00 97.83 48  B 1 
ATOM 3563 C CA    . PHE B 2 48  ? -6.152  1.876   -11.010 1.00 97.78 48  B 1 
ATOM 3564 C C     . PHE B 2 48  ? -7.109  0.859   -11.648 1.00 97.85 48  B 1 
ATOM 3565 O O     . PHE B 2 48  ? -8.322  1.089   -11.697 1.00 97.08 48  B 1 
ATOM 3566 C CB    . PHE B 2 48  ? -5.103  2.382   -12.009 1.00 97.36 48  B 1 
ATOM 3567 C CG    . PHE B 2 48  ? -5.667  3.054   -13.247 1.00 97.13 48  B 1 
ATOM 3568 C CD1   . PHE B 2 48  ? -5.143  2.744   -14.515 1.00 95.60 48  B 1 
ATOM 3569 C CD2   . PHE B 2 48  ? -6.672  4.029   -13.140 1.00 95.53 48  B 1 
ATOM 3570 C CE1   . PHE B 2 48  ? -5.605  3.418   -15.653 1.00 94.51 48  B 1 
ATOM 3571 C CE2   . PHE B 2 48  ? -7.146  4.693   -14.270 1.00 94.41 48  B 1 
ATOM 3572 C CZ    . PHE B 2 48  ? -6.609  4.396   -15.527 1.00 95.00 48  B 1 
ATOM 3573 N N     . ILE B 2 49  ? -6.600  -0.327  -11.999 1.00 98.28 49  B 1 
ATOM 3574 C CA    . ILE B 2 49  ? -7.400  -1.412  -12.572 1.00 98.29 49  B 1 
ATOM 3575 C C     . ILE B 2 49  ? -8.455  -1.923  -11.576 1.00 98.21 49  B 1 
ATOM 3576 O O     . ILE B 2 49  ? -9.595  -2.182  -11.950 1.00 97.77 49  B 1 
ATOM 3577 C CB    . ILE B 2 49  ? -6.479  -2.551  -13.045 1.00 97.94 49  B 1 
ATOM 3578 C CG1   . ILE B 2 49  ? -5.437  -2.106  -14.107 1.00 96.45 49  B 1 
ATOM 3579 C CG2   . ILE B 2 49  ? -7.290  -3.739  -13.592 1.00 97.00 49  B 1 
ATOM 3580 C CD1   . ILE B 2 49  ? -6.002  -1.501  -15.383 1.00 90.66 49  B 1 
ATOM 3581 N N     . THR B 2 50  ? -8.106  -2.048  -10.290 1.00 98.46 50  B 1 
ATOM 3582 C CA    . THR B 2 50  ? -9.062  -2.480  -9.258  1.00 98.37 50  B 1 
ATOM 3583 C C     . THR B 2 50  ? -10.218 -1.504  -9.113  1.00 98.29 50  B 1 
ATOM 3584 O O     . THR B 2 50  ? -11.346 -1.950  -8.919  1.00 97.48 50  B 1 
ATOM 3585 C CB    . THR B 2 50  ? -8.393  -2.656  -7.889  1.00 98.01 50  B 1 
ATOM 3586 O OG1   . THR B 2 50  ? -7.408  -3.655  -7.936  1.00 93.41 50  B 1 
ATOM 3587 C CG2   . THR B 2 50  ? -9.365  -3.112  -6.796  1.00 92.38 50  B 1 
ATOM 3588 N N     . GLY B 2 51  ? -9.959  -0.203  -9.185  1.00 97.64 51  B 1 
ATOM 3589 C CA    . GLY B 2 51  ? -10.992 0.825   -9.127  1.00 97.55 51  B 1 
ATOM 3590 C C     . GLY B 2 51  ? -12.028 0.648   -10.226 1.00 97.56 51  B 1 
ATOM 3591 O O     . GLY B 2 51  ? -13.210 0.499   -9.929  1.00 96.70 51  B 1 
ATOM 3592 N N     . GLU B 2 52  ? -11.579 0.538   -11.477 1.00 97.39 52  B 1 
ATOM 3593 C CA    . GLU B 2 52  ? -12.488 0.371   -12.614 1.00 97.03 52  B 1 
ATOM 3594 C C     . GLU B 2 52  ? -13.239 -0.972  -12.583 1.00 97.24 52  B 1 
ATOM 3595 O O     . GLU B 2 52  ? -14.449 -1.030  -12.811 1.00 96.35 52  B 1 
ATOM 3596 C CB    . GLU B 2 52  ? -11.694 0.550   -13.918 1.00 96.03 52  B 1 
ATOM 3597 C CG    . GLU B 2 52  ? -12.604 0.789   -15.143 1.00 90.47 52  B 1 
ATOM 3598 C CD    . GLU B 2 52  ? -13.508 2.039   -14.982 1.00 91.29 52  B 1 
ATOM 3599 O OE1   . GLU B 2 52  ? -14.678 2.003   -15.407 1.00 86.89 52  B 1 
ATOM 3600 O OE2   . GLU B 2 52  ? -13.066 3.041   -14.383 1.00 86.32 52  B 1 
ATOM 3601 N N     . ALA B 2 53  ? -12.561 -2.067  -12.198 1.00 97.82 53  B 1 
ATOM 3602 C CA    . ALA B 2 53  ? -13.215 -3.362  -12.022 1.00 97.97 53  B 1 
ATOM 3603 C C     . ALA B 2 53  ? -14.267 -3.341  -10.898 1.00 97.85 53  B 1 
ATOM 3604 O O     . ALA B 2 53  ? -15.323 -3.969  -11.017 1.00 97.02 53  B 1 
ATOM 3605 C CB    . ALA B 2 53  ? -12.133 -4.413  -11.744 1.00 97.66 53  B 1 
ATOM 3606 N N     . SER B 2 54  ? -13.998 -2.614  -9.811  1.00 97.91 54  B 1 
ATOM 3607 C CA    . SER B 2 54  ? -14.940 -2.419  -8.712  1.00 97.60 54  B 1 
ATOM 3608 C C     . SER B 2 54  ? -16.187 -1.669  -9.168  1.00 97.57 54  B 1 
ATOM 3609 O O     . SER B 2 54  ? -17.302 -2.099  -8.860  1.00 96.49 54  B 1 
ATOM 3610 C CB    . SER B 2 54  ? -14.263 -1.684  -7.555  1.00 96.90 54  B 1 
ATOM 3611 O OG    . SER B 2 54  ? -15.147 -1.583  -6.447  1.00 88.84 54  B 1 
ATOM 3612 N N     . ASP B 2 55  ? -16.023 -0.628  -9.968  1.00 96.75 55  B 1 
ATOM 3613 C CA    . ASP B 2 55  ? -17.158 0.132   -10.505 1.00 96.32 55  B 1 
ATOM 3614 C C     . ASP B 2 55  ? -18.023 -0.694  -11.451 1.00 96.62 55  B 1 
ATOM 3615 O O     . ASP B 2 55  ? -19.251 -0.609  -11.396 1.00 95.28 55  B 1 
ATOM 3616 C CB    . ASP B 2 55  ? -16.675 1.327   -11.300 1.00 95.30 55  B 1 
ATOM 3617 C CG    . ASP B 2 55  ? -15.942 2.337   -10.468 1.00 90.74 55  B 1 
ATOM 3618 O OD1   . ASP B 2 55  ? -16.201 2.459   -9.246  1.00 84.18 55  B 1 
ATOM 3619 O OD2   . ASP B 2 55  ? -15.188 3.100   -11.085 1.00 84.46 55  B 1 
ATOM 3620 N N     . LYS B 2 56  ? -17.404 -1.520  -12.293 1.00 96.63 56  B 1 
ATOM 3621 C CA    . LYS B 2 56  ? -18.127 -2.477  -13.117 1.00 96.64 56  B 1 
ATOM 3622 C C     . LYS B 2 56  ? -18.953 -3.417  -12.247 1.00 96.84 56  B 1 
ATOM 3623 O O     . LYS B 2 56  ? -20.146 -3.580  -12.470 1.00 95.86 56  B 1 
ATOM 3624 C CB    . LYS B 2 56  ? -17.149 -3.246  -14.014 1.00 95.91 56  B 1 
ATOM 3625 C CG    . LYS B 2 56  ? -17.897 -4.216  -14.934 1.00 93.65 56  B 1 
ATOM 3626 C CD    . LYS B 2 56  ? -16.940 -5.129  -15.690 1.00 88.78 56  B 1 
ATOM 3627 C CE    . LYS B 2 56  ? -17.736 -6.179  -16.456 1.00 84.33 56  B 1 
ATOM 3628 N NZ    . LYS B 2 56  ? -16.877 -7.261  -16.970 1.00 76.55 56  B 1 
ATOM 3629 N N     . CYS B 2 57  ? -18.340 -3.993  -11.203 1.00 97.13 57  B 1 
ATOM 3630 C CA    . CYS B 2 57  ? -19.050 -4.866  -10.275 1.00 97.01 57  B 1 
ATOM 3631 C C     . CYS B 2 57  ? -20.222 -4.161  -9.580  1.00 97.01 57  B 1 
ATOM 3632 O O     . CYS B 2 57  ? -21.286 -4.756  -9.426  1.00 96.03 57  B 1 
ATOM 3633 C CB    . CYS B 2 57  ? -18.069 -5.418  -9.243  1.00 96.86 57  B 1 
ATOM 3634 S SG    . CYS B 2 57  ? -16.917 -6.600  -10.009 1.00 95.27 57  B 1 
ATOM 3635 N N     . GLN B 2 58  ? -20.062 -2.905  -9.187  1.00 96.97 58  B 1 
ATOM 3636 C CA    . GLN B 2 58  ? -21.136 -2.111  -8.574  1.00 96.63 58  B 1 
ATOM 3637 C C     . GLN B 2 58  ? -22.270 -1.821  -9.562  1.00 96.90 58  B 1 
ATOM 3638 O O     . GLN B 2 58  ? -23.433 -2.020  -9.209  1.00 95.61 58  B 1 
ATOM 3639 C CB    . GLN B 2 58  ? -20.569 -0.802  -8.023  1.00 95.58 58  B 1 
ATOM 3640 C CG    . GLN B 2 58  ? -19.725 -1.001  -6.753  1.00 88.93 58  B 1 
ATOM 3641 C CD    . GLN B 2 58  ? -19.224 0.323   -6.187  1.00 85.60 58  B 1 
ATOM 3642 O OE1   . GLN B 2 58  ? -19.683 1.390   -6.554  1.00 76.93 58  B 1 
ATOM 3643 N NE2   . GLN B 2 58  ? -18.301 0.294   -5.252  1.00 72.24 58  B 1 
ATOM 3644 N N     . ARG B 2 59  ? -21.951 -1.424  -10.806 1.00 96.41 59  B 1 
ATOM 3645 C CA    . ARG B 2 59  ? -22.952 -1.218  -11.866 1.00 96.15 59  B 1 
ATOM 3646 C C     . ARG B 2 59  ? -23.761 -2.482  -12.141 1.00 96.37 59  B 1 
ATOM 3647 O O     . ARG B 2 59  ? -24.982 -2.419  -12.261 1.00 94.70 59  B 1 
ATOM 3648 C CB    . ARG B 2 59  ? -22.265 -0.715  -13.142 1.00 94.98 59  B 1 
ATOM 3649 C CG    . ARG B 2 59  ? -21.861 0.763   -13.048 1.00 87.75 59  B 1 
ATOM 3650 C CD    . ARG B 2 59  ? -21.212 1.274   -14.341 1.00 87.37 59  B 1 
ATOM 3651 N NE    . ARG B 2 59  ? -19.836 0.778   -14.494 1.00 80.36 59  B 1 
ATOM 3652 C CZ    . ARG B 2 59  ? -19.110 0.778   -15.607 1.00 74.88 59  B 1 
ATOM 3653 N NH1   . ARG B 2 59  ? -19.594 1.192   -16.750 1.00 66.11 59  B 1 
ATOM 3654 N NH2   . ARG B 2 59  ? -17.866 0.395   -15.595 1.00 66.49 59  B 1 
ATOM 3655 N N     . GLU B 2 60  ? -23.104 -3.641  -12.139 1.00 96.19 60  B 1 
ATOM 3656 C CA    . GLU B 2 60  ? -23.732 -4.959  -12.327 1.00 95.80 60  B 1 
ATOM 3657 C C     . GLU B 2 60  ? -24.320 -5.560  -11.029 1.00 95.70 60  B 1 
ATOM 3658 O O     . GLU B 2 60  ? -24.758 -6.711  -11.011 1.00 93.60 60  B 1 
ATOM 3659 C CB    . GLU B 2 60  ? -22.714 -5.903  -12.968 1.00 95.08 60  B 1 
ATOM 3660 C CG    . GLU B 2 60  ? -22.319 -5.490  -14.401 1.00 93.15 60  B 1 
ATOM 3661 C CD    . GLU B 2 60  ? -21.195 -6.362  -14.986 1.00 92.02 60  B 1 
ATOM 3662 O OE1   . GLU B 2 60  ? -20.678 -6.024  -16.059 1.00 88.89 60  B 1 
ATOM 3663 O OE2   . GLU B 2 60  ? -20.812 -7.377  -14.343 1.00 86.90 60  B 1 
ATOM 3664 N N     . LYS B 2 61  ? -24.340 -4.808  -9.922  1.00 95.58 61  B 1 
ATOM 3665 C CA    . LYS B 2 61  ? -24.824 -5.233  -8.602  1.00 95.49 61  B 1 
ATOM 3666 C C     . LYS B 2 61  ? -24.146 -6.510  -8.060  1.00 95.90 61  B 1 
ATOM 3667 O O     . LYS B 2 61  ? -24.718 -7.228  -7.239  1.00 93.54 61  B 1 
ATOM 3668 C CB    . LYS B 2 61  ? -26.359 -5.326  -8.585  1.00 94.01 61  B 1 
ATOM 3669 C CG    . LYS B 2 61  ? -27.048 -4.014  -8.981  1.00 88.87 61  B 1 
ATOM 3670 C CD    . LYS B 2 61  ? -28.573 -4.184  -8.998  1.00 79.62 61  B 1 
ATOM 3671 C CE    . LYS B 2 61  ? -29.226 -2.871  -9.436  1.00 70.61 61  B 1 
ATOM 3672 N NZ    . LYS B 2 61  ? -30.693 -3.000  -9.588  1.00 60.00 61  B 1 
ATOM 3673 N N     . ARG B 2 62  ? -22.898 -6.777  -8.487  1.00 95.40 62  B 1 
ATOM 3674 C CA    . ARG B 2 62  ? -22.079 -7.892  -8.006  1.00 95.73 62  B 1 
ATOM 3675 C C     . ARG B 2 62  ? -21.175 -7.460  -6.854  1.00 96.00 62  B 1 
ATOM 3676 O O     . ARG B 2 62  ? -20.792 -6.301  -6.742  1.00 94.48 62  B 1 
ATOM 3677 C CB    . ARG B 2 62  ? -21.294 -8.511  -9.171  1.00 94.98 62  B 1 
ATOM 3678 C CG    . ARG B 2 62  ? -22.224 -9.189  -10.189 1.00 92.26 62  B 1 
ATOM 3679 C CD    . ARG B 2 62  ? -21.476 -9.964  -11.277 1.00 92.28 62  B 1 
ATOM 3680 N NE    . ARG B 2 62  ? -20.684 -9.070  -12.126 1.00 89.61 62  B 1 
ATOM 3681 C CZ    . ARG B 2 62  ? -19.361 -8.908  -12.141 1.00 91.15 62  B 1 
ATOM 3682 N NH1   . ARG B 2 62  ? -18.537 -9.569  -11.361 1.00 81.87 62  B 1 
ATOM 3683 N NH2   . ARG B 2 62  ? -18.841 -8.056  -12.958 1.00 84.89 62  B 1 
ATOM 3684 N N     . LYS B 2 63  ? -20.805 -8.409  -5.991  1.00 96.57 63  B 1 
ATOM 3685 C CA    . LYS B 2 63  ? -19.959 -8.155  -4.811  1.00 96.30 63  B 1 
ATOM 3686 C C     . LYS B 2 63  ? -18.560 -8.755  -4.923  1.00 96.86 63  B 1 
ATOM 3687 O O     . LYS B 2 63  ? -17.729 -8.526  -4.049  1.00 94.85 63  B 1 
ATOM 3688 C CB    . LYS B 2 63  ? -20.654 -8.653  -3.542  1.00 95.10 63  B 1 
ATOM 3689 C CG    . LYS B 2 63  ? -21.952 -7.884  -3.264  1.00 91.83 63  B 1 
ATOM 3690 C CD    . LYS B 2 63  ? -22.610 -8.369  -1.970  1.00 85.85 63  B 1 
ATOM 3691 C CE    . LYS B 2 63  ? -23.923 -7.609  -1.775  1.00 80.86 63  B 1 
ATOM 3692 N NZ    . LYS B 2 63  ? -24.691 -8.114  -0.613  1.00 69.77 63  B 1 
ATOM 3693 N N     . THR B 2 64  ? -18.317 -9.559  -5.945  1.00 97.08 64  B 1 
ATOM 3694 C CA    . THR B 2 64  ? -17.050 -10.265 -6.132  1.00 97.13 64  B 1 
ATOM 3695 C C     . THR B 2 64  ? -16.386 -9.778  -7.412  1.00 97.12 64  B 1 
ATOM 3696 O O     . THR B 2 64  ? -17.004 -9.871  -8.472  1.00 95.78 64  B 1 
ATOM 3697 C CB    . THR B 2 64  ? -17.264 -11.780 -6.190  1.00 96.48 64  B 1 
ATOM 3698 O OG1   . THR B 2 64  ? -17.991 -12.211 -5.046  1.00 92.51 64  B 1 
ATOM 3699 C CG2   . THR B 2 64  ? -15.944 -12.556 -6.190  1.00 92.81 64  B 1 
ATOM 3700 N N     . ILE B 2 65  ? -15.154 -9.303  -7.297  1.00 97.72 65  B 1 
ATOM 3701 C CA    . ILE B 2 65  ? -14.285 -9.009  -8.444  1.00 97.78 65  B 1 
ATOM 3702 C C     . ILE B 2 65  ? -13.677 -10.330 -8.926  1.00 97.72 65  B 1 
ATOM 3703 O O     . ILE B 2 65  ? -12.986 -11.010 -8.159  1.00 96.99 65  B 1 
ATOM 3704 C CB    . ILE B 2 65  ? -13.202 -7.975  -8.085  1.00 97.38 65  B 1 
ATOM 3705 C CG1   . ILE B 2 65  ? -13.837 -6.645  -7.623  1.00 94.91 65  B 1 
ATOM 3706 C CG2   . ILE B 2 65  ? -12.264 -7.738  -9.283  1.00 94.91 65  B 1 
ATOM 3707 C CD1   . ILE B 2 65  ? -12.826 -5.599  -7.138  1.00 89.62 65  B 1 
ATOM 3708 N N     . ASN B 2 66  ? -13.936 -10.678 -10.181 1.00 96.80 66  B 1 
ATOM 3709 C CA    . ASN B 2 66  ? -13.434 -11.876 -10.852 1.00 96.36 66  B 1 
ATOM 3710 C C     . ASN B 2 66  ? -12.259 -11.539 -11.782 1.00 97.09 66  B 1 
ATOM 3711 O O     . ASN B 2 66  ? -11.963 -10.371 -12.017 1.00 96.09 66  B 1 
ATOM 3712 C CB    . ASN B 2 66  ? -14.593 -12.531 -11.625 1.00 94.67 66  B 1 
ATOM 3713 C CG    . ASN B 2 66  ? -15.727 -12.999 -10.732 1.00 91.53 66  B 1 
ATOM 3714 O OD1   . ASN B 2 66  ? -15.585 -13.264 -9.548  1.00 76.61 66  B 1 
ATOM 3715 N ND2   . ASN B 2 66  ? -16.906 -13.128 -11.287 1.00 80.34 66  B 1 
ATOM 3716 N N     . GLY B 2 67  ? -11.597 -12.563 -12.327 1.00 96.87 67  B 1 
ATOM 3717 C CA    . GLY B 2 67  ? -10.554 -12.380 -13.335 1.00 96.73 67  B 1 
ATOM 3718 C C     . GLY B 2 67  ? -11.046 -11.628 -14.567 1.00 97.10 67  B 1 
ATOM 3719 O O     . GLY B 2 67  ? -10.388 -10.686 -15.009 1.00 96.56 67  B 1 
ATOM 3720 N N     . ASP B 2 68  ? -12.254 -11.966 -15.049 1.00 96.69 68  B 1 
ATOM 3721 C CA    . ASP B 2 68  ? -12.851 -11.332 -16.230 1.00 96.45 68  B 1 
ATOM 3722 C C     . ASP B 2 68  ? -13.173 -9.847  -16.006 1.00 96.85 68  B 1 
ATOM 3723 O O     . ASP B 2 68  ? -13.098 -9.052  -16.935 1.00 95.86 68  B 1 
ATOM 3724 C CB    . ASP B 2 68  ? -14.130 -12.095 -16.629 1.00 95.26 68  B 1 
ATOM 3725 C CG    . ASP B 2 68  ? -13.892 -13.595 -16.769 1.00 91.56 68  B 1 
ATOM 3726 O OD1   . ASP B 2 68  ? -12.915 -14.004 -17.423 1.00 83.39 68  B 1 
ATOM 3727 O OD2   . ASP B 2 68  ? -14.635 -14.376 -16.113 1.00 83.50 68  B 1 
ATOM 3728 N N     . ASP B 2 69  ? -13.466 -9.438  -14.763 1.00 97.20 69  B 1 
ATOM 3729 C CA    . ASP B 2 69  ? -13.664 -8.026  -14.430 1.00 97.47 69  B 1 
ATOM 3730 C C     . ASP B 2 69  ? -12.356 -7.234  -14.541 1.00 97.79 69  B 1 
ATOM 3731 O O     . ASP B 2 69  ? -12.369 -6.084  -14.979 1.00 97.12 69  B 1 
ATOM 3732 C CB    . ASP B 2 69  ? -14.226 -7.868  -13.012 1.00 97.16 69  B 1 
ATOM 3733 C CG    . ASP B 2 69  ? -15.581 -8.530  -12.814 1.00 96.32 69  B 1 
ATOM 3734 O OD1   . ASP B 2 69  ? -16.462 -8.395  -13.682 1.00 93.29 69  B 1 
ATOM 3735 O OD2   . ASP B 2 69  ? -15.816 -9.144  -11.744 1.00 93.35 69  B 1 
ATOM 3736 N N     . LEU B 2 70  ? -11.234 -7.860  -14.157 1.00 97.45 70  B 1 
ATOM 3737 C CA    . LEU B 2 70  ? -9.912  -7.264  -14.283 1.00 97.74 70  B 1 
ATOM 3738 C C     . LEU B 2 70  ? -9.472  -7.185  -15.745 1.00 97.84 70  B 1 
ATOM 3739 O O     . LEU B 2 70  ? -8.926  -6.163  -16.146 1.00 97.03 70  B 1 
ATOM 3740 C CB    . LEU B 2 70  ? -8.883  -8.059  -13.466 1.00 97.69 70  B 1 
ATOM 3741 C CG    . LEU B 2 70  ? -9.155  -8.131  -11.957 1.00 97.11 70  B 1 
ATOM 3742 C CD1   . LEU B 2 70  ? -8.050  -8.945  -11.285 1.00 95.53 70  B 1 
ATOM 3743 C CD2   . LEU B 2 70  ? -9.182  -6.745  -11.307 1.00 95.30 70  B 1 
ATOM 3744 N N     . LEU B 2 71  ? -9.727  -8.233  -16.536 1.00 97.49 71  B 1 
ATOM 3745 C CA    . LEU B 2 71  ? -9.437  -8.224  -17.972 1.00 97.30 71  B 1 
ATOM 3746 C C     . LEU B 2 71  ? -10.218 -7.111  -18.673 1.00 97.32 71  B 1 
ATOM 3747 O O     . LEU B 2 71  ? -9.623  -6.304  -19.379 1.00 96.39 71  B 1 
ATOM 3748 C CB    . LEU B 2 71  ? -9.771  -9.591  -18.592 1.00 96.65 71  B 1 
ATOM 3749 C CG    . LEU B 2 71  ? -8.893  -10.760 -18.123 1.00 94.24 71  B 1 
ATOM 3750 C CD1   . LEU B 2 71  ? -9.296  -12.042 -18.867 1.00 87.94 71  B 1 
ATOM 3751 C CD2   . LEU B 2 71  ? -7.409  -10.523 -18.385 1.00 87.93 71  B 1 
ATOM 3752 N N     . TRP B 2 72  ? -11.515 -7.013  -18.398 1.00 97.05 72  B 1 
ATOM 3753 C CA    . TRP B 2 72  ? -12.344 -5.933  -18.936 1.00 97.05 72  B 1 
ATOM 3754 C C     . TRP B 2 72  ? -11.807 -4.553  -18.543 1.00 97.02 72  B 1 
ATOM 3755 O O     . TRP B 2 72  ? -11.669 -3.690  -19.402 1.00 96.25 72  B 1 
ATOM 3756 C CB    . TRP B 2 72  ? -13.787 -6.128  -18.468 1.00 96.45 72  B 1 
ATOM 3757 C CG    . TRP B 2 72  ? -14.726 -5.049  -18.925 1.00 95.81 72  B 1 
ATOM 3758 C CD1   . TRP B 2 72  ? -15.418 -5.054  -20.084 1.00 93.81 72  B 1 
ATOM 3759 C CD2   . TRP B 2 72  ? -15.027 -3.791  -18.268 1.00 94.57 72  B 1 
ATOM 3760 N NE1   . TRP B 2 72  ? -16.129 -3.873  -20.197 1.00 92.51 72  B 1 
ATOM 3761 C CE2   . TRP B 2 72  ? -15.905 -3.057  -19.104 1.00 93.55 72  B 1 
ATOM 3762 C CE3   . TRP B 2 72  ? -14.609 -3.188  -17.058 1.00 92.66 72  B 1 
ATOM 3763 C CZ2   . TRP B 2 72  ? -16.360 -1.757  -18.773 1.00 91.91 72  B 1 
ATOM 3764 C CZ3   . TRP B 2 72  ? -15.068 -1.894  -16.718 1.00 89.88 72  B 1 
ATOM 3765 C CH2   . TRP B 2 72  ? -15.918 -1.197  -17.570 1.00 89.83 72  B 1 
ATOM 3766 N N     . ALA B 2 73  ? -11.459 -4.354  -17.277 1.00 97.07 73  B 1 
ATOM 3767 C CA    . ALA B 2 73  ? -10.920 -3.079  -16.816 1.00 97.04 73  B 1 
ATOM 3768 C C     . ALA B 2 73  ? -9.580  -2.728  -17.480 1.00 97.13 73  B 1 
ATOM 3769 O O     . ALA B 2 73  ? -9.381  -1.585  -17.873 1.00 96.47 73  B 1 
ATOM 3770 C CB    . ALA B 2 73  ? -10.790 -3.121  -15.286 1.00 96.83 73  B 1 
ATOM 3771 N N     . MET B 2 74  ? -8.688  -3.702  -17.653 1.00 96.96 74  B 1 
ATOM 3772 C CA    . MET B 2 74  ? -7.417  -3.476  -18.350 1.00 96.90 74  B 1 
ATOM 3773 C C     . MET B 2 74  ? -7.642  -3.062  -19.808 1.00 96.74 74  B 1 
ATOM 3774 O O     . MET B 2 74  ? -7.059  -2.071  -20.249 1.00 95.79 74  B 1 
ATOM 3775 C CB    . MET B 2 74  ? -6.519  -4.718  -18.259 1.00 96.93 74  B 1 
ATOM 3776 C CG    . MET B 2 74  ? -5.861  -4.816  -16.880 1.00 95.92 74  B 1 
ATOM 3777 S SD    . MET B 2 74  ? -4.737  -6.226  -16.617 1.00 94.53 74  B 1 
ATOM 3778 C CE    . MET B 2 74  ? -5.942  -7.521  -16.338 1.00 88.20 74  B 1 
ATOM 3779 N N     . THR B 2 75  ? -8.526  -3.746  -20.522 1.00 96.03 75  B 1 
ATOM 3780 C CA    . THR B 2 75  ? -8.817  -3.412  -21.921 1.00 95.63 75  B 1 
ATOM 3781 C C     . THR B 2 75  ? -9.456  -2.041  -22.063 1.00 95.63 75  B 1 
ATOM 3782 O O     . THR B 2 75  ? -9.000  -1.239  -22.870 1.00 94.16 75  B 1 
ATOM 3783 C CB    . THR B 2 75  ? -9.703  -4.495  -22.543 1.00 94.61 75  B 1 
ATOM 3784 O OG1   . THR B 2 75  ? -9.036  -5.732  -22.413 1.00 83.77 75  B 1 
ATOM 3785 C CG2   . THR B 2 75  ? -9.966  -4.290  -24.030 1.00 80.66 75  B 1 
ATOM 3786 N N     . THR B 2 76  ? -10.449 -1.709  -21.242 1.00 95.74 76  B 1 
ATOM 3787 C CA    . THR B 2 76  ? -11.120 -0.401  -21.312 1.00 95.32 76  B 1 
ATOM 3788 C C     . THR B 2 76  ? -10.190 0.767   -20.962 1.00 95.36 76  B 1 
ATOM 3789 O O     . THR B 2 76  ? -10.395 1.875   -21.454 1.00 93.15 76  B 1 
ATOM 3790 C CB    . THR B 2 76  ? -12.359 -0.334  -20.405 1.00 93.94 76  B 1 
ATOM 3791 O OG1   . THR B 2 76  ? -12.072 -0.702  -19.077 1.00 83.47 76  B 1 
ATOM 3792 C CG2   . THR B 2 76  ? -13.473 -1.251  -20.902 1.00 81.46 76  B 1 
ATOM 3793 N N     . LEU B 2 77  ? -9.150  0.526   -20.160 1.00 95.31 77  B 1 
ATOM 3794 C CA    . LEU B 2 77  ? -8.168  1.533   -19.756 1.00 95.47 77  B 1 
ATOM 3795 C C     . LEU B 2 77  ? -6.927  1.602   -20.671 1.00 95.20 77  B 1 
ATOM 3796 O O     . LEU B 2 77  ? -5.994  2.339   -20.354 1.00 93.07 77  B 1 
ATOM 3797 C CB    . LEU B 2 77  ? -7.802  1.323   -18.284 1.00 95.48 77  B 1 
ATOM 3798 C CG    . LEU B 2 77  ? -8.960  1.587   -17.301 1.00 94.96 77  B 1 
ATOM 3799 C CD1   . LEU B 2 77  ? -8.527  1.174   -15.885 1.00 92.96 77  B 1 
ATOM 3800 C CD2   . LEU B 2 77  ? -9.384  3.056   -17.268 1.00 92.38 77  B 1 
ATOM 3801 N N     . GLY B 2 78  ? -6.915  0.856   -21.788 1.00 94.82 78  B 1 
ATOM 3802 C CA    . GLY B 2 78  ? -5.855  0.919   -22.805 1.00 94.32 78  B 1 
ATOM 3803 C C     . GLY B 2 78  ? -4.738  -0.118  -22.660 1.00 95.02 78  B 1 
ATOM 3804 O O     . GLY B 2 78  ? -3.715  -0.018  -23.333 1.00 92.49 78  B 1 
ATOM 3805 N N     . PHE B 2 79  ? -4.914  -1.125  -21.795 1.00 95.95 79  B 1 
ATOM 3806 C CA    . PHE B 2 79  ? -4.000  -2.265  -21.657 1.00 96.02 79  B 1 
ATOM 3807 C C     . PHE B 2 79  ? -4.510  -3.490  -22.423 1.00 95.93 79  B 1 
ATOM 3808 O O     . PHE B 2 79  ? -4.470  -4.623  -21.929 1.00 94.20 79  B 1 
ATOM 3809 C CB    . PHE B 2 79  ? -3.738  -2.554  -20.183 1.00 96.04 79  B 1 
ATOM 3810 C CG    . PHE B 2 79  ? -3.109  -1.412  -19.418 1.00 96.27 79  B 1 
ATOM 3811 C CD1   . PHE B 2 79  ? -1.721  -1.208  -19.474 1.00 94.73 79  B 1 
ATOM 3812 C CD2   . PHE B 2 79  ? -3.909  -0.536  -18.677 1.00 94.62 79  B 1 
ATOM 3813 C CE1   . PHE B 2 79  ? -1.137  -0.134  -18.792 1.00 93.86 79  B 1 
ATOM 3814 C CE2   . PHE B 2 79  ? -3.334  0.547   -17.989 1.00 94.10 79  B 1 
ATOM 3815 C CZ    . PHE B 2 79  ? -1.945  0.752   -18.048 1.00 94.50 79  B 1 
ATOM 3816 N N     . GLU B 2 80  ? -5.034  -3.278  -23.635 1.00 95.42 80  B 1 
ATOM 3817 C CA    . GLU B 2 80  ? -5.624  -4.309  -24.493 1.00 94.95 80  B 1 
ATOM 3818 C C     . GLU B 2 80  ? -4.623  -5.385  -24.924 1.00 95.64 80  B 1 
ATOM 3819 O O     . GLU B 2 80  ? -4.976  -6.567  -24.964 1.00 93.78 80  B 1 
ATOM 3820 C CB    . GLU B 2 80  ? -6.310  -3.634  -25.686 1.00 92.33 80  B 1 
ATOM 3821 C CG    . GLU B 2 80  ? -5.383  -2.766  -26.538 1.00 82.60 80  B 1 
ATOM 3822 C CD    . GLU B 2 80  ? -6.129  -1.716  -27.377 1.00 79.84 80  B 1 
ATOM 3823 O OE1   . GLU B 2 80  ? -5.560  -1.284  -28.391 1.00 70.60 80  B 1 
ATOM 3824 O OE2   . GLU B 2 80  ? -7.251  -1.336  -26.970 1.00 69.45 80  B 1 
ATOM 3825 N N     . ASP B 2 81  ? -3.347  -5.032  -25.087 1.00 95.39 81  B 1 
ATOM 3826 C CA    . ASP B 2 81  ? -2.256  -5.969  -25.397 1.00 95.01 81  B 1 
ATOM 3827 C C     . ASP B 2 81  ? -2.071  -7.051  -24.323 1.00 96.09 81  B 1 
ATOM 3828 O O     . ASP B 2 81  ? -1.488  -8.114  -24.574 1.00 94.07 81  B 1 
ATOM 3829 C CB    . ASP B 2 81  ? -0.949  -5.199  -25.550 1.00 93.08 81  B 1 
ATOM 3830 C CG    . ASP B 2 81  ? -0.887  -4.303  -26.785 1.00 85.18 81  B 1 
ATOM 3831 O OD1   . ASP B 2 81  ? -1.639  -4.579  -27.747 1.00 75.66 81  B 1 
ATOM 3832 O OD2   . ASP B 2 81  ? -0.035  -3.385  -26.772 1.00 77.36 81  B 1 
ATOM 3833 N N     . TYR B 2 82  ? -2.568  -6.827  -23.101 1.00 96.04 82  B 1 
ATOM 3834 C CA    . TYR B 2 82  ? -2.498  -7.803  -22.020 1.00 96.40 82  B 1 
ATOM 3835 C C     . TYR B 2 82  ? -3.652  -8.801  -22.058 1.00 96.17 82  B 1 
ATOM 3836 O O     . TYR B 2 82  ? -3.566  -9.858  -21.426 1.00 94.46 82  B 1 
ATOM 3837 C CB    . TYR B 2 82  ? -2.423  -7.093  -20.656 1.00 96.42 82  B 1 
ATOM 3838 C CG    . TYR B 2 82  ? -1.252  -6.142  -20.397 1.00 96.81 82  B 1 
ATOM 3839 C CD1   . TYR B 2 82  ? -0.256  -5.874  -21.358 1.00 94.38 82  B 1 
ATOM 3840 C CD2   . TYR B 2 82  ? -1.177  -5.506  -19.141 1.00 94.29 82  B 1 
ATOM 3841 C CE1   . TYR B 2 82  ? 0.783   -4.972  -21.096 1.00 93.63 82  B 1 
ATOM 3842 C CE2   . TYR B 2 82  ? -0.142  -4.611  -18.862 1.00 93.64 82  B 1 
ATOM 3843 C CZ    . TYR B 2 82  ? 0.838   -4.329  -19.840 1.00 94.99 82  B 1 
ATOM 3844 O OH    . TYR B 2 82  ? 1.835   -3.430  -19.586 1.00 93.71 82  B 1 
ATOM 3845 N N     . MET B 2 83  ? -4.731  -8.505  -22.795 1.00 96.27 83  B 1 
ATOM 3846 C CA    . MET B 2 83  ? -5.964  -9.286  -22.809 1.00 96.03 83  B 1 
ATOM 3847 C C     . MET B 2 83  ? -5.723  -10.740 -23.217 1.00 96.39 83  B 1 
ATOM 3848 O O     . MET B 2 83  ? -6.002  -11.637 -22.416 1.00 94.87 83  B 1 
ATOM 3849 C CB    . MET B 2 83  ? -6.993  -8.620  -23.735 1.00 93.95 83  B 1 
ATOM 3850 C CG    . MET B 2 83  ? -8.289  -9.433  -23.883 1.00 89.60 83  B 1 
ATOM 3851 S SD    . MET B 2 83  ? -9.279  -9.611  -22.381 1.00 85.04 83  B 1 
ATOM 3852 C CE    . MET B 2 83  ? -10.291 -8.141  -22.524 1.00 73.75 83  B 1 
ATOM 3853 N N     . GLU B 2 84  ? -5.198  -11.005 -24.418 1.00 95.43 84  B 1 
ATOM 3854 C CA    . GLU B 2 84  ? -5.075  -12.373 -24.930 1.00 95.16 84  B 1 
ATOM 3855 C C     . GLU B 2 84  ? -4.101  -13.236 -24.103 1.00 95.56 84  B 1 
ATOM 3856 O O     . GLU B 2 84  ? -4.489  -14.322 -23.661 1.00 94.57 84  B 1 
ATOM 3857 C CB    . GLU B 2 84  ? -4.755  -12.374 -26.432 1.00 93.97 84  B 1 
ATOM 3858 C CG    . GLU B 2 84  ? -5.972  -11.988 -27.301 1.00 83.22 84  B 1 
ATOM 3859 C CD    . GLU B 2 84  ? -7.185  -12.919 -27.084 1.00 74.78 84  B 1 
ATOM 3860 O OE1   . GLU B 2 84  ? -8.337  -12.436 -27.033 1.00 68.14 84  B 1 
ATOM 3861 O OE2   . GLU B 2 84  ? -6.993  -14.130 -26.880 1.00 67.33 84  B 1 
ATOM 3862 N N     . PRO B 2 85  ? -2.888  -12.766 -23.734 1.00 95.73 85  B 1 
ATOM 3863 C CA    . PRO B 2 85  ? -2.004  -13.532 -22.842 1.00 95.45 85  B 1 
ATOM 3864 C C     . PRO B 2 85  ? -2.635  -13.847 -21.483 1.00 95.55 85  B 1 
ATOM 3865 O O     . PRO B 2 85  ? -2.461  -14.942 -20.951 1.00 94.00 85  B 1 
ATOM 3866 C CB    . PRO B 2 85  ? -0.746  -12.672 -22.689 1.00 94.34 85  B 1 
ATOM 3867 C CG    . PRO B 2 85  ? -0.730  -11.811 -23.949 1.00 91.69 85  B 1 
ATOM 3868 C CD    . PRO B 2 85  ? -2.207  -11.583 -24.235 1.00 94.79 85  B 1 
ATOM 3869 N N     . LEU B 2 86  ? -3.370  -12.890 -20.903 1.00 96.05 86  B 1 
ATOM 3870 C CA    . LEU B 2 86  ? -4.003  -13.077 -19.601 1.00 96.12 86  B 1 
ATOM 3871 C C     . LEU B 2 86  ? -5.251  -13.960 -19.668 1.00 95.88 86  B 1 
ATOM 3872 O O     . LEU B 2 86  ? -5.511  -14.717 -18.733 1.00 94.63 86  B 1 
ATOM 3873 C CB    . LEU B 2 86  ? -4.360  -11.722 -18.983 1.00 96.13 86  B 1 
ATOM 3874 C CG    . LEU B 2 86  ? -3.141  -10.890 -18.548 1.00 95.29 86  B 1 
ATOM 3875 C CD1   . LEU B 2 86  ? -3.636  -9.542  -18.031 1.00 93.53 86  B 1 
ATOM 3876 C CD2   . LEU B 2 86  ? -2.331  -11.570 -17.448 1.00 93.12 86  B 1 
ATOM 3877 N N     . LYS B 2 87  ? -6.004  -13.909 -20.764 1.00 96.16 87  B 1 
ATOM 3878 C CA    . LYS B 2 87  ? -7.159  -14.769 -21.012 1.00 95.94 87  B 1 
ATOM 3879 C C     . LYS B 2 87  ? -6.736  -16.229 -21.136 1.00 95.82 87  B 1 
ATOM 3880 O O     . LYS B 2 87  ? -7.311  -17.088 -20.464 1.00 94.34 87  B 1 
ATOM 3881 C CB    . LYS B 2 87  ? -7.854  -14.254 -22.269 1.00 94.90 87  B 1 
ATOM 3882 C CG    . LYS B 2 87  ? -9.180  -14.948 -22.621 1.00 86.69 87  B 1 
ATOM 3883 C CD    . LYS B 2 87  ? -9.630  -14.276 -23.917 1.00 82.58 87  B 1 
ATOM 3884 C CE    . LYS B 2 87  ? -10.858 -14.863 -24.586 1.00 73.57 87  B 1 
ATOM 3885 N NZ    . LYS B 2 87  ? -10.957 -14.259 -25.930 1.00 65.80 87  B 1 
ATOM 3886 N N     . LEU B 2 88  ? -5.674  -16.505 -21.895 1.00 94.63 88  B 1 
ATOM 3887 C CA    . LEU B 2 88  ? -5.073  -17.837 -21.974 1.00 94.29 88  B 1 
ATOM 3888 C C     . LEU B 2 88  ? -4.543  -18.299 -20.611 1.00 94.24 88  B 1 
ATOM 3889 O O     . LEU B 2 88  ? -4.757  -19.444 -20.211 1.00 92.45 88  B 1 
ATOM 3890 C CB    . LEU B 2 88  ? -3.930  -17.818 -23.008 1.00 92.95 88  B 1 
ATOM 3891 C CG    . LEU B 2 88  ? -4.378  -17.630 -24.469 1.00 83.69 88  B 1 
ATOM 3892 C CD1   . LEU B 2 88  ? -3.147  -17.467 -25.353 1.00 77.38 88  B 1 
ATOM 3893 C CD2   . LEU B 2 88  ? -5.188  -18.827 -24.980 1.00 78.43 88  B 1 
ATOM 3894 N N     . TYR B 2 89  ? -3.890  -17.419 -19.869 1.00 94.07 89  B 1 
ATOM 3895 C CA    . TYR B 2 89  ? -3.390  -17.723 -18.527 1.00 93.98 89  B 1 
ATOM 3896 C C     . TYR B 2 89  ? -4.525  -18.047 -17.540 1.00 94.04 89  B 1 
ATOM 3897 O O     . TYR B 2 89  ? -4.422  -19.002 -16.771 1.00 92.46 89  B 1 
ATOM 3898 C CB    . TYR B 2 89  ? -2.550  -16.539 -18.039 1.00 93.33 89  B 1 
ATOM 3899 C CG    . TYR B 2 89  ? -1.841  -16.800 -16.723 1.00 93.03 89  B 1 
ATOM 3900 C CD1   . TYR B 2 89  ? -2.360  -16.287 -15.521 1.00 89.56 89  B 1 
ATOM 3901 C CD2   . TYR B 2 89  ? -0.656  -17.561 -16.706 1.00 89.68 89  B 1 
ATOM 3902 C CE1   . TYR B 2 89  ? -1.697  -16.527 -14.306 1.00 88.24 89  B 1 
ATOM 3903 C CE2   . TYR B 2 89  ? 0.012   -17.801 -15.512 1.00 88.18 89  B 1 
ATOM 3904 C CZ    . TYR B 2 89  ? -0.511  -17.281 -14.302 1.00 89.34 89  B 1 
ATOM 3905 O OH    . TYR B 2 89  ? 0.153   -17.517 -13.127 1.00 87.54 89  B 1 
ATOM 3906 N N     . LEU B 2 90  ? -5.614  -17.280 -17.583 1.00 94.91 90  B 1 
ATOM 3907 C CA    . LEU B 2 90  ? -6.797  -17.507 -16.765 1.00 94.92 90  B 1 
ATOM 3908 C C     . LEU B 2 90  ? -7.500  -18.817 -17.132 1.00 94.56 90  B 1 
ATOM 3909 O O     . LEU B 2 90  ? -7.943  -19.535 -16.233 1.00 92.62 90  B 1 
ATOM 3910 C CB    . LEU B 2 90  ? -7.739  -16.299 -16.920 1.00 94.26 90  B 1 
ATOM 3911 C CG    . LEU B 2 90  ? -9.056  -16.392 -16.123 1.00 92.13 90  B 1 
ATOM 3912 C CD1   . LEU B 2 90  ? -8.812  -16.532 -14.617 1.00 86.39 90  B 1 
ATOM 3913 C CD2   . LEU B 2 90  ? -9.889  -15.136 -16.358 1.00 85.60 90  B 1 
ATOM 3914 N N     . HIS B 2 91  ? -7.581  -19.158 -18.416 1.00 93.82 91  B 1 
ATOM 3915 C CA    . HIS B 2 91  ? -8.159  -20.428 -18.861 1.00 93.54 91  B 1 
ATOM 3916 C C     . HIS B 2 91  ? -7.376  -21.621 -18.302 1.00 93.15 91  B 1 
ATOM 3917 O O     . HIS B 2 91  ? -7.959  -22.457 -17.614 1.00 91.38 91  B 1 
ATOM 3918 C CB    . HIS B 2 91  ? -8.235  -20.450 -20.383 1.00 92.78 91  B 1 
ATOM 3919 C CG    . HIS B 2 91  ? -9.016  -21.627 -20.900 1.00 88.26 91  B 1 
ATOM 3920 N ND1   . HIS B 2 91  ? -10.355 -21.886 -20.670 1.00 74.45 91  B 1 
ATOM 3921 C CD2   . HIS B 2 91  ? -8.549  -22.651 -21.677 1.00 72.72 91  B 1 
ATOM 3922 C CE1   . HIS B 2 91  ? -10.674 -23.023 -21.301 1.00 69.14 91  B 1 
ATOM 3923 N NE2   . HIS B 2 91  ? -9.604  -23.517 -21.929 1.00 70.50 91  B 1 
ATOM 3924 N N     . LYS B 2 92  ? -6.038  -21.614 -18.454 1.00 93.00 92  B 1 
ATOM 3925 C CA    . LYS B 2 92  ? -5.157  -22.648 -17.882 1.00 92.29 92  B 1 
ATOM 3926 C C     . LYS B 2 92  ? -5.217  -22.739 -16.353 1.00 92.00 92  B 1 
ATOM 3927 O O     . LYS B 2 92  ? -4.891  -23.770 -15.792 1.00 88.98 92  B 1 
ATOM 3928 C CB    . LYS B 2 92  ? -3.700  -22.381 -18.306 1.00 90.54 92  B 1 
ATOM 3929 C CG    . LYS B 2 92  ? -3.447  -22.627 -19.804 1.00 80.21 92  B 1 
ATOM 3930 C CD    . LYS B 2 92  ? -1.978  -22.377 -20.149 1.00 74.00 92  B 1 
ATOM 3931 C CE    . LYS B 2 92  ? -1.751  -22.623 -21.648 1.00 65.04 92  B 1 
ATOM 3932 N NZ    . LYS B 2 92  ? -0.323  -22.533 -22.053 1.00 58.55 92  B 1 
ATOM 3933 N N     . PHE B 2 93  ? -5.585  -21.668 -15.658 1.00 90.31 93  B 1 
ATOM 3934 C CA    . PHE B 2 93  ? -5.741  -21.681 -14.199 1.00 89.54 93  B 1 
ATOM 3935 C C     . PHE B 2 93  ? -7.092  -22.265 -13.752 1.00 88.27 93  B 1 
ATOM 3936 O O     . PHE B 2 93  ? -7.204  -22.753 -12.623 1.00 82.64 93  B 1 
ATOM 3937 C CB    . PHE B 2 93  ? -5.563  -20.261 -13.656 1.00 88.49 93  B 1 
ATOM 3938 C CG    . PHE B 2 93  ? -5.720  -20.159 -12.156 1.00 89.80 93  B 1 
ATOM 3939 C CD1   . PHE B 2 93  ? -6.942  -19.744 -11.595 1.00 85.62 93  B 1 
ATOM 3940 C CD2   . PHE B 2 93  ? -4.674  -20.560 -11.307 1.00 84.80 93  B 1 
ATOM 3941 C CE1   . PHE B 2 93  ? -7.116  -19.731 -10.201 1.00 83.49 93  B 1 
ATOM 3942 C CE2   . PHE B 2 93  ? -4.841  -20.547 -9.909  1.00 83.87 93  B 1 
ATOM 3943 C CZ    . PHE B 2 93  ? -6.066  -20.135 -9.352  1.00 84.03 93  B 1 
ATOM 3944 N N     . ARG B 2 94  ? -8.107  -22.192 -14.605 1.00 89.65 94  B 1 
ATOM 3945 C CA    . ARG B 2 94  ? -9.451  -22.706 -14.322 1.00 85.95 94  B 1 
ATOM 3946 C C     . ARG B 2 94  ? -9.610  -24.193 -14.674 1.00 83.49 94  B 1 
ATOM 3947 O O     . ARG B 2 94  ? -10.485 -24.832 -14.103 1.00 77.72 94  B 1 
ATOM 3948 C CB    . ARG B 2 94  ? -10.494 -21.869 -15.079 1.00 83.70 94  B 1 
ATOM 3949 C CG    . ARG B 2 94  ? -10.701 -20.464 -14.492 1.00 79.59 94  B 1 
ATOM 3950 C CD    . ARG B 2 94  ? -11.625 -19.669 -15.428 1.00 78.73 94  B 1 
ATOM 3951 N NE    . ARG B 2 94  ? -11.970 -18.338 -14.885 1.00 77.31 94  B 1 
ATOM 3952 C CZ    . ARG B 2 94  ? -12.655 -17.392 -15.506 1.00 76.69 94  B 1 
ATOM 3953 N NH1   . ARG B 2 94  ? -13.100 -17.549 -16.722 1.00 72.36 94  B 1 
ATOM 3954 N NH2   . ARG B 2 94  ? -12.922 -16.269 -14.916 1.00 71.76 94  B 1 
ATOM 3955 N N     . GLU B 2 95  ? -8.797  -24.712 -15.587 1.00 83.25 95  B 1 
ATOM 3956 C CA    . GLU B 2 95  ? -8.629  -26.148 -15.843 1.00 80.35 95  B 1 
ATOM 3957 C C     . GLU B 2 95  ? -7.862  -26.819 -14.685 1.00 74.85 95  B 1 
ATOM 3958 O O     . GLU B 2 95  ? -8.297  -27.897 -14.241 1.00 67.07 95  B 1 
ATOM 3959 C CB    . GLU B 2 95  ? -7.875  -26.377 -17.176 1.00 71.57 95  B 1 
ATOM 3960 C CG    . GLU B 2 95  ? -8.690  -25.969 -18.401 1.00 65.35 95  B 1 
ATOM 3961 C CD    . GLU B 2 95  ? -8.012  -26.325 -19.745 1.00 56.82 95  B 1 
ATOM 3962 O OE1   . GLU B 2 95  ? -8.741  -26.599 -20.706 1.00 52.30 95  B 1 
ATOM 3963 O OE2   . GLU B 2 95  ? -6.753  -26.301 -19.816 1.00 56.21 95  B 1 
ATOM 3964 O OXT   . GLU B 2 95  ? -6.859  -26.224 -14.246 1.00 60.59 95  B 1 
ATOM 3965 N N     . GLN C 3 1   ? 7.932   -10.284 -30.165 1.00 30.96 1   C 1 
ATOM 3966 C CA    . GLN C 3 1   ? 7.506   -11.700 -30.228 1.00 32.16 1   C 1 
ATOM 3967 C C     . GLN C 3 1   ? 7.453   -12.221 -28.794 1.00 33.90 1   C 1 
ATOM 3968 O O     . GLN C 3 1   ? 8.481   -12.623 -28.262 1.00 31.55 1   C 1 
ATOM 3969 C CB    . GLN C 3 1   ? 8.492   -12.466 -31.121 1.00 30.39 1   C 1 
ATOM 3970 C CG    . GLN C 3 1   ? 7.972   -13.798 -31.678 1.00 25.07 1   C 1 
ATOM 3971 C CD    . GLN C 3 1   ? 8.963   -14.428 -32.668 1.00 21.78 1   C 1 
ATOM 3972 O OE1   . GLN C 3 1   ? 10.136  -14.092 -32.675 1.00 21.31 1   C 1 
ATOM 3973 N NE2   . GLN C 3 1   ? 8.536   -15.326 -33.513 1.00 18.99 1   C 1 
ATOM 3974 N N     . TYR C 3 2   ? 6.302   -12.142 -28.174 1.00 43.09 2   C 1 
ATOM 3975 C CA    . TYR C 3 2   ? 6.079   -12.733 -26.857 1.00 44.02 2   C 1 
ATOM 3976 C C     . TYR C 3 2   ? 6.186   -14.249 -27.027 1.00 44.11 2   C 1 
ATOM 3977 O O     . TYR C 3 2   ? 5.264   -14.885 -27.529 1.00 43.29 2   C 1 
ATOM 3978 C CB    . TYR C 3 2   ? 4.711   -12.305 -26.301 1.00 42.73 2   C 1 
ATOM 3979 C CG    . TYR C 3 2   ? 4.668   -10.904 -25.709 1.00 40.28 2   C 1 
ATOM 3980 C CD1   . TYR C 3 2   ? 4.945   -10.713 -24.340 1.00 39.84 2   C 1 
ATOM 3981 C CD2   . TYR C 3 2   ? 4.354   -9.796  -26.510 1.00 39.77 2   C 1 
ATOM 3982 C CE1   . TYR C 3 2   ? 4.901   -9.425  -23.778 1.00 36.21 2   C 1 
ATOM 3983 C CE2   . TYR C 3 2   ? 4.310   -8.503  -25.959 1.00 35.70 2   C 1 
ATOM 3984 C CZ    . TYR C 3 2   ? 4.579   -8.324  -24.583 1.00 36.38 2   C 1 
ATOM 3985 O OH    . TYR C 3 2   ? 4.529   -7.054  -24.036 1.00 32.96 2   C 1 
ATOM 3986 N N     . ARG C 3 3   ? 7.373   -14.825 -26.746 1.00 44.79 3   C 1 
ATOM 3987 C CA    . ARG C 3 3   ? 7.597   -16.258 -26.876 1.00 46.57 3   C 1 
ATOM 3988 C C     . ARG C 3 3   ? 6.542   -16.986 -26.048 1.00 47.46 3   C 1 
ATOM 3989 O O     . ARG C 3 3   ? 6.302   -16.607 -24.902 1.00 44.81 3   C 1 
ATOM 3990 C CB    . ARG C 3 3   ? 9.011   -16.662 -26.412 1.00 42.89 3   C 1 
ATOM 3991 C CG    . ARG C 3 3   ? 10.074  -16.371 -27.472 1.00 37.03 3   C 1 
ATOM 3992 C CD    . ARG C 3 3   ? 11.441  -16.888 -27.005 1.00 34.68 3   C 1 
ATOM 3993 N NE    . ARG C 3 3   ? 12.465  -16.707 -28.037 1.00 30.67 3   C 1 
ATOM 3994 C CZ    . ARG C 3 3   ? 13.738  -17.076 -27.969 1.00 27.24 3   C 1 
ATOM 3995 N NH1   . ARG C 3 3   ? 14.220  -17.637 -26.890 1.00 26.44 3   C 1 
ATOM 3996 N NH2   . ARG C 3 3   ? 14.546  -16.892 -28.970 1.00 25.52 3   C 1 
ATOM 3997 N N     . GLU C 3 4   ? 5.958   -18.030 -26.648 1.00 37.66 4   C 1 
ATOM 3998 C CA    . GLU C 3 4   ? 5.123   -18.985 -25.944 1.00 37.87 4   C 1 
ATOM 3999 C C     . GLU C 3 4   ? 5.896   -19.486 -24.726 1.00 37.03 4   C 1 
ATOM 4000 O O     . GLU C 3 4   ? 6.885   -20.215 -24.839 1.00 36.12 4   C 1 
ATOM 4001 C CB    . GLU C 3 4   ? 4.737   -20.161 -26.855 1.00 36.22 4   C 1 
ATOM 4002 C CG    . GLU C 3 4   ? 3.686   -19.773 -27.899 1.00 31.63 4   C 1 
ATOM 4003 C CD    . GLU C 3 4   ? 3.320   -20.938 -28.831 1.00 31.28 4   C 1 
ATOM 4004 O OE1   . GLU C 3 4   ? 2.138   -20.995 -29.241 1.00 27.79 4   C 1 
ATOM 4005 O OE2   . GLU C 3 4   ? 4.237   -21.719 -29.148 1.00 29.08 4   C 1 
ATOM 4006 N N     . ILE C 3 5   ? 5.477   -19.058 -23.552 1.00 45.63 5   C 1 
ATOM 4007 C CA    . ILE C 3 5   ? 5.884   -19.680 -22.307 1.00 44.88 5   C 1 
ATOM 4008 C C     . ILE C 3 5   ? 5.043   -20.956 -22.203 1.00 44.60 5   C 1 
ATOM 4009 O O     . ILE C 3 5   ? 4.109   -21.041 -21.418 1.00 42.50 5   C 1 
ATOM 4010 C CB    . ILE C 3 5   ? 5.747   -18.707 -21.109 1.00 42.44 5   C 1 
ATOM 4011 C CG1   . ILE C 3 5   ? 6.524   -17.387 -21.361 1.00 38.43 5   C 1 
ATOM 4012 C CG2   . ILE C 3 5   ? 6.270   -19.381 -19.828 1.00 38.64 5   C 1 
ATOM 4013 C CD1   . ILE C 3 5   ? 6.340   -16.324 -20.266 1.00 36.13 5   C 1 
ATOM 4014 N N     . GLU C 3 6   ? 5.355   -21.944 -23.078 1.00 47.38 6   C 1 
ATOM 4015 C CA    . GLU C 3 6   ? 4.829   -23.317 -23.010 1.00 46.82 6   C 1 
ATOM 4016 C C     . GLU C 3 6   ? 5.180   -24.024 -21.699 1.00 46.94 6   C 1 
ATOM 4017 O O     . GLU C 3 6   ? 4.603   -25.057 -21.388 1.00 44.97 6   C 1 
ATOM 4018 C CB    . GLU C 3 6   ? 5.451   -24.180 -24.119 1.00 42.84 6   C 1 
ATOM 4019 C CG    . GLU C 3 6   ? 4.796   -24.053 -25.492 1.00 36.84 6   C 1 
ATOM 4020 C CD    . GLU C 3 6   ? 5.267   -25.186 -26.413 1.00 35.72 6   C 1 
ATOM 4021 O OE1   . GLU C 3 6   ? 4.470   -25.611 -27.274 1.00 31.71 6   C 1 
ATOM 4022 O OE2   . GLU C 3 6   ? 6.422   -25.654 -26.218 1.00 33.29 6   C 1 
ATOM 4023 N N     . ALA C 3 7   ? 6.136   -23.492 -20.952 1.00 51.93 7   C 1 
ATOM 4024 C CA    . ALA C 3 7   ? 6.513   -24.079 -19.682 1.00 51.06 7   C 1 
ATOM 4025 C C     . ALA C 3 7   ? 5.239   -24.279 -18.862 1.00 53.09 7   C 1 
ATOM 4026 O O     . ALA C 3 7   ? 4.509   -23.316 -18.621 1.00 50.17 7   C 1 
ATOM 4027 C CB    . ALA C 3 7   ? 7.511   -23.158 -18.962 1.00 46.32 7   C 1 
ATOM 4028 N N     . THR C 3 8   ? 4.983   -25.558 -18.483 1.00 55.08 8   C 1 
ATOM 4029 C CA    . THR C 3 8   ? 3.890   -25.985 -17.604 1.00 56.68 8   C 1 
ATOM 4030 C C     . THR C 3 8   ? 3.760   -24.972 -16.481 1.00 61.04 8   C 1 
ATOM 4031 O O     . THR C 3 8   ? 4.620   -24.914 -15.596 1.00 58.63 8   C 1 
ATOM 4032 C CB    . THR C 3 8   ? 4.190   -27.358 -17.001 1.00 49.40 8   C 1 
ATOM 4033 O OG1   . THR C 3 8   ? 5.548   -27.443 -16.615 1.00 41.32 8   C 1 
ATOM 4034 C CG2   . THR C 3 8   ? 3.937   -28.477 -18.012 1.00 40.71 8   C 1 
ATOM 4035 N N     . THR C 3 9   ? 2.769   -24.098 -16.611 1.00 62.33 9   C 1 
ATOM 4036 C CA    . THR C 3 9   ? 2.704   -22.886 -15.808 1.00 64.76 9   C 1 
ATOM 4037 C C     . THR C 3 9   ? 2.452   -23.310 -14.374 1.00 69.15 9   C 1 
ATOM 4038 O O     . THR C 3 9   ? 1.315   -23.609 -13.996 1.00 63.14 9   C 1 
ATOM 4039 C CB    . THR C 3 9   ? 1.639   -21.887 -16.321 1.00 57.04 9   C 1 
ATOM 4040 O OG1   . THR C 3 9   ? 0.562   -22.536 -16.964 1.00 49.82 9   C 1 
ATOM 4041 C CG2   . THR C 3 9   ? 2.220   -20.906 -17.332 1.00 48.28 9   C 1 
ATOM 4042 N N     . ASP C 3 10  ? 3.528   -23.423 -13.598 1.00 67.46 10  C 1 
ATOM 4043 C CA    . ASP C 3 10  ? 3.433   -23.785 -12.200 1.00 68.63 10  C 1 
ATOM 4044 C C     . ASP C 3 10  ? 2.803   -22.601 -11.476 1.00 70.86 10  C 1 
ATOM 4045 O O     . ASP C 3 10  ? 3.483   -21.685 -11.011 1.00 65.32 10  C 1 
ATOM 4046 C CB    . ASP C 3 10  ? 4.792   -24.209 -11.629 1.00 59.07 10  C 1 
ATOM 4047 C CG    . ASP C 3 10  ? 4.682   -24.668 -10.167 1.00 51.25 10  C 1 
ATOM 4048 O OD1   . ASP C 3 10  ? 3.548   -24.829 -9.665  1.00 48.26 10  C 1 
ATOM 4049 O OD2   . ASP C 3 10  ? 5.734   -24.827 -9.519  1.00 48.66 10  C 1 
ATOM 4050 N N     . PHE C 3 11  ? 1.485   -22.633 -11.418 1.00 69.15 11  C 1 
ATOM 4051 C CA    . PHE C 3 11  ? 0.677   -21.621 -10.752 1.00 69.71 11  C 1 
ATOM 4052 C C     . PHE C 3 11  ? 0.996   -21.503 -9.254  1.00 72.37 11  C 1 
ATOM 4053 O O     . PHE C 3 11  ? 0.503   -20.587 -8.592  1.00 66.44 11  C 1 
ATOM 4054 C CB    . PHE C 3 11  ? -0.806  -21.938 -10.960 1.00 64.05 11  C 1 
ATOM 4055 C CG    . PHE C 3 11  ? -1.267  -21.808 -12.397 1.00 65.04 11  C 1 
ATOM 4056 C CD1   . PHE C 3 11  ? -1.497  -20.537 -12.951 1.00 61.06 11  C 1 
ATOM 4057 C CD2   . PHE C 3 11  ? -1.482  -22.945 -13.180 1.00 62.51 11  C 1 
ATOM 4058 C CE1   . PHE C 3 11  ? -1.929  -20.404 -14.269 1.00 56.41 11  C 1 
ATOM 4059 C CE2   . PHE C 3 11  ? -1.914  -22.822 -14.508 1.00 57.53 11  C 1 
ATOM 4060 C CZ    . PHE C 3 11  ? -2.140  -21.547 -15.059 1.00 59.54 11  C 1 
ATOM 4061 N N     . LYS C 3 12  ? 1.820   -22.396 -8.705  1.00 67.77 12  C 1 
ATOM 4062 C CA    . LYS C 3 12  ? 2.330   -22.290 -7.334  1.00 68.79 12  C 1 
ATOM 4063 C C     . LYS C 3 12  ? 3.469   -21.274 -7.223  1.00 72.01 12  C 1 
ATOM 4064 O O     . LYS C 3 12  ? 3.570   -20.576 -6.218  1.00 65.66 12  C 1 
ATOM 4065 C CB    . LYS C 3 12  ? 2.777   -23.659 -6.836  1.00 59.69 12  C 1 
ATOM 4066 C CG    . LYS C 3 12  ? 1.623   -24.666 -6.773  1.00 52.96 12  C 1 
ATOM 4067 C CD    . LYS C 3 12  ? 2.154   -26.039 -6.352  1.00 46.18 12  C 1 
ATOM 4068 C CE    . LYS C 3 12  ? 1.024   -27.052 -6.341  1.00 38.33 12  C 1 
ATOM 4069 N NZ    . LYS C 3 12  ? 1.543   -28.437 -6.164  1.00 32.80 12  C 1 
ATOM 4070 N N     . ASN C 3 13  ? 4.309   -21.148 -8.253  1.00 72.38 13  C 1 
ATOM 4071 C CA    . ASN C 3 13  ? 5.470   -20.264 -8.244  1.00 73.55 13  C 1 
ATOM 4072 C C     . ASN C 3 13  ? 5.166   -18.889 -8.858  1.00 76.79 13  C 1 
ATOM 4073 O O     . ASN C 3 13  ? 5.690   -18.504 -9.903  1.00 69.70 13  C 1 
ATOM 4074 C CB    . ASN C 3 13  ? 6.675   -20.988 -8.863  1.00 64.30 13  C 1 
ATOM 4075 C CG    . ASN C 3 13  ? 7.247   -22.041 -7.928  1.00 56.15 13  C 1 
ATOM 4076 O OD1   . ASN C 3 13  ? 7.312   -21.854 -6.725  1.00 49.93 13  C 1 
ATOM 4077 N ND2   . ASN C 3 13  ? 7.708   -23.146 -8.465  1.00 50.21 13  C 1 
ATOM 4078 N N     . HIS C 3 14  ? 4.330   -18.110 -8.172  1.00 79.32 14  C 1 
ATOM 4079 C CA    . HIS C 3 14  ? 4.084   -16.726 -8.560  1.00 79.88 14  C 1 
ATOM 4080 C C     . HIS C 3 14  ? 5.306   -15.847 -8.277  1.00 82.53 14  C 1 
ATOM 4081 O O     . HIS C 3 14  ? 5.850   -15.832 -7.172  1.00 75.71 14  C 1 
ATOM 4082 C CB    . HIS C 3 14  ? 2.844   -16.178 -7.840  1.00 73.36 14  C 1 
ATOM 4083 C CG    . HIS C 3 14  ? 1.592   -16.928 -8.187  1.00 73.88 14  C 1 
ATOM 4084 N ND1   . HIS C 3 14  ? 1.070   -17.993 -7.476  1.00 62.59 14  C 1 
ATOM 4085 C CD2   . HIS C 3 14  ? 0.793   -16.736 -9.274  1.00 62.42 14  C 1 
ATOM 4086 C CE1   . HIS C 3 14  ? -0.007  -18.435 -8.122  1.00 61.07 14  C 1 
ATOM 4087 N NE2   . HIS C 3 14  ? -0.220  -17.692 -9.220  1.00 63.62 14  C 1 
ATOM 4088 N N     . ASN C 3 15  ? 5.692   -15.021 -9.274  1.00 86.28 15  C 1 
ATOM 4089 C CA    . ASN C 3 15  ? 6.796   -14.064 -9.120  1.00 88.41 15  C 1 
ATOM 4090 C C     . ASN C 3 15  ? 6.484   -12.912 -8.158  1.00 91.34 15  C 1 
ATOM 4091 O O     . ASN C 3 15  ? 7.403   -12.235 -7.681  1.00 87.78 15  C 1 
ATOM 4092 C CB    . ASN C 3 15  ? 7.182   -13.536 -10.510 1.00 83.15 15  C 1 
ATOM 4093 C CG    . ASN C 3 15  ? 7.841   -14.604 -11.361 1.00 78.26 15  C 1 
ATOM 4094 O OD1   . ASN C 3 15  ? 8.711   -15.324 -10.910 1.00 68.57 15  C 1 
ATOM 4095 N ND2   . ASN C 3 15  ? 7.471   -14.712 -12.623 1.00 67.82 15  C 1 
ATOM 4096 N N     . LEU C 3 16  ? 5.192   -12.698 -7.862  1.00 93.95 16  C 1 
ATOM 4097 C CA    . LEU C 3 16  ? 4.695   -11.659 -6.967  1.00 95.01 16  C 1 
ATOM 4098 C C     . LEU C 3 16  ? 3.800   -12.262 -5.876  1.00 95.42 16  C 1 
ATOM 4099 O O     . LEU C 3 16  ? 3.011   -13.164 -6.154  1.00 93.82 16  C 1 
ATOM 4100 C CB    . LEU C 3 16  ? 3.944   -10.599 -7.781  1.00 95.11 16  C 1 
ATOM 4101 C CG    . LEU C 3 16  ? 4.846   -9.744  -8.707  1.00 94.87 16  C 1 
ATOM 4102 C CD1   . LEU C 3 16  ? 3.982   -8.889  -9.621  1.00 92.16 16  C 1 
ATOM 4103 C CD2   . LEU C 3 16  ? 5.768   -8.821  -7.908  1.00 91.33 16  C 1 
ATOM 4104 N N     . PRO C 3 17  ? 3.876   -11.778 -4.625  1.00 95.56 17  C 1 
ATOM 4105 C CA    . PRO C 3 17  ? 3.096   -12.356 -3.530  1.00 95.47 17  C 1 
ATOM 4106 C C     . PRO C 3 17  ? 1.613   -11.986 -3.630  1.00 95.99 17  C 1 
ATOM 4107 O O     . PRO C 3 17  ? 1.220   -10.840 -3.386  1.00 95.22 17  C 1 
ATOM 4108 C CB    . PRO C 3 17  ? 3.763   -11.827 -2.259  1.00 94.04 17  C 1 
ATOM 4109 C CG    . PRO C 3 17  ? 4.363   -10.496 -2.696  1.00 91.28 17  C 1 
ATOM 4110 C CD    . PRO C 3 17  ? 4.763   -10.740 -4.151  1.00 94.06 17  C 1 
ATOM 4111 N N     . LEU C 3 18  ? 0.762   -12.989 -3.866  1.00 95.29 18  C 1 
ATOM 4112 C CA    . LEU C 3 18  ? -0.693  -12.825 -3.998  1.00 95.62 18  C 1 
ATOM 4113 C C     . LEU C 3 18  ? -1.340  -12.137 -2.790  1.00 96.16 18  C 1 
ATOM 4114 O O     . LEU C 3 18  ? -2.299  -11.375 -2.929  1.00 95.43 18  C 1 
ATOM 4115 C CB    . LEU C 3 18  ? -1.350  -14.198 -4.201  1.00 95.25 18  C 1 
ATOM 4116 C CG    . LEU C 3 18  ? -0.863  -15.030 -5.405  1.00 94.33 18  C 1 
ATOM 4117 C CD1   . LEU C 3 18  ? -1.678  -16.309 -5.491  1.00 90.99 18  C 1 
ATOM 4118 C CD2   . LEU C 3 18  ? -0.979  -14.269 -6.720  1.00 90.03 18  C 1 
ATOM 4119 N N     . ALA C 3 19  ? -0.821  -12.376 -1.579  1.00 96.34 19  C 1 
ATOM 4120 C CA    . ALA C 3 19  ? -1.319  -11.733 -0.369  1.00 95.97 19  C 1 
ATOM 4121 C C     . ALA C 3 19  ? -1.124  -10.208 -0.390  1.00 96.21 19  C 1 
ATOM 4122 O O     . ALA C 3 19  ? -1.994  -9.480  0.083   1.00 95.35 19  C 1 
ATOM 4123 C CB    . ALA C 3 19  ? -0.629  -12.363 0.846   1.00 95.10 19  C 1 
ATOM 4124 N N     . ARG C 3 20  ? -0.002  -9.735  -0.962  1.00 96.52 20  C 1 
ATOM 4125 C CA    . ARG C 3 20  ? 0.287   -8.305  -1.078  1.00 96.35 20  C 1 
ATOM 4126 C C     . ARG C 3 20  ? -0.583  -7.658  -2.154  1.00 96.91 20  C 1 
ATOM 4127 O O     . ARG C 3 20  ? -1.190  -6.630  -1.875  1.00 96.37 20  C 1 
ATOM 4128 C CB    . ARG C 3 20  ? 1.792   -8.086  -1.315  1.00 95.43 20  C 1 
ATOM 4129 C CG    . ARG C 3 20  ? 2.223   -6.608  -1.284  1.00 87.25 20  C 1 
ATOM 4130 C CD    . ARG C 3 20  ? 2.018   -5.914  0.069   1.00 86.15 20  C 1 
ATOM 4131 N NE    . ARG C 3 20  ? 2.940   -6.452  1.109   1.00 83.27 20  C 1 
ATOM 4132 C CZ    . ARG C 3 20  ? 4.180   -6.042  1.371   1.00 82.14 20  C 1 
ATOM 4133 N NH1   . ARG C 3 20  ? 4.756   -5.106  0.676   1.00 71.75 20  C 1 
ATOM 4134 N NH2   . ARG C 3 20  ? 4.860   -6.564  2.348   1.00 74.88 20  C 1 
ATOM 4135 N N     . ILE C 3 21  ? -0.759  -8.304  -3.303  1.00 96.97 21  C 1 
ATOM 4136 C CA    . ILE C 3 21  ? -1.700  -7.862  -4.343  1.00 97.40 21  C 1 
ATOM 4137 C C     . ILE C 3 21  ? -3.100  -7.706  -3.740  1.00 97.65 21  C 1 
ATOM 4138 O O     . ILE C 3 21  ? -3.719  -6.650  -3.826  1.00 97.26 21  C 1 
ATOM 4139 C CB    . ILE C 3 21  ? -1.700  -8.850  -5.532  1.00 97.45 21  C 1 
ATOM 4140 C CG1   . ILE C 3 21  ? -0.306  -8.884  -6.202  1.00 96.47 21  C 1 
ATOM 4141 C CG2   . ILE C 3 21  ? -2.795  -8.480  -6.554  1.00 96.71 21  C 1 
ATOM 4142 C CD1   . ILE C 3 21  ? -0.149  -9.950  -7.280  1.00 93.14 21  C 1 
ATOM 4143 N N     . LYS C 3 22  ? -3.571  -8.734  -3.011  1.00 97.17 22  C 1 
ATOM 4144 C CA    . LYS C 3 22  ? -4.877  -8.718  -2.353  1.00 97.07 22  C 1 
ATOM 4145 C C     . LYS C 3 22  ? -4.988  -7.653  -1.251  1.00 96.92 22  C 1 
ATOM 4146 O O     . LYS C 3 22  ? -6.093  -7.217  -0.961  1.00 96.16 22  C 1 
ATOM 4147 C CB    . LYS C 3 22  ? -5.170  -10.132 -1.826  1.00 96.33 22  C 1 
ATOM 4148 C CG    . LYS C 3 22  ? -6.667  -10.438 -1.734  1.00 90.53 22  C 1 
ATOM 4149 C CD    . LYS C 3 22  ? -6.878  -11.932 -1.447  1.00 87.62 22  C 1 
ATOM 4150 C CE    . LYS C 3 22  ? -8.301  -12.346 -1.752  1.00 80.09 22  C 1 
ATOM 4151 N NZ    . LYS C 3 22  ? -8.484  -13.816 -1.813  1.00 72.87 22  C 1 
ATOM 4152 N N     . LYS C 3 23  ? -3.883  -7.272  -0.612  1.00 96.99 23  C 1 
ATOM 4153 C CA    . LYS C 3 23  ? -3.829  -6.157  0.338   1.00 96.73 23  C 1 
ATOM 4154 C C     . LYS C 3 23  ? -4.043  -4.821  -0.370  1.00 97.04 23  C 1 
ATOM 4155 O O     . LYS C 3 23  ? -4.893  -4.058  0.079   1.00 96.22 23  C 1 
ATOM 4156 C CB    . LYS C 3 23  ? -2.521  -6.178  1.152   1.00 95.78 23  C 1 
ATOM 4157 C CG    . LYS C 3 23  ? -2.501  -5.089  2.249   1.00 91.55 23  C 1 
ATOM 4158 C CD    . LYS C 3 23  ? -1.209  -5.095  3.084   1.00 84.84 23  C 1 
ATOM 4159 C CE    . LYS C 3 23  ? -1.266  -3.962  4.113   1.00 75.78 23  C 1 
ATOM 4160 N NZ    . LYS C 3 23  ? -0.100  -3.894  5.016   1.00 65.97 23  C 1 
ATOM 4161 N N     . ILE C 3 24  ? -3.343  -4.588  -1.482  1.00 97.43 24  C 1 
ATOM 4162 C CA    . ILE C 3 24  ? -3.464  -3.360  -2.292  1.00 97.60 24  C 1 
ATOM 4163 C C     . ILE C 3 24  ? -4.888  -3.223  -2.844  1.00 97.70 24  C 1 
ATOM 4164 O O     . ILE C 3 24  ? -5.530  -2.204  -2.611  1.00 97.23 24  C 1 
ATOM 4165 C CB    . ILE C 3 24  ? -2.386  -3.333  -3.408  1.00 97.73 24  C 1 
ATOM 4166 C CG1   . ILE C 3 24  ? -0.970  -3.316  -2.799  1.00 96.93 24  C 1 
ATOM 4167 C CG2   . ILE C 3 24  ? -2.581  -2.103  -4.315  1.00 96.90 24  C 1 
ATOM 4168 C CD1   . ILE C 3 24  ? 0.138   -3.658  -3.805  1.00 93.67 24  C 1 
ATOM 4169 N N     . MET C 3 25  ? -5.444  -4.287  -3.438  1.00 97.96 25  C 1 
ATOM 4170 C CA    . MET C 3 25  ? -6.838  -4.295  -3.892  1.00 98.09 25  C 1 
ATOM 4171 C C     . MET C 3 25  ? -7.829  -3.942  -2.774  1.00 97.83 25  C 1 
ATOM 4172 O O     . MET C 3 25  ? -8.847  -3.304  -2.999  1.00 96.86 25  C 1 
ATOM 4173 C CB    . MET C 3 25  ? -7.209  -5.688  -4.420  1.00 98.05 25  C 1 
ATOM 4174 C CG    . MET C 3 25  ? -6.450  -6.138  -5.666  1.00 97.58 25  C 1 
ATOM 4175 S SD    . MET C 3 25  ? -6.913  -7.821  -6.163  1.00 96.70 25  C 1 
ATOM 4176 C CE    . MET C 3 25  ? -8.487  -7.482  -6.988  1.00 91.27 25  C 1 
ATOM 4177 N N     . LYS C 3 26  ? -7.560  -4.400  -1.539  1.00 97.28 26  C 1 
ATOM 4178 C CA    . LYS C 3 26  ? -8.436  -4.184  -0.385  1.00 96.83 26  C 1 
ATOM 4179 C C     . LYS C 3 26  ? -8.304  -2.806  0.259   1.00 96.81 26  C 1 
ATOM 4180 O O     . LYS C 3 26  ? -9.118  -2.513  1.130   1.00 95.31 26  C 1 
ATOM 4181 C CB    . LYS C 3 26  ? -8.214  -5.266  0.666   1.00 95.95 26  C 1 
ATOM 4182 C CG    . LYS C 3 26  ? -8.910  -6.574  0.295   1.00 91.73 26  C 1 
ATOM 4183 C CD    . LYS C 3 26  ? -8.636  -7.585  1.404   1.00 85.42 26  C 1 
ATOM 4184 C CE    . LYS C 3 26  ? -9.406  -8.874  1.162   1.00 78.59 26  C 1 
ATOM 4185 N NZ    . LYS C 3 26  ? -9.421  -9.709  2.384   1.00 68.87 26  C 1 
ATOM 4186 N N     . ALA C 3 27  ? -7.293  -2.015  -0.109  1.00 97.05 27  C 1 
ATOM 4187 C CA    . ALA C 3 27  ? -7.172  -0.629  0.330   1.00 96.74 27  C 1 
ATOM 4188 C C     . ALA C 3 27  ? -8.281  0.254   -0.263  1.00 96.52 27  C 1 
ATOM 4189 O O     . ALA C 3 27  ? -8.679  1.237   0.368   1.00 95.03 27  C 1 
ATOM 4190 C CB    . ALA C 3 27  ? -5.779  -0.115  -0.048  1.00 96.10 27  C 1 
ATOM 4191 N N     . ASP C 3 28  ? -8.821  -0.156  -1.405  1.00 96.73 28  C 1 
ATOM 4192 C CA    . ASP C 3 28  ? -10.053 0.396   -1.946  1.00 96.57 28  C 1 
ATOM 4193 C C     . ASP C 3 28  ? -11.263 -0.086  -1.118  1.00 96.56 28  C 1 
ATOM 4194 O O     . ASP C 3 28  ? -11.516 -1.287  -0.989  1.00 94.82 28  C 1 
ATOM 4195 C CB    . ASP C 3 28  ? -10.143 -0.012  -3.417  1.00 95.82 28  C 1 
ATOM 4196 C CG    . ASP C 3 28  ? -11.317 0.611   -4.158  1.00 94.09 28  C 1 
ATOM 4197 O OD1   . ASP C 3 28  ? -12.321 1.004   -3.525  1.00 87.63 28  C 1 
ATOM 4198 O OD2   . ASP C 3 28  ? -11.233 0.706   -5.398  1.00 86.84 28  C 1 
ATOM 4199 N N     . GLU C 3 29  ? -11.994 0.848   -0.523  1.00 96.15 29  C 1 
ATOM 4200 C CA    . GLU C 3 29  ? -13.119 0.558   0.358   1.00 95.72 29  C 1 
ATOM 4201 C C     . GLU C 3 29  ? -14.309 -0.078  -0.363  1.00 96.18 29  C 1 
ATOM 4202 O O     . GLU C 3 29  ? -15.039 -0.886  0.233   1.00 94.06 29  C 1 
ATOM 4203 C CB    . GLU C 3 29  ? -13.568 1.834   1.084   1.00 93.67 29  C 1 
ATOM 4204 C CG    . GLU C 3 29  ? -12.461 2.419   1.968   1.00 82.28 29  C 1 
ATOM 4205 C CD    . GLU C 3 29  ? -13.012 3.355   3.043   1.00 75.59 29  C 1 
ATOM 4206 O OE1   . GLU C 3 29  ? -12.516 3.258   4.187   1.00 68.27 29  C 1 
ATOM 4207 O OE2   . GLU C 3 29  ? -13.946 4.124   2.789   1.00 66.14 29  C 1 
ATOM 4208 N N     . ASP C 3 30  ? -14.476 0.204   -1.646  1.00 96.31 30  C 1 
ATOM 4209 C CA    . ASP C 3 30  ? -15.581 -0.342  -2.440  1.00 96.27 30  C 1 
ATOM 4210 C C     . ASP C 3 30  ? -15.400 -1.838  -2.741  1.00 96.43 30  C 1 
ATOM 4211 O O     . ASP C 3 30  ? -16.365 -2.558  -3.011  1.00 94.32 30  C 1 
ATOM 4212 C CB    . ASP C 3 30  ? -15.699 0.434   -3.752  1.00 95.11 30  C 1 
ATOM 4213 C CG    . ASP C 3 30  ? -16.095 1.895   -3.558  1.00 92.08 30  C 1 
ATOM 4214 O OD1   . ASP C 3 30  ? -16.956 2.149   -2.704  1.00 86.50 30  C 1 
ATOM 4215 O OD2   . ASP C 3 30  ? -15.579 2.728   -4.337  1.00 85.93 30  C 1 
ATOM 4216 N N     . VAL C 3 31  ? -14.163 -2.358  -2.642  1.00 96.81 31  C 1 
ATOM 4217 C CA    . VAL C 3 31  ? -13.861 -3.767  -2.893  1.00 96.99 31  C 1 
ATOM 4218 C C     . VAL C 3 31  ? -14.401 -4.626  -1.753  1.00 96.76 31  C 1 
ATOM 4219 O O     . VAL C 3 31  ? -13.853 -4.640  -0.652  1.00 94.71 31  C 1 
ATOM 4220 C CB    . VAL C 3 31  ? -12.356 -3.998  -3.093  1.00 96.34 31  C 1 
ATOM 4221 C CG1   . VAL C 3 31  ? -12.047 -5.479  -3.304  1.00 93.67 31  C 1 
ATOM 4222 C CG2   . VAL C 3 31  ? -11.861 -3.239  -4.316  1.00 93.96 31  C 1 
ATOM 4223 N N     . ARG C 3 32  ? -15.431 -5.447  -2.012  1.00 96.47 32  C 1 
ATOM 4224 C CA    . ARG C 3 32  ? -16.007 -6.336  -0.985  1.00 96.06 32  C 1 
ATOM 4225 C C     . ARG C 3 32  ? -15.397 -7.736  -0.970  1.00 96.43 32  C 1 
ATOM 4226 O O     . ARG C 3 32  ? -14.886 -8.174  0.055   1.00 93.89 32  C 1 
ATOM 4227 C CB    . ARG C 3 32  ? -17.531 -6.398  -1.106  1.00 94.46 32  C 1 
ATOM 4228 C CG    . ARG C 3 32  ? -18.160 -5.024  -0.850  1.00 88.72 32  C 1 
ATOM 4229 C CD    . ARG C 3 32  ? -19.639 -5.156  -0.498  1.00 82.63 32  C 1 
ATOM 4230 N NE    . ARG C 3 32  ? -20.261 -3.844  -0.307  1.00 74.88 32  C 1 
ATOM 4231 C CZ    . ARG C 3 32  ? -21.254 -3.540  0.506   1.00 66.15 32  C 1 
ATOM 4232 N NH1   . ARG C 3 32  ? -21.832 -4.433  1.270   1.00 59.11 32  C 1 
ATOM 4233 N NH2   . ARG C 3 32  ? -21.708 -2.308  0.573   1.00 58.05 32  C 1 
ATOM 4234 N N     . MET C 3 33  ? -15.471 -8.435  -2.094  1.00 97.28 33  C 1 
ATOM 4235 C CA    . MET C 3 33  ? -14.948 -9.795  -2.232  1.00 97.16 33  C 1 
ATOM 4236 C C     . MET C 3 33  ? -14.030 -9.877  -3.447  1.00 97.33 33  C 1 
ATOM 4237 O O     . MET C 3 33  ? -14.229 -9.179  -4.429  1.00 96.12 33  C 1 
ATOM 4238 C CB    . MET C 3 33  ? -16.090 -10.816 -2.332  1.00 95.96 33  C 1 
ATOM 4239 C CG    . MET C 3 33  ? -16.929 -10.885 -1.055  1.00 91.33 33  C 1 
ATOM 4240 S SD    . MET C 3 33  ? -18.208 -12.166 -0.983  1.00 88.45 33  C 1 
ATOM 4241 C CE    . MET C 3 33  ? -17.209 -13.652 -0.994  1.00 78.50 33  C 1 
ATOM 4242 N N     . ILE C 3 34  ? -13.028 -10.754 -3.363  1.00 97.42 34  C 1 
ATOM 4243 C CA    . ILE C 3 34  ? -12.038 -10.958 -4.426  1.00 97.40 34  C 1 
ATOM 4244 C C     . ILE C 3 34  ? -11.969 -12.451 -4.712  1.00 97.49 34  C 1 
ATOM 4245 O O     . ILE C 3 34  ? -11.620 -13.223 -3.809  1.00 96.52 34  C 1 
ATOM 4246 C CB    . ILE C 3 34  ? -10.672 -10.373 -4.021  1.00 97.22 34  C 1 
ATOM 4247 C CG1   . ILE C 3 34  ? -10.749 -8.873  -3.642  1.00 95.86 34  C 1 
ATOM 4248 C CG2   . ILE C 3 34  ? -9.661  -10.579 -5.155  1.00 95.99 34  C 1 
ATOM 4249 C CD1   . ILE C 3 34  ? -9.473  -8.332  -2.978  1.00 93.46 34  C 1 
ATOM 4250 N N     . ALA C 3 35  ? -12.285 -12.848 -5.941  1.00 97.29 35  C 1 
ATOM 4251 C CA    . ALA C 3 35  ? -12.169 -14.221 -6.399  1.00 97.03 35  C 1 
ATOM 4252 C C     . ALA C 3 35  ? -10.720 -14.723 -6.298  1.00 96.95 35  C 1 
ATOM 4253 O O     . ALA C 3 35  ? -9.777  -13.926 -6.304  1.00 96.19 35  C 1 
ATOM 4254 C CB    . ALA C 3 35  ? -12.698 -14.318 -7.832  1.00 96.45 35  C 1 
ATOM 4255 N N     . ALA C 3 36  ? -10.530 -16.045 -6.165  1.00 96.44 36  C 1 
ATOM 4256 C CA    . ALA C 3 36  ? -9.191  -16.621 -5.996  1.00 96.08 36  C 1 
ATOM 4257 C C     . ALA C 3 36  ? -8.289  -16.387 -7.218  1.00 96.34 36  C 1 
ATOM 4258 O O     . ALA C 3 36  ? -7.091  -16.173 -7.060  1.00 95.07 36  C 1 
ATOM 4259 C CB    . ALA C 3 36  ? -9.339  -18.109 -5.692  1.00 94.87 36  C 1 
ATOM 4260 N N     . GLU C 3 37  ? -8.883  -16.375 -8.403  1.00 96.20 37  C 1 
ATOM 4261 C CA    . GLU C 3 37  ? -8.207  -16.124 -9.678  1.00 96.11 37  C 1 
ATOM 4262 C C     . GLU C 3 37  ? -7.755  -14.670 -9.854  1.00 96.75 37  C 1 
ATOM 4263 O O     . GLU C 3 37  ? -6.737  -14.430 -10.494 1.00 95.89 37  C 1 
ATOM 4264 C CB    . GLU C 3 37  ? -9.151  -16.542 -10.813 1.00 94.47 37  C 1 
ATOM 4265 C CG    . GLU C 3 37  ? -10.447 -15.727 -10.823 1.00 90.47 37  C 1 
ATOM 4266 C CD    . GLU C 3 37  ? -11.485 -16.208 -11.846 1.00 91.02 37  C 1 
ATOM 4267 O OE1   . GLU C 3 37  ? -12.351 -15.376 -12.209 1.00 86.74 37  C 1 
ATOM 4268 O OE2   . GLU C 3 37  ? -11.424 -17.374 -12.253 1.00 87.42 37  C 1 
ATOM 4269 N N     . ALA C 3 38  ? -8.444  -13.693 -9.248  1.00 97.55 38  C 1 
ATOM 4270 C CA    . ALA C 3 38  ? -8.148  -12.284 -9.479  1.00 97.76 38  C 1 
ATOM 4271 C C     . ALA C 3 38  ? -6.699  -11.883 -9.100  1.00 97.72 38  C 1 
ATOM 4272 O O     . ALA C 3 38  ? -6.019  -11.285 -9.927  1.00 97.13 38  C 1 
ATOM 4273 C CB    . ALA C 3 38  ? -9.225  -11.411 -8.814  1.00 97.48 38  C 1 
ATOM 4274 N N     . PRO C 3 39  ? -6.154  -12.267 -7.921  1.00 97.64 39  C 1 
ATOM 4275 C CA    . PRO C 3 39  ? -4.744  -12.008 -7.617  1.00 97.49 39  C 1 
ATOM 4276 C C     . PRO C 3 39  ? -3.769  -12.782 -8.507  1.00 97.38 39  C 1 
ATOM 4277 O O     . PRO C 3 39  ? -2.636  -12.343 -8.657  1.00 96.57 39  C 1 
ATOM 4278 C CB    . PRO C 3 39  ? -4.559  -12.388 -6.143  1.00 96.90 39  C 1 
ATOM 4279 C CG    . PRO C 3 39  ? -5.971  -12.357 -5.582  1.00 95.24 39  C 1 
ATOM 4280 C CD    . PRO C 3 39  ? -6.807  -12.822 -6.766  1.00 97.03 39  C 1 
ATOM 4281 N N     . VAL C 3 40  ? -4.178  -13.938 -9.061  1.00 96.68 40  C 1 
ATOM 4282 C CA    . VAL C 3 40  ? -3.346  -14.747 -9.970  1.00 96.45 40  C 1 
ATOM 4283 C C     . VAL C 3 40  ? -3.215  -14.041 -11.318 1.00 96.68 40  C 1 
ATOM 4284 O O     . VAL C 3 40  ? -2.093  -13.828 -11.789 1.00 95.75 40  C 1 
ATOM 4285 C CB    . VAL C 3 40  ? -3.922  -16.167 -10.127 1.00 95.32 40  C 1 
ATOM 4286 C CG1   . VAL C 3 40  ? -3.098  -17.007 -11.102 1.00 93.13 40  C 1 
ATOM 4287 C CG2   . VAL C 3 40  ? -3.964  -16.893 -8.787  1.00 92.43 40  C 1 
ATOM 4288 N N     . VAL C 3 41  ? -4.341  -13.593 -11.881 1.00 96.62 41  C 1 
ATOM 4289 C CA    . VAL C 3 41  ? -4.360  -12.748 -13.086 1.00 96.85 41  C 1 
ATOM 4290 C C     . VAL C 3 41  ? -3.537  -11.477 -12.847 1.00 97.22 41  C 1 
ATOM 4291 O O     . VAL C 3 41  ? -2.659  -11.159 -13.640 1.00 96.58 41  C 1 
ATOM 4292 C CB    . VAL C 3 41  ? -5.801  -12.392 -13.500 1.00 95.92 41  C 1 
ATOM 4293 C CG1   . VAL C 3 41  ? -5.849  -11.419 -14.682 1.00 91.92 41  C 1 
ATOM 4294 C CG2   . VAL C 3 41  ? -6.566  -13.651 -13.902 1.00 90.78 41  C 1 
ATOM 4295 N N     . PHE C 3 42  ? -3.735  -10.808 -11.716 1.00 97.02 42  C 1 
ATOM 4296 C CA    . PHE C 3 42  ? -2.972  -9.613  -11.371 1.00 97.39 42  C 1 
ATOM 4297 C C     . PHE C 3 42  ? -1.479  -9.864  -11.247 1.00 97.57 42  C 1 
ATOM 4298 O O     . PHE C 3 42  ? -0.696  -9.024  -11.673 1.00 96.88 42  C 1 
ATOM 4299 C CB    . PHE C 3 42  ? -3.498  -8.983  -10.082 1.00 96.93 42  C 1 
ATOM 4300 C CG    . PHE C 3 42  ? -4.220  -7.662  -10.279 1.00 96.96 42  C 1 
ATOM 4301 C CD1   . PHE C 3 42  ? -3.667  -6.653  -11.069 1.00 94.31 42  C 1 
ATOM 4302 C CD2   . PHE C 3 42  ? -5.442  -7.444  -9.636  1.00 94.11 42  C 1 
ATOM 4303 C CE1   . PHE C 3 42  ? -4.336  -5.425  -11.244 1.00 92.95 42  C 1 
ATOM 4304 C CE2   . PHE C 3 42  ? -6.119  -6.218  -9.799  1.00 92.12 42  C 1 
ATOM 4305 C CZ    . PHE C 3 42  ? -5.565  -5.215  -10.603 1.00 94.20 42  C 1 
ATOM 4306 N N     . ALA C 3 43  ? -1.043  -11.007 -10.680 1.00 97.24 43  C 1 
ATOM 4307 C CA    . ALA C 3 43  ? 0.379   -11.315 -10.577 1.00 97.11 43  C 1 
ATOM 4308 C C     . ALA C 3 43  ? 1.037   -11.362 -11.965 1.00 97.10 43  C 1 
ATOM 4309 O O     . ALA C 3 43  ? 2.140   -10.839 -12.132 1.00 96.59 43  C 1 
ATOM 4310 C CB    . ALA C 3 43  ? 0.563   -12.627 -9.823  1.00 96.40 43  C 1 
ATOM 4311 N N     . ARG C 3 44  ? 0.340   -11.936 -12.963 1.00 96.48 44  C 1 
ATOM 4312 C CA    . ARG C 3 44  ? 0.824   -11.975 -14.340 1.00 96.43 44  C 1 
ATOM 4313 C C     . ARG C 3 44  ? 0.729   -10.621 -15.031 1.00 96.95 44  C 1 
ATOM 4314 O O     . ARG C 3 44  ? 1.693   -10.212 -15.668 1.00 96.43 44  C 1 
ATOM 4315 C CB    . ARG C 3 44  ? 0.086   -13.080 -15.105 1.00 95.63 44  C 1 
ATOM 4316 C CG    . ARG C 3 44  ? 0.619   -13.300 -16.533 1.00 89.03 44  C 1 
ATOM 4317 C CD    . ARG C 3 44  ? 2.110   -13.631 -16.540 1.00 86.75 44  C 1 
ATOM 4318 N NE    . ARG C 3 44  ? 2.599   -13.906 -17.893 1.00 80.25 44  C 1 
ATOM 4319 C CZ    . ARG C 3 44  ? 3.871   -14.039 -18.240 1.00 75.07 44  C 1 
ATOM 4320 N NH1   . ARG C 3 44  ? 4.837   -13.969 -17.355 1.00 65.58 44  C 1 
ATOM 4321 N NH2   . ARG C 3 44  ? 4.196   -14.236 -19.485 1.00 67.86 44  C 1 
ATOM 4322 N N     . ALA C 3 45  ? -0.373  -9.889  -14.861 1.00 97.02 45  C 1 
ATOM 4323 C CA    . ALA C 3 45  ? -0.537  -8.550  -15.411 1.00 97.46 45  C 1 
ATOM 4324 C C     . ALA C 3 45  ? 0.525   -7.572  -14.881 1.00 97.60 45  C 1 
ATOM 4325 O O     . ALA C 3 45  ? 1.136   -6.832  -15.644 1.00 97.27 45  C 1 
ATOM 4326 C CB    . ALA C 3 45  ? -1.948  -8.058  -15.087 1.00 97.27 45  C 1 
ATOM 4327 N N     . CYS C 3 46  ? 0.827   -7.623  -13.575 1.00 97.88 46  C 1 
ATOM 4328 C CA    . CYS C 3 46  ? 1.884   -6.827  -12.967 1.00 97.91 46  C 1 
ATOM 4329 C C     . CYS C 3 46  ? 3.268   -7.198  -13.511 1.00 97.96 46  C 1 
ATOM 4330 O O     . CYS C 3 46  ? 4.109   -6.319  -13.667 1.00 97.53 46  C 1 
ATOM 4331 C CB    . CYS C 3 46  ? 1.865   -7.011  -11.457 1.00 97.75 46  C 1 
ATOM 4332 S SG    . CYS C 3 46  ? 0.377   -6.277  -10.721 1.00 96.44 46  C 1 
ATOM 4333 N N     . GLU C 3 47  ? 3.528   -8.477  -13.779 1.00 97.23 47  C 1 
ATOM 4334 C CA    . GLU C 3 47  ? 4.775   -8.875  -14.418 1.00 97.07 47  C 1 
ATOM 4335 C C     . GLU C 3 47  ? 4.901   -8.265  -15.817 1.00 97.36 47  C 1 
ATOM 4336 O O     . GLU C 3 47  ? 5.929   -7.666  -16.117 1.00 96.75 47  C 1 
ATOM 4337 C CB    . GLU C 3 47  ? 4.919   -10.410 -14.418 1.00 95.90 47  C 1 
ATOM 4338 C CG    . GLU C 3 47  ? 6.235   -10.876 -15.048 1.00 88.40 47  C 1 
ATOM 4339 C CD    . GLU C 3 47  ? 6.589   -12.359 -14.800 1.00 85.54 47  C 1 
ATOM 4340 O OE1   . GLU C 3 47  ? 7.788   -12.704 -14.911 1.00 81.43 47  C 1 
ATOM 4341 O OE2   . GLU C 3 47  ? 5.702   -13.180 -14.480 1.00 80.72 47  C 1 
ATOM 4342 N N     . MET C 3 48  ? 3.840   -8.336  -16.635 1.00 97.27 48  C 1 
ATOM 4343 C CA    . MET C 3 48  ? 3.807   -7.730  -17.974 1.00 97.28 48  C 1 
ATOM 4344 C C     . MET C 3 48  ? 4.004   -6.217  -17.916 1.00 97.66 48  C 1 
ATOM 4345 O O     . MET C 3 48  ? 4.849   -5.690  -18.631 1.00 97.09 48  C 1 
ATOM 4346 C CB    . MET C 3 48  ? 2.484   -8.075  -18.670 1.00 96.64 48  C 1 
ATOM 4347 C CG    . MET C 3 48  ? 2.352   -9.571  -18.954 1.00 94.78 48  C 1 
ATOM 4348 S SD    . MET C 3 48  ? 0.727   -10.101 -19.556 1.00 91.64 48  C 1 
ATOM 4349 C CE    . MET C 3 48  ? 0.739   -9.322  -21.183 1.00 80.01 48  C 1 
ATOM 4350 N N     . PHE C 3 49  ? 3.314   -5.534  -16.997 1.00 97.98 49  C 1 
ATOM 4351 C CA    . PHE C 3 49  ? 3.439   -4.096  -16.785 1.00 98.12 49  C 1 
ATOM 4352 C C     . PHE C 3 49  ? 4.858   -3.682  -16.377 1.00 98.26 49  C 1 
ATOM 4353 O O     . PHE C 3 49  ? 5.415   -2.731  -16.919 1.00 97.80 49  C 1 
ATOM 4354 C CB    . PHE C 3 49  ? 2.421   -3.673  -15.724 1.00 98.04 49  C 1 
ATOM 4355 C CG    . PHE C 3 49  ? 2.517   -2.215  -15.345 1.00 97.98 49  C 1 
ATOM 4356 C CD1   . PHE C 3 49  ? 3.297   -1.815  -14.241 1.00 96.95 49  C 1 
ATOM 4357 C CD2   . PHE C 3 49  ? 1.857   -1.242  -16.109 1.00 97.04 49  C 1 
ATOM 4358 C CE1   . PHE C 3 49  ? 3.411   -0.463  -13.911 1.00 96.31 49  C 1 
ATOM 4359 C CE2   . PHE C 3 49  ? 1.962   0.118   -15.781 1.00 96.32 49  C 1 
ATOM 4360 C CZ    . PHE C 3 49  ? 2.745   0.506   -14.677 1.00 96.58 49  C 1 
ATOM 4361 N N     . ILE C 3 50  ? 5.499   -4.411  -15.445 1.00 98.09 50  C 1 
ATOM 4362 C CA    . ILE C 3 50  ? 6.883   -4.129  -15.048 1.00 98.11 50  C 1 
ATOM 4363 C C     . ILE C 3 50  ? 7.841   -4.345  -16.224 1.00 98.27 50  C 1 
ATOM 4364 O O     . ILE C 3 50  ? 8.756   -3.543  -16.413 1.00 97.76 50  C 1 
ATOM 4365 C CB    . ILE C 3 50  ? 7.301   -4.989  -13.833 1.00 97.98 50  C 1 
ATOM 4366 C CG1   . ILE C 3 50  ? 6.539   -4.576  -12.560 1.00 97.06 50  C 1 
ATOM 4367 C CG2   . ILE C 3 50  ? 8.820   -4.880  -13.560 1.00 96.89 50  C 1 
ATOM 4368 C CD1   . ILE C 3 50  ? 6.562   -5.653  -11.464 1.00 95.11 50  C 1 
ATOM 4369 N N     . LEU C 3 51  ? 7.656   -5.419  -17.003 1.00 97.53 51  C 1 
ATOM 4370 C CA    . LEU C 3 51  ? 8.478   -5.699  -18.177 1.00 97.45 51  C 1 
ATOM 4371 C C     . LEU C 3 51  ? 8.357   -4.581  -19.217 1.00 97.60 51  C 1 
ATOM 4372 O O     . LEU C 3 51  ? 9.376   -4.087  -19.677 1.00 96.86 51  C 1 
ATOM 4373 C CB    . LEU C 3 51  ? 8.098   -7.059  -18.786 1.00 96.86 51  C 1 
ATOM 4374 C CG    . LEU C 3 51  ? 8.490   -8.290  -17.950 1.00 95.12 51  C 1 
ATOM 4375 C CD1   . LEU C 3 51  ? 7.860   -9.553  -18.540 1.00 92.00 51  C 1 
ATOM 4376 C CD2   . LEU C 3 51  ? 9.996   -8.515  -17.886 1.00 91.98 51  C 1 
ATOM 4377 N N     . GLU C 3 52  ? 7.133   -4.140  -19.524 1.00 97.64 52  C 1 
ATOM 4378 C CA    . GLU C 3 52  ? 6.875   -3.077  -20.492 1.00 97.33 52  C 1 
ATOM 4379 C C     . GLU C 3 52  ? 7.460   -1.733  -20.042 1.00 97.54 52  C 1 
ATOM 4380 O O     . GLU C 3 52  ? 8.231   -1.114  -20.776 1.00 96.64 52  C 1 
ATOM 4381 C CB    . GLU C 3 52  ? 5.363   -2.959  -20.735 1.00 96.22 52  C 1 
ATOM 4382 C CG    . GLU C 3 52  ? 5.079   -1.966  -21.864 1.00 91.65 52  C 1 
ATOM 4383 C CD    . GLU C 3 52  ? 3.590   -1.748  -22.143 1.00 88.88 52  C 1 
ATOM 4384 O OE1   . GLU C 3 52  ? 3.315   -0.902  -23.024 1.00 84.19 52  C 1 
ATOM 4385 O OE2   . GLU C 3 52  ? 2.754   -2.380  -21.468 1.00 83.60 52  C 1 
ATOM 4386 N N     . LEU C 3 53  ? 7.176   -1.302  -18.810 1.00 98.03 53  C 1 
ATOM 4387 C CA    . LEU C 3 53  ? 7.682   -0.045  -18.274 1.00 98.13 53  C 1 
ATOM 4388 C C     . LEU C 3 53  ? 9.215   -0.039  -18.212 1.00 98.24 53  C 1 
ATOM 4389 O O     . LEU C 3 53  ? 9.860   0.951   -18.560 1.00 97.35 53  C 1 
ATOM 4390 C CB    . LEU C 3 53  ? 7.043   0.206   -16.896 1.00 97.69 53  C 1 
ATOM 4391 C CG    . LEU C 3 53  ? 7.460   1.529   -16.231 1.00 96.35 53  C 1 
ATOM 4392 C CD1   . LEU C 3 53  ? 7.083   2.757   -17.068 1.00 92.87 53  C 1 
ATOM 4393 C CD2   . LEU C 3 53  ? 6.778   1.660   -14.866 1.00 92.80 53  C 1 
ATOM 4394 N N     . THR C 3 54  ? 9.817   -1.162  -17.808 1.00 98.22 54  C 1 
ATOM 4395 C CA    . THR C 3 54  ? 11.274  -1.306  -17.775 1.00 98.21 54  C 1 
ATOM 4396 C C     . THR C 3 54  ? 11.872  -1.280  -19.183 1.00 98.24 54  C 1 
ATOM 4397 O O     . THR C 3 54  ? 12.910  -0.660  -19.378 1.00 97.36 54  C 1 
ATOM 4398 C CB    . THR C 3 54  ? 11.700  -2.594  -17.059 1.00 97.86 54  C 1 
ATOM 4399 O OG1   . THR C 3 54  ? 11.182  -2.633  -15.748 1.00 93.19 54  C 1 
ATOM 4400 C CG2   . THR C 3 54  ? 13.219  -2.705  -16.901 1.00 92.17 54  C 1 
ATOM 4401 N N     . HIS C 3 55  ? 11.218  -1.927  -20.166 1.00 98.00 55  C 1 
ATOM 4402 C CA    . HIS C 3 55  ? 11.692  -1.938  -21.546 1.00 97.95 55  C 1 
ATOM 4403 C C     . HIS C 3 55  ? 11.647  -0.533  -22.168 1.00 97.92 55  C 1 
ATOM 4404 O O     . HIS C 3 55  ? 12.642  -0.094  -22.747 1.00 97.07 55  C 1 
ATOM 4405 C CB    . HIS C 3 55  ? 10.857  -2.942  -22.353 1.00 97.16 55  C 1 
ATOM 4406 C CG    . HIS C 3 55  ? 11.370  -3.123  -23.752 1.00 94.11 55  C 1 
ATOM 4407 N ND1   . HIS C 3 55  ? 12.575  -3.702  -24.095 1.00 81.76 55  C 1 
ATOM 4408 C CD2   . HIS C 3 55  ? 10.772  -2.749  -24.924 1.00 80.37 55  C 1 
ATOM 4409 C CE1   . HIS C 3 55  ? 12.694  -3.658  -25.432 1.00 80.38 55  C 1 
ATOM 4410 N NE2   . HIS C 3 55  ? 11.619  -3.095  -25.967 1.00 81.98 55  C 1 
ATOM 4411 N N     . ARG C 3 56  ? 10.555  0.201   -21.972 1.00 97.62 56  C 1 
ATOM 4412 C CA    . ARG C 3 56  ? 10.427  1.587   -22.450 1.00 97.57 56  C 1 
ATOM 4413 C C     . ARG C 3 56  ? 11.424  2.527   -21.769 1.00 97.55 56  C 1 
ATOM 4414 O O     . ARG C 3 56  ? 12.040  3.351   -22.438 1.00 96.35 56  C 1 
ATOM 4415 C CB    . ARG C 3 56  ? 8.984   2.074   -22.255 1.00 97.06 56  C 1 
ATOM 4416 C CG    . ARG C 3 56  ? 7.965   1.343   -23.152 1.00 94.86 56  C 1 
ATOM 4417 C CD    . ARG C 3 56  ? 6.555   1.873   -22.872 1.00 91.43 56  C 1 
ATOM 4418 N NE    . ARG C 3 56  ? 5.514   1.109   -23.573 1.00 87.58 56  C 1 
ATOM 4419 C CZ    . ARG C 3 56  ? 4.795   1.466   -24.627 1.00 84.48 56  C 1 
ATOM 4420 N NH1   . ARG C 3 56  ? 4.978   2.588   -25.262 1.00 75.87 56  C 1 
ATOM 4421 N NH2   . ARG C 3 56  ? 3.858   0.672   -25.051 1.00 80.96 56  C 1 
ATOM 4422 N N     . GLY C 3 57  ? 11.644  2.373   -20.482 1.00 98.06 57  C 1 
ATOM 4423 C CA    . GLY C 3 57  ? 12.679  3.112   -19.761 1.00 97.88 57  C 1 
ATOM 4424 C C     . GLY C 3 57  ? 14.091  2.786   -20.260 1.00 97.97 57  C 1 
ATOM 4425 O O     . GLY C 3 57  ? 14.927  3.680   -20.412 1.00 96.92 57  C 1 
ATOM 4426 N N     . TRP C 3 58  ? 14.357  1.509   -20.557 1.00 98.25 58  C 1 
ATOM 4427 C CA    . TRP C 3 58  ? 15.645  1.075   -21.092 1.00 98.19 58  C 1 
ATOM 4428 C C     . TRP C 3 58  ? 15.941  1.665   -22.464 1.00 98.04 58  C 1 
ATOM 4429 O O     . TRP C 3 58  ? 17.067  2.117   -22.675 1.00 96.94 58  C 1 
ATOM 4430 C CB    . TRP C 3 58  ? 15.726  -0.448  -21.130 1.00 97.86 58  C 1 
ATOM 4431 C CG    . TRP C 3 58  ? 17.045  -0.942  -21.618 1.00 97.60 58  C 1 
ATOM 4432 C CD1   . TRP C 3 58  ? 17.297  -1.515  -22.830 1.00 95.69 58  C 1 
ATOM 4433 C CD2   . TRP C 3 58  ? 18.349  -0.849  -20.953 1.00 96.55 58  C 1 
ATOM 4434 N NE1   . TRP C 3 58  ? 18.635  -1.792  -22.946 1.00 95.23 58  C 1 
ATOM 4435 C CE2   . TRP C 3 58  ? 19.329  -1.385  -21.827 1.00 95.98 58  C 1 
ATOM 4436 C CE3   . TRP C 3 58  ? 18.767  -0.353  -19.704 1.00 95.79 58  C 1 
ATOM 4437 C CZ2   . TRP C 3 58  ? 20.707  -1.422  -21.482 1.00 95.09 58  C 1 
ATOM 4438 C CZ3   . TRP C 3 58  ? 20.133  -0.390  -19.351 1.00 92.84 58  C 1 
ATOM 4439 C CH2   . TRP C 3 58  ? 21.089  -0.911  -20.237 1.00 93.19 58  C 1 
ATOM 4440 N N     . ALA C 3 59  ? 14.952  1.764   -23.356 1.00 97.77 59  C 1 
ATOM 4441 C CA    . ALA C 3 59  ? 15.117  2.427   -24.646 1.00 97.49 59  C 1 
ATOM 4442 C C     . ALA C 3 59  ? 15.618  3.869   -24.464 1.00 97.40 59  C 1 
ATOM 4443 O O     . ALA C 3 59  ? 16.569  4.287   -25.121 1.00 95.88 59  C 1 
ATOM 4444 C CB    . ALA C 3 59  ? 13.782  2.368   -25.402 1.00 96.69 59  C 1 
ATOM 4445 N N     . HIS C 3 60  ? 15.084  4.597   -23.495 1.00 96.92 60  C 1 
ATOM 4446 C CA    . HIS C 3 60  ? 15.547  5.950   -23.178 1.00 96.52 60  C 1 
ATOM 4447 C C     . HIS C 3 60  ? 16.967  5.976   -22.576 1.00 96.69 60  C 1 
ATOM 4448 O O     . HIS C 3 60  ? 17.756  6.878   -22.855 1.00 94.91 60  C 1 
ATOM 4449 C CB    . HIS C 3 60  ? 14.539  6.623   -22.254 1.00 95.33 60  C 1 
ATOM 4450 C CG    . HIS C 3 60  ? 14.757  8.101   -22.174 1.00 92.55 60  C 1 
ATOM 4451 N ND1   . HIS C 3 60  ? 14.467  9.011   -23.179 1.00 78.65 60  C 1 
ATOM 4452 C CD2   . HIS C 3 60  ? 15.329  8.819   -21.157 1.00 79.09 60  C 1 
ATOM 4453 C CE1   . HIS C 3 60  ? 14.839  10.234  -22.765 1.00 78.28 60  C 1 
ATOM 4454 N NE2   . HIS C 3 60  ? 15.364  10.151  -21.544 1.00 80.58 60  C 1 
ATOM 4455 N N     . ALA C 3 61  ? 17.330  4.975   -21.769 1.00 97.22 61  C 1 
ATOM 4456 C CA    . ALA C 3 61  ? 18.697  4.848   -21.268 1.00 97.29 61  C 1 
ATOM 4457 C C     . ALA C 3 61  ? 19.704  4.579   -22.402 1.00 97.29 61  C 1 
ATOM 4458 O O     . ALA C 3 61  ? 20.805  5.151   -22.390 1.00 95.94 61  C 1 
ATOM 4459 C CB    . ALA C 3 61  ? 18.748  3.754   -20.193 1.00 96.63 61  C 1 
ATOM 4460 N N     . GLU C 3 62  ? 19.330  3.758   -23.391 1.00 97.20 62  C 1 
ATOM 4461 C CA    . GLU C 3 62  ? 20.142  3.469   -24.581 1.00 96.80 62  C 1 
ATOM 4462 C C     . GLU C 3 62  ? 20.289  4.685   -25.502 1.00 97.05 62  C 1 
ATOM 4463 O O     . GLU C 3 62  ? 21.406  4.969   -25.939 1.00 95.51 62  C 1 
ATOM 4464 C CB    . GLU C 3 62  ? 19.574  2.268   -25.355 1.00 95.68 62  C 1 
ATOM 4465 C CG    . GLU C 3 62  ? 19.832  0.947   -24.626 1.00 86.36 62  C 1 
ATOM 4466 C CD    . GLU C 3 62  ? 19.513  -0.296  -25.487 1.00 86.13 62  C 1 
ATOM 4467 O OE1   . GLU C 3 62  ? 20.306  -1.259  -25.405 1.00 79.98 62  C 1 
ATOM 4468 O OE2   . GLU C 3 62  ? 18.496  -0.283  -26.207 1.00 78.80 62  C 1 
ATOM 4469 N N     . GLU C 3 63  ? 19.224  5.450   -25.727 1.00 96.95 63  C 1 
ATOM 4470 C CA    . GLU C 3 63  ? 19.270  6.731   -26.452 1.00 96.62 63  C 1 
ATOM 4471 C C     . GLU C 3 63  ? 20.303  7.686   -25.843 1.00 96.85 63  C 1 
ATOM 4472 O O     . GLU C 3 63  ? 21.089  8.322   -26.546 1.00 94.88 63  C 1 
ATOM 4473 C CB    . GLU C 3 63  ? 17.885  7.412   -26.436 1.00 95.11 63  C 1 
ATOM 4474 C CG    . GLU C 3 63  ? 16.850  6.787   -27.387 1.00 83.30 63  C 1 
ATOM 4475 C CD    . GLU C 3 63  ? 15.417  7.339   -27.202 1.00 78.85 63  C 1 
ATOM 4476 O OE1   . GLU C 3 63  ? 14.474  6.727   -27.737 1.00 73.28 63  C 1 
ATOM 4477 O OE2   . GLU C 3 63  ? 15.224  8.367   -26.507 1.00 71.14 63  C 1 
ATOM 4478 N N     . ASN C 3 64  ? 20.383  7.709   -24.509 1.00 96.02 64  C 1 
ATOM 4479 C CA    . ASN C 3 64  ? 21.359  8.509   -23.753 1.00 96.01 64  C 1 
ATOM 4480 C C     . ASN C 3 64  ? 22.721  7.800   -23.552 1.00 96.56 64  C 1 
ATOM 4481 O O     . ASN C 3 64  ? 23.524  8.241   -22.723 1.00 93.64 64  C 1 
ATOM 4482 C CB    . ASN C 3 64  ? 20.715  8.949   -22.436 1.00 95.08 64  C 1 
ATOM 4483 C CG    . ASN C 3 64  ? 19.649  10.007  -22.656 1.00 92.94 64  C 1 
ATOM 4484 O OD1   . ASN C 3 64  ? 19.950  11.180  -22.801 1.00 79.22 64  C 1 
ATOM 4485 N ND2   . ASN C 3 64  ? 18.398  9.628   -22.672 1.00 77.97 64  C 1 
ATOM 4486 N N     . LYS C 3 65  ? 22.987  6.695   -24.272 1.00 96.46 65  C 1 
ATOM 4487 C CA    . LYS C 3 65  ? 24.223  5.895   -24.212 1.00 96.73 65  C 1 
ATOM 4488 C C     . LYS C 3 65  ? 24.613  5.441   -22.797 1.00 96.90 65  C 1 
ATOM 4489 O O     . LYS C 3 65  ? 25.788  5.228   -22.503 1.00 93.71 65  C 1 
ATOM 4490 C CB    . LYS C 3 65  ? 25.374  6.615   -24.936 1.00 95.85 65  C 1 
ATOM 4491 C CG    . LYS C 3 65  ? 25.044  6.943   -26.400 1.00 91.27 65  C 1 
ATOM 4492 C CD    . LYS C 3 65  ? 26.204  7.697   -27.064 1.00 79.99 65  C 1 
ATOM 4493 C CE    . LYS C 3 65  ? 25.812  8.040   -28.499 1.00 71.73 65  C 1 
ATOM 4494 N NZ    . LYS C 3 65  ? 26.835  8.878   -29.176 1.00 57.45 65  C 1 
ATOM 4495 N N     . ARG C 3 66  ? 23.624  5.252   -21.901 1.00 96.44 66  C 1 
ATOM 4496 C CA    . ARG C 3 66  ? 23.821  4.765   -20.534 1.00 96.30 66  C 1 
ATOM 4497 C C     . ARG C 3 66  ? 23.530  3.274   -20.431 1.00 96.50 66  C 1 
ATOM 4498 O O     . ARG C 3 66  ? 22.667  2.737   -21.106 1.00 94.70 66  C 1 
ATOM 4499 C CB    . ARG C 3 66  ? 22.987  5.594   -19.540 1.00 94.90 66  C 1 
ATOM 4500 C CG    . ARG C 3 66  ? 23.544  7.012   -19.365 1.00 90.97 66  C 1 
ATOM 4501 C CD    . ARG C 3 66  ? 22.815  7.841   -18.297 1.00 91.03 66  C 1 
ATOM 4502 N NE    . ARG C 3 66  ? 21.497  8.288   -18.757 1.00 87.98 66  C 1 
ATOM 4503 C CZ    . ARG C 3 66  ? 20.308  7.739   -18.502 1.00 89.21 66  C 1 
ATOM 4504 N NH1   . ARG C 3 66  ? 20.160  6.685   -17.749 1.00 76.38 66  C 1 
ATOM 4505 N NH2   . ARG C 3 66  ? 19.229  8.257   -19.020 1.00 81.00 66  C 1 
ATOM 4506 N N     . ARG C 3 67  ? 24.210  2.586   -19.499 1.00 97.00 67  C 1 
ATOM 4507 C CA    . ARG C 3 67  ? 23.964  1.177   -19.141 1.00 96.93 67  C 1 
ATOM 4508 C C     . ARG C 3 67  ? 23.322  1.021   -17.762 1.00 97.41 67  C 1 
ATOM 4509 O O     . ARG C 3 67  ? 23.257  -0.082  -17.219 1.00 94.90 67  C 1 
ATOM 4510 C CB    . ARG C 3 67  ? 25.248  0.356   -19.257 1.00 95.42 67  C 1 
ATOM 4511 C CG    . ARG C 3 67  ? 25.736  0.272   -20.706 1.00 90.24 67  C 1 
ATOM 4512 C CD    . ARG C 3 67  ? 26.854  -0.753  -20.816 1.00 80.47 67  C 1 
ATOM 4513 N NE    . ARG C 3 67  ? 27.326  -0.883  -22.201 1.00 72.23 67  C 1 
ATOM 4514 C CZ    . ARG C 3 67  ? 28.170  -1.795  -22.660 1.00 60.98 67  C 1 
ATOM 4515 N NH1   . ARG C 3 67  ? 28.689  -2.703  -21.877 1.00 55.20 67  C 1 
ATOM 4516 N NH2   . ARG C 3 67  ? 28.499  -1.802  -23.919 1.00 53.49 67  C 1 
ATOM 4517 N N     . THR C 3 68  ? 22.885  2.123   -17.176 1.00 97.51 68  C 1 
ATOM 4518 C CA    . THR C 3 68  ? 22.183  2.147   -15.891 1.00 97.61 68  C 1 
ATOM 4519 C C     . THR C 3 68  ? 20.815  2.766   -16.096 1.00 97.94 68  C 1 
ATOM 4520 O O     . THR C 3 68  ? 20.743  3.935   -16.467 1.00 96.88 68  C 1 
ATOM 4521 C CB    . THR C 3 68  ? 22.986  2.911   -14.832 1.00 96.68 68  C 1 
ATOM 4522 O OG1   . THR C 3 68  ? 24.261  2.323   -14.690 1.00 89.33 68  C 1 
ATOM 4523 C CG2   . THR C 3 68  ? 22.316  2.860   -13.462 1.00 88.77 68  C 1 
ATOM 4524 N N     . LEU C 3 69  ? 19.769  1.992   -15.846 1.00 97.63 69  C 1 
ATOM 4525 C CA    . LEU C 3 69  ? 18.404  2.491   -15.821 1.00 97.97 69  C 1 
ATOM 4526 C C     . LEU C 3 69  ? 18.221  3.397   -14.594 1.00 98.03 69  C 1 
ATOM 4527 O O     . LEU C 3 69  ? 18.466  2.959   -13.467 1.00 96.87 69  C 1 
ATOM 4528 C CB    . LEU C 3 69  ? 17.446  1.295   -15.801 1.00 97.59 69  C 1 
ATOM 4529 C CG    . LEU C 3 69  ? 15.952  1.677   -15.824 1.00 97.00 69  C 1 
ATOM 4530 C CD1   . LEU C 3 69  ? 15.539  2.256   -17.165 1.00 94.24 69  C 1 
ATOM 4531 C CD2   . LEU C 3 69  ? 15.102  0.435   -15.564 1.00 93.95 69  C 1 
ATOM 4532 N N     . GLN C 3 70  ? 17.792  4.636   -14.823 1.00 97.65 70  C 1 
ATOM 4533 C CA    . GLN C 3 70  ? 17.593  5.671   -13.813 1.00 97.35 70  C 1 
ATOM 4534 C C     . GLN C 3 70  ? 16.103  6.036   -13.666 1.00 97.65 70  C 1 
ATOM 4535 O O     . GLN C 3 70  ? 15.282  5.680   -14.504 1.00 96.96 70  C 1 
ATOM 4536 C CB    . GLN C 3 70  ? 18.430  6.905   -14.175 1.00 96.17 70  C 1 
ATOM 4537 C CG    . GLN C 3 70  ? 19.943  6.632   -14.126 1.00 91.94 70  C 1 
ATOM 4538 C CD    . GLN C 3 70  ? 20.781  7.888   -14.387 1.00 91.35 70  C 1 
ATOM 4539 O OE1   . GLN C 3 70  ? 20.307  8.898   -14.865 1.00 84.21 70  C 1 
ATOM 4540 N NE2   . GLN C 3 70  ? 22.069  7.861   -14.099 1.00 80.15 70  C 1 
ATOM 4541 N N     . LYS C 3 71  ? 15.773  6.757   -12.597 1.00 96.86 71  C 1 
ATOM 4542 C CA    . LYS C 3 71  ? 14.417  7.294   -12.402 1.00 97.07 71  C 1 
ATOM 4543 C C     . LYS C 3 71  ? 13.985  8.184   -13.571 1.00 97.11 71  C 1 
ATOM 4544 O O     . LYS C 3 71  ? 12.847  8.089   -14.010 1.00 96.45 71  C 1 
ATOM 4545 C CB    . LYS C 3 71  ? 14.342  8.051   -11.068 1.00 96.18 71  C 1 
ATOM 4546 C CG    . LYS C 3 71  ? 12.938  8.625   -10.781 1.00 94.69 71  C 1 
ATOM 4547 C CD    . LYS C 3 71  ? 12.868  9.343   -9.430  1.00 91.93 71  C 1 
ATOM 4548 C CE    . LYS C 3 71  ? 11.468  9.921   -9.240  1.00 84.83 71  C 1 
ATOM 4549 N NZ    . LYS C 3 71  ? 11.295  10.662  -7.966  1.00 77.29 71  C 1 
ATOM 4550 N N     . SER C 3 72  ? 14.905  8.998   -14.118 1.00 97.39 72  C 1 
ATOM 4551 C CA    . SER C 3 72  ? 14.668  9.858   -15.279 1.00 97.06 72  C 1 
ATOM 4552 C C     . SER C 3 72  ? 14.261  9.076   -16.526 1.00 97.14 72  C 1 
ATOM 4553 O O     . SER C 3 72  ? 13.443  9.559   -17.305 1.00 96.19 72  C 1 
ATOM 4554 C CB    . SER C 3 72  ? 15.920  10.693  -15.581 1.00 96.20 72  C 1 
ATOM 4555 O OG    . SER C 3 72  ? 17.058  9.863   -15.715 1.00 91.14 72  C 1 
ATOM 4556 N N     . ASP C 3 73  ? 14.747  7.847   -16.703 1.00 97.35 73  C 1 
ATOM 4557 C CA    . ASP C 3 73  ? 14.361  6.993   -17.825 1.00 97.40 73  C 1 
ATOM 4558 C C     . ASP C 3 73  ? 12.927  6.491   -17.682 1.00 97.68 73  C 1 
ATOM 4559 O O     . ASP C 3 73  ? 12.173  6.448   -18.656 1.00 97.12 73  C 1 
ATOM 4560 C CB    . ASP C 3 73  ? 15.312  5.790   -17.934 1.00 97.22 73  C 1 
ATOM 4561 C CG    . ASP C 3 73  ? 16.760  6.206   -18.108 1.00 96.62 73  C 1 
ATOM 4562 O OD1   . ASP C 3 73  ? 17.029  7.092   -18.940 1.00 93.21 73  C 1 
ATOM 4563 O OD2   . ASP C 3 73  ? 17.652  5.672   -17.410 1.00 93.60 73  C 1 
ATOM 4564 N N     . ILE C 3 74  ? 12.529  6.149   -16.452 1.00 97.47 74  C 1 
ATOM 4565 C CA    . ILE C 3 74  ? 11.152  5.762   -16.145 1.00 97.79 74  C 1 
ATOM 4566 C C     . ILE C 3 74  ? 10.218  6.964   -16.312 1.00 97.81 74  C 1 
ATOM 4567 O O     . ILE C 3 74  ? 9.142   6.819   -16.896 1.00 97.37 74  C 1 
ATOM 4568 C CB    . ILE C 3 74  ? 11.057  5.146   -14.737 1.00 97.47 74  C 1 
ATOM 4569 C CG1   . ILE C 3 74  ? 12.006  3.937   -14.522 1.00 95.78 74  C 1 
ATOM 4570 C CG2   . ILE C 3 74  ? 9.616   4.732   -14.411 1.00 96.24 74  C 1 
ATOM 4571 C CD1   . ILE C 3 74  ? 11.817  2.781   -15.504 1.00 87.89 74  C 1 
ATOM 4572 N N     . ALA C 3 75  ? 10.631  8.146   -15.866 1.00 97.49 75  C 1 
ATOM 4573 C CA    . ALA C 3 75  ? 9.880   9.383   -16.046 1.00 97.30 75  C 1 
ATOM 4574 C C     . ALA C 3 75  ? 9.654   9.708   -17.527 1.00 97.26 75  C 1 
ATOM 4575 O O     . ALA C 3 75  ? 8.528   9.980   -17.939 1.00 96.31 75  C 1 
ATOM 4576 C CB    . ALA C 3 75  ? 10.611  10.517  -15.322 1.00 96.72 75  C 1 
ATOM 4577 N N     . ALA C 3 76  ? 10.702  9.589   -18.348 1.00 97.21 76  C 1 
ATOM 4578 C CA    . ALA C 3 76  ? 10.612  9.785   -19.792 1.00 96.84 76  C 1 
ATOM 4579 C C     . ALA C 3 76  ? 9.691   8.746   -20.458 1.00 96.81 76  C 1 
ATOM 4580 O O     . ALA C 3 76  ? 8.872   9.103   -21.308 1.00 95.76 76  C 1 
ATOM 4581 C CB    . ALA C 3 76  ? 12.022  9.756   -20.376 1.00 96.18 76  C 1 
ATOM 4582 N N     . ALA C 3 77  ? 9.772   7.474   -20.047 1.00 97.15 77  C 1 
ATOM 4583 C CA    . ALA C 3 77  ? 8.891   6.428   -20.554 1.00 97.27 77  C 1 
ATOM 4584 C C     . ALA C 3 77  ? 7.413   6.699   -20.225 1.00 97.33 77  C 1 
ATOM 4585 O O     . ALA C 3 77  ? 6.555   6.522   -21.088 1.00 96.31 77  C 1 
ATOM 4586 C CB    . ALA C 3 77  ? 9.339   5.081   -19.988 1.00 96.79 77  C 1 
ATOM 4587 N N     . ILE C 3 78  ? 7.112   7.173   -19.016 1.00 97.25 78  C 1 
ATOM 4588 C CA    . ILE C 3 78  ? 5.757   7.554   -18.600 1.00 97.24 78  C 1 
ATOM 4589 C C     . ILE C 3 78  ? 5.272   8.766   -19.404 1.00 97.07 78  C 1 
ATOM 4590 O O     . ILE C 3 78  ? 4.183   8.715   -19.967 1.00 95.83 78  C 1 
ATOM 4591 C CB    . ILE C 3 78  ? 5.717   7.799   -17.073 1.00 97.08 78  C 1 
ATOM 4592 C CG1   . ILE C 3 78  ? 5.861   6.452   -16.335 1.00 95.45 78  C 1 
ATOM 4593 C CG2   . ILE C 3 78  ? 4.414   8.505   -16.644 1.00 95.50 78  C 1 
ATOM 4594 C CD1   . ILE C 3 78  ? 6.200   6.585   -14.848 1.00 91.48 78  C 1 
ATOM 4595 N N     . ALA C 3 79  ? 6.090   9.804   -19.528 1.00 96.65 79  C 1 
ATOM 4596 C CA    . ALA C 3 79  ? 5.731   11.014  -20.257 1.00 96.08 79  C 1 
ATOM 4597 C C     . ALA C 3 79  ? 5.468   10.773  -21.759 1.00 95.74 79  C 1 
ATOM 4598 O O     . ALA C 3 79  ? 4.667   11.488  -22.356 1.00 93.47 79  C 1 
ATOM 4599 C CB    . ALA C 3 79  ? 6.848   12.042  -20.060 1.00 94.88 79  C 1 
ATOM 4600 N N     . ARG C 3 80  ? 6.123   9.774   -22.369 1.00 95.81 80  C 1 
ATOM 4601 C CA    . ARG C 3 80  ? 5.973   9.433   -23.795 1.00 95.43 80  C 1 
ATOM 4602 C C     . ARG C 3 80  ? 4.863   8.414   -24.083 1.00 95.76 80  C 1 
ATOM 4603 O O     . ARG C 3 80  ? 4.589   8.143   -25.247 1.00 93.40 80  C 1 
ATOM 4604 C CB    . ARG C 3 80  ? 7.313   8.928   -24.348 1.00 93.34 80  C 1 
ATOM 4605 C CG    . ARG C 3 80  ? 8.387   10.021  -24.482 1.00 83.18 80  C 1 
ATOM 4606 C CD    . ARG C 3 80  ? 9.688   9.403   -25.002 1.00 79.08 80  C 1 
ATOM 4607 N NE    . ARG C 3 80  ? 10.778  10.392  -25.171 1.00 70.93 80  C 1 
ATOM 4608 C CZ    . ARG C 3 80  ? 11.983  10.136  -25.658 1.00 65.01 80  C 1 
ATOM 4609 N NH1   . ARG C 3 80  ? 12.346  8.949   -26.057 1.00 60.83 80  C 1 
ATOM 4610 N NH2   . ARG C 3 80  ? 12.871  11.078  -25.767 1.00 56.81 80  C 1 
ATOM 4611 N N     . THR C 3 81  ? 4.265   7.793   -23.076 1.00 95.15 81  C 1 
ATOM 4612 C CA    . THR C 3 81  ? 3.301   6.703   -23.265 1.00 95.15 81  C 1 
ATOM 4613 C C     . THR C 3 81  ? 1.953   7.075   -22.662 1.00 95.26 81  C 1 
ATOM 4614 O O     . THR C 3 81  ? 1.798   7.075   -21.440 1.00 93.42 81  C 1 
ATOM 4615 C CB    . THR C 3 81  ? 3.810   5.386   -22.671 1.00 94.51 81  C 1 
ATOM 4616 O OG1   . THR C 3 81  ? 5.134   5.113   -23.084 1.00 88.54 81  C 1 
ATOM 4617 C CG2   . THR C 3 81  ? 2.951   4.207   -23.130 1.00 87.08 81  C 1 
ATOM 4618 N N     . GLU C 3 82  ? 0.961   7.313   -23.527 1.00 94.71 82  C 1 
ATOM 4619 C CA    . GLU C 3 82  ? -0.369  7.771   -23.120 1.00 94.22 82  C 1 
ATOM 4620 C C     . GLU C 3 82  ? -1.033  6.844   -22.078 1.00 95.07 82  C 1 
ATOM 4621 O O     . GLU C 3 82  ? -1.575  7.318   -21.079 1.00 93.51 82  C 1 
ATOM 4622 C CB    . GLU C 3 82  ? -1.246  7.897   -24.375 1.00 92.10 82  C 1 
ATOM 4623 C CG    . GLU C 3 82  ? -2.570  8.601   -24.075 1.00 79.92 82  C 1 
ATOM 4624 C CD    . GLU C 3 82  ? -3.486  8.722   -25.319 1.00 69.90 82  C 1 
ATOM 4625 O OE1   . GLU C 3 82  ? -4.622  9.197   -25.132 1.00 63.29 82  C 1 
ATOM 4626 O OE2   . GLU C 3 82  ? -3.042  8.334   -26.413 1.00 61.06 82  C 1 
ATOM 4627 N N     . VAL C 3 83  ? -0.921  5.523   -22.237 1.00 95.70 83  C 1 
ATOM 4628 C CA    . VAL C 3 83  ? -1.499  4.555   -21.279 1.00 95.70 83  C 1 
ATOM 4629 C C     . VAL C 3 83  ? -0.898  4.639   -19.871 1.00 96.14 83  C 1 
ATOM 4630 O O     . VAL C 3 83  ? -1.483  4.101   -18.929 1.00 94.82 83  C 1 
ATOM 4631 C CB    . VAL C 3 83  ? -1.427  3.108   -21.799 1.00 94.15 83  C 1 
ATOM 4632 C CG1   . VAL C 3 83  ? -2.241  2.954   -23.085 1.00 87.65 83  C 1 
ATOM 4633 C CG2   . VAL C 3 83  ? -0.001  2.633   -22.044 1.00 87.56 83  C 1 
ATOM 4634 N N     . PHE C 3 84  ? 0.230   5.323   -19.686 1.00 96.14 84  C 1 
ATOM 4635 C CA    . PHE C 3 84  ? 0.875   5.551   -18.393 1.00 96.41 84  C 1 
ATOM 4636 C C     . PHE C 3 84  ? 0.594   6.935   -17.788 1.00 96.55 84  C 1 
ATOM 4637 O O     . PHE C 3 84  ? 1.170   7.273   -16.753 1.00 94.88 84  C 1 
ATOM 4638 C CB    . PHE C 3 84  ? 2.385   5.284   -18.509 1.00 96.18 84  C 1 
ATOM 4639 C CG    . PHE C 3 84  ? 2.798   3.885   -18.916 1.00 96.05 84  C 1 
ATOM 4640 C CD1   . PHE C 3 84  ? 2.003   2.757   -18.635 1.00 92.86 84  C 1 
ATOM 4641 C CD2   . PHE C 3 84  ? 4.036   3.692   -19.564 1.00 92.49 84  C 1 
ATOM 4642 C CE1   . PHE C 3 84  ? 2.416   1.467   -19.001 1.00 91.28 84  C 1 
ATOM 4643 C CE2   . PHE C 3 84  ? 4.461   2.407   -19.929 1.00 91.24 84  C 1 
ATOM 4644 C CZ    . PHE C 3 84  ? 3.650   1.296   -19.653 1.00 92.35 84  C 1 
ATOM 4645 N N     . ASP C 3 85  ? -0.294  7.725   -18.377 1.00 95.35 85  C 1 
ATOM 4646 C CA    . ASP C 3 85  ? -0.645  9.067   -17.903 1.00 94.84 85  C 1 
ATOM 4647 C C     . ASP C 3 85  ? -1.120  9.106   -16.436 1.00 95.83 85  C 1 
ATOM 4648 O O     . ASP C 3 85  ? -0.832  10.059  -15.706 1.00 94.04 85  C 1 
ATOM 4649 C CB    . ASP C 3 85  ? -1.717  9.678   -18.823 1.00 91.91 85  C 1 
ATOM 4650 C CG    . ASP C 3 85  ? -3.070  8.950   -18.785 1.00 85.96 85  C 1 
ATOM 4651 O OD1   . ASP C 3 85  ? -3.138  7.803   -18.290 1.00 76.38 85  C 1 
ATOM 4652 O OD2   . ASP C 3 85  ? -4.067  9.522   -19.256 1.00 79.58 85  C 1 
ATOM 4653 N N     . PHE C 3 86  ? -1.765  8.037   -15.950 1.00 96.60 86  C 1 
ATOM 4654 C CA    . PHE C 3 86  ? -2.186  7.923   -14.555 1.00 96.76 86  C 1 
ATOM 4655 C C     . PHE C 3 86  ? -1.017  7.902   -13.557 1.00 96.93 86  C 1 
ATOM 4656 O O     . PHE C 3 86  ? -1.232  8.077   -12.357 1.00 96.18 86  C 1 
ATOM 4657 C CB    . PHE C 3 86  ? -3.085  6.685   -14.391 1.00 96.71 86  C 1 
ATOM 4658 C CG    . PHE C 3 86  ? -2.350  5.359   -14.394 1.00 97.05 86  C 1 
ATOM 4659 C CD1   . PHE C 3 86  ? -1.972  4.749   -15.604 1.00 96.63 86  C 1 
ATOM 4660 C CD2   . PHE C 3 86  ? -2.032  4.720   -13.184 1.00 96.35 86  C 1 
ATOM 4661 C CE1   . PHE C 3 86  ? -1.286  3.541   -15.609 1.00 96.00 86  C 1 
ATOM 4662 C CE2   . PHE C 3 86  ? -1.338  3.503   -13.181 1.00 95.93 86  C 1 
ATOM 4663 C CZ    . PHE C 3 86  ? -0.967  2.910   -14.393 1.00 96.13 86  C 1 
ATOM 4664 N N     . LEU C 3 87  ? 0.214   7.708   -14.037 1.00 96.98 87  C 1 
ATOM 4665 C CA    . LEU C 3 87  ? 1.440   7.677   -13.241 1.00 96.91 87  C 1 
ATOM 4666 C C     . LEU C 3 87  ? 2.188   9.015   -13.227 1.00 96.56 87  C 1 
ATOM 4667 O O     . LEU C 3 87  ? 3.216   9.117   -12.557 1.00 94.66 87  C 1 
ATOM 4668 C CB    . LEU C 3 87  ? 2.374   6.575   -13.774 1.00 96.99 87  C 1 
ATOM 4669 C CG    . LEU C 3 87  ? 1.770   5.162   -13.791 1.00 96.81 87  C 1 
ATOM 4670 C CD1   . LEU C 3 87  ? 2.732   4.211   -14.505 1.00 95.37 87  C 1 
ATOM 4671 C CD2   . LEU C 3 87  ? 1.531   4.625   -12.378 1.00 94.62 87  C 1 
ATOM 4672 N N     . VAL C 3 88  ? 1.713   10.033  -13.948 1.00 96.54 88  C 1 
ATOM 4673 C CA    . VAL C 3 88  ? 2.437   11.303  -14.124 1.00 95.98 88  C 1 
ATOM 4674 C C     . VAL C 3 88  ? 2.757   11.982  -12.785 1.00 95.80 88  C 1
[truncated: 107,799 more chars]
