# Supplementary material for: Vernalization regulatory network identifies potential novel functions for genes in the HvVRN2 locus
Source: New Phytol. 2026 Apr 12;250(6):4036–53. doi: 10.1111/nph.71162 (PMC13193379; doi:10.1111/nph.71162)
Supplement: Supplementary file 1 — Dataset S1. Protein models computed by Alphafold. [file NPH-250-4036-s002.xz › Alphafold_models0/Barley/fold_co1_prom1_1_nf_yb2_c3_recortes_model_0.cif]

# By using this file you agree to the legally binding terms of use found at alphafoldserver.com/output-terms
data_6c6a154dec46d03c
#
_entry.id 6c6a154dec46d03c
#
loop_
_atom_type.symbol
C 
N 
O 
P 
S 
#
loop_
_audit_author.name
_audit_author.pdbx_ordinal
"Google DeepMind" 1 
"Isomorphic Labs" 2 
#
_audit_conform.dict_location https://raw.githubusercontent.com/ihmwg/ModelCIF/master/dist/mmcif_ma.dic
_audit_conform.dict_name     mmcif_ma.dic
_audit_conform.dict_version  1.4.5
#
loop_
_chem_comp.formula
_chem_comp.formula_weight
_chem_comp.id
_chem_comp.mon_nstd_flag
_chem_comp.name
_chem_comp.pdbx_smiles
_chem_comp.pdbx_synonyms
_chem_comp.type
"C3 H7 N O2"      89.093  ALA y ALANINE                              C[C@H](N)C(O)=O                                             ? "L-PEPTIDE LINKING" 
"C6 H15 N4 O2"    175.209 ARG y ARGININE                             N[C@@H](CCCNC(N)=[NH2+])C(O)=O                              ? "L-PEPTIDE LINKING" 
"C4 H8 N2 O3"     132.118 ASN y ASPARAGINE                           N[C@@H](CC(N)=O)C(O)=O                                      ? "L-PEPTIDE LINKING" 
"C4 H7 N O4"      133.103 ASP y "ASPARTIC ACID"                      N[C@@H](CC(O)=O)C(O)=O                                      ? "L-PEPTIDE LINKING" 
"C3 H7 N O2 S"    121.158 CYS y CYSTEINE                             N[C@@H](CS)C(O)=O                                           ? "L-PEPTIDE LINKING" 
"C10 H14 N5 O6 P" 331.222 DA  y "2'-DEOXYADENOSINE-5'-MONOPHOSPHATE" Nc1ncnc2n(cnc12)[C@H]3C[C@H](O)[C@@H](CO[P](O)(O)=O)O3      ? "DNA LINKING"       
"C9 H14 N3 O7 P"  307.197 DC  y "2'-DEOXYCYTIDINE-5'-MONOPHOSPHATE"  NC1=NC(=O)N(C=C1)[C@H]2C[C@H](O)[C@@H](CO[P](O)(O)=O)O2     ? "DNA LINKING"       
"C10 H14 N5 O7 P" 347.221 DG  y "2'-DEOXYGUANOSINE-5'-MONOPHOSPHATE" NC1=Nc2n(cnc2C(=O)N1)[C@H]3C[C@H](O)[C@@H](CO[P](O)(O)=O)O3 ? "DNA LINKING"       
"C10 H15 N2 O8 P" 322.208 DT  y "THYMIDINE-5'-MONOPHOSPHATE"         CC1=CN([C@H]2C[C@H](O)[C@@H](CO[P](O)(O)=O)O2)C(=O)NC1=O    ? "DNA LINKING"       
"C5 H10 N2 O3"    146.144 GLN y GLUTAMINE                            N[C@@H](CCC(N)=O)C(O)=O                                     ? "L-PEPTIDE LINKING" 
"C5 H9 N O4"      147.129 GLU y "GLUTAMIC ACID"                      N[C@@H](CCC(O)=O)C(O)=O                                     ? "L-PEPTIDE LINKING" 
"C2 H5 N O2"      75.067  GLY y GLYCINE                              NCC(O)=O                                                    ? "PEPTIDE LINKING"   
"C6 H10 N3 O2"    156.162 HIS y HISTIDINE                            N[C@@H](Cc1c[nH]c[nH+]1)C(O)=O                              ? "L-PEPTIDE LINKING" 
"C6 H13 N O2"     131.173 ILE y ISOLEUCINE                           CC[C@H](C)[C@H](N)C(O)=O                                    ? "L-PEPTIDE LINKING" 
"C6 H13 N O2"     131.173 LEU y LEUCINE                              CC(C)C[C@H](N)C(O)=O                                        ? "L-PEPTIDE LINKING" 
"C6 H15 N2 O2"    147.195 LYS y LYSINE                               N[C@@H](CCCC[NH3+])C(O)=O                                   ? "L-PEPTIDE LINKING" 
"C5 H11 N O2 S"   149.211 MET y METHIONINE                           CSCC[C@H](N)C(O)=O                                          ? "L-PEPTIDE LINKING" 
"C9 H11 N O2"     165.189 PHE y PHENYLALANINE                        N[C@@H](Cc1ccccc1)C(O)=O                                    ? "L-PEPTIDE LINKING" 
"C5 H9 N O2"      115.130 PRO y PROLINE                              OC(=O)[C@@H]1CCCN1                                          ? "L-PEPTIDE LINKING" 
"C3 H7 N O3"      105.093 SER y SERINE                               N[C@@H](CO)C(O)=O                                           ? "L-PEPTIDE LINKING" 
"C4 H9 N O3"      119.119 THR y THREONINE                            C[C@@H](O)[C@H](N)C(O)=O                                    ? "L-PEPTIDE LINKING" 
"C11 H12 N2 O2"   204.225 TRP y TRYPTOPHAN                           N[C@@H](Cc1c[nH]c2ccccc12)C(O)=O                            ? "L-PEPTIDE LINKING" 
"C9 H11 N O3"     181.189 TYR y TYROSINE                             N[C@@H](Cc1ccc(O)cc1)C(O)=O                                 ? "L-PEPTIDE LINKING" 
"C5 H11 N O2"     117.146 VAL y VALINE                               CC(C)[C@H](N)C(O)=O                                         ? "L-PEPTIDE LINKING" 
#
_citation.book_publisher          ?
_citation.country                 UK
_citation.id                      primary
_citation.journal_full            Nature
_citation.journal_id_ASTM         NATUAS
_citation.journal_id_CSD          0006
_citation.journal_id_ISSN         0028-0836
_citation.journal_volume          ?
_citation.page_first              ?
_citation.page_last               ?
_citation.pdbx_database_id_DOI    ?
_citation.pdbx_database_id_PubMed ?
_citation.title                   "Accurate structure prediction of biomolecular interactions with AlphaFold 3"
_citation.year                    2024
#
loop_
_citation_author.citation_id
_citation_author.name
_citation_author.ordinal
primary "Google DeepMind" 1 
primary "Isomorphic Labs" 2 
#
loop_
_entity.id
_entity.pdbx_description
_entity.type
1 . polymer 
2 . polymer 
3 . polymer 
4 . polymer 
5 . polymer 
#
loop_
_entity_poly.entity_id
_entity_poly.pdbx_strand_id
_entity_poly.type
1 A polypeptide(L)          
2 B polypeptide(L)          
3 C polypeptide(L)          
4 D polydeoxyribonucleotide 
5 E polydeoxyribonucleotide 
#
loop_
_entity_poly_seq.entity_id
_entity_poly_seq.hetero
_entity_poly_seq.mon_id
_entity_poly_seq.num
1 n MET 1   
1 n PRO 2   
1 n ARG 3   
1 n CYS 4   
1 n ASN 5   
1 n LYS 6   
1 n CYS 7   
1 n LEU 8   
1 n SER 9   
1 n GLU 10  
1 n ASN 11  
1 n ASP 12  
1 n SER 13  
1 n ALA 14  
1 n SER 15  
1 n GLU 16  
1 n ASP 17  
1 n ARG 18  
1 n HIS 19  
1 n TRP 20  
1 n HIS 21  
1 n ARG 22  
1 n THR 23  
1 n ALA 24  
1 n THR 25  
1 n LEU 26  
1 n PHE 27  
1 n MET 28  
1 n ASN 29  
1 n CYS 30  
1 n VAL 31  
1 n SER 32  
1 n ASN 33  
1 n GLY 34  
1 n THR 35  
1 n VAL 36  
1 n TYR 37  
1 n GLU 38  
1 n GLU 39  
1 n ALA 40  
1 n VAL 41  
1 n GLY 42  
1 n ARG 43  
1 n GLU 44  
1 n GLY 45  
1 n CYS 46  
1 n TRP 47  
1 n ALA 48  
1 n ARG 49  
1 n LEU 50  
1 n CYS 51  
1 n ASP 52  
1 n GLY 53  
1 n CYS 54  
1 n CYS 55  
1 n THR 56  
1 n VAL 57  
1 n PRO 58  
1 n SER 59  
1 n VAL 60  
1 n VAL 61  
1 n TYR 62  
1 n CYS 63  
1 n ARG 64  
1 n ALA 65  
1 n ASP 66  
1 n SER 67  
1 n ALA 68  
1 n TYR 69  
1 n LEU 70  
1 n CYS 71  
1 n ALA 72  
1 n SER 73  
1 n CYS 74  
1 n ASP 75  
1 n ALA 76  
1 n GLN 77  
1 n ILE 78  
1 n HIS 79  
1 n ALA 80  
1 n ALA 81  
1 n ASN 82  
1 n ARG 83  
1 n VAL 84  
1 n ALA 85  
1 n SER 86  
1 n ARG 87  
1 n HIS 88  
1 n GLU 89  
1 n ARG 90  
1 n VAL 91  
1 n LEU 92  
1 n LEU 93  
1 n SER 94  
1 n GLU 95  
1 n ALA 96  
1 n TYR 97  
1 n LYS 98  
1 n HIS 99  
1 n ALA 100 
1 n PRO 101 
1 n VAL 102 
1 n MET 103 
1 n LEU 104 
1 n ASP 105 
1 n CYS 106 
1 n HIS 107 
1 n ALA 108 
1 n ASP 109 
1 n ALA 110 
1 n ALA 111 
1 n ALA 112 
1 n LEU 113 
1 n CYS 114 
1 n ALA 115 
1 n ALA 116 
1 n TYR 117 
1 n GLU 118 
1 n ALA 119 
1 n GLN 120 
1 n VAL 121 
1 n HIS 122 
1 n TYR 123 
1 n ALA 124 
1 n ASN 125 
1 n LEU 126 
1 n LEU 127 
1 n THR 128 
1 n VAL 129 
1 n MET 130 
1 n HIS 131 
1 n GLN 132 
1 n ARG 133 
1 n MET 134 
1 n PRO 135 
1 n VAL 136 
1 n VAL 137 
1 n SER 138 
1 n HIS 139 
1 n PRO 140 
1 n ALA 141 
1 n VAL 142 
1 n ALA 143 
1 n ILE 144 
1 n PRO 145 
1 n PRO 146 
1 n VAL 147 
1 n SER 148 
1 n LEU 149 
1 n PHE 150 
1 n ALA 151 
1 n GLU 152 
1 n ALA 153 
1 n GLU 154 
1 n ALA 155 
1 n THR 156 
1 n ALA 157 
1 n PRO 158 
1 n VAL 159 
1 n LEU 160 
1 n GLY 161 
1 n ARG 162 
1 n LYS 163 
1 n GLU 164 
1 n GLU 165 
1 n ASP 166 
1 n THR 167 
1 n SER 168 
1 n TRP 169 
1 n LEU 170 
1 n LEU 171 
1 n LEU 172 
1 n SER 173 
1 n LYS 174 
1 n ASP 175 
1 n SER 176 
1 n ASP 177 
1 n ASN 178 
1 n HIS 179 
1 n ASN 180 
1 n ARG 181 
1 n SER 182 
1 n GLY 183 
1 n ASN 184 
1 n ASN 185 
1 n SER 186 
1 n SER 187 
1 n THR 188 
1 n SER 189 
1 n SER 190 
1 n SER 191 
1 n SER 192 
1 n GLN 193 
1 n TYR 194 
1 n PHE 195 
1 n GLY 196 
1 n GLU 197 
1 n VAL 198 
1 n ASP 199 
1 n GLN 200 
1 n TYR 201 
1 n PHE 202 
1 n ASP 203 
1 n LEU 204 
1 n VAL 205 
1 n GLY 206 
1 n TYR 207 
1 n ASN 208 
1 n SER 209 
1 n TYR 210 
1 n TYR 211 
1 n ASP 212 
1 n SER 213 
1 n HIS 214 
1 n MET 215 
1 n SER 216 
1 n ASN 217 
1 n GLN 218 
1 n GLU 219 
1 n GLN 220 
1 n TYR 221 
1 n VAL 222 
1 n MET 223 
1 n GLN 224 
1 n GLU 225 
1 n GLN 226 
1 n GLN 227 
1 n HIS 228 
1 n LEU 229 
1 n GLN 230 
1 n GLN 231 
1 n MET 232 
1 n GLN 233 
1 n LYS 234 
1 n GLU 235 
1 n TYR 236 
1 n ALA 237 
1 n GLU 238 
1 n GLN 239 
1 n GLN 240 
1 n MET 241 
1 n GLN 242 
1 n LYS 243 
1 n GLU 244 
1 n TYR 245 
1 n VAL 246 
1 n GLU 247 
1 n ASN 248 
1 n GLU 249 
1 n GLY 250 
1 n SER 251 
1 n GLU 252 
1 n CYS 253 
1 n ILE 254 
1 n VAL 255 
1 n PRO 256 
1 n SER 257 
1 n GLN 258 
1 n SER 259 
1 n THR 260 
1 n ILE 261 
1 n VAL 262 
1 n ARG 263 
1 n ARG 264 
1 n PRO 265 
1 n HIS 266 
1 n GLN 267 
1 n SER 268 
1 n GLY 269 
1 n TYR 270 
1 n ALA 271 
1 n PRO 272 
1 n LEU 273 
1 n VAL 274 
1 n GLY 275 
1 n ALA 276 
1 n GLU 277 
1 n GLN 278 
1 n ALA 279 
1 n ALA 280 
1 n SER 281 
1 n ALA 282 
1 n THR 283 
1 n ALA 284 
1 n GLY 285 
1 n ALA 286 
1 n SER 287 
1 n ALA 288 
1 n TYR 289 
1 n THR 290 
1 n ASP 291 
1 n SER 292 
1 n VAL 293 
1 n ASN 294 
1 n ASN 295 
1 n SER 296 
1 n ILE 297 
1 n SER 298 
1 n PHE 299 
1 n SER 300 
1 n MET 301 
1 n GLU 302 
1 n ALA 303 
1 n GLY 304 
1 n ILE 305 
1 n VAL 306 
1 n PRO 307 
1 n ASP 308 
1 n ASN 309 
1 n THR 310 
1 n VAL 311 
1 n GLN 312 
1 n SER 313 
1 n SER 314 
1 n ILE 315 
1 n LEU 316 
1 n ARG 317 
1 n PRO 318 
1 n ALA 319 
1 n GLY 320 
1 n ALA 321 
1 n ILE 322 
1 n GLY 323 
1 n LEU 324 
1 n PHE 325 
1 n SER 326 
1 n SER 327 
1 n PRO 328 
1 n SER 329 
1 n LEU 330 
1 n GLN 331 
1 n THR 332 
1 n PRO 333 
1 n LEU 334 
1 n HIS 335 
1 n PHE 336 
1 n SER 337 
1 n SER 338 
1 n LYS 339 
1 n GLU 340 
1 n ARG 341 
1 n GLU 342 
1 n ALA 343 
1 n ARG 344 
1 n VAL 345 
1 n LEU 346 
1 n ARG 347 
1 n TYR 348 
1 n LYS 349 
1 n GLU 350 
1 n LYS 351 
1 n LYS 352 
1 n LYS 353 
1 n SER 354 
1 n ARG 355 
1 n LYS 356 
1 n PHE 357 
1 n GLU 358 
1 n LYS 359 
1 n THR 360 
1 n THR 361 
1 n ARG 362 
1 n TYR 363 
1 n ALA 364 
1 n THR 365 
1 n ARG 366 
1 n LYS 367 
1 n ALA 368 
1 n TYR 369 
1 n ALA 370 
1 n GLU 371 
1 n ALA 372 
1 n ARG 373 
1 n PRO 374 
1 n ARG 375 
1 n ILE 376 
1 n LYS 377 
1 n GLY 378 
1 n ARG 379 
1 n PHE 380 
1 n ALA 381 
1 n LYS 382 
1 n ARG 383 
1 n SER 384 
1 n ASP 385 
1 n ALA 386 
1 n GLU 387 
1 n MET 388 
1 n GLU 389 
1 n VAL 390 
1 n ASP 391 
1 n GLN 392 
1 n THR 393 
1 n PHE 394 
1 n SER 395 
1 n THR 396 
1 n ALA 397 
1 n ALA 398 
1 n LEU 399 
1 n SER 400 
1 n ASP 401 
1 n SER 402 
1 n SER 403 
1 n TYR 404 
1 n SER 405 
1 n THR 406 
1 n VAL 407 
1 n PRO 408 
1 n TRP 409 
1 n PHE 410 
2 n PHE 1   
2 n SER 2   
2 n SER 3   
2 n PRO 4   
2 n LYS 5   
2 n GLU 6   
2 n GLN 7   
2 n ASP 8   
2 n ARG 9   
2 n PHE 10  
2 n LEU 11  
2 n PRO 12  
2 n ILE 13  
2 n ALA 14  
2 n ASN 15  
2 n VAL 16  
2 n SER 17  
2 n ARG 18  
2 n ILE 19  
2 n MET 20  
2 n LYS 21  
2 n LYS 22  
2 n ALA 23  
2 n LEU 24  
2 n PRO 25  
2 n ALA 26  
2 n ASN 27  
2 n ALA 28  
2 n LYS 29  
2 n ILE 30  
2 n SER 31  
2 n LYS 32  
2 n ASP 33  
2 n ALA 34  
2 n LYS 35  
2 n GLU 36  
2 n THR 37  
2 n VAL 38  
2 n GLN 39  
2 n GLU 40  
2 n CYS 41  
2 n VAL 42  
2 n SER 43  
2 n GLU 44  
2 n PHE 45  
2 n ILE 46  
2 n SER 47  
2 n PHE 48  
2 n ILE 49  
2 n THR 50  
2 n GLY 51  
2 n GLU 52  
2 n ALA 53  
2 n SER 54  
2 n ASP 55  
2 n LYS 56  
2 n CYS 57  
2 n GLN 58  
2 n ARG 59  
2 n GLU 60  
2 n LYS 61  
2 n ARG 62  
2 n LYS 63  
2 n THR 64  
2 n ILE 65  
2 n ASN 66  
2 n GLY 67  
2 n ASP 68  
2 n ASP 69  
2 n LEU 70  
2 n LEU 71  
2 n TRP 72  
2 n ALA 73  
2 n MET 74  
2 n THR 75  
2 n THR 76  
2 n LEU 77  
2 n GLY 78  
2 n PHE 79  
2 n GLU 80  
2 n ASP 81  
2 n TYR 82  
2 n MET 83  
2 n GLU 84  
2 n PRO 85  
2 n LEU 86  
2 n LYS 87  
2 n LEU 88  
2 n TYR 89  
2 n LEU 90  
2 n HIS 91  
2 n LYS 92  
2 n PHE 93  
2 n ARG 94  
2 n GLU 95  
3 n ASN 1   
3 n SER 2   
3 n PHE 3   
3 n HIS 4   
3 n LEU 5   
3 n LYS 6   
3 n GLN 7   
3 n CYS 8   
3 n VAL 9   
3 n LYS 10  
3 n ARG 11  
3 n TYR 12  
3 n SER 13  
3 n SER 14  
3 n PHE 15  
3 n ASP 16  
3 n PHE 17  
3 n LEU 18  
3 n THR 19  
3 n GLU 20  
3 n ILE 21  
3 n VAL 22  
3 n ASN 23  
3 n LYS 24  
3 n VAL 25  
3 n PRO 26  
3 n ASP 27  
3 n LEU 28  
3 n GLY 29  
3 n GLY 30  
3 n GLY 31  
3 n GLU 32  
3 n SER 33  
3 n CYS 34  
3 n GLY 35  
3 n ASP 36  
3 n GLU 37  
3 n ARG 38  
3 n GLY 39  
3 n LEU 40  
3 n PRO 41  
3 n ARG 42  
3 n ARG 43  
3 n ARG 44  
3 n LYS 45  
3 n PHE 46  
3 n SER 47  
3 n ASN 48  
3 n GLY 49  
3 n SER 50  
3 n ASP 51  
3 n PRO 52  
3 n GLU 53  
3 n ASN 54  
3 n GLU 55  
3 n GLU 56  
3 n PRO 57  
3 n ARG 58  
3 n SER 59  
3 n SER 60  
3 n LYS 61  
3 n MET 62  
3 n PRO 63  
3 n ILE 64  
3 n ARG 65  
3 n ASN 66  
3 n LEU 67  
3 n ASN 68  
3 n THR 69  
3 n SER 70  
3 n PRO 71  
3 n ARG 72  
3 n GLY 73  
3 n ARG 74  
3 n GLY 75  
3 n ARG 76  
3 n GLY 77  
3 n ARG 78  
3 n GLY 79  
3 n ARG 80  
3 n GLY 81  
3 n ARG 82  
3 n GLY 83  
3 n ARG 84  
3 n PRO 85  
3 n PRO 86  
3 n THR 87  
3 n LYS 88  
3 n ARG 89  
3 n LYS 90  
3 n GLU 91  
3 n ILE 92  
3 n GLY 93  
3 n TYR 94  
3 n VAL 95  
3 n GLN 96  
3 n PHE 97  
3 n GLU 98  
3 n ASP 99  
3 n GLU 100 
3 n SER 101 
3 n SER 102 
3 n MET 103 
3 n PHE 104 
3 n ALA 105 
3 n GLU 106 
3 n GLN 107 
3 n SER 108 
3 n GLU 109 
3 n PRO 110 
3 n LEU 111 
3 n PRO 112 
3 n GLY 113 
3 n ASP 114 
3 n GLU 115 
3 n ILE 116 
3 n VAL 117 
3 n PRO 118 
3 n GLU 119 
3 n THR 120 
3 n ASN 121 
3 n ARG 122 
3 n GLY 123 
3 n ASN 124 
3 n GLU 125 
3 n SER 126 
3 n ILE 127 
3 n PRO 128 
3 n GLN 129 
3 n SER 130 
3 n SER 131 
3 n HIS 132 
3 n PRO 133 
3 n VAL 134 
3 n ALA 135 
3 n GLU 136 
3 n ALA 137 
3 n PRO 138 
3 n SER 139 
3 n ALA 140 
3 n ALA 141 
3 n THR 142 
3 n PRO 143 
3 n ALA 144 
3 n VAL 145 
3 n THR 146 
3 n SER 147 
3 n LYS 148 
3 n VAL 149 
3 n GLU 150 
3 n GLU 151 
3 n ALA 152 
4 n DC  1   
4 n DA  2   
4 n DC  3   
4 n DG  4   
4 n DC  5   
4 n DA  6   
4 n DC  7   
4 n DC  8   
4 n DA  9   
4 n DG  10  
4 n DA  11  
4 n DC  12  
4 n DC  13  
4 n DA  14  
4 n DC  15  
4 n DA  16  
4 n DC  17  
4 n DC  18  
4 n DA  19  
4 n DG  20  
4 n DA  21  
4 n DA  22  
4 n DA  23  
4 n DC  24  
4 n DA  25  
4 n DA  26  
4 n DA  27  
4 n DC  28  
4 n DA  29  
4 n DA  30  
4 n DA  31  
5 n DT  1   
5 n DT  2   
5 n DT  3   
5 n DG  4   
5 n DT  5   
5 n DT  6   
5 n DT  7   
5 n DG  8   
5 n DT  9   
5 n DT  10  
5 n DT  11  
5 n DC  12  
5 n DT  13  
5 n DG  14  
5 n DG  15  
5 n DT  16  
5 n DG  17  
5 n DT  18  
5 n DG  19  
5 n DG  20  
5 n DT  21  
5 n DC  22  
5 n DT  23  
5 n DG  24  
5 n DG  25  
5 n DT  26  
5 n DG  27  
5 n DC  28  
5 n DG  29  
5 n DT  30  
5 n DG  31  
#
_ma_data.content_type "model coordinates"
_ma_data.id           1
_ma_data.name         Model
#
_ma_model_list.data_id          1
_ma_model_list.model_group_id   1
_ma_model_list.model_group_name "AlphaFold-beta-20231127 (927599d6-1efe-4fa9-85d2-a29f909d212e @ 2024-12-03 00:14:43)"
_ma_model_list.model_id         1
_ma_model_list.model_name       "Top ranked model"
_ma_model_list.model_type       "Ab initio model"
_ma_model_list.ordinal_id       1
#
loop_
_ma_protocol_step.method_type
_ma_protocol_step.ordinal_id
_ma_protocol_step.protocol_id
_ma_protocol_step.step_id
"coevolution MSA" 1 1 1 
"template search" 2 1 2 
modeling          3 1 3 
#
loop_
_ma_qa_metric.id
_ma_qa_metric.mode
_ma_qa_metric.name
_ma_qa_metric.software_group_id
_ma_qa_metric.type
1 global pLDDT 1 pLDDT 
2 local  pLDDT 1 pLDDT 
#
_ma_qa_metric_global.metric_id    1
_ma_qa_metric_global.metric_value 57.93
_ma_qa_metric_global.model_id     1
_ma_qa_metric_global.ordinal_id   1
#
_ma_software_group.group_id    1
_ma_software_group.ordinal_id  1
_ma_software_group.software_id 1
#
loop_
_ma_target_entity.data_id
_ma_target_entity.entity_id
_ma_target_entity.origin
1 1 . 
1 2 . 
1 3 . 
1 4 . 
1 5 . 
#
loop_
_ma_target_entity_instance.asym_id
_ma_target_entity_instance.details
_ma_target_entity_instance.entity_id
A . 1 
B . 2 
C . 3 
D . 4 
E . 5 
#
loop_
_pdbx_data_usage.details
_pdbx_data_usage.id
_pdbx_data_usage.type
_pdbx_data_usage.url
;NON-COMMERCIAL USE ONLY, BY USING THIS FILE YOU AGREE TO THE TERMS OF USE FOUND
AT alphafoldserver.com/output-terms.
;
1 license    ? 
;THE INFORMATION IS NOT INTENDED FOR, HAS NOT BEEN VALIDATED FOR, AND IS NOT
APPROVED FOR CLINICAL USE. IT SHOULD NOT BE USED FOR CLINICAL PURPOSE OR RELIED
ON FOR MEDICAL OR OTHER PROFESSIONAL ADVICE. IT IS THEORETICAL MODELLING ONLY
AND CAUTION SHOULD BE EXERCISED IN ITS USE. IT IS PROVIDED "AS-IS" WITHOUT ANY
WARRANTY OF ANY KIND, WHETHER EXPRESSED OR IMPLIED. NO WARRANTY IS GIVEN THAT
USE OF THE INFORMATION SHALL NOT INFRINGE THE RIGHTS OF ANY THIRD PARTY.
;
2 disclaimer ? 
#
loop_
_pdbx_poly_seq_scheme.asym_id
_pdbx_poly_seq_scheme.auth_seq_num
_pdbx_poly_seq_scheme.entity_id
_pdbx_poly_seq_scheme.hetero
_pdbx_poly_seq_scheme.mon_id
_pdbx_poly_seq_scheme.pdb_ins_code
_pdbx_poly_seq_scheme.pdb_seq_num
_pdbx_poly_seq_scheme.pdb_strand_id
_pdbx_poly_seq_scheme.seq_id
A 1   1 n MET . 1   A 1   
A 2   1 n PRO . 2   A 2   
A 3   1 n ARG . 3   A 3   
A 4   1 n CYS . 4   A 4   
A 5   1 n ASN . 5   A 5   
A 6   1 n LYS . 6   A 6   
A 7   1 n CYS . 7   A 7   
A 8   1 n LEU . 8   A 8   
A 9   1 n SER . 9   A 9   
A 10  1 n GLU . 10  A 10  
A 11  1 n ASN . 11  A 11  
A 12  1 n ASP . 12  A 12  
A 13  1 n SER . 13  A 13  
A 14  1 n ALA . 14  A 14  
A 15  1 n SER . 15  A 15  
A 16  1 n GLU . 16  A 16  
A 17  1 n ASP . 17  A 17  
A 18  1 n ARG . 18  A 18  
A 19  1 n HIS . 19  A 19  
A 20  1 n TRP . 20  A 20  
A 21  1 n HIS . 21  A 21  
A 22  1 n ARG . 22  A 22  
A 23  1 n THR . 23  A 23  
A 24  1 n ALA . 24  A 24  
A 25  1 n THR . 25  A 25  
A 26  1 n LEU . 26  A 26  
A 27  1 n PHE . 27  A 27  
A 28  1 n MET . 28  A 28  
A 29  1 n ASN . 29  A 29  
A 30  1 n CYS . 30  A 30  
A 31  1 n VAL . 31  A 31  
A 32  1 n SER . 32  A 32  
A 33  1 n ASN . 33  A 33  
A 34  1 n GLY . 34  A 34  
A 35  1 n THR . 35  A 35  
A 36  1 n VAL . 36  A 36  
A 37  1 n TYR . 37  A 37  
A 38  1 n GLU . 38  A 38  
A 39  1 n GLU . 39  A 39  
A 40  1 n ALA . 40  A 40  
A 41  1 n VAL . 41  A 41  
A 42  1 n GLY . 42  A 42  
A 43  1 n ARG . 43  A 43  
A 44  1 n GLU . 44  A 44  
A 45  1 n GLY . 45  A 45  
A 46  1 n CYS . 46  A 46  
A 47  1 n TRP . 47  A 47  
A 48  1 n ALA . 48  A 48  
A 49  1 n ARG . 49  A 49  
A 50  1 n LEU . 50  A 50  
A 51  1 n CYS . 51  A 51  
A 52  1 n ASP . 52  A 52  
A 53  1 n GLY . 53  A 53  
A 54  1 n CYS . 54  A 54  
A 55  1 n CYS . 55  A 55  
A 56  1 n THR . 56  A 56  
A 57  1 n VAL . 57  A 57  
A 58  1 n PRO . 58  A 58  
A 59  1 n SER . 59  A 59  
A 60  1 n VAL . 60  A 60  
A 61  1 n VAL . 61  A 61  
A 62  1 n TYR . 62  A 62  
A 63  1 n CYS . 63  A 63  
A 64  1 n ARG . 64  A 64  
A 65  1 n ALA . 65  A 65  
A 66  1 n ASP . 66  A 66  
A 67  1 n SER . 67  A 67  
A 68  1 n ALA . 68  A 68  
A 69  1 n TYR . 69  A 69  
A 70  1 n LEU . 70  A 70  
A 71  1 n CYS . 71  A 71  
A 72  1 n ALA . 72  A 72  
A 73  1 n SER . 73  A 73  
A 74  1 n CYS . 74  A 74  
A 75  1 n ASP . 75  A 75  
A 76  1 n ALA . 76  A 76  
A 77  1 n GLN . 77  A 77  
A 78  1 n ILE . 78  A 78  
A 79  1 n HIS . 79  A 79  
A 80  1 n ALA . 80  A 80  
A 81  1 n ALA . 81  A 81  
A 82  1 n ASN . 82  A 82  
A 83  1 n ARG . 83  A 83  
A 84  1 n VAL . 84  A 84  
A 85  1 n ALA . 85  A 85  
A 86  1 n SER . 86  A 86  
A 87  1 n ARG . 87  A 87  
A 88  1 n HIS . 88  A 88  
A 89  1 n GLU . 89  A 89  
A 90  1 n ARG . 90  A 90  
A 91  1 n VAL . 91  A 91  
A 92  1 n LEU . 92  A 92  
A 93  1 n LEU . 93  A 93  
A 94  1 n SER . 94  A 94  
A 95  1 n GLU . 95  A 95  
A 96  1 n ALA . 96  A 96  
A 97  1 n TYR . 97  A 97  
A 98  1 n LYS . 98  A 98  
A 99  1 n HIS . 99  A 99  
A 100 1 n ALA . 100 A 100 
A 101 1 n PRO . 101 A 101 
A 102 1 n VAL . 102 A 102 
A 103 1 n MET . 103 A 103 
A 104 1 n LEU . 104 A 104 
A 105 1 n ASP . 105 A 105 
A 106 1 n CYS . 106 A 106 
A 107 1 n HIS . 107 A 107 
A 108 1 n ALA . 108 A 108 
A 109 1 n ASP . 109 A 109 
A 110 1 n ALA . 110 A 110 
A 111 1 n ALA . 111 A 111 
A 112 1 n ALA . 112 A 112 
A 113 1 n LEU . 113 A 113 
A 114 1 n CYS . 114 A 114 
A 115 1 n ALA . 115 A 115 
A 116 1 n ALA . 116 A 116 
A 117 1 n TYR . 117 A 117 
A 118 1 n GLU . 118 A 118 
A 119 1 n ALA . 119 A 119 
A 120 1 n GLN . 120 A 120 
A 121 1 n VAL . 121 A 121 
A 122 1 n HIS . 122 A 122 
A 123 1 n TYR . 123 A 123 
A 124 1 n ALA . 124 A 124 
A 125 1 n ASN . 125 A 125 
A 126 1 n LEU . 126 A 126 
A 127 1 n LEU . 127 A 127 
A 128 1 n THR . 128 A 128 
A 129 1 n VAL . 129 A 129 
A 130 1 n MET . 130 A 130 
A 131 1 n HIS . 131 A 131 
A 132 1 n GLN . 132 A 132 
A 133 1 n ARG . 133 A 133 
A 134 1 n MET . 134 A 134 
A 135 1 n PRO . 135 A 135 
A 136 1 n VAL . 136 A 136 
A 137 1 n VAL . 137 A 137 
A 138 1 n SER . 138 A 138 
A 139 1 n HIS . 139 A 139 
A 140 1 n PRO . 140 A 140 
A 141 1 n ALA . 141 A 141 
A 142 1 n VAL . 142 A 142 
A 143 1 n ALA . 143 A 143 
A 144 1 n ILE . 144 A 144 
A 145 1 n PRO . 145 A 145 
A 146 1 n PRO . 146 A 146 
A 147 1 n VAL . 147 A 147 
A 148 1 n SER . 148 A 148 
A 149 1 n LEU . 149 A 149 
A 150 1 n PHE . 150 A 150 
A 151 1 n ALA . 151 A 151 
A 152 1 n GLU . 152 A 152 
A 153 1 n ALA . 153 A 153 
A 154 1 n GLU . 154 A 154 
A 155 1 n ALA . 155 A 155 
A 156 1 n THR . 156 A 156 
A 157 1 n ALA . 157 A 157 
A 158 1 n PRO . 158 A 158 
A 159 1 n VAL . 159 A 159 
A 160 1 n LEU . 160 A 160 
A 161 1 n GLY . 161 A 161 
A 162 1 n ARG . 162 A 162 
A 163 1 n LYS . 163 A 163 
A 164 1 n GLU . 164 A 164 
A 165 1 n GLU . 165 A 165 
A 166 1 n ASP . 166 A 166 
A 167 1 n THR . 167 A 167 
A 168 1 n SER . 168 A 168 
A 169 1 n TRP . 169 A 169 
A 170 1 n LEU . 170 A 170 
A 171 1 n LEU . 171 A 171 
A 172 1 n LEU . 172 A 172 
A 173 1 n SER . 173 A 173 
A 174 1 n LYS . 174 A 174 
A 175 1 n ASP . 175 A 175 
A 176 1 n SER . 176 A 176 
A 177 1 n ASP . 177 A 177 
A 178 1 n ASN . 178 A 178 
A 179 1 n HIS . 179 A 179 
A 180 1 n ASN . 180 A 180 
A 181 1 n ARG . 181 A 181 
A 182 1 n SER . 182 A 182 
A 183 1 n GLY . 183 A 183 
A 184 1 n ASN . 184 A 184 
A 185 1 n ASN . 185 A 185 
A 186 1 n SER . 186 A 186 
A 187 1 n SER . 187 A 187 
A 188 1 n THR . 188 A 188 
A 189 1 n SER . 189 A 189 
A 190 1 n SER . 190 A 190 
A 191 1 n SER . 191 A 191 
A 192 1 n SER . 192 A 192 
A 193 1 n GLN . 193 A 193 
A 194 1 n TYR . 194 A 194 
A 195 1 n PHE . 195 A 195 
A 196 1 n GLY . 196 A 196 
A 197 1 n GLU . 197 A 197 
A 198 1 n VAL . 198 A 198 
A 199 1 n ASP . 199 A 199 
A 200 1 n GLN . 200 A 200 
A 201 1 n TYR . 201 A 201 
A 202 1 n PHE . 202 A 202 
A 203 1 n ASP . 203 A 203 
A 204 1 n LEU . 204 A 204 
A 205 1 n VAL . 205 A 205 
A 206 1 n GLY . 206 A 206 
A 207 1 n TYR . 207 A 207 
A 208 1 n ASN . 208 A 208 
A 209 1 n SER . 209 A 209 
A 210 1 n TYR . 210 A 210 
A 211 1 n TYR . 211 A 211 
A 212 1 n ASP . 212 A 212 
A 213 1 n SER . 213 A 213 
A 214 1 n HIS . 214 A 214 
A 215 1 n MET . 215 A 215 
A 216 1 n SER . 216 A 216 
A 217 1 n ASN . 217 A 217 
A 218 1 n GLN . 218 A 218 
A 219 1 n GLU . 219 A 219 
A 220 1 n GLN . 220 A 220 
A 221 1 n TYR . 221 A 221 
A 222 1 n VAL . 222 A 222 
A 223 1 n MET . 223 A 223 
A 224 1 n GLN . 224 A 224 
A 225 1 n GLU . 225 A 225 
A 226 1 n GLN . 226 A 226 
A 227 1 n GLN . 227 A 227 
A 228 1 n HIS . 228 A 228 
A 229 1 n LEU . 229 A 229 
A 230 1 n GLN . 230 A 230 
A 231 1 n GLN . 231 A 231 
A 232 1 n MET . 232 A 232 
A 233 1 n GLN . 233 A 233 
A 234 1 n LYS . 234 A 234 
A 235 1 n GLU . 235 A 235 
A 236 1 n TYR . 236 A 236 
A 237 1 n ALA . 237 A 237 
A 238 1 n GLU . 238 A 238 
A 239 1 n GLN . 239 A 239 
A 240 1 n GLN . 240 A 240 
A 241 1 n MET . 241 A 241 
A 242 1 n GLN . 242 A 242 
A 243 1 n LYS . 243 A 243 
A 244 1 n GLU . 244 A 244 
A 245 1 n TYR . 245 A 245 
A 246 1 n VAL . 246 A 246 
A 247 1 n GLU . 247 A 247 
A 248 1 n ASN . 248 A 248 
A 249 1 n GLU . 249 A 249 
A 250 1 n GLY . 250 A 250 
A 251 1 n SER . 251 A 251 
A 252 1 n GLU . 252 A 252 
A 253 1 n CYS . 253 A 253 
A 254 1 n ILE . 254 A 254 
A 255 1 n VAL . 255 A 255 
A 256 1 n PRO . 256 A 256 
A 257 1 n SER . 257 A 257 
A 258 1 n GLN . 258 A 258 
A 259 1 n SER . 259 A 259 
A 260 1 n THR . 260 A 260 
A 261 1 n ILE . 261 A 261 
A 262 1 n VAL . 262 A 262 
A 263 1 n ARG . 263 A 263 
A 264 1 n ARG . 264 A 264 
A 265 1 n PRO . 265 A 265 
A 266 1 n HIS . 266 A 266 
A 267 1 n GLN . 267 A 267 
A 268 1 n SER . 268 A 268 
A 269 1 n GLY . 269 A 269 
A 270 1 n TYR . 270 A 270 
A 271 1 n ALA . 271 A 271 
A 272 1 n PRO . 272 A 272 
A 273 1 n LEU . 273 A 273 
A 274 1 n VAL . 274 A 274 
A 275 1 n GLY . 275 A 275 
A 276 1 n ALA . 276 A 276 
A 277 1 n GLU . 277 A 277 
A 278 1 n GLN . 278 A 278 
A 279 1 n ALA . 279 A 279 
A 280 1 n ALA . 280 A 280 
A 281 1 n SER . 281 A 281 
A 282 1 n ALA . 282 A 282 
A 283 1 n THR . 283 A 283 
A 284 1 n ALA . 284 A 284 
A 285 1 n GLY . 285 A 285 
A 286 1 n ALA . 286 A 286 
A 287 1 n SER . 287 A 287 
A 288 1 n ALA . 288 A 288 
A 289 1 n TYR . 289 A 289 
A 290 1 n THR . 290 A 290 
A 291 1 n ASP . 291 A 291 
A 292 1 n SER . 292 A 292 
A 293 1 n VAL . 293 A 293 
A 294 1 n ASN . 294 A 294 
A 295 1 n ASN . 295 A 295 
A 296 1 n SER . 296 A 296 
A 297 1 n ILE . 297 A 297 
A 298 1 n SER . 298 A 298 
A 299 1 n PHE . 299 A 299 
A 300 1 n SER . 300 A 300 
A 301 1 n MET . 301 A 301 
A 302 1 n GLU . 302 A 302 
A 303 1 n ALA . 303 A 303 
A 304 1 n GLY . 304 A 304 
A 305 1 n ILE . 305 A 305 
A 306 1 n VAL . 306 A 306 
A 307 1 n PRO . 307 A 307 
A 308 1 n ASP . 308 A 308 
A 309 1 n ASN . 309 A 309 
A 310 1 n THR . 310 A 310 
A 311 1 n VAL . 311 A 311 
A 312 1 n GLN . 312 A 312 
A 313 1 n SER . 313 A 313 
A 314 1 n SER . 314 A 314 
A 315 1 n ILE . 315 A 315 
A 316 1 n LEU . 316 A 316 
A 317 1 n ARG . 317 A 317 
A 318 1 n PRO . 318 A 318 
A 319 1 n ALA . 319 A 319 
A 320 1 n GLY . 320 A 320 
A 321 1 n ALA . 321 A 321 
A 322 1 n ILE . 322 A 322 
A 323 1 n GLY . 323 A 323 
A 324 1 n LEU . 324 A 324 
A 325 1 n PHE . 325 A 325 
A 326 1 n SER . 326 A 326 
A 327 1 n SER . 327 A 327 
A 328 1 n PRO . 328 A 328 
A 329 1 n SER . 329 A 329 
A 330 1 n LEU . 330 A 330 
A 331 1 n GLN . 331 A 331 
A 332 1 n THR . 332 A 332 
A 333 1 n PRO . 333 A 333 
A 334 1 n LEU . 334 A 334 
A 335 1 n HIS . 335 A 335 
A 336 1 n PHE . 336 A 336 
A 337 1 n SER . 337 A 337 
A 338 1 n SER . 338 A 338 
A 339 1 n LYS . 339 A 339 
A 340 1 n GLU . 340 A 340 
A 341 1 n ARG . 341 A 341 
A 342 1 n GLU . 342 A 342 
A 343 1 n ALA . 343 A 343 
A 344 1 n ARG . 344 A 344 
A 345 1 n VAL . 345 A 345 
A 346 1 n LEU . 346 A 346 
A 347 1 n ARG . 347 A 347 
A 348 1 n TYR . 348 A 348 
A 349 1 n LYS . 349 A 349 
A 350 1 n GLU . 350 A 350 
A 351 1 n LYS . 351 A 351 
A 352 1 n LYS . 352 A 352 
A 353 1 n LYS . 353 A 353 
A 354 1 n SER . 354 A 354 
A 355 1 n ARG . 355 A 355 
A 356 1 n LYS . 356 A 356 
A 357 1 n PHE . 357 A 357 
A 358 1 n GLU . 358 A 358 
A 359 1 n LYS . 359 A 359 
A 360 1 n THR . 360 A 360 
A 361 1 n THR . 361 A 361 
A 362 1 n ARG . 362 A 362 
A 363 1 n TYR . 363 A 363 
A 364 1 n ALA . 364 A 364 
A 365 1 n THR . 365 A 365 
A 366 1 n ARG . 366 A 366 
A 367 1 n LYS . 367 A 367 
A 368 1 n ALA . 368 A 368 
A 369 1 n TYR . 369 A 369 
A 370 1 n ALA . 370 A 370 
A 371 1 n GLU . 371 A 371 
A 372 1 n ALA . 372 A 372 
A 373 1 n ARG . 373 A 373 
A 374 1 n PRO . 374 A 374 
A 375 1 n ARG . 375 A 375 
A 376 1 n ILE . 376 A 376 
A 377 1 n LYS . 377 A 377 
A 378 1 n GLY . 378 A 378 
A 379 1 n ARG . 379 A 379 
A 380 1 n PHE . 380 A 380 
A 381 1 n ALA . 381 A 381 
A 382 1 n LYS . 382 A 382 
A 383 1 n ARG . 383 A 383 
A 384 1 n SER . 384 A 384 
A 385 1 n ASP . 385 A 385 
A 386 1 n ALA . 386 A 386 
A 387 1 n GLU . 387 A 387 
A 388 1 n MET . 388 A 388 
A 389 1 n GLU . 389 A 389 
A 390 1 n VAL . 390 A 390 
A 391 1 n ASP . 391 A 391 
A 392 1 n GLN . 392 A 392 
A 393 1 n THR . 393 A 393 
A 394 1 n PHE . 394 A 394 
A 395 1 n SER . 395 A 395 
A 396 1 n THR . 396 A 396 
A 397 1 n ALA . 397 A 397 
A 398 1 n ALA . 398 A 398 
A 399 1 n LEU . 399 A 399 
A 400 1 n SER . 400 A 400 
A 401 1 n ASP . 401 A 401 
A 402 1 n SER . 402 A 402 
A 403 1 n SER . 403 A 403 
A 404 1 n TYR . 404 A 404 
A 405 1 n SER . 405 A 405 
A 406 1 n THR . 406 A 406 
A 407 1 n VAL . 407 A 407 
A 408 1 n PRO . 408 A 408 
A 409 1 n TRP . 409 A 409 
A 410 1 n PHE . 410 A 410 
B 1   2 n PHE . 1   B 1   
B 2   2 n SER . 2   B 2   
B 3   2 n SER . 3   B 3   
B 4   2 n PRO . 4   B 4   
B 5   2 n LYS . 5   B 5   
B 6   2 n GLU . 6   B 6   
B 7   2 n GLN . 7   B 7   
B 8   2 n ASP . 8   B 8   
B 9   2 n ARG . 9   B 9   
B 10  2 n PHE . 10  B 10  
B 11  2 n LEU . 11  B 11  
B 12  2 n PRO . 12  B 12  
B 13  2 n ILE . 13  B 13  
B 14  2 n ALA . 14  B 14  
B 15  2 n ASN . 15  B 15  
B 16  2 n VAL . 16  B 16  
B 17  2 n SER . 17  B 17  
B 18  2 n ARG . 18  B 18  
B 19  2 n ILE . 19  B 19  
B 20  2 n MET . 20  B 20  
B 21  2 n LYS . 21  B 21  
B 22  2 n LYS . 22  B 22  
B 23  2 n ALA . 23  B 23  
B 24  2 n LEU . 24  B 24  
B 25  2 n PRO . 25  B 25  
B 26  2 n ALA . 26  B 26  
B 27  2 n ASN . 27  B 27  
B 28  2 n ALA . 28  B 28  
B 29  2 n LYS . 29  B 29  
B 30  2 n ILE . 30  B 30  
B 31  2 n SER . 31  B 31  
B 32  2 n LYS . 32  B 32  
B 33  2 n ASP . 33  B 33  
B 34  2 n ALA . 34  B 34  
B 35  2 n LYS . 35  B 35  
B 36  2 n GLU . 36  B 36  
B 37  2 n THR . 37  B 37  
B 38  2 n VAL . 38  B 38  
B 39  2 n GLN . 39  B 39  
B 40  2 n GLU . 40  B 40  
B 41  2 n CYS . 41  B 41  
B 42  2 n VAL . 42  B 42  
B 43  2 n SER . 43  B 43  
B 44  2 n GLU . 44  B 44  
B 45  2 n PHE . 45  B 45  
B 46  2 n ILE . 46  B 46  
B 47  2 n SER . 47  B 47  
B 48  2 n PHE . 48  B 48  
B 49  2 n ILE . 49  B 49  
B 50  2 n THR . 50  B 50  
B 51  2 n GLY . 51  B 51  
B 52  2 n GLU . 52  B 52  
B 53  2 n ALA . 53  B 53  
B 54  2 n SER . 54  B 54  
B 55  2 n ASP . 55  B 55  
B 56  2 n LYS . 56  B 56  
B 57  2 n CYS . 57  B 57  
B 58  2 n GLN . 58  B 58  
B 59  2 n ARG . 59  B 59  
B 60  2 n GLU . 60  B 60  
B 61  2 n LYS . 61  B 61  
B 62  2 n ARG . 62  B 62  
B 63  2 n LYS . 63  B 63  
B 64  2 n THR . 64  B 64  
B 65  2 n ILE . 65  B 65  
B 66  2 n ASN . 66  B 66  
B 67  2 n GLY . 67  B 67  
B 68  2 n ASP . 68  B 68  
B 69  2 n ASP . 69  B 69  
B 70  2 n LEU . 70  B 70  
B 71  2 n LEU . 71  B 71  
B 72  2 n TRP . 72  B 72  
B 73  2 n ALA . 73  B 73  
B 74  2 n MET . 74  B 74  
B 75  2 n THR . 75  B 75  
B 76  2 n THR . 76  B 76  
B 77  2 n LEU . 77  B 77  
B 78  2 n GLY . 78  B 78  
B 79  2 n PHE . 79  B 79  
B 80  2 n GLU . 80  B 80  
B 81  2 n ASP . 81  B 81  
B 82  2 n TYR . 82  B 82  
B 83  2 n MET . 83  B 83  
B 84  2 n GLU . 84  B 84  
B 85  2 n PRO . 85  B 85  
B 86  2 n LEU . 86  B 86  
B 87  2 n LYS . 87  B 87  
B 88  2 n LEU . 88  B 88  
B 89  2 n TYR . 89  B 89  
B 90  2 n LEU . 90  B 90  
B 91  2 n HIS . 91  B 91  
B 92  2 n LYS . 92  B 92  
B 93  2 n PHE . 93  B 93  
B 94  2 n ARG . 94  B 94  
B 95  2 n GLU . 95  B 95  
C 1   3 n ASN . 1   C 1   
C 2   3 n SER . 2   C 2   
C 3   3 n PHE . 3   C 3   
C 4   3 n HIS . 4   C 4   
C 5   3 n LEU . 5   C 5   
C 6   3 n LYS . 6   C 6   
C 7   3 n GLN . 7   C 7   
C 8   3 n CYS . 8   C 8   
C 9   3 n VAL . 9   C 9   
C 10  3 n LYS . 10  C 10  
C 11  3 n ARG . 11  C 11  
C 12  3 n TYR . 12  C 12  
C 13  3 n SER . 13  C 13  
C 14  3 n SER . 14  C 14  
C 15  3 n PHE . 15  C 15  
C 16  3 n ASP . 16  C 16  
C 17  3 n PHE . 17  C 17  
C 18  3 n LEU . 18  C 18  
C 19  3 n THR . 19  C 19  
C 20  3 n GLU . 20  C 20  
C 21  3 n ILE . 21  C 21  
C 22  3 n VAL . 22  C 22  
C 23  3 n ASN . 23  C 23  
C 24  3 n LYS . 24  C 24  
C 25  3 n VAL . 25  C 25  
C 26  3 n PRO . 26  C 26  
C 27  3 n ASP . 27  C 27  
C 28  3 n LEU . 28  C 28  
C 29  3 n GLY . 29  C 29  
C 30  3 n GLY . 30  C 30  
C 31  3 n GLY . 31  C 31  
C 32  3 n GLU . 32  C 32  
C 33  3 n SER . 33  C 33  
C 34  3 n CYS . 34  C 34  
C 35  3 n GLY . 35  C 35  
C 36  3 n ASP . 36  C 36  
C 37  3 n GLU . 37  C 37  
C 38  3 n ARG . 38  C 38  
C 39  3 n GLY . 39  C 39  
C 40  3 n LEU . 40  C 40  
C 41  3 n PRO . 41  C 41  
C 42  3 n ARG . 42  C 42  
C 43  3 n ARG . 43  C 43  
C 44  3 n ARG . 44  C 44  
C 45  3 n LYS . 45  C 45  
C 46  3 n PHE . 46  C 46  
C 47  3 n SER . 47  C 47  
C 48  3 n ASN . 48  C 48  
C 49  3 n GLY . 49  C 49  
C 50  3 n SER . 50  C 50  
C 51  3 n ASP . 51  C 51  
C 52  3 n PRO . 52  C 52  
C 53  3 n GLU . 53  C 53  
C 54  3 n ASN . 54  C 54  
C 55  3 n GLU . 55  C 55  
C 56  3 n GLU . 56  C 56  
C 57  3 n PRO . 57  C 57  
C 58  3 n ARG . 58  C 58  
C 59  3 n SER . 59  C 59  
C 60  3 n SER . 60  C 60  
C 61  3 n LYS . 61  C 61  
C 62  3 n MET . 62  C 62  
C 63  3 n PRO . 63  C 63  
C 64  3 n ILE . 64  C 64  
C 65  3 n ARG . 65  C 65  
C 66  3 n ASN . 66  C 66  
C 67  3 n LEU . 67  C 67  
C 68  3 n ASN . 68  C 68  
C 69  3 n THR . 69  C 69  
C 70  3 n SER . 70  C 70  
C 71  3 n PRO . 71  C 71  
C 72  3 n ARG . 72  C 72  
C 73  3 n GLY . 73  C 73  
C 74  3 n ARG . 74  C 74  
C 75  3 n GLY . 75  C 75  
C 76  3 n ARG . 76  C 76  
C 77  3 n GLY . 77  C 77  
C 78  3 n ARG . 78  C 78  
C 79  3 n GLY . 79  C 79  
C 80  3 n ARG . 80  C 80  
C 81  3 n GLY . 81  C 81  
C 82  3 n ARG . 82  C 82  
C 83  3 n GLY . 83  C 83  
C 84  3 n ARG . 84  C 84  
C 85  3 n PRO . 85  C 85  
C 86  3 n PRO . 86  C 86  
C 87  3 n THR . 87  C 87  
C 88  3 n LYS . 88  C 88  
C 89  3 n ARG . 89  C 89  
C 90  3 n LYS . 90  C 90  
C 91  3 n GLU . 91  C 91  
C 92  3 n ILE . 92  C 92  
C 93  3 n GLY . 93  C 93  
C 94  3 n TYR . 94  C 94  
C 95  3 n VAL . 95  C 95  
C 96  3 n GLN . 96  C 96  
C 97  3 n PHE . 97  C 97  
C 98  3 n GLU . 98  C 98  
C 99  3 n ASP . 99  C 99  
C 100 3 n GLU . 100 C 100 
C 101 3 n SER . 101 C 101 
C 102 3 n SER . 102 C 102 
C 103 3 n MET . 103 C 103 
C 104 3 n PHE . 104 C 104 
C 105 3 n ALA . 105 C 105 
C 106 3 n GLU . 106 C 106 
C 107 3 n GLN . 107 C 107 
C 108 3 n SER . 108 C 108 
C 109 3 n GLU . 109 C 109 
C 110 3 n PRO . 110 C 110 
C 111 3 n LEU . 111 C 111 
C 112 3 n PRO . 112 C 112 
C 113 3 n GLY . 113 C 113 
C 114 3 n ASP . 114 C 114 
C 115 3 n GLU . 115 C 115 
C 116 3 n ILE . 116 C 116 
C 117 3 n VAL . 117 C 117 
C 118 3 n PRO . 118 C 118 
C 119 3 n GLU . 119 C 119 
C 120 3 n THR . 120 C 120 
C 121 3 n ASN . 121 C 121 
C 122 3 n ARG . 122 C 122 
C 123 3 n GLY . 123 C 123 
C 124 3 n ASN . 124 C 124 
C 125 3 n GLU . 125 C 125 
C 126 3 n SER . 126 C 126 
C 127 3 n ILE . 127 C 127 
C 128 3 n PRO . 128 C 128 
C 129 3 n GLN . 129 C 129 
C 130 3 n SER . 130 C 130 
C 131 3 n SER . 131 C 131 
C 132 3 n HIS . 132 C 132 
C 133 3 n PRO . 133 C 133 
C 134 3 n VAL . 134 C 134 
C 135 3 n ALA . 135 C 135 
C 136 3 n GLU . 136 C 136 
C 137 3 n ALA . 137 C 137 
C 138 3 n PRO . 138 C 138 
C 139 3 n SER . 139 C 139 
C 140 3 n ALA . 140 C 140 
C 141 3 n ALA . 141 C 141 
C 142 3 n THR . 142 C 142 
C 143 3 n PRO . 143 C 143 
C 144 3 n ALA . 144 C 144 
C 145 3 n VAL . 145 C 145 
C 146 3 n THR . 146 C 146 
C 147 3 n SER . 147 C 147 
C 148 3 n LYS . 148 C 148 
C 149 3 n VAL . 149 C 149 
C 150 3 n GLU . 150 C 150 
C 151 3 n GLU . 151 C 151 
C 152 3 n ALA . 152 C 152 
D 1   4 n DC  . 1   D 1   
D 2   4 n DA  . 2   D 2   
D 3   4 n DC  . 3   D 3   
D 4   4 n DG  . 4   D 4   
D 5   4 n DC  . 5   D 5   
D 6   4 n DA  . 6   D 6   
D 7   4 n DC  . 7   D 7   
D 8   4 n DC  . 8   D 8   
D 9   4 n DA  . 9   D 9   
D 10  4 n DG  . 10  D 10  
D 11  4 n DA  . 11  D 11  
D 12  4 n DC  . 12  D 12  
D 13  4 n DC  . 13  D 13  
D 14  4 n DA  . 14  D 14  
D 15  4 n DC  . 15  D 15  
D 16  4 n DA  . 16  D 16  
D 17  4 n DC  . 17  D 17  
D 18  4 n DC  . 18  D 18  
D 19  4 n DA  . 19  D 19  
D 20  4 n DG  . 20  D 20  
D 21  4 n DA  . 21  D 21  
D 22  4 n DA  . 22  D 22  
D 23  4 n DA  . 23  D 23  
D 24  4 n DC  . 24  D 24  
D 25  4 n DA  . 25  D 25  
D 26  4 n DA  . 26  D 26  
D 27  4 n DA  . 27  D 27  
D 28  4 n DC  . 28  D 28  
D 29  4 n DA  . 29  D 29  
D 30  4 n DA  . 30  D 30  
D 31  4 n DA  . 31  D 31  
E 1   5 n DT  . 1   E 1   
E 2   5 n DT  . 2   E 2   
E 3   5 n DT  . 3   E 3   
E 4   5 n DG  . 4   E 4   
E 5   5 n DT  . 5   E 5   
E 6   5 n DT  . 6   E 6   
E 7   5 n DT  . 7   E 7   
E 8   5 n DG  . 8   E 8   
E 9   5 n DT  . 9   E 9   
E 10  5 n DT  . 10  E 10  
E 11  5 n DT  . 11  E 11  
E 12  5 n DC  . 12  E 12  
E 13  5 n DT  . 13  E 13  
E 14  5 n DG  . 14  E 14  
E 15  5 n DG  . 15  E 15  
E 16  5 n DT  . 16  E 16  
E 17  5 n DG  . 17  E 17  
E 18  5 n DT  . 18  E 18  
E 19  5 n DG  . 19  E 19  
E 20  5 n DG  . 20  E 20  
E 21  5 n DT  . 21  E 21  
E 22  5 n DC  . 22  E 22  
E 23  5 n DT  . 23  E 23  
E 24  5 n DG  . 24  E 24  
E 25  5 n DG  . 25  E 25  
E 26  5 n DT  . 26  E 26  
E 27  5 n DG  . 27  E 27  
E 28  5 n DC  . 28  E 28  
E 29  5 n DG  . 29  E 29  
E 30  5 n DT  . 30  E 30  
E 31  5 n DG  . 31  E 31  
#
_software.classification other
_software.date           ?
_software.description    "Structure prediction"
_software.name           AlphaFold
_software.pdbx_ordinal   1
_software.type           package
_software.version        "AlphaFold-beta-20231127 (927599d6-1efe-4fa9-85d2-a29f909d212e @ 2024-12-03 00:14:43)"
#
loop_
_struct_asym.entity_id
_struct_asym.id
1 A 
2 B 
3 C 
4 D 
5 E 
#
loop_
_atom_site.group_PDB
_atom_site.id
_atom_site.type_symbol
_atom_site.label_atom_id
_atom_site.label_alt_id
_atom_site.label_comp_id
_atom_site.label_asym_id
_atom_site.label_entity_id
_atom_site.label_seq_id
_atom_site.pdbx_PDB_ins_code
_atom_site.Cartn_x
_atom_site.Cartn_y
_atom_site.Cartn_z
_atom_site.occupancy
_atom_site.B_iso_or_equiv
_atom_site.auth_seq_id
_atom_site.auth_asym_id
_atom_site.pdbx_PDB_model_num
ATOM 1    N N     . MET A 1 1   ? -0.911  -61.193 32.090  1.00 22.93 1   A 1 
ATOM 2    C CA    . MET A 1 1   ? -0.048  -59.993 32.093  1.00 24.74 1   A 1 
ATOM 3    C C     . MET A 1 1   ? -0.942  -58.751 32.106  1.00 27.28 1   A 1 
ATOM 4    O O     . MET A 1 1   ? -1.837  -58.688 31.273  1.00 23.38 1   A 1 
ATOM 5    C CB    . MET A 1 1   ? 0.878   -59.961 30.879  1.00 22.37 1   A 1 
ATOM 6    C CG    . MET A 1 1   ? 2.036   -60.965 31.006  1.00 17.97 1   A 1 
ATOM 7    S SD    . MET A 1 1   ? 3.219   -60.820 29.656  1.00 15.54 1   A 1 
ATOM 8    C CE    . MET A 1 1   ? 4.552   -61.863 30.269  1.00 14.52 1   A 1 
ATOM 9    N N     . PRO A 1 2   ? -0.783  -57.782 33.043  1.00 24.71 2   A 1 
ATOM 10   C CA    . PRO A 1 2   ? -1.698  -56.661 33.207  1.00 25.86 2   A 1 
ATOM 11   C C     . PRO A 1 2   ? -1.502  -55.644 32.076  1.00 26.60 2   A 1 
ATOM 12   O O     . PRO A 1 2   ? -0.390  -55.198 31.810  1.00 23.56 2   A 1 
ATOM 13   C CB    . PRO A 1 2   ? -1.369  -56.090 34.592  1.00 23.82 2   A 1 
ATOM 14   C CG    . PRO A 1 2   ? 0.107   -56.410 34.771  1.00 22.53 2   A 1 
ATOM 15   C CD    . PRO A 1 2   ? 0.283   -57.749 34.017  1.00 24.24 2   A 1 
ATOM 16   N N     . ARG A 1 3   ? -2.599  -55.261 31.384  1.00 25.63 3   A 1 
ATOM 17   C CA    . ARG A 1 3   ? -2.575  -54.199 30.367  1.00 26.82 3   A 1 
ATOM 18   C C     . ARG A 1 3   ? -2.402  -52.857 31.071  1.00 26.63 3   A 1 
ATOM 19   O O     . ARG A 1 3   ? -3.290  -52.419 31.793  1.00 24.52 3   A 1 
ATOM 20   C CB    . ARG A 1 3   ? -3.848  -54.228 29.503  1.00 26.03 3   A 1 
ATOM 21   C CG    . ARG A 1 3   ? -3.822  -55.329 28.436  1.00 22.94 3   A 1 
ATOM 22   C CD    . ARG A 1 3   ? -5.082  -55.263 27.552  1.00 21.76 3   A 1 
ATOM 23   N NE    . ARG A 1 3   ? -5.035  -56.226 26.436  1.00 20.06 3   A 1 
ATOM 24   C CZ    . ARG A 1 3   ? -5.977  -56.412 25.514  1.00 18.82 3   A 1 
ATOM 25   N NH1   . ARG A 1 3   ? -7.101  -55.749 25.540  1.00 17.48 3   A 1 
ATOM 26   N NH2   . ARG A 1 3   ? -5.812  -57.280 24.559  1.00 15.65 3   A 1 
ATOM 27   N N     . CYS A 1 4   ? -1.261  -52.212 30.869  1.00 27.62 4   A 1 
ATOM 28   C CA    . CYS A 1 4   ? -0.975  -50.887 31.417  1.00 35.44 4   A 1 
ATOM 29   C C     . CYS A 1 4   ? -1.868  -49.846 30.727  1.00 35.43 4   A 1 
ATOM 30   O O     . CYS A 1 4   ? -1.704  -49.580 29.539  1.00 33.00 4   A 1 
ATOM 31   C CB    . CYS A 1 4   ? 0.518   -50.600 31.227  1.00 34.00 4   A 1 
ATOM 32   S SG    . CYS A 1 4   ? 1.007   -49.114 32.158  1.00 28.49 4   A 1 
ATOM 33   N N     . ASN A 1 5   ? -2.823  -49.279 31.461  1.00 29.04 5   A 1 
ATOM 34   C CA    . ASN A 1 5   ? -3.656  -48.166 31.005  1.00 30.67 5   A 1 
ATOM 35   C C     . ASN A 1 5   ? -2.779  -46.918 30.903  1.00 29.57 5   A 1 
ATOM 36   O O     . ASN A 1 5   ? -2.527  -46.254 31.899  1.00 27.32 5   A 1 
ATOM 37   C CB    . ASN A 1 5   ? -4.843  -47.961 31.969  1.00 29.95 5   A 1 
ATOM 38   C CG    . ASN A 1 5   ? -6.005  -48.906 31.722  1.00 26.14 5   A 1 
ATOM 39   O OD1   . ASN A 1 5   ? -6.110  -49.578 30.714  1.00 26.13 5   A 1 
ATOM 40   N ND2   . ASN A 1 5   ? -6.937  -48.974 32.647  1.00 27.26 5   A 1 
ATOM 41   N N     . LYS A 1 6   ? -2.290  -46.606 29.704  1.00 25.45 6   A 1 
ATOM 42   C CA    . LYS A 1 6   ? -1.609  -45.336 29.437  1.00 28.88 6   A 1 
ATOM 43   C C     . LYS A 1 6   ? -2.628  -44.204 29.574  1.00 27.95 6   A 1 
ATOM 44   O O     . LYS A 1 6   ? -3.542  -44.105 28.762  1.00 25.71 6   A 1 
ATOM 45   C CB    . LYS A 1 6   ? -0.951  -45.320 28.053  1.00 28.20 6   A 1 
ATOM 46   C CG    . LYS A 1 6   ? 0.444   -45.962 28.055  1.00 25.88 6   A 1 
ATOM 47   C CD    . LYS A 1 6   ? 1.112   -45.793 26.680  1.00 24.05 6   A 1 
ATOM 48   C CE    . LYS A 1 6   ? 2.561   -46.273 26.718  1.00 20.98 6   A 1 
ATOM 49   N NZ    . LYS A 1 6   ? 3.269   -46.048 25.430  1.00 19.09 6   A 1 
ATOM 50   N N     . CYS A 1 7   ? -2.448  -43.363 30.585  1.00 27.06 7   A 1 
ATOM 51   C CA    . CYS A 1 7   ? -3.189  -42.121 30.751  1.00 30.49 7   A 1 
ATOM 52   C C     . CYS A 1 7   ? -2.926  -41.232 29.530  1.00 29.24 7   A 1 
ATOM 53   O O     . CYS A 1 7   ? -1.789  -40.859 29.268  1.00 27.71 7   A 1 
ATOM 54   C CB    . CYS A 1 7   ? -2.758  -41.436 32.053  1.00 29.88 7   A 1 
ATOM 55   S SG    . CYS A 1 7   ? -3.078  -42.549 33.480  1.00 28.19 7   A 1 
ATOM 56   N N     . LEU A 1 8   ? -3.976  -40.941 28.776  1.00 21.92 8   A 1 
ATOM 57   C CA    . LEU A 1 8   ? -3.952  -39.927 27.727  1.00 26.62 8   A 1 
ATOM 58   C C     . LEU A 1 8   ? -3.828  -38.566 28.418  1.00 25.94 8   A 1 
ATOM 59   O O     . LEU A 1 8   ? -4.788  -38.079 29.000  1.00 23.74 8   A 1 
ATOM 60   C CB    . LEU A 1 8   ? -5.238  -40.028 26.886  1.00 25.32 8   A 1 
ATOM 61   C CG    . LEU A 1 8   ? -5.224  -41.185 25.870  1.00 22.94 8   A 1 
ATOM 62   C CD1   . LEU A 1 8   ? -6.650  -41.532 25.423  1.00 24.16 8   A 1 
ATOM 63   C CD2   . LEU A 1 8   ? -4.413  -40.823 24.618  1.00 27.41 8   A 1 
ATOM 64   N N     . SER A 1 9   ? -2.646  -37.977 28.399  1.00 28.44 9   A 1 
ATOM 65   C CA    . SER A 1 9   ? -2.427  -36.599 28.838  1.00 32.14 9   A 1 
ATOM 66   C C     . SER A 1 9   ? -3.106  -35.666 27.835  1.00 31.68 9   A 1 
ATOM 67   O O     . SER A 1 9   ? -2.622  -35.514 26.710  1.00 29.61 9   A 1 
ATOM 68   C CB    . SER A 1 9   ? -0.926  -36.309 28.941  1.00 30.89 9   A 1 
ATOM 69   O OG    . SER A 1 9   ? -0.286  -36.594 27.718  1.00 29.01 9   A 1 
ATOM 70   N N     . GLU A 1 10  ? -4.235  -35.061 28.222  1.00 26.20 10  A 1 
ATOM 71   C CA    . GLU A 1 10  ? -4.865  -33.975 27.477  1.00 29.66 10  A 1 
ATOM 72   C C     . GLU A 1 10  ? -3.888  -32.786 27.418  1.00 28.65 10  A 1 
ATOM 73   O O     . GLU A 1 10  ? -3.428  -32.294 28.451  1.00 26.32 10  A 1 
ATOM 74   C CB    . GLU A 1 10  ? -6.212  -33.589 28.109  1.00 28.42 10  A 1 
ATOM 75   C CG    . GLU A 1 10  ? -7.279  -34.681 27.891  1.00 26.65 10  A 1 
ATOM 76   C CD    . GLU A 1 10  ? -8.664  -34.319 28.459  1.00 25.38 10  A 1 
ATOM 77   O OE1   . GLU A 1 10  ? -9.671  -34.703 27.818  1.00 25.12 10  A 1 
ATOM 78   O OE2   . GLU A 1 10  ? -8.716  -33.691 29.534  1.00 27.21 10  A 1 
ATOM 79   N N     . ASN A 1 11  ? -3.522  -32.379 26.220  1.00 30.49 11  A 1 
ATOM 80   C CA    . ASN A 1 11  ? -2.609  -31.257 26.018  1.00 34.30 11  A 1 
ATOM 81   C C     . ASN A 1 11  ? -3.327  -29.932 26.341  1.00 32.70 11  A 1 
ATOM 82   O O     . ASN A 1 11  ? -4.196  -29.495 25.586  1.00 29.92 11  A 1 
ATOM 83   C CB    . ASN A 1 11  ? -2.071  -31.268 24.576  1.00 32.20 11  A 1 
ATOM 84   C CG    . ASN A 1 11  ? -0.828  -32.120 24.373  1.00 27.63 11  A 1 
ATOM 85   O OD1   . ASN A 1 11  ? -0.039  -32.375 25.257  1.00 27.75 11  A 1 
ATOM 86   N ND2   . ASN A 1 11  ? -0.586  -32.550 23.160  1.00 28.46 11  A 1 
ATOM 87   N N     . ASP A 1 12  ? -2.889  -29.268 27.391  1.00 30.07 12  A 1 
ATOM 88   C CA    . ASP A 1 12  ? -3.386  -27.981 27.916  1.00 34.22 12  A 1 
ATOM 89   C C     . ASP A 1 12  ? -3.053  -26.752 27.032  1.00 32.51 12  A 1 
ATOM 90   O O     . ASP A 1 12  ? -2.889  -25.636 27.529  1.00 30.11 12  A 1 
ATOM 91   C CB    . ASP A 1 12  ? -2.851  -27.785 29.352  1.00 32.04 12  A 1 
ATOM 92   C CG    . ASP A 1 12  ? -3.783  -28.272 30.461  1.00 27.79 12  A 1 
ATOM 93   O OD1   . ASP A 1 12  ? -5.019  -28.251 30.249  1.00 27.23 12  A 1 
ATOM 94   O OD2   . ASP A 1 12  ? -3.245  -28.586 31.545  1.00 27.76 12  A 1 
ATOM 95   N N     . SER A 1 13  ? -2.980  -26.895 25.715  1.00 30.09 13  A 1 
ATOM 96   C CA    . SER A 1 13  ? -2.661  -25.794 24.791  1.00 33.36 13  A 1 
ATOM 97   C C     . SER A 1 13  ? -3.654  -24.630 24.838  1.00 32.37 13  A 1 
ATOM 98   O O     . SER A 1 13  ? -3.316  -23.501 24.484  1.00 29.43 13  A 1 
ATOM 99   C CB    . SER A 1 13  ? -2.559  -26.327 23.364  1.00 31.95 13  A 1 
ATOM 100  O OG    . SER A 1 13  ? -3.785  -26.874 22.929  1.00 29.02 13  A 1 
ATOM 101  N N     . ALA A 1 14  ? -4.882  -24.871 25.309  1.00 27.84 14  A 1 
ATOM 102  C CA    . ALA A 1 14  ? -5.912  -23.843 25.441  1.00 29.67 14  A 1 
ATOM 103  C C     . ALA A 1 14  ? -5.657  -22.849 26.598  1.00 28.94 14  A 1 
ATOM 104  O O     . ALA A 1 14  ? -6.324  -21.809 26.667  1.00 26.94 14  A 1 
ATOM 105  C CB    . ALA A 1 14  ? -7.262  -24.547 25.597  1.00 28.41 14  A 1 
ATOM 106  N N     . SER A 1 15  ? -4.733  -23.139 27.510  1.00 31.81 15  A 1 
ATOM 107  C CA    . SER A 1 15  ? -4.434  -22.266 28.651  1.00 34.35 15  A 1 
ATOM 108  C C     . SER A 1 15  ? -3.546  -21.077 28.279  1.00 33.42 15  A 1 
ATOM 109  O O     . SER A 1 15  ? -3.797  -19.962 28.744  1.00 31.61 15  A 1 
ATOM 110  C CB    . SER A 1 15  ? -3.827  -23.076 29.796  1.00 33.63 15  A 1 
ATOM 111  O OG    . SER A 1 15  ? -2.546  -23.551 29.476  1.00 30.38 15  A 1 
ATOM 112  N N     . GLU A 1 16  ? -2.580  -21.275 27.380  1.00 25.72 16  A 1 
ATOM 113  C CA    . GLU A 1 16  ? -1.647  -20.222 26.953  1.00 28.27 16  A 1 
ATOM 114  C C     . GLU A 1 16  ? -2.362  -19.056 26.253  1.00 27.24 16  A 1 
ATOM 115  O O     . GLU A 1 16  ? -2.106  -17.891 26.558  1.00 25.25 16  A 1 
ATOM 116  C CB    . GLU A 1 16  ? -0.557  -20.812 26.037  1.00 27.66 16  A 1 
ATOM 117  C CG    . GLU A 1 16  ? 0.445   -21.705 26.794  1.00 25.15 16  A 1 
ATOM 118  C CD    . GLU A 1 16  ? 1.628   -22.133 25.919  1.00 22.86 16  A 1 
ATOM 119  O OE1   . GLU A 1 16  ? 2.742   -22.284 26.481  1.00 22.09 16  A 1 
ATOM 120  O OE2   . GLU A 1 16  ? 1.443   -22.293 24.696  1.00 23.98 16  A 1 
ATOM 121  N N     . ASP A 1 17  ? -3.340  -19.370 25.401  1.00 26.24 17  A 1 
ATOM 122  C CA    . ASP A 1 17  ? -4.126  -18.363 24.675  1.00 29.21 17  A 1 
ATOM 123  C C     . ASP A 1 17  ? -4.941  -17.451 25.620  1.00 28.00 17  A 1 
ATOM 124  O O     . ASP A 1 17  ? -5.101  -16.244 25.394  1.00 26.10 17  A 1 
ATOM 125  C CB    . ASP A 1 17  ? -5.051  -19.088 23.686  1.00 28.61 17  A 1 
ATOM 126  C CG    . ASP A 1 17  ? -4.888  -18.676 22.218  1.00 24.85 17  A 1 
ATOM 127  O OD1   . ASP A 1 17  ? -4.025  -17.822 21.922  1.00 23.69 17  A 1 
ATOM 128  O OD2   . ASP A 1 17  ? -5.678  -19.207 21.401  1.00 23.39 17  A 1 
ATOM 129  N N     . ARG A 1 18  ? -5.448  -18.009 26.740  1.00 28.20 18  A 1 
ATOM 130  C CA    . ARG A 1 18  ? -6.157  -17.218 27.756  1.00 29.27 18  A 1 
ATOM 131  C C     . ARG A 1 18  ? -5.237  -16.280 28.527  1.00 27.90 18  A 1 
ATOM 132  O O     . ARG A 1 18  ? -5.681  -15.196 28.926  1.00 25.68 18  A 1 
ATOM 133  C CB    . ARG A 1 18  ? -6.910  -18.123 28.733  1.00 28.79 18  A 1 
ATOM 134  C CG    . ARG A 1 18  ? -8.144  -18.764 28.087  1.00 26.01 18  A 1 
ATOM 135  C CD    . ARG A 1 18  ? -8.938  -19.525 29.144  1.00 24.57 18  A 1 
ATOM 136  N NE    . ARG A 1 18  ? -10.066 -20.244 28.552  1.00 22.49 18  A 1 
ATOM 137  C CZ    . ARG A 1 18  ? -10.978 -20.940 29.206  1.00 20.68 18  A 1 
ATOM 138  N NH1   . ARG A 1 18  ? -10.981 -21.008 30.511  1.00 19.82 18  A 1 
ATOM 139  N NH2   . ARG A 1 18  ? -11.895 -21.591 28.556  1.00 18.55 18  A 1 
ATOM 140  N N     . HIS A 1 19  ? -3.977  -16.661 28.743  1.00 24.22 19  A 1 
ATOM 141  C CA    . HIS A 1 19  ? -3.000  -15.805 29.415  1.00 26.48 19  A 1 
ATOM 142  C C     . HIS A 1 19  ? -2.649  -14.578 28.574  1.00 25.70 19  A 1 
ATOM 143  O O     . HIS A 1 19  ? -2.692  -13.462 29.097  1.00 24.36 19  A 1 
ATOM 144  C CB    . HIS A 1 19  ? -1.766  -16.613 29.828  1.00 26.73 19  A 1 
ATOM 145  C CG    . HIS A 1 19  ? -1.853  -17.018 31.276  1.00 24.62 19  A 1 
ATOM 146  N ND1   . HIS A 1 19  ? -1.547  -16.202 32.338  1.00 23.71 19  A 1 
ATOM 147  C CD2   . HIS A 1 19  ? -2.285  -18.201 31.788  1.00 23.71 19  A 1 
ATOM 148  C CE1   . HIS A 1 19  ? -1.780  -16.884 33.475  1.00 23.33 19  A 1 
ATOM 149  N NE2   . HIS A 1 19  ? -2.241  -18.103 33.180  1.00 23.33 19  A 1 
ATOM 150  N N     . TRP A 1 20  ? -2.430  -14.755 27.274  1.00 29.66 20  A 1 
ATOM 151  C CA    . TRP A 1 20  ? -2.185  -13.645 26.349  1.00 25.68 20  A 1 
ATOM 152  C C     . TRP A 1 20  ? -3.329  -12.644 26.303  1.00 25.04 20  A 1 
ATOM 153  O O     . TRP A 1 20  ? -3.104  -11.431 26.309  1.00 22.45 20  A 1 
ATOM 154  C CB    . TRP A 1 20  ? -1.923  -14.185 24.937  1.00 23.78 20  A 1 
ATOM 155  C CG    . TRP A 1 20  ? -0.482  -14.399 24.711  1.00 20.71 20  A 1 
ATOM 156  C CD1   . TRP A 1 20  ? 0.168   -15.566 24.861  1.00 17.30 20  A 1 
ATOM 157  C CD2   . TRP A 1 20  ? 0.517   -13.378 24.390  1.00 18.69 20  A 1 
ATOM 158  N NE1   . TRP A 1 20  ? 1.517   -15.353 24.670  1.00 15.74 20  A 1 
ATOM 159  C CE2   . TRP A 1 20  ? 1.770   -14.024 24.391  1.00 16.99 20  A 1 
ATOM 160  C CE3   . TRP A 1 20  ? 0.468   -12.009 24.123  1.00 20.10 20  A 1 
ATOM 161  C CZ2   . TRP A 1 20  ? 2.970   -13.295 24.160  1.00 20.09 20  A 1 
ATOM 162  C CZ3   . TRP A 1 20  ? 1.662   -11.282 23.875  1.00 20.15 20  A 1 
ATOM 163  C CH2   . TRP A 1 20  ? 2.887   -11.925 23.910  1.00 20.62 20  A 1 
ATOM 164  N N     . HIS A 1 21  ? -4.579  -13.110 26.295  1.00 28.11 21  A 1 
ATOM 165  C CA    . HIS A 1 21  ? -5.717  -12.216 26.387  1.00 29.95 21  A 1 
ATOM 166  C C     . HIS A 1 21  ? -5.679  -11.381 27.671  1.00 29.30 21  A 1 
ATOM 167  O O     . HIS A 1 21  ? -5.948  -10.181 27.607  1.00 27.90 21  A 1 
ATOM 168  C CB    . HIS A 1 21  ? -7.019  -12.993 26.240  1.00 29.78 21  A 1 
ATOM 169  C CG    . HIS A 1 21  ? -7.427  -13.139 24.799  1.00 26.82 21  A 1 
ATOM 170  N ND1   . HIS A 1 21  ? -7.605  -12.105 23.909  1.00 25.49 21  A 1 
ATOM 171  C CD2   . HIS A 1 21  ? -7.682  -14.289 24.118  1.00 25.81 21  A 1 
ATOM 172  C CE1   . HIS A 1 21  ? -7.945  -12.618 22.717  1.00 24.49 21  A 1 
ATOM 173  N NE2   . HIS A 1 21  ? -8.014  -13.948 22.800  1.00 23.88 21  A 1 
ATOM 174  N N     . ARG A 1 22  ? -5.319  -11.965 28.815  1.00 27.10 22  A 1 
ATOM 175  C CA    . ARG A 1 22  ? -5.277  -11.246 30.085  1.00 27.44 22  A 1 
ATOM 176  C C     . ARG A 1 22  ? -4.187  -10.169 30.118  1.00 26.74 22  A 1 
ATOM 177  O O     . ARG A 1 22  ? -4.482  -9.042  30.517  1.00 25.19 22  A 1 
ATOM 178  C CB    . ARG A 1 22  ? -5.120  -12.229 31.249  1.00 27.35 22  A 1 
ATOM 179  C CG    . ARG A 1 22  ? -6.347  -12.196 32.159  1.00 24.44 22  A 1 
ATOM 180  C CD    . ARG A 1 22  ? -6.165  -13.163 33.323  1.00 22.37 22  A 1 
ATOM 181  N NE    . ARG A 1 22  ? -7.327  -13.187 34.212  1.00 20.61 22  A 1 
ATOM 182  C CZ    . ARG A 1 22  ? -7.456  -13.924 35.296  1.00 18.43 22  A 1 
ATOM 183  N NH1   . ARG A 1 22  ? -6.516  -14.738 35.684  1.00 17.46 22  A 1 
ATOM 184  N NH2   . ARG A 1 22  ? -8.538  -13.861 36.016  1.00 16.21 22  A 1 
ATOM 185  N N     . THR A 1 23  ? -2.982  -10.479 29.671  1.00 23.44 23  A 1 
ATOM 186  C CA    . THR A 1 23  ? -1.869  -9.518  29.635  1.00 22.69 23  A 1 
ATOM 187  C C     . THR A 1 23  ? -2.121  -8.393  28.634  1.00 22.78 23  A 1 
ATOM 188  O O     . THR A 1 23  ? -1.973  -7.232  28.995  1.00 21.51 23  A 1 
ATOM 189  C CB    . THR A 1 23  ? -0.532  -10.201 29.335  1.00 22.14 23  A 1 
ATOM 190  O OG1   . THR A 1 23  ? -0.687  -11.169 28.327  1.00 20.72 23  A 1 
ATOM 191  C CG2   . THR A 1 23  ? 0.006   -10.912 30.568  1.00 22.01 23  A 1 
ATOM 192  N N     . ALA A 1 24  ? -2.644  -8.700  27.450  1.00 25.74 24  A 1 
ATOM 193  C CA    . ALA A 1 24  ? -3.047  -7.678  26.484  1.00 24.78 24  A 1 
ATOM 194  C C     . ALA A 1 24  ? -4.176  -6.773  27.010  1.00 25.24 24  A 1 
ATOM 195  O O     . ALA A 1 24  ? -4.183  -5.583  26.740  1.00 23.86 24  A 1 
ATOM 196  C CB    . ALA A 1 24  ? -3.450  -8.364  25.177  1.00 23.91 24  A 1 
ATOM 197  N N     . THR A 1 25  ? -5.128  -7.306  27.796  1.00 27.43 25  A 1 
ATOM 198  C CA    . THR A 1 25  ? -6.164  -6.467  28.431  1.00 26.24 25  A 1 
ATOM 199  C C     . THR A 1 25  ? -5.598  -5.568  29.517  1.00 25.95 25  A 1 
ATOM 200  O O     . THR A 1 25  ? -6.049  -4.432  29.630  1.00 24.37 25  A 1 
ATOM 201  C CB    . THR A 1 25  ? -7.356  -7.234  29.042  1.00 25.81 25  A 1 
ATOM 202  O OG1   . THR A 1 25  ? -7.348  -8.616  28.828  1.00 23.32 25  A 1 
ATOM 203  C CG2   . THR A 1 25  ? -8.678  -6.733  28.483  1.00 24.07 25  A 1 
ATOM 204  N N     . LEU A 1 26  ? -4.626  -6.026  30.298  1.00 26.11 26  A 1 
ATOM 205  C CA    . LEU A 1 26  ? -3.965  -5.199  31.312  1.00 26.29 26  A 1 
ATOM 206  C C     . LEU A 1 26  ? -3.206  -4.036  30.662  1.00 26.28 26  A 1 
ATOM 207  O O     . LEU A 1 26  ? -3.387  -2.894  31.071  1.00 24.67 26  A 1 
ATOM 208  C CB    . LEU A 1 26  ? -3.024  -6.067  32.167  1.00 24.97 26  A 1 
ATOM 209  C CG    . LEU A 1 26  ? -3.751  -6.913  33.218  1.00 21.70 26  A 1 
ATOM 210  C CD1   . LEU A 1 26  ? -2.821  -7.991  33.766  1.00 20.66 26  A 1 
ATOM 211  C CD2   . LEU A 1 26  ? -4.235  -6.058  34.391  1.00 22.45 26  A 1 
ATOM 212  N N     . PHE A 1 27  ? -2.472  -4.313  29.591  1.00 25.21 27  A 1 
ATOM 213  C CA    . PHE A 1 27  ? -1.756  -3.297  28.826  1.00 24.53 27  A 1 
ATOM 214  C C     . PHE A 1 27  ? -2.709  -2.267  28.205  1.00 25.20 27  A 1 
ATOM 215  O O     . PHE A 1 27  ? -2.536  -1.058  28.367  1.00 23.25 27  A 1 
ATOM 216  C CB    . PHE A 1 27  ? -0.920  -4.008  27.765  1.00 23.15 27  A 1 
ATOM 217  C CG    . PHE A 1 27  ? 0.328   -3.240  27.402  1.00 19.86 27  A 1 
ATOM 218  C CD1   . PHE A 1 27  ? 0.317   -2.304  26.361  1.00 17.89 27  A 1 
ATOM 219  C CD2   . PHE A 1 27  ? 1.493   -3.443  28.146  1.00 17.89 27  A 1 
ATOM 220  C CE1   . PHE A 1 27  ? 1.475   -1.575  26.057  1.00 16.11 27  A 1 
ATOM 221  C CE2   . PHE A 1 27  ? 2.652   -2.726  27.853  1.00 16.17 27  A 1 
ATOM 222  C CZ    . PHE A 1 27  ? 2.636   -1.789  26.804  1.00 16.21 27  A 1 
ATOM 223  N N     . MET A 1 28  ? -3.794  -2.734  27.569  1.00 31.92 28  A 1 
ATOM 224  C CA    . MET A 1 28  ? -4.840  -1.859  27.033  1.00 31.05 28  A 1 
ATOM 225  C C     . MET A 1 28  ? -5.518  -1.028  28.125  1.00 32.15 28  A 1 
ATOM 226  O O     . MET A 1 28  ? -5.853  0.121   27.869  1.00 29.91 28  A 1 
ATOM 227  C CB    . MET A 1 28  ? -5.895  -2.694  26.303  1.00 29.35 28  A 1 
ATOM 228  C CG    . MET A 1 28  ? -5.488  -3.068  24.875  1.00 25.51 28  A 1 
ATOM 229  S SD    . MET A 1 28  ? -5.813  -1.768  23.657  1.00 22.48 28  A 1 
ATOM 230  C CE    . MET A 1 28  ? -6.214  -2.797  22.219  1.00 21.07 28  A 1 
ATOM 231  N N     . ASN A 1 29  ? -5.729  -1.558  29.322  1.00 27.52 29  A 1 
ATOM 232  C CA    . ASN A 1 29  ? -6.337  -0.812  30.419  1.00 26.33 29  A 1 
ATOM 233  C C     . ASN A 1 29  ? -5.441  0.325   30.911  1.00 25.88 29  A 1 
ATOM 234  O O     . ASN A 1 29  ? -5.950  1.435   31.064  1.00 24.00 29  A 1 
ATOM 235  C CB    . ASN A 1 29  ? -6.728  -1.754  31.562  1.00 25.32 29  A 1 
ATOM 236  C CG    . ASN A 1 29  ? -8.022  -2.508  31.304  1.00 21.95 29  A 1 
ATOM 237  O OD1   . ASN A 1 29  ? -8.850  -2.161  30.487  1.00 21.34 29  A 1 
ATOM 238  N ND2   . ASN A 1 29  ? -8.245  -3.562  32.050  1.00 21.91 29  A 1 
ATOM 239  N N     . CYS A 1 30  ? -4.135  0.116   31.078  1.00 30.36 30  A 1 
ATOM 240  C CA    . CYS A 1 30  ? -3.224  1.205   31.446  1.00 31.31 30  A 1 
ATOM 241  C C     . CYS A 1 30  ? -3.162  2.293   30.367  1.00 30.55 30  A 1 
ATOM 242  O O     . CYS A 1 30  ? -3.258  3.466   30.680  1.00 28.33 30  A 1 
ATOM 243  C CB    . CYS A 1 30  ? -1.822  0.665   31.768  1.00 30.00 30  A 1 
ATOM 244  S SG    . CYS A 1 30  ? -1.486  0.542   33.565  1.00 27.13 30  A 1 
ATOM 245  N N     . VAL A 1 31  ? -3.108  1.921   29.081  1.00 31.92 31  A 1 
ATOM 246  C CA    . VAL A 1 31  ? -3.109  2.897   27.981  1.00 32.11 31  A 1 
ATOM 247  C C     . VAL A 1 31  ? -4.476  3.584   27.822  1.00 31.28 31  A 1 
ATOM 248  O O     . VAL A 1 31  ? -4.551  4.728   27.376  1.00 28.95 31  A 1 
ATOM 249  C CB    . VAL A 1 31  ? -2.661  2.235   26.674  1.00 30.42 31  A 1 
ATOM 250  C CG1   . VAL A 1 31  ? -2.675  3.202   25.482  1.00 27.50 31  A 1 
ATOM 251  C CG2   . VAL A 1 31  ? -1.225  1.697   26.781  1.00 28.99 31  A 1 
ATOM 252  N N     . SER A 1 32  ? -5.584  2.915   28.175  1.00 33.69 32  A 1 
ATOM 253  C CA    . SER A 1 32  ? -6.933  3.475   28.068  1.00 33.18 32  A 1 
ATOM 254  C C     . SER A 1 32  ? -7.277  4.468   29.173  1.00 31.67 32  A 1 
ATOM 255  O O     . SER A 1 32  ? -8.030  5.408   28.920  1.00 29.00 32  A 1 
ATOM 256  C CB    . SER A 1 32  ? -7.992  2.371   28.030  1.00 31.93 32  A 1 
ATOM 257  O OG    . SER A 1 32  ? -8.181  1.729   29.271  1.00 30.38 32  A 1 
ATOM 258  N N     . ASN A 1 33  ? -6.739  4.259   30.364  1.00 27.14 33  A 1 
ATOM 259  C CA    . ASN A 1 33  ? -6.762  5.266   31.395  1.00 27.47 33  A 1 
ATOM 260  C C     . ASN A 1 33  ? -5.741  6.318   30.989  1.00 26.54 33  A 1 
ATOM 261  O O     . ASN A 1 33  ? -4.568  6.198   31.295  1.00 24.41 33  A 1 
ATOM 262  C CB    . ASN A 1 33  ? -6.492  4.635   32.767  1.00 26.30 33  A 1 
ATOM 263  C CG    . ASN A 1 33  ? -7.675  3.839   33.295  1.00 22.81 33  A 1 
ATOM 264  O OD1   . ASN A 1 33  ? -8.796  3.908   32.809  1.00 22.22 33  A 1 
ATOM 265  N ND2   . ASN A 1 33  ? -7.458  3.071   34.333  1.00 23.03 33  A 1 
ATOM 266  N N     . GLY A 1 34  ? -6.203  7.331   30.258  1.00 31.72 34  A 1 
ATOM 267  C CA    . GLY A 1 34  ? -5.452  8.535   29.940  1.00 31.03 34  A 1 
ATOM 268  C C     . GLY A 1 34  ? -5.103  9.371   31.170  1.00 30.12 34  A 1 
ATOM 269  O O     . GLY A 1 34  ? -5.118  10.599  31.091  1.00 28.20 34  A 1 
ATOM 270  N N     . THR A 1 35  ? -4.829  8.731   32.305  1.00 28.09 35  A 1 
ATOM 271  C CA    . THR A 1 35  ? -4.058  9.347   33.363  1.00 27.63 35  A 1 
ATOM 272  C C     . THR A 1 35  ? -2.770  9.806   32.706  1.00 26.72 35  A 1 
ATOM 273  O O     . THR A 1 35  ? -1.995  8.999   32.200  1.00 24.40 35  A 1 
ATOM 274  C CB    . THR A 1 35  ? -3.760  8.380   34.523  1.00 26.32 35  A 1 
ATOM 275  O OG1   . THR A 1 35  ? -3.355  7.121   34.039  1.00 24.13 35  A 1 
ATOM 276  C CG2   . THR A 1 35  ? -5.005  8.167   35.374  1.00 24.84 35  A 1 
ATOM 277  N N     . VAL A 1 36  ? -2.608  11.113  32.669  1.00 27.08 36  A 1 
ATOM 278  C CA    . VAL A 1 36  ? -1.312  11.757  32.531  1.00 28.95 36  A 1 
ATOM 279  C C     . VAL A 1 36  ? -0.360  10.963  33.413  1.00 28.44 36  A 1 
ATOM 280  O O     . VAL A 1 36  ? -0.754  10.541  34.501  1.00 26.83 36  A 1 
ATOM 281  C CB    . VAL A 1 36  ? -1.406  13.227  32.997  1.00 27.93 36  A 1 
ATOM 282  C CG1   . VAL A 1 36  ? -0.096  13.988  32.788  1.00 25.51 36  A 1 
ATOM 283  C CG2   . VAL A 1 36  ? -2.500  13.974  32.224  1.00 27.70 36  A 1 
ATOM 284  N N     . TYR A 1 37  ? 0.833   10.694  32.921  1.00 26.88 37  A 1 
ATOM 285  C CA    . TYR A 1 37  ? 1.913   10.248  33.792  1.00 27.31 37  A 1 
ATOM 286  C C     . TYR A 1 37  ? 2.101   11.354  34.842  1.00 26.41 37  A 1 
ATOM 287  O O     . TYR A 1 37  ? 2.874   12.282  34.650  1.00 25.17 37  A 1 
ATOM 288  C CB    . TYR A 1 37  ? 3.192   9.996   32.979  1.00 27.38 37  A 1 
ATOM 289  C CG    . TYR A 1 37  ? 3.211   8.721   32.163  1.00 28.21 37  A 1 
ATOM 290  C CD1   . TYR A 1 37  ? 3.850   7.557   32.679  1.00 28.60 37  A 1 
ATOM 291  C CD2   . TYR A 1 37  ? 2.639   8.672   30.884  1.00 29.97 37  A 1 
ATOM 292  C CE1   . TYR A 1 37  ? 3.894   6.380   31.922  1.00 27.86 37  A 1 
ATOM 293  C CE2   . TYR A 1 37  ? 2.678   7.486   30.118  1.00 26.38 37  A 1 
ATOM 294  C CZ    . TYR A 1 37  ? 3.307   6.335   30.638  1.00 25.05 37  A 1 
ATOM 295  O OH    . TYR A 1 37  ? 3.346   5.182   29.887  1.00 23.61 37  A 1 
ATOM 296  N N     . GLU A 1 38  ? 1.299   11.313  35.906  1.00 27.06 38  A 1 
ATOM 297  C CA    . GLU A 1 38  ? 1.695   11.913  37.156  1.00 29.31 38  A 1 
ATOM 298  C C     . GLU A 1 38  ? 2.971   11.173  37.518  1.00 28.46 38  A 1 
ATOM 299  O O     . GLU A 1 38  ? 2.961   10.016  37.943  1.00 27.17 38  A 1 
ATOM 300  C CB    . GLU A 1 38  ? 0.634   11.795  38.255  1.00 29.63 38  A 1 
ATOM 301  C CG    . GLU A 1 38  ? -0.478  12.844  38.101  1.00 26.99 38  A 1 
ATOM 302  C CD    . GLU A 1 38  ? -1.395  12.961  39.335  1.00 24.30 38  A 1 
ATOM 303  O OE1   . GLU A 1 38  ? -2.015  14.039  39.493  1.00 23.06 38  A 1 
ATOM 304  O OE2   . GLU A 1 38  ? -1.485  11.985  40.112  1.00 23.97 38  A 1 
ATOM 305  N N     . GLU A 1 39  ? 4.078   11.822  37.219  1.00 28.59 39  A 1 
ATOM 306  C CA    . GLU A 1 39  ? 5.359   11.434  37.754  1.00 30.26 39  A 1 
ATOM 307  C C     . GLU A 1 39  ? 5.155   11.326  39.252  1.00 28.62 39  A 1 
ATOM 308  O O     . GLU A 1 39  ? 4.856   12.319  39.922  1.00 26.94 39  A 1 
ATOM 309  C CB    . GLU A 1 39  ? 6.427   12.468  37.395  1.00 30.65 39  A 1 
ATOM 310  C CG    . GLU A 1 39  ? 6.834   12.370  35.927  1.00 28.22 39  A 1 
ATOM 311  C CD    . GLU A 1 39  ? 7.810   13.468  35.502  1.00 26.12 39  A 1 
ATOM 312  O OE1   . GLU A 1 39  ? 8.789   13.138  34.798  1.00 24.95 39  A 1 
ATOM 313  O OE2   . GLU A 1 39  ? 7.575   14.634  35.866  1.00 25.30 39  A 1 
ATOM 314  N N     . ALA A 1 40  ? 5.250   10.101  39.767  1.00 31.96 40  A 1 
ATOM 315  C CA    . ALA A 1 40  ? 5.339   9.910   41.189  1.00 31.73 40  A 1 
ATOM 316  C C     . ALA A 1 40  ? 6.662   10.552  41.609  1.00 30.24 40  A 1 
ATOM 317  O O     . ALA A 1 40  ? 7.712   9.921   41.569  1.00 28.70 40  A 1 
ATOM 318  C CB    . ALA A 1 40  ? 5.255   8.412   41.515  1.00 30.74 40  A 1 
ATOM 319  N N     . VAL A 1 41  ? 6.585   11.852  41.943  1.00 33.34 41  A 1 
ATOM 320  C CA    . VAL A 1 41  ? 7.677   12.612  42.539  1.00 35.28 41  A 1 
ATOM 321  C C     . VAL A 1 41  ? 7.884   12.017  43.926  1.00 33.50 41  A 1 
ATOM 322  O O     . VAL A 1 41  ? 7.328   12.474  44.920  1.00 31.63 41  A 1 
ATOM 323  C CB    . VAL A 1 41  ? 7.388   14.124  42.564  1.00 33.42 41  A 1 
ATOM 324  C CG1   . VAL A 1 41  ? 8.624   14.883  43.054  1.00 30.71 41  A 1 
ATOM 325  C CG2   . VAL A 1 41  ? 7.028   14.659  41.182  1.00 33.03 41  A 1 
ATOM 326  N N     . GLY A 1 42  ? 8.607   10.915  43.949  1.00 36.73 42  A 1 
ATOM 327  C CA    . GLY A 1 42  ? 9.105   10.360  45.201  1.00 36.95 42  A 1 
ATOM 328  C C     . GLY A 1 42  ? 9.931   11.427  45.907  1.00 35.95 42  A 1 
ATOM 329  O O     . GLY A 1 42  ? 10.648  12.184  45.253  1.00 34.45 42  A 1 
ATOM 330  N N     . ARG A 1 43  ? 9.838   11.484  47.225  1.00 30.80 43  A 1 
ATOM 331  C CA    . ARG A 1 43  ? 10.489  12.513  48.064  1.00 35.44 43  A 1 
ATOM 332  C C     . ARG A 1 43  ? 11.972  12.769  47.754  1.00 34.35 43  A 1 
ATOM 333  O O     . ARG A 1 43  ? 12.436  13.879  47.965  1.00 31.56 43  A 1 
ATOM 334  C CB    . ARG A 1 43  ? 10.388  12.111  49.541  1.00 34.08 43  A 1 
ATOM 335  C CG    . ARG A 1 43  ? 9.051   12.463  50.187  1.00 31.17 43  A 1 
ATOM 336  C CD    . ARG A 1 43  ? 9.114   12.118  51.679  1.00 28.34 43  A 1 
ATOM 337  N NE    . ARG A 1 43  ? 7.921   12.565  52.394  1.00 26.71 43  A 1 
ATOM 338  C CZ    . ARG A 1 43  ? 7.687   12.400  53.693  1.00 24.06 43  A 1 
ATOM 339  N NH1   . ARG A 1 43  ? 8.529   11.760  54.456  1.00 23.43 43  A 1 
ATOM 340  N NH2   . ARG A 1 43  ? 6.609   12.863  54.236  1.00 23.60 43  A 1 
ATOM 341  N N     . GLU A 1 44  ? 12.687  11.750  47.298  1.00 35.90 44  A 1 
ATOM 342  C CA    . GLU A 1 44  ? 14.144  11.807  47.083  1.00 39.78 44  A 1 
ATOM 343  C C     . GLU A 1 44  ? 14.553  12.261  45.663  1.00 39.79 44  A 1 
ATOM 344  O O     . GLU A 1 44  ? 15.700  12.093  45.278  1.00 37.52 44  A 1 
ATOM 345  C CB    . GLU A 1 44  ? 14.784  10.478  47.471  1.00 37.61 44  A 1 
ATOM 346  C CG    . GLU A 1 44  ? 14.643  10.198  48.977  1.00 34.98 44  A 1 
ATOM 347  C CD    . GLU A 1 44  ? 15.402  8.954   49.428  1.00 31.69 44  A 1 
ATOM 348  O OE1   . GLU A 1 44  ? 15.653  8.870   50.651  1.00 29.41 44  A 1 
ATOM 349  O OE2   . GLU A 1 44  ? 15.689  8.084   48.580  1.00 30.27 44  A 1 
ATOM 350  N N     . GLY A 1 45  ? 13.639  12.846  44.878  1.00 37.62 45  A 1 
ATOM 351  C CA    . GLY A 1 45  ? 13.996  13.414  43.568  1.00 38.07 45  A 1 
ATOM 352  C C     . GLY A 1 45  ? 14.337  12.395  42.476  1.00 38.25 45  A 1 
ATOM 353  O O     . GLY A 1 45  ? 14.830  12.779  41.421  1.00 36.54 45  A 1 
ATOM 354  N N     . CYS A 1 46  ? 14.084  11.094  42.714  1.00 46.50 46  A 1 
ATOM 355  C CA    . CYS A 1 46  ? 14.283  10.054  41.714  1.00 49.01 46  A 1 
ATOM 356  C C     . CYS A 1 46  ? 13.125  10.049  40.716  1.00 49.25 46  A 1 
ATOM 357  O O     . CYS A 1 46  ? 12.049  9.527   41.007  1.00 45.81 46  A 1 
ATOM 358  C CB    . CYS A 1 46  ? 14.442  8.692   42.400  1.00 45.43 46  A 1 
ATOM 359  S SG    . CYS A 1 46  ? 15.931  8.665   43.451  1.00 40.20 46  A 1 
ATOM 360  N N     . TRP A 1 47  ? 13.324  10.604  39.510  1.00 49.96 47  A 1 
ATOM 361  C CA    . TRP A 1 47  ? 12.377  10.576  38.390  1.00 48.08 47  A 1 
ATOM 362  C C     . TRP A 1 47  ? 12.354  9.179   37.751  1.00 47.72 47  A 1 
ATOM 363  O O     . TRP A 1 47  ? 12.857  8.955   36.647  1.00 45.19 47  A 1 
ATOM 364  C CB    . TRP A 1 47  ? 12.724  11.670  37.387  1.00 44.98 47  A 1 
ATOM 365  C CG    . TRP A 1 47  ? 12.666  13.061  37.920  1.00 41.46 47  A 1 
ATOM 366  C CD1   . TRP A 1 47  ? 13.653  13.687  38.588  1.00 37.45 47  A 1 
ATOM 367  C CD2   . TRP A 1 47  ? 11.555  14.020  37.849  1.00 39.80 47  A 1 
ATOM 368  N NE1   . TRP A 1 47  ? 13.250  14.969  38.939  1.00 33.19 47  A 1 
ATOM 369  C CE2   . TRP A 1 47  ? 11.975  15.209  38.498  1.00 35.41 47  A 1 
ATOM 370  C CE3   . TRP A 1 47  ? 10.276  13.982  37.289  1.00 37.14 47  A 1 
ATOM 371  C CZ2   . TRP A 1 47  ? 11.130  16.345  38.580  1.00 35.87 47  A 1 
ATOM 372  C CZ3   . TRP A 1 47  ? 9.431   15.112  37.369  1.00 35.55 47  A 1 
ATOM 373  C CH2   . TRP A 1 47  ? 9.858   16.270  38.007  1.00 36.60 47  A 1 
ATOM 374  N N     . ALA A 1 48  ? 11.801  8.191   38.464  1.00 55.54 48  A 1 
ATOM 375  C CA    . ALA A 1 48  ? 11.627  6.851   37.926  1.00 57.40 48  A 1 
ATOM 376  C C     . ALA A 1 48  ? 10.304  6.768   37.153  1.00 59.07 48  A 1 
ATOM 377  O O     . ALA A 1 48  ? 9.233   6.903   37.733  1.00 57.30 48  A 1 
ATOM 378  C CB    . ALA A 1 48  ? 11.721  5.832   39.061  1.00 53.20 48  A 1 
ATOM 379  N N     . ARG A 1 49  ? 10.367  6.484   35.845  1.00 62.46 49  A 1 
ATOM 380  C CA    . ARG A 1 49  ? 9.173   6.231   35.029  1.00 63.95 49  A 1 
ATOM 381  C C     . ARG A 1 49  ? 8.393   5.049   35.595  1.00 66.15 49  A 1 
ATOM 382  O O     . ARG A 1 49  ? 8.971   4.006   35.880  1.00 63.34 49  A 1 
ATOM 383  C CB    . ARG A 1 49  ? 9.575   6.011   33.567  1.00 61.15 49  A 1 
ATOM 384  C CG    . ARG A 1 49  ? 8.350   5.833   32.667  1.00 54.31 49  A 1 
ATOM 385  C CD    . ARG A 1 49  ? 8.747   5.733   31.194  1.00 55.55 49  A 1 
ATOM 386  N NE    . ARG A 1 49  ? 7.582   5.451   30.356  1.00 49.76 49  A 1 
ATOM 387  C CZ    . ARG A 1 49  ? 7.425   5.737   29.077  1.00 43.14 49  A 1 
ATOM 388  N NH1   . ARG A 1 49  ? 8.337   6.339   28.389  1.00 42.08 49  A 1 
ATOM 389  N NH2   . ARG A 1 49  ? 6.323   5.428   28.472  1.00 42.32 49  A 1 
ATOM 390  N N     . LEU A 1 50  ? 7.072   5.206   35.740  1.00 67.06 50  A 1 
ATOM 391  C CA    . LEU A 1 50  ? 6.200   4.130   36.211  1.00 68.38 50  A 1 
ATOM 392  C C     . LEU A 1 50  ? 6.091   3.014   35.167  1.00 70.40 50  A 1 
ATOM 393  O O     . LEU A 1 50  ? 6.262   3.224   33.972  1.00 67.97 50  A 1 
ATOM 394  C CB    . LEU A 1 50  ? 4.831   4.692   36.604  1.00 63.40 50  A 1 
ATOM 395  C CG    . LEU A 1 50  ? 4.841   5.617   37.833  1.00 59.42 50  A 1 
ATOM 396  C CD1   . LEU A 1 50  ? 3.448   6.190   38.065  1.00 55.58 50  A 1 
ATOM 397  C CD2   . LEU A 1 50  ? 5.270   4.882   39.104  1.00 57.74 50  A 1 
ATOM 398  N N     . CYS A 1 51  ? 5.799   1.799   35.641  1.00 74.49 51  A 1 
ATOM 399  C CA    . CYS A 1 51  ? 5.566   0.640   34.792  1.00 73.81 51  A 1 
ATOM 400  C C     . CYS A 1 51  ? 4.322   0.847   33.919  1.00 71.98 51  A 1 
ATOM 401  O O     . CYS A 1 51  ? 3.229   1.039   34.443  1.00 68.00 51  A 1 
ATOM 402  C CB    . CYS A 1 51  ? 5.419   -0.588  35.698  1.00 73.40 51  A 1 
ATOM 403  S SG    . CYS A 1 51  ? 4.934   -2.056  34.777  1.00 71.37 51  A 1 
ATOM 404  N N     . ASP A 1 52  ? 4.456   0.688   32.613  1.00 76.53 52  A 1 
ATOM 405  C CA    . ASP A 1 52  ? 3.355   0.800   31.654  1.00 73.85 52  A 1 
ATOM 406  C C     . ASP A 1 52  ? 2.312   -0.331  31.807  1.00 73.65 52  A 1 
ATOM 407  O O     . ASP A 1 52  ? 1.182   -0.205  31.349  1.00 68.55 52  A 1 
ATOM 408  C CB    . ASP A 1 52  ? 3.925   0.812   30.224  1.00 70.19 52  A 1 
ATOM 409  C CG    . ASP A 1 52  ? 4.856   2.011   29.914  1.00 68.48 52  A 1 
ATOM 410  O OD1   . ASP A 1 52  ? 4.587   3.136   30.386  1.00 62.76 52  A 1 
ATOM 411  O OD2   . ASP A 1 52  ? 5.836   1.812   29.178  1.00 64.35 52  A 1 
ATOM 412  N N     . GLY A 1 53  ? 2.662   -1.448  32.462  1.00 74.00 53  A 1 
ATOM 413  C CA    . GLY A 1 53  ? 1.767   -2.578  32.699  1.00 70.89 53  A 1 
ATOM 414  C C     . GLY A 1 53  ? 0.857   -2.419  33.918  1.00 70.55 53  A 1 
ATOM 415  O O     . GLY A 1 53  ? -0.311  -2.799  33.874  1.00 66.01 53  A 1 
ATOM 416  N N     . CYS A 1 54  ? 1.369   -1.883  35.051  1.00 73.83 54  A 1 
ATOM 417  C CA    . CYS A 1 54  ? 0.604   -1.726  36.290  1.00 74.62 54  A 1 
ATOM 418  C C     . CYS A 1 54  ? 0.393   -0.270  36.728  1.00 74.80 54  A 1 
ATOM 419  O O     . CYS A 1 54  ? -0.418  -0.027  37.619  1.00 68.79 54  A 1 
ATOM 420  C CB    . CYS A 1 54  ? 1.252   -2.555  37.402  1.00 70.72 54  A 1 
ATOM 421  S SG    . CYS A 1 54  ? 2.892   -1.894  37.842  1.00 71.52 54  A 1 
ATOM 422  N N     . CYS A 1 55  ? 1.120   0.675   36.145  1.00 73.26 55  A 1 
ATOM 423  C CA    . CYS A 1 55  ? 1.036   2.111   36.410  1.00 71.37 55  A 1 
ATOM 424  C C     . CYS A 1 55  ? 1.201   2.511   37.898  1.00 72.85 55  A 1 
ATOM 425  O O     . CYS A 1 55  ? 0.782   3.590   38.289  1.00 66.35 55  A 1 
ATOM 426  C CB    . CYS A 1 55  ? -0.246  2.658   35.758  1.00 66.50 55  A 1 
ATOM 427  S SG    . CYS A 1 55  ? -0.329  2.362   33.949  1.00 59.82 55  A 1 
ATOM 428  N N     . THR A 1 56  ? 1.800   1.642   38.713  1.00 71.22 56  A 1 
ATOM 429  C CA    . THR A 1 56  ? 1.881   1.838   40.167  1.00 71.87 56  A 1 
ATOM 430  C C     . THR A 1 56  ? 3.297   1.771   40.738  1.00 73.88 56  A 1 
ATOM 431  O O     . THR A 1 56  ? 3.578   2.414   41.743  1.00 68.95 56  A 1 
ATOM 432  C CB    . THR A 1 56  ? 1.024   0.806   40.920  1.00 67.50 56  A 1 
ATOM 433  O OG1   . THR A 1 56  ? 1.320   -0.505  40.494  1.00 63.00 56  A 1 
ATOM 434  C CG2   . THR A 1 56  ? -0.468  1.026   40.720  1.00 64.14 56  A 1 
ATOM 435  N N     . VAL A 1 57  ? 4.182   0.991   40.123  1.00 71.73 57  A 1 
ATOM 436  C CA    . VAL A 1 57  ? 5.563   0.809   40.586  1.00 71.81 57  A 1 
ATOM 437  C C     . VAL A 1 57  ? 6.571   1.296   39.541  1.00 73.09 57  A 1 
ATOM 438  O O     . VAL A 1 57  ? 6.265   1.239   38.348  1.00 69.94 57  A 1 
ATOM 439  C CB    . VAL A 1 57  ? 5.852   -0.637  41.010  1.00 67.72 57  A 1 
ATOM 440  C CG1   . VAL A 1 57  ? 5.040   -1.020  42.258  1.00 60.75 57  A 1 
ATOM 441  C CG2   . VAL A 1 57  ? 5.559   -1.652  39.920  1.00 64.24 57  A 1 
ATOM 442  N N     . PRO A 1 58  ? 7.765   1.763   39.962  1.00 70.35 58  A 1 
ATOM 443  C CA    . PRO A 1 58  ? 8.810   2.157   39.027  1.00 70.22 58  A 1 
ATOM 444  C C     . PRO A 1 58  ? 9.203   1.020   38.076  1.00 71.24 58  A 1 
ATOM 445  O O     . PRO A 1 58  ? 9.304   -0.145  38.484  1.00 71.30 58  A 1 
ATOM 446  C CB    . PRO A 1 58  ? 9.995   2.595   39.891  1.00 69.38 58  A 1 
ATOM 447  C CG    . PRO A 1 58  ? 9.348   3.004   41.206  1.00 66.42 58  A 1 
ATOM 448  C CD    . PRO A 1 58  ? 8.179   2.026   41.316  1.00 72.80 58  A 1 
ATOM 449  N N     . SER A 1 59  ? 9.437   1.363   36.798  1.00 74.45 59  A 1 
ATOM 450  C CA    . SER A 1 59  ? 9.962   0.431   35.807  1.00 73.99 59  A 1 
ATOM 451  C C     . SER A 1 59  ? 11.422  0.069   36.102  1.00 72.73 59  A 1 
ATOM 452  O O     . SER A 1 59  ? 12.195  0.889   36.594  1.00 72.10 59  A 1 
ATOM 453  C CB    . SER A 1 59  ? 9.798   0.997   34.398  1.00 73.66 59  A 1 
ATOM 454  O OG    . SER A 1 59  ? 10.407  2.267   34.281  1.00 65.66 59  A 1 
ATOM 455  N N     . VAL A 1 60  ? 11.785  -1.174  35.773  1.00 74.80 60  A 1 
ATOM 456  C CA    . VAL A 1 60  ? 13.164  -1.683  35.916  1.00 74.62 60  A 1 
ATOM 457  C C     . VAL A 1 60  ? 13.748  -2.191  34.599  1.00 75.35 60  A 1 
ATOM 458  O O     . VAL A 1 60  ? 14.968  -2.279  34.467  1.00 72.87 60  A 1 
ATOM 459  C CB    . VAL A 1 60  ? 13.280  -2.764  37.000  1.00 73.00 60  A 1 
ATOM 460  C CG1   . VAL A 1 60  ? 12.913  -2.198  38.388  1.00 63.57 60  A 1 
ATOM 461  C CG2   . VAL A 1 60  ? 12.402  -3.986  36.726  1.00 68.56 60  A 1 
ATOM 462  N N     . VAL A 1 61  ? 12.894  -2.500  33.626  1.00 76.94 61  A 1 
ATOM 463  C CA    . VAL A 1 61  ? 13.294  -2.921  32.282  1.00 77.73 61  A 1 
ATOM 464  C C     . VAL A 1 61  ? 12.491  -2.180  31.218  1.00 78.14 61  A 1 
ATOM 465  O O     . VAL A 1 61  ? 11.348  -1.801  31.456  1.00 77.09 61  A 1 
ATOM 466  C CB    . VAL A 1 61  ? 13.185  -4.443  32.066  1.00 76.03 61  A 1 
ATOM 467  C CG1   . VAL A 1 61  ? 14.117  -5.209  33.001  1.00 63.99 61  A 1 
ATOM 468  C CG2   . VAL A 1 61  ? 11.763  -4.981  32.255  1.00 68.36 61  A 1 
ATOM 469  N N     . TYR A 1 62  ? 13.087  -1.999  30.040  1.00 76.84 62  A 1 
ATOM 470  C CA    . TYR A 1 62  ? 12.400  -1.568  28.834  1.00 76.00 62  A 1 
ATOM 471  C C     . TYR A 1 62  ? 12.376  -2.719  27.828  1.00 77.08 62  A 1 
ATOM 472  O O     . TYR A 1 62  ? 13.431  -3.253  27.472  1.00 74.69 62  A 1 
ATOM 473  C CB    . TYR A 1 62  ? 13.092  -0.336  28.254  1.00 74.43 62  A 1 
ATOM 474  C CG    . TYR A 1 62  ? 12.494  0.151   26.947  1.00 71.70 62  A 1 
ATOM 475  C CD1   . TYR A 1 62  ? 13.162  -0.053  25.730  1.00 67.34 62  A 1 
ATOM 476  C CD2   . TYR A 1 62  ? 11.247  0.796   26.950  1.00 68.81 62  A 1 
ATOM 477  C CE1   . TYR A 1 62  ? 12.607  0.411   24.532  1.00 63.41 62  A 1 
ATOM 478  C CE2   . TYR A 1 62  ? 10.686  1.262   25.758  1.00 65.66 62  A 1 
ATOM 479  C CZ    . TYR A 1 62  ? 11.370  1.080   24.542  1.00 69.76 62  A 1 
ATOM 480  O OH    . TYR A 1 62  ? 10.826  1.550   23.367  1.00 69.25 62  A 1 
ATOM 481  N N     . CYS A 1 63  ? 11.186  -3.126  27.389  1.00 74.88 63  A 1 
ATOM 482  C CA    . CYS A 1 63  ? 10.998  -4.113  26.332  1.00 74.81 63  A 1 
ATOM 483  C C     . CYS A 1 63  ? 10.904  -3.395  24.981  1.00 73.37 63  A 1 
ATOM 484  O O     . CYS A 1 63  ? 9.984   -2.607  24.767  1.00 72.39 63  A 1 
ATOM 485  C CB    . CYS A 1 63  ? 9.748   -4.943  26.617  1.00 75.07 63  A 1 
ATOM 486  S SG    . CYS A 1 63  ? 9.528   -6.168  25.299  1.00 72.76 63  A 1 
ATOM 487  N N     . ARG A 1 64  ? 11.839  -3.676  24.070  1.00 73.47 64  A 1 
ATOM 488  C CA    . ARG A 1 64  ? 11.864  -3.029  22.756  1.00 70.30 64  A 1 
ATOM 489  C C     . ARG A 1 64  ? 10.702  -3.463  21.868  1.00 67.03 64  A 1 
ATOM 490  O O     . ARG A 1 64  ? 10.084  -2.619  21.230  1.00 62.94 64  A 1 
ATOM 491  C CB    . ARG A 1 64  ? 13.195  -3.316  22.045  1.00 67.54 64  A 1 
ATOM 492  C CG    . ARG A 1 64  ? 14.382  -2.670  22.772  1.00 63.32 64  A 1 
ATOM 493  C CD    . ARG A 1 64  ? 15.664  -2.926  21.979  1.00 63.11 64  A 1 
ATOM 494  N NE    . ARG A 1 64  ? 16.856  -2.485  22.709  1.00 55.08 64  A 1 
ATOM 495  C CZ    . ARG A 1 64  ? 18.077  -2.413  22.215  1.00 50.46 64  A 1 
ATOM 496  N NH1   . ARG A 1 64  ? 18.313  -2.612  20.959  1.00 47.24 64  A 1 
ATOM 497  N NH2   . ARG A 1 64  ? 19.080  -2.143  22.972  1.00 47.66 64  A 1 
ATOM 498  N N     . ALA A 1 65  ? 10.395  -4.760  21.848  1.00 72.69 65  A 1 
ATOM 499  C CA    . ALA A 1 65  ? 9.334   -5.318  21.021  1.00 71.24 65  A 1 
ATOM 500  C C     . ALA A 1 65  ? 7.948   -4.754  21.387  1.00 70.75 65  A 1 
ATOM 501  O O     . ALA A 1 65  ? 7.166   -4.414  20.497  1.00 67.06 65  A 1 
ATOM 502  C CB    . ALA A 1 65  ? 9.372   -6.837  21.143  1.00 69.30 65  A 1 
ATOM 503  N N     . ASP A 1 66  ? 7.679   -4.589  22.684  1.00 65.86 66  A 1 
ATOM 504  C CA    . ASP A 1 66  ? 6.424   -4.033  23.174  1.00 64.02 66  A 1 
ATOM 505  C C     . ASP A 1 66  ? 6.455   -2.497  23.317  1.00 64.15 66  A 1 
ATOM 506  O O     . ASP A 1 66  ? 5.421   -1.882  23.599  1.00 60.70 66  A 1 
ATOM 507  C CB    . ASP A 1 66  ? 6.053   -4.695  24.514  1.00 60.57 66  A 1 
ATOM 508  C CG    . ASP A 1 66  ? 5.817   -6.212  24.394  1.00 58.02 66  A 1 
ATOM 509  O OD1   . ASP A 1 66  ? 5.251   -6.650  23.366  1.00 55.54 66  A 1 
ATOM 510  O OD2   . ASP A 1 66  ? 6.182   -6.928  25.350  1.00 56.45 66  A 1 
ATOM 511  N N     . SER A 1 67  ? 7.612   -1.876  23.124  1.00 67.69 67  A 1 
ATOM 512  C CA    . SER A 1 67  ? 7.854   -0.446  23.387  1.00 67.88 67  A 1 
ATOM 513  C C     . SER A 1 67  ? 7.370   -0.012  24.772  1.00 69.09 67  A 1 
ATOM 514  O O     . SER A 1 67  ? 6.697   1.014   24.919  1.00 65.17 67  A 1 
ATOM 515  C CB    . SER A 1 67  ? 7.287   0.423   22.261  1.00 65.41 67  A 1 
ATOM 516  O OG    . SER A 1 67  ? 7.874   0.080   21.022  1.00 60.62 67  A 1 
ATOM 517  N N     . ALA A 1 68  ? 7.658   -0.831  25.800  1.00 65.41 68  A 1 
ATOM 518  C CA    . ALA A 1 68  ? 7.080   -0.699  27.125  1.00 66.91 68  A 1 
ATOM 519  C C     . ALA A 1 68  ? 8.125   -0.703  28.245  1.00 67.06 68  A 1 
ATOM 520  O O     . ALA A 1 68  ? 9.020   -1.549  28.273  1.00 68.45 68  A 1 
ATOM 521  C CB    . ALA A 1 68  ? 6.066   -1.820  27.335  1.00 65.40 68  A 1 
ATOM 522  N N     . TYR A 1 69  ? 7.942   0.202   29.208  1.00 77.36 69  A 1 
ATOM 523  C CA    . TYR A 1 69  ? 8.685   0.233   30.457  1.00 75.83 69  A 1 
ATOM 524  C C     . TYR A 1 69  ? 7.962   -0.625  31.492  1.00 76.89 69  A 1 
ATOM 525  O O     . TYR A 1 69  ? 6.812   -0.361  31.831  1.00 74.03 69  A 1 
ATOM 526  C CB    . TYR A 1 69  ? 8.840   1.675   30.934  1.00 74.47 69  A 1 
ATOM 527  C CG    . TYR A 1 69  ? 9.647   2.543   29.996  1.00 72.64 69  A 1 
ATOM 528  C CD1   . TYR A 1 69  ? 11.024  2.715   30.189  1.00 65.96 69  A 1 
ATOM 529  C CD2   . TYR A 1 69  ? 9.025   3.181   28.898  1.00 67.71 69  A 1 
ATOM 530  C CE1   . TYR A 1 69  ? 11.776  3.512   29.316  1.00 64.10 69  A 1 
ATOM 531  C CE2   . TYR A 1 69  ? 9.766   3.967   28.022  1.00 64.61 69  A 1 
ATOM 532  C CZ    . TYR A 1 69  ? 11.147  4.140   28.232  1.00 71.12 69  A 1 
ATOM 533  O OH    . TYR A 1 69  ? 11.883  4.923   27.372  1.00 69.71 69  A 1 
ATOM 534  N N     . LEU A 1 70  ? 8.624   -1.668  31.997  1.00 69.43 70  A 1 
ATOM 535  C CA    . LEU A 1 70  ? 8.009   -2.663  32.864  1.00 69.20 70  A 1 
ATOM 536  C C     . LEU A 1 70  ? 8.722   -2.760  34.215  1.00 68.67 70  A 1 
ATOM 537  O O     . LEU A 1 70  ? 9.948   -2.686  34.308  1.00 71.91 70  A 1 
ATOM 538  C CB    . LEU A 1 70  ? 7.945   -4.023  32.137  1.00 68.64 70  A 1 
ATOM 539  C CG    . LEU A 1 70  ? 7.174   -4.017  30.802  1.00 70.72 70  A 1 
ATOM 540  C CD1   . LEU A 1 70  ? 7.267   -5.394  30.145  1.00 69.45 70  A 1 
ATOM 541  C CD2   . LEU A 1 70  ? 5.698   -3.665  30.979  1.00 69.34 70  A 1 
ATOM 542  N N     . CYS A 1 71  ? 7.936   -2.966  35.299  1.00 79.29 71  A 1 
ATOM 543  C CA    . CYS A 1 71  ? 8.477   -3.410  36.576  1.00 78.85 71  A 1 
ATOM 544  C C     . CYS A 1 71  ? 8.831   -4.903  36.521  1.00 78.93 71  A 1 
ATOM 545  O O     . CYS A 1 71  ? 8.327   -5.637  35.672  1.00 75.97 71  A 1 
ATOM 546  C CB    . CYS A 1 71  ? 7.492   -3.092  37.699  1.00 75.77 71  A 1 
ATOM 547  S SG    . CYS A 1 71  ? 5.989   -4.111  37.599  1.00 72.77 71  A 1 
ATOM 548  N N     . ALA A 1 72  ? 9.618   -5.387  37.479  1.00 75.51 72  A 1 
ATOM 549  C CA    . ALA A 1 72  ? 10.054  -6.784  37.523  1.00 74.12 72  A 1 
ATOM 550  C C     . ALA A 1 72  ? 8.888   -7.791  37.523  1.00 74.64 72  A 1 
ATOM 551  O O     . ALA A 1 72  ? 8.973   -8.835  36.882  1.00 72.56 72  A 1 
ATOM 552  C CB    . ALA A 1 72  ? 10.938  -6.970  38.759  1.00 71.95 72  A 1 
ATOM 553  N N     . SER A 1 73  ? 7.781   -7.475  38.210  1.00 75.15 73  A 1 
ATOM 554  C CA    . SER A 1 73  ? 6.607   -8.350  38.254  1.00 74.48 73  A 1 
ATOM 555  C C     . SER A 1 73  ? 5.833   -8.379  36.935  1.00 75.14 73  A 1 
ATOM 556  O O     . SER A 1 73  ? 5.429   -9.456  36.500  1.00 73.28 73  A 1 
ATOM 557  C CB    . SER A 1 73  ? 5.678   -7.943  39.401  1.00 71.71 73  A 1 
ATOM 558  O OG    . SER A 1 73  ? 5.323   -6.574  39.315  1.00 62.77 73  A 1 
ATOM 559  N N     . CYS A 1 74  ? 5.639   -7.225  36.271  1.00 69.66 74  A 1 
ATOM 560  C CA    . CYS A 1 74  ? 4.971   -7.160  34.976  1.00 69.69 74  A 1 
ATOM 561  C C     . CYS A 1 74  ? 5.828   -7.764  33.861  1.00 69.07 74  A 1 
ATOM 562  O O     . CYS A 1 74  ? 5.303   -8.509  33.045  1.00 68.69 74  A 1 
ATOM 563  C CB    . CYS A 1 74  ? 4.581   -5.713  34.661  1.00 69.19 74  A 1 
ATOM 564  S SG    . CYS A 1 74  ? 3.250   -5.155  35.782  1.00 67.35 74  A 1 
ATOM 565  N N     . ASP A 1 75  ? 7.141   -7.520  33.867  1.00 76.84 75  A 1 
ATOM 566  C CA    . ASP A 1 75  ? 8.088   -8.146  32.948  1.00 75.34 75  A 1 
ATOM 567  C C     . ASP A 1 75  ? 8.026   -9.675  33.037  1.00 74.75 75  A 1 
ATOM 568  O O     . ASP A 1 75  ? 7.818   -10.357 32.030  1.00 73.39 75  A 1 
ATOM 569  C CB    . ASP A 1 75  ? 9.505   -7.640  33.253  1.00 74.98 75  A 1 
ATOM 570  C CG    . ASP A 1 75  ? 10.551  -8.332  32.378  1.00 72.75 75  A 1 
ATOM 571  O OD1   . ASP A 1 75  ? 10.475  -8.191  31.148  1.00 65.54 75  A 1 
ATOM 572  O OD2   . ASP A 1 75  ? 11.421  -9.046  32.912  1.00 66.56 75  A 1 
ATOM 573  N N     . ALA A 1 76  ? 8.088   -10.223 34.259  1.00 74.99 76  A 1 
ATOM 574  C CA    . ALA A 1 76  ? 7.984   -11.656 34.470  1.00 73.04 76  A 1 
ATOM 575  C C     . ALA A 1 76  ? 6.642   -12.220 33.988  1.00 73.54 76  A 1 
ATOM 576  O O     . ALA A 1 76  ? 6.617   -13.264 33.343  1.00 72.14 76  A 1 
ATOM 577  C CB    . ALA A 1 76  ? 8.223   -11.958 35.948  1.00 71.65 76  A 1 
ATOM 578  N N     . GLN A 1 77  ? 5.510   -11.546 34.244  1.00 72.54 77  A 1 
ATOM 579  C CA    . GLN A 1 77  ? 4.191   -12.016 33.818  1.00 71.84 77  A 1 
ATOM 580  C C     . GLN A 1 77  ? 3.994   -11.968 32.295  1.00 73.07 77  A 1 
ATOM 581  O O     . GLN A 1 77  ? 3.443   -12.910 31.725  1.00 70.94 77  A 1 
ATOM 582  C CB    . GLN A 1 77  ? 3.088   -11.192 34.503  1.00 69.74 77  A 1 
ATOM 583  C CG    . GLN A 1 77  ? 2.897   -11.607 35.962  1.00 64.26 77  A 1 
ATOM 584  C CD    . GLN A 1 77  ? 1.815   -10.779 36.667  1.00 59.88 77  A 1 
ATOM 585  O OE1   . GLN A 1 77  ? 1.151   -9.920  36.102  1.00 53.07 77  A 1 
ATOM 586  N NE2   . GLN A 1 77  ? 1.582   -11.032 37.932  1.00 50.96 77  A 1 
ATOM 587  N N     . ILE A 1 78  ? 4.432   -10.889 31.639  1.00 70.15 78  A 1 
ATOM 588  C CA    . ILE A 1 78  ? 4.254   -10.697 30.198  1.00 69.78 78  A 1 
ATOM 589  C C     . ILE A 1 78  ? 5.182   -11.633 29.417  1.00 69.45 78  A 1 
ATOM 590  O O     . ILE A 1 78  ? 4.735   -12.346 28.521  1.00 67.38 78  A 1 
ATOM 591  C CB    . ILE A 1 78  ? 4.451   -9.207  29.835  1.00 67.65 78  A 1 
ATOM 592  C CG1   . ILE A 1 78  ? 3.292   -8.372  30.425  1.00 64.46 78  A 1 
ATOM 593  C CG2   . ILE A 1 78  ? 4.526   -9.005  28.311  1.00 64.70 78  A 1 
ATOM 594  C CD1   . ILE A 1 78  ? 3.528   -6.854  30.388  1.00 59.36 78  A 1 
ATOM 595  N N     . HIS A 1 79  ? 6.451   -11.688 29.789  1.00 72.93 79  A 1 
ATOM 596  C CA    . HIS A 1 79  ? 7.462   -12.437 29.047  1.00 72.50 79  A 1 
ATOM 597  C C     . HIS A 1 79  ? 7.550   -13.917 29.422  1.00 70.68 79  A 1 
ATOM 598  O O     . HIS A 1 79  ? 8.143   -14.694 28.671  1.00 66.27 79  A 1 
ATOM 599  C CB    . HIS A 1 79  ? 8.806   -11.715 29.156  1.00 71.61 79  A 1 
ATOM 600  C CG    . HIS A 1 79  ? 8.777   -10.338 28.566  1.00 73.26 79  A 1 
ATOM 601  N ND1   . HIS A 1 79  ? 8.872   -9.150  29.250  1.00 65.48 79  A 1 
ATOM 602  C CD2   . HIS A 1 79  ? 8.623   -10.028 27.249  1.00 67.64 79  A 1 
ATOM 603  C CE1   . HIS A 1 79  ? 8.775   -8.149  28.369  1.00 70.10 79  A 1 
ATOM 604  N NE2   . HIS A 1 79  ? 8.621   -8.641  27.139  1.00 70.81 79  A 1 
ATOM 605  N N     . ALA A 1 80  ? 6.921   -14.352 30.510  1.00 75.08 80  A 1 
ATOM 606  C CA    . ALA A 1 80  ? 6.730   -15.778 30.791  1.00 72.73 80  A 1 
ATOM 607  C C     . ALA A 1 80  ? 5.499   -16.383 30.091  1.00 71.08 80  A 1 
ATOM 608  O O     . ALA A 1 80  ? 5.329   -17.598 30.119  1.00 65.15 80  A 1 
ATOM 609  C CB    . ALA A 1 80  ? 6.683   -16.008 32.298  1.00 70.00 80  A 1 
ATOM 610  N N     . ALA A 1 81  ? 4.641   -15.550 29.452  1.00 66.34 81  A 1 
ATOM 611  C CA    . ALA A 1 81  ? 3.374   -16.004 28.888  1.00 65.69 81  A 1 
ATOM 612  C C     . ALA A 1 81  ? 3.539   -16.991 27.725  1.00 66.77 81  A 1 
ATOM 613  O O     . ALA A 1 81  ? 2.773   -17.946 27.610  1.00 63.11 81  A 1 
ATOM 614  C CB    . ALA A 1 81  ? 2.574   -14.774 28.461  1.00 61.02 81  A 1 
ATOM 615  N N     . ASN A 1 82  ? 4.540   -16.776 26.861  1.00 60.31 82  A 1 
ATOM 616  C CA    . ASN A 1 82  ? 4.905   -17.735 25.827  1.00 61.43 82  A 1 
ATOM 617  C C     . ASN A 1 82  ? 6.364   -17.611 25.379  1.00 63.90 82  A 1 
ATOM 618  O O     . ASN A 1 82  ? 7.119   -16.716 25.763  1.00 61.02 82  A 1 
ATOM 619  C CB    . ASN A 1 82  ? 3.899   -17.658 24.666  1.00 56.40 82  A 1 
ATOM 620  C CG    . ASN A 1 82  ? 4.033   -16.422 23.793  1.00 51.08 82  A 1 
ATOM 621  O OD1   . ASN A 1 82  ? 5.082   -15.817 23.651  1.00 49.13 82  A 1 
ATOM 622  N ND2   . ASN A 1 82  ? 2.973   -16.050 23.120  1.00 51.21 82  A 1 
ATOM 623  N N     . ARG A 1 83  ? 6.775   -18.544 24.503  1.00 67.56 83  A 1 
ATOM 624  C CA    . ARG A 1 83  ? 8.155   -18.613 24.005  1.00 66.67 83  A 1 
ATOM 625  C C     . ARG A 1 83  ? 8.537   -17.445 23.081  1.00 66.00 83  A 1 
ATOM 626  O O     . ARG A 1 83  ? 9.723   -17.166 22.945  1.00 62.06 83  A 1 
ATOM 627  C CB    . ARG A 1 83  ? 8.352   -19.962 23.316  1.00 63.02 83  A 1 
ATOM 628  C CG    . ARG A 1 83  ? 9.831   -20.310 23.124  1.00 58.93 83  A 1 
ATOM 629  C CD    . ARG A 1 83  ? 9.971   -21.691 22.500  1.00 55.44 83  A 1 
ATOM 630  N NE    . ARG A 1 83  ? 11.382  -22.106 22.418  1.00 47.86 83  A 1 
ATOM 631  C CZ    . ARG A 1 83  ? 11.836  -23.217 21.875  1.00 40.93 83  A 1 
ATOM 632  N NH1   . ARG A 1 83  ? 11.041  -24.080 21.304  1.00 37.15 83  A 1 
ATOM 633  N NH2   . ARG A 1 83  ? 13.098  -23.496 21.907  1.00 37.58 83  A 1 
ATOM 634  N N     . VAL A 1 84  ? 7.579   -16.814 22.435  1.00 60.94 84  A 1 
ATOM 635  C CA    . VAL A 1 84  ? 7.832   -15.645 21.584  1.00 61.83 84  A 1 
ATOM 636  C C     . VAL A 1 84  ? 8.105   -14.427 22.461  1.00 63.62 84  A 1 
ATOM 637  O O     . VAL A 1 84  ? 9.161   -13.813 22.325  1.00 60.38 84  A 1 
ATOM 638  C CB    . VAL A 1 84  ? 6.682   -15.381 20.599  1.00 57.13 84  A 1 
ATOM 639  C CG1   . VAL A 1 84  ? 6.973   -14.170 19.712  1.00 50.16 84  A 1 
ATOM 640  C CG2   . VAL A 1 84  ? 6.453   -16.601 19.698  1.00 53.67 84  A 1 
ATOM 641  N N     . ALA A 1 85  ? 7.233   -14.165 23.439  1.00 60.37 85  A 1 
ATOM 642  C CA    . ALA A 1 85  ? 7.411   -13.089 24.405  1.00 62.12 85  A 1 
ATOM 643  C C     . ALA A 1 85  ? 8.717   -13.235 25.201  1.00 63.04 85  A 1 
ATOM 644  O O     . ALA A 1 85  ? 9.416   -12.252 25.410  1.00 66.34 85  A 1 
ATOM 645  C CB    . ALA A 1 85  ? 6.198   -13.062 25.324  1.00 63.05 85  A 1 
ATOM 646  N N     . SER A 1 86  ? 9.107   -14.463 25.572  1.00 74.09 86  A 1 
ATOM 647  C CA    . SER A 1 86  ? 10.357  -14.690 26.311  1.00 74.04 86  A 1 
ATOM 648  C C     . SER A 1 86  ? 11.628  -14.300 25.542  1.00 75.44 86  A 1 
ATOM 649  O O     . SER A 1 86  ? 12.677  -14.125 26.159  1.00 73.64 86  A 1 
ATOM 650  C CB    . SER A 1 86  ? 10.448  -16.143 26.777  1.00 72.34 86  A 1 
ATOM 651  O OG    . SER A 1 86  ? 10.688  -17.039 25.710  1.00 64.95 86  A 1 
ATOM 652  N N     . ARG A 1 87  ? 11.526  -14.170 24.200  1.00 70.30 87  A 1 
ATOM 653  C CA    . ARG A 1 87  ? 12.634  -13.770 23.327  1.00 70.70 87  A 1 
ATOM 654  C C     . ARG A 1 87  ? 12.705  -12.257 23.088  1.00 72.84 87  A 1 
ATOM 655  O O     . ARG A 1 87  ? 13.633  -11.825 22.422  1.00 68.20 87  A 1 
ATOM 656  C CB    . ARG A 1 87  ? 12.514  -14.483 21.972  1.00 66.22 87  A 1 
ATOM 657  C CG    . ARG A 1 87  ? 12.743  -15.993 22.094  1.00 62.89 87  A 1 
ATOM 658  C CD    . ARG A 1 87  ? 12.484  -16.610 20.725  1.00 61.72 87  A 1 
ATOM 659  N NE    . ARG A 1 87  ? 12.781  -18.050 20.713  1.00 52.93 87  A 1 
ATOM 660  C CZ    . ARG A 1 87  ? 12.828  -18.799 19.628  1.00 47.64 87  A 1 
ATOM 661  N NH1   . ARG A 1 87  ? 12.519  -18.306 18.463  1.00 43.87 87  A 1 
ATOM 662  N NH2   . ARG A 1 87  ? 13.195  -20.036 19.701  1.00 43.19 87  A 1 
ATOM 663  N N     . HIS A 1 88  ? 11.747  -11.493 23.590  1.00 65.69 88  A 1 
ATOM 664  C CA    . HIS A 1 88  ? 11.787  -10.045 23.465  1.00 68.25 88  A 1 
ATOM 665  C C     . HIS A 1 88  ? 13.048  -9.494  24.119  1.00 68.63 88  A 1 
ATOM 666  O O     . HIS A 1 88  ? 13.374  -9.836  25.259  1.00 67.72 88  A 1 
ATOM 667  C CB    . HIS A 1 88  ? 10.540  -9.402  24.076  1.00 65.80 88  A 1 
ATOM 668  C CG    . HIS A 1 88  ? 9.262   -9.643  23.309  1.00 64.17 88  A 1 
ATOM 669  N ND1   . HIS A 1 88  ? 8.019   -9.158  23.665  1.00 58.60 88  A 1 
ATOM 670  C CD2   . HIS A 1 88  ? 9.086   -10.340 22.142  1.00 60.11 88  A 1 
ATOM 671  C CE1   . HIS A 1 88  ? 7.132   -9.541  22.737  1.00 60.14 88  A 1 
ATOM 672  N NE2   . HIS A 1 88  ? 7.743   -10.266 21.790  1.00 61.90 88  A 1 
ATOM 673  N N     . GLU A 1 89  ? 13.774  -8.644  23.389  1.00 75.73 89  A 1 
ATOM 674  C CA    . GLU A 1 89  ? 14.944  -7.980  23.928  1.00 76.65 89  A 1 
ATOM 675  C C     . GLU A 1 89  ? 14.521  -6.972  24.997  1.00 77.80 89  A 1 
ATOM 676  O O     . GLU A 1 89  ? 13.649  -6.129  24.761  1.00 73.35 89  A 1 
ATOM 677  C CB    . GLU A 1 89  ? 15.755  -7.315  22.815  1.00 72.51 89  A 1 
ATOM 678  C CG    . GLU A 1 89  ? 17.164  -6.932  23.300  1.00 62.23 89  A 1 
ATOM 679  C CD    . GLU A 1 89  ? 17.904  -5.996  22.336  1.00 57.68 89  A 1 
ATOM 680  O OE1   . GLU A 1 89  ? 18.889  -5.369  22.787  1.00 50.25 89  A 1 
ATOM 681  O OE2   . GLU A 1 89  ? 17.423  -5.776  21.214  1.00 50.07 89  A 1 
ATOM 682  N N     . ARG A 1 90  ? 15.125  -7.070  26.167  1.00 68.91 90  A 1 
ATOM 683  C CA    . ARG A 1 90  ? 14.848  -6.195  27.305  1.00 67.31 90  A 1 
ATOM 684  C C     . ARG A 1 90  ? 16.123  -5.516  27.771  1.00 65.47 90  A 1 
ATOM 685  O O     . ARG A 1 90  ? 17.125  -6.171  28.013  1.00 63.95 90  A 1 
ATOM 686  C CB    . ARG A 1 90  ? 14.200  -7.009  28.437  1.00 67.04 90  A 1 
ATOM 687  C CG    . ARG A 1 90  ? 12.749  -7.383  28.100  1.00 68.47 90  A 1 
ATOM 688  C CD    . ARG A 1 90  ? 12.233  -8.507  28.993  1.00 69.06 90  A 1 
ATOM 689  N NE    . ARG A 1 90  ? 12.618  -9.813  28.460  1.00 66.92 90  A 1 
ATOM 690  C CZ    . ARG A 1 90  ? 12.418  -10.975 29.068  1.00 65.12 90  A 1 
ATOM 691  N NH1   . ARG A 1 90  ? 11.943  -11.037 30.282  1.00 57.23 90  A 1 
ATOM 692  N NH2   . ARG A 1 90  ? 12.684  -12.086 28.450  1.00 65.14 90  A 1 
ATOM 693  N N     . VAL A 1 91  ? 16.059  -4.201  27.926  1.00 70.34 91  A 1 
ATOM 694  C CA    . VAL A 1 91  ? 17.165  -3.389  28.426  1.00 70.85 91  A 1 
ATOM 695  C C     . VAL A 1 91  ? 16.932  -3.105  29.906  1.00 71.41 91  A 1 
ATOM 696  O O     . VAL A 1 91  ? 15.859  -2.644  30.286  1.00 71.10 91  A 1 
ATOM 697  C CB    . VAL A 1 91  ? 17.322  -2.098  27.615  1.00 68.45 91  A 1 
ATOM 698  C CG1   . VAL A 1 91  ? 18.551  -1.308  28.067  1.00 58.90 91  A 1 
ATOM 699  C CG2   . VAL A 1 91  ? 17.483  -2.397  26.121  1.00 61.39 91  A 1 
ATOM 700  N N     . LEU A 1 92  ? 17.930  -3.389  30.758  1.00 72.04 92  A 1 
ATOM 701  C CA    . LEU A 1 92  ? 17.866  -3.033  32.178  1.00 71.00 92  A 1 
ATOM 702  C C     . LEU A 1 92  ? 17.978  -1.525  32.354  1.00 69.77 92  A 1 
ATOM 703  O O     . LEU A 1 92  ? 18.925  -0.897  31.889  1.00 67.88 92  A 1 
ATOM 704  C CB    . LEU A 1 92  ? 18.977  -3.765  32.950  1.00 68.32 92  A 1 
ATOM 705  C CG    . LEU A 1 92  ? 18.555  -5.164  33.428  1.00 62.35 92  A 1 
ATOM 706  C CD1   . LEU A 1 92  ? 19.766  -6.041  33.701  1.00 56.05 92  A 1 
ATOM 707  C CD2   . LEU A 1 92  ? 17.724  -5.076  34.716  1.00 57.65 92  A 1 
ATOM 708  N N     . LEU A 1 93  ? 17.019  -0.949  33.088  1.00 66.33 93  A 1 
ATOM 709  C CA    . LEU A 1 93  ? 16.998  0.450   33.467  1.00 63.75 93  A 1 
ATOM 710  C C     . LEU A 1 93  ? 17.856  0.613   34.723  1.00 62.00 93  A 1 
ATOM 711  O O     . LEU A 1 93  ? 17.353  0.531   35.847  1.00 59.69 93  A 1 
ATOM 712  C CB    . LEU A 1 93  ? 15.541  0.904   33.671  1.00 61.93 93  A 1 
ATOM 713  C CG    . LEU A 1 93  ? 14.579  0.561   32.524  1.00 59.12 93  A 1 
ATOM 714  C CD1   . LEU A 1 93  ? 13.190  1.141   32.820  1.00 56.33 93  A 1 
ATOM 715  C CD2   . LEU A 1 93  ? 15.052  1.047   31.166  1.00 58.43 93  A 1 
ATOM 716  N N     . SER A 1 94  ? 19.158  0.785   34.518  1.00 60.13 94  A 1 
ATOM 717  C CA    . SER A 1 94  ? 20.084  0.886   35.638  1.00 58.30 94  A 1 
ATOM 718  C C     . SER A 1 94  ? 19.792  2.098   36.522  1.00 55.47 94  A 1 
ATOM 719  O O     . SER A 1 94  ? 19.356  3.138   36.044  1.00 54.08 94  A 1 
ATOM 720  C CB    . SER A 1 94  ? 21.537  0.889   35.148  1.00 55.08 94  A 1 
ATOM 721  O OG    . SER A 1 94  ? 21.884  2.111   34.550  1.00 49.67 94  A 1 
ATOM 722  N N     . GLU A 1 95  ? 20.063  1.982   37.812  1.00 60.08 95  A 1 
ATOM 723  C CA    . GLU A 1 95  ? 19.766  3.052   38.774  1.00 58.43 95  A 1 
ATOM 724  C C     . GLU A 1 95  ? 20.519  4.347   38.476  1.00 55.20 95  A 1 
ATOM 725  O O     . GLU A 1 95  ? 20.019  5.423   38.786  1.00 51.80 95  A 1 
ATOM 726  C CB    . GLU A 1 95  ? 20.051  2.600   40.203  1.00 54.50 95  A 1 
ATOM 727  C CG    . GLU A 1 95  ? 19.207  1.380   40.581  1.00 50.29 95  A 1 
ATOM 728  C CD    . GLU A 1 95  ? 18.956  1.298   42.075  1.00 45.35 95  A 1 
ATOM 729  O OE1   . GLU A 1 95  ? 17.754  1.120   42.401  1.00 40.73 95  A 1 
ATOM 730  O OE2   . GLU A 1 95  ? 19.915  1.448   42.855  1.00 41.84 95  A 1 
ATOM 731  N N     . ALA A 1 96  ? 21.668  4.248   37.809  1.00 54.90 96  A 1 
ATOM 732  C CA    . ALA A 1 96  ? 22.424  5.415   37.370  1.00 52.55 96  A 1 
ATOM 733  C C     . ALA A 1 96  ? 21.588  6.357   36.483  1.00 50.22 96  A 1 
ATOM 734  O O     . ALA A 1 96  ? 21.738  7.570   36.576  1.00 49.78 96  A 1 
ATOM 735  C CB    . ALA A 1 96  ? 23.667  4.924   36.637  1.00 50.80 96  A 1 
ATOM 736  N N     . TYR A 1 97  ? 20.688  5.813   35.686  1.00 47.33 97  A 1 
ATOM 737  C CA    . TYR A 1 97  ? 19.818  6.620   34.832  1.00 46.19 97  A 1 
ATOM 738  C C     . TYR A 1 97  ? 18.668  7.278   35.594  1.00 44.23 97  A 1 
ATOM 739  O O     . TYR A 1 97  ? 18.192  8.328   35.174  1.00 43.79 97  A 1 
ATOM 740  C CB    . TYR A 1 97  ? 19.292  5.756   33.681  1.00 44.28 97  A 1 
ATOM 741  C CG    . TYR A 1 97  ? 20.369  5.254   32.756  1.00 43.38 97  A 1 
ATOM 742  C CD1   . TYR A 1 97  ? 21.132  6.159   31.984  1.00 40.80 97  A 1 
ATOM 743  C CD2   . TYR A 1 97  ? 20.616  3.876   32.632  1.00 40.47 97  A 1 
ATOM 744  C CE1   . TYR A 1 97  ? 22.114  5.690   31.093  1.00 35.36 97  A 1 
ATOM 745  C CE2   . TYR A 1 97  ? 21.595  3.399   31.754  1.00 35.90 97  A 1 
ATOM 746  C CZ    . TYR A 1 97  ? 22.345  4.311   30.972  1.00 33.84 97  A 1 
ATOM 747  O OH    . TYR A 1 97  ? 23.287  3.845   30.089  1.00 30.77 97  A 1 
ATOM 748  N N     . LYS A 1 98  ? 18.239  6.726   36.729  1.00 50.53 98  A 1 
ATOM 749  C CA    . LYS A 1 98  ? 17.191  7.326   37.576  1.00 49.77 98  A 1 
ATOM 750  C C     . LYS A 1 98  ? 17.639  8.657   38.189  1.00 47.36 98  A 1 
ATOM 751  O O     . LYS A 1 98  ? 16.808  9.516   38.440  1.00 44.39 98  A 1 
ATOM 752  C CB    . LYS A 1 98  ? 16.782  6.369   38.710  1.00 47.93 98  A 1 
ATOM 753  C CG    . LYS A 1 98  ? 16.236  5.009   38.257  1.00 45.56 98  A 1 
ATOM 754  C CD    . LYS A 1 98  ? 15.927  4.166   39.491  1.00 43.41 98  A 1 
ATOM 755  C CE    . LYS A 1 98  ? 15.496  2.746   39.149  1.00 39.44 98  A 1 
ATOM 756  N NZ    . LYS A 1 98  ? 15.531  1.871   40.356  1.00 34.91 98  A 1 
ATOM 757  N N     . HIS A 1 99  ? 18.930  8.791   38.416  1.00 49.79 99  A 1 
ATOM 758  C CA    . HIS A 1 99  ? 19.529  10.005  38.987  1.00 49.38 99  A 1 
ATOM 759  C C     . HIS A 1 99  ? 20.097  10.959  37.928  1.00 45.02 99  A 1 
ATOM 760  O O     . HIS A 1 99  ? 20.544  12.055  38.269  1.00 42.15 99  A 1 
ATOM 761  C CB    . HIS A 1 99  ? 20.608  9.597   39.989  1.00 47.01 99  A 1 
ATOM 762  C CG    . HIS A 1 99  ? 20.068  8.805   41.129  1.00 45.31 99  A 1 
ATOM 763  N ND1   . HIS A 1 99  ? 19.244  9.264   42.137  1.00 41.46 99  A 1 
ATOM 764  C CD2   . HIS A 1 99  ? 20.276  7.476   41.377  1.00 42.05 99  A 1 
ATOM 765  C CE1   . HIS A 1 99  ? 18.980  8.245   42.959  1.00 39.07 99  A 1 
ATOM 766  N NE2   . HIS A 1 99  ? 19.587  7.134   42.531  1.00 39.98 99  A 1 
ATOM 767  N N     . ALA A 1 100 ? 20.102  10.546  36.646  1.00 45.03 100 A 1 
ATOM 768  C CA    . ALA A 1 100 ? 20.605  11.407  35.591  1.00 44.78 100 A 1 
ATOM 769  C C     . ALA A 1 100 ? 19.604  12.552  35.320  1.00 42.03 100 A 1 
ATOM 770  O O     . ALA A 1 100 ? 18.400  12.299  35.253  1.00 42.13 100 A 1 
ATOM 771  C CB    . ALA A 1 100 ? 20.906  10.577  34.350  1.00 42.97 100 A 1 
ATOM 772  N N     . PRO A 1 101 ? 20.078  13.791  35.144  1.00 38.10 101 A 1 
ATOM 773  C CA    . PRO A 1 101 ? 19.196  14.908  34.864  1.00 39.26 101 A 1 
ATOM 774  C C     . PRO A 1 101 ? 18.427  14.665  33.562  1.00 39.79 101 A 1 
ATOM 775  O O     . PRO A 1 101 ? 19.007  14.255  32.554  1.00 40.55 101 A 1 
ATOM 776  C CB    . PRO A 1 101 ? 20.093  16.147  34.805  1.00 38.14 101 A 1 
ATOM 777  C CG    . PRO A 1 101 ? 21.459  15.581  34.436  1.00 38.61 101 A 1 
ATOM 778  C CD    . PRO A 1 101 ? 21.461  14.207  35.113  1.00 46.06 101 A 1 
ATOM 779  N N     . VAL A 1 102 ? 17.122  14.931  33.606  1.00 35.78 102 A 1 
ATOM 780  C CA    . VAL A 1 102 ? 16.272  14.894  32.422  1.00 36.90 102 A 1 
ATOM 781  C C     . VAL A 1 102 ? 16.707  16.018  31.482  1.00 35.68 102 A 1 
ATOM 782  O O     . VAL A 1 102 ? 16.618  17.193  31.827  1.00 36.06 102 A 1 
ATOM 783  C CB    . VAL A 1 102 ? 14.790  15.027  32.791  1.00 36.09 102 A 1 
ATOM 784  C CG1   . VAL A 1 102 ? 13.942  15.024  31.524  1.00 34.62 102 A 1 
ATOM 785  C CG2   . VAL A 1 102 ? 14.335  13.873  33.688  1.00 39.24 102 A 1 
ATOM 786  N N     . MET A 1 103 ? 17.191  15.648  30.305  1.00 40.17 103 A 1 
ATOM 787  C CA    . MET A 1 103 ? 17.676  16.586  29.289  1.00 42.51 103 A 1 
ATOM 788  C C     . MET A 1 103 ? 16.767  16.648  28.066  1.00 42.93 103 A 1 
ATOM 789  O O     . MET A 1 103 ? 16.738  17.669  27.377  1.00 42.36 103 A 1 
ATOM 790  C CB    . MET A 1 103 ? 19.090  16.183  28.864  1.00 40.86 103 A 1 
ATOM 791  C CG    . MET A 1 103 ? 20.142  16.406  29.953  1.00 37.36 103 A 1 
ATOM 792  S SD    . MET A 1 103 ? 20.523  18.144  30.318  1.00 33.79 103 A 1 
ATOM 793  C CE    . MET A 1 103 ? 21.342  18.632  28.784  1.00 30.27 103 A 1 
ATOM 794  N N     . LEU A 1 104 ? 16.068  15.563  27.782  1.00 38.15 104 A 1 
ATOM 795  C CA    . LEU A 1 104 ? 15.242  15.424  26.588  1.00 39.32 104 A 1 
ATOM 796  C C     . LEU A 1 104 ? 13.858  14.898  26.966  1.00 38.10 104 A 1 
ATOM 797  O O     . LEU A 1 104 ? 13.750  13.878  27.642  1.00 37.46 104 A 1 
ATOM 798  C CB    . LEU A 1 104 ? 15.935  14.477  25.586  1.00 38.15 104 A 1 
ATOM 799  C CG    . LEU A 1 104 ? 17.221  15.047  24.955  1.00 35.71 104 A 1 
ATOM 800  C CD1   . LEU A 1 104 ? 18.003  13.946  24.247  1.00 34.21 104 A 1 
ATOM 801  C CD2   . LEU A 1 104 ? 16.910  16.136  23.934  1.00 37.27 104 A 1 
ATOM 802  N N     . ASP A 1 105 ? 12.818  15.574  26.481  1.00 42.48 105 A 1 
ATOM 803  C CA    . ASP A 1 105 ? 11.447  15.081  26.554  1.00 43.90 105 A 1 
ATOM 804  C C     . ASP A 1 105 ? 11.063  14.477  25.198  1.00 42.16 105 A 1 
ATOM 805  O O     . ASP A 1 105 ? 11.078  15.163  24.169  1.00 42.89 105 A 1 
ATOM 806  C CB    . ASP A 1 105 ? 10.510  16.206  27.002  1.00 43.35 105 A 1 
ATOM 807  C CG    . ASP A 1 105 ? 9.082   15.721  27.285  1.00 40.50 105 A 1 
ATOM 808  O OD1   . ASP A 1 105 ? 8.903   14.491  27.423  1.00 39.75 105 A 1 
ATOM 809  O OD2   . ASP A 1 105 ? 8.185   16.586  27.338  1.00 38.92 105 A 1 
ATOM 810  N N     . CYS A 1 106 ? 10.768  13.184  25.188  1.00 44.33 106 A 1 
ATOM 811  C CA    . CYS A 1 106 ? 10.277  12.488  24.013  1.00 45.69 106 A 1 
ATOM 812  C C     . CYS A 1 106 ? 8.742   12.456  24.055  1.00 43.90 106 A 1 
ATOM 813  O O     . CYS A 1 106 ? 8.139   11.638  24.744  1.00 43.68 106 A 1 
ATOM 814  C CB    . CYS A 1 106 ? 10.892  11.089  23.931  1.00 45.27 106 A 1 
ATOM 815  S SG    . CYS A 1 106 ? 10.278  10.271  22.429  1.00 40.47 106 A 1 
ATOM 816  N N     . HIS A 1 107 ? 8.113   13.318  23.272  1.00 36.95 107 A 1 
ATOM 817  C CA    . HIS A 1 107 ? 6.654   13.372  23.197  1.00 36.73 107 A 1 
ATOM 818  C C     . HIS A 1 107 ? 6.010   12.086  22.668  1.00 34.34 107 A 1 
ATOM 819  O O     . HIS A 1 107 ? 4.873   11.778  23.037  1.00 33.59 107 A 1 
ATOM 820  C CB    . HIS A 1 107 ? 6.234   14.560  22.328  1.00 35.87 107 A 1 
ATOM 821  C CG    . HIS A 1 107 ? 6.253   15.866  23.056  1.00 34.45 107 A 1 
ATOM 822  N ND1   . HIS A 1 107 ? 5.568   16.158  24.215  1.00 32.84 107 A 1 
ATOM 823  C CD2   . HIS A 1 107 ? 6.894   17.015  22.682  1.00 32.13 107 A 1 
ATOM 824  C CE1   . HIS A 1 107 ? 5.814   17.439  24.528  1.00 30.15 107 A 1 
ATOM 825  N NE2   . HIS A 1 107 ? 6.601   18.005  23.618  1.00 29.60 107 A 1 
ATOM 826  N N     . ALA A 1 108 ? 6.697   11.348  21.811  1.00 45.51 108 A 1 
ATOM 827  C CA    . ALA A 1 108 ? 6.180   10.102  21.261  1.00 45.59 108 A 1 
ATOM 828  C C     . ALA A 1 108 ? 6.036   9.017   22.326  1.00 44.92 108 A 1 
ATOM 829  O O     . ALA A 1 108 ? 5.003   8.355   22.393  1.00 43.76 108 A 1 
ATOM 830  C CB    . ALA A 1 108 ? 7.086   9.658   20.119  1.00 43.58 108 A 1 
ATOM 831  N N     . ASP A 1 109 ? 7.024   8.892   23.213  1.00 38.15 109 A 1 
ATOM 832  C CA    . ASP A 1 109 ? 6.985   7.932   24.315  1.00 37.62 109 A 1 
ATOM 833  C C     . ASP A 1 109 ? 6.324   8.506   25.580  1.00 35.74 109 A 1 
ATOM 834  O O     . ASP A 1 109 ? 6.136   7.771   26.540  1.00 34.67 109 A 1 
ATOM 835  C CB    . ASP A 1 109 ? 8.396   7.410   24.598  1.00 36.91 109 A 1 
ATOM 836  C CG    . ASP A 1 109 ? 8.953   6.611   23.422  1.00 34.55 109 A 1 
ATOM 837  O OD1   . ASP A 1 109 ? 8.168   5.900   22.765  1.00 36.60 109 A 1 
ATOM 838  O OD2   . ASP A 1 109 ? 10.177  6.716   23.201  1.00 37.49 109 A 1 
ATOM 839  N N     . ALA A 1 110 ? 5.965   9.782   25.581  1.00 37.86 110 A 1 
ATOM 840  C CA    . ALA A 1 110 ? 5.549   10.517  26.772  1.00 36.99 110 A 1 
ATOM 841  C C     . ALA A 1 110 ? 6.538   10.307  27.938  1.00 36.53 110 A 1 
ATOM 842  O O     . ALA A 1 110 ? 6.148   9.964   29.050  1.00 35.08 110 A 1 
ATOM 843  C CB    . ALA A 1 110 ? 4.086   10.194  27.107  1.00 34.93 110 A 1 
ATOM 844  N N     . ALA A 1 111 ? 7.829   10.430  27.638  1.00 33.54 111 A 1 
ATOM 845  C CA    . ALA A 1 111 ? 8.902   10.148  28.572  1.00 34.22 111 A 1 
ATOM 846  C C     . ALA A 1 111 ? 9.950   11.261  28.570  1.00 33.02 111 A 1 
ATOM 847  O O     . ALA A 1 111 ? 10.516  11.601  27.537  1.00 33.22 111 A 1 
ATOM 848  C CB    . ALA A 1 111 ? 9.535   8.800   28.231  1.00 33.90 111 A 1 
ATOM 849  N N     . ALA A 1 112 ? 10.229  11.769  29.767  1.00 39.56 112 A 1 
ATOM 850  C CA    . ALA A 1 112 ? 11.365  12.618  30.035  1.00 40.30 112 A 1 
ATOM 851  C C     . ALA A 1 112 ? 12.593  11.724  30.294  1.00 39.86 112 A 1 
ATOM 852  O O     . ALA A 1 112 ? 12.640  10.987  31.273  1.00 40.81 112 A 1 
ATOM 853  C CB    . ALA A 1 112 ? 10.993  13.526  31.207  1.00 40.79 112 A 1 
ATOM 854  N N     . LEU A 1 113 ? 13.556  11.762  29.371  1.00 37.02 113 A 1 
ATOM 855  C CA    . LEU A 1 113 ? 14.727  10.891  29.381  1.00 37.57 113 A 1 
ATOM 856  C C     . LEU A 1 113 ? 16.014  11.708  29.532  1.00 35.86 113 A 1 
ATOM 857  O O     . LEU A 1 113 ? 16.146  12.821  29.014  1.00 35.22 113 A 1 
ATOM 858  C CB    . LEU A 1 113 ? 14.747  10.031  28.107  1.00 36.54 113 A 1 
ATOM 859  C CG    . LEU A 1 113 ? 13.517  9.131   27.892  1.00 34.46 113 A 1 
ATOM 860  C CD1   . LEU A 1 113 ? 13.634  8.380   26.566  1.00 36.28 113 A 1 
ATOM 861  C CD2   . LEU A 1 113 ? 13.348  8.101   29.011  1.00 38.52 113 A 1 
ATOM 862  N N     . CYS A 1 114 ? 17.000  11.134  30.240  1.00 40.47 114 A 1 
ATOM 863  C CA    . CYS A 1 114 ? 18.346  11.681  30.181  1.00 41.49 114 A 1 
ATOM 864  C C     . CYS A 1 114 ? 19.012  11.323  28.847  1.00 39.64 114 A 1 
ATOM 865  O O     . CYS A 1 114 ? 18.711  10.286  28.258  1.00 41.74 114 A 1 
ATOM 866  C CB    . CYS A 1 114 ? 19.169  11.242  31.393  1.00 42.63 114 A 1 
ATOM 867  S SG    . CYS A 1 114 ? 19.574  9.466   31.330  1.00 40.72 114 A 1 
ATOM 868  N N     . ALA A 1 115 ? 19.948  12.147  28.367  1.00 40.94 115 A 1 
ATOM 869  C CA    . ALA A 1 115 ? 20.549  11.980  27.048  1.00 41.85 115 A 1 
ATOM 870  C C     . ALA A 1 115 ? 21.214  10.601  26.833  1.00 40.43 115 A 1 
ATOM 871  O O     . ALA A 1 115 ? 21.119  10.037  25.740  1.00 40.76 115 A 1 
ATOM 872  C CB    . ALA A 1 115 ? 21.559  13.105  26.840  1.00 41.49 115 A 1 
ATOM 873  N N     . ALA A 1 116 ? 21.851  10.043  27.861  1.00 46.55 116 A 1 
ATOM 874  C CA    . ALA A 1 116 ? 22.504  8.742   27.773  1.00 47.12 116 A 1 
ATOM 875  C C     . ALA A 1 116 ? 21.495  7.581   27.680  1.00 46.32 116 A 1 
ATOM 876  O O     . ALA A 1 116 ? 21.698  6.632   26.930  1.00 46.14 116 A 1 
ATOM 877  C CB    . ALA A 1 116 ? 23.426  8.573   28.975  1.00 46.48 116 A 1 
ATOM 878  N N     . TYR A 1 117 ? 20.388  7.673   28.421  1.00 39.36 117 A 1 
ATOM 879  C CA    . TYR A 1 117 ? 19.318  6.685   28.399  1.00 40.86 117 A 1 
ATOM 880  C C     . TYR A 1 117 ? 18.510  6.766   27.104  1.00 40.88 117 A 1 
ATOM 881  O O     . TYR A 1 117 ? 18.195  5.743   26.493  1.00 40.09 117 A 1 
ATOM 882  C CB    . TYR A 1 117 ? 18.431  6.950   29.604  1.00 39.01 117 A 1 
ATOM 883  C CG    . TYR A 1 117 ? 17.371  5.905   29.805  1.00 37.43 117 A 1 
ATOM 884  C CD1   . TYR A 1 117 ? 16.120  6.036   29.187  1.00 37.06 117 A 1 
ATOM 885  C CD2   . TYR A 1 117 ? 17.622  4.828   30.666  1.00 38.45 117 A 1 
ATOM 886  C CE1   . TYR A 1 117 ? 15.104  5.139   29.493  1.00 35.34 117 A 1 
ATOM 887  C CE2   . TYR A 1 117 ? 16.608  3.941   30.983  1.00 34.96 117 A 1 
ATOM 888  C CZ    . TYR A 1 117 ? 15.337  4.116   30.422  1.00 33.40 117 A 1 
ATOM 889  O OH    . TYR A 1 117 ? 14.309  3.351   30.847  1.00 31.61 117 A 1 
ATOM 890  N N     . GLU A 1 118 ? 18.228  7.976   26.677  1.00 46.98 118 A 1 
ATOM 891  C CA    . GLU A 1 118 ? 17.600  8.294   25.414  1.00 47.12 118 A 1 
ATOM 892  C C     . GLU A 1 118 ? 18.371  7.655   24.261  1.00 46.40 118 A 1 
ATOM 893  O O     . GLU A 1 118 ? 17.783  6.907   23.474  1.00 45.46 118 A 1 
ATOM 894  C CB    . GLU A 1 118 ? 17.553  9.827   25.328  1.00 44.58 118 A 1 
ATOM 895  C CG    . GLU A 1 118 ? 16.608  10.353  24.264  1.00 40.15 118 A 1 
ATOM 896  C CD    . GLU A 1 118 ? 17.141  10.193  22.849  1.00 38.38 118 A 1 
ATOM 897  O OE1   . GLU A 1 118 ? 16.363  9.727   22.008  1.00 35.61 118 A 1 
ATOM 898  O OE2   . GLU A 1 118 ? 18.308  10.526  22.558  1.00 36.17 118 A 1 
ATOM 899  N N     . ALA A 1 119 ? 19.685  7.818   24.216  1.00 48.55 119 A 1 
ATOM 900  C CA    . ALA A 1 119 ? 20.531  7.169   23.235  1.00 48.14 119 A 1 
ATOM 901  C C     . ALA A 1 119 ? 20.394  5.641   23.271  1.00 46.37 119 A 1 
ATOM 902  O O     . ALA A 1 119 ? 20.238  5.028   22.223  1.00 45.84 119 A 1 
ATOM 903  C CB    . ALA A 1 119 ? 21.980  7.622   23.442  1.00 47.33 119 A 1 
ATOM 904  N N     . GLN A 1 120 ? 20.381  5.009   24.442  1.00 45.23 120 A 1 
ATOM 905  C CA    . GLN A 1 120 ? 20.271  3.551   24.558  1.00 45.11 120 A 1 
ATOM 906  C C     . GLN A 1 120 ? 18.909  3.002   24.110  1.00 43.08 120 A 1 
ATOM 907  O O     . GLN A 1 120 ? 18.847  1.945   23.494  1.00 41.82 120 A 1 
ATOM 908  C CB    . GLN A 1 120 ? 20.578  3.123   26.000  1.00 44.65 120 A 1 
ATOM 909  C CG    . GLN A 1 120 ? 21.794  2.210   26.051  1.00 41.87 120 A 1 
ATOM 910  C CD    . GLN A 1 120 ? 22.165  1.760   27.466  1.00 38.02 120 A 1 
ATOM 911  O OE1   . GLN A 1 120 ? 21.562  2.127   28.459  1.00 37.33 120 A 1 
ATOM 912  N NE2   . GLN A 1 120 ? 23.177  0.940   27.597  1.00 34.81 120 A 1 
ATOM 913  N N     . VAL A 1 121 ? 17.823  3.708   24.424  1.00 45.61 121 A 1 
ATOM 914  C CA    . VAL A 1 121 ? 16.458  3.271   24.100  1.00 44.42 121 A 1 
ATOM 915  C C     . VAL A 1 121 ? 16.102  3.585   22.647  1.00 41.44 121 A 1 
ATOM 916  O O     . VAL A 1 121 ? 15.586  2.722   21.940  1.00 40.65 121 A 1 
ATOM 917  C CB    . VAL A 1 121 ? 15.449  3.897   25.088  1.00 43.60 121 A 1 
ATOM 918  C CG1   . VAL A 1 121 ? 14.010  3.569   24.713  1.00 42.95 121 A 1 
ATOM 919  C CG2   . VAL A 1 121 ? 15.692  3.353   26.503  1.00 48.09 121 A 1 
ATOM 920  N N     . HIS A 1 122 ? 16.410  4.791   22.175  1.00 43.82 122 A 1 
ATOM 921  C CA    . HIS A 1 122 ? 16.038  5.242   20.834  1.00 43.49 122 A 1 
ATOM 922  C C     . HIS A 1 122 ? 17.017  4.795   19.745  1.00 40.00 122 A 1 
ATOM 923  O O     . HIS A 1 122 ? 16.588  4.538   18.627  1.00 39.08 122 A 1 
ATOM 924  C CB    . HIS A 1 122 ? 15.845  6.761   20.821  1.00 42.93 122 A 1 
ATOM 925  C CG    . HIS A 1 122 ? 14.612  7.224   21.535  1.00 42.29 122 A 1 
ATOM 926  N ND1   . HIS A 1 122 ? 13.320  7.160   21.063  1.00 42.32 122 A 1 
ATOM 927  C CD2   . HIS A 1 122 ? 14.552  7.846   22.746  1.00 40.99 122 A 1 
ATOM 928  C CE1   . HIS A 1 122 ? 12.507  7.728   21.975  1.00 41.68 122 A 1 
ATOM 929  N NE2   . HIS A 1 122 ? 13.211  8.158   23.014  1.00 40.48 122 A 1 
ATOM 930  N N     . TYR A 1 123 ? 18.312  4.652   20.047  1.00 42.75 123 A 1 
ATOM 931  C CA    . TYR A 1 123 ? 19.270  4.173   19.038  1.00 42.31 123 A 1 
ATOM 932  C C     . TYR A 1 123 ? 19.008  2.721   18.621  1.00 40.42 123 A 1 
ATOM 933  O O     . TYR A 1 123 ? 19.315  2.324   17.497  1.00 38.58 123 A 1 
ATOM 934  C CB    . TYR A 1 123 ? 20.693  4.327   19.582  1.00 40.22 123 A 1 
ATOM 935  C CG    . TYR A 1 123 ? 21.774  4.319   18.530  1.00 38.30 123 A 1 
ATOM 936  C CD1   . TYR A 1 123 ? 22.429  3.135   18.157  1.00 35.14 123 A 1 
ATOM 937  C CD2   . TYR A 1 123 ? 22.145  5.531   17.912  1.00 34.90 123 A 1 
ATOM 938  C CE1   . TYR A 1 123 ? 23.433  3.150   17.183  1.00 29.51 123 A 1 
ATOM 939  C CE2   . TYR A 1 123 ? 23.144  5.566   16.943  1.00 29.94 123 A 1 
ATOM 940  C CZ    . TYR A 1 123 ? 23.796  4.371   16.577  1.00 29.68 123 A 1 
ATOM 941  O OH    . TYR A 1 123 ? 24.789  4.403   15.621  1.00 28.01 123 A 1 
ATOM 942  N N     . ALA A 1 124 ? 18.408  1.944   19.502  1.00 40.51 124 A 1 
ATOM 943  C CA    . ALA A 1 124 ? 18.119  0.547   19.254  1.00 39.38 124 A 1 
ATOM 944  C C     . ALA A 1 124 ? 16.977  0.293   18.259  1.00 37.39 124 A 1 
ATOM 945  O O     . ALA A 1 124 ? 16.911  -0.786  17.670  1.00 35.52 124 A 1 
ATOM 946  C CB    . ALA A 1 124 ? 17.785  -0.054  20.600  1.00 37.18 124 A 1 
ATOM 947  N N     . ASN A 1 125 ? 16.076  1.248   18.093  1.00 37.06 125 A 1 
ATOM 948  C CA    . ASN A 1 125 ? 14.927  1.108   17.218  1.00 35.55 125 A 1 
ATOM 949  C C     . ASN A 1 125 ? 14.899  2.277   16.230  1.00 33.95 125 A 1 
ATOM 950  O O     . ASN A 1 125 ? 14.566  3.398   16.596  1.00 32.12 125 A 1 
ATOM 951  C CB    . ASN A 1 125 ? 13.665  0.983   18.084  1.00 34.23 125 A 1 
ATOM 952  C CG    . ASN A 1 125 ? 12.461  0.486   17.305  1.00 30.86 125 A 1 
ATOM 953  O OD1   . ASN A 1 125 ? 12.470  0.331   16.098  1.00 30.37 125 A 1 
ATOM 954  N ND2   . ASN A 1 125 ? 11.377  0.220   18.000  1.00 31.28 125 A 1 
ATOM 955  N N     . LEU A 1 126 ? 15.210  2.004   14.979  1.00 42.76 126 A 1 
ATOM 956  C CA    . LEU A 1 126 ? 15.276  3.013   13.916  1.00 43.40 126 A 1 
ATOM 957  C C     . LEU A 1 126 ? 13.993  3.860   13.796  1.00 42.70 126 A 1 
ATOM 958  O O     . LEU A 1 126 ? 14.071  5.042   13.472  1.00 40.13 126 A 1 
ATOM 959  C CB    . LEU A 1 126 ? 15.574  2.300   12.584  1.00 40.06 126 A 1 
ATOM 960  C CG    . LEU A 1 126 ? 17.091  2.179   12.327  1.00 36.03 126 A 1 
ATOM 961  C CD1   . LEU A 1 126 ? 17.412  0.890   11.594  1.00 31.40 126 A 1 
ATOM 962  C CD2   . LEU A 1 126 ? 17.591  3.349   11.491  1.00 32.80 126 A 1 
ATOM 963  N N     . LEU A 1 127 ? 12.834  3.285   14.130  1.00 35.98 127 A 1 
ATOM 964  C CA    . LEU A 1 127 ? 11.572  4.034   14.181  1.00 36.81 127 A 1 
ATOM 965  C C     . LEU A 1 127 ? 11.581  5.142   15.249  1.00 37.03 127 A 1 
ATOM 966  O O     . LEU A 1 127 ? 10.978  6.194   15.055  1.00 35.18 127 A 1 
ATOM 967  C CB    . LEU A 1 127 ? 10.426  3.045   14.466  1.00 34.43 127 A 1 
ATOM 968  C CG    . LEU A 1 127 ? 10.140  2.060   13.324  1.00 30.52 127 A 1 
ATOM 969  C CD1   . LEU A 1 127 ? 9.200   0.953   13.799  1.00 28.80 127 A 1 
ATOM 970  C CD2   . LEU A 1 127 ? 9.467   2.768   12.149  1.00 32.20 127 A 1 
ATOM 971  N N     . THR A 1 128 ? 12.274  4.917   16.355  1.00 42.85 128 A 1 
ATOM 972  C CA    . THR A 1 128 ? 12.329  5.897   17.445  1.00 43.18 128 A 1 
ATOM 973  C C     . THR A 1 128 ? 13.281  7.057   17.165  1.00 41.60 128 A 1 
ATOM 974  O O     . THR A 1 128 ? 13.155  8.112   17.775  1.00 39.84 128 A 1 
ATOM 975  C CB    . THR A 1 128 ? 12.656  5.248   18.797  1.00 41.04 128 A 1 
ATOM 976  O OG1   . THR A 1 128 ? 13.927  4.654   18.795  1.00 41.08 128 A 1 
ATOM 977  C CG2   . THR A 1 128 ? 11.636  4.174   19.200  1.00 42.67 128 A 1 
ATOM 978  N N     . VAL A 1 129 ? 14.159  6.927   16.181  1.00 50.42 129 A 1 
ATOM 979  C CA    . VAL A 1 129 ? 15.008  8.040   15.717  1.00 49.81 129 A 1 
ATOM 980  C C     . VAL A 1 129 ? 14.161  9.194   15.160  1.00 47.36 129 A 1 
ATOM 981  O O     . VAL A 1 129 ? 14.530  10.362  15.297  1.00 45.08 129 A 1 
ATOM 982  C CB    . VAL A 1 129 ? 16.033  7.558   14.665  1.00 47.25 129 A 1 
ATOM 983  C CG1   . VAL A 1 129 ? 16.952  8.687   14.190  1.00 44.39 129 A 1 
ATOM 984  C CG2   . VAL A 1 129 ? 16.926  6.451   15.229  1.00 45.79 129 A 1 
ATOM 985  N N     . MET A 1 130 ? 12.975  8.876   14.621  1.00 51.92 130 A 1 
ATOM 986  C CA    . MET A 1 130 ? 12.025  9.850   14.081  1.00 51.59 130 A 1 
ATOM 987  C C     . MET A 1 130 ? 11.165  10.531  15.164  1.00 50.41 130 A 1 
ATOM 988  O O     . MET A 1 130 ? 10.339  11.390  14.838  1.00 46.91 130 A 1 
ATOM 989  C CB    . MET A 1 130 ? 11.144  9.162   13.022  1.00 47.71 130 A 1 
ATOM 990  C CG    . MET A 1 130 ? 11.961  8.600   11.849  1.00 41.85 130 A 1 
ATOM 991  S SD    . MET A 1 130 ? 12.797  9.858   10.831  1.00 37.46 130 A 1 
ATOM 992  C CE    . MET A 1 130 ? 11.446  10.279  9.704   1.00 33.20 130 A 1 
ATOM 993  N N     . HIS A 1 131 ? 11.332  10.173  16.436  1.00 41.58 131 A 1 
ATOM 994  C CA    . HIS A 1 131 ? 10.600  10.805  17.524  1.00 42.89 131 A 1 
ATOM 995  C C     . HIS A 1 131 ? 11.050  12.258  17.697  1.00 40.14 131 A 1 
ATOM 996  O O     . HIS A 1 131 ? 12.234  12.576  17.760  1.00 40.23 131 A 1 
ATOM 997  C CB    . HIS A 1 131 ? 10.750  10.020  18.838  1.00 42.92 131 A 1 
ATOM 998  C CG    . HIS A 1 131 ? 10.029  8.703   18.861  1.00 41.04 131 A 1 
ATOM 999  N ND1   . HIS A 1 131 ? 9.983   7.840   19.942  1.00 39.96 131 A 1 
ATOM 1000 C CD2   . HIS A 1 131 ? 9.262   8.127   17.886  1.00 38.16 131 A 1 
ATOM 1001 C CE1   . HIS A 1 131 ? 9.216   6.786   19.618  1.00 38.93 131 A 1 
ATOM 1002 N NE2   . HIS A 1 131 ? 8.757   6.928   18.378  1.00 37.99 131 A 1 
ATOM 1003 N N     . GLN A 1 132 ? 10.070  13.140  17.806  1.00 42.47 132 A 1 
ATOM 1004 C CA    . GLN A 1 132 ? 10.358  14.542  18.067  1.00 43.29 132 A 1 
ATOM 1005 C C     . GLN A 1 132 ? 10.800  14.717  19.522  1.00 41.14 132 A 1 
ATOM 1006 O O     . GLN A 1 132 ? 10.037  14.464  20.454  1.00 41.52 132 A 1 
ATOM 1007 C CB    . GLN A 1 132 ? 9.140   15.400  17.694  1.00 43.70 132 A 1 
ATOM 1008 C CG    . GLN A 1 132 ? 9.525   16.894  17.605  1.00 40.90 132 A 1 
ATOM 1009 C CD    . GLN A 1 132 ? 8.394   17.753  17.045  1.00 37.67 132 A 1 
ATOM 1010 O OE1   . GLN A 1 132 ? 7.262   17.343  16.860  1.00 35.51 132 A 1 
ATOM 1011 N NE2   . GLN A 1 132 ? 8.672   19.002  16.746  1.00 32.69 132 A 1 
ATOM 1012 N N     . ARG A 1 133 ? 12.038  15.175  19.698  1.00 37.61 133 A 1 
ATOM 1013 C CA    . ARG A 1 133 ? 12.667  15.394  21.006  1.00 37.34 133 A 1 
ATOM 1014 C C     . ARG A 1 133 ? 12.777  16.896  21.259  1.00 34.12 133 A 1 
ATOM 1015 O O     . ARG A 1 133 ? 13.283  17.632  20.416  1.00 33.36 133 A 1 
ATOM 1016 C CB    . ARG A 1 133 ? 14.045  14.718  21.060  1.00 38.02 133 A 1 
ATOM 1017 C CG    . ARG A 1 133 ? 13.977  13.216  20.745  1.00 37.42 133 A 1 
ATOM 1018 C CD    . ARG A 1 133 ? 15.385  12.653  20.492  1.00 37.42 133 A 1 
ATOM 1019 N NE    . ARG A 1 133 ? 15.337  11.375  19.787  1.00 33.30 133 A 1 
ATOM 1020 C CZ    . ARG A 1 133 ? 16.374  10.632  19.449  1.00 31.66 133 A 1 
ATOM 1021 N NH1   . ARG A 1 133 ? 17.602  10.979  19.744  1.00 30.97 133 A 1 
ATOM 1022 N NH2   . ARG A 1 133 ? 16.210  9.521   18.808  1.00 29.21 133 A 1 
ATOM 1023 N N     . MET A 1 134 ? 12.316  17.328  22.428  1.00 38.59 134 A 1 
ATOM 1024 C CA    . MET A 1 134 ? 12.431  18.709  22.867  1.00 39.82 134 A 1 
ATOM 1025 C C     . MET A 1 134 ? 13.429  18.789  24.028  1.00 37.18 134 A 1 
ATOM 1026 O O     . MET A 1 134 ? 13.291  18.020  24.982  1.00 36.03 134 A 1 
ATOM 1027 C CB    . MET A 1 134 ? 11.063  19.270  23.264  1.00 39.54 134 A 1 
ATOM 1028 C CG    . MET A 1 134 ? 10.113  19.403  22.064  1.00 36.29 134 A 1 
ATOM 1029 S SD    . MET A 1 134 ? 10.589  20.651  20.814  1.00 33.28 134 A 1 
ATOM 1030 C CE    . MET A 1 134 ? 10.194  22.164  21.723  1.00 31.11 134 A 1 
ATOM 1031 N N     . PRO A 1 135 ? 14.429  19.664  23.963  1.00 40.33 135 A 1 
ATOM 1032 C CA    . PRO A 1 135 ? 15.292  19.871  25.109  1.00 40.25 135 A 1 
ATOM 1033 C C     . PRO A 1 135 ? 14.481  20.490  26.257  1.00 38.15 135 A 1 
ATOM 1034 O O     . PRO A 1 135 ? 13.856  21.544  26.095  1.00 39.57 135 A 1 
ATOM 1035 C CB    . PRO A 1 135 ? 16.407  20.787  24.611  1.00 41.01 135 A 1 
ATOM 1036 C CG    . PRO A 1 135 ? 15.763  21.551  23.454  1.00 42.15 135 A 1 
ATOM 1037 C CD    . PRO A 1 135 ? 14.754  20.547  22.876  1.00 49.35 135 A 1 
ATOM 1038 N N     . VAL A 1 136 ? 14.473  19.832  27.416  1.00 33.49 136 A 1 
ATOM 1039 C CA    . VAL A 1 136 ? 13.842  20.359  28.626  1.00 34.16 136 A 1 
ATOM 1040 C C     . VAL A 1 136 ? 14.746  21.457  29.177  1.00 32.05 136 A 1 
ATOM 1041 O O     . VAL A 1 136 ? 15.784  21.185  29.779  1.00 31.08 136 A 1 
ATOM 1042 C CB    . VAL A 1 136 ? 13.551  19.268  29.673  1.00 33.32 136 A 1 
ATOM 1043 C CG1   . VAL A 1 136 ? 12.860  19.860  30.901  1.00 32.19 136 A 1 
ATOM 1044 C CG2   . VAL A 1 136 ? 12.624  18.192  29.089  1.00 38.20 136 A 1 
ATOM 1045 N N     . VAL A 1 137 ? 14.342  22.705  28.969  1.00 36.74 137 A 1 
ATOM 1046 C CA    . VAL A 1 137 ? 15.003  23.833  29.630  1.00 39.73 137 A 1 
ATOM 1047 C C     . VAL A 1 137 ? 14.592  23.790  31.100  1.00 36.78 137 A 1 
ATOM 1048 O O     . VAL A 1 137 ? 13.468  24.149  31.449  1.00 36.05 137 A 1 
ATOM 1049 C CB    . VAL A 1 137 ? 14.663  25.180  28.974  1.00 38.22 137 A 1 
ATOM 1050 C CG1   . VAL A 1 137 ? 15.486  26.303  29.612  1.00 36.12 137 A 1 
ATOM 1051 C CG2   . VAL A 1 137 ? 14.975  25.167  27.474  1.00 39.69 137 A 1 
ATOM 1052 N N     . SER A 1 138 ? 15.487  23.330  31.966  1.00 36.96 138 A 1 
ATOM 1053 C CA    . SER A 1 138 ? 15.279  23.337  33.412  1.00 37.97 138 A 1 
ATOM 1054 C C     . SER A 1 138 ? 15.179  24.781  33.904  1.00 36.67 138 A 1 
ATOM 1055 O O     . SER A 1 138 ? 16.193  25.440  34.135  1.00 35.61 138 A 1 
ATOM 1056 C CB    . SER A 1 138 ? 16.415  22.586  34.123  1.00 35.81 138 A 1 
ATOM 1057 O OG    . SER A 1 138 ? 17.666  23.179  33.834  1.00 34.62 138 A 1 
ATOM 1058 N N     . HIS A 1 139 ? 13.951  25.272  34.040  1.00 29.46 139 A 1 
ATOM 1059 C CA    . HIS A 1 139 ? 13.750  26.516  34.767  1.00 33.46 139 A 1 
ATOM 1060 C C     . HIS A 1 139 ? 14.180  26.294  36.225  1.00 30.92 139 A 1 
ATOM 1061 O O     . HIS A 1 139 ? 13.746  25.317  36.829  1.00 30.13 139 A 1 
ATOM 1062 C CB    . HIS A 1 139 ? 12.298  26.997  34.662  1.00 31.92 139 A 1 
ATOM 1063 C CG    . HIS A 1 139 ? 12.062  27.797  33.421  1.00 31.37 139 A 1 
ATOM 1064 N ND1   . HIS A 1 139 ? 12.472  29.098  33.194  1.00 31.41 139 A 1 
ATOM 1065 C CD2   . HIS A 1 139 ? 11.407  27.407  32.273  1.00 31.59 139 A 1 
ATOM 1066 C CE1   . HIS A 1 139 ? 12.086  29.457  31.963  1.00 29.25 139 A 1 
ATOM 1067 N NE2   . HIS A 1 139 ? 11.440  28.452  31.362  1.00 29.31 139 A 1 
ATOM 1068 N N     . PRO A 1 140 ? 15.046  27.159  36.797  1.00 36.65 140 A 1 
ATOM 1069 C CA    . PRO A 1 140 ? 15.432  27.032  38.187  1.00 40.24 140 A 1 
ATOM 1070 C C     . PRO A 1 140 ? 14.168  27.182  39.045  1.00 39.09 140 A 1 
ATOM 1071 O O     . PRO A 1 140 ? 13.508  28.220  39.018  1.00 38.66 140 A 1 
ATOM 1072 C CB    . PRO A 1 140 ? 16.464  28.144  38.426  1.00 37.91 140 A 1 
ATOM 1073 C CG    . PRO A 1 140 ? 16.138  29.192  37.371  1.00 38.60 140 A 1 
ATOM 1074 C CD    . PRO A 1 140 ? 15.617  28.351  36.196  1.00 46.19 140 A 1 
ATOM 1075 N N     . ALA A 1 141 ? 13.804  26.114  39.762  1.00 32.04 141 A 1 
ATOM 1076 C CA    . ALA A 1 141 ? 12.668  26.122  40.662  1.00 32.78 141 A 1 
ATOM 1077 C C     . ALA A 1 141 ? 12.903  27.199  41.736  1.00 31.01 141 A 1 
ATOM 1078 O O     . ALA A 1 141 ? 13.767  27.044  42.601  1.00 30.28 141 A 1 
ATOM 1079 C CB    . ALA A 1 141 ? 12.481  24.728  41.260  1.00 31.02 141 A 1 
ATOM 1080 N N     . VAL A 1 142 ? 12.154  28.285  41.656  1.00 30.84 142 A 1 
ATOM 1081 C CA    . VAL A 1 142 ? 12.179  29.321  42.696  1.00 36.93 142 A 1 
ATOM 1082 C C     . VAL A 1 142 ? 11.644  28.671  43.970  1.00 35.27 142 A 1 
ATOM 1083 O O     . VAL A 1 142 ? 10.490  28.237  44.024  1.00 35.32 142 A 1 
ATOM 1084 C CB    . VAL A 1 142 ? 11.361  30.559  42.296  1.00 35.06 142 A 1 
ATOM 1085 C CG1   . VAL A 1 142 ? 11.433  31.638  43.373  1.00 33.32 142 A 1 
ATOM 1086 C CG2   . VAL A 1 142 ? 11.898  31.173  40.987  1.00 38.60 142 A 1 
ATOM 1087 N N     . ALA A 1 143 ? 12.500  28.565  44.990  1.00 34.59 143 A 1 
ATOM 1088 C CA    . ALA A 1 143 ? 12.173  27.978  46.283  1.00 38.44 143 A 1 
ATOM 1089 C C     . ALA A 1 143 ? 11.135  28.844  47.011  1.00 36.54 143 A 1 
ATOM 1090 O O     . ALA A 1 143 ? 11.488  29.776  47.732  1.00 36.60 143 A 1 
ATOM 1091 C CB    . ALA A 1 143 ? 13.472  27.807  47.081  1.00 36.68 143 A 1 
ATOM 1092 N N     . ILE A 1 144 ? 9.838   28.536  46.811  1.00 35.74 144 A 1 
ATOM 1093 C CA    . ILE A 1 144 ? 8.770   29.147  47.605  1.00 38.65 144 A 1 
ATOM 1094 C C     . ILE A 1 144 ? 8.905   28.589  49.031  1.00 37.79 144 A 1 
ATOM 1095 O O     . ILE A 1 144 ? 8.902   27.364  49.197  1.00 36.09 144 A 1 
ATOM 1096 C CB    . ILE A 1 144 ? 7.378   28.896  47.000  1.00 36.40 144 A 1 
ATOM 1097 C CG1   . ILE A 1 144 ? 7.308   29.445  45.552  1.00 35.41 144 A 1 
ATOM 1098 C CG2   . ILE A 1 144 ? 6.296   29.569  47.867  1.00 38.27 144 A 1 
ATOM 1099 C CD1   . ILE A 1 144 ? 5.994   29.162  44.821  1.00 36.52 144 A 1 
ATOM 1100 N N     . PRO A 1 145 ? 9.059   29.426  50.066  1.00 38.55 145 A 1 
ATOM 1101 C CA    . PRO A 1 145 ? 9.283   28.960  51.427  1.00 42.87 145 A 1 
ATOM 1102 C C     . PRO A 1 145 ? 8.058   28.189  51.947  1.00 42.40 145 A 1 
ATOM 1103 O O     . PRO A 1 145 ? 6.929   28.674  51.799  1.00 41.62 145 A 1 
ATOM 1104 C CB    . PRO A 1 145 ? 9.584   30.217  52.244  1.00 40.45 145 A 1 
ATOM 1105 C CG    . PRO A 1 145 ? 8.887   31.330  51.473  1.00 40.80 145 A 1 
ATOM 1106 C CD    . PRO A 1 145 ? 9.023   30.879  50.016  1.00 47.30 145 A 1 
ATOM 1107 N N     . PRO A 1 146 ? 8.229   27.011  52.575  1.00 39.06 146 A 1 
ATOM 1108 C CA    . PRO A 1 146 ? 7.124   26.206  53.069  1.00 41.54 146 A 1 
ATOM 1109 C C     . PRO A 1 146 ? 6.493   26.885  54.296  1.00 40.62 146 A 1 
ATOM 1110 O O     . PRO A 1 146 ? 7.069   26.874  55.382  1.00 39.95 146 A 1 
ATOM 1111 C CB    . PRO A 1 146 ? 7.725   24.835  53.376  1.00 39.53 146 A 1 
ATOM 1112 C CG    . PRO A 1 146 ? 9.175   25.138  53.730  1.00 40.44 146 A 1 
ATOM 1113 C CD    . PRO A 1 146 ? 9.501   26.347  52.827  1.00 46.81 146 A 1 
ATOM 1114 N N     . VAL A 1 147 ? 5.311   27.464  54.122  1.00 35.05 147 A 1 
ATOM 1115 C CA    . VAL A 1 147 ? 4.549   28.006  55.258  1.00 39.21 147 A 1 
ATOM 1116 C C     . VAL A 1 147 ? 4.003   26.834  56.084  1.00 38.36 147 A 1 
ATOM 1117 O O     . VAL A 1 147 ? 3.278   25.978  55.579  1.00 37.04 147 A 1 
ATOM 1118 C CB    . VAL A 1 147 ? 3.437   28.968  54.807  1.00 35.83 147 A 1 
ATOM 1119 C CG1   . VAL A 1 147 ? 2.773   29.617  56.021  1.00 34.38 147 A 1 
ATOM 1120 C CG2   . VAL A 1 147 ? 3.992   30.097  53.930  1.00 39.41 147 A 1 
ATOM 1121 N N     . SER A 1 148 ? 4.341   26.775  57.378  1.00 40.33 148 A 1 
ATOM 1122 C CA    . SER A 1 148 ? 4.270   25.618  58.285  1.00 43.73 148 A 1 
ATOM 1123 C C     . SER A 1 148 ? 2.922   25.391  58.991  1.00 41.98 148 A 1 
ATOM 1124 O O     . SER A 1 148 ? 2.916   24.947  60.137  1.00 40.55 148 A 1 
ATOM 1125 C CB    . SER A 1 148 ? 5.382   25.767  59.325  1.00 41.32 148 A 1 
ATOM 1126 O OG    . SER A 1 148 ? 5.141   26.895  60.148  1.00 37.33 148 A 1 
ATOM 1127 N N     . LEU A 1 149 ? 1.791   25.767  58.417  1.00 32.82 149 A 1 
ATOM 1128 C CA    . LEU A 1 149 ? 0.528   25.775  59.172  1.00 37.38 149 A 1 
ATOM 1129 C C     . LEU A 1 149 ? 0.116   24.361  59.634  1.00 35.97 149 A 1 
ATOM 1130 O O     . LEU A 1 149 ? -0.173  23.481  58.827  1.00 34.22 149 A 1 
ATOM 1131 C CB    . LEU A 1 149 ? -0.569  26.507  58.385  1.00 33.93 149 A 1 
ATOM 1132 C CG    . LEU A 1 149 ? -0.569  28.022  58.628  1.00 32.40 149 A 1 
ATOM 1133 C CD1   . LEU A 1 149 ? -1.443  28.741  57.591  1.00 32.47 149 A 1 
ATOM 1134 C CD2   . LEU A 1 149 ? -1.109  28.384  60.018  1.00 36.16 149 A 1 
ATOM 1135 N N     . PHE A 1 150 ? 0.031   24.205  60.941  1.00 30.96 150 A 1 
ATOM 1136 C CA    . PHE A 1 150 ? 0.061   22.955  61.736  1.00 34.37 150 A 1 
ATOM 1137 C C     . PHE A 1 150 ? -1.295  22.259  61.996  1.00 33.05 150 A 1 
ATOM 1138 O O     . PHE A 1 150 ? -1.306  21.286  62.741  1.00 32.43 150 A 1 
ATOM 1139 C CB    . PHE A 1 150 ? 0.715   23.306  63.079  1.00 31.22 150 A 1 
ATOM 1140 C CG    . PHE A 1 150 ? 2.075   22.691  63.327  1.00 32.97 150 A 1 
ATOM 1141 C CD1   . PHE A 1 150 ? 2.188   21.419  63.915  1.00 34.93 150 A 1 
ATOM 1142 C CD2   . PHE A 1 150 ? 3.242   23.411  63.007  1.00 36.21 150 A 1 
ATOM 1143 C CE1   . PHE A 1 150 ? 3.457   20.874  64.174  1.00 32.32 150 A 1 
ATOM 1144 C CE2   . PHE A 1 150 ? 4.512   22.868  63.268  1.00 30.78 150 A 1 
ATOM 1145 C CZ    . PHE A 1 150 ? 4.622   21.601  63.855  1.00 29.88 150 A 1 
ATOM 1146 N N     . ALA A 1 151 ? -2.418  22.767  61.528  1.00 33.34 151 A 1 
ATOM 1147 C CA    . ALA A 1 151 ? -3.720  22.581  62.191  1.00 36.75 151 A 1 
ATOM 1148 C C     . ALA A 1 151 ? -4.140  21.110  62.448  1.00 35.16 151 A 1 
ATOM 1149 O O     . ALA A 1 151 ? -4.065  20.254  61.567  1.00 33.52 151 A 1 
ATOM 1150 C CB    . ALA A 1 151 ? -4.782  23.361  61.421  1.00 34.24 151 A 1 
ATOM 1151 N N     . GLU A 1 152 ? -4.674  20.878  63.682  1.00 32.33 152 A 1 
ATOM 1152 C CA    . GLU A 1 152 ? -4.744  19.598  64.415  1.00 36.20 152 A 1 
ATOM 1153 C C     . GLU A 1 152 ? -5.902  18.618  64.086  1.00 34.97 152 A 1 
ATOM 1154 O O     . GLU A 1 152 ? -5.869  17.495  64.571  1.00 34.06 152 A 1 
ATOM 1155 C CB    . GLU A 1 152 ? -4.923  19.944  65.909  1.00 33.52 152 A 1 
ATOM 1156 C CG    . GLU A 1 152 ? -3.729  20.622  66.586  1.00 32.45 152 A 1 
ATOM 1157 C CD    . GLU A 1 152 ? -4.027  20.972  68.048  1.00 33.73 152 A 1 
ATOM 1158 O OE1   . GLU A 1 152 ? -3.213  20.598  68.923  1.00 33.01 152 A 1 
ATOM 1159 O OE2   . GLU A 1 152 ? -5.054  21.654  68.283  1.00 33.45 152 A 1 
ATOM 1160 N N     . ALA A 1 153 ? -6.976  19.013  63.456  1.00 32.10 153 A 1 
ATOM 1161 C CA    . ALA A 1 153 ? -8.342  18.608  63.835  1.00 34.53 153 A 1 
ATOM 1162 C C     . ALA A 1 153 ? -8.622  17.091  63.919  1.00 32.65 153 A 1 
ATOM 1163 O O     . ALA A 1 153 ? -8.364  16.324  62.997  1.00 31.56 153 A 1 
ATOM 1164 C CB    . ALA A 1 153 ? -9.339  19.327  62.935  1.00 32.42 153 A 1 
ATOM 1165 N N     . GLU A 1 154 ? -9.271  16.690  65.039  1.00 34.02 154 A 1 
ATOM 1166 C CA    . GLU A 1 154 ? -9.369  15.337  65.627  1.00 38.44 154 A 1 
ATOM 1167 C C     . GLU A 1 154 ? -10.369 14.320  65.026  1.00 36.89 154 A 1 
ATOM 1168 O O     . GLU A 1 154 ? -10.310 13.153  65.400  1.00 35.65 154 A 1 
ATOM 1169 C CB    . GLU A 1 154 ? -9.822  15.507  67.087  1.00 36.04 154 A 1 
ATOM 1170 C CG    . GLU A 1 154 ? -8.884  16.254  68.041  1.00 34.00 154 A 1 
ATOM 1171 C CD    . GLU A 1 154 ? -9.484  16.280  69.457  1.00 33.89 154 A 1 
ATOM 1172 O OE1   . GLU A 1 154 ? -8.800  15.837  70.400  1.00 32.27 154 A 1 
ATOM 1173 O OE2   . GLU A 1 154 ? -10.653 16.712  69.579  1.00 33.52 154 A 1 
ATOM 1174 N N     . ALA A 1 155 ? -11.383 14.721  64.290  1.00 31.23 155 A 1 
ATOM 1175 C CA    . ALA A 1 155 ? -12.753 14.222  64.485  1.00 32.66 155 A 1 
ATOM 1176 C C     . ALA A 1 155 ? -12.998 12.693  64.333  1.00 30.77 155 A 1 
ATOM 1177 O O     . ALA A 1 155 ? -12.395 11.991  63.534  1.00 29.69 155 A 1 
ATOM 1178 C CB    . ALA A 1 155 ? -13.713 15.046  63.628  1.00 31.10 155 A 1 
ATOM 1179 N N     . THR A 1 156 ? -13.998 12.200  65.114  1.00 36.04 156 A 1 
ATOM 1180 C CA    . THR A 1 156 ? -14.077 10.873  65.773  1.00 39.25 156 A 1 
ATOM 1181 C C     . THR A 1 156 ? -14.813 9.705   65.083  1.00 37.22 156 A 1 
ATOM 1182 O O     . THR A 1 156 ? -14.573 8.558   65.456  1.00 35.37 156 A 1 
ATOM 1183 C CB    . THR A 1 156 ? -14.827 11.082  67.100  1.00 35.29 156 A 1 
ATOM 1184 O OG1   . THR A 1 156 ? -15.971 11.900  66.900  1.00 33.52 156 A 1 
ATOM 1185 C CG2   . THR A 1 156 ? -13.976 11.777  68.160  1.00 37.42 156 A 1 
ATOM 1186 N N     . ALA A 1 157 ? -15.847 9.963   64.291  1.00 31.48 157 A 1 
ATOM 1187 C CA    . ALA A 1 157 ? -17.120 9.205   64.431  1.00 32.38 157 A 1 
ATOM 1188 C C     . ALA A 1 157 ? -17.239 7.811   63.708  1.00 30.35 157 A 1 
ATOM 1189 O O     . ALA A 1 157 ? -16.262 7.297   63.188  1.00 29.37 157 A 1 
ATOM 1190 C CB    . ALA A 1 157 ? -18.237 10.208  64.136  1.00 31.22 157 A 1 
ATOM 1191 N N     . PRO A 1 158 ? -18.415 7.131   63.769  1.00 30.61 158 A 1 
ATOM 1192 C CA    . PRO A 1 158 ? -18.573 5.809   64.396  1.00 33.39 158 A 1 
ATOM 1193 C C     . PRO A 1 158 ? -18.792 4.586   63.458  1.00 32.39 158 A 1 
ATOM 1194 O O     . PRO A 1 158 ? -18.746 4.669   62.243  1.00 31.09 158 A 1 
ATOM 1195 C CB    . PRO A 1 158 ? -19.763 6.024   65.339  1.00 30.90 158 A 1 
ATOM 1196 C CG    . PRO A 1 158 ? -20.692 6.903   64.507  1.00 31.63 158 A 1 
ATOM 1197 C CD    . PRO A 1 158 ? -19.717 7.771   63.714  1.00 38.25 158 A 1 
ATOM 1198 N N     . VAL A 1 159 ? -19.121 3.449   64.110  1.00 28.68 159 A 1 
ATOM 1199 C CA    . VAL A 1 159 ? -18.802 2.036   63.761  1.00 33.06 159 A 1 
ATOM 1200 C C     . VAL A 1 159 ? -19.779 1.268   62.829  1.00 31.93 159 A 1 
ATOM 1201 O O     . VAL A 1 159 ? -19.458 0.155   62.429  1.00 30.04 159 A 1 
ATOM 1202 C CB    . VAL A 1 159 ? -18.685 1.273   65.100  1.00 30.52 159 A 1 
ATOM 1203 C CG1   . VAL A 1 159 ? -18.360 -0.219  64.999  1.00 28.57 159 A 1 
ATOM 1204 C CG2   . VAL A 1 159 ? -17.602 1.880   66.005  1.00 32.55 159 A 1 
ATOM 1205 N N     . LEU A 1 160 ? -20.973 1.725   62.547  1.00 32.90 160 A 1 
ATOM 1206 C CA    . LEU A 1 160 ? -22.193 0.908   62.367  1.00 36.79 160 A 1 
ATOM 1207 C C     . LEU A 1 160 ? -22.099 -0.313  61.410  1.00 35.32 160 A 1 
ATOM 1208 O O     . LEU A 1 160 ? -21.737 -0.192  60.241  1.00 34.22 160 A 1 
ATOM 1209 C CB    . LEU A 1 160 ? -23.374 1.826   61.997  1.00 34.57 160 A 1 
ATOM 1210 C CG    . LEU A 1 160 ? -24.110 2.379   63.228  1.00 33.66 160 A 1 
ATOM 1211 C CD1   . LEU A 1 160 ? -24.989 3.564   62.820  1.00 34.44 160 A 1 
ATOM 1212 C CD2   . LEU A 1 160 ? -25.012 1.320   63.875  1.00 38.71 160 A 1 
ATOM 1213 N N     . GLY A 1 161 ? -22.531 -1.476  61.921  1.00 32.60 161 A 1 
ATOM 1214 C CA    . GLY A 1 161 ? -22.259 -2.819  61.419  1.00 35.75 161 A 1 
ATOM 1215 C C     . GLY A 1 161 ? -23.439 -3.673  60.904  1.00 34.50 161 A 1 
ATOM 1216 O O     . GLY A 1 161 ? -23.651 -4.763  61.429  1.00 32.56 161 A 1 
ATOM 1217 N N     . ARG A 1 162 ? -24.218 -3.237  59.944  1.00 27.39 162 A 1 
ATOM 1218 C CA    . ARG A 1 162 ? -25.303 -4.051  59.344  1.00 32.21 162 A 1 
ATOM 1219 C C     . ARG A 1 162 ? -24.760 -5.226  58.517  1.00 30.75 162 A 1 
ATOM 1220 O O     . ARG A 1 162 ? -23.634 -5.154  58.043  1.00 28.75 162 A 1 
ATOM 1221 C CB    . ARG A 1 162 ? -26.202 -3.159  58.472  1.00 30.14 162 A 1 
ATOM 1222 C CG    . ARG A 1 162 ? -27.452 -2.686  59.219  1.00 29.19 162 A 1 
ATOM 1223 C CD    . ARG A 1 162 ? -28.400 -1.984  58.235  1.00 28.67 162 A 1 
ATOM 1224 N NE    . ARG A 1 162 ? -29.694 -1.688  58.849  1.00 29.01 162 A 1 
ATOM 1225 C CZ    . ARG A 1 162 ? -30.725 -1.090  58.265  1.00 27.85 162 A 1 
ATOM 1226 N NH1   . ARG A 1 162 ? -30.641 -0.671  57.023  1.00 26.73 162 A 1 
ATOM 1227 N NH2   . ARG A 1 162 ? -31.839 -0.913  58.888  1.00 25.37 162 A 1 
ATOM 1228 N N     . LYS A 1 163 ? -25.561 -6.148  58.127  1.00 25.70 163 A 1 
ATOM 1229 C CA    . LYS A 1 163 ? -26.455 -7.316  58.320  1.00 32.34 163 A 1 
ATOM 1230 C C     . LYS A 1 163 ? -26.395 -8.053  56.950  1.00 31.59 163 A 1 
ATOM 1231 O O     . LYS A 1 163 ? -25.691 -7.560  56.071  1.00 29.96 163 A 1 
ATOM 1232 C CB    . LYS A 1 163 ? -27.875 -6.856  58.690  1.00 29.84 163 A 1 
ATOM 1233 C CG    . LYS A 1 163 ? -28.412 -7.415  60.016  1.00 28.26 163 A 1 
ATOM 1234 C CD    . LYS A 1 163 ? -29.937 -7.265  60.078  1.00 27.08 163 A 1 
ATOM 1235 C CE    . LYS A 1 163 ? -30.548 -7.961  61.292  1.00 25.41 163 A 1 
ATOM 1236 N NZ    . LYS A 1 163 ? -31.829 -8.629  60.965  1.00 24.53 163 A 1 
ATOM 1237 N N     . GLU A 1 164 ? -27.046 -9.091  56.534  1.00 30.71 164 A 1 
ATOM 1238 C CA    . GLU A 1 164 ? -27.484 -10.396 57.036  1.00 34.05 164 A 1 
ATOM 1239 C C     . GLU A 1 164 ? -27.538 -11.435 55.874  1.00 33.63 164 A 1 
ATOM 1240 O O     . GLU A 1 164 ? -26.762 -12.367 55.856  1.00 33.03 164 A 1 
ATOM 1241 C CB    . GLU A 1 164 ? -28.902 -10.296 57.640  1.00 32.36 164 A 1 
ATOM 1242 C CG    . GLU A 1 164 ? -29.121 -11.126 58.916  1.00 30.70 164 A 1 
ATOM 1243 C CD    . GLU A 1 164 ? -30.431 -10.717 59.647  1.00 30.49 164 A 1 
ATOM 1244 O OE1   . GLU A 1 164 ? -30.511 -10.937 60.873  1.00 30.12 164 A 1 
ATOM 1245 O OE2   . GLU A 1 164 ? -31.282 -10.026 59.050  1.00 30.69 164 A 1 
ATOM 1246 N N     . GLU A 1 165 ? -28.482 -11.283 54.957  1.00 31.82 165 A 1 
ATOM 1247 C CA    . GLU A 1 165 ? -29.212 -12.361 54.243  1.00 33.55 165 A 1 
ATOM 1248 C C     . GLU A 1 165 ? -28.587 -12.852 52.909  1.00 33.43 165 A 1 
ATOM 1249 O O     . GLU A 1 165 ? -27.643 -12.277 52.417  1.00 32.05 165 A 1 
ATOM 1250 C CB    . GLU A 1 165 ? -30.649 -11.834 53.989  1.00 32.00 165 A 1 
ATOM 1251 C CG    . GLU A 1 165 ? -31.504 -11.723 55.251  1.00 30.25 165 A 1 
ATOM 1252 C CD    . GLU A 1 165 ? -32.891 -11.107 55.004  1.00 30.54 165 A 1 
ATOM 1253 O OE1   . GLU A 1 165 ? -33.674 -11.071 55.975  1.00 30.03 165 A 1 
ATOM 1254 O OE2   . GLU A 1 165 ? -33.160 -10.643 53.872  1.00 31.10 165 A 1 
ATOM 1255 N N     . ASP A 1 166 ? -29.138 -13.830 52.183  1.00 29.22 166 A 1 
ATOM 1256 C CA    . ASP A 1 166 ? -29.334 -15.279 52.406  1.00 32.07 166 A 1 
ATOM 1257 C C     . ASP A 1 166 ? -29.322 -16.056 51.056  1.00 30.35 166 A 1 
ATOM 1258 O O     . ASP A 1 166 ? -28.670 -17.074 50.919  1.00 29.17 166 A 1 
ATOM 1259 C CB    . ASP A 1 166 ? -30.678 -15.546 53.122  1.00 30.62 166 A 1 
ATOM 1260 C CG    . ASP A 1 166 ? -30.737 -16.836 53.956  1.00 27.85 166 A 1 
ATOM 1261 O OD1   . ASP A 1 166 ? -29.676 -17.381 54.286  1.00 28.18 166 A 1 
ATOM 1262 O OD2   . ASP A 1 166 ? -31.872 -17.243 54.268  1.00 28.97 166 A 1 
ATOM 1263 N N     . THR A 1 167 ? -30.095 -15.586 50.053  1.00 26.22 167 A 1 
ATOM 1264 C CA    . THR A 1 167 ? -30.926 -16.494 49.240  1.00 27.96 167 A 1 
ATOM 1265 C C     . THR A 1 167 ? -30.238 -17.289 48.117  1.00 26.85 167 A 1 
ATOM 1266 O O     . THR A 1 167 ? -29.247 -16.923 47.511  1.00 25.39 167 A 1 
ATOM 1267 C CB    . THR A 1 167 ? -32.168 -15.796 48.673  1.00 26.03 167 A 1 
ATOM 1268 O OG1   . THR A 1 167 ? -31.856 -14.529 48.169  1.00 25.36 167 A 1 
ATOM 1269 C CG2   . THR A 1 167 ? -33.240 -15.629 49.725  1.00 27.51 167 A 1 
ATOM 1270 N N     . SER A 1 168 ? -30.910 -18.439 47.855  1.00 29.18 168 A 1 
ATOM 1271 C CA    . SER A 1 168 ? -30.464 -19.580 47.056  1.00 28.71 168 A 1 
ATOM 1272 C C     . SER A 1 168 ? -30.484 -19.332 45.542  1.00 28.42 168 A 1 
ATOM 1273 O O     . SER A 1 168 ? -31.528 -19.063 44.957  1.00 27.96 168 A 1 
ATOM 1274 C CB    . SER A 1 168 ? -31.393 -20.748 47.353  1.00 27.95 168 A 1 
ATOM 1275 O OG    . SER A 1 168 ? -32.743 -20.407 47.084  1.00 26.59 168 A 1 
ATOM 1276 N N     . TRP A 1 169 ? -29.346 -19.548 44.899  1.00 29.55 169 A 1 
ATOM 1277 C CA    . TRP A 1 169 ? -29.264 -19.544 43.441  1.00 26.13 169 A 1 
ATOM 1278 C C     . TRP A 1 169 ? -29.888 -20.826 42.860  1.00 25.99 169 A 1 
ATOM 1279 O O     . TRP A 1 169 ? -29.382 -21.938 43.059  1.00 23.72 169 A 1 
ATOM 1280 C CB    . TRP A 1 169 ? -27.819 -19.322 43.000  1.00 24.32 169 A 1 
ATOM 1281 C CG    . TRP A 1 169 ? -27.312 -17.944 43.269  1.00 21.74 169 A 1 
ATOM 1282 C CD1   . TRP A 1 169 ? -26.860 -17.480 44.457  1.00 18.74 169 A 1 
ATOM 1283 C CD2   . TRP A 1 169 ? -27.247 -16.798 42.338  1.00 20.07 169 A 1 
ATOM 1284 N NE1   . TRP A 1 169 ? -26.502 -16.128 44.348  1.00 17.85 169 A 1 
ATOM 1285 C CE2   . TRP A 1 169 ? -26.731 -15.688 43.072  1.00 18.91 169 A 1 
ATOM 1286 C CE3   . TRP A 1 169 ? -27.560 -16.635 40.982  1.00 21.43 169 A 1 
ATOM 1287 C CZ2   . TRP A 1 169 ? -26.547 -14.425 42.453  1.00 19.07 169 A 1 
ATOM 1288 C CZ3   . TRP A 1 169 ? -27.370 -15.373 40.374  1.00 19.52 169 A 1 
ATOM 1289 C CH2   . TRP A 1 169 ? -26.878 -14.294 41.093  1.00 19.22 169 A 1 
ATOM 1290 N N     . LEU A 1 170 ? -31.007 -20.660 42.134  1.00 24.21 170 A 1 
ATOM 1291 C CA    . LEU A 1 170 ? -31.876 -21.734 41.635  1.00 26.11 170 A 1 
ATOM 1292 C C     . LEU A 1 170 ? -31.226 -22.671 40.596  1.00 25.88 170 A 1 
ATOM 1293 O O     . LEU A 1 170 ? -30.321 -22.317 39.858  1.00 24.47 170 A 1 
ATOM 1294 C CB    . LEU A 1 170 ? -33.173 -21.112 41.086  1.00 24.25 170 A 1 
ATOM 1295 C CG    . LEU A 1 170 ? -34.284 -20.965 42.142  1.00 22.33 170 A 1 
ATOM 1296 C CD1   . LEU A 1 170 ? -35.325 -19.944 41.693  1.00 23.07 170 A 1 
ATOM 1297 C CD2   . LEU A 1 170 ? -35.006 -22.297 42.370  1.00 26.32 170 A 1 
ATOM 1298 N N     . LEU A 1 171 ? -31.797 -23.872 40.534  1.00 25.66 171 A 1 
ATOM 1299 C CA    . LEU A 1 171 ? -31.264 -25.158 40.033  1.00 28.01 171 A 1 
ATOM 1300 C C     . LEU A 1 171 ? -31.371 -25.460 38.522  1.00 27.59 171 A 1 
ATOM 1301 O O     . LEU A 1 171 ? -31.057 -26.594 38.160  1.00 25.62 171 A 1 
ATOM 1302 C CB    . LEU A 1 171 ? -32.070 -26.247 40.770  1.00 26.36 171 A 1 
ATOM 1303 C CG    . LEU A 1 171 ? -31.466 -26.741 42.093  1.00 24.68 171 A 1 
ATOM 1304 C CD1   . LEU A 1 171 ? -32.545 -27.441 42.912  1.00 24.92 171 A 1 
ATOM 1305 C CD2   . LEU A 1 171 ? -30.343 -27.735 41.845  1.00 28.15 171 A 1 
ATOM 1306 N N     . LEU A 1 172 ? -31.899 -24.597 37.690  1.00 27.33 172 A 1 
ATOM 1307 C CA    . LEU A 1 172 ? -32.658 -24.969 36.476  1.00 31.06 172 A 1 
ATOM 1308 C C     . LEU A 1 172 ? -32.005 -26.011 35.540  1.00 30.14 172 A 1 
ATOM 1309 O O     . LEU A 1 172 ? -30.792 -26.130 35.426  1.00 28.48 172 A 1 
ATOM 1310 C CB    . LEU A 1 172 ? -33.129 -23.703 35.737  1.00 28.58 172 A 1 
ATOM 1311 C CG    . LEU A 1 172 ? -34.589 -23.357 36.062  1.00 26.58 172 A 1 
ATOM 1312 C CD1   . LEU A 1 172 ? -34.876 -21.894 35.742  1.00 26.05 172 A 1 
ATOM 1313 C CD2   . LEU A 1 172 ? -35.583 -24.218 35.269  1.00 28.55 172 A 1 
ATOM 1314 N N     . SER A 1 173 ? -32.895 -26.815 34.939  1.00 32.22 173 A 1 
ATOM 1315 C CA    . SER A 1 173 ? -32.746 -28.249 34.670  1.00 34.94 173 A 1 
ATOM 1316 C C     . SER A 1 173 ? -32.209 -28.653 33.284  1.00 33.42 173 A 1 
ATOM 1317 O O     . SER A 1 173 ? -31.687 -27.864 32.515  1.00 31.36 173 A 1 
ATOM 1318 C CB    . SER A 1 173 ? -34.098 -28.906 34.952  1.00 32.88 173 A 1 
ATOM 1319 O OG    . SER A 1 173 ? -35.106 -28.320 34.137  1.00 32.06 173 A 1 
ATOM 1320 N N     . LYS A 1 174 ? -32.350 -29.929 33.024  1.00 32.96 174 A 1 
ATOM 1321 C CA    . LYS A 1 174 ? -31.557 -30.837 32.176  1.00 36.49 174 A 1 
ATOM 1322 C C     . LYS A 1 174 ? -31.729 -30.783 30.653  1.00 35.60 174 A 1 
ATOM 1323 O O     . LYS A 1 174 ? -30.842 -31.340 30.003  1.00 32.23 174 A 1 
ATOM 1324 C CB    . LYS A 1 174 ? -31.952 -32.271 32.556  1.00 32.75 174 A 1 
ATOM 1325 C CG    . LYS A 1 174 ? -31.433 -32.781 33.906  1.00 31.39 174 A 1 
ATOM 1326 C CD    . LYS A 1 174 ? -31.971 -34.192 34.105  1.00 29.06 174 A 1 
ATOM 1327 C CE    . LYS A 1 174 ? -31.379 -34.833 35.351  1.00 26.59 174 A 1 
ATOM 1328 N NZ    . LYS A 1 174 ? -31.930 -36.195 35.571  1.00 25.40 174 A 1 
ATOM 1329 N N     . ASP A 1 175 ? -32.864 -30.405 30.102  1.00 35.21 175 A 1 
ATOM 1330 C CA    . ASP A 1 175 ? -33.474 -31.216 29.041  1.00 38.20 175 A 1 
ATOM 1331 C C     . ASP A 1 175 ? -32.646 -31.361 27.745  1.00 36.19 175 A 1 
ATOM 1332 O O     . ASP A 1 175 ? -31.926 -30.474 27.309  1.00 33.36 175 A 1 
ATOM 1333 C CB    . ASP A 1 175 ? -34.929 -30.811 28.793  1.00 34.42 175 A 1 
ATOM 1334 C CG    . ASP A 1 175 ? -35.852 -31.285 29.928  1.00 31.47 175 A 1 
ATOM 1335 O OD1   . ASP A 1 175 ? -35.485 -32.272 30.627  1.00 32.01 175 A 1 
ATOM 1336 O OD2   . ASP A 1 175 ? -36.895 -30.633 30.118  1.00 32.93 175 A 1 
ATOM 1337 N N     . SER A 1 176 ? -32.803 -32.560 27.179  1.00 42.03 176 A 1 
ATOM 1338 C CA    . SER A 1 176 ? -31.771 -33.267 26.408  1.00 45.33 176 A 1 
ATOM 1339 C C     . SER A 1 176 ? -31.875 -33.165 24.887  1.00 45.74 176 A 1 
ATOM 1340 O O     . SER A 1 176 ? -31.141 -33.907 24.228  1.00 41.73 176 A 1 
ATOM 1341 C CB    . SER A 1 176 ? -31.873 -34.737 26.793  1.00 40.38 176 A 1 
ATOM 1342 O OG    . SER A 1 176 ? -33.177 -35.224 26.556  1.00 36.94 176 A 1 
ATOM 1343 N N     . ASP A 1 177 ? -32.823 -32.421 24.336  1.00 42.91 177 A 1 
ATOM 1344 C CA    . ASP A 1 177 ? -33.410 -32.792 23.049  1.00 44.82 177 A 1 
ATOM 1345 C C     . ASP A 1 177 ? -32.416 -32.806 21.878  1.00 42.41 177 A 1 
ATOM 1346 O O     . ASP A 1 177 ? -31.811 -31.821 21.468  1.00 39.12 177 A 1 
ATOM 1347 C CB    . ASP A 1 177 ? -34.684 -32.005 22.755  1.00 40.28 177 A 1 
ATOM 1348 C CG    . ASP A 1 177 ? -35.950 -32.722 23.232  1.00 35.86 177 A 1 
ATOM 1349 O OD1   . ASP A 1 177 ? -35.892 -33.962 23.410  1.00 35.69 177 A 1 
ATOM 1350 O OD2   . ASP A 1 177 ? -36.982 -32.033 23.323  1.00 36.72 177 A 1 
ATOM 1351 N N     . ASN A 1 178 ? -32.346 -34.012 21.335  1.00 42.70 178 A 1 
ATOM 1352 C CA    . ASN A 1 178 ? -31.265 -34.524 20.513  1.00 44.89 178 A 1 
ATOM 1353 C C     . ASN A 1 178 ? -31.412 -34.193 19.018  1.00 42.15 178 A 1 
ATOM 1354 O O     . ASN A 1 178 ? -30.900 -34.944 18.189  1.00 38.64 178 A 1 
ATOM 1355 C CB    . ASN A 1 178 ? -31.232 -36.037 20.778  1.00 40.71 178 A 1 
ATOM 1356 C CG    . ASN A 1 178 ? -29.855 -36.641 20.950  1.00 36.89 178 A 1 
ATOM 1357 O OD1   . ASN A 1 178 ? -28.819 -36.033 20.811  1.00 37.55 178 A 1 
ATOM 1358 N ND2   . ASN A 1 178 ? -29.815 -37.911 21.284  1.00 38.72 178 A 1 
ATOM 1359 N N     . HIS A 1 179 ? -32.194 -33.179 18.616  1.00 47.63 179 A 1 
ATOM 1360 C CA    . HIS A 1 179 ? -32.742 -33.165 17.267  1.00 48.86 179 A 1 
ATOM 1361 C C     . HIS A 1 179 ? -31.682 -33.021 16.167  1.00 48.02 179 A 1 
ATOM 1362 O O     . HIS A 1 179 ? -31.109 -31.971 15.899  1.00 44.68 179 A 1 
ATOM 1363 C CB    . HIS A 1 179 ? -33.904 -32.176 17.132  1.00 44.05 179 A 1 
ATOM 1364 C CG    . HIS A 1 179 ? -35.241 -32.855 17.278  1.00 42.03 179 A 1 
ATOM 1365 N ND1   . HIS A 1 179 ? -35.697 -33.929 16.543  1.00 40.74 179 A 1 
ATOM 1366 C CD2   . HIS A 1 179 ? -36.240 -32.519 18.143  1.00 40.18 179 A 1 
ATOM 1367 C CE1   . HIS A 1 179 ? -36.921 -34.243 16.970  1.00 36.67 179 A 1 
ATOM 1368 N NE2   . HIS A 1 179 ? -37.301 -33.400 17.940  1.00 37.46 179 A 1 
ATOM 1369 N N     . ASN A 1 180 ? -31.555 -34.136 15.475  1.00 39.80 180 A 1 
ATOM 1370 C CA    . ASN A 1 180 ? -30.553 -34.508 14.487  1.00 42.28 180 A 1 
ATOM 1371 C C     . ASN A 1 180 ? -30.697 -33.779 13.135  1.00 39.85 180 A 1 
ATOM 1372 O O     . ASN A 1 180 ? -30.631 -34.433 12.097  1.00 36.56 180 A 1 
ATOM 1373 C CB    . ASN A 1 180 ? -30.679 -36.039 14.326  1.00 38.70 180 A 1 
ATOM 1374 C CG    . ASN A 1 180 ? -29.409 -36.812 14.586  1.00 35.22 180 A 1 
ATOM 1375 O OD1   . ASN A 1 180 ? -28.337 -36.295 14.786  1.00 36.24 180 A 1 
ATOM 1376 N ND2   . ASN A 1 180 ? -29.501 -38.126 14.586  1.00 37.31 180 A 1 
ATOM 1377 N N     . ARG A 1 181 ? -30.990 -32.474 13.088  1.00 47.15 181 A 1 
ATOM 1378 C CA    . ARG A 1 181 ? -31.380 -31.831 11.836  1.00 49.30 181 A 1 
ATOM 1379 C C     . ARG A 1 181 ? -30.241 -31.865 10.814  1.00 47.78 181 A 1 
ATOM 1380 O O     . ARG A 1 181 ? -29.352 -31.013 10.809  1.00 43.33 181 A 1 
ATOM 1381 C CB    . ARG A 1 181 ? -31.956 -30.420 12.074  1.00 44.90 181 A 1 
ATOM 1382 C CG    . ARG A 1 181 ? -33.426 -30.371 11.650  1.00 41.03 181 A 1 
ATOM 1383 C CD    . ARG A 1 181 ? -34.008 -28.963 11.819  1.00 40.36 181 A 1 
ATOM 1384 N NE    . ARG A 1 181 ? -35.433 -28.915 11.438  1.00 37.77 181 A 1 
ATOM 1385 C CZ    . ARG A 1 181 ? -36.224 -27.850 11.465  1.00 33.78 181 A 1 
ATOM 1386 N NH1   . ARG A 1 181 ? -35.784 -26.680 11.835  1.00 32.99 181 A 1 
ATOM 1387 N NH2   . ARG A 1 181 ? -37.477 -27.942 11.124  1.00 32.78 181 A 1 
ATOM 1388 N N     . SER A 1 182 ? -30.329 -32.833 9.924   1.00 49.37 182 A 1 
ATOM 1389 C CA    . SER A 1 182 ? -29.349 -33.234 8.911   1.00 50.17 182 A 1 
ATOM 1390 C C     . SER A 1 182 ? -29.264 -32.309 7.696   1.00 49.53 182 A 1 
ATOM 1391 O O     . SER A 1 182 ? -28.923 -32.766 6.609   1.00 45.41 182 A 1 
ATOM 1392 C CB    . SER A 1 182 ? -29.712 -34.647 8.452   1.00 45.19 182 A 1 
ATOM 1393 O OG    . SER A 1 182 ? -30.975 -34.631 7.809   1.00 40.69 182 A 1 
ATOM 1394 N N     . GLY A 1 183 ? -29.677 -31.040 7.811   1.00 49.77 183 A 1 
ATOM 1395 C CA    . GLY A 1 183 ? -29.906 -30.148 6.674   1.00 49.45 183 A 1 
ATOM 1396 C C     . GLY A 1 183 ? -28.671 -29.969 5.790   1.00 48.47 183 A 1 
ATOM 1397 O O     . GLY A 1 183 ? -27.843 -29.105 6.050   1.00 44.67 183 A 1 
ATOM 1398 N N     . ASN A 1 184 ? -28.627 -30.766 4.735   1.00 48.24 184 A 1 
ATOM 1399 C CA    . ASN A 1 184 ? -27.499 -30.945 3.833   1.00 49.75 184 A 1 
ATOM 1400 C C     . ASN A 1 184 ? -27.358 -29.802 2.814   1.00 47.73 184 A 1 
ATOM 1401 O O     . ASN A 1 184 ? -27.056 -30.058 1.652   1.00 42.70 184 A 1 
ATOM 1402 C CB    . ASN A 1 184 ? -27.672 -32.324 3.161   1.00 44.98 184 A 1 
ATOM 1403 C CG    . ASN A 1 184 ? -26.446 -33.205 3.213   1.00 40.39 184 A 1 
ATOM 1404 O OD1   . ASN A 1 184 ? -25.465 -32.958 3.878   1.00 40.57 184 A 1 
ATOM 1405 N ND2   . ASN A 1 184 ? -26.499 -34.331 2.523   1.00 41.49 184 A 1 
ATOM 1406 N N     . ASN A 1 185 ? -27.667 -28.557 3.172   1.00 49.84 185 A 1 
ATOM 1407 C CA    . ASN A 1 185 ? -27.693 -27.447 2.218   1.00 50.93 185 A 1 
ATOM 1408 C C     . ASN A 1 185 ? -26.280 -27.139 1.717   1.00 48.69 185 A 1 
ATOM 1409 O O     . ASN A 1 185 ? -25.576 -26.270 2.231   1.00 43.92 185 A 1 
ATOM 1410 C CB    . ASN A 1 185 ? -28.433 -26.232 2.805   1.00 46.56 185 A 1 
ATOM 1411 C CG    . ASN A 1 185 ? -29.923 -26.237 2.512   1.00 41.22 185 A 1 
ATOM 1412 O OD1   . ASN A 1 185 ? -30.442 -26.999 1.726   1.00 41.14 185 A 1 
ATOM 1413 N ND2   . ASN A 1 185 ? -30.654 -25.327 3.113   1.00 40.60 185 A 1 
ATOM 1414 N N     . SER A 1 186 ? -25.890 -27.844 0.675   1.00 48.71 186 A 1 
ATOM 1415 C CA    . SER A 1 186 ? -24.622 -27.763 -0.046  1.00 48.72 186 A 1 
ATOM 1416 C C     . SER A 1 186 ? -24.557 -26.532 -0.957  1.00 48.18 186 A 1 
ATOM 1417 O O     . SER A 1 186 ? -24.182 -26.650 -2.121  1.00 43.48 186 A 1 
ATOM 1418 C CB    . SER A 1 186 ? -24.430 -29.048 -0.842  1.00 43.85 186 A 1 
ATOM 1419 O OG    . SER A 1 186 ? -25.443 -29.173 -1.828  1.00 40.29 186 A 1 
ATOM 1420 N N     . SER A 1 187 ? -24.983 -25.358 -0.485  1.00 49.30 187 A 1 
ATOM 1421 C CA    . SER A 1 187 ? -24.882 -24.129 -1.274  1.00 48.86 187 A 1 
ATOM 1422 C C     . SER A 1 187 ? -23.407 -23.802 -1.495  1.00 48.18 187 A 1 
ATOM 1423 O O     . SER A 1 187 ? -22.757 -23.178 -0.660  1.00 44.47 187 A 1 
ATOM 1424 C CB    . SER A 1 187 ? -25.637 -22.983 -0.614  1.00 44.31 187 A 1 
ATOM 1425 O OG    . SER A 1 187 ? -25.130 -22.708 0.679   1.00 40.62 187 A 1 
ATOM 1426 N N     . THR A 1 188 ? -22.885 -24.253 -2.625  1.00 51.54 188 A 1 
ATOM 1427 C CA    . THR A 1 188 ? -21.509 -24.034 -3.081  1.00 52.03 188 A 1 
ATOM 1428 C C     . THR A 1 188 ? -21.316 -22.560 -3.424  1.00 51.72 188 A 1 
ATOM 1429 O O     . THR A 1 188 ? -21.371 -22.163 -4.585  1.00 46.79 188 A 1 
ATOM 1430 C CB    . THR A 1 188 ? -21.199 -24.920 -4.290  1.00 46.11 188 A 1 
ATOM 1431 O OG1   . THR A 1 188 ? -22.222 -24.807 -5.266  1.00 41.85 188 A 1 
ATOM 1432 C CG2   . THR A 1 188 ? -21.101 -26.388 -3.910  1.00 44.42 188 A 1 
ATOM 1433 N N     . SER A 1 189 ? -21.095 -21.731 -2.415  1.00 47.75 189 A 1 
ATOM 1434 C CA    . SER A 1 189 ? -20.709 -20.333 -2.578  1.00 47.76 189 A 1 
ATOM 1435 C C     . SER A 1 189 ? -19.273 -20.256 -3.092  1.00 48.12 189 A 1 
ATOM 1436 O O     . SER A 1 189 ? -18.337 -20.015 -2.332  1.00 44.34 189 A 1 
ATOM 1437 C CB    . SER A 1 189 ? -20.913 -19.571 -1.266  1.00 43.46 189 A 1 
ATOM 1438 O OG    . SER A 1 189 ? -20.136 -20.126 -0.225  1.00 39.37 189 A 1 
ATOM 1439 N N     . SER A 1 190 ? -19.091 -20.473 -4.393  1.00 45.44 190 A 1 
ATOM 1440 C CA    . SER A 1 190 ? -17.773 -20.489 -5.055  1.00 45.69 190 A 1 
ATOM 1441 C C     . SER A 1 190 ? -17.018 -19.158 -4.991  1.00 46.46 190 A 1 
ATOM 1442 O O     . SER A 1 190 ? -15.815 -19.123 -5.212  1.00 42.87 190 A 1 
ATOM 1443 C CB    . SER A 1 190 ? -17.961 -20.896 -6.509  1.00 41.58 190 A 1 
ATOM 1444 O OG    . SER A 1 190 ? -18.825 -19.987 -7.176  1.00 38.10 190 A 1 
ATOM 1445 N N     . SER A 1 191 ? -17.703 -18.056 -4.676  1.00 44.41 191 A 1 
ATOM 1446 C CA    . SER A 1 191 ? -17.100 -16.723 -4.632  1.00 45.87 191 A 1 
ATOM 1447 C C     . SER A 1 191 ? -16.096 -16.519 -3.498  1.00 47.18 191 A 1 
ATOM 1448 O O     . SER A 1 191 ? -15.364 -15.538 -3.514  1.00 44.08 191 A 1 
ATOM 1449 C CB    . SER A 1 191 ? -18.194 -15.663 -4.547  1.00 41.35 191 A 1 
ATOM 1450 O OG    . SER A 1 191 ? -18.908 -15.762 -3.333  1.00 38.01 191 A 1 
ATOM 1451 N N     . SER A 1 192 ? -16.077 -17.404 -2.499  1.00 45.91 192 A 1 
ATOM 1452 C CA    . SER A 1 192 ? -15.169 -17.264 -1.355  1.00 46.37 192 A 1 
ATOM 1453 C C     . SER A 1 192 ? -13.724 -17.645 -1.678  1.00 47.60 192 A 1 
ATOM 1454 O O     . SER A 1 192 ? -12.821 -17.133 -1.029  1.00 45.13 192 A 1 
ATOM 1455 C CB    . SER A 1 192 ? -15.670 -18.086 -0.175  1.00 42.24 192 A 1 
ATOM 1456 O OG    . SER A 1 192 ? -15.703 -19.464 -0.478  1.00 38.33 192 A 1 
ATOM 1457 N N     . GLN A 1 193 ? -13.499 -18.508 -2.672  1.00 44.89 193 A 1 
ATOM 1458 C CA    . GLN A 1 193 ? -12.154 -19.018 -2.978  1.00 45.12 193 A 1 
ATOM 1459 C C     . GLN A 1 193 ? -11.197 -17.928 -3.455  1.00 45.53 193 A 1 
ATOM 1460 O O     . GLN A 1 193 ? -10.050 -17.900 -3.026  1.00 42.44 193 A 1 
ATOM 1461 C CB    . GLN A 1 193 ? -12.238 -20.144 -4.015  1.00 41.13 193 A 1 
ATOM 1462 C CG    . GLN A 1 193 ? -12.668 -21.468 -3.387  1.00 38.24 193 A 1 
ATOM 1463 C CD    . GLN A 1 193 ? -12.695 -22.605 -4.406  1.00 35.34 193 A 1 
ATOM 1464 O OE1   . GLN A 1 193 ? -12.927 -22.435 -5.588  1.00 34.16 193 A 1 
ATOM 1465 N NE2   . GLN A 1 193 ? -12.489 -23.838 -3.973  1.00 32.12 193 A 1 
ATOM 1466 N N     . TYR A 1 194 ? -11.688 -16.998 -4.273  1.00 37.25 194 A 1 
ATOM 1467 C CA    . TYR A 1 194 ? -10.822 -15.974 -4.876  1.00 37.31 194 A 1 
ATOM 1468 C C     . TYR A 1 194 ? -10.235 -14.986 -3.855  1.00 37.00 194 A 1 
ATOM 1469 O O     . TYR A 1 194 ? -9.193  -14.392 -4.094  1.00 35.08 194 A 1 
ATOM 1470 C CB    . TYR A 1 194 ? -11.600 -15.232 -5.962  1.00 34.27 194 A 1 
ATOM 1471 C CG    . TYR A 1 194 ? -10.805 -15.067 -7.233  1.00 31.84 194 A 1 
ATOM 1472 C CD1   . TYR A 1 194 ? -9.951  -13.961 -7.421  1.00 30.09 194 A 1 
ATOM 1473 C CD2   . TYR A 1 194 ? -10.897 -16.045 -8.244  1.00 30.14 194 A 1 
ATOM 1474 C CE1   . TYR A 1 194 ? -9.191  -13.829 -8.591  1.00 28.92 194 A 1 
ATOM 1475 C CE2   . TYR A 1 194 ? -10.141 -15.924 -9.424  1.00 27.82 194 A 1 
ATOM 1476 C CZ    . TYR A 1 194 ? -9.286  -14.814 -9.594  1.00 28.85 194 A 1 
ATOM 1477 O OH    . TYR A 1 194 ? -8.548  -14.697 -10.744 1.00 26.81 194 A 1 
ATOM 1478 N N     . PHE A 1 195 ? -10.889 -14.799 -2.711  1.00 41.84 195 A 1 
ATOM 1479 C CA    . PHE A 1 195 ? -10.362 -13.959 -1.634  1.00 41.24 195 A 1 
ATOM 1480 C C     . PHE A 1 195 ? -9.368  -14.698 -0.727  1.00 41.48 195 A 1 
ATOM 1481 O O     . PHE A 1 195 ? -8.646  -14.036 0.020   1.00 39.15 195 A 1 
ATOM 1482 C CB    . PHE A 1 195 ? -11.514 -13.339 -0.833  1.00 37.95 195 A 1 
ATOM 1483 C CG    . PHE A 1 195 ? -11.970 -11.995 -1.368  1.00 34.79 195 A 1 
ATOM 1484 C CD1   . PHE A 1 195 ? -11.299 -10.829 -0.989  1.00 33.43 195 A 1 
ATOM 1485 C CD2   . PHE A 1 195 ? -13.041 -11.923 -2.262  1.00 32.25 195 A 1 
ATOM 1486 C CE1   . PHE A 1 195 ? -11.685 -9.576  -1.490  1.00 29.55 195 A 1 
ATOM 1487 C CE2   . PHE A 1 195 ? -13.441 -10.666 -2.782  1.00 27.62 195 A 1 
ATOM 1488 C CZ    . PHE A 1 195 ? -12.765 -9.497  -2.385  1.00 27.83 195 A 1 
ATOM 1489 N N     . GLY A 1 196 ? -9.340  -16.034 -0.773  1.00 46.73 196 A 1 
ATOM 1490 C CA    . GLY A 1 196 ? -8.456  -16.838 0.062   1.00 47.18 196 A 1 
ATOM 1491 C C     . GLY A 1 196 ? -6.985  -16.690 -0.301  1.00 47.76 196 A 1 
ATOM 1492 O O     . GLY A 1 196 ? -6.162  -16.452 0.590   1.00 45.26 196 A 1 
ATOM 1493 N N     . GLU A 1 197 ? -6.649  -16.737 -1.595  1.00 44.16 197 A 1 
ATOM 1494 C CA    . GLU A 1 197 ? -5.256  -16.585 -2.043  1.00 46.08 197 A 1 
ATOM 1495 C C     . GLU A 1 197 ? -4.695  -15.186 -1.756  1.00 46.74 197 A 1 
ATOM 1496 O O     . GLU A 1 197 ? -3.542  -15.043 -1.341  1.00 43.74 197 A 1 
ATOM 1497 C CB    . GLU A 1 197 ? -5.144  -16.876 -3.542  1.00 42.99 197 A 1 
ATOM 1498 C CG    . GLU A 1 197 ? -5.172  -18.371 -3.848  1.00 37.44 197 A 1 
ATOM 1499 C CD    . GLU A 1 197 ? -4.953  -18.669 -5.342  1.00 33.67 197 A 1 
ATOM 1500 O OE1   . GLU A 1 197 ? -4.470  -19.786 -5.639  1.00 31.64 197 A 1 
ATOM 1501 O OE2   . GLU A 1 197 ? -5.302  -17.808 -6.175  1.00 30.68 197 A 1 
ATOM 1502 N N     . VAL A 1 198 ? -5.522  -14.148 -1.935  1.00 46.73 198 A 1 
ATOM 1503 C CA    . VAL A 1 198 ? -5.081  -12.768 -1.646  1.00 48.96 198 A 1 
ATOM 1504 C C     . VAL A 1 198 ? -4.869  -12.561 -0.141  1.00 50.29 198 A 1 
ATOM 1505 O O     . VAL A 1 198 ? -3.987  -11.798 0.248   1.00 47.73 198 A 1 
ATOM 1506 C CB    . VAL A 1 198 ? -6.072  -11.737 -2.213  1.00 45.29 198 A 1 
ATOM 1507 C CG1   . VAL A 1 198 ? -5.529  -10.306 -2.061  1.00 40.78 198 A 1 
ATOM 1508 C CG2   . VAL A 1 198 ? -6.336  -11.951 -3.701  1.00 40.00 198 A 1 
ATOM 1509 N N     . ASP A 1 199 ? -5.647  -13.264 0.710   1.00 51.67 199 A 1 
ATOM 1510 C CA    . ASP A 1 199 ? -5.475  -13.183 2.158   1.00 52.21 199 A 1 
ATOM 1511 C C     . ASP A 1 199 ? -4.141  -13.807 2.623   1.00 52.13 199 A 1 
ATOM 1512 O O     . ASP A 1 199 ? -3.557  -13.297 3.572   1.00 49.77 199 A 1 
ATOM 1513 C CB    . ASP A 1 199 ? -6.683  -13.789 2.902   1.00 49.09 199 A 1 
ATOM 1514 C CG    . ASP A 1 199 ? -7.606  -12.752 3.582   1.00 42.91 199 A 1 
ATOM 1515 O OD1   . ASP A 1 199 ? -7.458  -11.524 3.387   1.00 40.20 199 A 1 
ATOM 1516 O OD2   . ASP A 1 199 ? -8.462  -13.126 4.414   1.00 38.63 199 A 1 
ATOM 1517 N N     . GLN A 1 200 ? -3.615  -14.831 1.923   1.00 49.48 200 A 1 
ATOM 1518 C CA    . GLN A 1 200 ? -2.290  -15.392 2.237   1.00 50.39 200 A 1 
ATOM 1519 C C     . GLN A 1 200 ? -1.159  -14.378 2.015   1.00 50.58 200 A 1 
ATOM 1520 O O     . GLN A 1 200 ? -0.225  -14.315 2.811   1.00 47.76 200 A 1 
ATOM 1521 C CB    . GLN A 1 200 ? -2.017  -16.648 1.406   1.00 47.70 200 A 1 
ATOM 1522 C CG    . GLN A 1 200 ? -2.761  -17.872 1.948   1.00 42.72 200 A 1 
ATOM 1523 C CD    . GLN A 1 200 ? -2.388  -19.145 1.186   1.00 37.96 200 A 1 
ATOM 1524 O OE1   . GLN A 1 200 ? -1.736  -19.152 0.160   1.00 35.53 200 A 1 
ATOM 1525 N NE2   . GLN A 1 200 ? -2.782  -20.299 1.679   1.00 32.89 200 A 1 
ATOM 1526 N N     . TYR A 1 201 ? -1.246  -13.552 0.968   1.00 42.86 201 A 1 
ATOM 1527 C CA    . TYR A 1 201 ? -0.269  -12.478 0.745   1.00 43.30 201 A 1 
ATOM 1528 C C     . TYR A 1 201 ? -0.422  -11.316 1.726   1.00 43.51 201 A 1 
ATOM 1529 O O     . TYR A 1 201 ? 0.551   -10.607 1.996   1.00 41.73 201 A 1 
ATOM 1530 C CB    . TYR A 1 201 ? -0.376  -11.973 -0.693  1.00 41.66 201 A 1 
ATOM 1531 C CG    . TYR A 1 201 ? 0.372   -12.838 -1.680  1.00 38.36 201 A 1 
ATOM 1532 C CD1   . TYR A 1 201 ? 1.744   -12.628 -1.888  1.00 35.05 201 A 1 
ATOM 1533 C CD2   . TYR A 1 201 ? -0.288  -13.859 -2.380  1.00 34.55 201 A 1 
ATOM 1534 C CE1   . TYR A 1 201 ? 2.452   -13.424 -2.800  1.00 32.72 201 A 1 
ATOM 1535 C CE2   . TYR A 1 201 ? 0.409   -14.667 -3.286  1.00 31.43 201 A 1 
ATOM 1536 C CZ    . TYR A 1 201 ? 1.785   -14.443 -3.492  1.00 31.83 201 A 1 
ATOM 1537 O OH    . TYR A 1 201 ? 2.478   -15.231 -4.391  1.00 30.06 201 A 1 
ATOM 1538 N N     . PHE A 1 202 ? -1.644  -11.124 2.251   1.00 49.05 202 A 1 
ATOM 1539 C CA    . PHE A 1 202 ? -1.945  -10.097 3.239   1.00 49.77 202 A 1 
ATOM 1540 C C     . PHE A 1 202 ? -1.839  -10.601 4.685   1.00 50.00 202 A 1 
ATOM 1541 O O     . PHE A 1 202 ? -2.216  -9.860  5.598   1.00 47.30 202 A 1 
ATOM 1542 C CB    . PHE A 1 202 ? -3.303  -9.447  2.951   1.00 47.23 202 A 1 
ATOM 1543 C CG    . PHE A 1 202 ? -3.183  -8.067  2.335   1.00 43.54 202 A 1 
ATOM 1544 C CD1   . PHE A 1 202 ? -3.051  -6.944  3.166   1.00 40.53 202 A 1 
ATOM 1545 C CD2   . PHE A 1 202 ? -3.192  -7.913  0.947   1.00 38.49 202 A 1 
ATOM 1546 C CE1   . PHE A 1 202 ? -2.937  -5.663  2.615   1.00 36.22 202 A 1 
ATOM 1547 C CE2   . PHE A 1 202 ? -3.071  -6.633  0.378   1.00 34.95 202 A 1 
ATOM 1548 C CZ    . PHE A 1 202 ? -2.944  -5.504  1.215   1.00 36.04 202 A 1 
ATOM 1549 N N     . ASP A 1 203 ? -1.350  -11.822 4.892   1.00 52.83 203 A 1 
ATOM 1550 C CA    . ASP A 1 203 ? -1.004  -12.273 6.229   1.00 52.98 203 A 1 
ATOM 1551 C C     . ASP A 1 203 ? 0.150   -11.413 6.743   1.00 51.60 203 A 1 
ATOM 1552 O O     . ASP A 1 203 ? 1.327   -11.646 6.500   1.00 48.91 203 A 1 
ATOM 1553 C CB    . ASP A 1 203 ? -0.714  -13.787 6.291   1.00 50.21 203 A 1 
ATOM 1554 C CG    . ASP A 1 203 ? -1.882  -14.605 6.862   1.00 44.78 203 A 1 
ATOM 1555 O OD1   . ASP A 1 203 ? -2.743  -14.010 7.553   1.00 40.80 203 A 1 
ATOM 1556 O OD2   . ASP A 1 203 ? -1.896  -15.827 6.633   1.00 39.41 203 A 1 
ATOM 1557 N N     . LEU A 1 204 ? -0.241  -10.381 7.505   1.00 44.77 204 A 1 
ATOM 1558 C CA    . LEU A 1 204 ? 0.642   -9.495  8.258   1.00 44.52 204 A 1 
ATOM 1559 C C     . LEU A 1 204 ? 1.515   -10.276 9.254   1.00 43.45 204 A 1 
ATOM 1560 O O     . LEU A 1 204 ? 2.505   -9.733  9.725   1.00 40.02 204 A 1 
ATOM 1561 C CB    . LEU A 1 204 ? -0.228  -8.452  8.983   1.00 41.12 204 A 1 
ATOM 1562 C CG    . LEU A 1 204 ? -0.635  -7.264  8.090   1.00 36.88 204 A 1 
ATOM 1563 C CD1   . LEU A 1 204 ? -1.897  -6.593  8.612   1.00 34.91 204 A 1 
ATOM 1564 C CD2   . LEU A 1 204 ? 0.478   -6.214  8.063   1.00 35.46 204 A 1 
ATOM 1565 N N     . VAL A 1 205 ? 1.211   -11.555 9.508   1.00 42.44 205 A 1 
ATOM 1566 C CA    . VAL A 1 205 ? 2.111   -12.445 10.255  1.00 43.68 205 A 1 
ATOM 1567 C C     . VAL A 1 205 ? 3.451   -12.587 9.534   1.00 44.17 205 A 1 
ATOM 1568 O O     . VAL A 1 205 ? 4.502   -12.517 10.166  1.00 41.21 205 A 1 
ATOM 1569 C CB    . VAL A 1 205 ? 1.482   -13.833 10.451  1.00 39.82 205 A 1 
ATOM 1570 C CG1   . VAL A 1 205 ? 2.340   -14.692 11.377  1.00 35.05 205 A 1 
ATOM 1571 C CG2   . VAL A 1 205 ? 0.080   -13.745 11.063  1.00 34.37 205 A 1 
ATOM 1572 N N     . GLY A 1 206 ? 3.448   -12.678 8.196   1.00 46.92 206 A 1 
ATOM 1573 C CA    . GLY A 1 206 ? 4.667   -12.613 7.392   1.00 46.71 206 A 1 
ATOM 1574 C C     . GLY A 1 206 ? 5.359   -11.261 7.465   1.00 47.57 206 A 1 
ATOM 1575 O O     . GLY A 1 206 ? 6.573   -11.192 7.329   1.00 44.98 206 A 1 
ATOM 1576 N N     . TYR A 1 207 ? 4.590   -10.194 7.731   1.00 45.18 207 A 1 
ATOM 1577 C CA    . TYR A 1 207 ? 5.141   -8.858  7.950   1.00 45.90 207 A 1 
ATOM 1578 C C     . TYR A 1 207 ? 5.889   -8.792  9.282   1.00 46.45 207 A 1 
ATOM 1579 O O     . TYR A 1 207 ? 7.022   -8.322  9.299   1.00 43.71 207 A 1 
ATOM 1580 C CB    . TYR A 1 207 ? 4.023   -7.828  7.867   1.00 43.06 207 A 1 
ATOM 1581 C CG    . TYR A 1 207 ? 4.466   -6.429  7.500   1.00 39.36 207 A 1 
ATOM 1582 C CD1   . TYR A 1 207 ? 4.875   -5.523  8.486   1.00 36.51 207 A 1 
ATOM 1583 C CD2   . TYR A 1 207 ? 4.413   -6.025  6.156   1.00 35.60 207 A 1 
ATOM 1584 C CE1   . TYR A 1 207 ? 5.189   -4.204  8.149   1.00 32.63 207 A 1 
ATOM 1585 C CE2   . TYR A 1 207 ? 4.712   -4.704  5.811   1.00 32.20 207 A 1 
ATOM 1586 C CZ    . TYR A 1 207 ? 5.080   -3.791  6.811   1.00 32.65 207 A 1 
ATOM 1587 O OH    . TYR A 1 207 ? 5.313   -2.467  6.484   1.00 31.20 207 A 1 
ATOM 1588 N N     . ASN A 1 208 ? 5.328   -9.324  10.364  1.00 44.57 208 A 1 
ATOM 1589 C CA    . ASN A 1 208 ? 6.035   -9.402  11.639  1.00 44.50 208 A 1 
ATOM 1590 C C     . ASN A 1 208 ? 7.262   -10.318 11.534  1.00 43.14 208 A 1 
ATOM 1591 O O     . ASN A 1 208 ? 8.347   -9.921  11.932  1.00 40.38 208 A 1 
ATOM 1592 C CB    . ASN A 1 208 ? 5.079   -9.862  12.752  1.00 42.50 208 A 1 
ATOM 1593 C CG    . ASN A 1 208 ? 4.106   -8.780  13.203  1.00 37.47 208 A 1 
ATOM 1594 O OD1   . ASN A 1 208 ? 4.117   -7.641  12.761  1.00 37.27 208 A 1 
ATOM 1595 N ND2   . ASN A 1 208 ? 3.229   -9.110  14.114  1.00 35.98 208 A 1 
ATOM 1596 N N     . SER A 1 209 ? 7.125   -11.479 10.897  1.00 55.85 209 A 1 
ATOM 1597 C CA    . SER A 1 209 ? 8.275   -12.354 10.630  1.00 56.82 209 A 1 
ATOM 1598 C C     . SER A 1 209 ? 9.327   -11.700 9.733   1.00 58.68 209 A 1 
ATOM 1599 O O     . SER A 1 209 ? 10.514  -11.988 9.870   1.00 54.48 209 A 1 
ATOM 1600 C CB    . SER A 1 209 ? 7.800   -13.654 9.975   1.00 52.28 209 A 1 
ATOM 1601 O OG    . SER A 1 209 ? 8.897   -14.495 9.685   1.00 44.79 209 A 1 
ATOM 1602 N N     . TYR A 1 210 ? 8.922   -10.834 8.797   1.00 45.65 210 A 1 
ATOM 1603 C CA    . TYR A 1 210 ? 9.845   -10.079 7.969   1.00 46.11 210 A 1 
ATOM 1604 C C     . TYR A 1 210 ? 10.536  -8.984  8.779   1.00 46.07 210 A 1 
ATOM 1605 O O     . TYR A 1 210 ? 11.751  -8.867  8.665   1.00 43.80 210 A 1 
ATOM 1606 C CB    . TYR A 1 210 ? 9.154   -9.513  6.729   1.00 42.83 210 A 1 
ATOM 1607 C CG    . TYR A 1 210 ? 10.155  -8.948  5.741   1.00 38.63 210 A 1 
ATOM 1608 C CD1   . TYR A 1 210 ? 10.478  -7.575  5.751   1.00 37.10 210 A 1 
ATOM 1609 C CD2   . TYR A 1 210 ? 10.836  -9.820  4.868   1.00 36.86 210 A 1 
ATOM 1610 C CE1   . TYR A 1 210 ? 11.462  -7.072  4.895   1.00 34.22 210 A 1 
ATOM 1611 C CE2   . TYR A 1 210 ? 11.825  -9.325  4.011   1.00 34.07 210 A 1 
ATOM 1612 C CZ    . TYR A 1 210 ? 12.134  -7.948  4.022   1.00 33.83 210 A 1 
ATOM 1613 O OH    . TYR A 1 210 ? 13.115  -7.470  3.188   1.00 32.35 210 A 1 
ATOM 1614 N N     . TYR A 1 211 ? 9.801   -8.258  9.632   1.00 47.31 211 A 1 
ATOM 1615 C CA    . TYR A 1 211 ? 10.410  -7.305  10.568  1.00 47.80 211 A 1 
ATOM 1616 C C     . TYR A 1 211 ? 11.393  -8.014  11.500  1.00 46.90 211 A 1 
ATOM 1617 O O     . TYR A 1 211 ? 12.513  -7.548  11.623  1.00 44.32 211 A 1 
ATOM 1618 C CB    . TYR A 1 211 ? 9.344   -6.539  11.356  1.00 44.83 211 A 1 
ATOM 1619 C CG    . TYR A 1 211 ? 9.073   -5.170  10.773  1.00 41.14 211 A 1 
ATOM 1620 C CD1   . TYR A 1 211 ? 9.890   -4.067  11.106  1.00 38.98 211 A 1 
ATOM 1621 C CD2   . TYR A 1 211 ? 8.028   -4.988  9.859   1.00 38.14 211 A 1 
ATOM 1622 C CE1   . TYR A 1 211 ? 9.666   -2.811  10.542  1.00 35.34 211 A 1 
ATOM 1623 C CE2   . TYR A 1 211 ? 7.789   -3.722  9.285   1.00 35.76 211 A 1 
ATOM 1624 C CZ    . TYR A 1 211 ? 8.612   -2.634  9.630   1.00 36.49 211 A 1 
ATOM 1625 O OH    . TYR A 1 211 ? 8.378   -1.395  9.070   1.00 34.43 211 A 1 
ATOM 1626 N N     . ASP A 1 212 ? 11.053  -9.180  12.036  1.00 52.56 212 A 1 
ATOM 1627 C CA    . ASP A 1 212 ? 11.962  -9.973  12.865  1.00 52.82 212 A 1 
ATOM 1628 C C     . ASP A 1 212 ? 13.207  -10.417 12.073  1.00 51.51 212 A 1 
ATOM 1629 O O     . ASP A 1 212 ? 14.330  -10.317 12.558  1.00 48.53 212 A 1 
ATOM 1630 C CB    . ASP A 1 212 ? 11.242  -11.214 13.421  1.00 48.60 212 A 1 
ATOM 1631 C CG    . ASP A 1 212 ? 10.214  -10.931 14.521  1.00 42.76 212 A 1 
ATOM 1632 O OD1   . ASP A 1 212 ? 10.287  -9.860  15.154  1.00 40.29 212 A 1 
ATOM 1633 O OD2   . ASP A 1 212 ? 9.369   -11.825 14.738  1.00 39.87 212 A 1 
ATOM 1634 N N     . SER A 1 213 ? 13.039  -10.873 10.821  1.00 56.28 213 A 1 
ATOM 1635 C CA    . SER A 1 213 ? 14.170  -11.284 9.983   1.00 56.78 213 A 1 
ATOM 1636 C C     . SER A 1 213 ? 15.025  -10.110 9.500   1.00 57.62 213 A 1 
ATOM 1637 O O     . SER A 1 213 ? 16.243  -10.251 9.381   1.00 53.48 213 A 1 
ATOM 1638 C CB    . SER A 1 213 ? 13.689  -12.110 8.787   1.00 51.98 213 A 1 
ATOM 1639 O OG    . SER A 1 213 ? 13.033  -11.327 7.806   1.00 46.04 213 A 1 
ATOM 1640 N N     . HIS A 1 214 ? 14.404  -8.952  9.243   1.00 51.16 214 A 1 
ATOM 1641 C CA    . HIS A 1 214 ? 15.126  -7.764  8.796   1.00 52.41 214 A 1 
ATOM 1642 C C     . HIS A 1 214 ? 15.819  -7.063  9.962   1.00 51.76 214 A 1 
ATOM 1643 O O     . HIS A 1 214 ? 16.936  -6.596  9.788   1.00 49.38 214 A 1 
ATOM 1644 C CB    . HIS A 1 214 ? 14.188  -6.827  8.024   1.00 48.99 214 A 1 
ATOM 1645 C CG    . HIS A 1 214 ? 14.892  -6.119  6.916   1.00 44.55 214 A 1 
ATOM 1646 N ND1   . HIS A 1 214 ? 15.780  -5.074  7.012   1.00 40.51 214 A 1 
ATOM 1647 C CD2   . HIS A 1 214 ? 14.823  -6.430  5.576   1.00 39.51 214 A 1 
ATOM 1648 C CE1   . HIS A 1 214 ? 16.218  -4.765  5.786   1.00 36.42 214 A 1 
ATOM 1649 N NE2   . HIS A 1 214 ? 15.665  -5.575  4.878   1.00 36.09 214 A 1 
ATOM 1650 N N     . MET A 1 215 ? 15.198  -7.083  11.147  1.00 50.21 215 A 1 
ATOM 1651 C CA    . MET A 1 215 ? 15.863  -6.725  12.398  1.00 50.93 215 A 1 
ATOM 1652 C C     . MET A 1 215 ? 17.059  -7.653  12.634  1.00 51.17 215 A 1 
ATOM 1653 O O     . MET A 1 215 ? 18.155  -7.155  12.853  1.00 48.61 215 A 1 
ATOM 1654 C CB    . MET A 1 215 ? 14.879  -6.795  13.577  1.00 47.69 215 A 1 
ATOM 1655 C CG    . MET A 1 215 ? 13.940  -5.584  13.628  1.00 42.24 215 A 1 
ATOM 1656 S SD    . MET A 1 215 ? 14.689  -4.020  14.204  1.00 40.07 215 A 1 
ATOM 1657 C CE    . MET A 1 215 ? 14.873  -4.393  15.968  1.00 36.54 215 A 1 
ATOM 1658 N N     . SER A 1 216 ? 16.909  -8.953  12.434  1.00 57.96 216 A 1 
ATOM 1659 C CA    . SER A 1 216 ? 18.026  -9.908  12.516  1.00 58.72 216 A 1 
ATOM 1660 C C     . SER A 1 216 ? 19.148  -9.601  11.516  1.00 59.86 216 A 1 
ATOM 1661 O O     . SER A 1 216 ? 20.329  -9.706  11.862  1.00 55.08 216 A 1 
ATOM 1662 C CB    . SER A 1 216 ? 17.500  -11.325 12.295  1.00 53.32 216 A 1 
ATOM 1663 O OG    . SER A 1 216 ? 18.556  -12.267 12.172  1.00 45.96 216 A 1 
ATOM 1664 N N     . ASN A 1 217 ? 18.816  -9.214  10.283  1.00 52.24 217 A 1 
ATOM 1665 C CA    . ASN A 1 217 ? 19.827  -8.850  9.289   1.00 52.54 217 A 1 
ATOM 1666 C C     . ASN A 1 217 ? 20.460  -7.481  9.571   1.00 50.20 217 A 1 
ATOM 1667 O O     . ASN A 1 217 ? 21.657  -7.315  9.361   1.00 49.36 217 A 1 
ATOM 1668 C CB    . ASN A 1 217 ? 19.220  -8.899  7.883   1.00 50.18 217 A 1 
ATOM 1669 C CG    . ASN A 1 217 ? 19.143  -10.299 7.303   1.00 44.88 217 A 1 
ATOM 1670 O OD1   . ASN A 1 217 ? 19.821  -11.236 7.686   1.00 44.50 217 A 1 
ATOM 1671 N ND2   . ASN A 1 217 ? 18.331  -10.481 6.284   1.00 44.13 217 A 1 
ATOM 1672 N N     . GLN A 1 218 ? 19.674  -6.505  10.055  1.00 59.31 218 A 1 
ATOM 1673 C CA    . GLN A 1 218 ? 20.222  -5.235  10.523  1.00 60.14 218 A 1 
ATOM 1674 C C     . GLN A 1 218 ? 21.069  -5.423  11.776  1.00 61.08 218 A 1 
ATOM 1675 O O     . GLN A 1 218 ? 22.120  -4.793  11.865  1.00 61.29 218 A 1 
ATOM 1676 C CB    . GLN A 1 218 ? 19.126  -4.206  10.779  1.00 56.95 218 A 1 
ATOM 1677 C CG    . GLN A 1 218 ? 18.909  -3.308  9.556   1.00 50.57 218 A 1 
ATOM 1678 C CD    . GLN A 1 218 ? 17.927  -2.176  9.835   1.00 46.39 218 A 1 
ATOM 1679 O OE1   . GLN A 1 218 ? 17.054  -2.246  10.665  1.00 44.72 218 A 1 
ATOM 1680 N NE2   . GLN A 1 218 ? 18.059  -1.063  9.141   1.00 41.85 218 A 1 
ATOM 1681 N N     . GLU A 1 219 ? 20.685  -6.297  12.685  1.00 56.45 219 A 1 
ATOM 1682 C CA    . GLU A 1 219 ? 21.518  -6.680  13.826  1.00 57.40 219 A 1 
ATOM 1683 C C     . GLU A 1 219 ? 22.823  -7.321  13.354  1.00 56.71 219 A 1 
ATOM 1684 O O     . GLU A 1 219 ? 23.869  -6.972  13.880  1.00 57.51 219 A 1 
ATOM 1685 C CB    . GLU A 1 219 ? 20.785  -7.643  14.757  1.00 54.46 219 A 1 
ATOM 1686 C CG    . GLU A 1 219 ? 19.810  -6.938  15.701  1.00 48.27 219 A 1 
ATOM 1687 C CD    . GLU A 1 219 ? 19.124  -7.918  16.669  1.00 45.26 219 A 1 
ATOM 1688 O OE1   . GLU A 1 219 ? 18.550  -7.431  17.663  1.00 42.06 219 A 1 
ATOM 1689 O OE2   . GLU A 1 219 ? 19.187  -9.146  16.419  1.00 40.93 219 A 1 
ATOM 1690 N N     . GLN A 1 220 ? 22.811  -8.183  12.334  1.00 59.89 220 A 1 
ATOM 1691 C CA    . GLN A 1 220 ? 24.040  -8.711  11.757  1.00 60.88 220 A 1 
ATOM 1692 C C     . GLN A 1 220 ? 24.912  -7.614  11.142  1.00 60.93 220 A 1 
ATOM 1693 O O     . GLN A 1 220 ? 26.129  -7.629  11.334  1.00 62.07 220 A 1 
ATOM 1694 C CB    . GLN A 1 220 ? 23.749  -9.782  10.699  1.00 58.79 220 A 1 
ATOM 1695 C CG    . GLN A 1 220 ? 23.499  -11.149 11.344  1.00 53.02 220 A 1 
ATOM 1696 C CD    . GLN A 1 220 ? 23.361  -12.271 10.310  1.00 49.20 220 A 1 
ATOM 1697 O OE1   . GLN A 1 220 ? 23.291  -12.083 9.107   1.00 47.51 220 A 1 
ATOM 1698 N NE2   . GLN A 1 220 ? 23.350  -13.518 10.760  1.00 42.94 220 A 1 
ATOM 1699 N N     . TYR A 1 221 ? 24.303  -6.644  10.440  1.00 57.31 221 A 1 
ATOM 1700 C CA    . TYR A 1 221 ? 25.045  -5.536  9.848   1.00 57.06 221 A 1 
ATOM 1701 C C     . TYR A 1 221 ? 25.611  -4.607  10.929  1.00 54.52 221 A 1 
ATOM 1702 O O     . TYR A 1 221 ? 26.800  -4.287  10.895  1.00 54.26 221 A 1 
ATOM 1703 C CB    . TYR A 1 221 ? 24.142  -4.791  8.868   1.00 54.78 221 A 1 
ATOM 1704 C CG    . TYR A 1 221 ? 24.932  -4.008  7.834   1.00 49.17 221 A 1 
ATOM 1705 C CD1   . TYR A 1 221 ? 25.342  -2.688  8.085   1.00 48.51 221 A 1 
ATOM 1706 C CD2   . TYR A 1 221 ? 25.311  -4.638  6.624   1.00 47.49 221 A 1 
ATOM 1707 C CE1   . TYR A 1 221 ? 26.109  -1.994  7.139   1.00 41.35 221 A 1 
ATOM 1708 C CE2   . TYR A 1 221 ? 26.072  -3.954  5.678   1.00 42.46 221 A 1 
ATOM 1709 C CZ    . TYR A 1 221 ? 26.469  -2.624  5.927   1.00 43.02 221 A 1 
ATOM 1710 O OH    . TYR A 1 221 ? 27.220  -1.944  5.002   1.00 40.94 221 A 1 
ATOM 1711 N N     . VAL A 1 222 ? 24.795  -4.264  11.936  1.00 66.79 222 A 1 
ATOM 1712 C CA    . VAL A 1 222 ? 25.232  -3.469  13.093  1.00 66.41 222 A 1 
ATOM 1713 C C     . VAL A 1 222 ? 26.278  -4.228  13.914  1.00 64.31 222 A 1 
ATOM 1714 O O     . VAL A 1 222 ? 27.228  -3.616  14.397  1.00 68.71 222 A 1 
ATOM 1715 C CB    . VAL A 1 222 ? 24.028  -3.070  13.973  1.00 65.19 222 A 1 
ATOM 1716 C CG1   . VAL A 1 222 ? 24.451  -2.402  15.284  1.00 57.74 222 A 1 
ATOM 1717 C CG2   . VAL A 1 222 ? 23.127  -2.071  13.241  1.00 61.38 222 A 1 
ATOM 1718 N N     . MET A 1 223 ? 26.170  -5.558  14.029  1.00 65.79 223 A 1 
ATOM 1719 C CA    . MET A 1 223 ? 27.165  -6.385  14.705  1.00 64.91 223 A 1 
ATOM 1720 C C     . MET A 1 223 ? 28.479  -6.454  13.910  1.00 64.07 223 A 1 
ATOM 1721 O O     . MET A 1 223 ? 29.548  -6.387  14.513  1.00 66.84 223 A 1 
ATOM 1722 C CB    . MET A 1 223 ? 26.588  -7.778  14.979  1.00 63.30 223 A 1 
ATOM 1723 C CG    . MET A 1 223 ? 27.395  -8.566  16.016  1.00 57.72 223 A 1 
ATOM 1724 S SD    . MET A 1 223 ? 26.816  -10.260 16.339  1.00 53.69 223 A 1 
ATOM 1725 C CE    . MET A 1 223 ? 25.113  -9.959  16.897  1.00 48.14 223 A 1 
ATOM 1726 N N     . GLN A 1 224 ? 28.417  -6.514  12.572  1.00 63.49 224 A 1 
ATOM 1727 C CA    . GLN A 1 224 ? 29.607  -6.370  11.732  1.00 62.90 224 A 1 
ATOM 1728 C C     . GLN A 1 224 ? 30.225  -4.981  11.859  1.00 61.39 224 A 1 
ATOM 1729 O O     . GLN A 1 224 ? 31.441  -4.864  11.974  1.00 65.78 224 A 1 
ATOM 1730 C CB    . GLN A 1 224 ? 29.285  -6.647  10.253  1.00 62.79 224 A 1 
ATOM 1731 C CG    . GLN A 1 224 ? 29.472  -8.124  9.904   1.00 58.07 224 A 1 
ATOM 1732 C CD    . GLN A 1 224 ? 29.282  -8.414  8.406   1.00 54.22 224 A 1 
ATOM 1733 O OE1   . GLN A 1 224 ? 28.776  -7.622  7.629   1.00 50.31 224 A 1 
ATOM 1734 N NE2   . GLN A 1 224 ? 29.696  -9.575  7.948   1.00 47.97 224 A 1 
ATOM 1735 N N     . GLU A 1 225 ? 29.399  -3.936  11.884  1.00 63.19 225 A 1 
ATOM 1736 C CA    . GLU A 1 225 ? 29.878  -2.561  12.044  1.00 62.90 225 A 1 
ATOM 1737 C C     . GLU A 1 225 ? 30.465  -2.347  13.453  1.00 62.42 225 A 1 
ATOM 1738 O O     . GLU A 1 225 ? 31.528  -1.734  13.586  1.00 65.27 225 A 1 
ATOM 1739 C CB    . GLU A 1 225 ? 28.739  -1.583  11.731  1.00 59.92 225 A 1 
ATOM 1740 C CG    . GLU A 1 225 ? 29.263  -0.339  11.011  1.00 53.03 225 A 1 
ATOM 1741 C CD    . GLU A 1 225 ? 28.173  0.698   10.694  1.00 49.26 225 A 1 
ATOM 1742 O OE1   . GLU A 1 225 ? 28.493  1.630   9.924   1.00 45.99 225 A 1 
ATOM 1743 O OE2   . GLU A 1 225 ? 27.052  0.572   11.221  1.00 45.42 225 A 1 
ATOM 1744 N N     . GLN A 1 226 ? 29.863  -2.935  14.495  1.00 63.88 226 A 1 
ATOM 1745 C CA    . GLN A 1 226 ? 30.426  -2.950  15.843  1.00 62.62 226 A 1 
ATOM 1746 C C     . GLN A 1 226 ? 31.716  -3.759  15.925  1.00 61.71 226 A 1 
ATOM 1747 O O     . GLN A 1 226 ? 32.641  -3.324  16.602  1.00 67.90 226 A 1 
ATOM 1748 C CB    . GLN A 1 226 ? 29.432  -3.506  16.856  1.00 63.34 226 A 1 
ATOM 1749 C CG    . GLN A 1 226 ? 28.436  -2.444  17.348  1.00 59.14 226 A 1 
ATOM 1750 C CD    . GLN A 1 226 ? 27.589  -2.946  18.521  1.00 53.45 226 A 1 
ATOM 1751 O OE1   . GLN A 1 226 ? 27.640  -4.086  18.947  1.00 52.18 226 A 1 
ATOM 1752 N NE2   . GLN A 1 226 ? 26.788  -2.086  19.112  1.00 47.47 226 A 1 
ATOM 1753 N N     . GLN A 1 227 ? 31.811  -4.905  15.244  1.00 72.64 227 A 1 
ATOM 1754 C CA    . GLN A 1 227 ? 33.066  -5.650  15.156  1.00 70.91 227 A 1 
ATOM 1755 C C     . GLN A 1 227 ? 34.138  -4.826  14.454  1.00 71.29 227 A 1 
ATOM 1756 O O     . GLN A 1 227 ? 35.266  -4.766  14.939  1.00 74.75 227 A 1 
ATOM 1757 C CB    . GLN A 1 227 ? 32.871  -6.985  14.433  1.00 71.34 227 A 1 
ATOM 1758 C CG    . GLN A 1 227 ? 32.310  -8.060  15.380  1.00 65.62 227 A 1 
ATOM 1759 C CD    . GLN A 1 227 ? 32.136  -9.425  14.687  1.00 59.39 227 A 1 
ATOM 1760 O OE1   . GLN A 1 227 ? 32.386  -9.616  13.509  1.00 56.70 227 A 1 
ATOM 1761 N NE2   . GLN A 1 227 ? 31.725  -10.429 15.425  1.00 51.84 227 A 1 
ATOM 1762 N N     . HIS A 1 228 ? 33.773  -4.141  13.374  1.00 65.92 228 A 1 
ATOM 1763 C CA    . HIS A 1 228 ? 34.702  -3.274  12.659  1.00 65.69 228 A 1 
ATOM 1764 C C     . HIS A 1 228 ? 35.132  -2.069  13.518  1.00 61.28 228 A 1 
ATOM 1765 O O     . HIS A 1 228 ? 36.316  -1.720  13.535  1.00 68.96 228 A 1 
ATOM 1766 C CB    . HIS A 1 228 ? 34.075  -2.849  11.330  1.00 67.55 228 A 1 
ATOM 1767 C CG    . HIS A 1 228 ? 35.104  -2.421  10.333  1.00 62.27 228 A 1 
ATOM 1768 N ND1   . HIS A 1 228 ? 35.987  -1.377  10.446  1.00 53.78 228 A 1 
ATOM 1769 C CD2   . HIS A 1 228 ? 35.410  -3.035  9.137   1.00 54.98 228 A 1 
ATOM 1770 C CE1   . HIS A 1 228 ? 36.787  -1.356  9.382   1.00 49.21 228 A 1 
ATOM 1771 N NE2   . HIS A 1 228 ? 36.470  -2.360  8.545   1.00 49.88 228 A 1 
ATOM 1772 N N     . LEU A 1 229 ? 34.220  -1.474  14.289  1.00 62.67 229 A 1 
ATOM 1773 C CA    . LEU A 1 229 ? 34.517  -0.420  15.267  1.00 60.63 229 A 1 
ATOM 1774 C C     . LEU A 1 229 ? 35.399  -0.926  16.413  1.00 58.42 229 A 1 
ATOM 1775 O O     . LEU A 1 229 ? 36.347  -0.242  16.796  1.00 63.15 229 A 1 
ATOM 1776 C CB    . LEU A 1 229 ? 33.199  0.172   15.798  1.00 62.58 229 A 1 
ATOM 1777 C CG    . LEU A 1 229 ? 32.748  1.415   15.017  1.00 58.50 229 A 1 
ATOM 1778 C CD1   . LEU A 1 229 ? 31.253  1.623   15.153  1.00 52.15 229 A 1 
ATOM 1779 C CD2   . LEU A 1 229 ? 33.463  2.670   15.524  1.00 59.03 229 A 1 
ATOM 1780 N N     . GLN A 1 230 ? 35.136  -2.124  16.942  1.00 72.78 230 A 1 
ATOM 1781 C CA    . GLN A 1 230 ? 35.991  -2.737  17.955  1.00 71.26 230 A 1 
ATOM 1782 C C     . GLN A 1 230 ? 37.385  -3.057  17.416  1.00 70.91 230 A 1 
ATOM 1783 O O     . GLN A 1 230 ? 38.367  -2.910  18.146  1.00 76.16 230 A 1 
ATOM 1784 C CB    . GLN A 1 230 ? 35.367  -4.028  18.500  1.00 73.39 230 A 1 
ATOM 1785 C CG    . GLN A 1 230 ? 34.289  -3.758  19.553  1.00 67.12 230 A 1 
ATOM 1786 C CD    . GLN A 1 230 ? 33.768  -5.046  20.195  1.00 60.77 230 A 1 
ATOM 1787 O OE1   . GLN A 1 230 ? 34.239  -6.149  19.956  1.00 55.90 230 A 1 
ATOM 1788 N NE2   . GLN A 1 230 ? 32.790  -4.946  21.072  1.00 52.05 230 A 1 
ATOM 1789 N N     . GLN A 1 231 ? 37.458  -3.465  16.158  1.00 74.63 231 A 1 
ATOM 1790 C CA    . GLN A 1 231 ? 38.736  -3.740  15.511  1.00 74.40 231 A 1 
ATOM 1791 C C     . GLN A 1 231 ? 39.515  -2.445  15.267  1.00 73.80 231 A 1 
ATOM 1792 O O     . GLN A 1 231 ? 40.690  -2.386  15.618  1.00 77.67 231 A 1 
ATOM 1793 C CB    . GLN A 1 231 ? 38.481  -4.578  14.261  1.00 75.49 231 A 1 
ATOM 1794 C CG    . GLN A 1 231 ? 39.758  -5.266  13.763  1.00 68.13 231 A 1 
ATOM 1795 C CD    . GLN A 1 231 ? 39.460  -6.523  12.923  1.00 62.84 231 A 1 
ATOM 1796 O OE1   . GLN A 1 231 ? 38.340  -6.898  12.635  1.00 59.98 231 A 1 
ATOM 1797 N NE2   . GLN A 1 231 ? 40.487  -7.241  12.528  1.00 54.46 231 A 1 
ATOM 1798 N N     . MET A 1 232 ? 38.846  -1.379  14.830  1.00 73.59 232 A 1 
ATOM 1799 C CA    . MET A 1 232 ? 39.441  -0.046  14.760  1.00 71.23 232 A 1 
ATOM 1800 C C     . MET A 1 232 ? 39.876  0.472   16.135  1.00 70.75 232 A 1 
ATOM 1801 O O     . MET A 1 232 ? 40.951  1.053   16.257  1.00 75.52 232 A 1 
ATOM 1802 C CB    . MET A 1 232 ? 38.468  0.957   14.116  1.00 70.59 232 A 1 
ATOM 1803 C CG    . MET A 1 232 ? 38.913  1.409   12.728  1.00 63.38 232 A 1 
ATOM 1804 S SD    . MET A 1 232 ? 38.146  2.947   12.146  1.00 59.91 232 A 1 
ATOM 1805 C CE    . MET A 1 232 ? 36.434  2.390   11.935  1.00 50.99 232 A 1 
ATOM 1806 N N     . GLN A 1 233 ? 39.059  0.263   17.175  1.00 69.25 233 A 1 
ATOM 1807 C CA    . GLN A 1 233 ? 39.446  0.643   18.540  1.00 66.53 233 A 1 
ATOM 1808 C C     . GLN A 1 233 ? 40.655  -0.149  19.040  1.00 64.57 233 A 1 
ATOM 1809 O O     . GLN A 1 233 ? 41.509  0.439   19.705  1.00 73.64 233 A 1 
ATOM 1810 C CB    . GLN A 1 233 ? 38.280  0.449   19.515  1.00 69.58 233 A 1 
ATOM 1811 C CG    . GLN A 1 233 ? 37.306  1.635   19.474  1.00 64.40 233 A 1 
ATOM 1812 C CD    . GLN A 1 233 ? 36.183  1.499   20.516  1.00 58.65 233 A 1 
ATOM 1813 O OE1   . GLN A 1 233 ? 36.014  0.493   21.183  1.00 55.05 233 A 1 
ATOM 1814 N NE2   . GLN A 1 233 ? 35.386  2.527   20.687  1.00 51.54 233 A 1 
ATOM 1815 N N     . LYS A 1 234 ? 40.769  -1.438  18.700  1.00 73.06 234 A 1 
ATOM 1816 C CA    . LYS A 1 234 ? 41.960  -2.231  19.008  1.00 72.20 234 A 1 
ATOM 1817 C C     . LYS A 1 234 ? 43.194  -1.718  18.277  1.00 71.03 234 A 1 
ATOM 1818 O O     . LYS A 1 234 ? 44.211  -1.514  18.924  1.00 74.43 234 A 1 
ATOM 1819 C CB    . LYS A 1 234 ? 41.742  -3.719  18.703  1.00 72.79 234 A 1 
ATOM 1820 C CG    . LYS A 1 234 ? 41.057  -4.436  19.865  1.00 65.54 234 A 1 
ATOM 1821 C CD    . LYS A 1 234 ? 40.949  -5.927  19.532  1.00 62.74 234 A 1 
ATOM 1822 C CE    . LYS A 1 234 ? 40.367  -6.690  20.713  1.00 55.10 234 A 1 
ATOM 1823 N NZ    . LYS A 1 234 ? 40.291  -8.135  20.424  1.00 49.63 234 A 1 
ATOM 1824 N N     . GLU A 1 235 ? 43.094  -1.452  16.983  1.00 72.21 235 A 1 
ATOM 1825 C CA    . GLU A 1 235 ? 44.204  -0.877  16.220  1.00 70.87 235 A 1 
ATOM 1826 C C     . GLU A 1 235 ? 44.617  0.496   16.765  1.00 68.31 235 A 1 
ATOM 1827 O O     . GLU A 1 235 ? 45.807  0.784   16.886  1.00 73.31 235 A 1 
ATOM 1828 C CB    . GLU A 1 235 ? 43.828  -0.744  14.730  1.00 72.17 235 A 1 
ATOM 1829 C CG    . GLU A 1 235 ? 43.898  -2.085  13.992  1.00 62.45 235 A 1 
ATOM 1830 C CD    . GLU A 1 235 ? 43.586  -1.960  12.496  1.00 58.39 235 A 1 
ATOM 1831 O OE1   . GLU A 1 235 ? 43.900  -2.931  11.757  1.00 50.46 235 A 1 
ATOM 1832 O OE2   . GLU A 1 235 ? 43.020  -0.935  12.070  1.00 50.90 235 A 1 
ATOM 1833 N N     . TYR A 1 236 ? 43.624  1.338   17.168  1.00 71.33 236 A 1 
ATOM 1834 C CA    . TYR A 1 236 ? 43.909  2.631   17.768  1.00 66.34 236 A 1 
ATOM 1835 C C     . TYR A 1 236 ? 44.570  2.500   19.149  1.00 62.92 236 A 1 
ATOM 1836 O O     . TYR A 1 236 ? 45.507  3.245   19.456  1.00 65.10 236 A 1 
ATOM 1837 C CB    . TYR A 1 236 ? 42.617  3.456   17.839  1.00 66.23 236 A 1 
ATOM 1838 C CG    . TYR A 1 236 ? 42.872  4.942   17.916  1.00 60.89 236 A 1 
ATOM 1839 C CD1   . TYR A 1 236 ? 43.004  5.585   19.157  1.00 57.71 236 A 1 
ATOM 1840 C CD2   . TYR A 1 236 ? 43.002  5.694   16.725  1.00 57.39 236 A 1 
ATOM 1841 C CE1   . TYR A 1 236 ? 43.264  6.964   19.212  1.00 48.02 236 A 1 
ATOM 1842 C CE2   . TYR A 1 236 ? 43.251  7.062   16.766  1.00 49.89 236 A 1 
ATOM 1843 C CZ    . TYR A 1 236 ? 43.388  7.712   18.020  1.00 52.35 236 A 1 
ATOM 1844 O OH    . TYR A 1 236 ? 43.635  9.057   18.072  1.00 50.83 236 A 1 
ATOM 1845 N N     . ALA A 1 237 ? 44.135  1.522   19.970  1.00 74.39 237 A 1 
ATOM 1846 C CA    . ALA A 1 237 ? 44.745  1.223   21.260  1.00 72.43 237 A 1 
ATOM 1847 C C     . ALA A 1 237 ? 46.174  0.672   21.107  1.00 68.64 237 A 1 
ATOM 1848 O O     . ALA A 1 237 ? 47.060  1.087   21.851  1.00 75.35 237 A 1 
ATOM 1849 C CB    . ALA A 1 237 ? 43.843  0.264   22.039  1.00 75.56 237 A 1 
ATOM 1850 N N     . GLU A 1 238 ? 46.420  -0.196  20.112  1.00 74.95 238 A 1 
ATOM 1851 C CA    . GLU A 1 238 ? 47.778  -0.671  19.795  1.00 72.99 238 A 1 
ATOM 1852 C C     . GLU A 1 238 ? 48.680  0.469   19.307  1.00 69.87 238 A 1 
ATOM 1853 O O     . GLU A 1 238 ? 49.828  0.566   19.735  1.00 72.85 238 A 1 
ATOM 1854 C CB    . GLU A 1 238 ? 47.735  -1.797  18.755  1.00 73.73 238 A 1 
ATOM 1855 C CG    . GLU A 1 238 ? 47.375  -3.146  19.394  1.00 65.23 238 A 1 
ATOM 1856 C CD    . GLU A 1 238 ? 47.405  -4.331  18.410  1.00 58.37 238 A 1 
ATOM 1857 O OE1   . GLU A 1 238 ? 47.462  -5.481  18.906  1.00 53.50 238 A 1 
ATOM 1858 O OE2   . GLU A 1 238 ? 47.356  -4.094  17.184  1.00 52.49 238 A 1 
ATOM 1859 N N     . GLN A 1 239 ? 48.172  1.386   18.482  1.00 74.28 239 A 1 
ATOM 1860 C CA    . GLN A 1 239 ? 48.926  2.562   18.066  1.00 72.13 239 A 1 
ATOM 1861 C C     . GLN A 1 239 ? 49.220  3.517   19.226  1.00 71.02 239 A 1 
ATOM 1862 O O     . GLN A 1 239 ? 50.308  4.109   19.256  1.00 75.20 239 A 1 
ATOM 1863 C CB    . GLN A 1 239 ? 48.183  3.330   16.969  1.00 74.29 239 A 1 
ATOM 1864 C CG    . GLN A 1 239 ? 48.352  2.679   15.590  1.00 66.62 239 A 1 
ATOM 1865 C CD    . GLN A 1 239 ? 47.730  3.517   14.469  1.00 61.75 239 A 1 
ATOM 1866 O OE1   . GLN A 1 239 ? 47.290  4.654   14.640  1.00 56.40 239 A 1 
ATOM 1867 N NE2   . GLN A 1 239 ? 47.696  2.987   13.262  1.00 52.62 239 A 1 
ATOM 1868 N N     . GLN A 1 240 ? 48.265  3.691   20.172  1.00 70.80 240 A 1 
ATOM 1869 C CA    . GLN A 1 240 ? 48.534  4.483   21.379  1.00 70.90 240 A 1 
ATOM 1870 C C     . GLN A 1 240 ? 49.581  3.808   22.263  1.00 69.50 240 A 1 
ATOM 1871 O O     . GLN A 1 240 ? 50.500  4.486   22.716  1.00 73.85 240 A 1 
ATOM 1872 C CB    . GLN A 1 240 ? 47.254  4.757   22.172  1.00 72.34 240 A 1 
ATOM 1873 C CG    . GLN A 1 240 ? 46.493  5.958   21.606  1.00 67.40 240 A 1 
ATOM 1874 C CD    . GLN A 1 240 ? 45.491  6.552   22.601  1.00 62.23 240 A 1 
ATOM 1875 O OE1   . GLN A 1 240 ? 45.063  5.946   23.563  1.00 60.14 240 A 1 
ATOM 1876 N NE2   . GLN A 1 240 ? 45.094  7.798   22.412  1.00 54.34 240 A 1 
ATOM 1877 N N     . MET A 1 241 ? 49.506  2.486   22.441  1.00 74.19 241 A 1 
ATOM 1878 C CA    . MET A 1 241 ? 50.471  1.752   23.243  1.00 72.91 241 A 1 
ATOM 1879 C C     . MET A 1 241 ? 51.884  1.802   22.632  1.00 70.45 241 A 1 
ATOM 1880 O O     . MET A 1 241 ? 52.863  1.965   23.358  1.00 73.05 241 A 1 
ATOM 1881 C CB    . MET A 1 241 ? 49.965  0.313   23.429  1.00 73.34 241 A 1 
ATOM 1882 C CG    . MET A 1 241 ? 50.497  -0.332  24.712  1.00 64.81 241 A 1 
ATOM 1883 S SD    . MET A 1 241 ? 49.998  -2.065  24.983  1.00 60.02 241 A 1 
ATOM 1884 C CE    . MET A 1 241 ? 48.197  -1.914  25.045  1.00 52.43 241 A 1 
ATOM 1885 N N     . GLN A 1 242 ? 51.982  1.756   21.291  1.00 74.57 242 A 1 
ATOM 1886 C CA    . GLN A 1 242 ? 53.261  1.976   20.612  1.00 72.62 242 A 1 
ATOM 1887 C C     . GLN A 1 242 ? 53.783  3.407   20.791  1.00 69.18 242 A 1 
ATOM 1888 O O     . GLN A 1 242 ? 54.993  3.588   20.955  1.00 73.69 242 A 1 
ATOM 1889 C CB    . GLN A 1 242 ? 53.155  1.653   19.119  1.00 74.56 242 A 1 
ATOM 1890 C CG    . GLN A 1 242 ? 53.311  0.148   18.850  1.00 66.08 242 A 1 
ATOM 1891 C CD    . GLN A 1 242 ? 53.373  -0.180  17.354  1.00 61.22 242 A 1 
ATOM 1892 O OE1   . GLN A 1 242 ? 53.195  0.645   16.478  1.00 56.46 242 A 1 
ATOM 1893 N NE2   . GLN A 1 242 ? 53.651  -1.422  17.011  1.00 52.02 242 A 1 
ATOM 1894 N N     . LYS A 1 243 ? 52.889  4.424   20.777  1.00 66.47 243 A 1 
ATOM 1895 C CA    . LYS A 1 243 ? 53.317  5.808   21.022  1.00 66.01 243 A 1 
ATOM 1896 C C     . LYS A 1 243 ? 53.828  6.017   22.445  1.00 61.82 243 A 1 
ATOM 1897 O O     . LYS A 1 243 ? 54.876  6.642   22.602  1.00 64.42 243 A 1 
ATOM 1898 C CB    . LYS A 1 243 ? 52.196  6.798   20.703  1.00 66.61 243 A 1 
ATOM 1899 C CG    . LYS A 1 243 ? 52.135  7.114   19.206  1.00 60.97 243 A 1 
ATOM 1900 C CD    . LYS A 1 243 ? 51.055  8.166   18.963  1.00 58.86 243 A 1 
ATOM 1901 C CE    . LYS A 1 243 ? 51.029  8.564   17.491  1.00 51.31 243 A 1 
ATOM 1902 N NZ    . LYS A 1 243 ? 50.011  9.607   17.242  1.00 45.92 243 A 1 
ATOM 1903 N N     . GLU A 1 244 ? 53.151  5.460   23.464  1.00 70.72 244 A 1 
ATOM 1904 C CA    . GLU A 1 244 ? 53.625  5.531   24.854  1.00 68.78 244 A 1 
ATOM 1905 C C     . GLU A 1 244 ? 54.985  4.841   25.037  1.00 64.93 244 A 1 
ATOM 1906 O O     . GLU A 1 244 ? 55.829  5.329   25.799  1.00 65.21 244 A 1 
ATOM 1907 C CB    . GLU A 1 244 ? 52.614  4.901   25.822  1.00 67.76 244 A 1 
ATOM 1908 C CG    . GLU A 1 244 ? 51.453  5.836   26.174  1.00 59.28 244 A 1 
ATOM 1909 C CD    . GLU A 1 244 ? 50.557  5.288   27.298  1.00 55.74 244 A 1 
ATOM 1910 O OE1   . GLU A 1 244 ? 49.960  6.107   28.027  1.00 48.75 244 A 1 
ATOM 1911 O OE2   . GLU A 1 244 ? 50.467  4.045   27.431  1.00 48.03 244 A 1 
ATOM 1912 N N     . TYR A 1 245 ? 55.229  3.736   24.313  1.00 70.25 245 A 1 
ATOM 1913 C CA    . TYR A 1 245 ? 56.530  3.064   24.372  1.00 66.57 245 A 1 
ATOM 1914 C C     . TYR A 1 245 ? 57.653  3.943   23.804  1.00 60.20 245 A 1 
ATOM 1915 O O     . TYR A 1 245 ? 58.735  3.996   24.390  1.00 62.13 245 A 1 
ATOM 1916 C CB    . TYR A 1 245 ? 56.450  1.704   23.663  1.00 65.81 245 A 1 
ATOM 1917 C CG    . TYR A 1 245 ? 57.080  0.595   24.470  1.00 58.36 245 A 1 
ATOM 1918 C CD1   . TYR A 1 245 ? 58.464  0.319   24.368  1.00 54.40 245 A 1 
ATOM 1919 C CD2   . TYR A 1 245 ? 56.294  -0.151  25.376  1.00 53.70 245 A 1 
ATOM 1920 C CE1   . TYR A 1 245 ? 59.046  -0.687  25.151  1.00 44.57 245 A 1 
ATOM 1921 C CE2   . TYR A 1 245 ? 56.867  -1.165  26.157  1.00 46.68 245 A 1 
ATOM 1922 C CZ    . TYR A 1 245 ? 58.245  -1.433  26.044  1.00 47.55 245 A 1 
ATOM 1923 O OH    . TYR A 1 245 ? 58.815  -2.424  26.808  1.00 45.15 245 A 1 
ATOM 1924 N N     . VAL A 1 246 ? 57.375  4.665   22.704  1.00 70.44 246 A 1 
ATOM 1925 C CA    . VAL A 1 246 ? 58.381  5.545   22.077  1.00 68.83 246 A 1 
ATOM 1926 C C     . VAL A 1 246 ? 58.642  6.804   22.909  1.00 64.65 246 A 1 
ATOM 1927 O O     . VAL A 1 246 ? 59.791  7.228   23.017  1.00 67.01 246 A 1 
ATOM 1928 C CB    . VAL A 1 246 ? 57.981  5.897   20.634  1.00 68.20 246 A 1 
ATOM 1929 C CG1   . VAL A 1 246 ? 58.971  6.860   19.968  1.00 60.00 246 A 1 
ATOM 1930 C CG2   . VAL A 1 246 ? 57.938  4.648   19.751  1.00 64.10 246 A 1 
ATOM 1931 N N     . GLU A 1 247 ? 57.609  7.386   23.553  1.00 63.30 247 A 1 
ATOM 1932 C CA    . GLU A 1 247 ? 57.807  8.570   24.415  1.00 62.07 247 A 1 
ATOM 1933 C C     . GLU A 1 247 ? 58.634  8.259   25.664  1.00 56.85 247 A 1 
ATOM 1934 O O     . GLU A 1 247 ? 59.409  9.114   26.108  1.00 57.11 247 A 1 
ATOM 1935 C CB    . GLU A 1 247 ? 56.464  9.230   24.796  1.00 60.62 247 A 1 
ATOM 1936 C CG    . GLU A 1 247 ? 55.990  10.230  23.730  1.00 55.31 247 A 1 
ATOM 1937 C CD    . GLU A 1 247 ? 54.783  11.072  24.154  1.00 51.08 247 A 1 
ATOM 1938 O OE1   . GLU A 1 247 ? 54.669  12.210  23.631  1.00 46.14 247 A 1 
ATOM 1939 O OE2   . GLU A 1 247 ? 53.962  10.592  24.961  1.00 45.64 247 A 1 
ATOM 1940 N N     . ASN A 1 248 ? 58.528  7.050   26.218  1.00 56.84 248 A 1 
ATOM 1941 C CA    . ASN A 1 248 ? 59.280  6.687   27.421  1.00 56.00 248 A 1 
ATOM 1942 C C     . ASN A 1 248 ? 60.793  6.519   27.197  1.00 50.11 248 A 1 
ATOM 1943 O O     . ASN A 1 248 ? 61.565  6.775   28.125  1.00 48.41 248 A 1 
ATOM 1944 C CB    . ASN A 1 248 ? 58.659  5.434   28.053  1.00 54.06 248 A 1 
ATOM 1945 C CG    . ASN A 1 248 ? 57.522  5.755   29.021  1.00 51.19 248 A 1 
ATOM 1946 O OD1   . ASN A 1 248 ? 57.578  6.679   29.813  1.00 48.02 248 A 1 
ATOM 1947 N ND2   . ASN A 1 248 ? 56.470  4.983   29.003  1.00 49.90 248 A 1 
ATOM 1948 N N     . GLU A 1 249 ? 61.225  6.106   26.007  1.00 55.50 249 A 1 
ATOM 1949 C CA    . GLU A 1 249 ? 62.674  5.977   25.746  1.00 55.03 249 A 1 
ATOM 1950 C C     . GLU A 1 249 ? 63.382  7.340   25.621  1.00 51.66 249 A 1 
ATOM 1951 O O     . GLU A 1 249 ? 64.558  7.463   25.965  1.00 48.74 249 A 1 
ATOM 1952 C CB    . GLU A 1 249 ? 62.935  5.125   24.494  1.00 50.58 249 A 1 
ATOM 1953 C CG    . GLU A 1 249 ? 62.787  3.616   24.750  1.00 46.64 249 A 1 
ATOM 1954 C CD    . GLU A 1 249 ? 63.336  2.750   23.602  1.00 44.18 249 A 1 
ATOM 1955 O OE1   . GLU A 1 249 ? 63.758  1.606   23.896  1.00 40.17 249 A 1 
ATOM 1956 O OE2   . GLU A 1 249 ? 63.335  3.216   22.442  1.00 40.00 249 A 1 
ATOM 1957 N N     . GLY A 1 250 ? 62.669  8.363   25.134  1.00 43.09 250 A 1 
ATOM 1958 C CA    . GLY A 1 250 ? 63.280  9.647   24.793  1.00 43.17 250 A 1 
ATOM 1959 C C     . GLY A 1 250 ? 63.645  10.563  25.960  1.00 40.56 250 A 1 
ATOM 1960 O O     . GLY A 1 250 ? 64.242  11.618  25.725  1.00 40.16 250 A 1 
ATOM 1961 N N     . SER A 1 251 ? 63.276  10.246  27.205  1.00 53.62 251 A 1 
ATOM 1962 C CA    . SER A 1 251 ? 63.453  11.136  28.362  1.00 52.71 251 A 1 
ATOM 1963 C C     . SER A 1 251 ? 64.871  11.127  28.937  1.00 49.71 251 A 1 
ATOM 1964 O O     . SER A 1 251 ? 65.067  10.879  30.125  1.00 47.66 251 A 1 
ATOM 1965 C CB    . SER A 1 251 ? 62.370  10.884  29.419  1.00 50.39 251 A 1 
ATOM 1966 O OG    . SER A 1 251 ? 62.489  9.608   30.022  1.00 46.59 251 A 1 
ATOM 1967 N N     . GLU A 1 252 ? 65.881  11.397  28.119  1.00 42.40 252 A 1 
ATOM 1968 C CA    . GLU A 1 252 ? 67.240  11.623  28.609  1.00 45.38 252 A 1 
ATOM 1969 C C     . GLU A 1 252 ? 67.281  12.822  29.566  1.00 43.21 252 A 1 
ATOM 1970 O O     . GLU A 1 252 ? 66.732  13.906  29.315  1.00 40.92 252 A 1 
ATOM 1971 C CB    . GLU A 1 252 ? 68.265  11.781  27.482  1.00 42.10 252 A 1 
ATOM 1972 C CG    . GLU A 1 252 ? 68.686  10.439  26.858  1.00 40.56 252 A 1 
ATOM 1973 C CD    . GLU A 1 252 ? 69.961  10.562  26.004  1.00 39.31 252 A 1 
ATOM 1974 O OE1   . GLU A 1 252 ? 70.688  9.544   25.889  1.00 36.58 252 A 1 
ATOM 1975 O OE2   . GLU A 1 252 ? 70.237  11.672  25.498  1.00 35.85 252 A 1 
ATOM 1976 N N     . CYS A 1 253 ? 67.937  12.594  30.691  1.00 45.24 253 A 1 
ATOM 1977 C CA    . CYS A 1 253 ? 68.034  13.530  31.806  1.00 48.08 253 A 1 
ATOM 1978 C C     . CYS A 1 253 ? 68.913  14.739  31.451  1.00 43.73 253 A 1 
ATOM 1979 O O     . CYS A 1 253 ? 70.091  14.788  31.826  1.00 43.39 253 A 1 
ATOM 1980 C CB    . CYS A 1 253 ? 68.586  12.787  33.032  1.00 46.37 253 A 1 
ATOM 1981 S SG    . CYS A 1 253 ? 67.477  11.458  33.580  1.00 44.48 253 A 1 
ATOM 1982 N N     . ILE A 1 254 ? 68.353  15.741  30.785  1.00 39.41 254 A 1 
ATOM 1983 C CA    . ILE A 1 254 ? 69.069  17.005  30.579  1.00 44.29 254 A 1 
ATOM 1984 C C     . ILE A 1 254 ? 69.290  17.674  31.945  1.00 42.71 254 A 1 
ATOM 1985 O O     . ILE A 1 254 ? 68.343  18.073  32.625  1.00 41.31 254 A 1 
ATOM 1986 C CB    . ILE A 1 254 ? 68.380  17.926  29.555  1.00 41.52 254 A 1 
ATOM 1987 C CG1   . ILE A 1 254 ? 68.269  17.213  28.195  1.00 39.71 254 A 1 
ATOM 1988 C CG2   . ILE A 1 254 ? 69.162  19.239  29.411  1.00 41.55 254 A 1 
ATOM 1989 C CD1   . ILE A 1 254 ? 67.544  17.996  27.109  1.00 39.61 254 A 1 
ATOM 1990 N N     . VAL A 1 255 ? 70.559  17.785  32.354  1.00 42.22 255 A 1 
ATOM 1991 C CA    . VAL A 1 255 ? 70.986  18.336  33.645  1.00 46.71 255 A 1 
ATOM 1992 C C     . VAL A 1 255 ? 70.669  19.840  33.703  1.00 43.91 255 A 1 
ATOM 1993 O O     . VAL A 1 255 ? 71.174  20.595  32.869  1.00 42.10 255 A 1 
ATOM 1994 C CB    . VAL A 1 255 ? 72.487  18.089  33.879  1.00 44.37 255 A 1 
ATOM 1995 C CG1   . VAL A 1 255 ? 72.939  18.591  35.243  1.00 41.93 255 A 1 
ATOM 1996 C CG2   . VAL A 1 255 ? 72.818  16.592  33.803  1.00 45.09 255 A 1 
ATOM 1997 N N     . PRO A 1 256 ? 69.851  20.308  34.669  1.00 45.15 256 A 1 
ATOM 1998 C CA    . PRO A 1 256 ? 69.476  21.706  34.744  1.00 47.90 256 A 1 
ATOM 1999 C C     . PRO A 1 256 ? 70.643  22.563  35.250  1.00 47.43 256 A 1 
ATOM 2000 O O     . PRO A 1 256 ? 70.980  22.540  36.435  1.00 45.47 256 A 1 
ATOM 2001 C CB    . PRO A 1 256 ? 68.254  21.738  35.667  1.00 44.34 256 A 1 
ATOM 2002 C CG    . PRO A 1 256 ? 68.469  20.544  36.598  1.00 44.74 256 A 1 
ATOM 2003 C CD    . PRO A 1 256 ? 69.178  19.524  35.692  1.00 49.61 256 A 1 
ATOM 2004 N N     . SER A 1 257 ? 71.264  23.351  34.379  1.00 46.63 257 A 1 
ATOM 2005 C CA    . SER A 1 257 ? 72.325  24.289  34.778  1.00 51.42 257 A 1 
ATOM 2006 C C     . SER A 1 257 ? 71.780  25.442  35.641  1.00 50.08 257 A 1 
ATOM 2007 O O     . SER A 1 257 ? 70.740  26.022  35.360  1.00 49.00 257 A 1 
ATOM 2008 C CB    . SER A 1 257 ? 73.105  24.781  33.561  1.00 48.54 257 A 1 
ATOM 2009 O OG    . SER A 1 257 ? 72.256  25.439  32.641  1.00 45.38 257 A 1 
ATOM 2010 N N     . GLN A 1 258 ? 72.520  25.783  36.717  1.00 40.30 258 A 1 
ATOM 2011 C CA    . GLN A 1 258 ? 72.078  26.589  37.868  1.00 45.41 258 A 1 
ATOM 2012 C C     . GLN A 1 258 ? 72.024  28.129  37.690  1.00 43.35 258 A 1 
ATOM 2013 O O     . GLN A 1 258 ? 72.172  28.841  38.676  1.00 41.37 258 A 1 
ATOM 2014 C CB    . GLN A 1 258 ? 73.010  26.281  39.058  1.00 42.93 258 A 1 
ATOM 2015 C CG    . GLN A 1 258 ? 72.768  24.967  39.769  1.00 41.88 258 A 1 
ATOM 2016 C CD    . GLN A 1 258 ? 73.641  24.863  41.034  1.00 40.68 258 A 1 
ATOM 2017 O OE1   . GLN A 1 258 ? 74.534  25.639  41.301  1.00 39.44 258 A 1 
ATOM 2018 N NE2   . GLN A 1 258 ? 73.393  23.878  41.866  1.00 38.47 258 A 1 
ATOM 2019 N N     . SER A 1 259 ? 71.838  28.665  36.506  1.00 45.97 259 A 1 
ATOM 2020 C CA    . SER A 1 259 ? 72.175  30.082  36.268  1.00 49.21 259 A 1 
ATOM 2021 C C     . SER A 1 259 ? 71.548  31.086  37.260  1.00 46.99 259 A 1 
ATOM 2022 O O     . SER A 1 259 ? 70.464  30.897  37.796  1.00 46.46 259 A 1 
ATOM 2023 C CB    . SER A 1 259 ? 71.887  30.479  34.817  1.00 47.32 259 A 1 
ATOM 2024 O OG    . SER A 1 259 ? 70.513  30.364  34.520  1.00 44.08 259 A 1 
ATOM 2025 N N     . THR A 1 260 ? 72.336  32.137  37.578  1.00 41.96 260 A 1 
ATOM 2026 C CA    . THR A 1 260 ? 72.330  32.938  38.809  1.00 47.24 260 A 1 
ATOM 2027 C C     . THR A 1 260 ? 71.196  33.971  38.972  1.00 44.13 260 A 1 
ATOM 2028 O O     . THR A 1 260 ? 70.491  34.336  38.055  1.00 42.74 260 A 1 
ATOM 2029 C CB    . THR A 1 260 ? 73.688  33.637  38.975  1.00 43.45 260 A 1 
ATOM 2030 O OG1   . THR A 1 260 ? 74.133  34.139  37.730  1.00 41.20 260 A 1 
ATOM 2031 C CG2   . THR A 1 260 ? 74.768  32.690  39.465  1.00 43.46 260 A 1 
ATOM 2032 N N     . ILE A 1 261 ? 71.085  34.490  40.204  1.00 40.71 261 A 1 
ATOM 2033 C CA    . ILE A 1 261 ? 69.936  35.059  40.929  1.00 46.74 261 A 1 
ATOM 2034 C C     . ILE A 1 261 ? 69.542  36.525  40.585  1.00 44.80 261 A 1 
ATOM 2035 O O     . ILE A 1 261 ? 68.570  37.020  41.150  1.00 44.15 261 A 1 
ATOM 2036 C CB    . ILE A 1 261 ? 70.243  34.909  42.447  1.00 44.28 261 A 1 
ATOM 2037 C CG1   . ILE A 1 261 ? 70.450  33.422  42.832  1.00 42.64 261 A 1 
ATOM 2038 C CG2   . ILE A 1 261 ? 69.193  35.515  43.394  1.00 43.70 261 A 1 
ATOM 2039 C CD1   . ILE A 1 261 ? 71.060  33.196  44.220  1.00 42.11 261 A 1 
ATOM 2040 N N     . VAL A 1 262 ? 70.267  37.275  39.783  1.00 40.53 262 A 1 
ATOM 2041 C CA    . VAL A 1 262 ? 70.470  38.733  39.937  1.00 46.82 262 A 1 
ATOM 2042 C C     . VAL A 1 262 ? 69.180  39.562  40.196  1.00 43.82 262 A 1 
ATOM 2043 O O     . VAL A 1 262 ? 68.146  39.395  39.569  1.00 43.03 262 A 1 
ATOM 2044 C CB    . VAL A 1 262 ? 71.314  39.357  38.809  1.00 43.81 262 A 1 
ATOM 2045 C CG1   . VAL A 1 262 ? 71.700  40.801  39.140  1.00 41.15 262 A 1 
ATOM 2046 C CG2   . VAL A 1 262 ? 72.632  38.591  38.604  1.00 45.15 262 A 1 
ATOM 2047 N N     . ARG A 1 263 ? 69.293  40.533  41.087  1.00 43.15 263 A 1 
ATOM 2048 C CA    . ARG A 1 263 ? 68.338  40.976  42.124  1.00 48.52 263 A 1 
ATOM 2049 C C     . ARG A 1 263 ? 67.492  42.241  41.834  1.00 45.51 263 A 1 
ATOM 2050 O O     . ARG A 1 263 ? 66.765  42.646  42.737  1.00 44.84 263 A 1 
ATOM 2051 C CB    . ARG A 1 263 ? 69.206  41.228  43.362  1.00 44.98 263 A 1 
ATOM 2052 C CG    . ARG A 1 263 ? 68.554  41.075  44.750  1.00 42.92 263 A 1 
ATOM 2053 C CD    . ARG A 1 263 ? 69.572  41.514  45.814  1.00 40.09 263 A 1 
ATOM 2054 N NE    . ARG A 1 263 ? 69.163  41.123  47.168  1.00 37.38 263 A 1 
ATOM 2055 C CZ    . ARG A 1 263 ? 69.793  41.444  48.282  1.00 33.22 263 A 1 
ATOM 2056 N NH1   . ARG A 1 263 ? 70.850  42.223  48.289  1.00 31.61 263 A 1 
ATOM 2057 N NH2   . ARG A 1 263 ? 69.377  40.983  49.417  1.00 29.83 263 A 1 
ATOM 2058 N N     . ARG A 1 264 ? 67.684  42.968  40.777  1.00 45.26 264 A 1 
ATOM 2059 C CA    . ARG A 1 264 ? 67.520  44.444  40.767  1.00 49.99 264 A 1 
ATOM 2060 C C     . ARG A 1 264 ? 66.087  44.982  41.027  1.00 46.74 264 A 1 
ATOM 2061 O O     . ARG A 1 264 ? 65.116  44.287  40.751  1.00 44.51 264 A 1 
ATOM 2062 C CB    . ARG A 1 264 ? 68.145  45.067  39.501  1.00 45.66 264 A 1 
ATOM 2063 C CG    . ARG A 1 264 ? 69.641  45.360  39.713  1.00 42.42 264 A 1 
ATOM 2064 C CD    . ARG A 1 264 ? 70.199  46.233  38.581  1.00 40.27 264 A 1 
ATOM 2065 N NE    . ARG A 1 264 ? 71.623  46.531  38.781  1.00 37.19 264 A 1 
ATOM 2066 C CZ    . ARG A 1 264 ? 72.393  47.272  37.985  1.00 32.92 264 A 1 
ATOM 2067 N NH1   . ARG A 1 264 ? 71.903  47.830  36.905  1.00 31.66 264 A 1 
ATOM 2068 N NH2   . ARG A 1 264 ? 73.644  47.459  38.260  1.00 30.62 264 A 1 
ATOM 2069 N N     . PRO A 1 265 ? 65.979  46.226  41.566  1.00 41.09 265 A 1 
ATOM 2070 C CA    . PRO A 1 265 ? 65.030  46.500  42.665  1.00 46.52 265 A 1 
ATOM 2071 C C     . PRO A 1 265 ? 63.808  47.433  42.432  1.00 45.45 265 A 1 
ATOM 2072 O O     . PRO A 1 265 ? 62.801  47.276  43.114  1.00 42.99 265 A 1 
ATOM 2073 C CB    . PRO A 1 265 ? 65.951  47.138  43.706  1.00 41.72 265 A 1 
ATOM 2074 C CG    . PRO A 1 265 ? 66.900  47.993  42.866  1.00 43.08 265 A 1 
ATOM 2075 C CD    . PRO A 1 265 ? 67.044  47.161  41.594  1.00 49.35 265 A 1 
ATOM 2076 N N     . HIS A 1 266 ? 63.962  48.510  41.670  1.00 41.31 266 A 1 
ATOM 2077 C CA    . HIS A 1 266 ? 63.174  49.772  41.755  1.00 46.23 266 A 1 
ATOM 2078 C C     . HIS A 1 266 ? 61.860  49.750  40.927  1.00 44.48 266 A 1 
ATOM 2079 O O     . HIS A 1 266 ? 61.562  48.724  40.331  1.00 43.22 266 A 1 
ATOM 2080 C CB    . HIS A 1 266 ? 64.124  50.892  41.298  1.00 43.12 266 A 1 
ATOM 2081 C CG    . HIS A 1 266 ? 65.131  51.337  42.345  1.00 41.51 266 A 1 
ATOM 2082 N ND1   . HIS A 1 266 ? 64.859  51.736  43.624  1.00 39.80 266 A 1 
ATOM 2083 C CD2   . HIS A 1 266 ? 66.469  51.505  42.156  1.00 39.20 266 A 1 
ATOM 2084 C CE1   . HIS A 1 266 ? 66.012  52.120  44.187  1.00 35.39 266 A 1 
ATOM 2085 N NE2   . HIS A 1 266 ? 67.015  51.994  43.335  1.00 35.67 266 A 1 
ATOM 2086 N N     . GLN A 1 267 ? 60.996  50.755  40.810  1.00 38.99 267 A 1 
ATOM 2087 C CA    . GLN A 1 267 ? 60.670  52.024  41.470  1.00 43.40 267 A 1 
ATOM 2088 C C     . GLN A 1 267 ? 59.143  52.278  41.379  1.00 41.64 267 A 1 
ATOM 2089 O O     . GLN A 1 267 ? 58.414  51.399  40.908  1.00 39.33 267 A 1 
ATOM 2090 C CB    . GLN A 1 267 ? 61.458  53.186  40.824  1.00 40.33 267 A 1 
ATOM 2091 C CG    . GLN A 1 267 ? 62.117  54.140  41.849  1.00 38.46 267 A 1 
ATOM 2092 C CD    . GLN A 1 267 ? 62.909  55.269  41.184  1.00 36.44 267 A 1 
ATOM 2093 O OE1   . GLN A 1 267 ? 62.786  55.544  40.013  1.00 36.13 267 A 1 
ATOM 2094 N NE2   . GLN A 1 267 ? 63.739  55.967  41.929  1.00 34.48 267 A 1 
ATOM 2095 N N     . SER A 1 268 ? 58.650  53.432  41.799  1.00 45.84 268 A 1 
ATOM 2096 C CA    . SER A 1 268 ? 57.399  53.650  42.561  1.00 49.16 268 A 1 
ATOM 2097 C C     . SER A 1 268 ? 56.151  54.271  41.892  1.00 47.66 268 A 1 
ATOM 2098 O O     . SER A 1 268 ? 55.131  54.353  42.571  1.00 44.99 268 A 1 
ATOM 2099 C CB    . SER A 1 268 ? 57.781  54.596  43.692  1.00 45.21 268 A 1 
ATOM 2100 O OG    . SER A 1 268 ? 58.359  55.785  43.183  1.00 41.00 268 A 1 
ATOM 2101 N N     . GLY A 1 269 ? 56.234  54.862  40.721  1.00 40.64 269 A 1 
ATOM 2102 C CA    . GLY A 1 269 ? 55.537  56.120  40.386  1.00 44.17 269 A 1 
ATOM 2103 C C     . GLY A 1 269 ? 54.000  56.252  40.478  1.00 42.55 269 A 1 
ATOM 2104 O O     . GLY A 1 269 ? 53.233  55.299  40.386  1.00 40.94 269 A 1 
ATOM 2105 N N     . TYR A 1 270 ? 53.587  57.512  40.631  1.00 30.60 270 A 1 
ATOM 2106 C CA    . TYR A 1 270 ? 52.261  58.148  40.820  1.00 35.03 270 A 1 
ATOM 2107 C C     . TYR A 1 270 ? 51.325  58.085  39.574  1.00 32.81 270 A 1 
ATOM 2108 O O     . TYR A 1 270 ? 51.750  57.645  38.526  1.00 31.39 270 A 1 
ATOM 2109 C CB    . TYR A 1 270 ? 52.575  59.620  41.133  1.00 32.74 270 A 1 
ATOM 2110 C CG    . TYR A 1 270 ? 53.132  59.970  42.504  1.00 33.49 270 A 1 
ATOM 2111 C CD1   . TYR A 1 270 ? 52.253  60.412  43.508  1.00 35.84 270 A 1 
ATOM 2112 C CD2   . TYR A 1 270 ? 54.513  59.969  42.731  1.00 37.40 270 A 1 
ATOM 2113 C CE1   . TYR A 1 270 ? 52.765  60.822  44.744  1.00 34.12 270 A 1 
ATOM 2114 C CE2   . TYR A 1 270 ? 55.034  60.363  43.971  1.00 33.43 270 A 1 
ATOM 2115 C CZ    . TYR A 1 270 ? 54.152  60.809  44.989  1.00 33.22 270 A 1 
ATOM 2116 O OH    . TYR A 1 270 ? 54.645  61.216  46.197  1.00 33.07 270 A 1 
ATOM 2117 N N     . ALA A 1 271 ? 50.086  58.616  39.514  1.00 38.34 271 A 1 
ATOM 2118 C CA    . ALA A 1 271 ? 49.017  58.976  40.464  1.00 41.53 271 A 1 
ATOM 2119 C C     . ALA A 1 271 ? 47.609  59.173  39.808  1.00 39.39 271 A 1 
ATOM 2120 O O     . ALA A 1 271 ? 46.748  58.343  40.069  1.00 38.30 271 A 1 
ATOM 2121 C CB    . ALA A 1 271 ? 49.372  60.249  41.265  1.00 39.16 271 A 1 
ATOM 2122 N N     . PRO A 1 272 ? 47.280  60.280  39.094  1.00 35.99 272 A 1 
ATOM 2123 C CA    . PRO A 1 272 ? 45.948  60.927  39.180  1.00 39.77 272 A 1 
ATOM 2124 C C     . PRO A 1 272 ? 45.070  60.774  37.897  1.00 38.38 272 A 1 
ATOM 2125 O O     . PRO A 1 272 ? 45.393  59.946  37.060  1.00 37.65 272 A 1 
ATOM 2126 C CB    . PRO A 1 272 ? 46.350  62.372  39.488  1.00 37.22 272 A 1 
ATOM 2127 C CG    . PRO A 1 272 ? 47.509  62.613  38.523  1.00 39.39 272 A 1 
ATOM 2128 C CD    . PRO A 1 272 ? 48.156  61.224  38.413  1.00 47.03 272 A 1 
ATOM 2129 N N     . LEU A 1 273 ? 43.978  61.495  37.558  1.00 37.18 273 A 1 
ATOM 2130 C CA    . LEU A 1 273 ? 42.907  62.216  38.290  1.00 43.45 273 A 1 
ATOM 2131 C C     . LEU A 1 273 ? 41.615  62.320  37.438  1.00 42.65 273 A 1 
ATOM 2132 O O     . LEU A 1 273 ? 40.526  62.211  37.963  1.00 41.96 273 A 1 
ATOM 2133 C CB    . LEU A 1 273 ? 43.357  63.667  38.628  1.00 39.34 273 A 1 
ATOM 2134 C CG    . LEU A 1 273 ? 42.844  64.227  39.972  1.00 38.48 273 A 1 
ATOM 2135 C CD1   . LEU A 1 273 ? 43.657  65.480  40.351  1.00 37.60 273 A 1 
ATOM 2136 C CD2   . LEU A 1 273 ? 41.392  64.621  39.974  1.00 41.43 273 A 1 
ATOM 2137 N N     . VAL A 1 274 ? 41.707  62.675  36.157  1.00 32.82 274 A 1 
ATOM 2138 C CA    . VAL A 1 274 ? 40.770  63.575  35.446  1.00 40.16 274 A 1 
ATOM 2139 C C     . VAL A 1 274 ? 39.417  62.946  35.068  1.00 38.79 274 A 1 
ATOM 2140 O O     . VAL A 1 274 ? 39.366  61.816  34.594  1.00 36.89 274 A 1 
ATOM 2141 C CB    . VAL A 1 274 ? 41.434  64.185  34.190  1.00 36.37 274 A 1 
ATOM 2142 C CG1   . VAL A 1 274 ? 40.609  65.324  33.601  1.00 34.92 274 A 1 
ATOM 2143 C CG2   . VAL A 1 274 ? 42.827  64.758  34.482  1.00 40.66 274 A 1 
ATOM 2144 N N     . GLY A 1 275 ? 38.320  63.711  35.235  1.00 38.71 275 A 1 
ATOM 2145 C CA    . GLY A 1 275 ? 36.936  63.239  35.147  1.00 40.81 275 A 1 
ATOM 2146 C C     . GLY A 1 275 ? 35.910  64.032  34.316  1.00 39.29 275 A 1 
ATOM 2147 O O     . GLY A 1 275 ? 34.780  64.155  34.782  1.00 37.91 275 A 1 
ATOM 2148 N N     . ALA A 1 276 ? 36.265  64.638  33.186  1.00 39.14 276 A 1 
ATOM 2149 C CA    . ALA A 1 276 ? 35.436  65.685  32.553  1.00 43.64 276 A 1 
ATOM 2150 C C     . ALA A 1 276 ? 34.124  65.215  31.859  1.00 42.75 276 A 1 
ATOM 2151 O O     . ALA A 1 276 ? 33.944  64.051  31.525  1.00 41.37 276 A 1 
ATOM 2152 C CB    . ALA A 1 276 ? 36.320  66.504  31.608  1.00 39.82 276 A 1 
ATOM 2153 N N     . GLU A 1 277 ? 33.229  66.183  31.617  1.00 39.66 277 A 1 
ATOM 2154 C CA    . GLU A 1 277 ? 31.755  66.066  31.582  1.00 46.35 277 A 1 
ATOM 2155 C C     . GLU A 1 277 ? 31.018  65.807  30.242  1.00 45.98 277 A 1 
ATOM 2156 O O     . GLU A 1 277 ? 30.032  65.070  30.217  1.00 44.56 277 A 1 
ATOM 2157 C CB    . GLU A 1 277 ? 31.183  67.425  32.045  1.00 41.35 277 A 1 
ATOM 2158 C CG    . GLU A 1 277 ? 31.484  67.902  33.459  1.00 39.94 277 A 1 
ATOM 2159 C CD    . GLU A 1 277 ? 30.875  69.285  33.690  1.00 39.56 277 A 1 
ATOM 2160 O OE1   . GLU A 1 277 ? 30.055  69.432  34.623  1.00 37.62 277 A 1 
ATOM 2161 O OE2   . GLU A 1 277 ? 31.233  70.211  32.924  1.00 38.29 277 A 1 
ATOM 2162 N N     . GLN A 1 278 ? 31.269  66.612  29.247  1.00 36.27 278 A 1 
ATOM 2163 C CA    . GLN A 1 278 ? 30.234  67.218  28.366  1.00 40.84 278 A 1 
ATOM 2164 C C     . GLN A 1 278 ? 29.822  66.362  27.138  1.00 39.07 278 A 1 
ATOM 2165 O O     . GLN A 1 278 ? 30.499  65.402  26.815  1.00 37.46 278 A 1 
ATOM 2166 C CB    . GLN A 1 278 ? 30.755  68.589  27.886  1.00 37.63 278 A 1 
ATOM 2167 C CG    . GLN A 1 278 ? 30.808  69.675  28.958  1.00 35.26 278 A 1 
ATOM 2168 C CD    . GLN A 1 278 ? 31.172  71.056  28.388  1.00 35.14 278 A 1 
ATOM 2169 O OE1   . GLN A 1 278 ? 31.412  71.254  27.204  1.00 36.22 278 A 1 
ATOM 2170 N NE2   . GLN A 1 278 ? 31.229  72.066  29.231  1.00 35.67 278 A 1 
ATOM 2171 N N     . ALA A 1 279 ? 28.833  66.688  26.286  1.00 38.15 279 A 1 
ATOM 2172 C CA    . ALA A 1 279 ? 27.490  67.300  26.375  1.00 39.25 279 A 1 
ATOM 2173 C C     . ALA A 1 279 ? 26.652  67.027  25.102  1.00 36.64 279 A 1 
ATOM 2174 O O     . ALA A 1 279 ? 25.491  66.664  25.203  1.00 35.55 279 A 1 
ATOM 2175 C CB    . ALA A 1 279 ? 27.570  68.832  26.558  1.00 37.12 279 A 1 
ATOM 2176 N N     . ALA A 1 280 ? 27.185  67.319  23.904  1.00 37.66 280 A 1 
ATOM 2177 C CA    . ALA A 1 280 ? 26.379  67.935  22.835  1.00 38.56 280 A 1 
ATOM 2178 C C     . ALA A 1 280 ? 25.624  66.997  21.853  1.00 35.72 280 A 1 
ATOM 2179 O O     . ALA A 1 280 ? 25.771  65.795  21.837  1.00 33.93 280 A 1 
ATOM 2180 C CB    . ALA A 1 280 ? 27.271  68.946  22.096  1.00 36.21 280 A 1 
ATOM 2181 N N     . SER A 1 281 ? 24.817  67.620  20.997  1.00 51.47 281 A 1 
ATOM 2182 C CA    . SER A 1 281 ? 23.489  67.181  20.535  1.00 51.60 281 A 1 
ATOM 2183 C C     . SER A 1 281 ? 23.298  66.817  19.055  1.00 48.77 281 A 1 
ATOM 2184 O O     . SER A 1 281 ? 22.176  66.447  18.689  1.00 46.68 281 A 1 
ATOM 2185 C CB    . SER A 1 281 ? 22.567  68.366  20.793  1.00 48.73 281 A 1 
ATOM 2186 O OG    . SER A 1 281 ? 23.050  69.539  20.168  1.00 44.19 281 A 1 
ATOM 2187 N N     . ALA A 1 282 ? 24.246  67.064  18.176  1.00 37.38 282 A 1 
ATOM 2188 C CA    . ALA A 1 282 ? 23.963  67.596  16.832  1.00 38.73 282 A 1 
ATOM 2189 C C     . ALA A 1 282 ? 23.247  66.668  15.811  1.00 35.71 282 A 1 
ATOM 2190 O O     . ALA A 1 282 ? 23.199  65.454  15.930  1.00 34.36 282 A 1 
ATOM 2191 C CB    . ALA A 1 282 ? 25.254  68.188  16.262  1.00 36.13 282 A 1 
ATOM 2192 N N     . THR A 1 283 ? 22.731  67.305  14.766  1.00 47.92 283 A 1 
ATOM 2193 C CA    . THR A 1 283 ? 21.527  66.941  13.983  1.00 49.98 283 A 1 
ATOM 2194 C C     . THR A 1 283 ? 21.708  66.308  12.595  1.00 48.61 283 A 1 
ATOM 2195 O O     . THR A 1 283 ? 20.761  65.700  12.090  1.00 46.29 283 A 1 
ATOM 2196 C CB    . THR A 1 283 ? 20.764  68.244  13.707  1.00 44.03 283 A 1 
ATOM 2197 O OG1   . THR A 1 283 ? 21.649  69.242  13.224  1.00 42.64 283 A 1 
ATOM 2198 C CG2   . THR A 1 283 ? 20.095  68.814  14.949  1.00 47.04 283 A 1 
ATOM 2199 N N     . ALA A 1 284 ? 22.783  66.611  11.896  1.00 38.24 284 A 1 
ATOM 2200 C CA    . ALA A 1 284 ? 22.854  66.603  10.425  1.00 40.49 284 A 1 
ATOM 2201 C C     . ALA A 1 284 ? 22.786  65.192  9.778   1.00 38.67 284 A 1 
ATOM 2202 O O     . ALA A 1 284 ? 22.881  64.193  10.474  1.00 36.53 284 A 1 
ATOM 2203 C CB    . ALA A 1 284 ? 24.143  67.345  10.041  1.00 37.43 284 A 1 
ATOM 2204 N N     . GLY A 1 285 ? 22.721  64.950  8.485   1.00 41.35 285 A 1 
ATOM 2205 C CA    . GLY A 1 285 ? 22.486  65.657  7.227   1.00 42.33 285 A 1 
ATOM 2206 C C     . GLY A 1 285 ? 22.469  64.595  6.100   1.00 40.37 285 A 1 
ATOM 2207 O O     . GLY A 1 285 ? 22.696  63.422  6.360   1.00 39.28 285 A 1 
ATOM 2208 N N     . ALA A 1 286 ? 22.166  64.965  4.851   1.00 33.72 286 A 1 
ATOM 2209 C CA    . ALA A 1 286 ? 21.514  64.066  3.878   1.00 36.17 286 A 1 
ATOM 2210 C C     . ALA A 1 286 ? 22.362  63.430  2.744   1.00 34.47 286 A 1 
ATOM 2211 O O     . ALA A 1 286 ? 21.789  62.684  1.948   1.00 32.73 286 A 1 
ATOM 2212 C CB    . ALA A 1 286 ? 20.374  64.890  3.256   1.00 33.65 286 A 1 
ATOM 2213 N N     . SER A 1 287 ? 23.616  63.767  2.544   1.00 49.65 287 A 1 
ATOM 2214 C CA    . SER A 1 287 ? 24.226  63.841  1.202   1.00 52.01 287 A 1 
ATOM 2215 C C     . SER A 1 287 ? 24.420  62.519  0.441   1.00 50.45 287 A 1 
ATOM 2216 O O     . SER A 1 287 ? 24.490  61.442  1.019   1.00 48.07 287 A 1 
ATOM 2217 C CB    . SER A 1 287 ? 25.529  64.644  1.247   1.00 48.37 287 A 1 
ATOM 2218 O OG    . SER A 1 287 ? 26.498  63.989  2.030   1.00 42.52 287 A 1 
ATOM 2219 N N     . ALA A 1 288 ? 24.525  62.647  -0.915  1.00 38.01 288 A 1 
ATOM 2220 C CA    . ALA A 1 288 ? 24.138  61.620  -1.886  1.00 41.13 288 A 1 
ATOM 2221 C C     . ALA A 1 288 ? 25.259  60.929  -2.707  1.00 39.37 288 A 1 
ATOM 2222 O O     . ALA A 1 288 ? 24.922  60.072  -3.520  1.00 37.07 288 A 1 
ATOM 2223 C CB    . ALA A 1 288 ? 23.191  62.340  -2.863  1.00 38.81 288 A 1 
ATOM 2224 N N     . TYR A 1 289 ? 26.497  61.355  -2.640  1.00 30.75 289 A 1 
ATOM 2225 C CA    . TYR A 1 289 ? 27.423  61.338  -3.788  1.00 34.67 289 A 1 
ATOM 2226 C C     . TYR A 1 289 ? 27.910  59.955  -4.311  1.00 32.74 289 A 1 
ATOM 2227 O O     . TYR A 1 289 ? 27.708  58.919  -3.698  1.00 31.28 289 A 1 
ATOM 2228 C CB    . TYR A 1 289 ? 28.583  62.327  -3.527  1.00 32.48 289 A 1 
ATOM 2229 C CG    . TYR A 1 289 ? 28.493  63.597  -4.362  1.00 33.92 289 A 1 
ATOM 2230 C CD1   . TYR A 1 289 ? 29.069  63.644  -5.648  1.00 35.87 289 A 1 
ATOM 2231 C CD2   . TYR A 1 289 ? 27.827  64.726  -3.856  1.00 37.70 289 A 1 
ATOM 2232 C CE1   . TYR A 1 289 ? 28.976  64.820  -6.420  1.00 34.50 289 A 1 
ATOM 2233 C CE2   . TYR A 1 289 ? 27.728  65.904  -4.627  1.00 33.91 289 A 1 
ATOM 2234 C CZ    . TYR A 1 289 ? 28.314  65.949  -5.909  1.00 33.24 289 A 1 
ATOM 2235 O OH    . TYR A 1 289 ? 28.226  67.106  -6.659  1.00 31.98 289 A 1 
ATOM 2236 N N     . THR A 1 290 ? 28.554  59.958  -5.485  1.00 50.05 290 A 1 
ATOM 2237 C CA    . THR A 1 290 ? 28.413  59.030  -6.631  1.00 52.29 290 A 1 
ATOM 2238 C C     . THR A 1 290 ? 29.572  58.079  -6.961  1.00 51.51 290 A 1 
ATOM 2239 O O     . THR A 1 290 ? 29.326  57.025  -7.556  1.00 49.38 290 A 1 
ATOM 2240 C CB    . THR A 1 290 ? 28.267  59.891  -7.894  1.00 47.88 290 A 1 
ATOM 2241 O OG1   . THR A 1 290 ? 29.274  60.897  -7.929  1.00 47.34 290 A 1 
ATOM 2242 C CG2   . THR A 1 290 ? 26.924  60.621  -7.972  1.00 53.11 290 A 1 
ATOM 2243 N N     . ASP A 1 291 ? 30.788  58.522  -6.762  1.00 47.00 291 A 1 
ATOM 2244 C CA    . ASP A 1 291 ? 32.010  58.082  -7.481  1.00 51.28 291 A 1 
ATOM 2245 C C     . ASP A 1 291 ? 32.492  56.634  -7.179  1.00 50.23 291 A 1 
ATOM 2246 O O     . ASP A 1 291 ? 31.940  55.981  -6.309  1.00 49.61 291 A 1 
ATOM 2247 C CB    . ASP A 1 291 ? 33.095  59.115  -7.140  1.00 46.95 291 A 1 
ATOM 2248 C CG    . ASP A 1 291 ? 32.982  60.437  -7.902  1.00 42.86 291 A 1 
ATOM 2249 O OD1   . ASP A 1 291 ? 32.510  60.397  -9.062  1.00 42.08 291 A 1 
ATOM 2250 O OD2   . ASP A 1 291 ? 33.399  61.459  -7.334  1.00 42.95 291 A 1 
ATOM 2251 N N     . SER A 1 292 ? 33.531  56.017  -7.741  1.00 40.82 292 A 1 
ATOM 2252 C CA    . SER A 1 292 ? 34.362  56.175  -8.942  1.00 45.01 292 A 1 
ATOM 2253 C C     . SER A 1 292 ? 35.063  54.827  -9.253  1.00 43.32 292 A 1 
ATOM 2254 O O     . SER A 1 292 ? 34.596  53.771  -8.822  1.00 41.89 292 A 1 
ATOM 2255 C CB    . SER A 1 292 ? 35.390  57.312  -8.743  1.00 42.33 292 A 1 
ATOM 2256 O OG    . SER A 1 292 ? 36.354  57.369  -9.772  1.00 38.76 292 A 1 
ATOM 2257 N N     . VAL A 1 293 ? 36.169  54.824  -9.972  1.00 38.16 293 A 1 
ATOM 2258 C CA    . VAL A 1 293 ? 36.548  53.978  -11.122 1.00 43.88 293 A 1 
ATOM 2259 C C     . VAL A 1 293 ? 37.398  52.704  -10.885 1.00 43.30 293 A 1 
ATOM 2260 O O     . VAL A 1 293 ? 37.254  51.751  -11.646 1.00 42.43 293 A 1 
ATOM 2261 C CB    . VAL A 1 293 ? 37.324  54.864  -12.119 1.00 40.18 293 A 1 
ATOM 2262 C CG1   . VAL A 1 293 ? 37.536  54.228  -13.487 1.00 38.76 293 A 1 
ATOM 2263 C CG2   . VAL A 1 293 ? 36.655  56.224  -12.389 1.00 43.44 293 A 1 
ATOM 2264 N N     . ASN A 1 294 ? 38.398  52.703  -10.046 1.00 43.75 294 A 1 
ATOM 2265 C CA    . ASN A 1 294 ? 39.794  52.370  -10.407 1.00 47.57 294 A 1 
ATOM 2266 C C     . ASN A 1 294 ? 40.196  50.904  -10.739 1.00 44.69 294 A 1 
ATOM 2267 O O     . ASN A 1 294 ? 39.528  49.942  -10.428 1.00 42.51 294 A 1 
ATOM 2268 C CB    . ASN A 1 294 ? 40.749  53.010  -9.374  1.00 45.66 294 A 1 
ATOM 2269 C CG    . ASN A 1 294 ? 41.281  54.368  -9.803  1.00 42.56 294 A 1 
ATOM 2270 O OD1   . ASN A 1 294 ? 41.291  54.727  -10.968 1.00 43.44 294 A 1 
ATOM 2271 N ND2   . ASN A 1 294 ? 41.757  55.147  -8.867  1.00 44.56 294 A 1 
ATOM 2272 N N     . ASN A 1 295 ? 41.406  50.784  -11.329 1.00 40.62 295 A 1 
ATOM 2273 C CA    . ASN A 1 295 ? 41.845  49.902  -12.426 1.00 42.50 295 A 1 
ATOM 2274 C C     . ASN A 1 295 ? 42.556  48.555  -12.120 1.00 40.45 295 A 1 
ATOM 2275 O O     . ASN A 1 295 ? 42.556  47.701  -12.989 1.00 37.99 295 A 1 
ATOM 2276 C CB    . ASN A 1 295 ? 42.867  50.729  -13.235 1.00 39.70 295 A 1 
ATOM 2277 C CG    . ASN A 1 295 ? 42.293  51.635  -14.305 1.00 36.36 295 A 1 
ATOM 2278 O OD1   . ASN A 1 295 ? 41.261  51.386  -14.897 1.00 37.95 295 A 1 
ATOM 2279 N ND2   . ASN A 1 295 ? 42.988  52.703  -14.638 1.00 38.88 295 A 1 
ATOM 2280 N N     . SER A 1 296 ? 43.386  48.452  -11.100 1.00 36.84 296 A 1 
ATOM 2281 C CA    . SER A 1 296 ? 44.771  47.980  -11.269 1.00 40.19 296 A 1 
ATOM 2282 C C     . SER A 1 296 ? 44.971  46.512  -11.689 1.00 38.25 296 A 1 
ATOM 2283 O O     . SER A 1 296 ? 44.227  45.622  -11.321 1.00 37.18 296 A 1 
ATOM 2284 C CB    . SER A 1 296 ? 45.634  48.327  -10.050 1.00 38.37 296 A 1 
ATOM 2285 O OG    . SER A 1 296 ? 45.134  47.707  -8.886  1.00 36.85 296 A 1 
ATOM 2286 N N     . ILE A 1 297 ? 46.070  46.288  -12.467 1.00 30.64 297 A 1 
ATOM 2287 C CA    . ILE A 1 297 ? 46.261  45.193  -13.447 1.00 34.19 297 A 1 
ATOM 2288 C C     . ILE A 1 297 ? 47.104  43.990  -12.927 1.00 33.45 297 A 1 
ATOM 2289 O O     . ILE A 1 297 ? 47.179  42.978  -13.613 1.00 32.15 297 A 1 
ATOM 2290 C CB    . ILE A 1 297 ? 46.918  45.827  -14.703 1.00 32.21 297 A 1 
ATOM 2291 C CG1   . ILE A 1 297 ? 46.031  46.942  -15.322 1.00 31.24 297 A 1 
ATOM 2292 C CG2   . ILE A 1 297 ? 47.296  44.825  -15.813 1.00 34.95 297 A 1 
ATOM 2293 C CD1   . ILE A 1 297 ? 46.739  47.829  -16.350 1.00 33.93 297 A 1 
ATOM 2294 N N     . SER A 1 298 ? 47.779  44.071  -11.834 1.00 39.91 298 A 1 
ATOM 2295 C CA    . SER A 1 298 ? 49.125  43.549  -11.558 1.00 40.50 298 A 1 
ATOM 2296 C C     . SER A 1 298 ? 49.469  42.126  -12.064 1.00 38.71 298 A 1 
ATOM 2297 O O     . SER A 1 298 ? 48.691  41.187  -11.958 1.00 37.33 298 A 1 
ATOM 2298 C CB    . SER A 1 298 ? 49.469  43.674  -10.075 1.00 38.98 298 A 1 
ATOM 2299 O OG    . SER A 1 298 ? 50.846  43.404  -9.874  1.00 36.48 298 A 1 
ATOM 2300 N N     . PHE A 1 299 ? 50.701  42.001  -12.593 1.00 31.29 299 A 1 
ATOM 2301 C CA    . PHE A 1 299 ? 51.202  41.061  -13.616 1.00 32.12 299 A 1 
ATOM 2302 C C     . PHE A 1 299 ? 51.865  39.754  -13.131 1.00 32.28 299 A 1 
ATOM 2303 O O     . PHE A 1 299 ? 52.152  38.904  -13.967 1.00 30.29 299 A 1 
ATOM 2304 C CB    . PHE A 1 299 ? 52.243  41.841  -14.419 1.00 29.27 299 A 1 
ATOM 2305 C CG    . PHE A 1 299 ? 51.989  42.005  -15.904 1.00 27.90 299 A 1 
ATOM 2306 C CD1   . PHE A 1 299 ? 52.576  41.116  -16.821 1.00 28.05 299 A 1 
ATOM 2307 C CD2   . PHE A 1 299 ? 51.216  43.084  -16.373 1.00 29.51 299 A 1 
ATOM 2308 C CE1   . PHE A 1 299 ? 52.383  41.305  -18.206 1.00 27.07 299 A 1 
ATOM 2309 C CE2   . PHE A 1 299 ? 51.019  43.272  -17.752 1.00 25.34 299 A 1 
ATOM 2310 C CZ    . PHE A 1 299 ? 51.607  42.384  -18.673 1.00 25.07 299 A 1 
ATOM 2311 N N     . SER A 1 300 ? 52.240  39.614  -11.868 1.00 40.81 300 A 1 
ATOM 2312 C CA    . SER A 1 300 ? 53.487  38.950  -11.439 1.00 44.03 300 A 1 
ATOM 2313 C C     . SER A 1 300 ? 53.734  37.515  -11.969 1.00 42.76 300 A 1 
ATOM 2314 O O     . SER A 1 300 ? 52.824  36.707  -12.087 1.00 41.42 300 A 1 
ATOM 2315 C CB    . SER A 1 300 ? 53.632  38.990  -9.926  1.00 41.58 300 A 1 
ATOM 2316 O OG    . SER A 1 300 ? 54.947  38.656  -9.560  1.00 38.28 300 A 1 
ATOM 2317 N N     . MET A 1 301 ? 55.017  37.218  -12.281 1.00 36.09 301 A 1 
ATOM 2318 C CA    . MET A 1 301 ? 55.478  36.410  -13.422 1.00 38.04 301 A 1 
ATOM 2319 C C     . MET A 1 301 ? 55.974  34.977  -13.120 1.00 38.69 301 A 1 
ATOM 2320 O O     . MET A 1 301 ? 55.670  34.067  -13.892 1.00 36.17 301 A 1 
ATOM 2321 C CB    . MET A 1 301 ? 56.611  37.238  -14.070 1.00 35.05 301 A 1 
ATOM 2322 C CG    . MET A 1 301 ? 56.883  36.967  -15.556 1.00 33.14 301 A 1 
ATOM 2323 S SD    . MET A 1 301 ? 58.327  37.899  -16.159 1.00 34.02 301 A 1 
ATOM 2324 C CE    . MET A 1 301 ? 58.175  37.634  -17.928 1.00 31.51 301 A 1 
ATOM 2325 N N     . GLU A 1 302 ? 56.812  34.728  -12.109 1.00 33.96 302 A 1 
ATOM 2326 C CA    . GLU A 1 302 ? 58.144  34.223  -12.457 1.00 38.44 302 A 1 
ATOM 2327 C C     . GLU A 1 302 ? 58.432  32.696  -12.364 1.00 38.15 302 A 1 
ATOM 2328 O O     . GLU A 1 302 ? 58.717  32.061  -13.375 1.00 35.34 302 A 1 
ATOM 2329 C CB    . GLU A 1 302 ? 59.188  35.007  -11.631 1.00 34.87 302 A 1 
ATOM 2330 C CG    . GLU A 1 302 ? 60.533  35.221  -12.358 1.00 32.88 302 A 1 
ATOM 2331 C CD    . GLU A 1 302 ? 61.519  36.079  -11.548 1.00 31.86 302 A 1 
ATOM 2332 O OE1   . GLU A 1 302 ? 62.470  36.588  -12.185 1.00 30.57 302 A 1 
ATOM 2333 O OE2   . GLU A 1 302 ? 61.326  36.216  -10.324 1.00 31.13 302 A 1 
ATOM 2334 N N     . ALA A 1 303 ? 58.531  32.131  -11.176 1.00 35.59 303 A 1 
ATOM 2335 C CA    . ALA A 1 303 ? 59.598  31.157  -10.886 1.00 38.01 303 A 1 
ATOM 2336 C C     . ALA A 1 303 ? 59.410  29.738  -11.475 1.00 36.98 303 A 1 
ATOM 2337 O O     . ALA A 1 303 ? 58.403  29.082  -11.266 1.00 35.33 303 A 1 
ATOM 2338 C CB    . ALA A 1 303 ? 59.831  31.113  -9.374  1.00 35.91 303 A 1 
ATOM 2339 N N     . GLY A 1 304 ? 60.457  29.233  -12.166 1.00 38.17 304 A 1 
ATOM 2340 C CA    . GLY A 1 304 ? 60.463  28.032  -13.002 1.00 40.08 304 A 1 
ATOM 2341 C C     . GLY A 1 304 ? 61.259  26.815  -12.499 1.00 38.85 304 A 1 
ATOM 2342 O O     . GLY A 1 304 ? 62.101  26.333  -13.244 1.00 37.74 304 A 1 
ATOM 2343 N N     . ILE A 1 305 ? 61.057  26.321  -11.280 1.00 32.66 305 A 1 
ATOM 2344 C CA    . ILE A 1 305 ? 61.987  25.344  -10.665 1.00 37.78 305 A 1 
ATOM 2345 C C     . ILE A 1 305 ? 61.928  23.928  -11.298 1.00 36.99 305 A 1 
ATOM 2346 O O     . ILE A 1 305 ? 60.991  23.538  -11.982 1.00 35.01 305 A 1 
ATOM 2347 C CB    . ILE A 1 305 ? 61.890  25.378  -9.113  1.00 35.04 305 A 1 
ATOM 2348 C CG1   . ILE A 1 305 ? 62.168  26.801  -8.594  1.00 33.49 305 A 1 
ATOM 2349 C CG2   . ILE A 1 305 ? 62.892  24.398  -8.455  1.00 35.48 305 A 1 
ATOM 2350 C CD1   . ILE A 1 305 ? 62.086  26.955  -7.060  1.00 34.37 305 A 1 
ATOM 2351 N N     . VAL A 1 306 ? 62.990  23.173  -11.051 1.00 35.11 306 A 1 
ATOM 2352 C CA    . VAL A 1 306 ? 63.693  22.108  -11.807 1.00 39.84 306 A 1 
ATOM 2353 C C     . VAL A 1 306 ? 62.954  20.735  -11.886 1.00 38.50 306 A 1 
ATOM 2354 O O     . VAL A 1 306 ? 62.128  20.423  -11.045 1.00 36.49 306 A 1 
ATOM 2355 C CB    . VAL A 1 306 ? 65.104  21.951  -11.171 1.00 36.58 306 A 1 
ATOM 2356 C CG1   . VAL A 1 306 ? 66.076  21.084  -11.962 1.00 33.41 306 A 1 
ATOM 2357 C CG2   . VAL A 1 306 ? 65.827  23.300  -11.003 1.00 36.50 306 A 1 
ATOM 2358 N N     . PRO A 1 307 ? 63.282  19.881  -12.895 1.00 38.72 307 A 1 
ATOM 2359 C CA    . PRO A 1 307 ? 62.429  18.800  -13.416 1.00 40.47 307 A 1 
ATOM 2360 C C     . PRO A 1 307 ? 62.730  17.376  -12.912 1.00 39.72 307 A 1 
ATOM 2361 O O     . PRO A 1 307 ? 62.753  16.465  -13.745 1.00 37.24 307 A 1 
ATOM 2362 C CB    . PRO A 1 307 ? 62.678  18.902  -14.925 1.00 37.16 307 A 1 
ATOM 2363 C CG    . PRO A 1 307 ? 64.181  19.128  -14.995 1.00 36.88 307 A 1 
ATOM 2364 C CD    . PRO A 1 307 ? 64.386  20.092  -13.826 1.00 42.16 307 A 1 
ATOM 2365 N N     . ASP A 1 308 ? 63.066  17.146  -11.661 1.00 47.97 308 A 1 
ATOM 2366 C CA    . ASP A 1 308 ? 63.763  15.905  -11.281 1.00 50.87 308 A 1 
ATOM 2367 C C     . ASP A 1 308 ? 63.009  14.605  -11.644 1.00 49.89 308 A 1 
ATOM 2368 O O     . ASP A 1 308 ? 61.792  14.473  -11.476 1.00 47.34 308 A 1 
ATOM 2369 C CB    . ASP A 1 308 ? 64.223  15.949  -9.821  1.00 46.19 308 A 1 
ATOM 2370 C CG    . ASP A 1 308 ? 65.520  15.151  -9.581  1.00 41.53 308 A 1 
ATOM 2371 O OD1   . ASP A 1 308 ? 66.016  14.509  -10.546 1.00 40.70 308 A 1 
ATOM 2372 O OD2   . ASP A 1 308 ? 66.006  15.195  -8.438  1.00 41.74 308 A 1 
ATOM 2373 N N     . ASN A 1 309 ? 63.773  13.615  -12.182 1.00 46.53 309 A 1 
ATOM 2374 C CA    . ASN A 1 309 ? 63.321  12.679  -13.223 1.00 48.90 309 A 1 
ATOM 2375 C C     . ASN A 1 309 ? 62.866  11.282  -12.744 1.00 46.10 309 A 1 
ATOM 2376 O O     . ASN A 1 309 ? 62.709  10.391  -13.583 1.00 43.33 309 A 1 
ATOM 2377 C CB    . ASN A 1 309 ? 64.473  12.552  -14.231 1.00 45.33 309 A 1 
ATOM 2378 C CG    . ASN A 1 309 ? 64.189  13.048  -15.633 1.00 41.44 309 A 1 
ATOM 2379 O OD1   . ASN A 1 309 ? 63.076  13.186  -16.095 1.00 41.53 309 A 1 
ATOM 2380 N ND2   . ASN A 1 309 ? 65.232  13.314  -16.390 1.00 42.32 309 A 1 
ATOM 2381 N N     . THR A 1 310 ? 62.773  11.008  -11.445 1.00 45.86 310 A 1 
ATOM 2382 C CA    . THR A 1 310 ? 62.942  9.639   -10.931 1.00 48.71 310 A 1 
ATOM 2383 C C     . THR A 1 310 ? 61.876  8.659   -11.429 1.00 47.78 310 A 1 
ATOM 2384 O O     . THR A 1 310 ? 60.686  8.762   -11.113 1.00 45.32 310 A 1 
ATOM 2385 C CB    . THR A 1 310 ? 63.067  9.578   -9.400  1.00 43.59 310 A 1 
ATOM 2386 O OG1   . THR A 1 310 ? 63.716  10.724  -8.908  1.00 39.58 310 A 1 
ATOM 2387 C CG2   . THR A 1 310 ? 63.890  8.373   -8.962  1.00 41.92 310 A 1 
ATOM 2388 N N     . VAL A 1 311 ? 62.348  7.648   -12.189 1.00 38.56 311 A 1 
ATOM 2389 C CA    . VAL A 1 311 ? 61.570  6.727   -13.056 1.00 42.58 311 A 1 
ATOM 2390 C C     . VAL A 1 311 ? 60.935  5.557   -12.278 1.00 42.18 311 A 1 
ATOM 2391 O O     . VAL A 1 311 ? 61.174  4.396   -12.620 1.00 39.49 311 A 1 
ATOM 2392 C CB    . VAL A 1 311 ? 62.456  6.224   -14.218 1.00 39.14 311 A 1 
ATOM 2393 C CG1   . VAL A 1 311 ? 61.659  5.579   -15.352 1.00 37.00 311 A 1 
ATOM 2394 C CG2   . VAL A 1 311 ? 63.283  7.340   -14.859 1.00 40.14 311 A 1 
ATOM 2395 N N     . GLN A 1 312 ? 60.173  5.761   -11.216 1.00 47.65 312 A 1 
ATOM 2396 C CA    . GLN A 1 312 ? 59.616  4.614   -10.501 1.00 49.50 312 A 1 
ATOM 2397 C C     . GLN A 1 312 ? 58.615  3.832   -11.369 1.00 49.31 312 A 1 
ATOM 2398 O O     . GLN A 1 312 ? 57.589  4.348   -11.823 1.00 47.88 312 A 1 
ATOM 2399 C CB    . GLN A 1 312 ? 59.032  4.992   -9.133  1.00 45.67 312 A 1 
ATOM 2400 C CG    . GLN A 1 312 ? 60.140  5.116   -8.079  1.00 44.18 312 A 1 
ATOM 2401 C CD    . GLN A 1 312 ? 59.607  5.166   -6.642  1.00 42.66 312 A 1 
ATOM 2402 O OE1   . GLN A 1 312 ? 58.424  5.246   -6.380  1.00 40.43 312 A 1 
ATOM 2403 N NE2   . GLN A 1 312 ? 60.488  5.093   -5.662  1.00 39.23 312 A 1 
ATOM 2404 N N     . SER A 1 313 ? 58.933  2.559   -11.596 1.00 46.79 313 A 1 
ATOM 2405 C CA    . SER A 1 313 ? 58.230  1.615   -12.480 1.00 48.63 313 A 1 
ATOM 2406 C C     . SER A 1 313 ? 56.912  1.121   -11.883 1.00 48.11 313 A 1 
ATOM 2407 O O     . SER A 1 313 ? 56.796  -0.038  -11.485 1.00 45.47 313 A 1 
ATOM 2408 C CB    . SER A 1 313 ? 59.170  0.452   -12.794 1.00 44.86 313 A 1 
ATOM 2409 O OG    . SER A 1 313 ? 59.564  -0.217  -11.604 1.00 42.25 313 A 1 
ATOM 2410 N N     . SER A 1 314 ? 55.902  1.964   -11.781 1.00 48.87 314 A 1 
ATOM 2411 C CA    . SER A 1 314 ? 54.587  1.570   -11.287 1.00 51.65 314 A 1 
ATOM 2412 C C     . SER A 1 314 ? 53.963  0.519   -12.216 1.00 50.73 314 A 1 
ATOM 2413 O O     . SER A 1 314 ? 53.675  0.789   -13.379 1.00 49.23 314 A 1 
ATOM 2414 C CB    . SER A 1 314 ? 53.671  2.768   -11.095 1.00 46.89 314 A 1 
ATOM 2415 O OG    . SER A 1 314 ? 53.534  3.514   -12.291 1.00 44.19 314 A 1 
ATOM 2416 N N     . ILE A 1 315 ? 53.763  -0.692  -11.684 1.00 42.35 315 A 1 
ATOM 2417 C CA    . ILE A 1 315 ? 53.165  -1.807  -12.421 1.00 45.04 315 A 1 
ATOM 2418 C C     . ILE A 1 315 ? 51.723  -1.428  -12.774 1.00 44.01 315 A 1 
ATOM 2419 O O     . ILE A 1 315 ? 50.851  -1.379  -11.902 1.00 41.99 315 A 1 
ATOM 2420 C CB    . ILE A 1 315 ? 53.263  -3.119  -11.609 1.00 41.18 315 A 1 
ATOM 2421 C CG1   . ILE A 1 315 ? 54.747  -3.486  -11.362 1.00 39.88 315 A 1 
ATOM 2422 C CG2   . ILE A 1 315 ? 52.539  -4.267  -12.327 1.00 41.22 315 A 1 
ATOM 2423 C CD1   . ILE A 1 315 ? 54.958  -4.648  -10.383 1.00 38.90 315 A 1 
ATOM 2424 N N     . LEU A 1 316 ? 51.482  -1.184  -14.063 1.00 44.01 316 A 1 
ATOM 2425 C CA    . LEU A 1 316 ? 50.162  -0.937  -14.642 1.00 46.72 316 A 1 
ATOM 2426 C C     . LEU A 1 316 ? 49.291  -2.189  -14.508 1.00 45.84 316 A 1 
ATOM 2427 O O     . LEU A 1 316 ? 49.219  -3.013  -15.421 1.00 43.29 316 A 1 
ATOM 2428 C CB    . LEU A 1 316 ? 50.316  -0.521  -16.117 1.00 42.12 316 A 1 
ATOM 2429 C CG    . LEU A 1 316 ? 50.779  0.918   -16.366 1.00 39.86 316 A 1 
ATOM 2430 C CD1   . LEU A 1 316 ? 51.223  1.087   -17.823 1.00 40.20 316 A 1 
ATOM 2431 C CD2   . LEU A 1 316 ? 49.641  1.918   -16.102 1.00 43.69 316 A 1 
ATOM 2432 N N     . ARG A 1 317 ? 48.585  -2.373  -13.377 1.00 41.42 317 A 1 
ATOM 2433 C CA    . ARG A 1 317 ? 47.488  -3.351  -13.314 1.00 43.02 317 A 1 
ATOM 2434 C C     . ARG A 1 317 ? 46.396  -2.912  -14.298 1.00 40.99 317 A 1 
ATOM 2435 O O     . ARG A 1 317 ? 45.983  -1.751  -14.242 1.00 38.55 317 A 1 
ATOM 2436 C CB    . ARG A 1 317 ? 46.925  -3.502  -11.893 1.00 39.29 317 A 1 
ATOM 2437 C CG    . ARG A 1 317 ? 47.613  -4.652  -11.137 1.00 36.47 317 A 1 
ATOM 2438 C CD    . ARG A 1 317 ? 46.915  -4.920  -9.794  1.00 34.99 317 A 1 
ATOM 2439 N NE    . ARG A 1 317 ? 47.455  -6.115  -9.138  1.00 31.92 317 A 1 
ATOM 2440 C CZ    . ARG A 1 317 ? 47.087  -6.611  -7.959  1.00 29.22 317 A 1 
ATOM 2441 N NH1   . ARG A 1 317 ? 46.162  -6.021  -7.240  1.00 28.20 317 A 1 
ATOM 2442 N NH2   . ARG A 1 317 ? 47.628  -7.687  -7.486  1.00 26.49 317 A 1 
ATOM 2443 N N     . PRO A 1 318 ? 45.912  -3.800  -15.190 1.00 38.64 318 A 1 
ATOM 2444 C CA    . PRO A 1 318 ? 44.920  -3.446  -16.185 1.00 40.99 318 A 1 
ATOM 2445 C C     . PRO A 1 318 ? 43.601  -3.076  -15.504 1.00 40.72 318 A 1 
ATOM 2446 O O     . PRO A 1 318 ? 42.934  -3.922  -14.915 1.00 38.53 318 A 1 
ATOM 2447 C CB    . PRO A 1 318 ? 44.804  -4.662  -17.113 1.00 36.70 318 A 1 
ATOM 2448 C CG    . PRO A 1 318 ? 45.215  -5.839  -16.231 1.00 35.71 318 A 1 
ATOM 2449 C CD    . PRO A 1 318 ? 46.273  -5.210  -15.312 1.00 40.16 318 A 1 
ATOM 2450 N N     . ALA A 1 319 ? 43.210  -1.812  -15.604 1.00 42.07 319 A 1 
ATOM 2451 C CA    . ALA A 1 319 ? 42.041  -1.223  -14.941 1.00 43.71 319 A 1 
ATOM 2452 C C     . ALA A 1 319 ? 40.686  -1.645  -15.541 1.00 43.37 319 A 1 
ATOM 2453 O O     . ALA A 1 319 ? 39.661  -1.060  -15.206 1.00 40.73 319 A 1 
ATOM 2454 C CB    . ALA A 1 319 ? 42.221  0.296   -14.955 1.00 39.18 319 A 1 
ATOM 2455 N N     . GLY A 1 320 ? 40.674  -2.600  -16.481 1.00 41.78 320 A 1 
ATOM 2456 C CA    . GLY A 1 320 ? 39.549  -2.816  -17.389 1.00 43.72 320 A 1 
ATOM 2457 C C     . GLY A 1 320 ? 38.263  -3.407  -16.818 1.00 44.36 320 A 1 
ATOM 2458 O O     . GLY A 1 320 ? 37.319  -3.596  -17.583 1.00 41.71 320 A 1 
ATOM 2459 N N     . ALA A 1 321 ? 38.193  -3.727  -15.527 1.00 39.93 321 A 1 
ATOM 2460 C CA    . ALA A 1 321 ? 36.950  -4.208  -14.931 1.00 42.54 321 A 1 
ATOM 2461 C C     . ALA A 1 321 ? 35.951  -3.046  -14.834 1.00 42.46 321 A 1 
ATOM 2462 O O     . ALA A 1 321 ? 35.874  -2.360  -13.818 1.00 40.97 321 A 1 
ATOM 2463 C CB    . ALA A 1 321 ? 37.251  -4.866  -13.580 1.00 38.70 321 A 1 
ATOM 2464 N N     . ILE A 1 322 ? 35.205  -2.841  -15.920 1.00 39.57 322 A 1 
ATOM 2465 C CA    . ILE A 1 322 ? 34.077  -1.911  -15.948 1.00 42.45 322 A 1 
ATOM 2466 C C     . ILE A 1 322 ? 33.082  -2.431  -14.915 1.00 43.48 322 A 1 
ATOM 2467 O O     . ILE A 1 322 ? 32.358  -3.394  -15.171 1.00 41.70 322 A 1 
ATOM 2468 C CB    . ILE A 1 322 ? 33.459  -1.801  -17.354 1.00 39.58 322 A 1 
ATOM 2469 C CG1   . ILE A 1 322 ? 34.509  -1.309  -18.370 1.00 37.73 322 A 1 
ATOM 2470 C CG2   . ILE A 1 322 ? 32.256  -0.836  -17.333 1.00 40.25 322 A 1 
ATOM 2471 C CD1   . ILE A 1 322 ? 34.019  -1.316  -19.825 1.00 38.05 322 A 1 
ATOM 2472 N N     . GLY A 1 323 ? 33.048  -1.807  -13.753 1.00 42.66 323 A 1 
ATOM 2473 C CA    . GLY A 1 323 ? 32.040  -2.016  -12.730 1.00 44.24 323 A 1 
ATOM 2474 C C     . GLY A 1 323 ? 30.683  -1.527  -13.212 1.00 43.90 323 A 1 
ATOM 2475 O O     . GLY A 1 323 ? 30.221  -0.480  -12.772 1.00 42.90 323 A 1 
ATOM 2476 N N     . LEU A 1 324 ? 30.077  -2.293  -14.136 1.00 41.73 324 A 1 
ATOM 2477 C CA    . LEU A 1 324 ? 28.733  -2.027  -14.687 1.00 43.29 324 A 1 
ATOM 2478 C C     . LEU A 1 324 ? 27.636  -2.087  -13.623 1.00 44.08 324 A 1 
ATOM 2479 O O     . LEU A 1 324 ? 26.545  -1.561  -13.853 1.00 40.70 324 A 1 
ATOM 2480 C CB    . LEU A 1 324 ? 28.423  -3.053  -15.794 1.00 38.08 324 A 1 
ATOM 2481 C CG    . LEU A 1 324 ? 28.845  -2.605  -17.189 1.00 34.91 324 A 1 
ATOM 2482 C CD1   . LEU A 1 324 ? 28.717  -3.781  -18.157 1.00 35.13 324 A 1 
ATOM 2483 C CD2   . LEU A 1 324 ? 27.957  -1.465  -17.709 1.00 37.44 324 A 1 
ATOM 2484 N N     . PHE A 1 325 ? 27.889  -2.672  -12.476 1.00 43.62 325 A 1 
ATOM 2485 C CA    . PHE A 1 325 ? 27.068  -2.519  -11.288 1.00 44.31 325 A 1 
ATOM 2486 C C     . PHE A 1 325 ? 27.304  -1.154  -10.629 1.00 45.04 325 A 1 
ATOM 2487 O O     . PHE A 1 325 ? 27.550  -1.066  -9.432  1.00 41.34 325 A 1 
ATOM 2488 C CB    . PHE A 1 325 ? 27.268  -3.694  -10.328 1.00 38.86 325 A 1 
ATOM 2489 C CG    . PHE A 1 325 ? 26.724  -4.999  -10.841 1.00 36.38 325 A 1 
ATOM 2490 C CD1   . PHE A 1 325 ? 25.361  -5.293  -10.689 1.00 35.60 325 A 1 
ATOM 2491 C CD2   . PHE A 1 325 ? 27.575  -5.912  -11.478 1.00 33.88 325 A 1 
ATOM 2492 C CE1   . PHE A 1 325 ? 24.857  -6.512  -11.153 1.00 31.23 325 A 1 
ATOM 2493 C CE2   . PHE A 1 325 ? 27.062  -7.136  -11.952 1.00 29.80 325 A 1 
ATOM 2494 C CZ    . PHE A 1 325 ? 25.706  -7.435  -11.782 1.00 31.30 325 A 1 
ATOM 2495 N N     . SER A 1 326 ? 27.188  -0.086  -11.405 1.00 38.04 326 A 1 
ATOM 2496 C CA    . SER A 1 326 ? 26.659  1.157   -10.876 1.00 40.88 326 A 1 
ATOM 2497 C C     . SER A 1 326 ? 25.213  0.872   -10.479 1.00 42.01 326 A 1 
ATOM 2498 O O     . SER A 1 326 ? 24.284  1.165   -11.223 1.00 39.60 326 A 1 
ATOM 2499 C CB    . SER A 1 326 ? 26.775  2.297   -11.890 1.00 37.60 326 A 1 
ATOM 2500 O OG    . SER A 1 326 ? 26.071  2.016   -13.082 1.00 35.24 326 A 1 
ATOM 2501 N N     . SER A 1 327 ? 25.033  0.184   -9.345  1.00 41.67 327 A 1 
ATOM 2502 C CA    . SER A 1 327 ? 23.750  0.141   -8.663  1.00 42.94 327 A 1 
ATOM 2503 C C     . SER A 1 327 ? 23.274  1.588   -8.636  1.00 43.50 327 A 1 
ATOM 2504 O O     . SER A 1 327 ? 24.050  2.437   -8.191  1.00 40.14 327 A 1 
ATOM 2505 C CB    . SER A 1 327 ? 23.901  -0.391  -7.235  1.00 39.27 327 A 1 
ATOM 2506 O OG    . SER A 1 327 ? 24.885  0.320   -6.519  1.00 36.80 327 A 1 
ATOM 2507 N N     . PRO A 1 328 ? 22.094  1.897   -9.233  1.00 41.44 328 A 1 
ATOM 2508 C CA    . PRO A 1 328 ? 21.613  3.260   -9.264  1.00 41.82 328 A 1 
ATOM 2509 C C     . PRO A 1 328 ? 21.740  3.761   -7.832  1.00 42.47 328 A 1 
ATOM 2510 O O     . PRO A 1 328 ? 21.197  3.122   -6.938  1.00 40.30 328 A 1 
ATOM 2511 C CB    . PRO A 1 328 ? 20.159  3.189   -9.739  1.00 38.43 328 A 1 
ATOM 2512 C CG    . PRO A 1 328 ? 19.739  1.757   -9.445  1.00 38.18 328 A 1 
ATOM 2513 C CD    . PRO A 1 328 ? 21.043  0.977   -9.605  1.00 40.99 328 A 1 
ATOM 2514 N N     . SER A 1 329 ? 22.585  4.766   -7.649  1.00 40.25 329 A 1 
ATOM 2515 C CA    . SER A 1 329 ? 22.963  5.247   -6.328  1.00 41.59 329 A 1 
ATOM 2516 C C     . SER A 1 329 ? 21.663  5.376   -5.560  1.00 42.75 329 A 1 
ATOM 2517 O O     . SER A 1 329 ? 20.757  6.047   -6.051  1.00 40.39 329 A 1 
ATOM 2518 C CB    . SER A 1 329 ? 23.681  6.597   -6.419  1.00 37.88 329 A 1 
ATOM 2519 O OG    . SER A 1 329 ? 22.902  7.548   -7.128  1.00 34.87 329 A 1 
ATOM 2520 N N     . LEU A 1 330 ? 21.541  4.664   -4.455  1.00 44.24 330 A 1 
ATOM 2521 C CA    . LEU A 1 330 ? 20.448  4.882   -3.521  1.00 43.68 330 A 1 
ATOM 2522 C C     . LEU A 1 330 ? 20.509  6.375   -3.232  1.00 44.30 330 A 1 
ATOM 2523 O O     . LEU A 1 330 ? 21.423  6.809   -2.544  1.00 40.82 330 A 1 
ATOM 2524 C CB    . LEU A 1 330 ? 20.658  4.057   -2.241  1.00 39.32 330 A 1 
ATOM 2525 C CG    . LEU A 1 330 ? 20.189  2.600   -2.346  1.00 35.98 330 A 1 
ATOM 2526 C CD1   . LEU A 1 330 ? 20.734  1.773   -1.196  1.00 35.23 330 A 1 
ATOM 2527 C CD2   . LEU A 1 330 ? 18.649  2.515   -2.309  1.00 35.51 330 A 1 
ATOM 2528 N N     . GLN A 1 331 ? 19.650  7.133   -3.925  1.00 45.96 331 A 1 
ATOM 2529 C CA    . GLN A 1 331 ? 19.623  8.568   -3.753  1.00 46.55 331 A 1 
ATOM 2530 C C     . GLN A 1 331 ? 19.451  8.731   -2.261  1.00 47.43 331 A 1 
ATOM 2531 O O     . GLN A 1 331 ? 18.498  8.160   -1.710  1.00 44.54 331 A 1 
ATOM 2532 C CB    . GLN A 1 331 ? 18.462  9.227   -4.515  1.00 42.81 331 A 1 
ATOM 2533 C CG    . GLN A 1 331 ? 18.758  9.398   -6.004  1.00 38.34 331 A 1 
ATOM 2534 C CD    . GLN A 1 331 ? 17.667  10.179  -6.734  1.00 35.53 331 A 1 
ATOM 2535 O OE1   . GLN A 1 331 ? 16.527  10.308  -6.322  1.00 33.06 331 A 1 
ATOM 2536 N NE2   . GLN A 1 331 ? 17.971  10.735  -7.884  1.00 32.33 331 A 1 
ATOM 2537 N N     . THR A 1 332 ? 20.427  9.348   -1.635  1.00 38.50 332 A 1 
ATOM 2538 C CA    . THR A 1 332 ? 20.381  9.658   -0.205  1.00 40.04 332 A 1 
ATOM 2539 C C     . THR A 1 332 ? 18.957  10.095  0.067   1.00 41.17 332 A 1 
ATOM 2540 O O     . THR A 1 332 ? 18.509  10.988  -0.662  1.00 38.19 332 A 1 
ATOM 2541 C CB    . THR A 1 332 ? 21.315  10.824  0.137   1.00 36.51 332 A 1 
ATOM 2542 O OG1   . THR A 1 332 ? 21.238  11.834  -0.859  1.00 33.54 332 A 1 
ATOM 2543 C CG2   . THR A 1 332 ? 22.770  10.368  0.211   1.00 33.30 332 A 1 
ATOM 2544 N N     . PRO A 1 333 ? 18.214  9.385   0.963   1.00 48.12 333 A 1 
ATOM 2545 C CA    . PRO A 1 333 ? 16.806  9.667   1.162   1.00 47.36 333 A 1 
ATOM 2546 C C     . PRO A 1 333 ? 16.722  11.168  1.313   1.00 47.62 333 A 1 
ATOM 2547 O O     . PRO A 1 333 ? 17.367  11.722  2.205   1.00 46.02 333 A 1 
ATOM 2548 C CB    . PRO A 1 333 ? 16.404  8.918   2.443   1.00 44.16 333 A 1 
ATOM 2549 C CG    . PRO A 1 333 ? 17.731  8.641   3.139   1.00 43.03 333 A 1 
ATOM 2550 C CD    . PRO A 1 333 ? 18.708  8.500   1.971   1.00 43.67 333 A 1 
ATOM 2551 N N     . LEU A 1 334 ? 16.103  11.810  0.298   1.00 58.51 334 A 1 
ATOM 2552 C CA    . LEU A 1 334 ? 16.044  13.256  0.270   1.00 57.32 334 A 1 
ATOM 2553 C C     . LEU A 1 334 ? 15.258  13.577  1.516   1.00 58.57 334 A 1 
ATOM 2554 O O     . LEU A 1 334 ? 14.032  13.427  1.527   1.00 53.94 334 A 1 
ATOM 2555 C CB    . LEU A 1 334 ? 15.356  13.760  -1.015  1.00 51.47 334 A 1 
ATOM 2556 C CG    . LEU A 1 334 ? 16.272  13.866  -2.236  1.00 45.71 334 A 1 
ATOM 2557 C CD1   . LEU A 1 334 ? 15.449  14.043  -3.516  1.00 42.98 334 A 1 
ATOM 2558 C CD2   . LEU A 1 334 ? 17.218  15.080  -2.134  1.00 42.23 334 A 1 
ATOM 2559 N N     . HIS A 1 335 ? 15.980  13.883  2.582   1.00 55.76 335 A 1 
ATOM 2560 C CA    . HIS A 1 335 ? 15.440  14.410  3.814   1.00 55.79 335 A 1 
ATOM 2561 C C     . HIS A 1 335 ? 14.889  15.771  3.415   1.00 57.57 335 A 1 
ATOM 2562 O O     . HIS A 1 335 ? 15.568  16.790  3.501   1.00 52.86 335 A 1 
ATOM 2563 C CB    . HIS A 1 335 ? 16.506  14.484  4.917   1.00 49.99 335 A 1 
ATOM 2564 C CG    . HIS A 1 335 ? 16.236  13.527  6.046   1.00 43.69 335 A 1 
ATOM 2565 N ND1   . HIS A 1 335 ? 15.298  13.678  7.037   1.00 38.20 335 A 1 
ATOM 2566 C CD2   . HIS A 1 335 ? 16.889  12.350  6.303   1.00 36.82 335 A 1 
ATOM 2567 C CE1   . HIS A 1 335 ? 15.389  12.615  7.861   1.00 33.79 335 A 1 
ATOM 2568 N NE2   . HIS A 1 335 ? 16.338  11.801  7.453   1.00 34.93 335 A 1 
ATOM 2569 N N     . PHE A 1 336 ? 13.697  15.710  2.819   1.00 62.35 336 A 1 
ATOM 2570 C CA    . PHE A 1 336 ? 12.932  16.886  2.535   1.00 62.07 336 A 1 
ATOM 2571 C C     . PHE A 1 336 ? 12.841  17.590  3.874   1.00 65.15 336 A 1 
ATOM 2572 O O     . PHE A 1 336 ? 12.335  17.036  4.849   1.00 60.41 336 A 1 
ATOM 2573 C CB    . PHE A 1 336 ? 11.574  16.521  1.945   1.00 54.50 336 A 1 
ATOM 2574 C CG    . PHE A 1 336 ? 11.640  16.220  0.462   1.00 49.19 336 A 1 
ATOM 2575 C CD1   . PHE A 1 336 ? 11.719  17.276  -0.455  1.00 45.97 336 A 1 
ATOM 2576 C CD2   . PHE A 1 336 ? 11.701  14.907  -0.004  1.00 43.57 336 A 1 
ATOM 2577 C CE1   . PHE A 1 336 ? 11.853  17.016  -1.837  1.00 39.12 336 A 1 
ATOM 2578 C CE2   . PHE A 1 336 ? 11.834  14.637  -1.389  1.00 39.88 336 A 1 
ATOM 2579 C CZ    . PHE A 1 336 ? 11.910  15.699  -2.306  1.00 39.48 336 A 1 
ATOM 2580 N N     . SER A 1 337 ? 13.423  18.770  3.917   1.00 71.20 337 A 1 
ATOM 2581 C CA    . SER A 1 337 ? 13.399  19.616  5.103   1.00 74.56 337 A 1 
ATOM 2582 C C     . SER A 1 337 ? 11.973  19.646  5.642   1.00 77.40 337 A 1 
ATOM 2583 O O     . SER A 1 337 ? 11.019  19.647  4.857   1.00 72.90 337 A 1 
ATOM 2584 C CB    . SER A 1 337 ? 13.864  21.023  4.727   1.00 66.72 337 A 1 
ATOM 2585 O OG    . SER A 1 337 ? 13.701  21.921  5.804   1.00 55.05 337 A 1 
ATOM 2586 N N     . SER A 1 338 ? 11.804  19.686  6.956   1.00 79.60 338 A 1 
ATOM 2587 C CA    . SER A 1 338 ? 10.481  19.838  7.580   1.00 81.39 338 A 1 
ATOM 2588 C C     . SER A 1 338 ? 9.631   20.901  6.864   1.00 83.06 338 A 1 
ATOM 2589 O O     . SER A 1 338 ? 8.476   20.659  6.536   1.00 80.28 338 A 1 
ATOM 2590 C CB    . SER A 1 338 ? 10.657  20.204  9.057   1.00 75.30 338 A 1 
ATOM 2591 O OG    . SER A 1 338 ? 9.402   20.367  9.652   1.00 63.11 338 A 1 
ATOM 2592 N N     . LYS A 1 339 ? 10.273  22.007  6.458   1.00 84.44 339 A 1 
ATOM 2593 C CA    . LYS A 1 339 ? 9.651   23.081  5.666   1.00 85.48 339 A 1 
ATOM 2594 C C     . LYS A 1 339 ? 9.138   22.613  4.296   1.00 86.99 339 A 1 
ATOM 2595 O O     . LYS A 1 339 ? 8.079   23.061  3.842   1.00 85.03 339 A 1 
ATOM 2596 C CB    . LYS A 1 339 ? 10.655  24.215  5.459   1.00 82.32 339 A 1 
ATOM 2597 C CG    . LYS A 1 339 ? 11.045  24.894  6.779   1.00 70.96 339 A 1 
ATOM 2598 C CD    . LYS A 1 339 ? 11.983  26.079  6.522   1.00 65.97 339 A 1 
ATOM 2599 C CE    . LYS A 1 339 ? 12.321  26.750  7.853   1.00 56.56 339 A 1 
ATOM 2600 N NZ    . LYS A 1 339 ? 13.232  27.909  7.681   1.00 50.25 339 A 1 
ATOM 2601 N N     . GLU A 1 340 ? 9.846   21.722  3.594   1.00 86.24 340 A 1 
ATOM 2602 C CA    . GLU A 1 340 ? 9.408   21.212  2.292   1.00 86.53 340 A 1 
ATOM 2603 C C     . GLU A 1 340 ? 8.227   20.248  2.434   1.00 87.88 340 A 1 
ATOM 2604 O O     . GLU A 1 340 ? 7.291   20.288  1.632   1.00 86.28 340 A 1 
ATOM 2605 C CB    . GLU A 1 340 ? 10.548  20.505  1.563   1.00 83.45 340 A 1 
ATOM 2606 C CG    . GLU A 1 340 ? 11.643  21.472  1.106   1.00 72.75 340 A 1 
ATOM 2607 C CD    . GLU A 1 340 ? 12.735  20.731  0.336   1.00 68.07 340 A 1 
ATOM 2608 O OE1   . GLU A 1 340 ? 13.183  21.280  -0.687  1.00 61.01 340 A 1 
ATOM 2609 O OE2   . GLU A 1 340 ? 13.083  19.609  0.749   1.00 61.22 340 A 1 
ATOM 2610 N N     . ARG A 1 341 ? 8.228   19.405  3.486   1.00 87.14 341 A 1 
ATOM 2611 C CA    . ARG A 1 341 ? 7.088   18.551  3.824   1.00 88.27 341 A 1 
ATOM 2612 C C     . ARG A 1 341 ? 5.869   19.405  4.173   1.00 89.22 341 A 1 
ATOM 2613 O O     . ARG A 1 341 ? 4.802   19.173  3.604   1.00 87.98 341 A 1 
ATOM 2614 C CB    . ARG A 1 341 ? 7.461   17.591  4.955   1.00 86.96 341 A 1 
ATOM 2615 C CG    . ARG A 1 341 ? 6.324   16.599  5.232   1.00 84.05 341 A 1 
ATOM 2616 C CD    . ARG A 1 341 ? 6.668   15.624  6.365   1.00 81.77 341 A 1 
ATOM 2617 N NE    . ARG A 1 341 ? 5.506   14.777  6.673   1.00 80.07 341 A 1 
ATOM 2618 C CZ    . ARG A 1 341 ? 4.464   15.152  7.420   1.00 79.87 341 A 1 
ATOM 2619 N NH1   . ARG A 1 341 ? 4.429   16.286  8.059   1.00 70.77 341 A 1 
ATOM 2620 N NH2   . ARG A 1 341 ? 3.425   14.395  7.521   1.00 74.78 341 A 1 
ATOM 2621 N N     . GLU A 1 342 ? 6.020   20.417  4.999   1.00 88.63 342 A 1 
ATOM 2622 C CA    . GLU A 1 342 ? 4.953   21.368  5.333   1.00 88.76 342 A 1 
ATOM 2623 C C     . GLU A 1 342 ? 4.366   22.030  4.081   1.00 89.96 342 A 1 
ATOM 2624 O O     . GLU A 1 342 ? 3.148   22.079  3.912   1.00 89.05 342 A 1 
ATOM 2625 C CB    . GLU A 1 342 ? 5.504   22.459  6.260   1.00 86.63 342 A 1 
ATOM 2626 C CG    . GLU A 1 342 ? 5.701   21.991  7.704   1.00 74.35 342 A 1 
ATOM 2627 C CD    . GLU A 1 342 ? 6.551   22.987  8.514   1.00 68.57 342 A 1 
ATOM 2628 O OE1   . GLU A 1 342 ? 7.192   22.543  9.485   1.00 61.18 342 A 1 
ATOM 2629 O OE2   . GLU A 1 342 ? 6.594   24.175  8.137   1.00 60.60 342 A 1 
ATOM 2630 N N     . ALA A 1 343 ? 5.209   22.458  3.128   1.00 90.11 343 A 1 
ATOM 2631 C CA    . ALA A 1 343 ? 4.748   23.029  1.864   1.00 90.20 343 A 1 
ATOM 2632 C C     . ALA A 1 343 ? 3.914   22.034  1.035   1.00 90.88 343 A 1 
ATOM 2633 O O     . ALA A 1 343 ? 2.924   22.420  0.405   1.00 89.68 343 A 1 
ATOM 2634 C CB    . ALA A 1 343 ? 5.965   23.531  1.085   1.00 88.58 343 A 1 
ATOM 2635 N N     . ARG A 1 344 ? 4.256   20.729  1.051   1.00 90.86 344 A 1 
ATOM 2636 C CA    . ARG A 1 344 ? 3.478   19.669  0.380   1.00 90.61 344 A 1 
ATOM 2637 C C     . ARG A 1 344 ? 2.149   19.398  1.095   1.00 91.61 344 A 1 
ATOM 2638 O O     . ARG A 1 344 ? 1.125   19.243  0.427   1.00 90.46 344 A 1 
ATOM 2639 C CB    . ARG A 1 344 ? 4.304   18.384  0.276   1.00 89.57 344 A 1 
ATOM 2640 C CG    . ARG A 1 344 ? 5.502   18.531  -0.668  1.00 86.25 344 A 1 
ATOM 2641 C CD    . ARG A 1 344 ? 6.472   17.360  -0.504  1.00 83.90 344 A 1 
ATOM 2642 N NE    . ARG A 1 344 ? 7.768   17.636  -1.103  1.00 80.44 344 A 1 
ATOM 2643 C CZ    . ARG A 1 344 ? 8.169   17.323  -2.333  1.00 77.39 344 A 1 
ATOM 2644 N NH1   . ARG A 1 344 ? 7.388   16.755  -3.211  1.00 68.55 344 A 1 
ATOM 2645 N NH2   . ARG A 1 344 ? 9.385   17.583  -2.696  1.00 71.30 344 A 1 
ATOM 2646 N N     . VAL A 1 345 ? 2.130   19.407  2.430   1.00 91.40 345 A 1 
ATOM 2647 C CA    . VAL A 1 345 ? 0.903   19.286  3.226   1.00 91.76 345 A 1 
ATOM 2648 C C     . VAL A 1 345 ? -0.038  20.467  2.951   1.00 92.31 345 A 1 
ATOM 2649 O O     . VAL A 1 345 ? -1.229  20.259  2.705   1.00 91.41 345 A 1 
ATOM 2650 C CB    . VAL A 1 345 ? 1.218   19.164  4.730   1.00 90.88 345 A 1 
ATOM 2651 C CG1   . VAL A 1 345 ? -0.054  19.186  5.579   1.00 85.78 345 A 1 
ATOM 2652 C CG2   . VAL A 1 345 ? 1.951   17.853  5.026   1.00 85.38 345 A 1 
ATOM 2653 N N     . LEU A 1 346 ? 0.478   21.684  2.899   1.00 92.72 346 A 1 
ATOM 2654 C CA    . LEU A 1 346 ? -0.314  22.867  2.536   1.00 92.56 346 A 1 
ATOM 2655 C C     . LEU A 1 346 ? -0.898  22.740  1.126   1.00 92.93 346 A 1 
ATOM 2656 O O     . LEU A 1 346 ? -2.094  22.958  0.926   1.00 91.96 346 A 1 
ATOM 2657 C CB    . LEU A 1 346 ? 0.558   24.123  2.654   1.00 91.44 346 A 1 
ATOM 2658 C CG    . LEU A 1 346 ? 0.878   24.538  4.104   1.00 81.37 346 A 1 
ATOM 2659 C CD1   . LEU A 1 346 ? 1.894   25.684  4.097   1.00 75.33 346 A 1 
ATOM 2660 C CD2   . LEU A 1 346 ? -0.368  25.001  4.863   1.00 77.18 346 A 1 
ATOM 2661 N N     . ARG A 1 347 ? -0.103  22.285  0.130   1.00 93.39 347 A 1 
ATOM 2662 C CA    . ARG A 1 347 ? -0.582  22.044  -1.237  1.00 92.94 347 A 1 
ATOM 2663 C C     . ARG A 1 347 ? -1.688  20.980  -1.287  1.00 93.32 347 A 1 
ATOM 2664 O O     . ARG A 1 347 ? -2.656  21.131  -2.030  1.00 91.85 347 A 1 
ATOM 2665 C CB    . ARG A 1 347 ? 0.608   21.652  -2.119  1.00 91.41 347 A 1 
ATOM 2666 C CG    . ARG A 1 347 ? 0.238   21.677  -3.611  1.00 81.53 347 A 1 
ATOM 2667 C CD    . ARG A 1 347 ? 1.358   21.073  -4.472  1.00 79.88 347 A 1 
ATOM 2668 N NE    . ARG A 1 347 ? 2.631   21.774  -4.292  1.00 71.95 347 A 1 
ATOM 2669 C CZ    . ARG A 1 347 ? 3.837   21.279  -4.553  1.00 66.90 347 A 1 
ATOM 2670 N NH1   . ARG A 1 347 ? 3.991   20.090  -5.062  1.00 60.48 347 A 1 
ATOM 2671 N NH2   . ARG A 1 347 ? 4.901   21.974  -4.298  1.00 58.22 347 A 1 
ATOM 2672 N N     . TYR A 1 348 ? -1.563  19.921  -0.491  1.00 92.96 348 A 1 
ATOM 2673 C CA    . TYR A 1 348 ? -2.611  18.910  -0.354  1.00 93.09 348 A 1 
ATOM 2674 C C     . TYR A 1 348 ? -3.897  19.510  0.226   1.00 93.21 348 A 1 
ATOM 2675 O O     . TYR A 1 348 ? -4.977  19.257  -0.325  1.00 92.54 348 A 1 
ATOM 2676 C CB    . TYR A 1 348 ? -2.099  17.741  0.488   1.00 92.90 348 A 1 
ATOM 2677 C CG    . TYR A 1 348 ? -3.185  16.949  1.173   1.00 92.34 348 A 1 
ATOM 2678 C CD1   . TYR A 1 348 ? -3.472  17.199  2.531   1.00 89.98 348 A 1 
ATOM 2679 C CD2   . TYR A 1 348 ? -3.963  16.015  0.462   1.00 90.52 348 A 1 
ATOM 2680 C CE1   . TYR A 1 348 ? -4.506  16.511  3.175   1.00 89.42 348 A 1 
ATOM 2681 C CE2   . TYR A 1 348 ? -4.996  15.319  1.104   1.00 89.51 348 A 1 
ATOM 2682 C CZ    . TYR A 1 348 ? -5.264  15.572  2.465   1.00 89.84 348 A 1 
ATOM 2683 O OH    . TYR A 1 348 ? -6.265  14.907  3.107   1.00 88.10 348 A 1 
ATOM 2684 N N     . LYS A 1 349 ? -3.806  20.339  1.270   1.00 92.86 349 A 1 
ATOM 2685 C CA    . LYS A 1 349 ? -4.976  21.013  1.859   1.00 92.15 349 A 1 
ATOM 2686 C C     . LYS A 1 349 ? -5.687  21.914  0.840   1.00 92.36 349 A 1 
ATOM 2687 O O     . LYS A 1 349 ? -6.906  21.868  0.732   1.00 90.66 349 A 1 
ATOM 2688 C CB    . LYS A 1 349 ? -4.575  21.801  3.118   1.00 91.01 349 A 1 
ATOM 2689 C CG    . LYS A 1 349 ? -4.220  20.890  4.306   1.00 85.91 349 A 1 
ATOM 2690 C CD    . LYS A 1 349 ? -3.925  21.703  5.569   1.00 81.21 349 A 1 
ATOM 2691 C CE    . LYS A 1 349 ? -3.539  20.790  6.730   1.00 74.27 349 A 1 
ATOM 2692 N NZ    . LYS A 1 349 ? -3.633  21.465  8.059   1.00 66.55 349 A 1 
ATOM 2693 N N     . GLU A 1 350 ? -4.943  22.651  0.018   1.00 93.61 350 A 1 
ATOM 2694 C CA    . GLU A 1 350 ? -5.521  23.456  -1.065  1.00 93.23 350 A 1 
ATOM 2695 C C     . GLU A 1 350 ? -6.190  22.596  -2.146  1.00 93.23 350 A 1 
ATOM 2696 O O     . GLU A 1 350 ? -7.336  22.836  -2.536  1.00 91.49 350 A 1 
ATOM 2697 C CB    . GLU A 1 350 ? -4.436  24.362  -1.675  1.00 92.31 350 A 1 
ATOM 2698 C CG    . GLU A 1 350 ? -4.041  25.540  -0.751  1.00 79.60 350 A 1 
ATOM 2699 C CD    . GLU A 1 350 ? -5.281  26.339  -0.310  1.00 71.07 350 A 1 
ATOM 2700 O OE1   . GLU A 1 350 ? -5.464  26.548  0.920   1.00 64.38 350 A 1 
ATOM 2701 O OE2   . GLU A 1 350 ? -6.129  26.639  -1.160  1.00 64.70 350 A 1 
ATOM 2702 N N     . LYS A 1 351 ? -5.556  21.486  -2.577  1.00 93.15 351 A 1 
ATOM 2703 C CA    . LYS A 1 351 ? -6.172  20.535  -3.509  1.00 92.54 351 A 1 
ATOM 2704 C C     . LYS A 1 351 ? -7.447  19.915  -2.936  1.00 92.59 351 A 1 
ATOM 2705 O O     . LYS A 1 351 ? -8.408  19.721  -3.679  1.00 90.46 351 A 1 
ATOM 2706 C CB    . LYS A 1 351 ? -5.183  19.433  -3.890  1.00 91.36 351 A 1 
ATOM 2707 C CG    . LYS A 1 351 ? -4.115  19.898  -4.880  1.00 83.43 351 A 1 
ATOM 2708 C CD    . LYS A 1 351 ? -3.148  18.733  -5.142  1.00 80.89 351 A 1 
ATOM 2709 C CE    . LYS A 1 351 ? -2.066  19.092  -6.140  1.00 72.68 351 A 1 
ATOM 2710 N NZ    . LYS A 1 351 ? -1.189  17.926  -6.384  1.00 67.18 351 A 1 
ATOM 2711 N N     . LYS A 1 352 ? -7.478  19.598  -1.634  1.00 91.53 352 A 1 
ATOM 2712 C CA    . LYS A 1 352 ? -8.645  19.025  -0.961  1.00 91.57 352 A 1 
ATOM 2713 C C     . LYS A 1 352 ? -9.876  19.928  -1.097  1.00 91.48 352 A 1 
ATOM 2714 O O     . LYS A 1 352 ? -10.951 19.426  -1.407  1.00 89.26 352 A 1 
ATOM 2715 C CB    . LYS A 1 352 ? -8.305  18.710  0.507   1.00 90.33 352 A 1 
ATOM 2716 C CG    . LYS A 1 352 ? -9.463  18.051  1.276   1.00 86.86 352 A 1 
ATOM 2717 C CD    . LYS A 1 352 ? -9.031  17.592  2.683   1.00 84.34 352 A 1 
ATOM 2718 C CE    . LYS A 1 352 ? -10.195 16.955  3.429   1.00 76.31 352 A 1 
ATOM 2719 N NZ    . LYS A 1 352 ? -9.772  16.276  4.687   1.00 69.96 352 A 1 
ATOM 2720 N N     . LYS A 1 353 ? -9.723  21.249  -0.970  1.00 91.52 353 A 1 
ATOM 2721 C CA    . LYS A 1 353 ? -10.806 22.231  -1.142  1.00 90.91 353 A 1 
ATOM 2722 C C     . LYS A 1 353 ? -11.359 22.256  -2.573  1.00 90.99 353 A 1 
ATOM 2723 O O     . LYS A 1 353 ? -12.556 22.469  -2.771  1.00 88.31 353 A 1 
ATOM 2724 C CB    . LYS A 1 353 ? -10.303 23.638  -0.762  1.00 89.25 353 A 1 
ATOM 2725 C CG    . LYS A 1 353 ? -9.899  23.805  0.717   1.00 80.73 353 A 1 
ATOM 2726 C CD    . LYS A 1 353 ? -9.225  25.168  0.906   1.00 76.77 353 A 1 
ATOM 2727 C CE    . LYS A 1 353 ? -8.609  25.343  2.288   1.00 67.05 353 A 1 
ATOM 2728 N NZ    . LYS A 1 353 ? -7.726  26.550  2.345   1.00 60.04 353 A 1 
ATOM 2729 N N     . SER A 1 354 ? -10.517 22.005  -3.585  1.00 91.33 354 A 1 
ATOM 2730 C CA    . SER A 1 354 ? -10.896 22.049  -5.001  1.00 90.79 354 A 1 
ATOM 2731 C C     . SER A 1 354 ? -11.440 20.730  -5.572  1.00 90.98 354 A 1 
ATOM 2732 O O     . SER A 1 354 ? -11.720 20.643  -6.772  1.00 87.50 354 A 1 
ATOM 2733 C CB    . SER A 1 354 ? -9.717  22.575  -5.829  1.00 88.74 354 A 1 
ATOM 2734 O OG    . SER A 1 354 ? -8.663  21.633  -5.886  1.00 76.18 354 A 1 
ATOM 2735 N N     . ARG A 1 355 ? -11.574 19.667  -4.756  1.00 89.90 355 A 1 
ATOM 2736 C CA    . ARG A 1 355 ? -12.050 18.358  -5.229  1.00 89.46 355 A 1 
ATOM 2737 C C     . ARG A 1 355 ? -13.505 18.429  -5.697  1.00 89.09 355 A 1 
ATOM 2738 O O     . ARG A 1 355 ? -14.388 18.871  -4.968  1.00 86.71 355 A 1 
ATOM 2739 C CB    . ARG A 1 355 ? -11.902 17.287  -4.137  1.00 88.49 355 A 1 
ATOM 2740 C CG    . ARG A 1 355 ? -10.440 16.910  -3.847  1.00 84.65 355 A 1 
ATOM 2741 C CD    . ARG A 1 355 ? -10.396 15.892  -2.704  1.00 84.76 355 A 1 
ATOM 2742 N NE    . ARG A 1 355 ? -9.020  15.629  -2.227  1.00 82.94 355 A 1 
ATOM 2743 C CZ    . ARG A 1 355 ? -8.717  14.964  -1.121  1.00 83.26 355 A 1 
ATOM 2744 N NH1   . ARG A 1 355 ? -9.632  14.413  -0.373  1.00 77.25 355 A 1 
ATOM 2745 N NH2   . ARG A 1 355 ? -7.496  14.846  -0.728  1.00 77.52 355 A 1 
ATOM 2746 N N     . LYS A 1 356 ? -13.764 17.910  -6.909  1.00 88.29 356 A 1 
ATOM 2747 C CA    . LYS A 1 356 ? -15.102 17.751  -7.475  1.00 87.05 356 A 1 
ATOM 2748 C C     . LYS A 1 356 ? -15.412 16.262  -7.579  1.00 86.88 356 A 1 
ATOM 2749 O O     . LYS A 1 356 ? -14.712 15.533  -8.272  1.00 82.70 356 A 1 
ATOM 2750 C CB    . LYS A 1 356 ? -15.210 18.460  -8.830  1.00 84.26 356 A 1 
ATOM 2751 C CG    . LYS A 1 356 ? -15.006 19.982  -8.698  1.00 76.04 356 A 1 
ATOM 2752 C CD    . LYS A 1 356 ? -15.207 20.691  -10.040 1.00 70.77 356 A 1 
ATOM 2753 C CE    . LYS A 1 356 ? -14.976 22.188  -9.876  1.00 63.32 356 A 1 
ATOM 2754 N NZ    . LYS A 1 356 ? -15.226 22.950  -11.126 1.00 54.95 356 A 1 
ATOM 2755 N N     . PHE A 1 357 ? -16.476 15.822  -6.894  1.00 85.95 357 A 1 
ATOM 2756 C CA    . PHE A 1 357 ? -16.908 14.418  -6.852  1.00 85.00 357 A 1 
ATOM 2757 C C     . PHE A 1 357 ? -18.076 14.125  -7.803  1.00 85.07 357 A 1 
ATOM 2758 O O     . PHE A 1 357 ? -18.576 13.003  -7.865  1.00 82.11 357 A 1 
ATOM 2759 C CB    . PHE A 1 357 ? -17.222 14.046  -5.405  1.00 83.19 357 A 1 
ATOM 2760 C CG    . PHE A 1 357 ? -16.018 14.139  -4.491  1.00 81.48 357 A 1 
ATOM 2761 C CD1   . PHE A 1 357 ? -15.117 13.068  -4.404  1.00 76.61 357 A 1 
ATOM 2762 C CD2   . PHE A 1 357 ? -15.793 15.296  -3.734  1.00 76.30 357 A 1 
ATOM 2763 C CE1   . PHE A 1 357 ? -14.003 13.136  -3.551  1.00 73.18 357 A 1 
ATOM 2764 C CE2   . PHE A 1 357 ? -14.674 15.377  -2.878  1.00 73.23 357 A 1 
ATOM 2765 C CZ    . PHE A 1 357 ? -13.783 14.293  -2.786  1.00 73.05 357 A 1 
ATOM 2766 N N     . GLU A 1 358 ? -18.523 15.118  -8.564  1.00 83.63 358 A 1 
ATOM 2767 C CA    . GLU A 1 358 ? -19.532 14.942  -9.593  1.00 83.50 358 A 1 
ATOM 2768 C C     . GLU A 1 358 ? -18.999 14.061  -10.725 1.00 83.91 358 A 1 
ATOM 2769 O O     . GLU A 1 358 ? -17.825 14.120  -11.105 1.00 81.89 358 A 1 
ATOM 2770 C CB    . GLU A 1 358 ? -19.993 16.296  -10.128 1.00 81.49 358 A 1 
ATOM 2771 C CG    . GLU A 1 358 ? -20.708 17.110  -9.039  1.00 71.71 358 A 1 
ATOM 2772 C CD    . GLU A 1 358 ? -21.180 18.493  -9.520  1.00 65.05 358 A 1 
ATOM 2773 O OE1   . GLU A 1 358 ? -21.723 19.228  -8.674  1.00 58.34 358 A 1 
ATOM 2774 O OE2   . GLU A 1 358 ? -20.977 18.794  -10.711 1.00 57.06 358 A 1 
ATOM 2775 N N     . LYS A 1 359 ? -19.889 13.232  -11.313 1.00 84.43 359 A 1 
ATOM 2776 C CA    . LYS A 1 359 ? -19.510 12.386  -12.447 1.00 84.44 359 A 1 
ATOM 2777 C C     . LYS A 1 359 ? -19.182 13.262  -13.646 1.00 85.68 359 A 1 
ATOM 2778 O O     . LYS A 1 359 ? -20.063 13.862  -14.256 1.00 83.26 359 A 1 
ATOM 2779 C CB    . LYS A 1 359 ? -20.612 11.371  -12.776 1.00 80.86 359 A 1 
ATOM 2780 C CG    . LYS A 1 359 ? -20.695 10.253  -11.724 1.00 72.10 359 A 1 
ATOM 2781 C CD    . LYS A 1 359 ? -21.748 9.206   -12.107 1.00 65.86 359 A 1 
ATOM 2782 C CE    . LYS A 1 359 ? -21.779 8.114   -11.030 1.00 57.29 359 A 1 
ATOM 2783 N NZ    . LYS A 1 359 ? -22.807 7.078   -11.273 1.00 51.30 359 A 1 
ATOM 2784 N N     . THR A 1 360 ? -17.910 13.260  -14.040 1.00 89.00 360 A 1 
ATOM 2785 C CA    . THR A 1 360 ? -17.430 13.948  -15.236 1.00 88.86 360 A 1 
ATOM 2786 C C     . THR A 1 360 ? -16.995 12.931  -16.293 1.00 90.26 360 A 1 
ATOM 2787 O O     . THR A 1 360 ? -16.288 11.966  -16.005 1.00 87.81 360 A 1 
ATOM 2788 C CB    . THR A 1 360 ? -16.306 14.944  -14.909 1.00 85.54 360 A 1 
ATOM 2789 O OG1   . THR A 1 360 ? -15.228 14.305  -14.282 1.00 74.00 360 A 1 
ATOM 2790 C CG2   . THR A 1 360 ? -16.788 16.072  -13.997 1.00 72.07 360 A 1 
ATOM 2791 N N     . THR A 1 361 ? -17.437 13.119  -17.542 1.00 89.53 361 A 1 
ATOM 2792 C CA    . THR A 1 361 ? -16.998 12.278  -18.657 1.00 90.07 361 A 1 
ATOM 2793 C C     . THR A 1 361 ? -15.642 12.769  -19.151 1.00 90.09 361 A 1 
ATOM 2794 O O     . THR A 1 361 ? -15.546 13.834  -19.748 1.00 87.18 361 A 1 
ATOM 2795 C CB    . THR A 1 361 ? -18.029 12.267  -19.795 1.00 89.02 361 A 1 
ATOM 2796 O OG1   . THR A 1 361 ? -19.266 11.818  -19.295 1.00 78.72 361 A 1 
ATOM 2797 C CG2   . THR A 1 361 ? -17.624 11.316  -20.918 1.00 78.60 361 A 1 
ATOM 2798 N N     . ARG A 1 362 ? -14.586 11.985  -18.933 1.00 90.34 362 A 1 
ATOM 2799 C CA    . ARG A 1 362 ? -13.230 12.343  -19.375 1.00 89.09 362 A 1 
ATOM 2800 C C     . ARG A 1 362 ? -13.030 12.204  -20.891 1.00 90.14 362 A 1 
ATOM 2801 O O     . ARG A 1 362 ? -12.222 12.923  -21.469 1.00 87.64 362 A 1 
ATOM 2802 C CB    . ARG A 1 362 ? -12.184 11.486  -18.641 1.00 86.27 362 A 1 
ATOM 2803 C CG    . ARG A 1 362 ? -12.120 11.782  -17.135 1.00 77.12 362 A 1 
ATOM 2804 C CD    . ARG A 1 362 ? -10.977 10.997  -16.482 1.00 73.88 362 A 1 
ATOM 2805 N NE    . ARG A 1 362 ? -10.895 11.237  -15.024 1.00 67.14 362 A 1 
ATOM 2806 C CZ    . ARG A 1 362 ? -9.981  10.748  -14.199 1.00 62.17 362 A 1 
ATOM 2807 N NH1   . ARG A 1 362 ? -9.016  9.980   -14.611 1.00 57.44 362 A 1 
ATOM 2808 N NH2   . ARG A 1 362 ? -10.028 11.041  -12.916 1.00 55.71 362 A 1 
ATOM 2809 N N     . TYR A 1 363 ? -13.738 11.265  -21.516 1.00 88.56 363 A 1 
ATOM 2810 C CA    . TYR A 1 363 ? -13.590 10.953  -22.938 1.00 89.04 363 A 1 
ATOM 2811 C C     . TYR A 1 363 ? -14.974 10.884  -23.604 1.00 90.17 363 A 1 
ATOM 2812 O O     . TYR A 1 363 ? -15.636 9.844   -23.566 1.00 89.11 363 A 1 
ATOM 2813 C CB    . TYR A 1 363 ? -12.831 9.634   -23.100 1.00 87.15 363 A 1 
ATOM 2814 C CG    . TYR A 1 363 ? -11.448 9.611   -22.480 1.00 84.74 363 A 1 
ATOM 2815 C CD1   . TYR A 1 363 ? -10.370 10.236  -23.118 1.00 79.98 363 A 1 
ATOM 2816 C CD2   . TYR A 1 363 ? -11.232 8.961   -21.249 1.00 79.78 363 A 1 
ATOM 2817 C CE1   . TYR A 1 363 ? -9.083  10.227  -22.549 1.00 78.44 363 A 1 
ATOM 2818 C CE2   . TYR A 1 363 ? -9.961  8.934   -20.668 1.00 77.40 363 A 1 
ATOM 2819 C CZ    . TYR A 1 363 ? -8.878  9.563   -21.320 1.00 79.97 363 A 1 
ATOM 2820 O OH    . TYR A 1 363 ? -7.622  9.551   -20.752 1.00 76.95 363 A 1 
ATOM 2821 N N     . ALA A 1 364 ? -15.381 11.966  -24.263 1.00 94.11 364 A 1 
ATOM 2822 C CA    . ALA A 1 364 ? -16.651 12.048  -24.977 1.00 93.71 364 A 1 
ATOM 2823 C C     . ALA A 1 364 ? -16.794 10.971  -26.066 1.00 93.99 364 A 1 
ATOM 2824 O O     . ALA A 1 364 ? -17.849 10.350  -26.185 1.00 92.05 364 A 1 
ATOM 2825 C CB    . ALA A 1 364 ? -16.780 13.456  -25.565 1.00 92.64 364 A 1 
ATOM 2826 N N     . THR A 1 365 ? -15.719 10.656  -26.797 1.00 93.62 365 A 1 
ATOM 2827 C CA    . THR A 1 365 ? -15.714 9.602   -27.823 1.00 92.75 365 A 1 
ATOM 2828 C C     . THR A 1 365 ? -16.024 8.211   -27.256 1.00 92.83 365 A 1 
ATOM 2829 O O     . THR A 1 365 ? -16.793 7.449   -27.853 1.00 90.88 365 A 1 
ATOM 2830 C CB    . THR A 1 365 ? -14.358 9.550   -28.536 1.00 91.01 365 A 1 
ATOM 2831 O OG1   . THR A 1 365 ? -13.311 9.446   -27.589 1.00 80.61 365 A 1 
ATOM 2832 C CG2   . THR A 1 365 ? -14.095 10.816  -29.360 1.00 76.44 365 A 1 
ATOM 2833 N N     . ARG A 1 366 ? -15.510 7.875   -26.076 1.00 93.26 366 A 1 
ATOM 2834 C CA    . ARG A 1 366 ? -15.810 6.600   -25.405 1.00 92.39 366 A 1 
ATOM 2835 C C     . ARG A 1 366 ? -17.246 6.539   -24.895 1.00 92.64 366 A 1 
ATOM 2836 O O     . ARG A 1 366 ? -17.835 5.461   -24.906 1.00 91.13 366 A 1 
ATOM 2837 C CB    . ARG A 1 366 ? -14.846 6.340   -24.242 1.00 91.25 366 A 1 
ATOM 2838 C CG    . ARG A 1 366 ? -13.408 6.104   -24.708 1.00 86.18 366 A 1 
ATOM 2839 C CD    . ARG A 1 366 ? -12.550 5.634   -23.524 1.00 84.92 366 A 1 
ATOM 2840 N NE    . ARG A 1 366 ? -11.138 5.443   -23.905 1.00 81.80 366 A 1 
ATOM 2841 C CZ    . ARG A 1 366 ? -10.203 4.864   -23.172 1.00 80.84 366 A 1 
ATOM 2842 N NH1   . ARG A 1 366 ? -10.453 4.377   -21.988 1.00 71.47 366 A 1 
ATOM 2843 N NH2   . ARG A 1 366 ? -8.977  4.776   -23.615 1.00 74.47 366 A 1 
ATOM 2844 N N     . LYS A 1 367 ? -17.804 7.665   -24.449 1.00 91.96 367 A 1 
ATOM 2845 C CA    . LYS A 1 367 ? -19.205 7.764   -24.052 1.00 92.36 367 A 1 
ATOM 2846 C C     . LYS A 1 367 ? -20.113 7.507   -25.256 1.00 92.33 367 A 1 
ATOM 2847 O O     . LYS A 1 367 ? -20.923 6.594   -25.185 1.00 91.19 367 A 1 
ATOM 2848 C CB    . LYS A 1 367 ? -19.472 9.121   -23.388 1.00 91.84 367 A 1 
ATOM 2849 C CG    . LYS A 1 367 ? -20.941 9.229   -22.956 1.00 90.95 367 A 1 
ATOM 2850 C CD    . LYS A 1 367 ? -21.291 10.592  -22.342 1.00 87.96 367 A 1 
ATOM 2851 C CE    . LYS A 1 367 ? -22.801 10.613  -22.166 1.00 81.26 367 A 1 
ATOM 2852 N NZ    . LYS A 1 367 ? -23.337 11.919  -21.756 1.00 75.43 367 A 1 
ATOM 2853 N N     . ALA A 1 368 ? -19.911 8.210   -26.354 1.00 93.88 368 A 1 
ATOM 2854 C CA    . ALA A 1 368 ? -20.699 8.046   -27.577 1.00 93.11 368 A 1 
ATOM 2855 C C     . ALA A 1 368 ? -20.658 6.603   -28.101 1.00 93.16 368 A 1 
ATOM 2856 O O     . ALA A 1 368 ? -21.698 6.013   -28.397 1.00 91.53 368 A 1 
ATOM 2857 C CB    . ALA A 1 368 ? -20.166 9.037   -28.619 1.00 92.35 368 A 1 
ATOM 2858 N N     . TYR A 1 369 ? -19.489 5.970   -28.124 1.00 93.07 369 A 1 
ATOM 2859 C CA    . TYR A 1 369 ? -19.365 4.560   -28.513 1.00 91.98 369 A 1 
ATOM 2860 C C     . TYR A 1 369 ? -20.102 3.605   -27.559 1.00 92.02 369 A 1 
ATOM 2861 O O     . TYR A 1 369 ? -20.734 2.647   -28.002 1.00 90.83 369 A 1 
ATOM 2862 C CB    . TYR A 1 369 ? -17.882 4.195   -28.610 1.00 90.75 369 A 1 
ATOM 2863 C CG    . TYR A 1 369 ? -17.659 2.774   -29.077 1.00 87.42 369 A 1 
ATOM 2864 C CD1   . TYR A 1 369 ? -17.334 1.754   -28.153 1.00 81.98 369 A 1 
ATOM 2865 C CD2   . TYR A 1 369 ? -17.820 2.444   -30.430 1.00 79.43 369 A 1 
ATOM 2866 C CE1   . TYR A 1 369 ? -17.169 0.434   -28.581 1.00 78.46 369 A 1 
ATOM 2867 C CE2   . TYR A 1 369 ? -17.658 1.122   -30.871 1.00 77.10 369 A 1 
ATOM 2868 C CZ    . TYR A 1 369 ? -17.331 0.113   -29.940 1.00 79.04 369 A 1 
ATOM 2869 O OH    . TYR A 1 369 ? -17.179 -1.188  -30.365 1.00 77.02 369 A 1 
ATOM 2870 N N     . ALA A 1 370 ? -20.044 3.845   -26.256 1.00 92.36 370 A 1 
ATOM 2871 C CA    . ALA A 1 370 ? -20.730 3.010   -25.272 1.00 91.42 370 A 1 
ATOM 2872 C C     . ALA A 1 370 ? -22.261 3.149   -25.332 1.00 91.10 370 A 1 
ATOM 2873 O O     . ALA A 1 370 ? -22.963 2.197   -24.977 1.00 89.10 370 A 1 
ATOM 2874 C CB    . ALA A 1 370 ? -20.213 3.350   -23.873 1.00 90.27 370 A 1 
ATOM 2875 N N     . GLU A 1 371 ? -22.777 4.287   -25.742 1.00 92.81 371 A 1 
ATOM 2876 C CA    . GLU A 1 371 ? -24.207 4.547   -25.951 1.00 92.02 371 A 1 
ATOM 2877 C C     . GLU A 1 371 ? -24.718 3.882   -27.232 1.00 91.76 371 A 1 
ATOM 2878 O O     . GLU A 1 371 ? -25.775 3.259   -27.215 1.00 89.84 371 A 1 
ATOM 2879 C CB    . GLU A 1 371 ? -24.459 6.065   -25.959 1.00 91.25 371 A 1 
ATOM 2880 C CG    . GLU A 1 371 ? -24.314 6.669   -24.556 1.00 85.12 371 A 1 
ATOM 2881 C CD    . GLU A 1 371 ? -24.302 8.209   -24.487 1.00 81.25 371 A 1 
ATOM 2882 O OE1   . GLU A 1 371 ? -24.440 8.742   -23.361 1.00 76.39 371 A 1 
ATOM 2883 O OE2   . GLU A 1 371 ? -24.077 8.874   -25.515 1.00 75.59 371 A 1 
ATOM 2884 N N     . ALA A 1 372 ? -23.949 3.928   -28.314 1.00 92.12 372 A 1 
ATOM 2885 C CA    . ALA A 1 372 ? -24.313 3.325   -29.596 1.00 91.13 372 A 1 
ATOM 2886 C C     . ALA A 1 372 ? -24.116 1.800   -29.660 1.00 90.97 372 A 1 
ATOM 2887 O O     . ALA A 1 372 ? -24.585 1.150   -30.595 1.00 88.06 372 A 1 
ATOM 2888 C CB    . ALA A 1 372 ? -23.494 4.030   -30.686 1.00 89.46 372 A 1 
ATOM 2889 N N     . ARG A 1 373 ? -23.391 1.197   -28.701 1.00 91.63 373 A 1 
ATOM 2890 C CA    . ARG A 1 373 ? -23.053 -0.230  -28.758 1.00 91.18 373 A 1 
ATOM 2891 C C     . ARG A 1 373 ? -24.247 -1.122  -28.410 1.00 91.33 373 A 1 
ATOM 2892 O O     . ARG A 1 373 ? -24.877 -0.891  -27.376 1.00 89.70 373 A 1 
ATOM 2893 C CB    . ARG A 1 373 ? -21.844 -0.498  -27.853 1.00 89.47 373 A 1 
ATOM 2894 C CG    . ARG A 1 373 ? -21.334 -1.920  -28.057 1.00 82.24 373 A 1 
ATOM 2895 C CD    . ARG A 1 373 ? -20.061 -2.149  -27.267 1.00 81.09 373 A 1 
ATOM 2896 N NE    . ARG A 1 373 ? -19.576 -3.507  -27.521 1.00 78.05 373 A 1 
ATOM 2897 C CZ    . ARG A 1 373 ? -18.404 -4.003  -27.169 1.00 77.17 373 A 1 
ATOM 2898 N NH1   . ARG A 1 373 ? -17.552 -3.291  -26.490 1.00 69.53 373 A 1 
ATOM 2899 N NH2   . ARG A 1 373 ? -18.093 -5.221  -27.490 1.00 70.17 373 A 1 
ATOM 2900 N N     . PRO A 1 374 ? -24.525 -2.206  -29.192 1.00 90.28 374 A 1 
ATOM 2901 C CA    . PRO A 1 374 ? -25.579 -3.157  -28.872 1.00 89.84 374 A 1 
ATOM 2902 C C     . PRO A 1 374 ? -25.333 -3.831  -27.520 1.00 90.93 374 A 1 
ATOM 2903 O O     . PRO A 1 374 ? -24.186 -4.036  -27.088 1.00 89.45 374 A 1 
ATOM 2904 C CB    . PRO A 1 374 ? -25.611 -4.155  -30.035 1.00 87.43 374 A 1 
ATOM 2905 C CG    . PRO A 1 374 ? -24.205 -4.086  -30.611 1.00 83.36 374 A 1 
ATOM 2906 C CD    . PRO A 1 374 ? -23.827 -2.624  -30.401 1.00 86.39 374 A 1 
ATOM 2907 N N     . ARG A 1 375 ? -26.441 -4.143  -26.804 1.00 90.23 375 A 1 
ATOM 2908 C CA    . ARG A 1 375 ? -26.412 -4.720  -25.461 1.00 90.28 375 A 1 
ATOM 2909 C C     . ARG A 1 375 ? -27.423 -5.853  -25.347 1.00 90.00 375 A 1 
ATOM 2910 O O     . ARG A 1 375 ? -28.591 -5.665  -25.648 1.00 87.87 375 A 1 
ATOM 2911 C CB    . ARG A 1 375 ? -26.724 -3.667  -24.393 1.00 88.96 375 A 1 
ATOM 2912 C CG    . ARG A 1 375 ? -25.731 -2.499  -24.382 1.00 85.27 375 A 1 
ATOM 2913 C CD    . ARG A 1 375 ? -26.097 -1.524  -23.268 1.00 86.51 375 A 1 
ATOM 2914 N NE    . ARG A 1 375 ? -25.252 -0.314  -23.317 1.00 85.44 375 A 1 
ATOM 2915 C CZ    . ARG A 1 375 ? -24.771 0.363   -22.291 1.00 86.69 375 A 1 
ATOM 2916 N NH1   . ARG A 1 375 ? -24.963 -0.018  -21.060 1.00 76.74 375 A 1 
ATOM 2917 N NH2   . ARG A 1 375 ? -24.090 1.447   -22.490 1.00 81.24 375 A 1 
ATOM 2918 N N     . ILE A 1 376 ? -26.998 -6.985  -24.786 1.00 89.66 376 A 1 
ATOM 2919 C CA    . ILE A 1 376 ? -27.857 -8.096  -24.394 1.00 88.93 376 A 1 
ATOM 2920 C C     . ILE A 1 376 ? -27.982 -8.083  -22.860 1.00 89.26 376 A 1 
ATOM 2921 O O     . ILE A 1 376 ? -26.969 -8.180  -22.153 1.00 86.75 376 A 1 
ATOM 2922 C CB    . ILE A 1 376 ? -27.311 -9.433  -24.945 1.00 86.45 376 A 1 
ATOM 2923 C CG1   . ILE A 1 376 ? -27.286 -9.408  -26.481 1.00 79.88 376 A 1 
ATOM 2924 C CG2   . ILE A 1 376 ? -28.149 -10.602 -24.414 1.00 78.74 376 A 1 
ATOM 2925 C CD1   . ILE A 1 376 ? -26.557 -10.596 -27.121 1.00 73.48 376 A 1 
ATOM 2926 N N     . LYS A 1 377 ? -29.207 -7.886  -22.346 1.00 86.81 377 A 1 
ATOM 2927 C CA    . LYS A 1 377 ? -29.486 -7.796  -20.902 1.00 87.36 377 A 1 
ATOM 2928 C C     . LYS A 1 377 ? -28.534 -6.830  -20.170 1.00 88.51 377 A 1 
ATOM 2929 O O     . LYS A 1 377 ? -28.030 -7.132  -19.086 1.00 85.65 377 A 1 
ATOM 2930 C CB    . LYS A 1 377 ? -29.518 -9.210  -20.281 1.00 85.18 377 A 1 
ATOM 2931 C CG    . LYS A 1 377 ? -30.604 -10.105 -20.898 1.00 80.78 377 A 1 
ATOM 2932 C CD    . LYS A 1 377 ? -30.554 -11.530 -20.339 1.00 73.02 377 A 1 
ATOM 2933 C CE    . LYS A 1 377 ? -31.624 -12.363 -21.025 1.00 66.33 377 A 1 
ATOM 2934 N NZ    . LYS A 1 377 ? -31.575 -13.803 -20.671 1.00 58.92 377 A 1 
ATOM 2935 N N     . GLY A 1 378 ? -28.258 -5.684  -20.791 1.00 87.65 378 A 1 
ATOM 2936 C CA    . GLY A 1 378 ? -27.410 -4.619  -20.254 1.00 87.35 378 A 1 
ATOM 2937 C C     . GLY A 1 378 ? -25.903 -4.815  -20.425 1.00 88.85 378 A 1 
ATOM 2938 O O     . GLY A 1 378 ? -25.153 -3.858  -20.235 1.00 86.35 378 A 1 
ATOM 2939 N N     . ARG A 1 379 ? -25.439 -6.002  -20.826 1.00 90.87 379 A 1 
ATOM 2940 C CA    . ARG A 1 379 ? -24.030 -6.261  -21.145 1.00 91.02 379 A 1 
ATOM 2941 C C     . ARG A 1 379 ? -23.738 -5.881  -22.590 1.00 91.51 379 A 1 
ATOM 2942 O O     . ARG A 1 379 ? -24.590 -6.051  -23.450 1.00 89.60 379 A 1 
ATOM 2943 C CB    . ARG A 1 379 ? -23.673 -7.725  -20.904 1.00 89.33 379 A 1 
ATOM 2944 C CG    . ARG A 1 379 ? -23.891 -8.143  -19.440 1.00 81.77 379 A 1 
ATOM 2945 C CD    . ARG A 1 379 ? -23.433 -9.586  -19.232 1.00 82.30 379 A 1 
ATOM 2946 N NE    . ARG A 1 379 ? -23.649 -10.018 -17.854 1.00 76.78 379 A 1 
ATOM 2947 C CZ    . ARG A 1 379 ? -23.266 -11.168 -17.325 1.00 73.23 379 A 1 
ATOM 2948 N NH1   . ARG A 1 379 ? -22.631 -12.062 -18.028 1.00 65.32 379 A 1 
ATOM 2949 N NH2   . ARG A 1 379 ? -23.520 -11.433 -16.079 1.00 64.56 379 A 1 
ATOM 2950 N N     . PHE A 1 380 ? -22.527 -5.445  -22.868 1.00 90.00 380 A 1 
ATOM 2951 C CA    . PHE A 1 380 ? -22.116 -5.233  -24.250 1.00 90.00 380 A 1 
ATOM 2952 C C     . PHE A 1 380 ? -22.118 -6.567  -25.007 1.00 89.43 380 A 1 
ATOM 2953 O O     . PHE A 1 380 ? -21.476 -7.521  -24.561 1.00 87.20 380 A 1 
ATOM 2954 C CB    . PHE A 1 380 ? -20.721 -4.599  -24.302 1.00 89.65 380 A 1 
ATOM 2955 C CG    . PHE A 1 380 ? -20.642 -3.209  -23.716 1.00 90.05 380 A 1 
ATOM 2956 C CD1   . PHE A 1 380 ? -21.424 -2.174  -24.245 1.00 87.05 380 A 1 
ATOM 2957 C CD2   . PHE A 1 380 ? -19.750 -2.921  -22.671 1.00 86.78 380 A 1 
ATOM 2958 C CE1   . PHE A 1 380 ? -21.332 -0.869  -23.725 1.00 86.05 380 A 1 
ATOM 2959 C CE2   . PHE A 1 380 ? -19.647 -1.626  -22.145 1.00 85.10 380 A 1 
ATOM 2960 C CZ    . PHE A 1 380 ? -20.445 -0.595  -22.681 1.00 87.51 380 A 1 
ATOM 2961 N N     . ALA A 1 381 ? -22.807 -6.608  -26.140 1.00 90.06 381 A 1 
ATOM 2962 C CA    . ALA A 1 381 ? -22.832 -7.762  -27.027 1.00 88.94 381 A 1 
ATOM 2963 C C     . ALA A 1 381 ? -21.708 -7.674  -28.067 1.00 87.84 381 A 1 
ATOM 2964 O O     . ALA A 1 381 ? -21.227 -6.587  -28.402 1.00 83.82 381 A 1 
ATOM 2965 C CB    . ALA A 1 381 ? -24.215 -7.851  -27.671 1.00 86.48 381 A 1 
ATOM 2966 N N     . LYS A 1 382 ? -21.295 -8.839  -28.609 1.00 87.42 382 A 1 
ATOM 2967 C CA    . LYS A 1 382 ? -20.530 -8.865  -29.848 1.00 85.39 382 A 1 
ATOM 2968 C C     . LYS A 1 382 ? -21.456 -8.524  -31.012 1.00 83.66 382 A 1 
ATOM 2969 O O     . LYS A 1 382 ? -22.654 -8.757  -30.936 1.00 77.13 382 A 1 
ATOM 2970 C CB    . LYS A 1 382 ? -19.881 -10.235 -30.079 1.00 80.65 382 A 1 
ATOM 2971 C CG    . LYS A 1 382 ? -18.788 -10.562 -29.057 1.00 71.64 382 A 1 
ATOM 2972 C CD    . LYS A 1 382 ? -18.228 -11.946 -29.398 1.00 67.96 382 A 1 
ATOM 2973 C CE    . LYS A 1 382 ? -17.176 -12.408 -28.410 1.00 59.34 382 A 1 
ATOM 2974 N NZ    . LYS A 1 382 ? -16.796 -13.801 -28.704 1.00 53.09 382 A 1 
ATOM 2975 N N     . ARG A 1 383 ? -20.903 -8.007  -32.111 1.00 85.04 383 A 1 
ATOM 2976 C CA    . ARG A 1 383 ? -21.700 -7.670  -33.296 1.00 82.87 383 A 1 
ATOM 2977 C C     . ARG A 1 383 ? -22.379 -8.909  -33.887 1.00 82.51 383 A 1 
ATOM 2978 O O     . ARG A 1 383 ? -23.558 -8.844  -34.199 1.00 75.67 383 A 1 
ATOM 2979 C CB    . ARG A 1 383 ? -20.806 -6.935  -34.305 1.00 77.13 383 A 1 
ATOM 2980 C CG    . ARG A 1 383 ? -21.639 -6.268  -35.401 1.00 65.63 383 A 1 
ATOM 2981 C CD    . ARG A 1 383 ? -20.742 -5.452  -36.317 1.00 63.37 383 A 1 
ATOM 2982 N NE    . ARG A 1 383 ? -21.527 -4.755  -37.338 1.00 55.70 383 A 1 
ATOM 2983 C CZ    . ARG A 1 383 ? -21.085 -3.872  -38.211 1.00 51.14 383 A 1 
ATOM 2984 N NH1   . ARG A 1 383 ? -19.827 -3.519  -38.264 1.00 49.31 383 A 1 
ATOM 2985 N NH2   . ARG A 1 383 ? -21.905 -3.324  -39.057 1.00 47.18 383 A 1 
ATOM 2986 N N     . SER A 1 384 ? -21.695 -10.054 -33.944 1.00 81.25 384 A 1 
ATOM 2987 C CA    . SER A 1 384 ? -22.241 -11.358 -34.348 1.00 80.91 384 A 1 
ATOM 2988 C C     . SER A 1 384 ? -23.402 -11.823 -33.476 1.00 81.42 384 A 1 
ATOM 2989 O O     . SER A 1 384 ? -24.384 -12.356 -33.974 1.00 73.91 384 A 1 
ATOM 2990 C CB    . SER A 1 384 ? -21.143 -12.415 -34.256 1.00 74.91 384 A 1 
ATOM 2991 O OG    . SER A 1 384 ? -20.556 -12.448 -32.963 1.00 65.15 384 A 1 
ATOM 2992 N N     . ASP A 1 385 ? -23.308 -11.612 -32.175 1.00 77.83 385 A 1 
ATOM 2993 C CA    . ASP A 1 385 ? -24.304 -12.100 -31.220 1.00 76.24 385 A 1 
ATOM 2994 C C     . ASP A 1 385 ? -25.580 -11.251 -31.301 1.00 75.79 385 A 1 
ATOM 2995 O O     . ASP A 1 385 ? -26.676 -11.757 -31.084 1.00 71.07 385 A 1 
ATOM 2996 C CB    . ASP A 1 385 ? -23.721 -12.102 -29.787 1.00 71.04 385 A 1 
ATOM 2997 C CG    . ASP A 1 385 ? -22.360 -12.788 -29.593 1.00 62.75 385 A 1 
ATOM 2998 O OD1   . ASP A 1 385 ? -21.860 -13.476 -30.514 1.00 57.81 385 A 1 
ATOM 2999 O OD2   . ASP A 1 385 ? -21.738 -12.555 -28.524 1.00 56.68 385 A 1 
ATOM 3000 N N     . ALA A 1 386 ? -25.463 -9.988  -31.635 1.00 73.01 386 A 1 
ATOM 3001 C CA    . ALA A 1 386 ? -26.599 -9.101  -31.863 1.00 69.53 386 A 1 
ATOM 3002 C C     . ALA A 1 386 ? -27.352 -9.446  -33.158 1.00 70.52 386 A 1 
ATOM 3003 O O     . ALA A 1 386 ? -28.583 -9.426  -33.159 1.00 66.16 386 A 1 
ATOM 3004 C CB    . ALA A 1 386 ? -26.100 -7.647  -31.878 1.00 64.71 386 A 1 
ATOM 3005 N N     . GLU A 1 387 ? -26.649 -9.802  -34.227 1.00 75.50 387 A 1 
ATOM 3006 C CA    . GLU A 1 387 ? -27.264 -10.254 -35.487 1.00 74.14 387 A 1 
ATOM 3007 C C     . GLU A 1 387 ? -28.028 -11.580 -35.281 1.00 74.58 387 A 1 
ATOM 3008 O O     . GLU A 1 387 ? -29.189 -11.690 -35.680 1.00 69.36 387 A 1 
ATOM 3009 C CB    . GLU A 1 387 ? -26.181 -10.346 -36.582 1.00 67.50 387 A 1 
ATOM 3010 C CG    . GLU A 1 387 ? -25.743 -8.942  -37.060 1.00 57.74 387 A 1 
ATOM 3011 C CD    . GLU A 1 387 ? -24.471 -8.895  -37.947 1.00 52.26 387 A 1 
ATOM 3012 O OE1   . GLU A 1 387 ? -24.007 -7.766  -38.237 1.00 48.70 387 A 1 
ATOM 3013 O OE2   . GLU A 1 387 ? -23.917 -9.970  -38.276 1.00 46.22 387 A 1 
ATOM 3014 N N     . MET A 1 388 ? -27.486 -12.552 -34.530 1.00 74.25 388 A 1 
ATOM 3015 C CA    . MET A 1 388 ? -28.192 -13.791 -34.194 1.00 72.58 388 A 1 
ATOM 3016 C C     . MET A 1 388 ? -29.427 -13.576 -33.301 1.00 72.21 388 A 1 
ATOM 3017 O O     . MET A 1 388 ? -30.411 -14.304 -33.446 1.00 66.63 388 A 1 
ATOM 3018 C CB    . MET A 1 388 ? -27.257 -14.790 -33.518 1.00 67.40 388 A 1 
ATOM 3019 C CG    . MET A 1 388 ? -26.300 -15.476 -34.493 1.00 58.75 388 A 1 
ATOM 3020 S SD    . MET A 1 388 ? -25.959 -17.229 -34.125 1.00 52.49 388 A 1 
ATOM 3021 C CE    . MET A 1 388 ? -25.269 -17.091 -32.471 1.00 48.40 388 A 1 
ATOM 3022 N N     . GLU A 1 389 ? -29.430 -12.651 -32.362 1.00 70.43 389 A 1 
ATOM 3023 C CA    . GLU A 1 389 ? -30.594 -12.392 -31.505 1.00 68.93 389 A 1 
ATOM 3024 C C     . GLU A 1 389 ? -31.755 -11.768 -32.309 1.00 68.59 389 A 1 
ATOM 3025 O O     . GLU A 1 389 ? -32.916 -12.111 -32.090 1.00 65.25 389 A 1 
ATOM 3026 C CB    . GLU A 1 389 ? -30.195 -11.540 -30.283 1.00 63.83 389 A 1 
ATOM 3027 C CG    . GLU A 1 389 ? -31.219 -11.631 -29.132 1.00 54.12 389 A 1 
ATOM 3028 C CD    . GLU A 1 389 ? -30.814 -10.857 -27.852 1.00 51.15 389 A 1 
ATOM 3029 O OE1   . GLU A 1 389 ? -31.240 -11.262 -26.740 1.00 47.46 389 A 1 
ATOM 3030 O OE2   . GLU A 1 389 ? -30.084 -9.850  -27.938 1.00 46.38 389 A 1 
ATOM 3031 N N     . VAL A 1 390 ? -31.445 -10.911 -33.283 1.00 70.34 390 A 1 
ATOM 3032 C CA    . VAL A 1 390 ? -32.446 -10.351 -34.206 1.00 69.85 390 A 1 
ATOM 3033 C C     . VAL A 1 390 ? -33.065 -11.456 -35.067 1.00 70.85 390 A 1 
ATOM 3034 O O     . VAL A 1 390 ? -34.292 -11.545 -35.129 1.00 67.05 390 A 1 
ATOM 3035 C CB    . VAL A 1 390 ? -31.849 -9.221  -35.057 1.00 64.82 390 A 1 
ATOM 3036 C CG1   . VAL A 1 390 ? -32.845 -8.697  -36.099 1.00 55.03 390 A 1 
ATOM 3037 C CG2   . VAL A 1 390 ? -31.466 -8.023  -34.187 1.00 57.38 390 A 1 
ATOM 3038 N N     . ASP A 1 391 ? -32.291 -12.374 -35.637 1.00 67.38 391 A 1 
ATOM 3039 C CA    . ASP A 1 391 ? -32.807 -13.503 -36.424 1.00 65.63 391 A 1 
ATOM 3040 C C     . ASP A 1 391 ? -33.685 -14.451 -35.596 1.00 65.41 391 A 1 
ATOM 3041 O O     . ASP A 1 391 ? -34.724 -14.937 -36.065 1.00 63.05 391 A 1 
ATOM 3042 C CB    . ASP A 1 391 ? -31.656 -14.292 -37.056 1.00 61.00 391 A 1 
ATOM 3043 C CG    . ASP A 1 391 ? -31.184 -13.739 -38.403 1.00 52.48 391 A 1 
ATOM 3044 O OD1   . ASP A 1 391 ? -31.921 -12.930 -39.010 1.00 49.57 391 A 1 
ATOM 3045 O OD2   . ASP A 1 391 ? -30.103 -14.193 -38.843 1.00 47.99 391 A 1 
ATOM 3046 N N     . GLN A 1 392 ? -33.350 -14.723 -34.340 1.00 68.46 392 A 1 
ATOM 3047 C CA    . GLN A 1 392 ? -34.187 -15.547 -33.456 1.00 69.31 392 A 1 
ATOM 3048 C C     . GLN A 1 392 ? -35.520 -14.863 -33.115 1.00 70.16 392 A 1 
ATOM 3049 O O     . GLN A 1 392 ? -36.558 -15.530 -33.091 1.00 67.52 392 A 1 
ATOM 3050 C CB    . GLN A 1 392 ? -33.440 -15.900 -32.173 1.00 65.39 392 A 1 
ATOM 3051 C CG    . GLN A 1 392 ? -32.421 -17.020 -32.414 1.00 58.76 392 A 1 
ATOM 3052 C CD    . GLN A 1 392 ? -31.734 -17.494 -31.135 1.00 53.76 392 A 1 
ATOM 3053 O OE1   . GLN A 1 392 ? -31.998 -17.074 -30.016 1.00 51.76 392 A 1 
ATOM 3054 N NE2   . GLN A 1 392 ? -30.824 -18.439 -31.252 1.00 46.91 392 A 1 
ATOM 3055 N N     . THR A 1 393 ? -35.520 -13.550 -32.874 1.00 67.69 393 A 1 
ATOM 3056 C CA    . THR A 1 393 ? -36.769 -12.811 -32.630 1.00 68.31 393 A 1 
ATOM 3057 C C     . THR A 1 393 ? -37.652 -12.747 -33.882 1.00 69.16 393 A 1 
ATOM 3058 O O     . THR A 1 393 ? -38.858 -12.965 -33.772 1.00 65.09 393 A 1 
ATOM 3059 C CB    . THR A 1 393 ? -36.550 -11.409 -32.058 1.00 64.03 393 A 1 
ATOM 3060 O OG1   . THR A 1 393 ? -35.417 -10.762 -32.563 1.00 55.35 393 A 1 
ATOM 3061 C CG2   . THR A 1 393 ? -36.400 -11.444 -30.543 1.00 56.12 393 A 1 
ATOM 3062 N N     . PHE A 1 394 ? -37.085 -12.551 -35.058 1.00 65.49 394 A 1 
ATOM 3063 C CA    . PHE A 1 394 ? -37.832 -12.618 -36.320 1.00 63.65 394 A 1 
ATOM 3064 C C     . PHE A 1 394 ? -38.390 -14.017 -36.596 1.00 63.81 394 A 1 
ATOM 3065 O O     . PHE A 1 394 ? -39.567 -14.157 -36.965 1.00 59.26 394 A 1 
ATOM 3066 C CB    . PHE A 1 394 ? -36.953 -12.139 -37.481 1.00 58.44 394 A 1 
ATOM 3067 C CG    . PHE A 1 394 ? -37.235 -10.709 -37.868 1.00 54.17 394 A 1 
ATOM 3068 C CD1   . PHE A 1 394 ? -38.244 -10.427 -38.812 1.00 51.84 394 A 1 
ATOM 3069 C CD2   . PHE A 1 394 ? -36.533 -9.642  -37.274 1.00 49.82 394 A 1 
ATOM 3070 C CE1   . PHE A 1 394 ? -38.544 -9.106  -39.173 1.00 43.96 394 A 1 
ATOM 3071 C CE2   . PHE A 1 394 ? -36.832 -8.310  -37.622 1.00 44.47 394 A 1 
ATOM 3072 C CZ    . PHE A 1 394 ? -37.834 -8.054  -38.576 1.00 44.55 394 A 1 
ATOM 3073 N N     . SER A 1 395 ? -37.635 -15.088 -36.368 1.00 67.34 395 A 1 
ATOM 3074 C CA    . SER A 1 395 ? -38.081 -16.472 -36.578 1.00 67.80 395 A 1 
ATOM 3075 C C     . SER A 1 395 ? -39.232 -16.860 -35.650 1.00 68.08 395 A 1 
ATOM 3076 O O     . SER A 1 395 ? -40.154 -17.567 -36.062 1.00 63.82 395 A 1 
ATOM 3077 C CB    . SER A 1 395 ? -36.922 -17.445 -36.376 1.00 63.95 395 A 1 
ATOM 3078 O OG    . SER A 1 395 ? -35.882 -17.189 -37.277 1.00 54.89 395 A 1 
ATOM 3079 N N     . THR A 1 396 ? -39.218 -16.416 -34.386 1.00 69.17 396 A 1 
ATOM 3080 C CA    . THR A 1 396 ? -40.327 -16.661 -33.449 1.00 69.01 396 A 1 
ATOM 3081 C C     . THR A 1 396 ? -41.578 -15.837 -33.776 1.00 69.51 396 A 1 
ATOM 3082 O O     . THR A 1 396 ? -42.685 -16.365 -33.643 1.00 65.81 396 A 1 
ATOM 3083 C CB    . THR A 1 396 ? -39.936 -16.441 -31.980 1.00 64.08 396 A 1 
ATOM 3084 O OG1   . THR A 1 396 ? -39.065 -15.358 -31.807 1.00 57.63 396 A 1 
ATOM 3085 C CG2   . THR A 1 396 ? -39.249 -17.660 -31.393 1.00 58.33 396 A 1 
ATOM 3086 N N     . ALA A 1 397 ? -41.445 -14.618 -34.251 1.00 59.66 397 A 1 
ATOM 3087 C CA    . ALA A 1 397 ? -42.572 -13.798 -34.680 1.00 58.35 397 A 1 
ATOM 3088 C C     . ALA A 1 397 ? -43.276 -14.401 -35.910 1.00 57.01 397 A 1 
ATOM 3089 O O     . ALA A 1 397 ? -44.499 -14.569 -35.903 1.00 56.34 397 A 1 
ATOM 3090 C CB    . ALA A 1 397 ? -42.086 -12.370 -34.928 1.00 56.10 397 A 1 
ATOM 3091 N N     . ALA A 1 398 ? -42.533 -14.832 -36.920 1.00 59.16 398 A 1 
ATOM 3092 C CA    . ALA A 1 398 ? -43.080 -15.419 -38.145 1.00 58.63 398 A 1 
ATOM 3093 C C     . ALA A 1 398 ? -43.886 -16.708 -37.891 1.00 57.89 398 A 1 
ATOM 3094 O O     . ALA A 1 398 ? -44.929 -16.927 -38.516 1.00 57.04 398 A 1 
ATOM 3095 C CB    . ALA A 1 398 ? -41.923 -15.673 -39.111 1.00 56.63 398 A 1 
ATOM 3096 N N     . LEU A 1 399 ? -43.479 -17.563 -36.965 1.00 64.96 399 A 1 
ATOM 3097 C CA    . LEU A 1 399 ? -44.217 -18.784 -36.610 1.00 62.82 399 A 1 
ATOM 3098 C C     . LEU A 1 399 ? -45.548 -18.497 -35.900 1.00 63.01 399 A 1 
ATOM 3099 O O     . LEU A 1 399 ? -46.466 -19.310 -36.010 1.00 60.04 399 A 1 
ATOM 3100 C CB    . LEU A 1 399 ? -43.325 -19.692 -35.746 1.00 59.31 399 A 1 
ATOM 3101 C CG    . LEU A 1 399 ? -42.291 -20.486 -36.549 1.00 54.71 399 A 1 
ATOM 3102 C CD1   . LEU A 1 399 ? -41.275 -21.112 -35.598 1.00 51.38 399 A 1 
ATOM 3103 C CD2   . LEU A 1 399 ? -42.952 -21.615 -37.355 1.00 54.90 399 A 1 
ATOM 3104 N N     . SER A 1 400 ? -45.669 -17.399 -35.175 1.00 65.62 400 A 1 
ATOM 3105 C CA    . SER A 1 400 ? -46.915 -17.070 -34.465 1.00 64.86 400 A 1 
ATOM 3106 C C     . SER A 1 400 ? -48.033 -16.593 -35.393 1.00 64.95 400 A 1 
ATOM 3107 O O     . SER A 1 400 ? -49.193 -16.940 -35.173 1.00 59.10 400 A 1 
ATOM 3108 C CB    . SER A 1 400 ? -46.654 -16.072 -33.334 1.00 60.98 400 A 1 
ATOM 3109 O OG    . SER A 1 400 ? -46.226 -14.808 -33.778 1.00 53.29 400 A 1 
ATOM 3110 N N     . ASP A 1 401 ? -47.719 -15.887 -36.459 1.00 62.04 401 A 1 
ATOM 3111 C CA    . ASP A 1 401 ? -48.712 -15.272 -37.357 1.00 62.55 401 A 1 
ATOM 3112 C C     . ASP A 1 401 ? -49.349 -16.264 -38.347 1.00 63.68 401 A 1 
ATOM 3113 O O     . ASP A 1 401 ? -50.415 -16.021 -38.906 1.00 59.82 401 A 1 
ATOM 3114 C CB    . ASP A 1 401 ? -48.058 -14.072 -38.063 1.00 55.73 401 A 1 
ATOM 3115 C CG    . ASP A 1 401 ? -49.047 -12.984 -38.495 1.00 49.80 401 A 1 
ATOM 3116 O OD1   . ASP A 1 401 ? -50.115 -12.862 -37.867 1.00 46.80 401 A 1 
ATOM 3117 O OD2   . ASP A 1 401 ? -48.696 -12.251 -39.445 1.00 47.42 401 A 1 
ATOM 3118 N N     . SER A 1 402 ? -48.749 -17.446 -38.520 1.00 61.43 402 A 1 
ATOM 3119 C CA    . SER A 1 402 ? -49.274 -18.479 -39.443 1.00 62.51 402 A 1 
ATOM 3120 C C     . SER A 1 402 ? -50.604 -19.106 -39.011 1.00 63.75 402 A 1 
ATOM 3121 O O     . SER A 1 402 ? -51.195 -19.875 -39.774 1.00 57.64 402 A 1 
ATOM 3122 C CB    . SER A 1 402 ? -48.222 -19.553 -39.681 1.00 56.40 402 A 1 
ATOM 3123 O OG    . SER A 1 402 ? -47.977 -20.335 -38.531 1.00 50.23 402 A 1 
ATOM 3124 N N     . SER A 1 403 ? -51.111 -18.815 -37.819 1.00 53.29 403 A 1 
ATOM 3125 C CA    . SER A 1 403 ? -52.396 -19.317 -37.314 1.00 55.21 403 A 1 
ATOM 3126 C C     . SER A 1 403 ? -53.615 -18.565 -37.871 1.00 56.07 403 A 1 
ATOM 3127 O O     . SER A 1 403 ? -54.638 -18.472 -37.198 1.00 51.73 403 A 1 
ATOM 3128 C CB    . SER A 1 403 ? -52.394 -19.416 -35.785 1.00 50.71 403 A 1 
ATOM 3129 O OG    . SER A 1 403 ? -52.419 -18.161 -35.148 1.00 45.06 403 A 1 
ATOM 3130 N N     . TYR A 1 404 ? -53.553 -18.045 -39.099 1.00 51.95 404 A 1 
ATOM 3131 C CA    . TYR A 1 404 ? -54.737 -17.577 -39.813 1.00 51.24 404 A 1 
ATOM 3132 C C     . TYR A 1 404 ? -55.675 -18.760 -40.055 1.00 48.52 404 A 1 
ATOM 3133 O O     . TYR A 1 404 ? -55.493 -19.573 -40.962 1.00 46.09 404 A 1 
ATOM 3134 C CB    . TYR A 1 404 ? -54.357 -16.851 -41.107 1.00 48.49 404 A 1 
ATOM 3135 C CG    . TYR A 1 404 ? -54.032 -15.377 -40.890 1.00 47.14 404 A 1 
ATOM 3136 C CD1   . TYR A 1 404 ? -55.063 -14.417 -40.841 1.00 46.56 404 A 1 
ATOM 3137 C CD2   . TYR A 1 404 ? -52.703 -14.981 -40.704 1.00 46.50 404 A 1 
ATOM 3138 C CE1   . TYR A 1 404 ? -54.766 -13.063 -40.595 1.00 41.87 404 A 1 
ATOM 3139 C CE2   . TYR A 1 404 ? -52.400 -13.628 -40.457 1.00 41.40 404 A 1 
ATOM 3140 C CZ    . TYR A 1 404 ? -53.434 -12.666 -40.402 1.00 42.11 404 A 1 
ATOM 3141 O OH    . TYR A 1 404 ? -53.134 -11.347 -40.155 1.00 40.36 404 A 1 
ATOM 3142 N N     . SER A 1 405 ? -56.694 -18.873 -39.197 1.00 51.59 405 A 1 
ATOM 3143 C CA    . SER A 1 405 ? -57.775 -19.836 -39.334 1.00 52.98 405 A 1 
ATOM 3144 C C     . SER A 1 405 ? -58.526 -19.553 -40.630 1.00 52.29 405 A 1 
ATOM 3145 O O     . SER A 1 405 ? -59.216 -18.542 -40.737 1.00 48.91 405 A 1 
ATOM 3146 C CB    . SER A 1 405 ? -58.717 -19.745 -38.133 1.00 48.26 405 A 1 
ATOM 3147 O OG    . SER A 1 405 ? -59.149 -18.412 -37.923 1.00 43.81 405 A 1 
ATOM 3148 N N     . THR A 1 406 ? -58.410 -20.456 -41.592 1.00 52.00 406 A 1 
ATOM 3149 C CA    . THR A 1 406 ? -59.248 -20.450 -42.797 1.00 56.54 406 A 1 
ATOM 3150 C C     . THR A 1 406 ? -60.714 -20.561 -42.371 1.00 56.08 406 A 1 
ATOM 3151 O O     . THR A 1 406 ? -61.139 -21.618 -41.902 1.00 54.12 406 A 1 
ATOM 3152 C CB    . THR A 1 406 ? -58.874 -21.611 -43.723 1.00 51.58 406 A 1 
ATOM 3153 O OG1   . THR A 1 406 ? -58.687 -22.806 -42.983 1.00 46.67 406 A 1 
ATOM 3154 C CG2   . THR A 1 406 ? -57.578 -21.338 -44.477 1.00 47.67 406 A 1 
ATOM 3155 N N     . VAL A 1 407 ? -61.475 -19.468 -42.509 1.00 50.30 407 A 1 
ATOM 3156 C CA    . VAL A 1 407 ? -62.918 -19.459 -42.274 1.00 53.93 407 A 1 
ATOM 3157 C C     . VAL A 1 407 ? -63.543 -20.373 -43.339 1.00 51.35 407 A 1 
ATOM 3158 O O     . VAL A 1 407 ? -63.347 -20.103 -44.525 1.00 49.33 407 A 1 
ATOM 3159 C CB    . VAL A 1 407 ? -63.497 -18.036 -42.348 1.00 50.82 407 A 1 
ATOM 3160 C CG1   . VAL A 1 407 ? -64.990 -18.029 -42.027 1.00 45.96 407 A 1 
ATOM 3161 C CG2   . VAL A 1 407 ? -62.805 -17.106 -41.337 1.00 48.46 407 A 1 
ATOM 3162 N N     . PRO A 1 408 ? -64.253 -21.473 -42.967 1.00 45.08 408 A 1 
ATOM 3163 C CA    . PRO A 1 408 ? -64.918 -22.310 -43.952 1.00 47.77 408 A 1 
ATOM 3164 C C     . PRO A 1 408 ? -66.015 -21.479 -44.629 1.00 46.97 408 A 1 
ATOM 3165 O O     . PRO A 1 408 ? -66.882 -20.923 -43.945 1.00 45.93 408 A 1 
ATOM 3166 C CB    . PRO A 1 408 ? -65.448 -23.516 -43.177 1.00 44.44 408 A 1 
ATOM 3167 C CG    . PRO A 1 408 ? -65.657 -22.970 -41.772 1.00 43.49 408 A 1 
ATOM 3168 C CD    . PRO A 1 408 ? -64.567 -21.911 -41.620 1.00 48.71 408 A 1 
ATOM 3169 N N     . TRP A 1 409 ? -65.991 -21.392 -45.973 1.00 44.08 409 A 1 
ATOM 3170 C CA    . TRP A 1 409 ? -67.134 -20.932 -46.760 1.00 45.52 409 A 1 
ATOM 3171 C C     . TRP A 1 409 ? -68.290 -21.911 -46.514 1.00 43.98 409 A 1 
ATOM 3172 O O     . TRP A 1 409 ? -68.166 -23.104 -46.810 1.00 40.58 409 A 1 
ATOM 3173 C CB    . TRP A 1 409 ? -66.779 -20.839 -48.249 1.00 41.29 409 A 1 
ATOM 3174 C CG    . TRP A 1 409 ? -66.143 -19.563 -48.685 1.00 37.70 409 A 1 
ATOM 3175 C CD1   . TRP A 1 409 ? -65.106 -18.929 -48.106 1.00 32.13 409 A 1 
ATOM 3176 C CD2   . TRP A 1 409 ? -66.539 -18.737 -49.834 1.00 34.45 409 A 1 
ATOM 3177 N NE1   . TRP A 1 409 ? -64.809 -17.761 -48.797 1.00 30.29 409 A 1 
ATOM 3178 C CE2   . TRP A 1 409 ? -65.667 -17.612 -49.861 1.00 34.08 409 A 1 
ATOM 3179 C CE3   . TRP A 1 409 ? -67.520 -18.837 -50.817 1.00 36.47 409 A 1 
ATOM 3180 C CZ2   . TRP A 1 409 ? -65.784 -16.619 -50.838 1.00 35.98 409 A 1 
ATOM 3181 C CZ3   . TRP A 1 409 ? -67.647 -17.853 -51.807 1.00 33.54 409 A 1 
ATOM 3182 C CH2   . TRP A 1 409 ? -66.790 -16.753 -51.823 1.00 32.91 409 A 1 
ATOM 3183 N N     . PHE A 1 410 ? -69.419 -21.412 -45.974 1.00 54.95 410 A 1 
ATOM 3184 C CA    . PHE A 1 410 ? -70.749 -22.005 -46.063 1.00 54.82 410 A 1 
ATOM 3185 C C     . PHE A 1 410 ? -71.423 -21.562 -47.373 1.00 50.14 410 A 1 
ATOM 3186 O O     . PHE A 1 410 ? -71.202 -20.413 -47.789 1.00 43.67 410 A 1 
ATOM 3187 C CB    . PHE A 1 410 ? -71.608 -21.626 -44.848 1.00 50.11 410 A 1 
ATOM 3188 C CG    . PHE A 1 410 ? -71.543 -22.635 -43.716 1.00 47.58 410 A 1 
ATOM 3189 C CD1   . PHE A 1 410 ? -72.327 -23.790 -43.772 1.00 43.23 410 A 1 
ATOM 3190 C CD2   . PHE A 1 410 ? -70.690 -22.418 -42.619 1.00 42.50 410 A 1 
ATOM 3191 C CE1   . PHE A 1 410 ? -72.278 -24.734 -42.722 1.00 39.89 410 A 1 
ATOM 3192 C CE2   . PHE A 1 410 ? -70.638 -23.363 -41.570 1.00 45.66 410 A 1 
ATOM 3193 C CZ    . PHE A 1 410 ? -71.433 -24.519 -41.627 1.00 45.03 410 A 1 
ATOM 3194 O OXT   . PHE A 1 410 ? -72.160 -22.439 -47.888 1.00 47.89 410 A 1 
ATOM 3195 N N     . PHE B 2 1   ? -24.830 10.658  10.399  1.00 34.54 1   B 1 
ATOM 3196 C CA    . PHE B 2 1   ? -24.592 9.812   9.227   1.00 37.20 1   B 1 
ATOM 3197 C C     . PHE B 2 1   ? -24.032 10.701  8.130   1.00 42.36 1   B 1 
ATOM 3198 O O     . PHE B 2 1   ? -24.728 11.620  7.708   1.00 39.06 1   B 1 
ATOM 3199 C CB    . PHE B 2 1   ? -25.878 9.151   8.766   1.00 33.85 1   B 1 
ATOM 3200 C CG    . PHE B 2 1   ? -26.311 7.993   9.621   1.00 31.65 1   B 1 
ATOM 3201 C CD1   . PHE B 2 1   ? -25.878 6.696   9.309   1.00 29.97 1   B 1 
ATOM 3202 C CD2   . PHE B 2 1   ? -27.115 8.195   10.743  1.00 30.33 1   B 1 
ATOM 3203 C CE1   . PHE B 2 1   ? -26.245 5.616   10.114  1.00 27.59 1   B 1 
ATOM 3204 C CE2   . PHE B 2 1   ? -27.492 7.106   11.559  1.00 26.37 1   B 1 
ATOM 3205 C CZ    . PHE B 2 1   ? -27.062 5.817   11.237  1.00 27.73 1   B 1 
ATOM 3206 N N     . SER B 2 2   ? -22.793 10.490  7.714   1.00 38.50 2   B 1 
ATOM 3207 C CA    . SER B 2 2   ? -22.250 11.147  6.530   1.00 42.98 2   B 1 
ATOM 3208 C C     . SER B 2 2   ? -23.190 10.870  5.354   1.00 47.72 2   B 1 
ATOM 3209 O O     . SER B 2 2   ? -23.726 9.761   5.231   1.00 45.37 2   B 1 
ATOM 3210 C CB    . SER B 2 2   ? -20.820 10.676  6.249   1.00 41.69 2   B 1 
ATOM 3211 O OG    . SER B 2 2   ? -20.581 9.386   6.716   1.00 37.36 2   B 1 
ATOM 3212 N N     . SER B 2 3   ? -23.452 11.875  4.524   1.00 49.76 3   B 1 
ATOM 3213 C CA    . SER B 2 3   ? -24.399 11.776  3.412   1.00 54.03 3   B 1 
ATOM 3214 C C     . SER B 2 3   ? -24.058 10.541  2.565   1.00 57.24 3   B 1 
ATOM 3215 O O     . SER B 2 3   ? -22.871 10.247  2.402   1.00 54.78 3   B 1 
ATOM 3216 C CB    . SER B 2 3   ? -24.326 13.054  2.569   1.00 50.38 3   B 1 
ATOM 3217 O OG    . SER B 2 3   ? -25.016 12.945  1.351   1.00 43.27 3   B 1 
ATOM 3218 N N     . PRO B 2 4   ? -25.028 9.818   1.975   1.00 55.72 4   B 1 
ATOM 3219 C CA    . PRO B 2 4   ? -24.712 8.682   1.112   1.00 54.06 4   B 1 
ATOM 3220 C C     . PRO B 2 4   ? -23.733 9.049   -0.001  1.00 55.92 4   B 1 
ATOM 3221 O O     . PRO B 2 4   ? -22.848 8.262   -0.331  1.00 54.07 4   B 1 
ATOM 3222 C CB    . PRO B 2 4   ? -26.073 8.193   0.582   1.00 49.06 4   B 1 
ATOM 3223 C CG    . PRO B 2 4   ? -27.024 9.354   0.835   1.00 48.43 4   B 1 
ATOM 3224 C CD    . PRO B 2 4   ? -26.442 10.035  2.070   1.00 50.76 4   B 1 
ATOM 3225 N N     . LYS B 2 5   ? -23.781 10.298  -0.504  1.00 57.49 5   B 1 
ATOM 3226 C CA    . LYS B 2 5   ? -22.780 10.852  -1.423  1.00 56.42 5   B 1 
ATOM 3227 C C     . LYS B 2 5   ? -21.385 10.986  -0.810  1.00 58.16 5   B 1 
ATOM 3228 O O     . LYS B 2 5   ? -20.414 11.017  -1.555  1.00 52.54 5   B 1 
ATOM 3229 C CB    . LYS B 2 5   ? -23.224 12.235  -1.916  1.00 49.88 5   B 1 
ATOM 3230 C CG    . LYS B 2 5   ? -24.429 12.191  -2.855  1.00 42.29 5   B 1 
ATOM 3231 C CD    . LYS B 2 5   ? -24.709 13.597  -3.388  1.00 38.58 5   B 1 
ATOM 3232 C CE    . LYS B 2 5   ? -25.858 13.591  -4.391  1.00 32.97 5   B 1 
ATOM 3233 N NZ    . LYS B 2 5   ? -26.114 14.927  -4.952  1.00 29.56 5   B 1 
ATOM 3234 N N     . GLU B 2 6   ? -21.242 11.121  0.504   1.00 64.11 6   B 1 
ATOM 3235 C CA    . GLU B 2 6   ? -19.947 11.153  1.179   1.00 64.35 6   B 1 
ATOM 3236 C C     . GLU B 2 6   ? -19.377 9.750   1.366   1.00 67.07 6   B 1 
ATOM 3237 O O     . GLU B 2 6   ? -18.171 9.578   1.246   1.00 61.74 6   B 1 
ATOM 3238 C CB    . GLU B 2 6   ? -20.037 11.862  2.530   1.00 57.91 6   B 1 
ATOM 3239 C CG    . GLU B 2 6   ? -20.179 13.368  2.351   1.00 48.32 6   B 1 
ATOM 3240 C CD    . GLU B 2 6   ? -20.313 14.119  3.666   1.00 43.78 6   B 1 
ATOM 3241 O OE1   . GLU B 2 6   ? -19.859 15.283  3.696   1.00 41.43 6   B 1 
ATOM 3242 O OE2   . GLU B 2 6   ? -20.898 13.552  4.611   1.00 40.99 6   B 1 
ATOM 3243 N N     . GLN B 2 7   ? -20.225 8.733   1.578   1.00 62.62 7   B 1 
ATOM 3244 C CA    . GLN B 2 7   ? -19.775 7.346   1.629   1.00 64.70 7   B 1 
ATOM 3245 C C     . GLN B 2 7   ? -19.194 6.881   0.288   1.00 71.01 7   B 1 
ATOM 3246 O O     . GLN B 2 7   ? -18.199 6.166   0.285   1.00 66.08 7   B 1 
ATOM 3247 C CB    . GLN B 2 7   ? -20.909 6.418   2.073   1.00 58.14 7   B 1 
ATOM 3248 C CG    . GLN B 2 7   ? -21.246 6.633   3.556   1.00 51.28 7   B 1 
ATOM 3249 C CD    . GLN B 2 7   ? -22.278 5.633   4.068   1.00 43.52 7   B 1 
ATOM 3250 O OE1   . GLN B 2 7   ? -22.832 4.818   3.353   1.00 43.63 7   B 1 
ATOM 3251 N NE2   . GLN B 2 7   ? -22.564 5.657   5.351   1.00 38.37 7   B 1 
ATOM 3252 N N     . ASP B 2 8   ? -19.711 7.376   -0.840  1.00 61.42 8   B 1 
ATOM 3253 C CA    . ASP B 2 8   ? -19.154 7.120   -2.176  1.00 62.71 8   B 1 
ATOM 3254 C C     . ASP B 2 8   ? -17.736 7.691   -2.377  1.00 68.31 8   B 1 
ATOM 3255 O O     . ASP B 2 8   ? -17.053 7.353   -3.351  1.00 66.00 8   B 1 
ATOM 3256 C CB    . ASP B 2 8   ? -20.079 7.729   -3.247  1.00 57.23 8   B 1 
ATOM 3257 C CG    . ASP B 2 8   ? -21.424 7.025   -3.427  1.00 50.02 8   B 1 
ATOM 3258 O OD1   . ASP B 2 8   ? -21.558 5.862   -3.012  1.00 45.22 8   B 1 
ATOM 3259 O OD2   . ASP B 2 8   ? -22.306 7.662   -4.054  1.00 45.19 8   B 1 
ATOM 3260 N N     . ARG B 2 9   ? -17.261 8.584   -1.483  1.00 81.06 9   B 1 
ATOM 3261 C CA    . ARG B 2 9   ? -15.921 9.184   -1.535  1.00 82.63 9   B 1 
ATOM 3262 C C     . ARG B 2 9   ? -14.871 8.370   -0.795  1.00 85.75 9   B 1 
ATOM 3263 O O     . ARG B 2 9   ? -13.681 8.639   -0.964  1.00 82.73 9   B 1 
ATOM 3264 C CB    . ARG B 2 9   ? -15.962 10.595  -0.938  1.00 78.20 9   B 1 
ATOM 3265 C CG    . ARG B 2 9   ? -16.936 11.526  -1.666  1.00 71.23 9   B 1 
ATOM 3266 C CD    . ARG B 2 9   ? -17.023 12.856  -0.925  1.00 66.88 9   B 1 
ATOM 3267 N NE    . ARG B 2 9   ? -18.008 13.750  -1.543  1.00 60.49 9   B 1 
ATOM 3268 C CZ    . ARG B 2 9   ? -18.360 14.943  -1.093  1.00 54.14 9   B 1 
ATOM 3269 N NH1   . ARG B 2 9   ? -17.800 15.458  -0.024  1.00 50.93 9   B 1 
ATOM 3270 N NH2   . ARG B 2 9   ? -19.269 15.630  -1.707  1.00 47.59 9   B 1 
ATOM 3271 N N     . PHE B 2 10  ? -15.305 7.431   0.041   1.00 86.41 10  B 1 
ATOM 3272 C CA    . PHE B 2 10  ? -14.442 6.681   0.938   1.00 88.27 10  B 1 
ATOM 3273 C C     . PHE B 2 10  ? -14.403 5.201   0.574   1.00 89.75 10  B 1 
ATOM 3274 O O     . PHE B 2 10  ? -15.283 4.668   -0.115  1.00 87.37 10  B 1 
ATOM 3275 C CB    . PHE B 2 10  ? -14.908 6.907   2.384   1.00 86.73 10  B 1 
ATOM 3276 C CG    . PHE B 2 10  ? -14.955 8.357   2.838   1.00 87.91 10  B 1 
ATOM 3277 C CD1   . PHE B 2 10  ? -13.920 9.244   2.530   1.00 80.80 10  B 1 
ATOM 3278 C CD2   . PHE B 2 10  ? -16.054 8.813   3.582   1.00 79.61 10  B 1 
ATOM 3279 C CE1   . PHE B 2 10  ? -13.973 10.590  2.947   1.00 77.31 10  B 1 
ATOM 3280 C CE2   . PHE B 2 10  ? -16.115 10.151  4.005   1.00 77.96 10  B 1 
ATOM 3281 C CZ    . PHE B 2 10  ? -15.078 11.047  3.688   1.00 77.91 10  B 1 
ATOM 3282 N N     . LEU B 2 11  ? -13.385 4.510   1.056   1.00 90.24 11  B 1 
ATOM 3283 C CA    . LEU B 2 11  ? -13.337 3.059   0.943   1.00 91.05 11  B 1 
ATOM 3284 C C     . LEU B 2 11  ? -14.529 2.416   1.672   1.00 91.27 11  B 1 
ATOM 3285 O O     . LEU B 2 11  ? -14.972 2.931   2.695   1.00 89.25 11  B 1 
ATOM 3286 C CB    . LEU B 2 11  ? -12.014 2.523   1.518   1.00 90.76 11  B 1 
ATOM 3287 C CG    . LEU B 2 11  ? -10.761 2.902   0.703   1.00 89.18 11  B 1 
ATOM 3288 C CD1   . LEU B 2 11  ? -9.532  2.339   1.411   1.00 83.32 11  B 1 
ATOM 3289 C CD2   . LEU B 2 11  ? -10.797 2.321   -0.716  1.00 83.04 11  B 1 
ATOM 3290 N N     . PRO B 2 12  ? -15.041 1.251   1.200   1.00 89.32 12  B 1 
ATOM 3291 C CA    . PRO B 2 12  ? -16.149 0.574   1.862   1.00 88.67 12  B 1 
ATOM 3292 C C     . PRO B 2 12  ? -15.839 0.261   3.332   1.00 89.82 12  B 1 
ATOM 3293 O O     . PRO B 2 12  ? -14.897 -0.473  3.626   1.00 88.79 12  B 1 
ATOM 3294 C CB    . PRO B 2 12  ? -16.399 -0.692  1.042   1.00 86.50 12  B 1 
ATOM 3295 C CG    . PRO B 2 12  ? -15.870 -0.333  -0.348  1.00 84.07 12  B 1 
ATOM 3296 C CD    . PRO B 2 12  ? -14.685 0.576   -0.038  1.00 86.73 12  B 1 
ATOM 3297 N N     . ILE B 2 13  ? -16.680 0.751   4.246   1.00 88.31 13  B 1 
ATOM 3298 C CA    . ILE B 2 13  ? -16.455 0.604   5.698   1.00 89.47 13  B 1 
ATOM 3299 C C     . ILE B 2 13  ? -16.357 -0.861  6.147   1.00 90.75 13  B 1 
ATOM 3300 O O     . ILE B 2 13  ? -15.660 -1.173  7.114   1.00 90.14 13  B 1 
ATOM 3301 C CB    . ILE B 2 13  ? -17.539 1.365   6.487   1.00 88.20 13  B 1 
ATOM 3302 C CG1   . ILE B 2 13  ? -17.127 1.534   7.954   1.00 83.52 13  B 1 
ATOM 3303 C CG2   . ILE B 2 13  ? -18.924 0.702   6.356   1.00 82.63 13  B 1 
ATOM 3304 C CD1   . ILE B 2 13  ? -17.970 2.563   8.725   1.00 77.54 13  B 1 
ATOM 3305 N N     . ALA B 2 14  ? -17.009 -1.787  5.427   1.00 88.59 14  B 1 
ATOM 3306 C CA    . ALA B 2 14  ? -16.907 -3.216  5.697   1.00 87.74 14  B 1 
ATOM 3307 C C     . ALA B 2 14  ? -15.475 -3.745  5.487   1.00 89.48 14  B 1 
ATOM 3308 O O     . ALA B 2 14  ? -14.978 -4.517  6.307   1.00 88.22 14  B 1 
ATOM 3309 C CB    . ALA B 2 14  ? -17.910 -3.950  4.808   1.00 84.89 14  B 1 
ATOM 3310 N N     . ASN B 2 15  ? -14.794 -3.285  4.422   1.00 91.31 15  B 1 
ATOM 3311 C CA    . ASN B 2 15  ? -13.410 -3.666  4.140   1.00 91.55 15  B 1 
ATOM 3312 C C     . ASN B 2 15  ? -12.446 -3.040  5.150   1.00 92.56 15  B 1 
ATOM 3313 O O     . ASN B 2 15  ? -11.603 -3.746  5.699   1.00 91.71 15  B 1 
ATOM 3314 C CB    . ASN B 2 15  ? -13.053 -3.272  2.698   1.00 90.26 15  B 1 
ATOM 3315 C CG    . ASN B 2 15  ? -13.810 -4.077  1.656   1.00 86.89 15  B 1 
ATOM 3316 O OD1   . ASN B 2 15  ? -14.337 -5.148  1.907   1.00 78.36 15  B 1 
ATOM 3317 N ND2   . ASN B 2 15  ? -13.878 -3.586  0.439   1.00 77.72 15  B 1 
ATOM 3318 N N     . VAL B 2 16  ? -12.622 -1.753  5.462   1.00 92.04 16  B 1 
ATOM 3319 C CA    . VAL B 2 16  ? -11.844 -1.070  6.500   1.00 92.62 16  B 1 
ATOM 3320 C C     . VAL B 2 16  ? -11.997 -1.786  7.841   1.00 93.53 16  B 1 
ATOM 3321 O O     . VAL B 2 16  ? -11.010 -2.140  8.473   1.00 92.71 16  B 1 
ATOM 3322 C CB    . VAL B 2 16  ? -12.260 0.410   6.620   1.00 92.29 16  B 1 
ATOM 3323 C CG1   . VAL B 2 16  ? -11.481 1.139   7.715   1.00 89.29 16  B 1 
ATOM 3324 C CG2   . VAL B 2 16  ? -12.020 1.149   5.297   1.00 89.47 16  B 1 
ATOM 3325 N N     . SER B 2 17  ? -13.237 -2.113  8.237   1.00 92.56 17  B 1 
ATOM 3326 C CA    . SER B 2 17  ? -13.512 -2.830  9.487   1.00 92.09 17  B 1 
ATOM 3327 C C     . SER B 2 17  ? -12.871 -4.220  9.539   1.00 92.33 17  B 1 
ATOM 3328 O O     . SER B 2 17  ? -12.463 -4.661  10.605  1.00 91.28 17  B 1 
ATOM 3329 C CB    . SER B 2 17  ? -15.015 -3.004  9.703   1.00 90.99 17  B 1 
ATOM 3330 O OG    . SER B 2 17  ? -15.686 -1.770  9.774   1.00 79.24 17  B 1 
ATOM 3331 N N     . ARG B 2 18  ? -12.798 -4.929  8.394   1.00 93.41 18  B 1 
ATOM 3332 C CA    . ARG B 2 18  ? -12.128 -6.231  8.303   1.00 92.84 18  B 1 
ATOM 3333 C C     . ARG B 2 18  ? -10.627 -6.093  8.532   1.00 93.68 18  B 1 
ATOM 3334 O O     . ARG B 2 18  ? -10.081 -6.855  9.314   1.00 91.89 18  B 1 
ATOM 3335 C CB    . ARG B 2 18  ? -12.450 -6.872  6.938   1.00 91.60 18  B 1 
ATOM 3336 C CG    . ARG B 2 18  ? -11.839 -8.288  6.803   1.00 83.76 18  B 1 
ATOM 3337 C CD    . ARG B 2 18  ? -12.171 -8.928  5.448   1.00 81.14 18  B 1 
ATOM 3338 N NE    . ARG B 2 18  ? -11.587 -8.174  4.328   1.00 71.76 18  B 1 
ATOM 3339 C CZ    . ARG B 2 18  ? -11.507 -8.569  3.063   1.00 66.47 18  B 1 
ATOM 3340 N NH1   . ARG B 2 18  ? -11.991 -9.728  2.674   1.00 58.90 18  B 1 
ATOM 3341 N NH2   . ARG B 2 18  ? -10.929 -7.827  2.172   1.00 58.48 18  B 1 
ATOM 3342 N N     . ILE B 2 19  ? -9.986  -5.113  7.900   1.00 94.34 19  B 1 
ATOM 3343 C CA    . ILE B 2 19  ? -8.550  -4.850  8.058   1.00 94.41 19  B 1 
ATOM 3344 C C     . ILE B 2 19  ? -8.230  -4.432  9.497   1.00 94.96 19  B 1 
ATOM 3345 O O     . ILE B 2 19  ? -7.324  -4.994  10.109  1.00 93.48 19  B 1 
ATOM 3346 C CB    . ILE B 2 19  ? -8.069  -3.813  7.020   1.00 94.23 19  B 1 
ATOM 3347 C CG1   . ILE B 2 19  ? -8.229  -4.372  5.580   1.00 92.29 19  B 1 
ATOM 3348 C CG2   . ILE B 2 19  ? -6.604  -3.423  7.273   1.00 92.06 19  B 1 
ATOM 3349 C CD1   . ILE B 2 19  ? -8.119  -3.306  4.484   1.00 86.82 19  B 1 
ATOM 3350 N N     . MET B 2 20  ? -9.021  -3.519  10.077  1.00 93.36 20  B 1 
ATOM 3351 C CA    . MET B 2 20  ? -8.854  -3.122  11.484  1.00 93.49 20  B 1 
ATOM 3352 C C     . MET B 2 20  ? -8.933  -4.322  12.443  1.00 93.53 20  B 1 
ATOM 3353 O O     . MET B 2 20  ? -8.150  -4.395  13.375  1.00 91.80 20  B 1 
ATOM 3354 C CB    . MET B 2 20  ? -9.937  -2.106  11.873  1.00 92.79 20  B 1 
ATOM 3355 C CG    . MET B 2 20  ? -9.772  -0.737  11.211  1.00 91.05 20  B 1 
ATOM 3356 S SD    . MET B 2 20  ? -11.148 0.391   11.580  1.00 89.45 20  B 1 
ATOM 3357 C CE    . MET B 2 20  ? -10.729 0.874   13.267  1.00 81.89 20  B 1 
ATOM 3358 N N     . LYS B 2 21  ? -9.851  -5.266  12.215  1.00 93.92 21  B 1 
ATOM 3359 C CA    . LYS B 2 21  ? -9.971  -6.471  13.045  1.00 93.52 21  B 1 
ATOM 3360 C C     . LYS B 2 21  ? -8.758  -7.387  12.937  1.00 93.60 21  B 1 
ATOM 3361 O O     . LYS B 2 21  ? -8.416  -8.011  13.926  1.00 91.67 21  B 1 
ATOM 3362 C CB    . LYS B 2 21  ? -11.229 -7.250  12.688  1.00 92.16 21  B 1 
ATOM 3363 C CG    . LYS B 2 21  ? -12.496 -6.621  13.278  1.00 85.94 21  B 1 
ATOM 3364 C CD    . LYS B 2 21  ? -13.707 -7.454  12.859  1.00 78.64 21  B 1 
ATOM 3365 C CE    . LYS B 2 21  ? -14.975 -6.913  13.477  1.00 70.25 21  B 1 
ATOM 3366 N NZ    . LYS B 2 21  ? -16.080 -7.895  13.358  1.00 62.04 21  B 1 
ATOM 3367 N N     . LYS B 2 22  ? -8.105  -7.455  11.773  1.00 94.09 22  B 1 
ATOM 3368 C CA    . LYS B 2 22  ? -6.881  -8.254  11.598  1.00 93.68 22  B 1 
ATOM 3369 C C     . LYS B 2 22  ? -5.689  -7.690  12.389  1.00 94.17 22  B 1 
ATOM 3370 O O     . LYS B 2 22  ? -4.840  -8.453  12.813  1.00 91.78 22  B 1 
ATOM 3371 C CB    . LYS B 2 22  ? -6.502  -8.368  10.113  1.00 92.18 22  B 1 
ATOM 3372 C CG    . LYS B 2 22  ? -7.425  -9.307  9.314   1.00 83.49 22  B 1 
ATOM 3373 C CD    . LYS B 2 22  ? -6.864  -9.509  7.904   1.00 77.94 22  B 1 
ATOM 3374 C CE    . LYS B 2 22  ? -7.629  -10.572 7.111   1.00 69.09 22  B 1 
ATOM 3375 N NZ    . LYS B 2 22  ? -6.878  -11.020 5.915   1.00 61.39 22  B 1 
ATOM 3376 N N     . ALA B 2 23  ? -5.656  -6.378  12.591  1.00 93.20 23  B 1 
ATOM 3377 C CA    . ALA B 2 23  ? -4.605  -5.711  13.357  1.00 92.23 23  B 1 
ATOM 3378 C C     . ALA B 2 23  ? -4.844  -5.690  14.878  1.00 92.74 23  B 1 
ATOM 3379 O O     . ALA B 2 23  ? -4.052  -5.115  15.616  1.00 90.22 23  B 1 
ATOM 3380 C CB    . ALA B 2 23  ? -4.454  -4.295  12.795  1.00 90.41 23  B 1 
ATOM 3381 N N     . LEU B 2 24  ? -5.953  -6.265  15.347  1.00 92.58 24  B 1 
ATOM 3382 C CA    . LEU B 2 24  ? -6.338  -6.225  16.750  1.00 92.64 24  B 1 
ATOM 3383 C C     . LEU B 2 24  ? -6.537  -7.640  17.314  1.00 93.41 24  B 1 
ATOM 3384 O O     . LEU B 2 24  ? -6.886  -8.552  16.564  1.00 91.70 24  B 1 
ATOM 3385 C CB    . LEU B 2 24  ? -7.619  -5.391  16.910  1.00 91.01 24  B 1 
ATOM 3386 C CG    . LEU B 2 24  ? -7.456  -3.880  16.650  1.00 88.35 24  B 1 
ATOM 3387 C CD1   . LEU B 2 24  ? -8.826  -3.207  16.671  1.00 83.00 24  B 1 
ATOM 3388 C CD2   . LEU B 2 24  ? -6.588  -3.193  17.694  1.00 82.80 24  B 1 
ATOM 3389 N N     . PRO B 2 25  ? -6.415  -7.818  18.665  1.00 92.45 25  B 1 
ATOM 3390 C CA    . PRO B 2 25  ? -6.762  -9.074  19.330  1.00 92.16 25  B 1 
ATOM 3391 C C     . PRO B 2 25  ? -8.204  -9.510  19.028  1.00 91.91 25  B 1 
ATOM 3392 O O     . PRO B 2 25  ? -9.096  -8.677  18.842  1.00 89.84 25  B 1 
ATOM 3393 C CB    . PRO B 2 25  ? -6.550  -8.812  20.825  1.00 91.14 25  B 1 
ATOM 3394 C CG    . PRO B 2 25  ? -5.541  -7.674  20.862  1.00 88.86 25  B 1 
ATOM 3395 C CD    . PRO B 2 25  ? -5.894  -6.866  19.633  1.00 91.60 25  B 1 
ATOM 3396 N N     . ALA B 2 26  ? -8.454  -10.820 19.023  1.00 90.21 26  B 1 
ATOM 3397 C CA    . ALA B 2 26  ? -9.757  -11.382 18.642  1.00 89.10 26  B 1 
ATOM 3398 C C     . ALA B 2 26  ? -10.938 -10.882 19.508  1.00 89.22 26  B 1 
ATOM 3399 O O     . ALA B 2 26  ? -12.062 -10.747 19.019  1.00 84.70 26  B 1 
ATOM 3400 C CB    . ALA B 2 26  ? -9.644  -12.905 18.692  1.00 86.14 26  B 1 
ATOM 3401 N N     . ASN B 2 27  ? -10.689 -10.578 20.793  1.00 90.07 27  B 1 
ATOM 3402 C CA    . ASN B 2 27  ? -11.685 -10.060 21.732  1.00 89.13 27  B 1 
ATOM 3403 C C     . ASN B 2 27  ? -11.901 -8.540  21.630  1.00 88.82 27  B 1 
ATOM 3404 O O     . ASN B 2 27  ? -12.815 -8.006  22.276  1.00 84.24 27  B 1 
ATOM 3405 C CB    . ASN B 2 27  ? -11.284 -10.479 23.159  1.00 86.77 27  B 1 
ATOM 3406 C CG    . ASN B 2 27  ? -10.008 -9.823  23.642  1.00 79.45 27  B 1 
ATOM 3407 O OD1   . ASN B 2 27  ? -9.209  -9.318  22.878  1.00 68.92 27  B 1 
ATOM 3408 N ND2   . ASN B 2 27  ? -9.777  -9.795  24.940  1.00 72.45 27  B 1 
ATOM 3409 N N     . ALA B 2 28  ? -11.079 -7.822  20.846  1.00 89.55 28  B 1 
ATOM 3410 C CA    . ALA B 2 28  ? -11.164 -6.379  20.754  1.00 88.89 28  B 1 
ATOM 3411 C C     . ALA B 2 28  ? -12.466 -5.929  20.068  1.00 88.71 28  B 1 
ATOM 3412 O O     . ALA B 2 28  ? -12.885 -6.432  19.027  1.00 85.93 28  B 1 
ATOM 3413 C CB    . ALA B 2 28  ? -9.923  -5.822  20.054  1.00 86.57 28  B 1 
ATOM 3414 N N     . LYS B 2 29  ? -13.092 -4.902  20.655  1.00 88.77 29  B 1 
ATOM 3415 C CA    . LYS B 2 29  ? -14.282 -4.257  20.091  1.00 88.14 29  B 1 
ATOM 3416 C C     . LYS B 2 29  ? -13.888 -2.918  19.480  1.00 88.44 29  B 1 
ATOM 3417 O O     . LYS B 2 29  ? -13.161 -2.134  20.081  1.00 85.50 29  B 1 
ATOM 3418 C CB    . LYS B 2 29  ? -15.374 -4.119  21.155  1.00 84.88 29  B 1 
ATOM 3419 C CG    . LYS B 2 29  ? -15.896 -5.484  21.632  1.00 77.66 29  B 1 
ATOM 3420 C CD    . LYS B 2 29  ? -16.994 -5.338  22.691  1.00 70.89 29  B 1 
ATOM 3421 C CE    . LYS B 2 29  ? -17.430 -6.701  23.192  1.00 63.16 29  B 1 
ATOM 3422 N NZ    . LYS B 2 29  ? -18.424 -6.618  24.302  1.00 56.25 29  B 1 
ATOM 3423 N N     . ILE B 2 30  ? -14.426 -2.635  18.286  1.00 84.69 30  B 1 
ATOM 3424 C CA    . ILE B 2 30  ? -14.198 -1.375  17.574  1.00 86.27 30  B 1 
ATOM 3425 C C     . ILE B 2 30  ? -15.509 -0.592  17.542  1.00 86.12 30  B 1 
ATOM 3426 O O     . ILE B 2 30  ? -16.517 -1.094  17.034  1.00 83.94 30  B 1 
ATOM 3427 C CB    . ILE B 2 30  ? -13.636 -1.613  16.160  1.00 86.10 30  B 1 
ATOM 3428 C CG1   . ILE B 2 30  ? -12.444 -2.603  16.151  1.00 83.07 30  B 1 
ATOM 3429 C CG2   . ILE B 2 30  ? -13.207 -0.266  15.562  1.00 82.88 30  B 1 
ATOM 3430 C CD1   . ILE B 2 30  ? -12.008 -3.013  14.742  1.00 79.76 30  B 1 
ATOM 3431 N N     . SER B 2 31  ? -15.485 0.631   18.084  1.00 89.08 31  B 1 
ATOM 3432 C CA    . SER B 2 31  ? -16.634 1.531   18.058  1.00 88.19 31  B 1 
ATOM 3433 C C     . SER B 2 31  ? -16.981 1.955   16.625  1.00 88.35 31  B 1 
ATOM 3434 O O     . SER B 2 31  ? -16.178 1.829   15.698  1.00 87.15 31  B 1 
ATOM 3435 C CB    . SER B 2 31  ? -16.385 2.741   18.958  1.00 85.50 31  B 1 
ATOM 3436 O OG    . SER B 2 31  ? -15.357 3.531   18.408  1.00 76.70 31  B 1 
ATOM 3437 N N     . LYS B 2 32  ? -18.227 2.410   16.412  1.00 87.07 32  B 1 
ATOM 3438 C CA    . LYS B 2 32  ? -18.686 2.849   15.099  1.00 86.69 32  B 1 
ATOM 3439 C C     . LYS B 2 32  ? -17.929 4.099   14.624  1.00 87.41 32  B 1 
ATOM 3440 O O     . LYS B 2 32  ? -17.452 4.120   13.498  1.00 86.27 32  B 1 
ATOM 3441 C CB    . LYS B 2 32  ? -20.197 3.086   15.132  1.00 84.29 32  B 1 
ATOM 3442 C CG    . LYS B 2 32  ? -20.732 3.442   13.738  1.00 76.91 32  B 1 
ATOM 3443 C CD    . LYS B 2 32  ? -22.208 3.825   13.763  1.00 71.70 32  B 1 
ATOM 3444 C CE    . LYS B 2 32  ? -22.521 4.373   12.380  1.00 62.05 32  B 1 
ATOM 3445 N NZ    . LYS B 2 32  ? -23.744 5.189   12.329  1.00 55.31 32  B 1 
ATOM 3446 N N     . ASP B 2 33  ? -17.757 5.070   15.505  1.00 88.40 33  B 1 
ATOM 3447 C CA    . ASP B 2 33  ? -17.004 6.301   15.283  1.00 88.10 33  B 1 
ATOM 3448 C C     . ASP B 2 33  ? -15.537 6.023   14.927  1.00 89.72 33  B 1 
ATOM 3449 O O     . ASP B 2 33  ? -15.009 6.619   13.991  1.00 88.28 33  B 1 
ATOM 3450 C CB    . ASP B 2 33  ? -17.109 7.186   16.540  1.00 85.13 33  B 1 
ATOM 3451 C CG    . ASP B 2 33  ? -16.508 6.524   17.792  1.00 77.58 33  B 1 
ATOM 3452 O OD1   . ASP B 2 33  ? -16.811 5.338   18.024  1.00 67.72 33  B 1 
ATOM 3453 O OD2   . ASP B 2 33  ? -15.689 7.158   18.481  1.00 69.71 33  B 1 
ATOM 3454 N N     . ALA B 2 34  ? -14.878 5.058   15.577  1.00 90.03 34  B 1 
ATOM 3455 C CA    . ALA B 2 34  ? -13.517 4.664   15.236  1.00 90.17 34  B 1 
ATOM 3456 C C     . ALA B 2 34  ? -13.417 4.086   13.816  1.00 90.71 34  B 1 
ATOM 3457 O O     . ALA B 2 34  ? -12.483 4.406   13.083  1.00 89.63 34  B 1 
ATOM 3458 C CB    . ALA B 2 34  ? -13.001 3.674   16.288  1.00 89.32 34  B 1 
ATOM 3459 N N     . LYS B 2 35  ? -14.391 3.263   13.381  1.00 91.17 35  B 1 
ATOM 3460 C CA    . LYS B 2 35  ? -14.427 2.727   12.005  1.00 91.20 35  B 1 
ATOM 3461 C C     . LYS B 2 35  ? -14.615 3.828   10.969  1.00 91.89 35  B 1 
ATOM 3462 O O     . LYS B 2 35  ? -13.926 3.819   9.955   1.00 90.74 35  B 1 
ATOM 3463 C CB    . LYS B 2 35  ? -15.551 1.698   11.852  1.00 90.29 35  B 1 
ATOM 3464 C CG    . LYS B 2 35  ? -15.276 0.404   12.620  1.00 86.89 35  B 1 
ATOM 3465 C CD    . LYS B 2 35  ? -16.541 -0.453  12.650  1.00 85.18 35  B 1 
ATOM 3466 C CE    . LYS B 2 35  ? -16.303 -1.672  13.526  1.00 79.67 35  B 1 
ATOM 3467 N NZ    . LYS B 2 35  ? -17.570 -2.339  13.871  1.00 73.99 35  B 1 
ATOM 3468 N N     . GLU B 2 36  ? -15.525 4.755   11.207  1.00 90.62 36  B 1 
ATOM 3469 C CA    . GLU B 2 36  ? -15.805 5.879   10.315  1.00 90.61 36  B 1 
ATOM 3470 C C     . GLU B 2 36  ? -14.607 6.833   10.228  1.00 91.58 36  B 1 
ATOM 3471 O O     . GLU B 2 36  ? -14.222 7.249   9.139   1.00 90.69 36  B 1 
ATOM 3472 C CB    . GLU B 2 36  ? -17.095 6.592   10.776  1.00 89.56 36  B 1 
ATOM 3473 C CG    . GLU B 2 36  ? -18.345 5.733   10.525  1.00 85.73 36  B 1 
ATOM 3474 C CD    . GLU B 2 36  ? -19.677 6.286   11.084  1.00 83.07 36  B 1 
ATOM 3475 O OE1   . GLU B 2 36  ? -20.750 5.745   10.711  1.00 79.08 36  B 1 
ATOM 3476 O OE2   . GLU B 2 36  ? -19.670 7.189   11.938  1.00 77.70 36  B 1 
ATOM 3477 N N     . THR B 2 37  ? -13.938 7.092   11.354  1.00 92.00 37  B 1 
ATOM 3478 C CA    . THR B 2 37  ? -12.735 7.933   11.387  1.00 92.04 37  B 1 
ATOM 3479 C C     . THR B 2 37  ? -11.575 7.292   10.628  1.00 92.78 37  B 1 
ATOM 3480 O O     . THR B 2 37  ? -10.957 7.942   9.799   1.00 91.97 37  B 1 
ATOM 3481 C CB    . THR B 2 37  ? -12.320 8.262   12.827  1.00 91.02 37  B 1 
ATOM 3482 O OG1   . THR B 2 37  ? -13.404 8.763   13.555  1.00 83.91 37  B 1 
ATOM 3483 C CG2   . THR B 2 37  ? -11.236 9.340   12.874  1.00 82.24 37  B 1 
ATOM 3484 N N     . VAL B 2 38  ? -11.292 6.000   10.849  1.00 92.88 38  B 1 
ATOM 3485 C CA    . VAL B 2 38  ? -10.247 5.290   10.097  1.00 93.36 38  B 1 
ATOM 3486 C C     . VAL B 2 38  ? -10.590 5.200   8.608   1.00 93.86 38  B 1 
ATOM 3487 O O     . VAL B 2 38  ? -9.704  5.349   7.772   1.00 92.84 38  B 1 
ATOM 3488 C CB    . VAL B 2 38  ? -9.968  3.900   10.695  1.00 92.88 38  B 1 
ATOM 3489 C CG1   . VAL B 2 38  ? -9.014  3.057   9.834   1.00 90.03 38  B 1 
ATOM 3490 C CG2   . VAL B 2 38  ? -9.310  4.037   12.071  1.00 89.66 38  B 1 
ATOM 3491 N N     . GLN B 2 39  ? -11.870 5.017   8.247   1.00 92.75 39  B 1 
ATOM 3492 C CA    . GLN B 2 39  ? -12.324 5.037   6.851   1.00 92.91 39  B 1 
ATOM 3493 C C     . GLN B 2 39  ? -11.970 6.365   6.160   1.00 93.37 39  B 1 
ATOM 3494 O O     . GLN B 2 39  ? -11.432 6.357   5.051   1.00 92.54 39  B 1 
ATOM 3495 C CB    . GLN B 2 39  ? -13.838 4.772   6.813   1.00 92.23 39  B 1 
ATOM 3496 C CG    . GLN B 2 39  ? -14.405 4.730   5.398   1.00 89.60 39  B 1 
ATOM 3497 C CD    . GLN B 2 39  ? -15.936 4.744   5.384   1.00 89.21 39  B 1 
ATOM 3498 O OE1   . GLN B 2 39  ? -16.615 5.248   6.266   1.00 83.98 39  B 1 
ATOM 3499 N NE2   . GLN B 2 39  ? -16.551 4.207   4.357   1.00 82.57 39  B 1 
ATOM 3500 N N     . GLU B 2 40  ? -12.245 7.493   6.816   1.00 92.72 40  B 1 
ATOM 3501 C CA    . GLU B 2 40  ? -11.894 8.817   6.304   1.00 92.69 40  B 1 
ATOM 3502 C C     . GLU B 2 40  ? -10.371 9.009   6.247   1.00 93.28 40  B 1 
ATOM 3503 O O     . GLU B 2 40  ? -9.847  9.401   5.207   1.00 92.06 40  B 1 
ATOM 3504 C CB    . GLU B 2 40  ? -12.606 9.905   7.131   1.00 91.33 40  B 1 
ATOM 3505 C CG    . GLU B 2 40  ? -12.468 11.295  6.489   1.00 83.78 40  B 1 
ATOM 3506 C CD    . GLU B 2 40  ? -13.263 12.432  7.167   1.00 80.01 40  B 1 
ATOM 3507 O OE1   . GLU B 2 40  ? -13.127 13.611  6.737   1.00 75.91 40  B 1 
ATOM 3508 O OE2   . GLU B 2 40  ? -14.013 12.200  8.126   1.00 74.82 40  B 1 
ATOM 3509 N N     . CYS B 2 41  ? -9.637  8.633   7.305   1.00 93.16 41  B 1 
ATOM 3510 C CA    . CYS B 2 41  ? -8.181  8.729   7.367   1.00 93.20 41  B 1 
ATOM 3511 C C     . CYS B 2 41  ? -7.483  7.963   6.235   1.00 93.73 41  B 1 
ATOM 3512 O O     . CYS B 2 41  ? -6.621  8.515   5.562   1.00 92.90 41  B 1 
ATOM 3513 C CB    . CYS B 2 41  ? -7.680  8.227   8.724   1.00 92.68 41  B 1 
ATOM 3514 S SG    . CYS B 2 41  ? -8.119  9.402   10.043  1.00 88.89 41  B 1 
ATOM 3515 N N     . VAL B 2 42  ? -7.867  6.710   5.982   1.00 94.84 42  B 1 
ATOM 3516 C CA    . VAL B 2 42  ? -7.268  5.889   4.913   1.00 94.84 42  B 1 
ATOM 3517 C C     . VAL B 2 42  ? -7.590  6.460   3.530   1.00 95.06 42  B 1 
ATOM 3518 O O     . VAL B 2 42  ? -6.738  6.477   2.645   1.00 93.96 42  B 1 
ATOM 3519 C CB    . VAL B 2 42  ? -7.726  4.424   5.039   1.00 93.91 42  B 1 
ATOM 3520 C CG1   . VAL B 2 42  ? -7.261  3.562   3.864   1.00 86.62 42  B 1 
ATOM 3521 C CG2   . VAL B 2 42  ? -7.158  3.783   6.301   1.00 85.88 42  B 1 
ATOM 3522 N N     . SER B 2 43  ? -8.796  6.981   3.329   1.00 93.35 43  B 1 
ATOM 3523 C CA    . SER B 2 43  ? -9.192  7.604   2.059   1.00 92.83 43  B 1 
ATOM 3524 C C     . SER B 2 43  ? -8.438  8.911   1.788   1.00 93.26 43  B 1 
ATOM 3525 O O     . SER B 2 43  ? -8.073  9.202   0.649   1.00 92.06 43  B 1 
ATOM 3526 C CB    . SER B 2 43  ? -10.693 7.842   2.051   1.00 91.52 43  B 1 
ATOM 3527 O OG    . SER B 2 43  ? -11.372 6.621   2.301   1.00 81.81 43  B 1 
ATOM 3528 N N     . GLU B 2 44  ? -8.151  9.678   2.828   1.00 93.27 44  B 1 
ATOM 3529 C CA    . GLU B 2 44  ? -7.325  10.868  2.733   1.00 93.03 44  B 1 
ATOM 3530 C C     . GLU B 2 44  ? -5.841  10.555  2.571   1.00 93.65 44  B 1 
ATOM 3531 O O     . GLU B 2 44  ? -5.182  11.222  1.780   1.00 92.49 44  B 1 
ATOM 3532 C CB    . GLU B 2 44  ? -7.578  11.793  3.923   1.00 91.94 44  B 1 
ATOM 3533 C CG    . GLU B 2 44  ? -8.942  12.508  3.837   1.00 84.24 44  B 1 
ATOM 3534 C CD    . GLU B 2 44  ? -9.104  13.396  2.588   1.00 85.08 44  B 1 
ATOM 3535 O OE1   . GLU B 2 44  ? -10.240 13.644  2.141   1.00 79.80 44  B 1 
ATOM 3536 O OE2   . GLU B 2 44  ? -8.101  13.861  2.013   1.00 80.29 44  B 1 
ATOM 3537 N N     . PHE B 2 45  ? -5.338  9.490   3.190   1.00 94.47 45  B 1 
ATOM 3538 C CA    . PHE B 2 45  ? -3.983  8.997   2.960   1.00 94.78 45  B 1 
ATOM 3539 C C     . PHE B 2 45  ? -3.758  8.639   1.489   1.00 94.73 45  B 1 
ATOM 3540 O O     . PHE B 2 45  ? -2.820  9.144   0.864   1.00 93.69 45  B 1 
ATOM 3541 C CB    . PHE B 2 45  ? -3.721  7.784   3.869   1.00 94.43 45  B 1 
ATOM 3542 C CG    . PHE B 2 45  ? -2.375  7.139   3.630   1.00 93.97 45  B 1 
ATOM 3543 C CD1   . PHE B 2 45  ? -2.263  5.977   2.847   1.00 90.75 45  B 1 
ATOM 3544 C CD2   . PHE B 2 45  ? -1.219  7.712   4.175   1.00 91.09 45  B 1 
ATOM 3545 C CE1   . PHE B 2 45  ? -1.011  5.384   2.621   1.00 89.63 45  B 1 
ATOM 3546 C CE2   . PHE B 2 45  ? 0.047   7.121   3.956   1.00 90.05 45  B 1 
ATOM 3547 C CZ    . PHE B 2 45  ? 0.142   5.962   3.182   1.00 90.52 45  B 1 
ATOM 3548 N N     . ILE B 2 46  ? -4.667  7.874   0.862   1.00 94.83 46  B 1 
ATOM 3549 C CA    . ILE B 2 46  ? -4.613  7.577   -0.573  1.00 94.74 46  B 1 
ATOM 3550 C C     . ILE B 2 46  ? -4.591  8.874   -1.394  1.00 94.82 46  B 1 
ATOM 3551 O O     . ILE B 2 46  ? -3.810  9.010   -2.336  1.00 93.66 46  B 1 
ATOM 3552 C CB    . ILE B 2 46  ? -5.811  6.684   -0.978  1.00 94.31 46  B 1 
ATOM 3553 C CG1   . ILE B 2 46  ? -5.655  5.273   -0.364  1.00 93.03 46  B 1 
ATOM 3554 C CG2   . ILE B 2 46  ? -5.952  6.570   -2.509  1.00 92.47 46  B 1 
ATOM 3555 C CD1   . ILE B 2 46  ? -6.940  4.439   -0.396  1.00 89.46 46  B 1 
ATOM 3556 N N     . SER B 2 47  ? -5.434  9.846   -1.051  1.00 94.73 47  B 1 
ATOM 3557 C CA    . SER B 2 47  ? -5.513  11.117  -1.771  1.00 94.10 47  B 1 
ATOM 3558 C C     . SER B 2 47  ? -4.259  11.980  -1.609  1.00 94.22 47  B 1 
ATOM 3559 O O     . SER B 2 47  ? -3.888  12.686  -2.543  1.00 93.10 47  B 1 
ATOM 3560 C CB    . SER B 2 47  ? -6.721  11.913  -1.300  1.00 92.95 47  B 1 
ATOM 3561 O OG    . SER B 2 47  ? -7.919  11.222  -1.530  1.00 83.14 47  B 1 
ATOM 3562 N N     . PHE B 2 48  ? -3.615  11.928  -0.445  1.00 94.21 48  B 1 
ATOM 3563 C CA    . PHE B 2 48  ? -2.381  12.641  -0.134  1.00 94.18 48  B 1 
ATOM 3564 C C     . PHE B 2 48  ? -1.208  12.101  -0.949  1.00 94.39 48  B 1 
ATOM 3565 O O     . PHE B 2 48  ? -0.620  12.852  -1.736  1.00 93.00 48  B 1 
ATOM 3566 C CB    . PHE B 2 48  ? -2.140  12.545  1.385   1.00 93.52 48  B 1 
ATOM 3567 C CG    . PHE B 2 48  ? -0.934  13.316  1.896   1.00 93.04 48  B 1 
ATOM 3568 C CD1   . PHE B 2 48  ? -0.077  12.717  2.832   1.00 89.33 48  B 1 
ATOM 3569 C CD2   . PHE B 2 48  ? -0.711  14.638  1.497   1.00 89.60 48  B 1 
ATOM 3570 C CE1   . PHE B 2 48  ? 0.988   13.446  3.380   1.00 88.20 48  B 1 
ATOM 3571 C CE2   . PHE B 2 48  ? 0.356   15.369  2.035   1.00 88.17 48  B 1 
ATOM 3572 C CZ    . PHE B 2 48  ? 1.200   14.774  2.980   1.00 89.43 48  B 1 
ATOM 3573 N N     . ILE B 2 49  ? -0.974  10.789  -0.888  1.00 94.76 49  B 1 
ATOM 3574 C CA    . ILE B 2 49  ? 0.075   10.105  -1.654  1.00 94.48 49  B 1 
ATOM 3575 C C     . ILE B 2 49  ? -0.155  10.252  -3.161  1.00 94.74 49  B 1 
ATOM 3576 O O     . ILE B 2 49  ? 0.754   10.641  -3.906  1.00 93.58 49  B 1 
ATOM 3577 C CB    . ILE B 2 49  ? 0.152   8.616   -1.232  1.00 93.77 49  B 1 
ATOM 3578 C CG1   . ILE B 2 49  ? 0.472   8.414   0.275   1.00 91.21 49  B 1 
ATOM 3579 C CG2   . ILE B 2 49  ? 1.177   7.851   -2.085  1.00 92.07 49  B 1 
ATOM 3580 C CD1   . ILE B 2 49  ? 1.756   9.070   0.765   1.00 82.18 49  B 1 
ATOM 3581 N N     . THR B 2 50  ? -1.381  9.997   -3.637  1.00 95.59 50  B 1 
ATOM 3582 C CA    . THR B 2 50  ? -1.711  10.111  -5.065  1.00 95.58 50  B 1 
ATOM 3583 C C     . THR B 2 50  ? -1.555  11.542  -5.577  1.00 95.59 50  B 1 
ATOM 3584 O O     . THR B 2 50  ? -1.143  11.743  -6.718  1.00 94.33 50  B 1 
ATOM 3585 C CB    . THR B 2 50  ? -3.153  9.639   -5.337  1.00 94.74 50  B 1 
ATOM 3586 O OG1   . THR B 2 50  ? -3.357  8.336   -4.868  1.00 88.46 50  B 1 
ATOM 3587 C CG2   . THR B 2 50  ? -3.489  9.605   -6.830  1.00 85.09 50  B 1 
ATOM 3588 N N     . GLY B 2 51  ? -1.877  12.538  -4.765  1.00 94.40 51  B 1 
ATOM 3589 C CA    . GLY B 2 51  ? -1.699  13.950  -5.110  1.00 94.05 51  B 1 
ATOM 3590 C C     . GLY B 2 51  ? -0.238  14.312  -5.349  1.00 94.38 51  B 1 
ATOM 3591 O O     . GLY B 2 51  ? 0.070   14.969  -6.346  1.00 93.09 51  B 1 
ATOM 3592 N N     . GLU B 2 52  ? 0.660   13.846  -4.491  1.00 94.05 52  B 1 
ATOM 3593 C CA    . GLU B 2 52  ? 2.094   14.092  -4.617  1.00 93.64 52  B 1 
ATOM 3594 C C     . GLU B 2 52  ? 2.718   13.321  -5.790  1.00 94.11 52  B 1 
ATOM 3595 O O     . GLU B 2 52  ? 3.457   13.887  -6.595  1.00 92.56 52  B 1 
ATOM 3596 C CB    . GLU B 2 52  ? 2.767   13.754  -3.274  1.00 92.33 52  B 1 
ATOM 3597 C CG    . GLU B 2 52  ? 4.197   14.315  -3.172  1.00 85.98 52  B 1 
ATOM 3598 C CD    . GLU B 2 52  ? 4.242   15.852  -3.328  1.00 87.61 52  B 1 
ATOM 3599 O OE1   . GLU B 2 52  ? 5.186   16.353  -3.973  1.00 82.24 52  B 1 
ATOM 3600 O OE2   . GLU B 2 52  ? 3.342   16.556  -2.832  1.00 81.95 52  B 1 
ATOM 3601 N N     . ALA B 2 53  ? 2.341   12.047  -5.976  1.00 94.21 53  B 1 
ATOM 3602 C CA    . ALA B 2 53  ? 2.757   11.259  -7.133  1.00 94.16 53  B 1 
ATOM 3603 C C     . ALA B 2 53  ? 2.283   11.883  -8.458  1.00 94.37 53  B 1 
ATOM 3604 O O     . ALA B 2 53  ? 3.032   11.927  -9.438  1.00 93.05 53  B 1 
ATOM 3605 C CB    . ALA B 2 53  ? 2.213   9.835   -6.964  1.00 93.71 53  B 1 
ATOM 3606 N N     . SER B 2 54  ? 1.060   12.418  -8.491  1.00 95.22 54  B 1 
ATOM 3607 C CA    . SER B 2 54  ? 0.531   13.135  -9.654  1.00 95.03 54  B 1 
ATOM 3608 C C     . SER B 2 54  ? 1.334   14.395  -9.973  1.00 94.86 54  B 1 
ATOM 3609 O O     . SER B 2 54  ? 1.607   14.652  -11.148 1.00 93.66 54  B 1 
ATOM 3610 C CB    . SER B 2 54  ? -0.939  13.495  -9.435  1.00 94.17 54  B 1 
ATOM 3611 O OG    . SER B 2 54  ? -1.477  14.121  -10.591 1.00 85.21 54  B 1 
ATOM 3612 N N     . ASP B 2 55  ? 1.759   15.152  -8.961  1.00 94.06 55  B 1 
ATOM 3613 C CA    . ASP B 2 55  ? 2.584   16.343  -9.173  1.00 93.21 55  B 1 
ATOM 3614 C C     . ASP B 2 55  ? 3.973   15.990  -9.720  1.00 93.51 55  B 1 
ATOM 3615 O O     . ASP B 2 55  ? 4.485   16.691  -10.597 1.00 91.91 55  B 1 
ATOM 3616 C CB    . ASP B 2 55  ? 2.743   17.128  -7.864  1.00 91.86 55  B 1 
ATOM 3617 C CG    . ASP B 2 55  ? 1.494   17.900  -7.457  1.00 86.85 55  B 1 
ATOM 3618 O OD1   . ASP B 2 55  ? 0.555   18.053  -8.265  1.00 80.36 55  B 1 
ATOM 3619 O OD2   . ASP B 2 55  ? 1.447   18.406  -6.314  1.00 80.50 55  B 1 
ATOM 3620 N N     . LYS B 2 56  ? 4.563   14.881  -9.273  1.00 93.53 56  B 1 
ATOM 3621 C CA    . LYS B 2 56  ? 5.799   14.347  -9.852  1.00 93.42 56  B 1 
ATOM 3622 C C     . LYS B 2 56  ? 5.598   13.997  -11.326 1.00 93.91 56  B 1 
ATOM 3623 O O     . LYS B 2 56  ? 6.348   14.478  -12.173 1.00 92.49 56  B 1 
ATOM 3624 C CB    . LYS B 2 56  ? 6.273   13.130  -9.045  1.00 92.00 56  B 1 
ATOM 3625 C CG    . LYS B 2 56  ? 7.611   12.586  -9.582  1.00 89.08 56  B 1 
ATOM 3626 C CD    . LYS B 2 56  ? 7.975   11.262  -8.924  1.00 84.83 56  B 1 
ATOM 3627 C CE    . LYS B 2 56  ? 9.223   10.670  -9.582  1.00 79.98 56  B 1 
ATOM 3628 N NZ    . LYS B 2 56  ? 9.434   9.259   -9.194  1.00 73.73 56  B 1 
ATOM 3629 N N     . CYS B 2 57  ? 4.550   13.238  -11.653 1.00 94.03 57  B 1 
ATOM 3630 C CA    . CYS B 2 57  ? 4.252   12.866  -13.037 1.00 93.93 57  B 1 
ATOM 3631 C C     . CYS B 2 57  ? 4.048   14.083  -13.945 1.00 93.81 57  B 1 
ATOM 3632 O O     . CYS B 2 57  ? 4.522   14.094  -15.084 1.00 92.36 57  B 1 
ATOM 3633 C CB    . CYS B 2 57  ? 3.008   11.973  -13.068 1.00 93.61 57  B 1 
ATOM 3634 S SG    . CYS B 2 57  ? 3.373   10.358  -12.332 1.00 88.60 57  B 1 
ATOM 3635 N N     . GLN B 2 58  ? 3.376   15.123  -13.462 1.00 94.17 58  B 1 
ATOM 3636 C CA    . GLN B 2 58  ? 3.188   16.355  -14.219 1.00 93.54 58  B 1 
ATOM 3637 C C     . GLN B 2 58  ? 4.501   17.104  -14.453 1.00 93.62 58  B 1 
ATOM 3638 O O     . GLN B 2 58  ? 4.746   17.538  -15.576 1.00 91.76 58  B 1 
ATOM 3639 C CB    . GLN B 2 58  ? 2.183   17.265  -13.489 1.00 92.65 58  B 1 
ATOM 3640 C CG    . GLN B 2 58  ? 0.744   16.744  -13.603 1.00 84.48 58  B 1 
ATOM 3641 C CD    . GLN B 2 58  ? -0.245  17.611  -12.827 1.00 81.56 58  B 1 
ATOM 3642 O OE1   . GLN B 2 58  ? 0.013   18.745  -12.451 1.00 73.98 58  B 1 
ATOM 3643 N NE2   . GLN B 2 58  ? -1.445  17.121  -12.577 1.00 70.72 58  B 1 
ATOM 3644 N N     . ARG B 2 59  ? 5.377   17.204  -13.445 1.00 93.20 59  B 1 
ATOM 3645 C CA    . ARG B 2 59  ? 6.718   17.807  -13.594 1.00 92.65 59  B 1 
ATOM 3646 C C     . ARG B 2 59  ? 7.564   17.051  -14.620 1.00 92.75 59  B 1 
ATOM 3647 O O     . ARG B 2 59  ? 8.228   17.683  -15.437 1.00 90.05 59  B 1 
ATOM 3648 C CB    . ARG B 2 59  ? 7.427   17.863  -12.232 1.00 91.37 59  B 1 
ATOM 3649 C CG    . ARG B 2 59  ? 6.859   18.968  -11.330 1.00 84.12 59  B 1 
ATOM 3650 C CD    . ARG B 2 59  ? 7.579   19.038  -9.982  1.00 82.67 59  B 1 
ATOM 3651 N NE    . ARG B 2 59  ? 7.248   17.890  -9.136  1.00 77.09 59  B 1 
ATOM 3652 C CZ    . ARG B 2 59  ? 7.748   17.616  -7.939  1.00 72.58 59  B 1 
ATOM 3653 N NH1   . ARG B 2 59  ? 8.653   18.382  -7.382  1.00 65.15 59  B 1 
ATOM 3654 N NH2   . ARG B 2 59  ? 7.348   16.575  -7.254  1.00 66.21 59  B 1 
ATOM 3655 N N     . GLU B 2 60  ? 7.469   15.721  -14.639 1.00 91.95 60  B 1 
ATOM 3656 C CA    . GLU B 2 60  ? 8.165   14.844  -15.597 1.00 91.22 60  B 1 
ATOM 3657 C C     . GLU B 2 60  ? 7.423   14.695  -16.947 1.00 90.72 60  B 1 
ATOM 3658 O O     . GLU B 2 60  ? 7.829   13.904  -17.798 1.00 87.23 60  B 1 
ATOM 3659 C CB    . GLU B 2 60  ? 8.404   13.489  -14.937 1.00 90.54 60  B 1 
ATOM 3660 C CG    . GLU B 2 60  ? 9.375   13.565  -13.738 1.00 87.26 60  B 1 
ATOM 3661 C CD    . GLU B 2 60  ? 9.494   12.227  -12.987 1.00 85.29 60  B 1 
ATOM 3662 O OE1   . GLU B 2 60  ? 10.102  12.209  -11.905 1.00 81.50 60  B 1 
ATOM 3663 O OE2   . GLU B 2 60  ? 8.934   11.216  -13.466 1.00 80.51 60  B 1 
ATOM 3664 N N     . LYS B 2 61  ? 6.324   15.442  -17.178 1.00 89.88 61  B 1 
ATOM 3665 C CA    . LYS B 2 61  ? 5.485   15.394  -18.390 1.00 89.28 61  B 1 
ATOM 3666 C C     . LYS B 2 61  ? 4.921   13.992  -18.703 1.00 89.14 61  B 1 
ATOM 3667 O O     . LYS B 2 61  ? 4.608   13.685  -19.855 1.00 84.81 61  B 1 
ATOM 3668 C CB    . LYS B 2 61  ? 6.214   16.018  -19.590 1.00 87.07 61  B 1 
ATOM 3669 C CG    . LYS B 2 61  ? 6.689   17.456  -19.337 1.00 79.84 61  B 1 
ATOM 3670 C CD    . LYS B 2 61  ? 7.458   17.990  -20.562 1.00 70.67 61  B 1 
ATOM 3671 C CE    . LYS B 2 61  ? 7.960   19.402  -20.283 1.00 61.91 61  B 1 
ATOM 3672 N NZ    . LYS B 2 61  ? 8.804   19.908  -21.388 1.00 52.73 61  B 1 
ATOM 3673 N N     . ARG B 2 62  ? 4.745   13.134  -17.677 1.00 88.63 62  B 1 
ATOM 3674 C CA    . ARG B 2 62  ? 4.113   11.812  -17.786 1.00 88.80 62  B 1 
ATOM 3675 C C     . ARG B 2 62  ? 2.624   11.895  -17.471 1.00 88.62 62  B 1 
ATOM 3676 O O     . ARG B 2 62  ? 2.174   12.757  -16.731 1.00 85.21 62  B 1 
ATOM 3677 C CB    . ARG B 2 62  ? 4.847   10.799  -16.897 1.00 87.98 62  B 1 
ATOM 3678 C CG    . ARG B 2 62  ? 6.283   10.537  -17.398 1.00 83.97 62  B 1 
ATOM 3679 C CD    . ARG B 2 62  ? 6.988   9.398   -16.655 1.00 83.78 62  B 1 
ATOM 3680 N NE    . ARG B 2 62  ? 7.267   9.742   -15.259 1.00 80.67 62  B 1 
ATOM 3681 C CZ    . ARG B 2 62  ? 6.671   9.273   -14.161 1.00 80.62 62  B 1 
ATOM 3682 N NH1   . ARG B 2 62  ? 5.709   8.378   -14.179 1.00 73.81 62  B 1 
ATOM 3683 N NH2   . ARG B 2 62  ? 7.055   9.706   -13.004 1.00 74.81 62  B 1 
ATOM 3684 N N     . LYS B 2 63  ? 1.828   10.973  -18.052 1.00 85.59 63  B 1 
ATOM 3685 C CA    . LYS B 2 63  ? 0.363   10.915  -17.869 1.00 84.50 63  B 1 
ATOM 3686 C C     . LYS B 2 63  ? -0.105  9.739   -17.021 1.00 85.39 63  B 1 
ATOM 3687 O O     . LYS B 2 63  ? -1.276  9.680   -16.661 1.00 81.91 63  B 1 
ATOM 3688 C CB    . LYS B 2 63  ? -0.342  10.895  -19.231 1.00 81.98 63  B 1 
ATOM 3689 C CG    . LYS B 2 63  ? -0.099  12.179  -20.034 1.00 76.99 63  B 1 
ATOM 3690 C CD    . LYS B 2 63  ? -0.919  12.150  -21.324 1.00 70.10 63  B 1 
ATOM 3691 C CE    . LYS B 2 63  ? -0.679  13.439  -22.107 1.00 63.65 63  B 1 
ATOM 3692 N NZ    . LYS B 2 63  ? -1.474  13.484  -23.358 1.00 56.74 63  B 1 
ATOM 3693 N N     . THR B 2 64  ? 0.779   8.789   -16.739 1.00 86.75 64  B 1 
ATOM 3694 C CA    . THR B 2 64  ? 0.473   7.572   -16.010 1.00 87.41 64  B 1 
ATOM 3695 C C     . THR B 2 64  ? 1.289   7.534   -14.728 1.00 88.93 64  B 1 
ATOM 3696 O O     . THR B 2 64  ? 2.518   7.627   -14.802 1.00 87.30 64  B 1 
ATOM 3697 C CB    . THR B 2 64  ? 0.765   6.328   -16.864 1.00 84.26 64  B 1 
ATOM 3698 O OG1   . THR B 2 64  ? 0.110   6.435   -18.112 1.00 78.37 64  B 1 
ATOM 3699 C CG2   . THR B 2 64  ? 0.267   5.037   -16.205 1.00 77.36 64  B 1 
ATOM 3700 N N     . ILE B 2 65  ? 0.613   7.417   -13.588 1.00 89.94 65  B 1 
ATOM 3701 C CA    . ILE B 2 65  ? 1.239   7.162   -12.291 1.00 90.87 65  B 1 
ATOM 3702 C C     . ILE B 2 65  ? 1.581   5.672   -12.232 1.00 90.40 65  B 1 
ATOM 3703 O O     . ILE B 2 65  ? 0.723   4.841   -12.533 1.00 88.72 65  B 1 
ATOM 3704 C CB    . ILE B 2 65  ? 0.311   7.595   -11.132 1.00 91.44 65  B 1 
ATOM 3705 C CG1   . ILE B 2 65  ? -0.056  9.096   -11.245 1.00 89.67 65  B 1 
ATOM 3706 C CG2   . ILE B 2 65  ? 0.973   7.306   -9.779  1.00 89.43 65  B 1 
ATOM 3707 C CD1   . ILE B 2 65  ? -1.106  9.575   -10.225 1.00 87.10 65  B 1 
ATOM 3708 N N     . ASN B 2 66  ? 2.801   5.335   -11.873 1.00 90.43 66  B 1 
ATOM 3709 C CA    . ASN B 2 66  ? 3.262   3.965   -11.661 1.00 89.95 66  B 1 
ATOM 3710 C C     . ASN B 2 66  ? 3.547   3.698   -10.174 1.00 91.08 66  B 1 
ATOM 3711 O O     . ASN B 2 66  ? 3.365   4.575   -9.327  1.00 90.08 66  B 1 
ATOM 3712 C CB    . ASN B 2 66  ? 4.453   3.677   -12.613 1.00 87.14 66  B 1 
ATOM 3713 C CG    . ASN B 2 66  ? 5.693   4.486   -12.287 1.00 83.35 66  B 1 
ATOM 3714 O OD1   . ASN B 2 66  ? 5.833   5.039   -11.218 1.00 71.34 66  B 1 
ATOM 3715 N ND2   . ASN B 2 66  ? 6.644   4.559   -13.190 1.00 75.39 66  B 1 
ATOM 3716 N N     . GLY B 2 67  ? 3.947   2.464   -9.854  1.00 90.58 67  B 1 
ATOM 3717 C CA    . GLY B 2 67  ? 4.290   2.089   -8.477  1.00 90.44 67  B 1 
ATOM 3718 C C     . GLY B 2 67  ? 5.452   2.898   -7.911  1.00 91.53 67  B 1 
ATOM 3719 O O     . GLY B 2 67  ? 5.369   3.361   -6.780  1.00 90.55 67  B 1 
ATOM 3720 N N     . ASP B 2 68  ? 6.473   3.160   -8.732  1.00 90.45 68  B 1 
ATOM 3721 C CA    . ASP B 2 68  ? 7.665   3.891   -8.304  1.00 90.29 68  B 1 
ATOM 3722 C C     . ASP B 2 68  ? 7.354   5.363   -7.991  1.00 91.67 68  B 1 
ATOM 3723 O O     . ASP B 2 68  ? 7.944   5.952   -7.084  1.00 90.82 68  B 1 
ATOM 3724 C CB    . ASP B 2 68  ? 8.764   3.765   -9.372  1.00 88.10 68  B 1 
ATOM 3725 C CG    . ASP B 2 68  ? 8.983   2.319   -9.814  1.00 82.41 68  B 1 
ATOM 3726 O OD1   . ASP B 2 68  ? 8.969   1.403   -8.963  1.00 75.48 68  B 1 
ATOM 3727 O OD2   . ASP B 2 68  ? 9.043   2.094   -11.043 1.00 73.74 68  B 1 
ATOM 3728 N N     . ASP B 2 69  ? 6.367   5.956   -8.669  1.00 91.71 69  B 1 
ATOM 3729 C CA    . ASP B 2 69  ? 5.879   7.298   -8.342  1.00 92.27 69  B 1 
ATOM 3730 C C     . ASP B 2 69  ? 5.202   7.344   -6.971  1.00 93.08 69  B 1 
ATOM 3731 O O     . ASP B 2 69  ? 5.351   8.329   -6.247  1.00 92.21 69  B 1 
ATOM 3732 C CB    . ASP B 2 69  ? 4.866   7.783   -9.392  1.00 92.01 69  B 1 
ATOM 3733 C CG    . ASP B 2 69  ? 5.449   7.967   -10.788 1.00 90.54 69  B 1 
ATOM 3734 O OD1   . ASP B 2 69  ? 6.592   8.451   -10.911 1.00 86.33 69  B 1 
ATOM 3735 O OD2   . ASP B 2 69  ? 4.738   7.704   -11.774 1.00 86.91 69  B 1 
ATOM 3736 N N     . LEU B 2 70  ? 4.457   6.291   -6.629  1.00 93.06 70  B 1 
ATOM 3737 C CA    . LEU B 2 70  ? 3.805   6.174   -5.327  1.00 93.52 70  B 1 
ATOM 3738 C C     . LEU B 2 70  ? 4.836   5.962   -4.216  1.00 93.63 70  B 1 
ATOM 3739 O O     . LEU B 2 70  ? 4.764   6.651   -3.203  1.00 92.26 70  B 1 
ATOM 3740 C CB    . LEU B 2 70  ? 2.778   5.025   -5.336  1.00 93.53 70  B 1 
ATOM 3741 C CG    . LEU B 2 70  ? 1.566   5.245   -6.268  1.00 92.56 70  B 1 
ATOM 3742 C CD1   . LEU B 2 70  ? 0.706   3.978   -6.311  1.00 90.01 70  B 1 
ATOM 3743 C CD2   . LEU B 2 70  ? 0.683   6.391   -5.785  1.00 90.04 70  B 1 
ATOM 3744 N N     . LEU B 2 71  ? 5.811   5.083   -4.433  1.00 93.25 71  B 1 
ATOM 3745 C CA    . LEU B 2 71  ? 6.896   4.861   -3.479  1.00 92.84 71  B 1 
ATOM 3746 C C     . LEU B 2 71  ? 7.699   6.148   -3.248  1.00 93.03 71  B 1 
ATOM 3747 O O     . LEU B 2 71  ? 7.880   6.563   -2.110  1.00 91.80 71  B 1 
ATOM 3748 C CB    . LEU B 2 71  ? 7.803   3.724   -3.972  1.00 91.99 71  B 1 
ATOM 3749 C CG    . LEU B 2 71  ? 7.158   2.328   -4.024  1.00 89.83 71  B 1 
ATOM 3750 C CD1   . LEU B 2 71  ? 8.219   1.304   -4.443  1.00 84.81 71  B 1 
ATOM 3751 C CD2   . LEU B 2 71  ? 6.564   1.888   -2.693  1.00 84.96 71  B 1 
ATOM 3752 N N     . TRP B 2 72  ? 8.072   6.833   -4.317  1.00 91.79 72  B 1 
ATOM 3753 C CA    . TRP B 2 72  ? 8.738   8.126   -4.203  1.00 91.88 72  B 1 
ATOM 3754 C C     . TRP B 2 72  ? 7.906   9.148   -3.415  1.00 91.84 72  B 1 
ATOM 3755 O O     . TRP B 2 72  ? 8.441   9.861   -2.570  1.00 90.69 72  B 1 
ATOM 3756 C CB    . TRP B 2 72  ? 9.058   8.656   -5.600  1.00 91.31 72  B 1 
ATOM 3757 C CG    . TRP B 2 72  ? 9.659   10.030  -5.594  1.00 90.90 72  B 1 
ATOM 3758 C CD1   . TRP B 2 72  ? 10.983  10.297  -5.526  1.00 88.86 72  B 1 
ATOM 3759 C CD2   . TRP B 2 72  ? 8.977   11.315  -5.588  1.00 89.43 72  B 1 
ATOM 3760 N NE1   . TRP B 2 72  ? 11.177  11.670  -5.479  1.00 87.94 72  B 1 
ATOM 3761 C CE2   . TRP B 2 72  ? 9.964   12.332  -5.503  1.00 89.06 72  B 1 
ATOM 3762 C CE3   . TRP B 2 72  ? 7.624   11.712  -5.621  1.00 87.73 72  B 1 
ATOM 3763 C CZ2   . TRP B 2 72  ? 9.620   13.717  -5.456  1.00 86.88 72  B 1 
ATOM 3764 C CZ3   . TRP B 2 72  ? 7.278   13.077  -5.570  1.00 84.53 72  B 1 
ATOM 3765 C CH2   . TRP B 2 72  ? 8.268   14.054  -5.485  1.00 84.29 72  B 1 
ATOM 3766 N N     . ALA B 2 73  ? 6.596   9.218   -3.674  1.00 92.66 73  B 1 
ATOM 3767 C CA    . ALA B 2 73  ? 5.715   10.120  -2.949  1.00 92.64 73  B 1 
ATOM 3768 C C     . ALA B 2 73  ? 5.626   9.760   -1.456  1.00 92.74 73  B 1 
ATOM 3769 O O     . ALA B 2 73  ? 5.640   10.654  -0.621  1.00 91.55 73  B 1 
ATOM 3770 C CB    . ALA B 2 73  ? 4.333   10.111  -3.608  1.00 92.52 73  B 1 
ATOM 3771 N N     . MET B 2 74  ? 5.570   8.477   -1.124  1.00 92.59 74  B 1 
ATOM 3772 C CA    . MET B 2 74  ? 5.549   8.019   0.267   1.00 92.52 74  B 1 
ATOM 3773 C C     . MET B 2 74  ? 6.838   8.383   1.008   1.00 92.33 74  B 1 
ATOM 3774 O O     . MET B 2 74  ? 6.756   9.000   2.066   1.00 90.65 74  B 1 
ATOM 3775 C CB    . MET B 2 74  ? 5.273   6.514   0.326   1.00 92.68 74  B 1 
ATOM 3776 C CG    . MET B 2 74  ? 3.828   6.198   -0.048  1.00 90.70 74  B 1 
ATOM 3777 S SD    . MET B 2 74  ? 3.361   4.437   -0.024  1.00 88.01 74  B 1 
ATOM 3778 C CE    . MET B 2 74  ? 3.451   4.135   1.755   1.00 79.75 74  B 1 
ATOM 3779 N N     . THR B 2 75  ? 8.009   8.109   0.428   1.00 91.53 75  B 1 
ATOM 3780 C CA    . THR B 2 75  ? 9.297   8.534   1.002   1.00 90.63 75  B 1 
ATOM 3781 C C     . THR B 2 75  ? 9.355   10.049  1.187   1.00 90.51 75  B 1 
ATOM 3782 O O     . THR B 2 75  ? 9.677   10.546  2.259   1.00 88.88 75  B 1 
ATOM 3783 C CB    . THR B 2 75  ? 10.458  8.083   0.110   1.00 89.17 75  B 1 
ATOM 3784 O OG1   . THR B 2 75  ? 10.374  6.714   -0.186  1.00 76.93 75  B 1 
ATOM 3785 C CG2   . THR B 2 75  ? 11.819  8.307   0.770   1.00 73.70 75  B 1 
ATOM 3786 N N     . THR B 2 76  ? 8.946   10.795  0.164   1.00 90.90 76  B 1 
ATOM 3787 C CA    . THR B 2 76  ? 8.919   12.267  0.195   1.00 90.42 76  B 1 
ATOM 3788 C C     . THR B 2 76  ? 8.032   12.832  1.312   1.00 90.68 76  B 1 
ATOM 3789 O O     . THR B 2 76  ? 8.312   13.917  1.832   1.00 88.61 76  B 1 
ATOM 3790 C CB    . THR B 2 76  ? 8.409   12.777  -1.157  1.00 89.05 76  B 1 
ATOM 3791 O OG1   . THR B 2 76  ? 9.310   12.434  -2.186  1.00 79.90 76  B 1 
ATOM 3792 C CG2   . THR B 2 76  ? 8.217   14.281  -1.228  1.00 77.58 76  B 1 
ATOM 3793 N N     . LEU B 2 77  ? 6.953   12.132  1.670   1.00 90.62 77  B 1 
ATOM 3794 C CA    . LEU B 2 77  ? 5.980   12.568  2.666   1.00 90.69 77  B 1 
ATOM 3795 C C     . LEU B 2 77  ? 6.240   12.007  4.075   1.00 90.24 77  B 1 
ATOM 3796 O O     . LEU B 2 77  ? 5.432   12.261  4.963   1.00 87.31 77  B 1 
ATOM 3797 C CB    . LEU B 2 77  ? 4.567   12.247  2.152   1.00 90.64 77  B 1 
ATOM 3798 C CG    . LEU B 2 77  ? 4.164   13.047  0.893   1.00 89.98 77  B 1 
ATOM 3799 C CD1   . LEU B 2 77  ? 2.821   12.531  0.382   1.00 86.61 77  B 1 
ATOM 3800 C CD2   . LEU B 2 77  ? 4.047   14.548  1.162   1.00 86.69 77  B 1 
ATOM 3801 N N     . GLY B 2 78  ? 7.355   11.285  4.285   1.00 89.42 78  B 1 
ATOM 3802 C CA    . GLY B 2 78  ? 7.755   10.755  5.590   1.00 88.82 78  B 1 
ATOM 3803 C C     . GLY B 2 78  ? 7.172   9.376   5.923   1.00 89.54 78  B 1 
ATOM 3804 O O     . GLY B 2 78  ? 7.041   9.045   7.096   1.00 86.62 78  B 1 
ATOM 3805 N N     . PHE B 2 79  ? 6.814   8.595   4.896   1.00 90.99 79  B 1 
ATOM 3806 C CA    . PHE B 2 79  ? 6.337   7.220   5.042   1.00 91.20 79  B 1 
ATOM 3807 C C     . PHE B 2 79  ? 7.379   6.206   4.551   1.00 91.04 79  B 1 
ATOM 3808 O O     . PHE B 2 79  ? 7.039   5.210   3.916   1.00 88.66 79  B 1 
ATOM 3809 C CB    . PHE B 2 79  ? 4.985   7.046   4.348   1.00 91.14 79  B 1 
ATOM 3810 C CG    . PHE B 2 79  ? 3.904   7.967   4.853   1.00 91.61 79  B 1 
ATOM 3811 C CD1   . PHE B 2 79  ? 3.325   7.753   6.119   1.00 88.89 79  B 1 
ATOM 3812 C CD2   . PHE B 2 79  ? 3.477   9.057   4.075   1.00 89.03 79  B 1 
ATOM 3813 C CE1   . PHE B 2 79  ? 2.343   8.619   6.604   1.00 88.29 79  B 1 
ATOM 3814 C CE2   . PHE B 2 79  ? 2.493   9.927   4.555   1.00 88.47 79  B 1 
ATOM 3815 C CZ    . PHE B 2 79  ? 1.928   9.709   5.819   1.00 89.10 79  B 1 
ATOM 3816 N N     . GLU B 2 80  ? 8.649   6.493   4.787   1.00 90.42 80  B 1 
ATOM 3817 C CA    . GLU B 2 80  ? 9.782   5.673   4.354   1.00 89.99 80  B 1 
ATOM 3818 C C     . GLU B 2 80  ? 9.809   4.280   4.983   1.00 90.81 80  B 1 
ATOM 3819 O O     . GLU B 2 80  ? 10.192  3.320   4.311   1.00 88.76 80  B 1 
ATOM 3820 C CB    . GLU B 2 80  ? 11.091  6.444   4.577   1.00 87.01 80  B 1 
ATOM 3821 C CG    . GLU B 2 80  ? 11.360  6.824   6.037   1.00 76.34 80  B 1 
ATOM 3822 C CD    . GLU B 2 80  ? 12.490  7.857   6.195   1.00 72.56 80  B 1 
ATOM 3823 O OE1   . GLU B 2 80  ? 12.912  8.093   7.343   1.00 63.16 80  B 1 
ATOM 3824 O OE2   . GLU B 2 80  ? 12.901  8.446   5.171   1.00 63.00 80  B 1 
ATOM 3825 N N     . ASP B 2 81  ? 9.256   4.113   6.187   1.00 90.18 81  B 1 
ATOM 3826 C CA    . ASP B 2 81  ? 9.154   2.821   6.880   1.00 89.51 81  B 1 
ATOM 3827 C C     . ASP B 2 81  ? 8.327   1.777   6.098   1.00 90.39 81  B 1 
ATOM 3828 O O     . ASP B 2 81  ? 8.484   0.569   6.274   1.00 87.91 81  B 1 
ATOM 3829 C CB    . ASP B 2 81  ? 8.509   3.024   8.258   1.00 86.94 81  B 1 
ATOM 3830 C CG    . ASP B 2 81  ? 9.238   4.055   9.113   1.00 79.30 81  B 1 
ATOM 3831 O OD1   . ASP B 2 81  ? 10.476  4.165   8.976   1.00 70.78 81  B 1 
ATOM 3832 O OD2   . ASP B 2 81  ? 8.530   4.762   9.862   1.00 72.45 81  B 1 
ATOM 3833 N N     . TYR B 2 82  ? 7.451   2.235   5.190   1.00 91.82 82  B 1 
ATOM 3834 C CA    . TYR B 2 82  ? 6.663   1.352   4.329   1.00 91.82 82  B 1 
ATOM 3835 C C     . TYR B 2 82  ? 7.427   0.902   3.069   1.00 91.75 82  B 1 
ATOM 3836 O O     . TYR B 2 82  ? 6.901   0.081   2.303   1.00 89.61 82  B 1 
ATOM 3837 C CB    . TYR B 2 82  ? 5.352   2.036   3.954   1.00 91.13 82  B 1 
ATOM 3838 C CG    . TYR B 2 82  ? 4.408   2.268   5.111   1.00 90.72 82  B 1 
ATOM 3839 C CD1   . TYR B 2 82  ? 3.467   1.287   5.469   1.00 85.48 82  B 1 
ATOM 3840 C CD2   . TYR B 2 82  ? 4.460   3.465   5.852   1.00 85.26 82  B 1 
ATOM 3841 C CE1   . TYR B 2 82  ? 2.591   1.489   6.539   1.00 83.15 82  B 1 
ATOM 3842 C CE2   . TYR B 2 82  ? 3.596   3.675   6.938   1.00 83.38 82  B 1 
ATOM 3843 C CZ    . TYR B 2 82  ? 2.658   2.685   7.280   1.00 84.59 82  B 1 
ATOM 3844 O OH    . TYR B 2 82  ? 1.799   2.892   8.340   1.00 83.25 82  B 1 
ATOM 3845 N N     . MET B 2 83  ? 8.624   1.428   2.791   1.00 91.07 83  B 1 
ATOM 3846 C CA    . MET B 2 83  ? 9.324   1.185   1.528   1.00 90.43 83  B 1 
ATOM 3847 C C     . MET B 2 83  ? 9.742   -0.266  1.340   1.00 90.57 83  B 1 
ATOM 3848 O O     . MET B 2 83  ? 9.392   -0.862  0.318   1.00 88.41 83  B 1 
ATOM 3849 C CB    . MET B 2 83  ? 10.557  2.085   1.386   1.00 87.94 83  B 1 
ATOM 3850 C CG    . MET B 2 83  ? 10.211  3.540   1.114   1.00 81.22 83  B 1 
ATOM 3851 S SD    . MET B 2 83  ? 9.150   3.837   -0.330  1.00 78.93 83  B 1 
ATOM 3852 C CE    . MET B 2 83  ? 7.562   3.957   0.511   1.00 68.36 83  B 1 
ATOM 3853 N N     . GLU B 2 84  ? 10.451  -0.845  2.300   1.00 90.22 84  B 1 
ATOM 3854 C CA    . GLU B 2 84  ? 10.949  -2.212  2.172   1.00 89.75 84  B 1 
ATOM 3855 C C     . GLU B 2 84  ? 9.801   -3.237  2.005   1.00 90.29 84  B 1 
ATOM 3856 O O     . GLU B 2 84  ? 9.790   -3.973  1.009   1.00 88.50 84  B 1 
ATOM 3857 C CB    . GLU B 2 84  ? 11.890  -2.554  3.342   1.00 87.64 84  B 1 
ATOM 3858 C CG    . GLU B 2 84  ? 13.261  -1.851  3.211   1.00 76.62 84  B 1 
ATOM 3859 C CD    . GLU B 2 84  ? 13.906  -2.133  1.855   1.00 68.55 84  B 1 
ATOM 3860 O OE1   . GLU B 2 84  ? 14.300  -1.161  1.161   1.00 61.95 84  B 1 
ATOM 3861 O OE2   . GLU B 2 84  ? 13.899  -3.297  1.424   1.00 61.11 84  B 1 
ATOM 3862 N N     . PRO B 2 85  ? 8.762   -3.225  2.842   1.00 90.70 85  B 1 
ATOM 3863 C CA    . PRO B 2 85  ? 7.613   -4.122  2.648   1.00 90.36 85  B 1 
ATOM 3864 C C     . PRO B 2 85  ? 6.907   -3.920  1.301   1.00 90.78 85  B 1 
ATOM 3865 O O     . PRO B 2 85  ? 6.518   -4.890  0.651   1.00 88.86 85  B 1 
ATOM 3866 C CB    . PRO B 2 85  ? 6.669   -3.820  3.808   1.00 88.83 85  B 1 
ATOM 3867 C CG    . PRO B 2 85  ? 7.431   -2.936  4.762   1.00 85.61 85  B 1 
ATOM 3868 C CD    . PRO B 2 85  ? 8.654   -2.447  4.053   1.00 88.83 85  B 1 
ATOM 3869 N N     . LEU B 2 86  ? 6.741   -2.664  0.841   1.00 91.85 86  B 1 
ATOM 3870 C CA    . LEU B 2 86  ? 6.071   -2.384  -0.420  1.00 91.82 86  B 1 
ATOM 3871 C C     . LEU B 2 86  ? 6.914   -2.768  -1.641  1.00 91.56 86  B 1 
ATOM 3872 O O     . LEU B 2 86  ? 6.349   -3.242  -2.632  1.00 89.65 86  B 1 
ATOM 3873 C CB    . LEU B 2 86  ? 5.664   -0.903  -0.499  1.00 91.48 86  B 1 
ATOM 3874 C CG    . LEU B 2 86  ? 4.465   -0.533  0.395   1.00 89.00 86  B 1 
ATOM 3875 C CD1   . LEU B 2 86  ? 4.245   0.981   0.327   1.00 85.43 86  B 1 
ATOM 3876 C CD2   . LEU B 2 86  ? 3.167   -1.210  -0.057  1.00 85.66 86  B 1 
ATOM 3877 N N     . LYS B 2 87  ? 8.231   -2.610  -1.610  1.00 89.75 87  B 1 
ATOM 3878 C CA    . LYS B 2 87  ? 9.127   -3.088  -2.663  1.00 88.94 87  B 1 
ATOM 3879 C C     . LYS B 2 87  ? 9.043   -4.612  -2.800  1.00 89.13 87  B 1 
ATOM 3880 O O     . LYS B 2 87  ? 8.880   -5.112  -3.911  1.00 86.89 87  B 1 
ATOM 3881 C CB    . LYS B 2 87  ? 10.578  -2.687  -2.365  1.00 87.16 87  B 1 
ATOM 3882 C CG    . LYS B 2 87  ? 10.889  -1.198  -2.605  1.00 79.20 87  B 1 
ATOM 3883 C CD    . LYS B 2 87  ? 12.303  -0.948  -2.079  1.00 75.26 87  B 1 
ATOM 3884 C CE    . LYS B 2 87  ? 12.690  0.517   -1.970  1.00 67.27 87  B 1 
ATOM 3885 N NZ    . LYS B 2 87  ? 13.903  0.637   -1.117  1.00 60.91 87  B 1 
ATOM 3886 N N     . LEU B 2 88  ? 9.072   -5.330  -1.691  1.00 88.34 88  B 1 
ATOM 3887 C CA    . LEU B 2 88  ? 8.905   -6.779  -1.696  1.00 87.65 88  B 1 
ATOM 3888 C C     . LEU B 2 88  ? 7.546   -7.201  -2.238  1.00 87.82 88  B 1 
ATOM 3889 O O     . LEU B 2 88  ? 7.450   -8.130  -3.041  1.00 85.55 88  B 1 
ATOM 3890 C CB    . LEU B 2 88  ? 9.044   -7.308  -0.271  1.00 86.08 88  B 1 
ATOM 3891 C CG    . LEU B 2 88  ? 10.467  -7.217  0.281   1.00 77.36 88  B 1 
ATOM 3892 C CD1   . LEU B 2 88  ? 10.366  -7.553  1.762   1.00 70.71 88  B 1 
ATOM 3893 C CD2   . LEU B 2 88  ? 11.437  -8.188  -0.392  1.00 72.95 88  B 1 
ATOM 3894 N N     . TYR B 2 89  ? 6.479   -6.508  -1.824  1.00 88.46 89  B 1 
ATOM 3895 C CA    . TYR B 2 89  ? 5.140   -6.774  -2.341  1.00 87.67 89  B 1 
ATOM 3896 C C     . TYR B 2 89  ? 5.075   -6.529  -3.854  1.00 87.51 89  B 1 
ATOM 3897 O O     . TYR B 2 89  ? 4.553   -7.372  -4.584  1.00 85.60 89  B 1 
ATOM 3898 C CB    . TYR B 2 89  ? 4.124   -5.905  -1.592  1.00 85.92 89  B 1 
ATOM 3899 C CG    . TYR B 2 89  ? 2.712   -6.098  -2.106  1.00 84.16 89  B 1 
ATOM 3900 C CD1   . TYR B 2 89  ? 2.167   -5.211  -3.053  1.00 79.09 89  B 1 
ATOM 3901 C CD2   . TYR B 2 89  ? 1.957   -7.216  -1.692  1.00 78.71 89  B 1 
ATOM 3902 C CE1   . TYR B 2 89  ? 0.896   -5.427  -3.577  1.00 75.80 89  B 1 
ATOM 3903 C CE2   . TYR B 2 89  ? 0.669   -7.441  -2.213  1.00 76.09 89  B 1 
ATOM 3904 C CZ    . TYR B 2 89  ? 0.144   -6.543  -3.158  1.00 74.62 89  B 1 
ATOM 3905 O OH    . TYR B 2 89  ? -1.107  -6.765  -3.678  1.00 72.26 89  B 1 
ATOM 3906 N N     . LEU B 2 90  ? 5.624   -5.421  -4.351  1.00 87.30 90  B 1 
ATOM 3907 C CA    . LEU B 2 90  ? 5.670   -5.130  -5.781  1.00 85.91 90  B 1 
ATOM 3908 C C     . LEU B 2 90  ? 6.486   -6.163  -6.562  1.00 85.85 90  B 1 
ATOM 3909 O O     . LEU B 2 90  ? 6.088   -6.511  -7.670  1.00 83.35 90  B 1 
ATOM 3910 C CB    . LEU B 2 90  ? 6.250   -3.724  -6.019  1.00 84.00 90  B 1 
ATOM 3911 C CG    . LEU B 2 90  ? 5.263   -2.582  -5.729  1.00 77.67 90  B 1 
ATOM 3912 C CD1   . LEU B 2 90  ? 6.000   -1.246  -5.814  1.00 71.19 90  B 1 
ATOM 3913 C CD2   . LEU B 2 90  ? 4.105   -2.533  -6.739  1.00 71.95 90  B 1 
ATOM 3914 N N     . HIS B 2 91  ? 7.590   -6.642  -6.010  1.00 85.40 91  B 1 
ATOM 3915 C CA    . HIS B 2 91  ? 8.380   -7.699  -6.640  1.00 84.63 91  B 1 
ATOM 3916 C C     . HIS B 2 91  ? 7.567   -8.991  -6.766  1.00 84.47 91  B 1 
ATOM 3917 O O     . HIS B 2 91  ? 7.378   -9.477  -7.878  1.00 81.55 91  B 1 
ATOM 3918 C CB    . HIS B 2 91  ? 9.673   -7.911  -5.845  1.00 82.00 91  B 1 
ATOM 3919 C CG    . HIS B 2 91  ? 10.666  -8.773  -6.577  1.00 74.93 91  B 1 
ATOM 3920 N ND1   . HIS B 2 91  ? 10.645  -10.148 -6.706  1.00 65.75 91  B 1 
ATOM 3921 C CD2   . HIS B 2 91  ? 11.776  -8.341  -7.249  1.00 64.32 91  B 1 
ATOM 3922 C CE1   . HIS B 2 91  ? 11.714  -10.518 -7.433  1.00 61.43 91  B 1 
ATOM 3923 N NE2   . HIS B 2 91  ? 12.432  -9.441  -7.778  1.00 62.61 91  B 1 
ATOM 3924 N N     . LYS B 2 92  ? 6.976   -9.472  -5.669  1.00 82.04 92  B 1 
ATOM 3925 C CA    . LYS B 2 92  ? 6.122   -10.668 -5.658  1.00 79.08 92  B 1 
ATOM 3926 C C     . LYS B 2 92  ? 4.879   -10.553 -6.547  1.00 76.70 92  B 1 
ATOM 3927 O O     . LYS B 2 92  ? 4.354   -11.561 -6.996  1.00 72.24 92  B 1 
ATOM 3928 C CB    . LYS B 2 92  ? 5.665   -10.968 -4.220  1.00 75.95 92  B 1 
ATOM 3929 C CG    . LYS B 2 92  ? 6.795   -11.475 -3.319  1.00 67.64 92  B 1 
ATOM 3930 C CD    . LYS B 2 92  ? 6.252   -11.771 -1.917  1.00 63.47 92  B 1 
ATOM 3931 C CE    . LYS B 2 92  ? 7.366   -12.297 -1.005  1.00 56.59 92  B 1 
ATOM 3932 N NZ    . LYS B 2 92  ? 6.860   -12.651 0.339   1.00 50.88 92  B 1 
ATOM 3933 N N     . PHE B 2 93  ? 4.363   -9.351  -6.765  1.00 78.84 93  B 1 
ATOM 3934 C CA    . PHE B 2 93  ? 3.194   -9.124  -7.614  1.00 74.50 93  B 1 
ATOM 3935 C C     . PHE B 2 93  ? 3.553   -8.980  -9.101  1.00 72.19 93  B 1 
ATOM 3936 O O     . PHE B 2 93  ? 2.678   -9.130  -9.961  1.00 65.78 93  B 1 
ATOM 3937 C CB    . PHE B 2 93  ? 2.446   -7.889  -7.102  1.00 70.12 93  B 1 
ATOM 3938 C CG    . PHE B 2 93  ? 1.094   -7.694  -7.749  1.00 63.20 93  B 1 
ATOM 3939 C CD1   . PHE B 2 93  ? 0.949   -6.873  -8.882  1.00 58.78 93  B 1 
ATOM 3940 C CD2   . PHE B 2 93  ? -0.025  -8.381  -7.250  1.00 58.00 93  B 1 
ATOM 3941 C CE1   . PHE B 2 93  ? -0.298  -6.734  -9.503  1.00 53.33 93  B 1 
ATOM 3942 C CE2   . PHE B 2 93  ? -1.280  -8.248  -7.873  1.00 53.36 93  B 1 
ATOM 3943 C CZ    . PHE B 2 93  ? -1.413  -7.425  -9.003  1.00 50.79 93  B 1 
ATOM 3944 N N     . ARG B 2 94  ? 4.791   -8.651  -9.431  1.00 76.48 94  B 1 
ATOM 3945 C CA    . ARG B 2 94  ? 5.275   -8.517  -10.817 1.00 72.46 94  B 1 
ATOM 3946 C C     . ARG B 2 94  ? 5.815   -9.829  -11.389 1.00 68.76 94  B 1 
ATOM 3947 O O     . ARG B 2 94  ? 5.818   -9.960  -12.606 1.00 63.08 94  B 1 
ATOM 3948 C CB    . ARG B 2 94  ? 6.357   -7.425  -10.905 1.00 68.82 94  B 1 
ATOM 3949 C CG    . ARG B 2 94  ? 5.816   -5.985  -10.834 1.00 62.74 94  B 1 
ATOM 3950 C CD    . ARG B 2 94  ? 6.984   -4.992  -10.876 1.00 60.50 94  B 1 
ATOM 3951 N NE    . ARG B 2 94  ? 6.542   -3.580  -10.766 1.00 54.28 94  B 1 
ATOM 3952 C CZ    . ARG B 2 94  ? 7.339   -2.511  -10.746 1.00 51.50 94  B 1 
ATOM 3953 N NH1   . ARG B 2 94  ? 8.632   -2.609  -10.890 1.00 49.11 94  B 1 
ATOM 3954 N NH2   . ARG B 2 94  ? 6.856   -1.301  -10.567 1.00 47.39 94  B 1 
ATOM 3955 N N     . GLU B 2 95  ? 6.275   -10.725 -10.533 1.00 66.46 95  B 1 
ATOM 3956 C CA    . GLU B 2 95  ? 6.555   -12.121 -10.879 1.00 64.68 95  B 1 
ATOM 3957 C C     . GLU B 2 95  ? 5.247   -12.905 -11.073 1.00 58.78 95  B 1 
ATOM 3958 O O     . GLU B 2 95  ? 5.172   -13.678 -12.047 1.00 52.07 95  B 1 
ATOM 3959 C CB    . GLU B 2 95  ? 7.422   -12.783 -9.782  1.00 58.86 95  B 1 
ATOM 3960 C CG    . GLU B 2 95  ? 8.841   -12.223 -9.735  1.00 52.23 95  B 1 
ATOM 3961 C CD    . GLU B 2 95  ? 9.766   -12.975 -8.743  1.00 44.46 95  B 1 
ATOM 3962 O OE1   . GLU B 2 95  ? 10.983  -12.991 -8.996  1.00 42.46 95  B 1 
ATOM 3963 O OE2   . GLU B 2 95  ? 9.271   -13.504 -7.716  1.00 43.63 95  B 1 
ATOM 3964 O OXT   . GLU B 2 95  ? 4.321   -12.720 -10.241 1.00 46.45 95  B 1 
ATOM 3965 N N     . ASN C 3 1   ? -11.593 2.737   20.890  1.00 66.42 1   C 1 
ATOM 3966 C CA    . ASN C 3 1   ? -12.272 4.044   20.746  1.00 73.50 1   C 1 
ATOM 3967 C C     . ASN C 3 1   ? -11.477 4.968   19.825  1.00 78.93 1   C 1 
ATOM 3968 O O     . ASN C 3 1   ? -10.289 4.761   19.630  1.00 75.41 1   C 1 
ATOM 3969 C CB    . ASN C 3 1   ? -12.482 4.681   22.131  1.00 65.73 1   C 1 
ATOM 3970 C CG    . ASN C 3 1   ? -13.416 3.855   22.996  1.00 58.53 1   C 1 
ATOM 3971 O OD1   . ASN C 3 1   ? -14.005 2.885   22.542  1.00 52.17 1   C 1 
ATOM 3972 N ND2   . ASN C 3 1   ? -13.539 4.180   24.264  1.00 50.72 1   C 1 
ATOM 3973 N N     . SER C 3 2   ? -12.135 6.010   19.297  1.00 70.58 2   C 1 
ATOM 3974 C CA    . SER C 3 2   ? -11.484 7.054   18.488  1.00 74.09 2   C 1 
ATOM 3975 C C     . SER C 3 2   ? -10.393 7.822   19.243  1.00 78.14 2   C 1 
ATOM 3976 O O     . SER C 3 2   ? -9.469  8.323   18.616  1.00 76.76 2   C 1 
ATOM 3977 C CB    . SER C 3 2   ? -12.549 8.034   18.001  1.00 69.16 2   C 1 
ATOM 3978 O OG    . SER C 3 2   ? -13.366 8.423   19.084  1.00 61.73 2   C 1 
ATOM 3979 N N     . PHE C 3 3   ? -10.428 7.842   20.583  1.00 83.80 3   C 1 
ATOM 3980 C CA    . PHE C 3 3   ? -9.399  8.447   21.432  1.00 84.28 3   C 1 
ATOM 3981 C C     . PHE C 3 3   ? -7.995  7.893   21.134  1.00 86.04 3   C 1 
ATOM 3982 O O     . PHE C 3 3   ? -7.063  8.663   20.916  1.00 84.42 3   C 1 
ATOM 3983 C CB    . PHE C 3 3   ? -9.771  8.207   22.897  1.00 80.77 3   C 1 
ATOM 3984 C CG    . PHE C 3 3   ? -8.746  8.760   23.857  1.00 78.98 3   C 1 
ATOM 3985 C CD1   . PHE C 3 3   ? -7.834  7.899   24.489  1.00 74.20 3   C 1 
ATOM 3986 C CD2   . PHE C 3 3   ? -8.682  10.136  24.103  1.00 72.36 3   C 1 
ATOM 3987 C CE1   . PHE C 3 3   ? -6.867  8.420   25.366  1.00 67.60 3   C 1 
ATOM 3988 C CE2   . PHE C 3 3   ? -7.731  10.667  24.976  1.00 68.49 3   C 1 
ATOM 3989 C CZ    . PHE C 3 3   ? -6.814  9.809   25.617  1.00 66.20 3   C 1 
ATOM 3990 N N     . HIS C 3 4   ? -7.828  6.570   21.012  1.00 82.71 4   C 1 
ATOM 3991 C CA    . HIS C 3 4   ? -6.532  5.949   20.709  1.00 83.78 4   C 1 
ATOM 3992 C C     . HIS C 3 4   ? -5.995  6.387   19.341  1.00 85.32 4   C 1 
ATOM 3993 O O     . HIS C 3 4   ? -4.794  6.619   19.184  1.00 83.71 4   C 1 
ATOM 3994 C CB    . HIS C 3 4   ? -6.665  4.421   20.751  1.00 80.42 4   C 1 
ATOM 3995 C CG    . HIS C 3 4   ? -7.172  3.892   22.058  1.00 73.82 4   C 1 
ATOM 3996 N ND1   . HIS C 3 4   ? -8.252  3.049   22.226  1.00 64.74 4   C 1 
ATOM 3997 C CD2   . HIS C 3 4   ? -6.663  4.140   23.297  1.00 64.69 4   C 1 
ATOM 3998 C CE1   . HIS C 3 4   ? -8.388  2.791   23.527  1.00 63.50 4   C 1 
ATOM 3999 N NE2   . HIS C 3 4   ? -7.441  3.441   24.219  1.00 64.52 4   C 1 
ATOM 4000 N N     . LEU C 3 5   ? -6.874  6.545   18.363  1.00 86.93 5   C 1 
ATOM 4001 C CA    . LEU C 3 5   ? -6.497  7.050   17.048  1.00 87.15 5   C 1 
ATOM 4002 C C     . LEU C 3 5   ? -6.017  8.507   17.120  1.00 87.83 5   C 1 
ATOM 4003 O O     . LEU C 3 5   ? -5.022  8.841   16.478  1.00 86.45 5   C 1 
ATOM 4004 C CB    . LEU C 3 5   ? -7.683  6.875   16.092  1.00 86.30 5   C 1 
ATOM 4005 C CG    . LEU C 3 5   ? -7.393  7.334   14.651  1.00 82.11 5   C 1 
ATOM 4006 C CD1   . LEU C 3 5   ? -6.294  6.521   13.985  1.00 75.87 5   C 1 
ATOM 4007 C CD2   . LEU C 3 5   ? -8.676  7.178   13.824  1.00 77.25 5   C 1 
ATOM 4008 N N     . LYS C 3 6   ? -6.664  9.358   17.917  1.00 86.87 6   C 1 
ATOM 4009 C CA    . LYS C 3 6   ? -6.199  10.734  18.158  1.00 86.23 6   C 1 
ATOM 4010 C C     . LYS C 3 6   ? -4.797  10.756  18.772  1.00 86.89 6   C 1 
ATOM 4011 O O     . LYS C 3 6   ? -3.967  11.549  18.332  1.00 84.53 6   C 1 
ATOM 4012 C CB    . LYS C 3 6   ? -7.153  11.498  19.084  1.00 83.55 6   C 1 
ATOM 4013 C CG    . LYS C 3 6   ? -8.527  11.778  18.466  1.00 75.92 6   C 1 
ATOM 4014 C CD    . LYS C 3 6   ? -9.330  12.609  19.461  1.00 72.98 6   C 1 
ATOM 4015 C CE    . LYS C 3 6   ? -10.686 13.008  18.900  1.00 67.18 6   C 1 
ATOM 4016 N NZ    . LYS C 3 6   ? -11.363 13.943  19.810  1.00 61.19 6   C 1 
ATOM 4017 N N     . GLN C 3 7   ? -4.521  9.895   19.758  1.00 85.84 7   C 1 
ATOM 4018 C CA    . GLN C 3 7   ? -3.194  9.792   20.356  1.00 85.31 7   C 1 
ATOM 4019 C C     . GLN C 3 7   ? -2.153  9.337   19.338  1.00 86.09 7   C 1 
ATOM 4020 O O     . GLN C 3 7   ? -1.078  9.927   19.263  1.00 84.08 7   C 1 
ATOM 4021 C CB    . GLN C 3 7   ? -3.212  8.865   21.581  1.00 83.47 7   C 1 
ATOM 4022 C CG    . GLN C 3 7   ? -4.080  9.381   22.749  1.00 75.14 7   C 1 
ATOM 4023 C CD    . GLN C 3 7   ? -3.657  10.747  23.289  1.00 70.02 7   C 1 
ATOM 4024 O OE1   . GLN C 3 7   ? -2.600  11.280  23.004  1.00 64.74 7   C 1 
ATOM 4025 N NE2   . GLN C 3 7   ? -4.493  11.379  24.092  1.00 61.27 7   C 1 
ATOM 4026 N N     . CYS C 3 8   ? -2.473  8.366   18.492  1.00 90.57 8   C 1 
ATOM 4027 C CA    . CYS C 3 8   ? -1.579  7.919   17.423  1.00 89.79 8   C 1 
ATOM 4028 C C     . CYS C 3 8   ? -1.228  9.061   16.452  1.00 90.01 8   C 1 
ATOM 4029 O O     . CYS C 3 8   ? -0.056  9.308   16.195  1.00 88.49 8   C 1 
ATOM 4030 C CB    . CYS C 3 8   ? -2.240  6.738   16.710  1.00 88.11 8   C 1 
ATOM 4031 S SG    . CYS C 3 8   ? -1.115  6.032   15.465  1.00 77.64 8   C 1 
ATOM 4032 N N     . VAL C 3 9   ? -2.213  9.818   15.980  1.00 89.68 9   C 1 
ATOM 4033 C CA    . VAL C 3 9   ? -1.988  10.954  15.071  1.00 89.26 9   C 1 
ATOM 4034 C C     . VAL C 3 9   ? -1.162  12.069  15.730  1.00 88.81 9   C 1 
ATOM 4035 O O     . VAL C 3 9   ? -0.363  12.710  15.056  1.00 86.26 9   C 1 
ATOM 4036 C CB    . VAL C 3 9   ? -3.330  11.493  14.536  1.00 88.73 9   C 1 
ATOM 4037 C CG1   . VAL C 3 9   ? -3.195  12.808  13.768  1.00 82.43 9   C 1 
ATOM 4038 C CG2   . VAL C 3 9   ? -3.957  10.469  13.587  1.00 83.27 9   C 1 
ATOM 4039 N N     . LYS C 3 10  ? -1.313  12.289  17.043  1.00 88.17 10  C 1 
ATOM 4040 C CA    . LYS C 3 10  ? -0.501  13.267  17.782  1.00 86.98 10  C 1 
ATOM 4041 C C     . LYS C 3 10  ? 0.953   12.817  17.963  1.00 87.28 10  C 1 
ATOM 4042 O O     . LYS C 3 10  ? 1.844   13.660  17.923  1.00 83.85 10  C 1 
ATOM 4043 C CB    . LYS C 3 10  ? -1.131  13.543  19.155  1.00 84.09 10  C 1 
ATOM 4044 C CG    . LYS C 3 10  ? -2.387  14.423  19.068  1.00 72.84 10  C 1 
ATOM 4045 C CD    . LYS C 3 10  ? -2.998  14.568  20.466  1.00 67.57 10  C 1 
ATOM 4046 C CE    . LYS C 3 10  ? -4.256  15.425  20.450  1.00 58.92 10  C 1 
ATOM 4047 N NZ    . LYS C 3 10  ? -4.822  15.574  21.815  1.00 51.63 10  C 1 
ATOM 4048 N N     . ARG C 3 11  ? 1.190   11.511  18.153  1.00 89.08 11  C 1 
ATOM 4049 C CA    . ARG C 3 11  ? 2.536   10.959  18.370  1.00 88.61 11  C 1 
ATOM 4050 C C     . ARG C 3 11  ? 3.403   11.006  17.116  1.00 89.00 11  C 1 
ATOM 4051 O O     . ARG C 3 11  ? 4.588   11.305  17.200  1.00 85.91 11  C 1 
ATOM 4052 C CB    . ARG C 3 11  ? 2.436   9.517   18.887  1.00 85.92 11  C 1 
ATOM 4053 C CG    . ARG C 3 11  ? 2.051   9.465   20.371  1.00 76.65 11  C 1 
ATOM 4054 C CD    . ARG C 3 11  ? 1.878   8.016   20.817  1.00 72.98 11  C 1 
ATOM 4055 N NE    . ARG C 3 11  ? 1.490   7.928   22.228  1.00 66.06 11  C 1 
ATOM 4056 C CZ    . ARG C 3 11  ? 1.532   6.854   22.986  1.00 59.81 11  C 1 
ATOM 4057 N NH1   . ARG C 3 11  ? 1.917   5.695   22.512  1.00 55.60 11  C 1 
ATOM 4058 N NH2   . ARG C 3 11  ? 1.197   6.911   24.238  1.00 52.23 11  C 1 
ATOM 4059 N N     . TYR C 3 12  ? 2.830   10.727  15.944  1.00 88.71 12  C 1 
ATOM 4060 C CA    . TYR C 3 12  ? 3.571   10.599  14.694  1.00 87.82 12  C 1 
ATOM 4061 C C     . TYR C 3 12  ? 3.328   11.806  13.778  1.00 87.65 12  C 1 
ATOM 4062 O O     . TYR C 3 12  ? 2.260   11.935  13.177  1.00 83.95 12  C 1 
ATOM 4063 C CB    . TYR C 3 12  ? 3.202   9.289   14.014  1.00 85.40 12  C 1 
ATOM 4064 C CG    . TYR C 3 12  ? 3.553   8.056   14.826  1.00 81.02 12  C 1 
ATOM 4065 C CD1   . TYR C 3 12  ? 4.887   7.656   14.979  1.00 76.57 12  C 1 
ATOM 4066 C CD2   . TYR C 3 12  ? 2.534   7.321   15.453  1.00 75.31 12  C 1 
ATOM 4067 C CE1   . TYR C 3 12  ? 5.214   6.533   15.747  1.00 72.39 12  C 1 
ATOM 4068 C CE2   . TYR C 3 12  ? 2.844   6.188   16.219  1.00 72.72 12  C 1 
ATOM 4069 C CZ    . TYR C 3 12  ? 4.187   5.799   16.371  1.00 72.68 12  C 1 
ATOM 4070 O OH    . TYR C 3 12  ? 4.500   4.701   17.134  1.00 69.23 12  C 1 
ATOM 4071 N N     . SER C 3 13  ? 4.352   12.637  13.605  1.00 86.93 13  C 1 
ATOM 4072 C CA    . SER C 3 13  ? 4.287   13.844  12.775  1.00 86.37 13  C 1 
ATOM 4073 C C     . SER C 3 13  ? 3.924   13.561  11.309  1.00 86.91 13  C 1 
ATOM 4074 O O     . SER C 3 13  ? 3.296   14.405  10.668  1.00 83.81 13  C 1 
ATOM 4075 C CB    . SER C 3 13  ? 5.625   14.585  12.832  1.00 83.07 13  C 1 
ATOM 4076 O OG    . SER C 3 13  ? 6.655   13.769  12.318  1.00 73.23 13  C 1 
ATOM 4077 N N     . SER C 3 14  ? 4.224   12.371  10.789  1.00 89.64 14  C 1 
ATOM 4078 C CA    . SER C 3 14  ? 3.841   11.950  9.436   1.00 89.49 14  C 1 
ATOM 4079 C C     . SER C 3 14  ? 2.329   11.946  9.196   1.00 90.03 14  C 1 
ATOM 4080 O O     . SER C 3 14  ? 1.888   12.090  8.063   1.00 87.10 14  C 1 
ATOM 4081 C CB    . SER C 3 14  ? 4.398   10.547  9.155   1.00 86.96 14  C 1 
ATOM 4082 O OG    . SER C 3 14  ? 5.798   10.547  9.336   1.00 74.23 14  C 1 
ATOM 4083 N N     . PHE C 3 15  ? 1.516   11.835  10.250  1.00 90.86 15  C 1 
ATOM 4084 C CA    . PHE C 3 15  ? 0.055   11.820  10.188  1.00 91.17 15  C 1 
ATOM 4085 C C     . PHE C 3 15  ? -0.603  13.162  10.551  1.00 91.40 15  C 1 
ATOM 4086 O O     . PHE C 3 15  ? -1.826  13.226  10.704  1.00 88.44 15  C 1 
ATOM 4087 C CB    . PHE C 3 15  ? -0.471  10.665  11.043  1.00 90.01 15  C 1 
ATOM 4088 C CG    . PHE C 3 15  ? -0.064  9.294   10.542  1.00 89.62 15  C 1 
ATOM 4089 C CD1   . PHE C 3 15  ? -0.664  8.749   9.394   1.00 84.93 15  C 1 
ATOM 4090 C CD2   . PHE C 3 15  ? 0.921   8.561   11.209  1.00 84.48 15  C 1 
ATOM 4091 C CE1   . PHE C 3 15  ? -0.293  7.489   8.920   1.00 82.43 15  C 1 
ATOM 4092 C CE2   . PHE C 3 15  ? 1.304   7.286   10.749  1.00 81.87 15  C 1 
ATOM 4093 C CZ    . PHE C 3 15  ? 0.694   6.743   9.601   1.00 82.73 15  C 1 
ATOM 4094 N N     . ASP C 3 16  ? 0.163   14.231  10.641  1.00 91.17 16  C 1 
ATOM 4095 C CA    . ASP C 3 16  ? -0.338  15.581  10.950  1.00 90.34 16  C 1 
ATOM 4096 C C     . ASP C 3 16  ? -1.465  16.054  10.015  1.00 91.41 16  C 1 
ATOM 4097 O O     . ASP C 3 16  ? -2.416  16.713  10.454  1.00 88.85 16  C 1 
ATOM 4098 C CB    . ASP C 3 16  ? 0.836   16.575  10.913  1.00 86.62 16  C 1 
ATOM 4099 C CG    . ASP C 3 16  ? 1.511   16.726  9.534   1.00 80.40 16  C 1 
ATOM 4100 O OD1   . ASP C 3 16  ? 1.293   15.882  8.640   1.00 71.03 16  C 1 
ATOM 4101 O OD2   . ASP C 3 16  ? 2.291   17.676  9.354   1.00 75.65 16  C 1 
ATOM 4102 N N     . PHE C 3 17  ? -1.441  15.647  8.739   1.00 92.22 17  C 1 
ATOM 4103 C CA    . PHE C 3 17  ? -2.474  15.977  7.757   1.00 92.25 17  C 1 
ATOM 4104 C C     . PHE C 3 17  ? -3.854  15.388  8.100   1.00 92.74 17  C 1 
ATOM 4105 O O     . PHE C 3 17  ? -4.861  15.838  7.545   1.00 91.00 17  C 1 
ATOM 4106 C CB    . PHE C 3 17  ? -2.009  15.537  6.361   1.00 91.62 17  C 1 
ATOM 4107 C CG    . PHE C 3 17  ? -2.094  14.048  6.112   1.00 92.32 17  C 1 
ATOM 4108 C CD1   . PHE C 3 17  ? -1.091  13.179  6.575   1.00 90.06 17  C 1 
ATOM 4109 C CD2   . PHE C 3 17  ? -3.185  13.513  5.409   1.00 90.46 17  C 1 
ATOM 4110 C CE1   . PHE C 3 17  ? -1.190  11.798  6.358   1.00 88.68 17  C 1 
ATOM 4111 C CE2   . PHE C 3 17  ? -3.285  12.139  5.184   1.00 88.97 17  C 1 
ATOM 4112 C CZ    . PHE C 3 17  ? -2.296  11.273  5.657   1.00 89.64 17  C 1 
ATOM 4113 N N     . LEU C 3 18  ? -3.917  14.406  9.014   1.00 92.00 18  C 1 
ATOM 4114 C CA    . LEU C 3 18  ? -5.146  13.792  9.502   1.00 91.94 18  C 1 
ATOM 4115 C C     . LEU C 3 18  ? -5.710  14.479  10.755  1.00 91.90 18  C 1 
ATOM 4116 O O     . LEU C 3 18  ? -6.814  14.144  11.185  1.00 89.66 18  C 1 
ATOM 4117 C CB    . LEU C 3 18  ? -4.916  12.296  9.776   1.00 91.68 18  C 1 
ATOM 4118 C CG    . LEU C 3 18  ? -4.440  11.476  8.560   1.00 91.06 18  C 1 
ATOM 4119 C CD1   . LEU C 3 18  ? -4.196  10.024  8.997   1.00 87.54 18  C 1 
ATOM 4120 C CD2   . LEU C 3 18  ? -5.478  11.472  7.440   1.00 87.20 18  C 1 
ATOM 4121 N N     . THR C 3 19  ? -4.993  15.435  11.334  1.00 91.48 19  C 1 
ATOM 4122 C CA    . THR C 3 19  ? -5.359  16.091  12.596  1.00 90.27 19  C 1 
ATOM 4123 C C     . THR C 3 19  ? -6.777  16.675  12.547  1.00 90.14 19  C 1 
ATOM 4124 O O     . THR C 3 19  ? -7.575  16.459  13.459  1.00 88.17 19  C 1 
ATOM 4125 C CB    . THR C 3 19  ? -4.350  17.192  12.943  1.00 88.75 19  C 1 
ATOM 4126 O OG1   . THR C 3 19  ? -3.062  16.628  13.030  1.00 77.31 19  C 1 
ATOM 4127 C CG2   . THR C 3 19  ? -4.625  17.845  14.294  1.00 74.56 19  C 1 
ATOM 4128 N N     . GLU C 3 20  ? -7.144  17.330  11.439  1.00 90.88 20  C 1 
ATOM 4129 C CA    . GLU C 3 20  ? -8.483  17.894  11.251  1.00 89.98 20  C 1 
ATOM 4130 C C     . GLU C 3 20  ? -9.589  16.832  11.189  1.00 90.29 20  C 1 
ATOM 4131 O O     . GLU C 3 20  ? -10.735 17.097  11.562  1.00 87.39 20  C 1 
ATOM 4132 C CB    . GLU C 3 20  ? -8.505  18.715  9.953   1.00 88.36 20  C 1 
ATOM 4133 C CG    . GLU C 3 20  ? -7.627  19.978  10.005  1.00 76.83 20  C 1 
ATOM 4134 C CD    . GLU C 3 20  ? -7.533  20.695  8.654   1.00 68.64 20  C 1 
ATOM 4135 O OE1   . GLU C 3 20  ? -6.535  21.425  8.448   1.00 62.14 20  C 1 
ATOM 4136 O OE2   . GLU C 3 20  ? -8.418  20.486  7.804   1.00 61.24 20  C 1 
ATOM 4137 N N     . ILE C 3 21  ? -9.267  15.609  10.715  1.00 90.98 21  C 1 
ATOM 4138 C CA    . ILE C 3 21  ? -10.225 14.507  10.601  1.00 90.30 21  C 1 
ATOM 4139 C C     . ILE C 3 21  ? -10.460 13.871  11.966  1.00 90.38 21  C 1 
ATOM 4140 O O     . ILE C 3 21  ? -11.609 13.739  12.382  1.00 88.05 21  C 1 
ATOM 4141 C CB    . ILE C 3 21  ? -9.742  13.466  9.571   1.00 89.64 21  C 1 
ATOM 4142 C CG1   . ILE C 3 21  ? -9.683  14.109  8.175   1.00 85.42 21  C 1 
ATOM 4143 C CG2   . ILE C 3 21  ? -10.661 12.231  9.565   1.00 85.03 21  C 1 
ATOM 4144 C CD1   . ILE C 3 21  ? -8.927  13.278  7.152   1.00 76.64 21  C 1 
ATOM 4145 N N     . VAL C 3 22  ? -9.386  13.520  12.677  1.00 90.10 22  C 1 
ATOM 4146 C CA    . VAL C 3 22  ? -9.508  12.850  13.983  1.00 89.38 22  C 1 
ATOM 4147 C C     . VAL C 3 22  ? -10.137 13.765  15.034  1.00 88.03 22  C 1 
ATOM 4148 O O     . VAL C 3 22  ? -10.885 13.285  15.878  1.00 84.22 22  C 1 
ATOM 4149 C CB    . VAL C 3 22  ? -8.175  12.265  14.472  1.00 88.76 22  C 1 
ATOM 4150 C CG1   . VAL C 3 22  ? -7.659  11.213  13.473  1.00 78.83 22  C 1 
ATOM 4151 C CG2   . VAL C 3 22  ? -7.088  13.320  14.690  1.00 80.69 22  C 1 
ATOM 4152 N N     . ASN C 3 23  ? -9.911  15.072  14.937  1.00 89.11 23  C 1 
ATOM 4153 C CA    . ASN C 3 23  ? -10.484 16.039  15.874  1.00 87.76 23  C 1 
ATOM 4154 C C     . ASN C 3 23  ? -11.996 16.266  15.707  1.00 86.43 23  C 1 
ATOM 4155 O O     . ASN C 3 23  ? -12.618 16.790  16.630  1.00 82.37 23  C 1 
ATOM 4156 C CB    . ASN C 3 23  ? -9.696  17.351  15.798  1.00 85.76 23  C 1 
ATOM 4157 C CG    . ASN C 3 23  ? -8.313  17.246  16.436  1.00 79.90 23  C 1 
ATOM 4158 O OD1   . ASN C 3 23  ? -7.987  16.308  17.148  1.00 70.18 23  C 1 
ATOM 4159 N ND2   . ASN C 3 23  ? -7.483  18.238  16.222  1.00 70.12 23  C 1 
ATOM 4160 N N     . LYS C 3 24  ? -12.621 15.833  14.589  1.00 87.29 24  C 1 
ATOM 4161 C CA    . LYS C 3 24  ? -14.084 15.909  14.414  1.00 85.32 24  C 1 
ATOM 4162 C C     . LYS C 3 24  ? -14.855 15.045  15.416  1.00 84.87 24  C 1 
ATOM 4163 O O     . LYS C 3 24  ? -15.988 15.368  15.756  1.00 79.33 24  C 1 
ATOM 4164 C CB    . LYS C 3 24  ? -14.484 15.465  13.007  1.00 82.04 24  C 1 
ATOM 4165 C CG    . LYS C 3 24  ? -14.038 16.414  11.884  1.00 73.92 24  C 1 
ATOM 4166 C CD    . LYS C 3 24  ? -14.335 15.745  10.540  1.00 69.25 24  C 1 
ATOM 4167 C CE    . LYS C 3 24  ? -13.741 16.498  9.363   1.00 61.90 24  C 1 
ATOM 4168 N NZ    . LYS C 3 24  ? -13.863 15.703  8.123   1.00 54.96 24  C 1 
ATOM 4169 N N     . VAL C 3 25  ? -14.273 13.926  15.857  1.00 84.13 25  C 1 
ATOM 4170 C CA    . VAL C 3 25  ? -14.939 13.020  16.795  1.00 82.39 25  C 1 
ATOM 4171 C C     . VAL C 3 25  ? -14.681 13.505  18.220  1.00 81.01 25  C 1 
ATOM 4172 O O     . VAL C 3 25  ? -13.517 13.691  18.579  1.00 76.08 25  C 1 
ATOM 4173 C CB    . VAL C 3 25  ? -14.472 11.564  16.613  1.00 79.29 25  C 1 
ATOM 4174 C CG1   . VAL C 3 25  ? -15.283 10.631  17.491  1.00 68.80 25  C 1 
ATOM 4175 C CG2   . VAL C 3 25  ? -14.654 11.122  15.158  1.00 72.38 25  C 1 
ATOM 4176 N N     . PRO C 3 26  ? -15.719 13.717  19.055  1.00 77.91 26  C 1 
ATOM 4177 C CA    . PRO C 3 26  ? -15.510 14.116  20.444  1.00 75.25 26  C 1 
ATOM 4178 C C     . PRO C 3 26  ? -14.820 13.007  21.244  1.00 74.13 26  C 1 
ATOM 4179 O O     . PRO C 3 26  ? -15.006 11.812  20.984  1.00 67.09 26  C 1 
ATOM 4180 C CB    . PRO C 3 26  ? -16.902 14.467  20.973  1.00 70.53 26  C 1 
ATOM 4181 C CG    . PRO C 3 26  ? -17.830 13.613  20.110  1.00 68.11 26  C 1 
ATOM 4182 C CD    . PRO C 3 26  ? -17.127 13.575  18.761  1.00 70.94 26  C 1 
ATOM 4183 N N     . ASP C 3 27  ? -14.031 13.402  22.252  1.00 76.44 27  C 1 
ATOM 4184 C CA    . ASP C 3 27  ? -13.409 12.464  23.184  1.00 73.34 27  C 1 
ATOM 4185 C C     . ASP C 3 27  ? -14.449 11.950  24.179  1.00 71.37 27  C 1 
ATOM 4186 O O     . ASP C 3 27  ? -14.623 12.485  25.265  1.00 64.10 27  C 1 
ATOM 4187 C CB    . ASP C 3 27  ? -12.183 13.103  23.877  1.00 67.45 27  C 1 
ATOM 4188 C CG    . ASP C 3 27  ? -11.050 13.288  22.874  1.00 60.81 27  C 1 
ATOM 4189 O OD1   . ASP C 3 27  ? -10.729 12.311  22.163  1.00 56.76 27  C 1 
ATOM 4190 O OD2   . ASP C 3 27  ? -10.572 14.425  22.685  1.00 54.66 27  C 1 
ATOM 4191 N N     . LEU C 3 28  ? -15.154 10.876  23.797  1.00 71.33 28  C 1 
ATOM 4192 C CA    . LEU C 3 28  ? -16.156 10.234  24.671  1.00 66.53 28  C 1 
ATOM 4193 C C     . LEU C 3 28  ? -15.551 9.647   25.953  1.00 63.90 28  C 1 
ATOM 4194 O O     . LEU C 3 28  ? -16.282 9.403   26.906  1.00 55.17 28  C 1 
ATOM 4195 C CB    . LEU C 3 28  ? -16.864 9.118   23.881  1.00 59.44 28  C 1 
ATOM 4196 C CG    . LEU C 3 28  ? -17.846 9.619   22.805  1.00 53.09 28  C 1 
ATOM 4197 C CD1   . LEU C 3 28  ? -18.250 8.448   21.909  1.00 50.05 28  C 1 
ATOM 4198 C CD2   . LEU C 3 28  ? -19.117 10.206  23.433  1.00 47.59 28  C 1 
ATOM 4199 N N     . GLY C 3 29  ? -14.235 9.388   25.985  1.00 58.65 29  C 1 
ATOM 4200 C CA    . GLY C 3 29  ? -13.552 8.823   27.157  1.00 56.18 29  C 1 
ATOM 4201 C C     . GLY C 3 29  ? -13.254 9.819   28.268  1.00 55.13 29  C 1 
ATOM 4202 O O     . GLY C 3 29  ? -13.107 9.413   29.419  1.00 50.97 29  C 1 
ATOM 4203 N N     . GLY C 3 30  ? -13.196 11.096  27.962  1.00 48.09 30  C 1 
ATOM 4204 C CA    . GLY C 3 30  ? -13.030 12.183  28.932  1.00 45.95 30  C 1 
ATOM 4205 C C     . GLY C 3 30  ? -14.313 12.496  29.685  1.00 45.06 30  C 1 
ATOM 4206 O O     . GLY C 3 30  ? -14.689 13.662  29.801  1.00 42.68 30  C 1 
ATOM 4207 N N     . GLY C 3 31  ? -14.984 11.479  30.143  1.00 47.38 31  C 1 
ATOM 4208 C CA    . GLY C 3 31  ? -15.957 11.626  31.202  1.00 46.37 31  C 1 
ATOM 4209 C C     . GLY C 3 31  ? -15.224 12.012  32.481  1.00 45.58 31  C 1 
ATOM 4210 O O     . GLY C 3 31  ? -15.017 11.159  33.336  1.00 42.45 31  C 1 
ATOM 4211 N N     . GLU C 3 32  ? -14.859 13.295  32.613  1.00 43.99 32  C 1 
ATOM 4212 C CA    . GLU C 3 32  ? -14.826 13.913  33.927  1.00 43.94 32  C 1 
ATOM 4213 C C     . GLU C 3 32  ? -16.201 13.649  34.546  1.00 44.17 32  C 1 
ATOM 4214 O O     . GLU C 3 32  ? -17.172 14.357  34.294  1.00 41.12 32  C 1 
ATOM 4215 C CB    . GLU C 3 32  ? -14.536 15.418  33.860  1.00 40.12 32  C 1 
ATOM 4216 C CG    . GLU C 3 32  ? -13.058 15.742  33.638  1.00 36.31 32  C 1 
ATOM 4217 C CD    . GLU C 3 32  ? -12.749 17.250  33.736  1.00 34.15 32  C 1 
ATOM 4218 O OE1   . GLU C 3 32  ? -11.558 17.586  33.867  1.00 31.71 32  C 1 
ATOM 4219 O OE2   . GLU C 3 32  ? -13.705 18.049  33.642  1.00 33.44 32  C 1 
ATOM 4220 N N     . SER C 3 33  ? -16.279 12.587  35.330  1.00 35.72 33  C 1 
ATOM 4221 C CA    . SER C 3 33  ? -17.292 12.455  36.360  1.00 36.26 33  C 1 
ATOM 4222 C C     . SER C 3 33  ? -16.970 13.496  37.440  1.00 34.76 33  C 1 
ATOM 4223 O O     . SER C 3 33  ? -16.668 13.150  38.583  1.00 32.87 33  C 1 
ATOM 4224 C CB    . SER C 3 33  ? -17.327 11.028  36.907  1.00 32.90 33  C 1 
ATOM 4225 O OG    . SER C 3 33  ? -16.090 10.679  37.486  1.00 31.11 33  C 1 
ATOM 4226 N N     . CYS C 3 34  ? -16.962 14.784  37.040  1.00 33.14 34  C 1 
ATOM 4227 C CA    . CYS C 3 34  ? -17.118 15.859  37.987  1.00 34.96 34  C 1 
ATOM 4228 C C     . CYS C 3 34  ? -18.484 15.605  38.620  1.00 33.34 34  C 1 
ATOM 4229 O O     . CYS C 3 34  ? -19.524 15.866  38.013  1.00 32.47 34  C 1 
ATOM 4230 C CB    . CYS C 3 34  ? -17.000 17.211  37.289  1.00 32.42 34  C 1 
ATOM 4231 S SG    . CYS C 3 34  ? -16.837 18.522  38.560  1.00 30.65 34  C 1 
ATOM 4232 N N     . GLY C 3 35  ? -18.450 14.971  39.776  1.00 38.90 35  C 1 
ATOM 4233 C CA    . GLY C 3 35  ? -19.601 14.656  40.596  1.00 38.76 35  C 1 
ATOM 4234 C C     . GLY C 3 35  ? -20.156 15.916  41.249  1.00 38.37 35  C 1 
ATOM 4235 O O     . GLY C 3 35  ? -20.303 15.950  42.467  1.00 36.10 35  C 1 
ATOM 4236 N N     . ASP C 3 36  ? -20.431 16.951  40.463  1.00 50.51 36  C 1 
ATOM 4237 C CA    . ASP C 3 36  ? -21.294 18.025  40.911  1.00 53.03 36  C 1 
ATOM 4238 C C     . ASP C 3 36  ? -22.684 17.401  41.085  1.00 55.65 36  C 1 
ATOM 4239 O O     . ASP C 3 36  ? -23.508 17.332  40.167  1.00 53.68 36  C 1 
ATOM 4240 C CB    . ASP C 3 36  ? -21.244 19.252  39.994  1.00 47.13 36  C 1 
ATOM 4241 C CG    . ASP C 3 36  ? -21.772 20.535  40.670  1.00 42.16 36  C 1 
ATOM 4242 O OD1   . ASP C 3 36  ? -22.108 20.500  41.874  1.00 42.78 36  C 1 
ATOM 4243 O OD2   . ASP C 3 36  ? -21.870 21.584  39.969  1.00 44.20 36  C 1 
ATOM 4244 N N     . GLU C 3 37  ? -22.859 16.882  42.274  1.00 39.82 37  C 1 
ATOM 4245 C CA    . GLU C 3 37  ? -24.093 16.320  42.818  1.00 42.48 37  C 1 
ATOM 4246 C C     . GLU C 3 37  ? -25.126 17.447  43.007  1.00 43.83 37  C 1 
ATOM 4247 O O     . GLU C 3 37  ? -25.746 17.586  44.053  1.00 42.47 37  C 1 
ATOM 4248 C CB    . GLU C 3 37  ? -23.743 15.545  44.110  1.00 39.17 37  C 1 
ATOM 4249 C CG    . GLU C 3 37  ? -24.773 14.472  44.482  1.00 36.94 37  C 1 
ATOM 4250 C CD    . GLU C 3 37  ? -24.473 13.760  45.804  1.00 37.28 37  C 1 
ATOM 4251 O OE1   . GLU C 3 37  ? -24.981 12.630  45.963  1.00 35.77 37  C 1 
ATOM 4252 O OE2   . GLU C 3 37  ? -23.798 14.350  46.672  1.00 35.67 37  C 1 
ATOM 4253 N N     . ARG C 3 38  ? -25.278 18.319  42.017  1.00 50.69 38  C 1 
ATOM 4254 C CA    . ARG C 3 38  ? -26.340 19.323  41.987  1.00 52.55 38  C 1 
ATOM 4255 C C     . ARG C 3 38  ? -27.655 18.574  42.040  1.00 52.47 38  C 1 
ATOM 4256 O O     . ARG C 3 38  ? -28.086 17.962  41.065  1.00 49.36 38  C 1 
ATOM 4257 C CB    . ARG C 3 38  ? -26.247 20.246  40.765  1.00 47.66 38  C 1 
ATOM 4258 C CG    . ARG C 3 38  ? -25.182 21.315  40.991  1.00 44.58 38  C 1 
ATOM 4259 C CD    . ARG C 3 38  ? -25.190 22.358  39.864  1.00 44.87 38  C 1 
ATOM 4260 N NE    . ARG C 3 38  ? -23.996 23.191  39.958  1.00 42.04 38  C 1 
ATOM 4261 C CZ    . ARG C 3 38  ? -23.795 24.407  39.474  1.00 38.30 38  C 1 
ATOM 4262 N NH1   . ARG C 3 38  ? -24.731 25.072  38.848  1.00 37.30 38  C 1 
ATOM 4263 N NH2   . ARG C 3 38  ? -22.637 24.951  39.613  1.00 37.66 38  C 1 
ATOM 4264 N N     . GLY C 3 39  ? -28.256 18.619  43.231  1.00 46.79 39  C 1 
ATOM 4265 C CA    . GLY C 3 39  ? -29.525 17.994  43.545  1.00 47.06 39  C 1 
ATOM 4266 C C     . GLY C 3 39  ? -30.583 18.437  42.547  1.00 46.50 39  C 1 
ATOM 4267 O O     . GLY C 3 39  ? -31.138 19.531  42.674  1.00 44.98 39  C 1 
ATOM 4268 N N     . LEU C 3 40  ? -30.829 17.589  41.532  1.00 55.02 40  C 1 
ATOM 4269 C CA    . LEU C 3 40  ? -31.899 17.813  40.572  1.00 54.29 40  C 1 
ATOM 4270 C C     . LEU C 3 40  ? -33.180 18.039  41.379  1.00 53.72 40  C 1 
ATOM 4271 O O     . LEU C 3 40  ? -33.574 17.157  42.153  1.00 51.01 40  C 1 
ATOM 4272 C CB    . LEU C 3 40  ? -32.034 16.608  39.626  1.00 49.49 40  C 1 
ATOM 4273 C CG    . LEU C 3 40  ? -31.141 16.708  38.374  1.00 43.76 40  C 1 
ATOM 4274 C CD1   . LEU C 3 40  ? -31.097 15.348  37.660  1.00 43.93 40  C 1 
ATOM 4275 C CD2   . LEU C 3 40  ? -31.680 17.750  37.383  1.00 46.53 40  C 1 
ATOM 4276 N N     . PRO C 3 41  ? -33.815 19.212  41.279  1.00 47.28 41  C 1 
ATOM 4277 C CA    . PRO C 3 41  ? -34.933 19.548  42.134  1.00 50.16 41  C 1 
ATOM 4278 C C     . PRO C 3 41  ? -36.031 18.507  41.928  1.00 51.35 41  C 1 
ATOM 4279 O O     . PRO C 3 41  ? -36.404 18.215  40.787  1.00 49.54 41  C 1 
ATOM 4280 C CB    . PRO C 3 41  ? -35.352 20.969  41.736  1.00 45.54 41  C 1 
ATOM 4281 C CG    . PRO C 3 41  ? -34.800 21.126  40.321  1.00 43.94 41  C 1 
ATOM 4282 C CD    . PRO C 3 41  ? -33.523 20.262  40.347  1.00 47.72 41  C 1 
ATOM 4283 N N     . ARG C 3 42  ? -36.531 17.922  43.046  1.00 40.12 42  C 1 
ATOM 4284 C CA    . ARG C 3 42  ? -37.642 16.968  43.055  1.00 45.44 42  C 1 
ATOM 4285 C C     . ARG C 3 42  ? -38.815 17.578  42.290  1.00 44.91 42  C 1 
ATOM 4286 O O     . ARG C 3 42  ? -39.550 18.398  42.835  1.00 43.33 42  C 1 
ATOM 4287 C CB    . ARG C 3 42  ? -38.080 16.636  44.491  1.00 41.78 42  C 1 
ATOM 4288 C CG    . ARG C 3 42  ? -37.209 15.592  45.201  1.00 37.96 42  C 1 
ATOM 4289 C CD    . ARG C 3 42  ? -37.781 15.317  46.598  1.00 39.39 42  C 1 
ATOM 4290 N NE    . ARG C 3 42  ? -37.103 14.201  47.267  1.00 36.73 42  C 1 
ATOM 4291 C CZ    . ARG C 3 42  ? -37.328 13.765  48.490  1.00 34.36 42  C 1 
ATOM 4292 N NH1   . ARG C 3 42  ? -38.223 14.335  49.270  1.00 32.67 42  C 1 
ATOM 4293 N NH2   . ARG C 3 42  ? -36.669 12.752  48.961  1.00 32.46 42  C 1 
ATOM 4294 N N     . ARG C 3 43  ? -38.959 17.208  41.023  1.00 42.23 43  C 1 
ATOM 4295 C CA    . ARG C 3 43  ? -40.025 17.715  40.169  1.00 46.30 43  C 1 
ATOM 4296 C C     . ARG C 3 43  ? -41.336 17.273  40.802  1.00 46.80 43  C 1 
ATOM 4297 O O     . ARG C 3 43  ? -41.633 16.087  40.844  1.00 45.01 43  C 1 
ATOM 4298 C CB    . ARG C 3 43  ? -39.831 17.216  38.727  1.00 41.87 43  C 1 
ATOM 4299 C CG    . ARG C 3 43  ? -40.490 18.144  37.700  1.00 38.11 43  C 1 
ATOM 4300 C CD    . ARG C 3 43  ? -40.219 17.662  36.266  1.00 38.87 43  C 1 
ATOM 4301 N NE    . ARG C 3 43  ? -40.597 18.662  35.261  1.00 36.35 43  C 1 
ATOM 4302 C CZ    . ARG C 3 43  ? -40.564 18.505  33.947  1.00 32.58 43  C 1 
ATOM 4303 N NH1   . ARG C 3 43  ? -40.215 17.375  33.403  1.00 31.12 43  C 1 
ATOM 4304 N NH2   . ARG C 3 43  ? -40.872 19.486  33.171  1.00 31.60 43  C 1 
ATOM 4305 N N     . ARG C 3 44  ? -42.069 18.231  41.401  1.00 40.55 44  C 1 
ATOM 4306 C CA    . ARG C 3 44  ? -43.301 17.971  42.143  1.00 44.14 44  C 1 
ATOM 4307 C C     . ARG C 3 44  ? -44.259 17.195  41.233  1.00 43.20 44  C 1 
ATOM 4308 O O     . ARG C 3 44  ? -44.485 17.597  40.096  1.00 41.75 44  C 1 
ATOM 4309 C CB    . ARG C 3 44  ? -43.961 19.280  42.617  1.00 40.76 44  C 1 
ATOM 4310 C CG    . ARG C 3 44  ? -43.275 19.891  43.856  1.00 37.89 44  C 1 
ATOM 4311 C CD    . ARG C 3 44  ? -44.017 21.156  44.297  1.00 39.50 44  C 1 
ATOM 4312 N NE    . ARG C 3 44  ? -43.474 21.708  45.554  1.00 36.48 44  C 1 
ATOM 4313 C CZ    . ARG C 3 44  ? -43.867 22.817  46.170  1.00 32.59 44  C 1 
ATOM 4314 N NH1   . ARG C 3 44  ? -44.806 23.573  45.670  1.00 30.76 44  C 1 
ATOM 4315 N NH2   . ARG C 3 44  ? -43.324 23.176  47.283  1.00 30.61 44  C 1 
ATOM 4316 N N     . LYS C 3 45  ? -44.812 16.095  41.761  1.00 41.56 45  C 1 
ATOM 4317 C CA    . LYS C 3 45  ? -45.973 15.414  41.192  1.00 42.58 45  C 1 
ATOM 4318 C C     . LYS C 3 45  ? -47.138 16.410  41.240  1.00 41.36 45  C 1 
ATOM 4319 O O     . LYS C 3 45  ? -47.796 16.523  42.278  1.00 39.04 45  C 1 
ATOM 4320 C CB    . LYS C 3 45  ? -46.324 14.151  41.988  1.00 39.21 45  C 1 
ATOM 4321 C CG    . LYS C 3 45  ? -45.372 12.964  41.785  1.00 36.31 45  C 1 
ATOM 4322 C CD    . LYS C 3 45  ? -45.851 11.763  42.623  1.00 37.77 45  C 1 
ATOM 4323 C CE    . LYS C 3 45  ? -44.997 10.520  42.368  1.00 33.67 45  C 1 
ATOM 4324 N NZ    . LYS C 3 45  ? -45.458 9.365   43.158  1.00 30.97 45  C 1 
ATOM 4325 N N     . PHE C 3 46  ? -47.355 17.175  40.173  1.00 49.08 46  C 1 
ATOM 4326 C CA    . PHE C 3 46  ? -48.588 17.939  40.044  1.00 47.31 46  C 1 
ATOM 4327 C C     . PHE C 3 46  ? -49.732 16.939  39.896  1.00 45.16 46  C 1 
ATOM 4328 O O     . PHE C 3 46  ? -49.747 16.133  38.965  1.00 42.85 46  C 1 
ATOM 4329 C CB    . PHE C 3 46  ? -48.500 18.947  38.901  1.00 42.21 46  C 1 
ATOM 4330 C CG    . PHE C 3 46  ? -48.019 20.301  39.358  1.00 40.16 46  C 1 
ATOM 4331 C CD1   . PHE C 3 46  ? -48.944 21.251  39.831  1.00 40.95 46  C 1 
ATOM 4332 C CD2   . PHE C 3 46  ? -46.651 20.618  39.352  1.00 39.28 46  C 1 
ATOM 4333 C CE1   . PHE C 3 46  ? -48.505 22.516  40.281  1.00 34.69 46  C 1 
ATOM 4334 C CE2   . PHE C 3 46  ? -46.212 21.882  39.805  1.00 34.06 46  C 1 
ATOM 4335 C CZ    . PHE C 3 46  ? -47.140 22.837  40.261  1.00 34.26 46  C 1 
ATOM 4336 N N     . SER C 3 47  ? -50.648 16.958  40.871  1.00 45.27 47  C 1 
ATOM 4337 C CA    . SER C 3 47  ? -51.743 16.013  41.061  1.00 47.17 47  C 1 
ATOM 4338 C C     . SER C 3 47  ? -53.001 16.360  40.264  1.00 46.12 47  C 1 
ATOM 4339 O O     . SER C 3 47  ? -54.088 16.009  40.722  1.00 42.68 47  C 1 
ATOM 4340 C CB    . SER C 3 47  ? -52.072 15.966  42.549  1.00 42.77 47  C 1 
ATOM 4341 O OG    . SER C 3 47  ? -52.474 17.256  42.998  1.00 40.90 47  C 1 
ATOM 4342 N N     . ASN C 3 48  ? -52.903 17.106  39.173  1.00 44.42 48  C 1 
ATOM 4343 C CA    . ASN C 3 48  ? -54.077 17.734  38.551  1.00 46.67 48  C 1 
ATOM 4344 C C     . ASN C 3 48  ? -55.152 16.690  38.230  1.00 45.43 48  C 1 
ATOM 4345 O O     . ASN C 3 48  ? -54.875 15.704  37.533  1.00 41.68 48  C 1 
ATOM 4346 C CB    . ASN C 3 48  ? -53.669 18.584  37.338  1.00 43.04 48  C 1 
ATOM 4347 C CG    . ASN C 3 48  ? -53.777 20.078  37.602  1.00 38.46 48  C 1 
ATOM 4348 O OD1   . ASN C 3 48  ? -53.940 20.537  38.712  1.00 37.58 48  C 1 
ATOM 4349 N ND2   . ASN C 3 48  ? -53.666 20.886  36.567  1.00 38.92 48  C 1 
ATOM 4350 N N     . GLY C 3 49  ? -56.353 16.913  38.780  1.00 45.26 49  C 1 
ATOM 4351 C CA    . GLY C 3 49  ? -57.359 15.883  38.965  1.00 45.18 49  C 1 
ATOM 4352 C C     . GLY C 3 49  ? -58.638 16.009  38.136  1.00 44.31 49  C 1 
ATOM 4353 O O     . GLY C 3 49  ? -59.557 15.236  38.397  1.00 41.59 49  C 1 
ATOM 4354 N N     . SER C 3 50  ? -58.758 16.961  37.224  1.00 44.35 50  C 1 
ATOM 4355 C CA    . SER C 3 50  ? -59.997 17.198  36.471  1.00 46.36 50  C 1 
ATOM 4356 C C     . SER C 3 50  ? -60.231 16.149  35.378  1.00 46.28 50  C 1 
ATOM 4357 O O     . SER C 3 50  ? -59.283 15.497  34.962  1.00 42.44 50  C 1 
ATOM 4358 C CB    . SER C 3 50  ? -59.918 18.581  35.826  1.00 40.71 50  C 1 
ATOM 4359 O OG    . SER C 3 50  ? -58.827 18.675  34.933  1.00 37.76 50  C 1 
ATOM 4360 N N     . ASP C 3 51  ? -61.379 15.976  34.779  1.00 50.14 51  C 1 
ATOM 4361 C CA    . ASP C 3 51  ? -62.761 15.842  35.234  1.00 52.01 51  C 1 
ATOM 4362 C C     . ASP C 3 51  ? -63.492 14.904  34.231  1.00 52.39 51  C 1 
ATOM 4363 O O     . ASP C 3 51  ? -63.175 13.696  34.283  1.00 50.96 51  C 1 
ATOM 4364 C CB    . ASP C 3 51  ? -63.403 17.230  35.506  1.00 46.20 51  C 1 
ATOM 4365 C CG    . ASP C 3 51  ? -64.596 17.222  36.484  1.00 42.18 51  C 1 
ATOM 4366 O OD1   . ASP C 3 51  ? -64.687 16.285  37.302  1.00 43.38 51  C 1 
ATOM 4367 O OD2   . ASP C 3 51  ? -65.359 18.215  36.442  1.00 44.53 51  C 1 
ATOM 4368 N N     . PRO C 3 52  ? -64.396 15.296  33.303  1.00 38.85 52  C 1 
ATOM 4369 C CA    . PRO C 3 52  ? -65.705 14.628  33.334  1.00 42.46 52  C 1 
ATOM 4370 C C     . PRO C 3 52  ? -66.132 13.706  32.156  1.00 43.10 52  C 1 
ATOM 4371 O O     . PRO C 3 52  ? -66.704 12.656  32.402  1.00 41.07 52  C 1 
ATOM 4372 C CB    . PRO C 3 52  ? -66.670 15.813  33.453  1.00 37.56 52  C 1 
ATOM 4373 C CG    . PRO C 3 52  ? -66.020 16.946  32.672  1.00 37.82 52  C 1 
ATOM 4374 C CD    . PRO C 3 52  ? -64.557 16.511  32.536  1.00 42.55 52  C 1 
ATOM 4375 N N     . GLU C 3 53  ? -66.015 14.174  30.938  1.00 45.46 53  C 1 
ATOM 4376 C CA    . GLU C 3 53  ? -66.964 13.826  29.847  1.00 47.21 53  C 1 
ATOM 4377 C C     . GLU C 3 53  ? -66.629 12.554  29.034  1.00 44.80 53  C 1 
ATOM 4378 O O     . GLU C 3 53  ? -65.525 12.049  29.114  1.00 43.19 53  C 1 
ATOM 4379 C CB    . GLU C 3 53  ? -67.070 15.039  28.888  1.00 43.84 53  C 1 
ATOM 4380 C CG    . GLU C 3 53  ? -67.829 16.237  29.467  1.00 42.88 53  C 1 
ATOM 4381 C CD    . GLU C 3 53  ? -68.013 17.394  28.474  1.00 43.56 53  C 1 
ATOM 4382 O OE1   . GLU C 3 53  ? -68.817 18.294  28.811  1.00 42.61 53  C 1 
ATOM 4383 O OE2   . GLU C 3 53  ? -67.343 17.389  27.402  1.00 40.60 53  C 1 
ATOM 4384 N N     . ASN C 3 54  ? -67.486 12.026  28.145  1.00 48.60 54  C 1 
ATOM 4385 C CA    . ASN C 3 54  ? -68.878 11.531  28.189  1.00 52.93 54  C 1 
ATOM 4386 C C     . ASN C 3 54  ? -69.086 10.412  27.148  1.00 53.44 54  C 1 
ATOM 4387 O O     . ASN C 3 54  ? -69.549 9.328   27.492  1.00 50.48 54  C 1 
ATOM 4388 C CB    . ASN C 3 54  ? -69.880 12.685  27.918  1.00 47.19 54  C 1 
ATOM 4389 C CG    . ASN C 3 54  ? -71.354 12.299  28.064  1.00 41.07 54  C 1 
ATOM 4390 O OD1   . ASN C 3 54  ? -71.741 11.283  28.624  1.00 41.01 54  C 1 
ATOM 4391 N ND2   . ASN C 3 54  ? -72.260 13.130  27.593  1.00 42.81 54  C 1 
ATOM 4392 N N     . GLU C 3 55  ? -68.828 10.647  25.893  1.00 43.12 55  C 1 
ATOM 4393 C CA    . GLU C 3 55  ? -69.696 10.241  24.781  1.00 46.65 55  C 1 
ATOM 4394 C C     . GLU C 3 55  ? -69.540 8.828   24.167  1.00 46.76 55  C 1 
ATOM 4395 O O     . GLU C 3 55  ? -68.893 7.929   24.691  1.00 46.23 55  C 1 
ATOM 4396 C CB    . GLU C 3 55  ? -69.698 11.357  23.706  1.00 43.75 55  C 1 
ATOM 4397 C CG    . GLU C 3 55  ? -71.096 11.924  23.439  1.00 40.69 55  C 1 
ATOM 4398 C CD    . GLU C 3 55  ? -71.177 12.870  22.238  1.00 41.82 55  C 1 
ATOM 4399 O OE1   . GLU C 3 55  ? -72.286 13.449  22.055  1.00 40.61 55  C 1 
ATOM 4400 O OE2   . GLU C 3 55  ? -70.179 12.989  21.479  1.00 40.32 55  C 1 
ATOM 4401 N N     . GLU C 3 56  ? -70.225 8.650   23.064  1.00 52.51 56  C 1 
ATOM 4402 C CA    . GLU C 3 56  ? -71.114 7.585   22.575  1.00 53.55 56  C 1 
ATOM 4403 C C     . GLU C 3 56  ? -70.505 6.279   21.973  1.00 51.78 56  C 1 
ATOM 4404 O O     . GLU C 3 56  ? -69.324 6.178   21.673  1.00 50.68 56  C 1 
ATOM 4405 C CB    . GLU C 3 56  ? -72.090 8.244   21.567  1.00 49.92 56  C 1 
ATOM 4406 C CG    . GLU C 3 56  ? -73.557 8.309   22.024  1.00 46.55 56  C 1 
ATOM 4407 C CD    . GLU C 3 56  ? -74.571 8.465   20.858  1.00 45.92 56  C 1 
ATOM 4408 O OE1   . GLU C 3 56  ? -75.788 8.349   21.130  1.00 43.47 56  C 1 
ATOM 4409 O OE2   . GLU C 3 56  ? -74.135 8.609   19.685  1.00 41.89 56  C 1 
ATOM 4410 N N     . PRO C 3 57  ? -71.371 5.265   21.719  1.00 46.53 57  C 1 
ATOM 4411 C CA    . PRO C 3 57  ? -71.000 3.840   21.662  1.00 49.28 57  C 1 
ATOM 4412 C C     . PRO C 3 57  ? -70.859 3.181   20.269  1.00 49.00 57  C 1 
ATOM 4413 O O     . PRO C 3 57  ? -70.788 1.948   20.218  1.00 47.46 57  C 1 
ATOM 4414 C CB    . PRO C 3 57  ? -72.167 3.182   22.424  1.00 44.95 57  C 1 
ATOM 4415 C CG    . PRO C 3 57  ? -73.377 3.977   21.956  1.00 44.38 57  C 1 
ATOM 4416 C CD    . PRO C 3 57  ? -72.786 5.397   21.847  1.00 49.81 57  C 1 
ATOM 4417 N N     . ARG C 3 58  ? -70.989 3.868   19.145  1.00 48.09 58  C 1 
ATOM 4418 C CA    . ARG C 3 58  ? -71.626 3.363   17.910  1.00 51.45 58  C 1 
ATOM 4419 C C     . ARG C 3 58  ? -71.079 2.039   17.336  1.00 50.46 58  C 1 
ATOM 4420 O O     . ARG C 3 58  ? -69.899 1.740   17.344  1.00 47.02 58  C 1 
ATOM 4421 C CB    . ARG C 3 58  ? -71.710 4.442   16.824  1.00 46.48 58  C 1 
ATOM 4422 C CG    . ARG C 3 58  ? -72.808 5.454   17.148  1.00 42.56 58  C 1 
ATOM 4423 C CD    . ARG C 3 58  ? -73.062 6.376   15.963  1.00 43.62 58  C 1 
ATOM 4424 N NE    . ARG C 3 58  ? -74.100 7.368   16.305  1.00 41.31 58  C 1 
ATOM 4425 C CZ    . ARG C 3 58  ? -74.669 8.241   15.501  1.00 37.61 58  C 1 
ATOM 4426 N NH1   . ARG C 3 58  ? -74.386 8.285   14.216  1.00 36.78 58  C 1 
ATOM 4427 N NH2   . ARG C 3 58  ? -75.526 9.072   15.974  1.00 37.05 58  C 1 
ATOM 4428 N N     . SER C 3 59  ? -72.036 1.277   16.757  1.00 53.45 59  C 1 
ATOM 4429 C CA    . SER C 3 59  ? -72.077 -0.195  16.759  1.00 54.05 59  C 1 
ATOM 4430 C C     . SER C 3 59  ? -71.809 -0.959  15.446  1.00 55.01 59  C 1 
ATOM 4431 O O     . SER C 3 59  ? -71.852 -2.187  15.483  1.00 51.98 59  C 1 
ATOM 4432 C CB    . SER C 3 59  ? -73.495 -0.569  17.205  1.00 47.63 59  C 1 
ATOM 4433 O OG    . SER C 3 59  ? -74.478 -0.086  16.291  1.00 42.05 59  C 1 
ATOM 4434 N N     . SER C 3 60  ? -71.733 -0.343  14.302  1.00 58.41 60  C 1 
ATOM 4435 C CA    . SER C 3 60  ? -72.392 -0.846  13.081  1.00 59.26 60  C 1 
ATOM 4436 C C     . SER C 3 60  ? -71.881 -2.169  12.476  1.00 60.88 60  C 1 
ATOM 4437 O O     . SER C 3 60  ? -70.744 -2.597  12.667  1.00 57.75 60  C 1 
ATOM 4438 C CB    . SER C 3 60  ? -72.499 0.256   12.032  1.00 52.75 60  C 1 
ATOM 4439 O OG    . SER C 3 60  ? -71.231 0.611   11.535  1.00 48.12 60  C 1 
ATOM 4440 N N     . LYS C 3 61  ? -72.798 -2.821  11.703  1.00 46.41 61  C 1 
ATOM 4441 C CA    . LYS C 3 61  ? -72.973 -4.286  11.542  1.00 49.98 61  C 1 
ATOM 4442 C C     . LYS C 3 61  ? -72.278 -5.023  10.371  1.00 50.10 61  C 1 
ATOM 4443 O O     . LYS C 3 61  ? -72.259 -6.260  10.414  1.00 48.81 61  C 1 
ATOM 4444 C CB    . LYS C 3 61  ? -74.480 -4.527  11.308  1.00 45.59 61  C 1 
ATOM 4445 C CG    . LYS C 3 61  ? -75.418 -4.289  12.505  1.00 42.82 61  C 1 
ATOM 4446 C CD    . LYS C 3 61  ? -76.872 -4.529  12.063  1.00 43.24 61  C 1 
ATOM 4447 C CE    . LYS C 3 61  ? -77.821 -4.426  13.255  1.00 39.16 61  C 1 
ATOM 4448 N NZ    . LYS C 3 61  ? -79.244 -4.568  12.852  1.00 35.62 61  C 1 
ATOM 4449 N N     . MET C 3 62  ? -71.934 -4.409  9.283   1.00 59.23 62  C 1 
ATOM 4450 C CA    . MET C 3 62  ? -72.210 -4.882  7.898   1.00 59.57 62  C 1 
ATOM 4451 C C     . MET C 3 62  ? -71.494 -6.198  7.409   1.00 60.47 62  C 1 
ATOM 4452 O O     . MET C 3 62  ? -70.634 -6.721  8.106   1.00 55.73 62  C 1 
ATOM 4453 C CB    . MET C 3 62  ? -72.022 -3.701  6.940   1.00 54.10 62  C 1 
ATOM 4454 C CG    . MET C 3 62  ? -73.313 -2.831  6.807   1.00 50.13 62  C 1 
ATOM 4455 S SD    . MET C 3 62  ? -74.530 -3.522  5.642   1.00 47.68 62  C 1 
ATOM 4456 C CE    . MET C 3 62  ? -75.818 -2.257  5.746   1.00 43.57 62  C 1 
ATOM 4457 N N     . PRO C 3 63  ? -71.923 -6.770  6.250   1.00 49.69 63  C 1 
ATOM 4458 C CA    . PRO C 3 63  ? -72.321 -8.184  6.120   1.00 51.30 63  C 1 
ATOM 4459 C C     . PRO C 3 63  ? -71.466 -9.086  5.187   1.00 50.29 63  C 1 
ATOM 4460 O O     . PRO C 3 63  ? -70.261 -8.997  5.147   1.00 49.02 63  C 1 
ATOM 4461 C CB    . PRO C 3 63  ? -73.776 -8.030  5.661   1.00 47.11 63  C 1 
ATOM 4462 C CG    . PRO C 3 63  ? -73.656 -6.930  4.599   1.00 45.17 63  C 1 
ATOM 4463 C CD    . PRO C 3 63  ? -72.519 -6.060  5.158   1.00 49.12 63  C 1 
ATOM 4464 N N     . ILE C 3 64  ? -72.038 -9.918  4.349   1.00 52.62 64  C 1 
ATOM 4465 C CA    . ILE C 3 64  ? -72.185 -11.385 4.256   1.00 52.23 64  C 1 
ATOM 4466 C C     . ILE C 3 64  ? -71.263 -12.133 3.246   1.00 50.65 64  C 1 
ATOM 4467 O O     . ILE C 3 64  ? -70.731 -13.190 3.565   1.00 48.06 64  C 1 
ATOM 4468 C CB    . ILE C 3 64  ? -73.666 -11.694 3.863   1.00 48.41 64  C 1 
ATOM 4469 C CG1   . ILE C 3 64  ? -74.700 -11.144 4.882   1.00 45.44 64  C 1 
ATOM 4470 C CG2   . ILE C 3 64  ? -73.921 -13.218 3.700   1.00 46.32 64  C 1 
ATOM 4471 C CD1   . ILE C 3 64  ? -76.157 -11.173 4.374   1.00 44.63 64  C 1 
ATOM 4472 N N     . ARG C 3 65  ? -71.288 -11.722 1.991   1.00 48.71 65  C 1 
ATOM 4473 C CA    . ARG C 3 65  ? -71.259 -12.601 0.782   1.00 51.03 65  C 1 
ATOM 4474 C C     . ARG C 3 65  ? -69.845 -13.041 0.298   1.00 49.71 65  C 1 
ATOM 4475 O O     . ARG C 3 65  ? -68.875 -12.444 0.730   1.00 46.55 65  C 1 
ATOM 4476 C CB    . ARG C 3 65  ? -71.971 -11.818 -0.337  1.00 46.53 65  C 1 
ATOM 4477 C CG    . ARG C 3 65  ? -73.496 -11.876 -0.283  1.00 44.60 65  C 1 
ATOM 4478 C CD    . ARG C 3 65  ? -74.082 -11.161 -1.517  1.00 45.76 65  C 1 
ATOM 4479 N NE    . ARG C 3 65  ? -75.548 -11.223 -1.547  1.00 41.74 65  C 1 
ATOM 4480 C CZ    . ARG C 3 65  ? -76.337 -10.716 -2.484  1.00 38.15 65  C 1 
ATOM 4481 N NH1   . ARG C 3 65  ? -75.820 -10.074 -3.520  1.00 36.71 65  C 1 
ATOM 4482 N NH2   . ARG C 3 65  ? -77.619 -10.841 -2.405  1.00 35.93 65  C 1 
ATOM 4483 N N     . ASN C 3 66  ? -69.612 -13.987 -0.665  1.00 52.86 66  C 1 
ATOM 4484 C CA    . ASN C 3 66  ? -70.398 -15.050 -1.335  1.00 54.01 66  C 1 
ATOM 4485 C C     . ASN C 3 66  ? -69.494 -16.164 -1.981  1.00 51.48 66  C 1 
ATOM 4486 O O     . ASN C 3 66  ? -69.077 -17.091 -1.329  1.00 47.80 66  C 1 
ATOM 4487 C CB    . ASN C 3 66  ? -71.330 -14.444 -2.410  1.00 50.04 66  C 1 
ATOM 4488 C CG    . ASN C 3 66  ? -72.767 -14.936 -2.347  1.00 45.04 66  C 1 
ATOM 4489 O OD1   . ASN C 3 66  ? -73.191 -15.677 -1.481  1.00 43.35 66  C 1 
ATOM 4490 N ND2   . ASN C 3 66  ? -73.596 -14.477 -3.265  1.00 44.06 66  C 1 
ATOM 4491 N N     . LEU C 3 67  ? -69.279 -16.124 -3.280  1.00 59.80 67  C 1 
ATOM 4492 C CA    . LEU C 3 67  ? -69.075 -17.181 -4.305  1.00 56.75 67  C 1 
ATOM 4493 C C     . LEU C 3 67  ? -67.626 -17.710 -4.473  1.00 56.24 67  C 1 
ATOM 4494 O O     . LEU C 3 67  ? -66.720 -17.118 -3.922  1.00 50.87 67  C 1 
ATOM 4495 C CB    . LEU C 3 67  ? -69.554 -16.547 -5.634  1.00 50.23 67  C 1 
ATOM 4496 C CG    . LEU C 3 67  ? -71.041 -16.228 -5.747  1.00 46.55 67  C 1 
ATOM 4497 C CD1   . LEU C 3 67  ? -71.275 -15.238 -6.899  1.00 45.79 67  C 1 
ATOM 4498 C CD2   . LEU C 3 67  ? -71.862 -17.480 -6.010  1.00 47.10 67  C 1 
ATOM 4499 N N     . ASN C 3 68  ? -67.293 -18.724 -5.311  1.00 53.42 68  C 1 
ATOM 4500 C CA    . ASN C 3 68  ? -67.929 -19.994 -5.758  1.00 55.49 68  C 1 
ATOM 4501 C C     . ASN C 3 68  ? -66.898 -21.046 -6.287  1.00 53.50 68  C 1 
ATOM 4502 O O     . ASN C 3 68  ? -66.752 -22.117 -5.733  1.00 48.94 68  C 1 
ATOM 4503 C CB    . ASN C 3 68  ? -68.965 -19.742 -6.875  1.00 51.49 68  C 1 
ATOM 4504 C CG    . ASN C 3 68  ? -70.267 -20.505 -6.690  1.00 46.60 68  C 1 
ATOM 4505 O OD1   . ASN C 3 68  ? -70.508 -21.190 -5.724  1.00 44.22 68  C 1 
ATOM 4506 N ND2   . ASN C 3 68  ? -71.182 -20.358 -7.635  1.00 45.28 68  C 1 
ATOM 4507 N N     . THR C 3 69  ? -66.297 -20.823 -7.443  1.00 47.20 69  C 1 
ATOM 4508 C CA    . THR C 3 69  ? -65.800 -21.824 -8.432  1.00 48.63 69  C 1 
ATOM 4509 C C     . THR C 3 69  ? -64.276 -22.106 -8.331  1.00 47.90 69  C 1 
ATOM 4510 O O     . THR C 3 69  ? -63.616 -21.467 -7.533  1.00 43.38 69  C 1 
ATOM 4511 C CB    . THR C 3 69  ? -66.168 -21.312 -9.833  1.00 43.52 69  C 1 
ATOM 4512 O OG1   . THR C 3 69  ? -65.586 -20.035 -10.058 1.00 41.55 69  C 1 
ATOM 4513 C CG2   . THR C 3 69  ? -67.673 -21.173 -10.036 1.00 42.65 69  C 1 
ATOM 4514 N N     . SER C 3 70  ? -63.590 -22.987 -9.070  1.00 53.06 70  C 1 
ATOM 4515 C CA    . SER C 3 70  ? -63.902 -24.068 -10.026 1.00 54.71 70  C 1 
ATOM 4516 C C     . SER C 3 70  ? -62.751 -25.124 -10.023 1.00 54.66 70  C 1 
ATOM 4517 O O     . SER C 3 70  ? -61.781 -24.949 -9.302  1.00 49.83 70  C 1 
ATOM 4518 C CB    . SER C 3 70  ? -64.091 -23.481 -11.432 1.00 48.56 70  C 1 
ATOM 4519 O OG    . SER C 3 70  ? -62.865 -23.091 -12.022 1.00 41.94 70  C 1 
ATOM 4520 N N     . PRO C 3 71  ? -62.851 -26.235 -10.797 1.00 49.35 71  C 1 
ATOM 4521 C CA    . PRO C 3 71  ? -62.490 -27.558 -10.240 1.00 49.98 71  C 1 
ATOM 4522 C C     . PRO C 3 71  ? -61.262 -28.314 -10.794 1.00 51.11 71  C 1 
ATOM 4523 O O     . PRO C 3 71  ? -60.811 -29.255 -10.154 1.00 48.15 71  C 1 
ATOM 4524 C CB    . PRO C 3 71  ? -63.741 -28.364 -10.556 1.00 44.39 71  C 1 
ATOM 4525 C CG    . PRO C 3 71  ? -64.149 -27.854 -11.932 1.00 44.77 71  C 1 
ATOM 4526 C CD    . PRO C 3 71  ? -63.760 -26.383 -11.870 1.00 48.52 71  C 1 
ATOM 4527 N N     . ARG C 3 72  ? -60.854 -28.065 -12.020 1.00 51.55 72  C 1 
ATOM 4528 C CA    . ARG C 3 72  ? -60.081 -29.047 -12.822 1.00 54.18 72  C 1 
ATOM 4529 C C     . ARG C 3 72  ? -58.584 -29.157 -12.432 1.00 54.66 72  C 1 
ATOM 4530 O O     . ARG C 3 72  ? -58.010 -28.169 -11.997 1.00 49.81 72  C 1 
ATOM 4531 C CB    . ARG C 3 72  ? -60.211 -28.688 -14.317 1.00 47.96 72  C 1 
ATOM 4532 C CG    . ARG C 3 72  ? -61.520 -29.174 -14.941 1.00 43.43 72  C 1 
ATOM 4533 C CD    . ARG C 3 72  ? -61.549 -28.790 -16.434 1.00 41.99 72  C 1 
ATOM 4534 N NE    . ARG C 3 72  ? -62.658 -29.444 -17.148 1.00 37.59 72  C 1 
ATOM 4535 C CZ    . ARG C 3 72  ? -62.993 -29.255 -18.432 1.00 36.00 72  C 1 
ATOM 4536 N NH1   . ARG C 3 72  ? -62.346 -28.404 -19.184 1.00 34.25 72  C 1 
ATOM 4537 N NH2   . ARG C 3 72  ? -63.974 -29.916 -18.965 1.00 35.52 72  C 1 
ATOM 4538 N N     . GLY C 3 73  ? -57.863 -30.273 -12.652 1.00 48.93 73  C 1 
ATOM 4539 C CA    . GLY C 3 73  ? -58.246 -31.493 -13.381 1.00 49.87 73  C 1 
ATOM 4540 C C     . GLY C 3 73  ? -57.120 -32.520 -13.621 1.00 49.21 73  C 1 
ATOM 4541 O O     . GLY C 3 73  ? -56.872 -33.386 -12.783 1.00 46.60 73  C 1 
ATOM 4542 N N     . ARG C 3 74  ? -56.531 -32.494 -14.797 1.00 45.98 74  C 1 
ATOM 4543 C CA    . ARG C 3 74  ? -55.705 -33.585 -15.371 1.00 48.50 74  C 1 
ATOM 4544 C C     . ARG C 3 74  ? -54.270 -33.623 -14.793 1.00 48.93 74  C 1 
ATOM 4545 O O     . ARG C 3 74  ? -53.812 -32.616 -14.288 1.00 45.05 74  C 1 
ATOM 4546 C CB    . ARG C 3 74  ? -55.659 -33.397 -16.900 1.00 43.92 74  C 1 
ATOM 4547 C CG    . ARG C 3 74  ? -56.982 -33.708 -17.617 1.00 39.61 74  C 1 
ATOM 4548 C CD    . ARG C 3 74  ? -56.824 -33.454 -19.121 1.00 38.41 74  C 1 
ATOM 4549 N NE    . ARG C 3 74  ? -58.012 -33.871 -19.896 1.00 33.67 74  C 1 
ATOM 4550 C CZ    . ARG C 3 74  ? -58.165 -33.779 -21.214 1.00 32.42 74  C 1 
ATOM 4551 N NH1   . ARG C 3 74  ? -57.252 -33.237 -21.970 1.00 31.28 74  C 1 
ATOM 4552 N NH2   . ARG C 3 74  ? -59.239 -34.223 -21.790 1.00 31.46 74  C 1 
ATOM 4553 N N     . GLY C 3 75  ? -53.455 -34.653 -14.897 1.00 45.52 75  C 1 
ATOM 4554 C CA    . GLY C 3 75  ? -53.578 -35.912 -15.623 1.00 46.87 75  C 1 
ATOM 4555 C C     . GLY C 3 75  ? -52.285 -36.743 -15.607 1.00 46.22 75  C 1 
ATOM 4556 O O     . GLY C 3 75  ? -51.591 -36.822 -14.602 1.00 43.76 75  C 1 
ATOM 4557 N N     . ARG C 3 76  ? -52.027 -37.396 -16.727 1.00 42.55 76  C 1 
ATOM 4558 C CA    . ARG C 3 76  ? -51.091 -38.521 -16.892 1.00 44.81 76  C 1 
ATOM 4559 C C     . ARG C 3 76  ? -49.607 -38.126 -16.975 1.00 44.43 76  C 1 
ATOM 4560 O O     . ARG C 3 76  ? -49.289 -37.065 -17.469 1.00 40.62 76  C 1 
ATOM 4561 C CB    . ARG C 3 76  ? -51.443 -39.223 -18.209 1.00 40.67 76  C 1 
ATOM 4562 C CG    . ARG C 3 76  ? -52.835 -39.879 -18.270 1.00 36.79 76  C 1 
ATOM 4563 C CD    . ARG C 3 76  ? -53.092 -40.367 -19.697 1.00 35.18 76  C 1 
ATOM 4564 N NE    . ARG C 3 76  ? -54.317 -41.183 -19.799 1.00 30.91 76  C 1 
ATOM 4565 C CZ    . ARG C 3 76  ? -54.804 -41.747 -20.901 1.00 29.91 76  C 1 
ATOM 4566 N NH1   . ARG C 3 76  ? -54.235 -41.562 -22.061 1.00 29.40 76  C 1 
ATOM 4567 N NH2   . ARG C 3 76  ? -55.863 -42.491 -20.846 1.00 29.84 76  C 1 
ATOM 4568 N N     . GLY C 3 77  ? -48.748 -39.101 -16.733 1.00 42.00 77  C 1 
ATOM 4569 C CA    . GLY C 3 77  ? -47.368 -39.079 -17.214 1.00 43.09 77  C 1 
ATOM 4570 C C     . GLY C 3 77  ? -46.630 -40.404 -16.982 1.00 42.54 77  C 1 
ATOM 4571 O O     . GLY C 3 77  ? -46.529 -40.866 -15.855 1.00 39.96 77  C 1 
ATOM 4572 N N     . ARG C 3 78  ? -46.157 -41.000 -18.064 1.00 39.38 78  C 1 
ATOM 4573 C CA    . ARG C 3 78  ? -45.634 -42.377 -18.108 1.00 41.30 78  C 1 
ATOM 4574 C C     . ARG C 3 78  ? -44.209 -42.504 -17.535 1.00 40.54 78  C 1 
ATOM 4575 O O     . ARG C 3 78  ? -43.395 -41.614 -17.732 1.00 37.21 78  C 1 
ATOM 4576 C CB    . ARG C 3 78  ? -45.611 -42.853 -19.565 1.00 37.74 78  C 1 
ATOM 4577 C CG    . ARG C 3 78  ? -46.978 -43.204 -20.167 1.00 34.11 78  C 1 
ATOM 4578 C CD    . ARG C 3 78  ? -46.789 -43.544 -21.652 1.00 32.36 78  C 1 
ATOM 4579 N NE    . ARG C 3 78  ? -47.983 -44.173 -22.242 1.00 28.74 78  C 1 
ATOM 4580 C CZ    . ARG C 3 78  ? -48.140 -44.503 -23.520 1.00 27.59 78  C 1 
ATOM 4581 N NH1   . ARG C 3 78  ? -47.228 -44.222 -24.416 1.00 27.34 78  C 1 
ATOM 4582 N NH2   . ARG C 3 78  ? -49.221 -45.123 -23.915 1.00 27.41 78  C 1 
ATOM 4583 N N     . GLY C 3 79  ? -43.903 -43.673 -17.010 1.00 40.61 79  C 1 
ATOM 4584 C CA    . GLY C 3 79  ? -42.577 -44.053 -16.533 1.00 41.86 79  C 1 
ATOM 4585 C C     . GLY C 3 79  ? -42.022 -45.336 -17.169 1.00 41.43 79  C 1 
ATOM 4586 O O     . GLY C 3 79  ? -42.345 -46.421 -16.726 1.00 38.74 79  C 1 
ATOM 4587 N N     . ARG C 3 80  ? -41.186 -45.205 -18.191 1.00 36.46 80  C 1 
ATOM 4588 C CA    . ARG C 3 80  ? -40.295 -46.275 -18.673 1.00 38.31 80  C 1 
ATOM 4589 C C     . ARG C 3 80  ? -38.883 -46.045 -18.090 1.00 37.32 80  C 1 
ATOM 4590 O O     . ARG C 3 80  ? -38.566 -44.897 -17.801 1.00 34.53 80  C 1 
ATOM 4591 C CB    . ARG C 3 80  ? -40.238 -46.274 -20.207 1.00 34.92 80  C 1 
ATOM 4592 C CG    . ARG C 3 80  ? -41.430 -46.959 -20.892 1.00 31.50 80  C 1 
ATOM 4593 C CD    . ARG C 3 80  ? -41.189 -47.012 -22.409 1.00 29.85 80  C 1 
ATOM 4594 N NE    . ARG C 3 80  ? -42.224 -47.791 -23.122 1.00 26.73 80  C 1 
ATOM 4595 C CZ    . ARG C 3 80  ? -42.237 -48.081 -24.428 1.00 25.32 80  C 1 
ATOM 4596 N NH1   . ARG C 3 80  ? -41.299 -47.647 -25.225 1.00 24.93 80  C 1 
ATOM 4597 N NH2   . ARG C 3 80  ? -43.193 -48.803 -24.932 1.00 24.80 80  C 1 
ATOM 4598 N N     . GLY C 3 81  ? -37.978 -47.006 -17.938 1.00 38.31 81  C 1 
ATOM 4599 C CA    . GLY C 3 81  ? -38.040 -48.388 -18.413 1.00 39.26 81  C 1 
ATOM 4600 C C     . GLY C 3 81  ? -36.774 -49.221 -18.136 1.00 38.90 81  C 1 
ATOM 4601 O O     . GLY C 3 81  ? -36.605 -49.750 -17.047 1.00 36.40 81  C 1 
ATOM 4602 N N     . ARG C 3 82  ? -35.916 -49.388 -19.141 1.00 38.75 82  C 1 
ATOM 4603 C CA    . ARG C 3 82  ? -34.841 -50.394 -19.209 1.00 41.90 82  C 1 
ATOM 4604 C C     . ARG C 3 82  ? -33.488 -49.839 -18.709 1.00 42.50 82  C 1 
ATOM 4605 O O     . ARG C 3 82  ? -33.387 -48.640 -18.540 1.00 39.27 82  C 1 
ATOM 4606 C CB    . ARG C 3 82  ? -34.737 -50.864 -20.674 1.00 37.87 82  C 1 
ATOM 4607 C CG    . ARG C 3 82  ? -35.914 -51.731 -21.147 1.00 33.56 82  C 1 
ATOM 4608 C CD    . ARG C 3 82  ? -35.692 -52.128 -22.615 1.00 31.40 82  C 1 
ATOM 4609 N NE    . ARG C 3 82  ? -36.669 -53.140 -23.077 1.00 27.87 82  C 1 
ATOM 4610 C CZ    . ARG C 3 82  ? -36.699 -53.710 -24.280 1.00 26.82 82  C 1 
ATOM 4611 N NH1   . ARG C 3 82  ? -35.854 -53.370 -25.213 1.00 25.53 82  C 1 
ATOM 4612 N NH2   . ARG C 3 82  ? -37.568 -54.639 -24.547 1.00 25.76 82  C 1 
ATOM 4613 N N     . GLY C 3 83  ? -32.409 -50.580 -18.521 1.00 41.93 83  C 1 
ATOM 4614 C CA    . GLY C 3 83  ? -32.056 -51.942 -18.923 1.00 44.39 83  C 1 
ATOM 4615 C C     . GLY C 3 83  ? -30.744 -52.422 -18.268 1.00 45.10 83  C 1 
ATOM 4616 O O     . GLY C 3 83  ? -30.446 -52.025 -17.151 1.00 43.15 83  C 1 
ATOM 4617 N N     . ARG C 3 84  ? -30.014 -53.329 -18.927 1.00 40.79 84  C 1 
ATOM 4618 C CA    . ARG C 3 84  ? -29.361 -54.487 -18.268 1.00 44.36 84  C 1 
ATOM 4619 C C     . ARG C 3 84  ? -27.828 -54.505 -18.028 1.00 45.56 84  C 1 
ATOM 4620 O O     . ARG C 3 84  ? -27.479 -54.602 -16.861 1.00 42.10 84  C 1 
ATOM 4621 C CB    . ARG C 3 84  ? -29.811 -55.740 -19.048 1.00 39.63 84  C 1 
ATOM 4622 C CG    . ARG C 3 84  ? -30.057 -56.993 -18.202 1.00 33.55 84  C 1 
ATOM 4623 C CD    . ARG C 3 84  ? -30.241 -58.187 -19.147 1.00 32.42 84  C 1 
ATOM 4624 N NE    . ARG C 3 84  ? -30.751 -59.380 -18.458 1.00 28.49 84  C 1 
ATOM 4625 C CZ    . ARG C 3 84  ? -30.911 -60.587 -18.993 1.00 26.83 84  C 1 
ATOM 4626 N NH1   . ARG C 3 84  ? -30.556 -60.852 -20.223 1.00 24.90 84  C 1 
ATOM 4627 N NH2   . ARG C 3 84  ? -31.435 -61.562 -18.301 1.00 25.48 84  C 1 
ATOM 4628 N N     . PRO C 3 85  ? -26.973 -54.656 -19.040 1.00 43.12 85  C 1 
ATOM 4629 C CA    . PRO C 3 85  ? -26.227 -55.919 -19.083 1.00 45.11 85  C 1 
ATOM 4630 C C     . PRO C 3 85  ? -24.843 -55.942 -18.390 1.00 45.94 85  C 1 
ATOM 4631 O O     . PRO C 3 85  ? -24.190 -54.914 -18.272 1.00 43.60 85  C 1 
ATOM 4632 C CB    . PRO C 3 85  ? -26.121 -56.239 -20.568 1.00 41.61 85  C 1 
ATOM 4633 C CG    . PRO C 3 85  ? -25.983 -54.858 -21.197 1.00 40.18 85  C 1 
ATOM 4634 C CD    . PRO C 3 85  ? -26.863 -53.976 -20.289 1.00 44.20 85  C 1 
ATOM 4635 N N     . PRO C 3 86  ? -24.370 -57.161 -18.004 1.00 40.38 86  C 1 
ATOM 4636 C CA    . PRO C 3 86  ? -23.336 -57.352 -16.979 1.00 42.47 86  C 1 
ATOM 4637 C C     . PRO C 3 86  ? -21.983 -57.934 -17.454 1.00 42.70 86  C 1 
ATOM 4638 O O     . PRO C 3 86  ? -21.353 -58.633 -16.665 1.00 40.79 86  C 1 
ATOM 4639 C CB    . PRO C 3 86  ? -24.030 -58.345 -16.044 1.00 39.30 86  C 1 
ATOM 4640 C CG    . PRO C 3 86  ? -24.687 -59.308 -17.027 1.00 37.59 86  C 1 
ATOM 4641 C CD    . PRO C 3 86  ? -25.116 -58.383 -18.168 1.00 41.03 86  C 1 
ATOM 4642 N N     . THR C 3 87  ? -21.584 -57.829 -18.710 1.00 43.54 87  C 1 
ATOM 4643 C CA    . THR C 3 87  ? -20.779 -58.854 -19.411 1.00 47.62 87  C 1 
ATOM 4644 C C     . THR C 3 87  ? -19.371 -59.162 -18.862 1.00 46.72 87  C 1 
ATOM 4645 O O     . THR C 3 87  ? -18.751 -58.375 -18.179 1.00 43.71 87  C 1 
ATOM 4646 C CB    . THR C 3 87  ? -20.709 -58.609 -20.927 1.00 42.74 87  C 1 
ATOM 4647 O OG1   . THR C 3 87  ? -20.385 -57.259 -21.194 1.00 38.56 87  C 1 
ATOM 4648 C CG2   . THR C 3 87  ? -22.019 -58.917 -21.608 1.00 40.30 87  C 1
[truncated: 137,673 more chars]
