# Supplementary material for: Vernalization regulatory network identifies potential novel functions for genes in the HvVRN2 locus
Source: New Phytol. 2026 Apr 12;250(6):4036–53. doi: 10.1111/nph.71162 (PMC13193379; doi:10.1111/nph.71162)
Supplement: Supplementary file 1 — Dataset S1. Protein models computed by Alphafold. [file NPH-250-4036-s002.xz › Alphafold_models0/Barley/fold_co1_prom1_1_nf_yb2_c3_recortes_summary_confidences_0.json]

{
 "chain_iptm": [
  0.61,
  0.6,
  0.42,
  0.46,
  0.46
 ],
 "chain_pair_iptm": [
  [
   0.23,
   0.83,
   0.24,
   0.68,
   0.68
  ],
  [
   0.83,
   0.72,
   0.76,
   0.4,
   0.4
  ],
  [
   0.24,
   0.76,
   0.19,
   0.34,
   0.34
  ],
  [
   0.68,
   0.4,
   0.34,
   0.23,
   0.41
  ],
  [
   0.68,
   0.4,
   0.34,
   0.41,
   0.22
  ]
 ],
 "chain_pair_pae_min": [
  [
   0.76,
   1.57,
   1.64,
   3.32,
   3.46
  ],
  [
   1.42,
   0.76,
   1.29,
   5.62,
   5.64
  ],
  [
   1.8,
   1.58,
   0.76,
   9.06,
   8.52
  ],
  [
   2.48,
   6.28,
   9.83,
   0.8,
   1.58
  ],
  [
   2.59,
   7.14,
   9.18,
   1.64,
   0.81
  ]
 ],
 "chain_ptm": [
  0.23,
  0.72,
  0.19,
  0.23,
  0.22
 ],
 "fraction_disordered": 0.64,
 "has_clash": 0.0,
 "iptm": 0.51,
 "num_recycles": 10.0,
 "ptm": 0.37,
 "ranking_score": 0.8
}
