# Supplementary material for: Vernalization regulatory network identifies potential novel functions for genes in the HvVRN2 locus
Source: New Phytol. 2026 Apr 12;250(6):4036–53. doi: 10.1111/nph.71162 (PMC13193379; doi:10.1111/nph.71162)
Supplement: Supplementary file 1 — Dataset S1. Protein models computed by Alphafold. [file NPH-250-4036-s002.xz › Alphafold_models0/Barley/fold_co1_prom1_1_nf_yb2_c4_recortes_model_0.cif]

# By using this file you agree to the legally binding terms of use found at alphafoldserver.com/output-terms
data_14bf0d1413a177ca
#
_entry.id 14bf0d1413a177ca
#
loop_
_atom_type.symbol
C 
N 
O 
P 
S 
#
loop_
_audit_author.name
_audit_author.pdbx_ordinal
"Google DeepMind" 1 
"Isomorphic Labs" 2 
#
_audit_conform.dict_location https://raw.githubusercontent.com/ihmwg/ModelCIF/master/dist/mmcif_ma.dic
_audit_conform.dict_name     mmcif_ma.dic
_audit_conform.dict_version  1.4.5
#
loop_
_chem_comp.formula
_chem_comp.formula_weight
_chem_comp.id
_chem_comp.mon_nstd_flag
_chem_comp.name
_chem_comp.pdbx_smiles
_chem_comp.pdbx_synonyms
_chem_comp.type
"C3 H7 N O2"      89.093  ALA y ALANINE                              C[C@H](N)C(O)=O                                             ? "L-PEPTIDE LINKING" 
"C6 H15 N4 O2"    175.209 ARG y ARGININE                             N[C@@H](CCCNC(N)=[NH2+])C(O)=O                              ? "L-PEPTIDE LINKING" 
"C4 H8 N2 O3"     132.118 ASN y ASPARAGINE                           N[C@@H](CC(N)=O)C(O)=O                                      ? "L-PEPTIDE LINKING" 
"C4 H7 N O4"      133.103 ASP y "ASPARTIC ACID"                      N[C@@H](CC(O)=O)C(O)=O                                      ? "L-PEPTIDE LINKING" 
"C3 H7 N O2 S"    121.158 CYS y CYSTEINE                             N[C@@H](CS)C(O)=O                                           ? "L-PEPTIDE LINKING" 
"C10 H14 N5 O6 P" 331.222 DA  y "2'-DEOXYADENOSINE-5'-MONOPHOSPHATE" Nc1ncnc2n(cnc12)[C@H]3C[C@H](O)[C@@H](CO[P](O)(O)=O)O3      ? "DNA LINKING"       
"C9 H14 N3 O7 P"  307.197 DC  y "2'-DEOXYCYTIDINE-5'-MONOPHOSPHATE"  NC1=NC(=O)N(C=C1)[C@H]2C[C@H](O)[C@@H](CO[P](O)(O)=O)O2     ? "DNA LINKING"       
"C10 H14 N5 O7 P" 347.221 DG  y "2'-DEOXYGUANOSINE-5'-MONOPHOSPHATE" NC1=Nc2n(cnc2C(=O)N1)[C@H]3C[C@H](O)[C@@H](CO[P](O)(O)=O)O3 ? "DNA LINKING"       
"C10 H15 N2 O8 P" 322.208 DT  y "THYMIDINE-5'-MONOPHOSPHATE"         CC1=CN([C@H]2C[C@H](O)[C@@H](CO[P](O)(O)=O)O2)C(=O)NC1=O    ? "DNA LINKING"       
"C5 H10 N2 O3"    146.144 GLN y GLUTAMINE                            N[C@@H](CCC(N)=O)C(O)=O                                     ? "L-PEPTIDE LINKING" 
"C5 H9 N O4"      147.129 GLU y "GLUTAMIC ACID"                      N[C@@H](CCC(O)=O)C(O)=O                                     ? "L-PEPTIDE LINKING" 
"C2 H5 N O2"      75.067  GLY y GLYCINE                              NCC(O)=O                                                    ? "PEPTIDE LINKING"   
"C6 H10 N3 O2"    156.162 HIS y HISTIDINE                            N[C@@H](Cc1c[nH]c[nH+]1)C(O)=O                              ? "L-PEPTIDE LINKING" 
"C6 H13 N O2"     131.173 ILE y ISOLEUCINE                           CC[C@H](C)[C@H](N)C(O)=O                                    ? "L-PEPTIDE LINKING" 
"C6 H13 N O2"     131.173 LEU y LEUCINE                              CC(C)C[C@H](N)C(O)=O                                        ? "L-PEPTIDE LINKING" 
"C6 H15 N2 O2"    147.195 LYS y LYSINE                               N[C@@H](CCCC[NH3+])C(O)=O                                   ? "L-PEPTIDE LINKING" 
"C5 H11 N O2 S"   149.211 MET y METHIONINE                           CSCC[C@H](N)C(O)=O                                          ? "L-PEPTIDE LINKING" 
"C9 H11 N O2"     165.189 PHE y PHENYLALANINE                        N[C@@H](Cc1ccccc1)C(O)=O                                    ? "L-PEPTIDE LINKING" 
"C5 H9 N O2"      115.130 PRO y PROLINE                              OC(=O)[C@@H]1CCCN1                                          ? "L-PEPTIDE LINKING" 
"C3 H7 N O3"      105.093 SER y SERINE                               N[C@@H](CO)C(O)=O                                           ? "L-PEPTIDE LINKING" 
"C4 H9 N O3"      119.119 THR y THREONINE                            C[C@@H](O)[C@H](N)C(O)=O                                    ? "L-PEPTIDE LINKING" 
"C11 H12 N2 O2"   204.225 TRP y TRYPTOPHAN                           N[C@@H](Cc1c[nH]c2ccccc12)C(O)=O                            ? "L-PEPTIDE LINKING" 
"C9 H11 N O3"     181.189 TYR y TYROSINE                             N[C@@H](Cc1ccc(O)cc1)C(O)=O                                 ? "L-PEPTIDE LINKING" 
"C5 H11 N O2"     117.146 VAL y VALINE                               CC(C)[C@H](N)C(O)=O                                         ? "L-PEPTIDE LINKING" 
#
_citation.book_publisher          ?
_citation.country                 UK
_citation.id                      primary
_citation.journal_full            Nature
_citation.journal_id_ASTM         NATUAS
_citation.journal_id_CSD          0006
_citation.journal_id_ISSN         0028-0836
_citation.journal_volume          ?
_citation.page_first              ?
_citation.page_last               ?
_citation.pdbx_database_id_DOI    ?
_citation.pdbx_database_id_PubMed ?
_citation.title                   "Accurate structure prediction of biomolecular interactions with AlphaFold 3"
_citation.year                    2024
#
loop_
_citation_author.citation_id
_citation_author.name
_citation_author.ordinal
primary "Google DeepMind" 1 
primary "Isomorphic Labs" 2 
#
loop_
_entity.id
_entity.pdbx_description
_entity.type
1 . polymer 
2 . polymer 
3 . polymer 
4 . polymer 
5 . polymer 
#
loop_
_entity_poly.entity_id
_entity_poly.pdbx_strand_id
_entity_poly.type
1 A polypeptide(L)          
2 B polypeptide(L)          
3 C polypeptide(L)          
4 D polydeoxyribonucleotide 
5 E polydeoxyribonucleotide 
#
loop_
_entity_poly_seq.entity_id
_entity_poly_seq.hetero
_entity_poly_seq.mon_id
_entity_poly_seq.num
1 n MET 1   
1 n PRO 2   
1 n ARG 3   
1 n CYS 4   
1 n ASN 5   
1 n LYS 6   
1 n CYS 7   
1 n LEU 8   
1 n SER 9   
1 n GLU 10  
1 n ASN 11  
1 n ASP 12  
1 n SER 13  
1 n ALA 14  
1 n SER 15  
1 n GLU 16  
1 n ASP 17  
1 n ARG 18  
1 n HIS 19  
1 n TRP 20  
1 n HIS 21  
1 n ARG 22  
1 n THR 23  
1 n ALA 24  
1 n THR 25  
1 n LEU 26  
1 n PHE 27  
1 n MET 28  
1 n ASN 29  
1 n CYS 30  
1 n VAL 31  
1 n SER 32  
1 n ASN 33  
1 n GLY 34  
1 n THR 35  
1 n VAL 36  
1 n TYR 37  
1 n GLU 38  
1 n GLU 39  
1 n ALA 40  
1 n VAL 41  
1 n GLY 42  
1 n ARG 43  
1 n GLU 44  
1 n GLY 45  
1 n CYS 46  
1 n TRP 47  
1 n ALA 48  
1 n ARG 49  
1 n LEU 50  
1 n CYS 51  
1 n ASP 52  
1 n GLY 53  
1 n CYS 54  
1 n CYS 55  
1 n THR 56  
1 n VAL 57  
1 n PRO 58  
1 n SER 59  
1 n VAL 60  
1 n VAL 61  
1 n TYR 62  
1 n CYS 63  
1 n ARG 64  
1 n ALA 65  
1 n ASP 66  
1 n SER 67  
1 n ALA 68  
1 n TYR 69  
1 n LEU 70  
1 n CYS 71  
1 n ALA 72  
1 n SER 73  
1 n CYS 74  
1 n ASP 75  
1 n ALA 76  
1 n GLN 77  
1 n ILE 78  
1 n HIS 79  
1 n ALA 80  
1 n ALA 81  
1 n ASN 82  
1 n ARG 83  
1 n VAL 84  
1 n ALA 85  
1 n SER 86  
1 n ARG 87  
1 n HIS 88  
1 n GLU 89  
1 n ARG 90  
1 n VAL 91  
1 n LEU 92  
1 n LEU 93  
1 n SER 94  
1 n GLU 95  
1 n ALA 96  
1 n TYR 97  
1 n LYS 98  
1 n HIS 99  
1 n ALA 100 
1 n PRO 101 
1 n VAL 102 
1 n MET 103 
1 n LEU 104 
1 n ASP 105 
1 n CYS 106 
1 n HIS 107 
1 n ALA 108 
1 n ASP 109 
1 n ALA 110 
1 n ALA 111 
1 n ALA 112 
1 n LEU 113 
1 n CYS 114 
1 n ALA 115 
1 n ALA 116 
1 n TYR 117 
1 n GLU 118 
1 n ALA 119 
1 n GLN 120 
1 n VAL 121 
1 n HIS 122 
1 n TYR 123 
1 n ALA 124 
1 n ASN 125 
1 n LEU 126 
1 n LEU 127 
1 n THR 128 
1 n VAL 129 
1 n MET 130 
1 n HIS 131 
1 n GLN 132 
1 n ARG 133 
1 n MET 134 
1 n PRO 135 
1 n VAL 136 
1 n VAL 137 
1 n SER 138 
1 n HIS 139 
1 n PRO 140 
1 n ALA 141 
1 n VAL 142 
1 n ALA 143 
1 n ILE 144 
1 n PRO 145 
1 n PRO 146 
1 n VAL 147 
1 n SER 148 
1 n LEU 149 
1 n PHE 150 
1 n ALA 151 
1 n GLU 152 
1 n ALA 153 
1 n GLU 154 
1 n ALA 155 
1 n THR 156 
1 n ALA 157 
1 n PRO 158 
1 n VAL 159 
1 n LEU 160 
1 n GLY 161 
1 n ARG 162 
1 n LYS 163 
1 n GLU 164 
1 n GLU 165 
1 n ASP 166 
1 n THR 167 
1 n SER 168 
1 n TRP 169 
1 n LEU 170 
1 n LEU 171 
1 n LEU 172 
1 n SER 173 
1 n LYS 174 
1 n ASP 175 
1 n SER 176 
1 n ASP 177 
1 n ASN 178 
1 n HIS 179 
1 n ASN 180 
1 n ARG 181 
1 n SER 182 
1 n GLY 183 
1 n ASN 184 
1 n ASN 185 
1 n SER 186 
1 n SER 187 
1 n THR 188 
1 n SER 189 
1 n SER 190 
1 n SER 191 
1 n SER 192 
1 n GLN 193 
1 n TYR 194 
1 n PHE 195 
1 n GLY 196 
1 n GLU 197 
1 n VAL 198 
1 n ASP 199 
1 n GLN 200 
1 n TYR 201 
1 n PHE 202 
1 n ASP 203 
1 n LEU 204 
1 n VAL 205 
1 n GLY 206 
1 n TYR 207 
1 n ASN 208 
1 n SER 209 
1 n TYR 210 
1 n TYR 211 
1 n ASP 212 
1 n SER 213 
1 n HIS 214 
1 n MET 215 
1 n SER 216 
1 n ASN 217 
1 n GLN 218 
1 n GLU 219 
1 n GLN 220 
1 n TYR 221 
1 n VAL 222 
1 n MET 223 
1 n GLN 224 
1 n GLU 225 
1 n GLN 226 
1 n GLN 227 
1 n HIS 228 
1 n LEU 229 
1 n GLN 230 
1 n GLN 231 
1 n MET 232 
1 n GLN 233 
1 n LYS 234 
1 n GLU 235 
1 n TYR 236 
1 n ALA 237 
1 n GLU 238 
1 n GLN 239 
1 n GLN 240 
1 n MET 241 
1 n GLN 242 
1 n LYS 243 
1 n GLU 244 
1 n TYR 245 
1 n VAL 246 
1 n GLU 247 
1 n ASN 248 
1 n GLU 249 
1 n GLY 250 
1 n SER 251 
1 n GLU 252 
1 n CYS 253 
1 n ILE 254 
1 n VAL 255 
1 n PRO 256 
1 n SER 257 
1 n GLN 258 
1 n SER 259 
1 n THR 260 
1 n ILE 261 
1 n VAL 262 
1 n ARG 263 
1 n ARG 264 
1 n PRO 265 
1 n HIS 266 
1 n GLN 267 
1 n SER 268 
1 n GLY 269 
1 n TYR 270 
1 n ALA 271 
1 n PRO 272 
1 n LEU 273 
1 n VAL 274 
1 n GLY 275 
1 n ALA 276 
1 n GLU 277 
1 n GLN 278 
1 n ALA 279 
1 n ALA 280 
1 n SER 281 
1 n ALA 282 
1 n THR 283 
1 n ALA 284 
1 n GLY 285 
1 n ALA 286 
1 n SER 287 
1 n ALA 288 
1 n TYR 289 
1 n THR 290 
1 n ASP 291 
1 n SER 292 
1 n VAL 293 
1 n ASN 294 
1 n ASN 295 
1 n SER 296 
1 n ILE 297 
1 n SER 298 
1 n PHE 299 
1 n SER 300 
1 n MET 301 
1 n GLU 302 
1 n ALA 303 
1 n GLY 304 
1 n ILE 305 
1 n VAL 306 
1 n PRO 307 
1 n ASP 308 
1 n ASN 309 
1 n THR 310 
1 n VAL 311 
1 n GLN 312 
1 n SER 313 
1 n SER 314 
1 n ILE 315 
1 n LEU 316 
1 n ARG 317 
1 n PRO 318 
1 n ALA 319 
1 n GLY 320 
1 n ALA 321 
1 n ILE 322 
1 n GLY 323 
1 n LEU 324 
1 n PHE 325 
1 n SER 326 
1 n SER 327 
1 n PRO 328 
1 n SER 329 
1 n LEU 330 
1 n GLN 331 
1 n THR 332 
1 n PRO 333 
1 n LEU 334 
1 n HIS 335 
1 n PHE 336 
1 n SER 337 
1 n SER 338 
1 n LYS 339 
1 n GLU 340 
1 n ARG 341 
1 n GLU 342 
1 n ALA 343 
1 n ARG 344 
1 n VAL 345 
1 n LEU 346 
1 n ARG 347 
1 n TYR 348 
1 n LYS 349 
1 n GLU 350 
1 n LYS 351 
1 n LYS 352 
1 n LYS 353 
1 n SER 354 
1 n ARG 355 
1 n LYS 356 
1 n PHE 357 
1 n GLU 358 
1 n LYS 359 
1 n THR 360 
1 n THR 361 
1 n ARG 362 
1 n TYR 363 
1 n ALA 364 
1 n THR 365 
1 n ARG 366 
1 n LYS 367 
1 n ALA 368 
1 n TYR 369 
1 n ALA 370 
1 n GLU 371 
1 n ALA 372 
1 n ARG 373 
1 n PRO 374 
1 n ARG 375 
1 n ILE 376 
1 n LYS 377 
1 n GLY 378 
1 n ARG 379 
1 n PHE 380 
1 n ALA 381 
1 n LYS 382 
1 n ARG 383 
1 n SER 384 
1 n ASP 385 
1 n ALA 386 
1 n GLU 387 
1 n MET 388 
1 n GLU 389 
1 n VAL 390 
1 n ASP 391 
1 n GLN 392 
1 n THR 393 
1 n PHE 394 
1 n SER 395 
1 n THR 396 
1 n ALA 397 
1 n ALA 398 
1 n LEU 399 
1 n SER 400 
1 n ASP 401 
1 n SER 402 
1 n SER 403 
1 n TYR 404 
1 n SER 405 
1 n THR 406 
1 n VAL 407 
1 n PRO 408 
1 n TRP 409 
1 n PHE 410 
2 n PHE 1   
2 n SER 2   
2 n SER 3   
2 n PRO 4   
2 n LYS 5   
2 n GLU 6   
2 n GLN 7   
2 n ASP 8   
2 n ARG 9   
2 n PHE 10  
2 n LEU 11  
2 n PRO 12  
2 n ILE 13  
2 n ALA 14  
2 n ASN 15  
2 n VAL 16  
2 n SER 17  
2 n ARG 18  
2 n ILE 19  
2 n MET 20  
2 n LYS 21  
2 n LYS 22  
2 n ALA 23  
2 n LEU 24  
2 n PRO 25  
2 n ALA 26  
2 n ASN 27  
2 n ALA 28  
2 n LYS 29  
2 n ILE 30  
2 n SER 31  
2 n LYS 32  
2 n ASP 33  
2 n ALA 34  
2 n LYS 35  
2 n GLU 36  
2 n THR 37  
2 n VAL 38  
2 n GLN 39  
2 n GLU 40  
2 n CYS 41  
2 n VAL 42  
2 n SER 43  
2 n GLU 44  
2 n PHE 45  
2 n ILE 46  
2 n SER 47  
2 n PHE 48  
2 n ILE 49  
2 n THR 50  
2 n GLY 51  
2 n GLU 52  
2 n ALA 53  
2 n SER 54  
2 n ASP 55  
2 n LYS 56  
2 n CYS 57  
2 n GLN 58  
2 n ARG 59  
2 n GLU 60  
2 n LYS 61  
2 n ARG 62  
2 n LYS 63  
2 n THR 64  
2 n ILE 65  
2 n ASN 66  
2 n GLY 67  
2 n ASP 68  
2 n ASP 69  
2 n LEU 70  
2 n LEU 71  
2 n TRP 72  
2 n ALA 73  
2 n MET 74  
2 n THR 75  
2 n THR 76  
2 n LEU 77  
2 n GLY 78  
2 n PHE 79  
2 n GLU 80  
2 n ASP 81  
2 n TYR 82  
2 n MET 83  
2 n GLU 84  
2 n PRO 85  
2 n LEU 86  
2 n LYS 87  
2 n LEU 88  
2 n TYR 89  
2 n LEU 90  
2 n HIS 91  
2 n LYS 92  
2 n PHE 93  
2 n ARG 94  
2 n GLU 95  
3 n GLN 1   
3 n LEU 2   
3 n GLN 3   
3 n GLN 4   
3 n GLN 5   
3 n GLN 6   
3 n GLN 7   
3 n GLN 8   
3 n GLN 9   
3 n LEU 10  
3 n ARG 11  
3 n GLU 12  
3 n PHE 13  
3 n TRP 14  
3 n ALA 15  
3 n THR 16  
3 n GLN 17  
3 n MET 18  
3 n GLU 19  
3 n GLU 20  
3 n ILE 21  
3 n GLU 22  
3 n GLN 23  
3 n ALA 24  
3 n ALA 25  
3 n ASP 26  
3 n PHE 27  
3 n LYS 28  
3 n ASN 29  
3 n HIS 30  
3 n THR 31  
3 n LEU 32  
3 n PRO 33  
3 n LEU 34  
3 n ALA 35  
3 n ARG 36  
3 n ILE 37  
3 n LYS 38  
3 n LYS 39  
3 n ILE 40  
3 n MET 41  
3 n LYS 42  
3 n ALA 43  
3 n ASP 44  
3 n GLU 45  
3 n ASP 46  
3 n VAL 47  
3 n ARG 48  
3 n MET 49  
3 n ILE 50  
3 n SER 51  
3 n ALA 52  
3 n GLU 53  
3 n ALA 54  
3 n PRO 55  
3 n VAL 56  
3 n VAL 57  
3 n PHE 58  
3 n ALA 59  
3 n LYS 60  
3 n ALA 61  
3 n CYS 62  
3 n GLU 63  
3 n VAL 64  
3 n PHE 65  
3 n ILE 66  
3 n LEU 67  
3 n GLU 68  
3 n LEU 69  
3 n THR 70  
3 n LEU 71  
3 n ARG 72  
3 n SER 73  
3 n TRP 74  
3 n MET 75  
3 n HIS 76  
3 n THR 77  
3 n GLU 78  
3 n GLU 79  
3 n ASN 80  
3 n LYS 81  
3 n ARG 82  
3 n ARG 83  
3 n THR 84  
3 n LEU 85  
3 n GLN 86  
3 n LYS 87  
3 n ASN 88  
3 n ASP 89  
3 n ILE 90  
3 n ALA 91  
3 n ALA 92  
3 n ALA 93  
3 n ILE 94  
3 n THR 95  
3 n ARG 96  
3 n THR 97  
3 n ASP 98  
3 n ILE 99  
3 n TYR 100 
3 n ASP 101 
3 n PHE 102 
3 n LEU 103 
3 n VAL 104 
3 n ASP 105 
3 n ILE 106 
3 n ILE 107 
3 n PRO 108 
3 n ARG 109 
3 n ASP 110 
3 n ASP 111 
3 n MET 112 
3 n LYS 113 
3 n GLU 114 
3 n GLU 115 
3 n GLY 116 
3 n LEU 117 
3 n GLY 118 
3 n LEU 119 
3 n PRO 120 
3 n ARG 121 
3 n VAL 122 
3 n GLY 123 
3 n LEU 124 
3 n PRO 125 
3 n PRO 126 
3 n ALA 127 
3 n ALA 128 
3 n LEU 129 
3 n GLY 130 
3 n ALA 131 
3 n PRO 132 
3 n ALA 133 
3 n ASP 134 
3 n ALA 135 
3 n TYR 136 
3 n PRO 137 
3 n PRO 138 
3 n TYR 139 
3 n TYR 140 
3 n TYR 141 
3 n LEU 142 
3 n PRO 143 
3 n ALA 144 
3 n GLN 145 
3 n GLN 146 
3 n VAL 147 
3 n PRO 148 
3 n GLY 149 
3 n VAL 150 
4 n DC  1   
4 n DA  2   
4 n DC  3   
4 n DG  4   
4 n DC  5   
4 n DA  6   
4 n DC  7   
4 n DC  8   
4 n DA  9   
4 n DG  10  
4 n DA  11  
4 n DC  12  
4 n DC  13  
4 n DA  14  
4 n DC  15  
4 n DA  16  
4 n DC  17  
4 n DC  18  
4 n DA  19  
4 n DG  20  
4 n DA  21  
4 n DA  22  
4 n DA  23  
4 n DC  24  
4 n DA  25  
4 n DA  26  
4 n DA  27  
4 n DC  28  
4 n DA  29  
4 n DA  30  
4 n DA  31  
5 n DT  1   
5 n DT  2   
5 n DT  3   
5 n DG  4   
5 n DT  5   
5 n DT  6   
5 n DT  7   
5 n DG  8   
5 n DT  9   
5 n DT  10  
5 n DT  11  
5 n DC  12  
5 n DT  13  
5 n DG  14  
5 n DG  15  
5 n DT  16  
5 n DG  17  
5 n DT  18  
5 n DG  19  
5 n DG  20  
5 n DT  21  
5 n DC  22  
5 n DT  23  
5 n DG  24  
5 n DG  25  
5 n DT  26  
5 n DG  27  
5 n DC  28  
5 n DG  29  
5 n DT  30  
5 n DG  31  
#
_ma_data.content_type "model coordinates"
_ma_data.id           1
_ma_data.name         Model
#
_ma_model_list.data_id          1
_ma_model_list.model_group_id   1
_ma_model_list.model_group_name "AlphaFold-beta-20231127 (927599d6-1efe-4fa9-85d2-a29f909d212e @ 2024-12-03 00:14:49)"
_ma_model_list.model_id         1
_ma_model_list.model_name       "Top ranked model"
_ma_model_list.model_type       "Ab initio model"
_ma_model_list.ordinal_id       1
#
loop_
_ma_protocol_step.method_type
_ma_protocol_step.ordinal_id
_ma_protocol_step.protocol_id
_ma_protocol_step.step_id
"coevolution MSA" 1 1 1 
"template search" 2 1 2 
modeling          3 1 3 
#
loop_
_ma_qa_metric.id
_ma_qa_metric.mode
_ma_qa_metric.name
_ma_qa_metric.software_group_id
_ma_qa_metric.type
1 global pLDDT 1 pLDDT 
2 local  pLDDT 1 pLDDT 
#
_ma_qa_metric_global.metric_id    1
_ma_qa_metric_global.metric_value 64.90
_ma_qa_metric_global.model_id     1
_ma_qa_metric_global.ordinal_id   1
#
_ma_software_group.group_id    1
_ma_software_group.ordinal_id  1
_ma_software_group.software_id 1
#
loop_
_ma_target_entity.data_id
_ma_target_entity.entity_id
_ma_target_entity.origin
1 1 . 
1 2 . 
1 3 . 
1 4 . 
1 5 . 
#
loop_
_ma_target_entity_instance.asym_id
_ma_target_entity_instance.details
_ma_target_entity_instance.entity_id
A . 1 
B . 2 
C . 3 
D . 4 
E . 5 
#
loop_
_pdbx_data_usage.details
_pdbx_data_usage.id
_pdbx_data_usage.type
_pdbx_data_usage.url
;NON-COMMERCIAL USE ONLY, BY USING THIS FILE YOU AGREE TO THE TERMS OF USE FOUND
AT alphafoldserver.com/output-terms.
;
1 license    ? 
;THE INFORMATION IS NOT INTENDED FOR, HAS NOT BEEN VALIDATED FOR, AND IS NOT
APPROVED FOR CLINICAL USE. IT SHOULD NOT BE USED FOR CLINICAL PURPOSE OR RELIED
ON FOR MEDICAL OR OTHER PROFESSIONAL ADVICE. IT IS THEORETICAL MODELLING ONLY
AND CAUTION SHOULD BE EXERCISED IN ITS USE. IT IS PROVIDED "AS-IS" WITHOUT ANY
WARRANTY OF ANY KIND, WHETHER EXPRESSED OR IMPLIED. NO WARRANTY IS GIVEN THAT
USE OF THE INFORMATION SHALL NOT INFRINGE THE RIGHTS OF ANY THIRD PARTY.
;
2 disclaimer ? 
#
loop_
_pdbx_poly_seq_scheme.asym_id
_pdbx_poly_seq_scheme.auth_seq_num
_pdbx_poly_seq_scheme.entity_id
_pdbx_poly_seq_scheme.hetero
_pdbx_poly_seq_scheme.mon_id
_pdbx_poly_seq_scheme.pdb_ins_code
_pdbx_poly_seq_scheme.pdb_seq_num
_pdbx_poly_seq_scheme.pdb_strand_id
_pdbx_poly_seq_scheme.seq_id
A 1   1 n MET . 1   A 1   
A 2   1 n PRO . 2   A 2   
A 3   1 n ARG . 3   A 3   
A 4   1 n CYS . 4   A 4   
A 5   1 n ASN . 5   A 5   
A 6   1 n LYS . 6   A 6   
A 7   1 n CYS . 7   A 7   
A 8   1 n LEU . 8   A 8   
A 9   1 n SER . 9   A 9   
A 10  1 n GLU . 10  A 10  
A 11  1 n ASN . 11  A 11  
A 12  1 n ASP . 12  A 12  
A 13  1 n SER . 13  A 13  
A 14  1 n ALA . 14  A 14  
A 15  1 n SER . 15  A 15  
A 16  1 n GLU . 16  A 16  
A 17  1 n ASP . 17  A 17  
A 18  1 n ARG . 18  A 18  
A 19  1 n HIS . 19  A 19  
A 20  1 n TRP . 20  A 20  
A 21  1 n HIS . 21  A 21  
A 22  1 n ARG . 22  A 22  
A 23  1 n THR . 23  A 23  
A 24  1 n ALA . 24  A 24  
A 25  1 n THR . 25  A 25  
A 26  1 n LEU . 26  A 26  
A 27  1 n PHE . 27  A 27  
A 28  1 n MET . 28  A 28  
A 29  1 n ASN . 29  A 29  
A 30  1 n CYS . 30  A 30  
A 31  1 n VAL . 31  A 31  
A 32  1 n SER . 32  A 32  
A 33  1 n ASN . 33  A 33  
A 34  1 n GLY . 34  A 34  
A 35  1 n THR . 35  A 35  
A 36  1 n VAL . 36  A 36  
A 37  1 n TYR . 37  A 37  
A 38  1 n GLU . 38  A 38  
A 39  1 n GLU . 39  A 39  
A 40  1 n ALA . 40  A 40  
A 41  1 n VAL . 41  A 41  
A 42  1 n GLY . 42  A 42  
A 43  1 n ARG . 43  A 43  
A 44  1 n GLU . 44  A 44  
A 45  1 n GLY . 45  A 45  
A 46  1 n CYS . 46  A 46  
A 47  1 n TRP . 47  A 47  
A 48  1 n ALA . 48  A 48  
A 49  1 n ARG . 49  A 49  
A 50  1 n LEU . 50  A 50  
A 51  1 n CYS . 51  A 51  
A 52  1 n ASP . 52  A 52  
A 53  1 n GLY . 53  A 53  
A 54  1 n CYS . 54  A 54  
A 55  1 n CYS . 55  A 55  
A 56  1 n THR . 56  A 56  
A 57  1 n VAL . 57  A 57  
A 58  1 n PRO . 58  A 58  
A 59  1 n SER . 59  A 59  
A 60  1 n VAL . 60  A 60  
A 61  1 n VAL . 61  A 61  
A 62  1 n TYR . 62  A 62  
A 63  1 n CYS . 63  A 63  
A 64  1 n ARG . 64  A 64  
A 65  1 n ALA . 65  A 65  
A 66  1 n ASP . 66  A 66  
A 67  1 n SER . 67  A 67  
A 68  1 n ALA . 68  A 68  
A 69  1 n TYR . 69  A 69  
A 70  1 n LEU . 70  A 70  
A 71  1 n CYS . 71  A 71  
A 72  1 n ALA . 72  A 72  
A 73  1 n SER . 73  A 73  
A 74  1 n CYS . 74  A 74  
A 75  1 n ASP . 75  A 75  
A 76  1 n ALA . 76  A 76  
A 77  1 n GLN . 77  A 77  
A 78  1 n ILE . 78  A 78  
A 79  1 n HIS . 79  A 79  
A 80  1 n ALA . 80  A 80  
A 81  1 n ALA . 81  A 81  
A 82  1 n ASN . 82  A 82  
A 83  1 n ARG . 83  A 83  
A 84  1 n VAL . 84  A 84  
A 85  1 n ALA . 85  A 85  
A 86  1 n SER . 86  A 86  
A 87  1 n ARG . 87  A 87  
A 88  1 n HIS . 88  A 88  
A 89  1 n GLU . 89  A 89  
A 90  1 n ARG . 90  A 90  
A 91  1 n VAL . 91  A 91  
A 92  1 n LEU . 92  A 92  
A 93  1 n LEU . 93  A 93  
A 94  1 n SER . 94  A 94  
A 95  1 n GLU . 95  A 95  
A 96  1 n ALA . 96  A 96  
A 97  1 n TYR . 97  A 97  
A 98  1 n LYS . 98  A 98  
A 99  1 n HIS . 99  A 99  
A 100 1 n ALA . 100 A 100 
A 101 1 n PRO . 101 A 101 
A 102 1 n VAL . 102 A 102 
A 103 1 n MET . 103 A 103 
A 104 1 n LEU . 104 A 104 
A 105 1 n ASP . 105 A 105 
A 106 1 n CYS . 106 A 106 
A 107 1 n HIS . 107 A 107 
A 108 1 n ALA . 108 A 108 
A 109 1 n ASP . 109 A 109 
A 110 1 n ALA . 110 A 110 
A 111 1 n ALA . 111 A 111 
A 112 1 n ALA . 112 A 112 
A 113 1 n LEU . 113 A 113 
A 114 1 n CYS . 114 A 114 
A 115 1 n ALA . 115 A 115 
A 116 1 n ALA . 116 A 116 
A 117 1 n TYR . 117 A 117 
A 118 1 n GLU . 118 A 118 
A 119 1 n ALA . 119 A 119 
A 120 1 n GLN . 120 A 120 
A 121 1 n VAL . 121 A 121 
A 122 1 n HIS . 122 A 122 
A 123 1 n TYR . 123 A 123 
A 124 1 n ALA . 124 A 124 
A 125 1 n ASN . 125 A 125 
A 126 1 n LEU . 126 A 126 
A 127 1 n LEU . 127 A 127 
A 128 1 n THR . 128 A 128 
A 129 1 n VAL . 129 A 129 
A 130 1 n MET . 130 A 130 
A 131 1 n HIS . 131 A 131 
A 132 1 n GLN . 132 A 132 
A 133 1 n ARG . 133 A 133 
A 134 1 n MET . 134 A 134 
A 135 1 n PRO . 135 A 135 
A 136 1 n VAL . 136 A 136 
A 137 1 n VAL . 137 A 137 
A 138 1 n SER . 138 A 138 
A 139 1 n HIS . 139 A 139 
A 140 1 n PRO . 140 A 140 
A 141 1 n ALA . 141 A 141 
A 142 1 n VAL . 142 A 142 
A 143 1 n ALA . 143 A 143 
A 144 1 n ILE . 144 A 144 
A 145 1 n PRO . 145 A 145 
A 146 1 n PRO . 146 A 146 
A 147 1 n VAL . 147 A 147 
A 148 1 n SER . 148 A 148 
A 149 1 n LEU . 149 A 149 
A 150 1 n PHE . 150 A 150 
A 151 1 n ALA . 151 A 151 
A 152 1 n GLU . 152 A 152 
A 153 1 n ALA . 153 A 153 
A 154 1 n GLU . 154 A 154 
A 155 1 n ALA . 155 A 155 
A 156 1 n THR . 156 A 156 
A 157 1 n ALA . 157 A 157 
A 158 1 n PRO . 158 A 158 
A 159 1 n VAL . 159 A 159 
A 160 1 n LEU . 160 A 160 
A 161 1 n GLY . 161 A 161 
A 162 1 n ARG . 162 A 162 
A 163 1 n LYS . 163 A 163 
A 164 1 n GLU . 164 A 164 
A 165 1 n GLU . 165 A 165 
A 166 1 n ASP . 166 A 166 
A 167 1 n THR . 167 A 167 
A 168 1 n SER . 168 A 168 
A 169 1 n TRP . 169 A 169 
A 170 1 n LEU . 170 A 170 
A 171 1 n LEU . 171 A 171 
A 172 1 n LEU . 172 A 172 
A 173 1 n SER . 173 A 173 
A 174 1 n LYS . 174 A 174 
A 175 1 n ASP . 175 A 175 
A 176 1 n SER . 176 A 176 
A 177 1 n ASP . 177 A 177 
A 178 1 n ASN . 178 A 178 
A 179 1 n HIS . 179 A 179 
A 180 1 n ASN . 180 A 180 
A 181 1 n ARG . 181 A 181 
A 182 1 n SER . 182 A 182 
A 183 1 n GLY . 183 A 183 
A 184 1 n ASN . 184 A 184 
A 185 1 n ASN . 185 A 185 
A 186 1 n SER . 186 A 186 
A 187 1 n SER . 187 A 187 
A 188 1 n THR . 188 A 188 
A 189 1 n SER . 189 A 189 
A 190 1 n SER . 190 A 190 
A 191 1 n SER . 191 A 191 
A 192 1 n SER . 192 A 192 
A 193 1 n GLN . 193 A 193 
A 194 1 n TYR . 194 A 194 
A 195 1 n PHE . 195 A 195 
A 196 1 n GLY . 196 A 196 
A 197 1 n GLU . 197 A 197 
A 198 1 n VAL . 198 A 198 
A 199 1 n ASP . 199 A 199 
A 200 1 n GLN . 200 A 200 
A 201 1 n TYR . 201 A 201 
A 202 1 n PHE . 202 A 202 
A 203 1 n ASP . 203 A 203 
A 204 1 n LEU . 204 A 204 
A 205 1 n VAL . 205 A 205 
A 206 1 n GLY . 206 A 206 
A 207 1 n TYR . 207 A 207 
A 208 1 n ASN . 208 A 208 
A 209 1 n SER . 209 A 209 
A 210 1 n TYR . 210 A 210 
A 211 1 n TYR . 211 A 211 
A 212 1 n ASP . 212 A 212 
A 213 1 n SER . 213 A 213 
A 214 1 n HIS . 214 A 214 
A 215 1 n MET . 215 A 215 
A 216 1 n SER . 216 A 216 
A 217 1 n ASN . 217 A 217 
A 218 1 n GLN . 218 A 218 
A 219 1 n GLU . 219 A 219 
A 220 1 n GLN . 220 A 220 
A 221 1 n TYR . 221 A 221 
A 222 1 n VAL . 222 A 222 
A 223 1 n MET . 223 A 223 
A 224 1 n GLN . 224 A 224 
A 225 1 n GLU . 225 A 225 
A 226 1 n GLN . 226 A 226 
A 227 1 n GLN . 227 A 227 
A 228 1 n HIS . 228 A 228 
A 229 1 n LEU . 229 A 229 
A 230 1 n GLN . 230 A 230 
A 231 1 n GLN . 231 A 231 
A 232 1 n MET . 232 A 232 
A 233 1 n GLN . 233 A 233 
A 234 1 n LYS . 234 A 234 
A 235 1 n GLU . 235 A 235 
A 236 1 n TYR . 236 A 236 
A 237 1 n ALA . 237 A 237 
A 238 1 n GLU . 238 A 238 
A 239 1 n GLN . 239 A 239 
A 240 1 n GLN . 240 A 240 
A 241 1 n MET . 241 A 241 
A 242 1 n GLN . 242 A 242 
A 243 1 n LYS . 243 A 243 
A 244 1 n GLU . 244 A 244 
A 245 1 n TYR . 245 A 245 
A 246 1 n VAL . 246 A 246 
A 247 1 n GLU . 247 A 247 
A 248 1 n ASN . 248 A 248 
A 249 1 n GLU . 249 A 249 
A 250 1 n GLY . 250 A 250 
A 251 1 n SER . 251 A 251 
A 252 1 n GLU . 252 A 252 
A 253 1 n CYS . 253 A 253 
A 254 1 n ILE . 254 A 254 
A 255 1 n VAL . 255 A 255 
A 256 1 n PRO . 256 A 256 
A 257 1 n SER . 257 A 257 
A 258 1 n GLN . 258 A 258 
A 259 1 n SER . 259 A 259 
A 260 1 n THR . 260 A 260 
A 261 1 n ILE . 261 A 261 
A 262 1 n VAL . 262 A 262 
A 263 1 n ARG . 263 A 263 
A 264 1 n ARG . 264 A 264 
A 265 1 n PRO . 265 A 265 
A 266 1 n HIS . 266 A 266 
A 267 1 n GLN . 267 A 267 
A 268 1 n SER . 268 A 268 
A 269 1 n GLY . 269 A 269 
A 270 1 n TYR . 270 A 270 
A 271 1 n ALA . 271 A 271 
A 272 1 n PRO . 272 A 272 
A 273 1 n LEU . 273 A 273 
A 274 1 n VAL . 274 A 274 
A 275 1 n GLY . 275 A 275 
A 276 1 n ALA . 276 A 276 
A 277 1 n GLU . 277 A 277 
A 278 1 n GLN . 278 A 278 
A 279 1 n ALA . 279 A 279 
A 280 1 n ALA . 280 A 280 
A 281 1 n SER . 281 A 281 
A 282 1 n ALA . 282 A 282 
A 283 1 n THR . 283 A 283 
A 284 1 n ALA . 284 A 284 
A 285 1 n GLY . 285 A 285 
A 286 1 n ALA . 286 A 286 
A 287 1 n SER . 287 A 287 
A 288 1 n ALA . 288 A 288 
A 289 1 n TYR . 289 A 289 
A 290 1 n THR . 290 A 290 
A 291 1 n ASP . 291 A 291 
A 292 1 n SER . 292 A 292 
A 293 1 n VAL . 293 A 293 
A 294 1 n ASN . 294 A 294 
A 295 1 n ASN . 295 A 295 
A 296 1 n SER . 296 A 296 
A 297 1 n ILE . 297 A 297 
A 298 1 n SER . 298 A 298 
A 299 1 n PHE . 299 A 299 
A 300 1 n SER . 300 A 300 
A 301 1 n MET . 301 A 301 
A 302 1 n GLU . 302 A 302 
A 303 1 n ALA . 303 A 303 
A 304 1 n GLY . 304 A 304 
A 305 1 n ILE . 305 A 305 
A 306 1 n VAL . 306 A 306 
A 307 1 n PRO . 307 A 307 
A 308 1 n ASP . 308 A 308 
A 309 1 n ASN . 309 A 309 
A 310 1 n THR . 310 A 310 
A 311 1 n VAL . 311 A 311 
A 312 1 n GLN . 312 A 312 
A 313 1 n SER . 313 A 313 
A 314 1 n SER . 314 A 314 
A 315 1 n ILE . 315 A 315 
A 316 1 n LEU . 316 A 316 
A 317 1 n ARG . 317 A 317 
A 318 1 n PRO . 318 A 318 
A 319 1 n ALA . 319 A 319 
A 320 1 n GLY . 320 A 320 
A 321 1 n ALA . 321 A 321 
A 322 1 n ILE . 322 A 322 
A 323 1 n GLY . 323 A 323 
A 324 1 n LEU . 324 A 324 
A 325 1 n PHE . 325 A 325 
A 326 1 n SER . 326 A 326 
A 327 1 n SER . 327 A 327 
A 328 1 n PRO . 328 A 328 
A 329 1 n SER . 329 A 329 
A 330 1 n LEU . 330 A 330 
A 331 1 n GLN . 331 A 331 
A 332 1 n THR . 332 A 332 
A 333 1 n PRO . 333 A 333 
A 334 1 n LEU . 334 A 334 
A 335 1 n HIS . 335 A 335 
A 336 1 n PHE . 336 A 336 
A 337 1 n SER . 337 A 337 
A 338 1 n SER . 338 A 338 
A 339 1 n LYS . 339 A 339 
A 340 1 n GLU . 340 A 340 
A 341 1 n ARG . 341 A 341 
A 342 1 n GLU . 342 A 342 
A 343 1 n ALA . 343 A 343 
A 344 1 n ARG . 344 A 344 
A 345 1 n VAL . 345 A 345 
A 346 1 n LEU . 346 A 346 
A 347 1 n ARG . 347 A 347 
A 348 1 n TYR . 348 A 348 
A 349 1 n LYS . 349 A 349 
A 350 1 n GLU . 350 A 350 
A 351 1 n LYS . 351 A 351 
A 352 1 n LYS . 352 A 352 
A 353 1 n LYS . 353 A 353 
A 354 1 n SER . 354 A 354 
A 355 1 n ARG . 355 A 355 
A 356 1 n LYS . 356 A 356 
A 357 1 n PHE . 357 A 357 
A 358 1 n GLU . 358 A 358 
A 359 1 n LYS . 359 A 359 
A 360 1 n THR . 360 A 360 
A 361 1 n THR . 361 A 361 
A 362 1 n ARG . 362 A 362 
A 363 1 n TYR . 363 A 363 
A 364 1 n ALA . 364 A 364 
A 365 1 n THR . 365 A 365 
A 366 1 n ARG . 366 A 366 
A 367 1 n LYS . 367 A 367 
A 368 1 n ALA . 368 A 368 
A 369 1 n TYR . 369 A 369 
A 370 1 n ALA . 370 A 370 
A 371 1 n GLU . 371 A 371 
A 372 1 n ALA . 372 A 372 
A 373 1 n ARG . 373 A 373 
A 374 1 n PRO . 374 A 374 
A 375 1 n ARG . 375 A 375 
A 376 1 n ILE . 376 A 376 
A 377 1 n LYS . 377 A 377 
A 378 1 n GLY . 378 A 378 
A 379 1 n ARG . 379 A 379 
A 380 1 n PHE . 380 A 380 
A 381 1 n ALA . 381 A 381 
A 382 1 n LYS . 382 A 382 
A 383 1 n ARG . 383 A 383 
A 384 1 n SER . 384 A 384 
A 385 1 n ASP . 385 A 385 
A 386 1 n ALA . 386 A 386 
A 387 1 n GLU . 387 A 387 
A 388 1 n MET . 388 A 388 
A 389 1 n GLU . 389 A 389 
A 390 1 n VAL . 390 A 390 
A 391 1 n ASP . 391 A 391 
A 392 1 n GLN . 392 A 392 
A 393 1 n THR . 393 A 393 
A 394 1 n PHE . 394 A 394 
A 395 1 n SER . 395 A 395 
A 396 1 n THR . 396 A 396 
A 397 1 n ALA . 397 A 397 
A 398 1 n ALA . 398 A 398 
A 399 1 n LEU . 399 A 399 
A 400 1 n SER . 400 A 400 
A 401 1 n ASP . 401 A 401 
A 402 1 n SER . 402 A 402 
A 403 1 n SER . 403 A 403 
A 404 1 n TYR . 404 A 404 
A 405 1 n SER . 405 A 405 
A 406 1 n THR . 406 A 406 
A 407 1 n VAL . 407 A 407 
A 408 1 n PRO . 408 A 408 
A 409 1 n TRP . 409 A 409 
A 410 1 n PHE . 410 A 410 
B 1   2 n PHE . 1   B 1   
B 2   2 n SER . 2   B 2   
B 3   2 n SER . 3   B 3   
B 4   2 n PRO . 4   B 4   
B 5   2 n LYS . 5   B 5   
B 6   2 n GLU . 6   B 6   
B 7   2 n GLN . 7   B 7   
B 8   2 n ASP . 8   B 8   
B 9   2 n ARG . 9   B 9   
B 10  2 n PHE . 10  B 10  
B 11  2 n LEU . 11  B 11  
B 12  2 n PRO . 12  B 12  
B 13  2 n ILE . 13  B 13  
B 14  2 n ALA . 14  B 14  
B 15  2 n ASN . 15  B 15  
B 16  2 n VAL . 16  B 16  
B 17  2 n SER . 17  B 17  
B 18  2 n ARG . 18  B 18  
B 19  2 n ILE . 19  B 19  
B 20  2 n MET . 20  B 20  
B 21  2 n LYS . 21  B 21  
B 22  2 n LYS . 22  B 22  
B 23  2 n ALA . 23  B 23  
B 24  2 n LEU . 24  B 24  
B 25  2 n PRO . 25  B 25  
B 26  2 n ALA . 26  B 26  
B 27  2 n ASN . 27  B 27  
B 28  2 n ALA . 28  B 28  
B 29  2 n LYS . 29  B 29  
B 30  2 n ILE . 30  B 30  
B 31  2 n SER . 31  B 31  
B 32  2 n LYS . 32  B 32  
B 33  2 n ASP . 33  B 33  
B 34  2 n ALA . 34  B 34  
B 35  2 n LYS . 35  B 35  
B 36  2 n GLU . 36  B 36  
B 37  2 n THR . 37  B 37  
B 38  2 n VAL . 38  B 38  
B 39  2 n GLN . 39  B 39  
B 40  2 n GLU . 40  B 40  
B 41  2 n CYS . 41  B 41  
B 42  2 n VAL . 42  B 42  
B 43  2 n SER . 43  B 43  
B 44  2 n GLU . 44  B 44  
B 45  2 n PHE . 45  B 45  
B 46  2 n ILE . 46  B 46  
B 47  2 n SER . 47  B 47  
B 48  2 n PHE . 48  B 48  
B 49  2 n ILE . 49  B 49  
B 50  2 n THR . 50  B 50  
B 51  2 n GLY . 51  B 51  
B 52  2 n GLU . 52  B 52  
B 53  2 n ALA . 53  B 53  
B 54  2 n SER . 54  B 54  
B 55  2 n ASP . 55  B 55  
B 56  2 n LYS . 56  B 56  
B 57  2 n CYS . 57  B 57  
B 58  2 n GLN . 58  B 58  
B 59  2 n ARG . 59  B 59  
B 60  2 n GLU . 60  B 60  
B 61  2 n LYS . 61  B 61  
B 62  2 n ARG . 62  B 62  
B 63  2 n LYS . 63  B 63  
B 64  2 n THR . 64  B 64  
B 65  2 n ILE . 65  B 65  
B 66  2 n ASN . 66  B 66  
B 67  2 n GLY . 67  B 67  
B 68  2 n ASP . 68  B 68  
B 69  2 n ASP . 69  B 69  
B 70  2 n LEU . 70  B 70  
B 71  2 n LEU . 71  B 71  
B 72  2 n TRP . 72  B 72  
B 73  2 n ALA . 73  B 73  
B 74  2 n MET . 74  B 74  
B 75  2 n THR . 75  B 75  
B 76  2 n THR . 76  B 76  
B 77  2 n LEU . 77  B 77  
B 78  2 n GLY . 78  B 78  
B 79  2 n PHE . 79  B 79  
B 80  2 n GLU . 80  B 80  
B 81  2 n ASP . 81  B 81  
B 82  2 n TYR . 82  B 82  
B 83  2 n MET . 83  B 83  
B 84  2 n GLU . 84  B 84  
B 85  2 n PRO . 85  B 85  
B 86  2 n LEU . 86  B 86  
B 87  2 n LYS . 87  B 87  
B 88  2 n LEU . 88  B 88  
B 89  2 n TYR . 89  B 89  
B 90  2 n LEU . 90  B 90  
B 91  2 n HIS . 91  B 91  
B 92  2 n LYS . 92  B 92  
B 93  2 n PHE . 93  B 93  
B 94  2 n ARG . 94  B 94  
B 95  2 n GLU . 95  B 95  
C 1   3 n GLN . 1   C 1   
C 2   3 n LEU . 2   C 2   
C 3   3 n GLN . 3   C 3   
C 4   3 n GLN . 4   C 4   
C 5   3 n GLN . 5   C 5   
C 6   3 n GLN . 6   C 6   
C 7   3 n GLN . 7   C 7   
C 8   3 n GLN . 8   C 8   
C 9   3 n GLN . 9   C 9   
C 10  3 n LEU . 10  C 10  
C 11  3 n ARG . 11  C 11  
C 12  3 n GLU . 12  C 12  
C 13  3 n PHE . 13  C 13  
C 14  3 n TRP . 14  C 14  
C 15  3 n ALA . 15  C 15  
C 16  3 n THR . 16  C 16  
C 17  3 n GLN . 17  C 17  
C 18  3 n MET . 18  C 18  
C 19  3 n GLU . 19  C 19  
C 20  3 n GLU . 20  C 20  
C 21  3 n ILE . 21  C 21  
C 22  3 n GLU . 22  C 22  
C 23  3 n GLN . 23  C 23  
C 24  3 n ALA . 24  C 24  
C 25  3 n ALA . 25  C 25  
C 26  3 n ASP . 26  C 26  
C 27  3 n PHE . 27  C 27  
C 28  3 n LYS . 28  C 28  
C 29  3 n ASN . 29  C 29  
C 30  3 n HIS . 30  C 30  
C 31  3 n THR . 31  C 31  
C 32  3 n LEU . 32  C 32  
C 33  3 n PRO . 33  C 33  
C 34  3 n LEU . 34  C 34  
C 35  3 n ALA . 35  C 35  
C 36  3 n ARG . 36  C 36  
C 37  3 n ILE . 37  C 37  
C 38  3 n LYS . 38  C 38  
C 39  3 n LYS . 39  C 39  
C 40  3 n ILE . 40  C 40  
C 41  3 n MET . 41  C 41  
C 42  3 n LYS . 42  C 42  
C 43  3 n ALA . 43  C 43  
C 44  3 n ASP . 44  C 44  
C 45  3 n GLU . 45  C 45  
C 46  3 n ASP . 46  C 46  
C 47  3 n VAL . 47  C 47  
C 48  3 n ARG . 48  C 48  
C 49  3 n MET . 49  C 49  
C 50  3 n ILE . 50  C 50  
C 51  3 n SER . 51  C 51  
C 52  3 n ALA . 52  C 52  
C 53  3 n GLU . 53  C 53  
C 54  3 n ALA . 54  C 54  
C 55  3 n PRO . 55  C 55  
C 56  3 n VAL . 56  C 56  
C 57  3 n VAL . 57  C 57  
C 58  3 n PHE . 58  C 58  
C 59  3 n ALA . 59  C 59  
C 60  3 n LYS . 60  C 60  
C 61  3 n ALA . 61  C 61  
C 62  3 n CYS . 62  C 62  
C 63  3 n GLU . 63  C 63  
C 64  3 n VAL . 64  C 64  
C 65  3 n PHE . 65  C 65  
C 66  3 n ILE . 66  C 66  
C 67  3 n LEU . 67  C 67  
C 68  3 n GLU . 68  C 68  
C 69  3 n LEU . 69  C 69  
C 70  3 n THR . 70  C 70  
C 71  3 n LEU . 71  C 71  
C 72  3 n ARG . 72  C 72  
C 73  3 n SER . 73  C 73  
C 74  3 n TRP . 74  C 74  
C 75  3 n MET . 75  C 75  
C 76  3 n HIS . 76  C 76  
C 77  3 n THR . 77  C 77  
C 78  3 n GLU . 78  C 78  
C 79  3 n GLU . 79  C 79  
C 80  3 n ASN . 80  C 80  
C 81  3 n LYS . 81  C 81  
C 82  3 n ARG . 82  C 82  
C 83  3 n ARG . 83  C 83  
C 84  3 n THR . 84  C 84  
C 85  3 n LEU . 85  C 85  
C 86  3 n GLN . 86  C 86  
C 87  3 n LYS . 87  C 87  
C 88  3 n ASN . 88  C 88  
C 89  3 n ASP . 89  C 89  
C 90  3 n ILE . 90  C 90  
C 91  3 n ALA . 91  C 91  
C 92  3 n ALA . 92  C 92  
C 93  3 n ALA . 93  C 93  
C 94  3 n ILE . 94  C 94  
C 95  3 n THR . 95  C 95  
C 96  3 n ARG . 96  C 96  
C 97  3 n THR . 97  C 97  
C 98  3 n ASP . 98  C 98  
C 99  3 n ILE . 99  C 99  
C 100 3 n TYR . 100 C 100 
C 101 3 n ASP . 101 C 101 
C 102 3 n PHE . 102 C 102 
C 103 3 n LEU . 103 C 103 
C 104 3 n VAL . 104 C 104 
C 105 3 n ASP . 105 C 105 
C 106 3 n ILE . 106 C 106 
C 107 3 n ILE . 107 C 107 
C 108 3 n PRO . 108 C 108 
C 109 3 n ARG . 109 C 109 
C 110 3 n ASP . 110 C 110 
C 111 3 n ASP . 111 C 111 
C 112 3 n MET . 112 C 112 
C 113 3 n LYS . 113 C 113 
C 114 3 n GLU . 114 C 114 
C 115 3 n GLU . 115 C 115 
C 116 3 n GLY . 116 C 116 
C 117 3 n LEU . 117 C 117 
C 118 3 n GLY . 118 C 118 
C 119 3 n LEU . 119 C 119 
C 120 3 n PRO . 120 C 120 
C 121 3 n ARG . 121 C 121 
C 122 3 n VAL . 122 C 122 
C 123 3 n GLY . 123 C 123 
C 124 3 n LEU . 124 C 124 
C 125 3 n PRO . 125 C 125 
C 126 3 n PRO . 126 C 126 
C 127 3 n ALA . 127 C 127 
C 128 3 n ALA . 128 C 128 
C 129 3 n LEU . 129 C 129 
C 130 3 n GLY . 130 C 130 
C 131 3 n ALA . 131 C 131 
C 132 3 n PRO . 132 C 132 
C 133 3 n ALA . 133 C 133 
C 134 3 n ASP . 134 C 134 
C 135 3 n ALA . 135 C 135 
C 136 3 n TYR . 136 C 136 
C 137 3 n PRO . 137 C 137 
C 138 3 n PRO . 138 C 138 
C 139 3 n TYR . 139 C 139 
C 140 3 n TYR . 140 C 140 
C 141 3 n TYR . 141 C 141 
C 142 3 n LEU . 142 C 142 
C 143 3 n PRO . 143 C 143 
C 144 3 n ALA . 144 C 144 
C 145 3 n GLN . 145 C 145 
C 146 3 n GLN . 146 C 146 
C 147 3 n VAL . 147 C 147 
C 148 3 n PRO . 148 C 148 
C 149 3 n GLY . 149 C 149 
C 150 3 n VAL . 150 C 150 
D 1   4 n DC  . 1   D 1   
D 2   4 n DA  . 2   D 2   
D 3   4 n DC  . 3   D 3   
D 4   4 n DG  . 4   D 4   
D 5   4 n DC  . 5   D 5   
D 6   4 n DA  . 6   D 6   
D 7   4 n DC  . 7   D 7   
D 8   4 n DC  . 8   D 8   
D 9   4 n DA  . 9   D 9   
D 10  4 n DG  . 10  D 10  
D 11  4 n DA  . 11  D 11  
D 12  4 n DC  . 12  D 12  
D 13  4 n DC  . 13  D 13  
D 14  4 n DA  . 14  D 14  
D 15  4 n DC  . 15  D 15  
D 16  4 n DA  . 16  D 16  
D 17  4 n DC  . 17  D 17  
D 18  4 n DC  . 18  D 18  
D 19  4 n DA  . 19  D 19  
D 20  4 n DG  . 20  D 20  
D 21  4 n DA  . 21  D 21  
D 22  4 n DA  . 22  D 22  
D 23  4 n DA  . 23  D 23  
D 24  4 n DC  . 24  D 24  
D 25  4 n DA  . 25  D 25  
D 26  4 n DA  . 26  D 26  
D 27  4 n DA  . 27  D 27  
D 28  4 n DC  . 28  D 28  
D 29  4 n DA  . 29  D 29  
D 30  4 n DA  . 30  D 30  
D 31  4 n DA  . 31  D 31  
E 1   5 n DT  . 1   E 1   
E 2   5 n DT  . 2   E 2   
E 3   5 n DT  . 3   E 3   
E 4   5 n DG  . 4   E 4   
E 5   5 n DT  . 5   E 5   
E 6   5 n DT  . 6   E 6   
E 7   5 n DT  . 7   E 7   
E 8   5 n DG  . 8   E 8   
E 9   5 n DT  . 9   E 9   
E 10  5 n DT  . 10  E 10  
E 11  5 n DT  . 11  E 11  
E 12  5 n DC  . 12  E 12  
E 13  5 n DT  . 13  E 13  
E 14  5 n DG  . 14  E 14  
E 15  5 n DG  . 15  E 15  
E 16  5 n DT  . 16  E 16  
E 17  5 n DG  . 17  E 17  
E 18  5 n DT  . 18  E 18  
E 19  5 n DG  . 19  E 19  
E 20  5 n DG  . 20  E 20  
E 21  5 n DT  . 21  E 21  
E 22  5 n DC  . 22  E 22  
E 23  5 n DT  . 23  E 23  
E 24  5 n DG  . 24  E 24  
E 25  5 n DG  . 25  E 25  
E 26  5 n DT  . 26  E 26  
E 27  5 n DG  . 27  E 27  
E 28  5 n DC  . 28  E 28  
E 29  5 n DG  . 29  E 29  
E 30  5 n DT  . 30  E 30  
E 31  5 n DG  . 31  E 31  
#
_software.classification other
_software.date           ?
_software.description    "Structure prediction"
_software.name           AlphaFold
_software.pdbx_ordinal   1
_software.type           package
_software.version        "AlphaFold-beta-20231127 (927599d6-1efe-4fa9-85d2-a29f909d212e @ 2024-12-03 00:14:49)"
#
loop_
_struct_asym.entity_id
_struct_asym.id
1 A 
2 B 
3 C 
4 D 
5 E 
#
loop_
_atom_site.group_PDB
_atom_site.id
_atom_site.type_symbol
_atom_site.label_atom_id
_atom_site.label_alt_id
_atom_site.label_comp_id
_atom_site.label_asym_id
_atom_site.label_entity_id
_atom_site.label_seq_id
_atom_site.pdbx_PDB_ins_code
_atom_site.Cartn_x
_atom_site.Cartn_y
_atom_site.Cartn_z
_atom_site.occupancy
_atom_site.B_iso_or_equiv
_atom_site.auth_seq_id
_atom_site.auth_asym_id
_atom_site.pdbx_PDB_model_num
ATOM 1    N N     . MET A 1 1   ? -39.855 33.187  53.485  1.00 18.43 1   A 1 
ATOM 2    C CA    . MET A 1 1   ? -38.605 32.690  54.102  1.00 19.11 1   A 1 
ATOM 3    C C     . MET A 1 1   ? -37.416 33.226  53.300  1.00 21.08 1   A 1 
ATOM 4    O O     . MET A 1 1   ? -37.565 33.384  52.096  1.00 16.02 1   A 1 
ATOM 5    C CB    . MET A 1 1   ? -38.587 31.159  54.181  1.00 16.71 1   A 1 
ATOM 6    C CG    . MET A 1 1   ? -39.477 30.646  55.316  1.00 12.81 1   A 1 
ATOM 7    S SD    . MET A 1 1   ? -39.474 28.847  55.440  1.00 10.93 1   A 1 
ATOM 8    C CE    . MET A 1 1   ? -40.272 28.619  57.043  1.00 10.35 1   A 1 
ATOM 9    N N     . PRO A 1 2   ? -36.256 33.593  53.921  1.00 19.60 2   A 1 
ATOM 10   C CA    . PRO A 1 2   ? -35.267 34.495  53.317  1.00 20.96 2   A 1 
ATOM 11   C C     . PRO A 1 2   ? -34.415 33.793  52.247  1.00 21.93 2   A 1 
ATOM 12   O O     . PRO A 1 2   ? -33.870 32.718  52.478  1.00 18.72 2   A 1 
ATOM 13   C CB    . PRO A 1 2   ? -34.442 35.015  54.502  1.00 19.07 2   A 1 
ATOM 14   C CG    . PRO A 1 2   ? -34.505 33.876  55.511  1.00 17.43 2   A 1 
ATOM 15   C CD    . PRO A 1 2   ? -35.914 33.295  55.296  1.00 18.42 2   A 1 
ATOM 16   N N     . ARG A 1 3   ? -34.276 34.412  51.042  1.00 21.93 3   A 1 
ATOM 17   C CA    . ARG A 1 3   ? -33.408 33.972  49.944  1.00 21.13 3   A 1 
ATOM 18   C C     . ARG A 1 3   ? -31.957 34.276  50.315  1.00 21.31 3   A 1 
ATOM 19   O O     . ARG A 1 3   ? -31.565 35.437  50.350  1.00 18.97 3   A 1 
ATOM 20   C CB    . ARG A 1 3   ? -33.817 34.668  48.636  1.00 19.90 3   A 1 
ATOM 21   C CG    . ARG A 1 3   ? -35.147 34.170  48.061  1.00 17.59 3   A 1 
ATOM 22   C CD    . ARG A 1 3   ? -35.479 34.915  46.762  1.00 16.26 3   A 1 
ATOM 23   N NE    . ARG A 1 3   ? -36.704 34.388  46.104  1.00 16.13 3   A 1 
ATOM 24   C CZ    . ARG A 1 3   ? -37.261 34.844  44.989  1.00 14.68 3   A 1 
ATOM 25   N NH1   . ARG A 1 3   ? -36.775 35.880  44.358  1.00 14.20 3   A 1 
ATOM 26   N NH2   . ARG A 1 3   ? -38.315 34.275  44.492  1.00 12.53 3   A 1 
ATOM 27   N N     . CYS A 1 4   ? -31.135 33.281  50.634  1.00 23.34 4   A 1 
ATOM 28   C CA    . CYS A 1 4   ? -29.745 33.479  51.039  1.00 26.42 4   A 1 
ATOM 29   C C     . CYS A 1 4   ? -28.868 33.877  49.835  1.00 26.11 4   A 1 
ATOM 30   O O     . CYS A 1 4   ? -28.874 33.196  48.817  1.00 23.86 4   A 1 
ATOM 31   C CB    . CYS A 1 4   ? -29.235 32.213  51.741  1.00 24.84 4   A 1 
ATOM 32   S SG    . CYS A 1 4   ? -27.734 32.597  52.700  1.00 21.12 4   A 1 
ATOM 33   N N     . ASN A 1 5   ? -28.120 34.986  49.961  1.00 24.71 5   A 1 
ATOM 34   C CA    . ASN A 1 5   ? -27.559 35.791  48.856  1.00 25.45 5   A 1 
ATOM 35   C C     . ASN A 1 5   ? -26.141 35.403  48.372  1.00 24.56 5   A 1 
ATOM 36   O O     . ASN A 1 5   ? -25.650 36.052  47.451  1.00 22.69 5   A 1 
ATOM 37   C CB    . ASN A 1 5   ? -27.546 37.263  49.320  1.00 24.65 5   A 1 
ATOM 38   C CG    . ASN A 1 5   ? -28.677 38.120  48.776  1.00 21.39 5   A 1 
ATOM 39   O OD1   . ASN A 1 5   ? -29.511 37.716  47.998  1.00 21.68 5   A 1 
ATOM 40   N ND2   . ASN A 1 5   ? -28.735 39.375  49.189  1.00 22.87 5   A 1 
ATOM 41   N N     . LYS A 1 6   ? -25.399 34.487  49.011  1.00 21.69 6   A 1 
ATOM 42   C CA    . LYS A 1 6   ? -23.935 34.396  48.850  1.00 23.36 6   A 1 
ATOM 43   C C     . LYS A 1 6   ? -23.502 33.742  47.519  1.00 23.25 6   A 1 
ATOM 44   O O     . LYS A 1 6   ? -22.973 32.632  47.520  1.00 20.13 6   A 1 
ATOM 45   C CB    . LYS A 1 6   ? -23.277 33.732  50.072  1.00 22.47 6   A 1 
ATOM 46   C CG    . LYS A 1 6   ? -23.140 34.666  51.282  1.00 19.82 6   A 1 
ATOM 47   C CD    . LYS A 1 6   ? -22.288 33.991  52.368  1.00 17.50 6   A 1 
ATOM 48   C CE    . LYS A 1 6   ? -22.023 34.936  53.543  1.00 15.85 6   A 1 
ATOM 49   N NZ    . LYS A 1 6   ? -21.127 34.321  54.558  1.00 13.09 6   A 1 
ATOM 50   N N     . CYS A 1 7   ? -23.662 34.457  46.403  1.00 30.46 7   A 1 
ATOM 51   C CA    . CYS A 1 7   ? -22.978 34.164  45.141  1.00 32.07 7   A 1 
ATOM 52   C C     . CYS A 1 7   ? -21.510 34.595  45.261  1.00 29.92 7   A 1 
ATOM 53   O O     . CYS A 1 7   ? -21.184 35.761  45.063  1.00 28.08 7   A 1 
ATOM 54   C CB    . CYS A 1 7   ? -23.708 34.866  43.995  1.00 31.19 7   A 1 
ATOM 55   S SG    . CYS A 1 7   ? -25.424 34.244  43.869  1.00 28.98 7   A 1 
ATOM 56   N N     . LEU A 1 8   ? -20.625 33.686  45.681  1.00 24.93 8   A 1 
ATOM 57   C CA    . LEU A 1 8   ? -19.193 33.958  45.803  1.00 28.41 8   A 1 
ATOM 58   C C     . LEU A 1 8   ? -18.516 34.040  44.420  1.00 27.00 8   A 1 
ATOM 59   O O     . LEU A 1 8   ? -18.956 33.417  43.456  1.00 24.90 8   A 1 
ATOM 60   C CB    . LEU A 1 8   ? -18.525 32.915  46.716  1.00 26.88 8   A 1 
ATOM 61   C CG    . LEU A 1 8   ? -18.662 33.227  48.214  1.00 24.28 8   A 1 
ATOM 62   C CD1   . LEU A 1 8   ? -18.337 31.988  49.053  1.00 25.71 8   A 1 
ATOM 63   C CD2   . LEU A 1 8   ? -17.720 34.352  48.661  1.00 28.55 8   A 1 
ATOM 64   N N     . SER A 1 9   ? -17.441 34.813  44.352  1.00 25.11 9   A 1 
ATOM 65   C CA    . SER A 1 9   ? -16.668 35.175  43.159  1.00 29.34 9   A 1 
ATOM 66   C C     . SER A 1 9   ? -15.734 34.041  42.712  1.00 28.47 9   A 1 
ATOM 67   O O     . SER A 1 9   ? -14.654 33.882  43.269  1.00 26.76 9   A 1 
ATOM 68   C CB    . SER A 1 9   ? -15.848 36.422  43.498  1.00 28.00 9   A 1 
ATOM 69   O OG    . SER A 1 9   ? -15.106 36.205  44.693  1.00 25.88 9   A 1 
ATOM 70   N N     . GLU A 1 10  ? -16.126 33.258  41.696  1.00 28.24 10  A 1 
ATOM 71   C CA    . GLU A 1 10  ? -15.243 32.269  41.064  1.00 31.45 10  A 1 
ATOM 72   C C     . GLU A 1 10  ? -14.193 32.965  40.171  1.00 29.77 10  A 1 
ATOM 73   O O     . GLU A 1 10  ? -14.522 33.847  39.380  1.00 27.30 10  A 1 
ATOM 74   C CB    . GLU A 1 10  ? -16.067 31.215  40.304  1.00 29.70 10  A 1 
ATOM 75   C CG    . GLU A 1 10  ? -16.829 30.288  41.272  1.00 27.57 10  A 1 
ATOM 76   C CD    . GLU A 1 10  ? -17.614 29.161  40.570  1.00 26.37 10  A 1 
ATOM 77   O OE1   . GLU A 1 10  ? -17.758 28.092  41.199  1.00 26.08 10  A 1 
ATOM 78   O OE2   . GLU A 1 10  ? -18.096 29.380  39.436  1.00 27.74 10  A 1 
ATOM 79   N N     . ASN A 1 11  ? -12.903 32.607  40.339  1.00 25.76 11  A 1 
ATOM 80   C CA    . ASN A 1 11  ? -11.758 33.265  39.705  1.00 28.90 11  A 1 
ATOM 81   C C     . ASN A 1 11  ? -11.525 32.835  38.230  1.00 26.90 11  A 1 
ATOM 82   O O     . ASN A 1 11  ? -11.709 31.677  37.870  1.00 24.84 11  A 1 
ATOM 83   C CB    . ASN A 1 11  ? -10.484 33.009  40.550  1.00 27.38 11  A 1 
ATOM 84   C CG    . ASN A 1 11  ? -10.170 34.095  41.557  1.00 23.89 11  A 1 
ATOM 85   O OD1   . ASN A 1 11  ? -10.581 35.230  41.476  1.00 25.23 11  A 1 
ATOM 86   N ND2   . ASN A 1 11  ? -9.345  33.783  42.544  1.00 26.55 11  A 1 
ATOM 87   N N     . ASP A 1 12  ? -10.978 33.765  37.432  1.00 34.76 12  A 1 
ATOM 88   C CA    . ASP A 1 12  ? -10.906 33.761  35.957  1.00 37.82 12  A 1 
ATOM 89   C C     . ASP A 1 12  ? -9.812  32.885  35.272  1.00 34.84 12  A 1 
ATOM 90   O O     . ASP A 1 12  ? -9.714  32.912  34.043  1.00 32.29 12  A 1 
ATOM 91   C CB    . ASP A 1 12  ? -10.678 35.217  35.501  1.00 35.02 12  A 1 
ATOM 92   C CG    . ASP A 1 12  ? -11.949 36.067  35.436  1.00 30.19 12  A 1 
ATOM 93   O OD1   . ASP A 1 12  ? -12.987 35.525  34.998  1.00 30.33 12  A 1 
ATOM 94   O OD2   . ASP A 1 12  ? -11.843 37.251  35.793  1.00 30.72 12  A 1 
ATOM 95   N N     . SER A 1 13  ? -8.950  32.173  35.976  1.00 24.87 13  A 1 
ATOM 96   C CA    . SER A 1 13  ? -7.605  31.790  35.470  1.00 28.78 13  A 1 
ATOM 97   C C     . SER A 1 13  ? -7.525  30.817  34.281  1.00 27.36 13  A 1 
ATOM 98   O O     . SER A 1 13  ? -6.431  30.388  33.914  1.00 24.91 13  A 1 
ATOM 99   C CB    . SER A 1 13  ? -6.756  31.266  36.629  1.00 27.15 13  A 1 
ATOM 100  O OG    . SER A 1 13  ? -7.292  30.062  37.135  1.00 24.86 13  A 1 
ATOM 101  N N     . ALA A 1 14  ? -8.632  30.417  33.663  1.00 27.00 14  A 1 
ATOM 102  C CA    . ALA A 1 14  ? -8.687  29.329  32.685  1.00 28.96 14  A 1 
ATOM 103  C C     . ALA A 1 14  ? -8.215  29.691  31.248  1.00 27.73 14  A 1 
ATOM 104  O O     . ALA A 1 14  ? -8.682  29.079  30.284  1.00 25.70 14  A 1 
ATOM 105  C CB    . ALA A 1 14  ? -10.107 28.744  32.728  1.00 27.33 14  A 1 
ATOM 106  N N     . SER A 1 15  ? -7.342  30.702  31.059  1.00 24.64 15  A 1 
ATOM 107  C CA    . SER A 1 15  ? -7.119  31.300  29.732  1.00 27.07 15  A 1 
ATOM 108  C C     . SER A 1 15  ? -6.161  30.558  28.798  1.00 25.80 15  A 1 
ATOM 109  O O     . SER A 1 15  ? -6.398  30.540  27.589  1.00 24.37 15  A 1 
ATOM 110  C CB    . SER A 1 15  ? -6.664  32.749  29.893  1.00 26.21 15  A 1 
ATOM 111  O OG    . SER A 1 15  ? -5.438  32.818  30.588  1.00 23.66 15  A 1 
ATOM 112  N N     . GLU A 1 16  ? -5.061  29.969  29.302  1.00 24.91 16  A 1 
ATOM 113  C CA    . GLU A 1 16  ? -3.866  29.704  28.478  1.00 27.07 16  A 1 
ATOM 114  C C     . GLU A 1 16  ? -3.971  28.519  27.498  1.00 25.64 16  A 1 
ATOM 115  O O     . GLU A 1 16  ? -3.429  28.589  26.388  1.00 23.55 16  A 1 
ATOM 116  C CB    . GLU A 1 16  ? -2.633  29.531  29.382  1.00 25.96 16  A 1 
ATOM 117  C CG    . GLU A 1 16  ? -2.196  30.864  30.013  1.00 23.57 16  A 1 
ATOM 118  C CD    . GLU A 1 16  ? -0.885  30.748  30.806  1.00 21.92 16  A 1 
ATOM 119  O OE1   . GLU A 1 16  ? -0.124  31.740  30.797  1.00 22.12 16  A 1 
ATOM 120  O OE2   . GLU A 1 16  ? -0.662  29.681  31.420  1.00 24.26 16  A 1 
ATOM 121  N N     . ASP A 1 17  ? -4.683  27.449  27.853  1.00 26.74 17  A 1 
ATOM 122  C CA    . ASP A 1 17  ? -4.616  26.157  27.138  1.00 29.94 17  A 1 
ATOM 123  C C     . ASP A 1 17  ? -5.133  26.152  25.682  1.00 28.32 17  A 1 
ATOM 124  O O     . ASP A 1 17  ? -4.983  25.167  24.957  1.00 26.69 17  A 1 
ATOM 125  C CB    . ASP A 1 17  ? -5.362  25.091  27.953  1.00 28.98 17  A 1 
ATOM 126  C CG    . ASP A 1 17  ? -4.490  24.299  28.932  1.00 25.68 17  A 1 
ATOM 127  O OD1   . ASP A 1 17  ? -3.260  24.269  28.754  1.00 26.61 17  A 1 
ATOM 128  O OD2   . ASP A 1 17  ? -5.105  23.662  29.824  1.00 27.06 17  A 1 
ATOM 129  N N     . ARG A 1 18  ? -5.784  27.239  25.228  1.00 27.04 18  A 1 
ATOM 130  C CA    . ARG A 1 18  ? -6.469  27.225  23.920  1.00 28.27 18  A 1 
ATOM 131  C C     . ARG A 1 18  ? -5.539  27.263  22.703  1.00 27.32 18  A 1 
ATOM 132  O O     . ARG A 1 18  ? -6.020  26.997  21.596  1.00 24.64 18  A 1 
ATOM 133  C CB    . ARG A 1 18  ? -7.497  28.359  23.843  1.00 26.76 18  A 1 
ATOM 134  C CG    . ARG A 1 18  ? -8.764  28.046  24.659  1.00 24.01 18  A 1 
ATOM 135  C CD    . ARG A 1 18  ? -9.828  29.091  24.364  1.00 22.85 18  A 1 
ATOM 136  N NE    . ARG A 1 18  ? -11.035 28.873  25.173  1.00 21.84 18  A 1 
ATOM 137  C CZ    . ARG A 1 18  ? -12.176 29.549  25.095  1.00 20.37 18  A 1 
ATOM 138  N NH1   . ARG A 1 18  ? -12.350 30.496  24.203  1.00 19.09 18  A 1 
ATOM 139  N NH2   . ARG A 1 18  ? -13.149 29.292  25.903  1.00 17.74 18  A 1 
ATOM 140  N N     . HIS A 1 19  ? -4.253  27.615  22.848  1.00 25.61 19  A 1 
ATOM 141  C CA    . HIS A 1 19  ? -3.418  27.936  21.690  1.00 27.07 19  A 1 
ATOM 142  C C     . HIS A 1 19  ? -3.046  26.728  20.814  1.00 26.42 19  A 1 
ATOM 143  O O     . HIS A 1 19  ? -3.058  26.840  19.585  1.00 24.41 19  A 1 
ATOM 144  C CB    . HIS A 1 19  ? -2.182  28.752  22.108  1.00 26.17 19  A 1 
ATOM 145  C CG    . HIS A 1 19  ? -2.272  30.168  21.605  1.00 23.66 19  A 1 
ATOM 146  N ND1   . HIS A 1 19  ? -2.112  30.571  20.311  1.00 23.20 19  A 1 
ATOM 147  C CD2   . HIS A 1 19  ? -2.567  31.281  22.340  1.00 22.94 19  A 1 
ATOM 148  C CE1   . HIS A 1 19  ? -2.310  31.907  20.254  1.00 22.33 19  A 1 
ATOM 149  N NE2   . HIS A 1 19  ? -2.600  32.383  21.469  1.00 22.30 19  A 1 
ATOM 150  N N     . TRP A 1 20  ? -2.755  25.573  21.439  1.00 30.67 20  A 1 
ATOM 151  C CA    . TRP A 1 20  ? -2.212  24.419  20.708  1.00 26.27 20  A 1 
ATOM 152  C C     . TRP A 1 20  ? -3.192  23.769  19.730  1.00 24.81 20  A 1 
ATOM 153  O O     . TRP A 1 20  ? -2.775  23.174  18.721  1.00 21.72 20  A 1 
ATOM 154  C CB    . TRP A 1 20  ? -1.662  23.392  21.701  1.00 24.94 20  A 1 
ATOM 155  C CG    . TRP A 1 20  ? -0.277  23.679  22.166  1.00 21.23 20  A 1 
ATOM 156  C CD1   . TRP A 1 20  ? 0.087   24.538  23.153  1.00 18.30 20  A 1 
ATOM 157  C CD2   . TRP A 1 20  ? 0.981   23.128  21.636  1.00 19.90 20  A 1 
ATOM 158  N NE1   . TRP A 1 20  ? 1.469   24.560  23.279  1.00 16.46 20  A 1 
ATOM 159  C CE2   . TRP A 1 20  ? 2.044   23.705  22.360  1.00 17.63 20  A 1 
ATOM 160  C CE3   . TRP A 1 20  ? 1.277   22.196  20.628  1.00 21.92 20  A 1 
ATOM 161  C CZ2   . TRP A 1 20  ? 3.394   23.364  22.083  1.00 24.49 20  A 1 
ATOM 162  C CZ3   . TRP A 1 20  ? 2.623   21.862  20.352  1.00 24.34 20  A 1 
ATOM 163  C CH2   . TRP A 1 20  ? 3.657   22.440  21.074  1.00 25.53 20  A 1 
ATOM 164  N N     . HIS A 1 21  ? -4.495  23.875  19.963  1.00 28.90 21  A 1 
ATOM 165  C CA    . HIS A 1 21  ? -5.486  23.205  19.116  1.00 29.75 21  A 1 
ATOM 166  C C     . HIS A 1 21  ? -5.602  23.782  17.700  1.00 28.02 21  A 1 
ATOM 167  O O     . HIS A 1 21  ? -6.125  23.101  16.812  1.00 26.10 21  A 1 
ATOM 168  C CB    . HIS A 1 21  ? -6.844  23.164  19.823  1.00 29.08 21  A 1 
ATOM 169  C CG    . HIS A 1 21  ? -7.101  21.851  20.516  1.00 26.09 21  A 1 
ATOM 170  N ND1   . HIS A 1 21  ? -7.189  20.636  19.890  1.00 25.74 21  A 1 
ATOM 171  C CD2   . HIS A 1 21  ? -7.292  21.637  21.849  1.00 25.94 21  A 1 
ATOM 172  C CE1   . HIS A 1 21  ? -7.413  19.699  20.831  1.00 24.52 21  A 1 
ATOM 173  N NE2   . HIS A 1 21  ? -7.487  20.264  22.038  1.00 23.70 21  A 1 
ATOM 174  N N     . ARG A 1 22  ? -5.170  25.028  17.491  1.00 23.92 22  A 1 
ATOM 175  C CA    . ARG A 1 22  ? -5.494  25.750  16.252  1.00 23.23 22  A 1 
ATOM 176  C C     . ARG A 1 22  ? -4.650  25.313  15.048  1.00 22.51 22  A 1 
ATOM 177  O O     . ARG A 1 22  ? -5.170  25.320  13.929  1.00 20.42 22  A 1 
ATOM 178  C CB    . ARG A 1 22  ? -5.401  27.268  16.502  1.00 22.43 22  A 1 
ATOM 179  C CG    . ARG A 1 22  ? -6.644  27.994  15.963  1.00 20.04 22  A 1 
ATOM 180  C CD    . ARG A 1 22  ? -6.545  29.499  16.219  1.00 18.07 22  A 1 
ATOM 181  N NE    . ARG A 1 22  ? -7.809  30.190  15.907  1.00 17.60 22  A 1 
ATOM 182  C CZ    . ARG A 1 22  ? -8.020  31.501  15.968  1.00 15.05 22  A 1 
ATOM 183  N NH1   . ARG A 1 22  ? -7.070  32.333  16.292  1.00 14.49 22  A 1 
ATOM 184  N NH2   . ARG A 1 22  ? -9.181  31.992  15.700  1.00 13.06 22  A 1 
ATOM 185  N N     . THR A 1 23  ? -3.392  24.934  15.260  1.00 26.82 23  A 1 
ATOM 186  C CA    . THR A 1 23  ? -2.453  24.626  14.165  1.00 25.26 23  A 1 
ATOM 187  C C     . THR A 1 23  ? -2.780  23.319  13.447  1.00 23.85 23  A 1 
ATOM 188  O O     . THR A 1 23  ? -2.716  23.272  12.220  1.00 22.25 23  A 1 
ATOM 189  C CB    . THR A 1 23  ? -1.010  24.574  14.684  1.00 23.97 23  A 1 
ATOM 190  O OG1   . THR A 1 23  ? -0.982  23.886  15.921  1.00 23.03 23  A 1 
ATOM 191  C CG2   . THR A 1 23  ? -0.449  25.970  14.919  1.00 25.71 23  A 1 
ATOM 192  N N     . ALA A 1 24  ? -3.189  22.283  14.186  1.00 24.93 24  A 1 
ATOM 193  C CA    . ALA A 1 24  ? -3.501  20.983  13.582  1.00 22.88 24  A 1 
ATOM 194  C C     . ALA A 1 24  ? -4.723  21.025  12.640  1.00 22.74 24  A 1 
ATOM 195  O O     . ALA A 1 24  ? -4.789  20.274  11.671  1.00 21.08 24  A 1 
ATOM 196  C CB    . ALA A 1 24  ? -3.700  19.960  14.702  1.00 22.03 24  A 1 
ATOM 197  N N     . THR A 1 25  ? -5.689  21.907  12.916  1.00 25.83 25  A 1 
ATOM 198  C CA    . THR A 1 25  ? -6.936  21.974  12.136  1.00 21.74 25  A 1 
ATOM 199  C C     . THR A 1 25  ? -6.743  22.587  10.747  1.00 21.15 25  A 1 
ATOM 200  O O     . THR A 1 25  ? -7.506  22.272  9.836   1.00 18.98 25  A 1 
ATOM 201  C CB    . THR A 1 25  ? -8.031  22.755  12.880  1.00 21.25 25  A 1 
ATOM 202  O OG1   . THR A 1 25  ? -7.918  22.633  14.276  1.00 18.81 25  A 1 
ATOM 203  C CG2   . THR A 1 25  ? -9.427  22.248  12.525  1.00 19.19 25  A 1 
ATOM 204  N N     . LEU A 1 26  ? -5.737  23.445  10.575  1.00 21.21 26  A 1 
ATOM 205  C CA    . LEU A 1 26  ? -5.521  24.153  9.311   1.00 20.36 26  A 1 
ATOM 206  C C     . LEU A 1 26  ? -5.123  23.220  8.165   1.00 20.07 26  A 1 
ATOM 207  O O     . LEU A 1 26  ? -5.589  23.421  7.046   1.00 18.10 26  A 1 
ATOM 208  C CB    . LEU A 1 26  ? -4.479  25.270  9.511   1.00 19.02 26  A 1 
ATOM 209  C CG    . LEU A 1 26  ? -5.090  26.565  10.085  1.00 16.68 26  A 1 
ATOM 210  C CD1   . LEU A 1 26  ? -3.990  27.473  10.627  1.00 16.10 26  A 1 
ATOM 211  C CD2   . LEU A 1 26  ? -5.870  27.340  9.021   1.00 17.56 26  A 1 
ATOM 212  N N     . PHE A 1 27  ? -4.345  22.173  8.451   1.00 22.93 27  A 1 
ATOM 213  C CA    . PHE A 1 27  ? -3.857  21.258  7.405   1.00 21.92 27  A 1 
ATOM 214  C C     . PHE A 1 27  ? -4.977  20.483  6.693   1.00 22.50 27  A 1 
ATOM 215  O O     . PHE A 1 27  ? -4.865  20.198  5.502   1.00 19.67 27  A 1 
ATOM 216  C CB    . PHE A 1 27  ? -2.819  20.294  8.009   1.00 20.31 27  A 1 
ATOM 217  C CG    . PHE A 1 27  ? -1.445  20.458  7.407   1.00 16.97 27  A 1 
ATOM 218  C CD1   . PHE A 1 27  ? -1.098  19.783  6.221   1.00 15.44 27  A 1 
ATOM 219  C CD2   . PHE A 1 27  ? -0.503  21.310  8.021   1.00 15.86 27  A 1 
ATOM 220  C CE1   . PHE A 1 27  ? 0.179   19.946  5.658   1.00 14.06 27  A 1 
ATOM 221  C CE2   . PHE A 1 27  ? 0.771   21.477  7.456   1.00 14.35 27  A 1 
ATOM 222  C CZ    . PHE A 1 27  ? 1.115   20.792  6.275   1.00 14.21 27  A 1 
ATOM 223  N N     . MET A 1 28  ? -6.059  20.128  7.402   1.00 30.44 28  A 1 
ATOM 224  C CA    . MET A 1 28  ? -7.132  19.346  6.784   1.00 30.39 28  A 1 
ATOM 225  C C     . MET A 1 28  ? -8.039  20.164  5.867   1.00 30.38 28  A 1 
ATOM 226  O O     . MET A 1 28  ? -8.535  19.633  4.875   1.00 28.12 28  A 1 
ATOM 227  C CB    . MET A 1 28  ? -7.997  18.645  7.854   1.00 28.63 28  A 1 
ATOM 228  C CG    . MET A 1 28  ? -7.379  17.332  8.349   1.00 25.63 28  A 1 
ATOM 229  S SD    . MET A 1 28  ? -8.630  16.166  8.980   1.00 23.34 28  A 1 
ATOM 230  C CE    . MET A 1 28  ? -7.555  14.825  9.526   1.00 21.92 28  A 1 
ATOM 231  N N     . ASN A 1 29  ? -8.290  21.418  6.184   1.00 26.13 29  A 1 
ATOM 232  C CA    . ASN A 1 29  ? -9.311  22.182  5.475   1.00 25.24 29  A 1 
ATOM 233  C C     . ASN A 1 29  ? -8.895  22.609  4.061   1.00 24.57 29  A 1 
ATOM 234  O O     . ASN A 1 29  ? -9.775  22.720  3.202   1.00 22.31 29  A 1 
ATOM 235  C CB    . ASN A 1 29  ? -9.758  23.384  6.317   1.00 24.25 29  A 1 
ATOM 236  C CG    . ASN A 1 29  ? -10.877 23.063  7.285   1.00 21.22 29  A 1 
ATOM 237  O OD1   . ASN A 1 29  ? -11.505 22.018  7.274   1.00 21.10 29  A 1 
ATOM 238  N ND2   . ASN A 1 29  ? -11.198 23.989  8.163   1.00 21.64 29  A 1 
ATOM 239  N N     . CYS A 1 30  ? -7.603  22.816  3.803   1.00 32.45 30  A 1 
ATOM 240  C CA    . CYS A 1 30  ? -7.145  23.325  2.506   1.00 33.13 30  A 1 
ATOM 241  C C     . CYS A 1 30  ? -7.502  22.421  1.319   1.00 31.36 30  A 1 
ATOM 242  O O     . CYS A 1 30  ? -7.665  22.913  0.214   1.00 28.60 30  A 1 
ATOM 243  C CB    . CYS A 1 30  ? -5.632  23.587  2.555   1.00 30.93 30  A 1 
ATOM 244  S SG    . CYS A 1 30  ? -5.271  24.963  3.684   1.00 27.56 30  A 1 
ATOM 245  N N     . VAL A 1 31  ? -7.661  21.107  1.539   1.00 27.83 31  A 1 
ATOM 246  C CA    . VAL A 1 31  ? -7.969  20.158  0.446   1.00 28.74 31  A 1 
ATOM 247  C C     . VAL A 1 31  ? -9.458  20.166  0.061   1.00 27.57 31  A 1 
ATOM 248  O O     . VAL A 1 31  ? -9.803  19.804  -1.060  1.00 25.17 31  A 1 
ATOM 249  C CB    . VAL A 1 31  ? -7.502  18.734  0.808   1.00 27.06 31  A 1 
ATOM 250  C CG1   . VAL A 1 31  ? -7.638  17.765  -0.378  1.00 24.06 31  A 1 
ATOM 251  C CG2   . VAL A 1 31  ? -6.039  18.709  1.259   1.00 26.09 31  A 1 
ATOM 252  N N     . SER A 1 32  ? -10.362 20.533  0.984   1.00 31.76 32  A 1 
ATOM 253  C CA    . SER A 1 32  ? -11.794 20.247  0.809   1.00 33.35 32  A 1 
ATOM 254  C C     . SER A 1 32  ? -12.531 21.164  -0.164  1.00 31.65 32  A 1 
ATOM 255  O O     . SER A 1 32  ? -13.259 20.684  -1.026  1.00 28.65 32  A 1 
ATOM 256  C CB    . SER A 1 32  ? -12.527 20.219  2.151   1.00 30.99 32  A 1 
ATOM 257  O OG    . SER A 1 32  ? -12.566 21.495  2.764   1.00 29.54 32  A 1 
ATOM 258  N N     . ASN A 1 33  ? -12.400 22.456  0.026   1.00 29.12 33  A 1 
ATOM 259  C CA    . ASN A 1 33  ? -13.158 23.396  -0.790  1.00 30.86 33  A 1 
ATOM 260  C C     . ASN A 1 33  ? -12.448 23.541  -2.134  1.00 29.20 33  A 1 
ATOM 261  O O     . ASN A 1 33  ? -11.355 24.077  -2.207  1.00 27.19 33  A 1 
ATOM 262  C CB    . ASN A 1 33  ? -13.367 24.726  -0.058  1.00 29.27 33  A 1 
ATOM 263  C CG    . ASN A 1 33  ? -14.481 24.660  0.978   1.00 25.27 33  A 1 
ATOM 264  O OD1   . ASN A 1 33  ? -15.248 23.716  1.078   1.00 26.79 33  A 1 
ATOM 265  N ND2   . ASN A 1 33  ? -14.617 25.696  1.778   1.00 28.52 33  A 1 
ATOM 266  N N     . GLY A 1 34  ? -13.114 23.096  -3.186  1.00 31.84 34  A 1 
ATOM 267  C CA    . GLY A 1 34  ? -12.725 23.353  -4.568  1.00 31.20 34  A 1 
ATOM 268  C C     . GLY A 1 34  ? -12.870 24.818  -4.990  1.00 30.21 34  A 1 
ATOM 269  O O     . GLY A 1 34  ? -13.170 25.081  -6.152  1.00 28.11 34  A 1 
ATOM 270  N N     . THR A 1 35  ? -12.723 25.766  -4.052  1.00 31.45 35  A 1 
ATOM 271  C CA    . THR A 1 35  ? -12.508 27.155  -4.406  1.00 32.03 35  A 1 
ATOM 272  C C     . THR A 1 35  ? -11.233 27.189  -5.237  1.00 30.44 35  A 1 
ATOM 273  O O     . THR A 1 35  ? -10.167 26.837  -4.733  1.00 27.96 35  A 1 
ATOM 274  C CB    . THR A 1 35  ? -12.374 28.073  -3.188  1.00 29.40 35  A 1 
ATOM 275  O OG1   . THR A 1 35  ? -11.617 27.448  -2.167  1.00 26.89 35  A 1 
ATOM 276  C CG2   . THR A 1 35  ? -13.749 28.400  -2.603  1.00 28.73 35  A 1 
ATOM 277  N N     . VAL A 1 36  ? -11.400 27.568  -6.487  1.00 29.17 36  A 1 
ATOM 278  C CA    . VAL A 1 36  ? -10.308 27.948  -7.372  1.00 31.17 36  A 1 
ATOM 279  C C     . VAL A 1 36  ? -9.457  28.938  -6.582  1.00 29.60 36  A 1 
ATOM 280  O O     . VAL A 1 36  ? -9.923  30.033  -6.284  1.00 28.15 36  A 1 
ATOM 281  C CB    . VAL A 1 36  ? -10.864 28.601  -8.655  1.00 29.68 36  A 1 
ATOM 282  C CG1   . VAL A 1 36  ? -9.742  28.945  -9.643  1.00 27.76 36  A 1 
ATOM 283  C CG2   . VAL A 1 36  ? -11.846 27.662  -9.363  1.00 31.55 36  A 1 
ATOM 284  N N     . TYR A 1 37  ? -8.273  28.501  -6.140  1.00 27.69 37  A 1 
ATOM 285  C CA    . TYR A 1 37  ? -7.275  29.426  -5.655  1.00 27.74 37  A 1 
ATOM 286  C C     . TYR A 1 37  ? -7.026  30.372  -6.823  1.00 26.62 37  A 1 
ATOM 287  O O     . TYR A 1 37  ? -6.497  29.944  -7.854  1.00 24.82 37  A 1 
ATOM 288  C CB    . TYR A 1 37  ? -6.011  28.687  -5.205  1.00 26.97 37  A 1 
ATOM 289  C CG    . TYR A 1 37  ? -5.955  28.369  -3.715  1.00 27.55 37  A 1 
ATOM 290  C CD1   . TYR A 1 37  ? -5.231  29.221  -2.851  1.00 28.22 37  A 1 
ATOM 291  C CD2   . TYR A 1 37  ? -6.612  27.246  -3.192  1.00 30.57 37  A 1 
ATOM 292  C CE1   . TYR A 1 37  ? -5.164  28.940  -1.468  1.00 27.22 37  A 1 
ATOM 293  C CE2   . TYR A 1 37  ? -6.562  26.959  -1.809  1.00 25.96 37  A 1 
ATOM 294  C CZ    . TYR A 1 37  ? -5.827  27.807  -0.939  1.00 24.95 37  A 1 
ATOM 295  O OH    . TYR A 1 37  ? -5.761  27.524  0.409   1.00 23.89 37  A 1 
ATOM 296  N N     . GLU A 1 38  ? -7.508  31.602  -6.712  1.00 27.36 38  A 1 
ATOM 297  C CA    . GLU A 1 38  ? -7.052  32.672  -7.577  1.00 30.63 38  A 1 
ATOM 298  C C     . GLU A 1 38  ? -5.535  32.718  -7.395  1.00 29.58 38  A 1 
ATOM 299  O O     . GLU A 1 38  ? -5.028  33.178  -6.364  1.00 28.64 38  A 1 
ATOM 300  C CB    . GLU A 1 38  ? -7.706  34.020  -7.237  1.00 30.18 38  A 1 
ATOM 301  C CG    . GLU A 1 38  ? -9.146  34.131  -7.754  1.00 27.07 38  A 1 
ATOM 302  C CD    . GLU A 1 38  ? -9.755  35.527  -7.572  1.00 24.76 38  A 1 
ATOM 303  O OE1   . GLU A 1 38  ? -10.650 35.886  -8.374  1.00 23.64 38  A 1 
ATOM 304  O OE2   . GLU A 1 38  ? -9.359  36.233  -6.614  1.00 24.01 38  A 1 
ATOM 305  N N     . GLU A 1 39  ? -4.818  32.125  -8.348  1.00 27.78 39  A 1 
ATOM 306  C CA    . GLU A 1 39  ? -3.381  32.276  -8.430  1.00 29.75 39  A 1 
ATOM 307  C C     . GLU A 1 39  ? -3.127  33.775  -8.478  1.00 27.82 39  A 1 
ATOM 308  O O     . GLU A 1 39  ? -3.612  34.468  -9.377  1.00 26.32 39  A 1 
ATOM 309  C CB    . GLU A 1 39  ? -2.802  31.558  -9.657  1.00 29.45 39  A 1 
ATOM 310  C CG    . GLU A 1 39  ? -2.752  30.035  -9.472  1.00 26.90 39  A 1 
ATOM 311  C CD    . GLU A 1 39  ? -2.127  29.297  -10.662 1.00 25.22 39  A 1 
ATOM 312  O OE1   . GLU A 1 39  ? -1.415  28.295  -10.414 1.00 24.67 39  A 1 
ATOM 313  O OE2   . GLU A 1 39  ? -2.371  29.706  -11.813 1.00 24.88 39  A 1 
ATOM 314  N N     . ALA A 1 40  ? -2.438  34.284  -7.465  1.00 30.69 40  A 1 
ATOM 315  C CA    . ALA A 1 40  ? -2.042  35.678  -7.441  1.00 30.03 40  A 1 
ATOM 316  C C     . ALA A 1 40  ? -1.135  35.902  -8.656  1.00 28.33 40  A 1 
ATOM 317  O O     . ALA A 1 40  ? 0.042   35.553  -8.629  1.00 26.97 40  A 1 
ATOM 318  C CB    . ALA A 1 40  ? -1.364  35.988  -6.104  1.00 28.35 40  A 1 
ATOM 319  N N     . VAL A 1 41  ? -1.715  36.424  -9.734  1.00 28.30 41  A 1 
ATOM 320  C CA    . VAL A 1 41  ? -1.012  36.764  -10.972 1.00 30.58 41  A 1 
ATOM 321  C C     . VAL A 1 41  ? -0.115  37.953  -10.660 1.00 29.00 41  A 1 
ATOM 322  O O     . VAL A 1 41  ? -0.510  39.111  -10.801 1.00 27.61 41  A 1 
ATOM 323  C CB    . VAL A 1 41  ? -1.990  37.051  -12.126 1.00 28.98 41  A 1 
ATOM 324  C CG1   . VAL A 1 41  ? -1.217  37.237  -13.446 1.00 27.03 41  A 1 
ATOM 325  C CG2   . VAL A 1 41  ? -3.003  35.922  -12.333 1.00 30.49 41  A 1 
ATOM 326  N N     . GLY A 1 42  ? 1.083   37.653  -10.165 1.00 31.74 42  A 1 
ATOM 327  C CA    . GLY A 1 42  ? 2.136   38.655  -10.098 1.00 31.67 42  A 1 
ATOM 328  C C     . GLY A 1 42  ? 2.396   39.195  -11.508 1.00 30.77 42  A 1 
ATOM 329  O O     . GLY A 1 42  ? 2.477   38.418  -12.458 1.00 29.01 42  A 1 
ATOM 330  N N     . ARG A 1 43  ? 2.528   40.510  -11.655 1.00 26.32 43  A 1 
ATOM 331  C CA    . ARG A 1 43  ? 2.649   41.198  -12.959 1.00 28.30 43  A 1 
ATOM 332  C C     . ARG A 1 43  ? 3.710   40.625  -13.904 1.00 26.66 43  A 1 
ATOM 333  O O     . ARG A 1 43  ? 3.521   40.672  -15.112 1.00 23.98 43  A 1 
ATOM 334  C CB    . ARG A 1 43  ? 2.964   42.677  -12.740 1.00 26.85 43  A 1 
ATOM 335  C CG    . ARG A 1 43  ? 1.727   43.568  -12.638 1.00 24.32 43  A 1 
ATOM 336  C CD    . ARG A 1 43  ? 2.180   45.022  -12.560 1.00 21.99 43  A 1 
ATOM 337  N NE    . ARG A 1 43  ? 1.045   45.950  -12.630 1.00 21.37 43  A 1 
ATOM 338  C CZ    . ARG A 1 43  ? 1.122   47.281  -12.578 1.00 18.89 43  A 1 
ATOM 339  N NH1   . ARG A 1 43  ? 2.269   47.882  -12.428 1.00 18.39 43  A 1 
ATOM 340  N NH2   . ARG A 1 43  ? 0.063   48.008  -12.678 1.00 18.50 43  A 1 
ATOM 341  N N     . GLU A 1 44  ? 4.838   40.143  -13.375 1.00 30.30 44  A 1 
ATOM 342  C CA    . GLU A 1 44  ? 6.001   39.731  -14.184 1.00 31.96 44  A 1 
ATOM 343  C C     . GLU A 1 44  ? 5.914   38.285  -14.732 1.00 30.86 44  A 1 
ATOM 344  O O     . GLU A 1 44  ? 6.928   37.682  -15.040 1.00 29.35 44  A 1 
ATOM 345  C CB    . GLU A 1 44  ? 7.309   39.983  -13.424 1.00 30.20 44  A 1 
ATOM 346  C CG    . GLU A 1 44  ? 7.582   41.485  -13.238 1.00 28.48 44  A 1 
ATOM 347  C CD    . GLU A 1 44  ? 9.003   41.763  -12.745 1.00 26.27 44  A 1 
ATOM 348  O OE1   . GLU A 1 44  ? 9.459   42.912  -12.976 1.00 25.31 44  A 1 
ATOM 349  O OE2   . GLU A 1 44  ? 9.612   40.859  -12.140 1.00 25.86 44  A 1 
ATOM 350  N N     . GLY A 1 45  ? 4.705   37.716  -14.864 1.00 32.63 45  A 1 
ATOM 351  C CA    . GLY A 1 45  ? 4.520   36.436  -15.556 1.00 31.66 45  A 1 
ATOM 352  C C     . GLY A 1 45  ? 5.047   35.182  -14.850 1.00 31.27 45  A 1 
ATOM 353  O O     . GLY A 1 45  ? 4.756   34.075  -15.298 1.00 29.66 45  A 1 
ATOM 354  N N     . CYS A 1 46  ? 5.803   35.321  -13.747 1.00 47.91 46  A 1 
ATOM 355  C CA    . CYS A 1 46  ? 6.185   34.193  -12.914 1.00 49.04 46  A 1 
ATOM 356  C C     . CYS A 1 46  ? 4.980   33.744  -12.077 1.00 48.07 46  A 1 
ATOM 357  O O     . CYS A 1 46  ? 4.722   34.284  -11.001 1.00 44.58 46  A 1 
ATOM 358  C CB    . CYS A 1 46  ? 7.400   34.549  -12.050 1.00 44.86 46  A 1 
ATOM 359  S SG    . CYS A 1 46  ? 8.922   34.516  -13.061 1.00 39.99 46  A 1 
ATOM 360  N N     . TRP A 1 47  ? 4.237   32.726  -12.575 1.00 53.75 47  A 1 
ATOM 361  C CA    . TRP A 1 47  ? 3.200   32.014  -11.836 1.00 49.97 47  A 1 
ATOM 362  C C     . TRP A 1 47  ? 3.850   31.226  -10.685 1.00 49.13 47  A 1 
ATOM 363  O O     . TRP A 1 47  ? 4.067   30.017  -10.761 1.00 46.97 47  A 1 
ATOM 364  C CB    . TRP A 1 47  ? 2.404   31.113  -12.777 1.00 46.40 47  A 1 
ATOM 365  C CG    . TRP A 1 47  ? 1.632   31.830  -13.844 1.00 42.88 47  A 1 
ATOM 366  C CD1   . TRP A 1 47  ? 2.132   32.274  -15.009 1.00 39.08 47  A 1 
ATOM 367  C CD2   . TRP A 1 47  ? 0.207   32.185  -13.850 1.00 44.97 47  A 1 
ATOM 368  N NE1   . TRP A 1 47  ? 1.126   32.883  -15.754 1.00 35.68 47  A 1 
ATOM 369  C CE2   . TRP A 1 47  ? -0.067  32.836  -15.081 1.00 40.15 47  A 1 
ATOM 370  C CE3   . TRP A 1 47  ? -0.849  31.985  -12.939 1.00 41.75 47  A 1 
ATOM 371  C CZ2   . TRP A 1 47  ? -1.376  33.275  -15.405 1.00 41.92 47  A 1 
ATOM 372  C CZ3   . TRP A 1 47  ? -2.148  32.424  -13.265 1.00 40.44 47  A 1 
ATOM 373  C CH2   . TRP A 1 47  ? -2.405  33.059  -14.474 1.00 43.05 47  A 1 
ATOM 374  N N     . ALA A 1 48  ? 4.260   31.938  -9.621  1.00 58.80 48  A 1 
ATOM 375  C CA    . ALA A 1 48  ? 4.869   31.327  -8.461  1.00 59.02 48  A 1 
ATOM 376  C C     . ALA A 1 48  ? 3.782   30.638  -7.634  1.00 60.29 48  A 1 
ATOM 377  O O     . ALA A 1 48  ? 3.037   31.277  -6.900  1.00 58.27 48  A 1 
ATOM 378  C CB    . ALA A 1 48  ? 5.651   32.384  -7.682  1.00 54.02 48  A 1 
ATOM 379  N N     . ARG A 1 49  ? 3.689   29.298  -7.750  1.00 66.58 49  A 1 
ATOM 380  C CA    . ARG A 1 49  ? 2.795   28.497  -6.919  1.00 64.89 49  A 1 
ATOM 381  C C     . ARG A 1 49  ? 3.122   28.719  -5.446  1.00 68.49 49  A 1 
ATOM 382  O O     . ARG A 1 49  ? 4.287   28.694  -5.067  1.00 63.62 49  A 1 
ATOM 383  C CB    . ARG A 1 49  ? 2.900   27.028  -7.328  1.00 63.22 49  A 1 
ATOM 384  C CG    . ARG A 1 49  ? 1.954   26.133  -6.524  1.00 57.06 49  A 1 
ATOM 385  C CD    . ARG A 1 49  ? 1.947   24.707  -7.067  1.00 58.73 49  A 1 
ATOM 386  N NE    . ARG A 1 49  ? 1.212   23.817  -6.176  1.00 54.92 49  A 1 
ATOM 387  C CZ    . ARG A 1 49  ? 0.682   22.646  -6.457  1.00 44.50 49  A 1 
ATOM 388  N NH1   . ARG A 1 49  ? 0.709   22.148  -7.667  1.00 42.78 49  A 1 
ATOM 389  N NH2   . ARG A 1 49  ? 0.126   21.953  -5.523  1.00 47.52 49  A 1 
ATOM 390  N N     . LEU A 1 50  ? 2.106   28.900  -4.608  1.00 70.77 50  A 1 
ATOM 391  C CA    . LEU A 1 50  ? 2.293   29.044  -3.172  1.00 70.37 50  A 1 
ATOM 392  C C     . LEU A 1 50  ? 2.841   27.752  -2.552  1.00 72.93 50  A 1 
ATOM 393  O O     . LEU A 1 50  ? 2.599   26.646  -3.044  1.00 70.20 50  A 1 
ATOM 394  C CB    . LEU A 1 50  ? 0.991   29.495  -2.495  1.00 65.82 50  A 1 
ATOM 395  C CG    . LEU A 1 50  ? 0.534   30.918  -2.864  1.00 62.51 50  A 1 
ATOM 396  C CD1   . LEU A 1 50  ? -0.834  31.203  -2.254  1.00 58.62 50  A 1 
ATOM 397  C CD2   . LEU A 1 50  ? 1.513   31.988  -2.364  1.00 62.54 50  A 1 
ATOM 398  N N     . CYS A 1 51  ? 3.585   27.898  -1.453  1.00 75.18 51  A 1 
ATOM 399  C CA    . CYS A 1 51  ? 4.102   26.778  -0.673  1.00 72.94 51  A 1 
ATOM 400  C C     . CYS A 1 51  ? 2.951   25.917  -0.140  1.00 71.49 51  A 1 
ATOM 401  O O     . CYS A 1 51  ? 2.092   26.408  0.592   1.00 65.53 51  A 1 
ATOM 402  C CB    . CYS A 1 51  ? 4.960   27.347  0.458   1.00 72.59 51  A 1 
ATOM 403  S SG    . CYS A 1 51  ? 5.534   26.039  1.587   1.00 71.12 51  A 1 
ATOM 404  N N     . ASP A 1 52  ? 2.978   24.619  -0.419  1.00 79.72 52  A 1 
ATOM 405  C CA    . ASP A 1 52  ? 1.985   23.663  0.086   1.00 76.36 52  A 1 
ATOM 406  C C     . ASP A 1 52  ? 2.075   23.464  1.619   1.00 75.89 52  A 1 
ATOM 407  O O     . ASP A 1 52  ? 1.154   22.921  2.225   1.00 70.15 52  A 1 
ATOM 408  C CB    . ASP A 1 52  ? 2.158   22.313  -0.646  1.00 73.35 52  A 1 
ATOM 409  C CG    . ASP A 1 52  ? 1.872   22.326  -2.161  1.00 73.34 52  A 1 
ATOM 410  O OD1   . ASP A 1 52  ? 0.915   22.979  -2.629  1.00 68.68 52  A 1 
ATOM 411  O OD2   . ASP A 1 52  ? 2.577   21.600  -2.899  1.00 70.93 52  A 1 
ATOM 412  N N     . GLY A 1 53  ? 3.171   23.889  2.257   1.00 76.30 53  A 1 
ATOM 413  C CA    . GLY A 1 53  ? 3.372   23.826  3.700   1.00 72.28 53  A 1 
ATOM 414  C C     . GLY A 1 53  ? 2.751   24.989  4.469   1.00 72.67 53  A 1 
ATOM 415  O O     . GLY A 1 53  ? 2.018   24.774  5.433   1.00 68.20 53  A 1 
ATOM 416  N N     . CYS A 1 54  ? 3.035   26.244  4.070   1.00 75.44 54  A 1 
ATOM 417  C CA    . CYS A 1 54  ? 2.538   27.438  4.762   1.00 74.83 54  A 1 
ATOM 418  C C     . CYS A 1 54  ? 1.387   28.156  4.045   1.00 74.70 54  A 1 
ATOM 419  O O     . CYS A 1 54  ? 0.724   28.987  4.656   1.00 66.66 54  A 1 
ATOM 420  C CB    . CYS A 1 54  ? 3.708   28.390  5.047   1.00 71.92 54  A 1 
ATOM 421  S SG    . CYS A 1 54  ? 4.405   29.062  3.504   1.00 75.76 54  A 1 
ATOM 422  N N     . CYS A 1 55  ? 1.141   27.849  2.769   1.00 74.17 55  A 1 
ATOM 423  C CA    . CYS A 1 55  ? 0.095   28.434  1.931   1.00 67.88 55  A 1 
ATOM 424  C C     . CYS A 1 55  ? 0.126   29.974  1.818   1.00 70.27 55  A 1 
ATOM 425  O O     . CYS A 1 55  ? -0.865  30.578  1.409   1.00 61.43 55  A 1 
ATOM 426  C CB    . CYS A 1 55  ? -1.290  27.896  2.357   1.00 64.23 55  A 1 
ATOM 427  S SG    . CYS A 1 55  ? -1.327  26.072  2.333   1.00 59.04 55  A 1 
ATOM 428  N N     . THR A 1 56  ? 1.243   30.600  2.176   1.00 68.10 56  A 1 
ATOM 429  C CA    . THR A 1 56  ? 1.367   32.063  2.201   1.00 68.69 56  A 1 
ATOM 430  C C     . THR A 1 56  ? 2.544   32.595  1.380   1.00 71.78 56  A 1 
ATOM 431  O O     . THR A 1 56  ? 2.447   33.674  0.804   1.00 66.56 56  A 1 
ATOM 432  C CB    . THR A 1 56  ? 1.506   32.585  3.638   1.00 65.12 56  A 1 
ATOM 433  O OG1   . THR A 1 56  ? 2.546   31.916  4.322   1.00 60.04 56  A 1 
ATOM 434  C CG2   . THR A 1 56  ? 0.232   32.394  4.457   1.00 62.80 56  A 1 
ATOM 435  N N     . VAL A 1 57  ? 3.643   31.838  1.321   1.00 74.22 57  A 1 
ATOM 436  C CA    . VAL A 1 57  ? 4.886   32.256  0.678   1.00 74.23 57  A 1 
ATOM 437  C C     . VAL A 1 57  ? 5.039   31.524  -0.664  1.00 76.16 57  A 1 
ATOM 438  O O     . VAL A 1 57  ? 4.680   30.356  -0.753  1.00 74.09 57  A 1 
ATOM 439  C CB    . VAL A 1 57  ? 6.087   32.000  1.602   1.00 70.45 57  A 1 
ATOM 440  C CG1   . VAL A 1 57  ? 7.390   32.522  1.008   1.00 62.99 57  A 1 
ATOM 441  C CG2   . VAL A 1 57  ? 5.888   32.684  2.957   1.00 72.03 57  A 1 
ATOM 442  N N     . PRO A 1 58  ? 5.578   32.179  -1.725  1.00 69.68 58  A 1 
ATOM 443  C CA    . PRO A 1 58  ? 5.905   31.503  -2.973  1.00 68.63 58  A 1 
ATOM 444  C C     . PRO A 1 58  ? 6.848   30.318  -2.755  1.00 69.44 58  A 1 
ATOM 445  O O     . PRO A 1 58  ? 7.803   30.392  -1.979  1.00 71.10 58  A 1 
ATOM 446  C CB    . PRO A 1 58  ? 6.538   32.566  -3.870  1.00 68.18 58  A 1 
ATOM 447  C CG    . PRO A 1 58  ? 5.958   33.864  -3.335  1.00 67.11 58  A 1 
ATOM 448  C CD    . PRO A 1 58  ? 5.843   33.594  -1.841  1.00 77.22 58  A 1 
ATOM 449  N N     . SER A 1 59  ? 6.585   29.199  -3.458  1.00 71.78 59  A 1 
ATOM 450  C CA    . SER A 1 59  ? 7.456   28.033  -3.445  1.00 70.45 59  A 1 
ATOM 451  C C     . SER A 1 59  ? 8.742   28.289  -4.238  1.00 68.74 59  A 1 
ATOM 452  O O     . SER A 1 59  ? 8.727   28.967  -5.262  1.00 67.86 59  A 1 
ATOM 453  C CB    . SER A 1 59  ? 6.720   26.811  -3.969  1.00 70.02 59  A 1 
ATOM 454  O OG    . SER A 1 59  ? 6.182   27.049  -5.257  1.00 64.52 59  A 1 
ATOM 455  N N     . VAL A 1 60  ? 9.849   27.699  -3.767  1.00 77.44 60  A 1 
ATOM 456  C CA    . VAL A 1 60  ? 11.165  27.805  -4.417  1.00 76.63 60  A 1 
ATOM 457  C C     . VAL A 1 60  ? 11.716  26.451  -4.865  1.00 77.69 60  A 1 
ATOM 458  O O     . VAL A 1 60  ? 12.472  26.375  -5.831  1.00 74.08 60  A 1 
ATOM 459  C CB    . VAL A 1 60  ? 12.181  28.536  -3.530  1.00 75.38 60  A 1 
ATOM 460  C CG1   . VAL A 1 60  ? 11.726  29.986  -3.291  1.00 66.13 60  A 1 
ATOM 461  C CG2   . VAL A 1 60  ? 12.395  27.857  -2.174  1.00 72.66 60  A 1 
ATOM 462  N N     . VAL A 1 61  ? 11.291  25.364  -4.194  1.00 79.50 61  A 1 
ATOM 463  C CA    . VAL A 1 61  ? 11.677  23.986  -4.515  1.00 79.20 61  A 1 
ATOM 464  C C     . VAL A 1 61  ? 10.451  23.093  -4.678  1.00 79.62 61  A 1 
ATOM 465  O O     . VAL A 1 61  ? 9.412   23.327  -4.067  1.00 78.50 61  A 1 
ATOM 466  C CB    . VAL A 1 61  ? 12.647  23.384  -3.485  1.00 78.14 61  A 1 
ATOM 467  C CG1   . VAL A 1 61  ? 13.965  24.170  -3.439  1.00 65.44 61  A 1 
ATOM 468  C CG2   . VAL A 1 61  ? 12.070  23.313  -2.069  1.00 71.32 61  A 1 
ATOM 469  N N     . TYR A 1 62  ? 10.590  22.051  -5.508  1.00 70.90 62  A 1 
ATOM 470  C CA    . TYR A 1 62  ? 9.648   20.948  -5.584  1.00 68.32 62  A 1 
ATOM 471  C C     . TYR A 1 62  ? 10.287  19.682  -5.017  1.00 68.49 62  A 1 
ATOM 472  O O     . TYR A 1 62  ? 11.334  19.244  -5.507  1.00 66.77 62  A 1 
ATOM 473  C CB    . TYR A 1 62  ? 9.191   20.755  -7.027  1.00 67.61 62  A 1 
ATOM 474  C CG    . TYR A 1 62  ? 8.241   19.584  -7.201  1.00 66.66 62  A 1 
ATOM 475  C CD1   . TYR A 1 62  ? 8.666   18.406  -7.846  1.00 65.47 62  A 1 
ATOM 476  C CD2   . TYR A 1 62  ? 6.931   19.665  -6.702  1.00 67.31 62  A 1 
ATOM 477  C CE1   . TYR A 1 62  ? 7.780   17.327  -8.012  1.00 60.90 62  A 1 
ATOM 478  C CE2   . TYR A 1 62  ? 6.039   18.593  -6.854  1.00 63.78 62  A 1 
ATOM 479  C CZ    . TYR A 1 62  ? 6.468   17.423  -7.516  1.00 71.14 62  A 1 
ATOM 480  O OH    . TYR A 1 62  ? 5.588   16.371  -7.678  1.00 71.97 62  A 1 
ATOM 481  N N     . CYS A 1 63  ? 9.680   19.094  -3.996  1.00 74.09 63  A 1 
ATOM 482  C CA    . CYS A 1 63  ? 10.083  17.807  -3.454  1.00 73.00 63  A 1 
ATOM 483  C C     . CYS A 1 63  ? 9.304   16.694  -4.172  1.00 71.89 63  A 1 
ATOM 484  O O     . CYS A 1 63  ? 8.086   16.595  -4.020  1.00 69.18 63  A 1 
ATOM 485  C CB    . CYS A 1 63  ? 9.854   17.790  -1.944  1.00 72.10 63  A 1 
ATOM 486  S SG    . CYS A 1 63  ? 10.335  16.178  -1.273  1.00 70.37 63  A 1 
ATOM 487  N N     . ARG A 1 64  ? 10.005  15.840  -4.937  1.00 67.36 64  A 1 
ATOM 488  C CA    . ARG A 1 64  ? 9.370   14.724  -5.653  1.00 63.90 64  A 1 
ATOM 489  C C     . ARG A 1 64  ? 8.747   13.704  -4.705  1.00 60.42 64  A 1 
ATOM 490  O O     . ARG A 1 64  ? 7.621   13.267  -4.930  1.00 57.98 64  A 1 
ATOM 491  C CB    . ARG A 1 64  ? 10.390  14.026  -6.565  1.00 61.13 64  A 1 
ATOM 492  C CG    . ARG A 1 64  ? 10.766  14.888  -7.780  1.00 57.14 64  A 1 
ATOM 493  C CD    . ARG A 1 64  ? 11.743  14.115  -8.671  1.00 57.37 64  A 1 
ATOM 494  N NE    . ARG A 1 64  ? 12.076  14.861  -9.891  1.00 49.41 64  A 1 
ATOM 495  C CZ    . ARG A 1 64  ? 13.062  14.589  -10.703 1.00 44.77 64  A 1 
ATOM 496  N NH1   . ARG A 1 64  ? 13.874  13.586  -10.511 1.00 42.16 64  A 1 
ATOM 497  N NH2   . ARG A 1 64  ? 13.273  15.331  -11.750 1.00 42.08 64  A 1 
ATOM 498  N N     . ALA A 1 65  ? 9.456   13.357  -3.634  1.00 70.39 65  A 1 
ATOM 499  C CA    . ALA A 1 65  ? 8.998   12.392  -2.639  1.00 68.01 65  A 1 
ATOM 500  C C     . ALA A 1 65  ? 7.698   12.816  -1.956  1.00 68.28 65  A 1 
ATOM 501  O O     . ALA A 1 65  ? 6.766   12.019  -1.801  1.00 65.50 65  A 1 
ATOM 502  C CB    . ALA A 1 65  ? 10.108  12.257  -1.609  1.00 66.63 65  A 1 
ATOM 503  N N     . ASP A 1 66  ? 7.620   14.088  -1.584  1.00 68.89 66  A 1 
ATOM 504  C CA    . ASP A 1 66  ? 6.445   14.643  -0.930  1.00 66.73 66  A 1 
ATOM 505  C C     . ASP A 1 66  ? 5.381   15.146  -1.914  1.00 66.88 66  A 1 
ATOM 506  O O     . ASP A 1 66  ? 4.275   15.455  -1.483  1.00 64.35 66  A 1 
ATOM 507  C CB    . ASP A 1 66  ? 6.868   15.716  0.081   1.00 63.93 66  A 1 
ATOM 508  C CG    . ASP A 1 66  ? 7.560   15.070  1.287   1.00 62.18 66  A 1 
ATOM 509  O OD1   . ASP A 1 66  ? 7.028   14.034  1.738   1.00 61.06 66  A 1 
ATOM 510  O OD2   . ASP A 1 66  ? 8.586   15.621  1.744   1.00 61.45 66  A 1 
ATOM 511  N N     . SER A 1 67  ? 5.687   15.166  -3.211  1.00 68.47 67  A 1 
ATOM 512  C CA    . SER A 1 67  ? 4.862   15.776  -4.258  1.00 68.37 67  A 1 
ATOM 513  C C     . SER A 1 67  ? 4.380   17.172  -3.842  1.00 70.06 67  A 1 
ATOM 514  O O     . SER A 1 67  ? 3.201   17.491  -3.954  1.00 66.59 67  A 1 
ATOM 515  C CB    . SER A 1 67  ? 3.711   14.855  -4.673  1.00 65.54 67  A 1 
ATOM 516  O OG    . SER A 1 67  ? 4.190   13.592  -5.079  1.00 61.78 67  A 1 
ATOM 517  N N     . ALA A 1 68  ? 5.293   17.967  -3.261  1.00 69.62 68  A 1 
ATOM 518  C CA    . ALA A 1 68  ? 4.974   19.232  -2.624  1.00 68.72 68  A 1 
ATOM 519  C C     . ALA A 1 68  ? 5.886   20.360  -3.125  1.00 68.79 68  A 1 
ATOM 520  O O     . ALA A 1 68  ? 7.102   20.197  -3.234  1.00 69.92 68  A 1 
ATOM 521  C CB    . ALA A 1 68  ? 5.063   19.066  -1.102  1.00 67.74 68  A 1 
ATOM 522  N N     . TYR A 1 69  ? 5.279   21.499  -3.389  1.00 75.36 69  A 1 
ATOM 523  C CA    . TYR A 1 69  ? 5.962   22.753  -3.653  1.00 72.62 69  A 1 
ATOM 524  C C     . TYR A 1 69  ? 6.214   23.457  -2.325  1.00 74.79 69  A 1 
ATOM 525  O O     . TYR A 1 69  ? 5.268   23.693  -1.569  1.00 72.36 69  A 1 
ATOM 526  C CB    . TYR A 1 69  ? 5.122   23.606  -4.600  1.00 72.88 69  A 1 
ATOM 527  C CG    . TYR A 1 69  ? 4.960   23.007  -5.984  1.00 71.94 69  A 1 
ATOM 528  C CD1   . TYR A 1 69  ? 5.845   23.365  -7.015  1.00 65.31 69  A 1 
ATOM 529  C CD2   . TYR A 1 69  ? 3.933   22.084  -6.247  1.00 68.02 69  A 1 
ATOM 530  C CE1   . TYR A 1 69  ? 5.708   22.823  -8.293  1.00 63.59 69  A 1 
ATOM 531  C CE2   . TYR A 1 69  ? 3.791   21.525  -7.519  1.00 64.36 69  A 1 
ATOM 532  C CZ    . TYR A 1 69  ? 4.681   21.896  -8.548  1.00 74.53 69  A 1 
ATOM 533  O OH    . TYR A 1 69  ? 4.551   21.348  -9.807  1.00 73.60 69  A 1 
ATOM 534  N N     . LEU A 1 70  ? 7.464   23.758  -2.003  1.00 74.11 70  A 1 
ATOM 535  C CA    . LEU A 1 70  ? 7.866   24.282  -0.705  1.00 73.43 70  A 1 
ATOM 536  C C     . LEU A 1 70  ? 8.634   25.596  -0.850  1.00 73.67 70  A 1 
ATOM 537  O O     . LEU A 1 70  ? 9.454   25.757  -1.757  1.00 75.44 70  A 1 
ATOM 538  C CB    . LEU A 1 70  ? 8.676   23.218  0.059   1.00 73.20 70  A 1 
ATOM 539  C CG    . LEU A 1 70  ? 7.955   21.872  0.296   1.00 77.29 70  A 1 
ATOM 540  C CD1   . LEU A 1 70  ? 8.905   20.874  0.948   1.00 74.56 70  A 1 
ATOM 541  C CD2   . LEU A 1 70  ? 6.721   22.027  1.190   1.00 74.86 70  A 1 
ATOM 542  N N     . CYS A 1 71  ? 8.398   26.539  0.082   1.00 81.26 71  A 1 
ATOM 543  C CA    . CYS A 1 71  ? 9.280   27.680  0.284   1.00 79.97 71  A 1 
ATOM 544  C C     . CYS A 1 71  ? 10.568  27.230  1.002   1.00 80.11 71  A 1 
ATOM 545  O O     . CYS A 1 71  ? 10.605  26.154  1.596   1.00 75.86 71  A 1 
ATOM 546  C CB    . CYS A 1 71  ? 8.547   28.791  1.044   1.00 77.99 71  A 1 
ATOM 547  S SG    . CYS A 1 71  ? 8.144   28.309  2.754   1.00 77.31 71  A 1 
ATOM 548  N N     . ALA A 1 72  ? 11.604  28.085  0.995   1.00 78.93 72  A 1 
ATOM 549  C CA    . ALA A 1 72  ? 12.895  27.759  1.598   1.00 76.11 72  A 1 
ATOM 550  C C     . ALA A 1 72  ? 12.789  27.380  3.083   1.00 76.81 72  A 1 
ATOM 551  O O     . ALA A 1 72  ? 13.371  26.388  3.526   1.00 73.98 72  A 1 
ATOM 552  C CB    . ALA A 1 72  ? 13.826  28.965  1.400   1.00 74.35 72  A 1 
ATOM 553  N N     . SER A 1 73  ? 11.978  28.103  3.849   1.00 76.28 73  A 1 
ATOM 554  C CA    . SER A 1 73  ? 11.779  27.826  5.273   1.00 75.78 73  A 1 
ATOM 555  C C     . SER A 1 73  ? 11.035  26.514  5.528   1.00 76.80 73  A 1 
ATOM 556  O O     . SER A 1 73  ? 11.431  25.731  6.394   1.00 75.41 73  A 1 
ATOM 557  C CB    . SER A 1 73  ? 11.047  29.002  5.929   1.00 74.12 73  A 1 
ATOM 558  O OG    . SER A 1 73  ? 9.786   29.217  5.331   1.00 65.41 73  A 1 
ATOM 559  N N     . CYS A 1 74  ? 9.971   26.224  4.766   1.00 74.75 74  A 1 
ATOM 560  C CA    . CYS A 1 74  ? 9.240   24.957  4.880   1.00 74.49 74  A 1 
ATOM 561  C C     . CYS A 1 74  ? 10.080  23.773  4.402   1.00 74.95 74  A 1 
ATOM 562  O O     . CYS A 1 74  ? 10.046  22.721  5.036   1.00 72.21 74  A 1 
ATOM 563  C CB    . CYS A 1 74  ? 7.917   25.046  4.116   1.00 73.44 74  A 1 
ATOM 564  S SG    . CYS A 1 74  ? 6.738   26.121  4.999   1.00 71.44 74  A 1 
ATOM 565  N N     . ASP A 1 75  ? 10.878  23.929  3.328   1.00 76.61 75  A 1 
ATOM 566  C CA    . ASP A 1 75  ? 11.814  22.917  2.842   1.00 74.11 75  A 1 
ATOM 567  C C     . ASP A 1 75  ? 12.836  22.544  3.921   1.00 73.66 75  A 1 
ATOM 568  O O     . ASP A 1 75  ? 12.950  21.371  4.288   1.00 71.33 75  A 1 
ATOM 569  C CB    . ASP A 1 75  ? 12.515  23.407  1.569   1.00 73.56 75  A 1 
ATOM 570  C CG    . ASP A 1 75  ? 13.521  22.365  1.063   1.00 73.84 75  A 1 
ATOM 571  O OD1   . ASP A 1 75  ? 13.086  21.282  0.648   1.00 66.93 75  A 1 
ATOM 572  O OD2   . ASP A 1 75  ? 14.743  22.602  1.123   1.00 68.86 75  A 1 
ATOM 573  N N     . ALA A 1 76  ? 13.502  23.539  4.511   1.00 78.57 76  A 1 
ATOM 574  C CA    . ALA A 1 76  ? 14.453  23.318  5.588   1.00 76.64 76  A 1 
ATOM 575  C C     . ALA A 1 76  ? 13.811  22.612  6.782   1.00 77.60 76  A 1 
ATOM 576  O O     . ALA A 1 76  ? 14.336  21.611  7.281   1.00 75.40 76  A 1 
ATOM 577  C CB    . ALA A 1 76  ? 15.058  24.660  5.999   1.00 75.22 76  A 1 
ATOM 578  N N     . GLN A 1 77  ? 12.627  23.042  7.218   1.00 75.62 77  A 1 
ATOM 579  C CA    . GLN A 1 77  ? 11.924  22.420  8.348   1.00 74.14 77  A 1 
ATOM 580  C C     . GLN A 1 77  ? 11.486  20.980  8.061   1.00 75.55 77  A 1 
ATOM 581  O O     . GLN A 1 77  ? 11.589  20.128  8.940   1.00 73.95 77  A 1 
ATOM 582  C CB    . GLN A 1 77  ? 10.696  23.253  8.723   1.00 72.86 77  A 1 
ATOM 583  C CG    . GLN A 1 77  ? 11.068  24.554  9.460   1.00 67.10 77  A 1 
ATOM 584  C CD    . GLN A 1 77  ? 9.825   25.367  9.830   1.00 63.49 77  A 1 
ATOM 585  O OE1   . GLN A 1 77  ? 8.688   24.948  9.683   1.00 55.88 77  A 1 
ATOM 586  N NE2   . GLN A 1 77  ? 10.009  26.567  10.351  1.00 53.18 77  A 1 
ATOM 587  N N     . ILE A 1 78  ? 10.975  20.697  6.861   1.00 73.95 78  A 1 
ATOM 588  C CA    . ILE A 1 78  ? 10.463  19.368  6.501   1.00 72.57 78  A 1 
ATOM 589  C C     . ILE A 1 78  ? 11.619  18.383  6.309   1.00 72.28 78  A 1 
ATOM 590  O O     . ILE A 1 78  ? 11.573  17.284  6.861   1.00 70.69 78  A 1 
ATOM 591  C CB    . ILE A 1 78  ? 9.519   19.455  5.280   1.00 71.42 78  A 1 
ATOM 592  C CG1   . ILE A 1 78  ? 8.201   20.143  5.712   1.00 68.62 78  A 1 
ATOM 593  C CG2   . ILE A 1 78  ? 9.215   18.069  4.693   1.00 70.33 78  A 1 
ATOM 594  C CD1   . ILE A 1 78  ? 7.290   20.538  4.554   1.00 63.58 78  A 1 
ATOM 595  N N     . HIS A 1 79  ? 12.668  18.791  5.605   1.00 76.81 79  A 1 
ATOM 596  C CA    . HIS A 1 79  ? 13.785  17.916  5.244   1.00 74.72 79  A 1 
ATOM 597  C C     . HIS A 1 79  ? 14.878  17.816  6.314   1.00 73.19 79  A 1 
ATOM 598  O O     . HIS A 1 79  ? 15.658  16.868  6.282   1.00 67.09 79  A 1 
ATOM 599  C CB    . HIS A 1 79  ? 14.321  18.321  3.866   1.00 74.10 79  A 1 
ATOM 600  C CG    . HIS A 1 79  ? 13.289  18.133  2.786   1.00 76.94 79  A 1 
ATOM 601  N ND1   . HIS A 1 79  ? 12.580  19.113  2.142   1.00 67.62 79  A 1 
ATOM 602  C CD2   . HIS A 1 79  ? 12.822  16.932  2.311   1.00 69.48 79  A 1 
ATOM 603  C CE1   . HIS A 1 79  ? 11.717  18.533  1.293   1.00 72.31 79  A 1 
ATOM 604  N NE2   . HIS A 1 79  ? 11.827  17.204  1.371   1.00 73.30 79  A 1 
ATOM 605  N N     . ALA A 1 80  ? 14.893  18.702  7.305   1.00 75.37 80  A 1 
ATOM 606  C CA    . ALA A 1 80  ? 15.708  18.505  8.508   1.00 72.00 80  A 1 
ATOM 607  C C     . ALA A 1 80  ? 15.088  17.511  9.514   1.00 70.59 80  A 1 
ATOM 608  O O     . ALA A 1 80  ? 15.715  17.193  10.521  1.00 64.59 80  A 1 
ATOM 609  C CB    . ALA A 1 80  ? 15.979  19.860  9.159   1.00 68.86 80  A 1 
ATOM 610  N N     . ALA A 1 81  ? 13.876  17.002  9.249   1.00 68.91 81  A 1 
ATOM 611  C CA    . ALA A 1 81  ? 13.136  16.165  10.195  1.00 67.16 81  A 1 
ATOM 612  C C     . ALA A 1 81  ? 13.853  14.872  10.593  1.00 67.86 81  A 1 
ATOM 613  O O     . ALA A 1 81  ? 13.850  14.466  11.751  1.00 63.35 81  A 1 
ATOM 614  C CB    . ALA A 1 81  ? 11.804  15.794  9.546   1.00 62.67 81  A 1 
ATOM 615  N N     . ASN A 1 82  ? 14.393  14.175  9.593   1.00 66.03 82  A 1 
ATOM 616  C CA    . ASN A 1 82  ? 15.029  12.878  9.769   1.00 65.50 82  A 1 
ATOM 617  C C     . ASN A 1 82  ? 15.935  12.552  8.570   1.00 67.50 82  A 1 
ATOM 618  O O     . ASN A 1 82  ? 15.919  13.226  7.542   1.00 63.21 82  A 1 
ATOM 619  C CB    . ASN A 1 82  ? 13.938  11.810  10.006  1.00 59.83 82  A 1 
ATOM 620  C CG    . ASN A 1 82  ? 12.991  11.669  8.831   1.00 53.74 82  A 1 
ATOM 621  O OD1   . ASN A 1 82  ? 13.387  11.332  7.730   1.00 49.86 82  A 1 
ATOM 622  N ND2   . ASN A 1 82  ? 11.718  11.928  9.030   1.00 49.79 82  A 1 
ATOM 623  N N     . ARG A 1 83  ? 16.722  11.489  8.700   1.00 63.08 83  A 1 
ATOM 624  C CA    . ARG A 1 83  ? 17.685  11.065  7.677   1.00 62.57 83  A 1 
ATOM 625  C C     . ARG A 1 83  ? 17.020  10.691  6.339   1.00 63.11 83  A 1 
ATOM 626  O O     . ARG A 1 83  ? 17.644  10.862  5.297   1.00 59.79 83  A 1 
ATOM 627  C CB    . ARG A 1 83  ? 18.505  9.898   8.238   1.00 57.53 83  A 1 
ATOM 628  C CG    . ARG A 1 83  ? 19.633  9.454   7.299   1.00 53.10 83  A 1 
ATOM 629  C CD    . ARG A 1 83  ? 20.453  8.340   7.947   1.00 49.90 83  A 1 
ATOM 630  N NE    . ARG A 1 83  ? 21.443  7.788   7.007   1.00 42.59 83  A 1 
ATOM 631  C CZ    . ARG A 1 83  ? 22.252  6.772   7.238   1.00 36.44 83  A 1 
ATOM 632  N NH1   . ARG A 1 83  ? 22.290  6.178   8.396   1.00 33.60 83  A 1 
ATOM 633  N NH2   . ARG A 1 83  ? 23.041  6.326   6.311   1.00 33.70 83  A 1 
ATOM 634  N N     . VAL A 1 84  ? 15.805  10.160  6.345   1.00 59.04 84  A 1 
ATOM 635  C CA    . VAL A 1 84  ? 15.094  9.823   5.102   1.00 59.40 84  A 1 
ATOM 636  C C     . VAL A 1 84  ? 14.605  11.088  4.413   1.00 62.03 84  A 1 
ATOM 637  O O     . VAL A 1 84  ? 14.852  11.265  3.221   1.00 59.68 84  A 1 
ATOM 638  C CB    . VAL A 1 84  ? 13.920  8.867   5.347   1.00 54.04 84  A 1 
ATOM 639  C CG1   . VAL A 1 84  ? 13.209  8.495   4.040   1.00 46.97 84  A 1 
ATOM 640  C CG2   . VAL A 1 84  ? 14.412  7.577   5.985   1.00 49.80 84  A 1 
ATOM 641  N N     . ALA A 1 85  ? 13.988  11.994  5.167   1.00 65.16 85  A 1 
ATOM 642  C CA    . ALA A 1 85  ? 13.527  13.271  4.647   1.00 65.84 85  A 1 
ATOM 643  C C     . ALA A 1 85  ? 14.688  14.102  4.071   1.00 67.03 85  A 1 
ATOM 644  O O     . ALA A 1 85  ? 14.557  14.630  2.977   1.00 68.67 85  A 1 
ATOM 645  C CB    . ALA A 1 85  ? 12.771  14.014  5.752   1.00 65.71 85  A 1 
ATOM 646  N N     . SER A 1 86  ? 15.855  14.126  4.724   1.00 74.06 86  A 1 
ATOM 647  C CA    . SER A 1 86  ? 17.024  14.869  4.217   1.00 74.03 86  A 1 
ATOM 648  C C     . SER A 1 86  ? 17.559  14.350  2.883   1.00 75.64 86  A 1 
ATOM 649  O O     . SER A 1 86  ? 18.261  15.076  2.177   1.00 73.78 86  A 1 
ATOM 650  C CB    . SER A 1 86  ? 18.142  14.874  5.262   1.00 71.39 86  A 1 
ATOM 651  O OG    . SER A 1 86  ? 18.726  13.594  5.427   1.00 64.03 86  A 1 
ATOM 652  N N     . ARG A 1 87  ? 17.217  13.109  2.505   1.00 65.94 87  A 1 
ATOM 653  C CA    . ARG A 1 87  ? 17.604  12.477  1.238   1.00 66.22 87  A 1 
ATOM 654  C C     . ARG A 1 87  ? 16.559  12.650  0.126   1.00 68.44 87  A 1 
ATOM 655  O O     . ARG A 1 87  ? 16.782  12.144  -0.969  1.00 64.88 87  A 1 
ATOM 656  C CB    . ARG A 1 87  ? 17.879  10.988  1.469   1.00 61.21 87  A 1 
ATOM 657  C CG    . ARG A 1 87  ? 19.125  10.766  2.328   1.00 56.83 87  A 1 
ATOM 658  C CD    . ARG A 1 87  ? 19.226  9.276   2.601   1.00 56.27 87  A 1 
ATOM 659  N NE    . ARG A 1 87  ? 20.440  8.952   3.368   1.00 48.42 87  A 1 
ATOM 660  C CZ    . ARG A 1 87  ? 20.972  7.736   3.445   1.00 43.44 87  A 1 
ATOM 661  N NH1   . ARG A 1 87  ? 20.404  6.721   2.883   1.00 41.16 87  A 1 
ATOM 662  N NH2   . ARG A 1 87  ? 22.070  7.541   4.079   1.00 40.75 87  A 1 
ATOM 663  N N     . HIS A 1 88  ? 15.452  13.304  0.397   1.00 68.85 88  A 1 
ATOM 664  C CA    . HIS A 1 88  ? 14.459  13.572  -0.630  1.00 70.28 88  A 1 
ATOM 665  C C     . HIS A 1 88  ? 15.068  14.415  -1.749  1.00 71.00 88  A 1 
ATOM 666  O O     . HIS A 1 88  ? 15.687  15.448  -1.501  1.00 69.56 88  A 1 
ATOM 667  C CB    . HIS A 1 88  ? 13.226  14.264  -0.044  1.00 67.47 88  A 1 
ATOM 668  C CG    . HIS A 1 88  ? 12.359  13.393  0.813   1.00 67.45 88  A 1 
ATOM 669  N ND1   . HIS A 1 88  ? 11.243  13.827  1.509   1.00 61.29 88  A 1 
ATOM 670  C CD2   . HIS A 1 88  ? 12.460  12.046  1.036   1.00 64.67 88  A 1 
ATOM 671  C CE1   . HIS A 1 88  ? 10.699  12.770  2.121   1.00 63.02 88  A 1 
ATOM 672  N NE2   . HIS A 1 88  ? 11.408  11.667  1.858   1.00 65.61 88  A 1 
ATOM 673  N N     . GLU A 1 89  ? 14.885  13.959  -2.994  1.00 63.92 89  A 1 
ATOM 674  C CA    . GLU A 1 89  ? 15.292  14.729  -4.157  1.00 63.88 89  A 1 
ATOM 675  C C     . GLU A 1 89  ? 14.406  15.970  -4.263  1.00 64.74 89  A 1 
ATOM 676  O O     . GLU A 1 89  ? 13.184  15.878  -4.377  1.00 62.71 89  A 1 
ATOM 677  C CB    . GLU A 1 89  ? 15.222  13.861  -5.412  1.00 59.90 89  A 1 
ATOM 678  C CG    . GLU A 1 89  ? 15.903  14.526  -6.615  1.00 52.94 89  A 1 
ATOM 679  C CD    . GLU A 1 89  ? 15.700  13.755  -7.932  1.00 50.42 89  A 1 
ATOM 680  O OE1   . GLU A 1 89  ? 16.092  14.280  -8.985  1.00 44.03 89  A 1 
ATOM 681  O OE2   . GLU A 1 89  ? 15.050  12.690  -7.932  1.00 44.54 89  A 1 
ATOM 682  N N     . ARG A 1 90  ? 15.054  17.138  -4.227  1.00 68.41 90  A 1 
ATOM 683  C CA    . ARG A 1 90  ? 14.407  18.435  -4.395  1.00 66.33 90  A 1 
ATOM 684  C C     . ARG A 1 90  ? 14.939  19.094  -5.656  1.00 64.67 90  A 1 
ATOM 685  O O     . ARG A 1 90  ? 16.140  19.085  -5.894  1.00 61.59 90  A 1 
ATOM 686  C CB    . ARG A 1 90  ? 14.661  19.309  -3.158  1.00 65.57 90  A 1 
ATOM 687  C CG    . ARG A 1 90  ? 13.894  18.777  -1.935  1.00 65.96 90  A 1 
ATOM 688  C CD    . ARG A 1 90  ? 14.466  19.335  -0.643  1.00 65.59 90  A 1 
ATOM 689  N NE    . ARG A 1 90  ? 15.699  18.646  -0.250  1.00 65.04 90  A 1 
ATOM 690  C CZ    . ARG A 1 90  ? 16.502  19.014  0.738   1.00 63.00 90  A 1 
ATOM 691  N NH1   . ARG A 1 90  ? 16.286  20.108  1.417   1.00 55.85 90  A 1 
ATOM 692  N NH2   . ARG A 1 90  ? 17.528  18.292  1.064   1.00 64.03 90  A 1 
ATOM 693  N N     . VAL A 1 91  ? 14.035  19.626  -6.452  1.00 73.22 91  A 1 
ATOM 694  C CA    . VAL A 1 91  ? 14.372  20.321  -7.699  1.00 72.06 91  A 1 
ATOM 695  C C     . VAL A 1 91  ? 14.060  21.794  -7.511  1.00 71.53 91  A 1 
ATOM 696  O O     . VAL A 1 91  ? 12.958  22.135  -7.082  1.00 71.29 91  A 1 
ATOM 697  C CB    . VAL A 1 91  ? 13.621  19.718  -8.893  1.00 69.60 91  A 1 
ATOM 698  C CG1   . VAL A 1 91  ? 14.081  20.351  -10.204 1.00 58.86 91  A 1 
ATOM 699  C CG2   . VAL A 1 91  ? 13.858  18.206  -9.004  1.00 64.33 91  A 1 
ATOM 700  N N     . LEU A 1 92  ? 15.015  22.679  -7.844  1.00 66.01 92  A 1 
ATOM 701  C CA    . LEU A 1 92  ? 14.751  24.110  -7.863  1.00 64.63 92  A 1 
ATOM 702  C C     . LEU A 1 92  ? 13.690  24.409  -8.929  1.00 64.27 92  A 1 
ATOM 703  O O     . LEU A 1 92  ? 13.803  23.951  -10.067 1.00 63.87 92  A 1 
ATOM 704  C CB    . LEU A 1 92  ? 16.038  24.893  -8.138  1.00 62.10 92  A 1 
ATOM 705  C CG    . LEU A 1 92  ? 16.988  24.979  -6.933  1.00 57.62 92  A 1 
ATOM 706  C CD1   . LEU A 1 92  ? 18.371  25.460  -7.359  1.00 52.92 92  A 1 
ATOM 707  C CD2   . LEU A 1 92  ? 16.461  25.954  -5.872  1.00 55.57 92  A 1 
ATOM 708  N N     . LEU A 1 93  ? 12.673  25.206  -8.593  1.00 65.33 93  A 1 
ATOM 709  C CA    . LEU A 1 93  ? 11.605  25.520  -9.539  1.00 62.05 93  A 1 
ATOM 710  C C     . LEU A 1 93  ? 12.141  26.271  -10.754 1.00 60.84 93  A 1 
ATOM 711  O O     . LEU A 1 93  ? 11.695  26.015  -11.866 1.00 57.23 93  A 1 
ATOM 712  C CB    . LEU A 1 93  ? 10.493  26.302  -8.841  1.00 59.10 93  A 1 
ATOM 713  C CG    . LEU A 1 93  ? 9.718   25.465  -7.809  1.00 55.96 93  A 1 
ATOM 714  C CD1   . LEU A 1 93  ? 8.706   26.358  -7.093  1.00 52.98 93  A 1 
ATOM 715  C CD2   . LEU A 1 93  ? 8.944   24.306  -8.446  1.00 55.81 93  A 1 
ATOM 716  N N     . SER A 1 94  ? 13.172  27.094  -10.569 1.00 64.44 94  A 1 
ATOM 717  C CA    . SER A 1 94  ? 13.846  27.772  -11.683 1.00 62.20 94  A 1 
ATOM 718  C C     . SER A 1 94  ? 14.454  26.811  -12.716 1.00 60.45 94  A 1 
ATOM 719  O O     . SER A 1 94  ? 14.568  27.168  -13.884 1.00 55.80 94  A 1 
ATOM 720  C CB    . SER A 1 94  ? 14.955  28.668  -11.132 1.00 57.08 94  A 1 
ATOM 721  O OG    . SER A 1 94  ? 15.901  27.914  -10.394 1.00 51.23 94  A 1 
ATOM 722  N N     . GLU A 1 95  ? 14.824  25.586  -12.297 1.00 58.49 95  A 1 
ATOM 723  C CA    . GLU A 1 95  ? 15.309  24.519  -13.181 1.00 55.01 95  A 1 
ATOM 724  C C     . GLU A 1 95  ? 14.155  23.653  -13.695 1.00 51.03 95  A 1 
ATOM 725  O O     . GLU A 1 95  ? 14.125  23.313  -14.877 1.00 46.74 95  A 1 
ATOM 726  C CB    . GLU A 1 95  ? 16.323  23.644  -12.453 1.00 51.20 95  A 1 
ATOM 727  C CG    . GLU A 1 95  ? 17.601  24.406  -12.093 1.00 47.74 95  A 1 
ATOM 728  C CD    . GLU A 1 95  ? 18.656  23.526  -11.424 1.00 43.70 95  A 1 
ATOM 729  O OE1   . GLU A 1 95  ? 19.828  23.971  -11.392 1.00 39.05 95  A 1 
ATOM 730  O OE2   . GLU A 1 95  ? 18.309  22.424  -10.946 1.00 40.37 95  A 1 
ATOM 731  N N     . ALA A 1 96  ? 13.177  23.339  -12.845 1.00 52.31 96  A 1 
ATOM 732  C CA    . ALA A 1 96  ? 12.007  22.578  -13.239 1.00 47.87 96  A 1 
ATOM 733  C C     . ALA A 1 96  ? 11.219  23.276  -14.358 1.00 45.10 96  A 1 
ATOM 734  O O     . ALA A 1 96  ? 10.851  22.630  -15.333 1.00 44.24 96  A 1 
ATOM 735  C CB    . ALA A 1 96  ? 11.129  22.328  -12.010 1.00 45.09 96  A 1 
ATOM 736  N N     . TYR A 1 97  ? 11.045  24.601  -14.258 1.00 50.04 97  A 1 
ATOM 737  C CA    . TYR A 1 97  ? 10.405  25.393  -15.317 1.00 45.07 97  A 1 
ATOM 738  C C     . TYR A 1 97  ? 11.221  25.461  -16.615 1.00 40.94 97  A 1 
ATOM 739  O O     . TYR A 1 97  ? 10.642  25.615  -17.681 1.00 40.23 97  A 1 
ATOM 740  C CB    . TYR A 1 97  ? 10.090  26.804  -14.790 1.00 43.57 97  A 1 
ATOM 741  C CG    . TYR A 1 97  ? 8.853   26.890  -13.921 1.00 44.04 97  A 1 
ATOM 742  C CD1   . TYR A 1 97  ? 7.576   26.659  -14.480 1.00 42.55 97  A 1 
ATOM 743  C CD2   . TYR A 1 97  ? 8.951   27.205  -12.556 1.00 42.17 97  A 1 
ATOM 744  C CE1   . TYR A 1 97  ? 6.419   26.716  -13.680 1.00 37.36 97  A 1 
ATOM 745  C CE2   . TYR A 1 97  ? 7.803   27.270  -11.749 1.00 37.53 97  A 1 
ATOM 746  C CZ    . TYR A 1 97  ? 6.531   27.024  -12.314 1.00 37.86 97  A 1 
ATOM 747  O OH    . TYR A 1 97  ? 5.409   27.074  -11.524 1.00 35.15 97  A 1 
ATOM 748  N N     . LYS A 1 98  ? 12.559  25.307  -16.564 1.00 50.11 98  A 1 
ATOM 749  C CA    . LYS A 1 98  ? 13.394  25.243  -17.780 1.00 48.15 98  A 1 
ATOM 750  C C     . LYS A 1 98  ? 13.235  23.914  -18.522 1.00 46.29 98  A 1 
ATOM 751  O O     . LYS A 1 98  ? 13.327  23.892  -19.747 1.00 41.50 98  A 1 
ATOM 752  C CB    . LYS A 1 98  ? 14.872  25.446  -17.435 1.00 44.76 98  A 1 
ATOM 753  C CG    . LYS A 1 98  ? 15.218  26.898  -17.086 1.00 41.82 98  A 1 
ATOM 754  C CD    . LYS A 1 98  ? 16.666  26.954  -16.593 1.00 38.65 98  A 1 
ATOM 755  C CE    . LYS A 1 98  ? 17.026  28.359  -16.120 1.00 33.11 98  A 1 
ATOM 756  N NZ    . LYS A 1 98  ? 18.399  28.385  -15.568 1.00 26.62 98  A 1 
ATOM 757  N N     . HIS A 1 99  ? 13.034  22.810  -17.788 1.00 41.49 99  A 1 
ATOM 758  C CA    . HIS A 1 99  ? 12.900  21.468  -18.356 1.00 39.15 99  A 1 
ATOM 759  C C     . HIS A 1 99  ? 11.456  21.028  -18.582 1.00 34.73 99  A 1 
ATOM 760  O O     . HIS A 1 99  ? 11.228  20.103  -19.365 1.00 31.88 99  A 1 
ATOM 761  C CB    . HIS A 1 99  ? 13.659  20.465  -17.480 1.00 37.06 99  A 1 
ATOM 762  C CG    . HIS A 1 99  ? 15.142  20.559  -17.648 1.00 35.46 99  A 1 
ATOM 763  N ND1   . HIS A 1 99  ? 15.844  20.271  -18.800 1.00 33.99 99  A 1 
ATOM 764  C CD2   . HIS A 1 99  ? 16.072  20.938  -16.708 1.00 35.95 99  A 1 
ATOM 765  C CE1   . HIS A 1 99  ? 17.151  20.473  -18.565 1.00 32.64 99  A 1 
ATOM 766  N NE2   . HIS A 1 99  ? 17.325  20.880  -17.300 1.00 32.31 99  A 1 
ATOM 767  N N     . ALA A 1 100 ? 10.506  21.654  -17.917 1.00 38.92 100 A 1 
ATOM 768  C CA    . ALA A 1 100 ? 9.104   21.462  -18.241 1.00 35.95 100 A 1 
ATOM 769  C C     . ALA A 1 100 ? 8.892   21.979  -19.670 1.00 33.41 100 A 1 
ATOM 770  O O     . ALA A 1 100 ? 9.198   23.137  -19.941 1.00 32.23 100 A 1 
ATOM 771  C CB    . ALA A 1 100 ? 8.220   22.185  -17.220 1.00 33.78 100 A 1 
ATOM 772  N N     . PRO A 1 101 ? 8.403   21.131  -20.613 1.00 34.03 101 A 1 
ATOM 773  C CA    . PRO A 1 101 ? 7.960   21.652  -21.887 1.00 33.06 101 A 1 
ATOM 774  C C     . PRO A 1 101 ? 6.932   22.745  -21.597 1.00 33.58 101 A 1 
ATOM 775  O O     . PRO A 1 101 ? 6.169   22.632  -20.638 1.00 31.86 101 A 1 
ATOM 776  C CB    . PRO A 1 101 ? 7.355   20.460  -22.640 1.00 30.05 101 A 1 
ATOM 777  C CG    . PRO A 1 101 ? 6.938   19.504  -21.527 1.00 29.01 101 A 1 
ATOM 778  C CD    . PRO A 1 101 ? 7.959   19.759  -20.412 1.00 34.98 101 A 1 
ATOM 779  N N     . VAL A 1 102 ? 6.955   23.799  -22.405 1.00 28.87 102 A 1 
ATOM 780  C CA    . VAL A 1 102 ? 5.995   24.896  -22.315 1.00 28.91 102 A 1 
ATOM 781  C C     . VAL A 1 102 ? 4.603   24.276  -22.210 1.00 28.08 102 A 1 
ATOM 782  O O     . VAL A 1 102 ? 4.134   23.669  -23.174 1.00 26.73 102 A 1 
ATOM 783  C CB    . VAL A 1 102 ? 6.088   25.817  -23.552 1.00 27.27 102 A 1 
ATOM 784  C CG1   . VAL A 1 102 ? 5.103   26.981  -23.475 1.00 25.30 102 A 1 
ATOM 785  C CG2   . VAL A 1 102 ? 7.501   26.397  -23.700 1.00 29.17 102 A 1 
ATOM 786  N N     . MET A 1 103 ? 3.996   24.330  -21.020 1.00 30.27 103 A 1 
ATOM 787  C CA    . MET A 1 103 ? 2.604   23.926  -20.872 1.00 31.00 103 A 1 
ATOM 788  C C     . MET A 1 103 ? 1.821   24.849  -21.805 1.00 30.60 103 A 1 
ATOM 789  O O     . MET A 1 103 ? 1.754   26.050  -21.570 1.00 29.80 103 A 1 
ATOM 790  C CB    . MET A 1 103 ? 2.097   24.029  -19.428 1.00 30.40 103 A 1 
ATOM 791  C CG    . MET A 1 103 ? 2.508   22.826  -18.556 1.00 29.14 103 A 1 
ATOM 792  S SD    . MET A 1 103 ? 1.460   22.634  -17.074 1.00 27.52 103 A 1 
ATOM 793  C CE    . MET A 1 103 ? 2.280   21.254  -16.267 1.00 25.38 103 A 1 
ATOM 794  N N     . LEU A 1 104 ? 1.324   24.266  -22.887 1.00 26.19 104 A 1 
ATOM 795  C CA    . LEU A 1 104 ? 0.426   24.984  -23.764 1.00 25.31 104 A 1 
ATOM 796  C C     . LEU A 1 104 ? -0.765  25.449  -22.929 1.00 24.02 104 A 1 
ATOM 797  O O     . LEU A 1 104 ? -1.244  24.699  -22.079 1.00 22.35 104 A 1 
ATOM 798  C CB    . LEU A 1 104 ? -0.012  24.062  -24.920 1.00 24.54 104 A 1 
ATOM 799  C CG    . LEU A 1 104 ? 1.002   23.977  -26.070 1.00 23.08 104 A 1 
ATOM 800  C CD1   . LEU A 1 104 ? 0.754   22.737  -26.930 1.00 23.91 104 A 1 
ATOM 801  C CD2   . LEU A 1 104 ? 0.914   25.201  -26.978 1.00 28.70 104 A 1 
ATOM 802  N N     . ASP A 1 105 ? -1.262  26.641  -23.222 1.00 40.27 105 A 1 
ATOM 803  C CA    . ASP A 1 105 ? -2.442  27.306  -22.640 1.00 40.63 105 A 1 
ATOM 804  C C     . ASP A 1 105 ? -3.775  26.536  -22.831 1.00 37.27 105 A 1 
ATOM 805  O O     . ASP A 1 105 ? -4.860  27.128  -22.900 1.00 37.33 105 A 1 
ATOM 806  C CB    . ASP A 1 105 ? -2.586  28.712  -23.245 1.00 39.38 105 A 1 
ATOM 807  C CG    . ASP A 1 105 ? -1.669  29.782  -22.641 1.00 37.03 105 A 1 
ATOM 808  O OD1   . ASP A 1 105 ? -1.428  29.712  -21.422 1.00 37.59 105 A 1 
ATOM 809  O OD2   . ASP A 1 105 ? -1.278  30.675  -23.413 1.00 36.74 105 A 1 
ATOM 810  N N     . CYS A 1 106 ? -3.751  25.204  -22.952 1.00 45.43 106 A 1 
ATOM 811  C CA    . CYS A 1 106 ? -4.959  24.412  -22.967 1.00 46.19 106 A 1 
ATOM 812  C C     . CYS A 1 106 ? -5.603  24.454  -21.576 1.00 41.82 106 A 1 
ATOM 813  O O     . CYS A 1 106 ? -5.350  23.603  -20.731 1.00 41.85 106 A 1 
ATOM 814  C CB    . CYS A 1 106 ? -4.674  22.994  -23.468 1.00 45.33 106 A 1 
ATOM 815  S SG    . CYS A 1 106 ? -4.554  23.012  -25.284 1.00 40.38 106 A 1 
ATOM 816  N N     . HIS A 1 107 ? -6.474  25.424  -21.363 1.00 25.86 107 A 1 
ATOM 817  C CA    . HIS A 1 107 ? -7.199  25.707  -20.127 1.00 25.92 107 A 1 
ATOM 818  C C     . HIS A 1 107 ? -7.816  24.495  -19.409 1.00 24.30 107 A 1 
ATOM 819  O O     . HIS A 1 107 ? -7.852  24.490  -18.183 1.00 22.55 107 A 1 
ATOM 820  C CB    . HIS A 1 107 ? -8.347  26.680  -20.454 1.00 24.57 107 A 1 
ATOM 821  C CG    . HIS A 1 107 ? -7.960  28.127  -20.432 1.00 22.86 107 A 1 
ATOM 822  N ND1   . HIS A 1 107 ? -7.604  28.849  -19.306 1.00 22.16 107 A 1 
ATOM 823  C CD2   . HIS A 1 107 ? -7.970  29.014  -21.472 1.00 21.88 107 A 1 
ATOM 824  C CE1   . HIS A 1 107 ? -7.395  30.127  -19.678 1.00 20.19 107 A 1 
ATOM 825  N NE2   . HIS A 1 107 ? -7.616  30.269  -20.979 1.00 19.93 107 A 1 
ATOM 826  N N     . ALA A 1 108 ? -8.379  23.539  -20.159 1.00 33.23 108 A 1 
ATOM 827  C CA    . ALA A 1 108 ? -9.317  22.580  -19.584 1.00 30.66 108 A 1 
ATOM 828  C C     . ALA A 1 108 ? -8.660  21.331  -18.972 1.00 29.81 108 A 1 
ATOM 829  O O     . ALA A 1 108 ? -8.708  21.128  -17.762 1.00 27.61 108 A 1 
ATOM 830  C CB    . ALA A 1 108 ? -10.370 22.238  -20.648 1.00 28.51 108 A 1 
ATOM 831  N N     . ASP A 1 109 ? -8.047  20.461  -19.794 1.00 33.29 109 A 1 
ATOM 832  C CA    . ASP A 1 109 ? -7.729  19.076  -19.418 1.00 32.63 109 A 1 
ATOM 833  C C     . ASP A 1 109 ? -6.274  18.854  -18.956 1.00 31.33 109 A 1 
ATOM 834  O O     . ASP A 1 109 ? -5.759  17.738  -19.014 1.00 30.81 109 A 1 
ATOM 835  C CB    . ASP A 1 109 ? -8.130  18.124  -20.562 1.00 31.68 109 A 1 
ATOM 836  C CG    . ASP A 1 109 ? -9.639  17.938  -20.703 1.00 29.18 109 A 1 
ATOM 837  O OD1   . ASP A 1 109 ? -10.336 17.922  -19.668 1.00 32.96 109 A 1 
ATOM 838  O OD2   . ASP A 1 109 ? -10.083 17.778  -21.861 1.00 35.38 109 A 1 
ATOM 839  N N     . ALA A 1 110 ? -5.588  19.888  -18.473 1.00 28.18 110 A 1 
ATOM 840  C CA    . ALA A 1 110 ? -4.158  19.846  -18.141 1.00 26.96 110 A 1 
ATOM 841  C C     . ALA A 1 110 ? -3.769  18.722  -17.160 1.00 26.62 110 A 1 
ATOM 842  O O     . ALA A 1 110 ? -2.733  18.078  -17.328 1.00 23.96 110 A 1 
ATOM 843  C CB    . ALA A 1 110 ? -3.765  21.221  -17.598 1.00 25.50 110 A 1 
ATOM 844  N N     . ALA A 1 111 ? -4.627  18.440  -16.160 1.00 27.24 111 A 1 
ATOM 845  C CA    . ALA A 1 111 ? -4.350  17.402  -15.173 1.00 26.22 111 A 1 
ATOM 846  C C     . ALA A 1 111 ? -4.351  15.974  -15.769 1.00 25.81 111 A 1 
ATOM 847  O O     . ALA A 1 111 ? -3.581  15.124  -15.342 1.00 24.73 111 A 1 
ATOM 848  C CB    . ALA A 1 111 ? -5.369  17.530  -14.041 1.00 25.12 111 A 1 
ATOM 849  N N     . ALA A 1 112 ? -5.220  15.707  -16.758 1.00 28.56 112 A 1 
ATOM 850  C CA    . ALA A 1 112 ? -5.341  14.390  -17.374 1.00 26.94 112 A 1 
ATOM 851  C C     . ALA A 1 112 ? -4.149  14.070  -18.303 1.00 26.79 112 A 1 
ATOM 852  O O     . ALA A 1 112 ? -3.715  12.918  -18.374 1.00 26.15 112 A 1 
ATOM 853  C CB    . ALA A 1 112 ? -6.676  14.323  -18.129 1.00 26.60 112 A 1 
ATOM 854  N N     . LEU A 1 113 ? -3.608  15.078  -18.989 1.00 27.50 113 A 1 
ATOM 855  C CA    . LEU A 1 113 ? -2.517  14.906  -19.946 1.00 27.89 113 A 1 
ATOM 856  C C     . LEU A 1 113 ? -1.207  14.486  -19.280 1.00 26.66 113 A 1 
ATOM 857  O O     . LEU A 1 113 ? -0.546  13.586  -19.794 1.00 24.36 113 A 1 
ATOM 858  C CB    . LEU A 1 113 ? -2.357  16.186  -20.780 1.00 25.93 113 A 1 
ATOM 859  C CG    . LEU A 1 113 ? -3.323  16.256  -21.975 1.00 23.44 113 A 1 
ATOM 860  C CD1   . LEU A 1 113 ? -3.401  17.686  -22.521 1.00 22.87 113 A 1 
ATOM 861  C CD2   . LEU A 1 113 ? -2.874  15.336  -23.119 1.00 26.22 113 A 1 
ATOM 862  N N     . CYS A 1 114 ? -0.841  15.051  -18.122 1.00 38.76 114 A 1 
ATOM 863  C CA    . CYS A 1 114 ? 0.404   14.695  -17.440 1.00 38.69 114 A 1 
ATOM 864  C C     . CYS A 1 114 ? 0.450   13.213  -17.038 1.00 36.50 114 A 1 
ATOM 865  O O     . CYS A 1 114 ? 1.438   12.530  -17.305 1.00 37.33 114 A 1 
ATOM 866  C CB    . CYS A 1 114 ? 0.610   15.615  -16.229 1.00 38.65 114 A 1 
ATOM 867  S SG    . CYS A 1 114 ? 1.038   17.291  -16.794 1.00 35.60 114 A 1 
ATOM 868  N N     . ALA A 1 115 ? -0.644  12.687  -16.470 1.00 31.94 115 A 1 
ATOM 869  C CA    . ALA A 1 115 ? -0.718  11.279  -16.080 1.00 30.35 115 A 1 
ATOM 870  C C     . ALA A 1 115 ? -0.649  10.321  -17.287 1.00 28.64 115 A 1 
ATOM 871  O O     . ALA A 1 115 ? -0.019  9.259   -17.215 1.00 27.37 115 A 1 
ATOM 872  C CB    . ALA A 1 115 ? -2.010  11.077  -15.279 1.00 29.56 115 A 1 
ATOM 873  N N     . ALA A 1 116 ? -1.278  10.702  -18.403 1.00 34.96 116 A 1 
ATOM 874  C CA    . ALA A 1 116 ? -1.217  9.919   -19.637 1.00 32.51 116 A 1 
ATOM 875  C C     . ALA A 1 116 ? 0.186   9.914   -20.260 1.00 31.53 116 A 1 
ATOM 876  O O     . ALA A 1 116 ? 0.624   8.883   -20.774 1.00 29.87 116 A 1 
ATOM 877  C CB    . ALA A 1 116 ? -2.268  10.464  -20.608 1.00 30.32 116 A 1 
ATOM 878  N N     . TYR A 1 117 ? 0.900   11.036  -20.191 1.00 27.88 117 A 1 
ATOM 879  C CA    . TYR A 1 117 ? 2.238   11.174  -20.762 1.00 26.65 117 A 1 
ATOM 880  C C     . TYR A 1 117 ? 3.282   10.369  -19.973 1.00 26.58 117 A 1 
ATOM 881  O O     . TYR A 1 117 ? 4.052   9.621   -20.580 1.00 23.84 117 A 1 
ATOM 882  C CB    . TYR A 1 117 ? 2.608   12.660  -20.883 1.00 24.59 117 A 1 
ATOM 883  C CG    . TYR A 1 117 ? 3.566   12.931  -22.013 1.00 22.51 117 A 1 
ATOM 884  C CD1   . TYR A 1 117 ? 4.961   13.004  -21.800 1.00 21.23 117 A 1 
ATOM 885  C CD2   . TYR A 1 117 ? 3.072   13.117  -23.329 1.00 24.12 117 A 1 
ATOM 886  C CE1   . TYR A 1 117 ? 5.837   13.255  -22.865 1.00 20.21 117 A 1 
ATOM 887  C CE2   . TYR A 1 117 ? 3.940   13.368  -24.400 1.00 20.30 117 A 1 
ATOM 888  C CZ    . TYR A 1 117 ? 5.328   13.443  -24.169 1.00 21.60 117 A 1 
ATOM 889  O OH    . TYR A 1 117 ? 6.196   13.693  -25.219 1.00 22.95 117 A 1 
ATOM 890  N N     . GLU A 1 118 ? 3.260   10.404  -18.638 1.00 36.17 118 A 1 
ATOM 891  C CA    . GLU A 1 118 ? 4.151   9.565   -17.826 1.00 34.80 118 A 1 
ATOM 892  C C     . GLU A 1 118 ? 3.951   8.067   -18.093 1.00 33.21 118 A 1 
ATOM 893  O O     . GLU A 1 118 ? 4.922   7.317   -18.257 1.00 30.87 118 A 1 
ATOM 894  C CB    . GLU A 1 118 ? 3.952   9.831   -16.324 1.00 33.44 118 A 1 
ATOM 895  C CG    . GLU A 1 118 ? 4.694   11.075  -15.829 1.00 30.24 118 A 1 
ATOM 896  C CD    . GLU A 1 118 ? 4.736   11.166  -14.294 1.00 27.59 118 A 1 
ATOM 897  O OE1   . GLU A 1 118 ? 5.720   11.746  -13.780 1.00 26.60 118 A 1 
ATOM 898  O OE2   . GLU A 1 118 ? 3.814   10.622  -13.653 1.00 27.06 118 A 1 
ATOM 899  N N     . ALA A 1 119 ? 2.689   7.631   -18.223 1.00 35.98 119 A 1 
ATOM 900  C CA    . ALA A 1 119 ? 2.383   6.241   -18.559 1.00 33.22 119 A 1 
ATOM 901  C C     . ALA A 1 119 ? 2.914   5.840   -19.946 1.00 31.55 119 A 1 
ATOM 902  O O     . ALA A 1 119 ? 3.432   4.738   -20.106 1.00 30.05 119 A 1 
ATOM 903  C CB    . ALA A 1 119 ? 0.872   6.034   -18.446 1.00 31.77 119 A 1 
ATOM 904  N N     . GLN A 1 120 ? 2.820   6.723   -20.936 1.00 30.62 120 A 1 
ATOM 905  C CA    . GLN A 1 120 ? 3.355   6.471   -22.279 1.00 29.33 120 A 1 
ATOM 906  C C     . GLN A 1 120 ? 4.887   6.431   -22.301 1.00 28.46 120 A 1 
ATOM 907  O O     . GLN A 1 120 ? 5.458   5.528   -22.922 1.00 26.30 120 A 1 
ATOM 908  C CB    . GLN A 1 120 ? 2.847   7.513   -23.282 1.00 28.10 120 A 1 
ATOM 909  C CG    . GLN A 1 120 ? 1.447   7.161   -23.812 1.00 25.69 120 A 1 
ATOM 910  C CD    . GLN A 1 120 ? 0.995   8.102   -24.945 1.00 23.08 120 A 1 
ATOM 911  O OE1   . GLN A 1 120 ? 1.581   9.128   -25.230 1.00 24.28 120 A 1 
ATOM 912  N NE2   . GLN A 1 120 ? -0.059  7.763   -25.643 1.00 22.23 120 A 1 
ATOM 913  N N     . VAL A 1 121 ? 5.566   7.354   -21.619 1.00 36.52 121 A 1 
ATOM 914  C CA    . VAL A 1 121 ? 7.034   7.420   -21.610 1.00 33.94 121 A 1 
ATOM 915  C C     . VAL A 1 121 ? 7.637   6.180   -20.943 1.00 31.23 121 A 1 
ATOM 916  O O     . VAL A 1 121 ? 8.571   5.587   -21.480 1.00 29.69 121 A 1 
ATOM 917  C CB    . VAL A 1 121 ? 7.527   8.719   -20.945 1.00 32.50 121 A 1 
ATOM 918  C CG1   . VAL A 1 121 ? 9.054   8.744   -20.797 1.00 31.40 121 A 1 
ATOM 919  C CG2   . VAL A 1 121 ? 7.145   9.938   -21.791 1.00 38.56 121 A 1 
ATOM 920  N N     . HIS A 1 122 ? 7.048   5.706   -19.842 1.00 37.14 122 A 1 
ATOM 921  C CA    . HIS A 1 122 ? 7.501   4.462   -19.213 1.00 35.56 122 A 1 
ATOM 922  C C     . HIS A 1 122 ? 7.308   3.234   -20.109 1.00 32.52 122 A 1 
ATOM 923  O O     . HIS A 1 122 ? 8.178   2.365   -20.154 1.00 30.16 122 A 1 
ATOM 924  C CB    . HIS A 1 122 ? 6.802   4.267   -17.859 1.00 34.30 122 A 1 
ATOM 925  C CG    . HIS A 1 122 ? 7.623   4.800   -16.719 1.00 31.23 122 A 1 
ATOM 926  N ND1   . HIS A 1 122 ? 8.810   4.265   -16.268 1.00 30.83 122 A 1 
ATOM 927  C CD2   . HIS A 1 122 ? 7.381   5.902   -15.943 1.00 30.72 122 A 1 
ATOM 928  C CE1   . HIS A 1 122 ? 9.266   5.024   -15.252 1.00 29.82 122 A 1 
ATOM 929  N NE2   . HIS A 1 122 ? 8.422   6.025   -15.027 1.00 29.23 122 A 1 
ATOM 930  N N     . TYR A 1 123 ? 6.197   3.163   -20.853 1.00 32.86 123 A 1 
ATOM 931  C CA    . TYR A 1 123 ? 5.956   2.041   -21.762 1.00 29.01 123 A 1 
ATOM 932  C C     . TYR A 1 123 ? 6.876   2.089   -22.989 1.00 27.74 123 A 1 
ATOM 933  O O     . TYR A 1 123 ? 7.388   1.051   -23.425 1.00 25.60 123 A 1 
ATOM 934  C CB    . TYR A 1 123 ? 4.469   2.012   -22.156 1.00 27.74 123 A 1 
ATOM 935  C CG    . TYR A 1 123 ? 3.974   0.621   -22.477 1.00 27.51 123 A 1 
ATOM 936  C CD1   . TYR A 1 123 ? 3.977   0.127   -23.799 1.00 25.80 123 A 1 
ATOM 937  C CD2   . TYR A 1 123 ? 3.511   -0.216  -21.435 1.00 27.96 123 A 1 
ATOM 938  C CE1   . TYR A 1 123 ? 3.523   -1.166  -24.072 1.00 22.17 123 A 1 
ATOM 939  C CE2   . TYR A 1 123 ? 3.050   -1.516  -21.707 1.00 21.50 123 A 1 
ATOM 940  C CZ    . TYR A 1 123 ? 3.059   -1.991  -23.024 1.00 22.42 123 A 1 
ATOM 941  O OH    . TYR A 1 123 ? 2.605   -3.265  -23.304 1.00 22.67 123 A 1 
ATOM 942  N N     . ALA A 1 124 ? 7.144   3.279   -23.513 1.00 30.50 124 A 1 
ATOM 943  C CA    . ALA A 1 124 ? 8.022   3.473   -24.660 1.00 27.56 124 A 1 
ATOM 944  C C     . ALA A 1 124 ? 9.481   3.100   -24.344 1.00 27.05 124 A 1 
ATOM 945  O O     . ALA A 1 124 ? 10.101  2.375   -25.117 1.00 25.40 124 A 1 
ATOM 946  C CB    . ALA A 1 124 ? 7.894   4.914   -25.143 1.00 25.33 124 A 1 
ATOM 947  N N     . ASN A 1 125 ? 10.006  3.504   -23.190 1.00 28.18 125 A 1 
ATOM 948  C CA    . ASN A 1 125 ? 11.387  3.192   -22.815 1.00 26.38 125 A 1 
ATOM 949  C C     . ASN A 1 125 ? 11.640  1.689   -22.658 1.00 25.96 125 A 1 
ATOM 950  O O     . ASN A 1 125 ? 12.674  1.193   -23.109 1.00 23.76 125 A 1 
ATOM 951  C CB    . ASN A 1 125 ? 11.771  3.981   -21.549 1.00 25.01 125 A 1 
ATOM 952  C CG    . ASN A 1 125 ? 12.278  5.379   -21.860 1.00 22.53 125 A 1 
ATOM 953  O OD1   . ASN A 1 125 ? 12.685  5.699   -22.966 1.00 23.04 125 A 1 
ATOM 954  N ND2   . ASN A 1 125 ? 12.311  6.251   -20.881 1.00 25.87 125 A 1 
ATOM 955  N N     . LEU A 1 126 ? 10.692  0.946   -22.090 1.00 34.26 126 A 1 
ATOM 956  C CA    . LEU A 1 126 ? 10.810  -0.518  -21.956 1.00 32.50 126 A 1 
ATOM 957  C C     . LEU A 1 126 ? 10.868  -1.232  -23.316 1.00 31.10 126 A 1 
ATOM 958  O O     . LEU A 1 126 ? 11.629  -2.189  -23.473 1.00 28.30 126 A 1 
ATOM 959  C CB    . LEU A 1 126 ? 9.643   -1.032  -21.091 1.00 30.55 126 A 1 
ATOM 960  C CG    . LEU A 1 126 ? 10.104  -1.447  -19.675 1.00 27.27 126 A 1 
ATOM 961  C CD1   . LEU A 1 126 ? 8.963   -1.319  -18.669 1.00 24.63 126 A 1 
ATOM 962  C CD2   . LEU A 1 126 ? 10.606  -2.887  -19.656 1.00 27.01 126 A 1 
ATOM 963  N N     . LEU A 1 127 ? 10.090  -0.766  -24.289 1.00 32.16 127 A 1 
ATOM 964  C CA    . LEU A 1 127 ? 10.137  -1.319  -25.652 1.00 29.43 127 A 1 
ATOM 965  C C     . LEU A 1 127 ? 11.434  -0.962  -26.383 1.00 28.34 127 A 1 
ATOM 966  O O     . LEU A 1 127 ? 11.959  -1.793  -27.125 1.00 25.82 127 A 1 
ATOM 967  C CB    . LEU A 1 127 ? 8.905   -0.838  -26.441 1.00 27.21 127 A 1 
ATOM 968  C CG    . LEU A 1 127 ? 7.660   -1.710  -26.201 1.00 24.09 127 A 1 
ATOM 969  C CD1   . LEU A 1 127 ? 6.400   -0.979  -26.658 1.00 23.52 127 A 1 
ATOM 970  C CD2   . LEU A 1 127 ? 7.749   -3.029  -26.975 1.00 29.22 127 A 1 
ATOM 971  N N     . THR A 1 128 ? 11.970  0.233   -26.154 1.00 37.99 128 A 1 
ATOM 972  C CA    . THR A 1 128 ? 13.168  0.696   -26.872 1.00 34.48 128 A 1 
ATOM 973  C C     . THR A 1 128 ? 14.418  -0.068  -26.447 1.00 32.94 128 A 1 
ATOM 974  O O     . THR A 1 128 ? 15.232  -0.420  -27.303 1.00 30.51 128 A 1 
ATOM 975  C CB    . THR A 1 128 ? 13.387  2.204   -26.705 1.00 32.37 128 A 1 
ATOM 976  O OG1   . THR A 1 128 ? 12.182  2.911   -26.852 1.00 31.16 128 A 1 
ATOM 977  C CG2   . THR A 1 128 ? 14.329  2.762   -27.779 1.00 35.03 128 A 1 
ATOM 978  N N     . VAL A 1 129 ? 14.569  -0.382  -25.161 1.00 33.50 129 A 1 
ATOM 979  C CA    . VAL A 1 129 ? 15.727  -1.137  -24.650 1.00 30.54 129 A 1 
ATOM 980  C C     . VAL A 1 129 ? 15.735  -2.585  -25.163 1.00 28.28 129 A 1 
ATOM 981  O O     . VAL A 1 129 ? 16.793  -3.110  -25.512 1.00 25.62 129 A 1 
ATOM 982  C CB    . VAL A 1 129 ? 15.779  -1.094  -23.108 1.00 28.07 129 A 1 
ATOM 983  C CG1   . VAL A 1 129 ? 16.941  -1.937  -22.544 1.00 24.57 129 A 1 
ATOM 984  C CG2   . VAL A 1 129 ? 15.983  0.341   -22.605 1.00 27.88 129 A 1 
ATOM 985  N N     . MET A 1 130 ? 14.570  -3.247  -25.257 1.00 44.12 130 A 1 
ATOM 986  C CA    . MET A 1 130 ? 14.480  -4.630  -25.758 1.00 40.96 130 A 1 
ATOM 987  C C     . MET A 1 130 ? 14.761  -4.745  -27.260 1.00 39.03 130 A 1 
ATOM 988  O O     . MET A 1 130 ? 15.275  -5.770  -27.712 1.00 36.57 130 A 1 
ATOM 989  C CB    . MET A 1 130 ? 13.085  -5.210  -25.437 1.00 38.27 130 A 1 
ATOM 990  C CG    . MET A 1 130 ? 12.959  -5.614  -23.974 1.00 34.16 130 A 1 
ATOM 991  S SD    . MET A 1 130 ? 13.675  -7.263  -23.606 1.00 31.27 130 A 1 
ATOM 992  C CE    . MET A 1 130 ? 12.151  -8.179  -23.297 1.00 28.20 130 A 1 
ATOM 993  N N     . HIS A 1 131 ? 14.453  -3.714  -28.032 1.00 31.75 131 A 1 
ATOM 994  C CA    . HIS A 1 131 ? 14.761  -3.688  -29.456 1.00 31.57 131 A 1 
ATOM 995  C C     . HIS A 1 131 ? 16.206  -3.242  -29.727 1.00 29.12 131 A 1 
ATOM 996  O O     . HIS A 1 131 ? 16.442  -2.283  -30.460 1.00 26.37 131 A 1 
ATOM 997  C CB    . HIS A 1 131 ? 13.700  -2.882  -30.227 1.00 30.19 131 A 1 
ATOM 998  C CG    . HIS A 1 131 ? 12.419  -3.631  -30.432 1.00 26.63 131 A 1 
ATOM 999  N ND1   . HIS A 1 131 ? 12.251  -4.743  -31.229 1.00 26.24 131 A 1 
ATOM 1000 C CD2   . HIS A 1 131 ? 11.189  -3.361  -29.890 1.00 26.04 131 A 1 
ATOM 1001 C CE1   . HIS A 1 131 ? 10.952  -5.125  -31.164 1.00 25.95 131 A 1 
ATOM 1002 N NE2   . HIS A 1 131 ? 10.282  -4.304  -30.370 1.00 24.74 131 A 1 
ATOM 1003 N N     . GLN A 1 132 ? 17.193  -3.985  -29.208 1.00 28.57 132 A 1 
ATOM 1004 C CA    . GLN A 1 132 ? 18.512  -4.002  -29.833 1.00 27.98 132 A 1 
ATOM 1005 C C     . GLN A 1 132 ? 18.321  -4.480  -31.274 1.00 26.63 132 A 1 
ATOM 1006 O O     . GLN A 1 132 ? 18.094  -5.660  -31.542 1.00 24.89 132 A 1 
ATOM 1007 C CB    . GLN A 1 132 ? 19.511  -4.887  -29.066 1.00 28.53 132 A 1 
ATOM 1008 C CG    . GLN A 1 132 ? 20.134  -4.147  -27.866 1.00 26.68 132 A 1 
ATOM 1009 C CD    . GLN A 1 132 ? 21.272  -4.935  -27.211 1.00 23.55 132 A 1 
ATOM 1010 O OE1   . GLN A 1 132 ? 21.528  -6.093  -27.503 1.00 23.05 132 A 1 
ATOM 1011 N NE2   . GLN A 1 132 ? 21.996  -4.331  -26.293 1.00 20.20 132 A 1 
ATOM 1012 N N     . ARG A 1 133 ? 18.360  -3.537  -32.214 1.00 28.90 133 A 1 
ATOM 1013 C CA    . ARG A 1 133 ? 18.302  -3.796  -33.653 1.00 28.94 133 A 1 
ATOM 1014 C C     . ARG A 1 133 ? 19.564  -4.573  -34.030 1.00 26.51 133 A 1 
ATOM 1015 O O     . ARG A 1 133 ? 20.590  -3.969  -34.332 1.00 25.79 133 A 1 
ATOM 1016 C CB    . ARG A 1 133 ? 18.205  -2.488  -34.454 1.00 29.26 133 A 1 
ATOM 1017 C CG    . ARG A 1 133 ? 16.838  -1.798  -34.338 1.00 29.56 133 A 1 
ATOM 1018 C CD    . ARG A 1 133 ? 16.824  -0.531  -35.205 1.00 31.90 133 A 1 
ATOM 1019 N NE    . ARG A 1 133 ? 15.523  0.154   -35.154 1.00 28.28 133 A 1 
ATOM 1020 C CZ    . ARG A 1 133 ? 15.221  1.296   -35.770 1.00 27.40 133 A 1 
ATOM 1021 N NH1   . ARG A 1 133 ? 16.093  1.927   -36.509 1.00 25.07 133 A 1 
ATOM 1022 N NH2   . ARG A 1 133 ? 14.042  1.811   -35.639 1.00 23.85 133 A 1 
ATOM 1023 N N     . MET A 1 134 ? 19.479  -5.900  -34.043 1.00 25.28 134 A 1 
ATOM 1024 C CA    . MET A 1 134 ? 20.432  -6.710  -34.785 1.00 24.32 134 A 1 
ATOM 1025 C C     . MET A 1 134 ? 20.462  -6.164  -36.214 1.00 22.88 134 A 1 
ATOM 1026 O O     . MET A 1 134 ? 19.396  -6.081  -36.843 1.00 21.59 134 A 1 
ATOM 1027 C CB    . MET A 1 134 ? 20.014  -8.184  -34.776 1.00 24.85 134 A 1 
ATOM 1028 C CG    . MET A 1 134 ? 20.390  -8.926  -33.479 1.00 24.76 134 A 1 
ATOM 1029 S SD    . MET A 1 134 ? 22.147  -9.386  -33.406 1.00 23.80 134 A 1 
ATOM 1030 C CE    . MET A 1 134 ? 22.005  -10.999 -32.613 1.00 23.69 134 A 1 
ATOM 1031 N N     . PRO A 1 135 ? 21.617  -5.733  -36.723 1.00 28.51 135 A 1 
ATOM 1032 C CA    . PRO A 1 135 ? 21.717  -5.273  -38.091 1.00 28.45 135 A 1 
ATOM 1033 C C     . PRO A 1 135 ? 21.422  -6.461  -39.001 1.00 28.15 135 A 1 
ATOM 1034 O O     . PRO A 1 135 ? 22.215  -7.384  -39.118 1.00 26.81 135 A 1 
ATOM 1035 C CB    . PRO A 1 135 ? 23.145  -4.722  -38.235 1.00 27.26 135 A 1 
ATOM 1036 C CG    . PRO A 1 135 ? 23.936  -5.488  -37.181 1.00 27.54 135 A 1 
ATOM 1037 C CD    . PRO A 1 135 ? 22.911  -5.727  -36.059 1.00 35.44 135 A 1 
ATOM 1038 N N     . VAL A 1 136 ? 20.240  -6.462  -39.629 1.00 26.77 136 A 1 
ATOM 1039 C CA    . VAL A 1 136 ? 19.887  -7.460  -40.638 1.00 28.45 136 A 1 
ATOM 1040 C C     . VAL A 1 136 ? 20.818  -7.224  -41.818 1.00 27.09 136 A 1 
ATOM 1041 O O     . VAL A 1 136 ? 20.641  -6.271  -42.569 1.00 26.10 136 A 1 
ATOM 1042 C CB    . VAL A 1 136 ? 18.406  -7.384  -41.048 1.00 27.21 136 A 1 
ATOM 1043 C CG1   . VAL A 1 136 ? 18.069  -8.445  -42.101 1.00 26.05 136 A 1 
ATOM 1044 C CG2   . VAL A 1 136 ? 17.482  -7.603  -39.842 1.00 35.54 136 A 1 
ATOM 1045 N N     . VAL A 1 137 ? 21.837  -8.073  -41.926 1.00 26.60 137 A 1 
ATOM 1046 C CA    . VAL A 1 137 ? 22.742  -8.063  -43.086 1.00 29.91 137 A 1 
ATOM 1047 C C     . VAL A 1 137 ? 21.875  -8.341  -44.308 1.00 27.85 137 A 1 
ATOM 1048 O O     . VAL A 1 137 ? 21.271  -9.407  -44.425 1.00 27.56 137 A 1 
ATOM 1049 C CB    . VAL A 1 137 ? 23.877  -9.096  -42.936 1.00 28.64 137 A 1 
ATOM 1050 C CG1   . VAL A 1 137 ? 24.830  -9.018  -44.129 1.00 27.63 137 A 1 
ATOM 1051 C CG2   . VAL A 1 137 ? 24.682  -8.845  -41.658 1.00 34.01 137 A 1 
ATOM 1052 N N     . SER A 1 138 ? 21.767  -7.351  -45.188 1.00 38.37 138 A 1 
ATOM 1053 C CA    . SER A 1 138 ? 20.977  -7.429  -46.412 1.00 40.78 138 A 1 
ATOM 1054 C C     . SER A 1 138 ? 21.607  -8.452  -47.356 1.00 39.17 138 A 1 
ATOM 1055 O O     . SER A 1 138 ? 22.529  -8.122  -48.098 1.00 38.73 138 A 1 
ATOM 1056 C CB    . SER A 1 138 ? 20.885  -6.051  -47.064 1.00 38.43 138 A 1 
ATOM 1057 O OG    . SER A 1 138 ? 22.176  -5.506  -47.264 1.00 37.66 138 A 1 
ATOM 1058 N N     . HIS A 1 139 ? 21.128  -9.700  -47.317 1.00 25.95 139 A 1 
ATOM 1059 C CA    . HIS A 1 139 ? 21.517  -10.687 -48.318 1.00 30.16 139 A 1 
ATOM 1060 C C     . HIS A 1 139 ? 21.086  -10.194 -49.711 1.00 28.03 139 A 1 
ATOM 1061 O O     . HIS A 1 139 ? 19.983  -9.652  -49.852 1.00 27.20 139 A 1 
ATOM 1062 C CB    . HIS A 1 139 ? 20.937  -12.069 -47.989 1.00 28.48 139 A 1 
ATOM 1063 C CG    . HIS A 1 139 ? 21.868  -12.870 -47.114 1.00 27.23 139 A 1 
ATOM 1064 N ND1   . HIS A 1 139 ? 23.027  -13.500 -47.517 1.00 28.09 139 A 1 
ATOM 1065 C CD2   . HIS A 1 139 ? 21.757  -13.101 -45.766 1.00 29.22 139 A 1 
ATOM 1066 C CE1   . HIS A 1 139 ? 23.580  -14.083 -46.454 1.00 27.22 139 A 1 
ATOM 1067 N NE2   . HIS A 1 139 ? 22.845  -13.868 -45.356 1.00 27.54 139 A 1 
ATOM 1068 N N     . PRO A 1 140 ? 21.937  -10.339 -50.749 1.00 29.86 140 A 1 
ATOM 1069 C CA    . PRO A 1 140 ? 21.679  -9.807  -52.073 1.00 32.71 140 A 1 
ATOM 1070 C C     . PRO A 1 140 ? 20.446  -10.488 -52.681 1.00 32.18 140 A 1 
ATOM 1071 O O     . PRO A 1 140 ? 20.351  -11.713 -52.721 1.00 31.24 140 A 1 
ATOM 1072 C CB    . PRO A 1 140 ? 22.959  -10.055 -52.876 1.00 30.29 140 A 1 
ATOM 1073 C CG    . PRO A 1 140 ? 23.601  -11.261 -52.181 1.00 30.41 140 A 1 
ATOM 1074 C CD    . PRO A 1 140 ? 23.204  -11.050 -50.717 1.00 37.45 140 A 1 
ATOM 1075 N N     . ALA A 1 141 ? 19.502  -9.681  -53.147 1.00 30.54 141 A 1 
ATOM 1076 C CA    . ALA A 1 141 ? 18.289  -10.147 -53.809 1.00 31.48 141 A 1 
ATOM 1077 C C     . ALA A 1 141 ? 18.658  -10.844 -55.130 1.00 29.62 141 A 1 
ATOM 1078 O O     . ALA A 1 141 ? 18.969  -10.185 -56.121 1.00 29.08 141 A 1 
ATOM 1079 C CB    . ALA A 1 141 ? 17.359  -8.957  -54.025 1.00 29.42 141 A 1 
ATOM 1080 N N     . VAL A 1 142 ? 18.624  -12.178 -55.142 1.00 26.12 142 A 1 
ATOM 1081 C CA    . VAL A 1 142 ? 18.826  -12.962 -56.363 1.00 30.50 142 A 1 
ATOM 1082 C C     . VAL A 1 142 ? 17.645  -12.701 -57.300 1.00 28.67 142 A 1 
ATOM 1083 O O     . VAL A 1 142 ? 16.490  -12.957 -56.945 1.00 28.33 142 A 1 
ATOM 1084 C CB    . VAL A 1 142 ? 19.013  -14.463 -56.068 1.00 28.77 142 A 1 
ATOM 1085 C CG1   . VAL A 1 142 ? 19.263  -15.256 -57.349 1.00 26.88 142 A 1 
ATOM 1086 C CG2   . VAL A 1 142 ? 20.208  -14.695 -55.136 1.00 33.05 142 A 1 
ATOM 1087 N N     . ALA A 1 143 ? 17.943  -12.164 -58.497 1.00 31.79 143 A 1 
ATOM 1088 C CA    . ALA A 1 143 ? 16.966  -11.812 -59.520 1.00 34.71 143 A 1 
ATOM 1089 C C     . ALA A 1 143 ? 16.370  -13.082 -60.154 1.00 33.04 143 A 1 
ATOM 1090 O O     . ALA A 1 143 ? 16.910  -13.619 -61.117 1.00 32.80 143 A 1 
ATOM 1091 C CB    . ALA A 1 143 ? 17.649  -10.900 -60.544 1.00 32.56 143 A 1 
ATOM 1092 N N     . ILE A 1 144 ? 15.241  -13.571 -59.619 1.00 31.30 144 A 1 
ATOM 1093 C CA    . ILE A 1 144 ? 14.506  -14.695 -60.224 1.00 33.68 144 A 1 
ATOM 1094 C C     . ILE A 1 144 ? 13.835  -14.192 -61.511 1.00 32.47 144 A 1 
ATOM 1095 O O     . ILE A 1 144 ? 13.168  -13.156 -61.472 1.00 30.64 144 A 1 
ATOM 1096 C CB    . ILE A 1 144 ? 13.520  -15.338 -59.231 1.00 31.05 144 A 1 
ATOM 1097 C CG1   . ILE A 1 144 ? 14.274  -15.835 -57.971 1.00 30.15 144 A 1 
ATOM 1098 C CG2   . ILE A 1 144 ? 12.776  -16.511 -59.889 1.00 34.83 144 A 1 
ATOM 1099 C CD1   . ILE A 1 144 ? 13.381  -16.422 -56.873 1.00 34.15 144 A 1 
ATOM 1100 N N     . PRO A 1 145 ? 14.002  -14.874 -62.674 1.00 29.16 145 A 1 
ATOM 1101 C CA    . PRO A 1 145 ? 13.593  -14.374 -63.977 1.00 32.57 145 A 1 
ATOM 1102 C C     . PRO A 1 145 ? 12.059  -14.389 -64.163 1.00 32.13 145 A 1 
ATOM 1103 O O     . PRO A 1 145 ? 11.374  -15.258 -63.622 1.00 30.99 145 A 1 
ATOM 1104 C CB    . PRO A 1 145 ? 14.305  -15.269 -64.995 1.00 30.27 145 A 1 
ATOM 1105 C CG    . PRO A 1 145 ? 14.472  -16.588 -64.252 1.00 30.07 145 A 1 
ATOM 1106 C CD    . PRO A 1 145 ? 14.716  -16.140 -62.808 1.00 36.62 145 A 1 
ATOM 1107 N N     . PRO A 1 146 ? 11.500  -13.478 -64.974 1.00 29.48 146 A 1 
ATOM 1108 C CA    . PRO A 1 146 ? 10.063  -13.321 -65.172 1.00 32.12 146 A 1 
ATOM 1109 C C     . PRO A 1 146 ? 9.526   -14.357 -66.179 1.00 31.80 146 A 1 
ATOM 1110 O O     . PRO A 1 146 ? 9.520   -14.112 -67.383 1.00 30.81 146 A 1 
ATOM 1111 C CB    . PRO A 1 146 ? 9.894   -11.876 -65.647 1.00 30.02 146 A 1 
ATOM 1112 C CG    . PRO A 1 146 ? 11.161  -11.613 -66.455 1.00 30.60 146 A 1 
ATOM 1113 C CD    . PRO A 1 146 ? 12.225  -12.428 -65.694 1.00 38.85 146 A 1 
ATOM 1114 N N     . VAL A 1 147 ? 9.080   -15.513 -65.724 1.00 31.17 147 A 1 
ATOM 1115 C CA    . VAL A 1 147 ? 8.492   -16.538 -66.611 1.00 36.04 147 A 1 
ATOM 1116 C C     . VAL A 1 147 ? 7.077   -16.107 -67.074 1.00 34.97 147 A 1 
ATOM 1117 O O     . VAL A 1 147 ? 6.334   -15.493 -66.318 1.00 34.03 147 A 1 
ATOM 1118 C CB    . VAL A 1 147 ? 8.491   -17.934 -65.973 1.00 32.59 147 A 1 
ATOM 1119 C CG1   . VAL A 1 147 ? 8.290   -19.008 -67.039 1.00 30.94 147 A 1 
ATOM 1120 C CG2   . VAL A 1 147 ? 9.818   -18.274 -65.262 1.00 36.00 147 A 1 
ATOM 1121 N N     . SER A 1 148 ? 6.691   -16.450 -68.316 1.00 32.34 148 A 1 
ATOM 1122 C CA    . SER A 1 148 ? 5.772   -15.687 -69.192 1.00 33.82 148 A 1 
ATOM 1123 C C     . SER A 1 148 ? 4.331   -16.199 -69.417 1.00 32.26 148 A 1 
ATOM 1124 O O     . SER A 1 148 ? 3.599   -15.550 -70.171 1.00 31.68 148 A 1 
ATOM 1125 C CB    . SER A 1 148 ? 6.435   -15.623 -70.566 1.00 31.48 148 A 1 
ATOM 1126 O OG    . SER A 1 148 ? 6.646   -16.923 -71.083 1.00 29.04 148 A 1 
ATOM 1127 N N     . LEU A 1 149 ? 3.951   -17.363 -68.966 1.00 27.34 149 A 1 
ATOM 1128 C CA    . LEU A 1 149 ? 2.773   -18.148 -69.429 1.00 32.15 149 A 1 
ATOM 1129 C C     . LEU A 1 149 ? 1.387   -17.496 -69.145 1.00 30.46 149 A 1 
ATOM 1130 O O     . LEU A 1 149 ? 1.314   -16.637 -68.288 1.00 29.05 149 A 1 
ATOM 1131 C CB    . LEU A 1 149 ? 2.852   -19.529 -68.748 1.00 29.13 149 A 1 
ATOM 1132 C CG    . LEU A 1 149 ? 4.004   -20.442 -69.189 1.00 27.91 149 A 1 
ATOM 1133 C CD1   . LEU A 1 149 ? 4.101   -21.630 -68.229 1.00 29.42 149 A 1 
ATOM 1134 C CD2   . LEU A 1 149 ? 3.807   -20.990 -70.600 1.00 33.39 149 A 1 
ATOM 1135 N N     . PHE A 1 150 ? 0.205   -17.913 -69.710 1.00 25.09 150 A 1 
ATOM 1136 C CA    . PHE A 1 150 ? -0.263  -18.232 -71.074 1.00 27.77 150 A 1 
ATOM 1137 C C     . PHE A 1 150 ? -1.767  -17.841 -71.268 1.00 26.35 150 A 1 
ATOM 1138 O O     . PHE A 1 150 ? -2.014  -16.796 -71.845 1.00 25.57 150 A 1 
ATOM 1139 C CB    . PHE A 1 150 ? -0.049  -19.728 -71.423 1.00 25.50 150 A 1 
ATOM 1140 C CG    . PHE A 1 150 ? 0.647   -20.021 -72.742 1.00 26.58 150 A 1 
ATOM 1141 C CD1   . PHE A 1 150 ? 0.020   -19.762 -73.975 1.00 29.86 150 A 1 
ATOM 1142 C CD2   . PHE A 1 150 ? 1.946   -20.590 -72.742 1.00 32.98 150 A 1 
ATOM 1143 C CE1   . PHE A 1 150 ? 0.682   -20.054 -75.186 1.00 29.95 150 A 1 
ATOM 1144 C CE2   . PHE A 1 150 ? 2.602   -20.884 -73.945 1.00 28.35 150 A 1 
ATOM 1145 C CZ    . PHE A 1 150 ? 1.972   -20.621 -75.171 1.00 27.83 150 A 1 
ATOM 1146 N N     . ALA A 1 151 ? -2.756  -18.654 -70.859 1.00 27.30 151 A 1 
ATOM 1147 C CA    . ALA A 1 151 ? -3.964  -18.961 -71.674 1.00 30.76 151 A 1 
ATOM 1148 C C     . ALA A 1 151 ? -5.350  -18.310 -71.333 1.00 29.08 151 A 1 
ATOM 1149 O O     . ALA A 1 151 ? -5.417  -17.313 -70.642 1.00 27.80 151 A 1 
ATOM 1150 C CB    . ALA A 1 151 ? -4.036  -20.493 -71.764 1.00 28.12 151 A 1 
ATOM 1151 N N     . GLU A 1 152 ? -6.453  -18.904 -71.899 1.00 27.42 152 A 1 
ATOM 1152 C CA    . GLU A 1 152 ? -7.590  -18.316 -72.648 1.00 29.91 152 A 1 
ATOM 1153 C C     . GLU A 1 152 ? -8.947  -17.911 -71.981 1.00 28.19 152 A 1 
ATOM 1154 O O     . GLU A 1 152 ? -9.492  -16.877 -72.370 1.00 27.57 152 A 1 
ATOM 1155 C CB    . GLU A 1 152 ? -7.998  -19.349 -73.725 1.00 28.16 152 A 1 
ATOM 1156 C CG    . GLU A 1 152 ? -6.994  -19.601 -74.852 1.00 27.41 152 A 1 
ATOM 1157 C CD    . GLU A 1 152 ? -7.465  -20.732 -75.789 1.00 28.67 152 A 1 
ATOM 1158 O OE1   . GLU A 1 152 ? -7.495  -20.494 -77.017 1.00 28.76 152 A 1 
ATOM 1159 O OE2   . GLU A 1 152 ? -7.735  -21.829 -75.264 1.00 30.15 152 A 1 
ATOM 1160 N N     . ALA A 1 153 ? -9.621  -18.782 -71.226 1.00 25.90 153 A 1 
ATOM 1161 C CA    . ALA A 1 153 ? -10.991 -19.245 -71.579 1.00 29.20 153 A 1 
ATOM 1162 C C     . ALA A 1 153 ? -12.265 -18.392 -71.240 1.00 27.26 153 A 1 
ATOM 1163 O O     . ALA A 1 153 ? -12.189 -17.315 -70.683 1.00 26.82 153 A 1 
ATOM 1164 C CB    . ALA A 1 153 ? -11.127 -20.686 -71.066 1.00 27.37 153 A 1 
ATOM 1165 N N     . GLU A 1 154 ? -13.468 -18.950 -71.622 1.00 27.52 154 A 1 
ATOM 1166 C CA    . GLU A 1 154 ? -14.661 -18.336 -72.248 1.00 30.92 154 A 1 
ATOM 1167 C C     . GLU A 1 154 ? -15.854 -17.744 -71.430 1.00 29.28 154 A 1 
ATOM 1168 O O     . GLU A 1 154 ? -16.361 -16.686 -71.795 1.00 28.37 154 A 1 
ATOM 1169 C CB    . GLU A 1 154 ? -15.339 -19.438 -73.092 1.00 29.29 154 A 1 
ATOM 1170 C CG    . GLU A 1 154 ? -14.554 -20.068 -74.240 1.00 27.63 154 A 1 
ATOM 1171 C CD    . GLU A 1 154 ? -15.401 -21.156 -74.919 1.00 27.46 154 A 1 
ATOM 1172 O OE1   . GLU A 1 154 ? -15.635 -21.061 -76.143 1.00 26.92 154 A 1 
ATOM 1173 O OE2   . GLU A 1 154 ? -15.861 -22.065 -74.185 1.00 29.10 154 A 1 
ATOM 1174 N N     . ALA A 1 155 ? -16.467 -18.523 -70.565 1.00 27.81 155 A 1 
ATOM 1175 C CA    . ALA A 1 155 ? -17.944 -18.760 -70.606 1.00 29.85 155 A 1 
ATOM 1176 C C     . ALA A 1 155 ? -18.891 -17.766 -69.853 1.00 27.86 155 A 1 
ATOM 1177 O O     . ALA A 1 155 ? -18.437 -16.870 -69.177 1.00 26.99 155 A 1 
ATOM 1178 C CB    . ALA A 1 155 ? -18.136 -20.210 -70.123 1.00 28.16 155 A 1 
ATOM 1179 N N     . THR A 1 156 ? -20.233 -17.911 -69.816 1.00 29.40 156 A 1 
ATOM 1180 C CA    . THR A 1 156 ? -21.336 -17.620 -70.774 1.00 31.45 156 A 1 
ATOM 1181 C C     . THR A 1 156 ? -22.605 -17.003 -70.135 1.00 28.81 156 A 1 
ATOM 1182 O O     . THR A 1 156 ? -23.260 -16.202 -70.780 1.00 27.55 156 A 1 
ATOM 1183 C CB    . THR A 1 156 ? -21.870 -18.913 -71.439 1.00 28.15 156 A 1 
ATOM 1184 O OG1   . THR A 1 156 ? -21.720 -20.036 -70.606 1.00 26.94 156 A 1 
ATOM 1185 C CG2   . THR A 1 156 ? -21.230 -19.229 -72.780 1.00 31.42 156 A 1 
ATOM 1186 N N     . ALA A 1 157 ? -23.065 -17.457 -68.953 1.00 27.88 157 A 1 
ATOM 1187 C CA    . ALA A 1 157 ? -24.508 -17.712 -68.689 1.00 28.58 157 A 1 
ATOM 1188 C C     . ALA A 1 157 ? -25.427 -16.515 -68.260 1.00 26.59 157 A 1 
ATOM 1189 O O     . ALA A 1 157 ? -24.977 -15.388 -68.153 1.00 25.82 157 A 1 
ATOM 1190 C CB    . ALA A 1 157 ? -24.554 -18.918 -67.735 1.00 27.21 157 A 1 
ATOM 1191 N N     . PRO A 1 158 ? -26.771 -16.764 -68.123 1.00 23.40 158 A 1 
ATOM 1192 C CA    . PRO A 1 158 ? -27.852 -15.978 -68.755 1.00 26.17 158 A 1 
ATOM 1193 C C     . PRO A 1 158 ? -28.776 -15.130 -67.828 1.00 25.77 158 A 1 
ATOM 1194 O O     . PRO A 1 158 ? -28.401 -14.703 -66.753 1.00 24.77 158 A 1 
ATOM 1195 C CB    . PRO A 1 158 ? -28.624 -17.059 -69.520 1.00 23.97 158 A 1 
ATOM 1196 C CG    . PRO A 1 158 ? -28.675 -18.209 -68.495 1.00 24.97 158 A 1 
ATOM 1197 C CD    . PRO A 1 158 ? -27.306 -18.089 -67.839 1.00 33.25 158 A 1 
ATOM 1198 N N     . VAL A 1 159 ? -30.009 -14.905 -68.265 1.00 26.05 159 A 1 
ATOM 1199 C CA    . VAL A 1 159 ? -30.803 -13.661 -68.448 1.00 31.48 159 A 1 
ATOM 1200 C C     . VAL A 1 159 ? -31.899 -13.292 -67.416 1.00 30.33 159 A 1 
ATOM 1201 O O     . VAL A 1 159 ? -32.094 -12.099 -67.162 1.00 29.13 159 A 1 
ATOM 1202 C CB    . VAL A 1 159 ? -31.524 -13.775 -69.817 1.00 28.65 159 A 1 
ATOM 1203 C CG1   . VAL A 1 159 ? -32.438 -12.597 -70.171 1.00 26.89 159 A 1 
ATOM 1204 C CG2   . VAL A 1 159 ? -30.551 -13.916 -70.989 1.00 32.39 159 A 1 
ATOM 1205 N N     . LEU A 1 160 ? -32.725 -14.228 -66.976 1.00 26.34 160 A 1 
ATOM 1206 C CA    . LEU A 1 160 ? -34.141 -14.049 -66.532 1.00 30.69 160 A 1 
ATOM 1207 C C     . LEU A 1 160 ? -34.355 -13.018 -65.394 1.00 28.81 160 A 1 
ATOM 1208 O O     . LEU A 1 160 ? -33.437 -12.784 -64.622 1.00 27.83 160 A 1 
ATOM 1209 C CB    . LEU A 1 160 ? -34.667 -15.436 -66.082 1.00 28.85 160 A 1 
ATOM 1210 C CG    . LEU A 1 160 ? -34.819 -16.478 -67.199 1.00 27.91 160 A 1 
ATOM 1211 C CD1   . LEU A 1 160 ? -34.964 -17.874 -66.596 1.00 29.69 160 A 1 
ATOM 1212 C CD2   . LEU A 1 160 ? -36.045 -16.199 -68.072 1.00 35.31 160 A 1 
ATOM 1213 N N     . GLY A 1 161 ? -35.465 -12.384 -65.136 1.00 28.82 161 A 1 
ATOM 1214 C CA    . GLY A 1 161 ? -36.904 -12.290 -65.440 1.00 31.69 161 A 1 
ATOM 1215 C C     . GLY A 1 161 ? -37.649 -11.976 -64.114 1.00 30.13 161 A 1 
ATOM 1216 O O     . GLY A 1 161 ? -37.076 -12.209 -63.064 1.00 28.40 161 A 1 
ATOM 1217 N N     . ARG A 1 162 ? -38.872 -11.476 -63.929 1.00 24.76 162 A 1 
ATOM 1218 C CA    . ARG A 1 162 ? -39.903 -10.877 -64.805 1.00 30.23 162 A 1 
ATOM 1219 C C     . ARG A 1 162 ? -40.840 -9.837  -64.116 1.00 28.39 162 A 1 
ATOM 1220 O O     . ARG A 1 162 ? -40.912 -8.722  -64.602 1.00 26.63 162 A 1 
ATOM 1221 C CB    . ARG A 1 162 ? -40.787 -12.031 -65.347 1.00 28.18 162 A 1 
ATOM 1222 C CG    . ARG A 1 162 ? -41.724 -11.615 -66.493 1.00 27.93 162 A 1 
ATOM 1223 C CD    . ARG A 1 162 ? -42.717 -12.755 -66.804 1.00 28.26 162 A 1 
ATOM 1224 N NE    . ARG A 1 162 ? -43.590 -12.411 -67.937 1.00 28.83 162 A 1 
ATOM 1225 C CZ    . ARG A 1 162 ? -44.526 -13.175 -68.466 1.00 27.53 162 A 1 
ATOM 1226 N NH1   . ARG A 1 162 ? -44.793 -14.359 -67.987 1.00 26.07 162 A 1 
ATOM 1227 N NH2   . ARG A 1 162 ? -45.214 -12.766 -69.472 1.00 24.78 162 A 1 
ATOM 1228 N N     . LYS A 1 163 ? -41.643 -10.201 -63.088 1.00 21.03 163 A 1 
ATOM 1229 C CA    . LYS A 1 163 ? -43.019 -9.691  -62.770 1.00 28.13 163 A 1 
ATOM 1230 C C     . LYS A 1 163 ? -43.102 -8.831  -61.473 1.00 26.99 163 A 1 
ATOM 1231 O O     . LYS A 1 163 ? -42.103 -8.778  -60.787 1.00 25.64 163 A 1 
ATOM 1232 C CB    . LYS A 1 163 ? -43.914 -10.940 -62.619 1.00 26.18 163 A 1 
ATOM 1233 C CG    . LYS A 1 163 ? -44.501 -11.504 -63.915 1.00 24.54 163 A 1 
ATOM 1234 C CD    . LYS A 1 163 ? -45.604 -12.505 -63.564 1.00 23.25 163 A 1 
ATOM 1235 C CE    . LYS A 1 163 ? -46.488 -12.832 -64.765 1.00 21.38 163 A 1 
ATOM 1236 N NZ    . LYS A 1 163 ? -47.926 -12.823 -64.386 1.00 21.17 163 A 1 
ATOM 1237 N N     . GLU A 1 164 ? -44.194 -8.238  -60.987 1.00 26.04 164 A 1 
ATOM 1238 C CA    . GLU A 1 164 ? -45.431 -7.624  -61.561 1.00 28.77 164 A 1 
ATOM 1239 C C     . GLU A 1 164 ? -46.142 -6.685  -60.537 1.00 27.72 164 A 1 
ATOM 1240 O O     . GLU A 1 164 ? -46.068 -5.474  -60.686 1.00 27.35 164 A 1 
ATOM 1241 C CB    . GLU A 1 164 ? -46.451 -8.695  -62.019 1.00 27.61 164 A 1 
ATOM 1242 C CG    . GLU A 1 164 ? -47.242 -8.341  -63.305 1.00 27.11 164 A 1 
ATOM 1243 C CD    . GLU A 1 164 ? -47.920 -9.593  -63.909 1.00 27.78 164 A 1 
ATOM 1244 O OE1   . GLU A 1 164 ? -47.944 -9.717  -65.162 1.00 28.18 164 A 1 
ATOM 1245 O OE2   . GLU A 1 164 ? -48.292 -10.513 -63.153 1.00 29.90 164 A 1 
ATOM 1246 N N     . GLU A 1 165 ? -46.904 -7.230  -59.599 1.00 27.90 165 A 1 
ATOM 1247 C CA    . GLU A 1 165 ? -48.150 -6.697  -58.987 1.00 30.16 165 A 1 
ATOM 1248 C C     . GLU A 1 165 ? -47.979 -5.879  -57.679 1.00 28.73 165 A 1 
ATOM 1249 O O     . GLU A 1 165 ? -46.916 -5.870  -57.091 1.00 27.88 165 A 1 
ATOM 1250 C CB    . GLU A 1 165 ? -49.052 -7.923  -58.699 1.00 29.52 165 A 1 
ATOM 1251 C CG    . GLU A 1 165 ? -49.728 -8.518  -59.937 1.00 29.00 165 A 1 
ATOM 1252 C CD    . GLU A 1 165 ? -50.504 -9.824  -59.654 1.00 30.39 165 A 1 
ATOM 1253 O OE1   . GLU A 1 165 ? -51.079 -10.363 -60.620 1.00 30.37 165 A 1 
ATOM 1254 O OE2   . GLU A 1 165 ? -50.482 -10.294 -58.502 1.00 32.19 165 A 1 
ATOM 1255 N N     . ASP A 1 166 ? -48.991 -5.257  -57.053 1.00 24.92 166 A 1 
ATOM 1256 C CA    . ASP A 1 166 ? -50.121 -4.402  -57.475 1.00 27.37 166 A 1 
ATOM 1257 C C     . ASP A 1 166 ? -50.764 -3.661  -56.265 1.00 25.45 166 A 1 
ATOM 1258 O O     . ASP A 1 166 ? -50.865 -2.444  -56.251 1.00 24.32 166 A 1 
ATOM 1259 C CB    . ASP A 1 166 ? -51.238 -5.229  -58.169 1.00 26.41 166 A 1 
ATOM 1260 C CG    . ASP A 1 166 ? -52.062 -4.465  -59.222 1.00 24.51 166 A 1 
ATOM 1261 O OD1   . ASP A 1 166 ? -51.612 -3.405  -59.677 1.00 26.21 166 A 1 
ATOM 1262 O OD2   . ASP A 1 166 ? -53.143 -4.976  -59.558 1.00 27.69 166 A 1 
ATOM 1263 N N     . THR A 1 167 ? -51.296 -4.382  -55.283 1.00 27.72 167 A 1 
ATOM 1264 C CA    . THR A 1 167 ? -52.595 -4.068  -54.634 1.00 29.59 167 A 1 
ATOM 1265 C C     . THR A 1 167 ? -52.602 -3.152  -53.383 1.00 27.77 167 A 1 
ATOM 1266 O O     . THR A 1 167 ? -51.585 -2.662  -52.928 1.00 26.50 167 A 1 
ATOM 1267 C CB    . THR A 1 167 ? -53.362 -5.363  -54.335 1.00 27.13 167 A 1 
ATOM 1268 O OG1   . THR A 1 167 ? -52.566 -6.259  -53.594 1.00 27.13 167 A 1 
ATOM 1269 C CG2   . THR A 1 167 ? -53.830 -6.088  -55.579 1.00 31.35 167 A 1 
ATOM 1270 N N     . SER A 1 168 ? -53.771 -2.899  -52.817 1.00 30.67 168 A 1 
ATOM 1271 C CA    . SER A 1 168 ? -54.537 -1.646  -52.754 1.00 29.63 168 A 1 
ATOM 1272 C C     . SER A 1 168 ? -54.895 -1.057  -51.377 1.00 27.83 168 A 1 
ATOM 1273 O O     . SER A 1 168 ? -55.071 0.157   -51.292 1.00 27.52 168 A 1 
ATOM 1274 C CB    . SER A 1 168 ? -55.887 -1.917  -53.426 1.00 28.84 168 A 1 
ATOM 1275 O OG    . SER A 1 168 ? -56.596 -2.943  -52.758 1.00 28.53 168 A 1 
ATOM 1276 N N     . TRP A 1 169 ? -55.177 -1.866  -50.381 1.00 33.18 169 A 1 
ATOM 1277 C CA    . TRP A 1 169 ? -56.196 -1.583  -49.331 1.00 30.71 169 A 1 
ATOM 1278 C C     . TRP A 1 169 ? -55.910 -0.362  -48.422 1.00 29.19 169 A 1 
ATOM 1279 O O     . TRP A 1 169 ? -54.801 0.135   -48.374 1.00 27.33 169 A 1 
ATOM 1280 C CB    . TRP A 1 169 ? -56.335 -2.850  -48.473 1.00 29.12 169 A 1 
ATOM 1281 C CG    . TRP A 1 169 ? -56.865 -4.066  -49.145 1.00 26.82 169 A 1 
ATOM 1282 C CD1   . TRP A 1 169 ? -56.136 -4.963  -49.837 1.00 24.90 169 A 1 
ATOM 1283 C CD2   . TRP A 1 169 ? -58.251 -4.543  -49.193 1.00 26.23 169 A 1 
ATOM 1284 N NE1   . TRP A 1 169 ? -56.959 -5.965  -50.330 1.00 23.23 169 A 1 
ATOM 1285 C CE2   . TRP A 1 169 ? -58.262 -5.737  -49.951 1.00 23.43 169 A 1 
ATOM 1286 C CE3   . TRP A 1 169 ? -59.465 -4.077  -48.686 1.00 27.41 169 A 1 
ATOM 1287 C CZ2   . TRP A 1 169 ? -59.460 -6.433  -50.217 1.00 25.72 169 A 1 
ATOM 1288 C CZ3   . TRP A 1 169 ? -60.665 -4.770  -48.938 1.00 26.23 169 A 1 
ATOM 1289 C CH2   . TRP A 1 169 ? -60.657 -5.934  -49.699 1.00 26.82 169 A 1 
ATOM 1290 N N     . LEU A 1 170 ? -56.757 0.105   -47.530 1.00 27.50 170 A 1 
ATOM 1291 C CA    . LEU A 1 170 ? -58.145 0.599   -47.503 1.00 29.43 170 A 1 
ATOM 1292 C C     . LEU A 1 170 ? -58.192 1.871   -46.614 1.00 28.19 170 A 1 
ATOM 1293 O O     . LEU A 1 170 ? -57.247 2.197   -45.907 1.00 26.69 170 A 1 
ATOM 1294 C CB    . LEU A 1 170 ? -59.115 -0.470  -46.945 1.00 27.40 170 A 1 
ATOM 1295 C CG    . LEU A 1 170 ? -60.291 -0.836  -47.868 1.00 26.64 170 A 1 
ATOM 1296 C CD1   . LEU A 1 170 ? -61.086 -2.001  -47.288 1.00 30.14 170 A 1 
ATOM 1297 C CD2   . LEU A 1 170 ? -61.268 0.305   -48.102 1.00 34.03 170 A 1 
ATOM 1298 N N     . LEU A 1 171 ? -59.306 2.573   -46.633 1.00 26.55 171 A 1 
ATOM 1299 C CA    . LEU A 1 171 ? -59.532 4.021   -46.441 1.00 29.41 171 A 1 
ATOM 1300 C C     . LEU A 1 171 ? -59.674 4.628   -45.024 1.00 27.65 171 A 1 
ATOM 1301 O O     . LEU A 1 171 ? -59.557 5.847   -44.931 1.00 26.01 171 A 1 
ATOM 1302 C CB    . LEU A 1 171 ? -60.858 4.316   -47.160 1.00 27.79 171 A 1 
ATOM 1303 C CG    . LEU A 1 171 ? -60.737 4.614   -48.665 1.00 26.96 171 A 1 
ATOM 1304 C CD1   . LEU A 1 171 ? -62.048 4.279   -49.367 1.00 28.31 171 A 1 
ATOM 1305 C CD2   . LEU A 1 171 ? -60.420 6.083   -48.898 1.00 31.51 171 A 1 
ATOM 1306 N N     . LEU A 1 172 ? -60.105 3.916   -44.001 1.00 27.41 172 A 1 
ATOM 1307 C CA    . LEU A 1 172 ? -61.132 4.379   -43.032 1.00 30.49 172 A 1 
ATOM 1308 C C     . LEU A 1 172 ? -60.927 5.775   -42.381 1.00 28.10 172 A 1 
ATOM 1309 O O     . LEU A 1 172 ? -59.825 6.161   -42.017 1.00 26.50 172 A 1 
ATOM 1310 C CB    . LEU A 1 172 ? -61.403 3.285   -41.981 1.00 28.88 172 A 1 
ATOM 1311 C CG    . LEU A 1 172 ? -62.447 2.252   -42.437 1.00 27.97 172 A 1 
ATOM 1312 C CD1   . LEU A 1 172 ? -62.419 1.023   -41.533 1.00 29.69 172 A 1 
ATOM 1313 C CD2   . LEU A 1 172 ? -63.874 2.826   -42.408 1.00 32.18 172 A 1 
ATOM 1314 N N     . SER A 1 173 ? -62.042 6.489   -42.189 1.00 31.14 173 A 1 
ATOM 1315 C CA    . SER A 1 173 ? -62.180 7.947   -42.399 1.00 33.02 173 A 1 
ATOM 1316 C C     . SER A 1 173 ? -62.481 8.867   -41.196 1.00 30.22 173 A 1 
ATOM 1317 O O     . SER A 1 173 ? -61.991 9.997   -41.183 1.00 29.15 173 A 1 
ATOM 1318 C CB    . SER A 1 173 ? -63.335 8.112   -43.374 1.00 31.42 173 A 1 
ATOM 1319 O OG    . SER A 1 173 ? -64.497 7.423   -42.927 1.00 32.36 173 A 1 
ATOM 1320 N N     . LYS A 1 174 ? -63.399 8.486   -40.322 1.00 29.38 174 A 1 
ATOM 1321 C CA    . LYS A 1 174 ? -64.361 9.361   -39.583 1.00 35.67 174 A 1 
ATOM 1322 C C     . LYS A 1 174 ? -63.797 10.010  -38.291 1.00 34.03 174 A 1 
ATOM 1323 O O     . LYS A 1 174 ? -62.707 9.655   -37.896 1.00 30.89 174 A 1 
ATOM 1324 C CB    . LYS A 1 174 ? -65.567 8.475   -39.247 1.00 32.07 174 A 1 
ATOM 1325 C CG    . LYS A 1 174 ? -66.482 8.176   -40.429 1.00 31.47 174 A 1 
ATOM 1326 C CD    . LYS A 1 174 ? -67.722 7.458   -39.900 1.00 29.83 174 A 1 
ATOM 1327 C CE    . LYS A 1 174 ? -68.861 7.512   -40.908 1.00 27.07 174 A 1 
ATOM 1328 N NZ    . LYS A 1 174 ? -70.162 7.557   -40.202 1.00 26.41 174 A 1 
ATOM 1329 N N     . ASP A 1 175 ? -64.443 10.858  -37.483 1.00 33.74 175 A 1 
ATOM 1330 C CA    . ASP A 1 175 ? -65.561 11.832  -37.543 1.00 36.01 175 A 1 
ATOM 1331 C C     . ASP A 1 175 ? -65.344 12.903  -36.420 1.00 32.46 175 A 1 
ATOM 1332 O O     . ASP A 1 175 ? -64.221 13.278  -36.127 1.00 30.50 175 A 1 
ATOM 1333 C CB    . ASP A 1 175 ? -66.939 11.137  -37.391 1.00 32.91 175 A 1 
ATOM 1334 C CG    . ASP A 1 175 ? -67.782 11.031  -38.678 1.00 30.67 175 A 1 
ATOM 1335 O OD1   . ASP A 1 175 ? -67.556 11.812  -39.621 1.00 32.10 175 A 1 
ATOM 1336 O OD2   . ASP A 1 175 ? -68.663 10.142  -38.712 1.00 33.25 175 A 1 
ATOM 1337 N N     . SER A 1 176 ? -66.391 13.366  -35.783 1.00 34.31 176 A 1 
ATOM 1338 C CA    . SER A 1 176 ? -66.745 14.596  -35.035 1.00 37.90 176 A 1 
ATOM 1339 C C     . SER A 1 176 ? -66.115 14.795  -33.615 1.00 37.52 176 A 1 
ATOM 1340 O O     . SER A 1 176 ? -65.135 14.157  -33.311 1.00 35.01 176 A 1 
ATOM 1341 C CB    . SER A 1 176 ? -68.277 14.562  -35.014 1.00 33.46 176 A 1 
ATOM 1342 O OG    . SER A 1 176 ? -68.774 13.474  -34.244 1.00 32.30 176 A 1 
ATOM 1343 N N     . ASP A 1 177 ? -66.528 15.626  -32.624 1.00 34.54 177 A 1 
ATOM 1344 C CA    . ASP A 1 177 ? -67.560 16.669  -32.471 1.00 37.23 177 A 1 
ATOM 1345 C C     . ASP A 1 177 ? -67.190 17.714  -31.356 1.00 34.30 177 A 1 
ATOM 1346 O O     . ASP A 1 177 ? -66.103 17.719  -30.824 1.00 32.47 177 A 1 
ATOM 1347 C CB    . ASP A 1 177 ? -68.916 16.009  -32.124 1.00 34.19 177 A 1 
ATOM 1348 C CG    . ASP A 1 177 ? -70.076 16.401  -33.057 1.00 31.50 177 A 1 
ATOM 1349 O OD1   . ASP A 1 177 ? -69.915 17.372  -33.830 1.00 32.78 177 A 1 
ATOM 1350 O OD2   . ASP A 1 177 ? -71.109 15.724  -32.964 1.00 34.05 177 A 1 
ATOM 1351 N N     . ASN A 1 178 ? -68.100 18.500  -30.909 1.00 28.62 178 A 1 
ATOM 1352 C CA    . ASN A 1 178 ? -68.217 19.926  -30.562 1.00 30.88 178 A 1 
ATOM 1353 C C     . ASN A 1 178 ? -67.696 20.586  -29.249 1.00 28.08 178 A 1 
ATOM 1354 O O     . ASN A 1 178 ? -67.001 21.593  -29.301 1.00 25.81 178 A 1 
ATOM 1355 C CB    . ASN A 1 178 ? -69.731 20.212  -30.594 1.00 28.98 178 A 1 
ATOM 1356 C CG    . ASN A 1 178 ? -70.281 20.567  -31.954 1.00 27.20 178 A 1 
ATOM 1357 O OD1   . ASN A 1 178 ? -69.731 21.369  -32.684 1.00 30.31 178 A 1 
ATOM 1358 N ND2   . ASN A 1 178 ? -71.422 20.040  -32.315 1.00 32.50 178 A 1 
ATOM 1359 N N     . HIS A 1 179 ? -68.307 20.251  -28.085 1.00 33.92 179 A 1 
ATOM 1360 C CA    . HIS A 1 179 ? -68.824 21.259  -27.108 1.00 36.77 179 A 1 
ATOM 1361 C C     . HIS A 1 179 ? -67.875 21.685  -25.931 1.00 34.02 179 A 1 
ATOM 1362 O O     . HIS A 1 179 ? -66.871 21.043  -25.722 1.00 31.75 179 A 1 
ATOM 1363 C CB    . HIS A 1 179 ? -70.135 20.693  -26.546 1.00 34.85 179 A 1 
ATOM 1364 C CG    . HIS A 1 179 ? -71.356 20.828  -27.423 1.00 34.89 179 A 1 
ATOM 1365 N ND1   . HIS A 1 179 ? -71.676 21.857  -28.275 1.00 35.61 179 A 1 
ATOM 1366 C CD2   . HIS A 1 179 ? -72.442 19.982  -27.403 1.00 35.45 179 A 1 
ATOM 1367 C CE1   . HIS A 1 179 ? -72.897 21.621  -28.768 1.00 33.60 179 A 1 
ATOM 1368 N NE2   . HIS A 1 179 ? -73.402 20.491  -28.260 1.00 33.64 179 A 1 
ATOM 1369 N N     . ASN A 1 180 ? -68.095 22.660  -25.000 1.00 30.33 180 A 1 
ATOM 1370 C CA    . ASN A 1 180 ? -68.952 23.867  -24.939 1.00 32.68 180 A 1 
ATOM 1371 C C     . ASN A 1 180 ? -68.474 24.980  -23.935 1.00 30.08 180 A 1 
ATOM 1372 O O     . ASN A 1 180 ? -67.986 26.024  -24.346 1.00 27.51 180 A 1 
ATOM 1373 C CB    . ASN A 1 180 ? -70.397 23.461  -24.555 1.00 30.80 180 A 1 
ATOM 1374 C CG    . ASN A 1 180 ? -71.472 24.418  -25.063 1.00 28.85 180 A 1 
ATOM 1375 O OD1   . ASN A 1 180 ? -71.231 25.493  -25.559 1.00 31.70 180 A 1 
ATOM 1376 N ND2   . ASN A 1 180 ? -72.722 24.028  -24.966 1.00 33.40 180 A 1 
ATOM 1377 N N     . ARG A 1 181 ? -68.715 24.854  -22.607 1.00 34.38 181 A 1 
ATOM 1378 C CA    . ARG A 1 181 ? -68.938 25.937  -21.584 1.00 37.53 181 A 1 
ATOM 1379 C C     . ARG A 1 181 ? -67.759 26.163  -20.605 1.00 34.56 181 A 1 
ATOM 1380 O O     . ARG A 1 181 ? -66.842 25.367  -20.642 1.00 31.51 181 A 1 
ATOM 1381 C CB    . ARG A 1 181 ? -70.189 25.533  -20.785 1.00 34.42 181 A 1 
ATOM 1382 C CG    . ARG A 1 181 ? -71.502 26.104  -21.305 1.00 33.26 181 A 1 
ATOM 1383 C CD    . ARG A 1 181 ? -72.643 25.647  -20.382 1.00 32.84 181 A 1 
ATOM 1384 N NE    . ARG A 1 181 ? -73.902 26.345  -20.671 1.00 32.15 181 A 1 
ATOM 1385 C CZ    . ARG A 1 181 ? -75.086 26.077  -20.125 1.00 29.84 181 A 1 
ATOM 1386 N NH1   . ARG A 1 181 ? -75.233 25.101  -19.266 1.00 28.70 181 A 1 
ATOM 1387 N NH2   . ARG A 1 181 ? -76.127 26.785  -20.429 1.00 28.36 181 A 1 
ATOM 1388 N N     . SER A 1 182 ? -67.705 27.073  -19.615 1.00 45.76 182 A 1 
ATOM 1389 C CA    . SER A 1 182 ? -68.153 28.416  -19.147 1.00 48.69 182 A 1 
ATOM 1390 C C     . SER A 1 182 ? -67.159 28.831  -18.015 1.00 47.94 182 A 1 
ATOM 1391 O O     . SER A 1 182 ? -66.200 28.101  -17.819 1.00 44.50 182 A 1 
ATOM 1392 C CB    . SER A 1 182 ? -69.601 28.355  -18.606 1.00 43.99 182 A 1 
ATOM 1393 O OG    . SER A 1 182 ? -69.722 27.560  -17.444 1.00 39.94 182 A 1 
ATOM 1394 N N     . GLY A 1 183 ? -67.190 29.871  -17.151 1.00 37.87 183 A 1 
ATOM 1395 C CA    . GLY A 1 183 ? -67.975 31.082  -16.911 1.00 38.88 183 A 1 
ATOM 1396 C C     . GLY A 1 183 ? -67.251 32.111  -15.974 1.00 36.99 183 A 1 
ATOM 1397 O O     . GLY A 1 183 ? -66.292 32.740  -16.395 1.00 34.83 183 A 1 
ATOM 1398 N N     . ASN A 1 184 ? -67.723 32.295  -14.702 1.00 36.30 184 A 1 
ATOM 1399 C CA    . ASN A 1 184 ? -67.609 33.489  -13.801 1.00 37.96 184 A 1 
ATOM 1400 C C     . ASN A 1 184 ? -66.321 33.614  -12.932 1.00 35.33 184 A 1 
ATOM 1401 O O     . ASN A 1 184 ? -65.509 32.712  -12.976 1.00 31.31 184 A 1 
ATOM 1402 C CB    . ASN A 1 184 ? -68.851 33.371  -12.887 1.00 34.20 184 A 1 
ATOM 1403 C CG    . ASN A 1 184 ? -70.183 33.543  -13.580 1.00 31.05 184 A 1 
ATOM 1404 O OD1   . ASN A 1 184 ? -70.303 33.976  -14.705 1.00 33.78 184 A 1 
ATOM 1405 N ND2   . ASN A 1 184 ? -71.257 33.215  -12.892 1.00 35.83 184 A 1 
ATOM 1406 N N     . ASN A 1 185 ? -66.073 34.563  -11.997 1.00 40.04 185 A 1 
ATOM 1407 C CA    . ASN A 1 185 ? -66.376 35.953  -11.572 1.00 40.70 185 A 1 
ATOM 1408 C C     . ASN A 1 185 ? -65.338 36.303  -10.432 1.00 37.76 185 A 1 
ATOM 1409 O O     . ASN A 1 185 ? -64.586 35.417  -10.069 1.00 33.91 185 A 1 
ATOM 1410 C CB    . ASN A 1 185 ? -67.815 36.025  -11.025 1.00 37.26 185 A 1 
ATOM 1411 C CG    . ASN A 1 185 ? -68.765 36.907  -11.825 1.00 33.59 185 A 1 
ATOM 1412 O OD1   . ASN A 1 185 ? -68.405 37.598  -12.757 1.00 36.05 185 A 1 
ATOM 1413 N ND2   . ASN A 1 185 ? -70.026 36.914  -11.449 1.00 37.14 185 A 1 
ATOM 1414 N N     . SER A 1 186 ? -65.142 37.392  -9.676  1.00 42.32 186 A 1 
ATOM 1415 C CA    . SER A 1 186 ? -65.573 38.803  -9.688  1.00 43.90 186 A 1 
ATOM 1416 C C     . SER A 1 186 ? -64.677 39.804  -8.892  1.00 42.17 186 A 1 
ATOM 1417 O O     . SER A 1 186 ? -64.239 40.777  -9.479  1.00 38.87 186 A 1 
ATOM 1418 C CB    . SER A 1 186 ? -66.989 38.948  -9.109  1.00 39.93 186 A 1 
ATOM 1419 O OG    . SER A 1 186 ? -67.100 38.354  -7.839  1.00 38.38 186 A 1 
ATOM 1420 N N     . SER A 1 187 ? -64.493 39.707  -7.539  1.00 46.30 187 A 1 
ATOM 1421 C CA    . SER A 1 187 ? -64.403 40.874  -6.604  1.00 47.59 187 A 1 
ATOM 1422 C C     . SER A 1 187 ? -62.983 41.236  -6.043  1.00 46.08 187 A 1 
ATOM 1423 O O     . SER A 1 187 ? -62.034 40.641  -6.468  1.00 43.66 187 A 1 
ATOM 1424 C CB    . SER A 1 187 ? -65.389 40.560  -5.469  1.00 43.22 187 A 1 
ATOM 1425 O OG    . SER A 1 187 ? -64.983 39.423  -4.723  1.00 41.03 187 A 1 
ATOM 1426 N N     . THR A 1 188 ? -62.704 42.152  -5.062  1.00 47.81 188 A 1 
ATOM 1427 C CA    . THR A 1 188 ? -63.045 43.580  -4.824  1.00 50.11 188 A 1 
ATOM 1428 C C     . THR A 1 188 ? -61.932 44.456  -4.182  1.00 50.10 188 A 1 
ATOM 1429 O O     . THR A 1 188 ? -61.493 45.399  -4.821  1.00 46.08 188 A 1 
ATOM 1430 C CB    . THR A 1 188 ? -64.267 43.809  -3.892  1.00 43.03 188 A 1 
ATOM 1431 O OG1   . THR A 1 188 ? -64.396 42.776  -2.950  1.00 39.48 188 A 1 
ATOM 1432 C CG2   . THR A 1 188 ? -65.584 43.960  -4.630  1.00 44.21 188 A 1 
ATOM 1433 N N     . SER A 1 189 ? -61.569 44.308  -2.890  1.00 45.18 189 A 1 
ATOM 1434 C CA    . SER A 1 189 ? -61.215 45.424  -1.951  1.00 46.58 189 A 1 
ATOM 1435 C C     . SER A 1 189 ? -59.707 45.610  -1.606  1.00 46.53 189 A 1 
ATOM 1436 O O     . SER A 1 189 ? -58.905 44.868  -2.102  1.00 44.37 189 A 1 
ATOM 1437 C CB    . SER A 1 189 ? -62.017 45.171  -0.673  1.00 42.39 189 A 1 
ATOM 1438 O OG    . SER A 1 189 ? -61.629 43.955  -0.042  1.00 39.64 189 A 1 
ATOM 1439 N N     . SER A 1 190 ? -59.204 46.520  -0.729  1.00 40.73 190 A 1 
ATOM 1440 C CA    . SER A 1 190 ? -59.359 47.986  -0.560  1.00 42.67 190 A 1 
ATOM 1441 C C     . SER A 1 190 ? -58.127 48.720  0.045   1.00 42.07 190 A 1 
ATOM 1442 O O     . SER A 1 190 ? -57.519 49.506  -0.669  1.00 39.61 190 A 1 
ATOM 1443 C CB    . SER A 1 190 ? -60.581 48.361  0.289   1.00 38.75 190 A 1 
ATOM 1444 O OG    . SER A 1 190 ? -60.507 47.787  1.580   1.00 36.79 190 A 1 
ATOM 1445 N N     . SER A 1 191 ? -57.768 48.615  1.363   1.00 39.13 191 A 1 
ATOM 1446 C CA    . SER A 1 191 ? -57.295 49.729  2.243   1.00 41.35 191 A 1 
ATOM 1447 C C     . SER A 1 191 ? -55.761 50.005  2.343   1.00 40.59 191 A 1 
ATOM 1448 O O     . SER A 1 191 ? -55.081 49.775  1.379   1.00 38.72 191 A 1 
ATOM 1449 C CB    . SER A 1 191 ? -57.964 49.514  3.600   1.00 37.07 191 A 1 
ATOM 1450 O OG    . SER A 1 191 ? -57.429 48.367  4.252   1.00 35.59 191 A 1 
ATOM 1451 N N     . SER A 1 192 ? -55.094 50.552  3.413   1.00 43.12 192 A 1 
ATOM 1452 C CA    . SER A 1 192 ? -55.091 51.971  3.832   1.00 43.58 192 A 1 
ATOM 1453 C C     . SER A 1 192 ? -53.703 52.597  4.178   1.00 42.44 192 A 1 
ATOM 1454 O O     . SER A 1 192 ? -53.206 53.390  3.393   1.00 41.45 192 A 1 
ATOM 1455 C CB    . SER A 1 192 ? -56.043 52.202  5.016   1.00 39.74 192 A 1 
ATOM 1456 O OG    . SER A 1 192 ? -55.659 51.418  6.141   1.00 37.67 192 A 1 
ATOM 1457 N N     . GLN A 1 193 ? -53.122 52.397  5.378   1.00 30.08 193 A 1 
ATOM 1458 C CA    . GLN A 1 193 ? -52.323 53.390  6.159   1.00 30.74 193 A 1 
ATOM 1459 C C     . GLN A 1 193 ? -50.784 53.085  6.268   1.00 29.20 193 A 1 
ATOM 1460 O O     . GLN A 1 193 ? -50.386 52.028  5.825   1.00 27.53 193 A 1 
ATOM 1461 C CB    . GLN A 1 193 ? -52.957 53.410  7.566   1.00 28.78 193 A 1 
ATOM 1462 C CG    . GLN A 1 193 ? -54.250 54.209  7.690   1.00 28.60 193 A 1 
ATOM 1463 C CD    . GLN A 1 193 ? -54.788 54.243  9.118   1.00 27.13 193 A 1 
ATOM 1464 O OE1   . GLN A 1 193 ? -54.404 53.491  9.995   1.00 27.35 193 A 1 
ATOM 1465 N NE2   . GLN A 1 193 ? -55.718 55.117  9.414   1.00 26.94 193 A 1 
ATOM 1466 N N     . TYR A 1 194 ? -49.846 53.844  6.901   1.00 27.99 194 A 1 
ATOM 1467 C CA    . TYR A 1 194 ? -49.713 55.289  7.232   1.00 29.81 194 A 1 
ATOM 1468 C C     . TYR A 1 194 ? -48.227 55.734  7.477   1.00 27.73 194 A 1 
ATOM 1469 O O     . TYR A 1 194 ? -47.714 56.527  6.695   1.00 25.61 194 A 1 
ATOM 1470 C CB    . TYR A 1 194 ? -50.535 55.641  8.488   1.00 27.53 194 A 1 
ATOM 1471 C CG    . TYR A 1 194 ? -50.908 57.111  8.666   1.00 27.58 194 A 1 
ATOM 1472 C CD1   . TYR A 1 194 ? -50.098 57.970  9.443   1.00 27.15 194 A 1 
ATOM 1473 C CD2   . TYR A 1 194 ? -52.094 57.607  8.101   1.00 28.39 194 A 1 
ATOM 1474 C CE1   . TYR A 1 194 ? -50.486 59.311  9.645   1.00 26.67 194 A 1 
ATOM 1475 C CE2   . TYR A 1 194 ? -52.482 58.951  8.305   1.00 25.78 194 A 1 
ATOM 1476 C CZ    . TYR A 1 194 ? -51.680 59.800  9.080   1.00 26.25 194 A 1 
ATOM 1477 O OH    . TYR A 1 194 ? -52.058 61.099  9.294   1.00 26.07 194 A 1 
ATOM 1478 N N     . PHE A 1 195 ? -47.570 55.330  8.601   1.00 29.54 195 A 1 
ATOM 1479 C CA    . PHE A 1 195 ? -46.449 56.030  9.304   1.00 29.52 195 A 1 
ATOM 1480 C C     . PHE A 1 195 ? -45.025 55.729  8.775   1.00 28.75 195 A 1 
ATOM 1481 O O     . PHE A 1 195 ? -44.875 54.853  7.923   1.00 27.24 195 A 1 
ATOM 1482 C CB    . PHE A 1 195 ? -46.554 55.659  10.795  1.00 27.68 195 A 1 
ATOM 1483 C CG    . PHE A 1 195 ? -47.376 56.591  11.661  1.00 27.96 195 A 1 
ATOM 1484 C CD1   . PHE A 1 195 ? -46.755 57.680  12.306  1.00 28.54 195 A 1 
ATOM 1485 C CD2   . PHE A 1 195 ? -48.749 56.368  11.849  1.00 30.99 195 A 1 
ATOM 1486 C CE1   . PHE A 1 195 ? -47.497 58.535  13.137  1.00 27.62 195 A 1 
ATOM 1487 C CE2   . PHE A 1 195 ? -49.502 57.223  12.678  1.00 25.61 195 A 1 
ATOM 1488 C CZ    . PHE A 1 195 ? -48.873 58.309  13.322  1.00 24.89 195 A 1 
ATOM 1489 N N     . GLY A 1 196 ? -43.971 56.255  9.271   1.00 33.30 196 A 1 
ATOM 1490 C CA    . GLY A 1 196 ? -43.144 57.264  9.893   1.00 33.78 196 A 1 
ATOM 1491 C C     . GLY A 1 196 ? -41.641 56.900  9.729   1.00 31.98 196 A 1 
ATOM 1492 O O     . GLY A 1 196 ? -41.316 56.239  8.758   1.00 30.20 196 A 1 
ATOM 1493 N N     . GLU A 1 197 ? -40.603 57.102  10.566  1.00 29.88 197 A 1 
ATOM 1494 C CA    . GLU A 1 197 ? -39.935 58.369  10.867  1.00 31.18 197 A 1 
ATOM 1495 C C     . GLU A 1 197 ? -38.374 58.287  10.846  1.00 29.43 197 A 1 
ATOM 1496 O O     . GLU A 1 197 ? -37.756 59.091  10.169  1.00 27.69 197 A 1 
ATOM 1497 C CB    . GLU A 1 197 ? -40.403 58.826  12.264  1.00 29.11 197 A 1 
ATOM 1498 C CG    . GLU A 1 197 ? -40.128 60.301  12.601  1.00 27.25 197 A 1 
ATOM 1499 C CD    . GLU A 1 197 ? -40.647 60.670  14.008  1.00 25.82 197 A 1 
ATOM 1500 O OE1   . GLU A 1 197 ? -41.068 61.835  14.184  1.00 24.61 197 A 1 
ATOM 1501 O OE2   . GLU A 1 197 ? -40.643 59.788  14.890  1.00 26.41 197 A 1 
ATOM 1502 N N     . VAL A 1 198 ? -37.693 57.393  11.606  1.00 31.24 198 A 1 
ATOM 1503 C CA    . VAL A 1 198 ? -36.453 57.716  12.364  1.00 32.88 198 A 1 
ATOM 1504 C C     . VAL A 1 198 ? -35.070 57.588  11.658  1.00 30.68 198 A 1 
ATOM 1505 O O     . VAL A 1 198 ? -34.904 56.892  10.675  1.00 29.88 198 A 1 
ATOM 1506 C CB    . VAL A 1 198 ? -36.407 56.975  13.730  1.00 31.68 198 A 1 
ATOM 1507 C CG1   . VAL A 1 198 ? -35.552 57.716  14.760  1.00 31.01 198 A 1 
ATOM 1508 C CG2   . VAL A 1 198 ? -37.780 56.793  14.393  1.00 35.42 198 A 1 
ATOM 1509 N N     . ASP A 1 199 ? -34.063 58.234  12.269  1.00 32.48 199 A 1 
ATOM 1510 C CA    . ASP A 1 199 ? -32.813 58.873  11.793  1.00 33.00 199 A 1 
ATOM 1511 C C     . ASP A 1 199 ? -31.529 58.069  11.455  1.00 30.44 199 A 1 
ATOM 1512 O O     . ASP A 1 199 ? -30.852 58.387  10.484  1.00 29.02 199 A 1 
ATOM 1513 C CB    . ASP A 1 199 ? -32.374 59.822  12.923  1.00 32.42 199 A 1 
ATOM 1514 C CG    . ASP A 1 199 ? -33.175 61.107  13.066  1.00 29.56 199 A 1 
ATOM 1515 O OD1   . ASP A 1 199 ? -33.552 61.694  12.028  1.00 30.39 199 A 1 
ATOM 1516 O OD2   . ASP A 1 199 ? -33.352 61.526  14.231  1.00 31.24 199 A 1 
ATOM 1517 N N     . GLN A 1 200 ? -31.007 57.219  12.377  1.00 26.05 200 A 1 
ATOM 1518 C CA    . GLN A 1 200 ? -29.662 57.472  12.922  1.00 26.75 200 A 1 
ATOM 1519 C C     . GLN A 1 200 ? -28.419 57.090  12.073  1.00 25.17 200 A 1 
ATOM 1520 O O     . GLN A 1 200 ? -28.347 56.068  11.412  1.00 22.55 200 A 1 
ATOM 1521 C CB    . GLN A 1 200 ? -29.526 56.890  14.338  1.00 25.54 200 A 1 
ATOM 1522 C CG    . GLN A 1 200 ? -30.110 57.830  15.405  1.00 25.22 200 A 1 
ATOM 1523 C CD    . GLN A 1 200 ? -29.886 57.355  16.845  1.00 22.28 200 A 1 
ATOM 1524 O OE1   . GLN A 1 200 ? -29.299 56.324  17.119  1.00 22.18 200 A 1 
ATOM 1525 N NE2   . GLN A 1 200 ? -30.344 58.105  17.807  1.00 20.67 200 A 1 
ATOM 1526 N N     . TYR A 1 201 ? -27.374 57.952  12.244  1.00 29.45 201 A 1 
ATOM 1527 C CA    . TYR A 1 201 ? -26.020 57.914  11.674  1.00 29.74 201 A 1 
ATOM 1528 C C     . TYR A 1 201 ? -25.180 56.742  12.222  1.00 27.21 201 A 1 
ATOM 1529 O O     . TYR A 1 201 ? -24.625 56.837  13.314  1.00 25.67 201 A 1 
ATOM 1530 C CB    . TYR A 1 201 ? -25.314 59.224  12.042  1.00 29.06 201 A 1 
ATOM 1531 C CG    . TYR A 1 201 ? -25.675 60.450  11.237  1.00 29.65 201 A 1 
ATOM 1532 C CD1   . TYR A 1 201 ? -24.753 60.950  10.287  1.00 28.46 201 A 1 
ATOM 1533 C CD2   . TYR A 1 201 ? -26.892 61.134  11.441  1.00 29.62 201 A 1 
ATOM 1534 C CE1   . TYR A 1 201 ? -25.042 62.112  9.555   1.00 27.28 201 A 1 
ATOM 1535 C CE2   . TYR A 1 201 ? -27.188 62.294  10.709  1.00 25.80 201 A 1 
ATOM 1536 C CZ    . TYR A 1 201 ? -26.256 62.779  9.766   1.00 27.03 201 A 1 
ATOM 1537 O OH    . TYR A 1 201 ? -26.534 63.912  9.050   1.00 28.08 201 A 1 
ATOM 1538 N N     . PHE A 1 202 ? -24.995 55.640  11.473  1.00 23.39 202 A 1 
ATOM 1539 C CA    . PHE A 1 202 ? -24.055 54.581  11.859  1.00 22.35 202 A 1 
ATOM 1540 C C     . PHE A 1 202 ? -22.645 54.857  11.304  1.00 22.50 202 A 1 
ATOM 1541 O O     . PHE A 1 202 ? -22.334 54.521  10.158  1.00 20.70 202 A 1 
ATOM 1542 C CB    . PHE A 1 202 ? -24.630 53.203  11.500  1.00 21.54 202 A 1 
ATOM 1543 C CG    . PHE A 1 202 ? -24.574 52.218  12.658  1.00 21.65 202 A 1 
ATOM 1544 C CD1   . PHE A 1 202 ? -23.464 51.374  12.821  1.00 21.12 202 A 1 
ATOM 1545 C CD2   . PHE A 1 202 ? -25.629 52.176  13.583  1.00 24.53 202 A 1 
ATOM 1546 C CE1   . PHE A 1 202 ? -23.411 50.477  13.899  1.00 20.96 202 A 1 
ATOM 1547 C CE2   . PHE A 1 202 ? -25.583 51.282  14.659  1.00 19.93 202 A 1 
ATOM 1548 C CZ    . PHE A 1 202 ? -24.471 50.428  14.823  1.00 19.23 202 A 1 
ATOM 1549 N N     . ASP A 1 203 ? -21.771 55.487  12.113  1.00 31.72 203 A 1 
ATOM 1550 C CA    . ASP A 1 203 ? -20.359 55.789  11.797  1.00 31.98 203 A 1 
ATOM 1551 C C     . ASP A 1 203 ? -19.498 54.507  11.751  1.00 29.42 203 A 1 
ATOM 1552 O O     . ASP A 1 203 ? -18.949 54.051  12.758  1.00 27.74 203 A 1 
ATOM 1553 C CB    . ASP A 1 203 ? -19.801 56.786  12.829  1.00 31.06 203 A 1 
ATOM 1554 C CG    . ASP A 1 203 ? -19.882 58.256  12.414  1.00 28.58 203 A 1 
ATOM 1555 O OD1   . ASP A 1 203 ? -19.812 58.528  11.200  1.00 27.11 203 A 1 
ATOM 1556 O OD2   . ASP A 1 203 ? -19.945 59.100  13.334  1.00 27.50 203 A 1 
ATOM 1557 N N     . LEU A 1 204 ? -19.310 53.912  10.572  1.00 25.79 204 A 1 
ATOM 1558 C CA    . LEU A 1 204 ? -18.487 52.709  10.319  1.00 26.04 204 A 1 
ATOM 1559 C C     . LEU A 1 204 ? -16.971 53.002  10.192  1.00 24.87 204 A 1 
ATOM 1560 O O     . LEU A 1 204 ? -16.297 52.439  9.328   1.00 22.63 204 A 1 
ATOM 1561 C CB    . LEU A 1 204 ? -19.062 51.972  9.093   1.00 24.78 204 A 1 
ATOM 1562 C CG    . LEU A 1 204 ? -20.142 50.941  9.440   1.00 23.44 204 A 1 
ATOM 1563 C CD1   . LEU A 1 204 ? -20.906 50.547  8.176   1.00 23.86 204 A 1 
ATOM 1564 C CD2   . LEU A 1 204 ? -19.541 49.668  10.036  1.00 27.23 204 A 1 
ATOM 1565 N N     . VAL A 1 205 ? -16.394 53.843  11.040  1.00 26.94 205 A 1 
ATOM 1566 C CA    . VAL A 1 205 ? -15.021 54.372  10.845  1.00 29.57 205 A 1 
ATOM 1567 C C     . VAL A 1 205 ? -13.899 53.330  11.026  1.00 27.25 205 A 1 
ATOM 1568 O O     . VAL A 1 205 ? -12.919 53.326  10.291  1.00 25.88 205 A 1 
ATOM 1569 C CB    . VAL A 1 205 ? -14.761 55.579  11.767  1.00 28.46 205 A 1 
ATOM 1570 C CG1   . VAL A 1 205 ? -13.425 56.257  11.454  1.00 27.23 205 A 1 
ATOM 1571 C CG2   . VAL A 1 205 ? -15.848 56.654  11.642  1.00 30.95 205 A 1 
ATOM 1572 N N     . GLY A 1 206 ? -14.001 52.476  12.041  1.00 32.80 206 A 1 
ATOM 1573 C CA    . GLY A 1 206 ? -12.812 51.940  12.727  1.00 31.74 206 A 1 
ATOM 1574 C C     . GLY A 1 206 ? -11.926 50.901  12.034  1.00 30.15 206 A 1 
ATOM 1575 O O     . GLY A 1 206 ? -10.896 50.547  12.607  1.00 27.65 206 A 1 
ATOM 1576 N N     . TYR A 1 207 ? -12.275 50.354  10.861  1.00 30.78 207 A 1 
ATOM 1577 C CA    . TYR A 1 207 ? -11.686 49.083  10.401  1.00 29.60 207 A 1 
ATOM 1578 C C     . TYR A 1 207 ? -10.275 49.187  9.780   1.00 27.97 207 A 1 
ATOM 1579 O O     . TYR A 1 207 ? -9.620  48.172  9.576   1.00 25.47 207 A 1 
ATOM 1580 C CB    . TYR A 1 207 ? -12.685 48.357  9.479   1.00 28.27 207 A 1 
ATOM 1581 C CG    . TYR A 1 207 ? -12.823 46.877  9.797   1.00 28.00 207 A 1 
ATOM 1582 C CD1   . TYR A 1 207 ? -12.016 45.924  9.142   1.00 26.57 207 A 1 
ATOM 1583 C CD2   . TYR A 1 207 ? -13.751 46.454  10.761  1.00 28.11 207 A 1 
ATOM 1584 C CE1   . TYR A 1 207 ? -12.139 44.555  9.449   1.00 24.97 207 A 1 
ATOM 1585 C CE2   . TYR A 1 207 ? -13.886 45.083  11.068  1.00 23.75 207 A 1 
ATOM 1586 C CZ    . TYR A 1 207 ? -13.079 44.139  10.403  1.00 24.01 207 A 1 
ATOM 1587 O OH    . TYR A 1 207 ? -13.209 42.800  10.707  1.00 25.72 207 A 1 
ATOM 1588 N N     . ASN A 1 208 ? -9.787  50.398  9.476   1.00 30.97 208 A 1 
ATOM 1589 C CA    . ASN A 1 208 ? -8.574  50.569  8.662   1.00 30.73 208 A 1 
ATOM 1590 C C     . ASN A 1 208 ? -7.253  50.112  9.312   1.00 28.53 208 A 1 
ATOM 1591 O O     . ASN A 1 208 ? -6.347  49.701  8.590   1.00 26.86 208 A 1 
ATOM 1592 C CB    . ASN A 1 208 ? -8.463  52.039  8.219   1.00 30.12 208 A 1 
ATOM 1593 C CG    . ASN A 1 208 ? -9.216  52.355  6.928   1.00 27.95 208 A 1 
ATOM 1594 O OD1   . ASN A 1 208 ? -9.690  51.494  6.211   1.00 29.55 208 A 1 
ATOM 1595 N ND2   . ASN A 1 208 ? -9.321  53.620  6.582   1.00 30.69 208 A 1 
ATOM 1596 N N     . SER A 1 209 ? -7.096  50.214  10.639  1.00 44.29 209 A 1 
ATOM 1597 C CA    . SER A 1 209 ? -5.751  50.188  11.252  1.00 45.53 209 A 1 
ATOM 1598 C C     . SER A 1 209 ? -5.031  48.835  11.211  1.00 44.08 209 A 1 
ATOM 1599 O O     . SER A 1 209 ? -3.820  48.784  11.401  1.00 40.88 209 A 1 
ATOM 1600 C CB    . SER A 1 209 ? -5.822  50.670  12.702  1.00 42.09 209 A 1 
ATOM 1601 O OG    . SER A 1 209 ? -6.540  49.757  13.500  1.00 38.16 209 A 1 
ATOM 1602 N N     . TYR A 1 210 ? -5.746  47.726  10.994  1.00 31.68 210 A 1 
ATOM 1603 C CA    . TYR A 1 210 ? -5.152  46.395  11.137  1.00 30.62 210 A 1 
ATOM 1604 C C     . TYR A 1 210 ? -4.239  45.983  9.969   1.00 29.26 210 A 1 
ATOM 1605 O O     . TYR A 1 210 ? -3.401  45.099  10.131  1.00 26.78 210 A 1 
ATOM 1606 C CB    . TYR A 1 210 ? -6.272  45.359  11.385  1.00 28.94 210 A 1 
ATOM 1607 C CG    . TYR A 1 210 ? -5.959  44.415  12.530  1.00 28.31 210 A 1 
ATOM 1608 C CD1   . TYR A 1 210 ? -5.276  43.208  12.297  1.00 27.04 210 A 1 
ATOM 1609 C CD2   . TYR A 1 210 ? -6.348  44.748  13.842  1.00 28.79 210 A 1 
ATOM 1610 C CE1   . TYR A 1 210 ? -4.981  42.339  13.363  1.00 25.63 210 A 1 
ATOM 1611 C CE2   . TYR A 1 210 ? -6.055  43.890  14.914  1.00 24.90 210 A 1 
ATOM 1612 C CZ    . TYR A 1 210 ? -5.370  42.680  14.669  1.00 26.63 210 A 1 
ATOM 1613 O OH    . TYR A 1 210 ? -5.087  41.836  15.718  1.00 27.38 210 A 1 
ATOM 1614 N N     . TYR A 1 211 ? -4.406  46.627  8.794   1.00 32.00 211 A 1 
ATOM 1615 C CA    . TYR A 1 211 ? -3.679  46.238  7.581   1.00 30.73 211 A 1 
ATOM 1616 C C     . TYR A 1 211 ? -2.202  46.665  7.589   1.00 28.91 211 A 1 
ATOM 1617 O O     . TYR A 1 211 ? -1.360  45.910  7.086   1.00 26.28 211 A 1 
ATOM 1618 C CB    . TYR A 1 211 ? -4.411  46.767  6.343   1.00 29.62 211 A 1 
ATOM 1619 C CG    . TYR A 1 211 ? -5.341  45.746  5.715   1.00 28.47 211 A 1 
ATOM 1620 C CD1   . TYR A 1 211 ? -4.850  44.865  4.727   1.00 27.15 211 A 1 
ATOM 1621 C CD2   . TYR A 1 211 ? -6.679  45.652  6.118   1.00 28.94 211 A 1 
ATOM 1622 C CE1   . TYR A 1 211 ? -5.680  43.906  4.138   1.00 26.25 211 A 1 
ATOM 1623 C CE2   . TYR A 1 211 ? -7.532  44.691  5.538   1.00 25.49 211 A 1 
ATOM 1624 C CZ    . TYR A 1 211 ? -7.034  43.817  4.541   1.00 26.11 211 A 1 
ATOM 1625 O OH    . TYR A 1 211 ? -7.862  42.882  3.975   1.00 26.73 211 A 1 
ATOM 1626 N N     . ASP A 1 212 ? -1.851  47.810  8.186   1.00 36.47 212 A 1 
ATOM 1627 C CA    . ASP A 1 212 ? -0.488  48.366  8.087   1.00 36.82 212 A 1 
ATOM 1628 C C     . ASP A 1 212 ? 0.585   47.514  8.771   1.00 33.73 212 A 1 
ATOM 1629 O O     . ASP A 1 212 ? 1.699   47.361  8.263   1.00 32.19 212 A 1 
ATOM 1630 C CB    . ASP A 1 212 ? -0.457  49.792  8.675   1.00 35.06 212 A 1 
ATOM 1631 C CG    . ASP A 1 212 ? -0.832  50.896  7.675   1.00 32.59 212 A 1 
ATOM 1632 O OD1   . ASP A 1 212 ? -0.795  50.640  6.461   1.00 33.41 212 A 1 
ATOM 1633 O OD2   . ASP A 1 212 ? -1.145  52.002  8.163   1.00 33.96 212 A 1 
ATOM 1634 N N     . SER A 1 213 ? 0.271   46.921  9.930   1.00 48.48 213 A 1 
ATOM 1635 C CA    . SER A 1 213 ? 1.279   46.164  10.704  1.00 50.29 213 A 1 
ATOM 1636 C C     . SER A 1 213 ? 1.754   44.884  10.005  1.00 50.62 213 A 1 
ATOM 1637 O O     . SER A 1 213 ? 2.857   44.401  10.278  1.00 47.09 213 A 1 
ATOM 1638 C CB    . SER A 1 213 ? 0.739   45.833  12.087  1.00 45.05 213 A 1 
ATOM 1639 O OG    . SER A 1 213 ? 1.753   45.234  12.872  1.00 40.71 213 A 1 
ATOM 1640 N N     . HIS A 1 214 ? 0.926   44.310  9.110   1.00 37.86 214 A 1 
ATOM 1641 C CA    . HIS A 1 214 ? 1.286   43.073  8.411   1.00 40.60 214 A 1 
ATOM 1642 C C     . HIS A 1 214 ? 2.322   43.285  7.300   1.00 37.97 214 A 1 
ATOM 1643 O O     . HIS A 1 214 ? 3.094   42.367  7.024   1.00 35.96 214 A 1 
ATOM 1644 C CB    . HIS A 1 214 ? 0.021   42.371  7.898   1.00 39.01 214 A 1 
ATOM 1645 C CG    . HIS A 1 214 ? -0.415  41.257  8.815   1.00 38.08 214 A 1 
ATOM 1646 N ND1   . HIS A 1 214 ? 0.159   39.999  8.890   1.00 36.27 214 A 1 
ATOM 1647 C CD2   . HIS A 1 214 ? -1.417  41.269  9.749   1.00 35.68 214 A 1 
ATOM 1648 C CE1   . HIS A 1 214 ? -0.478  39.297  9.827   1.00 33.95 214 A 1 
ATOM 1649 N NE2   . HIS A 1 214 ? -1.449  40.026  10.385  1.00 33.41 214 A 1 
ATOM 1650 N N     . MET A 1 215 ? 2.375   44.485  6.696   1.00 44.14 215 A 1 
ATOM 1651 C CA    . MET A 1 215 ? 3.330   44.803  5.626   1.00 44.21 215 A 1 
ATOM 1652 C C     . MET A 1 215 ? 4.787   44.725  6.108   1.00 43.09 215 A 1 
ATOM 1653 O O     . MET A 1 215 ? 5.624   44.097  5.458   1.00 40.85 215 A 1 
ATOM 1654 C CB    . MET A 1 215 ? 3.019   46.209  5.067   1.00 41.82 215 A 1 
ATOM 1655 C CG    . MET A 1 215 ? 1.968   46.183  3.943   1.00 38.23 215 A 1 
ATOM 1656 S SD    . MET A 1 215 ? 2.684   45.872  2.302   1.00 36.27 215 A 1 
ATOM 1657 C CE    . MET A 1 215 ? 1.211   46.027  1.274   1.00 32.87 215 A 1 
ATOM 1658 N N     . SER A 1 216 ? 5.098   45.305  7.273   1.00 55.99 216 A 1 
ATOM 1659 C CA    . SER A 1 216 ? 6.479   45.376  7.775   1.00 57.23 216 A 1 
ATOM 1660 C C     . SER A 1 216 ? 7.098   43.998  8.056   1.00 57.55 216 A 1 
ATOM 1661 O O     . SER A 1 216 ? 8.265   43.766  7.757   1.00 53.24 216 A 1 
ATOM 1662 C CB    . SER A 1 216 ? 6.523   46.241  9.036   1.00 51.38 216 A 1 
ATOM 1663 O OG    . SER A 1 216 ? 7.848   46.338  9.534   1.00 45.00 216 A 1 
ATOM 1664 N N     . ASN A 1 217 ? 6.303   43.066  8.595   1.00 42.13 217 A 1 
ATOM 1665 C CA    . ASN A 1 217 ? 6.796   41.710  8.840   1.00 41.81 217 A 1 
ATOM 1666 C C     . ASN A 1 217 ? 7.055   40.950  7.533   1.00 38.00 217 A 1 
ATOM 1667 O O     . ASN A 1 217 ? 7.895   40.053  7.503   1.00 37.08 217 A 1 
ATOM 1668 C CB    . ASN A 1 217 ? 5.799   40.956  9.739   1.00 40.16 217 A 1 
ATOM 1669 C CG    . ASN A 1 217 ? 6.018   41.212  11.223  1.00 36.91 217 A 1 
ATOM 1670 O OD1   . ASN A 1 217 ? 7.058   41.651  11.682  1.00 39.43 217 A 1 
ATOM 1671 N ND2   . ASN A 1 217 ? 5.045   40.901  12.043  1.00 40.38 217 A 1 
ATOM 1672 N N     . GLN A 1 218 ? 6.343   41.293  6.467   1.00 49.44 218 A 1 
ATOM 1673 C CA    . GLN A 1 218 ? 6.494   40.637  5.174   1.00 48.54 218 A 1 
ATOM 1674 C C     . GLN A 1 218 ? 7.843   40.998  4.529   1.00 48.86 218 A 1 
ATOM 1675 O O     . GLN A 1 218 ? 8.517   40.112  4.009   1.00 50.16 218 A 1 
ATOM 1676 C CB    . GLN A 1 218 ? 5.287   40.996  4.293   1.00 46.62 218 A 1 
ATOM 1677 C CG    . GLN A 1 218 ? 4.907   39.854  3.351   1.00 44.01 218 A 1 
ATOM 1678 C CD    . GLN A 1 218 ? 3.603   40.125  2.593   1.00 40.11 218 A 1 
ATOM 1679 O OE1   . GLN A 1 218 ? 3.034   41.195  2.601   1.00 41.36 218 A 1 
ATOM 1680 N NE2   . GLN A 1 218 ? 3.076   39.140  1.897   1.00 39.20 218 A 1 
ATOM 1681 N N     . GLU A 1 219 ? 8.298   42.245  4.640   1.00 50.77 219 A 1 
ATOM 1682 C CA    . GLU A 1 219 ? 9.610   42.674  4.125   1.00 52.10 219 A 1 
ATOM 1683 C C     . GLU A 1 219 ? 10.782  41.988  4.853   1.00 50.43 219 A 1 
ATOM 1684 O O     . GLU A 1 219 ? 11.711  41.506  4.212   1.00 51.56 219 A 1 
ATOM 1685 C CB    . GLU A 1 219 ? 9.759   44.193  4.219   1.00 50.25 219 A 1 
ATOM 1686 C CG    . GLU A 1 219 ? 8.900   44.936  3.186   1.00 45.97 219 A 1 
ATOM 1687 C CD    . GLU A 1 219 ? 9.186   46.442  3.151   1.00 43.18 219 A 1 
ATOM 1688 O OE1   . GLU A 1 219 ? 8.955   47.048  2.076   1.00 39.52 219 A 1 
ATOM 1689 O OE2   . GLU A 1 219 ? 9.632   46.981  4.186   1.00 39.66 219 A 1 
ATOM 1690 N N     . GLN A 1 220 ? 10.711  41.883  6.194   1.00 56.26 220 A 1 
ATOM 1691 C CA    . GLN A 1 220 ? 11.737  41.160  6.956   1.00 56.08 220 A 1 
ATOM 1692 C C     . GLN A 1 220 ? 11.785  39.680  6.587   1.00 54.53 220 A 1 
ATOM 1693 O O     . GLN A 1 220 ? 12.867  39.102  6.468   1.00 56.93 220 A 1 
ATOM 1694 C CB    . GLN A 1 220 ? 11.503  41.307  8.464   1.00 56.44 220 A 1 
ATOM 1695 C CG    . GLN A 1 220 ? 12.026  42.655  8.993   1.00 52.57 220 A 1 
ATOM 1696 C CD    . GLN A 1 220 ? 12.003  42.746  10.521  1.00 48.83 220 A 1 
ATOM 1697 O OE1   . GLN A 1 220 ? 11.384  41.961  11.228  1.00 47.64 220 A 1 
ATOM 1698 N NE2   . GLN A 1 220 ? 12.697  43.701  11.094  1.00 43.59 220 A 1 
ATOM 1699 N N     . TYR A 1 221 ? 10.606  39.034  6.377   1.00 48.11 221 A 1 
ATOM 1700 C CA    . TYR A 1 221 ? 10.531  37.634  5.982   1.00 44.95 221 A 1 
ATOM 1701 C C     . TYR A 1 221 ? 11.115  37.415  4.580   1.00 41.61 221 A 1 
ATOM 1702 O O     . TYR A 1 221 ? 11.869  36.465  4.373   1.00 40.26 221 A 1 
ATOM 1703 C CB    . TYR A 1 221 ? 9.070   37.161  6.076   1.00 43.60 221 A 1 
ATOM 1704 C CG    . TYR A 1 221 ? 8.956   35.670  6.298   1.00 40.05 221 A 1 
ATOM 1705 C CD1   . TYR A 1 221 ? 8.860   34.783  5.211   1.00 39.43 221 A 1 
ATOM 1706 C CD2   . TYR A 1 221 ? 8.968   35.155  7.614   1.00 40.27 221 A 1 
ATOM 1707 C CE1   . TYR A 1 221 ? 8.767   33.403  5.423   1.00 34.64 221 A 1 
ATOM 1708 C CE2   . TYR A 1 221 ? 8.872   33.771  7.845   1.00 34.50 221 A 1 
ATOM 1709 C CZ    . TYR A 1 221 ? 8.765   32.895  6.741   1.00 37.46 221 A 1 
ATOM 1710 O OH    . TYR A 1 221 ? 8.673   31.537  6.958   1.00 36.44 221 A 1 
ATOM 1711 N N     . VAL A 1 222 ? 10.854  38.338  3.631   1.00 59.69 222 A 1 
ATOM 1712 C CA    . VAL A 1 222 ? 11.429  38.299  2.283   1.00 58.72 222 A 1 
ATOM 1713 C C     . VAL A 1 222 ? 12.957  38.432  2.317   1.00 56.10 222 A 1 
ATOM 1714 O O     . VAL A 1 222 ? 13.640  37.699  1.605   1.00 60.11 222 A 1 
ATOM 1715 C CB    . VAL A 1 222 ? 10.783  39.364  1.378   1.00 57.79 222 A 1 
ATOM 1716 C CG1   . VAL A 1 222 ? 11.501  39.516  0.028   1.00 52.59 222 A 1 
ATOM 1717 C CG2   . VAL A 1 222 ? 9.323   39.004  1.062   1.00 58.89 222 A 1 
ATOM 1718 N N     . MET A 1 223 ? 13.526  39.312  3.177   1.00 62.45 223 A 1 
ATOM 1719 C CA    . MET A 1 223 ? 14.982  39.406  3.338   1.00 61.24 223 A 1 
ATOM 1720 C C     . MET A 1 223 ? 15.600  38.123  3.905   1.00 59.96 223 A 1 
ATOM 1721 O O     . MET A 1 223 ? 16.631  37.672  3.408   1.00 64.22 223 A 1 
ATOM 1722 C CB    . MET A 1 223 ? 15.369  40.590  4.234   1.00 61.64 223 A 1 
ATOM 1723 C CG    . MET A 1 223 ? 15.819  41.814  3.411   1.00 58.07 223 A 1 
ATOM 1724 S SD    . MET A 1 223 ? 16.798  42.988  4.382   1.00 54.59 223 A 1 
ATOM 1725 C CE    . MET A 1 223 ? 17.117  44.242  3.122   1.00 47.79 223 A 1 
ATOM 1726 N N     . GLN A 1 224 ? 14.982  37.515  4.922   1.00 54.87 224 A 1 
ATOM 1727 C CA    . GLN A 1 224 ? 15.449  36.243  5.471   1.00 52.72 224 A 1 
ATOM 1728 C C     . GLN A 1 224 ? 15.352  35.111  4.446   1.00 50.35 224 A 1 
ATOM 1729 O O     . GLN A 1 224 ? 16.291  34.324  4.322   1.00 54.99 224 A 1 
ATOM 1730 C CB    . GLN A 1 224 ? 14.682  35.869  6.742   1.00 54.27 224 A 1 
ATOM 1731 C CG    . GLN A 1 224 ? 15.307  36.510  7.990   1.00 52.35 224 A 1 
ATOM 1732 C CD    . GLN A 1 224 ? 14.637  36.049  9.291   1.00 48.51 224 A 1 
ATOM 1733 O OE1   . GLN A 1 224 ? 13.556  35.482  9.327   1.00 46.75 224 A 1 
ATOM 1734 N NE2   . GLN A 1 224 ? 15.274  36.275  10.417  1.00 44.83 224 A 1 
ATOM 1735 N N     . GLU A 1 225 ? 14.257  35.038  3.680   1.00 55.67 225 A 1 
ATOM 1736 C CA    . GLU A 1 225 ? 14.115  34.044  2.609   1.00 55.73 225 A 1 
ATOM 1737 C C     . GLU A 1 225 ? 15.156  34.242  1.511   1.00 54.41 225 A 1 
ATOM 1738 O O     . GLU A 1 225 ? 15.712  33.259  1.045   1.00 55.62 225 A 1 
ATOM 1739 C CB    . GLU A 1 225 ? 12.711  34.049  2.002   1.00 53.58 225 A 1 
ATOM 1740 C CG    . GLU A 1 225 ? 11.729  33.158  2.765   1.00 49.49 225 A 1 
ATOM 1741 C CD    . GLU A 1 225 ? 10.784  32.387  1.823   1.00 45.84 225 A 1 
ATOM 1742 O OE1   . GLU A 1 225 ? 10.435  31.237  2.187   1.00 43.68 225 A 1 
ATOM 1743 O OE2   . GLU A 1 225 ? 10.448  32.912  0.745   1.00 44.25 225 A 1 
ATOM 1744 N N     . GLN A 1 226 ? 15.487  35.485  1.121   1.00 60.66 226 A 1 
ATOM 1745 C CA    . GLN A 1 226 ? 16.549  35.733  0.141   1.00 57.94 226 A 1 
ATOM 1746 C C     . GLN A 1 226 ? 17.916  35.261  0.635   1.00 56.94 226 A 1 
ATOM 1747 O O     . GLN A 1 226 ? 18.655  34.638  -0.138  1.00 61.63 226 A 1 
ATOM 1748 C CB    . GLN A 1 226 ? 16.616  37.218  -0.224  1.00 58.75 226 A 1 
ATOM 1749 C CG    . GLN A 1 226 ? 15.570  37.590  -1.291  1.00 56.11 226 A 1 
ATOM 1750 C CD    . GLN A 1 226 ? 15.707  39.049  -1.746  1.00 50.18 226 A 1 
ATOM 1751 O OE1   . GLN A 1 226 ? 16.467  39.838  -1.219  1.00 49.89 226 A 1 
ATOM 1752 N NE2   . GLN A 1 226 ? 14.980  39.442  -2.767  1.00 44.85 226 A 1 
ATOM 1753 N N     . GLN A 1 227 ? 18.263  35.504  1.899   1.00 64.72 227 A 1 
ATOM 1754 C CA    . GLN A 1 227 ? 19.498  34.992  2.480   1.00 62.73 227 A 1 
ATOM 1755 C C     . GLN A 1 227 ? 19.513  33.464  2.511   1.00 62.36 227 A 1 
ATOM 1756 O O     . GLN A 1 227 ? 20.505  32.841  2.118   1.00 65.32 227 A 1 
ATOM 1757 C CB    . GLN A 1 227 ? 19.706  35.550  3.894   1.00 63.13 227 A 1 
ATOM 1758 C CG    . GLN A 1 227 ? 20.193  37.012  3.860   1.00 59.41 227 A 1 
ATOM 1759 C CD    . GLN A 1 227 ? 20.472  37.566  5.260   1.00 53.62 227 A 1 
ATOM 1760 O OE1   . GLN A 1 227 ? 20.170  36.981  6.287   1.00 52.32 227 A 1 
ATOM 1761 N NE2   . GLN A 1 227 ? 21.077  38.735  5.344   1.00 47.85 227 A 1 
ATOM 1762 N N     . HIS A 1 228 ? 18.398  32.853  2.910   1.00 58.03 228 A 1 
ATOM 1763 C CA    . HIS A 1 228 ? 18.277  31.403  2.946   1.00 56.77 228 A 1 
ATOM 1764 C C     . HIS A 1 228 ? 18.329  30.793  1.536   1.00 51.47 228 A 1 
ATOM 1765 O O     . HIS A 1 228 ? 18.934  29.742  1.346   1.00 56.40 228 A 1 
ATOM 1766 C CB    . HIS A 1 228 ? 16.987  31.019  3.694   1.00 58.33 228 A 1 
ATOM 1767 C CG    . HIS A 1 228 ? 17.017  29.605  4.195   1.00 56.28 228 A 1 
ATOM 1768 N ND1   . HIS A 1 228 ? 16.956  28.473  3.431   1.00 50.85 228 A 1 
ATOM 1769 C CD2   . HIS A 1 228 ? 17.181  29.189  5.491   1.00 52.08 228 A 1 
ATOM 1770 C CE1   . HIS A 1 228 ? 17.084  27.397  4.237   1.00 47.62 228 A 1 
ATOM 1771 N NE2   . HIS A 1 228 ? 17.217  27.802  5.502   1.00 46.88 228 A 1 
ATOM 1772 N N     . LEU A 1 229 ? 17.771  31.465  0.536   1.00 57.85 229 A 1 
ATOM 1773 C CA    . LEU A 1 229 ? 17.822  31.045  -0.864  1.00 54.23 229 A 1 
ATOM 1774 C C     . LEU A 1 229 ? 19.251  31.092  -1.413  1.00 52.24 229 A 1 
ATOM 1775 O O     . LEU A 1 229 ? 19.690  30.153  -2.072  1.00 53.20 229 A 1 
ATOM 1776 C CB    . LEU A 1 229 ? 16.888  31.928  -1.703  1.00 54.44 229 A 1 
ATOM 1777 C CG    . LEU A 1 229 ? 16.321  31.180  -2.929  1.00 52.13 229 A 1 
ATOM 1778 C CD1   . LEU A 1 229 ? 14.850  30.876  -2.712  1.00 48.03 229 A 1 
ATOM 1779 C CD2   . LEU A 1 229 ? 16.464  31.985  -4.221  1.00 55.95 229 A 1 
ATOM 1780 N N     . GLN A 1 230 ? 20.018  32.152  -1.108  1.00 65.97 230 A 1 
ATOM 1781 C CA    . GLN A 1 230 ? 21.430  32.244  -1.472  1.00 64.37 230 A 1 
ATOM 1782 C C     . GLN A 1 230 ? 22.255  31.151  -0.807  1.00 63.93 230 A 1 
ATOM 1783 O O     . GLN A 1 230 ? 23.122  30.550  -1.452  1.00 67.72 230 A 1 
ATOM 1784 C CB    . GLN A 1 230 ? 21.995  33.618  -1.092  1.00 65.66 230 A 1 
ATOM 1785 C CG    . GLN A 1 230 ? 21.569  34.714  -2.078  1.00 62.03 230 A 1 
ATOM 1786 C CD    . GLN A 1 230 ? 22.181  36.077  -1.732  1.00 55.08 230 A 1 
ATOM 1787 O OE1   . GLN A 1 230 ? 22.934  36.254  -0.789  1.00 52.02 230 A 1 
ATOM 1788 N NE2   . GLN A 1 230 ? 21.882  37.087  -2.515  1.00 48.27 230 A 1 
ATOM 1789 N N     . GLN A 1 231 ? 21.981  30.855  0.463   1.00 65.20 231 A 1 
ATOM 1790 C CA    . GLN A 1 231 ? 22.672  29.793  1.181   1.00 64.72 231 A 1 
ATOM 1791 C C     . GLN A 1 231 ? 22.344  28.415  0.605   1.00 63.93 231 A 1 
ATOM 1792 O O     . GLN A 1 231 ? 23.258  27.627  0.363   1.00 66.59 231 A 1 
ATOM 1793 C CB    . GLN A 1 231 ? 22.354  29.915  2.674   1.00 64.77 231 A 1 
ATOM 1794 C CG    . GLN A 1 231 ? 23.284  29.024  3.506   1.00 59.80 231 A 1 
ATOM 1795 C CD    . GLN A 1 231 ? 23.226  29.323  5.009   1.00 54.34 231 A 1 
ATOM 1796 O OE1   . GLN A 1 231 ? 22.531  30.207  5.490   1.00 52.19 231 A 1 
ATOM 1797 N NE2   . GLN A 1 231 ? 23.973  28.589  5.797   1.00 48.14 231 A 1 
ATOM 1798 N N     . MET A 1 232 ? 21.084  28.155  0.273   1.00 69.55 232 A 1 
ATOM 1799 C CA    . MET A 1 232 ? 20.655  26.913  -0.357  1.00 67.23 232 A 1 
ATOM 1800 C C     . MET A 1 232 ? 21.245  26.743  -1.768  1.00 66.66 232 A 1 
ATOM 1801 O O     . MET A 1 232 ? 21.700  25.660  -2.113  1.00 68.79 232 A 1 
ATOM 1802 C CB    . MET A 1 232 ? 19.119  26.872  -0.409  1.00 65.54 232 A 1 
ATOM 1803 C CG    . MET A 1 232 ? 18.581  25.470  -0.723  1.00 59.79 232 A 1 
ATOM 1804 S SD    . MET A 1 232 ? 16.793  25.405  -1.062  1.00 57.99 232 A 1 
ATOM 1805 C CE    . MET A 1 232 ? 16.151  26.040  0.503   1.00 49.25 232 A 1 
ATOM 1806 N N     . GLN A 1 233 ? 21.301  27.810  -2.570  1.00 61.55 233 A 1 
ATOM 1807 C CA    . GLN A 1 233 ? 21.974  27.781  -3.874  1.00 59.31 233 A 1 
ATOM 1808 C C     . GLN A 1 233 ? 23.466  27.460  -3.729  1.00 56.66 233 A 1 
ATOM 1809 O O     . GLN A 1 233 ? 24.008  26.713  -4.539  1.00 61.12 233 A 1 
ATOM 1810 C CB    . GLN A 1 233 ? 21.805  29.119  -4.593  1.00 60.39 233 A 1 
ATOM 1811 C CG    . GLN A 1 233 ? 20.434  29.251  -5.261  1.00 57.57 233 A 1 
ATOM 1812 C CD    . GLN A 1 233 ? 20.257  30.597  -5.983  1.00 52.77 233 A 1 
ATOM 1813 O OE1   . GLN A 1 233 ? 21.045  31.516  -5.885  1.00 51.16 233 A 1 
ATOM 1814 N NE2   . GLN A 1 233 ? 19.197  30.744  -6.749  1.00 47.70 233 A 1 
ATOM 1815 N N     . LYS A 1 234 ? 24.114  28.007  -2.693  1.00 63.08 234 A 1 
ATOM 1816 C CA    . LYS A 1 234 ? 25.521  27.752  -2.414  1.00 62.14 234 A 1 
ATOM 1817 C C     . LYS A 1 234 ? 25.769  26.300  -1.994  1.00 60.81 234 A 1 
ATOM 1818 O O     . LYS A 1 234 ? 26.651  25.662  -2.542  1.00 63.37 234 A 1 
ATOM 1819 C CB    . LYS A 1 234 ? 26.015  28.763  -1.374  1.00 61.45 234 A 1 
ATOM 1820 C CG    . LYS A 1 234 ? 27.529  28.955  -1.476  1.00 57.38 234 A 1 
ATOM 1821 C CD    . LYS A 1 234 ? 27.998  29.960  -0.417  1.00 55.26 234 A 1 
ATOM 1822 C CE    . LYS A 1 234 ? 29.485  30.173  -0.569  1.00 48.66 234 A 1 
ATOM 1823 N NZ    . LYS A 1 234 ? 30.034  30.961  0.551   1.00 43.25 234 A 1 
ATOM 1824 N N     . GLU A 1 235 ? 24.937  25.756  -1.095  1.00 58.70 235 A 1 
ATOM 1825 C CA    . GLU A 1 235 ? 24.996  24.345  -0.688  1.00 57.89 235 A 1 
ATOM 1826 C C     . GLU A 1 235 ? 24.705  23.389  -1.855  1.00 54.01 235 A 1 
ATOM 1827 O O     . GLU A 1 235 ? 25.376  22.371  -2.002  1.00 55.65 235 A 1 
ATOM 1828 C CB    . GLU A 1 235 ? 24.006  24.076  0.453   1.00 57.14 235 A 1 
ATOM 1829 C CG    . GLU A 1 235 ? 24.501  24.611  1.802   1.00 52.08 235 A 1 
ATOM 1830 C CD    . GLU A 1 235 ? 23.517  24.358  2.960   1.00 50.32 235 A 1 
ATOM 1831 O OE1   . GLU A 1 235 ? 23.857  24.761  4.099   1.00 44.43 235 A 1 
ATOM 1832 O OE2   . GLU A 1 235 ? 22.432  23.783  2.725   1.00 45.48 235 A 1 
ATOM 1833 N N     . TYR A 1 236 ? 23.752  23.742  -2.738  1.00 58.13 236 A 1 
ATOM 1834 C CA    . TYR A 1 236 ? 23.452  22.941  -3.920  1.00 51.94 236 A 1 
ATOM 1835 C C     . TYR A 1 236 ? 24.608  22.961  -4.930  1.00 47.94 236 A 1 
ATOM 1836 O O     . TYR A 1 236 ? 24.977  21.914  -5.463  1.00 45.42 236 A 1 
ATOM 1837 C CB    . TYR A 1 236 ? 22.137  23.431  -4.549  1.00 48.77 236 A 1 
ATOM 1838 C CG    . TYR A 1 236 ? 21.501  22.416  -5.473  1.00 44.40 236 A 1 
ATOM 1839 C CD1   . TYR A 1 236 ? 21.762  22.437  -6.855  1.00 43.23 236 A 1 
ATOM 1840 C CD2   . TYR A 1 236 ? 20.630  21.436  -4.948  1.00 43.96 236 A 1 
ATOM 1841 C CE1   . TYR A 1 236 ? 21.171  21.500  -7.710  1.00 36.75 236 A 1 
ATOM 1842 C CE2   . TYR A 1 236 ? 20.025  20.493  -5.786  1.00 37.11 236 A 1 
ATOM 1843 C CZ    . TYR A 1 236 ? 20.294  20.525  -7.173  1.00 40.93 236 A 1 
ATOM 1844 O OH    . TYR A 1 236 ? 19.692  19.605  -8.009  1.00 39.59 236 A 1 
ATOM 1845 N N     . ALA A 1 237 ? 25.232  24.125  -5.138  1.00 62.59 237 A 1 
ATOM 1846 C CA    . ALA A 1 237 ? 26.426  24.256  -5.964  1.00 61.32 237 A 1 
ATOM 1847 C C     . ALA A 1 237 ? 27.624  23.484  -5.376  1.00 59.12 237 A 1 
ATOM 1848 O O     . ALA A 1 237 ? 28.330  22.791  -6.108  1.00 61.75 237 A 1 
ATOM 1849 C CB    . ALA A 1 237 ? 26.744  25.738  -6.159  1.00 61.77 237 A 1 
ATOM 1850 N N     . GLU A 1 238 ? 27.820  23.521  -4.051  1.00 58.97 238 A 1 
ATOM 1851 C CA    . GLU A 1 238 ? 28.847  22.734  -3.363  1.00 59.06 238 A 1 
ATOM 1852 C C     . GLU A 1 238 ? 28.587  21.230  -3.467  1.00 56.25 238 A 1 
ATOM 1853 O O     . GLU A 1 238 ? 29.520  20.470  -3.708  1.00 57.59 238 A 1 
ATOM 1854 C CB    . GLU A 1 238 ? 28.966  23.162  -1.892  1.00 58.39 238 A 1 
ATOM 1855 C CG    . GLU A 1 238 ? 29.772  24.459  -1.725  1.00 53.68 238 A 1 
ATOM 1856 C CD    . GLU A 1 238 ? 29.909  24.947  -0.267  1.00 49.57 238 A 1 
ATOM 1857 O OE1   . GLU A 1 238 ? 30.521  26.025  -0.071  1.00 45.80 238 A 1 
ATOM 1858 O OE2   . GLU A 1 238 ? 29.399  24.264  0.642   1.00 45.51 238 A 1 
ATOM 1859 N N     . GLN A 1 239 ? 27.327  20.783  -3.378  1.00 60.58 239 A 1 
ATOM 1860 C CA    . GLN A 1 239 ? 26.976  19.372  -3.592  1.00 57.72 239 A 1 
ATOM 1861 C C     . GLN A 1 239 ? 27.191  18.930  -5.038  1.00 55.42 239 A 1 
ATOM 1862 O O     . GLN A 1 239 ? 27.658  17.808  -5.255  1.00 57.38 239 A 1 
ATOM 1863 C CB    . GLN A 1 239 ? 25.528  19.091  -3.195  1.00 58.06 239 A 1 
ATOM 1864 C CG    . GLN A 1 239 ? 25.385  18.901  -1.676  1.00 54.35 239 A 1 
ATOM 1865 C CD    . GLN A 1 239 ? 23.966  18.466  -1.268  1.00 49.52 239 A 1 
ATOM 1866 O OE1   . GLN A 1 239 ? 23.080  18.213  -2.074  1.00 47.89 239 A 1 
ATOM 1867 N NE2   . GLN A 1 239 ? 23.723  18.330  0.016   1.00 44.21 239 A 1 
ATOM 1868 N N     . GLN A 1 240 ? 26.874  19.780  -6.030  1.00 59.44 240 A 1 
ATOM 1869 C CA    . GLN A 1 240 ? 27.183  19.471  -7.426  1.00 60.20 240 A 1 
ATOM 1870 C C     . GLN A 1 240 ? 28.687  19.423  -7.669  1.00 58.00 240 A 1 
ATOM 1871 O O     . GLN A 1 240 ? 29.163  18.451  -8.259  1.00 58.91 240 A 1 
ATOM 1872 C CB    . GLN A 1 240 ? 26.502  20.452  -8.385  1.00 59.55 240 A 1 
ATOM 1873 C CG    . GLN A 1 240 ? 25.029  20.096  -8.638  1.00 57.06 240 A 1 
ATOM 1874 C CD    . GLN A 1 240 ? 24.436  20.806  -9.855  1.00 51.93 240 A 1 
ATOM 1875 O OE1   . GLN A 1 240 ? 25.008  21.703  -10.440 1.00 50.81 240 A 1 
ATOM 1876 N NE2   . GLN A 1 240 ? 23.260  20.411  -10.300 1.00 46.94 240 A 1 
ATOM 1877 N N     . MET A 1 241 ? 29.465  20.395  -7.144  1.00 68.85 241 A 1 
ATOM 1878 C CA    . MET A 1 241 ? 30.929  20.368  -7.222  1.00 67.22 241 A 1 
ATOM 1879 C C     . MET A 1 241 ? 31.510  19.136  -6.537  1.00 64.99 241 A 1 
ATOM 1880 O O     . MET A 1 241 ? 32.407  18.509  -7.100  1.00 65.38 241 A 1 
ATOM 1881 C CB    . MET A 1 241 ? 31.549  21.624  -6.616  1.00 66.68 241 A 1 
ATOM 1882 C CG    . MET A 1 241 ? 31.689  22.756  -7.629  1.00 60.33 241 A 1 
ATOM 1883 S SD    . MET A 1 241 ? 32.708  24.166  -7.065  1.00 56.39 241 A 1 
ATOM 1884 C CE    . MET A 1 241 ? 34.314  23.375  -6.893  1.00 49.28 241 A 1 
ATOM 1885 N N     . GLN A 1 242 ? 31.024  18.741  -5.364  1.00 60.66 242 A 1 
ATOM 1886 C CA    . GLN A 1 242 ? 31.471  17.510  -4.707  1.00 58.52 242 A 1 
ATOM 1887 C C     . GLN A 1 242 ? 31.132  16.269  -5.523  1.00 54.45 242 A 1 
ATOM 1888 O O     . GLN A 1 242 ? 31.921  15.338  -5.556  1.00 57.28 242 A 1 
ATOM 1889 C CB    . GLN A 1 242 ? 30.868  17.368  -3.305  1.00 58.77 242 A 1 
ATOM 1890 C CG    . GLN A 1 242 ? 31.676  18.148  -2.268  1.00 55.51 242 A 1 
ATOM 1891 C CD    . GLN A 1 242 ? 31.164  17.928  -0.831  1.00 51.32 242 A 1 
ATOM 1892 O OE1   . GLN A 1 242 ? 30.168  17.268  -0.572  1.00 48.61 242 A 1 
ATOM 1893 N NE2   . GLN A 1 242 ? 31.853  18.457  0.147   1.00 45.25 242 A 1 
ATOM 1894 N N     . LYS A 1 243 ? 29.978  16.258  -6.212  1.00 49.58 243 A 1 
ATOM 1895 C CA    . LYS A 1 243 ? 29.596  15.139  -7.074  1.00 48.71 243 A 1 
ATOM 1896 C C     . LYS A 1 243 ? 30.511  15.040  -8.296  1.00 44.41 243 A 1 
ATOM 1897 O O     . LYS A 1 243 ? 31.003  13.952  -8.574  1.00 44.46 243 A 1 
ATOM 1898 C CB    . LYS A 1 243 ? 28.111  15.262  -7.446  1.00 48.21 243 A 1 
ATOM 1899 C CG    . LYS A 1 243 ? 27.419  13.897  -7.451  1.00 46.95 243 A 1 
ATOM 1900 C CD    . LYS A 1 243 ? 25.946  14.094  -7.810  1.00 45.70 243 A 1 
ATOM 1901 C CE    . LYS A 1 243 ? 25.206  12.771  -7.732  1.00 41.17 243 A 1 
ATOM 1902 N NZ    . LYS A 1 243 ? 23.795  12.928  -8.164  1.00 38.00 243 A 1 
ATOM 1903 N N     . GLU A 1 244 ? 30.805  16.163  -8.957  1.00 55.21 244 A 1 
ATOM 1904 C CA    . GLU A 1 244 ? 31.799  16.218  -10.042 1.00 54.38 244 A 1 
ATOM 1905 C C     . GLU A 1 244 ? 33.213  15.872  -9.549  1.00 49.41 244 A 1 
ATOM 1906 O O     . GLU A 1 244 ? 33.959  15.187  -10.251 1.00 49.39 244 A 1 
ATOM 1907 C CB    . GLU A 1 244 ? 31.833  17.609  -10.686 1.00 52.52 244 A 1 
ATOM 1908 C CG    . GLU A 1 244 ? 30.757  17.802  -11.763 1.00 49.40 244 A 1 
ATOM 1909 C CD    . GLU A 1 244 ? 30.955  19.096  -12.567 1.00 48.13 244 A 1 
ATOM 1910 O OE1   . GLU A 1 244 ? 30.569  19.108  -13.759 1.00 43.13 244 A 1 
ATOM 1911 O OE2   . GLU A 1 244 ? 31.483  20.078  -11.997 1.00 43.24 244 A 1 
ATOM 1912 N N     . TYR A 1 245 ? 33.607  16.313  -8.337  1.00 61.88 245 A 1 
ATOM 1913 C CA    . TYR A 1 245 ? 34.926  16.031  -7.782  1.00 58.59 245 A 1 
ATOM 1914 C C     . TYR A 1 245 ? 35.087  14.543  -7.455  1.00 53.62 245 A 1 
ATOM 1915 O O     . TYR A 1 245 ? 36.103  13.956  -7.817  1.00 51.67 245 A 1 
ATOM 1916 C CB    . TYR A 1 245 ? 35.192  16.926  -6.570  1.00 55.05 245 A 1 
ATOM 1917 C CG    . TYR A 1 245 ? 36.659  17.239  -6.388  1.00 49.51 245 A 1 
ATOM 1918 C CD1   . TYR A 1 245 ? 37.483  16.416  -5.591  1.00 47.26 245 A 1 
ATOM 1919 C CD2   . TYR A 1 245 ? 37.224  18.354  -7.039  1.00 46.51 245 A 1 
ATOM 1920 C CE1   . TYR A 1 245 ? 38.844  16.694  -5.450  1.00 39.23 245 A 1 
ATOM 1921 C CE2   . TYR A 1 245 ? 38.592  18.647  -6.902  1.00 40.93 245 A 1 
ATOM 1922 C CZ    . TYR A 1 245 ? 39.407  17.811  -6.109  1.00 42.48 245 A 1 
ATOM 1923 O OH    . TYR A 1 245 ? 40.752  18.078  -5.974  1.00 39.74 245 A 1 
ATOM 1924 N N     . VAL A 1 246 ? 34.056  13.898  -6.866  1.00 56.54 246 A 1 
ATOM 1925 C CA    . VAL A 1 246 ? 34.083  12.444  -6.595  1.00 55.34 246 A 1 
ATOM 1926 C C     . VAL A 1 246 ? 34.055  11.632  -7.892  1.00 51.65 246 A 1 
ATOM 1927 O O     . VAL A 1 246 ? 34.682  10.577  -7.965  1.00 50.81 246 A 1 
ATOM 1928 C CB    . VAL A 1 246 ? 32.928  12.042  -5.654  1.00 52.17 246 A 1 
ATOM 1929 C CG1   . VAL A 1 246 ? 32.809  10.517  -5.471  1.00 47.60 246 A 1 
ATOM 1930 C CG2   . VAL A 1 246 ? 33.117  12.630  -4.257  1.00 51.48 246 A 1 
ATOM 1931 N N     . GLU A 1 247 ? 33.373  12.107  -8.930  1.00 47.10 247 A 1 
ATOM 1932 C CA    . GLU A 1 247 ? 33.371  11.449  -10.244 1.00 47.17 247 A 1 
ATOM 1933 C C     . GLU A 1 247 ? 34.736  11.595  -10.945 1.00 43.09 247 A 1 
ATOM 1934 O O     . GLU A 1 247 ? 35.199  10.645  -11.584 1.00 41.45 247 A 1 
ATOM 1935 C CB    . GLU A 1 247 ? 32.180  11.969  -11.072 1.00 45.35 247 A 1 
ATOM 1936 C CG    . GLU A 1 247 ? 31.672  10.946  -12.111 1.00 43.72 247 A 1 
ATOM 1937 C CD    . GLU A 1 247 ? 30.313  11.317  -12.736 1.00 42.48 247 A 1 
ATOM 1938 O OE1   . GLU A 1 247 ? 29.598  10.372  -13.158 1.00 39.93 247 A 1 
ATOM 1939 O OE2   . GLU A 1 247 ? 29.945  12.514  -12.758 1.00 39.64 247 A 1 
ATOM 1940 N N     . ASN A 1 248 ? 35.429  12.727  -10.764 1.00 49.51 248 A 1 
ATOM 1941 C CA    . ASN A 1 248 ? 36.776  12.949  -11.291 1.00 49.32 248 A 1 
ATOM 1942 C C     . ASN A 1 248 ? 37.886  12.278  -10.470 1.00 44.84 248 A 1 
ATOM 1943 O O     . ASN A 1 248 ? 38.796  11.695  -11.062 1.00 41.97 248 A 1 
ATOM 1944 C CB    . ASN A 1 248 ? 37.021  14.463  -11.440 1.00 45.53 248 A 1 
ATOM 1945 C CG    . ASN A 1 248 ? 36.491  15.035  -12.748 1.00 42.42 248 A 1 
ATOM 1946 O OD1   . ASN A 1 248 ? 36.547  14.431  -13.809 1.00 41.88 248 A 1 
ATOM 1947 N ND2   . ASN A 1 248 ? 35.986  16.256  -12.719 1.00 42.93 248 A 1 
ATOM 1948 N N     . GLU A 1 249 ? 37.829  12.306  -9.132  1.00 55.51 249 A 1 
ATOM 1949 C CA    . GLU A 1 249 ? 38.837  11.631  -8.289  1.00 55.14 249 A 1 
ATOM 1950 C C     . GLU A 1 249 ? 38.806  10.106  -8.442  1.00 52.55 249 A 1 
ATOM 1951 O O     . GLU A 1 249 ? 39.831  9.445   -8.304  1.00 48.28 249 A 1 
ATOM 1952 C CB    . GLU A 1 249 ? 38.673  11.981  -6.803  1.00 49.96 249 A 1 
ATOM 1953 C CG    . GLU A 1 249 ? 39.385  13.278  -6.405  1.00 45.39 249 A 1 
ATOM 1954 C CD    . GLU A 1 249 ? 39.462  13.478  -4.881  1.00 42.87 249 A 1 
ATOM 1955 O OE1   . GLU A 1 249 ? 40.360  14.224  -4.435  1.00 38.97 249 A 1 
ATOM 1956 O OE2   . GLU A 1 249 ? 38.603  12.913  -4.155  1.00 38.51 249 A 1 
ATOM 1957 N N     . GLY A 1 250 ? 37.647  9.535   -8.798  1.00 44.29 250 A 1 
ATOM 1958 C CA    . GLY A 1 250 ? 37.583  8.109   -9.123  1.00 43.65 250 A 1 
ATOM 1959 C C     . GLY A 1 250 ? 38.451  7.697   -10.311 1.00 41.35 250 A 1 
ATOM 1960 O O     . GLY A 1 250 ? 38.803  6.525   -10.444 1.00 39.20 250 A 1 
ATOM 1961 N N     . SER A 1 251 ? 38.845  8.657   -11.161 1.00 53.80 251 A 1 
ATOM 1962 C CA    . SER A 1 251 ? 39.815  8.476   -12.239 1.00 53.24 251 A 1 
ATOM 1963 C C     . SER A 1 251 ? 41.260  8.753   -11.803 1.00 50.12 251 A 1 
ATOM 1964 O O     . SER A 1 251 ? 42.089  9.095   -12.651 1.00 46.87 251 A 1 
ATOM 1965 C CB    . SER A 1 251 ? 39.426  9.295   -13.469 1.00 49.88 251 A 1 
ATOM 1966 O OG    . SER A 1 251 ? 40.219  8.927   -14.586 1.00 45.93 251 A 1 
ATOM 1967 N N     . GLU A 1 252 ? 41.597  8.612   -10.533 1.00 44.81 252 A 1 
ATOM 1968 C CA    . GLU A 1 252 ? 43.007  8.599   -10.130 1.00 46.67 252 A 1 
ATOM 1969 C C     . GLU A 1 252 ? 43.703  7.422   -10.820 1.00 44.22 252 A 1 
ATOM 1970 O O     . GLU A 1 252 ? 43.558  6.250   -10.463 1.00 41.19 252 A 1 
ATOM 1971 C CB    . GLU A 1 252 ? 43.222  8.560   -8.611  1.00 42.99 252 A 1 
ATOM 1972 C CG    . GLU A 1 252 ? 43.179  9.951   -7.958  1.00 40.44 252 A 1 
ATOM 1973 C CD    . GLU A 1 252 ? 43.819  9.962   -6.557  1.00 38.81 252 A 1 
ATOM 1974 O OE1   . GLU A 1 252 ? 44.447  10.986  -6.220  1.00 35.86 252 A 1 
ATOM 1975 O OE2   . GLU A 1 252 ? 43.747  8.925   -5.865  1.00 34.49 252 A 1 
ATOM 1976 N N     . CYS A 1 253 ? 44.453  7.772   -11.846 1.00 46.82 253 A 1 
ATOM 1977 C CA    . CYS A 1 253 ? 45.415  6.881   -12.467 1.00 47.45 253 A 1 
ATOM 1978 C C     . CYS A 1 253 ? 46.345  6.383   -11.362 1.00 42.84 253 A 1 
ATOM 1979 O O     . CYS A 1 253 ? 47.203  7.122   -10.891 1.00 41.62 253 A 1 
ATOM 1980 C CB    . CYS A 1 253 ? 46.194  7.651   -13.543 1.00 44.74 253 A 1 
ATOM 1981 S SG    . CYS A 1 253 ? 45.129  8.005   -14.993 1.00 41.83 253 A 1 
ATOM 1982 N N     . ILE A 1 254 ? 46.174  5.111   -10.990 1.00 37.44 254 A 1 
ATOM 1983 C CA    . ILE A 1 254 ? 47.132  4.399   -10.145 1.00 40.35 254 A 1 
ATOM 1984 C C     . ILE A 1 254 ? 48.449  4.360   -10.928 1.00 38.13 254 A 1 
ATOM 1985 O O     . ILE A 1 254 ? 48.696  3.433   -11.700 1.00 36.44 254 A 1 
ATOM 1986 C CB    . ILE A 1 254 ? 46.619  2.995   -9.767  1.00 37.99 254 A 1 
ATOM 1987 C CG1   . ILE A 1 254 ? 45.264  3.070   -9.035  1.00 35.90 254 A 1 
ATOM 1988 C CG2   . ILE A 1 254 ? 47.659  2.276   -8.882  1.00 38.29 254 A 1 
ATOM 1989 C CD1   . ILE A 1 254 ? 44.618  1.709   -8.763  1.00 36.48 254 A 1 
ATOM 1990 N N     . VAL A 1 255 ? 49.258  5.413   -10.783 1.00 40.53 255 A 1 
ATOM 1991 C CA    . VAL A 1 255 ? 50.609  5.437   -11.335 1.00 43.71 255 A 1 
ATOM 1992 C C     . VAL A 1 255 ? 51.357  4.337   -10.599 1.00 40.43 255 A 1 
ATOM 1993 O O     . VAL A 1 255 ? 51.527  4.438   -9.379  1.00 38.23 255 A 1 
ATOM 1994 C CB    . VAL A 1 255 ? 51.289  6.803   -11.161 1.00 41.78 255 A 1 
ATOM 1995 C CG1   . VAL A 1 255 ? 52.696  6.779   -11.773 1.00 38.98 255 A 1 
ATOM 1996 C CG2   . VAL A 1 255 ? 50.501  7.917   -11.858 1.00 42.57 255 A 1 
ATOM 1997 N N     . PRO A 1 256 ? 51.763  3.254   -11.280 1.00 37.07 256 A 1 
ATOM 1998 C CA    . PRO A 1 256 ? 52.445  2.164   -10.622 1.00 38.64 256 A 1 
ATOM 1999 C C     . PRO A 1 256 ? 53.822  2.660   -10.201 1.00 36.84 256 A 1 
ATOM 2000 O O     . PRO A 1 256 ? 54.770  2.631   -10.988 1.00 34.50 256 A 1 
ATOM 2001 C CB    . PRO A 1 256 ? 52.466  1.026   -11.644 1.00 36.00 256 A 1 
ATOM 2002 C CG    . PRO A 1 256 ? 52.453  1.749   -12.982 1.00 36.13 256 A 1 
ATOM 2003 C CD    . PRO A 1 256 ? 51.612  3.009   -12.700 1.00 42.22 256 A 1 
ATOM 2004 N N     . SER A 1 257 ? 53.950  3.169   -8.984  1.00 49.11 257 A 1 
ATOM 2005 C CA    . SER A 1 257 ? 55.223  3.602   -8.430  1.00 52.64 257 A 1 
ATOM 2006 C C     . SER A 1 257 ? 56.144  2.389   -8.377  1.00 51.26 257 A 1 
ATOM 2007 O O     . SER A 1 257 ? 55.995  1.503   -7.538  1.00 49.12 257 A 1 
ATOM 2008 C CB    . SER A 1 257 ? 55.038  4.278   -7.067  1.00 48.25 257 A 1 
ATOM 2009 O OG    . SER A 1 257 ? 54.388  3.433   -6.139  1.00 44.06 257 A 1 
ATOM 2010 N N     . GLN A 1 258 ? 57.083  2.330   -9.307  1.00 35.10 258 A 1 
ATOM 2011 C CA    . GLN A 1 258 ? 58.139  1.323   -9.375  1.00 37.80 258 A 1 
ATOM 2012 C C     . GLN A 1 258 ? 59.125  1.526   -8.221  1.00 35.16 258 A 1 
ATOM 2013 O O     . GLN A 1 258 ? 60.281  1.901   -8.426  1.00 32.71 258 A 1 
ATOM 2014 C CB    . GLN A 1 258 ? 58.860  1.377   -10.734 1.00 35.53 258 A 1 
ATOM 2015 C CG    . GLN A 1 258 ? 58.033  0.887   -11.924 1.00 34.00 258 A 1 
ATOM 2016 C CD    . GLN A 1 258 ? 58.874  0.824   -13.205 1.00 34.10 258 A 1 
ATOM 2017 O OE1   . GLN A 1 258 ? 59.969  1.329   -13.322 1.00 35.06 258 A 1 
ATOM 2018 N NE2   . GLN A 1 258 ? 58.375  0.182   -14.245 1.00 34.83 258 A 1 
ATOM 2019 N N     . SER A 1 259 ? 58.659  1.344   -6.987  1.00 37.08 259 A 1 
ATOM 2020 C CA    . SER A 1 259 ? 59.539  1.432   -5.832  1.00 39.30 259 A 1 
ATOM 2021 C C     . SER A 1 259 ? 60.597  0.338   -5.946  1.00 36.47 259 A 1 
ATOM 2022 O O     . SER A 1 259 ? 60.316  -0.855  -5.835  1.00 35.74 259 A 1 
ATOM 2023 C CB    . SER A 1 259 ? 58.755  1.369   -4.521  1.00 37.51 259 A 1 
ATOM 2024 O OG    . SER A 1 259 ? 57.956  0.204   -4.432  1.00 36.29 259 A 1 
ATOM 2025 N N     . THR A 1 260 ? 61.839  0.767   -6.237  1.00 44.35 260 A 1 
ATOM 2026 C CA    . THR A 1 260 ? 63.025  -0.091  -6.352  1.00 47.93 260 A 1 
ATOM 2027 C C     . THR A 1 260 ? 63.298  -0.739  -5.000  1.00 45.02 260 A 1 
ATOM 2028 O O     . THR A 1 260 ? 63.905  -0.137  -4.119  1.00 43.16 260 A 1 
ATOM 2029 C CB    . THR A 1 260 ? 64.230  0.719   -6.833  1.00 43.07 260 A 1 
ATOM 2030 O OG1   . THR A 1 260 ? 64.289  1.976   -6.182  1.00 39.75 260 A 1 
ATOM 2031 C CG2   . THR A 1 260 ? 64.154  1.008   -8.333  1.00 41.76 260 A 1 
ATOM 2032 N N     . ILE A 1 261 ? 62.836  -1.977  -4.826  1.00 35.20 261 A 1 
ATOM 2033 C CA    . ILE A 1 261 ? 63.097  -2.775  -3.624  1.00 37.51 261 A 1 
ATOM 2034 C C     . ILE A 1 261 ? 64.601  -3.063  -3.576  1.00 34.83 261 A 1 
ATOM 2035 O O     . ILE A 1 261 ? 65.089  -4.015  -4.187  1.00 33.26 261 A 1 
ATOM 2036 C CB    . ILE A 1 261 ? 62.232  -4.051  -3.582  1.00 35.53 261 A 1 
ATOM 2037 C CG1   . ILE A 1 261 ? 60.734  -3.692  -3.602  1.00 34.93 261 A 1 
ATOM 2038 C CG2   . ILE A 1 261 ? 62.561  -4.888  -2.329  1.00 38.25 261 A 1 
ATOM 2039 C CD1   . ILE A 1 261 ? 59.779  -4.898  -3.716  1.00 37.07 261 A 1 
ATOM 2040 N N     . VAL A 1 262 ? 65.360  -2.202  -2.869  1.00 39.62 262 A 1 
ATOM 2041 C CA    . VAL A 1 262 ? 66.790  -2.400  -2.631  1.00 44.70 262 A 1 
ATOM 2042 C C     . VAL A 1 262 ? 66.968  -3.668  -1.792  1.00 41.92 262 A 1 
ATOM 2043 O O     . VAL A 1 262 ? 66.553  -3.744  -0.638  1.00 41.03 262 A 1 
ATOM 2044 C CB    . VAL A 1 262 ? 67.454  -1.176  -1.976  1.00 41.18 262 A 1 
ATOM 2045 C CG1   . VAL A 1 262 ? 68.946  -1.426  -1.747  1.00 38.25 262 A 1 
ATOM 2046 C CG2   . VAL A 1 262 ? 67.325  0.053   -2.876  1.00 42.51 262 A 1 
ATOM 2047 N N     . ARG A 1 263 ? 67.587  -4.640  -2.395  1.00 40.96 263 A 1 
ATOM 2048 C CA    . ARG A 1 263 ? 67.805  -6.023  -1.942  1.00 44.91 263 A 1 
ATOM 2049 C C     . ARG A 1 263 ? 68.825  -6.112  -0.785  1.00 41.22 263 A 1 
ATOM 2050 O O     . ARG A 1 263 ? 69.851  -6.755  -0.937  1.00 39.59 263 A 1 
ATOM 2051 C CB    . ARG A 1 263 ? 68.259  -6.847  -3.165  1.00 41.54 263 A 1 
ATOM 2052 C CG    . ARG A 1 263 ? 67.385  -8.049  -3.508  1.00 39.97 263 A 1 
ATOM 2053 C CD    . ARG A 1 263 ? 68.020  -8.804  -4.686  1.00 37.71 263 A 1 
ATOM 2054 N NE    . ARG A 1 263 ? 67.108  -9.769  -5.285  1.00 35.40 263 A 1 
ATOM 2055 C CZ    . ARG A 1 263 ? 67.376  -10.595 -6.283  1.00 31.96 263 A 1 
ATOM 2056 N NH1   . ARG A 1 263 ? 68.569  -10.647 -6.818  1.00 29.92 263 A 1 
ATOM 2057 N NH2   . ARG A 1 263 ? 66.470  -11.368 -6.762  1.00 28.89 263 A 1 
ATOM 2058 N N     . ARG A 1 264 ? 68.624  -5.432  0.326   1.00 42.45 264 A 1 
ATOM 2059 C CA    . ARG A 1 264 ? 69.629  -5.429  1.394   1.00 45.45 264 A 1 
ATOM 2060 C C     . ARG A 1 264 ? 69.796  -6.841  1.969   1.00 40.92 264 A 1 
ATOM 2061 O O     . ARG A 1 264 ? 68.835  -7.366  2.534   1.00 38.65 264 A 1 
ATOM 2062 C CB    . ARG A 1 264 ? 69.297  -4.378  2.468   1.00 41.92 264 A 1 
ATOM 2063 C CG    . ARG A 1 264 ? 70.571  -3.702  2.988   1.00 39.15 264 A 1 
ATOM 2064 C CD    . ARG A 1 264 ? 70.255  -2.604  4.012   1.00 37.48 264 A 1 
ATOM 2065 N NE    . ARG A 1 264 ? 71.436  -1.766  4.294   1.00 34.40 264 A 1 
ATOM 2066 C CZ    . ARG A 1 264 ? 71.494  -0.733  5.124   1.00 31.04 264 A 1 
ATOM 2067 N NH1   . ARG A 1 264 ? 70.460  -0.381  5.846   1.00 29.50 264 A 1 
ATOM 2068 N NH2   . ARG A 1 264 ? 72.577  -0.038  5.237   1.00 28.85 264 A 1 
ATOM 2069 N N     . PRO A 1 265 ? 70.959  -7.463  1.814   1.00 36.49 265 A 1 
ATOM 2070 C CA    . PRO A 1 265 ? 71.156  -8.859  2.181   1.00 39.63 265 A 1 
ATOM 2071 C C     . PRO A 1 265 ? 71.370  -8.965  3.696   1.00 37.85 265 A 1 
ATOM 2072 O O     . PRO A 1 265 ? 72.491  -8.886  4.181   1.00 35.64 265 A 1 
ATOM 2073 C CB    . PRO A 1 265 ? 72.382  -9.301  1.361   1.00 35.63 265 A 1 
ATOM 2074 C CG    . PRO A 1 265 ? 73.219  -8.030  1.277   1.00 36.44 265 A 1 
ATOM 2075 C CD    . PRO A 1 265 ? 72.153  -6.914  1.201   1.00 42.69 265 A 1 
ATOM 2076 N N     . HIS A 1 266 ? 70.298  -9.072  4.448   1.00 39.52 266 A 1 
ATOM 2077 C CA    . HIS A 1 266 ? 70.419  -9.245  5.891   1.00 42.61 266 A 1 
ATOM 2078 C C     . HIS A 1 266 ? 71.048  -10.610 6.211   1.00 39.85 266 A 1 
ATOM 2079 O O     . HIS A 1 266 ? 70.427  -11.652 6.032   1.00 38.40 266 A 1 
ATOM 2080 C CB    . HIS A 1 266 ? 69.075  -9.005  6.603   1.00 40.23 266 A 1 
ATOM 2081 C CG    . HIS A 1 266 ? 69.118  -7.773  7.459   1.00 39.45 266 A 1 
ATOM 2082 N ND1   . HIS A 1 266 ? 69.659  -7.665  8.724   1.00 38.96 266 A 1 
ATOM 2083 C CD2   . HIS A 1 266 ? 68.687  -6.514  7.124   1.00 38.25 266 A 1 
ATOM 2084 C CE1   . HIS A 1 266 ? 69.537  -6.391  9.127   1.00 35.04 266 A 1 
ATOM 2085 N NE2   . HIS A 1 266 ? 68.963  -5.645  8.181   1.00 34.42 266 A 1 
ATOM 2086 N N     . GLN A 1 267 ? 72.319  -10.573 6.650   1.00 41.36 267 A 1 
ATOM 2087 C CA    . GLN A 1 267 ? 73.074  -11.734 7.124   1.00 43.23 267 A 1 
ATOM 2088 C C     . GLN A 1 267 ? 72.467  -12.245 8.437   1.00 41.43 267 A 1 
ATOM 2089 O O     . GLN A 1 267 ? 72.869  -11.825 9.522   1.00 40.05 267 A 1 
ATOM 2090 C CB    . GLN A 1 267 ? 74.553  -11.354 7.324   1.00 39.99 267 A 1 
ATOM 2091 C CG    . GLN A 1 267 ? 75.343  -11.130 6.031   1.00 37.99 267 A 1 
ATOM 2092 C CD    . GLN A 1 267 ? 76.816  -10.740 6.307   1.00 36.91 267 A 1 
ATOM 2093 O OE1   . GLN A 1 267 ? 77.177  -10.289 7.368   1.00 37.07 267 A 1 
ATOM 2094 N NE2   . GLN A 1 267 ? 77.694  -10.910 5.346   1.00 35.90 267 A 1 
ATOM 2095 N N     . SER A 1 268 ? 71.489  -13.119 8.348   1.00 40.01 268 A 1 
ATOM 2096 C CA    . SER A 1 268 ? 70.946  -13.780 9.536   1.00 41.77 268 A 1 
ATOM 2097 C C     . SER A 1 268 ? 71.991  -14.735 10.115  1.00 39.75 268 A 1 
ATOM 2098 O O     . SER A 1 268 ? 72.294  -15.765 9.514   1.00 37.33 268 A 1 
ATOM 2099 C CB    . SER A 1 268 ? 69.651  -14.517 9.195   1.00 38.18 268 A 1 
ATOM 2100 O OG    . SER A 1 268 ? 69.115  -15.108 10.343  1.00 34.95 268 A 1 
ATOM 2101 N N     . GLY A 1 269 ? 72.609  -14.359 11.248  1.00 38.63 269 A 1 
ATOM 2102 C CA    . GLY A 1 269 ? 73.657  -15.124 11.915  1.00 39.76 269 A 1 
ATOM 2103 C C     . GLY A 1 269 ? 73.146  -16.455 12.478  1.00 37.88 269 A 1 
ATOM 2104 O O     . GLY A 1 269 ? 72.076  -16.525 13.065  1.00 35.79 269 A 1 
ATOM 2105 N N     . TYR A 1 270 ? 73.954  -17.497 12.328  1.00 30.50 270 A 1 
ATOM 2106 C CA    . TYR A 1 270 ? 73.658  -18.925 12.541  1.00 33.02 270 A 1 
ATOM 2107 C C     . TYR A 1 270 ? 73.715  -19.425 14.004  1.00 29.94 270 A 1 
ATOM 2108 O O     . TYR A 1 270 ? 73.891  -20.617 14.203  1.00 27.92 270 A 1 
ATOM 2109 C CB    . TYR A 1 270 ? 74.636  -19.735 11.683  1.00 30.81 270 A 1 
ATOM 2110 C CG    . TYR A 1 270 ? 74.061  -20.308 10.406  1.00 30.33 270 A 1 
ATOM 2111 C CD1   . TYR A 1 270 ? 73.522  -21.612 10.400  1.00 31.56 270 A 1 
ATOM 2112 C CD2   . TYR A 1 270 ? 74.118  -19.570 9.208   1.00 33.05 270 A 1 
ATOM 2113 C CE1   . TYR A 1 270 ? 73.045  -22.164 9.200   1.00 30.27 270 A 1 
ATOM 2114 C CE2   . TYR A 1 270 ? 73.634  -20.117 8.013   1.00 29.49 270 A 1 
ATOM 2115 C CZ    . TYR A 1 270 ? 73.109  -21.428 8.006   1.00 30.61 270 A 1 
ATOM 2116 O OH    . TYR A 1 270 ? 72.649  -21.967 6.833   1.00 31.86 270 A 1 
ATOM 2117 N N     . ALA A 1 271 ? 73.675  -18.552 15.002  1.00 39.04 271 A 1 
ATOM 2118 C CA    . ALA A 1 271 ? 74.135  -18.897 16.359  1.00 39.73 271 A 1 
ATOM 2119 C C     . ALA A 1 271 ? 73.565  -20.233 16.896  1.00 36.88 271 A 1 
ATOM 2120 O O     . ALA A 1 271 ? 72.346  -20.402 16.956  1.00 35.37 271 A 1 
ATOM 2121 C CB    . ALA A 1 271 ? 73.843  -17.728 17.300  1.00 36.81 271 A 1 
ATOM 2122 N N     . PRO A 1 272 ? 74.433  -21.179 17.321  1.00 37.77 272 A 1 
ATOM 2123 C CA    . PRO A 1 272 ? 74.089  -22.598 17.373  1.00 40.06 272 A 1 
ATOM 2124 C C     . PRO A 1 272 ? 73.709  -23.137 18.764  1.00 38.75 272 A 1 
ATOM 2125 O O     . PRO A 1 272 ? 73.762  -24.343 18.957  1.00 38.46 272 A 1 
ATOM 2126 C CB    . PRO A 1 272 ? 75.369  -23.275 16.858  1.00 37.21 272 A 1 
ATOM 2127 C CG    . PRO A 1 272 ? 76.467  -22.410 17.462  1.00 38.47 272 A 1 
ATOM 2128 C CD    . PRO A 1 272 ? 75.875  -21.005 17.390  1.00 46.36 272 A 1 
ATOM 2129 N N     . LEU A 1 273 ? 73.485  -22.282 19.750  1.00 38.77 273 A 1 
ATOM 2130 C CA    . LEU A 1 273 ? 73.819  -22.574 21.159  1.00 42.08 273 A 1 
ATOM 2131 C C     . LEU A 1 273 ? 73.170  -23.842 21.770  1.00 40.19 273 A 1 
ATOM 2132 O O     . LEU A 1 273 ? 72.076  -24.253 21.419  1.00 39.54 273 A 1 
ATOM 2133 C CB    . LEU A 1 273 ? 73.610  -21.317 22.029  1.00 37.90 273 A 1 
ATOM 2134 C CG    . LEU A 1 273 ? 74.937  -20.640 22.444  1.00 36.76 273 A 1 
ATOM 2135 C CD1   . LEU A 1 273 ? 74.671  -19.221 22.953  1.00 36.75 273 A 1 
ATOM 2136 C CD2   . LEU A 1 273 ? 75.655  -21.402 23.561  1.00 40.11 273 A 1 
ATOM 2137 N N     . VAL A 1 274 ? 73.919  -24.395 22.744  1.00 34.63 274 A 1 
ATOM 2138 C CA    . VAL A 1 274 ? 74.063  -25.847 23.031  1.00 42.16 274 A 1 
ATOM 2139 C C     . VAL A 1 274 ? 73.067  -26.481 24.016  1.00 39.68 274 A 1 
ATOM 2140 O O     . VAL A 1 274 ? 72.916  -27.701 24.005  1.00 37.89 274 A 1 
ATOM 2141 C CB    . VAL A 1 274 ? 75.487  -26.049 23.614  1.00 38.07 274 A 1 
ATOM 2142 C CG1   . VAL A 1 274 ? 75.890  -27.508 23.838  1.00 36.23 274 A 1 
ATOM 2143 C CG2   . VAL A 1 274 ? 76.578  -25.436 22.721  1.00 41.27 274 A 1 
ATOM 2144 N N     . GLY A 1 275 ? 72.524  -25.737 24.939  1.00 35.62 275 A 1 
ATOM 2145 C CA    . GLY A 1 275 ? 72.443  -26.071 26.370  1.00 36.40 275 A 1 
ATOM 2146 C C     . GLY A 1 275 ? 71.719  -27.341 26.864  1.00 34.38 275 A 1 
ATOM 2147 O O     . GLY A 1 275 ? 71.091  -28.092 26.132  1.00 32.63 275 A 1 
ATOM 2148 N N     . ALA A 1 276 ? 71.932  -27.540 28.155  1.00 40.32 276 A 1 
ATOM 2149 C CA    . ALA A 1 276 ? 71.804  -28.750 28.984  1.00 43.33 276 A 1 
ATOM 2150 C C     . ALA A 1 276 ? 70.333  -29.101 29.394  1.00 41.58 276 A 1 
ATOM 2151 O O     . ALA A 1 276 ? 69.407  -28.712 28.693  1.00 39.83 276 A 1 
ATOM 2152 C CB    . ALA A 1 276 ? 72.773  -28.471 30.149  1.00 39.06 276 A 1 
ATOM 2153 N N     . GLU A 1 277 ? 69.962  -29.821 30.423  1.00 41.96 277 A 1 
ATOM 2154 C CA    . GLU A 1 277 ? 70.682  -30.529 31.494  1.00 47.26 277 A 1 
ATOM 2155 C C     . GLU A 1 277 ? 69.903  -31.774 32.023  1.00 47.26 277 A 1 
ATOM 2156 O O     . GLU A 1 277 ? 70.324  -32.896 31.782  1.00 45.63 277 A 1 
ATOM 2157 C CB    . GLU A 1 277 ? 70.914  -29.549 32.680  1.00 41.00 277 A 1 
ATOM 2158 C CG    . GLU A 1 277 ? 72.137  -29.873 33.557  1.00 38.56 277 A 1 
ATOM 2159 C CD    . GLU A 1 277 ? 72.252  -28.929 34.753  1.00 38.29 277 A 1 
ATOM 2160 O OE1   . GLU A 1 277 ? 73.394  -28.706 35.212  1.00 36.45 277 A 1 
ATOM 2161 O OE2   . GLU A 1 277 ? 71.203  -28.447 35.255  1.00 36.53 277 A 1 
ATOM 2162 N N     . GLN A 1 278 ? 68.877  -31.599 32.829  1.00 37.87 278 A 1 
ATOM 2163 C CA    . GLN A 1 278 ? 68.650  -32.445 34.020  1.00 40.43 278 A 1 
ATOM 2164 C C     . GLN A 1 278 ? 67.611  -33.601 33.929  1.00 37.79 278 A 1 
ATOM 2165 O O     . GLN A 1 278 ? 66.972  -33.821 32.923  1.00 35.67 278 A 1 
ATOM 2166 C CB    . GLN A 1 278 ? 68.349  -31.553 35.240  1.00 37.07 278 A 1 
ATOM 2167 C CG    . GLN A 1 278 ? 69.595  -30.968 35.902  1.00 33.91 278 A 1 
ATOM 2168 C CD    . GLN A 1 278 ? 69.310  -30.271 37.229  1.00 33.40 278 A 1 
ATOM 2169 O OE1   . GLN A 1 278 ? 68.209  -30.271 37.760  1.00 35.21 278 A 1 
ATOM 2170 N NE2   . GLN A 1 278 ? 70.308  -29.659 37.826  1.00 33.38 278 A 1 
ATOM 2171 N N     . ALA A 1 279 ? 67.464  -34.292 35.058  1.00 35.66 279 A 1 
ATOM 2172 C CA    . ALA A 1 279 ? 67.608  -35.745 35.216  1.00 36.38 279 A 1 
ATOM 2173 C C     . ALA A 1 279 ? 66.382  -36.564 35.661  1.00 33.24 279 A 1 
ATOM 2174 O O     . ALA A 1 279 ? 66.332  -37.759 35.384  1.00 32.31 279 A 1 
ATOM 2175 C CB    . ALA A 1 279 ? 68.709  -35.926 36.270  1.00 34.31 279 A 1 
ATOM 2176 N N     . ALA A 1 280 ? 65.562  -36.038 36.484  1.00 37.75 280 A 1 
ATOM 2177 C CA    . ALA A 1 280 ? 64.840  -36.797 37.525  1.00 39.28 280 A 1 
ATOM 2178 C C     . ALA A 1 280 ? 63.742  -37.789 37.040  1.00 35.71 280 A 1 
ATOM 2179 O O     . ALA A 1 280 ? 63.235  -37.650 35.946  1.00 33.84 280 A 1 
ATOM 2180 C CB    . ALA A 1 280 ? 64.235  -35.756 38.481  1.00 36.62 280 A 1 
ATOM 2181 N N     . SER A 1 281 ? 63.239  -38.749 37.822  1.00 52.58 281 A 1 
ATOM 2182 C CA    . SER A 1 281 ? 63.832  -39.893 38.534  1.00 52.34 281 A 1 
ATOM 2183 C C     . SER A 1 281 ? 62.823  -41.042 38.775  1.00 50.28 281 A 1 
ATOM 2184 O O     . SER A 1 281 ? 63.073  -42.159 38.335  1.00 47.72 281 A 1 
ATOM 2185 C CB    . SER A 1 281 ? 64.414  -39.486 39.901  1.00 48.11 281 A 1 
ATOM 2186 O OG    . SER A 1 281 ? 63.407  -39.024 40.784  1.00 42.51 281 A 1 
ATOM 2187 N N     . ALA A 1 282 ? 61.793  -40.830 39.530  1.00 42.89 282 A 1 
ATOM 2188 C CA    . ALA A 1 282 ? 61.153  -41.861 40.384  1.00 44.00 282 A 1 
ATOM 2189 C C     . ALA A 1 282 ? 59.941  -42.619 39.751  1.00 40.01 282 A 1 
ATOM 2190 O O     . ALA A 1 282 ? 59.475  -42.226 38.702  1.00 38.80 282 A 1 
ATOM 2191 C CB    . ALA A 1 282 ? 60.747  -41.110 41.664  1.00 40.71 282 A 1 
ATOM 2192 N N     . THR A 1 283 ? 59.311  -43.643 40.345  1.00 50.03 283 A 1 
ATOM 2193 C CA    . THR A 1 283 ? 59.668  -44.868 41.106  1.00 51.06 283 A 1 
ATOM 2194 C C     . THR A 1 283 ? 58.627  -45.995 40.938  1.00 48.73 283 A 1 
ATOM 2195 O O     . THR A 1 283 ? 58.997  -47.094 40.544  1.00 45.44 283 A 1 
ATOM 2196 C CB    . THR A 1 283 ? 59.730  -44.689 42.645  1.00 44.02 283 A 1 
ATOM 2197 O OG1   . THR A 1 283 ? 59.181  -43.472 43.073  1.00 40.80 283 A 1 
ATOM 2198 C CG2   . THR A 1 283 ? 61.131  -44.811 43.215  1.00 44.73 283 A 1 
ATOM 2199 N N     . ALA A 1 284 ? 57.404  -45.804 41.384  1.00 38.71 284 A 1 
ATOM 2200 C CA    . ALA A 1 284 ? 56.521  -46.890 41.874  1.00 39.88 284 A 1 
ATOM 2201 C C     . ALA A 1 284 ? 55.775  -47.683 40.767  1.00 36.45 284 A 1 
ATOM 2202 O O     . ALA A 1 284 ? 55.602  -47.184 39.675  1.00 34.69 284 A 1 
ATOM 2203 C CB    . ALA A 1 284 ? 55.531  -46.244 42.858  1.00 37.05 284 A 1 
ATOM 2204 N N     . GLY A 1 285 ? 55.281  -48.931 40.964  1.00 40.47 285 A 1 
ATOM 2205 C CA    . GLY A 1 285 ? 55.373  -49.917 42.064  1.00 39.21 285 A 1 
ATOM 2206 C C     . GLY A 1 285 ? 54.439  -51.121 41.878  1.00 36.28 285 A 1 
ATOM 2207 O O     . GLY A 1 285 ? 54.920  -52.233 41.652  1.00 35.95 285 A 1 
ATOM 2208 N N     . ALA A 1 286 ? 53.158  -50.925 42.010  1.00 34.03 286 A 1 
ATOM 2209 C CA    . ALA A 1 286 ? 52.253  -51.984 42.494  1.00 35.77 286 A 1 
ATOM 2210 C C     . ALA A 1 286 ? 51.823  -53.098 41.495  1.00 33.06 286 A 1 
ATOM 2211 O O     . ALA A 1 286 ? 52.080  -53.036 40.309  1.00 31.77 286 A 1 
ATOM 2212 C CB    . ALA A 1 286 ? 51.034  -51.303 43.127  1.00 33.09 286 A 1 
ATOM 2213 N N     . SER A 1 287 ? 51.132  -54.112 42.014  1.00 50.99 287 A 1 
ATOM 2214 C CA    . SER A 1 287 ? 51.438  -55.542 41.883  1.00 52.33 287 A 1 
ATOM 2215 C C     . SER A 1 287 ? 50.535  -56.463 41.038  1.00 51.18 287 A 1 
ATOM 2216 O O     . SER A 1 287 ? 51.079  -57.368 40.409  1.00 48.74 287 A 1 
ATOM 2217 C CB    . SER A 1 287 ? 51.435  -56.108 43.306  1.00 47.48 287 A 1 
ATOM 2218 O OG    . SER A 1 287 ? 50.236  -55.799 43.987  1.00 41.00 287 A 1 
ATOM 2219 N N     . ALA A 1 288 ? 49.224  -56.421 41.154  1.00 38.74 288 A 1 
ATOM 2220 C CA    . ALA A 1 288 ? 48.514  -57.654 41.571  1.00 41.74 288 A 1 
ATOM 2221 C C     . ALA A 1 288 ? 48.147  -58.745 40.509  1.00 39.89 288 A 1 
ATOM 2222 O O     . ALA A 1 288 ? 48.920  -59.034 39.626  1.00 37.53 288 A 1 
ATOM 2223 C CB    . ALA A 1 288 ? 47.340  -57.225 42.449  1.00 38.71 288 A 1 
ATOM 2224 N N     . TYR A 1 289 ? 46.985  -59.438 40.688  1.00 32.37 289 A 1 
ATOM 2225 C CA    . TYR A 1 289 ? 46.935  -60.907 40.759  1.00 36.16 289 A 1 
ATOM 2226 C C     . TYR A 1 289 ? 46.614  -61.767 39.500  1.00 33.14 289 A 1 
ATOM 2227 O O     . TYR A 1 289 ? 47.522  -62.378 38.952  1.00 31.64 289 A 1 
ATOM 2228 C CB    . TYR A 1 289 ? 45.991  -61.285 41.926  1.00 33.69 289 A 1 
ATOM 2229 C CG    . TYR A 1 289 ? 46.634  -61.618 43.248  1.00 34.72 289 A 1 
ATOM 2230 C CD1   . TYR A 1 289 ? 47.032  -62.954 43.516  1.00 37.18 289 A 1 
ATOM 2231 C CD2   . TYR A 1 289 ? 46.782  -60.640 44.250  1.00 39.27 289 A 1 
ATOM 2232 C CE1   . TYR A 1 289 ? 47.573  -63.290 44.770  1.00 36.07 289 A 1 
ATOM 2233 C CE2   . TYR A 1 289 ? 47.332  -60.971 45.506  1.00 35.52 289 A 1 
ATOM 2234 C CZ    . TYR A 1 289 ? 47.720  -62.303 45.759  1.00 36.24 289 A 1 
ATOM 2235 O OH    . TYR A 1 289 ? 48.242  -62.632 46.981  1.00 35.18 289 A 1 
ATOM 2236 N N     . THR A 1 290 ? 45.332  -62.012 39.182  1.00 53.38 290 A 1 
ATOM 2237 C CA    . THR A 1 290 ? 44.857  -63.419 39.136  1.00 55.45 290 A 1 
ATOM 2238 C C     . THR A 1 290 ? 44.504  -64.073 37.771  1.00 55.43 290 A 1 
ATOM 2239 O O     . THR A 1 290 ? 44.832  -63.588 36.704  1.00 53.44 290 A 1 
ATOM 2240 C CB    . THR A 1 290 ? 43.654  -63.617 40.091  1.00 50.10 290 A 1 
ATOM 2241 O OG1   . THR A 1 290 ? 42.712  -62.560 39.905  1.00 48.44 290 A 1 
ATOM 2242 C CG2   . THR A 1 290 ? 44.030  -63.632 41.554  1.00 53.65 290 A 1 
ATOM 2243 N N     . ASP A 1 291 ? 43.868  -65.227 37.901  1.00 48.90 291 A 1 
ATOM 2244 C CA    . ASP A 1 291 ? 43.617  -66.436 37.071  1.00 52.47 291 A 1 
ATOM 2245 C C     . ASP A 1 291 ? 42.781  -66.283 35.756  1.00 50.62 291 A 1 
ATOM 2246 O O     . ASP A 1 291 ? 42.363  -65.196 35.429  1.00 49.44 291 A 1 
ATOM 2247 C CB    . ASP A 1 291 ? 42.869  -67.375 38.033  1.00 47.49 291 A 1 
ATOM 2248 C CG    . ASP A 1 291 ? 43.646  -67.777 39.285  1.00 43.18 291 A 1 
ATOM 2249 O OD1   . ASP A 1 291 ? 44.815  -68.174 39.120  1.00 42.87 291 A 1 
ATOM 2250 O OD2   . ASP A 1 291 ? 43.055  -67.696 40.378  1.00 42.74 291 A 1 
ATOM 2251 N N     . SER A 1 292 ? 42.372  -67.285 34.956  1.00 47.73 292 A 1 
ATOM 2252 C CA    . SER A 1 292 ? 42.692  -68.726 34.825  1.00 50.83 292 A 1 
ATOM 2253 C C     . SER A 1 292 ? 42.277  -69.378 33.472  1.00 49.53 292 A 1 
ATOM 2254 O O     . SER A 1 292 ? 43.102  -70.026 32.840  1.00 47.85 292 A 1 
ATOM 2255 C CB    . SER A 1 292 ? 41.945  -69.536 35.907  1.00 46.56 292 A 1 
ATOM 2256 O OG    . SER A 1 292 ? 42.053  -70.930 35.724  1.00 41.14 292 A 1 
ATOM 2257 N N     . VAL A 1 293 ? 40.988  -69.403 33.129  1.00 39.27 293 A 1 
ATOM 2258 C CA    . VAL A 1 293 ? 40.319  -70.477 32.323  1.00 44.67 293 A 1 
ATOM 2259 C C     . VAL A 1 293 ? 40.235  -70.226 30.797  1.00 42.91 293 A 1 
ATOM 2260 O O     . VAL A 1 293 ? 40.351  -69.096 30.379  1.00 42.24 293 A 1 
ATOM 2261 C CB    . VAL A 1 293 ? 38.894  -70.743 32.859  1.00 41.12 293 A 1 
ATOM 2262 C CG1   . VAL A 1 293 ? 38.750  -72.146 33.392  1.00 39.74 293 A 1 
ATOM 2263 C CG2   . VAL A 1 293 ? 38.370  -69.787 33.920  1.00 45.30 293 A 1 
ATOM 2264 N N     . ASN A 1 294 ? 39.880  -71.101 29.854  1.00 36.29 294 A 1 
ATOM 2265 C CA    . ASN A 1 294 ? 40.263  -72.492 29.534  1.00 38.07 294 A 1 
ATOM 2266 C C     . ASN A 1 294 ? 40.031  -72.841 28.024  1.00 34.36 294 A 1 
ATOM 2267 O O     . ASN A 1 294 ? 40.969  -73.131 27.318  1.00 32.94 294 A 1 
ATOM 2268 C CB    . ASN A 1 294 ? 39.455  -73.506 30.388  1.00 37.08 294 A 1 
ATOM 2269 C CG    . ASN A 1 294 ? 40.276  -74.670 30.937  1.00 34.92 294 A 1 
ATOM 2270 O OD1   . ASN A 1 294 ? 41.437  -74.856 30.667  1.00 38.01 294 A 1 
ATOM 2271 N ND2   . ASN A 1 294 ? 39.666  -75.492 31.765  1.00 39.64 294 A 1 
ATOM 2272 N N     . ASN A 1 295 ? 38.782  -72.934 27.545  1.00 33.41 295 A 1 
ATOM 2273 C CA    . ASN A 1 295 ? 38.334  -73.976 26.577  1.00 34.61 295 A 1 
ATOM 2274 C C     . ASN A 1 295 ? 38.436  -73.679 25.048  1.00 32.06 295 A 1 
ATOM 2275 O O     . ASN A 1 295 ? 38.755  -72.589 24.633  1.00 30.22 295 A 1 
ATOM 2276 C CB    . ASN A 1 295 ? 36.918  -74.433 26.982  1.00 32.87 295 A 1 
ATOM 2277 C CG    . ASN A 1 295 ? 36.893  -75.706 27.807  1.00 30.47 295 A 1 
ATOM 2278 O OD1   . ASN A 1 295 ? 37.865  -76.418 27.957  1.00 33.35 295 A 1 
ATOM 2279 N ND2   . ASN A 1 295 ? 35.746  -76.038 28.366  1.00 34.99 295 A 1 
ATOM 2280 N N     . SER A 1 296 ? 38.069  -74.676 24.211  1.00 36.24 296 A 1 
ATOM 2281 C CA    . SER A 1 296 ? 38.870  -75.461 23.263  1.00 38.57 296 A 1 
ATOM 2282 C C     . SER A 1 296 ? 38.477  -75.484 21.776  1.00 35.28 296 A 1 
ATOM 2283 O O     . SER A 1 296 ? 39.334  -75.804 20.968  1.00 34.37 296 A 1 
ATOM 2284 C CB    . SER A 1 296 ? 38.788  -76.926 23.732  1.00 36.96 296 A 1 
ATOM 2285 O OG    . SER A 1 296 ? 37.437  -77.347 23.844  1.00 34.79 296 A 1 
ATOM 2286 N N     . ILE A 1 297 ? 37.216  -75.352 21.380  1.00 23.94 297 A 1 
ATOM 2287 C CA    . ILE A 1 297 ? 36.632  -76.176 20.288  1.00 25.65 297 A 1 
ATOM 2288 C C     . ILE A 1 297 ? 37.132  -75.845 18.858  1.00 24.76 297 A 1 
ATOM 2289 O O     . ILE A 1 297 ? 37.495  -74.725 18.541  1.00 23.21 297 A 1 
ATOM 2290 C CB    . ILE A 1 297 ? 35.086  -76.235 20.401  1.00 24.24 297 A 1 
ATOM 2291 C CG1   . ILE A 1 297 ? 34.676  -76.835 21.767  1.00 23.68 297 A 1 
ATOM 2292 C CG2   . ILE A 1 297 ? 34.441  -77.054 19.266  1.00 27.79 297 A 1 
ATOM 2293 C CD1   . ILE A 1 297 ? 33.169  -76.865 22.048  1.00 27.64 297 A 1 
ATOM 2294 N N     . SER A 1 298 ? 37.094  -76.866 17.991  1.00 36.04 298 A 1 
ATOM 2295 C CA    . SER A 1 298 ? 38.041  -77.249 16.933  1.00 36.84 298 A 1 
ATOM 2296 C C     . SER A 1 298 ? 37.714  -76.936 15.456  1.00 34.33 298 A 1 
ATOM 2297 O O     . SER A 1 298 ? 38.653  -76.922 14.665  1.00 33.75 298 A 1 
ATOM 2298 C CB    . SER A 1 298 ? 38.140  -78.770 17.008  1.00 36.10 298 A 1 
ATOM 2299 O OG    . SER A 1 298 ? 36.861  -79.376 16.868  1.00 34.32 298 A 1 
ATOM 2300 N N     . PHE A 1 299 ? 36.462  -76.908 15.030  1.00 31.35 299 A 1 
ATOM 2301 C CA    . PHE A 1 299 ? 36.073  -77.622 13.794  1.00 32.22 299 A 1 
ATOM 2302 C C     . PHE A 1 299 ? 36.656  -77.090 12.465  1.00 32.25 299 A 1 
ATOM 2303 O O     . PHE A 1 299 ? 36.830  -75.893 12.267  1.00 30.50 299 A 1 
ATOM 2304 C CB    . PHE A 1 299 ? 34.547  -77.782 13.719  1.00 29.73 299 A 1 
ATOM 2305 C CG    . PHE A 1 299 ? 34.091  -79.227 13.762  1.00 29.55 299 A 1 
ATOM 2306 C CD1   . PHE A 1 299 ? 33.918  -79.949 12.576  1.00 30.69 299 A 1 
ATOM 2307 C CD2   . PHE A 1 299 ? 33.872  -79.857 14.999  1.00 32.97 299 A 1 
ATOM 2308 C CE1   . PHE A 1 299 ? 33.513  -81.298 12.615  1.00 29.33 299 A 1 
ATOM 2309 C CE2   . PHE A 1 299 ? 33.471  -81.201 15.048  1.00 27.19 299 A 1 
ATOM 2310 C CZ    . PHE A 1 299 ? 33.287  -81.927 13.853  1.00 26.73 299 A 1 
ATOM 2311 N N     . SER A 1 300 ? 36.930  -78.046 11.536  1.00 35.50 300 A 1 
ATOM 2312 C CA    . SER A 1 300 ? 37.940  -77.957 10.458  1.00 38.53 300 A 1 
ATOM 2313 C C     . SER A 1 300 ? 37.460  -77.688 9.021   1.00 36.25 300 A 1 
ATOM 2314 O O     . SER A 1 300 ? 38.312  -77.631 8.143   1.00 35.58 300 A 1 
ATOM 2315 C CB    . SER A 1 300 ? 38.671  -79.300 10.416  1.00 36.97 300 A 1 
ATOM 2316 O OG    . SER A 1 300 ? 37.802  -80.343 10.015  1.00 34.40 300 A 1 
ATOM 2317 N N     . MET A 1 301 ? 36.170  -77.660 8.736   1.00 45.06 301 A 1 
ATOM 2318 C CA    . MET A 1 301 ? 35.623  -78.169 7.465   1.00 47.44 301 A 1 
ATOM 2319 C C     . MET A 1 301 ? 36.211  -77.558 6.170   1.00 47.95 301 A 1 
ATOM 2320 O O     . MET A 1 301 ? 36.472  -76.373 6.055   1.00 45.57 301 A 1 
ATOM 2321 C CB    . MET A 1 301 ? 34.089  -78.103 7.433   1.00 43.23 301 A 1 
ATOM 2322 C CG    . MET A 1 301 ? 33.472  -79.441 7.857   1.00 40.75 301 A 1 
ATOM 2323 S SD    . MET A 1 301 ? 31.680  -79.525 7.568   1.00 40.92 301 A 1 
ATOM 2324 C CE    . MET A 1 301 ? 31.367  -81.253 7.987   1.00 36.72 301 A 1 
ATOM 2325 N N     . GLU A 1 302 ? 36.327  -78.452 5.181   1.00 31.05 302 A 1 
ATOM 2326 C CA    . GLU A 1 302 ? 37.330  -78.523 4.106   1.00 35.93 302 A 1 
ATOM 2327 C C     . GLU A 1 302 ? 36.918  -77.913 2.738   1.00 34.55 302 A 1 
ATOM 2328 O O     . GLU A 1 302 ? 37.770  -77.541 1.946   1.00 32.68 302 A 1 
ATOM 2329 C CB    . GLU A 1 302 ? 37.515  -80.039 3.871   1.00 33.08 302 A 1 
ATOM 2330 C CG    . GLU A 1 302 ? 38.885  -80.517 3.457   1.00 31.74 302 A 1 
ATOM 2331 C CD    . GLU A 1 302 ? 38.932  -82.042 3.251   1.00 31.63 302 A 1 
ATOM 2332 O OE1   . GLU A 1 302 ? 40.051  -82.558 3.057   1.00 30.66 302 A 1 
ATOM 2333 O OE2   . GLU A 1 302 ? 37.861  -82.692 3.302   1.00 30.50 302 A 1 
ATOM 2334 N N     . ALA A 1 303 ? 35.641  -77.937 2.407   1.00 38.06 303 A 1 
ATOM 2335 C CA    . ALA A 1 303 ? 35.107  -78.124 1.050   1.00 40.14 303 A 1 
ATOM 2336 C C     . ALA A 1 303 ? 35.425  -77.011 0.028   1.00 38.37 303 A 1 
ATOM 2337 O O     . ALA A 1 303 ? 35.763  -75.892 0.384   1.00 37.76 303 A 1 
ATOM 2338 C CB    . ALA A 1 303 ? 33.592  -78.317 1.189   1.00 38.35 303 A 1 
ATOM 2339 N N     . GLY A 1 304 ? 35.138  -77.178 -1.179  1.00 31.95 304 A 1 
ATOM 2340 C CA    . GLY A 1 304 ? 35.445  -77.862 -2.398  1.00 32.45 304 A 1 
ATOM 2341 C C     . GLY A 1 304 ? 35.447  -76.837 -3.536  1.00 31.08 304 A 1 
ATOM 2342 O O     . GLY A 1 304 ? 34.947  -75.728 -3.395  1.00 29.81 304 A 1 
ATOM 2343 N N     . ILE A 1 305 ? 36.025  -77.170 -4.683  1.00 30.46 305 A 1 
ATOM 2344 C CA    . ILE A 1 305 ? 36.680  -76.239 -5.645  1.00 34.47 305 A 1 
ATOM 2345 C C     . ILE A 1 305 ? 35.737  -75.561 -6.653  1.00 32.56 305 A 1 
ATOM 2346 O O     . ILE A 1 305 ? 36.157  -74.631 -7.334  1.00 30.69 305 A 1 
ATOM 2347 C CB    . ILE A 1 305 ? 37.796  -77.041 -6.382  1.00 32.30 305 A 1 
ATOM 2348 C CG1   . ILE A 1 305 ? 38.861  -77.565 -5.379  1.00 30.41 305 A 1 
ATOM 2349 C CG2   . ILE A 1 305 ? 38.497  -76.251 -7.499  1.00 33.17 305 A 1 
ATOM 2350 C CD1   . ILE A 1 305 ? 39.819  -78.602 -5.970  1.00 32.02 305 A 1 
ATOM 2351 N N     . VAL A 1 306 ? 34.511  -75.996 -6.861  1.00 39.70 306 A 1 
ATOM 2352 C CA    . VAL A 1 306 ? 33.797  -76.039 -8.154  1.00 44.00 306 A 1 
ATOM 2353 C C     . VAL A 1 306 ? 33.799  -74.704 -8.939  1.00 41.10 306 A 1 
ATOM 2354 O O     . VAL A 1 306 ? 33.481  -73.656 -8.383  1.00 39.88 306 A 1 
ATOM 2355 C CB    . VAL A 1 306 ? 32.371  -76.611 -8.025  1.00 40.87 306 A 1 
ATOM 2356 C CG1   . VAL A 1 306 ? 31.786  -76.956 -9.388  1.00 37.21 306 A 1 
ATOM 2357 C CG2   . VAL A 1 306 ? 32.330  -77.894 -7.183  1.00 41.17 306 A 1 
ATOM 2358 N N     . PRO A 1 307 ? 34.151  -74.753 -10.254 1.00 34.23 307 A 1 
ATOM 2359 C CA    . PRO A 1 307 ? 34.720  -73.612 -10.986 1.00 36.39 307 A 1 
ATOM 2360 C C     . PRO A 1 307 ? 33.711  -72.717 -11.732 1.00 35.30 307 A 1 
ATOM 2361 O O     . PRO A 1 307 ? 34.123  -72.042 -12.670 1.00 32.97 307 A 1 
ATOM 2362 C CB    . PRO A 1 307 ? 35.680  -74.288 -11.970 1.00 33.52 307 A 1 
ATOM 2363 C CG    . PRO A 1 307 ? 34.918  -75.544 -12.378 1.00 33.63 307 A 1 
ATOM 2364 C CD    . PRO A 1 307 ? 34.256  -75.954 -11.056 1.00 39.72 307 A 1 
ATOM 2365 N N     . ASP A 1 308 ? 32.417  -72.784 -11.448 1.00 50.89 308 A 1 
ATOM 2366 C CA    . ASP A 1 308 ? 31.376  -72.637 -12.473 1.00 52.35 308 A 1 
ATOM 2367 C C     . ASP A 1 308 ? 31.359  -71.286 -13.233 1.00 50.79 308 A 1 
ATOM 2368 O O     . ASP A 1 308 ? 31.605  -70.209 -12.698 1.00 47.48 308 A 1 
ATOM 2369 C CB    . ASP A 1 308 ? 30.001  -73.034 -11.910 1.00 47.69 308 A 1 
ATOM 2370 C CG    . ASP A 1 308 ? 29.126  -73.782 -12.923 1.00 42.11 308 A 1 
ATOM 2371 O OD1   . ASP A 1 308 ? 29.559  -73.934 -14.096 1.00 41.71 308 A 1 
ATOM 2372 O OD2   . ASP A 1 308 ? 28.020  -74.198 -12.516 1.00 41.48 308 A 1 
ATOM 2373 N N     . ASN A 1 309 ? 31.023  -71.384 -14.532 1.00 41.74 309 A 1 
ATOM 2374 C CA    . ASN A 1 309 ? 31.451  -70.496 -15.631 1.00 42.74 309 A 1 
ATOM 2375 C C     . ASN A 1 309 ? 30.640  -69.195 -15.841 1.00 39.01 309 A 1 
ATOM 2376 O O     . ASN A 1 309 ? 30.704  -68.617 -16.927 1.00 36.74 309 A 1 
ATOM 2377 C CB    . ASN A 1 309 ? 31.397  -71.357 -16.909 1.00 40.00 309 A 1 
ATOM 2378 C CG    . ASN A 1 309 ? 32.741  -71.665 -17.554 1.00 36.62 309 A 1 
ATOM 2379 O OD1   . ASN A 1 309 ? 33.747  -71.004 -17.382 1.00 38.01 309 A 1 
ATOM 2380 N ND2   . ASN A 1 309 ? 32.780  -72.691 -18.373 1.00 38.78 309 A 1 
ATOM 2381 N N     . THR A 1 310 ? 29.758  -68.781 -14.911 1.00 47.88 310 A 1 
ATOM 2382 C CA    . THR A 1 310 ? 28.504  -68.112 -15.291 1.00 49.94 310 A 1 
ATOM 2383 C C     . THR A 1 310 ? 28.665  -66.747 -15.972 1.00 48.57 310 A 1 
ATOM 2384 O O     . THR A 1 310 ? 29.549  -65.951 -15.695 1.00 46.50 310 A 1 
ATOM 2385 C CB    . THR A 1 310 ? 27.475  -68.015 -14.156 1.00 44.75 310 A 1 
ATOM 2386 O OG1   . THR A 1 310 ? 27.947  -68.551 -12.941 1.00 40.07 310 A 1 
ATOM 2387 C CG2   . THR A 1 310 ? 26.205  -68.759 -14.508 1.00 42.44 310 A 1 
ATOM 2388 N N     . VAL A 1 311 ? 27.723  -66.514 -16.883 1.00 36.08 311 A 1 
ATOM 2389 C CA    . VAL A 1 311 ? 27.730  -65.521 -17.970 1.00 40.39 311 A 1 
ATOM 2390 C C     . VAL A 1 311 ? 27.821  -64.071 -17.469 1.00 38.99 311 A 1 
ATOM 2391 O O     . VAL A 1 311 ? 27.059  -63.640 -16.616 1.00 36.75 311 A 1 
ATOM 2392 C CB    . VAL A 1 311 ? 26.471  -65.715 -18.834 1.00 37.19 311 A 1 
ATOM 2393 C CG1   . VAL A 1 311 ? 26.419  -64.775 -20.038 1.00 35.35 311 A 1 
ATOM 2394 C CG2   . VAL A 1 311 ? 26.382  -67.150 -19.378 1.00 39.75 311 A 1 
ATOM 2395 N N     . GLN A 1 312 ? 28.680  -63.281 -18.098 1.00 49.29 312 A 1 
ATOM 2396 C CA    . GLN A 1 312 ? 28.832  -61.827 -17.935 1.00 50.04 312 A 1 
ATOM 2397 C C     . GLN A 1 312 ? 27.617  -61.045 -18.476 1.00 49.21 312 A 1 
ATOM 2398 O O     . GLN A 1 312 ? 27.728  -60.323 -19.468 1.00 47.87 312 A 1 
ATOM 2399 C CB    . GLN A 1 312 ? 30.104  -61.341 -18.664 1.00 45.63 312 A 1 
ATOM 2400 C CG    . GLN A 1 312 ? 31.432  -61.751 -18.051 1.00 43.42 312 A 1 
ATOM 2401 C CD    . GLN A 1 312 ? 32.620  -61.143 -18.823 1.00 42.28 312 A 1 
ATOM 2402 O OE1   . GLN A 1 312 ? 32.521  -60.683 -19.944 1.00 40.99 312 A 1 
ATOM 2403 N NE2   . GLN A 1 312 ? 33.791  -61.121 -18.236 1.00 38.51 312 A 1 
ATOM 2404 N N     . SER A 1 313 ? 26.452  -61.139 -17.865 1.00 45.79 313 A 1 
ATOM 2405 C CA    . SER A 1 313 ? 25.321  -60.301 -18.274 1.00 47.64 313 A 1 
ATOM 2406 C C     . SER A 1 313 ? 25.618  -58.842 -17.924 1.00 46.14 313 A 1 
ATOM 2407 O O     . SER A 1 313 ? 25.471  -58.413 -16.782 1.00 43.37 313 A 1 
ATOM 2408 C CB    . SER A 1 313 ? 24.000  -60.793 -17.674 1.00 43.33 313 A 1 
ATOM 2409 O OG    . SER A 1 313 ? 24.014  -60.737 -16.270 1.00 40.64 313 A 1 
ATOM 2410 N N     . SER A 1 314 ? 26.066  -58.082 -18.937 1.00 46.35 314 A 1 
ATOM 2411 C CA    . SER A 1 314 ? 26.368  -56.652 -18.843 1.00 47.97 314 A 1 
ATOM 2412 C C     . SER A 1 314 ? 25.064  -55.862 -18.673 1.00 45.12 314 A 1 
ATOM 2413 O O     . SER A 1 314 ? 24.536  -55.309 -19.637 1.00 42.97 314 A 1 
ATOM 2414 C CB    . SER A 1 314 ? 27.136  -56.204 -20.088 1.00 43.21 314 A 1 
ATOM 2415 O OG    . SER A 1 314 ? 26.422  -56.512 -21.270 1.00 41.10 314 A 1 
ATOM 2416 N N     . ILE A 1 315 ? 24.514  -55.836 -17.456 1.00 48.45 315 A 1 
ATOM 2417 C CA    . ILE A 1 315 ? 23.340  -55.020 -17.140 1.00 49.41 315 A 1 
ATOM 2418 C C     . ILE A 1 315 ? 23.758  -53.560 -17.328 1.00 47.34 315 A 1 
ATOM 2419 O O     . ILE A 1 315 ? 24.406  -52.966 -16.452 1.00 45.87 315 A 1 
ATOM 2420 C CB    . ILE A 1 315 ? 22.775  -55.321 -15.741 1.00 45.01 315 A 1 
ATOM 2421 C CG1   . ILE A 1 315 ? 22.339  -56.802 -15.656 1.00 42.92 315 A 1 
ATOM 2422 C CG2   . ILE A 1 315 ? 21.581  -54.393 -15.436 1.00 44.73 315 A 1 
ATOM 2423 C CD1   . ILE A 1 315 ? 21.860  -57.250 -14.267 1.00 41.42 315 A 1 
ATOM 2424 N N     . LEU A 1 316 ? 23.418  -53.010 -18.497 1.00 47.13 316 A 1 
ATOM 2425 C CA    . LEU A 1 316 ? 23.532  -51.589 -18.792 1.00 47.91 316 A 1 
ATOM 2426 C C     . LEU A 1 316 ? 22.722  -50.819 -17.747 1.00 45.80 316 A 1 
ATOM 2427 O O     . LEU A 1 316 ? 21.496  -50.759 -17.821 1.00 43.62 316 A 1 
ATOM 2428 C CB    . LEU A 1 316 ? 23.009  -51.309 -20.215 1.00 43.64 316 A 1 
ATOM 2429 C CG    . LEU A 1 316 ? 24.019  -51.605 -21.334 1.00 40.60 316 A 1 
ATOM 2430 C CD1   . LEU A 1 316 ? 23.307  -51.647 -22.686 1.00 41.62 316 A 1 
ATOM 2431 C CD2   . LEU A 1 316 ? 25.109  -50.530 -21.392 1.00 43.21 316 A 1 
ATOM 2432 N N     . ARG A 1 317 ? 23.388  -50.226 -16.750 1.00 51.41 317 A 1 
ATOM 2433 C CA    . ARG A 1 317 ? 22.781  -49.373 -15.726 1.00 50.40 317 A 1 
ATOM 2434 C C     . ARG A 1 317 ? 22.266  -48.109 -16.430 1.00 47.06 317 A 1 
ATOM 2435 O O     . ARG A 1 317 ? 23.109  -47.330 -16.879 1.00 44.92 317 A 1 
ATOM 2436 C CB    . ARG A 1 317 ? 23.832  -49.057 -14.642 1.00 45.97 317 A 1 
ATOM 2437 C CG    . ARG A 1 317 ? 23.284  -49.214 -13.227 1.00 41.24 317 A 1 
ATOM 2438 C CD    . ARG A 1 317 ? 24.381  -48.897 -12.189 1.00 40.78 317 A 1 
ATOM 2439 N NE    . ARG A 1 317 ? 23.978  -49.294 -10.841 1.00 36.75 317 A 1 
ATOM 2440 C CZ    . ARG A 1 317 ? 24.686  -49.130 -9.722  1.00 33.43 317 A 1 
ATOM 2441 N NH1   . ARG A 1 317 ? 25.850  -48.546 -9.737  1.00 32.21 317 A 1 
ATOM 2442 N NH2   . ARG A 1 317 ? 24.237  -49.565 -8.588  1.00 30.45 317 A 1 
ATOM 2443 N N     . PRO A 1 318 ? 20.946  -47.867 -16.567 1.00 39.94 318 A 1 
ATOM 2444 C CA    . PRO A 1 318 ? 20.452  -46.660 -17.198 1.00 42.06 318 A 1 
ATOM 2445 C C     . PRO A 1 318 ? 20.747  -45.481 -16.266 1.00 40.83 318 A 1 
ATOM 2446 O O     . PRO A 1 318 ? 20.014  -45.230 -15.311 1.00 39.22 318 A 1 
ATOM 2447 C CB    . PRO A 1 318 ? 18.963  -46.909 -17.442 1.00 38.28 318 A 1 
ATOM 2448 C CG    . PRO A 1 318 ? 18.566  -47.863 -16.319 1.00 37.11 318 A 1 
ATOM 2449 C CD    . PRO A 1 318 ? 19.841  -48.687 -16.100 1.00 42.24 318 A 1 
ATOM 2450 N N     . ALA A 1 319 ? 21.861  -44.790 -16.510 1.00 43.75 319 A 1 
ATOM 2451 C CA    . ALA A 1 319 ? 22.369  -43.743 -15.621 1.00 45.12 319 A 1 
ATOM 2452 C C     . ALA A 1 319 ? 21.515  -42.459 -15.636 1.00 43.99 319 A 1 
ATOM 2453 O O     . ALA A 1 319 ? 21.557  -41.681 -14.689 1.00 41.39 319 A 1 
ATOM 2454 C CB    . ALA A 1 319 ? 23.813  -43.450 -16.021 1.00 40.46 319 A 1 
ATOM 2455 N N     . GLY A 1 320 ? 20.824  -42.199 -16.745 1.00 37.56 320 A 1 
ATOM 2456 C CA    . GLY A 1 320 ? 20.419  -40.852 -17.133 1.00 38.54 320 A 1 
ATOM 2457 C C     . GLY A 1 320 ? 19.182  -40.255 -16.472 1.00 37.75 320 A 1 
ATOM 2458 O O     . GLY A 1 320 ? 18.644  -39.304 -17.026 1.00 35.33 320 A 1 
ATOM 2459 N N     . ALA A 1 321 ? 18.701  -40.780 -15.340 1.00 37.93 321 A 1 
ATOM 2460 C CA    . ALA A 1 321 ? 17.648  -40.116 -14.581 1.00 39.32 321 A 1 
ATOM 2461 C C     . ALA A 1 321 ? 18.209  -38.858 -13.892 1.00 37.88 321 A 1 
ATOM 2462 O O     . ALA A 1 321 ? 18.337  -38.814 -12.669 1.00 37.11 321 A 1 
ATOM 2463 C CB    . ALA A 1 321 ? 16.981  -41.109 -13.624 1.00 36.09 321 A 1 
ATOM 2464 N N     . ILE A 1 322 ? 18.590  -37.865 -14.693 1.00 33.19 322 A 1 
ATOM 2465 C CA    . ILE A 1 322 ? 18.879  -36.526 -14.193 1.00 34.16 322 A 1 
ATOM 2466 C C     . ILE A 1 322 ? 17.576  -36.040 -13.573 1.00 33.79 322 A 1 
ATOM 2467 O O     . ILE A 1 322 ? 16.624  -35.720 -14.288 1.00 32.40 322 A 1 
ATOM 2468 C CB    . ILE A 1 322 ? 19.398  -35.584 -15.290 1.00 31.10 322 A 1 
ATOM 2469 C CG1   . ILE A 1 322 ? 20.699  -36.138 -15.904 1.00 29.17 322 A 1 
ATOM 2470 C CG2   . ILE A 1 322 ? 19.633  -34.175 -14.722 1.00 32.65 322 A 1 
ATOM 2471 C CD1   . ILE A 1 322 ? 21.230  -35.345 -17.105 1.00 31.69 322 A 1 
ATOM 2472 N N     . GLY A 1 323 ? 17.512  -36.020 -12.246 1.00 35.37 323 A 1 
ATOM 2473 C CA    . GLY A 1 323 ? 16.427  -35.440 -11.479 1.00 35.64 323 A 1 
ATOM 2474 C C     . GLY A 1 323 ? 16.378  -33.937 -11.713 1.00 34.60 323 A 1 
ATOM 2475 O O     . GLY A 1 323 ? 16.850  -33.171 -10.873 1.00 33.34 323 A 1 
ATOM 2476 N N     . LEU A 1 324 ? 15.814  -33.535 -12.839 1.00 41.03 324 A 1 
ATOM 2477 C CA    . LEU A 1 324 ? 15.401  -32.166 -13.150 1.00 40.97 324 A 1 
ATOM 2478 C C     . LEU A 1 324 ? 14.202  -31.722 -12.292 1.00 39.88 324 A 1 
ATOM 2479 O O     . LEU A 1 324 ? 13.417  -30.874 -12.709 1.00 36.84 324 A 1 
ATOM 2480 C CB    . LEU A 1 324 ? 15.105  -32.030 -14.664 1.00 35.53 324 A 1 
ATOM 2481 C CG    . LEU A 1 324 ? 16.338  -31.821 -15.543 1.00 32.44 324 A 1 
ATOM 2482 C CD1   . LEU A 1 324 ? 15.932  -31.947 -17.015 1.00 33.95 324 A 1 
ATOM 2483 C CD2   . LEU A 1 324 ? 16.935  -30.418 -15.351 1.00 36.07 324 A 1 
ATOM 2484 N N     . PHE A 1 325 ? 14.051  -32.229 -11.069 1.00 43.33 325 A 1 
ATOM 2485 C CA    . PHE A 1 325 ? 13.441  -31.479 -9.995  1.00 43.80 325 A 1 
ATOM 2486 C C     . PHE A 1 325 ? 14.398  -30.348 -9.609  1.00 44.60 325 A 1 
ATOM 2487 O O     . PHE A 1 325 ? 14.927  -30.299 -8.500  1.00 41.66 325 A 1 
ATOM 2488 C CB    . PHE A 1 325 ? 13.060  -32.387 -8.823  1.00 38.22 325 A 1 
ATOM 2489 C CG    . PHE A 1 325 ? 11.836  -33.228 -9.087  1.00 35.65 325 A 1 
ATOM 2490 C CD1   . PHE A 1 325 ? 10.554  -32.684 -8.916  1.00 35.86 325 A 1 
ATOM 2491 C CD2   . PHE A 1 325 ? 11.972  -34.552 -9.532  1.00 35.21 325 A 1 
ATOM 2492 C CE1   . PHE A 1 325 ? 9.419   -33.458 -9.164  1.00 32.47 325 A 1 
ATOM 2493 C CE2   . PHE A 1 325 ? 10.832  -35.335 -9.794  1.00 31.03 325 A 1 
ATOM 2494 C CZ    . PHE A 1 325 ? 9.557   -34.784 -9.602  1.00 33.48 325 A 1 
ATOM 2495 N N     . SER A 1 326 ? 14.614  -29.436 -10.549 1.00 34.01 326 A 1 
ATOM 2496 C CA    . SER A 1 326 ? 14.876  -28.050 -10.239 1.00 36.36 326 A 1 
ATOM 2497 C C     . SER A 1 326 ? 13.651  -27.571 -9.469  1.00 36.83 326 A 1 
ATOM 2498 O O     . SER A 1 326 ? 12.712  -27.033 -10.050 1.00 34.95 326 A 1 
ATOM 2499 C CB    . SER A 1 326 ? 15.089  -27.245 -11.520 1.00 33.41 326 A 1 
ATOM 2500 O OG    . SER A 1 326 ? 15.307  -25.897 -11.236 1.00 30.97 326 A 1 
ATOM 2501 N N     . SER A 1 327 ? 13.599  -27.892 -8.167  1.00 40.26 327 A 1 
ATOM 2502 C CA    . SER A 1 327 ? 12.723  -27.206 -7.238  1.00 42.14 327 A 1 
ATOM 2503 C C     . SER A 1 327 ? 12.927  -25.734 -7.556  1.00 43.61 327 A 1 
ATOM 2504 O O     . SER A 1 327 ? 14.093  -25.321 -7.585  1.00 40.46 327 A 1 
ATOM 2505 C CB    . SER A 1 327 ? 13.111  -27.498 -5.787  1.00 37.62 327 A 1 
ATOM 2506 O OG    . SER A 1 327 ? 14.478  -27.220 -5.543  1.00 35.20 327 A 1 
ATOM 2507 N N     . PRO A 1 328 ? 11.862  -24.979 -7.909  1.00 41.03 328 A 1 
ATOM 2508 C CA    . PRO A 1 328 ? 12.024  -23.578 -8.210  1.00 42.14 328 A 1 
ATOM 2509 C C     . PRO A 1 328 ? 12.821  -23.010 -7.048  1.00 43.39 328 A 1 
ATOM 2510 O O     . PRO A 1 328 ? 12.383  -23.127 -5.905  1.00 41.43 328 A 1 
ATOM 2511 C CB    . PRO A 1 328 ? 10.603  -23.001 -8.300  1.00 37.83 328 A 1 
ATOM 2512 C CG    . PRO A 1 328 ? 9.751   -23.997 -7.532  1.00 37.41 328 A 1 
ATOM 2513 C CD    . PRO A 1 328 ? 10.469  -25.326 -7.754  1.00 41.35 328 A 1 
ATOM 2514 N N     . SER A 1 329 ? 14.053  -22.580 -7.348  1.00 35.55 329 A 1 
ATOM 2515 C CA    . SER A 1 329 ? 14.983  -22.096 -6.343  1.00 37.35 329 A 1 
ATOM 2516 C C     . SER A 1 329 ? 14.167  -21.140 -5.494  1.00 38.26 329 A 1 
ATOM 2517 O O     . SER A 1 329 ? 13.638  -20.164 -6.025  1.00 36.95 329 A 1 
ATOM 2518 C CB    . SER A 1 329 ? 16.164  -21.382 -7.014  1.00 34.19 329 A 1 
ATOM 2519 O OG    . SER A 1 329 ? 16.906  -20.633 -6.091  1.00 31.56 329 A 1 
ATOM 2520 N N     . LEU A 1 330 ? 13.984  -21.473 -4.219  1.00 46.51 330 A 1 
ATOM 2521 C CA    . LEU A 1 330 ? 13.613  -20.483 -3.224  1.00 45.47 330 A 1 
ATOM 2522 C C     . LEU A 1 330 ? 14.744  -19.471 -3.300  1.00 45.70 330 A 1 
ATOM 2523 O O     . LEU A 1 330 ? 15.771  -19.663 -2.659  1.00 42.18 330 A 1 
ATOM 2524 C CB    . LEU A 1 330 ? 13.509  -21.132 -1.824  1.00 40.60 330 A 1 
ATOM 2525 C CG    . LEU A 1 330 ? 12.188  -21.861 -1.568  1.00 36.53 330 A 1 
ATOM 2526 C CD1   . LEU A 1 330 ? 12.299  -22.754 -0.325  1.00 36.50 330 A 1 
ATOM 2527 C CD2   . LEU A 1 330 ? 11.034  -20.870 -1.325  1.00 36.54 330 A 1 
ATOM 2528 N N     . GLN A 1 331 ? 14.605  -18.523 -4.223  1.00 43.45 331 A 1 
ATOM 2529 C CA    . GLN A 1 331 ? 15.537  -17.422 -4.365  1.00 44.36 331 A 1 
ATOM 2530 C C     . GLN A 1 331 ? 15.574  -16.838 -2.968  1.00 44.21 331 A 1 
ATOM 2531 O O     . GLN A 1 331 ? 14.543  -16.369 -2.481  1.00 42.53 331 A 1 
ATOM 2532 C CB    . GLN A 1 331 ? 15.054  -16.387 -5.381  1.00 41.91 331 A 1 
ATOM 2533 C CG    . GLN A 1 331 ? 15.282  -16.820 -6.833  1.00 38.03 331 A 1 
ATOM 2534 C CD    . GLN A 1 331 ? 14.898  -15.743 -7.842  1.00 36.00 331 A 1 
ATOM 2535 O OE1   . GLN A 1 331 ? 14.093  -14.854 -7.615  1.00 33.45 331 A 1 
ATOM 2536 N NE2   . GLN A 1 331 ? 15.459  -15.780 -9.041  1.00 33.05 331 A 1 
ATOM 2537 N N     . THR A 1 332 ? 16.699  -17.015 -2.294  1.00 45.32 332 A 1 
ATOM 2538 C CA    . THR A 1 332 ? 16.959  -16.370 -1.016  1.00 47.34 332 A 1 
ATOM 2539 C C     . THR A 1 332 ? 16.564  -14.925 -1.252  1.00 48.89 332 A 1 
ATOM 2540 O O     . THR A 1 332 ? 17.164  -14.307 -2.139  1.00 46.02 332 A 1 
ATOM 2541 C CB    . THR A 1 332 ? 18.434  -16.455 -0.635  1.00 42.64 332 A 1 
ATOM 2542 O OG1   . THR A 1 332 ? 19.255  -16.267 -1.781  1.00 38.31 332 A 1 
ATOM 2543 C CG2   . THR A 1 332 ? 18.773  -17.822 -0.055  1.00 38.44 332 A 1 
ATOM 2544 N N     . PRO A 1 333 ? 15.442  -14.470 -0.650  1.00 55.20 333 A 1 
ATOM 2545 C CA    . PRO A 1 333 ? 14.860  -13.203 -1.033  1.00 54.55 333 A 1 
ATOM 2546 C C     . PRO A 1 333 ? 15.957  -12.160 -0.852  1.00 57.70 333 A 1 
ATOM 2547 O O     . PRO A 1 333 ? 16.451  -11.995 0.253   1.00 57.52 333 A 1 
ATOM 2548 C CB    . PRO A 1 333 ? 13.630  -12.999 -0.148  1.00 48.94 333 A 1 
ATOM 2549 C CG    . PRO A 1 333 ? 13.759  -14.065 0.937   1.00 47.33 333 A 1 
ATOM 2550 C CD    . PRO A 1 333 ? 14.671  -15.133 0.357   1.00 50.07 333 A 1 
ATOM 2551 N N     . LEU A 1 334 ? 16.408  -11.625 -1.985  1.00 61.21 334 A 1 
ATOM 2552 C CA    . LEU A 1 334 ? 17.549  -10.739 -1.990  1.00 60.83 334 A 1 
ATOM 2553 C C     . LEU A 1 334 ? 17.180  -9.591  -1.074  1.00 65.08 334 A 1 
ATOM 2554 O O     . LEU A 1 334 ? 16.211  -8.873  -1.367  1.00 60.27 334 A 1 
ATOM 2555 C CB    . LEU A 1 334 ? 17.852  -10.254 -3.423  1.00 53.19 334 A 1 
ATOM 2556 C CG    . LEU A 1 334 ? 18.566  -11.297 -4.301  1.00 46.53 334 A 1 
ATOM 2557 C CD1   . LEU A 1 334 ? 18.494  -10.897 -5.774  1.00 43.35 334 A 1 
ATOM 2558 C CD2   . LEU A 1 334 ? 20.050  -11.432 -3.921  1.00 44.00 334 A 1 
ATOM 2559 N N     . HIS A 1 335 ? 17.879  -9.465  0.041   1.00 69.08 335 A 1 
ATOM 2560 C CA    . HIS A 1 335 ? 17.737  -8.306  0.898   1.00 72.19 335 A 1 
ATOM 2561 C C     . HIS A 1 335 ? 18.015  -7.098  0.029   1.00 74.99 335 A 1 
ATOM 2562 O O     . HIS A 1 335 ? 19.053  -7.043  -0.638  1.00 68.28 335 A 1 
ATOM 2563 C CB    . HIS A 1 335 ? 18.701  -8.359  2.084   1.00 62.15 335 A 1 
ATOM 2564 C CG    . HIS A 1 335 ? 18.197  -9.288  3.135   1.00 53.90 335 A 1 
ATOM 2565 N ND1   . HIS A 1 335 ? 17.364  -8.939  4.178   1.00 48.29 335 A 1 
ATOM 2566 C CD2   . HIS A 1 335 ? 18.380  -10.646 3.194   1.00 46.90 335 A 1 
ATOM 2567 C CE1   . HIS A 1 335 ? 17.053  -10.069 4.845   1.00 43.46 335 A 1 
ATOM 2568 N NE2   . HIS A 1 335 ? 17.647  -11.116 4.269   1.00 45.41 335 A 1 
ATOM 2569 N N     . PHE A 1 336 ? 17.067  -6.165  -0.004  1.00 66.98 336 A 1 
ATOM 2570 C CA    . PHE A 1 336 ? 17.343  -4.926  -0.700  1.00 67.96 336 A 1 
ATOM 2571 C C     . PHE A 1 336 ? 18.619  -4.322  -0.108  1.00 71.79 336 A 1 
ATOM 2572 O O     . PHE A 1 336 ? 18.781  -4.218  1.111   1.00 68.66 336 A 1 
ATOM 2573 C CB    . PHE A 1 336 ? 16.153  -3.963  -0.613  1.00 59.84 336 A 1 
ATOM 2574 C CG    . PHE A 1 336 ? 15.031  -4.259  -1.591  1.00 62.05 336 A 1 
ATOM 2575 C CD1   . PHE A 1 336 ? 15.288  -4.385  -2.967  1.00 61.51 336 A 1 
ATOM 2576 C CD2   . PHE A 1 336 ? 13.705  -4.378  -1.137  1.00 59.19 336 A 1 
ATOM 2577 C CE1   . PHE A 1 336 ? 14.256  -4.653  -3.876  1.00 53.89 336 A 1 
ATOM 2578 C CE2   . PHE A 1 336 ? 12.656  -4.640  -2.047  1.00 56.43 336 A 1 
ATOM 2579 C CZ    . PHE A 1 336 ? 12.936  -4.790  -3.413  1.00 57.23 336 A 1 
ATOM 2580 N N     . SER A 1 337 ? 19.527  -3.915  -0.989  1.00 73.23 337 A 1 
ATOM 2581 C CA    . SER A 1 337 ? 20.634  -3.058  -0.584  1.00 76.06 337 A 1 
ATOM 2582 C C     . SER A 1 337 ? 20.075  -1.836  0.159   1.00 79.53 337 A 1 
ATOM 2583 O O     . SER A 1 337 ? 18.929  -1.433  -0.055  1.00 73.57 337 A 1 
ATOM 2584 C CB    . SER A 1 337 ? 21.455  -2.634  -1.809  1.00 66.65 337 A 1 
ATOM 2585 O OG    . SER A 1 337 ? 20.700  -1.811  -2.662  1.00 56.00 337 A 1 
ATOM 2586 N N     . SER A 1 338 ? 20.881  -1.216  1.021   1.00 82.21 338 A 1 
ATOM 2587 C CA    . SER A 1 338 ? 20.446  -0.023  1.763   1.00 85.09 338 A 1 
ATOM 2588 C C     . SER A 1 338 ? 19.792  1.029   0.854   1.00 87.15 338 A 1 
ATOM 2589 O O     . SER A 1 338 ? 18.733  1.555   1.175   1.00 83.91 338 A 1 
ATOM 2590 C CB    . SER A 1 338 ? 21.635  0.589   2.513   1.00 78.06 338 A 1 
ATOM 2591 O OG    . SER A 1 338 ? 21.230  1.691   3.291   1.00 66.88 338 A 1 
ATOM 2592 N N     . LYS A 1 339 ? 20.371  1.235   -0.341  1.00 89.41 339 A 1 
ATOM 2593 C CA    . LYS A 1 339 ? 19.827  2.170   -1.342  1.00 90.36 339 A 1 
ATOM 2594 C C     . LYS A 1 339 ? 18.465  1.720   -1.896  1.00 91.85 339 A 1 
ATOM 2595 O O     . LYS A 1 339 ? 17.559  2.537   -2.059  1.00 89.03 339 A 1 
ATOM 2596 C CB    . LYS A 1 339 ? 20.820  2.349   -2.502  1.00 86.92 339 A 1 
ATOM 2597 C CG    . LYS A 1 339 ? 22.102  3.100   -2.089  1.00 75.50 339 A 1 
ATOM 2598 C CD    . LYS A 1 339 ? 22.990  3.357   -3.312  1.00 70.83 339 A 1 
ATOM 2599 C CE    . LYS A 1 339 ? 24.234  4.158   -2.920  1.00 60.50 339 A 1 
ATOM 2600 N NZ    . LYS A 1 339 ? 25.105  4.464   -4.084  1.00 53.76 339 A 1 
ATOM 2601 N N     . GLU A 1 340 ? 18.291  0.428   -2.205  1.00 91.80 340 A 1 
ATOM 2602 C CA    . GLU A 1 340 ? 17.017  -0.099  -2.690  1.00 92.23 340 A 1 
ATOM 2603 C C     . GLU A 1 340 ? 15.945  -0.031  -1.600  1.00 93.55 340 A 1 
ATOM 2604 O O     . GLU A 1 340 ? 14.815  0.374   -1.871  1.00 91.47 340 A 1 
ATOM 2605 C CB    . GLU A 1 340 ? 17.170  -1.541  -3.163  1.00 89.00 340 A 1 
ATOM 2606 C CG    . GLU A 1 340 ? 17.941  -1.653  -4.485  1.00 77.11 340 A 1 
ATOM 2607 C CD    . GLU A 1 340 ? 18.340  -3.102  -4.767  1.00 71.23 340 A 1 
ATOM 2608 O OE1   . GLU A 1 340 ? 18.173  -3.533  -5.922  1.00 63.88 340 A 1 
ATOM 2609 O OE2   . GLU A 1 340 ? 18.827  -3.747  -3.819  1.00 64.55 340 A 1 
ATOM 2610 N N     . ARG A 1 341 ? 16.289  -0.370  -0.346  1.00 91.92 341 A 1 
ATOM 2611 C CA    . ARG A 1 341 ? 15.367  -0.254  0.783   1.00 93.19 341 A 1 
ATOM 2612 C C     . ARG A 1 341 ? 14.912  1.196   0.970   1.00 94.31 341 A 1 
ATOM 2613 O O     . ARG A 1 341 ? 13.716  1.426   1.107   1.00 92.78 341 A 1 
ATOM 2614 C CB    . ARG A 1 341 ? 16.009  -0.821  2.055   1.00 91.36 341 A 1 
ATOM 2615 C CG    . ARG A 1 341 ? 15.008  -0.840  3.211   1.00 88.32 341 A 1 
ATOM 2616 C CD    . ARG A 1 341 ? 15.634  -1.435  4.486   1.00 86.07 341 A 1 
ATOM 2617 N NE    . ARG A 1 341 ? 14.694  -1.359  5.615   1.00 85.29 341 A 1 
ATOM 2618 C CZ    . ARG A 1 341 ? 14.482  -0.285  6.380   1.00 86.50 341 A 1 
ATOM 2619 N NH1   . ARG A 1 341 ? 15.148  0.829   6.225   1.00 76.74 341 A 1 
ATOM 2620 N NH2   . ARG A 1 341 ? 13.579  -0.310  7.305   1.00 80.98 341 A 1 
ATOM 2621 N N     . GLU A 1 342 ? 15.817  2.158   0.902   1.00 93.80 342 A 1 
ATOM 2622 C CA    . GLU A 1 342 ? 15.485  3.588   0.961   1.00 93.97 342 A 1 
ATOM 2623 C C     . GLU A 1 342 ? 14.504  3.995   -0.153  1.00 94.75 342 A 1 
ATOM 2624 O O     . GLU A 1 342 ? 13.503  4.657   0.116   1.00 93.62 342 A 1 
ATOM 2625 C CB    . GLU A 1 342 ? 16.770  4.433   0.882   1.00 92.19 342 A 1 
ATOM 2626 C CG    . GLU A 1 342 ? 17.555  4.423   2.196   1.00 79.49 342 A 1 
ATOM 2627 C CD    . GLU A 1 342 ? 18.947  5.074   2.096   1.00 73.38 342 A 1 
ATOM 2628 O OE1   . GLU A 1 342 ? 19.752  4.938   3.038   1.00 66.38 342 A 1 
ATOM 2629 O OE2   . GLU A 1 342 ? 19.239  5.781   1.106   1.00 66.14 342 A 1 
ATOM 2630 N N     . ALA A 1 343 ? 14.697  3.509   -1.388  1.00 94.32 343 A 1 
ATOM 2631 C CA    . ALA A 1 343 ? 13.757  3.742   -2.481  1.00 93.92 343 A 1 
ATOM 2632 C C     . ALA A 1 343 ? 12.371  3.132   -2.204  1.00 94.57 343 A 1 
ATOM 2633 O O     . ALA A 1 343 ? 11.344  3.721   -2.551  1.00 93.26 343 A 1 
ATOM 2634 C CB    . ALA A 1 343 ? 14.366  3.196   -3.780  1.00 92.44 343 A 1 
ATOM 2635 N N     . ARG A 1 344 ? 12.289  1.957   -1.528  1.00 95.48 344 A 1 
ATOM 2636 C CA    . ARG A 1 344 ? 11.015  1.344   -1.131  1.00 95.41 344 A 1 
ATOM 2637 C C     . ARG A 1 344 ? 10.319  2.126   -0.009  1.00 96.01 344 A 1 
ATOM 2638 O O     . ARG A 1 344 ? 9.101   2.283   -0.048  1.00 95.00 344 A 1 
ATOM 2639 C CB    . ARG A 1 344 ? 11.200  -0.124  -0.706  1.00 94.59 344 A 1 
ATOM 2640 C CG    . ARG A 1 344 ? 11.753  -1.036  -1.821  1.00 91.31 344 A 1 
ATOM 2641 C CD    . ARG A 1 344 ? 10.870  -1.032  -3.062  1.00 88.08 344 A 1 
ATOM 2642 N NE    . ARG A 1 344 ? 11.510  -1.801  -4.138  1.00 83.36 344 A 1 
ATOM 2643 C CZ    . ARG A 1 344 ? 10.880  -2.375  -5.139  1.00 80.83 344 A 1 
ATOM 2644 N NH1   . ARG A 1 344 ? 9.574   -2.311  -5.279  1.00 71.22 344 A 1 
ATOM 2645 N NH2   . ARG A 1 344 ? 11.551  -3.014  -6.040  1.00 73.91 344 A 1 
ATOM 2646 N N     . VAL A 1 345 ? 11.075  2.654   0.948   1.00 95.63 345 A 1 
ATOM 2647 C CA    . VAL A 1 345 ? 10.538  3.534   1.995   1.00 95.89 345 A 1 
ATOM 2648 C C     . VAL A 1 345 ? 9.995   4.825   1.384   1.00 96.11 345 A 1 
ATOM 2649 O O     . VAL A 1 345 ? 8.880   5.236   1.726   1.00 95.43 345 A 1 
ATOM 2650 C CB    . VAL A 1 345 ? 11.595  3.838   3.072   1.00 95.33 345 A 1 
ATOM 2651 C CG1   . VAL A 1 345 ? 11.088  4.861   4.100   1.00 92.72 345 A 1 
ATOM 2652 C CG2   . VAL A 1 345 ? 11.966  2.564   3.846   1.00 92.46 345 A 1 
ATOM 2653 N N     . LEU A 1 346 ? 10.698  5.398   0.421   1.00 95.90 346 A 1 
ATOM 2654 C CA    . LEU A 1 346 ? 10.241  6.594   -0.291  1.00 95.89 346 A 1 
ATOM 2655 C C     . LEU A 1 346 ? 8.908   6.350   -1.009  1.00 96.23 346 A 1 
ATOM 2656 O O     . LEU A 1 346 ? 7.938   7.083   -0.807  1.00 95.60 346 A 1 
ATOM 2657 C CB    . LEU A 1 346 ? 11.339  7.013   -1.288  1.00 94.92 346 A 1 
ATOM 2658 C CG    . LEU A 1 346 ? 11.099  8.414   -1.872  1.00 84.74 346 A 1 
ATOM 2659 C CD1   . LEU A 1 346 ? 11.269  9.451   -0.760  1.00 80.37 346 A 1 
ATOM 2660 C CD2   . LEU A 1 346 ? 12.102  8.713   -2.988  1.00 81.61 346 A 1 
ATOM 2661 N N     . ARG A 1 347 ? 8.807   5.248   -1.766  1.00 96.09 347 A 1 
ATOM 2662 C CA    . ARG A 1 347 ? 7.575   4.850   -2.455  1.00 96.03 347 A 1 
ATOM 2663 C C     . ARG A 1 347 ? 6.423   4.563   -1.485  1.00 96.50 347 A 1 
ATOM 2664 O O     . ARG A 1 347 ? 5.263   4.871   -1.782  1.00 95.56 347 A 1 
ATOM 2665 C CB    . ARG A 1 347 ? 7.878   3.640   -3.341  1.00 94.94 347 A 1 
ATOM 2666 C CG    . ARG A 1 347 ? 6.684   3.295   -4.231  1.00 88.32 347 A 1 
ATOM 2667 C CD    . ARG A 1 347 ? 7.053   2.193   -5.209  1.00 83.57 347 A 1 
ATOM 2668 N NE    . ARG A 1 347 ? 5.901   1.883   -6.089  1.00 78.34 347 A 1 
ATOM 2669 C CZ    . ARG A 1 347 ? 5.806   0.851   -6.889  1.00 73.32 347 A 1 
ATOM 2670 N NH1   . ARG A 1 347 ? 6.788   0.017   -7.070  1.00 64.71 347 A 1 
ATOM 2671 N NH2   . ARG A 1 347 ? 4.697   0.627   -7.518  1.00 66.76 347 A 1 
ATOM 2672 N N     . TYR A 1 348 ? 6.713   3.987   -0.329  1.00 96.49 348 A 1 
ATOM 2673 C CA    . TYR A 1 348 ? 5.716   3.801   0.725   1.00 96.58 348 A 1 
ATOM 2674 C C     . TYR A 1 348 ? 5.183   5.149   1.236   1.00 96.81 348 A 1 
ATOM 2675 O O     . TYR A 1 348 ? 3.966   5.290   1.389   1.00 96.33 348 A 1 
ATOM 2676 C CB    . TYR A 1 348 ? 6.308   2.945   1.847   1.00 96.43 348 A 1 
ATOM 2677 C CG    . TYR A 1 348 ? 5.707   3.219   3.210   1.00 96.53 348 A 1 
ATOM 2678 C CD1   . TYR A 1 348 ? 6.375   4.083   4.095   1.00 95.34 348 A 1 
ATOM 2679 C CD2   . TYR A 1 348 ? 4.459   2.678   3.563   1.00 95.53 348 A 1 
ATOM 2680 C CE1   . TYR A 1 348 ? 5.808   4.401   5.338   1.00 94.94 348 A 1 
ATOM 2681 C CE2   . TYR A 1 348 ? 3.879   2.990   4.810   1.00 94.75 348 A 1 
ATOM 2682 C CZ    . TYR A 1 348 ? 4.559   3.853   5.690   1.00 95.15 348 A 1 
ATOM 2683 O OH    . TYR A 1 348 ? 4.017   4.175   6.902   1.00 93.78 348 A 1 
ATOM 2684 N N     . LYS A 1 349 ? 6.048   6.147   1.455   1.00 97.09 349 A 1 
ATOM 2685 C CA    . LYS A 1 349 ? 5.633   7.491   1.875   1.00 96.86 349 A 1 
ATOM 2686 C C     . LYS A 1 349 ? 4.745   8.167   0.825   1.00 97.09 349 A 1 
ATOM 2687 O O     . LYS A 1 349 ? 3.719   8.741   1.174   1.00 96.02 349 A 1 
ATOM 2688 C CB    . LYS A 1 349 ? 6.858   8.375   2.180   1.00 96.25 349 A 1 
ATOM 2689 C CG    . LYS A 1 349 ? 7.586   7.975   3.474   1.00 93.00 349 A 1 
ATOM 2690 C CD    . LYS A 1 349 ? 8.661   9.016   3.821   1.00 88.38 349 A 1 
ATOM 2691 C CE    . LYS A 1 349 ? 9.306   8.718   5.168   1.00 83.13 349 A 1 
ATOM 2692 N NZ    . LYS A 1 349 ? 9.922   9.930   5.769   1.00 74.56 349 A 1 
ATOM 2693 N N     . GLU A 1 350 ? 5.077   8.024   -0.442  1.00 96.73 350 A 1 
ATOM 2694 C CA    . GLU A 1 350 ? 4.251   8.523   -1.543  1.00 96.34 350 A 1 
ATOM 2695 C C     . GLU A 1 350 ? 2.865   7.847   -1.546  1.00 96.50 350 A 1 
ATOM 2696 O O     . GLU A 1 350 ? 1.830   8.524   -1.505  1.00 94.91 350 A 1 
ATOM 2697 C CB    . GLU A 1 350 ? 5.008   8.295   -2.855  1.00 95.09 350 A 1 
ATOM 2698 C CG    . GLU A 1 350 ? 4.329   8.983   -4.047  1.00 83.87 350 A 1 
ATOM 2699 C CD    . GLU A 1 350 ? 5.063   8.751   -5.378  1.00 75.83 350 A 1 
ATOM 2700 O OE1   . GLU A 1 350 ? 4.684   9.421   -6.361  1.00 68.94 350 A 1 
ATOM 2701 O OE2   . GLU A 1 350 ? 5.971   7.891   -5.418  1.00 68.49 350 A 1 
ATOM 2702 N N     . LYS A 1 351 ? 2.808   6.506   -1.471  1.00 96.86 351 A 1 
ATOM 2703 C CA    . LYS A 1 351 ? 1.543   5.759   -1.377  1.00 96.43 351 A 1 
ATOM 2704 C C     . LYS A 1 351 ? 0.717   6.110   -0.132  1.00 96.66 351 A 1 
ATOM 2705 O O     . LYS A 1 351 ? -0.507  6.012   -0.171  1.00 95.23 351 A 1 
ATOM 2706 C CB    . LYS A 1 351 ? 1.806   4.245   -1.404  1.00 95.16 351 A 1 
ATOM 2707 C CG    . LYS A 1 351 ? 1.986   3.680   -2.821  1.00 90.46 351 A 1 
ATOM 2708 C CD    . LYS A 1 351 ? 1.920   2.158   -2.776  1.00 88.31 351 A 1 
ATOM 2709 C CE    . LYS A 1 351 ? 1.772   1.552   -4.167  1.00 84.20 351 A 1 
ATOM 2710 N NZ    . LYS A 1 351 ? 1.259   0.172   -4.109  1.00 78.78 351 A 1 
ATOM 2711 N N     . LYS A 1 352 ? 1.349   6.513   0.968   1.00 96.54 352 A 1 
ATOM 2712 C CA    . LYS A 1 352 ? 0.633   6.893   2.195   1.00 96.65 352 A 1 
ATOM 2713 C C     . LYS A 1 352 ? -0.364  8.023   1.947   1.00 96.66 352 A 1 
ATOM 2714 O O     . LYS A 1 352 ? -1.447  8.005   2.524   1.00 95.00 352 A 1 
ATOM 2715 C CB    . LYS A 1 352 ? 1.656   7.242   3.307   1.00 95.82 352 A 1 
ATOM 2716 C CG    . LYS A 1 352 ? 1.013   7.570   4.662   1.00 93.53 352 A 1 
ATOM 2717 C CD    . LYS A 1 352 ? 2.062   7.702   5.775   1.00 91.35 352 A 1 
ATOM 2718 C CE    . LYS A 1 352 ? 1.408   8.028   7.124   1.00 84.84 352 A 1 
ATOM 2719 N NZ    . LYS A 1 352 ? 2.343   7.897   8.279   1.00 78.12 352 A 1 
ATOM 2720 N N     . LYS A 1 353 ? -0.059  8.942   1.050   1.00 96.83 353 A 1 
ATOM 2721 C CA    . LYS A 1 353 ? -0.912  10.086  0.695   1.00 96.22 353 A 1 
ATOM 2722 C C     . LYS A 1 353 ? -2.161  9.673   -0.099  1.00 95.98 353 A 1 
ATOM 2723 O O     . LYS A 1 353 ? -3.212  10.283  0.056   1.00 93.24 353 A 1 
ATOM 2724 C CB    . LYS A 1 353 ? -0.084  11.120  -0.102  1.00 94.94 353 A 1 
ATOM 2725 C CG    . LYS A 1 353 ? 1.136   11.658  0.672   1.00 88.85 353 A 1 
ATOM 2726 C CD    . LYS A 1 353 ? 1.951   12.643  -0.182  1.00 84.36 353 A 1 
ATOM 2727 C CE    . LYS A 1 353 ? 3.203   13.116  0.553   1.00 75.72 353 A 1 
ATOM 2728 N NZ    . LYS A 1 353 ? 4.026   14.039  -0.264  1.00 67.77 353 A 1 
ATOM 2729 N N     . SER A 1 354 ? -2.077  8.605   -0.909  1.00 96.40 354 A 1 
ATOM 2730 C CA    . SER A 1 354 ? -3.171  8.148   -1.780  1.00 95.78 354 A 1 
ATOM 2731 C C     . SER A 1 354 ? -4.099  7.096   -1.151  1.00 95.96 354 A 1 
ATOM 2732 O O     . SER A 1 354 ? -5.001  6.585   -1.819  1.00 93.02 354 A 1 
ATOM 2733 C CB    . SER A 1 354 ? -2.589  7.653   -3.110  1.00 93.31 354 A 1 
ATOM 2734 O OG    . SER A 1 354 ? -1.835  6.478   -2.929  1.00 83.00 354 A 1 
ATOM 2735 N N     . ARG A 1 355 ? -3.921  6.747   0.126   1.00 95.91 355 A 1 
ATOM 2736 C CA    . ARG A 1 355 ? -4.731  5.712   0.783   1.00 96.09 355 A 1 
ATOM 2737 C C     . ARG A 1 355 ? -6.201  6.118   0.899   1.00 96.08 355 A 1 
ATOM 2738 O O     . ARG A 1 355 ? -6.529  7.163   1.456   1.00 94.26 355 A 1 
ATOM 2739 C CB    . ARG A 1 355 ? -4.181  5.382   2.178   1.00 94.89 355 A 1 
ATOM 2740 C CG    . ARG A 1 355 ? -2.849  4.636   2.139   1.00 91.16 355 A 1 
ATOM 2741 C CD    . ARG A 1 355 ? -2.382  4.386   3.567   1.00 91.55 355 A 1 
ATOM 2742 N NE    . ARG A 1 355 ? -0.990  3.924   3.621   1.00 90.43 355 A 1 
ATOM 2743 C CZ    . ARG A 1 355 ? -0.246  3.927   4.706   1.00 91.52 355 A 1 
ATOM 2744 N NH1   . ARG A 1 355 ? -0.711  4.267   5.869   1.00 83.78 355 A 1 
ATOM 2745 N NH2   . ARG A 1 355 ? 1.002   3.605   4.645   1.00 85.70 355 A 1 
ATOM 2746 N N     . LYS A 1 356 ? -7.101  5.201   0.498   1.00 95.96 356 A 1 
ATOM 2747 C CA    . LYS A 1 356 ? -8.548  5.392   0.603   1.00 95.76 356 A 1 
ATOM 2748 C C     . LYS A 1 356 ? -9.155  4.387   1.583   1.00 96.15 356 A 1 
ATOM 2749 O O     . LYS A 1 356 ? -9.323  3.206   1.284   1.00 94.28 356 A 1 
ATOM 2750 C CB    . LYS A 1 356 ? -9.187  5.345   -0.789  1.00 93.76 356 A 1 
ATOM 2751 C CG    . LYS A 1 356 ? -8.717  6.523   -1.657  1.00 85.97 356 A 1 
ATOM 2752 C CD    . LYS A 1 356 ? -9.429  6.553   -3.016  1.00 78.99 356 A 1 
ATOM 2753 C CE    . LYS A 1 356 ? -8.751  7.570   -3.928  1.00 71.24 356 A 1 
ATOM 2754 N NZ    . LYS A 1 356 ? -8.993  7.285   -5.351  1.00 61.95 356 A 1 
ATOM 2755 N N     . PHE A 1 357 ? -9.529  4.871   2.771   1.00 95.05 357 A 1 
ATOM 2756 C CA    . PHE A 1 357 ? -10.182 4.054   3.804   1.00 94.81 357 A 1 
ATOM 2757 C C     . PHE A 1 357 ? -11.696 3.926   3.610   1.00 94.57 357 A 1 
ATOM 2758 O O     . PHE A 1 357 ? -12.354 3.117   4.282   1.00 91.86 357 A 1 
ATOM 2759 C CB    . PHE A 1 357 ? -9.840  4.621   5.182   1.00 94.21 357 A 1 
ATOM 2760 C CG    . PHE A 1 357 ? -8.397  4.386   5.565   1.00 94.24 357 A 1 
ATOM 2761 C CD1   . PHE A 1 357 ? -8.017  3.173   6.171   1.00 90.43 357 A 1 
ATOM 2762 C CD2   . PHE A 1 357 ? -7.429  5.356   5.297   1.00 90.20 357 A 1 
ATOM 2763 C CE1   . PHE A 1 357 ? -6.684  2.931   6.511   1.00 88.27 357 A 1 
ATOM 2764 C CE2   . PHE A 1 357 ? -6.077  5.124   5.633   1.00 88.71 357 A 1 
ATOM 2765 C CZ    . PHE A 1 357 ? -5.707  3.908   6.239   1.00 90.16 357 A 1 
ATOM 2766 N N     . GLU A 1 358 ? -12.281 4.678   2.693   1.00 95.13 358 A 1 
ATOM 2767 C CA    . GLU A 1 358 ? -13.682 4.562   2.334   1.00 94.70 358 A 1 
ATOM 2768 C C     . GLU A 1 358 ? -13.980 3.224   1.648   1.00 95.23 358 A 1 
ATOM 2769 O O     . GLU A 1 358 ? -13.152 2.609   0.977   1.00 93.56 358 A 1 
ATOM 2770 C CB    . GLU A 1 358 ? -14.126 5.747   1.468   1.00 92.89 358 A 1 
ATOM 2771 C CG    . GLU A 1 358 ? -13.988 7.071   2.224   1.00 81.71 358 A 1 
ATOM 2772 C CD    . GLU A 1 358 ? -14.728 8.226   1.567   1.00 74.51 358 A 1 
ATOM 2773 O OE1   . GLU A 1 358 ? -14.846 9.263   2.246   1.00 66.93 358 A 1 
ATOM 2774 O OE2   . GLU A 1 358 ? -15.233 8.030   0.439   1.00 65.33 358 A 1 
ATOM 2775 N N     . LYS A 1 359 ? -15.208 2.729   1.831   1.00 94.33 359 A 1 
ATOM 2776 C CA    . LYS A 1 359 ? -15.594 1.439   1.277   1.00 94.12 359 A 1 
ATOM 2777 C C     . LYS A 1 359 ? -15.727 1.531   -0.244  1.00 94.49 359 A 1 
ATOM 2778 O O     . LYS A 1 359 ? -16.766 1.927   -0.756  1.00 92.52 359 A 1 
ATOM 2779 C CB    . LYS A 1 359 ? -16.873 0.933   1.953   1.00 92.40 359 A 1 
ATOM 2780 C CG    . LYS A 1 359 ? -17.236 -0.480  1.469   1.00 86.24 359 A 1 
ATOM 2781 C CD    . LYS A 1 359 ? -18.536 -0.941  2.131   1.00 79.38 359 A 1 
ATOM 2782 C CE    . LYS A 1 359 ? -18.925 -2.311  1.610   1.00 68.99 359 A 1 
ATOM 2783 N NZ    . LYS A 1 359 ? -20.235 -2.753  2.160   1.00 61.92 359 A 1 
ATOM 2784 N N     . THR A 1 360 ? -14.733 1.014   -0.950  1.00 94.93 360 A 1 
ATOM 2785 C CA    . THR A 1 360 ? -14.770 0.839   -2.402  1.00 94.65 360 A 1 
ATOM 2786 C C     . THR A 1 360 ? -15.205 -0.582  -2.774  1.00 95.46 360 A 1 
ATOM 2787 O O     . THR A 1 360 ? -14.851 -1.570  -2.132  1.00 93.38 360 A 1 
ATOM 2788 C CB    . THR A 1 360 ? -13.422 1.218   -3.038  1.00 92.16 360 A 1 
ATOM 2789 O OG1   . THR A 1 360 ? -12.396 0.423   -2.505  1.00 80.88 360 A 1 
ATOM 2790 C CG2   . THR A 1 360 ? -13.059 2.683   -2.788  1.00 77.55 360 A 1 
ATOM 2791 N N     . THR A 1 361 ? -16.042 -0.720  -3.808  1.00 95.54 361 A 1 
ATOM 2792 C CA    . THR A 1 361 ? -16.447 -2.018  -4.362  1.00 95.86 361 A 1 
ATOM 2793 C C     . THR A 1 361 ? -15.624 -2.303  -5.608  1.00 96.18 361 A 1 
ATOM 2794 O O     . THR A 1 361 ? -15.842 -1.691  -6.649  1.00 94.03 361 A 1 
ATOM 2795 C CB    . THR A 1 361 ? -17.950 -2.068  -4.672  1.00 94.82 361 A 1 
ATOM 2796 O OG1   . THR A 1 361 ? -18.694 -1.829  -3.495  1.00 86.05 361 A 1 
ATOM 2797 C CG2   . THR A 1 361 ? -18.387 -3.447  -5.194  1.00 85.30 361 A 1 
ATOM 2798 N N     . ARG A 1 362 ? -14.707 -3.266  -5.529  1.00 95.50 362 A 1 
ATOM 2799 C CA    . ARG A 1 362 ? -13.837 -3.629  -6.657  1.00 95.28 362 A 1 
ATOM 2800 C C     . ARG A 1 362 ? -14.512 -4.511  -7.712  1.00 95.91 362 A 1 
ATOM 2801 O O     . ARG A 1 362 ? -14.082 -4.554  -8.862  1.00 93.77 362 A 1 
ATOM 2802 C CB    . ARG A 1 362 ? -12.559 -4.300  -6.126  1.00 93.59 362 A 1 
ATOM 2803 C CG    . ARG A 1 362 ? -11.685 -3.338  -5.298  1.00 87.83 362 A 1 
ATOM 2804 C CD    . ARG A 1 362 ? -10.342 -3.976  -4.950  1.00 83.44 362 A 1 
ATOM 2805 N NE    . ARG A 1 362 ? -9.438  -3.003  -4.299  1.00 76.98 362 A 1 
ATOM 2806 C CZ    . ARG A 1 362 ? -9.024  -3.001  -3.053  1.00 71.39 362 A 1 
ATOM 2807 N NH1   . ARG A 1 362 ? -9.394  -3.898  -2.191  1.00 63.08 362 A 1 
ATOM 2808 N NH2   . ARG A 1 362 ? -8.206  -2.080  -2.629  1.00 64.68 362 A 1 
ATOM 2809 N N     . TYR A 1 363 ? -15.566 -5.236  -7.322  1.00 95.48 363 A 1 
ATOM 2810 C CA    . TYR A 1 363 ? -16.274 -6.167  -8.195  1.00 95.42 363 A 1 
ATOM 2811 C C     . TYR A 1 363 ? -17.787 -5.878  -8.171  1.00 95.57 363 A 1 
ATOM 2812 O O     . TYR A 1 363 ? -18.528 -6.475  -7.383  1.00 94.18 363 A 1 
ATOM 2813 C CB    . TYR A 1 363 ? -15.968 -7.607  -7.770  1.00 94.92 363 A 1 
ATOM 2814 C CG    . TYR A 1 363 ? -14.507 -8.009  -7.886  1.00 94.63 363 A 1 
ATOM 2815 C CD1   . TYR A 1 363 ? -13.984 -8.456  -9.104  1.00 90.98 363 A 1 
ATOM 2816 C CD2   . TYR A 1 363 ? -13.659 -7.923  -6.768  1.00 90.73 363 A 1 
ATOM 2817 C CE1   . TYR A 1 363 ? -12.632 -8.818  -9.220  1.00 89.99 363 A 1 
ATOM 2818 C CE2   . TYR A 1 363 ? -12.304 -8.273  -6.864  1.00 89.11 363 A 1 
ATOM 2819 C CZ    . TYR A 1 363 ? -11.792 -8.722  -8.099  1.00 91.32 363 A 1 
ATOM 2820 O OH    . TYR A 1 363 ? -10.469 -9.069  -8.211  1.00 89.86 363 A 1 
ATOM 2821 N N     . ALA A 1 364 ? -18.243 -5.003  -9.058  1.00 97.24 364 A 1 
ATOM 2822 C CA    . ALA A 1 364 ? -19.652 -4.614  -9.165  1.00 96.81 364 A 1 
ATOM 2823 C C     . ALA A 1 364 ? -20.591 -5.813  -9.391  1.00 97.06 364 A 1 
ATOM 2824 O O     . ALA A 1 364 ? -21.634 -5.912  -8.744  1.00 95.57 364 A 1 
ATOM 2825 C CB    . ALA A 1 364 ? -19.782 -3.592  -10.296 1.00 95.75 364 A 1 
ATOM 2826 N N     . THR A 1 365 ? -20.186 -6.790  -10.223 1.00 96.92 365 A 1 
ATOM 2827 C CA    . THR A 1 365 ? -20.961 -8.019  -10.455 1.00 96.45 365 A 1 
ATOM 2828 C C     . THR A 1 365 ? -21.171 -8.823  -9.172  1.00 96.73 365 A 1 
ATOM 2829 O O     . THR A 1 365 ? -22.287 -9.244  -8.868  1.00 95.33 365 A 1 
ATOM 2830 C CB    . THR A 1 365 ? -20.280 -8.904  -11.509 1.00 94.97 365 A 1 
ATOM 2831 O OG1   . THR A 1 365 ? -18.935 -9.140  -11.154 1.00 84.70 365 A 1 
ATOM 2832 C CG2   . THR A 1 365 ? -20.277 -8.248  -12.890 1.00 80.31 365 A 1 
ATOM 2833 N N     . ARG A 1 366 ? -20.144 -8.979  -8.339  1.00 96.85 366 A 1 
ATOM 2834 C CA    . ARG A 1 366 ? -20.260 -9.682  -7.051  1.00 96.85 366 A 1 
ATOM 2835 C C     . ARG A 1 366 ? -21.146 -8.930  -6.054  1.00 96.74 366 A 1 
ATOM 2836 O O     . ARG A 1 366 ? -21.815 -9.583  -5.252  1.00 95.39 366 A 1 
ATOM 2837 C CB    . ARG A 1 366 ? -18.885 -9.926  -6.418  1.00 96.40 366 A 1 
ATOM 2838 C CG    . ARG A 1 366 ? -18.021 -10.901 -7.232  1.00 93.41 366 A 1 
ATOM 2839 C CD    . ARG A 1 366 ? -16.778 -11.277 -6.428  1.00 91.43 366 A 1 
ATOM 2840 N NE    . ARG A 1 366 ? -15.901 -12.186 -7.177  1.00 89.21 366 A 1 
ATOM 2841 C CZ    . ARG A 1 366 ? -14.872 -12.871 -6.691  1.00 88.33 366 A 1 
ATOM 2842 N NH1   . ARG A 1 366 ? -14.526 -12.798 -5.436  1.00 79.68 366 A 1 
ATOM 2843 N NH2   . ARG A 1 366 ? -14.167 -13.643 -7.468  1.00 83.20 366 A 1 
ATOM 2844 N N     . LYS A 1 367 ? -21.143 -7.603  -6.094  1.00 97.18 367 A 1 
ATOM 2845 C CA    . LYS A 1 367 ? -22.040 -6.781  -5.296  1.00 97.25 367 A 1 
ATOM 2846 C C     . LYS A 1 367 ? -23.494 -7.031  -5.709  1.00 97.02 367 A 1 
ATOM 2847 O O     . LYS A 1 367 ? -24.286 -7.388  -4.847  1.00 96.06 367 A 1 
ATOM 2848 C CB    . LYS A 1 367 ? -21.641 -5.301  -5.400  1.00 96.88 367 A 1 
ATOM 2849 C CG    . LYS A 1 367 ? -22.575 -4.404  -4.572  1.00 95.71 367 A 1 
ATOM 2850 C CD    . LYS A 1 367 ? -22.248 -2.921  -4.730  1.00 93.31 367 A 1 
ATOM 2851 C CE    . LYS A 1 367 ? -23.362 -2.131  -4.050  1.00 87.86 367 A 1 
ATOM 2852 N NZ    . LYS A 1 367 ? -23.292 -0.678  -4.305  1.00 81.92 367 A 1 
ATOM 2853 N N     . ALA A 1 368 ? -23.810 -6.949  -6.994  1.00 97.15 368 A 1 
ATOM 2854 C CA    . ALA A 1 368 ? -25.157 -7.187  -7.511  1.00 96.70 368 A 1 
ATOM 2855 C C     . ALA A 1 368 ? -25.684 -8.585  -7.125  1.00 96.85 368 A 1 
ATOM 2856 O O     . ALA A 1 368 ? -26.783 -8.710  -6.596  1.00 95.55 368 A 1 
ATOM 2857 C CB    . ALA A 1 368 ? -25.131 -6.986  -9.029  1.00 95.88 368 A 1 
ATOM 2858 N N     . TYR A 1 369 ? -24.872 -9.644  -7.276  1.00 96.77 369 A 1 
ATOM 2859 C CA    . TYR A 1 369 ? -25.242 -10.993 -6.821  1.00 96.29 369 A 1 
ATOM 2860 C C     . TYR A 1 369 ? -25.449 -11.086 -5.306  1.00 96.33 369 A 1 
ATOM 2861 O O     . TYR A 1 369 ? -26.316 -11.833 -4.848  1.00 95.29 369 A 1 
ATOM 2862 C CB    . TYR A 1 369 ? -24.173 -12.005 -7.253  1.00 95.27 369 A 1 
ATOM 2863 C CG    . TYR A 1 369 ? -24.226 -12.388 -8.711  1.00 92.46 369 A 1 
ATOM 2864 C CD1   . TYR A 1 369 ? -25.353 -13.051 -9.233  1.00 87.44 369 A 1 
ATOM 2865 C CD2   . TYR A 1 369 ? -23.144 -12.116 -9.569  1.00 85.40 369 A 1 
ATOM 2866 C CE1   . TYR A 1 369 ? -25.419 -13.407 -10.587 1.00 83.55 369 A 1 
ATOM 2867 C CE2   . TYR A 1 369 ? -23.183 -12.469 -10.927 1.00 81.30 369 A 1 
ATOM 2868 C CZ    . TYR A 1 369 ? -24.338 -13.111 -11.433 1.00 83.73 369 A 1 
ATOM 2869 O OH    . TYR A 1 369 ? -24.405 -13.449 -12.772 1.00 81.56 369 A 1 
ATOM 2870 N N     . ALA A 1 370 ? -24.672 -10.387 -4.500  1.00 96.27 370 A 1 
ATOM 2871 C CA    . ALA A 1 370 ? -24.815 -10.401 -3.049  1.00 96.03 370 A 1 
ATOM 2872 C C     . ALA A 1 370 ? -26.057 -9.643  -2.562  1.00 95.81 370 A 1 
ATOM 2873 O O     . ALA A 1 370 ? -26.583 -9.979  -1.496  1.00 94.30 370 A 1 
ATOM 2874 C CB    . ALA A 1 370 ? -23.546 -9.832  -2.412  1.00 95.11 370 A 1 
ATOM 2875 N N     . GLU A 1 371 ? -26.506 -8.633  -3.296  1.00 96.61 371 A 1 
ATOM 2876 C CA    . GLU A 1 371 ? -27.728 -7.865  -3.016  1.00 96.32 371 A 1 
ATOM 2877 C C     . GLU A 1 371 ? -28.985 -8.654  -3.393  1.00 96.38 371 A 1 
ATOM 2878 O O     . GLU A 1 371 ? -29.921 -8.708  -2.602  1.00 94.75 371 A 1 
ATOM 2879 C CB    . GLU A 1 371 ? -27.655 -6.511  -3.750  1.00 95.33 371 A 1 
ATOM 2880 C CG    . GLU A 1 371 ? -26.647 -5.563  -3.084  1.00 88.21 371 A 1 
ATOM 2881 C CD    . GLU A 1 371 ? -26.326 -4.273  -3.859  1.00 84.53 371 A 1 
ATOM 2882 O OE1   . GLU A 1 371 ? -25.668 -3.393  -3.260  1.00 79.09 371 A 1 
ATOM 2883 O OE2   . GLU A 1 371 ? -26.656 -4.172  -5.057  1.00 77.64 371 A 1 
ATOM 2884 N N     . ALA A 1 372 ? -28.974 -9.334  -4.541  1.00 95.54 372 A 1 
ATOM 2885 C CA    . ALA A 1 372 ? -30.103 -10.131 -5.013  1.00 94.84 372 A 1 
ATOM 2886 C C     . ALA A 1 372 ? -30.263 -11.493 -4.312  1.00 95.09 372 A 1 
ATOM 2887 O O     . ALA A 1 372 ? -31.286 -12.155 -4.461  1.00 92.83 372 A 1 
ATOM 2888 C CB    . ALA A 1 372 ? -29.945 -10.313 -6.529  1.00 93.19 372 A 1 
ATOM 2889 N N     . ARG A 1 373 ? -29.255 -11.956 -3.572  1.00 94.51 373 A 1 
ATOM 2890 C CA    . ARG A 1 373 ? -29.269 -13.304 -2.993  1.00 94.39 373 A 1 
ATOM 2891 C C     . ARG A 1 373 ? -30.203 -13.400 -1.777  1.00 94.83 373 A 1 
ATOM 2892 O O     . ARG A 1 373 ? -30.067 -12.577 -0.872  1.00 93.64 373 A 1 
ATOM 2893 C CB    . ARG A 1 373 ? -27.839 -13.730 -2.659  1.00 92.51 373 A 1 
ATOM 2894 C CG    . ARG A 1 373 ? -27.788 -15.201 -2.252  1.00 84.45 373 A 1 
ATOM 2895 C CD    . ARG A 1 373 ? -26.351 -15.646 -2.061  1.00 83.84 373 A 1 
ATOM 2896 N NE    . ARG A 1 373 ? -26.315 -17.074 -1.714  1.00 80.85 373 A 1 
ATOM 2897 C CZ    . ARG A 1 373 ? -25.263 -17.868 -1.737  1.00 79.77 373 A 1 
ATOM 2898 N NH1   . ARG A 1 373 ? -24.086 -17.421 -2.055  1.00 71.20 373 A 1 
ATOM 2899 N NH2   . ARG A 1 373 ? -25.391 -19.129 -1.445  1.00 73.00 373 A 1 
ATOM 2900 N N     . PRO A 1 374 ? -31.053 -14.471 -1.671  1.00 94.18 374 A 1 
ATOM 2901 C CA    . PRO A 1 374 ? -31.855 -14.737 -0.486  1.00 93.94 374 A 1 
ATOM 2902 C C     . PRO A 1 374 ? -31.014 -14.829 0.784   1.00 94.90 374 A 1 
ATOM 2903 O O     . PRO A 1 374 ? -29.864 -15.313 0.775   1.00 94.04 374 A 1 
ATOM 2904 C CB    . PRO A 1 374 ? -32.596 -16.048 -0.774  1.00 91.89 374 A 1 
ATOM 2905 C CG    . PRO A 1 374 ? -32.652 -16.107 -2.284  1.00 87.89 374 A 1 
ATOM 2906 C CD    . PRO A 1 374 ? -31.346 -15.445 -2.713  1.00 91.15 374 A 1 
ATOM 2907 N N     . ARG A 1 375 ? -31.572 -14.338 1.911   1.00 94.31 375 A 1 
ATOM 2908 C CA    . ARG A 1 375 ? -30.886 -14.301 3.204   1.00 94.58 375 A 1 
ATOM 2909 C C     . ARG A 1 375 ? -31.805 -14.758 4.331   1.00 94.21 375 A 1 
ATOM 2910 O O     . ARG A 1 375 ? -32.880 -14.195 4.505   1.00 92.27 375 A 1 
ATOM 2911 C CB    . ARG A 1 375 ? -30.376 -12.893 3.521   1.00 93.49 375 A 1 
ATOM 2912 C CG    . ARG A 1 375 ? -29.379 -12.354 2.494   1.00 90.13 375 A 1 
ATOM 2913 C CD    . ARG A 1 375 ? -28.910 -10.967 2.917   1.00 91.23 375 A 1 
ATOM 2914 N NE    . ARG A 1 375 ? -28.092 -10.338 1.878   1.00 90.48 375 A 1 
ATOM 2915 C CZ    . ARG A 1 375 ? -26.957 -9.680  2.046   1.00 92.30 375 A 1 
ATOM 2916 N NH1   . ARG A 1 375 ? -26.398 -9.556  3.210   1.00 82.45 375 A 1 
ATOM 2917 N NH2   . ARG A 1 375 ? -26.375 -9.123  1.024   1.00 86.87 375 A 1 
ATOM 2918 N N     . ILE A 1 376 ? -31.315 -15.662 5.172   1.00 94.89 376 A 1 
ATOM 2919 C CA    . ILE A 1 376 ? -31.959 -16.075 6.421   1.00 94.41 376 A 1 
ATOM 2920 C C     . ILE A 1 376 ? -31.212 -15.412 7.581   1.00 94.89 376 A 1 
ATOM 2921 O O     . ILE A 1 376 ? -30.001 -15.625 7.762   1.00 93.11 376 A 1 
ATOM 2922 C CB    . ILE A 1 376 ? -32.002 -17.617 6.530   1.00 92.94 376 A 1 
ATOM 2923 C CG1   . ILE A 1 376 ? -32.829 -18.216 5.374   1.00 87.05 376 A 1 
ATOM 2924 C CG2   . ILE A 1 376 ? -32.570 -18.032 7.894   1.00 85.80 376 A 1 
ATOM 2925 C CD1   . ILE A 1 376 ? -32.700 -19.732 5.244   1.00 79.40 376 A 1 
ATOM 2926 N N     . LYS A 1 377 ? -31.895 -14.550 8.351   1.00 94.50 377 A 1 
ATOM 2927 C CA    . LYS A 1 377 ? -31.296 -13.794 9.470   1.00 94.67 377 A 1 
ATOM 2928 C C     . LYS A 1 377 ? -29.982 -13.093 9.081   1.00 95.24 377 A 1 
ATOM 2929 O O     . LYS A 1 377 ? -29.000 -13.114 9.824   1.00 92.75 377 A 1 
ATOM 2930 C CB    . LYS A 1 377 ? -31.171 -14.696 10.715  1.00 93.30 377 A 1 
ATOM 2931 C CG    . LYS A 1 377 ? -32.528 -15.232 11.209  1.00 89.32 377 A 1 
ATOM 2932 C CD    . LYS A 1 377 ? -32.357 -16.202 12.388  1.00 82.61 377 A 1 
ATOM 2933 C CE    . LYS A 1 377 ? -33.730 -16.720 12.798  1.00 74.90 377 A 1 
ATOM 2934 N NZ    . LYS A 1 377 ? -33.681 -17.766 13.863  1.00 66.59 377 A 1 
ATOM 2935 N N     . GLY A 1 378 ? -29.953 -12.514 7.884   1.00 94.35 378 A 1 
ATOM 2936 C CA    . GLY A 1 378 ? -28.815 -11.777 7.336   1.00 94.27 378 A 1 
ATOM 2937 C C     . GLY A 1 378 ? -27.696 -12.629 6.712   1.00 95.06 378 A 1 
ATOM 2938 O O     . GLY A 1 378 ? -26.872 -12.085 5.979   1.00 92.99 378 A 1 
ATOM 2939 N N     . ARG A 1 379 ? -27.688 -13.956 6.951   1.00 95.78 379 A 1 
ATOM 2940 C CA    . ARG A 1 379 ? -26.750 -14.878 6.296   1.00 96.00 379 A 1 
ATOM 2941 C C     . ARG A 1 379 ? -27.278 -15.270 4.922   1.00 96.33 379 A 1 
ATOM 2942 O O     . ARG A 1 379 ? -28.483 -15.337 4.716   1.00 94.62 379 A 1 
ATOM 2943 C CB    . ARG A 1 379 ? -26.521 -16.130 7.152   1.00 94.82 379 A 1 
ATOM 2944 C CG    . ARG A 1 379 ? -25.916 -15.792 8.515   1.00 87.24 379 A 1 
ATOM 2945 C CD    . ARG A 1 379 ? -25.629 -17.081 9.289   1.00 87.56 379 A 1 
ATOM 2946 N NE    . ARG A 1 379 ? -25.053 -16.789 10.606  1.00 82.41 379 A 1 
ATOM 2947 C CZ    . ARG A 1 379 ? -24.657 -17.688 11.497  1.00 79.98 379 A 1 
ATOM 2948 N NH1   . ARG A 1 379 ? -24.752 -18.962 11.265  1.00 70.68 379 A 1 
ATOM 2949 N NH2   . ARG A 1 379 ? -24.160 -17.305 12.643  1.00 70.88 379 A 1 
ATOM 2950 N N     . PHE A 1 380 ? -26.371 -15.582 3.998   1.00 95.14 380 A 1 
ATOM 2951 C CA    . PHE A 1 380 ? -26.791 -16.130 2.715   1.00 95.03 380 A 1 
ATOM 2952 C C     . PHE A 1 380 ? -27.465 -17.492 2.907   1.00 94.13 380 A 1 
ATOM 2953 O O     . PHE A 1 380 ? -26.873 -18.380 3.529   1.00 92.28 380 A 1 
ATOM 2954 C CB    . PHE A 1 380 ? -25.582 -16.258 1.772   1.00 95.03 380 A 1 
ATOM 2955 C CG    . PHE A 1 380 ? -24.949 -14.943 1.388   1.00 95.65 380 A 1 
ATOM 2956 C CD1   . PHE A 1 380 ? -25.697 -13.962 0.729   1.00 94.21 380 A 1 
ATOM 2957 C CD2   . PHE A 1 380 ? -23.593 -14.703 1.657   1.00 94.09 380 A 1 
ATOM 2958 C CE1   . PHE A 1 380 ? -25.109 -12.745 0.348   1.00 93.54 380 A 1 
ATOM 2959 C CE2   . PHE A 1 380 ? -22.989 -13.496 1.273   1.00 92.98 380 A 1 
ATOM 2960 C CZ    . PHE A 1 380 ? -23.750 -12.509 0.617   1.00 94.36 380 A 1 
ATOM 2961 N N     . ALA A 1 381 ? -28.670 -17.654 2.365   1.00 94.57 381 A 1 
ATOM 2962 C CA    . ALA A 1 381 ? -29.385 -18.919 2.367   1.00 93.70 381 A 1 
ATOM 2963 C C     . ALA A 1 381 ? -28.832 -19.866 1.291   1.00 93.04 381 A 1 
ATOM 2964 O O     . ALA A 1 381 ? -28.318 -19.425 0.247   1.00 88.92 381 A 1 
ATOM 2965 C CB    . ALA A 1 381 ? -30.876 -18.644 2.181   1.00 91.33 381 A 1 
ATOM 2966 N N     . LYS A 1 382 ? -28.951 -21.185 1.534   1.00 91.73 382 A 1 
ATOM 2967 C CA    . LYS A 1 382 ? -28.800 -22.176 0.471   1.00 90.49 382 A 1 
ATOM 2968 C C     . LYS A 1 382 ? -30.044 -22.144 -0.418  1.00 89.26 382 A 1 
ATOM 2969 O O     . LYS A 1 382 ? -31.099 -21.719 0.021   1.00 83.18 382 A 1 
ATOM 2970 C CB    . LYS A 1 382 ? -28.602 -23.579 1.050   1.00 86.36 382 A 1 
ATOM 2971 C CG    . LYS A 1 382 ? -27.275 -23.751 1.797   1.00 76.61 382 A 1 
ATOM 2972 C CD    . LYS A 1 382 ? -27.210 -25.184 2.319   1.00 72.30 382 A 1 
ATOM 2973 C CE    . LYS A 1 382 ? -25.954 -25.458 3.116   1.00 62.40 382 A 1 
ATOM 2974 N NZ    . LYS A 1 382 ? -26.020 -26.819 3.712   1.00 55.56 382 A 1 
ATOM 2975 N N     . ARG A 1 383 ? -29.949 -22.653 -1.672  1.00 87.93 383 A 1 
ATOM 2976 C CA    . ARG A 1 383 ? -31.119 -22.770 -2.560  1.00 85.75 383 A 1 
ATOM 2977 C C     . ARG A 1 383 ? -32.226 -23.621 -1.928  1.00 85.14 383 A 1 
ATOM 2978 O O     . ARG A 1 383 ? -33.363 -23.179 -1.909  1.00 77.98 383 A 1 
ATOM 2979 C CB    . ARG A 1 383 ? -30.732 -23.344 -3.924  1.00 80.10 383 A 1 
ATOM 2980 C CG    . ARG A 1 383 ? -30.225 -22.254 -4.884  1.00 69.01 383 A 1 
ATOM 2981 C CD    . ARG A 1 383 ? -30.007 -22.867 -6.258  1.00 66.54 383 A 1 
ATOM 2982 N NE    . ARG A 1 383 ? -29.647 -21.855 -7.279  1.00 58.11 383 A 1 
ATOM 2983 C CZ    . ARG A 1 383 ? -29.427 -22.086 -8.554  1.00 54.36 383 A 1 
ATOM 2984 N NH1   . ARG A 1 383 ? -29.480 -23.296 -9.043  1.00 51.37 383 A 1 
ATOM 2985 N NH2   . ARG A 1 383 ? -29.156 -21.104 -9.360  1.00 49.88 383 A 1 
ATOM 2986 N N     . SER A 1 384 ? -31.874 -24.771 -1.348  1.00 85.15 384 A 1 
ATOM 2987 C CA    . SER A 1 384 ? -32.817 -25.649 -0.655  1.00 84.30 384 A 1 
ATOM 2988 C C     . SER A 1 384 ? -33.548 -24.961 0.492   1.00 84.51 384 A 1 
ATOM 2989 O O     . SER A 1 384 ? -34.751 -25.147 0.676   1.00 76.53 384 A 1 
ATOM 2990 C CB    . SER A 1 384 ? -32.055 -26.843 -0.072  1.00 78.33 384 A 1 
ATOM 2991 O OG    . SER A 1 384 ? -30.976 -26.422 0.741   1.00 68.52 384 A 1 
ATOM 2992 N N     . ASP A 1 385 ? -32.836 -24.151 1.266   1.00 81.43 385 A 1 
ATOM 2993 C CA    . ASP A 1 385 ? -33.374 -23.531 2.469   1.00 79.31 385 A 1 
ATOM 2994 C C     . ASP A 1 385 ? -34.282 -22.342 2.103   1.00 79.16 385 A 1 
ATOM 2995 O O     . ASP A 1 385 ? -35.217 -22.026 2.829   1.00 73.74 385 A 1 
ATOM 2996 C CB    . ASP A 1 385 ? -32.225 -23.096 3.403   1.00 73.87 385 A 1 
ATOM 2997 C CG    . ASP A 1 385 ? -31.149 -24.153 3.714   1.00 66.15 385 A 1 
ATOM 2998 O OD1   . ASP A 1 385 ? -31.318 -25.347 3.376   1.00 60.04 385 A 1 
ATOM 2999 O OD2   . ASP A 1 385 ? -30.059 -23.752 4.200   1.00 59.12 385 A 1 
ATOM 3000 N N     . ALA A 1 386 ? -34.043 -21.702 0.988   1.00 76.43 386 A 1 
ATOM 3001 C CA    . ALA A 1 386 ? -34.868 -20.614 0.475   1.00 72.90 386 A 1 
ATOM 3002 C C     . ALA A 1 386 ? -36.198 -21.115 -0.103  1.00 73.93 386 A 1 
ATOM 3003 O O     . ALA A 1 386 ? -37.228 -20.475 0.114   1.00 69.27 386 A 1 
ATOM 3004 C CB    . ALA A 1 386 ? -34.061 -19.829 -0.570  1.00 68.41 386 A 1 
ATOM 3005 N N     . GLU A 1 387 ? -36.213 -22.256 -0.796  1.00 73.70 387 A 1 
ATOM 3006 C CA    . GLU A 1 387 ? -37.442 -22.893 -1.289  1.00 71.73 387 A 1 
ATOM 3007 C C     . GLU A 1 387 ? -38.337 -23.343 -0.118  1.00 72.49 387 A 1 
ATOM 3008 O O     . GLU A 1 387 ? -39.526 -23.033 -0.095  1.00 66.48 387 A 1 
ATOM 3009 C CB    . GLU A 1 387 ? -37.088 -24.045 -2.244  1.00 64.27 387 A 1 
ATOM 3010 C CG    . GLU A 1 387 ? -36.579 -23.520 -3.606  1.00 55.67 387 A 1 
ATOM 3011 C CD    . GLU A 1 387 ? -35.989 -24.584 -4.551  1.00 50.14 387 A 1 
ATOM 3012 O OE1   . GLU A 1 387 ? -35.531 -24.185 -5.650  1.00 46.71 387 A 1 
ATOM 3013 O OE2   . GLU A 1 387 ? -35.891 -25.766 -4.160  1.00 44.77 387 A 1 
ATOM 3014 N N     . MET A 1 388 ? -37.761 -23.936 0.931   1.00 77.85 388 A 1 
ATOM 3015 C CA    . MET A 1 388 ? -38.520 -24.319 2.130   1.00 76.05 388 A 1 
ATOM 3016 C C     . MET A 1 388 ? -39.103 -23.134 2.906   1.00 75.84 388 A 1 
ATOM 3017 O O     . MET A 1 388 ? -40.218 -23.244 3.412   1.00 69.15 388 A 1 
ATOM 3018 C CB    . MET A 1 388 ? -37.636 -25.146 3.072   1.00 70.67 388 A 1 
ATOM 3019 C CG    . MET A 1 388 ? -37.820 -26.645 2.874   1.00 62.75 388 A 1 
ATOM 3020 S SD    . MET A 1 388 ? -36.898 -27.717 4.032   1.00 54.86 388 A 1 
ATOM 3021 C CE    . MET A 1 388 ? -37.380 -27.000 5.607   1.00 50.14 388 A 1 
ATOM 3022 N N     . GLU A 1 389 ? -38.424 -22.026 3.080   1.00 72.62 389 A 1 
ATOM 3023 C CA    . GLU A 1 389 ? -38.987 -20.862 3.785   1.00 69.04 389 A 1 
ATOM 3024 C C     . GLU A 1 389 ? -40.159 -20.240 3.002   1.00 66.85 389 A 1 
ATOM 3025 O O     . GLU A 1 389 ? -41.141 -19.821 3.617   1.00 63.88 389 A 1 
ATOM 3026 C CB    . GLU A 1 389 ? -37.930 -19.788 4.099   1.00 64.31 389 A 1 
ATOM 3027 C CG    . GLU A 1 389 ? -37.324 -19.915 5.510   1.00 56.12 389 A 1 
ATOM 3028 C CD    . GLU A 1 389 ? -36.546 -18.684 5.998   1.00 52.49 389 A 1 
ATOM 3029 O OE1   . GLU A 1 389 ? -36.221 -18.623 7.222   1.00 48.35 389 A 1 
ATOM 3030 O OE2   . GLU A 1 389 ? -36.235 -17.778 5.193   1.00 48.38 389 A 1 
ATOM 3031 N N     . VAL A 1 390 ? -40.071 -20.189 1.676   1.00 71.12 390 A 1 
ATOM 3032 C CA    . VAL A 1 390 ? -41.171 -19.688 0.842   1.00 69.86 390 A 1 
ATOM 3033 C C     . VAL A 1 390 ? -42.391 -20.607 0.963   1.00 70.58 390 A 1 
ATOM 3034 O O     . VAL A 1 390 ? -43.483 -20.106 1.231   1.00 66.35 390 A 1 
ATOM 3035 C CB    . VAL A 1 390 ? -40.725 -19.494 -0.619  1.00 64.98 390 A 1 
ATOM 3036 C CG1   . VAL A 1 390 ? -41.893 -19.056 -1.511  1.00 55.40 390 A 1 
ATOM 3037 C CG2   . VAL A 1 390 ? -39.662 -18.399 -0.723  1.00 58.74 390 A 1 
ATOM 3038 N N     . ASP A 1 391 ? -42.234 -21.927 0.885   1.00 67.07 391 A 1 
ATOM 3039 C CA    . ASP A 1 391 ? -43.339 -22.882 1.054   1.00 63.54 391 A 1 
ATOM 3040 C C     . ASP A 1 391 ? -43.957 -22.820 2.455   1.00 62.00 391 A 1 
ATOM 3041 O O     . ASP A 1 391 ? -45.176 -22.866 2.600   1.00 59.83 391 A 1 
ATOM 3042 C CB    . ASP A 1 391 ? -42.862 -24.312 0.760   1.00 59.05 391 A 1 
ATOM 3043 C CG    . ASP A 1 391 ? -42.981 -24.725 -0.714  1.00 51.02 391 A 1 
ATOM 3044 O OD1   . ASP A 1 391 ? -43.681 -24.024 -1.477  1.00 48.64 391 A 1 
ATOM 3045 O OD2   . ASP A 1 391 ? -42.413 -25.787 -1.047  1.00 47.57 391 A 1 
ATOM 3046 N N     . GLN A 1 392 ? -43.165 -22.670 3.528   1.00 67.19 392 A 1 
ATOM 3047 C CA    . GLN A 1 392 ? -43.714 -22.531 4.879   1.00 67.12 392 A 1 
ATOM 3048 C C     . GLN A 1 392 ? -44.519 -21.240 5.047   1.00 67.76 392 A 1 
ATOM 3049 O O     . GLN A 1 392 ? -45.603 -21.283 5.626   1.00 64.55 392 A 1 
ATOM 3050 C CB    . GLN A 1 392 ? -42.612 -22.608 5.938   1.00 62.90 392 A 1 
ATOM 3051 C CG    . GLN A 1 392 ? -42.185 -24.061 6.200   1.00 56.89 392 A 1 
ATOM 3052 C CD    . GLN A 1 392 ? -41.201 -24.193 7.354   1.00 52.10 392 A 1 
ATOM 3053 O OE1   . GLN A 1 392 ? -40.772 -23.254 8.005   1.00 50.77 392 A 1 
ATOM 3054 N NE2   . GLN A 1 392 ? -40.814 -25.414 7.681   1.00 45.75 392 A 1 
ATOM 3055 N N     . THR A 1 393 ? -44.052 -20.117 4.544   1.00 67.45 393 A 1 
ATOM 3056 C CA    . THR A 1 393 ? -44.817 -18.854 4.623   1.00 67.42 393 A 1 
ATOM 3057 C C     . THR A 1 393 ? -46.119 -18.917 3.827   1.00 68.47 393 A 1 
ATOM 3058 O O     . THR A 1 393 ? -47.151 -18.485 4.335   1.00 63.50 393 A 1 
ATOM 3059 C CB    . THR A 1 393 ? -44.022 -17.612 4.217   1.00 62.66 393 A 1 
ATOM 3060 O OG1   . THR A 1 393 ? -43.013 -17.870 3.275   1.00 54.51 393 A 1 
ATOM 3061 C CG2   . THR A 1 393 ? -43.348 -16.967 5.422   1.00 56.40 393 A 1 
ATOM 3062 N N     . PHE A 1 394 ? -46.125 -19.512 2.639   1.00 59.77 394 A 1 
ATOM 3063 C CA    . PHE A 1 394 ? -47.353 -19.727 1.863   1.00 56.08 394 A 1 
ATOM 3064 C C     . PHE A 1 394 ? -48.300 -20.738 2.518   1.00 54.64 394 A 1 
ATOM 3065 O O     . PHE A 1 394 ? -49.507 -20.490 2.570   1.00 50.89 394 A 1 
ATOM 3066 C CB    . PHE A 1 394 ? -47.002 -20.128 0.426   1.00 51.40 394 A 1 
ATOM 3067 C CG    . PHE A 1 394 ? -46.889 -18.943 -0.511  1.00 48.96 394 A 1 
ATOM 3068 C CD1   . PHE A 1 394 ? -48.043 -18.427 -1.120  1.00 47.08 394 A 1 
ATOM 3069 C CD2   . PHE A 1 394 ? -45.655 -18.330 -0.751  1.00 46.94 394 A 1 
ATOM 3070 C CE1   . PHE A 1 394 ? -47.968 -17.314 -1.973  1.00 41.33 394 A 1 
ATOM 3071 C CE2   . PHE A 1 394 ? -45.569 -17.213 -1.602  1.00 41.86 394 A 1 
ATOM 3072 C CZ    . PHE A 1 394 ? -46.727 -16.707 -2.217  1.00 44.74 394 A 1 
ATOM 3073 N N     . SER A 1 395 ? -47.795 -21.840 3.090   1.00 65.13 395 A 1 
ATOM 3074 C CA    . SER A 1 395 ? -48.624 -22.847 3.774   1.00 64.53 395 A 1 
ATOM 3075 C C     . SER A 1 395 ? -49.298 -22.294 5.030   1.00 64.57 395 A 1 
ATOM 3076 O O     . SER A 1 395 ? -50.475 -22.548 5.267   1.00 59.91 395 A 1 
ATOM 3077 C CB    . SER A 1 395 ? -47.775 -24.073 4.106   1.00 59.94 395 A 1 
ATOM 3078 O OG    . SER A 1 395 ? -48.562 -25.070 4.698   1.00 50.88 395 A 1 
ATOM 3079 N N     . THR A 1 396 ? -48.601 -21.471 5.828   1.00 65.66 396 A 1 
ATOM 3080 C CA    . THR A 1 396 ? -49.211 -20.855 7.028   1.00 65.43 396 A 1 
ATOM 3081 C C     . THR A 1 396 ? -50.255 -19.800 6.662   1.00 66.30 396 A 1 
ATOM 3082 O O     . THR A 1 396 ? -51.281 -19.719 7.332   1.00 61.94 396 A 1 
ATOM 3083 C CB    . THR A 1 396 ? -48.195 -20.221 7.999   1.00 59.11 396 A 1 
ATOM 3084 O OG1   . THR A 1 396 ? -46.853 -20.510 7.704   1.00 52.14 396 A 1 
ATOM 3085 C CG2   . THR A 1 396 ? -48.425 -20.703 9.426   1.00 54.04 396 A 1 
ATOM 3086 N N     . ALA A 1 397 ? -50.042 -19.032 5.611   1.00 58.78 397 A 1 
ATOM 3087 C CA    . ALA A 1 397 ? -51.034 -18.069 5.134   1.00 57.27 397 A 1 
ATOM 3088 C C     . ALA A 1 397 ? -52.303 -18.765 4.621   1.00 56.21 397 A 1 
ATOM 3089 O O     . ALA A 1 397 ? -53.408 -18.384 5.004   1.00 54.93 397 A 1 
ATOM 3090 C CB    . ALA A 1 397 ? -50.377 -17.182 4.060   1.00 54.01 397 A 1 
ATOM 3091 N N     . ALA A 1 398 ? -52.178 -19.840 3.852   1.00 59.46 398 A 1 
ATOM 3092 C CA    . ALA A 1 398 ? -53.309 -20.588 3.300   1.00 58.64 398 A 1 
ATOM 3093 C C     . ALA A 1 398 ? -54.184 -21.251 4.374   1.00 57.75 398 A 1 
ATOM 3094 O O     . ALA A 1 398 ? -55.406 -21.264 4.262   1.00 55.53 398 A 1 
ATOM 3095 C CB    . ALA A 1 398 ? -52.762 -21.623 2.308   1.00 55.47 398 A 1 
ATOM 3096 N N     . LEU A 1 399 ? -53.588 -21.779 5.465   1.00 63.87 399 A 1 
ATOM 3097 C CA    . LEU A 1 399 ? -54.350 -22.381 6.560   1.00 61.52 399 A 1 
ATOM 3098 C C     . LEU A 1 399 ? -55.173 -21.355 7.354   1.00 62.01 399 A 1 
ATOM 3099 O O     . LEU A 1 399 ? -56.260 -21.697 7.822   1.00 58.24 399 A 1 
ATOM 3100 C CB    . LEU A 1 399 ? -53.399 -23.153 7.491   1.00 56.32 399 A 1 
ATOM 3101 C CG    . LEU A 1 399 ? -53.007 -24.547 6.964   1.00 51.85 399 A 1 
ATOM 3102 C CD1   . LEU A 1 399 ? -51.850 -25.100 7.793   1.00 49.47 399 A 1 
ATOM 3103 C CD2   . LEU A 1 399 ? -54.177 -25.530 7.058   1.00 52.28 399 A 1 
ATOM 3104 N N     . SER A 1 400 ? -54.693 -20.125 7.505   1.00 63.51 400 A 1 
ATOM 3105 C CA    . SER A 1 400 ? -55.431 -19.109 8.276   1.00 63.56 400 A 1 
ATOM 3106 C C     . SER A 1 400 ? -56.708 -18.634 7.576   1.00 64.49 400 A 1 
ATOM 3107 O O     . SER A 1 400 ? -57.704 -18.371 8.255   1.00 58.08 400 A 1 
ATOM 3108 C CB    . SER A 1 400 ? -54.527 -17.923 8.615   1.00 58.15 400 A 1 
ATOM 3109 O OG    . SER A 1 400 ? -54.096 -17.192 7.488   1.00 50.97 400 A 1 
ATOM 3110 N N     . ASP A 1 401 ? -56.713 -18.587 6.267   1.00 53.91 401 A 1 
ATOM 3111 C CA    . ASP A 1 401 ? -57.855 -18.072 5.496   1.00 55.57 401 A 1 
ATOM 3112 C C     . ASP A 1 401 ? -59.020 -19.074 5.396   1.00 55.76 401 A 1 
ATOM 3113 O O     . ASP A 1 401 ? -60.163 -18.702 5.153   1.00 52.53 401 A 1 
ATOM 3114 C CB    . ASP A 1 401 ? -57.347 -17.623 4.115   1.00 48.92 401 A 1 
ATOM 3115 C CG    . ASP A 1 401 ? -58.189 -16.512 3.464   1.00 43.93 401 A 1 
ATOM 3116 O OD1   . ASP A 1 401 ? -58.807 -15.723 4.204   1.00 42.85 401 A 1 
ATOM 3117 O OD2   . ASP A 1 401 ? -58.168 -16.444 2.218   1.00 43.16 401 A 1 
ATOM 3118 N N     . SER A 1 402 ? -58.763 -20.373 5.664   1.00 57.61 402 A 1 
ATOM 3119 C CA    . SER A 1 402 ? -59.807 -21.411 5.602   1.00 58.84 402 A 1 
ATOM 3120 C C     . SER A 1 402 ? -60.873 -21.304 6.702   1.00 60.66 402 A 1 
ATOM 3121 O O     . SER A 1 402 ? -61.926 -21.933 6.589   1.00 53.93 402 A 1 
ATOM 3122 C CB    . SER A 1 402 ? -59.185 -22.802 5.599   1.00 51.75 402 A 1 
ATOM 3123 O OG    . SER A 1 402 ? -58.664 -23.168 6.860   1.00 45.96 402 A 1 
ATOM 3124 N N     . SER A 1 403 ? -60.635 -20.529 7.766   1.00 48.96 403 A 1 
ATOM 3125 C CA    . SER A 1 403 ? -61.608 -20.296 8.837   1.00 50.14 403 A 1 
ATOM 3126 C C     . SER A 1 403 ? -62.693 -19.282 8.442   1.00 50.86 403 A 1 
ATOM 3127 O O     . SER A 1 403 ? -63.202 -18.556 9.294   1.00 47.04 403 A 1 
ATOM 3128 C CB    . SER A 1 403 ? -60.926 -19.960 10.166  1.00 45.39 403 A 1 
ATOM 3129 O OG    . SER A 1 403 ? -60.405 -18.654 10.183  1.00 40.45 403 A 1 
ATOM 3130 N N     . TYR A 1 404 ? -63.077 -19.232 7.174   1.00 43.67 404 A 1 
ATOM 3131 C CA    . TYR A 1 404 ? -64.311 -18.590 6.762   1.00 42.21 404 A 1 
ATOM 3132 C C     . TYR A 1 404 ? -65.471 -19.329 7.433   1.00 37.81 404 A 1 
ATOM 3133 O O     . TYR A 1 404 ? -65.936 -20.370 6.975   1.00 35.56 404 A 1 
ATOM 3134 C CB    . TYR A 1 404 ? -64.438 -18.519 5.238   1.00 40.65 404 A 1 
ATOM 3135 C CG    . TYR A 1 404 ? -63.874 -17.232 4.665   1.00 39.55 404 A 1 
ATOM 3136 C CD1   . TYR A 1 404 ? -64.680 -16.069 4.579   1.00 40.23 404 A 1 
ATOM 3137 C CD2   . TYR A 1 404 ? -62.536 -17.178 4.249   1.00 40.77 404 A 1 
ATOM 3138 C CE1   . TYR A 1 404 ? -64.152 -14.861 4.082   1.00 36.41 404 A 1 
ATOM 3139 C CE2   . TYR A 1 404 ? -61.993 -15.969 3.756   1.00 35.19 404 A 1 
ATOM 3140 C CZ    . TYR A 1 404 ? -62.810 -14.816 3.668   1.00 37.16 404 A 1 
ATOM 3141 O OH    . TYR A 1 404 ? -62.279 -13.648 3.194   1.00 36.66 404 A 1 
ATOM 3142 N N     . SER A 1 405 ? -65.899 -18.771 8.568   1.00 47.36 405 A 1 
ATOM 3143 C CA    . SER A 1 405 ? -67.092 -19.164 9.299   1.00 48.27 405 A 1 
ATOM 3144 C C     . SER A 1 405 ? -68.258 -19.202 8.317   1.00 46.99 405 A 1 
ATOM 3145 O O     . SER A 1 405 ? -68.620 -18.181 7.736   1.00 43.86 405 A 1 
ATOM 3146 C CB    . SER A 1 405 ? -67.351 -18.151 10.416  1.00 43.36 405 A 1 
ATOM 3147 O OG    . SER A 1 405 ? -68.584 -18.389 11.049  1.00 39.58 405 A 1 
ATOM 3148 N N     . THR A 1 406 ? -68.845 -20.384 8.152   1.00 43.53 406 A 1 
ATOM 3149 C CA    . THR A 1 406 ? -70.130 -20.541 7.466   1.00 47.30 406 A 1 
ATOM 3150 C C     . THR A 1 406 ? -71.168 -19.765 8.256   1.00 45.99 406 A 1 
ATOM 3151 O O     . THR A 1 406 ? -71.654 -20.240 9.278   1.00 44.71 406 A 1 
ATOM 3152 C CB    . THR A 1 406 ? -70.527 -22.019 7.367   1.00 43.08 406 A 1 
ATOM 3153 O OG1   . THR A 1 406 ? -70.282 -22.682 8.589   1.00 38.08 406 A 1 
ATOM 3154 C CG2   . THR A 1 406 ? -69.720 -22.755 6.292   1.00 40.47 406 A 1 
ATOM 3155 N N     . VAL A 1 407 ? -71.473 -18.544 7.839   1.00 43.71 407 A 1 
ATOM 3156 C CA    . VAL A 1 407 ? -72.559 -17.745 8.409   1.00 47.53 407 A 1 
ATOM 3157 C C     . VAL A 1 407 ? -73.840 -18.562 8.200   1.00 44.45 407 A 1 
ATOM 3158 O O     . VAL A 1 407 ? -74.166 -18.854 7.040   1.00 42.89 407 A 1 
ATOM 3159 C CB    . VAL A 1 407 ? -72.672 -16.369 7.734   1.00 44.91 407 A 1 
ATOM 3160 C CG1   . VAL A 1 407 ? -73.781 -15.536 8.388   1.00 40.23 407 A 1 
ATOM 3161 C CG2   . VAL A 1 407 ? -71.362 -15.585 7.858   1.00 42.89 407 A 1 
ATOM 3162 N N     . PRO A 1 408 ? -74.537 -19.025 9.277   1.00 41.07 408 A 1 
ATOM 3163 C CA    . PRO A 1 408 ? -75.777 -19.764 9.107   1.00 43.06 408 A 1 
ATOM 3164 C C     . PRO A 1 408 ? -76.779 -18.815 8.448   1.00 42.89 408 A 1 
ATOM 3165 O O     . PRO A 1 408 ? -77.054 -17.729 8.970   1.00 41.95 408 A 1 
ATOM 3166 C CB    . PRO A 1 408 ? -76.188 -20.226 10.511  1.00 39.85 408 A 1 
ATOM 3167 C CG    . PRO A 1 408 ? -75.540 -19.190 11.423  1.00 37.66 408 A 1 
ATOM 3168 C CD    . PRO A 1 408 ? -74.279 -18.775 10.674  1.00 42.53 408 A 1 
ATOM 3169 N N     . TRP A 1 409 ? -77.320 -19.234 7.303   1.00 41.77 409 A 1 
ATOM 3170 C CA    . TRP A 1 409 ? -78.471 -18.596 6.682   1.00 41.62 409 A 1 
ATOM 3171 C C     . TRP A 1 409 ? -79.682 -18.843 7.592   1.00 39.77 409 A 1 
ATOM 3172 O O     . TRP A 1 409 ? -80.314 -19.895 7.510   1.00 36.44 409 A 1 
ATOM 3173 C CB    . TRP A 1 409 ? -78.698 -19.148 5.266   1.00 38.30 409 A 1 
ATOM 3174 C CG    . TRP A 1 409 ? -77.774 -18.636 4.209   1.00 34.65 409 A 1 
ATOM 3175 C CD1   . TRP A 1 409 ? -76.438 -18.712 4.205   1.00 28.32 409 A 1 
ATOM 3176 C CD2   . TRP A 1 409 ? -78.146 -17.953 2.969   1.00 30.49 409 A 1 
ATOM 3177 N NE1   . TRP A 1 409 ? -75.924 -18.127 3.059   1.00 26.55 409 A 1 
ATOM 3178 C CE2   . TRP A 1 409 ? -76.948 -17.655 2.273   1.00 29.33 409 A 1 
ATOM 3179 C CE3   . TRP A 1 409 ? -79.360 -17.577 2.385   1.00 33.10 409 A 1 
ATOM 3180 C CZ2   . TRP A 1 409 ? -76.961 -16.995 1.038   1.00 34.09 409 A 1 
ATOM 3181 C CZ3   . TRP A 1 409 ? -79.382 -16.922 1.146   1.00 32.06 409 A 1 
ATOM 3182 C CH2   . TRP A 1 409 ? -78.197 -16.631 0.477   1.00 31.91 409 A 1 
ATOM 3183 N N     . PHE A 1 410 ? -79.943 -17.912 8.520   1.00 43.79 410 A 1 
ATOM 3184 C CA    . PHE A 1 410 ? -81.236 -17.735 9.181   1.00 40.14 410 A 1 
ATOM 3185 C C     . PHE A 1 410 ? -82.152 -16.873 8.303   1.00 38.53 410 A 1 
ATOM 3186 O O     . PHE A 1 410 ? -81.651 -15.923 7.672   1.00 31.10 410 A 1 
ATOM 3187 C CB    . PHE A 1 410 ? -81.064 -17.135 10.579  1.00 38.78 410 A 1 
ATOM 3188 C CG    . PHE A 1 410 ? -80.907 -18.174 11.672  1.00 35.57 410 A 1 
ATOM 3189 C CD1   . PHE A 1 410 ? -82.042 -18.841 12.171  1.00 29.77 410 A 1 
ATOM 3190 C CD2   . PHE A 1 410 ? -79.633 -18.493 12.184  1.00 30.42 410 A 1 
ATOM 3191 C CE1   . PHE A 1 410 ? -81.904 -19.814 13.179  1.00 26.89 410 A 1 
ATOM 3192 C CE2   . PHE A 1 410 ? -79.506 -19.466 13.181  1.00 29.84 410 A 1 
ATOM 3193 C CZ    . PHE A 1 410 ? -80.633 -20.125 13.679  1.00 34.46 410 A 1 
ATOM 3194 O OXT   . PHE A 1 410 ? -83.358 -17.223 8.323   1.00 40.58 410 A 1 
ATOM 3195 N N     . PHE B 2 1   ? -9.404  13.979  21.091  1.00 41.34 1   B 1 
ATOM 3196 C CA    . PHE B 2 1   ? -9.820  12.621  20.717  1.00 45.43 1   B 1 
ATOM 3197 C C     . PHE B 2 1   ? -9.881  12.555  19.198  1.00 51.38 1   B 1 
ATOM 3198 O O     . PHE B 2 1   ? -10.576 13.370  18.603  1.00 47.48 1   B 1 
ATOM 3199 C CB    . PHE B 2 1   ? -11.183 12.287  21.317  1.00 40.29 1   B 1 
ATOM 3200 C CG    . PHE B 2 1   ? -11.134 11.964  22.782  1.00 36.97 1   B 1 
ATOM 3201 C CD1   . PHE B 2 1   ? -10.922 10.647  23.207  1.00 35.05 1   B 1 
ATOM 3202 C CD2   . PHE B 2 1   ? -11.256 12.981  23.746  1.00 34.36 1   B 1 
ATOM 3203 C CE1   . PHE B 2 1   ? -10.850 10.346  24.573  1.00 30.83 1   B 1 
ATOM 3204 C CE2   . PHE B 2 1   ? -11.184 12.685  25.124  1.00 29.58 1   B 1 
ATOM 3205 C CZ    . PHE B 2 1   ? -10.987 11.363  25.527  1.00 31.57 1   B 1 
ATOM 3206 N N     . SER B 2 2   ? -9.125  11.652  18.578  1.00 48.44 2   B 1 
ATOM 3207 C CA    . SER B 2 2   ? -9.197  11.426  17.136  1.00 54.16 2   B 1 
ATOM 3208 C C     . SER B 2 2   ? -10.638 11.088  16.744  1.00 59.03 2   B 1 
ATOM 3209 O O     . SER B 2 2   ? -11.354 10.418  17.489  1.00 55.07 2   B 1 
ATOM 3210 C CB    . SER B 2 2   ? -8.223  10.316  16.722  1.00 50.05 2   B 1 
ATOM 3211 O OG    . SER B 2 2   ? -8.275  9.233   17.614  1.00 43.87 2   B 1 
ATOM 3212 N N     . SER B 2 3   ? -11.080 11.561  15.583  1.00 59.87 3   B 1 
ATOM 3213 C CA    . SER B 2 3   ? -12.452 11.346  15.105  1.00 66.61 3   B 1 
ATOM 3214 C C     . SER B 2 3   ? -12.777 9.845   15.106  1.00 70.73 3   B 1 
ATOM 3215 O O     . SER B 2 3   ? -11.903 9.037   14.783  1.00 66.69 3   B 1 
ATOM 3216 C CB    . SER B 2 3   ? -12.585 11.928  13.696  1.00 58.45 3   B 1 
ATOM 3217 O OG    . SER B 2 3   ? -13.791 11.556  13.079  1.00 49.13 3   B 1 
ATOM 3218 N N     . PRO B 2 4   ? -14.021 9.413   15.410  1.00 61.91 4   B 1 
ATOM 3219 C CA    . PRO B 2 4   ? -14.369 7.989   15.400  1.00 61.09 4   B 1 
ATOM 3220 C C     . PRO B 2 4   ? -14.066 7.305   14.058  1.00 63.94 4   B 1 
ATOM 3221 O O     . PRO B 2 4   ? -13.740 6.114   14.030  1.00 61.56 4   B 1 
ATOM 3222 C CB    . PRO B 2 4   ? -15.858 7.941   15.771  1.00 55.43 4   B 1 
ATOM 3223 C CG    . PRO B 2 4   ? -16.373 9.355   15.506  1.00 53.53 4   B 1 
ATOM 3224 C CD    . PRO B 2 4   ? -15.149 10.232  15.785  1.00 54.57 4   B 1 
ATOM 3225 N N     . LYS B 2 5   ? -14.091 8.047   12.949  1.00 63.97 5   B 1 
ATOM 3226 C CA    . LYS B 2 5   ? -13.636 7.569   11.636  1.00 63.11 5   B 1 
ATOM 3227 C C     . LYS B 2 5   ? -12.127 7.289   11.601  1.00 67.38 5   B 1 
ATOM 3228 O O     . LYS B 2 5   ? -11.715 6.372   10.892  1.00 61.53 5   B 1 
ATOM 3229 C CB    . LYS B 2 5   ? -14.001 8.575   10.539  1.00 53.19 5   B 1 
ATOM 3230 C CG    . LYS B 2 5   ? -15.499 8.586   10.187  1.00 46.15 5   B 1 
ATOM 3231 C CD    . LYS B 2 5   ? -15.742 9.517   8.999   1.00 40.88 5   B 1 
ATOM 3232 C CE    . LYS B 2 5   ? -17.195 9.502   8.540   1.00 34.60 5   B 1 
ATOM 3233 N NZ    . LYS B 2 5   ? -17.421 10.381  7.371   1.00 30.07 5   B 1 
ATOM 3234 N N     . GLU B 2 6   ? -11.303 8.023   12.333  1.00 71.53 6   B 1 
ATOM 3235 C CA    . GLU B 2 6   ? -9.851  7.802   12.382  1.00 75.17 6   B 1 
ATOM 3236 C C     . GLU B 2 6   ? -9.489  6.547   13.164  1.00 79.65 6   B 1 
ATOM 3237 O O     . GLU B 2 6   ? -8.632  5.780   12.740  1.00 75.04 6   B 1 
ATOM 3238 C CB    . GLU B 2 6   ? -9.135  9.012   12.979  1.00 65.99 6   B 1 
ATOM 3239 C CG    . GLU B 2 6   ? -9.138  10.186  12.004  1.00 56.43 6   B 1 
ATOM 3240 C CD    . GLU B 2 6   ? -8.452  11.417  12.572  1.00 50.01 6   B 1 
ATOM 3241 O OE1   . GLU B 2 6   ? -7.917  12.187  11.739  1.00 46.09 6   B 1 
ATOM 3242 O OE2   . GLU B 2 6   ? -8.501  11.600  13.808  1.00 46.92 6   B 1 
ATOM 3243 N N     . GLN B 2 7   ? -10.202 6.238   14.260  1.00 76.74 7   B 1 
ATOM 3244 C CA    . GLN B 2 7   ? -10.013 4.978   14.983  1.00 81.14 7   B 1 
ATOM 3245 C C     . GLN B 2 7   ? -10.294 3.749   14.110  1.00 86.02 7   B 1 
ATOM 3246 O O     . GLN B 2 7   ? -9.779  2.655   14.357  1.00 81.84 7   B 1 
ATOM 3247 C CB    . GLN B 2 7   ? -10.909 4.930   16.216  1.00 74.25 7   B 1 
ATOM 3248 C CG    . GLN B 2 7   ? -10.458 5.917   17.301  1.00 65.71 7   B 1 
ATOM 3249 C CD    . GLN B 2 7   ? -11.230 5.722   18.604  1.00 57.09 7   B 1 
ATOM 3250 O OE1   . GLN B 2 7   ? -12.155 4.939   18.711  1.00 55.09 7   B 1 
ATOM 3251 N NE2   . GLN B 2 7   ? -10.860 6.432   19.648  1.00 49.69 7   B 1 
ATOM 3252 N N     . ASP B 2 8   ? -11.079 3.889   13.052  1.00 83.42 8   B 1 
ATOM 3253 C CA    . ASP B 2 8   ? -11.371 2.834   12.093  1.00 85.03 8   B 1 
ATOM 3254 C C     . ASP B 2 8   ? -10.228 2.565   11.092  1.00 88.64 8   B 1 
ATOM 3255 O O     . ASP B 2 8   ? -10.262 1.543   10.390  1.00 84.35 8   B 1 
ATOM 3256 C CB    . ASP B 2 8   ? -12.675 3.187   11.377  1.00 78.65 8   B 1 
ATOM 3257 C CG    . ASP B 2 8   ? -13.831 2.235   11.682  1.00 70.39 8   B 1 
ATOM 3258 O OD1   . ASP B 2 8   ? -13.749 1.435   12.636  1.00 62.80 8   B 1 
ATOM 3259 O OD2   . ASP B 2 8   ? -14.744 2.211   10.833  1.00 62.92 8   B 1 
ATOM 3260 N N     . ARG B 2 9   ? -9.233  3.457   11.016  1.00 92.89 9   B 1 
ATOM 3261 C CA    . ARG B 2 9   ? -8.035  3.322   10.174  1.00 93.94 9   B 1 
ATOM 3262 C C     . ARG B 2 9   ? -6.965  2.454   10.834  1.00 95.16 9   B 1 
ATOM 3263 O O     . ARG B 2 9   ? -6.115  1.908   10.128  1.00 92.66 9   B 1 
ATOM 3264 C CB    . ARG B 2 9   ? -7.446  4.707   9.858   1.00 91.51 9   B 1 
ATOM 3265 C CG    . ARG B 2 9   ? -8.419  5.603   9.085   1.00 84.93 9   B 1 
ATOM 3266 C CD    . ARG B 2 9   ? -7.801  6.990   8.853   1.00 82.35 9   B 1 
ATOM 3267 N NE    . ARG B 2 9   ? -8.702  7.882   8.115   1.00 75.01 9   B 1 
ATOM 3268 C CZ    . ARG B 2 9   ? -8.474  9.156   7.819   1.00 68.86 9   B 1 
ATOM 3269 N NH1   . ARG B 2 9   ? -7.367  9.743   8.178   1.00 64.68 9   B 1 
ATOM 3270 N NH2   . ARG B 2 9   ? -9.351  9.850   7.164   1.00 60.67 9   B 1 
ATOM 3271 N N     . PHE B 2 10  ? -7.025  2.312   12.156  1.00 95.80 10  B 1 
ATOM 3272 C CA    . PHE B 2 10  ? -6.035  1.604   12.943  1.00 96.48 10  B 1 
ATOM 3273 C C     . PHE B 2 10  ? -6.578  0.294   13.532  1.00 96.99 10  B 1 
ATOM 3274 O O     . PHE B 2 10  ? -7.790  0.033   13.562  1.00 95.43 10  B 1 
ATOM 3275 C CB    . PHE B 2 10  ? -5.488  2.554   14.015  1.00 95.77 10  B 1 
ATOM 3276 C CG    . PHE B 2 10  ? -4.917  3.854   13.471  1.00 95.68 10  B 1 
ATOM 3277 C CD1   . PHE B 2 10  ? -3.968  3.845   12.440  1.00 91.09 10  B 1 
ATOM 3278 C CD2   . PHE B 2 10  ? -5.361  5.084   13.988  1.00 89.89 10  B 1 
ATOM 3279 C CE1   . PHE B 2 10  ? -3.448  5.046   11.923  1.00 87.87 10  B 1 
ATOM 3280 C CE2   . PHE B 2 10  ? -4.846  6.289   13.485  1.00 88.40 10  B 1 
ATOM 3281 C CZ    . PHE B 2 10  ? -3.892  6.277   12.452  1.00 89.54 10  B 1 
ATOM 3282 N N     . LEU B 2 11  ? -5.684  -0.557  14.023  1.00 96.60 11  B 1 
ATOM 3283 C CA    . LEU B 2 11  ? -6.067  -1.717  14.817  1.00 96.96 11  B 1 
ATOM 3284 C C     . LEU B 2 11  ? -6.693  -1.272  16.154  1.00 96.75 11  B 1 
ATOM 3285 O O     . LEU B 2 11  ? -6.385  -0.198  16.648  1.00 95.42 11  B 1 
ATOM 3286 C CB    . LEU B 2 11  ? -4.852  -2.633  15.042  1.00 96.94 11  B 1 
ATOM 3287 C CG    . LEU B 2 11  ? -4.329  -3.316  13.762  1.00 96.37 11  B 1 
ATOM 3288 C CD1   . LEU B 2 11  ? -3.134  -4.192  14.116  1.00 94.25 11  B 1 
ATOM 3289 C CD2   . LEU B 2 11  ? -5.381  -4.208  13.105  1.00 93.35 11  B 1 
ATOM 3290 N N     . PRO B 2 12  ? -7.580  -2.080  16.773  1.00 95.73 12  B 1 
ATOM 3291 C CA    . PRO B 2 12  ? -8.223  -1.672  18.023  1.00 95.49 12  B 1 
ATOM 3292 C C     . PRO B 2 12  ? -7.219  -1.494  19.167  1.00 95.82 12  B 1 
ATOM 3293 O O     . PRO B 2 12  ? -6.545  -2.452  19.550  1.00 95.12 12  B 1 
ATOM 3294 C CB    . PRO B 2 12  ? -9.254  -2.758  18.332  1.00 94.21 12  B 1 
ATOM 3295 C CG    . PRO B 2 12  ? -9.519  -3.419  16.978  1.00 92.01 12  B 1 
ATOM 3296 C CD    . PRO B 2 12  ? -8.168  -3.303  16.271  1.00 94.38 12  B 1 
ATOM 3297 N N     . ILE B 2 13  ? -7.220  -0.313  19.797  1.00 94.24 13  B 1 
ATOM 3298 C CA    . ILE B 2 13  ? -6.286  0.039   20.882  1.00 94.77 13  B 1 
ATOM 3299 C C     . ILE B 2 13  ? -6.320  -0.952  22.052  1.00 95.48 13  B 1 
ATOM 3300 O O     . ILE B 2 13  ? -5.297  -1.218  22.677  1.00 94.91 13  B 1 
ATOM 3301 C CB    . ILE B 2 13  ? -6.576  1.478   21.357  1.00 94.02 13  B 1 
ATOM 3302 C CG1   . ILE B 2 13  ? -5.499  2.054   22.297  1.00 91.56 13  B 1 
ATOM 3303 C CG2   . ILE B 2 13  ? -7.951  1.593   22.052  1.00 89.61 13  B 1 
ATOM 3304 C CD1   . ILE B 2 13  ? -4.137  2.204   21.633  1.00 84.50 13  B 1 
ATOM 3305 N N     . ALA B 2 14  ? -7.483  -1.560  22.337  1.00 95.36 14  B 1 
ATOM 3306 C CA    . ALA B 2 14  ? -7.608  -2.555  23.402  1.00 94.82 14  B 1 
ATOM 3307 C C     . ALA B 2 14  ? -6.832  -3.849  23.105  1.00 95.68 14  B 1 
ATOM 3308 O O     . ALA B 2 14  ? -6.304  -4.463  24.029  1.00 94.78 14  B 1 
ATOM 3309 C CB    . ALA B 2 14  ? -9.101  -2.845  23.618  1.00 93.13 14  B 1 
ATOM 3310 N N     . ASN B 2 15  ? -6.762  -4.259  21.820  1.00 95.70 15  B 1 
ATOM 3311 C CA    . ASN B 2 15  ? -5.996  -5.432  21.404  1.00 96.05 15  B 1 
ATOM 3312 C C     . ASN B 2 15  ? -4.499  -5.113  21.434  1.00 96.86 15  B 1 
ATOM 3313 O O     . ASN B 2 15  ? -3.742  -5.868  22.045  1.00 96.43 15  B 1 
ATOM 3314 C CB    . ASN B 2 15  ? -6.444  -5.893  20.009  1.00 95.50 15  B 1 
ATOM 3315 C CG    . ASN B 2 15  ? -7.857  -6.451  19.971  1.00 94.09 15  B 1 
ATOM 3316 O OD1   . ASN B 2 15  ? -8.816  -5.872  20.447  1.00 83.57 15  B 1 
ATOM 3317 N ND2   . ASN B 2 15  ? -8.040  -7.626  19.391  1.00 84.18 15  B 1 
ATOM 3318 N N     . VAL B 2 16  ? -4.095  -3.967  20.878  1.00 96.80 16  B 1 
ATOM 3319 C CA    . VAL B 2 16  ? -2.701  -3.495  20.909  1.00 97.41 16  B 1 
ATOM 3320 C C     . VAL B 2 16  ? -2.191  -3.398  22.353  1.00 97.74 16  B 1 
ATOM 3321 O O     . VAL B 2 16  ? -1.194  -4.008  22.703  1.00 97.29 16  B 1 
ATOM 3322 C CB    . VAL B 2 16  ? -2.564  -2.139  20.186  1.00 97.36 16  B 1 
ATOM 3323 C CG1   . VAL B 2 16  ? -1.133  -1.588  20.249  1.00 95.87 16  B 1 
ATOM 3324 C CG2   . VAL B 2 16  ? -2.968  -2.272  18.716  1.00 95.91 16  B 1 
ATOM 3325 N N     . SER B 2 17  ? -2.957  -2.763  23.246  1.00 97.57 17  B 1 
ATOM 3326 C CA    . SER B 2 17  ? -2.593  -2.633  24.667  1.00 97.37 17  B 1 
ATOM 3327 C C     . SER B 2 17  ? -2.453  -3.973  25.391  1.00 97.61 17  B 1 
ATOM 3328 O O     . SER B 2 17  ? -1.694  -4.075  26.346  1.00 97.17 17  B 1 
ATOM 3329 C CB    . SER B 2 17  ? -3.644  -1.829  25.431  1.00 96.28 17  B 1 
ATOM 3330 O OG    . SER B 2 17  ? -3.838  -0.544  24.897  1.00 82.89 17  B 1 
ATOM 3331 N N     . ARG B 2 18  ? -3.238  -4.997  24.988  1.00 97.32 18  B 1 
ATOM 3332 C CA    . ARG B 2 18  ? -3.127  -6.335  25.572  1.00 97.13 18  B 1 
ATOM 3333 C C     . ARG B 2 18  ? -1.827  -7.019  25.156  1.00 97.76 18  B 1 
ATOM 3334 O O     . ARG B 2 18  ? -1.204  -7.639  26.001  1.00 96.84 18  B 1 
ATOM 3335 C CB    . ARG B 2 18  ? -4.351  -7.174  25.179  1.00 95.93 18  B 1 
ATOM 3336 C CG    . ARG B 2 18  ? -4.423  -8.489  25.968  1.00 88.95 18  B 1 
ATOM 3337 C CD    . ARG B 2 18  ? -5.535  -9.408  25.435  1.00 87.75 18  B 1 
ATOM 3338 N NE    . ARG B 2 18  ? -6.862  -8.743  25.441  1.00 78.45 18  B 1 
ATOM 3339 C CZ    . ARG B 2 18  ? -7.748  -8.736  24.466  1.00 72.86 18  B 1 
ATOM 3340 N NH1   . ARG B 2 18  ? -7.574  -9.432  23.376  1.00 63.17 18  B 1 
ATOM 3341 N NH2   . ARG B 2 18  ? -8.836  -8.029  24.561  1.00 63.67 18  B 1 
ATOM 3342 N N     . ILE B 2 19  ? -1.441  -6.887  23.888  1.00 97.44 19  B 1 
ATOM 3343 C CA    . ILE B 2 19  ? -0.201  -7.458  23.355  1.00 97.74 19  B 1 
ATOM 3344 C C     . ILE B 2 19  ? 1.013   -6.756  23.980  1.00 98.05 19  B 1 
ATOM 3345 O O     . ILE B 2 19  ? 1.874   -7.436  24.523  1.00 97.50 19  B 1 
ATOM 3346 C CB    . ILE B 2 19  ? -0.195  -7.409  21.812  1.00 97.61 19  B 1 
ATOM 3347 C CG1   . ILE B 2 19  ? -1.350  -8.261  21.224  1.00 96.46 19  B 1 
ATOM 3348 C CG2   . ILE B 2 19  ? 1.150   -7.921  21.273  1.00 96.54 19  B 1 
ATOM 3349 C CD1   . ILE B 2 19  ? -1.655  -7.940  19.755  1.00 92.08 19  B 1 
ATOM 3350 N N     . MET B 2 20  ? 1.030   -5.422  24.034  1.00 98.17 20  B 1 
ATOM 3351 C CA    . MET B 2 20  ? 2.107   -4.667  24.679  1.00 98.38 20  B 1 
ATOM 3352 C C     . MET B 2 20  ? 2.375   -5.125  26.121  1.00 98.23 20  B 1 
ATOM 3353 O O     . MET B 2 20  ? 3.519   -5.219  26.538  1.00 97.42 20  B 1 
ATOM 3354 C CB    . MET B 2 20  ? 1.761   -3.166  24.706  1.00 98.25 20  B 1 
ATOM 3355 C CG    . MET B 2 20  ? 1.752   -2.500  23.330  1.00 97.60 20  B 1 
ATOM 3356 S SD    . MET B 2 20  ? 1.269   -0.748  23.411  1.00 96.69 20  B 1 
ATOM 3357 C CE    . MET B 2 20  ? 2.812   -0.024  24.022  1.00 90.84 20  B 1 
ATOM 3358 N N     . LYS B 2 21  ? 1.323   -5.447  26.897  1.00 98.10 21  B 1 
ATOM 3359 C CA    . LYS B 2 21  ? 1.481   -5.924  28.273  1.00 98.03 21  B 1 
ATOM 3360 C C     . LYS B 2 21  ? 2.175   -7.285  28.376  1.00 98.02 21  B 1 
ATOM 3361 O O     . LYS B 2 21  ? 2.751   -7.546  29.419  1.00 97.06 21  B 1 
ATOM 3362 C CB    . LYS B 2 21  ? 0.127   -5.999  28.975  1.00 97.35 21  B 1 
ATOM 3363 C CG    . LYS B 2 21  ? -0.368  -4.615  29.396  1.00 92.18 21  B 1 
ATOM 3364 C CD    . LYS B 2 21  ? -1.740  -4.756  30.054  1.00 82.64 21  B 1 
ATOM 3365 C CE    . LYS B 2 21  ? -2.234  -3.404  30.516  1.00 74.45 21  B 1 
ATOM 3366 N NZ    . LYS B 2 21  ? -3.380  -3.558  31.447  1.00 62.51 21  B 1 
ATOM 3367 N N     . LYS B 2 22  ? 2.109   -8.128  27.344  1.00 97.47 22  B 1 
ATOM 3368 C CA    . LYS B 2 22  ? 2.804   -9.419  27.334  1.00 96.95 22  B 1 
ATOM 3369 C C     . LYS B 2 22  ? 4.326   -9.245  27.257  1.00 97.15 22  B 1 
ATOM 3370 O O     . LYS B 2 22  ? 5.035   -10.046 27.835  1.00 95.56 22  B 1 
ATOM 3371 C CB    . LYS B 2 22  ? 2.363   -10.294 26.154  1.00 95.58 22  B 1 
ATOM 3372 C CG    . LYS B 2 22  ? 0.896   -10.756 26.142  1.00 87.97 22  B 1 
ATOM 3373 C CD    . LYS B 2 22  ? 0.714   -11.611 24.880  1.00 83.18 22  B 1 
ATOM 3374 C CE    . LYS B 2 22  ? -0.630  -12.302 24.722  1.00 73.84 22  B 1 
ATOM 3375 N NZ    . LYS B 2 22  ? -0.598  -13.175 23.510  1.00 64.74 22  B 1 
ATOM 3376 N N     . ALA B 2 23  ? 4.802   -8.201  26.566  1.00 97.10 23  B 1 
ATOM 3377 C CA    . ALA B 2 23  ? 6.227   -7.931  26.410  1.00 96.51 23  B 1 
ATOM 3378 C C     . ALA B 2 23  ? 6.883   -7.302  27.649  1.00 96.71 23  B 1 
ATOM 3379 O O     . ALA B 2 23  ? 8.103   -7.168  27.702  1.00 94.66 23  B 1 
ATOM 3380 C CB    . ALA B 2 23  ? 6.409   -7.020  25.185  1.00 95.13 23  B 1 
ATOM 3381 N N     . LEU B 2 24  ? 6.082   -6.879  28.633  1.00 97.38 24  B 1 
ATOM 3382 C CA    . LEU B 2 24  ? 6.560   -6.091  29.763  1.00 97.43 24  B 1 
ATOM 3383 C C     . LEU B 2 24  ? 6.441   -6.841  31.097  1.00 97.42 24  B 1 
ATOM 3384 O O     . LEU B 2 24  ? 5.536   -7.655  31.273  1.00 95.79 24  B 1 
ATOM 3385 C CB    . LEU B 2 24  ? 5.796   -4.757  29.816  1.00 96.74 24  B 1 
ATOM 3386 C CG    . LEU B 2 24  ? 5.996   -3.838  28.604  1.00 96.13 24  B 1 
ATOM 3387 C CD1   . LEU B 2 24  ? 5.213   -2.545  28.827  1.00 93.15 24  B 1 
ATOM 3388 C CD2   . LEU B 2 24  ? 7.457   -3.471  28.373  1.00 92.78 24  B 1 
ATOM 3389 N N     . PRO B 2 25  ? 7.301   -6.494  32.095  1.00 97.07 25  B 1 
ATOM 3390 C CA    . PRO B 2 25  ? 7.165   -6.974  33.465  1.00 96.55 25  B 1 
ATOM 3391 C C     . PRO B 2 25  ? 5.792   -6.647  34.072  1.00 96.71 25  B 1 
ATOM 3392 O O     . PRO B 2 25  ? 5.182   -5.622  33.760  1.00 95.19 25  B 1 
ATOM 3393 C CB    . PRO B 2 25  ? 8.296   -6.297  34.252  1.00 95.12 25  B 1 
ATOM 3394 C CG    . PRO B 2 25  ? 9.326   -5.955  33.190  1.00 92.49 25  B 1 
ATOM 3395 C CD    . PRO B 2 25  ? 8.483   -5.658  31.956  1.00 95.78 25  B 1 
ATOM 3396 N N     . ALA B 2 26  ? 5.313   -7.478  35.002  1.00 96.20 26  B 1 
ATOM 3397 C CA    . ALA B 2 26  ? 3.980   -7.320  35.594  1.00 95.94 26  B 1 
ATOM 3398 C C     . ALA B 2 26  ? 3.752   -5.966  36.304  1.00 96.13 26  B 1 
ATOM 3399 O O     . ALA B 2 26  ? 2.625   -5.477  36.389  1.00 92.49 26  B 1 
ATOM 3400 C CB    . ALA B 2 26  ? 3.758   -8.484  36.567  1.00 94.06 26  B 1 
ATOM 3401 N N     . ASN B 2 27  ? 4.820   -5.342  36.817  1.00 95.89 27  B 1 
ATOM 3402 C CA    . ASN B 2 27  ? 4.777   -4.051  37.506  1.00 95.54 27  B 1 
ATOM 3403 C C     . ASN B 2 27  ? 4.929   -2.839  36.561  1.00 96.03 27  B 1 
ATOM 3404 O O     . ASN B 2 27  ? 4.870   -1.698  37.037  1.00 92.73 27  B 1 
ATOM 3405 C CB    . ASN B 2 27  ? 5.846   -4.045  38.613  1.00 93.45 27  B 1 
ATOM 3406 C CG    . ASN B 2 27  ? 7.271   -4.116  38.068  1.00 88.02 27  B 1 
ATOM 3407 O OD1   . ASN B 2 27  ? 7.525   -4.470  36.943  1.00 74.25 27  B 1 
ATOM 3408 N ND2   . ASN B 2 27  ? 8.261   -3.785  38.878  1.00 78.78 27  B 1 
ATOM 3409 N N     . ALA B 2 28  ? 5.130   -3.071  35.251  1.00 96.16 28  B 1 
ATOM 3410 C CA    . ALA B 2 28  ? 5.265   -2.012  34.272  1.00 96.28 28  B 1 
ATOM 3411 C C     . ALA B 2 28  ? 3.931   -1.302  34.007  1.00 96.61 28  B 1 
ATOM 3412 O O     . ALA B 2 28  ? 2.843   -1.883  34.038  1.00 94.74 28  B 1 
ATOM 3413 C CB    . ALA B 2 28  ? 5.868   -2.573  32.985  1.00 94.77 28  B 1 
ATOM 3414 N N     . LYS B 2 29  ? 4.024   -0.006  33.703  1.00 97.66 29  B 1 
ATOM 3415 C CA    . LYS B 2 29  ? 2.894   0.803   33.256  1.00 97.60 29  B 1 
ATOM 3416 C C     . LYS B 2 29  ? 3.137   1.276   31.822  1.00 97.94 29  B 1 
ATOM 3417 O O     . LYS B 2 29  ? 4.274   1.409   31.389  1.00 96.57 29  B 1 
ATOM 3418 C CB    . LYS B 2 29  ? 2.662   1.971   34.226  1.00 96.50 29  B 1 
ATOM 3419 C CG    . LYS B 2 29  ? 2.255   1.495   35.631  1.00 91.55 29  B 1 
ATOM 3420 C CD    . LYS B 2 29  ? 2.048   2.691   36.563  1.00 85.95 29  B 1 
ATOM 3421 C CE    . LYS B 2 29  ? 1.711   2.210   37.976  1.00 78.68 29  B 1 
ATOM 3422 N NZ    . LYS B 2 29  ? 1.581   3.339   38.929  1.00 67.85 29  B 1 
ATOM 3423 N N     . ILE B 2 30  ? 2.056   1.543   31.090  1.00 97.27 30  B 1 
ATOM 3424 C CA    . ILE B 2 30  ? 2.111   2.052   29.725  1.00 97.49 30  B 1 
ATOM 3425 C C     . ILE B 2 30  ? 1.262   3.318   29.657  1.00 97.44 30  B 1 
ATOM 3426 O O     . ILE B 2 30  ? 0.071   3.268   29.989  1.00 96.20 30  B 1 
ATOM 3427 C CB    . ILE B 2 30  ? 1.647   1.004   28.690  1.00 97.05 30  B 1 
ATOM 3428 C CG1   . ILE B 2 30  ? 2.299   -0.382  28.886  1.00 94.68 30  B 1 
ATOM 3429 C CG2   . ILE B 2 30  ? 1.933   1.532   27.275  1.00 94.62 30  B 1 
ATOM 3430 C CD1   . ILE B 2 30  ? 1.695   -1.479  27.999  1.00 92.21 30  B 1 
ATOM 3431 N N     . SER B 2 31  ? 1.863   4.431   29.235  1.00 97.98 31  B 1 
ATOM 3432 C CA    . SER B 2 31  ? 1.142   5.686   29.041  1.00 97.75 31  B 1 
ATOM 3433 C C     . SER B 2 31  ? 0.080   5.548   27.945  1.00 97.89 31  B 1 
ATOM 3434 O O     . SER B 2 31  ? 0.077   4.612   27.147  1.00 96.91 31  B 1 
ATOM 3435 C CB    . SER B 2 31  ? 2.113   6.839   28.738  1.00 96.57 31  B 1 
ATOM 3436 O OG    . SER B 2 31  ? 2.548   6.770   27.404  1.00 87.22 31  B 1 
ATOM 3437 N N     . LYS B 2 32  ? -0.906  6.457   27.947  1.00 96.98 32  B 1 
ATOM 3438 C CA    . LYS B 2 32  ? -1.949  6.461   26.923  1.00 96.58 32  B 1 
ATOM 3439 C C     . LYS B 2 32  ? -1.344  6.744   25.542  1.00 96.80 32  B 1 
ATOM 3440 O O     . LYS B 2 32  ? -1.589  5.978   24.614  1.00 95.78 32  B 1 
ATOM 3441 C CB    . LYS B 2 32  ? -3.023  7.480   27.302  1.00 95.06 32  B 1 
ATOM 3442 C CG    . LYS B 2 32  ? -4.180  7.464   26.302  1.00 89.01 32  B 1 
ATOM 3443 C CD    . LYS B 2 32  ? -5.171  8.602   26.579  1.00 81.22 32  B 1 
ATOM 3444 C CE    . LYS B 2 32  ? -6.091  8.703   25.371  1.00 69.30 32  B 1 
ATOM 3445 N NZ    . LYS B 2 32  ? -6.758  10.015  25.286  1.00 59.76 32  B 1 
ATOM 3446 N N     . ASP B 2 33  ? -0.484  7.752   25.459  1.00 96.92 33  B 1 
ATOM 3447 C CA    . ASP B 2 33  ? 0.133   8.204   24.212  1.00 96.71 33  B 1 
ATOM 3448 C C     . ASP B 2 33  ? 1.063   7.137   23.630  1.00 97.31 33  B 1 
ATOM 3449 O O     . ASP B 2 33  ? 1.108   6.944   22.416  1.00 96.07 33  B 1 
ATOM 3450 C CB    . ASP B 2 33  ? 0.891   9.506   24.459  1.00 94.96 33  B 1 
ATOM 3451 C CG    . ASP B 2 33  ? 0.033   10.603  25.111  1.00 86.95 33  B 1 
ATOM 3452 O OD1   . ASP B 2 33  ? -1.198  10.415  25.224  1.00 74.06 33  B 1 
ATOM 3453 O OD2   . ASP B 2 33  ? 0.648   11.572  25.582  1.00 78.27 33  B 1 
ATOM 3454 N N     . ALA B 2 34  ? 1.740   6.345   24.463  1.00 97.53 34  B 1 
ATOM 3455 C CA    . ALA B 2 34  ? 2.526   5.205   24.015  1.00 97.68 34  B 1 
ATOM 3456 C C     . ALA B 2 34  ? 1.669   4.139   23.334  1.00 97.84 34  B 1 
ATOM 3457 O O     . ALA B 2 34  ? 2.035   3.609   22.287  1.00 97.35 34  B 1 
ATOM 3458 C CB    . ALA B 2 34  ? 3.298   4.629   25.201  1.00 97.26 34  B 1 
ATOM 3459 N N     . LYS B 2 35  ? 0.468   3.831   23.879  1.00 97.85 35  B 1 
ATOM 3460 C CA    . LYS B 2 35  ? -0.456  2.882   23.248  1.00 97.81 35  B 1 
ATOM 3461 C C     . LYS B 2 35  ? -0.965  3.388   21.901  1.00 97.97 35  B 1 
ATOM 3462 O O     . LYS B 2 35  ? -1.072  2.593   20.969  1.00 97.38 35  B 1 
ATOM 3463 C CB    . LYS B 2 35  ? -1.652  2.598   24.160  1.00 97.23 35  B 1 
ATOM 3464 C CG    . LYS B 2 35  ? -1.259  1.840   25.428  1.00 95.66 35  B 1 
ATOM 3465 C CD    . LYS B 2 35  ? -2.405  1.889   26.438  1.00 93.91 35  B 1 
ATOM 3466 C CE    . LYS B 2 35  ? -1.942  1.265   27.733  1.00 89.67 35  B 1 
ATOM 3467 N NZ    . LYS B 2 35  ? -2.747  1.729   28.885  1.00 83.31 35  B 1 
ATOM 3468 N N     . GLU B 2 36  ? -1.283  4.671   21.809  1.00 97.20 36  B 1 
ATOM 3469 C CA    . GLU B 2 36  ? -1.744  5.308   20.569  1.00 96.94 36  B 1 
ATOM 3470 C C     . GLU B 2 36  ? -0.628  5.332   19.515  1.00 97.28 36  B 1 
ATOM 3471 O O     . GLU B 2 36  ? -0.867  4.968   18.368  1.00 96.85 36  B 1 
ATOM 3472 C CB    . GLU B 2 36  ? -2.302  6.708   20.890  1.00 96.16 36  B 1 
ATOM 3473 C CG    . GLU B 2 36  ? -3.612  6.612   21.687  1.00 93.62 36  B 1 
ATOM 3474 C CD    . GLU B 2 36  ? -4.237  7.950   22.137  1.00 91.82 36  B 1 
ATOM 3475 O OE1   . GLU B 2 36  ? -5.337  7.906   22.744  1.00 88.77 36  B 1 
ATOM 3476 O OE2   . GLU B 2 36  ? -3.637  9.018   21.939  1.00 86.69 36  B 1 
ATOM 3477 N N     . THR B 2 37  ? 0.611   5.618   19.913  1.00 97.32 37  B 1 
ATOM 3478 C CA    . THR B 2 37  ? 1.774   5.575   19.020  1.00 97.54 37  B 1 
ATOM 3479 C C     . THR B 2 37  ? 2.026   4.166   18.475  1.00 97.87 37  B 1 
ATOM 3480 O O     . THR B 2 37  ? 2.140   3.986   17.268  1.00 97.41 37  B 1 
ATOM 3481 C CB    . THR B 2 37  ? 3.029   6.113   19.723  1.00 97.21 37  B 1 
ATOM 3482 O OG1   . THR B 2 37  ? 2.788   7.412   20.219  1.00 93.28 37  B 1 
ATOM 3483 C CG2   . THR B 2 37  ? 4.228   6.223   18.783  1.00 92.40 37  B 1 
ATOM 3484 N N     . VAL B 2 38  ? 2.039   3.131   19.319  1.00 97.97 38  B 1 
ATOM 3485 C CA    . VAL B 2 38  ? 2.203   1.741   18.845  1.00 98.16 38  B 1 
ATOM 3486 C C     . VAL B 2 38  ? 1.026   1.298   17.963  1.00 98.16 38  B 1 
ATOM 3487 O O     . VAL B 2 38  ? 1.221   0.557   16.999  1.00 97.59 38  B 1 
ATOM 3488 C CB    . VAL B 2 38  ? 2.430   0.767   20.019  1.00 97.89 38  B 1 
ATOM 3489 C CG1   . VAL B 2 38  ? 2.484   -0.696  19.577  1.00 96.41 38  B 1 
ATOM 3490 C CG2   . VAL B 2 38  ? 3.757   1.070   20.716  1.00 96.23 38  B 1 
ATOM 3491 N N     . GLN B 2 39  ? -0.197  1.754   18.252  1.00 97.69 39  B 1 
ATOM 3492 C CA    . GLN B 2 39  ? -1.369  1.494   17.417  1.00 97.44 39  B 1 
ATOM 3493 C C     . GLN B 2 39  ? -1.193  2.038   15.998  1.00 97.57 39  B 1 
ATOM 3494 O O     . GLN B 2 39  ? -1.567  1.366   15.034  1.00 96.84 39  B 1 
ATOM 3495 C CB    . GLN B 2 39  ? -2.608  2.109   18.092  1.00 96.73 39  B 1 
ATOM 3496 C CG    . GLN B 2 39  ? -3.892  1.875   17.300  1.00 95.32 39  B 1 
ATOM 3497 C CD    . GLN B 2 39  ? -5.091  2.673   17.839  1.00 94.73 39  B 1 
ATOM 3498 O OE1   . GLN B 2 39  ? -4.981  3.702   18.473  1.00 88.81 39  B 1 
ATOM 3499 N NE2   . GLN B 2 39  ? -6.292  2.225   17.581  1.00 86.79 39  B 1 
ATOM 3500 N N     . GLU B 2 40  ? -0.623  3.225   15.867  1.00 97.22 40  B 1 
ATOM 3501 C CA    . GLU B 2 40  ? -0.305  3.814   14.576  1.00 97.26 40  B 1 
ATOM 3502 C C     . GLU B 2 40  ? 0.837   3.055   13.889  1.00 97.56 40  B 1 
ATOM 3503 O O     . GLU B 2 40  ? 0.662   2.586   12.766  1.00 96.88 40  B 1 
ATOM 3504 C CB    . GLU B 2 40  ? -0.023  5.307   14.752  1.00 96.46 40  B 1 
ATOM 3505 C CG    . GLU B 2 40  ? 0.108   6.011   13.396  1.00 92.40 40  B 1 
ATOM 3506 C CD    . GLU B 2 40  ? 0.177   7.541   13.479  1.00 89.10 40  B 1 
ATOM 3507 O OE1   . GLU B 2 40  ? 0.257   8.165   12.392  1.00 85.58 40  B 1 
ATOM 3508 O OE2   . GLU B 2 40  ? 0.121   8.087   14.595  1.00 83.60 40  B 1 
ATOM 3509 N N     . CYS B 2 41  ? 1.949   2.799   14.592  1.00 97.65 41  B 1 
ATOM 3510 C CA    . CYS B 2 41  ? 3.110   2.082   14.074  1.00 97.92 41  B 1 
ATOM 3511 C C     . CYS B 2 41  ? 2.745   0.710   13.483  1.00 98.00 41  B 1 
ATOM 3512 O O     . CYS B 2 41  ? 3.137   0.394   12.363  1.00 97.58 41  B 1 
ATOM 3513 C CB    . CYS B 2 41  ? 4.151   1.909   15.187  1.00 97.80 41  B 1 
ATOM 3514 S SG    . CYS B 2 41  ? 4.858   3.508   15.690  1.00 96.92 41  B 1 
ATOM 3515 N N     . VAL B 2 42  ? 1.944   -0.106  14.173  1.00 97.92 42  B 1 
ATOM 3516 C CA    . VAL B 2 42  ? 1.548   -1.430  13.668  1.00 97.93 42  B 1 
ATOM 3517 C C     . VAL B 2 42  ? 0.620   -1.336  12.447  1.00 97.95 42  B 1 
ATOM 3518 O O     . VAL B 2 42  ? 0.648   -2.197  11.571  1.00 97.21 42  B 1 
ATOM 3519 C CB    . VAL B 2 42  ? 0.930   -2.287  14.792  1.00 97.20 42  B 1 
ATOM 3520 C CG1   . VAL B 2 42  ? -0.437  -1.798  15.265  1.00 93.89 42  B 1 
ATOM 3521 C CG2   . VAL B 2 42  ? 0.798   -3.743  14.344  1.00 92.73 42  B 1 
ATOM 3522 N N     . SER B 2 43  ? -0.190  -0.287  12.350  1.00 97.66 43  B 1 
ATOM 3523 C CA    . SER B 2 43  ? -1.062  -0.074  11.193  1.00 97.53 43  B 1 
ATOM 3524 C C     . SER B 2 43  ? -0.283  0.397   9.963   1.00 97.68 43  B 1 
ATOM 3525 O O     . SER B 2 43  ? -0.596  0.002   8.842   1.00 96.81 43  B 1 
ATOM 3526 C CB    . SER B 2 43  ? -2.163  0.917   11.547  1.00 96.58 43  B 1 
ATOM 3527 O OG    . SER B 2 43  ? -2.866  0.443   12.698  1.00 84.39 43  B 1 
ATOM 3528 N N     . GLU B 2 44  ? 0.784   1.158   10.184  1.00 97.69 44  B 1 
ATOM 3529 C CA    . GLU B 2 44  ? 1.745   1.531   9.156   1.00 97.61 44  B 1 
ATOM 3530 C C     . GLU B 2 44  ? 2.599   0.343   8.705   1.00 97.98 44  B 1 
ATOM 3531 O O     . GLU B 2 44  ? 2.785   0.173   7.503   1.00 97.14 44  B 1 
ATOM 3532 C CB    . GLU B 2 44  ? 2.608   2.702   9.644   1.00 96.87 44  B 1 
ATOM 3533 C CG    . GLU B 2 44  ? 1.824   4.032   9.726   1.00 93.17 44  B 1 
ATOM 3534 C CD    . GLU B 2 44  ? 1.153   4.408   8.398   1.00 93.01 44  B 1 
ATOM 3535 O OE1   . GLU B 2 44  ? 0.055   5.009   8.385   1.00 89.43 44  B 1 
ATOM 3536 O OE2   . GLU B 2 44  ? 1.677   4.055   7.323   1.00 89.48 44  B 1 
ATOM 3537 N N     . PHE B 2 45  ? 2.986   -0.544  9.609   1.00 97.98 45  B 1 
ATOM 3538 C CA    . PHE B 2 45  ? 3.656   -1.804  9.278   1.00 98.09 45  B 1 
ATOM 3539 C C     . PHE B 2 45  ? 2.829   -2.644  8.298   1.00 98.11 45  B 1 
ATOM 3540 O O     . PHE B 2 45  ? 3.332   -3.057  7.253   1.00 97.63 45  B 1 
ATOM 3541 C CB    . PHE B 2 45  ? 3.955   -2.576  10.564  1.00 97.94 45  B 1 
ATOM 3542 C CG    . PHE B 2 45  ? 4.504   -3.968  10.334  1.00 97.90 45  B 1 
ATOM 3543 C CD1   . PHE B 2 45  ? 3.696   -5.101  10.567  1.00 96.82 45  B 1 
ATOM 3544 C CD2   . PHE B 2 45  ? 5.819   -4.143  9.879   1.00 96.83 45  B 1 
ATOM 3545 C CE1   . PHE B 2 45  ? 4.217   -6.391  10.365  1.00 96.33 45  B 1 
ATOM 3546 C CE2   . PHE B 2 45  ? 6.337   -5.431  9.671   1.00 96.26 45  B 1 
ATOM 3547 C CZ    . PHE B 2 45  ? 5.540   -6.559  9.916   1.00 96.54 45  B 1 
ATOM 3548 N N     . ILE B 2 46  ? 1.522   -2.829  8.552   1.00 98.20 46  B 1 
ATOM 3549 C CA    . ILE B 2 46  ? 0.633   -3.537  7.620   1.00 98.24 46  B 1 
ATOM 3550 C C     . ILE B 2 46  ? 0.653   -2.884  6.238   1.00 98.23 46  B 1 
ATOM 3551 O O     . ILE B 2 46  ? 0.737   -3.572  5.222   1.00 97.65 46  B 1 
ATOM 3552 C CB    . ILE B 2 46  ? -0.812  -3.600  8.162   1.00 98.04 46  B 1 
ATOM 3553 C CG1   . ILE B 2 46  ? -0.900  -4.471  9.432   1.00 96.97 46  B 1 
ATOM 3554 C CG2   . ILE B 2 46  ? -1.794  -4.160  7.107   1.00 96.63 46  B 1 
ATOM 3555 C CD1   . ILE B 2 46  ? -2.199  -4.278  10.224  1.00 94.46 46  B 1 
ATOM 3556 N N     . SER B 2 47  ? 0.567   -1.565  6.175   1.00 98.10 47  B 1 
ATOM 3557 C CA    . SER B 2 47  ? 0.517   -0.842  4.907   1.00 97.90 47  B 1 
ATOM 3558 C C     . SER B 2 47  ? 1.843   -0.883  4.144   1.00 98.03 47  B 1 
ATOM 3559 O O     . SER B 2 47  ? 1.823   -1.035  2.923   1.00 97.22 47  B 1 
ATOM 3560 C CB    . SER B 2 47  ? 0.105   0.604   5.156   1.00 97.39 47  B 1 
ATOM 3561 O OG    . SER B 2 47  ? -1.184  0.649   5.731   1.00 91.72 47  B 1 
ATOM 3562 N N     . PHE B 2 48  ? 2.977   -0.812  4.848   1.00 97.80 48  B 1 
ATOM 3563 C CA    . PHE B 2 48  ? 4.320   -0.901  4.278   1.00 97.79 48  B 1 
ATOM 3564 C C     . PHE B 2 48  ? 4.571   -2.263  3.627   1.00 97.89 48  B 1 
ATOM 3565 O O     . PHE B 2 48  ? 4.847   -2.329  2.424   1.00 97.00 48  B 1 
ATOM 3566 C CB    . PHE B 2 48  ? 5.333   -0.598  5.392   1.00 97.34 48  B 1 
ATOM 3567 C CG    . PHE B 2 48  ? 6.784   -0.584  4.939   1.00 97.21 48  B 1 
ATOM 3568 C CD1   . PHE B 2 48  ? 7.766   -1.224  5.712   1.00 95.87 48  B 1 
ATOM 3569 C CD2   . PHE B 2 48  ? 7.167   0.105   3.782   1.00 95.73 48  B 1 
ATOM 3570 C CE1   . PHE B 2 48  ? 9.115   -1.166  5.341   1.00 94.86 48  B 1 
ATOM 3571 C CE2   . PHE B 2 48  ? 8.510   0.165   3.391   1.00 94.74 48  B 1 
ATOM 3572 C CZ    . PHE B 2 48  ? 9.487   -0.465  4.175   1.00 95.24 48  B 1 
ATOM 3573 N N     . ILE B 2 49  ? 4.327   -3.360  4.362   1.00 98.27 49  B 1 
ATOM 3574 C CA    . ILE B 2 49  ? 4.474   -4.729  3.847   1.00 98.17 49  B 1 
ATOM 3575 C C     . ILE B 2 49  ? 3.472   -5.017  2.722   1.00 98.21 49  B 1 
ATOM 3576 O O     . ILE B 2 49  ? 3.814   -5.640  1.717   1.00 97.73 49  B 1 
ATOM 3577 C CB    . ILE B 2 49  ? 4.337   -5.739  5.003   1.00 97.81 49  B 1 
ATOM 3578 C CG1   . ILE B 2 49  ? 5.372   -5.537  6.140   1.00 96.20 49  B 1 
ATOM 3579 C CG2   . ILE B 2 49  ? 4.417   -7.186  4.488   1.00 96.80 49  B 1 
ATOM 3580 C CD1   . ILE B 2 49  ? 6.836   -5.596  5.725   1.00 89.98 49  B 1 
ATOM 3581 N N     . THR B 2 50  ? 2.220   -4.557  2.852   1.00 98.46 50  B 1 
ATOM 3582 C CA    . THR B 2 50  ? 1.205   -4.755  1.813   1.00 98.49 50  B 1 
ATOM 3583 C C     . THR B 2 50  ? 1.582   -4.073  0.504   1.00 98.37 50  B 1 
ATOM 3584 O O     . THR B 2 50  ? 1.340   -4.653  -0.556  1.00 97.56 50  B 1 
ATOM 3585 C CB    . THR B 2 50  ? -0.178  -4.241  2.249   1.00 98.08 50  B 1 
ATOM 3586 O OG1   . THR B 2 50  ? -0.638  -4.939  3.383   1.00 94.14 50  B 1 
ATOM 3587 C CG2   . THR B 2 50  ? -1.265  -4.446  1.187   1.00 93.25 50  B 1 
ATOM 3588 N N     . GLY B 2 51  ? 2.153   -2.880  0.552   1.00 97.82 51  B 1 
ATOM 3589 C CA    . GLY B 2 51  ? 2.607   -2.156  -0.633  1.00 97.77 51  B 1 
ATOM 3590 C C     . GLY B 2 51  ? 3.648   -2.945  -1.419  1.00 97.85 51  B 1 
ATOM 3591 O O     . GLY B 2 51  ? 3.458   -3.200  -2.609  1.00 96.94 51  B 1 
ATOM 3592 N N     . GLU B 2 52  ? 4.681   -3.442  -0.742  1.00 97.46 52  B 1 
ATOM 3593 C CA    . GLU B 2 52  ? 5.738   -4.226  -1.391  1.00 97.24 52  B 1 
ATOM 3594 C C     . GLU B 2 52  ? 5.227   -5.571  -1.933  1.00 97.41 52  B 1 
ATOM 3595 O O     . GLU B 2 52  ? 5.536   -5.961  -3.057  1.00 96.59 52  B 1 
ATOM 3596 C CB    . GLU B 2 52  ? 6.905   -4.411  -0.412  1.00 96.24 52  B 1 
ATOM 3597 C CG    . GLU B 2 52  ? 8.191   -4.943  -1.101  1.00 91.45 52  B 1 
ATOM 3598 C CD    . GLU B 2 52  ? 8.682   -4.028  -2.236  1.00 91.76 52  B 1 
ATOM 3599 O OE1   . GLU B 2 52  ? 9.122   -4.529  -3.293  1.00 87.53 52  B 1 
ATOM 3600 O OE2   . GLU B 2 52  ? 8.599   -2.793  -2.108  1.00 87.08 52  B 1 
ATOM 3601 N N     . ALA B 2 53  ? 4.348   -6.264  -1.190  1.00 97.84 53  B 1 
ATOM 3602 C CA    . ALA B 2 53  ? 3.724   -7.495  -1.654  1.00 97.96 53  B 1 
ATOM 3603 C C     . ALA B 2 53  ? 2.819   -7.261  -2.879  1.00 97.97 53  B 1 
ATOM 3604 O O     . ALA B 2 53  ? 2.785   -8.082  -3.798  1.00 97.12 53  B 1 
ATOM 3605 C CB    . ALA B 2 53  ? 2.932   -8.111  -0.490  1.00 97.61 53  B 1 
ATOM 3606 N N     . SER B 2 54  ? 2.094   -6.143  -2.914  1.00 98.02 54  B 1 
ATOM 3607 C CA    . SER B 2 54  ? 1.272   -5.741  -4.057  1.00 97.83 54  B 1 
ATOM 3608 C C     . SER B 2 54  ? 2.130   -5.481  -5.299  1.00 97.75 54  B 1 
ATOM 3609 O O     . SER B 2 54  ? 1.803   -5.996  -6.372  1.00 96.84 54  B 1 
ATOM 3610 C CB    . SER B 2 54  ? 0.447   -4.494  -3.713  1.00 97.17 54  B 1 
ATOM 3611 O OG    . SER B 2 54  ? -0.435  -4.183  -4.774  1.00 89.68 54  B 1 
ATOM 3612 N N     . ASP B 2 55  ? 3.247   -4.787  -5.148  1.00 97.15 55  B 1 
ATOM 3613 C CA    . ASP B 2 55  ? 4.181   -4.522  -6.241  1.00 96.73 55  B 1 
ATOM 3614 C C     . ASP B 2 55  ? 4.777   -5.807  -6.814  1.00 97.01 55  B 1 
ATOM 3615 O O     . ASP B 2 55  ? 4.844   -5.980  -8.036  1.00 95.86 55  B 1 
ATOM 3616 C CB    . ASP B 2 55  ? 5.315   -3.617  -5.744  1.00 95.77 55  B 1 
ATOM 3617 C CG    . ASP B 2 55  ? 4.901   -2.172  -5.525  1.00 91.60 55  B 1 
ATOM 3618 O OD1   . ASP B 2 55  ? 3.846   -1.742  -6.050  1.00 85.53 55  B 1 
ATOM 3619 O OD2   . ASP B 2 55  ? 5.729   -1.418  -4.973  1.00 85.71 55  B 1 
ATOM 3620 N N     . LYS B 2 56  ? 5.142   -6.765  -5.960  1.00 96.83 56  B 1 
ATOM 3621 C CA    . LYS B 2 56  ? 5.567   -8.101  -6.388  1.00 96.84 56  B 1 
ATOM 3622 C C     . LYS B 2 56  ? 4.467   -8.791  -7.195  1.00 97.13 56  B 1 
ATOM 3623 O O     . LYS B 2 56  ? 4.730   -9.277  -8.297  1.00 96.26 56  B 1 
ATOM 3624 C CB    . LYS B 2 56  ? 5.961   -8.948  -5.168  1.00 96.12 56  B 1 
ATOM 3625 C CG    . LYS B 2 56  ? 6.428   -10.352 -5.588  1.00 94.12 56  B 1 
ATOM 3626 C CD    . LYS B 2 56  ? 6.636   -11.263 -4.386  1.00 89.63 56  B 1 
ATOM 3627 C CE    . LYS B 2 56  ? 6.968   -12.672 -4.866  1.00 84.99 56  B 1 
ATOM 3628 N NZ    . LYS B 2 56  ? 7.017   -13.643 -3.756  1.00 77.59 56  B 1 
ATOM 3629 N N     . CYS B 2 57  ? 3.235   -8.798  -6.694  1.00 97.12 57  B 1 
ATOM 3630 C CA    . CYS B 2 57  ? 2.111   -9.407  -7.400  1.00 97.13 57  B 1 
ATOM 3631 C C     . CYS B 2 57  ? 1.880   -8.767  -8.780  1.00 97.10 57  B 1 
ATOM 3632 O O     . CYS B 2 57  ? 1.599   -9.482  -9.739  1.00 96.22 57  B 1 
ATOM 3633 C CB    . CYS B 2 57  ? 0.849   -9.304  -6.547  1.00 96.85 57  B 1 
ATOM 3634 S SG    . CYS B 2 57  ? 0.946   -10.406 -5.108  1.00 95.07 57  B 1 
ATOM 3635 N N     . GLN B 2 58  ? 2.013   -7.458  -8.901  1.00 97.38 58  B 1 
ATOM 3636 C CA    . GLN B 2 58  ? 1.892   -6.751  -10.175 1.00 97.12 58  B 1 
ATOM 3637 C C     . GLN B 2 58  ? 3.015   -7.115  -11.148 1.00 97.40 58  B 1 
ATOM 3638 O O     . GLN B 2 58  ? 2.720   -7.425  -12.302 1.00 96.23 58  B 1 
ATOM 3639 C CB    . GLN B 2 58  ? 1.861   -5.239  -9.937  1.00 96.06 58  B 1 
ATOM 3640 C CG    . GLN B 2 58  ? 0.551   -4.763  -9.287  1.00 89.54 58  B 1 
ATOM 3641 C CD    . GLN B 2 58  ? 0.528   -3.254  -9.092  1.00 86.12 58  B 1 
ATOM 3642 O OE1   . GLN B 2 58  ? 1.305   -2.515  -9.664  1.00 77.10 58  B 1 
ATOM 3643 N NE2   . GLN B 2 58  ? -0.396  -2.741  -8.303  1.00 72.62 58  B 1 
ATOM 3644 N N     . ARG B 2 59  ? 4.277   -7.165  -10.697 1.00 96.74 59  B 1 
ATOM 3645 C CA    . ARG B 2 59  ? 5.416   -7.608  -11.520 1.00 96.58 59  B 1 
ATOM 3646 C C     . ARG B 2 59  ? 5.212   -9.030  -12.054 1.00 96.78 59  B 1 
ATOM 3647 O O     . ARG B 2 59  ? 5.471   -9.298  -13.224 1.00 95.19 59  B 1 
ATOM 3648 C CB    . ARG B 2 59  ? 6.727   -7.523  -10.724 1.00 95.44 59  B 1 
ATOM 3649 C CG    . ARG B 2 59  ? 7.194   -6.072  -10.471 1.00 89.30 59  B 1 
ATOM 3650 C CD    . ARG B 2 59  ? 8.597   -6.003  -9.854  1.00 88.92 59  B 1 
ATOM 3651 N NE    . ARG B 2 59  ? 8.694   -6.647  -8.532  1.00 82.26 59  B 1 
ATOM 3652 C CZ    . ARG B 2 59  ? 8.666   -6.052  -7.341  1.00 77.42 59  B 1 
ATOM 3653 N NH1   . ARG B 2 59  ? 8.488   -4.772  -7.200  1.00 68.17 59  B 1 
ATOM 3654 N NH2   . ARG B 2 59  ? 8.824   -6.744  -6.246  1.00 69.69 59  B 1 
ATOM 3655 N N     . GLU B 2 60  ? 4.666   -9.919  -11.225 1.00 96.25 60  B 1 
ATOM 3656 C CA    . GLU B 2 60  ? 4.351   -11.309 -11.598 1.00 95.83 60  B 1 
ATOM 3657 C C     . GLU B 2 60  ? 2.982   -11.475 -12.298 1.00 95.72 60  B 1 
ATOM 3658 O O     . GLU B 2 60  ? 2.530   -12.598 -12.535 1.00 93.80 60  B 1 
ATOM 3659 C CB    . GLU B 2 60  ? 4.449   -12.182 -10.343 1.00 95.12 60  B 1 
ATOM 3660 C CG    . GLU B 2 60  ? 5.869   -12.270 -9.767  1.00 93.33 60  B 1 
ATOM 3661 C CD    . GLU B 2 60  ? 5.924   -13.047 -8.437  1.00 92.42 60  B 1 
ATOM 3662 O OE1   . GLU B 2 60  ? 6.987   -13.059 -7.798  1.00 89.64 60  B 1 
ATOM 3663 O OE2   . GLU B 2 60  ? 4.886   -13.612 -8.024  1.00 87.78 60  B 1 
ATOM 3664 N N     . LYS B 2 61  ? 2.285   -10.382 -12.628 1.00 95.48 61  B 1 
ATOM 3665 C CA    . LYS B 2 61  ? 0.953   -10.359 -13.259 1.00 95.26 61  B 1 
ATOM 3666 C C     . LYS B 2 61  ? -0.122  -11.147 -12.475 1.00 95.73 61  B 1 
ATOM 3667 O O     . LYS B 2 61  ? -1.115  -11.613 -13.050 1.00 93.45 61  B 1 
ATOM 3668 C CB    . LYS B 2 61  ? 1.043   -10.771 -14.739 1.00 93.73 61  B 1 
ATOM 3669 C CG    . LYS B 2 61  ? 2.011   -9.901  -15.551 1.00 88.60 61  B 1 
ATOM 3670 C CD    . LYS B 2 61  ? 2.097   -10.383 -17.014 1.00 78.77 61  B 1 
ATOM 3671 C CE    . LYS B 2 61  ? 3.092   -9.514  -17.777 1.00 70.03 61  B 1 
ATOM 3672 N NZ    . LYS B 2 61  ? 3.288   -9.971  -19.180 1.00 59.62 61  B 1 
ATOM 3673 N N     . ARG B 2 62  ? 0.042   -11.278 -11.153 1.00 95.20 62  B 1 
ATOM 3674 C CA    . ARG B 2 62  ? -0.928  -11.917 -10.252 1.00 95.63 62  B 1 
ATOM 3675 C C     . ARG B 2 62  ? -1.869  -10.882 -9.642  1.00 95.92 62  B 1 
ATOM 3676 O O     . ARG B 2 62  ? -1.529  -9.721  -9.481  1.00 94.45 62  B 1 
ATOM 3677 C CB    . ARG B 2 62  ? -0.199  -12.740 -9.182  1.00 94.96 62  B 1 
ATOM 3678 C CG    . ARG B 2 62  ? 0.536   -13.948 -9.799  1.00 92.81 62  B 1 
ATOM 3679 C CD    . ARG B 2 62  ? 1.136   -14.884 -8.745  1.00 92.76 62  B 1 
ATOM 3680 N NE    . ARG B 2 62  ? 2.198   -14.236 -7.979  1.00 89.76 62  B 1 
ATOM 3681 C CZ    . ARG B 2 62  ? 2.159   -13.804 -6.713  1.00 91.27 62  B 1 
ATOM 3682 N NH1   . ARG B 2 62  ? 1.111   -13.935 -5.932  1.00 82.60 62  B 1 
ATOM 3683 N NH2   . ARG B 2 62  ? 3.200   -13.227 -6.213  1.00 85.56 62  B 1 
ATOM 3684 N N     . LYS B 2 63  ? -3.084  -11.313 -9.280  1.00 96.59 63  B 1 
ATOM 3685 C CA    . LYS B 2 63  ? -4.126  -10.432 -8.712  1.00 96.22 63  B 1 
ATOM 3686 C C     . LYS B 2 63  ? -4.426  -10.704 -7.237  1.00 96.79 63  B 1 
ATOM 3687 O O     . LYS B 2 63  ? -5.207  -9.978  -6.635  1.00 94.75 63  B 1 
ATOM 3688 C CB    . LYS B 2 63  ? -5.408  -10.535 -9.547  1.00 95.13 63  B 1 
ATOM 3689 C CG    . LYS B 2 63  ? -5.201  -10.028 -10.981 1.00 91.81 63  B 1 
ATOM 3690 C CD    . LYS B 2 63  ? -6.501  -10.106 -11.779 1.00 85.78 63  B 1 
ATOM 3691 C CE    . LYS B 2 63  ? -6.235  -9.645  -13.215 1.00 80.89 63  B 1 
ATOM 3692 N NZ    . LYS B 2 63  ? -7.412  -9.826  -14.083 1.00 69.56 63  B 1 
ATOM 3693 N N     . THR B 2 64  ? -3.853  -11.759 -6.683  1.00 96.97 64  B 1 
ATOM 3694 C CA    . THR B 2 64  ? -4.118  -12.194 -5.312  1.00 97.00 64  B 1 
ATOM 3695 C C     . THR B 2 64  ? -2.833  -12.135 -4.506  1.00 97.14 64  B 1 
ATOM 3696 O O     . THR B 2 64  ? -1.872  -12.812 -4.877  1.00 95.84 64  B 1 
ATOM 3697 C CB    . THR B 2 64  ? -4.704  -13.613 -5.285  1.00 96.24 64  B 1 
ATOM 3698 O OG1   . THR B 2 64  ? -5.834  -13.690 -6.130  1.00 92.53 64  B 1 
ATOM 3699 C CG2   . THR B 2 64  ? -5.167  -14.022 -3.882  1.00 93.04 64  B 1 
ATOM 3700 N N     . ILE B 2 65  ? -2.834  -11.368 -3.422  1.00 97.52 65  B 1 
ATOM 3701 C CA    . ILE B 2 65  ? -1.779  -11.391 -2.407  1.00 97.68 65  B 1 
ATOM 3702 C C     . ILE B 2 65  ? -2.012  -12.616 -1.514  1.00 97.72 65  B 1 
ATOM 3703 O O     . ILE B 2 65  ? -3.103  -12.764 -0.943  1.00 97.03 65  B 1 
ATOM 3704 C CB    . ILE B 2 65  ? -1.755  -10.080 -1.589  1.00 97.33 65  B 1 
ATOM 3705 C CG1   . ILE B 2 65  ? -1.505  -8.862  -2.506  1.00 95.37 65  B 1 
ATOM 3706 C CG2   . ILE B 2 65  ? -0.692  -10.157 -0.485  1.00 95.34 65  B 1 
ATOM 3707 C CD1   . ILE B 2 65  ? -1.610  -7.510  -1.795  1.00 91.02 65  B 1 
ATOM 3708 N N     . ASN B 2 66  ? -1.021  -13.493 -1.410  1.00 97.04 66  B 1 
ATOM 3709 C CA    . ASN B 2 66  ? -1.034  -14.675 -0.548  1.00 96.67 66  B 1 
ATOM 3710 C C     . ASN B 2 66  ? -0.088  -14.511 0.658   1.00 97.25 66  B 1 
ATOM 3711 O O     . ASN B 2 66  ? 0.524   -13.454 0.837   1.00 96.41 66  B 1 
ATOM 3712 C CB    . ASN B 2 66  ? -0.758  -15.928 -1.419  1.00 95.09 66  B 1 
ATOM 3713 C CG    . ASN B 2 66  ? 0.636   -15.969 -1.998  1.00 91.74 66  B 1 
ATOM 3714 O OD1   . ASN B 2 66  ? 1.512   -15.239 -1.610  1.00 76.82 66  B 1 
ATOM 3715 N ND2   . ASN B 2 66  ? 0.896   -16.852 -2.930  1.00 80.44 66  B 1 
ATOM 3716 N N     . GLY B 2 67  ? -0.004  -15.520 1.515   1.00 97.16 67  B 1 
ATOM 3717 C CA    . GLY B 2 67  ? 0.886   -15.503 2.681   1.00 97.11 67  B 1 
ATOM 3718 C C     . GLY B 2 67  ? 2.363   -15.432 2.292   1.00 97.54 67  B 1 
ATOM 3719 O O     . GLY B 2 67  ? 3.104   -14.650 2.881   1.00 96.89 67  B 1 
ATOM 3720 N N     . ASP B 2 68  ? 2.760   -16.183 1.249   1.00 97.08 68  B 1 
ATOM 3721 C CA    . ASP B 2 68  ? 4.155   -16.236 0.786   1.00 96.86 68  B 1 
ATOM 3722 C C     . ASP B 2 68  ? 4.620   -14.889 0.209   1.00 97.26 68  B 1 
ATOM 3723 O O     . ASP B 2 68  ? 5.769   -14.500 0.387   1.00 96.37 68  B 1 
ATOM 3724 C CB    . ASP B 2 68  ? 4.313   -17.353 -0.260  1.00 95.74 68  B 1 
ATOM 3725 C CG    . ASP B 2 68  ? 3.816   -18.710 0.250   1.00 92.43 68  B 1 
ATOM 3726 O OD1   . ASP B 2 68  ? 4.152   -19.109 1.383   1.00 84.91 68  B 1 
ATOM 3727 O OD2   . ASP B 2 68  ? 3.002   -19.354 -0.464  1.00 84.72 68  B 1 
ATOM 3728 N N     . ASP B 2 69  ? 3.719   -14.123 -0.418  1.00 97.42 69  B 1 
ATOM 3729 C CA    . ASP B 2 69  ? 4.017   -12.761 -0.876  1.00 97.57 69  B 1 
ATOM 3730 C C     . ASP B 2 69  ? 4.325   -11.818 0.290   1.00 97.75 69  B 1 
ATOM 3731 O O     . ASP B 2 69  ? 5.182   -10.941 0.169   1.00 97.11 69  B 1 
ATOM 3732 C CB    . ASP B 2 69  ? 2.844   -12.180 -1.675  1.00 97.37 69  B 1 
ATOM 3733 C CG    . ASP B 2 69  ? 2.546   -12.914 -2.976  1.00 96.63 69  B 1 
ATOM 3734 O OD1   . ASP B 2 69  ? 3.488   -13.317 -3.688  1.00 93.73 69  B 1 
ATOM 3735 O OD2   . ASP B 2 69  ? 1.352   -13.034 -3.344  1.00 93.88 69  B 1 
ATOM 3736 N N     . LEU B 2 70  ? 3.623   -11.987 1.421   1.00 97.67 70  B 1 
ATOM 3737 C CA    . LEU B 2 70  ? 3.859   -11.193 2.621   1.00 97.90 70  B 1 
ATOM 3738 C C     . LEU B 2 70  ? 5.187   -11.569 3.287   1.00 97.92 70  B 1 
ATOM 3739 O O     . LEU B 2 70  ? 5.930   -10.668 3.667   1.00 97.14 70  B 1 
ATOM 3740 C CB    . LEU B 2 70  ? 2.698   -11.352 3.620   1.00 97.80 70  B 1 
ATOM 3741 C CG    . LEU B 2 70  ? 1.333   -10.874 3.112   1.00 97.23 70  B 1 
ATOM 3742 C CD1   . LEU B 2 70  ? 0.279   -11.099 4.197   1.00 95.77 70  B 1 
ATOM 3743 C CD2   . LEU B 2 70  ? 1.322   -9.388  2.753   1.00 95.44 70  B 1 
ATOM 3744 N N     . LEU B 2 71  ? 5.496   -12.860 3.382   1.00 97.67 71  B 1 
ATOM 3745 C CA    . LEU B 2 71  ? 6.780   -13.325 3.914   1.00 97.54 71  B 1 
ATOM 3746 C C     . LEU B 2 71  ? 7.942   -12.793 3.068   1.00 97.50 71  B 1 
ATOM 3747 O O     . LEU B 2 71  ? 8.877   -12.208 3.611   1.00 96.58 71  B 1 
ATOM 3748 C CB    . LEU B 2 71  ? 6.810   -14.864 3.962   1.00 96.93 71  B 1 
ATOM 3749 C CG    . LEU B 2 71  ? 5.818   -15.515 4.931   1.00 94.81 71  B 1 
ATOM 3750 C CD1   . LEU B 2 71  ? 6.009   -17.033 4.914   1.00 89.49 71  B 1 
ATOM 3751 C CD2   . LEU B 2 71  ? 6.007   -15.025 6.364   1.00 89.26 71  B 1 
ATOM 3752 N N     . TRP B 2 72  ? 7.845   -12.929 1.748   1.00 97.15 72  B 1 
ATOM 3753 C CA    . TRP B 2 72  ? 8.837   -12.375 0.835   1.00 97.06 72  B 1 
ATOM 3754 C C     . TRP B 2 72  ? 9.007   -10.867 1.022   1.00 97.04 72  B 1 
ATOM 3755 O O     . TRP B 2 72  ? 10.139  -10.385 1.096   1.00 96.04 72  B 1 
ATOM 3756 C CB    . TRP B 2 72  ? 8.436   -12.707 -0.606  1.00 96.48 72  B 1 
ATOM 3757 C CG    . TRP B 2 72  ? 9.346   -12.121 -1.638  1.00 95.81 72  B 1 
ATOM 3758 C CD1   . TRP B 2 72  ? 10.450  -12.718 -2.141  1.00 93.71 72  B 1 
ATOM 3759 C CD2   . TRP B 2 72  ? 9.282   -10.800 -2.246  1.00 94.70 72  B 1 
ATOM 3760 N NE1   . TRP B 2 72  ? 11.087  -11.847 -3.023  1.00 92.52 72  B 1 
ATOM 3761 C CE2   . TRP B 2 72  ? 10.400  -10.654 -3.104  1.00 93.69 72  B 1 
ATOM 3762 C CE3   . TRP B 2 72  ? 8.393   -9.712  -2.137  1.00 92.53 72  B 1 
ATOM 3763 C CZ2   . TRP B 2 72  ? 10.651  -9.460  -3.822  1.00 92.13 72  B 1 
ATOM 3764 C CZ3   . TRP B 2 72  ? 8.634   -8.514  -2.845  1.00 89.64 72  B 1 
ATOM 3765 C CH2   . TRP B 2 72  ? 9.756   -8.397  -3.669  1.00 89.82 72  B 1 
ATOM 3766 N N     . ALA B 2 73  ? 7.910   -10.108 1.137   1.00 96.97 73  B 1 
ATOM 3767 C CA    . ALA B 2 73  ? 7.973   -8.664  1.333   1.00 96.80 73  B 1 
ATOM 3768 C C     . ALA B 2 73  ? 8.637   -8.289  2.679   1.00 96.80 73  B 1 
ATOM 3769 O O     . ALA B 2 73  ? 9.446   -7.364  2.707   1.00 96.19 73  B 1 
ATOM 3770 C CB    . ALA B 2 73  ? 6.562   -8.085  1.232   1.00 96.62 73  B 1 
ATOM 3771 N N     . MET B 2 74  ? 8.338   -9.017  3.755   1.00 96.76 74  B 1 
ATOM 3772 C CA    . MET B 2 74  ? 8.971   -8.792  5.061   1.00 96.70 74  B 1 
ATOM 3773 C C     . MET B 2 74  ? 10.484  -8.991  4.988   1.00 96.54 74  B 1 
ATOM 3774 O O     . MET B 2 74  ? 11.228  -8.080  5.345   1.00 95.52 74  B 1 
ATOM 3775 C CB    . MET B 2 74  ? 8.364   -9.715  6.133   1.00 96.81 74  B 1 
ATOM 3776 C CG    . MET B 2 74  ? 6.944   -9.300  6.517   1.00 95.81 74  B 1 
ATOM 3777 S SD    . MET B 2 74  ? 6.112   -10.441 7.662   1.00 94.26 74  B 1 
ATOM 3778 C CE    . MET B 2 74  ? 4.411   -10.002 7.329   1.00 87.09 74  B 1 
ATOM 3779 N N     . THR B 2 75  ? 10.945  -10.124 4.446   1.00 95.91 75  B 1 
ATOM 3780 C CA    . THR B 2 75  ? 12.385  -10.394 4.305   1.00 95.44 75  B 1 
ATOM 3781 C C     . THR B 2 75  ? 13.069  -9.351  3.431   1.00 95.41 75  B 1 
ATOM 3782 O O     . THR B 2 75  ? 14.086  -8.783  3.829   1.00 93.99 75  B 1 
ATOM 3783 C CB    . THR B 2 75  ? 12.606  -11.788 3.729   1.00 94.31 75  B 1 
ATOM 3784 O OG1   . THR B 2 75  ? 11.909  -12.735 4.500   1.00 83.26 75  B 1 
ATOM 3785 C CG2   . THR B 2 75  ? 14.086  -12.199 3.756   1.00 80.77 75  B 1 
ATOM 3786 N N     . THR B 2 76  ? 12.478  -9.019  2.289   1.00 95.51 76  B 1 
ATOM 3787 C CA    . THR B 2 76  ? 13.052  -8.049  1.348   1.00 95.24 76  B 1 
ATOM 3788 C C     . THR B 2 76  ? 13.198  -6.650  1.962   1.00 95.35 76  B 1 
ATOM 3789 O O     . THR B 2 76  ? 14.130  -5.915  1.637   1.00 93.30 76  B 1 
ATOM 3790 C CB    . THR B 2 76  ? 12.182  -7.984  0.081   1.00 93.90 76  B 1 
ATOM 3791 O OG1   . THR B 2 76  ? 11.999  -9.257  -0.481  1.00 82.04 76  B 1 
ATOM 3792 C CG2   . THR B 2 76  ? 12.831  -7.162  -1.022  1.00 79.40 76  B 1 
ATOM 3793 N N     . LEU B 2 77  ? 12.310  -6.284  2.891   1.00 95.22 77  B 1 
ATOM 3794 C CA    . LEU B 2 77  ? 12.335  -5.002  3.600   1.00 95.37 77  B 1 
ATOM 3795 C C     . LEU B 2 77  ? 13.186  -5.015  4.892   1.00 95.21 77  B 1 
ATOM 3796 O O     . LEU B 2 77  ? 13.189  -4.019  5.615   1.00 93.23 77  B 1 
ATOM 3797 C CB    . LEU B 2 77  ? 10.891  -4.548  3.857   1.00 95.48 77  B 1 
ATOM 3798 C CG    . LEU B 2 77  ? 10.108  -4.186  2.580   1.00 95.01 77  B 1 
ATOM 3799 C CD1   . LEU B 2 77  ? 8.648   -3.940  2.931   1.00 93.16 77  B 1 
ATOM 3800 C CD2   . LEU B 2 77  ? 10.667  -2.930  1.889   1.00 92.60 77  B 1 
ATOM 3801 N N     . GLY B 2 78  ? 13.892  -6.110  5.175   1.00 94.71 78  B 1 
ATOM 3802 C CA    . GLY B 2 78  ? 14.825  -6.233  6.306   1.00 94.20 78  B 1 
ATOM 3803 C C     . GLY B 2 78  ? 14.229  -6.835  7.581   1.00 94.80 78  B 1 
ATOM 3804 O O     . GLY B 2 78  ? 14.899  -6.874  8.608   1.00 92.49 78  B 1 
ATOM 3805 N N     . PHE B 2 79  ? 12.985  -7.337  7.538   1.00 95.75 79  B 1 
ATOM 3806 C CA    . PHE B 2 79  ? 12.364  -8.081  8.632   1.00 95.70 79  B 1 
ATOM 3807 C C     . PHE B 2 79  ? 12.704  -9.576  8.533   1.00 95.50 79  B 1 
ATOM 3808 O O     . PHE B 2 79  ? 11.810  -10.434 8.524   1.00 93.95 79  B 1 
ATOM 3809 C CB    . PHE B 2 79  ? 10.860  -7.820  8.668   1.00 95.70 79  B 1 
ATOM 3810 C CG    . PHE B 2 79  ? 10.470  -6.362  8.875   1.00 95.93 79  B 1 
ATOM 3811 C CD1   . PHE B 2 79  ? 10.353  -5.842  10.174  1.00 94.28 79  B 1 
ATOM 3812 C CD2   . PHE B 2 79  ? 10.244  -5.529  7.775   1.00 94.17 79  B 1 
ATOM 3813 C CE1   . PHE B 2 79  ? 10.019  -4.496  10.366  1.00 93.31 79  B 1 
ATOM 3814 C CE2   . PHE B 2 79  ? 9.916   -4.185  7.957   1.00 93.55 79  B 1 
ATOM 3815 C CZ    . PHE B 2 79  ? 9.807   -3.660  9.255   1.00 94.09 79  B 1 
ATOM 3816 N N     . GLU B 2 80  ? 13.991  -9.905  8.406   1.00 95.02 80  B 1 
ATOM 3817 C CA    . GLU B 2 80  ? 14.475  -11.273 8.201   1.00 94.46 80  B 1 
ATOM 3818 C C     . GLU B 2 80  ? 14.193  -12.199 9.380   1.00 95.31 80  B 1 
ATOM 3819 O O     . GLU B 2 80  ? 13.765  -13.336 9.173   1.00 93.63 80  B 1 
ATOM 3820 C CB    . GLU B 2 80  ? 15.971  -11.246 7.842   1.00 91.50 80  B 1 
ATOM 3821 C CG    . GLU B 2 80  ? 16.889  -10.632 8.910   1.00 79.92 80  B 1 
ATOM 3822 C CD    . GLU B 2 80  ? 18.346  -10.475 8.440   1.00 76.79 80  B 1 
ATOM 3823 O OE1   . GLU B 2 80  ? 19.115  -9.788  9.134   1.00 68.19 80  B 1 
ATOM 3824 O OE2   . GLU B 2 80  ? 18.685  -11.018 7.373   1.00 66.87 80  B 1 
ATOM 3825 N N     . ASP B 2 81  ? 14.276  -11.689 10.606  1.00 95.05 81  B 1 
ATOM 3826 C CA    . ASP B 2 81  ? 13.982  -12.440 11.831  1.00 94.92 81  B 1 
ATOM 3827 C C     . ASP B 2 81  ? 12.530  -12.950 11.888  1.00 95.85 81  B 1 
ATOM 3828 O O     . ASP B 2 81  ? 12.207  -13.900 12.605  1.00 94.42 81  B 1 
ATOM 3829 C CB    . ASP B 2 81  ? 14.242  -11.549 13.051  1.00 93.66 81  B 1 
ATOM 3830 C CG    . ASP B 2 81  ? 15.713  -11.147 13.231  1.00 90.62 81  B 1 
ATOM 3831 O OD1   . ASP B 2 81  ? 16.587  -11.989 12.941  1.00 82.60 81  B 1 
ATOM 3832 O OD2   . ASP B 2 81  ? 15.938  -10.004 13.696  1.00 83.51 81  B 1 
ATOM 3833 N N     . TYR B 2 82  ? 11.621  -12.350 11.112  1.00 95.94 82  B 1 
ATOM 3834 C CA    . TYR B 2 82  ? 10.224  -12.768 11.033  1.00 96.34 82  B 1 
ATOM 3835 C C     . TYR B 2 82  ? 10.016  -13.981 10.123  1.00 96.36 82  B 1 
ATOM 3836 O O     . TYR B 2 82  ? 8.974   -14.640 10.214  1.00 95.11 82  B 1 
ATOM 3837 C CB    . TYR B 2 82  ? 9.356   -11.601 10.534  1.00 96.42 82  B 1 
ATOM 3838 C CG    . TYR B 2 82  ? 9.179   -10.452 11.508  1.00 96.82 82  B 1 
ATOM 3839 C CD1   . TYR B 2 82  ? 7.895   -10.152 12.018  1.00 94.68 82  B 1 
ATOM 3840 C CD2   . TYR B 2 82  ? 10.267  -9.673  11.909  1.00 94.24 82  B 1 
ATOM 3841 C CE1   . TYR B 2 82  ? 7.721   -9.102  12.926  1.00 92.99 82  B 1 
ATOM 3842 C CE2   . TYR B 2 82  ? 10.112  -8.623  12.829  1.00 93.08 82  B 1 
ATOM 3843 C CZ    . TYR B 2 82  ? 8.833   -8.335  13.340  1.00 94.29 82  B 1 
ATOM 3844 O OH    . TYR B 2 82  ? 8.681   -7.332  14.256  1.00 92.53 82  B 1 
ATOM 3845 N N     . MET B 2 83  ? 10.962  -14.284 9.211   1.00 96.25 83  B 1 
ATOM 3846 C CA    . MET B 2 83  ? 10.788  -15.307 8.181   1.00 96.22 83  B 1 
ATOM 3847 C C     . MET B 2 83  ? 10.582  -16.696 8.785   1.00 96.59 83  B 1 
ATOM 3848 O O     . MET B 2 83  ? 9.544   -17.299 8.526   1.00 95.47 83  B 1 
ATOM 3849 C CB    . MET B 2 83  ? 11.970  -15.292 7.199   1.00 94.89 83  B 1 
ATOM 3850 C CG    . MET B 2 83  ? 11.881  -16.408 6.145   1.00 91.49 83  B 1 
ATOM 3851 S SD    . MET B 2 83  ? 10.381  -16.454 5.121   1.00 88.66 83  B 1 
ATOM 3852 C CE    . MET B 2 83  ? 10.770  -15.149 3.952   1.00 78.20 83  B 1 
ATOM 3853 N N     . GLU B 2 84  ? 11.515  -17.198 9.578   1.00 95.10 84  B 1 
ATOM 3854 C CA    . GLU B 2 84  ? 11.434  -18.564 10.095  1.00 94.86 84  B 1 
ATOM 3855 C C     . GLU B 2 84  ? 10.223  -18.776 11.030  1.00 95.58 84  B 1 
ATOM 3856 O O     . GLU B 2 84  ? 9.432   -19.694 10.780  1.00 94.46 84  B 1 
ATOM 3857 C CB    . GLU B 2 84  ? 12.772  -18.995 10.725  1.00 93.25 84  B 1 
ATOM 3858 C CG    . GLU B 2 84  ? 13.885  -19.232 9.682   1.00 81.37 84  B 1 
ATOM 3859 C CD    . GLU B 2 84  ? 13.503  -20.285 8.622   1.00 74.42 84  B 1 
ATOM 3860 O OE1   . GLU B 2 84  ? 13.735  -20.059 7.409   1.00 67.45 84  B 1 
ATOM 3861 O OE2   . GLU B 2 84  ? 12.902  -21.316 8.975   1.00 65.68 84  B 1 
ATOM 3862 N N     . PRO B 2 85  ? 9.937   -17.887 12.013  1.00 95.84 85  B 1 
ATOM 3863 C CA    . PRO B 2 85  ? 8.733   -18.019 12.841  1.00 95.76 85  B 1 
ATOM 3864 C C     . PRO B 2 85  ? 7.433   -18.014 12.035  1.00 96.06 85  B 1 
ATOM 3865 O O     . PRO B 2 85  ? 6.545   -18.844 12.233  1.00 95.01 85  B 1 
ATOM 3866 C CB    . PRO B 2 85  ? 8.786   -16.837 13.821  1.00 94.74 85  B 1 
ATOM 3867 C CG    . PRO B 2 85  ? 10.258  -16.479 13.903  1.00 91.81 85  B 1 
ATOM 3868 C CD    . PRO B 2 85  ? 10.776  -16.800 12.506  1.00 94.81 85  B 1 
ATOM 3869 N N     . LEU B 2 86  ? 7.289   -17.074 11.079  1.00 96.48 86  B 1 
ATOM 3870 C CA    . LEU B 2 86  ? 6.049   -16.943 10.310  1.00 96.51 86  B 1 
ATOM 3871 C C     . LEU B 2 86  ? 5.886   -18.020 9.241   1.00 96.36 86  B 1 
ATOM 3872 O O     . LEU B 2 86  ? 4.758   -18.396 8.932   1.00 95.37 86  B 1 
ATOM 3873 C CB    . LEU B 2 86  ? 5.970   -15.551 9.675   1.00 96.43 86  B 1 
ATOM 3874 C CG    . LEU B 2 86  ? 5.834   -14.397 10.681  1.00 95.47 86  B 1 
ATOM 3875 C CD1   . LEU B 2 86  ? 5.814   -13.084 9.907   1.00 93.36 86  B 1 
ATOM 3876 C CD2   . LEU B 2 86  ? 4.541   -14.493 11.506  1.00 92.75 86  B 1 
ATOM 3877 N N     . LYS B 2 87  ? 6.975   -18.543 8.679   1.00 96.28 87  B 1 
ATOM 3878 C CA    . LYS B 2 87  ? 6.967   -19.681 7.764   1.00 96.24 87  B 1 
ATOM 3879 C C     . LYS B 2 87  ? 6.484   -20.937 8.476   1.00 96.14 87  B 1 
ATOM 3880 O O     . LYS B 2 87  ? 5.600   -21.612 7.954   1.00 94.92 87  B 1 
ATOM 3881 C CB    . LYS B 2 87  ? 8.376   -19.836 7.204   1.00 95.45 87  B 1 
ATOM 3882 C CG    . LYS B 2 87  ? 8.565   -20.947 6.156   1.00 89.95 87  B 1 
ATOM 3883 C CD    . LYS B 2 87  ? 10.053  -20.935 5.818   1.00 85.03 87  B 1 
ATOM 3884 C CE    . LYS B 2 87  ? 10.546  -22.085 4.964   1.00 75.94 87  B 1 
ATOM 3885 N NZ    . LYS B 2 87  ? 12.033  -22.107 5.061   1.00 68.13 87  B 1 
ATOM 3886 N N     . LEU B 2 88  ? 6.987   -21.198 9.685   1.00 95.12 88  B 1 
ATOM 3887 C CA    . LEU B 2 88  ? 6.497   -22.290 10.526  1.00 94.98 88  B 1 
ATOM 3888 C C     . LEU B 2 88  ? 5.018   -22.099 10.879  1.00 95.00 88  B 1 
ATOM 3889 O O     . LEU B 2 88  ? 4.211   -23.030 10.738  1.00 93.49 88  B 1 
ATOM 3890 C CB    . LEU B 2 88  ? 7.384   -22.384 11.782  1.00 94.17 88  B 1 
ATOM 3891 C CG    . LEU B 2 88  ? 6.960   -23.498 12.757  1.00 90.95 88  B 1 
ATOM 3892 C CD1   . LEU B 2 88  ? 7.038   -24.888 12.122  1.00 86.13 88  B 1 
ATOM 3893 C CD2   . LEU B 2 88  ? 7.858   -23.475 13.993  1.00 86.30 88  B 1 
ATOM 3894 N N     . TYR B 2 89  ? 4.617   -20.893 11.259  1.00 95.36 89  B 1 
ATOM 3895 C CA    . TYR B 2 89  ? 3.219   -20.576 11.566  1.00 95.25 89  B 1 
ATOM 3896 C C     . TYR B 2 89  ? 2.290   -20.797 10.367  1.00 95.23 89  B 1 
ATOM 3897 O O     . TYR B 2 89  ? 1.209   -21.374 10.506  1.00 93.98 89  B 1 
ATOM 3898 C CB    . TYR B 2 89  ? 3.126   -19.131 12.054  1.00 95.01 89  B 1 
ATOM 3899 C CG    . TYR B 2 89  ? 1.746   -18.765 12.576  1.00 94.93 89  B 1 
ATOM 3900 C CD1   . TYR B 2 89  ? 0.835   -18.055 11.767  1.00 92.68 89  B 1 
ATOM 3901 C CD2   . TYR B 2 89  ? 1.363   -19.162 13.868  1.00 92.73 89  B 1 
ATOM 3902 C CE1   . TYR B 2 89  ? -0.446  -17.739 12.248  1.00 91.90 89  B 1 
ATOM 3903 C CE2   . TYR B 2 89  ? 0.094   -18.851 14.362  1.00 91.84 89  B 1 
ATOM 3904 C CZ    . TYR B 2 89  ? -0.811  -18.138 13.546  1.00 92.76 89  B 1 
ATOM 3905 O OH    . TYR B 2 89  ? -2.061  -17.837 14.027  1.00 91.18 89  B 1 
ATOM 3906 N N     . LEU B 2 90  ? 2.704   -20.378 9.167   1.00 95.60 90  B 1 
ATOM 3907 C CA    . LEU B 2 90  ? 1.945   -20.575 7.938   1.00 95.53 90  B 1 
ATOM 3908 C C     . LEU B 2 90  ? 1.854   -22.058 7.563   1.00 95.35 90  B 1 
ATOM 3909 O O     . LEU B 2 90  ? 0.794   -22.501 7.118   1.00 93.82 90  B 1 
ATOM 3910 C CB    . LEU B 2 90  ? 2.588   -19.739 6.809   1.00 94.89 90  B 1 
ATOM 3911 C CG    . LEU B 2 90  ? 1.881   -19.866 5.442   1.00 92.46 90  B 1 
ATOM 3912 C CD1   . LEU B 2 90  ? 0.413   -19.433 5.492   1.00 86.77 90  B 1 
ATOM 3913 C CD2   . LEU B 2 90  ? 2.596   -18.987 4.414   1.00 86.28 90  B 1 
ATOM 3914 N N     . HIS B 2 91  ? 2.923   -22.827 7.748   1.00 94.80 91  B 1 
ATOM 3915 C CA    . HIS B 2 91  ? 2.906   -24.269 7.517   1.00 94.54 91  B 1 
ATOM 3916 C C     . HIS B 2 91  ? 1.885   -24.959 8.418   1.00 94.49 91  B 1 
ATOM 3917 O O     . HIS B 2 91  ? 0.984   -25.629 7.915   1.00 93.06 91  B 1 
ATOM 3918 C CB    . HIS B 2 91  ? 4.321   -24.830 7.701   1.00 93.70 91  B 1 
ATOM 3919 C CG    . HIS B 2 91  ? 4.404   -26.299 7.396   1.00 90.20 91  B 1 
ATOM 3920 N ND1   . HIS B 2 91  ? 4.083   -26.906 6.200   1.00 76.77 91  B 1 
ATOM 3921 C CD2   . HIS B 2 91  ? 4.804   -27.294 8.246   1.00 74.70 91  B 1 
ATOM 3922 C CE1   . HIS B 2 91  ? 4.281   -28.236 6.328   1.00 72.26 91  B 1 
ATOM 3923 N NE2   . HIS B 2 91  ? 4.740   -28.492 7.558   1.00 73.27 91  B 1 
ATOM 3924 N N     . LYS B 2 92  ? 1.923   -24.682 9.727   1.00 94.21 92  B 1 
ATOM 3925 C CA    . LYS B 2 92  ? 0.953   -25.223 10.689  1.00 93.96 92  B 1 
ATOM 3926 C C     . LYS B 2 92  ? -0.494  -24.794 10.417  1.00 93.90 92  B 1 
ATOM 3927 O O     . LYS B 2 92  ? -1.415  -25.529 10.731  1.00 91.68 92  B 1 
ATOM 3928 C CB    . LYS B 2 92  ? 1.340   -24.791 12.105  1.00 92.86 92  B 1 
ATOM 3929 C CG    . LYS B 2 92  ? 2.576   -25.530 12.626  1.00 88.06 92  B 1 
ATOM 3930 C CD    . LYS B 2 92  ? 2.736   -25.257 14.125  1.00 83.58 92  B 1 
ATOM 3931 C CE    . LYS B 2 92  ? 3.759   -26.204 14.718  1.00 78.36 92  B 1 
ATOM 3932 N NZ    . LYS B 2 92  ? 3.551   -26.371 16.176  1.00 71.76 92  B 1 
ATOM 3933 N N     . PHE B 2 93  ? -0.707  -23.616 9.868   1.00 93.11 93  B 1 
ATOM 3934 C CA    . PHE B 2 93  ? -2.051  -23.152 9.506   1.00 92.63 93  B 1 
ATOM 3935 C C     . PHE B 2 93  ? -2.615  -23.864 8.261   1.00 92.15 93  B 1 
ATOM 3936 O O     . PHE B 2 93  ? -3.839  -23.929 8.091   1.00 89.44 93  B 1 
ATOM 3937 C CB    . PHE B 2 93  ? -2.017  -21.637 9.294   1.00 91.83 93  B 1 
ATOM 3938 C CG    . PHE B 2 93  ? -3.335  -21.061 8.812   1.00 91.80 93  B 1 
ATOM 3939 C CD1   . PHE B 2 93  ? -3.542  -20.799 7.441   1.00 88.41 93  B 1 
ATOM 3940 C CD2   . PHE B 2 93  ? -4.401  -20.877 9.711   1.00 88.21 93  B 1 
ATOM 3941 C CE1   . PHE B 2 93  ? -4.795  -20.362 6.972   1.00 87.02 93  B 1 
ATOM 3942 C CE2   . PHE B 2 93  ? -5.658  -20.443 9.252   1.00 87.05 93  B 1 
ATOM 3943 C CZ    . PHE B 2 93  ? -5.848  -20.185 7.886   1.00 86.88 93  B 1 
ATOM 3944 N N     . ARG B 2 94  ? -1.749  -24.348 7.375   1.00 91.95 94  B 1 
ATOM 3945 C CA    . ARG B 2 94  ? -2.144  -25.064 6.148   1.00 89.99 94  B 1 
ATOM 3946 C C     . ARG B 2 94  ? -2.367  -26.565 6.384   1.00 88.38 94  B 1 
ATOM 3947 O O     . ARG B 2 94  ? -2.984  -27.197 5.528   1.00 84.03 94  B 1 
ATOM 3948 C CB    . ARG B 2 94  ? -1.063  -24.860 5.066   1.00 88.84 94  B 1 
ATOM 3949 C CG    . ARG B 2 94  ? -1.054  -23.445 4.459   1.00 84.69 94  B 1 
ATOM 3950 C CD    . ARG B 2 94  ? 0.184   -23.295 3.561   1.00 84.29 94  B 1 
ATOM 3951 N NE    . ARG B 2 94  ? 0.218   -22.000 2.851   1.00 81.99 94  B 1 
ATOM 3952 C CZ    . ARG B 2 94  ? 1.225   -21.536 2.122   1.00 82.13 94  B 1 
ATOM 3953 N NH1   . ARG B 2 94  ? 2.335   -22.205 1.985   1.00 76.26 94  B 1 
ATOM 3954 N NH2   . ARG B 2 94  ? 1.139   -20.389 1.510   1.00 75.33 94  B 1 
ATOM 3955 N N     . GLU B 2 95  ? -1.860  -27.116 7.472   1.00 84.78 95  B 1 
ATOM 3956 C CA    . GLU B 2 95  ? -2.104  -28.490 7.908   1.00 81.77 95  B 1 
ATOM 3957 C C     . GLU B 2 95  ? -3.511  -28.706 8.503   1.00 76.37 95  B 1 
ATOM 3958 O O     . GLU B 2 95  ? -4.090  -27.769 9.072   1.00 69.18 95  B 1 
ATOM 3959 C CB    . GLU B 2 95  ? -0.996  -28.958 8.887   1.00 72.75 95  B 1 
ATOM 3960 C CG    . GLU B 2 95  ? 0.357   -29.146 8.182   1.00 66.95 95  B 1 
ATOM 3961 C CD    . GLU B 2 95  ? 1.424   -29.832 9.052   1.00 61.62 95  B 1 
ATOM 3962 O OE1   . GLU B 2 95  ? 2.255   -30.568 8.478   1.00 56.70 95  B 1 
ATOM 3963 O OE2   . GLU B 2 95  ? 1.422   -29.639 10.292  1.00 60.95 95  B 1 
ATOM 3964 O OXT   . GLU B 2 95  ? -4.018  -29.832 8.343   1.00 63.87 95  B 1 
ATOM 3965 N N     . GLN C 3 1   ? 28.508  -3.781  28.546  1.00 86.97 1   C 1 
ATOM 3966 C CA    . GLN C 3 1   ? 27.651  -4.576  29.446  1.00 89.12 1   C 1 
ATOM 3967 C C     . GLN C 3 1   ? 26.169  -4.393  29.126  1.00 90.58 1   C 1 
ATOM 3968 O O     . GLN C 3 1   ? 25.592  -5.329  28.584  1.00 87.29 1   C 1 
ATOM 3969 C CB    . GLN C 3 1   ? 27.952  -4.332  30.929  1.00 83.10 1   C 1 
ATOM 3970 C CG    . GLN C 3 1   ? 29.263  -5.003  31.347  1.00 72.57 1   C 1 
ATOM 3971 C CD    . GLN C 3 1   ? 29.535  -4.864  32.849  1.00 64.40 1   C 1 
ATOM 3972 O OE1   . GLN C 3 1   ? 28.892  -4.107  33.541  1.00 61.50 1   C 1 
ATOM 3973 N NE2   . GLN C 3 1   ? 30.502  -5.570  33.383  1.00 54.87 1   C 1 
ATOM 3974 N N     . LEU C 3 2   ? 25.591  -3.212  29.345  1.00 87.68 2   C 1 
ATOM 3975 C CA    . LEU C 3 2   ? 24.162  -2.974  29.098  1.00 87.82 2   C 1 
ATOM 3976 C C     . LEU C 3 2   ? 23.740  -3.353  27.669  1.00 89.63 2   C 1 
ATOM 3977 O O     . LEU C 3 2   ? 22.780  -4.093  27.483  1.00 87.14 2   C 1 
ATOM 3978 C CB    . LEU C 3 2   ? 23.853  -1.502  29.399  1.00 83.35 2   C 1 
ATOM 3979 C CG    . LEU C 3 2   ? 22.363  -1.140  29.330  1.00 74.55 2   C 1 
ATOM 3980 C CD1   . LEU C 3 2   ? 21.557  -1.880  30.395  1.00 66.91 2   C 1 
ATOM 3981 C CD2   . LEU C 3 2   ? 22.206  0.370   29.555  1.00 69.09 2   C 1 
ATOM 3982 N N     . GLN C 3 3   ? 24.511  -2.943  26.647  1.00 91.67 3   C 1 
ATOM 3983 C CA    . GLN C 3 3   ? 24.216  -3.262  25.245  1.00 91.19 3   C 1 
ATOM 3984 C C     . GLN C 3 3   ? 24.271  -4.777  24.959  1.00 92.11 3   C 1 
ATOM 3985 O O     . GLN C 3 3   ? 23.446  -5.298  24.211  1.00 90.52 3   C 1 
ATOM 3986 C CB    . GLN C 3 3   ? 25.201  -2.499  24.355  1.00 87.91 3   C 1 
ATOM 3987 C CG    . GLN C 3 3   ? 24.803  -2.524  22.873  1.00 76.37 3   C 1 
ATOM 3988 C CD    . GLN C 3 3   ? 25.790  -1.740  22.003  1.00 69.27 3   C 1 
ATOM 3989 O OE1   . GLN C 3 3   ? 26.900  -1.428  22.403  1.00 65.58 3   C 1 
ATOM 3990 N NE2   . GLN C 3 3   ? 25.427  -1.418  20.786  1.00 60.67 3   C 1 
ATOM 3991 N N     . GLN C 3 4   ? 25.197  -5.512  25.570  1.00 93.93 4   C 1 
ATOM 3992 C CA    . GLN C 3 4   ? 25.270  -6.971  25.451  1.00 93.44 4   C 1 
ATOM 3993 C C     . GLN C 3 4   ? 24.065  -7.650  26.107  1.00 94.11 4   C 1 
ATOM 3994 O O     . GLN C 3 4   ? 23.522  -8.611  25.559  1.00 92.98 4   C 1 
ATOM 3995 C CB    . GLN C 3 4   ? 26.558  -7.495  26.100  1.00 91.63 4   C 1 
ATOM 3996 C CG    . GLN C 3 4   ? 27.811  -7.157  25.283  1.00 79.84 4   C 1 
ATOM 3997 C CD    . GLN C 3 4   ? 29.092  -7.564  26.011  1.00 71.40 4   C 1 
ATOM 3998 O OE1   . GLN C 3 4   ? 29.142  -7.735  27.219  1.00 68.94 4   C 1 
ATOM 3999 N NE2   . GLN C 3 4   ? 30.203  -7.698  25.299  1.00 63.57 4   C 1 
ATOM 4000 N N     . GLN C 3 5   ? 23.606  -7.139  27.247  1.00 95.32 5   C 1 
ATOM 4001 C CA    . GLN C 3 5   ? 22.412  -7.634  27.925  1.00 94.54 5   C 1 
ATOM 4002 C C     . GLN C 3 5   ? 21.158  -7.406  27.072  1.00 95.12 5   C 1 
ATOM 4003 O O     . GLN C 3 5   ? 20.357  -8.320  26.904  1.00 93.87 5   C 1 
ATOM 4004 C CB    . GLN C 3 5   ? 22.309  -6.950  29.288  1.00 92.80 5   C 1 
ATOM 4005 C CG    . GLN C 3 5   ? 21.157  -7.529  30.134  1.00 81.79 5   C 1 
ATOM 4006 C CD    . GLN C 3 5   ? 21.049  -6.851  31.502  1.00 75.11 5   C 1 
ATOM 4007 O OE1   . GLN C 3 5   ? 21.793  -5.940  31.846  1.00 70.16 5   C 1 
ATOM 4008 N NE2   . GLN C 3 5   ? 20.119  -7.273  32.317  1.00 64.87 5   C 1 
ATOM 4009 N N     . GLN C 3 6   ? 21.013  -6.228  26.448  1.00 95.71 6   C 1 
ATOM 4010 C CA    . GLN C 3 6   ? 19.911  -5.916  25.538  1.00 95.10 6   C 1 
ATOM 4011 C C     . GLN C 3 6   ? 19.911  -6.822  24.296  1.00 95.63 6   C 1 
ATOM 4012 O O     . GLN C 3 6   ? 18.868  -7.354  23.909  1.00 94.86 6   C 1 
ATOM 4013 C CB    . GLN C 3 6   ? 20.004  -4.443  25.132  1.00 93.99 6   C 1 
ATOM 4014 C CG    . GLN C 3 6   ? 19.640  -3.491  26.278  1.00 89.83 6   C 1 
ATOM 4015 C CD    . GLN C 3 6   ? 19.881  -2.021  25.944  1.00 88.94 6   C 1 
ATOM 4016 O OE1   . GLN C 3 6   ? 20.563  -1.669  24.994  1.00 84.55 6   C 1 
ATOM 4017 N NE2   . GLN C 3 6   ? 19.331  -1.119  26.732  1.00 80.59 6   C 1 
ATOM 4018 N N     . GLN C 3 7   ? 21.081  -7.086  23.692  1.00 96.02 7   C 1 
ATOM 4019 C CA    . GLN C 3 7   ? 21.199  -8.037  22.580  1.00 95.80 7   C 1 
ATOM 4020 C C     . GLN C 3 7   ? 20.851  -9.473  23.005  1.00 96.42 7   C 1 
ATOM 4021 O O     . GLN C 3 7   ? 20.283  -10.224 22.211  1.00 95.55 7   C 1 
ATOM 4022 C CB    . GLN C 3 7   ? 22.622  -8.014  22.022  1.00 94.35 7   C 1 
ATOM 4023 C CG    . GLN C 3 7   ? 22.891  -6.769  21.154  1.00 84.01 7   C 1 
ATOM 4024 C CD    . GLN C 3 7   ? 24.328  -6.758  20.618  1.00 77.21 7   C 1 
ATOM 4025 O OE1   . GLN C 3 7   ? 25.158  -7.594  20.938  1.00 72.30 7   C 1 
ATOM 4026 N NE2   . GLN C 3 7   ? 24.665  -5.800  19.772  1.00 67.18 7   C 1 
ATOM 4027 N N     . GLN C 3 8   ? 21.183  -9.861  24.209  1.00 95.91 8   C 1 
ATOM 4028 C CA    . GLN C 3 8   ? 20.809  -11.166 24.743  1.00 95.80 8   C 1 
ATOM 4029 C C     . GLN C 3 8   ? 19.289  -11.271 24.934  1.00 96.13 8   C 1 
ATOM 4030 O O     . GLN C 3 8   ? 18.698  -12.240 24.471  1.00 94.99 8   C 1 
ATOM 4031 C CB    . GLN C 3 8   ? 21.589  -11.440 26.034  1.00 94.95 8   C 1 
ATOM 4032 C CG    . GLN C 3 8   ? 21.311  -12.827 26.618  1.00 86.63 8   C 1 
ATOM 4033 C CD    . GLN C 3 8   ? 21.657  -13.979 25.666  1.00 78.58 8   C 1 
ATOM 4034 O OE1   . GLN C 3 8   ? 22.513  -13.886 24.800  1.00 74.07 8   C 1 
ATOM 4035 N NE2   . GLN C 3 8   ? 20.965  -15.090 25.816  1.00 67.32 8   C 1 
ATOM 4036 N N     . GLN C 3 9   ? 18.635  -10.242 25.487  1.00 96.20 9   C 1 
ATOM 4037 C CA    . GLN C 3 9   ? 17.179  -10.192 25.627  1.00 95.86 9   C 1 
ATOM 4038 C C     . GLN C 3 9   ? 16.460  -10.281 24.267  1.00 96.26 9   C 1 
ATOM 4039 O O     . GLN C 3 9   ? 15.434  -10.955 24.157  1.00 94.98 9   C 1 
ATOM 4040 C CB    . GLN C 3 9   ? 16.770  -8.887  26.321  1.00 94.77 9   C 1 
ATOM 4041 C CG    . GLN C 3 9   ? 17.082  -8.885  27.828  1.00 85.51 9   C 1 
ATOM 4042 C CD    . GLN C 3 9   ? 16.766  -7.533  28.483  1.00 82.98 9   C 1 
ATOM 4043 O OE1   . GLN C 3 9   ? 16.623  -6.509  27.842  1.00 75.43 9   C 1 
ATOM 4044 N NE2   . GLN C 3 9   ? 16.642  -7.492  29.795  1.00 71.37 9   C 1 
ATOM 4045 N N     . LEU C 3 10  ? 16.994  -9.670  23.205  1.00 96.19 10  C 1 
ATOM 4046 C CA    . LEU C 3 10  ? 16.428  -9.778  21.855  1.00 96.13 10  C 1 
ATOM 4047 C C     . LEU C 3 10  ? 16.582  -11.197 21.282  1.00 96.29 10  C 1 
ATOM 4048 O O     . LEU C 3 10  ? 15.657  -11.695 20.650  1.00 95.06 10  C 1 
ATOM 4049 C CB    . LEU C 3 10  ? 17.086  -8.748  20.928  1.00 95.46 10  C 1 
ATOM 4050 C CG    . LEU C 3 10  ? 16.679  -7.291  21.222  1.00 92.27 10  C 1 
ATOM 4051 C CD1   . LEU C 3 10  ? 17.558  -6.336  20.399  1.00 87.21 10  C 1 
ATOM 4052 C CD2   . LEU C 3 10  ? 15.213  -7.014  20.865  1.00 86.47 10  C 1 
ATOM 4053 N N     . ARG C 3 11  ? 17.709  -11.887 21.518  1.00 96.29 11  C 1 
ATOM 4054 C CA    . ARG C 3 11  ? 17.874  -13.291 21.110  1.00 95.87 11  C 1 
ATOM 4055 C C     . ARG C 3 11  ? 16.912  -14.220 21.852  1.00 96.09 11  C 1 
ATOM 4056 O O     . ARG C 3 11  ? 16.296  -15.078 21.229  1.00 95.05 11  C 1 
ATOM 4057 C CB    . ARG C 3 11  ? 19.334  -13.738 21.311  1.00 94.95 11  C 1 
ATOM 4058 C CG    . ARG C 3 11  ? 20.241  -13.144 20.218  1.00 86.83 11  C 1 
ATOM 4059 C CD    . ARG C 3 11  ? 21.676  -13.653 20.337  1.00 83.23 11  C 1 
ATOM 4060 N NE    . ARG C 3 11  ? 22.352  -13.095 21.517  1.00 77.47 11  C 1 
ATOM 4061 C CZ    . ARG C 3 11  ? 23.654  -13.112 21.758  1.00 72.29 11  C 1 
ATOM 4062 N NH1   . ARG C 3 11  ? 24.484  -13.679 20.919  1.00 65.85 11  C 1 
ATOM 4063 N NH2   . ARG C 3 11  ? 24.131  -12.562 22.834  1.00 68.28 11  C 1 
ATOM 4064 N N     . GLU C 3 12  ? 16.754  -14.025 23.155  1.00 96.46 12  C 1 
ATOM 4065 C CA    . GLU C 3 12  ? 15.788  -14.767 23.970  1.00 96.20 12  C 1 
ATOM 4066 C C     . GLU C 3 12  ? 14.341  -14.512 23.528  1.00 96.57 12  C 1 
ATOM 4067 O O     . GLU C 3 12  ? 13.535  -15.434 23.488  1.00 95.40 12  C 1 
ATOM 4068 C CB    . GLU C 3 12  ? 15.966  -14.387 25.444  1.00 95.02 12  C 1 
ATOM 4069 C CG    . GLU C 3 12  ? 17.248  -14.985 26.034  1.00 82.26 12  C 1 
ATOM 4070 C CD    . GLU C 3 12  ? 17.625  -14.429 27.415  1.00 76.84 12  C 1 
ATOM 4071 O OE1   . GLU C 3 12  ? 18.761  -14.718 27.849  1.00 71.71 12  C 1 
ATOM 4072 O OE2   . GLU C 3 12  ? 16.811  -13.687 28.020  1.00 71.09 12  C 1 
ATOM 4073 N N     . PHE C 3 13  ? 14.025  -13.284 23.112  1.00 95.85 13  C 1 
ATOM 4074 C CA    . PHE C 3 13  ? 12.730  -12.951 22.540  1.00 96.10 13  C 1 
ATOM 4075 C C     . PHE C 3 13  ? 12.424  -13.792 21.295  1.00 96.53 13  C 1 
ATOM 4076 O O     . PHE C 3 13  ? 11.379  -14.442 21.252  1.00 95.62 13  C 1 
ATOM 4077 C CB    . PHE C 3 13  ? 12.669  -11.445 22.231  1.00 96.22 13  C 1 
ATOM 4078 C CG    . PHE C 3 13  ? 11.490  -11.057 21.368  1.00 96.37 13  C 1 
ATOM 4079 C CD1   . PHE C 3 13  ? 11.666  -10.810 19.989  1.00 94.50 13  C 1 
ATOM 4080 C CD2   . PHE C 3 13  ? 10.201  -10.993 21.910  1.00 94.68 13  C 1 
ATOM 4081 C CE1   . PHE C 3 13  ? 10.568  -10.505 19.171  1.00 93.81 13  C 1 
ATOM 4082 C CE2   . PHE C 3 13  ? 9.102   -10.694 21.107  1.00 94.10 13  C 1 
ATOM 4083 C CZ    . PHE C 3 13  ? 9.283   -10.450 19.726  1.00 94.77 13  C 1 
ATOM 4084 N N     . TRP C 3 14  ? 13.333  -13.848 20.315  1.00 96.51 14  C 1 
ATOM 4085 C CA    . TRP C 3 14  ? 13.123  -14.633 19.093  1.00 96.49 14  C 1 
ATOM 4086 C C     . TRP C 3 14  ? 13.050  -16.138 19.360  1.00 96.45 14  C 1 
ATOM 4087 O O     . TRP C 3 14  ? 12.182  -16.817 18.800  1.00 95.09 14  C 1 
ATOM 4088 C CB    . TRP C 3 14  ? 14.214  -14.300 18.069  1.00 96.14 14  C 1 
ATOM 4089 C CG    . TRP C 3 14  ? 14.061  -12.931 17.464  1.00 96.19 14  C 1 
ATOM 4090 C CD1   . TRP C 3 14  ? 14.917  -11.891 17.612  1.00 94.54 14  C 1 
ATOM 4091 C CD2   . TRP C 3 14  ? 12.960  -12.437 16.637  1.00 95.53 14  C 1 
ATOM 4092 N NE1   . TRP C 3 14  ? 14.430  -10.783 16.925  1.00 94.02 14  C 1 
ATOM 4093 C CE2   . TRP C 3 14  ? 13.229  -11.077 16.328  1.00 94.84 14  C 1 
ATOM 4094 C CE3   . TRP C 3 14  ? 11.783  -13.019 16.135  1.00 94.95 14  C 1 
ATOM 4095 C CZ2   . TRP C 3 14  ? 12.338  -10.307 15.532  1.00 94.47 14  C 1 
ATOM 4096 C CZ3   . TRP C 3 14  ? 10.899  -12.241 15.346  1.00 93.32 14  C 1 
ATOM 4097 C CH2   . TRP C 3 14  ? 11.177  -10.904 15.050  1.00 93.50 14  C 1 
ATOM 4098 N N     . ALA C 3 15  ? 13.869  -16.664 20.272  1.00 96.33 15  C 1 
ATOM 4099 C CA    . ALA C 3 15  ? 13.788  -18.051 20.702  1.00 96.01 15  C 1 
ATOM 4100 C C     . ALA C 3 15  ? 12.413  -18.375 21.323  1.00 95.88 15  C 1 
ATOM 4101 O O     . ALA C 3 15  ? 11.776  -19.361 20.951  1.00 94.29 15  C 1 
ATOM 4102 C CB    . ALA C 3 15  ? 14.936  -18.330 21.677  1.00 95.18 15  C 1 
ATOM 4103 N N     . THR C 3 16  ? 11.897  -17.491 22.183  1.00 95.75 16  C 1 
ATOM 4104 C CA    . THR C 3 16  ? 10.558  -17.629 22.783  1.00 95.53 16  C 1 
ATOM 4105 C C     . THR C 3 16  ? 9.459   -17.569 21.721  1.00 95.92 16  C 1 
ATOM 4106 O O     . THR C 3 16  ? 8.500   -18.330 21.790  1.00 94.48 16  C 1 
ATOM 4107 C CB    . THR C 3 16  ? 10.318  -16.535 23.828  1.00 94.43 16  C 1 
ATOM 4108 O OG1   . THR C 3 16  ? 11.347  -16.485 24.790  1.00 84.57 16  C 1 
ATOM 4109 C CG2   . THR C 3 16  ? 9.017   -16.754 24.599  1.00 80.32 16  C 1 
ATOM 4110 N N     . GLN C 3 17  ? 9.572   -16.713 20.699  1.00 95.33 17  C 1 
ATOM 4111 C CA    . GLN C 3 17  ? 8.587   -16.644 19.626  1.00 95.46 17  C 1 
ATOM 4112 C C     . GLN C 3 17  ? 8.550   -17.929 18.785  1.00 95.41 17  C 1 
ATOM 4113 O O     . GLN C 3 17  ? 7.461   -18.358 18.389  1.00 94.33 17  C 1 
ATOM 4114 C CB    . GLN C 3 17  ? 8.817   -15.428 18.714  1.00 95.02 17  C 1 
ATOM 4115 C CG    . GLN C 3 17  ? 8.528   -14.059 19.364  1.00 91.62 17  C 1 
ATOM 4116 C CD    . GLN C 3 17  ? 7.190   -14.049 20.116  1.00 93.13 17  C 1 
ATOM 4117 O OE1   . GLN C 3 17  ? 6.118   -14.070 19.536  1.00 84.11 17  C 1 
ATOM 4118 N NE2   . GLN C 3 17  ? 7.227   -14.074 21.436  1.00 82.61 17  C 1 
ATOM 4119 N N     . MET C 3 18  ? 9.702   -18.553 18.530  1.00 95.43 18  C 1 
ATOM 4120 C CA    . MET C 3 18  ? 9.762   -19.856 17.865  1.00 95.14 18  C 1 
ATOM 4121 C C     . MET C 3 18  ? 9.072   -20.934 18.706  1.00 95.25 18  C 1 
ATOM 4122 O O     . MET C 3 18  ? 8.181   -21.609 18.199  1.00 94.10 18  C 1 
ATOM 4123 C CB    . MET C 3 18  ? 11.213  -20.243 17.567  1.00 94.04 18  C 1 
ATOM 4124 C CG    . MET C 3 18  ? 11.766  -19.511 16.349  1.00 86.37 18  C 1 
ATOM 4125 S SD    . MET C 3 18  ? 10.945  -19.899 14.766  1.00 87.18 18  C 1 
ATOM 4126 C CE    . MET C 3 18  ? 11.400  -21.640 14.571  1.00 77.23 18  C 1 
ATOM 4127 N N     . GLU C 3 19  ? 9.385   -21.028 19.992  1.00 95.22 19  C 1 
ATOM 4128 C CA    . GLU C 3 19  ? 8.791   -22.015 20.901  1.00 94.72 19  C 1 
ATOM 4129 C C     . GLU C 3 19  ? 7.264   -21.852 21.024  1.00 95.06 19  C 1 
ATOM 4130 O O     . GLU C 3 19  ? 6.512   -22.817 20.904  1.00 93.80 19  C 1 
ATOM 4131 C CB    . GLU C 3 19  ? 9.476   -21.892 22.270  1.00 93.35 19  C 1 
ATOM 4132 C CG    . GLU C 3 19  ? 9.069   -23.043 23.201  1.00 81.83 19  C 1 
ATOM 4133 C CD    . GLU C 3 19  ? 9.666   -22.958 24.617  1.00 74.35 19  C 1 
ATOM 4134 O OE1   . GLU C 3 19  ? 9.336   -23.865 25.419  1.00 66.99 19  C 1 
ATOM 4135 O OE2   . GLU C 3 19  ? 10.399  -21.998 24.918  1.00 64.80 19  C 1 
ATOM 4136 N N     . GLU C 3 20  ? 6.761   -20.623 21.171  1.00 94.74 20  C 1 
ATOM 4137 C CA    . GLU C 3 20  ? 5.324   -20.341 21.198  1.00 94.33 20  C 1 
ATOM 4138 C C     . GLU C 3 20  ? 4.614   -20.776 19.905  1.00 94.66 20  C 1 
ATOM 4139 O O     . GLU C 3 20  ? 3.476   -21.239 19.937  1.00 92.54 20  C 1 
ATOM 4140 C CB    . GLU C 3 20  ? 5.060   -18.842 21.394  1.00 92.81 20  C 1 
ATOM 4141 C CG    . GLU C 3 20  ? 5.215   -18.323 22.830  1.00 81.81 20  C 1 
ATOM 4142 C CD    . GLU C 3 20  ? 4.700   -16.887 22.986  1.00 77.54 20  C 1 
ATOM 4143 O OE1   . GLU C 3 20  ? 4.718   -16.373 24.125  1.00 71.92 20  C 1 
ATOM 4144 O OE2   . GLU C 3 20  ? 4.198   -16.282 21.995  1.00 73.68 20  C 1 
ATOM 4145 N N     . ILE C 3 21  ? 5.256   -20.604 18.743  1.00 94.11 21  C 1 
ATOM 4146 C CA    . ILE C 3 21  ? 4.693   -21.009 17.457  1.00 93.97 21  C 1 
ATOM 4147 C C     . ILE C 3 21  ? 4.752   -22.530 17.287  1.00 93.63 21  C 1 
ATOM 4148 O O     . ILE C 3 21  ? 3.801   -23.115 16.766  1.00 91.39 21  C 1 
ATOM 4149 C CB    . ILE C 3 21  ? 5.364   -20.242 16.294  1.00 93.13 21  C 1 
ATOM 4150 C CG1   . ILE C 3 21  ? 4.915   -18.765 16.350  1.00 89.05 21  C 1 
ATOM 4151 C CG2   . ILE C 3 21  ? 4.994   -20.857 14.935  1.00 88.58 21  C 1 
ATOM 4152 C CD1   . ILE C 3 21  ? 5.741   -17.842 15.453  1.00 81.70 21  C 1 
ATOM 4153 N N     . GLU C 3 22  ? 5.799   -23.192 17.752  1.00 93.81 22  C 1 
ATOM 4154 C CA    . GLU C 3 22  ? 5.894   -24.655 17.769  1.00 93.23 22  C 1 
ATOM 4155 C C     . GLU C 3 22  ? 4.766   -25.284 18.590  1.00 93.03 22  C 1 
ATOM 4156 O O     . GLU C 3 22  ? 4.157   -26.268 18.150  1.00 90.76 22  C 1 
ATOM 4157 C CB    . GLU C 3 22  ? 7.249   -25.099 18.315  1.00 91.92 22  C 1 
ATOM 4158 C CG    . GLU C 3 22  ? 8.340   -24.950 17.250  1.00 81.51 22  C 1 
ATOM 4159 C CD    . GLU C 3 22  ? 9.722   -25.369 17.741  1.00 75.45 22  C 1 
ATOM 4160 O OE1   . GLU C 3 22  ? 10.657  -25.296 16.908  1.00 66.74 22  C 1 
ATOM 4161 O OE2   . GLU C 3 22  ? 9.837   -25.786 18.908  1.00 65.89 22  C 1 
ATOM 4162 N N     . GLN C 3 23  ? 4.410   -24.674 19.713  1.00 91.97 23  C 1 
ATOM 4163 C CA    . GLN C 3 23  ? 3.325   -25.121 20.585  1.00 91.04 23  C 1 
ATOM 4164 C C     . GLN C 3 23  ? 1.931   -24.637 20.138  1.00 90.67 23  C 1 
ATOM 4165 O O     . GLN C 3 23  ? 0.915   -25.082 20.677  1.00 85.94 23  C 1 
ATOM 4166 C CB    . GLN C 3 23  ? 3.635   -24.676 22.015  1.00 88.38 23  C 1 
ATOM 4167 C CG    . GLN C 3 23  ? 4.917   -25.317 22.565  1.00 79.72 23  C 1 
ATOM 4168 C CD    . GLN C 3 23  ? 5.256   -24.831 23.980  1.00 73.57 23  C 1 
ATOM 4169 O OE1   . GLN C 3 23  ? 4.425   -24.276 24.686  1.00 67.91 23  C 1 
ATOM 4170 N NE2   . GLN C 3 23  ? 6.468   -25.044 24.444  1.00 63.87 23  C 1 
ATOM 4171 N N     . ALA C 3 24  ? 1.835   -23.751 19.135  1.00 86.47 24  C 1 
ATOM 4172 C CA    . ALA C 3 24  ? 0.558   -23.219 18.682  1.00 84.28 24  C 1 
ATOM 4173 C C     . ALA C 3 24  ? -0.319  -24.315 18.042  1.00 83.64 24  C 1 
ATOM 4174 O O     . ALA C 3 24  ? 0.058   -24.940 17.050  1.00 78.49 24  C 1 
ATOM 4175 C CB    . ALA C 3 24  ? 0.786   -22.041 17.730  1.00 79.85 24  C 1 
ATOM 4176 N N     . ALA C 3 25  ? -1.543  -24.494 18.567  1.00 83.87 25  C 1 
ATOM 4177 C CA    . ALA C 3 25  ? -2.547  -25.434 18.069  1.00 82.68 25  C 1 
ATOM 4178 C C     . ALA C 3 25  ? -3.879  -24.756 17.680  1.00 84.12 25  C 1 
ATOM 4179 O O     . ALA C 3 25  ? -4.626  -25.274 16.851  1.00 76.83 25  C 1 
ATOM 4180 C CB    . ALA C 3 25  ? -2.761  -26.509 19.136  1.00 75.65 25  C 1 
ATOM 4181 N N     . ASP C 3 26  ? -4.200  -23.605 18.261  1.00 81.70 26  C 1 
ATOM 4182 C CA    . ASP C 3 26  ? -5.433  -22.880 17.978  1.00 83.78 26  C 1 
ATOM 4183 C C     . ASP C 3 26  ? -5.208  -21.759 16.952  1.00 85.70 26  C 1 
ATOM 4184 O O     . ASP C 3 26  ? -4.749  -20.660 17.268  1.00 79.62 26  C 1 
ATOM 4185 C CB    . ASP C 3 26  ? -6.080  -22.362 19.268  1.00 76.28 26  C 1 
ATOM 4186 C CG    . ASP C 3 26  ? -7.458  -21.740 19.015  1.00 68.84 26  C 1 
ATOM 4187 O OD1   . ASP C 3 26  ? -7.972  -21.795 17.874  1.00 62.32 26  C 1 
ATOM 4188 O OD2   . ASP C 3 26  ? -8.041  -21.180 19.966  1.00 64.65 26  C 1 
ATOM 4189 N N     . PHE C 3 27  ? -5.622  -22.021 15.710  1.00 84.87 27  C 1 
ATOM 4190 C CA    . PHE C 3 27  ? -5.595  -21.061 14.603  1.00 85.30 27  C 1 
ATOM 4191 C C     . PHE C 3 27  ? -6.940  -20.356 14.373  1.00 85.85 27  C 1 
ATOM 4192 O O     . PHE C 3 27  ? -7.114  -19.637 13.381  1.00 79.57 27  C 1 
ATOM 4193 C CB    . PHE C 3 27  ? -5.088  -21.775 13.342  1.00 81.67 27  C 1 
ATOM 4194 C CG    . PHE C 3 27  ? -3.711  -22.359 13.508  1.00 81.74 27  C 1 
ATOM 4195 C CD1   . PHE C 3 27  ? -2.579  -21.534 13.418  1.00 76.32 27  C 1 
ATOM 4196 C CD2   . PHE C 3 27  ? -3.553  -23.714 13.813  1.00 77.24 27  C 1 
ATOM 4197 C CE1   . PHE C 3 27  ? -1.295  -22.055 13.620  1.00 72.95 27  C 1 
ATOM 4198 C CE2   . PHE C 3 27  ? -2.269  -24.248 14.021  1.00 73.73 27  C 1 
ATOM 4199 C CZ    . PHE C 3 27  ? -1.140  -23.420 13.926  1.00 74.05 27  C 1 
ATOM 4200 N N     . LYS C 3 28  ? -7.936  -20.554 15.253  1.00 83.78 28  C 1 
ATOM 4201 C CA    . LYS C 3 28  ? -9.251  -19.909 15.156  1.00 83.95 28  C 1 
ATOM 4202 C C     . LYS C 3 28  ? -9.305  -18.609 15.950  1.00 85.91 28  C 1 
ATOM 4203 O O     . LYS C 3 28  ? -9.919  -17.641 15.499  1.00 79.93 28  C 1 
ATOM 4204 C CB    . LYS C 3 28  ? -10.348 -20.870 15.624  1.00 77.44 28  C 1 
ATOM 4205 C CG    . LYS C 3 28  ? -10.463 -22.099 14.716  1.00 68.43 28  C 1 
ATOM 4206 C CD    . LYS C 3 28  ? -11.514 -23.069 15.263  1.00 59.79 28  C 1 
ATOM 4207 C CE    . LYS C 3 28  ? -11.562 -24.323 14.397  1.00 52.21 28  C 1 
ATOM 4208 N NZ    . LYS C 3 28  ? -12.372 -25.398 15.014  1.00 43.43 28  C 1 
ATOM 4209 N N     . ASN C 3 29  ? -8.666  -18.571 17.113  1.00 85.65 29  C 1 
ATOM 4210 C CA    . ASN C 3 29  ? -8.675  -17.418 18.004  1.00 86.37 29  C 1 
ATOM 4211 C C     . ASN C 3 29  ? -7.469  -16.510 17.758  1.00 88.36 29  C 1 
ATOM 4212 O O     . ASN C 3 29  ? -6.419  -16.635 18.370  1.00 84.39 29  C 1 
ATOM 4213 C CB    . ASN C 3 29  ? -8.786  -17.902 19.455  1.00 81.04 29  C 1 
ATOM 4214 C CG    . ASN C 3 29  ? -10.117 -18.556 19.724  1.00 72.80 29  C 1 
ATOM 4215 O OD1   . ASN C 3 29  ? -11.171 -18.100 19.300  1.00 64.06 29  C 1 
ATOM 4216 N ND2   . ASN C 3 29  ? -10.123 -19.651 20.459  1.00 63.85 29  C 1 
ATOM 4217 N N     . HIS C 3 30  ? -7.642  -15.544 16.847  1.00 88.34 30  C 1 
ATOM 4218 C CA    . HIS C 3 30  ? -6.611  -14.545 16.573  1.00 88.94 30  C 1 
ATOM 4219 C C     . HIS C 3 30  ? -6.628  -13.415 17.602  1.00 89.60 30  C 1 
ATOM 4220 O O     . HIS C 3 30  ? -7.681  -12.911 17.988  1.00 84.74 30  C 1 
ATOM 4221 C CB    . HIS C 3 30  ? -6.768  -14.010 15.148  1.00 86.59 30  C 1 
ATOM 4222 C CG    . HIS C 3 30  ? -6.674  -15.092 14.123  1.00 87.62 30  C 1 
ATOM 4223 N ND1   . HIS C 3 30  ? -5.560  -15.857 13.826  1.00 75.21 30  C 1 
ATOM 4224 C CD2   . HIS C 3 30  ? -7.695  -15.579 13.329  1.00 76.38 30  C 1 
ATOM 4225 C CE1   . HIS C 3 30  ? -5.899  -16.768 12.895  1.00 77.17 30  C 1 
ATOM 4226 N NE2   . HIS C 3 30  ? -7.186  -16.622 12.565  1.00 79.38 30  C 1 
ATOM 4227 N N     . THR C 3 31  ? -5.422  -12.953 18.003  1.00 92.72 31  C 1 
ATOM 4228 C CA    . THR C 3 31  ? -5.261  -11.831 18.941  1.00 92.41 31  C 1 
ATOM 4229 C C     . THR C 3 31  ? -5.696  -10.491 18.350  1.00 93.84 31  C 1 
ATOM 4230 O O     . THR C 3 31  ? -6.132  -9.590  19.081  1.00 91.38 31  C 1 
ATOM 4231 C CB    . THR C 3 31  ? -3.801  -11.732 19.411  1.00 89.58 31  C 1 
ATOM 4232 O OG1   . THR C 3 31  ? -2.946  -11.567 18.305  1.00 80.41 31  C 1 
ATOM 4233 C CG2   . THR C 3 31  ? -3.375  -12.987 20.175  1.00 78.31 31  C 1 
ATOM 4234 N N     . LEU C 3 32  ? -5.655  -10.372 17.016  1.00 95.94 32  C 1 
ATOM 4235 C CA    . LEU C 3 32  ? -6.031  -9.184  16.253  1.00 96.44 32  C 1 
ATOM 4236 C C     . LEU C 3 32  ? -7.179  -9.492  15.278  1.00 96.50 32  C 1 
ATOM 4237 O O     . LEU C 3 32  ? -7.210  -10.552 14.658  1.00 95.26 32  C 1 
ATOM 4238 C CB    . LEU C 3 32  ? -4.796  -8.647  15.518  1.00 96.59 32  C 1 
ATOM 4239 C CG    . LEU C 3 32  ? -3.723  -8.039  16.452  1.00 96.34 32  C 1 
ATOM 4240 C CD1   . LEU C 3 32  ? -2.452  -7.765  15.656  1.00 94.15 32  C 1 
ATOM 4241 C CD2   . LEU C 3 32  ? -4.197  -6.724  17.080  1.00 93.31 32  C 1 
ATOM 4242 N N     . PRO C 3 33  ? -8.140  -8.555  15.077  1.00 96.38 33  C 1 
ATOM 4243 C CA    . PRO C 3 33  ? -9.295  -8.806  14.220  1.00 96.28 33  C 1 
ATOM 4244 C C     . PRO C 3 33  ? -8.928  -8.798  12.730  1.00 96.75 33  C 1 
ATOM 4245 O O     . PRO C 3 33  ? -8.660  -7.743  12.143  1.00 96.02 33  C 1 
ATOM 4246 C CB    . PRO C 3 33  ? -10.299 -7.718  14.600  1.00 94.98 33  C 1 
ATOM 4247 C CG    . PRO C 3 33  ? -9.423  -6.566  15.086  1.00 92.29 33  C 1 
ATOM 4248 C CD    . PRO C 3 33  ? -8.235  -7.280  15.739  1.00 94.99 33  C 1 
ATOM 4249 N N     . LEU C 3 34  ? -9.064  -9.951  12.068  1.00 96.09 34  C 1 
ATOM 4250 C CA    . LEU C 3 34  ? -8.750  -10.133 10.643  1.00 96.53 34  C 1 
ATOM 4251 C C     . LEU C 3 34  ? -9.507  -9.162  9.715   1.00 96.96 34  C 1 
ATOM 4252 O O     . LEU C 3 34  ? -8.993  -8.746  8.681   1.00 96.13 34  C 1 
ATOM 4253 C CB    . LEU C 3 34  ? -9.079  -11.574 10.215  1.00 96.22 34  C 1 
ATOM 4254 C CG    . LEU C 3 34  ? -8.390  -12.709 10.997  1.00 95.42 34  C 1 
ATOM 4255 C CD1   . LEU C 3 34  ? -8.758  -14.048 10.367  1.00 92.20 34  C 1 
ATOM 4256 C CD2   . LEU C 3 34  ? -6.872  -12.565 11.023  1.00 91.28 34  C 1 
ATOM 4257 N N     . ALA C 3 35  ? -10.731 -8.793  10.072  1.00 96.71 35  C 1 
ATOM 4258 C CA    . ALA C 3 35  ? -11.516 -7.834  9.292   1.00 96.37 35  C 1 
ATOM 4259 C C     . ALA C 3 35  ? -10.878 -6.436  9.274   1.00 96.62 35  C 1 
ATOM 4260 O O     . ALA C 3 35  ? -10.936 -5.762  8.247   1.00 95.67 35  C 1 
ATOM 4261 C CB    . ALA C 3 35  ? -12.933 -7.784  9.859   1.00 95.46 35  C 1 
ATOM 4262 N N     . ARG C 3 36  ? -10.256 -6.020  10.373  1.00 96.84 36  C 1 
ATOM 4263 C CA    . ARG C 3 36  ? -9.565  -4.728  10.467  1.00 96.79 36  C 1 
ATOM 4264 C C     . ARG C 3 36  ? -8.254  -4.762  9.682   1.00 97.20 36  C 1 
ATOM 4265 O O     . ARG C 3 36  ? -8.000  -3.842  8.915   1.00 96.75 36  C 1 
ATOM 4266 C CB    . ARG C 3 36  ? -9.378  -4.342  11.941  1.00 95.75 36  C 1 
ATOM 4267 C CG    . ARG C 3 36  ? -8.838  -2.914  12.155  1.00 88.32 36  C 1 
ATOM 4268 C CD    . ARG C 3 36  ? -9.766  -1.795  11.631  1.00 86.71 36  C 1 
ATOM 4269 N NE    . ARG C 3 36  ? -11.014 -1.707  12.416  1.00 84.08 36  C 1 
ATOM 4270 C CZ    . ARG C 3 36  ? -11.234 -0.971  13.504  1.00 83.37 36  C 1 
ATOM 4271 N NH1   . ARG C 3 36  ? -10.297 -0.255  14.065  1.00 72.85 36  C 1 
ATOM 4272 N NH2   . ARG C 3 36  ? -12.413 -0.929  14.055  1.00 76.10 36  C 1 
ATOM 4273 N N     . ILE C 3 37  ? -7.491  -5.856  9.771   1.00 97.28 37  C 1 
ATOM 4274 C CA    . ILE C 3 37  ? -6.286  -6.067  8.950   1.00 97.70 37  C 1 
ATOM 4275 C C     . ILE C 3 37  ? -6.643  -5.966  7.464   1.00 97.96 37  C 1 
ATOM 4276 O O     . ILE C 3 37  ? -6.074  -5.153  6.736   1.00 97.55 37  C 1 
ATOM 4277 C CB    . ILE C 3 37  ? -5.619  -7.416  9.300   1.00 97.69 37  C 1 
ATOM 4278 C CG1   . ILE C 3 37  ? -5.144  -7.412  10.772  1.00 96.60 37  C 1 
ATOM 4279 C CG2   . ILE C 3 37  ? -4.450  -7.707  8.341   1.00 96.96 37  C 1 
ATOM 4280 C CD1   . ILE C 3 37  ? -4.621  -8.758  11.271  1.00 92.57 37  C 1 
ATOM 4281 N N     . LYS C 3 38  ? -7.691  -6.681  7.001   1.00 97.48 38  C 1 
ATOM 4282 C CA    . LYS C 3 38  ? -8.181  -6.594  5.619   1.00 97.35 38  C 1 
ATOM 4283 C C     . LYS C 3 38  ? -8.637  -5.191  5.222   1.00 97.41 38  C 1 
ATOM 4284 O O     . LYS C 3 38  ? -8.562  -4.855  4.047   1.00 96.71 38  C 1 
ATOM 4285 C CB    . LYS C 3 38  ? -9.330  -7.578  5.374   1.00 96.61 38  C 1 
ATOM 4286 C CG    . LYS C 3 38  ? -8.836  -9.026  5.270   1.00 91.13 38  C 1 
ATOM 4287 C CD    . LYS C 3 38  ? -9.988  -10.008 4.995   1.00 88.40 38  C 1 
ATOM 4288 C CE    . LYS C 3 38  ? -9.406  -11.412 4.905   1.00 80.81 38  C 1 
ATOM 4289 N NZ    . LYS C 3 38  ? -10.387 -12.486 4.611   1.00 73.82 38  C 1 
ATOM 4290 N N     . LYS C 3 39  ? -9.181  -4.397  6.150   1.00 97.09 39  C 1 
ATOM 4291 C CA    . LYS C 3 39  ? -9.570  -3.001  5.897   1.00 96.83 39  C 1 
ATOM 4292 C C     . LYS C 3 39  ? -8.339  -2.143  5.605   1.00 97.22 39  C 1 
ATOM 4293 O O     . LYS C 3 39  ? -8.355  -1.428  4.606   1.00 96.46 39  C 1 
ATOM 4294 C CB    . LYS C 3 39  ? -10.415 -2.446  7.054   1.00 95.94 39  C 1 
ATOM 4295 C CG    . LYS C 3 39  ? -10.970 -1.034  6.753   1.00 91.71 39  C 1 
ATOM 4296 C CD    . LYS C 3 39  ? -11.808 -0.458  7.919   1.00 85.39 39  C 1 
ATOM 4297 C CE    . LYS C 3 39  ? -12.299 0.945   7.574   1.00 76.13 39  C 1 
ATOM 4298 N NZ    . LYS C 3 39  ? -13.098 1.586   8.646   1.00 66.70 39  C 1 
ATOM 4299 N N     . ILE C 3 40  ? -7.284  -2.273  6.417   1.00 97.61 40  C 1 
ATOM 4300 C CA    . ILE C 3 40  ? -6.016  -1.539  6.247   1.00 97.84 40  C 1 
ATOM 4301 C C     . ILE C 3 40  ? -5.331  -1.944  4.934   1.00 97.92 40  C 1 
ATOM 4302 O O     . ILE C 3 40  ? -5.045  -1.077  4.116   1.00 97.37 40  C 1 
ATOM 4303 C CB    . ILE C 3 40  ? -5.105  -1.741  7.482   1.00 97.81 40  C 1 
ATOM 4304 C CG1   . ILE C 3 40  ? -5.776  -1.185  8.761   1.00 97.02 40  C 1 
ATOM 4305 C CG2   . ILE C 3 40  ? -3.748  -1.044  7.264   1.00 96.96 40  C 1 
ATOM 4306 C CD1   . ILE C 3 40  ? -5.119  -1.652  10.057  1.00 93.81 40  C 1 
ATOM 4307 N N     . MET C 3 41  ? -5.197  -3.250  4.649   1.00 98.15 41  C 1 
ATOM 4308 C CA    . MET C 3 41  ? -4.651  -3.736  3.373   1.00 98.16 41  C 1 
ATOM 4309 C C     . MET C 3 41  ? -5.405  -3.185  2.158   1.00 98.04 41  C 1 
ATOM 4310 O O     . MET C 3 41  ? -4.823  -2.876  1.125   1.00 97.07 41  C 1 
ATOM 4311 C CB    . MET C 3 41  ? -4.726  -5.272  3.318   1.00 98.16 41  C 1 
ATOM 4312 C CG    . MET C 3 41  ? -3.864  -6.002  4.342   1.00 97.61 41  C 1 
ATOM 4313 S SD    . MET C 3 41  ? -4.064  -7.806  4.238   1.00 96.70 41  C 1 
ATOM 4314 C CE    . MET C 3 41  ? -3.033  -8.147  2.789   1.00 90.63 41  C 1 
ATOM 4315 N N     . LYS C 3 42  ? -6.737  -3.071  2.249   1.00 97.67 42  C 1 
ATOM 4316 C CA    . LYS C 3 42  ? -7.594  -2.594  1.157   1.00 97.31 42  C 1 
ATOM 4317 C C     . LYS C 3 42  ? -7.606  -1.076  0.981   1.00 97.20 42  C 1 
ATOM 4318 O O     . LYS C 3 42  ? -8.227  -0.630  0.018   1.00 95.83 42  C 1 
ATOM 4319 C CB    . LYS C 3 42  ? -9.016  -3.110  1.336   1.00 96.49 42  C 1 
ATOM 4320 C CG    . LYS C 3 42  ? -9.138  -4.588  0.961   1.00 92.70 42  C 1 
ATOM 4321 C CD    . LYS C 3 42  ? -10.576 -5.035  1.171   1.00 86.96 42  C 1 
ATOM 4322 C CE    . LYS C 3 42  ? -10.732 -6.490  0.745   1.00 79.85 42  C 1 
ATOM 4323 N NZ    . LYS C 3 42  ? -12.160 -6.874  0.671   1.00 70.16 42  C 1 
ATOM 4324 N N     . ALA C 3 43  ? -6.996  -0.312  1.886   1.00 97.38 43  C 1 
ATOM 4325 C CA    . ALA C 3 43  ? -6.822  1.123   1.708   1.00 97.03 43  C 1 
ATOM 4326 C C     . ALA C 3 43  ? -5.825  1.442   0.581   1.00 96.82 43  C 1 
ATOM 4327 O O     . ALA C 3 43  ? -5.972  2.481   -0.058  1.00 95.32 43  C 1 
ATOM 4328 C CB    . ALA C 3 43  ? -6.387  1.738   3.041   1.00 96.30 43  C 1 
ATOM 4329 N N     . ASP C 3 44  ? -4.911  0.507   0.296   1.00 97.12 44  C 1 
ATOM 4330 C CA    . ASP C 3 44  ? -4.091  0.549   -0.918  1.00 96.99 44  C 1 
ATOM 4331 C C     . ASP C 3 44  ? -4.962  0.180   -2.140  1.00 96.96 44  C 1 
ATOM 4332 O O     . ASP C 3 44  ? -5.587  -0.882  -2.191  1.00 95.49 44  C 1 
ATOM 4333 C CB    . ASP C 3 44  ? -2.882  -0.372  -0.752  1.00 96.29 44  C 1 
ATOM 4334 C CG    . ASP C 3 44  ? -1.850  -0.281  -1.889  1.00 94.93 44  C 1 
ATOM 4335 O OD1   . ASP C 3 44  ? -2.245  0.076   -3.011  1.00 89.24 44  C 1 
ATOM 4336 O OD2   . ASP C 3 44  ? -0.678  -0.599  -1.635  1.00 88.29 44  C 1 
ATOM 4337 N N     . GLU C 3 45  ? -5.038  1.074   -3.120  1.00 96.47 45  C 1 
ATOM 4338 C CA    . GLU C 3 45  ? -5.875  0.912   -4.303  1.00 96.04 45  C 1 
ATOM 4339 C C     . GLU C 3 45  ? -5.396  -0.210  -5.232  1.00 96.59 45  C 1 
ATOM 4340 O O     . GLU C 3 45  ? -6.219  -0.864  -5.886  1.00 94.34 45  C 1 
ATOM 4341 C CB    . GLU C 3 45  ? -5.980  2.236   -5.071  1.00 93.97 45  C 1 
ATOM 4342 C CG    . GLU C 3 45  ? -6.600  3.342   -4.206  1.00 83.06 45  C 1 
ATOM 4343 C CD    . GLU C 3 45  ? -7.244  4.444   -5.047  1.00 76.93 45  C 1 
ATOM 4344 O OE1   . GLU C 3 45  ? -8.439  4.729   -4.796  1.00 69.27 45  C 1 
ATOM 4345 O OE2   . GLU C 3 45  ? -6.614  5.018   -5.943  1.00 67.53 45  C 1 
ATOM 4346 N N     . ASP C 3 46  ? -4.097  -0.509  -5.227  1.00 96.71 46  C 1 
ATOM 4347 C CA    . ASP C 3 46  ? -3.501  -1.557  -6.053  1.00 96.55 46  C 1 
ATOM 4348 C C     . ASP C 3 46  ? -3.890  -2.969  -5.581  1.00 96.81 46  C 1 
ATOM 4349 O O     . ASP C 3 46  ? -3.860  -3.939  -6.351  1.00 94.93 46  C 1 
ATOM 4350 C CB    . ASP C 3 46  ? -1.978  -1.403  -6.054  1.00 95.47 46  C 1 
ATOM 4351 C CG    . ASP C 3 46  ? -1.486  -0.137  -6.737  1.00 92.77 46  C 1 
ATOM 4352 O OD1   . ASP C 3 46  ? -2.141  0.275   -7.718  1.00 87.63 46  C 1 
ATOM 4353 O OD2   . ASP C 3 46  ? -0.417  0.357   -6.326  1.00 87.04 46  C 1 
ATOM 4354 N N     . VAL C 3 47  ? -4.319  -3.121  -4.312  1.00 97.00 47  C 1 
ATOM 4355 C CA    . VAL C 3 47  ? -4.708  -4.411  -3.744  1.00 97.16 47  C 1 
ATOM 4356 C C     . VAL C 3 47  ? -6.049  -4.874  -4.321  1.00 97.19 47  C 1 
ATOM 4357 O O     . VAL C 3 47  ? -7.112  -4.384  -3.941  1.00 95.35 47  C 1 
ATOM 4358 C CB    . VAL C 3 47  ? -4.757  -4.365  -2.206  1.00 96.62 47  C 1 
ATOM 4359 C CG1   . VAL C 3 47  ? -5.205  -5.716  -1.628  1.00 94.42 47  C 1 
ATOM 4360 C CG2   . VAL C 3 47  ? -3.379  -4.044  -1.639  1.00 94.61 47  C 1 
ATOM 4361 N N     . ARG C 3 48  ? -6.041  -5.899  -5.185  1.00 96.47 48  C 1 
ATOM 4362 C CA    . ARG C 3 48  ? -7.274  -6.435  -5.797  1.00 95.99 48  C 1 
ATOM 4363 C C     . ARG C 3 48  ? -7.931  -7.536  -4.967  1.00 96.30 48  C 1 
ATOM 4364 O O     . ARG C 3 48  ? -9.089  -7.406  -4.573  1.00 93.44 48  C 1 
ATOM 4365 C CB    . ARG C 3 48  ? -6.999  -6.899  -7.231  1.00 94.24 48  C 1 
ATOM 4366 C CG    . ARG C 3 48  ? -6.560  -5.731  -8.131  1.00 88.25 48  C 1 
ATOM 4367 C CD    . ARG C 3 48  ? -6.478  -6.159  -9.591  1.00 81.68 48  C 1 
ATOM 4368 N NE    . ARG C 3 48  ? -6.006  -5.054  -10.438 1.00 74.17 48  C 1 
ATOM 4369 C CZ    . ARG C 3 48  ? -6.052  -4.979  -11.750 1.00 65.30 48  C 1 
ATOM 4370 N NH1   . ARG C 3 48  ? -6.571  -5.927  -12.484 1.00 58.35 48  C 1 
ATOM 4371 N NH2   . ARG C 3 48  ? -5.570  -3.938  -12.370 1.00 57.79 48  C 1 
ATOM 4372 N N     . MET C 3 49  ? -7.197  -8.618  -4.728  1.00 97.28 49  C 1 
ATOM 4373 C CA    . MET C 3 49  ? -7.692  -9.771  -3.982  1.00 97.25 49  C 1 
ATOM 4374 C C     . MET C 3 49  ? -6.713  -10.145 -2.876  1.00 97.40 49  C 1 
ATOM 4375 O O     . MET C 3 49  ? -5.509  -9.941  -3.016  1.00 96.15 49  C 1 
ATOM 4376 C CB    . MET C 3 49  ? -7.947  -10.966 -4.922  1.00 96.06 49  C 1 
ATOM 4377 C CG    . MET C 3 49  ? -9.030  -10.682 -5.961  1.00 91.20 49  C 1 
ATOM 4378 S SD    . MET C 3 49  ? -9.532  -12.073 -7.026  1.00 88.87 49  C 1 
ATOM 4379 C CE    . MET C 3 49  ? -10.329 -13.149 -5.837  1.00 79.09 49  C 1 
ATOM 4380 N N     . ILE C 3 50  ? -7.238  -10.696 -1.779  1.00 97.25 50  C 1 
ATOM 4381 C CA    . ILE C 3 50  ? -6.449  -11.088 -0.611  1.00 97.26 50  C 1 
ATOM 4382 C C     . ILE C 3 50  ? -6.804  -12.536 -0.266  1.00 97.25 50  C 1 
ATOM 4383 O O     . ILE C 3 50  ? -7.983  -12.835 -0.028  1.00 96.21 50  C 1 
ATOM 4384 C CB    . ILE C 3 50  ? -6.716  -10.132 0.575   1.00 97.04 50  C 1 
ATOM 4385 C CG1   . ILE C 3 50  ? -6.432  -8.651  0.219   1.00 95.58 50  C 1 
ATOM 4386 C CG2   . ILE C 3 50  ? -5.880  -10.549 1.787   1.00 95.79 50  C 1 
ATOM 4387 C CD1   . ILE C 3 50  ? -6.917  -7.653  1.269   1.00 93.38 50  C 1 
ATOM 4388 N N     . SER C 3 51  ? -5.809  -13.417 -0.240  1.00 97.36 51  C 1 
ATOM 4389 C CA    . SER C 3 51  ? -5.953  -14.801 0.197   1.00 97.11 51  C 1 
ATOM 4390 C C     . SER C 3 51  ? -6.474  -14.883 1.634   1.00 97.19 51  C 1 
ATOM 4391 O O     . SER C 3 51  ? -6.313  -13.953 2.423   1.00 96.31 51  C 1 
ATOM 4392 C CB    . SER C 3 51  ? -4.610  -15.539 0.076   1.00 96.15 51  C 1 
ATOM 4393 O OG    . SER C 3 51  ? -4.796  -16.871 0.515   1.00 89.38 51  C 1 
ATOM 4394 N N     . ALA C 3 52  ? -7.117  -15.999 1.983   1.00 96.32 52  C 1 
ATOM 4395 C CA    . ALA C 3 52  ? -7.607  -16.215 3.344   1.00 95.97 52  C 1 
ATOM 4396 C C     . ALA C 3 52  ? -6.471  -16.300 4.374   1.00 96.37 52  C 1 
ATOM 4397 O O     . ALA C 3 52  ? -6.651  -15.843 5.504   1.00 95.04 52  C 1 
ATOM 4398 C CB    . ALA C 3 52  ? -8.463  -17.482 3.355   1.00 94.56 52  C 1 
ATOM 4399 N N     . GLU C 3 53  ? -5.322  -16.826 3.972   1.00 96.41 53  C 1 
ATOM 4400 C CA    . GLU C 3 53  ? -4.140  -16.965 4.825   1.00 96.13 53  C 1 
ATOM 4401 C C     . GLU C 3 53  ? -3.422  -15.628 5.079   1.00 96.88 53  C 1 
ATOM 4402 O O     . GLU C 3 53  ? -2.882  -15.434 6.165   1.00 95.81 53  C 1 
ATOM 4403 C CB    . GLU C 3 53  ? -3.185  -17.984 4.190   1.00 93.76 53  C 1 
ATOM 4404 C CG    . GLU C 3 53  ? -2.613  -17.509 2.851   1.00 85.21 53  C 1 
ATOM 4405 C CD    . GLU C 3 53  ? -1.798  -18.554 2.093   1.00 86.17 53  C 1 
ATOM 4406 O OE1   . GLU C 3 53  ? -1.099  -18.148 1.132   1.00 80.01 53  C 1 
ATOM 4407 O OE2   . GLU C 3 53  ? -1.865  -19.749 2.439   1.00 81.41 53  C 1 
ATOM 4408 N N     . ALA C 3 54  ? -3.477  -14.672 4.144   1.00 97.56 54  C 1 
ATOM 4409 C CA    . ALA C 3 54  ? -2.725  -13.426 4.268   1.00 97.67 54  C 1 
ATOM 4410 C C     . ALA C 3 54  ? -3.052  -12.631 5.558   1.00 97.70 54  C 1 
ATOM 4411 O O     . ALA C 3 54  ? -2.127  -12.246 6.275   1.00 97.11 54  C 1 
ATOM 4412 C CB    . ALA C 3 54  ? -2.890  -12.594 2.986   1.00 97.33 54  C 1 
ATOM 4413 N N     . PRO C 3 55  ? -4.329  -12.435 5.949   1.00 97.83 55  C 1 
ATOM 4414 C CA    . PRO C 3 55  ? -4.633  -11.785 7.230   1.00 97.78 55  C 1 
ATOM 4415 C C     . PRO C 3 55  ? -4.278  -12.619 8.453   1.00 97.78 55  C 1 
ATOM 4416 O O     . PRO C 3 55  ? -4.122  -12.043 9.523   1.00 96.99 55  C 1 
ATOM 4417 C CB    . PRO C 3 55  ? -6.142  -11.494 7.198   1.00 97.11 55  C 1 
ATOM 4418 C CG    . PRO C 3 55  ? -6.473  -11.573 5.719   1.00 95.30 55  C 1 
ATOM 4419 C CD    . PRO C 3 55  ? -5.538  -12.648 5.215   1.00 97.20 55  C 1 
ATOM 4420 N N     . VAL C 3 56  ? -4.193  -13.953 8.325   1.00 97.07 56  C 1 
ATOM 4421 C CA    . VAL C 3 56  ? -3.790  -14.844 9.421   1.00 96.96 56  C 1 
ATOM 4422 C C     . VAL C 3 56  ? -2.297  -14.672 9.700   1.00 97.15 56  C 1 
ATOM 4423 O O     . VAL C 3 56  ? -1.915  -14.397 10.835  1.00 96.26 56  C 1 
ATOM 4424 C CB    . VAL C 3 56  ? -4.137  -16.308 9.107   1.00 95.99 56  C 1 
ATOM 4425 C CG1   . VAL C 3 56  ? -3.655  -17.253 10.212  1.00 93.92 56  C 1 
ATOM 4426 C CG2   . VAL C 3 56  ? -5.652  -16.491 8.948   1.00 93.47 56  C 1 
ATOM 4427 N N     . VAL C 3 57  ? -1.470  -14.719 8.636   1.00 97.22 57  C 1 
ATOM 4428 C CA    . VAL C 3 57  ? -0.037  -14.409 8.725   1.00 97.39 57  C 1 
ATOM 4429 C C     . VAL C 3 57  ? 0.174   -12.997 9.277   1.00 97.71 57  C 1 
ATOM 4430 O O     . VAL C 3 57  ? 0.929   -12.817 10.226  1.00 96.96 57  C 1 
ATOM 4431 C CB    . VAL C 3 57  ? 0.652   -14.558 7.347   1.00 96.32 57  C 1 
ATOM 4432 C CG1   . VAL C 3 57  ? 2.130   -14.170 7.393   1.00 91.80 57  C 1 
ATOM 4433 C CG2   . VAL C 3 57  ? 0.564   -16.005 6.872   1.00 90.45 57  C 1 
ATOM 4434 N N     . PHE C 3 58  ? -0.568  -12.014 8.770   1.00 97.83 58  C 1 
ATOM 4435 C CA    . PHE C 3 58  ? -0.473  -10.643 9.270   1.00 97.98 58  C 1 
ATOM 4436 C C     . PHE C 3 58  ? -0.870  -10.506 10.740  1.00 98.05 58  C 1 
ATOM 4437 O O     . PHE C 3 58  ? -0.262  -9.703  11.441  1.00 97.31 58  C 1 
ATOM 4438 C CB    . PHE C 3 58  ? -1.320  -9.689  8.423   1.00 97.48 58  C 1 
ATOM 4439 C CG    . PHE C 3 58  ? -0.523  -8.749  7.538   1.00 97.47 58  C 1 
ATOM 4440 C CD1   . PHE C 3 58  ? 0.598   -8.057  8.036   1.00 94.93 58  C 1 
ATOM 4441 C CD2   . PHE C 3 58  ? -0.924  -8.540  6.214   1.00 94.77 58  C 1 
ATOM 4442 C CE1   . PHE C 3 58  ? 1.324   -7.185  7.213   1.00 93.58 58  C 1 
ATOM 4443 C CE2   . PHE C 3 58  ? -0.201  -7.662  5.383   1.00 92.78 58  C 1 
ATOM 4444 C CZ    . PHE C 3 58  ? 0.922   -6.991  5.884   1.00 94.86 58  C 1 
ATOM 4445 N N     . ALA C 3 59  ? -1.875  -11.239 11.221  1.00 97.67 59  C 1 
ATOM 4446 C CA    . ALA C 3 59  ? -2.255  -11.167 12.623  1.00 97.52 59  C 1 
ATOM 4447 C C     . ALA C 3 59  ? -1.100  -11.595 13.535  1.00 97.60 59  C 1 
ATOM 4448 O O     . ALA C 3 59  ? -0.840  -10.911 14.527  1.00 97.01 59  C 1 
ATOM 4449 C CB    . ALA C 3 59  ? -3.516  -12.004 12.856  1.00 96.91 59  C 1 
ATOM 4450 N N     . LYS C 3 60  ? -0.374  -12.672 13.168  1.00 96.50 60  C 1 
ATOM 4451 C CA    . LYS C 3 60  ? 0.798   -13.116 13.919  1.00 96.54 60  C 1 
ATOM 4452 C C     . LYS C 3 60  ? 1.985   -12.175 13.737  1.00 96.99 60  C 1 
ATOM 4453 O O     . LYS C 3 60  ? 2.598   -11.789 14.725  1.00 96.20 60  C 1 
ATOM 4454 C CB    . LYS C 3 60  ? 1.125   -14.574 13.576  1.00 95.96 60  C 1 
ATOM 4455 C CG    . LYS C 3 60  ? 2.167   -15.218 14.534  1.00 93.23 60  C 1 
ATOM 4456 C CD    . LYS C 3 60  ? 1.704   -15.283 15.997  1.00 89.52 60  C 1 
ATOM 4457 C CE    . LYS C 3 60  ? 2.746   -15.947 16.895  1.00 86.02 60  C 1 
ATOM 4458 N NZ    . LYS C 3 60  ? 2.372   -15.959 18.342  1.00 80.29 60  C 1 
ATOM 4459 N N     . ALA C 3 61  ? 2.263   -11.713 12.523  1.00 97.42 61  C 1 
ATOM 4460 C CA    . ALA C 3 61  ? 3.326   -10.748 12.259  1.00 97.58 61  C 1 
ATOM 4461 C C     . ALA C 3 61  ? 3.143   -9.434  13.032  1.00 97.79 61  C 1 
ATOM 4462 O O     . ALA C 3 61  ? 4.087   -8.918  13.624  1.00 97.16 61  C 1 
ATOM 4463 C CB    . ALA C 3 61  ? 3.384   -10.476 10.753  1.00 97.25 61  C 1 
ATOM 4464 N N     . CYS C 3 62  ? 1.915   -8.911  13.105  1.00 98.16 62  C 1 
ATOM 4465 C CA    . CYS C 3 62  ? 1.603   -7.719  13.892  1.00 98.10 62  C 1 
ATOM 4466 C C     . CYS C 3 62  ? 1.754   -7.954  15.394  1.00 98.15 62  C 1 
ATOM 4467 O O     . CYS C 3 62  ? 2.124   -7.037  16.112  1.00 97.56 62  C 1 
ATOM 4468 C CB    . CYS C 3 62  ? 0.183   -7.261  13.584  1.00 97.76 62  C 1 
ATOM 4469 S SG    . CYS C 3 62  ? 0.039   -6.623  11.890  1.00 96.26 62  C 1 
ATOM 4470 N N     . GLU C 3 63  ? 1.439   -9.157  15.885  1.00 97.68 63  C 1 
ATOM 4471 C CA    . GLU C 3 63  ? 1.675   -9.500  17.286  1.00 97.50 63  C 1 
ATOM 4472 C C     . GLU C 3 63  ? 3.169   -9.459  17.603  1.00 97.77 63  C 1 
ATOM 4473 O O     . GLU C 3 63  ? 3.565   -8.743  18.524  1.00 97.00 63  C 1 
ATOM 4474 C CB    . GLU C 3 63  ? 1.027   -10.853 17.619  1.00 96.52 63  C 1 
ATOM 4475 C CG    . GLU C 3 63  ? 1.219   -11.250 19.087  1.00 91.66 63  C 1 
ATOM 4476 C CD    . GLU C 3 63  ? 0.357   -12.450 19.539  1.00 89.09 63  C 1 
ATOM 4477 O OE1   . GLU C 3 63  ? 0.265   -12.674 20.774  1.00 84.55 63  C 1 
ATOM 4478 O OE2   . GLU C 3 63  ? -0.273  -13.123 18.699  1.00 84.01 63  C 1 
ATOM 4479 N N     . VAL C 3 64  ? 4.004   -10.128 16.797  1.00 97.33 64  C 1 
ATOM 4480 C CA    . VAL C 3 64  ? 5.472   -10.123 16.945  1.00 97.41 64  C 1 
ATOM 4481 C C     . VAL C 3 64  ? 6.030   -8.703  16.850  1.00 97.61 64  C 1 
ATOM 4482 O O     . VAL C 3 64  ? 6.801   -8.293  17.712  1.00 97.10 64  C 1 
ATOM 4483 C CB    . VAL C 3 64  ? 6.132   -11.060 15.915  1.00 96.81 64  C 1 
ATOM 4484 C CG1   . VAL C 3 64  ? 7.657   -11.035 16.004  1.00 94.91 64  C 1 
ATOM 4485 C CG2   . VAL C 3 64  ? 5.690   -12.511 16.130  1.00 94.15 64  C 1 
ATOM 4486 N N     . PHE C 3 65  ? 5.571   -7.908  15.883  1.00 97.80 65  C 1 
ATOM 4487 C CA    . PHE C 3 65  ? 5.990   -6.516  15.718  1.00 98.13 65  C 1 
ATOM 4488 C C     . PHE C 3 65  ? 5.679   -5.654  16.955  1.00 98.14 65  C 1 
ATOM 4489 O O     . PHE C 3 65  ? 6.522   -4.873  17.402  1.00 97.78 65  C 1 
ATOM 4490 C CB    . PHE C 3 65  ? 5.310   -5.932  14.475  1.00 98.02 65  C 1 
ATOM 4491 C CG    . PHE C 3 65  ? 5.628   -4.477  14.232  1.00 97.90 65  C 1 
ATOM 4492 C CD1   . PHE C 3 65  ? 4.806   -3.469  14.756  1.00 96.79 65  C 1 
ATOM 4493 C CD2   . PHE C 3 65  ? 6.779   -4.115  13.499  1.00 96.83 65  C 1 
ATOM 4494 C CE1   . PHE C 3 65  ? 5.131   -2.111  14.565  1.00 96.09 65  C 1 
ATOM 4495 C CE2   . PHE C 3 65  ? 7.099   -2.775  13.302  1.00 96.10 65  C 1 
ATOM 4496 C CZ    . PHE C 3 65  ? 6.284   -1.764  13.833  1.00 96.28 65  C 1 
ATOM 4497 N N     . ILE C 3 66  ? 4.479   -5.775  17.519  1.00 98.26 66  C 1 
ATOM 4498 C CA    . ILE C 3 66  ? 4.118   -5.039  18.738  1.00 98.30 66  C 1 
ATOM 4499 C C     . ILE C 3 66  ? 4.998   -5.473  19.914  1.00 98.37 66  C 1 
ATOM 4500 O O     . ILE C 3 66  ? 5.430   -4.618  20.685  1.00 97.89 66  C 1 
ATOM 4501 C CB    . ILE C 3 66  ? 2.620   -5.210  19.066  1.00 98.20 66  C 1 
ATOM 4502 C CG1   . ILE C 3 66  ? 1.732   -4.503  18.020  1.00 97.33 66  C 1 
ATOM 4503 C CG2   . ILE C 3 66  ? 2.277   -4.646  20.468  1.00 97.25 66  C 1 
ATOM 4504 C CD1   . ILE C 3 66  ? 0.277   -5.005  18.024  1.00 95.39 66  C 1 
ATOM 4505 N N     . LEU C 3 67  ? 5.254   -6.777  20.067  1.00 97.80 67  C 1 
ATOM 4506 C CA    . LEU C 3 67  ? 6.098   -7.308  21.134  1.00 97.76 67  C 1 
ATOM 4507 C C     . LEU C 3 67  ? 7.535   -6.792  21.013  1.00 97.82 67  C 1 
ATOM 4508 O O     . LEU C 3 67  ? 8.060   -6.252  21.987  1.00 97.13 67  C 1 
ATOM 4509 C CB    . LEU C 3 67  ? 6.062   -8.847  21.121  1.00 97.35 67  C 1 
ATOM 4510 C CG    . LEU C 3 67  ? 4.709   -9.483  21.510  1.00 96.41 67  C 1 
ATOM 4511 C CD1   . LEU C 3 67  ? 4.743   -10.987 21.225  1.00 93.88 67  C 1 
ATOM 4512 C CD2   . LEU C 3 67  ? 4.384   -9.286  22.980  1.00 93.63 67  C 1 
ATOM 4513 N N     . GLU C 3 68  ? 8.138   -6.863  19.814  1.00 97.73 68  C 1 
ATOM 4514 C CA    . GLU C 3 68  ? 9.505   -6.403  19.563  1.00 97.40 68  C 1 
ATOM 4515 C C     . GLU C 3 68  ? 9.653   -4.893  19.794  1.00 97.60 68  C 1 
ATOM 4516 O O     . GLU C 3 68  ? 10.532  -4.459  20.541  1.00 96.88 68  C 1 
ATOM 4517 C CB    . GLU C 3 68  ? 9.926   -6.766  18.130  1.00 96.33 68  C 1 
ATOM 4518 C CG    . GLU C 3 68  ? 11.421  -6.494  17.911  1.00 93.42 68  C 1 
ATOM 4519 C CD    . GLU C 3 68  ? 11.888  -6.573  16.446  1.00 91.01 68  C 1 
ATOM 4520 O OE1   . GLU C 3 68  ? 13.119  -6.475  16.243  1.00 86.58 68  C 1 
ATOM 4521 O OE2   . GLU C 3 68  ? 11.034  -6.621  15.538  1.00 86.21 68  C 1 
ATOM 4522 N N     . LEU C 3 69  ? 8.766   -4.082  19.212  1.00 97.94 69  C 1 
ATOM 4523 C CA    . LEU C 3 69  ? 8.803   -2.631  19.389  1.00 98.00 69  C 1 
ATOM 4524 C C     . LEU C 3 69  ? 8.627   -2.242  20.859  1.00 98.13 69  C 1 
ATOM 4525 O O     . LEU C 3 69  ? 9.302   -1.344  21.358  1.00 97.28 69  C 1 
ATOM 4526 C CB    . LEU C 3 69  ? 7.734   -1.982  18.488  1.00 97.85 69  C 1 
ATOM 4527 C CG    . LEU C 3 69  ? 7.665   -0.442  18.598  1.00 97.37 69  C 1 
ATOM 4528 C CD1   . LEU C 3 69  ? 8.973   0.244   18.202  1.00 95.04 69  C 1 
ATOM 4529 C CD2   . LEU C 3 69  ? 6.566   0.092   17.685  1.00 94.81 69  C 1 
ATOM 4530 N N     . THR C 3 70  ? 7.732   -2.928  21.577  1.00 98.38 70  C 1 
ATOM 4531 C CA    . THR C 3 70  ? 7.514   -2.687  23.009  1.00 98.23 70  C 1 
ATOM 4532 C C     . THR C 3 70  ? 8.744   -3.068  23.829  1.00 98.20 70  C 1 
ATOM 4533 O O     . THR C 3 70  ? 9.120   -2.300  24.713  1.00 97.31 70  C 1 
ATOM 4534 C CB    . THR C 3 70  ? 6.277   -3.425  23.524  1.00 97.90 70  C 1 
ATOM 4535 O OG1   . THR C 3 70  ? 5.127   -3.025  22.807  1.00 92.96 70  C 1 
ATOM 4536 C CG2   . THR C 3 70  ? 5.974   -3.117  24.989  1.00 92.32 70  C 1 
ATOM 4537 N N     . LEU C 3 71  ? 9.391   -4.206  23.532  1.00 97.75 71  C 1 
ATOM 4538 C CA    . LEU C 3 71  ? 10.606  -4.642  24.215  1.00 97.66 71  C 1 
ATOM 4539 C C     . LEU C 3 71  ? 11.756  -3.645  24.004  1.00 97.65 71  C 1 
ATOM 4540 O O     . LEU C 3 71  ? 12.348  -3.188  24.975  1.00 96.65 71  C 1 
ATOM 4541 C CB    . LEU C 3 71  ? 10.967  -6.061  23.732  1.00 96.95 71  C 1 
ATOM 4542 C CG    . LEU C 3 71  ? 12.270  -6.630  24.346  1.00 93.88 71  C 1 
ATOM 4543 C CD1   . LEU C 3 71  ? 12.174  -6.762  25.867  1.00 88.33 71  C 1 
ATOM 4544 C CD2   . LEU C 3 71  ? 12.543  -8.017  23.752  1.00 88.04 71  C 1 
ATOM 4545 N N     . ARG C 3 72  ? 12.008  -3.237  22.752  1.00 97.58 72  C 1 
ATOM 4546 C CA    . ARG C 3 72  ? 13.047  -2.244  22.430  1.00 97.49 72  C 1 
ATOM 4547 C C     . ARG C 3 72  ? 12.768  -0.894  23.093  1.00 97.47 72  C 1 
ATOM 4548 O O     . ARG C 3 72  ? 13.700  -0.248  23.578  1.00 96.45 72  C 1 
ATOM 4549 C CB    . ARG C 3 72  ? 13.165  -2.082  20.906  1.00 97.12 72  C 1 
ATOM 4550 C CG    . ARG C 3 72  ? 13.767  -3.310  20.207  1.00 95.61 72  C 1 
ATOM 4551 C CD    . ARG C 3 72  ? 13.795  -3.076  18.686  1.00 93.22 72  C 1 
ATOM 4552 N NE    . ARG C 3 72  ? 14.287  -4.232  17.935  1.00 90.09 72  C 1 
ATOM 4553 C CZ    . ARG C 3 72  ? 15.519  -4.453  17.500  1.00 89.07 72  C 1 
ATOM 4554 N NH1   . ARG C 3 72  ? 16.515  -3.639  17.714  1.00 80.50 72  C 1 
ATOM 4555 N NH2   . ARG C 3 72  ? 15.751  -5.523  16.794  1.00 85.27 72  C 1 
ATOM 4556 N N     . SER C 3 73  ? 11.514  -0.470  23.165  1.00 98.01 73  C 1 
ATOM 4557 C CA    . SER C 3 73  ? 11.120  0.754   23.878  1.00 97.74 73  C 1 
ATOM 4558 C C     . SER C 3 73  ? 11.329  0.631   25.391  1.00 97.55 73  C 1 
ATOM 4559 O O     . SER C 3 73  ? 11.750  1.585   26.039  1.00 96.69 73  C 1 
ATOM 4560 C CB    . SER C 3 73  ? 9.655   1.092   23.600  1.00 97.38 73  C 1 
ATOM 4561 O OG    . SER C 3 73  ? 9.394   1.184   22.216  1.00 90.82 73  C 1 
ATOM 4562 N N     . TRP C 3 74  ? 11.051  -0.553  25.946  1.00 97.87 74  C 1 
ATOM 4563 C CA    . TRP C 3 74  ? 11.229  -0.811  27.375  1.00 97.86 74  C 1 
ATOM 4564 C C     . TRP C 3 74  ? 12.694  -0.733  27.802  1.00 97.79 74  C 1 
ATOM 4565 O O     . TRP C 3 74  ? 12.974  -0.181  28.866  1.00 96.81 74  C 1 
ATOM 4566 C CB    . TRP C 3 74  ? 10.629  -2.164  27.745  1.00 97.53 74  C 1 
ATOM 4567 C CG    . TRP C 3 74  ? 10.693  -2.449  29.215  1.00 97.23 74  C 1 
ATOM 4568 C CD1   . TRP C 3 74  ? 11.525  -3.339  29.813  1.00 95.20 74  C 1 
ATOM 4569 C CD2   . TRP C 3 74  ? 9.949   -1.806  30.292  1.00 96.18 74  C 1 
ATOM 4570 N NE1   . TRP C 3 74  ? 11.332  -3.298  31.182  1.00 94.50 74  C 1 
ATOM 4571 C CE2   . TRP C 3 74  ? 10.386  -2.362  31.520  1.00 95.45 74  C 1 
ATOM 4572 C CE3   . TRP C 3 74  ? 8.963   -0.799  30.327  1.00 95.06 74  C 1 
ATOM 4573 C CZ2   . TRP C 3 74  ? 9.862   -1.923  32.766  1.00 94.77 74  C 1 
ATOM 4574 C CZ3   . TRP C 3 74  ? 8.435   -0.367  31.566  1.00 92.45 74  C 1 
ATOM 4575 C CH2   . TRP C 3 74  ? 8.894   -0.920  32.762  1.00 92.69 74  C 1 
ATOM 4576 N N     . MET C 3 75  ? 13.642  -1.165  26.964  1.00 97.01 75  C 1 
ATOM 4577 C CA    . MET C 3 75  ? 15.077  -1.003  27.217  1.00 96.62 75  C 1 
ATOM 4578 C C     . MET C 3 75  ? 15.437  0.470   27.477  1.00 96.84 75  C 1 
ATOM 4579 O O     . MET C 3 75  ? 16.119  0.779   28.446  1.00 95.82 75  C 1 
ATOM 4580 C CB    . MET C 3 75  ? 15.888  -1.541  26.020  1.00 96.05 75  C 1 
ATOM 4581 C CG    . MET C 3 75  ? 15.775  -3.062  25.866  1.00 93.89 75  C 1 
ATOM 4582 S SD    . MET C 3 75  ? 16.485  -3.704  24.320  1.00 91.50 75  C 1 
ATOM 4583 C CE    . MET C 3 75  ? 16.095  -5.450  24.550  1.00 83.38 75  C 1 
ATOM 4584 N N     . HIS C 3 76  ? 14.891  1.389   26.690  1.00 96.89 76  C 1 
ATOM 4585 C CA    . HIS C 3 76  ? 15.096  2.823   26.907  1.00 96.56 76  C 1 
ATOM 4586 C C     . HIS C 3 76  ? 14.401  3.332   28.178  1.00 96.76 76  C 1 
ATOM 4587 O O     . HIS C 3 76  ? 14.919  4.206   28.881  1.00 95.63 76  C 1 
ATOM 4588 C CB    . HIS C 3 76  ? 14.624  3.590   25.670  1.00 95.70 76  C 1 
ATOM 4589 C CG    . HIS C 3 76  ? 15.068  5.018   25.684  1.00 90.90 76  C 1 
ATOM 4590 N ND1   . HIS C 3 76  ? 16.364  5.454   25.451  1.00 75.07 76  C 1 
ATOM 4591 C CD2   . HIS C 3 76  ? 14.316  6.133   25.941  1.00 75.95 76  C 1 
ATOM 4592 C CE1   . HIS C 3 76  ? 16.377  6.791   25.551  1.00 75.15 76  C 1 
ATOM 4593 N NE2   . HIS C 3 76  ? 15.152  7.239   25.849  1.00 76.70 76  C 1 
ATOM 4594 N N     . THR C 3 77  ? 13.240  2.768   28.523  1.00 96.99 77  C 1 
ATOM 4595 C CA    . THR C 3 77  ? 12.563  3.083   29.795  1.00 97.03 77  C 1 
ATOM 4596 C C     . THR C 3 77  ? 13.418  2.686   31.005  1.00 97.15 77  C 1 
ATOM 4597 O O     . THR C 3 77  ? 13.508  3.459   31.965  1.00 96.09 77  C 1 
ATOM 4598 C CB    . THR C 3 77  ? 11.197  2.379   29.891  1.00 96.81 77  C 1 
ATOM 4599 O OG1   . THR C 3 77  ? 10.414  2.562   28.740  1.00 91.48 77  C 1 
ATOM 4600 C CG2   . THR C 3 77  ? 10.368  2.891   31.061  1.00 91.18 77  C 1 
ATOM 4601 N N     . GLU C 3 78  ? 14.057  1.514   30.943  1.00 96.96 78  C 1 
ATOM 4602 C CA    . GLU C 3 78  ? 14.937  1.009   32.005  1.00 96.49 78  C 1 
ATOM 4603 C C     . GLU C 3 78  ? 16.256  1.786   32.097  1.00 96.71 78  C 1 
ATOM 4604 O O     . GLU C 3 78  ? 16.688  2.103   33.216  1.00 95.59 78  C 1 
ATOM 4605 C CB    . GLU C 3 78  ? 15.208  -0.490  31.810  1.00 95.04 78  C 1 
ATOM 4606 C CG    . GLU C 3 78  ? 13.972  -1.343  32.110  1.00 86.96 78  C 1 
ATOM 4607 C CD    . GLU C 3 78  ? 14.289  -2.848  32.196  1.00 86.31 78  C 1 
ATOM 4608 O OE1   . GLU C 3 78  ? 13.786  -3.483  33.145  1.00 80.16 78  C 1 
ATOM 4609 O OE2   . GLU C 3 78  ? 15.019  -3.355  31.318  1.00 79.16 78  C 1 
ATOM 4610 N N     . GLU C 3 79  ? 16.861  2.170   30.974  1.00 96.48 79  C 1 
ATOM 4611 C CA    . GLU C 3 79  ? 18.038  3.062   30.936  1.00 96.10 79  C 1 
ATOM 4612 C C     . GLU C 3 79  ? 17.773  4.368   31.698  1.00 96.57 79  C 1 
ATOM 4613 O O     . GLU C 3 79  ? 18.616  4.830   32.473  1.00 95.23 79  C 1 
ATOM 4614 C CB    . GLU C 3 79  ? 18.408  3.398   29.472  1.00 94.62 79  C 1 
ATOM 4615 C CG    . GLU C 3 79  ? 19.102  2.255   28.714  1.00 86.28 79  C 1 
ATOM 4616 C CD    . GLU C 3 79  ? 19.234  2.512   27.199  1.00 86.13 79  C 1 
ATOM 4617 O OE1   . GLU C 3 79  ? 19.425  1.545   26.421  1.00 81.37 79  C 1 
ATOM 4618 O OE2   . GLU C 3 79  ? 19.146  3.674   26.739  1.00 80.63 79  C 1 
ATOM 4619 N N     . ASN C 3 80  ? 16.561  4.913   31.563  1.00 96.10 80  C 1 
ATOM 4620 C CA    . ASN C 3 80  ? 16.119  6.128   32.255  1.00 96.53 80  C 1 
ATOM 4621 C C     . ASN C 3 80  ? 15.544  5.871   33.665  1.00 97.07 80  C 1 
ATOM 4622 O O     . ASN C 3 80  ? 14.931  6.766   34.260  1.00 94.71 80  C 1 
ATOM 4623 C CB    . ASN C 3 80  ? 15.148  6.876   31.339  1.00 95.92 80  C 1 
ATOM 4624 C CG    . ASN C 3 80  ? 15.873  7.494   30.165  1.00 94.35 80  C 1 
ATOM 4625 O OD1   . ASN C 3 80  ? 16.558  8.489   30.313  1.00 81.18 80  C 1 
ATOM 4626 N ND2   . ASN C 3 80  ? 15.756  6.924   28.987  1.00 80.31 80  C 1 
ATOM 4627 N N     . LYS C 3 81  ? 15.704  4.655   34.201  1.00 96.39 81  C 1 
ATOM 4628 C CA    . LYS C 3 81  ? 15.247  4.243   35.545  1.00 96.71 81  C 1 
ATOM 4629 C C     . LYS C 3 81  ? 13.753  4.511   35.800  1.00 97.01 81  C 1 
ATOM 4630 O O     . LYS C 3 81  ? 13.333  4.722   36.943  1.00 94.14 81  C 1 
ATOM 4631 C CB    . LYS C 3 81  ? 16.145  4.848   36.634  1.00 95.93 81  C 1 
ATOM 4632 C CG    . LYS C 3 81  ? 17.625  4.497   36.450  1.00 91.95 81  C 1 
ATOM 4633 C CD    . LYS C 3 81  ? 18.473  5.169   37.536  1.00 81.09 81  C 1 
ATOM 4634 C CE    . LYS C 3 81  ? 19.943  4.832   37.291  1.00 73.85 81  C 1 
ATOM 4635 N NZ    . LYS C 3 81  ? 20.834  5.528   38.236  1.00 60.73 81  C 1 
ATOM 4636 N N     . ARG C 3 82  ? 12.925  4.479   34.742  1.00 96.70 82  C 1 
ATOM 4637 C CA    . ARG C 3 82  ? 11.470  4.627   34.829  1.00 96.62 82  C 1 
ATOM 4638 C C     . ARG C 3 82  ? 10.776  3.269   34.830  1.00 96.81 82  C 1 
ATOM 4639 O O     . ARG C 3 82  ? 11.323  2.259   34.405  1.00 95.25 82  C 1 
ATOM 4640 C CB    . ARG C 3 82  ? 10.962  5.550   33.707  1.00 95.53 82  C 1 
ATOM 4641 C CG    . ARG C 3 82  ? 11.401  7.014   33.914  1.00 92.44 82  C 1 
ATOM 4642 C CD    . ARG C 3 82  ? 10.840  7.988   32.877  1.00 92.12 82  C 1 
ATOM 4643 N NE    . ARG C 3 82  ? 11.516  7.872   31.580  1.00 88.77 82  C 1 
ATOM 4644 C CZ    . ARG C 3 82  ? 11.104  7.228   30.491  1.00 89.77 82  C 1 
ATOM 4645 N NH1   . ARG C 3 82  ? 9.971   6.592   30.427  1.00 78.31 82  C 1 
ATOM 4646 N NH2   . ARG C 3 82  ? 11.859  7.221   29.431  1.00 82.40 82  C 1 
ATOM 4647 N N     . ARG C 3 83  ? 9.507   3.232   35.275  1.00 97.13 83  C 1 
ATOM 4648 C CA    . ARG C 3 83  ? 8.624   2.054   35.223  1.00 97.02 83  C 1 
ATOM 4649 C C     . ARG C 3 83  ? 7.371   2.286   34.369  1.00 97.52 83  C 1
[truncated: 139,935 more chars]
