# Supplementary material for: Vernalization regulatory network identifies potential novel functions for genes in the HvVRN2 locus
Source: New Phytol. 2026 Apr 12;250(6):4036–53. doi: 10.1111/nph.71162 (PMC13193379; doi:10.1111/nph.71162)
Supplement: Supplementary file 1 — Dataset S1. Protein models computed by Alphafold. [file NPH-250-4036-s002.xz › Alphafold_models0/Barley/fold_co1_prom1_1_nf_yb2_c4_recortes_summary_confidences_0.json]

{
 "chain_iptm": [
  0.75,
  0.72,
  0.7,
  0.6,
  0.6
 ],
 "chain_pair_iptm": [
  [
   0.22,
   0.86,
   0.67,
   0.74,
   0.74
  ],
  [
   0.86,
   0.76,
   0.87,
   0.56,
   0.58
  ],
  [
   0.67,
   0.87,
   0.64,
   0.63,
   0.64
  ],
  [
   0.74,
   0.56,
   0.63,
   0.25,
   0.46
  ],
  [
   0.74,
   0.58,
   0.64,
   0.46,
   0.25
  ]
 ],
 "chain_pair_pae_min": [
  [
   0.76,
   1.48,
   1.53,
   2.22,
   1.93
  ],
  [
   1.27,
   0.76,
   1.2,
   2.75,
   2.79
  ],
  [
   1.37,
   1.16,
   0.76,
   2.75,
   2.39
  ],
  [
   1.75,
   2.81,
   2.96,
   0.8,
   1.48
  ],
  [
   2.02,
   3.03,
   2.59,
   1.4,
   0.8
  ]
 ],
 "chain_ptm": [
  0.22,
  0.76,
  0.64,
  0.25,
  0.25
 ],
 "fraction_disordered": 0.6,
 "has_clash": 0.0,
 "iptm": 0.76,
 "num_recycles": 10.0,
 "ptm": 0.49,
 "ranking_score": 1.0
}
