# Supplementary material for: Vernalization regulatory network identifies potential novel functions for genes in the HvVRN2 locus
Source: New Phytol. 2026 Apr 12;250(6):4036–53. doi: 10.1111/nph.71162 (PMC13193379; doi:10.1111/nph.71162)
Supplement: Supplementary file 1 — Dataset S1. Protein models computed by Alphafold. [file NPH-250-4036-s002.xz › Alphafold_models0/Barley/fold_co1_prom1_1_nf_yb2_c_1hg0069390_recortes_model_0.cif]

# By using this file you agree to the legally binding terms of use found at alphafoldserver.com/output-terms
data_7e69dad524255746
#
_entry.id 7e69dad524255746
#
loop_
_atom_type.symbol
C 
N 
O 
P 
S 
#
loop_
_audit_author.name
_audit_author.pdbx_ordinal
"Google DeepMind" 1 
"Isomorphic Labs" 2 
#
_audit_conform.dict_location https://raw.githubusercontent.com/ihmwg/ModelCIF/master/dist/mmcif_ma.dic
_audit_conform.dict_name     mmcif_ma.dic
_audit_conform.dict_version  1.4.5
#
loop_
_chem_comp.formula
_chem_comp.formula_weight
_chem_comp.id
_chem_comp.mon_nstd_flag
_chem_comp.name
_chem_comp.pdbx_smiles
_chem_comp.pdbx_synonyms
_chem_comp.type
"C3 H7 N O2"      89.093  ALA y ALANINE                              C[C@H](N)C(O)=O                                             ? "L-PEPTIDE LINKING" 
"C6 H15 N4 O2"    175.209 ARG y ARGININE                             N[C@@H](CCCNC(N)=[NH2+])C(O)=O                              ? "L-PEPTIDE LINKING" 
"C4 H8 N2 O3"     132.118 ASN y ASPARAGINE                           N[C@@H](CC(N)=O)C(O)=O                                      ? "L-PEPTIDE LINKING" 
"C4 H7 N O4"      133.103 ASP y "ASPARTIC ACID"                      N[C@@H](CC(O)=O)C(O)=O                                      ? "L-PEPTIDE LINKING" 
"C3 H7 N O2 S"    121.158 CYS y CYSTEINE                             N[C@@H](CS)C(O)=O                                           ? "L-PEPTIDE LINKING" 
"C10 H14 N5 O6 P" 331.222 DA  y "2'-DEOXYADENOSINE-5'-MONOPHOSPHATE" Nc1ncnc2n(cnc12)[C@H]3C[C@H](O)[C@@H](CO[P](O)(O)=O)O3      ? "DNA LINKING"       
"C9 H14 N3 O7 P"  307.197 DC  y "2'-DEOXYCYTIDINE-5'-MONOPHOSPHATE"  NC1=NC(=O)N(C=C1)[C@H]2C[C@H](O)[C@@H](CO[P](O)(O)=O)O2     ? "DNA LINKING"       
"C10 H14 N5 O7 P" 347.221 DG  y "2'-DEOXYGUANOSINE-5'-MONOPHOSPHATE" NC1=Nc2n(cnc2C(=O)N1)[C@H]3C[C@H](O)[C@@H](CO[P](O)(O)=O)O3 ? "DNA LINKING"       
"C10 H15 N2 O8 P" 322.208 DT  y "THYMIDINE-5'-MONOPHOSPHATE"         CC1=CN([C@H]2C[C@H](O)[C@@H](CO[P](O)(O)=O)O2)C(=O)NC1=O    ? "DNA LINKING"       
"C5 H10 N2 O3"    146.144 GLN y GLUTAMINE                            N[C@@H](CCC(N)=O)C(O)=O                                     ? "L-PEPTIDE LINKING" 
"C5 H9 N O4"      147.129 GLU y "GLUTAMIC ACID"                      N[C@@H](CCC(O)=O)C(O)=O                                     ? "L-PEPTIDE LINKING" 
"C2 H5 N O2"      75.067  GLY y GLYCINE                              NCC(O)=O                                                    ? "PEPTIDE LINKING"   
"C6 H10 N3 O2"    156.162 HIS y HISTIDINE                            N[C@@H](Cc1c[nH]c[nH+]1)C(O)=O                              ? "L-PEPTIDE LINKING" 
"C6 H13 N O2"     131.173 ILE y ISOLEUCINE                           CC[C@H](C)[C@H](N)C(O)=O                                    ? "L-PEPTIDE LINKING" 
"C6 H13 N O2"     131.173 LEU y LEUCINE                              CC(C)C[C@H](N)C(O)=O                                        ? "L-PEPTIDE LINKING" 
"C6 H15 N2 O2"    147.195 LYS y LYSINE                               N[C@@H](CCCC[NH3+])C(O)=O                                   ? "L-PEPTIDE LINKING" 
"C5 H11 N O2 S"   149.211 MET y METHIONINE                           CSCC[C@H](N)C(O)=O                                          ? "L-PEPTIDE LINKING" 
"C9 H11 N O2"     165.189 PHE y PHENYLALANINE                        N[C@@H](Cc1ccccc1)C(O)=O                                    ? "L-PEPTIDE LINKING" 
"C5 H9 N O2"      115.130 PRO y PROLINE                              OC(=O)[C@@H]1CCCN1                                          ? "L-PEPTIDE LINKING" 
"C3 H7 N O3"      105.093 SER y SERINE                               N[C@@H](CO)C(O)=O                                           ? "L-PEPTIDE LINKING" 
"C4 H9 N O3"      119.119 THR y THREONINE                            C[C@@H](O)[C@H](N)C(O)=O                                    ? "L-PEPTIDE LINKING" 
"C11 H12 N2 O2"   204.225 TRP y TRYPTOPHAN                           N[C@@H](Cc1c[nH]c2ccccc12)C(O)=O                            ? "L-PEPTIDE LINKING" 
"C9 H11 N O3"     181.189 TYR y TYROSINE                             N[C@@H](Cc1ccc(O)cc1)C(O)=O                                 ? "L-PEPTIDE LINKING" 
"C5 H11 N O2"     117.146 VAL y VALINE                               CC(C)[C@H](N)C(O)=O                                         ? "L-PEPTIDE LINKING" 
#
_citation.book_publisher          ?
_citation.country                 UK
_citation.id                      primary
_citation.journal_full            Nature
_citation.journal_id_ASTM         NATUAS
_citation.journal_id_CSD          0006
_citation.journal_id_ISSN         0028-0836
_citation.journal_volume          ?
_citation.page_first              ?
_citation.page_last               ?
_citation.pdbx_database_id_DOI    ?
_citation.pdbx_database_id_PubMed ?
_citation.title                   "Accurate structure prediction of biomolecular interactions with AlphaFold 3"
_citation.year                    2024
#
loop_
_citation_author.citation_id
_citation_author.name
_citation_author.ordinal
primary "Google DeepMind" 1 
primary "Isomorphic Labs" 2 
#
loop_
_entity.id
_entity.pdbx_description
_entity.type
1 . polymer 
2 . polymer 
3 . polymer 
4 . polymer 
5 . polymer 
#
loop_
_entity_poly.entity_id
_entity_poly.pdbx_strand_id
_entity_poly.type
1 A polypeptide(L)          
2 B polypeptide(L)          
3 C polypeptide(L)          
4 D polydeoxyribonucleotide 
5 E polydeoxyribonucleotide 
#
loop_
_entity_poly_seq.entity_id
_entity_poly_seq.hetero
_entity_poly_seq.mon_id
_entity_poly_seq.num
1 n MET 1   
1 n PRO 2   
1 n ARG 3   
1 n CYS 4   
1 n ASN 5   
1 n LYS 6   
1 n CYS 7   
1 n LEU 8   
1 n SER 9   
1 n GLU 10  
1 n ASN 11  
1 n ASP 12  
1 n SER 13  
1 n ALA 14  
1 n SER 15  
1 n GLU 16  
1 n ASP 17  
1 n ARG 18  
1 n HIS 19  
1 n TRP 20  
1 n HIS 21  
1 n ARG 22  
1 n THR 23  
1 n ALA 24  
1 n THR 25  
1 n LEU 26  
1 n PHE 27  
1 n MET 28  
1 n ASN 29  
1 n CYS 30  
1 n VAL 31  
1 n SER 32  
1 n ASN 33  
1 n GLY 34  
1 n THR 35  
1 n VAL 36  
1 n TYR 37  
1 n GLU 38  
1 n GLU 39  
1 n ALA 40  
1 n VAL 41  
1 n GLY 42  
1 n ARG 43  
1 n GLU 44  
1 n GLY 45  
1 n CYS 46  
1 n TRP 47  
1 n ALA 48  
1 n ARG 49  
1 n LEU 50  
1 n CYS 51  
1 n ASP 52  
1 n GLY 53  
1 n CYS 54  
1 n CYS 55  
1 n THR 56  
1 n VAL 57  
1 n PRO 58  
1 n SER 59  
1 n VAL 60  
1 n VAL 61  
1 n TYR 62  
1 n CYS 63  
1 n ARG 64  
1 n ALA 65  
1 n ASP 66  
1 n SER 67  
1 n ALA 68  
1 n TYR 69  
1 n LEU 70  
1 n CYS 71  
1 n ALA 72  
1 n SER 73  
1 n CYS 74  
1 n ASP 75  
1 n ALA 76  
1 n GLN 77  
1 n ILE 78  
1 n HIS 79  
1 n ALA 80  
1 n ALA 81  
1 n ASN 82  
1 n ARG 83  
1 n VAL 84  
1 n ALA 85  
1 n SER 86  
1 n ARG 87  
1 n HIS 88  
1 n GLU 89  
1 n ARG 90  
1 n VAL 91  
1 n LEU 92  
1 n LEU 93  
1 n SER 94  
1 n GLU 95  
1 n ALA 96  
1 n TYR 97  
1 n LYS 98  
1 n HIS 99  
1 n ALA 100 
1 n PRO 101 
1 n VAL 102 
1 n MET 103 
1 n LEU 104 
1 n ASP 105 
1 n CYS 106 
1 n HIS 107 
1 n ALA 108 
1 n ASP 109 
1 n ALA 110 
1 n ALA 111 
1 n ALA 112 
1 n LEU 113 
1 n CYS 114 
1 n ALA 115 
1 n ALA 116 
1 n TYR 117 
1 n GLU 118 
1 n ALA 119 
1 n GLN 120 
1 n VAL 121 
1 n HIS 122 
1 n TYR 123 
1 n ALA 124 
1 n ASN 125 
1 n LEU 126 
1 n LEU 127 
1 n THR 128 
1 n VAL 129 
1 n MET 130 
1 n HIS 131 
1 n GLN 132 
1 n ARG 133 
1 n MET 134 
1 n PRO 135 
1 n VAL 136 
1 n VAL 137 
1 n SER 138 
1 n HIS 139 
1 n PRO 140 
1 n ALA 141 
1 n VAL 142 
1 n ALA 143 
1 n ILE 144 
1 n PRO 145 
1 n PRO 146 
1 n VAL 147 
1 n SER 148 
1 n LEU 149 
1 n PHE 150 
1 n ALA 151 
1 n GLU 152 
1 n ALA 153 
1 n GLU 154 
1 n ALA 155 
1 n THR 156 
1 n ALA 157 
1 n PRO 158 
1 n VAL 159 
1 n LEU 160 
1 n GLY 161 
1 n ARG 162 
1 n LYS 163 
1 n GLU 164 
1 n GLU 165 
1 n ASP 166 
1 n THR 167 
1 n SER 168 
1 n TRP 169 
1 n LEU 170 
1 n LEU 171 
1 n LEU 172 
1 n SER 173 
1 n LYS 174 
1 n ASP 175 
1 n SER 176 
1 n ASP 177 
1 n ASN 178 
1 n HIS 179 
1 n ASN 180 
1 n ARG 181 
1 n SER 182 
1 n GLY 183 
1 n ASN 184 
1 n ASN 185 
1 n SER 186 
1 n SER 187 
1 n THR 188 
1 n SER 189 
1 n SER 190 
1 n SER 191 
1 n SER 192 
1 n GLN 193 
1 n TYR 194 
1 n PHE 195 
1 n GLY 196 
1 n GLU 197 
1 n VAL 198 
1 n ASP 199 
1 n GLN 200 
1 n TYR 201 
1 n PHE 202 
1 n ASP 203 
1 n LEU 204 
1 n VAL 205 
1 n GLY 206 
1 n TYR 207 
1 n ASN 208 
1 n SER 209 
1 n TYR 210 
1 n TYR 211 
1 n ASP 212 
1 n SER 213 
1 n HIS 214 
1 n MET 215 
1 n SER 216 
1 n ASN 217 
1 n GLN 218 
1 n GLU 219 
1 n GLN 220 
1 n TYR 221 
1 n VAL 222 
1 n MET 223 
1 n GLN 224 
1 n GLU 225 
1 n GLN 226 
1 n GLN 227 
1 n HIS 228 
1 n LEU 229 
1 n GLN 230 
1 n GLN 231 
1 n MET 232 
1 n GLN 233 
1 n LYS 234 
1 n GLU 235 
1 n TYR 236 
1 n ALA 237 
1 n GLU 238 
1 n GLN 239 
1 n GLN 240 
1 n MET 241 
1 n GLN 242 
1 n LYS 243 
1 n GLU 244 
1 n TYR 245 
1 n VAL 246 
1 n GLU 247 
1 n ASN 248 
1 n GLU 249 
1 n GLY 250 
1 n SER 251 
1 n GLU 252 
1 n CYS 253 
1 n ILE 254 
1 n VAL 255 
1 n PRO 256 
1 n SER 257 
1 n GLN 258 
1 n SER 259 
1 n THR 260 
1 n ILE 261 
1 n VAL 262 
1 n ARG 263 
1 n ARG 264 
1 n PRO 265 
1 n HIS 266 
1 n GLN 267 
1 n SER 268 
1 n GLY 269 
1 n TYR 270 
1 n ALA 271 
1 n PRO 272 
1 n LEU 273 
1 n VAL 274 
1 n GLY 275 
1 n ALA 276 
1 n GLU 277 
1 n GLN 278 
1 n ALA 279 
1 n ALA 280 
1 n SER 281 
1 n ALA 282 
1 n THR 283 
1 n ALA 284 
1 n GLY 285 
1 n ALA 286 
1 n SER 287 
1 n ALA 288 
1 n TYR 289 
1 n THR 290 
1 n ASP 291 
1 n SER 292 
1 n VAL 293 
1 n ASN 294 
1 n ASN 295 
1 n SER 296 
1 n ILE 297 
1 n SER 298 
1 n PHE 299 
1 n SER 300 
1 n MET 301 
1 n GLU 302 
1 n ALA 303 
1 n GLY 304 
1 n ILE 305 
1 n VAL 306 
1 n PRO 307 
1 n ASP 308 
1 n ASN 309 
1 n THR 310 
1 n VAL 311 
1 n GLN 312 
1 n SER 313 
1 n SER 314 
1 n ILE 315 
1 n LEU 316 
1 n ARG 317 
1 n PRO 318 
1 n ALA 319 
1 n GLY 320 
1 n ALA 321 
1 n ILE 322 
1 n GLY 323 
1 n LEU 324 
1 n PHE 325 
1 n SER 326 
1 n SER 327 
1 n PRO 328 
1 n SER 329 
1 n LEU 330 
1 n GLN 331 
1 n THR 332 
1 n PRO 333 
1 n LEU 334 
1 n HIS 335 
1 n PHE 336 
1 n SER 337 
1 n SER 338 
1 n LYS 339 
1 n GLU 340 
1 n ARG 341 
1 n GLU 342 
1 n ALA 343 
1 n ARG 344 
1 n VAL 345 
1 n LEU 346 
1 n ARG 347 
1 n TYR 348 
1 n LYS 349 
1 n GLU 350 
1 n LYS 351 
1 n LYS 352 
1 n LYS 353 
1 n SER 354 
1 n ARG 355 
1 n LYS 356 
1 n PHE 357 
1 n GLU 358 
1 n LYS 359 
1 n THR 360 
1 n THR 361 
1 n ARG 362 
1 n TYR 363 
1 n ALA 364 
1 n THR 365 
1 n ARG 366 
1 n LYS 367 
1 n ALA 368 
1 n TYR 369 
1 n ALA 370 
1 n GLU 371 
1 n ALA 372 
1 n ARG 373 
1 n PRO 374 
1 n ARG 375 
1 n ILE 376 
1 n LYS 377 
1 n GLY 378 
1 n ARG 379 
1 n PHE 380 
1 n ALA 381 
1 n LYS 382 
1 n ARG 383 
1 n SER 384 
1 n ASP 385 
1 n ALA 386 
1 n GLU 387 
1 n MET 388 
1 n GLU 389 
1 n VAL 390 
1 n ASP 391 
1 n GLN 392 
1 n THR 393 
1 n PHE 394 
1 n SER 395 
1 n THR 396 
1 n ALA 397 
1 n ALA 398 
1 n LEU 399 
1 n SER 400 
1 n ASP 401 
1 n SER 402 
1 n SER 403 
1 n TYR 404 
1 n SER 405 
1 n THR 406 
1 n VAL 407 
1 n PRO 408 
1 n TRP 409 
1 n PHE 410 
2 n PHE 1   
2 n SER 2   
2 n SER 3   
2 n PRO 4   
2 n LYS 5   
2 n GLU 6   
2 n GLN 7   
2 n ASP 8   
2 n ARG 9   
2 n PHE 10  
2 n LEU 11  
2 n PRO 12  
2 n ILE 13  
2 n ALA 14  
2 n ASN 15  
2 n VAL 16  
2 n SER 17  
2 n ARG 18  
2 n ILE 19  
2 n MET 20  
2 n LYS 21  
2 n LYS 22  
2 n ALA 23  
2 n LEU 24  
2 n PRO 25  
2 n ALA 26  
2 n ASN 27  
2 n ALA 28  
2 n LYS 29  
2 n ILE 30  
2 n SER 31  
2 n LYS 32  
2 n ASP 33  
2 n ALA 34  
2 n LYS 35  
2 n GLU 36  
2 n THR 37  
2 n VAL 38  
2 n GLN 39  
2 n GLU 40  
2 n CYS 41  
2 n VAL 42  
2 n SER 43  
2 n GLU 44  
2 n PHE 45  
2 n ILE 46  
2 n SER 47  
2 n PHE 48  
2 n ILE 49  
2 n THR 50  
2 n GLY 51  
2 n GLU 52  
2 n ALA 53  
2 n SER 54  
2 n ASP 55  
2 n LYS 56  
2 n CYS 57  
2 n GLN 58  
2 n ARG 59  
2 n GLU 60  
2 n LYS 61  
2 n ARG 62  
2 n LYS 63  
2 n THR 64  
2 n ILE 65  
2 n ASN 66  
2 n GLY 67  
2 n ASP 68  
2 n ASP 69  
2 n LEU 70  
2 n LEU 71  
2 n TRP 72  
2 n ALA 73  
2 n MET 74  
2 n THR 75  
2 n THR 76  
2 n LEU 77  
2 n GLY 78  
2 n PHE 79  
2 n GLU 80  
2 n ASP 81  
2 n TYR 82  
2 n MET 83  
2 n GLU 84  
2 n PRO 85  
2 n LEU 86  
2 n LYS 87  
2 n LEU 88  
2 n TYR 89  
2 n LEU 90  
2 n HIS 91  
2 n LYS 92  
2 n PHE 93  
2 n ARG 94  
2 n GLU 95  
3 n MET 1   
3 n ARG 2   
3 n LYS 3   
3 n LYS 4   
3 n LEU 5   
3 n ASP 6   
3 n THR 7   
3 n ARG 8   
3 n PHE 9   
3 n PRO 10  
3 n ALA 11  
3 n PRO 12  
3 n ARG 13  
3 n ILE 14  
3 n LYS 15  
3 n LYS 16  
3 n ILE 17  
3 n MET 18  
3 n GLN 19  
3 n ALA 20  
3 n ASP 21  
3 n GLU 22  
3 n ASP 23  
3 n VAL 24  
3 n GLY 25  
3 n LYS 26  
3 n ILE 27  
3 n ALA 28  
3 n LEU 29  
3 n ALA 30  
3 n VAL 31  
3 n PRO 32  
3 n VAL 33  
3 n LEU 34  
3 n VAL 35  
3 n SER 36  
3 n LYS 37  
3 n ALA 38  
3 n LEU 39  
3 n GLU 40  
3 n LEU 41  
3 n PHE 42  
3 n LEU 43  
3 n GLN 44  
3 n ASP 45  
3 n LEU 46  
3 n CYS 47  
3 n ASP 48  
3 n ARG 49  
3 n THR 50  
3 n TYR 51  
3 n ASN 52  
3 n ILE 53  
3 n THR 54  
3 n ILE 55  
3 n GLU 56  
3 n LYS 57  
3 n GLY 58  
3 n VAL 59  
3 n LYS 60  
3 n THR 61  
3 n VAL 62  
3 n SER 63  
3 n SER 64  
3 n SER 65  
3 n HIS 66  
3 n LEU 67  
3 n LYS 68  
3 n GLN 69  
3 n CYS 70  
3 n ILE 71  
3 n HIS 72  
3 n SER 73  
3 n TYR 74  
3 n ASP 75  
3 n VAL 76  
3 n TYR 77  
3 n ASP 78  
3 n PHE 79  
3 n LEU 80  
3 n LYS 81  
3 n ASN 82  
3 n VAL 83  
3 n ALA 84  
3 n SER 85  
3 n LYS 86  
3 n VAL 87  
3 n PRO 88  
3 n ASP 89  
3 n LEU 90  
3 n GLY 91  
3 n ALA 92  
3 n PRO 93  
3 n ASP 94  
3 n SER 95  
4 n DC  1   
4 n DA  2   
4 n DC  3   
4 n DG  4   
4 n DC  5   
4 n DA  6   
4 n DC  7   
4 n DC  8   
4 n DA  9   
4 n DG  10  
4 n DA  11  
4 n DC  12  
4 n DC  13  
4 n DA  14  
4 n DC  15  
4 n DA  16  
4 n DC  17  
4 n DC  18  
4 n DA  19  
4 n DG  20  
4 n DA  21  
4 n DA  22  
4 n DA  23  
4 n DC  24  
4 n DA  25  
4 n DA  26  
4 n DA  27  
4 n DC  28  
4 n DA  29  
4 n DA  30  
4 n DA  31  
5 n DT  1   
5 n DT  2   
5 n DT  3   
5 n DG  4   
5 n DT  5   
5 n DT  6   
5 n DT  7   
5 n DG  8   
5 n DT  9   
5 n DT  10  
5 n DT  11  
5 n DC  12  
5 n DT  13  
5 n DG  14  
5 n DG  15  
5 n DT  16  
5 n DG  17  
5 n DT  18  
5 n DG  19  
5 n DG  20  
5 n DT  21  
5 n DC  22  
5 n DT  23  
5 n DG  24  
5 n DG  25  
5 n DT  26  
5 n DG  27  
5 n DC  28  
5 n DG  29  
5 n DT  30  
5 n DG  31  
#
_ma_data.content_type "model coordinates"
_ma_data.id           1
_ma_data.name         Model
#
_ma_model_list.data_id          1
_ma_model_list.model_group_id   1
_ma_model_list.model_group_name "AlphaFold-beta-20231127 (927599d6-1efe-4fa9-85d2-a29f909d212e @ 2024-12-16 01:02:00)"
_ma_model_list.model_id         1
_ma_model_list.model_name       "Top ranked model"
_ma_model_list.model_type       "Ab initio model"
_ma_model_list.ordinal_id       1
#
loop_
_ma_protocol_step.method_type
_ma_protocol_step.ordinal_id
_ma_protocol_step.protocol_id
_ma_protocol_step.step_id
"coevolution MSA" 1 1 1 
"template search" 2 1 2 
modeling          3 1 3 
#
loop_
_ma_qa_metric.id
_ma_qa_metric.mode
_ma_qa_metric.name
_ma_qa_metric.software_group_id
_ma_qa_metric.type
1 global pLDDT 1 pLDDT 
2 local  pLDDT 1 pLDDT 
#
_ma_qa_metric_global.metric_id    1
_ma_qa_metric_global.metric_value 62.54
_ma_qa_metric_global.model_id     1
_ma_qa_metric_global.ordinal_id   1
#
_ma_software_group.group_id    1
_ma_software_group.ordinal_id  1
_ma_software_group.software_id 1
#
loop_
_ma_target_entity.data_id
_ma_target_entity.entity_id
_ma_target_entity.origin
1 1 . 
1 2 . 
1 3 . 
1 4 . 
1 5 . 
#
loop_
_ma_target_entity_instance.asym_id
_ma_target_entity_instance.details
_ma_target_entity_instance.entity_id
A . 1 
B . 2 
C . 3 
D . 4 
E . 5 
#
loop_
_pdbx_data_usage.details
_pdbx_data_usage.id
_pdbx_data_usage.type
_pdbx_data_usage.url
;NON-COMMERCIAL USE ONLY, BY USING THIS FILE YOU AGREE TO THE TERMS OF USE FOUND
AT alphafoldserver.com/output-terms.
;
1 license    ? 
;THE INFORMATION IS NOT INTENDED FOR, HAS NOT BEEN VALIDATED FOR, AND IS NOT
APPROVED FOR CLINICAL USE. IT SHOULD NOT BE USED FOR CLINICAL PURPOSE OR RELIED
ON FOR MEDICAL OR OTHER PROFESSIONAL ADVICE. IT IS THEORETICAL MODELLING ONLY
AND CAUTION SHOULD BE EXERCISED IN ITS USE. IT IS PROVIDED "AS-IS" WITHOUT ANY
WARRANTY OF ANY KIND, WHETHER EXPRESSED OR IMPLIED. NO WARRANTY IS GIVEN THAT
USE OF THE INFORMATION SHALL NOT INFRINGE THE RIGHTS OF ANY THIRD PARTY.
;
2 disclaimer ? 
#
loop_
_pdbx_poly_seq_scheme.asym_id
_pdbx_poly_seq_scheme.auth_seq_num
_pdbx_poly_seq_scheme.entity_id
_pdbx_poly_seq_scheme.hetero
_pdbx_poly_seq_scheme.mon_id
_pdbx_poly_seq_scheme.pdb_ins_code
_pdbx_poly_seq_scheme.pdb_seq_num
_pdbx_poly_seq_scheme.pdb_strand_id
_pdbx_poly_seq_scheme.seq_id
A 1   1 n MET . 1   A 1   
A 2   1 n PRO . 2   A 2   
A 3   1 n ARG . 3   A 3   
A 4   1 n CYS . 4   A 4   
A 5   1 n ASN . 5   A 5   
A 6   1 n LYS . 6   A 6   
A 7   1 n CYS . 7   A 7   
A 8   1 n LEU . 8   A 8   
A 9   1 n SER . 9   A 9   
A 10  1 n GLU . 10  A 10  
A 11  1 n ASN . 11  A 11  
A 12  1 n ASP . 12  A 12  
A 13  1 n SER . 13  A 13  
A 14  1 n ALA . 14  A 14  
A 15  1 n SER . 15  A 15  
A 16  1 n GLU . 16  A 16  
A 17  1 n ASP . 17  A 17  
A 18  1 n ARG . 18  A 18  
A 19  1 n HIS . 19  A 19  
A 20  1 n TRP . 20  A 20  
A 21  1 n HIS . 21  A 21  
A 22  1 n ARG . 22  A 22  
A 23  1 n THR . 23  A 23  
A 24  1 n ALA . 24  A 24  
A 25  1 n THR . 25  A 25  
A 26  1 n LEU . 26  A 26  
A 27  1 n PHE . 27  A 27  
A 28  1 n MET . 28  A 28  
A 29  1 n ASN . 29  A 29  
A 30  1 n CYS . 30  A 30  
A 31  1 n VAL . 31  A 31  
A 32  1 n SER . 32  A 32  
A 33  1 n ASN . 33  A 33  
A 34  1 n GLY . 34  A 34  
A 35  1 n THR . 35  A 35  
A 36  1 n VAL . 36  A 36  
A 37  1 n TYR . 37  A 37  
A 38  1 n GLU . 38  A 38  
A 39  1 n GLU . 39  A 39  
A 40  1 n ALA . 40  A 40  
A 41  1 n VAL . 41  A 41  
A 42  1 n GLY . 42  A 42  
A 43  1 n ARG . 43  A 43  
A 44  1 n GLU . 44  A 44  
A 45  1 n GLY . 45  A 45  
A 46  1 n CYS . 46  A 46  
A 47  1 n TRP . 47  A 47  
A 48  1 n ALA . 48  A 48  
A 49  1 n ARG . 49  A 49  
A 50  1 n LEU . 50  A 50  
A 51  1 n CYS . 51  A 51  
A 52  1 n ASP . 52  A 52  
A 53  1 n GLY . 53  A 53  
A 54  1 n CYS . 54  A 54  
A 55  1 n CYS . 55  A 55  
A 56  1 n THR . 56  A 56  
A 57  1 n VAL . 57  A 57  
A 58  1 n PRO . 58  A 58  
A 59  1 n SER . 59  A 59  
A 60  1 n VAL . 60  A 60  
A 61  1 n VAL . 61  A 61  
A 62  1 n TYR . 62  A 62  
A 63  1 n CYS . 63  A 63  
A 64  1 n ARG . 64  A 64  
A 65  1 n ALA . 65  A 65  
A 66  1 n ASP . 66  A 66  
A 67  1 n SER . 67  A 67  
A 68  1 n ALA . 68  A 68  
A 69  1 n TYR . 69  A 69  
A 70  1 n LEU . 70  A 70  
A 71  1 n CYS . 71  A 71  
A 72  1 n ALA . 72  A 72  
A 73  1 n SER . 73  A 73  
A 74  1 n CYS . 74  A 74  
A 75  1 n ASP . 75  A 75  
A 76  1 n ALA . 76  A 76  
A 77  1 n GLN . 77  A 77  
A 78  1 n ILE . 78  A 78  
A 79  1 n HIS . 79  A 79  
A 80  1 n ALA . 80  A 80  
A 81  1 n ALA . 81  A 81  
A 82  1 n ASN . 82  A 82  
A 83  1 n ARG . 83  A 83  
A 84  1 n VAL . 84  A 84  
A 85  1 n ALA . 85  A 85  
A 86  1 n SER . 86  A 86  
A 87  1 n ARG . 87  A 87  
A 88  1 n HIS . 88  A 88  
A 89  1 n GLU . 89  A 89  
A 90  1 n ARG . 90  A 90  
A 91  1 n VAL . 91  A 91  
A 92  1 n LEU . 92  A 92  
A 93  1 n LEU . 93  A 93  
A 94  1 n SER . 94  A 94  
A 95  1 n GLU . 95  A 95  
A 96  1 n ALA . 96  A 96  
A 97  1 n TYR . 97  A 97  
A 98  1 n LYS . 98  A 98  
A 99  1 n HIS . 99  A 99  
A 100 1 n ALA . 100 A 100 
A 101 1 n PRO . 101 A 101 
A 102 1 n VAL . 102 A 102 
A 103 1 n MET . 103 A 103 
A 104 1 n LEU . 104 A 104 
A 105 1 n ASP . 105 A 105 
A 106 1 n CYS . 106 A 106 
A 107 1 n HIS . 107 A 107 
A 108 1 n ALA . 108 A 108 
A 109 1 n ASP . 109 A 109 
A 110 1 n ALA . 110 A 110 
A 111 1 n ALA . 111 A 111 
A 112 1 n ALA . 112 A 112 
A 113 1 n LEU . 113 A 113 
A 114 1 n CYS . 114 A 114 
A 115 1 n ALA . 115 A 115 
A 116 1 n ALA . 116 A 116 
A 117 1 n TYR . 117 A 117 
A 118 1 n GLU . 118 A 118 
A 119 1 n ALA . 119 A 119 
A 120 1 n GLN . 120 A 120 
A 121 1 n VAL . 121 A 121 
A 122 1 n HIS . 122 A 122 
A 123 1 n TYR . 123 A 123 
A 124 1 n ALA . 124 A 124 
A 125 1 n ASN . 125 A 125 
A 126 1 n LEU . 126 A 126 
A 127 1 n LEU . 127 A 127 
A 128 1 n THR . 128 A 128 
A 129 1 n VAL . 129 A 129 
A 130 1 n MET . 130 A 130 
A 131 1 n HIS . 131 A 131 
A 132 1 n GLN . 132 A 132 
A 133 1 n ARG . 133 A 133 
A 134 1 n MET . 134 A 134 
A 135 1 n PRO . 135 A 135 
A 136 1 n VAL . 136 A 136 
A 137 1 n VAL . 137 A 137 
A 138 1 n SER . 138 A 138 
A 139 1 n HIS . 139 A 139 
A 140 1 n PRO . 140 A 140 
A 141 1 n ALA . 141 A 141 
A 142 1 n VAL . 142 A 142 
A 143 1 n ALA . 143 A 143 
A 144 1 n ILE . 144 A 144 
A 145 1 n PRO . 145 A 145 
A 146 1 n PRO . 146 A 146 
A 147 1 n VAL . 147 A 147 
A 148 1 n SER . 148 A 148 
A 149 1 n LEU . 149 A 149 
A 150 1 n PHE . 150 A 150 
A 151 1 n ALA . 151 A 151 
A 152 1 n GLU . 152 A 152 
A 153 1 n ALA . 153 A 153 
A 154 1 n GLU . 154 A 154 
A 155 1 n ALA . 155 A 155 
A 156 1 n THR . 156 A 156 
A 157 1 n ALA . 157 A 157 
A 158 1 n PRO . 158 A 158 
A 159 1 n VAL . 159 A 159 
A 160 1 n LEU . 160 A 160 
A 161 1 n GLY . 161 A 161 
A 162 1 n ARG . 162 A 162 
A 163 1 n LYS . 163 A 163 
A 164 1 n GLU . 164 A 164 
A 165 1 n GLU . 165 A 165 
A 166 1 n ASP . 166 A 166 
A 167 1 n THR . 167 A 167 
A 168 1 n SER . 168 A 168 
A 169 1 n TRP . 169 A 169 
A 170 1 n LEU . 170 A 170 
A 171 1 n LEU . 171 A 171 
A 172 1 n LEU . 172 A 172 
A 173 1 n SER . 173 A 173 
A 174 1 n LYS . 174 A 174 
A 175 1 n ASP . 175 A 175 
A 176 1 n SER . 176 A 176 
A 177 1 n ASP . 177 A 177 
A 178 1 n ASN . 178 A 178 
A 179 1 n HIS . 179 A 179 
A 180 1 n ASN . 180 A 180 
A 181 1 n ARG . 181 A 181 
A 182 1 n SER . 182 A 182 
A 183 1 n GLY . 183 A 183 
A 184 1 n ASN . 184 A 184 
A 185 1 n ASN . 185 A 185 
A 186 1 n SER . 186 A 186 
A 187 1 n SER . 187 A 187 
A 188 1 n THR . 188 A 188 
A 189 1 n SER . 189 A 189 
A 190 1 n SER . 190 A 190 
A 191 1 n SER . 191 A 191 
A 192 1 n SER . 192 A 192 
A 193 1 n GLN . 193 A 193 
A 194 1 n TYR . 194 A 194 
A 195 1 n PHE . 195 A 195 
A 196 1 n GLY . 196 A 196 
A 197 1 n GLU . 197 A 197 
A 198 1 n VAL . 198 A 198 
A 199 1 n ASP . 199 A 199 
A 200 1 n GLN . 200 A 200 
A 201 1 n TYR . 201 A 201 
A 202 1 n PHE . 202 A 202 
A 203 1 n ASP . 203 A 203 
A 204 1 n LEU . 204 A 204 
A 205 1 n VAL . 205 A 205 
A 206 1 n GLY . 206 A 206 
A 207 1 n TYR . 207 A 207 
A 208 1 n ASN . 208 A 208 
A 209 1 n SER . 209 A 209 
A 210 1 n TYR . 210 A 210 
A 211 1 n TYR . 211 A 211 
A 212 1 n ASP . 212 A 212 
A 213 1 n SER . 213 A 213 
A 214 1 n HIS . 214 A 214 
A 215 1 n MET . 215 A 215 
A 216 1 n SER . 216 A 216 
A 217 1 n ASN . 217 A 217 
A 218 1 n GLN . 218 A 218 
A 219 1 n GLU . 219 A 219 
A 220 1 n GLN . 220 A 220 
A 221 1 n TYR . 221 A 221 
A 222 1 n VAL . 222 A 222 
A 223 1 n MET . 223 A 223 
A 224 1 n GLN . 224 A 224 
A 225 1 n GLU . 225 A 225 
A 226 1 n GLN . 226 A 226 
A 227 1 n GLN . 227 A 227 
A 228 1 n HIS . 228 A 228 
A 229 1 n LEU . 229 A 229 
A 230 1 n GLN . 230 A 230 
A 231 1 n GLN . 231 A 231 
A 232 1 n MET . 232 A 232 
A 233 1 n GLN . 233 A 233 
A 234 1 n LYS . 234 A 234 
A 235 1 n GLU . 235 A 235 
A 236 1 n TYR . 236 A 236 
A 237 1 n ALA . 237 A 237 
A 238 1 n GLU . 238 A 238 
A 239 1 n GLN . 239 A 239 
A 240 1 n GLN . 240 A 240 
A 241 1 n MET . 241 A 241 
A 242 1 n GLN . 242 A 242 
A 243 1 n LYS . 243 A 243 
A 244 1 n GLU . 244 A 244 
A 245 1 n TYR . 245 A 245 
A 246 1 n VAL . 246 A 246 
A 247 1 n GLU . 247 A 247 
A 248 1 n ASN . 248 A 248 
A 249 1 n GLU . 249 A 249 
A 250 1 n GLY . 250 A 250 
A 251 1 n SER . 251 A 251 
A 252 1 n GLU . 252 A 252 
A 253 1 n CYS . 253 A 253 
A 254 1 n ILE . 254 A 254 
A 255 1 n VAL . 255 A 255 
A 256 1 n PRO . 256 A 256 
A 257 1 n SER . 257 A 257 
A 258 1 n GLN . 258 A 258 
A 259 1 n SER . 259 A 259 
A 260 1 n THR . 260 A 260 
A 261 1 n ILE . 261 A 261 
A 262 1 n VAL . 262 A 262 
A 263 1 n ARG . 263 A 263 
A 264 1 n ARG . 264 A 264 
A 265 1 n PRO . 265 A 265 
A 266 1 n HIS . 266 A 266 
A 267 1 n GLN . 267 A 267 
A 268 1 n SER . 268 A 268 
A 269 1 n GLY . 269 A 269 
A 270 1 n TYR . 270 A 270 
A 271 1 n ALA . 271 A 271 
A 272 1 n PRO . 272 A 272 
A 273 1 n LEU . 273 A 273 
A 274 1 n VAL . 274 A 274 
A 275 1 n GLY . 275 A 275 
A 276 1 n ALA . 276 A 276 
A 277 1 n GLU . 277 A 277 
A 278 1 n GLN . 278 A 278 
A 279 1 n ALA . 279 A 279 
A 280 1 n ALA . 280 A 280 
A 281 1 n SER . 281 A 281 
A 282 1 n ALA . 282 A 282 
A 283 1 n THR . 283 A 283 
A 284 1 n ALA . 284 A 284 
A 285 1 n GLY . 285 A 285 
A 286 1 n ALA . 286 A 286 
A 287 1 n SER . 287 A 287 
A 288 1 n ALA . 288 A 288 
A 289 1 n TYR . 289 A 289 
A 290 1 n THR . 290 A 290 
A 291 1 n ASP . 291 A 291 
A 292 1 n SER . 292 A 292 
A 293 1 n VAL . 293 A 293 
A 294 1 n ASN . 294 A 294 
A 295 1 n ASN . 295 A 295 
A 296 1 n SER . 296 A 296 
A 297 1 n ILE . 297 A 297 
A 298 1 n SER . 298 A 298 
A 299 1 n PHE . 299 A 299 
A 300 1 n SER . 300 A 300 
A 301 1 n MET . 301 A 301 
A 302 1 n GLU . 302 A 302 
A 303 1 n ALA . 303 A 303 
A 304 1 n GLY . 304 A 304 
A 305 1 n ILE . 305 A 305 
A 306 1 n VAL . 306 A 306 
A 307 1 n PRO . 307 A 307 
A 308 1 n ASP . 308 A 308 
A 309 1 n ASN . 309 A 309 
A 310 1 n THR . 310 A 310 
A 311 1 n VAL . 311 A 311 
A 312 1 n GLN . 312 A 312 
A 313 1 n SER . 313 A 313 
A 314 1 n SER . 314 A 314 
A 315 1 n ILE . 315 A 315 
A 316 1 n LEU . 316 A 316 
A 317 1 n ARG . 317 A 317 
A 318 1 n PRO . 318 A 318 
A 319 1 n ALA . 319 A 319 
A 320 1 n GLY . 320 A 320 
A 321 1 n ALA . 321 A 321 
A 322 1 n ILE . 322 A 322 
A 323 1 n GLY . 323 A 323 
A 324 1 n LEU . 324 A 324 
A 325 1 n PHE . 325 A 325 
A 326 1 n SER . 326 A 326 
A 327 1 n SER . 327 A 327 
A 328 1 n PRO . 328 A 328 
A 329 1 n SER . 329 A 329 
A 330 1 n LEU . 330 A 330 
A 331 1 n GLN . 331 A 331 
A 332 1 n THR . 332 A 332 
A 333 1 n PRO . 333 A 333 
A 334 1 n LEU . 334 A 334 
A 335 1 n HIS . 335 A 335 
A 336 1 n PHE . 336 A 336 
A 337 1 n SER . 337 A 337 
A 338 1 n SER . 338 A 338 
A 339 1 n LYS . 339 A 339 
A 340 1 n GLU . 340 A 340 
A 341 1 n ARG . 341 A 341 
A 342 1 n GLU . 342 A 342 
A 343 1 n ALA . 343 A 343 
A 344 1 n ARG . 344 A 344 
A 345 1 n VAL . 345 A 345 
A 346 1 n LEU . 346 A 346 
A 347 1 n ARG . 347 A 347 
A 348 1 n TYR . 348 A 348 
A 349 1 n LYS . 349 A 349 
A 350 1 n GLU . 350 A 350 
A 351 1 n LYS . 351 A 351 
A 352 1 n LYS . 352 A 352 
A 353 1 n LYS . 353 A 353 
A 354 1 n SER . 354 A 354 
A 355 1 n ARG . 355 A 355 
A 356 1 n LYS . 356 A 356 
A 357 1 n PHE . 357 A 357 
A 358 1 n GLU . 358 A 358 
A 359 1 n LYS . 359 A 359 
A 360 1 n THR . 360 A 360 
A 361 1 n THR . 361 A 361 
A 362 1 n ARG . 362 A 362 
A 363 1 n TYR . 363 A 363 
A 364 1 n ALA . 364 A 364 
A 365 1 n THR . 365 A 365 
A 366 1 n ARG . 366 A 366 
A 367 1 n LYS . 367 A 367 
A 368 1 n ALA . 368 A 368 
A 369 1 n TYR . 369 A 369 
A 370 1 n ALA . 370 A 370 
A 371 1 n GLU . 371 A 371 
A 372 1 n ALA . 372 A 372 
A 373 1 n ARG . 373 A 373 
A 374 1 n PRO . 374 A 374 
A 375 1 n ARG . 375 A 375 
A 376 1 n ILE . 376 A 376 
A 377 1 n LYS . 377 A 377 
A 378 1 n GLY . 378 A 378 
A 379 1 n ARG . 379 A 379 
A 380 1 n PHE . 380 A 380 
A 381 1 n ALA . 381 A 381 
A 382 1 n LYS . 382 A 382 
A 383 1 n ARG . 383 A 383 
A 384 1 n SER . 384 A 384 
A 385 1 n ASP . 385 A 385 
A 386 1 n ALA . 386 A 386 
A 387 1 n GLU . 387 A 387 
A 388 1 n MET . 388 A 388 
A 389 1 n GLU . 389 A 389 
A 390 1 n VAL . 390 A 390 
A 391 1 n ASP . 391 A 391 
A 392 1 n GLN . 392 A 392 
A 393 1 n THR . 393 A 393 
A 394 1 n PHE . 394 A 394 
A 395 1 n SER . 395 A 395 
A 396 1 n THR . 396 A 396 
A 397 1 n ALA . 397 A 397 
A 398 1 n ALA . 398 A 398 
A 399 1 n LEU . 399 A 399 
A 400 1 n SER . 400 A 400 
A 401 1 n ASP . 401 A 401 
A 402 1 n SER . 402 A 402 
A 403 1 n SER . 403 A 403 
A 404 1 n TYR . 404 A 404 
A 405 1 n SER . 405 A 405 
A 406 1 n THR . 406 A 406 
A 407 1 n VAL . 407 A 407 
A 408 1 n PRO . 408 A 408 
A 409 1 n TRP . 409 A 409 
A 410 1 n PHE . 410 A 410 
B 1   2 n PHE . 1   B 1   
B 2   2 n SER . 2   B 2   
B 3   2 n SER . 3   B 3   
B 4   2 n PRO . 4   B 4   
B 5   2 n LYS . 5   B 5   
B 6   2 n GLU . 6   B 6   
B 7   2 n GLN . 7   B 7   
B 8   2 n ASP . 8   B 8   
B 9   2 n ARG . 9   B 9   
B 10  2 n PHE . 10  B 10  
B 11  2 n LEU . 11  B 11  
B 12  2 n PRO . 12  B 12  
B 13  2 n ILE . 13  B 13  
B 14  2 n ALA . 14  B 14  
B 15  2 n ASN . 15  B 15  
B 16  2 n VAL . 16  B 16  
B 17  2 n SER . 17  B 17  
B 18  2 n ARG . 18  B 18  
B 19  2 n ILE . 19  B 19  
B 20  2 n MET . 20  B 20  
B 21  2 n LYS . 21  B 21  
B 22  2 n LYS . 22  B 22  
B 23  2 n ALA . 23  B 23  
B 24  2 n LEU . 24  B 24  
B 25  2 n PRO . 25  B 25  
B 26  2 n ALA . 26  B 26  
B 27  2 n ASN . 27  B 27  
B 28  2 n ALA . 28  B 28  
B 29  2 n LYS . 29  B 29  
B 30  2 n ILE . 30  B 30  
B 31  2 n SER . 31  B 31  
B 32  2 n LYS . 32  B 32  
B 33  2 n ASP . 33  B 33  
B 34  2 n ALA . 34  B 34  
B 35  2 n LYS . 35  B 35  
B 36  2 n GLU . 36  B 36  
B 37  2 n THR . 37  B 37  
B 38  2 n VAL . 38  B 38  
B 39  2 n GLN . 39  B 39  
B 40  2 n GLU . 40  B 40  
B 41  2 n CYS . 41  B 41  
B 42  2 n VAL . 42  B 42  
B 43  2 n SER . 43  B 43  
B 44  2 n GLU . 44  B 44  
B 45  2 n PHE . 45  B 45  
B 46  2 n ILE . 46  B 46  
B 47  2 n SER . 47  B 47  
B 48  2 n PHE . 48  B 48  
B 49  2 n ILE . 49  B 49  
B 50  2 n THR . 50  B 50  
B 51  2 n GLY . 51  B 51  
B 52  2 n GLU . 52  B 52  
B 53  2 n ALA . 53  B 53  
B 54  2 n SER . 54  B 54  
B 55  2 n ASP . 55  B 55  
B 56  2 n LYS . 56  B 56  
B 57  2 n CYS . 57  B 57  
B 58  2 n GLN . 58  B 58  
B 59  2 n ARG . 59  B 59  
B 60  2 n GLU . 60  B 60  
B 61  2 n LYS . 61  B 61  
B 62  2 n ARG . 62  B 62  
B 63  2 n LYS . 63  B 63  
B 64  2 n THR . 64  B 64  
B 65  2 n ILE . 65  B 65  
B 66  2 n ASN . 66  B 66  
B 67  2 n GLY . 67  B 67  
B 68  2 n ASP . 68  B 68  
B 69  2 n ASP . 69  B 69  
B 70  2 n LEU . 70  B 70  
B 71  2 n LEU . 71  B 71  
B 72  2 n TRP . 72  B 72  
B 73  2 n ALA . 73  B 73  
B 74  2 n MET . 74  B 74  
B 75  2 n THR . 75  B 75  
B 76  2 n THR . 76  B 76  
B 77  2 n LEU . 77  B 77  
B 78  2 n GLY . 78  B 78  
B 79  2 n PHE . 79  B 79  
B 80  2 n GLU . 80  B 80  
B 81  2 n ASP . 81  B 81  
B 82  2 n TYR . 82  B 82  
B 83  2 n MET . 83  B 83  
B 84  2 n GLU . 84  B 84  
B 85  2 n PRO . 85  B 85  
B 86  2 n LEU . 86  B 86  
B 87  2 n LYS . 87  B 87  
B 88  2 n LEU . 88  B 88  
B 89  2 n TYR . 89  B 89  
B 90  2 n LEU . 90  B 90  
B 91  2 n HIS . 91  B 91  
B 92  2 n LYS . 92  B 92  
B 93  2 n PHE . 93  B 93  
B 94  2 n ARG . 94  B 94  
B 95  2 n GLU . 95  B 95  
C 1   3 n MET . 1   C 1   
C 2   3 n ARG . 2   C 2   
C 3   3 n LYS . 3   C 3   
C 4   3 n LYS . 4   C 4   
C 5   3 n LEU . 5   C 5   
C 6   3 n ASP . 6   C 6   
C 7   3 n THR . 7   C 7   
C 8   3 n ARG . 8   C 8   
C 9   3 n PHE . 9   C 9   
C 10  3 n PRO . 10  C 10  
C 11  3 n ALA . 11  C 11  
C 12  3 n PRO . 12  C 12  
C 13  3 n ARG . 13  C 13  
C 14  3 n ILE . 14  C 14  
C 15  3 n LYS . 15  C 15  
C 16  3 n LYS . 16  C 16  
C 17  3 n ILE . 17  C 17  
C 18  3 n MET . 18  C 18  
C 19  3 n GLN . 19  C 19  
C 20  3 n ALA . 20  C 20  
C 21  3 n ASP . 21  C 21  
C 22  3 n GLU . 22  C 22  
C 23  3 n ASP . 23  C 23  
C 24  3 n VAL . 24  C 24  
C 25  3 n GLY . 25  C 25  
C 26  3 n LYS . 26  C 26  
C 27  3 n ILE . 27  C 27  
C 28  3 n ALA . 28  C 28  
C 29  3 n LEU . 29  C 29  
C 30  3 n ALA . 30  C 30  
C 31  3 n VAL . 31  C 31  
C 32  3 n PRO . 32  C 32  
C 33  3 n VAL . 33  C 33  
C 34  3 n LEU . 34  C 34  
C 35  3 n VAL . 35  C 35  
C 36  3 n SER . 36  C 36  
C 37  3 n LYS . 37  C 37  
C 38  3 n ALA . 38  C 38  
C 39  3 n LEU . 39  C 39  
C 40  3 n GLU . 40  C 40  
C 41  3 n LEU . 41  C 41  
C 42  3 n PHE . 42  C 42  
C 43  3 n LEU . 43  C 43  
C 44  3 n GLN . 44  C 44  
C 45  3 n ASP . 45  C 45  
C 46  3 n LEU . 46  C 46  
C 47  3 n CYS . 47  C 47  
C 48  3 n ASP . 48  C 48  
C 49  3 n ARG . 49  C 49  
C 50  3 n THR . 50  C 50  
C 51  3 n TYR . 51  C 51  
C 52  3 n ASN . 52  C 52  
C 53  3 n ILE . 53  C 53  
C 54  3 n THR . 54  C 54  
C 55  3 n ILE . 55  C 55  
C 56  3 n GLU . 56  C 56  
C 57  3 n LYS . 57  C 57  
C 58  3 n GLY . 58  C 58  
C 59  3 n VAL . 59  C 59  
C 60  3 n LYS . 60  C 60  
C 61  3 n THR . 61  C 61  
C 62  3 n VAL . 62  C 62  
C 63  3 n SER . 63  C 63  
C 64  3 n SER . 64  C 64  
C 65  3 n SER . 65  C 65  
C 66  3 n HIS . 66  C 66  
C 67  3 n LEU . 67  C 67  
C 68  3 n LYS . 68  C 68  
C 69  3 n GLN . 69  C 69  
C 70  3 n CYS . 70  C 70  
C 71  3 n ILE . 71  C 71  
C 72  3 n HIS . 72  C 72  
C 73  3 n SER . 73  C 73  
C 74  3 n TYR . 74  C 74  
C 75  3 n ASP . 75  C 75  
C 76  3 n VAL . 76  C 76  
C 77  3 n TYR . 77  C 77  
C 78  3 n ASP . 78  C 78  
C 79  3 n PHE . 79  C 79  
C 80  3 n LEU . 80  C 80  
C 81  3 n LYS . 81  C 81  
C 82  3 n ASN . 82  C 82  
C 83  3 n VAL . 83  C 83  
C 84  3 n ALA . 84  C 84  
C 85  3 n SER . 85  C 85  
C 86  3 n LYS . 86  C 86  
C 87  3 n VAL . 87  C 87  
C 88  3 n PRO . 88  C 88  
C 89  3 n ASP . 89  C 89  
C 90  3 n LEU . 90  C 90  
C 91  3 n GLY . 91  C 91  
C 92  3 n ALA . 92  C 92  
C 93  3 n PRO . 93  C 93  
C 94  3 n ASP . 94  C 94  
C 95  3 n SER . 95  C 95  
D 1   4 n DC  . 1   D 1   
D 2   4 n DA  . 2   D 2   
D 3   4 n DC  . 3   D 3   
D 4   4 n DG  . 4   D 4   
D 5   4 n DC  . 5   D 5   
D 6   4 n DA  . 6   D 6   
D 7   4 n DC  . 7   D 7   
D 8   4 n DC  . 8   D 8   
D 9   4 n DA  . 9   D 9   
D 10  4 n DG  . 10  D 10  
D 11  4 n DA  . 11  D 11  
D 12  4 n DC  . 12  D 12  
D 13  4 n DC  . 13  D 13  
D 14  4 n DA  . 14  D 14  
D 15  4 n DC  . 15  D 15  
D 16  4 n DA  . 16  D 16  
D 17  4 n DC  . 17  D 17  
D 18  4 n DC  . 18  D 18  
D 19  4 n DA  . 19  D 19  
D 20  4 n DG  . 20  D 20  
D 21  4 n DA  . 21  D 21  
D 22  4 n DA  . 22  D 22  
D 23  4 n DA  . 23  D 23  
D 24  4 n DC  . 24  D 24  
D 25  4 n DA  . 25  D 25  
D 26  4 n DA  . 26  D 26  
D 27  4 n DA  . 27  D 27  
D 28  4 n DC  . 28  D 28  
D 29  4 n DA  . 29  D 29  
D 30  4 n DA  . 30  D 30  
D 31  4 n DA  . 31  D 31  
E 1   5 n DT  . 1   E 1   
E 2   5 n DT  . 2   E 2   
E 3   5 n DT  . 3   E 3   
E 4   5 n DG  . 4   E 4   
E 5   5 n DT  . 5   E 5   
E 6   5 n DT  . 6   E 6   
E 7   5 n DT  . 7   E 7   
E 8   5 n DG  . 8   E 8   
E 9   5 n DT  . 9   E 9   
E 10  5 n DT  . 10  E 10  
E 11  5 n DT  . 11  E 11  
E 12  5 n DC  . 12  E 12  
E 13  5 n DT  . 13  E 13  
E 14  5 n DG  . 14  E 14  
E 15  5 n DG  . 15  E 15  
E 16  5 n DT  . 16  E 16  
E 17  5 n DG  . 17  E 17  
E 18  5 n DT  . 18  E 18  
E 19  5 n DG  . 19  E 19  
E 20  5 n DG  . 20  E 20  
E 21  5 n DT  . 21  E 21  
E 22  5 n DC  . 22  E 22  
E 23  5 n DT  . 23  E 23  
E 24  5 n DG  . 24  E 24  
E 25  5 n DG  . 25  E 25  
E 26  5 n DT  . 26  E 26  
E 27  5 n DG  . 27  E 27  
E 28  5 n DC  . 28  E 28  
E 29  5 n DG  . 29  E 29  
E 30  5 n DT  . 30  E 30  
E 31  5 n DG  . 31  E 31  
#
_software.classification other
_software.date           ?
_software.description    "Structure prediction"
_software.name           AlphaFold
_software.pdbx_ordinal   1
_software.type           package
_software.version        "AlphaFold-beta-20231127 (927599d6-1efe-4fa9-85d2-a29f909d212e @ 2024-12-16 01:02:00)"
#
loop_
_struct_asym.entity_id
_struct_asym.id
1 A 
2 B 
3 C 
4 D 
5 E 
#
loop_
_atom_site.group_PDB
_atom_site.id
_atom_site.type_symbol
_atom_site.label_atom_id
_atom_site.label_alt_id
_atom_site.label_comp_id
_atom_site.label_asym_id
_atom_site.label_entity_id
_atom_site.label_seq_id
_atom_site.pdbx_PDB_ins_code
_atom_site.Cartn_x
_atom_site.Cartn_y
_atom_site.Cartn_z
_atom_site.occupancy
_atom_site.B_iso_or_equiv
_atom_site.auth_seq_id
_atom_site.auth_asym_id
_atom_site.pdbx_PDB_model_num
ATOM 1    N N     . MET A 1 1   ? -6.227  37.137  -61.013 1.00 21.73 1   A 1 
ATOM 2    C CA    . MET A 1 1   ? -5.259  36.570  -60.047 1.00 23.24 1   A 1 
ATOM 3    C C     . MET A 1 1   ? -6.021  35.652  -59.093 1.00 25.37 1   A 1 
ATOM 4    O O     . MET A 1 1   ? -6.796  36.177  -58.299 1.00 21.24 1   A 1 
ATOM 5    C CB    . MET A 1 1   ? -4.544  37.674  -59.263 1.00 20.59 1   A 1 
ATOM 6    C CG    . MET A 1 1   ? -3.512  38.420  -60.097 1.00 16.43 1   A 1 
ATOM 7    S SD    . MET A 1 1   ? -2.657  39.698  -59.142 1.00 14.15 1   A 1 
ATOM 8    C CE    . MET A 1 1   ? -1.280  40.084  -60.242 1.00 13.65 1   A 1 
ATOM 9    N N     . PRO A 1 2   ? -5.903  34.295  -59.148 1.00 22.74 2   A 1 
ATOM 10   C CA    . PRO A 1 2   ? -6.702  33.388  -58.339 1.00 24.28 2   A 1 
ATOM 11   C C     . PRO A 1 2   ? -6.186  33.403  -56.895 1.00 25.02 2   A 1 
ATOM 12   O O     . PRO A 1 2   ? -5.004  33.150  -56.644 1.00 22.23 2   A 1 
ATOM 13   C CB    . PRO A 1 2   ? -6.566  32.025  -59.023 1.00 22.19 2   A 1 
ATOM 14   C CG    . PRO A 1 2   ? -5.185  32.087  -59.674 1.00 20.70 2   A 1 
ATOM 15   C CD    . PRO A 1 2   ? -5.023  33.578  -60.033 1.00 21.90 2   A 1 
ATOM 16   N N     . ARG A 1 3   ? -7.060  33.747  -55.911 1.00 23.51 3   A 1 
ATOM 17   C CA    . ARG A 1 3   ? -6.718  33.718  -54.483 1.00 23.82 3   A 1 
ATOM 18   C C     . ARG A 1 3   ? -6.573  32.255  -54.053 1.00 23.82 3   A 1 
ATOM 19   O O     . ARG A 1 3   ? -7.557  31.532  -53.995 1.00 21.61 3   A 1 
ATOM 20   C CB    . ARG A 1 3   ? -7.775  34.457  -53.649 1.00 22.65 3   A 1 
ATOM 21   C CG    . ARG A 1 3   ? -7.641  35.991  -53.733 1.00 19.37 3   A 1 
ATOM 22   C CD    . ARG A 1 3   ? -8.673  36.670  -52.828 1.00 17.59 3   A 1 
ATOM 23   N NE    . ARG A 1 3   ? -8.513  38.137  -52.789 1.00 16.32 3   A 1 
ATOM 24   C CZ    . ARG A 1 3   ? -9.263  38.998  -52.108 1.00 14.40 3   A 1 
ATOM 25   N NH1   . ARG A 1 3   ? -10.286 38.595  -51.400 1.00 14.04 3   A 1 
ATOM 26   N NH2   . ARG A 1 3   ? -9.004  40.272  -52.135 1.00 12.78 3   A 1 
ATOM 27   N N     . CYS A 1 4   ? -5.343  31.817  -53.760 1.00 26.53 4   A 1 
ATOM 28   C CA    . CYS A 1 4   ? -5.054  30.499  -53.213 1.00 30.81 4   A 1 
ATOM 29   C C     . CYS A 1 4   ? -5.592  30.421  -51.777 1.00 31.14 4   A 1 
ATOM 30   O O     . CYS A 1 4   ? -4.993  30.985  -50.865 1.00 29.21 4   A 1 
ATOM 31   C CB    . CYS A 1 4   ? -3.537  30.258  -53.291 1.00 29.44 4   A 1 
ATOM 32   S SG    . CYS A 1 4   ? -3.138  28.520  -52.894 1.00 24.12 4   A 1 
ATOM 33   N N     . ASN A 1 5   ? -6.739  29.774  -51.580 1.00 24.33 5   A 1 
ATOM 34   C CA    . ASN A 1 5   ? -7.313  29.502  -50.266 1.00 26.06 5   A 1 
ATOM 35   C C     . ASN A 1 5   ? -6.410  28.489  -49.551 1.00 25.39 5   A 1 
ATOM 36   O O     . ASN A 1 5   ? -6.524  27.288  -49.767 1.00 23.11 5   A 1 
ATOM 37   C CB    . ASN A 1 5   ? -8.758  29.001  -50.406 1.00 24.93 5   A 1 
ATOM 38   C CG    . ASN A 1 5   ? -9.785  30.107  -50.562 1.00 21.09 5   A 1 
ATOM 39   O OD1   . ASN A 1 5   ? -9.518  31.290  -50.389 1.00 20.39 5   A 1 
ATOM 40   N ND2   . ASN A 1 5   ? -11.014 29.763  -50.885 1.00 20.80 5   A 1 
ATOM 41   N N     . LYS A 1 6   ? -5.482  28.964  -48.686 1.00 20.28 6   A 1 
ATOM 42   C CA    . LYS A 1 6   ? -4.727  28.116  -47.766 1.00 23.09 6   A 1 
ATOM 43   C C     . LYS A 1 6   ? -5.712  27.548  -46.745 1.00 22.48 6   A 1 
ATOM 44   O O     . LYS A 1 6   ? -6.149  28.273  -45.854 1.00 20.09 6   A 1 
ATOM 45   C CB    . LYS A 1 6   ? -3.600  28.899  -47.073 1.00 22.21 6   A 1 
ATOM 46   C CG    . LYS A 1 6   ? -2.344  29.038  -47.947 1.00 19.57 6   A 1 
ATOM 47   C CD    . LYS A 1 6   ? -1.232  29.737  -47.155 1.00 17.52 6   A 1 
ATOM 48   C CE    . LYS A 1 6   ? 0.071   29.771  -47.958 1.00 15.63 6   A 1 
ATOM 49   N NZ    . LYS A 1 6   ? 1.166   30.409  -47.195 1.00 13.71 6   A 1 
ATOM 50   N N     . CYS A 1 7   ? -6.046  26.262  -46.875 1.00 26.29 7   A 1 
ATOM 51   C CA    . CYS A 1 7   ? -6.739  25.511  -45.841 1.00 27.89 7   A 1 
ATOM 52   C C     . CYS A 1 7   ? -5.829  25.455  -44.607 1.00 27.01 7   A 1 
ATOM 53   O O     . CYS A 1 7   ? -4.881  24.678  -44.562 1.00 25.43 7   A 1 
ATOM 54   C CB    . CYS A 1 7   ? -7.083  24.109  -46.363 1.00 26.94 7   A 1 
ATOM 55   S SG    . CYS A 1 7   ? -8.207  24.227  -47.795 1.00 23.82 7   A 1 
ATOM 56   N N     . LEU A 1 8   ? -6.082  26.336  -43.617 1.00 24.83 8   A 1 
ATOM 57   C CA    . LEU A 1 8   ? -5.509  26.240  -42.285 1.00 26.62 8   A 1 
ATOM 58   C C     . LEU A 1 8   ? -6.136  25.005  -41.626 1.00 25.11 8   A 1 
ATOM 59   O O     . LEU A 1 8   ? -7.276  25.058  -41.186 1.00 22.84 8   A 1 
ATOM 60   C CB    . LEU A 1 8   ? -5.791  27.525  -41.501 1.00 25.46 8   A 1 
ATOM 61   C CG    . LEU A 1 8   ? -4.881  28.710  -41.890 1.00 22.78 8   A 1 
ATOM 62   C CD1   . LEU A 1 8   ? -5.486  30.030  -41.413 1.00 23.23 8   A 1 
ATOM 63   C CD2   . LEU A 1 8   ? -3.489  28.580  -41.289 1.00 25.01 8   A 1 
ATOM 64   N N     . SER A 1 9   ? -5.416  23.902  -41.609 1.00 22.74 9   A 1 
ATOM 65   C CA    . SER A 1 9   ? -5.766  22.738  -40.800 1.00 25.73 9   A 1 
ATOM 66   C C     . SER A 1 9   ? -5.525  23.088  -39.331 1.00 24.96 9   A 1 
ATOM 67   O O     . SER A 1 9   ? -4.407  22.950  -38.835 1.00 23.30 9   A 1 
ATOM 68   C CB    . SER A 1 9   ? -4.943  21.526  -41.234 1.00 24.88 9   A 1 
ATOM 69   O OG    . SER A 1 9   ? -3.553  21.819  -41.154 1.00 22.90 9   A 1 
ATOM 70   N N     . GLU A 1 10  ? -6.553  23.615  -38.653 1.00 26.82 10  A 1 
ATOM 71   C CA    . GLU A 1 10  ? -6.548  23.782  -37.203 1.00 28.78 10  A 1 
ATOM 72   C C     . GLU A 1 10  ? -6.452  22.387  -36.575 1.00 27.66 10  A 1 
ATOM 73   O O     . GLU A 1 10  ? -7.367  21.580  -36.674 1.00 24.72 10  A 1 
ATOM 74   C CB    . GLU A 1 10  ? -7.783  24.563  -36.733 1.00 27.19 10  A 1 
ATOM 75   C CG    . GLU A 1 10  ? -7.691  26.052  -37.122 1.00 24.16 10  A 1 
ATOM 76   C CD    . GLU A 1 10  ? -8.863  26.897  -36.606 1.00 23.33 10  A 1 
ATOM 77   O OE1   . GLU A 1 10  ? -8.619  28.084  -36.307 1.00 22.83 10  A 1 
ATOM 78   O OE2   . GLU A 1 10  ? -9.998  26.382  -36.543 1.00 25.30 10  A 1 
ATOM 79   N N     . ASN A 1 11  ? -5.307  22.076  -35.992 1.00 25.77 11  A 1 
ATOM 80   C CA    . ASN A 1 11  ? -5.111  20.841  -35.237 1.00 28.51 11  A 1 
ATOM 81   C C     . ASN A 1 11  ? -5.924  20.931  -33.938 1.00 27.13 11  A 1 
ATOM 82   O O     . ASN A 1 11  ? -5.545  21.648  -33.013 1.00 24.67 11  A 1 
ATOM 83   C CB    . ASN A 1 11  ? -3.614  20.619  -34.955 1.00 27.10 11  A 1 
ATOM 84   C CG    . ASN A 1 11  ? -2.876  19.840  -36.032 1.00 23.03 11  A 1 
ATOM 85   O OD1   . ASN A 1 11  ? -3.432  19.110  -36.821 1.00 23.19 11  A 1 
ATOM 86   N ND2   . ASN A 1 11  ? -1.565  19.930  -36.054 1.00 24.07 11  A 1 
ATOM 87   N N     . ASP A 1 12  ? -6.983  20.157  -33.837 1.00 31.98 12  A 1 
ATOM 88   C CA    . ASP A 1 12  ? -7.868  19.981  -32.675 1.00 35.62 12  A 1 
ATOM 89   C C     . ASP A 1 12  ? -7.179  19.229  -31.502 1.00 33.20 12  A 1 
ATOM 90   O O     . ASP A 1 12  ? -7.714  18.273  -30.949 1.00 30.63 12  A 1 
ATOM 91   C CB    . ASP A 1 12  ? -9.163  19.267  -33.113 1.00 33.32 12  A 1 
ATOM 92   C CG    . ASP A 1 12  ? -10.295 20.193  -33.594 1.00 28.33 12  A 1 
ATOM 93   O OD1   . ASP A 1 12  ? -10.382 21.330  -33.083 1.00 27.57 12  A 1 
ATOM 94   O OD2   . ASP A 1 12  ? -11.124 19.682  -34.375 1.00 27.62 12  A 1 
ATOM 95   N N     . SER A 1 13  ? -5.995  19.655  -31.098 1.00 26.39 13  A 1 
ATOM 96   C CA    . SER A 1 13  ? -5.291  19.093  -29.934 1.00 29.59 13  A 1 
ATOM 97   C C     . SER A 1 13  ? -6.003  19.344  -28.599 1.00 28.25 13  A 1 
ATOM 98   O O     . SER A 1 13  ? -5.673  18.738  -27.588 1.00 26.19 13  A 1 
ATOM 99   C CB    . SER A 1 13  ? -3.861  19.645  -29.876 1.00 28.63 13  A 1 
ATOM 100  O OG    . SER A 1 13  ? -3.864  21.047  -29.729 1.00 26.18 13  A 1 
ATOM 101  N N     . ALA A 1 14  ? -7.012  20.218  -28.587 1.00 27.81 14  A 1 
ATOM 102  C CA    . ALA A 1 14  ? -7.751  20.588  -27.377 1.00 29.79 14  A 1 
ATOM 103  C C     . ALA A 1 14  ? -8.701  19.496  -26.853 1.00 29.12 14  A 1 
ATOM 104  O O     . ALA A 1 14  ? -9.293  19.667  -25.778 1.00 27.04 14  A 1 
ATOM 105  C CB    . ALA A 1 14  ? -8.494  21.889  -27.676 1.00 28.06 14  A 1 
ATOM 106  N N     . SER A 1 15  ? -8.910  18.399  -27.579 1.00 26.64 15  A 1 
ATOM 107  C CA    . SER A 1 15  ? -9.910  17.388  -27.203 1.00 29.59 15  A 1 
ATOM 108  C C     . SER A 1 15  ? -9.456  16.453  -26.084 1.00 29.21 15  A 1 
ATOM 109  O O     . SER A 1 15  ? -10.274 16.096  -25.234 1.00 27.69 15  A 1 
ATOM 110  C CB    . SER A 1 15  ? -10.349 16.589  -28.434 1.00 28.80 15  A 1 
ATOM 111  O OG    . SER A 1 15  ? -9.297  15.786  -28.928 1.00 25.70 15  A 1 
ATOM 112  N N     . GLU A 1 16  ? -8.172  16.091  -26.029 1.00 28.91 16  A 1 
ATOM 113  C CA    . GLU A 1 16  ? -7.662  15.111  -25.053 1.00 31.15 16  A 1 
ATOM 114  C C     . GLU A 1 16  ? -7.720  15.637  -23.615 1.00 30.44 16  A 1 
ATOM 115  O O     . GLU A 1 16  ? -8.174  14.926  -22.713 1.00 27.95 16  A 1 
ATOM 116  C CB    . GLU A 1 16  ? -6.228  14.681  -25.422 1.00 30.24 16  A 1 
ATOM 117  C CG    . GLU A 1 16  ? -6.209  13.762  -26.653 1.00 26.52 16  A 1 
ATOM 118  C CD    . GLU A 1 16  ? -4.826  13.155  -26.935 1.00 25.10 16  A 1 
ATOM 119  O OE1   . GLU A 1 16  ? -4.802  12.007  -27.438 1.00 24.13 16  A 1 
ATOM 120  O OE2   . GLU A 1 16  ? -3.821  13.836  -26.644 1.00 26.65 16  A 1 
ATOM 121  N N     . ASP A 1 17  ? -7.391  16.912  -23.400 1.00 31.04 17  A 1 
ATOM 122  C CA    . ASP A 1 17  ? -7.421  17.538  -22.072 1.00 34.53 17  A 1 
ATOM 123  C C     . ASP A 1 17  ? -8.817  17.498  -21.423 1.00 33.43 17  A 1 
ATOM 124  O O     . ASP A 1 17  ? -8.957  17.359  -20.199 1.00 31.11 17  A 1 
ATOM 125  C CB    . ASP A 1 17  ? -6.952  18.996  -22.171 1.00 33.69 17  A 1 
ATOM 126  C CG    . ASP A 1 17  ? -5.485  19.227  -21.782 1.00 29.17 17  A 1 
ATOM 127  O OD1   . ASP A 1 17  ? -4.905  18.357  -21.100 1.00 28.24 17  A 1 
ATOM 128  O OD2   . ASP A 1 17  ? -4.991  20.321  -22.109 1.00 28.32 17  A 1 
ATOM 129  N N     . ARG A 1 18  ? -9.889  17.591  -22.226 1.00 28.00 18  A 1 
ATOM 130  C CA    . ARG A 1 18  ? -11.262 17.536  -21.694 1.00 30.17 18  A 1 
ATOM 131  C C     . ARG A 1 18  ? -11.632 16.152  -21.165 1.00 29.90 18  A 1 
ATOM 132  O O     . ARG A 1 18  ? -12.478 16.071  -20.277 1.00 27.58 18  A 1 
ATOM 133  C CB    . ARG A 1 18  ? -12.280 17.983  -22.748 1.00 28.70 18  A 1 
ATOM 134  C CG    . ARG A 1 18  ? -12.200 19.486  -23.033 1.00 25.34 18  A 1 
ATOM 135  C CD    . ARG A 1 18  ? -13.374 19.906  -23.923 1.00 23.74 18  A 1 
ATOM 136  N NE    . ARG A 1 18  ? -13.205 21.272  -24.408 1.00 22.38 18  A 1 
ATOM 137  C CZ    . ARG A 1 18  ? -14.068 21.955  -25.145 1.00 20.40 18  A 1 
ATOM 138  N NH1   . ARG A 1 18  ? -15.245 21.478  -25.446 1.00 19.52 18  A 1 
ATOM 139  N NH2   . ARG A 1 18  ? -13.756 23.139  -25.605 1.00 18.14 18  A 1 
ATOM 140  N N     . HIS A 1 19  ? -11.032 15.084  -21.672 1.00 29.62 19  A 1 
ATOM 141  C CA    . HIS A 1 19  ? -11.335 13.725  -21.230 1.00 32.17 19  A 1 
ATOM 142  C C     . HIS A 1 19  ? -10.817 13.473  -19.815 1.00 31.80 19  A 1 
ATOM 143  O O     . HIS A 1 19  ? -11.568 12.992  -18.957 1.00 29.58 19  A 1 
ATOM 144  C CB    . HIS A 1 19  ? -10.813 12.691  -22.240 1.00 31.18 19  A 1 
ATOM 145  C CG    . HIS A 1 19  ? -11.954 11.956  -22.891 1.00 27.67 19  A 1 
ATOM 146  N ND1   . HIS A 1 19  ? -12.857 12.487  -23.779 1.00 25.79 19  A 1 
ATOM 147  C CD2   . HIS A 1 19  ? -12.331 10.658  -22.672 1.00 25.33 19  A 1 
ATOM 148  C CE1   . HIS A 1 19  ? -13.756 11.541  -24.093 1.00 24.14 19  A 1 
ATOM 149  N NE2   . HIS A 1 19  ? -13.475 10.414  -23.438 1.00 23.91 19  A 1 
ATOM 150  N N     . TRP A 1 20  ? -9.591  13.910  -19.539 1.00 33.18 20  A 1 
ATOM 151  C CA    . TRP A 1 20  ? -8.979  13.770  -18.212 1.00 31.89 20  A 1 
ATOM 152  C C     . TRP A 1 20  ? -9.714  14.556  -17.124 1.00 31.02 20  A 1 
ATOM 153  O O     . TRP A 1 20  ? -9.863  14.070  -16.006 1.00 28.59 20  A 1 
ATOM 154  C CB    . TRP A 1 20  ? -7.522  14.218  -18.297 1.00 30.27 20  A 1 
ATOM 155  C CG    . TRP A 1 20  ? -6.633  13.226  -18.972 1.00 27.38 20  A 1 
ATOM 156  C CD1   . TRP A 1 20  ? -6.271  13.232  -20.277 1.00 24.52 20  A 1 
ATOM 157  C CD2   . TRP A 1 20  ? -5.999  12.049  -18.378 1.00 25.18 20  A 1 
ATOM 158  N NE1   . TRP A 1 20  ? -5.448  12.140  -20.538 1.00 22.41 20  A 1 
ATOM 159  C CE2   . TRP A 1 20  ? -5.260  11.397  -19.394 1.00 22.45 20  A 1 
ATOM 160  C CE3   . TRP A 1 20  ? -5.980  11.505  -17.083 1.00 24.93 20  A 1 
ATOM 161  C CZ2   . TRP A 1 20  ? -4.507  10.221  -19.130 1.00 25.18 20  A 1 
ATOM 162  C CZ3   . TRP A 1 20  ? -5.231  10.324  -16.819 1.00 25.67 20  A 1 
ATOM 163  C CH2   . TRP A 1 20  ? -4.515  9.703   -17.831 1.00 26.24 20  A 1 
ATOM 164  N N     . HIS A 1 21  ? -10.220 15.726  -17.431 1.00 32.71 21  A 1 
ATOM 165  C CA    . HIS A 1 21  ? -11.033 16.497  -16.487 1.00 35.15 21  A 1 
ATOM 166  C C     . HIS A 1 21  ? -12.303 15.747  -16.082 1.00 34.80 21  A 1 
ATOM 167  O O     . HIS A 1 21  ? -12.662 15.748  -14.904 1.00 32.50 21  A 1 
ATOM 168  C CB    . HIS A 1 21  ? -11.359 17.874  -17.067 1.00 33.52 21  A 1 
ATOM 169  C CG    . HIS A 1 21  ? -10.416 18.930  -16.563 1.00 29.52 21  A 1 
ATOM 170  N ND1   . HIS A 1 21  ? -10.404 19.455  -15.291 1.00 27.09 21  A 1 
ATOM 171  C CD2   . HIS A 1 21  ? -9.407  19.536  -17.248 1.00 26.90 21  A 1 
ATOM 172  C CE1   . HIS A 1 21  ? -9.422  20.354  -15.208 1.00 24.63 21  A 1 
ATOM 173  N NE2   . HIS A 1 21  ? -8.781  20.440  -16.372 1.00 24.02 21  A 1 
ATOM 174  N N     . ARG A 1 22  ? -12.962 15.090  -17.020 1.00 28.11 22  A 1 
ATOM 175  C CA    . ARG A 1 22  ? -14.244 14.431  -16.762 1.00 29.54 22  A 1 
ATOM 176  C C     . ARG A 1 22  ? -14.096 13.187  -15.881 1.00 29.11 22  A 1 
ATOM 177  O O     . ARG A 1 22  ? -14.926 12.979  -14.995 1.00 27.26 22  A 1 
ATOM 178  C CB    . ARG A 1 22  ? -14.934 14.118  -18.097 1.00 28.58 22  A 1 
ATOM 179  C CG    . ARG A 1 22  ? -16.401 14.544  -18.067 1.00 25.35 22  A 1 
ATOM 180  C CD    . ARG A 1 22  ? -17.062 14.257  -19.418 1.00 22.84 22  A 1 
ATOM 181  N NE    . ARG A 1 22  ? -18.392 14.872  -19.528 1.00 21.24 22  A 1 
ATOM 182  C CZ    . ARG A 1 22  ? -19.220 14.751  -20.558 1.00 18.00 22  A 1 
ATOM 183  N NH1   . ARG A 1 22  ? -18.919 14.013  -21.585 1.00 17.20 22  A 1 
ATOM 184  N NH2   . ARG A 1 22  ? -20.358 15.371  -20.556 1.00 15.98 22  A 1 
ATOM 185  N N     . THR A 1 23  ? -13.042 12.406  -16.078 1.00 32.43 23  A 1 
ATOM 186  C CA    . THR A 1 23  ? -12.772 11.203  -15.272 1.00 32.99 23  A 1 
ATOM 187  C C     . THR A 1 23  ? -12.387 11.554  -13.836 1.00 31.67 23  A 1 
ATOM 188  O O     . THR A 1 23  ? -12.908 10.954  -12.902 1.00 29.32 23  A 1 
ATOM 189  C CB    . THR A 1 23  ? -11.668 10.343  -15.902 1.00 31.65 23  A 1 
ATOM 190  O OG1   . THR A 1 23  ? -10.543 11.134  -16.198 1.00 28.24 23  A 1 
ATOM 191  C CG2   . THR A 1 23  ? -12.132 9.699   -17.204 1.00 28.27 23  A 1 
ATOM 192  N N     . ALA A 1 24  ? -11.564 12.594  -13.636 1.00 31.33 24  A 1 
ATOM 193  C CA    . ALA A 1 24  ? -11.173 13.039  -12.301 1.00 31.05 24  A 1 
ATOM 194  C C     . ALA A 1 24  ? -12.369 13.523  -11.460 1.00 30.71 24  A 1 
ATOM 195  O O     . ALA A 1 24  ? -12.420 13.270  -10.258 1.00 28.82 24  A 1 
ATOM 196  C CB    . ALA A 1 24  ? -10.116 14.138  -12.442 1.00 29.78 24  A 1 
ATOM 197  N N     . THR A 1 25  ? -13.352 14.176  -12.084 1.00 35.83 25  A 1 
ATOM 198  C CA    . THR A 1 25  ? -14.539 14.680  -11.380 1.00 35.72 25  A 1 
ATOM 199  C C     . THR A 1 25  ? -15.436 13.547  -10.872 1.00 35.07 25  A 1 
ATOM 200  O O     . THR A 1 25  ? -16.020 13.675  -9.801  1.00 32.75 25  A 1 
ATOM 201  C CB    . THR A 1 25  ? -15.380 15.628  -12.259 1.00 34.20 25  A 1 
ATOM 202  O OG1   . THR A 1 25  ? -14.590 16.371  -13.154 1.00 30.21 25  A 1 
ATOM 203  C CG2   . THR A 1 25  ? -16.128 16.644  -11.410 1.00 30.11 25  A 1 
ATOM 204  N N     . LEU A 1 26  ? -15.536 12.448  -11.605 1.00 32.82 26  A 1 
ATOM 205  C CA    . LEU A 1 26  ? -16.359 11.297  -11.202 1.00 34.16 26  A 1 
ATOM 206  C C     . LEU A 1 26  ? -15.808 10.611  -9.943  1.00 33.86 26  A 1 
ATOM 207  O O     . LEU A 1 26  ? -16.586 10.266  -9.058  1.00 31.40 26  A 1 
ATOM 208  C CB    . LEU A 1 26  ? -16.463 10.310  -12.373 1.00 31.51 26  A 1 
ATOM 209  C CG    . LEU A 1 26  ? -17.504 10.723  -13.428 1.00 27.00 26  A 1 
ATOM 210  C CD1   . LEU A 1 26  ? -17.288 9.933   -14.716 1.00 25.59 26  A 1 
ATOM 211  C CD2   . LEU A 1 26  ? -18.929 10.462  -12.948 1.00 26.45 26  A 1 
ATOM 212  N N     . PHE A 1 27  ? -14.490 10.484  -9.833  1.00 34.00 27  A 1 
ATOM 213  C CA    . PHE A 1 27  ? -13.855 9.868   -8.663  1.00 35.11 27  A 1 
ATOM 214  C C     . PHE A 1 27  ? -14.018 10.695  -7.376  1.00 34.80 27  A 1 
ATOM 215  O O     . PHE A 1 27  ? -14.176 10.126  -6.296  1.00 32.72 27  A 1 
ATOM 216  C CB    . PHE A 1 27  ? -12.368 9.639   -8.957  1.00 32.76 27  A 1 
ATOM 217  C CG    . PHE A 1 27  ? -12.078 8.273   -9.530  1.00 28.92 27  A 1 
ATOM 218  C CD1   . PHE A 1 27  ? -11.810 7.198   -8.663  1.00 26.96 27  A 1 
ATOM 219  C CD2   . PHE A 1 27  ? -12.080 8.060   -10.914 1.00 26.50 27  A 1 
ATOM 220  C CE1   . PHE A 1 27  ? -11.542 5.928   -9.176  1.00 25.02 27  A 1 
ATOM 221  C CE2   . PHE A 1 27  ? -11.813 6.781   -11.433 1.00 24.15 27  A 1 
ATOM 222  C CZ    . PHE A 1 27  ? -11.544 5.711   -10.568 1.00 24.10 27  A 1 
ATOM 223  N N     . MET A 1 28  ? -13.980 12.021  -7.474  1.00 37.62 28  A 1 
ATOM 224  C CA    . MET A 1 28  ? -13.988 12.898  -6.295  1.00 38.37 28  A 1 
ATOM 225  C C     . MET A 1 28  ? -15.316 12.875  -5.524  1.00 39.59 28  A 1 
ATOM 226  O O     . MET A 1 28  ? -15.305 12.991  -4.304  1.00 37.00 28  A 1 
ATOM 227  C CB    . MET A 1 28  ? -13.655 14.337  -6.724  1.00 35.57 28  A 1 
ATOM 228  C CG    . MET A 1 28  ? -12.154 14.580  -6.883  1.00 30.92 28  A 1 
ATOM 229  S SD    . MET A 1 28  ? -11.321 15.076  -5.350  1.00 27.75 28  A 1 
ATOM 230  C CE    . MET A 1 28  ? -9.742  15.648  -6.023  1.00 25.76 28  A 1 
ATOM 231  N N     . ASN A 1 29  ? -16.425 12.714  -6.197  1.00 35.41 29  A 1 
ATOM 232  C CA    . ASN A 1 29  ? -17.736 12.842  -5.550  1.00 36.52 29  A 1 
ATOM 233  C C     . ASN A 1 29  ? -18.072 11.723  -4.565  1.00 35.75 29  A 1 
ATOM 234  O O     . ASN A 1 29  ? -18.854 11.948  -3.650  1.00 33.47 29  A 1 
ATOM 235  C CB    . ASN A 1 29  ? -18.817 12.973  -6.633  1.00 34.53 29  A 1 
ATOM 236  C CG    . ASN A 1 29  ? -18.931 14.374  -7.207  1.00 29.63 29  A 1 
ATOM 237  O OD1   . ASN A 1 29  ? -18.399 15.349  -6.699  1.00 28.33 29  A 1 
ATOM 238  N ND2   . ASN A 1 29  ? -19.657 14.524  -8.288  1.00 27.72 29  A 1 
ATOM 239  N N     . CYS A 1 30  ? -17.479 10.529  -4.715  1.00 39.58 30  A 1 
ATOM 240  C CA    . CYS A 1 30  ? -17.811 9.390   -3.848  1.00 39.62 30  A 1 
ATOM 241  C C     . CYS A 1 30  ? -17.219 9.470   -2.440  1.00 38.39 30  A 1 
ATOM 242  O O     . CYS A 1 30  ? -17.649 8.731   -1.566  1.00 35.39 30  A 1 
ATOM 243  C CB    . CYS A 1 30  ? -17.372 8.102   -4.542  1.00 37.01 30  A 1 
ATOM 244  S SG    . CYS A 1 30  ? -18.338 7.878   -6.049  1.00 32.10 30  A 1 
ATOM 245  N N     . VAL A 1 31  ? -16.232 10.341  -2.206  1.00 32.74 31  A 1 
ATOM 246  C CA    . VAL A 1 31  ? -15.427 10.320  -0.967  1.00 34.34 31  A 1 
ATOM 247  C C     . VAL A 1 31  ? -16.167 10.878  0.258   1.00 33.46 31  A 1 
ATOM 248  O O     . VAL A 1 31  ? -15.803 10.561  1.382   1.00 30.77 31  A 1 
ATOM 249  C CB    . VAL A 1 31  ? -14.093 11.060  -1.171  1.00 32.09 31  A 1 
ATOM 250  C CG1   . VAL A 1 31  ? -13.153 10.916  0.025   1.00 28.25 31  A 1 
ATOM 251  C CG2   . VAL A 1 31  ? -13.330 10.557  -2.399  1.00 28.93 31  A 1 
ATOM 252  N N     . SER A 1 32  ? -17.157 11.754  0.061   1.00 33.88 32  A 1 
ATOM 253  C CA    . SER A 1 32  ? -17.617 12.632  1.143   1.00 34.35 32  A 1 
ATOM 254  C C     . SER A 1 32  ? -18.405 11.935  2.253   1.00 33.56 32  A 1 
ATOM 255  O O     . SER A 1 32  ? -18.099 12.121  3.427   1.00 30.70 32  A 1 
ATOM 256  C CB    . SER A 1 32  ? -18.441 13.794  0.584   1.00 31.84 32  A 1 
ATOM 257  O OG    . SER A 1 32  ? -19.590 13.341  -0.096  1.00 28.80 32  A 1 
ATOM 258  N N     . ASN A 1 33  ? -19.435 11.221  1.903   1.00 25.32 33  A 1 
ATOM 259  C CA    . ASN A 1 33  ? -20.361 10.719  2.909   1.00 26.59 33  A 1 
ATOM 260  C C     . ASN A 1 33  ? -19.831 9.387   3.452   1.00 26.51 33  A 1 
ATOM 261  O O     . ASN A 1 33  ? -19.869 8.379   2.766   1.00 24.05 33  A 1 
ATOM 262  C CB    . ASN A 1 33  ? -21.781 10.650  2.351   1.00 24.65 33  A 1 
ATOM 263  C CG    . ASN A 1 33  ? -22.426 12.021  2.234   1.00 20.67 33  A 1 
ATOM 264  O OD1   . ASN A 1 33  ? -21.955 13.024  2.744   1.00 19.63 33  A 1 
ATOM 265  N ND2   . ASN A 1 33  ? -23.550 12.111  1.556   1.00 20.34 33  A 1 
ATOM 266  N N     . GLY A 1 34  ? -19.403 9.399   4.706   1.00 30.42 34  A 1 
ATOM 267  C CA    . GLY A 1 34  ? -19.157 8.191   5.490   1.00 30.42 34  A 1 
ATOM 268  C C     . GLY A 1 34  ? -20.428 7.389   5.812   1.00 30.11 34  A 1 
ATOM 269  O O     . GLY A 1 34  ? -20.493 6.731   6.850   1.00 27.77 34  A 1 
ATOM 270  N N     . THR A 1 35  ? -21.453 7.498   4.978   1.00 30.77 35  A 1 
ATOM 271  C CA    . THR A 1 35  ? -22.589 6.597   4.985   1.00 31.22 35  A 1 
ATOM 272  C C     . THR A 1 35  ? -22.034 5.193   4.807   1.00 30.61 35  A 1 
ATOM 273  O O     . THR A 1 35  ? -21.251 4.945   3.894   1.00 27.80 35  A 1 
ATOM 274  C CB    . THR A 1 35  ? -23.589 6.911   3.866   1.00 28.77 35  A 1 
ATOM 275  O OG1   . THR A 1 35  ? -22.920 7.220   2.658   1.00 25.09 35  A 1 
ATOM 276  C CG2   . THR A 1 35  ? -24.452 8.118   4.237   1.00 24.86 35  A 1 
ATOM 277  N N     . VAL A 1 36  ? -22.450 4.310   5.702   1.00 27.08 36  A 1 
ATOM 278  C CA    . VAL A 1 36  ? -22.333 2.870   5.520   1.00 28.49 36  A 1 
ATOM 279  C C     . VAL A 1 36  ? -22.792 2.591   4.094   1.00 28.10 36  A 1 
ATOM 280  O O     . VAL A 1 36  ? -23.912 2.962   3.752   1.00 26.11 36  A 1 
ATOM 281  C CB    . VAL A 1 36  ? -23.223 2.126   6.528   1.00 26.88 36  A 1 
ATOM 282  C CG1   . VAL A 1 36  ? -23.073 0.611   6.409   1.00 23.57 36  A 1 
ATOM 283  C CG2   . VAL A 1 36  ? -22.857 2.524   7.974   1.00 24.27 36  A 1 
ATOM 284  N N     . TYR A 1 37  ? -21.909 2.059   3.271   1.00 30.55 37  A 1 
ATOM 285  C CA    . TYR A 1 37  ? -22.286 1.621   1.937   1.00 30.73 37  A 1 
ATOM 286  C C     . TYR A 1 37  ? -23.366 0.561   2.137   1.00 30.12 37  A 1 
ATOM 287  O O     . TYR A 1 37  ? -23.054 -0.566  2.517   1.00 28.44 37  A 1 
ATOM 288  C CB    . TYR A 1 37  ? -21.066 1.086   1.171   1.00 29.93 37  A 1 
ATOM 289  C CG    . TYR A 1 37  ? -20.157 2.148   0.585   1.00 28.32 37  A 1 
ATOM 290  C CD1   . TYR A 1 37  ? -20.326 2.558   -0.752  1.00 27.88 37  A 1 
ATOM 291  C CD2   . TYR A 1 37  ? -19.140 2.723   1.360   1.00 29.17 37  A 1 
ATOM 292  C CE1   . TYR A 1 37  ? -19.491 3.542   -1.312  1.00 26.57 37  A 1 
ATOM 293  C CE2   . TYR A 1 37  ? -18.300 3.720   0.818   1.00 25.62 37  A 1 
ATOM 294  C CZ    . TYR A 1 37  ? -18.477 4.120   -0.523  1.00 24.71 37  A 1 
ATOM 295  O OH    . TYR A 1 37  ? -17.653 5.087   -1.051  1.00 24.27 37  A 1 
ATOM 296  N N     . GLU A 1 38  ? -24.629 0.963   2.006   1.00 29.99 38  A 1 
ATOM 297  C CA    . GLU A 1 38  ? -25.710 0.011   1.911   1.00 32.04 38  A 1 
ATOM 298  C C     . GLU A 1 38  ? -25.347 -0.899  0.745   1.00 31.26 38  A 1 
ATOM 299  O O     . GLU A 1 38  ? -25.230 -0.458  -0.400  1.00 29.47 38  A 1 
ATOM 300  C CB    . GLU A 1 38  ? -27.075 0.685   1.700   1.00 31.41 38  A 1 
ATOM 301  C CG    . GLU A 1 38  ? -27.667 1.213   3.014   1.00 27.09 38  A 1 
ATOM 302  C CD    . GLU A 1 38  ? -29.123 1.710   2.867   1.00 24.76 38  A 1 
ATOM 303  O OE1   . GLU A 1 38  ? -29.847 1.695   3.890   1.00 22.72 38  A 1 
ATOM 304  O OE2   . GLU A 1 38  ? -29.507 2.120   1.747   1.00 23.72 38  A 1 
ATOM 305  N N     . GLU A 1 39  ? -25.074 -2.161  1.079   1.00 32.58 39  A 1 
ATOM 306  C CA    . GLU A 1 39  ? -24.876 -3.188  0.070   1.00 34.46 39  A 1 
ATOM 307  C C     . GLU A 1 39  ? -26.147 -3.198  -0.775  1.00 33.00 39  A 1 
ATOM 308  O O     . GLU A 1 39  ? -27.222 -3.534  -0.281  1.00 31.05 39  A 1 
ATOM 309  C CB    . GLU A 1 39  ? -24.601 -4.545  0.718   1.00 33.44 39  A 1 
ATOM 310  C CG    . GLU A 1 39  ? -23.213 -4.591  1.367   1.00 28.85 39  A 1 
ATOM 311  C CD    . GLU A 1 39  ? -22.877 -5.949  2.005   1.00 26.76 39  A 1 
ATOM 312  O OE1   . GLU A 1 39  ? -21.684 -6.332  1.956   1.00 24.92 39  A 1 
ATOM 313  O OE2   . GLU A 1 39  ? -23.795 -6.581  2.562   1.00 26.15 39  A 1 
ATOM 314  N N     . ALA A 1 40  ? -26.027 -2.749  -2.018  1.00 36.47 40  A 1 
ATOM 315  C CA    . ALA A 1 40  ? -27.158 -2.701  -2.911  1.00 35.91 40  A 1 
ATOM 316  C C     . ALA A 1 40  ? -27.627 -4.143  -3.123  1.00 35.03 40  A 1 
ATOM 317  O O     . ALA A 1 40  ? -27.002 -4.892  -3.870  1.00 32.92 40  A 1 
ATOM 318  C CB    . ALA A 1 40  ? -26.767 -1.989  -4.209  1.00 33.60 40  A 1 
ATOM 319  N N     . VAL A 1 41  ? -28.693 -4.524  -2.424  1.00 35.40 41  A 1 
ATOM 320  C CA    . VAL A 1 41  ? -29.353 -5.809  -2.600  1.00 36.87 41  A 1 
ATOM 321  C C     . VAL A 1 41  ? -29.948 -5.789  -4.005  1.00 35.92 41  A 1 
ATOM 322  O O     . VAL A 1 41  ? -31.003 -5.197  -4.239  1.00 34.00 41  A 1 
ATOM 323  C CB    . VAL A 1 41  ? -30.412 -6.071  -1.519  1.00 34.57 41  A 1 
ATOM 324  C CG1   . VAL A 1 41  ? -30.943 -7.504  -1.638  1.00 30.65 41  A 1 
ATOM 325  C CG2   . VAL A 1 41  ? -29.853 -5.896  -0.111  1.00 31.32 41  A 1 
ATOM 326  N N     . GLY A 1 42  ? -29.235 -6.377  -4.947  1.00 36.84 42  A 1 
ATOM 327  C CA    . GLY A 1 42  ? -29.768 -6.596  -6.283  1.00 37.28 42  A 1 
ATOM 328  C C     . GLY A 1 42  ? -31.024 -7.462  -6.204  1.00 37.25 42  A 1 
ATOM 329  O O     . GLY A 1 42  ? -31.164 -8.276  -5.299  1.00 35.19 42  A 1 
ATOM 330  N N     . ARG A 1 43  ? -31.924 -7.316  -7.164  1.00 32.70 43  A 1 
ATOM 331  C CA    . ARG A 1 43  ? -33.219 -8.032  -7.195  1.00 35.91 43  A 1 
ATOM 332  C C     . ARG A 1 43  ? -33.115 -9.549  -6.971  1.00 35.97 43  A 1 
ATOM 333  O O     . ARG A 1 43  ? -34.015 -10.123 -6.384  1.00 33.37 43  A 1 
ATOM 334  C CB    . ARG A 1 43  ? -33.915 -7.806  -8.545  1.00 33.57 43  A 1 
ATOM 335  C CG    . ARG A 1 43  ? -34.811 -6.570  -8.563  1.00 29.46 43  A 1 
ATOM 336  C CD    . ARG A 1 43  ? -35.563 -6.521  -9.902  1.00 26.86 43  A 1 
ATOM 337  N NE    . ARG A 1 43  ? -36.540 -5.438  -9.936  1.00 24.62 43  A 1 
ATOM 338  C CZ    . ARG A 1 43  ? -37.339 -5.144  -10.963 1.00 21.74 43  A 1 
ATOM 339  N NH1   . ARG A 1 43  ? -37.291 -5.821  -12.092 1.00 21.34 43  A 1 
ATOM 340  N NH2   . ARG A 1 43  ? -38.187 -4.175  -10.883 1.00 21.49 43  A 1 
ATOM 341  N N     . GLU A 1 44  ? -32.043 -10.180 -7.460  1.00 38.51 44  A 1 
ATOM 342  C CA    . GLU A 1 44  ? -31.847 -11.642 -7.385  1.00 41.45 44  A 1 
ATOM 343  C C     . GLU A 1 44  ? -31.129 -12.106 -6.096  1.00 42.25 44  A 1 
ATOM 344  O O     . GLU A 1 44  ? -30.600 -13.204 -6.051  1.00 39.97 44  A 1 
ATOM 345  C CB    . GLU A 1 44  ? -31.153 -12.139 -8.651  1.00 38.89 44  A 1 
ATOM 346  C CG    . GLU A 1 44  ? -32.013 -11.951 -9.900  1.00 34.74 44  A 1 
ATOM 347  C CD    . GLU A 1 44  ? -31.405 -12.579 -11.158 1.00 31.16 44  A 1 
ATOM 348  O OE1   . GLU A 1 44  ? -32.169 -12.754 -12.134 1.00 28.63 44  A 1 
ATOM 349  O OE2   . GLU A 1 44  ? -30.178 -12.843 -11.161 1.00 28.63 44  A 1 
ATOM 350  N N     . GLY A 1 45  ? -31.087 -11.267 -5.051  1.00 41.63 45  A 1 
ATOM 351  C CA    . GLY A 1 45  ? -30.439 -11.646 -3.786  1.00 41.89 45  A 1 
ATOM 352  C C     . GLY A 1 45  ? -28.911 -11.722 -3.827  1.00 42.65 45  A 1 
ATOM 353  O O     . GLY A 1 45  ? -28.278 -11.954 -2.802  1.00 40.45 45  A 1 
ATOM 354  N N     . CYS A 1 46  ? -28.301 -11.498 -5.000  1.00 52.54 46  A 1 
ATOM 355  C CA    . CYS A 1 46  ? -26.859 -11.381 -5.119  1.00 51.20 46  A 1 
ATOM 356  C C     . CYS A 1 46  ? -26.417 -10.031 -4.546  1.00 51.39 46  A 1 
ATOM 357  O O     . CYS A 1 46  ? -26.693 -8.986  -5.127  1.00 47.72 46  A 1 
ATOM 358  C CB    . CYS A 1 46  ? -26.431 -11.556 -6.578  1.00 47.08 46  A 1 
ATOM 359  S SG    . CYS A 1 46  ? -26.641 -13.292 -7.080  1.00 41.01 46  A 1 
ATOM 360  N N     . TRP A 1 47  ? -25.715 -10.059 -3.401  1.00 51.29 47  A 1 
ATOM 361  C CA    . TRP A 1 47  ? -25.077 -8.894  -2.793  1.00 50.67 47  A 1 
ATOM 362  C C     . TRP A 1 47  ? -23.953 -8.413  -3.719  1.00 51.81 47  A 1 
ATOM 363  O O     . TRP A 1 47  ? -22.789 -8.806  -3.597  1.00 49.00 47  A 1 
ATOM 364  C CB    . TRP A 1 47  ? -24.569 -9.247  -1.400  1.00 47.16 47  A 1 
ATOM 365  C CG    . TRP A 1 47  ? -25.632 -9.662  -0.428  1.00 42.73 47  A 1 
ATOM 366  C CD1   . TRP A 1 47  ? -26.155 -10.901 -0.315  1.00 37.65 47  A 1 
ATOM 367  C CD2   . TRP A 1 47  ? -26.308 -8.841  0.579   1.00 38.82 47  A 1 
ATOM 368  N NE1   . TRP A 1 47  ? -27.118 -10.919 0.701   1.00 32.89 47  A 1 
ATOM 369  C CE2   . TRP A 1 47  ? -27.229 -9.666  1.270   1.00 35.39 47  A 1 
ATOM 370  C CE3   . TRP A 1 47  ? -26.195 -7.488  0.959   1.00 37.47 47  A 1 
ATOM 371  C CZ2   . TRP A 1 47  ? -28.029 -9.162  2.331   1.00 36.06 47  A 1 
ATOM 372  C CZ3   . TRP A 1 47  ? -26.990 -6.988  2.018   1.00 36.78 47  A 1 
ATOM 373  C CH2   . TRP A 1 47  ? -27.892 -7.813  2.682   1.00 37.20 47  A 1 
ATOM 374  N N     . ALA A 1 48  ? -24.317 -7.600  -4.714  1.00 60.01 48  A 1 
ATOM 375  C CA    . ALA A 1 48  ? -23.349 -7.057  -5.647  1.00 60.14 48  A 1 
ATOM 376  C C     . ALA A 1 48  ? -22.589 -5.918  -4.963  1.00 63.29 48  A 1 
ATOM 377  O O     . ALA A 1 48  ? -23.142 -4.853  -4.697  1.00 59.01 48  A 1 
ATOM 378  C CB    . ALA A 1 48  ? -24.057 -6.629  -6.934  1.00 53.69 48  A 1 
ATOM 379  N N     . ARG A 1 49  ? -21.314 -6.132  -4.703  1.00 71.09 49  A 1 
ATOM 380  C CA    . ARG A 1 49  ? -20.452 -5.084  -4.164  1.00 73.28 49  A 1 
ATOM 381  C C     . ARG A 1 49  ? -20.438 -3.889  -5.107  1.00 76.05 49  A 1 
ATOM 382  O O     . ARG A 1 49  ? -20.287 -4.049  -6.318  1.00 71.66 49  A 1 
ATOM 383  C CB    . ARG A 1 49  ? -19.053 -5.656  -3.919  1.00 67.09 49  A 1 
ATOM 384  C CG    . ARG A 1 49  ? -18.127 -4.629  -3.272  1.00 58.46 49  A 1 
ATOM 385  C CD    . ARG A 1 49  ? -16.801 -5.289  -2.889  1.00 59.44 49  A 1 
ATOM 386  N NE    . ARG A 1 49  ? -15.834 -4.284  -2.464  1.00 53.08 49  A 1 
ATOM 387  C CZ    . ARG A 1 49  ? -14.811 -4.467  -1.654  1.00 48.01 49  A 1 
ATOM 388  N NH1   . ARG A 1 49  ? -14.608 -5.607  -1.059  1.00 46.33 49  A 1 
ATOM 389  N NH2   . ARG A 1 49  ? -13.981 -3.504  -1.446  1.00 45.11 49  A 1 
ATOM 390  N N     . LEU A 1 50  ? -20.545 -2.680  -4.549  1.00 73.65 50  A 1 
ATOM 391  C CA    . LEU A 1 50  ? -20.452 -1.452  -5.331  1.00 74.58 50  A 1 
ATOM 392  C C     . LEU A 1 50  ? -19.050 -1.300  -5.946  1.00 77.02 50  A 1 
ATOM 393  O O     . LEU A 1 50  ? -18.048 -1.799  -5.422  1.00 73.03 50  A 1 
ATOM 394  C CB    . LEU A 1 50  ? -20.842 -0.240  -4.483  1.00 69.02 50  A 1 
ATOM 395  C CG    . LEU A 1 50  ? -22.322 -0.193  -4.074  1.00 64.16 50  A 1 
ATOM 396  C CD1   . LEU A 1 50  ? -22.578 0.997   -3.154  1.00 60.28 50  A 1 
ATOM 397  C CD2   . LEU A 1 50  ? -23.257 -0.061  -5.283  1.00 62.53 50  A 1 
ATOM 398  N N     . CYS A 1 51  ? -18.992 -0.600  -7.071  1.00 75.57 51  A 1 
ATOM 399  C CA    . CYS A 1 51  ? -17.748 -0.275  -7.742  1.00 74.50 51  A 1 
ATOM 400  C C     . CYS A 1 51  ? -16.840 0.559   -6.824  1.00 74.06 51  A 1 
ATOM 401  O O     . CYS A 1 51  ? -17.229 1.638   -6.393  1.00 69.23 51  A 1 
ATOM 402  C CB    . CYS A 1 51  ? -18.089 0.476   -9.034  1.00 71.96 51  A 1 
ATOM 403  S SG    . CYS A 1 51  ? -16.597 1.067   -9.882  1.00 70.09 51  A 1 
ATOM 404  N N     . ASP A 1 52  ? -15.606 0.109   -6.612  1.00 80.52 52  A 1 
ATOM 405  C CA    . ASP A 1 52  ? -14.608 0.834   -5.820  1.00 77.76 52  A 1 
ATOM 406  C C     . ASP A 1 52  ? -14.171 2.169   -6.468  1.00 76.87 52  A 1 
ATOM 407  O O     . ASP A 1 52  ? -13.509 2.982   -5.822  1.00 71.65 52  A 1 
ATOM 408  C CB    . ASP A 1 52  ? -13.364 -0.054  -5.626  1.00 74.48 52  A 1 
ATOM 409  C CG    . ASP A 1 52  ? -13.510 -1.261  -4.684  1.00 72.42 52  A 1 
ATOM 410  O OD1   . ASP A 1 52  ? -14.120 -1.152  -3.609  1.00 67.41 52  A 1 
ATOM 411  O OD2   . ASP A 1 52  ? -12.852 -2.295  -4.956  1.00 69.66 52  A 1 
ATOM 412  N N     . GLY A 1 53  ? -14.477 2.388   -7.736  1.00 78.14 53  A 1 
ATOM 413  C CA    . GLY A 1 53  ? -14.146 3.611   -8.460  1.00 74.57 53  A 1 
ATOM 414  C C     . GLY A 1 53  ? -15.207 4.707   -8.329  1.00 73.86 53  A 1 
ATOM 415  O O     . GLY A 1 53  ? -14.890 5.829   -7.953  1.00 69.35 53  A 1 
ATOM 416  N N     . CYS A 1 54  ? -16.466 4.388   -8.643  1.00 72.53 54  A 1 
ATOM 417  C CA    . CYS A 1 54  ? -17.550 5.373   -8.627  1.00 70.70 54  A 1 
ATOM 418  C C     . CYS A 1 54  ? -18.508 5.240   -7.440  1.00 70.41 54  A 1 
ATOM 419  O O     . CYS A 1 54  ? -19.350 6.112   -7.258  1.00 63.77 54  A 1 
ATOM 420  C CB    . CYS A 1 54  ? -18.321 5.317   -9.949  1.00 66.33 54  A 1 
ATOM 421  S SG    . CYS A 1 54  ? -19.224 3.751   -10.114 1.00 64.72 54  A 1 
ATOM 422  N N     . CYS A 1 55  ? -18.445 4.166   -6.661  1.00 71.39 55  A 1 
ATOM 423  C CA    . CYS A 1 55  ? -19.243 3.886   -5.470  1.00 67.95 55  A 1 
ATOM 424  C C     . CYS A 1 55  ? -20.778 3.993   -5.655  1.00 67.79 55  A 1 
ATOM 425  O O     . CYS A 1 55  ? -21.507 4.060   -4.683  1.00 62.62 55  A 1 
ATOM 426  C CB    . CYS A 1 55  ? -18.722 4.731   -4.300  1.00 63.58 55  A 1 
ATOM 427  S SG    . CYS A 1 55  ? -16.932 4.469   -4.088  1.00 57.03 55  A 1 
ATOM 428  N N     . THR A 1 56  ? -21.257 4.002   -6.886  1.00 74.10 56  A 1 
ATOM 429  C CA    . THR A 1 56  ? -22.670 4.253   -7.205  1.00 74.49 56  A 1 
ATOM 430  C C     . THR A 1 56  ? -23.361 3.090   -7.906  1.00 76.36 56  A 1 
ATOM 431  O O     . THR A 1 56  ? -24.570 2.910   -7.757  1.00 72.37 56  A 1 
ATOM 432  C CB    . THR A 1 56  ? -22.829 5.500   -8.076  1.00 69.10 56  A 1 
ATOM 433  O OG1   . THR A 1 56  ? -22.002 5.430   -9.217  1.00 64.04 56  A 1 
ATOM 434  C CG2   . THR A 1 56  ? -22.489 6.788   -7.332  1.00 63.78 56  A 1 
ATOM 435  N N     . VAL A 1 57  ? -22.625 2.304   -8.686  1.00 76.50 57  A 1 
ATOM 436  C CA    . VAL A 1 57  ? -23.173 1.187   -9.465  1.00 76.33 57  A 1 
ATOM 437  C C     . VAL A 1 57  ? -22.538 -0.142  -9.043  1.00 78.47 57  A 1 
ATOM 438  O O     . VAL A 1 57  ? -21.383 -0.148  -8.607  1.00 74.27 57  A 1 
ATOM 439  C CB    . VAL A 1 57  ? -23.044 1.421   -10.975 1.00 70.55 57  A 1 
ATOM 440  C CG1   . VAL A 1 57  ? -23.911 2.600   -11.435 1.00 64.70 57  A 1 
ATOM 441  C CG2   . VAL A 1 57  ? -21.613 1.675   -11.424 1.00 67.92 57  A 1 
ATOM 442  N N     . PRO A 1 58  ? -23.266 -1.265  -9.188  1.00 74.09 58  A 1 
ATOM 443  C CA    . PRO A 1 58  ? -22.703 -2.581  -8.931  1.00 73.71 58  A 1 
ATOM 444  C C     . PRO A 1 58  ? -21.466 -2.866  -9.780  1.00 75.30 58  A 1 
ATOM 445  O O     . PRO A 1 58  ? -21.391 -2.489  -10.956 1.00 73.52 58  A 1 
ATOM 446  C CB    . PRO A 1 58  ? -23.832 -3.575  -9.221  1.00 70.70 58  A 1 
ATOM 447  C CG    . PRO A 1 58  ? -25.089 -2.750  -9.017  1.00 67.52 58  A 1 
ATOM 448  C CD    . PRO A 1 58  ? -24.669 -1.365  -9.509  1.00 72.98 58  A 1 
ATOM 449  N N     . SER A 1 59  ? -20.480 -3.543  -9.178  1.00 76.47 59  A 1 
ATOM 450  C CA    . SER A 1 59  ? -19.292 -4.009  -9.879  1.00 76.38 59  A 1 
ATOM 451  C C     . SER A 1 59  ? -19.623 -5.184  -10.804 1.00 76.32 59  A 1 
ATOM 452  O O     . SER A 1 59  ? -20.462 -6.023  -10.488 1.00 73.05 59  A 1 
ATOM 453  C CB    . SER A 1 59  ? -18.194 -4.364  -8.887  1.00 73.60 59  A 1 
ATOM 454  O OG    . SER A 1 59  ? -18.636 -5.314  -7.936  1.00 67.93 59  A 1 
ATOM 455  N N     . VAL A 1 60  ? -18.923 -5.250  -11.937 1.00 80.53 60  A 1 
ATOM 456  C CA    . VAL A 1 60  ? -19.053 -6.352  -12.906 1.00 79.53 60  A 1 
ATOM 457  C C     . VAL A 1 60  ? -17.753 -7.121  -13.106 1.00 80.58 60  A 1 
ATOM 458  O O     . VAL A 1 60  ? -17.787 -8.292  -13.480 1.00 76.39 60  A 1 
ATOM 459  C CB    . VAL A 1 60  ? -19.604 -5.873  -14.262 1.00 76.54 60  A 1 
ATOM 460  C CG1   . VAL A 1 60  ? -21.011 -5.285  -14.098 1.00 69.11 60  A 1 
ATOM 461  C CG2   . VAL A 1 60  ? -18.715 -4.831  -14.936 1.00 72.36 60  A 1 
ATOM 462  N N     . VAL A 1 61  ? -16.622 -6.495  -12.813 1.00 81.02 61  A 1 
ATOM 463  C CA    . VAL A 1 61  ? -15.293 -7.113  -12.896 1.00 80.93 61  A 1 
ATOM 464  C C     . VAL A 1 61  ? -14.498 -6.884  -11.621 1.00 81.71 61  A 1 
ATOM 465  O O     . VAL A 1 61  ? -14.715 -5.915  -10.894 1.00 79.17 61  A 1 
ATOM 466  C CB    . VAL A 1 61  ? -14.490 -6.634  -14.120 1.00 78.34 61  A 1 
ATOM 467  C CG1   . VAL A 1 61  ? -15.205 -6.950  -15.433 1.00 69.10 61  A 1 
ATOM 468  C CG2   . VAL A 1 61  ? -14.170 -5.137  -14.083 1.00 73.01 61  A 1 
ATOM 469  N N     . TYR A 1 62  ? -13.543 -7.784  -11.357 1.00 81.40 62  A 1 
ATOM 470  C CA    . TYR A 1 62  ? -12.514 -7.605  -10.351 1.00 80.33 62  A 1 
ATOM 471  C C     . TYR A 1 62  ? -11.145 -7.518  -11.020 1.00 81.37 62  A 1 
ATOM 472  O O     . TYR A 1 62  ? -10.764 -8.414  -11.768 1.00 77.61 62  A 1 
ATOM 473  C CB    . TYR A 1 62  ? -12.566 -8.747  -9.349  1.00 77.23 62  A 1 
ATOM 474  C CG    . TYR A 1 62  ? -11.499 -8.669  -8.285  1.00 74.75 62  A 1 
ATOM 475  C CD1   . TYR A 1 62  ? -10.371 -9.512  -8.327  1.00 71.06 62  A 1 
ATOM 476  C CD2   . TYR A 1 62  ? -11.630 -7.752  -7.232  1.00 72.76 62  A 1 
ATOM 477  C CE1   . TYR A 1 62  ? -9.420  -9.468  -7.313  1.00 69.41 62  A 1 
ATOM 478  C CE2   . TYR A 1 62  ? -10.672 -7.699  -6.201  1.00 70.93 62  A 1 
ATOM 479  C CZ    . TYR A 1 62  ? -9.578  -8.569  -6.239  1.00 72.47 62  A 1 
ATOM 480  O OH    . TYR A 1 62  ? -8.667  -8.551  -5.217  1.00 69.05 62  A 1 
ATOM 481  N N     . CYS A 1 63  ? -10.408 -6.440  -10.744 1.00 79.89 63  A 1 
ATOM 482  C CA    . CYS A 1 63  ? -9.023  -6.284  -11.174 1.00 78.64 63  A 1 
ATOM 483  C C     . CYS A 1 63  ? -8.088  -6.825  -10.080 1.00 77.16 63  A 1 
ATOM 484  O O     . CYS A 1 63  ? -8.017  -6.264  -8.989  1.00 74.65 63  A 1 
ATOM 485  C CB    . CYS A 1 63  ? -8.756  -4.816  -11.499 1.00 77.76 63  A 1 
ATOM 486  S SG    . CYS A 1 63  ? -7.015  -4.615  -11.982 1.00 75.74 63  A 1 
ATOM 487  N N     . ARG A 1 64  ? -7.337  -7.890  -10.387 1.00 78.59 64  A 1 
ATOM 488  C CA    . ARG A 1 64  ? -6.401  -8.498  -9.432  1.00 74.92 64  A 1 
ATOM 489  C C     . ARG A 1 64  ? -5.245  -7.570  -9.065  1.00 73.70 64  A 1 
ATOM 490  O O     . ARG A 1 64  ? -4.854  -7.496  -7.896  1.00 68.56 64  A 1 
ATOM 491  C CB    . ARG A 1 64  ? -5.833  -9.806  -10.003 1.00 70.40 64  A 1 
ATOM 492  C CG    . ARG A 1 64  ? -6.888  -10.910 -10.091 1.00 64.28 64  A 1 
ATOM 493  C CD    . ARG A 1 64  ? -6.247  -12.212 -10.574 1.00 62.28 64  A 1 
ATOM 494  N NE    . ARG A 1 64  ? -7.230  -13.294 -10.684 1.00 55.64 64  A 1 
ATOM 495  C CZ    . ARG A 1 64  ? -6.985  -14.526 -11.051 1.00 50.08 64  A 1 
ATOM 496  N NH1   . ARG A 1 64  ? -5.786  -14.941 -11.339 1.00 47.36 64  A 1 
ATOM 497  N NH2   . ARG A 1 64  ? -7.950  -15.387 -11.141 1.00 47.35 64  A 1 
ATOM 498  N N     . ALA A 1 65  ? -4.695  -6.863  -10.053 1.00 77.89 65  A 1 
ATOM 499  C CA    . ALA A 1 65  ? -3.556  -5.967  -9.845  1.00 75.83 65  A 1 
ATOM 500  C C     . ALA A 1 65  ? -3.910  -4.810  -8.902  1.00 76.55 65  A 1 
ATOM 501  O O     . ALA A 1 65  ? -3.102  -4.447  -8.041  1.00 71.41 65  A 1 
ATOM 502  C CB    . ALA A 1 65  ? -3.076  -5.463  -11.197 1.00 72.24 65  A 1 
ATOM 503  N N     . ASP A 1 66  ? -5.125  -4.272  -9.019  1.00 77.29 66  A 1 
ATOM 504  C CA    . ASP A 1 66  ? -5.596  -3.160  -8.186  1.00 75.81 66  A 1 
ATOM 505  C C     . ASP A 1 66  ? -6.373  -3.614  -6.937  1.00 76.59 66  A 1 
ATOM 506  O O     . ASP A 1 66  ? -6.662  -2.797  -6.062  1.00 73.12 66  A 1 
ATOM 507  C CB    . ASP A 1 66  ? -6.424  -2.201  -9.052  1.00 72.72 66  A 1 
ATOM 508  C CG    . ASP A 1 66  ? -5.542  -1.527  -10.115 1.00 71.23 66  A 1 
ATOM 509  O OD1   . ASP A 1 66  ? -4.356  -1.268  -9.804  1.00 67.03 66  A 1 
ATOM 510  O OD2   . ASP A 1 66  ? -6.057  -1.299  -11.221 1.00 68.70 66  A 1 
ATOM 511  N N     . SER A 1 67  ? -6.669  -4.911  -6.824  1.00 77.85 67  A 1 
ATOM 512  C CA    . SER A 1 67  ? -7.550  -5.481  -5.804  1.00 77.25 67  A 1 
ATOM 513  C C     . SER A 1 67  ? -8.881  -4.719  -5.728  1.00 78.67 67  A 1 
ATOM 514  O O     . SER A 1 67  ? -9.347  -4.375  -4.645  1.00 74.83 67  A 1 
ATOM 515  C CB    . SER A 1 67  ? -6.841  -5.569  -4.443  1.00 73.71 67  A 1 
ATOM 516  O OG    . SER A 1 67  ? -5.659  -6.326  -4.539  1.00 66.63 67  A 1 
ATOM 517  N N     . ALA A 1 68  ? -9.456  -4.391  -6.896  1.00 77.93 68  A 1 
ATOM 518  C CA    . ALA A 1 68  ? -10.593 -3.491  -7.015  1.00 77.64 68  A 1 
ATOM 519  C C     . ALA A 1 68  ? -11.768 -4.122  -7.773  1.00 78.09 68  A 1 
ATOM 520  O O     . ALA A 1 68  ? -11.577 -4.717  -8.830  1.00 77.24 68  A 1 
ATOM 521  C CB    . ALA A 1 68  ? -10.146 -2.189  -7.683  1.00 75.06 68  A 1 
ATOM 522  N N     . TYR A 1 69  ? -12.964 -3.935  -7.233  1.00 79.66 69  A 1 
ATOM 523  C CA    . TYR A 1 69  ? -14.219 -4.250  -7.885  1.00 78.04 69  A 1 
ATOM 524  C C     . TYR A 1 69  ? -14.650 -3.049  -8.723  1.00 78.76 69  A 1 
ATOM 525  O O     . TYR A 1 69  ? -14.770 -1.949  -8.197  1.00 76.11 69  A 1 
ATOM 526  C CB    . TYR A 1 69  ? -15.272 -4.596  -6.845  1.00 76.22 69  A 1 
ATOM 527  C CG    . TYR A 1 69  ? -14.930 -5.805  -6.011  1.00 74.27 69  A 1 
ATOM 528  C CD1   . TYR A 1 69  ? -15.384 -7.080  -6.376  1.00 70.32 69  A 1 
ATOM 529  C CD2   . TYR A 1 69  ? -14.135 -5.669  -4.856  1.00 73.18 69  A 1 
ATOM 530  C CE1   . TYR A 1 69  ? -15.061 -8.201  -5.612  1.00 69.87 69  A 1 
ATOM 531  C CE2   . TYR A 1 69  ? -13.794 -6.787  -4.086  1.00 69.95 69  A 1 
ATOM 532  C CZ    . TYR A 1 69  ? -14.264 -8.055  -4.465  1.00 73.59 69  A 1 
ATOM 533  O OH    . TYR A 1 69  ? -13.928 -9.149  -3.709  1.00 69.70 69  A 1 
ATOM 534  N N     . LEU A 1 70  ? -14.869 -3.246  -10.020 1.00 79.23 70  A 1 
ATOM 535  C CA    . LEU A 1 70  ? -15.162 -2.157  -10.948 1.00 78.43 70  A 1 
ATOM 536  C C     . LEU A 1 70  ? -16.450 -2.415  -11.725 1.00 78.06 70  A 1 
ATOM 537  O O     . LEU A 1 70  ? -16.758 -3.545  -12.116 1.00 75.95 70  A 1 
ATOM 538  C CB    . LEU A 1 70  ? -13.958 -1.935  -11.882 1.00 75.94 70  A 1 
ATOM 539  C CG    . LEU A 1 70  ? -12.632 -1.581  -11.179 1.00 76.00 70  A 1 
ATOM 540  C CD1   . LEU A 1 70  ? -11.496 -1.517  -12.202 1.00 73.05 70  A 1 
ATOM 541  C CD2   . LEU A 1 70  ? -12.702 -0.241  -10.449 1.00 73.56 70  A 1 
ATOM 542  N N     . CYS A 1 71  ? -17.218 -1.343  -11.979 1.00 80.07 71  A 1 
ATOM 543  C CA    . CYS A 1 71  ? -18.288 -1.381  -12.968 1.00 79.56 71  A 1 
ATOM 544  C C     . CYS A 1 71  ? -17.702 -1.307  -14.385 1.00 80.24 71  A 1 
ATOM 545  O O     . CYS A 1 71  ? -16.566 -0.883  -14.570 1.00 77.14 71  A 1 
ATOM 546  C CB    . CYS A 1 71  ? -19.284 -0.256  -12.687 1.00 75.67 71  A 1 
ATOM 547  S SG    . CYS A 1 71  ? -18.587 1.385   -13.079 1.00 71.77 71  A 1 
ATOM 548  N N     . ALA A 1 72  ? -18.512 -1.650  -15.393 1.00 78.54 72  A 1 
ATOM 549  C CA    . ALA A 1 72  ? -18.063 -1.637  -16.787 1.00 76.72 72  A 1 
ATOM 550  C C     . ALA A 1 72  ? -17.503 -0.275  -17.244 1.00 77.30 72  A 1 
ATOM 551  O O     . ALA A 1 72  ? -16.511 -0.227  -17.964 1.00 74.84 72  A 1 
ATOM 552  C CB    . ALA A 1 72  ? -19.248 -2.070  -17.669 1.00 73.64 72  A 1 
ATOM 553  N N     . SER A 1 73  ? -18.102 0.831   -16.786 1.00 79.06 73  A 1 
ATOM 554  C CA    . SER A 1 73  ? -17.636 2.176   -17.129 1.00 77.79 73  A 1 
ATOM 555  C C     . SER A 1 73  ? -16.283 2.505   -16.492 1.00 78.62 73  A 1 
ATOM 556  O O     . SER A 1 73  ? -15.390 2.995   -17.175 1.00 76.02 73  A 1 
ATOM 557  C CB    . SER A 1 73  ? -18.679 3.209   -16.710 1.00 74.56 73  A 1 
ATOM 558  O OG    . SER A 1 73  ? -18.286 4.503   -17.124 1.00 64.55 73  A 1 
ATOM 559  N N     . CYS A 1 74  ? -16.100 2.212   -15.190 1.00 75.66 74  A 1 
ATOM 560  C CA    . CYS A 1 74  ? -14.839 2.453   -14.501 1.00 75.09 74  A 1 
ATOM 561  C C     . CYS A 1 74  ? -13.729 1.515   -14.990 1.00 75.86 74  A 1 
ATOM 562  O O     . CYS A 1 74  ? -12.606 1.957   -15.159 1.00 73.62 74  A 1 
ATOM 563  C CB    . CYS A 1 74  ? -15.036 2.332   -12.989 1.00 72.69 74  A 1 
ATOM 564  S SG    . CYS A 1 74  ? -16.067 3.702   -12.363 1.00 69.18 74  A 1 
ATOM 565  N N     . ASP A 1 75  ? -14.058 0.251   -15.281 1.00 82.72 75  A 1 
ATOM 566  C CA    . ASP A 1 75  ? -13.122 -0.699  -15.881 1.00 81.03 75  A 1 
ATOM 567  C C     . ASP A 1 75  ? -12.600 -0.194  -17.225 1.00 81.09 75  A 1 
ATOM 568  O O     . ASP A 1 75  ? -11.387 -0.113  -17.430 1.00 78.19 75  A 1 
ATOM 569  C CB    . ASP A 1 75  ? -13.801 -2.065  -16.044 1.00 79.41 75  A 1 
ATOM 570  C CG    . ASP A 1 75  ? -12.843 -3.082  -16.671 1.00 77.92 75  A 1 
ATOM 571  O OD1   . ASP A 1 75  ? -11.829 -3.408  -16.033 1.00 71.35 75  A 1 
ATOM 572  O OD2   . ASP A 1 75  ? -13.088 -3.532  -17.809 1.00 72.94 75  A 1 
ATOM 573  N N     . ALA A 1 76  ? -13.499 0.234   -18.103 1.00 77.88 76  A 1 
ATOM 574  C CA    . ALA A 1 76  ? -13.112 0.791   -19.391 1.00 75.14 76  A 1 
ATOM 575  C C     . ALA A 1 76  ? -12.237 2.038   -19.241 1.00 75.30 76  A 1 
ATOM 576  O O     . ALA A 1 76  ? -11.184 2.122   -19.859 1.00 73.17 76  A 1 
ATOM 577  C CB    . ALA A 1 76  ? -14.376 1.083   -20.208 1.00 72.78 76  A 1 
ATOM 578  N N     . GLN A 1 77  ? -12.617 3.000   -18.374 1.00 77.32 77  A 1 
ATOM 579  C CA    . GLN A 1 77  ? -11.844 4.221   -18.160 1.00 75.34 77  A 1 
ATOM 580  C C     . GLN A 1 77  ? -10.443 3.958   -17.602 1.00 75.78 77  A 1 
ATOM 581  O O     . GLN A 1 77  ? -9.472  4.520   -18.093 1.00 72.83 77  A 1 
ATOM 582  C CB    . GLN A 1 77  ? -12.604 5.170   -17.234 1.00 71.83 77  A 1 
ATOM 583  C CG    . GLN A 1 77  ? -13.762 5.866   -17.963 1.00 64.47 77  A 1 
ATOM 584  C CD    . GLN A 1 77  ? -14.559 6.806   -17.050 1.00 59.35 77  A 1 
ATOM 585  O OE1   . GLN A 1 77  ? -14.379 6.888   -15.853 1.00 53.33 77  A 1 
ATOM 586  N NE2   . GLN A 1 77  ? -15.478 7.561   -17.608 1.00 51.04 77  A 1 
ATOM 587  N N     . ILE A 1 78  ? -10.328 3.090   -16.595 1.00 76.87 78  A 1 
ATOM 588  C CA    . ILE A 1 78  ? -9.056  2.820   -15.922 1.00 75.65 78  A 1 
ATOM 589  C C     . ILE A 1 78  ? -8.149  1.969   -16.810 1.00 75.48 78  A 1 
ATOM 590  O O     . ILE A 1 78  ? -6.981  2.307   -17.009 1.00 71.95 78  A 1 
ATOM 591  C CB    . ILE A 1 78  ? -9.316  2.156   -14.546 1.00 72.47 78  A 1 
ATOM 592  C CG1   . ILE A 1 78  ? -10.006 3.166   -13.597 1.00 69.33 78  A 1 
ATOM 593  C CG2   . ILE A 1 78  ? -8.012  1.644   -13.907 1.00 69.30 78  A 1 
ATOM 594  C CD1   . ILE A 1 78  ? -10.636 2.511   -12.370 1.00 63.66 78  A 1 
ATOM 595  N N     . HIS A 1 79  ? -8.670  0.890   -17.389 1.00 78.63 79  A 1 
ATOM 596  C CA    . HIS A 1 79  ? -7.849  -0.087  -18.106 1.00 77.90 79  A 1 
ATOM 597  C C     . HIS A 1 79  ? -7.609  0.274   -19.581 1.00 76.45 79  A 1 
ATOM 598  O O     . HIS A 1 79  ? -6.666  -0.253  -20.168 1.00 70.06 79  A 1 
ATOM 599  C CB    . HIS A 1 79  ? -8.446  -1.486  -17.934 1.00 75.70 79  A 1 
ATOM 600  C CG    . HIS A 1 79  ? -8.433  -1.955  -16.513 1.00 77.69 79  A 1 
ATOM 601  N ND1   . HIS A 1 79  ? -9.522  -2.138  -15.697 1.00 68.42 79  A 1 
ATOM 602  C CD2   . HIS A 1 79  ? -7.332  -2.293  -15.764 1.00 71.99 79  A 1 
ATOM 603  C CE1   . HIS A 1 79  ? -9.108  -2.566  -14.500 1.00 73.48 79  A 1 
ATOM 604  N NE2   . HIS A 1 79  ? -7.773  -2.673  -14.501 1.00 74.71 79  A 1 
ATOM 605  N N     . ALA A 1 80  ? -8.375  1.179   -20.146 1.00 77.35 80  A 1 
ATOM 606  C CA    . ALA A 1 80  ? -8.058  1.732   -21.461 1.00 74.11 80  A 1 
ATOM 607  C C     . ALA A 1 80  ? -7.158  2.982   -21.403 1.00 72.89 80  A 1 
ATOM 608  O O     . ALA A 1 80  ? -6.684  3.429   -22.441 1.00 66.95 80  A 1 
ATOM 609  C CB    . ALA A 1 80  ? -9.348  2.009   -22.227 1.00 70.47 80  A 1 
ATOM 610  N N     . ALA A 1 81  ? -6.904  3.527   -20.197 1.00 68.64 81  A 1 
ATOM 611  C CA    . ALA A 1 81  ? -6.187  4.796   -20.054 1.00 65.07 81  A 1 
ATOM 612  C C     . ALA A 1 81  ? -4.730  4.731   -20.525 1.00 66.07 81  A 1 
ATOM 613  O O     . ALA A 1 81  ? -4.224  5.699   -21.107 1.00 60.47 81  A 1 
ATOM 614  C CB    . ALA A 1 81  ? -6.264  5.228   -18.592 1.00 59.23 81  A 1 
ATOM 615  N N     . ASN A 1 82  ? -4.038  3.619   -20.250 1.00 68.31 82  A 1 
ATOM 616  C CA    . ASN A 1 82  ? -2.617  3.489   -20.558 1.00 67.43 82  A 1 
ATOM 617  C C     . ASN A 1 82  ? -2.168  2.018   -20.676 1.00 70.02 82  A 1 
ATOM 618  O O     . ASN A 1 82  ? -2.873  1.071   -20.326 1.00 66.34 82  A 1 
ATOM 619  C CB    . ASN A 1 82  ? -1.804  4.253   -19.494 1.00 61.92 82  A 1 
ATOM 620  C CG    . ASN A 1 82  ? -2.052  3.739   -18.102 1.00 57.46 82  A 1 
ATOM 621  O OD1   . ASN A 1 82  ? -1.786  2.587   -17.781 1.00 52.32 82  A 1 
ATOM 622  N ND2   . ASN A 1 82  ? -2.598  4.566   -17.242 1.00 54.01 82  A 1 
ATOM 623  N N     . ARG A 1 83  ? -0.923  1.830   -21.149 1.00 71.65 83  A 1 
ATOM 624  C CA    . ARG A 1 83  ? -0.326  0.508   -21.361 1.00 70.19 83  A 1 
ATOM 625  C C     . ARG A 1 83  ? -0.123  -0.291  -20.071 1.00 70.91 83  A 1 
ATOM 626  O O     . ARG A 1 83  ? -0.097  -1.522  -20.114 1.00 66.11 83  A 1 
ATOM 627  C CB    . ARG A 1 83  ? 1.001   0.691   -22.116 1.00 64.60 83  A 1 
ATOM 628  C CG    . ARG A 1 83  ? 1.601   -0.640  -22.576 1.00 59.10 83  A 1 
ATOM 629  C CD    . ARG A 1 83  ? 2.905   -0.416  -23.328 1.00 54.83 83  A 1 
ATOM 630  N NE    . ARG A 1 83  ? 3.499   -1.686  -23.740 1.00 48.58 83  A 1 
ATOM 631  C CZ    . ARG A 1 83  ? 4.715   -1.873  -24.262 1.00 41.78 83  A 1 
ATOM 632  N NH1   . ARG A 1 83  ? 5.513   -0.864  -24.461 1.00 38.84 83  A 1 
ATOM 633  N NH2   . ARG A 1 83  ? 5.115   -3.062  -24.573 1.00 38.80 83  A 1 
ATOM 634  N N     . VAL A 1 84  ? 0.069   0.374   -18.939 1.00 72.03 84  A 1 
ATOM 635  C CA    . VAL A 1 84  ? 0.266   -0.323  -17.655 1.00 71.60 84  A 1 
ATOM 636  C C     . VAL A 1 84  ? -1.062  -0.892  -17.170 1.00 74.63 84  A 1 
ATOM 637  O O     . VAL A 1 84  ? -1.142  -2.087  -16.893 1.00 70.87 84  A 1 
ATOM 638  C CB    . VAL A 1 84  ? 0.908   0.596   -16.601 1.00 66.57 84  A 1 
ATOM 639  C CG1   . VAL A 1 84  ? 1.061   -0.109  -15.254 1.00 60.38 84  A 1 
ATOM 640  C CG2   . VAL A 1 84  ? 2.298   1.041   -17.059 1.00 62.99 84  A 1 
ATOM 641  N N     . ALA A 1 85  ? -2.106  -0.078  -17.136 1.00 68.89 85  A 1 
ATOM 642  C CA    . ALA A 1 85  ? -3.435  -0.482  -16.706 1.00 69.14 85  A 1 
ATOM 643  C C     . ALA A 1 85  ? -4.060  -1.538  -17.633 1.00 70.82 85  A 1 
ATOM 644  O O     . ALA A 1 85  ? -4.641  -2.504  -17.152 1.00 70.02 85  A 1 
ATOM 645  C CB    . ALA A 1 85  ? -4.299  0.770   -16.604 1.00 67.13 85  A 1 
ATOM 646  N N     . SER A 1 86  ? -3.864  -1.433  -18.950 1.00 76.39 86  A 1 
ATOM 647  C CA    . SER A 1 86  ? -4.430  -2.391  -19.917 1.00 75.90 86  A 1 
ATOM 648  C C     . SER A 1 86  ? -3.931  -3.829  -19.758 1.00 76.90 86  A 1 
ATOM 649  O O     . SER A 1 86  ? -4.609  -4.769  -20.178 1.00 74.18 86  A 1 
ATOM 650  C CB    . SER A 1 86  ? -4.173  -1.915  -21.342 1.00 73.32 86  A 1 
ATOM 651  O OG    . SER A 1 86  ? -2.792  -1.843  -21.623 1.00 66.02 86  A 1 
ATOM 652  N N     . ARG A 1 87  ? -2.771  -4.038  -19.122 1.00 76.70 87  A 1 
ATOM 653  C CA    . ARG A 1 87  ? -2.203  -5.363  -18.839 1.00 75.72 87  A 1 
ATOM 654  C C     . ARG A 1 87  ? -2.770  -6.015  -17.573 1.00 78.43 87  A 1 
ATOM 655  O O     . ARG A 1 87  ? -2.430  -7.161  -17.292 1.00 72.65 87  A 1 
ATOM 656  C CB    . ARG A 1 87  ? -0.675  -5.266  -18.732 1.00 69.73 87  A 1 
ATOM 657  C CG    . ARG A 1 87  ? -0.033  -4.905  -20.074 1.00 64.67 87  A 1 
ATOM 658  C CD    . ARG A 1 87  ? 1.486   -4.805  -19.968 1.00 61.94 87  A 1 
ATOM 659  N NE    . ARG A 1 87  ? 1.893   -3.754  -19.031 1.00 56.07 87  A 1 
ATOM 660  C CZ    . ARG A 1 87  ? 3.144   -3.467  -18.702 1.00 50.17 87  A 1 
ATOM 661  N NH1   . ARG A 1 87  ? 4.148   -4.053  -19.278 1.00 47.46 87  A 1 
ATOM 662  N NH2   . ARG A 1 87  ? 3.417   -2.592  -17.782 1.00 46.41 87  A 1 
ATOM 663  N N     . HIS A 1 88  ? -3.583  -5.310  -16.806 1.00 72.09 88  A 1 
ATOM 664  C CA    . HIS A 1 88  ? -4.139  -5.868  -15.581 1.00 74.57 88  A 1 
ATOM 665  C C     . HIS A 1 88  ? -5.110  -7.007  -15.893 1.00 75.11 88  A 1 
ATOM 666  O O     . HIS A 1 88  ? -6.035  -6.876  -16.697 1.00 73.10 88  A 1 
ATOM 667  C CB    . HIS A 1 88  ? -4.820  -4.781  -14.743 1.00 73.05 88  A 1 
ATOM 668  C CG    . HIS A 1 88  ? -3.878  -3.773  -14.139 1.00 73.44 88  A 1 
ATOM 669  N ND1   . HIS A 1 88  ? -4.267  -2.662  -13.399 1.00 67.38 88  A 1 
ATOM 670  C CD2   . HIS A 1 88  ? -2.511  -3.753  -14.167 1.00 71.09 88  A 1 
ATOM 671  C CE1   . HIS A 1 88  ? -3.171  -2.007  -12.996 1.00 71.25 88  A 1 
ATOM 672  N NE2   . HIS A 1 88  ? -2.078  -2.648  -13.450 1.00 73.25 88  A 1 
ATOM 673  N N     . GLU A 1 89  ? -4.896  -8.149  -15.218 1.00 75.02 89  A 1 
ATOM 674  C CA    . GLU A 1 89  ? -5.809  -9.275  -15.299 1.00 75.95 89  A 1 
ATOM 675  C C     . GLU A 1 89  ? -7.119  -8.929  -14.594 1.00 78.22 89  A 1 
ATOM 676  O O     . GLU A 1 89  ? -7.119  -8.483  -13.438 1.00 73.51 89  A 1 
ATOM 677  C CB    . GLU A 1 89  ? -5.151  -10.515 -14.702 1.00 70.55 89  A 1 
ATOM 678  C CG    . GLU A 1 89  ? -5.919  -11.798 -15.024 1.00 61.80 89  A 1 
ATOM 679  C CD    . GLU A 1 89  ? -5.371  -13.032 -14.267 1.00 57.34 89  A 1 
ATOM 680  O OE1   . GLU A 1 89  ? -6.050  -14.069 -14.265 1.00 50.62 89  A 1 
ATOM 681  O OE2   . GLU A 1 89  ? -4.335  -12.921 -13.577 1.00 50.49 89  A 1 
ATOM 682  N N     . ARG A 1 90  ? -8.245  -9.141  -15.279 1.00 73.22 90  A 1 
ATOM 683  C CA    . ARG A 1 90  ? -9.590  -8.889  -14.774 1.00 71.91 90  A 1 
ATOM 684  C C     . ARG A 1 90  ? -10.417 -10.169 -14.822 1.00 70.69 90  A 1 
ATOM 685  O O     . ARG A 1 90  ? -10.299 -10.939 -15.777 1.00 66.75 90  A 1 
ATOM 686  C CB    . ARG A 1 90  ? -10.252 -7.770  -15.586 1.00 69.71 90  A 1 
ATOM 687  C CG    . ARG A 1 90  ? -9.616  -6.407  -15.298 1.00 70.30 90  A 1 
ATOM 688  C CD    . ARG A 1 90  ? -9.897  -5.423  -16.425 1.00 70.36 90  A 1 
ATOM 689  N NE    . ARG A 1 90  ? -9.021  -5.651  -17.569 1.00 67.91 90  A 1 
ATOM 690  C CZ    . ARG A 1 90  ? -9.110  -5.039  -18.744 1.00 67.07 90  A 1 
ATOM 691  N NH1   . ARG A 1 90  ? -10.077 -4.198  -19.003 1.00 59.28 90  A 1 
ATOM 692  N NH2   . ARG A 1 90  ? -8.228  -5.250  -19.671 1.00 64.18 90  A 1 
ATOM 693  N N     . VAL A 1 91  ? -11.248 -10.372 -13.816 1.00 79.11 91  A 1 
ATOM 694  C CA    . VAL A 1 91  ? -12.156 -11.516 -13.715 1.00 77.87 91  A 1 
ATOM 695  C C     . VAL A 1 91  ? -13.592 -11.004 -13.735 1.00 78.03 91  A 1 
ATOM 696  O O     . VAL A 1 91  ? -13.913 -10.068 -13.006 1.00 75.24 91  A 1 
ATOM 697  C CB    . VAL A 1 91  ? -11.869 -12.343 -12.447 1.00 74.13 91  A 1 
ATOM 698  C CG1   . VAL A 1 91  ? -12.744 -13.599 -12.398 1.00 64.60 91  A 1 
ATOM 699  C CG2   . VAL A 1 91  ? -10.404 -12.792 -12.396 1.00 67.76 91  A 1 
ATOM 700  N N     . LEU A 1 92  ? -14.457 -11.614 -14.553 1.00 79.40 92  A 1 
ATOM 701  C CA    . LEU A 1 92  ? -15.875 -11.286 -14.580 1.00 76.54 92  A 1 
ATOM 702  C C     . LEU A 1 92  ? -16.562 -11.799 -13.313 1.00 74.46 92  A 1 
ATOM 703  O O     . LEU A 1 92  ? -16.501 -12.985 -12.995 1.00 69.38 92  A 1 
ATOM 704  C CB    . LEU A 1 92  ? -16.527 -11.875 -15.836 1.00 71.53 92  A 1 
ATOM 705  C CG    . LEU A 1 92  ? -16.185 -11.117 -17.129 1.00 64.37 92  A 1 
ATOM 706  C CD1   . LEU A 1 92  ? -16.564 -11.939 -18.353 1.00 57.54 92  A 1 
ATOM 707  C CD2   . LEU A 1 92  ? -16.934 -9.778  -17.215 1.00 59.16 92  A 1 
ATOM 708  N N     . LEU A 1 93  ? -17.277 -10.914 -12.615 1.00 73.33 93  A 1 
ATOM 709  C CA    . LEU A 1 93  ? -18.028 -11.275 -11.414 1.00 69.47 93  A 1 
ATOM 710  C C     . LEU A 1 93  ? -19.251 -12.124 -11.756 1.00 67.00 93  A 1 
ATOM 711  O O     . LEU A 1 93  ? -19.571 -13.060 -11.037 1.00 61.27 93  A 1 
ATOM 712  C CB    . LEU A 1 93  ? -18.461 -9.982  -10.696 1.00 65.47 93  A 1 
ATOM 713  C CG    . LEU A 1 93  ? -17.286 -9.183  -10.110 1.00 60.55 93  A 1 
ATOM 714  C CD1   . LEU A 1 93  ? -17.745 -7.812  -9.634  1.00 57.12 93  A 1 
ATOM 715  C CD2   . LEU A 1 93  ? -16.695 -9.893  -8.907  1.00 59.24 93  A 1 
ATOM 716  N N     . SER A 1 94  ? -19.914 -11.823 -12.867 1.00 67.11 94  A 1 
ATOM 717  C CA    . SER A 1 94  ? -21.141 -12.511 -13.268 1.00 64.60 94  A 1 
ATOM 718  C C     . SER A 1 94  ? -20.958 -14.008 -13.506 1.00 64.79 94  A 1 
ATOM 719  O O     . SER A 1 94  ? -21.875 -14.777 -13.244 1.00 57.78 94  A 1 
ATOM 720  C CB    . SER A 1 94  ? -21.695 -11.872 -14.539 1.00 56.52 94  A 1 
ATOM 721  O OG    . SER A 1 94  ? -20.756 -11.949 -15.593 1.00 48.42 94  A 1 
ATOM 722  N N     . GLU A 1 95  ? -19.789 -14.433 -13.983 1.00 59.69 95  A 1 
ATOM 723  C CA    . GLU A 1 95  ? -19.461 -15.848 -14.162 1.00 57.92 95  A 1 
ATOM 724  C C     . GLU A 1 95  ? -19.334 -16.546 -12.808 1.00 55.81 95  A 1 
ATOM 725  O O     . GLU A 1 95  ? -19.892 -17.619 -12.601 1.00 51.03 95  A 1 
ATOM 726  C CB    . GLU A 1 95  ? -18.164 -15.983 -14.956 1.00 52.58 95  A 1 
ATOM 727  C CG    . GLU A 1 95  ? -18.362 -15.538 -16.411 1.00 46.61 95  A 1 
ATOM 728  C CD    . GLU A 1 95  ? -17.082 -15.589 -17.252 1.00 42.05 95  A 1 
ATOM 729  O OE1   . GLU A 1 95  ? -17.215 -15.408 -18.481 1.00 38.04 95  A 1 
ATOM 730  O OE2   . GLU A 1 95  ? -15.994 -15.741 -16.667 1.00 37.67 95  A 1 
ATOM 731  N N     . ALA A 1 96  ? -18.683 -15.892 -11.849 1.00 54.60 96  A 1 
ATOM 732  C CA    . ALA A 1 96  ? -18.519 -16.435 -10.512 1.00 51.35 96  A 1 
ATOM 733  C C     . ALA A 1 96  ? -19.855 -16.541 -9.755  1.00 50.01 96  A 1 
ATOM 734  O O     . ALA A 1 96  ? -20.136 -17.585 -9.168  1.00 47.89 96  A 1 
ATOM 735  C CB    . ALA A 1 96  ? -17.502 -15.562 -9.791  1.00 47.51 96  A 1 
ATOM 736  N N     . TYR A 1 97  ? -20.712 -15.508 -9.823  1.00 55.00 97  A 1 
ATOM 737  C CA    . TYR A 1 97  ? -22.028 -15.523 -9.169  1.00 52.25 97  A 1 
ATOM 738  C C     . TYR A 1 97  ? -22.954 -16.620 -9.711  1.00 50.80 97  A 1 
ATOM 739  O O     . TYR A 1 97  ? -23.719 -17.197 -8.944  1.00 48.71 97  A 1 
ATOM 740  C CB    . TYR A 1 97  ? -22.703 -14.151 -9.313  1.00 48.51 97  A 1 
ATOM 741  C CG    . TYR A 1 97  ? -22.173 -13.078 -8.386  1.00 44.84 97  A 1 
ATOM 742  C CD1   . TYR A 1 97  ? -22.275 -13.233 -6.988  1.00 41.21 97  A 1 
ATOM 743  C CD2   . TYR A 1 97  ? -21.583 -11.905 -8.895  1.00 40.24 97  A 1 
ATOM 744  C CE1   . TYR A 1 97  ? -21.774 -12.251 -6.116  1.00 35.60 97  A 1 
ATOM 745  C CE2   . TYR A 1 97  ? -21.079 -10.917 -8.030  1.00 36.99 97  A 1 
ATOM 746  C CZ    . TYR A 1 97  ? -21.171 -11.095 -6.639  1.00 36.77 97  A 1 
ATOM 747  O OH    . TYR A 1 97  ? -20.668 -10.139 -5.794  1.00 32.85 97  A 1 
ATOM 748  N N     . LYS A 1 98  ? -22.863 -16.945 -10.990 1.00 48.03 98  A 1 
ATOM 749  C CA    . LYS A 1 98  ? -23.683 -18.003 -11.588 1.00 47.38 98  A 1 
ATOM 750  C C     . LYS A 1 98  ? -23.329 -19.400 -11.077 1.00 45.96 98  A 1 
ATOM 751  O O     . LYS A 1 98  ? -24.209 -20.247 -10.981 1.00 42.13 98  A 1 
ATOM 752  C CB    . LYS A 1 98  ? -23.543 -17.966 -13.109 1.00 43.49 98  A 1 
ATOM 753  C CG    . LYS A 1 98  ? -24.332 -16.817 -13.739 1.00 39.85 98  A 1 
ATOM 754  C CD    . LYS A 1 98  ? -24.047 -16.762 -15.235 1.00 36.56 98  A 1 
ATOM 755  C CE    . LYS A 1 98  ? -24.777 -15.588 -15.875 1.00 32.32 98  A 1 
ATOM 756  N NZ    . LYS A 1 98  ? -24.551 -15.554 -17.333 1.00 28.10 98  A 1 
ATOM 757  N N     . HIS A 1 99  ? -22.052 -19.645 -10.781 1.00 47.68 99  A 1 
ATOM 758  C CA    . HIS A 1 99  ? -21.573 -20.983 -10.462 1.00 46.37 99  A 1 
ATOM 759  C C     . HIS A 1 99  ? -21.565 -21.322 -8.969  1.00 43.71 99  A 1 
ATOM 760  O O     . HIS A 1 99  ? -21.604 -22.508 -8.623  1.00 40.73 99  A 1 
ATOM 761  C CB    . HIS A 1 99  ? -20.203 -21.193 -11.103 1.00 43.05 99  A 1 
ATOM 762  C CG    . HIS A 1 99  ? -20.282 -21.297 -12.605 1.00 39.94 99  A 1 
ATOM 763  N ND1   . HIS A 1 99  ? -20.990 -22.253 -13.308 1.00 36.69 99  A 1 
ATOM 764  C CD2   . HIS A 1 99  ? -19.708 -20.472 -13.527 1.00 36.74 99  A 1 
ATOM 765  C CE1   . HIS A 1 99  ? -20.847 -21.997 -14.617 1.00 34.35 99  A 1 
ATOM 766  N NE2   . HIS A 1 99  ? -20.076 -20.921 -14.794 1.00 34.85 99  A 1 
ATOM 767  N N     . ALA A 1 100 ? -21.522 -20.327 -8.087  1.00 44.10 100 A 1 
ATOM 768  C CA    . ALA A 1 100 ? -21.457 -20.605 -6.659  1.00 42.96 100 A 1 
ATOM 769  C C     . ALA A 1 100 ? -22.466 -19.749 -5.866  1.00 41.73 100 A 1 
ATOM 770  O O     . ALA A 1 100 ? -22.195 -18.583 -5.595  1.00 39.96 100 A 1 
ATOM 771  C CB    . ALA A 1 100 ? -20.017 -20.434 -6.177  1.00 40.11 100 A 1 
ATOM 772  N N     . PRO A 1 101 ? -23.594 -20.348 -5.430  1.00 37.22 101 A 1 
ATOM 773  C CA    . PRO A 1 101 ? -24.592 -19.644 -4.633  1.00 37.26 101 A 1 
ATOM 774  C C     . PRO A 1 101 ? -24.136 -19.345 -3.206  1.00 38.69 101 A 1 
ATOM 775  O O     . PRO A 1 101 ? -24.676 -18.463 -2.549  1.00 37.35 101 A 1 
ATOM 776  C CB    . PRO A 1 101 ? -25.821 -20.554 -4.663  1.00 34.01 101 A 1 
ATOM 777  C CG    . PRO A 1 101 ? -25.219 -21.957 -4.800  1.00 31.35 101 A 1 
ATOM 778  C CD    . PRO A 1 101 ? -23.996 -21.719 -5.677  1.00 33.25 101 A 1 
ATOM 779  N N     . VAL A 1 102 ? -23.151 -20.102 -2.710  1.00 31.67 102 A 1 
ATOM 780  C CA    . VAL A 1 102 ? -22.634 -19.911 -1.355  1.00 32.52 102 A 1 
ATOM 781  C C     . VAL A 1 102 ? -21.694 -18.714 -1.344  1.00 32.76 102 A 1 
ATOM 782  O O     . VAL A 1 102 ? -20.615 -18.762 -1.942  1.00 31.17 102 A 1 
ATOM 783  C CB    . VAL A 1 102 ? -21.948 -21.171 -0.799  1.00 30.24 102 A 1 
ATOM 784  C CG1   . VAL A 1 102 ? -21.540 -20.965 0.661   1.00 26.68 102 A 1 
ATOM 785  C CG2   . VAL A 1 102 ? -22.870 -22.388 -0.864  1.00 27.23 102 A 1 
ATOM 786  N N     . MET A 1 103 ? -22.100 -17.671 -0.629  1.00 34.17 103 A 1 
ATOM 787  C CA    . MET A 1 103 ? -21.277 -16.486 -0.412  1.00 35.54 103 A 1 
ATOM 788  C C     . MET A 1 103 ? -20.365 -16.713 0.793   1.00 36.34 103 A 1 
ATOM 789  O O     . MET A 1 103 ? -20.816 -17.102 1.864   1.00 35.12 103 A 1 
ATOM 790  C CB    . MET A 1 103 ? -22.173 -15.254 -0.233  1.00 34.12 103 A 1 
ATOM 791  C CG    . MET A 1 103 ? -22.935 -14.900 -1.516  1.00 30.50 103 A 1 
ATOM 792  S SD    . MET A 1 103 ? -22.278 -13.465 -2.412  1.00 28.04 103 A 1 
ATOM 793  C CE    . MET A 1 103 ? -23.046 -12.154 -1.443  1.00 25.94 103 A 1 
ATOM 794  N N     . LEU A 1 104 ? -19.081 -16.489 0.599   1.00 34.17 104 A 1 
ATOM 795  C CA    . LEU A 1 104 ? -18.071 -16.470 1.649   1.00 34.72 104 A 1 
ATOM 796  C C     . LEU A 1 104 ? -17.721 -15.016 1.938   1.00 34.31 104 A 1 
ATOM 797  O O     . LEU A 1 104 ? -17.226 -14.315 1.058   1.00 32.48 104 A 1 
ATOM 798  C CB    . LEU A 1 104 ? -16.843 -17.271 1.196   1.00 32.56 104 A 1 
ATOM 799  C CG    . LEU A 1 104 ? -17.052 -18.794 1.244   1.00 28.81 104 A 1 
ATOM 800  C CD1   . LEU A 1 104 ? -15.973 -19.509 0.444   1.00 26.40 104 A 1 
ATOM 801  C CD2   . LEU A 1 104 ? -16.983 -19.320 2.679   1.00 28.18 104 A 1 
ATOM 802  N N     . ASP A 1 105 ? -17.977 -14.577 3.165   1.00 38.69 105 A 1 
ATOM 803  C CA    . ASP A 1 105 ? -17.558 -13.238 3.577   1.00 39.44 105 A 1 
ATOM 804  C C     . ASP A 1 105 ? -16.091 -13.263 4.019   1.00 38.65 105 A 1 
ATOM 805  O O     . ASP A 1 105 ? -15.711 -13.943 4.976   1.00 37.44 105 A 1 
ATOM 806  C CB    . ASP A 1 105 ? -18.504 -12.682 4.642   1.00 37.10 105 A 1 
ATOM 807  C CG    . ASP A 1 105 ? -18.298 -11.180 4.870   1.00 33.16 105 A 1 
ATOM 808  O OD1   . ASP A 1 105 ? -17.565 -10.553 4.070   1.00 31.20 105 A 1 
ATOM 809  O OD2   . ASP A 1 105 ? -18.838 -10.669 5.877   1.00 30.30 105 A 1 
ATOM 810  N N     . CYS A 1 106 ? -15.261 -12.551 3.300   1.00 38.63 106 A 1 
ATOM 811  C CA    . CYS A 1 106 ? -13.875 -12.352 3.653   1.00 39.19 106 A 1 
ATOM 812  C C     . CYS A 1 106 ? -13.751 -11.062 4.480   1.00 38.93 106 A 1 
ATOM 813  O O     . CYS A 1 106 ? -13.664 -9.962  3.935   1.00 36.77 106 A 1 
ATOM 814  C CB    . CYS A 1 106 ? -12.996 -12.334 2.404   1.00 36.35 106 A 1 
ATOM 815  S SG    . CYS A 1 106 ? -11.264 -12.139 2.900   1.00 30.97 106 A 1 
ATOM 816  N N     . HIS A 1 107 ? -13.682 -11.205 5.795   1.00 31.75 107 A 1 
ATOM 817  C CA    . HIS A 1 107 ? -13.555 -10.054 6.692   1.00 32.64 107 A 1 
ATOM 818  C C     . HIS A 1 107 ? -12.320 -9.184  6.440   1.00 32.32 107 A 1 
ATOM 819  O O     . HIS A 1 107 ? -12.341 -7.979  6.718   1.00 30.91 107 A 1 
ATOM 820  C CB    . HIS A 1 107 ? -13.530 -10.550 8.141   1.00 30.17 107 A 1 
ATOM 821  C CG    . HIS A 1 107 ? -14.879 -10.966 8.656   1.00 27.34 107 A 1 
ATOM 822  N ND1   . HIS A 1 107 ? -15.979 -10.149 8.774   1.00 25.20 107 A 1 
ATOM 823  C CD2   . HIS A 1 107 ? -15.241 -12.194 9.134   1.00 24.74 107 A 1 
ATOM 824  C CE1   . HIS A 1 107 ? -16.979 -10.879 9.295   1.00 22.75 107 A 1 
ATOM 825  N NE2   . HIS A 1 107 ? -16.568 -12.128 9.547   1.00 23.35 107 A 1 
ATOM 826  N N     . ALA A 1 108 ? -11.231 -9.770  5.937   1.00 35.50 108 A 1 
ATOM 827  C CA    . ALA A 1 108 ? -10.002 -9.034  5.676   1.00 35.38 108 A 1 
ATOM 828  C C     . ALA A 1 108 ? -10.127 -8.067  4.486   1.00 36.02 108 A 1 
ATOM 829  O O     . ALA A 1 108 ? -9.619  -6.947  4.560   1.00 33.76 108 A 1 
ATOM 830  C CB    . ALA A 1 108 ? -8.867  -10.031 5.476   1.00 32.14 108 A 1 
ATOM 831  N N     . ASP A 1 109 ? -10.850 -8.497  3.453   1.00 39.25 109 A 1 
ATOM 832  C CA    . ASP A 1 109 ? -11.099 -7.668  2.270   1.00 39.83 109 A 1 
ATOM 833  C C     . ASP A 1 109 ? -12.454 -6.932  2.334   1.00 38.80 109 A 1 
ATOM 834  O O     . ASP A 1 109 ? -12.745 -6.122  1.465   1.00 36.06 109 A 1 
ATOM 835  C CB    . ASP A 1 109 ? -10.962 -8.528  1.001   1.00 37.24 109 A 1 
ATOM 836  C CG    . ASP A 1 109 ? -9.514  -8.976  0.736   1.00 32.45 109 A 1 
ATOM 837  O OD1   . ASP A 1 109 ? -8.572  -8.253  1.142   1.00 31.20 109 A 1 
ATOM 838  O OD2   . ASP A 1 109 ? -9.337  -10.045 0.108   1.00 30.86 109 A 1 
ATOM 839  N N     . ALA A 1 110 ? -13.229 -7.184  3.380   1.00 36.39 110 A 1 
ATOM 840  C CA    . ALA A 1 110 ? -14.619 -6.756  3.527   1.00 35.68 110 A 1 
ATOM 841  C C     . ALA A 1 110 ? -15.428 -7.033  2.246   1.00 35.82 110 A 1 
ATOM 842  O O     . ALA A 1 110 ? -16.013 -6.124  1.654   1.00 33.87 110 A 1 
ATOM 843  C CB    . ALA A 1 110 ? -14.680 -5.309  4.021   1.00 32.83 110 A 1 
ATOM 844  N N     . ALA A 1 111 ? -15.351 -8.267  1.780   1.00 35.23 111 A 1 
ATOM 845  C CA    . ALA A 1 111 ? -15.959 -8.691  0.531   1.00 36.12 111 A 1 
ATOM 846  C C     . ALA A 1 111 ? -16.682 -10.027 0.730   1.00 35.92 111 A 1 
ATOM 847  O O     . ALA A 1 111 ? -16.057 -11.020 1.079   1.00 34.08 111 A 1 
ATOM 848  C CB    . ALA A 1 111 ? -14.873 -8.791  -0.542  1.00 34.23 111 A 1 
ATOM 849  N N     . ALA A 1 112 ? -17.978 -10.028 0.467   1.00 35.88 112 A 1 
ATOM 850  C CA    . ALA A 1 112 ? -18.752 -11.241 0.310   1.00 36.00 112 A 1 
ATOM 851  C C     . ALA A 1 112 ? -18.546 -11.766 -1.120  1.00 36.39 112 A 1 
ATOM 852  O O     . ALA A 1 112 ? -18.917 -11.116 -2.096  1.00 35.18 112 A 1 
ATOM 853  C CB    . ALA A 1 112 ? -20.219 -10.950 0.655   1.00 34.65 112 A 1 
ATOM 854  N N     . LEU A 1 113 ? -17.910 -12.919 -1.231  1.00 37.33 113 A 1 
ATOM 855  C CA    . LEU A 1 113 ? -17.561 -13.547 -2.493  1.00 37.88 113 A 1 
ATOM 856  C C     . LEU A 1 113 ? -18.201 -14.934 -2.561  1.00 36.98 113 A 1 
ATOM 857  O O     . LEU A 1 113 ? -18.236 -15.651 -1.565  1.00 34.93 113 A 1 
ATOM 858  C CB    . LEU A 1 113 ? -16.033 -13.641 -2.611  1.00 35.49 113 A 1 
ATOM 859  C CG    . LEU A 1 113 ? -15.273 -12.302 -2.532  1.00 31.23 113 A 1 
ATOM 860  C CD1   . LEU A 1 113 ? -13.767 -12.543 -2.655  1.00 30.84 113 A 1 
ATOM 861  C CD2   . LEU A 1 113 ? -15.713 -11.324 -3.610  1.00 32.59 113 A 1 
ATOM 862  N N     . CYS A 1 114 ? -18.678 -15.333 -3.731  1.00 43.17 114 A 1 
ATOM 863  C CA    . CYS A 1 114 ? -19.064 -16.725 -3.894  1.00 43.97 114 A 1 
ATOM 864  C C     . CYS A 1 114 ? -17.831 -17.639 -3.905  1.00 43.94 114 A 1 
ATOM 865  O O     . CYS A 1 114 ? -16.745 -17.218 -4.307  1.00 44.20 114 A 1 
ATOM 866  C CB    . CYS A 1 114 ? -19.967 -16.881 -5.123  1.00 42.69 114 A 1 
ATOM 867  S SG    . CYS A 1 114 ? -19.193 -16.210 -6.610  1.00 37.86 114 A 1 
ATOM 868  N N     . ALA A 1 115 ? -17.968 -18.892 -3.468  1.00 37.23 115 A 1 
ATOM 869  C CA    . ALA A 1 115 ? -16.841 -19.793 -3.228  1.00 37.19 115 A 1 
ATOM 870  C C     . ALA A 1 115 ? -15.903 -19.962 -4.437  1.00 37.22 115 A 1 
ATOM 871  O O     . ALA A 1 115 ? -14.681 -19.953 -4.277  1.00 35.83 115 A 1 
ATOM 872  C CB    . ALA A 1 115 ? -17.399 -21.146 -2.773  1.00 34.90 115 A 1 
ATOM 873  N N     . ALA A 1 116 ? -16.451 -20.058 -5.653  1.00 41.89 116 A 1 
ATOM 874  C CA    . ALA A 1 116 ? -15.646 -20.181 -6.867  1.00 42.00 116 A 1 
ATOM 875  C C     . ALA A 1 116 ? -14.861 -18.897 -7.196  1.00 42.73 116 A 1 
ATOM 876  O O     . ALA A 1 116 ? -13.696 -18.942 -7.581  1.00 41.03 116 A 1 
ATOM 877  C CB    . ALA A 1 116 ? -16.574 -20.559 -8.030  1.00 39.41 116 A 1 
ATOM 878  N N     . TYR A 1 117 ? -15.504 -17.749 -6.997  1.00 38.29 117 A 1 
ATOM 879  C CA    . TYR A 1 117 ? -14.870 -16.449 -7.192  1.00 40.18 117 A 1 
ATOM 880  C C     . TYR A 1 117 ? -13.828 -16.177 -6.110  1.00 41.15 117 A 1 
ATOM 881  O O     . TYR A 1 117 ? -12.731 -15.692 -6.392  1.00 40.62 117 A 1 
ATOM 882  C CB    . TYR A 1 117 ? -15.952 -15.380 -7.163  1.00 38.33 117 A 1 
ATOM 883  C CG    . TYR A 1 117 ? -15.404 -13.998 -7.392  1.00 34.90 117 A 1 
ATOM 884  C CD1   . TYR A 1 117 ? -15.135 -13.152 -6.314  1.00 33.20 117 A 1 
ATOM 885  C CD2   . TYR A 1 117 ? -15.135 -13.572 -8.704  1.00 34.70 117 A 1 
ATOM 886  C CE1   . TYR A 1 117 ? -14.624 -11.878 -6.539  1.00 31.82 117 A 1 
ATOM 887  C CE2   . TYR A 1 117 ? -14.626 -12.298 -8.941  1.00 32.18 117 A 1 
ATOM 888  C CZ    . TYR A 1 117 ? -14.375 -11.441 -7.853  1.00 32.10 117 A 1 
ATOM 889  O OH    . TYR A 1 117 ? -13.907 -10.199 -8.071  1.00 30.14 117 A 1 
ATOM 890  N N     . GLU A 1 118 ? -14.151 -16.545 -4.893  1.00 43.09 118 A 1 
ATOM 891  C CA    . GLU A 1 118 ? -13.285 -16.516 -3.741  1.00 43.94 118 A 1 
ATOM 892  C C     . GLU A 1 118 ? -12.011 -17.324 -4.019  1.00 43.53 118 A 1 
ATOM 893  O O     . GLU A 1 118 ? -10.905 -16.789 -3.869  1.00 41.90 118 A 1 
ATOM 894  C CB    . GLU A 1 118 ? -14.102 -17.062 -2.558  1.00 41.43 118 A 1 
ATOM 895  C CG    . GLU A 1 118 ? -13.508 -16.732 -1.208  1.00 36.61 118 A 1 
ATOM 896  C CD    . GLU A 1 118 ? -12.269 -17.549 -0.907  1.00 34.12 118 A 1 
ATOM 897  O OE1   . GLU A 1 118 ? -11.281 -16.930 -0.465  1.00 32.37 118 A 1 
ATOM 898  O OE2   . GLU A 1 118 ? -12.251 -18.783 -1.086  1.00 33.73 118 A 1 
ATOM 899  N N     . ALA A 1 119 ? -12.144 -18.535 -4.537  1.00 45.06 119 A 1 
ATOM 900  C CA    . ALA A 1 119 ? -11.013 -19.343 -4.965  1.00 44.44 119 A 1 
ATOM 901  C C     . ALA A 1 119 ? -10.165 -18.596 -6.006  1.00 43.95 119 A 1 
ATOM 902  O O     . ALA A 1 119 ? -8.967  -18.424 -5.805  1.00 42.50 119 A 1 
ATOM 903  C CB    . ALA A 1 119 ? -11.514 -20.699 -5.465  1.00 42.03 119 A 1 
ATOM 904  N N     . GLN A 1 120 ? -10.757 -18.048 -7.065  1.00 45.33 120 A 1 
ATOM 905  C CA    . GLN A 1 120 ? -10.001 -17.314 -8.085  1.00 46.14 120 A 1 
ATOM 906  C C     . GLN A 1 120 ? -9.289  -16.061 -7.553  1.00 45.36 120 A 1 
ATOM 907  O O     . GLN A 1 120 ? -8.141  -15.799 -7.921  1.00 42.96 120 A 1 
ATOM 908  C CB    . GLN A 1 120 ? -10.914 -16.923 -9.246  1.00 43.80 120 A 1 
ATOM 909  C CG    . GLN A 1 120 ? -11.301 -18.117 -10.128 1.00 39.06 120 A 1 
ATOM 910  C CD    . GLN A 1 120 ? -12.084 -17.685 -11.374 1.00 34.59 120 A 1 
ATOM 911  O OE1   . GLN A 1 120 ? -12.327 -16.510 -11.605 1.00 33.09 120 A 1 
ATOM 912  N NE2   . GLN A 1 120 ? -12.470 -18.604 -12.220 1.00 30.02 120 A 1 
ATOM 913  N N     . VAL A 1 121 ? -9.944  -15.285 -6.694  1.00 42.42 121 A 1 
ATOM 914  C CA    . VAL A 1 121 ? -9.406  -14.027 -6.167  1.00 42.50 121 A 1 
ATOM 915  C C     . VAL A 1 121 ? -8.349  -14.269 -5.083  1.00 41.04 121 A 1 
ATOM 916  O O     . VAL A 1 121 ? -7.269  -13.672 -5.126  1.00 39.26 121 A 1 
ATOM 917  C CB    . VAL A 1 121 ? -10.544 -13.131 -5.646  1.00 40.75 121 A 1 
ATOM 918  C CG1   . VAL A 1 121 ? -10.024 -11.893 -4.917  1.00 38.28 121 A 1 
ATOM 919  C CG2   . VAL A 1 121 ? -11.397 -12.649 -6.819  1.00 41.26 121 A 1 
ATOM 920  N N     . HIS A 1 122 ? -8.643  -15.166 -4.137  1.00 39.64 122 A 1 
ATOM 921  C CA    . HIS A 1 122 ? -7.770  -15.431 -3.007  1.00 39.27 122 A 1 
ATOM 922  C C     . HIS A 1 122 ? -6.646  -16.417 -3.350  1.00 37.00 122 A 1 
ATOM 923  O O     . HIS A 1 122 ? -5.519  -16.231 -2.892  1.00 35.27 122 A 1 
ATOM 924  C CB    . HIS A 1 122 ? -8.577  -15.887 -1.791  1.00 37.68 122 A 1 
ATOM 925  C CG    . HIS A 1 122 ? -9.357  -14.782 -1.148  1.00 35.13 122 A 1 
ATOM 926  N ND1   . HIS A 1 122 ? -8.887  -13.892 -0.206  1.00 35.01 122 A 1 
ATOM 927  C CD2   . HIS A 1 122 ? -10.673 -14.473 -1.339  1.00 34.86 122 A 1 
ATOM 928  C CE1   . HIS A 1 122 ? -9.897  -13.083 0.157   1.00 35.28 122 A 1 
ATOM 929  N NE2   . HIS A 1 122 ? -10.995 -13.401 -0.514  1.00 34.73 122 A 1 
ATOM 930  N N     . TYR A 1 123 ? -6.895  -17.424 -4.178  1.00 39.16 123 A 1 
ATOM 931  C CA    . TYR A 1 123 ? -5.837  -18.379 -4.539  1.00 38.41 123 A 1 
ATOM 932  C C     . TYR A 1 123 ? -4.723  -17.731 -5.368  1.00 37.24 123 A 1 
ATOM 933  O O     . TYR A 1 123 ? -3.548  -18.055 -5.195  1.00 35.23 123 A 1 
ATOM 934  C CB    . TYR A 1 123 ? -6.449  -19.572 -5.292  1.00 36.04 123 A 1 
ATOM 935  C CG    . TYR A 1 123 ? -5.742  -20.881 -5.056  1.00 34.43 123 A 1 
ATOM 936  C CD1   . TYR A 1 123 ? -4.693  -21.316 -5.899  1.00 31.50 123 A 1 
ATOM 937  C CD2   . TYR A 1 123 ? -6.142  -21.704 -3.983  1.00 31.93 123 A 1 
ATOM 938  C CE1   . TYR A 1 123 ? -4.075  -22.538 -5.677  1.00 27.31 123 A 1 
ATOM 939  C CE2   . TYR A 1 123 ? -5.527  -22.933 -3.755  1.00 27.77 123 A 1 
ATOM 940  C CZ    . TYR A 1 123 ? -4.493  -23.362 -4.602  1.00 27.33 123 A 1 
ATOM 941  O OH    . TYR A 1 123 ? -3.890  -24.578 -4.388  1.00 25.96 123 A 1 
ATOM 942  N N     . ALA A 1 124 ? -5.064  -16.758 -6.197  1.00 39.72 124 A 1 
ATOM 943  C CA    . ALA A 1 124 ? -4.067  -16.016 -6.968  1.00 38.95 124 A 1 
ATOM 944  C C     . ALA A 1 124 ? -3.095  -15.204 -6.095  1.00 37.66 124 A 1 
ATOM 945  O O     . ALA A 1 124 ? -1.957  -14.938 -6.489  1.00 35.53 124 A 1 
ATOM 946  C CB    . ALA A 1 124 ? -4.803  -15.100 -7.940  1.00 36.59 124 A 1 
ATOM 947  N N     . ASN A 1 125 ? -3.534  -14.821 -4.906  1.00 37.06 125 A 1 
ATOM 948  C CA    . ASN A 1 125 ? -2.729  -14.016 -4.004  1.00 36.58 125 A 1 
ATOM 949  C C     . ASN A 1 125 ? -2.449  -14.833 -2.727  1.00 35.28 125 A 1 
ATOM 950  O O     . ASN A 1 125 ? -3.259  -14.870 -1.811  1.00 33.03 125 A 1 
ATOM 951  C CB    . ASN A 1 125 ? -3.461  -12.679 -3.785  1.00 35.11 125 A 1 
ATOM 952  C CG    . ASN A 1 125 ? -2.540  -11.520 -3.409  1.00 31.18 125 A 1 
ATOM 953  O OD1   . ASN A 1 125 ? -1.325  -11.618 -3.352  1.00 30.38 125 A 1 
ATOM 954  N ND2   . ASN A 1 125 ? -3.137  -10.376 -3.159  1.00 31.08 125 A 1 
ATOM 955  N N     . LEU A 1 126 ? -1.277  -15.427 -2.655  1.00 36.25 126 A 1 
ATOM 956  C CA    . LEU A 1 126 ? -0.895  -16.334 -1.558  1.00 37.20 126 A 1 
ATOM 957  C C     . LEU A 1 126 ? -1.135  -15.752 -0.140  1.00 37.01 126 A 1 
ATOM 958  O O     . LEU A 1 126 ? -1.278  -16.496 0.826   1.00 34.52 126 A 1 
ATOM 959  C CB    . LEU A 1 126 ? 0.606   -16.686 -1.718  1.00 33.62 126 A 1 
ATOM 960  C CG    . LEU A 1 126 ? 0.907   -18.160 -1.369  1.00 29.18 126 A 1 
ATOM 961  C CD1   . LEU A 1 126 ? 0.957   -19.007 -2.641  1.00 25.33 126 A 1 
ATOM 962  C CD2   . LEU A 1 126 ? 2.260   -18.309 -0.665  1.00 26.46 126 A 1 
ATOM 963  N N     . LEU A 1 127 ? -1.156  -14.437 -0.013  1.00 33.99 127 A 1 
ATOM 964  C CA    . LEU A 1 127 ? -1.425  -13.726 1.237   1.00 34.62 127 A 1 
ATOM 965  C C     . LEU A 1 127 ? -2.916  -13.719 1.618   1.00 34.50 127 A 1 
ATOM 966  O O     . LEU A 1 127 ? -3.217  -13.670 2.808   1.00 32.21 127 A 1 
ATOM 967  C CB    . LEU A 1 127 ? -0.899  -12.289 1.103   1.00 32.08 127 A 1 
ATOM 968  C CG    . LEU A 1 127 ? 0.645   -12.195 1.087   1.00 27.64 127 A 1 
ATOM 969  C CD1   . LEU A 1 127 ? 1.082   -10.830 0.581   1.00 25.32 127 A 1 
ATOM 970  C CD2   . LEU A 1 127 ? 1.219   -12.397 2.491   1.00 27.68 127 A 1 
ATOM 971  N N     . THR A 1 128 ? -3.834  -13.781 0.651   1.00 37.36 128 A 1 
ATOM 972  C CA    . THR A 1 128 ? -5.269  -13.794 0.927   1.00 37.75 128 A 1 
ATOM 973  C C     . THR A 1 128 ? -5.790  -15.193 1.281   1.00 36.61 128 A 1 
ATOM 974  O O     . THR A 1 128 ? -6.843  -15.308 1.886   1.00 34.17 128 A 1 
ATOM 975  C CB    . THR A 1 128 ? -6.086  -13.176 -0.216  1.00 35.05 128 A 1 
ATOM 976  O OG1   . THR A 1 128 ? -5.801  -13.813 -1.433  1.00 33.32 128 A 1 
ATOM 977  C CG2   . THR A 1 128 ? -5.786  -11.689 -0.424  1.00 33.68 128 A 1 
ATOM 978  N N     . VAL A 1 129 ? -5.026  -16.235 1.025   1.00 36.80 129 A 1 
ATOM 979  C CA    . VAL A 1 129 ? -5.347  -17.602 1.483   1.00 37.00 129 A 1 
ATOM 980  C C     . VAL A 1 129 ? -5.467  -17.672 3.016   1.00 35.87 129 A 1 
ATOM 981  O O     . VAL A 1 129 ? -6.274  -18.442 3.545   1.00 33.63 129 A 1 
ATOM 982  C CB    . VAL A 1 129 ? -4.300  -18.619 0.986   1.00 34.47 129 A 1 
ATOM 983  C CG1   . VAL A 1 129 ? -4.623  -20.054 1.421   1.00 31.12 129 A 1 
ATOM 984  C CG2   . VAL A 1 129 ? -4.213  -18.621 -0.546  1.00 31.83 129 A 1 
ATOM 985  N N     . MET A 1 130 ? -4.715  -16.827 3.727   1.00 42.32 130 A 1 
ATOM 986  C CA    . MET A 1 130 ? -4.741  -16.733 5.188   1.00 42.58 130 A 1 
ATOM 987  C C     . MET A 1 130 ? -5.909  -15.885 5.733   1.00 42.51 130 A 1 
ATOM 988  O O     . MET A 1 130 ? -6.005  -15.696 6.946   1.00 39.79 130 A 1 
ATOM 989  C CB    . MET A 1 130 ? -3.392  -16.174 5.687   1.00 38.69 130 A 1 
ATOM 990  C CG    . MET A 1 130 ? -2.211  -17.116 5.391   1.00 33.64 130 A 1 
ATOM 991  S SD    . MET A 1 130 ? -2.230  -18.661 6.345   1.00 29.24 130 A 1 
ATOM 992  C CE    . MET A 1 130 ? -0.739  -19.437 5.716   1.00 26.39 130 A 1 
ATOM 993  N N     . HIS A 1 131 ? -6.771  -15.355 4.883   1.00 33.58 131 A 1 
ATOM 994  C CA    . HIS A 1 131 ? -7.919  -14.587 5.332   1.00 35.38 131 A 1 
ATOM 995  C C     . HIS A 1 131 ? -8.955  -15.503 5.982   1.00 33.54 131 A 1 
ATOM 996  O O     . HIS A 1 131 ? -9.289  -16.571 5.473   1.00 31.56 131 A 1 
ATOM 997  C CB    . HIS A 1 131 ? -8.522  -13.747 4.188   1.00 34.40 131 A 1 
ATOM 998  C CG    . HIS A 1 131 ? -7.646  -12.616 3.710   1.00 31.26 131 A 1 
ATOM 999  N ND1   . HIS A 1 131 ? -7.971  -11.722 2.700   1.00 31.00 131 A 1 
ATOM 1000 C CD2   . HIS A 1 131 ? -6.422  -12.238 4.178   1.00 31.38 131 A 1 
ATOM 1001 C CE1   . HIS A 1 131 ? -6.979  -10.843 2.574   1.00 32.50 131 A 1 
ATOM 1002 N NE2   . HIS A 1 131 ? -6.012  -11.118 3.460   1.00 31.64 131 A 1 
ATOM 1003 N N     . GLN A 1 132 ? -9.444  -15.059 7.134   1.00 30.85 132 A 1 
ATOM 1004 C CA    . GLN A 1 132 ? -10.502 -15.776 7.833   1.00 32.05 132 A 1 
ATOM 1005 C C     . GLN A 1 132 ? -11.821 -15.567 7.089   1.00 31.74 132 A 1 
ATOM 1006 O O     . GLN A 1 132 ? -12.249 -14.429 6.882   1.00 30.89 132 A 1 
ATOM 1007 C CB    . GLN A 1 132 ? -10.545 -15.308 9.295   1.00 31.68 132 A 1 
ATOM 1008 C CG    . GLN A 1 132 ? -11.120 -16.386 10.225  1.00 29.09 132 A 1 
ATOM 1009 C CD    . GLN A 1 132 ? -10.971 -16.015 11.707  1.00 25.85 132 A 1 
ATOM 1010 O OE1   . GLN A 1 132 ? -10.628 -14.907 12.083  1.00 24.84 132 A 1 
ATOM 1011 N NE2   . GLN A 1 132 ? -11.219 -16.945 12.596  1.00 21.81 132 A 1 
ATOM 1012 N N     . ARG A 1 133 ? -12.439 -16.673 6.678   1.00 32.71 133 A 1 
ATOM 1013 C CA    . ARG A 1 133 ? -13.671 -16.683 5.896   1.00 32.53 133 A 1 
ATOM 1014 C C     . ARG A 1 133 ? -14.780 -17.286 6.742   1.00 30.43 133 A 1 
ATOM 1015 O O     . ARG A 1 133 ? -14.580 -18.339 7.349   1.00 28.49 133 A 1 
ATOM 1016 C CB    . ARG A 1 133 ? -13.473 -17.480 4.601   1.00 32.51 133 A 1 
ATOM 1017 C CG    . ARG A 1 133 ? -12.335 -16.908 3.737   1.00 30.09 133 A 1 
ATOM 1018 C CD    . ARG A 1 133 ? -11.892 -17.942 2.708   1.00 28.90 133 A 1 
ATOM 1019 N NE    . ARG A 1 133 ? -10.553 -17.637 2.175   1.00 25.82 133 A 1 
ATOM 1020 C CZ    . ARG A 1 133 ? -9.921  -18.352 1.262   1.00 23.87 133 A 1 
ATOM 1021 N NH1   . ARG A 1 133 ? -10.442 -19.425 0.738   1.00 23.97 133 A 1 
ATOM 1022 N NH2   . ARG A 1 133 ? -8.747  -17.994 0.840   1.00 21.86 133 A 1 
ATOM 1023 N N     . MET A 1 134 ? -15.907 -16.624 6.775   1.00 28.58 134 A 1 
ATOM 1024 C CA    . MET A 1 134 ? -17.102 -17.181 7.399   1.00 28.82 134 A 1 
ATOM 1025 C C     . MET A 1 134 ? -18.130 -17.466 6.302   1.00 27.59 134 A 1 
ATOM 1026 O O     . MET A 1 134 ? -18.381 -16.580 5.482   1.00 25.96 134 A 1 
ATOM 1027 C CB    . MET A 1 134 ? -17.646 -16.247 8.484   1.00 28.74 134 A 1 
ATOM 1028 C CG    . MET A 1 134 ? -16.686 -16.161 9.680   1.00 26.49 134 A 1 
ATOM 1029 S SD    . MET A 1 134 ? -17.415 -16.528 11.307  1.00 23.97 134 A 1 
ATOM 1030 C CE    . MET A 1 134 ? -18.381 -15.018 11.555  1.00 23.36 134 A 1 
ATOM 1031 N N     . PRO A 1 135 ? -18.686 -18.674 6.244   1.00 30.24 135 A 1 
ATOM 1032 C CA    . PRO A 1 135 ? -19.798 -18.929 5.355   1.00 29.86 135 A 1 
ATOM 1033 C C     . PRO A 1 135 ? -20.973 -18.057 5.801   1.00 30.05 135 A 1 
ATOM 1034 O O     . PRO A 1 135 ? -21.473 -18.208 6.915   1.00 28.69 135 A 1 
ATOM 1035 C CB    . PRO A 1 135 ? -20.072 -20.425 5.459   1.00 28.77 135 A 1 
ATOM 1036 C CG    . PRO A 1 135 ? -19.561 -20.789 6.854   1.00 27.56 135 A 1 
ATOM 1037 C CD    . PRO A 1 135 ? -18.408 -19.811 7.086   1.00 30.58 135 A 1 
ATOM 1038 N N     . VAL A 1 136 ? -21.395 -17.140 4.947   1.00 29.05 136 A 1 
ATOM 1039 C CA    . VAL A 1 136 ? -22.663 -16.452 5.123   1.00 30.39 136 A 1 
ATOM 1040 C C     . VAL A 1 136 ? -23.735 -17.473 4.789   1.00 29.25 136 A 1 
ATOM 1041 O O     . VAL A 1 136 ? -23.980 -17.780 3.621   1.00 27.50 136 A 1 
ATOM 1042 C CB    . VAL A 1 136 ? -22.784 -15.176 4.273   1.00 29.17 136 A 1 
ATOM 1043 C CG1   . VAL A 1 136 ? -24.116 -14.475 4.548   1.00 26.57 136 A 1 
ATOM 1044 C CG2   . VAL A 1 136 ? -21.661 -14.187 4.609   1.00 30.41 136 A 1 
ATOM 1045 N N     . VAL A 1 137 ? -24.313 -18.058 5.827   1.00 29.23 137 A 1 
ATOM 1046 C CA    . VAL A 1 137 ? -25.498 -18.894 5.651   1.00 32.01 137 A 1 
ATOM 1047 C C     . VAL A 1 137 ? -26.572 -17.962 5.105   1.00 30.67 137 A 1 
ATOM 1048 O O     . VAL A 1 137 ? -27.083 -17.119 5.840   1.00 29.20 137 A 1 
ATOM 1049 C CB    . VAL A 1 137 ? -25.941 -19.576 6.959   1.00 30.04 137 A 1 
ATOM 1050 C CG1   . VAL A 1 137 ? -27.053 -20.592 6.669   1.00 27.26 137 A 1 
ATOM 1051 C CG2   . VAL A 1 137 ? -24.783 -20.324 7.630   1.00 29.12 137 A 1 
ATOM 1052 N N     . SER A 1 138 ? -26.863 -18.083 3.820   1.00 31.29 138 A 1 
ATOM 1053 C CA    . SER A 1 138 ? -28.009 -17.414 3.239   1.00 32.48 138 A 1 
ATOM 1054 C C     . SER A 1 138 ? -29.227 -17.953 3.976   1.00 32.15 138 A 1 
ATOM 1055 O O     . SER A 1 138 ? -29.659 -19.072 3.721   1.00 30.92 138 A 1 
ATOM 1056 C CB    . SER A 1 138 ? -28.104 -17.673 1.730   1.00 30.82 138 A 1 
ATOM 1057 O OG    . SER A 1 138 ? -28.139 -19.062 1.445   1.00 28.81 138 A 1 
ATOM 1058 N N     . HIS A 1 139 ? -29.719 -17.179 4.935   1.00 27.15 139 A 1 
ATOM 1059 C CA    . HIS A 1 139 ? -31.036 -17.461 5.470   1.00 30.46 139 A 1 
ATOM 1060 C C     . HIS A 1 139 ? -31.964 -17.501 4.259   1.00 28.93 139 A 1 
ATOM 1061 O O     . HIS A 1 139 ? -31.926 -16.560 3.458   1.00 27.23 139 A 1 
ATOM 1062 C CB    . HIS A 1 139 ? -31.463 -16.408 6.497   1.00 28.50 139 A 1 
ATOM 1063 C CG    . HIS A 1 139 ? -30.998 -16.768 7.880   1.00 25.72 139 A 1 
ATOM 1064 N ND1   . HIS A 1 139 ? -31.576 -17.708 8.709   1.00 24.30 139 A 1 
ATOM 1065 C CD2   . HIS A 1 139 ? -29.918 -16.261 8.559   1.00 24.84 139 A 1 
ATOM 1066 C CE1   . HIS A 1 139 ? -30.859 -17.767 9.841   1.00 22.79 139 A 1 
ATOM 1067 N NE2   . HIS A 1 139 ? -29.843 -16.911 9.791   1.00 23.79 139 A 1 
ATOM 1068 N N     . PRO A 1 140 ? -32.696 -18.597 4.047   1.00 29.27 140 A 1 
ATOM 1069 C CA    . PRO A 1 140 ? -33.664 -18.630 2.980   1.00 31.13 140 A 1 
ATOM 1070 C C     . PRO A 1 140 ? -34.505 -17.378 3.149   1.00 30.46 140 A 1 
ATOM 1071 O O     . PRO A 1 140 ? -34.922 -17.070 4.264   1.00 29.26 140 A 1 
ATOM 1072 C CB    . PRO A 1 140 ? -34.464 -19.925 3.172   1.00 29.11 140 A 1 
ATOM 1073 C CG    . PRO A 1 140 ? -34.287 -20.247 4.657   1.00 27.73 140 A 1 
ATOM 1074 C CD    . PRO A 1 140 ? -32.889 -19.705 4.959   1.00 31.95 140 A 1 
ATOM 1075 N N     . ALA A 1 141 ? -34.662 -16.619 2.080   1.00 27.91 141 A 1 
ATOM 1076 C CA    . ALA A 1 141 ? -35.504 -15.435 2.090   1.00 28.18 141 A 1 
ATOM 1077 C C     . ALA A 1 141 ? -36.879 -15.907 2.556   1.00 27.12 141 A 1 
ATOM 1078 O O     . ALA A 1 141 ? -37.609 -16.535 1.794   1.00 26.05 141 A 1 
ATOM 1079 C CB    . ALA A 1 141 ? -35.531 -14.809 0.693   1.00 26.52 141 A 1 
ATOM 1080 N N     . VAL A 1 142 ? -37.157 -15.703 3.842   1.00 26.90 142 A 1 
ATOM 1081 C CA    . VAL A 1 142 ? -38.470 -15.975 4.387   1.00 30.10 142 A 1 
ATOM 1082 C C     . VAL A 1 142 ? -39.352 -15.031 3.601   1.00 28.48 142 A 1 
ATOM 1083 O O     . VAL A 1 142 ? -39.241 -13.814 3.757   1.00 27.29 142 A 1 
ATOM 1084 C CB    . VAL A 1 142 ? -38.554 -15.736 5.903   1.00 28.82 142 A 1 
ATOM 1085 C CG1   . VAL A 1 142 ? -39.958 -16.048 6.419   1.00 26.11 142 A 1 
ATOM 1086 C CG2   . VAL A 1 142 ? -37.559 -16.627 6.658   1.00 29.63 142 A 1 
ATOM 1087 N N     . ALA A 1 143 ? -40.121 -15.599 2.681   1.00 32.75 143 A 1 
ATOM 1088 C CA    . ALA A 1 143 ? -41.101 -14.855 1.926   1.00 35.80 143 A 1 
ATOM 1089 C C     . ALA A 1 143 ? -42.056 -14.263 2.959   1.00 34.64 143 A 1 
ATOM 1090 O O     . ALA A 1 143 ? -42.930 -14.968 3.460   1.00 33.91 143 A 1 
ATOM 1091 C CB    . ALA A 1 143 ? -41.795 -15.787 0.936   1.00 33.52 143 A 1 
ATOM 1092 N N     . ILE A 1 144 ? -41.792 -13.015 3.357   1.00 28.54 144 A 1 
ATOM 1093 C CA    . ILE A 1 144 ? -42.695 -12.283 4.237   1.00 30.09 144 A 1 
ATOM 1094 C C     . ILE A 1 144 ? -44.004 -12.249 3.460   1.00 29.07 144 A 1 
ATOM 1095 O O     . ILE A 1 144 ? -44.024 -11.662 2.377   1.00 27.00 144 A 1 
ATOM 1096 C CB    . ILE A 1 144 ? -42.174 -10.874 4.574   1.00 28.42 144 A 1 
ATOM 1097 C CG1   . ILE A 1 144 ? -40.806 -10.956 5.286   1.00 27.08 144 A 1 
ATOM 1098 C CG2   . ILE A 1 144 ? -43.191 -10.145 5.465   1.00 29.63 144 A 1 
ATOM 1099 C CD1   . ILE A 1 144 ? -40.143 -9.605  5.549   1.00 28.98 144 A 1 
ATOM 1100 N N     . PRO A 1 145 ? -45.039 -12.977 3.906   1.00 31.85 145 A 1 
ATOM 1101 C CA    . PRO A 1 145 ? -46.274 -13.001 3.168   1.00 34.57 145 A 1 
ATOM 1102 C C     . PRO A 1 145 ? -46.741 -11.548 3.041   1.00 33.81 145 A 1 
ATOM 1103 O O     . PRO A 1 145 ? -46.593 -10.793 4.010   1.00 32.81 145 A 1 
ATOM 1104 C CB    . PRO A 1 145 ? -47.237 -13.883 3.977   1.00 32.33 145 A 1 
ATOM 1105 C CG    . PRO A 1 145 ? -46.672 -13.810 5.393   1.00 31.05 145 A 1 
ATOM 1106 C CD    . PRO A 1 145 ? -45.173 -13.659 5.168   1.00 36.31 145 A 1 
ATOM 1107 N N     . PRO A 1 146 ? -47.236 -11.122 1.883   1.00 32.65 146 A 1 
ATOM 1108 C CA    . PRO A 1 146 ? -47.704 -9.765  1.712   1.00 34.32 146 A 1 
ATOM 1109 C C     . PRO A 1 146 ? -48.780 -9.533  2.769   1.00 33.30 146 A 1 
ATOM 1110 O O     . PRO A 1 146 ? -49.827 -10.168 2.734   1.00 32.43 146 A 1 
ATOM 1111 C CB    . PRO A 1 146 ? -48.232 -9.675  0.280   1.00 32.62 146 A 1 
ATOM 1112 C CG    . PRO A 1 146 ? -48.586 -11.121 -0.067  1.00 31.68 146 A 1 
ATOM 1113 C CD    . PRO A 1 146 ? -47.550 -11.930 0.725   1.00 37.03 146 A 1 
ATOM 1114 N N     . VAL A 1 147 ? -48.448 -8.689  3.754   1.00 30.98 147 A 1 
ATOM 1115 C CA    . VAL A 1 147 ? -49.380 -8.335  4.814   1.00 33.20 147 A 1 
ATOM 1116 C C     . VAL A 1 147 ? -50.531 -7.631  4.118   1.00 31.55 147 A 1 
ATOM 1117 O O     . VAL A 1 147 ? -50.403 -6.474  3.715   1.00 30.21 147 A 1 
ATOM 1118 C CB    . VAL A 1 147 ? -48.733 -7.462  5.897   1.00 30.82 147 A 1 
ATOM 1119 C CG1   . VAL A 1 147 ? -49.738 -7.151  7.012   1.00 28.69 147 A 1 
ATOM 1120 C CG2   . VAL A 1 147 ? -47.526 -8.162  6.539   1.00 32.15 147 A 1 
ATOM 1121 N N     . SER A 1 148 ? -51.618 -8.358  3.899   1.00 37.60 148 A 1 
ATOM 1122 C CA    . SER A 1 148 ? -52.829 -7.795  3.335   1.00 38.61 148 A 1 
ATOM 1123 C C     . SER A 1 148 ? -53.305 -6.725  4.309   1.00 36.88 148 A 1 
ATOM 1124 O O     . SER A 1 148 ? -53.633 -7.028  5.451   1.00 35.58 148 A 1 
ATOM 1125 C CB    . SER A 1 148 ? -53.885 -8.875  3.114   1.00 36.06 148 A 1 
ATOM 1126 O OG    . SER A 1 148 ? -54.139 -9.599  4.308   1.00 32.08 148 A 1 
ATOM 1127 N N     . LEU A 1 149 ? -53.326 -5.486  3.838   1.00 29.24 149 A 1 
ATOM 1128 C CA    . LEU A 1 149 ? -53.906 -4.328  4.524   1.00 30.65 149 A 1 
ATOM 1129 C C     . LEU A 1 149 ? -55.428 -4.508  4.600   1.00 28.55 149 A 1 
ATOM 1130 O O     . LEU A 1 149 ? -56.173 -3.788  3.938   1.00 26.72 149 A 1 
ATOM 1131 C CB    . LEU A 1 149 ? -53.509 -3.042  3.771   1.00 28.12 149 A 1 
ATOM 1132 C CG    . LEU A 1 149 ? -52.142 -2.469  4.154   1.00 25.76 149 A 1 
ATOM 1133 C CD1   . LEU A 1 149 ? -51.650 -1.503  3.075   1.00 26.13 149 A 1 
ATOM 1134 C CD2   . LEU A 1 149 ? -52.232 -1.685  5.472   1.00 28.54 149 A 1 
ATOM 1135 N N     . PHE A 1 150 ? -55.892 -5.484  5.361   1.00 28.59 150 A 1 
ATOM 1136 C CA    . PHE A 1 150 ? -57.303 -5.576  5.685   1.00 29.78 150 A 1 
ATOM 1137 C C     . PHE A 1 150 ? -57.654 -4.394  6.582   1.00 27.59 150 A 1 
ATOM 1138 O O     . PHE A 1 150 ? -57.172 -4.277  7.715   1.00 26.89 150 A 1 
ATOM 1139 C CB    . PHE A 1 150 ? -57.665 -6.946  6.266   1.00 28.32 150 A 1 
ATOM 1140 C CG    . PHE A 1 150 ? -58.234 -7.883  5.225   1.00 28.41 150 A 1 
ATOM 1141 C CD1   . PHE A 1 150 ? -59.610 -7.847  4.927   1.00 31.05 150 A 1 
ATOM 1142 C CD2   . PHE A 1 150 ? -57.391 -8.750  4.516   1.00 32.43 150 A 1 
ATOM 1143 C CE1   . PHE A 1 150 ? -60.140 -8.691  3.936   1.00 29.06 150 A 1 
ATOM 1144 C CE2   . PHE A 1 150 ? -57.923 -9.594  3.513   1.00 27.81 150 A 1 
ATOM 1145 C CZ    . PHE A 1 150 ? -59.301 -9.570  3.226   1.00 27.51 150 A 1 
ATOM 1146 N N     . ALA A 1 151 ? -58.455 -3.514  6.044   1.00 27.23 151 A 1 
ATOM 1147 C CA    . ALA A 1 151 ? -58.927 -2.281  6.661   1.00 28.95 151 A 1 
ATOM 1148 C C     . ALA A 1 151 ? -60.069 -2.532  7.654   1.00 26.99 151 A 1 
ATOM 1149 O O     . ALA A 1 151 ? -61.097 -1.867  7.574   1.00 25.35 151 A 1 
ATOM 1150 C CB    . ALA A 1 151 ? -59.311 -1.313  5.533   1.00 26.98 151 A 1 
ATOM 1151 N N     . GLU A 1 152 ? -59.956 -3.520  8.507   1.00 31.04 152 A 1 
ATOM 1152 C CA    . GLU A 1 152 ? -61.055 -3.788  9.441   1.00 32.93 152 A 1 
ATOM 1153 C C     . GLU A 1 152 ? -61.303 -2.599  10.391  1.00 30.59 152 A 1 
ATOM 1154 O O     . GLU A 1 152 ? -60.388 -1.908  10.818  1.00 29.76 152 A 1 
ATOM 1155 C CB    . GLU A 1 152 ? -60.888 -5.103  10.201  1.00 31.32 152 A 1 
ATOM 1156 C CG    . GLU A 1 152 ? -61.360 -6.303  9.353   1.00 29.38 152 A 1 
ATOM 1157 C CD    . GLU A 1 152 ? -61.540 -7.586  10.193  1.00 30.71 152 A 1 
ATOM 1158 O OE1   . GLU A 1 152 ? -62.337 -8.435  9.753   1.00 29.57 152 A 1 
ATOM 1159 O OE2   . GLU A 1 152 ? -60.878 -7.705  11.256  1.00 30.93 152 A 1 
ATOM 1160 N N     . ALA A 1 153 ? -62.624 -2.388  10.648  1.00 27.13 153 A 1 
ATOM 1161 C CA    . ALA A 1 153 ? -63.143 -1.061  10.945  1.00 29.12 153 A 1 
ATOM 1162 C C     . ALA A 1 153 ? -63.231 -0.693  12.443  1.00 27.05 153 A 1 
ATOM 1163 O O     . ALA A 1 153 ? -62.346 -0.035  12.979  1.00 26.01 153 A 1 
ATOM 1164 C CB    . ALA A 1 153 ? -64.481 -0.922  10.190  1.00 27.82 153 A 1 
ATOM 1165 N N     . GLU A 1 154 ? -64.372 -1.002  13.080  1.00 32.24 154 A 1 
ATOM 1166 C CA    . GLU A 1 154 ? -64.997 -0.034  14.005  1.00 34.44 154 A 1 
ATOM 1167 C C     . GLU A 1 154 ? -64.657 -0.113  15.503  1.00 31.79 154 A 1 
ATOM 1168 O O     . GLU A 1 154 ? -64.596 0.930   16.147  1.00 30.80 154 A 1 
ATOM 1169 C CB    . GLU A 1 154 ? -66.526 -0.165  13.899  1.00 33.36 154 A 1 
ATOM 1170 C CG    . GLU A 1 154 ? -67.152 0.385   12.608  1.00 31.21 154 A 1 
ATOM 1171 C CD    . GLU A 1 154 ? -68.695 0.374   12.680  1.00 31.87 154 A 1 
ATOM 1172 O OE1   . GLU A 1 154 ? -69.297 1.331   12.147  1.00 29.90 154 A 1 
ATOM 1173 O OE2   . GLU A 1 154 ? -69.242 -0.583  13.267  1.00 31.84 154 A 1 
ATOM 1174 N N     . ALA A 1 155 ? -64.671 -1.277  16.086  1.00 27.54 155 A 1 
ATOM 1175 C CA    . ALA A 1 155 ? -65.421 -1.446  17.342  1.00 29.25 155 A 1 
ATOM 1176 C C     . ALA A 1 155 ? -64.902 -0.622  18.548  1.00 27.45 155 A 1 
ATOM 1177 O O     . ALA A 1 155 ? -63.726 -0.607  18.882  1.00 26.26 155 A 1 
ATOM 1178 C CB    . ALA A 1 155 ? -65.566 -2.931  17.650  1.00 27.93 155 A 1 
ATOM 1179 N N     . THR A 1 156 ? -65.857 -0.010  19.238  1.00 35.40 156 A 1 
ATOM 1180 C CA    . THR A 1 156 ? -65.743 1.166   20.131  1.00 37.37 156 A 1 
ATOM 1181 C C     . THR A 1 156 ? -65.409 0.918   21.603  1.00 34.70 156 A 1 
ATOM 1182 O O     . THR A 1 156 ? -65.318 1.884   22.358  1.00 33.10 156 A 1 
ATOM 1183 C CB    . THR A 1 156 ? -67.102 1.885   20.111  1.00 34.09 156 A 1 
ATOM 1184 O OG1   . THR A 1 156 ? -68.143 0.952   20.313  1.00 31.44 156 A 1 
ATOM 1185 C CG2   . THR A 1 156 ? -67.380 2.597   18.792  1.00 34.09 156 A 1 
ATOM 1186 N N     . ALA A 1 157 ? -65.370 -0.307  22.063  1.00 28.28 157 A 1 
ATOM 1187 C CA    . ALA A 1 157 ? -65.778 -0.665  23.432  1.00 28.09 157 A 1 
ATOM 1188 C C     . ALA A 1 157 ? -64.994 0.036   24.584  1.00 26.06 157 A 1 
ATOM 1189 O O     . ALA A 1 157 ? -63.842 0.438   24.429  1.00 24.83 157 A 1 
ATOM 1190 C CB    . ALA A 1 157 ? -65.800 -2.189  23.552  1.00 27.12 157 A 1 
ATOM 1191 N N     . PRO A 1 158 ? -65.658 0.204   25.750  1.00 28.10 158 A 1 
ATOM 1192 C CA    . PRO A 1 158 ? -65.463 1.346   26.641  1.00 29.97 158 A 1 
ATOM 1193 C C     . PRO A 1 158 ? -64.366 1.191   27.714  1.00 28.77 158 A 1 
ATOM 1194 O O     . PRO A 1 158 ? -63.873 0.113   28.010  1.00 27.49 158 A 1 
ATOM 1195 C CB    . PRO A 1 158 ? -66.847 1.580   27.262  1.00 27.74 158 A 1 
ATOM 1196 C CG    . PRO A 1 158 ? -67.405 0.156   27.376  1.00 27.19 158 A 1 
ATOM 1197 C CD    . PRO A 1 158 ? -66.899 -0.478  26.085  1.00 32.97 158 A 1 
ATOM 1198 N N     . VAL A 1 159 ? -64.076 2.341   28.336  1.00 26.49 159 A 1 
ATOM 1199 C CA    . VAL A 1 159 ? -62.928 2.662   29.225  1.00 29.78 159 A 1 
ATOM 1200 C C     . VAL A 1 159 ? -63.086 2.202   30.701  1.00 27.93 159 A 1 
ATOM 1201 O O     . VAL A 1 159 ? -62.469 2.771   31.596  1.00 25.98 159 A 1 
ATOM 1202 C CB    . VAL A 1 159 ? -62.653 4.182   29.150  1.00 27.86 159 A 1 
ATOM 1203 C CG1   . VAL A 1 159 ? -61.317 4.623   29.770  1.00 25.50 159 A 1 
ATOM 1204 C CG2   . VAL A 1 159 ? -62.645 4.713   27.711  1.00 28.89 159 A 1 
ATOM 1205 N N     . LEU A 1 160 ? -63.946 1.247   31.029  1.00 28.53 160 A 1 
ATOM 1206 C CA    . LEU A 1 160 ? -64.106 0.827   32.433  1.00 30.56 160 A 1 
ATOM 1207 C C     . LEU A 1 160 ? -62.770 0.316   33.015  1.00 28.24 160 A 1 
ATOM 1208 O O     . LEU A 1 160 ? -61.977 -0.266  32.306  1.00 26.77 160 A 1 
ATOM 1209 C CB    . LEU A 1 160 ? -65.186 -0.278  32.509  1.00 29.21 160 A 1 
ATOM 1210 C CG    . LEU A 1 160 ? -66.626 0.230   32.391  1.00 27.81 160 A 1 
ATOM 1211 C CD1   . LEU A 1 160 ? -67.557 -0.949  32.085  1.00 29.22 160 A 1 
ATOM 1212 C CD2   . LEU A 1 160 ? -67.110 0.881   33.686  1.00 33.21 160 A 1 
ATOM 1213 N N     . GLY A 1 161 ? -62.409 0.427   34.250  1.00 29.82 161 A 1 
ATOM 1214 C CA    . GLY A 1 161 ? -62.948 0.961   35.489  1.00 31.08 161 A 1 
ATOM 1215 C C     . GLY A 1 161 ? -61.874 0.864   36.582  1.00 29.33 161 A 1 
ATOM 1216 O O     . GLY A 1 161 ? -60.773 1.381   36.417  1.00 27.25 161 A 1 
ATOM 1217 N N     . ARG A 1 162 ? -62.166 0.239   37.714  1.00 22.66 162 A 1 
ATOM 1218 C CA    . ARG A 1 162 ? -61.847 0.830   39.029  1.00 25.71 162 A 1 
ATOM 1219 C C     . ARG A 1 162 ? -60.565 0.410   39.789  1.00 24.29 162 A 1 
ATOM 1220 O O     . ARG A 1 162 ? -59.690 1.260   39.931  1.00 22.30 162 A 1 
ATOM 1221 C CB    . ARG A 1 162 ? -63.110 0.638   39.888  1.00 24.53 162 A 1 
ATOM 1222 C CG    . ARG A 1 162 ? -63.536 1.867   40.694  1.00 23.38 162 A 1 
ATOM 1223 C CD    . ARG A 1 162 ? -64.707 1.441   41.596  1.00 22.62 162 A 1 
ATOM 1224 N NE    . ARG A 1 162 ? -65.340 2.595   42.255  1.00 23.55 162 A 1 
ATOM 1225 C CZ    . ARG A 1 162 ? -66.390 2.537   43.047  1.00 22.62 162 A 1 
ATOM 1226 N NH1   . ARG A 1 162 ? -66.960 1.400   43.351  1.00 21.90 162 A 1 
ATOM 1227 N NH2   . ARG A 1 162 ? -66.898 3.617   43.559  1.00 20.13 162 A 1 
ATOM 1228 N N     . LYS A 1 163 ? -60.579 -0.741  40.455  1.00 21.21 163 A 1 
ATOM 1229 C CA    . LYS A 1 163 ? -60.438 -0.756  41.931  1.00 26.31 163 A 1 
ATOM 1230 C C     . LYS A 1 163 ? -59.075 -1.247  42.516  1.00 24.96 163 A 1 
ATOM 1231 O O     . LYS A 1 163 ? -58.124 -1.408  41.784  1.00 23.44 163 A 1 
ATOM 1232 C CB    . LYS A 1 163 ? -61.644 -1.502  42.551  1.00 25.23 163 A 1 
ATOM 1233 C CG    . LYS A 1 163 ? -62.462 -0.631  43.514  1.00 23.34 163 A 1 
ATOM 1234 C CD    . LYS A 1 163 ? -63.343 -1.499  44.416  1.00 21.96 163 A 1 
ATOM 1235 C CE    . LYS A 1 163 ? -64.186 -0.631  45.364  1.00 20.96 163 A 1 
ATOM 1236 N NZ    . LYS A 1 163 ? -64.335 -1.252  46.693  1.00 20.34 163 A 1 
ATOM 1237 N N     . GLU A 1 164 ? -59.040 -1.497  43.788  1.00 26.44 164 A 1 
ATOM 1238 C CA    . GLU A 1 164 ? -58.201 -1.024  44.898  1.00 28.79 164 A 1 
ATOM 1239 C C     . GLU A 1 164 ? -57.075 -1.925  45.419  1.00 27.73 164 A 1 
ATOM 1240 O O     . GLU A 1 164 ? -56.079 -1.401  45.911  1.00 26.79 164 A 1 
ATOM 1241 C CB    . GLU A 1 164 ? -59.143 -0.845  46.114  1.00 28.15 164 A 1 
ATOM 1242 C CG    . GLU A 1 164 ? -59.927 0.461   46.172  1.00 26.95 164 A 1 
ATOM 1243 C CD    . GLU A 1 164 ? -61.082 0.438   47.185  1.00 27.16 164 A 1 
ATOM 1244 O OE1   . GLU A 1 164 ? -61.355 1.497   47.797  1.00 26.73 164 A 1 
ATOM 1245 O OE2   . GLU A 1 164 ? -61.799 -0.587  47.251  1.00 28.65 164 A 1 
ATOM 1246 N N     . GLU A 1 165 ? -57.306 -3.192  45.505  1.00 27.41 165 A 1 
ATOM 1247 C CA    . GLU A 1 165 ? -56.807 -4.048  46.617  1.00 29.39 165 A 1 
ATOM 1248 C C     . GLU A 1 165 ? -55.278 -4.281  46.664  1.00 28.13 165 A 1 
ATOM 1249 O O     . GLU A 1 165 ? -54.585 -4.072  45.689  1.00 27.09 165 A 1 
ATOM 1250 C CB    . GLU A 1 165 ? -57.546 -5.399  46.548  1.00 28.88 165 A 1 
ATOM 1251 C CG    . GLU A 1 165 ? -59.031 -5.304  46.933  1.00 27.54 165 A 1 
ATOM 1252 C CD    . GLU A 1 165 ? -59.797 -6.634  46.816  1.00 28.24 165 A 1 
ATOM 1253 O OE1   . GLU A 1 165 ? -60.980 -6.627  47.208  1.00 28.39 165 A 1 
ATOM 1254 O OE2   . GLU A 1 165 ? -59.224 -7.619  46.304  1.00 29.79 165 A 1 
ATOM 1255 N N     . ASP A 1 166 ? -54.745 -4.822  47.727  1.00 28.91 166 A 1 
ATOM 1256 C CA    . ASP A 1 166 ? -54.565 -4.512  49.146  1.00 31.97 166 A 1 
ATOM 1257 C C     . ASP A 1 166 ? -53.194 -5.096  49.613  1.00 30.28 166 A 1 
ATOM 1258 O O     . ASP A 1 166 ? -52.461 -5.705  48.841  1.00 29.49 166 A 1 
ATOM 1259 C CB    . ASP A 1 166 ? -55.743 -5.020  50.001  1.00 30.90 166 A 1 
ATOM 1260 C CG    . ASP A 1 166 ? -55.834 -4.368  51.395  1.00 27.90 166 A 1 
ATOM 1261 O OD1   . ASP A 1 166 ? -55.064 -3.415  51.661  1.00 28.15 166 A 1 
ATOM 1262 O OD2   . ASP A 1 166 ? -56.643 -4.853  52.207  1.00 28.95 166 A 1 
ATOM 1263 N N     . THR A 1 167 ? -52.806 -4.888  50.802  1.00 26.74 167 A 1 
ATOM 1264 C CA    . THR A 1 167 ? -51.458 -4.620  51.328  1.00 27.77 167 A 1 
ATOM 1265 C C     . THR A 1 167 ? -50.547 -5.785  51.729  1.00 26.25 167 A 1 
ATOM 1266 O O     . THR A 1 167 ? -49.338 -5.562  51.859  1.00 24.69 167 A 1 
ATOM 1267 C CB    . THR A 1 167 ? -51.612 -3.754  52.581  1.00 25.94 167 A 1 
ATOM 1268 O OG1   . THR A 1 167 ? -52.561 -4.319  53.461  1.00 24.66 167 A 1 
ATOM 1269 C CG2   . THR A 1 167 ? -52.074 -2.329  52.266  1.00 26.60 167 A 1 
ATOM 1270 N N     . SER A 1 168 ? -51.054 -6.921  52.141  1.00 27.29 168 A 1 
ATOM 1271 C CA    . SER A 1 168 ? -50.577 -7.629  53.348  1.00 27.44 168 A 1 
ATOM 1272 C C     . SER A 1 168 ? -49.127 -8.152  53.324  1.00 26.31 168 A 1 
ATOM 1273 O O     . SER A 1 168 ? -48.745 -8.984  52.504  1.00 25.83 168 A 1 
ATOM 1274 C CB    . SER A 1 168 ? -51.559 -8.725  53.734  1.00 26.93 168 A 1 
ATOM 1275 O OG    . SER A 1 168 ? -51.258 -9.211  55.023  1.00 25.84 168 A 1 
ATOM 1276 N N     . TRP A 1 169 ? -48.354 -7.686  54.309  1.00 29.85 169 A 1 
ATOM 1277 C CA    . TRP A 1 169 ? -46.897 -7.871  54.509  1.00 27.92 169 A 1 
ATOM 1278 C C     . TRP A 1 169 ? -46.468 -9.122  55.307  1.00 26.78 169 A 1 
ATOM 1279 O O     . TRP A 1 169 ? -45.274 -9.383  55.430  1.00 24.80 169 A 1 
ATOM 1280 C CB    . TRP A 1 169 ? -46.390 -6.645  55.288  1.00 26.52 169 A 1 
ATOM 1281 C CG    . TRP A 1 169 ? -46.134 -5.386  54.555  1.00 23.83 169 A 1 
ATOM 1282 C CD1   . TRP A 1 169 ? -47.039 -4.621  53.908  1.00 21.31 169 A 1 
ATOM 1283 C CD2   . TRP A 1 169 ? -44.855 -4.677  54.427  1.00 22.95 169 A 1 
ATOM 1284 N NE1   . TRP A 1 169 ? -46.435 -3.487  53.382  1.00 20.52 169 A 1 
ATOM 1285 C CE2   . TRP A 1 169 ? -45.090 -3.490  53.682  1.00 20.70 169 A 1 
ATOM 1286 C CE3   . TRP A 1 169 ? -43.552 -4.939  54.863  1.00 23.84 169 A 1 
ATOM 1287 C CZ2   . TRP A 1 169 ? -44.049 -2.582  53.383  1.00 22.88 169 A 1 
ATOM 1288 C CZ3   . TRP A 1 169 ? -42.515 -4.044  54.561  1.00 23.31 169 A 1 
ATOM 1289 C CH2   . TRP A 1 169 ? -42.759 -2.887  53.835  1.00 23.62 169 A 1 
ATOM 1290 N N     . LEU A 1 170 ? -47.389 -9.814  55.956  1.00 26.72 170 A 1 
ATOM 1291 C CA    . LEU A 1 170 ? -47.186 -10.667 57.151  1.00 28.74 170 A 1 
ATOM 1292 C C     . LEU A 1 170 ? -46.202 -11.865 56.972  1.00 27.45 170 A 1 
ATOM 1293 O O     . LEU A 1 170 ? -45.896 -12.234 55.857  1.00 26.03 170 A 1 
ATOM 1294 C CB    . LEU A 1 170 ? -48.584 -11.182 57.557  1.00 27.27 170 A 1 
ATOM 1295 C CG    . LEU A 1 170 ? -49.499 -10.152 58.237  1.00 25.45 170 A 1 
ATOM 1296 C CD1   . LEU A 1 170 ? -50.923 -10.708 58.330  1.00 27.01 170 A 1 
ATOM 1297 C CD2   . LEU A 1 170 ? -49.043 -9.796  59.646  1.00 29.60 170 A 1 
ATOM 1298 N N     . LEU A 1 171 ? -45.753 -12.624 57.968  1.00 25.79 171 A 1 
ATOM 1299 C CA    . LEU A 1 171 ? -45.306 -12.414 59.365  1.00 27.90 171 A 1 
ATOM 1300 C C     . LEU A 1 171 ? -44.378 -13.576 59.802  1.00 26.29 171 A 1 
ATOM 1301 O O     . LEU A 1 171 ? -43.383 -13.337 60.453  1.00 24.58 171 A 1 
ATOM 1302 C CB    . LEU A 1 171 ? -46.508 -12.392 60.346  1.00 26.76 171 A 1 
ATOM 1303 C CG    . LEU A 1 171 ? -46.569 -11.176 61.308  1.00 25.30 171 A 1 
ATOM 1304 C CD1   . LEU A 1 171 ? -47.896 -11.179 62.063  1.00 25.48 171 A 1 
ATOM 1305 C CD2   . LEU A 1 171 ? -45.454 -11.157 62.329  1.00 27.71 171 A 1 
ATOM 1306 N N     . LEU A 1 172 ? -44.753 -14.834 59.551  1.00 26.61 172 A 1 
ATOM 1307 C CA    . LEU A 1 172 ? -44.657 -15.932 60.549  1.00 28.99 172 A 1 
ATOM 1308 C C     . LEU A 1 172 ? -43.254 -16.555 60.806  1.00 27.04 172 A 1 
ATOM 1309 O O     . LEU A 1 172 ? -42.318 -16.391 60.056  1.00 25.24 172 A 1 
ATOM 1310 C CB    . LEU A 1 172 ? -45.712 -17.002 60.224  1.00 27.50 172 A 1 
ATOM 1311 C CG    . LEU A 1 172 ? -47.075 -16.756 60.912  1.00 26.22 172 A 1 
ATOM 1312 C CD1   . LEU A 1 172 ? -48.173 -17.561 60.211  1.00 27.43 172 A 1 
ATOM 1313 C CD2   . LEU A 1 172 ? -47.057 -17.144 62.381  1.00 30.19 172 A 1 
ATOM 1314 N N     . SER A 1 173 ? -43.177 -17.316 61.903  1.00 28.94 173 A 1 
ATOM 1315 C CA    . SER A 1 173 ? -42.155 -17.265 62.955  1.00 30.94 173 A 1 
ATOM 1316 C C     . SER A 1 173 ? -41.222 -18.470 63.179  1.00 28.73 173 A 1 
ATOM 1317 O O     . SER A 1 173 ? -40.217 -18.285 63.862  1.00 27.26 173 A 1 
ATOM 1318 C CB    . SER A 1 173 ? -42.934 -17.081 64.259  1.00 29.87 173 A 1 
ATOM 1319 O OG    . SER A 1 173 ? -43.993 -18.018 64.371  1.00 29.82 173 A 1 
ATOM 1320 N N     . LYS A 1 174 ? -41.549 -19.678 62.808  1.00 24.78 174 A 1 
ATOM 1321 C CA    . LYS A 1 174 ? -41.447 -20.864 63.699  1.00 29.76 174 A 1 
ATOM 1322 C C     . LYS A 1 174 ? -40.054 -21.474 64.014  1.00 28.24 174 A 1 
ATOM 1323 O O     . LYS A 1 174 ? -39.048 -21.079 63.464  1.00 25.75 174 A 1 
ATOM 1324 C CB    . LYS A 1 174 ? -42.422 -21.956 63.221  1.00 27.52 174 A 1 
ATOM 1325 C CG    . LYS A 1 174 ? -43.652 -22.031 64.131  1.00 26.86 174 A 1 
ATOM 1326 C CD    . LYS A 1 174 ? -44.483 -23.268 63.804  1.00 25.45 174 A 1 
ATOM 1327 C CE    . LYS A 1 174 ? -45.675 -23.346 64.757  1.00 24.19 174 A 1 
ATOM 1328 N NZ    . LYS A 1 174 ? -46.445 -24.601 64.551  1.00 23.92 174 A 1 
ATOM 1329 N N     . ASP A 1 175 ? -40.120 -22.450 64.971  1.00 32.51 175 A 1 
ATOM 1330 C CA    . ASP A 1 175 ? -39.187 -22.779 66.076  1.00 34.82 175 A 1 
ATOM 1331 C C     . ASP A 1 175 ? -37.878 -23.582 65.798  1.00 31.36 175 A 1 
ATOM 1332 O O     . ASP A 1 175 ? -36.872 -22.988 65.441  1.00 29.57 175 A 1 
ATOM 1333 C CB    . ASP A 1 175 ? -40.017 -23.450 67.193  1.00 32.58 175 A 1 
ATOM 1334 C CG    . ASP A 1 175 ? -41.272 -22.684 67.611  1.00 30.12 175 A 1 
ATOM 1335 O OD1   . ASP A 1 175 ? -41.119 -21.548 68.103  1.00 31.12 175 A 1 
ATOM 1336 O OD2   . ASP A 1 175 ? -42.369 -23.244 67.407  1.00 32.52 175 A 1 
ATOM 1337 N N     . SER A 1 176 ? -37.824 -24.900 66.068  1.00 30.10 176 A 1 
ATOM 1338 C CA    . SER A 1 176 ? -37.202 -25.361 67.323  1.00 32.21 176 A 1 
ATOM 1339 C C     . SER A 1 176 ? -35.971 -26.287 67.266  1.00 30.40 176 A 1 
ATOM 1340 O O     . SER A 1 176 ? -34.904 -25.909 67.749  1.00 28.17 176 A 1 
ATOM 1341 C CB    . SER A 1 176 ? -38.258 -26.023 68.217  1.00 30.00 176 A 1 
ATOM 1342 O OG    . SER A 1 176 ? -38.830 -27.168 67.598  1.00 29.20 176 A 1 
ATOM 1343 N N     . ASP A 1 177 ? -36.156 -27.543 66.904  1.00 38.01 177 A 1 
ATOM 1344 C CA    . ASP A 1 177 ? -35.493 -28.697 67.578  1.00 40.32 177 A 1 
ATOM 1345 C C     . ASP A 1 177 ? -34.045 -29.066 67.158  1.00 37.32 177 A 1 
ATOM 1346 O O     . ASP A 1 177 ? -33.526 -28.587 66.184  1.00 35.20 177 A 1 
ATOM 1347 C CB    . ASP A 1 177 ? -36.423 -29.910 67.406  1.00 37.28 177 A 1 
ATOM 1348 C CG    . ASP A 1 177 ? -37.587 -29.964 68.397  1.00 33.63 177 A 1 
ATOM 1349 O OD1   . ASP A 1 177 ? -37.446 -29.397 69.506  1.00 33.69 177 A 1 
ATOM 1350 O OD2   . ASP A 1 177 ? -38.579 -30.622 68.050  1.00 34.38 177 A 1 
ATOM 1351 N N     . ASN A 1 178 ? -33.386 -30.059 67.764  1.00 32.13 178 A 1 
ATOM 1352 C CA    . ASN A 1 178 ? -32.738 -30.153 69.079  1.00 33.69 178 A 1 
ATOM 1353 C C     . ASN A 1 178 ? -31.516 -31.119 69.055  1.00 30.87 178 A 1 
ATOM 1354 O O     . ASN A 1 178 ? -30.481 -30.834 69.644  1.00 28.25 178 A 1 
ATOM 1355 C CB    . ASN A 1 178 ? -33.741 -30.675 70.134  1.00 31.35 178 A 1 
ATOM 1356 C CG    . ASN A 1 178 ? -33.421 -30.321 71.580  1.00 28.27 178 A 1 
ATOM 1357 O OD1   . ASN A 1 178 ? -32.453 -29.678 71.919  1.00 30.51 178 A 1 
ATOM 1358 N ND2   . ASN A 1 178 ? -34.272 -30.743 72.491  1.00 32.94 178 A 1 
ATOM 1359 N N     . HIS A 1 179 ? -31.655 -32.303 68.455  1.00 30.93 179 A 1 
ATOM 1360 C CA    . HIS A 1 179 ? -30.869 -33.508 68.816  1.00 33.87 179 A 1 
ATOM 1361 C C     . HIS A 1 179 ? -29.461 -33.612 68.189  1.00 31.92 179 A 1 
ATOM 1362 O O     . HIS A 1 179 ? -29.193 -33.029 67.172  1.00 29.17 179 A 1 
ATOM 1363 C CB    . HIS A 1 179 ? -31.698 -34.743 68.438  1.00 31.02 179 A 1 
ATOM 1364 C CG    . HIS A 1 179 ? -32.735 -35.155 69.459  1.00 29.78 179 A 1 
ATOM 1365 N ND1   . HIS A 1 179 ? -33.500 -34.351 70.261  1.00 29.95 179 A 1 
ATOM 1366 C CD2   . HIS A 1 179 ? -33.078 -36.450 69.745  1.00 30.84 179 A 1 
ATOM 1367 C CE1   . HIS A 1 179 ? -34.284 -35.135 70.998  1.00 29.69 179 A 1 
ATOM 1368 N NE2   . HIS A 1 179 ? -34.069 -36.416 70.718  1.00 30.41 179 A 1 
ATOM 1369 N N     . ASN A 1 180 ? -28.534 -34.464 68.613  1.00 34.23 180 A 1 
ATOM 1370 C CA    . ASN A 1 180 ? -27.998 -34.853 69.937  1.00 36.59 180 A 1 
ATOM 1371 C C     . ASN A 1 180 ? -26.576 -35.469 69.809  1.00 34.08 180 A 1 
ATOM 1372 O O     . ASN A 1 180 ? -25.724 -35.216 70.641  1.00 31.40 180 A 1 
ATOM 1373 C CB    . ASN A 1 180 ? -28.910 -35.911 70.620  1.00 34.01 180 A 1 
ATOM 1374 C CG    . ASN A 1 180 ? -28.672 -36.097 72.116  1.00 30.57 180 A 1 
ATOM 1375 O OD1   . ASN A 1 180 ? -27.900 -35.423 72.761  1.00 32.17 180 A 1 
ATOM 1376 N ND2   . ASN A 1 180 ? -29.365 -37.032 72.730  1.00 34.25 180 A 1 
ATOM 1377 N N     . ARG A 1 181 ? -26.334 -36.381 68.856  1.00 31.17 181 A 1 
ATOM 1378 C CA    . ARG A 1 181 ? -25.481 -37.567 69.157  1.00 34.90 181 A 1 
ATOM 1379 C C     . ARG A 1 181 ? -23.949 -37.398 69.018  1.00 32.89 181 A 1 
ATOM 1380 O O     . ARG A 1 181 ? -23.460 -36.506 68.358  1.00 30.00 181 A 1 
ATOM 1381 C CB    . ARG A 1 181 ? -26.009 -38.785 68.376  1.00 32.09 181 A 1 
ATOM 1382 C CG    . ARG A 1 181 ? -26.191 -39.998 69.305  1.00 29.77 181 A 1 
ATOM 1383 C CD    . ARG A 1 181 ? -26.681 -41.223 68.514  1.00 27.89 181 A 1 
ATOM 1384 N NE    . ARG A 1 181 ? -26.964 -42.357 69.406  1.00 27.27 181 A 1 
ATOM 1385 C CZ    . ARG A 1 181 ? -27.354 -43.565 69.032  1.00 24.95 181 A 1 
ATOM 1386 N NH1   . ARG A 1 181 ? -27.494 -43.873 67.768  1.00 24.43 181 A 1 
ATOM 1387 N NH2   . ARG A 1 181 ? -27.602 -44.487 69.912  1.00 24.50 181 A 1 
ATOM 1388 N N     . SER A 1 182 ? -23.227 -38.351 69.628  1.00 40.26 182 A 1 
ATOM 1389 C CA    . SER A 1 182 ? -22.095 -38.217 70.571  1.00 42.08 182 A 1 
ATOM 1390 C C     . SER A 1 182 ? -20.689 -38.656 70.112  1.00 41.34 182 A 1 
ATOM 1391 O O     . SER A 1 182 ? -19.787 -37.837 70.092  1.00 37.78 182 A 1 
ATOM 1392 C CB    . SER A 1 182 ? -22.474 -38.955 71.872  1.00 37.85 182 A 1 
ATOM 1393 O OG    . SER A 1 182 ? -21.564 -39.886 72.379  1.00 33.96 182 A 1 
ATOM 1394 N N     . GLY A 1 183 ? -20.450 -39.927 69.971  1.00 38.16 183 A 1 
ATOM 1395 C CA    . GLY A 1 183 ? -19.127 -40.490 70.338  1.00 37.97 183 A 1 
ATOM 1396 C C     . GLY A 1 183 ? -18.065 -40.618 69.223  1.00 36.28 183 A 1 
ATOM 1397 O O     . GLY A 1 183 ? -18.272 -40.102 68.144  1.00 33.30 183 A 1 
ATOM 1398 N N     . ASN A 1 184 ? -16.910 -41.288 69.321  1.00 39.50 184 A 1 
ATOM 1399 C CA    . ASN A 1 184 ? -16.096 -41.578 70.510  1.00 40.95 184 A 1 
ATOM 1400 C C     . ASN A 1 184 ? -14.583 -41.747 70.156  1.00 38.74 184 A 1 
ATOM 1401 O O     . ASN A 1 184 ? -13.868 -40.759 70.050  1.00 34.26 184 A 1 
ATOM 1402 C CB    . ASN A 1 184 ? -16.637 -42.823 71.255  1.00 36.35 184 A 1 
ATOM 1403 C CG    . ASN A 1 184 ? -16.407 -42.790 72.758  1.00 31.95 184 A 1 
ATOM 1404 O OD1   . ASN A 1 184 ? -16.019 -41.807 73.352  1.00 33.79 184 A 1 
ATOM 1405 N ND2   . ASN A 1 184 ? -16.679 -43.888 73.434  1.00 36.06 184 A 1 
ATOM 1406 N N     . ASN A 1 185 ? -14.104 -42.970 70.045  1.00 38.82 185 A 1 
ATOM 1407 C CA    . ASN A 1 185 ? -12.692 -43.438 70.116  1.00 40.22 185 A 1 
ATOM 1408 C C     . ASN A 1 185 ? -11.981 -43.552 68.736  1.00 37.95 185 A 1 
ATOM 1409 O O     . ASN A 1 185 ? -12.590 -43.228 67.737  1.00 33.87 185 A 1 
ATOM 1410 C CB    . ASN A 1 185 ? -12.762 -44.795 70.837  1.00 36.07 185 A 1 
ATOM 1411 C CG    . ASN A 1 185 ? -12.994 -44.725 72.338  1.00 31.22 185 A 1 
ATOM 1412 O OD1   . ASN A 1 185 ? -12.747 -43.741 72.995  1.00 32.88 185 A 1 
ATOM 1413 N ND2   . ASN A 1 185 ? -13.446 -45.809 72.922  1.00 34.28 185 A 1 
ATOM 1414 N N     . SER A 1 186 ? -10.788 -44.061 68.525  1.00 41.91 186 A 1 
ATOM 1415 C CA    . SER A 1 186 ? -9.514  -44.405 69.184  1.00 43.23 186 A 1 
ATOM 1416 C C     . SER A 1 186 ? -8.418  -44.444 68.079  1.00 42.69 186 A 1 
ATOM 1417 O O     . SER A 1 186 ? -8.615  -43.792 67.069  1.00 38.77 186 A 1 
ATOM 1418 C CB    . SER A 1 186 ? -9.641  -45.771 69.891  1.00 38.51 186 A 1 
ATOM 1419 O OG    . SER A 1 186 ? -9.863  -46.819 68.968  1.00 35.45 186 A 1 
ATOM 1420 N N     . SER A 1 187 ? -7.316  -45.141 67.993  1.00 42.03 187 A 1 
ATOM 1421 C CA    . SER A 1 187 ? -6.083  -45.160 68.773  1.00 43.76 187 A 1 
ATOM 1422 C C     . SER A 1 187 ? -4.794  -45.133 67.921  1.00 42.87 187 A 1 
ATOM 1423 O O     . SER A 1 187 ? -4.076  -44.149 68.011  1.00 39.53 187 A 1 
ATOM 1424 C CB    . SER A 1 187 ? -6.037  -46.393 69.691  1.00 39.42 187 A 1 
ATOM 1425 O OG    . SER A 1 187 ? -6.149  -47.590 68.947  1.00 36.18 187 A 1 
ATOM 1426 N N     . THR A 1 188 ? -4.413  -46.224 67.210  1.00 40.84 188 A 1 
ATOM 1427 C CA    . THR A 1 188 ? -2.999  -46.665 67.214  1.00 43.41 188 A 1 
ATOM 1428 C C     . THR A 1 188 ? -2.041  -46.291 66.056  1.00 42.33 188 A 1 
ATOM 1429 O O     . THR A 1 188 ? -1.563  -45.165 66.036  1.00 38.03 188 A 1 
ATOM 1430 C CB    . THR A 1 188 ? -2.871  -48.156 67.559  1.00 38.12 188 A 1 
ATOM 1431 O OG1   . THR A 1 188 ? -3.847  -48.906 66.861  1.00 34.46 188 A 1 
ATOM 1432 C CG2   . THR A 1 188 ? -3.069  -48.434 69.050  1.00 37.92 188 A 1 
ATOM 1433 N N     . SER A 1 189 ? -1.556  -47.288 65.281  1.00 40.18 189 A 1 
ATOM 1434 C CA    . SER A 1 189 ? -0.095  -47.417 65.127  1.00 40.56 189 A 1 
ATOM 1435 C C     . SER A 1 189 ? 0.515   -47.186 63.722  1.00 39.84 189 A 1 
ATOM 1436 O O     . SER A 1 189 ? 0.287   -46.133 63.166  1.00 37.06 189 A 1 
ATOM 1437 C CB    . SER A 1 189 ? 0.344   -48.721 65.802  1.00 36.66 189 A 1 
ATOM 1438 O OG    . SER A 1 189 ? 0.017   -49.840 64.998  1.00 33.33 189 A 1 
ATOM 1439 N N     . SER A 1 190 ? 1.341   -48.036 63.135  1.00 38.53 190 A 1 
ATOM 1440 C CA    . SER A 1 190 ? 2.802   -47.904 63.118  1.00 39.59 190 A 1 
ATOM 1441 C C     . SER A 1 190 ? 3.486   -47.730 61.746  1.00 38.66 190 A 1 
ATOM 1442 O O     . SER A 1 190 ? 4.048   -46.672 61.482  1.00 35.92 190 A 1 
ATOM 1443 C CB    . SER A 1 190 ? 3.443   -49.106 63.824  1.00 35.87 190 A 1 
ATOM 1444 O OG    . SER A 1 190 ? 3.040   -50.322 63.208  1.00 32.98 190 A 1 
ATOM 1445 N N     . SER A 1 191 ? 3.623   -48.767 60.947  1.00 34.92 191 A 1 
ATOM 1446 C CA    . SER A 1 191 ? 4.792   -49.004 60.068  1.00 36.56 191 A 1 
ATOM 1447 C C     . SER A 1 191 ? 4.469   -48.942 58.553  1.00 35.67 191 A 1 
ATOM 1448 O O     . SER A 1 191 ? 3.396   -48.510 58.199  1.00 33.44 191 A 1 
ATOM 1449 C CB    . SER A 1 191 ? 5.373   -50.365 60.474  1.00 32.92 191 A 1 
ATOM 1450 O OG    . SER A 1 191 ? 4.458   -51.415 60.181  1.00 30.93 191 A 1 
ATOM 1451 N N     . SER A 1 192 ? 5.248   -49.363 57.578  1.00 34.92 192 A 1 
ATOM 1452 C CA    . SER A 1 192 ? 6.674   -49.212 57.236  1.00 36.18 192 A 1 
ATOM 1453 C C     . SER A 1 192 ? 6.904   -49.317 55.718  1.00 35.21 192 A 1 
ATOM 1454 O O     . SER A 1 192 ? 7.536   -48.447 55.137  1.00 33.79 192 A 1 
ATOM 1455 C CB    . SER A 1 192 ? 7.555   -50.301 57.885  1.00 33.25 192 A 1 
ATOM 1456 O OG    . SER A 1 192 ? 7.093   -51.601 57.550  1.00 31.24 192 A 1 
ATOM 1457 N N     . GLN A 1 193 ? 6.501   -50.409 55.091  1.00 25.75 193 A 1 
ATOM 1458 C CA    . GLN A 1 193 ? 7.033   -50.921 53.803  1.00 26.62 193 A 1 
ATOM 1459 C C     . GLN A 1 193 ? 6.275   -50.405 52.553  1.00 25.82 193 A 1 
ATOM 1460 O O     . GLN A 1 193 ? 5.214   -49.832 52.699  1.00 23.91 193 A 1 
ATOM 1461 C CB    . GLN A 1 193 ? 6.928   -52.452 53.860  1.00 24.73 193 A 1 
ATOM 1462 C CG    . GLN A 1 193 ? 7.924   -53.125 54.795  1.00 23.02 193 A 1 
ATOM 1463 C CD    . GLN A 1 193 ? 7.809   -54.649 54.762  1.00 21.51 193 A 1 
ATOM 1464 O OE1   . GLN A 1 193 ? 6.906   -55.241 54.204  1.00 22.62 193 A 1 
ATOM 1465 N NE2   . GLN A 1 193 ? 8.737   -55.362 55.378  1.00 22.08 193 A 1 
ATOM 1466 N N     . TYR A 1 194 ? 6.625   -50.627 51.321  1.00 24.45 194 A 1 
ATOM 1467 C CA    . TYR A 1 194 ? 7.863   -50.728 50.537  1.00 25.34 194 A 1 
ATOM 1468 C C     . TYR A 1 194 ? 7.521   -50.425 49.054  1.00 23.80 194 A 1 
ATOM 1469 O O     . TYR A 1 194 ? 7.063   -49.323 48.769  1.00 22.44 194 A 1 
ATOM 1470 C CB    . TYR A 1 194 ? 8.588   -52.091 50.714  1.00 23.92 194 A 1 
ATOM 1471 C CG    . TYR A 1 194 ? 10.105  -52.043 50.873  1.00 22.93 194 A 1 
ATOM 1472 C CD1   . TYR A 1 194 ? 10.945  -51.702 49.798  1.00 21.99 194 A 1 
ATOM 1473 C CD2   . TYR A 1 194 ? 10.678  -52.396 52.111  1.00 22.71 194 A 1 
ATOM 1474 C CE1   . TYR A 1 194 ? 12.348  -51.709 49.969  1.00 22.00 194 A 1 
ATOM 1475 C CE2   . TYR A 1 194 ? 12.074  -52.399 52.279  1.00 22.07 194 A 1 
ATOM 1476 C CZ    . TYR A 1 194 ? 12.913  -52.053 51.212  1.00 22.72 194 A 1 
ATOM 1477 O OH    . TYR A 1 194 ? 14.277  -52.054 51.376  1.00 23.49 194 A 1 
ATOM 1478 N N     . PHE A 1 195 ? 7.744   -51.304 48.107  1.00 29.90 195 A 1 
ATOM 1479 C CA    . PHE A 1 195 ? 8.113   -51.002 46.703  1.00 29.30 195 A 1 
ATOM 1480 C C     . PHE A 1 195 ? 7.042   -51.004 45.580  1.00 28.47 195 A 1 
ATOM 1481 O O     . PHE A 1 195 ? 7.116   -50.164 44.700  1.00 27.48 195 A 1 
ATOM 1482 C CB    . PHE A 1 195 ? 9.199   -52.012 46.288  1.00 27.87 195 A 1 
ATOM 1483 C CG    . PHE A 1 195 ? 10.637  -51.553 46.418  1.00 27.56 195 A 1 
ATOM 1484 C CD1   . PHE A 1 195 ? 11.246  -50.879 45.347  1.00 28.99 195 A 1 
ATOM 1485 C CD2   . PHE A 1 195 ? 11.368  -51.805 47.580  1.00 30.57 195 A 1 
ATOM 1486 C CE1   . PHE A 1 195 ? 12.588  -50.464 45.425  1.00 28.31 195 A 1 
ATOM 1487 C CE2   . PHE A 1 195 ? 12.716  -51.395 47.673  1.00 26.61 195 A 1 
ATOM 1488 C CZ    . PHE A 1 195 ? 13.324  -50.723 46.592  1.00 26.82 195 A 1 
ATOM 1489 N N     . GLY A 1 196 ? 6.156   -52.015 45.490  1.00 30.72 196 A 1 
ATOM 1490 C CA    . GLY A 1 196 ? 6.100   -52.812 44.259  1.00 30.96 196 A 1 
ATOM 1491 C C     . GLY A 1 196 ? 5.364   -52.358 42.974  1.00 29.35 196 A 1 
ATOM 1492 O O     . GLY A 1 196 ? 5.378   -51.188 42.584  1.00 27.15 196 A 1 
ATOM 1493 N N     . GLU A 1 197 ? 4.820   -53.330 42.253  1.00 28.26 197 A 1 
ATOM 1494 C CA    . GLU A 1 197 ? 4.693   -53.430 40.798  1.00 29.37 197 A 1 
ATOM 1495 C C     . GLU A 1 197 ? 3.554   -52.602 40.163  1.00 28.11 197 A 1 
ATOM 1496 O O     . GLU A 1 197 ? 2.416   -52.637 40.612  1.00 26.08 197 A 1 
ATOM 1497 C CB    . GLU A 1 197 ? 4.511   -54.916 40.446  1.00 27.31 197 A 1 
ATOM 1498 C CG    . GLU A 1 197 ? 5.758   -55.757 40.756  1.00 24.75 197 A 1 
ATOM 1499 C CD    . GLU A 1 197 ? 5.523   -57.274 40.708  1.00 22.97 197 A 1 
ATOM 1500 O OE1   . GLU A 1 197 ? 6.429   -57.974 40.205  1.00 21.62 197 A 1 
ATOM 1501 O OE2   . GLU A 1 197 ? 4.494   -57.703 41.253  1.00 22.66 197 A 1 
ATOM 1502 N N     . VAL A 1 198 ? 3.855   -51.894 39.073  1.00 25.02 198 A 1 
ATOM 1503 C CA    . VAL A 1 198 ? 2.931   -51.004 38.325  1.00 26.06 198 A 1 
ATOM 1504 C C     . VAL A 1 198 ? 2.405   -51.657 37.023  1.00 24.67 198 A 1 
ATOM 1505 O O     . VAL A 1 198 ? 2.305   -50.999 35.984  1.00 23.34 198 A 1 
ATOM 1506 C CB    . VAL A 1 198 ? 3.575   -49.624 38.049  1.00 25.25 198 A 1 
ATOM 1507 C CG1   . VAL A 1 198 ? 2.532   -48.544 37.729  1.00 23.88 198 A 1 
ATOM 1508 C CG2   . VAL A 1 198 ? 4.391   -49.089 39.220  1.00 26.63 198 A 1 
ATOM 1509 N N     . ASP A 1 199 ? 2.106   -52.946 37.035  1.00 31.19 199 A 1 
ATOM 1510 C CA    . ASP A 1 199 ? 2.175   -53.778 35.820  1.00 31.94 199 A 1 
ATOM 1511 C C     . ASP A 1 199 ? 1.084   -53.569 34.747  1.00 30.31 199 A 1 
ATOM 1512 O O     . ASP A 1 199 ? 1.323   -53.788 33.570  1.00 28.63 199 A 1 
ATOM 1513 C CB    . ASP A 1 199 ? 2.210   -55.250 36.263  1.00 30.63 199 A 1 
ATOM 1514 C CG    . ASP A 1 199 ? 3.347   -56.069 35.665  1.00 27.11 199 A 1 
ATOM 1515 O OD1   . ASP A 1 199 ? 4.276   -55.486 35.064  1.00 26.62 199 A 1 
ATOM 1516 O OD2   . ASP A 1 199 ? 3.282   -57.310 35.812  1.00 27.97 199 A 1 
ATOM 1517 N N     . GLN A 1 200 ? -0.157  -53.231 35.126  1.00 19.57 200 A 1 
ATOM 1518 C CA    . GLN A 1 200 ? -1.310  -53.631 34.318  1.00 19.89 200 A 1 
ATOM 1519 C C     . GLN A 1 200 ? -1.393  -52.964 32.932  1.00 19.09 200 A 1 
ATOM 1520 O O     . GLN A 1 200 ? -1.815  -51.819 32.766  1.00 16.74 200 A 1 
ATOM 1521 C CB    . GLN A 1 200 ? -2.622  -53.490 35.098  1.00 18.74 200 A 1 
ATOM 1522 C CG    . GLN A 1 200 ? -2.798  -54.643 36.105  1.00 17.46 200 A 1 
ATOM 1523 C CD    . GLN A 1 200 ? -4.169  -54.657 36.782  1.00 15.27 200 A 1 
ATOM 1524 O OE1   . GLN A 1 200 ? -4.980  -53.759 36.669  1.00 15.48 200 A 1 
ATOM 1525 N NE2   . GLN A 1 200 ? -4.474  -55.705 37.531  1.00 14.31 200 A 1 
ATOM 1526 N N     . TYR A 1 201 ? -1.055  -53.768 31.918  1.00 22.49 201 A 1 
ATOM 1527 C CA    . TYR A 1 201 ? -1.248  -53.525 30.487  1.00 23.42 201 A 1 
ATOM 1528 C C     . TYR A 1 201 ? -2.746  -53.409 30.150  1.00 22.20 201 A 1 
ATOM 1529 O O     . TYR A 1 201 ? -3.431  -54.408 29.978  1.00 21.14 201 A 1 
ATOM 1530 C CB    . TYR A 1 201 ? -0.629  -54.685 29.699  1.00 23.09 201 A 1 
ATOM 1531 C CG    . TYR A 1 201 ? 0.851   -54.572 29.437  1.00 23.02 201 A 1 
ATOM 1532 C CD1   . TYR A 1 201 ? 1.305   -54.165 28.156  1.00 21.29 201 A 1 
ATOM 1533 C CD2   . TYR A 1 201 ? 1.793   -54.876 30.432  1.00 22.47 201 A 1 
ATOM 1534 C CE1   . TYR A 1 201 ? 2.667   -54.072 27.882  1.00 20.81 201 A 1 
ATOM 1535 C CE2   . TYR A 1 201 ? 3.168   -54.782 30.167  1.00 20.59 201 A 1 
ATOM 1536 C CZ    . TYR A 1 201 ? 3.601   -54.376 28.885  1.00 21.09 201 A 1 
ATOM 1537 O OH    . TYR A 1 201 ? 4.946   -54.283 28.611  1.00 22.42 201 A 1 
ATOM 1538 N N     . PHE A 1 202 ? -3.262  -52.185 30.038  1.00 20.15 202 A 1 
ATOM 1539 C CA    . PHE A 1 202 ? -4.637  -51.978 29.593  1.00 19.18 202 A 1 
ATOM 1540 C C     . PHE A 1 202 ? -4.735  -52.127 28.066  1.00 19.44 202 A 1 
ATOM 1541 O O     . PHE A 1 202 ? -4.168  -51.339 27.308  1.00 17.49 202 A 1 
ATOM 1542 C CB    . PHE A 1 202 ? -5.181  -50.652 30.120  1.00 18.06 202 A 1 
ATOM 1543 C CG    . PHE A 1 202 ? -6.659  -50.689 30.421  1.00 16.87 202 A 1 
ATOM 1544 C CD1   . PHE A 1 202 ? -7.596  -50.280 29.459  1.00 15.97 202 A 1 
ATOM 1545 C CD2   . PHE A 1 202 ? -7.094  -51.166 31.664  1.00 17.79 202 A 1 
ATOM 1546 C CE1   . PHE A 1 202 ? -8.970  -50.338 29.743  1.00 15.98 202 A 1 
ATOM 1547 C CE2   . PHE A 1 202 ? -8.469  -51.227 31.954  1.00 16.13 202 A 1 
ATOM 1548 C CZ    . PHE A 1 202 ? -9.405  -50.813 30.989  1.00 16.15 202 A 1 
ATOM 1549 N N     . ASP A 1 203 ? -5.439  -53.154 27.626  1.00 28.83 203 A 1 
ATOM 1550 C CA    . ASP A 1 203 ? -5.499  -53.632 26.246  1.00 28.96 203 A 1 
ATOM 1551 C C     . ASP A 1 203 ? -6.474  -52.783 25.399  1.00 27.33 203 A 1 
ATOM 1552 O O     . ASP A 1 203 ? -7.642  -53.106 25.228  1.00 25.66 203 A 1 
ATOM 1553 C CB    . ASP A 1 203 ? -5.843  -55.132 26.302  1.00 27.91 203 A 1 
ATOM 1554 C CG    . ASP A 1 203 ? -5.358  -55.950 25.107  1.00 25.10 203 A 1 
ATOM 1555 O OD1   . ASP A 1 203 ? -4.613  -55.405 24.268  1.00 23.42 203 A 1 
ATOM 1556 O OD2   . ASP A 1 203 ? -5.737  -57.144 25.053  1.00 24.48 203 A 1 
ATOM 1557 N N     . LEU A 1 204 ? -6.005  -51.646 24.889  1.00 19.37 204 A 1 
ATOM 1558 C CA    . LEU A 1 204 ? -6.786  -50.647 24.128  1.00 19.73 204 A 1 
ATOM 1559 C C     . LEU A 1 204 ? -7.067  -51.075 22.671  1.00 19.58 204 A 1 
ATOM 1560 O O     . LEU A 1 204 ? -6.881  -50.286 21.741  1.00 17.64 204 A 1 
ATOM 1561 C CB    . LEU A 1 204 ? -6.089  -49.277 24.228  1.00 18.59 204 A 1 
ATOM 1562 C CG    . LEU A 1 204 ? -6.566  -48.416 25.406  1.00 17.54 204 A 1 
ATOM 1563 C CD1   . LEU A 1 204 ? -5.549  -47.305 25.693  1.00 17.32 204 A 1 
ATOM 1564 C CD2   . LEU A 1 204 ? -7.909  -47.750 25.086  1.00 20.42 204 A 1 
ATOM 1565 N N     . VAL A 1 205 ? -7.516  -52.294 22.441  1.00 21.13 205 A 1 
ATOM 1566 C CA    . VAL A 1 205 ? -7.598  -52.851 21.072  1.00 23.17 205 A 1 
ATOM 1567 C C     . VAL A 1 205 ? -8.705  -52.240 20.193  1.00 21.95 205 A 1 
ATOM 1568 O O     . VAL A 1 205 ? -8.472  -51.915 19.036  1.00 20.35 205 A 1 
ATOM 1569 C CB    . VAL A 1 205 ? -7.764  -54.380 21.113  1.00 22.48 205 A 1 
ATOM 1570 C CG1   . VAL A 1 205 ? -7.641  -54.993 19.711  1.00 21.15 205 A 1 
ATOM 1571 C CG2   . VAL A 1 205 ? -6.709  -55.066 21.977  1.00 23.09 205 A 1 
ATOM 1572 N N     . GLY A 1 206 ? -9.923  -52.132 20.721  1.00 28.41 206 A 1 
ATOM 1573 C CA    . GLY A 1 206 ? -11.103 -52.333 19.875  1.00 27.92 206 A 1 
ATOM 1574 C C     . GLY A 1 206 ? -11.548 -51.228 18.913  1.00 27.29 206 A 1 
ATOM 1575 O O     . GLY A 1 206 ? -12.262 -51.535 17.957  1.00 24.77 206 A 1 
ATOM 1576 N N     . TYR A 1 207 ? -11.210 -49.964 19.143  1.00 23.27 207 A 1 
ATOM 1577 C CA    . TYR A 1 207 ? -11.999 -48.862 18.569  1.00 23.42 207 A 1 
ATOM 1578 C C     . TYR A 1 207 ? -11.755 -48.553 17.080  1.00 22.79 207 A 1 
ATOM 1579 O O     . TYR A 1 207 ? -12.552 -47.828 16.478  1.00 20.80 207 A 1 
ATOM 1580 C CB    . TYR A 1 207 ? -11.838 -47.612 19.443  1.00 22.30 207 A 1 
ATOM 1581 C CG    . TYR A 1 207 ? -13.050 -47.334 20.315  1.00 22.03 207 A 1 
ATOM 1582 C CD1   . TYR A 1 207 ? -14.115 -46.564 19.825  1.00 20.49 207 A 1 
ATOM 1583 C CD2   . TYR A 1 207 ? -13.127 -47.865 21.620  1.00 23.37 207 A 1 
ATOM 1584 C CE1   . TYR A 1 207 ? -15.243 -46.313 20.622  1.00 21.01 207 A 1 
ATOM 1585 C CE2   . TYR A 1 207 ? -14.246 -47.627 22.421  1.00 20.61 207 A 1 
ATOM 1586 C CZ    . TYR A 1 207 ? -15.310 -46.846 21.921  1.00 21.14 207 A 1 
ATOM 1587 O OH    . TYR A 1 207 ? -16.422 -46.604 22.702  1.00 23.34 207 A 1 
ATOM 1588 N N     . ASN A 1 208 ? -10.692 -49.085 16.468  1.00 25.56 208 A 1 
ATOM 1589 C CA    . ASN A 1 208 ? -10.235 -48.596 15.162  1.00 25.01 208 A 1 
ATOM 1590 C C     . ASN A 1 208 ? -11.191 -48.832 13.973  1.00 23.92 208 A 1 
ATOM 1591 O O     . ASN A 1 208 ? -11.089 -48.121 12.975  1.00 22.10 208 A 1 
ATOM 1592 C CB    . ASN A 1 208 ? -8.849  -49.185 14.861  1.00 24.08 208 A 1 
ATOM 1593 C CG    . ASN A 1 208 ? -7.701  -48.406 15.484  1.00 21.97 208 A 1 
ATOM 1594 O OD1   . ASN A 1 208 ? -7.852  -47.311 15.983  1.00 23.16 208 A 1 
ATOM 1595 N ND2   . ASN A 1 208 ? -6.512  -48.950 15.438  1.00 25.78 208 A 1 
ATOM 1596 N N     . SER A 1 209 ? -12.062 -49.825 14.043  1.00 33.15 209 A 1 
ATOM 1597 C CA    . SER A 1 209 ? -12.684 -50.375 12.829  1.00 33.42 209 A 1 
ATOM 1598 C C     . SER A 1 209 ? -13.607 -49.429 12.049  1.00 32.47 209 A 1 
ATOM 1599 O O     . SER A 1 209 ? -13.765 -49.600 10.849  1.00 30.17 209 A 1 
ATOM 1600 C CB    . SER A 1 209 ? -13.467 -51.629 13.201  1.00 30.96 209 A 1 
ATOM 1601 O OG    . SER A 1 209 ? -14.120 -52.183 12.079  1.00 28.86 209 A 1 
ATOM 1602 N N     . TYR A 1 210 ? -14.278 -48.480 12.721  1.00 27.67 210 A 1 
ATOM 1603 C CA    . TYR A 1 210 ? -15.461 -47.854 12.115  1.00 27.12 210 A 1 
ATOM 1604 C C     . TYR A 1 210 ? -15.139 -46.743 11.102  1.00 26.27 210 A 1 
ATOM 1605 O O     . TYR A 1 210 ? -15.951 -46.458 10.223  1.00 24.52 210 A 1 
ATOM 1606 C CB    . TYR A 1 210 ? -16.397 -47.355 13.227  1.00 25.54 210 A 1 
ATOM 1607 C CG    . TYR A 1 210 ? -17.865 -47.390 12.835  1.00 24.86 210 A 1 
ATOM 1608 C CD1   . TYR A 1 210 ? -18.487 -46.251 12.274  1.00 23.46 210 A 1 
ATOM 1609 C CD2   . TYR A 1 210 ? -18.608 -48.566 13.018  1.00 25.07 210 A 1 
ATOM 1610 C CE1   . TYR A 1 210 ? -19.836 -46.292 11.900  1.00 22.65 210 A 1 
ATOM 1611 C CE2   . TYR A 1 210 ? -19.961 -48.617 12.647  1.00 22.68 210 A 1 
ATOM 1612 C CZ    . TYR A 1 210 ? -20.572 -47.472 12.091  1.00 24.11 210 A 1 
ATOM 1613 O OH    . TYR A 1 210 ? -21.894 -47.526 11.725  1.00 25.11 210 A 1 
ATOM 1614 N N     . TYR A 1 211 ? -13.955 -46.107 11.222  1.00 28.02 211 A 1 
ATOM 1615 C CA    . TYR A 1 211 ? -13.658 -44.885 10.463  1.00 27.31 211 A 1 
ATOM 1616 C C     . TYR A 1 211 ? -13.345 -45.118 8.972   1.00 25.93 211 A 1 
ATOM 1617 O O     . TYR A 1 211 ? -13.493 -44.184 8.186   1.00 23.82 211 A 1 
ATOM 1618 C CB    . TYR A 1 211 ? -12.543 -44.097 11.166  1.00 26.59 211 A 1 
ATOM 1619 C CG    . TYR A 1 211 ? -13.069 -43.005 12.073  1.00 26.27 211 A 1 
ATOM 1620 C CD1   . TYR A 1 211 ? -13.352 -41.726 11.539  1.00 25.64 211 A 1 
ATOM 1621 C CD2   . TYR A 1 211 ? -13.297 -43.245 13.431  1.00 27.83 211 A 1 
ATOM 1622 C CE1   . TYR A 1 211 ? -13.852 -40.703 12.361  1.00 26.13 211 A 1 
ATOM 1623 C CE2   . TYR A 1 211 ? -13.803 -42.231 14.270  1.00 25.62 211 A 1 
ATOM 1624 C CZ    . TYR A 1 211 ? -14.071 -40.959 13.724  1.00 26.02 211 A 1 
ATOM 1625 O OH    . TYR A 1 211 ? -14.563 -39.956 14.546  1.00 26.26 211 A 1 
ATOM 1626 N N     . ASP A 1 212 ? -12.939 -46.333 8.581   1.00 34.28 212 A 1 
ATOM 1627 C CA    . ASP A 1 212 ? -12.412 -46.578 7.230   1.00 34.70 212 A 1 
ATOM 1628 C C     . ASP A 1 212 ? -13.426 -46.357 6.098   1.00 31.91 212 A 1 
ATOM 1629 O O     . ASP A 1 212 ? -13.061 -45.883 5.020   1.00 30.18 212 A 1 
ATOM 1630 C CB    . ASP A 1 212 ? -11.872 -48.021 7.145   1.00 32.93 212 A 1 
ATOM 1631 C CG    . ASP A 1 212 ? -10.380 -48.166 7.479   1.00 30.24 212 A 1 
ATOM 1632 O OD1   . ASP A 1 212 ? -9.678  -47.139 7.502   1.00 29.93 212 A 1 
ATOM 1633 O OD2   . ASP A 1 212 ? -9.966  -49.330 7.678   1.00 31.33 212 A 1 
ATOM 1634 N N     . SER A 1 213 ? -14.685 -46.724 6.302   1.00 40.65 213 A 1 
ATOM 1635 C CA    . SER A 1 213 ? -15.604 -46.896 5.168   1.00 42.15 213 A 1 
ATOM 1636 C C     . SER A 1 213 ? -16.002 -45.592 4.465   1.00 42.01 213 A 1 
ATOM 1637 O O     . SER A 1 213 ? -16.213 -45.585 3.255   1.00 38.40 213 A 1 
ATOM 1638 C CB    . SER A 1 213 ? -16.849 -47.659 5.610   1.00 37.33 213 A 1 
ATOM 1639 O OG    . SER A 1 213 ? -17.608 -46.906 6.537   1.00 34.25 213 A 1 
ATOM 1640 N N     . HIS A 1 214 ? -16.120 -44.489 5.218   1.00 31.18 214 A 1 
ATOM 1641 C CA    . HIS A 1 214 ? -16.698 -43.255 4.674   1.00 33.22 214 A 1 
ATOM 1642 C C     . HIS A 1 214 ? -15.736 -42.427 3.810   1.00 31.57 214 A 1 
ATOM 1643 O O     . HIS A 1 214 ? -16.208 -41.607 3.016   1.00 29.08 214 A 1 
ATOM 1644 C CB    . HIS A 1 214 ? -17.320 -42.421 5.806   1.00 31.15 214 A 1 
ATOM 1645 C CG    . HIS A 1 214 ? -18.800 -42.652 5.936   1.00 29.82 214 A 1 
ATOM 1646 N ND1   . HIS A 1 214 ? -19.755 -42.249 5.033   1.00 28.06 214 A 1 
ATOM 1647 C CD2   . HIS A 1 214 ? -19.467 -43.292 6.940   1.00 28.39 214 A 1 
ATOM 1648 C CE1   . HIS A 1 214 ? -20.953 -42.644 5.491   1.00 27.15 214 A 1 
ATOM 1649 N NE2   . HIS A 1 214 ? -20.830 -43.281 6.647   1.00 26.86 214 A 1 
ATOM 1650 N N     . MET A 1 215 ? -14.424 -42.645 3.935   1.00 33.34 215 A 1 
ATOM 1651 C CA    . MET A 1 215 ? -13.421 -41.863 3.200   1.00 33.02 215 A 1 
ATOM 1652 C C     . MET A 1 215 ? -13.475 -42.101 1.682   1.00 32.75 215 A 1 
ATOM 1653 O O     . MET A 1 215 ? -13.201 -41.183 0.905   1.00 30.51 215 A 1 
ATOM 1654 C CB    . MET A 1 215 ? -12.020 -42.170 3.754   1.00 31.87 215 A 1 
ATOM 1655 C CG    . MET A 1 215 ? -11.723 -41.417 5.056   1.00 29.95 215 A 1 
ATOM 1656 S SD    . MET A 1 215 ? -11.226 -39.671 4.855   1.00 29.26 215 A 1 
ATOM 1657 C CE    . MET A 1 215 ? -9.521  -39.892 4.266   1.00 28.18 215 A 1 
ATOM 1658 N N     . SER A 1 216 ? -13.863 -43.300 1.253   1.00 41.56 216 A 1 
ATOM 1659 C CA    . SER A 1 216 ? -13.734 -43.705 -0.162  1.00 44.21 216 A 1 
ATOM 1660 C C     . SER A 1 216 ? -14.537 -42.843 -1.142  1.00 44.89 216 A 1 
ATOM 1661 O O     . SER A 1 216 ? -14.048 -42.506 -2.222  1.00 41.19 216 A 1 
ATOM 1662 C CB    . SER A 1 216 ? -14.130 -45.174 -0.319  1.00 39.78 216 A 1 
ATOM 1663 O OG    . SER A 1 216 ? -15.513 -45.366 -0.062  1.00 35.63 216 A 1 
ATOM 1664 N N     . ASN A 1 217 ? -15.748 -42.455 -0.763  1.00 38.74 217 A 1 
ATOM 1665 C CA    . ASN A 1 217 ? -16.617 -41.705 -1.668  1.00 39.62 217 A 1 
ATOM 1666 C C     . ASN A 1 217 ? -16.126 -40.274 -1.905  1.00 36.72 217 A 1 
ATOM 1667 O O     . ASN A 1 217 ? -16.362 -39.711 -2.972  1.00 35.59 217 A 1 
ATOM 1668 C CB    . ASN A 1 217 ? -18.054 -41.703 -1.119  1.00 37.90 217 A 1 
ATOM 1669 C CG    . ASN A 1 217 ? -18.845 -42.937 -1.512  1.00 34.39 217 A 1 
ATOM 1670 O OD1   . ASN A 1 217 ? -18.452 -43.763 -2.311  1.00 36.27 217 A 1 
ATOM 1671 N ND2   . ASN A 1 217 ? -20.036 -43.090 -0.985  1.00 38.12 217 A 1 
ATOM 1672 N N     . GLN A 1 218 ? -15.462 -39.674 -0.901  1.00 44.00 218 A 1 
ATOM 1673 C CA    . GLN A 1 218 ? -14.995 -38.300 -1.018  1.00 44.70 218 A 1 
ATOM 1674 C C     . GLN A 1 218 ? -13.771 -38.203 -1.939  1.00 45.49 218 A 1 
ATOM 1675 O O     . GLN A 1 218 ? -13.671 -37.267 -2.727  1.00 46.15 218 A 1 
ATOM 1676 C CB    . GLN A 1 218 ? -14.752 -37.739 0.388   1.00 42.16 218 A 1 
ATOM 1677 C CG    . GLN A 1 218 ? -14.965 -36.221 0.425   1.00 38.35 218 A 1 
ATOM 1678 C CD    . GLN A 1 218 ? -14.926 -35.651 1.849   1.00 34.26 218 A 1 
ATOM 1679 O OE1   . GLN A 1 218 ? -14.575 -36.283 2.823   1.00 36.38 218 A 1 
ATOM 1680 N NE2   . GLN A 1 218 ? -15.291 -34.403 2.027   1.00 33.88 218 A 1 
ATOM 1681 N N     . GLU A 1 219 ? -12.887 -39.209 -1.909  1.00 45.25 219 A 1 
ATOM 1682 C CA    . GLU A 1 219 ? -11.739 -39.289 -2.819  1.00 47.31 219 A 1 
ATOM 1683 C C     . GLU A 1 219 ? -12.169 -39.437 -4.279  1.00 44.80 219 A 1 
ATOM 1684 O O     . GLU A 1 219 ? -11.603 -38.777 -5.152  1.00 46.78 219 A 1 
ATOM 1685 C CB    . GLU A 1 219 ? -10.805 -40.444 -2.423  1.00 46.75 219 A 1 
ATOM 1686 C CG    . GLU A 1 219 ? -9.992  -40.127 -1.166  1.00 44.01 219 A 1 
ATOM 1687 C CD    . GLU A 1 219 ? -8.900  -41.172 -0.893  1.00 41.57 219 A 1 
ATOM 1688 O OE1   . GLU A 1 219 ? -7.844  -40.771 -0.363  1.00 38.79 219 A 1 
ATOM 1689 O OE2   . GLU A 1 219 ? -9.118  -42.352 -1.245  1.00 39.14 219 A 1 
ATOM 1690 N N     . GLN A 1 220 ? -13.216 -40.244 -4.555  1.00 50.36 220 A 1 
ATOM 1691 C CA    . GLN A 1 220 ? -13.734 -40.382 -5.916  1.00 52.05 220 A 1 
ATOM 1692 C C     . GLN A 1 220 ? -14.236 -39.047 -6.477  1.00 51.20 220 A 1 
ATOM 1693 O O     . GLN A 1 220 ? -13.949 -38.726 -7.634  1.00 52.81 220 A 1 
ATOM 1694 C CB    . GLN A 1 220 ? -14.849 -41.425 -5.984  1.00 51.25 220 A 1 
ATOM 1695 C CG    . GLN A 1 220 ? -14.283 -42.853 -6.089  1.00 48.04 220 A 1 
ATOM 1696 C CD    . GLN A 1 220 ? -15.362 -43.906 -6.337  1.00 44.97 220 A 1 
ATOM 1697 O OE1   . GLN A 1 220 ? -16.552 -43.702 -6.168  1.00 44.39 220 A 1 
ATOM 1698 N NE2   . GLN A 1 220 ? -14.985 -45.088 -6.786  1.00 40.46 220 A 1 
ATOM 1699 N N     . TYR A 1 221 ? -14.930 -38.242 -5.659  1.00 42.93 221 A 1 
ATOM 1700 C CA    . TYR A 1 221 ? -15.461 -36.957 -6.110  1.00 41.76 221 A 1 
ATOM 1701 C C     . TYR A 1 221 ? -14.332 -35.963 -6.423  1.00 39.12 221 A 1 
ATOM 1702 O O     . TYR A 1 221 ? -14.358 -35.307 -7.471  1.00 38.19 221 A 1 
ATOM 1703 C CB    . TYR A 1 221 ? -16.424 -36.409 -5.050  1.00 40.61 221 A 1 
ATOM 1704 C CG    . TYR A 1 221 ? -17.560 -35.622 -5.668  1.00 37.57 221 A 1 
ATOM 1705 C CD1   . TYR A 1 221 ? -17.439 -34.245 -5.917  1.00 36.30 221 A 1 
ATOM 1706 C CD2   . TYR A 1 221 ? -18.752 -36.288 -6.022  1.00 37.11 221 A 1 
ATOM 1707 C CE1   . TYR A 1 221 ? -18.489 -33.533 -6.513  1.00 32.26 221 A 1 
ATOM 1708 C CE2   . TYR A 1 221 ? -19.812 -35.586 -6.623  1.00 31.84 221 A 1 
ATOM 1709 C CZ    . TYR A 1 221 ? -19.676 -34.200 -6.869  1.00 34.06 221 A 1 
ATOM 1710 O OH    . TYR A 1 221 ? -20.707 -33.506 -7.452  1.00 33.35 221 A 1 
ATOM 1711 N N     . VAL A 1 222 ? -13.290 -35.911 -5.563  1.00 47.65 222 A 1 
ATOM 1712 C CA    . VAL A 1 222 ? -12.115 -35.045 -5.780  1.00 48.10 222 A 1 
ATOM 1713 C C     . VAL A 1 222 ? -11.336 -35.470 -7.029  1.00 45.81 222 A 1 
ATOM 1714 O O     . VAL A 1 222 ? -10.871 -34.612 -7.788  1.00 47.40 222 A 1 
ATOM 1715 C CB    . VAL A 1 222 ? -11.207 -35.045 -4.537  1.00 45.92 222 A 1 
ATOM 1716 C CG1   . VAL A 1 222 ? -9.911  -34.260 -4.762  1.00 41.98 222 A 1 
ATOM 1717 C CG2   . VAL A 1 222 ? -11.915 -34.389 -3.343  1.00 47.36 222 A 1 
ATOM 1718 N N     . MET A 1 223 ? -11.218 -36.773 -7.285  1.00 58.97 223 A 1 
ATOM 1719 C CA    . MET A 1 223 ? -10.523 -37.285 -8.465  1.00 58.44 223 A 1 
ATOM 1720 C C     . MET A 1 223 ? -11.269 -36.941 -9.759  1.00 57.28 223 A 1 
ATOM 1721 O O     . MET A 1 223 ? -10.646 -36.599 -10.766 1.00 61.09 223 A 1 
ATOM 1722 C CB    . MET A 1 223 ? -10.321 -38.798 -8.302  1.00 57.69 223 A 1 
ATOM 1723 C CG    . MET A 1 223 ? -9.101  -39.294 -9.077  1.00 53.99 223 A 1 
ATOM 1724 S SD    . MET A 1 223 ? -8.794  -41.069 -8.880  1.00 51.32 223 A 1 
ATOM 1725 C CE    . MET A 1 223 ? -7.044  -41.147 -9.344  1.00 46.04 223 A 1 
ATOM 1726 N N     . GLN A 1 224 ? -12.603 -36.970 -9.707  1.00 50.85 224 A 1 
ATOM 1727 C CA    . GLN A 1 224 ? -13.445 -36.611 -10.844 1.00 51.91 224 A 1 
ATOM 1728 C C     . GLN A 1 224 ? -13.385 -35.105 -11.148 1.00 50.89 224 A 1 
ATOM 1729 O O     . GLN A 1 224 ? -13.256 -34.719 -12.312 1.00 53.02 224 A 1 
ATOM 1730 C CB    . GLN A 1 224 ? -14.873 -37.113 -10.562 1.00 51.26 224 A 1 
ATOM 1731 C CG    . GLN A 1 224 ? -15.576 -37.583 -11.839 1.00 48.28 224 A 1 
ATOM 1732 C CD    . GLN A 1 224 ? -16.916 -38.277 -11.558 1.00 44.38 224 A 1 
ATOM 1733 O OE1   . GLN A 1 224 ? -17.536 -38.123 -10.515 1.00 43.63 224 A 1 
ATOM 1734 N NE2   . GLN A 1 224 ? -17.417 -39.061 -12.480 1.00 41.14 224 A 1 
ATOM 1735 N N     . GLU A 1 225 ? -13.375 -34.252 -10.110 1.00 46.16 225 A 1 
ATOM 1736 C CA    . GLU A 1 225 ? -13.161 -32.806 -10.273 1.00 47.40 225 A 1 
ATOM 1737 C C     . GLU A 1 225 ? -11.763 -32.485 -10.824 1.00 46.12 225 A 1 
ATOM 1738 O O     . GLU A 1 225 ? -11.631 -31.627 -11.701 1.00 47.36 225 A 1 
ATOM 1739 C CB    . GLU A 1 225 ? -13.378 -32.050 -8.954  1.00 45.78 225 A 1 
ATOM 1740 C CG    . GLU A 1 225 ? -14.705 -31.297 -8.913  1.00 41.97 225 A 1 
ATOM 1741 C CD    . GLU A 1 225 ? -14.757 -30.235 -7.812  1.00 38.95 225 A 1 
ATOM 1742 O OE1   . GLU A 1 225 ? -15.520 -29.257 -7.986  1.00 36.73 225 A 1 
ATOM 1743 O OE2   . GLU A 1 225 ? -14.012 -30.366 -6.816  1.00 37.42 225 A 1 
ATOM 1744 N N     . GLN A 1 226 ? -10.712 -33.196 -10.366 1.00 55.07 226 A 1 
ATOM 1745 C CA    . GLN A 1 226 ? -9.368  -33.022 -10.917 1.00 54.00 226 A 1 
ATOM 1746 C C     . GLN A 1 226 ? -9.293  -33.405 -12.394 1.00 52.91 226 A 1 
ATOM 1747 O O     . GLN A 1 226 ? -8.631  -32.701 -13.157 1.00 56.78 226 A 1 
ATOM 1748 C CB    . GLN A 1 226 ? -8.337  -33.834 -10.126 1.00 53.17 226 A 1 
ATOM 1749 C CG    . GLN A 1 226 ? -7.826  -33.067 -8.904  1.00 50.14 226 A 1 
ATOM 1750 C CD    . GLN A 1 226 ? -6.632  -33.762 -8.239  1.00 44.89 226 A 1 
ATOM 1751 O OE1   . GLN A 1 226 ? -6.228  -34.862 -8.574  1.00 45.16 226 A 1 
ATOM 1752 N NE2   . GLN A 1 226 ? -5.996  -33.115 -7.290  1.00 40.71 226 A 1 
ATOM 1753 N N     . GLN A 1 227 ? -9.956  -34.475 -12.812 1.00 62.74 227 A 1 
ATOM 1754 C CA    . GLN A 1 227 ? -10.025 -34.845 -14.221 1.00 61.81 227 A 1 
ATOM 1755 C C     . GLN A 1 227 ? -10.736 -33.768 -15.042 1.00 61.68 227 A 1 
ATOM 1756 O O     . GLN A 1 227 ? -10.241 -33.388 -16.105 1.00 63.59 227 A 1 
ATOM 1757 C CB    . GLN A 1 227 ? -10.724 -36.195 -14.403 1.00 61.30 227 A 1 
ATOM 1758 C CG    . GLN A 1 227 ? -9.761  -37.355 -14.118 1.00 57.51 227 A 1 
ATOM 1759 C CD    . GLN A 1 227 ? -10.408 -38.726 -14.383 1.00 51.96 227 A 1 
ATOM 1760 O OE1   . GLN A 1 227 ? -11.600 -38.876 -14.591 1.00 50.86 227 A 1 
ATOM 1761 N NE2   . GLN A 1 227 ? -9.616  -39.776 -14.393 1.00 46.62 227 A 1 
ATOM 1762 N N     . HIS A 1 228 ? -11.823 -33.215 -14.513 1.00 52.03 228 A 1 
ATOM 1763 C CA    . HIS A 1 228 ? -12.561 -32.158 -15.204 1.00 52.45 228 A 1 
ATOM 1764 C C     . HIS A 1 228 ? -11.734 -30.864 -15.313 1.00 49.67 228 A 1 
ATOM 1765 O O     . HIS A 1 228 ? -11.711 -30.232 -16.375 1.00 51.82 228 A 1 
ATOM 1766 C CB    . HIS A 1 228 ? -13.902 -31.934 -14.496 1.00 52.15 228 A 1 
ATOM 1767 C CG    . HIS A 1 228 ? -14.935 -31.341 -15.419 1.00 49.04 228 A 1 
ATOM 1768 N ND1   . HIS A 1 228 ? -14.954 -30.070 -15.911 1.00 44.00 228 A 1 
ATOM 1769 C CD2   . HIS A 1 228 ? -16.003 -31.987 -15.992 1.00 46.24 228 A 1 
ATOM 1770 C CE1   . HIS A 1 228 ? -15.995 -29.945 -16.752 1.00 41.50 228 A 1 
ATOM 1771 N NE2   . HIS A 1 228 ? -16.655 -31.098 -16.823 1.00 41.25 228 A 1 
ATOM 1772 N N     . LEU A 1 229 ? -10.981 -30.509 -14.275 1.00 47.28 229 A 1 
ATOM 1773 C CA    . LEU A 1 229 ? -10.045 -29.383 -14.289 1.00 45.50 229 A 1 
ATOM 1774 C C     . LEU A 1 229 ? -8.899  -29.591 -15.278 1.00 43.91 229 A 1 
ATOM 1775 O O     . LEU A 1 229 ? -8.533  -28.661 -16.003 1.00 45.10 229 A 1 
ATOM 1776 C CB    . LEU A 1 229 ? -9.511  -29.148 -12.869 1.00 45.39 229 A 1 
ATOM 1777 C CG    . LEU A 1 229 ? -10.189 -27.944 -12.180 1.00 43.50 229 A 1 
ATOM 1778 C CD1   . LEU A 1 229 ? -10.184 -28.122 -10.666 1.00 40.12 229 A 1 
ATOM 1779 C CD2   . LEU A 1 229 ? -9.469  -26.644 -12.525 1.00 46.59 229 A 1 
ATOM 1780 N N     . GLN A 1 230 ? -8.332  -30.808 -15.358 1.00 61.08 230 A 1 
ATOM 1781 C CA    . GLN A 1 230 ? -7.307  -31.136 -16.348 1.00 60.37 230 A 1 
ATOM 1782 C C     . GLN A 1 230 ? -7.850  -31.050 -17.771 1.00 59.51 230 A 1 
ATOM 1783 O O     . GLN A 1 230 ? -7.144  -30.587 -18.666 1.00 62.53 230 A 1 
ATOM 1784 C CB    . GLN A 1 230 ? -6.741  -32.535 -16.108 1.00 60.58 230 A 1 
ATOM 1785 C CG    . GLN A 1 230 ? -5.690  -32.545 -14.991 1.00 57.02 230 A 1 
ATOM 1786 C CD    . GLN A 1 230 ? -5.031  -33.916 -14.818 1.00 50.30 230 A 1 
ATOM 1787 O OE1   . GLN A 1 230 ? -5.294  -34.875 -15.519 1.00 48.67 230 A 1 
ATOM 1788 N NE2   . GLN A 1 230 ? -4.115  -34.039 -13.890 1.00 45.29 230 A 1 
ATOM 1789 N N     . GLN A 1 231 ? -9.094  -31.463 -17.971 1.00 59.34 231 A 1 
ATOM 1790 C CA    . GLN A 1 231 ? -9.723  -31.412 -19.283 1.00 60.44 231 A 1 
ATOM 1791 C C     . GLN A 1 231 ? -9.990  -29.966 -19.708 1.00 59.91 231 A 1 
ATOM 1792 O O     . GLN A 1 231 ? -9.639  -29.590 -20.827 1.00 61.98 231 A 1 
ATOM 1793 C CB    . GLN A 1 231 ? -10.975 -32.298 -19.255 1.00 59.29 231 A 1 
ATOM 1794 C CG    . GLN A 1 231 ? -11.464 -32.635 -20.663 1.00 54.50 231 A 1 
ATOM 1795 C CD    . GLN A 1 231 ? -12.269 -33.941 -20.708 1.00 49.55 231 A 1 
ATOM 1796 O OE1   . GLN A 1 231 ? -12.514 -34.613 -19.726 1.00 48.06 231 A 1 
ATOM 1797 N NE2   . GLN A 1 231 ? -12.698 -34.351 -21.877 1.00 44.06 231 A 1 
ATOM 1798 N N     . MET A 1 232 ? -10.443 -29.117 -18.784 1.00 59.09 232 A 1 
ATOM 1799 C CA    . MET A 1 232 ? -10.626 -27.685 -19.031 1.00 57.63 232 A 1 
ATOM 1800 C C     . MET A 1 232 ? -9.283  -26.971 -19.291 1.00 57.19 232 A 1 
ATOM 1801 O O     . MET A 1 232 ? -9.186  -26.121 -20.174 1.00 59.82 232 A 1 
ATOM 1802 C CB    . MET A 1 232 ? -11.376 -27.067 -17.844 1.00 54.92 232 A 1 
ATOM 1803 C CG    . MET A 1 232 ? -12.072 -25.754 -18.214 1.00 49.59 232 A 1 
ATOM 1804 S SD    . MET A 1 232 ? -12.865 -24.899 -16.809 1.00 46.55 232 A 1 
ATOM 1805 C CE    . MET A 1 232 ? -14.109 -26.109 -16.318 1.00 41.48 232 A 1 
ATOM 1806 N N     . GLN A 1 233 ? -8.214  -27.363 -18.576 1.00 55.58 233 A 1 
ATOM 1807 C CA    . GLN A 1 233 ? -6.862  -26.855 -18.860 1.00 53.90 233 A 1 
ATOM 1808 C C     . GLN A 1 233 ? -6.364  -27.299 -20.243 1.00 51.79 233 A 1 
ATOM 1809 O O     . GLN A 1 233 ? -5.691  -26.511 -20.913 1.00 55.68 233 A 1 
ATOM 1810 C CB    . GLN A 1 233 ? -5.871  -27.322 -17.795 1.00 54.13 233 A 1 
ATOM 1811 C CG    . GLN A 1 233 ? -5.932  -26.446 -16.539 1.00 51.15 233 A 1 
ATOM 1812 C CD    . GLN A 1 233 ? -4.881  -26.847 -15.496 1.00 46.45 233 A 1 
ATOM 1813 O OE1   . GLN A 1 233 ? -4.161  -27.831 -15.599 1.00 46.52 233 A 1 
ATOM 1814 N NE2   . GLN A 1 233 ? -4.742  -26.072 -14.446 1.00 43.23 233 A 1 
ATOM 1815 N N     . LYS A 1 234 ? -6.696  -28.523 -20.666 1.00 60.69 234 A 1 
ATOM 1816 C CA    . LYS A 1 234 ? -6.351  -29.010 -21.998 1.00 60.94 234 A 1 
ATOM 1817 C C     . LYS A 1 234 ? -7.067  -28.223 -23.092 1.00 59.74 234 A 1 
ATOM 1818 O O     . LYS A 1 234 ? -6.405  -27.784 -24.023 1.00 61.95 234 A 1 
ATOM 1819 C CB    . LYS A 1 234 ? -6.672  -30.509 -22.120 1.00 60.07 234 A 1 
ATOM 1820 C CG    . LYS A 1 234 ? -5.410  -31.319 -22.425 1.00 55.54 234 A 1 
ATOM 1821 C CD    . LYS A 1 234 ? -5.784  -32.785 -22.630 1.00 53.30 234 A 1 
ATOM 1822 C CE    . LYS A 1 234 ? -4.551  -33.586 -23.014 1.00 47.06 234 A 1 
ATOM 1823 N NZ    . LYS A 1 234 ? -4.907  -34.988 -23.359 1.00 42.38 234 A 1 
ATOM 1824 N N     . GLU A 1 235 ? -8.358  -27.985 -22.947 1.00 52.70 235 A 1 
ATOM 1825 C CA    . GLU A 1 235 ? -9.128  -27.169 -23.892 1.00 53.15 235 A 1 
ATOM 1826 C C     . GLU A 1 235 ? -8.594  -25.739 -23.963 1.00 50.44 235 A 1 
ATOM 1827 O O     . GLU A 1 235 ? -8.451  -25.173 -25.050 1.00 51.66 235 A 1 
ATOM 1828 C CB    . GLU A 1 235 ? -10.612 -27.161 -23.501 1.00 51.95 235 A 1 
ATOM 1829 C CG    . GLU A 1 235 ? -11.320 -28.471 -23.866 1.00 47.49 235 A 1 
ATOM 1830 C CD    . GLU A 1 235 ? -12.822 -28.454 -23.528 1.00 44.91 235 A 1 
ATOM 1831 O OE1   . GLU A 1 235 ? -13.524 -29.346 -24.040 1.00 40.76 235 A 1 
ATOM 1832 O OE2   . GLU A 1 235 ? -13.252 -27.577 -22.748 1.00 41.27 235 A 1 
ATOM 1833 N N     . TYR A 1 236 ? -8.219  -25.142 -22.808 1.00 49.54 236 A 1 
ATOM 1834 C CA    . TYR A 1 236 ? -7.625  -23.810 -22.782 1.00 45.03 236 A 1 
ATOM 1835 C C     . TYR A 1 236 ? -6.241  -23.783 -23.449 1.00 41.22 236 A 1 
ATOM 1836 O O     . TYR A 1 236 ? -5.922  -22.837 -24.177 1.00 40.89 236 A 1 
ATOM 1837 C CB    . TYR A 1 236 ? -7.559  -23.312 -21.334 1.00 43.88 236 A 1 
ATOM 1838 C CG    . TYR A 1 236 ? -7.526  -21.800 -21.231 1.00 40.96 236 A 1 
ATOM 1839 C CD1   . TYR A 1 236 ? -6.307  -21.103 -21.203 1.00 40.35 236 A 1 
ATOM 1840 C CD2   . TYR A 1 236 ? -8.737  -21.076 -21.172 1.00 41.33 236 A 1 
ATOM 1841 C CE1   . TYR A 1 236 ? -6.291  -19.705 -21.124 1.00 35.92 236 A 1 
ATOM 1842 C CE2   . TYR A 1 236 ? -8.733  -19.680 -21.098 1.00 35.74 236 A 1 
ATOM 1843 C CZ    . TYR A 1 236 ? -7.504  -18.987 -21.073 1.00 39.02 236 A 1 
ATOM 1844 O OH    . TYR A 1 236 ? -7.491  -17.615 -20.993 1.00 38.42 236 A 1 
ATOM 1845 N N     . ALA A 1 237 ? -5.428  -24.828 -23.243 1.00 59.99 237 A 1 
ATOM 1846 C CA    . ALA A 1 237 ? -4.136  -24.977 -23.906 1.00 58.80 237 A 1 
ATOM 1847 C C     . ALA A 1 237 ? -4.292  -25.190 -25.421 1.00 56.61 237 A 1 
ATOM 1848 O O     . ALA A 1 237 ? -3.545  -24.590 -26.191 1.00 58.94 237 A 1 
ATOM 1849 C CB    . ALA A 1 237 ? -3.355  -26.115 -23.242 1.00 58.86 237 A 1 
ATOM 1850 N N     . GLU A 1 238 ? -5.277  -25.981 -25.860 1.00 56.66 238 A 1 
ATOM 1851 C CA    . GLU A 1 238 ? -5.585  -26.149 -27.286 1.00 57.29 238 A 1 
ATOM 1852 C C     . GLU A 1 238 ? -6.066  -24.845 -27.928 1.00 54.09 238 A 1 
ATOM 1853 O O     . GLU A 1 238 ? -5.617  -24.512 -29.024 1.00 55.57 238 A 1 
ATOM 1854 C CB    . GLU A 1 238 ? -6.624  -27.262 -27.497 1.00 56.93 238 A 1 
ATOM 1855 C CG    . GLU A 1 238 ? -5.980  -28.651 -27.497 1.00 52.12 238 A 1 
ATOM 1856 C CD    . GLU A 1 238 ? -6.957  -29.793 -27.785 1.00 47.60 238 A 1 
ATOM 1857 O OE1   . GLU A 1 238 ? -6.463  -30.877 -28.186 1.00 44.72 238 A 1 
ATOM 1858 O OE2   . GLU A 1 238 ? -8.168  -29.608 -27.566 1.00 44.13 238 A 1 
ATOM 1859 N N     . GLN A 1 239 ? -6.887  -24.054 -27.237 1.00 54.28 239 A 1 
ATOM 1860 C CA    . GLN A 1 239 ? -7.293  -22.738 -27.737 1.00 52.61 239 A 1 
ATOM 1861 C C     . GLN A 1 239 ? -6.117  -21.761 -27.836 1.00 51.20 239 A 1 
ATOM 1862 O O     . GLN A 1 239 ? -6.067  -20.966 -28.779 1.00 52.23 239 A 1 
ATOM 1863 C CB    . GLN A 1 239 ? -8.375  -22.131 -26.849 1.00 51.99 239 A 1 
ATOM 1864 C CG    . GLN A 1 239 ? -9.775  -22.686 -27.165 1.00 48.59 239 A 1 
ATOM 1865 C CD    . GLN A 1 239 ? -10.880 -21.934 -26.426 1.00 44.02 239 A 1 
ATOM 1866 O OE1   . GLN A 1 239 ? -10.667 -20.995 -25.672 1.00 43.27 239 A 1 
ATOM 1867 N NE2   . GLN A 1 239 ? -12.120 -22.305 -26.641 1.00 39.51 239 A 1 
ATOM 1868 N N     . GLN A 1 240 ? -5.173  -21.788 -26.877 1.00 55.60 240 A 1 
ATOM 1869 C CA    . GLN A 1 240 ? -3.957  -20.981 -26.980 1.00 56.51 240 A 1 
ATOM 1870 C C     . GLN A 1 240 ? -3.076  -21.449 -28.138 1.00 54.41 240 A 1 
ATOM 1871 O O     . GLN A 1 240 ? -2.588  -20.615 -28.902 1.00 56.09 240 A 1 
ATOM 1872 C CB    . GLN A 1 240 ? -3.162  -20.969 -25.677 1.00 55.59 240 A 1 
ATOM 1873 C CG    . GLN A 1 240 ? -3.741  -19.957 -24.680 1.00 52.14 240 A 1 
ATOM 1874 C CD    . GLN A 1 240 ? -2.757  -19.586 -23.561 1.00 47.12 240 A 1 
ATOM 1875 O OE1   . GLN A 1 240 ? -1.779  -20.250 -23.273 1.00 46.51 240 A 1 
ATOM 1876 N NE2   . GLN A 1 240 ? -2.986  -18.484 -22.883 1.00 43.28 240 A 1 
ATOM 1877 N N     . MET A 1 241 ? -2.927  -22.769 -28.318 1.00 62.76 241 A 1 
ATOM 1878 C CA    . MET A 1 241 ? -2.113  -23.328 -29.391 1.00 62.22 241 A 1 
ATOM 1879 C C     . MET A 1 241 ? -2.725  -23.024 -30.770 1.00 60.09 241 A 1 
ATOM 1880 O O     . MET A 1 241 ? -1.989  -22.691 -31.701 1.00 61.39 241 A 1 
ATOM 1881 C CB    . MET A 1 241 ? -1.927  -24.833 -29.141 1.00 61.69 241 A 1 
ATOM 1882 C CG    . MET A 1 241 ? -0.765  -25.411 -29.941 1.00 55.92 241 A 1 
ATOM 1883 S SD    . MET A 1 241 ? -0.421  -27.182 -29.632 1.00 52.51 241 A 1 
ATOM 1884 C CE    . MET A 1 241 ? 0.320   -27.112 -27.987 1.00 46.73 241 A 1 
ATOM 1885 N N     . GLN A 1 242 ? -4.051  -23.037 -30.891 1.00 58.59 242 A 1 
ATOM 1886 C CA    . GLN A 1 242 ? -4.723  -22.594 -32.116 1.00 57.11 242 A 1 
ATOM 1887 C C     . GLN A 1 242 ? -4.502  -21.111 -32.405 1.00 53.59 242 A 1 
ATOM 1888 O O     . GLN A 1 242 ? -4.303  -20.749 -33.567 1.00 54.63 242 A 1 
ATOM 1889 C CB    . GLN A 1 242 ? -6.224  -22.878 -32.049 1.00 56.83 242 A 1 
ATOM 1890 C CG    . GLN A 1 242 ? -6.551  -24.325 -32.453 1.00 52.77 242 A 1 
ATOM 1891 C CD    . GLN A 1 242 ? -8.062  -24.586 -32.528 1.00 48.18 242 A 1 
ATOM 1892 O OE1   . GLN A 1 242 ? -8.893  -23.772 -32.162 1.00 46.83 242 A 1 
ATOM 1893 N NE2   . GLN A 1 242 ? -8.459  -25.743 -33.020 1.00 42.41 242 A 1 
ATOM 1894 N N     . LYS A 1 243 ? -4.472  -20.251 -31.372 1.00 45.36 243 A 1 
ATOM 1895 C CA    . LYS A 1 243 ? -4.163  -18.830 -31.578 1.00 45.52 243 A 1 
ATOM 1896 C C     . LYS A 1 243 ? -2.722  -18.611 -32.055 1.00 41.74 243 A 1 
ATOM 1897 O O     . LYS A 1 243 ? -2.523  -17.828 -32.978 1.00 41.14 243 A 1 
ATOM 1898 C CB    . LYS A 1 243 ? -4.436  -18.012 -30.314 1.00 44.81 243 A 1 
ATOM 1899 C CG    . LYS A 1 243 ? -5.890  -17.552 -30.268 1.00 42.47 243 A 1 
ATOM 1900 C CD    . LYS A 1 243 ? -6.095  -16.636 -29.065 1.00 40.50 243 A 1 
ATOM 1901 C CE    . LYS A 1 243 ? -7.515  -16.069 -29.078 1.00 36.34 243 A 1 
ATOM 1902 N NZ    . LYS A 1 243 ? -7.729  -15.144 -27.949 1.00 32.63 243 A 1 
ATOM 1903 N N     . GLU A 1 244 ? -1.744  -19.324 -31.472 1.00 54.94 244 A 1 
ATOM 1904 C CA    . GLU A 1 244 ? -0.354  -19.246 -31.936 1.00 54.85 244 A 1 
ATOM 1905 C C     . GLU A 1 244 ? -0.196  -19.757 -33.376 1.00 50.70 244 A 1 
ATOM 1906 O O     . GLU A 1 244 ? 0.597   -19.212 -34.140 1.00 50.26 244 A 1 
ATOM 1907 C CB    . GLU A 1 244 ? 0.586   -20.044 -31.008 1.00 52.91 244 A 1 
ATOM 1908 C CG    . GLU A 1 244 ? 0.983   -19.263 -29.750 1.00 48.29 244 A 1 
ATOM 1909 C CD    . GLU A 1 244 ? 2.070   -19.970 -28.917 1.00 45.87 244 A 1 
ATOM 1910 O OE1   . GLU A 1 244 ? 2.815   -19.267 -28.196 1.00 41.61 244 A 1 
ATOM 1911 O OE2   . GLU A 1 244 ? 2.155   -21.224 -28.963 1.00 41.38 244 A 1 
ATOM 1912 N N     . TYR A 1 245 ? -0.975  -20.790 -33.772 1.00 54.68 245 A 1 
ATOM 1913 C CA    . TYR A 1 245 ? -0.914  -21.324 -35.130 1.00 51.96 245 A 1 
ATOM 1914 C C     . TYR A 1 245 ? -1.423  -20.317 -36.167 1.00 46.84 245 A 1 
ATOM 1915 O O     . TYR A 1 245 ? -0.775  -20.117 -37.204 1.00 45.86 245 A 1 
ATOM 1916 C CB    . TYR A 1 245 ? -1.664  -22.661 -35.208 1.00 49.45 245 A 1 
ATOM 1917 C CG    . TYR A 1 245 ? -1.039  -23.626 -36.177 1.00 45.86 245 A 1 
ATOM 1918 C CD1   . TYR A 1 245 ? -1.415  -23.642 -37.533 1.00 43.68 245 A 1 
ATOM 1919 C CD2   . TYR A 1 245 ? -0.026  -24.513 -35.731 1.00 42.67 245 A 1 
ATOM 1920 C CE1   . TYR A 1 245 ? -0.799  -24.524 -38.428 1.00 36.11 245 A 1 
ATOM 1921 C CE2   . TYR A 1 245 ? 0.587   -25.399 -36.618 1.00 36.79 245 A 1 
ATOM 1922 C CZ    . TYR A 1 245 ? 0.207   -25.413 -37.967 1.00 37.84 245 A 1 
ATOM 1923 O OH    . TYR A 1 245 ? 0.811   -26.288 -38.845 1.00 35.58 245 A 1 
ATOM 1924 N N     . VAL A 1 246 ? -2.513  -19.599 -35.840 1.00 50.31 246 A 1 
ATOM 1925 C CA    . VAL A 1 246 ? -3.081  -18.583 -36.751 1.00 50.44 246 A 1 
ATOM 1926 C C     . VAL A 1 246 ? -2.159  -17.363 -36.898 1.00 46.28 246 A 1 
ATOM 1927 O O     . VAL A 1 246 ? -2.058  -16.814 -37.994 1.00 44.76 246 A 1 
ATOM 1928 C CB    . VAL A 1 246 ? -4.491  -18.180 -36.295 1.00 47.31 246 A 1 
ATOM 1929 C CG1   . VAL A 1 246 ? -5.096  -17.071 -37.170 1.00 42.97 246 A 1 
ATOM 1930 C CG2   . VAL A 1 246 ? -5.466  -19.355 -36.355 1.00 46.99 246 A 1 
ATOM 1931 N N     . GLU A 1 247 ? -1.449  -16.953 -35.838 1.00 46.22 247 A 1 
ATOM 1932 C CA    . GLU A 1 247 ? -0.478  -15.847 -35.940 1.00 46.48 247 A 1 
ATOM 1933 C C     . GLU A 1 247 ? 0.742   -16.208 -36.810 1.00 42.28 247 A 1 
ATOM 1934 O O     . GLU A 1 247 ? 1.275   -15.336 -37.491 1.00 40.64 247 A 1 
ATOM 1935 C CB    . GLU A 1 247 ? -0.037  -15.354 -34.553 1.00 44.92 247 A 1 
ATOM 1936 C CG    . GLU A 1 247 ? -0.813  -14.101 -34.111 1.00 41.93 247 A 1 
ATOM 1937 C CD    . GLU A 1 247 ? -0.331  -13.473 -32.795 1.00 39.93 247 A 1 
ATOM 1938 O OE1   . GLU A 1 247 ? -0.640  -12.267 -32.589 1.00 37.77 247 A 1 
ATOM 1939 O OE2   . GLU A 1 247 ? 0.308   -14.162 -31.975 1.00 38.14 247 A 1 
ATOM 1940 N N     . ASN A 1 248 ? 1.159   -17.473 -36.823 1.00 46.62 248 A 1 
ATOM 1941 C CA    . ASN A 1 248 ? 2.323   -17.888 -37.602 1.00 47.03 248 A 1 
ATOM 1942 C C     . ASN A 1 248 ? 2.071   -17.972 -39.118 1.00 42.32 248 A 1 
ATOM 1943 O O     . ASN A 1 248 ? 2.991   -17.694 -39.882 1.00 39.62 248 A 1 
ATOM 1944 C CB    . ASN A 1 248 ? 2.874   -19.218 -37.055 1.00 44.13 248 A 1 
ATOM 1945 C CG    . ASN A 1 248 ? 3.986   -19.042 -36.025 1.00 40.20 248 A 1 
ATOM 1946 O OD1   . ASN A 1 248 ? 4.780   -18.107 -36.034 1.00 39.24 248 A 1 
ATOM 1947 N ND2   . ASN A 1 248 ? 4.121   -19.980 -35.130 1.00 40.48 248 A 1 
ATOM 1948 N N     . GLU A 1 249 ? 0.870   -18.326 -39.568 1.00 45.11 249 A 1 
ATOM 1949 C CA    . GLU A 1 249 ? 0.598   -18.421 -41.014 1.00 46.13 249 A 1 
ATOM 1950 C C     . GLU A 1 249 ? 0.654   -17.050 -41.720 1.00 42.98 249 A 1 
ATOM 1951 O O     . GLU A 1 249 ? 1.021   -16.973 -42.888 1.00 40.26 249 A 1 
ATOM 1952 C CB    . GLU A 1 249 ? -0.762  -19.088 -41.285 1.00 42.52 249 A 1 
ATOM 1953 C CG    . GLU A 1 249 ? -0.685  -20.617 -41.229 1.00 39.11 249 A 1 
ATOM 1954 C CD    . GLU A 1 249 ? -1.946  -21.295 -41.799 1.00 37.10 249 A 1 
ATOM 1955 O OE1   . GLU A 1 249 ? -1.811  -22.432 -42.317 1.00 33.56 249 A 1 
ATOM 1956 O OE2   . GLU A 1 249 ? -3.049  -20.700 -41.713 1.00 34.40 249 A 1 
ATOM 1957 N N     . GLY A 1 250 ? 0.317   -15.978 -41.003 1.00 40.86 250 A 1 
ATOM 1958 C CA    . GLY A 1 250 ? 0.259   -14.640 -41.604 1.00 40.27 250 A 1 
ATOM 1959 C C     . GLY A 1 250 ? 1.596   -14.043 -42.034 1.00 37.88 250 A 1 
ATOM 1960 O O     . GLY A 1 250 ? 1.618   -13.023 -42.723 1.00 35.38 250 A 1 
ATOM 1961 N N     . SER A 1 251 ? 2.717   -14.637 -41.619 1.00 44.71 251 A 1 
ATOM 1962 C CA    . SER A 1 251 ? 4.056   -14.158 -41.973 1.00 44.42 251 A 1 
ATOM 1963 C C     . SER A 1 251 ? 4.492   -14.624 -43.366 1.00 41.83 251 A 1 
ATOM 1964 O O     . SER A 1 251 ? 5.583   -15.183 -43.525 1.00 39.88 251 A 1 
ATOM 1965 C CB    . SER A 1 251 ? 5.075   -14.533 -40.893 1.00 42.23 251 A 1 
ATOM 1966 O OG    . SER A 1 251 ? 6.347   -14.001 -41.203 1.00 39.58 251 A 1 
ATOM 1967 N N     . GLU A 1 252 ? 3.675   -14.407 -44.385 1.00 35.01 252 A 1 
ATOM 1968 C CA    . GLU A 1 252 ? 4.136   -14.548 -45.763 1.00 36.65 252 A 1 
ATOM 1969 C C     . GLU A 1 252 ? 5.306   -13.584 -45.996 1.00 33.22 252 A 1 
ATOM 1970 O O     . GLU A 1 252 ? 5.205   -12.357 -45.876 1.00 31.61 252 A 1 
ATOM 1971 C CB    . GLU A 1 252 ? 3.029   -14.333 -46.797 1.00 35.65 252 A 1 
ATOM 1972 C CG    . GLU A 1 252 ? 2.180   -15.592 -47.040 1.00 34.48 252 A 1 
ATOM 1973 C CD    . GLU A 1 252 ? 1.325   -15.491 -48.317 1.00 34.65 252 A 1 
ATOM 1974 O OE1   . GLU A 1 252 ? 1.020   -16.556 -48.893 1.00 31.95 252 A 1 
ATOM 1975 O OE2   . GLU A 1 252 ? 1.008   -14.356 -48.721 1.00 32.51 252 A 1 
ATOM 1976 N N     . CYS A 1 253 ? 6.452   -14.177 -46.314 1.00 40.83 253 A 1 
ATOM 1977 C CA    . CYS A 1 253 ? 7.665   -13.475 -46.695 1.00 42.08 253 A 1 
ATOM 1978 C C     . CYS A 1 253 ? 7.438   -12.763 -48.033 1.00 37.30 253 A 1 
ATOM 1979 O O     . CYS A 1 253 ? 7.808   -13.276 -49.088 1.00 36.72 253 A 1 
ATOM 1980 C CB    . CYS A 1 253 ? 8.821   -14.480 -46.785 1.00 40.71 253 A 1 
ATOM 1981 S SG    . CYS A 1 253 ? 9.271   -15.143 -45.160 1.00 38.69 253 A 1 
ATOM 1982 N N     . ILE A 1 254 ? 6.867   -11.560 -47.995 1.00 32.13 254 A 1 
ATOM 1983 C CA    . ILE A 1 254 ? 6.878   -10.668 -49.157 1.00 35.98 254 A 1 
ATOM 1984 C C     . ILE A 1 254 ? 8.340   -10.363 -49.447 1.00 33.73 254 A 1 
ATOM 1985 O O     . ILE A 1 254 ? 8.960   -9.536  -48.783 1.00 32.15 254 A 1 
ATOM 1986 C CB    . ILE A 1 254 ? 6.027   -9.407  -48.935 1.00 34.45 254 A 1 
ATOM 1987 C CG1   . ILE A 1 254 ? 4.560   -9.776  -48.643 1.00 32.64 254 A 1 
ATOM 1988 C CG2   . ILE A 1 254 ? 6.111   -8.500  -50.183 1.00 35.17 254 A 1 
ATOM 1989 C CD1   . ILE A 1 254 ? 3.656   -8.590  -48.312 1.00 33.38 254 A 1 
ATOM 1990 N N     . VAL A 1 255 ? 8.900   -11.076 -50.420 1.00 38.03 255 A 1 
ATOM 1991 C CA    . VAL A 1 255 ? 10.280  -10.894 -50.881 1.00 42.32 255 A 1 
ATOM 1992 C C     . VAL A 1 255 ? 10.359  -9.498  -51.513 1.00 38.60 255 A 1 
ATOM 1993 O O     . VAL A 1 255 ? 9.811   -9.310  -52.600 1.00 36.80 255 A 1 
ATOM 1994 C CB    . VAL A 1 255 ? 10.681  -11.986 -51.885 1.00 40.69 255 A 1 
ATOM 1995 C CG1   . VAL A 1 255 ? 12.137  -11.807 -52.339 1.00 37.35 255 A 1 
ATOM 1996 C CG2   . VAL A 1 255 ? 10.556  -13.388 -51.276 1.00 40.90 255 A 1 
ATOM 1997 N N     . PRO A 1 256 ? 10.988  -8.500  -50.862 1.00 42.37 256 A 1 
ATOM 1998 C CA    . PRO A 1 256 ? 11.039  -7.173  -51.435 1.00 44.64 256 A 1 
ATOM 1999 C C     . PRO A 1 256 ? 11.919  -7.235  -52.682 1.00 43.04 256 A 1 
ATOM 2000 O O     . PRO A 1 256 ? 13.106  -7.557  -52.604 1.00 40.89 256 A 1 
ATOM 2001 C CB    . PRO A 1 256 ? 11.594  -6.269  -50.329 1.00 41.29 256 A 1 
ATOM 2002 C CG    . PRO A 1 256 ? 12.416  -7.219  -49.461 1.00 40.59 256 A 1 
ATOM 2003 C CD    . PRO A 1 256 ? 11.662  -8.556  -49.585 1.00 45.26 256 A 1 
ATOM 2004 N N     . SER A 1 257 ? 11.335  -6.974  -53.855 1.00 41.44 257 A 1 
ATOM 2005 C CA    . SER A 1 257 ? 12.052  -6.981  -55.125 1.00 45.72 257 A 1 
ATOM 2006 C C     . SER A 1 257 ? 13.212  -5.975  -55.064 1.00 43.55 257 A 1 
ATOM 2007 O O     . SER A 1 257 ? 13.029  -4.811  -54.717 1.00 41.79 257 A 1 
ATOM 2008 C CB    . SER A 1 257 ? 11.100  -6.704  -56.293 1.00 42.77 257 A 1 
ATOM 2009 O OG    . SER A 1 257 ? 10.400  -5.489  -56.110 1.00 39.79 257 A 1 
ATOM 2010 N N     . GLN A 1 258 ? 14.399  -6.443  -55.370 1.00 35.64 258 A 1 
ATOM 2011 C CA    . GLN A 1 258 ? 15.638  -5.660  -55.394 1.00 39.94 258 A 1 
ATOM 2012 C C     . GLN A 1 258 ? 15.619  -4.643  -56.553 1.00 36.98 258 A 1 
ATOM 2013 O O     . GLN A 1 258 ? 16.309  -4.813  -57.552 1.00 34.67 258 A 1 
ATOM 2014 C CB    . GLN A 1 258 ? 16.853  -6.585  -55.539 1.00 38.11 258 A 1 
ATOM 2015 C CG    . GLN A 1 258 ? 17.165  -7.462  -54.331 1.00 36.01 258 A 1 
ATOM 2016 C CD    . GLN A 1 258 ? 18.445  -8.279  -54.537 1.00 35.50 258 A 1 
ATOM 2017 O OE1   . GLN A 1 258 ? 19.016  -8.373  -55.607 1.00 36.00 258 A 1 
ATOM 2018 N NE2   . GLN A 1 258 ? 18.958  -8.907  -53.493 1.00 35.56 258 A 1 
ATOM 2019 N N     . SER A 1 259 ? 14.832  -3.595  -56.439 1.00 36.76 259 A 1 
ATOM 2020 C CA    . SER A 1 259 ? 14.906  -2.520  -57.427 1.00 39.82 259 A 1 
ATOM 2021 C C     . SER A 1 259 ? 16.283  -1.866  -57.345 1.00 36.77 259 A 1 
ATOM 2022 O O     . SER A 1 259 ? 16.643  -1.193  -56.379 1.00 35.90 259 A 1 
ATOM 2023 C CB    . SER A 1 259 ? 13.748  -1.532  -57.272 1.00 38.40 259 A 1 
ATOM 2024 O OG    . SER A 1 259 ? 13.726  -0.948  -55.988 1.00 36.89 259 A 1 
ATOM 2025 N N     . THR A 1 260 ? 17.090  -2.120  -58.378 1.00 43.07 260 A 1 
ATOM 2026 C CA    . THR A 1 260 ? 18.482  -1.681  -58.555 1.00 47.34 260 A 1 
ATOM 2027 C C     . THR A 1 260 ? 18.563  -0.178  -58.838 1.00 44.13 260 A 1 
ATOM 2028 O O     . THR A 1 260 ? 18.929  0.233   -59.931 1.00 42.15 260 A 1 
ATOM 2029 C CB    . THR A 1 260 ? 19.152  -2.482  -59.674 1.00 43.03 260 A 1 
ATOM 2030 O OG1   . THR A 1 260 ? 18.294  -2.586  -60.795 1.00 39.33 260 A 1 
ATOM 2031 C CG2   . THR A 1 260 ? 19.488  -3.910  -59.247 1.00 41.59 260 A 1 
ATOM 2032 N N     . ILE A 1 261 ? 18.185  0.661   -57.867 1.00 31.70 261 A 1 
ATOM 2033 C CA    . ILE A 1 261 ? 18.273  2.111   -58.068 1.00 35.90 261 A 1 
ATOM 2034 C C     . ILE A 1 261 ? 19.740  2.495   -58.272 1.00 33.24 261 A 1 
ATOM 2035 O O     . ILE A 1 261 ? 20.595  2.332   -57.399 1.00 32.08 261 A 1 
ATOM 2036 C CB    . ILE A 1 261 ? 17.555  2.916   -56.966 1.00 34.74 261 A 1 
ATOM 2037 C CG1   . ILE A 1 261 ? 16.051  2.581   -56.971 1.00 33.77 261 A 1 
ATOM 2038 C CG2   . ILE A 1 261 ? 17.774  4.433   -57.184 1.00 37.25 261 A 1 
ATOM 2039 C CD1   . ILE A 1 261 ? 15.233  3.271   -55.880 1.00 35.68 261 A 1 
ATOM 2040 N N     . VAL A 1 262 ? 20.022  2.998   -59.466 1.00 34.73 262 A 1 
ATOM 2041 C CA    . VAL A 1 262 ? 21.357  3.312   -59.984 1.00 39.82 262 A 1 
ATOM 2042 C C     . VAL A 1 262 ? 22.011  4.411   -59.142 1.00 35.83 262 A 1 
ATOM 2043 O O     . VAL A 1 262 ? 21.496  5.520   -59.017 1.00 34.59 262 A 1 
ATOM 2044 C CB    . VAL A 1 262 ? 21.263  3.707   -61.464 1.00 37.59 262 A 1 
ATOM 2045 C CG1   . VAL A 1 262 ? 22.624  4.041   -62.064 1.00 35.05 262 A 1 
ATOM 2046 C CG2   . VAL A 1 262 ? 20.659  2.564   -62.304 1.00 40.41 262 A 1 
ATOM 2047 N N     . ARG A 1 263 ? 23.205  4.121   -58.622 1.00 37.16 263 A 1 
ATOM 2048 C CA    . ARG A 1 263 ? 24.099  5.031   -57.878 1.00 42.72 263 A 1 
ATOM 2049 C C     . ARG A 1 263 ? 24.614  6.180   -58.763 1.00 39.22 263 A 1 
ATOM 2050 O O     . ARG A 1 263 ? 25.751  6.124   -59.225 1.00 37.80 263 A 1 
ATOM 2051 C CB    . ARG A 1 263 ? 25.305  4.252   -57.333 1.00 39.71 263 A 1 
ATOM 2052 C CG    . ARG A 1 263 ? 25.034  3.296   -56.165 1.00 37.18 263 A 1 
ATOM 2053 C CD    . ARG A 1 263 ? 26.374  2.635   -55.770 1.00 35.16 263 A 1 
ATOM 2054 N NE    . ARG A 1 263 ? 26.261  1.820   -54.561 1.00 32.03 263 A 1 
ATOM 2055 C CZ    . ARG A 1 263 ? 27.231  1.126   -53.992 1.00 28.30 263 A 1 
ATOM 2056 N NH1   . ARG A 1 263 ? 28.432  1.091   -54.498 1.00 26.70 263 A 1 
ATOM 2057 N NH2   . ARG A 1 263 ? 27.015  0.457   -52.901 1.00 25.34 263 A 1 
ATOM 2058 N N     . ARG A 1 264 ? 23.849  7.222   -59.005 1.00 36.76 264 A 1 
ATOM 2059 C CA    . ARG A 1 264 ? 24.376  8.349   -59.784 1.00 41.09 264 A 1 
ATOM 2060 C C     . ARG A 1 264 ? 25.455  9.098   -58.982 1.00 36.83 264 A 1 
ATOM 2061 O O     . ARG A 1 264 ? 25.158  9.558   -57.882 1.00 34.43 264 A 1 
ATOM 2062 C CB    . ARG A 1 264 ? 23.240  9.257   -60.280 1.00 37.68 264 A 1 
ATOM 2063 C CG    . ARG A 1 264 ? 23.616  9.926   -61.614 1.00 35.04 264 A 1 
ATOM 2064 C CD    . ARG A 1 264 ? 22.468  10.777  -62.172 1.00 33.35 264 A 1 
ATOM 2065 N NE    . ARG A 1 264 ? 22.733  11.211  -63.540 1.00 30.58 264 A 1 
ATOM 2066 C CZ    . ARG A 1 264 ? 21.923  11.937  -64.311 1.00 26.88 264 A 1 
ATOM 2067 N NH1   . ARG A 1 264 ? 20.779  12.387  -63.859 1.00 25.80 264 A 1 
ATOM 2068 N NH2   . ARG A 1 264 ? 22.255  12.225  -65.536 1.00 25.17 264 A 1 
ATOM 2069 N N     . PRO A 1 265 ? 26.679  9.238   -59.494 1.00 35.06 265 A 1 
ATOM 2070 C CA    . PRO A 1 265 ? 27.866  9.515   -58.682 1.00 39.04 265 A 1 
ATOM 2071 C C     . PRO A 1 265 ? 28.188  11.009  -58.520 1.00 37.09 265 A 1 
ATOM 2072 O O     . PRO A 1 265 ? 29.358  11.375  -58.595 1.00 34.61 265 A 1 
ATOM 2073 C CB    . PRO A 1 265 ? 28.980  8.762   -59.419 1.00 35.31 265 A 1 
ATOM 2074 C CG    . PRO A 1 265 ? 28.608  8.977   -60.882 1.00 34.91 265 A 1 
ATOM 2075 C CD    . PRO A 1 265 ? 27.073  8.847   -60.831 1.00 41.18 265 A 1 
ATOM 2076 N N     . HIS A 1 266 ? 27.216  11.901  -58.429 1.00 38.02 266 A 1 
ATOM 2077 C CA    . HIS A 1 266 ? 27.469  13.321  -58.719 1.00 43.22 266 A 1 
ATOM 2078 C C     . HIS A 1 266 ? 28.625  13.929  -57.908 1.00 41.09 266 A 1 
ATOM 2079 O O     . HIS A 1 266 ? 28.629  13.947  -56.682 1.00 40.02 266 A 1 
ATOM 2080 C CB    . HIS A 1 266 ? 26.183  14.156  -58.652 1.00 40.04 266 A 1 
ATOM 2081 C CG    . HIS A 1 266 ? 25.747  14.589  -60.025 1.00 37.69 266 A 1 
ATOM 2082 N ND1   . HIS A 1 266 ? 26.368  15.504  -60.841 1.00 36.07 266 A 1 
ATOM 2083 C CD2   . HIS A 1 266 ? 24.672  14.112  -60.731 1.00 35.57 266 A 1 
ATOM 2084 C CE1   . HIS A 1 266 ? 25.688  15.571  -61.997 1.00 31.80 266 A 1 
ATOM 2085 N NE2   . HIS A 1 266 ? 24.651  14.734  -61.975 1.00 32.29 266 A 1 
ATOM 2086 N N     . GLN A 1 267 ? 29.593  14.473  -58.669 1.00 37.67 267 A 1 
ATOM 2087 C CA    . GLN A 1 267 ? 30.986  14.814  -58.301 1.00 42.30 267 A 1 
ATOM 2088 C C     . GLN A 1 267 ? 31.189  16.190  -57.629 1.00 40.63 267 A 1 
ATOM 2089 O O     . GLN A 1 267 ? 32.279  16.730  -57.754 1.00 38.53 267 A 1 
ATOM 2090 C CB    . GLN A 1 267 ? 31.809  14.779  -59.598 1.00 39.22 267 A 1 
ATOM 2091 C CG    . GLN A 1 267 ? 32.583  13.503  -59.869 1.00 36.07 267 A 1 
ATOM 2092 C CD    . GLN A 1 267 ? 33.385  13.599  -61.171 1.00 34.30 267 A 1 
ATOM 2093 O OE1   . GLN A 1 267 ? 33.266  14.519  -61.958 1.00 35.04 267 A 1 
ATOM 2094 N NE2   . GLN A 1 267 ? 34.228  12.632  -61.461 1.00 32.77 267 A 1 
ATOM 2095 N N     . SER A 1 268 ? 30.196  16.795  -56.988 1.00 38.31 268 A 1 
ATOM 2096 C CA    . SER A 1 268 ? 30.214  18.248  -56.756 1.00 40.57 268 A 1 
ATOM 2097 C C     . SER A 1 268 ? 31.514  18.756  -56.115 1.00 38.47 268 A 1 
ATOM 2098 O O     . SER A 1 268 ? 31.964  18.222  -55.103 1.00 36.58 268 A 1 
ATOM 2099 C CB    . SER A 1 268 ? 29.005  18.690  -55.943 1.00 37.86 268 A 1 
ATOM 2100 O OG    . SER A 1 268 ? 28.929  20.096  -55.951 1.00 34.73 268 A 1 
ATOM 2101 N N     . GLY A 1 269 ? 32.125  19.730  -56.773 1.00 35.94 269 A 1 
ATOM 2102 C CA    . GLY A 1 269 ? 33.543  20.070  -56.625 1.00 37.95 269 A 1 
ATOM 2103 C C     . GLY A 1 269 ? 33.898  21.191  -55.645 1.00 35.78 269 A 1 
ATOM 2104 O O     . GLY A 1 269 ? 33.418  21.255  -54.530 1.00 33.48 269 A 1 
ATOM 2105 N N     . TYR A 1 270 ? 34.782  22.105  -56.104 1.00 28.73 270 A 1 
ATOM 2106 C CA    . TYR A 1 270 ? 35.997  22.595  -55.452 1.00 31.43 270 A 1 
ATOM 2107 C C     . TYR A 1 270 ? 35.932  23.707  -54.392 1.00 28.51 270 A 1 
ATOM 2108 O O     . TYR A 1 270 ? 36.672  23.634  -53.418 1.00 27.30 270 A 1 
ATOM 2109 C CB    . TYR A 1 270 ? 36.913  23.117  -56.572 1.00 29.98 270 A 1 
ATOM 2110 C CG    . TYR A 1 270 ? 37.617  22.074  -57.416 1.00 29.82 270 A 1 
ATOM 2111 C CD1   . TYR A 1 270 ? 38.927  21.667  -57.056 1.00 32.09 270 A 1 
ATOM 2112 C CD2   . TYR A 1 270 ? 37.022  21.546  -58.574 1.00 33.03 270 A 1 
ATOM 2113 C CE1   . TYR A 1 270 ? 39.611  20.728  -57.848 1.00 30.19 270 A 1 
ATOM 2114 C CE2   . TYR A 1 270 ? 37.701  20.603  -59.364 1.00 29.45 270 A 1 
ATOM 2115 C CZ    . TYR A 1 270 ? 39.005  20.202  -58.997 1.00 30.10 270 A 1 
ATOM 2116 O OH    . TYR A 1 270 ? 39.681  19.287  -59.764 1.00 31.68 270 A 1 
ATOM 2117 N N     . ALA A 1 271 ? 35.281  24.818  -54.661 1.00 34.34 271 A 1 
ATOM 2118 C CA    . ALA A 1 271 ? 36.049  26.076  -54.699 1.00 35.22 271 A 1 
ATOM 2119 C C     . ALA A 1 271 ? 36.486  26.673  -53.329 1.00 32.29 271 A 1 
ATOM 2120 O O     . ALA A 1 271 ? 35.740  26.621  -52.364 1.00 30.80 271 A 1 
ATOM 2121 C CB    . ALA A 1 271 ? 35.283  27.095  -55.546 1.00 33.18 271 A 1 
ATOM 2122 N N     . PRO A 1 272 ? 37.660  27.324  -53.247 1.00 34.08 272 A 1 
ATOM 2123 C CA    . PRO A 1 272 ? 38.429  27.555  -52.005 1.00 37.77 272 A 1 
ATOM 2124 C C     . PRO A 1 272 ? 38.436  28.994  -51.448 1.00 36.78 272 A 1 
ATOM 2125 O O     . PRO A 1 272 ? 39.362  29.340  -50.723 1.00 35.78 272 A 1 
ATOM 2126 C CB    . PRO A 1 272 ? 39.845  27.140  -52.435 1.00 34.84 272 A 1 
ATOM 2127 C CG    . PRO A 1 272 ? 39.942  27.689  -53.857 1.00 34.55 272 A 1 
ATOM 2128 C CD    . PRO A 1 272 ? 38.530  27.463  -54.396 1.00 41.13 272 A 1 
ATOM 2129 N N     . LEU A 1 273 ? 37.558  29.868  -51.858 1.00 34.39 273 A 1 
ATOM 2130 C CA    . LEU A 1 273 ? 37.833  31.320  -51.990 1.00 37.46 273 A 1 
ATOM 2131 C C     . LEU A 1 273 ? 38.155  32.107  -50.685 1.00 34.55 273 A 1 
ATOM 2132 O O     . LEU A 1 273 ? 37.846  31.681  -49.581 1.00 33.63 273 A 1 
ATOM 2133 C CB    . LEU A 1 273 ? 36.721  31.963  -52.850 1.00 34.56 273 A 1 
ATOM 2134 C CG    . LEU A 1 273 ? 37.289  32.713  -54.080 1.00 33.13 273 A 1 
ATOM 2135 C CD1   . LEU A 1 273 ? 36.430  32.439  -55.318 1.00 34.37 273 A 1 
ATOM 2136 C CD2   . LEU A 1 273 ? 37.326  34.227  -53.870 1.00 37.37 273 A 1 
ATOM 2137 N N     . VAL A 1 274 ? 38.775  33.294  -50.875 1.00 29.31 274 A 1 
ATOM 2138 C CA    . VAL A 1 274 ? 39.938  33.814  -50.123 1.00 34.79 274 A 1 
ATOM 2139 C C     . VAL A 1 274 ? 39.685  34.823  -48.981 1.00 31.56 274 A 1 
ATOM 2140 O O     . VAL A 1 274 ? 40.203  34.651  -47.880 1.00 29.82 274 A 1 
ATOM 2141 C CB    . VAL A 1 274 ? 40.892  34.498  -51.136 1.00 31.97 274 A 1 
ATOM 2142 C CG1   . VAL A 1 274 ? 42.196  34.980  -50.500 1.00 30.44 274 A 1 
ATOM 2143 C CG2   . VAL A 1 274 ? 41.281  33.588  -52.304 1.00 34.96 274 A 1 
ATOM 2144 N N     . GLY A 1 275 ? 39.111  35.972  -49.284 1.00 40.51 275 A 1 
ATOM 2145 C CA    . GLY A 1 275 ? 39.502  37.244  -48.639 1.00 40.84 275 A 1 
ATOM 2146 C C     . GLY A 1 275 ? 38.732  37.658  -47.372 1.00 38.18 275 A 1 
ATOM 2147 O O     . GLY A 1 275 ? 37.856  36.926  -46.932 1.00 35.80 275 A 1 
ATOM 2148 N N     . ALA A 1 276 ? 38.916  38.829  -46.754 1.00 36.00 276 A 1 
ATOM 2149 C CA    . ALA A 1 276 ? 40.085  39.699  -46.596 1.00 38.22 276 A 1 
ATOM 2150 C C     . ALA A 1 276 ? 39.972  40.537  -45.293 1.00 35.65 276 A 1 
ATOM 2151 O O     . ALA A 1 276 ? 40.189  39.973  -44.229 1.00 34.30 276 A 1 
ATOM 2152 C CB    . ALA A 1 276 ? 40.313  40.578  -47.839 1.00 35.17 276 A 1 
ATOM 2153 N N     . GLU A 1 277 ? 39.681  41.864  -45.346 1.00 36.67 277 A 1 
ATOM 2154 C CA    . GLU A 1 277 ? 40.358  42.807  -44.441 1.00 41.59 277 A 1 
ATOM 2155 C C     . GLU A 1 277 ? 39.616  43.431  -43.229 1.00 39.97 277 A 1 
ATOM 2156 O O     . GLU A 1 277 ? 40.151  43.396  -42.125 1.00 38.90 277 A 1 
ATOM 2157 C CB    . GLU A 1 277 ? 40.871  43.995  -45.280 1.00 37.64 277 A 1 
ATOM 2158 C CG    . GLU A 1 277 ? 41.938  43.689  -46.334 1.00 36.15 277 A 1 
ATOM 2159 C CD    . GLU A 1 277 ? 42.391  44.968  -47.029 1.00 37.41 277 A 1 
ATOM 2160 O OE1   . GLU A 1 277 ? 43.619  45.121  -47.221 1.00 35.03 277 A 1 
ATOM 2161 O OE2   . GLU A 1 277 ? 41.503  45.790  -47.393 1.00 36.67 277 A 1 
ATOM 2162 N N     . GLN A 1 278 ? 38.556  44.193  -43.418 1.00 33.07 278 A 1 
ATOM 2163 C CA    . GLN A 1 278 ? 38.547  45.573  -42.889 1.00 36.91 278 A 1 
ATOM 2164 C C     . GLN A 1 278 ? 38.118  45.796  -41.423 1.00 34.29 278 A 1 
ATOM 2165 O O     . GLN A 1 278 ? 37.455  44.975  -40.810 1.00 32.00 278 A 1 
ATOM 2166 C CB    . GLN A 1 278 ? 37.773  46.503  -43.841 1.00 34.20 278 A 1 
ATOM 2167 C CG    . GLN A 1 278 ? 38.646  46.998  -44.998 1.00 30.97 278 A 1 
ATOM 2168 C CD    . GLN A 1 278 ? 37.961  48.044  -45.877 1.00 30.46 278 A 1 
ATOM 2169 O OE1   . GLN A 1 278 ? 36.805  48.407  -45.710 1.00 32.13 278 A 1 
ATOM 2170 N NE2   . GLN A 1 278 ? 38.651  48.586  -46.851 1.00 30.39 278 A 1 
ATOM 2171 N N     . ALA A 1 279 ? 38.502  46.995  -40.888 1.00 33.75 279 A 1 
ATOM 2172 C CA    . ALA A 1 279 ? 38.901  47.205  -39.483 1.00 34.18 279 A 1 
ATOM 2173 C C     . ALA A 1 279 ? 38.045  48.146  -38.591 1.00 30.92 279 A 1 
ATOM 2174 O O     . ALA A 1 279 ? 38.408  48.321  -37.435 1.00 29.92 279 A 1 
ATOM 2175 C CB    . ALA A 1 279 ? 40.326  47.774  -39.556 1.00 32.31 279 A 1 
ATOM 2176 N N     . ALA A 1 280 ? 37.047  48.854  -39.090 1.00 35.76 280 A 1 
ATOM 2177 C CA    . ALA A 1 280 ? 36.711  50.216  -38.632 1.00 36.29 280 A 1 
ATOM 2178 C C     . ALA A 1 280 ? 36.166  50.393  -37.183 1.00 32.90 280 A 1 
ATOM 2179 O O     . ALA A 1 280 ? 35.727  49.467  -36.529 1.00 31.36 280 A 1 
ATOM 2180 C CB    . ALA A 1 280 ? 35.795  50.859  -39.669 1.00 34.05 280 A 1 
ATOM 2181 N N     . SER A 1 281 ? 36.145  51.655  -36.702 1.00 54.58 281 A 1 
ATOM 2182 C CA    . SER A 1 281 ? 36.578  52.076  -35.350 1.00 54.52 281 A 1 
ATOM 2183 C C     . SER A 1 281 ? 35.550  52.666  -34.360 1.00 53.39 281 A 1 
ATOM 2184 O O     . SER A 1 281 ? 35.884  52.778  -33.181 1.00 50.00 281 A 1 
ATOM 2185 C CB    . SER A 1 281 ? 37.618  53.171  -35.593 1.00 49.81 281 A 1 
ATOM 2186 O OG    . SER A 1 281 ? 37.100  54.198  -36.405 1.00 42.35 281 A 1 
ATOM 2187 N N     . ALA A 1 282 ? 34.440  53.253  -34.795 1.00 43.08 282 A 1 
ATOM 2188 C CA    . ALA A 1 282 ? 33.993  54.553  -34.266 1.00 43.20 282 A 1 
ATOM 2189 C C     . ALA A 1 282 ? 33.192  54.605  -32.927 1.00 39.43 282 A 1 
ATOM 2190 O O     . ALA A 1 282 ? 33.043  53.644  -32.210 1.00 38.42 282 A 1 
ATOM 2191 C CB    . ALA A 1 282 ? 33.279  55.300  -35.402 1.00 40.32 282 A 1 
ATOM 2192 N N     . THR A 1 283 ? 32.730  55.832  -32.609 1.00 50.12 283 A 1 
ATOM 2193 C CA    . THR A 1 283 ? 32.790  56.647  -31.378 1.00 51.36 283 A 1 
ATOM 2194 C C     . THR A 1 283 ? 31.571  56.621  -30.426 1.00 49.22 283 A 1 
ATOM 2195 O O     . THR A 1 283 ? 30.630  55.867  -30.596 1.00 46.06 283 A 1 
ATOM 2196 C CB    . THR A 1 283 ? 33.062  58.110  -31.792 1.00 45.27 283 A 1 
ATOM 2197 O OG1   . THR A 1 283 ? 32.277  58.443  -32.923 1.00 41.72 283 A 1 
ATOM 2198 C CG2   . THR A 1 283 ? 34.514  58.361  -32.184 1.00 45.19 283 A 1 
ATOM 2199 N N     . ALA A 1 284 ? 31.582  57.494  -29.395 1.00 36.52 284 A 1 
ATOM 2200 C CA    . ALA A 1 284 ? 31.073  57.342  -28.018 1.00 37.56 284 A 1 
ATOM 2201 C C     . ALA A 1 284 ? 29.725  57.999  -27.615 1.00 34.49 284 A 1 
ATOM 2202 O O     . ALA A 1 284 ? 29.386  57.944  -26.436 1.00 32.55 284 A 1 
ATOM 2203 C CB    . ALA A 1 284 ? 32.186  57.915  -27.127 1.00 35.08 284 A 1 
ATOM 2204 N N     . GLY A 1 285 ? 29.012  58.740  -28.462 1.00 45.06 285 A 1 
ATOM 2205 C CA    . GLY A 1 285 ? 28.098  59.831  -28.066 1.00 44.73 285 A 1 
ATOM 2206 C C     . GLY A 1 285 ? 27.011  59.504  -27.019 1.00 42.06 285 A 1 
ATOM 2207 O O     . GLY A 1 285 ? 26.286  58.529  -27.149 1.00 40.61 285 A 1 
ATOM 2208 N N     . ALA A 1 286 ? 26.857  60.396  -26.016 1.00 33.53 286 A 1 
ATOM 2209 C CA    . ALA A 1 286 ? 26.206  60.140  -24.717 1.00 34.85 286 A 1 
ATOM 2210 C C     . ALA A 1 286 ? 24.808  60.769  -24.493 1.00 31.78 286 A 1 
ATOM 2211 O O     . ALA A 1 286 ? 24.396  60.872  -23.343 1.00 30.36 286 A 1 
ATOM 2212 C CB    . ALA A 1 286 ? 27.185  60.648  -23.644 1.00 32.81 286 A 1 
ATOM 2213 N N     . SER A 1 287 ? 24.102  61.276  -25.489 1.00 50.05 287 A 1 
ATOM 2214 C CA    . SER A 1 287 ? 23.098  62.349  -25.338 1.00 51.10 287 A 1 
ATOM 2215 C C     . SER A 1 287 ? 21.926  62.046  -24.386 1.00 49.88 287 A 1 
ATOM 2216 O O     . SER A 1 287 ? 21.459  60.917  -24.277 1.00 47.35 287 A 1 
ATOM 2217 C CB    . SER A 1 287 ? 22.584  62.795  -26.699 1.00 46.57 287 A 1 
ATOM 2218 O OG    . SER A 1 287 ? 21.924  64.027  -26.570 1.00 39.76 287 A 1 
ATOM 2219 N N     . ALA A 1 288 ? 21.418  63.109  -23.711 1.00 40.21 288 A 1 
ATOM 2220 C CA    . ALA A 1 288 ? 20.747  63.088  -22.410 1.00 40.74 288 A 1 
ATOM 2221 C C     . ALA A 1 288 ? 19.246  63.449  -22.403 1.00 38.05 288 A 1 
ATOM 2222 O O     . ALA A 1 288 ? 18.761  63.876  -21.361 1.00 35.69 288 A 1 
ATOM 2223 C CB    . ALA A 1 288 ? 21.526  64.066  -21.519 1.00 37.97 288 A 1 
ATOM 2224 N N     . TYR A 1 289 ? 18.526  63.415  -23.506 1.00 33.16 289 A 1 
ATOM 2225 C CA    . TYR A 1 289 ? 17.278  64.172  -23.647 1.00 35.38 289 A 1 
ATOM 2226 C C     . TYR A 1 289 ? 16.190  63.808  -22.619 1.00 32.03 289 A 1 
ATOM 2227 O O     . TYR A 1 289 ? 15.918  62.648  -22.340 1.00 30.80 289 A 1 
ATOM 2228 C CB    . TYR A 1 289 ? 16.771  64.135  -25.093 1.00 33.60 289 A 1 
ATOM 2229 C CG    . TYR A 1 289 ? 17.331  65.277  -25.919 1.00 34.01 289 A 1 
ATOM 2230 C CD1   . TYR A 1 289 ? 16.675  66.532  -25.919 1.00 36.63 289 A 1 
ATOM 2231 C CD2   . TYR A 1 289 ? 18.516  65.120  -26.660 1.00 37.43 289 A 1 
ATOM 2232 C CE1   . TYR A 1 289 ? 17.202  67.609  -26.660 1.00 34.05 289 A 1 
ATOM 2233 C CE2   . TYR A 1 289 ? 19.048  66.192  -27.399 1.00 33.66 289 A 1 
ATOM 2234 C CZ    . TYR A 1 289 ? 18.385  67.438  -27.405 1.00 33.84 289 A 1 
ATOM 2235 O OH    . TYR A 1 289 ? 18.900  68.490  -28.129 1.00 33.58 289 A 1 
ATOM 2236 N N     . THR A 1 290 ? 15.547  64.841  -22.051 1.00 47.95 290 A 1 
ATOM 2237 C CA    . THR A 1 290 ? 14.805  64.866  -20.774 1.00 50.09 290 A 1 
ATOM 2238 C C     . THR A 1 290 ? 13.280  64.946  -20.873 1.00 48.22 290 A 1 
ATOM 2239 O O     . THR A 1 290 ? 12.645  64.976  -19.828 1.00 45.15 290 A 1 
ATOM 2240 C CB    . THR A 1 290 ? 15.257  66.098  -19.981 1.00 44.94 290 A 1 
ATOM 2241 O OG1   . THR A 1 290 ? 15.242  67.257  -20.811 1.00 43.06 290 A 1 
ATOM 2242 C CG2   . THR A 1 290 ? 16.668  65.964  -19.423 1.00 47.41 290 A 1 
ATOM 2243 N N     . ASP A 1 291 ? 12.687  65.109  -22.041 1.00 46.62 291 A 1 
ATOM 2244 C CA    . ASP A 1 291 ? 11.430  65.859  -22.167 1.00 49.89 291 A 1 
ATOM 2245 C C     . ASP A 1 291 ? 10.205  65.270  -21.441 1.00 47.63 291 A 1 
ATOM 2246 O O     . ASP A 1 291 ? 9.978   64.068  -21.365 1.00 46.32 291 A 1 
ATOM 2247 C CB    . ASP A 1 291 ? 11.128  66.183  -23.635 1.00 45.40 291 A 1 
ATOM 2248 C CG    . ASP A 1 291 ? 11.818  67.465  -24.117 1.00 40.73 291 A 1 
ATOM 2249 O OD1   . ASP A 1 291 ? 12.099  68.343  -23.270 1.00 40.71 291 A 1 
ATOM 2250 O OD2   . ASP A 1 291 ? 12.026  67.572  -25.344 1.00 40.47 291 A 1 
ATOM 2251 N N     . SER A 1 292 ? 9.361   66.215  -20.933 1.00 38.03 292 A 1 
ATOM 2252 C CA    . SER A 1 292 ? 8.464   66.079  -19.775 1.00 40.43 292 A 1 
ATOM 2253 C C     . SER A 1 292 ? 6.964   65.965  -20.091 1.00 38.11 292 A 1 
ATOM 2254 O O     . SER A 1 292 ? 6.156   66.302  -19.232 1.00 36.15 292 A 1 
ATOM 2255 C CB    . SER A 1 292 ? 8.703   67.325  -18.912 1.00 37.58 292 A 1 
ATOM 2256 O OG    . SER A 1 292 ? 7.870   67.400  -17.782 1.00 34.14 292 A 1 
ATOM 2257 N N     . VAL A 1 293 ? 6.531   65.653  -21.299 1.00 31.76 293 A 1 
ATOM 2258 C CA    . VAL A 1 293 ? 5.241   66.097  -21.848 1.00 36.07 293 A 1 
ATOM 2259 C C     . VAL A 1 293 ? 4.028   65.597  -21.041 1.00 33.31 293 A 1 
ATOM 2260 O O     . VAL A 1 293 ? 3.818   64.407  -20.843 1.00 31.47 293 A 1 
ATOM 2261 C CB    . VAL A 1 293 ? 5.096   65.805  -23.346 1.00 33.64 293 A 1 
ATOM 2262 C CG1   . VAL A 1 293 ? 3.905   66.569  -23.924 1.00 32.26 293 A 1 
ATOM 2263 C CG2   . VAL A 1 293 ? 6.332   66.229  -24.145 1.00 37.70 293 A 1 
ATOM 2264 N N     . ASN A 1 294 ? 3.174   66.577  -20.628 1.00 41.78 294 A 1 
ATOM 2265 C CA    . ASN A 1 294 ? 2.224   66.531  -19.506 1.00 43.07 294 A 1 
ATOM 2266 C C     . ASN A 1 294 ? 0.759   66.163  -19.872 1.00 39.29 294 A 1 
ATOM 2267 O O     . ASN A 1 294 ? -0.137  66.555  -19.134 1.00 37.25 294 A 1 
ATOM 2268 C CB    . ASN A 1 294 ? 2.280   67.925  -18.857 1.00 41.21 294 A 1 
ATOM 2269 C CG    . ASN A 1 294 ? 2.566   67.951  -17.371 1.00 37.21 294 A 1 
ATOM 2270 O OD1   . ASN A 1 294 ? 2.702   66.960  -16.692 1.00 38.46 294 A 1 
ATOM 2271 N ND2   . ASN A 1 294 ? 2.688   69.139  -16.816 1.00 39.24 294 A 1 
ATOM 2272 N N     . ASN A 1 295 ? 0.451   65.556  -20.998 1.00 43.72 295 A 1 
ATOM 2273 C CA    . ASN A 1 295 ? -0.825  65.734  -21.707 1.00 44.54 295 A 1 
ATOM 2274 C C     . ASN A 1 295 ? -2.082  65.351  -20.896 1.00 41.65 295 A 1 
ATOM 2275 O O     . ASN A 1 295 ? -2.258  64.214  -20.461 1.00 39.51 295 A 1 
ATOM 2276 C CB    . ASN A 1 295 ? -0.763  65.061  -23.086 1.00 41.39 295 A 1 
ATOM 2277 C CG    . ASN A 1 295 ? -0.759  66.053  -24.239 1.00 37.14 295 A 1 
ATOM 2278 O OD1   . ASN A 1 295 ? -0.967  67.241  -24.081 1.00 37.80 295 A 1 
ATOM 2279 N ND2   . ASN A 1 295 ? -0.526  65.585  -25.438 1.00 37.86 295 A 1 
ATOM 2280 N N     . SER A 1 296 ? -2.993  66.317  -20.728 1.00 35.80 296 A 1 
ATOM 2281 C CA    . SER A 1 296 ? -4.150  66.377  -19.820 1.00 37.48 296 A 1 
ATOM 2282 C C     . SER A 1 296 ? -5.475  65.946  -20.470 1.00 34.86 296 A 1 
ATOM 2283 O O     . SER A 1 296 ? -6.375  66.759  -20.620 1.00 33.57 296 A 1 
ATOM 2284 C CB    . SER A 1 296 ? -4.247  67.813  -19.290 1.00 35.56 296 A 1 
ATOM 2285 O OG    . SER A 1 296 ? -4.436  68.724  -20.357 1.00 33.66 296 A 1 
ATOM 2286 N N     . ILE A 1 297 ? -5.626  64.718  -20.919 1.00 27.83 297 A 1 
ATOM 2287 C CA    . ILE A 1 297 ? -6.794  64.330  -21.731 1.00 30.25 297 A 1 
ATOM 2288 C C     . ILE A 1 297 ? -8.104  64.508  -20.948 1.00 28.95 297 A 1 
ATOM 2289 O O     . ILE A 1 297 ? -8.278  63.997  -19.841 1.00 26.94 297 A 1 
ATOM 2290 C CB    . ILE A 1 297 ? -6.626  62.943  -22.360 1.00 28.10 297 A 1 
ATOM 2291 C CG1   . ILE A 1 297 ? -5.382  62.930  -23.271 1.00 26.51 297 A 1 
ATOM 2292 C CG2   . ILE A 1 297 ? -7.884  62.547  -23.160 1.00 30.53 297 A 1 
ATOM 2293 C CD1   . ILE A 1 297 ? -5.051  61.567  -23.894 1.00 30.05 297 A 1 
ATOM 2294 N N     . SER A 1 298 ? -9.044  65.271  -21.562 1.00 39.13 298 A 1 
ATOM 2295 C CA    . SER A 1 298 ? -10.305 65.764  -21.011 1.00 39.33 298 A 1 
ATOM 2296 C C     . SER A 1 298 ? -11.394 64.683  -20.955 1.00 37.01 298 A 1 
ATOM 2297 O O     . SER A 1 298 ? -11.637 63.966  -21.916 1.00 35.48 298 A 1 
ATOM 2298 C CB    . SER A 1 298 ? -10.772 66.938  -21.861 1.00 37.37 298 A 1 
ATOM 2299 O OG    . SER A 1 298 ? -11.924 67.538  -21.327 1.00 34.02 298 A 1 
ATOM 2300 N N     . PHE A 1 299 ? -12.078 64.611  -19.792 1.00 33.88 299 A 1 
ATOM 2301 C CA    . PHE A 1 299 ? -13.240 63.748  -19.535 1.00 34.61 299 A 1 
ATOM 2302 C C     . PHE A 1 299 ? -14.502 64.330  -20.194 1.00 32.96 299 A 1 
ATOM 2303 O O     . PHE A 1 299 ? -15.223 65.112  -19.575 1.00 31.42 299 A 1 
ATOM 2304 C CB    . PHE A 1 299 ? -13.426 63.602  -18.015 1.00 32.37 299 A 1 
ATOM 2305 C CG    . PHE A 1 299 ? -12.848 62.350  -17.389 1.00 31.38 299 A 1 
ATOM 2306 C CD1   . PHE A 1 299 ? -13.709 61.273  -17.094 1.00 32.76 299 A 1 
ATOM 2307 C CD2   . PHE A 1 299 ? -11.495 62.263  -17.070 1.00 33.12 299 A 1 
ATOM 2308 C CE1   . PHE A 1 299 ? -13.207 60.116  -16.481 1.00 30.18 299 A 1 
ATOM 2309 C CE2   . PHE A 1 299 ? -10.986 61.104  -16.458 1.00 28.42 299 A 1 
ATOM 2310 C CZ    . PHE A 1 299 ? -11.844 60.038  -16.157 1.00 28.92 299 A 1 
ATOM 2311 N N     . SER A 1 300 ? -14.817 63.969  -21.449 1.00 41.42 300 A 1 
ATOM 2312 C CA    . SER A 1 300 ? -16.090 64.361  -22.073 1.00 43.72 300 A 1 
ATOM 2313 C C     . SER A 1 300 ? -17.255 63.520  -21.547 1.00 41.87 300 A 1 
ATOM 2314 O O     . SER A 1 300 ? -17.140 62.307  -21.386 1.00 40.28 300 A 1 
ATOM 2315 C CB    . SER A 1 300 ? -16.017 64.306  -23.591 1.00 40.20 300 A 1 
ATOM 2316 O OG    . SER A 1 300 ? -17.149 64.956  -24.128 1.00 35.77 300 A 1 
ATOM 2317 N N     . MET A 1 301 ? -18.407 64.209  -21.245 1.00 36.88 301 A 1 
ATOM 2318 C CA    . MET A 1 301 ? -19.453 63.766  -20.306 1.00 39.42 301 A 1 
ATOM 2319 C C     . MET A 1 301 ? -20.768 63.325  -20.986 1.00 38.39 301 A 1 
ATOM 2320 O O     . MET A 1 301 ? -21.794 63.306  -20.320 1.00 35.68 301 A 1 
ATOM 2321 C CB    . MET A 1 301 ? -19.701 64.933  -19.323 1.00 36.76 301 A 1 
ATOM 2322 C CG    . MET A 1 301 ? -19.926 64.526  -17.865 1.00 34.11 301 A 1 
ATOM 2323 S SD    . MET A 1 301 ? -20.393 65.933  -16.803 1.00 34.97 301 A 1 
ATOM 2324 C CE    . MET A 1 301 ? -19.921 65.288  -15.179 1.00 32.47 301 A 1 
ATOM 2325 N N     . GLU A 1 302 ? -20.818 63.024  -22.261 1.00 34.59 302 A 1 
ATOM 2326 C CA    . GLU A 1 302 ? -22.079 63.003  -23.025 1.00 38.12 302 A 1 
ATOM 2327 C C     . GLU A 1 302 ? -23.135 61.992  -22.530 1.00 36.35 302 A 1 
ATOM 2328 O O     . GLU A 1 302 ? -22.831 60.910  -22.036 1.00 34.12 302 A 1 
ATOM 2329 C CB    . GLU A 1 302 ? -21.838 62.855  -24.534 1.00 34.82 302 A 1 
ATOM 2330 C CG    . GLU A 1 302 ? -21.592 64.210  -25.213 1.00 32.35 302 A 1 
ATOM 2331 C CD    . GLU A 1 302 ? -21.696 64.118  -26.744 1.00 32.62 302 A 1 
ATOM 2332 O OE1   . GLU A 1 302 ? -22.092 65.146  -27.345 1.00 30.28 302 A 1 
ATOM 2333 O OE2   . GLU A 1 302 ? -21.387 63.042  -27.299 1.00 31.24 302 A 1 
ATOM 2334 N N     . ALA A 1 303 ? -24.421 62.422  -22.688 1.00 32.66 303 A 1 
ATOM 2335 C CA    . ALA A 1 303 ? -25.494 62.082  -21.740 1.00 34.20 303 A 1 
ATOM 2336 C C     . ALA A 1 303 ? -26.534 61.017  -22.158 1.00 31.89 303 A 1 
ATOM 2337 O O     . ALA A 1 303 ? -27.231 60.501  -21.288 1.00 30.69 303 A 1 
ATOM 2338 C CB    . ALA A 1 303 ? -26.219 63.404  -21.456 1.00 32.81 303 A 1 
ATOM 2339 N N     . GLY A 1 304 ? -26.783 60.814  -23.485 1.00 35.39 304 A 1 
ATOM 2340 C CA    . GLY A 1 304 ? -28.194 60.779  -23.934 1.00 37.19 304 A 1 
ATOM 2341 C C     . GLY A 1 304 ? -29.102 59.553  -23.712 1.00 35.09 304 A 1 
ATOM 2342 O O     . GLY A 1 304 ? -29.648 59.369  -22.636 1.00 33.18 304 A 1 
ATOM 2343 N N     . ILE A 1 305 ? -29.475 58.827  -24.799 1.00 29.58 305 A 1 
ATOM 2344 C CA    . ILE A 1 305 ? -30.882 58.491  -25.084 1.00 33.17 305 A 1 
ATOM 2345 C C     . ILE A 1 305 ? -31.403 57.246  -24.320 1.00 31.07 305 A 1 
ATOM 2346 O O     . ILE A 1 305 ? -30.678 56.301  -24.061 1.00 29.03 305 A 1 
ATOM 2347 C CB    . ILE A 1 305 ? -31.092 58.410  -26.617 1.00 31.07 305 A 1 
ATOM 2348 C CG1   . ILE A 1 305 ? -30.745 59.768  -27.280 1.00 29.02 305 A 1 
ATOM 2349 C CG2   . ILE A 1 305 ? -32.523 58.008  -26.998 1.00 31.56 305 A 1 
ATOM 2350 C CD1   . ILE A 1 305 ? -30.688 59.739  -28.813 1.00 30.15 305 A 1 
ATOM 2351 N N     . VAL A 1 306 ? -32.715 57.292  -24.009 1.00 30.41 306 A 1 
ATOM 2352 C CA    . VAL A 1 306 ? -33.519 56.490  -23.047 1.00 33.60 306 A 1 
ATOM 2353 C C     . VAL A 1 306 ? -34.217 55.220  -23.623 1.00 30.50 306 A 1 
ATOM 2354 O O     . VAL A 1 306 ? -35.351 54.970  -23.233 1.00 28.79 306 A 1 
ATOM 2355 C CB    . VAL A 1 306 ? -34.581 57.442  -22.424 1.00 32.35 306 A 1 
ATOM 2356 C CG1   . VAL A 1 306 ? -35.350 56.881  -21.220 1.00 30.00 306 A 1 
ATOM 2357 C CG2   . VAL A 1 306 ? -33.984 58.771  -21.938 1.00 35.03 306 A 1 
ATOM 2358 N N     . PRO A 1 307 ? -33.741 54.417  -24.554 1.00 36.10 307 A 1 
ATOM 2359 C CA    . PRO A 1 307 ? -34.593 53.537  -25.365 1.00 37.95 307 A 1 
ATOM 2360 C C     . PRO A 1 307 ? -35.481 52.557  -24.569 1.00 36.21 307 A 1 
ATOM 2361 O O     . PRO A 1 307 ? -35.216 52.213  -23.420 1.00 33.60 307 A 1 
ATOM 2362 C CB    . PRO A 1 307 ? -33.677 52.850  -26.365 1.00 34.71 307 A 1 
ATOM 2363 C CG    . PRO A 1 307 ? -32.335 52.827  -25.635 1.00 33.51 307 A 1 
ATOM 2364 C CD    . PRO A 1 307 ? -32.346 54.166  -24.880 1.00 37.89 307 A 1 
ATOM 2365 N N     . ASP A 1 308 ? -36.547 52.159  -25.231 1.00 48.06 308 A 1 
ATOM 2366 C CA    . ASP A 1 308 ? -37.858 51.788  -24.692 1.00 50.19 308 A 1 
ATOM 2367 C C     . ASP A 1 308 ? -37.985 50.380  -24.051 1.00 47.67 308 A 1 
ATOM 2368 O O     . ASP A 1 308 ? -37.141 49.506  -24.172 1.00 45.27 308 A 1 
ATOM 2369 C CB    . ASP A 1 308 ? -38.878 51.998  -25.834 1.00 45.67 308 A 1 
ATOM 2370 C CG    . ASP A 1 308 ? -40.218 52.568  -25.408 1.00 40.31 308 A 1 
ATOM 2371 O OD1   . ASP A 1 308 ? -40.508 52.576  -24.188 1.00 39.89 308 A 1 
ATOM 2372 O OD2   . ASP A 1 308 ? -40.956 52.985  -26.327 1.00 39.68 308 A 1 
ATOM 2373 N N     . ASN A 1 309 ? -39.134 50.202  -23.379 1.00 45.10 309 A 1 
ATOM 2374 C CA    . ASN A 1 309 ? -39.399 49.327  -22.231 1.00 46.32 309 A 1 
ATOM 2375 C C     . ASN A 1 309 ? -39.722 47.837  -22.493 1.00 42.31 309 A 1 
ATOM 2376 O O     . ASN A 1 309 ? -40.235 47.194  -21.565 1.00 39.51 309 A 1 
ATOM 2377 C CB    . ASN A 1 309 ? -40.579 49.966  -21.470 1.00 42.70 309 A 1 
ATOM 2378 C CG    . ASN A 1 309 ? -40.203 50.743  -20.224 1.00 38.42 309 A 1 
ATOM 2379 O OD1   . ASN A 1 309 ? -39.222 50.496  -19.549 1.00 38.21 309 A 1 
ATOM 2380 N ND2   . ASN A 1 309 ? -41.029 51.690  -19.845 1.00 38.94 309 A 1 
ATOM 2381 N N     . THR A 1 310 ? -39.614 47.264  -23.672 1.00 41.59 310 A 1 
ATOM 2382 C CA    . THR A 1 310 ? -40.346 46.023  -24.009 1.00 43.82 310 A 1 
ATOM 2383 C C     . THR A 1 310 ? -40.037 44.843  -23.079 1.00 41.85 310 A 1 
ATOM 2384 O O     . THR A 1 310 ? -38.980 44.213  -23.142 1.00 39.30 310 A 1 
ATOM 2385 C CB    . THR A 1 310 ? -40.238 45.603  -25.479 1.00 38.81 310 A 1 
ATOM 2386 O OG1   . THR A 1 310 ? -39.101 46.137  -26.108 1.00 34.39 310 A 1 
ATOM 2387 C CG2   . THR A 1 310 ? -41.452 46.058  -26.269 1.00 37.42 310 A 1 
ATOM 2388 N N     . VAL A 1 311 ? -41.036 44.521  -22.243 1.00 30.78 311 A 1 
ATOM 2389 C CA    . VAL A 1 311 ? -40.997 43.627  -21.070 1.00 34.67 311 A 1 
ATOM 2390 C C     . VAL A 1 311 ? -41.104 42.144  -21.461 1.00 32.57 311 A 1 
ATOM 2391 O O     . VAL A 1 311 ? -41.985 41.440  -20.969 1.00 30.38 311 A 1 
ATOM 2392 C CB    . VAL A 1 311 ? -42.096 44.033  -20.064 1.00 32.05 311 A 1 
ATOM 2393 C CG1   . VAL A 1 311 ? -41.916 43.397  -18.679 1.00 29.90 311 A 1 
ATOM 2394 C CG2   . VAL A 1 311 ? -42.163 45.545  -19.830 1.00 35.81 311 A 1 
ATOM 2395 N N     . GLN A 1 312 ? -40.290 41.618  -22.358 1.00 46.07 312 A 1 
ATOM 2396 C CA    . GLN A 1 312 ? -40.399 40.184  -22.658 1.00 47.23 312 A 1 
ATOM 2397 C C     . GLN A 1 312 ? -40.066 39.353  -21.429 1.00 46.00 312 A 1 
ATOM 2398 O O     . GLN A 1 312 ? -38.950 39.366  -20.913 1.00 44.75 312 A 1 
ATOM 2399 C CB    . GLN A 1 312 ? -39.573 39.778  -23.890 1.00 43.16 312 A 1 
ATOM 2400 C CG    . GLN A 1 312 ? -40.340 40.030  -25.191 1.00 40.71 312 A 1 
ATOM 2401 C CD    . GLN A 1 312 ? -39.698 39.377  -26.408 1.00 39.73 312 A 1 
ATOM 2402 O OE1   . GLN A 1 312 ? -38.585 38.881  -26.398 1.00 38.43 312 A 1 
ATOM 2403 N NE2   . GLN A 1 312 ? -40.393 39.338  -27.529 1.00 36.96 312 A 1 
ATOM 2404 N N     . SER A 1 313 ? -41.072 38.618  -20.948 1.00 40.37 313 A 1 
ATOM 2405 C CA    . SER A 1 313 ? -41.054 37.768  -19.755 1.00 42.54 313 A 1 
ATOM 2406 C C     . SER A 1 313 ? -40.223 36.500  -19.972 1.00 40.80 313 A 1 
ATOM 2407 O O     . SER A 1 313 ? -40.763 35.394  -20.016 1.00 38.79 313 A 1 
ATOM 2408 C CB    . SER A 1 313 ? -42.488 37.436  -19.350 1.00 39.05 313 A 1 
ATOM 2409 O OG    . SER A 1 313 ? -43.164 36.764  -20.404 1.00 37.18 313 A 1 
ATOM 2410 N N     . SER A 1 314 ? -38.926 36.635  -20.146 1.00 38.79 314 A 1 
ATOM 2411 C CA    . SER A 1 314 ? -38.037 35.483  -20.297 1.00 41.38 314 A 1 
ATOM 2412 C C     . SER A 1 314 ? -38.085 34.630  -19.026 1.00 37.94 314 A 1 
ATOM 2413 O O     . SER A 1 314 ? -37.793 35.095  -17.932 1.00 36.11 314 A 1 
ATOM 2414 C CB    . SER A 1 314 ? -36.618 35.908  -20.648 1.00 37.49 314 A 1 
ATOM 2415 O OG    . SER A 1 314 ? -36.097 36.825  -19.714 1.00 36.01 314 A 1 
ATOM 2416 N N     . ILE A 1 315 ? -38.490 33.370  -19.185 1.00 36.55 315 A 1 
ATOM 2417 C CA    . ILE A 1 315 ? -38.613 32.404  -18.098 1.00 38.93 315 A 1 
ATOM 2418 C C     . ILE A 1 315 ? -37.226 32.239  -17.464 1.00 36.22 315 A 1 
ATOM 2419 O O     . ILE A 1 315 ? -36.316 31.688  -18.085 1.00 34.64 315 A 1 
ATOM 2420 C CB    . ILE A 1 315 ? -39.189 31.072  -18.616 1.00 35.70 315 A 1 
ATOM 2421 C CG1   . ILE A 1 315 ? -40.607 31.289  -19.202 1.00 34.66 315 A 1 
ATOM 2422 C CG2   . ILE A 1 315 ? -39.223 30.011  -17.508 1.00 37.98 315 A 1 
ATOM 2423 C CD1   . ILE A 1 315 ? -41.169 30.085  -19.977 1.00 34.65 315 A 1 
ATOM 2424 N N     . LEU A 1 316 ? -37.084 32.735  -16.222 1.00 36.60 316 A 1 
ATOM 2425 C CA    . LEU A 1 316 ? -35.899 32.572  -15.390 1.00 39.21 316 A 1 
ATOM 2426 C C     . LEU A 1 316 ? -35.685 31.077  -15.103 1.00 36.02 316 A 1 
ATOM 2427 O O     . LEU A 1 316 ? -36.188 30.538  -14.115 1.00 34.16 316 A 1 
ATOM 2428 C CB    . LEU A 1 316 ? -36.073 33.370  -14.079 1.00 35.86 316 A 1 
ATOM 2429 C CG    . LEU A 1 316 ? -35.784 34.872  -14.192 1.00 33.47 316 A 1 
ATOM 2430 C CD1   . LEU A 1 316 ? -36.363 35.615  -12.982 1.00 34.74 316 A 1 
ATOM 2431 C CD2   . LEU A 1 316 ? -34.277 35.143  -14.240 1.00 37.60 316 A 1 
ATOM 2432 N N     . ARG A 1 317 ? -34.927 30.370  -15.947 1.00 37.70 317 A 1 
ATOM 2433 C CA    . ARG A 1 317 ? -34.406 29.043  -15.596 1.00 39.81 317 A 1 
ATOM 2434 C C     . ARG A 1 317 ? -33.504 29.225  -14.374 1.00 36.68 317 A 1 
ATOM 2435 O O     . ARG A 1 317 ? -32.560 30.000  -14.468 1.00 34.16 317 A 1 
ATOM 2436 C CB    . ARG A 1 317 ? -33.623 28.415  -16.756 1.00 36.67 317 A 1 
ATOM 2437 C CG    . ARG A 1 317 ? -34.547 27.713  -17.759 1.00 33.31 317 A 1 
ATOM 2438 C CD    . ARG A 1 317 ? -33.714 26.984  -18.836 1.00 31.51 317 A 1 
ATOM 2439 N NE    . ARG A 1 317 ? -34.563 26.160  -19.704 1.00 27.93 317 A 1 
ATOM 2440 C CZ    . ARG A 1 317 ? -34.162 25.422  -20.740 1.00 25.69 317 A 1 
ATOM 2441 N NH1   . ARG A 1 317 ? -32.908 25.400  -21.105 1.00 24.69 317 A 1 
ATOM 2442 N NH2   . ARG A 1 317 ? -35.006 24.714  -21.413 1.00 23.54 317 A 1 
ATOM 2443 N N     . PRO A 1 318 ? -33.759 28.542  -13.243 1.00 31.11 318 A 1 
ATOM 2444 C CA    . PRO A 1 318 ? -32.919 28.647  -12.068 1.00 34.28 318 A 1 
ATOM 2445 C C     . PRO A 1 318 ? -31.572 27.983  -12.363 1.00 33.40 318 A 1 
ATOM 2446 O O     . PRO A 1 318 ? -31.391 26.780  -12.165 1.00 32.29 318 A 1 
ATOM 2447 C CB    . PRO A 1 318 ? -33.724 27.986  -10.938 1.00 31.51 318 A 1 
ATOM 2448 C CG    . PRO A 1 318 ? -34.564 26.935  -11.658 1.00 30.24 318 A 1 
ATOM 2449 C CD    . PRO A 1 318 ? -34.847 27.605  -13.016 1.00 35.28 318 A 1 
ATOM 2450 N N     . ALA A 1 319 ? -30.621 28.756  -12.867 1.00 33.09 319 A 1 
ATOM 2451 C CA    . ALA A 1 319 ? -29.286 28.288  -13.256 1.00 35.24 319 A 1 
ATOM 2452 C C     . ALA A 1 319 ? -28.371 27.998  -12.055 1.00 33.87 319 A 1 
ATOM 2453 O O     . ALA A 1 319 ? -27.266 27.503  -12.230 1.00 32.85 319 A 1 
ATOM 2454 C CB    . ALA A 1 319 ? -28.673 29.340  -14.179 1.00 31.77 319 A 1 
ATOM 2455 N N     . GLY A 1 320 ? -28.796 28.358  -10.855 1.00 32.27 320 A 1 
ATOM 2456 C CA    . GLY A 1 320 ? -27.923 28.559  -9.699  1.00 33.90 320 A 1 
ATOM 2457 C C     . GLY A 1 320 ? -27.398 27.326  -8.975  1.00 33.76 320 A 1 
ATOM 2458 O O     . GLY A 1 320 ? -27.067 27.448  -7.804  1.00 31.42 320 A 1 
ATOM 2459 N N     . ALA A 1 321 ? -27.289 26.155  -9.609  1.00 30.53 321 A 1 
ATOM 2460 C CA    . ALA A 1 321 ? -26.503 25.061  -9.054  1.00 31.72 321 A 1 
ATOM 2461 C C     . ALA A 1 321 ? -25.013 25.439  -9.126  1.00 30.76 321 A 1 
ATOM 2462 O O     . ALA A 1 321 ? -24.280 24.978  -10.004 1.00 29.81 321 A 1 
ATOM 2463 C CB    . ALA A 1 321 ? -26.843 23.753  -9.766  1.00 29.39 321 A 1 
ATOM 2464 N N     . ILE A 1 322 ? -24.599 26.350  -8.233  1.00 28.45 322 A 1 
ATOM 2465 C CA    . ILE A 1 322 ? -23.203 26.727  -8.056  1.00 28.96 322 A 1 
ATOM 2466 C C     . ILE A 1 322 ? -22.483 25.454  -7.627  1.00 28.65 322 A 1 
ATOM 2467 O O     . ILE A 1 322 ? -22.640 25.002  -6.500  1.00 27.38 322 A 1 
ATOM 2468 C CB    . ILE A 1 322 ? -23.047 27.875  -7.038  1.00 26.71 322 A 1 
ATOM 2469 C CG1   . ILE A 1 322 ? -23.849 29.120  -7.474  1.00 24.31 322 A 1 
ATOM 2470 C CG2   . ILE A 1 322 ? -21.564 28.238  -6.871  1.00 27.03 322 A 1 
ATOM 2471 C CD1   . ILE A 1 322 ? -23.875 30.255  -6.442  1.00 25.12 322 A 1 
ATOM 2472 N N     . GLY A 1 323 ? -21.694 24.876  -8.524  1.00 32.85 323 A 1 
ATOM 2473 C CA    . GLY A 1 323 ? -20.747 23.807  -8.228  1.00 33.63 323 A 1 
ATOM 2474 C C     . GLY A 1 323 ? -19.640 24.330  -7.321  1.00 33.10 323 A 1 
ATOM 2475 O O     . GLY A 1 323 ? -18.524 24.540  -7.769  1.00 31.83 323 A 1 
ATOM 2476 N N     . LEU A 1 324 ? -19.973 24.576  -6.037  1.00 33.41 324 A 1 
ATOM 2477 C CA    . LEU A 1 324 ? -19.094 25.178  -5.025  1.00 33.89 324 A 1 
ATOM 2478 C C     . LEU A 1 324 ? -17.858 24.332  -4.731  1.00 33.79 324 A 1 
ATOM 2479 O O     . LEU A 1 324 ? -16.823 24.881  -4.384  1.00 31.09 324 A 1 
ATOM 2480 C CB    . LEU A 1 324 ? -19.886 25.380  -3.717  1.00 29.35 324 A 1 
ATOM 2481 C CG    . LEU A 1 324 ? -20.399 26.807  -3.527  1.00 25.58 324 A 1 
ATOM 2482 C CD1   . LEU A 1 324 ? -21.425 26.831  -2.384  1.00 25.49 324 A 1 
ATOM 2483 C CD2   . LEU A 1 324 ? -19.263 27.770  -3.169  1.00 27.82 324 A 1 
ATOM 2484 N N     . PHE A 1 325 ? -17.960 23.008  -4.855  1.00 36.34 325 A 1 
ATOM 2485 C CA    . PHE A 1 325 ? -16.813 22.114  -4.735  1.00 37.33 325 A 1 
ATOM 2486 C C     . PHE A 1 325 ? -15.986 22.130  -6.024  1.00 37.22 325 A 1 
ATOM 2487 O O     . PHE A 1 325 ? -15.762 21.111  -6.663  1.00 34.23 325 A 1 
ATOM 2488 C CB    . PHE A 1 325 ? -17.260 20.717  -4.300  1.00 32.58 325 A 1 
ATOM 2489 C CG    . PHE A 1 325 ? -17.820 20.682  -2.896  1.00 28.51 325 A 1 
ATOM 2490 C CD1   . PHE A 1 325 ? -16.957 20.628  -1.797  1.00 27.92 325 A 1 
ATOM 2491 C CD2   . PHE A 1 325 ? -19.211 20.730  -2.695  1.00 28.08 325 A 1 
ATOM 2492 C CE1   . PHE A 1 325 ? -17.480 20.605  -0.503  1.00 26.36 325 A 1 
ATOM 2493 C CE2   . PHE A 1 325 ? -19.739 20.713  -1.395  1.00 25.27 325 A 1 
ATOM 2494 C CZ    . PHE A 1 325 ? -18.874 20.648  -0.290  1.00 26.40 325 A 1 
ATOM 2495 N N     . SER A 1 326 ? -15.499 23.316  -6.367  1.00 35.33 326 A 1 
ATOM 2496 C CA    . SER A 1 326 ? -14.242 23.480  -7.072  1.00 37.48 326 A 1 
ATOM 2497 C C     . SER A 1 326 ? -13.137 22.975  -6.141  1.00 38.23 326 A 1 
ATOM 2498 O O     . SER A 1 326 ? -12.352 23.757  -5.603  1.00 36.08 326 A 1 
ATOM 2499 C CB    . SER A 1 326 ? -14.034 24.936  -7.486  1.00 33.68 326 A 1 
ATOM 2500 O OG    . SER A 1 326 ? -12.803 25.107  -8.135  1.00 30.43 326 A 1 
ATOM 2501 N N     . SER A 1 327 ? -13.116 21.656  -5.873  1.00 44.97 327 A 1 
ATOM 2502 C CA    . SER A 1 327 ? -11.886 21.000  -5.446  1.00 46.00 327 A 1 
ATOM 2503 C C     . SER A 1 327 ? -10.814 21.487  -6.408  1.00 47.10 327 A 1 
ATOM 2504 O O     . SER A 1 327 ? -11.085 21.481  -7.613  1.00 43.45 327 A 1 
ATOM 2505 C CB    . SER A 1 327 ? -12.026 19.477  -5.514  1.00 41.14 327 A 1 
ATOM 2506 O OG    . SER A 1 327 ? -12.455 19.040  -6.781  1.00 37.25 327 A 1 
ATOM 2507 N N     . PRO A 1 328 ? -9.674  22.014  -5.897  1.00 47.53 328 A 1 
ATOM 2508 C CA    . PRO A 1 328 ? -8.652  22.593  -6.742  1.00 48.51 328 A 1 
ATOM 2509 C C     . PRO A 1 328 ? -8.407  21.604  -7.869  1.00 49.89 328 A 1 
ATOM 2510 O O     . PRO A 1 328 ? -8.040  20.461  -7.586  1.00 47.77 328 A 1 
ATOM 2511 C CB    . PRO A 1 328 ? -7.429  22.800  -5.847  1.00 44.29 328 A 1 
ATOM 2512 C CG    . PRO A 1 328 ? -7.668  21.861  -4.671  1.00 43.15 328 A 1 
ATOM 2513 C CD    . PRO A 1 328 ? -9.191  21.831  -4.559  1.00 45.78 328 A 1 
ATOM 2514 N N     . SER A 1 329 ? -8.770  21.992  -9.083  1.00 43.15 329 A 1 
ATOM 2515 C CA    . SER A 1 329 ? -8.720  21.105  -10.224 1.00 44.89 329 A 1 
ATOM 2516 C C     . SER A 1 329 ? -7.313  20.537  -10.218 1.00 46.35 329 A 1 
ATOM 2517 O O     . SER A 1 329 ? -6.357  21.299  -10.175 1.00 43.78 329 A 1 
ATOM 2518 C CB    . SER A 1 329 ? -9.042  21.836  -11.537 1.00 40.23 329 A 1 
ATOM 2519 O OG    . SER A 1 329 ? -8.148  22.910  -11.765 1.00 35.73 329 A 1 
ATOM 2520 N N     . LEU A 1 330 ? -7.192  19.219  -10.157 1.00 48.74 330 A 1 
ATOM 2521 C CA    . LEU A 1 330 ? -5.939  18.563  -10.498 1.00 47.78 330 A 1 
ATOM 2522 C C     . LEU A 1 330 ? -5.713  18.932  -11.959 1.00 48.30 330 A 1 
ATOM 2523 O O     . LEU A 1 330 ? -6.160  18.216  -12.840 1.00 44.67 330 A 1 
ATOM 2524 C CB    . LEU A 1 330 ? -6.062  17.044  -10.281 1.00 42.75 330 A 1 
ATOM 2525 C CG    . LEU A 1 330 ? -5.879  16.588  -8.830  1.00 38.13 330 A 1 
ATOM 2526 C CD1   . LEU A 1 330 ? -6.393  15.164  -8.623  1.00 38.45 330 A 1 
ATOM 2527 C CD2   . LEU A 1 330 ? -4.389  16.602  -8.428  1.00 38.27 330 A 1 
ATOM 2528 N N     . GLN A 1 331 ? -5.172  20.119  -12.169 1.00 50.68 331 A 1 
ATOM 2529 C CA    . GLN A 1 331 ? -4.703  20.546  -13.467 1.00 51.86 331 A 1 
ATOM 2530 C C     . GLN A 1 331 ? -3.799  19.417  -13.900 1.00 53.42 331 A 1 
ATOM 2531 O O     . GLN A 1 331 ? -2.803  19.153  -13.208 1.00 51.07 331 A 1 
ATOM 2532 C CB    . GLN A 1 331 ? -3.929  21.870  -13.396 1.00 47.21 331 A 1 
ATOM 2533 C CG    . GLN A 1 331 ? -4.841  23.087  -13.281 1.00 41.79 331 A 1 
ATOM 2534 C CD    . GLN A 1 331 ? -4.068  24.404  -13.307 1.00 38.74 331 A 1 
ATOM 2535 O OE1   . GLN A 1 331 ? -2.906  24.508  -12.949 1.00 35.57 331 A 1 
ATOM 2536 N NE2   . GLN A 1 331 ? -4.694  25.488  -13.704 1.00 35.02 331 A 1 
ATOM 2537 N N     . THR A 1 332 ? -4.221  18.665  -14.897 1.00 52.63 332 A 1 
ATOM 2538 C CA    . THR A 1 332 ? -3.407  17.626  -15.509 1.00 54.20 332 A 1 
ATOM 2539 C C     . THR A 1 332 ? -2.091  18.312  -15.829 1.00 56.28 332 A 1 
ATOM 2540 O O     . THR A 1 332 ? -2.086  19.226  -16.655 1.00 52.78 332 A 1 
ATOM 2541 C CB    . THR A 1 332 ? -4.067  17.072  -16.771 1.00 48.47 332 A 1 
ATOM 2542 O OG1   . THR A 1 332 ? -4.777  18.088  -17.451 1.00 42.74 332 A 1 
ATOM 2543 C CG2   . THR A 1 332 ? -5.080  15.989  -16.395 1.00 42.58 332 A 1 
ATOM 2544 N N     . PRO A 1 333 ? -1.043  18.053  -15.021 1.00 56.01 333 A 1 
ATOM 2545 C CA    . PRO A 1 333 ? 0.125   18.881  -15.101 1.00 54.69 333 A 1 
ATOM 2546 C C     . PRO A 1 333 ? 0.711   18.632  -16.479 1.00 56.82 333 A 1 
ATOM 2547 O O     . PRO A 1 333 ? 0.911   17.477  -16.854 1.00 55.65 333 A 1 
ATOM 2548 C CB    . PRO A 1 333 ? 1.021   18.460  -13.944 1.00 49.50 333 A 1 
ATOM 2549 C CG    . PRO A 1 333 ? 0.547   17.053  -13.632 1.00 47.94 333 A 1 
ATOM 2550 C CD    . PRO A 1 333 ? -0.914  17.022  -14.043 1.00 50.01 333 A 1 
ATOM 2551 N N     . LEU A 1 334 ? 0.925   19.712  -17.220 1.00 60.03 334 A 1 
ATOM 2552 C CA    . LEU A 1 334 ? 1.564   19.621  -18.518 1.00 59.40 334 A 1 
ATOM 2553 C C     . LEU A 1 334 ? 2.838   18.811  -18.337 1.00 62.99 334 A 1 
ATOM 2554 O O     . LEU A 1 334 ? 3.612   19.053  -17.400 1.00 57.94 334 A 1 
ATOM 2555 C CB    . LEU A 1 334 ? 1.861   21.027  -19.055 1.00 51.84 334 A 1 
ATOM 2556 C CG    . LEU A 1 334 ? 0.605   21.776  -19.546 1.00 45.79 334 A 1 
ATOM 2557 C CD1   . LEU A 1 334 ? 0.929   23.264  -19.753 1.00 43.38 334 A 1 
ATOM 2558 C CD2   . LEU A 1 334 ? 0.092   21.213  -20.878 1.00 43.43 334 A 1 
ATOM 2559 N N     . HIS A 1 335 ? 3.028   17.813  -19.190 1.00 68.75 335 A 1 
ATOM 2560 C CA    . HIS A 1 335 ? 4.251   17.021  -19.215 1.00 71.28 335 A 1 
ATOM 2561 C C     . HIS A 1 335 ? 5.422   17.993  -19.304 1.00 74.28 335 A 1 
ATOM 2562 O O     . HIS A 1 335 ? 5.395   18.897  -20.145 1.00 66.87 335 A 1 
ATOM 2563 C CB    . HIS A 1 335 ? 4.203   16.076  -20.418 1.00 60.69 335 A 1 
ATOM 2564 C CG    . HIS A 1 335 ? 4.985   14.824  -20.188 1.00 51.74 335 A 1 
ATOM 2565 N ND1   . HIS A 1 335 ? 6.355   14.696  -20.203 1.00 46.21 335 A 1 
ATOM 2566 C CD2   . HIS A 1 335 ? 4.441   13.591  -19.938 1.00 44.78 335 A 1 
ATOM 2567 C CE1   . HIS A 1 335 ? 6.632   13.402  -19.971 1.00 41.43 335 A 1 
ATOM 2568 N NE2   . HIS A 1 335 ? 5.505   12.720  -19.812 1.00 43.52 335 A 1 
ATOM 2569 N N     . PHE A 1 336 ? 6.418   17.861  -18.419 1.00 66.69 336 A 1 
ATOM 2570 C CA    . PHE A 1 336 ? 7.567   18.745  -18.534 1.00 66.29 336 A 1 
ATOM 2571 C C     . PHE A 1 336 ? 8.151   18.614  -19.938 1.00 68.56 336 A 1 
ATOM 2572 O O     . PHE A 1 336 ? 8.366   17.508  -20.437 1.00 64.40 336 A 1 
ATOM 2573 C CB    . PHE A 1 336 ? 8.624   18.450  -17.459 1.00 58.34 336 A 1 
ATOM 2574 C CG    . PHE A 1 336 ? 8.363   19.099  -16.118 1.00 59.35 336 A 1 
ATOM 2575 C CD1   . PHE A 1 336 ? 8.194   20.492  -16.024 1.00 57.81 336 A 1 
ATOM 2576 C CD2   . PHE A 1 336 ? 8.325   18.330  -14.944 1.00 56.76 336 A 1 
ATOM 2577 C CE1   . PHE A 1 336 ? 7.948   21.101  -14.780 1.00 51.37 336 A 1 
ATOM 2578 C CE2   . PHE A 1 336 ? 8.080   18.937  -13.697 1.00 53.51 336 A 1 
ATOM 2579 C CZ    . PHE A 1 336 ? 7.884   20.324  -13.611 1.00 55.31 336 A 1 
ATOM 2580 N N     . SER A 1 337 ? 8.436   19.761  -20.562 1.00 78.24 337 A 1 
ATOM 2581 C CA    . SER A 1 337 ? 9.218   19.756  -21.795 1.00 80.59 337 A 1 
ATOM 2582 C C     . SER A 1 337 ? 10.535  19.013  -21.557 1.00 82.53 337 A 1 
ATOM 2583 O O     . SER A 1 337 ? 11.042  18.974  -20.432 1.00 77.10 337 A 1 
ATOM 2584 C CB    . SER A 1 337 ? 9.459   21.186  -22.270 1.00 73.37 337 A 1 
ATOM 2585 O OG    . SER A 1 337 ? 10.273  21.897  -21.360 1.00 62.87 337 A 1 
ATOM 2586 N N     . SER A 1 338 ? 11.130  18.457  -22.614 1.00 84.34 338 A 1 
ATOM 2587 C CA    . SER A 1 338 ? 12.418  17.742  -22.494 1.00 85.58 338 A 1 
ATOM 2588 C C     . SER A 1 338 ? 13.471  18.553  -21.716 1.00 86.96 338 A 1 
ATOM 2589 O O     . SER A 1 338 ? 14.105  18.027  -20.813 1.00 83.22 338 A 1 
ATOM 2590 C CB    . SER A 1 338 ? 12.936  17.392  -23.895 1.00 79.73 338 A 1 
ATOM 2591 O OG    . SER A 1 338 ? 14.164  16.704  -23.803 1.00 67.63 338 A 1 
ATOM 2592 N N     . LYS A 1 339 ? 13.540  19.873  -21.973 1.00 89.31 339 A 1 
ATOM 2593 C CA    . LYS A 1 339 ? 14.459  20.785  -21.267 1.00 90.09 339 A 1 
ATOM 2594 C C     . LYS A 1 339 ? 14.124  20.930  -19.771 1.00 91.35 339 A 1 
ATOM 2595 O O     . LYS A 1 339 ? 15.020  20.957  -18.930 1.00 88.92 339 A 1 
ATOM 2596 C CB    . LYS A 1 339 ? 14.437  22.171  -21.919 1.00 87.20 339 A 1 
ATOM 2597 C CG    . LYS A 1 339 ? 15.061  22.163  -23.319 1.00 75.57 339 A 1 
ATOM 2598 C CD    . LYS A 1 339 ? 15.112  23.581  -23.890 1.00 70.46 339 A 1 
ATOM 2599 C CE    . LYS A 1 339 ? 15.772  23.567  -25.269 1.00 59.23 339 A 1 
ATOM 2600 N NZ    . LYS A 1 339 ? 15.835  24.913  -25.871 1.00 52.21 339 A 1 
ATOM 2601 N N     . GLU A 1 340 ? 12.837  21.025  -19.416 1.00 88.52 340 A 1 
ATOM 2602 C CA    . GLU A 1 340 ? 12.414  21.106  -18.015 1.00 89.24 340 A 1 
ATOM 2603 C C     . GLU A 1 340 ? 12.698  19.793  -17.291 1.00 90.55 340 A 1 
ATOM 2604 O O     . GLU A 1 340 ? 13.230  19.814  -16.185 1.00 88.30 340 A 1 
ATOM 2605 C CB    . GLU A 1 340 ? 10.932  21.448  -17.908 1.00 86.17 340 A 1 
ATOM 2606 C CG    . GLU A 1 340 ? 10.650  22.908  -18.275 1.00 75.10 340 A 1 
ATOM 2607 C CD    . GLU A 1 340 ? 9.156   23.159  -18.432 1.00 67.43 340 A 1 
ATOM 2608 O OE1   . GLU A 1 340 ? 8.696   24.210  -17.932 1.00 60.48 340 A 1 
ATOM 2609 O OE2   . GLU A 1 340 ? 8.497   22.304  -19.059 1.00 61.78 340 A 1 
ATOM 2610 N N     . ARG A 1 341 ? 12.413  18.637  -17.924 1.00 88.82 341 A 1 
ATOM 2611 C CA    . ARG A 1 341 ? 12.734  17.325  -17.370 1.00 90.07 341 A 1 
ATOM 2612 C C     . ARG A 1 341 ? 14.232  17.196  -17.094 1.00 91.52 341 A 1 
ATOM 2613 O O     . ARG A 1 341 ? 14.614  16.821  -15.984 1.00 89.98 341 A 1 
ATOM 2614 C CB    . ARG A 1 341 ? 12.228  16.228  -18.310 1.00 87.92 341 A 1 
ATOM 2615 C CG    . ARG A 1 341 ? 12.486  14.851  -17.714 1.00 83.68 341 A 1 
ATOM 2616 C CD    . ARG A 1 341 ? 12.139  13.728  -18.691 1.00 81.76 341 A 1 
ATOM 2617 N NE    . ARG A 1 341 ? 12.576  12.446  -18.143 1.00 79.81 341 A 1 
ATOM 2618 C CZ    . ARG A 1 341 ? 11.904  11.664  -17.321 1.00 80.03 341 A 1 
ATOM 2619 N NH1   . ARG A 1 341 ? 10.657  11.902  -17.014 1.00 69.88 341 A 1 
ATOM 2620 N NH2   . ARG A 1 341 ? 12.491  10.641  -16.786 1.00 73.90 341 A 1 
ATOM 2621 N N     . GLU A 1 342 ? 15.090  17.571  -18.030 1.00 90.53 342 A 1 
ATOM 2622 C CA    . GLU A 1 342 ? 16.546  17.578  -17.847 1.00 90.99 342 A 1 
ATOM 2623 C C     . GLU A 1 342 ? 16.968  18.439  -16.646 1.00 91.97 342 A 1 
ATOM 2624 O O     . GLU A 1 342 ? 17.772  18.002  -15.823 1.00 90.66 342 A 1 
ATOM 2625 C CB    . GLU A 1 342 ? 17.228  18.123  -19.113 1.00 89.12 342 A 1 
ATOM 2626 C CG    . GLU A 1 342 ? 17.282  17.100  -20.253 1.00 75.73 342 A 1 
ATOM 2627 C CD    . GLU A 1 342 ? 17.820  17.707  -21.561 1.00 69.41 342 A 1 
ATOM 2628 O OE1   . GLU A 1 342 ? 17.654  17.060  -22.610 1.00 62.63 342 A 1 
ATOM 2629 O OE2   . GLU A 1 342 ? 18.400  18.817  -21.510 1.00 62.91 342 A 1 
ATOM 2630 N N     . ALA A 1 343 ? 16.367  19.627  -16.483 1.00 92.63 343 A 1 
ATOM 2631 C CA    . ALA A 1 343 ? 16.628  20.485  -15.332 1.00 92.13 343 A 1 
ATOM 2632 C C     . ALA A 1 343 ? 16.204  19.814  -14.005 1.00 92.69 343 A 1 
ATOM 2633 O O     . ALA A 1 343 ? 16.929  19.898  -13.006 1.00 91.04 343 A 1 
ATOM 2634 C CB    . ALA A 1 343 ? 15.918  21.826  -15.541 1.00 90.41 343 A 1 
ATOM 2635 N N     . ARG A 1 344 ? 15.069  19.085  -13.981 1.00 93.47 344 A 1 
ATOM 2636 C CA    . ARG A 1 344 ? 14.622  18.323  -12.798 1.00 93.43 344 A 1 
ATOM 2637 C C     . ARG A 1 344 ? 15.549  17.150  -12.476 1.00 94.21 344 A 1 
ATOM 2638 O O     . ARG A 1 344 ? 15.898  16.945  -11.320 1.00 92.55 344 A 1 
ATOM 2639 C CB    . ARG A 1 344 ? 13.179  17.814  -12.966 1.00 92.18 344 A 1 
ATOM 2640 C CG    . ARG A 1 344 ? 12.118  18.907  -13.169 1.00 88.24 344 A 1 
ATOM 2641 C CD    . ARG A 1 344 ? 12.122  19.963  -12.081 1.00 84.11 344 A 1 
ATOM 2642 N NE    . ARG A 1 344 ? 11.203  21.048  -12.423 1.00 79.03 344 A 1 
ATOM 2643 C CZ    . ARG A 1 344 ? 10.553  21.814  -11.572 1.00 74.89 344 A 1 
ATOM 2644 N NH1   . ARG A 1 344 ? 10.681  21.670  -10.275 1.00 65.98 344 A 1 
ATOM 2645 N NH2   . ARG A 1 344 ? 9.759   22.753  -12.008 1.00 67.42 344 A 1 
ATOM 2646 N N     . VAL A 1 345 ? 16.007  16.434  -13.496 1.00 94.22 345 A 1 
ATOM 2647 C CA    . VAL A 1 345 ? 16.975  15.334  -13.334 1.00 94.58 345 A 1 
ATOM 2648 C C     . VAL A 1 345 ? 18.317  15.862  -12.822 1.00 94.94 345 A 1 
ATOM 2649 O O     . VAL A 1 345 ? 18.905  15.261  -11.921 1.00 93.89 345 A 1 
ATOM 2650 C CB    . VAL A 1 345 ? 17.148  14.556  -14.646 1.00 93.75 345 A 1 
ATOM 2651 C CG1   . VAL A 1 345 ? 18.267  13.507  -14.547 1.00 89.67 345 A 1 
ATOM 2652 C CG2   . VAL A 1 345 ? 15.850  13.821  -14.992 1.00 89.41 345 A 1 
ATOM 2653 N N     . LEU A 1 346 ? 18.784  17.003  -13.322 1.00 94.42 346 A 1 
ATOM 2654 C CA    . LEU A 1 346 ? 20.006  17.634  -12.831 1.00 94.27 346 A 1 
ATOM 2655 C C     . LEU A 1 346 ? 19.873  18.025  -11.359 1.00 94.72 346 A 1 
ATOM 2656 O O     . LEU A 1 346 ? 20.734  17.668  -10.543 1.00 93.50 346 A 1 
ATOM 2657 C CB    . LEU A 1 346 ? 20.335  18.849  -13.715 1.00 93.09 346 A 1 
ATOM 2658 C CG    . LEU A 1 346 ? 21.664  19.544  -13.343 1.00 82.90 346 A 1 
ATOM 2659 C CD1   . LEU A 1 346 ? 22.867  18.614  -13.525 1.00 76.85 346 A 1 
ATOM 2660 C CD2   . LEU A 1 346 ? 21.859  20.777  -14.222 1.00 77.79 346 A 1 
ATOM 2661 N N     . ARG A 1 347 ? 18.752  18.653  -10.968 1.00 94.45 347 A 1 
ATOM 2662 C CA    . ARG A 1 347 ? 18.497  19.034  -9.577  1.00 94.23 347 A 1 
ATOM 2663 C C     . ARG A 1 347 ? 18.399  17.818  -8.647  1.00 94.72 347 A 1 
ATOM 2664 O O     . ARG A 1 347 ? 18.908  17.849  -7.522  1.00 93.25 347 A 1 
ATOM 2665 C CB    . ARG A 1 347 ? 17.234  19.886  -9.498  1.00 92.79 347 A 1 
ATOM 2666 C CG    . ARG A 1 347 ? 17.317  20.809  -8.277  1.00 83.79 347 A 1 
ATOM 2667 C CD    . ARG A 1 347 ? 16.012  21.565  -8.067  1.00 79.52 347 A 1 
ATOM 2668 N NE    . ARG A 1 347 ? 15.060  20.671  -7.419  1.00 72.40 347 A 1 
ATOM 2669 C CZ    . ARG A 1 347 ? 13.760  20.722  -7.515  1.00 66.34 347 A 1 
ATOM 2670 N NH1   . ARG A 1 347 ? 13.154  21.612  -8.230  1.00 59.37 347 A 1 
ATOM 2671 N NH2   . ARG A 1 347 ? 13.048  19.850  -6.876  1.00 58.57 347 A 1 
ATOM 2672 N N     . TYR A 1 348 ? 17.783  16.737  -9.113  1.00 94.56 348 A 1 
ATOM 2673 C CA    . TYR A 1 348 ? 17.768  15.466  -8.395  1.00 94.98 348 A 1 
ATOM 2674 C C     . TYR A 1 348 ? 19.187  14.907  -8.187  1.00 95.20 348 A 1 
ATOM 2675 O O     . TYR A 1 348 ? 19.511  14.472  -7.076  1.00 94.40 348 A 1 
ATOM 2676 C CB    . TYR A 1 348 ? 16.858  14.486  -9.141  1.00 94.77 348 A 1 
ATOM 2677 C CG    . TYR A 1 348 ? 17.216  13.035  -8.919  1.00 94.75 348 A 1 
ATOM 2678 C CD1   . TYR A 1 348 ? 17.992  12.365  -9.882  1.00 92.81 348 A 1 
ATOM 2679 C CD2   . TYR A 1 348 ? 16.846  12.382  -7.735  1.00 93.19 348 A 1 
ATOM 2680 C CE1   . TYR A 1 348 ? 18.395  11.044  -9.667  1.00 92.21 348 A 1 
ATOM 2681 C CE2   . TYR A 1 348 ? 17.248  11.049  -7.509  1.00 92.02 348 A 1 
ATOM 2682 C CZ    . TYR A 1 348 ? 18.019  10.398  -8.484  1.00 92.56 348 A 1 
ATOM 2683 O OH    . TYR A 1 348 ? 18.442  9.107   -8.288  1.00 91.03 348 A 1 
ATOM 2684 N N     . LYS A 1 349 ? 20.056  14.966  -9.202  1.00 95.38 349 A 1 
ATOM 2685 C CA    . LYS A 1 349 ? 21.454  14.528  -9.089  1.00 95.06 349 A 1 
ATOM 2686 C C     . LYS A 1 349 ? 22.222  15.353  -8.052  1.00 95.46 349 A 1 
ATOM 2687 O O     . LYS A 1 349 ? 22.973  14.778  -7.268  1.00 93.94 349 A 1 
ATOM 2688 C CB    . LYS A 1 349 ? 22.159  14.589  -10.453 1.00 94.17 349 A 1 
ATOM 2689 C CG    . LYS A 1 349 ? 21.710  13.477  -11.418 1.00 88.72 349 A 1 
ATOM 2690 C CD    . LYS A 1 349 ? 22.291  13.714  -12.817 1.00 85.49 349 A 1 
ATOM 2691 C CE    . LYS A 1 349 ? 21.824  12.630  -13.794 1.00 78.11 349 A 1 
ATOM 2692 N NZ    . LYS A 1 349 ? 22.245  12.907  -15.197 1.00 68.92 349 A 1 
ATOM 2693 N N     . GLU A 1 350 ? 22.009  16.665  -7.983  1.00 95.70 350 A 1 
ATOM 2694 C CA    . GLU A 1 350 ? 22.607  17.516  -6.953  1.00 95.23 350 A 1 
ATOM 2695 C C     . GLU A 1 350 ? 22.069  17.183  -5.554  1.00 95.53 350 A 1 
ATOM 2696 O O     . GLU A 1 350 ? 22.848  16.912  -4.634  1.00 93.80 350 A 1 
ATOM 2697 C CB    . GLU A 1 350 ? 22.418  18.997  -7.300  1.00 93.67 350 A 1 
ATOM 2698 C CG    . GLU A 1 350 ? 23.294  19.462  -8.492  1.00 80.80 350 A 1 
ATOM 2699 C CD    . GLU A 1 350 ? 24.776  19.088  -8.298  1.00 71.65 350 A 1 
ATOM 2700 O OE1   . GLU A 1 350 ? 25.395  18.550  -9.243  1.00 64.91 350 A 1 
ATOM 2701 O OE2   . GLU A 1 350 ? 25.300  19.204  -7.182  1.00 64.86 350 A 1 
ATOM 2702 N N     . LYS A 1 351 ? 20.743  17.048  -5.385  1.00 95.27 351 A 1 
ATOM 2703 C CA    . LYS A 1 351 ? 20.134  16.634  -4.116  1.00 94.72 351 A 1 
ATOM 2704 C C     . LYS A 1 351 ? 20.599  15.255  -3.635  1.00 95.27 351 A 1 
ATOM 2705 O O     . LYS A 1 351 ? 20.659  15.005  -2.431  1.00 93.43 351 A 1 
ATOM 2706 C CB    . LYS A 1 351 ? 18.611  16.644  -4.217  1.00 93.02 351 A 1 
ATOM 2707 C CG    . LYS A 1 351 ? 18.013  18.022  -3.915  1.00 86.84 351 A 1 
ATOM 2708 C CD    . LYS A 1 351 ? 16.497  17.913  -3.726  1.00 84.66 351 A 1 
ATOM 2709 C CE    . LYS A 1 351 ? 15.967  19.073  -2.897  1.00 79.09 351 A 1 
ATOM 2710 N NZ    . LYS A 1 351 ? 14.665  18.776  -2.291  1.00 73.38 351 A 1 
ATOM 2711 N N     . LYS A 1 352 ? 20.941  14.345  -4.545  1.00 95.03 352 A 1 
ATOM 2712 C CA    . LYS A 1 352 ? 21.452  13.023  -4.180  1.00 95.28 352 A 1 
ATOM 2713 C C     . LYS A 1 352 ? 22.706  13.099  -3.305  1.00 95.27 352 A 1 
ATOM 2714 O O     . LYS A 1 352 ? 22.878  12.249  -2.430  1.00 93.36 352 A 1 
ATOM 2715 C CB    . LYS A 1 352 ? 21.675  12.185  -5.453  1.00 94.21 352 A 1 
ATOM 2716 C CG    . LYS A 1 352 ? 22.201  10.769  -5.156  1.00 91.00 352 A 1 
ATOM 2717 C CD    . LYS A 1 352 ? 22.151  9.877   -6.401  1.00 88.61 352 A 1 
ATOM 2718 C CE    . LYS A 1 352 ? 22.643  8.468   -6.053  1.00 81.39 352 A 1 
ATOM 2719 N NZ    . LYS A 1 352 ? 22.279  7.472   -7.094  1.00 73.40 352 A 1 
ATOM 2720 N N     . LYS A 1 353 ? 23.560  14.109  -3.493  1.00 95.73 353 A 1 
ATOM 2721 C CA    . LYS A 1 353 ? 24.813  14.303  -2.731  1.00 95.01 353 A 1 
ATOM 2722 C C     . LYS A 1 353 ? 24.546  14.729  -1.277  1.00 95.05 353 A 1 
ATOM 2723 O O     . LYS A 1 353 ? 25.314  14.357  -0.398  1.00 92.28 353 A 1 
ATOM 2724 C CB    . LYS A 1 353 ? 25.694  15.345  -3.435  1.00 93.44 353 A 1 
ATOM 2725 C CG    . LYS A 1 353 ? 26.086  14.989  -4.884  1.00 87.29 353 A 1 
ATOM 2726 C CD    . LYS A 1 353 ? 26.778  16.181  -5.555  1.00 82.89 353 A 1 
ATOM 2727 C CE    . LYS A 1 353 ? 27.014  15.974  -7.053  1.00 74.08 353 A 1 
ATOM 2728 N NZ    . LYS A 1 353 ? 27.342  17.255  -7.741  1.00 65.71 353 A 1 
ATOM 2729 N N     . SER A 1 354 ? 23.451  15.451  -1.017  1.00 95.44 354 A 1 
ATOM 2730 C CA    . SER A 1 354 ? 23.118  16.003  0.302   1.00 94.75 354 A 1 
ATOM 2731 C C     . SER A 1 354 ? 22.177  15.132  1.147   1.00 95.19 354 A 1 
ATOM 2732 O O     . SER A 1 354 ? 21.745  15.550  2.218   1.00 92.16 354 A 1 
ATOM 2733 C CB    . SER A 1 354 ? 22.555  17.421  0.142   1.00 92.34 354 A 1 
ATOM 2734 O OG    . SER A 1 354 ? 21.358  17.402  -0.608  1.00 81.94 354 A 1 
ATOM 2735 N N     . ARG A 1 355 ? 21.830  13.912  0.700   1.00 94.51 355 A 1 
ATOM 2736 C CA    . ARG A 1 355 ? 20.919  13.037  1.445   1.00 94.47 355 A 1 
ATOM 2737 C C     . ARG A 1 355 ? 21.510  12.601  2.785   1.00 94.25 355 A 1 
ATOM 2738 O O     . ARG A 1 355 ? 22.614  12.055  2.849   1.00 92.06 355 A 1 
ATOM 2739 C CB    . ARG A 1 355 ? 20.548  11.792  0.622   1.00 93.31 355 A 1 
ATOM 2740 C CG    . ARG A 1 355 ? 19.666  12.110  -0.576  1.00 89.29 355 A 1 
ATOM 2741 C CD    . ARG A 1 355 ? 19.368  10.828  -1.346  1.00 89.36 355 A 1 
ATOM 2742 N NE    . ARG A 1 355 ? 18.758  11.102  -2.652  1.00 87.04 355 A 1 
ATOM 2743 C CZ    . ARG A 1 355 ? 18.673  10.243  -3.657  1.00 87.17 355 A 1 
ATOM 2744 N NH1   . ARG A 1 355 ? 19.053  9.006   -3.558  1.00 79.06 355 A 1 
ATOM 2745 N NH2   . ARG A 1 355 ? 18.206  10.629  -4.805  1.00 80.38 355 A 1 
ATOM 2746 N N     . LYS A 1 356 ? 20.718  12.747  3.863   1.00 94.49 356 A 1 
ATOM 2747 C CA    . LYS A 1 356 ? 21.091  12.338  5.219   1.00 93.96 356 A 1 
ATOM 2748 C C     . LYS A 1 356 ? 20.164  11.232  5.717   1.00 94.28 356 A 1 
ATOM 2749 O O     . LYS A 1 356 ? 19.004  11.463  6.034   1.00 91.75 356 A 1 
ATOM 2750 C CB    . LYS A 1 356 ? 21.116  13.552  6.154   1.00 91.90 356 A 1 
ATOM 2751 C CG    . LYS A 1 356 ? 22.240  14.541  5.782   1.00 83.91 356 A 1 
ATOM 2752 C CD    . LYS A 1 356 ? 22.282  15.725  6.759   1.00 77.41 356 A 1 
ATOM 2753 C CE    . LYS A 1 356 ? 23.275  16.773  6.262   1.00 68.95 356 A 1 
ATOM 2754 N NZ    . LYS A 1 356 ? 23.027  18.092  6.875   1.00 59.49 356 A 1 
ATOM 2755 N N     . PHE A 1 357 ? 20.712  10.020  5.832   1.00 93.76 357 A 1 
ATOM 2756 C CA    . PHE A 1 357 ? 19.977  8.852   6.345   1.00 93.30 357 A 1 
ATOM 2757 C C     . PHE A 1 357 ? 20.072  8.700   7.867   1.00 92.97 357 A 1 
ATOM 2758 O O     . PHE A 1 357 ? 19.477  7.791   8.458   1.00 89.72 357 A 1 
ATOM 2759 C CB    . PHE A 1 357 ? 20.460  7.595   5.618   1.00 92.66 357 A 1 
ATOM 2760 C CG    . PHE A 1 357 ? 20.062  7.573   4.162   1.00 92.75 357 A 1 
ATOM 2761 C CD1   . PHE A 1 357 ? 18.810  7.053   3.782   1.00 88.74 357 A 1 
ATOM 2762 C CD2   . PHE A 1 357 ? 20.907  8.102   3.182   1.00 88.63 357 A 1 
ATOM 2763 C CE1   . PHE A 1 357 ? 18.411  7.052   2.439   1.00 86.86 357 A 1 
ATOM 2764 C CE2   . PHE A 1 357 ? 20.516  8.111   1.828   1.00 86.92 357 A 1 
ATOM 2765 C CZ    . PHE A 1 357 ? 19.267  7.582   1.458   1.00 88.44 357 A 1 
ATOM 2766 N N     . GLU A 1 358 ? 20.809  9.576   8.550   1.00 93.31 358 A 1 
ATOM 2767 C CA    . GLU A 1 358 ? 20.893  9.573   9.995   1.00 92.83 358 A 1 
ATOM 2768 C C     . GLU A 1 358 ? 19.580  10.020  10.632  1.00 93.03 358 A 1 
ATOM 2769 O O     . GLU A 1 358 ? 18.842  10.868  10.122  1.00 91.19 358 A 1 
ATOM 2770 C CB    . GLU A 1 358 ? 22.073  10.426  10.490  1.00 91.09 358 A 1 
ATOM 2771 C CG    . GLU A 1 358 ? 23.397  9.957   9.880   1.00 79.80 358 A 1 
ATOM 2772 C CD    . GLU A 1 358 ? 24.602  10.341  10.710  1.00 69.78 358 A 1 
ATOM 2773 O OE1   . GLU A 1 358 ? 25.540  9.499   10.735  1.00 63.25 358 A 1 
ATOM 2774 O OE2   . GLU A 1 358 ? 24.563  11.370  11.406  1.00 61.78 358 A 1 
ATOM 2775 N N     . LYS A 1 359 ? 19.261  9.431   11.806  1.00 91.01 359 A 1 
ATOM 2776 C CA    . LYS A 1 359 ? 18.036  9.776   12.517  1.00 90.81 359 A 1 
ATOM 2777 C C     . LYS A 1 359 ? 18.136  11.200  13.053  1.00 91.56 359 A 1 
ATOM 2778 O O     . LYS A 1 359 ? 18.795  11.439  14.061  1.00 89.64 359 A 1 
ATOM 2779 C CB    . LYS A 1 359 ? 17.759  8.752   13.612  1.00 88.49 359 A 1 
ATOM 2780 C CG    . LYS A 1 359 ? 16.407  8.997   14.298  1.00 80.84 359 A 1 
ATOM 2781 C CD    . LYS A 1 359 ? 16.166  7.957   15.390  1.00 73.20 359 A 1 
ATOM 2782 C CE    . LYS A 1 359 ? 14.835  8.222   16.089  1.00 62.25 359 A 1 
ATOM 2783 N NZ    . LYS A 1 359 ? 14.604  7.294   17.211  1.00 56.26 359 A 1 
ATOM 2784 N N     . THR A 1 360 ? 17.392  12.118  12.455  1.00 92.12 360 A 1 
ATOM 2785 C CA    . THR A 1 360 ? 17.239  13.488  12.934  1.00 91.68 360 A 1 
ATOM 2786 C C     . THR A 1 360 ? 15.902  13.663  13.660  1.00 92.79 360 A 1 
ATOM 2787 O O     . THR A 1 360 ? 14.871  13.126  13.265  1.00 89.88 360 A 1 
ATOM 2788 C CB    . THR A 1 360 ? 17.404  14.500  11.782  1.00 88.13 360 A 1 
ATOM 2789 O OG1   . THR A 1 360 ? 16.508  14.212  10.748  1.00 76.59 360 A 1 
ATOM 2790 C CG2   . THR A 1 360 ? 18.819  14.470  11.193  1.00 74.19 360 A 1 
ATOM 2791 N N     . THR A 1 361 ? 15.913  14.388  14.786  1.00 90.72 361 A 1 
ATOM 2792 C CA    . THR A 1 361 ? 14.688  14.758  15.499  1.00 91.48 361 A 1 
ATOM 2793 C C     . THR A 1 361 ? 14.188  16.089  14.964  1.00 91.98 361 A 1 
ATOM 2794 O O     . THR A 1 361 ? 14.794  17.126  15.209  1.00 89.28 361 A 1 
ATOM 2795 C CB    . THR A 1 361 ? 14.912  14.822  17.016  1.00 89.93 361 A 1 
ATOM 2796 O OG1   . THR A 1 361 ? 15.375  13.572  17.477  1.00 81.13 361 A 1 
ATOM 2797 C CG2   . THR A 1 361 ? 13.612  15.128  17.764  1.00 80.66 361 A 1 
ATOM 2798 N N     . ARG A 1 362 ? 13.053  16.075  14.267  1.00 91.24 362 A 1 
ATOM 2799 C CA    . ARG A 1 362 ? 12.483  17.292  13.654  1.00 90.87 362 A 1 
ATOM 2800 C C     . ARG A 1 362 ? 11.820  18.238  14.652  1.00 91.70 362 A 1 
ATOM 2801 O O     . ARG A 1 362 ? 11.707  19.428  14.404  1.00 88.65 362 A 1 
ATOM 2802 C CB    . ARG A 1 362 ? 11.462  16.888  12.590  1.00 88.69 362 A 1 
ATOM 2803 C CG    . ARG A 1 362 ? 12.112  16.094  11.449  1.00 81.55 362 A 1 
ATOM 2804 C CD    . ARG A 1 362 ? 11.067  15.753  10.392  1.00 78.98 362 A 1 
ATOM 2805 N NE    . ARG A 1 362 ? 11.692  14.977  9.312   1.00 72.39 362 A 1 
ATOM 2806 C CZ    . ARG A 1 362 ? 11.341  14.985  8.046   1.00 67.76 362 A 1 
ATOM 2807 N NH1   . ARG A 1 362 ? 10.271  15.599  7.628   1.00 60.54 362 A 1 
ATOM 2808 N NH2   . ARG A 1 362 ? 12.087  14.373  7.176   1.00 60.62 362 A 1 
ATOM 2809 N N     . TYR A 1 363 ? 11.341  17.691  15.772  1.00 89.96 363 A 1 
ATOM 2810 C CA    . TYR A 1 363 ? 10.612  18.444  16.788  1.00 90.02 363 A 1 
ATOM 2811 C C     . TYR A 1 363 ? 11.134  18.068  18.179  1.00 90.88 363 A 1 
ATOM 2812 O O     . TYR A 1 363 ? 10.690  17.070  18.765  1.00 89.63 363 A 1 
ATOM 2813 C CB    . TYR A 1 363 ? 9.106   18.175  16.664  1.00 88.99 363 A 1 
ATOM 2814 C CG    . TYR A 1 363 ? 8.496   18.546  15.324  1.00 87.26 363 A 1 
ATOM 2815 C CD1   . TYR A 1 363 ? 8.203   19.882  15.009  1.00 82.55 363 A 1 
ATOM 2816 C CD2   . TYR A 1 363 ? 8.228   17.549  14.361  1.00 82.58 363 A 1 
ATOM 2817 C CE1   . TYR A 1 363 ? 7.656   20.235  13.771  1.00 81.48 363 A 1 
ATOM 2818 C CE2   . TYR A 1 363 ? 7.680   17.884  13.116  1.00 80.02 363 A 1 
ATOM 2819 C CZ    . TYR A 1 363 ? 7.392   19.230  12.826  1.00 83.21 363 A 1 
ATOM 2820 O OH    . TYR A 1 363 ? 6.864   19.577  11.591  1.00 81.29 363 A 1 
ATOM 2821 N N     . ALA A 1 364 ? 12.040  18.866  18.720  1.00 92.24 364 A 1 
ATOM 2822 C CA    . ALA A 1 364 ? 12.618  18.658  20.047  1.00 92.01 364 A 1 
ATOM 2823 C C     . ALA A 1 364 ? 11.551  18.605  21.151  1.00 92.86 364 A 1 
ATOM 2824 O O     . ALA A 1 364 ? 11.594  17.718  22.010  1.00 90.36 364 A 1 
ATOM 2825 C CB    . ALA A 1 364 ? 13.636  19.772  20.309  1.00 90.49 364 A 1 
ATOM 2826 N N     . THR A 1 365 ? 10.523  19.453  21.085  1.00 92.32 365 A 1 
ATOM 2827 C CA    . THR A 1 365 ? 9.404   19.451  22.033  1.00 91.07 365 A 1 
ATOM 2828 C C     . THR A 1 365 ? 8.661   18.113  22.042  1.00 91.81 365 A 1 
ATOM 2829 O O     . THR A 1 365 ? 8.417   17.542  23.100  1.00 89.87 365 A 1 
ATOM 2830 C CB    . THR A 1 365 ? 8.413   20.574  21.713  1.00 88.80 365 A 1 
ATOM 2831 O OG1   . THR A 1 365 ? 8.016   20.510  20.357  1.00 78.09 365 A 1 
ATOM 2832 C CG2   . THR A 1 365 ? 9.036   21.957  21.934  1.00 74.36 365 A 1 
ATOM 2833 N N     . ARG A 1 366 ? 8.374   17.525  20.883  1.00 93.25 366 A 1 
ATOM 2834 C CA    . ARG A 1 366 ? 7.721   16.210  20.793  1.00 92.89 366 A 1 
ATOM 2835 C C     . ARG A 1 366 ? 8.591   15.076  21.320  1.00 93.13 366 A 1 
ATOM 2836 O O     . ARG A 1 366 ? 8.043   14.113  21.857  1.00 91.46 366 A 1 
ATOM 2837 C CB    . ARG A 1 366 ? 7.315   15.895  19.358  1.00 91.87 366 A 1 
ATOM 2838 C CG    . ARG A 1 366 ? 6.185   16.790  18.845  1.00 85.84 366 A 1 
ATOM 2839 C CD    . ARG A 1 366 ? 5.673   16.245  17.522  1.00 84.24 366 A 1 
ATOM 2840 N NE    . ARG A 1 366 ? 4.581   17.070  16.988  1.00 80.95 366 A 1 
ATOM 2841 C CZ    . ARG A 1 366 ? 3.720   16.727  16.024  1.00 79.90 366 A 1 
ATOM 2842 N NH1   . ARG A 1 366 ? 3.808   15.568  15.423  1.00 69.73 366 A 1 
ATOM 2843 N NH2   . ARG A 1 366 ? 2.780   17.541  15.676  1.00 72.93 366 A 1 
ATOM 2844 N N     . LYS A 1 367 ? 9.910   15.170  21.148  1.00 91.89 367 A 1 
ATOM 2845 C CA    . LYS A 1 367 ? 10.851  14.211  21.721  1.00 92.59 367 A 1 
ATOM 2846 C C     . LYS A 1 367 ? 10.804  14.265  23.242  1.00 92.24 367 A 1 
ATOM 2847 O O     . LYS A 1 367 ? 10.560  13.231  23.849  1.00 91.71 367 A 1 
ATOM 2848 C CB    . LYS A 1 367 ? 12.257  14.458  21.159  1.00 92.73 367 A 1 
ATOM 2849 C CG    . LYS A 1 367 ? 13.265  13.449  21.730  1.00 91.65 367 A 1 
ATOM 2850 C CD    . LYS A 1 367 ? 14.693  13.710  21.254  1.00 89.19 367 A 1 
ATOM 2851 C CE    . LYS A 1 367 ? 15.610  12.787  22.049  1.00 82.51 367 A 1 
ATOM 2852 N NZ    . LYS A 1 367 ? 17.042  13.074  21.855  1.00 77.09 367 A 1 
ATOM 2853 N N     . ALA A 1 368 ? 10.927  15.444  23.844  1.00 93.17 368 A 1 
ATOM 2854 C CA    . ALA A 1 368 ? 10.885  15.636  25.291  1.00 91.93 368 A 1 
ATOM 2855 C C     . ALA A 1 368 ? 9.573   15.098  25.895  1.00 92.26 368 A 1 
ATOM 2856 O O     . ALA A 1 368 ? 9.600   14.312  26.840  1.00 90.33 368 A 1 
ATOM 2857 C CB    . ALA A 1 368 ? 11.083  17.126  25.585  1.00 90.95 368 A 1 
ATOM 2858 N N     . TYR A 1 369 ? 8.413   15.411  25.300  1.00 93.49 369 A 1 
ATOM 2859 C CA    . TYR A 1 369 ? 7.125   14.855  25.735  1.00 92.28 369 A 1 
ATOM 2860 C C     . TYR A 1 369 ? 7.046   13.328  25.601  1.00 92.54 369 A 1 
ATOM 2861 O O     . TYR A 1 369 ? 6.428   12.671  26.442  1.00 91.14 369 A 1 
ATOM 2862 C CB    . TYR A 1 369 ? 5.984   15.489  24.927  1.00 91.20 369 A 1 
ATOM 2863 C CG    . TYR A 1 369 ? 5.560   16.844  25.437  1.00 87.42 369 A 1 
ATOM 2864 C CD1   . TYR A 1 369 ? 4.911   16.951  26.682  1.00 81.61 369 A 1 
ATOM 2865 C CD2   . TYR A 1 369 ? 5.776   18.000  24.685  1.00 78.05 369 A 1 
ATOM 2866 C CE1   . TYR A 1 369 ? 4.510   18.202  27.177  1.00 76.93 369 A 1 
ATOM 2867 C CE2   . TYR A 1 369 ? 5.392   19.262  25.157  1.00 74.72 369 A 1 
ATOM 2868 C CZ    . TYR A 1 369 ? 4.759   19.360  26.414  1.00 76.96 369 A 1 
ATOM 2869 O OH    . TYR A 1 369 ? 4.380   20.594  26.904  1.00 75.66 369 A 1 
ATOM 2870 N N     . ALA A 1 370 ? 7.628   12.736  24.555  1.00 92.65 370 A 1 
ATOM 2871 C CA    . ALA A 1 370 ? 7.615   11.291  24.363  1.00 92.04 370 A 1 
ATOM 2872 C C     . ALA A 1 370 ? 8.555   10.555  25.333  1.00 91.82 370 A 1 
ATOM 2873 O O     . ALA A 1 370 ? 8.302   9.385   25.640  1.00 89.71 370 A 1 
ATOM 2874 C CB    . ALA A 1 370 ? 7.979   10.971  22.914  1.00 90.86 370 A 1 
ATOM 2875 N N     . GLU A 1 371 ? 9.632   11.188  25.794  1.00 92.94 371 A 1 
ATOM 2876 C CA    . GLU A 1 371 ? 10.565  10.652  26.786  1.00 92.23 371 A 1 
ATOM 2877 C C     . GLU A 1 371 ? 9.968   10.687  28.192  1.00 92.15 371 A 1 
ATOM 2878 O O     . GLU A 1 371 ? 10.043  9.685   28.901  1.00 89.88 371 A 1 
ATOM 2879 C CB    . GLU A 1 371 ? 11.906  11.407  26.709  1.00 91.06 371 A 1 
ATOM 2880 C CG    . GLU A 1 371 ? 12.698  10.999  25.454  1.00 82.81 371 A 1 
ATOM 2881 C CD    . GLU A 1 371 ? 13.944  11.857  25.144  1.00 78.44 371 A 1 
ATOM 2882 O OE1   . GLU A 1 371 ? 14.722  11.434  24.256  1.00 71.77 371 A 1 
ATOM 2883 O OE2   . GLU A 1 371 ? 14.097  12.955  25.700  1.00 72.52 371 A 1 
ATOM 2884 N N     . ALA A 1 372 ? 9.305   11.779  28.564  1.00 93.02 372 A 1 
ATOM 2885 C CA    . ALA A 1 372 ? 8.677   11.944  29.871  1.00 91.82 372 A 1 
ATOM 2886 C C     . ALA A 1 372 ? 7.350   11.187  30.042  1.00 92.16 372 A 1 
ATOM 2887 O O     . ALA A 1 372 ? 6.850   11.052  31.160  1.00 89.12 372 A 1 
ATOM 2888 C CB    . ALA A 1 372 ? 8.481   13.445  30.106  1.00 89.39 372 A 1 
ATOM 2889 N N     . ARG A 1 373 ? 6.739   10.706  28.969  1.00 91.24 373 A 1 
ATOM 2890 C CA    . ARG A 1 373 ? 5.405   10.090  29.034  1.00 91.08 373 A 1 
ATOM 2891 C C     . ARG A 1 373 ? 5.463   8.693   29.652  1.00 91.31 373 A 1 
ATOM 2892 O O     . ARG A 1 373 ? 6.267   7.878   29.197  1.00 89.84 373 A 1 
ATOM 2893 C CB    . ARG A 1 373 ? 4.774   10.088  27.644  1.00 89.06 373 A 1 
ATOM 2894 C CG    . ARG A 1 373 ? 3.294   9.716   27.712  1.00 81.73 373 A 1 
ATOM 2895 C CD    . ARG A 1 373 ? 2.653   9.877   26.343  1.00 82.36 373 A 1 
ATOM 2896 N NE    . ARG A 1 373 ? 1.207   9.610   26.432  1.00 79.08 373 A 1 
ATOM 2897 C CZ    . ARG A 1 373 ? 0.297   9.892   25.521  1.00 78.66 373 A 1 
ATOM 2898 N NH1   . ARG A 1 373 ? 0.632   10.428  24.379  1.00 71.07 373 A 1 
ATOM 2899 N NH2   . ARG A 1 373 ? -0.948  9.635   25.748  1.00 71.44 373 A 1 
ATOM 2900 N N     . PRO A 1 374 ? 4.555   8.348   30.611  1.00 91.08 374 A 1 
ATOM 2901 C CA    . PRO A 1 374 ? 4.477   7.008   31.187  1.00 90.74 374 A 1 
ATOM 2902 C C     . PRO A 1 374 ? 4.180   5.967   30.103  1.00 91.93 374 A 1 
ATOM 2903 O O     . PRO A 1 374 ? 3.501   6.244   29.094  1.00 90.09 374 A 1 
ATOM 2904 C CB    . PRO A 1 374 ? 3.391   7.071   32.265  1.00 88.07 374 A 1 
ATOM 2905 C CG    . PRO A 1 374 ? 2.519   8.246   31.842  1.00 83.29 374 A 1 
ATOM 2906 C CD    . PRO A 1 374 ? 3.523   9.197   31.197  1.00 86.33 374 A 1 
ATOM 2907 N N     . ARG A 1 375 ? 4.753   4.765   30.283  1.00 91.31 375 A 1 
ATOM 2908 C CA    . ARG A 1 375 ? 4.667   3.668   29.313  1.00 91.07 375 A 1 
ATOM 2909 C C     . ARG A 1 375 ? 4.390   2.346   30.008  1.00 90.74 375 A 1 
ATOM 2910 O O     . ARG A 1 375 ? 5.131   1.960   30.902  1.00 88.56 375 A 1 
ATOM 2911 C CB    . ARG A 1 375 ? 5.960   3.546   28.498  1.00 88.91 375 A 1 
ATOM 2912 C CG    . ARG A 1 375 ? 6.231   4.766   27.607  1.00 84.97 375 A 1 
ATOM 2913 C CD    . ARG A 1 375 ? 7.513   4.531   26.812  1.00 87.59 375 A 1 
ATOM 2914 N NE    . ARG A 1 375 ? 7.812   5.672   25.928  1.00 86.49 375 A 1 
ATOM 2915 C CZ    . ARG A 1 375 ? 9.012   6.115   25.597  1.00 87.83 375 A 1 
ATOM 2916 N NH1   . ARG A 1 375 ? 10.088  5.526   26.026  1.00 76.94 375 A 1 
ATOM 2917 N NH2   . ARG A 1 375 ? 9.146   7.163   24.856  1.00 81.61 375 A 1 
ATOM 2918 N N     . ILE A 1 376 ? 3.432   1.590   29.499  1.00 91.37 376 A 1 
ATOM 2919 C CA    . ILE A 1 376 ? 3.146   0.213   29.887  1.00 90.74 376 A 1 
ATOM 2920 C C     . ILE A 1 376 ? 3.669   -0.705  28.780  1.00 91.27 376 A 1 
ATOM 2921 O O     . ILE A 1 376 ? 3.253   -0.599  27.622  1.00 88.45 376 A 1 
ATOM 2922 C CB    . ILE A 1 376 ? 1.637   0.023   30.153  1.00 88.50 376 A 1 
ATOM 2923 C CG1   . ILE A 1 376 ? 1.164   0.953   31.292  1.00 82.61 376 A 1 
ATOM 2924 C CG2   . ILE A 1 376 ? 1.342   -1.451  30.485  1.00 81.44 376 A 1 
ATOM 2925 C CD1   . ILE A 1 376 ? -0.356  1.034   31.430  1.00 76.31 376 A 1 
ATOM 2926 N N     . LYS A 1 377 ? 4.658   -1.560  29.093  1.00 90.51 377 A 1 
ATOM 2927 C CA    . LYS A 1 377 ? 5.302   -2.475  28.132  1.00 90.78 377 A 1 
ATOM 2928 C C     . LYS A 1 377 ? 5.737   -1.765  26.833  1.00 91.60 377 A 1 
ATOM 2929 O O     . LYS A 1 377 ? 5.538   -2.263  25.728  1.00 88.38 377 A 1 
ATOM 2930 C CB    . LYS A 1 377 ? 4.407   -3.705  27.879  1.00 89.16 377 A 1 
ATOM 2931 C CG    . LYS A 1 377 ? 4.144   -4.521  29.153  1.00 84.90 377 A 1 
ATOM 2932 C CD    . LYS A 1 377 ? 3.184   -5.699  28.884  1.00 77.12 377 A 1 
ATOM 2933 C CE    . LYS A 1 377 ? 2.937   -6.461  30.189  1.00 69.94 377 A 1 
ATOM 2934 N NZ    . LYS A 1 377 ? 1.937   -7.542  30.061  1.00 62.30 377 A 1 
ATOM 2935 N N     . GLY A 1 378 ? 6.302   -0.575  26.970  1.00 90.46 378 A 1 
ATOM 2936 C CA    . GLY A 1 378 ? 6.812   0.244   25.867  1.00 89.96 378 A 1 
ATOM 2937 C C     . GLY A 1 378 ? 5.762   1.055   25.094  1.00 91.17 378 A 1 
ATOM 2938 O O     . GLY A 1 378 ? 6.142   1.935   24.316  1.00 88.35 378 A 1 
ATOM 2939 N N     . ARG A 1 379 ? 4.463   0.821   25.313  1.00 91.65 379 A 1 
ATOM 2940 C CA    . ARG A 1 379 ? 3.385   1.627   24.733  1.00 92.20 379 A 1 
ATOM 2941 C C     . ARG A 1 379 ? 3.102   2.838   25.621  1.00 92.73 379 A 1 
ATOM 2942 O O     . ARG A 1 379 ? 3.251   2.759   26.827  1.00 90.64 379 A 1 
ATOM 2943 C CB    . ARG A 1 379 ? 2.116   0.795   24.562  1.00 90.80 379 A 1 
ATOM 2944 C CG    . ARG A 1 379 ? 2.325   -0.407  23.636  1.00 83.19 379 A 1 
ATOM 2945 C CD    . ARG A 1 379 ? 1.011   -1.153  23.444  1.00 84.52 379 A 1 
ATOM 2946 N NE    . ARG A 1 379 ? 1.186   -2.321  22.577  1.00 77.84 379 A 1 
ATOM 2947 C CZ    . ARG A 1 379 ? 0.227   -3.145  22.167  1.00 73.99 379 A 1 
ATOM 2948 N NH1   . ARG A 1 379 ? -1.016  -2.967  22.526  1.00 65.74 379 A 1 
ATOM 2949 N NH2   . ARG A 1 379 ? 0.512   -4.150  21.408  1.00 64.28 379 A 1 
ATOM 2950 N N     . PHE A 1 380 ? 2.638   3.919   25.028  1.00 91.34 380 A 1 
ATOM 2951 C CA    . PHE A 1 380 ? 2.174   5.046   25.825  1.00 91.01 380 A 1 
ATOM 2952 C C     . PHE A 1 380 ? 0.943   4.641   26.644  1.00 90.13 380 A 1 
ATOM 2953 O O     . PHE A 1 380 ? -0.035  4.154   26.064  1.00 87.52 380 A 1 
ATOM 2954 C CB    . PHE A 1 380 ? 1.841   6.242   24.915  1.00 90.61 380 A 1 
ATOM 2955 C CG    . PHE A 1 380 ? 3.034   6.839   24.215  1.00 91.52 380 A 1 
ATOM 2956 C CD1   . PHE A 1 380 ? 4.099   7.366   24.958  1.00 88.03 380 A 1 
ATOM 2957 C CD2   . PHE A 1 380 ? 3.083   6.914   22.812  1.00 87.28 380 A 1 
ATOM 2958 C CE1   . PHE A 1 380 ? 5.208   7.938   24.317  1.00 86.51 380 A 1 
ATOM 2959 C CE2   . PHE A 1 380 ? 4.178   7.486   22.165  1.00 85.23 380 A 1 
ATOM 2960 C CZ    . PHE A 1 380 ? 5.249   8.004   22.917  1.00 88.43 380 A 1 
ATOM 2961 N N     . ALA A 1 381 ? 1.002   4.848   27.947  1.00 90.79 381 A 1 
ATOM 2962 C CA    . ALA A 1 381 ? -0.128  4.633   28.832  1.00 89.11 381 A 1 
ATOM 2963 C C     . ALA A 1 381 ? -1.176  5.740   28.634  1.00 87.92 381 A 1 
ATOM 2964 O O     . ALA A 1 381 ? -0.842  6.886   28.302  1.00 83.47 381 A 1 
ATOM 2965 C CB    . ALA A 1 381 ? 0.371   4.561   30.272  1.00 86.18 381 A 1 
ATOM 2966 N N     . LYS A 1 382 ? -2.449  5.400   28.862  1.00 88.91 382 A 1 
ATOM 2967 C CA    . LYS A 1 382 ? -3.472  6.416   29.085  1.00 86.48 382 A 1 
ATOM 2968 C C     . LYS A 1 382 ? -3.269  7.012   30.473  1.00 84.07 382 A 1 
ATOM 2969 O O     . LYS A 1 382 ? -2.705  6.374   31.348  1.00 77.41 382 A 1 
ATOM 2970 C CB    . LYS A 1 382 ? -4.876  5.834   28.967  1.00 81.27 382 A 1 
ATOM 2971 C CG    . LYS A 1 382 ? -5.243  5.432   27.537  1.00 72.11 382 A 1 
ATOM 2972 C CD    . LYS A 1 382 ? -6.667  4.879   27.567  1.00 68.52 382 A 1 
ATOM 2973 C CE    . LYS A 1 382 ? -7.140  4.395   26.204  1.00 59.07 382 A 1 
ATOM 2974 N NZ    . LYS A 1 382 ? -8.454  3.742   26.353  1.00 53.59 382 A 1 
ATOM 2975 N N     . ARG A 1 383 ? -3.762  8.233   30.681  1.00 84.00 383 A 1 
ATOM 2976 C CA    . ARG A 1 383 ? -3.649  8.892   31.987  1.00 80.95 383 A 1 
ATOM 2977 C C     . ARG A 1 383 ? -4.366  8.102   33.086  1.00 79.92 383 A 1 
ATOM 2978 O O     . ARG A 1 383 ? -3.789  7.925   34.148  1.00 71.26 383 A 1 
ATOM 2979 C CB    . ARG A 1 383 ? -4.156  10.341  31.859  1.00 74.57 383 A 1 
ATOM 2980 C CG    . ARG A 1 383 ? -3.773  11.167  33.091  1.00 63.86 383 A 1 
ATOM 2981 C CD    . ARG A 1 383 ? -4.181  12.622  32.892  1.00 61.77 383 A 1 
ATOM 2982 N NE    . ARG A 1 383 ? -3.785  13.431  34.051  1.00 52.89 383 A 1 
ATOM 2983 C CZ    . ARG A 1 383 ? -3.853  14.747  34.154  1.00 48.88 383 A 1 
ATOM 2984 N NH1   . ARG A 1 383 ? -4.301  15.489  33.185  1.00 46.64 383 A 1 
ATOM 2985 N NH2   . ARG A 1 383 ? -3.466  15.328  35.249  1.00 44.32 383 A 1 
ATOM 2986 N N     . SER A 1 384 ? -5.547  7.554   32.806  1.00 80.78 384 A 1 
ATOM 2987 C CA    . SER A 1 384 ? -6.289  6.661   33.702  1.00 80.13 384 A 1 
ATOM 2988 C C     . SER A 1 384 ? -5.507  5.401   34.067  1.00 80.83 384 A 1 
ATOM 2989 O O     . SER A 1 384 ? -5.502  4.976   35.214  1.00 71.74 384 A 1 
ATOM 2990 C CB    . SER A 1 384 ? -7.587  6.222   33.025  1.00 72.75 384 A 1 
ATOM 2991 O OG    . SER A 1 384 ? -7.342  5.638   31.758  1.00 63.34 384 A 1 
ATOM 2992 N N     . ASP A 1 385 ? -4.835  4.806   33.091  1.00 74.71 385 A 1 
ATOM 2993 C CA    . ASP A 1 385 ? -4.141  3.532   33.277  1.00 72.64 385 A 1 
ATOM 2994 C C     . ASP A 1 385 ? -2.847  3.744   34.083  1.00 72.27 385 A 1 
ATOM 2995 O O     . ASP A 1 385 ? -2.407  2.851   34.796  1.00 66.31 385 A 1 
ATOM 2996 C CB    . ASP A 1 385 ? -3.843  2.875   31.913  1.00 66.58 385 A 1 
ATOM 2997 C CG    . ASP A 1 385 ? -5.014  2.781   30.917  1.00 59.26 385 A 1 
ATOM 2998 O OD1   . ASP A 1 385 ? -6.190  3.011   31.284  1.00 54.49 385 A 1 
ATOM 2999 O OD2   . ASP A 1 385 ? -4.734  2.572   29.712  1.00 53.70 385 A 1 
ATOM 3000 N N     . ALA A 1 386 ? -2.243  4.907   33.986  1.00 71.20 386 A 1 
ATOM 3001 C CA    . ALA A 1 386 ? -1.087  5.280   34.793  1.00 66.62 386 A 1 
ATOM 3002 C C     . ALA A 1 386 ? -1.457  5.537   36.262  1.00 67.23 386 A 1 
ATOM 3003 O O     . ALA A 1 386 ? -0.699  5.150   37.149  1.00 61.46 386 A 1 
ATOM 3004 C CB    . ALA A 1 386 ? -0.420  6.513   34.164  1.00 60.89 386 A 1 
ATOM 3005 N N     . GLU A 1 387 ? -2.612  6.148   36.550  1.00 71.43 387 A 1 
ATOM 3006 C CA    . GLU A 1 387 ? -3.127  6.336   37.917  1.00 69.13 387 A 1 
ATOM 3007 C C     . GLU A 1 387 ? -3.458  4.973   38.563  1.00 69.36 387 A 1 
ATOM 3008 O O     . GLU A 1 387 ? -3.035  4.704   39.688  1.00 63.12 387 A 1 
ATOM 3009 C CB    . GLU A 1 387 ? -4.319  7.311   37.892  1.00 61.54 387 A 1 
ATOM 3010 C CG    . GLU A 1 387 ? -3.861  8.775   37.647  1.00 53.32 387 A 1 
ATOM 3011 C CD    . GLU A 1 387 ? -4.983  9.793   37.340  1.00 47.88 387 A 1 
ATOM 3012 O OE1   . GLU A 1 387 ? -4.638  10.953  36.993  1.00 43.82 387 A 1 
ATOM 3013 O OE2   . GLU A 1 387 ? -6.174  9.419   37.362  1.00 43.40 387 A 1 
ATOM 3014 N N     . MET A 1 388 ? -4.058  4.037   37.817  1.00 75.97 388 A 1 
ATOM 3015 C CA    . MET A 1 388 ? -4.319  2.679   38.309  1.00 73.65 388 A 1 
ATOM 3016 C C     . MET A 1 388 ? -3.047  1.859   38.579  1.00 73.30 388 A 1 
ATOM 3017 O O     . MET A 1 388 ? -3.026  1.087   39.539  1.00 66.12 388 A 1 
ATOM 3018 C CB    . MET A 1 388 ? -5.205  1.901   37.335  1.00 67.40 388 A 1 
ATOM 3019 C CG    . MET A 1 388 ? -6.678  2.245   37.472  1.00 59.14 388 A 1 
ATOM 3020 S SD    . MET A 1 388 ? -7.808  1.112   36.603  1.00 51.41 388 A 1 
ATOM 3021 C CE    . MET A 1 388 ? -7.492  -0.417  37.504  1.00 46.81 388 A 1 
ATOM 3022 N N     . GLU A 1 389 ? -1.990  1.953   37.775  1.00 65.92 389 A 1 
ATOM 3023 C CA    . GLU A 1 389 ? -0.727  1.246   38.057  1.00 63.24 389 A 1 
ATOM 3024 C C     . GLU A 1 389 ? -0.042  1.790   39.323  1.00 62.05 389 A 1 
ATOM 3025 O O     . GLU A 1 389 ? 0.515   1.002   40.093  1.00 58.47 389 A 1 
ATOM 3026 C CB    . GLU A 1 389 ? 0.256   1.294   36.868  1.00 57.95 389 A 1 
ATOM 3027 C CG    . GLU A 1 389 ? 0.127   0.081   35.930  1.00 51.14 389 A 1 
ATOM 3028 C CD    . GLU A 1 389 ? 1.295   -0.078  34.932  1.00 48.34 389 A 1 
ATOM 3029 O OE1   . GLU A 1 389 ? 1.413   -1.172  34.322  1.00 44.29 389 A 1 
ATOM 3030 O OE2   . GLU A 1 389 ? 2.079   0.875   34.727  1.00 44.27 389 A 1 
ATOM 3031 N N     . VAL A 1 390 ? -0.094  3.092   39.552  1.00 66.90 390 A 1 
ATOM 3032 C CA    . VAL A 1 390 ? 0.450   3.688   40.779  1.00 65.05 390 A 1 
ATOM 3033 C C     . VAL A 1 390 ? -0.333  3.194   41.994  1.00 65.49 390 A 1 
ATOM 3034 O O     . VAL A 1 390 ? 0.291   2.735   42.951  1.00 60.75 390 A 1 
ATOM 3035 C CB    . VAL A 1 390 ? 0.490   5.220   40.706  1.00 59.75 390 A 1 
ATOM 3036 C CG1   . VAL A 1 390 ? 0.967   5.846   42.020  1.00 51.02 390 A 1 
ATOM 3037 C CG2   . VAL A 1 390 ? 1.466   5.694   39.625  1.00 53.70 390 A 1 
ATOM 3038 N N     . ASP A 1 391 ? -1.658  3.157   41.948  1.00 63.29 391 A 1 
ATOM 3039 C CA    . ASP A 1 391 ? -2.483  2.623   43.041  1.00 60.24 391 A 1 
ATOM 3040 C C     . ASP A 1 391 ? -2.238  1.128   43.285  1.00 59.44 391 A 1 
ATOM 3041 O O     . ASP A 1 391 ? -2.154  0.697   44.435  1.00 56.34 391 A 1 
ATOM 3042 C CB    . ASP A 1 391 ? -3.970  2.865   42.760  1.00 55.38 391 A 1 
ATOM 3043 C CG    . ASP A 1 391 ? -4.487  4.229   43.249  1.00 48.15 391 A 1 
ATOM 3044 O OD1   . ASP A 1 391 ? -3.782  4.888   44.048  1.00 45.98 391 A 1 
ATOM 3045 O OD2   . ASP A 1 391 ? -5.619  4.574   42.845  1.00 45.21 391 A 1 
ATOM 3046 N N     . GLN A 1 392 ? -2.053  0.301   42.246  1.00 61.89 392 A 1 
ATOM 3047 C CA    . GLN A 1 392 ? -1.736  -1.116  42.427  1.00 62.14 392 A 1 
ATOM 3048 C C     . GLN A 1 392 ? -0.350  -1.325  43.047  1.00 62.65 392 A 1 
ATOM 3049 O O     . GLN A 1 392 ? -0.206  -2.195  43.914  1.00 59.08 392 A 1 
ATOM 3050 C CB    . GLN A 1 392 ? -1.833  -1.876  41.099  1.00 57.43 392 A 1 
ATOM 3051 C CG    . GLN A 1 392 ? -3.294  -2.189  40.740  1.00 51.46 392 A 1 
ATOM 3052 C CD    . GLN A 1 392 ? -3.415  -3.079  39.514  1.00 47.51 392 A 1 
ATOM 3053 O OE1   . GLN A 1 392 ? -2.473  -3.449  38.828  1.00 46.01 392 A 1 
ATOM 3054 N NE2   . GLN A 1 392 ? -4.632  -3.485  39.183  1.00 42.30 392 A 1 
ATOM 3055 N N     . THR A 1 393 ? 0.659   -0.562  42.642  1.00 62.18 393 A 1 
ATOM 3056 C CA    . THR A 1 393 ? 1.988   -0.637  43.282  1.00 61.63 393 A 1 
ATOM 3057 C C     . THR A 1 393 ? 1.948   -0.149  44.731  1.00 61.95 393 A 1 
ATOM 3058 O O     . THR A 1 393 ? 2.577   -0.764  45.585  1.00 56.73 393 A 1 
ATOM 3059 C CB    . THR A 1 393 ? 3.082   0.111   42.506  1.00 56.59 393 A 1 
ATOM 3060 O OG1   . THR A 1 393 ? 2.651   1.320   41.939  1.00 49.04 393 A 1 
ATOM 3061 C CG2   . THR A 1 393 ? 3.631   -0.745  41.375  1.00 49.44 393 A 1 
ATOM 3062 N N     . PHE A 1 394 ? 1.170   0.883   45.039  1.00 57.39 394 A 1 
ATOM 3063 C CA    . PHE A 1 394 ? 1.019   1.377   46.409  1.00 55.07 394 A 1 
ATOM 3064 C C     . PHE A 1 394 ? 0.215   0.401   47.278  1.00 54.52 394 A 1 
ATOM 3065 O O     . PHE A 1 394 ? 0.595   0.140   48.422  1.00 51.07 394 A 1 
ATOM 3066 C CB    . PHE A 1 394 ? 0.381   2.778   46.373  1.00 50.46 394 A 1 
ATOM 3067 C CG    . PHE A 1 394 ? 0.930   3.694   47.442  1.00 47.35 394 A 1 
ATOM 3068 C CD1   . PHE A 1 394 ? 0.306   3.775   48.695  1.00 45.53 394 A 1 
ATOM 3069 C CD2   . PHE A 1 394 ? 2.086   4.440   47.185  1.00 44.55 394 A 1 
ATOM 3070 C CE1   . PHE A 1 394 ? 0.827   4.616   49.690  1.00 40.05 394 A 1 
ATOM 3071 C CE2   . PHE A 1 394 ? 2.615   5.287   48.179  1.00 40.23 394 A 1 
ATOM 3072 C CZ    . PHE A 1 394 ? 1.984   5.378   49.430  1.00 42.77 394 A 1 
ATOM 3073 N N     . SER A 1 395 ? -0.834  -0.229  46.759  1.00 56.20 395 A 1 
ATOM 3074 C CA    . SER A 1 395 ? -1.628  -1.240  47.465  1.00 55.32 395 A 1 
ATOM 3075 C C     . SER A 1 395 ? -0.816  -2.504  47.763  1.00 55.57 395 A 1 
ATOM 3076 O O     . SER A 1 395 ? -0.899  -3.048  48.864  1.00 52.48 395 A 1 
ATOM 3077 C CB    . SER A 1 395 ? -2.868  -1.579  46.646  1.00 51.55 395 A 1 
ATOM 3078 O OG    . SER A 1 395 ? -3.662  -2.520  47.322  1.00 44.08 395 A 1 
ATOM 3079 N N     . THR A 1 396 ? 0.018   -2.979  46.820  1.00 59.96 396 A 1 
ATOM 3080 C CA    . THR A 1 396 ? 0.916   -4.124  47.077  1.00 59.63 396 A 1 
ATOM 3081 C C     . THR A 1 396 ? 2.018   -3.788  48.077  1.00 59.91 396 A 1 
ATOM 3082 O O     . THR A 1 396 ? 2.335   -4.633  48.908  1.00 55.30 396 A 1 
ATOM 3083 C CB    . THR A 1 396 ? 1.540   -4.694  45.797  1.00 53.44 396 A 1 
ATOM 3084 O OG1   . THR A 1 396 ? 1.961   -3.692  44.896  1.00 47.01 396 A 1 
ATOM 3085 C CG2   . THR A 1 396 ? 0.561   -5.589  45.037  1.00 48.67 396 A 1 
ATOM 3086 N N     . ALA A 1 397 ? 2.556   -2.577  48.062  1.00 54.95 397 A 1 
ATOM 3087 C CA    . ALA A 1 397 ? 3.525   -2.133  49.068  1.00 53.85 397 A 1 
ATOM 3088 C C     . ALA A 1 397 ? 2.889   -2.041  50.465  1.00 52.74 397 A 1 
ATOM 3089 O O     . ALA A 1 397 ? 3.431   -2.586  51.422  1.00 51.44 397 A 1 
ATOM 3090 C CB    . ALA A 1 397 ? 4.133   -0.804  48.617  1.00 50.58 397 A 1 
ATOM 3091 N N     . ALA A 1 398 ? 1.699   -1.474  50.572  1.00 51.38 398 A 1 
ATOM 3092 C CA    . ALA A 1 398 ? 0.981   -1.343  51.847  1.00 50.43 398 A 1 
ATOM 3093 C C     . ALA A 1 398 ? 0.609   -2.702  52.465  1.00 49.08 398 A 1 
ATOM 3094 O O     . ALA A 1 398 ? 0.702   -2.879  53.680  1.00 47.93 398 A 1 
ATOM 3095 C CB    . ALA A 1 398 ? -0.265  -0.475  51.617  1.00 48.07 398 A 1 
ATOM 3096 N N     . LEU A 1 399 ? 0.225   -3.697  51.678  1.00 52.27 399 A 1 
ATOM 3097 C CA    . LEU A 1 399 ? -0.038  -5.055  52.172  1.00 51.60 399 A 1 
ATOM 3098 C C     . LEU A 1 399 ? 1.230   -5.755  52.685  1.00 51.34 399 A 1 
ATOM 3099 O O     . LEU A 1 399 ? 1.137   -6.531  53.635  1.00 49.12 399 A 1 
ATOM 3100 C CB    . LEU A 1 399 ? -0.702  -5.887  51.059  1.00 46.81 399 A 1 
ATOM 3101 C CG    . LEU A 1 399 ? -2.196  -5.597  50.884  1.00 42.94 399 A 1 
ATOM 3102 C CD1   . LEU A 1 399 ? -2.696  -6.240  49.586  1.00 42.88 399 A 1 
ATOM 3103 C CD2   . LEU A 1 399 ? -3.022  -6.171  52.047  1.00 45.46 399 A 1 
ATOM 3104 N N     . SER A 1 400 ? 2.398   -5.498  52.092  1.00 57.34 400 A 1 
ATOM 3105 C CA    . SER A 1 400 ? 3.654   -6.099  52.570  1.00 57.66 400 A 1 
ATOM 3106 C C     . SER A 1 400 ? 4.106   -5.537  53.924  1.00 58.17 400 A 1 
ATOM 3107 O O     . SER A 1 400 ? 4.625   -6.288  54.748  1.00 52.68 400 A 1 
ATOM 3108 C CB    . SER A 1 400 ? 4.754   -5.968  51.521  1.00 52.59 400 A 1 
ATOM 3109 O OG    . SER A 1 400 ? 5.171   -4.634  51.288  1.00 46.71 400 A 1 
ATOM 3110 N N     . ASP A 1 401 ? 3.855   -4.272  54.175  1.00 48.92 401 A 1 
ATOM 3111 C CA    . ASP A 1 401 ? 4.287   -3.603  55.415  1.00 52.05 401 A 1 
ATOM 3112 C C     . ASP A 1 401 ? 3.375   -3.923  56.617  1.00 52.28 401 A 1 
ATOM 3113 O O     . ASP A 1 401 ? 3.761   -3.754  57.767  1.00 49.44 401 A 1 
ATOM 3114 C CB    . ASP A 1 401 ? 4.400   -2.089  55.134  1.00 46.21 401 A 1 
ATOM 3115 C CG    . ASP A 1 401 ? 5.458   -1.375  55.994  1.00 41.09 401 A 1 
ATOM 3116 O OD1   . ASP A 1 401 ? 6.386   -2.046  56.483  1.00 39.87 401 A 1 
ATOM 3117 O OD2   . ASP A 1 401 ? 5.351   -0.128  56.088  1.00 39.94 401 A 1 
ATOM 3118 N N     . SER A 1 402 ? 2.180   -4.458  56.374  1.00 47.20 402 A 1 
ATOM 3119 C CA    . SER A 1 402 ? 1.268   -4.883  57.449  1.00 49.11 402 A 1 
ATOM 3120 C C     . SER A 1 402 ? 1.741   -6.119  58.233  1.00 49.66 402 A 1 
ATOM 3121 O O     . SER A 1 402 ? 1.120   -6.469  59.240  1.00 45.17 402 A 1 
ATOM 3122 C CB    . SER A 1 402 ? -0.142  -5.086  56.911  1.00 43.80 402 A 1 
ATOM 3123 O OG    . SER A 1 402 ? -0.248  -6.214  56.066  1.00 39.66 402 A 1 
ATOM 3124 N N     . SER A 1 403 ? 2.841   -6.775  57.835  1.00 43.26 403 A 1 
ATOM 3125 C CA    . SER A 1 403 ? 3.512   -7.823  58.612  1.00 46.20 403 A 1 
ATOM 3126 C C     . SER A 1 403 ? 4.326   -7.251  59.779  1.00 47.19 403 A 1 
ATOM 3127 O O     . SER A 1 403 ? 5.439   -7.694  60.049  1.00 43.52 403 A 1 
ATOM 3128 C CB    . SER A 1 403 ? 4.307   -8.767  57.708  1.00 41.84 403 A 1 
ATOM 3129 O OG    . SER A 1 403 ? 5.456   -8.150  57.160  1.00 36.92 403 A 1 
ATOM 3130 N N     . TYR A 1 404 ? 3.796   -6.255  60.474  1.00 42.69 404 A 1 
ATOM 3131 C CA    . TYR A 1 404 ? 4.298   -5.876  61.782  1.00 42.42 404 A 1 
ATOM 3132 C C     . TYR A 1 404 ? 4.140   -7.083  62.706  1.00 39.02 404 A 1 
ATOM 3133 O O     . TYR A 1 404 ? 3.042   -7.393  63.191  1.00 37.52 404 A 1 
ATOM 3134 C CB    . TYR A 1 404 ? 3.599   -4.622  62.320  1.00 40.60 404 A 1 
ATOM 3135 C CG    . TYR A 1 404 ? 4.343   -3.336  61.972  1.00 39.21 404 A 1 
ATOM 3136 C CD1   . TYR A 1 404 ? 5.363   -2.864  62.821  1.00 39.92 404 A 1 
ATOM 3137 C CD2   . TYR A 1 404 ? 4.044   -2.648  60.792  1.00 39.68 404 A 1 
ATOM 3138 C CE1   . TYR A 1 404 ? 6.089   -1.701  62.486  1.00 35.57 404 A 1 
ATOM 3139 C CE2   . TYR A 1 404 ? 4.770   -1.487  60.445  1.00 34.96 404 A 1 
ATOM 3140 C CZ    . TYR A 1 404 ? 5.789   -1.019  61.297  1.00 37.58 404 A 1 
ATOM 3141 O OH    . TYR A 1 404 ? 6.499   0.100   60.957  1.00 37.16 404 A 1 
ATOM 3142 N N     . SER A 1 405 ? 5.238   -7.793  62.921  1.00 42.97 405 A 1 
ATOM 3143 C CA    . SER A 1 405 ? 5.348   -8.835  63.928  1.00 46.58 405 A 1 
ATOM 3144 C C     . SER A 1 405 ? 4.988   -8.215  65.276  1.00 46.17 405 A 1 
ATOM 3145 O O     . SER A 1 405 ? 5.718   -7.367  65.790  1.00 43.65 405 A 1 
ATOM 3146 C CB    . SER A 1 405 ? 6.771   -9.402  63.953  1.00 42.13 405 A 1 
ATOM 3147 O OG    . SER A 1 405 ? 7.731   -8.368  64.120  1.00 37.80 405 A 1 
ATOM 3148 N N     . THR A 1 406 ? 3.866   -8.643  65.842  1.00 40.20 406 A 1 
ATOM 3149 C CA    . THR A 1 406 ? 3.532   -8.355  67.235  1.00 44.30 406 A 1 
ATOM 3150 C C     . THR A 1 406 ? 4.628   -8.978  68.094  1.00 41.69 406 A 1 
ATOM 3151 O O     . THR A 1 406 ? 4.650   -10.192 68.292  1.00 39.72 406 A 1 
ATOM 3152 C CB    . THR A 1 406 ? 2.169   -8.942  67.609  1.00 41.02 406 A 1 
ATOM 3153 O OG1   . THR A 1 406 ? 2.024   -10.253 67.102  1.00 36.20 406 A 1 
ATOM 3154 C CG2   . THR A 1 406 ? 1.019   -8.107  67.034  1.00 37.44 406 A 1 
ATOM 3155 N N     . VAL A 1 407 ? 5.584   -8.164  68.532  1.00 43.10 407 A 1 
ATOM 3156 C CA    . VAL A 1 407 ? 6.612   -8.584  69.478  1.00 46.44 407 A 1 
ATOM 3157 C C     . VAL A 1 407 ? 5.860   -9.001  70.745  1.00 42.16 407 A 1 
ATOM 3158 O O     . VAL A 1 407 ? 5.163   -8.153  71.318  1.00 40.77 407 A 1 
ATOM 3159 C CB    . VAL A 1 407 ? 7.615   -7.450  69.781  1.00 44.03 407 A 1 
ATOM 3160 C CG1   . VAL A 1 407 ? 8.715   -7.946  70.717  1.00 39.93 407 A 1 
ATOM 3161 C CG2   . VAL A 1 407 ? 8.278   -6.938  68.505  1.00 42.91 407 A 1 
ATOM 3162 N N     . PRO A 1 408 ? 5.893   -10.299 71.162  1.00 40.99 408 A 1 
ATOM 3163 C CA    . PRO A 1 408 ? 5.245   -10.697 72.395  1.00 44.08 408 A 1 
ATOM 3164 C C     . PRO A 1 408 ? 5.951   -9.955  73.534  1.00 43.35 408 A 1 
ATOM 3165 O O     . PRO A 1 408 ? 7.164   -10.076 73.704  1.00 42.46 408 A 1 
ATOM 3166 C CB    . PRO A 1 408 ? 5.387   -12.219 72.469  1.00 40.93 408 A 1 
ATOM 3167 C CG    . PRO A 1 408 ? 6.646   -12.498 71.652  1.00 38.60 408 A 1 
ATOM 3168 C CD    . PRO A 1 408 ? 6.658   -11.389 70.598  1.00 42.68 408 A 1 
ATOM 3169 N N     . TRP A 1 409 ? 5.194   -9.152  74.274  1.00 43.86 409 A 1 
ATOM 3170 C CA    . TRP A 1 409 ? 5.657   -8.632  75.561  1.00 43.43 409 A 1 
ATOM 3171 C C     . TRP A 1 409 ? 5.883   -9.827  76.488  1.00 39.66 409 A 1 
ATOM 3172 O O     . TRP A 1 409 ? 4.919   -10.475 76.906  1.00 37.58 409 A 1 
ATOM 3173 C CB    . TRP A 1 409 ? 4.649   -7.636  76.151  1.00 40.16 409 A 1 
ATOM 3174 C CG    . TRP A 1 409 ? 4.765   -6.228  75.661  1.00 37.08 409 A 1 
ATOM 3175 C CD1   . TRP A 1 409 ? 4.934   -5.819  74.395  1.00 32.28 409 A 1 
ATOM 3176 C CD2   . TRP A 1 409 ? 4.740   -5.019  76.477  1.00 34.02 409 A 1 
ATOM 3177 N NE1   . TRP A 1 409 ? 5.016   -4.444  74.339  1.00 29.76 409 A 1 
ATOM 3178 C CE2   . TRP A 1 409 ? 4.900   -3.909  75.598  1.00 33.79 409 A 1 
ATOM 3179 C CE3   . TRP A 1 409 ? 4.604   -4.758  77.848  1.00 36.91 409 A 1 
ATOM 3180 C CZ2   . TRP A 1 409 ? 4.920   -2.597  76.082  1.00 37.42 409 A 1 
ATOM 3181 C CZ3   . TRP A 1 409 ? 4.619   -3.439  78.342  1.00 35.04 409 A 1 
ATOM 3182 C CH2   . TRP A 1 409 ? 4.779   -2.369  77.463  1.00 34.61 409 A 1 
ATOM 3183 N N     . PHE A 1 410 ? 7.157   -10.145 76.740  1.00 46.29 410 A 1 
ATOM 3184 C CA    . PHE A 1 410 ? 7.610   -10.942 77.882  1.00 44.24 410 A 1 
ATOM 3185 C C     . PHE A 1 410 ? 7.646   -10.070 79.145  1.00 40.23 410 A 1 
ATOM 3186 O O     . PHE A 1 410 ? 7.989   -8.875  79.030  1.00 35.22 410 A 1 
ATOM 3187 C CB    . PHE A 1 410 ? 8.983   -11.565 77.610  1.00 41.01 410 A 1 
ATOM 3188 C CG    . PHE A 1 410 ? 8.918   -12.987 77.097  1.00 38.31 410 A 1 
ATOM 3189 C CD1   . PHE A 1 410 ? 8.743   -14.048 77.994  1.00 33.39 410 A 1 
ATOM 3190 C CD2   . PHE A 1 410 ? 9.017   -13.244 75.717  1.00 33.01 410 A 1 
ATOM 3191 C CE1   . PHE A 1 410 ? 8.678   -15.370 77.518  1.00 30.85 410 A 1 
ATOM 3192 C CE2   . PHE A 1 410 ? 8.944   -14.565 75.240  1.00 34.66 410 A 1 
ATOM 3193 C CZ    . PHE A 1 410 ? 8.779   -15.618 76.146  1.00 38.24 410 A 1 
ATOM 3194 O OXT   . PHE A 1 410 ? 7.342   -10.676 80.203  1.00 43.06 410 A 1 
ATOM 3195 N N     . PHE B 2 1   ? 31.019  -5.660  3.952   1.00 26.50 1   B 1 
ATOM 3196 C CA    . PHE B 2 1   ? 29.792  -5.653  4.750   1.00 28.64 1   B 1 
ATOM 3197 C C     . PHE B 2 1   ? 29.161  -4.271  4.612   1.00 34.78 1   B 1 
ATOM 3198 O O     . PHE B 2 1   ? 29.768  -3.314  5.080   1.00 32.10 1   B 1 
ATOM 3199 C CB    . PHE B 2 1   ? 30.099  -5.947  6.220   1.00 25.02 1   B 1 
ATOM 3200 C CG    . PHE B 2 1   ? 30.267  -7.406  6.525   1.00 20.64 1   B 1 
ATOM 3201 C CD1   . PHE B 2 1   ? 29.169  -8.167  6.915   1.00 18.94 1   B 1 
ATOM 3202 C CD2   . PHE B 2 1   ? 31.518  -8.018  6.395   1.00 20.65 1   B 1 
ATOM 3203 C CE1   . PHE B 2 1   ? 29.318  -9.533  7.191   1.00 19.53 1   B 1 
ATOM 3204 C CE2   . PHE B 2 1   ? 31.678  -9.391  6.665   1.00 19.22 1   B 1 
ATOM 3205 C CZ    . PHE B 2 1   ? 30.571  -10.144 7.065   1.00 21.30 1   B 1 
ATOM 3206 N N     . SER B 2 2   ? 28.022  -4.144  3.956   1.00 40.14 2   B 1 
ATOM 3207 C CA    . SER B 2 2   ? 27.319  -2.863  3.885   1.00 45.37 2   B 1 
ATOM 3208 C C     . SER B 2 2   ? 26.973  -2.445  5.309   1.00 50.80 2   B 1 
ATOM 3209 O O     . SER B 2 2   ? 26.414  -3.237  6.069   1.00 48.07 2   B 1 
ATOM 3210 C CB    . SER B 2 2   ? 26.050  -2.987  3.044   1.00 43.08 2   B 1 
ATOM 3211 O OG    . SER B 2 2   ? 26.314  -3.703  1.863   1.00 37.42 2   B 1 
ATOM 3212 N N     . SER B 2 3   ? 27.323  -1.219  5.703   1.00 50.99 3   B 1 
ATOM 3213 C CA    . SER B 2 3   ? 27.072  -0.717  7.050   1.00 57.90 3   B 1 
ATOM 3214 C C     . SER B 2 3   ? 25.576  -0.856  7.370   1.00 64.03 3   B 1 
ATOM 3215 O O     . SER B 2 3   ? 24.754  -0.657  6.475   1.00 61.04 3   B 1 
ATOM 3216 C CB    . SER B 2 3   ? 27.520  0.748   7.133   1.00 52.23 3   B 1 
ATOM 3217 O OG    . SER B 2 3   ? 27.063  1.387   8.306   1.00 43.76 3   B 1 
ATOM 3218 N N     . PRO B 2 4   ? 25.173  -1.147  8.626   1.00 55.11 4   B 1 
ATOM 3219 C CA    . PRO B 2 4   ? 23.750  -1.231  8.962   1.00 55.27 4   B 1 
ATOM 3220 C C     . PRO B 2 4   ? 22.978  0.038   8.566   1.00 59.03 4   B 1 
ATOM 3221 O O     . PRO B 2 4   ? 21.802  -0.046  8.191   1.00 57.96 4   B 1 
ATOM 3222 C CB    . PRO B 2 4   ? 23.713  -1.512  10.472  1.00 50.46 4   B 1 
ATOM 3223 C CG    . PRO B 2 4   ? 25.096  -1.111  10.970  1.00 50.34 4   B 1 
ATOM 3224 C CD    . PRO B 2 4   ? 26.003  -1.379  9.772   1.00 51.11 4   B 1 
ATOM 3225 N N     . LYS B 2 5   ? 23.649  1.205   8.563   1.00 56.06 5   B 1 
ATOM 3226 C CA    . LYS B 2 5   ? 23.113  2.457   8.004   1.00 56.90 5   B 1 
ATOM 3227 C C     . LYS B 2 5   ? 22.871  2.383   6.493   1.00 61.97 5   B 1 
ATOM 3228 O O     . LYS B 2 5   ? 21.930  3.005   6.014   1.00 56.87 5   B 1 
ATOM 3229 C CB    . LYS B 2 5   ? 24.044  3.630   8.331   1.00 48.41 5   B 1 
ATOM 3230 C CG    . LYS B 2 5   ? 24.064  4.039   9.816   1.00 40.77 5   B 1 
ATOM 3231 C CD    . LYS B 2 5   ? 24.918  5.297   9.997   1.00 36.82 5   B 1 
ATOM 3232 C CE    . LYS B 2 5   ? 24.929  5.802   11.443  1.00 30.83 5   B 1 
ATOM 3233 N NZ    . LYS B 2 5   ? 25.750  7.035   11.606  1.00 27.41 5   B 1 
ATOM 3234 N N     . GLU B 2 6   ? 23.667  1.644   5.715   1.00 67.84 6   B 1 
ATOM 3235 C CA    . GLU B 2 6   ? 23.444  1.472   4.271   1.00 71.15 6   B 1 
ATOM 3236 C C     . GLU B 2 6   ? 22.202  0.640   3.979   1.00 75.55 6   B 1 
ATOM 3237 O O     . GLU B 2 6   ? 21.484  0.922   3.030   1.00 70.81 6   B 1 
ATOM 3238 C CB    . GLU B 2 6   ? 24.648  0.832   3.579   1.00 62.89 6   B 1 
ATOM 3239 C CG    . GLU B 2 6   ? 25.784  1.826   3.416   1.00 53.38 6   B 1 
ATOM 3240 C CD    . GLU B 2 6   ? 26.950  1.243   2.627   1.00 47.11 6   B 1 
ATOM 3241 O OE1   . GLU B 2 6   ? 27.541  2.016   1.846   1.00 43.45 6   B 1 
ATOM 3242 O OE2   . GLU B 2 6   ? 27.237  0.045   2.826   1.00 43.97 6   B 1 
ATOM 3243 N N     . GLN B 2 7   ? 21.883  -0.340  4.831   1.00 73.12 7   B 1 
ATOM 3244 C CA    . GLN B 2 7   ? 20.643  -1.101  4.688   1.00 77.41 7   B 1 
ATOM 3245 C C     . GLN B 2 7   ? 19.390  -0.233  4.875   1.00 82.81 7   B 1 
ATOM 3246 O O     . GLN B 2 7   ? 18.335  -0.571  4.345   1.00 79.01 7   B 1 
ATOM 3247 C CB    . GLN B 2 7   ? 20.602  -2.263  5.679   1.00 69.89 7   B 1 
ATOM 3248 C CG    . GLN B 2 7   ? 21.622  -3.354  5.350   1.00 60.67 7   B 1 
ATOM 3249 C CD    . GLN B 2 7   ? 21.443  -4.582  6.255   1.00 51.62 7   B 1 
ATOM 3250 O OE1   . GLN B 2 7   ? 20.612  -4.618  7.150   1.00 49.61 7   B 1 
ATOM 3251 N NE2   . GLN B 2 7   ? 22.208  -5.631  6.029   1.00 44.21 7   B 1 
ATOM 3252 N N     . ASP B 2 8   ? 19.463  0.885   5.593   1.00 80.64 8   B 1 
ATOM 3253 C CA    . ASP B 2 8   ? 18.364  1.835   5.726   1.00 82.50 8   B 1 
ATOM 3254 C C     . ASP B 2 8   ? 18.134  2.686   4.462   1.00 86.44 8   B 1 
ATOM 3255 O O     . ASP B 2 8   ? 17.048  3.255   4.299   1.00 82.63 8   B 1 
ATOM 3256 C CB    . ASP B 2 8   ? 18.573  2.723   6.961   1.00 76.29 8   B 1 
ATOM 3257 C CG    . ASP B 2 8   ? 18.028  2.151   8.276   1.00 69.76 8   B 1 
ATOM 3258 O OD1   . ASP B 2 8   ? 17.191  1.232   8.268   1.00 62.28 8   B 1 
ATOM 3259 O OD2   . ASP B 2 8   ? 18.260  2.784   9.328   1.00 61.66 8   B 1 
ATOM 3260 N N     . ARG B 2 9   ? 19.128  2.760   3.545   1.00 90.65 9   B 1 
ATOM 3261 C CA    . ARG B 2 9   ? 19.034  3.490   2.272   1.00 92.14 9   B 1 
ATOM 3262 C C     . ARG B 2 9   ? 18.198  2.760   1.229   1.00 93.76 9   B 1 
ATOM 3263 O O     . ARG B 2 9   ? 17.703  3.390   0.296   1.00 91.16 9   B 1 
ATOM 3264 C CB    . ARG B 2 9   ? 20.434  3.748   1.693   1.00 89.32 9   B 1 
ATOM 3265 C CG    . ARG B 2 9   ? 21.316  4.586   2.617   1.00 81.58 9   B 1 
ATOM 3266 C CD    . ARG B 2 9   ? 22.693  4.784   2.000   1.00 78.33 9   B 1 
ATOM 3267 N NE    . ARG B 2 9   ? 23.556  5.600   2.864   1.00 70.90 9   B 1 
ATOM 3268 C CZ    . ARG B 2 9   ? 24.852  5.791   2.710   1.00 63.76 9   B 1 
ATOM 3269 N NH1   . ARG B 2 9   ? 25.516  5.264   1.705   1.00 59.40 9   B 1 
ATOM 3270 N NH2   . ARG B 2 9   ? 25.516  6.516   3.556   1.00 56.30 9   B 1 
ATOM 3271 N N     . PHE B 2 10  ? 18.054  1.439   1.385   1.00 93.81 10  B 1 
ATOM 3272 C CA    . PHE B 2 10  ? 17.404  0.579   0.415   1.00 94.78 10  B 1 
ATOM 3273 C C     . PHE B 2 10  ? 16.180  -0.131  0.996   1.00 95.16 10  B 1 
ATOM 3274 O O     . PHE B 2 10  ? 16.089  -0.396  2.197   1.00 92.96 10  B 1 
ATOM 3275 C CB    . PHE B 2 10  ? 18.426  -0.416  -0.145  1.00 93.88 10  B 1 
ATOM 3276 C CG    . PHE B 2 10  ? 19.636  0.237   -0.764  1.00 94.21 10  B 1 
ATOM 3277 C CD1   . PHE B 2 10  ? 19.508  1.034   -1.910  1.00 88.44 10  B 1 
ATOM 3278 C CD2   . PHE B 2 10  ? 20.907  0.076   -0.192  1.00 87.32 10  B 1 
ATOM 3279 C CE1   . PHE B 2 10  ? 20.626  1.673   -2.480  1.00 84.65 10  B 1 
ATOM 3280 C CE2   . PHE B 2 10  ? 22.031  0.701   -0.749  1.00 85.30 10  B 1 
ATOM 3281 C CZ    . PHE B 2 10  ? 21.886  1.504   -1.892  1.00 86.35 10  B 1 
ATOM 3282 N N     . LEU B 2 11  ? 15.231  -0.485  0.139   1.00 94.62 11  B 1 
ATOM 3283 C CA    . LEU B 2 11  ? 14.139  -1.383  0.513   1.00 94.86 11  B 1 
ATOM 3284 C C     . LEU B 2 11  ? 14.641  -2.830  0.636   1.00 94.89 11  B 1 
ATOM 3285 O O     . LEU B 2 11  ? 15.674  -3.171  0.065   1.00 92.35 11  B 1 
ATOM 3286 C CB    . LEU B 2 11  ? 12.974  -1.239  -0.468  1.00 94.47 11  B 1 
ATOM 3287 C CG    . LEU B 2 11  ? 12.312  0.151   -0.460  1.00 93.66 11  B 1 
ATOM 3288 C CD1   . LEU B 2 11  ? 11.063  0.114   -1.329  1.00 90.12 11  B 1 
ATOM 3289 C CD2   . LEU B 2 11  ? 11.892  0.605   0.937   1.00 89.27 11  B 1 
ATOM 3290 N N     . PRO B 2 12  ? 13.962  -3.712  1.409   1.00 93.31 12  B 1 
ATOM 3291 C CA    . PRO B 2 12  ? 14.448  -5.069  1.608   1.00 93.08 12  B 1 
ATOM 3292 C C     . PRO B 2 12  ? 14.549  -5.843  0.294   1.00 93.70 12  B 1 
ATOM 3293 O O     . PRO B 2 12  ? 13.558  -5.973  -0.429  1.00 92.96 12  B 1 
ATOM 3294 C CB    . PRO B 2 12  ? 13.462  -5.730  2.580   1.00 91.57 12  B 1 
ATOM 3295 C CG    . PRO B 2 12  ? 12.776  -4.551  3.282   1.00 89.12 12  B 1 
ATOM 3296 C CD    . PRO B 2 12  ? 12.775  -3.465  2.213   1.00 91.61 12  B 1 
ATOM 3297 N N     . ILE B 2 13  ? 15.713  -6.451  0.027   1.00 92.60 13  B 1 
ATOM 3298 C CA    . ILE B 2 13  ? 15.970  -7.216  -1.203  1.00 93.06 13  B 1 
ATOM 3299 C C     . ILE B 2 13  ? 14.969  -8.365  -1.397  1.00 93.59 13  B 1 
ATOM 3300 O O     . ILE B 2 13  ? 14.629  -8.710  -2.525  1.00 92.62 13  B 1 
ATOM 3301 C CB    . ILE B 2 13  ? 17.423  -7.722  -1.203  1.00 92.34 13  B 1 
ATOM 3302 C CG1   . ILE B 2 13  ? 17.891  -8.275  -2.567  1.00 88.02 13  B 1 
ATOM 3303 C CG2   . ILE B 2 13  ? 17.657  -8.795  -0.121  1.00 85.98 13  B 1 
ATOM 3304 C CD1   . ILE B 2 13  ? 17.938  -7.213  -3.665  1.00 79.01 13  B 1 
ATOM 3305 N N     . ALA B 2 14  ? 14.436  -8.935  -0.308  1.00 92.46 14  B 1 
ATOM 3306 C CA    . ALA B 2 14  ? 13.414  -9.972  -0.371  1.00 91.60 14  B 1 
ATOM 3307 C C     . ALA B 2 14  ? 12.099  -9.464  -0.985  1.00 92.59 14  B 1 
ATOM 3308 O O     . ALA B 2 14  ? 11.457  -10.196 -1.733  1.00 91.39 14  B 1 
ATOM 3309 C CB    . ALA B 2 14  ? 13.186  -10.520 1.044   1.00 89.61 14  B 1 
ATOM 3310 N N     . ASN B 2 15  ? 11.711  -8.214  -0.691  1.00 93.52 15  B 1 
ATOM 3311 C CA    . ASN B 2 15  ? 10.516  -7.609  -1.273  1.00 93.77 15  B 1 
ATOM 3312 C C     . ASN B 2 15  ? 10.751  -7.289  -2.751  1.00 94.36 15  B 1 
ATOM 3313 O O     . ASN B 2 15  ? 9.930   -7.669  -3.577  1.00 93.33 15  B 1 
ATOM 3314 C CB    . ASN B 2 15  ? 10.112  -6.354  -0.481  1.00 92.99 15  B 1 
ATOM 3315 C CG    . ASN B 2 15  ? 9.629   -6.650  0.927   1.00 90.88 15  B 1 
ATOM 3316 O OD1   . ASN B 2 15  ? 10.262  -7.320  1.722   1.00 80.28 15  B 1 
ATOM 3317 N ND2   . ASN B 2 15  ? 8.475   -6.149  1.294   1.00 81.25 15  B 1 
ATOM 3318 N N     . VAL B 2 16  ? 11.892  -6.699  -3.092  1.00 94.64 16  B 1 
ATOM 3319 C CA    . VAL B 2 16  ? 12.288  -6.438  -4.485  1.00 95.11 16  B 1 
ATOM 3320 C C     . VAL B 2 16  ? 12.280  -7.739  -5.294  1.00 95.30 16  B 1 
ATOM 3321 O O     . VAL B 2 16  ? 11.599  -7.832  -6.312  1.00 94.43 16  B 1 
ATOM 3322 C CB    . VAL B 2 16  ? 13.685  -5.777  -4.551  1.00 95.02 16  B 1 
ATOM 3323 C CG1   . VAL B 2 16  ? 14.146  -5.546  -5.985  1.00 92.70 16  B 1 
ATOM 3324 C CG2   . VAL B 2 16  ? 13.685  -4.427  -3.820  1.00 92.64 16  B 1 
ATOM 3325 N N     . SER B 2 17  ? 12.926  -8.793  -4.780  1.00 94.88 17  B 1 
ATOM 3326 C CA    . SER B 2 17  ? 12.972  -10.098 -5.445  1.00 94.45 17  B 1 
ATOM 3327 C C     . SER B 2 17  ? 11.587  -10.719 -5.652  1.00 94.51 17  B 1 
ATOM 3328 O O     . SER B 2 17  ? 11.377  -11.403 -6.650  1.00 93.74 17  B 1 
ATOM 3329 C CB    . SER B 2 17  ? 13.811  -11.089 -4.638  1.00 93.40 17  B 1 
ATOM 3330 O OG    . SER B 2 17  ? 15.130  -10.640 -4.454  1.00 80.62 17  B 1 
ATOM 3331 N N     . ARG B 2 18  ? 10.655  -10.522 -4.706  1.00 94.31 18  B 1 
ATOM 3332 C CA    . ARG B 2 18  ? 9.284   -11.020 -4.824  1.00 94.02 18  B 1 
ATOM 3333 C C     . ARG B 2 18  ? 8.511   -10.308 -5.934  1.00 94.55 18  B 1 
ATOM 3334 O O     . ARG B 2 18  ? 7.835   -10.981 -6.704  1.00 93.10 18  B 1 
ATOM 3335 C CB    . ARG B 2 18  ? 8.569   -10.891 -3.467  1.00 92.99 18  B 1 
ATOM 3336 C CG    . ARG B 2 18  ? 7.227   -11.642 -3.441  1.00 86.13 18  B 1 
ATOM 3337 C CD    . ARG B 2 18  ? 6.447   -11.360 -2.148  1.00 84.61 18  B 1 
ATOM 3338 N NE    . ARG B 2 18  ? 7.209   -11.755 -0.945  1.00 77.00 18  B 1 
ATOM 3339 C CZ    . ARG B 2 18  ? 7.286   -11.086 0.199   1.00 72.11 18  B 1 
ATOM 3340 N NH1   . ARG B 2 18  ? 6.625   -9.982  0.394   1.00 63.30 18  B 1 
ATOM 3341 N NH2   . ARG B 2 18  ? 8.032   -11.524 1.169   1.00 64.27 18  B 1 
ATOM 3342 N N     . ILE B 2 19  ? 8.638   -8.983  -6.022  1.00 95.40 19  B 1 
ATOM 3343 C CA    . ILE B 2 19  ? 7.980   -8.205  -7.083  1.00 95.13 19  B 1 
ATOM 3344 C C     . ILE B 2 19  ? 8.568   -8.561  -8.447  1.00 95.67 19  B 1 
ATOM 3345 O O     . ILE B 2 19  ? 7.809   -8.872  -9.355  1.00 94.62 19  B 1 
ATOM 3346 C CB    . ILE B 2 19  ? 8.044   -6.694  -6.791  1.00 94.44 19  B 1 
ATOM 3347 C CG1   . ILE B 2 19  ? 7.398   -6.298  -5.441  1.00 91.19 19  B 1 
ATOM 3348 C CG2   . ILE B 2 19  ? 7.373   -5.905  -7.923  1.00 90.62 19  B 1 
ATOM 3349 C CD1   . ILE B 2 19  ? 5.921   -6.638  -5.285  1.00 79.24 19  B 1 
ATOM 3350 N N     . MET B 2 20  ? 9.891   -8.632  -8.580  1.00 94.86 20  B 1 
ATOM 3351 C CA    . MET B 2 20  ? 10.535  -9.037  -9.835  1.00 95.46 20  B 1 
ATOM 3352 C C     . MET B 2 20  ? 10.086  -10.427 -10.303 1.00 95.31 20  B 1 
ATOM 3353 O O     . MET B 2 20  ? 9.843   -10.626 -11.487 1.00 94.17 20  B 1 
ATOM 3354 C CB    . MET B 2 20  ? 12.056  -9.036  -9.676  1.00 95.80 20  B 1 
ATOM 3355 C CG    . MET B 2 20  ? 12.663  -7.651  -9.503  1.00 94.89 20  B 1 
ATOM 3356 S SD    . MET B 2 20  ? 14.467  -7.708  -9.266  1.00 93.93 20  B 1 
ATOM 3357 C CE    . MET B 2 20  ? 15.004  -8.003  -10.975 1.00 85.86 20  B 1 
ATOM 3358 N N     . LYS B 2 21  ? 9.949   -11.407 -9.392  1.00 94.94 21  B 1 
ATOM 3359 C CA    . LYS B 2 21  ? 9.457   -12.746 -9.739  1.00 94.51 21  B 1 
ATOM 3360 C C     . LYS B 2 21  ? 8.004   -12.745 -10.213 1.00 94.61 21  B 1 
ATOM 3361 O O     . LYS B 2 21  ? 7.642   -13.610 -10.994 1.00 93.17 21  B 1 
ATOM 3362 C CB    . LYS B 2 21  ? 9.592   -13.708 -8.558  1.00 93.39 21  B 1 
ATOM 3363 C CG    . LYS B 2 21  ? 11.022  -14.237 -8.392  1.00 86.51 21  B 1 
ATOM 3364 C CD    . LYS B 2 21  ? 11.051  -15.258 -7.258  1.00 76.43 21  B 1 
ATOM 3365 C CE    . LYS B 2 21  ? 12.427  -15.892 -7.139  1.00 68.50 21  B 1 
ATOM 3366 N NZ    . LYS B 2 21  ? 12.380  -17.164 -6.366  1.00 59.66 21  B 1 
ATOM 3367 N N     . LYS B 2 22  ? 7.178   -11.824 -9.715  1.00 94.88 22  B 1 
ATOM 3368 C CA    . LYS B 2 22  ? 5.797   -11.667 -10.170 1.00 94.16 22  B 1 
ATOM 3369 C C     . LYS B 2 22  ? 5.715   -10.939 -11.514 1.00 94.65 22  B 1 
ATOM 3370 O O     . LYS B 2 22  ? 4.830   -11.245 -12.298 1.00 92.99 22  B 1 
ATOM 3371 C CB    . LYS B 2 22  ? 4.958   -10.916 -9.128  1.00 92.81 22  B 1 
ATOM 3372 C CG    . LYS B 2 22  ? 4.582   -11.790 -7.927  1.00 82.97 22  B 1 
ATOM 3373 C CD    . LYS B 2 22  ? 3.587   -11.035 -7.030  1.00 76.11 22  B 1 
ATOM 3374 C CE    . LYS B 2 22  ? 2.995   -11.960 -5.977  1.00 66.05 22  B 1 
ATOM 3375 N NZ    . LYS B 2 22  ? 1.687   -11.457 -5.491  1.00 57.78 22  B 1 
ATOM 3376 N N     . ALA B 2 23  ? 6.611   -10.001 -11.738 1.00 94.90 23  B 1 
ATOM 3377 C CA    . ALA B 2 23  ? 6.647   -9.216  -12.966 1.00 94.60 23  B 1 
ATOM 3378 C C     . ALA B 2 23  ? 7.206   -9.993  -14.170 1.00 95.23 23  B 1 
ATOM 3379 O O     . ALA B 2 23  ? 6.852   -9.705  -15.307 1.00 93.45 23  B 1 
ATOM 3380 C CB    . ALA B 2 23  ? 7.487   -7.965  -12.693 1.00 93.26 23  B 1 
ATOM 3381 N N     . LEU B 2 24  ? 8.065   -10.972 -13.916 1.00 95.17 24  B 1 
ATOM 3382 C CA    . LEU B 2 24  ? 8.714   -11.767 -14.955 1.00 95.62 24  B 1 
ATOM 3383 C C     . LEU B 2 24  ? 8.000   -13.104 -15.177 1.00 95.92 24  B 1 
ATOM 3384 O O     . LEU B 2 24  ? 7.418   -13.661 -14.240 1.00 94.10 24  B 1 
ATOM 3385 C CB    . LEU B 2 24  ? 10.185  -11.987 -14.571 1.00 95.40 24  B 1 
ATOM 3386 C CG    . LEU B 2 24  ? 11.043  -10.706 -14.627 1.00 94.97 24  B 1 
ATOM 3387 C CD1   . LEU B 2 24  ? 12.401  -10.974 -13.979 1.00 91.53 24  B 1 
ATOM 3388 C CD2   . LEU B 2 24  ? 11.291  -10.243 -16.061 1.00 90.97 24  B 1 
ATOM 3389 N N     . PRO B 2 25  ? 8.108   -13.684 -16.398 1.00 96.28 25  B 1 
ATOM 3390 C CA    . PRO B 2 25  ? 7.610   -15.027 -16.691 1.00 95.66 25  B 1 
ATOM 3391 C C     . PRO B 2 25  ? 8.199   -16.102 -15.766 1.00 95.54 25  B 1 
ATOM 3392 O O     . PRO B 2 25  ? 9.343   -16.001 -15.316 1.00 93.32 25  B 1 
ATOM 3393 C CB    . PRO B 2 25  ? 7.978   -15.287 -18.157 1.00 94.22 25  B 1 
ATOM 3394 C CG    . PRO B 2 25  ? 8.074   -13.891 -18.753 1.00 91.65 25  B 1 
ATOM 3395 C CD    . PRO B 2 25  ? 8.634   -13.069 -17.603 1.00 94.79 25  B 1 
ATOM 3396 N N     . ALA B 2 26  ? 7.437   -17.177 -15.526 1.00 94.82 26  B 1 
ATOM 3397 C CA    . ALA B 2 26  ? 7.842   -18.237 -14.589 1.00 94.22 26  B 1 
ATOM 3398 C C     . ALA B 2 26  ? 9.147   -18.958 -14.985 1.00 94.10 26  B 1 
ATOM 3399 O O     . ALA B 2 26  ? 9.882   -19.438 -14.115 1.00 90.16 26  B 1 
ATOM 3400 C CB    . ALA B 2 26  ? 6.678   -19.228 -14.485 1.00 92.32 26  B 1 
ATOM 3401 N N     . ASN B 2 27  ? 9.455   -19.015 -16.283 1.00 93.85 27  B 1 
ATOM 3402 C CA    . ASN B 2 27  ? 10.682  -19.621 -16.811 1.00 93.02 27  B 1 
ATOM 3403 C C     . ASN B 2 27  ? 11.919  -18.713 -16.700 1.00 93.23 27  B 1 
ATOM 3404 O O     . ASN B 2 27  ? 13.047  -19.196 -16.889 1.00 89.59 27  B 1 
ATOM 3405 C CB    . ASN B 2 27  ? 10.429  -20.062 -18.267 1.00 90.82 27  B 1 
ATOM 3406 C CG    . ASN B 2 27  ? 10.173  -18.899 -19.206 1.00 85.21 27  B 1 
ATOM 3407 O OD1   . ASN B 2 27  ? 9.917   -17.787 -18.801 1.00 71.07 27  B 1 
ATOM 3408 N ND2   . ASN B 2 27  ? 10.258  -19.114 -20.503 1.00 76.12 27  B 1 
ATOM 3409 N N     . ALA B 2 28  ? 11.734  -17.415 -16.400 1.00 93.77 28  B 1 
ATOM 3410 C CA    . ALA B 2 28  ? 12.821  -16.464 -16.277 1.00 93.67 28  B 1 
ATOM 3411 C C     . ALA B 2 28  ? 13.591  -16.654 -14.964 1.00 93.70 28  B 1 
ATOM 3412 O O     . ALA B 2 28  ? 13.025  -16.806 -13.882 1.00 91.21 28  B 1 
ATOM 3413 C CB    . ALA B 2 28  ? 12.288  -15.041 -16.422 1.00 92.72 28  B 1 
ATOM 3414 N N     . LYS B 2 29  ? 14.931  -16.581 -15.067 1.00 94.06 29  B 1 
ATOM 3415 C CA    . LYS B 2 29  ? 15.814  -16.543 -13.897 1.00 93.53 29  B 1 
ATOM 3416 C C     . LYS B 2 29  ? 16.282  -15.111 -13.656 1.00 94.23 29  B 1 
ATOM 3417 O O     . LYS B 2 29  ? 16.404  -14.324 -14.595 1.00 92.96 29  B 1 
ATOM 3418 C CB    . LYS B 2 29  ? 16.986  -17.513 -14.075 1.00 91.94 29  B 1 
ATOM 3419 C CG    . LYS B 2 29  ? 16.524  -18.974 -14.139 1.00 86.99 29  B 1 
ATOM 3420 C CD    . LYS B 2 29  ? 17.719  -19.926 -14.217 1.00 80.75 29  B 1 
ATOM 3421 C CE    . LYS B 2 29  ? 17.234  -21.374 -14.292 1.00 74.50 29  B 1 
ATOM 3422 N NZ    . LYS B 2 29  ? 18.359  -22.340 -14.342 1.00 64.86 29  B 1 
ATOM 3423 N N     . ILE B 2 30  ? 16.561  -14.776 -12.394 1.00 93.15 30  B 1 
ATOM 3424 C CA    . ILE B 2 30  ? 17.042  -13.456 -11.998 1.00 93.86 30  B 1 
ATOM 3425 C C     . ILE B 2 30  ? 18.381  -13.613 -11.283 1.00 93.70 30  B 1 
ATOM 3426 O O     . ILE B 2 30  ? 18.443  -14.276 -10.239 1.00 92.56 30  B 1 
ATOM 3427 C CB    . ILE B 2 30  ? 16.016  -12.709 -11.123 1.00 94.26 30  B 1 
ATOM 3428 C CG1   . ILE B 2 30  ? 14.592  -12.722 -11.713 1.00 92.52 30  B 1 
ATOM 3429 C CG2   . ILE B 2 30  ? 16.496  -11.261 -10.916 1.00 92.05 30  B 1 
ATOM 3430 C CD1   . ILE B 2 30  ? 13.522  -12.209 -10.740 1.00 90.06 30  B 1 
ATOM 3431 N N     . SER B 2 31  ? 19.426  -12.996 -11.829 1.00 94.89 31  B 1 
ATOM 3432 C CA    . SER B 2 31  ? 20.743  -12.996 -11.197 1.00 94.68 31  B 1 
ATOM 3433 C C     . SER B 2 31  ? 20.737  -12.190 -9.891  1.00 94.85 31  B 1 
ATOM 3434 O O     . SER B 2 31  ? 19.825  -11.404 -9.611  1.00 94.14 31  B 1 
ATOM 3435 C CB    . SER B 2 31  ? 21.801  -12.473 -12.174 1.00 93.53 31  B 1 
ATOM 3436 O OG    . SER B 2 31  ? 21.593  -11.098 -12.360 1.00 84.35 31  B 1 
ATOM 3437 N N     . LYS B 2 32  ? 21.739  -12.423 -9.043  1.00 93.19 32  B 1 
ATOM 3438 C CA    . LYS B 2 32  ? 21.865  -11.709 -7.772  1.00 92.95 32  B 1 
ATOM 3439 C C     . LYS B 2 32  ? 22.166  -10.223 -7.993  1.00 93.74 32  B 1 
ATOM 3440 O O     . LYS B 2 32  ? 21.520  -9.380  -7.376  1.00 93.34 32  B 1 
ATOM 3441 C CB    . LYS B 2 32  ? 22.946  -12.392 -6.912  1.00 91.44 32  B 1 
ATOM 3442 C CG    . LYS B 2 32  ? 23.063  -11.731 -5.534  1.00 84.82 32  B 1 
ATOM 3443 C CD    . LYS B 2 32  ? 24.227  -12.317 -4.729  1.00 78.26 32  B 1 
ATOM 3444 C CE    . LYS B 2 32  ? 24.404  -11.464 -3.479  1.00 67.71 32  B 1 
ATOM 3445 N NZ    . LYS B 2 32  ? 25.699  -11.691 -2.798  1.00 58.85 32  B 1 
ATOM 3446 N N     . ASP B 2 33  ? 23.067  -9.919  -8.904  1.00 95.01 33  B 1 
ATOM 3447 C CA    . ASP B 2 33  ? 23.458  -8.566  -9.304  1.00 95.04 33  B 1 
ATOM 3448 C C     . ASP B 2 33  ? 22.280  -7.771  -9.883  1.00 96.02 33  B 1 
ATOM 3449 O O     . ASP B 2 33  ? 22.099  -6.604  -9.542  1.00 94.98 33  B 1 
ATOM 3450 C CB    . ASP B 2 33  ? 24.621  -8.665  -10.314 1.00 93.19 33  B 1 
ATOM 3451 C CG    . ASP B 2 33  ? 24.229  -9.421  -11.588 1.00 84.27 33  B 1 
ATOM 3452 O OD1   . ASP B 2 33  ? 23.597  -10.491 -11.474 1.00 66.80 33  B 1 
ATOM 3453 O OD2   . ASP B 2 33  ? 24.478  -8.898  -12.692 1.00 76.20 33  B 1 
ATOM 3454 N N     . ALA B 2 34  ? 21.391  -8.396  -10.661 1.00 95.90 34  B 1 
ATOM 3455 C CA    . ALA B 2 34  ? 20.177  -7.752  -11.141 1.00 96.28 34  B 1 
ATOM 3456 C C     . ALA B 2 34  ? 19.250  -7.335  -9.991  1.00 96.51 34  B 1 
ATOM 3457 O O     . ALA B 2 34  ? 18.726  -6.231  -9.994  1.00 95.97 34  B 1 
ATOM 3458 C CB    . ALA B 2 34  ? 19.457  -8.678  -12.126 1.00 96.05 34  B 1 
ATOM 3459 N N     . LYS B 2 35  ? 19.079  -8.186  -8.953  1.00 96.27 35  B 1 
ATOM 3460 C CA    . LYS B 2 35  ? 18.267  -7.840  -7.776  1.00 96.12 35  B 1 
ATOM 3461 C C     . LYS B 2 35  ? 18.847  -6.656  -7.001  1.00 96.38 35  B 1 
ATOM 3462 O O     . LYS B 2 35  ? 18.090  -5.808  -6.551  1.00 95.71 35  B 1 
ATOM 3463 C CB    . LYS B 2 35  ? 18.133  -9.046  -6.841  1.00 95.18 35  B 1 
ATOM 3464 C CG    . LYS B 2 35  ? 17.295  -10.174 -7.447  1.00 92.90 35  B 1 
ATOM 3465 C CD    . LYS B 2 35  ? 17.455  -11.451 -6.625  1.00 90.69 35  B 1 
ATOM 3466 C CE    . LYS B 2 35  ? 16.747  -12.592 -7.330  1.00 85.70 35  B 1 
ATOM 3467 N NZ    . LYS B 2 35  ? 17.149  -13.912 -6.799  1.00 78.87 35  B 1 
ATOM 3468 N N     . GLU B 2 36  ? 20.165  -6.597  -6.862  1.00 96.12 36  B 1 
ATOM 3469 C CA    . GLU B 2 36  ? 20.866  -5.512  -6.177  1.00 96.03 36  B 1 
ATOM 3470 C C     . GLU B 2 36  ? 20.770  -4.203  -6.974  1.00 96.46 36  B 1 
ATOM 3471 O O     . GLU B 2 36  ? 20.445  -3.156  -6.414  1.00 95.81 36  B 1 
ATOM 3472 C CB    . GLU B 2 36  ? 22.321  -5.936  -5.917  1.00 95.35 36  B 1 
ATOM 3473 C CG    . GLU B 2 36  ? 22.403  -7.039  -4.846  1.00 92.89 36  B 1 
ATOM 3474 C CD    . GLU B 2 36  ? 23.799  -7.667  -4.638  1.00 90.54 36  B 1 
ATOM 3475 O OE1   . GLU B 2 36  ? 23.918  -8.531  -3.739  1.00 86.05 36  B 1 
ATOM 3476 O OE2   . GLU B 2 36  ? 24.739  -7.348  -5.390  1.00 85.06 36  B 1 
ATOM 3477 N N     . THR B 2 37  ? 20.932  -4.266  -8.295  1.00 96.70 37  B 1 
ATOM 3478 C CA    . THR B 2 37  ? 20.766  -3.105  -9.179  1.00 97.03 37  B 1 
ATOM 3479 C C     . THR B 2 37  ? 19.332  -2.566  -9.127  1.00 97.37 37  B 1 
ATOM 3480 O O     . THR B 2 37  ? 19.123  -1.370  -8.944  1.00 96.44 37  B 1 
ATOM 3481 C CB    . THR B 2 37  ? 21.155  -3.463  -10.621 1.00 96.61 37  B 1 
ATOM 3482 O OG1   . THR B 2 37  ? 22.482  -3.931  -10.658 1.00 91.46 37  B 1 
ATOM 3483 C CG2   . THR B 2 37  ? 21.087  -2.254  -11.561 1.00 90.19 37  B 1 
ATOM 3484 N N     . VAL B 2 38  ? 18.324  -3.435  -9.205  1.00 97.55 38  B 1 
ATOM 3485 C CA    . VAL B 2 38  ? 16.918  -3.023  -9.083  1.00 97.58 38  B 1 
ATOM 3486 C C     . VAL B 2 38  ? 16.603  -2.453  -7.694  1.00 97.56 38  B 1 
ATOM 3487 O O     . VAL B 2 38  ? 15.851  -1.489  -7.588  1.00 96.54 38  B 1 
ATOM 3488 C CB    . VAL B 2 38  ? 15.964  -4.184  -9.438  1.00 97.08 38  B 1 
ATOM 3489 C CG1   . VAL B 2 38  ? 14.497  -3.850  -9.166  1.00 94.82 38  B 1 
ATOM 3490 C CG2   . VAL B 2 38  ? 16.071  -4.509  -10.929 1.00 94.58 38  B 1 
ATOM 3491 N N     . GLN B 2 39  ? 17.217  -2.977  -6.631  1.00 97.08 39  B 1 
ATOM 3492 C CA    . GLN B 2 39  ? 17.072  -2.427  -5.281  1.00 96.73 39  B 1 
ATOM 3493 C C     . GLN B 2 39  ? 17.561  -0.971  -5.197  1.00 96.77 39  B 1 
ATOM 3494 O O     . GLN B 2 39  ? 16.924  -0.144  -4.530  1.00 95.66 39  B 1 
ATOM 3495 C CB    . GLN B 2 39  ? 17.835  -3.322  -4.295  1.00 95.91 39  B 1 
ATOM 3496 C CG    . GLN B 2 39  ? 17.568  -2.957  -2.835  1.00 94.20 39  B 1 
ATOM 3497 C CD    . GLN B 2 39  ? 18.459  -3.729  -1.857  1.00 93.61 39  B 1 
ATOM 3498 O OE1   . GLN B 2 39  ? 19.549  -4.185  -2.164  1.00 87.78 39  B 1 
ATOM 3499 N NE2   . GLN B 2 39  ? 18.030  -3.892  -0.630  1.00 85.78 39  B 1 
ATOM 3500 N N     . GLU B 2 40  ? 18.650  -0.641  -5.888  1.00 97.03 40  B 1 
ATOM 3501 C CA    . GLU B 2 40  ? 19.127  0.725   -5.993  1.00 96.98 40  B 1 
ATOM 3502 C C     . GLU B 2 40  ? 18.178  1.585   -6.843  1.00 97.18 40  B 1 
ATOM 3503 O O     . GLU B 2 40  ? 17.762  2.651   -6.387  1.00 96.22 40  B 1 
ATOM 3504 C CB    . GLU B 2 40  ? 20.590  0.751   -6.492  1.00 96.13 40  B 1 
ATOM 3505 C CG    . GLU B 2 40  ? 21.192  2.153   -6.348  1.00 86.78 40  B 1 
ATOM 3506 C CD    . GLU B 2 40  ? 22.703  2.277   -6.638  1.00 84.48 40  B 1 
ATOM 3507 O OE1   . GLU B 2 40  ? 23.242  3.393   -6.465  1.00 80.08 40  B 1 
ATOM 3508 O OE2   . GLU B 2 40  ? 23.371  1.307   -7.023  1.00 80.25 40  B 1 
ATOM 3509 N N     . CYS B 2 41  ? 17.730  1.099   -8.009  1.00 97.05 41  B 1 
ATOM 3510 C CA    . CYS B 2 41  ? 16.771  1.790   -8.873  1.00 96.94 41  B 1 
ATOM 3511 C C     . CYS B 2 41  ? 15.480  2.176   -8.129  1.00 96.92 41  B 1 
ATOM 3512 O O     . CYS B 2 41  ? 15.010  3.300   -8.250  1.00 95.83 41  B 1 
ATOM 3513 C CB    . CYS B 2 41  ? 16.418  0.908   -10.082 1.00 96.72 41  B 1 
ATOM 3514 S SG    . CYS B 2 41  ? 17.863  0.662   -11.158 1.00 95.03 41  B 1 
ATOM 3515 N N     . VAL B 2 42  ? 14.952  1.276   -7.310  1.00 97.21 42  B 1 
ATOM 3516 C CA    . VAL B 2 42  ? 13.780  1.513   -6.466  1.00 97.14 42  B 1 
ATOM 3517 C C     . VAL B 2 42  ? 13.998  2.690   -5.503  1.00 97.29 42  B 1 
ATOM 3518 O O     . VAL B 2 42  ? 13.131  3.549   -5.353  1.00 96.16 42  B 1 
ATOM 3519 C CB    . VAL B 2 42  ? 13.452  0.216   -5.697  1.00 95.76 42  B 1 
ATOM 3520 C CG1   . VAL B 2 42  ? 12.574  0.403   -4.464  1.00 89.20 42  B 1 
ATOM 3521 C CG2   . VAL B 2 42  ? 12.744  -0.772  -6.624  1.00 88.81 42  B 1 
ATOM 3522 N N     . SER B 2 43  ? 15.144  2.752   -4.837  1.00 97.07 43  B 1 
ATOM 3523 C CA    . SER B 2 43  ? 15.449  3.829   -3.888  1.00 96.83 43  B 1 
ATOM 3524 C C     . SER B 2 43  ? 15.670  5.172   -4.578  1.00 97.05 43  B 1 
ATOM 3525 O O     . SER B 2 43  ? 15.290  6.218   -4.043  1.00 95.86 43  B 1 
ATOM 3526 C CB    . SER B 2 43  ? 16.677  3.461   -3.057  1.00 95.65 43  B 1 
ATOM 3527 O OG    . SER B 2 43  ? 16.416  2.259   -2.353  1.00 81.71 43  B 1 
ATOM 3528 N N     . GLU B 2 44  ? 16.223  5.145   -5.776  1.00 97.08 44  B 1 
ATOM 3529 C CA    . GLU B 2 44  ? 16.393  6.335   -6.600  1.00 97.00 44  B 1 
ATOM 3530 C C     . GLU B 2 44  ? 15.062  6.848   -7.133  1.00 97.19 44  B 1 
ATOM 3531 O O     . GLU B 2 44  ? 14.822  8.049   -7.042  1.00 95.84 44  B 1 
ATOM 3532 C CB    . GLU B 2 44  ? 17.403  6.062   -7.726  1.00 96.34 44  B 1 
ATOM 3533 C CG    . GLU B 2 44  ? 18.835  5.852   -7.205  1.00 91.67 44  B 1 
ATOM 3534 C CD    . GLU B 2 44  ? 19.323  7.000   -6.294  1.00 91.81 44  B 1 
ATOM 3535 O OE1   . GLU B 2 44  ? 20.091  6.773   -5.326  1.00 86.40 44  B 1 
ATOM 3536 O OE2   . GLU B 2 44  ? 18.948  8.170   -6.513  1.00 87.69 44  B 1 
ATOM 3537 N N     . PHE B 2 45  ? 14.160  5.968   -7.559  1.00 97.28 45  B 1 
ATOM 3538 C CA    . PHE B 2 45  ? 12.809  6.339   -7.969  1.00 97.26 45  B 1 
ATOM 3539 C C     . PHE B 2 45  ? 12.045  7.046   -6.843  1.00 97.20 45  B 1 
ATOM 3540 O O     . PHE B 2 45  ? 11.529  8.141   -7.045  1.00 96.19 45  B 1 
ATOM 3541 C CB    . PHE B 2 45  ? 12.055  5.101   -8.450  1.00 96.93 45  B 1 
ATOM 3542 C CG    . PHE B 2 45  ? 10.623  5.384   -8.859  1.00 96.60 45  B 1 
ATOM 3543 C CD1   . PHE B 2 45  ? 9.567   5.109   -7.979  1.00 94.65 45  B 1 
ATOM 3544 C CD2   . PHE B 2 45  ? 10.348  5.930   -10.120 1.00 94.71 45  B 1 
ATOM 3545 C CE1   . PHE B 2 45  ? 8.235   5.366   -8.366  1.00 93.56 45  B 1 
ATOM 3546 C CE2   . PHE B 2 45  ? 9.021   6.184   -10.509 1.00 93.63 45  B 1 
ATOM 3547 C CZ    . PHE B 2 45  ? 7.967   5.900   -9.635  1.00 93.99 45  B 1 
ATOM 3548 N N     . ILE B 2 46  ? 12.059  6.494   -5.624  1.00 97.51 46  B 1 
ATOM 3549 C CA    . ILE B 2 46  ? 11.433  7.136   -4.460  1.00 97.53 46  B 1 
ATOM 3550 C C     . ILE B 2 46  ? 11.989  8.550   -4.257  1.00 97.42 46  B 1 
ATOM 3551 O O     . ILE B 2 46  ? 11.230  9.495   -4.047  1.00 96.36 46  B 1 
ATOM 3552 C CB    . ILE B 2 46  ? 11.639  6.307   -3.172  1.00 97.28 46  B 1 
ATOM 3553 C CG1   . ILE B 2 46  ? 10.914  4.957   -3.248  1.00 95.88 46  B 1 
ATOM 3554 C CG2   . ILE B 2 46  ? 11.133  7.074   -1.931  1.00 95.26 46  B 1 
ATOM 3555 C CD1   . ILE B 2 46  ? 11.388  3.952   -2.199  1.00 93.09 46  B 1 
ATOM 3556 N N     . SER B 2 47  ? 13.296  8.697   -4.303  1.00 97.34 47  B 1 
ATOM 3557 C CA    . SER B 2 47  ? 13.940  9.986   -4.048  1.00 97.02 47  B 1 
ATOM 3558 C C     . SER B 2 47  ? 13.684  11.005  -5.160  1.00 96.91 47  B 1 
ATOM 3559 O O     . SER B 2 47  ? 13.564  12.194  -4.882  1.00 95.50 47  B 1 
ATOM 3560 C CB    . SER B 2 47  ? 15.431  9.797   -3.869  1.00 96.36 47  B 1 
ATOM 3561 O OG    . SER B 2 47  ? 15.710  8.884   -2.828  1.00 88.52 47  B 1 
ATOM 3562 N N     . PHE B 2 48  ? 13.568  10.546  -6.413  1.00 97.04 48  B 1 
ATOM 3563 C CA    . PHE B 2 48  ? 13.291  11.368  -7.577  1.00 96.78 48  B 1 
ATOM 3564 C C     . PHE B 2 48  ? 11.888  11.973  -7.508  1.00 96.88 48  B 1 
ATOM 3565 O O     . PHE B 2 48  ? 11.759  13.201  -7.470  1.00 95.37 48  B 1 
ATOM 3566 C CB    . PHE B 2 48  ? 13.508  10.525  -8.838  1.00 96.22 48  B 1 
ATOM 3567 C CG    . PHE B 2 48  ? 13.329  11.277  -10.142 1.00 95.97 48  B 1 
ATOM 3568 C CD1   . PHE B 2 48  ? 12.544  10.730  -11.166 1.00 93.86 48  B 1 
ATOM 3569 C CD2   . PHE B 2 48  ? 13.985  12.500  -10.355 1.00 93.87 48  B 1 
ATOM 3570 C CE1   . PHE B 2 48  ? 12.420  11.392  -12.399 1.00 92.91 48  B 1 
ATOM 3571 C CE2   . PHE B 2 48  ? 13.864  13.172  -11.574 1.00 92.71 48  B 1 
ATOM 3572 C CZ    . PHE B 2 48  ? 13.086  12.616  -12.601 1.00 93.31 48  B 1 
ATOM 3573 N N     . ILE B 2 49  ? 10.852  11.135  -7.345  1.00 96.67 49  B 1 
ATOM 3574 C CA    . ILE B 2 49  ? 9.462   11.606  -7.243  1.00 96.56 49  B 1 
ATOM 3575 C C     . ILE B 2 49  ? 9.227   12.431  -5.972  1.00 96.81 49  B 1 
ATOM 3576 O O     . ILE B 2 49  ? 8.499   13.420  -5.994  1.00 95.81 49  B 1 
ATOM 3577 C CB    . ILE B 2 49  ? 8.454   10.434  -7.354  1.00 95.54 49  B 1 
ATOM 3578 C CG1   . ILE B 2 49  ? 8.560   9.448   -6.168  1.00 86.92 49  B 1 
ATOM 3579 C CG2   . ILE B 2 49  ? 8.625   9.724   -8.709  1.00 85.43 49  B 1 
ATOM 3580 C CD1   . ILE B 2 49  ? 7.553   8.295   -6.188  1.00 79.60 49  B 1 
ATOM 3581 N N     . THR B 2 50  ? 9.878   12.069  -4.856  1.00 97.27 50  B 1 
ATOM 3582 C CA    . THR B 2 50  ? 9.760   12.813  -3.601  1.00 97.27 50  B 1 
ATOM 3583 C C     . THR B 2 50  ? 10.355  14.211  -3.706  1.00 97.25 50  B 1 
ATOM 3584 O O     . THR B 2 50  ? 9.787   15.146  -3.160  1.00 96.09 50  B 1 
ATOM 3585 C CB    . THR B 2 50  ? 10.444  12.081  -2.438  1.00 96.53 50  B 1 
ATOM 3586 O OG1   . THR B 2 50  ? 9.877   10.807  -2.239  1.00 90.35 50  B 1 
ATOM 3587 C CG2   . THR B 2 50  ? 10.290  12.809  -1.098  1.00 88.95 50  B 1 
ATOM 3588 N N     . GLY B 2 51  ? 11.488  14.362  -4.386  1.00 96.51 51  B 1 
ATOM 3589 C CA    . GLY B 2 51  ? 12.120  15.663  -4.603  1.00 96.35 51  B 1 
ATOM 3590 C C     . GLY B 2 51  ? 11.196  16.631  -5.340  1.00 96.55 51  B 1 
ATOM 3591 O O     . GLY B 2 51  ? 11.012  17.760  -4.890  1.00 95.45 51  B 1 
ATOM 3592 N N     . GLU B 2 52  ? 10.542  16.165  -6.403  1.00 96.27 52  B 1 
ATOM 3593 C CA    . GLU B 2 52  ? 9.610   16.992  -7.166  1.00 95.94 52  B 1 
ATOM 3594 C C     . GLU B 2 52  ? 8.331   17.321  -6.380  1.00 96.21 52  B 1 
ATOM 3595 O O     . GLU B 2 52  ? 7.884   18.466  -6.356  1.00 95.08 52  B 1 
ATOM 3596 C CB    . GLU B 2 52  ? 9.302   16.295  -8.502  1.00 94.70 52  B 1 
ATOM 3597 C CG    . GLU B 2 52  ? 8.638   17.247  -9.527  1.00 88.60 52  B 1 
ATOM 3598 C CD    . GLU B 2 52  ? 9.508   18.487  -9.808  1.00 89.48 52  B 1 
ATOM 3599 O OE1   . GLU B 2 52  ? 8.977   19.607  -9.901  1.00 84.29 52  B 1 
ATOM 3600 O OE2   . GLU B 2 52  ? 10.750  18.368  -9.878  1.00 84.25 52  B 1 
ATOM 3601 N N     . ALA B 2 53  ? 7.782   16.348  -5.633  1.00 96.42 53  B 1 
ATOM 3602 C CA    . ALA B 2 53  ? 6.640   16.586  -4.758  1.00 96.46 53  B 1 
ATOM 3603 C C     . ALA B 2 53  ? 6.957   17.598  -3.637  1.00 96.48 53  B 1 
ATOM 3604 O O     . ALA B 2 53  ? 6.134   18.448  -3.301  1.00 95.37 53  B 1 
ATOM 3605 C CB    . ALA B 2 53  ? 6.180   15.240  -4.184  1.00 96.02 53  B 1 
ATOM 3606 N N     . SER B 2 54  ? 8.160   17.525  -3.061  1.00 96.71 54  B 1 
ATOM 3607 C CA    . SER B 2 54  ? 8.639   18.472  -2.051  1.00 96.51 54  B 1 
ATOM 3608 C C     . SER B 2 54  ? 8.738   19.886  -2.602  1.00 96.37 54  B 1 
ATOM 3609 O O     . SER B 2 54  ? 8.273   20.831  -1.967  1.00 95.08 54  B 1 
ATOM 3610 C CB    . SER B 2 54  ? 10.007  18.022  -1.514  1.00 95.82 54  B 1 
ATOM 3611 O OG    . SER B 2 54  ? 10.447  18.889  -0.478  1.00 87.99 54  B 1 
ATOM 3612 N N     . ASP B 2 55  ? 9.262   20.029  -3.804  1.00 95.99 55  B 1 
ATOM 3613 C CA    . ASP B 2 55  ? 9.364   21.329  -4.467  1.00 95.33 55  B 1 
ATOM 3614 C C     . ASP B 2 55  ? 8.017   21.959  -4.771  1.00 95.51 55  B 1 
ATOM 3615 O O     . ASP B 2 55  ? 7.838   23.161  -4.570  1.00 93.94 55  B 1 
ATOM 3616 C CB    . ASP B 2 55  ? 10.128  21.162  -5.763  1.00 93.95 55  B 1 
ATOM 3617 C CG    . ASP B 2 55  ? 11.577  21.492  -5.552  1.00 87.96 55  B 1 
ATOM 3618 O OD1   . ASP B 2 55  ? 12.239  20.902  -4.676  1.00 81.37 55  B 1 
ATOM 3619 O OD2   . ASP B 2 55  ? 12.065  22.332  -6.334  1.00 81.54 55  B 1 
ATOM 3620 N N     . LYS B 2 56  ? 7.045   21.173  -5.206  1.00 95.52 56  B 1 
ATOM 3621 C CA    . LYS B 2 56  ? 5.675   21.635  -5.369  1.00 95.33 56  B 1 
ATOM 3622 C C     . LYS B 2 56  ? 5.123   22.151  -4.041  1.00 95.62 56  B 1 
ATOM 3623 O O     . LYS B 2 56  ? 4.590   23.257  -3.994  1.00 94.33 56  B 1 
ATOM 3624 C CB    . LYS B 2 56  ? 4.810   20.513  -5.947  1.00 94.48 56  B 1 
ATOM 3625 C CG    . LYS B 2 56  ? 3.349   20.972  -6.162  1.00 91.59 56  B 1 
ATOM 3626 C CD    . LYS B 2 56  ? 2.507   19.868  -6.806  1.00 86.31 56  B 1 
ATOM 3627 C CE    . LYS B 2 56  ? 1.071   20.321  -7.069  1.00 81.63 56  B 1 
ATOM 3628 N NZ    . LYS B 2 56  ? 0.183   20.106  -5.917  1.00 74.04 56  B 1 
ATOM 3629 N N     . CYS B 2 57  ? 5.310   21.394  -2.954  1.00 95.12 57  B 1 
ATOM 3630 C CA    . CYS B 2 57  ? 4.882   21.827  -1.630  1.00 94.84 57  B 1 
ATOM 3631 C C     . CYS B 2 57  ? 5.542   23.147  -1.200  1.00 95.14 57  B 1 
ATOM 3632 O O     . CYS B 2 57  ? 4.860   24.010  -0.639  1.00 93.67 57  B 1 
ATOM 3633 C CB    . CYS B 2 57  ? 5.193   20.738  -0.598  1.00 93.91 57  B 1 
ATOM 3634 S SG    . CYS B 2 57  ? 4.113   19.304  -0.838  1.00 89.17 57  B 1 
ATOM 3635 N N     . GLN B 2 58  ? 6.825   23.331  -1.465  1.00 95.29 58  B 1 
ATOM 3636 C CA    . GLN B 2 58  ? 7.540   24.559  -1.139  1.00 94.91 58  B 1 
ATOM 3637 C C     . GLN B 2 58  ? 7.042   25.756  -1.963  1.00 95.54 58  B 1 
ATOM 3638 O O     . GLN B 2 58  ? 6.785   26.812  -1.393  1.00 94.33 58  B 1 
ATOM 3639 C CB    . GLN B 2 58  ? 9.041   24.372  -1.343  1.00 93.72 58  B 1 
ATOM 3640 C CG    . GLN B 2 58  ? 9.686   23.472  -0.270  1.00 87.14 58  B 1 
ATOM 3641 C CD    . GLN B 2 58  ? 11.190  23.334  -0.473  1.00 83.15 58  B 1 
ATOM 3642 O OE1   . GLN B 2 58  ? 11.796  23.978  -1.318  1.00 74.75 58  B 1 
ATOM 3643 N NE2   . GLN B 2 58  ? 11.849  22.515  0.314   1.00 70.39 58  B 1 
ATOM 3644 N N     . ARG B 2 59  ? 6.821   25.585  -3.270  1.00 95.21 59  B 1 
ATOM 3645 C CA    . ARG B 2 59  ? 6.245   26.635  -4.137  1.00 94.95 59  B 1 
ATOM 3646 C C     . ARG B 2 59  ? 4.864   27.075  -3.651  1.00 95.37 59  B 1 
ATOM 3647 O O     . ARG B 2 59  ? 4.575   28.271  -3.619  1.00 93.59 59  B 1 
ATOM 3648 C CB    . ARG B 2 59  ? 6.170   26.149  -5.593  1.00 93.51 59  B 1 
ATOM 3649 C CG    . ARG B 2 59  ? 7.553   26.108  -6.274  1.00 85.89 59  B 1 
ATOM 3650 C CD    . ARG B 2 59  ? 7.446   25.801  -7.772  1.00 84.98 59  B 1 
ATOM 3651 N NE    . ARG B 2 59  ? 6.939   24.443  -8.033  1.00 77.12 59  B 1 
ATOM 3652 C CZ    . ARG B 2 59  ? 7.568   23.433  -8.625  1.00 70.91 59  B 1 
ATOM 3653 N NH1   . ARG B 2 59  ? 8.781   23.553  -9.080  1.00 62.99 59  B 1 
ATOM 3654 N NH2   . ARG B 2 59  ? 6.997   22.275  -8.778  1.00 62.78 59  B 1 
ATOM 3655 N N     . GLU B 2 60  ? 4.047   26.134  -3.189  1.00 95.05 60  B 1 
ATOM 3656 C CA    . GLU B 2 60  ? 2.714   26.396  -2.636  1.00 94.60 60  B 1 
ATOM 3657 C C     . GLU B 2 60  ? 2.726   26.752  -1.128  1.00 94.50 60  B 1 
ATOM 3658 O O     . GLU B 2 60  ? 1.672   26.847  -0.498  1.00 92.30 60  B 1 
ATOM 3659 C CB    . GLU B 2 60  ? 1.818   25.184  -2.916  1.00 93.88 60  B 1 
ATOM 3660 C CG    . GLU B 2 60  ? 1.546   24.968  -4.416  1.00 91.97 60  B 1 
ATOM 3661 C CD    . GLU B 2 60  ? 0.751   23.674  -4.683  1.00 90.36 60  B 1 
ATOM 3662 O OE1   . GLU B 2 60  ? 0.731   23.224  -5.843  1.00 86.24 60  B 1 
ATOM 3663 O OE2   . GLU B 2 60  ? 0.216   23.081  -3.722  1.00 84.77 60  B 1 
ATOM 3664 N N     . LYS B 2 61  ? 3.905   26.956  -0.512  1.00 93.97 61  B 1 
ATOM 3665 C CA    . LYS B 2 61  ? 4.102   27.281  0.913   1.00 93.75 61  B 1 
ATOM 3666 C C     . LYS B 2 61  ? 3.445   26.271  1.879   1.00 94.01 61  B 1 
ATOM 3667 O O     . LYS B 2 61  ? 3.074   26.618  2.998   1.00 91.36 61  B 1 
ATOM 3668 C CB    . LYS B 2 61  ? 3.697   28.734  1.200   1.00 92.47 61  B 1 
ATOM 3669 C CG    . LYS B 2 61  ? 4.444   29.762  0.329   1.00 87.50 61  B 1 
ATOM 3670 C CD    . LYS B 2 61  ? 3.954   31.187  0.640   1.00 77.57 61  B 1 
ATOM 3671 C CE    . LYS B 2 61  ? 4.670   32.191  -0.259  1.00 68.80 61  B 1 
ATOM 3672 N NZ    . LYS B 2 61  ? 4.156   33.568  -0.073  1.00 58.41 61  B 1 
ATOM 3673 N N     . ARG B 2 62  ? 3.315   24.999  1.475   1.00 92.92 62  B 1 
ATOM 3674 C CA    . ARG B 2 62  ? 2.795   23.900  2.292   1.00 93.11 62  B 1 
ATOM 3675 C C     . ARG B 2 62  ? 3.930   23.106  2.939   1.00 93.30 62  B 1 
ATOM 3676 O O     . ARG B 2 62  ? 5.011   22.969  2.381   1.00 91.10 62  B 1 
ATOM 3677 C CB    . ARG B 2 62  ? 1.872   23.008  1.467   1.00 92.23 62  B 1 
ATOM 3678 C CG    . ARG B 2 62  ? 0.570   23.740  1.076   1.00 89.34 62  B 1 
ATOM 3679 C CD    . ARG B 2 62  ? -0.439  22.843  0.366   1.00 89.28 62  B 1 
ATOM 3680 N NE    . ARG B 2 62  ? 0.038   22.416  -0.946  1.00 86.05 62  B 1 
ATOM 3681 C CZ    . ARG B 2 62  ? 0.503   21.213  -1.291  1.00 87.11 62  B 1 
ATOM 3682 N NH1   . ARG B 2 62  ? 0.551   20.185  -0.465  1.00 78.12 62  B 1 
ATOM 3683 N NH2   . ARG B 2 62  ? 0.919   21.028  -2.498  1.00 81.08 62  B 1 
ATOM 3684 N N     . LYS B 2 63  ? 3.673   22.540  4.133   1.00 93.18 63  B 1 
ATOM 3685 C CA    . LYS B 2 63  ? 4.679   21.768  4.899   1.00 92.42 63  B 1 
ATOM 3686 C C     . LYS B 2 63  ? 4.452   20.259  4.875   1.00 92.89 63  B 1 
ATOM 3687 O O     . LYS B 2 63  ? 5.240   19.505  5.456   1.00 89.92 63  B 1 
ATOM 3688 C CB    . LYS B 2 63  ? 4.745   22.277  6.346   1.00 90.91 63  B 1 
ATOM 3689 C CG    . LYS B 2 63  ? 5.219   23.735  6.422   1.00 86.09 63  B 1 
ATOM 3690 C CD    . LYS B 2 63  ? 5.470   24.169  7.868   1.00 77.59 63  B 1 
ATOM 3691 C CE    . LYS B 2 63  ? 5.966   25.612  7.866   1.00 71.32 63  B 1 
ATOM 3692 N NZ    . LYS B 2 63  ? 6.369   26.080  9.210   1.00 61.86 63  B 1 
ATOM 3693 N N     . THR B 2 64  ? 3.364   19.803  4.275   1.00 94.26 64  B 1 
ATOM 3694 C CA    . THR B 2 64  ? 2.982   18.392  4.247   1.00 94.03 64  B 1 
ATOM 3695 C C     . THR B 2 64  ? 2.837   17.934  2.807   1.00 94.10 64  B 1 
ATOM 3696 O O     . THR B 2 64  ? 2.031   18.511  2.083   1.00 92.32 64  B 1 
ATOM 3697 C CB    . THR B 2 64  ? 1.674   18.145  5.013   1.00 92.89 64  B 1 
ATOM 3698 O OG1   . THR B 2 64  ? 1.771   18.660  6.329   1.00 88.40 64  B 1 
ATOM 3699 C CG2   . THR B 2 64  ? 1.341   16.661  5.141   1.00 88.70 64  B 1 
ATOM 3700 N N     . ILE B 2 65  ? 3.577   16.891  2.434   1.00 95.04 65  B 1 
ATOM 3701 C CA    . ILE B 2 65  ? 3.412   16.208  1.150   1.00 95.29 65  B 1 
ATOM 3702 C C     . ILE B 2 65  ? 2.159   15.335  1.231   1.00 95.24 65  B 1 
ATOM 3703 O O     . ILE B 2 65  ? 2.064   14.462  2.110   1.00 94.00 65  B 1 
ATOM 3704 C CB    . ILE B 2 65  ? 4.659   15.381  0.781   1.00 95.27 65  B 1 
ATOM 3705 C CG1   . ILE B 2 65  ? 5.921   16.279  0.702   1.00 93.51 65  B 1 
ATOM 3706 C CG2   . ILE B 2 65  ? 4.444   14.643  -0.544  1.00 93.45 65  B 1 
ATOM 3707 C CD1   . ILE B 2 65  ? 7.225   15.516  0.449   1.00 90.00 65  B 1 
ATOM 3708 N N     . ASN B 2 66  ? 1.216   15.561  0.323   1.00 94.42 66  B 1 
ATOM 3709 C CA    . ASN B 2 66  ? -0.033  14.816  0.184   1.00 93.85 66  B 1 
ATOM 3710 C C     . ASN B 2 66  ? 0.029   13.837  -0.993  1.00 94.37 66  B 1 
ATOM 3711 O O     . ASN B 2 66  ? 0.979   13.839  -1.765  1.00 93.37 66  B 1 
ATOM 3712 C CB    . ASN B 2 66  ? -1.188  15.825  0.046   1.00 92.13 66  B 1 
ATOM 3713 C CG    . ASN B 2 66  ? -1.414  16.648  1.295   1.00 88.58 66  B 1 
ATOM 3714 O OD1   . ASN B 2 66  ? -0.999  16.324  2.397   1.00 73.91 66  B 1 
ATOM 3715 N ND2   . ASN B 2 66  ? -2.112  17.754  1.157   1.00 78.80 66  B 1 
ATOM 3716 N N     . GLY B 2 67  ? -0.994  12.986  -1.126  1.00 94.17 67  B 1 
ATOM 3717 C CA    . GLY B 2 67  ? -1.102  12.060  -2.259  1.00 93.90 67  B 1 
ATOM 3718 C C     . GLY B 2 67  ? -1.148  12.783  -3.603  1.00 94.43 67  B 1 
ATOM 3719 O O     . GLY B 2 67  ? -0.428  12.397  -4.518  1.00 93.61 67  B 1 
ATOM 3720 N N     . ASP B 2 68  ? -1.891  13.885  -3.671  1.00 94.28 68  B 1 
ATOM 3721 C CA    . ASP B 2 68  ? -2.047  14.671  -4.899  1.00 93.87 68  B 1 
ATOM 3722 C C     . ASP B 2 68  ? -0.733  15.344  -5.333  1.00 94.58 68  B 1 
ATOM 3723 O O     . ASP B 2 68  ? -0.463  15.461  -6.524  1.00 93.46 68  B 1 
ATOM 3724 C CB    . ASP B 2 68  ? -3.175  15.697  -4.709  1.00 92.34 68  B 1 
ATOM 3725 C CG    . ASP B 2 68  ? -4.444  15.062  -4.133  1.00 87.40 68  B 1 
ATOM 3726 O OD1   . ASP B 2 68  ? -4.812  13.938  -4.536  1.00 79.94 68  B 1 
ATOM 3727 O OD2   . ASP B 2 68  ? -4.984  15.619  -3.150  1.00 79.35 68  B 1 
ATOM 3728 N N     . ASP B 2 69  ? 0.134   15.709  -4.377  1.00 95.11 69  B 1 
ATOM 3729 C CA    . ASP B 2 69  ? 1.467   16.236  -4.685  1.00 95.28 69  B 1 
ATOM 3730 C C     . ASP B 2 69  ? 2.351   15.173  -5.339  1.00 95.68 69  B 1 
ATOM 3731 O O     . ASP B 2 69  ? 3.127   15.477  -6.241  1.00 94.57 69  B 1 
ATOM 3732 C CB    . ASP B 2 69  ? 2.180   16.724  -3.416  1.00 95.02 69  B 1 
ATOM 3733 C CG    . ASP B 2 69  ? 1.429   17.836  -2.711  1.00 94.06 69  B 1 
ATOM 3734 O OD1   . ASP B 2 69  ? 0.926   18.754  -3.385  1.00 90.55 69  B 1 
ATOM 3735 O OD2   . ASP B 2 69  ? 1.368   17.837  -1.456  1.00 90.74 69  B 1 
ATOM 3736 N N     . LEU B 2 70  ? 2.227   13.934  -4.863  1.00 95.29 70  B 1 
ATOM 3737 C CA    . LEU B 2 70  ? 2.961   12.809  -5.411  1.00 95.54 70  B 1 
ATOM 3738 C C     . LEU B 2 70  ? 2.467   12.446  -6.816  1.00 95.72 70  B 1 
ATOM 3739 O O     . LEU B 2 70  ? 3.288   12.240  -7.708  1.00 94.18 70  B 1 
ATOM 3740 C CB    . LEU B 2 70  ? 2.837   11.620  -4.452  1.00 94.95 70  B 1 
ATOM 3741 C CG    . LEU B 2 70  ? 3.754   10.447  -4.838  1.00 91.86 70  B 1 
ATOM 3742 C CD1   . LEU B 2 70  ? 5.193   10.715  -4.411  1.00 85.70 70  B 1 
ATOM 3743 C CD2   . LEU B 2 70  ? 3.261   9.173   -4.156  1.00 85.11 70  B 1 
ATOM 3744 N N     . LEU B 2 71  ? 1.153   12.415  -7.021  1.00 95.55 71  B 1 
ATOM 3745 C CA    . LEU B 2 71  ? 0.556   12.164  -8.332  1.00 95.30 71  B 1 
ATOM 3746 C C     . LEU B 2 71  ? 0.981   13.229  -9.339  1.00 95.31 71  B 1 
ATOM 3747 O O     . LEU B 2 71  ? 1.470   12.896  -10.413 1.00 94.11 71  B 1 
ATOM 3748 C CB    . LEU B 2 71  ? -0.979  12.101  -8.207  1.00 94.51 71  B 1 
ATOM 3749 C CG    . LEU B 2 71  ? -1.530  10.919  -7.401  1.00 92.38 71  B 1 
ATOM 3750 C CD1   . LEU B 2 71  ? -3.059  10.993  -7.356  1.00 87.66 71  B 1 
ATOM 3751 C CD2   . LEU B 2 71  ? -1.136  9.566   -8.002  1.00 87.38 71  B 1 
ATOM 3752 N N     . TRP B 2 72  ? 0.894   14.499  -8.942  1.00 95.15 72  B 1 
ATOM 3753 C CA    . TRP B 2 72  ? 1.364   15.611  -9.771  1.00 95.29 72  B 1 
ATOM 3754 C C     . TRP B 2 72  ? 2.845   15.459  -10.142 1.00 95.10 72  B 1 
ATOM 3755 O O     . TRP B 2 72  ? 3.208   15.592  -11.311 1.00 93.83 72  B 1 
ATOM 3756 C CB    . TRP B 2 72  ? 1.115   16.925  -9.024  1.00 94.61 72  B 1 
ATOM 3757 C CG    . TRP B 2 72  ? 1.547   18.138  -9.783  1.00 93.83 72  B 1 
ATOM 3758 C CD1   . TRP B 2 72  ? 0.757   18.857  -10.611 1.00 90.86 72  B 1 
ATOM 3759 C CD2   . TRP B 2 72  ? 2.859   18.759  -9.832  1.00 91.63 72  B 1 
ATOM 3760 N NE1   . TRP B 2 72  ? 1.500   19.886  -11.181 1.00 88.80 72  B 1 
ATOM 3761 C CE2   . TRP B 2 72  ? 2.802   19.845  -10.738 1.00 90.33 72  B 1 
ATOM 3762 C CE3   . TRP B 2 72  ? 4.102   18.489  -9.210  1.00 88.14 72  B 1 
ATOM 3763 C CZ2   . TRP B 2 72  ? 3.939   20.631  -11.046 1.00 88.99 72  B 1 
ATOM 3764 C CZ3   . TRP B 2 72  ? 5.230   19.278  -9.514  1.00 84.46 72  B 1 
ATOM 3765 C CH2   . TRP B 2 72  ? 5.151   20.324  -10.425 1.00 85.25 72  B 1 
ATOM 3766 N N     . ALA B 2 73  ? 3.702   15.144  -9.162  1.00 95.06 73  B 1 
ATOM 3767 C CA    . ALA B 2 73  ? 5.127   14.944  -9.400  1.00 94.92 73  B 1 
ATOM 3768 C C     . ALA B 2 73  ? 5.385   13.793  -10.379 1.00 94.91 73  B 1 
ATOM 3769 O O     . ALA B 2 73  ? 6.213   13.930  -11.278 1.00 93.67 73  B 1 
ATOM 3770 C CB    . ALA B 2 73  ? 5.828   14.689  -8.062  1.00 94.64 73  B 1 
ATOM 3771 N N     . MET B 2 74  ? 4.678   12.681  -10.241 1.00 94.76 74  B 1 
ATOM 3772 C CA    . MET B 2 74  ? 4.830   11.543  -11.140 1.00 94.50 74  B 1 
ATOM 3773 C C     . MET B 2 74  ? 4.417   11.875  -12.576 1.00 94.40 74  B 1 
ATOM 3774 O O     . MET B 2 74  ? 5.159   11.564  -13.498 1.00 92.57 74  B 1 
ATOM 3775 C CB    . MET B 2 74  ? 4.037   10.342  -10.614 1.00 94.06 74  B 1 
ATOM 3776 C CG    . MET B 2 74  ? 4.735   9.747   -9.382  1.00 91.06 74  B 1 
ATOM 3777 S SD    . MET B 2 74  ? 3.957   8.259   -8.714  1.00 87.66 74  B 1 
ATOM 3778 C CE    . MET B 2 74  ? 4.194   7.163   -10.141 1.00 78.74 74  B 1 
ATOM 3779 N N     . THR B 2 75  ? 3.295   12.566  -12.752 1.00 93.91 75  B 1 
ATOM 3780 C CA    . THR B 2 75  ? 2.854   12.985  -14.089 1.00 93.13 75  B 1 
ATOM 3781 C C     . THR B 2 75  ? 3.860   13.923  -14.747 1.00 93.01 75  B 1 
ATOM 3782 O O     . THR B 2 75  ? 4.270   13.687  -15.877 1.00 90.90 75  B 1 
ATOM 3783 C CB    . THR B 2 75  ? 1.481   13.668  -14.028 1.00 91.61 75  B 1 
ATOM 3784 O OG1   . THR B 2 75  ? 0.582   12.897  -13.266 1.00 79.12 75  B 1 
ATOM 3785 C CG2   . THR B 2 75  ? 0.859   13.830  -15.413 1.00 76.33 75  B 1 
ATOM 3786 N N     . THR B 2 76  ? 4.335   14.937  -14.025 1.00 93.43 76  B 1 
ATOM 3787 C CA    . THR B 2 76  ? 5.312   15.893  -14.568 1.00 92.91 76  B 1 
ATOM 3788 C C     . THR B 2 76  ? 6.657   15.255  -14.907 1.00 93.15 76  B 1 
ATOM 3789 O O     . THR B 2 76  ? 7.360   15.737  -15.798 1.00 90.39 76  B 1 
ATOM 3790 C CB    . THR B 2 76  ? 5.548   17.069  -13.617 1.00 91.11 76  B 1 
ATOM 3791 O OG1   . THR B 2 76  ? 5.886   16.655  -12.312 1.00 79.79 76  B 1 
ATOM 3792 C CG2   . THR B 2 76  ? 4.317   17.957  -13.511 1.00 78.21 76  B 1 
ATOM 3793 N N     . LEU B 2 77  ? 7.015   14.164  -14.236 1.00 92.44 77  B 1 
ATOM 3794 C CA    . LEU B 2 77  ? 8.261   13.431  -14.454 1.00 92.78 77  B 1 
ATOM 3795 C C     . LEU B 2 77  ? 8.142   12.308  -15.505 1.00 92.24 77  B 1 
ATOM 3796 O O     . LEU B 2 77  ? 9.103   11.552  -15.656 1.00 88.89 77  B 1 
ATOM 3797 C CB    . LEU B 2 77  ? 8.789   12.915  -13.114 1.00 92.87 77  B 1 
ATOM 3798 C CG    . LEU B 2 77  ? 9.253   14.016  -12.132 1.00 92.32 77  B 1 
ATOM 3799 C CD1   . LEU B 2 77  ? 9.649   13.359  -10.811 1.00 89.57 77  B 1 
ATOM 3800 C CD2   . LEU B 2 77  ? 10.433  14.825  -12.662 1.00 89.26 77  B 1 
ATOM 3801 N N     . GLY B 2 78  ? 7.016   12.186  -16.219 1.00 92.23 78  B 1 
ATOM 3802 C CA    . GLY B 2 78  ? 6.850   11.200  -17.294 1.00 91.54 78  B 1 
ATOM 3803 C C     . GLY B 2 78  ? 6.401   9.823   -16.824 1.00 92.22 78  B 1 
ATOM 3804 O O     . GLY B 2 78  ? 6.733   8.812   -17.446 1.00 89.19 78  B 1 
ATOM 3805 N N     . PHE B 2 79  ? 5.674   9.771   -15.700 1.00 93.28 79  B 1 
ATOM 3806 C CA    . PHE B 2 79  ? 5.047   8.567   -15.168 1.00 93.42 79  B 1 
ATOM 3807 C C     . PHE B 2 79  ? 3.514   8.687   -15.167 1.00 93.31 79  B 1 
ATOM 3808 O O     . PHE B 2 79  ? 2.844   8.162   -14.278 1.00 91.02 79  B 1 
ATOM 3809 C CB    . PHE B 2 79  ? 5.606   8.242   -13.777 1.00 93.39 79  B 1 
ATOM 3810 C CG    . PHE B 2 79  ? 7.104   8.048   -13.723 1.00 93.63 79  B 1 
ATOM 3811 C CD1   . PHE B 2 79  ? 7.694   6.908   -14.279 1.00 91.46 79  B 1 
ATOM 3812 C CD2   . PHE B 2 79  ? 7.919   9.028   -13.126 1.00 91.51 79  B 1 
ATOM 3813 C CE1   . PHE B 2 79  ? 9.086   6.732   -14.241 1.00 90.83 79  B 1 
ATOM 3814 C CE2   . PHE B 2 79  ? 9.313   8.867   -13.089 1.00 91.04 79  B 1 
ATOM 3815 C CZ    . PHE B 2 79  ? 9.893   7.722   -13.651 1.00 91.48 79  B 1 
ATOM 3816 N N     . GLU B 2 80  ? 2.968   9.394   -16.148 1.00 92.92 80  B 1 
ATOM 3817 C CA    . GLU B 2 80  ? 1.532   9.586   -16.346 1.00 92.49 80  B 1 
ATOM 3818 C C     . GLU B 2 80  ? 0.776   8.272   -16.541 1.00 92.92 80  B 1 
ATOM 3819 O O     . GLU B 2 80  ? -0.335  8.120   -16.041 1.00 90.75 80  B 1 
ATOM 3820 C CB    . GLU B 2 80  ? 1.260   10.560  -17.519 1.00 89.62 80  B 1 
ATOM 3821 C CG    . GLU B 2 80  ? 1.754   10.132  -18.913 1.00 79.37 80  B 1 
ATOM 3822 C CD    . GLU B 2 80  ? 3.262   10.331  -19.159 1.00 76.16 80  B 1 
ATOM 3823 O OE1   . GLU B 2 80  ? 3.715   10.026  -20.278 1.00 66.41 80  B 1 
ATOM 3824 O OE2   . GLU B 2 80  ? 3.967   10.774  -18.233 1.00 65.96 80  B 1 
ATOM 3825 N N     . ASP B 2 81  ? 1.435   7.257   -17.111 1.00 92.87 81  B 1 
ATOM 3826 C CA    . ASP B 2 81  ? 0.903   5.903   -17.266 1.00 92.12 81  B 1 
ATOM 3827 C C     . ASP B 2 81  ? 0.493   5.239   -15.937 1.00 93.08 81  B 1 
ATOM 3828 O O     . ASP B 2 81  ? -0.289  4.283   -15.924 1.00 90.38 81  B 1 
ATOM 3829 C CB    . ASP B 2 81  ? 1.953   5.020   -17.941 1.00 89.35 81  B 1 
ATOM 3830 C CG    . ASP B 2 81  ? 2.052   5.167   -19.461 1.00 81.20 81  B 1 
ATOM 3831 O OD1   . ASP B 2 81  ? 1.263   5.942   -20.043 1.00 72.09 81  B 1 
ATOM 3832 O OD2   . ASP B 2 81  ? 2.880   4.432   -20.037 1.00 73.21 81  B 1 
ATOM 3833 N N     . TYR B 2 82  ? 0.991   5.729   -14.801 1.00 93.31 82  B 1 
ATOM 3834 C CA    . TYR B 2 82  ? 0.648   5.183   -13.491 1.00 93.50 82  B 1 
ATOM 3835 C C     . TYR B 2 82  ? -0.518  5.917   -12.821 1.00 93.39 82  B 1 
ATOM 3836 O O     . TYR B 2 82  ? -0.967  5.510   -11.746 1.00 90.71 82  B 1 
ATOM 3837 C CB    . TYR B 2 82  ? 1.889   5.152   -12.573 1.00 93.24 82  B 1 
ATOM 3838 C CG    . TYR B 2 82  ? 3.151   4.506   -13.134 1.00 93.62 82  B 1 
ATOM 3839 C CD1   . TYR B 2 82  ? 3.124   3.637   -14.240 1.00 89.98 82  B 1 
ATOM 3840 C CD2   . TYR B 2 82  ? 4.392   4.804   -12.531 1.00 90.22 82  B 1 
ATOM 3841 C CE1   . TYR B 2 82  ? 4.302   3.093   -14.764 1.00 89.41 82  B 1 
ATOM 3842 C CE2   . TYR B 2 82  ? 5.575   4.263   -13.040 1.00 89.29 82  B 1 
ATOM 3843 C CZ    . TYR B 2 82  ? 5.536   3.414   -14.165 1.00 90.79 82  B 1 
ATOM 3844 O OH    . TYR B 2 82  ? 6.693   2.907   -14.691 1.00 89.53 82  B 1 
ATOM 3845 N N     . MET B 2 83  ? -1.007  7.012   -13.416 1.00 93.98 83  B 1 
ATOM 3846 C CA    . MET B 2 83  ? -1.980  7.898   -12.787 1.00 93.70 83  B 1 
ATOM 3847 C C     . MET B 2 83  ? -3.299  7.214   -12.474 1.00 94.17 83  B 1 
ATOM 3848 O O     . MET B 2 83  ? -3.758  7.318   -11.335 1.00 92.28 83  B 1 
ATOM 3849 C CB    . MET B 2 83  ? -2.222  9.132   -13.655 1.00 91.28 83  B 1 
ATOM 3850 C CG    . MET B 2 83  ? -1.098  10.148  -13.490 1.00 82.83 83  B 1 
ATOM 3851 S SD    . MET B 2 83  ? -0.927  10.808  -11.813 1.00 79.57 83  B 1 
ATOM 3852 C CE    . MET B 2 83  ? -2.471  11.737  -11.705 1.00 68.34 83  B 1 
ATOM 3853 N N     . GLU B 2 84  ? -3.899  6.516   -13.432 1.00 92.61 84  B 1 
ATOM 3854 C CA    . GLU B 2 84  ? -5.215  5.901   -13.228 1.00 92.09 84  B 1 
ATOM 3855 C C     . GLU B 2 84  ? -5.195  4.797   -12.152 1.00 92.55 84  B 1 
ATOM 3856 O O     . GLU B 2 84  ? -5.945  4.901   -11.171 1.00 90.81 84  B 1 
ATOM 3857 C CB    . GLU B 2 84  ? -5.810  5.434   -14.567 1.00 90.52 84  B 1 
ATOM 3858 C CG    . GLU B 2 84  ? -6.185  6.593   -15.497 1.00 82.08 84  B 1 
ATOM 3859 C CD    . GLU B 2 84  ? -7.093  7.619   -14.806 1.00 75.47 84  B 1 
ATOM 3860 O OE1   . GLU B 2 84  ? -6.800  8.836   -14.895 1.00 68.30 84  B 1 
ATOM 3861 O OE2   . GLU B 2 84  ? -8.026  7.213   -14.102 1.00 68.13 84  B 1 
ATOM 3862 N N     . PRO B 2 85  ? -4.260  3.814   -12.185 1.00 93.43 85  B 1 
ATOM 3863 C CA    . PRO B 2 85  ? -4.133  2.854   -11.089 1.00 93.25 85  B 1 
ATOM 3864 C C     . PRO B 2 85  ? -3.868  3.511   -9.724  1.00 93.68 85  B 1 
ATOM 3865 O O     . PRO B 2 85  ? -4.381  3.070   -8.693  1.00 91.92 85  B 1 
ATOM 3866 C CB    . PRO B 2 85  ? -2.967  1.942   -11.490 1.00 91.81 85  B 1 
ATOM 3867 C CG    . PRO B 2 85  ? -2.932  2.029   -13.011 1.00 88.56 85  B 1 
ATOM 3868 C CD    . PRO B 2 85  ? -3.380  3.457   -13.287 1.00 92.08 85  B 1 
ATOM 3869 N N     . LEU B 2 86  ? -3.069  4.588   -9.686  1.00 93.39 86  B 1 
ATOM 3870 C CA    . LEU B 2 86  ? -2.744  5.268   -8.437  1.00 93.71 86  B 1 
ATOM 3871 C C     . LEU B 2 86  ? -3.900  6.113   -7.891  1.00 93.79 86  B 1 
ATOM 3872 O O     . LEU B 2 86  ? -4.065  6.172   -6.667  1.00 92.07 86  B 1 
ATOM 3873 C CB    . LEU B 2 86  ? -1.490  6.134   -8.618  1.00 93.68 86  B 1 
ATOM 3874 C CG    . LEU B 2 86  ? -0.189  5.337   -8.783  1.00 92.39 86  B 1 
ATOM 3875 C CD1   . LEU B 2 86  ? 0.959   6.323   -9.024  1.00 89.85 86  B 1 
ATOM 3876 C CD2   . LEU B 2 86  ? 0.157   4.497   -7.550  1.00 89.44 86  B 1 
ATOM 3877 N N     . LYS B 2 87  ? -4.705  6.743   -8.747  1.00 93.47 87  B 1 
ATOM 3878 C CA    . LYS B 2 87  ? -5.918  7.458   -8.341  1.00 92.90 87  B 1 
ATOM 3879 C C     . LYS B 2 87  ? -6.920  6.489   -7.716  1.00 92.90 87  B 1 
ATOM 3880 O O     . LYS B 2 87  ? -7.400  6.762   -6.613  1.00 90.92 87  B 1 
ATOM 3881 C CB    . LYS B 2 87  ? -6.572  8.157   -9.542  1.00 91.71 87  B 1 
ATOM 3882 C CG    . LYS B 2 87  ? -5.883  9.467   -9.973  1.00 84.13 87  B 1 
ATOM 3883 C CD    . LYS B 2 87  ? -6.586  9.941   -11.247 1.00 80.76 87  B 1 
ATOM 3884 C CE    . LYS B 2 87  ? -5.910  11.105  -11.964 1.00 72.79 87  B 1 
ATOM 3885 N NZ    . LYS B 2 87  ? -6.476  11.249  -13.328 1.00 66.25 87  B 1 
ATOM 3886 N N     . LEU B 2 88  ? -7.156  5.349   -8.357  1.00 91.12 88  B 1 
ATOM 3887 C CA    . LEU B 2 88  ? -8.017  4.299   -7.805  1.00 90.76 88  B 1 
ATOM 3888 C C     . LEU B 2 88  ? -7.507  3.826   -6.437  1.00 90.54 88  B 1 
ATOM 3889 O O     . LEU B 2 88  ? -8.255  3.776   -5.459  1.00 87.97 88  B 1 
ATOM 3890 C CB    . LEU B 2 88  ? -8.087  3.143   -8.815  1.00 89.19 88  B 1 
ATOM 3891 C CG    . LEU B 2 88  ? -8.927  1.945   -8.322  1.00 84.61 88  B 1 
ATOM 3892 C CD1   . LEU B 2 88  ? -10.381 2.321   -8.058  1.00 77.56 88  B 1 
ATOM 3893 C CD2   . LEU B 2 88  ? -8.877  0.830   -9.358  1.00 78.17 88  B 1 
ATOM 3894 N N     . TYR B 2 89  ? -6.204  3.540   -6.334  1.00 91.26 89  B 1 
ATOM 3895 C CA    . TYR B 2 89  ? -5.605  3.101   -5.076  1.00 90.76 89  B 1 
ATOM 3896 C C     . TYR B 2 89  ? -5.690  4.161   -3.973  1.00 90.53 89  B 1 
ATOM 3897 O O     . TYR B 2 89  ? -5.932  3.829   -2.806  1.00 87.84 89  B 1 
ATOM 3898 C CB    . TYR B 2 89  ? -4.157  2.709   -5.348  1.00 89.84 89  B 1 
ATOM 3899 C CG    . TYR B 2 89  ? -3.531  1.936   -4.218  1.00 88.92 89  B 1 
ATOM 3900 C CD1   . TYR B 2 89  ? -2.640  2.559   -3.325  1.00 84.28 89  B 1 
ATOM 3901 C CD2   . TYR B 2 89  ? -3.823  0.568   -4.064  1.00 83.99 89  B 1 
ATOM 3902 C CE1   . TYR B 2 89  ? -2.028  1.816   -2.307  1.00 81.97 89  B 1 
ATOM 3903 C CE2   . TYR B 2 89  ? -3.222  -0.184  -3.056  1.00 81.13 89  B 1 
ATOM 3904 C CZ    . TYR B 2 89  ? -2.310  0.445   -2.180  1.00 82.17 89  B 1 
ATOM 3905 O OH    . TYR B 2 89  ? -1.695  -0.295  -1.212  1.00 80.96 89  B 1 
ATOM 3906 N N     . LEU B 2 90  ? -5.519  5.433   -4.306  1.00 90.52 90  B 1 
ATOM 3907 C CA    . LEU B 2 90  ? -5.671  6.545   -3.367  1.00 90.14 90  B 1 
ATOM 3908 C C     . LEU B 2 90  ? -7.121  6.699   -2.898  1.00 89.67 90  B 1 
ATOM 3909 O O     . LEU B 2 90  ? -7.339  6.932   -1.708  1.00 86.62 90  B 1 
ATOM 3910 C CB    . LEU B 2 90  ? -5.144  7.835   -4.028  1.00 89.47 90  B 1 
ATOM 3911 C CG    . LEU B 2 90  ? -5.200  9.086   -3.119  1.00 87.46 90  B 1 
ATOM 3912 C CD1   . LEU B 2 90  ? -4.348  8.938   -1.850  1.00 81.02 90  B 1 
ATOM 3913 C CD2   . LEU B 2 90  ? -4.696  10.310  -3.881  1.00 80.48 90  B 1 
ATOM 3914 N N     . HIS B 2 91  ? -8.082  6.544   -3.793  1.00 90.40 91  B 1 
ATOM 3915 C CA    . HIS B 2 91  ? -9.502  6.562   -3.459  1.00 89.43 91  B 1 
ATOM 3916 C C     . HIS B 2 91  ? -9.840  5.469   -2.437  1.00 88.59 91  B 1 
ATOM 3917 O O     . HIS B 2 91  ? -10.284 5.781   -1.325  1.00 84.34 91  B 1 
ATOM 3918 C CB    . HIS B 2 91  ? -10.314 6.447   -4.750  1.00 87.72 91  B 1 
ATOM 3919 C CG    . HIS B 2 91  ? -11.795 6.523   -4.498  1.00 82.87 91  B 1 
ATOM 3920 N ND1   . HIS B 2 91  ? -12.489 7.653   -4.111  1.00 69.36 91  B 1 
ATOM 3921 C CD2   . HIS B 2 91  ? -12.690 5.494   -4.574  1.00 67.80 91  B 1 
ATOM 3922 C CE1   . HIS B 2 91  ? -13.776 7.299   -3.967  1.00 63.77 91  B 1 
ATOM 3923 N NE2   . HIS B 2 91  ? -13.928 6.001   -4.239  1.00 64.84 91  B 1 
ATOM 3924 N N     . LYS B 2 92  ? -9.469  4.214   -2.711  1.00 88.11 92  B 1 
ATOM 3925 C CA    . LYS B 2 92  ? -9.665  3.079   -1.793  1.00 86.47 92  B 1 
ATOM 3926 C C     . LYS B 2 92  ? -8.974  3.226   -0.429  1.00 85.30 92  B 1 
ATOM 3927 O O     . LYS B 2 92  ? -9.329  2.541   0.526   1.00 80.18 92  B 1 
ATOM 3928 C CB    . LYS B 2 92  ? -9.160  1.789   -2.460  1.00 84.54 92  B 1 
ATOM 3929 C CG    . LYS B 2 92  ? -9.990  1.393   -3.687  1.00 78.38 92  B 1 
ATOM 3930 C CD    . LYS B 2 92  ? -9.552  0.039   -4.254  1.00 74.70 92  B 1 
ATOM 3931 C CE    . LYS B 2 92  ? -9.986  -1.086  -3.312  1.00 67.73 92  B 1 
ATOM 3932 N NZ    . LYS B 2 92  ? -9.916  -2.399  -3.963  1.00 61.40 92  B 1 
ATOM 3933 N N     . PHE B 2 93  ? -7.931  4.050   -0.347  1.00 83.24 93  B 1 
ATOM 3934 C CA    . PHE B 2 93  ? -7.245  4.318   0.921   1.00 79.64 93  B 1 
ATOM 3935 C C     . PHE B 2 93  ? -7.930  5.414   1.751   1.00 77.37 93  B 1 
ATOM 3936 O O     . PHE B 2 93  ? -7.751  5.456   2.981   1.00 68.90 93  B 1 
ATOM 3937 C CB    . PHE B 2 93  ? -5.783  4.683   0.637   1.00 76.39 93  B 1 
ATOM 3938 C CG    . PHE B 2 93  ? -4.951  4.831   1.896   1.00 74.69 93  B 1 
ATOM 3939 C CD1   . PHE B 2 93  ? -4.839  6.082   2.537   1.00 69.11 93  B 1 
ATOM 3940 C CD2   . PHE B 2 93  ? -4.345  3.715   2.479   1.00 67.23 93  B 1 
ATOM 3941 C CE1   . PHE B 2 93  ? -4.131  6.208   3.745   1.00 64.35 93  B 1 
ATOM 3942 C CE2   . PHE B 2 93  ? -3.627  3.830   3.697   1.00 62.83 93  B 1 
ATOM 3943 C CZ    . PHE B 2 93  ? -3.527  5.077   4.325   1.00 62.34 93  B 1 
ATOM 3944 N N     . ARG B 2 94  ? -8.650  6.322   1.113   1.00 78.17 94  B 1 
ATOM 3945 C CA    . ARG B 2 94  ? -9.380  7.409   1.778   1.00 73.95 94  B 1 
ATOM 3946 C C     . ARG B 2 94  ? -10.736 6.939   2.321   1.00 70.88 94  B 1 
ATOM 3947 O O     . ARG B 2 94  ? -11.205 7.528   3.289   1.00 64.34 94  B 1 
ATOM 3948 C CB    . ARG B 2 94  ? -9.564  8.594   0.805   1.00 70.49 94  B 1 
ATOM 3949 C CG    . ARG B 2 94  ? -8.267  9.393   0.539   1.00 66.68 94  B 1 
ATOM 3950 C CD    . ARG B 2 94  ? -8.505  10.495  -0.498  1.00 63.33 94  B 1 
ATOM 3951 N NE    . ARG B 2 94  ? -7.298  11.341  -0.726  1.00 56.88 94  B 1 
ATOM 3952 C CZ    . ARG B 2 94  ? -7.155  12.303  -1.633  1.00 53.66 94  B 1 
ATOM 3953 N NH1   . ARG B 2 94  ? -8.110  12.648  -2.455  1.00 51.11 94  B 1 
ATOM 3954 N NH2   . ARG B 2 94  ? -6.033  12.955  -1.742  1.00 49.61 94  B 1 
ATOM 3955 N N     . GLU B 2 95  ? -11.303 5.914   1.742   1.00 72.46 95  B 1 
ATOM 3956 C CA    . GLU B 2 95  ? -12.506 5.240   2.227   1.00 69.96 95  B 1 
ATOM 3957 C C     . GLU B 2 95  ? -12.280 4.436   3.530   1.00 63.64 95  B 1 
ATOM 3958 O O     . GLU B 2 95  ? -11.176 3.883   3.731   1.00 56.13 95  B 1 
ATOM 3959 C CB    . GLU B 2 95  ? -13.107 4.349   1.114   1.00 62.49 95  B 1 
ATOM 3960 C CG    . GLU B 2 95  ? -13.571 5.179   -0.093  1.00 56.54 95  B 1 
ATOM 3961 C CD    . GLU B 2 95  ? -14.390 4.365   -1.116  1.00 47.01 95  B 1 
ATOM 3962 O OE1   . GLU B 2 95  ? -15.211 5.000   -1.807  1.00 44.03 95  B 1 
ATOM 3963 O OE2   . GLU B 2 95  ? -14.207 3.129   -1.225  1.00 46.94 95  B 1 
ATOM 3964 O OXT   . GLU B 2 95  ? -13.219 4.407   4.363   1.00 49.54 95  B 1 
ATOM 3965 N N     . MET C 3 1   ? -12.253 0.092   11.048  1.00 34.31 1   C 1 
ATOM 3966 C CA    . MET C 3 1   ? -10.802 -0.174  10.949  1.00 34.91 1   C 1 
ATOM 3967 C C     . MET C 3 1   ? -10.358 0.241   9.558   1.00 38.43 1   C 1 
ATOM 3968 O O     . MET C 3 1   ? -10.969 -0.204  8.606   1.00 36.22 1   C 1 
ATOM 3969 C CB    . MET C 3 1   ? -10.484 -1.659  11.145  1.00 35.21 1   C 1 
ATOM 3970 C CG    . MET C 3 1   ? -10.126 -2.045  12.584  1.00 30.91 1   C 1 
ATOM 3971 S SD    . MET C 3 1   ? -9.671  -3.793  12.695  1.00 27.65 1   C 1 
ATOM 3972 C CE    . MET C 3 1   ? -9.095  -3.908  14.391  1.00 23.50 1   C 1 
ATOM 3973 N N     . ARG C 3 2   ? -9.309  1.076   9.442   1.00 42.97 2   C 1 
ATOM 3974 C CA    . ARG C 3 2   ? -8.772  1.400   8.112   1.00 43.66 2   C 1 
ATOM 3975 C C     . ARG C 3 2   ? -8.330  0.088   7.460   1.00 44.30 2   C 1 
ATOM 3976 O O     . ARG C 3 2   ? -7.496  -0.604  8.057   1.00 41.83 2   C 1 
ATOM 3977 C CB    . ARG C 3 2   ? -7.593  2.378   8.200   1.00 42.66 2   C 1 
ATOM 3978 C CG    . ARG C 3 2   ? -8.048  3.802   8.549   1.00 37.46 2   C 1 
ATOM 3979 C CD    . ARG C 3 2   ? -6.861  4.770   8.521   1.00 35.27 2   C 1 
ATOM 3980 N NE    . ARG C 3 2   ? -7.295  6.126   8.923   1.00 31.78 2   C 1 
ATOM 3981 C CZ    . ARG C 3 2   ? -6.538  7.211   8.982   1.00 28.52 2   C 1 
ATOM 3982 N NH1   . ARG C 3 2   ? -5.269  7.179   8.691   1.00 26.96 2   C 1 
ATOM 3983 N NH2   . ARG C 3 2   ? -7.061  8.353   9.342   1.00 26.18 2   C 1 
ATOM 3984 N N     . LYS C 3 3   ? -8.894  -0.264  6.284   1.00 50.79 3   C 1 
ATOM 3985 C CA    . LYS C 3 3   ? -8.524  -1.461  5.532   1.00 49.78 3   C 1 
ATOM 3986 C C     . LYS C 3 3   ? -7.003  -1.457  5.368   1.00 50.34 3   C 1 
ATOM 3987 O O     . LYS C 3 3   ? -6.429  -0.487  4.870   1.00 46.24 3   C 1 
ATOM 3988 C CB    . LYS C 3 3   ? -9.248  -1.509  4.163   1.00 44.91 3   C 1 
ATOM 3989 C CG    . LYS C 3 3   ? -10.714 -1.983  4.257   1.00 38.66 3   C 1 
ATOM 3990 C CD    . LYS C 3 3   ? -11.404 -1.995  2.885   1.00 36.37 3   C 1 
ATOM 3991 C CE    . LYS C 3 3   ? -12.853 -2.502  2.986   1.00 30.66 3   C 1 
ATOM 3992 N NZ    . LYS C 3 3   ? -13.612 -2.373  1.730   1.00 27.57 3   C 1 
ATOM 3993 N N     . LYS C 3 4   ? -6.343  -2.492  5.874   1.00 55.93 4   C 1 
ATOM 3994 C CA    . LYS C 3 4   ? -4.906  -2.664  5.682   1.00 55.62 4   C 1 
ATOM 3995 C C     . LYS C 3 4   ? -4.712  -3.035  4.208   1.00 56.62 4   C 1 
ATOM 3996 O O     . LYS C 3 4   ? -4.763  -4.201  3.864   1.00 52.73 4   C 1 
ATOM 3997 C CB    . LYS C 3 4   ? -4.330  -3.744  6.608   1.00 50.44 4   C 1 
ATOM 3998 C CG    . LYS C 3 4   ? -4.111  -3.285  8.054   1.00 42.83 4   C 1 
ATOM 3999 C CD    . LYS C 3 4   ? -3.511  -4.455  8.848   1.00 39.81 4   C 1 
ATOM 4000 C CE    . LYS C 3 4   ? -3.263  -4.101  10.305  1.00 33.65 4   C 1 
ATOM 4001 N NZ    . LYS C 3 4   ? -2.846  -5.285  11.069  1.00 29.78 4   C 1 
ATOM 4002 N N     . LEU C 3 5   ? -4.508  -2.026  3.388   1.00 56.68 5   C 1 
ATOM 4003 C CA    . LEU C 3 5   ? -4.051  -2.259  2.022   1.00 55.18 5   C 1 
ATOM 4004 C C     . LEU C 3 5   ? -2.744  -3.055  2.098   1.00 57.67 5   C 1 
ATOM 4005 O O     . LEU C 3 5   ? -1.837  -2.688  2.846   1.00 52.63 5   C 1 
ATOM 4006 C CB    . LEU C 3 5   ? -3.896  -0.906  1.301   1.00 48.76 5   C 1 
ATOM 4007 C CG    . LEU C 3 5   ? -5.225  -0.417  0.692   1.00 42.14 5   C 1 
ATOM 4008 C CD1   . LEU C 3 5   ? -5.486  1.048   1.016   1.00 38.96 5   C 1 
ATOM 4009 C CD2   . LEU C 3 5   ? -5.222  -0.596  -0.825  1.00 39.20 5   C 1 
ATOM 4010 N N     . ASP C 3 6   ? -2.692  -4.174  1.361   1.00 65.44 6   C 1 
ATOM 4011 C CA    . ASP C 3 6   ? -1.569  -5.108  1.362   1.00 68.34 6   C 1 
ATOM 4012 C C     . ASP C 3 6   ? -0.342  -4.460  0.692   1.00 72.21 6   C 1 
ATOM 4013 O O     . ASP C 3 6   ? -0.092  -4.577  -0.503  1.00 66.57 6   C 1 
ATOM 4014 C CB    . ASP C 3 6   ? -1.986  -6.440  0.719   1.00 60.75 6   C 1 
ATOM 4015 C CG    . ASP C 3 6   ? -0.863  -7.490  0.777   1.00 52.12 6   C 1 
ATOM 4016 O OD1   . ASP C 3 6   ? 0.036   -7.355  1.633   1.00 46.69 6   C 1 
ATOM 4017 O OD2   . ASP C 3 6   ? -0.876  -8.396  -0.081  1.00 47.09 6   C 1 
ATOM 4018 N N     . THR C 3 7   ? 0.388   -3.686  1.508   1.00 71.04 7   C 1 
ATOM 4019 C CA    . THR C 3 7   ? 1.515   -2.899  1.041   1.00 73.07 7   C 1 
ATOM 4020 C C     . THR C 3 7   ? 2.695   -3.816  0.783   1.00 77.90 7   C 1 
ATOM 4021 O O     . THR C 3 7   ? 3.308   -4.334  1.718   1.00 72.75 7   C 1 
ATOM 4022 C CB    . THR C 3 7   ? 1.869   -1.797  2.055   1.00 65.30 7   C 1 
ATOM 4023 O OG1   . THR C 3 7   ? 0.742   -1.111  2.514   1.00 59.43 7   C 1 
ATOM 4024 C CG2   . THR C 3 7   ? 2.783   -0.756  1.437   1.00 57.04 7   C 1 
ATOM 4025 N N     . ARG C 3 8   ? 3.101   -4.004  -0.525  1.00 83.90 8   C 1 
ATOM 4026 C CA    . ARG C 3 8   ? 4.203   -4.902  -0.910  1.00 86.30 8   C 1 
ATOM 4027 C C     . ARG C 3 8   ? 5.566   -4.473  -0.371  1.00 89.50 8   C 1 
ATOM 4028 O O     . ARG C 3 8   ? 6.439   -5.319  -0.163  1.00 85.60 8   C 1 
ATOM 4029 C CB    . ARG C 3 8   ? 4.257   -5.030  -2.438  1.00 81.30 8   C 1 
ATOM 4030 C CG    . ARG C 3 8   ? 2.969   -5.589  -3.060  1.00 76.32 8   C 1 
ATOM 4031 C CD    . ARG C 3 8   ? 2.664   -7.019  -2.604  1.00 70.12 8   C 1 
ATOM 4032 N NE    . ARG C 3 8   ? 1.433   -7.498  -3.237  1.00 62.24 8   C 1 
ATOM 4033 C CZ    . ARG C 3 8   ? 0.851   -8.662  -3.027  1.00 56.95 8   C 1 
ATOM 4034 N NH1   . ARG C 3 8   ? 1.398   -9.580  -2.275  1.00 50.84 8   C 1 
ATOM 4035 N NH2   . ARG C 3 8   ? -0.319  -8.910  -3.550  1.00 49.11 8   C 1 
ATOM 4036 N N     . PHE C 3 9   ? 5.735   -3.174  -0.104  1.00 92.45 9   C 1 
ATOM 4037 C CA    . PHE C 3 9   ? 6.924   -2.620  0.508   1.00 93.34 9   C 1 
ATOM 4038 C C     . PHE C 3 9   ? 6.639   -2.023  1.898   1.00 93.55 9   C 1 
ATOM 4039 O O     . PHE C 3 9   ? 5.590   -1.427  2.120   1.00 91.40 9   C 1 
ATOM 4040 C CB    . PHE C 3 9   ? 7.546   -1.577  -0.415  1.00 92.86 9   C 1 
ATOM 4041 C CG    . PHE C 3 9   ? 8.150   -2.166  -1.672  1.00 93.52 9   C 1 
ATOM 4042 C CD1   . PHE C 3 9   ? 9.365   -2.867  -1.606  1.00 90.57 9   C 1 
ATOM 4043 C CD2   . PHE C 3 9   ? 7.513   -2.006  -2.912  1.00 90.57 9   C 1 
ATOM 4044 C CE1   . PHE C 3 9   ? 9.949   -3.388  -2.766  1.00 89.50 9   C 1 
ATOM 4045 C CE2   . PHE C 3 9   ? 8.089   -2.526  -4.079  1.00 88.95 9   C 1 
ATOM 4046 C CZ    . PHE C 3 9   ? 9.312   -3.215  -4.012  1.00 90.31 9   C 1 
ATOM 4047 N N     . PRO C 3 10  ? 7.593   -2.107  2.852   1.00 92.85 10  C 1 
ATOM 4048 C CA    . PRO C 3 10  ? 7.395   -1.559  4.193   1.00 92.62 10  C 1 
ATOM 4049 C C     . PRO C 3 10  ? 7.293   -0.029  4.163   1.00 93.59 10  C 1 
ATOM 4050 O O     . PRO C 3 10  ? 8.301   0.663   4.013   1.00 92.87 10  C 1 
ATOM 4051 C CB    . PRO C 3 10  ? 8.586   -2.044  5.027   1.00 90.99 10  C 1 
ATOM 4052 C CG    . PRO C 3 10  ? 9.210   -3.171  4.212   1.00 87.85 10  C 1 
ATOM 4053 C CD    . PRO C 3 10  ? 8.855   -2.817  2.781   1.00 91.16 10  C 1 
ATOM 4054 N N     . ALA C 3 11  ? 6.091   0.515   4.421   1.00 92.65 11  C 1 
ATOM 4055 C CA    . ALA C 3 11  ? 5.850   1.957   4.456   1.00 92.99 11  C 1 
ATOM 4056 C C     . ALA C 3 11  ? 6.823   2.748   5.366   1.00 93.86 11  C 1 
ATOM 4057 O O     . ALA C 3 11  ? 7.281   3.819   4.959   1.00 92.99 11  C 1 
ATOM 4058 C CB    . ALA C 3 11  ? 4.378   2.208   4.824   1.00 91.75 11  C 1 
ATOM 4059 N N     . PRO C 3 12  ? 7.239   2.256   6.553   1.00 93.11 12  C 1 
ATOM 4060 C CA    . PRO C 3 12  ? 8.222   2.968   7.377   1.00 92.71 12  C 1 
ATOM 4061 C C     . PRO C 3 12  ? 9.592   3.139   6.714   1.00 93.58 12  C 1 
ATOM 4062 O O     . PRO C 3 12  ? 10.247  4.158   6.934   1.00 92.99 12  C 1 
ATOM 4063 C CB    . PRO C 3 12  ? 8.333   2.162   8.677   1.00 91.24 12  C 1 
ATOM 4064 C CG    . PRO C 3 12  ? 6.993   1.447   8.768   1.00 87.96 12  C 1 
ATOM 4065 C CD    . PRO C 3 12  ? 6.677   1.141   7.307   1.00 91.17 12  C 1 
ATOM 4066 N N     . ARG C 3 13  ? 10.037  2.166   5.888   1.00 93.64 13  C 1 
ATOM 4067 C CA    . ARG C 3 13  ? 11.312  2.281   5.155   1.00 93.77 13  C 1 
ATOM 4068 C C     . ARG C 3 13  ? 11.198  3.245   3.980   1.00 94.71 13  C 1 
ATOM 4069 O O     . ARG C 3 13  ? 12.100  4.057   3.796   1.00 93.92 13  C 1 
ATOM 4070 C CB    . ARG C 3 13  ? 11.827  0.918   4.682   1.00 92.49 13  C 1 
ATOM 4071 C CG    . ARG C 3 13  ? 12.319  0.067   5.855   1.00 85.19 13  C 1 
ATOM 4072 C CD    . ARG C 3 13  ? 13.115  -1.157  5.400   1.00 81.44 13  C 1 
ATOM 4073 N NE    . ARG C 3 13  ? 14.446  -0.815  4.866   1.00 78.87 13  C 1 
ATOM 4074 C CZ    . ARG C 3 13  ? 15.412  -1.670  4.516   1.00 76.00 13  C 1 
ATOM 4075 N NH1   . ARG C 3 13  ? 15.241  -2.949  4.585   1.00 68.49 13  C 1 
ATOM 4076 N NH2   . ARG C 3 13  ? 16.573  -1.253  4.117   1.00 69.95 13  C 1 
ATOM 4077 N N     . ILE C 3 14  ? 10.077  3.218   3.256   1.00 95.38 14  C 1 
ATOM 4078 C CA    . ILE C 3 14  ? 9.790   4.224   2.229   1.00 96.03 14  C 1 
ATOM 4079 C C     . ILE C 3 14  ? 9.853   5.619   2.851   1.00 96.46 14  C 1 
ATOM 4080 O O     . ILE C 3 14  ? 10.584  6.481   2.372   1.00 95.90 14  C 1 
ATOM 4081 C CB    . ILE C 3 14  ? 8.425   3.952   1.567   1.00 96.05 14  C 1 
ATOM 4082 C CG1   . ILE C 3 14  ? 8.453   2.605   0.814   1.00 94.76 14  C 1 
ATOM 4083 C CG2   . ILE C 3 14  ? 8.039   5.107   0.624   1.00 94.80 14  C 1 
ATOM 4084 C CD1   . ILE C 3 14  ? 7.090   2.159   0.275   1.00 90.67 14  C 1 
ATOM 4085 N N     . LYS C 3 15  ? 9.172   5.823   3.988   1.00 95.68 15  C 1 
ATOM 4086 C CA    . LYS C 3 15  ? 9.182   7.094   4.702   1.00 95.48 15  C 1 
ATOM 4087 C C     . LYS C 3 15  ? 10.587  7.527   5.131   1.00 95.51 15  C 1 
ATOM 4088 O O     . LYS C 3 15  ? 10.889  8.708   5.053   1.00 94.82 15  C 1 
ATOM 4089 C CB    . LYS C 3 15  ? 8.210   7.020   5.885   1.00 94.65 15  C 1 
ATOM 4090 C CG    . LYS C 3 15  ? 8.048   8.385   6.556   1.00 91.54 15  C 1 
ATOM 4091 C CD    . LYS C 3 15  ? 6.948   8.350   7.618   1.00 87.67 15  C 1 
ATOM 4092 C CE    . LYS C 3 15  ? 6.803   9.738   8.225   1.00 80.38 15  C 1 
ATOM 4093 N NZ    . LYS C 3 15  ? 5.624   9.846   9.113   1.00 72.96 15  C 1 
ATOM 4094 N N     . LYS C 3 16  ? 11.455  6.602   5.567   1.00 95.38 16  C 1 
ATOM 4095 C CA    . LYS C 3 16  ? 12.862  6.916   5.867   1.00 95.12 16  C 1 
ATOM 4096 C C     . LYS C 3 16  ? 13.604  7.430   4.640   1.00 95.71 16  C 1 
ATOM 4097 O O     . LYS C 3 16  ? 14.288  8.443   4.754   1.00 94.96 16  C 1 
ATOM 4098 C CB    . LYS C 3 16  ? 13.611  5.701   6.428   1.00 94.08 16  C 1 
ATOM 4099 C CG    . LYS C 3 16  ? 13.499  5.523   7.949   1.00 86.76 16  C 1 
ATOM 4100 C CD    . LYS C 3 16  ? 14.425  4.375   8.350   1.00 77.96 16  C 1 
ATOM 4101 C CE    . LYS C 3 16  ? 14.623  4.211   9.857   1.00 70.06 16  C 1 
ATOM 4102 N NZ    . LYS C 3 16  ? 15.729  3.251   10.129  1.00 59.91 16  C 1 
ATOM 4103 N N     . ILE C 3 17  ? 13.462  6.775   3.476   1.00 96.33 17  C 1 
ATOM 4104 C CA    . ILE C 3 17  ? 14.114  7.184   2.230   1.00 96.63 17  C 1 
ATOM 4105 C C     . ILE C 3 17  ? 13.630  8.573   1.805   1.00 96.92 17  C 1 
ATOM 4106 O O     . ILE C 3 17  ? 14.444  9.451   1.552   1.00 96.15 17  C 1 
ATOM 4107 C CB    . ILE C 3 17  ? 13.892  6.125   1.122   1.00 96.69 17  C 1 
ATOM 4108 C CG1   . ILE C 3 17  ? 14.595  4.793   1.503   1.00 95.35 17  C 1 
ATOM 4109 C CG2   . ILE C 3 17  ? 14.436  6.624   -0.228  1.00 95.39 17  C 1 
ATOM 4110 C CD1   . ILE C 3 17  ? 14.140  3.594   0.668   1.00 89.07 17  C 1 
ATOM 4111 N N     . MET C 3 18  ? 12.315  8.811   1.833   1.00 97.29 18  C 1 
ATOM 4112 C CA    . MET C 3 18  ? 11.738  10.129  1.543   1.00 97.20 18  C 1 
ATOM 4113 C C     . MET C 3 18  ? 12.276  11.214  2.485   1.00 97.03 18  C 1 
ATOM 4114 O O     . MET C 3 18  ? 12.526  12.343  2.075   1.00 95.94 18  C 1 
ATOM 4115 C CB    . MET C 3 18  ? 10.212  10.067  1.678   1.00 97.27 18  C 1 
ATOM 4116 C CG    . MET C 3 18  ? 9.524   9.152   0.668   1.00 96.39 18  C 1 
ATOM 4117 S SD    . MET C 3 18  ? 7.723   9.093   0.915   1.00 94.49 18  C 1 
ATOM 4118 C CE    . MET C 3 18  ? 7.283   10.678  0.168   1.00 85.99 18  C 1 
ATOM 4119 N N     . GLN C 3 19  ? 12.450  10.882  3.759   1.00 96.01 19  C 1 
ATOM 4120 C CA    . GLN C 3 19  ? 12.901  11.810  4.791   1.00 95.54 19  C 1 
ATOM 4121 C C     . GLN C 3 19  ? 14.419  12.036  4.831   1.00 95.46 19  C 1 
ATOM 4122 O O     . GLN C 3 19  ? 14.857  12.850  5.646   1.00 94.14 19  C 1 
ATOM 4123 C CB    . GLN C 3 19  ? 12.387  11.351  6.156   1.00 94.69 19  C 1 
ATOM 4124 C CG    . GLN C 3 19  ? 10.890  11.625  6.315   1.00 91.22 19  C 1 
ATOM 4125 C CD    . GLN C 3 19  ? 10.366  11.370  7.724   1.00 89.14 19  C 1 
ATOM 4126 O OE1   . GLN C 3 19  ? 10.918  10.649  8.536   1.00 81.78 19  C 1 
ATOM 4127 N NE2   . GLN C 3 19  ? 9.261   11.991  8.080   1.00 78.13 19  C 1 
ATOM 4128 N N     . ALA C 3 20  ? 15.190  11.330  4.006   1.00 96.01 20  C 1 
ATOM 4129 C CA    . ALA C 3 20  ? 16.616  11.601  3.825   1.00 95.63 20  C 1 
ATOM 4130 C C     . ALA C 3 20  ? 16.874  12.907  3.055   1.00 95.31 20  C 1 
ATOM 4131 O O     . ALA C 3 20  ? 17.947  13.495  3.207   1.00 93.38 20  C 1 
ATOM 4132 C CB    . ALA C 3 20  ? 17.250  10.403  3.116   1.00 94.86 20  C 1 
ATOM 4133 N N     . ASP C 3 21  ? 15.897  13.366  2.285   1.00 95.93 21  C 1 
ATOM 4134 C CA    . ASP C 3 21  ? 15.878  14.709  1.719   1.00 95.66 21  C 1 
ATOM 4135 C C     . ASP C 3 21  ? 15.522  15.718  2.824   1.00 95.58 21  C 1 
ATOM 4136 O O     . ASP C 3 21  ? 14.477  15.620  3.471   1.00 93.34 21  C 1 
ATOM 4137 C CB    . ASP C 3 21  ? 14.891  14.734  0.549   1.00 94.68 21  C 1 
ATOM 4138 C CG    . ASP C 3 21  ? 14.830  16.054  -0.220  1.00 92.83 21  C 1 
ATOM 4139 O OD1   . ASP C 3 21  ? 15.312  17.092  0.274   1.00 86.76 21  C 1 
ATOM 4140 O OD2   . ASP C 3 21  ? 14.286  16.048  -1.344  1.00 86.36 21  C 1 
ATOM 4141 N N     . GLU C 3 22  ? 16.419  16.679  3.095   1.00 95.69 22  C 1 
ATOM 4142 C CA    . GLU C 3 22  ? 16.269  17.653  4.172   1.00 94.94 22  C 1 
ATOM 4143 C C     . GLU C 3 22  ? 15.096  18.608  3.956   1.00 95.29 22  C 1 
ATOM 4144 O O     . GLU C 3 22  ? 14.468  19.041  4.925   1.00 92.52 22  C 1 
ATOM 4145 C CB    . GLU C 3 22  ? 17.568  18.449  4.359   1.00 92.66 22  C 1 
ATOM 4146 C CG    . GLU C 3 22  ? 18.741  17.544  4.741   1.00 80.68 22  C 1 
ATOM 4147 C CD    . GLU C 3 22  ? 19.944  18.321  5.305   1.00 73.08 22  C 1 
ATOM 4148 O OE1   . GLU C 3 22  ? 20.520  17.827  6.295   1.00 66.60 22  C 1 
ATOM 4149 O OE2   . GLU C 3 22  ? 20.309  19.383  4.790   1.00 65.61 22  C 1 
ATOM 4150 N N     . ASP C 3 23  ? 14.730  18.864  2.701   1.00 95.32 23  C 1 
ATOM 4151 C CA    . ASP C 3 23  ? 13.599  19.726  2.360   1.00 94.96 23  C 1 
ATOM 4152 C C     . ASP C 3 23  ? 12.245  19.056  2.638   1.00 95.12 23  C 1 
ATOM 4153 O O     . ASP C 3 23  ? 11.206  19.718  2.721   1.00 92.24 23  C 1 
ATOM 4154 C CB    . ASP C 3 23  ? 13.684  20.129  0.887   1.00 93.48 23  C 1 
ATOM 4155 C CG    . ASP C 3 23  ? 14.892  21.004  0.554   1.00 89.98 23  C 1 
ATOM 4156 O OD1   . ASP C 3 23  ? 15.323  21.788  1.422   1.00 84.48 23  C 1 
ATOM 4157 O OD2   . ASP C 3 23  ? 15.332  20.928  -0.614  1.00 83.87 23  C 1 
ATOM 4158 N N     . VAL C 3 24  ? 12.221  17.733  2.823   1.00 95.13 24  C 1 
ATOM 4159 C CA    . VAL C 3 24  ? 10.994  16.986  3.096   1.00 95.17 24  C 1 
ATOM 4160 C C     . VAL C 3 24  ? 10.555  17.200  4.543   1.00 94.35 24  C 1 
ATOM 4161 O O     . VAL C 3 24  ? 11.124  16.649  5.488   1.00 89.98 24  C 1 
ATOM 4162 C CB    . VAL C 3 24  ? 11.136  15.503  2.747   1.00 94.28 24  C 1 
ATOM 4163 C CG1   . VAL C 3 24  ? 9.870   14.720  3.111   1.00 90.76 24  C 1 
ATOM 4164 C CG2   . VAL C 3 24  ? 11.372  15.333  1.251   1.00 91.31 24  C 1 
ATOM 4165 N N     . GLY C 3 25  ? 9.468   17.941  4.717   1.00 91.85 25  C 1 
ATOM 4166 C CA    . GLY C 3 25  ? 8.844   18.188  6.007   1.00 90.92 25  C 1 
ATOM 4167 C C     . GLY C 3 25  ? 7.996   17.021  6.526   1.00 92.55 25  C 1 
ATOM 4168 O O     . GLY C 3 25  ? 8.498   15.951  6.890   1.00 88.53 25  C 1 
ATOM 4169 N N     . LYS C 3 26  ? 6.684   17.229  6.586   1.00 93.86 26  C 1 
ATOM 4170 C CA    . LYS C 3 26  ? 5.732   16.194  6.975   1.00 94.05 26  C 1 
ATOM 4171 C C     . LYS C 3 26  ? 5.300   15.375  5.758   1.00 94.47 26  C 1 
ATOM 4172 O O     . LYS C 3 26  ? 5.275   15.875  4.644   1.00 92.89 26  C 1 
ATOM 4173 C CB    . LYS C 3 26  ? 4.515   16.813  7.676   1.00 92.39 26  C 1 
ATOM 4174 C CG    . LYS C 3 26  ? 4.859   17.420  9.042   1.00 84.72 26  C 1 
ATOM 4175 C CD    . LYS C 3 26  ? 3.583   17.926  9.711   1.00 83.10 26  C 1 
ATOM 4176 C CE    . LYS C 3 26  ? 3.875   18.506  11.085  1.00 74.72 26  C 1 
ATOM 4177 N NZ    . LYS C 3 26  ? 2.620   18.985  11.730  1.00 67.41 26  C 1 
ATOM 4178 N N     . ILE C 3 27  ? 4.920   14.120  6.009   1.00 94.65 27  C 1 
ATOM 4179 C CA    . ILE C 3 27  ? 4.426   13.209  4.985   1.00 94.65 27  C 1 
ATOM 4180 C C     . ILE C 3 27  ? 3.085   12.646  5.459   1.00 94.27 27  C 1 
ATOM 4181 O O     . ILE C 3 27  ? 3.028   12.055  6.544   1.00 92.64 27  C 1 
ATOM 4182 C CB    . ILE C 3 27  ? 5.450   12.094  4.693   1.00 94.52 27  C 1 
ATOM 4183 C CG1   . ILE C 3 27  ? 6.826   12.665  4.278   1.00 92.54 27  C 1 
ATOM 4184 C CG2   . ILE C 3 27  ? 4.912   11.158  3.610   1.00 92.22 27  C 1 
ATOM 4185 C CD1   . ILE C 3 27  ? 7.929   11.604  4.186   1.00 89.00 27  C 1 
ATOM 4186 N N     . ALA C 3 28  ? 2.039   12.834  4.662   1.00 94.85 28  C 1 
ATOM 4187 C CA    . ALA C 3 28  ? 0.721   12.275  4.941   1.00 94.36 28  C 1 
ATOM 4188 C C     . ALA C 3 28  ? 0.771   10.740  4.987   1.00 94.49 28  C 1 
ATOM 4189 O O     . ALA C 3 28  ? 1.592   10.118  4.314   1.00 93.40 28  C 1 
ATOM 4190 C CB    . ALA C 3 28  ? -0.270  12.784  3.894   1.00 93.49 28  C 1 
ATOM 4191 N N     . LEU C 3 29  ? -0.099  10.117  5.779   1.00 93.72 29  C 1 
ATOM 4192 C CA    . LEU C 3 29  ? -0.088  8.663   5.964   1.00 92.83 29  C 1 
ATOM 4193 C C     . LEU C 3 29  ? -0.309  7.876   4.665   1.00 93.52 29  C 1 
ATOM 4194 O O     . LEU C 3 29  ? 0.263   6.795   4.523   1.00 92.65 29  C 1 
ATOM 4195 C CB    . LEU C 3 29  ? -1.169  8.265   6.991   1.00 91.02 29  C 1 
ATOM 4196 C CG    . LEU C 3 29  ? -0.799  8.582   8.451   1.00 83.48 29  C 1 
ATOM 4197 C CD1   . LEU C 3 29  ? -2.024  8.423   9.340   1.00 76.07 29  C 1 
ATOM 4198 C CD2   . LEU C 3 29  ? 0.294   7.645   8.975   1.00 74.95 29  C 1 
ATOM 4199 N N     . ALA C 3 30  ? -1.105  8.413   3.747   1.00 92.98 30  C 1 
ATOM 4200 C CA    . ALA C 3 30  ? -1.373  7.785   2.461   1.00 93.37 30  C 1 
ATOM 4201 C C     . ALA C 3 30  ? -0.131  7.727   1.554   1.00 94.39 30  C 1 
ATOM 4202 O O     . ALA C 3 30  ? 0.018   6.776   0.790   1.00 93.27 30  C 1 
ATOM 4203 C CB    . ALA C 3 30  ? -2.501  8.563   1.785   1.00 91.73 30  C 1 
ATOM 4204 N N     . VAL C 3 31  ? 0.776   8.695   1.669   1.00 95.00 31  C 1 
ATOM 4205 C CA    . VAL C 3 31  ? 1.879   8.858   0.705   1.00 95.44 31  C 1 
ATOM 4206 C C     . VAL C 3 31  ? 2.821   7.650   0.648   1.00 95.60 31  C 1 
ATOM 4207 O O     . VAL C 3 31  ? 3.030   7.148   -0.448  1.00 95.11 31  C 1 
ATOM 4208 C CB    . VAL C 3 31  ? 2.634   10.177  0.934   1.00 95.16 31  C 1 
ATOM 4209 C CG1   . VAL C 3 31  ? 3.851   10.326  0.020   1.00 92.99 31  C 1 
ATOM 4210 C CG2   . VAL C 3 31  ? 1.708   11.368  0.671   1.00 92.36 31  C 1 
ATOM 4211 N N     . PRO C 3 32  ? 3.366   7.102   1.769   1.00 95.44 32  C 1 
ATOM 4212 C CA    . PRO C 3 32  ? 4.229   5.917   1.688   1.00 95.48 32  C 1 
ATOM 4213 C C     . PRO C 3 32  ? 3.533   4.680   1.125   1.00 95.56 32  C 1 
ATOM 4214 O O     . PRO C 3 32  ? 4.187   3.826   0.529   1.00 94.60 32  C 1 
ATOM 4215 C CB    . PRO C 3 32  ? 4.706   5.674   3.122   1.00 94.92 32  C 1 
ATOM 4216 C CG    . PRO C 3 32  ? 4.571   7.032   3.792   1.00 93.24 32  C 1 
ATOM 4217 C CD    . PRO C 3 32  ? 3.334   7.601   3.123   1.00 94.85 32  C 1 
ATOM 4218 N N     . VAL C 3 33  ? 2.212   4.565   1.321   1.00 94.95 33  C 1 
ATOM 4219 C CA    . VAL C 3 33  ? 1.398   3.467   0.792   1.00 94.45 33  C 1 
ATOM 4220 C C     . VAL C 3 33  ? 1.206   3.637   -0.711  1.00 94.82 33  C 1 
ATOM 4221 O O     . VAL C 3 33  ? 1.415   2.692   -1.475  1.00 93.60 33  C 1 
ATOM 4222 C CB    . VAL C 3 33  ? 0.055   3.392   1.542   1.00 92.77 33  C 1 
ATOM 4223 C CG1   . VAL C 3 33  ? -0.761  2.183   1.093   1.00 87.73 33  C 1 
ATOM 4224 C CG2   . VAL C 3 33  ? 0.259   3.267   3.057   1.00 85.54 33  C 1 
ATOM 4225 N N     . LEU C 3 34  ? 0.915   4.864   -1.142  1.00 95.03 34  C 1 
ATOM 4226 C CA    . LEU C 3 34  ? 0.813   5.216   -2.558  1.00 95.11 34  C 1 
ATOM 4227 C C     . LEU C 3 34  ? 2.152   5.013   -3.291  1.00 95.64 34  C 1 
ATOM 4228 O O     . LEU C 3 34  ? 2.180   4.436   -4.369  1.00 94.66 34  C 1 
ATOM 4229 C CB    . LEU C 3 34  ? 0.315   6.665   -2.655  1.00 94.22 34  C 1 
ATOM 4230 C CG    . LEU C 3 34  ? -0.084  7.090   -4.074  1.00 89.80 34  C 1 
ATOM 4231 C CD1   . LEU C 3 34  ? -1.311  6.320   -4.568  1.00 85.65 34  C 1 
ATOM 4232 C CD2   . LEU C 3 34  ? -0.429  8.579   -4.072  1.00 85.26 34  C 1 
ATOM 4233 N N     . VAL C 3 35  ? 3.269   5.404   -2.669  1.00 96.24 35  C 1 
ATOM 4234 C CA    . VAL C 3 35  ? 4.613   5.142   -3.196  1.00 96.42 35  C 1 
ATOM 4235 C C     . VAL C 3 35  ? 4.869   3.638   -3.336  1.00 96.47 35  C 1 
ATOM 4236 O O     . VAL C 3 35  ? 5.456   3.229   -4.325  1.00 95.57 35  C 1 
ATOM 4237 C CB    . VAL C 3 35  ? 5.705   5.787   -2.326  1.00 96.18 35  C 1 
ATOM 4238 C CG1   . VAL C 3 35  ? 7.120   5.383   -2.753  1.00 94.14 35  C 1 
ATOM 4239 C CG2   . VAL C 3 35  ? 5.655   7.309   -2.395  1.00 93.64 35  C 1 
ATOM 4240 N N     . SER C 3 36  ? 4.412   2.802   -2.396  1.00 96.11 36  C 1 
ATOM 4241 C CA    . SER C 3 36  ? 4.556   1.353   -2.530  1.00 95.81 36  C 1 
ATOM 4242 C C     . SER C 3 36  ? 3.842   0.815   -3.769  1.00 95.61 36  C 1 
ATOM 4243 O O     . SER C 3 36  ? 4.401   -0.044  -4.453  1.00 94.56 36  C 1 
ATOM 4244 C CB    . SER C 3 36  ? 4.040   0.623   -1.291  1.00 95.07 36  C 1 
ATOM 4245 O OG    . SER C 3 36  ? 4.291   -0.766  -1.423  1.00 87.69 36  C 1 
ATOM 4246 N N     . LYS C 3 37  ? 2.643   1.334   -4.077  1.00 95.02 37  C 1 
ATOM 4247 C CA    . LYS C 3 37  ? 1.915   0.944   -5.278  1.00 94.68 37  C 1 
ATOM 4248 C C     . LYS C 3 37  ? 2.598   1.462   -6.541  1.00 95.02 37  C 1 
ATOM 4249 O O     . LYS C 3 37  ? 2.761   0.710   -7.500  1.00 94.14 37  C 1 
ATOM 4250 C CB    . LYS C 3 37  ? 0.456   1.399   -5.165  1.00 93.53 37  C 1 
ATOM 4251 C CG    . LYS C 3 37  ? -0.441  0.885   -6.307  1.00 86.19 37  C 1 
ATOM 4252 C CD    . LYS C 3 37  ? -0.522  -0.636  -6.365  1.00 81.68 37  C 1 
ATOM 4253 C CE    . LYS C 3 37  ? -1.466  -1.087  -7.477  1.00 76.75 37  C 1 
ATOM 4254 N NZ    . LYS C 3 37  ? -1.592  -2.562  -7.547  1.00 69.17 37  C 1 
ATOM 4255 N N     . ALA C 3 38  ? 3.079   2.696   -6.525  1.00 95.60 38  C 1 
ATOM 4256 C CA    . ALA C 3 38  ? 3.850   3.260   -7.622  1.00 95.84 38  C 1 
ATOM 4257 C C     . ALA C 3 38  ? 5.119   2.434   -7.931  1.00 96.11 38  C 1 
ATOM 4258 O O     . ALA C 3 38  ? 5.452   2.223   -9.094  1.00 95.36 38  C 1 
ATOM 4259 C CB    . ALA C 3 38  ? 4.209   4.702   -7.271  1.00 95.52 38  C 1 
ATOM 4260 N N     . LEU C 3 39  ? 5.785   1.908   -6.900  1.00 95.89 39  C 1 
ATOM 4261 C CA    . LEU C 3 39  ? 6.933   1.031   -7.064  1.00 95.88 39  C 1 
ATOM 4262 C C     . LEU C 3 39  ? 6.582   -0.313  -7.701  1.00 95.82 39  C 1 
ATOM 4263 O O     . LEU C 3 39  ? 7.408   -0.846  -8.437  1.00 94.59 39  C 1 
ATOM 4264 C CB    . LEU C 3 39  ? 7.584   0.771   -5.696  1.00 95.37 39  C 1 
ATOM 4265 C CG    . LEU C 3 39  ? 8.413   1.950   -5.163  1.00 93.21 39  C 1 
ATOM 4266 C CD1   . LEU C 3 39  ? 8.820   1.635   -3.720  1.00 89.45 39  C 1 
ATOM 4267 C CD2   . LEU C 3 39  ? 9.665   2.174   -5.999  1.00 89.45 39  C 1 
ATOM 4268 N N     . GLU C 3 40  ? 5.403   -0.875  -7.456  1.00 95.63 40  C 1 
ATOM 4269 C CA    . GLU C 3 40  ? 4.966   -2.091  -8.134  1.00 95.01 40  C 1 
ATOM 4270 C C     . GLU C 3 40  ? 4.799   -1.854  -9.636  1.00 95.33 40  C 1 
ATOM 4271 O O     . GLU C 3 40  ? 5.299   -2.645  -10.433 1.00 93.93 40  C 1 
ATOM 4272 C CB    . GLU C 3 40  ? 3.651   -2.614  -7.540  1.00 93.51 40  C 1 
ATOM 4273 C CG    . GLU C 3 40  ? 3.824   -3.185  -6.135  1.00 85.84 40  C 1 
ATOM 4274 C CD    . GLU C 3 40  ? 2.492   -3.591  -5.491  1.00 81.91 40  C 1 
ATOM 4275 O OE1   . GLU C 3 40  ? 2.341   -3.366  -4.275  1.00 77.57 40  C 1 
ATOM 4276 O OE2   . GLU C 3 40  ? 1.625   -4.157  -6.189  1.00 78.24 40  C 1 
ATOM 4277 N N     . LEU C 3 41  ? 4.175   -0.735  -10.008 1.00 95.56 41  C 1 
ATOM 4278 C CA    . LEU C 3 41  ? 3.983   -0.347  -11.405 1.00 95.24 41  C 1 
ATOM 4279 C C     . LEU C 3 41  ? 5.326   -0.072  -12.099 1.00 95.58 41  C 1 
ATOM 4280 O O     . LEU C 3 41  ? 5.589   -0.592  -13.186 1.00 94.29 41  C 1 
ATOM 4281 C CB    . LEU C 3 41  ? 3.067   0.882   -11.467 1.00 94.56 41  C 1 
ATOM 4282 C CG    . LEU C 3 41  ? 1.656   0.676   -10.877 1.00 93.09 41  C 1 
ATOM 4283 C CD1   . LEU C 3 41  ? 0.905   2.002   -10.839 1.00 89.05 41  C 1 
ATOM 4284 C CD2   . LEU C 3 41  ? 0.834   -0.342  -11.671 1.00 89.00 41  C 1 
ATOM 4285 N N     . PHE C 3 42  ? 6.205   0.679   -11.427 1.00 95.81 42  C 1 
ATOM 4286 C CA    . PHE C 3 42  ? 7.549   0.973   -11.917 1.00 96.15 42  C 1 
ATOM 4287 C C     . PHE C 3 42  ? 8.378   -0.296  -12.130 1.00 96.27 42  C 1 
ATOM 4288 O O     . PHE C 3 42  ? 9.048   -0.442  -13.148 1.00 95.32 42  C 1 
ATOM 4289 C CB    . PHE C 3 42  ? 8.240   1.914   -10.926 1.00 96.16 42  C 1 
ATOM 4290 C CG    . PHE C 3 42  ? 9.700   2.140   -11.229 1.00 96.09 42  C 1 
ATOM 4291 C CD1   . PHE C 3 42  ? 10.690  1.530   -10.441 1.00 94.28 42  C 1 
ATOM 4292 C CD2   . PHE C 3 42  ? 10.080  2.937   -12.314 1.00 94.52 42  C 1 
ATOM 4293 C CE1   . PHE C 3 42  ? 12.046  1.718   -10.730 1.00 93.74 42  C 1 
ATOM 4294 C CE2   . PHE C 3 42  ? 11.439  3.128   -12.614 1.00 93.75 42  C 1 
ATOM 4295 C CZ    . PHE C 3 42  ? 12.420  2.521   -11.819 1.00 94.13 42  C 1 
ATOM 4296 N N     . LEU C 3 43  ? 8.334   -1.246  -11.194 1.00 95.98 43  C 1 
ATOM 4297 C CA    . LEU C 3 43  ? 9.054   -2.507  -11.305 1.00 95.94 43  C 1 
ATOM 4298 C C     . LEU C 3 43  ? 8.470   -3.413  -12.387 1.00 96.02 43  C 1 
ATOM 4299 O O     . LEU C 3 43  ? 9.248   -4.091  -13.046 1.00 94.73 43  C 1 
ATOM 4300 C CB    . LEU C 3 43  ? 9.061   -3.236  -9.961  1.00 95.13 43  C 1 
ATOM 4301 C CG    . LEU C 3 43  ? 10.058  -2.660  -8.943  1.00 92.56 43  C 1 
ATOM 4302 C CD1   . LEU C 3 43  ? 9.980   -3.479  -7.664  1.00 88.61 43  C 1 
ATOM 4303 C CD2   . LEU C 3 43  ? 11.495  -2.720  -9.455  1.00 88.60 43  C 1 
ATOM 4304 N N     . GLN C 3 44  ? 7.161   -3.423  -12.560 1.00 95.81 44  C 1 
ATOM 4305 C CA    . GLN C 3 44  ? 6.530   -4.160  -13.649 1.00 95.59 44  C 1 
ATOM 4306 C C     . GLN C 3 44  ? 7.028   -3.643  -14.994 1.00 95.86 44  C 1 
ATOM 4307 O O     . GLN C 3 44  ? 7.535   -4.421  -15.799 1.00 94.68 44  C 1 
ATOM 4308 C CB    . GLN C 3 44  ? 4.998   -4.053  -13.523 1.00 94.61 44  C 1 
ATOM 4309 C CG    . GLN C 3 44  ? 4.262   -4.886  -14.586 1.00 87.44 44  C 1 
ATOM 4310 C CD    . GLN C 3 44  ? 4.502   -6.384  -14.429 1.00 84.80 44  C 1 
ATOM 4311 O OE1   . GLN C 3 44  ? 4.280   -6.963  -13.375 1.00 75.35 44  C 1 
ATOM 4312 N NE2   . GLN C 3 44  ? 4.978   -7.054  -15.440 1.00 71.99 44  C 1 
ATOM 4313 N N     . ASP C 3 45  ? 6.986   -2.331  -15.205 1.00 95.68 45  C 1 
ATOM 4314 C CA    . ASP C 3 45  ? 7.412   -1.709  -16.456 1.00 95.29 45  C 1 
ATOM 4315 C C     . ASP C 3 45  ? 8.916   -1.898  -16.732 1.00 96.12 45  C 1 
ATOM 4316 O O     . ASP C 3 45  ? 9.323   -2.327  -17.811 1.00 94.89 45  C 1 
ATOM 4317 C CB    . ASP C 3 45  ? 7.013   -0.224  -16.410 1.00 93.27 45  C 1 
ATOM 4318 C CG    . ASP C 3 45  ? 7.115   0.459   -17.776 1.00 85.83 45  C 1 
ATOM 4319 O OD1   . ASP C 3 45  ? 6.767   -0.169  -18.794 1.00 80.69 45  C 1 
ATOM 4320 O OD2   . ASP C 3 45  ? 7.552   1.623   -17.814 1.00 80.43 45  C 1 
ATOM 4321 N N     . LEU C 3 46  ? 9.761   -1.682  -15.706 1.00 96.07 46  C 1 
ATOM 4322 C CA    . LEU C 3 46  ? 11.210  -1.898  -15.804 1.00 96.56 46  C 1 
ATOM 4323 C C     . LEU C 3 46  ? 11.554  -3.365  -16.104 1.00 96.72 46  C 1 
ATOM 4324 O O     . LEU C 3 46  ? 12.424  -3.632  -16.929 1.00 95.52 46  C 1 
ATOM 4325 C CB    . LEU C 3 46  ? 11.869  -1.424  -14.502 1.00 96.33 46  C 1 
ATOM 4326 C CG    . LEU C 3 46  ? 13.415  -1.549  -14.480 1.00 95.54 46  C 1 
ATOM 4327 C CD1   . LEU C 3 46  ? 14.080  -0.621  -15.502 1.00 91.71 46  C 1 
ATOM 4328 C CD2   . LEU C 3 46  ? 13.948  -1.195  -13.095 1.00 91.10 46  C 1 
ATOM 4329 N N     . CYS C 3 47  ? 10.887  -4.316  -15.451 1.00 96.76 47  C 1 
ATOM 4330 C CA    . CYS C 3 47  ? 11.120  -5.737  -15.681 1.00 96.62 47  C 1 
ATOM 4331 C C     . CYS C 3 47  ? 10.663  -6.170  -17.078 1.00 96.87 47  C 1 
ATOM 4332 O O     . CYS C 3 47  ? 11.402  -6.912  -17.711 1.00 95.68 47  C 1 
ATOM 4333 C CB    . CYS C 3 47  ? 10.430  -6.584  -14.600 1.00 95.91 47  C 1 
ATOM 4334 S SG    . CYS C 3 47  ? 11.345  -6.456  -13.028 1.00 93.02 47  C 1 
ATOM 4335 N N     . ASP C 3 48  ? 9.531   -5.693  -17.568 1.00 96.49 48  C 1 
ATOM 4336 C CA    . ASP C 3 48  ? 9.036   -6.035  -18.902 1.00 96.19 48  C 1 
ATOM 4337 C C     . ASP C 3 48  ? 9.989   -5.543  -19.995 1.00 96.64 48  C 1 
ATOM 4338 O O     . ASP C 3 48  ? 10.407  -6.316  -20.856 1.00 95.29 48  C 1 
ATOM 4339 C CB    . ASP C 3 48  ? 7.645   -5.429  -19.112 1.00 94.68 48  C 1 
ATOM 4340 C CG    . ASP C 3 48  ? 6.578   -6.027  -18.199 1.00 88.44 48  C 1 
ATOM 4341 O OD1   . ASP C 3 48  ? 6.731   -7.178  -17.735 1.00 82.12 48  C 1 
ATOM 4342 O OD2   . ASP C 3 48  ? 5.576   -5.325  -17.967 1.00 82.54 48  C 1 
ATOM 4343 N N     . ARG C 3 49  ? 10.420  -4.284  -19.921 1.00 96.42 49  C 1 
ATOM 4344 C CA    . ARG C 3 49  ? 11.370  -3.712  -20.879 1.00 96.49 49  C 1 
ATOM 4345 C C     . ARG C 3 49  ? 12.737  -4.397  -20.808 1.00 96.89 49  C 1 
ATOM 4346 O O     . ARG C 3 49  ? 13.346  -4.675  -21.842 1.00 95.72 49  C 1 
ATOM 4347 C CB    . ARG C 3 49  ? 11.508  -2.199  -20.638 1.00 95.72 49  C 1 
ATOM 4348 C CG    . ARG C 3 49  ? 10.217  -1.426  -20.932 1.00 93.40 49  C 1 
ATOM 4349 C CD    . ARG C 3 49  ? 10.426  0.058   -20.645 1.00 91.28 49  C 1 
ATOM 4350 N NE    . ARG C 3 49  ? 9.152   0.791   -20.583 1.00 87.31 49  C 1 
ATOM 4351 C CZ    . ARG C 3 49  ? 8.937   2.065   -20.883 1.00 82.99 49  C 1 
ATOM 4352 N NH1   . ARG C 3 49  ? 9.839   2.839   -21.391 1.00 77.37 49  C 1 
ATOM 4353 N NH2   . ARG C 3 49  ? 7.771   2.581   -20.639 1.00 78.48 49  C 1 
ATOM 4354 N N     . THR C 3 50  ? 13.207  -4.720  -19.603 1.00 97.31 50  C 1 
ATOM 4355 C CA    . THR C 3 50  ? 14.478  -5.444  -19.433 1.00 97.46 50  C 1 
ATOM 4356 C C     . THR C 3 50  ? 14.381  -6.881  -19.938 1.00 97.58 50  C 1 
ATOM 4357 O O     . THR C 3 50  ? 15.343  -7.395  -20.522 1.00 96.36 50  C 1 
ATOM 4358 C CB    . THR C 3 50  ? 14.911  -5.464  -17.963 1.00 96.80 50  C 1 
ATOM 4359 O OG1   . THR C 3 50  ? 15.028  -4.151  -17.456 1.00 88.37 50  C 1 
ATOM 4360 C CG2   . THR C 3 50  ? 16.286  -6.114  -17.772 1.00 87.46 50  C 1 
ATOM 4361 N N     . TYR C 3 51  ? 13.251  -7.545  -19.734 1.00 97.54 51  C 1 
ATOM 4362 C CA    . TYR C 3 51  ? 13.050  -8.917  -20.185 1.00 97.54 51  C 1 
ATOM 4363 C C     . TYR C 3 51  ? 13.048  -9.025  -21.713 1.00 97.46 51  C 1 
ATOM 4364 O O     . TYR C 3 51  ? 13.675  -9.939  -22.235 1.00 96.46 51  C 1 
ATOM 4365 C CB    . TYR C 3 51  ? 11.776  -9.498  -19.578 1.00 97.04 51  C 1 
ATOM 4366 C CG    . TYR C 3 51  ? 11.626  -10.972 -19.863 1.00 96.69 51  C 1 
ATOM 4367 C CD1   . TYR C 3 51  ? 10.623  -11.441 -20.738 1.00 94.17 51  C 1 
ATOM 4368 C CD2   . TYR C 3 51  ? 12.511  -11.898 -19.279 1.00 94.28 51  C 1 
ATOM 4369 C CE1   . TYR C 3 51  ? 10.502  -12.811 -21.013 1.00 93.47 51  C 1 
ATOM 4370 C CE2   . TYR C 3 51  ? 12.401  -13.264 -19.548 1.00 93.29 51  C 1 
ATOM 4371 C CZ    . TYR C 3 51  ? 11.396  -13.718 -20.414 1.00 94.08 51  C 1 
ATOM 4372 O OH    . TYR C 3 51  ? 11.281  -15.064 -20.683 1.00 91.89 51  C 1 
ATOM 4373 N N     . ASN C 3 52  ? 12.481  -8.051  -22.416 1.00 97.26 52  C 1 
ATOM 4374 C CA    . ASN C 3 52  ? 12.550  -7.986  -23.876 1.00 96.95 52  C 1 
ATOM 4375 C C     . ASN C 3 52  ? 14.008  -7.967  -24.374 1.00 97.12 52  C 1 
ATOM 4376 O O     . ASN C 3 52  ? 14.358  -8.717  -25.281 1.00 95.55 52  C 1 
ATOM 4377 C CB    . ASN C 3 52  ? 11.762  -6.770  -24.375 1.00 95.82 52  C 1 
ATOM 4378 C CG    . ASN C 3 52  ? 10.263  -6.911  -24.159 1.00 91.65 52  C 1 
ATOM 4379 O OD1   . ASN C 3 52  ? 9.728   -7.977  -23.929 1.00 81.12 52  C 1 
ATOM 4380 N ND2   . ASN C 3 52  ? 9.538   -5.813  -24.247 1.00 80.05 52  C 1 
ATOM 4381 N N     . ILE C 3 53  ? 14.885  -7.208  -23.710 1.00 96.86 53  C 1 
ATOM 4382 C CA    . ILE C 3 53  ? 16.326  -7.201  -24.025 1.00 96.63 53  C 1 
ATOM 4383 C C     . ILE C 3 53  ? 16.977  -8.555  -23.684 1.00 96.71 53  C 1 
ATOM 4384 O O     . ILE C 3 53  ? 17.889  -9.016  -24.364 1.00 95.11 53  C 1 
ATOM 4385 C CB    . ILE C 3 53  ? 17.017  -6.043  -23.280 1.00 95.98 53  C 1 
ATOM 4386 C CG1   . ILE C 3 53  ? 16.459  -4.680  -23.757 1.00 93.76 53  C 1 
ATOM 4387 C CG2   . ILE C 3 53  ? 18.544  -6.084  -23.448 1.00 93.77 53  C 1 
ATOM 4388 C CD1   . ILE C 3 53  ? 16.813  -3.506  -22.843 1.00 85.63 53  C 1 
ATOM 4389 N N     . THR C 3 54  ? 16.524  -9.205  -22.612 1.00 96.88 54  C 1 
ATOM 4390 C CA    . THR C 3 54  ? 17.054  -10.513 -22.195 1.00 96.58 54  C 1 
ATOM 4391 C C     . THR C 3 54  ? 16.738  -11.603 -23.222 1.00 96.55 54  C 1 
ATOM 4392 O O     . THR C 3 54  ? 17.629  -12.377 -23.564 1.00 94.85 54  C 1 
ATOM 4393 C CB    . THR C 3 54  ? 16.498  -10.911 -20.816 1.00 95.90 54  C 1 
ATOM 4394 O OG1   . THR C 3 54  ? 16.790  -9.923  -19.851 1.00 90.34 54  C 1 
ATOM 4395 C CG2   . THR C 3 54  ? 17.103  -12.214 -20.284 1.00 89.76 54  C 1 
ATOM 4396 N N     . ILE C 3 55  ? 15.498  -11.648 -23.728 1.00 97.14 55  C 1 
ATOM 4397 C CA    . ILE C 3 55  ? 15.095  -12.632 -24.741 1.00 96.65 55  C 1 
ATOM 4398 C C     . ILE C 3 55  ? 15.726  -12.337 -26.107 1.00 97.01 55  C 1 
ATOM 4399 O O     . ILE C 3 55  ? 16.122  -13.274 -26.783 1.00 95.24 55  C 1 
ATOM 4400 C CB    . ILE C 3 55  ? 13.558  -12.770 -24.850 1.00 94.97 55  C 1 
ATOM 4401 C CG1   . ILE C 3 55  ? 12.869  -11.466 -25.252 1.00 86.23 55  C 1 
ATOM 4402 C CG2   . ILE C 3 55  ? 13.004  -13.328 -23.520 1.00 82.49 55  C 1 
ATOM 4403 C CD1   . ILE C 3 55  ? 11.365  -11.559 -25.494 1.00 75.60 55  C 1 
ATOM 4404 N N     . GLU C 3 56  ? 15.893  -11.056 -26.460 1.00 96.63 56  C 1 
ATOM 4405 C CA    . GLU C 3 56  ? 16.587  -10.645 -27.686 1.00 96.46 56  C 1 
ATOM 4406 C C     . GLU C 3 56  ? 18.038  -11.153 -27.716 1.00 96.49 56  C 1 
ATOM 4407 O O     . GLU C 3 56  ? 18.528  -11.596 -28.746 1.00 93.78 56  C 1 
ATOM 4408 C CB    . GLU C 3 56  ? 16.538  -9.116  -27.770 1.00 95.03 56  C 1 
ATOM 4409 C CG    . GLU C 3 56  ? 17.063  -8.555  -29.096 1.00 83.15 56  C 1 
ATOM 4410 C CD    . GLU C 3 56  ? 17.085  -7.013  -29.123 1.00 76.62 56  C 1 
ATOM 4411 O OE1   . GLU C 3 56  ? 17.483  -6.465  -30.174 1.00 69.42 56  C 1 
ATOM 4412 O OE2   . GLU C 3 56  ? 16.748  -6.387  -28.093 1.00 67.23 56  C 1 
ATOM 4413 N N     . LYS C 3 57  ? 18.697  -11.202 -26.551 1.00 95.60 57  C 1 
ATOM 4414 C CA    . LYS C 3 57  ? 20.036  -11.780 -26.396 1.00 94.95 57  C 1 
ATOM 4415 C C     . LYS C 3 57  ? 20.061  -13.317 -26.333 1.00 95.18 57  C 1 
ATOM 4416 O O     . LYS C 3 57  ? 21.130  -13.897 -26.128 1.00 90.40 57  C 1 
ATOM 4417 C CB    . LYS C 3 57  ? 20.738  -11.145 -25.184 1.00 93.48 57  C 1 
ATOM 4418 C CG    . LYS C 3 57  ? 21.062  -9.678  -25.464 1.00 89.38 57  C 1 
ATOM 4419 C CD    . LYS C 3 57  ? 21.886  -9.060  -24.324 1.00 81.36 57  C 1 
ATOM 4420 C CE    . LYS C 3 57  ? 22.205  -7.629  -24.708 1.00 76.19 57  C 1 
ATOM 4421 N NZ    . LYS C 3 57  ? 23.253  -7.018  -23.857 1.00 66.94 57  C 1 
ATOM 4422 N N     . GLY C 3 58  ? 18.916  -13.980 -26.417 1.00 94.50 58  C 1 
ATOM 4423 C CA    . GLY C 3 58  ? 18.821  -15.444 -26.402 1.00 94.38 58  C 1 
ATOM 4424 C C     . GLY C 3 58  ? 19.142  -16.103 -25.060 1.00 94.45 58  C 1 
ATOM 4425 O O     . GLY C 3 58  ? 19.403  -17.307 -25.009 1.00 90.59 58  C 1 
ATOM 4426 N N     . VAL C 3 59  ? 19.102  -15.341 -23.931 1.00 93.88 59  C 1 
ATOM 4427 C CA    . VAL C 3 59  ? 19.388  -15.883 -22.589 1.00 93.43 59  C 1 
ATOM 4428 C C     . VAL C 3 59  ? 18.130  -15.929 -21.714 1.00 93.42 59  C 1 
ATOM 4429 O O     . VAL C 3 59  ? 17.185  -15.169 -21.899 1.00 91.05 59  C 1 
ATOM 4430 C CB    . VAL C 3 59  ? 20.543  -15.148 -21.889 1.00 91.17 59  C 1 
ATOM 4431 C CG1   . VAL C 3 59  ? 21.865  -15.332 -22.650 1.00 82.72 59  C 1 
ATOM 4432 C CG2   . VAL C 3 59  ? 20.285  -13.660 -21.708 1.00 82.85 59  C 1 
ATOM 4433 N N     . LYS C 3 60  ? 18.120  -16.838 -20.725 1.00 93.26 60  C 1 
ATOM 4434 C CA    . LYS C 3 60  ? 16.981  -17.006 -19.799 1.00 92.50 60  C 1 
ATOM 4435 C C     . LYS C 3 60  ? 17.148  -16.260 -18.472 1.00 93.10 60  C 1 
ATOM 4436 O O     . LYS C 3 60  ? 16.210  -16.195 -17.681 1.00 90.85 60  C 1 
ATOM 4437 C CB    . LYS C 3 60  ? 16.714  -18.496 -19.547 1.00 90.36 60  C 1 
ATOM 4438 C CG    . LYS C 3 60  ? 16.300  -19.230 -20.828 1.00 83.21 60  C 1 
ATOM 4439 C CD    . LYS C 3 60  ? 15.911  -20.692 -20.556 1.00 74.43 60  C 1 
ATOM 4440 C CE    . LYS C 3 60  ? 15.512  -21.348 -21.871 1.00 66.63 60  C 1 
ATOM 4441 N NZ    . LYS C 3 60  ? 15.042  -22.755 -21.717 1.00 56.35 60  C 1 
ATOM 4442 N N     . THR C 3 61  ? 18.342  -15.741 -18.191 1.00 93.78 61  C 1 
ATOM 4443 C CA    . THR C 3 61  ? 18.674  -15.099 -16.912 1.00 94.07 61  C 1 
ATOM 4444 C C     . THR C 3 61  ? 18.779  -13.595 -17.098 1.00 94.65 61  C 1 
ATOM 4445 O O     . THR C 3 61  ? 19.686  -13.123 -17.774 1.00 93.68 61  C 1 
ATOM 4446 C CB    . THR C 3 61  ? 19.966  -15.665 -16.313 1.00 92.64 61  C 1 
ATOM 4447 O OG1   . THR C 3 61  ? 19.862  -17.066 -16.180 1.00 86.59 61  C 1 
ATOM 4448 C CG2   . THR C 3 61  ? 20.249  -15.106 -14.917 1.00 86.64 61  C 1 
ATOM 4449 N N     . VAL C 3 62  ? 17.892  -12.855 -16.449 1.00 95.25 62  C 1 
ATOM 4450 C CA    . VAL C 3 62  ? 17.973  -11.392 -16.372 1.00 95.40 62  C 1 
ATOM 4451 C C     . VAL C 3 62  ? 19.197  -11.009 -15.538 1.00 95.45 62  C 1 
ATOM 4452 O O     . VAL C 3 62  ? 19.311  -11.418 -14.375 1.00 94.25 62  C 1 
ATOM 4453 C CB    . VAL C 3 62  ? 16.696  -10.783 -15.767 1.00 95.32 62  C 1 
ATOM 4454 C CG1   . VAL C 3 62  ? 16.776  -9.259  -15.688 1.00 92.62 62  C 1 
ATOM 4455 C CG2   . VAL C 3 62  ? 15.462  -11.151 -16.593 1.00 92.07 62  C 1 
ATOM 4456 N N     . SER C 3 63  ? 20.103  -10.229 -16.131 1.00 96.07 63  C 1 
ATOM 4457 C CA    . SER C 3 63  ? 21.324  -9.739  -15.501 1.00 95.85 63  C 1 
ATOM 4458 C C     . SER C 3 63  ? 21.311  -8.215  -15.343 1.00 96.33 63  C 1 
ATOM 4459 O O     . SER C 3 63  ? 20.486  -7.511  -15.931 1.00 95.75 63  C 1 
ATOM 4460 C CB    . SER C 3 63  ? 22.546  -10.190 -16.313 1.00 94.35 63  C 1 
ATOM 4461 O OG    . SER C 3 63  ? 22.591  -9.520  -17.551 1.00 85.31 63  C 1 
ATOM 4462 N N     . SER C 3 64  ? 22.253  -7.686  -14.546 1.00 96.04 64  C 1 
ATOM 4463 C CA    . SER C 3 64  ? 22.453  -6.248  -14.401 1.00 96.28 64  C 1 
ATOM 4464 C C     . SER C 3 64  ? 22.838  -5.563  -15.717 1.00 96.76 64  C 1 
ATOM 4465 O O     . SER C 3 64  ? 22.442  -4.420  -15.937 1.00 95.29 64  C 1 
ATOM 4466 C CB    . SER C 3 64  ? 23.529  -5.993  -13.350 1.00 94.46 64  C 1 
ATOM 4467 O OG    . SER C 3 64  ? 24.722  -6.641  -13.710 1.00 82.90 64  C 1 
ATOM 4468 N N     . SER C 3 65  ? 23.521  -6.251  -16.640 1.00 96.76 65  C 1 
ATOM 4469 C CA    . SER C 3 65  ? 23.852  -5.705  -17.961 1.00 96.55 65  C 1 
ATOM 4470 C C     . SER C 3 65  ? 22.611  -5.457  -18.826 1.00 96.82 65  C 1 
ATOM 4471 O O     . SER C 3 65  ? 22.556  -4.470  -19.549 1.00 95.41 65  C 1 
ATOM 4472 C CB    . SER C 3 65  ? 24.824  -6.627  -18.695 1.00 95.21 65  C 1 
ATOM 4473 O OG    . SER C 3 65  ? 24.219  -7.870  -18.983 1.00 83.00 65  C 1 
ATOM 4474 N N     . HIS C 3 66  ? 21.579  -6.299  -18.708 1.00 97.23 66  C 1 
ATOM 4475 C CA    . HIS C 3 66  ? 20.309  -6.078  -19.410 1.00 97.05 66  C 1 
ATOM 4476 C C     . HIS C 3 66  ? 19.570  -4.870  -18.824 1.00 97.13 66  C 1 
ATOM 4477 O O     . HIS C 3 66  ? 19.021  -4.068  -19.577 1.00 96.16 66  C 1 
ATOM 4478 C CB    . HIS C 3 66  ? 19.425  -7.334  -19.339 1.00 96.65 66  C 1 
ATOM 4479 C CG    . HIS C 3 66  ? 20.066  -8.591  -19.827 1.00 96.39 66  C 1 
ATOM 4480 N ND1   . HIS C 3 66  ? 19.687  -9.876  -19.470 1.00 88.02 66  C 1 
ATOM 4481 C CD2   . HIS C 3 66  ? 21.127  -8.731  -20.672 1.00 89.26 66  C 1 
ATOM 4482 C CE1   . HIS C 3 66  ? 20.503  -10.741 -20.075 1.00 89.98 66  C 1 
ATOM 4483 N NE2   . HIS C 3 66  ? 21.403  -10.089 -20.811 1.00 91.03 66  C 1 
ATOM 4484 N N     . LEU C 3 67  ? 19.610  -4.681  -17.499 1.00 96.93 67  C 1 
ATOM 4485 C CA    . LEU C 3 67  ? 19.092  -3.481  -16.840 1.00 97.09 67  C 1 
ATOM 4486 C C     . LEU C 3 67  ? 19.845  -2.227  -17.288 1.00 97.32 67  C 1 
ATOM 4487 O O     . LEU C 3 67  ? 19.212  -1.217  -17.596 1.00 96.00 67  C 1 
ATOM 4488 C CB    . LEU C 3 67  ? 19.196  -3.637  -15.312 1.00 96.18 67  C 1 
ATOM 4489 C CG    . LEU C 3 67  ? 18.115  -4.542  -14.725 1.00 92.45 67  C 1 
ATOM 4490 C CD1   . LEU C 3 67  ? 18.544  -5.067  -13.359 1.00 88.10 67  C 1 
ATOM 4491 C CD2   . LEU C 3 67  ? 16.795  -3.773  -14.543 1.00 87.42 67  C 1 
ATOM 4492 N N     . LYS C 3 68  ? 21.182  -2.284  -17.388 1.00 96.85 68  C 1 
ATOM 4493 C CA    . LYS C 3 68  ? 22.010  -1.192  -17.908 1.00 96.91 68  C 1 
ATOM 4494 C C     . LYS C 3 68  ? 21.572  -0.783  -19.310 1.00 96.98 68  C 1 
ATOM 4495 O O     . LYS C 3 68  ? 21.306  0.393   -19.540 1.00 95.72 68  C 1 
ATOM 4496 C CB    . LYS C 3 68  ? 23.495  -1.599  -17.866 1.00 96.12 68  C 1 
ATOM 4497 C CG    . LYS C 3 68  ? 24.429  -0.508  -18.413 1.00 95.08 68  C 1 
ATOM 4498 C CD    . LYS C 3 68  ? 25.899  -0.876  -18.197 1.00 93.32 68  C 1 
ATOM 4499 C CE    . LYS C 3 68  ? 26.815  0.253   -18.658 1.00 88.10 68  C 1 
ATOM 4500 N NZ    . LYS C 3 68  ? 28.228  0.017   -18.298 1.00 82.49 68  C 1 
ATOM 4501 N N     . GLN C 3 69  ? 21.432  -1.750  -20.217 1.00 97.11 69  C 1 
ATOM 4502 C CA    . GLN C 3 69  ? 20.969  -1.481  -21.577 1.00 96.90 69  C 1 
ATOM 4503 C C     . GLN C 3 69  ? 19.545  -0.900  -21.586 1.00 97.06 69  C 1 
ATOM 4504 O O     . GLN C 3 69  ? 19.310  0.088   -22.276 1.00 95.56 69  C 1 
ATOM 4505 C CB    . GLN C 3 69  ? 21.076  -2.770  -22.402 1.00 96.16 69  C 1 
ATOM 4506 C CG    . GLN C 3 69  ? 20.694  -2.540  -23.880 1.00 90.80 69  C 1 
ATOM 4507 C CD    . GLN C 3 69  ? 20.919  -3.774  -24.758 1.00 86.59 69  C 1 
ATOM 4508 O OE1   . GLN C 3 69  ? 21.615  -4.712  -24.392 1.00 80.83 69  C 1 
ATOM 4509 N NE2   . GLN C 3 69  ? 20.347  -3.817  -25.934 1.00 74.63 69  C 1 
ATOM 4510 N N     . CYS C 3 70  ? 18.629  -1.414  -20.771 1.00 97.04 70  C 1 
ATOM 4511 C CA    . CYS C 3 70  ? 17.266  -0.884  -20.642 1.00 96.90 70  C 1 
ATOM 4512 C C     . CYS C 3 70  ? 17.268  0.593   -20.214 1.00 97.01 70  C 1 
ATOM 4513 O O     . CYS C 3 70  ? 16.624  1.421   -20.848 1.00 95.67 70  C 1 
ATOM 4514 C CB    . CYS C 3 70  ? 16.487  -1.756  -19.647 1.00 96.43 70  C 1 
ATOM 4515 S SG    . CYS C 3 70  ? 14.763  -1.211  -19.542 1.00 95.28 70  C 1 
ATOM 4516 N N     . ILE C 3 71  ? 18.039  0.952   -19.182 1.00 96.98 71  C 1 
ATOM 4517 C CA    . ILE C 3 71  ? 18.140  2.322   -18.669 1.00 96.74 71  C 1 
ATOM 4518 C C     . ILE C 3 71  ? 18.698  3.289   -19.721 1.00 96.62 71  C 1 
ATOM 4519 O O     . ILE C 3 71  ? 18.300  4.459   -19.759 1.00 95.01 71  C 1 
ATOM 4520 C CB    . ILE C 3 71  ? 18.994  2.329   -17.381 1.00 96.48 71  C 1 
ATOM 4521 C CG1   . ILE C 3 71  ? 18.246  1.614   -16.227 1.00 94.68 71  C 1 
ATOM 4522 C CG2   . ILE C 3 71  ? 19.367  3.759   -16.946 1.00 94.65 71  C 1 
ATOM 4523 C CD1   . ILE C 3 71  ? 19.147  1.221   -15.050 1.00 90.91 71  C 1 
ATOM 4524 N N     . HIS C 3 72  ? 19.610  2.833   -20.586 1.00 96.82 72  C 1 
ATOM 4525 C CA    . HIS C 3 72  ? 20.140  3.652   -21.672 1.00 96.42 72  C 1 
ATOM 4526 C C     . HIS C 3 72  ? 19.196  3.763   -22.874 1.00 96.37 72  C 1 
ATOM 4527 O O     . HIS C 3 72  ? 19.283  4.761   -23.587 1.00 94.14 72  C 1 
ATOM 4528 C CB    . HIS C 3 72  ? 21.528  3.138   -22.074 1.00 95.47 72  C 1 
ATOM 4529 C CG    . HIS C 3 72  ? 22.593  3.536   -21.088 1.00 93.62 72  C 1 
ATOM 4530 N ND1   . HIS C 3 72  ? 22.943  4.831   -20.773 1.00 79.26 72  C 1 
ATOM 4531 C CD2   . HIS C 3 72  ? 23.389  2.718   -20.327 1.00 79.15 72  C 1 
ATOM 4532 C CE1   . HIS C 3 72  ? 23.920  4.792   -19.849 1.00 81.10 72  C 1 
ATOM 4533 N NE2   . HIS C 3 72  ? 24.217  3.528   -19.550 1.00 83.07 72  C 1 
ATOM 4534 N N     . SER C 3 73  ? 18.295  2.812   -23.065 1.00 96.22 73  C 1 
ATOM 4535 C CA    . SER C 3 73  ? 17.389  2.775   -24.225 1.00 95.83 73  C 1 
ATOM 4536 C C     . SER C 3 73  ? 16.115  3.604   -24.050 1.00 95.60 73  C 1 
ATOM 4537 O O     . SER C 3 73  ? 15.424  3.841   -25.034 1.00 92.33 73  C 1 
ATOM 4538 C CB    . SER C 3 73  ? 16.998  1.331   -24.540 1.00 94.38 73  C 1 
ATOM 4539 O OG    . SER C 3 73  ? 18.135  0.549   -24.842 1.00 84.49 73  C 1 
ATOM 4540 N N     . TYR C 3 74  ? 15.764  4.021   -22.828 1.00 95.76 74  C 1 
ATOM 4541 C CA    . TYR C 3 74  ? 14.524  4.733   -22.539 1.00 95.14 74  C 1 
ATOM 4542 C C     . TYR C 3 74  ? 14.788  6.013   -21.742 1.00 94.62 74  C 1 
ATOM 4543 O O     . TYR C 3 74  ? 15.271  5.959   -20.602 1.00 91.85 74  C 1 
ATOM 4544 C CB    . TYR C 3 74  ? 13.551  3.824   -21.790 1.00 94.37 74  C 1 
ATOM 4545 C CG    . TYR C 3 74  ? 13.094  2.606   -22.554 1.00 94.31 74  C 1 
ATOM 4546 C CD1   . TYR C 3 74  ? 12.048  2.689   -23.492 1.00 91.14 74  C 1 
ATOM 4547 C CD2   . TYR C 3 74  ? 13.712  1.362   -22.333 1.00 91.07 74  C 1 
ATOM 4548 C CE1   . TYR C 3 74  ? 11.635  1.565   -24.204 1.00 89.91 74  C 1 
ATOM 4549 C CE2   . TYR C 3 74  ? 13.306  0.221   -23.039 1.00 89.69 74  C 1 
ATOM 4550 C CZ    . TYR C 3 74  ? 12.265  0.327   -23.978 1.00 90.80 74  C 1 
ATOM 4551 O OH    . TYR C 3 74  ? 11.859  -0.790  -24.682 1.00 88.78 74  C 1 
ATOM 4552 N N     . ASP C 3 75  ? 14.361  7.157   -22.265 1.00 93.97 75  C 1 
ATOM 4553 C CA    . ASP C 3 75  ? 14.573  8.468   -21.647 1.00 92.99 75  C 1 
ATOM 4554 C C     . ASP C 3 75  ? 13.888  8.626   -20.285 1.00 93.43 75  C 1 
ATOM 4555 O O     . ASP C 3 75  ? 14.389  9.322   -19.404 1.00 91.09 75  C 1 
ATOM 4556 C CB    . ASP C 3 75  ? 14.092  9.576   -22.599 1.00 90.41 75  C 1 
ATOM 4557 C CG    . ASP C 3 75  ? 14.948  9.662   -23.855 1.00 81.85 75  C 1 
ATOM 4558 O OD1   . ASP C 3 75  ? 16.153  9.325   -23.769 1.00 70.91 75  C 1 
ATOM 4559 O OD2   . ASP C 3 75  ? 14.386  10.063  -24.895 1.00 74.07 75  C 1 
ATOM 4560 N N     . VAL C 3 76  ? 12.784  7.922   -20.055 1.00 94.54 76  C 1 
ATOM 4561 C CA    . VAL C 3 76  ? 12.096  7.914   -18.745 1.00 94.28 76  C 1 
ATOM 4562 C C     . VAL C 3 76  ? 12.973  7.375   -17.614 1.00 94.69 76  C 1 
ATOM 4563 O O     . VAL C 3 76  ? 12.709  7.663   -16.447 1.00 93.00 76  C 1 
ATOM 4564 C CB    . VAL C 3 76  ? 10.759  7.147   -18.795 1.00 92.74 76  C 1 
ATOM 4565 C CG1   . VAL C 3 76  ? 9.774   7.833   -19.754 1.00 85.65 76  C 1 
ATOM 4566 C CG2   . VAL C 3 76  ? 10.929  5.686   -19.206 1.00 86.16 76  C 1 
ATOM 4567 N N     . TYR C 3 77  ? 14.043  6.643   -17.921 1.00 94.99 77  C 1 
ATOM 4568 C CA    . TYR C 3 77  ? 15.000  6.107   -16.949 1.00 95.25 77  C 1 
ATOM 4569 C C     . TYR C 3 77  ? 16.309  6.909   -16.846 1.00 95.37 77  C 1 
ATOM 4570 O O     . TYR C 3 77  ? 17.272  6.447   -16.224 1.00 93.48 77  C 1 
ATOM 4571 C CB    . TYR C 3 77  ? 15.256  4.619   -17.245 1.00 94.98 77  C 1 
ATOM 4572 C CG    . TYR C 3 77  ? 14.036  3.726   -17.256 1.00 94.96 77  C 1 
ATOM 4573 C CD1   . TYR C 3 77  ? 13.025  3.852   -16.284 1.00 92.08 77  C 1 
ATOM 4574 C CD2   . TYR C 3 77  ? 13.907  2.731   -18.242 1.00 92.05 77  C 1 
ATOM 4575 C CE1   . TYR C 3 77  ? 11.898  3.016   -16.292 1.00 91.27 77  C 1 
ATOM 4576 C CE2   . TYR C 3 77  ? 12.786  1.882   -18.268 1.00 91.30 77  C 1 
ATOM 4577 C CZ    . TYR C 3 77  ? 11.782  2.032   -17.290 1.00 92.69 77  C 1 
ATOM 4578 O OH    . TYR C 3 77  ? 10.684  1.220   -17.309 1.00 91.08 77  C 1 
ATOM 4579 N N     . ASP C 3 78  ? 16.367  8.108   -17.409 1.00 94.91 78  C 1 
ATOM 4580 C CA    . ASP C 3 78  ? 17.548  8.974   -17.401 1.00 94.47 78  C 1 
ATOM 4581 C C     . ASP C 3 78  ? 18.092  9.265   -15.983 1.00 95.33 78  C 1 
ATOM 4582 O O     . ASP C 3 78  ? 19.315  9.325   -15.775 1.00 93.02 78  C 1 
ATOM 4583 C CB    . ASP C 3 78  ? 17.231  10.275  -18.152 1.00 91.18 78  C 1 
ATOM 4584 C CG    . ASP C 3 78  ? 16.108  11.125  -17.534 1.00 83.48 78  C 1 
ATOM 4585 O OD1   . ASP C 3 78  ? 15.370  10.634  -16.647 1.00 72.43 78  C 1 
ATOM 4586 O OD2   . ASP C 3 78  ? 16.002  12.298  -17.925 1.00 77.46 78  C 1 
ATOM 4587 N N     . PHE C 3 79  ? 17.208  9.350   -14.984 1.00 95.71 79  C 1 
ATOM 4588 C CA    . PHE C 3 79  ? 17.587  9.525   -13.577 1.00 95.98 79  C 1 
ATOM 4589 C C     . PHE C 3 79  ? 18.345  8.317   -13.011 1.00 96.22 79  C 1 
ATOM 4590 O O     . PHE C 3 79  ? 19.073  8.456   -12.021 1.00 95.02 79  C 1 
ATOM 4591 C CB    . PHE C 3 79  ? 16.343  9.865   -12.749 1.00 95.75 79  C 1 
ATOM 4592 C CG    . PHE C 3 79  ? 15.403  8.705   -12.509 1.00 96.03 79  C 1 
ATOM 4593 C CD1   . PHE C 3 79  ? 14.467  8.336   -13.493 1.00 95.18 79  C 1 
ATOM 4594 C CD2   . PHE C 3 79  ? 15.456  7.987   -11.315 1.00 94.88 79  C 1 
ATOM 4595 C CE1   . PHE C 3 79  ? 13.605  7.254   -13.281 1.00 94.25 79  C 1 
ATOM 4596 C CE2   . PHE C 3 79  ? 14.597  6.901   -11.087 1.00 94.32 79  C 1 
ATOM 4597 C CZ    . PHE C 3 79  ? 13.668  6.535   -12.073 1.00 94.53 79  C 1 
ATOM 4598 N N     . LEU C 3 80  ? 18.253  7.145   -13.645 1.00 96.03 80  C 1 
ATOM 4599 C CA    . LEU C 3 80  ? 18.949  5.917   -13.253 1.00 96.22 80  C 1 
ATOM 4600 C C     . LEU C 3 80  ? 20.311  5.739   -13.941 1.00 96.22 80  C 1 
ATOM 4601 O O     . LEU C 3 80  ? 21.014  4.778   -13.635 1.00 94.45 80  C 1 
ATOM 4602 C CB    . LEU C 3 80  ? 18.048  4.693   -13.513 1.00 96.11 80  C 1 
ATOM 4603 C CG    . LEU C 3 80  ? 16.706  4.701   -12.773 1.00 95.46 80  C 1 
ATOM 4604 C CD1   . LEU C 3 80  ? 15.887  3.479   -13.201 1.00 93.11 80  C 1 
ATOM 4605 C CD2   . LEU C 3 80  ? 16.888  4.647   -11.251 1.00 92.37 80  C 1 
ATOM 4606 N N     . LYS C 3 81  ? 20.739  6.652   -14.820 1.00 96.12 81  C 1 
ATOM 4607 C CA    . LYS C 3 81  ? 22.021  6.535   -15.534 1.00 95.72 81  C 1 
ATOM 4608 C C     . LYS C 3 81  ? 23.213  6.386   -14.577 1.00 96.01 81  C 1 
ATOM 4609 O O     . LYS C 3 81  ? 24.144  5.636   -14.851 1.00 94.08 81  C 1 
ATOM 4610 C CB    . LYS C 3 81  ? 22.208  7.718   -16.504 1.00 94.29 81  C 1 
ATOM 4611 C CG    . LYS C 3 81  ? 21.328  7.572   -17.758 1.00 89.91 81  C 1 
ATOM 4612 C CD    . LYS C 3 81  ? 21.439  8.758   -18.737 1.00 82.99 81  C 1 
ATOM 4613 C CE    . LYS C 3 81  ? 20.538  8.485   -19.956 1.00 77.13 81  C 1 
ATOM 4614 N NZ    . LYS C 3 81  ? 20.432  9.607   -20.926 1.00 66.99 81  C 1 
ATOM 4615 N N     . ASN C 3 82  ? 23.157  7.015   -13.388 1.00 96.16 82  C 1 
ATOM 4616 C CA    . ASN C 3 82  ? 24.192  6.864   -12.357 1.00 95.71 82  C 1 
ATOM 4617 C C     . ASN C 3 82  ? 24.186  5.487   -11.659 1.00 96.36 82  C 1 
ATOM 4618 O O     . ASN C 3 82  ? 25.186  5.110   -11.053 1.00 94.38 82  C 1 
ATOM 4619 C CB    . ASN C 3 82  ? 24.024  7.972   -11.303 1.00 93.84 82  C 1 
ATOM 4620 C CG    . ASN C 3 82  ? 24.426  9.355   -11.784 1.00 85.45 82  C 1 
ATOM 4621 O OD1   . ASN C 3 82  ? 24.961  9.570   -12.845 1.00 72.46 82  C 1 
ATOM 4622 N ND2   . ASN C 3 82  ? 24.189  10.361  -10.958 1.00 74.04 82  C 1 
ATOM 4623 N N     . VAL C 3 83  ? 23.072  4.772   -11.679 1.00 95.75 83  C 1 
ATOM 4624 C CA    . VAL C 3 83  ? 23.003  3.382   -11.206 1.00 95.70 83  C 1 
ATOM 4625 C C     . VAL C 3 83  ? 23.564  2.457   -12.285 1.00 96.04 83  C 1 
ATOM 4626 O O     . VAL C 3 83  ? 24.417  1.625   -11.993 1.00 94.24 83  C 1 
ATOM 4627 C CB    . VAL C 3 83  ? 21.566  2.969   -10.828 1.00 95.10 83  C 1 
ATOM 4628 C CG1   . VAL C 3 83  ? 21.515  1.529   -10.297 1.00 91.15 83  C 1 
ATOM 4629 C CG2   . VAL C 3 83  ? 20.984  3.908   -9.763  1.00 91.08 83  C 1 
ATOM 4630 N N     . ALA C 3 84  ? 23.172  2.676   -13.542 1.00 96.16 84  C 1 
ATOM 4631 C CA    . ALA C 3 84  ? 23.649  1.910   -14.686 1.00 95.94 84  C 1 
ATOM 4632 C C     . ALA C 3 84  ? 25.166  2.032   -14.899 1.00 95.92 84  C 1 
ATOM 4633 O O     . ALA C 3 84  ? 25.810  1.048   -15.252 1.00 93.39 84  C 1 
ATOM 4634 C CB    . ALA C 3 84  ? 22.884  2.367   -15.923 1.00 94.61 84  C 1 
ATOM 4635 N N     . SER C 3 85  ? 25.762  3.198   -14.627 1.00 96.17 85  C 1 
ATOM 4636 C CA    . SER C 3 85  ? 27.209  3.398   -14.786 1.00 95.67 85  C 1 
ATOM 4637 C C     . SER C 3 85  ? 28.071  2.567   -13.827 1.00 95.86 85  C 1 
ATOM 4638 O O     . SER C 3 85  ? 29.229  2.314   -14.126 1.00 93.03 85  C 1 
ATOM 4639 C CB    . SER C 3 85  ? 27.560  4.876   -14.631 1.00 93.71 85  C 1 
ATOM 4640 O OG    . SER C 3 85  ? 27.342  5.321   -13.305 1.00 81.32 85  C 1 
ATOM 4641 N N     . LYS C 3 86  ? 27.512  2.121   -12.684 1.00 95.12 86  C 1 
ATOM 4642 C CA    . LYS C 3 86  ? 28.203  1.224   -11.743 1.00 94.31 86  C 1 
ATOM 4643 C C     . LYS C 3 86  ? 28.216  -0.231  -12.210 1.00 94.84 86  C 1 
ATOM 4644 O O     . LYS C 3 86  ? 29.004  -1.023  -11.696 1.00 91.30 86  C 1 
ATOM 4645 C CB    . LYS C 3 86  ? 27.532  1.285   -10.374 1.00 91.66 86  C 1 
ATOM 4646 C CG    . LYS C 3 86  ? 27.572  2.673   -9.722  1.00 83.81 86  C 1 
ATOM 4647 C CD    . LYS C 3 86  ? 26.729  2.600   -8.451  1.00 79.50 86  C 1 
ATOM 4648 C CE    . LYS C 3 86  ? 26.597  3.951   -7.765  1.00 71.33 86  C 1 
ATOM 4649 N NZ    . LYS C 3 86  ? 25.685  3.813   -6.610  1.00 64.15 86  C 1 
ATOM 4650 N N     . VAL C 3 87  ? 27.322  -0.591  -13.118 1.00 94.63 87  C 1 
ATOM 4651 C CA    . VAL C 3 87  ? 27.270  -1.946  -13.674 1.00 94.19 87  C 1 
ATOM 4652 C C     . VAL C 3 87  ? 28.422  -2.090  -14.669 1.00 93.11 87  C 1 
ATOM 4653 O O     . VAL C 3 87  ? 28.504  -1.288  -15.611 1.00 87.89 87  C 1 
ATOM 4654 C CB    . VAL C 3 87  ? 25.914  -2.224  -14.341 1.00 92.65 87  C 1 
ATOM 4655 C CG1   . VAL C 3 87  ? 25.854  -3.637  -14.906 1.00 86.16 87  C 1 
ATOM 4656 C CG2   . VAL C 3 87  ? 24.769  -2.056  -13.327 1.00 88.45 87  C 1 
ATOM 4657 N N     . PRO C 3 88  ? 29.322  -3.083  -14.483 1.00 94.43 88  C 1 
ATOM 4658 C CA    . PRO C 3 88  ? 30.375  -3.324  -15.452 1.00 92.57 88  C 1 
ATOM 4659 C C     . PRO C 3 88  ? 29.744  -3.645  -16.816 1.00 91.13 88  C 1 
ATOM 4660 O O     . PRO C 3 88  ? 28.720  -4.337  -16.886 1.00 83.97 88  C 1 
ATOM 4661 C CB    . PRO C 3 88  ? 31.205  -4.477  -14.890 1.00 89.87 88  C 1 
ATOM 4662 C CG    . PRO C 3 88  ? 30.224  -5.215  -13.977 1.00 87.22 88  C 1 
ATOM 4663 C CD    . PRO C 3 88  ? 29.322  -4.105  -13.453 1.00 91.32 88  C 1 
ATOM 4664 N N     . ASP C 3 89  ? 30.328  -3.127  -17.884 1.00 86.82 89  C 1 
ATOM 4665 C CA    . ASP C 3 89  ? 29.995  -3.620  -19.209 1.00 83.60 89  C 1 
ATOM 4666 C C     . ASP C 3 89  ? 30.410  -5.090  -19.260 1.00 80.75 89  C 1 
ATOM 4667 O O     . ASP C 3 89  ? 31.506  -5.439  -18.832 1.00 69.63 89  C 1 
ATOM 4668 C CB    . ASP C 3 89  ? 30.632  -2.763  -20.312 1.00 76.47 89  C 1 
ATOM 4669 C CG    . ASP C 3 89  ? 29.924  -1.404  -20.368 1.00 69.98 89  C 1 
ATOM 4670 O OD1   . ASP C 3 89  ? 28.679  -1.406  -20.473 1.00 62.77 89  C 1 
ATOM 4671 O OD2   . ASP C 3 89  ? 30.553  -0.350  -20.129 1.00 61.36 89  C 1 
ATOM 4672 N N     . LEU C 3 90  ? 29.507  -5.970  -19.701 1.00 77.84 90  C 1 
ATOM 4673 C CA    . LEU C 3 90  ? 29.948  -7.303  -20.092 1.00 71.80 90  C 1 
ATOM 4674 C C     . LEU C 3 90  ? 31.021  -7.063  -21.139 1.00 68.81 90  C 1 
ATOM 4675 O O     . LEU C 3 90  ? 30.716  -6.466  -22.173 1.00 58.05 90  C 1 
ATOM 4676 C CB    . LEU C 3 90  ? 28.786  -8.131  -20.658 1.00 63.42 90  C 1 
ATOM 4677 C CG    . LEU C 3 90  ? 27.898  -8.751  -19.570 1.00 57.29 90  C 1
[truncated: 101,871 more chars]
