# Supplementary material for: Vernalization regulatory network identifies potential novel functions for genes in the HvVRN2 locus
Source: New Phytol. 2026 Apr 12;250(6):4036–53. doi: 10.1111/nph.71162 (PMC13193379; doi:10.1111/nph.71162)
Supplement: Supplementary file 1 — Dataset S1. Protein models computed by Alphafold. [file NPH-250-4036-s002.xz › Alphafold_models0/Barley/fold_co1_prom1_1_nf_yb2_c_3hg0237950_recortes_model_0.cif]

# By using this file you agree to the legally binding terms of use found at alphafoldserver.com/output-terms
data_5f53cc27c24cbc93
#
_entry.id 5f53cc27c24cbc93
#
loop_
_atom_type.symbol
C 
N 
O 
P 
S 
#
loop_
_audit_author.name
_audit_author.pdbx_ordinal
"Google DeepMind" 1 
"Isomorphic Labs" 2 
#
_audit_conform.dict_location https://raw.githubusercontent.com/ihmwg/ModelCIF/master/dist/mmcif_ma.dic
_audit_conform.dict_name     mmcif_ma.dic
_audit_conform.dict_version  1.4.5
#
loop_
_chem_comp.formula
_chem_comp.formula_weight
_chem_comp.id
_chem_comp.mon_nstd_flag
_chem_comp.name
_chem_comp.pdbx_smiles
_chem_comp.pdbx_synonyms
_chem_comp.type
"C3 H7 N O2"      89.093  ALA y ALANINE                              C[C@H](N)C(O)=O                                             ? "L-PEPTIDE LINKING" 
"C6 H15 N4 O2"    175.209 ARG y ARGININE                             N[C@@H](CCCNC(N)=[NH2+])C(O)=O                              ? "L-PEPTIDE LINKING" 
"C4 H8 N2 O3"     132.118 ASN y ASPARAGINE                           N[C@@H](CC(N)=O)C(O)=O                                      ? "L-PEPTIDE LINKING" 
"C4 H7 N O4"      133.103 ASP y "ASPARTIC ACID"                      N[C@@H](CC(O)=O)C(O)=O                                      ? "L-PEPTIDE LINKING" 
"C3 H7 N O2 S"    121.158 CYS y CYSTEINE                             N[C@@H](CS)C(O)=O                                           ? "L-PEPTIDE LINKING" 
"C10 H14 N5 O6 P" 331.222 DA  y "2'-DEOXYADENOSINE-5'-MONOPHOSPHATE" Nc1ncnc2n(cnc12)[C@H]3C[C@H](O)[C@@H](CO[P](O)(O)=O)O3      ? "DNA LINKING"       
"C9 H14 N3 O7 P"  307.197 DC  y "2'-DEOXYCYTIDINE-5'-MONOPHOSPHATE"  NC1=NC(=O)N(C=C1)[C@H]2C[C@H](O)[C@@H](CO[P](O)(O)=O)O2     ? "DNA LINKING"       
"C10 H14 N5 O7 P" 347.221 DG  y "2'-DEOXYGUANOSINE-5'-MONOPHOSPHATE" NC1=Nc2n(cnc2C(=O)N1)[C@H]3C[C@H](O)[C@@H](CO[P](O)(O)=O)O3 ? "DNA LINKING"       
"C10 H15 N2 O8 P" 322.208 DT  y "THYMIDINE-5'-MONOPHOSPHATE"         CC1=CN([C@H]2C[C@H](O)[C@@H](CO[P](O)(O)=O)O2)C(=O)NC1=O    ? "DNA LINKING"       
"C5 H10 N2 O3"    146.144 GLN y GLUTAMINE                            N[C@@H](CCC(N)=O)C(O)=O                                     ? "L-PEPTIDE LINKING" 
"C5 H9 N O4"      147.129 GLU y "GLUTAMIC ACID"                      N[C@@H](CCC(O)=O)C(O)=O                                     ? "L-PEPTIDE LINKING" 
"C2 H5 N O2"      75.067  GLY y GLYCINE                              NCC(O)=O                                                    ? "PEPTIDE LINKING"   
"C6 H10 N3 O2"    156.162 HIS y HISTIDINE                            N[C@@H](Cc1c[nH]c[nH+]1)C(O)=O                              ? "L-PEPTIDE LINKING" 
"C6 H13 N O2"     131.173 ILE y ISOLEUCINE                           CC[C@H](C)[C@H](N)C(O)=O                                    ? "L-PEPTIDE LINKING" 
"C6 H13 N O2"     131.173 LEU y LEUCINE                              CC(C)C[C@H](N)C(O)=O                                        ? "L-PEPTIDE LINKING" 
"C6 H15 N2 O2"    147.195 LYS y LYSINE                               N[C@@H](CCCC[NH3+])C(O)=O                                   ? "L-PEPTIDE LINKING" 
"C5 H11 N O2 S"   149.211 MET y METHIONINE                           CSCC[C@H](N)C(O)=O                                          ? "L-PEPTIDE LINKING" 
"C9 H11 N O2"     165.189 PHE y PHENYLALANINE                        N[C@@H](Cc1ccccc1)C(O)=O                                    ? "L-PEPTIDE LINKING" 
"C5 H9 N O2"      115.130 PRO y PROLINE                              OC(=O)[C@@H]1CCCN1                                          ? "L-PEPTIDE LINKING" 
"C3 H7 N O3"      105.093 SER y SERINE                               N[C@@H](CO)C(O)=O                                           ? "L-PEPTIDE LINKING" 
"C4 H9 N O3"      119.119 THR y THREONINE                            C[C@@H](O)[C@H](N)C(O)=O                                    ? "L-PEPTIDE LINKING" 
"C11 H12 N2 O2"   204.225 TRP y TRYPTOPHAN                           N[C@@H](Cc1c[nH]c2ccccc12)C(O)=O                            ? "L-PEPTIDE LINKING" 
"C9 H11 N O3"     181.189 TYR y TYROSINE                             N[C@@H](Cc1ccc(O)cc1)C(O)=O                                 ? "L-PEPTIDE LINKING" 
"C5 H11 N O2"     117.146 VAL y VALINE                               CC(C)[C@H](N)C(O)=O                                         ? "L-PEPTIDE LINKING" 
#
_citation.book_publisher          ?
_citation.country                 UK
_citation.id                      primary
_citation.journal_full            Nature
_citation.journal_id_ASTM         NATUAS
_citation.journal_id_CSD          0006
_citation.journal_id_ISSN         0028-0836
_citation.journal_volume          ?
_citation.page_first              ?
_citation.page_last               ?
_citation.pdbx_database_id_DOI    ?
_citation.pdbx_database_id_PubMed ?
_citation.title                   "Accurate structure prediction of biomolecular interactions with AlphaFold 3"
_citation.year                    2024
#
loop_
_citation_author.citation_id
_citation_author.name
_citation_author.ordinal
primary "Google DeepMind" 1 
primary "Isomorphic Labs" 2 
#
loop_
_entity.id
_entity.pdbx_description
_entity.type
1 . polymer 
2 . polymer 
3 . polymer 
4 . polymer 
5 . polymer 
#
loop_
_entity_poly.entity_id
_entity_poly.pdbx_strand_id
_entity_poly.type
1 A polypeptide(L)          
2 B polypeptide(L)          
3 C polypeptide(L)          
4 D polydeoxyribonucleotide 
5 E polydeoxyribonucleotide 
#
loop_
_entity_poly_seq.entity_id
_entity_poly_seq.hetero
_entity_poly_seq.mon_id
_entity_poly_seq.num
1 n MET 1   
1 n PRO 2   
1 n ARG 3   
1 n CYS 4   
1 n ASN 5   
1 n LYS 6   
1 n CYS 7   
1 n LEU 8   
1 n SER 9   
1 n GLU 10  
1 n ASN 11  
1 n ASP 12  
1 n SER 13  
1 n ALA 14  
1 n SER 15  
1 n GLU 16  
1 n ASP 17  
1 n ARG 18  
1 n HIS 19  
1 n TRP 20  
1 n HIS 21  
1 n ARG 22  
1 n THR 23  
1 n ALA 24  
1 n THR 25  
1 n LEU 26  
1 n PHE 27  
1 n MET 28  
1 n ASN 29  
1 n CYS 30  
1 n VAL 31  
1 n SER 32  
1 n ASN 33  
1 n GLY 34  
1 n THR 35  
1 n VAL 36  
1 n TYR 37  
1 n GLU 38  
1 n GLU 39  
1 n ALA 40  
1 n VAL 41  
1 n GLY 42  
1 n ARG 43  
1 n GLU 44  
1 n GLY 45  
1 n CYS 46  
1 n TRP 47  
1 n ALA 48  
1 n ARG 49  
1 n LEU 50  
1 n CYS 51  
1 n ASP 52  
1 n GLY 53  
1 n CYS 54  
1 n CYS 55  
1 n THR 56  
1 n VAL 57  
1 n PRO 58  
1 n SER 59  
1 n VAL 60  
1 n VAL 61  
1 n TYR 62  
1 n CYS 63  
1 n ARG 64  
1 n ALA 65  
1 n ASP 66  
1 n SER 67  
1 n ALA 68  
1 n TYR 69  
1 n LEU 70  
1 n CYS 71  
1 n ALA 72  
1 n SER 73  
1 n CYS 74  
1 n ASP 75  
1 n ALA 76  
1 n GLN 77  
1 n ILE 78  
1 n HIS 79  
1 n ALA 80  
1 n ALA 81  
1 n ASN 82  
1 n ARG 83  
1 n VAL 84  
1 n ALA 85  
1 n SER 86  
1 n ARG 87  
1 n HIS 88  
1 n GLU 89  
1 n ARG 90  
1 n VAL 91  
1 n LEU 92  
1 n LEU 93  
1 n SER 94  
1 n GLU 95  
1 n ALA 96  
1 n TYR 97  
1 n LYS 98  
1 n HIS 99  
1 n ALA 100 
1 n PRO 101 
1 n VAL 102 
1 n MET 103 
1 n LEU 104 
1 n ASP 105 
1 n CYS 106 
1 n HIS 107 
1 n ALA 108 
1 n ASP 109 
1 n ALA 110 
1 n ALA 111 
1 n ALA 112 
1 n LEU 113 
1 n CYS 114 
1 n ALA 115 
1 n ALA 116 
1 n TYR 117 
1 n GLU 118 
1 n ALA 119 
1 n GLN 120 
1 n VAL 121 
1 n HIS 122 
1 n TYR 123 
1 n ALA 124 
1 n ASN 125 
1 n LEU 126 
1 n LEU 127 
1 n THR 128 
1 n VAL 129 
1 n MET 130 
1 n HIS 131 
1 n GLN 132 
1 n ARG 133 
1 n MET 134 
1 n PRO 135 
1 n VAL 136 
1 n VAL 137 
1 n SER 138 
1 n HIS 139 
1 n PRO 140 
1 n ALA 141 
1 n VAL 142 
1 n ALA 143 
1 n ILE 144 
1 n PRO 145 
1 n PRO 146 
1 n VAL 147 
1 n SER 148 
1 n LEU 149 
1 n PHE 150 
1 n ALA 151 
1 n GLU 152 
1 n ALA 153 
1 n GLU 154 
1 n ALA 155 
1 n THR 156 
1 n ALA 157 
1 n PRO 158 
1 n VAL 159 
1 n LEU 160 
1 n GLY 161 
1 n ARG 162 
1 n LYS 163 
1 n GLU 164 
1 n GLU 165 
1 n ASP 166 
1 n THR 167 
1 n SER 168 
1 n TRP 169 
1 n LEU 170 
1 n LEU 171 
1 n LEU 172 
1 n SER 173 
1 n LYS 174 
1 n ASP 175 
1 n SER 176 
1 n ASP 177 
1 n ASN 178 
1 n HIS 179 
1 n ASN 180 
1 n ARG 181 
1 n SER 182 
1 n GLY 183 
1 n ASN 184 
1 n ASN 185 
1 n SER 186 
1 n SER 187 
1 n THR 188 
1 n SER 189 
1 n SER 190 
1 n SER 191 
1 n SER 192 
1 n GLN 193 
1 n TYR 194 
1 n PHE 195 
1 n GLY 196 
1 n GLU 197 
1 n VAL 198 
1 n ASP 199 
1 n GLN 200 
1 n TYR 201 
1 n PHE 202 
1 n ASP 203 
1 n LEU 204 
1 n VAL 205 
1 n GLY 206 
1 n TYR 207 
1 n ASN 208 
1 n SER 209 
1 n TYR 210 
1 n TYR 211 
1 n ASP 212 
1 n SER 213 
1 n HIS 214 
1 n MET 215 
1 n SER 216 
1 n ASN 217 
1 n GLN 218 
1 n GLU 219 
1 n GLN 220 
1 n TYR 221 
1 n VAL 222 
1 n MET 223 
1 n GLN 224 
1 n GLU 225 
1 n GLN 226 
1 n GLN 227 
1 n HIS 228 
1 n LEU 229 
1 n GLN 230 
1 n GLN 231 
1 n MET 232 
1 n GLN 233 
1 n LYS 234 
1 n GLU 235 
1 n TYR 236 
1 n ALA 237 
1 n GLU 238 
1 n GLN 239 
1 n GLN 240 
1 n MET 241 
1 n GLN 242 
1 n LYS 243 
1 n GLU 244 
1 n TYR 245 
1 n VAL 246 
1 n GLU 247 
1 n ASN 248 
1 n GLU 249 
1 n GLY 250 
1 n SER 251 
1 n GLU 252 
1 n CYS 253 
1 n ILE 254 
1 n VAL 255 
1 n PRO 256 
1 n SER 257 
1 n GLN 258 
1 n SER 259 
1 n THR 260 
1 n ILE 261 
1 n VAL 262 
1 n ARG 263 
1 n ARG 264 
1 n PRO 265 
1 n HIS 266 
1 n GLN 267 
1 n SER 268 
1 n GLY 269 
1 n TYR 270 
1 n ALA 271 
1 n PRO 272 
1 n LEU 273 
1 n VAL 274 
1 n GLY 275 
1 n ALA 276 
1 n GLU 277 
1 n GLN 278 
1 n ALA 279 
1 n ALA 280 
1 n SER 281 
1 n ALA 282 
1 n THR 283 
1 n ALA 284 
1 n GLY 285 
1 n ALA 286 
1 n SER 287 
1 n ALA 288 
1 n TYR 289 
1 n THR 290 
1 n ASP 291 
1 n SER 292 
1 n VAL 293 
1 n ASN 294 
1 n ASN 295 
1 n SER 296 
1 n ILE 297 
1 n SER 298 
1 n PHE 299 
1 n SER 300 
1 n MET 301 
1 n GLU 302 
1 n ALA 303 
1 n GLY 304 
1 n ILE 305 
1 n VAL 306 
1 n PRO 307 
1 n ASP 308 
1 n ASN 309 
1 n THR 310 
1 n VAL 311 
1 n GLN 312 
1 n SER 313 
1 n SER 314 
1 n ILE 315 
1 n LEU 316 
1 n ARG 317 
1 n PRO 318 
1 n ALA 319 
1 n GLY 320 
1 n ALA 321 
1 n ILE 322 
1 n GLY 323 
1 n LEU 324 
1 n PHE 325 
1 n SER 326 
1 n SER 327 
1 n PRO 328 
1 n SER 329 
1 n LEU 330 
1 n GLN 331 
1 n THR 332 
1 n PRO 333 
1 n LEU 334 
1 n HIS 335 
1 n PHE 336 
1 n SER 337 
1 n SER 338 
1 n LYS 339 
1 n GLU 340 
1 n ARG 341 
1 n GLU 342 
1 n ALA 343 
1 n ARG 344 
1 n VAL 345 
1 n LEU 346 
1 n ARG 347 
1 n TYR 348 
1 n LYS 349 
1 n GLU 350 
1 n LYS 351 
1 n LYS 352 
1 n LYS 353 
1 n SER 354 
1 n ARG 355 
1 n LYS 356 
1 n PHE 357 
1 n GLU 358 
1 n LYS 359 
1 n THR 360 
1 n THR 361 
1 n ARG 362 
1 n TYR 363 
1 n ALA 364 
1 n THR 365 
1 n ARG 366 
1 n LYS 367 
1 n ALA 368 
1 n TYR 369 
1 n ALA 370 
1 n GLU 371 
1 n ALA 372 
1 n ARG 373 
1 n PRO 374 
1 n ARG 375 
1 n ILE 376 
1 n LYS 377 
1 n GLY 378 
1 n ARG 379 
1 n PHE 380 
1 n ALA 381 
1 n LYS 382 
1 n ARG 383 
1 n SER 384 
1 n ASP 385 
1 n ALA 386 
1 n GLU 387 
1 n MET 388 
1 n GLU 389 
1 n VAL 390 
1 n ASP 391 
1 n GLN 392 
1 n THR 393 
1 n PHE 394 
1 n SER 395 
1 n THR 396 
1 n ALA 397 
1 n ALA 398 
1 n LEU 399 
1 n SER 400 
1 n ASP 401 
1 n SER 402 
1 n SER 403 
1 n TYR 404 
1 n SER 405 
1 n THR 406 
1 n VAL 407 
1 n PRO 408 
1 n TRP 409 
1 n PHE 410 
2 n PHE 1   
2 n SER 2   
2 n SER 3   
2 n PRO 4   
2 n LYS 5   
2 n GLU 6   
2 n GLN 7   
2 n ASP 8   
2 n ARG 9   
2 n PHE 10  
2 n LEU 11  
2 n PRO 12  
2 n ILE 13  
2 n ALA 14  
2 n ASN 15  
2 n VAL 16  
2 n SER 17  
2 n ARG 18  
2 n ILE 19  
2 n MET 20  
2 n LYS 21  
2 n LYS 22  
2 n ALA 23  
2 n LEU 24  
2 n PRO 25  
2 n ALA 26  
2 n ASN 27  
2 n ALA 28  
2 n LYS 29  
2 n ILE 30  
2 n SER 31  
2 n LYS 32  
2 n ASP 33  
2 n ALA 34  
2 n LYS 35  
2 n GLU 36  
2 n THR 37  
2 n VAL 38  
2 n GLN 39  
2 n GLU 40  
2 n CYS 41  
2 n VAL 42  
2 n SER 43  
2 n GLU 44  
2 n PHE 45  
2 n ILE 46  
2 n SER 47  
2 n PHE 48  
2 n ILE 49  
2 n THR 50  
2 n GLY 51  
2 n GLU 52  
2 n ALA 53  
2 n SER 54  
2 n ASP 55  
2 n LYS 56  
2 n CYS 57  
2 n GLN 58  
2 n ARG 59  
2 n GLU 60  
2 n LYS 61  
2 n ARG 62  
2 n LYS 63  
2 n THR 64  
2 n ILE 65  
2 n ASN 66  
2 n GLY 67  
2 n ASP 68  
2 n ASP 69  
2 n LEU 70  
2 n LEU 71  
2 n TRP 72  
2 n ALA 73  
2 n MET 74  
2 n THR 75  
2 n THR 76  
2 n LEU 77  
2 n GLY 78  
2 n PHE 79  
2 n GLU 80  
2 n ASP 81  
2 n TYR 82  
2 n MET 83  
2 n GLU 84  
2 n PRO 85  
2 n LEU 86  
2 n LYS 87  
2 n LEU 88  
2 n TYR 89  
2 n LEU 90  
2 n HIS 91  
2 n LYS 92  
2 n PHE 93  
2 n ARG 94  
2 n GLU 95  
3 n HIS 1   
3 n ALA 2   
3 n VAL 3   
3 n ALA 4   
3 n GLU 5   
3 n GLU 6   
3 n GLU 7   
3 n GLU 8   
3 n ALA 9   
3 n GLU 10  
3 n ALA 11  
3 n GLN 12  
3 n PRO 13  
3 n LEU 14  
3 n GLN 15  
3 n THR 16  
3 n ALA 17  
3 n LEU 18  
3 n PRO 19  
3 n LEU 20  
3 n GLY 21  
3 n ARG 22  
3 n VAL 23  
3 n LYS 24  
3 n ARG 25  
3 n ILE 26  
3 n MET 27  
3 n ARG 28  
3 n VAL 29  
3 n ASP 30  
3 n SER 31  
3 n GLU 32  
3 n VAL 33  
3 n LYS 34  
3 n LYS 35  
3 n VAL 36  
3 n THR 37  
3 n ALA 38  
3 n GLU 39  
3 n ALA 40  
3 n SER 41  
3 n LEU 42  
3 n LEU 43  
3 n ILE 44  
3 n ALA 45  
3 n ALA 46  
3 n ALA 47  
3 n THR 48  
3 n GLU 49  
3 n LEU 50  
3 n PHE 51  
3 n LEU 52  
3 n GLY 53  
3 n THR 54  
3 n LEU 55  
3 n ALA 56  
3 n ALA 57  
3 n GLY 58  
3 n ALA 59  
3 n HIS 60  
3 n THR 61  
3 n ALA 62  
3 n ALA 63  
3 n SER 64  
3 n GLN 65  
3 n GLY 66  
3 n GLY 67  
3 n ARG 68  
3 n ARG 69  
3 n THR 70  
3 n VAL 71  
3 n ARG 72  
3 n ALA 73  
3 n ALA 74  
3 n HIS 75  
3 n VAL 76  
3 n ARG 77  
3 n ALA 78  
3 n ALA 79  
3 n VAL 80  
3 n ARG 81  
3 n ALA 82  
3 n HIS 83  
3 n ARG 84  
3 n PRO 85  
3 n THR 86  
3 n ALA 87  
3 n ASP 88  
3 n PHE 89  
3 n LEU 90  
3 n LEU 91  
3 n ASP 92  
3 n CYS 93  
3 n LEU 94  
3 n PRO 95  
3 n ALA 96  
3 n ALA 97  
3 n ALA 98  
3 n GLU 99  
3 n ALA 100 
3 n ALA 101 
3 n PRO 102 
3 n ARG 103 
3 n VAL 104 
3 n ALA 105 
3 n ARG 106 
4 n DC  1   
4 n DA  2   
4 n DC  3   
4 n DG  4   
4 n DC  5   
4 n DA  6   
4 n DC  7   
4 n DC  8   
4 n DA  9   
4 n DG  10  
4 n DA  11  
4 n DC  12  
4 n DC  13  
4 n DA  14  
4 n DC  15  
4 n DA  16  
4 n DC  17  
4 n DC  18  
4 n DA  19  
4 n DG  20  
4 n DA  21  
4 n DA  22  
4 n DA  23  
4 n DC  24  
4 n DA  25  
4 n DA  26  
4 n DA  27  
4 n DC  28  
4 n DA  29  
4 n DA  30  
4 n DA  31  
5 n DT  1   
5 n DT  2   
5 n DT  3   
5 n DG  4   
5 n DT  5   
5 n DT  6   
5 n DT  7   
5 n DG  8   
5 n DT  9   
5 n DT  10  
5 n DT  11  
5 n DC  12  
5 n DT  13  
5 n DG  14  
5 n DG  15  
5 n DT  16  
5 n DG  17  
5 n DT  18  
5 n DG  19  
5 n DG  20  
5 n DT  21  
5 n DC  22  
5 n DT  23  
5 n DG  24  
5 n DG  25  
5 n DT  26  
5 n DG  27  
5 n DC  28  
5 n DG  29  
5 n DT  30  
5 n DG  31  
#
_ma_data.content_type "model coordinates"
_ma_data.id           1
_ma_data.name         Model
#
_ma_model_list.data_id          1
_ma_model_list.model_group_id   1
_ma_model_list.model_group_name "AlphaFold-beta-20231127 (927599d6-1efe-4fa9-85d2-a29f909d212e @ 2024-12-16 01:01:18)"
_ma_model_list.model_id         1
_ma_model_list.model_name       "Top ranked model"
_ma_model_list.model_type       "Ab initio model"
_ma_model_list.ordinal_id       1
#
loop_
_ma_protocol_step.method_type
_ma_protocol_step.ordinal_id
_ma_protocol_step.protocol_id
_ma_protocol_step.step_id
"coevolution MSA" 1 1 1 
"template search" 2 1 2 
modeling          3 1 3 
#
loop_
_ma_qa_metric.id
_ma_qa_metric.mode
_ma_qa_metric.name
_ma_qa_metric.software_group_id
_ma_qa_metric.type
1 global pLDDT 1 pLDDT 
2 local  pLDDT 1 pLDDT 
#
_ma_qa_metric_global.metric_id    1
_ma_qa_metric_global.metric_value 55.92
_ma_qa_metric_global.model_id     1
_ma_qa_metric_global.ordinal_id   1
#
_ma_software_group.group_id    1
_ma_software_group.ordinal_id  1
_ma_software_group.software_id 1
#
loop_
_ma_target_entity.data_id
_ma_target_entity.entity_id
_ma_target_entity.origin
1 1 . 
1 2 . 
1 3 . 
1 4 . 
1 5 . 
#
loop_
_ma_target_entity_instance.asym_id
_ma_target_entity_instance.details
_ma_target_entity_instance.entity_id
A . 1 
B . 2 
C . 3 
D . 4 
E . 5 
#
loop_
_pdbx_data_usage.details
_pdbx_data_usage.id
_pdbx_data_usage.type
_pdbx_data_usage.url
;NON-COMMERCIAL USE ONLY, BY USING THIS FILE YOU AGREE TO THE TERMS OF USE FOUND
AT alphafoldserver.com/output-terms.
;
1 license    ? 
;THE INFORMATION IS NOT INTENDED FOR, HAS NOT BEEN VALIDATED FOR, AND IS NOT
APPROVED FOR CLINICAL USE. IT SHOULD NOT BE USED FOR CLINICAL PURPOSE OR RELIED
ON FOR MEDICAL OR OTHER PROFESSIONAL ADVICE. IT IS THEORETICAL MODELLING ONLY
AND CAUTION SHOULD BE EXERCISED IN ITS USE. IT IS PROVIDED "AS-IS" WITHOUT ANY
WARRANTY OF ANY KIND, WHETHER EXPRESSED OR IMPLIED. NO WARRANTY IS GIVEN THAT
USE OF THE INFORMATION SHALL NOT INFRINGE THE RIGHTS OF ANY THIRD PARTY.
;
2 disclaimer ? 
#
loop_
_pdbx_poly_seq_scheme.asym_id
_pdbx_poly_seq_scheme.auth_seq_num
_pdbx_poly_seq_scheme.entity_id
_pdbx_poly_seq_scheme.hetero
_pdbx_poly_seq_scheme.mon_id
_pdbx_poly_seq_scheme.pdb_ins_code
_pdbx_poly_seq_scheme.pdb_seq_num
_pdbx_poly_seq_scheme.pdb_strand_id
_pdbx_poly_seq_scheme.seq_id
A 1   1 n MET . 1   A 1   
A 2   1 n PRO . 2   A 2   
A 3   1 n ARG . 3   A 3   
A 4   1 n CYS . 4   A 4   
A 5   1 n ASN . 5   A 5   
A 6   1 n LYS . 6   A 6   
A 7   1 n CYS . 7   A 7   
A 8   1 n LEU . 8   A 8   
A 9   1 n SER . 9   A 9   
A 10  1 n GLU . 10  A 10  
A 11  1 n ASN . 11  A 11  
A 12  1 n ASP . 12  A 12  
A 13  1 n SER . 13  A 13  
A 14  1 n ALA . 14  A 14  
A 15  1 n SER . 15  A 15  
A 16  1 n GLU . 16  A 16  
A 17  1 n ASP . 17  A 17  
A 18  1 n ARG . 18  A 18  
A 19  1 n HIS . 19  A 19  
A 20  1 n TRP . 20  A 20  
A 21  1 n HIS . 21  A 21  
A 22  1 n ARG . 22  A 22  
A 23  1 n THR . 23  A 23  
A 24  1 n ALA . 24  A 24  
A 25  1 n THR . 25  A 25  
A 26  1 n LEU . 26  A 26  
A 27  1 n PHE . 27  A 27  
A 28  1 n MET . 28  A 28  
A 29  1 n ASN . 29  A 29  
A 30  1 n CYS . 30  A 30  
A 31  1 n VAL . 31  A 31  
A 32  1 n SER . 32  A 32  
A 33  1 n ASN . 33  A 33  
A 34  1 n GLY . 34  A 34  
A 35  1 n THR . 35  A 35  
A 36  1 n VAL . 36  A 36  
A 37  1 n TYR . 37  A 37  
A 38  1 n GLU . 38  A 38  
A 39  1 n GLU . 39  A 39  
A 40  1 n ALA . 40  A 40  
A 41  1 n VAL . 41  A 41  
A 42  1 n GLY . 42  A 42  
A 43  1 n ARG . 43  A 43  
A 44  1 n GLU . 44  A 44  
A 45  1 n GLY . 45  A 45  
A 46  1 n CYS . 46  A 46  
A 47  1 n TRP . 47  A 47  
A 48  1 n ALA . 48  A 48  
A 49  1 n ARG . 49  A 49  
A 50  1 n LEU . 50  A 50  
A 51  1 n CYS . 51  A 51  
A 52  1 n ASP . 52  A 52  
A 53  1 n GLY . 53  A 53  
A 54  1 n CYS . 54  A 54  
A 55  1 n CYS . 55  A 55  
A 56  1 n THR . 56  A 56  
A 57  1 n VAL . 57  A 57  
A 58  1 n PRO . 58  A 58  
A 59  1 n SER . 59  A 59  
A 60  1 n VAL . 60  A 60  
A 61  1 n VAL . 61  A 61  
A 62  1 n TYR . 62  A 62  
A 63  1 n CYS . 63  A 63  
A 64  1 n ARG . 64  A 64  
A 65  1 n ALA . 65  A 65  
A 66  1 n ASP . 66  A 66  
A 67  1 n SER . 67  A 67  
A 68  1 n ALA . 68  A 68  
A 69  1 n TYR . 69  A 69  
A 70  1 n LEU . 70  A 70  
A 71  1 n CYS . 71  A 71  
A 72  1 n ALA . 72  A 72  
A 73  1 n SER . 73  A 73  
A 74  1 n CYS . 74  A 74  
A 75  1 n ASP . 75  A 75  
A 76  1 n ALA . 76  A 76  
A 77  1 n GLN . 77  A 77  
A 78  1 n ILE . 78  A 78  
A 79  1 n HIS . 79  A 79  
A 80  1 n ALA . 80  A 80  
A 81  1 n ALA . 81  A 81  
A 82  1 n ASN . 82  A 82  
A 83  1 n ARG . 83  A 83  
A 84  1 n VAL . 84  A 84  
A 85  1 n ALA . 85  A 85  
A 86  1 n SER . 86  A 86  
A 87  1 n ARG . 87  A 87  
A 88  1 n HIS . 88  A 88  
A 89  1 n GLU . 89  A 89  
A 90  1 n ARG . 90  A 90  
A 91  1 n VAL . 91  A 91  
A 92  1 n LEU . 92  A 92  
A 93  1 n LEU . 93  A 93  
A 94  1 n SER . 94  A 94  
A 95  1 n GLU . 95  A 95  
A 96  1 n ALA . 96  A 96  
A 97  1 n TYR . 97  A 97  
A 98  1 n LYS . 98  A 98  
A 99  1 n HIS . 99  A 99  
A 100 1 n ALA . 100 A 100 
A 101 1 n PRO . 101 A 101 
A 102 1 n VAL . 102 A 102 
A 103 1 n MET . 103 A 103 
A 104 1 n LEU . 104 A 104 
A 105 1 n ASP . 105 A 105 
A 106 1 n CYS . 106 A 106 
A 107 1 n HIS . 107 A 107 
A 108 1 n ALA . 108 A 108 
A 109 1 n ASP . 109 A 109 
A 110 1 n ALA . 110 A 110 
A 111 1 n ALA . 111 A 111 
A 112 1 n ALA . 112 A 112 
A 113 1 n LEU . 113 A 113 
A 114 1 n CYS . 114 A 114 
A 115 1 n ALA . 115 A 115 
A 116 1 n ALA . 116 A 116 
A 117 1 n TYR . 117 A 117 
A 118 1 n GLU . 118 A 118 
A 119 1 n ALA . 119 A 119 
A 120 1 n GLN . 120 A 120 
A 121 1 n VAL . 121 A 121 
A 122 1 n HIS . 122 A 122 
A 123 1 n TYR . 123 A 123 
A 124 1 n ALA . 124 A 124 
A 125 1 n ASN . 125 A 125 
A 126 1 n LEU . 126 A 126 
A 127 1 n LEU . 127 A 127 
A 128 1 n THR . 128 A 128 
A 129 1 n VAL . 129 A 129 
A 130 1 n MET . 130 A 130 
A 131 1 n HIS . 131 A 131 
A 132 1 n GLN . 132 A 132 
A 133 1 n ARG . 133 A 133 
A 134 1 n MET . 134 A 134 
A 135 1 n PRO . 135 A 135 
A 136 1 n VAL . 136 A 136 
A 137 1 n VAL . 137 A 137 
A 138 1 n SER . 138 A 138 
A 139 1 n HIS . 139 A 139 
A 140 1 n PRO . 140 A 140 
A 141 1 n ALA . 141 A 141 
A 142 1 n VAL . 142 A 142 
A 143 1 n ALA . 143 A 143 
A 144 1 n ILE . 144 A 144 
A 145 1 n PRO . 145 A 145 
A 146 1 n PRO . 146 A 146 
A 147 1 n VAL . 147 A 147 
A 148 1 n SER . 148 A 148 
A 149 1 n LEU . 149 A 149 
A 150 1 n PHE . 150 A 150 
A 151 1 n ALA . 151 A 151 
A 152 1 n GLU . 152 A 152 
A 153 1 n ALA . 153 A 153 
A 154 1 n GLU . 154 A 154 
A 155 1 n ALA . 155 A 155 
A 156 1 n THR . 156 A 156 
A 157 1 n ALA . 157 A 157 
A 158 1 n PRO . 158 A 158 
A 159 1 n VAL . 159 A 159 
A 160 1 n LEU . 160 A 160 
A 161 1 n GLY . 161 A 161 
A 162 1 n ARG . 162 A 162 
A 163 1 n LYS . 163 A 163 
A 164 1 n GLU . 164 A 164 
A 165 1 n GLU . 165 A 165 
A 166 1 n ASP . 166 A 166 
A 167 1 n THR . 167 A 167 
A 168 1 n SER . 168 A 168 
A 169 1 n TRP . 169 A 169 
A 170 1 n LEU . 170 A 170 
A 171 1 n LEU . 171 A 171 
A 172 1 n LEU . 172 A 172 
A 173 1 n SER . 173 A 173 
A 174 1 n LYS . 174 A 174 
A 175 1 n ASP . 175 A 175 
A 176 1 n SER . 176 A 176 
A 177 1 n ASP . 177 A 177 
A 178 1 n ASN . 178 A 178 
A 179 1 n HIS . 179 A 179 
A 180 1 n ASN . 180 A 180 
A 181 1 n ARG . 181 A 181 
A 182 1 n SER . 182 A 182 
A 183 1 n GLY . 183 A 183 
A 184 1 n ASN . 184 A 184 
A 185 1 n ASN . 185 A 185 
A 186 1 n SER . 186 A 186 
A 187 1 n SER . 187 A 187 
A 188 1 n THR . 188 A 188 
A 189 1 n SER . 189 A 189 
A 190 1 n SER . 190 A 190 
A 191 1 n SER . 191 A 191 
A 192 1 n SER . 192 A 192 
A 193 1 n GLN . 193 A 193 
A 194 1 n TYR . 194 A 194 
A 195 1 n PHE . 195 A 195 
A 196 1 n GLY . 196 A 196 
A 197 1 n GLU . 197 A 197 
A 198 1 n VAL . 198 A 198 
A 199 1 n ASP . 199 A 199 
A 200 1 n GLN . 200 A 200 
A 201 1 n TYR . 201 A 201 
A 202 1 n PHE . 202 A 202 
A 203 1 n ASP . 203 A 203 
A 204 1 n LEU . 204 A 204 
A 205 1 n VAL . 205 A 205 
A 206 1 n GLY . 206 A 206 
A 207 1 n TYR . 207 A 207 
A 208 1 n ASN . 208 A 208 
A 209 1 n SER . 209 A 209 
A 210 1 n TYR . 210 A 210 
A 211 1 n TYR . 211 A 211 
A 212 1 n ASP . 212 A 212 
A 213 1 n SER . 213 A 213 
A 214 1 n HIS . 214 A 214 
A 215 1 n MET . 215 A 215 
A 216 1 n SER . 216 A 216 
A 217 1 n ASN . 217 A 217 
A 218 1 n GLN . 218 A 218 
A 219 1 n GLU . 219 A 219 
A 220 1 n GLN . 220 A 220 
A 221 1 n TYR . 221 A 221 
A 222 1 n VAL . 222 A 222 
A 223 1 n MET . 223 A 223 
A 224 1 n GLN . 224 A 224 
A 225 1 n GLU . 225 A 225 
A 226 1 n GLN . 226 A 226 
A 227 1 n GLN . 227 A 227 
A 228 1 n HIS . 228 A 228 
A 229 1 n LEU . 229 A 229 
A 230 1 n GLN . 230 A 230 
A 231 1 n GLN . 231 A 231 
A 232 1 n MET . 232 A 232 
A 233 1 n GLN . 233 A 233 
A 234 1 n LYS . 234 A 234 
A 235 1 n GLU . 235 A 235 
A 236 1 n TYR . 236 A 236 
A 237 1 n ALA . 237 A 237 
A 238 1 n GLU . 238 A 238 
A 239 1 n GLN . 239 A 239 
A 240 1 n GLN . 240 A 240 
A 241 1 n MET . 241 A 241 
A 242 1 n GLN . 242 A 242 
A 243 1 n LYS . 243 A 243 
A 244 1 n GLU . 244 A 244 
A 245 1 n TYR . 245 A 245 
A 246 1 n VAL . 246 A 246 
A 247 1 n GLU . 247 A 247 
A 248 1 n ASN . 248 A 248 
A 249 1 n GLU . 249 A 249 
A 250 1 n GLY . 250 A 250 
A 251 1 n SER . 251 A 251 
A 252 1 n GLU . 252 A 252 
A 253 1 n CYS . 253 A 253 
A 254 1 n ILE . 254 A 254 
A 255 1 n VAL . 255 A 255 
A 256 1 n PRO . 256 A 256 
A 257 1 n SER . 257 A 257 
A 258 1 n GLN . 258 A 258 
A 259 1 n SER . 259 A 259 
A 260 1 n THR . 260 A 260 
A 261 1 n ILE . 261 A 261 
A 262 1 n VAL . 262 A 262 
A 263 1 n ARG . 263 A 263 
A 264 1 n ARG . 264 A 264 
A 265 1 n PRO . 265 A 265 
A 266 1 n HIS . 266 A 266 
A 267 1 n GLN . 267 A 267 
A 268 1 n SER . 268 A 268 
A 269 1 n GLY . 269 A 269 
A 270 1 n TYR . 270 A 270 
A 271 1 n ALA . 271 A 271 
A 272 1 n PRO . 272 A 272 
A 273 1 n LEU . 273 A 273 
A 274 1 n VAL . 274 A 274 
A 275 1 n GLY . 275 A 275 
A 276 1 n ALA . 276 A 276 
A 277 1 n GLU . 277 A 277 
A 278 1 n GLN . 278 A 278 
A 279 1 n ALA . 279 A 279 
A 280 1 n ALA . 280 A 280 
A 281 1 n SER . 281 A 281 
A 282 1 n ALA . 282 A 282 
A 283 1 n THR . 283 A 283 
A 284 1 n ALA . 284 A 284 
A 285 1 n GLY . 285 A 285 
A 286 1 n ALA . 286 A 286 
A 287 1 n SER . 287 A 287 
A 288 1 n ALA . 288 A 288 
A 289 1 n TYR . 289 A 289 
A 290 1 n THR . 290 A 290 
A 291 1 n ASP . 291 A 291 
A 292 1 n SER . 292 A 292 
A 293 1 n VAL . 293 A 293 
A 294 1 n ASN . 294 A 294 
A 295 1 n ASN . 295 A 295 
A 296 1 n SER . 296 A 296 
A 297 1 n ILE . 297 A 297 
A 298 1 n SER . 298 A 298 
A 299 1 n PHE . 299 A 299 
A 300 1 n SER . 300 A 300 
A 301 1 n MET . 301 A 301 
A 302 1 n GLU . 302 A 302 
A 303 1 n ALA . 303 A 303 
A 304 1 n GLY . 304 A 304 
A 305 1 n ILE . 305 A 305 
A 306 1 n VAL . 306 A 306 
A 307 1 n PRO . 307 A 307 
A 308 1 n ASP . 308 A 308 
A 309 1 n ASN . 309 A 309 
A 310 1 n THR . 310 A 310 
A 311 1 n VAL . 311 A 311 
A 312 1 n GLN . 312 A 312 
A 313 1 n SER . 313 A 313 
A 314 1 n SER . 314 A 314 
A 315 1 n ILE . 315 A 315 
A 316 1 n LEU . 316 A 316 
A 317 1 n ARG . 317 A 317 
A 318 1 n PRO . 318 A 318 
A 319 1 n ALA . 319 A 319 
A 320 1 n GLY . 320 A 320 
A 321 1 n ALA . 321 A 321 
A 322 1 n ILE . 322 A 322 
A 323 1 n GLY . 323 A 323 
A 324 1 n LEU . 324 A 324 
A 325 1 n PHE . 325 A 325 
A 326 1 n SER . 326 A 326 
A 327 1 n SER . 327 A 327 
A 328 1 n PRO . 328 A 328 
A 329 1 n SER . 329 A 329 
A 330 1 n LEU . 330 A 330 
A 331 1 n GLN . 331 A 331 
A 332 1 n THR . 332 A 332 
A 333 1 n PRO . 333 A 333 
A 334 1 n LEU . 334 A 334 
A 335 1 n HIS . 335 A 335 
A 336 1 n PHE . 336 A 336 
A 337 1 n SER . 337 A 337 
A 338 1 n SER . 338 A 338 
A 339 1 n LYS . 339 A 339 
A 340 1 n GLU . 340 A 340 
A 341 1 n ARG . 341 A 341 
A 342 1 n GLU . 342 A 342 
A 343 1 n ALA . 343 A 343 
A 344 1 n ARG . 344 A 344 
A 345 1 n VAL . 345 A 345 
A 346 1 n LEU . 346 A 346 
A 347 1 n ARG . 347 A 347 
A 348 1 n TYR . 348 A 348 
A 349 1 n LYS . 349 A 349 
A 350 1 n GLU . 350 A 350 
A 351 1 n LYS . 351 A 351 
A 352 1 n LYS . 352 A 352 
A 353 1 n LYS . 353 A 353 
A 354 1 n SER . 354 A 354 
A 355 1 n ARG . 355 A 355 
A 356 1 n LYS . 356 A 356 
A 357 1 n PHE . 357 A 357 
A 358 1 n GLU . 358 A 358 
A 359 1 n LYS . 359 A 359 
A 360 1 n THR . 360 A 360 
A 361 1 n THR . 361 A 361 
A 362 1 n ARG . 362 A 362 
A 363 1 n TYR . 363 A 363 
A 364 1 n ALA . 364 A 364 
A 365 1 n THR . 365 A 365 
A 366 1 n ARG . 366 A 366 
A 367 1 n LYS . 367 A 367 
A 368 1 n ALA . 368 A 368 
A 369 1 n TYR . 369 A 369 
A 370 1 n ALA . 370 A 370 
A 371 1 n GLU . 371 A 371 
A 372 1 n ALA . 372 A 372 
A 373 1 n ARG . 373 A 373 
A 374 1 n PRO . 374 A 374 
A 375 1 n ARG . 375 A 375 
A 376 1 n ILE . 376 A 376 
A 377 1 n LYS . 377 A 377 
A 378 1 n GLY . 378 A 378 
A 379 1 n ARG . 379 A 379 
A 380 1 n PHE . 380 A 380 
A 381 1 n ALA . 381 A 381 
A 382 1 n LYS . 382 A 382 
A 383 1 n ARG . 383 A 383 
A 384 1 n SER . 384 A 384 
A 385 1 n ASP . 385 A 385 
A 386 1 n ALA . 386 A 386 
A 387 1 n GLU . 387 A 387 
A 388 1 n MET . 388 A 388 
A 389 1 n GLU . 389 A 389 
A 390 1 n VAL . 390 A 390 
A 391 1 n ASP . 391 A 391 
A 392 1 n GLN . 392 A 392 
A 393 1 n THR . 393 A 393 
A 394 1 n PHE . 394 A 394 
A 395 1 n SER . 395 A 395 
A 396 1 n THR . 396 A 396 
A 397 1 n ALA . 397 A 397 
A 398 1 n ALA . 398 A 398 
A 399 1 n LEU . 399 A 399 
A 400 1 n SER . 400 A 400 
A 401 1 n ASP . 401 A 401 
A 402 1 n SER . 402 A 402 
A 403 1 n SER . 403 A 403 
A 404 1 n TYR . 404 A 404 
A 405 1 n SER . 405 A 405 
A 406 1 n THR . 406 A 406 
A 407 1 n VAL . 407 A 407 
A 408 1 n PRO . 408 A 408 
A 409 1 n TRP . 409 A 409 
A 410 1 n PHE . 410 A 410 
B 1   2 n PHE . 1   B 1   
B 2   2 n SER . 2   B 2   
B 3   2 n SER . 3   B 3   
B 4   2 n PRO . 4   B 4   
B 5   2 n LYS . 5   B 5   
B 6   2 n GLU . 6   B 6   
B 7   2 n GLN . 7   B 7   
B 8   2 n ASP . 8   B 8   
B 9   2 n ARG . 9   B 9   
B 10  2 n PHE . 10  B 10  
B 11  2 n LEU . 11  B 11  
B 12  2 n PRO . 12  B 12  
B 13  2 n ILE . 13  B 13  
B 14  2 n ALA . 14  B 14  
B 15  2 n ASN . 15  B 15  
B 16  2 n VAL . 16  B 16  
B 17  2 n SER . 17  B 17  
B 18  2 n ARG . 18  B 18  
B 19  2 n ILE . 19  B 19  
B 20  2 n MET . 20  B 20  
B 21  2 n LYS . 21  B 21  
B 22  2 n LYS . 22  B 22  
B 23  2 n ALA . 23  B 23  
B 24  2 n LEU . 24  B 24  
B 25  2 n PRO . 25  B 25  
B 26  2 n ALA . 26  B 26  
B 27  2 n ASN . 27  B 27  
B 28  2 n ALA . 28  B 28  
B 29  2 n LYS . 29  B 29  
B 30  2 n ILE . 30  B 30  
B 31  2 n SER . 31  B 31  
B 32  2 n LYS . 32  B 32  
B 33  2 n ASP . 33  B 33  
B 34  2 n ALA . 34  B 34  
B 35  2 n LYS . 35  B 35  
B 36  2 n GLU . 36  B 36  
B 37  2 n THR . 37  B 37  
B 38  2 n VAL . 38  B 38  
B 39  2 n GLN . 39  B 39  
B 40  2 n GLU . 40  B 40  
B 41  2 n CYS . 41  B 41  
B 42  2 n VAL . 42  B 42  
B 43  2 n SER . 43  B 43  
B 44  2 n GLU . 44  B 44  
B 45  2 n PHE . 45  B 45  
B 46  2 n ILE . 46  B 46  
B 47  2 n SER . 47  B 47  
B 48  2 n PHE . 48  B 48  
B 49  2 n ILE . 49  B 49  
B 50  2 n THR . 50  B 50  
B 51  2 n GLY . 51  B 51  
B 52  2 n GLU . 52  B 52  
B 53  2 n ALA . 53  B 53  
B 54  2 n SER . 54  B 54  
B 55  2 n ASP . 55  B 55  
B 56  2 n LYS . 56  B 56  
B 57  2 n CYS . 57  B 57  
B 58  2 n GLN . 58  B 58  
B 59  2 n ARG . 59  B 59  
B 60  2 n GLU . 60  B 60  
B 61  2 n LYS . 61  B 61  
B 62  2 n ARG . 62  B 62  
B 63  2 n LYS . 63  B 63  
B 64  2 n THR . 64  B 64  
B 65  2 n ILE . 65  B 65  
B 66  2 n ASN . 66  B 66  
B 67  2 n GLY . 67  B 67  
B 68  2 n ASP . 68  B 68  
B 69  2 n ASP . 69  B 69  
B 70  2 n LEU . 70  B 70  
B 71  2 n LEU . 71  B 71  
B 72  2 n TRP . 72  B 72  
B 73  2 n ALA . 73  B 73  
B 74  2 n MET . 74  B 74  
B 75  2 n THR . 75  B 75  
B 76  2 n THR . 76  B 76  
B 77  2 n LEU . 77  B 77  
B 78  2 n GLY . 78  B 78  
B 79  2 n PHE . 79  B 79  
B 80  2 n GLU . 80  B 80  
B 81  2 n ASP . 81  B 81  
B 82  2 n TYR . 82  B 82  
B 83  2 n MET . 83  B 83  
B 84  2 n GLU . 84  B 84  
B 85  2 n PRO . 85  B 85  
B 86  2 n LEU . 86  B 86  
B 87  2 n LYS . 87  B 87  
B 88  2 n LEU . 88  B 88  
B 89  2 n TYR . 89  B 89  
B 90  2 n LEU . 90  B 90  
B 91  2 n HIS . 91  B 91  
B 92  2 n LYS . 92  B 92  
B 93  2 n PHE . 93  B 93  
B 94  2 n ARG . 94  B 94  
B 95  2 n GLU . 95  B 95  
C 1   3 n HIS . 1   C 1   
C 2   3 n ALA . 2   C 2   
C 3   3 n VAL . 3   C 3   
C 4   3 n ALA . 4   C 4   
C 5   3 n GLU . 5   C 5   
C 6   3 n GLU . 6   C 6   
C 7   3 n GLU . 7   C 7   
C 8   3 n GLU . 8   C 8   
C 9   3 n ALA . 9   C 9   
C 10  3 n GLU . 10  C 10  
C 11  3 n ALA . 11  C 11  
C 12  3 n GLN . 12  C 12  
C 13  3 n PRO . 13  C 13  
C 14  3 n LEU . 14  C 14  
C 15  3 n GLN . 15  C 15  
C 16  3 n THR . 16  C 16  
C 17  3 n ALA . 17  C 17  
C 18  3 n LEU . 18  C 18  
C 19  3 n PRO . 19  C 19  
C 20  3 n LEU . 20  C 20  
C 21  3 n GLY . 21  C 21  
C 22  3 n ARG . 22  C 22  
C 23  3 n VAL . 23  C 23  
C 24  3 n LYS . 24  C 24  
C 25  3 n ARG . 25  C 25  
C 26  3 n ILE . 26  C 26  
C 27  3 n MET . 27  C 27  
C 28  3 n ARG . 28  C 28  
C 29  3 n VAL . 29  C 29  
C 30  3 n ASP . 30  C 30  
C 31  3 n SER . 31  C 31  
C 32  3 n GLU . 32  C 32  
C 33  3 n VAL . 33  C 33  
C 34  3 n LYS . 34  C 34  
C 35  3 n LYS . 35  C 35  
C 36  3 n VAL . 36  C 36  
C 37  3 n THR . 37  C 37  
C 38  3 n ALA . 38  C 38  
C 39  3 n GLU . 39  C 39  
C 40  3 n ALA . 40  C 40  
C 41  3 n SER . 41  C 41  
C 42  3 n LEU . 42  C 42  
C 43  3 n LEU . 43  C 43  
C 44  3 n ILE . 44  C 44  
C 45  3 n ALA . 45  C 45  
C 46  3 n ALA . 46  C 46  
C 47  3 n ALA . 47  C 47  
C 48  3 n THR . 48  C 48  
C 49  3 n GLU . 49  C 49  
C 50  3 n LEU . 50  C 50  
C 51  3 n PHE . 51  C 51  
C 52  3 n LEU . 52  C 52  
C 53  3 n GLY . 53  C 53  
C 54  3 n THR . 54  C 54  
C 55  3 n LEU . 55  C 55  
C 56  3 n ALA . 56  C 56  
C 57  3 n ALA . 57  C 57  
C 58  3 n GLY . 58  C 58  
C 59  3 n ALA . 59  C 59  
C 60  3 n HIS . 60  C 60  
C 61  3 n THR . 61  C 61  
C 62  3 n ALA . 62  C 62  
C 63  3 n ALA . 63  C 63  
C 64  3 n SER . 64  C 64  
C 65  3 n GLN . 65  C 65  
C 66  3 n GLY . 66  C 66  
C 67  3 n GLY . 67  C 67  
C 68  3 n ARG . 68  C 68  
C 69  3 n ARG . 69  C 69  
C 70  3 n THR . 70  C 70  
C 71  3 n VAL . 71  C 71  
C 72  3 n ARG . 72  C 72  
C 73  3 n ALA . 73  C 73  
C 74  3 n ALA . 74  C 74  
C 75  3 n HIS . 75  C 75  
C 76  3 n VAL . 76  C 76  
C 77  3 n ARG . 77  C 77  
C 78  3 n ALA . 78  C 78  
C 79  3 n ALA . 79  C 79  
C 80  3 n VAL . 80  C 80  
C 81  3 n ARG . 81  C 81  
C 82  3 n ALA . 82  C 82  
C 83  3 n HIS . 83  C 83  
C 84  3 n ARG . 84  C 84  
C 85  3 n PRO . 85  C 85  
C 86  3 n THR . 86  C 86  
C 87  3 n ALA . 87  C 87  
C 88  3 n ASP . 88  C 88  
C 89  3 n PHE . 89  C 89  
C 90  3 n LEU . 90  C 90  
C 91  3 n LEU . 91  C 91  
C 92  3 n ASP . 92  C 92  
C 93  3 n CYS . 93  C 93  
C 94  3 n LEU . 94  C 94  
C 95  3 n PRO . 95  C 95  
C 96  3 n ALA . 96  C 96  
C 97  3 n ALA . 97  C 97  
C 98  3 n ALA . 98  C 98  
C 99  3 n GLU . 99  C 99  
C 100 3 n ALA . 100 C 100 
C 101 3 n ALA . 101 C 101 
C 102 3 n PRO . 102 C 102 
C 103 3 n ARG . 103 C 103 
C 104 3 n VAL . 104 C 104 
C 105 3 n ALA . 105 C 105 
C 106 3 n ARG . 106 C 106 
D 1   4 n DC  . 1   D 1   
D 2   4 n DA  . 2   D 2   
D 3   4 n DC  . 3   D 3   
D 4   4 n DG  . 4   D 4   
D 5   4 n DC  . 5   D 5   
D 6   4 n DA  . 6   D 6   
D 7   4 n DC  . 7   D 7   
D 8   4 n DC  . 8   D 8   
D 9   4 n DA  . 9   D 9   
D 10  4 n DG  . 10  D 10  
D 11  4 n DA  . 11  D 11  
D 12  4 n DC  . 12  D 12  
D 13  4 n DC  . 13  D 13  
D 14  4 n DA  . 14  D 14  
D 15  4 n DC  . 15  D 15  
D 16  4 n DA  . 16  D 16  
D 17  4 n DC  . 17  D 17  
D 18  4 n DC  . 18  D 18  
D 19  4 n DA  . 19  D 19  
D 20  4 n DG  . 20  D 20  
D 21  4 n DA  . 21  D 21  
D 22  4 n DA  . 22  D 22  
D 23  4 n DA  . 23  D 23  
D 24  4 n DC  . 24  D 24  
D 25  4 n DA  . 25  D 25  
D 26  4 n DA  . 26  D 26  
D 27  4 n DA  . 27  D 27  
D 28  4 n DC  . 28  D 28  
D 29  4 n DA  . 29  D 29  
D 30  4 n DA  . 30  D 30  
D 31  4 n DA  . 31  D 31  
E 1   5 n DT  . 1   E 1   
E 2   5 n DT  . 2   E 2   
E 3   5 n DT  . 3   E 3   
E 4   5 n DG  . 4   E 4   
E 5   5 n DT  . 5   E 5   
E 6   5 n DT  . 6   E 6   
E 7   5 n DT  . 7   E 7   
E 8   5 n DG  . 8   E 8   
E 9   5 n DT  . 9   E 9   
E 10  5 n DT  . 10  E 10  
E 11  5 n DT  . 11  E 11  
E 12  5 n DC  . 12  E 12  
E 13  5 n DT  . 13  E 13  
E 14  5 n DG  . 14  E 14  
E 15  5 n DG  . 15  E 15  
E 16  5 n DT  . 16  E 16  
E 17  5 n DG  . 17  E 17  
E 18  5 n DT  . 18  E 18  
E 19  5 n DG  . 19  E 19  
E 20  5 n DG  . 20  E 20  
E 21  5 n DT  . 21  E 21  
E 22  5 n DC  . 22  E 22  
E 23  5 n DT  . 23  E 23  
E 24  5 n DG  . 24  E 24  
E 25  5 n DG  . 25  E 25  
E 26  5 n DT  . 26  E 26  
E 27  5 n DG  . 27  E 27  
E 28  5 n DC  . 28  E 28  
E 29  5 n DG  . 29  E 29  
E 30  5 n DT  . 30  E 30  
E 31  5 n DG  . 31  E 31  
#
_software.classification other
_software.date           ?
_software.description    "Structure prediction"
_software.name           AlphaFold
_software.pdbx_ordinal   1
_software.type           package
_software.version        "AlphaFold-beta-20231127 (927599d6-1efe-4fa9-85d2-a29f909d212e @ 2024-12-16 01:01:18)"
#
loop_
_struct_asym.entity_id
_struct_asym.id
1 A 
2 B 
3 C 
4 D 
5 E 
#
loop_
_atom_site.group_PDB
_atom_site.id
_atom_site.type_symbol
_atom_site.label_atom_id
_atom_site.label_alt_id
_atom_site.label_comp_id
_atom_site.label_asym_id
_atom_site.label_entity_id
_atom_site.label_seq_id
_atom_site.pdbx_PDB_ins_code
_atom_site.Cartn_x
_atom_site.Cartn_y
_atom_site.Cartn_z
_atom_site.occupancy
_atom_site.B_iso_or_equiv
_atom_site.auth_seq_id
_atom_site.auth_asym_id
_atom_site.pdbx_PDB_model_num
ATOM 1    N N     . MET A 1 1   ? 55.397  26.468  10.398  1.00 20.44 1   A 1 
ATOM 2    C CA    . MET A 1 1   ? 53.994  26.919  10.285  1.00 20.11 1   A 1 
ATOM 3    C C     . MET A 1 1   ? 53.850  27.894  9.104   1.00 21.98 1   A 1 
ATOM 4    O O     . MET A 1 1   ? 53.863  29.094  9.355   1.00 18.39 1   A 1 
ATOM 5    C CB    . MET A 1 1   ? 53.541  27.631  11.570  1.00 18.27 1   A 1 
ATOM 6    C CG    . MET A 1 1   ? 53.447  26.755  12.812  1.00 14.87 1   A 1 
ATOM 7    S SD    . MET A 1 1   ? 52.915  27.746  14.239  1.00 12.93 1   A 1 
ATOM 8    C CE    . MET A 1 1   ? 52.592  26.447  15.439  1.00 11.93 1   A 1 
ATOM 9    N N     . PRO A 1 2   ? 53.773  27.460  7.832   1.00 23.13 2   A 1 
ATOM 10   C CA    . PRO A 1 2   ? 53.653  28.409  6.734   1.00 23.79 2   A 1 
ATOM 11   C C     . PRO A 1 2   ? 52.214  28.946  6.711   1.00 24.10 2   A 1 
ATOM 12   O O     . PRO A 1 2   ? 51.261  28.199  6.499   1.00 21.55 2   A 1 
ATOM 13   C CB    . PRO A 1 2   ? 54.045  27.614  5.481   1.00 22.19 2   A 1 
ATOM 14   C CG    . PRO A 1 2   ? 53.658  26.179  5.824   1.00 20.99 2   A 1 
ATOM 15   C CD    . PRO A 1 2   ? 53.799  26.102  7.360   1.00 22.30 2   A 1 
ATOM 16   N N     . ARG A 1 3   ? 52.032  30.250  6.979   1.00 25.00 3   A 1 
ATOM 17   C CA    . ARG A 1 3   ? 50.742  30.944  6.900   1.00 24.40 3   A 1 
ATOM 18   C C     . ARG A 1 3   ? 50.364  31.059  5.424   1.00 24.23 3   A 1 
ATOM 19   O O     . ARG A 1 3   ? 51.000  31.804  4.692   1.00 22.16 3   A 1 
ATOM 20   C CB    . ARG A 1 3   ? 50.833  32.335  7.553   1.00 23.60 3   A 1 
ATOM 21   C CG    . ARG A 1 3   ? 50.882  32.291  9.092   1.00 20.37 3   A 1 
ATOM 22   C CD    . ARG A 1 3   ? 50.963  33.725  9.658   1.00 18.48 3   A 1 
ATOM 23   N NE    . ARG A 1 3   ? 50.907  33.750  11.126  1.00 16.93 3   A 1 
ATOM 24   C CZ    . ARG A 1 3   ? 50.986  34.826  11.899  1.00 15.33 3   A 1 
ATOM 25   N NH1   . ARG A 1 3   ? 51.166  36.021  11.399  1.00 14.73 3   A 1 
ATOM 26   N NH2   . ARG A 1 3   ? 50.894  34.721  13.189  1.00 13.12 3   A 1 
ATOM 27   N N     . CYS A 1 4   ? 49.344  30.338  4.976   1.00 31.62 4   A 1 
ATOM 28   C CA    . CYS A 1 4   ? 48.801  30.524  3.638   1.00 33.53 4   A 1 
ATOM 29   C C     . CYS A 1 4   ? 48.085  31.885  3.580   1.00 33.03 4   A 1 
ATOM 30   O O     . CYS A 1 4   ? 47.002  32.039  4.128   1.00 31.32 4   A 1 
ATOM 31   C CB    . CYS A 1 4   ? 47.894  29.345  3.273   1.00 32.88 4   A 1 
ATOM 32   S SG    . CYS A 1 4   ? 47.545  29.370  1.481   1.00 28.49 4   A 1 
ATOM 33   N N     . ASN A 1 5   ? 48.722  32.889  2.950   1.00 27.50 5   A 1 
ATOM 34   C CA    . ASN A 1 5   ? 48.335  34.309  2.999   1.00 28.66 5   A 1 
ATOM 35   C C     . ASN A 1 5   ? 47.097  34.691  2.163   1.00 27.95 5   A 1 
ATOM 36   O O     . ASN A 1 5   ? 46.674  35.842  2.246   1.00 25.71 5   A 1 
ATOM 37   C CB    . ASN A 1 5   ? 49.533  35.152  2.531   1.00 27.69 5   A 1 
ATOM 38   C CG    . ASN A 1 5   ? 50.449  35.640  3.633   1.00 23.51 5   A 1 
ATOM 39   O OD1   . ASN A 1 5   ? 50.218  35.487  4.820   1.00 22.51 5   A 1 
ATOM 40   N ND2   . ASN A 1 5   ? 51.550  36.277  3.271   1.00 22.39 5   A 1 
ATOM 41   N N     . LYS A 1 6   ? 46.571  33.813  1.288   1.00 27.98 6   A 1 
ATOM 42   C CA    . LYS A 1 6   ? 45.823  34.276  0.108   1.00 30.37 6   A 1 
ATOM 43   C C     . LYS A 1 6   ? 44.365  34.719  0.347   1.00 29.39 6   A 1 
ATOM 44   O O     . LYS A 1 6   ? 43.708  35.071  -0.629  1.00 26.86 6   A 1 
ATOM 45   C CB    . LYS A 1 6   ? 45.939  33.253  -1.039  1.00 29.44 6   A 1 
ATOM 46   C CG    . LYS A 1 6   ? 46.869  33.767  -2.139  1.00 26.44 6   A 1 
ATOM 47   C CD    . LYS A 1 6   ? 46.818  32.856  -3.372  1.00 24.17 6   A 1 
ATOM 48   C CE    . LYS A 1 6   ? 47.753  33.371  -4.446  1.00 21.34 6   A 1 
ATOM 49   N NZ    . LYS A 1 6   ? 47.668  32.588  -5.694  1.00 19.11 6   A 1 
ATOM 50   N N     . CYS A 1 7   ? 43.850  34.714  1.559   1.00 34.06 7   A 1 
ATOM 51   C CA    . CYS A 1 7   ? 42.477  35.161  1.836   1.00 35.49 7   A 1 
ATOM 52   C C     . CYS A 1 7   ? 42.407  36.699  1.819   1.00 33.63 7   A 1 
ATOM 53   O O     . CYS A 1 7   ? 42.436  37.337  2.866   1.00 31.61 7   A 1 
ATOM 54   C CB    . CYS A 1 7   ? 41.983  34.538  3.141   1.00 34.49 7   A 1 
ATOM 55   S SG    . CYS A 1 7   ? 42.037  32.721  3.030   1.00 31.20 7   A 1 
ATOM 56   N N     . LEU A 1 8   ? 42.393  37.291  0.621   1.00 31.93 8   A 1 
ATOM 57   C CA    . LEU A 1 8   ? 42.210  38.729  0.400   1.00 34.11 8   A 1 
ATOM 58   C C     . LEU A 1 8   ? 40.741  39.161  0.598   1.00 32.64 8   A 1 
ATOM 59   O O     . LEU A 1 8   ? 39.866  38.334  0.834   1.00 30.12 8   A 1 
ATOM 60   C CB    . LEU A 1 8   ? 42.776  39.133  -0.975  1.00 32.26 8   A 1 
ATOM 61   C CG    . LEU A 1 8   ? 44.286  39.413  -0.975  1.00 28.83 8   A 1 
ATOM 62   C CD1   . LEU A 1 8   ? 44.800  39.504  -2.412  1.00 28.81 8   A 1 
ATOM 63   C CD2   . LEU A 1 8   ? 44.630  40.740  -0.277  1.00 30.24 8   A 1 
ATOM 64   N N     . SER A 1 9   ? 40.508  40.466  0.489   1.00 31.63 9   A 1 
ATOM 65   C CA    . SER A 1 9   ? 39.562  41.271  1.261   1.00 35.71 9   A 1 
ATOM 66   C C     . SER A 1 9   ? 38.213  41.612  0.612   1.00 34.96 9   A 1 
ATOM 67   O O     . SER A 1 9   ? 37.563  42.531  1.121   1.00 32.69 9   A 1 
ATOM 68   C CB    . SER A 1 9   ? 40.267  42.600  1.561   1.00 34.13 9   A 1 
ATOM 69   O OG    . SER A 1 9   ? 40.576  43.252  0.336   1.00 31.50 9   A 1 
ATOM 70   N N     . GLU A 1 10  ? 37.859  41.077  -0.534  1.00 32.14 10  A 1 
ATOM 71   C CA    . GLU A 1 10  ? 36.759  41.664  -1.311  1.00 34.87 10  A 1 
ATOM 72   C C     . GLU A 1 10  ? 35.406  41.530  -0.590  1.00 33.05 10  A 1 
ATOM 73   O O     . GLU A 1 10  ? 34.912  40.428  -0.361  1.00 30.40 10  A 1 
ATOM 74   C CB    . GLU A 1 10  ? 36.750  41.164  -2.761  1.00 33.29 10  A 1 
ATOM 75   C CG    . GLU A 1 10  ? 37.901  41.797  -3.573  1.00 30.47 10  A 1 
ATOM 76   C CD    . GLU A 1 10  ? 37.934  41.376  -5.051  1.00 28.86 10  A 1 
ATOM 77   O OE1   . GLU A 1 10  ? 38.603  42.089  -5.828  1.00 28.16 10  A 1 
ATOM 78   O OE2   . GLU A 1 10  ? 37.380  40.312  -5.392  1.00 28.84 10  A 1 
ATOM 79   N N     . ASN A 1 11  ? 34.857  42.688  -0.238  1.00 32.99 11  A 1 
ATOM 80   C CA    . ASN A 1 11  ? 33.731  42.912  0.676   1.00 35.61 11  A 1 
ATOM 81   C C     . ASN A 1 11  ? 32.331  42.713  0.073   1.00 33.54 11  A 1 
ATOM 82   O O     . ASN A 1 11  ? 31.347  42.997  0.769   1.00 30.79 11  A 1 
ATOM 83   C CB    . ASN A 1 11  ? 33.848  44.355  1.204   1.00 33.47 11  A 1 
ATOM 84   C CG    . ASN A 1 11  ? 34.446  44.502  2.588   1.00 29.05 11  A 1 
ATOM 85   O OD1   . ASN A 1 11  ? 34.644  43.583  3.353   1.00 29.70 11  A 1 
ATOM 86   N ND2   . ASN A 1 11  ? 34.730  45.727  2.986   1.00 30.30 11  A 1 
ATOM 87   N N     . ASP A 1 12  ? 32.188  42.344  -1.203  1.00 38.18 12  A 1 
ATOM 88   C CA    . ASP A 1 12  ? 30.902  42.473  -1.882  1.00 41.33 12  A 1 
ATOM 89   C C     . ASP A 1 12  ? 29.834  41.529  -1.303  1.00 38.40 12  A 1 
ATOM 90   O O     . ASP A 1 12  ? 29.942  40.304  -1.377  1.00 35.84 12  A 1 
ATOM 91   C CB    . ASP A 1 12  ? 31.056  42.313  -3.403  1.00 38.61 12  A 1 
ATOM 92   C CG    . ASP A 1 12  ? 31.418  43.612  -4.132  1.00 33.73 12  A 1 
ATOM 93   O OD1   . ASP A 1 12  ? 31.137  44.688  -3.577  1.00 32.84 12  A 1 
ATOM 94   O OD2   . ASP A 1 12  ? 31.913  43.494  -5.274  1.00 33.08 12  A 1 
ATOM 95   N N     . SER A 1 13  ? 28.775  42.139  -0.786  1.00 28.08 13  A 1 
ATOM 96   C CA    . SER A 1 13  ? 27.666  41.499  -0.055  1.00 31.28 13  A 1 
ATOM 97   C C     . SER A 1 13  ? 26.898  40.427  -0.836  1.00 29.85 13  A 1 
ATOM 98   O O     . SER A 1 13  ? 26.366  39.487  -0.253  1.00 27.57 13  A 1 
ATOM 99   C CB    . SER A 1 13  ? 26.683  42.585  0.383   1.00 30.25 13  A 1 
ATOM 100  O OG    . SER A 1 13  ? 26.232  43.324  -0.738  1.00 28.47 13  A 1 
ATOM 101  N N     . ALA A 1 14  ? 26.863  40.550  -2.167  1.00 28.54 14  A 1 
ATOM 102  C CA    . ALA A 1 14  ? 26.220  39.566  -3.039  1.00 30.09 14  A 1 
ATOM 103  C C     . ALA A 1 14  ? 26.973  38.222  -3.100  1.00 29.33 14  A 1 
ATOM 104  O O     . ALA A 1 14  ? 26.499  37.264  -3.729  1.00 27.21 14  A 1 
ATOM 105  C CB    . ALA A 1 14  ? 26.070  40.195  -4.431  1.00 28.46 14  A 1 
ATOM 106  N N     . SER A 1 15  ? 28.143  38.138  -2.478  1.00 30.94 15  A 1 
ATOM 107  C CA    . SER A 1 15  ? 28.998  36.950  -2.504  1.00 34.77 15  A 1 
ATOM 108  C C     . SER A 1 15  ? 28.585  35.869  -1.510  1.00 34.32 15  A 1 
ATOM 109  O O     . SER A 1 15  ? 28.933  34.706  -1.732  1.00 32.80 15  A 1 
ATOM 110  C CB    . SER A 1 15  ? 30.459  37.342  -2.305  1.00 33.99 15  A 1 
ATOM 111  O OG    . SER A 1 15  ? 30.714  37.753  -0.979  1.00 31.41 15  A 1 
ATOM 112  N N     . GLU A 1 16  ? 27.826  36.189  -0.461  1.00 29.90 16  A 1 
ATOM 113  C CA    . GLU A 1 16  ? 27.506  35.239  0.612   1.00 32.19 16  A 1 
ATOM 114  C C     . GLU A 1 16  ? 26.708  34.025  0.100   1.00 30.83 16  A 1 
ATOM 115  O O     . GLU A 1 16  ? 27.119  32.885  0.328   1.00 28.82 16  A 1 
ATOM 116  C CB    . GLU A 1 16  ? 26.769  35.927  1.774   1.00 31.63 16  A 1 
ATOM 117  C CG    . GLU A 1 16  ? 27.683  36.851  2.589   1.00 28.88 16  A 1 
ATOM 118  C CD    . GLU A 1 16  ? 27.033  37.331  3.901   1.00 27.08 16  A 1 
ATOM 119  O OE1   . GLU A 1 16  ? 27.792  37.552  4.877   1.00 26.64 16  A 1 
ATOM 120  O OE2   . GLU A 1 16  ? 25.789  37.450  3.947   1.00 27.83 16  A 1 
ATOM 121  N N     . ASP A 1 17  ? 25.661  34.273  -0.689  1.00 30.41 17  A 1 
ATOM 122  C CA    . ASP A 1 17  ? 24.876  33.180  -1.282  1.00 33.41 17  A 1 
ATOM 123  C C     . ASP A 1 17  ? 25.706  32.317  -2.242  1.00 31.82 17  A 1 
ATOM 124  O O     . ASP A 1 17  ? 25.587  31.079  -2.266  1.00 29.82 17  A 1 
ATOM 125  C CB    . ASP A 1 17  ? 23.659  33.747  -2.036  1.00 32.55 17  A 1 
ATOM 126  C CG    . ASP A 1 17  ? 22.415  33.924  -1.166  1.00 28.62 17  A 1 
ATOM 127  O OD1   . ASP A 1 17  ? 22.338  33.272  -0.100  1.00 27.80 17  A 1 
ATOM 128  O OD2   . ASP A 1 17  ? 21.521  34.669  -1.621  1.00 27.67 17  A 1 
ATOM 129  N N     . ARG A 1 18  ? 26.594  32.937  -3.029  1.00 31.23 18  A 1 
ATOM 130  C CA    . ARG A 1 18  ? 27.510  32.199  -3.906  1.00 33.55 18  A 1 
ATOM 131  C C     . ARG A 1 18  ? 28.533  31.400  -3.104  1.00 32.41 18  A 1 
ATOM 132  O O     . ARG A 1 18  ? 28.931  30.327  -3.552  1.00 30.28 18  A 1 
ATOM 133  C CB    . ARG A 1 18  ? 28.220  33.125  -4.900  1.00 32.24 18  A 1 
ATOM 134  C CG    . ARG A 1 18  ? 27.272  33.616  -5.997  1.00 28.75 18  A 1 
ATOM 135  C CD    . ARG A 1 18  ? 28.066  34.378  -7.059  1.00 27.13 18  A 1 
ATOM 136  N NE    . ARG A 1 18  ? 27.185  35.007  -8.053  1.00 25.25 18  A 1 
ATOM 137  C CZ    . ARG A 1 18  ? 27.559  35.690  -9.114  1.00 22.90 18  A 1 
ATOM 138  N NH1   . ARG A 1 18  ? 28.810  35.829  -9.446  1.00 21.98 18  A 1 
ATOM 139  N NH2   . ARG A 1 18  ? 26.668  36.262  -9.877  1.00 20.71 18  A 1 
ATOM 140  N N     . HIS A 1 19  ? 28.951  31.904  -1.952  1.00 30.40 19  A 1 
ATOM 141  C CA    . HIS A 1 19  ? 29.866  31.191  -1.065  1.00 32.39 19  A 1 
ATOM 142  C C     . HIS A 1 19  ? 29.216  29.927  -0.513  1.00 31.24 19  A 1 
ATOM 143  O O     . HIS A 1 19  ? 29.821  28.861  -0.620  1.00 29.67 19  A 1 
ATOM 144  C CB    . HIS A 1 19  ? 30.405  32.111  0.033   1.00 32.09 19  A 1 
ATOM 145  C CG    . HIS A 1 19  ? 31.900  32.237  -0.070  1.00 29.58 19  A 1 
ATOM 146  N ND1   . HIS A 1 19  ? 32.805  31.272  0.288   1.00 29.06 19  A 1 
ATOM 147  C CD2   . HIS A 1 19  ? 32.613  33.268  -0.595  1.00 28.73 19  A 1 
ATOM 148  C CE1   . HIS A 1 19  ? 34.043  31.719  -0.000  1.00 27.94 19  A 1 
ATOM 149  N NE2   . HIS A 1 19  ? 33.974  32.930  -0.551  1.00 27.25 19  A 1 
ATOM 150  N N     . TRP A 1 20  ? 27.972  30.021  -0.048  1.00 31.67 20  A 1 
ATOM 151  C CA    . TRP A 1 20  ? 27.202  28.865  0.412   1.00 29.46 20  A 1 
ATOM 152  C C     . TRP A 1 20  ? 27.056  27.797  -0.663  1.00 27.94 20  A 1 
ATOM 153  O O     . TRP A 1 20  ? 27.382  26.634  -0.435  1.00 25.75 20  A 1 
ATOM 154  C CB    . TRP A 1 20  ? 25.829  29.320  0.910   1.00 28.28 20  A 1 
ATOM 155  C CG    . TRP A 1 20  ? 25.847  29.621  2.358   1.00 25.63 20  A 1 
ATOM 156  C CD1   . TRP A 1 20  ? 25.963  30.840  2.910   1.00 23.25 20  A 1 
ATOM 157  C CD2   . TRP A 1 20  ? 25.825  28.654  3.451   1.00 23.65 20  A 1 
ATOM 158  N NE1   . TRP A 1 20  ? 26.028  30.704  4.286   1.00 21.30 20  A 1 
ATOM 159  C CE2   . TRP A 1 20  ? 25.961  29.370  4.648   1.00 21.73 20  A 1 
ATOM 160  C CE3   . TRP A 1 20  ? 25.721  27.250  3.512   1.00 24.39 20  A 1 
ATOM 161  C CZ2   . TRP A 1 20  ? 26.023  28.697  5.902   1.00 24.63 20  A 1 
ATOM 162  C CZ3   . TRP A 1 20  ? 25.775  26.588  4.751   1.00 25.67 20  A 1 
ATOM 163  C CH2   . TRP A 1 20  ? 25.939  27.297  5.920   1.00 26.58 20  A 1 
ATOM 164  N N     . HIS A 1 21  ? 26.655  28.196  -1.868  1.00 31.50 21  A 1 
ATOM 165  C CA    . HIS A 1 21  ? 26.580  27.266  -2.998  1.00 32.55 21  A 1 
ATOM 166  C C     . HIS A 1 21  ? 27.944  26.649  -3.315  1.00 31.24 21  A 1 
ATOM 167  O O     . HIS A 1 21  ? 28.017  25.442  -3.556  1.00 29.47 21  A 1 
ATOM 168  C CB    . HIS A 1 21  ? 25.986  27.961  -4.228  1.00 31.81 21  A 1 
ATOM 169  C CG    . HIS A 1 21  ? 24.516  27.651  -4.386  1.00 28.69 21  A 1 
ATOM 170  N ND1   . HIS A 1 21  ? 23.999  26.436  -4.766  1.00 27.59 21  A 1 
ATOM 171  C CD2   . HIS A 1 21  ? 23.467  28.478  -4.163  1.00 27.39 21  A 1 
ATOM 172  C CE1   . HIS A 1 21  ? 22.665  26.528  -4.770  1.00 26.08 21  A 1 
ATOM 173  N NE2   . HIS A 1 21  ? 22.289  27.752  -4.415  1.00 25.22 21  A 1 
ATOM 174  N N     . ARG A 1 22  ? 29.012  27.411  -3.276  1.00 28.04 22  A 1 
ATOM 175  C CA    . ARG A 1 22  ? 30.351  26.896  -3.540  1.00 29.04 22  A 1 
ATOM 176  C C     . ARG A 1 22  ? 30.818  25.920  -2.459  1.00 27.90 22  A 1 
ATOM 177  O O     . ARG A 1 22  ? 31.392  24.889  -2.808  1.00 26.37 22  A 1 
ATOM 178  C CB    . ARG A 1 22  ? 31.347  28.056  -3.727  1.00 28.60 22  A 1 
ATOM 179  C CG    . ARG A 1 22  ? 32.066  27.947  -5.075  1.00 25.51 22  A 1 
ATOM 180  C CD    . ARG A 1 22  ? 33.031  29.118  -5.242  1.00 23.19 22  A 1 
ATOM 181  N NE    . ARG A 1 22  ? 33.662  29.107  -6.566  1.00 21.82 22  A 1 
ATOM 182  C CZ    . ARG A 1 22  ? 34.524  30.001  -7.024  1.00 19.19 22  A 1 
ATOM 183  N NH1   . ARG A 1 22  ? 34.927  31.003  -6.282  1.00 18.48 22  A 1 
ATOM 184  N NH2   . ARG A 1 22  ? 35.003  29.911  -8.222  1.00 17.00 22  A 1 
ATOM 185  N N     . THR A 1 23  ? 30.550  26.198  -1.197  1.00 29.91 23  A 1 
ATOM 186  C CA    . THR A 1 23  ? 30.923  25.308  -0.086  1.00 29.39 23  A 1 
ATOM 187  C C     . THR A 1 23  ? 30.128  24.014  -0.138  1.00 27.96 23  A 1 
ATOM 188  O O     . THR A 1 23  ? 30.727  22.946  -0.046  1.00 26.37 23  A 1 
ATOM 189  C CB    . THR A 1 23  ? 30.780  25.949  1.309   1.00 28.32 23  A 1 
ATOM 190  O OG1   . THR A 1 23  ? 30.357  27.280  1.260   1.00 26.28 23  A 1 
ATOM 191  C CG2   . THR A 1 23  ? 32.106  25.937  2.046   1.00 27.16 23  A 1 
ATOM 192  N N     . ALA A 1 24  ? 28.836  24.085  -0.403  1.00 27.54 24  A 1 
ATOM 193  C CA    . ALA A 1 24  ? 28.006  22.898  -0.599  1.00 26.55 24  A 1 
ATOM 194  C C     . ALA A 1 24  ? 28.463  22.059  -1.813  1.00 26.70 24  A 1 
ATOM 195  O O     . ALA A 1 24  ? 28.504  20.833  -1.760  1.00 24.93 24  A 1 
ATOM 196  C CB    . ALA A 1 24  ? 26.549  23.341  -0.743  1.00 25.51 24  A 1 
ATOM 197  N N     . THR A 1 25  ? 28.874  22.721  -2.905  1.00 29.50 25  A 1 
ATOM 198  C CA    . THR A 1 25  ? 29.389  22.034  -4.102  1.00 28.44 25  A 1 
ATOM 199  C C     . THR A 1 25  ? 30.754  21.396  -3.853  1.00 28.09 25  A 1 
ATOM 200  O O     . THR A 1 25  ? 31.005  20.283  -4.317  1.00 25.98 25  A 1 
ATOM 201  C CB    . THR A 1 25  ? 29.459  22.967  -5.316  1.00 27.46 25  A 1 
ATOM 202  O OG1   . THR A 1 25  ? 28.282  23.700  -5.485  1.00 24.28 25  A 1 
ATOM 203  C CG2   . THR A 1 25  ? 29.644  22.192  -6.620  1.00 24.33 25  A 1 
ATOM 204  N N     . LEU A 1 26  ? 31.625  22.052  -3.094  1.00 29.22 26  A 1 
ATOM 205  C CA    . LEU A 1 26  ? 32.906  21.474  -2.675  1.00 29.38 26  A 1 
ATOM 206  C C     . LEU A 1 26  ? 32.704  20.231  -1.808  1.00 28.86 26  A 1 
ATOM 207  O O     . LEU A 1 26  ? 33.364  19.221  -2.045  1.00 26.95 26  A 1 
ATOM 208  C CB    . LEU A 1 26  ? 33.743  22.542  -1.939  1.00 27.64 26  A 1 
ATOM 209  C CG    . LEU A 1 26  ? 34.528  23.465  -2.893  1.00 24.05 26  A 1 
ATOM 210  C CD1   . LEU A 1 26  ? 34.973  24.722  -2.160  1.00 22.70 26  A 1 
ATOM 211  C CD2   . LEU A 1 26  ? 35.763  22.764  -3.436  1.00 23.47 26  A 1 
ATOM 212  N N     . PHE A 1 27  ? 31.736  20.285  -0.891  1.00 30.81 27  A 1 
ATOM 213  C CA    . PHE A 1 27  ? 31.336  19.136  -0.078  1.00 31.12 27  A 1 
ATOM 214  C C     . PHE A 1 27  ? 30.914  17.941  -0.925  1.00 30.82 27  A 1 
ATOM 215  O O     . PHE A 1 27  ? 31.423  16.830  -0.749  1.00 28.72 27  A 1 
ATOM 216  C CB    . PHE A 1 27  ? 30.191  19.558  0.847   1.00 29.72 27  A 1 
ATOM 217  C CG    . PHE A 1 27  ? 30.613  19.536  2.288   1.00 26.11 27  A 1 
ATOM 218  C CD1   . PHE A 1 27  ? 30.414  18.376  3.031   1.00 24.59 27  A 1 
ATOM 219  C CD2   . PHE A 1 27  ? 31.238  20.652  2.853   1.00 24.49 27  A 1 
ATOM 220  C CE1   . PHE A 1 27  ? 30.856  18.320  4.350   1.00 23.23 27  A 1 
ATOM 221  C CE2   . PHE A 1 27  ? 31.687  20.598  4.175   1.00 22.73 27  A 1 
ATOM 222  C CZ    . PHE A 1 27  ? 31.498  19.428  4.926   1.00 22.35 27  A 1 
ATOM 223  N N     . MET A 1 28  ? 30.026  18.168  -1.895  1.00 33.24 28  A 1 
ATOM 224  C CA    . MET A 1 28  ? 29.554  17.120  -2.799  1.00 32.86 28  A 1 
ATOM 225  C C     . MET A 1 28  ? 30.683  16.515  -3.639  1.00 33.35 28  A 1 
ATOM 226  O O     . MET A 1 28  ? 30.728  15.301  -3.831  1.00 30.98 28  A 1 
ATOM 227  C CB    . MET A 1 28  ? 28.471  17.706  -3.725  1.00 30.73 28  A 1 
ATOM 228  C CG    . MET A 1 28  ? 27.107  17.853  -3.022  1.00 26.51 28  A 1 
ATOM 229  S SD    . MET A 1 28  ? 26.127  16.319  -3.005  1.00 23.55 28  A 1 
ATOM 230  C CE    . MET A 1 28  ? 24.634  16.938  -2.185  1.00 21.82 28  A 1 
ATOM 231  N N     . ASN A 1 29  ? 31.619  17.322  -4.103  1.00 31.71 29  A 1 
ATOM 232  C CA    . ASN A 1 29  ? 32.719  16.841  -4.933  1.00 31.83 29  A 1 
ATOM 233  C C     . ASN A 1 29  ? 33.723  15.974  -4.166  1.00 30.75 29  A 1 
ATOM 234  O O     . ASN A 1 29  ? 34.174  14.966  -4.715  1.00 28.44 29  A 1 
ATOM 235  C CB    . ASN A 1 29  ? 33.411  18.035  -5.620  1.00 30.08 29  A 1 
ATOM 236  C CG    . ASN A 1 29  ? 32.670  18.500  -6.864  1.00 25.87 29  A 1 
ATOM 237  O OD1   . ASN A 1 29  ? 31.901  17.790  -7.484  1.00 24.90 29  A 1 
ATOM 238  N ND2   . ASN A 1 29  ? 32.922  19.712  -7.290  1.00 24.42 29  A 1 
ATOM 239  N N     . CYS A 1 30  ? 34.024  16.292  -2.911  1.00 35.88 30  A 1 
ATOM 240  C CA    . CYS A 1 30  ? 34.944  15.480  -2.110  1.00 35.64 30  A 1 
ATOM 241  C C     . CYS A 1 30  ? 34.433  14.049  -1.892  1.00 34.45 30  A 1 
ATOM 242  O O     . CYS A 1 30  ? 35.212  13.106  -1.911  1.00 31.71 30  A 1 
ATOM 243  C CB    . CYS A 1 30  ? 35.225  16.168  -0.771  1.00 33.54 30  A 1 
ATOM 244  S SG    . CYS A 1 30  ? 36.392  17.549  -1.018  1.00 29.79 30  A 1 
ATOM 245  N N     . VAL A 1 31  ? 33.121  13.884  -1.759  1.00 34.10 31  A 1 
ATOM 246  C CA    . VAL A 1 31  ? 32.514  12.546  -1.606  1.00 36.04 31  A 1 
ATOM 247  C C     . VAL A 1 31  ? 32.592  11.730  -2.905  1.00 34.47 31  A 1 
ATOM 248  O O     . VAL A 1 31  ? 32.686  10.508  -2.864  1.00 32.17 31  A 1 
ATOM 249  C CB    . VAL A 1 31  ? 31.066  12.660  -1.105  1.00 34.71 31  A 1 
ATOM 250  C CG1   . VAL A 1 31  ? 30.440  11.281  -0.832  1.00 31.93 31  A 1 
ATOM 251  C CG2   . VAL A 1 31  ? 30.977  13.461  0.205   1.00 32.32 31  A 1 
ATOM 252  N N     . SER A 1 32  ? 32.561  12.395  -4.064  1.00 35.15 32  A 1 
ATOM 253  C CA    . SER A 1 32  ? 32.543  11.720  -5.367  1.00 36.26 32  A 1 
ATOM 254  C C     . SER A 1 32  ? 33.888  11.120  -5.772  1.00 34.76 32  A 1 
ATOM 255  O O     . SER A 1 32  ? 33.922  10.030  -6.343  1.00 31.25 32  A 1 
ATOM 256  C CB    . SER A 1 32  ? 32.038  12.669  -6.453  1.00 33.43 32  A 1 
ATOM 257  O OG    . SER A 1 32  ? 32.987  13.654  -6.805  1.00 30.99 32  A 1 
ATOM 258  N N     . ASN A 1 33  ? 34.977  11.809  -5.456  1.00 29.22 33  A 1 
ATOM 259  C CA    . ASN A 1 33  ? 36.316  11.304  -5.735  1.00 30.59 33  A 1 
ATOM 260  C C     . ASN A 1 33  ? 36.670  10.241  -4.698  1.00 29.51 33  A 1 
ATOM 261  O O     . ASN A 1 33  ? 37.293  10.520  -3.684  1.00 27.37 33  A 1 
ATOM 262  C CB    . ASN A 1 33  ? 37.321  12.459  -5.822  1.00 29.05 33  A 1 
ATOM 263  C CG    . ASN A 1 33  ? 37.276  13.170  -7.162  1.00 24.98 33  A 1 
ATOM 264  O OD1   . ASN A 1 33  ? 36.779  12.668  -8.160  1.00 24.22 33  A 1 
ATOM 265  N ND2   . ASN A 1 33  ? 37.846  14.344  -7.243  1.00 24.33 33  A 1 
ATOM 266  N N     . GLY A 1 34  ? 36.282  9.024   -4.986  1.00 35.33 34  A 1 
ATOM 267  C CA    . GLY A 1 34  ? 36.605  7.837   -4.208  1.00 35.40 34  A 1 
ATOM 268  C C     . GLY A 1 34  ? 38.088  7.447   -4.197  1.00 34.63 34  A 1 
ATOM 269  O O     . GLY A 1 34  ? 38.391  6.279   -3.963  1.00 32.09 34  A 1 
ATOM 270  N N     . THR A 1 35  ? 39.008  8.383   -4.463  1.00 33.09 35  A 1 
ATOM 271  C CA    . THR A 1 35  ? 40.425  8.212   -4.139  1.00 34.10 35  A 1 
ATOM 272  C C     . THR A 1 35  ? 40.519  8.093   -2.628  1.00 32.82 35  A 1 
ATOM 273  O O     . THR A 1 35  ? 40.543  9.085   -1.904  1.00 30.11 35  A 1 
ATOM 274  C CB    . THR A 1 35  ? 41.291  9.354   -4.676  1.00 32.27 35  A 1 
ATOM 275  O OG1   . THR A 1 35  ? 40.672  10.602  -4.461  1.00 29.12 35  A 1 
ATOM 276  C CG2   . THR A 1 35  ? 41.517  9.215   -6.180  1.00 29.44 35  A 1 
ATOM 277  N N     . VAL A 1 36  ? 40.528  6.862   -2.182  1.00 33.39 36  A 1 
ATOM 278  C CA    . VAL A 1 36  ? 40.903  6.495   -0.830  1.00 34.95 36  A 1 
ATOM 279  C C     . VAL A 1 36  ? 42.330  7.010   -0.657  1.00 34.13 36  A 1 
ATOM 280  O O     . VAL A 1 36  ? 43.258  6.398   -1.183  1.00 32.20 36  A 1 
ATOM 281  C CB    . VAL A 1 36  ? 40.830  4.967   -0.627  1.00 33.33 36  A 1 
ATOM 282  C CG1   . VAL A 1 36  ? 41.133  4.581   0.822   1.00 30.35 36  A 1 
ATOM 283  C CG2   . VAL A 1 36  ? 39.433  4.422   -0.969  1.00 31.23 36  A 1 
ATOM 284  N N     . TYR A 1 37  ? 42.496  8.136   0.028   1.00 32.57 37  A 1 
ATOM 285  C CA    . TYR A 1 37  ? 43.800  8.536   0.526   1.00 33.74 37  A 1 
ATOM 286  C C     . TYR A 1 37  ? 44.206  7.477   1.562   1.00 32.72 37  A 1 
ATOM 287  O O     . TYR A 1 37  ? 43.817  7.547   2.722   1.00 31.03 37  A 1 
ATOM 288  C CB    . TYR A 1 37  ? 43.765  9.967   1.080   1.00 32.51 37  A 1 
ATOM 289  C CG    . TYR A 1 37  ? 44.056  11.036  0.042   1.00 30.78 37  A 1 
ATOM 290  C CD1   . TYR A 1 37  ? 45.375  11.487  -0.151  1.00 29.37 37  A 1 
ATOM 291  C CD2   . TYR A 1 37  ? 43.015  11.586  -0.730  1.00 29.40 37  A 1 
ATOM 292  C CE1   . TYR A 1 37  ? 45.660  12.477  -1.108  1.00 26.73 37  A 1 
ATOM 293  C CE2   . TYR A 1 37  ? 43.286  12.577  -1.695  1.00 25.89 37  A 1 
ATOM 294  C CZ    . TYR A 1 37  ? 44.616  13.030  -1.874  1.00 25.55 37  A 1 
ATOM 295  O OH    . TYR A 1 37  ? 44.885  14.006  -2.802  1.00 25.11 37  A 1 
ATOM 296  N N     . GLU A 1 38  ? 44.928  6.458   1.108   1.00 30.09 38  A 1 
ATOM 297  C CA    . GLU A 1 38  ? 45.467  5.399   1.962   1.00 32.32 38  A 1 
ATOM 298  C C     . GLU A 1 38  ? 46.458  5.945   2.997   1.00 31.19 38  A 1 
ATOM 299  O O     . GLU A 1 38  ? 46.593  5.356   4.066   1.00 29.54 38  A 1 
ATOM 300  C CB    . GLU A 1 38  ? 46.173  4.321   1.118   1.00 31.96 38  A 1 
ATOM 301  C CG    . GLU A 1 38  ? 45.200  3.371   0.385   1.00 28.92 38  A 1 
ATOM 302  C CD    . GLU A 1 38  ? 45.915  2.172   -0.277  1.00 26.30 38  A 1 
ATOM 303  O OE1   . GLU A 1 38  ? 45.284  1.080   -0.302  1.00 25.06 38  A 1 
ATOM 304  O OE2   . GLU A 1 38  ? 47.045  2.340   -0.764  1.00 25.16 38  A 1 
ATOM 305  N N     . GLU A 1 39  ? 47.150  7.039   2.694   1.00 27.48 39  A 1 
ATOM 306  C CA    . GLU A 1 39  ? 48.363  7.423   3.426   1.00 28.79 39  A 1 
ATOM 307  C C     . GLU A 1 39  ? 48.132  7.915   4.854   1.00 27.44 39  A 1 
ATOM 308  O O     . GLU A 1 39  ? 48.949  7.623   5.727   1.00 25.82 39  A 1 
ATOM 309  C CB    . GLU A 1 39  ? 49.135  8.497   2.655   1.00 28.69 39  A 1 
ATOM 310  C CG    . GLU A 1 39  ? 49.849  7.939   1.430   1.00 26.54 39  A 1 
ATOM 311  C CD    . GLU A 1 39  ? 50.813  8.963   0.812   1.00 24.68 39  A 1 
ATOM 312  O OE1   . GLU A 1 39  ? 51.792  8.514   0.169   1.00 22.99 39  A 1 
ATOM 313  O OE2   . GLU A 1 39  ? 50.566  10.184  0.976   1.00 23.67 39  A 1 
ATOM 314  N N     . ALA A 1 40  ? 47.060  8.653   5.125   1.00 30.59 40  A 1 
ATOM 315  C CA    . ALA A 1 40  ? 46.828  9.211   6.457   1.00 30.23 40  A 1 
ATOM 316  C C     . ALA A 1 40  ? 46.319  8.170   7.474   1.00 29.44 40  A 1 
ATOM 317  O O     . ALA A 1 40  ? 45.525  8.474   8.368   1.00 27.58 40  A 1 
ATOM 318  C CB    . ALA A 1 40  ? 45.953  10.464  6.350   1.00 28.62 40  A 1 
ATOM 319  N N     . VAL A 1 41  ? 46.767  6.926   7.348   1.00 31.32 41  A 1 
ATOM 320  C CA    . VAL A 1 41  ? 46.641  5.874   8.363   1.00 32.55 41  A 1 
ATOM 321  C C     . VAL A 1 41  ? 47.681  6.157   9.452   1.00 31.24 41  A 1 
ATOM 322  O O     . VAL A 1 41  ? 48.678  5.458   9.588   1.00 29.64 41  A 1 
ATOM 323  C CB    . VAL A 1 41  ? 46.761  4.453   7.761   1.00 31.16 41  A 1 
ATOM 324  C CG1   . VAL A 1 41  ? 46.382  3.399   8.797   1.00 28.73 41  A 1 
ATOM 325  C CG2   . VAL A 1 41  ? 45.842  4.262   6.563   1.00 29.96 41  A 1 
ATOM 326  N N     . GLY A 1 42  ? 47.450  7.213   10.213  1.00 31.63 42  A 1 
ATOM 327  C CA    . GLY A 1 42  ? 48.086  7.320   11.516  1.00 32.16 42  A 1 
ATOM 328  C C     . GLY A 1 42  ? 47.769  6.060   12.321  1.00 31.75 42  A 1 
ATOM 329  O O     . GLY A 1 42  ? 46.635  5.575   12.294  1.00 30.00 42  A 1 
ATOM 330  N N     . ARG A 1 43  ? 48.766  5.500   13.027  1.00 27.24 43  A 1 
ATOM 331  C CA    . ARG A 1 43  ? 48.699  4.207   13.728  1.00 29.21 43  A 1 
ATOM 332  C C     . ARG A 1 43  ? 47.552  4.073   14.736  1.00 29.09 43  A 1 
ATOM 333  O O     . ARG A 1 43  ? 47.233  2.950   15.123  1.00 26.58 43  A 1 
ATOM 334  C CB    . ARG A 1 43  ? 50.011  3.965   14.488  1.00 27.35 43  A 1 
ATOM 335  C CG    . ARG A 1 43  ? 51.065  3.206   13.683  1.00 24.55 43  A 1 
ATOM 336  C CD    . ARG A 1 43  ? 52.253  2.928   14.595  1.00 22.09 43  A 1 
ATOM 337  N NE    . ARG A 1 43  ? 53.253  2.072   13.942  1.00 20.67 43  A 1 
ATOM 338  C CZ    . ARG A 1 43  ? 54.398  1.681   14.486  1.00 19.27 43  A 1 
ATOM 339  N NH1   . ARG A 1 43  ? 54.753  2.047   15.683  1.00 18.83 43  A 1 
ATOM 340  N NH2   . ARG A 1 43  ? 55.211  0.903   13.823  1.00 18.03 43  A 1 
ATOM 341  N N     . GLU A 1 44  ? 47.012  5.176   15.222  1.00 31.40 44  A 1 
ATOM 342  C CA    . GLU A 1 44  ? 45.937  5.150   16.203  1.00 32.88 44  A 1 
ATOM 343  C C     . GLU A 1 44  ? 44.661  4.646   15.529  1.00 33.07 44  A 1 
ATOM 344  O O     . GLU A 1 44  ? 44.030  5.330   14.730  1.00 31.84 44  A 1 
ATOM 345  C CB    . GLU A 1 44  ? 45.781  6.515   16.884  1.00 31.74 44  A 1 
ATOM 346  C CG    . GLU A 1 44  ? 46.993  6.804   17.774  1.00 29.63 44  A 1 
ATOM 347  C CD    . GLU A 1 44  ? 46.889  8.119   18.554  1.00 27.00 44  A 1 
ATOM 348  O OE1   . GLU A 1 44  ? 47.773  8.333   19.414  1.00 25.67 44  A 1 
ATOM 349  O OE2   . GLU A 1 44  ? 45.965  8.912   18.269  1.00 25.93 44  A 1 
ATOM 350  N N     . GLY A 1 45  ? 44.330  3.399   15.813  1.00 33.62 45  A 1 
ATOM 351  C CA    . GLY A 1 45  ? 43.313  2.614   15.111  1.00 33.26 45  A 1 
ATOM 352  C C     . GLY A 1 45  ? 41.861  3.063   15.288  1.00 33.89 45  A 1 
ATOM 353  O O     . GLY A 1 45  ? 40.956  2.300   14.941  1.00 31.78 45  A 1 
ATOM 354  N N     . CYS A 1 46  ? 41.616  4.282   15.806  1.00 45.61 46  A 1 
ATOM 355  C CA    . CYS A 1 46  ? 40.299  4.877   15.784  1.00 46.42 46  A 1 
ATOM 356  C C     . CYS A 1 46  ? 39.946  5.183   14.333  1.00 48.29 46  A 1 
ATOM 357  O O     . CYS A 1 46  ? 40.558  6.041   13.704  1.00 45.26 46  A 1 
ATOM 358  C CB    . CYS A 1 46  ? 40.273  6.117   16.679  1.00 42.87 46  A 1 
ATOM 359  S SG    . CYS A 1 46  ? 38.544  6.658   16.917  1.00 37.85 46  A 1 
ATOM 360  N N     . TRP A 1 47  ? 38.980  4.453   13.774  1.00 42.76 47  A 1 
ATOM 361  C CA    . TRP A 1 47  ? 38.402  4.715   12.451  1.00 42.88 47  A 1 
ATOM 362  C C     . TRP A 1 47  ? 37.551  5.988   12.471  1.00 43.03 47  A 1 
ATOM 363  O O     . TRP A 1 47  ? 36.398  5.987   12.034  1.00 40.84 47  A 1 
ATOM 364  C CB    . TRP A 1 47  ? 37.592  3.507   11.982  1.00 40.88 47  A 1 
ATOM 365  C CG    . TRP A 1 47  ? 38.329  2.398   11.318  1.00 37.71 47  A 1 
ATOM 366  C CD1   . TRP A 1 47  ? 39.436  1.784   11.739  1.00 34.51 47  A 1 
ATOM 367  C CD2   . TRP A 1 47  ? 37.921  1.712   10.090  1.00 33.64 47  A 1 
ATOM 368  N NE1   . TRP A 1 47  ? 39.755  0.739   10.892  1.00 30.47 47  A 1 
ATOM 369  C CE2   . TRP A 1 47  ? 38.813  0.650   9.886   1.00 29.77 47  A 1 
ATOM 370  C CE3   . TRP A 1 47  ? 36.845  1.881   9.193   1.00 31.80 47  A 1 
ATOM 371  C CZ2   . TRP A 1 47  ? 38.618  -0.266  8.825   1.00 30.03 47  A 1 
ATOM 372  C CZ3   . TRP A 1 47  ? 36.660  0.978   8.133   1.00 31.52 47  A 1 
ATOM 373  C CH2   . TRP A 1 47  ? 37.523  -0.076  7.966   1.00 31.58 47  A 1 
ATOM 374  N N     . ALA A 1 48  ? 38.103  7.078   13.010  1.00 49.61 48  A 1 
ATOM 375  C CA    . ALA A 1 48  ? 37.465  8.369   12.919  1.00 49.84 48  A 1 
ATOM 376  C C     . ALA A 1 48  ? 37.300  8.706   11.437  1.00 51.56 48  A 1 
ATOM 377  O O     . ALA A 1 48  ? 38.274  8.776   10.688  1.00 49.61 48  A 1 
ATOM 378  C CB    . ALA A 1 48  ? 38.298  9.404   13.686  1.00 46.28 48  A 1 
ATOM 379  N N     . ARG A 1 49  ? 36.060  8.896   10.997  1.00 53.95 49  A 1 
ATOM 380  C CA    . ARG A 1 49  ? 35.769  9.337   9.643   1.00 55.57 49  A 1 
ATOM 381  C C     . ARG A 1 49  ? 36.497  10.652  9.401   1.00 57.59 49  A 1 
ATOM 382  O O     . ARG A 1 49  ? 36.448  11.543  10.246  1.00 55.30 49  A 1 
ATOM 383  C CB    . ARG A 1 49  ? 34.256  9.450   9.449   1.00 52.26 49  A 1 
ATOM 384  C CG    . ARG A 1 49  ? 33.880  9.885   8.027   1.00 44.37 49  A 1 
ATOM 385  C CD    . ARG A 1 49  ? 32.370  9.844   7.842   1.00 41.65 49  A 1 
ATOM 386  N NE    . ARG A 1 49  ? 31.989  10.462  6.573   1.00 37.07 49  A 1 
ATOM 387  C CZ    . ARG A 1 49  ? 30.814  10.399  5.977   1.00 33.94 49  A 1 
ATOM 388  N NH1   . ARG A 1 49  ? 29.849  9.676   6.458   1.00 34.46 49  A 1 
ATOM 389  N NH2   . ARG A 1 49  ? 30.598  11.079  4.901   1.00 33.24 49  A 1 
ATOM 390  N N     . LEU A 1 50  ? 37.189  10.751  8.275   1.00 58.29 50  A 1 
ATOM 391  C CA    . LEU A 1 50  ? 37.856  11.993  7.908   1.00 59.67 50  A 1 
ATOM 392  C C     . LEU A 1 50  ? 36.816  13.101  7.723   1.00 62.82 50  A 1 
ATOM 393  O O     . LEU A 1 50  ? 35.673  12.848  7.328   1.00 60.75 50  A 1 
ATOM 394  C CB    . LEU A 1 50  ? 38.711  11.797  6.650   1.00 54.36 50  A 1 
ATOM 395  C CG    . LEU A 1 50  ? 39.936  10.880  6.851   1.00 48.87 50  A 1 
ATOM 396  C CD1   . LEU A 1 50  ? 40.642  10.646  5.518   1.00 46.37 50  A 1 
ATOM 397  C CD2   . LEU A 1 50  ? 40.950  11.473  7.838   1.00 46.44 50  A 1 
ATOM 398  N N     . CYS A 1 51  ? 37.232  14.333  8.026   1.00 69.16 51  A 1 
ATOM 399  C CA    . CYS A 1 51  ? 36.419  15.515  7.815   1.00 70.30 51  A 1 
ATOM 400  C C     . CYS A 1 51  ? 35.993  15.609  6.349   1.00 69.86 51  A 1 
ATOM 401  O O     . CYS A 1 51  ? 36.840  15.638  5.461   1.00 65.04 51  A 1 
ATOM 402  C CB    . CYS A 1 51  ? 37.245  16.735  8.240   1.00 69.06 51  A 1 
ATOM 403  S SG    . CYS A 1 51  ? 36.389  18.285  7.867   1.00 66.96 51  A 1 
ATOM 404  N N     . ASP A 1 52  ? 34.697  15.739  6.103   1.00 70.40 52  A 1 
ATOM 405  C CA    . ASP A 1 52  ? 34.153  15.881  4.757   1.00 67.15 52  A 1 
ATOM 406  C C     . ASP A 1 52  ? 34.556  17.215  4.094   1.00 65.55 52  A 1 
ATOM 407  O O     . ASP A 1 52  ? 34.518  17.324  2.871   1.00 61.34 52  A 1 
ATOM 408  C CB    . ASP A 1 52  ? 32.613  15.728  4.812   1.00 64.08 52  A 1 
ATOM 409  C CG    . ASP A 1 52  ? 32.117  14.331  5.240   1.00 62.65 52  A 1 
ATOM 410  O OD1   . ASP A 1 52  ? 32.672  13.301  4.796   1.00 57.72 52  A 1 
ATOM 411  O OD2   . ASP A 1 52  ? 31.126  14.254  5.992   1.00 58.41 52  A 1 
ATOM 412  N N     . GLY A 1 53  ? 34.965  18.211  4.881   1.00 69.31 53  A 1 
ATOM 413  C CA    . GLY A 1 53  ? 35.434  19.514  4.383   1.00 66.25 53  A 1 
ATOM 414  C C     . GLY A 1 53  ? 36.878  19.502  3.884   1.00 64.85 53  A 1 
ATOM 415  O O     . GLY A 1 53  ? 37.161  19.958  2.776   1.00 61.47 53  A 1 
ATOM 416  N N     . CYS A 1 54  ? 37.824  18.987  4.693   1.00 69.72 54  A 1 
ATOM 417  C CA    . CYS A 1 54  ? 39.252  19.009  4.350   1.00 67.83 54  A 1 
ATOM 418  C C     . CYS A 1 54  ? 39.816  17.653  3.909   1.00 65.74 54  A 1 
ATOM 419  O O     . CYS A 1 54  ? 40.916  17.612  3.376   1.00 58.27 54  A 1 
ATOM 420  C CB    . CYS A 1 54  ? 40.047  19.602  5.514   1.00 64.29 54  A 1 
ATOM 421  S SG    . CYS A 1 54  ? 40.039  18.501  6.966   1.00 61.47 54  A 1 
ATOM 422  N N     . CYS A 1 55  ? 39.113  16.553  4.158   1.00 64.96 55  A 1 
ATOM 423  C CA    . CYS A 1 55  ? 39.506  15.180  3.814   1.00 60.76 55  A 1 
ATOM 424  C C     . CYS A 1 55  ? 40.884  14.734  4.358   1.00 58.67 55  A 1 
ATOM 425  O O     . CYS A 1 55  ? 41.434  13.745  3.884   1.00 53.43 55  A 1 
ATOM 426  C CB    . CYS A 1 55  ? 39.356  14.963  2.299   1.00 57.39 55  A 1 
ATOM 427  S SG    . CYS A 1 55  ? 37.629  15.250  1.777   1.00 52.80 55  A 1 
ATOM 428  N N     . THR A 1 56  ? 41.420  15.444  5.343   1.00 64.03 56  A 1 
ATOM 429  C CA    . THR A 1 56  ? 42.771  15.196  5.868   1.00 63.09 56  A 1 
ATOM 430  C C     . THR A 1 56  ? 42.810  14.955  7.373   1.00 63.06 56  A 1 
ATOM 431  O O     . THR A 1 56  ? 43.668  14.220  7.858   1.00 58.08 56  A 1 
ATOM 432  C CB    . THR A 1 56  ? 43.712  16.362  5.539   1.00 58.85 56  A 1 
ATOM 433  O OG1   . THR A 1 56  ? 43.147  17.592  5.964   1.00 54.40 56  A 1 
ATOM 434  C CG2   . THR A 1 56  ? 44.008  16.483  4.049   1.00 54.88 56  A 1 
ATOM 435  N N     . VAL A 1 57  ? 41.897  15.573  8.121   1.00 59.81 57  A 1 
ATOM 436  C CA    . VAL A 1 57  ? 41.864  15.529  9.585   1.00 60.40 57  A 1 
ATOM 437  C C     . VAL A 1 57  ? 40.661  14.700  10.039  1.00 62.18 57  A 1 
ATOM 438  O O     . VAL A 1 57  ? 39.597  14.806  9.427   1.00 59.29 57  A 1 
ATOM 439  C CB    . VAL A 1 57  ? 41.840  16.949  10.177  1.00 56.19 57  A 1 
ATOM 440  C CG1   . VAL A 1 57  ? 41.942  16.946  11.704  1.00 50.59 57  A 1 
ATOM 441  C CG2   . VAL A 1 57  ? 43.011  17.793  9.656   1.00 52.43 57  A 1 
ATOM 442  N N     . PRO A 1 58  ? 40.780  13.897  11.122  1.00 59.25 58  A 1 
ATOM 443  C CA    . PRO A 1 58  ? 39.635  13.213  11.709  1.00 60.02 58  A 1 
ATOM 444  C C     . PRO A 1 58  ? 38.506  14.183  12.079  1.00 61.80 58  A 1 
ATOM 445  O O     . PRO A 1 58  ? 38.753  15.264  12.618  1.00 61.88 58  A 1 
ATOM 446  C CB    . PRO A 1 58  ? 40.181  12.497  12.940  1.00 58.22 58  A 1 
ATOM 447  C CG    . PRO A 1 58  ? 41.649  12.263  12.596  1.00 56.52 58  A 1 
ATOM 448  C CD    . PRO A 1 58  ? 41.999  13.516  11.792  1.00 59.36 58  A 1 
ATOM 449  N N     . SER A 1 59  ? 37.264  13.791  11.792  1.00 68.29 59  A 1 
ATOM 450  C CA    . SER A 1 59  ? 36.083  14.545  12.197  1.00 68.68 59  A 1 
ATOM 451  C C     . SER A 1 59  ? 35.896  14.494  13.720  1.00 67.60 59  A 1 
ATOM 452  O O     . SER A 1 59  ? 36.118  13.460  14.344  1.00 66.19 59  A 1 
ATOM 453  C CB    . SER A 1 59  ? 34.838  14.019  11.479  1.00 66.99 59  A 1 
ATOM 454  O OG    . SER A 1 59  ? 34.685  12.632  11.658  1.00 61.82 59  A 1 
ATOM 455  N N     . VAL A 1 60  ? 35.440  15.607  14.303  1.00 65.12 60  A 1 
ATOM 456  C CA    . VAL A 1 60  ? 35.144  15.705  15.739  1.00 63.82 60  A 1 
ATOM 457  C C     . VAL A 1 60  ? 33.671  15.989  16.014  1.00 62.95 60  A 1 
ATOM 458  O O     . VAL A 1 60  ? 33.176  15.649  17.090  1.00 60.55 60  A 1 
ATOM 459  C CB    . VAL A 1 60  ? 36.028  16.738  16.452  1.00 60.44 60  A 1 
ATOM 460  C CG1   . VAL A 1 60  ? 37.512  16.330  16.373  1.00 54.24 60  A 1 
ATOM 461  C CG2   . VAL A 1 60  ? 35.881  18.153  15.876  1.00 56.16 60  A 1 
ATOM 462  N N     . VAL A 1 61  ? 32.980  16.571  15.051  1.00 68.02 61  A 1 
ATOM 463  C CA    . VAL A 1 61  ? 31.535  16.848  15.125  1.00 68.71 61  A 1 
ATOM 464  C C     . VAL A 1 61  ? 30.823  16.325  13.890  1.00 68.94 61  A 1 
ATOM 465  O O     . VAL A 1 61  ? 31.411  16.206  12.813  1.00 68.33 61  A 1 
ATOM 466  C CB    . VAL A 1 61  ? 31.231  18.343  15.343  1.00 66.15 61  A 1 
ATOM 467  C CG1   . VAL A 1 61  ? 31.839  18.858  16.645  1.00 58.15 61  A 1 
ATOM 468  C CG2   . VAL A 1 61  ? 31.712  19.226  14.188  1.00 61.54 61  A 1 
ATOM 469  N N     . TYR A 1 62  ? 29.531  16.024  14.043  1.00 67.34 62  A 1 
ATOM 470  C CA    . TYR A 1 62  ? 28.617  15.789  12.935  1.00 67.23 62  A 1 
ATOM 471  C C     . TYR A 1 62  ? 27.554  16.885  12.916  1.00 68.89 62  A 1 
ATOM 472  O O     . TYR A 1 62  ? 26.859  17.087  13.918  1.00 66.08 62  A 1 
ATOM 473  C CB    . TYR A 1 62  ? 27.991  14.402  13.062  1.00 63.72 62  A 1 
ATOM 474  C CG    . TYR A 1 62  ? 26.957  14.120  11.993  1.00 58.40 62  A 1 
ATOM 475  C CD1   . TYR A 1 62  ? 25.586  14.124  12.298  1.00 53.55 62  A 1 
ATOM 476  C CD2   . TYR A 1 62  ? 27.365  13.883  10.671  1.00 53.21 62  A 1 
ATOM 477  C CE1   . TYR A 1 62  ? 24.636  13.872  11.301  1.00 48.68 62  A 1 
ATOM 478  C CE2   . TYR A 1 62  ? 26.424  13.633  9.668   1.00 50.81 62  A 1 
ATOM 479  C CZ    . TYR A 1 62  ? 25.058  13.621  9.980   1.00 53.10 62  A 1 
ATOM 480  O OH    . TYR A 1 62  ? 24.132  13.356  9.003   1.00 51.72 62  A 1 
ATOM 481  N N     . CYS A 1 63  ? 27.429  17.596  11.806  1.00 69.45 63  A 1 
ATOM 482  C CA    . CYS A 1 63  ? 26.364  18.565  11.586  1.00 69.61 63  A 1 
ATOM 483  C C     . CYS A 1 63  ? 25.166  17.854  10.949  1.00 67.66 63  A 1 
ATOM 484  O O     . CYS A 1 63  ? 25.279  17.293  9.855   1.00 63.77 63  A 1 
ATOM 485  C CB    . CYS A 1 63  ? 26.881  19.710  10.712  1.00 68.85 63  A 1 
ATOM 486  S SG    . CYS A 1 63  ? 25.543  20.913  10.468  1.00 66.20 63  A 1 
ATOM 487  N N     . ARG A 1 64  ? 24.022  17.878  11.626  1.00 63.66 64  A 1 
ATOM 488  C CA    . ARG A 1 64  ? 22.807  17.222  11.123  1.00 61.44 64  A 1 
ATOM 489  C C     . ARG A 1 64  ? 22.222  17.927  9.901   1.00 59.63 64  A 1 
ATOM 490  O O     . ARG A 1 64  ? 21.788  17.249  8.974   1.00 55.85 64  A 1 
ATOM 491  C CB    . ARG A 1 64  ? 21.748  17.127  12.228  1.00 56.68 64  A 1 
ATOM 492  C CG    . ARG A 1 64  ? 22.112  16.076  13.291  1.00 52.38 64  A 1 
ATOM 493  C CD    . ARG A 1 64  ? 20.985  15.976  14.324  1.00 50.03 64  A 1 
ATOM 494  N NE    . ARG A 1 64  ? 21.247  14.928  15.318  1.00 43.82 64  A 1 
ATOM 495  C CZ    . ARG A 1 64  ? 20.475  14.644  16.348  1.00 39.98 64  A 1 
ATOM 496  N NH1   . ARG A 1 64  ? 19.373  15.295  16.593  1.00 38.02 64  A 1 
ATOM 497  N NH2   . ARG A 1 64  ? 20.793  13.686  17.161  1.00 36.94 64  A 1 
ATOM 498  N N     . ALA A 1 65  ? 22.206  19.249  9.914   1.00 68.76 65  A 1 
ATOM 499  C CA    . ALA A 1 65  ? 21.652  20.048  8.830   1.00 67.72 65  A 1 
ATOM 500  C C     . ALA A 1 65  ? 22.427  19.857  7.511   1.00 68.28 65  A 1 
ATOM 501  O O     . ALA A 1 65  ? 21.817  19.634  6.468   1.00 63.72 65  A 1 
ATOM 502  C CB    . ALA A 1 65  ? 21.626  21.513  9.273   1.00 64.94 65  A 1 
ATOM 503  N N     . ASP A 1 66  ? 23.770  19.843  7.596   1.00 64.78 66  A 1 
ATOM 504  C CA    . ASP A 1 66  ? 24.638  19.655  6.430   1.00 63.40 66  A 1 
ATOM 505  C C     . ASP A 1 66  ? 24.887  18.175  6.095   1.00 62.99 66  A 1 
ATOM 506  O O     . ASP A 1 66  ? 25.453  17.854  5.049   1.00 60.49 66  A 1 
ATOM 507  C CB    . ASP A 1 66  ? 25.973  20.379  6.662   1.00 61.13 66  A 1 
ATOM 508  C CG    . ASP A 1 66  ? 25.809  21.880  6.926   1.00 58.98 66  A 1 
ATOM 509  O OD1   . ASP A 1 66  ? 24.893  22.493  6.331   1.00 56.33 66  A 1 
ATOM 510  O OD2   . ASP A 1 66  ? 26.583  22.399  7.756   1.00 57.01 66  A 1 
ATOM 511  N N     . SER A 1 67  ? 24.455  17.256  6.973   1.00 63.89 67  A 1 
ATOM 512  C CA    . SER A 1 67  ? 24.752  15.822  6.883   1.00 62.47 67  A 1 
ATOM 513  C C     . SER A 1 67  ? 26.250  15.528  6.745   1.00 62.97 67  A 1 
ATOM 514  O O     . SER A 1 67  ? 26.652  14.638  5.990   1.00 59.28 67  A 1 
ATOM 515  C CB    . SER A 1 67  ? 23.917  15.161  5.776   1.00 58.77 67  A 1 
ATOM 516  O OG    . SER A 1 67  ? 22.535  15.258  6.055   1.00 55.21 67  A 1 
ATOM 517  N N     . ALA A 1 68  ? 27.086  16.293  7.482   1.00 64.14 68  A 1 
ATOM 518  C CA    . ALA A 1 68  ? 28.520  16.344  7.272   1.00 65.91 68  A 1 
ATOM 519  C C     . ALA A 1 68  ? 29.321  16.095  8.557   1.00 66.86 68  A 1 
ATOM 520  O O     . ALA A 1 68  ? 29.018  16.642  9.616   1.00 66.65 68  A 1 
ATOM 521  C CB    . ALA A 1 68  ? 28.852  17.706  6.668   1.00 63.11 68  A 1 
ATOM 522  N N     . TYR A 1 69  ? 30.371  15.301  8.431   1.00 69.49 69  A 1 
ATOM 523  C CA    . TYR A 1 69  ? 31.365  15.091  9.472   1.00 68.24 69  A 1 
ATOM 524  C C     . TYR A 1 69  ? 32.468  16.137  9.339   1.00 69.98 69  A 1 
ATOM 525  O O     . TYR A 1 69  ? 33.117  16.214  8.294   1.00 67.71 69  A 1 
ATOM 526  C CB    . TYR A 1 69  ? 31.947  13.688  9.360   1.00 64.54 69  A 1 
ATOM 527  C CG    . TYR A 1 69  ? 30.967  12.581  9.648   1.00 61.24 69  A 1 
ATOM 528  C CD1   . TYR A 1 69  ? 30.888  12.028  10.936  1.00 55.92 69  A 1 
ATOM 529  C CD2   . TYR A 1 69  ? 30.150  12.059  8.620   1.00 56.48 69  A 1 
ATOM 530  C CE1   . TYR A 1 69  ? 30.054  10.938  11.198  1.00 52.76 69  A 1 
ATOM 531  C CE2   . TYR A 1 69  ? 29.307  10.973  8.874   1.00 53.83 69  A 1 
ATOM 532  C CZ    . TYR A 1 69  ? 29.275  10.398  10.161  1.00 56.39 69  A 1 
ATOM 533  O OH    . TYR A 1 69  ? 28.507  9.297   10.397  1.00 53.54 69  A 1 
ATOM 534  N N     . LEU A 1 70  ? 32.700  16.915  10.395  1.00 68.73 70  A 1 
ATOM 535  C CA    . LEU A 1 70  ? 33.619  18.045  10.353  1.00 68.63 70  A 1 
ATOM 536  C C     . LEU A 1 70  ? 34.691  17.943  11.437  1.00 69.17 70  A 1 
ATOM 537  O O     . LEU A 1 70  ? 34.420  17.581  12.580  1.00 65.89 70  A 1 
ATOM 538  C CB    . LEU A 1 70  ? 32.817  19.358  10.454  1.00 63.89 70  A 1 
ATOM 539  C CG    . LEU A 1 70  ? 31.814  19.581  9.307   1.00 60.65 70  A 1 
ATOM 540  C CD1   . LEU A 1 70  ? 30.988  20.834  9.547   1.00 57.06 70  A 1 
ATOM 541  C CD2   . LEU A 1 70  ? 32.548  19.719  7.977   1.00 58.31 70  A 1 
ATOM 542  N N     . CYS A 1 71  ? 35.939  18.295  11.077  1.00 73.45 71  A 1 
ATOM 543  C CA    . CYS A 1 71  ? 36.963  18.592  12.063  1.00 72.78 71  A 1 
ATOM 544  C C     . CYS A 1 71  ? 36.678  19.955  12.719  1.00 72.31 71  A 1 
ATOM 545  O O     . CYS A 1 71  ? 35.945  20.770  12.162  1.00 67.85 71  A 1 
ATOM 546  C CB    . CYS A 1 71  ? 38.350  18.524  11.423  1.00 69.44 71  A 1 
ATOM 547  S SG    . CYS A 1 71  ? 38.626  19.881  10.244  1.00 65.57 71  A 1 
ATOM 548  N N     . ALA A 1 72  ? 37.297  20.225  13.865  1.00 71.12 72  A 1 
ATOM 549  C CA    . ALA A 1 72  ? 37.082  21.466  14.601  1.00 67.70 72  A 1 
ATOM 550  C C     . ALA A 1 72  ? 37.321  22.730  13.764  1.00 67.43 72  A 1 
ATOM 551  O O     . ALA A 1 72  ? 36.589  23.709  13.890  1.00 64.18 72  A 1 
ATOM 552  C CB    . ALA A 1 72  ? 37.985  21.449  15.835  1.00 63.94 72  A 1 
ATOM 553  N N     . SER A 1 73  ? 38.331  22.720  12.881  1.00 66.86 73  A 1 
ATOM 554  C CA    . SER A 1 73  ? 38.631  23.859  12.013  1.00 67.06 73  A 1 
ATOM 555  C C     . SER A 1 73  ? 37.586  24.061  10.915  1.00 69.53 73  A 1 
ATOM 556  O O     . SER A 1 73  ? 37.174  25.194  10.681  1.00 67.34 73  A 1 
ATOM 557  C CB    . SER A 1 73  ? 40.023  23.709  11.397  1.00 63.61 73  A 1 
ATOM 558  O OG    . SER A 1 73  ? 40.173  22.461  10.751  1.00 57.47 73  A 1 
ATOM 559  N N     . CYS A 1 74  ? 37.128  22.984  10.261  1.00 60.36 74  A 1 
ATOM 560  C CA    . CYS A 1 74  ? 36.101  23.073  9.226   1.00 62.68 74  A 1 
ATOM 561  C C     . CYS A 1 74  ? 34.728  23.404  9.826   1.00 64.45 74  A 1 
ATOM 562  O O     . CYS A 1 74  ? 34.013  24.219  9.263   1.00 62.57 74  A 1 
ATOM 563  C CB    . CYS A 1 74  ? 36.054  21.776  8.417   1.00 60.71 74  A 1 
ATOM 564  S SG    . CYS A 1 74  ? 37.580  21.581  7.437   1.00 57.60 74  A 1 
ATOM 565  N N     . ASP A 1 75  ? 34.396  22.843  10.990  1.00 72.60 75  A 1 
ATOM 566  C CA    . ASP A 1 75  ? 33.185  23.187  11.737  1.00 70.93 75  A 1 
ATOM 567  C C     . ASP A 1 75  ? 33.135  24.683  12.061  1.00 69.79 75  A 1 
ATOM 568  O O     . ASP A 1 75  ? 32.155  25.355  11.758  1.00 67.73 75  A 1 
ATOM 569  C CB    . ASP A 1 75  ? 33.120  22.350  13.017  1.00 69.99 75  A 1 
ATOM 570  C CG    . ASP A 1 75  ? 31.887  22.692  13.863  1.00 68.02 75  A 1 
ATOM 571  O OD1   . ASP A 1 75  ? 30.763  22.521  13.357  1.00 62.67 75  A 1 
ATOM 572  O OD2   . ASP A 1 75  ? 32.029  23.149  15.018  1.00 63.97 75  A 1 
ATOM 573  N N     . ALA A 1 76  ? 34.222  25.218  12.613  1.00 73.75 76  A 1 
ATOM 574  C CA    . ALA A 1 76  ? 34.314  26.637  12.913  1.00 70.91 76  A 1 
ATOM 575  C C     . ALA A 1 76  ? 34.185  27.503  11.655  1.00 72.14 76  A 1 
ATOM 576  O O     . ALA A 1 76  ? 33.464  28.497  11.680  1.00 70.21 76  A 1 
ATOM 577  C CB    . ALA A 1 76  ? 35.618  26.907  13.654  1.00 68.78 76  A 1 
ATOM 578  N N     . GLN A 1 77  ? 34.835  27.144  10.549  1.00 67.03 77  A 1 
ATOM 579  C CA    . GLN A 1 77  ? 34.764  27.915  9.297   1.00 67.93 77  A 1 
ATOM 580  C C     . GLN A 1 77  ? 33.363  27.910  8.678   1.00 69.85 77  A 1 
ATOM 581  O O     . GLN A 1 77  ? 32.871  28.964  8.284   1.00 68.57 77  A 1 
ATOM 582  C CB    . GLN A 1 77  ? 35.780  27.373  8.295   1.00 66.48 77  A 1 
ATOM 583  C CG    . GLN A 1 77  ? 37.210  27.816  8.641   1.00 60.98 77  A 1 
ATOM 584  C CD    . GLN A 1 77  ? 38.255  27.203  7.704   1.00 56.97 77  A 1 
ATOM 585  O OE1   . GLN A 1 77  ? 37.976  26.466  6.771   1.00 50.67 77  A 1 
ATOM 586  N NE2   . GLN A 1 77  ? 39.523  27.494  7.922   1.00 48.92 77  A 1 
ATOM 587  N N     . ILE A 1 78  ? 32.721  26.743  8.613   1.00 68.19 78  A 1 
ATOM 588  C CA    . ILE A 1 78  ? 31.408  26.590  7.972   1.00 67.96 78  A 1 
ATOM 589  C C     . ILE A 1 78  ? 30.317  27.241  8.821   1.00 68.19 78  A 1 
ATOM 590  O O     . ILE A 1 78  ? 29.512  28.022  8.307   1.00 65.15 78  A 1 
ATOM 591  C CB    . ILE A 1 78  ? 31.129  25.094  7.684   1.00 65.70 78  A 1 
ATOM 592  C CG1   . ILE A 1 78  ? 32.111  24.600  6.589   1.00 62.24 78  A 1 
ATOM 593  C CG2   . ILE A 1 78  ? 29.678  24.857  7.250   1.00 62.58 78  A 1 
ATOM 594  C CD1   . ILE A 1 78  ? 32.136  23.085  6.431   1.00 57.94 78  A 1 
ATOM 595  N N     . HIS A 1 79  ? 30.309  26.979  10.123  1.00 70.50 79  A 1 
ATOM 596  C CA    . HIS A 1 79  ? 29.253  27.464  11.014  1.00 69.73 79  A 1 
ATOM 597  C C     . HIS A 1 79  ? 29.473  28.898  11.523  1.00 68.35 79  A 1 
ATOM 598  O O     . HIS A 1 79  ? 28.547  29.490  12.072  1.00 62.46 79  A 1 
ATOM 599  C CB    . HIS A 1 79  ? 29.050  26.462  12.151  1.00 67.36 79  A 1 
ATOM 600  C CG    . HIS A 1 79  ? 28.598  25.118  11.654  1.00 68.94 79  A 1 
ATOM 601  N ND1   . HIS A 1 79  ? 29.336  23.960  11.658  1.00 60.27 79  A 1 
ATOM 602  C CD2   . HIS A 1 79  ? 27.391  24.817  11.087  1.00 63.00 79  A 1 
ATOM 603  C CE1   . HIS A 1 79  ? 28.598  22.989  11.109  1.00 65.50 79  A 1 
ATOM 604  N NE2   . HIS A 1 79  ? 27.409  23.470  10.743  1.00 66.66 79  A 1 
ATOM 605  N N     . ALA A 1 80  ? 30.644  29.479  11.306  1.00 72.45 80  A 1 
ATOM 606  C CA    . ALA A 1 80  ? 30.853  30.910  11.508  1.00 69.92 80  A 1 
ATOM 607  C C     . ALA A 1 80  ? 30.465  31.762  10.288  1.00 68.49 80  A 1 
ATOM 608  O O     . ALA A 1 80  ? 30.412  32.985  10.411  1.00 63.81 80  A 1 
ATOM 609  C CB    . ALA A 1 80  ? 32.296  31.166  11.928  1.00 67.51 80  A 1 
ATOM 610  N N     . ALA A 1 81  ? 30.172  31.144  9.136   1.00 71.71 81  A 1 
ATOM 611  C CA    . ALA A 1 81  ? 29.915  31.863  7.889   1.00 70.36 81  A 1 
ATOM 612  C C     . ALA A 1 81  ? 28.680  32.776  7.961   1.00 71.16 81  A 1 
ATOM 613  O O     . ALA A 1 81  ? 28.703  33.891  7.456   1.00 65.11 81  A 1 
ATOM 614  C CB    . ALA A 1 81  ? 29.784  30.839  6.761   1.00 65.78 81  A 1 
ATOM 615  N N     . ASN A 1 82  ? 27.601  32.317  8.609   1.00 64.20 82  A 1 
ATOM 616  C CA    . ASN A 1 82  ? 26.414  33.133  8.834   1.00 64.82 82  A 1 
ATOM 617  C C     . ASN A 1 82  ? 25.609  32.682  10.067  1.00 65.93 82  A 1 
ATOM 618  O O     . ASN A 1 82  ? 25.846  31.628  10.667  1.00 62.02 82  A 1 
ATOM 619  C CB    . ASN A 1 82  ? 25.577  33.201  7.537   1.00 60.68 82  A 1 
ATOM 620  C CG    . ASN A 1 82  ? 24.937  31.888  7.138   1.00 55.11 82  A 1 
ATOM 621  O OD1   . ASN A 1 82  ? 24.483  31.118  7.961   1.00 50.96 82  A 1 
ATOM 622  N ND2   . ASN A 1 82  ? 24.827  31.616  5.853   1.00 51.22 82  A 1 
ATOM 623  N N     . ARG A 1 83  ? 24.598  33.481  10.452  1.00 62.76 83  A 1 
ATOM 624  C CA    . ARG A 1 83  ? 23.737  33.182  11.605  1.00 62.69 83  A 1 
ATOM 625  C C     . ARG A 1 83  ? 22.869  31.932  11.427  1.00 62.83 83  A 1 
ATOM 626  O O     . ARG A 1 83  ? 22.429  31.369  12.421  1.00 59.94 83  A 1 
ATOM 627  C CB    . ARG A 1 83  ? 22.829  34.374  11.938  1.00 58.78 83  A 1 
ATOM 628  C CG    . ARG A 1 83  ? 23.574  35.532  12.608  1.00 54.60 83  A 1 
ATOM 629  C CD    . ARG A 1 83  ? 22.569  36.591  13.048  1.00 50.99 83  A 1 
ATOM 630  N NE    . ARG A 1 83  ? 23.223  37.727  13.724  1.00 43.28 83  A 1 
ATOM 631  C CZ    . ARG A 1 83  ? 22.615  38.791  14.245  1.00 37.12 83  A 1 
ATOM 632  N NH1   . ARG A 1 83  ? 21.317  38.916  14.210  1.00 33.98 83  A 1 
ATOM 633  N NH2   . ARG A 1 83  ? 23.317  39.737  14.801  1.00 34.40 83  A 1 
ATOM 634  N N     . VAL A 1 84  ? 22.574  31.553  10.195  1.00 68.10 84  A 1 
ATOM 635  C CA    . VAL A 1 84  ? 21.780  30.349  9.925   1.00 69.21 84  A 1 
ATOM 636  C C     . VAL A 1 84  ? 22.642  29.109  10.161  1.00 71.42 84  A 1 
ATOM 637  O O     . VAL A 1 84  ? 22.250  28.243  10.944  1.00 68.18 84  A 1 
ATOM 638  C CB    . VAL A 1 84  ? 21.183  30.357  8.507   1.00 65.26 84  A 1 
ATOM 639  C CG1   . VAL A 1 84  ? 20.334  29.112  8.252   1.00 58.60 84  A 1 
ATOM 640  C CG2   . VAL A 1 84  ? 20.291  31.588  8.300   1.00 60.30 84  A 1 
ATOM 641  N N     . ALA A 1 85  ? 23.847  29.100  9.610   1.00 68.46 85  A 1 
ATOM 642  C CA    . ALA A 1 85  ? 24.818  28.041  9.817   1.00 69.54 85  A 1 
ATOM 643  C C     . ALA A 1 85  ? 25.174  27.866  11.299  1.00 70.91 85  A 1 
ATOM 644  O O     . ALA A 1 85  ? 25.201  26.741  11.800  1.00 69.88 85  A 1 
ATOM 645  C CB    . ALA A 1 85  ? 26.068  28.373  9.001   1.00 67.91 85  A 1 
ATOM 646  N N     . SER A 1 86  ? 25.349  28.962  12.043  1.00 74.29 86  A 1 
ATOM 647  C CA    . SER A 1 86  ? 25.692  28.888  13.469  1.00 73.13 86  A 1 
ATOM 648  C C     . SER A 1 86  ? 24.628  28.212  14.343  1.00 73.52 86  A 1 
ATOM 649  O O     . SER A 1 86  ? 24.930  27.771  15.448  1.00 71.92 86  A 1 
ATOM 650  C CB    . SER A 1 86  ? 26.005  30.283  14.016  1.00 71.49 86  A 1 
ATOM 651  O OG    . SER A 1 86  ? 24.845  31.096  14.084  1.00 64.25 86  A 1 
ATOM 652  N N     . ARG A 1 87  ? 23.378  28.118  13.846  1.00 65.71 87  A 1 
ATOM 653  C CA    . ARG A 1 87  ? 22.260  27.449  14.521  1.00 66.03 87  A 1 
ATOM 654  C C     . ARG A 1 87  ? 22.146  25.962  14.171  1.00 67.53 87  A 1 
ATOM 655  O O     . ARG A 1 87  ? 21.271  25.299  14.722  1.00 63.40 87  A 1 
ATOM 656  C CB    . ARG A 1 87  ? 20.947  28.173  14.192  1.00 61.67 87  A 1 
ATOM 657  C CG    . ARG A 1 87  ? 20.884  29.572  14.791  1.00 57.91 87  A 1 
ATOM 658  C CD    . ARG A 1 87  ? 19.599  30.256  14.324  1.00 56.28 87  A 1 
ATOM 659  N NE    . ARG A 1 87  ? 19.491  31.633  14.822  1.00 49.11 87  A 1 
ATOM 660  C CZ    . ARG A 1 87  ? 18.448  32.432  14.679  1.00 44.15 87  A 1 
ATOM 661  N NH1   . ARG A 1 87  ? 17.386  32.025  14.047  1.00 41.12 87  A 1 
ATOM 662  N NH2   . ARG A 1 87  ? 18.467  33.636  15.159  1.00 41.05 87  A 1 
ATOM 663  N N     . HIS A 1 88  ? 22.979  25.467  13.283  1.00 65.59 88  A 1 
ATOM 664  C CA    . HIS A 1 88  ? 22.956  24.053  12.945  1.00 67.37 88  A 1 
ATOM 665  C C     . HIS A 1 88  ? 23.277  23.198  14.174  1.00 67.33 88  A 1 
ATOM 666  O O     . HIS A 1 88  ? 24.248  23.441  14.896  1.00 64.86 88  A 1 
ATOM 667  C CB    . HIS A 1 88  ? 23.924  23.741  11.793  1.00 66.13 88  A 1 
ATOM 668  C CG    . HIS A 1 88  ? 23.485  24.267  10.456  1.00 64.15 88  A 1 
ATOM 669  N ND1   . HIS A 1 88  ? 24.199  24.115  9.277   1.00 57.84 88  A 1 
ATOM 670  C CD2   . HIS A 1 88  ? 22.341  24.937  10.132  1.00 58.13 88  A 1 
ATOM 671  C CE1   . HIS A 1 88  ? 23.498  24.676  8.288   1.00 60.30 88  A 1 
ATOM 672  N NE2   . HIS A 1 88  ? 22.360  25.190  8.767   1.00 62.64 88  A 1 
ATOM 673  N N     . GLU A 1 89  ? 22.433  22.199  14.417  1.00 70.64 89  A 1 
ATOM 674  C CA    . GLU A 1 89  ? 22.672  21.245  15.485  1.00 70.87 89  A 1 
ATOM 675  C C     . GLU A 1 89  ? 23.885  20.381  15.135  1.00 72.64 89  A 1 
ATOM 676  O O     . GLU A 1 89  ? 23.906  19.700  14.111  1.00 67.98 89  A 1 
ATOM 677  C CB    . GLU A 1 89  ? 21.417  20.397  15.723  1.00 64.86 89  A 1 
ATOM 678  C CG    . GLU A 1 89  ? 21.511  19.580  17.025  1.00 55.94 89  A 1 
ATOM 679  C CD    . GLU A 1 89  ? 20.386  18.536  17.164  1.00 51.38 89  A 1 
ATOM 680  O OE1   . GLU A 1 89  ? 20.519  17.651  18.031  1.00 45.09 89  A 1 
ATOM 681  O OE2   . GLU A 1 89  ? 19.442  18.525  16.349  1.00 45.13 89  A 1 
ATOM 682  N N     . ARG A 1 90  ? 24.894  20.405  16.015  1.00 64.10 90  A 1 
ATOM 683  C CA    . ARG A 1 90  ? 26.110  19.612  15.879  1.00 63.03 90  A 1 
ATOM 684  C C     . ARG A 1 90  ? 26.225  18.646  17.046  1.00 61.66 90  A 1 
ATOM 685  O O     . ARG A 1 90  ? 26.061  19.035  18.195  1.00 58.12 90  A 1 
ATOM 686  C CB    . ARG A 1 90  ? 27.332  20.534  15.788  1.00 60.27 90  A 1 
ATOM 687  C CG    . ARG A 1 90  ? 27.366  21.286  14.452  1.00 59.32 90  A 1 
ATOM 688  C CD    . ARG A 1 90  ? 28.280  22.503  14.519  1.00 57.12 90  A 1 
ATOM 689  N NE    . ARG A 1 90  ? 27.646  23.601  15.249  1.00 54.94 90  A 1 
ATOM 690  C CZ    . ARG A 1 90  ? 28.211  24.751  15.570  1.00 54.43 90  A 1 
ATOM 691  N NH1   . ARG A 1 90  ? 29.478  24.973  15.303  1.00 52.35 90  A 1 
ATOM 692  N NH2   . ARG A 1 90  ? 27.531  25.680  16.141  1.00 56.08 90  A 1 
ATOM 693  N N     . VAL A 1 91  ? 26.509  17.394  16.739  1.00 64.14 91  A 1 
ATOM 694  C CA    . VAL A 1 91  ? 26.726  16.348  17.739  1.00 63.39 91  A 1 
ATOM 695  C C     . VAL A 1 91  ? 28.223  16.078  17.836  1.00 63.52 91  A 1 
ATOM 696  O O     . VAL A 1 91  ? 28.862  15.805  16.828  1.00 61.61 91  A 1 
ATOM 697  C CB    . VAL A 1 91  ? 25.941  15.074  17.396  1.00 59.54 91  A 1 
ATOM 698  C CG1   . VAL A 1 91  ? 26.094  14.018  18.499  1.00 52.88 91  A 1 
ATOM 699  C CG2   . VAL A 1 91  ? 24.451  15.369  17.229  1.00 53.21 91  A 1 
ATOM 700  N N     . LEU A 1 92  ? 28.784  16.152  19.064  1.00 61.23 92  A 1 
ATOM 701  C CA    . LEU A 1 92  ? 30.173  15.771  19.293  1.00 59.33 92  A 1 
ATOM 702  C C     . LEU A 1 92  ? 30.329  14.263  19.101  1.00 57.48 92  A 1 
ATOM 703  O O     . LEU A 1 92  ? 29.718  13.468  19.804  1.00 55.28 92  A 1 
ATOM 704  C CB    . LEU A 1 92  ? 30.600  16.203  20.711  1.00 55.23 92  A 1 
ATOM 705  C CG    . LEU A 1 92  ? 31.047  17.670  20.782  1.00 49.80 92  A 1 
ATOM 706  C CD1   . LEU A 1 92  ? 30.987  18.191  22.206  1.00 45.61 92  A 1 
ATOM 707  C CD2   . LEU A 1 92  ? 32.496  17.813  20.296  1.00 45.15 92  A 1 
ATOM 708  N N     . LEU A 1 93  ? 31.210  13.866  18.183  1.00 61.13 93  A 1 
ATOM 709  C CA    . LEU A 1 93  ? 31.501  12.452  17.944  1.00 58.39 93  A 1 
ATOM 710  C C     . LEU A 1 93  ? 32.113  11.825  19.193  1.00 56.03 93  A 1 
ATOM 711  O O     . LEU A 1 93  ? 31.769  10.707  19.552  1.00 52.74 93  A 1 
ATOM 712  C CB    . LEU A 1 93  ? 32.428  12.323  16.725  1.00 54.80 93  A 1 
ATOM 713  C CG    . LEU A 1 93  ? 31.805  12.814  15.403  1.00 50.39 93  A 1 
ATOM 714  C CD1   . LEU A 1 93  ? 32.835  12.768  14.286  1.00 48.45 93  A 1 
ATOM 715  C CD2   . LEU A 1 93  ? 30.617  11.947  14.970  1.00 48.20 93  A 1 
ATOM 716  N N     . SER A 1 94  ? 32.940  12.570  19.917  1.00 56.82 94  A 1 
ATOM 717  C CA    . SER A 1 94  ? 33.556  12.072  21.147  1.00 55.21 94  A 1 
ATOM 718  C C     . SER A 1 94  ? 32.564  11.741  22.255  1.00 54.25 94  A 1 
ATOM 719  O O     . SER A 1 94  ? 32.858  10.869  23.067  1.00 50.03 94  A 1 
ATOM 720  C CB    . SER A 1 94  ? 34.569  13.096  21.667  1.00 50.34 94  A 1 
ATOM 721  O OG    . SER A 1 94  ? 33.932  14.305  22.055  1.00 44.02 94  A 1 
ATOM 722  N N     . GLU A 1 95  ? 31.412  12.391  22.317  1.00 48.66 95  A 1 
ATOM 723  C CA    . GLU A 1 95  ? 30.378  12.081  23.312  1.00 47.91 95  A 1 
ATOM 724  C C     . GLU A 1 95  ? 29.706  10.747  23.014  1.00 45.73 95  A 1 
ATOM 725  O O     . GLU A 1 95  ? 29.472  9.967   23.938  1.00 42.47 95  A 1 
ATOM 726  C CB    . GLU A 1 95  ? 29.342  13.196  23.386  1.00 44.95 95  A 1 
ATOM 727  C CG    . GLU A 1 95  ? 29.925  14.426  24.086  1.00 40.66 95  A 1 
ATOM 728  C CD    . GLU A 1 95  ? 28.956  15.603  24.182  1.00 37.04 95  A 1 
ATOM 729  O OE1   . GLU A 1 95  ? 29.302  16.549  24.923  1.00 33.87 95  A 1 
ATOM 730  O OE2   . GLU A 1 95  ? 27.912  15.568  23.504  1.00 34.99 95  A 1 
ATOM 731  N N     . ALA A 1 96  ? 29.496  10.436  21.746  1.00 45.80 96  A 1 
ATOM 732  C CA    . ALA A 1 96  ? 29.019  9.114   21.342  1.00 44.59 96  A 1 
ATOM 733  C C     . ALA A 1 96  ? 30.002  8.002   21.753  1.00 44.33 96  A 1 
ATOM 734  O O     . ALA A 1 96  ? 29.563  6.917   22.133  1.00 42.41 96  A 1 
ATOM 735  C CB    . ALA A 1 96  ? 28.764  9.123   19.841  1.00 42.19 96  A 1 
ATOM 736  N N     . TYR A 1 97  ? 31.307  8.286   21.741  1.00 45.64 97  A 1 
ATOM 737  C CA    . TYR A 1 97  ? 32.324  7.351   22.248  1.00 45.27 97  A 1 
ATOM 738  C C     . TYR A 1 97  ? 32.410  7.332   23.780  1.00 44.22 97  A 1 
ATOM 739  O O     . TYR A 1 97  ? 32.628  6.269   24.355  1.00 41.93 97  A 1 
ATOM 740  C CB    . TYR A 1 97  ? 33.705  7.680   21.649  1.00 43.06 97  A 1 
ATOM 741  C CG    . TYR A 1 97  ? 33.776  7.602   20.145  1.00 39.58 97  A 1 
ATOM 742  C CD1   . TYR A 1 97  ? 33.547  6.390   19.482  1.00 36.79 97  A 1 
ATOM 743  C CD2   . TYR A 1 97  ? 34.014  8.766   19.391  1.00 36.02 97  A 1 
ATOM 744  C CE1   . TYR A 1 97  ? 33.500  6.351   18.084  1.00 32.34 97  A 1 
ATOM 745  C CE2   . TYR A 1 97  ? 33.968  8.742   17.991  1.00 32.98 97  A 1 
ATOM 746  C CZ    . TYR A 1 97  ? 33.693  7.534   17.337  1.00 33.27 97  A 1 
ATOM 747  O OH    . TYR A 1 97  ? 33.578  7.523   15.980  1.00 31.01 97  A 1 
ATOM 748  N N     . LYS A 1 98  ? 32.229  8.465   24.464  1.00 42.31 98  A 1 
ATOM 749  C CA    . LYS A 1 98  ? 32.375  8.560   25.925  1.00 42.27 98  A 1 
ATOM 750  C C     . LYS A 1 98  ? 31.296  7.795   26.684  1.00 40.99 98  A 1 
ATOM 751  O O     . LYS A 1 98  ? 31.580  7.249   27.745  1.00 37.63 98  A 1 
ATOM 752  C CB    . LYS A 1 98  ? 32.337  10.016  26.376  1.00 39.20 98  A 1 
ATOM 753  C CG    . LYS A 1 98  ? 33.683  10.728  26.226  1.00 35.65 98  A 1 
ATOM 754  C CD    . LYS A 1 98  ? 33.503  12.196  26.593  1.00 32.49 98  A 1 
ATOM 755  C CE    . LYS A 1 98  ? 34.795  12.984  26.403  1.00 28.63 98  A 1 
ATOM 756  N NZ    . LYS A 1 98  ? 34.599  14.407  26.772  1.00 25.49 98  A 1 
ATOM 757  N N     . HIS A 1 99  ? 30.074  7.766   26.178  1.00 35.58 99  A 1 
ATOM 758  C CA    . HIS A 1 99  ? 28.991  7.012   26.798  1.00 35.49 99  A 1 
ATOM 759  C C     . HIS A 1 99  ? 29.065  5.502   26.553  1.00 34.02 99  A 1 
ATOM 760  O O     . HIS A 1 99  ? 28.315  4.744   27.173  1.00 31.93 99  A 1 
ATOM 761  C CB    . HIS A 1 99  ? 27.640  7.595   26.378  1.00 34.26 99  A 1 
ATOM 762  C CG    . HIS A 1 99  ? 27.348  8.885   27.077  1.00 31.64 99  A 1 
ATOM 763  N ND1   . HIS A 1 99  ? 27.179  9.048   28.434  1.00 29.53 99  A 1 
ATOM 764  C CD2   . HIS A 1 99  ? 27.207  10.126  26.514  1.00 29.60 99  A 1 
ATOM 765  C CE1   . HIS A 1 99  ? 26.947  10.346  28.675  1.00 27.63 99  A 1 
ATOM 766  N NE2   . HIS A 1 99  ? 26.957  11.028  27.534  1.00 27.85 99  A 1 
ATOM 767  N N     . ALA A 1 100 ? 29.944  5.062   25.680  1.00 37.24 100 A 1 
ATOM 768  C CA    . ALA A 1 100 ? 30.269  3.650   25.606  1.00 36.59 100 A 1 
ATOM 769  C C     . ALA A 1 100 ? 31.047  3.246   26.875  1.00 35.43 100 A 1 
ATOM 770  O O     . ALA A 1 100 ? 31.921  3.986   27.316  1.00 33.56 100 A 1 
ATOM 771  C CB    . ALA A 1 100 ? 31.028  3.385   24.324  1.00 34.58 100 A 1 
ATOM 772  N N     . PRO A 1 101 ? 30.727  2.101   27.493  1.00 36.43 101 A 1 
ATOM 773  C CA    . PRO A 1 101 ? 31.349  1.689   28.746  1.00 36.27 101 A 1 
ATOM 774  C C     . PRO A 1 101 ? 32.875  1.602   28.609  1.00 36.75 101 A 1 
ATOM 775  O O     . PRO A 1 101 ? 33.390  1.138   27.607  1.00 35.27 101 A 1 
ATOM 776  C CB    . PRO A 1 101 ? 30.697  0.354   29.108  1.00 33.86 101 A 1 
ATOM 777  C CG    . PRO A 1 101 ? 30.110  -0.146  27.789  1.00 31.61 101 A 1 
ATOM 778  C CD    . PRO A 1 101 ? 29.761  1.132   27.035  1.00 33.40 101 A 1 
ATOM 779  N N     . VAL A 1 102 ? 33.580  2.036   29.667  1.00 34.47 102 A 1 
ATOM 780  C CA    . VAL A 1 102 ? 35.031  2.280   29.725  1.00 35.12 102 A 1 
ATOM 781  C C     . VAL A 1 102 ? 35.906  1.067   29.337  1.00 34.68 102 A 1 
ATOM 782  O O     . VAL A 1 102 ? 37.072  1.247   29.016  1.00 32.96 102 A 1 
ATOM 783  C CB    . VAL A 1 102 ? 35.417  2.764   31.138  1.00 33.26 102 A 1 
ATOM 784  C CG1   . VAL A 1 102 ? 36.874  3.215   31.278  1.00 29.33 102 A 1 
ATOM 785  C CG2   . VAL A 1 102 ? 34.547  3.948   31.588  1.00 30.73 102 A 1 
ATOM 786  N N     . MET A 1 103 ? 35.366  -0.147  29.345  1.00 38.95 103 A 1 
ATOM 787  C CA    . MET A 1 103 ? 36.130  -1.356  28.988  1.00 39.94 103 A 1 
ATOM 788  C C     . MET A 1 103 ? 36.591  -1.418  27.522  1.00 39.63 103 A 1 
ATOM 789  O O     . MET A 1 103 ? 37.101  -2.447  27.082  1.00 38.21 103 A 1 
ATOM 790  C CB    . MET A 1 103 ? 35.358  -2.632  29.375  1.00 38.35 103 A 1 
ATOM 791  C CG    . MET A 1 103 ? 35.392  -2.912  30.876  1.00 33.86 103 A 1 
ATOM 792  S SD    . MET A 1 103 ? 35.205  -4.671  31.252  1.00 30.99 103 A 1 
ATOM 793  C CE    . MET A 1 103 ? 35.313  -4.643  33.044  1.00 27.92 103 A 1 
ATOM 794  N N     . LEU A 1 104 ? 36.436  -0.339  26.784  1.00 40.39 104 A 1 
ATOM 795  C CA    . LEU A 1 104 ? 36.885  -0.214  25.403  1.00 40.33 104 A 1 
ATOM 796  C C     . LEU A 1 104 ? 38.387  0.107   25.302  1.00 39.54 104 A 1 
ATOM 797  O O     . LEU A 1 104 ? 38.806  0.948   24.512  1.00 37.75 104 A 1 
ATOM 798  C CB    . LEU A 1 104 ? 35.984  0.803   24.689  1.00 37.82 104 A 1 
ATOM 799  C CG    . LEU A 1 104 ? 34.547  0.279   24.576  1.00 33.63 104 A 1 
ATOM 800  C CD1   . LEU A 1 104 ? 33.556  1.410   24.508  1.00 31.83 104 A 1 
ATOM 801  C CD2   . LEU A 1 104 ? 34.364  -0.599  23.348  1.00 33.50 104 A 1 
ATOM 802  N N     . ASP A 1 105 ? 39.175  -0.592  26.064  1.00 45.07 105 A 1 
ATOM 803  C CA    . ASP A 1 105 ? 40.643  -0.527  25.977  1.00 46.64 105 A 1 
ATOM 804  C C     . ASP A 1 105 ? 41.161  -0.995  24.611  1.00 45.87 105 A 1 
ATOM 805  O O     . ASP A 1 105 ? 42.246  -0.602  24.164  1.00 42.64 105 A 1 
ATOM 806  C CB    . ASP A 1 105 ? 41.267  -1.398  27.078  1.00 42.25 105 A 1 
ATOM 807  C CG    . ASP A 1 105 ? 41.341  -0.745  28.462  1.00 37.05 105 A 1 
ATOM 808  O OD1   . ASP A 1 105 ? 41.283  0.492   28.533  1.00 33.37 105 A 1 
ATOM 809  O OD2   . ASP A 1 105 ? 41.519  -1.507  29.430  1.00 32.08 105 A 1 
ATOM 810  N N     . CYS A 1 106 ? 40.396  -1.851  23.931  1.00 44.61 106 A 1 
ATOM 811  C CA    . CYS A 1 106 ? 40.820  -2.365  22.648  1.00 45.39 106 A 1 
ATOM 812  C C     . CYS A 1 106 ? 40.514  -1.360  21.529  1.00 45.32 106 A 1 
ATOM 813  O O     . CYS A 1 106 ? 39.361  -0.996  21.297  1.00 43.38 106 A 1 
ATOM 814  C CB    . CYS A 1 106 ? 40.177  -3.739  22.421  1.00 42.43 106 A 1 
ATOM 815  S SG    . CYS A 1 106 ? 41.030  -4.593  21.052  1.00 37.22 106 A 1 
ATOM 816  N N     . HIS A 1 107 ? 41.506  -1.000  20.735  1.00 53.39 107 A 1 
ATOM 817  C CA    . HIS A 1 107 ? 41.341  -0.197  19.515  1.00 54.92 107 A 1 
ATOM 818  C C     . HIS A 1 107 ? 40.236  -0.741  18.582  1.00 55.32 107 A 1 
ATOM 819  O O     . HIS A 1 107 ? 39.611  0.035   17.850  1.00 52.41 107 A 1 
ATOM 820  C CB    . HIS A 1 107 ? 42.669  -0.148  18.748  1.00 50.03 107 A 1 
ATOM 821  C CG    . HIS A 1 107 ? 43.675  0.804   19.324  1.00 45.49 107 A 1 
ATOM 822  N ND1   . HIS A 1 107 ? 43.659  2.178   19.206  1.00 41.48 107 A 1 
ATOM 823  C CD2   . HIS A 1 107 ? 44.821  0.493   20.010  1.00 40.24 107 A 1 
ATOM 824  C CE1   . HIS A 1 107 ? 44.747  2.667   19.806  1.00 37.26 107 A 1 
ATOM 825  N NE2   . HIS A 1 107 ? 45.477  1.681   20.305  1.00 38.52 107 A 1 
ATOM 826  N N     . ALA A 1 108 ? 39.984  -2.039  18.603  1.00 54.61 108 A 1 
ATOM 827  C CA    . ALA A 1 108 ? 38.916  -2.675  17.846  1.00 54.49 108 A 1 
ATOM 828  C C     . ALA A 1 108 ? 37.520  -2.251  18.326  1.00 55.74 108 A 1 
ATOM 829  O O     . ALA A 1 108 ? 36.622  -2.088  17.500  1.00 52.45 108 A 1 
ATOM 830  C CB    . ALA A 1 108 ? 39.090  -4.192  17.929  1.00 50.57 108 A 1 
ATOM 831  N N     . ASP A 1 109 ? 37.361  -2.025  19.628  1.00 61.28 109 A 1 
ATOM 832  C CA    . ASP A 1 109 ? 36.084  -1.610  20.202  1.00 61.00 109 A 1 
ATOM 833  C C     . ASP A 1 109 ? 35.785  -0.148  19.874  1.00 61.30 109 A 1 
ATOM 834  O O     . ASP A 1 109 ? 34.667  0.177   19.481  1.00 57.68 109 A 1 
ATOM 835  C CB    . ASP A 1 109 ? 36.096  -1.846  21.716  1.00 55.81 109 A 1 
ATOM 836  C CG    . ASP A 1 109 ? 36.226  -3.325  22.092  1.00 49.54 109 A 1 
ATOM 837  O OD1   . ASP A 1 109 ? 35.647  -4.154  21.369  1.00 45.94 109 A 1 
ATOM 838  O OD2   . ASP A 1 109 ? 36.921  -3.603  23.087  1.00 43.68 109 A 1 
ATOM 839  N N     . ALA A 1 110 ? 36.779  0.716   19.911  1.00 68.76 110 A 1 
ATOM 840  C CA    . ALA A 1 110 ? 36.652  2.094   19.443  1.00 68.77 110 A 1 
ATOM 841  C C     . ALA A 1 110 ? 36.252  2.142   17.959  1.00 68.52 110 A 1 
ATOM 842  O O     . ALA A 1 110 ? 35.333  2.871   17.582  1.00 65.76 110 A 1 
ATOM 843  C CB    . ALA A 1 110 ? 37.965  2.828   19.710  1.00 65.62 110 A 1 
ATOM 844  N N     . ALA A 1 111 ? 36.881  1.319   17.139  1.00 58.14 111 A 1 
ATOM 845  C CA    . ALA A 1 111 ? 36.520  1.206   15.725  1.00 57.41 111 A 1 
ATOM 846  C C     . ALA A 1 111 ? 35.088  0.676   15.521  1.00 57.60 111 A 1 
ATOM 847  O O     . ALA A 1 111 ? 34.370  1.143   14.630  1.00 55.59 111 A 1 
ATOM 848  C CB    . ALA A 1 111 ? 37.550  0.304   15.043  1.00 54.45 111 A 1 
ATOM 849  N N     . ALA A 1 112 ? 34.641  -0.277  16.331  1.00 67.09 112 A 1 
ATOM 850  C CA    . ALA A 1 112 ? 33.288  -0.804  16.282  1.00 65.92 112 A 1 
ATOM 851  C C     . ALA A 1 112 ? 32.240  0.250   16.652  1.00 65.07 112 A 1 
ATOM 852  O O     . ALA A 1 112 ? 31.198  0.329   16.000  1.00 63.00 112 A 1 
ATOM 853  C CB    . ALA A 1 112 ? 33.206  -2.026  17.206  1.00 64.37 112 A 1 
ATOM 854  N N     . LEU A 1 113 ? 32.533  1.102   17.658  1.00 53.84 113 A 1 
ATOM 855  C CA    . LEU A 1 113 ? 31.684  2.229   18.027  1.00 51.55 113 A 1 
ATOM 856  C C     . LEU A 1 113 ? 31.624  3.294   16.941  1.00 52.55 113 A 1 
ATOM 857  O O     . LEU A 1 113 ? 30.525  3.755   16.626  1.00 49.30 113 A 1 
ATOM 858  C CB    . LEU A 1 113 ? 32.201  2.854   19.316  1.00 45.63 113 A 1 
ATOM 859  C CG    . LEU A 1 113 ? 31.950  2.027   20.561  1.00 39.86 113 A 1 
ATOM 860  C CD1   . LEU A 1 113 ? 32.773  2.690   21.662  1.00 37.05 113 A 1 
ATOM 861  C CD2   . LEU A 1 113 ? 30.475  1.999   20.962  1.00 36.73 113 A 1 
ATOM 862  N N     . CYS A 1 114 ? 32.742  3.649   16.324  1.00 57.26 114 A 1 
ATOM 863  C CA    . CYS A 1 114 ? 32.774  4.553   15.181  1.00 57.69 114 A 1 
ATOM 864  C C     . CYS A 1 114 ? 31.838  4.045   14.080  1.00 58.90 114 A 1 
ATOM 865  O O     . CYS A 1 114 ? 30.966  4.770   13.615  1.00 56.63 114 A 1 
ATOM 866  C CB    . CYS A 1 114 ? 34.201  4.677   14.618  1.00 53.98 114 A 1 
ATOM 867  S SG    . CYS A 1 114 ? 35.385  5.473   15.746  1.00 46.22 114 A 1 
ATOM 868  N N     . ALA A 1 115 ? 31.964  2.779   13.727  1.00 54.63 115 A 1 
ATOM 869  C CA    . ALA A 1 115 ? 31.144  2.163   12.696  1.00 53.96 115 A 1 
ATOM 870  C C     . ALA A 1 115 ? 29.663  2.072   13.088  1.00 54.60 115 A 1 
ATOM 871  O O     . ALA A 1 115 ? 28.791  2.221   12.232  1.00 52.99 115 A 1 
ATOM 872  C CB    . ALA A 1 115 ? 31.734  0.787   12.406  1.00 50.94 115 A 1 
ATOM 873  N N     . ALA A 1 116 ? 29.343  1.842   14.355  1.00 55.79 116 A 1 
ATOM 874  C CA    . ALA A 1 116 ? 27.973  1.844   14.848  1.00 54.23 116 A 1 
ATOM 875  C C     . ALA A 1 116 ? 27.341  3.237   14.755  1.00 55.32 116 A 1 
ATOM 876  O O     . ALA A 1 116 ? 26.198  3.357   14.304  1.00 52.82 116 A 1 
ATOM 877  C CB    . ALA A 1 116 ? 27.959  1.314   16.289  1.00 50.40 116 A 1 
ATOM 878  N N     . TYR A 1 117 ? 28.101  4.288   15.128  1.00 59.46 117 A 1 
ATOM 879  C CA    . TYR A 1 117 ? 27.649  5.662   15.005  1.00 59.55 117 A 1 
ATOM 880  C C     . TYR A 1 117 ? 27.457  6.059   13.539  1.00 60.39 117 A 1 
ATOM 881  O O     . TYR A 1 117 ? 26.388  6.558   13.174  1.00 58.45 117 A 1 
ATOM 882  C CB    . TYR A 1 117 ? 28.650  6.585   15.707  1.00 56.62 117 A 1 
ATOM 883  C CG    . TYR A 1 117 ? 28.185  8.024   15.715  1.00 51.44 117 A 1 
ATOM 884  C CD1   . TYR A 1 117 ? 28.667  8.933   14.758  1.00 46.96 117 A 1 
ATOM 885  C CD2   . TYR A 1 117 ? 27.224  8.453   16.655  1.00 45.97 117 A 1 
ATOM 886  C CE1   . TYR A 1 117 ? 28.208  10.257  14.751  1.00 42.56 117 A 1 
ATOM 887  C CE2   . TYR A 1 117 ? 26.764  9.770   16.657  1.00 43.40 117 A 1 
ATOM 888  C CZ    . TYR A 1 117 ? 27.257  10.682  15.705  1.00 44.71 117 A 1 
ATOM 889  O OH    . TYR A 1 117 ? 26.822  11.973  15.702  1.00 41.06 117 A 1 
ATOM 890  N N     . GLU A 1 118 ? 28.402  5.752   12.670  1.00 61.48 118 A 1 
ATOM 891  C CA    . GLU A 1 118 ? 28.275  5.979   11.227  1.00 60.93 118 A 1 
ATOM 892  C C     . GLU A 1 118 ? 27.040  5.285   10.657  1.00 61.24 118 A 1 
ATOM 893  O O     . GLU A 1 118 ? 26.303  5.869   9.861   1.00 59.16 118 A 1 
ATOM 894  C CB    . GLU A 1 118 ? 29.509  5.447   10.492  1.00 56.46 118 A 1 
ATOM 895  C CG    . GLU A 1 118 ? 30.736  6.343   10.629  1.00 49.42 118 A 1 
ATOM 896  C CD    . GLU A 1 118 ? 31.938  5.833   9.808   1.00 45.52 118 A 1 
ATOM 897  O OE1   . GLU A 1 118 ? 32.956  6.541   9.765   1.00 41.78 118 A 1 
ATOM 898  O OE2   . GLU A 1 118 ? 31.835  4.755   9.183   1.00 39.69 118 A 1 
ATOM 899  N N     . ALA A 1 119 ? 26.757  4.061   11.080  1.00 59.59 119 A 1 
ATOM 900  C CA    . ALA A 1 119 ? 25.578  3.329   10.644  1.00 58.14 119 A 1 
ATOM 901  C C     . ALA A 1 119 ? 24.272  4.022   11.073  1.00 58.49 119 A 1 
ATOM 902  O O     . ALA A 1 119 ? 23.334  4.123   10.276  1.00 56.34 119 A 1 
ATOM 903  C CB    . ALA A 1 119 ? 25.675  1.909   11.195  1.00 55.33 119 A 1 
ATOM 904  N N     . GLN A 1 120 ? 24.217  4.544   12.308  1.00 57.33 120 A 1 
ATOM 905  C CA    . GLN A 1 120 ? 23.082  5.323   12.789  1.00 55.74 120 A 1 
ATOM 906  C C     . GLN A 1 120 ? 22.906  6.621   12.000  1.00 56.68 120 A 1 
ATOM 907  O O     . GLN A 1 120 ? 21.786  6.962   11.620  1.00 54.64 120 A 1 
ATOM 908  C CB    . GLN A 1 120 ? 23.259  5.655   14.273  1.00 51.84 120 A 1 
ATOM 909  C CG    . GLN A 1 120 ? 23.052  4.430   15.175  1.00 44.33 120 A 1 
ATOM 910  C CD    . GLN A 1 120 ? 23.297  4.763   16.645  1.00 40.08 120 A 1 
ATOM 911  O OE1   . GLN A 1 120 ? 23.700  5.845   17.024  1.00 37.27 120 A 1 
ATOM 912  N NE2   . GLN A 1 120 ? 23.060  3.827   17.539  1.00 34.85 120 A 1 
ATOM 913  N N     . VAL A 1 121 ? 24.002  7.323   11.714  1.00 71.10 121 A 1 
ATOM 914  C CA    . VAL A 1 121 ? 23.974  8.552   10.920  1.00 70.40 121 A 1 
ATOM 915  C C     . VAL A 1 121 ? 23.483  8.280   9.499   1.00 70.31 121 A 1 
ATOM 916  O O     . VAL A 1 121 ? 22.634  9.011   8.992   1.00 67.87 121 A 1 
ATOM 917  C CB    . VAL A 1 121 ? 25.350  9.228   10.910  1.00 67.26 121 A 1 
ATOM 918  C CG1   . VAL A 1 121 ? 25.370  10.394  9.927   1.00 60.70 121 A 1 
ATOM 919  C CG2   . VAL A 1 121 ? 25.683  9.773   12.300  1.00 61.33 121 A 1 
ATOM 920  N N     . HIS A 1 122 ? 23.939  7.215   8.852   1.00 55.72 122 A 1 
ATOM 921  C CA    . HIS A 1 122 ? 23.438  6.839   7.528   1.00 54.29 122 A 1 
ATOM 922  C C     . HIS A 1 122 ? 21.947  6.517   7.524   1.00 55.91 122 A 1 
ATOM 923  O O     . HIS A 1 122 ? 21.229  6.905   6.592   1.00 53.04 122 A 1 
ATOM 924  C CB    . HIS A 1 122 ? 24.242  5.661   6.985   1.00 49.92 122 A 1 
ATOM 925  C CG    . HIS A 1 122 ? 25.509  6.094   6.296   1.00 43.44 122 A 1 
ATOM 926  N ND1   . HIS A 1 122 ? 25.555  6.753   5.084   1.00 38.40 122 A 1 
ATOM 927  C CD2   . HIS A 1 122 ? 26.792  5.913   6.706   1.00 37.71 122 A 1 
ATOM 928  C CE1   . HIS A 1 122 ? 26.847  6.962   4.786   1.00 35.69 122 A 1 
ATOM 929  N NE2   . HIS A 1 122 ? 27.626  6.466   5.734   1.00 36.46 122 A 1 
ATOM 930  N N     . TYR A 1 123 ? 21.443  5.865   8.576   1.00 72.17 123 A 1 
ATOM 931  C CA    . TYR A 1 123 ? 20.009  5.651   8.738   1.00 72.30 123 A 1 
ATOM 932  C C     . TYR A 1 123 ? 19.252  6.973   8.943   1.00 71.92 123 A 1 
ATOM 933  O O     . TYR A 1 123 ? 18.232  7.204   8.292   1.00 69.48 123 A 1 
ATOM 934  C CB    . TYR A 1 123 ? 19.773  4.680   9.896   1.00 70.45 123 A 1 
ATOM 935  C CG    . TYR A 1 123 ? 18.300  4.469   10.170  1.00 69.51 123 A 1 
ATOM 936  C CD1   . TYR A 1 123 ? 17.693  5.033   11.311  1.00 68.35 123 A 1 
ATOM 937  C CD2   . TYR A 1 123 ? 17.516  3.766   9.240   1.00 67.06 123 A 1 
ATOM 938  C CE1   . TYR A 1 123 ? 16.322  4.886   11.522  1.00 64.45 123 A 1 
ATOM 939  C CE2   . TYR A 1 123 ? 16.133  3.619   9.449   1.00 66.13 123 A 1 
ATOM 940  C CZ    . TYR A 1 123 ? 15.543  4.179   10.589  1.00 64.67 123 A 1 
ATOM 941  O OH    . TYR A 1 123 ? 14.197  4.046   10.803  1.00 59.56 123 A 1 
ATOM 942  N N     . ALA A 1 124 ? 19.780  7.877   9.778   1.00 65.94 124 A 1 
ATOM 943  C CA    . ALA A 1 124 ? 19.216  9.208   9.963   1.00 63.57 124 A 1 
ATOM 944  C C     . ALA A 1 124 ? 19.181  10.010  8.655   1.00 63.05 124 A 1 
ATOM 945  O O     . ALA A 1 124 ? 18.187  10.676  8.372   1.00 59.36 124 A 1 
ATOM 946  C CB    . ALA A 1 124 ? 20.010  9.936   11.055  1.00 59.32 124 A 1 
ATOM 947  N N     . ASN A 1 125 ? 20.186  9.882   7.809   1.00 61.58 125 A 1 
ATOM 948  C CA    . ASN A 1 125 ? 20.216  10.512  6.490   1.00 59.77 125 A 1 
ATOM 949  C C     . ASN A 1 125 ? 19.148  9.950   5.549   1.00 60.35 125 A 1 
ATOM 950  O O     . ASN A 1 125 ? 18.535  10.703  4.794   1.00 58.42 125 A 1 
ATOM 951  C CB    . ASN A 1 125 ? 21.621  10.381  5.885   1.00 55.48 125 A 1 
ATOM 952  C CG    . ASN A 1 125 ? 22.650  11.287  6.554   1.00 48.49 125 A 1 
ATOM 953  O OD1   . ASN A 1 125 ? 22.337  12.130  7.359   1.00 43.97 125 A 1 
ATOM 954  N ND2   . ASN A 1 125 ? 23.904  11.146  6.192   1.00 42.34 125 A 1 
ATOM 955  N N     . LEU A 1 126 ? 18.861  8.644   5.587   1.00 55.76 126 A 1 
ATOM 956  C CA    . LEU A 1 126 ? 17.719  8.079   4.858   1.00 53.93 126 A 1 
ATOM 957  C C     . LEU A 1 126 ? 16.400  8.689   5.340   1.00 54.30 126 A 1 
ATOM 958  O O     . LEU A 1 126 ? 15.534  9.011   4.524   1.00 51.82 126 A 1 
ATOM 959  C CB    . LEU A 1 126 ? 17.694  6.551   5.014   1.00 49.92 126 A 1 
ATOM 960  C CG    . LEU A 1 126 ? 18.713  5.821   4.136   1.00 44.84 126 A 1 
ATOM 961  C CD1   . LEU A 1 126 ? 18.846  4.373   4.602   1.00 41.97 126 A 1 
ATOM 962  C CD2   . LEU A 1 126 ? 18.270  5.789   2.673   1.00 40.40 126 A 1 
ATOM 963  N N     . LEU A 1 127 ? 16.275  8.897   6.653   1.00 62.26 127 A 1 
ATOM 964  C CA    . LEU A 1 127 ? 15.129  9.571   7.249   1.00 61.14 127 A 1 
ATOM 965  C C     . LEU A 1 127 ? 15.003  11.008  6.741   1.00 61.00 127 A 1 
ATOM 966  O O     . LEU A 1 127 ? 13.945  11.405  6.253   1.00 58.26 127 A 1 
ATOM 967  C CB    . LEU A 1 127 ? 15.267  9.531   8.784   1.00 56.76 127 A 1 
ATOM 968  C CG    . LEU A 1 127 ? 13.949  9.176   9.471   1.00 49.85 127 A 1 
ATOM 969  C CD1   . LEU A 1 127 ? 13.792  7.667   9.545   1.00 46.57 127 A 1 
ATOM 970  C CD2   . LEU A 1 127 ? 13.922  9.737   10.897  1.00 45.01 127 A 1 
ATOM 971  N N     . THR A 1 128 ? 16.089  11.804  6.796   1.00 77.68 128 A 1 
ATOM 972  C CA    . THR A 1 128 ? 16.073  13.205  6.367   1.00 76.08 128 A 1 
ATOM 973  C C     . THR A 1 128 ? 15.777  13.360  4.878   1.00 75.23 128 A 1 
ATOM 974  O O     . THR A 1 128 ? 15.042  14.277  4.503   1.00 71.75 128 A 1 
ATOM 975  C CB    . THR A 1 128 ? 17.364  13.961  6.708   1.00 72.65 128 A 1 
ATOM 976  O OG1   . THR A 1 128 ? 18.488  13.300  6.200   1.00 63.89 128 A 1 
ATOM 977  C CG2   . THR A 1 128 ? 17.557  14.147  8.201   1.00 62.47 128 A 1 
ATOM 978  N N     . VAL A 1 129 ? 16.234  12.455  4.030   1.00 54.42 129 A 1 
ATOM 979  C CA    . VAL A 1 129 ? 15.868  12.437  2.600   1.00 51.30 129 A 1 
ATOM 980  C C     . VAL A 1 129 ? 14.356  12.252  2.409   1.00 52.27 129 A 1 
ATOM 981  O O     . VAL A 1 129 ? 13.761  12.893  1.544   1.00 48.27 129 A 1 
ATOM 982  C CB    . VAL A 1 129 ? 16.653  11.362  1.835   1.00 45.46 129 A 1 
ATOM 983  C CG1   . VAL A 1 129 ? 16.133  11.149  0.401   1.00 39.80 129 A 1 
ATOM 984  C CG2   . VAL A 1 129 ? 18.124  11.753  1.714   1.00 39.27 129 A 1 
ATOM 985  N N     . MET A 1 130 ? 13.709  11.436  3.229   1.00 73.04 130 A 1 
ATOM 986  C CA    . MET A 1 130 ? 12.249  11.330  3.221   1.00 71.67 130 A 1 
ATOM 987  C C     . MET A 1 130 ? 11.575  12.623  3.670   1.00 69.21 130 A 1 
ATOM 988  O O     . MET A 1 130 ? 10.498  12.936  3.170   1.00 65.15 130 A 1 
ATOM 989  C CB    . MET A 1 130 ? 11.779  10.162  4.101   1.00 69.66 130 A 1 
ATOM 990  C CG    . MET A 1 130 ? 12.100  8.806   3.483   1.00 66.91 130 A 1 
ATOM 991  S SD    . MET A 1 130 ? 11.478  7.375   4.420   1.00 65.48 130 A 1 
ATOM 992  C CE    . MET A 1 130 ? 9.711   7.720   4.426   1.00 58.50 130 A 1 
ATOM 993  N N     . HIS A 1 131 ? 12.197  13.402  4.569   1.00 56.67 131 A 1 
ATOM 994  C CA    . HIS A 1 131 ? 11.654  14.676  5.050   1.00 53.76 131 A 1 
ATOM 995  C C     . HIS A 1 131 ? 11.908  15.865  4.119   1.00 53.41 131 A 1 
ATOM 996  O O     . HIS A 1 131 ? 11.009  16.664  3.931   1.00 48.65 131 A 1 
ATOM 997  C CB    . HIS A 1 131 ? 12.165  14.956  6.459   1.00 48.53 131 A 1 
ATOM 998  C CG    . HIS A 1 131 ? 11.597  14.015  7.478   1.00 43.79 131 A 1 
ATOM 999  N ND1   . HIS A 1 131 ? 10.292  13.941  7.863   1.00 40.19 131 A 1 
ATOM 1000 C CD2   . HIS A 1 131 ? 12.259  13.047  8.172   1.00 39.00 131 A 1 
ATOM 1001 C CE1   . HIS A 1 131 ? 10.172  12.947  8.763   1.00 37.93 131 A 1 
ATOM 1002 N NE2   . HIS A 1 131 ? 11.347  12.384  8.975   1.00 37.44 131 A 1 
ATOM 1003 N N     . GLN A 1 132 ? 13.080  15.972  3.509   1.00 62.17 132 A 1 
ATOM 1004 C CA    . GLN A 1 132 ? 13.520  17.175  2.779   1.00 58.26 132 A 1 
ATOM 1005 C C     . GLN A 1 132 ? 12.708  17.531  1.522   1.00 56.24 132 A 1 
ATOM 1006 O O     . GLN A 1 132 ? 12.789  18.674  1.071   1.00 49.97 132 A 1 
ATOM 1007 C CB    . GLN A 1 132 ? 14.985  17.041  2.384   1.00 52.45 132 A 1 
ATOM 1008 C CG    . GLN A 1 132 ? 15.937  17.454  3.514   1.00 45.27 132 A 1 
ATOM 1009 C CD    . GLN A 1 132 ? 17.401  17.334  3.081   1.00 40.62 132 A 1 
ATOM 1010 O OE1   . GLN A 1 132 ? 17.723  16.819  2.015   1.00 37.75 132 A 1 
ATOM 1011 N NE2   . GLN A 1 132 ? 18.324  17.793  3.893   1.00 34.82 132 A 1 
ATOM 1012 N N     . ARG A 1 133 ? 11.943  16.625  0.955   1.00 50.63 133 A 1 
ATOM 1013 C CA    . ARG A 1 133 ? 11.106  16.933  -0.223  1.00 49.44 133 A 1 
ATOM 1014 C C     . ARG A 1 133 ? 9.805   17.678  0.112   1.00 50.10 133 A 1 
ATOM 1015 O O     . ARG A 1 133 ? 8.932   17.707  -0.742  1.00 46.26 133 A 1 
ATOM 1016 C CB    . ARG A 1 133 ? 10.850  15.689  -1.083  1.00 44.85 133 A 1 
ATOM 1017 C CG    . ARG A 1 133 ? 12.089  15.215  -1.844  1.00 38.64 133 A 1 
ATOM 1018 C CD    . ARG A 1 133 ? 11.627  14.188  -2.885  1.00 36.12 133 A 1 
ATOM 1019 N NE    . ARG A 1 133 ? 12.748  13.627  -3.642  1.00 32.70 133 A 1 
ATOM 1020 C CZ    . ARG A 1 133 ? 12.640  12.814  -4.675  1.00 29.72 133 A 1 
ATOM 1021 N NH1   . ARG A 1 133 ? 11.468  12.416  -5.113  1.00 28.27 133 A 1 
ATOM 1022 N NH2   . ARG A 1 133 ? 13.699  12.386  -5.294  1.00 25.35 133 A 1 
ATOM 1023 N N     . MET A 1 134 ? 9.661   18.256  1.301   1.00 48.68 134 A 1 
ATOM 1024 C CA    . MET A 1 134 ? 8.620   19.274  1.446   1.00 49.33 134 A 1 
ATOM 1025 C C     . MET A 1 134 ? 9.036   20.445  0.567   1.00 49.16 134 A 1 
ATOM 1026 O O     . MET A 1 134 ? 10.128  20.981  0.806   1.00 46.45 134 A 1 
ATOM 1027 C CB    . MET A 1 134 ? 8.437   19.744  2.901   1.00 46.05 134 A 1 
ATOM 1028 C CG    . MET A 1 134 ? 7.791   18.677  3.792   1.00 40.81 134 A 1 
ATOM 1029 S SD    . MET A 1 134 ? 6.118   18.129  3.327   1.00 38.24 134 A 1 
ATOM 1030 C CE    . MET A 1 134 ? 5.099   19.459  3.985   1.00 34.18 134 A 1 
ATOM 1031 N N     . PRO A 1 135 ? 8.260   20.835  -0.470  1.00 42.34 135 A 1 
ATOM 1032 C CA    . PRO A 1 135 ? 8.379   22.192  -0.938  1.00 41.28 135 A 1 
ATOM 1033 C C     . PRO A 1 135 ? 8.173   23.055  0.312   1.00 41.37 135 A 1 
ATOM 1034 O O     . PRO A 1 135 ? 7.154   22.942  0.993   1.00 39.50 135 A 1 
ATOM 1035 C CB    . PRO A 1 135 ? 7.280   22.373  -1.996  1.00 38.74 135 A 1 
ATOM 1036 C CG    . PRO A 1 135 ? 6.221   21.351  -1.601  1.00 36.29 135 A 1 
ATOM 1037 C CD    . PRO A 1 135 ? 7.025   20.231  -0.935  1.00 37.99 135 A 1 
ATOM 1038 N N     . VAL A 1 136 ? 9.193   23.834  0.683   1.00 36.28 136 A 1 
ATOM 1039 C CA    . VAL A 1 136 ? 8.981   24.934  1.608   1.00 36.58 136 A 1 
ATOM 1040 C C     . VAL A 1 136 ? 8.009   25.820  0.859   1.00 36.66 136 A 1 
ATOM 1041 O O     . VAL A 1 136 ? 8.417   26.526  -0.061  1.00 33.93 136 A 1 
ATOM 1042 C CB    . VAL A 1 136 ? 10.287  25.672  1.949   1.00 33.50 136 A 1 
ATOM 1043 C CG1   . VAL A 1 136 ? 10.024  26.812  2.943   1.00 29.86 136 A 1 
ATOM 1044 C CG2   . VAL A 1 136 ? 11.311  24.719  2.584   1.00 31.36 136 A 1 
ATOM 1045 N N     . VAL A 1 137 ? 6.717   25.675  1.158   1.00 33.91 137 A 1 
ATOM 1046 C CA    . VAL A 1 137 ? 5.731   26.658  0.746   1.00 36.04 137 A 1 
ATOM 1047 C C     . VAL A 1 137 ? 6.248   27.928  1.383   1.00 35.79 137 A 1 
ATOM 1048 O O     . VAL A 1 137 ? 6.154   28.099  2.603   1.00 33.66 137 A 1 
ATOM 1049 C CB    . VAL A 1 137 ? 4.307   26.311  1.211   1.00 33.45 137 A 1 
ATOM 1050 C CG1   . VAL A 1 137 ? 3.308   27.350  0.688   1.00 30.39 137 A 1 
ATOM 1051 C CG2   . VAL A 1 137 ? 3.872   24.929  0.698   1.00 31.13 137 A 1 
ATOM 1052 N N     . SER A 1 138 ? 6.931   28.744  0.586   1.00 31.97 138 A 1 
ATOM 1053 C CA    . SER A 1 138 ? 7.317   30.082  0.993   1.00 32.49 138 A 1 
ATOM 1054 C C     . SER A 1 138 ? 5.990   30.760  1.276   1.00 32.85 138 A 1 
ATOM 1055 O O     . SER A 1 138 ? 5.272   31.118  0.355   1.00 31.06 138 A 1 
ATOM 1056 C CB    . SER A 1 138 ? 8.101   30.792  -0.116  1.00 29.28 138 A 1 
ATOM 1057 O OG    . SER A 1 138 ? 7.420   30.725  -1.355  1.00 26.66 138 A 1 
ATOM 1058 N N     . HIS A 1 139 ? 5.644   30.821  2.553   1.00 30.88 139 A 1 
ATOM 1059 C CA    . HIS A 1 139 ? 4.533   31.653  2.974   1.00 33.77 139 A 1 
ATOM 1060 C C     . HIS A 1 139 ? 4.817   33.009  2.326   1.00 32.52 139 A 1 
ATOM 1061 O O     . HIS A 1 139 ? 5.929   33.514  2.517   1.00 30.65 139 A 1 
ATOM 1062 C CB    . HIS A 1 139 ? 4.475   31.774  4.498   1.00 31.21 139 A 1 
ATOM 1063 C CG    . HIS A 1 139 ? 3.595   30.722  5.106   1.00 28.46 139 A 1 
ATOM 1064 N ND1   . HIS A 1 139 ? 2.223   30.757  5.187   1.00 26.47 139 A 1 
ATOM 1065 C CD2   . HIS A 1 139 ? 3.986   29.547  5.702   1.00 26.55 139 A 1 
ATOM 1066 C CE1   . HIS A 1 139 ? 1.810   29.640  5.804   1.00 24.28 139 A 1 
ATOM 1067 N NE2   . HIS A 1 139 ? 2.845   28.869  6.129   1.00 24.71 139 A 1 
ATOM 1068 N N     . PRO A 1 140 ? 3.906   33.525  1.494   1.00 32.65 140 A 1 
ATOM 1069 C CA    . PRO A 1 140 ? 4.117   34.820  0.901   1.00 33.71 140 A 1 
ATOM 1070 C C     . PRO A 1 140 ? 4.435   35.742  2.072   1.00 34.06 140 A 1 
ATOM 1071 O O     . PRO A 1 140 ? 3.670   35.782  3.036   1.00 32.81 140 A 1 
ATOM 1072 C CB    . PRO A 1 140 ? 2.818   35.172  0.163   1.00 30.45 140 A 1 
ATOM 1073 C CG    . PRO A 1 140 ? 1.767   34.299  0.851   1.00 29.10 140 A 1 
ATOM 1074 C CD    . PRO A 1 140 ? 2.558   33.056  1.257   1.00 32.45 140 A 1 
ATOM 1075 N N     . ALA A 1 141 ? 5.615   36.338  2.041   1.00 30.60 141 A 1 
ATOM 1076 C CA    . ALA A 1 141 ? 6.022   37.259  3.082   1.00 30.98 141 A 1 
ATOM 1077 C C     . ALA A 1 141 ? 4.918   38.315  3.119   1.00 30.10 141 A 1 
ATOM 1078 O O     . ALA A 1 141 ? 4.768   39.073  2.161   1.00 29.46 141 A 1 
ATOM 1079 C CB    . ALA A 1 141 ? 7.395   37.841  2.751   1.00 28.32 141 A 1 
ATOM 1080 N N     . VAL A 1 142 ? 4.104   38.272  4.158   1.00 30.44 142 A 1 
ATOM 1081 C CA    . VAL A 1 142 ? 3.058   39.260  4.358   1.00 34.10 142 A 1 
ATOM 1082 C C     . VAL A 1 142 ? 3.829   40.554  4.471   1.00 33.39 142 A 1 
ATOM 1083 O O     . VAL A 1 142 ? 4.539   40.763  5.462   1.00 32.04 142 A 1 
ATOM 1084 C CB    . VAL A 1 142 ? 2.210   38.977  5.607   1.00 31.91 142 A 1 
ATOM 1085 C CG1   . VAL A 1 142 ? 1.107   40.026  5.761   1.00 28.38 142 A 1 
ATOM 1086 C CG2   . VAL A 1 142 ? 1.543   37.600  5.526   1.00 31.35 142 A 1 
ATOM 1087 N N     . ALA A 1 143 ? 3.804   41.330  3.394   1.00 33.46 143 A 1 
ATOM 1088 C CA    . ALA A 1 143 ? 4.447   42.625  3.357   1.00 35.61 143 A 1 
ATOM 1089 C C     . ALA A 1 143 ? 3.776   43.430  4.468   1.00 34.91 143 A 1 
ATOM 1090 O O     . ALA A 1 143 ? 2.638   43.860  4.318   1.00 33.89 143 A 1 
ATOM 1091 C CB    . ALA A 1 143 ? 4.277   43.245  1.968   1.00 33.21 143 A 1 
ATOM 1092 N N     . ILE A 1 144 ? 4.461   43.519  5.625   1.00 33.40 144 A 1 
ATOM 1093 C CA    . ILE A 1 144 ? 3.997   44.343  6.731   1.00 36.08 144 A 1 
ATOM 1094 C C     . ILE A 1 144 ? 3.909   45.736  6.131   1.00 35.76 144 A 1 
ATOM 1095 O O     . ILE A 1 144 ? 4.952   46.251  5.710   1.00 33.61 144 A 1 
ATOM 1096 C CB    . ILE A 1 144 ? 4.946   44.278  7.945   1.00 33.25 144 A 1 
ATOM 1097 C CG1   . ILE A 1 144 ? 5.046   42.831  8.482   1.00 30.68 144 A 1 
ATOM 1098 C CG2   . ILE A 1 144 ? 4.442   45.222  9.049   1.00 33.14 144 A 1 
ATOM 1099 C CD1   . ILE A 1 144 ? 6.083   42.630  9.578   1.00 31.60 144 A 1 
ATOM 1100 N N     . PRO A 1 145 ? 2.720   46.305  5.966   1.00 35.29 145 A 1 
ATOM 1101 C CA    . PRO A 1 145 ? 2.601   47.610  5.357   1.00 37.96 145 A 1 
ATOM 1102 C C     . PRO A 1 145 ? 3.467   48.550  6.191   1.00 38.01 145 A 1 
ATOM 1103 O O     . PRO A 1 145 ? 3.415   48.467  7.423   1.00 36.75 145 A 1 
ATOM 1104 C CB    . PRO A 1 145 ? 1.113   47.963  5.383   1.00 34.90 145 A 1 
ATOM 1105 C CG    . PRO A 1 145 ? 0.552   47.091  6.511   1.00 33.11 145 A 1 
ATOM 1106 C CD    . PRO A 1 145 ? 1.438   45.852  6.467   1.00 36.47 145 A 1 
ATOM 1107 N N     . PRO A 1 146 ? 4.305   49.390  5.571   1.00 36.46 146 A 1 
ATOM 1108 C CA    . PRO A 1 146 ? 5.161   50.289  6.313   1.00 37.93 146 A 1 
ATOM 1109 C C     . PRO A 1 146 ? 4.253   51.142  7.188   1.00 37.50 146 A 1 
ATOM 1110 O O     . PRO A 1 146 ? 3.407   51.878  6.680   1.00 36.22 146 A 1 
ATOM 1111 C CB    . PRO A 1 146 ? 5.938   51.091  5.265   1.00 35.03 146 A 1 
ATOM 1112 C CG    . PRO A 1 146 ? 5.053   51.021  4.023   1.00 33.49 146 A 1 
ATOM 1113 C CD    . PRO A 1 146 ? 4.381   49.639  4.146   1.00 38.01 146 A 1 
ATOM 1114 N N     . VAL A 1 147 ? 4.361   50.954  8.495   1.00 35.35 147 A 1 
ATOM 1115 C CA    . VAL A 1 147 ? 3.666   51.774  9.478   1.00 38.40 147 A 1 
ATOM 1116 C C     . VAL A 1 147 ? 4.138   53.200  9.261   1.00 37.36 147 A 1 
ATOM 1117 O O     . VAL A 1 147 ? 5.257   53.556  9.635   1.00 35.56 147 A 1 
ATOM 1118 C CB    . VAL A 1 147 ? 3.881   51.311  10.938  1.00 34.76 147 A 1 
ATOM 1119 C CG1   . VAL A 1 147 ? 2.622   50.635  11.456  1.00 32.24 147 A 1 
ATOM 1120 C CG2   . VAL A 1 147 ? 5.057   50.342  11.129  1.00 35.95 147 A 1 
ATOM 1121 N N     . SER A 1 148 ? 3.336   53.994  8.577   1.00 37.53 148 A 1 
ATOM 1122 C CA    . SER A 1 148 ? 3.608   55.404  8.354   1.00 39.23 148 A 1 
ATOM 1123 C C     . SER A 1 148 ? 3.703   56.055  9.731   1.00 38.45 148 A 1 
ATOM 1124 O O     . SER A 1 148 ? 2.749   56.005  10.508  1.00 37.15 148 A 1 
ATOM 1125 C CB    . SER A 1 148 ? 2.510   56.038  7.498   1.00 36.22 148 A 1 
ATOM 1126 O OG    . SER A 1 148 ? 1.227   55.745  8.021   1.00 32.48 148 A 1 
ATOM 1127 N N     . LEU A 1 149 ? 4.868   56.625  10.016  1.00 34.60 149 A 1 
ATOM 1128 C CA    . LEU A 1 149 ? 5.127   57.447  11.194  1.00 36.69 149 A 1 
ATOM 1129 C C     . LEU A 1 149 ? 4.216   58.678  11.117  1.00 34.98 149 A 1 
ATOM 1130 O O     . LEU A 1 149 ? 4.588   59.701  10.539  1.00 33.28 149 A 1 
ATOM 1131 C CB    . LEU A 1 149 ? 6.614   57.832  11.222  1.00 32.67 149 A 1 
ATOM 1132 C CG    . LEU A 1 149 ? 7.550   56.735  11.756  1.00 29.93 149 A 1 
ATOM 1133 C CD1   . LEU A 1 149 ? 8.994   57.001  11.324  1.00 30.96 149 A 1 
ATOM 1134 C CD2   . LEU A 1 149 ? 7.513   56.679  13.280  1.00 32.65 149 A 1 
ATOM 1135 N N     . PHE A 1 150 ? 3.000   58.541  11.611  1.00 34.38 150 A 1 
ATOM 1136 C CA    . PHE A 1 150 ? 2.106   59.681  11.749  1.00 36.17 150 A 1 
ATOM 1137 C C     . PHE A 1 150 ? 2.742   60.666  12.728  1.00 34.46 150 A 1 
ATOM 1138 O O     . PHE A 1 150 ? 3.088   60.315  13.853  1.00 32.64 150 A 1 
ATOM 1139 C CB    . PHE A 1 150 ? 0.697   59.247  12.168  1.00 31.78 150 A 1 
ATOM 1140 C CG    . PHE A 1 150 ? -0.229  58.996  10.995  1.00 30.19 150 A 1 
ATOM 1141 C CD1   . PHE A 1 150 ? -0.968  60.061  10.447  1.00 30.94 150 A 1 
ATOM 1142 C CD2   . PHE A 1 150 ? -0.329  57.719  10.424  1.00 31.74 150 A 1 
ATOM 1143 C CE1   . PHE A 1 150 ? -1.816  59.840  9.345   1.00 28.75 150 A 1 
ATOM 1144 C CE2   . PHE A 1 150 ? -1.177  57.494  9.314   1.00 28.12 150 A 1 
ATOM 1145 C CZ    . PHE A 1 150 ? -1.925  58.553  8.776   1.00 27.82 150 A 1 
ATOM 1146 N N     . ALA A 1 151 ? 2.934   61.882  12.252  1.00 32.13 151 A 1 
ATOM 1147 C CA    . ALA A 1 151 ? 3.542   62.965  13.006  1.00 35.08 151 A 1 
ATOM 1148 C C     . ALA A 1 151 ? 2.706   63.276  14.265  1.00 34.16 151 A 1 
ATOM 1149 O O     . ALA A 1 151 ? 1.474   63.312  14.217  1.00 32.76 151 A 1 
ATOM 1150 C CB    . ALA A 1 151 ? 3.677   64.179  12.083  1.00 32.14 151 A 1 
ATOM 1151 N N     . GLU A 1 152 ? 3.396   63.557  15.369  1.00 31.02 152 A 1 
ATOM 1152 C CA    . GLU A 1 152 ? 2.844   64.039  16.641  1.00 34.12 152 A 1 
ATOM 1153 C C     . GLU A 1 152 ? 2.259   65.457  16.477  1.00 32.69 152 A 1 
ATOM 1154 O O     . GLU A 1 152 ? 2.899   66.457  16.796  1.00 31.48 152 A 1 
ATOM 1155 C CB    . GLU A 1 152 ? 3.931   64.027  17.739  1.00 32.24 152 A 1 
ATOM 1156 C CG    . GLU A 1 152 ? 4.423   62.628  18.131  1.00 29.99 152 A 1 
ATOM 1157 C CD    . GLU A 1 152 ? 5.525   62.670  19.211  1.00 30.93 152 A 1 
ATOM 1158 O OE1   . GLU A 1 152 ? 5.521   61.785  20.092  1.00 30.43 152 A 1 
ATOM 1159 O OE2   . GLU A 1 152 ? 6.408   63.557  19.114  1.00 31.04 152 A 1 
ATOM 1160 N N     . ALA A 1 153 ? 1.069   65.573  15.931  1.00 32.73 153 A 1 
ATOM 1161 C CA    . ALA A 1 153 ? 0.398   66.864  15.890  1.00 35.31 153 A 1 
ATOM 1162 C C     . ALA A 1 153 ? -0.011  67.262  17.323  1.00 33.96 153 A 1 
ATOM 1163 O O     . ALA A 1 153 ? -0.884  66.639  17.923  1.00 32.90 153 A 1 
ATOM 1164 C CB    . ALA A 1 153 ? -0.778  66.795  14.915  1.00 32.60 153 A 1 
ATOM 1165 N N     . GLU A 1 154 ? 0.579   68.338  17.849  1.00 32.64 154 A 1 
ATOM 1166 C CA    . GLU A 1 154 ? 0.448   68.898  19.208  1.00 36.12 154 A 1 
ATOM 1167 C C     . GLU A 1 154 ? -0.939  69.487  19.558  1.00 34.65 154 A 1 
ATOM 1168 O O     . GLU A 1 154 ? -1.022  70.389  20.386  1.00 33.41 154 A 1 
ATOM 1169 C CB    . GLU A 1 154 ? 1.480   70.033  19.394  1.00 34.13 154 A 1 
ATOM 1170 C CG    . GLU A 1 154 ? 2.945   69.608  19.536  1.00 31.34 154 A 1 
ATOM 1171 C CD    . GLU A 1 154 ? 3.816   70.815  19.917  1.00 31.21 154 A 1 
ATOM 1172 O OE1   . GLU A 1 154 ? 4.734   70.648  20.741  1.00 29.31 154 A 1 
ATOM 1173 O OE2   . GLU A 1 154 ? 3.560   71.925  19.368  1.00 31.69 154 A 1 
ATOM 1174 N N     . ALA A 1 155 ? -2.013  69.073  18.931  1.00 30.54 155 A 1 
ATOM 1175 C CA    . ALA A 1 155 ? -3.248  69.863  18.967  1.00 32.35 155 A 1 
ATOM 1176 C C     . ALA A 1 155 ? -3.703  70.191  20.410  1.00 30.89 155 A 1 
ATOM 1177 O O     . ALA A 1 155 ? -4.113  69.323  21.177  1.00 30.14 155 A 1 
ATOM 1178 C CB    . ALA A 1 155 ? -4.321  69.157  18.142  1.00 30.54 155 A 1 
ATOM 1179 N N     . THR A 1 156 ? -3.670  71.524  20.756  1.00 35.71 156 A 1 
ATOM 1180 C CA    . THR A 1 156 ? -3.757  72.154  22.093  1.00 39.16 156 A 1 
ATOM 1181 C C     . THR A 1 156 ? -5.163  72.282  22.693  1.00 37.71 156 A 1 
ATOM 1182 O O     . THR A 1 156 ? -5.342  72.991  23.679  1.00 35.93 156 A 1 
ATOM 1183 C CB    . THR A 1 156 ? -3.174  73.572  21.995  1.00 34.97 156 A 1 
ATOM 1184 O OG1   . THR A 1 156 ? -3.626  74.221  20.819  1.00 31.99 156 A 1 
ATOM 1185 C CG2   . THR A 1 156 ? -1.645  73.578  21.937  1.00 34.19 156 A 1 
ATOM 1186 N N     . ALA A 1 157 ? -6.187  71.714  22.066  1.00 31.89 157 A 1 
ATOM 1187 C CA    . ALA A 1 157 ? -7.563  72.207  22.179  1.00 32.57 157 A 1 
ATOM 1188 C C     . ALA A 1 157 ? -8.156  72.231  23.621  1.00 30.98 157 A 1 
ATOM 1189 O O     . ALA A 1 157 ? -7.720  71.500  24.506  1.00 30.25 157 A 1 
ATOM 1190 C CB    . ALA A 1 157 ? -8.433  71.443  21.174  1.00 31.05 157 A 1 
ATOM 1191 N N     . PRO A 1 158 ? -9.151  73.129  23.881  1.00 32.94 158 A 1 
ATOM 1192 C CA    . PRO A 1 158 ? -9.313  73.847  25.149  1.00 36.16 158 A 1 
ATOM 1193 C C     . PRO A 1 158 ? -10.259 73.191  26.182  1.00 35.97 158 A 1 
ATOM 1194 O O     . PRO A 1 158 ? -10.762 72.088  26.031  1.00 34.69 158 A 1 
ATOM 1195 C CB    . PRO A 1 158 ? -9.778  75.251  24.713  1.00 32.63 158 A 1 
ATOM 1196 C CG    . PRO A 1 158 ? -10.672 74.934  23.510  1.00 31.73 158 A 1 
ATOM 1197 C CD    . PRO A 1 158 ? -9.882  73.818  22.833  1.00 36.34 158 A 1 
ATOM 1198 N N     . VAL A 1 159 ? -10.533 74.014  27.229  1.00 32.16 159 A 1 
ATOM 1199 C CA    . VAL A 1 159 ? -10.851 73.725  28.650  1.00 36.25 159 A 1 
ATOM 1200 C C     . VAL A 1 159 ? -12.273 73.228  28.991  1.00 35.13 159 A 1 
ATOM 1201 O O     . VAL A 1 159 ? -12.484 72.784  30.115  1.00 33.26 159 A 1 
ATOM 1202 C CB    . VAL A 1 159 ? -10.594 75.033  29.432  1.00 33.25 159 A 1 
ATOM 1203 C CG1   . VAL A 1 159 ? -10.796 74.949  30.955  1.00 30.51 159 A 1 
ATOM 1204 C CG2   . VAL A 1 159 ? -9.163  75.565  29.229  1.00 33.83 159 A 1 
ATOM 1205 N N     . LEU A 1 160 ? -13.270 73.413  28.144  1.00 33.33 160 A 1 
ATOM 1206 C CA    . LEU A 1 160 ? -14.656 73.729  28.550  1.00 36.77 160 A 1 
ATOM 1207 C C     . LEU A 1 160 ? -15.311 72.781  29.599  1.00 35.12 160 A 1 
ATOM 1208 O O     . LEU A 1 160 ? -15.074 71.577  29.625  1.00 33.72 160 A 1 
ATOM 1209 C CB    . LEU A 1 160 ? -15.544 73.916  27.305  1.00 34.13 160 A 1 
ATOM 1210 C CG    . LEU A 1 160 ? -15.501 75.361  26.748  1.00 32.18 160 A 1 
ATOM 1211 C CD1   . LEU A 1 160 ? -16.072 75.389  25.329  1.00 32.92 160 A 1 
ATOM 1212 C CD2   . LEU A 1 160 ? -16.311 76.329  27.605  1.00 35.75 160 A 1 
ATOM 1213 N N     . GLY A 1 161 ? -16.137 73.429  30.481  1.00 35.51 161 A 1 
ATOM 1214 C CA    . GLY A 1 161 ? -16.684 72.921  31.756  1.00 38.67 161 A 1 
ATOM 1215 C C     . GLY A 1 161 ? -17.904 71.976  31.666  1.00 37.63 161 A 1 
ATOM 1216 O O     . GLY A 1 161 ? -17.978 71.183  30.755  1.00 35.98 161 A 1 
ATOM 1217 N N     . ARG A 1 162 ? -18.921 72.006  32.521  1.00 27.86 162 A 1 
ATOM 1218 C CA    . ARG A 1 162 ? -19.003 71.901  33.993  1.00 32.70 162 A 1 
ATOM 1219 C C     . ARG A 1 162 ? -20.123 70.935  34.444  1.00 31.27 162 A 1 
ATOM 1220 O O     . ARG A 1 162 ? -20.018 70.407  35.525  1.00 29.47 162 A 1 
ATOM 1221 C CB    . ARG A 1 162 ? -19.324 73.285  34.595  1.00 30.87 162 A 1 
ATOM 1222 C CG    . ARG A 1 162 ? -19.027 73.429  36.102  1.00 29.08 162 A 1 
ATOM 1223 C CD    . ARG A 1 162 ? -19.608 74.738  36.647  1.00 28.56 162 A 1 
ATOM 1224 N NE    . ARG A 1 162 ? -19.087 75.055  37.996  1.00 28.27 162 A 1 
ATOM 1225 C CZ    . ARG A 1 162 ? -19.541 75.991  38.818  1.00 26.56 162 A 1 
ATOM 1226 N NH1   . ARG A 1 162 ? -20.565 76.727  38.507  1.00 25.38 162 A 1 
ATOM 1227 N NH2   . ARG A 1 162 ? -18.973 76.195  39.954  1.00 24.07 162 A 1 
ATOM 1228 N N     . LYS A 1 163 ? -21.233 70.807  33.712  1.00 27.13 163 A 1 
ATOM 1229 C CA    . LYS A 1 163 ? -22.591 70.676  34.288  1.00 33.40 163 A 1 
ATOM 1230 C C     . LYS A 1 163 ? -22.903 69.340  34.994  1.00 32.75 163 A 1 
ATOM 1231 O O     . LYS A 1 163 ? -22.379 68.302  34.628  1.00 31.20 163 A 1 
ATOM 1232 C CB    . LYS A 1 163 ? -23.669 71.039  33.258  1.00 31.53 163 A 1 
ATOM 1233 C CG    . LYS A 1 163 ? -24.544 72.205  33.755  1.00 29.17 163 A 1 
ATOM 1234 C CD    . LYS A 1 163 ? -25.789 72.403  32.877  1.00 27.93 163 A 1 
ATOM 1235 C CE    . LYS A 1 163 ? -26.672 73.515  33.444  1.00 26.31 163 A 1 
ATOM 1236 N NZ    . LYS A 1 163 ? -28.087 73.325  33.060  1.00 25.27 163 A 1 
ATOM 1237 N N     . GLU A 1 164 ? -23.787 69.430  36.007  1.00 30.72 164 A 1 
ATOM 1238 C CA    . GLU A 1 164 ? -23.901 68.545  37.191  1.00 34.55 164 A 1 
ATOM 1239 C C     . GLU A 1 164 ? -24.946 67.405  37.145  1.00 33.82 164 A 1 
ATOM 1240 O O     . GLU A 1 164 ? -24.804 66.446  37.907  1.00 33.41 164 A 1 
ATOM 1241 C CB    . GLU A 1 164 ? -24.338 69.430  38.376  1.00 33.54 164 A 1 
ATOM 1242 C CG    . GLU A 1 164 ? -23.306 70.459  38.858  1.00 31.86 164 A 1 
ATOM 1243 C CD    . GLU A 1 164 ? -23.864 71.382  39.950  1.00 32.10 164 A 1 
ATOM 1244 O OE1   . GLU A 1 164 ? -23.084 71.724  40.866  1.00 31.60 164 A 1 
ATOM 1245 O OE2   . GLU A 1 164 ? -25.032 71.808  39.822  1.00 31.97 164 A 1 
ATOM 1246 N N     . GLU A 1 165 ? -26.023 67.589  36.434  1.00 31.61 165 A 1 
ATOM 1247 C CA    . GLU A 1 165 ? -27.362 67.027  36.758  1.00 34.06 165 A 1 
ATOM 1248 C C     . GLU A 1 165 ? -27.468 65.477  36.770  1.00 33.13 165 A 1 
ATOM 1249 O O     . GLU A 1 165 ? -26.650 64.780  36.197  1.00 32.20 165 A 1 
ATOM 1250 C CB    . GLU A 1 165 ? -28.378 67.627  35.764  1.00 33.38 165 A 1 
ATOM 1251 C CG    . GLU A 1 165 ? -28.740 69.099  36.024  1.00 31.76 165 A 1 
ATOM 1252 C CD    . GLU A 1 165 ? -29.546 69.756  34.890  1.00 32.67 165 A 1 
ATOM 1253 O OE1   . GLU A 1 165 ? -29.503 71.012  34.783  1.00 32.15 165 A 1 
ATOM 1254 O OE2   . GLU A 1 165 ? -30.145 69.042  34.068  1.00 32.15 165 A 1 
ATOM 1255 N N     . ASP A 1 166 ? -28.517 64.902  37.273  1.00 33.11 166 A 1 
ATOM 1256 C CA    . ASP A 1 166 ? -29.158 64.694  38.574  1.00 36.75 166 A 1 
ATOM 1257 C C     . ASP A 1 166 ? -29.670 63.229  38.647  1.00 34.89 166 A 1 
ATOM 1258 O O     . ASP A 1 166 ? -29.594 62.471  37.688  1.00 33.64 166 A 1 
ATOM 1259 C CB    . ASP A 1 166 ? -30.274 65.725  38.821  1.00 34.75 166 A 1 
ATOM 1260 C CG    . ASP A 1 166 ? -30.779 65.772  40.278  1.00 31.76 166 A 1 
ATOM 1261 O OD1   . ASP A 1 166 ? -30.108 65.199  41.165  1.00 31.51 166 A 1 
ATOM 1262 O OD2   . ASP A 1 166 ? -31.871 66.332  40.489  1.00 32.07 166 A 1 
ATOM 1263 N N     . THR A 1 167 ? -30.153 62.796  39.763  1.00 31.04 167 A 1 
ATOM 1264 C CA    . THR A 1 167 ? -30.027 61.457  40.370  1.00 32.58 167 A 1 
ATOM 1265 C C     . THR A 1 167 ? -31.110 60.394  40.113  1.00 30.58 167 A 1 
ATOM 1266 O O     . THR A 1 167 ? -30.850 59.218  40.383  1.00 29.25 167 A 1 
ATOM 1267 C CB    . THR A 1 167 ? -29.957 61.630  41.889  1.00 30.71 167 A 1 
ATOM 1268 O OG1   . THR A 1 167 ? -31.007 62.452  42.341  1.00 29.90 167 A 1 
ATOM 1269 C CG2   . THR A 1 167 ? -28.641 62.263  42.344  1.00 32.83 167 A 1 
ATOM 1270 N N     . SER A 1 168 ? -32.338 60.786  39.820  1.00 34.68 168 A 1 
ATOM 1271 C CA    . SER A 1 168 ? -33.519 60.148  40.427  1.00 35.10 168 A 1 
ATOM 1272 C C     . SER A 1 168 ? -33.794 58.669  40.053  1.00 33.93 168 A 1 
ATOM 1273 O O     . SER A 1 168 ? -34.102 58.322  38.919  1.00 33.64 168 A 1 
ATOM 1274 C CB    . SER A 1 168 ? -34.755 61.008  40.170  1.00 34.17 168 A 1 
ATOM 1275 O OG    . SER A 1 168 ? -35.856 60.538  40.903  1.00 32.51 168 A 1 
ATOM 1276 N N     . TRP A 1 169 ? -33.747 57.799  41.088  1.00 32.99 169 A 1 
ATOM 1277 C CA    . TRP A 1 169 ? -33.853 56.319  41.077  1.00 31.62 169 A 1 
ATOM 1278 C C     . TRP A 1 169 ? -35.277 55.746  41.260  1.00 30.76 169 A 1 
ATOM 1279 O O     . TRP A 1 169 ? -35.416 54.585  41.640  1.00 29.20 169 A 1 
ATOM 1280 C CB    . TRP A 1 169 ? -32.937 55.772  42.187  1.00 29.95 169 A 1 
ATOM 1281 C CG    . TRP A 1 169 ? -31.536 55.444  41.828  1.00 27.15 169 A 1 
ATOM 1282 C CD1   . TRP A 1 169 ? -30.555 56.324  41.556  1.00 25.00 169 A 1 
ATOM 1283 C CD2   . TRP A 1 169 ? -30.933 54.107  41.729  1.00 25.28 169 A 1 
ATOM 1284 N NE1   . TRP A 1 169 ? -29.360 55.642  41.305  1.00 23.08 169 A 1 
ATOM 1285 C CE2   . TRP A 1 169 ? -29.562 54.285  41.406  1.00 22.74 169 A 1 
ATOM 1286 C CE3   . TRP A 1 169 ? -31.410 52.803  41.887  1.00 25.37 169 A 1 
ATOM 1287 C CZ2   . TRP A 1 169 ? -28.687 53.187  41.241  1.00 24.18 169 A 1 
ATOM 1288 C CZ3   . TRP A 1 169 ? -30.542 51.703  41.722  1.00 25.30 169 A 1 
ATOM 1289 C CH2   . TRP A 1 169 ? -29.200 51.896  41.405  1.00 25.48 169 A 1 
ATOM 1290 N N     . LEU A 1 170 ? -36.348 56.523  41.066  1.00 33.63 170 A 1 
ATOM 1291 C CA    . LEU A 1 170 ? -37.710 56.174  41.518  1.00 36.31 170 A 1 
ATOM 1292 C C     . LEU A 1 170 ? -38.285 54.843  40.934  1.00 35.28 170 A 1 
ATOM 1293 O O     . LEU A 1 170 ? -37.831 54.373  39.901  1.00 34.19 170 A 1 
ATOM 1294 C CB    . LEU A 1 170 ? -38.652 57.341  41.178  1.00 33.73 170 A 1 
ATOM 1295 C CG    . LEU A 1 170 ? -38.560 58.538  42.129  1.00 31.59 170 A 1 
ATOM 1296 C CD1   . LEU A 1 170 ? -39.316 59.733  41.539  1.00 33.17 170 A 1 
ATOM 1297 C CD2   . LEU A 1 170 ? -39.171 58.244  43.505  1.00 34.76 170 A 1 
ATOM 1298 N N     . LEU A 1 171 ? -39.351 54.259  41.417  1.00 33.07 171 A 1 
ATOM 1299 C CA    . LEU A 1 171 ? -39.694 53.547  42.663  1.00 35.90 171 A 1 
ATOM 1300 C C     . LEU A 1 171 ? -40.721 52.414  42.382  1.00 34.59 171 A 1 
ATOM 1301 O O     . LEU A 1 171 ? -40.610 51.338  42.936  1.00 32.65 171 A 1 
ATOM 1302 C CB    . LEU A 1 171 ? -40.344 54.518  43.671  1.00 33.21 171 A 1 
ATOM 1303 C CG    . LEU A 1 171 ? -39.769 54.497  45.107  1.00 30.98 171 A 1 
ATOM 1304 C CD1   . LEU A 1 171 ? -40.341 55.672  45.907  1.00 30.79 171 A 1 
ATOM 1305 C CD2   . LEU A 1 171 ? -40.080 53.232  45.872  1.00 32.33 171 A 1 
ATOM 1306 N N     . LEU A 1 172 ? -41.768 52.676  41.614  1.00 32.52 172 A 1 
ATOM 1307 C CA    . LEU A 1 172 ? -43.144 52.202  41.912  1.00 35.69 172 A 1 
ATOM 1308 C C     . LEU A 1 172 ? -43.521 50.741  41.534  1.00 33.61 172 A 1 
ATOM 1309 O O     . LEU A 1 172 ? -42.858 50.076  40.765  1.00 31.93 172 A 1 
ATOM 1310 C CB    . LEU A 1 172 ? -44.154 53.216  41.336  1.00 33.01 172 A 1 
ATOM 1311 C CG    . LEU A 1 172 ? -44.522 54.334  42.337  1.00 31.32 172 A 1 
ATOM 1312 C CD1   . LEU A 1 172 ? -45.093 55.550  41.592  1.00 31.63 172 A 1 
ATOM 1313 C CD2   . LEU A 1 172 ? -45.565 53.875  43.352  1.00 33.26 172 A 1 
ATOM 1314 N N     . SER A 1 173 ? -44.640 50.275  42.086  1.00 35.84 173 A 1 
ATOM 1315 C CA    . SER A 1 173 ? -44.843 49.014  42.819  1.00 38.23 173 A 1 
ATOM 1316 C C     . SER A 1 173 ? -45.867 47.978  42.292  1.00 36.14 173 A 1 
ATOM 1317 O O     . SER A 1 173 ? -45.681 46.784  42.536  1.00 34.42 173 A 1 
ATOM 1318 C CB    . SER A 1 173 ? -45.366 49.418  44.196  1.00 36.11 173 A 1 
ATOM 1319 O OG    . SER A 1 173 ? -46.488 50.285  44.086  1.00 35.71 173 A 1 
ATOM 1320 N N     . LYS A 1 174 ? -46.976 48.428  41.790  1.00 30.57 174 A 1 
ATOM 1321 C CA    . LYS A 1 174 ? -48.302 47.742  41.861  1.00 35.95 174 A 1 
ATOM 1322 C C     . LYS A 1 174 ? -48.488 46.544  40.906  1.00 35.04 174 A 1 
ATOM 1323 O O     . LYS A 1 174 ? -47.686 46.378  40.005  1.00 31.96 174 A 1 
ATOM 1324 C CB    . LYS A 1 174 ? -49.368 48.800  41.536  1.00 32.54 174 A 1 
ATOM 1325 C CG    . LYS A 1 174 ? -49.724 49.703  42.716  1.00 30.83 174 A 1 
ATOM 1326 C CD    . LYS A 1 174 ? -50.961 50.522  42.367  1.00 28.80 174 A 1 
ATOM 1327 C CE    . LYS A 1 174 ? -51.468 51.258  43.599  1.00 26.28 174 A 1 
ATOM 1328 N NZ    . LYS A 1 174 ? -52.767 51.925  43.323  1.00 25.33 174 A 1 
ATOM 1329 N N     . ASP A 1 175 ? -49.555 45.778  40.903  1.00 35.24 175 A 1 
ATOM 1330 C CA    . ASP A 1 175 ? -50.520 45.135  41.812  1.00 38.41 175 A 1 
ATOM 1331 C C     . ASP A 1 175 ? -51.039 43.851  41.109  1.00 35.68 175 A 1 
ATOM 1332 O O     . ASP A 1 175 ? -50.305 43.204  40.372  1.00 33.09 175 A 1 
ATOM 1333 C CB    . ASP A 1 175 ? -51.699 46.065  42.188  1.00 35.05 175 A 1 
ATOM 1334 C CG    . ASP A 1 175 ? -51.634 46.708  43.580  1.00 32.36 175 A 1 
ATOM 1335 O OD1   . ASP A 1 175 ? -50.960 46.159  44.473  1.00 32.81 175 A 1 
ATOM 1336 O OD2   . ASP A 1 175 ? -52.278 47.770  43.727  1.00 33.26 175 A 1 
ATOM 1337 N N     . SER A 1 176 ? -52.266 43.498  41.303  1.00 36.61 176 A 1 
ATOM 1338 C CA    . SER A 1 176 ? -52.980 42.209  41.203  1.00 39.34 176 A 1 
ATOM 1339 C C     . SER A 1 176 ? -53.402 41.787  39.765  1.00 38.91 176 A 1 
ATOM 1340 O O     . SER A 1 176 ? -52.666 42.045  38.832  1.00 36.13 176 A 1 
ATOM 1341 C CB    . SER A 1 176 ? -54.140 42.340  42.205  1.00 35.60 176 A 1 
ATOM 1342 O OG    . SER A 1 176 ? -55.012 43.411  41.851  1.00 34.40 176 A 1 
ATOM 1343 N N     . ASP A 1 177 ? -54.486 41.135  39.379  1.00 40.43 177 A 1 
ATOM 1344 C CA    . ASP A 1 177 ? -55.475 40.251  39.985  1.00 43.24 177 A 1 
ATOM 1345 C C     . ASP A 1 177 ? -55.971 39.184  38.955  1.00 41.21 177 A 1 
ATOM 1346 O O     . ASP A 1 177 ? -55.396 38.990  37.900  1.00 38.53 177 A 1 
ATOM 1347 C CB    . ASP A 1 177 ? -56.680 41.063  40.506  1.00 39.25 177 A 1 
ATOM 1348 C CG    . ASP A 1 177 ? -57.004 40.855  41.990  1.00 35.62 177 A 1 
ATOM 1349 O OD1   . ASP A 1 177 ? -56.476 39.895  42.595  1.00 35.61 177 A 1 
ATOM 1350 O OD2   . ASP A 1 177 ? -57.809 41.665  42.499  1.00 35.73 177 A 1 
ATOM 1351 N N     . ASN A 1 178 ? -57.046 38.566  39.211  1.00 35.53 178 A 1 
ATOM 1352 C CA    . ASN A 1 178 ? -57.537 37.193  39.034  1.00 37.06 178 A 1 
ATOM 1353 C C     . ASN A 1 178 ? -57.907 36.584  37.655  1.00 34.58 178 A 1 
ATOM 1354 O O     . ASN A 1 178 ? -57.679 35.392  37.471  1.00 31.75 178 A 1 
ATOM 1355 C CB    . ASN A 1 178 ? -58.808 37.115  39.895  1.00 34.11 178 A 1 
ATOM 1356 C CG    . ASN A 1 178 ? -58.568 36.710  41.336  1.00 31.38 178 A 1 
ATOM 1357 O OD1   . ASN A 1 178 ? -57.860 35.766  41.630  1.00 33.24 178 A 1 
ATOM 1358 N ND2   . ASN A 1 178 ? -59.189 37.371  42.285  1.00 34.38 178 A 1 
ATOM 1359 N N     . HIS A 1 179 ? -58.734 37.208  36.813  1.00 39.61 179 A 1 
ATOM 1360 C CA    . HIS A 1 179 ? -59.996 36.531  36.436  1.00 42.07 179 A 1 
ATOM 1361 C C     . HIS A 1 179 ? -59.985 35.411  35.356  1.00 40.30 179 A 1 
ATOM 1362 O O     . HIS A 1 179 ? -59.132 35.279  34.508  1.00 37.38 179 A 1 
ATOM 1363 C CB    . HIS A 1 179 ? -61.099 37.557  36.152  1.00 38.57 179 A 1 
ATOM 1364 C CG    . HIS A 1 179 ? -61.972 37.858  37.353  1.00 37.21 179 A 1 
ATOM 1365 N ND1   . HIS A 1 179 ? -62.308 37.024  38.403  1.00 36.88 179 A 1 
ATOM 1366 C CD2   . HIS A 1 179 ? -62.654 39.037  37.554  1.00 36.32 179 A 1 
ATOM 1367 C CE1   . HIS A 1 179 ? -63.135 37.690  39.210  1.00 34.18 179 A 1 
ATOM 1368 N NE2   . HIS A 1 179 ? -63.381 38.915  38.732  1.00 34.06 179 A 1 
ATOM 1369 N N     . ASN A 1 180 ? -61.099 34.664  35.360  1.00 35.04 180 A 1 
ATOM 1370 C CA    . ASN A 1 180 ? -61.303 33.232  35.077  1.00 37.55 180 A 1 
ATOM 1371 C C     . ASN A 1 180 ? -61.667 32.779  33.636  1.00 35.46 180 A 1 
ATOM 1372 O O     . ASN A 1 180 ? -61.572 31.599  33.353  1.00 32.62 180 A 1 
ATOM 1373 C CB    . ASN A 1 180 ? -62.508 32.830  35.974  1.00 35.11 180 A 1 
ATOM 1374 C CG    . ASN A 1 180 ? -62.236 31.773  37.027  1.00 32.01 180 A 1 
ATOM 1375 O OD1   . ASN A 1 180 ? -61.231 31.109  37.070  1.00 33.67 180 A 1 
ATOM 1376 N ND2   . ASN A 1 180 ? -63.180 31.570  37.928  1.00 34.61 180 A 1 
ATOM 1377 N N     . ARG A 1 181 ? -62.326 33.562  32.811  1.00 34.75 181 A 1 
ATOM 1378 C CA    . ARG A 1 181 ? -63.580 33.112  32.154  1.00 38.10 181 A 1 
ATOM 1379 C C     . ARG A 1 181 ? -63.442 32.162  30.934  1.00 36.49 181 A 1 
ATOM 1380 O O     . ARG A 1 181 ? -62.408 32.064  30.313  1.00 33.23 181 A 1 
ATOM 1381 C CB    . ARG A 1 181 ? -64.461 34.337  31.860  1.00 34.81 181 A 1 
ATOM 1382 C CG    . ARG A 1 181 ? -65.948 34.065  32.173  1.00 32.33 181 A 1 
ATOM 1383 C CD    . ARG A 1 181 ? -66.796 35.317  31.924  1.00 31.12 181 A 1 
ATOM 1384 N NE    . ARG A 1 181 ? -68.204 35.120  32.341  1.00 30.26 181 A 1 
ATOM 1385 C CZ    . ARG A 1 181 ? -69.169 36.025  32.278  1.00 28.13 181 A 1 
ATOM 1386 N NH1   . ARG A 1 181 ? -68.953 37.210  31.791  1.00 27.31 181 A 1 
ATOM 1387 N NH2   . ARG A 1 181 ? -70.369 35.748  32.699  1.00 26.99 181 A 1 
ATOM 1388 N N     . SER A 1 182 ? -64.556 31.500  30.589  1.00 41.16 182 A 1 
ATOM 1389 C CA    . SER A 1 182 ? -64.706 30.094  30.151  1.00 43.15 182 A 1 
ATOM 1390 C C     . SER A 1 182 ? -64.984 29.777  28.663  1.00 42.72 182 A 1 
ATOM 1391 O O     . SER A 1 182 ? -64.836 28.625  28.280  1.00 39.49 182 A 1 
ATOM 1392 C CB    . SER A 1 182 ? -65.915 29.547  30.924  1.00 39.01 182 A 1 
ATOM 1393 O OG    . SER A 1 182 ? -67.077 30.321  30.665  1.00 36.03 182 A 1 
ATOM 1394 N N     . GLY A 1 183 ? -65.581 30.676  27.894  1.00 42.07 183 A 1 
ATOM 1395 C CA    . GLY A 1 183 ? -66.704 30.328  26.995  1.00 43.46 183 A 1 
ATOM 1396 C C     . GLY A 1 183 ? -66.476 29.426  25.759  1.00 42.27 183 A 1 
ATOM 1397 O O     . GLY A 1 183 ? -65.376 29.249  25.258  1.00 39.24 183 A 1 
ATOM 1398 N N     . ASN A 1 184 ? -67.598 28.922  25.227  1.00 42.82 184 A 1 
ATOM 1399 C CA    . ASN A 1 184 ? -67.801 27.686  24.449  1.00 44.17 184 A 1 
ATOM 1400 C C     . ASN A 1 184 ? -67.727 27.719  22.900  1.00 41.83 184 A 1 
ATOM 1401 O O     . ASN A 1 184 ? -67.381 26.707  22.310  1.00 37.36 184 A 1 
ATOM 1402 C CB    . ASN A 1 184 ? -69.226 27.208  24.798  1.00 39.61 184 A 1 
ATOM 1403 C CG    . ASN A 1 184 ? -69.324 26.102  25.840  1.00 35.37 184 A 1 
ATOM 1404 O OD1   . ASN A 1 184 ? -68.371 25.466  26.227  1.00 36.37 184 A 1 
ATOM 1405 N ND2   . ASN A 1 184 ? -70.525 25.825  26.295  1.00 37.30 184 A 1 
ATOM 1406 N N     . ASN A 1 185 ? -68.286 28.707  22.233  1.00 42.13 185 A 1 
ATOM 1407 C CA    . ASN A 1 185 ? -69.294 28.450  21.177  1.00 43.52 185 A 1 
ATOM 1408 C C     . ASN A 1 185 ? -68.811 27.966  19.774  1.00 41.19 185 A 1 
ATOM 1409 O O     . ASN A 1 185 ? -67.651 28.015  19.426  1.00 37.08 185 A 1 
ATOM 1410 C CB    . ASN A 1 185 ? -70.245 29.660  21.082  1.00 39.60 185 A 1 
ATOM 1411 C CG    . ASN A 1 185 ? -71.535 29.484  21.878  1.00 35.05 185 A 1 
ATOM 1412 O OD1   . ASN A 1 185 ? -71.847 28.445  22.424  1.00 35.81 185 A 1 
ATOM 1413 N ND2   . ASN A 1 185 ? -72.336 30.522  21.946  1.00 36.18 185 A 1 
ATOM 1414 N N     . SER A 1 186 ? -69.774 27.546  18.938  1.00 40.74 186 A 1 
ATOM 1415 C CA    . SER A 1 186 ? -69.745 26.410  18.001  1.00 41.64 186 A 1 
ATOM 1416 C C     . SER A 1 186 ? -69.876 26.666  16.482  1.00 40.49 186 A 1 
ATOM 1417 O O     . SER A 1 186 ? -69.666 25.733  15.715  1.00 37.05 186 A 1 
ATOM 1418 C CB    . SER A 1 186 ? -70.953 25.546  18.365  1.00 37.61 186 A 1 
ATOM 1419 O OG    . SER A 1 186 ? -72.148 26.297  18.291  1.00 35.71 186 A 1 
ATOM 1420 N N     . SER A 1 187 ? -70.394 27.752  16.048  1.00 42.20 187 A 1 
ATOM 1421 C CA    . SER A 1 187 ? -71.282 27.840  14.862  1.00 43.57 187 A 1 
ATOM 1422 C C     . SER A 1 187 ? -70.599 27.804  13.466  1.00 42.57 187 A 1 
ATOM 1423 O O     . SER A 1 187 ? -69.398 27.681  13.383  1.00 39.27 187 A 1 
ATOM 1424 C CB    . SER A 1 187 ? -72.146 29.092  15.025  1.00 39.52 187 A 1 
ATOM 1425 O OG    . SER A 1 187 ? -71.400 30.268  14.821  1.00 36.69 187 A 1 
ATOM 1426 N N     . THR A 1 188 ? -71.258 27.979  12.314  1.00 47.10 188 A 1 
ATOM 1427 C CA    . THR A 1 188 ? -72.119 27.085  11.513  1.00 49.01 188 A 1 
ATOM 1428 C C     . THR A 1 188 ? -71.886 27.226  9.995   1.00 48.32 188 A 1 
ATOM 1429 O O     . THR A 1 188 ? -71.837 26.221  9.298   1.00 44.16 188 A 1 
ATOM 1430 C CB    . THR A 1 188 ? -73.626 27.407  11.675  1.00 43.23 188 A 1 
ATOM 1431 O OG1   . THR A 1 188 ? -73.836 28.802  11.771  1.00 39.46 188 A 1 
ATOM 1432 C CG2   . THR A 1 188 ? -74.291 26.732  12.867  1.00 43.19 188 A 1 
ATOM 1433 N N     . SER A 1 189 ? -71.909 28.413  9.455   1.00 41.35 189 A 1 
ATOM 1434 C CA    . SER A 1 189 ? -72.493 28.718  8.114   1.00 42.65 189 A 1 
ATOM 1435 C C     . SER A 1 189 ? -71.488 28.677  6.930   1.00 42.10 189 A 1 
ATOM 1436 O O     . SER A 1 189 ? -70.318 28.470  7.145   1.00 39.35 189 A 1 
ATOM 1437 C CB    . SER A 1 189 ? -73.127 30.104  8.228   1.00 38.96 189 A 1 
ATOM 1438 O OG    . SER A 1 189 ? -72.152 31.105  8.468   1.00 35.79 189 A 1 
ATOM 1439 N N     . SER A 1 190 ? -71.835 28.917  5.645   1.00 41.50 190 A 1 
ATOM 1440 C CA    . SER A 1 190 ? -72.963 28.521  4.771   1.00 42.96 190 A 1 
ATOM 1441 C C     . SER A 1 190 ? -72.635 28.693  3.277   1.00 42.67 190 A 1 
ATOM 1442 O O     . SER A 1 190 ? -72.825 27.764  2.505   1.00 39.70 190 A 1 
ATOM 1443 C CB    . SER A 1 190 ? -74.234 29.354  5.027   1.00 39.19 190 A 1 
ATOM 1444 O OG    . SER A 1 190 ? -73.979 30.733  4.871   1.00 36.19 190 A 1 
ATOM 1445 N N     . SER A 1 191 ? -72.296 29.848  2.822   1.00 40.11 191 A 1 
ATOM 1446 C CA    . SER A 1 191 ? -72.596 30.325  1.449   1.00 42.15 191 A 1 
ATOM 1447 C C     . SER A 1 191 ? -71.468 30.100  0.422   1.00 41.86 191 A 1 
ATOM 1448 O O     . SER A 1 191 ? -70.355 29.821  0.799   1.00 39.68 191 A 1 
ATOM 1449 C CB    . SER A 1 191 ? -72.913 31.820  1.540   1.00 38.17 191 A 1 
ATOM 1450 O OG    . SER A 1 191 ? -71.800 32.558  2.012   1.00 36.54 191 A 1 
ATOM 1451 N N     . SER A 1 192 ? -71.661 30.287  -0.878  1.00 42.12 192 A 1 
ATOM 1452 C CA    . SER A 1 192 ? -72.605 29.759  -1.879  1.00 43.45 192 A 1 
ATOM 1453 C C     . SER A 1 192 ? -72.096 29.961  -3.318  1.00 43.50 192 A 1 
ATOM 1454 O O     . SER A 1 192 ? -71.877 28.967  -3.992  1.00 42.00 192 A 1 
ATOM 1455 C CB    . SER A 1 192 ? -74.020 30.370  -1.784  1.00 39.17 192 A 1 
ATOM 1456 O OG    . SER A 1 192 ? -73.981 31.777  -1.934  1.00 36.99 192 A 1 
ATOM 1457 N N     . GLN A 1 193 ? -72.002 31.184  -3.848  1.00 35.49 193 A 1 
ATOM 1458 C CA    . GLN A 1 193 ? -72.636 31.364  -5.165  1.00 36.91 193 A 1 
ATOM 1459 C C     . GLN A 1 193 ? -71.784 31.332  -6.456  1.00 35.61 193 A 1 
ATOM 1460 O O     . GLN A 1 193 ? -72.035 30.469  -7.295  1.00 33.64 193 A 1 
ATOM 1461 C CB    . GLN A 1 193 ? -73.465 32.667  -5.149  1.00 34.25 193 A 1 
ATOM 1462 C CG    . GLN A 1 193 ? -74.878 32.516  -4.586  1.00 33.11 193 A 1 
ATOM 1463 C CD    . GLN A 1 193 ? -75.663 33.831  -4.637  1.00 32.39 193 A 1 
ATOM 1464 O OE1   . GLN A 1 193 ? -75.139 34.932  -4.651  1.00 31.75 193 A 1 
ATOM 1465 N NE2   . GLN A 1 193 ? -76.978 33.769  -4.658  1.00 30.62 193 A 1 
ATOM 1466 N N     . TYR A 1 194 ? -71.010 32.338  -6.734  1.00 30.48 194 A 1 
ATOM 1467 C CA    . TYR A 1 194 ? -71.256 33.048  -8.012  1.00 31.91 194 A 1 
ATOM 1468 C C     . TYR A 1 194 ? -70.476 32.582  -9.270  1.00 30.02 194 A 1 
ATOM 1469 O O     . TYR A 1 194 ? -69.719 31.639  -9.261  1.00 28.18 194 A 1 
ATOM 1470 C CB    . TYR A 1 194 ? -71.162 34.573  -7.804  1.00 29.56 194 A 1 
ATOM 1471 C CG    . TYR A 1 194 ? -72.500 35.295  -7.683  1.00 29.00 194 A 1 
ATOM 1472 C CD1   . TYR A 1 194 ? -73.275 35.573  -8.824  1.00 28.01 194 A 1 
ATOM 1473 C CD2   . TYR A 1 194 ? -72.947 35.717  -6.414  1.00 28.10 194 A 1 
ATOM 1474 C CE1   . TYR A 1 194 ? -74.501 36.254  -8.692  1.00 26.41 194 A 1 
ATOM 1475 C CE2   . TYR A 1 194 ? -74.171 36.398  -6.279  1.00 25.83 194 A 1 
ATOM 1476 C CZ    . TYR A 1 194 ? -74.951 36.666  -7.430  1.00 25.99 194 A 1 
ATOM 1477 O OH    . TYR A 1 194 ? -76.142 37.322  -7.295  1.00 25.73 194 A 1 
ATOM 1478 N N     . PHE A 1 195 ? -70.729 33.242  -10.354 1.00 37.31 195 A 1 
ATOM 1479 C CA    . PHE A 1 195 ? -70.986 32.966  -11.768 1.00 37.63 195 A 1 
ATOM 1480 C C     . PHE A 1 195 ? -69.786 32.570  -12.666 1.00 36.89 195 A 1 
ATOM 1481 O O     . PHE A 1 195 ? -69.299 31.452  -12.545 1.00 35.35 195 A 1 
ATOM 1482 C CB    . PHE A 1 195 ? -71.760 34.186  -12.336 1.00 34.38 195 A 1 
ATOM 1483 C CG    . PHE A 1 195 ? -73.255 34.224  -12.123 1.00 33.46 195 A 1 
ATOM 1484 C CD1   . PHE A 1 195 ? -74.104 33.588  -13.058 1.00 33.16 195 A 1 
ATOM 1485 C CD2   . PHE A 1 195 ? -73.810 34.938  -11.047 1.00 33.76 195 A 1 
ATOM 1486 C CE1   . PHE A 1 195 ? -75.499 33.661  -12.923 1.00 30.14 195 A 1 
ATOM 1487 C CE2   . PHE A 1 195 ? -75.208 35.013  -10.904 1.00 28.31 195 A 1 
ATOM 1488 C CZ    . PHE A 1 195 ? -76.056 34.373  -11.847 1.00 27.66 195 A 1 
ATOM 1489 N N     . GLY A 1 196 ? -69.223 33.334  -13.566 1.00 38.93 196 A 1 
ATOM 1490 C CA    . GLY A 1 196 ? -69.759 33.539  -14.895 1.00 40.38 196 A 1 
ATOM 1491 C C     . GLY A 1 196 ? -68.943 32.797  -15.975 1.00 39.17 196 A 1 
ATOM 1492 O O     . GLY A 1 196 ? -67.800 32.416  -15.750 1.00 37.33 196 A 1 
ATOM 1493 N N     . GLU A 1 197 ? -69.526 32.593  -17.140 1.00 35.86 197 A 1 
ATOM 1494 C CA    . GLU A 1 197 ? -69.249 31.542  -18.142 1.00 38.56 197 A 1 
ATOM 1495 C C     . GLU A 1 197 ? -68.105 31.769  -19.162 1.00 36.60 197 A 1 
ATOM 1496 O O     . GLU A 1 197 ? -67.933 30.910  -20.012 1.00 34.61 197 A 1 
ATOM 1497 C CB    . GLU A 1 197 ? -70.530 31.352  -18.979 1.00 36.01 197 A 1 
ATOM 1498 C CG    . GLU A 1 197 ? -71.694 30.685  -18.247 1.00 33.11 197 A 1 
ATOM 1499 C CD    . GLU A 1 197 ? -72.977 30.657  -19.094 1.00 31.73 197 A 1 
ATOM 1500 O OE1   . GLU A 1 197 ? -73.601 29.566  -19.168 1.00 30.01 197 A 1 
ATOM 1501 O OE2   . GLU A 1 197 ? -73.346 31.728  -19.602 1.00 30.03 197 A 1 
ATOM 1502 N N     . VAL A 1 198 ? -67.400 32.852  -19.204 1.00 35.83 198 A 1 
ATOM 1503 C CA    . VAL A 1 198 ? -66.938 33.467  -20.461 1.00 39.06 198 A 1 
ATOM 1504 C C     . VAL A 1 198 ? -66.222 32.495  -21.425 1.00 38.05 198 A 1 
ATOM 1505 O O     . VAL A 1 198 ? -65.099 32.061  -21.182 1.00 36.84 198 A 1 
ATOM 1506 C CB    . VAL A 1 198 ? -66.122 34.755  -20.242 1.00 36.79 198 A 1 
ATOM 1507 C CG1   . VAL A 1 198 ? -65.875 35.484  -21.563 1.00 34.99 198 A 1 
ATOM 1508 C CG2   . VAL A 1 198 ? -66.845 35.744  -19.312 1.00 37.79 198 A 1 
ATOM 1509 N N     . ASP A 1 199 ? -66.895 32.272  -22.566 1.00 37.07 199 A 1 
ATOM 1510 C CA    . ASP A 1 199 ? -66.730 31.215  -23.572 1.00 39.03 199 A 1 
ATOM 1511 C C     . ASP A 1 199 ? -65.479 31.273  -24.483 1.00 36.73 199 A 1 
ATOM 1512 O O     . ASP A 1 199 ? -65.395 30.476  -25.412 1.00 35.48 199 A 1 
ATOM 1513 C CB    . ASP A 1 199 ? -67.946 31.312  -24.508 1.00 37.88 199 A 1 
ATOM 1514 C CG    . ASP A 1 199 ? -69.115 30.381  -24.177 1.00 34.82 199 A 1 
ATOM 1515 O OD1   . ASP A 1 199 ? -68.889 29.325  -23.559 1.00 34.31 199 A 1 
ATOM 1516 O OD2   . ASP A 1 199 ? -70.238 30.742  -24.608 1.00 33.96 199 A 1 
ATOM 1517 N N     . GLN A 1 200 ? -64.551 32.218  -24.360 1.00 32.16 200 A 1 
ATOM 1518 C CA    . GLN A 1 200 ? -63.814 32.675  -25.543 1.00 33.48 200 A 1 
ATOM 1519 C C     . GLN A 1 200 ? -63.077 31.548  -26.293 1.00 31.66 200 A 1 
ATOM 1520 O O     . GLN A 1 200 ? -62.086 30.978  -25.834 1.00 29.61 200 A 1 
ATOM 1521 C CB    . GLN A 1 200 ? -62.897 33.862  -25.245 1.00 32.38 200 A 1 
ATOM 1522 C CG    . GLN A 1 200 ? -63.701 35.176  -25.190 1.00 31.60 200 A 1 
ATOM 1523 C CD    . GLN A 1 200 ? -62.823 36.430  -25.111 1.00 29.85 200 A 1 
ATOM 1524 O OE1   . GLN A 1 200 ? -61.608 36.401  -25.050 1.00 29.28 200 A 1 
ATOM 1525 N NE2   . GLN A 1 200 ? -63.419 37.609  -25.119 1.00 27.66 200 A 1 
ATOM 1526 N N     . TYR A 1 201 ? -63.558 31.345  -27.511 1.00 34.06 201 A 1 
ATOM 1527 C CA    . TYR A 1 201 ? -63.343 30.251  -28.466 1.00 35.52 201 A 1 
ATOM 1528 C C     . TYR A 1 201 ? -61.966 30.189  -29.153 1.00 32.92 201 A 1 
ATOM 1529 O O     . TYR A 1 201 ? -61.893 29.664  -30.258 1.00 31.49 201 A 1 
ATOM 1530 C CB    . TYR A 1 201 ? -64.424 30.378  -29.544 1.00 34.61 201 A 1 
ATOM 1531 C CG    . TYR A 1 201 ? -65.638 29.495  -29.385 1.00 34.30 201 A 1 
ATOM 1532 C CD1   . TYR A 1 201 ? -65.699 28.275  -30.099 1.00 33.20 201 A 1 
ATOM 1533 C CD2   . TYR A 1 201 ? -66.722 29.889  -28.586 1.00 33.14 201 A 1 
ATOM 1534 C CE1   . TYR A 1 201 ? -66.841 27.464  -30.011 1.00 31.08 201 A 1 
ATOM 1535 C CE2   . TYR A 1 201 ? -67.859 29.078  -28.488 1.00 29.56 201 A 1 
ATOM 1536 C CZ    . TYR A 1 201 ? -67.920 27.864  -29.209 1.00 28.70 201 A 1 
ATOM 1537 O OH    . TYR A 1 201 ? -69.041 27.070  -29.117 1.00 29.05 201 A 1 
ATOM 1538 N N     . PHE A 1 202 ? -60.886 30.778  -28.628 1.00 30.88 202 A 1 
ATOM 1539 C CA    . PHE A 1 202 ? -59.744 31.098  -29.490 1.00 31.58 202 A 1 
ATOM 1540 C C     . PHE A 1 202 ? -59.182 29.880  -30.252 1.00 31.14 202 A 1 
ATOM 1541 O O     . PHE A 1 202 ? -58.481 29.029  -29.710 1.00 29.34 202 A 1 
ATOM 1542 C CB    . PHE A 1 202 ? -58.675 31.889  -28.727 1.00 29.91 202 A 1 
ATOM 1543 C CG    . PHE A 1 202 ? -58.658 33.359  -29.076 1.00 28.90 202 A 1 
ATOM 1544 C CD1   . PHE A 1 202 ? -57.890 33.821  -30.158 1.00 27.29 202 A 1 
ATOM 1545 C CD2   . PHE A 1 202 ? -59.420 34.268  -28.331 1.00 28.43 202 A 1 
ATOM 1546 C CE1   . PHE A 1 202 ? -57.885 35.182  -30.499 1.00 25.06 202 A 1 
ATOM 1547 C CE2   . PHE A 1 202 ? -59.418 35.638  -28.660 1.00 23.67 202 A 1 
ATOM 1548 C CZ    . PHE A 1 202 ? -58.648 36.101  -29.749 1.00 22.86 202 A 1 
ATOM 1549 N N     . ASP A 1 203 ? -59.492 29.858  -31.552 1.00 37.40 203 A 1 
ATOM 1550 C CA    . ASP A 1 203 ? -59.262 28.835  -32.583 1.00 39.38 203 A 1 
ATOM 1551 C C     . ASP A 1 203 ? -57.783 28.706  -33.011 1.00 36.81 203 A 1 
ATOM 1552 O O     . ASP A 1 203 ? -57.454 28.768  -34.200 1.00 35.62 203 A 1 
ATOM 1553 C CB    . ASP A 1 203 ? -60.139 29.199  -33.797 1.00 37.94 203 A 1 
ATOM 1554 C CG    . ASP A 1 203 ? -61.431 28.397  -33.966 1.00 35.05 203 A 1 
ATOM 1555 O OD1   . ASP A 1 203 ? -61.533 27.281  -33.405 1.00 33.87 203 A 1 
ATOM 1556 O OD2   . ASP A 1 203 ? -62.298 28.898  -34.721 1.00 33.66 203 A 1 
ATOM 1557 N N     . LEU A 1 204 ? -56.827 28.552  -32.085 1.00 34.48 204 A 1 
ATOM 1558 C CA    . LEU A 1 204 ? -55.403 28.452  -32.429 1.00 36.82 204 A 1 
ATOM 1559 C C     . LEU A 1 204 ? -55.087 27.123  -33.156 1.00 34.95 204 A 1 
ATOM 1560 O O     . LEU A 1 204 ? -54.450 26.225  -32.614 1.00 32.60 204 A 1 
ATOM 1561 C CB    . LEU A 1 204 ? -54.537 28.709  -31.186 1.00 34.19 204 A 1 
ATOM 1562 C CG    . LEU A 1 204 ? -54.299 30.198  -30.907 1.00 31.56 204 A 1 
ATOM 1563 C CD1   . LEU A 1 204 ? -53.796 30.399  -29.476 1.00 31.05 204 A 1 
ATOM 1564 C CD2   . LEU A 1 204 ? -53.240 30.790  -31.854 1.00 32.69 204 A 1 
ATOM 1565 N N     . VAL A 1 205 ? -55.557 27.027  -34.409 1.00 33.71 205 A 1 
ATOM 1566 C CA    . VAL A 1 205 ? -55.507 25.796  -35.230 1.00 37.69 205 A 1 
ATOM 1567 C C     . VAL A 1 205 ? -54.105 25.452  -35.767 1.00 35.45 205 A 1 
ATOM 1568 O O     . VAL A 1 205 ? -53.718 24.290  -35.800 1.00 33.84 205 A 1 
ATOM 1569 C CB    . VAL A 1 205 ? -56.486 25.917  -36.422 1.00 35.69 205 A 1 
ATOM 1570 C CG1   . VAL A 1 205 ? -56.598 24.615  -37.222 1.00 33.37 205 A 1 
ATOM 1571 C CG2   . VAL A 1 205 ? -57.913 26.298  -35.993 1.00 36.05 205 A 1 
ATOM 1572 N N     . GLY A 1 206 ? -53.376 26.443  -36.263 1.00 36.64 206 A 1 
ATOM 1573 C CA    . GLY A 1 206 ? -52.657 26.216  -37.513 1.00 37.10 206 A 1 
ATOM 1574 C C     . GLY A 1 206 ? -51.336 25.450  -37.512 1.00 35.86 206 A 1 
ATOM 1575 O O     . GLY A 1 206 ? -51.029 24.784  -38.499 1.00 33.74 206 A 1 
ATOM 1576 N N     . TYR A 1 207 ? -50.505 25.580  -36.493 1.00 34.88 207 A 1 
ATOM 1577 C CA    . TYR A 1 207 ? -49.053 25.439  -36.717 1.00 35.53 207 A 1 
ATOM 1578 C C     . TYR A 1 207 ? -48.500 24.008  -36.839 1.00 33.77 207 A 1 
ATOM 1579 O O     . TYR A 1 207 ? -47.348 23.840  -37.224 1.00 30.72 207 A 1 
ATOM 1580 C CB    . TYR A 1 207 ? -48.290 26.260  -35.665 1.00 33.29 207 A 1 
ATOM 1581 C CG    . TYR A 1 207 ? -47.838 27.614  -36.173 1.00 32.30 207 A 1 
ATOM 1582 C CD1   . TYR A 1 207 ? -46.610 27.732  -36.856 1.00 30.65 207 A 1 
ATOM 1583 C CD2   . TYR A 1 207 ? -48.643 28.756  -35.989 1.00 31.11 207 A 1 
ATOM 1584 C CE1   . TYR A 1 207 ? -46.183 28.982  -37.340 1.00 28.20 207 A 1 
ATOM 1585 C CE2   . TYR A 1 207 ? -48.220 30.006  -36.473 1.00 26.88 207 A 1 
ATOM 1586 C CZ    . TYR A 1 207 ? -46.986 30.114  -37.150 1.00 27.17 207 A 1 
ATOM 1587 O OH    . TYR A 1 207 ? -46.569 31.336  -37.627 1.00 28.47 207 A 1 
ATOM 1588 N N     . ASN A 1 208 ? -49.298 22.971  -36.533 1.00 36.55 208 A 1 
ATOM 1589 C CA    . ASN A 1 208 ? -48.750 21.615  -36.372 1.00 36.93 208 A 1 
ATOM 1590 C C     . ASN A 1 208 ? -48.195 20.945  -37.650 1.00 34.42 208 A 1 
ATOM 1591 O O     . ASN A 1 208 ? -47.461 19.967  -37.543 1.00 32.60 208 A 1 
ATOM 1592 C CB    . ASN A 1 208 ? -49.808 20.724  -35.713 1.00 35.72 208 A 1 
ATOM 1593 C CG    . ASN A 1 208 ? -49.765 20.737  -34.188 1.00 32.43 208 A 1 
ATOM 1594 O OD1   . ASN A 1 208 ? -48.864 21.249  -33.560 1.00 33.43 208 A 1 
ATOM 1595 N ND2   . ASN A 1 208 ? -50.744 20.134  -33.555 1.00 33.18 208 A 1 
ATOM 1596 N N     . SER A 1 209 ? -48.547 21.425  -38.830 1.00 43.87 209 A 1 
ATOM 1597 C CA    . SER A 1 209 ? -48.437 20.607  -40.058 1.00 46.01 209 A 1 
ATOM 1598 C C     . SER A 1 209 ? -47.013 20.217  -40.488 1.00 46.15 209 A 1 
ATOM 1599 O O     . SER A 1 209 ? -46.840 19.186  -41.124 1.00 43.18 209 A 1 
ATOM 1600 C CB    . SER A 1 209 ? -49.121 21.340  -41.207 1.00 42.14 209 A 1 
ATOM 1601 O OG    . SER A 1 209 ? -49.051 20.608  -42.399 1.00 38.11 209 A 1 
ATOM 1602 N N     . TYR A 1 210 ? -46.013 21.054  -40.216 1.00 40.57 210 A 1 
ATOM 1603 C CA    . TYR A 1 210 ? -44.760 20.957  -40.978 1.00 42.13 210 A 1 
ATOM 1604 C C     . TYR A 1 210 ? -43.845 19.784  -40.592 1.00 40.78 210 A 1 
ATOM 1605 O O     . TYR A 1 210 ? -43.025 19.365  -41.411 1.00 37.21 210 A 1 
ATOM 1606 C CB    . TYR A 1 210 ? -44.012 22.293  -40.918 1.00 38.16 210 A 1 
ATOM 1607 C CG    . TYR A 1 210 ? -43.984 23.018  -42.251 1.00 35.21 210 A 1 
ATOM 1608 C CD1   . TYR A 1 210 ? -42.967 22.740  -43.187 1.00 33.44 210 A 1 
ATOM 1609 C CD2   . TYR A 1 210 ? -44.980 23.952  -42.565 1.00 33.48 210 A 1 
ATOM 1610 C CE1   . TYR A 1 210 ? -42.940 23.398  -44.429 1.00 30.13 210 A 1 
ATOM 1611 C CE2   . TYR A 1 210 ? -44.965 24.623  -43.811 1.00 30.26 210 A 1 
ATOM 1612 C CZ    . TYR A 1 210 ? -43.938 24.341  -44.740 1.00 31.89 210 A 1 
ATOM 1613 O OH    . TYR A 1 210 ? -43.918 24.991  -45.950 1.00 31.64 210 A 1 
ATOM 1614 N N     . TYR A 1 211 ? -43.961 19.269  -39.356 1.00 40.71 211 A 1 
ATOM 1615 C CA    . TYR A 1 211 ? -42.949 18.337  -38.840 1.00 40.72 211 A 1 
ATOM 1616 C C     . TYR A 1 211 ? -43.042 16.905  -39.386 1.00 38.74 211 A 1 
ATOM 1617 O O     . TYR A 1 211 ? -42.051 16.175  -39.329 1.00 35.72 211 A 1 
ATOM 1618 C CB    . TYR A 1 211 ? -42.951 18.371  -37.304 1.00 38.29 211 A 1 
ATOM 1619 C CG    . TYR A 1 211 ? -42.067 19.463  -36.730 1.00 35.73 211 A 1 
ATOM 1620 C CD1   . TYR A 1 211 ? -40.688 19.223  -36.552 1.00 34.51 211 A 1 
ATOM 1621 C CD2   . TYR A 1 211 ? -42.601 20.711  -36.381 1.00 34.86 211 A 1 
ATOM 1622 C CE1   . TYR A 1 211 ? -39.849 20.218  -36.036 1.00 32.20 211 A 1 
ATOM 1623 C CE2   . TYR A 1 211 ? -41.770 21.722  -35.863 1.00 31.80 211 A 1 
ATOM 1624 C CZ    . TYR A 1 211 ? -40.386 21.463  -35.687 1.00 32.43 211 A 1 
ATOM 1625 O OH    . TYR A 1 211 ? -39.570 22.454  -35.179 1.00 32.39 211 A 1 
ATOM 1626 N N     . ASP A 1 212 ? -44.190 16.504  -39.951 1.00 41.75 212 A 1 
ATOM 1627 C CA    . ASP A 1 212 ? -44.440 15.099  -40.301 1.00 43.70 212 A 1 
ATOM 1628 C C     . ASP A 1 212 ? -43.571 14.554  -41.446 1.00 41.82 212 A 1 
ATOM 1629 O O     . ASP A 1 212 ? -43.277 13.357  -41.502 1.00 39.67 212 A 1 
ATOM 1630 C CB    . ASP A 1 212 ? -45.932 14.915  -40.655 1.00 40.22 212 A 1 
ATOM 1631 C CG    . ASP A 1 212 ? -46.803 14.397  -39.510 1.00 36.12 212 A 1 
ATOM 1632 O OD1   . ASP A 1 212 ? -46.250 13.878  -38.520 1.00 35.54 212 A 1 
ATOM 1633 O OD2   . ASP A 1 212 ? -48.043 14.508  -39.655 1.00 35.05 212 A 1 
ATOM 1634 N N     . SER A 1 213 ? -43.166 15.397  -42.384 1.00 51.26 213 A 1 
ATOM 1635 C CA    . SER A 1 213 ? -42.665 14.884  -43.673 1.00 52.95 213 A 1 
ATOM 1636 C C     . SER A 1 213 ? -41.326 14.137  -43.593 1.00 53.92 213 A 1 
ATOM 1637 O O     . SER A 1 213 ? -41.074 13.249  -44.401 1.00 50.32 213 A 1 
ATOM 1638 C CB    . SER A 1 213 ? -42.567 16.016  -44.689 1.00 47.40 213 A 1 
ATOM 1639 O OG    . SER A 1 213 ? -41.593 16.963  -44.303 1.00 42.53 213 A 1 
ATOM 1640 N N     . HIS A 1 214 ? -40.471 14.506  -42.661 1.00 38.88 214 A 1 
ATOM 1641 C CA    . HIS A 1 214 ? -39.092 14.000  -42.680 1.00 41.93 214 A 1 
ATOM 1642 C C     . HIS A 1 214 ? -38.923 12.577  -42.114 1.00 41.19 214 A 1 
ATOM 1643 O O     . HIS A 1 214 ? -37.891 11.952  -42.383 1.00 38.53 214 A 1 
ATOM 1644 C CB    . HIS A 1 214 ? -38.141 15.009  -42.022 1.00 39.24 214 A 1 
ATOM 1645 C CG    . HIS A 1 214 ? -37.424 15.861  -43.038 1.00 36.86 214 A 1 
ATOM 1646 N ND1   . HIS A 1 214 ? -36.493 15.420  -43.948 1.00 34.43 214 A 1 
ATOM 1647 C CD2   . HIS A 1 214 ? -37.561 17.207  -43.257 1.00 33.57 214 A 1 
ATOM 1648 C CE1   . HIS A 1 214 ? -36.096 16.467  -44.681 1.00 31.78 214 A 1 
ATOM 1649 N NE2   . HIS A 1 214 ? -36.711 17.575  -44.302 1.00 30.84 214 A 1 
ATOM 1650 N N     . MET A 1 215 ? -39.897 12.049  -41.357 1.00 45.12 215 A 1 
ATOM 1651 C CA    . MET A 1 215 ? -39.793 10.684  -40.808 1.00 46.62 215 A 1 
ATOM 1652 C C     . MET A 1 215 ? -39.775 9.600   -41.891 1.00 46.68 215 A 1 
ATOM 1653 O O     . MET A 1 215 ? -39.154 8.555   -41.709 1.00 44.24 215 A 1 
ATOM 1654 C CB    . MET A 1 215 ? -40.928 10.422  -39.808 1.00 43.80 215 A 1 
ATOM 1655 C CG    . MET A 1 215 ? -40.526 10.809  -38.371 1.00 39.06 215 A 1 
ATOM 1656 S SD    . MET A 1 215 ? -41.534 9.992   -37.105 1.00 37.46 215 A 1 
ATOM 1657 C CE    . MET A 1 215 ? -40.606 10.419  -35.614 1.00 33.87 215 A 1 
ATOM 1658 N N     . SER A 1 216 ? -40.421 9.857   -43.036 1.00 51.29 216 A 1 
ATOM 1659 C CA    . SER A 1 216 ? -40.649 8.842   -44.079 1.00 52.20 216 A 1 
ATOM 1660 C C     . SER A 1 216 ? -39.370 8.183   -44.597 1.00 53.38 216 A 1 
ATOM 1661 O O     . SER A 1 216 ? -39.336 6.971   -44.825 1.00 48.92 216 A 1 
ATOM 1662 C CB    . SER A 1 216 ? -41.417 9.484   -45.230 1.00 46.92 216 A 1 
ATOM 1663 O OG    . SER A 1 216 ? -41.592 8.582   -46.298 1.00 41.77 216 A 1 
ATOM 1664 N N     . ASN A 1 217 ? -38.315 8.959   -44.799 1.00 48.62 217 A 1 
ATOM 1665 C CA    . ASN A 1 217 ? -37.106 8.417   -45.428 1.00 49.92 217 A 1 
ATOM 1666 C C     . ASN A 1 217 ? -36.360 7.420   -44.544 1.00 48.02 217 A 1 
ATOM 1667 O O     . ASN A 1 217 ? -35.715 6.502   -45.057 1.00 46.46 217 A 1 
ATOM 1668 C CB    . ASN A 1 217 ? -36.171 9.575   -45.828 1.00 47.09 217 A 1 
ATOM 1669 C CG    . ASN A 1 217 ? -36.485 10.145  -47.199 1.00 41.68 217 A 1 
ATOM 1670 O OD1   . ASN A 1 217 ? -37.254 9.626   -47.982 1.00 41.72 217 A 1 
ATOM 1671 N ND2   . ASN A 1 217 ? -35.856 11.248  -47.566 1.00 41.21 217 A 1 
ATOM 1672 N N     . GLN A 1 218 ? -36.418 7.586   -43.211 1.00 54.84 218 A 1 
ATOM 1673 C CA    . GLN A 1 218 ? -35.703 6.703   -42.301 1.00 56.51 218 A 1 
ATOM 1674 C C     . GLN A 1 218 ? -36.396 5.340   -42.198 1.00 58.16 218 A 1 
ATOM 1675 O O     . GLN A 1 218 ? -35.718 4.307   -42.152 1.00 57.58 218 A 1 
ATOM 1676 C CB    . GLN A 1 218 ? -35.533 7.402   -40.949 1.00 53.16 218 A 1 
ATOM 1677 C CG    . GLN A 1 218 ? -34.202 7.013   -40.286 1.00 46.93 218 A 1 
ATOM 1678 C CD    . GLN A 1 218 ? -33.909 7.823   -39.024 1.00 42.21 218 A 1 
ATOM 1679 O OE1   . GLN A 1 218 ? -34.724 8.518   -38.462 1.00 41.59 218 A 1 
ATOM 1680 N NE2   . GLN A 1 218 ? -32.695 7.750   -38.500 1.00 39.68 218 A 1 
ATOM 1681 N N     . GLU A 1 219 ? -37.729 5.318   -42.252 1.00 56.08 219 A 1 
ATOM 1682 C CA    . GLU A 1 219 ? -38.497 4.068   -42.280 1.00 58.14 219 A 1 
ATOM 1683 C C     . GLU A 1 219 ? -38.243 3.264   -43.560 1.00 57.44 219 A 1 
ATOM 1684 O O     . GLU A 1 219 ? -38.089 2.045   -43.495 1.00 57.92 219 A 1 
ATOM 1685 C CB    . GLU A 1 219 ? -39.994 4.337   -42.110 1.00 55.26 219 A 1 
ATOM 1686 C CG    . GLU A 1 219 ? -40.349 4.764   -40.683 1.00 48.99 219 A 1 
ATOM 1687 C CD    . GLU A 1 219 ? -41.862 4.784   -40.436 1.00 46.13 219 A 1 
ATOM 1688 O OE1   . GLU A 1 219 ? -42.260 4.522   -39.278 1.00 41.98 219 A 1 
ATOM 1689 O OE2   . GLU A 1 219 ? -42.618 5.037   -41.404 1.00 41.94 219 A 1 
ATOM 1690 N N     . GLN A 1 220 ? -38.128 3.936   -44.736 1.00 58.68 220 A 1 
ATOM 1691 C CA    . GLN A 1 220 ? -37.809 3.249   -45.988 1.00 59.89 220 A 1 
ATOM 1692 C C     . GLN A 1 220 ? -36.470 2.519   -45.920 1.00 60.41 220 A 1 
ATOM 1693 O O     . GLN A 1 220 ? -36.375 1.375   -46.362 1.00 61.44 220 A 1 
ATOM 1694 C CB    . GLN A 1 220 ? -37.818 4.219   -47.170 1.00 57.92 220 A 1 
ATOM 1695 C CG    . GLN A 1 220 ? -39.237 4.438   -47.702 1.00 52.39 220 A 1 
ATOM 1696 C CD    . GLN A 1 220 ? -39.260 5.258   -49.005 1.00 48.58 220 A 1 
ATOM 1697 O OE1   . GLN A 1 220 ? -38.308 5.908   -49.400 1.00 46.85 220 A 1 
ATOM 1698 N NE2   . GLN A 1 220 ? -40.352 5.234   -49.727 1.00 43.13 220 A 1 
ATOM 1699 N N     . TYR A 1 221 ? -35.441 3.137   -45.323 1.00 51.14 221 A 1 
ATOM 1700 C CA    . TYR A 1 221 ? -34.117 2.515   -45.212 1.00 51.78 221 A 1 
ATOM 1701 C C     . TYR A 1 221 ? -34.152 1.264   -44.319 1.00 49.91 221 A 1 
ATOM 1702 O O     . TYR A 1 221 ? -33.607 0.222   -44.687 1.00 48.67 221 A 1 
ATOM 1703 C CB    . TYR A 1 221 ? -33.108 3.550   -44.703 1.00 49.61 221 A 1 
ATOM 1704 C CG    . TYR A 1 221 ? -31.792 3.500   -45.463 1.00 43.12 221 A 1 
ATOM 1705 C CD1   . TYR A 1 221 ? -30.764 2.635   -45.061 1.00 41.38 221 A 1 
ATOM 1706 C CD2   . TYR A 1 221 ? -31.624 4.303   -46.608 1.00 40.94 221 A 1 
ATOM 1707 C CE1   . TYR A 1 221 ? -29.563 2.570   -45.783 1.00 36.29 221 A 1 
ATOM 1708 C CE2   . TYR A 1 221 ? -30.432 4.250   -47.345 1.00 36.89 221 A 1 
ATOM 1709 C CZ    . TYR A 1 221 ? -29.398 3.387   -46.925 1.00 38.51 221 A 1 
ATOM 1710 O OH    . TYR A 1 221 ? -28.222 3.333   -47.636 1.00 37.54 221 A 1 
ATOM 1711 N N     . VAL A 1 222 ? -34.857 1.343   -43.179 1.00 59.66 222 A 1 
ATOM 1712 C CA    . VAL A 1 222 ? -35.019 0.193   -42.263 1.00 60.01 222 A 1 
ATOM 1713 C C     . VAL A 1 222 ? -35.811 -0.940  -42.927 1.00 58.04 222 A 1 
ATOM 1714 O O     . VAL A 1 222 ? -35.467 -2.116  -42.760 1.00 60.98 222 A 1 
ATOM 1715 C CB    . VAL A 1 222 ? -35.678 0.632   -40.946 1.00 58.80 222 A 1 
ATOM 1716 C CG1   . VAL A 1 222 ? -35.933 -0.546  -40.002 1.00 52.82 222 A 1 
ATOM 1717 C CG2   . VAL A 1 222 ? -34.781 1.616   -40.180 1.00 56.74 222 A 1 
ATOM 1718 N N     . MET A 1 223 ? -36.837 -0.604  -43.713 1.00 65.08 223 A 1 
ATOM 1719 C CA    . MET A 1 223 ? -37.636 -1.597  -44.426 1.00 65.32 223 A 1 
ATOM 1720 C C     . MET A 1 223 ? -36.813 -2.309  -45.509 1.00 65.26 223 A 1 
ATOM 1721 O O     . MET A 1 223 ? -36.942 -3.517  -45.690 1.00 67.17 223 A 1 
ATOM 1722 C CB    . MET A 1 223 ? -38.882 -0.927  -45.012 1.00 64.19 223 A 1 
ATOM 1723 C CG    . MET A 1 223 ? -40.091 -1.875  -45.014 1.00 58.09 223 A 1 
ATOM 1724 S SD    . MET A 1 223 ? -41.588 -1.168  -45.743 1.00 54.16 223 A 1 
ATOM 1725 C CE    . MET A 1 223 ? -42.855 -2.112  -44.859 1.00 47.93 223 A 1 
ATOM 1726 N N     . GLN A 1 224 ? -35.933 -1.568  -46.178 1.00 62.09 224 A 1 
ATOM 1727 C CA    . GLN A 1 224 ? -35.055 -2.117  -47.206 1.00 62.71 224 A 1 
ATOM 1728 C C     . GLN A 1 224 ? -33.992 -3.053  -46.609 1.00 63.35 224 A 1 
ATOM 1729 O O     . GLN A 1 224 ? -33.772 -4.148  -47.127 1.00 64.62 224 A 1 
ATOM 1730 C CB    . GLN A 1 224 ? -34.445 -0.962  -48.007 1.00 60.72 224 A 1 
ATOM 1731 C CG    . GLN A 1 224 ? -34.288 -1.314  -49.489 1.00 54.55 224 A 1 
ATOM 1732 C CD    . GLN A 1 224 ? -33.855 -0.113  -50.339 1.00 49.78 224 A 1 
ATOM 1733 O OE1   . GLN A 1 224 ? -33.292 0.859   -49.879 1.00 47.28 224 A 1 
ATOM 1734 N NE2   . GLN A 1 224 ? -34.092 -0.151  -51.629 1.00 44.22 224 A 1 
ATOM 1735 N N     . GLU A 1 225 ? -33.394 -2.700  -45.460 1.00 55.85 225 A 1 
ATOM 1736 C CA    . GLU A 1 225 ? -32.489 -3.602  -44.728 1.00 57.31 225 A 1 
ATOM 1737 C C     . GLU A 1 225 ? -33.213 -4.854  -44.228 1.00 56.94 225 A 1 
ATOM 1738 O O     . GLU A 1 225 ? -32.680 -5.959  -44.323 1.00 57.90 225 A 1 
ATOM 1739 C CB    . GLU A 1 225 ? -31.824 -2.900  -43.538 1.00 54.71 225 A 1 
ATOM 1740 C CG    . GLU A 1 225 ? -30.495 -2.219  -43.898 1.00 48.50 225 A 1 
ATOM 1741 C CD    . GLU A 1 225 ? -29.631 -1.938  -42.657 1.00 45.26 225 A 1 
ATOM 1742 O OE1   . GLU A 1 225 ? -28.393 -2.035  -42.774 1.00 42.68 225 A 1 
ATOM 1743 O OE2   . GLU A 1 225 ? -30.205 -1.674  -41.578 1.00 42.88 225 A 1 
ATOM 1744 N N     . GLN A 1 226 ? -34.457 -4.733  -43.728 1.00 64.08 226 A 1 
ATOM 1745 C CA    . GLN A 1 226 ? -35.246 -5.894  -43.305 1.00 63.32 226 A 1 
ATOM 1746 C C     . GLN A 1 226 ? -35.577 -6.819  -44.479 1.00 63.71 226 A 1 
ATOM 1747 O O     . GLN A 1 226 ? -35.494 -8.041  -44.317 1.00 66.33 226 A 1 
ATOM 1748 C CB    . GLN A 1 226 ? -36.534 -5.465  -42.609 1.00 61.61 226 A 1 
ATOM 1749 C CG    . GLN A 1 226 ? -36.294 -5.124  -41.133 1.00 56.03 226 A 1 
ATOM 1750 C CD    . GLN A 1 226 ? -37.605 -4.915  -40.357 1.00 50.00 226 A 1 
ATOM 1751 O OE1   . GLN A 1 226 ? -38.697 -4.930  -40.891 1.00 48.55 226 A 1 
ATOM 1752 N NE2   . GLN A 1 226 ? -37.530 -4.739  -39.058 1.00 45.10 226 A 1 
ATOM 1753 N N     . GLN A 1 227 ? -35.922 -6.273  -45.656 1.00 69.90 227 A 1 
ATOM 1754 C CA    . GLN A 1 227 ? -36.136 -7.083  -46.855 1.00 69.70 227 A 1 
ATOM 1755 C C     . GLN A 1 227 ? -34.859 -7.811  -47.267 1.00 71.15 227 A 1 
ATOM 1756 O O     . GLN A 1 227 ? -34.908 -9.006  -47.546 1.00 71.60 227 A 1 
ATOM 1757 C CB    . GLN A 1 227 ? -36.665 -6.226  -48.010 1.00 68.23 227 A 1 
ATOM 1758 C CG    . GLN A 1 227 ? -38.175 -5.992  -47.882 1.00 61.87 227 A 1 
ATOM 1759 C CD    . GLN A 1 227 ? -38.755 -5.212  -49.075 1.00 55.65 227 A 1 
ATOM 1760 O OE1   . GLN A 1 227 ? -38.055 -4.700  -49.931 1.00 53.49 227 A 1 
ATOM 1761 N NE2   . GLN A 1 227 ? -40.056 -5.124  -49.169 1.00 49.04 227 A 1 
ATOM 1762 N N     . HIS A 1 228 ? -33.709 -7.131  -47.223 1.00 62.30 228 A 1 
ATOM 1763 C CA    . HIS A 1 228 ? -32.432 -7.744  -47.579 1.00 62.85 228 A 1 
ATOM 1764 C C     . HIS A 1 228 ? -32.041 -8.858  -46.594 1.00 60.27 228 A 1 
ATOM 1765 O O     . HIS A 1 228 ? -31.576 -9.923  -47.010 1.00 63.77 228 A 1 
ATOM 1766 C CB    . HIS A 1 228 ? -31.359 -6.653  -47.673 1.00 62.69 228 A 1 
ATOM 1767 C CG    . HIS A 1 228 ? -30.211 -7.067  -48.551 1.00 57.14 228 A 1 
ATOM 1768 N ND1   . HIS A 1 228 ? -29.234 -7.969  -48.248 1.00 50.46 228 A 1 
ATOM 1769 C CD2   . HIS A 1 228 ? -29.970 -6.668  -49.848 1.00 52.09 228 A 1 
ATOM 1770 C CE1   . HIS A 1 228 ? -28.422 -8.115  -49.316 1.00 46.98 228 A 1 
ATOM 1771 N NE2   . HIS A 1 228 ? -28.850 -7.327  -50.309 1.00 47.69 228 A 1 
ATOM 1772 N N     . LEU A 1 229 ? -32.306 -8.676  -45.297 1.00 57.35 229 A 1 
ATOM 1773 C CA    . LEU A 1 229 ? -32.119 -9.708  -44.271 1.00 56.00 229 A 1 
ATOM 1774 C C     . LEU A 1 229 ? -33.049 -10.908 -44.476 1.00 54.50 229 A 1 
ATOM 1775 O O     . LEU A 1 229 ? -32.605 -12.047 -44.363 1.00 55.41 229 A 1 
ATOM 1776 C CB    . LEU A 1 229 ? -32.312 -9.074  -42.878 1.00 56.10 229 A 1 
ATOM 1777 C CG    . LEU A 1 229 ? -30.977 -8.750  -42.195 1.00 51.69 229 A 1 
ATOM 1778 C CD1   . LEU A 1 229 ? -31.118 -7.575  -41.235 1.00 46.44 229 A 1 
ATOM 1779 C CD2   . LEU A 1 229 ? -30.453 -9.956  -41.407 1.00 51.42 229 A 1 
ATOM 1780 N N     . GLN A 1 230 ? -34.330 -10.680 -44.822 1.00 72.16 230 A 1 
ATOM 1781 C CA    . GLN A 1 230 ? -35.263 -11.765 -45.133 1.00 71.45 230 A 1 
ATOM 1782 C C     . GLN A 1 230 ? -34.851 -12.523 -46.392 1.00 71.52 230 A 1 
ATOM 1783 O O     . GLN A 1 230 ? -35.005 -13.738 -46.450 1.00 73.18 230 A 1 
ATOM 1784 C CB    . GLN A 1 230 ? -36.683 -11.230 -45.310 1.00 71.03 230 A 1 
ATOM 1785 C CG    . GLN A 1 230 ? -37.379 -10.982 -43.960 1.00 64.26 230 A 1 
ATOM 1786 C CD    . GLN A 1 230 ? -38.856 -10.606 -44.128 1.00 57.67 230 A 1 
ATOM 1787 O OE1   . GLN A 1 230 ? -39.406 -10.534 -45.213 1.00 53.76 230 A 1 
ATOM 1788 N NE2   . GLN A 1 230 ? -39.551 -10.374 -43.038 1.00 50.95 230 A 1 
ATOM 1789 N N     . GLN A 1 231 ? -34.307 -11.819 -47.371 1.00 71.02 231 A 1 
ATOM 1790 C CA    . GLN A 1 231 ? -33.855 -12.430 -48.612 1.00 71.34 231 A 1 
ATOM 1791 C C     . GLN A 1 231 ? -32.608 -13.288 -48.381 1.00 72.40 231 A 1 
ATOM 1792 O O     . GLN A 1 231 ? -32.593 -14.444 -48.790 1.00 72.75 231 A 1 
ATOM 1793 C CB    . GLN A 1 231 ? -33.684 -11.338 -49.667 1.00 69.05 231 A 1 
ATOM 1794 C CG    . GLN A 1 231 ? -33.710 -11.902 -51.090 1.00 61.17 231 A 1 
ATOM 1795 C CD    . GLN A 1 231 ? -34.025 -10.829 -52.148 1.00 55.95 231 A 1 
ATOM 1796 O OE1   . GLN A 1 231 ? -34.156 -9.649  -51.881 1.00 53.30 231 A 1 
ATOM 1797 N NE2   . GLN A 1 231 ? -34.177 -11.220 -53.385 1.00 49.08 231 A 1 
ATOM 1798 N N     . MET A 1 232 ? -31.640 -12.804 -47.605 1.00 67.99 232 A 1 
ATOM 1799 C CA    . MET A 1 232 ? -30.509 -13.635 -47.170 1.00 66.61 232 A 1 
ATOM 1800 C C     . MET A 1 232 ? -30.959 -14.848 -46.358 1.00 67.08 232 A 1 
ATOM 1801 O O     . MET A 1 232 ? -30.420 -15.937 -46.537 1.00 69.18 232 A 1 
ATOM 1802 C CB    . MET A 1 232 ? -29.519 -12.833 -46.319 1.00 64.07 232 A 1 
ATOM 1803 C CG    . MET A 1 232 ? -28.436 -12.136 -47.135 1.00 56.77 232 A 1 
ATOM 1804 S SD    . MET A 1 232 ? -26.919 -11.857 -46.160 1.00 53.26 232 A 1 
ATOM 1805 C CE    . MET A 1 232 ? -26.188 -10.494 -47.089 1.00 46.40 232 A 1 
ATOM 1806 N N     . GLN A 1 233 ? -31.943 -14.707 -45.465 1.00 65.16 233 A 1 
ATOM 1807 C CA    . GLN A 1 233 ? -32.467 -15.843 -44.707 1.00 64.22 233 A 1 
ATOM 1808 C C     . GLN A 1 233 ? -33.143 -16.881 -45.608 1.00 63.99 233 A 1 
ATOM 1809 O O     . GLN A 1 233 ? -32.965 -18.075 -45.381 1.00 67.66 233 A 1 
ATOM 1810 C CB    . GLN A 1 233 ? -33.446 -15.384 -43.627 1.00 64.41 233 A 1 
ATOM 1811 C CG    . GLN A 1 233 ? -32.709 -14.857 -42.387 1.00 59.57 233 A 1 
ATOM 1812 C CD    . GLN A 1 233 ? -33.673 -14.470 -41.253 1.00 54.25 233 A 1 
ATOM 1813 O OE1   . GLN A 1 233 ? -34.885 -14.457 -41.380 1.00 52.32 233 A 1 
ATOM 1814 N NE2   . GLN A 1 233 ? -33.155 -14.158 -40.093 1.00 49.43 233 A 1 
ATOM 1815 N N     . LYS A 1 234 ? -33.881 -16.432 -46.644 1.00 70.86 234 A 1 
ATOM 1816 C CA    . LYS A 1 234 ? -34.454 -17.341 -47.642 1.00 70.01 234 A 1 
ATOM 1817 C C     . LYS A 1 234 ? -33.381 -18.078 -48.432 1.00 70.13 234 A 1 
ATOM 1818 O O     . LYS A 1 234 ? -33.465 -19.297 -48.529 1.00 70.23 234 A 1 
ATOM 1819 C CB    . LYS A 1 234 ? -35.393 -16.595 -48.600 1.00 68.70 234 A 1 
ATOM 1820 C CG    . LYS A 1 234 ? -36.852 -16.727 -48.156 1.00 61.17 234 A 1 
ATOM 1821 C CD    . LYS A 1 234 ? -37.753 -16.107 -49.231 1.00 58.30 234 A 1 
ATOM 1822 C CE    . LYS A 1 234 ? -39.219 -16.378 -48.912 1.00 51.54 234 A 1 
ATOM 1823 N NZ    . LYS A 1 234 ? -40.090 -15.851 -49.985 1.00 46.99 234 A 1 
ATOM 1824 N N     . GLU A 1 235 ? -32.378 -17.392 -48.937 1.00 67.13 235 A 1 
ATOM 1825 C CA    . GLU A 1 235 ? -31.276 -18.036 -49.664 1.00 66.58 235 A 1 
ATOM 1826 C C     . GLU A 1 235 ? -30.532 -19.046 -48.782 1.00 65.33 235 A 1 
ATOM 1827 O O     . GLU A 1 235 ? -30.200 -20.139 -49.233 1.00 66.09 235 A 1 
ATOM 1828 C CB    . GLU A 1 235 ? -30.289 -16.987 -50.182 1.00 64.63 235 A 1 
ATOM 1829 C CG    . GLU A 1 235 ? -30.797 -16.265 -51.434 1.00 56.87 235 A 1 
ATOM 1830 C CD    . GLU A 1 235 ? -29.758 -15.291 -52.030 1.00 54.03 235 A 1 
ATOM 1831 O OE1   . GLU A 1 235 ? -29.915 -14.939 -53.214 1.00 48.50 235 A 1 
ATOM 1832 O OE2   . GLU A 1 235 ? -28.820 -14.898 -51.298 1.00 48.47 235 A 1 
ATOM 1833 N N     . TYR A 1 236 ? -30.328 -18.728 -47.490 1.00 61.04 236 A 1 
ATOM 1834 C CA    . TYR A 1 236 ? -29.690 -19.653 -46.562 1.00 58.71 236 A 1 
ATOM 1835 C C     . TYR A 1 236 ? -30.569 -20.886 -46.292 1.00 56.64 236 A 1 
ATOM 1836 O O     . TYR A 1 236 ? -30.052 -22.003 -46.222 1.00 55.63 236 A 1 
ATOM 1837 C CB    . TYR A 1 236 ? -29.345 -18.914 -45.261 1.00 55.70 236 A 1 
ATOM 1838 C CG    . TYR A 1 236 ? -28.084 -19.425 -44.617 1.00 48.89 236 A 1 
ATOM 1839 C CD1   . TYR A 1 236 ? -28.113 -20.508 -43.715 1.00 47.02 236 A 1 
ATOM 1840 C CD2   . TYR A 1 236 ? -26.844 -18.835 -44.943 1.00 47.09 236 A 1 
ATOM 1841 C CE1   . TYR A 1 236 ? -26.928 -20.986 -43.138 1.00 41.30 236 A 1 
ATOM 1842 C CE2   . TYR A 1 236 ? -25.651 -19.295 -44.375 1.00 43.03 236 A 1 
ATOM 1843 C CZ    . TYR A 1 236 ? -25.691 -20.378 -43.466 1.00 45.20 236 A 1 
ATOM 1844 O OH    . TYR A 1 236 ? -24.521 -20.856 -42.905 1.00 43.78 236 A 1 
ATOM 1845 N N     . ALA A 1 237 ? -31.896 -20.701 -46.187 1.00 68.49 237 A 1 
ATOM 1846 C CA    . ALA A 1 237 ? -32.847 -21.799 -46.024 1.00 66.53 237 A 1 
ATOM 1847 C C     . ALA A 1 237 ? -32.919 -22.689 -47.275 1.00 64.44 237 A 1 
ATOM 1848 O O     . ALA A 1 237 ? -32.939 -23.913 -47.156 1.00 66.57 237 A 1 
ATOM 1849 C CB    . ALA A 1 237 ? -34.213 -21.228 -45.637 1.00 66.70 237 A 1 
ATOM 1850 N N     . GLU A 1 238 ? -32.902 -22.099 -48.476 1.00 72.18 238 A 1 
ATOM 1851 C CA    . GLU A 1 238 ? -32.862 -22.859 -49.732 1.00 70.87 238 A 1 
ATOM 1852 C C     . GLU A 1 238 ? -31.552 -23.637 -49.882 1.00 69.56 238 A 1 
ATOM 1853 O O     . GLU A 1 238 ? -31.576 -24.805 -50.267 1.00 68.98 238 A 1 
ATOM 1854 C CB    . GLU A 1 238 ? -33.074 -21.927 -50.943 1.00 69.06 238 A 1 
ATOM 1855 C CG    . GLU A 1 238 ? -34.546 -21.567 -51.124 1.00 61.18 238 A 1 
ATOM 1856 C CD    . GLU A 1 238 ? -34.830 -20.711 -52.374 1.00 55.27 238 A 1 
ATOM 1857 O OE1   . GLU A 1 238 ? -36.040 -20.567 -52.705 1.00 51.30 238 A 1 
ATOM 1858 O OE2   . GLU A 1 238 ? -33.876 -20.192 -52.966 1.00 49.82 238 A 1 
ATOM 1859 N N     . GLN A 1 239 ? -30.415 -23.055 -49.519 1.00 68.25 239 A 1 
ATOM 1860 C CA    . GLN A 1 239 ? -29.144 -23.776 -49.517 1.00 66.94 239 A 1 
ATOM 1861 C C     . GLN A 1 239 ? -29.125 -24.928 -48.506 1.00 66.83 239 A 1 
ATOM 1862 O O     . GLN A 1 239 ? -28.515 -25.964 -48.782 1.00 67.01 239 A 1 
ATOM 1863 C CB    . GLN A 1 239 ? -27.974 -22.830 -49.224 1.00 65.98 239 A 1 
ATOM 1864 C CG    . GLN A 1 239 ? -27.567 -22.017 -50.460 1.00 59.19 239 A 1 
ATOM 1865 C CD    . GLN A 1 239 ? -26.293 -21.199 -50.216 1.00 53.91 239 A 1 
ATOM 1866 O OE1   . GLN A 1 239 ? -25.625 -21.286 -49.194 1.00 51.15 239 A 1 
ATOM 1867 N NE2   . GLN A 1 239 ? -25.890 -20.401 -51.173 1.00 47.17 239 A 1 
ATOM 1868 N N     . GLN A 1 240 ? -29.784 -24.773 -47.331 1.00 62.90 240 A 1 
ATOM 1869 C CA    . GLN A 1 240 ? -29.918 -25.877 -46.380 1.00 63.43 240 A 1 
ATOM 1870 C C     . GLN A 1 240 ? -30.819 -26.986 -46.928 1.00 62.74 240 A 1 
ATOM 1871 O O     . GLN A 1 240 ? -30.422 -28.149 -46.858 1.00 64.00 240 A 1 
ATOM 1872 C CB    . GLN A 1 240 ? -30.406 -25.394 -45.013 1.00 62.09 240 A 1 
ATOM 1873 C CG    . GLN A 1 240 ? -29.241 -24.846 -44.172 1.00 56.98 240 A 1 
ATOM 1874 C CD    . GLN A 1 240 ? -29.597 -24.680 -42.691 1.00 51.48 240 A 1 
ATOM 1875 O OE1   . GLN A 1 240 ? -30.735 -24.664 -42.265 1.00 49.78 240 A 1 
ATOM 1876 N NE2   . GLN A 1 240 ? -28.606 -24.570 -41.820 1.00 46.61 240 A 1 
ATOM 1877 N N     . MET A 1 241 ? -31.967 -26.649 -47.561 1.00 69.07 241 A 1 
ATOM 1878 C CA    . MET A 1 241 ? -32.823 -27.660 -48.190 1.00 67.80 241 A 1 
ATOM 1879 C C     . MET A 1 241 ? -32.097 -28.415 -49.299 1.00 66.18 241 A 1 
ATOM 1880 O O     . MET A 1 241 ? -32.233 -29.630 -49.399 1.00 65.60 241 A 1 
ATOM 1881 C CB    . MET A 1 241 ? -34.097 -27.035 -48.764 1.00 66.39 241 A 1 
ATOM 1882 C CG    . MET A 1 241 ? -35.265 -27.073 -47.767 1.00 58.14 241 A 1 
ATOM 1883 S SD    . MET A 1 241 ? -36.869 -26.786 -48.559 1.00 54.04 241 A 1 
ATOM 1884 C CE    . MET A 1 241 ? -37.848 -26.330 -47.117 1.00 48.15 241 A 1 
ATOM 1885 N N     . GLN A 1 242 ? -31.314 -27.723 -50.121 1.00 68.19 242 A 1 
ATOM 1886 C CA    . GLN A 1 242 ? -30.542 -28.404 -51.163 1.00 66.72 242 A 1 
ATOM 1887 C C     . GLN A 1 242 ? -29.497 -29.355 -50.582 1.00 64.86 242 A 1 
ATOM 1888 O O     . GLN A 1 242 ? -29.295 -30.437 -51.129 1.00 64.97 242 A 1 
ATOM 1889 C CB    . GLN A 1 242 ? -29.867 -27.397 -52.099 1.00 65.68 242 A 1 
ATOM 1890 C CG    . GLN A 1 242 ? -30.836 -26.885 -53.174 1.00 58.63 242 A 1 
ATOM 1891 C CD    . GLN A 1 242 ? -30.139 -26.014 -54.225 1.00 53.21 242 A 1 
ATOM 1892 O OE1   . GLN A 1 242 ? -28.966 -25.680 -54.143 1.00 50.78 242 A 1 
ATOM 1893 N NE2   . GLN A 1 242 ? -30.837 -25.623 -55.270 1.00 46.27 242 A 1 
ATOM 1894 N N     . LYS A 1 243 ? -28.852 -28.989 -49.467 1.00 55.89 243 A 1 
ATOM 1895 C CA    . LYS A 1 243 ? -27.905 -29.897 -48.815 1.00 55.22 243 A 1 
ATOM 1896 C C     . LYS A 1 243 ? -28.573 -31.134 -48.235 1.00 52.30 243 A 1 
ATOM 1897 O O     . LYS A 1 243 ? -28.058 -32.231 -48.443 1.00 52.21 243 A 1 
ATOM 1898 C CB    . LYS A 1 243 ? -27.097 -29.168 -47.734 1.00 53.98 243 A 1 
ATOM 1899 C CG    . LYS A 1 243 ? -25.883 -28.469 -48.342 1.00 50.44 243 A 1 
ATOM 1900 C CD    . LYS A 1 243 ? -25.021 -27.878 -47.220 1.00 48.71 243 A 1 
ATOM 1901 C CE    . LYS A 1 243 ? -23.744 -27.292 -47.810 1.00 43.52 243 A 1 
ATOM 1902 N NZ    . LYS A 1 243 ? -22.870 -26.753 -46.743 1.00 40.22 243 A 1 
ATOM 1903 N N     . GLU A 1 244 ? -29.745 -30.991 -47.586 1.00 62.23 244 A 1 
ATOM 1904 C CA    . GLU A 1 244 ? -30.490 -32.155 -47.066 1.00 61.75 244 A 1 
ATOM 1905 C C     . GLU A 1 244 ? -30.929 -33.099 -48.189 1.00 58.70 244 A 1 
ATOM 1906 O O     . GLU A 1 244 ? -30.908 -34.316 -48.013 1.00 57.86 244 A 1 
ATOM 1907 C CB    . GLU A 1 244 ? -31.720 -31.711 -46.259 1.00 58.98 244 A 1 
ATOM 1908 C CG    . GLU A 1 244 ? -31.364 -31.298 -44.822 1.00 52.75 244 A 1 
ATOM 1909 C CD    . GLU A 1 244 ? -32.609 -31.087 -43.939 1.00 50.21 244 A 1 
ATOM 1910 O OE1   . GLU A 1 244 ? -32.474 -31.278 -42.708 1.00 45.12 244 A 1 
ATOM 1911 O OE2   . GLU A 1 244 ? -33.674 -30.724 -44.477 1.00 44.43 244 A 1 
ATOM 1912 N N     . TYR A 1 245 ? -31.304 -32.565 -49.385 1.00 59.59 245 A 1 
ATOM 1913 C CA    . TYR A 1 245 ? -31.706 -33.393 -50.510 1.00 57.06 245 A 1 
ATOM 1914 C C     . TYR A 1 245 ? -30.558 -34.265 -51.034 1.00 52.92 245 A 1 
ATOM 1915 O O     . TYR A 1 245 ? -30.767 -35.436 -51.341 1.00 52.03 245 A 1 
ATOM 1916 C CB    . TYR A 1 245 ? -32.304 -32.516 -51.622 1.00 54.02 245 A 1 
ATOM 1917 C CG    . TYR A 1 245 ? -33.616 -33.062 -52.152 1.00 49.13 245 A 1 
ATOM 1918 C CD1   . TYR A 1 245 ? -33.637 -33.999 -53.202 1.00 46.75 245 A 1 
ATOM 1919 C CD2   . TYR A 1 245 ? -34.826 -32.659 -51.556 1.00 46.65 245 A 1 
ATOM 1920 C CE1   . TYR A 1 245 ? -34.854 -34.525 -53.664 1.00 39.70 245 A 1 
ATOM 1921 C CE2   . TYR A 1 245 ? -36.046 -33.172 -52.003 1.00 41.09 245 A 1 
ATOM 1922 C CZ    . TYR A 1 245 ? -36.066 -34.110 -53.063 1.00 41.88 245 A 1 
ATOM 1923 O OH    . TYR A 1 245 ? -37.266 -34.620 -53.515 1.00 38.95 245 A 1 
ATOM 1924 N N     . VAL A 1 246 ? -29.328 -33.698 -51.076 1.00 61.23 246 A 1 
ATOM 1925 C CA    . VAL A 1 246 ? -28.167 -34.438 -51.601 1.00 60.21 246 A 1 
ATOM 1926 C C     . VAL A 1 246 ? -27.692 -35.531 -50.638 1.00 57.67 246 A 1 
ATOM 1927 O O     . VAL A 1 246 ? -27.300 -36.602 -51.084 1.00 56.55 246 A 1 
ATOM 1928 C CB    . VAL A 1 246 ? -27.025 -33.473 -51.969 1.00 56.96 246 A 1 
ATOM 1929 C CG1   . VAL A 1 246 ? -25.783 -34.213 -52.484 1.00 51.40 246 A 1 
ATOM 1930 C CG2   . VAL A 1 246 ? -27.442 -32.503 -53.072 1.00 53.88 246 A 1 
ATOM 1931 N N     . GLU A 1 247 ? -27.745 -35.306 -49.325 1.00 53.00 247 A 1 
ATOM 1932 C CA    . GLU A 1 247 ? -27.285 -36.312 -48.352 1.00 53.55 247 A 1 
ATOM 1933 C C     . GLU A 1 247 ? -28.189 -37.560 -48.307 1.00 50.56 247 A 1 
ATOM 1934 O O     . GLU A 1 247 ? -27.703 -38.654 -48.013 1.00 48.41 247 A 1 
ATOM 1935 C CB    . GLU A 1 247 ? -27.119 -35.706 -46.943 1.00 50.89 247 A 1 
ATOM 1936 C CG    . GLU A 1 247 ? -25.796 -34.938 -46.807 1.00 46.45 247 A 1 
ATOM 1937 C CD    . GLU A 1 247 ? -25.451 -34.498 -45.358 1.00 43.83 247 A 1 
ATOM 1938 O OE1   . GLU A 1 247 ? -24.246 -34.238 -45.112 1.00 40.94 247 A 1 
ATOM 1939 O OE2   . GLU A 1 247 ? -26.377 -34.418 -44.516 1.00 40.31 247 A 1 
ATOM 1940 N N     . ASN A 1 248 ? -29.493 -37.417 -48.646 1.00 52.21 248 A 1 
ATOM 1941 C CA    . ASN A 1 248 ? -30.427 -38.544 -48.556 1.00 52.60 248 A 1 
ATOM 1942 C C     . ASN A 1 248 ? -30.249 -39.600 -49.651 1.00 48.74 248 A 1 
ATOM 1943 O O     . ASN A 1 248 ? -30.556 -40.770 -49.404 1.00 45.73 248 A 1 
ATOM 1944 C CB    . ASN A 1 248 ? -31.870 -38.011 -48.505 1.00 49.16 248 A 1 
ATOM 1945 C CG    . ASN A 1 248 ? -32.497 -38.074 -47.122 1.00 45.21 248 A 1 
ATOM 1946 O OD1   . ASN A 1 248 ? -32.111 -38.817 -46.228 1.00 43.59 248 A 1 
ATOM 1947 N ND2   . ASN A 1 248 ? -33.551 -37.318 -46.906 1.00 44.27 248 A 1 
ATOM 1948 N N     . GLU A 1 249 ? -29.785 -39.252 -50.857 1.00 48.22 249 A 1 
ATOM 1949 C CA    . GLU A 1 249 ? -29.657 -40.248 -51.939 1.00 49.22 249 A 1 
ATOM 1950 C C     . GLU A 1 249 ? -28.586 -41.315 -51.654 1.00 47.47 249 A 1 
ATOM 1951 O O     . GLU A 1 249 ? -28.714 -42.461 -52.089 1.00 44.06 249 A 1 
ATOM 1952 C CB    . GLU A 1 249 ? -29.357 -39.566 -53.285 1.00 44.72 249 A 1 
ATOM 1953 C CG    . GLU A 1 249 ? -30.607 -38.960 -53.937 1.00 40.97 249 A 1 
ATOM 1954 C CD    . GLU A 1 249 ? -30.379 -38.574 -55.413 1.00 38.89 249 A 1 
ATOM 1955 O OE1   . GLU A 1 249 ? -31.376 -38.601 -56.178 1.00 36.22 249 A 1 
ATOM 1956 O OE2   . GLU A 1 249 ? -29.223 -38.255 -55.777 1.00 36.07 249 A 1 
ATOM 1957 N N     . GLY A 1 250 ? -27.542 -40.952 -50.931 1.00 42.67 250 A 1 
ATOM 1958 C CA    . GLY A 1 250 ? -26.366 -41.824 -50.780 1.00 42.99 250 A 1 
ATOM 1959 C C     . GLY A 1 250 ? -26.547 -43.058 -49.898 1.00 41.26 250 A 1 
ATOM 1960 O O     . GLY A 1 250 ? -25.607 -43.844 -49.771 1.00 39.48 250 A 1 
ATOM 1961 N N     . SER A 1 251 ? -27.708 -43.235 -49.260 1.00 48.34 251 A 1 
ATOM 1962 C CA    . SER A 1 251 ? -27.925 -44.363 -48.344 1.00 48.71 251 A 1 
ATOM 1963 C C     . SER A 1 251 ? -28.224 -45.669 -49.088 1.00 47.31 251 A 1 
ATOM 1964 O O     . SER A 1 251 ? -29.309 -46.236 -48.947 1.00 45.16 251 A 1 
ATOM 1965 C CB    . SER A 1 251 ? -28.959 -44.022 -47.266 1.00 45.62 251 A 1 
ATOM 1966 O OG    . SER A 1 251 ? -30.263 -43.877 -47.790 1.00 42.26 251 A 1 
ATOM 1967 N N     . GLU A 1 252 ? -27.301 -46.146 -49.892 1.00 39.20 252 A 1 
ATOM 1968 C CA    . GLU A 1 252 ? -27.394 -47.477 -50.472 1.00 41.58 252 A 1 
ATOM 1969 C C     . GLU A 1 252 ? -27.540 -48.535 -49.374 1.00 39.62 252 A 1 
ATOM 1970 O O     . GLU A 1 252 ? -26.792 -48.599 -48.390 1.00 37.41 252 A 1 
ATOM 1971 C CB    . GLU A 1 252 ? -26.217 -47.807 -51.387 1.00 39.00 252 A 1 
ATOM 1972 C CG    . GLU A 1 252 ? -26.336 -47.193 -52.796 1.00 36.98 252 A 1 
ATOM 1973 C CD    . GLU A 1 252 ? -25.315 -47.786 -53.782 1.00 35.97 252 A 1 
ATOM 1974 O OE1   . GLU A 1 252 ? -25.609 -47.794 -54.995 1.00 33.80 252 A 1 
ATOM 1975 O OE2   . GLU A 1 252 ? -24.255 -48.268 -53.320 1.00 33.02 252 A 1 
ATOM 1976 N N     . CYS A 1 253 ? -28.543 -49.381 -49.568 1.00 42.10 253 A 1 
ATOM 1977 C CA    . CYS A 1 253 ? -28.881 -50.494 -48.696 1.00 44.65 253 A 1 
ATOM 1978 C C     . CYS A 1 253 ? -27.794 -51.576 -48.766 1.00 42.01 253 A 1 
ATOM 1979 O O     . CYS A 1 253 ? -27.978 -52.613 -49.410 1.00 40.52 253 A 1 
ATOM 1980 C CB    . CYS A 1 253 ? -30.252 -51.056 -49.098 1.00 41.65 253 A 1 
ATOM 1981 S SG    . CYS A 1 253 ? -31.582 -49.845 -48.840 1.00 38.46 253 A 1 
ATOM 1982 N N     . ILE A 1 254 ? -26.664 -51.361 -48.093 1.00 34.83 254 A 1 
ATOM 1983 C CA    . ILE A 1 254 ? -25.678 -52.433 -47.933 1.00 38.96 254 A 1 
ATOM 1984 C C     . ILE A 1 254 ? -26.339 -53.541 -47.104 1.00 37.84 254 A 1 
ATOM 1985 O O     . ILE A 1 254 ? -26.462 -53.430 -45.882 1.00 36.34 254 A 1 
ATOM 1986 C CB    . ILE A 1 254 ? -24.349 -51.933 -47.338 1.00 36.51 254 A 1 
ATOM 1987 C CG1   . ILE A 1 254 ? -23.728 -50.850 -48.244 1.00 34.23 254 A 1 
ATOM 1988 C CG2   . ILE A 1 254 ? -23.372 -53.114 -47.172 1.00 36.22 254 A 1 
ATOM 1989 C CD1   . ILE A 1 254 ? -22.434 -50.225 -47.716 1.00 33.98 254 A 1 
ATOM 1990 N N     . VAL A 1 255 ? -26.799 -54.589 -47.793 1.00 37.90 255 A 1 
ATOM 1991 C CA    . VAL A 1 255 ? -27.448 -55.769 -47.188 1.00 41.30 255 A 1 
ATOM 1992 C C     . VAL A 1 255 ? -26.433 -56.436 -46.252 1.00 38.94 255 A 1 
ATOM 1993 O O     . VAL A 1 255 ? -25.432 -56.955 -46.739 1.00 36.74 255 A 1 
ATOM 1994 C CB    . VAL A 1 255 ? -27.947 -56.753 -48.258 1.00 38.79 255 A 1 
ATOM 1995 C CG1   . VAL A 1 255 ? -28.660 -57.951 -47.621 1.00 35.82 255 A 1 
ATOM 1996 C CG2   . VAL A 1 255 ? -28.928 -56.085 -49.224 1.00 38.90 255 A 1 
ATOM 1997 N N     . PRO A 1 256 ? -26.670 -56.436 -44.944 1.00 42.38 256 A 1 
ATOM 1998 C CA    . PRO A 1 256 ? -25.712 -57.029 -44.025 1.00 44.80 256 A 1 
ATOM 1999 C C     . PRO A 1 256 ? -25.755 -58.553 -44.197 1.00 44.60 256 A 1 
ATOM 2000 O O     . PRO A 1 256 ? -26.670 -59.222 -43.714 1.00 42.88 256 A 1 
ATOM 2001 C CB    . PRO A 1 256 ? -26.135 -56.552 -42.631 1.00 41.29 256 A 1 
ATOM 2002 C CG    . PRO A 1 256 ? -27.640 -56.328 -42.764 1.00 40.36 256 A 1 
ATOM 2003 C CD    . PRO A 1 256 ? -27.804 -55.876 -44.229 1.00 44.62 256 A 1 
ATOM 2004 N N     . SER A 1 257 ? -24.792 -59.132 -44.911 1.00 44.84 257 A 1 
ATOM 2005 C CA    . SER A 1 257 ? -24.676 -60.579 -45.074 1.00 48.54 257 A 1 
ATOM 2006 C C     . SER A 1 257 ? -24.505 -61.226 -43.697 1.00 47.96 257 A 1 
ATOM 2007 O O     . SER A 1 257 ? -23.542 -60.976 -42.982 1.00 45.89 257 A 1 
ATOM 2008 C CB    . SER A 1 257 ? -23.543 -60.945 -46.034 1.00 44.26 257 A 1 
ATOM 2009 O OG    . SER A 1 257 ? -22.298 -60.457 -45.585 1.00 41.08 257 A 1 
ATOM 2010 N N     . GLN A 1 258 ? -25.480 -62.048 -43.338 1.00 36.92 258 A 1 
ATOM 2011 C CA    . GLN A 1 258 ? -25.538 -62.774 -42.066 1.00 41.20 258 A 1 
ATOM 2012 C C     . GLN A 1 258 ? -24.461 -63.867 -42.012 1.00 39.46 258 A 1 
ATOM 2013 O O     . GLN A 1 258 ? -24.769 -65.049 -42.124 1.00 36.79 258 A 1 
ATOM 2014 C CB    . GLN A 1 258 ? -26.924 -63.385 -41.862 1.00 38.73 258 A 1 
ATOM 2015 C CG    . GLN A 1 258 ? -28.063 -62.383 -41.630 1.00 35.91 258 A 1 
ATOM 2016 C CD    . GLN A 1 258 ? -29.390 -63.084 -41.339 1.00 35.35 258 A 1 
ATOM 2017 O OE1   . GLN A 1 258 ? -29.561 -64.280 -41.511 1.00 34.86 258 A 1 
ATOM 2018 N NE2   . GLN A 1 258 ? -30.394 -62.365 -40.888 1.00 33.82 258 A 1 
ATOM 2019 N N     . SER A 1 259 ? -23.212 -63.505 -41.885 1.00 40.49 259 A 1 
ATOM 2020 C CA    . SER A 1 259 ? -22.166 -64.516 -41.727 1.00 43.73 259 A 1 
ATOM 2021 C C     . SER A 1 259 ? -22.368 -65.271 -40.408 1.00 42.06 259 A 1 
ATOM 2022 O O     . SER A 1 259 ? -22.200 -64.737 -39.313 1.00 41.24 259 A 1 
ATOM 2023 C CB    . SER A 1 259 ? -20.768 -63.918 -41.879 1.00 41.15 259 A 1 
ATOM 2024 O OG    . SER A 1 259 ? -20.524 -62.909 -40.928 1.00 39.05 259 A 1 
ATOM 2025 N N     . THR A 1 260 ? -22.774 -66.554 -40.560 1.00 42.47 260 A 1 
ATOM 2026 C CA    . THR A 1 260 ? -23.172 -67.498 -39.503 1.00 46.92 260 A 1 
ATOM 2027 C C     . THR A 1 260 ? -21.989 -68.045 -38.705 1.00 44.53 260 A 1 
ATOM 2028 O O     . THR A 1 260 ? -21.863 -69.257 -38.542 1.00 42.29 260 A 1 
ATOM 2029 C CB    . THR A 1 260 ? -23.971 -68.651 -40.120 1.00 42.67 260 A 1 
ATOM 2030 O OG1   . THR A 1 260 ? -23.361 -69.095 -41.310 1.00 39.20 260 A 1 
ATOM 2031 C CG2   . THR A 1 260 ? -25.394 -68.244 -40.469 1.00 40.78 260 A 1 
ATOM 2032 N N     . ILE A 1 261 ? -21.063 -67.172 -38.246 1.00 37.54 261 A 1 
ATOM 2033 C CA    . ILE A 1 261 ? -19.838 -67.671 -37.610 1.00 41.73 261 A 1 
ATOM 2034 C C     . ILE A 1 261 ? -20.196 -68.516 -36.378 1.00 39.91 261 A 1 
ATOM 2035 O O     . ILE A 1 261 ? -20.603 -68.009 -35.328 1.00 38.63 261 A 1 
ATOM 2036 C CB    . ILE A 1 261 ? -18.811 -66.557 -37.328 1.00 39.26 261 A 1 
ATOM 2037 C CG1   . ILE A 1 261 ? -18.373 -65.905 -38.659 1.00 37.29 261 A 1 
ATOM 2038 C CG2   . ILE A 1 261 ? -17.583 -67.128 -36.581 1.00 39.20 261 A 1 
ATOM 2039 C CD1   . ILE A 1 261 ? -17.394 -64.727 -38.514 1.00 37.06 261 A 1 
ATOM 2040 N N     . VAL A 1 262 ? -20.029 -69.831 -36.555 1.00 38.50 262 A 1 
ATOM 2041 C CA    . VAL A 1 262 ? -20.296 -70.887 -35.576 1.00 43.92 262 A 1 
ATOM 2042 C C     . VAL A 1 262 ? -19.323 -70.729 -34.401 1.00 41.82 262 A 1 
ATOM 2043 O O     . VAL A 1 262 ? -18.172 -71.147 -34.474 1.00 40.16 262 A 1 
ATOM 2044 C CB    . VAL A 1 262 ? -20.166 -72.270 -36.239 1.00 40.18 262 A 1 
ATOM 2045 C CG1   . VAL A 1 262 ? -20.470 -73.407 -35.262 1.00 36.96 262 A 1 
ATOM 2046 C CG2   . VAL A 1 262 ? -21.122 -72.415 -37.438 1.00 40.37 262 A 1 
ATOM 2047 N N     . ARG A 1 263 ? -19.794 -70.100 -33.307 1.00 38.35 263 A 1 
ATOM 2048 C CA    . ARG A 1 263 ? -18.994 -70.005 -32.073 1.00 44.14 263 A 1 
ATOM 2049 C C     . ARG A 1 263 ? -18.757 -71.405 -31.505 1.00 41.44 263 A 1 
ATOM 2050 O O     . ARG A 1 263 ? -19.665 -72.027 -30.979 1.00 39.62 263 A 1 
ATOM 2051 C CB    . ARG A 1 263 ? -19.661 -69.083 -31.037 1.00 40.75 263 A 1 
ATOM 2052 C CG    . ARG A 1 263 ? -19.428 -67.590 -31.330 1.00 38.14 263 A 1 
ATOM 2053 C CD    . ARG A 1 263 ? -20.013 -66.721 -30.202 1.00 35.82 263 A 1 
ATOM 2054 N NE    . ARG A 1 263 ? -19.664 -65.299 -30.380 1.00 33.67 263 A 1 
ATOM 2055 C CZ    . ARG A 1 263 ? -20.024 -64.290 -29.584 1.00 30.29 263 A 1 
ATOM 2056 N NH1   . ARG A 1 263 ? -20.773 -64.495 -28.534 1.00 28.80 263 A 1 
ATOM 2057 N NH2   . ARG A 1 263 ? -19.636 -63.083 -29.835 1.00 27.50 263 A 1 
ATOM 2058 N N     . ARG A 1 264 ? -17.529 -71.899 -31.616 1.00 37.05 264 A 1 
ATOM 2059 C CA    . ARG A 1 264 ? -17.109 -73.178 -31.032 1.00 41.17 264 A 1 
ATOM 2060 C C     . ARG A 1 264 ? -17.128 -73.137 -29.493 1.00 37.90 264 A 1 
ATOM 2061 O O     . ARG A 1 264 ? -16.852 -72.101 -28.908 1.00 35.20 264 A 1 
ATOM 2062 C CB    . ARG A 1 264 ? -15.720 -73.595 -31.558 1.00 37.52 264 A 1 
ATOM 2063 C CG    . ARG A 1 264 ? -15.810 -74.558 -32.756 1.00 34.90 264 A 1 
ATOM 2064 C CD    . ARG A 1 264 ? -14.409 -75.072 -33.140 1.00 33.06 264 A 1 
ATOM 2065 N NE    . ARG A 1 264 ? -14.461 -76.087 -34.204 1.00 31.38 264 A 1 
ATOM 2066 C CZ    . ARG A 1 264 ? -13.426 -76.705 -34.759 1.00 28.74 264 A 1 
ATOM 2067 N NH1   . ARG A 1 264 ? -12.198 -76.442 -34.375 1.00 27.30 264 A 1 
ATOM 2068 N NH2   . ARG A 1 264 ? -13.607 -77.591 -35.679 1.00 26.32 264 A 1 
ATOM 2069 N N     . PRO A 1 265 ? -17.387 -74.300 -28.869 1.00 39.85 265 A 1 
ATOM 2070 C CA    . PRO A 1 265 ? -17.829 -74.362 -27.468 1.00 44.22 265 A 1 
ATOM 2071 C C     . PRO A 1 265 ? -16.713 -74.564 -26.423 1.00 43.37 265 A 1 
ATOM 2072 O O     . PRO A 1 265 ? -17.006 -75.108 -25.368 1.00 40.98 265 A 1 
ATOM 2073 C CB    . PRO A 1 265 ? -18.803 -75.548 -27.470 1.00 39.78 265 A 1 
ATOM 2074 C CG    . PRO A 1 265 ? -18.136 -76.535 -28.423 1.00 39.42 265 A 1 
ATOM 2075 C CD    . PRO A 1 265 ? -17.575 -75.594 -29.498 1.00 44.12 265 A 1 
ATOM 2076 N N     . HIS A 1 266 ? -15.457 -74.240 -26.717 1.00 43.63 266 A 1 
ATOM 2077 C CA    . HIS A 1 266 ? -14.330 -74.906 -26.049 1.00 47.14 266 A 1 
ATOM 2078 C C     . HIS A 1 266 ? -14.378 -74.921 -24.504 1.00 45.68 266 A 1 
ATOM 2079 O O     . HIS A 1 266 ? -14.719 -73.943 -23.852 1.00 43.85 266 A 1 
ATOM 2080 C CB    . HIS A 1 266 ? -12.983 -74.415 -26.588 1.00 43.29 266 A 1 
ATOM 2081 C CG    . HIS A 1 266 ? -12.408 -75.388 -27.596 1.00 40.12 266 A 1 
ATOM 2082 N ND1   . HIS A 1 266 ? -11.849 -76.617 -27.328 1.00 38.25 266 A 1 
ATOM 2083 C CD2   . HIS A 1 266 ? -12.367 -75.232 -28.951 1.00 37.72 266 A 1 
ATOM 2084 C CE1   . HIS A 1 266 ? -11.488 -77.174 -28.501 1.00 34.50 266 A 1 
ATOM 2085 N NE2   . HIS A 1 266 ? -11.788 -76.371 -29.516 1.00 34.86 266 A 1 
ATOM 2086 N N     . GLN A 1 267 ? -13.983 -76.103 -23.964 1.00 36.39 267 A 1 
ATOM 2087 C CA    . GLN A 1 267 ? -14.320 -76.622 -22.626 1.00 39.54 267 A 1 
ATOM 2088 C C     . GLN A 1 267 ? -13.489 -76.147 -21.417 1.00 38.61 267 A 1 
ATOM 2089 O O     . GLN A 1 267 ? -13.904 -76.452 -20.303 1.00 36.06 267 A 1 
ATOM 2090 C CB    . GLN A 1 267 ? -14.123 -78.145 -22.685 1.00 36.33 267 A 1 
ATOM 2091 C CG    . GLN A 1 267 ? -15.281 -78.966 -23.256 1.00 33.31 267 A 1 
ATOM 2092 C CD    . GLN A 1 267 ? -14.928 -80.461 -23.281 1.00 31.12 267 A 1 
ATOM 2093 O OE1   . GLN A 1 267 ? -13.789 -80.871 -23.304 1.00 32.32 267 A 1 
ATOM 2094 N NE2   . GLN A 1 267 ? -15.917 -81.335 -23.292 1.00 30.39 267 A 1 
ATOM 2095 N N     . SER A 1 268 ? -12.297 -75.654 -21.579 1.00 42.80 268 A 1 
ATOM 2096 C CA    . SER A 1 268 ? -11.152 -76.045 -20.739 1.00 45.17 268 A 1 
ATOM 2097 C C     . SER A 1 268 ? -11.347 -75.831 -19.229 1.00 44.47 268 A 1 
ATOM 2098 O O     . SER A 1 268 ? -11.825 -74.786 -18.796 1.00 42.01 268 A 1 
ATOM 2099 C CB    . SER A 1 268 ? -9.867  -75.373 -21.214 1.00 41.17 268 A 1 
ATOM 2100 O OG    . SER A 1 268 ? -9.988  -73.965 -21.176 1.00 37.62 268 A 1 
ATOM 2101 N N     . GLY A 1 269 ? -10.941 -76.847 -18.454 1.00 38.54 269 A 1 
ATOM 2102 C CA    . GLY A 1 269 ? -11.338 -77.069 -17.062 1.00 40.85 269 A 1 
ATOM 2103 C C     . GLY A 1 269 ? -10.238 -77.044 -16.002 1.00 39.28 269 A 1 
ATOM 2104 O O     . GLY A 1 269 ? -10.253 -77.919 -15.135 1.00 36.78 269 A 1 
ATOM 2105 N N     . TYR A 1 270 ? -9.279  -76.147 -16.050 1.00 31.43 270 A 1 
ATOM 2106 C CA    . TYR A 1 270 ? -8.230  -76.048 -15.017 1.00 34.32 270 A 1 
ATOM 2107 C C     . TYR A 1 270 ? -8.805  -75.566 -13.667 1.00 31.70 270 A 1 
ATOM 2108 O O     . TYR A 1 270 ? -9.803  -74.856 -13.661 1.00 30.15 270 A 1 
ATOM 2109 C CB    . TYR A 1 270 ? -7.153  -75.060 -15.500 1.00 31.97 270 A 1 
ATOM 2110 C CG    . TYR A 1 270 ? -6.130  -75.628 -16.466 1.00 31.03 270 A 1 
ATOM 2111 C CD1   . TYR A 1 270 ? -4.998  -76.299 -15.970 1.00 32.59 270 A 1 
ATOM 2112 C CD2   . TYR A 1 270 ? -6.285  -75.442 -17.846 1.00 33.42 270 A 1 
ATOM 2113 C CE1   . TYR A 1 270 ? -4.019  -76.784 -16.860 1.00 30.91 270 A 1 
ATOM 2114 C CE2   . TYR A 1 270 ? -5.313  -75.929 -18.732 1.00 29.82 270 A 1 
ATOM 2115 C CZ    . TYR A 1 270 ? -4.173  -76.601 -18.239 1.00 30.03 270 A 1 
ATOM 2116 O OH    . TYR A 1 270 ? -3.220  -77.072 -19.099 1.00 31.01 270 A 1 
ATOM 2117 N N     . ALA A 1 271 ? -8.213  -75.737 -12.514 1.00 36.80 271 A 1 
ATOM 2118 C CA    . ALA A 1 271 ? -7.454  -76.795 -11.835 1.00 38.43 271 A 1 
ATOM 2119 C C     . ALA A 1 271 ? -7.522  -76.511 -10.297 1.00 36.67 271 A 1 
ATOM 2120 O O     . ALA A 1 271 ? -8.604  -76.150 -9.836  1.00 35.02 271 A 1 
ATOM 2121 C CB    . ALA A 1 271 ? -6.032  -76.908 -12.412 1.00 35.36 271 A 1 
ATOM 2122 N N     . PRO A 1 272 ? -6.492  -76.696 -9.481  1.00 39.25 272 A 1 
ATOM 2123 C CA    . PRO A 1 272 ? -6.545  -77.199 -8.092  1.00 42.45 272 A 1 
ATOM 2124 C C     . PRO A 1 272 ? -6.356  -76.090 -7.006  1.00 42.15 272 A 1 
ATOM 2125 O O     . PRO A 1 272 ? -6.635  -74.939 -7.315  1.00 41.18 272 A 1 
ATOM 2126 C CB    . PRO A 1 272 ? -5.425  -78.243 -8.162  1.00 38.49 272 A 1 
ATOM 2127 C CG    . PRO A 1 272 ? -4.319  -77.511 -8.936  1.00 38.22 272 A 1 
ATOM 2128 C CD    . PRO A 1 272 ? -5.126  -76.635 -9.892  1.00 43.24 272 A 1 
ATOM 2129 N N     . LEU A 1 273 ? -5.881  -76.184 -5.793  1.00 39.19 273 A 1 
ATOM 2130 C CA    . LEU A 1 273 ? -5.839  -77.216 -4.735  1.00 42.78 273 A 1 
ATOM 2131 C C     . LEU A 1 273 ? -5.675  -76.577 -3.328  1.00 41.59 273 A 1 
ATOM 2132 O O     . LEU A 1 273 ? -6.474  -76.832 -2.446  1.00 40.09 273 A 1 
ATOM 2133 C CB    . LEU A 1 273 ? -4.638  -78.173 -4.939  1.00 38.07 273 A 1 
ATOM 2134 C CG    . LEU A 1 273 ? -4.953  -79.679 -4.716  1.00 35.75 273 A 1 
ATOM 2135 C CD1   . LEU A 1 273 ? -3.770  -80.522 -5.192  1.00 35.15 273 A 1 
ATOM 2136 C CD2   . LEU A 1 273 ? -5.240  -80.045 -3.266  1.00 38.22 273 A 1 
ATOM 2137 N N     . VAL A 1 274 ? -4.563  -75.899 -3.101  1.00 33.70 274 A 1 
ATOM 2138 C CA    . VAL A 1 274 ? -3.860  -75.723 -1.797  1.00 38.88 274 A 1 
ATOM 2139 C C     . VAL A 1 274 ? -4.442  -74.586 -0.927  1.00 37.06 274 A 1 
ATOM 2140 O O     . VAL A 1 274 ? -5.119  -73.716 -1.465  1.00 34.95 274 A 1 
ATOM 2141 C CB    . VAL A 1 274 ? -2.346  -75.474 -2.045  1.00 35.08 274 A 1 
ATOM 2142 C CG1   . VAL A 1 274 ? -1.478  -76.249 -1.071  1.00 32.92 274 A 1 
ATOM 2143 C CG2   . VAL A 1 274 ? -1.825  -75.809 -3.438  1.00 36.82 274 A 1 
ATOM 2144 N N     . GLY A 1 275 ? -4.259  -74.416 0.357   1.00 38.14 275 A 1 
ATOM 2145 C CA    . GLY A 1 275 ? -3.471  -75.078 1.387   1.00 39.80 275 A 1 
ATOM 2146 C C     . GLY A 1 275 ? -3.714  -74.465 2.785   1.00 38.15 275 A 1 
ATOM 2147 O O     . GLY A 1 275 ? -4.851  -74.134 3.128   1.00 36.19 275 A 1 
ATOM 2148 N N     . ALA A 1 276 ? -2.649  -74.351 3.581   1.00 40.03 276 A 1 
ATOM 2149 C CA    . ALA A 1 276 ? -2.572  -74.282 5.058   1.00 42.21 276 A 1 
ATOM 2150 C C     . ALA A 1 276 ? -2.934  -72.905 5.711   1.00 40.88 276 A 1 
ATOM 2151 O O     . ALA A 1 276 ? -3.788  -72.227 5.174   1.00 38.73 276 A 1 
ATOM 2152 C CB    . ALA A 1 276 ? -1.161  -74.805 5.354   1.00 37.67 276 A 1 
ATOM 2153 N N     . GLU A 1 277 ? -2.471  -72.356 6.770   1.00 38.79 277 A 1 
ATOM 2154 C CA    . GLU A 1 277 ? -1.753  -72.718 8.003   1.00 43.69 277 A 1 
ATOM 2155 C C     . GLU A 1 277 ? -2.189  -71.739 9.150   1.00 43.19 277 A 1 
ATOM 2156 O O     . GLU A 1 277 ? -3.092  -70.939 8.937   1.00 41.03 277 A 1 
ATOM 2157 C CB    . GLU A 1 277 ? -0.226  -72.620 7.762   1.00 37.94 277 A 1 
ATOM 2158 C CG    . GLU A 1 277 ? 0.523   -73.937 8.017   1.00 35.54 277 A 1 
ATOM 2159 C CD    . GLU A 1 277 ? 2.045   -73.810 7.933   1.00 35.61 277 A 1 
ATOM 2160 O OE1   . GLU A 1 277 ? 2.693   -74.871 8.055   1.00 34.12 277 A 1 
ATOM 2161 O OE2   . GLU A 1 277 ? 2.551   -72.667 7.786   1.00 35.80 277 A 1 
ATOM 2162 N N     . GLN A 1 278 ? -1.606  -71.563 10.253  1.00 32.46 278 A 1 
ATOM 2163 C CA    . GLN A 1 278 ? -1.718  -72.132 11.588  1.00 35.53 278 A 1 
ATOM 2164 C C     . GLN A 1 278 ? -2.083  -71.152 12.731  1.00 33.65 278 A 1 
ATOM 2165 O O     . GLN A 1 278 ? -3.023  -71.388 13.465  1.00 31.30 278 A 1 
ATOM 2166 C CB    . GLN A 1 278 ? -0.332  -72.688 11.984  1.00 32.29 278 A 1 
ATOM 2167 C CG    . GLN A 1 278 ? -0.088  -74.172 11.790  1.00 28.59 278 A 1 
ATOM 2168 C CD    . GLN A 1 278 ? 1.265   -74.597 12.370  1.00 27.56 278 A 1 
ATOM 2169 O OE1   . GLN A 1 278 ? 2.018   -73.825 12.949  1.00 29.20 278 A 1 
ATOM 2170 N NE2   . GLN A 1 278 ? 1.620   -75.852 12.244  1.00 27.96 278 A 1 
ATOM 2171 N N     . ALA A 1 279 ? -1.198  -70.199 13.000  1.00 36.29 279 A 1 
ATOM 2172 C CA    . ALA A 1 279 ? -0.759  -69.812 14.360  1.00 37.39 279 A 1 
ATOM 2173 C C     . ALA A 1 279 ? -1.608  -68.720 15.066  1.00 35.22 279 A 1 
ATOM 2174 O O     . ALA A 1 279 ? -2.687  -68.411 14.593  1.00 33.93 279 A 1 
ATOM 2175 C CB    . ALA A 1 279 ? 0.720   -69.428 14.194  1.00 34.56 279 A 1 
ATOM 2176 N N     . ALA A 1 280 ? -1.255  -68.026 16.112  1.00 37.26 280 A 1 
ATOM 2177 C CA    . ALA A 1 280 ? -0.605  -68.225 17.410  1.00 37.96 280 A 1 
ATOM 2178 C C     . ALA A 1 280 ? -1.212  -67.179 18.397  1.00 35.14 280 A 1 
ATOM 2179 O O     . ALA A 1 280 ? -2.130  -66.461 18.017  1.00 33.76 280 A 1 
ATOM 2180 C CB    . ALA A 1 280 ? 0.918   -68.036 17.275  1.00 35.23 280 A 1 
ATOM 2181 N N     . SER A 1 281 ? -0.787  -66.923 19.598  1.00 50.77 281 A 1 
ATOM 2182 C CA    . SER A 1 281 ? -1.144  -67.562 20.858  1.00 50.54 281 A 1 
ATOM 2183 C C     . SER A 1 281 ? -1.368  -66.595 22.041  1.00 48.78 281 A 1 
ATOM 2184 O O     . SER A 1 281 ? -2.220  -66.870 22.873  1.00 46.64 281 A 1 
ATOM 2185 C CB    . SER A 1 281 ? -0.009  -68.504 21.276  1.00 46.46 281 A 1 
ATOM 2186 O OG    . SER A 1 281 ? 1.213   -67.792 21.391  1.00 41.61 281 A 1 
ATOM 2187 N N     . ALA A 1 282 ? -0.560  -65.584 22.221  1.00 40.45 282 A 1 
ATOM 2188 C CA    . ALA A 1 282 ? -0.131  -65.058 23.536  1.00 40.81 282 A 1 
ATOM 2189 C C     . ALA A 1 282 ? -1.153  -64.197 24.341  1.00 37.42 282 A 1 
ATOM 2190 O O     . ALA A 1 282 ? -2.125  -63.728 23.783  1.00 36.22 282 A 1 
ATOM 2191 C CB    . ALA A 1 282 ? 1.160   -64.275 23.269  1.00 37.46 282 A 1 
ATOM 2192 N N     . THR A 1 283 ? -0.950  -63.821 25.587  1.00 49.54 283 A 1 
ATOM 2193 C CA    . THR A 1 283 ? -0.962  -64.505 26.894  1.00 50.99 283 A 1 
ATOM 2194 C C     . THR A 1 283 ? -1.486  -63.617 28.039  1.00 49.10 283 A 1 
ATOM 2195 O O     . THR A 1 283 ? -2.480  -63.964 28.659  1.00 45.80 283 A 1 
ATOM 2196 C CB    . THR A 1 283 ? 0.445   -64.948 27.377  1.00 44.61 283 A 1 
ATOM 2197 O OG1   . THR A 1 283 ? 1.424   -63.997 27.008  1.00 41.53 283 A 1 
ATOM 2198 C CG2   . THR A 1 283 ? 0.872   -66.315 26.894  1.00 44.71 283 A 1 
ATOM 2199 N N     . ALA A 1 284 ? -0.760  -62.587 28.421  1.00 38.40 284 A 1 
ATOM 2200 C CA    . ALA A 1 284 ? -0.720  -62.050 29.799  1.00 39.87 284 A 1 
ATOM 2201 C C     . ALA A 1 284 ? -1.814  -61.006 30.134  1.00 37.39 284 A 1 
ATOM 2202 O O     . ALA A 1 284 ? -2.551  -60.594 29.256  1.00 35.91 284 A 1 
ATOM 2203 C CB    . ALA A 1 284 ? 0.697   -61.490 29.994  1.00 36.82 284 A 1 
ATOM 2204 N N     . GLY A 1 285 ? -1.990  -60.442 31.308  1.00 44.56 285 A 1 
ATOM 2205 C CA    . GLY A 1 285 ? -1.547  -60.626 32.692  1.00 45.11 285 A 1 
ATOM 2206 C C     . GLY A 1 285 ? -2.432  -59.767 33.628  1.00 43.19 285 A 1 
ATOM 2207 O O     . GLY A 1 285 ? -3.408  -59.177 33.171  1.00 41.88 285 A 1 
ATOM 2208 N N     . ALA A 1 286 ? -2.157  -59.698 34.918  1.00 36.24 286 A 1 
ATOM 2209 C CA    . ALA A 1 286 ? -3.191  -59.849 35.960  1.00 38.28 286 A 1 
ATOM 2210 C C     . ALA A 1 286 ? -3.670  -58.636 36.807  1.00 35.99 286 A 1 
ATOM 2211 O O     . ALA A 1 286 ? -4.823  -58.625 37.212  1.00 34.54 286 A 1 
ATOM 2212 C CB    . ALA A 1 286 ? -2.648  -60.913 36.916  1.00 35.12 286 A 1 
ATOM 2213 N N     . SER A 1 287 ? -2.807  -57.756 37.249  1.00 47.08 287 A 1 
ATOM 2214 C CA    . SER A 1 287 ? -2.894  -57.083 38.572  1.00 48.54 287 A 1 
ATOM 2215 C C     . SER A 1 287 ? -3.974  -55.990 38.723  1.00 47.45 287 A 1 
ATOM 2216 O O     . SER A 1 287 ? -4.432  -55.468 37.723  1.00 45.58 287 A 1 
ATOM 2217 C CB    . SER A 1 287 ? -1.515  -56.494 38.887  1.00 44.12 287 A 1 
ATOM 2218 O OG    . SER A 1 287 ? -1.153  -55.490 37.961  1.00 39.12 287 A 1 
ATOM 2219 N N     . ALA A 1 288 ? -4.371  -55.462 39.915  1.00 39.32 288 A 1 
ATOM 2220 C CA    . ALA A 1 288 ? -4.576  -56.055 41.240  1.00 41.31 288 A 1 
ATOM 2221 C C     . ALA A 1 288 ? -5.449  -55.144 42.157  1.00 39.96 288 A 1 
ATOM 2222 O O     . ALA A 1 288 ? -6.594  -55.481 42.416  1.00 37.12 288 A 1 
ATOM 2223 C CB    . ALA A 1 288 ? -3.243  -56.346 41.957  1.00 37.74 288 A 1 
ATOM 2224 N N     . TYR A 1 289 ? -4.883  -54.058 42.697  1.00 34.97 289 A 1 
ATOM 2225 C CA    . TYR A 1 289 ? -5.229  -53.566 44.058  1.00 37.76 289 A 1 
ATOM 2226 C C     . TYR A 1 289 ? -6.355  -52.501 44.168  1.00 34.90 289 A 1 
ATOM 2227 O O     . TYR A 1 289 ? -6.879  -52.028 43.169  1.00 33.36 289 A 1 
ATOM 2228 C CB    . TYR A 1 289 ? -3.937  -53.101 44.743  1.00 35.31 289 A 1 
ATOM 2229 C CG    . TYR A 1 289 ? -3.105  -54.204 45.361  1.00 35.62 289 A 1 
ATOM 2230 C CD1   . TYR A 1 289 ? -3.437  -54.704 46.641  1.00 37.75 289 A 1 
ATOM 2231 C CD2   . TYR A 1 289 ? -1.989  -54.725 44.680  1.00 38.54 289 A 1 
ATOM 2232 C CE1   . TYR A 1 289 ? -2.661  -55.724 47.224  1.00 35.17 289 A 1 
ATOM 2233 C CE2   . TYR A 1 289 ? -1.214  -55.751 45.254  1.00 34.42 289 A 1 
ATOM 2234 C CZ    . TYR A 1 289 ? -1.545  -56.252 46.534  1.00 33.97 289 A 1 
ATOM 2235 O OH    . TYR A 1 289 ? -0.792  -57.245 47.095  1.00 33.14 289 A 1 
ATOM 2236 N N     . THR A 1 290 ? -6.686  -52.070 45.366  1.00 50.35 290 A 1 
ATOM 2237 C CA    . THR A 1 290 ? -7.854  -52.308 46.225  1.00 52.45 290 A 1 
ATOM 2238 C C     . THR A 1 290 ? -8.538  -51.057 46.794  1.00 52.10 290 A 1 
ATOM 2239 O O     . THR A 1 290 ? -9.761  -51.053 46.858  1.00 49.10 290 A 1 
ATOM 2240 C CB    . THR A 1 290 ? -7.424  -53.113 47.466  1.00 47.01 290 A 1 
ATOM 2241 O OG1   . THR A 1 290 ? -6.187  -52.620 47.979  1.00 45.39 290 A 1 
ATOM 2242 C CG2   . THR A 1 290 ? -7.229  -54.602 47.195  1.00 49.35 290 A 1 
ATOM 2243 N N     . ASP A 1 291 ? -7.811  -50.123 47.353  1.00 48.90 291 A 1 
ATOM 2244 C CA    . ASP A 1 291 ? -8.189  -49.553 48.664  1.00 52.56 291 A 1 
ATOM 2245 C C     . ASP A 1 291 ? -9.234  -48.408 48.712  1.00 51.42 291 A 1 
ATOM 2246 O O     . ASP A 1 291 ? -9.662  -47.866 47.709  1.00 49.97 291 A 1 
ATOM 2247 C CB    . ASP A 1 291 ? -6.920  -49.184 49.455  1.00 47.34 291 A 1 
ATOM 2248 C CG    . ASP A 1 291 ? -6.465  -50.270 50.442  1.00 42.97 291 A 1 
ATOM 2249 O OD1   . ASP A 1 291 ? -7.270  -51.160 50.768  1.00 42.46 291 A 1 
ATOM 2250 O OD2   . ASP A 1 291 ? -5.295  -50.170 50.877  1.00 41.97 291 A 1 
ATOM 2251 N N     . SER A 1 292 ? -9.612  -48.005 49.939  1.00 41.42 292 A 1 
ATOM 2252 C CA    . SER A 1 292 ? -10.969 -47.962 50.494  1.00 43.64 292 A 1 
ATOM 2253 C C     . SER A 1 292 ? -11.559 -46.608 50.931  1.00 42.10 292 A 1 
ATOM 2254 O O     . SER A 1 292 ? -12.776 -46.516 51.003  1.00 40.15 292 A 1 
ATOM 2255 C CB    . SER A 1 292 ? -10.928 -48.827 51.758  1.00 40.14 292 A 1 
ATOM 2256 O OG    . SER A 1 292 ? -9.970  -48.352 52.680  1.00 36.69 292 A 1 
ATOM 2257 N N     . VAL A 1 293 ? -10.785 -45.677 51.433  1.00 37.06 293 A 1 
ATOM 2258 C CA    . VAL A 1 293 ? -11.115 -44.964 52.695  1.00 41.77 293 A 1 
ATOM 2259 C C     . VAL A 1 293 ? -12.293 -43.963 52.627  1.00 40.12 293 A 1 
ATOM 2260 O O     . VAL A 1 293 ? -12.547 -43.307 51.626  1.00 38.48 293 A 1 
ATOM 2261 C CB    . VAL A 1 293 ? -9.876  -44.323 53.348  1.00 38.20 293 A 1 
ATOM 2262 C CG1   . VAL A 1 293 ? -10.153 -43.921 54.798  1.00 36.36 293 A 1 
ATOM 2263 C CG2   . VAL A 1 293 ? -8.664  -45.268 53.386  1.00 40.60 293 A 1 
ATOM 2264 N N     . ASN A 1 294 ? -12.976 -43.808 53.766  1.00 38.08 294 A 1 
ATOM 2265 C CA    . ASN A 1 294 ? -14.417 -43.557 53.944  1.00 40.07 294 A 1 
ATOM 2266 C C     . ASN A 1 294 ? -14.856 -42.146 54.424  1.00 37.45 294 A 1 
ATOM 2267 O O     . ASN A 1 294 ? -16.052 -41.945 54.582  1.00 35.24 294 A 1 
ATOM 2268 C CB    . ASN A 1 294 ? -14.855 -44.585 55.005  1.00 38.28 294 A 1 
ATOM 2269 C CG    . ASN A 1 294 ? -16.096 -45.393 54.687  1.00 34.99 294 A 1 
ATOM 2270 O OD1   . ASN A 1 294 ? -16.745 -45.261 53.676  1.00 36.78 294 A 1 
ATOM 2271 N ND2   . ASN A 1 294 ? -16.454 -46.306 55.572  1.00 37.42 294 A 1 
ATOM 2272 N N     . ASN A 1 295 ? -13.982 -41.248 54.820  1.00 41.40 295 A 1 
ATOM 2273 C CA    . ASN A 1 295 ? -14.216 -40.341 55.965  1.00 43.21 295 A 1 
ATOM 2274 C C     . ASN A 1 295 ? -15.429 -39.377 55.879  1.00 41.25 295 A 1 
ATOM 2275 O O     . ASN A 1 295 ? -15.780 -38.861 54.827  1.00 38.74 295 A 1 
ATOM 2276 C CB    . ASN A 1 295 ? -12.914 -39.612 56.335  1.00 40.03 295 A 1 
ATOM 2277 C CG    . ASN A 1 295 ? -12.096 -40.357 57.378  1.00 36.07 295 A 1 
ATOM 2278 O OD1   . ASN A 1 295 ? -12.542 -41.271 58.041  1.00 36.77 295 A 1 
ATOM 2279 N ND2   . ASN A 1 295 ? -10.855 -39.964 57.566  1.00 36.74 295 A 1 
ATOM 2280 N N     . SER A 1 296 ? -16.011 -39.071 57.048  1.00 37.60 296 A 1 
ATOM 2281 C CA    . SER A 1 296 ? -17.462 -38.894 57.282  1.00 39.89 296 A 1 
ATOM 2282 C C     . SER A 1 296 ? -17.995 -37.525 57.763  1.00 37.88 296 A 1 
ATOM 2283 O O     . SER A 1 296 ? -19.192 -37.267 57.639  1.00 36.47 296 A 1 
ATOM 2284 C CB    . SER A 1 296 ? -17.817 -39.887 58.389  1.00 37.63 296 A 1 
ATOM 2285 O OG    . SER A 1 296 ? -17.022 -39.652 59.541  1.00 35.90 296 A 1 
ATOM 2286 N N     . ILE A 1 297 ? -17.194 -36.738 58.420  1.00 33.23 297 A 1 
ATOM 2287 C CA    . ILE A 1 297 ? -17.566 -35.743 59.470  1.00 36.78 297 A 1 
ATOM 2288 C C     . ILE A 1 297 ? -18.334 -34.523 58.893  1.00 35.89 297 A 1 
ATOM 2289 O O     . ILE A 1 297 ? -18.140 -34.194 57.733  1.00 34.30 297 A 1 
ATOM 2290 C CB    . ILE A 1 297 ? -16.237 -35.328 60.159  1.00 33.88 297 A 1 
ATOM 2291 C CG1   . ILE A 1 297 ? -15.490 -36.545 60.747  1.00 32.53 297 A 1 
ATOM 2292 C CG2   . ILE A 1 297 ? -16.406 -34.278 61.267  1.00 36.48 297 A 1 
ATOM 2293 C CD1   . ILE A 1 297 ? -14.087 -36.245 61.276  1.00 34.80 297 A 1 
ATOM 2294 N N     . SER A 1 298 ? -19.090 -33.675 59.583  1.00 38.23 298 A 1 
ATOM 2295 C CA    . SER A 1 298 ? -20.012 -33.632 60.727  1.00 39.20 298 A 1 
ATOM 2296 C C     . SER A 1 298 ? -20.912 -32.396 60.534  1.00 37.72 298 A 1 
ATOM 2297 O O     . SER A 1 298 ? -20.588 -31.524 59.736  1.00 36.16 298 A 1 
ATOM 2298 C CB    . SER A 1 298 ? -19.277 -33.502 62.066  1.00 37.09 298 A 1 
ATOM 2299 O OG    . SER A 1 298 ? -20.173 -33.287 63.136  1.00 34.64 298 A 1 
ATOM 2300 N N     . PHE A 1 299 ? -22.040 -32.339 61.249  1.00 36.35 299 A 1 
ATOM 2301 C CA    . PHE A 1 299 ? -23.286 -31.638 60.859  1.00 37.63 299 A 1 
ATOM 2302 C C     . PHE A 1 299 ? -23.533 -30.191 61.351  1.00 37.35 299 A 1 
ATOM 2303 O O     . PHE A 1 299 ? -24.470 -29.579 60.850  1.00 35.58 299 A 1 
ATOM 2304 C CB    . PHE A 1 299 ? -24.442 -32.507 61.353  1.00 34.02 299 A 1 
ATOM 2305 C CG    . PHE A 1 299 ? -25.303 -33.136 60.278  1.00 32.63 299 A 1 
ATOM 2306 C CD1   . PHE A 1 299 ? -26.470 -32.481 59.832  1.00 33.48 299 A 1 
ATOM 2307 C CD2   . PHE A 1 299 ? -24.968 -34.391 59.748  1.00 33.38 299 A 1 
ATOM 2308 C CE1   . PHE A 1 299 ? -27.292 -33.080 58.862  1.00 30.28 299 A 1 
ATOM 2309 C CE2   . PHE A 1 299 ? -25.786 -34.993 58.774  1.00 28.48 299 A 1 
ATOM 2310 C CZ    . PHE A 1 299 ? -26.957 -34.341 58.330  1.00 28.55 299 A 1 
ATOM 2311 N N     . SER A 1 300 ? -22.884 -29.691 62.405  1.00 40.30 300 A 1 
ATOM 2312 C CA    . SER A 1 300 ? -23.507 -28.852 63.447  1.00 43.40 300 A 1 
ATOM 2313 C C     . SER A 1 300 ? -24.262 -27.595 62.979  1.00 42.75 300 A 1 
ATOM 2314 O O     . SER A 1 300 ? -23.921 -26.951 61.997  1.00 41.29 300 A 1 
ATOM 2315 C CB    . SER A 1 300 ? -22.517 -28.497 64.555  1.00 39.97 300 A 1 
ATOM 2316 O OG    . SER A 1 300 ? -21.481 -27.671 64.063  1.00 36.39 300 A 1 
ATOM 2317 N N     . MET A 1 301 ? -25.339 -27.240 63.736  1.00 37.89 301 A 1 
ATOM 2318 C CA    . MET A 1 301 ? -26.598 -26.659 63.243  1.00 41.01 301 A 1 
ATOM 2319 C C     . MET A 1 301 ? -26.932 -25.231 63.735  1.00 41.35 301 A 1 
ATOM 2320 O O     . MET A 1 301 ? -28.039 -24.776 63.477  1.00 39.04 301 A 1 
ATOM 2321 C CB    . MET A 1 301 ? -27.700 -27.633 63.715  1.00 37.70 301 A 1 
ATOM 2322 C CG    . MET A 1 301 ? -28.992 -27.656 62.889  1.00 34.99 301 A 1 
ATOM 2323 S SD    . MET A 1 301 ? -30.260 -28.742 63.623  1.00 35.56 301 A 1 
ATOM 2324 C CE    . MET A 1 301 ? -31.488 -28.745 62.295  1.00 33.03 301 A 1 
ATOM 2325 N N     . GLU A 1 302 ? -26.100 -24.550 64.494  1.00 34.09 302 A 1 
ATOM 2326 C CA    . GLU A 1 302 ? -26.520 -23.602 65.552  1.00 38.72 302 A 1 
ATOM 2327 C C     . GLU A 1 302 ? -27.271 -22.326 65.093  1.00 38.19 302 A 1 
ATOM 2328 O O     . GLU A 1 302 ? -27.210 -21.915 63.940  1.00 35.69 302 A 1 
ATOM 2329 C CB    . GLU A 1 302 ? -25.318 -23.295 66.468  1.00 35.38 302 A 1 
ATOM 2330 C CG    . GLU A 1 302 ? -25.731 -23.197 67.949  1.00 32.95 302 A 1 
ATOM 2331 C CD    . GLU A 1 302 ? -24.544 -23.000 68.904  1.00 33.09 302 A 1 
ATOM 2332 O OE1   . GLU A 1 302 ? -24.762 -23.197 70.116  1.00 31.87 302 A 1 
ATOM 2333 O OE2   . GLU A 1 302 ? -23.445 -22.652 68.413  1.00 31.57 302 A 1 
ATOM 2334 N N     . ALA A 1 303 ? -28.020 -21.682 66.059  1.00 34.85 303 A 1 
ATOM 2335 C CA    . ALA A 1 303 ? -29.384 -21.173 65.831  1.00 37.62 303 A 1 
ATOM 2336 C C     . ALA A 1 303 ? -29.644 -19.641 65.878  1.00 36.66 303 A 1 
ATOM 2337 O O     . ALA A 1 303 ? -30.766 -19.238 65.576  1.00 35.50 303 A 1 
ATOM 2338 C CB    . ALA A 1 303 ? -30.256 -21.850 66.904  1.00 35.52 303 A 1 
ATOM 2339 N N     . GLY A 1 304 ? -28.766 -18.809 66.400  1.00 37.55 304 A 1 
ATOM 2340 C CA    . GLY A 1 304 ? -29.064 -17.580 67.167  1.00 40.18 304 A 1 
ATOM 2341 C C     . GLY A 1 304 ? -29.920 -16.441 66.579  1.00 38.79 304 A 1 
ATOM 2342 O O     . GLY A 1 304 ? -30.234 -16.385 65.399  1.00 37.48 304 A 1 
ATOM 2343 N N     . ILE A 1 305 ? -30.278 -15.472 67.448  1.00 31.95 305 A 1 
ATOM 2344 C CA    . ILE A 1 305 ? -31.638 -14.923 67.618  1.00 35.87 305 A 1 
ATOM 2345 C C     . ILE A 1 305 ? -31.971 -13.542 66.982  1.00 34.36 305 A 1 
ATOM 2346 O O     . ILE A 1 305 ? -33.003 -13.406 66.330  1.00 32.30 305 A 1 
ATOM 2347 C CB    . ILE A 1 305 ? -31.941 -14.849 69.152  1.00 33.41 305 A 1 
ATOM 2348 C CG1   . ILE A 1 305 ? -31.644 -16.178 69.897  1.00 31.45 305 A 1 
ATOM 2349 C CG2   . ILE A 1 305 ? -33.405 -14.440 69.435  1.00 33.66 305 A 1 
ATOM 2350 C CD1   . ILE A 1 305 ? -31.638 -16.034 71.432  1.00 32.21 305 A 1 
ATOM 2351 N N     . VAL A 1 306 ? -31.272 -12.473 67.345  1.00 36.30 306 A 1 
ATOM 2352 C CA    . VAL A 1 306 ? -31.918 -11.219 67.851  1.00 40.22 306 A 1 
ATOM 2353 C C     . VAL A 1 306 ? -32.340 -10.173 66.779  1.00 38.20 306 A 1 
ATOM 2354 O O     . VAL A 1 306 ? -31.786 -10.150 65.694  1.00 36.47 306 A 1 
ATOM 2355 C CB    . VAL A 1 306 ? -31.068 -10.574 68.974  1.00 37.37 306 A 1 
ATOM 2356 C CG1   . VAL A 1 306 ? -31.862 -9.582  69.834  1.00 34.12 306 A 1 
ATOM 2357 C CG2   . VAL A 1 306 ? -30.501 -11.585 69.979  1.00 37.70 306 A 1 
ATOM 2358 N N     . PRO A 1 307 ? -33.316 -9.281  67.081  1.00 39.74 307 A 1 
ATOM 2359 C CA    . PRO A 1 307 ? -34.289 -8.754  66.108  1.00 42.46 307 A 1 
ATOM 2360 C C     . PRO A 1 307 ? -34.085 -7.324  65.551  1.00 41.91 307 A 1 
ATOM 2361 O O     . PRO A 1 307 ? -34.746 -6.999  64.574  1.00 39.70 307 A 1 
ATOM 2362 C CB    . PRO A 1 307 ? -35.600 -8.796  66.899  1.00 38.76 307 A 1 
ATOM 2363 C CG    . PRO A 1 307 ? -35.178 -8.398  68.309  1.00 37.82 307 A 1 
ATOM 2364 C CD    . PRO A 1 307 ? -33.797 -9.030  68.419  1.00 42.04 307 A 1 
ATOM 2365 N N     . ASP A 1 308 ? -33.377 -6.450  66.241  1.00 46.95 308 A 1 
ATOM 2366 C CA    . ASP A 1 308 ? -33.911 -5.097  66.485  1.00 49.58 308 A 1 
ATOM 2367 C C     . ASP A 1 308 ? -33.969 -4.130  65.276  1.00 48.36 308 A 1 
ATOM 2368 O O     . ASP A 1 308 ? -33.171 -4.159  64.351  1.00 45.50 308 A 1 
ATOM 2369 C CB    . ASP A 1 308 ? -33.224 -4.463  67.709  1.00 44.95 308 A 1 
ATOM 2370 C CG    . ASP A 1 308 ? -34.152 -3.542  68.520  1.00 40.89 308 A 1 
ATOM 2371 O OD1   . ASP A 1 308 ? -35.323 -3.356  68.108  1.00 40.71 308 A 1 
ATOM 2372 O OD2   . ASP A 1 308 ? -33.667 -3.045  69.553  1.00 40.73 308 A 1 
ATOM 2373 N N     . ASN A 1 309 ? -34.987 -3.229  65.342  1.00 41.51 309 A 1 
ATOM 2374 C CA    . ASN A 1 309 ? -35.706 -2.644  64.204  1.00 43.61 309 A 1 
ATOM 2375 C C     . ASN A 1 309 ? -35.256 -1.234  63.773  1.00 40.73 309 A 1 
ATOM 2376 O O     . ASN A 1 309 ? -36.036 -0.530  63.128  1.00 37.80 309 A 1 
ATOM 2377 C CB    . ASN A 1 309 ? -37.195 -2.645  64.604  1.00 40.00 309 A 1 
ATOM 2378 C CG    . ASN A 1 309 ? -38.155 -3.265  63.609  1.00 36.09 309 A 1 
ATOM 2379 O OD1   . ASN A 1 309 ? -37.848 -3.643  62.497  1.00 36.42 309 A 1 
ATOM 2380 N ND2   . ASN A 1 309 ? -39.399 -3.401  64.009  1.00 36.77 309 A 1 
ATOM 2381 N N     . THR A 1 310 ? -34.129 -0.725  64.220  1.00 44.59 310 A 1 
ATOM 2382 C CA    . THR A 1 310 ? -33.903 0.730   64.272  1.00 47.11 310 A 1 
ATOM 2383 C C     . THR A 1 310 ? -33.938 1.406   62.898  1.00 45.99 310 A 1 
ATOM 2384 O O     . THR A 1 310 ? -33.087 1.200   62.033  1.00 43.26 310 A 1 
ATOM 2385 C CB    . THR A 1 310 ? -32.641 1.130   65.050  1.00 42.03 310 A 1 
ATOM 2386 O OG1   . THR A 1 310 ? -31.662 0.124   65.020  1.00 37.71 310 A 1 
ATOM 2387 C CG2   . THR A 1 310 ? -32.970 1.404   66.508  1.00 40.29 310 A 1 
ATOM 2388 N N     . VAL A 1 311 ? -34.939 2.298   62.770  1.00 35.45 311 A 1 
ATOM 2389 C CA    . VAL A 1 311 ? -35.445 2.914   61.521  1.00 39.65 311 A 1 
ATOM 2390 C C     . VAL A 1 311 ? -34.580 4.088   61.028  1.00 38.77 311 A 1 
ATOM 2391 O O     . VAL A 1 311 ? -35.120 5.056   60.489  1.00 36.37 311 A 1 
ATOM 2392 C CB    . VAL A 1 311 ? -36.916 3.361   61.725  1.00 36.35 311 A 1 
ATOM 2393 C CG1   . VAL A 1 311 ? -37.655 3.623   60.410  1.00 33.97 311 A 1 
ATOM 2394 C CG2   . VAL A 1 311 ? -37.752 2.336   62.489  1.00 38.19 311 A 1 
ATOM 2395 N N     . GLN A 1 312 ? -33.289 4.109   61.255  1.00 44.08 312 A 1 
ATOM 2396 C CA    . GLN A 1 312 ? -32.544 5.353   61.042  1.00 45.72 312 A 1 
ATOM 2397 C C     . GLN A 1 312 ? -32.703 5.864   59.606  1.00 44.82 312 A 1 
ATOM 2398 O O     . GLN A 1 312 ? -32.266 5.252   58.629  1.00 42.94 312 A 1 
ATOM 2399 C CB    . GLN A 1 312 ? -31.078 5.240   61.464  1.00 41.90 312 A 1 
ATOM 2400 C CG    . GLN A 1 312 ? -30.903 5.510   62.965  1.00 40.07 312 A 1 
ATOM 2401 C CD    . GLN A 1 312 ? -29.457 5.744   63.384  1.00 39.53 312 A 1 
ATOM 2402 O OE1   . GLN A 1 312 ? -28.509 5.590   62.631  1.00 38.02 312 A 1 
ATOM 2403 N NE2   . GLN A 1 312 ? -29.228 6.149   64.621  1.00 37.30 312 A 1 
ATOM 2404 N N     . SER A 1 313 ? -33.332 7.039   59.517  1.00 41.68 313 A 1 
ATOM 2405 C CA    . SER A 1 313 ? -33.716 7.768   58.301  1.00 43.44 313 A 1 
ATOM 2406 C C     . SER A 1 313 ? -32.507 8.393   57.596  1.00 42.84 313 A 1 
ATOM 2407 O O     . SER A 1 313 ? -32.444 9.609   57.416  1.00 40.42 313 A 1 
ATOM 2408 C CB    . SER A 1 313 ? -34.740 8.835   58.683  1.00 39.50 313 A 1 
ATOM 2409 O OG    . SER A 1 313 ? -34.204 9.725   59.641  1.00 37.53 313 A 1 
ATOM 2410 N N     . SER A 1 314 ? -31.516 7.605   57.278  1.00 43.18 314 A 1 
ATOM 2411 C CA    . SER A 1 314 ? -30.282 8.140   56.700  1.00 46.07 314 A 1 
ATOM 2412 C C     . SER A 1 314 ? -30.598 8.899   55.415  1.00 44.22 314 A 1 
ATOM 2413 O O     . SER A 1 314 ? -31.202 8.374   54.480  1.00 41.94 314 A 1 
ATOM 2414 C CB    . SER A 1 314 ? -29.233 7.050   56.483  1.00 41.36 314 A 1 
ATOM 2415 O OG    . SER A 1 314 ? -29.727 6.013   55.675  1.00 39.09 314 A 1 
ATOM 2416 N N     . ILE A 1 315 ? -30.220 10.164  55.429  1.00 42.35 315 A 1 
ATOM 2417 C CA    . ILE A 1 315 ? -30.499 11.138  54.373  1.00 45.13 315 A 1 
ATOM 2418 C C     . ILE A 1 315 ? -29.990 10.565  53.052  1.00 43.91 315 A 1 
ATOM 2419 O O     . ILE A 1 315 ? -28.809 10.259  52.915  1.00 41.83 315 A 1 
ATOM 2420 C CB    . ILE A 1 315 ? -29.850 12.482  54.730  1.00 40.60 315 A 1 
ATOM 2421 C CG1   . ILE A 1 315 ? -30.454 13.053  56.047  1.00 38.55 315 A 1 
ATOM 2422 C CG2   . ILE A 1 315 ? -30.000 13.515  53.597  1.00 40.16 315 A 1 
ATOM 2423 C CD1   . ILE A 1 315 ? -29.659 14.201  56.670  1.00 37.36 315 A 1 
ATOM 2424 N N     . LEU A 1 316 ? -30.906 10.468  52.070  1.00 43.62 316 A 1 
ATOM 2425 C CA    . LEU A 1 316 ? -30.620 10.145  50.676  1.00 45.52 316 A 1 
ATOM 2426 C C     . LEU A 1 316 ? -29.692 11.212  50.084  1.00 44.11 316 A 1 
ATOM 2427 O O     . LEU A 1 316 ? -30.139 12.166  49.441  1.00 41.42 316 A 1 
ATOM 2428 C CB    . LEU A 1 316 ? -31.942 10.061  49.889  1.00 40.66 316 A 1 
ATOM 2429 C CG    . LEU A 1 316 ? -32.720 8.753   50.063  1.00 37.63 316 A 1 
ATOM 2430 C CD1   . LEU A 1 316 ? -34.164 8.938   49.583  1.00 38.40 316 A 1 
ATOM 2431 C CD2   . LEU A 1 316 ? -32.088 7.623   49.237  1.00 40.88 316 A 1 
ATOM 2432 N N     . ARG A 1 317 ? -28.392 11.108  50.320  1.00 44.33 317 A 1 
ATOM 2433 C CA    . ARG A 1 317 ? -27.411 11.958  49.653  1.00 46.43 317 A 1 
ATOM 2434 C C     . ARG A 1 317 ? -27.495 11.609  48.169  1.00 44.57 317 A 1 
ATOM 2435 O O     . ARG A 1 317 ? -27.321 10.434  47.847  1.00 42.93 317 A 1 
ATOM 2436 C CB    . ARG A 1 317 ? -26.016 11.742  50.249  1.00 42.56 317 A 1 
ATOM 2437 C CG    . ARG A 1 317 ? -25.104 12.959  50.024  1.00 38.95 317 A 1 
ATOM 2438 C CD    . ARG A 1 317 ? -23.747 12.762  50.727  1.00 38.17 317 A 1 
ATOM 2439 N NE    . ARG A 1 317 ? -22.972 14.004  50.749  1.00 35.05 317 A 1 
ATOM 2440 C CZ    . ARG A 1 317 ? -21.787 14.196  51.324  1.00 32.37 317 A 1 
ATOM 2441 N NH1   . ARG A 1 317 ? -21.156 13.222  51.931  1.00 31.09 317 A 1 
ATOM 2442 N NH2   . ARG A 1 317 ? -21.215 15.356  51.311  1.00 29.48 317 A 1 
ATOM 2443 N N     . PRO A 1 318 ? -27.827 12.564  47.268  1.00 36.82 318 A 1 
ATOM 2444 C CA    . PRO A 1 318 ? -28.045 12.257  45.876  1.00 40.19 318 A 1 
ATOM 2445 C C     . PRO A 1 318 ? -26.774 11.615  45.329  1.00 39.92 318 A 1 
ATOM 2446 O O     . PRO A 1 318 ? -25.694 12.210  45.401  1.00 38.26 318 A 1 
ATOM 2447 C CB    . PRO A 1 318 ? -28.409 13.575  45.186  1.00 36.31 318 A 1 
ATOM 2448 C CG    . PRO A 1 318 ? -27.792 14.636  46.104  1.00 34.97 318 A 1 
ATOM 2449 C CD    . PRO A 1 318 ? -27.907 13.990  47.494  1.00 39.55 318 A 1 
ATOM 2450 N N     . ALA A 1 319 ? -26.899 10.381  44.877  1.00 37.28 319 A 1 
ATOM 2451 C CA    . ALA A 1 319 ? -25.777 9.634   44.337  1.00 40.03 319 A 1 
ATOM 2452 C C     . ALA A 1 319 ? -25.182 10.452  43.189  1.00 39.15 319 A 1 
ATOM 2453 O O     . ALA A 1 319 ? -25.894 10.829  42.255  1.00 37.49 319 A 1 
ATOM 2454 C CB    . ALA A 1 319 ? -26.233 8.248   43.903  1.00 36.00 319 A 1 
ATOM 2455 N N     . GLY A 1 320 ? -23.906 10.787  43.306  1.00 38.58 320 A 1 
ATOM 2456 C CA    . GLY A 1 320 ? -23.203 11.558  42.289  1.00 41.31 320 A 1 
ATOM 2457 C C     . GLY A 1 320 ? -23.389 10.887  40.939  1.00 41.36 320 A 1 
ATOM 2458 O O     . GLY A 1 320 ? -23.316 9.661   40.835  1.00 38.64 320 A 1 
ATOM 2459 N N     . ALA A 1 321 ? -23.649 11.698  39.918  1.00 38.30 321 A 1 
ATOM 2460 C CA    . ALA A 1 321 ? -23.806 11.216  38.556  1.00 40.42 321 A 1 
ATOM 2461 C C     . ALA A 1 321 ? -22.530 10.460  38.176  1.00 39.65 321 A 1 
ATOM 2462 O O     . ALA A 1 321 ? -21.501 11.070  37.890  1.00 38.78 321 A 1 
ATOM 2463 C CB    . ALA A 1 321 ? -24.077 12.407  37.633  1.00 36.66 321 A 1 
ATOM 2464 N N     . ILE A 1 322 ? -22.594 9.140   38.232  1.00 39.87 322 A 1 
ATOM 2465 C CA    . ILE A 1 322 ? -21.530 8.283   37.736  1.00 42.46 322 A 1 
ATOM 2466 C C     . ILE A 1 322 ? -21.449 8.629   36.259  1.00 42.58 322 A 1 
ATOM 2467 O O     . ILE A 1 322 ? -22.388 8.359   35.514  1.00 41.05 322 A 1 
ATOM 2468 C CB    . ILE A 1 322 ? -21.809 6.796   37.998  1.00 39.20 322 A 1 
ATOM 2469 C CG1   . ILE A 1 322 ? -21.951 6.521   39.518  1.00 37.19 322 A 1 
ATOM 2470 C CG2   . ILE A 1 322 ? -20.685 5.927   37.408  1.00 39.83 322 A 1 
ATOM 2471 C CD1   . ILE A 1 322 ? -22.392 5.095   39.867  1.00 37.49 322 A 1 
ATOM 2472 N N     . GLY A 1 323 ? -20.346 9.257   35.847  1.00 39.79 323 A 1 
ATOM 2473 C CA    . GLY A 1 323 ? -20.035 9.509   34.454  1.00 41.32 323 A 1 
ATOM 2474 C C     . GLY A 1 323 ? -19.773 8.181   33.736  1.00 40.64 323 A 1 
ATOM 2475 O O     . GLY A 1 323 ? -18.635 7.885   33.400  1.00 39.45 323 A 1 
ATOM 2476 N N     . LEU A 1 324 ? -20.821 7.396   33.540  1.00 42.32 324 A 1 
ATOM 2477 C CA    . LEU A 1 324 ? -20.811 6.077   32.902  1.00 43.39 324 A 1 
ATOM 2478 C C     . LEU A 1 324 ? -20.305 6.144   31.460  1.00 43.55 324 A 1 
ATOM 2479 O O     . LEU A 1 324 ? -19.807 5.147   30.944  1.00 40.33 324 A 1 
ATOM 2480 C CB    . LEU A 1 324 ? -22.238 5.501   32.900  1.00 37.30 324 A 1 
ATOM 2481 C CG    . LEU A 1 324 ? -22.616 4.735   34.168  1.00 33.82 324 A 1 
ATOM 2482 C CD1   . LEU A 1 324 ? -24.129 4.473   34.186  1.00 34.11 324 A 1 
ATOM 2483 C CD2   . LEU A 1 324 ? -21.903 3.372   34.226  1.00 36.03 324 A 1 
ATOM 2484 N N     . PHE A 1 325 ? -20.425 7.291   30.805  1.00 41.52 325 A 1 
ATOM 2485 C CA    . PHE A 1 325 ? -19.955 7.501   29.434  1.00 42.94 325 A 1 
ATOM 2486 C C     . PHE A 1 325 ? -18.445 7.711   29.321  1.00 43.24 325 A 1 
ATOM 2487 O O     . PHE A 1 325 ? -17.975 8.179   28.280  1.00 39.04 325 A 1 
ATOM 2488 C CB    . PHE A 1 325 ? -20.735 8.628   28.768  1.00 36.94 325 A 1 
ATOM 2489 C CG    . PHE A 1 325 ? -22.186 8.296   28.515  1.00 33.64 325 A 1 
ATOM 2490 C CD1   . PHE A 1 325 ? -22.536 7.468   27.437  1.00 31.69 325 A 1 
ATOM 2491 C CD2   . PHE A 1 325 ? -23.187 8.815   29.354  1.00 30.65 325 A 1 
ATOM 2492 C CE1   . PHE A 1 325 ? -23.885 7.174   27.189  1.00 28.45 325 A 1 
ATOM 2493 C CE2   . PHE A 1 325 ? -24.537 8.524   29.109  1.00 27.44 325 A 1 
ATOM 2494 C CZ    . PHE A 1 325 ? -24.883 7.707   28.024  1.00 30.07 325 A 1 
ATOM 2495 N N     . SER A 1 326 ? -17.663 7.333   30.327  1.00 35.20 326 A 1 
ATOM 2496 C CA    . SER A 1 326 ? -16.316 6.878   30.033  1.00 38.27 326 A 1 
ATOM 2497 C C     . SER A 1 326 ? -16.449 5.565   29.275  1.00 38.72 326 A 1 
ATOM 2498 O O     . SER A 1 326 ? -16.212 4.494   29.826  1.00 36.82 326 A 1 
ATOM 2499 C CB    . SER A 1 326 ? -15.450 6.758   31.285  1.00 35.13 326 A 1 
ATOM 2500 O OG    . SER A 1 326 ? -15.974 5.817   32.201  1.00 32.53 326 A 1 
ATOM 2501 N N     . SER A 1 327 ? -16.923 5.639   28.024  1.00 37.29 327 A 1 
ATOM 2502 C CA    . SER A 1 327 ? -16.731 4.542   27.087  1.00 38.33 327 A 1 
ATOM 2503 C C     . SER A 1 327 ? -15.257 4.202   27.220  1.00 38.41 327 A 1 
ATOM 2504 O O     . SER A 1 327 ? -14.439 5.098   26.983  1.00 35.74 327 A 1 
ATOM 2505 C CB    . SER A 1 327 ? -17.051 4.972   25.649  1.00 34.98 327 A 1 
ATOM 2506 O OG    . SER A 1 327 ? -16.317 6.118   25.274  1.00 32.80 327 A 1 
ATOM 2507 N N     . PRO A 1 328 ? -14.903 2.990   27.696  1.00 36.62 328 A 1 
ATOM 2508 C CA    . PRO A 1 328 ? -13.512 2.639   27.780  1.00 37.41 328 A 1 
ATOM 2509 C C     . PRO A 1 328 ? -13.009 2.772   26.352  1.00 38.07 328 A 1 
ATOM 2510 O O     . PRO A 1 328 ? -13.381 1.979   25.486  1.00 36.48 328 A 1 
ATOM 2511 C CB    . PRO A 1 328 ? -13.472 1.198   28.318  1.00 33.48 328 A 1 
ATOM 2512 C CG    . PRO A 1 328 ? -14.830 0.631   27.931  1.00 32.55 328 A 1 
ATOM 2513 C CD    . PRO A 1 328 ? -15.755 1.854   27.955  1.00 36.60 328 A 1 
ATOM 2514 N N     . SER A 1 329 ? -12.303 3.876   26.076  1.00 38.19 329 A 1 
ATOM 2515 C CA    . SER A 1 329 ? -11.535 3.967   24.862  1.00 39.56 329 A 1 
ATOM 2516 C C     . SER A 1 329 ? -10.632 2.753   24.977  1.00 39.97 329 A 1 
ATOM 2517 O O     . SER A 1 329 ? -9.756  2.711   25.840  1.00 38.07 329 A 1 
ATOM 2518 C CB    . SER A 1 329 ? -10.748 5.287   24.774  1.00 36.30 329 A 1 
ATOM 2519 O OG    . SER A 1 329 ? -9.915  5.477   25.899  1.00 33.28 329 A 1 
ATOM 2520 N N     . LEU A 1 330 ? -10.956 1.729   24.204  1.00 46.44 330 A 1 
ATOM 2521 C CA    . LEU A 1 330 ? -10.072 0.615   23.967  1.00 45.18 330 A 1 
ATOM 2522 C C     . LEU A 1 330 ? -8.866  1.236   23.265  1.00 44.61 330 A 1 
ATOM 2523 O O     . LEU A 1 330 ? -8.740  1.187   22.048  1.00 41.39 330 A 1 
ATOM 2524 C CB    . LEU A 1 330 ? -10.778 -0.468  23.126  1.00 40.19 330 A 1 
ATOM 2525 C CG    . LEU A 1 330 ? -11.781 -1.341  23.900  1.00 36.82 330 A 1 
ATOM 2526 C CD1   . LEU A 1 330 ? -12.681 -2.103  22.918  1.00 37.18 330 A 1 
ATOM 2527 C CD2   . LEU A 1 330 ? -11.060 -2.380  24.768  1.00 37.46 330 A 1 
ATOM 2528 N N     . GLN A 1 331 ? -8.035  1.926   24.036  1.00 46.47 331 A 1 
ATOM 2529 C CA    . GLN A 1 331 ? -6.652  2.181   23.726  1.00 46.48 331 A 1 
ATOM 2530 C C     . GLN A 1 331 ? -6.056  0.784   23.594  1.00 47.34 331 A 1 
ATOM 2531 O O     . GLN A 1 331 ? -5.562  0.204   24.556  1.00 45.13 331 A 1 
ATOM 2532 C CB    . GLN A 1 331 ? -5.957  3.022   24.804  1.00 42.21 331 A 1 
ATOM 2533 C CG    . GLN A 1 331 ? -6.366  4.498   24.791  1.00 36.45 331 A 1 
ATOM 2534 C CD    . GLN A 1 331 ? -5.569  5.342   25.784  1.00 33.46 331 A 1 
ATOM 2535 O OE1   . GLN A 1 331 ? -4.856  4.862   26.642  1.00 29.89 331 A 1 
ATOM 2536 N NE2   . GLN A 1 331 ? -5.660  6.652   25.705  1.00 29.57 331 A 1 
ATOM 2537 N N     . THR A 1 332 ? -6.269  0.192   22.423  1.00 52.23 332 A 1 
ATOM 2538 C CA    . THR A 1 332 ? -5.538  -0.998  22.025  1.00 53.13 332 A 1 
ATOM 2539 C C     . THR A 1 332 ? -4.083  -0.639  22.265  1.00 55.15 332 A 1 
ATOM 2540 O O     . THR A 1 332 ? -3.633  0.373   21.709  1.00 51.54 332 A 1 
ATOM 2541 C CB    . THR A 1 332 ? -5.766  -1.340  20.548  1.00 47.75 332 A 1 
ATOM 2542 O OG1   . THR A 1 332 ? -5.985  -0.186  19.761  1.00 42.47 332 A 1 
ATOM 2543 C CG2   . THR A 1 332 ? -6.997  -2.228  20.378  1.00 41.06 332 A 1 
ATOM 2544 N N     . PRO A 1 333 ? -3.408  -1.352  23.166  1.00 52.24 333 A 1 
ATOM 2545 C CA    . PRO A 1 333 ? -2.059  -0.997  23.554  1.00 50.99 333 A 1 
ATOM 2546 C C     . PRO A 1 333 ? -1.227  -0.817  22.284  1.00 54.14 333 A 1 
ATOM 2547 O O     . PRO A 1 333 ? -1.374  -1.604  21.338  1.00 52.82 333 A 1 
ATOM 2548 C CB    . PRO A 1 333 ? -1.575  -2.132  24.457  1.00 44.71 333 A 1 
ATOM 2549 C CG    . PRO A 1 333 ? -2.521  -3.294  24.157  1.00 42.62 333 A 1 
ATOM 2550 C CD    . PRO A 1 333 ? -3.821  -2.600  23.769  1.00 44.84 333 A 1 
ATOM 2551 N N     . LEU A 1 334 ? -0.415  0.241   22.238  1.00 64.30 334 A 1 
ATOM 2552 C CA    . LEU A 1 334 ? 0.371   0.604   21.056  1.00 65.12 334 A 1 
ATOM 2553 C C     . LEU A 1 334 ? 1.177   -0.579  20.522  1.00 69.98 334 A 1 
ATOM 2554 O O     . LEU A 1 334 ? 1.333   -0.726  19.311  1.00 64.42 334 A 1 
ATOM 2555 C CB    . LEU A 1 334 ? 1.320   1.764   21.420  1.00 56.77 334 A 1 
ATOM 2556 C CG    . LEU A 1 334 ? 0.627   3.137   21.454  1.00 49.04 334 A 1 
ATOM 2557 C CD1   . LEU A 1 334 ? 1.483   4.145   22.217  1.00 45.30 334 A 1 
ATOM 2558 C CD2   . LEU A 1 334 ? 0.412   3.677   20.033  1.00 44.93 334 A 1 
ATOM 2559 N N     . HIS A 1 335 ? 1.585   -1.471  21.433  1.00 72.67 335 A 1 
ATOM 2560 C CA    . HIS A 1 335 ? 2.241   -2.730  21.102  1.00 76.69 335 A 1 
ATOM 2561 C C     . HIS A 1 335 ? 1.363   -3.927  21.451  1.00 80.26 335 A 1 
ATOM 2562 O O     . HIS A 1 335 ? 0.689   -3.951  22.477  1.00 73.74 335 A 1 
ATOM 2563 C CB    . HIS A 1 335 ? 3.571   -2.821  21.838  1.00 65.79 335 A 1 
ATOM 2564 C CG    . HIS A 1 335 ? 4.513   -1.760  21.388  1.00 57.81 335 A 1 
ATOM 2565 N ND1   . HIS A 1 335 ? 5.265   -1.796  20.230  1.00 51.42 335 A 1 
ATOM 2566 C CD2   . HIS A 1 335 ? 4.730   -0.561  22.008  1.00 50.18 335 A 1 
ATOM 2567 C CE1   . HIS A 1 335 ? 5.936   -0.641  20.165  1.00 46.12 335 A 1 
ATOM 2568 N NE2   . HIS A 1 335 ? 5.637   0.126   21.220  1.00 48.29 335 A 1 
ATOM 2569 N N     . PHE A 1 336 ? 1.439   -4.982  20.646  1.00 71.58 336 A 1 
ATOM 2570 C CA    . PHE A 1 336 ? 0.917   -6.275  21.066  1.00 74.39 336 A 1 
ATOM 2571 C C     . PHE A 1 336 ? 1.655   -6.772  22.321  1.00 76.99 336 A 1 
ATOM 2572 O O     . PHE A 1 336 ? 2.880   -6.652  22.440  1.00 72.53 336 A 1 
ATOM 2573 C CB    . PHE A 1 336 ? 1.016   -7.301  19.929  1.00 67.27 336 A 1 
ATOM 2574 C CG    . PHE A 1 336 ? 0.004   -7.099  18.816  1.00 67.41 336 A 1 
ATOM 2575 C CD1   . PHE A 1 336 ? -1.367  -7.051  19.110  1.00 63.35 336 A 1 
ATOM 2576 C CD2   . PHE A 1 336 ? 0.431   -6.970  17.483  1.00 60.79 336 A 1 
ATOM 2577 C CE1   . PHE A 1 336 ? -2.311  -6.856  18.081  1.00 56.61 336 A 1 
ATOM 2578 C CE2   . PHE A 1 336 ? -0.507  -6.778  16.452  1.00 59.61 336 A 1 
ATOM 2579 C CZ    . PHE A 1 336 ? -1.879  -6.717  16.756  1.00 59.09 336 A 1 
ATOM 2580 N N     . SER A 1 337 ? 0.907   -7.390  23.244  1.00 75.90 337 A 1 
ATOM 2581 C CA    . SER A 1 337 ? 1.514   -8.164  24.322  1.00 77.09 337 A 1 
ATOM 2582 C C     . SER A 1 337 ? 2.397   -9.289  23.752  1.00 78.93 337 A 1 
ATOM 2583 O O     . SER A 1 337 ? 2.204   -9.728  22.611  1.00 74.37 337 A 1 
ATOM 2584 C CB    . SER A 1 337 ? 0.425   -8.731  25.242  1.00 70.31 337 A 1 
ATOM 2585 O OG    . SER A 1 337 ? -0.337  -9.691  24.575  1.00 61.47 337 A 1 
ATOM 2586 N N     . SER A 1 338 ? 3.338   -9.802  24.538  1.00 82.02 338 A 1 
ATOM 2587 C CA    . SER A 1 338 ? 4.222   -10.885 24.088  1.00 83.06 338 A 1 
ATOM 2588 C C     . SER A 1 338 ? 3.448   -12.088 23.541  1.00 84.35 338 A 1 
ATOM 2589 O O     . SER A 1 338 ? 3.747   -12.574 22.450  1.00 80.99 338 A 1 
ATOM 2590 C CB    . SER A 1 338 ? 5.133   -11.361 25.232  1.00 77.73 338 A 1 
ATOM 2591 O OG    . SER A 1 338 ? 6.184   -12.156 24.728  1.00 65.74 338 A 1 
ATOM 2592 N N     . LYS A 1 339 ? 2.379   -12.491 24.243  1.00 84.01 339 A 1 
ATOM 2593 C CA    . LYS A 1 339 ? 1.517   -13.618 23.820  1.00 85.05 339 A 1 
ATOM 2594 C C     . LYS A 1 339 ? 0.767   -13.325 22.512  1.00 86.39 339 A 1 
ATOM 2595 O O     . LYS A 1 339 ? 0.678   -14.182 21.636  1.00 83.37 339 A 1 
ATOM 2596 C CB    . LYS A 1 339 ? 0.511   -13.958 24.924  1.00 81.83 339 A 1 
ATOM 2597 C CG    . LYS A 1 339 ? 1.175   -14.554 26.183  1.00 70.77 339 A 1 
ATOM 2598 C CD    . LYS A 1 339 ? 0.114   -14.983 27.213  1.00 65.72 339 A 1 
ATOM 2599 C CE    . LYS A 1 339 ? 0.781   -15.603 28.436  1.00 55.90 339 A 1 
ATOM 2600 N NZ    . LYS A 1 339 ? -0.210  -16.038 29.457  1.00 48.25 339 A 1 
ATOM 2601 N N     . GLU A 1 340 ? 0.227   -12.117 22.358  1.00 86.30 340 A 1 
ATOM 2602 C CA    . GLU A 1 340 ? -0.450  -11.723 21.118  1.00 86.72 340 A 1 
ATOM 2603 C C     . GLU A 1 340 ? 0.532   -11.666 19.945  1.00 87.88 340 A 1 
ATOM 2604 O O     . GLU A 1 340 ? 0.230   -12.159 18.862  1.00 85.24 340 A 1 
ATOM 2605 C CB    . GLU A 1 340 ? -1.113  -10.361 21.271  1.00 83.45 340 A 1 
ATOM 2606 C CG    . GLU A 1 340 ? -2.362  -10.416 22.154  1.00 72.22 340 A 1 
ATOM 2607 C CD    . GLU A 1 340 ? -2.834  -9.008  22.532  1.00 66.70 340 A 1 
ATOM 2608 O OE1   . GLU A 1 340 ? -4.066  -8.791  22.532  1.00 59.74 340 A 1 
ATOM 2609 O OE2   . GLU A 1 340 ? -1.946  -8.178  22.816  1.00 60.82 340 A 1 
ATOM 2610 N N     . ARG A 1 341 ? 1.730   -11.100 20.174  1.00 84.54 341 A 1 
ATOM 2611 C CA    . ARG A 1 341 ? 2.779   -11.051 19.163  1.00 85.66 341 A 1 
ATOM 2612 C C     . ARG A 1 341 ? 3.183   -12.455 18.703  1.00 86.72 341 A 1 
ATOM 2613 O O     . ARG A 1 341 ? 3.228   -12.704 17.499  1.00 85.02 341 A 1 
ATOM 2614 C CB    . ARG A 1 341 ? 3.965   -10.251 19.696  1.00 83.77 341 A 1 
ATOM 2615 C CG    . ARG A 1 341 ? 5.041   -10.114 18.621  1.00 80.18 341 A 1 
ATOM 2616 C CD    . ARG A 1 341 ? 6.239   -9.314  19.119  1.00 78.94 341 A 1 
ATOM 2617 N NE    . ARG A 1 341 ? 7.230   -9.239  18.052  1.00 76.14 341 A 1 
ATOM 2618 C CZ    . ARG A 1 341 ? 7.399   -8.273  17.165  1.00 75.24 341 A 1 
ATOM 2619 N NH1   . ARG A 1 341 ? 6.770   -7.137  17.232  1.00 66.12 341 A 1 
ATOM 2620 N NH2   . ARG A 1 341 ? 8.207   -8.466  16.176  1.00 69.81 341 A 1 
ATOM 2621 N N     . GLU A 1 342 ? 3.403   -13.382 19.626  1.00 86.22 342 A 1 
ATOM 2622 C CA    . GLU A 1 342 ? 3.700   -14.783 19.321  1.00 86.38 342 A 1 
ATOM 2623 C C     . GLU A 1 342 ? 2.595   -15.414 18.458  1.00 87.05 342 A 1 
ATOM 2624 O O     . GLU A 1 342 ? 2.886   -16.034 17.431  1.00 85.34 342 A 1 
ATOM 2625 C CB    . GLU A 1 342 ? 3.866   -15.580 20.624  1.00 84.41 342 A 1 
ATOM 2626 C CG    . GLU A 1 342 ? 5.215   -15.338 21.309  1.00 72.83 342 A 1 
ATOM 2627 C CD    . GLU A 1 342 ? 5.250   -15.849 22.757  1.00 66.56 342 A 1 
ATOM 2628 O OE1   . GLU A 1 342 ? 6.025   -15.277 23.556  1.00 59.79 342 A 1 
ATOM 2629 O OE2   . GLU A 1 342 ? 4.473   -16.771 23.069  1.00 59.92 342 A 1 
ATOM 2630 N N     . ALA A 1 343 ? 1.319   -15.175 18.790  1.00 88.64 343 A 1 
ATOM 2631 C CA    . ALA A 1 343 ? 0.192   -15.655 17.995  1.00 88.01 343 A 1 
ATOM 2632 C C     . ALA A 1 343 ? 0.182   -15.055 16.572  1.00 88.28 343 A 1 
ATOM 2633 O O     . ALA A 1 343 ? -0.100  -15.759 15.597  1.00 86.41 343 A 1 
ATOM 2634 C CB    . ALA A 1 343 ? -1.105  -15.351 18.747  1.00 86.56 343 A 1 
ATOM 2635 N N     . ARG A 1 344 ? 0.522   -13.763 16.417  1.00 89.57 344 A 1 
ATOM 2636 C CA    . ARG A 1 344 ? 0.623   -13.114 15.100  1.00 89.10 344 A 1 
ATOM 2637 C C     . ARG A 1 344 ? 1.777   -13.667 14.267  1.00 89.91 344 A 1 
ATOM 2638 O O     . ARG A 1 344 ? 1.610   -13.934 13.076  1.00 88.12 344 A 1 
ATOM 2639 C CB    . ARG A 1 344 ? 0.792   -11.587 15.256  1.00 87.79 344 A 1 
ATOM 2640 C CG    . ARG A 1 344 ? -0.410  -10.874 15.902  1.00 83.79 344 A 1 
ATOM 2641 C CD    . ARG A 1 344 ? -1.677  -10.952 15.057  1.00 80.16 344 A 1 
ATOM 2642 N NE    . ARG A 1 344 ? -2.764  -10.222 15.699  1.00 75.96 344 A 1 
ATOM 2643 C CZ    . ARG A 1 344 ? -3.941  -10.709 16.061  1.00 71.50 344 A 1 
ATOM 2644 N NH1   . ARG A 1 344 ? -4.297  -11.936 15.780  1.00 64.06 344 A 1 
ATOM 2645 N NH2   . ARG A 1 344 ? -4.777  -9.967  16.719  1.00 64.67 344 A 1 
ATOM 2646 N N     . VAL A 1 345 ? 2.933   -13.887 14.890  1.00 89.93 345 A 1 
ATOM 2647 C CA    . VAL A 1 345 ? 4.102   -14.477 14.226  1.00 90.08 345 A 1 
ATOM 2648 C C     . VAL A 1 345 ? 3.811   -15.927 13.806  1.00 90.51 345 A 1 
ATOM 2649 O O     . VAL A 1 345 ? 4.132   -16.301 12.673  1.00 89.41 345 A 1 
ATOM 2650 C CB    . VAL A 1 345 ? 5.349   -14.394 15.133  1.00 89.03 345 A 1 
ATOM 2651 C CG1   . VAL A 1 345 ? 6.533   -15.168 14.549  1.00 83.57 345 A 1 
ATOM 2652 C CG2   . VAL A 1 345 ? 5.785   -12.933 15.299  1.00 83.65 345 A 1 
ATOM 2653 N N     . LEU A 1 346 ? 3.158   -16.710 14.654  1.00 90.44 346 A 1 
ATOM 2654 C CA    . LEU A 1 346 ? 2.759   -18.080 14.320  1.00 90.17 346 A 1 
ATOM 2655 C C     . LEU A 1 346 ? 1.824   -18.098 13.111  1.00 90.53 346 A 1 
ATOM 2656 O O     . LEU A 1 346 ? 2.092   -18.797 12.126  1.00 89.24 346 A 1 
ATOM 2657 C CB    . LEU A 1 346 ? 2.117   -18.732 15.552  1.00 88.92 346 A 1 
ATOM 2658 C CG    . LEU A 1 346 ? 1.708   -20.207 15.334  1.00 80.56 346 A 1 
ATOM 2659 C CD1   . LEU A 1 346 ? 2.915   -21.090 15.019  1.00 74.16 346 A 1 
ATOM 2660 C CD2   . LEU A 1 346 ? 1.009   -20.736 16.581  1.00 75.21 346 A 1 
ATOM 2661 N N     . ARG A 1 347 ? 0.783   -17.252 13.098  1.00 91.07 347 A 1 
ATOM 2662 C CA    . ARG A 1 347 ? -0.158  -17.126 11.973  1.00 90.81 347 A 1 
ATOM 2663 C C     . ARG A 1 347 ? 0.533   -16.704 10.677  1.00 91.43 347 A 1 
ATOM 2664 O O     . ARG A 1 347 ? 0.214   -17.210 9.598   1.00 89.72 347 A 1 
ATOM 2665 C CB    . ARG A 1 347 ? -1.266  -16.151 12.370  1.00 89.32 347 A 1 
ATOM 2666 C CG    . ARG A 1 347 ? -2.398  -16.155 11.339  1.00 80.98 347 A 1 
ATOM 2667 C CD    . ARG A 1 347 ? -3.531  -15.258 11.816  1.00 76.83 347 A 1 
ATOM 2668 N NE    . ARG A 1 347 ? -4.690  -15.345 10.893  1.00 71.68 347 A 1 
ATOM 2669 C CZ    . ARG A 1 347 ? -5.724  -14.540 10.892  1.00 66.40 347 A 1 
ATOM 2670 N NH1   . ARG A 1 347 ? -5.851  -13.567 11.741  1.00 59.99 347 A 1 
ATOM 2671 N NH2   . ARG A 1 347 ? -6.673  -14.690 10.005  1.00 59.60 347 A 1 
ATOM 2672 N N     . TYR A 1 348 ? 1.506   -15.801 10.761  1.00 91.07 348 A 1 
ATOM 2673 C CA    . TYR A 1 348 ? 2.330   -15.431 9.615   1.00 91.18 348 A 1 
ATOM 2674 C C     . TYR A 1 348 ? 3.154   -16.624 9.094   1.00 91.51 348 A 1 
ATOM 2675 O O     . TYR A 1 348 ? 3.184   -16.860 7.876   1.00 90.68 348 A 1 
ATOM 2676 C CB    . TYR A 1 348 ? 3.216   -14.239 9.993   1.00 90.51 348 A 1 
ATOM 2677 C CG    . TYR A 1 348 ? 4.429   -14.092 9.116   1.00 89.80 348 A 1 
ATOM 2678 C CD1   . TYR A 1 348 ? 5.668   -14.582 9.566   1.00 87.25 348 A 1 
ATOM 2679 C CD2   . TYR A 1 348 ? 4.323   -13.517 7.836   1.00 87.87 348 A 1 
ATOM 2680 C CE1   . TYR A 1 348 ? 6.800   -14.494 8.754   1.00 86.72 348 A 1 
ATOM 2681 C CE2   . TYR A 1 348 ? 5.457   -13.422 7.008   1.00 86.84 348 A 1 
ATOM 2682 C CZ    . TYR A 1 348 ? 6.692   -13.915 7.477   1.00 86.61 348 A 1 
ATOM 2683 O OH    . TYR A 1 348 ? 7.806   -13.838 6.693   1.00 84.42 348 A 1 
ATOM 2684 N N     . LYS A 1 349 ? 3.774   -17.416 9.981   1.00 90.88 349 A 1 
ATOM 2685 C CA    . LYS A 1 349 ? 4.541   -18.613 9.602   1.00 90.49 349 A 1 
ATOM 2686 C C     . LYS A 1 349 ? 3.643   -19.672 8.944   1.00 90.95 349 A 1 
ATOM 2687 O O     . LYS A 1 349 ? 4.064   -20.310 7.977   1.00 89.50 349 A 1 
ATOM 2688 C CB    . LYS A 1 349 ? 5.270   -19.199 10.828  1.00 89.37 349 A 1 
ATOM 2689 C CG    . LYS A 1 349 ? 6.454   -18.332 11.294  1.00 85.29 349 A 1 
ATOM 2690 C CD    . LYS A 1 349 ? 7.104   -18.899 12.574  1.00 80.59 349 A 1 
ATOM 2691 C CE    . LYS A 1 349 ? 8.230   -17.984 13.054  1.00 75.65 349 A 1 
ATOM 2692 N NZ    . LYS A 1 349 ? 8.950   -18.504 14.263  1.00 67.76 349 A 1 
ATOM 2693 N N     . GLU A 1 350 ? 2.413   -19.837 9.391   1.00 92.01 350 A 1 
ATOM 2694 C CA    . GLU A 1 350 ? 1.421   -20.711 8.765   1.00 91.32 350 A 1 
ATOM 2695 C C     . GLU A 1 350 ? 1.038   -20.210 7.362   1.00 91.52 350 A 1 
ATOM 2696 O O     . GLU A 1 350 ? 1.144   -20.956 6.387   1.00 89.41 350 A 1 
ATOM 2697 C CB    . GLU A 1 350 ? 0.172   -20.806 9.637   1.00 89.72 350 A 1 
ATOM 2698 C CG    . GLU A 1 350 ? 0.416   -21.645 10.898  1.00 77.62 350 A 1 
ATOM 2699 C CD    . GLU A 1 350 ? -0.792  -21.646 11.845  1.00 68.72 350 A 1 
ATOM 2700 O OE1   . GLU A 1 350 ? -0.726  -22.412 12.827  1.00 61.37 350 A 1 
ATOM 2701 O OE2   . GLU A 1 350 ? -1.755  -20.894 11.584  1.00 61.66 350 A 1 
ATOM 2702 N N     . LYS A 1 351 ? 0.690   -18.920 7.215   1.00 91.88 351 A 1 
ATOM 2703 C CA    . LYS A 1 351 ? 0.393   -18.310 5.914   1.00 91.33 351 A 1 
ATOM 2704 C C     . LYS A 1 351 ? 1.568   -18.423 4.936   1.00 91.58 351 A 1 
ATOM 2705 O O     . LYS A 1 351 ? 1.354   -18.614 3.743   1.00 88.98 351 A 1 
ATOM 2706 C CB    . LYS A 1 351 ? 0.015   -16.832 6.082   1.00 89.62 351 A 1 
ATOM 2707 C CG    . LYS A 1 351 ? -1.444  -16.603 6.514   1.00 83.17 351 A 1 
ATOM 2708 C CD    . LYS A 1 351 ? -1.714  -15.096 6.506   1.00 81.09 351 A 1 
ATOM 2709 C CE    . LYS A 1 351 ? -3.189  -14.740 6.641   1.00 74.50 351 A 1 
ATOM 2710 N NZ    . LYS A 1 351 ? -3.396  -13.301 6.343   1.00 69.47 351 A 1 
ATOM 2711 N N     . LYS A 1 352 ? 2.810   -18.335 5.419   1.00 90.21 352 A 1 
ATOM 2712 C CA    . LYS A 1 352 ? 4.002   -18.485 4.586   1.00 90.25 352 A 1 
ATOM 2713 C C     . LYS A 1 352 ? 4.034   -19.818 3.835   1.00 90.25 352 A 1 
ATOM 2714 O O     . LYS A 1 352 ? 4.434   -19.844 2.675   1.00 88.12 352 A 1 
ATOM 2715 C CB    . LYS A 1 352 ? 5.268   -18.261 5.440   1.00 88.92 352 A 1 
ATOM 2716 C CG    . LYS A 1 352 ? 6.562   -18.315 4.605   1.00 84.91 352 A 1 
ATOM 2717 C CD    . LYS A 1 352 ? 7.793   -17.910 5.419   1.00 83.06 352 A 1 
ATOM 2718 C CE    . LYS A 1 352 ? 9.043   -17.972 4.527   1.00 75.53 352 A 1 
ATOM 2719 N NZ    . LYS A 1 352 ? 10.259  -17.475 5.201   1.00 69.06 352 A 1 
ATOM 2720 N N     . LYS A 1 353 ? 3.555   -20.900 4.447   1.00 91.01 353 A 1 
ATOM 2721 C CA    . LYS A 1 353 ? 3.493   -22.245 3.832   1.00 89.82 353 A 1 
ATOM 2722 C C     . LYS A 1 353 ? 2.465   -22.323 2.690   1.00 89.16 353 A 1 
ATOM 2723 O O     . LYS A 1 353 ? 2.662   -23.089 1.759   1.00 84.99 353 A 1 
ATOM 2724 C CB    . LYS A 1 353 ? 3.170   -23.299 4.904   1.00 87.94 353 A 1 
ATOM 2725 C CG    . LYS A 1 353 ? 4.243   -23.412 6.009   1.00 80.58 353 A 1 
ATOM 2726 C CD    . LYS A 1 353 ? 3.779   -24.368 7.123   1.00 76.37 353 A 1 
ATOM 2727 C CE    . LYS A 1 353 ? 4.779   -24.415 8.279   1.00 67.43 353 A 1 
ATOM 2728 N NZ    . LYS A 1 353 ? 4.316   -25.271 9.406   1.00 59.66 353 A 1 
ATOM 2729 N N     . SER A 1 354 ? 1.400   -21.513 2.725   1.00 90.90 354 A 1 
ATOM 2730 C CA    . SER A 1 354 ? 0.316   -21.524 1.742   1.00 89.77 354 A 1 
ATOM 2731 C C     . SER A 1 354 ? 0.486   -20.513 0.591   1.00 89.66 354 A 1 
ATOM 2732 O O     . SER A 1 354 ? -0.436  -20.336 -0.217  1.00 84.47 354 A 1 
ATOM 2733 C CB    . SER A 1 354 ? -1.028  -21.336 2.452   1.00 86.42 354 A 1 
ATOM 2734 O OG    . SER A 1 354 ? -1.154  -20.034 2.968   1.00 73.87 354 A 1 
ATOM 2735 N N     . ARG A 1 355 ? 1.634   -19.829 0.485   1.00 88.43 355 A 1 
ATOM 2736 C CA    . ARG A 1 355 ? 1.860   -18.804 -0.541  1.00 88.38 355 A 1 
ATOM 2737 C C     . ARG A 1 355 ? 1.842   -19.390 -1.955  1.00 87.78 355 A 1 
ATOM 2738 O O     . ARG A 1 355 ? 2.544   -20.350 -2.261  1.00 84.79 355 A 1 
ATOM 2739 C CB    . ARG A 1 355 ? 3.197   -18.082 -0.294  1.00 87.33 355 A 1 
ATOM 2740 C CG    . ARG A 1 355 ? 3.139   -17.159 0.921   1.00 83.03 355 A 1 
ATOM 2741 C CD    . ARG A 1 355 ? 4.511   -16.520 1.146   1.00 83.81 355 A 1 
ATOM 2742 N NE    . ARG A 1 355 ? 4.542   -15.683 2.350   1.00 82.01 355 A 1 
ATOM 2743 C CZ    . ARG A 1 355 ? 5.635   -15.164 2.890   1.00 82.94 355 A 1 
ATOM 2744 N NH1   . ARG A 1 355 ? 6.803   -15.323 2.353   1.00 76.37 355 A 1 
ATOM 2745 N NH2   . ARG A 1 355 ? 5.568   -14.478 3.986   1.00 75.83 355 A 1 
ATOM 2746 N N     . LYS A 1 356 ? 1.088   -18.739 -2.855  1.00 85.68 356 A 1 
ATOM 2747 C CA    . LYS A 1 356 ? 1.013   -19.089 -4.271  1.00 84.29 356 A 1 
ATOM 2748 C C     . LYS A 1 356 ? 1.763   -18.042 -5.094  1.00 84.97 356 A 1 
ATOM 2749 O O     . LYS A 1 356 ? 1.342   -16.890 -5.180  1.00 79.38 356 A 1 
ATOM 2750 C CB    . LYS A 1 356 ? -0.448  -19.248 -4.716  1.00 79.20 356 A 1 
ATOM 2751 C CG    . LYS A 1 356 ? -1.138  -20.432 -4.004  1.00 70.34 356 A 1 
ATOM 2752 C CD    . LYS A 1 356 ? -2.566  -20.657 -4.522  1.00 64.70 356 A 1 
ATOM 2753 C CE    . LYS A 1 356 ? -3.200  -21.821 -3.772  1.00 57.40 356 A 1 
ATOM 2754 N NZ    . LYS A 1 356 ? -4.560  -22.156 -4.252  1.00 49.64 356 A 1 
ATOM 2755 N N     . PHE A 1 357 ? 2.855   -18.455 -5.726  1.00 86.18 357 A 1 
ATOM 2756 C CA    . PHE A 1 357 ? 3.710   -17.573 -6.536  1.00 85.83 357 A 1 
ATOM 2757 C C     . PHE A 1 357 ? 3.305   -17.529 -8.014  1.00 85.79 357 A 1 
ATOM 2758 O O     . PHE A 1 357 ? 3.801   -16.698 -8.781  1.00 81.67 357 A 1 
ATOM 2759 C CB    . PHE A 1 357 ? 5.165   -18.005 -6.364  1.00 84.49 357 A 1 
ATOM 2760 C CG    . PHE A 1 357 ? 5.650   -17.886 -4.937  1.00 83.76 357 A 1 
ATOM 2761 C CD1   . PHE A 1 357 ? 6.010   -16.635 -4.414  1.00 79.09 357 A 1 
ATOM 2762 C CD2   . PHE A 1 357 ? 5.722   -19.020 -4.108  1.00 79.12 357 A 1 
ATOM 2763 C CE1   . PHE A 1 357 ? 6.448   -16.506 -3.089  1.00 76.16 357 A 1 
ATOM 2764 C CE2   . PHE A 1 357 ? 6.151   -18.906 -2.781  1.00 76.66 357 A 1 
ATOM 2765 C CZ    . PHE A 1 357 ? 6.523   -17.642 -2.261  1.00 77.18 357 A 1 
ATOM 2766 N N     . GLU A 1 358 ? 2.392   -18.392 -8.444  1.00 86.31 358 A 1 
ATOM 2767 C CA    . GLU A 1 358 ? 1.918   -18.418 -9.820  1.00 85.52 358 A 1 
ATOM 2768 C C     . GLU A 1 358 ? 1.046   -17.204 -10.146 1.00 85.63 358 A 1 
ATOM 2769 O O     . GLU A 1 358 ? 0.273   -16.693 -9.332  1.00 81.82 358 A 1 
ATOM 2770 C CB    . GLU A 1 358 ? 1.177   -19.727 -10.111 1.00 82.50 358 A 1 
ATOM 2771 C CG    . GLU A 1 358 ? 2.113   -20.929 -9.954  1.00 71.37 358 A 1 
ATOM 2772 C CD    . GLU A 1 358 ? 1.510   -22.226 -10.490 1.00 65.27 358 A 1 
ATOM 2773 O OE1   . GLU A 1 358 ? 2.309   -23.178 -10.654 1.00 57.72 358 A 1 
ATOM 2774 O OE2   . GLU A 1 358 ? 0.293   -22.244 -10.760 1.00 56.17 358 A 1 
ATOM 2775 N N     . LYS A 1 359 ? 1.160   -16.737 -11.405 1.00 81.42 359 A 1 
ATOM 2776 C CA    . LYS A 1 359 ? 0.351   -15.617 -11.871 1.00 81.33 359 A 1 
ATOM 2777 C C     . LYS A 1 359 ? -1.109  -16.049 -11.992 1.00 82.49 359 A 1 
ATOM 2778 O O     . LYS A 1 359 ? -1.486  -16.750 -12.921 1.00 79.56 359 A 1 
ATOM 2779 C CB    . LYS A 1 359 ? 0.908   -15.079 -13.191 1.00 77.62 359 A 1 
ATOM 2780 C CG    . LYS A 1 359 ? 0.168   -13.810 -13.658 1.00 68.54 359 A 1 
ATOM 2781 C CD    . LYS A 1 359 ? 0.740   -13.318 -14.991 1.00 63.15 359 A 1 
ATOM 2782 C CE    . LYS A 1 359 ? -0.016  -12.087 -15.482 1.00 54.87 359 A 1 
ATOM 2783 N NZ    . LYS A 1 359 ? 0.439   -11.645 -16.835 1.00 48.96 359 A 1 
ATOM 2784 N N     . THR A 1 360 ? -1.952  -15.530 -11.109 1.00 83.30 360 A 1 
ATOM 2785 C CA    . THR A 1 360 ? -3.398  -15.737 -11.147 1.00 82.26 360 A 1 
ATOM 2786 C C     . THR A 1 360 ? -4.110  -14.505 -11.711 1.00 83.86 360 A 1 
ATOM 2787 O O     . THR A 1 360 ? -3.792  -13.356 -11.382 1.00 79.42 360 A 1 
ATOM 2788 C CB    . THR A 1 360 ? -3.949  -16.127 -9.766  1.00 77.13 360 A 1 
ATOM 2789 O OG1   . THR A 1 360 ? -3.629  -15.153 -8.803  1.00 67.19 360 A 1 
ATOM 2790 C CG2   . THR A 1 360 ? -3.379  -17.464 -9.277  1.00 66.98 360 A 1 
ATOM 2791 N N     . THR A 1 361 ? -5.079  -14.713 -12.616 1.00 80.54 361 A 1 
ATOM 2792 C CA    . THR A 1 361 ? -5.936  -13.633 -13.115 1.00 80.89 361 A 1 
ATOM 2793 C C     . THR A 1 361 ? -7.064  -13.394 -12.118 1.00 81.07 361 A 1 
ATOM 2794 O O     . THR A 1 361 ? -7.927  -14.241 -11.937 1.00 78.80 361 A 1 
ATOM 2795 C CB    . THR A 1 361 ? -6.496  -13.966 -14.508 1.00 79.12 361 A 1 
ATOM 2796 O OG1   . THR A 1 361 ? -5.421  -14.179 -15.399 1.00 72.71 361 A 1 
ATOM 2797 C CG2   . THR A 1 361 ? -7.321  -12.813 -15.079 1.00 73.19 361 A 1 
ATOM 2798 N N     . ARG A 1 362 ? -7.076  -12.231 -11.479 1.00 80.32 362 A 1 
ATOM 2799 C CA    . ARG A 1 362 ? -8.109  -11.901 -10.480 1.00 79.48 362 A 1 
ATOM 2800 C C     . ARG A 1 362 ? -9.464  -11.537 -11.095 1.00 80.02 362 A 1 
ATOM 2801 O O     . ARG A 1 362 ? -10.496 -11.730 -10.458 1.00 77.01 362 A 1 
ATOM 2802 C CB    . ARG A 1 362 ? -7.643  -10.748 -9.584  1.00 76.42 362 A 1 
ATOM 2803 C CG    . ARG A 1 362 ? -6.484  -11.142 -8.650  1.00 70.03 362 A 1 
ATOM 2804 C CD    . ARG A 1 362 ? -6.211  -10.004 -7.661  1.00 68.38 362 A 1 
ATOM 2805 N NE    . ARG A 1 362 ? -5.129  -10.354 -6.718  1.00 61.95 362 A 1 
ATOM 2806 C CZ    . ARG A 1 362 ? -4.940  -9.843  -5.514  1.00 58.15 362 A 1 
ATOM 2807 N NH1   . ARG A 1 362 ? -5.668  -8.871  -5.039  1.00 54.47 362 A 1 
ATOM 2808 N NH2   . ARG A 1 362 ? -3.992  -10.304 -4.749  1.00 52.73 362 A 1 
ATOM 2809 N N     . TYR A 1 363 ? -9.449  -10.954 -12.303 1.00 77.25 363 A 1 
ATOM 2810 C CA    . TYR A 1 363 ? -10.653 -10.464 -12.975 1.00 77.11 363 A 1 
ATOM 2811 C C     . TYR A 1 363 ? -10.620 -10.904 -14.441 1.00 78.49 363 A 1 
ATOM 2812 O O     . TYR A 1 363 ? -9.982  -10.262 -15.269 1.00 77.22 363 A 1 
ATOM 2813 C CB    . TYR A 1 363 ? -10.728 -8.936  -12.856 1.00 74.95 363 A 1 
ATOM 2814 C CG    . TYR A 1 363 ? -10.757 -8.401  -11.433 1.00 72.24 363 A 1 
ATOM 2815 C CD1   . TYR A 1 363 ? -11.940 -8.426  -10.675 1.00 69.33 363 A 1 
ATOM 2816 C CD2   . TYR A 1 363 ? -9.589  -7.865  -10.847 1.00 67.50 363 A 1 
ATOM 2817 C CE1   . TYR A 1 363 ? -11.967 -7.929  -9.363  1.00 66.31 363 A 1 
ATOM 2818 C CE2   . TYR A 1 363 ? -9.600  -7.366  -9.538  1.00 65.79 363 A 1 
ATOM 2819 C CZ    . TYR A 1 363 ? -10.797 -7.405  -8.800  1.00 67.63 363 A 1 
ATOM 2820 O OH    . TYR A 1 363 ? -10.822 -6.915  -7.498  1.00 64.54 363 A 1 
ATOM 2821 N N     . ALA A 1 364 ? -11.347 -11.977 -14.772 1.00 79.23 364 A 1 
ATOM 2822 C CA    . ALA A 1 364 ? -11.441 -12.504 -16.137 1.00 79.51 364 A 1 
ATOM 2823 C C     . ALA A 1 364 ? -12.006 -11.470 -17.121 1.00 80.96 364 A 1 
ATOM 2824 O O     . ALA A 1 364 ? -11.455 -11.291 -18.205 1.00 79.47 364 A 1 
ATOM 2825 C CB    . ALA A 1 364 ? -12.302 -13.768 -16.099 1.00 77.34 364 A 1 
ATOM 2826 N N     . THR A 1 365 ? -13.014 -10.682 -16.717 1.00 77.24 365 A 1 
ATOM 2827 C CA    . THR A 1 365 ? -13.609 -9.622  -17.546 1.00 76.65 365 A 1 
ATOM 2828 C C     . THR A 1 365 ? -12.597 -8.539  -17.934 1.00 78.81 365 A 1 
ATOM 2829 O O     . THR A 1 365 ? -12.574 -8.093  -19.079 1.00 77.16 365 A 1 
ATOM 2830 C CB    . THR A 1 365 ? -14.783 -8.959  -16.815 1.00 72.74 365 A 1 
ATOM 2831 O OG1   . THR A 1 365 ? -14.384 -8.528  -15.523 1.00 64.79 365 A 1 
ATOM 2832 C CG2   . THR A 1 365 ? -15.958 -9.921  -16.615 1.00 63.51 365 A 1 
ATOM 2833 N N     . ARG A 1 366 ? -11.697 -8.152  -17.034 1.00 80.95 366 A 1 
ATOM 2834 C CA    . ARG A 1 366 ? -10.634 -7.178  -17.334 1.00 80.87 366 A 1 
ATOM 2835 C C     . ARG A 1 366 ? -9.563  -7.750  -18.259 1.00 82.53 366 A 1 
ATOM 2836 O O     . ARG A 1 366 ? -8.975  -6.986  -19.018 1.00 81.51 366 A 1 
ATOM 2837 C CB    . ARG A 1 366 ? -9.962  -6.672  -16.061 1.00 78.43 366 A 1 
ATOM 2838 C CG    . ARG A 1 366 ? -10.890 -5.791  -15.224 1.00 72.62 366 A 1 
ATOM 2839 C CD    . ARG A 1 366 ? -10.079 -5.118  -14.111 1.00 72.88 366 A 1 
ATOM 2840 N NE    . ARG A 1 366 ? -10.908 -4.239  -13.291 1.00 66.72 366 A 1 
ATOM 2841 C CZ    . ARG A 1 366 ? -10.483 -3.330  -12.419 1.00 65.15 366 A 1 
ATOM 2842 N NH1   . ARG A 1 366 ? -9.209  -3.143  -12.203 1.00 57.26 366 A 1 
ATOM 2843 N NH2   . ARG A 1 366 ? -11.332 -2.599  -11.758 1.00 58.39 366 A 1 
ATOM 2844 N N     . LYS A 1 367 ? -9.294  -9.051  -18.176 1.00 79.06 367 A 1 
ATOM 2845 C CA    . LYS A 1 367 ? -8.376  -9.731  -19.078 1.00 80.36 367 A 1 
ATOM 2846 C C     . LYS A 1 367 ? -8.948  -9.732  -20.497 1.00 81.63 367 A 1 
ATOM 2847 O O     . LYS A 1 367 ? -8.281  -9.223  -21.395 1.00 81.21 367 A 1 
ATOM 2848 C CB    . LYS A 1 367 ? -8.065  -11.142 -18.566 1.00 79.26 367 A 1 
ATOM 2849 C CG    . LYS A 1 367 ? -7.055  -11.846 -19.485 1.00 76.47 367 A 1 
ATOM 2850 C CD    . LYS A 1 367 ? -6.816  -13.309 -19.114 1.00 76.26 367 A 1 
ATOM 2851 C CE    . LYS A 1 367 ? -5.988  -13.914 -20.231 1.00 68.44 367 A 1 
ATOM 2852 N NZ    . LYS A 1 367 ? -5.917  -15.390 -20.191 1.00 64.63 367 A 1 
ATOM 2853 N N     . ALA A 1 368 ? -10.174 -10.179 -20.671 1.00 80.48 368 A 1 
ATOM 2854 C CA    . ALA A 1 368 ? -10.854 -10.206 -21.967 1.00 80.04 368 A 1 
ATOM 2855 C C     . ALA A 1 368 ? -10.903 -8.816  -22.610 1.00 81.05 368 A 1 
ATOM 2856 O O     . ALA A 1 368 ? -10.518 -8.633  -23.762 1.00 79.86 368 A 1 
ATOM 2857 C CB    . ALA A 1 368 ? -12.264 -10.777 -21.754 1.00 78.50 368 A 1 
ATOM 2858 N N     . TYR A 1 369 ? -11.263 -7.782  -21.840 1.00 81.85 369 A 1 
ATOM 2859 C CA    . TYR A 1 369 ? -11.261 -6.404  -22.345 1.00 81.16 369 A 1 
ATOM 2860 C C     . TYR A 1 369 ? -9.860  -5.886  -22.713 1.00 82.60 369 A 1 
ATOM 2861 O O     . TYR A 1 369 ? -9.723  -5.131  -23.669 1.00 81.50 369 A 1 
ATOM 2862 C CB    . TYR A 1 369 ? -11.943 -5.500  -21.317 1.00 79.39 369 A 1 
ATOM 2863 C CG    . TYR A 1 369 ? -12.215 -4.120  -21.863 1.00 76.96 369 A 1 
ATOM 2864 C CD1   . TYR A 1 369 ? -11.336 -3.070  -21.594 1.00 71.94 369 A 1 
ATOM 2865 C CD2   . TYR A 1 369 ? -13.334 -3.887  -22.666 1.00 68.28 369 A 1 
ATOM 2866 C CE1   . TYR A 1 369 ? -11.568 -1.794  -22.136 1.00 66.25 369 A 1 
ATOM 2867 C CE2   . TYR A 1 369 ? -13.584 -2.618  -23.217 1.00 65.81 369 A 1 
ATOM 2868 C CZ    . TYR A 1 369 ? -12.695 -1.566  -22.943 1.00 67.19 369 A 1 
ATOM 2869 O OH    . TYR A 1 369 ? -12.910 -0.314  -23.474 1.00 65.66 369 A 1 
ATOM 2870 N N     . ALA A 1 370 ? -8.813  -6.270  -21.974 1.00 79.98 370 A 1 
ATOM 2871 C CA    . ALA A 1 370 ? -7.441  -5.873  -22.299 1.00 78.51 370 A 1 
ATOM 2872 C C     . ALA A 1 370 ? -6.895  -6.576  -23.552 1.00 78.20 370 A 1 
ATOM 2873 O O     . ALA A 1 370 ? -5.985  -6.034  -24.190 1.00 76.88 370 A 1 
ATOM 2874 C CB    . ALA A 1 370 ? -6.540  -6.155  -21.093 1.00 76.46 370 A 1 
ATOM 2875 N N     . GLU A 1 371 ? -7.386  -7.753  -23.896 1.00 82.21 371 A 1 
ATOM 2876 C CA    . GLU A 1 371 ? -7.051  -8.495  -25.115 1.00 81.20 371 A 1 
ATOM 2877 C C     . GLU A 1 371 ? -7.724  -7.873  -26.342 1.00 81.26 371 A 1 
ATOM 2878 O O     . GLU A 1 371 ? -7.065  -7.712  -27.362 1.00 79.49 371 A 1 
ATOM 2879 C CB    . GLU A 1 371 ? -7.407  -9.982  -24.928 1.00 79.74 371 A 1 
ATOM 2880 C CG    . GLU A 1 371 ? -6.417  -10.668 -23.971 1.00 73.54 371 A 1 
ATOM 2881 C CD    . GLU A 1 371 ? -6.822  -12.068 -23.460 1.00 69.02 371 A 1 
ATOM 2882 O OE1   . GLU A 1 371 ? -5.961  -12.728 -22.816 1.00 62.26 371 A 1 
ATOM 2883 O OE2   . GLU A 1 371 ? -7.984  -12.468 -23.600 1.00 63.53 371 A 1 
ATOM 2884 N N     . ALA A 1 372 ? -8.972  -7.433  -26.219 1.00 84.61 372 A 1 
ATOM 2885 C CA    . ALA A 1 372 ? -9.746  -6.837  -27.300 1.00 83.10 372 A 1 
ATOM 2886 C C     . ALA A 1 372 ? -9.439  -5.348  -27.587 1.00 83.48 372 A 1 
ATOM 2887 O O     . ALA A 1 372 ? -9.887  -4.811  -28.597 1.00 80.26 372 A 1 
ATOM 2888 C CB    . ALA A 1 372 ? -11.232 -7.025  -26.969 1.00 80.15 372 A 1 
ATOM 2889 N N     . ARG A 1 373 ? -8.711  -4.637  -26.713 1.00 81.12 373 A 1 
ATOM 2890 C CA    . ARG A 1 373 ? -8.448  -3.203  -26.902 1.00 80.68 373 A 1 
ATOM 2891 C C     . ARG A 1 373 ? -7.426  -2.937  -27.992 1.00 80.52 373 A 1 
ATOM 2892 O O     . ARG A 1 373 ? -6.373  -3.581  -27.990 1.00 78.93 373 A 1 
ATOM 2893 C CB    . ARG A 1 373 ? -7.977  -2.550  -25.606 1.00 78.69 373 A 1 
ATOM 2894 C CG    . ARG A 1 373 ? -9.169  -2.128  -24.755 1.00 72.45 373 A 1 
ATOM 2895 C CD    . ARG A 1 373 ? -8.652  -1.543  -23.449 1.00 73.23 373 A 1 
ATOM 2896 N NE    . ARG A 1 373 ? -9.759  -1.177  -22.551 1.00 68.39 373 A 1 
ATOM 2897 C CZ    . ARG A 1 373 ? -9.704  -0.305  -21.563 1.00 67.74 373 A 1 
ATOM 2898 N NH1   . ARG A 1 373 ? -8.607  0.312   -21.261 1.00 62.22 373 A 1 
ATOM 2899 N NH2   . ARG A 1 373 ? -10.759 -0.046  -20.873 1.00 61.91 373 A 1 
ATOM 2900 N N     . PRO A 1 374 ? -7.650  -1.887  -28.840 1.00 80.57 374 A 1 
ATOM 2901 C CA    . PRO A 1 374 ? -6.644  -1.425  -29.781 1.00 80.53 374 A 1 
ATOM 2902 C C     . PRO A 1 374 ? -5.394  -0.942  -29.053 1.00 81.94 374 A 1 
ATOM 2903 O O     . PRO A 1 374 ? -5.448  -0.444  -27.907 1.00 79.74 374 A 1 
ATOM 2904 C CB    . PRO A 1 374 ? -7.324  -0.323  -30.608 1.00 77.52 374 A 1 
ATOM 2905 C CG    . PRO A 1 374 ? -8.400  0.215   -29.671 1.00 73.38 374 A 1 
ATOM 2906 C CD    . PRO A 1 374 ? -8.824  -1.027  -28.901 1.00 76.32 374 A 1 
ATOM 2907 N N     . ARG A 1 375 ? -4.222  -1.150  -29.686 1.00 79.00 375 A 1 
ATOM 2908 C CA    . ARG A 1 375 ? -2.910  -0.832  -29.112 1.00 77.59 375 A 1 
ATOM 2909 C C     . ARG A 1 375 ? -2.024  -0.169  -30.152 1.00 76.91 375 A 1 
ATOM 2910 O O     . ARG A 1 375 ? -1.789  -0.741  -31.211 1.00 75.93 375 A 1 
ATOM 2911 C CB    . ARG A 1 375 ? -2.220  -2.095  -28.593 1.00 75.62 375 A 1 
ATOM 2912 C CG    . ARG A 1 375 ? -2.958  -2.746  -27.415 1.00 73.23 375 A 1 
ATOM 2913 C CD    . ARG A 1 375 ? -2.191  -3.979  -26.967 1.00 77.29 375 A 1 
ATOM 2914 N NE    . ARG A 1 375 ? -2.877  -4.667  -25.851 1.00 73.75 375 A 1 
ATOM 2915 C CZ    . ARG A 1 375 ? -2.770  -5.937  -25.545 1.00 75.28 375 A 1 
ATOM 2916 N NH1   . ARG A 1 375 ? -1.965  -6.734  -26.184 1.00 65.60 375 A 1 
ATOM 2917 N NH2   . ARG A 1 375 ? -3.495  -6.451  -24.589 1.00 69.56 375 A 1 
ATOM 2918 N N     . ILE A 1 376 ? -1.407  0.950   -29.788 1.00 75.08 376 A 1 
ATOM 2919 C CA    . ILE A 1 376 ? -0.373  1.623   -30.570 1.00 75.80 376 A 1 
ATOM 2920 C C     . ILE A 1 376 ? 0.980   1.340   -29.912 1.00 76.65 376 A 1 
ATOM 2921 O O     . ILE A 1 376 ? 1.198   1.674   -28.743 1.00 73.16 376 A 1 
ATOM 2922 C CB    . ILE A 1 376 ? -0.677  3.127   -30.702 1.00 72.34 376 A 1 
ATOM 2923 C CG1   . ILE A 1 376 ? -2.028  3.349   -31.417 1.00 66.75 376 A 1 
ATOM 2924 C CG2   . ILE A 1 376 ? 0.461   3.829   -31.459 1.00 67.77 376 A 1 
ATOM 2925 C CD1   . ILE A 1 376 ? -2.524  4.792   -31.369 1.00 63.65 376 A 1 
ATOM 2926 N N     . LYS A 1 377 ? 1.885   0.650   -30.627 1.00 72.10 377 A 1 
ATOM 2927 C CA    . LYS A 1 377 ? 3.212   0.247   -30.117 1.00 72.35 377 A 1 
ATOM 2928 C C     . LYS A 1 377 ? 3.125   -0.429  -28.730 1.00 74.94 377 A 1 
ATOM 2929 O O     . LYS A 1 377 ? 3.931   -0.168  -27.838 1.00 71.34 377 A 1 
ATOM 2930 C CB    . LYS A 1 377 ? 4.187   1.442   -30.158 1.00 68.04 377 A 1 
ATOM 2931 C CG    . LYS A 1 377 ? 4.402   1.983   -31.579 1.00 63.06 377 A 1 
ATOM 2932 C CD    . LYS A 1 377 ? 5.303   3.238   -31.578 1.00 57.67 377 A 1 
ATOM 2933 C CE    . LYS A 1 377 ? 5.445   3.748   -33.012 1.00 51.89 377 A 1 
ATOM 2934 N NZ    . LYS A 1 377 ? 6.173   5.036   -33.113 1.00 47.08 377 A 1 
ATOM 2935 N N     . GLY A 1 378 ? 2.134   -1.286  -28.544 1.00 69.76 378 A 1 
ATOM 2936 C CA    . GLY A 1 378 ? 1.899   -2.064  -27.329 1.00 68.45 378 A 1 
ATOM 2937 C C     . GLY A 1 378 ? 1.193   -1.323  -26.180 1.00 70.99 378 A 1 
ATOM 2938 O O     . GLY A 1 378 ? 0.745   -1.979  -25.237 1.00 69.94 378 A 1 
ATOM 2939 N N     . ARG A 1 379 ? 1.056   0.016   -26.262 1.00 74.29 379 A 1 
ATOM 2940 C CA    . ARG A 1 379 ? 0.266   0.799   -25.310 1.00 75.03 379 A 1 
ATOM 2941 C C     . ARG A 1 379 ? -1.204  0.779   -25.710 1.00 76.91 379 A 1 
ATOM 2942 O O     . ARG A 1 379 ? -1.509  0.666   -26.886 1.00 75.65 379 A 1 
ATOM 2943 C CB    . ARG A 1 379 ? 0.778   2.240   -25.231 1.00 71.16 379 A 1 
ATOM 2944 C CG    . ARG A 1 379 ? 2.242   2.313   -24.767 1.00 65.66 379 A 1 
ATOM 2945 C CD    . ARG A 1 379 ? 2.672   3.772   -24.602 1.00 68.00 379 A 1 
ATOM 2946 N NE    . ARG A 1 379 ? 4.078   3.864   -24.171 1.00 60.39 379 A 1 
ATOM 2947 C CZ    . ARG A 1 379 ? 4.716   4.991   -23.845 1.00 56.17 379 A 1 
ATOM 2948 N NH1   . ARG A 1 379 ? 4.126   6.148   -23.897 1.00 51.90 379 A 1 
ATOM 2949 N NH2   . ARG A 1 379 ? 5.957   4.947   -23.476 1.00 50.66 379 A 1 
ATOM 2950 N N     . PHE A 1 380 ? -2.100  0.924   -24.751 1.00 78.81 380 A 1 
ATOM 2951 C CA    . PHE A 1 380 ? -3.511  1.100   -25.083 1.00 78.52 380 A 1 
ATOM 2952 C C     . PHE A 1 380 ? -3.695  2.428   -25.823 1.00 77.74 380 A 1 
ATOM 2953 O O     . PHE A 1 380 ? -3.240  3.461   -25.326 1.00 75.13 380 A 1 
ATOM 2954 C CB    . PHE A 1 380 ? -4.370  1.061   -23.812 1.00 77.25 380 A 1 
ATOM 2955 C CG    . PHE A 1 380 ? -4.370  -0.275  -23.108 1.00 77.25 380 A 1 
ATOM 2956 C CD1   . PHE A 1 380 ? -4.910  -1.403  -23.738 1.00 73.32 380 A 1 
ATOM 2957 C CD2   . PHE A 1 380 ? -3.842  -0.398  -21.817 1.00 72.67 380 A 1 
ATOM 2958 C CE1   . PHE A 1 380 ? -4.911  -2.652  -23.095 1.00 72.02 380 A 1 
ATOM 2959 C CE2   . PHE A 1 380 ? -3.840  -1.647  -21.161 1.00 71.18 380 A 1 
ATOM 2960 C CZ    . PHE A 1 380 ? -4.375  -2.781  -21.806 1.00 74.65 380 A 1 
ATOM 2961 N N     . ALA A 1 381 ? -4.350  2.382   -26.977 1.00 77.68 381 A 1 
ATOM 2962 C CA    . ALA A 1 381 ? -4.701  3.579   -27.724 1.00 75.14 381 A 1 
ATOM 2963 C C     . ALA A 1 381 ? -5.786  4.361   -26.977 1.00 73.20 381 A 1 
ATOM 2964 O O     . ALA A 1 381 ? -6.648  3.774   -26.304 1.00 69.87 381 A 1 
ATOM 2965 C CB    . ALA A 1 381 ? -5.136  3.175   -29.129 1.00 72.68 381 A 1 
ATOM 2966 N N     . LYS A 1 382 ? -5.752  5.702   -27.106 1.00 74.91 382 A 1 
ATOM 2967 C CA    . LYS A 1 382 ? -6.909  6.519   -26.768 1.00 71.78 382 A 1 
ATOM 2968 C C     . LYS A 1 382 ? -7.998  6.273   -27.799 1.00 69.87 382 A 1 
ATOM 2969 O O     . LYS A 1 382 ? -7.720  5.869   -28.923 1.00 65.15 382 A 1 
ATOM 2970 C CB    . LYS A 1 382 ? -6.546  8.007   -26.723 1.00 65.75 382 A 1 
ATOM 2971 C CG    . LYS A 1 382 ? -5.628  8.375   -25.549 1.00 57.33 382 A 1 
ATOM 2972 C CD    . LYS A 1 382 ? -5.378  9.887   -25.593 1.00 55.13 382 A 1 
ATOM 2973 C CE    . LYS A 1 382 ? -4.471  10.365  -24.475 1.00 48.44 382 A 1 
ATOM 2974 N NZ    . LYS A 1 382 ? -4.231  11.817  -24.604 1.00 43.17 382 A 1 
ATOM 2975 N N     . ARG A 1 383 ? -9.251  6.546   -27.439 1.00 73.92 383 A 1 
ATOM 2976 C CA    . ARG A 1 383 ? -10.372 6.358   -28.360 1.00 71.56 383 A 1 
ATOM 2977 C C     . ARG A 1 383 ? -10.236 7.253   -29.596 1.00 71.31 383 A 1 
ATOM 2978 O O     . ARG A 1 383 ? -10.416 6.759   -30.701 1.00 64.86 383 A 1 
ATOM 2979 C CB    . ARG A 1 383 ? -11.690 6.580   -27.599 1.00 65.38 383 A 1 
ATOM 2980 C CG    . ARG A 1 383 ? -12.880 6.132   -28.446 1.00 56.68 383 A 1 
ATOM 2981 C CD    . ARG A 1 383 ? -14.165 6.255   -27.642 1.00 55.33 383 A 1 
ATOM 2982 N NE    . ARG A 1 383 ? -15.312 5.826   -28.449 1.00 49.10 383 A 1 
ATOM 2983 C CZ    . ARG A 1 383 ? -16.556 5.711   -28.051 1.00 44.93 383 A 1 
ATOM 2984 N NH1   . ARG A 1 383 ? -16.916 5.967   -26.821 1.00 43.70 383 A 1 
ATOM 2985 N NH2   . ARG A 1 383 ? -17.474 5.333   -28.893 1.00 42.08 383 A 1 
ATOM 2986 N N     . SER A 1 384 ? -9.818  8.516   -29.421 1.00 75.47 384 A 1 
ATOM 2987 C CA    . SER A 1 384 ? -9.499  9.446   -30.507 1.00 75.02 384 A 1 
ATOM 2988 C C     . SER A 1 384 ? -8.394  8.929   -31.424 1.00 75.44 384 A 1 
ATOM 2989 O O     . SER A 1 384 ? -8.498  9.010   -32.639 1.00 67.90 384 A 1 
ATOM 2990 C CB    . SER A 1 384 ? -9.021  10.774  -29.912 1.00 69.34 384 A 1 
ATOM 2991 O OG    . SER A 1 384 ? -7.953  10.577  -29.007 1.00 60.83 384 A 1 
ATOM 2992 N N     . ASP A 1 385 ? -7.342  8.362   -30.844 1.00 70.91 385 A 1 
ATOM 2993 C CA    . ASP A 1 385 ? -6.174  7.911   -31.608 1.00 69.44 385 A 1 
ATOM 2994 C C     . ASP A 1 385 ? -6.503  6.627   -32.381 1.00 68.95 385 A 1 
ATOM 2995 O O     . ASP A 1 385 ? -5.965  6.399   -33.461 1.00 63.55 385 A 1 
ATOM 2996 C CB    . ASP A 1 385 ? -4.980  7.678   -30.662 1.00 63.59 385 A 1 
ATOM 2997 C CG    . ASP A 1 385 ? -4.653  8.808   -29.662 1.00 55.75 385 A 1 
ATOM 2998 O OD1   . ASP A 1 385 ? -5.187  9.928   -29.792 1.00 52.07 385 A 1 
ATOM 2999 O OD2   . ASP A 1 385 ? -3.933  8.514   -28.682 1.00 50.67 385 A 1 
ATOM 3000 N N     . ALA A 1 386 ? -7.379  5.792   -31.855 1.00 69.94 386 A 1 
ATOM 3001 C CA    . ALA A 1 386 ? -7.868  4.605   -32.545 1.00 66.20 386 A 1 
ATOM 3002 C C     . ALA A 1 386 ? -8.790  4.957   -33.718 1.00 66.50 386 A 1 
ATOM 3003 O O     . ALA A 1 386 ? -8.703  4.313   -34.761 1.00 61.67 386 A 1 
ATOM 3004 C CB    . ALA A 1 386 ? -8.585  3.698   -31.524 1.00 61.11 386 A 1 
ATOM 3005 N N     . GLU A 1 387 ? -9.638  5.986   -33.584 1.00 70.72 387 A 1 
ATOM 3006 C CA    . GLU A 1 387 ? -10.477 6.501   -34.676 1.00 69.22 387 A 1 
ATOM 3007 C C     . GLU A 1 387 ? -9.589  7.110   -35.788 1.00 69.38 387 A 1 
ATOM 3008 O O     . GLU A 1 387 ? -9.753  6.753   -36.954 1.00 63.82 387 A 1 
ATOM 3009 C CB    . GLU A 1 387 ? -11.519 7.488   -34.104 1.00 62.81 387 A 1 
ATOM 3010 C CG    . GLU A 1 387 ? -12.641 6.751   -33.334 1.00 53.78 387 A 1 
ATOM 3011 C CD    . GLU A 1 387 ? -13.551 7.632   -32.442 1.00 48.89 387 A 1 
ATOM 3012 O OE1   . GLU A 1 387 ? -14.371 7.046   -31.677 1.00 45.16 387 A 1 
ATOM 3013 O OE2   . GLU A 1 387 ? -13.390 8.870   -32.440 1.00 44.25 387 A 1 
ATOM 3014 N N     . MET A 1 388 ? -8.553  7.873   -35.440 1.00 71.47 388 A 1 
ATOM 3015 C CA    . MET A 1 388 ? -7.596  8.395   -36.419 1.00 68.99 388 A 1 
ATOM 3016 C C     . MET A 1 388 ? -6.767  7.308   -37.118 1.00 68.40 388 A 1 
ATOM 3017 O O     . MET A 1 388 ? -6.481  7.449   -38.310 1.00 62.77 388 A 1 
ATOM 3018 C CB    . MET A 1 388 ? -6.638  9.396   -35.762 1.00 63.44 388 A 1 
ATOM 3019 C CG    . MET A 1 388 ? -7.296  10.740  -35.483 1.00 54.55 388 A 1 
ATOM 3020 S SD    . MET A 1 388 ? -6.132  12.085  -35.059 1.00 47.07 388 A 1 
ATOM 3021 C CE    . MET A 1 388 ? -5.369  12.344  -36.674 1.00 43.04 388 A 1 
ATOM 3022 N N     . GLU A 1 389 ? -6.345  6.239   -36.460 1.00 66.70 389 A 1 
ATOM 3023 C CA    . GLU A 1 389 ? -5.642  5.126   -37.127 1.00 64.80 389 A 1 
ATOM 3024 C C     . GLU A 1 389 ? -6.564  4.386   -38.117 1.00 63.99 389 A 1 
ATOM 3025 O O     . GLU A 1 389 ? -6.105  3.998   -39.190 1.00 59.94 389 A 1 
ATOM 3026 C CB    . GLU A 1 389 ? -5.048  4.116   -36.119 1.00 59.65 389 A 1 
ATOM 3027 C CG    . GLU A 1 389 ? -3.574  4.392   -35.783 1.00 51.55 389 A 1 
ATOM 3028 C CD    . GLU A 1 389 ? -2.868  3.245   -35.027 1.00 48.65 389 A 1 
ATOM 3029 O OE1   . GLU A 1 389 ? -1.604  3.272   -34.952 1.00 44.69 389 A 1 
ATOM 3030 O OE2   . GLU A 1 389 ? -3.540  2.338   -34.497 1.00 44.12 389 A 1 
ATOM 3031 N N     . VAL A 1 390 ? -7.833  4.209   -37.769 1.00 66.01 390 A 1 
ATOM 3032 C CA    . VAL A 1 390 ? -8.806  3.604   -38.690 1.00 65.08 390 A 1 
ATOM 3033 C C     . VAL A 1 390 ? -9.005  4.502   -39.913 1.00 65.46 390 A 1 
ATOM 3034 O O     . VAL A 1 390 ? -8.905  3.999   -41.031 1.00 60.89 390 A 1 
ATOM 3035 C CB    . VAL A 1 390 ? -10.130 3.283   -37.979 1.00 60.16 390 A 1 
ATOM 3036 C CG1   . VAL A 1 390 ? -11.196 2.756   -38.964 1.00 51.47 390 A 1 
ATOM 3037 C CG2   . VAL A 1 390 ? -9.938  2.177   -36.934 1.00 53.38 390 A 1 
ATOM 3038 N N     . ASP A 1 391 ? -9.159  5.808   -39.742 1.00 58.18 391 A 1 
ATOM 3039 C CA    . ASP A 1 391 ? -9.288  6.768   -40.847 1.00 56.41 391 A 1 
ATOM 3040 C C     . ASP A 1 391 ? -8.029  6.841   -41.718 1.00 55.11 391 A 1 
ATOM 3041 O O     . ASP A 1 391 ? -8.121  6.892   -42.951 1.00 52.71 391 A 1 
ATOM 3042 C CB    . ASP A 1 391 ? -9.615  8.168   -40.310 1.00 52.44 391 A 1 
ATOM 3043 C CG    . ASP A 1 391 ? -11.092 8.383   -39.961 1.00 45.83 391 A 1 
ATOM 3044 O OD1   . ASP A 1 391 ? -11.924 7.545   -40.364 1.00 43.78 391 A 1 
ATOM 3045 O OD2   . ASP A 1 391 ? -11.366 9.421   -39.324 1.00 42.42 391 A 1 
ATOM 3046 N N     . GLN A 1 392 ? -6.826  6.794   -41.135 1.00 56.87 392 A 1 
ATOM 3047 C CA    . GLN A 1 392 ? -5.588  6.725   -41.910 1.00 56.81 392 A 1 
ATOM 3048 C C     . GLN A 1 392 ? -5.477  5.428   -42.704 1.00 56.29 392 A 1 
ATOM 3049 O O     . GLN A 1 392 ? -5.051  5.449   -43.864 1.00 53.70 392 A 1 
ATOM 3050 C CB    . GLN A 1 392 ? -4.361  6.885   -41.015 1.00 52.92 392 A 1 
ATOM 3051 C CG    . GLN A 1 392 ? -4.108  8.352   -40.657 1.00 47.20 392 A 1 
ATOM 3052 C CD    . GLN A 1 392 ? -2.809  8.566   -39.876 1.00 43.56 392 A 1 
ATOM 3053 O OE1   . GLN A 1 392 ? -2.059  7.661   -39.536 1.00 41.39 392 A 1 
ATOM 3054 N NE2   . GLN A 1 392 ? -2.482  9.803   -39.577 1.00 38.56 392 A 1 
ATOM 3055 N N     . THR A 1 393 ? -5.875  4.298   -42.114 1.00 58.55 393 A 1 
ATOM 3056 C CA    . THR A 1 393 ? -5.839  3.002   -42.816 1.00 58.72 393 A 1 
ATOM 3057 C C     . THR A 1 393 ? -6.841  2.992   -43.971 1.00 57.89 393 A 1 
ATOM 3058 O O     . THR A 1 393 ? -6.498  2.557   -45.065 1.00 53.48 393 A 1 
ATOM 3059 C CB    . THR A 1 393 ? -6.104  1.825   -41.864 1.00 55.00 393 A 1 
ATOM 3060 O OG1   . THR A 1 393 ? -5.376  1.951   -40.665 1.00 48.44 393 A 1 
ATOM 3061 C CG2   . THR A 1 393 ? -5.641  0.504   -42.478 1.00 48.87 393 A 1 
ATOM 3062 N N     . PHE A 1 394 ? -8.031  3.555   -43.773 1.00 56.67 394 A 1 
ATOM 3063 C CA    . PHE A 1 394 ? -9.037  3.718   -44.817 1.00 55.18 394 A 1 
ATOM 3064 C C     . PHE A 1 394 ? -8.592  4.694   -45.909 1.00 54.62 394 A 1 
ATOM 3065 O O     . PHE A 1 394 ? -8.728  4.398   -47.101 1.00 50.64 394 A 1 
ATOM 3066 C CB    . PHE A 1 394 ? -10.370 4.163   -44.189 1.00 50.70 394 A 1 
ATOM 3067 C CG    . PHE A 1 394 ? -11.494 3.211   -44.498 1.00 46.14 394 A 1 
ATOM 3068 C CD1   . PHE A 1 394 ? -12.294 3.399   -45.648 1.00 44.05 394 A 1 
ATOM 3069 C CD2   . PHE A 1 394 ? -11.728 2.092   -43.674 1.00 42.13 394 A 1 
ATOM 3070 C CE1   . PHE A 1 394 ? -13.321 2.501   -45.962 1.00 38.04 394 A 1 
ATOM 3071 C CE2   . PHE A 1 394 ? -12.759 1.189   -43.983 1.00 38.95 394 A 1 
ATOM 3072 C CZ    . PHE A 1 394 ? -13.556 1.397   -45.121 1.00 39.84 394 A 1 
ATOM 3073 N N     . SER A 1 395 ? -7.984  5.831   -45.558 1.00 52.00 395 A 1 
ATOM 3074 C CA    . SER A 1 395 ? -7.471  6.816   -46.524 1.00 51.70 395 A 1 
ATOM 3075 C C     . SER A 1 395 ? -6.324  6.249   -47.361 1.00 50.85 395 A 1 
ATOM 3076 O O     . SER A 1 395 ? -6.236  6.505   -48.563 1.00 48.99 395 A 1 
ATOM 3077 C CB    . SER A 1 395 ? -6.983  8.067   -45.800 1.00 50.04 395 A 1 
ATOM 3078 O OG    . SER A 1 395 ? -8.025  8.651   -45.040 1.00 44.07 395 A 1 
ATOM 3079 N N     . THR A 1 396 ? -5.451  5.432   -46.757 1.00 56.78 396 A 1 
ATOM 3080 C CA    . THR A 1 396 ? -4.351  4.780   -47.483 1.00 57.21 396 A 1 
ATOM 3081 C C     . THR A 1 396 ? -4.874  3.680   -48.418 1.00 56.51 396 A 1 
ATOM 3082 O O     . THR A 1 396 ? -4.370  3.546   -49.529 1.00 52.54 396 A 1 
ATOM 3083 C CB    . THR A 1 396 ? -3.289  4.194   -46.538 1.00 52.41 396 A 1 
ATOM 3084 O OG1   . THR A 1 396 ? -3.007  5.049   -45.463 1.00 46.37 396 A 1 
ATOM 3085 C CG2   . THR A 1 396 ? -1.958  3.980   -47.252 1.00 47.59 396 A 1 
ATOM 3086 N N     . ALA A 1 397 ? -5.896  2.949   -48.011 1.00 51.46 397 A 1 
ATOM 3087 C CA    . ALA A 1 397 ? -6.553  1.955   -48.870 1.00 50.57 397 A 1 
ATOM 3088 C C     . ALA A 1 397 ? -7.244  2.626   -50.067 1.00 48.71 397 A 1 
ATOM 3089 O O     . ALA A 1 397 ? -7.029  2.204   -51.200 1.00 47.31 397 A 1 
ATOM 3090 C CB    . ALA A 1 397 ? -7.522  1.129   -48.014 1.00 47.44 397 A 1 
ATOM 3091 N N     . ALA A 1 398 ? -7.968  3.721   -49.862 1.00 51.19 398 A 1 
ATOM 3092 C CA    . ALA A 1 398 ? -8.648  4.466   -50.918 1.00 50.43 398 A 1 
ATOM 3093 C C     . ALA A 1 398 ? -7.669  5.054   -51.961 1.00 49.38 398 A 1 
ATOM 3094 O O     . ALA A 1 398 ? -7.944  5.023   -53.160 1.00 47.35 398 A 1 
ATOM 3095 C CB    . ALA A 1 398 ? -9.493  5.567   -50.271 1.00 47.38 398 A 1 
ATOM 3096 N N     . LEU A 1 399 ? -6.508  5.544   -51.539 1.00 53.07 399 A 1 
ATOM 3097 C CA    . LEU A 1 399 ? -5.467  6.025   -52.461 1.00 52.21 399 A 1 
ATOM 3098 C C     . LEU A 1 399 ? -4.852  4.893   -53.298 1.00 51.42 399 A 1 
ATOM 3099 O O     . LEU A 1 399 ? -4.499  5.124   -54.457 1.00 48.23 399 A 1 
ATOM 3100 C CB    . LEU A 1 399 ? -4.382  6.781   -51.675 1.00 47.48 399 A 1 
ATOM 3101 C CG    . LEU A 1 399 ? -4.775  8.219   -51.320 1.00 43.31 399 A 1 
ATOM 3102 C CD1   . LEU A 1 399 ? -3.793  8.779   -50.287 1.00 42.31 399 A 1 
ATOM 3103 C CD2   . LEU A 1 399 ? -4.730  9.142   -52.553 1.00 43.61 399 A 1 
ATOM 3104 N N     . SER A 1 400 ? -4.727  3.694   -52.741 1.00 53.30 400 A 1 
ATOM 3105 C CA    . SER A 1 400 ? -4.145  2.569   -53.480 1.00 53.76 400 A 1 
ATOM 3106 C C     . SER A 1 400 ? -5.047  2.059   -54.615 1.00 53.46 400 A 1 
ATOM 3107 O O     . SER A 1 400 ? -4.534  1.667   -55.660 1.00 48.74 400 A 1 
ATOM 3108 C CB    . SER A 1 400 ? -3.756  1.430   -52.538 1.00 49.80 400 A 1 
ATOM 3109 O OG    . SER A 1 400 ? -4.861  0.793   -51.927 1.00 44.67 400 A 1 
ATOM 3110 N N     . ASP A 1 401 ? -6.347  2.148   -54.453 1.00 51.21 401 A 1 
ATOM 3111 C CA    . ASP A 1 401 ? -7.304  1.645   -55.448 1.00 53.26 401 A 1 
ATOM 3112 C C     . ASP A 1 401 ? -7.442  2.574   -56.675 1.00 52.98 401 A 1 
ATOM 3113 O O     . ASP A 1 401 ? -7.800  2.146   -57.766 1.00 49.78 401 A 1 
ATOM 3114 C CB    . ASP A 1 401 ? -8.657  1.405   -54.742 1.00 47.72 401 A 1 
ATOM 3115 C CG    . ASP A 1 401 ? -9.515  0.303   -55.399 1.00 42.20 401 A 1 
ATOM 3116 O OD1   . ASP A 1 401 ? -8.944  -0.574  -56.067 1.00 40.62 401 A 1 
ATOM 3117 O OD2   . ASP A 1 401 ? -10.740 0.342   -55.154 1.00 40.60 401 A 1 
ATOM 3118 N N     . SER A 1 402 ? -7.077  3.851   -56.529 1.00 48.00 402 A 1 
ATOM 3119 C CA    . SER A 1 402 ? -7.140  4.821   -57.637 1.00 50.23 402 A 1 
ATOM 3120 C C     . SER A 1 402 ? -6.125  4.555   -58.763 1.00 50.97 402 A 1 
ATOM 3121 O O     . SER A 1 402 ? -6.265  5.113   -59.854 1.00 46.37 402 A 1 
ATOM 3122 C CB    . SER A 1 402 ? -7.003  6.241   -57.116 1.00 45.21 402 A 1 
ATOM 3123 O OG    . SER A 1 402 ? -5.706  6.529   -56.649 1.00 40.56 402 A 1 
ATOM 3124 N N     . SER A 1 403 ? -5.109  3.741   -58.527 1.00 45.67 403 A 1 
ATOM 3125 C CA    . SER A 1 403 ? -4.152  3.330   -59.553 1.00 47.53 403 A 1 
ATOM 3126 C C     . SER A 1 403 ? -4.714  2.235   -60.471 1.00 48.29 403 A 1 
ATOM 3127 O O     . SER A 1 403 ? -4.042  1.250   -60.768 1.00 44.52 403 A 1 
ATOM 3128 C CB    . SER A 1 403 ? -2.786  2.988   -58.945 1.00 43.54 403 A 1 
ATOM 3129 O OG    . SER A 1 403 ? -2.786  1.790   -58.202 1.00 38.67 403 A 1 
ATOM 3130 N N     . TYR A 1 404 ? -5.944  2.400   -60.933 1.00 47.25 404 A 1 
ATOM 3131 C CA    . TYR A 1 404 ? -6.420  1.703   -62.117 1.00 46.90 404 A 1 
ATOM 3132 C C     . TYR A 1 404 ? -5.557  2.142   -63.298 1.00 43.32 404 A 1 
ATOM 3133 O O     . TYR A 1 404 ? -5.782  3.185   -63.921 1.00 41.51 404 A 1 
ATOM 3134 C CB    . TYR A 1 404 ? -7.916  1.948   -62.351 1.00 44.82 404 A 1 
ATOM 3135 C CG    . TYR A 1 404 ? -8.806  0.923   -61.672 1.00 43.26 404 A 1 
ATOM 3136 C CD1   . TYR A 1 404 ? -9.140  -0.284  -62.338 1.00 43.57 404 A 1 
ATOM 3137 C CD2   . TYR A 1 404 ? -9.273  1.148   -60.365 1.00 42.63 404 A 1 
ATOM 3138 C CE1   . TYR A 1 404 ? -9.944  -1.257  -61.700 1.00 38.72 404 A 1 
ATOM 3139 C CE2   . TYR A 1 404 ? -10.070 0.173   -59.718 1.00 38.16 404 A 1 
ATOM 3140 C CZ    . TYR A 1 404 ? -10.399 -1.022  -60.393 1.00 39.80 404 A 1 
ATOM 3141 O OH    . TYR A 1 404 ? -11.160 -1.966  -59.760 1.00 38.80 404 A 1 
ATOM 3142 N N     . SER A 1 405 ? -4.523  1.368   -63.582 1.00 43.38 405 A 1 
ATOM 3143 C CA    . SER A 1 405 ? -3.706  1.518   -64.774 1.00 45.66 405 A 1 
ATOM 3144 C C     . SER A 1 405 ? -4.629  1.420   -65.986 1.00 44.49 405 A 1 
ATOM 3145 O O     . SER A 1 405 ? -5.282  0.389   -66.193 1.00 42.40 405 A 1 
ATOM 3146 C CB    . SER A 1 405 ? -2.621  0.437   -64.819 1.00 41.95 405 A 1 
ATOM 3147 O OG    . SER A 1 405 ? -3.179  -0.859  -64.701 1.00 38.14 405 A 1 
ATOM 3148 N N     . THR A 1 406 ? -4.693  2.488   -66.766 1.00 41.70 406 A 1 
ATOM 3149 C CA    . THR A 1 406 ? -5.338  2.480   -68.083 1.00 45.94 406 A 1 
ATOM 3150 C C     . THR A 1 406 ? -4.599  1.450   -68.940 1.00 43.35 406 A 1 
ATOM 3151 O O     . THR A 1 406 ? -3.539  1.742   -69.480 1.00 41.12 406 A 1 
ATOM 3152 C CB    . THR A 1 406 ? -5.269  3.865   -68.733 1.00 42.37 406 A 1 
ATOM 3153 O OG1   . THR A 1 406 ? -3.991  4.443   -68.530 1.00 37.93 406 A 1 
ATOM 3154 C CG2   . THR A 1 406 ? -6.290  4.814   -68.121 1.00 38.82 406 A 1 
ATOM 3155 N N     . VAL A 1 407 ? -5.127  0.239   -69.014 1.00 45.30 407 A 1 
ATOM 3156 C CA    . VAL A 1 407 ? -4.628  -0.788  -69.928 1.00 48.20 407 A 1 
ATOM 3157 C C     . VAL A 1 407 ? -4.825  -0.213  -71.332 1.00 44.17 407 A 1 
ATOM 3158 O O     . VAL A 1 407 ? -5.977  0.072   -71.691 1.00 42.33 407 A 1 
ATOM 3159 C CB    . VAL A 1 407 ? -5.372  -2.126  -69.761 1.00 45.76 407 A 1 
ATOM 3160 C CG1   . VAL A 1 407 ? -4.778  -3.189  -70.693 1.00 41.33 407 A 1 
ATOM 3161 C CG2   . VAL A 1 407 ? -5.261  -2.649  -68.327 1.00 43.83 407 A 1 
ATOM 3162 N N     . PRO A 1 408 ? -3.762  0.057   -72.110 1.00 40.88 408 A 1 
ATOM 3163 C CA    . PRO A 1 408 ? -3.937  0.554   -73.460 1.00 44.08 408 A 1 
ATOM 3164 C C     . PRO A 1 408 ? -4.659  -0.545  -74.251 1.00 42.98 408 A 1 
ATOM 3165 O O     . PRO A 1 408 ? -4.150  -1.663  -74.372 1.00 42.55 408 A 1 
ATOM 3166 C CB    . PRO A 1 408 ? -2.527  0.865   -73.974 1.00 41.54 408 A 1 
ATOM 3167 C CG    . PRO A 1 408 ? -1.633  -0.072  -73.170 1.00 40.16 408 A 1 
ATOM 3168 C CD    . PRO A 1 408 ? -2.367  -0.218  -71.837 1.00 44.78 408 A 1 
ATOM 3169 N N     . TRP A 1 409 ? -5.844  -0.210  -74.752 1.00 41.79 409 A 1 
ATOM 3170 C CA    . TRP A 1 409 ? -6.503  -1.016  -75.781 1.00 42.30 409 A 1 
ATOM 3171 C C     . TRP A 1 409 ? -5.614  -0.971  -77.027 1.00 39.29 409 A 1 
ATOM 3172 O O     . TRP A 1 409 ? -5.578  0.048   -77.734 1.00 36.73 409 A 1 
ATOM 3173 C CB    . TRP A 1 409 ? -7.918  -0.494  -76.065 1.00 38.60 409 A 1 
ATOM 3174 C CG    . TRP A 1 409 ? -8.961  -0.899  -75.076 1.00 35.86 409 A 1 
ATOM 3175 C CD1   . TRP A 1 409 ? -8.992  -0.589  -73.776 1.00 30.12 409 A 1 
ATOM 3176 C CD2   . TRP A 1 409 ? -10.159 -1.706  -75.340 1.00 31.06 409 A 1 
ATOM 3177 N NE1   . TRP A 1 409 ? -10.117 -1.144  -73.174 1.00 27.88 409 A 1 
ATOM 3178 C CE2   . TRP A 1 409 ? -10.863 -1.829  -74.101 1.00 30.83 409 A 1 
ATOM 3179 C CE3   . TRP A 1 409 ? -10.699 -2.323  -76.469 1.00 33.37 409 A 1 
ATOM 3180 C CZ2   . TRP A 1 409 ? -12.065 -2.553  -74.015 1.00 33.43 409 A 1 
ATOM 3181 C CZ3   . TRP A 1 409 ? -11.904 -3.047  -76.392 1.00 31.62 409 A 1 
ATOM 3182 C CH2   . TRP A 1 409 ? -12.581 -3.162  -75.168 1.00 30.79 409 A 1 
ATOM 3183 N N     . PHE A 1 410 ? -4.850  -2.038  -77.254 1.00 46.37 410 A 1 
ATOM 3184 C CA    . PHE A 1 410 ? -4.285  -2.391  -78.553 1.00 45.53 410 A 1 
ATOM 3185 C C     . PHE A 1 410 ? -5.331  -3.160  -79.378 1.00 40.30 410 A 1 
ATOM 3186 O O     . PHE A 1 410 ? -6.099  -3.941  -78.776 1.00 36.55 410 A 1 
ATOM 3187 C CB    . PHE A 1 410 ? -2.993  -3.205  -78.398 1.00 42.49 410 A 1 
ATOM 3188 C CG    . PHE A 1 410 ? -1.736  -2.364  -78.451 1.00 41.00 410 A 1 
ATOM 3189 C CD1   . PHE A 1 410 ? -1.230  -1.937  -79.694 1.00 37.05 410 A 1 
ATOM 3190 C CD2   . PHE A 1 410 ? -1.074  -1.989  -77.262 1.00 35.74 410 A 1 
ATOM 3191 C CE1   . PHE A 1 410 ? -0.065  -1.158  -79.742 1.00 34.73 410 A 1 
ATOM 3192 C CE2   . PHE A 1 410 ? 0.085   -1.201  -77.319 1.00 38.86 410 A 1 
ATOM 3193 C CZ    . PHE A 1 410 ? 0.593   -0.789  -78.551 1.00 40.26 410 A 1 
ATOM 3194 O OXT   . PHE A 1 410 ? -5.295  -2.916  -80.619 1.00 43.74 410 A 1 
ATOM 3195 N N     . PHE B 2 1   ? 21.861  -20.961 -8.526  1.00 35.53 1   B 1 
ATOM 3196 C CA    . PHE B 2 1   ? 21.266  -19.839 -9.260  1.00 38.64 1   B 1 
ATOM 3197 C C     . PHE B 2 1   ? 19.758  -19.915 -9.058  1.00 43.65 1   B 1 
ATOM 3198 O O     . PHE B 2 1   ? 19.164  -20.888 -9.522  1.00 40.26 1   B 1 
ATOM 3199 C CB    . PHE B 2 1   ? 21.614  -19.914 -10.742 1.00 34.03 1   B 1 
ATOM 3200 C CG    . PHE B 2 1   ? 23.033  -19.517 -11.060 1.00 30.93 1   B 1 
ATOM 3201 C CD1   . PHE B 2 1   ? 23.335  -18.181 -11.329 1.00 29.04 1   B 1 
ATOM 3202 C CD2   . PHE B 2 1   ? 24.052  -20.472 -11.050 1.00 29.42 1   B 1 
ATOM 3203 C CE1   . PHE B 2 1   ? 24.659  -17.808 -11.595 1.00 26.38 1   B 1 
ATOM 3204 C CE2   . PHE B 2 1   ? 25.386  -20.099 -11.316 1.00 25.11 1   B 1 
ATOM 3205 C CZ    . PHE B 2 1   ? 25.689  -18.759 -11.596 1.00 26.60 1   B 1 
ATOM 3206 N N     . SER B 2 2   ? 19.158  -18.980 -8.335  1.00 41.73 2   B 1 
ATOM 3207 C CA    . SER B 2 2   ? 17.713  -18.993 -8.094  1.00 46.26 2   B 1 
ATOM 3208 C C     . SER B 2 2   ? 16.988  -18.974 -9.432  1.00 50.80 2   B 1 
ATOM 3209 O O     . SER B 2 2   ? 17.342  -18.202 -10.322 1.00 47.85 2   B 1 
ATOM 3210 C CB    . SER B 2 2   ? 17.306  -17.792 -7.232  1.00 44.17 2   B 1 
ATOM 3211 O OG    . SER B 2 2   ? 18.231  -17.588 -6.195  1.00 39.14 2   B 1 
ATOM 3212 N N     . SER B 2 3   ? 15.987  -19.839 -9.600  1.00 57.26 3   B 1 
ATOM 3213 C CA    . SER B 2 3   ? 15.225  -19.940 -10.847 1.00 60.94 3   B 1 
ATOM 3214 C C     . SER B 2 3   ? 14.670  -18.560 -11.229 1.00 64.10 3   B 1 
ATOM 3215 O O     . SER B 2 3   ? 14.323  -17.788 -10.329 1.00 59.50 3   B 1 
ATOM 3216 C CB    . SER B 2 3   ? 14.088  -20.963 -10.663 1.00 54.28 3   B 1 
ATOM 3217 O OG    . SER B 2 3   ? 13.193  -20.959 -11.746 1.00 45.65 3   B 1 
ATOM 3218 N N     . PRO B 2 4   ? 14.518  -18.213 -12.522 1.00 57.91 4   B 1 
ATOM 3219 C CA    . PRO B 2 4   ? 13.942  -16.924 -12.903 1.00 57.07 4   B 1 
ATOM 3220 C C     . PRO B 2 4   ? 12.571  -16.670 -12.255 1.00 59.22 4   B 1 
ATOM 3221 O O     . PRO B 2 4   ? 12.254  -15.539 -11.894 1.00 56.93 4   B 1 
ATOM 3222 C CB    . PRO B 2 4   ? 13.891  -16.947 -14.436 1.00 52.19 4   B 1 
ATOM 3223 C CG    . PRO B 2 4   ? 14.004  -18.420 -14.809 1.00 50.92 4   B 1 
ATOM 3224 C CD    . PRO B 2 4   ? 14.848  -19.003 -13.678 1.00 51.86 4   B 1 
ATOM 3225 N N     . LYS B 2 5   ? 11.790  -17.732 -12.008 1.00 61.95 5   B 1 
ATOM 3226 C CA    . LYS B 2 5   ? 10.555  -17.674 -11.214 1.00 61.01 5   B 1 
ATOM 3227 C C     . LYS B 2 5   ? 10.809  -17.294 -9.753  1.00 64.37 5   B 1 
ATOM 3228 O O     . LYS B 2 5   ? 9.974   -16.623 -9.158  1.00 58.15 5   B 1 
ATOM 3229 C CB    . LYS B 2 5   ? 9.812   -19.010 -11.276 1.00 51.98 5   B 1 
ATOM 3230 C CG    . LYS B 2 5   ? 9.104   -19.269 -12.619 1.00 43.69 5   B 1 
ATOM 3231 C CD    . LYS B 2 5   ? 8.272   -20.548 -12.542 1.00 38.80 5   B 1 
ATOM 3232 C CE    . LYS B 2 5   ? 7.480   -20.785 -13.818 1.00 32.38 5   B 1 
ATOM 3233 N NZ    . LYS B 2 5   ? 6.625   -21.999 -13.731 1.00 28.30 5   B 1 
ATOM 3234 N N     . GLU B 2 6   ? 11.920  -17.688 -9.155  1.00 67.60 6   B 1 
ATOM 3235 C CA    . GLU B 2 6   ? 12.261  -17.340 -7.772  1.00 69.09 6   B 1 
ATOM 3236 C C     . GLU B 2 6   ? 12.658  -15.876 -7.622  1.00 72.39 6   B 1 
ATOM 3237 O O     . GLU B 2 6   ? 12.282  -15.239 -6.648  1.00 66.63 6   B 1 
ATOM 3238 C CB    . GLU B 2 6   ? 13.381  -18.230 -7.233  1.00 61.40 6   B 1 
ATOM 3239 C CG    . GLU B 2 6   ? 12.875  -19.643 -6.996  1.00 51.57 6   B 1 
ATOM 3240 C CD    . GLU B 2 6   ? 13.963  -20.569 -6.458  1.00 45.64 6   B 1 
ATOM 3241 O OE1   . GLU B 2 6   ? 13.574  -21.483 -5.698  1.00 42.04 6   B 1 
ATOM 3242 O OE2   . GLU B 2 6   ? 15.134  -20.376 -6.832  1.00 42.57 6   B 1 
ATOM 3243 N N     . GLN B 2 7   ? 13.323  -15.281 -8.627  1.00 67.82 7   B 1 
ATOM 3244 C CA    . GLN B 2 7   ? 13.628  -13.852 -8.614  1.00 70.23 7   B 1 
ATOM 3245 C C     . GLN B 2 7   ? 12.365  -12.971 -8.642  1.00 75.34 7   B 1 
ATOM 3246 O O     . GLN B 2 7   ? 12.397  -11.819 -8.205  1.00 70.11 7   B 1 
ATOM 3247 C CB    . GLN B 2 7   ? 14.532  -13.483 -9.785  1.00 63.35 7   B 1 
ATOM 3248 C CG    . GLN B 2 7   ? 15.939  -14.067 -9.642  1.00 55.40 7   B 1 
ATOM 3249 C CD    . GLN B 2 7   ? 16.902  -13.495 -10.683 1.00 46.41 7   B 1 
ATOM 3250 O OE1   . GLN B 2 7   ? 16.546  -12.699 -11.539 1.00 44.81 7   B 1 
ATOM 3251 N NE2   . GLN B 2 7   ? 18.161  -13.862 -10.619 1.00 40.00 7   B 1 
ATOM 3252 N N     . ASP B 2 8   ? 11.235  -13.479 -9.114  1.00 73.02 8   B 1 
ATOM 3253 C CA    . ASP B 2 8   ? 9.954   -12.773 -9.070  1.00 73.83 8   B 1 
ATOM 3254 C C     . ASP B 2 8   ? 9.290   -12.763 -7.685  1.00 77.60 8   B 1 
ATOM 3255 O O     . ASP B 2 8   ? 8.372   -11.971 -7.458  1.00 73.75 8   B 1 
ATOM 3256 C CB    . ASP B 2 8   ? 9.011   -13.337 -10.133 1.00 67.73 8   B 1 
ATOM 3257 C CG    . ASP B 2 8   ? 9.146   -12.666 -11.502 1.00 59.66 8   B 1 
ATOM 3258 O OD1   . ASP B 2 8   ? 9.743   -11.562 -11.582 1.00 53.72 8   B 1 
ATOM 3259 O OD2   . ASP B 2 8   ? 8.486   -13.149 -12.439 1.00 52.69 8   B 1 
ATOM 3260 N N     . ARG B 2 9   ? 9.750   -13.609 -6.749  1.00 83.65 9   B 1 
ATOM 3261 C CA    . ARG B 2 9   ? 9.263   -13.682 -5.368  1.00 84.80 9   B 1 
ATOM 3262 C C     . ARG B 2 9   ? 9.798   -12.553 -4.495  1.00 86.86 9   B 1 
ATOM 3263 O O     . ARG B 2 9   ? 9.159   -12.203 -3.503  1.00 83.06 9   B 1 
ATOM 3264 C CB    . ARG B 2 9   ? 9.651   -15.029 -4.735  1.00 80.98 9   B 1 
ATOM 3265 C CG    . ARG B 2 9   ? 9.086   -16.234 -5.495  1.00 72.01 9   B 1 
ATOM 3266 C CD    . ARG B 2 9   ? 9.547   -17.529 -4.847  1.00 68.93 9   B 1 
ATOM 3267 N NE    . ARG B 2 9   ? 9.047   -18.710 -5.567  1.00 62.43 9   B 1 
ATOM 3268 C CZ    . ARG B 2 9   ? 9.375   -19.968 -5.330  1.00 56.22 9   B 1 
ATOM 3269 N NH1   . ARG B 2 9   ? 10.178  -20.296 -4.352  1.00 54.10 9   B 1 
ATOM 3270 N NH2   . ARG B 2 9   ? 8.908   -20.918 -6.076  1.00 49.47 9   B 1 
ATOM 3271 N N     . PHE B 2 10  ? 10.950  -12.001 -4.877  1.00 89.13 10  B 1 
ATOM 3272 C CA    . PHE B 2 10  ? 11.673  -11.011 -4.095  1.00 89.96 10  B 1 
ATOM 3273 C C     . PHE B 2 10  ? 11.756  -9.662  -4.811  1.00 91.09 10  B 1 
ATOM 3274 O O     . PHE B 2 10  ? 11.420  -9.506  -6.003  1.00 88.78 10  B 1 
ATOM 3275 C CB    . PHE B 2 10  ? 13.055  -11.575 -3.750  1.00 88.16 10  B 1 
ATOM 3276 C CG    . PHE B 2 10  ? 13.017  -12.917 -3.035  1.00 88.37 10  B 1 
ATOM 3277 C CD1   . PHE B 2 10  ? 12.341  -13.054 -1.817  1.00 81.26 10  B 1 
ATOM 3278 C CD2   . PHE B 2 10  ? 13.652  -14.031 -3.599  1.00 80.35 10  B 1 
ATOM 3279 C CE1   . PHE B 2 10  ? 12.302  -14.292 -1.154  1.00 77.21 10  B 1 
ATOM 3280 C CE2   . PHE B 2 10  ? 13.618  -15.276 -2.944  1.00 78.01 10  B 1 
ATOM 3281 C CZ    . PHE B 2 10  ? 12.939  -15.407 -1.723  1.00 77.56 10  B 1 
ATOM 3282 N N     . LEU B 2 11  ? 12.198  -8.630  -4.087  1.00 91.61 11  B 1 
ATOM 3283 C CA    . LEU B 2 11  ? 12.552  -7.353  -4.688  1.00 91.85 11  B 1 
ATOM 3284 C C     . LEU B 2 11  ? 13.797  -7.506  -5.576  1.00 91.48 11  B 1 
ATOM 3285 O O     . LEU B 2 11  ? 14.644  -8.355  -5.302  1.00 88.78 11  B 1 
ATOM 3286 C CB    . LEU B 2 11  ? 12.774  -6.296  -3.599  1.00 91.61 11  B 1 
ATOM 3287 C CG    . LEU B 2 11  ? 11.492  -5.916  -2.843  1.00 90.88 11  B 1 
ATOM 3288 C CD1   . LEU B 2 11  ? 11.844  -4.963  -1.719  1.00 87.12 11  B 1 
ATOM 3289 C CD2   . LEU B 2 11  ? 10.475  -5.226  -3.757  1.00 86.74 11  B 1 
ATOM 3290 N N     . PRO B 2 12  ? 13.963  -6.687  -6.637  1.00 90.20 12  B 1 
ATOM 3291 C CA    . PRO B 2 12  ? 15.126  -6.807  -7.513  1.00 89.68 12  B 1 
ATOM 3292 C C     . PRO B 2 12  ? 16.432  -6.553  -6.754  1.00 90.63 12  B 1 
ATOM 3293 O O     . PRO B 2 12  ? 16.604  -5.490  -6.155  1.00 89.73 12  B 1 
ATOM 3294 C CB    . PRO B 2 12  ? 14.910  -5.790  -8.631  1.00 87.88 12  B 1 
ATOM 3295 C CG    . PRO B 2 12  ? 13.400  -5.533  -8.620  1.00 85.36 12  B 1 
ATOM 3296 C CD    . PRO B 2 12  ? 13.026  -5.699  -7.153  1.00 87.72 12  B 1 
ATOM 3297 N N     . ILE B 2 13  ? 17.395  -7.473  -6.868  1.00 89.10 13  B 1 
ATOM 3298 C CA    . ILE B 2 13  ? 18.676  -7.391  -6.151  1.00 89.79 13  B 1 
ATOM 3299 C C     . ILE B 2 13  ? 19.447  -6.090  -6.447  1.00 90.77 13  B 1 
ATOM 3300 O O     . ILE B 2 13  ? 20.169  -5.587  -5.592  1.00 89.98 13  B 1 
ATOM 3301 C CB    . ILE B 2 13  ? 19.528  -8.635  -6.485  1.00 88.38 13  B 1 
ATOM 3302 C CG1   . ILE B 2 13  ? 20.732  -8.825  -5.552  1.00 82.22 13  B 1 
ATOM 3303 C CG2   . ILE B 2 13  ? 20.022  -8.621  -7.950  1.00 80.89 13  B 1 
ATOM 3304 C CD1   . ILE B 2 13  ? 20.332  -9.106  -4.093  1.00 73.51 13  B 1 
ATOM 3305 N N     . ALA B 2 14  ? 19.261  -5.500  -7.638  1.00 89.16 14  B 1 
ATOM 3306 C CA    . ALA B 2 14  ? 19.882  -4.226  -8.001  1.00 88.43 14  B 1 
ATOM 3307 C C     . ALA B 2 14  ? 19.349  -3.057  -7.159  1.00 89.89 14  B 1 
ATOM 3308 O O     . ALA B 2 14  ? 20.122  -2.167  -6.791  1.00 88.58 14  B 1 
ATOM 3309 C CB    . ALA B 2 14  ? 19.649  -3.982  -9.497  1.00 85.89 14  B 1 
ATOM 3310 N N     . ASN B 2 15  ? 18.045  -3.048  -6.833  1.00 90.84 15  B 1 
ATOM 3311 C CA    . ASN B 2 15  ? 17.445  -2.029  -5.972  1.00 91.29 15  B 1 
ATOM 3312 C C     . ASN B 2 15  ? 17.892  -2.226  -4.520  1.00 92.38 15  B 1 
ATOM 3313 O O     . ASN B 2 15  ? 18.352  -1.269  -3.903  1.00 91.60 15  B 1 
ATOM 3314 C CB    . ASN B 2 15  ? 15.909  -2.072  -6.095  1.00 90.31 15  B 1 
ATOM 3315 C CG    . ASN B 2 15  ? 15.429  -1.619  -7.456  1.00 88.42 15  B 1 
ATOM 3316 O OD1   . ASN B 2 15  ? 15.627  -2.249  -8.474  1.00 78.64 15  B 1 
ATOM 3317 N ND2   . ASN B 2 15  ? 14.785  -0.465  -7.528  1.00 79.01 15  B 1 
ATOM 3318 N N     . VAL B 2 16  ? 17.869  -3.467  -4.026  1.00 91.73 16  B 1 
ATOM 3319 C CA    . VAL B 2 16  ? 18.378  -3.820  -2.694  1.00 92.53 16  B 1 
ATOM 3320 C C     . VAL B 2 16  ? 19.835  -3.378  -2.541  1.00 93.14 16  B 1 
ATOM 3321 O O     . VAL B 2 16  ? 20.166  -2.641  -1.626  1.00 92.43 16  B 1 
ATOM 3322 C CB    . VAL B 2 16  ? 18.234  -5.341  -2.444  1.00 92.51 16  B 1 
ATOM 3323 C CG1   . VAL B 2 16  ? 18.831  -5.768  -1.098  1.00 90.34 16  B 1 
ATOM 3324 C CG2   . VAL B 2 16  ? 16.764  -5.755  -2.476  1.00 90.27 16  B 1 
ATOM 3325 N N     . SER B 2 17  ? 20.691  -3.721  -3.501  1.00 92.85 17  B 1 
ATOM 3326 C CA    . SER B 2 17  ? 22.107  -3.334  -3.480  1.00 92.47 17  B 1 
ATOM 3327 C C     . SER B 2 17  ? 22.321  -1.821  -3.479  1.00 92.63 17  B 1 
ATOM 3328 O O     . SER B 2 17  ? 23.280  -1.354  -2.873  1.00 91.70 17  B 1 
ATOM 3329 C CB    . SER B 2 17  ? 22.841  -3.901  -4.688  1.00 91.33 17  B 1 
ATOM 3330 O OG    . SER B 2 17  ? 22.789  -5.311  -4.734  1.00 78.02 17  B 1 
ATOM 3331 N N     . ARG B 2 18  ? 21.471  -1.051  -4.190  1.00 90.72 18  B 1 
ATOM 3332 C CA    . ARG B 2 18  ? 21.572  0.408   -4.232  1.00 90.23 18  B 1 
ATOM 3333 C C     . ARG B 2 18  ? 21.251  1.038   -2.877  1.00 90.59 18  B 1 
ATOM 3334 O O     . ARG B 2 18  ? 21.999  1.892   -2.437  1.00 89.09 18  B 1 
ATOM 3335 C CB    . ARG B 2 18  ? 20.652  0.950   -5.331  1.00 89.25 18  B 1 
ATOM 3336 C CG    . ARG B 2 18  ? 20.913  2.432   -5.644  1.00 82.13 18  B 1 
ATOM 3337 C CD    . ARG B 2 18  ? 19.839  3.020   -6.576  1.00 80.82 18  B 1 
ATOM 3338 N NE    . ARG B 2 18  ? 19.695  2.230   -7.819  1.00 72.57 18  B 1 
ATOM 3339 C CZ    . ARG B 2 18  ? 18.559  1.901   -8.421  1.00 67.33 18  B 1 
ATOM 3340 N NH1   . ARG B 2 18  ? 17.404  2.337   -7.998  1.00 60.00 18  B 1 
ATOM 3341 N NH2   . ARG B 2 18  ? 18.560  1.116   -9.451  1.00 59.49 18  B 1 
ATOM 3342 N N     . ILE B 2 19  ? 20.173  0.583   -2.227  1.00 90.34 19  B 1 
ATOM 3343 C CA    . ILE B 2 19  ? 19.763  1.100   -0.914  1.00 90.41 19  B 1 
ATOM 3344 C C     . ILE B 2 19  ? 20.788  0.708   0.153   1.00 90.65 19  B 1 
ATOM 3345 O O     . ILE B 2 19  ? 21.221  1.570   0.911   1.00 89.60 19  B 1 
ATOM 3346 C CB    . ILE B 2 19  ? 18.336  0.637   -0.563  1.00 90.10 19  B 1 
ATOM 3347 C CG1   . ILE B 2 19  ? 17.310  1.161   -1.599  1.00 88.71 19  B 1 
ATOM 3348 C CG2   . ILE B 2 19  ? 17.950  1.138   0.844   1.00 88.56 19  B 1 
ATOM 3349 C CD1   . ILE B 2 19  ? 15.970  0.415   -1.560  1.00 82.39 19  B 1 
ATOM 3350 N N     . MET B 2 20  ? 21.280  -0.535  0.166   1.00 90.56 20  B 1 
ATOM 3351 C CA    . MET B 2 20  ? 22.344  -0.960  1.075   1.00 90.77 20  B 1 
ATOM 3352 C C     . MET B 2 20  ? 23.598  -0.087  0.946   1.00 90.00 20  B 1 
ATOM 3353 O O     . MET B 2 20  ? 24.168  0.302   1.941   1.00 88.21 20  B 1 
ATOM 3354 C CB    . MET B 2 20  ? 22.738  -2.419  0.822   1.00 91.39 20  B 1 
ATOM 3355 C CG    . MET B 2 20  ? 21.668  -3.423  1.245   1.00 90.30 20  B 1 
ATOM 3356 S SD    . MET B 2 20  ? 22.151  -5.146  0.924   1.00 88.56 20  B 1 
ATOM 3357 C CE    . MET B 2 20  ? 23.268  -5.431  2.317   1.00 80.94 20  B 1 
ATOM 3358 N N     . LYS B 2 21  ? 24.024  0.244   -0.277  1.00 90.43 21  B 1 
ATOM 3359 C CA    . LYS B 2 21  ? 25.189  1.116   -0.499  1.00 89.62 21  B 1 
ATOM 3360 C C     . LYS B 2 21  ? 24.967  2.537   0.023   1.00 89.23 21  B 1 
ATOM 3361 O O     . LYS B 2 21  ? 25.921  3.148   0.469   1.00 87.05 21  B 1 
ATOM 3362 C CB    . LYS B 2 21  ? 25.561  1.172   -1.980  1.00 88.84 21  B 1 
ATOM 3363 C CG    . LYS B 2 21  ? 26.314  -0.068  -2.447  1.00 83.74 21  B 1 
ATOM 3364 C CD    . LYS B 2 21  ? 26.652  0.096   -3.924  1.00 76.06 21  B 1 
ATOM 3365 C CE    . LYS B 2 21  ? 27.499  -1.069  -4.438  1.00 69.38 21  B 1 
ATOM 3366 N NZ    . LYS B 2 21  ? 28.164  -0.720  -5.714  1.00 61.47 21  B 1 
ATOM 3367 N N     . LYS B 2 22  ? 23.750  3.065   -0.036  1.00 87.59 22  B 1 
ATOM 3368 C CA    . LYS B 2 22  ? 23.412  4.377   0.520   1.00 86.29 22  B 1 
ATOM 3369 C C     . LYS B 2 22  ? 23.424  4.386   2.045   1.00 85.96 22  B 1 
ATOM 3370 O O     . LYS B 2 22  ? 23.777  5.388   2.631   1.00 83.08 22  B 1 
ATOM 3371 C CB    . LYS B 2 22  ? 22.039  4.842   0.019   1.00 84.19 22  B 1 
ATOM 3372 C CG    . LYS B 2 22  ? 22.027  5.272   -1.457  1.00 75.35 22  B 1 
ATOM 3373 C CD    . LYS B 2 22  ? 20.617  5.758   -1.803  1.00 69.87 22  B 1 
ATOM 3374 C CE    . LYS B 2 22  ? 20.519  6.327   -3.215  1.00 60.98 22  B 1 
ATOM 3375 N NZ    . LYS B 2 22  ? 19.213  7.006   -3.422  1.00 54.29 22  B 1 
ATOM 3376 N N     . ALA B 2 23  ? 23.062  3.265   2.673   1.00 87.52 23  B 1 
ATOM 3377 C CA    . ALA B 2 23  ? 23.015  3.121   4.122   1.00 85.90 23  B 1 
ATOM 3378 C C     . ALA B 2 23  ? 24.360  2.755   4.767   1.00 85.33 23  B 1 
ATOM 3379 O O     . ALA B 2 23  ? 24.423  2.569   5.978   1.00 82.88 23  B 1 
ATOM 3380 C CB    . ALA B 2 23  ? 21.943  2.076   4.458   1.00 84.37 23  B 1 
ATOM 3381 N N     . LEU B 2 24  ? 25.417  2.586   3.976   1.00 86.98 24  B 1 
ATOM 3382 C CA    . LEU B 2 24  ? 26.729  2.174   4.452   1.00 86.02 24  B 1 
ATOM 3383 C C     . LEU B 2 24  ? 27.814  3.176   4.035   1.00 84.93 24  B 1 
ATOM 3384 O O     . LEU B 2 24  ? 27.677  3.805   2.978   1.00 81.42 24  B 1 
ATOM 3385 C CB    . LEU B 2 24  ? 27.067  0.770   3.920   1.00 84.59 24  B 1 
ATOM 3386 C CG    . LEU B 2 24  ? 26.155  -0.366  4.412   1.00 84.68 24  B 1 
ATOM 3387 C CD1   . LEU B 2 24  ? 26.652  -1.687  3.849   1.00 78.80 24  B 1 
ATOM 3388 C CD2   . LEU B 2 24  ? 26.119  -0.496  5.925   1.00 78.38 24  B 1 
ATOM 3389 N N     . PRO B 2 25  ? 28.921  3.284   4.825   1.00 85.18 25  B 1 
ATOM 3390 C CA    . PRO B 2 25  ? 30.068  4.104   4.460   1.00 83.67 25  B 1 
ATOM 3391 C C     . PRO B 2 25  ? 30.664  3.686   3.114   1.00 83.90 25  B 1 
ATOM 3392 O O     . PRO B 2 25  ? 30.598  2.522   2.709   1.00 81.99 25  B 1 
ATOM 3393 C CB    . PRO B 2 25  ? 31.082  3.975   5.602   1.00 81.04 25  B 1 
ATOM 3394 C CG    . PRO B 2 25  ? 30.522  2.958   6.560   1.00 77.98 25  B 1 
ATOM 3395 C CD    . PRO B 2 25  ? 29.124  2.634   6.103   1.00 80.55 25  B 1 
ATOM 3396 N N     . ALA B 2 26  ? 31.274  4.646   2.405   1.00 85.32 26  B 1 
ATOM 3397 C CA    . ALA B 2 26  ? 31.787  4.420   1.055   1.00 83.81 26  B 1 
ATOM 3398 C C     . ALA B 2 26  ? 32.867  3.321   0.970   1.00 84.00 26  B 1 
ATOM 3399 O O     . ALA B 2 26  ? 32.980  2.624   -0.045  1.00 79.88 26  B 1 
ATOM 3400 C CB    . ALA B 2 26  ? 32.320  5.757   0.527   1.00 79.99 26  B 1 
ATOM 3401 N N     . ASN B 2 27  ? 33.647  3.147   2.050   1.00 85.77 27  B 1 
ATOM 3402 C CA    . ASN B 2 27  ? 34.699  2.132   2.156   1.00 84.71 27  B 1 
ATOM 3403 C C     . ASN B 2 27  ? 34.171  0.711   2.444   1.00 85.32 27  B 1 
ATOM 3404 O O     . ASN B 2 27  ? 34.929  -0.265  2.355   1.00 81.69 27  B 1 
ATOM 3405 C CB    . ASN B 2 27  ? 35.709  2.593   3.224   1.00 80.83 27  B 1 
ATOM 3406 C CG    . ASN B 2 27  ? 35.117  2.673   4.625   1.00 74.93 27  B 1 
ATOM 3407 O OD1   . ASN B 2 27  ? 33.943  2.463   4.834   1.00 63.92 27  B 1 
ATOM 3408 N ND2   . ASN B 2 27  ? 35.919  2.964   5.626   1.00 70.01 27  B 1 
ATOM 3409 N N     . ALA B 2 28  ? 32.871  0.572   2.812   1.00 86.05 28  B 1 
ATOM 3410 C CA    . ALA B 2 28  ? 32.292  -0.711  3.149   1.00 85.58 28  B 1 
ATOM 3411 C C     . ALA B 2 28  ? 32.058  -1.578  1.899   1.00 86.03 28  B 1 
ATOM 3412 O O     . ALA B 2 28  ? 31.542  -1.144  0.873   1.00 84.03 28  B 1 
ATOM 3413 C CB    . ALA B 2 28  ? 31.010  -0.517  3.952   1.00 83.63 28  B 1 
ATOM 3414 N N     . LYS B 2 29  ? 32.385  -2.874  2.021   1.00 89.86 29  B 1 
ATOM 3415 C CA    . LYS B 2 29  ? 32.122  -3.865  0.982   1.00 89.93 29  B 1 
ATOM 3416 C C     . LYS B 2 29  ? 30.921  -4.717  1.366   1.00 90.74 29  B 1 
ATOM 3417 O O     . LYS B 2 29  ? 30.743  -5.074  2.529   1.00 89.10 29  B 1 
ATOM 3418 C CB    . LYS B 2 29  ? 33.378  -4.699  0.704   1.00 88.23 29  B 1 
ATOM 3419 C CG    . LYS B 2 29  ? 34.525  -3.846  0.134   1.00 81.36 29  B 1 
ATOM 3420 C CD    . LYS B 2 29  ? 35.777  -4.666  -0.174  1.00 75.40 29  B 1 
ATOM 3421 C CE    . LYS B 2 29  ? 36.882  -3.736  -0.687  1.00 68.25 29  B 1 
ATOM 3422 N NZ    . LYS B 2 29  ? 38.160  -4.434  -0.968  1.00 58.79 29  B 1 
ATOM 3423 N N     . ILE B 2 30  ? 30.091  -5.059  0.386   1.00 90.79 30  B 1 
ATOM 3424 C CA    . ILE B 2 30  ? 28.909  -5.903  0.585   1.00 91.29 30  B 1 
ATOM 3425 C C     . ILE B 2 30  ? 29.056  -7.165  -0.260  1.00 91.53 30  B 1 
ATOM 3426 O O     . ILE B 2 30  ? 29.149  -7.084  -1.489  1.00 89.85 30  B 1 
ATOM 3427 C CB    . ILE B 2 30  ? 27.602  -5.151  0.266   1.00 90.36 30  B 1 
ATOM 3428 C CG1   . ILE B 2 30  ? 27.523  -3.766  0.957   1.00 86.33 30  B 1 
ATOM 3429 C CG2   . ILE B 2 30  ? 26.409  -6.022  0.689   1.00 86.26 30  B 1 
ATOM 3430 C CD1   . ILE B 2 30  ? 26.351  -2.905  0.464   1.00 81.34 30  B 1 
ATOM 3431 N N     . SER B 2 31  ? 29.073  -8.327  0.401   1.00 93.58 31  B 1 
ATOM 3432 C CA    . SER B 2 31  ? 29.130  -9.614  -0.280  1.00 93.25 31  B 1 
ATOM 3433 C C     . SER B 2 31  ? 27.833  -9.921  -1.032  1.00 93.28 31  B 1 
ATOM 3434 O O     . SER B 2 31  ? 26.788  -9.302  -0.811  1.00 92.07 31  B 1 
ATOM 3435 C CB    . SER B 2 31  ? 29.467  -10.723 0.715   1.00 91.51 31  B 1 
ATOM 3436 O OG    . SER B 2 31  ? 28.385  -10.905 1.598   1.00 80.98 31  B 1 
ATOM 3437 N N     . LYS B 2 32  ? 27.898  -10.867 -1.980  1.00 89.89 32  B 1 
ATOM 3438 C CA    . LYS B 2 32  ? 26.725  -11.287 -2.743  1.00 89.27 32  B 1 
ATOM 3439 C C     . LYS B 2 32  ? 25.694  -11.965 -1.843  1.00 89.74 32  B 1 
ATOM 3440 O O     . LYS B 2 32  ? 24.519  -11.614 -1.914  1.00 88.55 32  B 1 
ATOM 3441 C CB    . LYS B 2 32  ? 27.166  -12.195 -3.902  1.00 87.04 32  B 1 
ATOM 3442 C CG    . LYS B 2 32  ? 25.975  -12.584 -4.792  1.00 78.34 32  B 1 
ATOM 3443 C CD    . LYS B 2 32  ? 26.376  -13.581 -5.884  1.00 71.39 32  B 1 
ATOM 3444 C CE    . LYS B 2 32  ? 25.092  -14.045 -6.560  1.00 59.78 32  B 1 
ATOM 3445 N NZ    . LYS B 2 32  ? 25.271  -15.251 -7.406  1.00 51.94 32  B 1 
ATOM 3446 N N     . ASP B 2 33  ? 26.126  -12.854 -0.964  1.00 91.22 33  B 1 
ATOM 3447 C CA    . ASP B 2 33  ? 25.289  -13.563 0.000   1.00 91.12 33  B 1 
ATOM 3448 C C     . ASP B 2 33  ? 24.579  -12.599 0.968   1.00 92.32 33  B 1 
ATOM 3449 O O     . ASP B 2 33  ? 23.394  -12.775 1.238   1.00 90.98 33  B 1 
ATOM 3450 C CB    . ASP B 2 33  ? 26.154  -14.594 0.766   1.00 88.49 33  B 1 
ATOM 3451 C CG    . ASP B 2 33  ? 27.285  -13.967 1.585   1.00 81.64 33  B 1 
ATOM 3452 O OD1   . ASP B 2 33  ? 27.958  -13.048 1.078   1.00 67.20 33  B 1 
ATOM 3453 O OD2   . ASP B 2 33  ? 27.495  -14.365 2.754   1.00 75.13 33  B 1 
ATOM 3454 N N     . ALA B 2 34  ? 25.230  -11.519 1.416   1.00 93.01 34  B 1 
ATOM 3455 C CA    . ALA B 2 34  ? 24.581  -10.503 2.234   1.00 93.28 34  B 1 
ATOM 3456 C C     . ALA B 2 34  ? 23.437  -9.790  1.497   1.00 93.54 34  B 1 
ATOM 3457 O O     . ALA B 2 34  ? 22.388  -9.543  2.086   1.00 92.65 34  B 1 
ATOM 3458 C CB    . ALA B 2 34  ? 25.626  -9.488  2.712   1.00 92.83 34  B 1 
ATOM 3459 N N     . LYS B 2 35  ? 23.606  -9.480  0.203   1.00 93.59 35  B 1 
ATOM 3460 C CA    . LYS B 2 35  ? 22.551  -8.859  -0.616  1.00 93.31 35  B 1 
ATOM 3461 C C     . LYS B 2 35  ? 21.357  -9.792  -0.797  1.00 93.57 35  B 1 
ATOM 3462 O O     . LYS B 2 35  ? 20.225  -9.331  -0.717  1.00 92.42 35  B 1 
ATOM 3463 C CB    . LYS B 2 35  ? 23.093  -8.453  -1.987  1.00 92.33 35  B 1 
ATOM 3464 C CG    . LYS B 2 35  ? 24.112  -7.322  -1.908  1.00 89.34 35  B 1 
ATOM 3465 C CD    . LYS B 2 35  ? 24.816  -7.161  -3.259  1.00 87.25 35  B 1 
ATOM 3466 C CE    . LYS B 2 35  ? 25.935  -6.142  -3.132  1.00 81.77 35  B 1 
ATOM 3467 N NZ    . LYS B 2 35  ? 26.835  -6.175  -4.295  1.00 75.60 35  B 1 
ATOM 3468 N N     . GLU B 2 36  ? 21.603  -11.070 -1.033  1.00 91.52 36  B 1 
ATOM 3469 C CA    . GLU B 2 36  ? 20.572  -12.095 -1.183  1.00 91.34 36  B 1 
ATOM 3470 C C     . GLU B 2 36  ? 19.817  -12.307 0.136   1.00 91.88 36  B 1 
ATOM 3471 O O     . GLU B 2 36  ? 18.585  -12.259 0.148   1.00 90.94 36  B 1 
ATOM 3472 C CB    . GLU B 2 36  ? 21.212  -13.395 -1.718  1.00 90.27 36  B 1 
ATOM 3473 C CG    . GLU B 2 36  ? 21.646  -13.224 -3.187  1.00 86.78 36  B 1 
ATOM 3474 C CD    . GLU B 2 36  ? 22.505  -14.363 -3.775  1.00 83.46 36  B 1 
ATOM 3475 O OE1   . GLU B 2 36  ? 22.693  -14.377 -5.016  1.00 79.38 36  B 1 
ATOM 3476 O OE2   . GLU B 2 36  ? 23.067  -15.174 -3.016  1.00 78.10 36  B 1 
ATOM 3477 N N     . THR B 2 37  ? 20.523  -12.379 1.270   1.00 92.04 37  B 1 
ATOM 3478 C CA    . THR B 2 37  ? 19.895  -12.469 2.593   1.00 92.01 37  B 1 
ATOM 3479 C C     . THR B 2 37  ? 19.025  -11.249 2.904   1.00 92.57 37  B 1 
ATOM 3480 O O     . THR B 2 37  ? 17.883  -11.398 3.333   1.00 91.72 37  B 1 
ATOM 3481 C CB    . THR B 2 37  ? 20.947  -12.653 3.686   1.00 91.44 37  B 1 
ATOM 3482 O OG1   . THR B 2 37  ? 21.759  -13.772 3.413   1.00 84.96 37  B 1 
ATOM 3483 C CG2   . THR B 2 37  ? 20.336  -12.904 5.062   1.00 82.84 37  B 1 
ATOM 3484 N N     . VAL B 2 38  ? 19.510  -10.028 2.651   1.00 93.19 38  B 1 
ATOM 3485 C CA    . VAL B 2 38  ? 18.705  -8.811  2.847   1.00 93.27 38  B 1 
ATOM 3486 C C     . VAL B 2 38  ? 17.500  -8.789  1.900   1.00 93.19 38  B 1 
ATOM 3487 O O     . VAL B 2 38  ? 16.417  -8.383  2.312   1.00 92.09 38  B 1 
ATOM 3488 C CB    . VAL B 2 38  ? 19.568  -7.542  2.708   1.00 92.94 38  B 1 
ATOM 3489 C CG1   . VAL B 2 38  ? 18.738  -6.249  2.698   1.00 90.34 38  B 1 
ATOM 3490 C CG2   . VAL B 2 38  ? 20.538  -7.426  3.886   1.00 89.75 38  B 1 
ATOM 3491 N N     . GLN B 2 39  ? 17.651  -9.243  0.656   1.00 93.08 39  B 1 
ATOM 3492 C CA    . GLN B 2 39  ? 16.555  -9.339  -0.315  1.00 92.83 39  B 1 
ATOM 3493 C C     . GLN B 2 39  ? 15.414  -10.235 0.193   1.00 93.07 39  B 1 
ATOM 3494 O O     . GLN B 2 39  ? 14.234  -9.882  0.041   1.00 91.94 39  B 1 
ATOM 3495 C CB    . GLN B 2 39  ? 17.133  -9.858  -1.639  1.00 91.55 39  B 1 
ATOM 3496 C CG    . GLN B 2 39  ? 16.112  -9.943  -2.769  1.00 88.03 39  B 1 
ATOM 3497 C CD    . GLN B 2 39  ? 16.669  -10.657 -4.005  1.00 87.56 39  B 1 
ATOM 3498 O OE1   . GLN B 2 39  ? 17.506  -11.542 -3.941  1.00 80.65 39  B 1 
ATOM 3499 N NE2   . GLN B 2 39  ? 16.221  -10.309 -5.182  1.00 79.36 39  B 1 
ATOM 3500 N N     . GLU B 2 40  ? 15.746  -11.366 0.815   1.00 92.34 40  B 1 
ATOM 3501 C CA    . GLU B 2 40  ? 14.783  -12.255 1.454   1.00 92.05 40  B 1 
ATOM 3502 C C     . GLU B 2 40  ? 14.125  -11.590 2.658   1.00 92.59 40  B 1 
ATOM 3503 O O     . GLU B 2 40  ? 12.897  -11.467 2.688   1.00 91.22 40  B 1 
ATOM 3504 C CB    . GLU B 2 40  ? 15.465  -13.565 1.861   1.00 90.46 40  B 1 
ATOM 3505 C CG    . GLU B 2 40  ? 15.803  -14.433 0.653   1.00 80.70 40  B 1 
ATOM 3506 C CD    . GLU B 2 40  ? 16.537  -15.734 0.999   1.00 75.61 40  B 1 
ATOM 3507 O OE1   . GLU B 2 40  ? 16.987  -16.404 0.048   1.00 70.50 40  B 1 
ATOM 3508 O OE2   . GLU B 2 40  ? 16.630  -16.061 2.204   1.00 69.75 40  B 1 
ATOM 3509 N N     . CYS B 2 41  ? 14.914  -11.060 3.602   1.00 92.06 41  B 1 
ATOM 3510 C CA    . CYS B 2 41  ? 14.414  -10.390 4.805   1.00 91.82 41  B 1 
ATOM 3511 C C     . CYS B 2 41  ? 13.411  -9.279  4.492   1.00 92.23 41  B 1 
ATOM 3512 O O     . CYS B 2 41  ? 12.347  -9.190  5.094   1.00 91.31 41  B 1 
ATOM 3513 C CB    . CYS B 2 41  ? 15.596  -9.792  5.579   1.00 90.85 41  B 1 
ATOM 3514 S SG    . CYS B 2 41  ? 16.674  -11.088 6.255   1.00 86.88 41  B 1 
ATOM 3515 N N     . VAL B 2 42  ? 13.728  -8.449  3.506   1.00 93.01 42  B 1 
ATOM 3516 C CA    . VAL B 2 42  ? 12.900  -7.321  3.083   1.00 92.91 42  B 1 
ATOM 3517 C C     . VAL B 2 42  ? 11.581  -7.778  2.455   1.00 93.17 42  B 1 
ATOM 3518 O O     . VAL B 2 42  ? 10.530  -7.186  2.679   1.00 91.77 42  B 1 
ATOM 3519 C CB    . VAL B 2 42  ? 13.739  -6.464  2.118   1.00 91.71 42  B 1 
ATOM 3520 C CG1   . VAL B 2 42  ? 12.927  -5.456  1.350   1.00 85.52 42  B 1 
ATOM 3521 C CG2   . VAL B 2 42  ? 14.814  -5.696  2.904   1.00 84.57 42  B 1 
ATOM 3522 N N     . SER B 2 43  ? 11.599  -8.852  1.680   1.00 93.09 43  B 1 
ATOM 3523 C CA    . SER B 2 43  ? 10.381  -9.409  1.084   1.00 92.72 43  B 1 
ATOM 3524 C C     . SER B 2 43  ? 9.480   -10.085 2.121   1.00 92.98 43  B 1 
ATOM 3525 O O     . SER B 2 43  ? 8.252   -10.036 2.009   1.00 91.64 43  B 1 
ATOM 3526 C CB    . SER B 2 43  ? 10.753  -10.390 -0.024  1.00 91.57 43  B 1 
ATOM 3527 O OG    . SER B 2 43  ? 11.556  -9.726  -0.993  1.00 76.99 43  B 1 
ATOM 3528 N N     . GLU B 2 44  ? 10.077  -10.646 3.156   1.00 92.19 44  B 1 
ATOM 3529 C CA    . GLU B 2 44  ? 9.362   -11.190 4.308   1.00 92.03 44  B 1 
ATOM 3530 C C     . GLU B 2 44  ? 8.783   -10.089 5.195   1.00 92.69 44  B 1 
ATOM 3531 O O     . GLU B 2 44  ? 7.628   -10.212 5.608   1.00 91.34 44  B 1 
ATOM 3532 C CB    . GLU B 2 44  ? 10.265  -12.145 5.096   1.00 91.08 44  B 1 
ATOM 3533 C CG    . GLU B 2 44  ? 10.586  -13.443 4.326   1.00 85.37 44  B 1 
ATOM 3534 C CD    . GLU B 2 44  ? 9.324   -14.212 3.873   1.00 84.71 44  B 1 
ATOM 3535 O OE1   . GLU B 2 44  ? 9.350   -14.921 2.841   1.00 79.72 44  B 1 
ATOM 3536 O OE2   . GLU B 2 44  ? 8.270   -14.107 4.515   1.00 80.12 44  B 1 
ATOM 3537 N N     . PHE B 2 45  ? 9.483   -8.968  5.383   1.00 93.07 45  B 1 
ATOM 3538 C CA    . PHE B 2 45  ? 8.955   -7.785  6.068   1.00 93.47 45  B 1 
ATOM 3539 C C     . PHE B 2 45  ? 7.682   -7.263  5.399   1.00 93.71 45  B 1 
ATOM 3540 O O     . PHE B 2 45  ? 6.655   -7.106  6.063   1.00 93.00 45  B 1 
ATOM 3541 C CB    . PHE B 2 45  ? 10.031  -6.697  6.118   1.00 93.34 45  B 1 
ATOM 3542 C CG    . PHE B 2 45  ? 9.518   -5.364  6.623   1.00 93.07 45  B 1 
ATOM 3543 C CD1   . PHE B 2 45  ? 9.166   -4.342  5.718   1.00 91.16 45  B 1 
ATOM 3544 C CD2   . PHE B 2 45  ? 9.370   -5.140  7.998   1.00 91.36 45  B 1 
ATOM 3545 C CE1   . PHE B 2 45  ? 8.681   -3.115  6.188   1.00 90.38 45  B 1 
ATOM 3546 C CE2   . PHE B 2 45  ? 8.894   -3.908  8.472   1.00 90.74 45  B 1 
ATOM 3547 C CZ    . PHE B 2 45  ? 8.551   -2.893  7.567   1.00 91.04 45  B 1 
ATOM 3548 N N     . ILE B 2 46  ? 7.680   -7.093  4.075   1.00 94.54 46  B 1 
ATOM 3549 C CA    . ILE B 2 46  ? 6.484   -6.687  3.333   1.00 94.62 46  B 1 
ATOM 3550 C C     . ILE B 2 46  ? 5.327   -7.651  3.601   1.00 94.61 46  B 1 
ATOM 3551 O O     . ILE B 2 46  ? 4.192   -7.223  3.825   1.00 93.33 46  B 1 
ATOM 3552 C CB    . ILE B 2 46  ? 6.766   -6.607  1.817   1.00 94.50 46  B 1 
ATOM 3553 C CG1   . ILE B 2 46  ? 7.767   -5.480  1.487   1.00 93.23 46  B 1 
ATOM 3554 C CG2   . ILE B 2 46  ? 5.472   -6.384  1.006   1.00 92.64 46  B 1 
ATOM 3555 C CD1   . ILE B 2 46  ? 8.353   -5.565  0.077   1.00 89.77 46  B 1 
ATOM 3556 N N     . SER B 2 47  ? 5.594   -8.953  3.566   1.00 93.94 47  B 1 
ATOM 3557 C CA    . SER B 2 47  ? 4.564   -9.977  3.753   1.00 93.64 47  B 1 
ATOM 3558 C C     . SER B 2 47  ? 4.031   -10.019 5.183   1.00 93.61 47  B 1 
ATOM 3559 O O     . SER B 2 47  ? 2.835   -10.237 5.377   1.00 92.36 47  B 1 
ATOM 3560 C CB    . SER B 2 47  ? 5.111   -11.347 3.364   1.00 92.77 47  B 1 
ATOM 3561 O OG    . SER B 2 47  ? 5.539   -11.358 2.015   1.00 82.48 47  B 1 
ATOM 3562 N N     . PHE B 2 48  ? 4.894   -9.785  6.181   1.00 93.03 48  B 1 
ATOM 3563 C CA    . PHE B 2 48  ? 4.536   -9.756  7.589   1.00 92.88 48  B 1 
ATOM 3564 C C     . PHE B 2 48  ? 3.624   -8.568  7.924   1.00 93.16 48  B 1 
ATOM 3565 O O     . PHE B 2 48  ? 2.494   -8.772  8.375   1.00 91.90 48  B 1 
ATOM 3566 C CB    . PHE B 2 48  ? 5.827   -9.743  8.425   1.00 92.17 48  B 1 
ATOM 3567 C CG    . PHE B 2 48  ? 5.599   -9.781  9.929   1.00 91.67 48  B 1 
ATOM 3568 C CD1   . PHE B 2 48  ? 6.171   -8.800  10.748  1.00 88.66 48  B 1 
ATOM 3569 C CD2   . PHE B 2 48  ? 4.844   -10.811 10.498  1.00 88.66 48  B 1 
ATOM 3570 C CE1   . PHE B 2 48  ? 6.001   -8.857  12.144  1.00 87.28 48  B 1 
ATOM 3571 C CE2   . PHE B 2 48  ? 4.659   -10.878 11.886  1.00 87.31 48  B 1 
ATOM 3572 C CZ    . PHE B 2 48  ? 5.239   -9.899  12.716  1.00 87.48 48  B 1 
ATOM 3573 N N     . ILE B 2 49  ? 4.048   -7.355  7.577   1.00 94.25 49  B 1 
ATOM 3574 C CA    . ILE B 2 49  ? 3.267   -6.132  7.806   1.00 94.28 49  B 1 
ATOM 3575 C C     . ILE B 2 49  ? 1.946   -6.169  7.033   1.00 94.54 49  B 1 
ATOM 3576 O O     . ILE B 2 49  ? 0.878   -5.871  7.568   1.00 93.54 49  B 1 
ATOM 3577 C CB    . ILE B 2 49  ? 4.104   -4.894  7.429   1.00 93.64 49  B 1 
ATOM 3578 C CG1   . ILE B 2 49  ? 5.407   -4.762  8.262   1.00 90.45 49  B 1 
ATOM 3579 C CG2   . ILE B 2 49  ? 3.273   -3.602  7.560   1.00 90.96 49  B 1 
ATOM 3580 C CD1   . ILE B 2 49  ? 5.212   -4.651  9.772   1.00 81.15 49  B 1 
ATOM 3581 N N     . THR B 2 50  ? 1.981   -6.579  5.764   1.00 95.67 50  B 1 
ATOM 3582 C CA    . THR B 2 50  ? 0.771   -6.672  4.941   1.00 95.36 50  B 1 
ATOM 3583 C C     . THR B 2 50  ? -0.197  -7.728  5.468   1.00 95.25 50  B 1 
ATOM 3584 O O     . THR B 2 50  ? -1.408  -7.536  5.383   1.00 93.98 50  B 1 
ATOM 3585 C CB    . THR B 2 50  ? 1.105   -6.987  3.477   1.00 94.50 50  B 1 
ATOM 3586 O OG1   . THR B 2 50  ? 1.999   -6.050  2.935   1.00 86.49 50  B 1 
ATOM 3587 C CG2   . THR B 2 50  ? -0.131  -6.947  2.572   1.00 83.38 50  B 1 
ATOM 3588 N N     . GLY B 2 51  ? 0.305   -8.836  5.990   1.00 94.42 51  B 1 
ATOM 3589 C CA    . GLY B 2 51  ? -0.500  -9.884  6.606   1.00 94.17 51  B 1 
ATOM 3590 C C     . GLY B 2 51  ? -1.281  -9.365  7.811   1.00 94.55 51  B 1 
ATOM 3591 O O     . GLY B 2 51  ? -2.493  -9.540  7.864   1.00 93.54 51  B 1 
ATOM 3592 N N     . GLU B 2 52  ? -0.619  -8.643  8.715   1.00 93.85 52  B 1 
ATOM 3593 C CA    . GLU B 2 52  ? -1.271  -8.076  9.892   1.00 93.54 52  B 1 
ATOM 3594 C C     . GLU B 2 52  ? -2.306  -6.998  9.523   1.00 94.01 52  B 1 
ATOM 3595 O O     . GLU B 2 52  ? -3.425  -7.001  10.026  1.00 92.72 52  B 1 
ATOM 3596 C CB    . GLU B 2 52  ? -0.208  -7.535  10.861  1.00 92.36 52  B 1 
ATOM 3597 C CG    . GLU B 2 52  ? -0.780  -7.232  12.266  1.00 84.85 52  B 1 
ATOM 3598 C CD    . GLU B 2 52  ? -1.448  -8.463  12.920  1.00 86.50 52  B 1 
ATOM 3599 O OE1   . GLU B 2 52  ? -2.498  -8.320  13.571  1.00 81.22 52  B 1 
ATOM 3600 O OE2   . GLU B 2 52  ? -0.934  -9.593  12.763  1.00 81.03 52  B 1 
ATOM 3601 N N     . ALA B 2 53  ? -1.981  -6.124  8.564   1.00 94.84 53  B 1 
ATOM 3602 C CA    . ALA B 2 53  ? -2.937  -5.145  8.042   1.00 94.89 53  B 1 
ATOM 3603 C C     . ALA B 2 53  ? -4.154  -5.821  7.373   1.00 94.88 53  B 1 
ATOM 3604 O O     . ALA B 2 53  ? -5.286  -5.360  7.528   1.00 93.61 53  B 1 
ATOM 3605 C CB    . ALA B 2 53  ? -2.200  -4.228  7.058   1.00 94.46 53  B 1 
ATOM 3606 N N     . SER B 2 54  ? -3.942  -6.918  6.659   1.00 95.21 54  B 1 
ATOM 3607 C CA    . SER B 2 54  ? -5.018  -7.714  6.062   1.00 95.04 54  B 1 
ATOM 3608 C C     . SER B 2 54  ? -5.922  -8.336  7.122   1.00 94.87 54  B 1 
ATOM 3609 O O     . SER B 2 54  ? -7.146  -8.301  6.982   1.00 93.28 54  B 1 
ATOM 3610 C CB    . SER B 2 54  ? -4.445  -8.812  5.167   1.00 94.22 54  B 1 
ATOM 3611 O OG    . SER B 2 54  ? -5.490  -9.520  4.504   1.00 86.51 54  B 1 
ATOM 3612 N N     . ASP B 2 55  ? -5.341  -8.843  8.196   1.00 94.05 55  B 1 
ATOM 3613 C CA    . ASP B 2 55  ? -6.092  -9.430  9.304   1.00 93.40 55  B 1 
ATOM 3614 C C     . ASP B 2 55  ? -6.944  -8.381  10.034  1.00 93.73 55  B 1 
ATOM 3615 O O     . ASP B 2 55  ? -8.102  -8.645  10.354  1.00 91.86 55  B 1 
ATOM 3616 C CB    . ASP B 2 55  ? -5.124  -10.107 10.274  1.00 92.06 55  B 1 
ATOM 3617 C CG    . ASP B 2 55  ? -4.571  -11.441 9.761   1.00 86.73 55  B 1 
ATOM 3618 O OD1   . ASP B 2 55  ? -5.111  -11.993 8.769   1.00 79.93 55  B 1 
ATOM 3619 O OD2   . ASP B 2 55  ? -3.710  -12.019 10.442  1.00 80.33 55  B 1 
ATOM 3620 N N     . LYS B 2 56  ? -6.415  -7.161  10.219  1.00 93.61 56  B 1 
ATOM 3621 C CA    . LYS B 2 56  ? -7.192  -6.027  10.724  1.00 93.54 56  B 1 
ATOM 3622 C C     . LYS B 2 56  ? -8.372  -5.717  9.808   1.00 93.71 56  B 1 
ATOM 3623 O O     . LYS B 2 56  ? -9.507  -5.662  10.276  1.00 91.93 56  B 1 
ATOM 3624 C CB    . LYS B 2 56  ? -6.280  -4.796  10.893  1.00 92.58 56  B 1 
ATOM 3625 C CG    . LYS B 2 56  ? -7.057  -3.610  11.503  1.00 89.30 56  B 1 
ATOM 3626 C CD    . LYS B 2 56  ? -6.245  -2.321  11.496  1.00 84.01 56  B 1 
ATOM 3627 C CE    . LYS B 2 56  ? -7.139  -1.170  11.963  1.00 79.54 56  B 1 
ATOM 3628 N NZ    . LYS B 2 56  ? -6.535  0.149   11.703  1.00 72.26 56  B 1 
ATOM 3629 N N     . CYS B 2 57  ? -8.145  -5.612  8.507   1.00 93.50 57  B 1 
ATOM 3630 C CA    . CYS B 2 57  ? -9.216  -5.377  7.540   1.00 93.01 57  B 1 
ATOM 3631 C C     . CYS B 2 57  ? -10.308 -6.459  7.599   1.00 93.00 57  B 1 
ATOM 3632 O O     . CYS B 2 57  ? -11.488 -6.140  7.505   1.00 90.82 57  B 1 
ATOM 3633 C CB    . CYS B 2 57  ? -8.633  -5.315  6.123   1.00 91.91 57  B 1 
ATOM 3634 S SG    . CYS B 2 57  ? -7.656  -3.812  5.882   1.00 85.84 57  B 1 
ATOM 3635 N N     . GLN B 2 58  ? -9.938  -7.718  7.766   1.00 93.06 58  B 1 
ATOM 3636 C CA    . GLN B 2 58  ? -10.892 -8.813  7.888   1.00 92.50 58  B 1 
ATOM 3637 C C     . GLN B 2 58  ? -11.712 -8.730  9.181   1.00 92.60 58  B 1 
ATOM 3638 O O     . GLN B 2 58  ? -12.930 -8.894  9.122   1.00 90.22 58  B 1 
ATOM 3639 C CB    . GLN B 2 58  ? -10.169 -10.161 7.819   1.00 91.27 58  B 1 
ATOM 3640 C CG    . GLN B 2 58  ? -9.657  -10.476 6.405   1.00 83.76 58  B 1 
ATOM 3641 C CD    . GLN B 2 58  ? -8.956  -11.828 6.338   1.00 80.65 58  B 1 
ATOM 3642 O OE1   . GLN B 2 58  ? -9.084  -12.674 7.203   1.00 71.74 58  B 1 
ATOM 3643 N NE2   . GLN B 2 58  ? -8.221  -12.086 5.280   1.00 68.51 58  B 1 
ATOM 3644 N N     . ARG B 2 59  ? -11.089 -8.420  10.318  1.00 92.83 59  B 1 
ATOM 3645 C CA    . ARG B 2 59  ? -11.801 -8.205  11.598  1.00 92.58 59  B 1 
ATOM 3646 C C     . ARG B 2 59  ? -12.816 -7.070  11.487  1.00 92.57 59  B 1 
ATOM 3647 O O     . ARG B 2 59  ? -13.940 -7.201  11.966  1.00 90.02 59  B 1 
ATOM 3648 C CB    . ARG B 2 59  ? -10.798 -7.926  12.728  1.00 91.45 59  B 1 
ATOM 3649 C CG    . ARG B 2 59  ? -9.984  -9.172  13.138  1.00 84.34 59  B 1 
ATOM 3650 C CD    . ARG B 2 59  ? -9.126  -8.923  14.389  1.00 84.25 59  B 1 
ATOM 3651 N NE    . ARG B 2 59  ? -8.098  -7.889  14.207  1.00 77.22 59  B 1 
ATOM 3652 C CZ    . ARG B 2 59  ? -6.810  -8.071  13.934  1.00 72.08 59  B 1 
ATOM 3653 N NH1   . ARG B 2 59  ? -6.290  -9.251  13.719  1.00 64.37 59  B 1 
ATOM 3654 N NH2   . ARG B 2 59  ? -5.983  -7.052  13.885  1.00 64.30 59  B 1 
ATOM 3655 N N     . GLU B 2 60  ? -12.466 -5.997  10.774  1.00 90.15 60  B 1 
ATOM 3656 C CA    . GLU B 2 60  ? -13.333 -4.841  10.521  1.00 89.54 60  B 1 
ATOM 3657 C C     . GLU B 2 60  ? -14.278 -5.027  9.307   1.00 88.91 60  B 1 
ATOM 3658 O O     . GLU B 2 60  ? -14.936 -4.085  8.866   1.00 85.45 60  B 1 
ATOM 3659 C CB    . GLU B 2 60  ? -12.466 -3.592  10.370  1.00 89.00 60  B 1 
ATOM 3660 C CG    . GLU B 2 60  ? -11.712 -3.222  11.656  1.00 86.32 60  B 1 
ATOM 3661 C CD    . GLU B 2 60  ? -10.718 -2.060  11.453  1.00 84.80 60  B 1 
ATOM 3662 O OE1   . GLU B 2 60  ? -9.951  -1.771  12.384  1.00 80.89 60  B 1 
ATOM 3663 O OE2   . GLU B 2 60  ? -10.689 -1.478  10.349  1.00 80.01 60  B 1 
ATOM 3664 N N     . LYS B 2 61  ? -14.350 -6.238  8.727   1.00 88.67 61  B 1 
ATOM 3665 C CA    . LYS B 2 61  ? -15.166 -6.579  7.550   1.00 87.75 61  B 1 
ATOM 3666 C C     . LYS B 2 61  ? -14.889 -5.696  6.307   1.00 87.62 61  B 1 
ATOM 3667 O O     . LYS B 2 61  ? -15.736 -5.582  5.409   1.00 82.78 61  B 1 
ATOM 3668 C CB    . LYS B 2 61  ? -16.663 -6.642  7.917   1.00 85.65 61  B 1 
ATOM 3669 C CG    . LYS B 2 61  ? -16.975 -7.626  9.058   1.00 78.37 61  B 1 
ATOM 3670 C CD    . LYS B 2 61  ? -18.474 -7.589  9.398   1.00 69.09 61  B 1 
ATOM 3671 C CE    . LYS B 2 61  ? -18.778 -8.535  10.560  1.00 60.50 61  B 1 
ATOM 3672 N NZ    . LYS B 2 61  ? -20.186 -8.445  11.012  1.00 50.95 61  B 1 
ATOM 3673 N N     . ARG B 2 62  ? -13.698 -5.100  6.205   1.00 87.12 62  B 1 
ATOM 3674 C CA    . ARG B 2 62  ? -13.237 -4.320  5.052   1.00 87.20 62  B 1 
ATOM 3675 C C     . ARG B 2 62  ? -12.448 -5.192  4.072   1.00 87.01 62  B 1 
ATOM 3676 O O     . ARG B 2 62  ? -11.809 -6.167  4.445   1.00 84.25 62  B 1 
ATOM 3677 C CB    . ARG B 2 62  ? -12.437 -3.096  5.517   1.00 86.32 62  B 1 
ATOM 3678 C CG    . ARG B 2 62  ? -13.326 -2.087  6.280   1.00 82.27 62  B 1 
ATOM 3679 C CD    . ARG B 2 62  ? -12.603 -0.779  6.630   1.00 82.11 62  B 1 
ATOM 3680 N NE    . ARG B 2 62  ? -11.527 -0.995  7.600   1.00 78.80 62  B 1 
ATOM 3681 C CZ    . ARG B 2 62  ? -10.209 -1.014  7.371   1.00 78.36 62  B 1 
ATOM 3682 N NH1   . ARG B 2 62  ? -9.662  -0.807  6.194   1.00 70.63 62  B 1 
ATOM 3683 N NH2   . ARG B 2 62  ? -9.410  -1.255  8.357   1.00 71.95 62  B 1 
ATOM 3684 N N     . LYS B 2 63  ? -12.471 -4.826  2.779   1.00 86.38 63  B 1 
ATOM 3685 C CA    . LYS B 2 63  ? -11.768 -5.578  1.712   1.00 85.64 63  B 1 
ATOM 3686 C C     . LYS B 2 63  ? -10.567 -4.831  1.123   1.00 86.79 63  B 1 
ATOM 3687 O O     . LYS B 2 63  ? -9.872  -5.371  0.261   1.00 83.83 63  B 1 
ATOM 3688 C CB    . LYS B 2 63  ? -12.753 -5.979  0.611   1.00 82.87 63  B 1 
ATOM 3689 C CG    . LYS B 2 63  ? -13.824 -6.969  1.112   1.00 76.29 63  B 1 
ATOM 3690 C CD    . LYS B 2 63  ? -14.756 -7.413  -0.024  1.00 69.14 63  B 1 
ATOM 3691 C CE    . LYS B 2 63  ? -15.819 -8.353  0.537   1.00 61.77 63  B 1 
ATOM 3692 N NZ    . LYS B 2 63  ? -16.825 -8.749  -0.473  1.00 53.66 63  B 1 
ATOM 3693 N N     . THR B 2 64  ? -10.356 -3.585  1.530   1.00 88.35 64  B 1 
ATOM 3694 C CA    . THR B 2 64  ? -9.301  -2.719  0.990   1.00 88.51 64  B 1 
ATOM 3695 C C     . THR B 2 64  ? -8.360  -2.327  2.118   1.00 89.93 64  B 1 
ATOM 3696 O O     . THR B 2 64  ? -8.812  -1.711  3.081   1.00 88.94 64  B 1 
ATOM 3697 C CB    . THR B 2 64  ? -9.900  -1.467  0.332   1.00 86.25 64  B 1 
ATOM 3698 O OG1   . THR B 2 64  ? -10.857 -1.839  -0.640  1.00 81.54 64  B 1 
ATOM 3699 C CG2   . THR B 2 64  ? -8.836  -0.637  -0.387  1.00 80.84 64  B 1 
ATOM 3700 N N     . ILE B 2 65  ? -7.078  -2.658  1.973   1.00 91.22 65  B 1 
ATOM 3701 C CA    . ILE B 2 65  ? -6.008  -2.196  2.861   1.00 92.07 65  B 1 
ATOM 3702 C C     . ILE B 2 65  ? -5.685  -0.743  2.486   1.00 92.11 65  B 1 
ATOM 3703 O O     . ILE B 2 65  ? -5.370  -0.465  1.318   1.00 91.01 65  B 1 
ATOM 3704 C CB    . ILE B 2 65  ? -4.765  -3.104  2.753   1.00 92.46 65  B 1 
ATOM 3705 C CG1   . ILE B 2 65  ? -5.105  -4.574  3.111   1.00 91.09 65  B 1 
ATOM 3706 C CG2   . ILE B 2 65  ? -3.638  -2.584  3.661   1.00 91.02 65  B 1 
ATOM 3707 C CD1   . ILE B 2 65  ? -3.970  -5.563  2.848   1.00 88.68 65  B 1 
ATOM 3708 N N     . ASN B 2 66  ? -5.780  0.170   3.448   1.00 91.20 66  B 1 
ATOM 3709 C CA    . ASN B 2 66  ? -5.424  1.578   3.323   1.00 90.89 66  B 1 
ATOM 3710 C C     . ASN B 2 66  ? -4.083  1.883   4.030   1.00 91.98 66  B 1 
ATOM 3711 O O     . ASN B 2 66  ? -3.424  0.977   4.544   1.00 91.29 66  B 1 
ATOM 3712 C CB    . ASN B 2 66  ? -6.614  2.449   3.803   1.00 88.56 66  B 1 
ATOM 3713 C CG    . ASN B 2 66  ? -6.888  2.331   5.289   1.00 84.37 66  B 1 
ATOM 3714 O OD1   . ASN B 2 66  ? -6.174  1.671   6.011   1.00 69.58 66  B 1 
ATOM 3715 N ND2   . ASN B 2 66  ? -7.913  2.978   5.790   1.00 75.15 66  B 1 
ATOM 3716 N N     . GLY B 2 67  ? -3.651  3.153   3.998   1.00 92.09 67  B 1 
ATOM 3717 C CA    . GLY B 2 67  ? -2.423  3.587   4.678   1.00 92.13 67  B 1 
ATOM 3718 C C     . GLY B 2 67  ? -2.495  3.416   6.190   1.00 93.02 67  B 1 
ATOM 3719 O O     . GLY B 2 67  ? -1.562  2.878   6.784   1.00 92.31 67  B 1 
ATOM 3720 N N     . ASP B 2 68  ? -3.623  3.760   6.786   1.00 93.07 68  B 1 
ATOM 3721 C CA    . ASP B 2 68  ? -3.819  3.710   8.242   1.00 92.78 68  B 1 
ATOM 3722 C C     . ASP B 2 68  ? -3.783  2.278   8.786   1.00 93.68 68  B 1 
ATOM 3723 O O     . ASP B 2 68  ? -3.286  2.032   9.876   1.00 92.55 68  B 1 
ATOM 3724 C CB    . ASP B 2 68  ? -5.143  4.397   8.612   1.00 90.71 68  B 1 
ATOM 3725 C CG    . ASP B 2 68  ? -5.249  5.806   8.027   1.00 84.20 68  B 1 
ATOM 3726 O OD1   . ASP B 2 68  ? -4.235  6.537   8.026   1.00 75.00 68  B 1 
ATOM 3727 O OD2   . ASP B 2 68  ? -6.332  6.108   7.474   1.00 74.79 68  B 1 
ATOM 3728 N N     . ASP B 2 69  ? -4.230  1.297   7.997   1.00 93.40 69  B 1 
ATOM 3729 C CA    . ASP B 2 69  ? -4.109  -0.118  8.353   1.00 93.77 69  B 1 
ATOM 3730 C C     . ASP B 2 69  ? -2.642  -0.559  8.447   1.00 94.45 69  B 1 
ATOM 3731 O O     . ASP B 2 69  ? -2.290  -1.361  9.316   1.00 93.47 69  B 1 
ATOM 3732 C CB    . ASP B 2 69  ? -4.819  -1.006  7.313   1.00 93.06 69  B 1 
ATOM 3733 C CG    . ASP B 2 69  ? -6.323  -0.798  7.229   1.00 91.21 69  B 1 
ATOM 3734 O OD1   . ASP B 2 69  ? -6.985  -0.613  8.271   1.00 86.80 69  B 1 
ATOM 3735 O OD2   . ASP B 2 69  ? -6.890  -0.891  6.114   1.00 87.12 69  B 1 
ATOM 3736 N N     . LEU B 2 70  ? -1.795  -0.046  7.547   1.00 94.37 70  B 1 
ATOM 3737 C CA    . LEU B 2 70  ? -0.366  -0.346  7.547   1.00 94.74 70  B 1 
ATOM 3738 C C     . LEU B 2 70  ? 0.364   0.369   8.685   1.00 95.02 70  B 1 
ATOM 3739 O O     . LEU B 2 70  ? 1.202   -0.254  9.325   1.00 93.76 70  B 1 
ATOM 3740 C CB    . LEU B 2 70  ? 0.254   0.040   6.198   1.00 94.31 70  B 1 
ATOM 3741 C CG    . LEU B 2 70  ? -0.147  -0.877  5.040   1.00 92.44 70  B 1 
ATOM 3742 C CD1   . LEU B 2 70  ? 0.322   -0.268  3.730   1.00 88.58 70  B 1 
ATOM 3743 C CD2   . LEU B 2 70  ? 0.508   -2.266  5.160   1.00 88.02 70  B 1 
ATOM 3744 N N     . LEU B 2 71  ? 0.031   1.627   8.956   1.00 94.06 71  B 1 
ATOM 3745 C CA    . LEU B 2 71  ? 0.571   2.374   10.092  1.00 93.94 71  B 1 
ATOM 3746 C C     . LEU B 2 71  ? 0.221   1.653   11.401  1.00 94.22 71  B 1 
ATOM 3747 O O     . LEU B 2 71  ? 1.113   1.342   12.186  1.00 93.18 71  B 1 
ATOM 3748 C CB    . LEU B 2 71  ? 0.037   3.814   10.084  1.00 93.09 71  B 1 
ATOM 3749 C CG    . LEU B 2 71  ? 0.555   4.702   8.941   1.00 91.03 71  B 1 
ATOM 3750 C CD1   . LEU B 2 71  ? -0.131  6.069   8.984   1.00 87.38 71  B 1 
ATOM 3751 C CD2   . LEU B 2 71  ? 2.068   4.945   9.022   1.00 87.14 71  B 1 
ATOM 3752 N N     . TRP B 2 72  ? -1.032  1.292   11.583  1.00 93.99 72  B 1 
ATOM 3753 C CA    . TRP B 2 72  ? -1.463  0.515   12.738  1.00 93.97 72  B 1 
ATOM 3754 C C     . TRP B 2 72  ? -0.702  -0.815  12.859  1.00 94.01 72  B 1 
ATOM 3755 O O     . TRP B 2 72  ? -0.229  -1.157  13.943  1.00 92.76 72  B 1 
ATOM 3756 C CB    . TRP B 2 72  ? -2.974  0.276   12.650  1.00 93.27 72  B 1 
ATOM 3757 C CG    . TRP B 2 72  ? -3.516  -0.575  13.755  1.00 92.47 72  B 1 
ATOM 3758 C CD1   . TRP B 2 72  ? -3.982  -0.116  14.941  1.00 89.93 72  B 1 
ATOM 3759 C CD2   . TRP B 2 72  ? -3.616  -2.026  13.815  1.00 90.77 72  B 1 
ATOM 3760 N NE1   . TRP B 2 72  ? -4.357  -1.186  15.740  1.00 88.92 72  B 1 
ATOM 3761 C CE2   . TRP B 2 72  ? -4.136  -2.375  15.082  1.00 90.22 72  B 1 
ATOM 3762 C CE3   . TRP B 2 72  ? -3.286  -3.069  12.920  1.00 88.70 72  B 1 
ATOM 3763 C CZ2   . TRP B 2 72  ? -4.329  -3.730  15.468  1.00 88.04 72  B 1 
ATOM 3764 C CZ3   . TRP B 2 72  ? -3.478  -4.415  13.303  1.00 84.64 72  B 1 
ATOM 3765 C CH2   . TRP B 2 72  ? -3.984  -4.739  14.563  1.00 85.10 72  B 1 
ATOM 3766 N N     . ALA B 2 73  ? -0.556  -1.567  11.768  1.00 93.37 73  B 1 
ATOM 3767 C CA    . ALA B 2 73  ? 0.168   -2.828  11.781  1.00 93.21 73  B 1 
ATOM 3768 C C     . ALA B 2 73  ? 1.646   -2.640  12.158  1.00 93.22 73  B 1 
ATOM 3769 O O     . ALA B 2 73  ? 2.174   -3.410  12.955  1.00 92.07 73  B 1 
ATOM 3770 C CB    . ALA B 2 73  ? 0.026   -3.502  10.410  1.00 92.79 73  B 1 
ATOM 3771 N N     . MET B 2 74  ? 2.308   -1.620  11.637  1.00 92.37 74  B 1 
ATOM 3772 C CA    . MET B 2 74  ? 3.706   -1.342  11.971  1.00 92.13 74  B 1 
ATOM 3773 C C     . MET B 2 74  ? 3.877   -0.933  13.438  1.00 92.01 74  B 1 
ATOM 3774 O O     . MET B 2 74  ? 4.752   -1.478  14.101  1.00 90.28 74  B 1 
ATOM 3775 C CB    . MET B 2 74  ? 4.273   -0.272  11.025  1.00 91.84 74  B 1 
ATOM 3776 C CG    . MET B 2 74  ? 4.545   -0.865  9.641   1.00 89.43 74  B 1 
ATOM 3777 S SD    . MET B 2 74  ? 5.279   0.265   8.424   1.00 86.55 74  B 1 
ATOM 3778 C CE    . MET B 2 74  ? 3.851   1.299   8.078   1.00 77.55 74  B 1 
ATOM 3779 N N     . THR B 2 75  ? 3.009   -0.065  13.955  1.00 92.01 75  B 1 
ATOM 3780 C CA    . THR B 2 75  ? 3.044   0.330   15.368  1.00 91.34 75  B 1 
ATOM 3781 C C     . THR B 2 75  ? 2.851   -0.871  16.291  1.00 91.14 75  B 1 
ATOM 3782 O O     . THR B 2 75  ? 3.683   -1.132  17.157  1.00 89.18 75  B 1 
ATOM 3783 C CB    . THR B 2 75  ? 1.978   1.395   15.661  1.00 89.99 75  B 1 
ATOM 3784 O OG1   . THR B 2 75  ? 2.123   2.489   14.799  1.00 77.52 75  B 1 
ATOM 3785 C CG2   . THR B 2 75  ? 2.073   1.946   17.079  1.00 74.73 75  B 1 
ATOM 3786 N N     . THR B 2 76  ? 1.809   -1.667  16.068  1.00 91.14 76  B 1 
ATOM 3787 C CA    . THR B 2 76  ? 1.502   -2.830  16.917  1.00 90.13 76  B 1 
ATOM 3788 C C     . THR B 2 76  ? 2.566   -3.931  16.853  1.00 89.79 76  B 1 
ATOM 3789 O O     . THR B 2 76  ? 2.751   -4.674  17.818  1.00 86.52 76  B 1 
ATOM 3790 C CB    . THR B 2 76  ? 0.133   -3.430  16.575  1.00 88.47 76  B 1 
ATOM 3791 O OG1   . THR B 2 76  ? 0.017   -3.711  15.199  1.00 77.84 76  B 1 
ATOM 3792 C CG2   . THR B 2 76  ? -1.007  -2.490  16.949  1.00 76.97 76  B 1 
ATOM 3793 N N     . LEU B 2 77  ? 3.309   -4.013  15.750  1.00 89.51 77  B 1 
ATOM 3794 C CA    . LEU B 2 77  ? 4.399   -4.963  15.553  1.00 89.26 77  B 1 
ATOM 3795 C C     . LEU B 2 77  ? 5.781   -4.427  15.988  1.00 88.70 77  B 1 
ATOM 3796 O O     . LEU B 2 77  ? 6.775   -5.115  15.779  1.00 85.36 77  B 1 
ATOM 3797 C CB    . LEU B 2 77  ? 4.395   -5.459  14.102  1.00 88.75 77  B 1 
ATOM 3798 C CG    . LEU B 2 77  ? 3.168   -6.322  13.730  1.00 87.60 77  B 1 
ATOM 3799 C CD1   . LEU B 2 77  ? 3.203   -6.609  12.230  1.00 83.98 77  B 1 
ATOM 3800 C CD2   . LEU B 2 77  ? 3.141   -7.657  14.478  1.00 84.07 77  B 1 
ATOM 3801 N N     . GLY B 2 78  ? 5.847   -3.238  16.594  1.00 87.74 78  B 1 
ATOM 3802 C CA    . GLY B 2 78  ? 7.084   -2.681  17.163  1.00 87.02 78  B 1 
ATOM 3803 C C     . GLY B 2 78  ? 7.959   -1.906  16.174  1.00 87.40 78  B 1 
ATOM 3804 O O     . GLY B 2 78  ? 9.155   -1.752  16.407  1.00 83.79 78  B 1 
ATOM 3805 N N     . PHE B 2 79  ? 7.377   -1.422  15.068  1.00 88.67 79  B 1 
ATOM 3806 C CA    . PHE B 2 79  ? 8.026   -0.523  14.111  1.00 88.64 79  B 1 
ATOM 3807 C C     . PHE B 2 79  ? 7.518   0.917   14.268  1.00 88.32 79  B 1 
ATOM 3808 O O     . PHE B 2 79  ? 7.310   1.630   13.289  1.00 85.82 79  B 1 
ATOM 3809 C CB    . PHE B 2 79  ? 7.843   -1.056  12.689  1.00 88.55 79  B 1 
ATOM 3810 C CG    . PHE B 2 79  ? 8.467   -2.409  12.441  1.00 88.89 79  B 1 
ATOM 3811 C CD1   . PHE B 2 79  ? 9.842   -2.519  12.165  1.00 86.23 79  B 1 
ATOM 3812 C CD2   . PHE B 2 79  ? 7.685   -3.569  12.505  1.00 86.41 79  B 1 
ATOM 3813 C CE1   . PHE B 2 79  ? 10.422  -3.769  11.948  1.00 85.30 79  B 1 
ATOM 3814 C CE2   . PHE B 2 79  ? 8.260   -4.830  12.290  1.00 85.78 79  B 1 
ATOM 3815 C CZ    . PHE B 2 79  ? 9.637   -4.933  12.012  1.00 86.15 79  B 1 
ATOM 3816 N N     . GLU B 2 80  ? 7.289   1.343   15.510  1.00 87.22 80  B 1 
ATOM 3817 C CA    . GLU B 2 80  ? 6.789   2.678   15.857  1.00 86.45 80  B 1 
ATOM 3818 C C     . GLU B 2 80  ? 7.736   3.800   15.441  1.00 86.60 80  B 1 
ATOM 3819 O O     . GLU B 2 80  ? 7.270   4.855   15.023  1.00 84.67 80  B 1 
ATOM 3820 C CB    . GLU B 2 80  ? 6.472   2.731   17.355  1.00 84.19 80  B 1 
ATOM 3821 C CG    . GLU B 2 80  ? 7.712   2.555   18.249  1.00 75.28 80  B 1 
ATOM 3822 C CD    . GLU B 2 80  ? 7.330   2.288   19.714  1.00 72.58 80  B 1 
ATOM 3823 O OE1   . GLU B 2 80  ? 8.155   1.705   20.434  1.00 62.68 80  B 1 
ATOM 3824 O OE2   . GLU B 2 80  ? 6.167   2.564   20.090  1.00 63.03 80  B 1 
ATOM 3825 N N     . ASP B 2 81  ? 9.050   3.544   15.426  1.00 84.86 81  B 1 
ATOM 3826 C CA    . ASP B 2 81  ? 10.072  4.497   14.987  1.00 83.61 81  B 1 
ATOM 3827 C C     . ASP B 2 81  ? 9.863   4.978   13.542  1.00 84.88 81  B 1 
ATOM 3828 O O     . ASP B 2 81  ? 10.335  6.033   13.139  1.00 83.01 81  B 1 
ATOM 3829 C CB    . ASP B 2 81  ? 11.458  3.847   15.081  1.00 79.73 81  B 1 
ATOM 3830 C CG    . ASP B 2 81  ? 11.846  3.387   16.487  1.00 72.13 81  B 1 
ATOM 3831 O OD1   . ASP B 2 81  ? 11.255  3.895   17.457  1.00 61.70 81  B 1 
ATOM 3832 O OD2   . ASP B 2 81  ? 12.731  2.501   16.548  1.00 65.36 81  B 1 
ATOM 3833 N N     . TYR B 2 82  ? 9.116   4.210   12.728  1.00 85.94 82  B 1 
ATOM 3834 C CA    . TYR B 2 82  ? 8.816   4.585   11.358  1.00 86.41 82  B 1 
ATOM 3835 C C     . TYR B 2 82  ? 7.576   5.481   11.240  1.00 86.87 82  B 1 
ATOM 3836 O O     . TYR B 2 82  ? 7.293   5.976   10.148  1.00 85.34 82  B 1 
ATOM 3837 C CB    . TYR B 2 82  ? 8.667   3.330   10.478  1.00 86.07 82  B 1 
ATOM 3838 C CG    . TYR B 2 82  ? 9.846   2.367   10.423  1.00 86.57 82  B 1 
ATOM 3839 C CD1   . TYR B 2 82  ? 11.097  2.675   10.991  1.00 83.32 82  B 1 
ATOM 3840 C CD2   . TYR B 2 82  ? 9.677   1.129   9.776   1.00 83.73 82  B 1 
ATOM 3841 C CE1   . TYR B 2 82  ? 12.153  1.754   10.944  1.00 82.41 82  B 1 
ATOM 3842 C CE2   . TYR B 2 82  ? 10.729  0.204   9.718   1.00 83.01 82  B 1 
ATOM 3843 C CZ    . TYR B 2 82  ? 11.966  0.516   10.309  1.00 83.08 82  B 1 
ATOM 3844 O OH    . TYR B 2 82  ? 12.991  -0.396  10.276  1.00 81.52 82  B 1 
ATOM 3845 N N     . MET B 2 83  ? 6.818   5.694   12.321  1.00 87.65 83  B 1 
ATOM 3846 C CA    . MET B 2 83  ? 5.538   6.394   12.250  1.00 87.03 83  B 1 
ATOM 3847 C C     . MET B 2 83  ? 5.682   7.851   11.820  1.00 86.56 83  B 1 
ATOM 3848 O O     . MET B 2 83  ? 5.037   8.243   10.849  1.00 84.67 83  B 1 
ATOM 3849 C CB    . MET B 2 83  ? 4.795   6.316   13.590  1.00 85.72 83  B 1 
ATOM 3850 C CG    . MET B 2 83  ? 4.263   4.916   13.894  1.00 79.46 83  B 1 
ATOM 3851 S SD    . MET B 2 83  ? 3.182   4.206   12.615  1.00 75.60 83  B 1 
ATOM 3852 C CE    . MET B 2 83  ? 4.393   3.188   11.742  1.00 63.97 83  B 1 
ATOM 3853 N N     . GLU B 2 84  ? 6.538   8.629   12.485  1.00 85.42 84  B 1 
ATOM 3854 C CA    . GLU B 2 84  ? 6.703   10.042  12.145  1.00 84.07 84  B 1 
ATOM 3855 C C     . GLU B 2 84  ? 7.242   10.247  10.716  1.00 84.68 84  B 1 
ATOM 3856 O O     . GLU B 2 84  ? 6.600   10.947  9.922   1.00 83.07 84  B 1 
ATOM 3857 C CB    . GLU B 2 84  ? 7.538   10.753  13.222  1.00 80.83 84  B 1 
ATOM 3858 C CG    . GLU B 2 84  ? 6.800   10.855  14.572  1.00 71.06 84  B 1 
ATOM 3859 C CD    . GLU B 2 84  ? 5.406   11.465  14.409  1.00 65.71 84  B 1 
ATOM 3860 O OE1   . GLU B 2 84  ? 4.414   10.827  14.846  1.00 57.69 84  B 1 
ATOM 3861 O OE2   . GLU B 2 84  ? 5.290   12.507  13.741  1.00 56.72 84  B 1 
ATOM 3862 N N     . PRO B 2 85  ? 8.317   9.556   10.279  1.00 85.34 85  B 1 
ATOM 3863 C CA    . PRO B 2 85  ? 8.769   9.616   8.892   1.00 84.97 85  B 1 
ATOM 3864 C C     . PRO B 2 85  ? 7.687   9.249   7.880   1.00 85.35 85  B 1 
ATOM 3865 O O     . PRO B 2 85  ? 7.525   9.910   6.850   1.00 84.27 85  B 1 
ATOM 3866 C CB    . PRO B 2 85  ? 9.933   8.632   8.804   1.00 83.44 85  B 1 
ATOM 3867 C CG    . PRO B 2 85  ? 10.442  8.520   10.228  1.00 81.39 85  B 1 
ATOM 3868 C CD    . PRO B 2 85  ? 9.229   8.763   11.094  1.00 83.31 85  B 1 
ATOM 3869 N N     . LEU B 2 86  ? 6.919   8.180   8.149   1.00 88.46 86  B 1 
ATOM 3870 C CA    . LEU B 2 86  ? 5.911   7.683   7.226   1.00 88.34 86  B 1 
ATOM 3871 C C     . LEU B 2 86  ? 4.667   8.576   7.175   1.00 87.69 86  B 1 
ATOM 3872 O O     . LEU B 2 86  ? 4.103   8.746   6.090   1.00 86.05 86  B 1 
ATOM 3873 C CB    . LEU B 2 86  ? 5.529   6.249   7.588   1.00 88.88 86  B 1 
ATOM 3874 C CG    . LEU B 2 86  ? 6.628   5.205   7.307   1.00 88.36 86  B 1 
ATOM 3875 C CD1   . LEU B 2 86  ? 6.150   3.837   7.791   1.00 86.25 86  B 1 
ATOM 3876 C CD2   . LEU B 2 86  ? 6.958   5.090   5.814   1.00 86.33 86  B 1 
ATOM 3877 N N     . LYS B 2 87  ? 4.247   9.168   8.294   1.00 87.49 87  B 1 
ATOM 3878 C CA    . LYS B 2 87  ? 3.159   10.152  8.323   1.00 86.73 87  B 1 
ATOM 3879 C C     . LYS B 2 87  ? 3.521   11.388  7.501   1.00 86.53 87  B 1 
ATOM 3880 O O     . LYS B 2 87  ? 2.725   11.813  6.669   1.00 84.64 87  B 1 
ATOM 3881 C CB    . LYS B 2 87  ? 2.850   10.566  9.760   1.00 86.02 87  B 1 
ATOM 3882 C CG    . LYS B 2 87  ? 2.080   9.516   10.587  1.00 81.18 87  B 1 
ATOM 3883 C CD    . LYS B 2 87  ? 2.026   10.030  12.029  1.00 76.80 87  B 1 
ATOM 3884 C CE    . LYS B 2 87  ? 1.509   9.033   13.054  1.00 71.62 87  B 1 
ATOM 3885 N NZ    . LYS B 2 87  ? 1.797   9.546   14.413  1.00 65.37 87  B 1 
ATOM 3886 N N     . LEU B 2 88  ? 4.734   11.912  7.671   1.00 86.40 88  B 1 
ATOM 3887 C CA    . LEU B 2 88  ? 5.215   13.045  6.888   1.00 85.29 88  B 1 
ATOM 3888 C C     . LEU B 2 88  ? 5.329   12.702  5.398   1.00 85.33 88  B 1 
ATOM 3889 O O     . LEU B 2 88  ? 4.933   13.491  4.541   1.00 82.95 88  B 1 
ATOM 3890 C CB    . LEU B 2 88  ? 6.562   13.518  7.462   1.00 82.91 88  B 1 
ATOM 3891 C CG    . LEU B 2 88  ? 6.420   14.189  8.847   1.00 75.24 88  B 1 
ATOM 3892 C CD1   . LEU B 2 88  ? 7.776   14.375  9.511   1.00 70.20 88  B 1 
ATOM 3893 C CD2   . LEU B 2 88  ? 5.766   15.574  8.735   1.00 69.92 88  B 1 
ATOM 3894 N N     . TYR B 2 89  ? 5.801   11.506  5.072   1.00 86.37 89  B 1 
ATOM 3895 C CA    . TYR B 2 89  ? 5.837   11.027  3.689   1.00 86.15 89  B 1 
ATOM 3896 C C     . TYR B 2 89  ? 4.430   10.909  3.078   1.00 85.92 89  B 1 
ATOM 3897 O O     . TYR B 2 89  ? 4.224   11.277  1.921   1.00 83.99 89  B 1 
ATOM 3898 C CB    . TYR B 2 89  ? 6.559   9.684   3.649   1.00 85.24 89  B 1 
ATOM 3899 C CG    . TYR B 2 89  ? 6.711   9.124   2.251   1.00 85.71 89  B 1 
ATOM 3900 C CD1   . TYR B 2 89  ? 5.825   8.138   1.774   1.00 81.89 89  B 1 
ATOM 3901 C CD2   . TYR B 2 89  ? 7.740   9.588   1.413   1.00 82.07 89  B 1 
ATOM 3902 C CE1   . TYR B 2 89  ? 5.976   7.609   0.478   1.00 80.19 89  B 1 
ATOM 3903 C CE2   . TYR B 2 89  ? 7.901   9.075   0.124   1.00 80.40 89  B 1 
ATOM 3904 C CZ    . TYR B 2 89  ? 7.014   8.079   -0.336  1.00 80.51 89  B 1 
ATOM 3905 O OH    . TYR B 2 89  ? 7.175   7.565   -1.602  1.00 78.85 89  B 1 
ATOM 3906 N N     . LEU B 2 90  ? 3.471   10.418  3.841   1.00 87.41 90  B 1 
ATOM 3907 C CA    . LEU B 2 90  ? 2.086   10.293  3.398   1.00 86.50 90  B 1 
ATOM 3908 C C     . LEU B 2 90  ? 1.420   11.661  3.214   1.00 86.29 90  B 1 
ATOM 3909 O O     . LEU B 2 90  ? 0.666   11.835  2.254   1.00 83.53 90  B 1 
ATOM 3910 C CB    . LEU B 2 90  ? 1.326   9.413   4.403   1.00 85.16 90  B 1 
ATOM 3911 C CG    . LEU B 2 90  ? -0.114  9.063   3.971   1.00 79.79 90  B 1 
ATOM 3912 C CD1   . LEU B 2 90  ? -0.140  8.210   2.696   1.00 74.20 90  B 1 
ATOM 3913 C CD2   . LEU B 2 90  ? -0.800  8.257   5.079   1.00 74.59 90  B 1 
ATOM 3914 N N     . HIS B 2 91  ? 1.712   12.623  4.096   1.00 85.72 91  B 1 
ATOM 3915 C CA    . HIS B 2 91  ? 1.203   13.986  3.979   1.00 84.50 91  B 1 
ATOM 3916 C C     . HIS B 2 91  ? 1.639   14.636  2.665   1.00 84.36 91  B 1 
ATOM 3917 O O     . HIS B 2 91  ? 0.789   15.078  1.892   1.00 81.36 91  B 1 
ATOM 3918 C CB    . HIS B 2 91  ? 1.639   14.791  5.203   1.00 82.01 91  B 1 
ATOM 3919 C CG    . HIS B 2 91  ? 0.972   16.139  5.288   1.00 74.61 91  B 1 
ATOM 3920 N ND1   . HIS B 2 91  ? -0.386  16.381  5.364   1.00 64.09 91  B 1 
ATOM 3921 C CD2   . HIS B 2 91  ? 1.591   17.352  5.320   1.00 62.43 91  B 1 
ATOM 3922 C CE1   . HIS B 2 91  ? -0.559  17.712  5.444   1.00 56.57 91  B 1 
ATOM 3923 N NE2   . HIS B 2 91  ? 0.611   18.326  5.431   1.00 57.93 91  B 1 
ATOM 3924 N N     . LYS B 2 92  ? 2.933   14.544  2.318   1.00 82.52 92  B 1 
ATOM 3925 C CA    . LYS B 2 92  ? 3.468   15.022  1.029   1.00 81.16 92  B 1 
ATOM 3926 C C     . LYS B 2 92  ? 2.835   14.386  -0.209  1.00 80.70 92  B 1 
ATOM 3927 O O     . LYS B 2 92  ? 2.944   14.920  -1.298  1.00 76.79 92  B 1 
ATOM 3928 C CB    . LYS B 2 92  ? 4.963   14.705  0.942   1.00 78.90 92  B 1 
ATOM 3929 C CG    . LYS B 2 92  ? 5.789   15.473  1.957   1.00 71.28 92  B 1 
ATOM 3930 C CD    . LYS B 2 92  ? 7.233   15.014  1.857   1.00 66.36 92  B 1 
ATOM 3931 C CE    . LYS B 2 92  ? 7.994   15.577  3.038   1.00 59.95 92  B 1 
ATOM 3932 N NZ    . LYS B 2 92  ? 9.433   15.308  2.935   1.00 53.05 92  B 1 
ATOM 3933 N N     . PHE B 2 93  ? 2.299   13.198  -0.076  1.00 80.72 93  B 1 
ATOM 3934 C CA    . PHE B 2 93  ? 1.647   12.506  -1.191  1.00 77.91 93  B 1 
ATOM 3935 C C     . PHE B 2 93  ? 0.170   12.900  -1.333  1.00 77.56 93  B 1 
ATOM 3936 O O     . PHE B 2 93  ? -0.409  12.703  -2.404  1.00 71.48 93  B 1 
ATOM 3937 C CB    . PHE B 2 93  ? 1.798   10.999  -1.006  1.00 73.90 93  B 1 
ATOM 3938 C CG    . PHE B 2 93  ? 1.111   10.204  -2.093  1.00 68.73 93  B 1 
ATOM 3939 C CD1   . PHE B 2 93  ? -0.141  9.598   -1.854  1.00 63.45 93  B 1 
ATOM 3940 C CD2   . PHE B 2 93  ? 1.644   10.187  -3.387  1.00 62.09 93  B 1 
ATOM 3941 C CE1   . PHE B 2 93  ? -0.846  8.976   -2.899  1.00 57.24 93  B 1 
ATOM 3942 C CE2   . PHE B 2 93  ? 0.940   9.562   -4.444  1.00 57.64 93  B 1 
ATOM 3943 C CZ    . PHE B 2 93  ? -0.305  8.970   -4.198  1.00 55.53 93  B 1 
ATOM 3944 N N     . ARG B 2 94  ? -0.442  13.384  -0.268  1.00 78.55 94  B 1 
ATOM 3945 C CA    . ARG B 2 94  ? -1.843  13.825  -0.263  1.00 75.76 94  B 1 
ATOM 3946 C C     . ARG B 2 94  ? -1.989  15.295  -0.663  1.00 73.78 94  B 1 
ATOM 3947 O O     . ARG B 2 94  ? -3.075  15.677  -1.075  1.00 67.70 94  B 1 
ATOM 3948 C CB    . ARG B 2 94  ? -2.446  13.593  1.125   1.00 72.60 94  B 1 
ATOM 3949 C CG    . ARG B 2 94  ? -2.690  12.106  1.438   1.00 68.29 94  B 1 
ATOM 3950 C CD    . ARG B 2 94  ? -3.242  11.971  2.859   1.00 65.17 94  B 1 
ATOM 3951 N NE    . ARG B 2 94  ? -3.620  10.577  3.178   1.00 59.18 94  B 1 
ATOM 3952 C CZ    . ARG B 2 94  ? -4.071  10.130  4.333   1.00 55.63 94  B 1 
ATOM 3953 N NH1   . ARG B 2 94  ? -4.218  10.928  5.357   1.00 54.72 94  B 1 
ATOM 3954 N NH2   . ARG B 2 94  ? -4.391  8.886   4.465   1.00 52.85 94  B 1 
ATOM 3955 N N     . GLU B 2 95  ? -0.939  16.080  -0.492  1.00 75.26 95  B 1 
ATOM 3956 C CA    . GLU B 2 95  ? -0.834  17.451  -0.976  1.00 73.61 95  B 1 
ATOM 3957 C C     . GLU B 2 95  ? -0.530  17.508  -2.482  1.00 68.88 95  B 1 
ATOM 3958 O O     . GLU B 2 95  ? 0.157   16.606  -3.004  1.00 61.67 95  B 1 
ATOM 3959 C CB    . GLU B 2 95  ? 0.205   18.252  -0.152  1.00 65.60 95  B 1 
ATOM 3960 C CG    . GLU B 2 95  ? -0.260  18.475  1.297   1.00 58.70 95  B 1 
ATOM 3961 C CD    . GLU B 2 95  ? 0.644   19.422  2.115   1.00 50.85 95  B 1 
ATOM 3962 O OE1   . GLU B 2 95  ? 0.122   20.024  3.068   1.00 47.93 95  B 1 
ATOM 3963 O OE2   . GLU B 2 95  ? 1.859   19.506  1.823   1.00 49.87 95  B 1 
ATOM 3964 O OXT   . GLU B 2 95  ? -1.005  18.464  -3.133  1.00 53.96 95  B 1 
ATOM 3965 N N     . HIS C 3 1   ? 0.220   42.201  -21.443 1.00 26.03 1   C 1 
ATOM 3966 C CA    . HIS C 3 1   ? -0.091  41.262  -20.370 1.00 28.23 1   C 1 
ATOM 3967 C C     . HIS C 3 1   ? 0.975   40.167  -20.398 1.00 28.42 1   C 1 
ATOM 3968 O O     . HIS C 3 1   ? 0.938   39.320  -21.280 1.00 26.80 1   C 1 
ATOM 3969 C CB    . HIS C 3 1   ? -1.494  40.673  -20.544 1.00 27.18 1   C 1 
ATOM 3970 C CG    . HIS C 3 1   ? -2.559  41.611  -20.054 1.00 23.02 1   C 1 
ATOM 3971 N ND1   . HIS C 3 1   ? -3.020  41.690  -18.752 1.00 20.38 1   C 1 
ATOM 3972 C CD2   . HIS C 3 1   ? -3.245  42.565  -20.760 1.00 20.62 1   C 1 
ATOM 3973 C CE1   . HIS C 3 1   ? -3.948  42.654  -18.684 1.00 19.26 1   C 1 
ATOM 3974 N NE2   . HIS C 3 1   ? -4.103  43.224  -19.898 1.00 20.39 1   C 1 
ATOM 3975 N N     . ALA C 3 2   ? 1.963   40.271  -19.493 1.00 26.94 2   C 1 
ATOM 3976 C CA    . ALA C 3 2   ? 2.866   39.156  -19.264 1.00 27.95 2   C 1 
ATOM 3977 C C     . ALA C 3 2   ? 2.007   38.050  -18.645 1.00 26.95 2   C 1 
ATOM 3978 O O     . ALA C 3 2   ? 1.591   38.162  -17.497 1.00 26.22 2   C 1 
ATOM 3979 C CB    . ALA C 3 2   ? 4.009   39.613  -18.346 1.00 27.21 2   C 1 
ATOM 3980 N N     . VAL C 3 3   ? 1.667   37.061  -19.472 1.00 28.24 3   C 1 
ATOM 3981 C CA    . VAL C 3 3   ? 1.111   35.814  -18.963 1.00 31.74 3   C 1 
ATOM 3982 C C     . VAL C 3 3   ? 2.247   35.238  -18.137 1.00 30.08 3   C 1 
ATOM 3983 O O     . VAL C 3 3   ? 3.254   34.807  -18.705 1.00 28.01 3   C 1 
ATOM 3984 C CB    . VAL C 3 3   ? 0.679   34.871  -20.097 1.00 29.73 3   C 1 
ATOM 3985 C CG1   . VAL C 3 3   ? -0.081  33.673  -19.532 1.00 25.80 3   C 1 
ATOM 3986 C CG2   . VAL C 3 3   ? -0.244  35.583  -21.099 1.00 28.45 3   C 1 
ATOM 3987 N N     . ALA C 3 4   ? 2.157   35.379  -16.820 1.00 27.52 4   C 1 
ATOM 3988 C CA    . ALA C 3 4   ? 3.009   34.624  -15.939 1.00 27.82 4   C 1 
ATOM 3989 C C     . ALA C 3 4   ? 2.714   33.165  -16.288 1.00 26.98 4   C 1 
ATOM 3990 O O     . ALA C 3 4   ? 1.618   32.683  -16.010 1.00 26.02 4   C 1 
ATOM 3991 C CB    . ALA C 3 4   ? 2.700   34.986  -14.486 1.00 26.89 4   C 1 
ATOM 3992 N N     . GLU C 3 5   ? 3.658   32.521  -16.967 1.00 30.21 5   C 1 
ATOM 3993 C CA    . GLU C 3 5   ? 3.748   31.076  -16.953 1.00 33.63 5   C 1 
ATOM 3994 C C     . GLU C 3 5   ? 3.977   30.726  -15.479 1.00 32.85 5   C 1 
ATOM 3995 O O     . GLU C 3 5   ? 5.100   30.718  -14.994 1.00 31.91 5   C 1 
ATOM 3996 C CB    . GLU C 3 5   ? 4.867   30.564  -17.873 1.00 32.00 5   C 1 
ATOM 3997 C CG    . GLU C 3 5   ? 4.526   30.712  -19.367 1.00 27.69 5   C 1 
ATOM 3998 C CD    . GLU C 3 5   ? 5.591   30.148  -20.319 1.00 27.12 5   C 1 
ATOM 3999 O OE1   . GLU C 3 5   ? 5.223   29.855  -21.474 1.00 24.25 5   C 1 
ATOM 4000 O OE2   . GLU C 3 5   ? 6.784   30.073  -19.924 1.00 27.91 5   C 1 
ATOM 4001 N N     . GLU C 3 6   ? 2.890   30.573  -14.741 1.00 30.71 6   C 1 
ATOM 4002 C CA    . GLU C 3 6   ? 2.912   29.730  -13.568 1.00 32.47 6   C 1 
ATOM 4003 C C     . GLU C 3 6   ? 3.403   28.390  -14.104 1.00 31.21 6   C 1 
ATOM 4004 O O     . GLU C 3 6   ? 2.646   27.635  -14.713 1.00 31.28 6   C 1 
ATOM 4005 C CB    . GLU C 3 6   ? 1.534   29.629  -12.897 1.00 31.63 6   C 1 
ATOM 4006 C CG    . GLU C 3 6   ? 1.152   30.911  -12.129 1.00 28.78 6   C 1 
ATOM 4007 C CD    . GLU C 3 6   ? -0.144  30.802  -11.321 1.00 29.70 6   C 1 
ATOM 4008 O OE1   . GLU C 3 6   ? -0.300  31.612  -10.382 1.00 27.27 6   C 1 
ATOM 4009 O OE2   . GLU C 3 6   ? -1.008  29.949  -11.648 1.00 28.33 6   C 1 
ATOM 4010 N N     . GLU C 3 7   ? 4.702   28.156  -13.968 1.00 30.92 7   C 1 
ATOM 4011 C CA    . GLU C 3 7   ? 5.228   26.815  -13.958 1.00 33.09 7   C 1 
ATOM 4012 C C     . GLU C 3 7   ? 4.417   26.101  -12.874 1.00 32.40 7   C 1 
ATOM 4013 O O     . GLU C 3 7   ? 4.709   26.225  -11.690 1.00 32.22 7   C 1 
ATOM 4014 C CB    . GLU C 3 7   ? 6.730   26.761  -13.639 1.00 31.30 7   C 1 
ATOM 4015 C CG    . GLU C 3 7   ? 7.653   27.130  -14.811 1.00 26.89 7   C 1 
ATOM 4016 C CD    . GLU C 3 7   ? 9.135   26.818  -14.523 1.00 26.13 7   C 1 
ATOM 4017 O OE1   . GLU C 3 7   ? 9.891   26.559  -15.485 1.00 22.82 7   C 1 
ATOM 4018 O OE2   . GLU C 3 7   ? 9.545   26.811  -13.323 1.00 25.81 7   C 1 
ATOM 4019 N N     . GLU C 3 8   ? 3.336   25.450  -13.295 1.00 31.75 8   C 1 
ATOM 4020 C CA    . GLU C 3 8   ? 2.721   24.417  -12.494 1.00 33.08 8   C 1 
ATOM 4021 C C     . GLU C 3 8   ? 3.896   23.528  -12.112 1.00 32.13 8   C 1 
ATOM 4022 O O     . GLU C 3 8   ? 4.472   22.844  -12.965 1.00 32.11 8   C 1 
ATOM 4023 C CB    . GLU C 3 8   ? 1.667   23.609  -13.267 1.00 31.90 8   C 1 
ATOM 4024 C CG    . GLU C 3 8   ? 0.295   24.276  -13.381 1.00 27.83 8   C 1 
ATOM 4025 C CD    . GLU C 3 8   ? -0.790  23.341  -13.922 1.00 27.87 8   C 1 
ATOM 4026 O OE1   . GLU C 3 8   ? -1.987  23.558  -13.621 1.00 24.43 8   C 1 
ATOM 4027 O OE2   . GLU C 3 8   ? -0.448  22.349  -14.642 1.00 26.79 8   C 1 
ATOM 4028 N N     . ALA C 3 9   ? 4.318   23.633  -10.855 1.00 33.81 9   C 1 
ATOM 4029 C CA    . ALA C 3 9   ? 5.374   22.808  -10.321 1.00 34.04 9   C 1 
ATOM 4030 C C     . ALA C 3 9   ? 4.844   21.383  -10.434 1.00 33.97 9   C 1 
ATOM 4031 O O     . ALA C 3 9   ? 4.103   20.933  -9.564  1.00 34.10 9   C 1 
ATOM 4032 C CB    . ALA C 3 9   ? 5.676   23.242  -8.882  1.00 32.75 9   C 1 
ATOM 4033 N N     . GLU C 3 10  ? 5.118   20.727  -11.567 1.00 41.53 10  C 1 
ATOM 4034 C CA    . GLU C 3 10  ? 4.643   19.379  -11.870 1.00 43.74 10  C 1 
ATOM 4035 C C     . GLU C 3 10  ? 5.060   18.548  -10.674 1.00 43.85 10  C 1 
ATOM 4036 O O     . GLU C 3 10  ? 6.257   18.329  -10.451 1.00 42.64 10  C 1 
ATOM 4037 C CB    . GLU C 3 10  ? 5.257   18.791  -13.147 1.00 40.70 10  C 1 
ATOM 4038 C CG    . GLU C 3 10  ? 4.553   19.133  -14.460 1.00 34.41 10  C 1 
ATOM 4039 C CD    . GLU C 3 10  ? 4.898   18.141  -15.582 1.00 32.75 10  C 1 
ATOM 4040 O OE1   . GLU C 3 10  ? 4.102   17.999  -16.531 1.00 28.79 10  C 1 
ATOM 4041 O OE2   . GLU C 3 10  ? 5.941   17.428  -15.476 1.00 30.72 10  C 1 
ATOM 4042 N N     . ALA C 3 11  ? 4.084   18.202  -9.841  1.00 45.77 11  C 1 
ATOM 4043 C CA    . ALA C 3 11  ? 4.334   17.580  -8.553  1.00 45.40 11  C 1 
ATOM 4044 C C     . ALA C 3 11  ? 5.181   16.335  -8.836  1.00 46.86 11  C 1 
ATOM 4045 O O     . ALA C 3 11  ? 4.662   15.344  -9.355  1.00 46.30 11  C 1 
ATOM 4046 C CB    . ALA C 3 11  ? 3.008   17.251  -7.878  1.00 42.76 11  C 1 
ATOM 4047 N N     . GLN C 3 12  ? 6.513   16.432  -8.612  1.00 54.04 12  C 1 
ATOM 4048 C CA    . GLN C 3 12  ? 7.435   15.431  -9.133  1.00 55.51 12  C 1 
ATOM 4049 C C     . GLN C 3 12  ? 6.969   14.082  -8.618  1.00 57.72 12  C 1 
ATOM 4050 O O     . GLN C 3 12  ? 6.904   13.894  -7.401  1.00 54.33 12  C 1 
ATOM 4051 C CB    . GLN C 3 12  ? 8.882   15.666  -8.707  1.00 50.82 12  C 1 
ATOM 4052 C CG    . GLN C 3 12  ? 9.615   16.687  -9.587  1.00 43.03 12  C 1 
ATOM 4053 C CD    . GLN C 3 12  ? 11.147  16.557  -9.495  1.00 37.52 12  C 1 
ATOM 4054 O OE1   . GLN C 3 12  ? 11.712  15.706  -8.814  1.00 35.40 12  C 1 
ATOM 4055 N NE2   . GLN C 3 12  ? 11.854  17.399  -10.215 1.00 33.84 12  C 1 
ATOM 4056 N N     . PRO C 3 13  ? 6.590   13.170  -9.524  1.00 57.52 13  C 1 
ATOM 4057 C CA    . PRO C 3 13  ? 5.953   11.943  -9.103  1.00 58.08 13  C 1 
ATOM 4058 C C     . PRO C 3 13  ? 6.860   11.268  -8.081  1.00 61.16 13  C 1 
ATOM 4059 O O     . PRO C 3 13  ? 8.041   11.057  -8.366  1.00 59.40 13  C 1 
ATOM 4060 C CB    . PRO C 3 13  ? 5.751   11.104  -10.382 1.00 52.87 13  C 1 
ATOM 4061 C CG    . PRO C 3 13  ? 6.726   11.719  -11.370 1.00 49.91 13  C 1 
ATOM 4062 C CD    . PRO C 3 13  ? 6.796   13.181  -10.947 1.00 50.40 13  C 1 
ATOM 4063 N N     . LEU C 3 14  ? 6.335   11.014  -6.882  1.00 67.26 14  C 1 
ATOM 4064 C CA    . LEU C 3 14  ? 7.114   10.535  -5.734  1.00 66.98 14  C 1 
ATOM 4065 C C     . LEU C 3 14  ? 7.940   9.317   -6.160  1.00 69.77 14  C 1 
ATOM 4066 O O     . LEU C 3 14  ? 7.432   8.195   -6.276  1.00 64.53 14  C 1 
ATOM 4067 C CB    . LEU C 3 14  ? 6.161   10.239  -4.563  1.00 60.76 14  C 1 
ATOM 4068 C CG    . LEU C 3 14  ? 6.264   11.250  -3.413  1.00 52.51 14  C 1 
ATOM 4069 C CD1   . LEU C 3 14  ? 4.894   11.744  -2.974  1.00 48.27 14  C 1 
ATOM 4070 C CD2   . LEU C 3 14  ? 6.961   10.622  -2.207  1.00 49.25 14  C 1 
ATOM 4071 N N     . GLN C 3 15  ? 9.208   9.541   -6.472  1.00 74.06 15  C 1 
ATOM 4072 C CA    . GLN C 3 15  ? 10.079  8.503   -6.996  1.00 75.49 15  C 1 
ATOM 4073 C C     . GLN C 3 15  ? 10.467  7.574   -5.854  1.00 77.31 15  C 1 
ATOM 4074 O O     . GLN C 3 15  ? 11.304  7.894   -5.023  1.00 72.59 15  C 1 
ATOM 4075 C CB    . GLN C 3 15  ? 11.316  9.062   -7.700  1.00 68.93 15  C 1 
ATOM 4076 C CG    . GLN C 3 15  ? 11.004  9.692   -9.068  1.00 58.60 15  C 1 
ATOM 4077 C CD    . GLN C 3 15  ? 12.276  9.993   -9.873  1.00 50.70 15  C 1 
ATOM 4078 O OE1   . GLN C 3 15  ? 13.388  9.677   -9.478  1.00 46.55 15  C 1 
ATOM 4079 N NE2   . GLN C 3 15  ? 12.136  10.604  -11.030 1.00 42.44 15  C 1 
ATOM 4080 N N     . THR C 3 16  ? 9.834   6.411   -5.836  1.00 80.32 16  C 1 
ATOM 4081 C CA    . THR C 3 16  ? 10.160  5.370   -4.871  1.00 81.23 16  C 1 
ATOM 4082 C C     . THR C 3 16  ? 11.476  4.691   -5.251  1.00 83.17 16  C 1 
ATOM 4083 O O     . THR C 3 16  ? 11.690  4.336   -6.414  1.00 79.24 16  C 1 
ATOM 4084 C CB    . THR C 3 16  ? 9.034   4.340   -4.755  1.00 77.74 16  C 1 
ATOM 4085 O OG1   . THR C 3 16  ? 8.769   3.713   -5.989  1.00 67.92 16  C 1 
ATOM 4086 C CG2   . THR C 3 16  ? 7.736   4.990   -4.274  1.00 67.00 16  C 1 
ATOM 4087 N N     . ALA C 3 17  ? 12.345  4.443   -4.259  1.00 85.17 17  C 1 
ATOM 4088 C CA    . ALA C 3 17  ? 13.573  3.678   -4.479  1.00 85.09 17  C 1 
ATOM 4089 C C     . ALA C 3 17  ? 13.309  2.225   -4.904  1.00 86.83 17  C 1 
ATOM 4090 O O     . ALA C 3 17  ? 14.120  1.595   -5.589  1.00 83.62 17  C 1 
ATOM 4091 C CB    . ALA C 3 17  ? 14.390  3.730   -3.193  1.00 81.40 17  C 1 
ATOM 4092 N N     . LEU C 3 18  ? 12.143  1.703   -4.537  1.00 90.08 18  C 1 
ATOM 4093 C CA    . LEU C 3 18  ? 11.688  0.354   -4.856  1.00 90.84 18  C 1 
ATOM 4094 C C     . LEU C 3 18  ? 10.595  0.365   -5.936  1.00 91.03 18  C 1 
ATOM 4095 O O     . LEU C 3 18  ? 9.701   1.205   -5.919  1.00 89.15 18  C 1 
ATOM 4096 C CB    . LEU C 3 18  ? 11.196  -0.330  -3.571  1.00 90.80 18  C 1 
ATOM 4097 C CG    . LEU C 3 18  ? 12.290  -0.541  -2.511  1.00 90.42 18  C 1 
ATOM 4098 C CD1   . LEU C 3 18  ? 11.671  -1.135  -1.254  1.00 86.85 18  C 1 
ATOM 4099 C CD2   . LEU C 3 18  ? 13.391  -1.492  -3.006  1.00 86.31 18  C 1 
ATOM 4100 N N     . PRO C 3 19  ? 10.615  -0.611  -6.879  1.00 90.79 19  C 1 
ATOM 4101 C CA    . PRO C 3 19  ? 9.596   -0.677  -7.920  1.00 90.26 19  C 1 
ATOM 4102 C C     . PRO C 3 19  ? 8.234   -1.074  -7.336  1.00 91.07 19  C 1 
ATOM 4103 O O     . PRO C 3 19  ? 7.998   -2.249  -7.008  1.00 90.04 19  C 1 
ATOM 4104 C CB    . PRO C 3 19  ? 10.141  -1.676  -8.945  1.00 88.64 19  C 1 
ATOM 4105 C CG    . PRO C 3 19  ? 11.054  -2.587  -8.114  1.00 85.89 19  C 1 
ATOM 4106 C CD    . PRO C 3 19  ? 11.604  -1.650  -7.041  1.00 88.43 19  C 1 
ATOM 4107 N N     . LEU C 3 20  ? 7.283   -0.142  -7.313  1.00 91.04 20  C 1 
ATOM 4108 C CA    . LEU C 3 20  ? 5.933   -0.348  -6.767  1.00 90.95 20  C 1 
ATOM 4109 C C     . LEU C 3 20  ? 5.211   -1.571  -7.348  1.00 91.39 20  C 1 
ATOM 4110 O O     . LEU C 3 20  ? 4.456   -2.248  -6.649  1.00 90.19 20  C 1 
ATOM 4111 C CB    . LEU C 3 20  ? 5.069   0.896   -7.047  1.00 89.91 20  C 1 
ATOM 4112 C CG    . LEU C 3 20  ? 5.429   2.158   -6.260  1.00 86.34 20  C 1 
ATOM 4113 C CD1   . LEU C 3 20  ? 4.532   3.305   -6.724  1.00 80.36 20  C 1 
ATOM 4114 C CD2   . LEU C 3 20  ? 5.230   1.950   -4.755  1.00 79.31 20  C 1 
ATOM 4115 N N     . GLY C 3 21  ? 5.433   -1.873  -8.619  1.00 89.33 21  C 1 
ATOM 4116 C CA    . GLY C 3 21  ? 4.857   -3.065  -9.251  1.00 88.46 21  C 1 
ATOM 4117 C C     . GLY C 3 21  ? 5.311   -4.369  -8.600  1.00 89.40 21  C 1 
ATOM 4118 O O     . GLY C 3 21  ? 4.513   -5.295  -8.466  1.00 88.21 21  C 1 
ATOM 4119 N N     . ARG C 3 22  ? 6.573   -4.439  -8.166  1.00 91.29 22  C 1 
ATOM 4120 C CA    . ARG C 3 22  ? 7.123   -5.609  -7.478  1.00 90.92 22  C 1 
ATOM 4121 C C     . ARG C 3 22  ? 6.643   -5.665  -6.025  1.00 91.82 22  C 1 
ATOM 4122 O O     . ARG C 3 22  ? 6.200   -6.726  -5.602  1.00 90.74 22  C 1 
ATOM 4123 C CB    . ARG C 3 22  ? 8.652   -5.622  -7.608  1.00 89.66 22  C 1 
ATOM 4124 C CG    . ARG C 3 22  ? 9.312   -6.921  -7.083  1.00 82.34 22  C 1 
ATOM 4125 C CD    . ARG C 3 22  ? 8.971   -8.182  -7.893  1.00 79.50 22  C 1 
ATOM 4126 N NE    . ARG C 3 22  ? 9.616   -8.188  -9.233  1.00 76.09 22  C 1 
ATOM 4127 C CZ    . ARG C 3 22  ? 10.772  -8.755  -9.571  1.00 73.12 22  C 1 
ATOM 4128 N NH1   . ARG C 3 22  ? 11.526  -9.367  -8.707  1.00 66.35 22  C 1 
ATOM 4129 N NH2   . ARG C 3 22  ? 11.201  -8.731  -10.801 1.00 66.81 22  C 1 
ATOM 4130 N N     . VAL C 3 23  ? 6.622   -4.532  -5.314  1.00 93.09 23  C 1 
ATOM 4131 C CA    . VAL C 3 23  ? 6.058   -4.428  -3.964  1.00 93.51 23  C 1 
ATOM 4132 C C     . VAL C 3 23  ? 4.606   -4.929  -3.947  1.00 93.76 23  C 1 
ATOM 4133 O O     . VAL C 3 23  ? 4.275   -5.863  -3.219  1.00 92.83 23  C 1 
ATOM 4134 C CB    . VAL C 3 23  ? 6.151   -2.975  -3.439  1.00 93.39 23  C 1 
ATOM 4135 C CG1   . VAL C 3 23  ? 5.512   -2.826  -2.054  1.00 91.79 23  C 1 
ATOM 4136 C CG2   . VAL C 3 23  ? 7.610   -2.520  -3.348  1.00 91.66 23  C 1 
ATOM 4137 N N     . LYS C 3 24  ? 3.751   -4.427  -4.863  1.00 92.45 24  C 1 
ATOM 4138 C CA    . LYS C 3 24  ? 2.360   -4.889  -5.011  1.00 91.96 24  C 1 
ATOM 4139 C C     . LYS C 3 24  ? 2.243   -6.372  -5.353  1.00 91.95 24  C 1 
ATOM 4140 O O     . LYS C 3 24  ? 1.230   -6.992  -5.036  1.00 90.83 24  C 1 
ATOM 4141 C CB    . LYS C 3 24  ? 1.648   -4.066  -6.101  1.00 90.98 24  C 1 
ATOM 4142 C CG    . LYS C 3 24  ? 1.351   -2.620  -5.657  1.00 86.73 24  C 1 
ATOM 4143 C CD    . LYS C 3 24  ? 0.698   -1.808  -6.791  1.00 81.70 24  C 1 
ATOM 4144 C CE    . LYS C 3 24  ? 0.480   -0.391  -6.279  1.00 74.50 24  C 1 
ATOM 4145 N NZ    . LYS C 3 24  ? -0.166  0.529   -7.246  1.00 66.95 24  C 1 
ATOM 4146 N N     . ARG C 3 25  ? 3.213   -6.936  -6.064  1.00 91.62 25  C 1 
ATOM 4147 C CA    . ARG C 3 25  ? 3.239   -8.373  -6.372  1.00 91.20 25  C 1 
ATOM 4148 C C     . ARG C 3 25  ? 3.492   -9.193  -5.109  1.00 91.40 25  C 1 
ATOM 4149 O O     . ARG C 3 25  ? 2.738   -10.124 -4.880  1.00 90.07 25  C 1 
ATOM 4150 C CB    . ARG C 3 25  ? 4.275   -8.667  -7.469  1.00 90.28 25  C 1 
ATOM 4151 C CG    . ARG C 3 25  ? 4.170   -10.113 -7.998  1.00 83.39 25  C 1 
ATOM 4152 C CD    . ARG C 3 25  ? 5.279   -10.419 -9.014  1.00 80.16 25  C 1 
ATOM 4153 N NE    . ARG C 3 25  ? 5.184   -9.567  -10.218 1.00 72.44 25  C 1 
ATOM 4154 C CZ    . ARG C 3 25  ? 6.113   -9.454  -11.162 1.00 66.27 25  C 1 
ATOM 4155 N NH1   . ARG C 3 25  ? 7.241   -10.103 -11.108 1.00 60.41 25  C 1 
ATOM 4156 N NH2   . ARG C 3 25  ? 5.926   -8.686  -12.193 1.00 58.74 25  C 1 
ATOM 4157 N N     . ILE C 3 26  ? 4.479   -8.794  -4.296  1.00 93.34 26  C 1 
ATOM 4158 C CA    . ILE C 3 26  ? 4.818   -9.458  -3.029  1.00 93.42 26  C 1 
ATOM 4159 C C     . ILE C 3 26  ? 3.634   -9.403  -2.054  1.00 93.56 26  C 1 
ATOM 4160 O O     . ILE C 3 26  ? 3.213   -10.442 -1.561  1.00 92.32 26  C 1 
ATOM 4161 C CB    . ILE C 3 26  ? 6.100   -8.860  -2.428  1.00 93.34 26  C 1 
ATOM 4162 C CG1   . ILE C 3 26  ? 7.299   -9.147  -3.358  1.00 91.76 26  C 1 
ATOM 4163 C CG2   . ILE C 3 26  ? 6.377   -9.430  -1.028  1.00 91.47 26  C 1 
ATOM 4164 C CD1   . ILE C 3 26  ? 8.528   -8.285  -3.062  1.00 83.90 26  C 1 
ATOM 4165 N N     . MET C 3 27  ? 3.008   -8.227  -1.884  1.00 94.26 27  C 1 
ATOM 4166 C CA    . MET C 3 27  ? 1.793   -8.081  -1.067  1.00 94.17 27  C 1 
ATOM 4167 C C     . MET C 3 27  ? 0.670   -9.044  -1.480  1.00 93.64 27  C 1 
ATOM 4168 O O     . MET C 3 27  ? -0.114  -9.510  -0.659  1.00 91.93 27  C 1 
ATOM 4169 C CB    . MET C 3 27  ? 1.262   -6.646  -1.182  1.00 94.07 27  C 1 
ATOM 4170 C CG    . MET C 3 27  ? 2.187   -5.569  -0.614  1.00 92.54 27  C 1 
ATOM 4171 S SD    . MET C 3 27  ? 1.517   -3.902  -0.868  1.00 89.83 27  C 1 
ATOM 4172 C CE    . MET C 3 27  ? 0.436   -3.786  0.578   1.00 79.70 27  C 1 
ATOM 4173 N N     . ARG C 3 28  ? 0.559   -9.347  -2.785  1.00 91.73 28  C 1 
ATOM 4174 C CA    . ARG C 3 28  ? -0.494  -10.192 -3.358  1.00 90.89 28  C 1 
ATOM 4175 C C     . ARG C 3 28  ? -0.173  -11.684 -3.377  1.00 90.38 28  C 1 
ATOM 4176 O O     . ARG C 3 28  ? -0.995  -12.437 -3.893  1.00 87.45 28  C 1 
ATOM 4177 C CB    . ARG C 3 28  ? -0.821  -9.720  -4.770  1.00 89.34 28  C 1 
ATOM 4178 C CG    . ARG C 3 28  ? -1.559  -8.377  -4.781  1.00 84.17 28  C 1 
ATOM 4179 C CD    . ARG C 3 28  ? -1.715  -7.949  -6.230  1.00 78.87 28  C 1 
ATOM 4180 N NE    . ARG C 3 28  ? -2.382  -6.641  -6.343  1.00 72.77 28  C 1 
ATOM 4181 C CZ    . ARG C 3 28  ? -2.722  -6.056  -7.466  1.00 65.13 28  C 1 
ATOM 4182 N NH1   . ARG C 3 28  ? -2.502  -6.611  -8.631  1.00 59.00 28  C 1 
ATOM 4183 N NH2   . ARG C 3 28  ? -3.296  -4.870  -7.453  1.00 58.35 28  C 1 
ATOM 4184 N N     . VAL C 3 29  ? 0.991   -12.090 -2.883  1.00 92.21 29  C 1 
ATOM 4185 C CA    . VAL C 3 29  ? 1.315   -13.507 -2.671  1.00 91.51 29  C 1 
ATOM 4186 C C     . VAL C 3 29  ? 0.408   -14.101 -1.595  1.00 91.25 29  C 1 
ATOM 4187 O O     . VAL C 3 29  ? -0.036  -15.244 -1.747  1.00 88.23 29  C 1 
ATOM 4188 C CB    . VAL C 3 29  ? 2.803   -13.668 -2.303  1.00 89.92 29  C 1 
ATOM 4189 C CG1   . VAL C 3 29  ? 3.149   -15.101 -1.937  1.00 82.46 29  C 1 
ATOM 4190 C CG2   . VAL C 3 29  ? 3.701   -13.279 -3.490  1.00 82.40 29  C 1 
ATOM 4191 N N     . ASP C 3 30  ? 0.062   -13.314 -0.587  1.00 91.63 30  C 1 
ATOM 4192 C CA    . ASP C 3 30  ? -0.992  -13.663 0.356   1.00 90.92 30  C 1 
ATOM 4193 C C     . ASP C 3 30  ? -2.364  -13.603 -0.349  1.00 90.97 30  C 1 
ATOM 4194 O O     . ASP C 3 30  ? -2.786  -12.565 -0.865  1.00 88.22 30  C 1 
ATOM 4195 C CB    . ASP C 3 30  ? -0.913  -12.736 1.582   1.00 89.41 30  C 1 
ATOM 4196 C CG    . ASP C 3 30  ? -1.912  -13.083 2.695   1.00 87.09 30  C 1 
ATOM 4197 O OD1   . ASP C 3 30  ? -2.824  -13.894 2.454   1.00 80.21 30  C 1 
ATOM 4198 O OD2   . ASP C 3 30  ? -1.783  -12.517 3.798   1.00 80.02 30  C 1 
ATOM 4199 N N     . SER C 3 31  ? -3.063  -14.749 -0.400  1.00 91.55 31  C 1 
ATOM 4200 C CA    . SER C 3 31  ? -4.383  -14.870 -1.029  1.00 90.58 31  C 1 
ATOM 4201 C C     . SER C 3 31  ? -5.468  -14.040 -0.339  1.00 90.51 31  C 1 
ATOM 4202 O O     . SER C 3 31  ? -6.446  -13.645 -0.987  1.00 86.49 31  C 1 
ATOM 4203 C CB    . SER C 3 31  ? -4.808  -16.340 -1.060  1.00 88.36 31  C 1 
ATOM 4204 O OG    . SER C 3 31  ? -4.740  -16.922 0.222   1.00 76.50 31  C 1 
ATOM 4205 N N     . GLU C 3 32  ? -5.279  -13.724 0.937   1.00 91.28 32  C 1 
ATOM 4206 C CA    . GLU C 3 32  ? -6.208  -12.920 1.728   1.00 90.78 32  C 1 
ATOM 4207 C C     . GLU C 3 32  ? -6.179  -11.438 1.331   1.00 90.72 32  C 1 
ATOM 4208 O O     . GLU C 3 32  ? -7.177  -10.720 1.448   1.00 87.45 32  C 1 
ATOM 4209 C CB    . GLU C 3 32  ? -5.867  -13.084 3.216   1.00 89.23 32  C 1 
ATOM 4210 C CG    . GLU C 3 32  ? -6.065  -14.519 3.738   1.00 82.60 32  C 1 
ATOM 4211 C CD    . GLU C 3 32  ? -7.499  -15.004 3.508   1.00 77.95 32  C 1 
ATOM 4212 O OE1   . GLU C 3 32  ? -7.676  -16.079 2.922   1.00 70.53 32  C 1 
ATOM 4213 O OE2   . GLU C 3 32  ? -8.423  -14.226 3.847   1.00 70.39 32  C 1 
ATOM 4214 N N     . VAL C 3 33  ? -5.068  -10.966 0.747   1.00 90.66 33  C 1 
ATOM 4215 C CA    . VAL C 3 33  ? -4.925  -9.582  0.278   1.00 90.42 33  C 1 
ATOM 4216 C C     . VAL C 3 33  ? -5.735  -9.381  -1.004  1.00 89.45 33  C 1 
ATOM 4217 O O     . VAL C 3 33  ? -5.311  -9.738  -2.108  1.00 86.08 33  C 1 
ATOM 4218 C CB    . VAL C 3 33  ? -3.452  -9.194  0.086   1.00 90.26 33  C 1 
ATOM 4219 C CG1   . VAL C 3 33  ? -3.325  -7.747  -0.408  1.00 87.00 33  C 1 
ATOM 4220 C CG2   . VAL C 3 33  ? -2.691  -9.308  1.405   1.00 87.00 33  C 1 
ATOM 4221 N N     . LYS C 3 34  ? -6.908  -8.738  -0.890  1.00 87.10 34  C 1 
ATOM 4222 C CA    . LYS C 3 34  ? -7.818  -8.498  -2.021  1.00 85.35 34  C 1 
ATOM 4223 C C     . LYS C 3 34  ? -7.496  -7.212  -2.782  1.00 85.27 34  C 1 
ATOM 4224 O O     . LYS C 3 34  ? -7.163  -7.265  -3.965  1.00 78.12 34  C 1 
ATOM 4225 C CB    . LYS C 3 34  ? -9.286  -8.561  -1.545  1.00 81.59 34  C 1 
ATOM 4226 C CG    . LYS C 3 34  ? -9.619  -9.980  -1.052  1.00 74.98 34  C 1 
ATOM 4227 C CD    . LYS C 3 34  ? -11.046 -10.142 -0.538  1.00 65.85 34  C 1 
ATOM 4228 C CE    . LYS C 3 34  ? -11.169 -11.585 -0.022  1.00 58.23 34  C 1 
ATOM 4229 N NZ    . LYS C 3 34  ? -12.432 -11.891 0.664   1.00 49.28 34  C 1 
ATOM 4230 N N     . LYS C 3 35  ? -7.581  -6.052  -2.093  1.00 87.30 35  C 1 
ATOM 4231 C CA    . LYS C 3 35  ? -7.313  -4.734  -2.686  1.00 87.44 35  C 1 
ATOM 4232 C C     . LYS C 3 35  ? -6.347  -3.942  -1.814  1.00 88.68 35  C 1 
ATOM 4233 O O     . LYS C 3 35  ? -6.342  -4.099  -0.594  1.00 87.56 35  C 1 
ATOM 4234 C CB    . LYS C 3 35  ? -8.614  -3.942  -2.874  1.00 85.22 35  C 1 
ATOM 4235 C CG    . LYS C 3 35  ? -9.544  -4.551  -3.935  1.00 78.40 35  C 1 
ATOM 4236 C CD    . LYS C 3 35  ? -10.735 -3.639  -4.170  1.00 74.19 35  C 1 
ATOM 4237 C CE    . LYS C 3 35  ? -11.617 -4.191  -5.288  1.00 65.32 35  C 1 
ATOM 4238 N NZ    . LYS C 3 35  ? -12.702 -3.238  -5.643  1.00 58.23 35  C 1 
ATOM 4239 N N     . VAL C 3 36  ? -5.552  -3.087  -2.457  1.00 90.14 36  C 1 
ATOM 4240 C CA    . VAL C 3 36  ? -4.582  -2.210  -1.794  1.00 90.55 36  C 1 
ATOM 4241 C C     . VAL C 3 36  ? -4.686  -0.827  -2.429  1.00 90.42 36  C 1 
ATOM 4242 O O     . VAL C 3 36  ? -4.660  -0.739  -3.665  1.00 89.06 36  C 1 
ATOM 4243 C CB    . VAL C 3 36  ? -3.151  -2.756  -1.919  1.00 90.30 36  C 1 
ATOM 4244 C CG1   . VAL C 3 36  ? -2.170  -1.935  -1.083  1.00 86.83 36  C 1 
ATOM 4245 C CG2   . VAL C 3 36  ? -3.029  -4.220  -1.454  1.00 86.45 36  C 1 
ATOM 4246 N N     . THR C 3 37  ? -4.822  0.221   -1.631  1.00 90.22 37  C 1 
ATOM 4247 C CA    . THR C 3 37  ? -4.865  1.607   -2.120  1.00 89.77 37  C 1 
ATOM 4248 C C     . THR C 3 37  ? -3.512  2.043   -2.702  1.00 90.37 37  C 1 
ATOM 4249 O O     . THR C 3 37  ? -2.487  1.371   -2.520  1.00 89.84 37  C 1 
ATOM 4250 C CB    . THR C 3 37  ? -5.311  2.600   -1.026  1.00 88.02 37  C 1 
ATOM 4251 O OG1   . THR C 3 37  ? -4.363  2.644   -0.001  1.00 81.06 37  C 1 
ATOM 4252 C CG2   . THR C 3 37  ? -6.673  2.252   -0.429  1.00 80.37 37  C 1 
ATOM 4253 N N     . ALA C 3 38  ? -3.492  3.145   -3.468  1.00 88.82 38  C 1 
ATOM 4254 C CA    . ALA C 3 38  ? -2.250  3.698   -4.000  1.00 88.06 38  C 1 
ATOM 4255 C C     . ALA C 3 38  ? -1.329  4.167   -2.863  1.00 89.33 38  C 1 
ATOM 4256 O O     . ALA C 3 38  ? -0.162  3.763   -2.827  1.00 88.39 38  C 1 
ATOM 4257 C CB    . ALA C 3 38  ? -2.581  4.832   -4.971  1.00 85.58 38  C 1 
ATOM 4258 N N     . GLU C 3 39  ? -1.888  4.890   -1.905  1.00 91.10 39  C 1 
ATOM 4259 C CA    . GLU C 3 39  ? -1.210  5.350   -0.693  1.00 91.02 39  C 1 
ATOM 4260 C C     . GLU C 3 39  ? -0.589  4.194   0.093   1.00 92.06 39  C 1 
ATOM 4261 O O     . GLU C 3 39  ? 0.598   4.202   0.379   1.00 91.10 39  C 1 
ATOM 4262 C CB    . GLU C 3 39  ? -2.212  6.064   0.224   1.00 89.04 39  C 1 
ATOM 4263 C CG    . GLU C 3 39  ? -2.786  7.337   -0.395  1.00 79.88 39  C 1 
ATOM 4264 C CD    . GLU C 3 39  ? -3.756  8.041   0.569   1.00 77.38 39  C 1 
ATOM 4265 O OE1   . GLU C 3 39  ? -4.115  9.188   0.285   1.00 71.37 39  C 1 
ATOM 4266 O OE2   . GLU C 3 39  ? -4.140  7.413   1.587   1.00 72.72 39  C 1 
ATOM 4267 N N     . ALA C 3 40  ? -1.364  3.132   0.366   1.00 92.41 40  C 1 
ATOM 4268 C CA    . ALA C 3 40  ? -0.846  1.965   1.065   1.00 92.68 40  C 1 
ATOM 4269 C C     . ALA C 3 40  ? 0.354   1.332   0.343   1.00 93.25 40  C 1 
ATOM 4270 O O     . ALA C 3 40  ? 1.301   0.863   0.968   1.00 92.66 40  C 1 
ATOM 4271 C CB    . ALA C 3 40  ? -1.980  0.950   1.223   1.00 92.05 40  C 1 
ATOM 4272 N N     . SER C 3 41  ? 0.334   1.325   -1.007  1.00 93.16 41  C 1 
ATOM 4273 C CA    . SER C 3 41  ? 1.453   0.779   -1.780  1.00 93.01 41  C 1 
ATOM 4274 C C     . SER C 3 41  ? 2.715   1.644   -1.715  1.00 93.50 41  C 1 
ATOM 4275 O O     . SER C 3 41  ? 3.810   1.093   -1.762  1.00 92.68 41  C 1 
ATOM 4276 C CB    . SER C 3 41  ? 1.060   0.608   -3.251  1.00 91.93 41  C 1 
ATOM 4277 O OG    . SER C 3 41  ? -0.127  -0.149  -3.395  1.00 82.35 41  C 1 
ATOM 4278 N N     . LEU C 3 42  ? 2.565   2.965   -1.647  1.00 92.98 42  C 1 
ATOM 4279 C CA    . LEU C 3 42  ? 3.676   3.897   -1.462  1.00 92.63 42  C 1 
ATOM 4280 C C     . LEU C 3 42  ? 4.227   3.788   -0.041  1.00 93.47 42  C 1 
ATOM 4281 O O     . LEU C 3 42  ? 5.437   3.653   0.134   1.00 92.56 42  C 1 
ATOM 4282 C CB    . LEU C 3 42  ? 3.197   5.320   -1.749  1.00 91.04 42  C 1 
ATOM 4283 C CG    . LEU C 3 42  ? 2.973   5.595   -3.249  1.00 85.03 42  C 1 
ATOM 4284 C CD1   . LEU C 3 42  ? 2.192   6.874   -3.427  1.00 80.86 42  C 1 
ATOM 4285 C CD2   . LEU C 3 42  ? 4.312   5.742   -3.979  1.00 79.73 42  C 1 
ATOM 4286 N N     . LEU C 3 43  ? 3.336   3.742   0.947   1.00 93.43 43  C 1 
ATOM 4287 C CA    . LEU C 3 43  ? 3.690   3.655   2.350   1.00 93.39 43  C 1 
ATOM 4288 C C     . LEU C 3 43  ? 4.489   2.381   2.663   1.00 93.92 43  C 1 
ATOM 4289 O O     . LEU C 3 43  ? 5.535   2.456   3.288   1.00 93.00 43  C 1 
ATOM 4290 C CB    . LEU C 3 43  ? 2.393   3.717   3.170   1.00 91.85 43  C 1 
ATOM 4291 C CG    . LEU C 3 43  ? 2.645   4.041   4.649   1.00 86.63 43  C 1 
ATOM 4292 C CD1   . LEU C 3 43  ? 2.966   5.518   4.835   1.00 82.28 43  C 1 
ATOM 4293 C CD2   . LEU C 3 43  ? 1.407   3.709   5.460   1.00 82.24 43  C 1 
ATOM 4294 N N     . ILE C 3 44  ? 4.048   1.223   2.164   1.00 94.77 44  C 1 
ATOM 4295 C CA    . ILE C 3 44  ? 4.795   -0.021  2.363   1.00 94.94 44  C 1 
ATOM 4296 C C     . ILE C 3 44  ? 6.144   0.003   1.631   1.00 95.30 44  C 1 
ATOM 4297 O O     . ILE C 3 44  ? 7.106   -0.563  2.127   1.00 94.19 44  C 1 
ATOM 4298 C CB    . ILE C 3 44  ? 3.946   -1.256  1.999   1.00 93.63 44  C 1 
ATOM 4299 C CG1   . ILE C 3 44  ? 4.505   -2.578  2.557   1.00 88.52 44  C 1 
ATOM 4300 C CG2   . ILE C 3 44  ? 3.776   -1.401  0.486   1.00 89.27 44  C 1 
ATOM 4301 C CD1   . ILE C 3 44  ? 4.504   -2.645  4.082   1.00 80.02 44  C 1 
ATOM 4302 N N     . ALA C 3 45  ? 6.242   0.667   0.473   1.00 94.58 45  C 1 
ATOM 4303 C CA    . ALA C 3 45  ? 7.512   0.799   -0.224  1.00 94.14 45  C 1 
ATOM 4304 C C     . ALA C 3 45  ? 8.505   1.678   0.562   1.00 94.29 45  C 1 
ATOM 4305 O O     . ALA C 3 45  ? 9.666   1.291   0.699   1.00 93.39 45  C 1 
ATOM 4306 C CB    . ALA C 3 45  ? 7.267   1.337   -1.638  1.00 93.44 45  C 1 
ATOM 4307 N N     . ALA C 3 46  ? 8.034   2.797   1.132   1.00 92.63 46  C 1 
ATOM 4308 C CA    . ALA C 3 46  ? 8.832   3.668   1.988   1.00 92.23 46  C 1 
ATOM 4309 C C     . ALA C 3 46  ? 9.254   2.959   3.283   1.00 92.64 46  C 1 
ATOM 4310 O O     . ALA C 3 46  ? 10.441  2.931   3.620   1.00 91.68 46  C 1 
ATOM 4311 C CB    . ALA C 3 46  ? 8.020   4.935   2.266   1.00 91.24 46  C 1 
ATOM 4312 N N     . ALA C 3 47  ? 8.323   2.280   3.971   1.00 93.15 47  C 1 
ATOM 4313 C CA    . ALA C 3 47  ? 8.627   1.497   5.163   1.00 93.07 47  C 1 
ATOM 4314 C C     . ALA C 3 47  ? 9.664   0.397   4.882   1.00 93.23 47  C 1 
ATOM 4315 O O     . ALA C 3 47  ? 10.566  0.149   5.689   1.00 92.48 47  C 1 
ATOM 4316 C CB    . ALA C 3 47  ? 7.324   0.873   5.670   1.00 92.46 47  C 1 
ATOM 4317 N N     . THR C 3 48  ? 9.570   -0.236  3.717   1.00 93.92 48  C 1 
ATOM 4318 C CA    . THR C 3 48  ? 10.525  -1.258  3.283   1.00 93.80 48  C 1 
ATOM 4319 C C     . THR C 3 48  ? 11.911  -0.679  3.023   1.00 93.86 48  C 1 
ATOM 4320 O O     . THR C 3 48  ? 12.909  -1.345  3.303   1.00 92.66 48  C 1 
ATOM 4321 C CB    . THR C 3 48  ? 10.001  -1.945  2.025   1.00 93.24 48  C 1 
ATOM 4322 O OG1   . THR C 3 48  ? 8.756   -2.557  2.255   1.00 84.57 48  C 1 
ATOM 4323 C CG2   . THR C 3 48  ? 10.908  -3.049  1.529   1.00 82.53 48  C 1 
ATOM 4324 N N     . GLU C 3 49  ? 12.004  0.543   2.496   1.00 92.14 49  C 1 
ATOM 4325 C CA    . GLU C 3 49  ? 13.279  1.235   2.314   1.00 91.57 49  C 1 
ATOM 4326 C C     . GLU C 3 49  ? 13.940  1.551   3.660   1.00 91.98 49  C 1 
ATOM 4327 O O     . GLU C 3 49  ? 15.121  1.254   3.837   1.00 90.76 49  C 1 
ATOM 4328 C CB    . GLU C 3 49  ? 13.060  2.494   1.453   1.00 90.01 49  C 1 
ATOM 4329 C CG    . GLU C 3 49  ? 14.368  3.226   1.150   1.00 84.55 49  C 1 
ATOM 4330 C CD    . GLU C 3 49  ? 14.228  4.351   0.111   1.00 80.42 49  C 1 
ATOM 4331 O OE1   . GLU C 3 49  ? 15.270  4.958   -0.221  1.00 74.59 49  C 1 
ATOM 4332 O OE2   . GLU C 3 49  ? 13.125  4.553   -0.434  1.00 75.92 49  C 1 
ATOM 4333 N N     . LEU C 3 50  ? 13.158  2.048   4.640   1.00 90.97 50  C 1 
ATOM 4334 C CA    . LEU C 3 50  ? 13.635  2.290   6.001   1.00 90.42 50  C 1 
ATOM 4335 C C     . LEU C 3 50  ? 14.124  0.999   6.660   1.00 90.98 50  C 1 
ATOM 4336 O O     . LEU C 3 50  ? 15.256  0.937   7.138   1.00 89.97 50  C 1 
ATOM 4337 C CB    . LEU C 3 50  ? 12.518  2.926   6.847   1.00 89.10 50  C 1 
ATOM 4338 C CG    . LEU C 3 50  ? 12.086  4.342   6.419   1.00 86.31 50  C 1 
ATOM 4339 C CD1   . LEU C 3 50  ? 10.984  4.831   7.361   1.00 82.67 50  C 1 
ATOM 4340 C CD2   . LEU C 3 50  ? 13.243  5.332   6.441   1.00 82.51 50  C 1 
ATOM 4341 N N     . PHE C 3 51  ? 13.331  -0.071  6.599   1.00 92.43 51  C 1 
ATOM 4342 C CA    . PHE C 3 51  ? 13.696  -1.365  7.159   1.00 92.57 51  C 1 
ATOM 4343 C C     . PHE C 3 51  ? 14.976  -1.930  6.543   1.00 92.68 51  C 1 
ATOM 4344 O O     . PHE C 3 51  ? 15.844  -2.447  7.250   1.00 91.92 51  C 1 
ATOM 4345 C CB    . PHE C 3 51  ? 12.535  -2.331  6.941   1.00 92.35 51  C 1 
ATOM 4346 C CG    . PHE C 3 51  ? 12.812  -3.715  7.474   1.00 91.96 51  C 1 
ATOM 4347 C CD1   . PHE C 3 51  ? 13.056  -4.779  6.598   1.00 89.42 51  C 1 
ATOM 4348 C CD2   . PHE C 3 51  ? 12.849  -3.931  8.857   1.00 89.82 51  C 1 
ATOM 4349 C CE1   . PHE C 3 51  ? 13.313  -6.062  7.097   1.00 88.48 51  C 1 
ATOM 4350 C CE2   . PHE C 3 51  ? 13.106  -5.209  9.363   1.00 88.83 51  C 1 
ATOM 4351 C CZ    . PHE C 3 51  ? 13.334  -6.277  8.487   1.00 89.11 51  C 1 
ATOM 4352 N N     . LEU C 3 52  ? 15.135  -1.795  5.234   1.00 91.79 52  C 1 
ATOM 4353 C CA    . LEU C 3 52  ? 16.341  -2.215  4.538   1.00 91.67 52  C 1 
ATOM 4354 C C     . LEU C 3 52  ? 17.566  -1.424  5.010   1.00 91.13 52  C 1 
ATOM 4355 O O     . LEU C 3 52  ? 18.618  -2.021  5.241   1.00 89.59 52  C 1 
ATOM 4356 C CB    . LEU C 3 52  ? 16.097  -2.077  3.026   1.00 91.34 52  C 1 
ATOM 4357 C CG    . LEU C 3 52  ? 17.124  -2.780  2.119   1.00 90.76 52  C 1 
ATOM 4358 C CD1   . LEU C 3 52  ? 16.544  -2.874  0.706   1.00 84.17 52  C 1 
ATOM 4359 C CD2   . LEU C 3 52  ? 18.465  -2.060  2.002   1.00 84.16 52  C 1 
ATOM 4360 N N     . GLY C 3 53  ? 17.442  -0.110  5.165   1.00 89.44 53  C 1 
ATOM 4361 C CA    . GLY C 3 53  ? 18.490  0.744   5.705   1.00 88.59 53  C 1 
ATOM 4362 C C     . GLY C 3 53  ? 18.897  0.347   7.115   1.00 88.99 53  C 1 
ATOM 4363 O O     . GLY C 3 53  ? 20.085  0.146   7.370   1.00 87.64 53  C 1 
ATOM 4364 N N     . THR C 3 54  ? 17.924  0.106   8.002   1.00 88.98 54  C 1 
ATOM 4365 C CA    . THR C 3 54  ? 18.163  -0.362  9.379   1.00 87.95 54  C 1 
ATOM 4366 C C     . THR C 3 54  ? 18.924  -1.681  9.409   1.00 88.34 54  C 1 
ATOM 4367 O O     . THR C 3 54  ? 19.924  -1.813  10.115  1.00 87.03 54  C 1 
ATOM 4368 C CB    . THR C 3 54  ? 16.840  -0.545  10.136  1.00 86.23 54  C 1 
ATOM 4369 O OG1   . THR C 3 54  ? 16.009  0.573   9.989   1.00 78.11 54  C 1 
ATOM 4370 C CG2   . THR C 3 54  ? 17.050  -0.738  11.635  1.00 75.06 54  C 1 
ATOM 4371 N N     . LEU C 3 55  ? 18.506  -2.663  8.607   1.00 91.60 55  C 1 
ATOM 4372 C CA    . LEU C 3 55  ? 19.206  -3.942  8.531   1.00 91.31 55  C 1 
ATOM 4373 C C     . LEU C 3 55  ? 20.618  -3.815  7.975   1.00 91.46 55  C 1 
ATOM 4374 O O     . LEU C 3 55  ? 21.533  -4.496  8.454   1.00 90.07 55  C 1 
ATOM 4375 C CB    . LEU C 3 55  ? 18.420  -4.932  7.655   1.00 90.73 55  C 1 
ATOM 4376 C CG    . LEU C 3 55  ? 17.193  -5.581  8.305   1.00 87.71 55  C 1 
ATOM 4377 C CD1   . LEU C 3 55  ? 16.663  -6.627  7.326   1.00 83.82 55  C 1 
ATOM 4378 C CD2   . LEU C 3 55  ? 17.531  -6.299  9.617   1.00 83.71 55  C 1 
ATOM 4379 N N     . ALA C 3 56  ? 20.823  -2.988  6.957   1.00 90.91 56  C 1 
ATOM 4380 C CA    . ALA C 3 56  ? 22.138  -2.771  6.375   1.00 90.33 56  C 1 
ATOM 4381 C C     . ALA C 3 56  ? 23.096  -2.113  7.382   1.00 90.22 56  C 1 
ATOM 4382 O O     . ALA C 3 56  ? 24.217  -2.591  7.543   1.00 88.94 56  C 1 
ATOM 4383 C CB    . ALA C 3 56  ? 21.982  -1.949  5.098   1.00 89.44 56  C 1 
ATOM 4384 N N     . ALA C 3 57  ? 22.620  -1.084  8.093   1.00 89.62 57  C 1 
ATOM 4385 C CA    . ALA C 3 57  ? 23.368  -0.403  9.138   1.00 88.63 57  C 1 
ATOM 4386 C C     . ALA C 3 57  ? 23.732  -1.368  10.279  1.00 88.76 57  C 1 
ATOM 4387 O O     . ALA C 3 57  ? 24.907  -1.517  10.601  1.00 87.30 57  C 1 
ATOM 4388 C CB    . ALA C 3 57  ? 22.540  0.793   9.615   1.00 87.02 57  C 1 
ATOM 4389 N N     . GLY C 3 58  ? 22.760  -2.122  10.799  1.00 88.86 58  C 1 
ATOM 4390 C CA    . GLY C 3 58  ? 23.020  -3.122  11.837  1.00 88.34 58  C 1 
ATOM 4391 C C     . GLY C 3 58  ? 23.986  -4.230  11.390  1.00 88.85 58  C 1 
ATOM 4392 O O     . GLY C 3 58  ? 24.852  -4.658  12.162  1.00 87.77 58  C 1 
ATOM 4393 N N     . ALA C 3 59  ? 23.898  -4.671  10.139  1.00 91.10 59  C 1 
ATOM 4394 C CA    . ALA C 3 59  ? 24.830  -5.656  9.593   1.00 90.95 59  C 1 
ATOM 4395 C C     . ALA C 3 59  ? 26.256  -5.103  9.459   1.00 90.78 59  C 1 
ATOM 4396 O O     . ALA C 3 59  ? 27.220  -5.836  9.681   1.00 89.32 59  C 1 
ATOM 4397 C CB    . ALA C 3 59  ? 24.300  -6.149  8.248   1.00 90.59 59  C 1 
ATOM 4398 N N     . HIS C 3 60  ? 26.393  -3.828  9.110   1.00 88.79 60  C 1 
ATOM 4399 C CA    . HIS C 3 60  ? 27.685  -3.153  9.070   1.00 88.05 60  C 1 
ATOM 4400 C C     . HIS C 3 60  ? 28.281  -3.009  10.469  1.00 87.93 60  C 1 
ATOM 4401 O O     . HIS C 3 60  ? 29.450  -3.365  10.654  1.00 86.67 60  C 1 
ATOM 4402 C CB    . HIS C 3 60  ? 27.530  -1.807  8.370   1.00 87.04 60  C 1 
ATOM 4403 C CG    . HIS C 3 60  ? 28.836  -1.070  8.296   1.00 85.88 60  C 1 
ATOM 4404 N ND1   . HIS C 3 60  ? 29.218  -0.007  9.087   1.00 76.84 60  C 1 
ATOM 4405 C CD2   . HIS C 3 60  ? 29.907  -1.359  7.483   1.00 77.32 60  C 1 
ATOM 4406 C CE1   . HIS C 3 60  ? 30.475  0.329   8.758   1.00 77.45 60  C 1 
ATOM 4407 N NE2   . HIS C 3 60  ? 30.929  -0.472  7.792   1.00 79.30 60  C 1 
ATOM 4408 N N     . THR C 3 61  ? 27.495  -2.630  11.470  1.00 89.41 61  C 1 
ATOM 4409 C CA    . THR C 3 61  ? 27.920  -2.596  12.876  1.00 88.85 61  C 1 
ATOM 4410 C C     . THR C 3 61  ? 28.443  -3.967  13.322  1.00 89.47 61  C 1 
ATOM 4411 O O     . THR C 3 61  ? 29.550  -4.057  13.845  1.00 88.31 61  C 1 
ATOM 4412 C CB    . THR C 3 61  ? 26.763  -2.159  13.778  1.00 87.46 61  C 1 
ATOM 4413 O OG1   . THR C 3 61  ? 26.255  -0.922  13.337  1.00 81.25 61  C 1 
ATOM 4414 C CG2   . THR C 3 61  ? 27.185  -1.998  15.232  1.00 80.50 61  C 1 
ATOM 4415 N N     . ALA C 3 62  ? 27.714  -5.040  13.030  1.00 89.99 62  C 1 
ATOM 4416 C CA    . ALA C 3 62  ? 28.164  -6.397  13.349  1.00 89.49 62  C 1 
ATOM 4417 C C     . ALA C 3 62  ? 29.454  -6.803  12.602  1.00 89.31 62  C 1 
ATOM 4418 O O     . ALA C 3 62  ? 30.263  -7.566  13.125  1.00 87.41 62  C 1 
ATOM 4419 C CB    . ALA C 3 62  ? 27.020  -7.366  13.031  1.00 88.59 62  C 1 
ATOM 4420 N N     . ALA C 3 63  ? 29.643  -6.322  11.380  1.00 90.05 63  C 1 
ATOM 4421 C CA    . ALA C 3 63  ? 30.884  -6.555  10.649  1.00 89.59 63  C 1 
ATOM 4422 C C     . ALA C 3 63  ? 32.073  -5.815  11.286  1.00 89.61 63  C 1 
ATOM 4423 O O     . ALA C 3 63  ? 33.137  -6.422  11.455  1.00 88.01 63  C 1 
ATOM 4424 C CB    . ALA C 3 63  ? 30.697  -6.153  9.179   1.00 88.70 63  C 1 
ATOM 4425 N N     . SER C 3 64  ? 31.880  -4.559  11.679  1.00 88.20 64  C 1 
ATOM 4426 C CA    . SER C 3 64  ? 32.890  -3.712  12.313  1.00 87.30 64  C 1 
ATOM 4427 C C     . SER C 3 64  ? 33.299  -4.228  13.685  1.00 87.44 64  C 1 
ATOM 4428 O O     . SER C 3 64  ? 34.489  -4.287  13.975  1.00 84.87 64  C 1 
ATOM 4429 C CB    . SER C 3 64  ? 32.376  -2.279  12.409  1.00 85.41 64  C 1 
ATOM 4430 O OG    . SER C 3 64  ? 32.096  -1.807  11.107  1.00 74.10 64  C 1 
ATOM 4431 N N     . GLN C 3 65  ? 32.352  -4.713  14.487  1.00 87.70 65  C 1 
ATOM 4432 C CA    . GLN C 3 65  ? 32.633  -5.395  15.764  1.00 87.48 65  C 1 
ATOM 4433 C C     . GLN C 3 65  ? 33.530  -6.634  15.581  1.00 87.68 65  C 1 
ATOM 4434 O O     . GLN C 3 65  ? 34.369  -6.930  16.419  1.00 85.66 65  C 1 
ATOM 4435 C CB    . GLN C 3 65  ? 31.313  -5.821  16.413  1.00 86.42 65  C 1 
ATOM 4436 C CG    . GLN C 3 65  ? 30.554  -4.633  17.022  1.00 81.26 65  C 1 
ATOM 4437 C CD    . GLN C 3 65  ? 29.141  -5.003  17.489  1.00 80.36 65  C 1 
ATOM 4438 O OE1   . GLN C 3 65  ? 28.591  -6.031  17.141  1.00 75.19 65  C 1 
ATOM 4439 N NE2   . GLN C 3 65  ? 28.510  -4.157  18.264  1.00 73.05 65  C 1 
ATOM 4440 N N     . GLY C 3 66  ? 33.369  -7.324  14.464  1.00 88.78 66  C 1 
ATOM 4441 C CA    . GLY C 3 66  ? 34.253  -8.436  14.088  1.00 87.49 66  C 1 
ATOM 4442 C C     . GLY C 3 66  ? 35.544  -8.012  13.375  1.00 87.06 66  C 1 
ATOM 4443 O O     . GLY C 3 66  ? 36.178  -8.873  12.758  1.00 81.63 66  C 1 
ATOM 4444 N N     . GLY C 3 67  ? 35.879  -6.723  13.343  1.00 87.17 67  C 1 
ATOM 4445 C CA    . GLY C 3 67  ? 37.049  -6.177  12.653  1.00 85.73 67  C 1 
ATOM 4446 C C     . GLY C 3 67  ? 37.019  -6.324  11.129  1.00 85.47 67  C 1 
ATOM 4447 O O     . GLY C 3 67  ? 38.060  -6.383  10.480  1.00 79.87 67  C 1 
ATOM 4448 N N     . ARG C 3 68  ? 35.815  -6.445  10.511  1.00 85.17 68  C 1 
ATOM 4449 C CA    . ARG C 3 68  ? 35.668  -6.751  9.082   1.00 85.44 68  C 1 
ATOM 4450 C C     . ARG C 3 68  ? 35.051  -5.583  8.310   1.00 86.08 68  C 1 
ATOM 4451 O O     . ARG C 3 68  ? 33.963  -5.120  8.620   1.00 82.46 68  C 1 
ATOM 4452 C CB    . ARG C 3 68  ? 34.842  -8.028  8.884   1.00 83.33 68  C 1 
ATOM 4453 C CG    . ARG C 3 68  ? 35.527  -9.260  9.489   1.00 80.76 68  C 1 
ATOM 4454 C CD    . ARG C 3 68  ? 34.712  -10.518 9.213   1.00 76.02 68  C 1 
ATOM 4455 N NE    . ARG C 3 68  ? 35.324  -11.699 9.841   1.00 70.66 68  C 1 
ATOM 4456 C CZ    . ARG C 3 68  ? 34.892  -12.943 9.774   1.00 65.51 68  C 1 
ATOM 4457 N NH1   . ARG C 3 68  ? 33.833  -13.265 9.085   1.00 59.24 68  C 1 
ATOM 4458 N NH2   . ARG C 3 68  ? 35.512  -13.893 10.419  1.00 58.17 68  C 1 
ATOM 4459 N N     . ARG C 3 69  ? 35.666  -5.219  7.173   1.00 85.82 69  C 1 
ATOM 4460 C CA    . ARG C 3 69  ? 35.134  -4.231  6.220   1.00 85.50 69  C 1 
ATOM 4461 C C     . ARG C 3 69  ? 34.063  -4.784  5.270   1.00 87.01 69  C 1 
ATOM 4462 O O     . ARG C 3 69  ? 33.379  -4.030  4.590   1.00 84.22 69  C 1 
ATOM 4463 C CB    . ARG C 3 69  ? 36.280  -3.603  5.413   1.00 82.23 69  C 1 
ATOM 4464 C CG    . ARG C 3 69  ? 37.271  -2.832  6.289   1.00 73.78 69  C 1 
ATOM 4465 C CD    . ARG C 3 69  ? 38.339  -2.134  5.433   1.00 68.58 69  C 1 
ATOM 4466 N NE    . ARG C 3 69  ? 39.338  -1.429  6.262   1.00 62.38 69  C 1 
ATOM 4467 C CZ    . ARG C 3 69  ? 40.321  -0.640  5.834   1.00 55.12 69  C 1 
ATOM 4468 N NH1   . ARG C 3 69  ? 40.521  -0.400  4.572   1.00 52.38 69  C 1 
ATOM 4469 N NH2   . ARG C 3 69  ? 41.135  -0.087  6.690   1.00 49.43 69  C 1 
ATOM 4470 N N     . THR C 3 70  ? 33.930  -6.106  5.171   1.00 89.72 70  C 1 
ATOM 4471 C CA    . THR C 3 70  ? 32.983  -6.760  4.254   1.00 90.21 70  C 1 
ATOM 4472 C C     . THR C 3 70  ? 31.784  -7.297  5.018   1.00 90.70 70  C 1 
ATOM 4473 O O     . THR C 3 70  ? 31.925  -8.228  5.812   1.00 89.20 70  C 1 
ATOM 4474 C CB    . THR C 3 70  ? 33.643  -7.884  3.450   1.00 88.57 70  C 1 
ATOM 4475 O OG1   . THR C 3 70  ? 34.766  -7.396  2.746   1.00 80.63 70  C 1 
ATOM 4476 C CG2   . THR C 3 70  ? 32.699  -8.482  2.401   1.00 80.52 70  C 1 
ATOM 4477 N N     . VAL C 3 71  ? 30.607  -6.764  4.724   1.00 91.96 71  C 1 
ATOM 4478 C CA    . VAL C 3 71  ? 29.344  -7.274  5.240   1.00 91.86 71  C 1 
ATOM 4479 C C     . VAL C 3 71  ? 29.019  -8.605  4.558   1.00 92.08 71  C 1 
ATOM 4480 O O     . VAL C 3 71  ? 28.997  -8.701  3.328   1.00 90.76 71  C 1 
ATOM 4481 C CB    . VAL C 3 71  ? 28.198  -6.269  5.031   1.00 90.89 71  C 1 
ATOM 4482 C CG1   . VAL C 3 71  ? 26.885  -6.773  5.613   1.00 86.67 71  C 1 
ATOM 4483 C CG2   . VAL C 3 71  ? 28.526  -4.925  5.697   1.00 86.79 71  C 1 
ATOM 4484 N N     . ARG C 3 72  ? 28.753  -9.650  5.361   1.00 91.64 72  C 1 
ATOM 4485 C CA    . ARG C 3 72  ? 28.387  -11.004 4.927   1.00 91.36 72  C 1 
ATOM 4486 C C     . ARG C 3 72  ? 27.008  -11.390 5.456   1.00 91.91 72  C 1 
ATOM 4487 O O     . ARG C 3 72  ? 26.494  -10.747 6.374   1.00 90.77 72  C 1 
ATOM 4488 C CB    . ARG C 3 72  ? 29.448  -12.013 5.391   1.00 89.93 72  C 1 
ATOM 4489 C CG    . ARG C 3 72  ? 30.829  -11.747 4.762   1.00 85.05 72  C 1 
ATOM 4490 C CD    . ARG C 3 72  ? 31.790  -12.876 5.119   1.00 80.20 72  C 1 
ATOM 4491 N NE    . ARG C 3 72  ? 33.120  -12.670 4.531   1.00 73.89 72  C 1 
ATOM 4492 C CZ    . ARG C 3 72  ? 34.144  -13.500 4.583   1.00 66.90 72  C 1 
ATOM 4493 N NH1   . ARG C 3 72  ? 34.062  -14.638 5.222   1.00 60.07 72  C 1 
ATOM 4494 N NH2   . ARG C 3 72  ? 35.275  -13.202 4.004   1.00 58.25 72  C 1 
ATOM 4495 N N     . ALA C 3 73  ? 26.444  -12.487 4.958   1.00 91.71 73  C 1 
ATOM 4496 C CA    . ALA C 3 73  ? 25.170  -13.034 5.431   1.00 91.81 73  C 1 
ATOM 4497 C C     . ALA C 3 73  ? 25.146  -13.274 6.951   1.00 92.35 73  C 1 
ATOM 4498 O O     . ALA C 3 73  ? 24.147  -12.983 7.612   1.00 91.40 73  C 1 
ATOM 4499 C CB    . ALA C 3 73  ? 24.899  -14.331 4.675   1.00 91.01 73  C 1 
ATOM 4500 N N     . ALA C 3 74  ? 26.272  -13.728 7.547   1.00 91.86 74  C 1 
ATOM 4501 C CA    . ALA C 3 74  ? 26.396  -13.897 8.998   1.00 91.58 74  C 1 
ATOM 4502 C C     . ALA C 3 74  ? 26.189  -12.589 9.782   1.00 91.89 74  C 1 
ATOM 4503 O O     . ALA C 3 74  ? 25.575  -12.607 10.848  1.00 90.59 74  C 1 
ATOM 4504 C CB    . ALA C 3 74  ? 27.763  -14.514 9.298   1.00 90.44 74  C 1 
ATOM 4505 N N     . HIS C 3 75  ? 26.636  -11.452 9.254   1.00 92.52 75  C 1 
ATOM 4506 C CA    . HIS C 3 75  ? 26.446  -10.138 9.882   1.00 92.17 75  C 1 
ATOM 4507 C C     . HIS C 3 75  ? 24.995  -9.666  9.757   1.00 92.36 75  C 1 
ATOM 4508 O O     . HIS C 3 75  ? 24.456  -9.114  10.708  1.00 91.36 75  C 1 
ATOM 4509 C CB    . HIS C 3 75  ? 27.409  -9.115  9.259   1.00 91.65 75  C 1 
ATOM 4510 C CG    . HIS C 3 75  ? 28.855  -9.523  9.275   1.00 90.88 75  C 1 
ATOM 4511 N ND1   . HIS C 3 75  ? 29.769  -9.278  8.269   1.00 83.30 75  C 1 
ATOM 4512 C CD2   . HIS C 3 75  ? 29.539  -10.214 10.236  1.00 84.79 75  C 1 
ATOM 4513 C CE1   . HIS C 3 75  ? 30.941  -9.792  8.630   1.00 84.46 75  C 1 
ATOM 4514 N NE2   . HIS C 3 75  ? 30.853  -10.387 9.814   1.00 85.84 75  C 1 
ATOM 4515 N N     . VAL C 3 76  ? 24.334  -9.935  8.630   1.00 91.96 76  C 1 
ATOM 4516 C CA    . VAL C 3 76  ? 22.896  -9.670  8.474   1.00 92.23 76  C 1 
ATOM 4517 C C     . VAL C 3 76  ? 22.101  -10.477 9.500   1.00 92.21 76  C 1 
ATOM 4518 O O     . VAL C 3 76  ? 21.228  -9.930  10.169  1.00 91.20 76  C 1 
ATOM 4519 C CB    . VAL C 3 76  ? 22.406  -9.990  7.047   1.00 92.14 76  C 1 
ATOM 4520 C CG1   . VAL C 3 76  ? 20.918  -9.666  6.882   1.00 89.91 76  C 1 
ATOM 4521 C CG2   . VAL C 3 76  ? 23.179  -9.190  5.993   1.00 89.58 76  C 1 
ATOM 4522 N N     . ARG C 3 77  ? 22.435  -11.749 9.704   1.00 92.02 77  C 1 
ATOM 4523 C CA    . ARG C 3 77  ? 21.810  -12.572 10.732  1.00 91.46 77  C 1 
ATOM 4524 C C     . ARG C 3 77  ? 22.047  -12.031 12.149  1.00 91.42 77  C 1 
ATOM 4525 O O     . ARG C 3 77  ? 21.129  -12.058 12.959  1.00 90.09 77  C 1 
ATOM 4526 C CB    . ARG C 3 77  ? 22.332  -14.004 10.612  1.00 90.21 77  C 1 
ATOM 4527 C CG    . ARG C 3 77  ? 21.542  -14.966 11.516  1.00 82.95 77  C 1 
ATOM 4528 C CD    . ARG C 3 77  ? 22.297  -16.272 11.704  1.00 79.04 77  C 1 
ATOM 4529 N NE    . ARG C 3 77  ? 22.601  -16.897 10.425  1.00 71.62 77  C 1 
ATOM 4530 C CZ    . ARG C 3 77  ? 22.129  -18.036 9.976   1.00 65.25 77  C 1 
ATOM 4531 N NH1   . ARG C 3 77  ? 21.359  -18.804 10.699  1.00 57.83 77  C 1 
ATOM 4532 N NH2   . ARG C 3 77  ? 22.438  -18.422 8.797   1.00 57.60 77  C 1 
ATOM 4533 N N     . ALA C 3 78  ? 23.264  -11.578 12.457  1.00 90.93 78  C 1 
ATOM 4534 C CA    . ALA C 3 78  ? 23.564  -10.956 13.740  1.00 90.31 78  C 1 
ATOM 4535 C C     . ALA C 3 78  ? 22.718  -9.692  13.962  1.00 90.56 78  C 1 
ATOM 4536 O O     . ALA C 3 78  ? 22.121  -9.549  15.027  1.00 88.98 78  C 1 
ATOM 4537 C CB    . ALA C 3 78  ? 25.066  -10.676 13.825  1.00 89.19 78  C 1 
ATOM 4538 N N     . ALA C 3 79  ? 22.571  -8.839  12.950  1.00 90.80 79  C 1 
ATOM 4539 C CA    . ALA C 3 79  ? 21.703  -7.664  13.001  1.00 90.22 79  C 1 
ATOM 4540 C C     . ALA C 3 79  ? 20.230  -8.028  13.223  1.00 90.37 79  C 1 
ATOM 4541 O O     . ALA C 3 79  ? 19.566  -7.432  14.069  1.00 88.75 79  C 1 
ATOM 4542 C CB    . ALA C 3 79  ? 21.887  -6.860  11.711  1.00 89.26 79  C 1 
ATOM 4543 N N     . VAL C 3 80  ? 19.717  -9.056  12.531  1.00 90.99 80  C 1 
ATOM 4544 C CA    . VAL C 3 80  ? 18.353  -9.571  12.732  1.00 90.68 80  C 1 
ATOM 4545 C C     . VAL C 3 80  ? 18.145  -10.054 14.174  1.00 90.23 80  C 1 
ATOM 4546 O O     . VAL C 3 80  ? 17.120  -9.741  14.769  1.00 88.34 80  C 1 
ATOM 4547 C CB    . VAL C 3 80  ? 18.034  -10.685 11.724  1.00 89.90 80  C 1 
ATOM 4548 C CG1   . VAL C 3 80  ? 16.764  -11.471 12.058  1.00 85.63 80  C 1 
ATOM 4549 C CG2   . VAL C 3 80  ? 17.852  -10.091 10.325  1.00 85.90 80  C 1 
ATOM 4550 N N     . ARG C 3 81  ? 19.110  -10.771 14.744  1.00 89.80 81  C 1 
ATOM 4551 C CA    . ARG C 3 81  ? 19.037  -11.232 16.137  1.00 88.95 81  C 1 
ATOM 4552 C C     . ARG C 3 81  ? 19.042  -10.076 17.132  1.00 88.60 81  C 1 
ATOM 4553 O O     . ARG C 3 81  ? 18.328  -10.151 18.133  1.00 86.13 81  C 1 
ATOM 4554 C CB    . ARG C 3 81  ? 20.202  -12.183 16.456  1.00 87.38 81  C 1 
ATOM 4555 C CG    . ARG C 3 81  ? 20.010  -13.575 15.841  1.00 79.64 81  C 1 
ATOM 4556 C CD    . ARG C 3 81  ? 21.225  -14.446 16.152  1.00 77.45 81  C 1 
ATOM 4557 N NE    . ARG C 3 81  ? 21.098  -15.789 15.562  1.00 69.85 81  C 1 
ATOM 4558 C CZ    . ARG C 3 81  ? 22.014  -16.739 15.603  1.00 63.75 81  C 1 
ATOM 4559 N NH1   . ARG C 3 81  ? 23.160  -16.561 16.192  1.00 58.29 81  C 1 
ATOM 4560 N NH2   . ARG C 3 81  ? 21.788  -17.889 15.054  1.00 56.67 81  C 1 
ATOM 4561 N N     . ALA C 3 82  ? 19.820  -9.040  16.884  1.00 86.34 82  C 1 
ATOM 4562 C CA    . ALA C 3 82  ? 19.913  -7.870  17.752  1.00 84.95 82  C 1 
ATOM 4563 C C     . ALA C 3 82  ? 18.653  -6.989  17.696  1.00 84.50 82  C 1 
ATOM 4564 O O     . ALA C 3 82  ? 18.293  -6.354  18.680  1.00 81.05 82  C 1 
ATOM 4565 C CB    . ALA C 3 82  ? 21.173  -7.092  17.361  1.00 82.47 82  C 1 
ATOM 4566 N N     . HIS C 3 83  ? 17.934  -6.977  16.575  1.00 81.18 83  C 1 
ATOM 4567 C CA    . HIS C 3 83  ? 16.744  -6.163  16.394  1.00 79.32 83  C 1 
ATOM 4568 C C     . HIS C 3 83  ? 15.467  -6.907  16.813  1.00 78.93 83  C 1 
ATOM 4569 O O     . HIS C 3 83  ? 14.857  -7.644  16.024  1.00 74.89 83  C 1 
ATOM 4570 C CB    . HIS C 3 83  ? 16.693  -5.662  14.941  1.00 76.66 83  C 1 
ATOM 4571 C CG    . HIS C 3 83  ? 15.604  -4.649  14.718  1.00 72.50 83  C 1 
ATOM 4572 N ND1   . HIS C 3 83  ? 14.588  -4.745  13.782  1.00 64.28 83  C 1 
ATOM 4573 C CD2   . HIS C 3 83  ? 15.440  -3.465  15.368  1.00 63.45 83  C 1 
ATOM 4574 C CE1   . HIS C 3 83  ? 13.835  -3.639  13.875  1.00 63.98 83  C 1 
ATOM 4575 N NE2   . HIS C 3 83  ? 14.321  -2.833  14.822  1.00 65.50 83  C 1 
ATOM 4576 N N     . ARG C 3 84  ? 15.039  -6.686  18.065  1.00 80.86 84  C 1 
ATOM 4577 C CA    . ARG C 3 84  ? 13.890  -7.371  18.690  1.00 79.39 84  C 1 
ATOM 4578 C C     . ARG C 3 84  ? 12.613  -7.415  17.825  1.00 80.21 84  C 1 
ATOM 4579 O O     . ARG C 3 84  ? 12.066  -8.508  17.683  1.00 74.96 84  C 1 
ATOM 4580 C CB    . ARG C 3 84  ? 13.640  -6.774  20.088  1.00 74.15 84  C 1 
ATOM 4581 C CG    . ARG C 3 84  ? 12.539  -7.518  20.864  1.00 64.21 84  C 1 
ATOM 4582 C CD    . ARG C 3 84  ? 12.328  -6.888  22.231  1.00 58.84 84  C 1 
ATOM 4583 N NE    . ARG C 3 84  ? 11.256  -7.576  22.970  1.00 49.72 84  C 1 
ATOM 4584 C CZ    . ARG C 3 84  ? 10.696  -7.172  24.101  1.00 42.08 84  C 1 
ATOM 4585 N NH1   . ARG C 3 84  ? 11.084  -6.076  24.693  1.00 40.38 84  C 1 
ATOM 4586 N NH2   . ARG C 3 84  ? 9.737   -7.859  24.648  1.00 37.86 84  C 1 
ATOM 4587 N N     . PRO C 3 85  ? 12.138  -6.318  17.206  1.00 75.14 85  C 1 
ATOM 4588 C CA    . PRO C 3 85  ? 10.931  -6.364  16.365  1.00 73.83 85  C 1 
ATOM 4589 C C     . PRO C 3 85  ? 11.047  -7.260  15.129  1.00 75.18 85  C 1 
ATOM 4590 O O     . PRO C 3 85  ? 10.043  -7.603  14.508  1.00 71.37 85  C 1 
ATOM 4591 C CB    . PRO C 3 85  ? 10.674  -4.908  15.942  1.00 69.59 85  C 1 
ATOM 4592 C CG    . PRO C 3 85  ? 11.379  -4.089  17.002  1.00 65.07 85  C 1 
ATOM 4593 C CD    . PRO C 3 85  ? 12.597  -4.953  17.332  1.00 69.03 85  C 1 
ATOM 4594 N N     . THR C 3 86  ? 12.256  -7.635  14.750  1.00 77.82 86  C 1 
ATOM 4595 C CA    . THR C 3 86  ? 12.564  -8.382  13.531  1.00 76.17 86  C 1 
ATOM 4596 C C     . THR C 3 86  ? 12.941  -9.843  13.809  1.00 78.00 86  C 1 
ATOM 4597 O O     . THR C 3 86  ? 12.669  -10.717 12.988  1.00 73.90 86  C 1 
ATOM 4598 C CB    . THR C 3 86  ? 13.684  -7.659  12.782  1.00 70.83 86  C 1 
ATOM 4599 O OG1   . THR C 3 86  ? 13.300  -6.335  12.478  1.00 64.69 86  C 1 
ATOM 4600 C CG2   . THR C 3 86  ? 14.031  -8.304  11.459  1.00 65.49 86  C 1 
ATOM 4601 N N     . ALA C 3 87  ? 13.561  -10.101 14.960  1.00 76.90 87  C 1 
ATOM 4602 C CA    . ALA C 3 87  ? 14.157  -11.393 15.278  1.00 73.98 87  C 1 
ATOM 4603 C C     . ALA C 3 87  ? 13.158  -12.561 15.191  1.00 75.67 87  C 1 
ATOM 4604 O O     . ALA C 3 87  ? 13.444  -13.573 14.556  1.00 72.36 87  C 1 
ATOM 4605 C CB    . ALA C 3 87  ? 14.796  -11.291 16.664  1.00 70.16 87  C 1 
ATOM 4606 N N     . ASP C 3 88  ? 11.978  -12.392 15.761  1.00 79.31 88  C 1 
ATOM 4607 C CA    . ASP C 3 88  ? 10.996  -13.464 15.918  1.00 78.09 88  C 1 
ATOM 4608 C C     . ASP C 3 88  ? 10.420  -13.992 14.592  1.00 80.01 88  C 1 
ATOM 4609 O O     . ASP C 3 88  ? 10.161  -15.197 14.467  1.00 74.06 88  C 1 
ATOM 4610 C CB    . ASP C 3 88  ? 9.883   -12.994 16.867  1.00 71.66 88  C 1 
ATOM 4611 C CG    . ASP C 3 88  ? 9.135   -11.729 16.421  1.00 67.63 88  C 1 
ATOM 4612 O OD1   . ASP C 3 88  ? 9.456   -11.121 15.379  1.00 58.24 88  C 1 
ATOM 4613 O OD2   . ASP C 3 88  ? 8.218   -11.317 17.163  1.00 63.67 88  C 1 
ATOM 4614 N N     . PHE C 3 89  ? 10.247  -13.136 13.567  1.00 82.93 89  C 1 
ATOM 4615 C CA    . PHE C 3 89  ? 9.687   -13.564 12.289  1.00 82.68 89  C 1 
ATOM 4616 C C     . PHE C 3 89  ? 10.731  -13.868 11.208  1.00 83.44 89  C 1 
ATOM 4617 O O     . PHE C 3 89  ? 10.418  -14.601 10.266  1.00 79.50 89  C 1 
ATOM 4618 C CB    . PHE C 3 89  ? 8.622   -12.567 11.813  1.00 79.69 89  C 1 
ATOM 4619 C CG    . PHE C 3 89  ? 9.156   -11.303 11.188  1.00 78.64 89  C 1 
ATOM 4620 C CD1   . PHE C 3 89  ? 9.426   -10.184 11.977  1.00 73.70 89  C 1 
ATOM 4621 C CD2   . PHE C 3 89  ? 9.339   -11.231 9.803   1.00 76.43 89  C 1 
ATOM 4622 C CE1   . PHE C 3 89  ? 9.888   -9.000  11.391  1.00 72.99 89  C 1 
ATOM 4623 C CE2   . PHE C 3 89  ? 9.801   -10.048 9.201   1.00 74.38 89  C 1 
ATOM 4624 C CZ    . PHE C 3 89  ? 10.079  -8.931  9.999   1.00 74.91 89  C 1 
ATOM 4625 N N     . LEU C 3 90  ? 11.957  -13.348 11.317  1.00 83.15 90  C 1 
ATOM 4626 C CA    . LEU C 3 90  ? 12.999  -13.549 10.309  1.00 82.57 90  C 1 
ATOM 4627 C C     . LEU C 3 90  ? 14.018  -14.634 10.632  1.00 82.37 90  C 1 
ATOM 4628 O O     . LEU C 3 90  ? 14.595  -15.176 9.691   1.00 77.52 90  C 1 
ATOM 4629 C CB    . LEU C 3 90  ? 13.747  -12.241 10.012  1.00 80.13 90  C 1 
ATOM 4630 C CG    . LEU C 3 90  ? 12.949  -11.185 9.238   1.00 77.28 90  C 1 
ATOM 4631 C CD1   . LEU C 3 90  ? 13.889  -10.040 8.868   1.00 73.26 90  C 1 
ATOM 4632 C CD2   . LEU C 3 90  ? 12.360  -11.720 7.931   1.00 72.99 90  C 1 
ATOM 4633 N N     . LEU C 3 91  ? 14.279  -14.962 11.904  1.00 79.43 91  C 1 
ATOM 4634 C CA    . LEU C 3 91  ? 15.359  -15.905 12.238  1.00 76.61 91  C 1 
ATOM 4635 C C     . LEU C 3 91  ? 15.193  -17.259 11.540  1.00 76.19 91  C 1 
ATOM 4636 O O     . LEU C 3 91  ? 16.165  -17.775 10.996  1.00 69.89 91  C 1 
ATOM 4637 C CB    . LEU C 3 91  ? 15.468  -16.089 13.756  1.00 72.47 91  C 1 
ATOM 4638 C CG    . LEU C 3 91  ? 16.205  -14.940 14.465  1.00 67.30 91  C 1 
ATOM 4639 C CD1   . LEU C 3 91  ? 16.146  -15.155 15.982  1.00 62.83 91  C 1 
ATOM 4640 C CD2   . LEU C 3 91  ? 17.667  -14.830 14.055  1.00 61.28 91  C 1 
ATOM 4641 N N     . ASP C 3 92  ? 13.961  -17.769 11.455  1.00 77.66 92  C 1 
ATOM 4642 C CA    . ASP C 3 92  ? 13.660  -19.041 10.793  1.00 74.63 92  C 1 
ATOM 4643 C C     . ASP C 3 92  ? 13.847  -18.999 9.269   1.00 74.29 92  C 1 
ATOM 4644 O O     . ASP C 3 92  ? 13.964  -20.033 8.615   1.00 67.50 92  C 1 
ATOM 4645 C CB    . ASP C 3 92  ? 12.206  -19.439 11.082  1.00 69.74 92  C 1 
ATOM 4646 C CG    . ASP C 3 92  ? 11.875  -19.710 12.542  1.00 64.19 92  C 1 
ATOM 4647 O OD1   . ASP C 3 92  ? 12.773  -19.707 13.398  1.00 56.90 92  C 1 
ATOM 4648 O OD2   . ASP C 3 92  ? 10.659  -19.882 12.808  1.00 56.13 92  C 1 
ATOM 4649 N N     . CYS C 3 93  ? 13.819  -17.803 8.655   1.00 74.96 93  C 1 
ATOM 4650 C CA    . CYS C 3 93  ? 13.999  -17.637 7.215   1.00 73.30 93  C 1 
ATOM 4651 C C     . CYS C 3 93  ? 15.470  -17.613 6.821   1.00 73.36 93  C 1 
ATOM 4652 O O     . CYS C 3 93  ? 15.800  -17.856 5.657   1.00 67.93 93  C 1 
ATOM 4653 C CB    . CYS C 3 93  ? 13.336  -16.325 6.763   1.00 68.51 93  C 1 
ATOM 4654 S SG    . CYS C 3 93  ? 11.585  -16.274 7.235   1.00 59.09 93  C 1 
ATOM 4655 N N     . LEU C 3 94  ? 16.330  -17.269 7.767   1.00 75.59 94  C 1 
ATOM 4656 C CA    . LEU C 3 94  ? 17.746  -17.133 7.493   1.00 71.60 94  C 1 
ATOM 4657 C C     . LEU C 3 94  ? 18.411  -18.509 7.508   1.00 69.14 94  C 1 
ATOM 4658 O O     . LEU C 3 94  ? 18.166  -19.287 8.428   1.00 61.43 94  C 1 
ATOM 4659 C CB    . LEU C 3 94  ? 18.382  -16.172 8.503   1.00 66.56 94  C 1 
ATOM 4660 C CG    . LEU C 3 94  ? 17.792  -14.750 8.466   1.00 62.26 94  C 1 
ATOM 4661 C CD1   . LEU C 3 94  ? 18.553  -13.864 9.435   1.00 58.10 94  C 1 
ATOM 4662 C CD2   . LEU C 3 94  ? 17.848  -14.119 7.079   1.00 56.07 94  C 1 
ATOM 4663 N N     . PRO C 3 95  ? 19.282  -18.810 6.519   1.00 68.28 95  C 1 
ATOM 4664 C CA    . PRO C 3 95  ? 20.012  -20.068 6.531   1.00 63.56 95  C 1 
ATOM 4665 C C     . PRO C 3 95  ? 20.696  -20.224 7.887   1.00 61.00 95  C 1 
ATOM 4666 O O     . PRO C 3 95  ? 21.237  -19.237 8.390   1.00 55.41 95  C 1 
ATOM 4667 C CB    . PRO C 3 95  ? 21.002  -19.985 5.363   1.00 57.03 95  C 1 
ATOM 4668 C CG    . PRO C 3 95  ? 21.149  -18.485 5.112   1.00 52.92 95  C 1 
ATOM 4669 C CD    . PRO C 3 95  ? 19.789  -17.924 5.491   1.00 53.82 95  C 1 
ATOM 4670 N N     . ALA C 3 96  ? 20.643  -21.385 8.507   1.00 61.95 96  C 1 
ATOM 4671 C CA    . ALA C 3 96  ? 21.289  -21.609 9.800   1.00 57.33 96  C 1 
ATOM 4672 C C     . ALA C 3 96  ? 22.727  -21.070 9.750   1.00 56.08 96  C 1
[truncated: 104,991 more chars]
