# Supplementary material for: Vernalization regulatory network identifies potential novel functions for genes in the HvVRN2 locus
Source: New Phytol. 2026 Apr 12;250(6):4036–53. doi: 10.1111/nph.71162 (PMC13193379; doi:10.1111/nph.71162)
Supplement: Supplementary file 1 — Dataset S1. Protein models computed by Alphafold. [file NPH-250-4036-s002.xz › Alphafold_models0/Barley/fold_co1_prom1_1_nf_yb2_c_3hg0237950_recortes_summary_confidences_0.json]

{
 "chain_iptm": [
  0.57,
  0.51,
  0.49,
  0.29,
  0.29
 ],
 "chain_pair_iptm": [
  [
   0.23,
   0.84,
   0.73,
   0.36,
   0.36
  ],
  [
   0.84,
   0.75,
   0.84,
   0.18,
   0.19
  ],
  [
   0.73,
   0.84,
   0.64,
   0.2,
   0.21
  ],
  [
   0.36,
   0.18,
   0.2,
   0.23,
   0.39
  ],
  [
   0.36,
   0.19,
   0.21,
   0.39,
   0.22
  ]
 ],
 "chain_pair_pae_min": [
  [
   0.76,
   1.55,
   1.88,
   9.99,
   9.09
  ],
  [
   1.4,
   0.76,
   1.11,
   12.53,
   11.09
  ],
  [
   1.64,
   1.1,
   0.76,
   11.69,
   10.61
  ],
  [
   13.07,
   14.73,
   14.56,
   0.8,
   1.66
  ],
  [
   14.53,
   15.76,
   14.61,
   1.53,
   0.81
  ]
 ],
 "chain_ptm": [
  0.23,
  0.75,
  0.64,
  0.23,
  0.22
 ],
 "fraction_disordered": 0.6,
 "has_clash": 0.0,
 "iptm": 0.69,
 "num_recycles": 10.0,
 "ptm": 0.47,
 "ranking_score": 0.95
}
