# Supplementary material for: Vernalization regulatory network identifies potential novel functions for genes in the HvVRN2 locus
Source: New Phytol. 2026 Apr 12;250(6):4036–53. doi: 10.1111/nph.71162 (PMC13193379; doi:10.1111/nph.71162)
Supplement: Supplementary file 1 — Dataset S1. Protein models computed by Alphafold. [file NPH-250-4036-s002.xz › Alphafold_models0/Barley/fold_co1_prom1_1_nf_yb2_c_4hg0391570_recortes_model_0.cif]

# By using this file you agree to the legally binding terms of use found at alphafoldserver.com/output-terms
data_11ed8f025c3576d9
#
_entry.id 11ed8f025c3576d9
#
loop_
_atom_type.symbol
C 
N 
O 
P 
S 
#
loop_
_audit_author.name
_audit_author.pdbx_ordinal
"Google DeepMind" 1 
"Isomorphic Labs" 2 
#
_audit_conform.dict_location https://raw.githubusercontent.com/ihmwg/ModelCIF/master/dist/mmcif_ma.dic
_audit_conform.dict_name     mmcif_ma.dic
_audit_conform.dict_version  1.4.5
#
loop_
_chem_comp.formula
_chem_comp.formula_weight
_chem_comp.id
_chem_comp.mon_nstd_flag
_chem_comp.name
_chem_comp.pdbx_smiles
_chem_comp.pdbx_synonyms
_chem_comp.type
"C3 H7 N O2"      89.093  ALA y ALANINE                              C[C@H](N)C(O)=O                                             ? "L-PEPTIDE LINKING" 
"C6 H15 N4 O2"    175.209 ARG y ARGININE                             N[C@@H](CCCNC(N)=[NH2+])C(O)=O                              ? "L-PEPTIDE LINKING" 
"C4 H8 N2 O3"     132.118 ASN y ASPARAGINE                           N[C@@H](CC(N)=O)C(O)=O                                      ? "L-PEPTIDE LINKING" 
"C4 H7 N O4"      133.103 ASP y "ASPARTIC ACID"                      N[C@@H](CC(O)=O)C(O)=O                                      ? "L-PEPTIDE LINKING" 
"C3 H7 N O2 S"    121.158 CYS y CYSTEINE                             N[C@@H](CS)C(O)=O                                           ? "L-PEPTIDE LINKING" 
"C10 H14 N5 O6 P" 331.222 DA  y "2'-DEOXYADENOSINE-5'-MONOPHOSPHATE" Nc1ncnc2n(cnc12)[C@H]3C[C@H](O)[C@@H](CO[P](O)(O)=O)O3      ? "DNA LINKING"       
"C9 H14 N3 O7 P"  307.197 DC  y "2'-DEOXYCYTIDINE-5'-MONOPHOSPHATE"  NC1=NC(=O)N(C=C1)[C@H]2C[C@H](O)[C@@H](CO[P](O)(O)=O)O2     ? "DNA LINKING"       
"C10 H14 N5 O7 P" 347.221 DG  y "2'-DEOXYGUANOSINE-5'-MONOPHOSPHATE" NC1=Nc2n(cnc2C(=O)N1)[C@H]3C[C@H](O)[C@@H](CO[P](O)(O)=O)O3 ? "DNA LINKING"       
"C10 H15 N2 O8 P" 322.208 DT  y "THYMIDINE-5'-MONOPHOSPHATE"         CC1=CN([C@H]2C[C@H](O)[C@@H](CO[P](O)(O)=O)O2)C(=O)NC1=O    ? "DNA LINKING"       
"C5 H10 N2 O3"    146.144 GLN y GLUTAMINE                            N[C@@H](CCC(N)=O)C(O)=O                                     ? "L-PEPTIDE LINKING" 
"C5 H9 N O4"      147.129 GLU y "GLUTAMIC ACID"                      N[C@@H](CCC(O)=O)C(O)=O                                     ? "L-PEPTIDE LINKING" 
"C2 H5 N O2"      75.067  GLY y GLYCINE                              NCC(O)=O                                                    ? "PEPTIDE LINKING"   
"C6 H10 N3 O2"    156.162 HIS y HISTIDINE                            N[C@@H](Cc1c[nH]c[nH+]1)C(O)=O                              ? "L-PEPTIDE LINKING" 
"C6 H13 N O2"     131.173 ILE y ISOLEUCINE                           CC[C@H](C)[C@H](N)C(O)=O                                    ? "L-PEPTIDE LINKING" 
"C6 H13 N O2"     131.173 LEU y LEUCINE                              CC(C)C[C@H](N)C(O)=O                                        ? "L-PEPTIDE LINKING" 
"C6 H15 N2 O2"    147.195 LYS y LYSINE                               N[C@@H](CCCC[NH3+])C(O)=O                                   ? "L-PEPTIDE LINKING" 
"C5 H11 N O2 S"   149.211 MET y METHIONINE                           CSCC[C@H](N)C(O)=O                                          ? "L-PEPTIDE LINKING" 
"C9 H11 N O2"     165.189 PHE y PHENYLALANINE                        N[C@@H](Cc1ccccc1)C(O)=O                                    ? "L-PEPTIDE LINKING" 
"C5 H9 N O2"      115.130 PRO y PROLINE                              OC(=O)[C@@H]1CCCN1                                          ? "L-PEPTIDE LINKING" 
"C3 H7 N O3"      105.093 SER y SERINE                               N[C@@H](CO)C(O)=O                                           ? "L-PEPTIDE LINKING" 
"C4 H9 N O3"      119.119 THR y THREONINE                            C[C@@H](O)[C@H](N)C(O)=O                                    ? "L-PEPTIDE LINKING" 
"C11 H12 N2 O2"   204.225 TRP y TRYPTOPHAN                           N[C@@H](Cc1c[nH]c2ccccc12)C(O)=O                            ? "L-PEPTIDE LINKING" 
"C9 H11 N O3"     181.189 TYR y TYROSINE                             N[C@@H](Cc1ccc(O)cc1)C(O)=O                                 ? "L-PEPTIDE LINKING" 
"C5 H11 N O2"     117.146 VAL y VALINE                               CC(C)[C@H](N)C(O)=O                                         ? "L-PEPTIDE LINKING" 
#
_citation.book_publisher          ?
_citation.country                 UK
_citation.id                      primary
_citation.journal_full            Nature
_citation.journal_id_ASTM         NATUAS
_citation.journal_id_CSD          0006
_citation.journal_id_ISSN         0028-0836
_citation.journal_volume          ?
_citation.page_first              ?
_citation.page_last               ?
_citation.pdbx_database_id_DOI    ?
_citation.pdbx_database_id_PubMed ?
_citation.title                   "Accurate structure prediction of biomolecular interactions with AlphaFold 3"
_citation.year                    2024
#
loop_
_citation_author.citation_id
_citation_author.name
_citation_author.ordinal
primary "Google DeepMind" 1 
primary "Isomorphic Labs" 2 
#
loop_
_entity.id
_entity.pdbx_description
_entity.type
1 . polymer 
2 . polymer 
3 . polymer 
4 . polymer 
5 . polymer 
#
loop_
_entity_poly.entity_id
_entity_poly.pdbx_strand_id
_entity_poly.type
1 A polypeptide(L)          
2 B polypeptide(L)          
3 C polypeptide(L)          
4 D polydeoxyribonucleotide 
5 E polydeoxyribonucleotide 
#
loop_
_entity_poly_seq.entity_id
_entity_poly_seq.hetero
_entity_poly_seq.mon_id
_entity_poly_seq.num
1 n MET 1   
1 n PRO 2   
1 n ARG 3   
1 n CYS 4   
1 n ASN 5   
1 n LYS 6   
1 n CYS 7   
1 n LEU 8   
1 n SER 9   
1 n GLU 10  
1 n ASN 11  
1 n ASP 12  
1 n SER 13  
1 n ALA 14  
1 n SER 15  
1 n GLU 16  
1 n ASP 17  
1 n ARG 18  
1 n HIS 19  
1 n TRP 20  
1 n HIS 21  
1 n ARG 22  
1 n THR 23  
1 n ALA 24  
1 n THR 25  
1 n LEU 26  
1 n PHE 27  
1 n MET 28  
1 n ASN 29  
1 n CYS 30  
1 n VAL 31  
1 n SER 32  
1 n ASN 33  
1 n GLY 34  
1 n THR 35  
1 n VAL 36  
1 n TYR 37  
1 n GLU 38  
1 n GLU 39  
1 n ALA 40  
1 n VAL 41  
1 n GLY 42  
1 n ARG 43  
1 n GLU 44  
1 n GLY 45  
1 n CYS 46  
1 n TRP 47  
1 n ALA 48  
1 n ARG 49  
1 n LEU 50  
1 n CYS 51  
1 n ASP 52  
1 n GLY 53  
1 n CYS 54  
1 n CYS 55  
1 n THR 56  
1 n VAL 57  
1 n PRO 58  
1 n SER 59  
1 n VAL 60  
1 n VAL 61  
1 n TYR 62  
1 n CYS 63  
1 n ARG 64  
1 n ALA 65  
1 n ASP 66  
1 n SER 67  
1 n ALA 68  
1 n TYR 69  
1 n LEU 70  
1 n CYS 71  
1 n ALA 72  
1 n SER 73  
1 n CYS 74  
1 n ASP 75  
1 n ALA 76  
1 n GLN 77  
1 n ILE 78  
1 n HIS 79  
1 n ALA 80  
1 n ALA 81  
1 n ASN 82  
1 n ARG 83  
1 n VAL 84  
1 n ALA 85  
1 n SER 86  
1 n ARG 87  
1 n HIS 88  
1 n GLU 89  
1 n ARG 90  
1 n VAL 91  
1 n LEU 92  
1 n LEU 93  
1 n SER 94  
1 n GLU 95  
1 n ALA 96  
1 n TYR 97  
1 n LYS 98  
1 n HIS 99  
1 n ALA 100 
1 n PRO 101 
1 n VAL 102 
1 n MET 103 
1 n LEU 104 
1 n ASP 105 
1 n CYS 106 
1 n HIS 107 
1 n ALA 108 
1 n ASP 109 
1 n ALA 110 
1 n ALA 111 
1 n ALA 112 
1 n LEU 113 
1 n CYS 114 
1 n ALA 115 
1 n ALA 116 
1 n TYR 117 
1 n GLU 118 
1 n ALA 119 
1 n GLN 120 
1 n VAL 121 
1 n HIS 122 
1 n TYR 123 
1 n ALA 124 
1 n ASN 125 
1 n LEU 126 
1 n LEU 127 
1 n THR 128 
1 n VAL 129 
1 n MET 130 
1 n HIS 131 
1 n GLN 132 
1 n ARG 133 
1 n MET 134 
1 n PRO 135 
1 n VAL 136 
1 n VAL 137 
1 n SER 138 
1 n HIS 139 
1 n PRO 140 
1 n ALA 141 
1 n VAL 142 
1 n ALA 143 
1 n ILE 144 
1 n PRO 145 
1 n PRO 146 
1 n VAL 147 
1 n SER 148 
1 n LEU 149 
1 n PHE 150 
1 n ALA 151 
1 n GLU 152 
1 n ALA 153 
1 n GLU 154 
1 n ALA 155 
1 n THR 156 
1 n ALA 157 
1 n PRO 158 
1 n VAL 159 
1 n LEU 160 
1 n GLY 161 
1 n ARG 162 
1 n LYS 163 
1 n GLU 164 
1 n GLU 165 
1 n ASP 166 
1 n THR 167 
1 n SER 168 
1 n TRP 169 
1 n LEU 170 
1 n LEU 171 
1 n LEU 172 
1 n SER 173 
1 n LYS 174 
1 n ASP 175 
1 n SER 176 
1 n ASP 177 
1 n ASN 178 
1 n HIS 179 
1 n ASN 180 
1 n ARG 181 
1 n SER 182 
1 n GLY 183 
1 n ASN 184 
1 n ASN 185 
1 n SER 186 
1 n SER 187 
1 n THR 188 
1 n SER 189 
1 n SER 190 
1 n SER 191 
1 n SER 192 
1 n GLN 193 
1 n TYR 194 
1 n PHE 195 
1 n GLY 196 
1 n GLU 197 
1 n VAL 198 
1 n ASP 199 
1 n GLN 200 
1 n TYR 201 
1 n PHE 202 
1 n ASP 203 
1 n LEU 204 
1 n VAL 205 
1 n GLY 206 
1 n TYR 207 
1 n ASN 208 
1 n SER 209 
1 n TYR 210 
1 n TYR 211 
1 n ASP 212 
1 n SER 213 
1 n HIS 214 
1 n MET 215 
1 n SER 216 
1 n ASN 217 
1 n GLN 218 
1 n GLU 219 
1 n GLN 220 
1 n TYR 221 
1 n VAL 222 
1 n MET 223 
1 n GLN 224 
1 n GLU 225 
1 n GLN 226 
1 n GLN 227 
1 n HIS 228 
1 n LEU 229 
1 n GLN 230 
1 n GLN 231 
1 n MET 232 
1 n GLN 233 
1 n LYS 234 
1 n GLU 235 
1 n TYR 236 
1 n ALA 237 
1 n GLU 238 
1 n GLN 239 
1 n GLN 240 
1 n MET 241 
1 n GLN 242 
1 n LYS 243 
1 n GLU 244 
1 n TYR 245 
1 n VAL 246 
1 n GLU 247 
1 n ASN 248 
1 n GLU 249 
1 n GLY 250 
1 n SER 251 
1 n GLU 252 
1 n CYS 253 
1 n ILE 254 
1 n VAL 255 
1 n PRO 256 
1 n SER 257 
1 n GLN 258 
1 n SER 259 
1 n THR 260 
1 n ILE 261 
1 n VAL 262 
1 n ARG 263 
1 n ARG 264 
1 n PRO 265 
1 n HIS 266 
1 n GLN 267 
1 n SER 268 
1 n GLY 269 
1 n TYR 270 
1 n ALA 271 
1 n PRO 272 
1 n LEU 273 
1 n VAL 274 
1 n GLY 275 
1 n ALA 276 
1 n GLU 277 
1 n GLN 278 
1 n ALA 279 
1 n ALA 280 
1 n SER 281 
1 n ALA 282 
1 n THR 283 
1 n ALA 284 
1 n GLY 285 
1 n ALA 286 
1 n SER 287 
1 n ALA 288 
1 n TYR 289 
1 n THR 290 
1 n ASP 291 
1 n SER 292 
1 n VAL 293 
1 n ASN 294 
1 n ASN 295 
1 n SER 296 
1 n ILE 297 
1 n SER 298 
1 n PHE 299 
1 n SER 300 
1 n MET 301 
1 n GLU 302 
1 n ALA 303 
1 n GLY 304 
1 n ILE 305 
1 n VAL 306 
1 n PRO 307 
1 n ASP 308 
1 n ASN 309 
1 n THR 310 
1 n VAL 311 
1 n GLN 312 
1 n SER 313 
1 n SER 314 
1 n ILE 315 
1 n LEU 316 
1 n ARG 317 
1 n PRO 318 
1 n ALA 319 
1 n GLY 320 
1 n ALA 321 
1 n ILE 322 
1 n GLY 323 
1 n LEU 324 
1 n PHE 325 
1 n SER 326 
1 n SER 327 
1 n PRO 328 
1 n SER 329 
1 n LEU 330 
1 n GLN 331 
1 n THR 332 
1 n PRO 333 
1 n LEU 334 
1 n HIS 335 
1 n PHE 336 
1 n SER 337 
1 n SER 338 
1 n LYS 339 
1 n GLU 340 
1 n ARG 341 
1 n GLU 342 
1 n ALA 343 
1 n ARG 344 
1 n VAL 345 
1 n LEU 346 
1 n ARG 347 
1 n TYR 348 
1 n LYS 349 
1 n GLU 350 
1 n LYS 351 
1 n LYS 352 
1 n LYS 353 
1 n SER 354 
1 n ARG 355 
1 n LYS 356 
1 n PHE 357 
1 n GLU 358 
1 n LYS 359 
1 n THR 360 
1 n THR 361 
1 n ARG 362 
1 n TYR 363 
1 n ALA 364 
1 n THR 365 
1 n ARG 366 
1 n LYS 367 
1 n ALA 368 
1 n TYR 369 
1 n ALA 370 
1 n GLU 371 
1 n ALA 372 
1 n ARG 373 
1 n PRO 374 
1 n ARG 375 
1 n ILE 376 
1 n LYS 377 
1 n GLY 378 
1 n ARG 379 
1 n PHE 380 
1 n ALA 381 
1 n LYS 382 
1 n ARG 383 
1 n SER 384 
1 n ASP 385 
1 n ALA 386 
1 n GLU 387 
1 n MET 388 
1 n GLU 389 
1 n VAL 390 
1 n ASP 391 
1 n GLN 392 
1 n THR 393 
1 n PHE 394 
1 n SER 395 
1 n THR 396 
1 n ALA 397 
1 n ALA 398 
1 n LEU 399 
1 n SER 400 
1 n ASP 401 
1 n SER 402 
1 n SER 403 
1 n TYR 404 
1 n SER 405 
1 n THR 406 
1 n VAL 407 
1 n PRO 408 
1 n TRP 409 
1 n PHE 410 
2 n PHE 1   
2 n SER 2   
2 n SER 3   
2 n PRO 4   
2 n LYS 5   
2 n GLU 6   
2 n GLN 7   
2 n ASP 8   
2 n ARG 9   
2 n PHE 10  
2 n LEU 11  
2 n PRO 12  
2 n ILE 13  
2 n ALA 14  
2 n ASN 15  
2 n VAL 16  
2 n SER 17  
2 n ARG 18  
2 n ILE 19  
2 n MET 20  
2 n LYS 21  
2 n LYS 22  
2 n ALA 23  
2 n LEU 24  
2 n PRO 25  
2 n ALA 26  
2 n ASN 27  
2 n ALA 28  
2 n LYS 29  
2 n ILE 30  
2 n SER 31  
2 n LYS 32  
2 n ASP 33  
2 n ALA 34  
2 n LYS 35  
2 n GLU 36  
2 n THR 37  
2 n VAL 38  
2 n GLN 39  
2 n GLU 40  
2 n CYS 41  
2 n VAL 42  
2 n SER 43  
2 n GLU 44  
2 n PHE 45  
2 n ILE 46  
2 n SER 47  
2 n PHE 48  
2 n ILE 49  
2 n THR 50  
2 n GLY 51  
2 n GLU 52  
2 n ALA 53  
2 n SER 54  
2 n ASP 55  
2 n LYS 56  
2 n CYS 57  
2 n GLN 58  
2 n ARG 59  
2 n GLU 60  
2 n LYS 61  
2 n ARG 62  
2 n LYS 63  
2 n THR 64  
2 n ILE 65  
2 n ASN 66  
2 n GLY 67  
2 n ASP 68  
2 n ASP 69  
2 n LEU 70  
2 n LEU 71  
2 n TRP 72  
2 n ALA 73  
2 n MET 74  
2 n THR 75  
2 n THR 76  
2 n LEU 77  
2 n GLY 78  
2 n PHE 79  
2 n GLU 80  
2 n ASP 81  
2 n TYR 82  
2 n MET 83  
2 n GLU 84  
2 n PRO 85  
2 n LEU 86  
2 n LYS 87  
2 n LEU 88  
2 n TYR 89  
2 n LEU 90  
2 n HIS 91  
2 n LYS 92  
2 n PHE 93  
2 n ARG 94  
2 n GLU 95  
3 n GLN 1   
3 n ARG 2   
3 n GLN 3   
3 n GLU 4   
3 n ALA 5   
3 n GLU 6   
3 n ARG 7   
3 n ALA 8   
3 n SER 9   
3 n ALA 10  
3 n SER 11  
3 n ASP 12  
3 n PHE 13  
3 n LYS 14  
3 n ASN 15  
3 n HIS 16  
3 n GLN 17  
3 n LEU 18  
3 n PRO 19  
3 n LEU 20  
3 n ALA 21  
3 n ARG 22  
3 n ILE 23  
3 n LYS 24  
3 n LYS 25  
3 n ILE 26  
3 n MET 27  
3 n LYS 28  
3 n ALA 29  
3 n ASP 30  
3 n GLU 31  
3 n ASP 32  
3 n VAL 33  
3 n ARG 34  
3 n MET 35  
3 n ILE 36  
3 n SER 37  
3 n ALA 38  
3 n GLU 39  
3 n ALA 40  
3 n PRO 41  
3 n VAL 42  
3 n LEU 43  
3 n PHE 44  
3 n ALA 45  
3 n LYS 46  
3 n ALA 47  
3 n CYS 48  
3 n GLU 49  
3 n LEU 50  
3 n PHE 51  
3 n ILE 52  
3 n LEU 53  
3 n GLU 54  
3 n LEU 55  
3 n THR 56  
3 n ILE 57  
3 n ARG 58  
3 n SER 59  
3 n TRP 60  
3 n LEU 61  
3 n HIS 62  
3 n ALA 63  
3 n GLU 64  
3 n GLU 65  
3 n ASN 66  
3 n LYS 67  
3 n ARG 68  
3 n ARG 69  
3 n THR 70  
3 n LEU 71  
3 n GLN 72  
3 n ARG 73  
3 n ASN 74  
3 n ASP 75  
3 n VAL 76  
3 n ALA 77  
3 n ALA 78  
3 n ALA 79  
3 n ILE 80  
3 n ALA 81  
3 n ARG 82  
3 n THR 83  
3 n ASP 84  
3 n VAL 85  
3 n PHE 86  
3 n ASP 87  
3 n PHE 88  
3 n LEU 89  
3 n VAL 90  
3 n ASP 91  
3 n ILE 92  
3 n VAL 93  
3 n PRO 94  
3 n ARG 95  
3 n GLU 96  
3 n GLU 97  
3 n ALA 98  
3 n LYS 99  
3 n GLU 100 
3 n GLU 101 
3 n PRO 102 
3 n GLY 103 
3 n SER 104 
4 n DC  1   
4 n DA  2   
4 n DC  3   
4 n DG  4   
4 n DC  5   
4 n DA  6   
4 n DC  7   
4 n DC  8   
4 n DA  9   
4 n DG  10  
4 n DA  11  
4 n DC  12  
4 n DC  13  
4 n DA  14  
4 n DC  15  
4 n DA  16  
4 n DC  17  
4 n DC  18  
4 n DA  19  
4 n DG  20  
4 n DA  21  
4 n DA  22  
4 n DA  23  
4 n DC  24  
4 n DA  25  
4 n DA  26  
4 n DA  27  
4 n DC  28  
4 n DA  29  
4 n DA  30  
4 n DA  31  
5 n DT  1   
5 n DT  2   
5 n DT  3   
5 n DG  4   
5 n DT  5   
5 n DT  6   
5 n DT  7   
5 n DG  8   
5 n DT  9   
5 n DT  10  
5 n DT  11  
5 n DC  12  
5 n DT  13  
5 n DG  14  
5 n DG  15  
5 n DT  16  
5 n DG  17  
5 n DT  18  
5 n DG  19  
5 n DG  20  
5 n DT  21  
5 n DC  22  
5 n DT  23  
5 n DG  24  
5 n DG  25  
5 n DT  26  
5 n DG  27  
5 n DC  28  
5 n DG  29  
5 n DT  30  
5 n DG  31  
#
_ma_data.content_type "model coordinates"
_ma_data.id           1
_ma_data.name         Model
#
_ma_model_list.data_id          1
_ma_model_list.model_group_id   1
_ma_model_list.model_group_name "AlphaFold-beta-20231127 (927599d6-1efe-4fa9-85d2-a29f909d212e @ 2024-12-16 01:00:54)"
_ma_model_list.model_id         1
_ma_model_list.model_name       "Top ranked model"
_ma_model_list.model_type       "Ab initio model"
_ma_model_list.ordinal_id       1
#
loop_
_ma_protocol_step.method_type
_ma_protocol_step.ordinal_id
_ma_protocol_step.protocol_id
_ma_protocol_step.step_id
"coevolution MSA" 1 1 1 
"template search" 2 1 2 
modeling          3 1 3 
#
loop_
_ma_qa_metric.id
_ma_qa_metric.mode
_ma_qa_metric.name
_ma_qa_metric.software_group_id
_ma_qa_metric.type
1 global pLDDT 1 pLDDT 
2 local  pLDDT 1 pLDDT 
#
_ma_qa_metric_global.metric_id    1
_ma_qa_metric_global.metric_value 64.09
_ma_qa_metric_global.model_id     1
_ma_qa_metric_global.ordinal_id   1
#
_ma_software_group.group_id    1
_ma_software_group.ordinal_id  1
_ma_software_group.software_id 1
#
loop_
_ma_target_entity.data_id
_ma_target_entity.entity_id
_ma_target_entity.origin
1 1 . 
1 2 . 
1 3 . 
1 4 . 
1 5 . 
#
loop_
_ma_target_entity_instance.asym_id
_ma_target_entity_instance.details
_ma_target_entity_instance.entity_id
A . 1 
B . 2 
C . 3 
D . 4 
E . 5 
#
loop_
_pdbx_data_usage.details
_pdbx_data_usage.id
_pdbx_data_usage.type
_pdbx_data_usage.url
;NON-COMMERCIAL USE ONLY, BY USING THIS FILE YOU AGREE TO THE TERMS OF USE FOUND
AT alphafoldserver.com/output-terms.
;
1 license    ? 
;THE INFORMATION IS NOT INTENDED FOR, HAS NOT BEEN VALIDATED FOR, AND IS NOT
APPROVED FOR CLINICAL USE. IT SHOULD NOT BE USED FOR CLINICAL PURPOSE OR RELIED
ON FOR MEDICAL OR OTHER PROFESSIONAL ADVICE. IT IS THEORETICAL MODELLING ONLY
AND CAUTION SHOULD BE EXERCISED IN ITS USE. IT IS PROVIDED "AS-IS" WITHOUT ANY
WARRANTY OF ANY KIND, WHETHER EXPRESSED OR IMPLIED. NO WARRANTY IS GIVEN THAT
USE OF THE INFORMATION SHALL NOT INFRINGE THE RIGHTS OF ANY THIRD PARTY.
;
2 disclaimer ? 
#
loop_
_pdbx_poly_seq_scheme.asym_id
_pdbx_poly_seq_scheme.auth_seq_num
_pdbx_poly_seq_scheme.entity_id
_pdbx_poly_seq_scheme.hetero
_pdbx_poly_seq_scheme.mon_id
_pdbx_poly_seq_scheme.pdb_ins_code
_pdbx_poly_seq_scheme.pdb_seq_num
_pdbx_poly_seq_scheme.pdb_strand_id
_pdbx_poly_seq_scheme.seq_id
A 1   1 n MET . 1   A 1   
A 2   1 n PRO . 2   A 2   
A 3   1 n ARG . 3   A 3   
A 4   1 n CYS . 4   A 4   
A 5   1 n ASN . 5   A 5   
A 6   1 n LYS . 6   A 6   
A 7   1 n CYS . 7   A 7   
A 8   1 n LEU . 8   A 8   
A 9   1 n SER . 9   A 9   
A 10  1 n GLU . 10  A 10  
A 11  1 n ASN . 11  A 11  
A 12  1 n ASP . 12  A 12  
A 13  1 n SER . 13  A 13  
A 14  1 n ALA . 14  A 14  
A 15  1 n SER . 15  A 15  
A 16  1 n GLU . 16  A 16  
A 17  1 n ASP . 17  A 17  
A 18  1 n ARG . 18  A 18  
A 19  1 n HIS . 19  A 19  
A 20  1 n TRP . 20  A 20  
A 21  1 n HIS . 21  A 21  
A 22  1 n ARG . 22  A 22  
A 23  1 n THR . 23  A 23  
A 24  1 n ALA . 24  A 24  
A 25  1 n THR . 25  A 25  
A 26  1 n LEU . 26  A 26  
A 27  1 n PHE . 27  A 27  
A 28  1 n MET . 28  A 28  
A 29  1 n ASN . 29  A 29  
A 30  1 n CYS . 30  A 30  
A 31  1 n VAL . 31  A 31  
A 32  1 n SER . 32  A 32  
A 33  1 n ASN . 33  A 33  
A 34  1 n GLY . 34  A 34  
A 35  1 n THR . 35  A 35  
A 36  1 n VAL . 36  A 36  
A 37  1 n TYR . 37  A 37  
A 38  1 n GLU . 38  A 38  
A 39  1 n GLU . 39  A 39  
A 40  1 n ALA . 40  A 40  
A 41  1 n VAL . 41  A 41  
A 42  1 n GLY . 42  A 42  
A 43  1 n ARG . 43  A 43  
A 44  1 n GLU . 44  A 44  
A 45  1 n GLY . 45  A 45  
A 46  1 n CYS . 46  A 46  
A 47  1 n TRP . 47  A 47  
A 48  1 n ALA . 48  A 48  
A 49  1 n ARG . 49  A 49  
A 50  1 n LEU . 50  A 50  
A 51  1 n CYS . 51  A 51  
A 52  1 n ASP . 52  A 52  
A 53  1 n GLY . 53  A 53  
A 54  1 n CYS . 54  A 54  
A 55  1 n CYS . 55  A 55  
A 56  1 n THR . 56  A 56  
A 57  1 n VAL . 57  A 57  
A 58  1 n PRO . 58  A 58  
A 59  1 n SER . 59  A 59  
A 60  1 n VAL . 60  A 60  
A 61  1 n VAL . 61  A 61  
A 62  1 n TYR . 62  A 62  
A 63  1 n CYS . 63  A 63  
A 64  1 n ARG . 64  A 64  
A 65  1 n ALA . 65  A 65  
A 66  1 n ASP . 66  A 66  
A 67  1 n SER . 67  A 67  
A 68  1 n ALA . 68  A 68  
A 69  1 n TYR . 69  A 69  
A 70  1 n LEU . 70  A 70  
A 71  1 n CYS . 71  A 71  
A 72  1 n ALA . 72  A 72  
A 73  1 n SER . 73  A 73  
A 74  1 n CYS . 74  A 74  
A 75  1 n ASP . 75  A 75  
A 76  1 n ALA . 76  A 76  
A 77  1 n GLN . 77  A 77  
A 78  1 n ILE . 78  A 78  
A 79  1 n HIS . 79  A 79  
A 80  1 n ALA . 80  A 80  
A 81  1 n ALA . 81  A 81  
A 82  1 n ASN . 82  A 82  
A 83  1 n ARG . 83  A 83  
A 84  1 n VAL . 84  A 84  
A 85  1 n ALA . 85  A 85  
A 86  1 n SER . 86  A 86  
A 87  1 n ARG . 87  A 87  
A 88  1 n HIS . 88  A 88  
A 89  1 n GLU . 89  A 89  
A 90  1 n ARG . 90  A 90  
A 91  1 n VAL . 91  A 91  
A 92  1 n LEU . 92  A 92  
A 93  1 n LEU . 93  A 93  
A 94  1 n SER . 94  A 94  
A 95  1 n GLU . 95  A 95  
A 96  1 n ALA . 96  A 96  
A 97  1 n TYR . 97  A 97  
A 98  1 n LYS . 98  A 98  
A 99  1 n HIS . 99  A 99  
A 100 1 n ALA . 100 A 100 
A 101 1 n PRO . 101 A 101 
A 102 1 n VAL . 102 A 102 
A 103 1 n MET . 103 A 103 
A 104 1 n LEU . 104 A 104 
A 105 1 n ASP . 105 A 105 
A 106 1 n CYS . 106 A 106 
A 107 1 n HIS . 107 A 107 
A 108 1 n ALA . 108 A 108 
A 109 1 n ASP . 109 A 109 
A 110 1 n ALA . 110 A 110 
A 111 1 n ALA . 111 A 111 
A 112 1 n ALA . 112 A 112 
A 113 1 n LEU . 113 A 113 
A 114 1 n CYS . 114 A 114 
A 115 1 n ALA . 115 A 115 
A 116 1 n ALA . 116 A 116 
A 117 1 n TYR . 117 A 117 
A 118 1 n GLU . 118 A 118 
A 119 1 n ALA . 119 A 119 
A 120 1 n GLN . 120 A 120 
A 121 1 n VAL . 121 A 121 
A 122 1 n HIS . 122 A 122 
A 123 1 n TYR . 123 A 123 
A 124 1 n ALA . 124 A 124 
A 125 1 n ASN . 125 A 125 
A 126 1 n LEU . 126 A 126 
A 127 1 n LEU . 127 A 127 
A 128 1 n THR . 128 A 128 
A 129 1 n VAL . 129 A 129 
A 130 1 n MET . 130 A 130 
A 131 1 n HIS . 131 A 131 
A 132 1 n GLN . 132 A 132 
A 133 1 n ARG . 133 A 133 
A 134 1 n MET . 134 A 134 
A 135 1 n PRO . 135 A 135 
A 136 1 n VAL . 136 A 136 
A 137 1 n VAL . 137 A 137 
A 138 1 n SER . 138 A 138 
A 139 1 n HIS . 139 A 139 
A 140 1 n PRO . 140 A 140 
A 141 1 n ALA . 141 A 141 
A 142 1 n VAL . 142 A 142 
A 143 1 n ALA . 143 A 143 
A 144 1 n ILE . 144 A 144 
A 145 1 n PRO . 145 A 145 
A 146 1 n PRO . 146 A 146 
A 147 1 n VAL . 147 A 147 
A 148 1 n SER . 148 A 148 
A 149 1 n LEU . 149 A 149 
A 150 1 n PHE . 150 A 150 
A 151 1 n ALA . 151 A 151 
A 152 1 n GLU . 152 A 152 
A 153 1 n ALA . 153 A 153 
A 154 1 n GLU . 154 A 154 
A 155 1 n ALA . 155 A 155 
A 156 1 n THR . 156 A 156 
A 157 1 n ALA . 157 A 157 
A 158 1 n PRO . 158 A 158 
A 159 1 n VAL . 159 A 159 
A 160 1 n LEU . 160 A 160 
A 161 1 n GLY . 161 A 161 
A 162 1 n ARG . 162 A 162 
A 163 1 n LYS . 163 A 163 
A 164 1 n GLU . 164 A 164 
A 165 1 n GLU . 165 A 165 
A 166 1 n ASP . 166 A 166 
A 167 1 n THR . 167 A 167 
A 168 1 n SER . 168 A 168 
A 169 1 n TRP . 169 A 169 
A 170 1 n LEU . 170 A 170 
A 171 1 n LEU . 171 A 171 
A 172 1 n LEU . 172 A 172 
A 173 1 n SER . 173 A 173 
A 174 1 n LYS . 174 A 174 
A 175 1 n ASP . 175 A 175 
A 176 1 n SER . 176 A 176 
A 177 1 n ASP . 177 A 177 
A 178 1 n ASN . 178 A 178 
A 179 1 n HIS . 179 A 179 
A 180 1 n ASN . 180 A 180 
A 181 1 n ARG . 181 A 181 
A 182 1 n SER . 182 A 182 
A 183 1 n GLY . 183 A 183 
A 184 1 n ASN . 184 A 184 
A 185 1 n ASN . 185 A 185 
A 186 1 n SER . 186 A 186 
A 187 1 n SER . 187 A 187 
A 188 1 n THR . 188 A 188 
A 189 1 n SER . 189 A 189 
A 190 1 n SER . 190 A 190 
A 191 1 n SER . 191 A 191 
A 192 1 n SER . 192 A 192 
A 193 1 n GLN . 193 A 193 
A 194 1 n TYR . 194 A 194 
A 195 1 n PHE . 195 A 195 
A 196 1 n GLY . 196 A 196 
A 197 1 n GLU . 197 A 197 
A 198 1 n VAL . 198 A 198 
A 199 1 n ASP . 199 A 199 
A 200 1 n GLN . 200 A 200 
A 201 1 n TYR . 201 A 201 
A 202 1 n PHE . 202 A 202 
A 203 1 n ASP . 203 A 203 
A 204 1 n LEU . 204 A 204 
A 205 1 n VAL . 205 A 205 
A 206 1 n GLY . 206 A 206 
A 207 1 n TYR . 207 A 207 
A 208 1 n ASN . 208 A 208 
A 209 1 n SER . 209 A 209 
A 210 1 n TYR . 210 A 210 
A 211 1 n TYR . 211 A 211 
A 212 1 n ASP . 212 A 212 
A 213 1 n SER . 213 A 213 
A 214 1 n HIS . 214 A 214 
A 215 1 n MET . 215 A 215 
A 216 1 n SER . 216 A 216 
A 217 1 n ASN . 217 A 217 
A 218 1 n GLN . 218 A 218 
A 219 1 n GLU . 219 A 219 
A 220 1 n GLN . 220 A 220 
A 221 1 n TYR . 221 A 221 
A 222 1 n VAL . 222 A 222 
A 223 1 n MET . 223 A 223 
A 224 1 n GLN . 224 A 224 
A 225 1 n GLU . 225 A 225 
A 226 1 n GLN . 226 A 226 
A 227 1 n GLN . 227 A 227 
A 228 1 n HIS . 228 A 228 
A 229 1 n LEU . 229 A 229 
A 230 1 n GLN . 230 A 230 
A 231 1 n GLN . 231 A 231 
A 232 1 n MET . 232 A 232 
A 233 1 n GLN . 233 A 233 
A 234 1 n LYS . 234 A 234 
A 235 1 n GLU . 235 A 235 
A 236 1 n TYR . 236 A 236 
A 237 1 n ALA . 237 A 237 
A 238 1 n GLU . 238 A 238 
A 239 1 n GLN . 239 A 239 
A 240 1 n GLN . 240 A 240 
A 241 1 n MET . 241 A 241 
A 242 1 n GLN . 242 A 242 
A 243 1 n LYS . 243 A 243 
A 244 1 n GLU . 244 A 244 
A 245 1 n TYR . 245 A 245 
A 246 1 n VAL . 246 A 246 
A 247 1 n GLU . 247 A 247 
A 248 1 n ASN . 248 A 248 
A 249 1 n GLU . 249 A 249 
A 250 1 n GLY . 250 A 250 
A 251 1 n SER . 251 A 251 
A 252 1 n GLU . 252 A 252 
A 253 1 n CYS . 253 A 253 
A 254 1 n ILE . 254 A 254 
A 255 1 n VAL . 255 A 255 
A 256 1 n PRO . 256 A 256 
A 257 1 n SER . 257 A 257 
A 258 1 n GLN . 258 A 258 
A 259 1 n SER . 259 A 259 
A 260 1 n THR . 260 A 260 
A 261 1 n ILE . 261 A 261 
A 262 1 n VAL . 262 A 262 
A 263 1 n ARG . 263 A 263 
A 264 1 n ARG . 264 A 264 
A 265 1 n PRO . 265 A 265 
A 266 1 n HIS . 266 A 266 
A 267 1 n GLN . 267 A 267 
A 268 1 n SER . 268 A 268 
A 269 1 n GLY . 269 A 269 
A 270 1 n TYR . 270 A 270 
A 271 1 n ALA . 271 A 271 
A 272 1 n PRO . 272 A 272 
A 273 1 n LEU . 273 A 273 
A 274 1 n VAL . 274 A 274 
A 275 1 n GLY . 275 A 275 
A 276 1 n ALA . 276 A 276 
A 277 1 n GLU . 277 A 277 
A 278 1 n GLN . 278 A 278 
A 279 1 n ALA . 279 A 279 
A 280 1 n ALA . 280 A 280 
A 281 1 n SER . 281 A 281 
A 282 1 n ALA . 282 A 282 
A 283 1 n THR . 283 A 283 
A 284 1 n ALA . 284 A 284 
A 285 1 n GLY . 285 A 285 
A 286 1 n ALA . 286 A 286 
A 287 1 n SER . 287 A 287 
A 288 1 n ALA . 288 A 288 
A 289 1 n TYR . 289 A 289 
A 290 1 n THR . 290 A 290 
A 291 1 n ASP . 291 A 291 
A 292 1 n SER . 292 A 292 
A 293 1 n VAL . 293 A 293 
A 294 1 n ASN . 294 A 294 
A 295 1 n ASN . 295 A 295 
A 296 1 n SER . 296 A 296 
A 297 1 n ILE . 297 A 297 
A 298 1 n SER . 298 A 298 
A 299 1 n PHE . 299 A 299 
A 300 1 n SER . 300 A 300 
A 301 1 n MET . 301 A 301 
A 302 1 n GLU . 302 A 302 
A 303 1 n ALA . 303 A 303 
A 304 1 n GLY . 304 A 304 
A 305 1 n ILE . 305 A 305 
A 306 1 n VAL . 306 A 306 
A 307 1 n PRO . 307 A 307 
A 308 1 n ASP . 308 A 308 
A 309 1 n ASN . 309 A 309 
A 310 1 n THR . 310 A 310 
A 311 1 n VAL . 311 A 311 
A 312 1 n GLN . 312 A 312 
A 313 1 n SER . 313 A 313 
A 314 1 n SER . 314 A 314 
A 315 1 n ILE . 315 A 315 
A 316 1 n LEU . 316 A 316 
A 317 1 n ARG . 317 A 317 
A 318 1 n PRO . 318 A 318 
A 319 1 n ALA . 319 A 319 
A 320 1 n GLY . 320 A 320 
A 321 1 n ALA . 321 A 321 
A 322 1 n ILE . 322 A 322 
A 323 1 n GLY . 323 A 323 
A 324 1 n LEU . 324 A 324 
A 325 1 n PHE . 325 A 325 
A 326 1 n SER . 326 A 326 
A 327 1 n SER . 327 A 327 
A 328 1 n PRO . 328 A 328 
A 329 1 n SER . 329 A 329 
A 330 1 n LEU . 330 A 330 
A 331 1 n GLN . 331 A 331 
A 332 1 n THR . 332 A 332 
A 333 1 n PRO . 333 A 333 
A 334 1 n LEU . 334 A 334 
A 335 1 n HIS . 335 A 335 
A 336 1 n PHE . 336 A 336 
A 337 1 n SER . 337 A 337 
A 338 1 n SER . 338 A 338 
A 339 1 n LYS . 339 A 339 
A 340 1 n GLU . 340 A 340 
A 341 1 n ARG . 341 A 341 
A 342 1 n GLU . 342 A 342 
A 343 1 n ALA . 343 A 343 
A 344 1 n ARG . 344 A 344 
A 345 1 n VAL . 345 A 345 
A 346 1 n LEU . 346 A 346 
A 347 1 n ARG . 347 A 347 
A 348 1 n TYR . 348 A 348 
A 349 1 n LYS . 349 A 349 
A 350 1 n GLU . 350 A 350 
A 351 1 n LYS . 351 A 351 
A 352 1 n LYS . 352 A 352 
A 353 1 n LYS . 353 A 353 
A 354 1 n SER . 354 A 354 
A 355 1 n ARG . 355 A 355 
A 356 1 n LYS . 356 A 356 
A 357 1 n PHE . 357 A 357 
A 358 1 n GLU . 358 A 358 
A 359 1 n LYS . 359 A 359 
A 360 1 n THR . 360 A 360 
A 361 1 n THR . 361 A 361 
A 362 1 n ARG . 362 A 362 
A 363 1 n TYR . 363 A 363 
A 364 1 n ALA . 364 A 364 
A 365 1 n THR . 365 A 365 
A 366 1 n ARG . 366 A 366 
A 367 1 n LYS . 367 A 367 
A 368 1 n ALA . 368 A 368 
A 369 1 n TYR . 369 A 369 
A 370 1 n ALA . 370 A 370 
A 371 1 n GLU . 371 A 371 
A 372 1 n ALA . 372 A 372 
A 373 1 n ARG . 373 A 373 
A 374 1 n PRO . 374 A 374 
A 375 1 n ARG . 375 A 375 
A 376 1 n ILE . 376 A 376 
A 377 1 n LYS . 377 A 377 
A 378 1 n GLY . 378 A 378 
A 379 1 n ARG . 379 A 379 
A 380 1 n PHE . 380 A 380 
A 381 1 n ALA . 381 A 381 
A 382 1 n LYS . 382 A 382 
A 383 1 n ARG . 383 A 383 
A 384 1 n SER . 384 A 384 
A 385 1 n ASP . 385 A 385 
A 386 1 n ALA . 386 A 386 
A 387 1 n GLU . 387 A 387 
A 388 1 n MET . 388 A 388 
A 389 1 n GLU . 389 A 389 
A 390 1 n VAL . 390 A 390 
A 391 1 n ASP . 391 A 391 
A 392 1 n GLN . 392 A 392 
A 393 1 n THR . 393 A 393 
A 394 1 n PHE . 394 A 394 
A 395 1 n SER . 395 A 395 
A 396 1 n THR . 396 A 396 
A 397 1 n ALA . 397 A 397 
A 398 1 n ALA . 398 A 398 
A 399 1 n LEU . 399 A 399 
A 400 1 n SER . 400 A 400 
A 401 1 n ASP . 401 A 401 
A 402 1 n SER . 402 A 402 
A 403 1 n SER . 403 A 403 
A 404 1 n TYR . 404 A 404 
A 405 1 n SER . 405 A 405 
A 406 1 n THR . 406 A 406 
A 407 1 n VAL . 407 A 407 
A 408 1 n PRO . 408 A 408 
A 409 1 n TRP . 409 A 409 
A 410 1 n PHE . 410 A 410 
B 1   2 n PHE . 1   B 1   
B 2   2 n SER . 2   B 2   
B 3   2 n SER . 3   B 3   
B 4   2 n PRO . 4   B 4   
B 5   2 n LYS . 5   B 5   
B 6   2 n GLU . 6   B 6   
B 7   2 n GLN . 7   B 7   
B 8   2 n ASP . 8   B 8   
B 9   2 n ARG . 9   B 9   
B 10  2 n PHE . 10  B 10  
B 11  2 n LEU . 11  B 11  
B 12  2 n PRO . 12  B 12  
B 13  2 n ILE . 13  B 13  
B 14  2 n ALA . 14  B 14  
B 15  2 n ASN . 15  B 15  
B 16  2 n VAL . 16  B 16  
B 17  2 n SER . 17  B 17  
B 18  2 n ARG . 18  B 18  
B 19  2 n ILE . 19  B 19  
B 20  2 n MET . 20  B 20  
B 21  2 n LYS . 21  B 21  
B 22  2 n LYS . 22  B 22  
B 23  2 n ALA . 23  B 23  
B 24  2 n LEU . 24  B 24  
B 25  2 n PRO . 25  B 25  
B 26  2 n ALA . 26  B 26  
B 27  2 n ASN . 27  B 27  
B 28  2 n ALA . 28  B 28  
B 29  2 n LYS . 29  B 29  
B 30  2 n ILE . 30  B 30  
B 31  2 n SER . 31  B 31  
B 32  2 n LYS . 32  B 32  
B 33  2 n ASP . 33  B 33  
B 34  2 n ALA . 34  B 34  
B 35  2 n LYS . 35  B 35  
B 36  2 n GLU . 36  B 36  
B 37  2 n THR . 37  B 37  
B 38  2 n VAL . 38  B 38  
B 39  2 n GLN . 39  B 39  
B 40  2 n GLU . 40  B 40  
B 41  2 n CYS . 41  B 41  
B 42  2 n VAL . 42  B 42  
B 43  2 n SER . 43  B 43  
B 44  2 n GLU . 44  B 44  
B 45  2 n PHE . 45  B 45  
B 46  2 n ILE . 46  B 46  
B 47  2 n SER . 47  B 47  
B 48  2 n PHE . 48  B 48  
B 49  2 n ILE . 49  B 49  
B 50  2 n THR . 50  B 50  
B 51  2 n GLY . 51  B 51  
B 52  2 n GLU . 52  B 52  
B 53  2 n ALA . 53  B 53  
B 54  2 n SER . 54  B 54  
B 55  2 n ASP . 55  B 55  
B 56  2 n LYS . 56  B 56  
B 57  2 n CYS . 57  B 57  
B 58  2 n GLN . 58  B 58  
B 59  2 n ARG . 59  B 59  
B 60  2 n GLU . 60  B 60  
B 61  2 n LYS . 61  B 61  
B 62  2 n ARG . 62  B 62  
B 63  2 n LYS . 63  B 63  
B 64  2 n THR . 64  B 64  
B 65  2 n ILE . 65  B 65  
B 66  2 n ASN . 66  B 66  
B 67  2 n GLY . 67  B 67  
B 68  2 n ASP . 68  B 68  
B 69  2 n ASP . 69  B 69  
B 70  2 n LEU . 70  B 70  
B 71  2 n LEU . 71  B 71  
B 72  2 n TRP . 72  B 72  
B 73  2 n ALA . 73  B 73  
B 74  2 n MET . 74  B 74  
B 75  2 n THR . 75  B 75  
B 76  2 n THR . 76  B 76  
B 77  2 n LEU . 77  B 77  
B 78  2 n GLY . 78  B 78  
B 79  2 n PHE . 79  B 79  
B 80  2 n GLU . 80  B 80  
B 81  2 n ASP . 81  B 81  
B 82  2 n TYR . 82  B 82  
B 83  2 n MET . 83  B 83  
B 84  2 n GLU . 84  B 84  
B 85  2 n PRO . 85  B 85  
B 86  2 n LEU . 86  B 86  
B 87  2 n LYS . 87  B 87  
B 88  2 n LEU . 88  B 88  
B 89  2 n TYR . 89  B 89  
B 90  2 n LEU . 90  B 90  
B 91  2 n HIS . 91  B 91  
B 92  2 n LYS . 92  B 92  
B 93  2 n PHE . 93  B 93  
B 94  2 n ARG . 94  B 94  
B 95  2 n GLU . 95  B 95  
C 1   3 n GLN . 1   C 1   
C 2   3 n ARG . 2   C 2   
C 3   3 n GLN . 3   C 3   
C 4   3 n GLU . 4   C 4   
C 5   3 n ALA . 5   C 5   
C 6   3 n GLU . 6   C 6   
C 7   3 n ARG . 7   C 7   
C 8   3 n ALA . 8   C 8   
C 9   3 n SER . 9   C 9   
C 10  3 n ALA . 10  C 10  
C 11  3 n SER . 11  C 11  
C 12  3 n ASP . 12  C 12  
C 13  3 n PHE . 13  C 13  
C 14  3 n LYS . 14  C 14  
C 15  3 n ASN . 15  C 15  
C 16  3 n HIS . 16  C 16  
C 17  3 n GLN . 17  C 17  
C 18  3 n LEU . 18  C 18  
C 19  3 n PRO . 19  C 19  
C 20  3 n LEU . 20  C 20  
C 21  3 n ALA . 21  C 21  
C 22  3 n ARG . 22  C 22  
C 23  3 n ILE . 23  C 23  
C 24  3 n LYS . 24  C 24  
C 25  3 n LYS . 25  C 25  
C 26  3 n ILE . 26  C 26  
C 27  3 n MET . 27  C 27  
C 28  3 n LYS . 28  C 28  
C 29  3 n ALA . 29  C 29  
C 30  3 n ASP . 30  C 30  
C 31  3 n GLU . 31  C 31  
C 32  3 n ASP . 32  C 32  
C 33  3 n VAL . 33  C 33  
C 34  3 n ARG . 34  C 34  
C 35  3 n MET . 35  C 35  
C 36  3 n ILE . 36  C 36  
C 37  3 n SER . 37  C 37  
C 38  3 n ALA . 38  C 38  
C 39  3 n GLU . 39  C 39  
C 40  3 n ALA . 40  C 40  
C 41  3 n PRO . 41  C 41  
C 42  3 n VAL . 42  C 42  
C 43  3 n LEU . 43  C 43  
C 44  3 n PHE . 44  C 44  
C 45  3 n ALA . 45  C 45  
C 46  3 n LYS . 46  C 46  
C 47  3 n ALA . 47  C 47  
C 48  3 n CYS . 48  C 48  
C 49  3 n GLU . 49  C 49  
C 50  3 n LEU . 50  C 50  
C 51  3 n PHE . 51  C 51  
C 52  3 n ILE . 52  C 52  
C 53  3 n LEU . 53  C 53  
C 54  3 n GLU . 54  C 54  
C 55  3 n LEU . 55  C 55  
C 56  3 n THR . 56  C 56  
C 57  3 n ILE . 57  C 57  
C 58  3 n ARG . 58  C 58  
C 59  3 n SER . 59  C 59  
C 60  3 n TRP . 60  C 60  
C 61  3 n LEU . 61  C 61  
C 62  3 n HIS . 62  C 62  
C 63  3 n ALA . 63  C 63  
C 64  3 n GLU . 64  C 64  
C 65  3 n GLU . 65  C 65  
C 66  3 n ASN . 66  C 66  
C 67  3 n LYS . 67  C 67  
C 68  3 n ARG . 68  C 68  
C 69  3 n ARG . 69  C 69  
C 70  3 n THR . 70  C 70  
C 71  3 n LEU . 71  C 71  
C 72  3 n GLN . 72  C 72  
C 73  3 n ARG . 73  C 73  
C 74  3 n ASN . 74  C 74  
C 75  3 n ASP . 75  C 75  
C 76  3 n VAL . 76  C 76  
C 77  3 n ALA . 77  C 77  
C 78  3 n ALA . 78  C 78  
C 79  3 n ALA . 79  C 79  
C 80  3 n ILE . 80  C 80  
C 81  3 n ALA . 81  C 81  
C 82  3 n ARG . 82  C 82  
C 83  3 n THR . 83  C 83  
C 84  3 n ASP . 84  C 84  
C 85  3 n VAL . 85  C 85  
C 86  3 n PHE . 86  C 86  
C 87  3 n ASP . 87  C 87  
C 88  3 n PHE . 88  C 88  
C 89  3 n LEU . 89  C 89  
C 90  3 n VAL . 90  C 90  
C 91  3 n ASP . 91  C 91  
C 92  3 n ILE . 92  C 92  
C 93  3 n VAL . 93  C 93  
C 94  3 n PRO . 94  C 94  
C 95  3 n ARG . 95  C 95  
C 96  3 n GLU . 96  C 96  
C 97  3 n GLU . 97  C 97  
C 98  3 n ALA . 98  C 98  
C 99  3 n LYS . 99  C 99  
C 100 3 n GLU . 100 C 100 
C 101 3 n GLU . 101 C 101 
C 102 3 n PRO . 102 C 102 
C 103 3 n GLY . 103 C 103 
C 104 3 n SER . 104 C 104 
D 1   4 n DC  . 1   D 1   
D 2   4 n DA  . 2   D 2   
D 3   4 n DC  . 3   D 3   
D 4   4 n DG  . 4   D 4   
D 5   4 n DC  . 5   D 5   
D 6   4 n DA  . 6   D 6   
D 7   4 n DC  . 7   D 7   
D 8   4 n DC  . 8   D 8   
D 9   4 n DA  . 9   D 9   
D 10  4 n DG  . 10  D 10  
D 11  4 n DA  . 11  D 11  
D 12  4 n DC  . 12  D 12  
D 13  4 n DC  . 13  D 13  
D 14  4 n DA  . 14  D 14  
D 15  4 n DC  . 15  D 15  
D 16  4 n DA  . 16  D 16  
D 17  4 n DC  . 17  D 17  
D 18  4 n DC  . 18  D 18  
D 19  4 n DA  . 19  D 19  
D 20  4 n DG  . 20  D 20  
D 21  4 n DA  . 21  D 21  
D 22  4 n DA  . 22  D 22  
D 23  4 n DA  . 23  D 23  
D 24  4 n DC  . 24  D 24  
D 25  4 n DA  . 25  D 25  
D 26  4 n DA  . 26  D 26  
D 27  4 n DA  . 27  D 27  
D 28  4 n DC  . 28  D 28  
D 29  4 n DA  . 29  D 29  
D 30  4 n DA  . 30  D 30  
D 31  4 n DA  . 31  D 31  
E 1   5 n DT  . 1   E 1   
E 2   5 n DT  . 2   E 2   
E 3   5 n DT  . 3   E 3   
E 4   5 n DG  . 4   E 4   
E 5   5 n DT  . 5   E 5   
E 6   5 n DT  . 6   E 6   
E 7   5 n DT  . 7   E 7   
E 8   5 n DG  . 8   E 8   
E 9   5 n DT  . 9   E 9   
E 10  5 n DT  . 10  E 10  
E 11  5 n DT  . 11  E 11  
E 12  5 n DC  . 12  E 12  
E 13  5 n DT  . 13  E 13  
E 14  5 n DG  . 14  E 14  
E 15  5 n DG  . 15  E 15  
E 16  5 n DT  . 16  E 16  
E 17  5 n DG  . 17  E 17  
E 18  5 n DT  . 18  E 18  
E 19  5 n DG  . 19  E 19  
E 20  5 n DG  . 20  E 20  
E 21  5 n DT  . 21  E 21  
E 22  5 n DC  . 22  E 22  
E 23  5 n DT  . 23  E 23  
E 24  5 n DG  . 24  E 24  
E 25  5 n DG  . 25  E 25  
E 26  5 n DT  . 26  E 26  
E 27  5 n DG  . 27  E 27  
E 28  5 n DC  . 28  E 28  
E 29  5 n DG  . 29  E 29  
E 30  5 n DT  . 30  E 30  
E 31  5 n DG  . 31  E 31  
#
_software.classification other
_software.date           ?
_software.description    "Structure prediction"
_software.name           AlphaFold
_software.pdbx_ordinal   1
_software.type           package
_software.version        "AlphaFold-beta-20231127 (927599d6-1efe-4fa9-85d2-a29f909d212e @ 2024-12-16 01:00:54)"
#
loop_
_struct_asym.entity_id
_struct_asym.id
1 A 
2 B 
3 C 
4 D 
5 E 
#
loop_
_atom_site.group_PDB
_atom_site.id
_atom_site.type_symbol
_atom_site.label_atom_id
_atom_site.label_alt_id
_atom_site.label_comp_id
_atom_site.label_asym_id
_atom_site.label_entity_id
_atom_site.label_seq_id
_atom_site.pdbx_PDB_ins_code
_atom_site.Cartn_x
_atom_site.Cartn_y
_atom_site.Cartn_z
_atom_site.occupancy
_atom_site.B_iso_or_equiv
_atom_site.auth_seq_id
_atom_site.auth_asym_id
_atom_site.pdbx_PDB_model_num
ATOM 1    N N     . MET A 1 1   ? 2.686   -41.993 9.448   1.00 19.33 1   A 1 
ATOM 2    C CA    . MET A 1 1   ? 4.095   -41.747 9.822   1.00 19.00 1   A 1 
ATOM 3    C C     . MET A 1 1   ? 4.176   -41.511 11.328  1.00 20.86 1   A 1 
ATOM 4    O O     . MET A 1 1   ? 3.229   -40.952 11.868  1.00 15.88 1   A 1 
ATOM 5    C CB    . MET A 1 1   ? 4.673   -40.556 9.056   1.00 16.86 1   A 1 
ATOM 6    C CG    . MET A 1 1   ? 4.986   -40.920 7.588   1.00 13.09 1   A 1 
ATOM 7    S SD    . MET A 1 1   ? 5.759   -39.545 6.723   1.00 11.12 1   A 1 
ATOM 8    C CE    . MET A 1 1   ? 6.271   -40.349 5.193   1.00 10.50 1   A 1 
ATOM 9    N N     . PRO A 1 2   ? 5.243   -41.944 12.044  1.00 21.62 2   A 1 
ATOM 10   C CA    . PRO A 1 2   ? 5.278   -41.929 13.504  1.00 23.66 2   A 1 
ATOM 11   C C     . PRO A 1 2   ? 5.359   -40.490 14.047  1.00 24.50 2   A 1 
ATOM 12   O O     . PRO A 1 2   ? 6.148   -39.681 13.573  1.00 21.25 2   A 1 
ATOM 13   C CB    . PRO A 1 2   ? 6.492   -42.782 13.886  1.00 21.62 2   A 1 
ATOM 14   C CG    . PRO A 1 2   ? 7.419   -42.647 12.681  1.00 20.15 2   A 1 
ATOM 15   C CD    . PRO A 1 2   ? 6.450   -42.520 11.499  1.00 21.35 2   A 1 
ATOM 16   N N     . ARG A 1 3   ? 4.540   -40.167 15.059  1.00 23.43 3   A 1 
ATOM 17   C CA    . ARG A 1 3   ? 4.582   -38.899 15.804  1.00 23.22 3   A 1 
ATOM 18   C C     . ARG A 1 3   ? 5.881   -38.854 16.609  1.00 23.03 3   A 1 
ATOM 19   O O     . ARG A 1 3   ? 6.022   -39.598 17.579  1.00 20.89 3   A 1 
ATOM 20   C CB    . ARG A 1 3   ? 3.358   -38.788 16.740  1.00 22.35 3   A 1 
ATOM 21   C CG    . ARG A 1 3   ? 2.032   -38.527 16.005  1.00 19.87 3   A 1 
ATOM 22   C CD    . ARG A 1 3   ? 0.875   -38.428 17.017  1.00 18.41 3   A 1 
ATOM 23   N NE    . ARG A 1 3   ? -0.404  -38.102 16.372  1.00 17.51 3   A 1 
ATOM 24   C CZ    . ARG A 1 3   ? -1.593  -37.994 16.964  1.00 16.12 3   A 1 
ATOM 25   N NH1   . ARG A 1 3   ? -1.747  -38.205 18.247  1.00 15.18 3   A 1 
ATOM 26   N NH2   . ARG A 1 3   ? -2.648  -37.668 16.281  1.00 13.63 3   A 1 
ATOM 27   N N     . CYS A 1 4   ? 6.818   -37.993 16.248  1.00 29.33 4   A 1 
ATOM 28   C CA    . CYS A 1 4   ? 8.008   -37.766 17.070  1.00 32.54 4   A 1 
ATOM 29   C C     . CYS A 1 4   ? 7.617   -36.962 18.317  1.00 32.31 4   A 1 
ATOM 30   O O     . CYS A 1 4   ? 7.311   -35.779 18.214  1.00 30.31 4   A 1 
ATOM 31   C CB    . CYS A 1 4   ? 9.099   -37.094 16.230  1.00 31.16 4   A 1 
ATOM 32   S SG    . CYS A 1 4   ? 10.670  -37.116 17.161  1.00 26.45 4   A 1 
ATOM 33   N N     . ASN A 1 5   ? 7.579   -37.614 19.482  1.00 25.24 5   A 1 
ATOM 34   C CA    . ASN A 1 5   ? 7.088   -37.029 20.737  1.00 26.88 5   A 1 
ATOM 35   C C     . ASN A 1 5   ? 8.057   -36.055 21.433  1.00 26.05 5   A 1 
ATOM 36   O O     . ASN A 1 5   ? 7.594   -35.159 22.129  1.00 24.25 5   A 1 
ATOM 37   C CB    . ASN A 1 5   ? 6.765   -38.169 21.720  1.00 26.17 5   A 1 
ATOM 38   C CG    . ASN A 1 5   ? 5.372   -38.758 21.595  1.00 22.88 5   A 1 
ATOM 39   O OD1   . ASN A 1 5   ? 4.494   -38.260 20.922  1.00 22.71 5   A 1 
ATOM 40   N ND2   . ASN A 1 5   ? 5.120   -39.856 22.279  1.00 23.72 5   A 1 
ATOM 41   N N     . LYS A 1 6   ? 9.384   -36.314 21.390  1.00 22.38 6   A 1 
ATOM 42   C CA    . LYS A 1 6   ? 10.151  -36.192 22.642  1.00 24.68 6   A 1 
ATOM 43   C C     . LYS A 1 6   ? 10.963  -34.898 22.843  1.00 24.36 6   A 1 
ATOM 44   O O     . LYS A 1 6   ? 11.557  -34.757 23.907  1.00 21.61 6   A 1 
ATOM 45   C CB    . LYS A 1 6   ? 11.031  -37.445 22.832  1.00 23.79 6   A 1 
ATOM 46   C CG    . LYS A 1 6   ? 10.984  -37.950 24.283  1.00 20.90 6   A 1 
ATOM 47   C CD    . LYS A 1 6   ? 11.930  -39.134 24.480  1.00 18.49 6   A 1 
ATOM 48   C CE    . LYS A 1 6   ? 11.752  -39.733 25.877  1.00 16.30 6   A 1 
ATOM 49   N NZ    . LYS A 1 6   ? 12.735  -40.805 26.157  1.00 13.86 6   A 1 
ATOM 50   N N     . CYS A 1 7   ? 11.050  -33.995 21.885  1.00 29.68 7   A 1 
ATOM 51   C CA    . CYS A 1 7   ? 11.970  -32.847 21.981  1.00 31.48 7   A 1 
ATOM 52   C C     . CYS A 1 7   ? 11.438  -31.751 22.924  1.00 29.81 7   A 1 
ATOM 53   O O     . CYS A 1 7   ? 10.997  -30.697 22.471  1.00 28.11 7   A 1 
ATOM 54   C CB    . CYS A 1 7   ? 12.313  -32.343 20.576  1.00 31.11 7   A 1 
ATOM 55   S SG    . CYS A 1 7   ? 13.057  -33.687 19.590  1.00 28.74 7   A 1 
ATOM 56   N N     . LEU A 1 8   ? 11.468  -32.037 24.227  1.00 26.41 8   A 1 
ATOM 57   C CA    . LEU A 1 8   ? 11.029  -31.145 25.317  1.00 28.81 8   A 1 
ATOM 58   C C     . LEU A 1 8   ? 12.137  -30.255 25.908  1.00 27.41 8   A 1 
ATOM 59   O O     . LEU A 1 8   ? 11.801  -29.329 26.633  1.00 25.09 8   A 1 
ATOM 60   C CB    . LEU A 1 8   ? 10.437  -32.007 26.453  1.00 27.56 8   A 1 
ATOM 61   C CG    . LEU A 1 8   ? 8.941   -32.305 26.345  1.00 25.36 8   A 1 
ATOM 62   C CD1   . LEU A 1 8   ? 8.559   -33.412 27.325  1.00 26.61 8   A 1 
ATOM 63   C CD2   . LEU A 1 8   ? 8.097   -31.068 26.681  1.00 29.33 8   A 1 
ATOM 64   N N     . SER A 1 9   ? 13.406  -30.570 25.716  1.00 25.64 9   A 1 
ATOM 65   C CA    . SER A 1 9   ? 14.454  -30.034 26.590  1.00 29.33 9   A 1 
ATOM 66   C C     . SER A 1 9   ? 14.646  -28.517 26.457  1.00 28.77 9   A 1 
ATOM 67   O O     . SER A 1 9   ? 14.774  -27.997 25.353  1.00 27.17 9   A 1 
ATOM 68   C CB    . SER A 1 9   ? 15.781  -30.764 26.376  1.00 28.51 9   A 1 
ATOM 69   O OG    . SER A 1 9   ? 16.159  -30.695 25.015  1.00 26.65 9   A 1 
ATOM 70   N N     . GLU A 1 10  ? 14.730  -27.846 27.599  1.00 25.10 10  A 1 
ATOM 71   C CA    . GLU A 1 10  ? 14.604  -26.390 27.824  1.00 27.77 10  A 1 
ATOM 72   C C     . GLU A 1 10  ? 15.843  -25.513 27.520  1.00 26.57 10  A 1 
ATOM 73   O O     . GLU A 1 10  ? 15.777  -24.314 27.784  1.00 24.34 10  A 1 
ATOM 74   C CB    . GLU A 1 10  ? 14.271  -26.180 29.314  1.00 26.79 10  A 1 
ATOM 75   C CG    . GLU A 1 10  ? 12.900  -26.709 29.757  1.00 25.06 10  A 1 
ATOM 76   C CD    . GLU A 1 10  ? 12.642  -26.469 31.258  1.00 23.86 10  A 1 
ATOM 77   O OE1   . GLU A 1 10  ? 11.513  -26.039 31.592  1.00 23.76 10  A 1 
ATOM 78   O OE2   . GLU A 1 10  ? 13.553  -26.757 32.059  1.00 25.17 10  A 1 
ATOM 79   N N     . ASN A 1 11  ? 16.967  -26.041 27.103  1.00 28.89 11  A 1 
ATOM 80   C CA    . ASN A 1 11  ? 18.271  -25.425 27.390  1.00 32.40 11  A 1 
ATOM 81   C C     . ASN A 1 11  ? 18.505  -23.983 26.868  1.00 30.64 11  A 1 
ATOM 82   O O     . ASN A 1 11  ? 18.047  -23.564 25.820  1.00 28.44 11  A 1 
ATOM 83   C CB    . ASN A 1 11  ? 19.417  -26.373 26.982  1.00 30.97 11  A 1 
ATOM 84   C CG    . ASN A 1 11  ? 19.871  -27.294 28.108  1.00 27.08 11  A 1 
ATOM 85   O OD1   . ASN A 1 11  ? 19.448  -27.232 29.242  1.00 28.05 11  A 1 
ATOM 86   N ND2   . ASN A 1 11  ? 20.798  -28.181 27.809  1.00 29.01 11  A 1 
ATOM 87   N N     . ASP A 1 12  ? 19.345  -23.283 27.642  1.00 31.55 12  A 1 
ATOM 88   C CA    . ASP A 1 12  ? 19.510  -21.828 27.789  1.00 34.80 12  A 1 
ATOM 89   C C     . ASP A 1 12  ? 20.163  -21.013 26.655  1.00 32.64 12  A 1 
ATOM 90   O O     . ASP A 1 12  ? 20.189  -19.782 26.772  1.00 30.68 12  A 1 
ATOM 91   C CB    . ASP A 1 12  ? 20.408  -21.597 29.017  1.00 32.90 12  A 1 
ATOM 92   C CG    . ASP A 1 12  ? 19.711  -21.774 30.372  1.00 29.22 12  A 1 
ATOM 93   O OD1   . ASP A 1 12  ? 18.560  -21.307 30.488  1.00 29.27 12  A 1 
ATOM 94   O OD2   . ASP A 1 12  ? 20.379  -22.314 31.270  1.00 29.78 12  A 1 
ATOM 95   N N     . SER A 1 13  ? 20.840  -21.589 25.678  1.00 26.35 13  A 1 
ATOM 96   C CA    . SER A 1 13  ? 21.959  -20.908 25.015  1.00 28.95 13  A 1 
ATOM 97   C C     . SER A 1 13  ? 21.536  -19.674 24.191  1.00 28.18 13  A 1 
ATOM 98   O O     . SER A 1 13  ? 21.210  -19.767 23.012  1.00 26.08 13  A 1 
ATOM 99   C CB    . SER A 1 13  ? 22.808  -21.880 24.192  1.00 28.02 13  A 1 
ATOM 100  O OG    . SER A 1 13  ? 22.077  -22.424 23.121  1.00 25.60 13  A 1 
ATOM 101  N N     . ALA A 1 14  ? 21.621  -18.495 24.802  1.00 26.02 14  A 1 
ATOM 102  C CA    . ALA A 1 14  ? 21.274  -17.198 24.207  1.00 27.85 14  A 1 
ATOM 103  C C     . ALA A 1 14  ? 22.296  -16.671 23.175  1.00 27.62 14  A 1 
ATOM 104  O O     . ALA A 1 14  ? 22.049  -15.642 22.537  1.00 25.64 14  A 1 
ATOM 105  C CB    . ALA A 1 14  ? 21.115  -16.203 25.364  1.00 26.42 14  A 1 
ATOM 106  N N     . SER A 1 15  ? 23.467  -17.288 23.047  1.00 26.83 15  A 1 
ATOM 107  C CA    . SER A 1 15  ? 24.595  -16.692 22.319  1.00 29.06 15  A 1 
ATOM 108  C C     . SER A 1 15  ? 24.577  -16.917 20.813  1.00 28.41 15  A 1 
ATOM 109  O O     . SER A 1 15  ? 25.157  -16.118 20.074  1.00 27.23 15  A 1 
ATOM 110  C CB    . SER A 1 15  ? 25.916  -17.205 22.907  1.00 28.59 15  A 1 
ATOM 111  O OG    . SER A 1 15  ? 26.013  -18.609 22.793  1.00 26.19 15  A 1 
ATOM 112  N N     . GLU A 1 16  ? 23.929  -17.973 20.337  1.00 27.92 16  A 1 
ATOM 113  C CA    . GLU A 1 16  ? 24.061  -18.426 18.943  1.00 30.29 16  A 1 
ATOM 114  C C     . GLU A 1 16  ? 23.214  -17.618 17.939  1.00 28.92 16  A 1 
ATOM 115  O O     . GLU A 1 16  ? 23.481  -17.681 16.736  1.00 27.00 16  A 1 
ATOM 116  C CB    . GLU A 1 16  ? 23.784  -19.928 18.850  1.00 29.65 16  A 1 
ATOM 117  C CG    . GLU A 1 16  ? 24.940  -20.746 19.456  1.00 27.29 16  A 1 
ATOM 118  C CD    . GLU A 1 16  ? 24.796  -22.252 19.225  1.00 25.70 16  A 1 
ATOM 119  O OE1   . GLU A 1 16  ? 25.854  -22.923 19.124  1.00 25.51 16  A 1 
ATOM 120  O OE2   . GLU A 1 16  ? 23.644  -22.739 19.160  1.00 27.29 16  A 1 
ATOM 121  N N     . ASP A 1 17  ? 22.306  -16.772 18.407  1.00 27.11 17  A 1 
ATOM 122  C CA    . ASP A 1 17  ? 21.398  -15.976 17.563  1.00 29.80 17  A 1 
ATOM 123  C C     . ASP A 1 17  ? 22.101  -15.125 16.485  1.00 28.53 17  A 1 
ATOM 124  O O     . ASP A 1 17  ? 21.542  -14.861 15.414  1.00 27.13 17  A 1 
ATOM 125  C CB    . ASP A 1 17  ? 20.566  -15.040 18.461  1.00 29.78 17  A 1 
ATOM 126  C CG    . ASP A 1 17  ? 19.199  -15.592 18.885  1.00 27.23 17  A 1 
ATOM 127  O OD1   . ASP A 1 17  ? 18.737  -16.579 18.272  1.00 27.76 17  A 1 
ATOM 128  O OD2   . ASP A 1 17  ? 18.594  -14.964 19.779  1.00 28.81 17  A 1 
ATOM 129  N N     . ARG A 1 18  ? 23.357  -14.682 16.722  1.00 26.70 18  A 1 
ATOM 130  C CA    . ARG A 1 18  ? 24.088  -13.842 15.764  1.00 27.85 18  A 1 
ATOM 131  C C     . ARG A 1 18  ? 24.460  -14.558 14.466  1.00 27.03 18  A 1 
ATOM 132  O O     . ARG A 1 18  ? 24.617  -13.893 13.440  1.00 24.80 18  A 1 
ATOM 133  C CB    . ARG A 1 18  ? 25.342  -13.244 16.401  1.00 27.05 18  A 1 
ATOM 134  C CG    . ARG A 1 18  ? 25.018  -12.112 17.384  1.00 24.81 18  A 1 
ATOM 135  C CD    . ARG A 1 18  ? 26.315  -11.430 17.820  1.00 23.52 18  A 1 
ATOM 136  N NE    . ARG A 1 18  ? 26.069  -10.424 18.859  1.00 22.07 18  A 1 
ATOM 137  C CZ    . ARG A 1 18  ? 26.975  -9.643  19.428  1.00 20.57 18  A 1 
ATOM 138  N NH1   . ARG A 1 18  ? 28.221  -9.671  19.051  1.00 19.52 18  A 1 
ATOM 139  N NH2   . ARG A 1 18  ? 26.637  -8.830  20.385  1.00 18.07 18  A 1 
ATOM 140  N N     . HIS A 1 19  ? 24.665  -15.860 14.506  1.00 25.61 19  A 1 
ATOM 141  C CA    . HIS A 1 19  ? 25.144  -16.583 13.328  1.00 25.69 19  A 1 
ATOM 142  C C     . HIS A 1 19  ? 24.049  -16.795 12.276  1.00 25.41 19  A 1 
ATOM 143  O O     . HIS A 1 19  ? 24.334  -16.784 11.078  1.00 23.74 19  A 1 
ATOM 144  C CB    . HIS A 1 19  ? 25.838  -17.890 13.733  1.00 24.82 19  A 1 
ATOM 145  C CG    . HIS A 1 19  ? 27.326  -17.798 13.529  1.00 22.98 19  A 1 
ATOM 146  N ND1   . HIS A 1 19  ? 27.963  -17.616 12.327  1.00 22.48 19  A 1 
ATOM 147  C CD2   . HIS A 1 19  ? 28.304  -17.839 14.484  1.00 22.85 19  A 1 
ATOM 148  C CE1   . HIS A 1 19  ? 29.281  -17.547 12.542  1.00 22.21 19  A 1 
ATOM 149  N NE2   . HIS A 1 19  ? 29.534  -17.668 13.854  1.00 21.78 19  A 1 
ATOM 150  N N     . TRP A 1 20  ? 22.801  -16.910 12.718  1.00 31.59 20  A 1 
ATOM 151  C CA    . TRP A 1 20  ? 21.665  -17.234 11.872  1.00 26.65 20  A 1 
ATOM 152  C C     . TRP A 1 20  ? 21.341  -16.202 10.809  1.00 26.14 20  A 1 
ATOM 153  O O     . TRP A 1 20  ? 20.955  -16.548 9.691   1.00 23.56 20  A 1 
ATOM 154  C CB    . TRP A 1 20  ? 20.472  -17.497 12.777  1.00 24.89 20  A 1 
ATOM 155  C CG    . TRP A 1 20  ? 20.490  -18.909 13.240  1.00 21.64 20  A 1 
ATOM 156  C CD1   . TRP A 1 20  ? 21.026  -19.406 14.372  1.00 18.31 20  A 1 
ATOM 157  C CD2   . TRP A 1 20  ? 20.023  -20.048 12.472  1.00 19.98 20  A 1 
ATOM 158  N NE1   . TRP A 1 20  ? 20.932  -20.783 14.376  1.00 16.47 20  A 1 
ATOM 159  C CE2   . TRP A 1 20  ? 20.328  -21.210 13.208  1.00 17.72 20  A 1 
ATOM 160  C CE3   . TRP A 1 20  ? 19.387  -20.166 11.223  1.00 21.26 20  A 1 
ATOM 161  C CZ2   . TRP A 1 20  ? 20.009  -22.484 12.694  1.00 22.10 20  A 1 
ATOM 162  C CZ3   . TRP A 1 20  ? 19.070  -21.432 10.722  1.00 22.78 20  A 1 
ATOM 163  C CH2   . TRP A 1 20  ? 19.389  -22.572 11.440  1.00 23.87 20  A 1 
ATOM 164  N N     . HIS A 1 21  ? 21.575  -14.919 11.099  1.00 28.32 21  A 1 
ATOM 165  C CA    . HIS A 1 21  ? 21.349  -13.833 10.143  1.00 28.69 21  A 1 
ATOM 166  C C     . HIS A 1 21  ? 22.082  -14.020 8.827   1.00 28.64 21  A 1 
ATOM 167  O O     . HIS A 1 21  ? 21.578  -13.651 7.768   1.00 26.78 21  A 1 
ATOM 168  C CB    . HIS A 1 21  ? 21.757  -12.500 10.782  1.00 27.60 21  A 1 
ATOM 169  C CG    . HIS A 1 21  ? 20.561  -11.804 11.338  1.00 24.45 21  A 1 
ATOM 170  N ND1   . HIS A 1 21  ? 19.489  -11.410 10.572  1.00 23.65 21  A 1 
ATOM 171  C CD2   . HIS A 1 21  ? 20.259  -11.599 12.648  1.00 24.47 21  A 1 
ATOM 172  C CE1   . HIS A 1 21  ? 18.516  -11.028 11.407  1.00 23.27 21  A 1 
ATOM 173  N NE2   . HIS A 1 21  ? 18.949  -11.106 12.673  1.00 22.53 21  A 1 
ATOM 174  N N     . ARG A 1 22  ? 23.291  -14.563 8.890   1.00 26.64 22  A 1 
ATOM 175  C CA    . ARG A 1 22  ? 24.131  -14.706 7.703   1.00 27.00 22  A 1 
ATOM 176  C C     . ARG A 1 22  ? 23.626  -15.816 6.784   1.00 26.83 22  A 1 
ATOM 177  O O     . ARG A 1 22  ? 23.688  -15.663 5.568   1.00 25.11 22  A 1 
ATOM 178  C CB    . ARG A 1 22  ? 25.590  -14.901 8.144   1.00 26.31 22  A 1 
ATOM 179  C CG    . ARG A 1 22  ? 26.547  -14.113 7.248   1.00 23.42 22  A 1 
ATOM 180  C CD    . ARG A 1 22  ? 27.986  -14.267 7.749   1.00 21.08 22  A 1 
ATOM 181  N NE    . ARG A 1 22  ? 28.897  -13.329 7.085   1.00 19.70 22  A 1 
ATOM 182  C CZ    . ARG A 1 22  ? 30.208  -13.236 7.298   1.00 17.32 22  A 1 
ATOM 183  N NH1   . ARG A 1 22  ? 30.813  -14.017 8.139   1.00 16.41 22  A 1 
ATOM 184  N NH2   . ARG A 1 22  ? 30.908  -12.343 6.672   1.00 15.24 22  A 1 
ATOM 185  N N     . THR A 1 23  ? 23.107  -16.881 7.354   1.00 28.84 23  A 1 
ATOM 186  C CA    . THR A 1 23  ? 22.695  -18.084 6.617   1.00 28.08 23  A 1 
ATOM 187  C C     . THR A 1 23  ? 21.402  -17.871 5.841   1.00 27.96 23  A 1 
ATOM 188  O O     . THR A 1 23  ? 21.361  -18.184 4.655   1.00 26.21 23  A 1 
ATOM 189  C CB    . THR A 1 23  ? 22.565  -19.298 7.548   1.00 26.32 23  A 1 
ATOM 190  O OG1   . THR A 1 23  ? 23.310  -19.141 8.733   1.00 24.55 23  A 1 
ATOM 191  C CG2   . THR A 1 23  ? 23.074  -20.562 6.864   1.00 26.24 23  A 1 
ATOM 192  N N     . ALA A 1 24  ? 20.396  -17.243 6.447   1.00 31.11 24  A 1 
ATOM 193  C CA    . ALA A 1 24  ? 19.139  -16.927 5.757   1.00 30.05 24  A 1 
ATOM 194  C C     . ALA A 1 24  ? 19.336  -15.949 4.585   1.00 30.33 24  A 1 
ATOM 195  O O     . ALA A 1 24  ? 18.699  -16.064 3.547   1.00 28.83 24  A 1 
ATOM 196  C CB    . ALA A 1 24  ? 18.155  -16.367 6.790   1.00 28.68 24  A 1 
ATOM 197  N N     . THR A 1 25  ? 20.281  -15.000 4.712   1.00 29.71 25  A 1 
ATOM 198  C CA    . THR A 1 25  ? 20.621  -14.076 3.618   1.00 28.94 25  A 1 
ATOM 199  C C     . THR A 1 25  ? 21.298  -14.799 2.453   1.00 29.07 25  A 1 
ATOM 200  O O     . THR A 1 25  ? 21.079  -14.443 1.296   1.00 26.95 25  A 1 
ATOM 201  C CB    . THR A 1 25  ? 21.526  -12.934 4.095   1.00 27.51 25  A 1 
ATOM 202  O OG1   . THR A 1 25  ? 21.119  -12.408 5.332   1.00 24.86 25  A 1 
ATOM 203  C CG2   . THR A 1 25  ? 21.505  -11.755 3.111   1.00 25.24 25  A 1 
ATOM 204  N N     . LEU A 1 26  ? 22.116  -15.811 2.733   1.00 28.83 26  A 1 
ATOM 205  C CA    . LEU A 1 26  ? 22.735  -16.645 1.702   1.00 29.26 26  A 1 
ATOM 206  C C     . LEU A 1 26  ? 21.681  -17.468 0.951   1.00 29.26 26  A 1 
ATOM 207  O O     . LEU A 1 26  ? 21.758  -17.539 -0.275  1.00 27.29 26  A 1 
ATOM 208  C CB    . LEU A 1 26  ? 23.807  -17.547 2.325   1.00 26.90 26  A 1 
ATOM 209  C CG    . LEU A 1 26  ? 25.143  -16.830 2.584   1.00 23.30 26  A 1 
ATOM 210  C CD1   . LEU A 1 26  ? 26.012  -17.646 3.548   1.00 22.04 26  A 1 
ATOM 211  C CD2   . LEU A 1 26  ? 25.940  -16.641 1.291   1.00 23.52 26  A 1 
ATOM 212  N N     . PHE A 1 27  ? 20.691  -17.992 1.656   1.00 29.93 27  A 1 
ATOM 213  C CA    . PHE A 1 27  ? 19.588  -18.759 1.074   1.00 30.14 27  A 1 
ATOM 214  C C     . PHE A 1 27  ? 18.818  -17.939 0.028   1.00 30.61 27  A 1 
ATOM 215  O O     . PHE A 1 27  ? 18.738  -18.324 -1.139  1.00 28.49 27  A 1 
ATOM 216  C CB    . PHE A 1 27  ? 18.681  -19.222 2.205   1.00 27.83 27  A 1 
ATOM 217  C CG    . PHE A 1 27  ? 17.654  -20.229 1.762   1.00 24.25 27  A 1 
ATOM 218  C CD1   . PHE A 1 27  ? 16.352  -19.828 1.432   1.00 22.29 27  A 1 
ATOM 219  C CD2   . PHE A 1 27  ? 18.027  -21.578 1.662   1.00 22.58 27  A 1 
ATOM 220  C CE1   . PHE A 1 27  ? 15.417  -20.778 0.993   1.00 20.29 27  A 1 
ATOM 221  C CE2   . PHE A 1 27  ? 17.094  -22.522 1.232   1.00 20.06 27  A 1 
ATOM 222  C CZ    . PHE A 1 27  ? 15.798  -22.120 0.898   1.00 19.78 27  A 1 
ATOM 223  N N     . MET A 1 28  ? 18.343  -16.748 0.413   1.00 34.70 28  A 1 
ATOM 224  C CA    . MET A 1 28  ? 17.614  -15.847 -0.489  1.00 34.55 28  A 1 
ATOM 225  C C     . MET A 1 28  ? 18.447  -15.398 -1.698  1.00 35.75 28  A 1 
ATOM 226  O O     . MET A 1 28  ? 17.917  -15.231 -2.783  1.00 33.43 28  A 1 
ATOM 227  C CB    . MET A 1 28  ? 17.149  -14.615 0.306   1.00 32.12 28  A 1 
ATOM 228  C CG    . MET A 1 28  ? 15.947  -14.914 1.205   1.00 27.99 28  A 1 
ATOM 229  S SD    . MET A 1 28  ? 14.380  -14.984 0.291   1.00 25.74 28  A 1 
ATOM 230  C CE    . MET A 1 28  ? 13.399  -13.789 1.231   1.00 25.14 28  A 1 
ATOM 231  N N     . ASN A 1 29  ? 19.752  -15.219 -1.526  1.00 30.51 29  A 1 
ATOM 232  C CA    . ASN A 1 29  ? 20.637  -14.846 -2.631  1.00 30.80 29  A 1 
ATOM 233  C C     . ASN A 1 29  ? 20.849  -15.996 -3.627  1.00 30.29 29  A 1 
ATOM 234  O O     . ASN A 1 29  ? 20.970  -15.718 -4.817  1.00 28.31 29  A 1 
ATOM 235  C CB    . ASN A 1 29  ? 21.977  -14.347 -2.081  1.00 29.31 29  A 1 
ATOM 236  C CG    . ASN A 1 29  ? 21.920  -12.920 -1.565  1.00 25.80 29  A 1 
ATOM 237  O OD1   . ASN A 1 29  ? 21.109  -12.093 -1.943  1.00 26.59 29  A 1 
ATOM 238  N ND2   . ASN A 1 29  ? 22.831  -12.566 -0.688  1.00 27.76 29  A 1 
ATOM 239  N N     . CYS A 1 30  ? 20.905  -17.242 -3.174  1.00 32.56 30  A 1 
ATOM 240  C CA    . CYS A 1 30  ? 21.055  -18.382 -4.070  1.00 33.84 30  A 1 
ATOM 241  C C     . CYS A 1 30  ? 19.834  -18.562 -4.976  1.00 32.85 30  A 1 
ATOM 242  O O     . CYS A 1 30  ? 19.995  -18.714 -6.177  1.00 30.18 30  A 1 
ATOM 243  C CB    . CYS A 1 30  ? 21.336  -19.650 -3.259  1.00 31.82 30  A 1 
ATOM 244  S SG    . CYS A 1 30  ? 23.110  -19.756 -2.830  1.00 28.09 30  A 1 
ATOM 245  N N     . VAL A 1 31  ? 18.628  -18.453 -4.414  1.00 30.30 31  A 1 
ATOM 246  C CA    . VAL A 1 31  ? 17.380  -18.600 -5.183  1.00 30.80 31  A 1 
ATOM 247  C C     . VAL A 1 31  ? 17.201  -17.435 -6.171  1.00 30.27 31  A 1 
ATOM 248  O O     . VAL A 1 31  ? 16.828  -17.649 -7.321  1.00 27.55 31  A 1 
ATOM 249  C CB    . VAL A 1 31  ? 16.173  -18.730 -4.241  1.00 28.50 31  A 1 
ATOM 250  C CG1   . VAL A 1 31  ? 14.878  -18.943 -5.024  1.00 25.70 31  A 1 
ATOM 251  C CG2   . VAL A 1 31  ? 16.331  -19.916 -3.280  1.00 26.87 31  A 1 
ATOM 252  N N     . SER A 1 32  ? 17.505  -16.200 -5.760  1.00 30.06 32  A 1 
ATOM 253  C CA    . SER A 1 32  ? 17.279  -15.012 -6.589  1.00 30.65 32  A 1 
ATOM 254  C C     . SER A 1 32  ? 18.211  -14.875 -7.787  1.00 29.76 32  A 1 
ATOM 255  O O     . SER A 1 32  ? 17.830  -14.268 -8.791  1.00 27.43 32  A 1 
ATOM 256  C CB    . SER A 1 32  ? 17.363  -13.740 -5.746  1.00 28.81 32  A 1 
ATOM 257  O OG    . SER A 1 32  ? 18.645  -13.563 -5.193  1.00 26.91 32  A 1 
ATOM 258  N N     . ASN A 1 33  ? 19.428  -15.385 -7.693  1.00 26.82 33  A 1 
ATOM 259  C CA    . ASN A 1 33  ? 20.446  -15.151 -8.718  1.00 27.76 33  A 1 
ATOM 260  C C     . ASN A 1 33  ? 20.187  -15.881 -10.037 1.00 26.94 33  A 1 
ATOM 261  O O     . ASN A 1 33  ? 20.950  -15.658 -10.979 1.00 25.09 33  A 1 
ATOM 262  C CB    . ASN A 1 33  ? 21.839  -15.434 -8.153  1.00 26.38 33  A 1 
ATOM 263  C CG    . ASN A 1 33  ? 22.466  -14.227 -7.481  1.00 23.14 33  A 1 
ATOM 264  O OD1   . ASN A 1 33  ? 22.104  -13.082 -7.676  1.00 23.98 33  A 1 
ATOM 265  N ND2   . ASN A 1 33  ? 23.494  -14.449 -6.686  1.00 25.80 33  A 1 
ATOM 266  N N     . GLY A 1 34  ? 19.135  -16.715 -10.124 1.00 28.71 34  A 1 
ATOM 267  C CA    . GLY A 1 34  ? 18.798  -17.386 -11.373 1.00 28.31 34  A 1 
ATOM 268  C C     . GLY A 1 34  ? 19.944  -18.173 -12.007 1.00 27.71 34  A 1 
ATOM 269  O O     . GLY A 1 34  ? 19.930  -18.425 -13.209 1.00 25.82 34  A 1 
ATOM 270  N N     . THR A 1 35  ? 20.967  -18.491 -11.211 1.00 25.97 35  A 1 
ATOM 271  C CA    . THR A 1 35  ? 22.032  -19.379 -11.646 1.00 26.20 35  A 1 
ATOM 272  C C     . THR A 1 35  ? 21.350  -20.677 -12.018 1.00 25.70 35  A 1 
ATOM 273  O O     . THR A 1 35  ? 20.803  -21.359 -11.155 1.00 23.33 35  A 1 
ATOM 274  C CB    . THR A 1 35  ? 23.101  -19.610 -10.574 1.00 24.50 35  A 1 
ATOM 275  O OG1   . THR A 1 35  ? 22.551  -19.608 -9.281  1.00 22.52 35  A 1 
ATOM 276  C CG2   . THR A 1 35  ? 24.151  -18.503 -10.614 1.00 23.22 35  A 1 
ATOM 277  N N     . VAL A 1 36  ? 21.347  -20.963 -13.315 1.00 24.16 36  A 1 
ATOM 278  C CA    . VAL A 1 36  ? 21.053  -22.287 -13.834 1.00 25.57 36  A 1 
ATOM 279  C C     . VAL A 1 36  ? 22.014  -23.200 -13.101 1.00 25.11 36  A 1 
ATOM 280  O O     . VAL A 1 36  ? 23.213  -23.179 -13.381 1.00 23.45 36  A 1 
ATOM 281  C CB    . VAL A 1 36  ? 21.266  -22.356 -15.352 1.00 24.22 36  A 1 
ATOM 282  C CG1   . VAL A 1 36  ? 20.929  -23.741 -15.899 1.00 22.09 36  A 1 
ATOM 283  C CG2   . VAL A 1 36  ? 20.384  -21.326 -16.075 1.00 23.93 36  A 1 
ATOM 284  N N     . TYR A 1 37  ? 21.518  -23.863 -12.063 1.00 25.67 37  A 1 
ATOM 285  C CA    . TYR A 1 37  ? 22.290  -24.898 -11.413 1.00 26.14 37  A 1 
ATOM 286  C C     . TYR A 1 37  ? 22.583  -25.903 -12.515 1.00 25.52 37  A 1 
ATOM 287  O O     . TYR A 1 37  ? 21.665  -26.552 -13.011 1.00 23.97 37  A 1 
ATOM 288  C CB    . TYR A 1 37  ? 21.519  -25.506 -10.234 1.00 25.70 37  A 1 
ATOM 289  C CG    . TYR A 1 37  ? 21.470  -24.593 -9.028  1.00 25.83 37  A 1 
ATOM 290  C CD1   . TYR A 1 37  ? 22.566  -24.551 -8.133  1.00 25.76 37  A 1 
ATOM 291  C CD2   . TYR A 1 37  ? 20.363  -23.754 -8.809  1.00 27.62 37  A 1 
ATOM 292  C CE1   . TYR A 1 37  ? 22.561  -23.658 -7.050  1.00 25.50 37  A 1 
ATOM 293  C CE2   . TYR A 1 37  ? 20.349  -22.854 -7.736  1.00 24.18 37  A 1 
ATOM 294  C CZ    . TYR A 1 37  ? 21.452  -22.805 -6.858  1.00 23.48 37  A 1 
ATOM 295  O OH    . TYR A 1 37  ? 21.445  -21.908 -5.816  1.00 22.43 37  A 1 
ATOM 296  N N     . GLU A 1 38  ? 23.834  -25.944 -12.962 1.00 25.47 38  A 1 
ATOM 297  C CA    . GLU A 1 38  ? 24.305  -27.101 -13.700 1.00 28.12 38  A 1 
ATOM 298  C C     . GLU A 1 38  ? 23.963  -28.283 -12.815 1.00 27.49 38  A 1 
ATOM 299  O O     . GLU A 1 38  ? 24.510  -28.438 -11.720 1.00 26.13 38  A 1 
ATOM 300  C CB    . GLU A 1 38  ? 25.806  -27.044 -13.998 1.00 27.92 38  A 1 
ATOM 301  C CG    . GLU A 1 38  ? 26.143  -26.131 -15.183 1.00 25.08 38  A 1 
ATOM 302  C CD    . GLU A 1 38  ? 27.610  -26.233 -15.627 1.00 22.77 38  A 1 
ATOM 303  O OE1   . GLU A 1 38  ? 27.881  -25.957 -16.822 1.00 21.92 38  A 1 
ATOM 304  O OE2   . GLU A 1 38  ? 28.470  -26.574 -14.786 1.00 22.40 38  A 1 
ATOM 305  N N     . GLU A 1 39  ? 22.967  -29.056 -13.252 1.00 26.97 39  A 1 
ATOM 306  C CA    . GLU A 1 39  ? 22.635  -30.306 -12.614 1.00 29.68 39  A 1 
ATOM 307  C C     . GLU A 1 39  ? 23.928  -31.093 -12.565 1.00 28.03 39  A 1 
ATOM 308  O O     . GLU A 1 39  ? 24.521  -31.409 -13.594 1.00 26.49 39  A 1 
ATOM 309  C CB    . GLU A 1 39  ? 21.555  -31.041 -13.400 1.00 29.33 39  A 1 
ATOM 310  C CG    . GLU A 1 39  ? 20.165  -30.419 -13.199 1.00 27.04 39  A 1 
ATOM 311  C CD    . GLU A 1 39  ? 19.092  -31.078 -14.063 1.00 24.90 39  A 1 
ATOM 312  O OE1   . GLU A 1 39  ? 18.006  -31.361 -13.524 1.00 23.84 39  A 1 
ATOM 313  O OE2   . GLU A 1 39  ? 19.358  -31.297 -15.256 1.00 23.93 39  A 1 
ATOM 314  N N     . ALA A 1 40  ? 24.413  -31.334 -11.341 1.00 28.06 40  A 1 
ATOM 315  C CA    . ALA A 1 40  ? 25.551  -32.197 -11.153 1.00 28.11 40  A 1 
ATOM 316  C C     . ALA A 1 40  ? 25.111  -33.594 -11.589 1.00 26.90 40  A 1 
ATOM 317  O O     . ALA A 1 40  ? 24.567  -34.357 -10.792 1.00 25.54 40  A 1 
ATOM 318  C CB    . ALA A 1 40  ? 26.015  -32.119 -9.693  1.00 27.02 40  A 1 
ATOM 319  N N     . VAL A 1 41  ? 25.285  -33.879 -12.874 1.00 25.22 41  A 1 
ATOM 320  C CA    . VAL A 1 41  ? 25.057  -35.185 -13.471 1.00 26.58 41  A 1 
ATOM 321  C C     . VAL A 1 41  ? 26.116  -36.102 -12.882 1.00 25.44 41  A 1 
ATOM 322  O O     . VAL A 1 41  ? 27.218  -36.241 -13.400 1.00 23.92 41  A 1 
ATOM 323  C CB    . VAL A 1 41  ? 25.105  -35.144 -15.012 1.00 25.24 41  A 1 
ATOM 324  C CG1   . VAL A 1 41  ? 24.667  -36.493 -15.586 1.00 23.49 41  A 1 
ATOM 325  C CG2   . VAL A 1 41  ? 24.187  -34.069 -15.590 1.00 25.78 41  A 1 
ATOM 326  N N     . GLY A 1 42  ? 25.790  -36.641 -11.717 1.00 28.70 42  A 1 
ATOM 327  C CA    . GLY A 1 42  ? 26.576  -37.722 -11.163 1.00 29.77 42  A 1 
ATOM 328  C C     . GLY A 1 42  ? 26.639  -38.851 -12.188 1.00 29.46 42  A 1 
ATOM 329  O O     . GLY A 1 42  ? 25.669  -39.105 -12.891 1.00 27.86 42  A 1 
ATOM 330  N N     . ARG A 1 43  ? 27.785  -39.546 -12.268 1.00 24.44 43  A 1 
ATOM 331  C CA    . ARG A 1 43  ? 28.031  -40.615 -13.258 1.00 28.54 43  A 1 
ATOM 332  C C     . ARG A 1 43  ? 26.918  -41.665 -13.373 1.00 27.57 43  A 1 
ATOM 333  O O     . ARG A 1 43  ? 26.784  -42.274 -14.420 1.00 25.30 43  A 1 
ATOM 334  C CB    . ARG A 1 43  ? 29.330  -41.351 -12.910 1.00 27.07 43  A 1 
ATOM 335  C CG    . ARG A 1 43  ? 30.584  -40.663 -13.448 1.00 24.89 43  A 1 
ATOM 336  C CD    . ARG A 1 43  ? 31.795  -41.543 -13.136 1.00 22.26 43  A 1 
ATOM 337  N NE    . ARG A 1 43  ? 33.018  -41.021 -13.747 1.00 21.14 43  A 1 
ATOM 338  C CZ    . ARG A 1 43  ? 34.234  -41.555 -13.633 1.00 19.38 43  A 1 
ATOM 339  N NH1   . ARG A 1 43  ? 34.438  -42.613 -12.908 1.00 18.88 43  A 1 
ATOM 340  N NH2   . ARG A 1 43  ? 35.244  -41.024 -14.246 1.00 18.97 43  A 1 
ATOM 341  N N     . GLU A 1 44  ? 26.162  -41.880 -12.295 1.00 31.13 44  A 1 
ATOM 342  C CA    . GLU A 1 44  ? 25.106  -42.898 -12.229 1.00 34.75 44  A 1 
ATOM 343  C C     . GLU A 1 44  ? 23.736  -42.424 -12.755 1.00 34.45 44  A 1 
ATOM 344  O O     . GLU A 1 44  ? 22.743  -43.118 -12.590 1.00 32.72 44  A 1 
ATOM 345  C CB    . GLU A 1 44  ? 25.011  -43.451 -10.803 1.00 33.07 44  A 1 
ATOM 346  C CG    . GLU A 1 44  ? 26.289  -44.196 -10.389 1.00 31.05 44  A 1 
ATOM 347  C CD    . GLU A 1 44  ? 26.187  -44.872 -9.021  1.00 27.62 44  A 1 
ATOM 348  O OE1   . GLU A 1 44  ? 27.057  -45.735 -8.770  1.00 25.77 44  A 1 
ATOM 349  O OE2   . GLU A 1 44  ? 25.277  -44.516 -8.242  1.00 26.40 44  A 1 
ATOM 350  N N     . GLY A 1 45  ? 23.669  -41.260 -13.403 1.00 34.70 45  A 1 
ATOM 351  C CA    . GLY A 1 45  ? 22.415  -40.773 -13.989 1.00 35.29 45  A 1 
ATOM 352  C C     . GLY A 1 45  ? 21.354  -40.332 -12.972 1.00 35.16 45  A 1 
ATOM 353  O O     . GLY A 1 45  ? 20.197  -40.133 -13.339 1.00 33.43 45  A 1 
ATOM 354  N N     . CYS A 1 46  ? 21.727  -40.176 -11.695 1.00 42.52 46  A 1 
ATOM 355  C CA    . CYS A 1 46  ? 20.843  -39.699 -10.651 1.00 43.60 46  A 1 
ATOM 356  C C     . CYS A 1 46  ? 20.751  -38.175 -10.707 1.00 43.48 46  A 1 
ATOM 357  O O     . CYS A 1 46  ? 21.685  -37.480 -10.303 1.00 40.96 46  A 1 
ATOM 358  C CB    . CYS A 1 46  ? 21.344  -40.184 -9.288  1.00 40.64 46  A 1 
ATOM 359  S SG    . CYS A 1 46  ? 21.257  -42.000 -9.180  1.00 36.84 46  A 1 
ATOM 360  N N     . TRP A 1 47  ? 19.616  -37.640 -11.169 1.00 48.06 47  A 1 
ATOM 361  C CA    . TRP A 1 47  ? 19.309  -36.217 -11.157 1.00 45.78 47  A 1 
ATOM 362  C C     . TRP A 1 47  ? 18.869  -35.800 -9.752  1.00 45.72 47  A 1 
ATOM 363  O O     . TRP A 1 47  ? 17.680  -35.677 -9.447  1.00 43.20 47  A 1 
ATOM 364  C CB    . TRP A 1 47  ? 18.262  -35.896 -12.217 1.00 42.19 47  A 1 
ATOM 365  C CG    . TRP A 1 47  ? 18.646  -36.263 -13.616 1.00 38.72 47  A 1 
ATOM 366  C CD1   . TRP A 1 47  ? 18.504  -37.477 -14.172 1.00 34.52 47  A 1 
ATOM 367  C CD2   . TRP A 1 47  ? 19.257  -35.409 -14.647 1.00 36.51 47  A 1 
ATOM 368  N NE1   . TRP A 1 47  ? 18.971  -37.451 -15.484 1.00 29.90 47  A 1 
ATOM 369  C CE2   . TRP A 1 47  ? 19.429  -36.199 -15.805 1.00 32.10 47  A 1 
ATOM 370  C CE3   . TRP A 1 47  ? 19.638  -34.066 -14.675 1.00 34.59 47  A 1 
ATOM 371  C CZ2   . TRP A 1 47  ? 19.966  -35.648 -16.997 1.00 33.39 47  A 1 
ATOM 372  C CZ3   . TRP A 1 47  ? 20.175  -33.517 -15.865 1.00 33.59 47  A 1 
ATOM 373  C CH2   . TRP A 1 47  ? 20.340  -34.296 -17.005 1.00 34.57 47  A 1 
ATOM 374  N N     . ALA A 1 48  ? 19.836  -35.630 -8.856  1.00 53.90 48  A 1 
ATOM 375  C CA    . ALA A 1 48  ? 19.553  -35.111 -7.528  1.00 54.81 48  A 1 
ATOM 376  C C     . ALA A 1 48  ? 19.608  -33.577 -7.563  1.00 56.65 48  A 1 
ATOM 377  O O     . ALA A 1 48  ? 20.672  -33.001 -7.740  1.00 54.35 48  A 1 
ATOM 378  C CB    . ALA A 1 48  ? 20.532  -35.722 -6.528  1.00 49.97 48  A 1 
ATOM 379  N N     . ARG A 1 49  ? 18.465  -32.921 -7.357  1.00 57.38 49  A 1 
ATOM 380  C CA    . ARG A 1 49  ? 18.424  -31.466 -7.206  1.00 58.85 49  A 1 
ATOM 381  C C     . ARG A 1 49  ? 19.306  -31.040 -6.039  1.00 61.97 49  A 1 
ATOM 382  O O     . ARG A 1 49  ? 19.214  -31.605 -4.948  1.00 58.94 49  A 1 
ATOM 383  C CB    . ARG A 1 49  ? 16.979  -30.994 -7.030  1.00 56.25 49  A 1 
ATOM 384  C CG    . ARG A 1 49  ? 16.900  -29.464 -6.975  1.00 48.56 49  A 1 
ATOM 385  C CD    . ARG A 1 49  ? 15.462  -28.959 -6.869  1.00 49.86 49  A 1 
ATOM 386  N NE    . ARG A 1 49  ? 15.429  -27.511 -6.705  1.00 44.25 49  A 1 
ATOM 387  C CZ    . ARG A 1 49  ? 14.497  -26.664 -7.112  1.00 37.61 49  A 1 
ATOM 388  N NH1   . ARG A 1 49  ? 13.428  -27.059 -7.729  1.00 37.32 49  A 1 
ATOM 389  N NH2   . ARG A 1 49  ? 14.630  -25.401 -6.924  1.00 38.04 49  A 1 
ATOM 390  N N     . LEU A 1 50  ? 20.157  -30.042 -6.261  1.00 60.96 50  A 1 
ATOM 391  C CA    . LEU A 1 50  ? 20.995  -29.483 -5.203  1.00 62.05 50  A 1 
ATOM 392  C C     . LEU A 1 50  ? 20.147  -28.755 -4.153  1.00 64.93 50  A 1 
ATOM 393  O O     . LEU A 1 50  ? 19.039  -28.300 -4.422  1.00 63.08 50  A 1 
ATOM 394  C CB    . LEU A 1 50  ? 22.083  -28.583 -5.806  1.00 57.15 50  A 1 
ATOM 395  C CG    . LEU A 1 50  ? 23.129  -29.329 -6.658  1.00 53.19 50  A 1 
ATOM 396  C CD1   . LEU A 1 50  ? 24.094  -28.331 -7.279  1.00 51.17 50  A 1 
ATOM 397  C CD2   . LEU A 1 50  ? 23.934  -30.342 -5.844  1.00 53.80 50  A 1 
ATOM 398  N N     . CYS A 1 51  ? 20.688  -28.663 -2.945  1.00 67.16 51  A 1 
ATOM 399  C CA    . CYS A 1 51  ? 20.082  -27.899 -1.873  1.00 65.91 51  A 1 
ATOM 400  C C     . CYS A 1 51  ? 20.015  -26.411 -2.245  1.00 64.15 51  A 1 
ATOM 401  O O     . CYS A 1 51  ? 21.052  -25.811 -2.506  1.00 60.09 51  A 1 
ATOM 402  C CB    . CYS A 1 51  ? 20.916  -28.125 -0.609  1.00 65.16 51  A 1 
ATOM 403  S SG    . CYS A 1 51  ? 20.358  -27.089 0.772   1.00 62.23 51  A 1 
ATOM 404  N N     . ASP A 1 52  ? 18.843  -25.811 -2.160  1.00 74.11 52  A 1 
ATOM 405  C CA    . ASP A 1 52  ? 18.645  -24.384 -2.433  1.00 70.69 52  A 1 
ATOM 406  C C     . ASP A 1 52  ? 19.354  -23.489 -1.399  1.00 68.69 52  A 1 
ATOM 407  O O     . ASP A 1 52  ? 19.625  -22.323 -1.667  1.00 64.23 52  A 1 
ATOM 408  C CB    . ASP A 1 52  ? 17.136  -24.089 -2.472  1.00 67.81 52  A 1 
ATOM 409  C CG    . ASP A 1 52  ? 16.340  -24.890 -3.531  1.00 66.27 52  A 1 
ATOM 410  O OD1   . ASP A 1 52  ? 16.836  -25.094 -4.653  1.00 61.54 52  A 1 
ATOM 411  O OD2   . ASP A 1 52  ? 15.217  -25.324 -3.208  1.00 63.33 52  A 1 
ATOM 412  N N     . GLY A 1 53  ? 19.689  -24.020 -0.215  1.00 70.64 53  A 1 
ATOM 413  C CA    . GLY A 1 53  ? 20.394  -23.295 0.841   1.00 66.25 53  A 1 
ATOM 414  C C     . GLY A 1 53  ? 21.901  -23.206 0.641   1.00 64.96 53  A 1 
ATOM 415  O O     . GLY A 1 53  ? 22.481  -22.120 0.716   1.00 61.15 53  A 1 
ATOM 416  N N     . CYS A 1 54  ? 22.571  -24.340 0.421   1.00 69.14 54  A 1 
ATOM 417  C CA    . CYS A 1 54  ? 24.027  -24.381 0.290   1.00 68.61 54  A 1 
ATOM 418  C C     . CYS A 1 54  ? 24.525  -24.561 -1.143  1.00 67.81 54  A 1 
ATOM 419  O O     . CYS A 1 54  ? 25.715  -24.379 -1.391  1.00 60.56 54  A 1 
ATOM 420  C CB    . CYS A 1 54  ? 24.601  -25.450 1.223   1.00 64.69 54  A 1 
ATOM 421  S SG    . CYS A 1 54  ? 24.114  -27.121 0.677   1.00 65.81 54  A 1 
ATOM 422  N N     . CYS A 1 55  ? 23.665  -24.963 -2.065  1.00 65.66 55  A 1 
ATOM 423  C CA    . CYS A 1 55  ? 23.938  -25.140 -3.489  1.00 62.36 55  A 1 
ATOM 424  C C     . CYS A 1 55  ? 25.104  -26.101 -3.806  1.00 63.46 55  A 1 
ATOM 425  O O     . CYS A 1 55  ? 25.680  -26.039 -4.878  1.00 56.84 55  A 1 
ATOM 426  C CB    . CYS A 1 55  ? 24.091  -23.758 -4.142  1.00 57.85 55  A 1 
ATOM 427  S SG    . CYS A 1 55  ? 22.630  -22.735 -3.750  1.00 52.84 55  A 1 
ATOM 428  N N     . THR A 1 56  ? 25.451  -26.971 -2.853  1.00 62.80 56  A 1 
ATOM 429  C CA    . THR A 1 56  ? 26.633  -27.834 -2.962  1.00 63.56 56  A 1 
ATOM 430  C C     . THR A 1 56  ? 26.338  -29.319 -2.802  1.00 66.67 56  A 1 
ATOM 431  O O     . THR A 1 56  ? 27.018  -30.149 -3.397  1.00 61.11 56  A 1 
ATOM 432  C CB    . THR A 1 56  ? 27.700  -27.449 -1.935  1.00 59.47 56  A 1 
ATOM 433  O OG1   . THR A 1 56  ? 27.153  -27.384 -0.632  1.00 55.46 56  A 1 
ATOM 434  C CG2   . THR A 1 56  ? 28.352  -26.105 -2.229  1.00 56.82 56  A 1 
ATOM 435  N N     . VAL A 1 57  ? 25.332  -29.664 -1.994  1.00 68.50 57  A 1 
ATOM 436  C CA    . VAL A 1 57  ? 24.969  -31.056 -1.710  1.00 68.43 57  A 1 
ATOM 437  C C     . VAL A 1 57  ? 23.552  -31.366 -2.193  1.00 70.58 57  A 1 
ATOM 438  O O     . VAL A 1 57  ? 22.712  -30.462 -2.213  1.00 67.94 57  A 1 
ATOM 439  C CB    . VAL A 1 57  ? 25.141  -31.410 -0.228  1.00 64.36 57  A 1 
ATOM 440  C CG1   . VAL A 1 57  ? 26.610  -31.314 0.198   1.00 58.35 57  A 1 
ATOM 441  C CG2   . VAL A 1 57  ? 24.317  -30.534 0.699   1.00 64.76 57  A 1 
ATOM 442  N N     . PRO A 1 58  ? 23.253  -32.629 -2.556  1.00 57.06 58  A 1 
ATOM 443  C CA    . PRO A 1 58  ? 21.904  -33.027 -2.932  1.00 57.20 58  A 1 
ATOM 444  C C     . PRO A 1 58  ? 20.883  -32.748 -1.828  1.00 59.21 58  A 1 
ATOM 445  O O     . PRO A 1 58  ? 21.158  -32.976 -0.641  1.00 61.94 58  A 1 
ATOM 446  C CB    . PRO A 1 58  ? 21.987  -34.515 -3.265  1.00 58.17 58  A 1 
ATOM 447  C CG    . PRO A 1 58  ? 23.443  -34.711 -3.655  1.00 58.09 58  A 1 
ATOM 448  C CD    . PRO A 1 58  ? 24.173  -33.729 -2.741  1.00 66.57 58  A 1 
ATOM 449  N N     . SER A 1 59  ? 19.693  -32.283 -2.221  1.00 64.75 59  A 1 
ATOM 450  C CA    . SER A 1 59  ? 18.569  -32.109 -1.314  1.00 63.97 59  A 1 
ATOM 451  C C     . SER A 1 59  ? 18.013  -33.464 -0.852  1.00 62.11 59  A 1 
ATOM 452  O O     . SER A 1 59  ? 18.006  -34.436 -1.592  1.00 62.78 59  A 1 
ATOM 453  C CB    . SER A 1 59  ? 17.488  -31.239 -1.964  1.00 63.71 59  A 1 
ATOM 454  O OG    . SER A 1 59  ? 17.078  -31.774 -3.206  1.00 60.43 59  A 1 
ATOM 455  N N     . VAL A 1 60  ? 17.538  -33.495 0.400   1.00 69.94 60  A 1 
ATOM 456  C CA    . VAL A 1 60  ? 16.919  -34.693 0.997   1.00 70.03 60  A 1 
ATOM 457  C C     . VAL A 1 60  ? 15.482  -34.451 1.455   1.00 70.98 60  A 1 
ATOM 458  O O     . VAL A 1 60  ? 14.709  -35.402 1.591   1.00 69.07 60  A 1 
ATOM 459  C CB    . VAL A 1 60  ? 17.750  -35.272 2.156   1.00 68.92 60  A 1 
ATOM 460  C CG1   . VAL A 1 60  ? 19.127  -35.721 1.670   1.00 60.70 60  A 1 
ATOM 461  C CG2   . VAL A 1 60  ? 17.924  -34.289 3.314   1.00 66.73 60  A 1 
ATOM 462  N N     . VAL A 1 61  ? 15.123  -33.187 1.672   1.00 72.94 61  A 1 
ATOM 463  C CA    . VAL A 1 61  ? 13.760  -32.774 2.022   1.00 73.70 61  A 1 
ATOM 464  C C     . VAL A 1 61  ? 13.320  -31.599 1.158   1.00 74.02 61  A 1 
ATOM 465  O O     . VAL A 1 61  ? 14.137  -30.811 0.701   1.00 73.26 61  A 1 
ATOM 466  C CB    . VAL A 1 61  ? 13.614  -32.421 3.515   1.00 71.98 61  A 1 
ATOM 467  C CG1   . VAL A 1 61  ? 13.923  -33.627 4.410   1.00 62.07 61  A 1 
ATOM 468  C CG2   . VAL A 1 61  ? 14.490  -31.249 3.957   1.00 66.68 61  A 1 
ATOM 469  N N     . TYR A 1 62  ? 12.013  -31.489 0.961   1.00 70.61 62  A 1 
ATOM 470  C CA    . TYR A 1 62  ? 11.380  -30.296 0.440   1.00 68.33 62  A 1 
ATOM 471  C C     . TYR A 1 62  ? 10.555  -29.643 1.542   1.00 68.16 62  A 1 
ATOM 472  O O     . TYR A 1 62  ? 9.685   -30.291 2.124   1.00 67.04 62  A 1 
ATOM 473  C CB    . TYR A 1 62  ? 10.523  -30.657 -0.769  1.00 67.80 62  A 1 
ATOM 474  C CG    . TYR A 1 62  ? 9.769   -29.471 -1.337  1.00 65.63 62  A 1 
ATOM 475  C CD1   . TYR A 1 62  ? 8.389   -29.325 -1.109  1.00 63.42 62  A 1 
ATOM 476  C CD2   . TYR A 1 62  ? 10.450  -28.496 -2.078  1.00 65.13 62  A 1 
ATOM 477  C CE1   . TYR A 1 62  ? 7.695   -28.237 -1.639  1.00 59.38 62  A 1 
ATOM 478  C CE2   . TYR A 1 62  ? 9.771   -27.403 -2.610  1.00 61.76 62  A 1 
ATOM 479  C CZ    . TYR A 1 62  ? 8.382   -27.270 -2.410  1.00 68.54 62  A 1 
ATOM 480  O OH    . TYR A 1 62  ? 7.709   -26.217 -2.952  1.00 69.71 62  A 1 
ATOM 481  N N     . CYS A 1 63  ? 10.827  -28.379 1.840   1.00 69.16 63  A 1 
ATOM 482  C CA    . CYS A 1 63  ? 10.018  -27.584 2.750   1.00 68.70 63  A 1 
ATOM 483  C C     . CYS A 1 63  ? 8.894   -26.906 1.965   1.00 67.15 63  A 1 
ATOM 484  O O     . CYS A 1 63  ? 9.142   -26.144 1.037   1.00 65.84 63  A 1 
ATOM 485  C CB    . CYS A 1 63  ? 10.879  -26.565 3.486   1.00 68.60 63  A 1 
ATOM 486  S SG    . CYS A 1 63  ? 9.820   -25.659 4.652   1.00 66.62 63  A 1 
ATOM 487  N N     . ARG A 1 64  ? 7.656   -27.183 2.355   1.00 63.18 64  A 1 
ATOM 488  C CA    . ARG A 1 64  ? 6.469   -26.654 1.685   1.00 60.51 64  A 1 
ATOM 489  C C     . ARG A 1 64  ? 6.259   -25.161 1.924   1.00 56.84 64  A 1 
ATOM 490  O O     . ARG A 1 64  ? 5.805   -24.469 1.020   1.00 53.91 64  A 1 
ATOM 491  C CB    . ARG A 1 64  ? 5.237   -27.424 2.183   1.00 57.22 64  A 1 
ATOM 492  C CG    . ARG A 1 64  ? 5.179   -28.834 1.588   1.00 53.92 64  A 1 
ATOM 493  C CD    . ARG A 1 64  ? 4.015   -29.634 2.179   1.00 53.26 64  A 1 
ATOM 494  N NE    . ARG A 1 64  ? 3.799   -30.883 1.443   1.00 46.22 64  A 1 
ATOM 495  C CZ    . ARG A 1 64  ? 2.778   -31.710 1.579   1.00 42.26 64  A 1 
ATOM 496  N NH1   . ARG A 1 64  ? 1.841   -31.497 2.457   1.00 40.64 64  A 1 
ATOM 497  N NH2   . ARG A 1 64  ? 2.680   -32.757 0.830   1.00 40.33 64  A 1 
ATOM 498  N N     . ALA A 1 65  ? 6.542   -24.693 3.138   1.00 62.25 65  A 1 
ATOM 499  C CA    . ALA A 1 65  ? 6.373   -23.293 3.505   1.00 59.32 65  A 1 
ATOM 500  C C     . ALA A 1 65  ? 7.398   -22.403 2.798   1.00 58.86 65  A 1 
ATOM 501  O O     . ALA A 1 65  ? 7.010   -21.401 2.203   1.00 56.96 65  A 1 
ATOM 502  C CB    . ALA A 1 65  ? 6.449   -23.174 5.025   1.00 57.60 65  A 1 
ATOM 503  N N     . ASP A 1 66  ? 8.665   -22.838 2.773   1.00 59.49 66  A 1 
ATOM 504  C CA    . ASP A 1 66  ? 9.765   -22.087 2.159   1.00 58.11 66  A 1 
ATOM 505  C C     . ASP A 1 66  ? 9.867   -22.327 0.634   1.00 58.26 66  A 1 
ATOM 506  O O     . ASP A 1 66  ? 10.668  -21.682 -0.034  1.00 56.24 66  A 1 
ATOM 507  C CB    . ASP A 1 66  ? 11.096  -22.472 2.837   1.00 55.13 66  A 1 
ATOM 508  C CG    . ASP A 1 66  ? 11.088  -22.375 4.370   1.00 52.83 66  A 1 
ATOM 509  O OD1   . ASP A 1 66  ? 10.271  -21.622 4.942   1.00 51.88 66  A 1 
ATOM 510  O OD2   . ASP A 1 66  ? 11.865  -23.134 4.999   1.00 53.35 66  A 1 
ATOM 511  N N     . SER A 1 67  ? 9.081   -23.254 0.092   1.00 60.06 67  A 1 
ATOM 512  C CA    . SER A 1 67  ? 9.195   -23.724 -1.304  1.00 59.99 67  A 1 
ATOM 513  C C     . SER A 1 67  ? 10.619  -24.149 -1.687  1.00 61.49 67  A 1 
ATOM 514  O O     . SER A 1 67  ? 11.067  -23.896 -2.800  1.00 58.55 67  A 1 
ATOM 515  C CB    . SER A 1 67  ? 8.617   -22.707 -2.289  1.00 56.64 67  A 1 
ATOM 516  O OG    . SER A 1 67  ? 7.257   -22.467 -2.014  1.00 52.61 67  A 1 
ATOM 517  N N     . ALA A 1 68  ? 11.339  -24.776 -0.753  1.00 61.73 68  A 1 
ATOM 518  C CA    . ALA A 1 68  ? 12.769  -24.998 -0.864  1.00 62.61 68  A 1 
ATOM 519  C C     . ALA A 1 68  ? 13.168  -26.463 -0.730  1.00 62.08 68  A 1 
ATOM 520  O O     . ALA A 1 68  ? 12.715  -27.176 0.167   1.00 64.88 68  A 1 
ATOM 521  C CB    . ALA A 1 68  ? 13.468  -24.133 0.172   1.00 61.99 68  A 1 
ATOM 522  N N     . TYR A 1 69  ? 14.081  -26.882 -1.600  1.00 71.08 69  A 1 
ATOM 523  C CA    . TYR A 1 69  ? 14.742  -28.176 -1.529  1.00 69.01 69  A 1 
ATOM 524  C C     . TYR A 1 69  ? 15.985  -28.066 -0.662  1.00 70.18 69  A 1 
ATOM 525  O O     . TYR A 1 69  ? 16.909  -27.321 -0.972  1.00 68.94 69  A 1 
ATOM 526  C CB    . TYR A 1 69  ? 15.088  -28.652 -2.934  1.00 68.41 69  A 1 
ATOM 527  C CG    . TYR A 1 69  ? 13.881  -28.940 -3.797  1.00 66.25 69  A 1 
ATOM 528  C CD1   . TYR A 1 69  ? 13.352  -30.236 -3.865  1.00 61.24 69  A 1 
ATOM 529  C CD2   . TYR A 1 69  ? 13.266  -27.908 -4.525  1.00 63.12 69  A 1 
ATOM 530  C CE1   . TYR A 1 69  ? 12.232  -30.510 -4.654  1.00 59.02 69  A 1 
ATOM 531  C CE2   . TYR A 1 69  ? 12.141  -28.164 -5.313  1.00 59.79 69  A 1 
ATOM 532  C CZ    . TYR A 1 69  ? 11.625  -29.472 -5.381  1.00 68.05 69  A 1 
ATOM 533  O OH    . TYR A 1 69  ? 10.520  -29.729 -6.148  1.00 66.49 69  A 1 
ATOM 534  N N     . LEU A 1 70  ? 16.027  -28.814 0.444   1.00 71.44 70  A 1 
ATOM 535  C CA    . LEU A 1 70  ? 17.071  -28.682 1.447   1.00 70.31 70  A 1 
ATOM 536  C C     . LEU A 1 70  ? 17.835  -29.987 1.662   1.00 69.06 70  A 1 
ATOM 537  O O     . LEU A 1 70  ? 17.263  -31.084 1.686   1.00 71.68 70  A 1 
ATOM 538  C CB    . LEU A 1 70  ? 16.472  -28.145 2.758   1.00 70.26 70  A 1 
ATOM 539  C CG    . LEU A 1 70  ? 15.756  -26.787 2.644   1.00 72.79 70  A 1 
ATOM 540  C CD1   . LEU A 1 70  ? 15.146  -26.393 3.982   1.00 70.61 70  A 1 
ATOM 541  C CD2   . LEU A 1 70  ? 16.711  -25.684 2.190   1.00 71.18 70  A 1 
ATOM 542  N N     . CYS A 1 71  ? 19.157  -29.876 1.856   1.00 73.98 71  A 1 
ATOM 543  C CA    . CYS A 1 71  ? 19.945  -30.967 2.411   1.00 72.07 71  A 1 
ATOM 544  C C     . CYS A 1 71  ? 19.694  -31.099 3.915   1.00 70.44 71  A 1 
ATOM 545  O O     . CYS A 1 71  ? 19.201  -30.173 4.558   1.00 66.81 71  A 1 
ATOM 546  C CB    . CYS A 1 71  ? 21.427  -30.747 2.095   1.00 70.62 71  A 1 
ATOM 547  S SG    . CYS A 1 71  ? 22.122  -29.359 3.041   1.00 69.56 71  A 1 
ATOM 548  N N     . ALA A 1 72  ? 20.091  -32.226 4.516   1.00 72.34 72  A 1 
ATOM 549  C CA    . ALA A 1 72  ? 19.873  -32.487 5.935   1.00 69.80 72  A 1 
ATOM 550  C C     . ALA A 1 72  ? 20.469  -31.404 6.854   1.00 70.62 72  A 1 
ATOM 551  O O     . ALA A 1 72  ? 19.856  -31.044 7.861   1.00 68.58 72  A 1 
ATOM 552  C CB    . ALA A 1 72  ? 20.453  -33.861 6.270   1.00 68.12 72  A 1 
ATOM 553  N N     . SER A 1 73  ? 21.639  -30.852 6.510   1.00 66.56 73  A 1 
ATOM 554  C CA    . SER A 1 73  ? 22.266  -29.790 7.300   1.00 66.28 73  A 1 
ATOM 555  C C     . SER A 1 73  ? 21.525  -28.457 7.183   1.00 67.33 73  A 1 
ATOM 556  O O     . SER A 1 73  ? 21.294  -27.808 8.199   1.00 67.09 73  A 1 
ATOM 557  C CB    . SER A 1 73  ? 23.735  -29.619 6.913   1.00 64.74 73  A 1 
ATOM 558  O OG    . SER A 1 73  ? 23.876  -29.374 5.534   1.00 59.03 73  A 1 
ATOM 559  N N     . CYS A 1 74  ? 21.121  -28.050 5.976   1.00 65.58 74  A 1 
ATOM 560  C CA    . CYS A 1 74  ? 20.371  -26.813 5.768   1.00 64.86 74  A 1 
ATOM 561  C C     . CYS A 1 74  ? 18.955  -26.906 6.340   1.00 63.95 74  A 1 
ATOM 562  O O     . CYS A 1 74  ? 18.502  -25.944 6.945   1.00 62.65 74  A 1 
ATOM 563  C CB    . CYS A 1 74  ? 20.353  -26.447 4.283   1.00 64.55 74  A 1 
ATOM 564  S SG    . CYS A 1 74  ? 22.021  -25.980 3.729   1.00 63.74 74  A 1 
ATOM 565  N N     . ASP A 1 75  ? 18.291  -28.055 6.223   1.00 73.63 75  A 1 
ATOM 566  C CA    . ASP A 1 75  ? 16.996  -28.307 6.859   1.00 70.61 75  A 1 
ATOM 567  C C     . ASP A 1 75  ? 17.088  -28.162 8.383   1.00 68.69 75  A 1 
ATOM 568  O O     . ASP A 1 75  ? 16.321  -27.413 8.983   1.00 67.92 75  A 1 
ATOM 569  C CB    . ASP A 1 75  ? 16.507  -29.714 6.476   1.00 71.39 75  A 1 
ATOM 570  C CG    . ASP A 1 75  ? 15.201  -30.083 7.183   1.00 71.45 75  A 1 
ATOM 571  O OD1   . ASP A 1 75  ? 14.171  -29.438 6.931   1.00 66.02 75  A 1 
ATOM 572  O OD2   . ASP A 1 75  ? 15.198  -31.020 8.008   1.00 67.46 75  A 1 
ATOM 573  N N     . ALA A 1 76  ? 18.076  -28.816 8.996   1.00 70.98 76  A 1 
ATOM 574  C CA    . ALA A 1 76  ? 18.289  -28.717 10.432  1.00 68.93 76  A 1 
ATOM 575  C C     . ALA A 1 76  ? 18.595  -27.275 10.867  1.00 69.72 76  A 1 
ATOM 576  O O     . ALA A 1 76  ? 18.062  -26.827 11.877  1.00 68.93 76  A 1 
ATOM 577  C CB    . ALA A 1 76  ? 19.411  -29.668 10.843  1.00 68.07 76  A 1 
ATOM 578  N N     . GLN A 1 77  ? 19.411  -26.557 10.117  1.00 66.34 77  A 1 
ATOM 579  C CA    . GLN A 1 77  ? 19.715  -25.159 10.386  1.00 65.12 77  A 1 
ATOM 580  C C     . GLN A 1 77  ? 18.450  -24.304 10.252  1.00 66.18 77  A 1 
ATOM 581  O O     . GLN A 1 77  ? 17.971  -23.784 11.250  1.00 66.45 77  A 1 
ATOM 582  C CB    . GLN A 1 77  ? 20.878  -24.696 9.494   1.00 65.68 77  A 1 
ATOM 583  C CG    . GLN A 1 77  ? 22.231  -25.207 10.018  1.00 61.70 77  A 1 
ATOM 584  C CD    . GLN A 1 77  ? 23.405  -24.804 9.118   1.00 58.64 77  A 1 
ATOM 585  O OE1   . GLN A 1 77  ? 23.268  -24.199 8.075   1.00 52.39 77  A 1 
ATOM 586  N NE2   . GLN A 1 77  ? 24.620  -25.130 9.503   1.00 50.32 77  A 1 
ATOM 587  N N     . ILE A 1 78  ? 17.838  -24.215 9.075   1.00 69.89 78  A 1 
ATOM 588  C CA    . ILE A 1 78  ? 16.716  -23.307 8.788   1.00 68.27 78  A 1 
ATOM 589  C C     . ILE A 1 78  ? 15.528  -23.568 9.722   1.00 67.65 78  A 1 
ATOM 590  O O     . ILE A 1 78  ? 14.971  -22.641 10.300  1.00 65.54 78  A 1 
ATOM 591  C CB    . ILE A 1 78  ? 16.340  -23.414 7.297   1.00 66.30 78  A 1 
ATOM 592  C CG1   . ILE A 1 78  ? 17.477  -22.828 6.437   1.00 64.46 78  A 1 
ATOM 593  C CG2   . ILE A 1 78  ? 15.019  -22.696 6.992   1.00 64.88 78  A 1 
ATOM 594  C CD1   . ILE A 1 78  ? 17.370  -23.171 4.955   1.00 59.70 78  A 1 
ATOM 595  N N     . HIS A 1 79  ? 15.179  -24.837 9.928   1.00 72.00 79  A 1 
ATOM 596  C CA    . HIS A 1 79  ? 14.030  -25.203 10.754  1.00 69.73 79  A 1 
ATOM 597  C C     . HIS A 1 79  ? 14.319  -25.236 12.262  1.00 67.36 79  A 1 
ATOM 598  O O     . HIS A 1 79  ? 13.379  -25.309 13.048  1.00 62.57 79  A 1 
ATOM 599  C CB    . HIS A 1 79  ? 13.427  -26.504 10.228  1.00 69.79 79  A 1 
ATOM 600  C CG    . HIS A 1 79  ? 12.925  -26.374 8.820   1.00 72.51 79  A 1 
ATOM 601  N ND1   . HIS A 1 79  ? 13.449  -26.971 7.701   1.00 64.99 79  A 1 
ATOM 602  C CD2   . HIS A 1 79  ? 11.876  -25.599 8.409   1.00 67.43 79  A 1 
ATOM 603  C CE1   . HIS A 1 79  ? 12.753  -26.562 6.638   1.00 70.49 79  A 1 
ATOM 604  N NE2   . HIS A 1 79  ? 11.786  -25.728 7.026   1.00 71.67 79  A 1 
ATOM 605  N N     . ALA A 1 80  ? 15.567  -25.131 12.681  1.00 72.36 80  A 1 
ATOM 606  C CA    . ALA A 1 80  ? 15.907  -24.890 14.085  1.00 69.53 80  A 1 
ATOM 607  C C     . ALA A 1 80  ? 15.972  -23.399 14.442  1.00 68.16 80  A 1 
ATOM 608  O O     . ALA A 1 80  ? 16.042  -23.063 15.624  1.00 63.07 80  A 1 
ATOM 609  C CB    . ALA A 1 80  ? 17.207  -25.617 14.428  1.00 67.25 80  A 1 
ATOM 610  N N     . ALA A 1 81  ? 15.916  -22.489 13.448  1.00 65.14 81  A 1 
ATOM 611  C CA    . ALA A 1 81  ? 16.090  -21.052 13.664  1.00 63.16 81  A 1 
ATOM 612  C C     . ALA A 1 81  ? 15.060  -20.435 14.617  1.00 64.29 81  A 1 
ATOM 613  O O     . ALA A 1 81  ? 15.389  -19.608 15.477  1.00 61.52 81  A 1 
ATOM 614  C CB    . ALA A 1 81  ? 16.004  -20.344 12.309  1.00 59.29 81  A 1 
ATOM 615  N N     . ASN A 1 82  ? 13.799  -20.821 14.436  1.00 56.61 82  A 1 
ATOM 616  C CA    . ASN A 1 82  ? 12.717  -20.328 15.275  1.00 56.31 82  A 1 
ATOM 617  C C     . ASN A 1 82  ? 11.553  -21.336 15.336  1.00 57.94 82  A 1 
ATOM 618  O O     . ASN A 1 82  ? 11.482  -22.320 14.601  1.00 56.16 82  A 1 
ATOM 619  C CB    . ASN A 1 82  ? 12.307  -18.924 14.784  1.00 52.61 82  A 1 
ATOM 620  C CG    . ASN A 1 82  ? 11.680  -18.925 13.407  1.00 46.96 82  A 1 
ATOM 621  O OD1   . ASN A 1 82  ? 10.772  -19.675 13.133  1.00 46.35 82  A 1 
ATOM 622  N ND2   . ASN A 1 82  ? 12.128  -18.070 12.513  1.00 47.29 82  A 1 
ATOM 623  N N     . ARG A 1 83  ? 10.615  -21.069 16.237  1.00 57.15 83  A 1 
ATOM 624  C CA    . ARG A 1 83  ? 9.458   -21.944 16.464  1.00 55.98 83  A 1 
ATOM 625  C C     . ARG A 1 83  ? 8.510   -22.010 15.262  1.00 54.83 83  A 1 
ATOM 626  O O     . ARG A 1 83  ? 7.846   -23.026 15.090  1.00 50.71 83  A 1 
ATOM 627  C CB    . ARG A 1 83  ? 8.732   -21.480 17.730  1.00 51.23 83  A 1 
ATOM 628  C CG    . ARG A 1 83  ? 7.734   -22.515 18.248  1.00 46.90 83  A 1 
ATOM 629  C CD    . ARG A 1 83  ? 7.072   -21.999 19.519  1.00 42.11 83  A 1 
ATOM 630  N NE    . ARG A 1 83  ? 6.178   -22.996 20.118  1.00 35.95 83  A 1 
ATOM 631  C CZ    . ARG A 1 83  ? 5.399   -22.810 21.165  1.00 30.78 83  A 1 
ATOM 632  N NH1   . ARG A 1 83  ? 5.337   -21.658 21.755  1.00 28.37 83  A 1 
ATOM 633  N NH2   . ARG A 1 83  ? 4.681   -23.786 21.636  1.00 28.47 83  A 1 
ATOM 634  N N     . VAL A 1 84  ? 8.427   -20.944 14.470  1.00 60.33 84  A 1 
ATOM 635  C CA    . VAL A 1 84  ? 7.607   -20.903 13.255  1.00 61.03 84  A 1 
ATOM 636  C C     . VAL A 1 84  ? 8.209   -21.834 12.197  1.00 63.43 84  A 1 
ATOM 637  O O     . VAL A 1 84  ? 7.538   -22.757 11.745  1.00 59.96 84  A 1 
ATOM 638  C CB    . VAL A 1 84  ? 7.460   -19.469 12.718  1.00 55.94 84  A 1 
ATOM 639  C CG1   . VAL A 1 84  ? 6.641   -19.410 11.430  1.00 48.98 84  A 1 
ATOM 640  C CG2   . VAL A 1 84  ? 6.795   -18.564 13.758  1.00 51.20 84  A 1 
ATOM 641  N N     . ALA A 1 85  ? 9.500   -21.663 11.905  1.00 59.46 85  A 1 
ATOM 642  C CA    . ALA A 1 85  ? 10.223  -22.495 10.961  1.00 60.63 85  A 1 
ATOM 643  C C     . ALA A 1 85  ? 10.202  -23.978 11.360  1.00 61.43 85  A 1 
ATOM 644  O O     . ALA A 1 85  ? 9.970   -24.841 10.521  1.00 63.52 85  A 1 
ATOM 645  C CB    . ALA A 1 85  ? 11.651  -21.957 10.843  1.00 60.46 85  A 1 
ATOM 646  N N     . SER A 1 86  ? 10.326  -24.309 12.649  1.00 69.77 86  A 1 
ATOM 647  C CA    . SER A 1 86  ? 10.309  -25.706 13.116  1.00 70.12 86  A 1 
ATOM 648  C C     . SER A 1 86  ? 9.002   -26.455 12.830  1.00 71.32 86  A 1 
ATOM 649  O O     . SER A 1 86  ? 8.980   -27.691 12.840  1.00 69.86 86  A 1 
ATOM 650  C CB    . SER A 1 86  ? 10.632  -25.773 14.608  1.00 67.96 86  A 1 
ATOM 651  O OG    . SER A 1 86  ? 9.567   -25.319 15.415  1.00 61.90 86  A 1 
ATOM 652  N N     . ARG A 1 87  ? 7.907   -25.722 12.583  1.00 65.34 87  A 1 
ATOM 653  C CA    . ARG A 1 87  ? 6.581   -26.281 12.280  1.00 65.20 87  A 1 
ATOM 654  C C     . ARG A 1 87  ? 6.313   -26.404 10.777  1.00 67.24 87  A 1 
ATOM 655  O O     . ARG A 1 87  ? 5.251   -26.913 10.414  1.00 63.87 87  A 1 
ATOM 656  C CB    . ARG A 1 87  ? 5.500   -25.414 12.925  1.00 60.26 87  A 1 
ATOM 657  C CG    . ARG A 1 87  ? 5.551   -25.478 14.455  1.00 56.06 87  A 1 
ATOM 658  C CD    . ARG A 1 87  ? 4.520   -24.486 14.978  1.00 54.50 87  A 1 
ATOM 659  N NE    . ARG A 1 87  ? 4.505   -24.433 16.439  1.00 47.09 87  A 1 
ATOM 660  C CZ    . ARG A 1 87  ? 3.639   -23.715 17.133  1.00 42.30 87  A 1 
ATOM 661  N NH1   . ARG A 1 87  ? 2.716   -23.009 16.540  1.00 40.00 87  A 1 
ATOM 662  N NH2   . ARG A 1 87  ? 3.689   -23.691 18.427  1.00 39.19 87  A 1 
ATOM 663  N N     . HIS A 1 88  ? 7.230   -25.952 9.943   1.00 63.16 88  A 1 
ATOM 664  C CA    . HIS A 1 88  ? 7.089   -26.101 8.507   1.00 64.38 88  A 1 
ATOM 665  C C     . HIS A 1 88  ? 6.977   -27.573 8.129   1.00 64.83 88  A 1 
ATOM 666  O O     . HIS A 1 88  ? 7.769   -28.415 8.560   1.00 64.24 88  A 1 
ATOM 667  C CB    . HIS A 1 88  ? 8.251   -25.426 7.763   1.00 61.91 88  A 1 
ATOM 668  C CG    . HIS A 1 88  ? 8.247   -23.921 7.820   1.00 61.48 88  A 1 
ATOM 669  N ND1   . HIS A 1 88  ? 9.218   -23.103 7.280   1.00 56.29 88  A 1 
ATOM 670  C CD2   . HIS A 1 88  ? 7.296   -23.097 8.365   1.00 58.43 88  A 1 
ATOM 671  C CE1   . HIS A 1 88  ? 8.860   -21.832 7.486   1.00 57.54 88  A 1 
ATOM 672  N NE2   . HIS A 1 88  ? 7.693   -21.786 8.149   1.00 59.36 88  A 1 
ATOM 673  N N     . GLU A 1 89  ? 5.965   -27.895 7.319   1.00 65.54 89  A 1 
ATOM 674  C CA    . GLU A 1 89  ? 5.787   -29.246 6.822   1.00 65.89 89  A 1 
ATOM 675  C C     . GLU A 1 89  ? 6.888   -29.556 5.804   1.00 67.04 89  A 1 
ATOM 676  O O     . GLU A 1 89  ? 7.057   -28.842 4.819   1.00 63.78 89  A 1 
ATOM 677  C CB    . GLU A 1 89  ? 4.383   -29.428 6.240   1.00 61.65 89  A 1 
ATOM 678  C CG    . GLU A 1 89  ? 4.062   -30.912 6.018   1.00 53.97 89  A 1 
ATOM 679  C CD    . GLU A 1 89  ? 2.694   -31.150 5.353   1.00 50.30 89  A 1 
ATOM 680  O OE1   . GLU A 1 89  ? 2.474   -32.275 4.891   1.00 43.81 89  A 1 
ATOM 681  O OE2   . GLU A 1 89  ? 1.896   -30.198 5.229   1.00 43.65 89  A 1 
ATOM 682  N N     . ARG A 1 90  ? 7.620   -30.630 6.039   1.00 70.20 90  A 1 
ATOM 683  C CA    . ARG A 1 90  ? 8.702   -31.092 5.170   1.00 69.13 90  A 1 
ATOM 684  C C     . ARG A 1 90  ? 8.380   -32.458 4.599   1.00 67.65 90  A 1 
ATOM 685  O O     . ARG A 1 90  ? 7.924   -33.349 5.314   1.00 65.00 90  A 1 
ATOM 686  C CB    . ARG A 1 90  ? 10.024  -31.094 5.943   1.00 68.49 90  A 1 
ATOM 687  C CG    . ARG A 1 90  ? 10.522  -29.667 6.197   1.00 69.23 90  A 1 
ATOM 688  C CD    . ARG A 1 90  ? 11.531  -29.624 7.335   1.00 69.37 90  A 1 
ATOM 689  N NE    . ARG A 1 90  ? 10.867  -29.683 8.635   1.00 68.73 90  A 1 
ATOM 690  C CZ    . ARG A 1 90  ? 11.475  -29.767 9.809   1.00 66.81 90  A 1 
ATOM 691  N NH1   . ARG A 1 90  ? 12.767  -29.896 9.892   1.00 58.67 90  A 1 
ATOM 692  N NH2   . ARG A 1 90  ? 10.793  -29.698 10.910  1.00 66.47 90  A 1 
ATOM 693  N N     . VAL A 1 91  ? 8.640   -32.634 3.315   1.00 72.10 91  A 1 
ATOM 694  C CA    . VAL A 1 91  ? 8.457   -33.895 2.606   1.00 71.25 91  A 1 
ATOM 695  C C     . VAL A 1 91  ? 9.825   -34.498 2.327   1.00 71.71 91  A 1 
ATOM 696  O O     . VAL A 1 91  ? 10.696  -33.819 1.789   1.00 71.15 91  A 1 
ATOM 697  C CB    . VAL A 1 91  ? 7.646   -33.702 1.316   1.00 68.52 91  A 1 
ATOM 698  C CG1   . VAL A 1 91  ? 7.352   -35.044 0.650   1.00 59.35 91  A 1 
ATOM 699  C CG2   . VAL A 1 91  ? 6.304   -33.033 1.614   1.00 62.31 91  A 1 
ATOM 700  N N     . LEU A 1 92  ? 10.030  -35.766 2.694   1.00 64.40 92  A 1 
ATOM 701  C CA    . LEU A 1 92  ? 11.264  -36.478 2.356   1.00 63.01 92  A 1 
ATOM 702  C C     . LEU A 1 92  ? 11.330  -36.729 0.853   1.00 61.66 92  A 1 
ATOM 703  O O     . LEU A 1 92  ? 10.391  -37.278 0.267   1.00 61.05 92  A 1 
ATOM 704  C CB    . LEU A 1 92  ? 11.354  -37.797 3.141   1.00 61.06 92  A 1 
ATOM 705  C CG    . LEU A 1 92  ? 11.785  -37.617 4.598   1.00 56.56 92  A 1 
ATOM 706  C CD1   . LEU A 1 92  ? 11.453  -38.860 5.418   1.00 51.65 92  A 1 
ATOM 707  C CD2   . LEU A 1 92  ? 13.293  -37.373 4.712   1.00 53.94 92  A 1 
ATOM 708  N N     . LEU A 1 93  ? 12.461  -36.377 0.250   1.00 63.70 93  A 1 
ATOM 709  C CA    . LEU A 1 93  ? 12.788  -36.696 -1.123  1.00 60.16 93  A 1 
ATOM 710  C C     . LEU A 1 93  ? 13.243  -38.154 -1.162  1.00 58.01 93  A 1 
ATOM 711  O O     . LEU A 1 93  ? 14.329  -38.486 -0.699  1.00 55.11 93  A 1 
ATOM 712  C CB    . LEU A 1 93  ? 13.861  -35.736 -1.667  1.00 58.21 93  A 1 
ATOM 713  C CG    . LEU A 1 93  ? 13.585  -34.229 -1.484  1.00 55.42 93  A 1 
ATOM 714  C CD1   . LEU A 1 93  ? 14.715  -33.410 -2.081  1.00 53.54 93  A 1 
ATOM 715  C CD2   . LEU A 1 93  ? 12.321  -33.754 -2.152  1.00 56.15 93  A 1 
ATOM 716  N N     . SER A 1 94  ? 12.374  -39.025 -1.667  1.00 62.63 94  A 1 
ATOM 717  C CA    . SER A 1 94  ? 12.728  -40.434 -1.781  1.00 60.11 94  A 1 
ATOM 718  C C     . SER A 1 94  ? 13.792  -40.651 -2.857  1.00 58.25 94  A 1 
ATOM 719  O O     . SER A 1 94  ? 13.846  -39.923 -3.841  1.00 54.88 94  A 1 
ATOM 720  C CB    . SER A 1 94  ? 11.477  -41.284 -2.055  1.00 55.10 94  A 1 
ATOM 721  O OG    . SER A 1 94  ? 10.902  -40.975 -3.302  1.00 48.92 94  A 1 
ATOM 722  N N     . GLU A 1 95  ? 14.571  -41.723 -2.727  1.00 60.27 95  A 1 
ATOM 723  C CA    . GLU A 1 95  ? 15.519  -42.155 -3.769  1.00 57.01 95  A 1 
ATOM 724  C C     . GLU A 1 95  ? 14.851  -42.328 -5.140  1.00 53.61 95  A 1 
ATOM 725  O O     . GLU A 1 95  ? 15.474  -42.102 -6.172  1.00 49.13 95  A 1 
ATOM 726  C CB    . GLU A 1 95  ? 16.173  -43.479 -3.349  1.00 52.11 95  A 1 
ATOM 727  C CG    . GLU A 1 95  ? 17.187  -43.332 -2.201  1.00 47.52 95  A 1 
ATOM 728  C CD    . GLU A 1 95  ? 18.394  -42.461 -2.574  1.00 42.42 95  A 1 
ATOM 729  O OE1   . GLU A 1 95  ? 18.920  -41.729 -1.702  1.00 37.72 95  A 1 
ATOM 730  O OE2   . GLU A 1 95  ? 18.786  -42.421 -3.756  1.00 38.63 95  A 1 
ATOM 731  N N     . ALA A 1 96  ? 13.545  -42.647 -5.150  1.00 51.02 96  A 1 
ATOM 732  C CA    . ALA A 1 96  ? 12.776  -42.737 -6.391  1.00 48.25 96  A 1 
ATOM 733  C C     . ALA A 1 96  ? 12.756  -41.420 -7.178  1.00 46.32 96  A 1 
ATOM 734  O O     . ALA A 1 96  ? 12.656  -41.463 -8.404  1.00 45.48 96  A 1 
ATOM 735  C CB    . ALA A 1 96  ? 11.361  -43.192 -6.052  1.00 45.60 96  A 1 
ATOM 736  N N     . TYR A 1 97  ? 12.880  -40.283 -6.507  1.00 49.12 97  A 1 
ATOM 737  C CA    . TYR A 1 97  ? 12.985  -38.990 -7.178  1.00 47.17 97  A 1 
ATOM 738  C C     . TYR A 1 97  ? 14.275  -38.876 -7.995  1.00 45.30 97  A 1 
ATOM 739  O O     . TYR A 1 97  ? 14.237  -38.394 -9.124  1.00 44.92 97  A 1 
ATOM 740  C CB    . TYR A 1 97  ? 12.925  -37.869 -6.136  1.00 44.91 97  A 1 
ATOM 741  C CG    . TYR A 1 97  ? 13.122  -36.479 -6.720  1.00 44.20 97  A 1 
ATOM 742  C CD1   . TYR A 1 97  ? 14.316  -35.771 -6.490  1.00 41.45 97  A 1 
ATOM 743  C CD2   . TYR A 1 97  ? 12.129  -35.909 -7.523  1.00 40.47 97  A 1 
ATOM 744  C CE1   . TYR A 1 97  ? 14.504  -34.491 -7.052  1.00 35.65 97  A 1 
ATOM 745  C CE2   . TYR A 1 97  ? 12.308  -34.636 -8.086  1.00 35.75 97  A 1 
ATOM 746  C CZ    . TYR A 1 97  ? 13.492  -33.925 -7.851  1.00 33.84 97  A 1 
ATOM 747  O OH    . TYR A 1 97  ? 13.667  -32.673 -8.397  1.00 30.75 97  A 1 
ATOM 748  N N     . LYS A 1 98  ? 15.377  -39.368 -7.468  1.00 44.00 98  A 1 
ATOM 749  C CA    . LYS A 1 98  ? 16.679  -39.315 -8.138  1.00 44.28 98  A 1 
ATOM 750  C C     . LYS A 1 98  ? 16.709  -40.099 -9.448  1.00 42.46 98  A 1 
ATOM 751  O O     . LYS A 1 98  ? 17.468  -39.761 -10.338 1.00 39.22 98  A 1 
ATOM 752  C CB    . LYS A 1 98  ? 17.765  -39.861 -7.210  1.00 41.74 98  A 1 
ATOM 753  C CG    . LYS A 1 98  ? 17.927  -39.080 -5.894  1.00 39.36 98  A 1 
ATOM 754  C CD    . LYS A 1 98  ? 19.054  -39.716 -5.095  1.00 36.34 98  A 1 
ATOM 755  C CE    . LYS A 1 98  ? 19.243  -39.065 -3.742  1.00 32.50 98  A 1 
ATOM 756  N NZ    . LYS A 1 98  ? 20.142  -39.895 -2.903  1.00 28.34 98  A 1 
ATOM 757  N N     . HIS A 1 99  ? 15.899  -41.135 -9.537  1.00 44.25 99  A 1 
ATOM 758  C CA    . HIS A 1 99  ? 15.825  -42.002 -10.722 1.00 43.26 99  A 1 
ATOM 759  C C     . HIS A 1 99  ? 14.624  -41.712 -11.624 1.00 39.52 99  A 1 
ATOM 760  O O     . HIS A 1 99  ? 14.474  -42.346 -12.669 1.00 36.40 99  A 1 
ATOM 761  C CB    . HIS A 1 99  ? 15.819  -43.455 -10.250 1.00 40.56 99  A 1 
ATOM 762  C CG    . HIS A 1 99  ? 17.049  -43.835 -9.489  1.00 38.61 99  A 1 
ATOM 763  N ND1   . HIS A 1 99  ? 18.339  -43.875 -9.979  1.00 35.24 99  A 1 
ATOM 764  C CD2   . HIS A 1 99  ? 17.122  -44.193 -8.165  1.00 36.43 99  A 1 
ATOM 765  C CE1   . HIS A 1 99  ? 19.147  -44.250 -8.978  1.00 32.82 99  A 1 
ATOM 766  N NE2   . HIS A 1 99  ? 18.451  -44.453 -7.867  1.00 33.84 99  A 1 
ATOM 767  N N     . ALA A 1 100 ? 13.734  -40.811 -11.214 1.00 42.22 100 A 1 
ATOM 768  C CA    . ALA A 1 100 ? 12.561  -40.506 -12.011 1.00 41.59 100 A 1 
ATOM 769  C C     . ALA A 1 100 ? 12.945  -39.599 -13.195 1.00 39.00 100 A 1 
ATOM 770  O O     . ALA A 1 100 ? 13.651  -38.614 -13.005 1.00 38.46 100 A 1 
ATOM 771  C CB    . ALA A 1 100 ? 11.491  -39.891 -11.127 1.00 39.91 100 A 1 
ATOM 772  N N     . PRO A 1 101 ? 12.470  -39.896 -14.413 1.00 36.82 101 A 1 
ATOM 773  C CA    . PRO A 1 101 ? 12.733  -39.046 -15.553 1.00 37.26 101 A 1 
ATOM 774  C C     . PRO A 1 101 ? 12.127  -37.658 -15.323 1.00 37.79 101 A 1 
ATOM 775  O O     . PRO A 1 101 ? 10.980  -37.527 -14.886 1.00 36.49 101 A 1 
ATOM 776  C CB    . PRO A 1 101 ? 12.134  -39.767 -16.756 1.00 34.69 101 A 1 
ATOM 777  C CG    . PRO A 1 101 ? 11.023  -40.619 -16.152 1.00 34.35 101 A 1 
ATOM 778  C CD    . PRO A 1 101 ? 11.583  -40.978 -14.762 1.00 40.02 101 A 1 
ATOM 779  N N     . VAL A 1 102 ? 12.920  -36.653 -15.650 1.00 32.09 102 A 1 
ATOM 780  C CA    . VAL A 1 102 ? 12.467  -35.268 -15.677 1.00 33.94 102 A 1 
ATOM 781  C C     . VAL A 1 102 ? 11.402  -35.131 -16.763 1.00 33.49 102 A 1 
ATOM 782  O O     . VAL A 1 102 ? 11.676  -35.376 -17.934 1.00 32.12 102 A 1 
ATOM 783  C CB    . VAL A 1 102 ? 13.655  -34.335 -15.949 1.00 31.68 102 A 1 
ATOM 784  C CG1   . VAL A 1 102 ? 13.173  -32.919 -16.190 1.00 29.74 102 A 1 
ATOM 785  C CG2   . VAL A 1 102 ? 14.653  -34.369 -14.776 1.00 31.92 102 A 1 
ATOM 786  N N     . MET A 1 103 ? 10.190  -34.748 -16.379 1.00 34.67 103 A 1 
ATOM 787  C CA    . MET A 1 103 ? 9.086   -34.554 -17.327 1.00 36.13 103 A 1 
ATOM 788  C C     . MET A 1 103 ? 8.597   -33.112 -17.410 1.00 36.33 103 A 1 
ATOM 789  O O     . MET A 1 103 ? 8.057   -32.711 -18.437 1.00 34.83 103 A 1 
ATOM 790  C CB    . MET A 1 103 ? 7.916   -35.475 -16.984 1.00 34.29 103 A 1 
ATOM 791  C CG    . MET A 1 103 ? 8.215   -36.948 -17.246 1.00 31.87 103 A 1 
ATOM 792  S SD    . MET A 1 103 ? 6.727   -38.009 -17.306 1.00 29.14 103 A 1 
ATOM 793  C CE    . MET A 1 103 ? 5.995   -37.455 -18.864 1.00 27.01 103 A 1 
ATOM 794  N N     . LEU A 1 104 ? 8.742   -32.368 -16.335 1.00 33.86 104 A 1 
ATOM 795  C CA    . LEU A 1 104 ? 8.178   -31.028 -16.232 1.00 35.34 104 A 1 
ATOM 796  C C     . LEU A 1 104 ? 9.227   -30.060 -15.700 1.00 34.02 104 A 1 
ATOM 797  O O     . LEU A 1 104 ? 9.713   -30.216 -14.582 1.00 32.49 104 A 1 
ATOM 798  C CB    . LEU A 1 104 ? 6.931   -31.064 -15.322 1.00 33.58 104 A 1 
ATOM 799  C CG    . LEU A 1 104 ? 5.687   -31.620 -16.038 1.00 31.10 104 A 1 
ATOM 800  C CD1   . LEU A 1 104 ? 4.654   -32.141 -15.054 1.00 29.52 104 A 1 
ATOM 801  C CD2   . LEU A 1 104 ? 5.019   -30.532 -16.896 1.00 32.32 104 A 1 
ATOM 802  N N     . ASP A 1 105 ? 9.533   -29.056 -16.499 1.00 39.78 105 A 1 
ATOM 803  C CA    . ASP A 1 105 ? 10.355  -27.923 -16.071 1.00 41.73 105 A 1 
ATOM 804  C C     . ASP A 1 105 ? 9.446   -26.847 -15.471 1.00 40.96 105 A 1 
ATOM 805  O O     . ASP A 1 105 ? 8.613   -26.253 -16.170 1.00 40.69 105 A 1 
ATOM 806  C CB    . ASP A 1 105 ? 11.201  -27.384 -17.233 1.00 39.72 105 A 1 
ATOM 807  C CG    . ASP A 1 105 ? 12.698  -27.577 -17.045 1.00 36.99 105 A 1 
ATOM 808  O OD1   . ASP A 1 105 ? 13.136  -27.710 -15.885 1.00 35.49 105 A 1 
ATOM 809  O OD2   . ASP A 1 105 ? 13.400  -27.543 -18.081 1.00 34.38 105 A 1 
ATOM 810  N N     . CYS A 1 106 ? 9.596   -26.600 -14.191 1.00 46.60 106 A 1 
ATOM 811  C CA    . CYS A 1 106 ? 8.977   -25.464 -13.544 1.00 49.16 106 A 1 
ATOM 812  C C     . CYS A 1 106 ? 9.972   -24.297 -13.548 1.00 48.20 106 A 1 
ATOM 813  O O     . CYS A 1 106 ? 10.917  -24.275 -12.772 1.00 45.37 106 A 1 
ATOM 814  C CB    . CYS A 1 106 ? 8.509   -25.833 -12.143 1.00 46.16 106 A 1 
ATOM 815  S SG    . CYS A 1 106 ? 7.596   -24.420 -11.446 1.00 39.90 106 A 1 
ATOM 816  N N     . HIS A 1 107 ? 9.741   -23.323 -14.415 1.00 29.26 107 A 1 
ATOM 817  C CA    . HIS A 1 107 ? 10.631  -22.157 -14.526 1.00 29.42 107 A 1 
ATOM 818  C C     . HIS A 1 107 ? 10.736  -21.335 -13.241 1.00 28.22 107 A 1 
ATOM 819  O O     . HIS A 1 107 ? 11.777  -20.740 -12.991 1.00 26.63 107 A 1 
ATOM 820  C CB    . HIS A 1 107 ? 10.157  -21.257 -15.673 1.00 27.75 107 A 1 
ATOM 821  C CG    . HIS A 1 107 ? 10.887  -21.518 -16.950 1.00 26.21 107 A 1 
ATOM 822  N ND1   . HIS A 1 107 ? 12.228  -21.279 -17.166 1.00 25.46 107 A 1 
ATOM 823  C CD2   . HIS A 1 107 ? 10.379  -22.007 -18.127 1.00 25.53 107 A 1 
ATOM 824  C CE1   . HIS A 1 107 ? 12.512  -21.625 -18.434 1.00 24.33 107 A 1 
ATOM 825  N NE2   . HIS A 1 107 ? 11.408  -22.057 -19.051 1.00 23.91 107 A 1 
ATOM 826  N N     . ALA A 1 108 ? 9.677   -21.282 -12.464 1.00 35.64 108 A 1 
ATOM 827  C CA    . ALA A 1 108 ? 9.675   -20.487 -11.244 1.00 35.29 108 A 1 
ATOM 828  C C     . ALA A 1 108 ? 10.478  -21.139 -10.114 1.00 34.91 108 A 1 
ATOM 829  O O     . ALA A 1 108 ? 11.191  -20.440 -9.404  1.00 32.50 108 A 1 
ATOM 830  C CB    . ALA A 1 108 ? 8.243   -20.223 -10.849 1.00 32.43 108 A 1 
ATOM 831  N N     . ASP A 1 109 ? 10.425  -22.465 -10.011 1.00 36.67 109 A 1 
ATOM 832  C CA    . ASP A 1 109 ? 11.233  -23.198 -9.047  1.00 36.62 109 A 1 
ATOM 833  C C     . ASP A 1 109 ? 12.637  -23.514 -9.590  1.00 34.83 109 A 1 
ATOM 834  O O     . ASP A 1 109 ? 13.425  -24.117 -8.878  1.00 32.40 109 A 1 
ATOM 835  C CB    . ASP A 1 109 ? 10.512  -24.490 -8.614  1.00 34.63 109 A 1 
ATOM 836  C CG    . ASP A 1 109 ? 9.152   -24.256 -7.957  1.00 31.11 109 A 1 
ATOM 837  O OD1   . ASP A 1 109 ? 8.942   -23.195 -7.347  1.00 31.45 109 A 1 
ATOM 838  O OD2   . ASP A 1 109 ? 8.301   -25.170 -8.091  1.00 31.43 109 A 1 
ATOM 839  N N     . ALA A 1 110 ? 12.932  -23.161 -10.834 1.00 31.15 110 A 1 
ATOM 840  C CA    . ALA A 1 110 ? 14.137  -23.574 -11.558 1.00 30.77 110 A 1 
ATOM 841  C C     . ALA A 1 110 ? 14.414  -25.087 -11.432 1.00 30.54 110 A 1 
ATOM 842  O O     . ALA A 1 110 ? 15.545  -25.507 -11.176 1.00 28.62 110 A 1 
ATOM 843  C CB    . ALA A 1 110 ? 15.311  -22.673 -11.173 1.00 28.32 110 A 1 
ATOM 844  N N     . ALA A 1 111 ? 13.357  -25.889 -11.505 1.00 31.40 111 A 1 
ATOM 845  C CA    . ALA A 1 111 ? 13.437  -27.317 -11.254 1.00 32.50 111 A 1 
ATOM 846  C C     . ALA A 1 111 ? 12.726  -28.120 -12.333 1.00 31.84 111 A 1 
ATOM 847  O O     . ALA A 1 111 ? 11.538  -27.950 -12.576 1.00 30.20 111 A 1 
ATOM 848  C CB    . ALA A 1 111 ? 12.850  -27.652 -9.889  1.00 31.05 111 A 1 
ATOM 849  N N     . ALA A 1 112 ? 13.476  -29.062 -12.852 1.00 33.88 112 A 1 
ATOM 850  C CA    . ALA A 1 112 ? 12.961  -30.181 -13.599 1.00 34.24 112 A 1 
ATOM 851  C C     . ALA A 1 112 ? 12.421  -31.224 -12.596 1.00 34.36 112 A 1 
ATOM 852  O O     . ALA A 1 112 ? 13.172  -31.919 -11.922 1.00 33.44 112 A 1 
ATOM 853  C CB    . ALA A 1 112 ? 14.121  -30.662 -14.463 1.00 32.80 112 A 1 
ATOM 854  N N     . LEU A 1 113 ? 11.102  -31.282 -12.473 1.00 33.40 113 A 1 
ATOM 855  C CA    . LEU A 1 113 ? 10.425  -32.183 -11.548 1.00 34.58 113 A 1 
ATOM 856  C C     . LEU A 1 113 ? 9.853   -33.396 -12.295 1.00 32.99 113 A 1 
ATOM 857  O O     . LEU A 1 113 ? 9.322   -33.278 -13.398 1.00 31.43 113 A 1 
ATOM 858  C CB    . LEU A 1 113 ? 9.340   -31.414 -10.779 1.00 32.97 113 A 1 
ATOM 859  C CG    . LEU A 1 113 ? 9.872   -30.350 -9.804  1.00 30.84 113 A 1 
ATOM 860  C CD1   . LEU A 1 113 ? 8.709   -29.507 -9.266  1.00 31.56 113 A 1 
ATOM 861  C CD2   . LEU A 1 113 ? 10.574  -30.995 -8.608  1.00 34.38 113 A 1 
ATOM 862  N N     . CYS A 1 114 ? 9.902   -34.570 -11.650 1.00 35.78 114 A 1 
ATOM 863  C CA    . CYS A 1 114 ? 9.130   -35.695 -12.141 1.00 36.47 114 A 1 
ATOM 864  C C     . CYS A 1 114 ? 7.655   -35.542 -11.749 1.00 35.84 114 A 1 
ATOM 865  O O     . CYS A 1 114 ? 7.344   -35.046 -10.664 1.00 35.41 114 A 1 
ATOM 866  C CB    . CYS A 1 114 ? 9.736   -37.025 -11.690 1.00 35.26 114 A 1 
ATOM 867  S SG    . CYS A 1 114 ? 9.432   -37.349 -9.916  1.00 32.94 114 A 1 
ATOM 868  N N     . ALA A 1 115 ? 6.736   -35.999 -12.593 1.00 37.34 115 A 1 
ATOM 869  C CA    . ALA A 1 115 ? 5.300   -35.783 -12.404 1.00 37.09 115 A 1 
ATOM 870  C C     . ALA A 1 115 ? 4.756   -36.267 -11.042 1.00 36.51 115 A 1 
ATOM 871  O O     . ALA A 1 115 ? 3.891   -35.628 -10.448 1.00 35.41 115 A 1 
ATOM 872  C CB    . ALA A 1 115 ? 4.569   -36.479 -13.556 1.00 35.32 115 A 1 
ATOM 873  N N     . ALA A 1 116 ? 5.272   -37.388 -10.527 1.00 41.25 116 A 1 
ATOM 874  C CA    . ALA A 1 116 ? 4.857   -37.932 -9.239  1.00 40.81 116 A 1 
ATOM 875  C C     . ALA A 1 116 ? 5.308   -37.060 -8.058  1.00 40.42 116 A 1 
ATOM 876  O O     . ALA A 1 116 ? 4.577   -36.885 -7.080  1.00 39.67 116 A 1 
ATOM 877  C CB    . ALA A 1 116 ? 5.402   -39.354 -9.109  1.00 39.40 116 A 1 
ATOM 878  N N     . TYR A 1 117 ? 6.510   -36.497 -8.150  1.00 36.87 117 A 1 
ATOM 879  C CA    . TYR A 1 117 ? 7.069   -35.634 -7.123  1.00 39.06 117 A 1 
ATOM 880  C C     . TYR A 1 117 ? 6.452   -34.243 -7.176  1.00 39.39 117 A 1 
ATOM 881  O O     . TYR A 1 117 ? 6.104   -33.665 -6.151  1.00 38.38 117 A 1 
ATOM 882  C CB    . TYR A 1 117 ? 8.587   -35.582 -7.296  1.00 36.81 117 A 1 
ATOM 883  C CG    . TYR A 1 117 ? 9.248   -35.376 -5.967  1.00 34.63 117 A 1 
ATOM 884  C CD1   . TYR A 1 117 ? 9.518   -34.088 -5.481  1.00 33.77 117 A 1 
ATOM 885  C CD2   . TYR A 1 117 ? 9.428   -36.499 -5.140  1.00 35.23 117 A 1 
ATOM 886  C CE1   . TYR A 1 117 ? 9.907   -33.921 -4.150  1.00 32.16 117 A 1 
ATOM 887  C CE2   . TYR A 1 117 ? 9.807   -36.340 -3.815  1.00 32.55 117 A 1 
ATOM 888  C CZ    . TYR A 1 117 ? 10.013  -35.047 -3.307  1.00 31.53 117 A 1 
ATOM 889  O OH    . TYR A 1 117 ? 10.232  -34.906 -1.984  1.00 29.95 117 A 1 
ATOM 890  N N     . GLU A 1 118 ? 6.247   -33.756 -8.373  1.00 42.09 118 A 1 
ATOM 891  C CA    . GLU A 1 118 ? 5.558   -32.515 -8.651  1.00 43.04 118 A 1 
ATOM 892  C C     . GLU A 1 118 ? 4.171   -32.511 -8.010  1.00 41.81 118 A 1 
ATOM 893  O O     . GLU A 1 118 ? 3.814   -31.544 -7.349  1.00 40.05 118 A 1 
ATOM 894  C CB    . GLU A 1 118 ? 5.446   -32.346 -10.165 1.00 40.68 118 A 1 
ATOM 895  C CG    . GLU A 1 118 ? 5.150   -30.902 -10.519 1.00 36.45 118 A 1 
ATOM 896  C CD    . GLU A 1 118 ? 4.305   -30.718 -11.766 1.00 33.86 118 A 1 
ATOM 897  O OE1   . GLU A 1 118 ? 4.422   -29.645 -12.376 1.00 31.71 118 A 1 
ATOM 898  O OE2   . GLU A 1 118 ? 3.410   -31.550 -12.014 1.00 31.93 118 A 1 
ATOM 899  N N     . ALA A 1 119 ? 3.426   -33.610 -8.103  1.00 44.09 119 A 1 
ATOM 900  C CA    . ALA A 1 119 ? 2.145   -33.748 -7.438  1.00 42.82 119 A 1 
ATOM 901  C C     . ALA A 1 119 ? 2.274   -33.554 -5.918  1.00 41.45 119 A 1 
ATOM 902  O O     . ALA A 1 119 ? 1.495   -32.811 -5.341  1.00 40.13 119 A 1 
ATOM 903  C CB    . ALA A 1 119 ? 1.521   -35.092 -7.801  1.00 40.70 119 A 1 
ATOM 904  N N     . GLN A 1 120 ? 3.270   -34.145 -5.259  1.00 43.50 120 A 1 
ATOM 905  C CA    . GLN A 1 120 ? 3.458   -33.978 -3.811  1.00 43.40 120 A 1 
ATOM 906  C C     . GLN A 1 120 ? 3.914   -32.566 -3.414  1.00 42.06 120 A 1 
ATOM 907  O O     . GLN A 1 120 ? 3.423   -32.027 -2.420  1.00 40.57 120 A 1 
ATOM 908  C CB    . GLN A 1 120 ? 4.453   -35.010 -3.272  1.00 42.31 120 A 1 
ATOM 909  C CG    . GLN A 1 120 ? 3.835   -36.411 -3.176  1.00 38.80 120 A 1 
ATOM 910  C CD    . GLN A 1 120 ? 4.765   -37.427 -2.502  1.00 34.67 120 A 1 
ATOM 911  O OE1   . GLN A 1 120 ? 5.941   -37.186 -2.265  1.00 34.01 120 A 1 
ATOM 912  N NE2   . GLN A 1 120 ? 4.268   -38.582 -2.149  1.00 31.25 120 A 1 
ATOM 913  N N     . VAL A 1 121 ? 4.839   -31.991 -4.166  1.00 44.11 121 A 1 
ATOM 914  C CA    . VAL A 1 121 ? 5.436   -30.678 -3.861  1.00 43.63 121 A 1 
ATOM 915  C C     . VAL A 1 121 ? 4.464   -29.542 -4.188  1.00 41.30 121 A 1 
ATOM 916  O O     . VAL A 1 121 ? 4.221   -28.674 -3.349  1.00 39.72 121 A 1 
ATOM 917  C CB    . VAL A 1 121 ? 6.771   -30.532 -4.609  1.00 42.09 121 A 1 
ATOM 918  C CG1   . VAL A 1 121 ? 7.337   -29.121 -4.504  1.00 40.85 121 A 1 
ATOM 919  C CG2   . VAL A 1 121 ? 7.813   -31.502 -4.027  1.00 45.07 121 A 1 
ATOM 920  N N     . HIS A 1 122 ? 3.845   -29.562 -5.360  1.00 41.52 122 A 1 
ATOM 921  C CA    . HIS A 1 122 ? 2.898   -28.532 -5.771  1.00 41.46 122 A 1 
ATOM 922  C C     . HIS A 1 122 ? 1.527   -28.663 -5.111  1.00 39.01 122 A 1 
ATOM 923  O O     . HIS A 1 122 ? 0.859   -27.649 -4.920  1.00 37.03 122 A 1 
ATOM 924  C CB    . HIS A 1 122 ? 2.757   -28.493 -7.290  1.00 39.89 122 A 1 
ATOM 925  C CG    . HIS A 1 122 ? 3.892   -27.809 -7.965  1.00 37.35 122 A 1 
ATOM 926  N ND1   . HIS A 1 122 ? 4.030   -26.447 -8.138  1.00 36.82 122 A 1 
ATOM 927  C CD2   . HIS A 1 122 ? 4.945   -28.385 -8.600  1.00 36.57 122 A 1 
ATOM 928  C CE1   . HIS A 1 122 ? 5.137   -26.221 -8.859  1.00 36.31 122 A 1 
ATOM 929  N NE2   . HIS A 1 122 ? 5.722   -27.369 -9.163  1.00 35.67 122 A 1 
ATOM 930  N N     . TYR A 1 123 ? 1.108   -29.849 -4.700  1.00 42.59 123 A 1 
ATOM 931  C CA    . TYR A 1 123 ? -0.076  -29.967 -3.840  1.00 41.83 123 A 1 
ATOM 932  C C     . TYR A 1 123 ? 0.127   -29.251 -2.506  1.00 40.71 123 A 1 
ATOM 933  O O     . TYR A 1 123 ? -0.827  -28.801 -1.888  1.00 38.52 123 A 1 
ATOM 934  C CB    . TYR A 1 123 ? -0.418  -31.438 -3.599  1.00 39.05 123 A 1 
ATOM 935  C CG    . TYR A 1 123 ? -1.895  -31.729 -3.614  1.00 36.68 123 A 1 
ATOM 936  C CD1   . TYR A 1 123 ? -2.671  -31.698 -2.438  1.00 33.39 123 A 1 
ATOM 937  C CD2   . TYR A 1 123 ? -2.500  -32.072 -4.832  1.00 33.64 123 A 1 
ATOM 938  C CE1   . TYR A 1 123 ? -4.032  -32.012 -2.487  1.00 28.41 123 A 1 
ATOM 939  C CE2   . TYR A 1 123 ? -3.858  -32.381 -4.891  1.00 28.82 123 A 1 
ATOM 940  C CZ    . TYR A 1 123 ? -4.629  -32.358 -3.719  1.00 29.11 123 A 1 
ATOM 941  O OH    . TYR A 1 123 ? -5.956  -32.690 -3.789  1.00 27.44 123 A 1 
ATOM 942  N N     . ALA A 1 124 ? 1.366   -29.142 -2.065  1.00 40.14 124 A 1 
ATOM 943  C CA    . ALA A 1 124 ? 1.719   -28.516 -0.816  1.00 39.05 124 A 1 
ATOM 944  C C     . ALA A 1 124 ? 1.657   -26.994 -0.861  1.00 38.09 124 A 1 
ATOM 945  O O     . ALA A 1 124 ? 1.066   -26.379 0.026   1.00 36.18 124 A 1 
ATOM 946  C CB    . ALA A 1 124 ? 3.117   -28.980 -0.467  1.00 36.91 124 A 1 
ATOM 947  N N     . ASN A 1 125 ? 2.245   -26.387 -1.879  1.00 39.76 125 A 1 
ATOM 948  C CA    . ASN A 1 125 ? 2.218   -24.943 -2.040  1.00 39.37 125 A 1 
ATOM 949  C C     . ASN A 1 125 ? 1.442   -24.578 -3.308  1.00 38.07 125 A 1 
ATOM 950  O O     . ASN A 1 125 ? 1.982   -24.422 -4.392  1.00 36.08 125 A 1 
ATOM 951  C CB    . ASN A 1 125 ? 3.640   -24.373 -1.955  1.00 38.13 125 A 1 
ATOM 952  C CG    . ASN A 1 125 ? 3.618   -22.911 -1.535  1.00 34.64 125 A 1 
ATOM 953  O OD1   . ASN A 1 125 ? 2.583   -22.262 -1.473  1.00 34.50 125 A 1 
ATOM 954  N ND2   . ASN A 1 125 ? 4.756   -22.346 -1.223  1.00 34.77 125 A 1 
ATOM 955  N N     . LEU A 1 126 ? 0.149   -24.432 -3.148  1.00 49.49 126 A 1 
ATOM 956  C CA    . LEU A 1 126 ? -0.777  -24.110 -4.244  1.00 49.90 126 A 1 
ATOM 957  C C     . LEU A 1 126 ? -0.470  -22.755 -4.918  1.00 50.21 126 A 1 
ATOM 958  O O     . LEU A 1 126 ? -0.958  -22.512 -6.021  1.00 46.89 126 A 1 
ATOM 959  C CB    . LEU A 1 126 ? -2.206  -24.173 -3.688  1.00 45.61 126 A 1 
ATOM 960  C CG    . LEU A 1 126 ? -3.080  -25.313 -4.252  1.00 41.03 126 A 1 
ATOM 961  C CD1   . LEU A 1 126 ? -3.888  -25.985 -3.144  1.00 36.86 126 A 1 
ATOM 962  C CD2   . LEU A 1 126 ? -4.073  -24.774 -5.287  1.00 36.84 126 A 1 
ATOM 963  N N     . LEU A 1 127 ? 0.352   -21.905 -4.316  1.00 44.28 127 A 1 
ATOM 964  C CA    . LEU A 1 127 ? 0.907   -20.724 -4.988  1.00 44.41 127 A 1 
ATOM 965  C C     . LEU A 1 127 ? 1.801   -21.113 -6.173  1.00 44.11 127 A 1 
ATOM 966  O O     . LEU A 1 127 ? 1.773   -20.444 -7.204  1.00 42.04 127 A 1 
ATOM 967  C CB    . LEU A 1 127 ? 1.686   -19.855 -3.980  1.00 41.32 127 A 1 
ATOM 968  C CG    . LEU A 1 127 ? 0.788   -19.029 -3.038  1.00 36.87 127 A 1 
ATOM 969  C CD1   . LEU A 1 127 ? 1.596   -18.494 -1.863  1.00 35.14 127 A 1 
ATOM 970  C CD2   . LEU A 1 127 ? 0.167   -17.841 -3.767  1.00 37.44 127 A 1 
ATOM 971  N N     . THR A 1 128 ? 2.512   -22.227 -6.080  1.00 48.57 128 A 1 
ATOM 972  C CA    . THR A 1 128 ? 3.325   -22.747 -7.189  1.00 49.27 128 A 1 
ATOM 973  C C     . THR A 1 128 ? 2.489   -23.342 -8.324  1.00 48.42 128 A 1 
ATOM 974  O O     . THR A 1 128 ? 2.991   -23.516 -9.422  1.00 46.17 128 A 1 
ATOM 975  C CB    . THR A 1 128 ? 4.365   -23.765 -6.713  1.00 46.11 128 A 1 
ATOM 976  O OG1   . THR A 1 128 ? 3.749   -24.888 -6.139  1.00 44.08 128 A 1 
ATOM 977  C CG2   . THR A 1 128 ? 5.342   -23.194 -5.682  1.00 44.13 128 A 1 
ATOM 978  N N     . VAL A 1 129 ? 1.191   -23.573 -8.138  1.00 49.21 129 A 1 
ATOM 979  C CA    . VAL A 1 129 ? 0.275   -23.946 -9.240  1.00 49.41 129 A 1 
ATOM 980  C C     . VAL A 1 129 ? 0.196   -22.834 -10.297 1.00 47.98 129 A 1 
ATOM 981  O O     . VAL A 1 129 ? -0.049  -23.100 -11.470 1.00 45.35 129 A 1 
ATOM 982  C CB    . VAL A 1 129 ? -1.137  -24.289 -8.729  1.00 45.51 129 A 1 
ATOM 983  C CG1   . VAL A 1 129 ? -2.139  -24.610 -9.841  1.00 42.10 129 A 1 
ATOM 984  C CG2   . VAL A 1 129 ? -1.085  -25.517 -7.810  1.00 42.61 129 A 1 
ATOM 985  N N     . MET A 1 130 ? 0.450   -21.588 -9.898  1.00 50.70 130 A 1 
ATOM 986  C CA    . MET A 1 130 ? 0.511   -20.442 -10.809 1.00 51.06 130 A 1 
ATOM 987  C C     . MET A 1 130 ? 1.829   -20.376 -11.583 1.00 50.93 130 A 1 
ATOM 988  O O     . MET A 1 130 ? 1.966   -19.526 -12.468 1.00 48.01 130 A 1 
ATOM 989  C CB    . MET A 1 130 ? 0.263   -19.146 -10.014 1.00 47.17 130 A 1 
ATOM 990  C CG    . MET A 1 130 ? -1.127  -19.101 -9.362  1.00 41.85 130 A 1 
ATOM 991  S SD    . MET A 1 130 ? -2.506  -18.812 -10.507 1.00 37.64 130 A 1 
ATOM 992  C CE    . MET A 1 130 ? -2.506  -17.004 -10.518 1.00 34.04 130 A 1 
ATOM 993  N N     . HIS A 1 131 ? 2.800   -21.230 -11.279 1.00 38.97 131 A 1 
ATOM 994  C CA    . HIS A 1 131 ? 4.042   -21.309 -12.022 1.00 39.58 131 A 1 
ATOM 995  C C     . HIS A 1 131 ? 3.772   -21.859 -13.418 1.00 36.80 131 A 1 
ATOM 996  O O     . HIS A 1 131 ? 3.107   -22.883 -13.597 1.00 35.64 131 A 1 
ATOM 997  C CB    . HIS A 1 131 ? 5.095   -22.135 -11.262 1.00 39.00 131 A 1 
ATOM 998  C CG    . HIS A 1 131 ? 5.556   -21.520 -9.964  1.00 36.65 131 A 1 
ATOM 999  N ND1   . HIS A 1 131 ? 6.465   -22.094 -9.088  1.00 36.78 131 A 1 
ATOM 1000 C CD2   . HIS A 1 131 ? 5.225   -20.311 -9.437  1.00 35.84 131 A 1 
ATOM 1001 C CE1   . HIS A 1 131 ? 6.672   -21.247 -8.075  1.00 36.73 131 A 1 
ATOM 1002 N NE2   . HIS A 1 131 ? 5.933   -20.147 -8.246  1.00 35.21 131 A 1 
ATOM 1003 N N     . GLN A 1 132 ? 4.276   -21.164 -14.433 1.00 33.48 132 A 1 
ATOM 1004 C CA    . GLN A 1 132 ? 4.228   -21.670 -15.794 1.00 34.08 132 A 1 
ATOM 1005 C C     . GLN A 1 132 ? 5.097   -22.921 -15.890 1.00 33.02 132 A 1 
ATOM 1006 O O     . GLN A 1 132 ? 6.308   -22.867 -15.668 1.00 32.05 132 A 1 
ATOM 1007 C CB    . GLN A 1 132 ? 4.677   -20.616 -16.814 1.00 33.65 132 A 1 
ATOM 1008 C CG    . GLN A 1 132 ? 3.536   -19.636 -17.144 1.00 31.76 132 A 1 
ATOM 1009 C CD    . GLN A 1 132 ? 3.922   -18.626 -18.216 1.00 28.12 132 A 1 
ATOM 1010 O OE1   . GLN A 1 132 ? 5.073   -18.422 -18.577 1.00 27.12 132 A 1 
ATOM 1011 N NE2   . GLN A 1 132 ? 2.964   -17.922 -18.779 1.00 24.20 132 A 1 
ATOM 1012 N N     . ARG A 1 133 ? 4.466   -24.029 -16.256 1.00 36.80 133 A 1 
ATOM 1013 C CA    . ARG A 1 133 ? 5.133   -25.306 -16.499 1.00 36.80 133 A 1 
ATOM 1014 C C     . ARG A 1 133 ? 5.169   -25.561 -17.991 1.00 33.81 133 A 1 
ATOM 1015 O O     . ARG A 1 133 ? 4.136   -25.566 -18.649 1.00 32.52 133 A 1 
ATOM 1016 C CB    . ARG A 1 133 ? 4.431   -26.436 -15.742 1.00 36.63 133 A 1 
ATOM 1017 C CG    . ARG A 1 133 ? 4.442   -26.165 -14.231 1.00 35.04 133 A 1 
ATOM 1018 C CD    . ARG A 1 133 ? 3.710   -27.277 -13.490 1.00 34.43 133 A 1 
ATOM 1019 N NE    . ARG A 1 133 ? 3.397   -26.854 -12.134 1.00 30.03 133 A 1 
ATOM 1020 C CZ    . ARG A 1 133 ? 2.589   -27.486 -11.302 1.00 28.08 133 A 1 
ATOM 1021 N NH1   . ARG A 1 133 ? 2.050   -28.640 -11.584 1.00 26.82 133 A 1 
ATOM 1022 N NH2   . ARG A 1 133 ? 2.293   -26.944 -10.160 1.00 24.58 133 A 1 
ATOM 1023 N N     . MET A 1 134 ? 6.362   -25.767 -18.513 1.00 32.55 134 A 1 
ATOM 1024 C CA    . MET A 1 134 ? 6.564   -26.192 -19.889 1.00 33.62 134 A 1 
ATOM 1025 C C     . MET A 1 134 ? 6.847   -27.693 -19.878 1.00 31.79 134 A 1 
ATOM 1026 O O     . MET A 1 134 ? 7.765   -28.118 -19.177 1.00 30.08 134 A 1 
ATOM 1027 C CB    . MET A 1 134 ? 7.701   -25.392 -20.525 1.00 32.56 134 A 1 
ATOM 1028 C CG    . MET A 1 134 ? 7.309   -23.926 -20.771 1.00 30.69 134 A 1 
ATOM 1029 S SD    . MET A 1 134 ? 6.205   -23.640 -22.201 1.00 28.07 134 A 1 
ATOM 1030 C CE    . MET A 1 134 ? 7.430   -23.741 -23.524 1.00 26.82 134 A 1 
ATOM 1031 N N     . PRO A 1 135 ? 6.064   -28.500 -20.582 1.00 32.40 135 A 1 
ATOM 1032 C CA    . PRO A 1 135 ? 6.431   -29.897 -20.757 1.00 32.67 135 A 1 
ATOM 1033 C C     . PRO A 1 135 ? 7.749   -29.959 -21.524 1.00 31.75 135 A 1 
ATOM 1034 O O     . PRO A 1 135 ? 7.855   -29.428 -22.633 1.00 30.65 135 A 1 
ATOM 1035 C CB    . PRO A 1 135 ? 5.258   -30.534 -21.506 1.00 31.79 135 A 1 
ATOM 1036 C CG    . PRO A 1 135 ? 4.641   -29.359 -22.266 1.00 31.51 135 A 1 
ATOM 1037 C CD    . PRO A 1 135 ? 4.905   -28.148 -21.358 1.00 37.32 135 A 1 
ATOM 1038 N N     . VAL A 1 136 ? 8.759   -30.599 -20.932 1.00 28.66 136 A 1 
ATOM 1039 C CA    . VAL A 1 136 ? 10.000  -30.914 -21.643 1.00 30.58 136 A 1 
ATOM 1040 C C     . VAL A 1 136 ? 9.655   -32.002 -22.651 1.00 29.18 136 A 1 
ATOM 1041 O O     . VAL A 1 136 ? 9.545   -33.180 -22.321 1.00 27.88 136 A 1 
ATOM 1042 C CB    . VAL A 1 136 ? 11.141  -31.341 -20.699 1.00 29.10 136 A 1 
ATOM 1043 C CG1   . VAL A 1 136 ? 12.423  -31.592 -21.495 1.00 27.73 136 A 1 
ATOM 1044 C CG2   . VAL A 1 136 ? 11.441  -30.233 -19.681 1.00 34.59 136 A 1 
ATOM 1045 N N     . VAL A 1 137 ? 9.429   -31.583 -23.890 1.00 32.31 137 A 1 
ATOM 1046 C CA    . VAL A 1 137 ? 9.276   -32.529 -24.990 1.00 36.74 137 A 1 
ATOM 1047 C C     . VAL A 1 137 ? 10.643  -33.174 -25.174 1.00 34.06 137 A 1 
ATOM 1048 O O     . VAL A 1 137 ? 11.545  -32.566 -25.752 1.00 33.05 137 A 1 
ATOM 1049 C CB    . VAL A 1 137 ? 8.766   -31.869 -26.277 1.00 34.45 137 A 1 
ATOM 1050 C CG1   . VAL A 1 137 ? 8.477   -32.933 -27.341 1.00 32.20 137 A 1 
ATOM 1051 C CG2   . VAL A 1 137 ? 7.472   -31.082 -26.038 1.00 35.77 137 A 1 
ATOM 1052 N N     . SER A 1 138 ? 10.808  -34.392 -24.652 1.00 31.89 138 A 1 
ATOM 1053 C CA    . SER A 1 138 ? 11.977  -35.209 -24.961 1.00 34.58 138 A 1 
ATOM 1054 C C     . SER A 1 138 ? 12.014  -35.387 -26.473 1.00 33.47 138 A 1 
ATOM 1055 O O     . SER A 1 138 ? 11.192  -36.111 -27.036 1.00 32.43 138 A 1 
ATOM 1056 C CB    . SER A 1 138 ? 11.908  -36.562 -24.245 1.00 32.27 138 A 1 
ATOM 1057 O OG    . SER A 1 138 ? 10.734  -37.269 -24.599 1.00 31.09 138 A 1 
ATOM 1058 N N     . HIS A 1 139 ? 12.907  -34.663 -27.125 1.00 24.19 139 A 1 
ATOM 1059 C CA    . HIS A 1 139 ? 13.136  -34.892 -28.543 1.00 29.05 139 A 1 
ATOM 1060 C C     . HIS A 1 139 ? 13.558  -36.361 -28.685 1.00 26.73 139 A 1 
ATOM 1061 O O     . HIS A 1 139 ? 14.557  -36.747 -28.074 1.00 25.74 139 A 1 
ATOM 1062 C CB    . HIS A 1 139 ? 14.198  -33.936 -29.095 1.00 27.65 139 A 1 
ATOM 1063 C CG    . HIS A 1 139 ? 13.607  -32.612 -29.500 1.00 26.55 139 A 1 
ATOM 1064 N ND1   . HIS A 1 139 ? 12.899  -32.358 -30.662 1.00 26.58 139 A 1 
ATOM 1065 C CD2   . HIS A 1 139 ? 13.648  -31.433 -28.815 1.00 27.46 139 A 1 
ATOM 1066 C CE1   . HIS A 1 139 ? 12.532  -31.072 -30.658 1.00 24.83 139 A 1 
ATOM 1067 N NE2   . HIS A 1 139 ? 12.956  -30.471 -29.550 1.00 25.47 139 A 1 
ATOM 1068 N N     . PRO A 1 140 ? 12.794  -37.198 -29.397 1.00 30.25 140 A 1 
ATOM 1069 C CA    . PRO A 1 140 ? 13.236  -38.547 -29.644 1.00 33.82 140 A 1 
ATOM 1070 C C     . PRO A 1 140 ? 14.605  -38.441 -30.310 1.00 32.77 140 A 1 
ATOM 1071 O O     . PRO A 1 140 ? 14.785  -37.638 -31.230 1.00 31.85 140 A 1 
ATOM 1072 C CB    . PRO A 1 140 ? 12.173  -39.182 -30.546 1.00 31.79 140 A 1 
ATOM 1073 C CG    . PRO A 1 140 ? 11.526  -37.981 -31.245 1.00 32.15 140 A 1 
ATOM 1074 C CD    . PRO A 1 140 ? 11.631  -36.866 -30.198 1.00 39.38 140 A 1 
ATOM 1075 N N     . ALA A 1 141 ? 15.575  -39.187 -29.806 1.00 24.51 141 A 1 
ATOM 1076 C CA    . ALA A 1 141 ? 16.887  -39.285 -30.427 1.00 24.49 141 A 1 
ATOM 1077 C C     . ALA A 1 141 ? 16.674  -39.811 -31.849 1.00 23.32 141 A 1 
ATOM 1078 O O     . ALA A 1 141 ? 16.475  -41.000 -32.062 1.00 22.94 141 A 1 
ATOM 1079 C CB    . ALA A 1 141 ? 17.787  -40.198 -29.588 1.00 23.60 141 A 1 
ATOM 1080 N N     . VAL A 1 142 ? 16.616  -38.893 -32.798 1.00 23.71 142 A 1 
ATOM 1081 C CA    . VAL A 1 142 ? 16.487  -39.234 -34.208 1.00 27.81 142 A 1 
ATOM 1082 C C     . VAL A 1 142 ? 17.770  -39.979 -34.543 1.00 25.66 142 A 1 
ATOM 1083 O O     . VAL A 1 142 ? 18.840  -39.373 -34.594 1.00 25.50 142 A 1 
ATOM 1084 C CB    . VAL A 1 142 ? 16.267  -38.003 -35.097 1.00 27.24 142 A 1 
ATOM 1085 C CG1   . VAL A 1 142 ? 16.091  -38.426 -36.564 1.00 26.24 142 A 1 
ATOM 1086 C CG2   . VAL A 1 142 ? 15.011  -37.230 -34.682 1.00 33.21 142 A 1 
ATOM 1087 N N     . ALA A 1 143 ? 17.657  -41.286 -34.664 1.00 31.58 143 A 1 
ATOM 1088 C CA    . ALA A 1 143 ? 18.748  -42.115 -35.129 1.00 34.41 143 A 1 
ATOM 1089 C C     . ALA A 1 143 ? 19.135  -41.581 -36.512 1.00 32.12 143 A 1 
ATOM 1090 O O     . ALA A 1 143 ? 18.395  -41.776 -37.474 1.00 32.44 143 A 1 
ATOM 1091 C CB    . ALA A 1 143 ? 18.301  -43.576 -35.167 1.00 33.23 143 A 1 
ATOM 1092 N N     . ILE A 1 144 ? 20.244  -40.836 -36.570 1.00 30.30 144 A 1 
ATOM 1093 C CA    . ILE A 1 144 ? 20.772  -40.315 -37.825 1.00 32.99 144 A 1 
ATOM 1094 C C     . ILE A 1 144 ? 21.112  -41.548 -38.664 1.00 31.16 144 A 1 
ATOM 1095 O O     . ILE A 1 144 ? 22.009  -42.291 -38.271 1.00 29.67 144 A 1 
ATOM 1096 C CB    . ILE A 1 144 ? 21.994  -39.400 -37.601 1.00 31.48 144 A 1 
ATOM 1097 C CG1   . ILE A 1 144 ? 21.620  -38.201 -36.696 1.00 31.24 144 A 1 
ATOM 1098 C CG2   . ILE A 1 144 ? 22.533  -38.898 -38.949 1.00 35.42 144 A 1 
ATOM 1099 C CD1   . ILE A 1 144 ? 22.808  -37.335 -36.267 1.00 34.47 144 A 1 
ATOM 1100 N N     . PRO A 1 145 ? 20.379  -41.848 -39.730 1.00 33.29 145 A 1 
ATOM 1101 C CA    . PRO A 1 145 ? 20.709  -42.991 -40.549 1.00 36.87 145 A 1 
ATOM 1102 C C     . PRO A 1 145 ? 22.114  -42.765 -41.112 1.00 35.72 145 A 1 
ATOM 1103 O O     . PRO A 1 145 ? 22.457  -41.625 -41.439 1.00 35.31 145 A 1 
ATOM 1104 C CB    . PRO A 1 145 ? 19.622  -43.067 -41.625 1.00 34.93 145 A 1 
ATOM 1105 C CG    . PRO A 1 145 ? 19.143  -41.625 -41.749 1.00 34.98 145 A 1 
ATOM 1106 C CD    . PRO A 1 145 ? 19.310  -41.070 -40.331 1.00 41.91 145 A 1 
ATOM 1107 N N     . PRO A 1 146 ? 22.961  -43.813 -41.209 1.00 34.88 146 A 1 
ATOM 1108 C CA    . PRO A 1 146 ? 24.300  -43.665 -41.738 1.00 37.24 146 A 1 
ATOM 1109 C C     . PRO A 1 146 ? 24.192  -43.122 -43.166 1.00 35.90 146 A 1 
ATOM 1110 O O     . PRO A 1 146 ? 23.648  -43.783 -44.051 1.00 35.59 146 A 1 
ATOM 1111 C CB    . PRO A 1 146 ? 24.927  -45.063 -41.663 1.00 35.86 146 A 1 
ATOM 1112 C CG    . PRO A 1 146 ? 23.722  -45.997 -41.687 1.00 36.27 146 A 1 
ATOM 1113 C CD    . PRO A 1 146 ? 22.635  -45.190 -40.955 1.00 43.59 146 A 1 
ATOM 1114 N N     . VAL A 1 147 ? 24.636  -41.886 -43.351 1.00 30.48 147 A 1 
ATOM 1115 C CA    . VAL A 1 147 ? 24.552  -41.202 -44.632 1.00 33.80 147 A 1 
ATOM 1116 C C     . VAL A 1 147 ? 25.424  -41.974 -45.622 1.00 31.87 147 A 1 
ATOM 1117 O O     . VAL A 1 147 ? 26.651  -41.955 -45.524 1.00 31.13 147 A 1 
ATOM 1118 C CB    . VAL A 1 147 ? 24.968  -39.722 -44.530 1.00 31.27 147 A 1 
ATOM 1119 C CG1   . VAL A 1 147 ? 24.762  -39.007 -45.866 1.00 30.32 147 A 1 
ATOM 1120 C CG2   . VAL A 1 147 ? 24.146  -38.974 -43.472 1.00 36.10 147 A 1 
ATOM 1121 N N     . SER A 1 148 ? 24.773  -42.702 -46.521 1.00 36.60 148 A 1 
ATOM 1122 C CA    . SER A 1 148 ? 25.466  -43.453 -47.561 1.00 39.11 148 A 1 
ATOM 1123 C C     . SER A 1 148 ? 26.248  -42.484 -48.443 1.00 37.39 148 A 1 
ATOM 1124 O O     . SER A 1 148 ? 25.695  -41.503 -48.946 1.00 36.47 148 A 1 
ATOM 1125 C CB    . SER A 1 148 ? 24.460  -44.253 -48.382 1.00 36.64 148 A 1 
ATOM 1126 O OG    . SER A 1 148 ? 25.116  -45.017 -49.363 1.00 32.78 148 A 1 
ATOM 1127 N N     . LEU A 1 149 ? 27.538  -42.775 -48.627 1.00 26.83 149 A 1 
ATOM 1128 C CA    . LEU A 1 149 ? 28.525  -42.032 -49.419 1.00 30.28 149 A 1 
ATOM 1129 C C     . LEU A 1 149 ? 28.267  -42.135 -50.936 1.00 28.37 149 A 1 
ATOM 1130 O O     . LEU A 1 149 ? 29.209  -42.380 -51.697 1.00 26.81 149 A 1 
ATOM 1131 C CB    . LEU A 1 149 ? 29.932  -42.555 -49.066 1.00 27.92 149 A 1 
ATOM 1132 C CG    . LEU A 1 149 ? 30.587  -41.918 -47.835 1.00 26.50 149 A 1 
ATOM 1133 C CD1   . LEU A 1 149 ? 31.733  -42.794 -47.350 1.00 27.15 149 A 1 
ATOM 1134 C CD2   . LEU A 1 149 ? 31.148  -40.542 -48.188 1.00 30.38 149 A 1 
ATOM 1135 N N     . PHE A 1 150 ? 27.039  -41.999 -51.384 1.00 26.58 150 A 1 
ATOM 1136 C CA    . PHE A 1 150 ? 26.810  -42.028 -52.826 1.00 29.28 150 A 1 
ATOM 1137 C C     . PHE A 1 150 ? 27.475  -40.814 -53.490 1.00 27.58 150 A 1 
ATOM 1138 O O     . PHE A 1 150 ? 27.134  -39.665 -53.212 1.00 26.93 150 A 1 
ATOM 1139 C CB    . PHE A 1 150 ? 25.326  -42.200 -53.160 1.00 27.36 150 A 1 
ATOM 1140 C CG    . PHE A 1 150 ? 24.969  -43.642 -53.441 1.00 29.03 150 A 1 
ATOM 1141 C CD1   . PHE A 1 150 ? 25.136  -44.167 -54.739 1.00 31.73 150 A 1 
ATOM 1142 C CD2   . PHE A 1 150 ? 24.541  -44.491 -52.403 1.00 34.67 150 A 1 
ATOM 1143 C CE1   . PHE A 1 150 ? 24.850  -45.523 -54.993 1.00 30.63 150 A 1 
ATOM 1144 C CE2   . PHE A 1 150 ? 24.255  -45.847 -52.659 1.00 29.26 150 A 1 
ATOM 1145 C CZ    . PHE A 1 150 ? 24.405  -46.362 -53.957 1.00 28.77 150 A 1 
ATOM 1146 N N     . ALA A 1 151 ? 28.459  -41.120 -54.335 1.00 29.43 151 A 1 
ATOM 1147 C CA    . ALA A 1 151 ? 29.462  -40.186 -54.851 1.00 31.59 151 A 1 
ATOM 1148 C C     . ALA A 1 151 ? 29.106  -39.538 -56.202 1.00 28.98 151 A 1 
ATOM 1149 O O     . ALA A 1 151 ? 29.889  -38.745 -56.723 1.00 27.78 151 A 1 
ATOM 1150 C CB    . ALA A 1 151 ? 30.770  -40.969 -54.974 1.00 29.55 151 A 1 
ATOM 1151 N N     . GLU A 1 152 ? 28.034  -39.937 -56.807 1.00 29.01 152 A 1 
ATOM 1152 C CA    . GLU A 1 152 ? 27.691  -39.551 -58.189 1.00 31.70 152 A 1 
ATOM 1153 C C     . GLU A 1 152 ? 27.386  -38.047 -58.337 1.00 29.35 152 A 1 
ATOM 1154 O O     . GLU A 1 152 ? 27.143  -37.366 -57.356 1.00 28.78 152 A 1 
ATOM 1155 C CB    . GLU A 1 152 ? 26.476  -40.381 -58.643 1.00 30.44 152 A 1 
ATOM 1156 C CG    . GLU A 1 152 ? 26.770  -41.875 -58.860 1.00 29.49 152 A 1 
ATOM 1157 C CD    . GLU A 1 152 ? 25.588  -42.631 -59.501 1.00 30.35 152 A 1 
ATOM 1158 O OE1   . GLU A 1 152 ? 25.827  -43.777 -59.953 1.00 29.82 152 A 1 
ATOM 1159 O OE2   . GLU A 1 152 ? 24.456  -42.084 -59.527 1.00 30.83 152 A 1 
ATOM 1160 N N     . ALA A 1 153 ? 27.265  -37.490 -59.521 1.00 27.83 153 A 1 
ATOM 1161 C CA    . ALA A 1 153 ? 27.923  -37.450 -60.812 1.00 30.13 153 A 1 
ATOM 1162 C C     . ALA A 1 153 ? 27.653  -36.033 -61.385 1.00 27.36 153 A 1 
ATOM 1163 O O     . ALA A 1 153 ? 26.996  -35.206 -60.753 1.00 27.24 153 A 1 
ATOM 1164 C CB    . ALA A 1 153 ? 27.389  -38.548 -61.747 1.00 29.15 153 A 1 
ATOM 1165 N N     . GLU A 1 154 ? 28.142  -35.753 -62.560 1.00 29.90 154 A 1 
ATOM 1166 C CA    . GLU A 1 154 ? 28.518  -34.428 -63.103 1.00 33.90 154 A 1 
ATOM 1167 C C     . GLU A 1 154 ? 27.420  -33.421 -63.497 1.00 31.75 154 A 1 
ATOM 1168 O O     . GLU A 1 154 ? 27.745  -32.254 -63.705 1.00 30.95 154 A 1 
ATOM 1169 C CB    . GLU A 1 154 ? 29.323  -34.683 -64.388 1.00 32.71 154 A 1 
ATOM 1170 C CG    . GLU A 1 154 ? 30.598  -35.518 -64.217 1.00 30.80 154 A 1 
ATOM 1171 C CD    . GLU A 1 154 ? 31.282  -35.754 -65.570 1.00 30.49 154 A 1 
ATOM 1172 O OE1   . GLU A 1 154 ? 32.516  -35.585 -65.626 1.00 29.27 154 A 1 
ATOM 1173 O OE2   . GLU A 1 154 ? 30.559  -36.102 -66.536 1.00 30.48 154 A 1 
ATOM 1174 N N     . ALA A 1 155 ? 26.223  -33.839 -63.780 1.00 24.92 155 A 1 
ATOM 1175 C CA    . ALA A 1 155 ? 25.474  -33.327 -64.938 1.00 26.26 155 A 1 
ATOM 1176 C C     . ALA A 1 155 ? 25.288  -31.787 -64.989 1.00 24.37 155 A 1 
ATOM 1177 O O     . ALA A 1 155 ? 24.657  -31.168 -64.142 1.00 23.76 155 A 1 
ATOM 1178 C CB    . ALA A 1 155 ? 24.153  -34.083 -65.056 1.00 25.45 155 A 1 
ATOM 1179 N N     . THR A 1 156 ? 25.783  -31.219 -66.078 1.00 34.50 156 A 1 
ATOM 1180 C CA    . THR A 1 156 ? 26.077  -29.792 -66.328 1.00 36.98 156 A 1 
ATOM 1181 C C     . THR A 1 156 ? 24.920  -28.929 -66.850 1.00 34.00 156 A 1 
ATOM 1182 O O     . THR A 1 156 ? 25.177  -27.869 -67.425 1.00 33.23 156 A 1 
ATOM 1183 C CB    . THR A 1 156 ? 27.211  -29.717 -67.367 1.00 33.86 156 A 1 
ATOM 1184 O OG1   . THR A 1 156 ? 26.930  -30.580 -68.448 1.00 32.76 156 A 1 
ATOM 1185 C CG2   . THR A 1 156 ? 28.559  -30.125 -66.788 1.00 37.53 156 A 1 
ATOM 1186 N N     . ALA A 1 157 ? 23.681  -29.392 -66.762 1.00 25.27 157 A 1 
ATOM 1187 C CA    . ALA A 1 157 ? 22.638  -28.955 -67.695 1.00 25.48 157 A 1 
ATOM 1188 C C     . ALA A 1 157 ? 22.453  -27.423 -67.790 1.00 23.48 157 A 1 
ATOM 1189 O O     . ALA A 1 157 ? 22.255  -26.749 -66.774 1.00 22.95 157 A 1 
ATOM 1190 C CB    . ALA A 1 157 ? 21.333  -29.680 -67.364 1.00 25.15 157 A 1 
ATOM 1191 N N     . PRO A 1 158 ? 22.493  -26.867 -69.009 1.00 24.24 158 A 1 
ATOM 1192 C CA    . PRO A 1 158 ? 22.556  -25.432 -69.261 1.00 27.27 158 A 1 
ATOM 1193 C C     . PRO A 1 158 ? 21.157  -24.793 -69.194 1.00 26.49 158 A 1 
ATOM 1194 O O     . PRO A 1 158 ? 20.446  -24.737 -70.188 1.00 25.56 158 A 1 
ATOM 1195 C CB    . PRO A 1 158 ? 23.211  -25.321 -70.646 1.00 25.81 158 A 1 
ATOM 1196 C CG    . PRO A 1 158 ? 22.676  -26.544 -71.386 1.00 27.10 158 A 1 
ATOM 1197 C CD    . PRO A 1 158 ? 22.597  -27.603 -70.276 1.00 35.05 158 A 1 
ATOM 1198 N N     . VAL A 1 159 ? 20.744  -24.333 -68.035 1.00 26.87 159 A 1 
ATOM 1199 C CA    . VAL A 1 159 ? 19.389  -23.778 -67.883 1.00 32.07 159 A 1 
ATOM 1200 C C     . VAL A 1 159 ? 19.225  -22.517 -68.754 1.00 30.41 159 A 1 
ATOM 1201 O O     . VAL A 1 159 ? 19.968  -21.539 -68.629 1.00 29.20 159 A 1 
ATOM 1202 C CB    . VAL A 1 159 ? 19.011  -23.534 -66.419 1.00 29.92 159 A 1 
ATOM 1203 C CG1   . VAL A 1 159 ? 17.581  -22.995 -66.297 1.00 28.32 159 A 1 
ATOM 1204 C CG2   . VAL A 1 159 ? 19.070  -24.845 -65.615 1.00 33.17 159 A 1 
ATOM 1205 N N     . LEU A 1 160 ? 18.234  -22.585 -69.646 1.00 25.60 160 A 1 
ATOM 1206 C CA    . LEU A 1 160 ? 17.969  -21.629 -70.719 1.00 29.46 160 A 1 
ATOM 1207 C C     . LEU A 1 160 ? 17.578  -20.230 -70.216 1.00 27.12 160 A 1 
ATOM 1208 O O     . LEU A 1 160 ? 16.756  -20.071 -69.306 1.00 26.41 160 A 1 
ATOM 1209 C CB    . LEU A 1 160 ? 16.856  -22.217 -71.615 1.00 28.44 160 A 1 
ATOM 1210 C CG    . LEU A 1 160 ? 17.351  -23.275 -72.616 1.00 28.31 160 A 1 
ATOM 1211 C CD1   . LEU A 1 160 ? 16.196  -24.183 -73.040 1.00 30.45 160 A 1 
ATOM 1212 C CD2   . LEU A 1 160 ? 17.922  -22.616 -73.870 1.00 35.90 160 A 1 
ATOM 1213 N N     . GLY A 1 161 ? 18.110  -19.238 -70.918 1.00 27.51 161 A 1 
ATOM 1214 C CA    . GLY A 1 161 ? 17.871  -17.812 -70.692 1.00 29.66 161 A 1 
ATOM 1215 C C     . GLY A 1 161 ? 16.499  -17.323 -71.163 1.00 28.02 161 A 1 
ATOM 1216 O O     . GLY A 1 161 ? 16.349  -16.904 -72.302 1.00 26.73 161 A 1 
ATOM 1217 N N     . ARG A 1 162 ? 15.502  -17.372 -70.310 1.00 21.99 162 A 1 
ATOM 1218 C CA    . ARG A 1 162 ? 14.161  -16.922 -70.709 1.00 27.52 162 A 1 
ATOM 1219 C C     . ARG A 1 162 ? 14.080  -15.394 -70.848 1.00 25.76 162 A 1 
ATOM 1220 O O     . ARG A 1 162 ? 14.782  -14.666 -70.163 1.00 24.04 162 A 1 
ATOM 1221 C CB    . ARG A 1 162 ? 13.089  -17.522 -69.779 1.00 26.53 162 A 1 
ATOM 1222 C CG    . ARG A 1 162 ? 11.766  -17.741 -70.535 1.00 27.03 162 A 1 
ATOM 1223 C CD    . ARG A 1 162 ? 10.710  -18.400 -69.639 1.00 27.41 162 A 1 
ATOM 1224 N NE    . ARG A 1 162 ? 9.490   -18.724 -70.401 1.00 28.50 162 A 1 
ATOM 1225 C CZ    . ARG A 1 162 ? 8.413   -19.336 -69.943 1.00 27.55 162 A 1 
ATOM 1226 N NH1   . ARG A 1 162 ? 8.332   -19.724 -68.703 1.00 25.91 162 A 1 
ATOM 1227 N NH2   . ARG A 1 162 ? 7.403   -19.582 -70.718 1.00 24.30 162 A 1 
ATOM 1228 N N     . LYS A 1 163 ? 13.224  -14.955 -71.775 1.00 18.34 163 A 1 
ATOM 1229 C CA    . LYS A 1 163 ? 13.211  -13.647 -72.439 1.00 24.83 163 A 1 
ATOM 1230 C C     . LYS A 1 163 ? 12.747  -12.453 -71.581 1.00 23.46 163 A 1 
ATOM 1231 O O     . LYS A 1 163 ? 12.132  -12.595 -70.547 1.00 22.18 163 A 1 
ATOM 1232 C CB    . LYS A 1 163 ? 12.325  -13.727 -73.695 1.00 23.97 163 A 1 
ATOM 1233 C CG    . LYS A 1 163 ? 12.997  -14.332 -74.927 1.00 23.15 163 A 1 
ATOM 1234 C CD    . LYS A 1 163 ? 12.018  -14.241 -76.111 1.00 22.28 163 A 1 
ATOM 1235 C CE    . LYS A 1 163 ? 12.666  -14.629 -77.432 1.00 21.16 163 A 1 
ATOM 1236 N NZ    . LYS A 1 163 ? 11.714  -14.467 -78.555 1.00 21.63 163 A 1 
ATOM 1237 N N     . GLU A 1 164 ? 12.978  -11.291 -72.212 1.00 25.61 164 A 1 
ATOM 1238 C CA    . GLU A 1 164 ? 12.971  -9.904  -71.707 1.00 29.06 164 A 1 
ATOM 1239 C C     . GLU A 1 164 ? 11.609  -9.189  -71.576 1.00 27.74 164 A 1 
ATOM 1240 O O     . GLU A 1 164 ? 11.614  -8.061  -71.108 1.00 27.42 164 A 1 
ATOM 1241 C CB    . GLU A 1 164 ? 13.784  -9.063  -72.714 1.00 28.55 164 A 1 
ATOM 1242 C CG    . GLU A 1 164 ? 15.265  -9.433  -72.838 1.00 28.03 164 A 1 
ATOM 1243 C CD    . GLU A 1 164 ? 15.957  -8.679  -73.992 1.00 28.02 164 A 1 
ATOM 1244 O OE1   . GLU A 1 164 ? 17.060  -8.135  -73.754 1.00 27.88 164 A 1 
ATOM 1245 O OE2   . GLU A 1 164 ? 15.404  -8.706  -75.111 1.00 29.49 164 A 1 
ATOM 1246 N N     . GLU A 1 165 ? 10.533  -9.688  -72.081 1.00 28.20 165 A 1 
ATOM 1247 C CA    . GLU A 1 165 ? 9.526   -8.885  -72.800 1.00 30.69 165 A 1 
ATOM 1248 C C     . GLU A 1 165 ? 9.033   -7.591  -72.120 1.00 29.12 165 A 1 
ATOM 1249 O O     . GLU A 1 165 ? 8.814   -7.495  -70.921 1.00 28.43 165 A 1 
ATOM 1250 C CB    . GLU A 1 165 ? 8.352   -9.745  -73.295 1.00 30.71 165 A 1 
ATOM 1251 C CG    . GLU A 1 165 ? 8.648   -10.376 -74.669 1.00 30.79 165 A 1 
ATOM 1252 C CD    . GLU A 1 165 ? 7.471   -11.163 -75.276 1.00 32.58 165 A 1 
ATOM 1253 O OE1   . GLU A 1 165 ? 7.689   -11.755 -76.361 1.00 32.47 165 A 1 
ATOM 1254 O OE2   . GLU A 1 165 ? 6.384   -11.208 -74.661 1.00 34.15 165 A 1 
ATOM 1255 N N     . ASP A 1 166 ? 8.759   -6.618  -73.021 1.00 26.34 166 A 1 
ATOM 1256 C CA    . ASP A 1 166 ? 9.058   -5.185  -72.907 1.00 29.06 166 A 1 
ATOM 1257 C C     . ASP A 1 166 ? 7.893   -4.285  -72.428 1.00 26.86 166 A 1 
ATOM 1258 O O     . ASP A 1 166 ? 8.083   -3.099  -72.208 1.00 26.39 166 A 1 
ATOM 1259 C CB    . ASP A 1 166 ? 9.461   -4.800  -74.351 1.00 28.30 166 A 1 
ATOM 1260 C CG    . ASP A 1 166 ? 10.418  -3.621  -74.517 1.00 26.40 166 A 1 
ATOM 1261 O OD1   . ASP A 1 166 ? 11.124  -3.269  -73.561 1.00 28.30 166 A 1 
ATOM 1262 O OD2   . ASP A 1 166 ? 10.439  -3.090  -75.658 1.00 29.93 166 A 1 
ATOM 1263 N N     . THR A 1 167 ? 6.671   -4.796  -72.418 1.00 25.81 167 A 1 
ATOM 1264 C CA    . THR A 1 167 ? 5.525   -4.029  -72.941 1.00 27.75 167 A 1 
ATOM 1265 C C     . THR A 1 167 ? 5.178   -2.746  -72.176 1.00 26.37 167 A 1 
ATOM 1266 O O     . THR A 1 167 ? 5.146   -2.669  -70.960 1.00 24.93 167 A 1 
ATOM 1267 C CB    . THR A 1 167 ? 4.272   -4.882  -73.142 1.00 25.89 167 A 1 
ATOM 1268 O OG1   . THR A 1 167 ? 4.031   -5.734  -72.045 1.00 25.98 167 A 1 
ATOM 1269 C CG2   . THR A 1 167 ? 4.385   -5.752  -74.382 1.00 29.62 167 A 1 
ATOM 1270 N N     . SER A 1 168 ? 4.819   -1.738  -73.005 1.00 30.08 168 A 1 
ATOM 1271 C CA    . SER A 1 168 ? 5.086   -0.308  -72.794 1.00 29.94 168 A 1 
ATOM 1272 C C     . SER A 1 168 ? 3.918   0.576   -72.329 1.00 28.14 168 A 1 
ATOM 1273 O O     . SER A 1 168 ? 4.114   1.792   -72.294 1.00 27.99 168 A 1 
ATOM 1274 C CB    . SER A 1 168 ? 5.547   0.231   -74.147 1.00 29.64 168 A 1 
ATOM 1275 O OG    . SER A 1 168 ? 4.522   0.101   -75.125 1.00 29.36 168 A 1 
ATOM 1276 N N     . TRP A 1 169 ? 2.730   0.064   -72.164 1.00 31.95 169 A 1 
ATOM 1277 C CA    . TRP A 1 169 ? 1.505   0.785   -72.527 1.00 29.72 169 A 1 
ATOM 1278 C C     . TRP A 1 169 ? 1.336   2.194   -71.928 1.00 28.06 169 A 1 
ATOM 1279 O O     . TRP A 1 169 ? 1.451   2.434   -70.729 1.00 26.55 169 A 1 
ATOM 1280 C CB    . TRP A 1 169 ? 0.269   -0.094  -72.342 1.00 28.88 169 A 1 
ATOM 1281 C CG    . TRP A 1 169 ? 0.036   -1.066  -73.454 1.00 27.44 169 A 1 
ATOM 1282 C CD1   . TRP A 1 169 ? 0.628   -2.270  -73.568 1.00 26.57 169 A 1 
ATOM 1283 C CD2   . TRP A 1 169 ? -0.826  -0.909  -74.632 1.00 29.21 169 A 1 
ATOM 1284 N NE1   . TRP A 1 169 ? 0.210   -2.893  -74.747 1.00 25.54 169 A 1 
ATOM 1285 C CE2   . TRP A 1 169 ? -0.684  -2.081  -75.418 1.00 25.62 169 A 1 
ATOM 1286 C CE3   . TRP A 1 169 ? -1.696  0.089   -75.093 1.00 29.72 169 A 1 
ATOM 1287 C CZ2   . TRP A 1 169 ? -1.377  -2.240  -76.636 1.00 27.84 169 A 1 
ATOM 1288 C CZ3   . TRP A 1 169 ? -2.389  -0.071  -76.298 1.00 27.98 169 A 1 
ATOM 1289 C CH2   . TRP A 1 169 ? -2.233  -1.221  -77.061 1.00 29.13 169 A 1 
ATOM 1290 N N     . LEU A 1 170 ? 0.982   3.119   -72.828 1.00 27.32 170 A 1 
ATOM 1291 C CA    . LEU A 1 170 ? 1.261   4.575   -72.862 1.00 30.32 170 A 1 
ATOM 1292 C C     . LEU A 1 170 ? 0.231   5.524   -72.223 1.00 28.29 170 A 1 
ATOM 1293 O O     . LEU A 1 170 ? 0.587   6.652   -71.922 1.00 27.52 170 A 1 
ATOM 1294 C CB    . LEU A 1 170 ? 1.320   4.943   -74.362 1.00 29.42 170 A 1 
ATOM 1295 C CG    . LEU A 1 170 ? 2.714   5.033   -74.985 1.00 29.39 170 A 1 
ATOM 1296 C CD1   . LEU A 1 170 ? 2.611   4.863   -76.511 1.00 32.04 170 A 1 
ATOM 1297 C CD2   . LEU A 1 170 ? 3.348   6.377   -74.707 1.00 34.65 170 A 1 
ATOM 1298 N N     . LEU A 1 171 ? -1.026  5.166   -72.243 1.00 26.66 171 A 1 
ATOM 1299 C CA    . LEU A 1 171 ? -2.167  6.090   -72.454 1.00 29.54 171 A 1 
ATOM 1300 C C     . LEU A 1 171 ? -2.349  7.228   -71.409 1.00 27.39 171 A 1 
ATOM 1301 O O     . LEU A 1 171 ? -2.013  7.044   -70.254 1.00 26.17 171 A 1 
ATOM 1302 C CB    . LEU A 1 171 ? -3.445  5.230   -72.518 1.00 28.56 171 A 1 
ATOM 1303 C CG    . LEU A 1 171 ? -3.653  4.437   -73.812 1.00 28.46 171 A 1 
ATOM 1304 C CD1   . LEU A 1 171 ? -4.765  3.403   -73.609 1.00 29.87 171 A 1 
ATOM 1305 C CD2   . LEU A 1 171 ? -4.038  5.315   -74.990 1.00 32.84 171 A 1 
ATOM 1306 N N     . LEU A 1 172 ? -2.995  8.367   -71.680 1.00 27.80 172 A 1 
ATOM 1307 C CA    . LEU A 1 172 ? -2.994  9.338   -72.802 1.00 31.17 172 A 1 
ATOM 1308 C C     . LEU A 1 172 ? -3.524  10.732  -72.365 1.00 28.63 172 A 1 
ATOM 1309 O O     . LEU A 1 172 ? -2.803  11.711  -72.455 1.00 27.24 172 A 1 
ATOM 1310 C CB    . LEU A 1 172 ? -3.856  8.835   -73.992 1.00 29.75 172 A 1 
ATOM 1311 C CG    . LEU A 1 172 ? -3.273  9.128   -75.396 1.00 29.63 172 A 1 
ATOM 1312 C CD1   . LEU A 1 172 ? -4.092  8.389   -76.469 1.00 31.28 172 A 1 
ATOM 1313 C CD2   . LEU A 1 172 ? -3.255  10.597  -75.773 1.00 33.88 172 A 1 
ATOM 1314 N N     . SER A 1 173 ? -4.802  10.853  -72.035 1.00 31.03 173 A 1 
ATOM 1315 C CA    . SER A 1 173 ? -5.633  12.052  -72.310 1.00 33.32 173 A 1 
ATOM 1316 C C     . SER A 1 173 ? -6.022  12.865  -71.058 1.00 30.61 173 A 1 
ATOM 1317 O O     . SER A 1 173 ? -5.778  12.396  -69.954 1.00 29.32 173 A 1 
ATOM 1318 C CB    . SER A 1 173 ? -6.883  11.539  -73.034 1.00 32.20 173 A 1 
ATOM 1319 O OG    . SER A 1 173 ? -7.681  10.706  -72.206 1.00 33.18 173 A 1 
ATOM 1320 N N     . LYS A 1 174 ? -6.673  14.037  -71.076 1.00 25.25 174 A 1 
ATOM 1321 C CA    . LYS A 1 174 ? -6.953  15.102  -72.067 1.00 31.36 174 A 1 
ATOM 1322 C C     . LYS A 1 174 ? -7.367  16.432  -71.353 1.00 29.54 174 A 1 
ATOM 1323 O O     . LYS A 1 174 ? -7.068  16.585  -70.184 1.00 26.95 174 A 1 
ATOM 1324 C CB    . LYS A 1 174 ? -8.041  14.656  -73.068 1.00 28.96 174 A 1 
ATOM 1325 C CG    . LYS A 1 174 ? -7.612  14.888  -74.529 1.00 29.01 174 A 1 
ATOM 1326 C CD    . LYS A 1 174 ? -8.792  14.715  -75.489 1.00 27.52 174 A 1 
ATOM 1327 C CE    . LYS A 1 174 ? -8.348  14.925  -76.936 1.00 25.39 174 A 1 
ATOM 1328 N NZ    . LYS A 1 174 ? -9.085  16.014  -77.590 1.00 25.28 174 A 1 
ATOM 1329 N N     . ASP A 1 175 ? -8.077  17.297  -71.998 1.00 30.30 175 A 1 
ATOM 1330 C CA    . ASP A 1 175 ? -7.930  18.739  -72.242 1.00 32.93 175 A 1 
ATOM 1331 C C     . ASP A 1 175 ? -8.535  19.806  -71.286 1.00 29.36 175 A 1 
ATOM 1332 O O     . ASP A 1 175 ? -7.838  20.730  -70.921 1.00 27.47 175 A 1 
ATOM 1333 C CB    . ASP A 1 175 ? -8.529  19.018  -73.647 1.00 30.66 175 A 1 
ATOM 1334 C CG    . ASP A 1 175 ? -7.916  18.240  -74.805 1.00 29.25 175 A 1 
ATOM 1335 O OD1   . ASP A 1 175 ? -6.676  18.127  -74.857 1.00 30.65 175 A 1 
ATOM 1336 O OD2   . ASP A 1 175 ? -8.697  17.715  -75.622 1.00 31.68 175 A 1 
ATOM 1337 N N     . SER A 1 176 ? -9.849  19.856  -71.099 1.00 32.01 176 A 1 
ATOM 1338 C CA    . SER A 1 176 ? -10.614 21.025  -71.600 1.00 35.40 176 A 1 
ATOM 1339 C C     . SER A 1 176 ? -10.590 22.345  -70.802 1.00 33.51 176 A 1 
ATOM 1340 O O     . SER A 1 176 ? -10.574 22.349  -69.579 1.00 31.19 176 A 1 
ATOM 1341 C CB    . SER A 1 176 ? -12.057 20.636  -71.886 1.00 32.51 176 A 1 
ATOM 1342 O OG    . SER A 1 176 ? -12.717 20.245  -70.695 1.00 31.97 176 A 1 
ATOM 1343 N N     . ASP A 1 177 ? -10.747 23.458  -71.577 1.00 33.33 177 A 1 
ATOM 1344 C CA    . ASP A 1 177 ? -10.336 24.853  -71.292 1.00 35.33 177 A 1 
ATOM 1345 C C     . ASP A 1 177 ? -11.265 25.804  -70.488 1.00 31.93 177 A 1 
ATOM 1346 O O     . ASP A 1 177 ? -10.801 26.628  -69.715 1.00 30.08 177 A 1 
ATOM 1347 C CB    . ASP A 1 177 ? -10.205 25.563  -72.646 1.00 32.84 177 A 1 
ATOM 1348 C CG    . ASP A 1 177 ? -9.154  25.004  -73.592 1.00 30.65 177 A 1 
ATOM 1349 O OD1   . ASP A 1 177 ? -7.998  24.864  -73.149 1.00 31.93 177 A 1 
ATOM 1350 O OD2   . ASP A 1 177 ? -9.531  24.791  -74.758 1.00 33.50 177 A 1 
ATOM 1351 N N     . ASN A 1 178 ? -12.528 25.879  -70.886 1.00 33.34 178 A 1 
ATOM 1352 C CA    . ASN A 1 178 ? -13.206 27.146  -71.265 1.00 35.17 178 A 1 
ATOM 1353 C C     . ASN A 1 178 ? -13.708 28.087  -70.127 1.00 31.88 178 A 1 
ATOM 1354 O O     . ASN A 1 178 ? -13.696 27.729  -68.978 1.00 29.37 178 A 1 
ATOM 1355 C CB    . ASN A 1 178 ? -14.367 26.751  -72.197 1.00 32.75 178 A 1 
ATOM 1356 C CG    . ASN A 1 178 ? -14.152 27.076  -73.666 1.00 30.52 178 A 1 
ATOM 1357 O OD1   . ASN A 1 178 ? -13.444 27.980  -74.048 1.00 33.04 178 A 1 
ATOM 1358 N ND2   . ASN A 1 178 ? -14.813 26.356  -74.542 1.00 34.78 178 A 1 
ATOM 1359 N N     . HIS A 1 179 ? -14.331 29.196  -70.343 1.00 40.21 179 A 1 
ATOM 1360 C CA    . HIS A 1 179 ? -14.072 30.577  -70.803 1.00 42.78 179 A 1 
ATOM 1361 C C     . HIS A 1 179 ? -14.722 31.637  -69.855 1.00 40.63 179 A 1 
ATOM 1362 O O     . HIS A 1 179 ? -14.229 31.823  -68.754 1.00 37.74 179 A 1 
ATOM 1363 C CB    . HIS A 1 179 ? -14.509 30.772  -72.274 1.00 38.75 179 A 1 
ATOM 1364 C CG    . HIS A 1 179 ? -13.407 31.094  -73.267 1.00 37.79 179 A 1 
ATOM 1365 N ND1   . HIS A 1 179 ? -12.233 31.762  -73.055 1.00 37.03 179 A 1 
ATOM 1366 C CD2   . HIS A 1 179 ? -13.482 30.842  -74.623 1.00 37.58 179 A 1 
ATOM 1367 C CE1   . HIS A 1 179 ? -11.601 31.884  -74.225 1.00 34.78 179 A 1 
ATOM 1368 N NE2   . HIS A 1 179 ? -12.335 31.351  -75.212 1.00 35.98 179 A 1 
ATOM 1369 N N     . ASN A 1 180 ? -15.811 32.388  -70.208 1.00 34.20 180 A 1 
ATOM 1370 C CA    . ASN A 1 180 ? -15.634 33.844  -70.434 1.00 36.96 180 A 1 
ATOM 1371 C C     . ASN A 1 180 ? -16.473 34.897  -69.625 1.00 33.89 180 A 1 
ATOM 1372 O O     . ASN A 1 180 ? -15.913 35.690  -68.881 1.00 31.47 180 A 1 
ATOM 1373 C CB    . ASN A 1 180 ? -15.845 34.076  -71.955 1.00 34.30 180 A 1 
ATOM 1374 C CG    . ASN A 1 180 ? -14.949 35.126  -72.577 1.00 31.72 180 A 1 
ATOM 1375 O OD1   . ASN A 1 180 ? -14.258 35.887  -71.941 1.00 33.72 180 A 1 
ATOM 1376 N ND2   . ASN A 1 180 ? -14.914 35.187  -73.895 1.00 35.69 180 A 1 
ATOM 1377 N N     . ARG A 1 181 ? -17.749 35.034  -69.896 1.00 35.16 181 A 1 
ATOM 1378 C CA    . ARG A 1 181 ? -18.499 36.343  -69.971 1.00 38.82 181 A 1 
ATOM 1379 C C     . ARG A 1 181 ? -19.360 36.708  -68.726 1.00 35.95 181 A 1 
ATOM 1380 O O     . ARG A 1 181 ? -19.414 35.895  -67.833 1.00 32.69 181 A 1 
ATOM 1381 C CB    . ARG A 1 181 ? -19.377 36.242  -71.235 1.00 35.60 181 A 1 
ATOM 1382 C CG    . ARG A 1 181 ? -18.868 37.052  -72.434 1.00 33.89 181 A 1 
ATOM 1383 C CD    . ARG A 1 181 ? -19.865 36.915  -73.594 1.00 33.06 181 A 1 
ATOM 1384 N NE    . ARG A 1 181 ? -19.541 37.831  -74.697 1.00 32.17 181 A 1 
ATOM 1385 C CZ    . ARG A 1 181 ? -20.122 37.842  -75.892 1.00 29.62 181 A 1 
ATOM 1386 N NH1   . ARG A 1 181 ? -21.046 36.981  -76.201 1.00 28.51 181 A 1 
ATOM 1387 N NH2   . ARG A 1 181 ? -19.782 38.726  -76.781 1.00 28.64 181 A 1 
ATOM 1388 N N     . SER A 1 182 ? -20.120 37.826  -68.614 1.00 42.47 182 A 1 
ATOM 1389 C CA    . SER A 1 182 ? -20.117 39.221  -69.129 1.00 45.59 182 A 1 
ATOM 1390 C C     . SER A 1 182 ? -20.828 40.242  -68.190 1.00 44.91 182 A 1 
ATOM 1391 O O     . SER A 1 182 ? -20.209 40.666  -67.230 1.00 41.13 182 A 1 
ATOM 1392 C CB    . SER A 1 182 ? -20.727 39.335  -70.549 1.00 40.64 182 A 1 
ATOM 1393 O OG    . SER A 1 182 ? -22.102 38.960  -70.562 1.00 36.36 182 A 1 
ATOM 1394 N N     . GLY A 1 183 ? -22.029 40.737  -68.495 1.00 38.05 183 A 1 
ATOM 1395 C CA    . GLY A 1 183 ? -22.570 42.039  -68.009 1.00 38.59 183 A 1 
ATOM 1396 C C     . GLY A 1 183 ? -23.686 41.973  -66.936 1.00 36.39 183 A 1 
ATOM 1397 O O     . GLY A 1 183 ? -23.818 40.952  -66.294 1.00 33.78 183 A 1 
ATOM 1398 N N     . ASN A 1 184 ? -24.570 42.981  -66.679 1.00 41.94 184 A 1 
ATOM 1399 C CA    . ASN A 1 184 ? -24.495 44.421  -67.018 1.00 43.15 184 A 1 
ATOM 1400 C C     . ASN A 1 184 ? -25.344 45.344  -66.081 1.00 39.91 184 A 1 
ATOM 1401 O O     . ASN A 1 184 ? -24.799 46.220  -65.429 1.00 35.98 184 A 1 
ATOM 1402 C CB    . ASN A 1 184 ? -24.949 44.663  -68.480 1.00 38.94 184 A 1 
ATOM 1403 C CG    . ASN A 1 184 ? -24.189 45.768  -69.203 1.00 35.73 184 A 1 
ATOM 1404 O OD1   . ASN A 1 184 ? -23.190 46.285  -68.761 1.00 37.72 184 A 1 
ATOM 1405 N ND2   . ASN A 1 184 ? -24.627 46.117  -70.394 1.00 39.70 184 A 1 
ATOM 1406 N N     . ASN A 1 185 ? -26.687 45.244  -66.095 1.00 41.31 185 A 1 
ATOM 1407 C CA    . ASN A 1 185 ? -27.684 46.325  -65.844 1.00 42.51 185 A 1 
ATOM 1408 C C     . ASN A 1 185 ? -28.238 46.435  -64.395 1.00 39.37 185 A 1 
ATOM 1409 O O     . ASN A 1 185 ? -28.029 45.525  -63.622 1.00 35.36 185 A 1 
ATOM 1410 C CB    . ASN A 1 185 ? -28.828 46.078  -66.850 1.00 38.80 185 A 1 
ATOM 1411 C CG    . ASN A 1 185 ? -28.581 46.559  -68.267 1.00 35.02 185 A 1 
ATOM 1412 O OD1   . ASN A 1 185 ? -27.618 47.229  -68.575 1.00 37.09 185 A 1 
ATOM 1413 N ND2   . ASN A 1 185 ? -29.478 46.238  -69.171 1.00 38.07 185 A 1 
ATOM 1414 N N     . SER A 1 186 ? -29.060 47.422  -63.968 1.00 41.33 186 A 1 
ATOM 1415 C CA    . SER A 1 186 ? -29.104 48.899  -64.104 1.00 42.90 186 A 1 
ATOM 1416 C C     . SER A 1 186 ? -29.987 49.624  -63.042 1.00 41.35 186 A 1 
ATOM 1417 O O     . SER A 1 186 ? -29.460 50.432  -62.293 1.00 37.91 186 A 1 
ATOM 1418 C CB    . SER A 1 186 ? -29.627 49.345  -65.490 1.00 38.79 186 A 1 
ATOM 1419 O OG    . SER A 1 186 ? -30.938 48.859  -65.721 1.00 36.31 186 A 1 
ATOM 1420 N N     . SER A 1 187 ? -31.291 49.449  -63.045 1.00 43.60 187 A 1 
ATOM 1421 C CA    . SER A 1 187 ? -32.314 50.463  -62.644 1.00 45.95 187 A 1 
ATOM 1422 C C     . SER A 1 187 ? -32.895 50.292  -61.221 1.00 44.78 187 A 1 
ATOM 1423 O O     . SER A 1 187 ? -32.425 49.434  -60.505 1.00 41.85 187 A 1 
ATOM 1424 C CB    . SER A 1 187 ? -33.422 50.346  -63.706 1.00 41.73 187 A 1 
ATOM 1425 O OG    . SER A 1 187 ? -34.013 49.065  -63.697 1.00 38.31 187 A 1 
ATOM 1426 N N     . THR A 1 188 ? -33.919 50.998  -60.734 1.00 47.92 188 A 1 
ATOM 1427 C CA    . THR A 1 188 ? -34.659 52.292  -60.679 1.00 50.84 188 A 1 
ATOM 1428 C C     . THR A 1 188 ? -35.430 52.285  -59.325 1.00 50.33 188 A 1 
ATOM 1429 O O     . THR A 1 188 ? -35.263 51.332  -58.583 1.00 45.54 188 A 1 
ATOM 1430 C CB    . THR A 1 188 ? -35.698 52.426  -61.818 1.00 44.24 188 A 1 
ATOM 1431 O OG1   . THR A 1 188 ? -36.252 51.187  -62.192 1.00 39.97 188 A 1 
ATOM 1432 C CG2   . THR A 1 188 ? -35.171 53.136  -63.058 1.00 43.34 188 A 1 
ATOM 1433 N N     . SER A 1 189 ? -36.323 53.128  -58.854 1.00 41.37 189 A 1 
ATOM 1434 C CA    . SER A 1 189 ? -36.488 54.588  -58.797 1.00 42.87 189 A 1 
ATOM 1435 C C     . SER A 1 189 ? -37.341 55.052  -57.595 1.00 42.13 189 A 1 
ATOM 1436 O O     . SER A 1 189 ? -36.873 55.852  -56.802 1.00 39.46 189 A 1 
ATOM 1437 C CB    . SER A 1 189 ? -37.196 55.120  -60.057 1.00 38.91 189 A 1 
ATOM 1438 O OG    . SER A 1 189 ? -38.409 54.432  -60.289 1.00 35.60 189 A 1 
ATOM 1439 N N     . SER A 1 190 ? -38.609 54.694  -57.502 1.00 39.71 190 A 1 
ATOM 1440 C CA    . SER A 1 190 ? -39.695 55.526  -56.912 1.00 41.65 190 A 1 
ATOM 1441 C C     . SER A 1 190 ? -40.009 55.291  -55.422 1.00 40.59 190 A 1 
ATOM 1442 O O     . SER A 1 190 ? -39.457 54.392  -54.830 1.00 37.64 190 A 1 
ATOM 1443 C CB    . SER A 1 190 ? -40.951 55.272  -57.755 1.00 37.94 190 A 1 
ATOM 1444 O OG    . SER A 1 190 ? -41.400 53.936  -57.622 1.00 34.91 190 A 1 
ATOM 1445 N N     . SER A 1 191 ? -40.930 55.993  -54.776 1.00 38.50 191 A 1 
ATOM 1446 C CA    . SER A 1 191 ? -41.157 57.431  -54.535 1.00 40.98 191 A 1 
ATOM 1447 C C     . SER A 1 191 ? -42.010 57.700  -53.280 1.00 40.08 191 A 1 
ATOM 1448 O O     . SER A 1 191 ? -41.654 58.576  -52.512 1.00 37.67 191 A 1 
ATOM 1449 C CB    . SER A 1 191 ? -41.868 58.140  -55.711 1.00 36.80 191 A 1 
ATOM 1450 O OG    . SER A 1 191 ? -43.114 57.550  -56.005 1.00 34.51 191 A 1 
ATOM 1451 N N     . SER A 1 192 ? -43.189 57.095  -53.108 1.00 41.44 192 A 1 
ATOM 1452 C CA    . SER A 1 192 ? -44.346 57.882  -52.635 1.00 42.79 192 A 1 
ATOM 1453 C C     . SER A 1 192 ? -44.631 57.955  -51.119 1.00 42.42 192 A 1 
ATOM 1454 O O     . SER A 1 192 ? -43.903 57.449  -50.293 1.00 40.91 192 A 1 
ATOM 1455 C CB    . SER A 1 192 ? -45.607 57.491  -53.414 1.00 38.40 192 A 1 
ATOM 1456 O OG    . SER A 1 192 ? -46.071 56.209  -53.022 1.00 35.58 192 A 1 
ATOM 1457 N N     . GLN A 1 193 ? -45.732 58.653  -50.810 1.00 35.48 193 A 1 
ATOM 1458 C CA    . GLN A 1 193 ? -45.899 59.740  -49.832 1.00 36.64 193 A 1 
ATOM 1459 C C     . GLN A 1 193 ? -46.461 59.405  -48.432 1.00 35.42 193 A 1 
ATOM 1460 O O     . GLN A 1 193 ? -46.276 60.239  -47.558 1.00 33.64 193 A 1 
ATOM 1461 C CB    . GLN A 1 193 ? -46.917 60.726  -50.439 1.00 33.59 193 A 1 
ATOM 1462 C CG    . GLN A 1 193 ? -46.452 61.523  -51.661 1.00 33.06 193 A 1 
ATOM 1463 C CD    . GLN A 1 193 ? -47.599 62.324  -52.281 1.00 31.44 193 A 1 
ATOM 1464 O OE1   . GLN A 1 193 ? -48.758 61.947  -52.270 1.00 30.97 193 A 1 
ATOM 1465 N NE2   . GLN A 1 193 ? -47.311 63.466  -52.888 1.00 29.96 193 A 1 
ATOM 1466 N N     . TYR A 1 194 ? -47.276 58.390  -48.259 1.00 28.36 194 A 1 
ATOM 1467 C CA    . TYR A 1 194 ? -48.479 58.522  -47.420 1.00 30.52 194 A 1 
ATOM 1468 C C     . TYR A 1 194 ? -48.233 58.958  -45.960 1.00 28.60 194 A 1 
ATOM 1469 O O     . TYR A 1 194 ? -47.480 58.334  -45.221 1.00 26.80 194 A 1 
ATOM 1470 C CB    . TYR A 1 194 ? -49.360 57.270  -47.523 1.00 27.92 194 A 1 
ATOM 1471 C CG    . TYR A 1 194 ? -50.558 57.458  -48.444 1.00 27.59 194 A 1 
ATOM 1472 C CD1   . TYR A 1 194 ? -51.784 57.903  -47.925 1.00 26.56 194 A 1 
ATOM 1473 C CD2   . TYR A 1 194 ? -50.432 57.214  -49.824 1.00 27.06 194 A 1 
ATOM 1474 C CE1   . TYR A 1 194 ? -52.886 58.095  -48.780 1.00 25.38 194 A 1 
ATOM 1475 C CE2   . TYR A 1 194 ? -51.527 57.405  -50.683 1.00 25.17 194 A 1 
ATOM 1476 C CZ    . TYR A 1 194 ? -52.768 57.849  -50.159 1.00 26.23 194 A 1 
ATOM 1477 O OH    . TYR A 1 194 ? -53.838 58.035  -50.989 1.00 26.18 194 A 1 
ATOM 1478 N N     . PHE A 1 195 ? -48.934 60.064  -45.576 1.00 36.91 195 A 1 
ATOM 1479 C CA    . PHE A 1 195 ? -48.633 60.961  -44.431 1.00 37.11 195 A 1 
ATOM 1480 C C     . PHE A 1 195 ? -49.465 60.726  -43.154 1.00 35.75 195 A 1 
ATOM 1481 O O     . PHE A 1 195 ? -49.250 61.423  -42.177 1.00 34.42 195 A 1 
ATOM 1482 C CB    . PHE A 1 195 ? -48.864 62.395  -44.942 1.00 34.58 195 A 1 
ATOM 1483 C CG    . PHE A 1 195 ? -47.801 63.402  -44.619 1.00 34.41 195 A 1 
ATOM 1484 C CD1   . PHE A 1 195 ? -47.861 64.177  -43.446 1.00 34.41 195 A 1 
ATOM 1485 C CD2   . PHE A 1 195 ? -46.733 63.617  -45.526 1.00 34.80 195 A 1 
ATOM 1486 C CE1   . PHE A 1 195 ? -46.889 65.148  -43.167 1.00 31.27 195 A 1 
ATOM 1487 C CE2   . PHE A 1 195 ? -45.749 64.579  -45.259 1.00 29.01 195 A 1 
ATOM 1488 C CZ    . PHE A 1 195 ? -45.831 65.355  -44.076 1.00 29.08 195 A 1 
ATOM 1489 N N     . GLY A 1 196 ? -50.445 59.802  -43.159 1.00 36.01 196 A 1 
ATOM 1490 C CA    . GLY A 1 196 ? -51.687 59.880  -42.385 1.00 36.16 196 A 1 
ATOM 1491 C C     . GLY A 1 196 ? -51.622 60.100  -40.870 1.00 34.27 196 A 1 
ATOM 1492 O O     . GLY A 1 196 ? -50.650 59.765  -40.195 1.00 32.40 196 A 1 
ATOM 1493 N N     . GLU A 1 197 ? -52.737 60.634  -40.326 1.00 32.19 197 A 1 
ATOM 1494 C CA    . GLU A 1 197 ? -52.906 61.528  -39.154 1.00 34.38 197 A 1 
ATOM 1495 C C     . GLU A 1 197 ? -52.997 60.905  -37.733 1.00 32.22 197 A 1 
ATOM 1496 O O     . GLU A 1 197 ? -53.380 61.621  -36.817 1.00 30.53 197 A 1 
ATOM 1497 C CB    . GLU A 1 197 ? -54.222 62.298  -39.363 1.00 31.95 197 A 1 
ATOM 1498 C CG    . GLU A 1 197 ? -54.242 63.267  -40.548 1.00 29.95 197 A 1 
ATOM 1499 C CD    . GLU A 1 197 ? -55.616 63.928  -40.721 1.00 28.67 197 A 1 
ATOM 1500 O OE1   . GLU A 1 197 ? -55.658 65.184  -40.798 1.00 26.83 197 A 1 
ATOM 1501 O OE2   . GLU A 1 197 ? -56.598 63.175  -40.829 1.00 28.03 197 A 1 
ATOM 1502 N N     . VAL A 1 198 ? -52.759 59.613  -37.520 1.00 32.24 198 A 1 
ATOM 1503 C CA    . VAL A 1 198 ? -53.465 58.791  -36.498 1.00 36.19 198 A 1 
ATOM 1504 C C     . VAL A 1 198 ? -53.638 59.433  -35.101 1.00 34.37 198 A 1 
ATOM 1505 O O     . VAL A 1 198 ? -52.723 60.013  -34.531 1.00 33.85 198 A 1 
ATOM 1506 C CB    . VAL A 1 198 ? -52.879 57.371  -36.380 1.00 34.70 198 A 1 
ATOM 1507 C CG1   . VAL A 1 198 ? -53.727 56.477  -35.477 1.00 34.57 198 A 1 
ATOM 1508 C CG2   . VAL A 1 198 ? -52.801 56.673  -37.745 1.00 38.48 198 A 1 
ATOM 1509 N N     . ASP A 1 199 ? -54.861 59.283  -34.590 1.00 37.39 199 A 1 
ATOM 1510 C CA    . ASP A 1 199 ? -55.567 60.019  -33.542 1.00 38.62 199 A 1 
ATOM 1511 C C     . ASP A 1 199 ? -55.020 59.959  -32.088 1.00 35.70 199 A 1 
ATOM 1512 O O     . ASP A 1 199 ? -54.197 59.134  -31.699 1.00 35.14 199 A 1 
ATOM 1513 C CB    . ASP A 1 199 ? -57.030 59.538  -33.541 1.00 37.28 199 A 1 
ATOM 1514 C CG    . ASP A 1 199 ? -57.981 60.388  -34.380 1.00 33.88 199 A 1 
ATOM 1515 O OD1   . ASP A 1 199 ? -57.830 61.631  -34.348 1.00 34.23 199 A 1 
ATOM 1516 O OD2   . ASP A 1 199 ? -58.905 59.786  -34.984 1.00 35.12 199 A 1 
ATOM 1517 N N     . GLN A 1 200 ? -55.596 60.803  -31.256 1.00 24.08 200 A 1 
ATOM 1518 C CA    . GLN A 1 200 ? -55.100 61.368  -29.986 1.00 24.08 200 A 1 
ATOM 1519 C C     . GLN A 1 200 ? -55.218 60.517  -28.704 1.00 22.79 200 A 1 
ATOM 1520 O O     . GLN A 1 200 ? -54.411 60.698  -27.789 1.00 20.55 200 A 1 
ATOM 1521 C CB    . GLN A 1 200 ? -55.910 62.647  -29.720 1.00 23.01 200 A 1 
ATOM 1522 C CG    . GLN A 1 200 ? -55.704 63.784  -30.726 1.00 22.55 200 A 1 
ATOM 1523 C CD    . GLN A 1 200 ? -56.598 64.995  -30.417 1.00 20.06 200 A 1 
ATOM 1524 O OE1   . GLN A 1 200 ? -57.548 64.972  -29.658 1.00 20.23 200 A 1 
ATOM 1525 N NE2   . GLN A 1 200 ? -56.321 66.136  -31.021 1.00 19.39 200 A 1 
ATOM 1526 N N     . TYR A 1 201 ? -56.282 59.747  -28.544 1.00 32.08 201 A 1 
ATOM 1527 C CA    . TYR A 1 201 ? -57.079 59.798  -27.307 1.00 34.14 201 A 1 
ATOM 1528 C C     . TYR A 1 201 ? -56.649 58.944  -26.101 1.00 31.42 201 A 1 
ATOM 1529 O O     . TYR A 1 201 ? -57.349 58.977  -25.095 1.00 30.50 201 A 1 
ATOM 1530 C CB    . TYR A 1 201 ? -58.542 59.511  -27.639 1.00 33.19 201 A 1 
ATOM 1531 C CG    . TYR A 1 201 ? -59.363 60.736  -27.953 1.00 33.67 201 A 1 
ATOM 1532 C CD1   . TYR A 1 201 ? -59.923 61.495  -26.908 1.00 32.57 201 A 1 
ATOM 1533 C CD2   . TYR A 1 201 ? -59.591 61.123  -29.293 1.00 32.94 201 A 1 
ATOM 1534 C CE1   . TYR A 1 201 ? -60.694 62.641  -27.189 1.00 30.55 201 A 1 
ATOM 1535 C CE2   . TYR A 1 201 ? -60.358 62.257  -29.573 1.00 29.28 201 A 1 
ATOM 1536 C CZ    . TYR A 1 201 ? -60.912 63.019  -28.527 1.00 30.00 201 A 1 
ATOM 1537 O OH    . TYR A 1 201 ? -61.659 64.140  -28.808 1.00 30.30 201 A 1 
ATOM 1538 N N     . PHE A 1 202 ? -55.587 58.120  -26.177 1.00 23.07 202 A 1 
ATOM 1539 C CA    . PHE A 1 202 ? -55.430 57.059  -25.171 1.00 23.68 202 A 1 
ATOM 1540 C C     . PHE A 1 202 ? -55.281 57.579  -23.734 1.00 23.43 202 A 1 
ATOM 1541 O O     . PHE A 1 202 ? -54.261 58.153  -23.344 1.00 21.90 202 A 1 
ATOM 1542 C CB    . PHE A 1 202 ? -54.333 56.061  -25.580 1.00 22.79 202 A 1 
ATOM 1543 C CG    . PHE A 1 202 ? -54.900 54.794  -26.176 1.00 23.22 202 A 1 
ATOM 1544 C CD1   . PHE A 1 202 ? -55.271 53.723  -25.335 1.00 22.45 202 A 1 
ATOM 1545 C CD2   . PHE A 1 202 ? -55.116 54.696  -27.558 1.00 25.25 202 A 1 
ATOM 1546 C CE1   . PHE A 1 202 ? -55.843 52.556  -25.874 1.00 21.89 202 A 1 
ATOM 1547 C CE2   . PHE A 1 202 ? -55.685 53.528  -28.104 1.00 20.94 202 A 1 
ATOM 1548 C CZ    . PHE A 1 202 ? -56.044 52.458  -27.264 1.00 21.02 202 A 1 
ATOM 1549 N N     . ASP A 1 203 ? -56.343 57.376  -22.970 1.00 34.51 203 A 1 
ATOM 1550 C CA    . ASP A 1 203 ? -56.566 57.939  -21.638 1.00 34.87 203 A 1 
ATOM 1551 C C     . ASP A 1 203 ? -55.687 57.246  -20.575 1.00 31.82 203 A 1 
ATOM 1552 O O     . ASP A 1 203 ? -55.680 56.022  -20.430 1.00 30.70 203 A 1 
ATOM 1553 C CB    . ASP A 1 203 ? -58.068 57.847  -21.338 1.00 33.64 203 A 1 
ATOM 1554 C CG    . ASP A 1 203 ? -58.580 58.919  -20.371 1.00 30.99 203 A 1 
ATOM 1555 O OD1   . ASP A 1 203 ? -57.753 59.683  -19.837 1.00 30.17 203 A 1 
ATOM 1556 O OD2   . ASP A 1 203 ? -59.815 58.954  -20.184 1.00 30.86 203 A 1 
ATOM 1557 N N     . LEU A 1 204 ? -54.933 58.037  -19.827 1.00 24.39 204 A 1 
ATOM 1558 C CA    . LEU A 1 204 ? -53.804 57.614  -18.974 1.00 26.83 204 A 1 
ATOM 1559 C C     . LEU A 1 204 ? -54.205 57.040  -17.601 1.00 25.09 204 A 1 
ATOM 1560 O O     . LEU A 1 204 ? -53.344 56.511  -16.894 1.00 23.65 204 A 1 
ATOM 1561 C CB    . LEU A 1 204 ? -52.898 58.851  -18.787 1.00 25.94 204 A 1 
ATOM 1562 C CG    . LEU A 1 204 ? -51.687 58.888  -19.738 1.00 25.62 204 A 1 
ATOM 1563 C CD1   . LEU A 1 204 ? -51.217 60.324  -19.938 1.00 26.81 204 A 1 
ATOM 1564 C CD2   . LEU A 1 204 ? -50.526 58.082  -19.166 1.00 31.05 204 A 1 
ATOM 1565 N N     . VAL A 1 205 ? -55.451 57.177  -17.198 1.00 31.93 205 A 1 
ATOM 1566 C CA    . VAL A 1 205 ? -55.805 57.308  -15.771 1.00 37.67 205 A 1 
ATOM 1567 C C     . VAL A 1 205 ? -55.532 56.069  -14.911 1.00 35.59 205 A 1 
ATOM 1568 O O     . VAL A 1 205 ? -55.074 56.190  -13.773 1.00 34.11 205 A 1 
ATOM 1569 C CB    . VAL A 1 205 ? -57.269 57.749  -15.619 1.00 35.28 205 A 1 
ATOM 1570 C CG1   . VAL A 1 205 ? -57.594 58.137  -14.175 1.00 33.39 205 A 1 
ATOM 1571 C CG2   . VAL A 1 205 ? -57.624 58.957  -16.496 1.00 37.48 205 A 1 
ATOM 1572 N N     . GLY A 1 206 ? -55.842 54.876  -15.424 1.00 33.02 206 A 1 
ATOM 1573 C CA    . GLY A 1 206 ? -56.182 53.766  -14.546 1.00 32.60 206 A 1 
ATOM 1574 C C     . GLY A 1 206 ? -55.061 53.117  -13.723 1.00 31.37 206 A 1 
ATOM 1575 O O     . GLY A 1 206 ? -55.372 52.391  -12.778 1.00 29.34 206 A 1 
ATOM 1576 N N     . TYR A 1 207 ? -53.783 53.321  -14.077 1.00 31.97 207 A 1 
ATOM 1577 C CA    . TYR A 1 207 ? -52.716 52.407  -13.636 1.00 32.93 207 A 1 
ATOM 1578 C C     . TYR A 1 207 ? -52.303 52.536  -12.158 1.00 31.47 207 A 1 
ATOM 1579 O O     . TYR A 1 207 ? -51.716 51.609  -11.604 1.00 28.96 207 A 1 
ATOM 1580 C CB    . TYR A 1 207 ? -51.512 52.533  -14.584 1.00 31.09 207 A 1 
ATOM 1581 C CG    . TYR A 1 207 ? -51.145 51.223  -15.254 1.00 30.82 207 A 1 
ATOM 1582 C CD1   . TYR A 1 207 ? -50.222 50.343  -14.652 1.00 29.26 207 A 1 
ATOM 1583 C CD2   . TYR A 1 207 ? -51.744 50.864  -16.479 1.00 31.42 207 A 1 
ATOM 1584 C CE1   . TYR A 1 207 ? -49.890 49.119  -15.273 1.00 27.13 207 A 1 
ATOM 1585 C CE2   . TYR A 1 207 ? -51.422 49.649  -17.098 1.00 26.25 207 A 1 
ATOM 1586 C CZ    . TYR A 1 207 ? -50.491 48.775  -16.488 1.00 28.73 207 A 1 
ATOM 1587 O OH    . TYR A 1 207 ? -50.171 47.582  -17.096 1.00 30.03 207 A 1 
ATOM 1588 N N     . ASN A 1 208 ? -52.604 53.690  -11.522 1.00 35.67 208 A 1 
ATOM 1589 C CA    . ASN A 1 208 ? -52.008 53.998  -10.213 1.00 35.73 208 A 1 
ATOM 1590 C C     . ASN A 1 208 ? -52.442 53.078  -9.058  1.00 32.33 208 A 1 
ATOM 1591 O O     . ASN A 1 208 ? -51.673 52.883  -8.129  1.00 30.88 208 A 1 
ATOM 1592 C CB    . ASN A 1 208 ? -52.294 55.463  -9.854  1.00 34.80 208 A 1 
ATOM 1593 C CG    . ASN A 1 208 ? -51.279 56.448  -10.427 1.00 32.32 208 A 1 
ATOM 1594 O OD1   . ASN A 1 208 ? -50.253 56.100  -10.971 1.00 35.12 208 A 1 
ATOM 1595 N ND2   . ASN A 1 208 ? -51.537 57.731  -10.293 1.00 36.40 208 A 1 
ATOM 1596 N N     . SER A 1 209 ? -53.681 52.544  -9.086  1.00 46.58 209 A 1 
ATOM 1597 C CA    . SER A 1 209 ? -54.266 51.993  -7.854  1.00 48.84 209 A 1 
ATOM 1598 C C     . SER A 1 209 ? -53.639 50.688  -7.362  1.00 48.86 209 A 1 
ATOM 1599 O O     . SER A 1 209 ? -53.764 50.362  -6.183  1.00 45.91 209 A 1 
ATOM 1600 C CB    . SER A 1 209 ? -55.768 51.799  -8.025  1.00 44.80 209 A 1 
ATOM 1601 O OG    . SER A 1 209 ? -56.040 50.804  -8.997  1.00 40.36 209 A 1 
ATOM 1602 N N     . TYR A 1 210 ? -53.004 49.934  -8.252  1.00 40.49 210 A 1 
ATOM 1603 C CA    . TYR A 1 210 ? -52.627 48.563  -7.916  1.00 40.32 210 A 1 
ATOM 1604 C C     . TYR A 1 210 ? -51.392 48.479  -7.000  1.00 39.96 210 A 1 
ATOM 1605 O O     . TYR A 1 210 ? -51.252 47.504  -6.251  1.00 36.47 210 A 1 
ATOM 1606 C CB    . TYR A 1 210 ? -52.440 47.747  -9.208  1.00 36.64 210 A 1 
ATOM 1607 C CG    . TYR A 1 210 ? -52.791 46.284  -9.042  1.00 33.28 210 A 1 
ATOM 1608 C CD1   . TYR A 1 210 ? -51.798 45.336  -8.717  1.00 31.42 210 A 1 
ATOM 1609 C CD2   . TYR A 1 210 ? -54.125 45.861  -9.198  1.00 33.07 210 A 1 
ATOM 1610 C CE1   . TYR A 1 210 ? -52.134 43.974  -8.548  1.00 27.66 210 A 1 
ATOM 1611 C CE2   . TYR A 1 210 ? -54.467 44.510  -9.034  1.00 28.37 210 A 1 
ATOM 1612 C CZ    . TYR A 1 210 ? -53.465 43.578  -8.711  1.00 32.54 210 A 1 
ATOM 1613 O OH    . TYR A 1 210 ? -53.794 42.250  -8.546  1.00 32.87 210 A 1 
ATOM 1614 N N     . TYR A 1 211 ? -50.520 49.504  -7.043  1.00 38.32 211 A 1 
ATOM 1615 C CA    . TYR A 1 211 ? -49.232 49.447  -6.349  1.00 36.42 211 A 1 
ATOM 1616 C C     . TYR A 1 211 ? -49.351 49.481  -4.817  1.00 34.00 211 A 1 
ATOM 1617 O O     . TYR A 1 211 ? -48.582 48.803  -4.137  1.00 31.21 211 A 1 
ATOM 1618 C CB    . TYR A 1 211 ? -48.318 50.573  -6.860  1.00 34.52 211 A 1 
ATOM 1619 C CG    . TYR A 1 211 ? -47.406 50.126  -7.982  1.00 33.52 211 A 1 
ATOM 1620 C CD1   . TYR A 1 211 ? -46.153 49.553  -7.679  1.00 32.80 211 A 1 
ATOM 1621 C CD2   . TYR A 1 211 ? -47.795 50.259  -9.331  1.00 34.73 211 A 1 
ATOM 1622 C CE1   . TYR A 1 211 ? -45.292 49.121  -8.710  1.00 30.71 211 A 1 
ATOM 1623 C CE2   . TYR A 1 211 ? -46.944 49.827  -10.370 1.00 30.87 211 A 1 
ATOM 1624 C CZ    . TYR A 1 211 ? -45.691 49.262  -10.044 1.00 33.59 211 A 1 
ATOM 1625 O OH    . TYR A 1 211 ? -44.856 48.842  -11.056 1.00 32.77 211 A 1 
ATOM 1626 N N     . ASP A 1 212 ? -50.334 50.229  -4.269  1.00 41.86 212 A 1 
ATOM 1627 C CA    . ASP A 1 212 ? -50.410 50.460  -2.817  1.00 42.01 212 A 1 
ATOM 1628 C C     . ASP A 1 212 ? -50.657 49.188  -1.996  1.00 38.52 212 A 1 
ATOM 1629 O O     . ASP A 1 212 ? -50.136 49.031  -0.888  1.00 37.72 212 A 1 
ATOM 1630 C CB    . ASP A 1 212 ? -51.509 51.493  -2.512  1.00 39.69 212 A 1 
ATOM 1631 C CG    . ASP A 1 212 ? -51.077 52.955  -2.669  1.00 36.95 212 A 1 
ATOM 1632 O OD1   . ASP A 1 212 ? -49.856 53.216  -2.685  1.00 37.37 212 A 1 
ATOM 1633 O OD2   . ASP A 1 212 ? -51.989 53.804  -2.753  1.00 38.10 212 A 1 
ATOM 1634 N N     . SER A 1 213 ? -51.473 48.254  -2.528  1.00 55.95 213 A 1 
ATOM 1635 C CA    . SER A 1 213 ? -51.937 47.121  -1.711  1.00 57.25 213 A 1 
ATOM 1636 C C     . SER A 1 213 ? -50.837 46.107  -1.377  1.00 58.93 213 A 1 
ATOM 1637 O O     . SER A 1 213 ? -50.865 45.490  -0.312  1.00 54.55 213 A 1 
ATOM 1638 C CB    . SER A 1 213 ? -53.119 46.430  -2.384  1.00 51.31 213 A 1 
ATOM 1639 O OG    . SER A 1 213 ? -52.722 45.755  -3.567  1.00 45.05 213 A 1 
ATOM 1640 N N     . HIS A 1 214 ? -49.866 45.941  -2.289  1.00 39.18 214 A 1 
ATOM 1641 C CA    . HIS A 1 214 ? -48.878 44.871  -2.138  1.00 42.72 214 A 1 
ATOM 1642 C C     . HIS A 1 214 ? -47.780 45.162  -1.106  1.00 41.47 214 A 1 
ATOM 1643 O O     . HIS A 1 214 ? -47.196 44.215  -0.574  1.00 39.70 214 A 1 
ATOM 1644 C CB    . HIS A 1 214 ? -48.296 44.487  -3.506  1.00 39.32 214 A 1 
ATOM 1645 C CG    . HIS A 1 214 ? -48.947 43.249  -4.064  1.00 37.93 214 A 1 
ATOM 1646 N ND1   . HIS A 1 214 ? -48.846 41.978  -3.544  1.00 34.83 214 A 1 
ATOM 1647 C CD2   . HIS A 1 214 ? -49.764 43.142  -5.163  1.00 35.34 214 A 1 
ATOM 1648 C CE1   . HIS A 1 214 ? -49.577 41.151  -4.307  1.00 32.35 214 A 1 
ATOM 1649 N NE2   . HIS A 1 214 ? -50.152 41.819  -5.294  1.00 32.60 214 A 1 
ATOM 1650 N N     . MET A 1 215 ? -47.510 46.452  -0.809  1.00 42.34 215 A 1 
ATOM 1651 C CA    . MET A 1 215 ? -46.474 46.806  0.181   1.00 42.64 215 A 1 
ATOM 1652 C C     . MET A 1 215 ? -46.797 46.272  1.581   1.00 42.76 215 A 1 
ATOM 1653 O O     . MET A 1 215 ? -45.904 45.773  2.276   1.00 40.72 215 A 1 
ATOM 1654 C CB    . MET A 1 215 ? -46.261 48.325  0.226   1.00 39.87 215 A 1 
ATOM 1655 C CG    . MET A 1 215 ? -45.034 48.748  -0.601  1.00 36.43 215 A 1 
ATOM 1656 S SD    . MET A 1 215 ? -44.522 50.469  -0.340  1.00 34.57 215 A 1 
ATOM 1657 C CE    . MET A 1 215 ? -42.838 50.413  -0.999  1.00 31.59 215 A 1 
ATOM 1658 N N     . SER A 1 216 ? -48.076 46.303  1.989   1.00 48.99 216 A 1 
ATOM 1659 C CA    . SER A 1 216 ? -48.467 45.949  3.366   1.00 51.64 216 A 1 
ATOM 1660 C C     . SER A 1 216 ? -48.149 44.501  3.754   1.00 52.88 216 A 1 
ATOM 1661 O O     . SER A 1 216 ? -47.755 44.228  4.893   1.00 48.95 216 A 1 
ATOM 1662 C CB    . SER A 1 216 ? -49.954 46.238  3.576   1.00 46.04 216 A 1 
ATOM 1663 O OG    . SER A 1 216 ? -50.770 45.352  2.819   1.00 40.41 216 A 1 
ATOM 1664 N N     . ASN A 1 217 ? -48.286 43.572  2.813   1.00 46.01 217 A 1 
ATOM 1665 C CA    . ASN A 1 217 ? -48.075 42.148  3.094   1.00 46.34 217 A 1 
ATOM 1666 C C     . ASN A 1 217 ? -46.599 41.806  3.330   1.00 42.92 217 A 1 
ATOM 1667 O O     . ASN A 1 217 ? -46.292 40.882  4.084   1.00 43.25 217 A 1 
ATOM 1668 C CB    . ASN A 1 217 ? -48.664 41.307  1.960   1.00 44.00 217 A 1 
ATOM 1669 C CG    . ASN A 1 217 ? -50.145 41.016  2.135   1.00 40.59 217 A 1 
ATOM 1670 O OD1   . ASN A 1 217 ? -50.731 41.148  3.191   1.00 42.10 217 A 1 
ATOM 1671 N ND2   . ASN A 1 217 ? -50.798 40.552  1.100   1.00 43.44 217 A 1 
ATOM 1672 N N     . GLN A 1 218 ? -45.684 42.535  2.667   1.00 53.23 218 A 1 
ATOM 1673 C CA    . GLN A 1 218 ? -44.260 42.258  2.794   1.00 52.71 218 A 1 
ATOM 1674 C C     . GLN A 1 218 ? -43.732 42.680  4.166   1.00 53.88 218 A 1 
ATOM 1675 O O     . GLN A 1 218 ? -42.948 41.944  4.776   1.00 54.62 218 A 1 
ATOM 1676 C CB    . GLN A 1 218 ? -43.514 42.916  1.625   1.00 49.58 218 A 1 
ATOM 1677 C CG    . GLN A 1 218 ? -42.238 42.132  1.272   1.00 44.67 218 A 1 
ATOM 1678 C CD    . GLN A 1 218 ? -41.565 42.650  -0.011  1.00 39.68 218 A 1 
ATOM 1679 O OE1   . GLN A 1 218 ? -41.877 43.685  -0.563  1.00 40.87 218 A 1 
ATOM 1680 N NE2   . GLN A 1 218 ? -40.595 41.929  -0.529  1.00 37.72 218 A 1 
ATOM 1681 N N     . GLU A 1 219 ? -44.215 43.808  4.695   1.00 48.69 219 A 1 
ATOM 1682 C CA    . GLU A 1 219 ? -43.882 44.238  6.054   1.00 49.94 219 A 1 
ATOM 1683 C C     . GLU A 1 219 ? -44.382 43.250  7.109   1.00 46.80 219 A 1 
ATOM 1684 O O     . GLU A 1 219 ? -43.645 42.920  8.047   1.00 50.18 219 A 1 
ATOM 1685 C CB    . GLU A 1 219 ? -44.439 45.635  6.338   1.00 49.60 219 A 1 
ATOM 1686 C CG    . GLU A 1 219 ? -43.658 46.733  5.612   1.00 46.21 219 A 1 
ATOM 1687 C CD    . GLU A 1 219 ? -44.056 48.142  6.077   1.00 43.65 219 A 1 
ATOM 1688 O OE1   . GLU A 1 219 ? -43.162 49.021  6.079   1.00 40.28 219 A 1 
ATOM 1689 O OE2   . GLU A 1 219 ? -45.235 48.335  6.438   1.00 41.09 219 A 1 
ATOM 1690 N N     . GLN A 1 220 ? -45.612 42.694  6.939   1.00 57.47 220 A 1 
ATOM 1691 C CA    . GLN A 1 220 ? -46.132 41.690  7.865   1.00 58.87 220 A 1 
ATOM 1692 C C     . GLN A 1 220 ? -45.254 40.436  7.900   1.00 59.33 220 A 1 
ATOM 1693 O O     . GLN A 1 220 ? -44.995 39.904  8.985   1.00 61.30 220 A 1 
ATOM 1694 C CB    . GLN A 1 220 ? -47.574 41.308  7.518   1.00 57.62 220 A 1 
ATOM 1695 C CG    . GLN A 1 220 ? -48.567 42.328  8.086   1.00 52.33 220 A 1 
ATOM 1696 C CD    . GLN A 1 220 ? -50.029 41.875  7.943   1.00 48.07 220 A 1 
ATOM 1697 O OE1   . GLN A 1 220 ? -50.383 40.950  7.229   1.00 47.05 220 A 1 
ATOM 1698 N NE2   . GLN A 1 220 ? -50.939 42.511  8.635   1.00 42.15 220 A 1 
ATOM 1699 N N     . TYR A 1 221 ? -44.767 39.971  6.734   1.00 47.14 221 A 1 
ATOM 1700 C CA    . TYR A 1 221 ? -43.941 38.760  6.683   1.00 43.69 221 A 1 
ATOM 1701 C C     . TYR A 1 221 ? -42.592 38.957  7.388   1.00 40.00 221 A 1 
ATOM 1702 O O     . TYR A 1 221 ? -42.179 38.111  8.178   1.00 40.47 221 A 1 
ATOM 1703 C CB    . TYR A 1 221 ? -43.751 38.323  5.219   1.00 42.76 221 A 1 
ATOM 1704 C CG    . TYR A 1 221 ? -43.779 36.818  5.055   1.00 40.64 221 A 1 
ATOM 1705 C CD1   . TYR A 1 221 ? -42.601 36.062  5.189   1.00 40.05 221 A 1 
ATOM 1706 C CD2   . TYR A 1 221 ? -45.003 36.161  4.815   1.00 42.12 221 A 1 
ATOM 1707 C CE1   . TYR A 1 221 ? -42.636 34.662  5.072   1.00 35.86 221 A 1 
ATOM 1708 C CE2   . TYR A 1 221 ? -45.054 34.770  4.696   1.00 36.35 221 A 1 
ATOM 1709 C CZ    . TYR A 1 221 ? -43.869 34.013  4.826   1.00 39.90 221 A 1 
ATOM 1710 O OH    . TYR A 1 221 ? -43.904 32.641  4.710   1.00 37.64 221 A 1 
ATOM 1711 N N     . VAL A 1 222 ? -41.936 40.114  7.180   1.00 55.05 222 A 1 
ATOM 1712 C CA    . VAL A 1 222 ? -40.663 40.457  7.852   1.00 53.81 222 A 1 
ATOM 1713 C C     . VAL A 1 222 ? -40.855 40.572  9.363   1.00 50.90 222 A 1 
ATOM 1714 O O     . VAL A 1 222 ? -40.014 40.100  10.133  1.00 54.59 222 A 1 
ATOM 1715 C CB    . VAL A 1 222 ? -40.068 41.747  7.264   1.00 52.11 222 A 1 
ATOM 1716 C CG1   . VAL A 1 222 ? -38.808 42.192  8.007   1.00 46.77 222 A 1 
ATOM 1717 C CG2   . VAL A 1 222 ? -39.673 41.552  5.792   1.00 54.42 222 A 1 
ATOM 1718 N N     . MET A 1 223 ? -41.990 41.146  9.806   1.00 63.28 223 A 1 
ATOM 1719 C CA    . MET A 1 223 ? -42.304 41.269  11.231  1.00 63.11 223 A 1 
ATOM 1720 C C     . MET A 1 223 ? -42.515 39.898  11.881  1.00 62.76 223 A 1 
ATOM 1721 O O     . MET A 1 223 ? -42.076 39.665  13.006  1.00 66.26 223 A 1 
ATOM 1722 C CB    . MET A 1 223 ? -43.520 42.181  11.400  1.00 63.06 223 A 1 
ATOM 1723 C CG    . MET A 1 223 ? -43.473 42.945  12.732  1.00 58.95 223 A 1 
ATOM 1724 S SD    . MET A 1 223 ? -44.906 44.013  13.012  1.00 55.58 223 A 1 
ATOM 1725 C CE    . MET A 1 223 ? -44.209 45.158  14.236  1.00 48.71 223 A 1 
ATOM 1726 N N     . GLN A 1 224 ? -43.131 38.962  11.153  1.00 60.16 224 A 1 
ATOM 1727 C CA    . GLN A 1 224 ? -43.385 37.606  11.639  1.00 58.61 224 A 1 
ATOM 1728 C C     . GLN A 1 224 ? -42.092 36.784  11.736  1.00 58.18 224 A 1 
ATOM 1729 O O     . GLN A 1 224 ? -41.877 36.101  12.743  1.00 61.53 224 A 1 
ATOM 1730 C CB    . GLN A 1 224 ? -44.438 36.952  10.736  1.00 58.19 224 A 1 
ATOM 1731 C CG    . GLN A 1 224 ? -45.328 35.976  11.518  1.00 53.79 224 A 1 
ATOM 1732 C CD    . GLN A 1 224 ? -46.522 35.476  10.690  1.00 49.18 224 A 1 
ATOM 1733 O OE1   . GLN A 1 224 ? -46.535 35.490  9.479   1.00 47.49 224 A 1 
ATOM 1734 N NE2   . GLN A 1 224 ? -47.561 34.991  11.337  1.00 44.36 224 A 1 
ATOM 1735 N N     . GLU A 1 225 ? -41.172 36.909  10.757  1.00 52.28 225 A 1 
ATOM 1736 C CA    . GLU A 1 225 ? -39.843 36.285  10.846  1.00 51.84 225 A 1 
ATOM 1737 C C     . GLU A 1 225 ? -39.014 36.854  12.001  1.00 50.04 225 A 1 
ATOM 1738 O O     . GLU A 1 225 ? -38.367 36.099  12.730  1.00 53.22 225 A 1 
ATOM 1739 C CB    . GLU A 1 225 ? -39.052 36.437  9.539   1.00 50.30 225 A 1 
ATOM 1740 C CG    . GLU A 1 225 ? -39.290 35.281  8.554   1.00 45.51 225 A 1 
ATOM 1741 C CD    . GLU A 1 225 ? -38.191 35.189  7.480   1.00 43.02 225 A 1 
ATOM 1742 O OE1   . GLU A 1 225 ? -37.878 34.050  7.073   1.00 40.29 225 A 1 
ATOM 1743 O OE2   . GLU A 1 225 ? -37.643 36.242  7.106   1.00 41.17 225 A 1 
ATOM 1744 N N     . GLN A 1 226 ? -39.059 38.189  12.235  1.00 59.36 226 A 1 
ATOM 1745 C CA    . GLN A 1 226 ? -38.367 38.795  13.372  1.00 56.52 226 A 1 
ATOM 1746 C C     . GLN A 1 226 ? -38.914 38.309  14.707  1.00 55.73 226 A 1 
ATOM 1747 O O     . GLN A 1 226 ? -38.129 38.034  15.619  1.00 60.02 226 A 1 
ATOM 1748 C CB    . GLN A 1 226 ? -38.443 40.323  13.310  1.00 56.02 226 A 1 
ATOM 1749 C CG    . GLN A 1 226 ? -37.367 40.902  12.381  1.00 52.84 226 A 1 
ATOM 1750 C CD    . GLN A 1 226 ? -37.266 42.432  12.496  1.00 47.09 226 A 1 
ATOM 1751 O OE1   . GLN A 1 226 ? -38.064 43.107  13.127  1.00 47.58 226 A 1 
ATOM 1752 N NE2   . GLN A 1 226 ? -36.254 43.038  11.911  1.00 42.91 226 A 1 
ATOM 1753 N N     . GLN A 1 227 ? -40.257 38.155  14.841  1.00 67.81 227 A 1 
ATOM 1754 C CA    . GLN A 1 227 ? -40.857 37.595  16.046  1.00 67.01 227 A 1 
ATOM 1755 C C     . GLN A 1 227 ? -40.406 36.146  16.262  1.00 68.17 227 A 1 
ATOM 1756 O O     . GLN A 1 227 ? -40.046 35.783  17.386  1.00 70.68 227 A 1 
ATOM 1757 C CB    . GLN A 1 227 ? -42.380 37.663  15.984  1.00 66.82 227 A 1 
ATOM 1758 C CG    . GLN A 1 227 ? -42.884 39.063  16.371  1.00 62.03 227 A 1 
ATOM 1759 C CD    . GLN A 1 227 ? -44.410 39.147  16.416  1.00 55.81 227 A 1 
ATOM 1760 O OE1   . GLN A 1 227 ? -45.138 38.258  16.010  1.00 54.22 227 A 1 
ATOM 1761 N NE2   . GLN A 1 227 ? -44.950 40.229  16.929  1.00 49.41 227 A 1 
ATOM 1762 N N     . HIS A 1 228 ? -40.333 35.332  15.192  1.00 54.24 228 A 1 
ATOM 1763 C CA    . HIS A 1 228 ? -39.908 33.941  15.297  1.00 53.47 228 A 1 
ATOM 1764 C C     . HIS A 1 228 ? -38.432 33.824  15.705  1.00 49.57 228 A 1 
ATOM 1765 O O     . HIS A 1 228 ? -38.079 32.990  16.549  1.00 56.17 228 A 1 
ATOM 1766 C CB    . HIS A 1 228 ? -40.209 33.207  13.990  1.00 55.26 228 A 1 
ATOM 1767 C CG    . HIS A 1 228 ? -40.617 31.779  14.226  1.00 53.36 228 A 1 
ATOM 1768 N ND1   . HIS A 1 228 ? -39.885 30.815  14.863  1.00 47.68 228 A 1 
ATOM 1769 C CD2   . HIS A 1 228 ? -41.829 31.204  13.933  1.00 50.05 228 A 1 
ATOM 1770 C CE1   . HIS A 1 228 ? -40.617 29.699  14.951  1.00 45.09 228 A 1 
ATOM 1771 N NE2   . HIS A 1 228 ? -41.810 29.896  14.392  1.00 45.29 228 A 1 
ATOM 1772 N N     . LEU A 1 229 ? -37.552 34.699  15.188  1.00 52.35 229 A 1 
ATOM 1773 C CA    . LEU A 1 229 ? -36.141 34.793  15.585  1.00 49.02 229 A 1 
ATOM 1774 C C     . LEU A 1 229 ? -35.986 35.212  17.055  1.00 47.21 229 A 1 
ATOM 1775 O O     . LEU A 1 229 ? -35.178 34.618  17.773  1.00 49.54 229 A 1 
ATOM 1776 C CB    . LEU A 1 229 ? -35.420 35.769  14.639  1.00 49.51 229 A 1 
ATOM 1777 C CG    . LEU A 1 229 ? -34.620 35.033  13.549  1.00 47.77 229 A 1 
ATOM 1778 C CD1   . LEU A 1 229 ? -34.510 35.883  12.301  1.00 44.16 229 A 1 
ATOM 1779 C CD2   . LEU A 1 229 ? -33.218 34.694  14.040  1.00 51.69 229 A 1 
ATOM 1780 N N     . GLN A 1 230 ? -36.772 36.201  17.522  1.00 63.09 230 A 1 
ATOM 1781 C CA    . GLN A 1 230 ? -36.753 36.612  18.926  1.00 62.57 230 A 1 
ATOM 1782 C C     . GLN A 1 230 ? -37.240 35.497  19.847  1.00 62.84 230 A 1 
ATOM 1783 O O     . GLN A 1 230 ? -36.692 35.318  20.935  1.00 67.13 230 A 1 
ATOM 1784 C CB    . GLN A 1 230 ? -37.615 37.857  19.142  1.00 63.68 230 A 1 
ATOM 1785 C CG    . GLN A 1 230 ? -36.885 39.141  18.724  1.00 60.33 230 A 1 
ATOM 1786 C CD    . GLN A 1 230 ? -37.681 40.395  19.089  1.00 54.36 230 A 1 
ATOM 1787 O OE1   . GLN A 1 230 ? -38.772 40.366  19.638  1.00 51.90 230 A 1 
ATOM 1788 N NE2   . GLN A 1 230 ? -37.139 41.562  18.813  1.00 48.15 230 A 1 
ATOM 1789 N N     . GLN A 1 231 ? -38.242 34.731  19.410  1.00 70.02 231 A 1 
ATOM 1790 C CA    . GLN A 1 231 ? -38.777 33.620  20.200  1.00 69.72 231 A 1 
ATOM 1791 C C     . GLN A 1 231 ? -37.760 32.483  20.302  1.00 70.73 231 A 1 
ATOM 1792 O O     . GLN A 1 231 ? -37.523 31.977  21.398  1.00 73.00 231 A 1 
ATOM 1793 C CB    . GLN A 1 231 ? -40.117 33.206  19.607  1.00 69.14 231 A 1 
ATOM 1794 C CG    . GLN A 1 231 ? -40.942 32.363  20.593  1.00 62.44 231 A 1 
ATOM 1795 C CD    . GLN A 1 231 ? -42.438 32.332  20.257  1.00 57.64 231 A 1 
ATOM 1796 O OE1   . GLN A 1 231 ? -42.908 32.873  19.275  1.00 55.88 231 A 1 
ATOM 1797 N NE2   . GLN A 1 231 ? -43.239 31.715  21.081  1.00 50.47 231 A 1 
ATOM 1798 N N     . MET A 1 232 ? -37.070 32.175  19.208  1.00 65.09 232 A 1 
ATOM 1799 C CA    . MET A 1 232 ? -36.002 31.177  19.214  1.00 61.01 232 A 1 
ATOM 1800 C C     . MET A 1 232 ? -34.808 31.621  20.083  1.00 60.39 232 A 1 
ATOM 1801 O O     . MET A 1 232 ? -34.215 30.802  20.798  1.00 65.88 232 A 1 
ATOM 1802 C CB    . MET A 1 232 ? -35.578 30.891  17.760  1.00 60.28 232 A 1 
ATOM 1803 C CG    . MET A 1 232 ? -35.026 29.475  17.603  1.00 56.10 232 A 1 
ATOM 1804 S SD    . MET A 1 232 ? -34.402 29.060  15.940  1.00 53.50 232 A 1 
ATOM 1805 C CE    . MET A 1 232 ? -35.959 28.803  15.043  1.00 46.70 232 A 1 
ATOM 1806 N N     . GLN A 1 233 ? -34.468 32.932  20.093  1.00 57.99 233 A 1 
ATOM 1807 C CA    . GLN A 1 233 ? -33.447 33.479  21.001  1.00 54.10 233 A 1 
ATOM 1808 C C     . GLN A 1 233 ? -33.866 33.387  22.471  1.00 52.18 233 A 1 
ATOM 1809 O O     . GLN A 1 233 ? -33.026 33.055  23.318  1.00 57.74 233 A 1 
ATOM 1810 C CB    . GLN A 1 233 ? -33.122 34.933  20.655  1.00 55.16 233 A 1 
ATOM 1811 C CG    . GLN A 1 233 ? -32.150 35.028  19.471  1.00 53.46 233 A 1 
ATOM 1812 C CD    . GLN A 1 233 ? -31.734 36.474  19.177  1.00 48.65 233 A 1 
ATOM 1813 O OE1   . GLN A 1 233 ? -32.274 37.449  19.681  1.00 48.88 233 A 1 
ATOM 1814 N NE2   . GLN A 1 233 ? -30.738 36.671  18.344  1.00 45.71 233 A 1 
ATOM 1815 N N     . LYS A 1 234 ? -35.151 33.637  22.786  1.00 69.07 234 A 1 
ATOM 1816 C CA    . LYS A 1 234 ? -35.668 33.467  24.148  1.00 68.22 234 A 1 
ATOM 1817 C C     . LYS A 1 234 ? -35.600 32.022  24.614  1.00 68.21 234 A 1 
ATOM 1818 O O     . LYS A 1 234 ? -35.104 31.780  25.717  1.00 69.73 234 A 1 
ATOM 1819 C CB    . LYS A 1 234 ? -37.104 33.990  24.267  1.00 67.31 234 A 1 
ATOM 1820 C CG    . LYS A 1 234 ? -37.132 35.459  24.688  1.00 61.02 234 A 1 
ATOM 1821 C CD    . LYS A 1 234 ? -38.577 35.893  24.937  1.00 58.53 234 A 1 
ATOM 1822 C CE    . LYS A 1 234 ? -38.625 37.298  25.525  1.00 51.42 234 A 1 
ATOM 1823 N NZ    . LYS A 1 234 ? -40.012 37.683  25.843  1.00 45.78 234 A 1 
ATOM 1824 N N     . GLU A 1 235 ? -36.027 31.070  23.788  1.00 61.12 235 A 1 
ATOM 1825 C CA    . GLU A 1 235 ? -35.949 29.640  24.140  1.00 60.59 235 A 1 
ATOM 1826 C C     . GLU A 1 235 ? -34.503 29.193  24.378  1.00 58.42 235 A 1 
ATOM 1827 O O     . GLU A 1 235 ? -34.222 28.438  25.306  1.00 62.00 235 A 1 
ATOM 1828 C CB    . GLU A 1 235 ? -36.586 28.787  23.029  1.00 60.42 235 A 1 
ATOM 1829 C CG    . GLU A 1 235 ? -38.112 28.802  23.079  1.00 54.49 235 A 1 
ATOM 1830 C CD    . GLU A 1 235 ? -38.764 27.881  22.033  1.00 52.58 235 A 1 
ATOM 1831 O OE1   . GLU A 1 235 ? -39.984 27.619  22.168  1.00 46.42 235 A 1 
ATOM 1832 O OE2   . GLU A 1 235 ? -38.052 27.428  21.105  1.00 47.64 235 A 1 
ATOM 1833 N N     . TYR A 1 236 ? -33.544 29.705  23.573  1.00 57.62 236 A 1 
ATOM 1834 C CA    . TYR A 1 236 ? -32.129 29.396  23.765  1.00 51.51 236 A 1 
ATOM 1835 C C     . TYR A 1 236 ? -31.581 29.993  25.077  1.00 47.01 236 A 1 
ATOM 1836 O O     . TYR A 1 236 ? -30.816 29.325  25.785  1.00 48.74 236 A 1 
ATOM 1837 C CB    . TYR A 1 236 ? -31.329 29.871  22.554  1.00 50.85 236 A 1 
ATOM 1838 C CG    . TYR A 1 236 ? -30.051 29.085  22.345  1.00 47.77 236 A 1 
ATOM 1839 C CD1   . TYR A 1 236 ? -28.851 29.484  22.955  1.00 47.52 236 A 1 
ATOM 1840 C CD2   . TYR A 1 236 ? -30.071 27.915  21.561  1.00 47.73 236 A 1 
ATOM 1841 C CE1   . TYR A 1 236 ? -27.679 28.733  22.776  1.00 40.95 236 A 1 
ATOM 1842 C CE2   . TYR A 1 236 ? -28.911 27.155  21.375  1.00 40.68 236 A 1 
ATOM 1843 C CZ    . TYR A 1 236 ? -27.705 27.565  21.984  1.00 44.21 236 A 1 
ATOM 1844 O OH    . TYR A 1 236 ? -26.559 26.824  21.810  1.00 42.11 236 A 1 
ATOM 1845 N N     . ALA A 1 237 ? -32.011 31.212  25.431  1.00 65.19 237 A 1 
ATOM 1846 C CA    . ALA A 1 237 ? -31.639 31.849  26.689  1.00 63.03 237 A 1 
ATOM 1847 C C     . ALA A 1 237 ? -32.239 31.126  27.904  1.00 60.81 237 A 1 
ATOM 1848 O O     . ALA A 1 237 ? -31.537 30.897  28.885  1.00 64.76 237 A 1 
ATOM 1849 C CB    . ALA A 1 237 ? -32.038 33.329  26.638  1.00 63.50 237 A 1 
ATOM 1850 N N     . GLU A 1 238 ? -33.507 30.690  27.815  1.00 65.88 238 A 1 
ATOM 1851 C CA    . GLU A 1 238 ? -34.137 29.897  28.873  1.00 65.69 238 A 1 
ATOM 1852 C C     . GLU A 1 238 ? -33.464 28.532  29.060  1.00 63.19 238 A 1 
ATOM 1853 O O     . GLU A 1 238 ? -33.224 28.113  30.191  1.00 64.71 238 A 1 
ATOM 1854 C CB    . GLU A 1 238 ? -35.640 29.708  28.608  1.00 65.40 238 A 1 
ATOM 1855 C CG    . GLU A 1 238 ? -36.458 30.924  29.046  1.00 59.09 238 A 1 
ATOM 1856 C CD    . GLU A 1 238 ? -37.972 30.720  28.934  1.00 53.75 238 A 1 
ATOM 1857 O OE1   . GLU A 1 238 ? -38.704 31.469  29.633  1.00 50.17 238 A 1 
ATOM 1858 O OE2   . GLU A 1 238 ? -38.396 29.853  28.144  1.00 49.39 238 A 1 
ATOM 1859 N N     . GLN A 1 239 ? -33.071 27.860  27.963  1.00 61.58 239 A 1 
ATOM 1860 C CA    . GLN A 1 239 ? -32.329 26.599  28.066  1.00 59.13 239 A 1 
ATOM 1861 C C     . GLN A 1 239 ? -30.942 26.781  28.691  1.00 58.53 239 A 1 
ATOM 1862 O O     . GLN A 1 239 ? -30.483 25.893  29.417  1.00 61.53 239 A 1 
ATOM 1863 C CB    . GLN A 1 239 ? -32.171 25.940  26.694  1.00 59.63 239 A 1 
ATOM 1864 C CG    . GLN A 1 239 ? -33.421 25.156  26.283  1.00 55.28 239 A 1 
ATOM 1865 C CD    . GLN A 1 239 ? -33.196 24.323  25.015  1.00 50.34 239 A 1 
ATOM 1866 O OE1   . GLN A 1 239 ? -32.112 24.216  24.460  1.00 48.85 239 A 1 
ATOM 1867 N NE2   . GLN A 1 239 ? -34.225 23.668  24.535  1.00 44.47 239 A 1 
ATOM 1868 N N     . GLN A 1 240 ? -30.258 27.905  28.419  1.00 62.74 240 A 1 
ATOM 1869 C CA    . GLN A 1 240 ? -28.989 28.204  29.088  1.00 62.94 240 A 1 
ATOM 1870 C C     . GLN A 1 240 ? -29.207 28.464  30.581  1.00 62.60 240 A 1 
ATOM 1871 O O     . GLN A 1 240 ? -28.474 27.899  31.404  1.00 64.86 240 A 1 
ATOM 1872 C CB    . GLN A 1 240 ? -28.266 29.381  28.436  1.00 62.21 240 A 1 
ATOM 1873 C CG    . GLN A 1 240 ? -27.361 28.900  27.296  1.00 58.21 240 A 1 
ATOM 1874 C CD    . GLN A 1 240 ? -26.449 30.008  26.758  1.00 53.16 240 A 1 
ATOM 1875 O OE1   . GLN A 1 240 ? -26.744 31.188  26.743  1.00 51.55 240 A 1 
ATOM 1876 N NE2   . GLN A 1 240 ? -25.260 29.670  26.297  1.00 47.25 240 A 1 
ATOM 1877 N N     . MET A 1 241 ? -30.245 29.239  30.940  1.00 68.26 241 A 1 
ATOM 1878 C CA    . MET A 1 241 ? -30.536 29.563  32.330  1.00 67.04 241 A 1 
ATOM 1879 C C     . MET A 1 241 ? -30.940 28.319  33.141  1.00 65.08 241 A 1 
ATOM 1880 O O     . MET A 1 241 ? -30.494 28.144  34.276  1.00 66.28 241 A 1 
ATOM 1881 C CB    . MET A 1 241 ? -31.605 30.662  32.369  1.00 66.92 241 A 1 
ATOM 1882 C CG    . MET A 1 241 ? -31.532 31.485  33.647  1.00 59.97 241 A 1 
ATOM 1883 S SD    . MET A 1 241 ? -32.791 32.801  33.794  1.00 55.85 241 A 1 
ATOM 1884 C CE    . MET A 1 241 ? -32.284 33.925  32.469  1.00 49.39 241 A 1 
ATOM 1885 N N     . GLN A 1 242 ? -31.705 27.396  32.532  1.00 67.38 242 A 1 
ATOM 1886 C CA    . GLN A 1 242 ? -32.032 26.115  33.172  1.00 65.24 242 A 1 
ATOM 1887 C C     . GLN A 1 242 ? -30.801 25.234  33.386  1.00 62.36 242 A 1 
ATOM 1888 O O     . GLN A 1 242 ? -30.714 24.559  34.415  1.00 64.54 242 A 1 
ATOM 1889 C CB    . GLN A 1 242 ? -33.075 25.341  32.363  1.00 65.05 242 A 1 
ATOM 1890 C CG    . GLN A 1 242 ? -34.496 25.805  32.683  1.00 59.04 242 A 1 
ATOM 1891 C CD    . GLN A 1 242 ? -35.567 24.932  32.009  1.00 54.11 242 A 1 
ATOM 1892 O OE1   . GLN A 1 242 ? -35.302 24.053  31.202  1.00 51.60 242 A 1 
ATOM 1893 N NE2   . GLN A 1 242 ? -36.829 25.149  32.336  1.00 46.76 242 A 1 
ATOM 1894 N N     . LYS A 1 243 ? -29.820 25.244  32.453  1.00 50.86 243 A 1 
ATOM 1895 C CA    . LYS A 1 243 ? -28.579 24.487  32.643  1.00 49.92 243 A 1 
ATOM 1896 C C     . LYS A 1 243 ? -27.750 25.020  33.802  1.00 45.80 243 A 1 
ATOM 1897 O O     . LYS A 1 243 ? -27.261 24.212  34.592  1.00 47.35 243 A 1 
ATOM 1898 C CB    . LYS A 1 243 ? -27.751 24.449  31.361  1.00 49.67 243 A 1 
ATOM 1899 C CG    . LYS A 1 243 ? -28.162 23.259  30.493  1.00 47.37 243 A 1 
ATOM 1900 C CD    . LYS A 1 243 ? -27.227 23.189  29.279  1.00 45.83 243 A 1 
ATOM 1901 C CE    . LYS A 1 243 ? -27.538 21.941  28.468  1.00 40.31 243 A 1 
ATOM 1902 N NZ    . LYS A 1 243 ? -26.609 21.816  27.329  1.00 35.92 243 A 1 
ATOM 1903 N N     . GLU A 1 244 ? -27.625 26.347  33.934  1.00 58.22 244 A 1 
ATOM 1904 C CA    . GLU A 1 244 ? -26.912 26.937  35.078  1.00 57.75 244 A 1 
ATOM 1905 C C     . GLU A 1 244 ? -27.590 26.609  36.414  1.00 53.84 244 A 1 
ATOM 1906 O O     . GLU A 1 244 ? -26.908 26.360  37.410  1.00 53.67 244 A 1 
ATOM 1907 C CB    . GLU A 1 244 ? -26.785 28.459  34.915  1.00 56.09 244 A 1 
ATOM 1908 C CG    . GLU A 1 244 ? -25.659 28.856  33.957  1.00 50.42 244 A 1 
ATOM 1909 C CD    . GLU A 1 244 ? -25.394 30.373  33.934  1.00 47.78 244 A 1 
ATOM 1910 O OE1   . GLU A 1 244 ? -24.239 30.748  33.637  1.00 42.72 244 A 1 
ATOM 1911 O OE2   . GLU A 1 244 ? -26.340 31.147  34.176  1.00 42.15 244 A 1 
ATOM 1912 N N     . TYR A 1 245 ? -28.950 26.566  36.456  1.00 65.09 245 A 1 
ATOM 1913 C CA    . TYR A 1 245 ? -29.667 26.211  37.678  1.00 60.77 245 A 1 
ATOM 1914 C C     . TYR A 1 245 ? -29.399 24.768  38.115  1.00 55.54 245 A 1 
ATOM 1915 O O     . TYR A 1 245 ? -29.149 24.519  39.297  1.00 54.59 245 A 1 
ATOM 1916 C CB    . TYR A 1 245 ? -31.165 26.492  37.512  1.00 57.70 245 A 1 
ATOM 1917 C CG    . TYR A 1 245 ? -31.689 27.441  38.559  1.00 51.46 245 A 1 
ATOM 1918 C CD1   . TYR A 1 245 ? -32.172 26.953  39.793  1.00 48.62 245 A 1 
ATOM 1919 C CD2   . TYR A 1 245 ? -31.653 28.833  38.342  1.00 48.11 245 A 1 
ATOM 1920 C CE1   . TYR A 1 245 ? -32.622 27.840  40.782  1.00 39.04 245 A 1 
ATOM 1921 C CE2   . TYR A 1 245 ? -32.097 29.728  39.313  1.00 40.77 245 A 1 
ATOM 1922 C CZ    . TYR A 1 245 ? -32.589 29.234  40.546  1.00 43.10 245 A 1 
ATOM 1923 O OH    . TYR A 1 245 ? -33.031 30.109  41.512  1.00 39.86 245 A 1 
ATOM 1924 N N     . VAL A 1 246 ? -29.390 23.814  37.160  1.00 61.81 246 A 1 
ATOM 1925 C CA    . VAL A 1 246 ? -29.205 22.385  37.485  1.00 61.10 246 A 1 
ATOM 1926 C C     . VAL A 1 246 ? -27.773 22.082  37.952  1.00 56.99 246 A 1 
ATOM 1927 O O     . VAL A 1 246 ? -27.589 21.253  38.841  1.00 57.12 246 A 1 
ATOM 1928 C CB    . VAL A 1 246 ? -29.613 21.488  36.308  1.00 58.52 246 A 1 
ATOM 1929 C CG1   . VAL A 1 246 ? -29.378 19.995  36.587  1.00 52.04 246 A 1 
ATOM 1930 C CG2   . VAL A 1 246 ? -31.104 21.638  35.980  1.00 57.66 246 A 1 
ATOM 1931 N N     . GLU A 1 247 ? -26.757 22.766  37.400  1.00 54.33 247 A 1 
ATOM 1932 C CA    . GLU A 1 247 ? -25.364 22.566  37.854  1.00 54.48 247 A 1 
ATOM 1933 C C     . GLU A 1 247 ? -25.134 23.070  39.285  1.00 49.45 247 A 1 
ATOM 1934 O O     . GLU A 1 247 ? -24.338 22.468  40.022  1.00 47.98 247 A 1 
ATOM 1935 C CB    . GLU A 1 247 ? -24.349 23.195  36.878  1.00 52.40 247 A 1 
ATOM 1936 C CG    . GLU A 1 247 ? -24.054 22.272  35.685  1.00 47.49 247 A 1 
ATOM 1937 C CD    . GLU A 1 247 ? -22.894 22.738  34.773  1.00 43.94 247 A 1 
ATOM 1938 O OE1   . GLU A 1 247 ? -22.339 21.871  34.064  1.00 40.57 247 A 1 
ATOM 1939 O OE2   . GLU A 1 247 ? -22.581 23.948  34.764  1.00 40.49 247 A 1 
ATOM 1940 N N     . ASN A 1 248 ? -25.851 24.122  39.721  1.00 53.23 248 A 1 
ATOM 1941 C CA    . ASN A 1 248 ? -25.667 24.673  41.061  1.00 52.63 248 A 1 
ATOM 1942 C C     . ASN A 1 248 ? -26.277 23.810  42.183  1.00 47.01 248 A 1 
ATOM 1943 O O     . ASN A 1 248 ? -25.675 23.711  43.254  1.00 44.65 248 A 1 
ATOM 1944 C CB    . ASN A 1 248 ? -26.206 26.114  41.108  1.00 49.80 248 A 1 
ATOM 1945 C CG    . ASN A 1 248 ? -25.155 27.156  40.755  1.00 46.29 248 A 1 
ATOM 1946 O OD1   . ASN A 1 248 ? -23.970 27.029  41.026  1.00 44.09 248 A 1 
ATOM 1947 N ND2   . ASN A 1 248 ? -25.568 28.258  40.186  1.00 45.84 248 A 1 
ATOM 1948 N N     . GLU A 1 249 ? -27.442 23.188  41.965  1.00 53.54 249 A 1 
ATOM 1949 C CA    . GLU A 1 249 ? -28.077 22.399  43.043  1.00 54.13 249 A 1 
ATOM 1950 C C     . GLU A 1 249 ? -27.308 21.115  43.392  1.00 50.76 249 A 1 
ATOM 1951 O O     . GLU A 1 249 ? -27.312 20.680  44.539  1.00 47.03 249 A 1 
ATOM 1952 C CB    . GLU A 1 249 ? -29.534 22.056  42.687  1.00 49.87 249 A 1 
ATOM 1953 C CG    . GLU A 1 249 ? -30.499 23.226  42.927  1.00 45.19 249 A 1 
ATOM 1954 C CD    . GLU A 1 249 ? -31.978 22.810  42.856  1.00 41.96 249 A 1 
ATOM 1955 O OE1   . GLU A 1 249 ? -32.797 23.500  43.505  1.00 37.89 249 A 1 
ATOM 1956 O OE2   . GLU A 1 249 ? -32.297 21.824  42.143  1.00 38.00 249 A 1 
ATOM 1957 N N     . GLY A 1 250 ? -26.637 20.526  42.415  1.00 43.28 250 A 1 
ATOM 1958 C CA    . GLY A 1 250 ? -26.009 19.213  42.608  1.00 41.77 250 A 1 
ATOM 1959 C C     . GLY A 1 250 ? -24.840 19.170  43.593  1.00 38.55 250 A 1 
ATOM 1960 O O     . GLY A 1 250 ? -24.428 18.078  43.985  1.00 37.60 250 A 1 
ATOM 1961 N N     . SER A 1 251 ? -24.278 20.323  43.960  1.00 47.80 251 A 1 
ATOM 1962 C CA    . SER A 1 251 ? -23.150 20.385  44.891  1.00 46.22 251 A 1 
ATOM 1963 C C     . SER A 1 251 ? -23.570 20.267  46.354  1.00 42.00 251 A 1 
ATOM 1964 O O     . SER A 1 251 ? -23.019 20.959  47.216  1.00 40.57 251 A 1 
ATOM 1965 C CB    . SER A 1 251 ? -22.255 21.604  44.611  1.00 44.60 251 A 1 
ATOM 1966 O OG    . SER A 1 251 ? -22.812 22.812  45.095  1.00 41.65 251 A 1 
ATOM 1967 N N     . GLU A 1 252 ? -24.542 19.420  46.647  1.00 45.44 252 A 1 
ATOM 1968 C CA    . GLU A 1 252 ? -24.840 19.087  48.032  1.00 46.56 252 A 1 
ATOM 1969 C C     . GLU A 1 252 ? -23.563 18.560  48.695  1.00 42.31 252 A 1 
ATOM 1970 O O     . GLU A 1 252 ? -22.996 17.521  48.327  1.00 40.12 252 A 1 
ATOM 1971 C CB    . GLU A 1 252 ? -25.997 18.098  48.189  1.00 43.69 252 A 1 
ATOM 1972 C CG    . GLU A 1 252 ? -27.376 18.777  48.104  1.00 41.29 252 A 1 
ATOM 1973 C CD    . GLU A 1 252 ? -28.509 17.874  48.625  1.00 39.44 252 A 1 
ATOM 1974 O OE1   . GLU A 1 252 ? -29.539 18.424  49.062  1.00 36.03 252 A 1 
ATOM 1975 O OE2   . GLU A 1 252 ? -28.332 16.627  48.614  1.00 34.84 252 A 1 
ATOM 1976 N N     . CYS A 1 253 ? -23.127 19.333  49.683  1.00 49.53 253 A 1 
ATOM 1977 C CA    . CYS A 1 253 ? -22.009 18.989  50.537  1.00 49.79 253 A 1 
ATOM 1978 C C     . CYS A 1 253 ? -22.375 17.714  51.300  1.00 43.64 253 A 1 
ATOM 1979 O O     . CYS A 1 253 ? -22.958 17.775  52.380  1.00 44.39 253 A 1 
ATOM 1980 C CB    . CYS A 1 253 ? -21.735 20.153  51.500  1.00 48.46 253 A 1 
ATOM 1981 S SG    . CYS A 1 253 ? -21.093 21.602  50.619  1.00 44.21 253 A 1 
ATOM 1982 N N     . ILE A 1 254 ? -22.008 16.567  50.727  1.00 40.11 254 A 1 
ATOM 1983 C CA    . ILE A 1 254 ? -22.005 15.312  51.472  1.00 45.25 254 A 1 
ATOM 1984 C C     . ILE A 1 254 ? -20.972 15.488  52.585  1.00 43.52 254 A 1 
ATOM 1985 O O     . ILE A 1 254 ? -19.783 15.224  52.399  1.00 43.19 254 A 1 
ATOM 1986 C CB    . ILE A 1 254 ? -21.724 14.097  50.577  1.00 42.47 254 A 1 
ATOM 1987 C CG1   . ILE A 1 254 ? -22.774 13.989  49.450  1.00 39.77 254 A 1 
ATOM 1988 C CG2   . ILE A 1 254 ? -21.721 12.805  51.428  1.00 41.47 254 A 1 
ATOM 1989 C CD1   . ILE A 1 254 ? -22.509 12.872  48.447  1.00 38.87 254 A 1 
ATOM 1990 N N     . VAL A 1 255 ? -21.439 16.037  53.711  1.00 39.73 255 A 1 
ATOM 1991 C CA    . VAL A 1 255 ? -20.632 16.156  54.920  1.00 44.30 255 A 1 
ATOM 1992 C C     . VAL A 1 255 ? -20.260 14.726  55.298  1.00 40.84 255 A 1 
ATOM 1993 O O     . VAL A 1 255 ? -21.154 13.954  55.641  1.00 39.14 255 A 1 
ATOM 1994 C CB    . VAL A 1 255 ? -21.395 16.857  56.054  1.00 42.34 255 A 1 
ATOM 1995 C CG1   . VAL A 1 255 ? -20.519 16.980  57.304  1.00 38.87 255 A 1 
ATOM 1996 C CG2   . VAL A 1 255 ? -21.825 18.265  55.646  1.00 41.84 255 A 1 
ATOM 1997 N N     . PRO A 1 256 ? -19.001 14.336  55.196  1.00 41.47 256 A 1 
ATOM 1998 C CA    . PRO A 1 256 ? -18.611 12.985  55.531  1.00 43.41 256 A 1 
ATOM 1999 C C     . PRO A 1 256 ? -18.832 12.837  57.033  1.00 42.51 256 A 1 
ATOM 2000 O O     . PRO A 1 256 ? -18.073 13.377  57.835  1.00 40.86 256 A 1 
ATOM 2001 C CB    . PRO A 1 256 ? -17.148 12.853  55.098  1.00 40.13 256 A 1 
ATOM 2002 C CG    . PRO A 1 256 ? -16.620 14.282  55.174  1.00 39.95 256 A 1 
ATOM 2003 C CD    . PRO A 1 256 ? -17.853 15.136  54.814  1.00 45.14 256 A 1 
ATOM 2004 N N     . SER A 1 257 ? -19.934 12.166  57.419  1.00 45.51 257 A 1 
ATOM 2005 C CA    . SER A 1 257 ? -20.241 11.901  58.820  1.00 50.01 257 A 1 
ATOM 2006 C C     . SER A 1 257 ? -19.074 11.116  59.395  1.00 48.95 257 A 1 
ATOM 2007 O O     . SER A 1 257 ? -18.832 9.970   59.034  1.00 47.47 257 A 1 
ATOM 2008 C CB    . SER A 1 257 ? -21.581 11.162  58.968  1.00 46.03 257 A 1 
ATOM 2009 O OG    . SER A 1 257 ? -21.646 10.023  58.146  1.00 42.30 257 A 1 
ATOM 2010 N N     . GLN A 1 258 ? -18.312 11.800  60.240  1.00 35.42 258 A 1 
ATOM 2011 C CA    . GLN A 1 258 ? -17.231 11.194  60.996  1.00 40.71 258 A 1 
ATOM 2012 C C     . GLN A 1 258 ? -17.858 10.191  61.962  1.00 37.66 258 A 1 
ATOM 2013 O O     . GLN A 1 258 ? -18.101 10.497  63.126  1.00 35.79 258 A 1 
ATOM 2014 C CB    . GLN A 1 258 ? -16.422 12.251  61.754  1.00 38.93 258 A 1 
ATOM 2015 C CG    . GLN A 1 258 ? -15.541 13.124  60.871  1.00 37.78 258 A 1 
ATOM 2016 C CD    . GLN A 1 258 ? -14.649 14.071  61.696  1.00 36.93 258 A 1 
ATOM 2017 O OE1   . GLN A 1 258 ? -14.767 14.212  62.902  1.00 36.91 258 A 1 
ATOM 2018 N NE2   . GLN A 1 258 ? -13.724 14.755  61.066  1.00 36.13 258 A 1 
ATOM 2019 N N     . SER A 1 259 ? -18.186 9.019   61.436  1.00 36.97 259 A 1 
ATOM 2020 C CA    . SER A 1 259 ? -18.591 7.912   62.291  1.00 40.33 259 A 1 
ATOM 2021 C C     . SER A 1 259 ? -17.379 7.551   63.143  1.00 37.78 259 A 1 
ATOM 2022 O O     . SER A 1 259 ? -16.500 6.795   62.743  1.00 37.92 259 A 1 
ATOM 2023 C CB    . SER A 1 259 ? -19.147 6.741   61.476  1.00 39.23 259 A 1 
ATOM 2024 O OG    . SER A 1 259 ? -18.231 6.284   60.506  1.00 38.41 259 A 1 
ATOM 2025 N N     . THR A 1 260 ? -17.346 8.187   64.334  1.00 43.07 260 A 1 
ATOM 2026 C CA    . THR A 1 260 ? -16.404 7.909   65.409  1.00 47.94 260 A 1 
ATOM 2027 C C     . THR A 1 260 ? -16.692 6.508   65.928  1.00 44.80 260 A 1 
ATOM 2028 O O     . THR A 1 260 ? -17.348 6.320   66.946  1.00 43.54 260 A 1 
ATOM 2029 C CB    . THR A 1 260 ? -16.519 8.957   66.528  1.00 44.20 260 A 1 
ATOM 2030 O OG1   . THR A 1 260 ? -17.857 9.377   66.701  1.00 40.47 260 A 1 
ATOM 2031 C CG2   . THR A 1 260 ? -15.711 10.207  66.209  1.00 42.06 260 A 1 
ATOM 2032 N N     . ILE A 1 261 ? -16.263 5.510   65.170  1.00 34.72 261 A 1 
ATOM 2033 C CA    . ILE A 1 261 ? -16.341 4.126   65.630  1.00 40.43 261 A 1 
ATOM 2034 C C     . ILE A 1 261 ? -15.378 4.012   66.803  1.00 38.20 261 A 1 
ATOM 2035 O O     . ILE A 1 261 ? -14.186 3.745   66.645  1.00 37.72 261 A 1 
ATOM 2036 C CB    . ILE A 1 261 ? -16.081 3.109   64.499  1.00 38.37 261 A 1 
ATOM 2037 C CG1   . ILE A 1 261 ? -17.135 3.270   63.377  1.00 37.15 261 A 1 
ATOM 2038 C CG2   . ILE A 1 261 ? -16.127 1.675   65.066  1.00 40.36 261 A 1 
ATOM 2039 C CD1   . ILE A 1 261 ? -16.925 2.348   62.170  1.00 38.52 261 A 1 
ATOM 2040 N N     . VAL A 1 262 ? -15.954 4.244   68.001  1.00 36.70 262 A 1 
ATOM 2041 C CA    . VAL A 1 262 ? -15.300 4.168   69.314  1.00 43.24 262 A 1 
ATOM 2042 C C     . VAL A 1 262 ? -14.992 2.700   69.646  1.00 39.74 262 A 1 
ATOM 2043 O O     . VAL A 1 262 ? -15.471 2.160   70.646  1.00 39.13 262 A 1 
ATOM 2044 C CB    . VAL A 1 262 ? -16.169 4.840   70.403  1.00 40.45 262 A 1 
ATOM 2045 C CG1   . VAL A 1 262 ? -15.366 5.130   71.671  1.00 37.61 262 A 1 
ATOM 2046 C CG2   . VAL A 1 262 ? -16.776 6.161   69.943  1.00 42.13 262 A 1 
ATOM 2047 N N     . ARG A 1 263 ? -14.301 2.004   68.750  1.00 38.15 263 A 1 
ATOM 2048 C CA    . ARG A 1 263 ? -14.072 0.570   68.979  1.00 44.62 263 A 1 
ATOM 2049 C C     . ARG A 1 263 ? -13.273 0.382   70.261  1.00 41.23 263 A 1 
ATOM 2050 O O     . ARG A 1 263 ? -12.244 1.018   70.464  1.00 40.03 263 A 1 
ATOM 2051 C CB    . ARG A 1 263 ? -13.448 -0.137  67.761  1.00 41.53 263 A 1 
ATOM 2052 C CG    . ARG A 1 263 ? -14.520 -0.953  67.018  1.00 39.04 263 A 1 
ATOM 2053 C CD    . ARG A 1 263 ? -13.908 -1.841  65.920  1.00 36.15 263 A 1 
ATOM 2054 N NE    . ARG A 1 263 ? -14.949 -2.664  65.250  1.00 33.32 263 A 1 
ATOM 2055 C CZ    . ARG A 1 263 ? -14.749 -3.595  64.325  1.00 29.36 263 A 1 
ATOM 2056 N NH1   . ARG A 1 263 ? -13.543 -3.885  63.910  1.00 27.65 263 A 1 
ATOM 2057 N NH2   . ARG A 1 263 ? -15.739 -4.247  63.812  1.00 26.63 263 A 1 
ATOM 2058 N N     . ARG A 1 264 ? -13.839 -0.457  71.110  1.00 36.66 264 A 1 
ATOM 2059 C CA    . ARG A 1 264 ? -13.437 -0.658  72.501  1.00 42.15 264 A 1 
ATOM 2060 C C     . ARG A 1 264 ? -11.965 -1.090  72.624  1.00 38.03 264 A 1 
ATOM 2061 O O     . ARG A 1 264 ? -11.509 -1.920  71.848  1.00 35.95 264 A 1 
ATOM 2062 C CB    . ARG A 1 264 ? -14.332 -1.713  73.165  1.00 38.98 264 A 1 
ATOM 2063 C CG    . ARG A 1 264 ? -15.668 -1.144  73.676  1.00 36.69 264 A 1 
ATOM 2064 C CD    . ARG A 1 264 ? -16.483 -2.265  74.356  1.00 34.25 264 A 1 
ATOM 2065 N NE    . ARG A 1 264 ? -17.675 -1.744  75.048  1.00 31.40 264 A 1 
ATOM 2066 C CZ    . ARG A 1 264 ? -18.621 -2.461  75.634  1.00 28.14 264 A 1 
ATOM 2067 N NH1   . ARG A 1 264 ? -18.595 -3.773  75.613  1.00 26.63 264 A 1 
ATOM 2068 N NH2   . ARG A 1 264 ? -19.605 -1.881  76.250  1.00 26.36 264 A 1 
ATOM 2069 N N     . PRO A 1 265 ? -11.310 -0.603  73.684  1.00 35.48 265 A 1 
ATOM 2070 C CA    . PRO A 1 265 ? -9.906  -0.882  73.961  1.00 39.71 265 A 1 
ATOM 2071 C C     . PRO A 1 265 ? -9.747  -2.261  74.626  1.00 38.05 265 A 1 
ATOM 2072 O O     . PRO A 1 265 ? -9.433  -2.326  75.811  1.00 35.86 265 A 1 
ATOM 2073 C CB    . PRO A 1 265 ? -9.475  0.281   74.865  1.00 36.02 265 A 1 
ATOM 2074 C CG    . PRO A 1 265 ? -10.723 0.521   75.715  1.00 36.11 265 A 1 
ATOM 2075 C CD    . PRO A 1 265 ? -11.853 0.279   74.705  1.00 41.64 265 A 1 
ATOM 2076 N N     . HIS A 1 266 ? -10.069 -3.333  73.924  1.00 43.30 266 A 1 
ATOM 2077 C CA    . HIS A 1 266 ? -10.039 -4.637  74.589  1.00 48.72 266 A 1 
ATOM 2078 C C     . HIS A 1 266 ? -8.655  -4.925  75.199  1.00 46.95 266 A 1 
ATOM 2079 O O     . HIS A 1 266 ? -7.626  -4.805  74.539  1.00 45.98 266 A 1 
ATOM 2080 C CB    . HIS A 1 266 ? -10.553 -5.766  73.684  1.00 44.93 266 A 1 
ATOM 2081 C CG    . HIS A 1 266 ? -11.869 -6.311  74.190  1.00 41.81 266 A 1 
ATOM 2082 N ND1   . HIS A 1 266 ? -12.059 -7.121  75.284  1.00 39.37 266 A 1 
ATOM 2083 C CD2   . HIS A 1 266 ? -13.113 -6.043  73.687  1.00 38.58 266 A 1 
ATOM 2084 C CE1   . HIS A 1 266 ? -13.373 -7.337  75.417  1.00 34.85 266 A 1 
ATOM 2085 N NE2   . HIS A 1 266 ? -14.063 -6.690  74.478  1.00 35.59 266 A 1 
ATOM 2086 N N     . GLN A 1 267 ? -8.686  -5.279  76.501  1.00 39.96 267 A 1 
ATOM 2087 C CA    . GLN A 1 267 ? -7.565  -5.170  77.437  1.00 44.80 267 A 1 
ATOM 2088 C C     . GLN A 1 267 ? -6.438  -6.206  77.310  1.00 43.42 267 A 1 
ATOM 2089 O O     . GLN A 1 267 ? -5.391  -5.964  77.898  1.00 40.89 267 A 1 
ATOM 2090 C CB    . GLN A 1 267 ? -8.129  -5.337  78.858  1.00 41.38 267 A 1 
ATOM 2091 C CG    . GLN A 1 267 ? -8.841  -4.114  79.443  1.00 38.48 267 A 1 
ATOM 2092 C CD    . GLN A 1 267 ? -9.395  -4.412  80.838  1.00 35.21 267 A 1 
ATOM 2093 O OE1   . GLN A 1 267 ? -9.679  -5.543  81.209  1.00 35.50 267 A 1 
ATOM 2094 N NE2   . GLN A 1 267 ? -9.593  -3.405  81.666  1.00 32.59 267 A 1 
ATOM 2095 N N     . SER A 1 268 ? -6.698  -7.363  76.766  1.00 39.32 268 A 1 
ATOM 2096 C CA    . SER A 1 268 ? -6.156  -8.611  77.327  1.00 41.86 268 A 1 
ATOM 2097 C C     . SER A 1 268 ? -4.635  -8.593  77.496  1.00 40.17 268 A 1 
ATOM 2098 O O     . SER A 1 268 ? -3.899  -8.411  76.532  1.00 37.73 268 A 1 
ATOM 2099 C CB    . SER A 1 268 ? -6.598  -9.828  76.528  1.00 38.36 268 A 1 
ATOM 2100 O OG    . SER A 1 268 ? -6.084  -9.792  75.219  1.00 34.91 268 A 1 
ATOM 2101 N N     . GLY A 1 269 ? -4.213  -8.783  78.739  1.00 34.02 269 A 1 
ATOM 2102 C CA    . GLY A 1 269 ? -2.885  -8.377  79.203  1.00 35.77 269 A 1 
ATOM 2103 C C     . GLY A 1 269 ? -1.881  -9.465  79.562  1.00 33.19 269 A 1 
ATOM 2104 O O     . GLY A 1 269 ? -0.925  -9.150  80.261  1.00 31.15 269 A 1 
ATOM 2105 N N     . TYR A 1 270 ? -2.098  -10.696 79.192  1.00 32.13 270 A 1 
ATOM 2106 C CA    . TYR A 1 270 ? -1.165  -11.778 79.557  1.00 34.70 270 A 1 
ATOM 2107 C C     . TYR A 1 270 ? 0.191   -11.629 78.834  1.00 30.83 270 A 1 
ATOM 2108 O O     . TYR A 1 270 ? 0.234   -11.030 77.765  1.00 29.39 270 A 1 
ATOM 2109 C CB    . TYR A 1 270 ? -1.807  -13.124 79.181  1.00 32.42 270 A 1 
ATOM 2110 C CG    . TYR A 1 270 ? -2.786  -13.681 80.192  1.00 32.79 270 A 1 
ATOM 2111 C CD1   . TYR A 1 270 ? -2.315  -14.425 81.293  1.00 35.08 270 A 1 
ATOM 2112 C CD2   . TYR A 1 270 ? -4.158  -13.511 80.009  1.00 36.17 270 A 1 
ATOM 2113 C CE1   . TYR A 1 270 ? -3.222  -14.982 82.207  1.00 32.30 270 A 1 
ATOM 2114 C CE2   . TYR A 1 270 ? -5.078  -14.066 80.927  1.00 31.65 270 A 1 
ATOM 2115 C CZ    . TYR A 1 270 ? -4.604  -14.805 82.028  1.00 32.98 270 A 1 
ATOM 2116 O OH    . TYR A 1 270 ? -5.486  -15.354 82.922  1.00 34.15 270 A 1 
ATOM 2117 N N     . ALA A 1 271 ? 1.290   -12.184 79.218  1.00 36.41 271 A 1 
ATOM 2118 C CA    . ALA A 1 271 ? 1.898   -12.634 80.482  1.00 37.23 271 A 1 
ATOM 2119 C C     . ALA A 1 271 ? 3.423   -12.761 80.178  1.00 33.76 271 A 1 
ATOM 2120 O O     . ALA A 1 271 ? 3.833   -12.445 79.070  1.00 32.60 271 A 1 
ATOM 2121 C CB    . ALA A 1 271 ? 1.260   -13.955 80.953  1.00 35.03 271 A 1 
ATOM 2122 N N     . PRO A 1 272 ? 4.274   -13.166 81.084  1.00 33.88 272 A 1 
ATOM 2123 C CA    . PRO A 1 272 ? 5.549   -12.464 81.330  1.00 36.89 272 A 1 
ATOM 2124 C C     . PRO A 1 272 ? 6.856   -13.169 80.903  1.00 35.48 272 A 1 
ATOM 2125 O O     . PRO A 1 272 ? 7.917   -12.565 81.004  1.00 34.57 272 A 1 
ATOM 2126 C CB    . PRO A 1 272 ? 5.527   -12.331 82.851  1.00 34.30 272 A 1 
ATOM 2127 C CG    . PRO A 1 272 ? 4.920   -13.656 83.317  1.00 34.75 272 A 1 
ATOM 2128 C CD    . PRO A 1 272 ? 3.930   -13.975 82.198  1.00 41.38 272 A 1 
ATOM 2129 N N     . LEU A 1 273 ? 6.784   -14.438 80.621  1.00 33.68 273 A 1 
ATOM 2130 C CA    . LEU A 1 273 ? 7.907   -15.405 80.702  1.00 38.28 273 A 1 
ATOM 2131 C C     . LEU A 1 273 ? 9.033   -15.170 79.660  1.00 35.85 273 A 1 
ATOM 2132 O O     . LEU A 1 273 ? 8.808   -14.443 78.710  1.00 35.81 273 A 1 
ATOM 2133 C CB    . LEU A 1 273 ? 7.284   -16.807 80.517  1.00 35.38 273 A 1 
ATOM 2134 C CG    . LEU A 1 273 ? 6.427   -17.341 81.669  1.00 34.12 273 A 1 
ATOM 2135 C CD1   . LEU A 1 273 ? 5.671   -18.584 81.200  1.00 34.83 273 A 1 
ATOM 2136 C CD2   . LEU A 1 273 ? 7.255   -17.728 82.886  1.00 39.24 273 A 1 
ATOM 2137 N N     . VAL A 1 274 ? 10.192  -15.804 79.685  1.00 30.04 274 A 1 
ATOM 2138 C CA    . VAL A 1 274 ? 11.200  -16.351 80.630  1.00 36.49 274 A 1 
ATOM 2139 C C     . VAL A 1 274 ? 12.573  -15.905 80.084  1.00 33.17 274 A 1 
ATOM 2140 O O     . VAL A 1 274 ? 12.650  -15.452 78.946  1.00 31.62 274 A 1 
ATOM 2141 C CB    . VAL A 1 274 ? 11.222  -17.896 80.714  1.00 33.82 274 A 1 
ATOM 2142 C CG1   . VAL A 1 274 ? 11.999  -18.379 81.952  1.00 32.57 274 A 1 
ATOM 2143 C CG2   . VAL A 1 274 ? 9.885   -18.599 80.763  1.00 37.95 274 A 1 
ATOM 2144 N N     . GLY A 1 275 ? 13.647  -16.032 80.821  1.00 33.81 275 A 1 
ATOM 2145 C CA    . GLY A 1 275 ? 14.902  -15.325 80.600  1.00 34.11 275 A 1 
ATOM 2146 C C     . GLY A 1 275 ? 16.195  -16.046 80.197  1.00 32.37 275 A 1 
ATOM 2147 O O     . GLY A 1 275 ? 17.231  -15.491 80.532  1.00 30.80 275 A 1 
ATOM 2148 N N     . ALA A 1 276 ? 16.178  -17.223 79.626  1.00 32.84 276 A 1 
ATOM 2149 C CA    . ALA A 1 276 ? 17.339  -18.128 79.673  1.00 35.53 276 A 1 
ATOM 2150 C C     . ALA A 1 276 ? 18.649  -17.636 78.994  1.00 33.75 276 A 1 
ATOM 2151 O O     . ALA A 1 276 ? 18.649  -16.788 78.119  1.00 32.98 276 A 1 
ATOM 2152 C CB    . ALA A 1 276 ? 16.910  -19.506 79.155  1.00 32.78 276 A 1 
ATOM 2153 N N     . GLU A 1 277 ? 19.738  -18.244 79.394  1.00 36.28 277 A 1 
ATOM 2154 C CA    . GLU A 1 277 ? 21.061  -17.668 79.699  1.00 43.09 277 A 1 
ATOM 2155 C C     . GLU A 1 277 ? 22.157  -17.653 78.606  1.00 42.37 277 A 1 
ATOM 2156 O O     . GLU A 1 277 ? 22.908  -16.683 78.536  1.00 40.95 277 A 1 
ATOM 2157 C CB    . GLU A 1 277 ? 21.672  -18.521 80.841  1.00 37.90 277 A 1 
ATOM 2158 C CG    . GLU A 1 277 ? 20.905  -18.614 82.156  1.00 35.95 277 A 1 
ATOM 2159 C CD    . GLU A 1 277 ? 21.584  -19.614 83.107  1.00 35.54 277 A 1 
ATOM 2160 O OE1   . GLU A 1 277 ? 21.857  -19.239 84.272  1.00 33.89 277 A 1 
ATOM 2161 O OE2   . GLU A 1 277 ? 21.815  -20.757 82.665  1.00 34.40 277 A 1 
ATOM 2162 N N     . GLN A 1 278 ? 22.422  -18.753 77.958  1.00 32.98 278 A 1 
ATOM 2163 C CA    . GLN A 1 278 ? 23.781  -19.321 78.061  1.00 37.31 278 A 1 
ATOM 2164 C C     . GLN A 1 278 ? 24.874  -18.804 77.083  1.00 35.28 278 A 1 
ATOM 2165 O O     . GLN A 1 278 ? 24.628  -18.031 76.181  1.00 33.34 278 A 1 
ATOM 2166 C CB    . GLN A 1 278 ? 23.732  -20.866 78.045  1.00 34.54 278 A 1 
ATOM 2167 C CG    . GLN A 1 278 ? 23.519  -21.474 79.437  1.00 31.23 278 A 1 
ATOM 2168 C CD    . GLN A 1 278 ? 23.704  -22.992 79.474  1.00 30.34 278 A 1 
ATOM 2169 O OE1   . GLN A 1 278 ? 23.970  -23.664 78.491  1.00 32.07 278 A 1 
ATOM 2170 N NE2   . GLN A 1 278 ? 23.576  -23.602 80.637  1.00 30.04 278 A 1 
ATOM 2171 N N     . ALA A 1 279 ? 26.096  -19.293 77.317  1.00 31.69 279 A 1 
ATOM 2172 C CA    . ALA A 1 279 ? 27.348  -18.528 77.376  1.00 31.77 279 A 1 
ATOM 2173 C C     . ALA A 1 279 ? 28.376  -18.645 76.233  1.00 28.81 279 A 1 
ATOM 2174 O O     . ALA A 1 279 ? 29.141  -17.707 76.041  1.00 28.68 279 A 1 
ATOM 2175 C CB    . ALA A 1 279 ? 28.017  -18.980 78.689  1.00 30.82 279 A 1 
ATOM 2176 N N     . ALA A 1 280 ? 28.546  -19.781 75.651  1.00 31.78 280 A 1 
ATOM 2177 C CA    . ALA A 1 280 ? 29.886  -20.386 75.490  1.00 31.67 280 A 1 
ATOM 2178 C C     . ALA A 1 280 ? 30.878  -19.773 74.455  1.00 28.84 280 A 1 
ATOM 2179 O O     . ALA A 1 280 ? 30.548  -18.920 73.655  1.00 28.10 280 A 1 
ATOM 2180 C CB    . ALA A 1 280 ? 29.699  -21.890 75.266  1.00 30.27 280 A 1 
ATOM 2181 N N     . SER A 1 281 ? 32.109  -20.258 74.471  1.00 46.08 281 A 1 
ATOM 2182 C CA    . SER A 1 281 ? 33.355  -19.477 74.566  1.00 46.31 281 A 1 
ATOM 2183 C C     . SER A 1 281 ? 34.377  -19.489 73.410  1.00 44.17 281 A 1 
ATOM 2184 O O     . SER A 1 281 ? 35.154  -18.541 73.313  1.00 42.60 281 A 1 
ATOM 2185 C CB    . SER A 1 281 ? 34.098  -20.036 75.778  1.00 43.40 281 A 1 
ATOM 2186 O OG    . SER A 1 281 ? 34.364  -21.416 75.629  1.00 37.72 281 A 1 
ATOM 2187 N N     . ALA A 1 282 ? 34.581  -20.586 72.762  1.00 33.48 282 A 1 
ATOM 2188 C CA    . ALA A 1 282 ? 35.917  -21.101 72.378  1.00 34.22 282 A 1 
ATOM 2189 C C     . ALA A 1 282 ? 36.661  -20.451 71.172  1.00 31.23 282 A 1 
ATOM 2190 O O     . ALA A 1 282 ? 36.249  -19.426 70.666  1.00 31.02 282 A 1 
ATOM 2191 C CB    . ALA A 1 282 ? 35.731  -22.618 72.198  1.00 32.69 282 A 1 
ATOM 2192 N N     . THR A 1 283 ? 37.675  -20.991 70.593  1.00 45.42 283 A 1 
ATOM 2193 C CA    . THR A 1 283 ? 39.141  -21.165 70.570  1.00 48.08 283 A 1 
ATOM 2194 C C     . THR A 1 283 ? 39.617  -20.924 69.099  1.00 44.91 283 A 1 
ATOM 2195 O O     . THR A 1 283 ? 38.768  -20.583 68.280  1.00 41.56 283 A 1 
ATOM 2196 C CB    . THR A 1 283 ? 39.519  -22.599 70.992  1.00 42.25 283 A 1 
ATOM 2197 O OG1   . THR A 1 283 ? 38.737  -23.562 70.299  1.00 39.09 283 A 1 
ATOM 2198 C CG2   . THR A 1 283 ? 39.372  -22.874 72.481  1.00 42.73 283 A 1 
ATOM 2199 N N     . ALA A 1 284 ? 40.795  -21.079 68.538  1.00 32.53 284 A 1 
ATOM 2200 C CA    . ALA A 1 284 ? 42.193  -21.166 68.949  1.00 32.17 284 A 1 
ATOM 2201 C C     . ALA A 1 284 ? 43.178  -20.597 67.870  1.00 28.86 284 A 1 
ATOM 2202 O O     . ALA A 1 284 ? 43.291  -19.395 67.760  1.00 28.04 284 A 1 
ATOM 2203 C CB    . ALA A 1 284 ? 42.552  -22.632 69.260  1.00 30.68 284 A 1 
ATOM 2204 N N     . GLY A 1 285 ? 43.935  -21.450 67.122  1.00 37.38 285 A 1 
ATOM 2205 C CA    . GLY A 1 285 ? 45.351  -21.223 66.744  1.00 36.41 285 A 1 
ATOM 2206 C C     . GLY A 1 285 ? 45.774  -20.698 65.335  1.00 33.77 285 A 1 
ATOM 2207 O O     . GLY A 1 285 ? 45.315  -19.655 64.960  1.00 33.30 285 A 1 
ATOM 2208 N N     . ALA A 1 286 ? 46.647  -21.335 64.496  1.00 28.24 286 A 1 
ATOM 2209 C CA    . ALA A 1 286 ? 48.098  -21.164 64.622  1.00 29.89 286 A 1 
ATOM 2210 C C     . ALA A 1 286 ? 48.872  -20.624 63.371  1.00 27.39 286 A 1 
ATOM 2211 O O     . ALA A 1 286 ? 49.122  -19.433 63.289  1.00 26.46 286 A 1 
ATOM 2212 C CB    . ALA A 1 286 ? 48.718  -22.469 65.112  1.00 28.29 286 A 1 
ATOM 2213 N N     . SER A 1 287 ? 49.365  -21.473 62.451  1.00 43.38 287 A 1 
ATOM 2214 C CA    . SER A 1 287 ? 50.720  -21.379 61.821  1.00 44.72 287 A 1 
ATOM 2215 C C     . SER A 1 287 ? 50.759  -21.053 60.302  1.00 42.96 287 A 1 
ATOM 2216 O O     . SER A 1 287 ? 49.711  -20.866 59.724  1.00 40.94 287 A 1 
ATOM 2217 C CB    . SER A 1 287 ? 51.364  -22.748 62.089  1.00 41.06 287 A 1 
ATOM 2218 O OG    . SER A 1 287 ? 50.633  -23.799 61.465  1.00 35.16 287 A 1 
ATOM 2219 N N     . ALA A 1 288 ? 51.869  -21.029 59.510  1.00 33.61 288 A 1 
ATOM 2220 C CA    . ALA A 1 288 ? 53.298  -20.707 59.747  1.00 35.62 288 A 1 
ATOM 2221 C C     . ALA A 1 288 ? 54.106  -20.338 58.453  1.00 33.76 288 A 1 
ATOM 2222 O O     . ALA A 1 288 ? 54.752  -19.308 58.444  1.00 31.71 288 A 1 
ATOM 2223 C CB    . ALA A 1 288 ? 54.018  -21.896 60.403  1.00 33.52 288 A 1 
ATOM 2224 N N     . TYR A 1 289 ? 54.195  -21.184 57.441  1.00 32.18 289 A 1 
ATOM 2225 C CA    . TYR A 1 289 ? 55.448  -21.448 56.667  1.00 36.18 289 A 1 
ATOM 2226 C C     . TYR A 1 289 ? 55.832  -20.538 55.454  1.00 33.20 289 A 1 
ATOM 2227 O O     . TYR A 1 289 ? 55.122  -19.615 55.121  1.00 32.15 289 A 1 
ATOM 2228 C CB    . TYR A 1 289 ? 55.455  -22.929 56.249  1.00 34.00 289 A 1 
ATOM 2229 C CG    . TYR A 1 289 ? 56.017  -23.880 57.282  1.00 34.87 289 A 1 
ATOM 2230 C CD1   . TYR A 1 289 ? 57.412  -24.040 57.411  1.00 37.00 289 A 1 
ATOM 2231 C CD2   . TYR A 1 289 ? 55.151  -24.630 58.105  1.00 38.10 289 A 1 
ATOM 2232 C CE1   . TYR A 1 289 ? 57.934  -24.940 58.368  1.00 35.03 289 A 1 
ATOM 2233 C CE2   . TYR A 1 289 ? 55.667  -25.519 59.060  1.00 34.63 289 A 1 
ATOM 2234 C CZ    . TYR A 1 289 ? 57.062  -25.682 59.191  1.00 35.14 289 A 1 
ATOM 2235 O OH    . TYR A 1 289 ? 57.569  -26.545 60.113  1.00 34.56 289 A 1 
ATOM 2236 N N     . THR A 1 290 ? 56.923  -20.836 54.787  1.00 44.86 290 A 1 
ATOM 2237 C CA    . THR A 1 290 ? 58.140  -20.045 54.503  1.00 48.29 290 A 1 
ATOM 2238 C C     . THR A 1 290 ? 58.483  -19.588 53.054  1.00 46.72 290 A 1 
ATOM 2239 O O     . THR A 1 290 ? 58.493  -18.382 52.837  1.00 43.40 290 A 1 
ATOM 2240 C CB    . THR A 1 290 ? 59.372  -20.808 55.025  1.00 43.37 290 A 1 
ATOM 2241 O OG1   . THR A 1 290 ? 59.333  -22.154 54.601  1.00 41.99 290 A 1 
ATOM 2242 C CG2   . THR A 1 290 ? 59.459  -20.818 56.559  1.00 47.00 290 A 1 
ATOM 2243 N N     . ASP A 1 291 ? 58.925  -20.443 52.129  1.00 44.41 291 A 1 
ATOM 2244 C CA    . ASP A 1 291 ? 60.285  -20.211 51.540  1.00 49.38 291 A 1 
ATOM 2245 C C     . ASP A 1 291 ? 60.523  -19.540 50.140  1.00 47.61 291 A 1 
ATOM 2246 O O     . ASP A 1 291 ? 60.468  -18.320 50.049  1.00 45.96 291 A 1 
ATOM 2247 C CB    . ASP A 1 291 ? 61.126  -21.502 51.672  1.00 44.29 291 A 1 
ATOM 2248 C CG    . ASP A 1 291 ? 62.254  -21.456 52.696  1.00 39.72 291 A 1 
ATOM 2249 O OD1   . ASP A 1 291 ? 62.521  -20.384 53.272  1.00 39.08 291 A 1 
ATOM 2250 O OD2   . ASP A 1 291 ? 62.850  -22.540 52.889  1.00 39.05 291 A 1 
ATOM 2251 N N     . SER A 1 292 ? 60.946  -20.282 49.061  1.00 40.93 292 A 1 
ATOM 2252 C CA    . SER A 1 292 ? 62.247  -19.865 48.489  1.00 44.42 292 A 1 
ATOM 2253 C C     . SER A 1 292 ? 62.492  -19.554 46.974  1.00 42.31 292 A 1 
ATOM 2254 O O     . SER A 1 292 ? 62.958  -18.462 46.659  1.00 40.20 292 A 1 
ATOM 2255 C CB    . SER A 1 292 ? 63.314  -20.882 48.944  1.00 40.76 292 A 1 
ATOM 2256 O OG    . SER A 1 292 ? 63.477  -21.962 48.076  1.00 36.34 292 A 1 
ATOM 2257 N N     . VAL A 1 293 ? 62.410  -20.508 46.095  1.00 34.45 293 A 1 
ATOM 2258 C CA    . VAL A 1 293 ? 63.371  -20.748 44.956  1.00 40.16 293 A 1 
ATOM 2259 C C     . VAL A 1 293 ? 63.032  -20.048 43.600  1.00 37.93 293 A 1 
ATOM 2260 O O     . VAL A 1 293 ? 61.923  -19.603 43.440  1.00 36.59 293 A 1 
ATOM 2261 C CB    . VAL A 1 293 ? 63.485  -22.273 44.704  1.00 37.53 293 A 1 
ATOM 2262 C CG1   . VAL A 1 293 ? 64.872  -22.710 44.277  1.00 36.36 293 A 1 
ATOM 2263 C CG2   . VAL A 1 293 ? 63.120  -23.183 45.880  1.00 41.56 293 A 1 
ATOM 2264 N N     . ASN A 1 294 ? 63.727  -19.951 42.473  1.00 36.77 294 A 1 
ATOM 2265 C CA    . ASN A 1 294 ? 65.157  -19.809 42.130  1.00 38.95 294 A 1 
ATOM 2266 C C     . ASN A 1 294 ? 65.368  -19.197 40.695  1.00 35.28 294 A 1 
ATOM 2267 O O     . ASN A 1 294 ? 65.100  -18.028 40.511  1.00 33.19 294 A 1 
ATOM 2268 C CB    . ASN A 1 294 ? 65.892  -21.163 42.271  1.00 37.65 294 A 1 
ATOM 2269 C CG    . ASN A 1 294 ? 67.399  -21.062 42.474  1.00 34.69 294 A 1 
ATOM 2270 O OD1   . ASN A 1 294 ? 68.003  -20.005 42.490  1.00 36.46 294 A 1 
ATOM 2271 N ND2   . ASN A 1 294 ? 68.048  -22.189 42.655  1.00 38.14 294 A 1 
ATOM 2272 N N     . ASN A 1 295 ? 65.848  -19.891 39.677  1.00 38.50 295 A 1 
ATOM 2273 C CA    . ASN A 1 295 ? 66.982  -19.530 38.794  1.00 40.14 295 A 1 
ATOM 2274 C C     . ASN A 1 295 ? 66.817  -18.781 37.428  1.00 37.07 295 A 1 
ATOM 2275 O O     . ASN A 1 295 ? 66.752  -17.561 37.415  1.00 35.22 295 A 1 
ATOM 2276 C CB    . ASN A 1 295 ? 67.886  -20.778 38.630  1.00 37.75 295 A 1 
ATOM 2277 C CG    . ASN A 1 295 ? 69.086  -20.824 39.544  1.00 34.34 295 A 1 
ATOM 2278 O OD1   . ASN A 1 295 ? 69.478  -19.874 40.190  1.00 35.58 295 A 1 
ATOM 2279 N ND2   . ASN A 1 295 ? 69.735  -21.972 39.610  1.00 36.38 295 A 1 
ATOM 2280 N N     . SER A 1 296 ? 66.991  -19.448 36.251  1.00 34.20 296 A 1 
ATOM 2281 C CA    . SER A 1 296 ? 68.129  -18.992 35.418  1.00 36.97 296 A 1 
ATOM 2282 C C     . SER A 1 296 ? 67.980  -18.584 33.937  1.00 34.68 296 A 1 
ATOM 2283 O O     . SER A 1 296 ? 68.477  -17.521 33.584  1.00 33.49 296 A 1 
ATOM 2284 C CB    . SER A 1 296 ? 69.236  -20.052 35.487  1.00 35.25 296 A 1 
ATOM 2285 O OG    . SER A 1 296 ? 68.776  -21.302 35.031  1.00 33.11 296 A 1 
ATOM 2286 N N     . ILE A 1 297 ? 67.509  -19.422 33.018  1.00 26.43 297 A 1 
ATOM 2287 C CA    . ILE A 1 297 ? 68.260  -19.637 31.749  1.00 29.18 297 A 1 
ATOM 2288 C C     . ILE A 1 297 ? 68.006  -18.590 30.632  1.00 28.27 297 A 1 
ATOM 2289 O O     . ILE A 1 297 ? 66.937  -18.017 30.518  1.00 26.65 297 A 1 
ATOM 2290 C CB    . ILE A 1 297 ? 68.111  -21.095 31.263  1.00 27.35 297 A 1 
ATOM 2291 C CG1   . ILE A 1 297 ? 68.538  -22.096 32.367  1.00 26.64 297 A 1 
ATOM 2292 C CG2   . ILE A 1 297 ? 68.941  -21.370 29.989  1.00 31.06 297 A 1 
ATOM 2293 C CD1   . ILE A 1 297 ? 68.361  -23.571 32.029  1.00 30.46 297 A 1 
ATOM 2294 N N     . SER A 1 298 ? 69.014  -18.408 29.781  1.00 37.14 298 A 1 
ATOM 2295 C CA    . SER A 1 298 ? 69.400  -17.171 29.081  1.00 37.44 298 A 1 
ATOM 2296 C C     . SER A 1 298 ? 69.238  -17.096 27.552  1.00 35.11 298 A 1 
ATOM 2297 O O     . SER A 1 298 ? 69.620  -16.066 27.000  1.00 33.93 298 A 1 
ATOM 2298 C CB    . SER A 1 298 ? 70.895  -16.983 29.351  1.00 36.25 298 A 1 
ATOM 2299 O OG    . SER A 1 298 ? 71.635  -18.085 28.861  1.00 33.45 298 A 1 
ATOM 2300 N N     . PHE A 1 299 ? 68.842  -18.125 26.842  1.00 34.26 299 A 1 
ATOM 2301 C CA    . PHE A 1 299 ? 69.396  -18.397 25.505  1.00 35.94 299 A 1 
ATOM 2302 C C     . PHE A 1 299 ? 69.220  -17.292 24.431  1.00 34.78 299 A 1 
ATOM 2303 O O     . PHE A 1 299 ? 68.198  -16.632 24.340  1.00 32.99 299 A 1 
ATOM 2304 C CB    . PHE A 1 299 ? 68.939  -19.765 24.987  1.00 32.85 299 A 1 
ATOM 2305 C CG    . PHE A 1 299 ? 69.941  -20.868 25.271  1.00 32.13 299 A 1 
ATOM 2306 C CD1   . PHE A 1 299 ? 71.018  -21.071 24.396  1.00 32.86 299 A 1 
ATOM 2307 C CD2   . PHE A 1 299 ? 69.812  -21.666 26.414  1.00 33.37 299 A 1 
ATOM 2308 C CE1   . PHE A 1 299 ? 71.964  -22.080 24.659  1.00 30.22 299 A 1 
ATOM 2309 C CE2   . PHE A 1 299 ? 70.758  -22.666 26.686  1.00 28.61 299 A 1 
ATOM 2310 C CZ    . PHE A 1 299 ? 71.835  -22.882 25.807  1.00 28.77 299 A 1 
ATOM 2311 N N     . SER A 1 300 ? 70.240  -17.156 23.578  1.00 39.43 300 A 1 
ATOM 2312 C CA    . SER A 1 300 ? 70.715  -15.917 22.928  1.00 42.62 300 A 1 
ATOM 2313 C C     . SER A 1 300 ? 70.455  -15.745 21.420  1.00 41.07 300 A 1 
ATOM 2314 O O     . SER A 1 300 ? 70.750  -14.673 20.908  1.00 39.78 300 A 1 
ATOM 2315 C CB    . SER A 1 300 ? 72.239  -15.921 23.129  1.00 39.93 300 A 1 
ATOM 2316 O OG    . SER A 1 300 ? 72.910  -14.860 22.515  1.00 35.98 300 A 1 
ATOM 2317 N N     . MET A 1 301 ? 70.057  -16.756 20.674  1.00 42.29 301 A 1 
ATOM 2318 C CA    . MET A 1 301 ? 70.529  -16.950 19.294  1.00 44.82 301 A 1 
ATOM 2319 C C     . MET A 1 301 ? 70.252  -15.790 18.304  1.00 43.98 301 A 1 
ATOM 2320 O O     . MET A 1 301 ? 69.157  -15.253 18.219  1.00 40.96 301 A 1 
ATOM 2321 C CB    . MET A 1 301 ? 70.027  -18.277 18.706  1.00 41.58 301 A 1 
ATOM 2322 C CG    . MET A 1 301 ? 70.889  -19.462 19.186  1.00 38.98 301 A 1 
ATOM 2323 S SD    . MET A 1 301 ? 70.542  -20.996 18.281  1.00 38.75 301 A 1 
ATOM 2324 C CE    . MET A 1 301 ? 71.812  -22.078 18.995  1.00 35.55 301 A 1 
ATOM 2325 N N     . GLU A 1 302 ? 71.271  -15.492 17.528  1.00 34.76 302 A 1 
ATOM 2326 C CA    . GLU A 1 302 ? 71.495  -14.255 16.730  1.00 39.84 302 A 1 
ATOM 2327 C C     . GLU A 1 302 ? 70.901  -14.192 15.306  1.00 38.59 302 A 1 
ATOM 2328 O O     . GLU A 1 302 ? 70.737  -13.099 14.778  1.00 36.24 302 A 1 
ATOM 2329 C CB    . GLU A 1 302 ? 73.010  -14.130 16.496  1.00 36.24 302 A 1 
ATOM 2330 C CG    . GLU A 1 302 ? 73.889  -13.830 17.710  1.00 34.34 302 A 1 
ATOM 2331 C CD    . GLU A 1 302 ? 75.359  -13.719 17.280  1.00 33.96 302 A 1 
ATOM 2332 O OE1   . GLU A 1 302 ? 75.982  -12.691 17.602  1.00 32.52 302 A 1 
ATOM 2333 O OE2   . GLU A 1 302 ? 75.842  -14.675 16.631  1.00 32.06 302 A 1 
ATOM 2334 N N     . ALA A 1 303 ? 70.762  -15.281 14.623  1.00 40.85 303 A 1 
ATOM 2335 C CA    . ALA A 1 303 ? 70.916  -15.335 13.160  1.00 42.72 303 A 1 
ATOM 2336 C C     . ALA A 1 303 ? 69.877  -14.484 12.376  1.00 40.26 303 A 1 
ATOM 2337 O O     . ALA A 1 303 ? 68.742  -14.371 12.795  1.00 38.79 303 A 1 
ATOM 2338 C CB    . ALA A 1 303 ? 70.844  -16.807 12.737  1.00 40.36 303 A 1 
ATOM 2339 N N     . GLY A 1 304 ? 70.102  -13.912 11.212  1.00 37.36 304 A 1 
ATOM 2340 C CA    . GLY A 1 304 ? 71.243  -13.810 10.316  1.00 38.76 304 A 1 
ATOM 2341 C C     . GLY A 1 304 ? 70.888  -12.949 9.089   1.00 36.27 304 A 1 
ATOM 2342 O O     . GLY A 1 304 ? 70.835  -11.732 9.197   1.00 35.17 304 A 1 
ATOM 2343 N N     . ILE A 1 305 ? 70.662  -13.561 7.903   1.00 33.49 305 A 1 
ATOM 2344 C CA    . ILE A 1 305 ? 71.300  -12.968 6.722   1.00 38.07 305 A 1 
ATOM 2345 C C     . ILE A 1 305 ? 70.393  -12.217 5.716   1.00 35.98 305 A 1 
ATOM 2346 O O     . ILE A 1 305 ? 70.556  -11.011 5.540   1.00 34.08 305 A 1 
ATOM 2347 C CB    . ILE A 1 305 ? 72.173  -14.027 5.989   1.00 35.52 305 A 1 
ATOM 2348 C CG1   . ILE A 1 305 ? 73.039  -14.869 6.956   1.00 33.68 305 A 1 
ATOM 2349 C CG2   . ILE A 1 305 ? 73.109  -13.325 4.969   1.00 35.88 305 A 1 
ATOM 2350 C CD1   . ILE A 1 305 ? 73.764  -16.043 6.271   1.00 34.22 305 A 1 
ATOM 2351 N N     . VAL A 1 306 ? 69.571  -12.918 4.924   1.00 39.43 306 A 1 
ATOM 2352 C CA    . VAL A 1 306 ? 69.607  -12.690 3.463   1.00 43.61 306 A 1 
ATOM 2353 C C     . VAL A 1 306 ? 68.729  -11.521 2.970   1.00 39.90 306 A 1 
ATOM 2354 O O     . VAL A 1 306 ? 67.573  -11.425 3.346   1.00 38.34 306 A 1 
ATOM 2355 C CB    . VAL A 1 306 ? 69.303  -13.973 2.670   1.00 41.21 306 A 1 
ATOM 2356 C CG1   . VAL A 1 306 ? 69.556  -13.794 1.172   1.00 38.28 306 A 1 
ATOM 2357 C CG2   . VAL A 1 306 ? 70.181  -15.153 3.114   1.00 41.95 306 A 1 
ATOM 2358 N N     . PRO A 1 307 ? 69.256  -10.669 2.069   1.00 38.41 307 A 1 
ATOM 2359 C CA    . PRO A 1 307 ? 68.690  -9.353  1.760   1.00 40.49 307 A 1 
ATOM 2360 C C     . PRO A 1 307 ? 67.712  -9.299  0.574   1.00 38.63 307 A 1 
ATOM 2361 O O     . PRO A 1 307 ? 67.543  -8.217  0.018   1.00 35.94 307 A 1 
ATOM 2362 C CB    . PRO A 1 307 ? 69.937  -8.507  1.470   1.00 37.14 307 A 1 
ATOM 2363 C CG    . PRO A 1 307 ? 70.838  -9.484  0.718   1.00 36.72 307 A 1 
ATOM 2364 C CD    . PRO A 1 307 ? 70.569  -10.789 1.467   1.00 41.63 307 A 1 
ATOM 2365 N N     . ASP A 1 308 ? 67.186  -10.402 0.094   1.00 53.37 308 A 1 
ATOM 2366 C CA    . ASP A 1 308 ? 66.871  -10.564 -1.327  1.00 54.37 308 A 1 
ATOM 2367 C C     . ASP A 1 308 ? 65.925  -9.492  -1.917  1.00 52.58 308 A 1 
ATOM 2368 O O     . ASP A 1 308 ? 64.892  -9.119  -1.367  1.00 49.40 308 A 1 
ATOM 2369 C CB    . ASP A 1 308 ? 66.428  -12.002 -1.641  1.00 49.19 308 A 1 
ATOM 2370 C CG    . ASP A 1 308 ? 66.782  -12.432 -3.071  1.00 43.43 308 A 1 
ATOM 2371 O OD1   . ASP A 1 308 ? 67.389  -11.617 -3.811  1.00 42.29 308 A 1 
ATOM 2372 O OD2   . ASP A 1 308 ? 66.440  -13.580 -3.410  1.00 41.98 308 A 1 
ATOM 2373 N N     . ASN A 1 309 ? 66.317  -9.001  -3.082  1.00 48.34 309 A 1 
ATOM 2374 C CA    . ASN A 1 309 ? 65.997  -7.671  -3.625  1.00 49.71 309 A 1 
ATOM 2375 C C     . ASN A 1 309 ? 64.695  -7.594  -4.450  1.00 46.04 309 A 1 
ATOM 2376 O O     . ASN A 1 309 ? 64.584  -6.721  -5.317  1.00 43.08 309 A 1 
ATOM 2377 C CB    . ASN A 1 309 ? 67.204  -7.234  -4.476  1.00 45.50 309 A 1 
ATOM 2378 C CG    . ASN A 1 309 ? 68.027  -6.101  -3.891  1.00 41.03 309 A 1 
ATOM 2379 O OD1   . ASN A 1 309 ? 67.608  -5.295  -3.094  1.00 40.67 309 A 1 
ATOM 2380 N ND2   . ASN A 1 309 ? 69.259  -5.985  -4.332  1.00 40.99 309 A 1 
ATOM 2381 N N     . THR A 1 310 ? 63.760  -8.530  -4.296  1.00 47.97 310 A 1 
ATOM 2382 C CA    . THR A 1 310 ? 62.785  -8.799  -5.363  1.00 50.12 310 A 1 
ATOM 2383 C C     . THR A 1 310 ? 61.945  -7.571  -5.694  1.00 48.29 310 A 1 
ATOM 2384 O O     . THR A 1 310 ? 61.184  -7.054  -4.872  1.00 45.04 310 A 1 
ATOM 2385 C CB    . THR A 1 310 ? 61.880  -10.002 -5.094  1.00 44.87 310 A 1 
ATOM 2386 O OG1   . THR A 1 310 ? 62.346  -10.814 -4.047  1.00 39.78 310 A 1 
ATOM 2387 C CG2   . THR A 1 310 ? 61.773  -10.879 -6.331  1.00 41.84 310 A 1 
ATOM 2388 N N     . VAL A 1 311 ? 62.095  -7.114  -6.934  1.00 35.46 311 A 1 
ATOM 2389 C CA    . VAL A 1 311 ? 61.474  -5.911  -7.507  1.00 39.87 311 A 1 
ATOM 2390 C C     . VAL A 1 311 ? 59.958  -6.098  -7.562  1.00 37.77 311 A 1 
ATOM 2391 O O     . VAL A 1 311 ? 59.429  -6.672  -8.510  1.00 35.46 311 A 1 
ATOM 2392 C CB    . VAL A 1 311 ? 62.059  -5.621  -8.902  1.00 36.74 311 A 1 
ATOM 2393 C CG1   . VAL A 1 311 ? 61.510  -4.323  -9.501  1.00 34.86 311 A 1 
ATOM 2394 C CG2   . VAL A 1 311 ? 63.588  -5.495  -8.859  1.00 38.91 311 A 1 
ATOM 2395 N N     . GLN A 1 312 ? 59.255  -5.642  -6.534  1.00 53.35 312 A 1 
ATOM 2396 C CA    . GLN A 1 312 ? 57.801  -5.681  -6.518  1.00 54.24 312 A 1 
ATOM 2397 C C     . GLN A 1 312 ? 57.265  -4.713  -7.579  1.00 54.12 312 A 1 
ATOM 2398 O O     . GLN A 1 312 ? 57.166  -3.506  -7.358  1.00 51.76 312 A 1 
ATOM 2399 C CB    . GLN A 1 312 ? 57.246  -5.350  -5.125  1.00 48.94 312 A 1 
ATOM 2400 C CG    . GLN A 1 312 ? 57.409  -6.503  -4.133  1.00 45.56 312 A 1 
ATOM 2401 C CD    . GLN A 1 312 ? 56.699  -6.250  -2.798  1.00 43.37 312 A 1 
ATOM 2402 O OE1   . GLN A 1 312 ? 56.214  -5.177  -2.484  1.00 41.59 312 A 1 
ATOM 2403 N NE2   . GLN A 1 312 ? 56.600  -7.257  -1.959  1.00 38.66 312 A 1 
ATOM 2404 N N     . SER A 1 313 ? 56.920  -5.239  -8.741  1.00 43.78 313 A 1 
ATOM 2405 C CA    . SER A 1 313 ? 56.245  -4.495  -9.793  1.00 45.82 313 A 1 
ATOM 2406 C C     . SER A 1 313 ? 54.898  -4.012  -9.259  1.00 43.93 313 A 1 
ATOM 2407 O O     . SER A 1 313 ? 53.948  -4.784  -9.134  1.00 41.55 313 A 1 
ATOM 2408 C CB    . SER A 1 313 ? 56.085  -5.362  -11.042 1.00 42.01 313 A 1 
ATOM 2409 O OG    . SER A 1 313 ? 55.414  -6.571  -10.754 1.00 39.70 313 A 1 
ATOM 2410 N N     . SER A 1 314 ? 54.855  -2.733  -8.908  1.00 39.45 314 A 1 
ATOM 2411 C CA    . SER A 1 314 ? 53.647  -2.065  -8.432  1.00 42.97 314 A 1 
ATOM 2412 C C     . SER A 1 314 ? 52.658  -1.910  -9.580  1.00 39.73 314 A 1 
ATOM 2413 O O     . SER A 1 314 ? 52.563  -0.854  -10.200 1.00 38.24 314 A 1 
ATOM 2414 C CB    . SER A 1 314 ? 54.008  -0.716  -7.798  1.00 39.54 314 A 1 
ATOM 2415 O OG    . SER A 1 314 ? 54.721  0.102   -8.704  1.00 38.00 314 A 1 
ATOM 2416 N N     . ILE A 1 315 ? 51.924  -2.984  -9.891  1.00 43.05 315 A 1 
ATOM 2417 C CA    . ILE A 1 315 ? 50.832  -2.933  -10.859 1.00 45.82 315 A 1 
ATOM 2418 C C     . ILE A 1 315 ? 49.804  -1.950  -10.296 1.00 43.60 315 A 1 
ATOM 2419 O O     . ILE A 1 315 ? 49.112  -2.252  -9.320  1.00 41.27 315 A 1 
ATOM 2420 C CB    . ILE A 1 315 ? 50.251  -4.323  -11.164 1.00 41.52 315 A 1 
ATOM 2421 C CG1   . ILE A 1 315 ? 51.343  -5.241  -11.773 1.00 40.07 315 A 1 
ATOM 2422 C CG2   . ILE A 1 315 ? 49.048  -4.208  -12.117 1.00 41.59 315 A 1 
ATOM 2423 C CD1   . ILE A 1 315 ? 50.911  -6.692  -11.985 1.00 38.71 315 A 1 
ATOM 2424 N N     . LEU A 1 316 ? 49.758  -0.762  -10.901 1.00 45.01 316 A 1 
ATOM 2425 C CA    . LEU A 1 316 ? 48.773  0.271   -10.632 1.00 47.04 316 A 1 
ATOM 2426 C C     . LEU A 1 316 ? 47.377  -0.297  -10.915 1.00 44.34 316 A 1 
ATOM 2427 O O     . LEU A 1 316 ? 46.904  -0.277  -12.050 1.00 41.60 316 A 1 
ATOM 2428 C CB    . LEU A 1 316 ? 49.062  1.501   -11.509 1.00 42.37 316 A 1 
ATOM 2429 C CG    . LEU A 1 316 ? 50.212  2.397   -11.011 1.00 39.50 316 A 1 
ATOM 2430 C CD1   . LEU A 1 316 ? 50.667  3.337   -12.137 1.00 40.19 316 A 1 
ATOM 2431 C CD2   . LEU A 1 316 ? 49.763  3.251   -9.821  1.00 42.26 316 A 1 
ATOM 2432 N N     . ARG A 1 317 ? 46.697  -0.832  -9.889  1.00 46.14 317 A 1 
ATOM 2433 C CA    . ARG A 1 317 ? 45.289  -1.214  -9.995  1.00 47.11 317 A 1 
ATOM 2434 C C     . ARG A 1 317 ? 44.495  0.063   -10.302 1.00 43.87 317 A 1 
ATOM 2435 O O     . ARG A 1 317 ? 44.543  0.984   -9.492  1.00 41.39 317 A 1 
ATOM 2436 C CB    . ARG A 1 317 ? 44.783  -1.861  -8.695  1.00 42.41 317 A 1 
ATOM 2437 C CG    . ARG A 1 317 ? 45.178  -3.343  -8.595  1.00 38.43 317 A 1 
ATOM 2438 C CD    . ARG A 1 317 ? 44.553  -3.975  -7.343  1.00 36.92 317 A 1 
ATOM 2439 N NE    . ARG A 1 317 ? 44.779  -5.430  -7.298  1.00 32.49 317 A 1 
ATOM 2440 C CZ    . ARG A 1 317 ? 44.378  -6.273  -6.351  1.00 29.53 317 A 1 
ATOM 2441 N NH1   . ARG A 1 317 ? 43.724  -5.843  -5.308  1.00 28.34 317 A 1 
ATOM 2442 N NH2   . ARG A 1 317 ? 44.626  -7.541  -6.450  1.00 27.61 317 A 1 
ATOM 2443 N N     . PRO A 1 318 ? 43.774  0.153   -11.420 1.00 34.04 318 A 1 
ATOM 2444 C CA    . PRO A 1 318 ? 42.956  1.316   -11.709 1.00 37.67 318 A 1 
ATOM 2445 C C     . PRO A 1 318 ? 41.855  1.392   -10.647 1.00 36.52 318 A 1 
ATOM 2446 O O     . PRO A 1 318 ? 40.971  0.544   -10.596 1.00 35.08 318 A 1 
ATOM 2447 C CB    . PRO A 1 318 ? 42.435  1.108   -13.137 1.00 34.13 318 A 1 
ATOM 2448 C CG    . PRO A 1 318 ? 42.436  -0.407  -13.316 1.00 33.97 318 A 1 
ATOM 2449 C CD    . PRO A 1 318 ? 43.625  -0.857  -12.451 1.00 39.71 318 A 1 
ATOM 2450 N N     . ALA A 1 319 ? 41.943  2.393   -9.780  1.00 35.69 319 A 1 
ATOM 2451 C CA    . ALA A 1 319 ? 41.087  2.512   -8.592  1.00 38.80 319 A 1 
ATOM 2452 C C     . ALA A 1 319 ? 39.626  2.870   -8.914  1.00 37.18 319 A 1 
ATOM 2453 O O     . ALA A 1 319 ? 38.774  2.803   -8.036  1.00 35.82 319 A 1 
ATOM 2454 C CB    . ALA A 1 319 ? 41.723  3.562   -7.671  1.00 35.30 319 A 1 
ATOM 2455 N N     . GLY A 1 320 ? 39.358  3.317   -10.134 1.00 35.87 320 A 1 
ATOM 2456 C CA    . GLY A 1 320 ? 38.185  4.134   -10.437 1.00 37.43 320 A 1 
ATOM 2457 C C     . GLY A 1 320 ? 36.824  3.463   -10.515 1.00 36.79 320 A 1 
ATOM 2458 O O     . GLY A 1 320 ? 35.891  4.116   -10.975 1.00 34.44 320 A 1 
ATOM 2459 N N     . ALA A 1 321 ? 36.686  2.200   -10.124 1.00 34.33 321 A 1 
ATOM 2460 C CA    . ALA A 1 321 ? 35.365  1.581   -10.061 1.00 36.60 321 A 1 
ATOM 2461 C C     . ALA A 1 321 ? 34.565  2.220   -8.918  1.00 35.29 321 A 1 
ATOM 2462 O O     . ALA A 1 321 ? 34.561  1.729   -7.790  1.00 34.59 321 A 1 
ATOM 2463 C CB    . ALA A 1 321 ? 35.502  0.059   -9.934  1.00 33.74 321 A 1 
ATOM 2464 N N     . ILE A 1 322 ? 33.933  3.349   -9.218  1.00 34.97 322 A 1 
ATOM 2465 C CA    . ILE A 1 322 ? 33.026  4.039   -8.305  1.00 37.59 322 A 1 
ATOM 2466 C C     . ILE A 1 322 ? 31.896  3.062   -8.012  1.00 37.07 322 A 1 
ATOM 2467 O O     . ILE A 1 322 ? 31.016  2.860   -8.847  1.00 35.59 322 A 1 
ATOM 2468 C CB    . ILE A 1 322 ? 32.519  5.368   -8.898  1.00 34.78 322 A 1 
ATOM 2469 C CG1   . ILE A 1 322 ? 33.693  6.305   -9.259  1.00 33.09 322 A 1 
ATOM 2470 C CG2   . ILE A 1 322 ? 31.575  6.067   -7.907  1.00 35.73 322 A 1 
ATOM 2471 C CD1   . ILE A 1 322 ? 33.280  7.582   -10.003 1.00 33.69 322 A 1 
ATOM 2472 N N     . GLY A 1 323 ? 31.924  2.466   -6.833  1.00 36.67 323 A 1 
ATOM 2473 C CA    . GLY A 1 323 ? 30.846  1.650   -6.298  1.00 37.52 323 A 1 
ATOM 2474 C C     . GLY A 1 323 ? 29.616  2.499   -5.973  1.00 36.41 323 A 1 
ATOM 2475 O O     . GLY A 1 323 ? 29.230  2.597   -4.819  1.00 35.50 323 A 1 
ATOM 2476 N N     . LEU A 1 324 ? 29.053  3.157   -7.007  1.00 38.24 324 A 1 
ATOM 2477 C CA    . LEU A 1 324 ? 27.898  4.057   -6.889  1.00 38.97 324 A 1 
ATOM 2478 C C     . LEU A 1 324 ? 26.666  3.364   -6.329  1.00 38.86 324 A 1 
ATOM 2479 O O     . LEU A 1 324 ? 25.889  3.990   -5.619  1.00 35.91 324 A 1 
ATOM 2480 C CB    . LEU A 1 324 ? 27.553  4.627   -8.278  1.00 34.02 324 A 1 
ATOM 2481 C CG    . LEU A 1 324 ? 28.184  5.987   -8.566  1.00 30.49 324 A 1 
ATOM 2482 C CD1   . LEU A 1 324 ? 28.039  6.319   -10.048 1.00 30.39 324 A 1 
ATOM 2483 C CD2   . LEU A 1 324 ? 27.518  7.105   -7.754  1.00 33.43 324 A 1 
ATOM 2484 N N     . PHE A 1 325 ? 26.469  2.098   -6.641  1.00 42.90 325 A 1 
ATOM 2485 C CA    . PHE A 1 325 ? 25.410  1.289   -6.058  1.00 43.72 325 A 1 
ATOM 2486 C C     . PHE A 1 325 ? 25.810  0.782   -4.672  1.00 43.71 325 A 1 
ATOM 2487 O O     . PHE A 1 325 ? 25.695  -0.408  -4.371  1.00 40.17 325 A 1 
ATOM 2488 C CB    . PHE A 1 325 ? 24.981  0.172   -7.019  1.00 38.43 325 A 1 
ATOM 2489 C CG    . PHE A 1 325 ? 24.331  0.674   -8.283  1.00 35.49 325 A 1 
ATOM 2490 C CD1   . PHE A 1 325 ? 22.972  1.029   -8.285  1.00 34.53 325 A 1 
ATOM 2491 C CD2   . PHE A 1 325 ? 25.093  0.803   -9.461  1.00 33.71 325 A 1 
ATOM 2492 C CE1   . PHE A 1 325 ? 22.368  1.492   -9.461  1.00 31.26 325 A 1 
ATOM 2493 C CE2   . PHE A 1 325 ? 24.490  1.270   -10.642 1.00 29.69 325 A 1 
ATOM 2494 C CZ    . PHE A 1 325 ? 23.124  1.604   -10.643 1.00 32.09 325 A 1 
ATOM 2495 N N     . SER A 1 326 ? 26.221  1.689   -3.797  1.00 35.83 326 A 1 
ATOM 2496 C CA    . SER A 1 326 ? 25.932  1.555   -2.384  1.00 37.85 326 A 1 
ATOM 2497 C C     . SER A 1 326 ? 24.423  1.712   -2.223  1.00 37.93 326 A 1 
ATOM 2498 O O     . SER A 1 326 ? 23.938  2.724   -1.726  1.00 35.69 326 A 1 
ATOM 2499 C CB    . SER A 1 326 ? 26.721  2.570   -1.547  1.00 34.30 326 A 1 
ATOM 2500 O OG    . SER A 1 326 ? 26.390  3.897   -1.887  1.00 31.63 326 A 1 
ATOM 2501 N N     . SER A 1 327 ? 23.661  0.731   -2.733  1.00 40.37 327 A 1 
ATOM 2502 C CA    . SER A 1 327 ? 22.279  0.561   -2.326  1.00 41.30 327 A 1 
ATOM 2503 C C     . SER A 1 327 ? 22.308  0.606   -0.805  1.00 40.74 327 A 1 
ATOM 2504 O O     . SER A 1 327 ? 23.139  -0.103  -0.220  1.00 37.59 327 A 1 
ATOM 2505 C CB    . SER A 1 327 ? 21.705  -0.777  -2.812  1.00 37.50 327 A 1 
ATOM 2506 O OG    . SER A 1 327 ? 22.461  -1.873  -2.360  1.00 35.32 327 A 1 
ATOM 2507 N N     . PRO A 1 328 ? 21.536  1.505   -0.156  1.00 44.50 328 A 1 
ATOM 2508 C CA    . PRO A 1 328 ? 21.516  1.590   1.286   1.00 45.22 328 A 1 
ATOM 2509 C C     . PRO A 1 328 ? 21.377  0.157   1.778   1.00 45.56 328 A 1 
ATOM 2510 O O     . PRO A 1 328 ? 20.529  -0.559  1.252   1.00 43.48 328 A 1 
ATOM 2511 C CB    . PRO A 1 328 ? 20.309  2.453   1.645   1.00 41.16 328 A 1 
ATOM 2512 C CG    . PRO A 1 328 ? 19.410  2.370   0.418   1.00 40.08 328 A 1 
ATOM 2513 C CD    . PRO A 1 328 ? 20.403  2.206   -0.731  1.00 43.20 328 A 1 
ATOM 2514 N N     . SER A 1 329 ? 22.281  -0.263  2.657   1.00 37.18 329 A 1 
ATOM 2515 C CA    . SER A 1 329 ? 22.354  -1.648  3.106   1.00 38.25 329 A 1 
ATOM 2516 C C     . SER A 1 329 ? 20.924  -2.059  3.421   1.00 37.98 329 A 1 
ATOM 2517 O O     . SER A 1 329 ? 20.326  -1.470  4.318   1.00 35.83 329 A 1 
ATOM 2518 C CB    . SER A 1 329 ? 23.243  -1.777  4.351   1.00 35.28 329 A 1 
ATOM 2519 O OG    . SER A 1 329 ? 22.748  -0.981  5.412   1.00 32.33 329 A 1 
ATOM 2520 N N     . LEU A 1 330 ? 20.376  -2.972  2.639   1.00 46.13 330 A 1 
ATOM 2521 C CA    . LEU A 1 330 ? 19.150  -3.646  2.996   1.00 45.47 330 A 1 
ATOM 2522 C C     . LEU A 1 330 ? 19.487  -4.272  4.336   1.00 45.42 330 A 1 
ATOM 2523 O O     . LEU A 1 330 ? 20.199  -5.275  4.358   1.00 41.83 330 A 1 
ATOM 2524 C CB    . LEU A 1 330 ? 18.792  -4.705  1.934   1.00 41.00 330 A 1 
ATOM 2525 C CG    . LEU A 1 330 ? 17.989  -4.155  0.753   1.00 36.52 330 A 1 
ATOM 2526 C CD1   . LEU A 1 330 ? 18.037  -5.116  -0.431  1.00 36.33 330 A 1 
ATOM 2527 C CD2   . LEU A 1 330 ? 16.514  -3.952  1.140   1.00 36.75 330 A 1 
ATOM 2528 N N     . GLN A 1 331 ? 19.150  -3.565  5.416   1.00 45.98 331 A 1 
ATOM 2529 C CA    . GLN A 1 331 ? 19.345  -4.073  6.757   1.00 47.35 331 A 1 
ATOM 2530 C C     . GLN A 1 331 ? 18.690  -5.437  6.697   1.00 48.14 331 A 1 
ATOM 2531 O O     . GLN A 1 331 ? 17.501  -5.505  6.378   1.00 45.85 331 A 1 
ATOM 2532 C CB    . GLN A 1 331 ? 18.661  -3.200  7.812   1.00 43.48 331 A 1 
ATOM 2533 C CG    . GLN A 1 331 ? 19.479  -1.955  8.172   1.00 38.58 331 A 1 
ATOM 2534 C CD    . GLN A 1 331 ? 18.832  -1.138  9.297   1.00 35.49 331 A 1 
ATOM 2535 O OE1   . GLN A 1 331 ? 17.645  -1.186  9.558   1.00 32.60 331 A 1 
ATOM 2536 N NE2   . GLN A 1 331 ? 19.603  -0.326  9.995   1.00 31.96 331 A 1 
ATOM 2537 N N     . THR A 1 332 ? 19.504  -6.466  6.845   1.00 44.60 332 A 1 
ATOM 2538 C CA    . THR A 1 332 ? 19.049  -7.851  6.789   1.00 46.81 332 A 1 
ATOM 2539 C C     . THR A 1 332 ? 17.798  -7.892  7.648   1.00 47.86 332 A 1 
ATOM 2540 O O     . THR A 1 332 ? 17.911  -7.571  8.828   1.00 45.23 332 A 1 
ATOM 2541 C CB    . THR A 1 332 ? 20.103  -8.805  7.374   1.00 42.85 332 A 1 
ATOM 2542 O OG1   . THR A 1 332 ? 20.707  -8.219  8.506   1.00 38.75 332 A 1 
ATOM 2543 C CG2   . THR A 1 332 ? 21.199  -9.081  6.358   1.00 38.43 332 A 1 
ATOM 2544 N N     . PRO A 1 333 ? 16.617  -8.057  7.036   1.00 52.44 333 A 1 
ATOM 2545 C CA    . PRO A 1 333 ? 15.383  -7.875  7.767   1.00 50.98 333 A 1 
ATOM 2546 C C     . PRO A 1 333 ? 15.421  -8.893  8.898   1.00 52.44 333 A 1 
ATOM 2547 O O     . PRO A 1 333 ? 15.400  -10.094 8.650   1.00 51.65 333 A 1 
ATOM 2548 C CB    . PRO A 1 333 ? 14.264  -8.081  6.743   1.00 46.77 333 A 1 
ATOM 2549 C CG    . PRO A 1 333 ? 14.933  -8.796  5.573   1.00 44.68 333 A 1 
ATOM 2550 C CD    . PRO A 1 333 ? 16.387  -8.384  5.663   1.00 46.14 333 A 1 
ATOM 2551 N N     . LEU A 1 334 ? 15.652  -8.359  10.087  1.00 57.01 334 A 1 
ATOM 2552 C CA    . LEU A 1 334 ? 15.857  -9.161  11.264  1.00 56.20 334 A 1 
ATOM 2553 C C     . LEU A 1 334 ? 14.544  -9.898  11.438  1.00 59.58 334 A 1 
ATOM 2554 O O     . LEU A 1 334 ? 13.543  -9.260  11.772  1.00 55.00 334 A 1 
ATOM 2555 C CB    . LEU A 1 334 ? 16.173  -8.260  12.475  1.00 49.69 334 A 1 
ATOM 2556 C CG    . LEU A 1 334 ? 17.592  -7.682  12.506  1.00 43.47 334 A 1 
ATOM 2557 C CD1   . LEU A 1 334 ? 17.673  -6.414  13.350  1.00 40.95 334 A 1 
ATOM 2558 C CD2   . LEU A 1 334 ? 18.587  -8.653  13.139  1.00 40.76 334 A 1 
ATOM 2559 N N     . HIS A 1 335 ? 14.529  -11.198 11.158  1.00 67.27 335 A 1 
ATOM 2560 C CA    . HIS A 1 335 ? 13.429  -12.029 11.612  1.00 69.67 335 A 1 
ATOM 2561 C C     . HIS A 1 335 ? 13.314  -11.798 13.100  1.00 72.78 335 A 1 
ATOM 2562 O O     . HIS A 1 335 ? 14.267  -12.039 13.841  1.00 66.47 335 A 1 
ATOM 2563 C CB    . HIS A 1 335 ? 13.660  -13.506 11.300  1.00 60.17 335 A 1 
ATOM 2564 C CG    . HIS A 1 335 ? 12.969  -13.864 10.029  1.00 51.47 335 A 1 
ATOM 2565 N ND1   . HIS A 1 335 ? 11.681  -14.358 9.952   1.00 46.02 335 A 1 
ATOM 2566 C CD2   . HIS A 1 335 ? 13.411  -13.592 8.771   1.00 44.81 335 A 1 
ATOM 2567 C CE1   . HIS A 1 335 ? 11.349  -14.371 8.658   1.00 41.07 335 A 1 
ATOM 2568 N NE2   . HIS A 1 335 ? 12.362  -13.907 7.923   1.00 42.77 335 A 1 
ATOM 2569 N N     . PHE A 1 336 ? 12.178  -11.246 13.524  1.00 65.89 336 A 1 
ATOM 2570 C CA    . PHE A 1 336 ? 11.941  -11.155 14.944  1.00 66.66 336 A 1 
ATOM 2571 C C     . PHE A 1 336 ? 12.032  -12.567 15.514  1.00 69.35 336 A 1 
ATOM 2572 O O     . PHE A 1 336 ? 11.430  -13.506 14.991  1.00 65.72 336 A 1 
ATOM 2573 C CB    . PHE A 1 336 ? 10.595  -10.488 15.239  1.00 59.55 336 A 1 
ATOM 2574 C CG    . PHE A 1 336 ? 10.621  -8.974  15.118  1.00 60.67 336 A 1 
ATOM 2575 C CD1   . PHE A 1 336 ? 11.495  -8.225  15.913  1.00 59.45 336 A 1 
ATOM 2576 C CD2   . PHE A 1 336 ? 9.779   -8.319  14.208  1.00 58.07 336 A 1 
ATOM 2577 C CE1   . PHE A 1 336 ? 11.554  -6.824  15.780  1.00 52.64 336 A 1 
ATOM 2578 C CE2   . PHE A 1 336 ? 9.835   -6.917  14.078  1.00 54.65 336 A 1 
ATOM 2579 C CZ    . PHE A 1 336 ? 10.725  -6.168  14.857  1.00 55.34 336 A 1 
ATOM 2580 N N     . SER A 1 337 ? 12.782  -12.712 16.600  1.00 73.54 337 A 1 
ATOM 2581 C CA    . SER A 1 337 ? 12.718  -13.930 17.398  1.00 76.17 337 A 1 
ATOM 2582 C C     . SER A 1 337 ? 11.257  -14.229 17.754  1.00 79.12 337 A 1 
ATOM 2583 O O     . SER A 1 337 ? 10.421  -13.315 17.812  1.00 72.97 337 A 1 
ATOM 2584 C CB    . SER A 1 337 ? 13.578  -13.782 18.655  1.00 67.19 337 A 1 
ATOM 2585 O OG    . SER A 1 337 ? 13.060  -12.793 19.507  1.00 56.17 337 A 1 
ATOM 2586 N N     . SER A 1 338 ? 10.916  -15.485 18.006  1.00 80.43 338 A 1 
ATOM 2587 C CA    . SER A 1 338 ? 9.542   -15.857 18.374  1.00 82.99 338 A 1 
ATOM 2588 C C     . SER A 1 338 ? 8.971   -14.967 19.486  1.00 85.28 338 A 1 
ATOM 2589 O O     . SER A 1 338 ? 7.852   -14.480 19.374  1.00 81.19 338 A 1 
ATOM 2590 C CB    . SER A 1 338 ? 9.500   -17.326 18.799  1.00 75.32 338 A 1 
ATOM 2591 O OG    . SER A 1 338 ? 8.169   -17.747 19.037  1.00 62.92 338 A 1 
ATOM 2592 N N     . LYS A 1 339 ? 9.794   -14.654 20.496  1.00 88.21 339 A 1 
ATOM 2593 C CA    . LYS A 1 339 ? 9.414   -13.763 21.612  1.00 89.25 339 A 1 
ATOM 2594 C C     . LYS A 1 339 ? 9.146   -12.320 21.149  1.00 90.86 339 A 1 
ATOM 2595 O O     . LYS A 1 339 ? 8.174   -11.700 21.578  1.00 88.08 339 A 1 
ATOM 2596 C CB    . LYS A 1 339 ? 10.511  -13.771 22.687  1.00 85.86 339 A 1 
ATOM 2597 C CG    . LYS A 1 339 ? 10.633  -15.111 23.420  1.00 74.06 339 A 1 
ATOM 2598 C CD    . LYS A 1 339 ? 11.707  -15.049 24.513  1.00 69.43 339 A 1 
ATOM 2599 C CE    . LYS A 1 339 ? 11.826  -16.386 25.243  1.00 59.08 339 A 1 
ATOM 2600 N NZ    . LYS A 1 339 ? 12.940  -16.415 26.240  1.00 51.73 339 A 1 
ATOM 2601 N N     . GLU A 1 340 ? 9.979   -11.771 20.261  1.00 89.74 340 A 1 
ATOM 2602 C CA    . GLU A 1 340 ? 9.773   -10.428 19.718  1.00 90.53 340 A 1 
ATOM 2603 C C     . GLU A 1 340 ? 8.510   -10.379 18.852  1.00 91.95 340 A 1 
ATOM 2604 O O     . GLU A 1 340 ? 7.718   -9.447  18.985  1.00 89.45 340 A 1 
ATOM 2605 C CB    . GLU A 1 340 ? 10.969  -9.973  18.901  1.00 86.84 340 A 1 
ATOM 2606 C CG    . GLU A 1 340 ? 12.171  -9.602  19.771  1.00 74.38 340 A 1 
ATOM 2607 C CD    . GLU A 1 340 ? 13.400  -9.319  18.910  1.00 68.74 340 A 1 
ATOM 2608 O OE1   . GLU A 1 340 ? 14.088  -8.317  19.188  1.00 61.75 340 A 1 
ATOM 2609 O OE2   . GLU A 1 340 ? 13.633  -10.099 17.965  1.00 62.08 340 A 1 
ATOM 2610 N N     . ARG A 1 341 ? 8.291   -11.390 18.005  1.00 88.84 341 A 1 
ATOM 2611 C CA    . ARG A 1 341 ? 7.087   -11.473 17.180  1.00 90.35 341 A 1 
ATOM 2612 C C     . ARG A 1 341 ? 5.828   -11.542 18.045  1.00 91.61 341 A 1 
ATOM 2613 O O     . ARG A 1 341 ? 4.893   -10.779 17.792  1.00 89.67 341 A 1 
ATOM 2614 C CB    . ARG A 1 341 ? 7.196   -12.651 16.211  1.00 88.20 341 A 1 
ATOM 2615 C CG    . ARG A 1 341 ? 6.045   -12.654 15.203  1.00 84.40 341 A 1 
ATOM 2616 C CD    . ARG A 1 341 ? 6.251   -13.741 14.123  1.00 82.41 341 A 1 
ATOM 2617 N NE    . ARG A 1 341 ? 5.086   -13.816 13.225  1.00 81.19 341 A 1 
ATOM 2618 C CZ    . ARG A 1 341 ? 3.936   -14.387 13.532  1.00 81.48 341 A 1 
ATOM 2619 N NH1   . ARG A 1 341 ? 3.781   -15.046 14.642  1.00 71.28 341 A 1 
ATOM 2620 N NH2   . ARG A 1 341 ? 2.907   -14.303 12.749  1.00 75.42 341 A 1 
ATOM 2621 N N     . GLU A 1 342 ? 5.817   -12.348 19.089  1.00 91.23 342 A 1 
ATOM 2622 C CA    . GLU A 1 342 ? 4.724   -12.399 20.070  1.00 91.55 342 A 1 
ATOM 2623 C C     . GLU A 1 342 ? 4.458   -11.021 20.704  1.00 92.68 342 A 1 
ATOM 2624 O O     . GLU A 1 342 ? 3.312   -10.577 20.770  1.00 91.42 342 A 1 
ATOM 2625 C CB    . GLU A 1 342 ? 5.051   -13.437 21.164  1.00 89.42 342 A 1 
ATOM 2626 C CG    . GLU A 1 342 ? 4.865   -14.889 20.683  1.00 75.90 342 A 1 
ATOM 2627 C CD    . GLU A 1 342 ? 5.376   -15.940 21.693  1.00 69.57 342 A 1 
ATOM 2628 O OE1   . GLU A 1 342 ? 5.525   -17.114 21.282  1.00 62.59 342 A 1 
ATOM 2629 O OE2   . GLU A 1 342 ? 5.622   -15.584 22.859  1.00 61.96 342 A 1 
ATOM 2630 N N     . ALA A 1 343 ? 5.511   -10.277 21.072  1.00 92.20 343 A 1 
ATOM 2631 C CA    . ALA A 1 343 ? 5.375   -8.920  21.589  1.00 92.04 343 A 1 
ATOM 2632 C C     . ALA A 1 343 ? 4.775   -7.951  20.551  1.00 92.76 343 A 1 
ATOM 2633 O O     . ALA A 1 343 ? 3.963   -7.093  20.894  1.00 91.10 343 A 1 
ATOM 2634 C CB    . ALA A 1 343 ? 6.743   -8.441  22.084  1.00 90.28 343 A 1 
ATOM 2635 N N     . ARG A 1 344 ? 5.109   -8.098  19.244  1.00 93.56 344 A 1 
ATOM 2636 C CA    . ARG A 1 344 ? 4.510   -7.294  18.170  1.00 93.73 344 A 1 
ATOM 2637 C C     . ARG A 1 344 ? 3.040   -7.637  17.943  1.00 94.52 344 A 1 
ATOM 2638 O O     . ARG A 1 344 ? 2.230   -6.732  17.757  1.00 93.04 344 A 1 
ATOM 2639 C CB    . ARG A 1 344 ? 5.283   -7.437  16.842  1.00 92.57 344 A 1 
ATOM 2640 C CG    . ARG A 1 344 ? 6.755   -7.004  16.893  1.00 88.55 344 A 1 
ATOM 2641 C CD    . ARG A 1 344 ? 6.964   -5.612  17.481  1.00 84.93 344 A 1 
ATOM 2642 N NE    . ARG A 1 344 ? 8.397   -5.362  17.698  1.00 80.07 344 A 1 
ATOM 2643 C CZ    . ARG A 1 344 ? 9.051   -4.271  17.366  1.00 76.07 344 A 1 
ATOM 2644 N NH1   . ARG A 1 344 ? 8.470   -3.245  16.799  1.00 67.42 344 A 1 
ATOM 2645 N NH2   . ARG A 1 344 ? 10.323  -4.178  17.629  1.00 69.05 344 A 1 
ATOM 2646 N N     . VAL A 1 345 ? 2.675   -8.908  18.022  1.00 94.23 345 A 1 
ATOM 2647 C CA    . VAL A 1 345 ? 1.276   -9.349  17.947  1.00 94.56 345 A 1 
ATOM 2648 C C     . VAL A 1 345 ? 0.470   -8.795  19.121  1.00 94.91 345 A 1 
ATOM 2649 O O     . VAL A 1 345 ? -0.629  -8.273  18.915  1.00 94.06 345 A 1 
ATOM 2650 C CB    . VAL A 1 345 ? 1.176   -10.884 17.866  1.00 93.85 345 A 1 
ATOM 2651 C CG1   . VAL A 1 345 ? -0.276  -11.362 17.926  1.00 90.24 345 A 1 
ATOM 2652 C CG2   . VAL A 1 345 ? 1.783   -11.396 16.552  1.00 89.94 345 A 1 
ATOM 2653 N N     . LEU A 1 346 ? 1.017   -8.814  20.334  1.00 94.43 346 A 1 
ATOM 2654 C CA    . LEU A 1 346 ? 0.356   -8.245  21.503  1.00 94.39 346 A 1 
ATOM 2655 C C     . LEU A 1 346 ? 0.120   -6.736  21.349  1.00 94.81 346 A 1 
ATOM 2656 O O     . LEU A 1 346 ? -1.012  -6.267  21.526  1.00 93.82 346 A 1 
ATOM 2657 C CB    . LEU A 1 346 ? 1.191   -8.567  22.759  1.00 93.22 346 A 1 
ATOM 2658 C CG    . LEU A 1 346 ? 0.526   -8.115  24.072  1.00 83.05 346 A 1 
ATOM 2659 C CD1   . LEU A 1 346 ? -0.805  -8.823  24.317  1.00 77.31 346 A 1 
ATOM 2660 C CD2   . LEU A 1 346 ? 1.468   -8.412  25.243  1.00 78.77 346 A 1 
ATOM 2661 N N     . ARG A 1 347 ? 1.145   -5.967  20.914  1.00 94.35 347 A 1 
ATOM 2662 C CA    . ARG A 1 347 ? 1.004   -4.533  20.614  1.00 94.33 347 A 1 
ATOM 2663 C C     . ARG A 1 347 ? -0.033  -4.260  19.525  1.00 94.93 347 A 1 
ATOM 2664 O O     . ARG A 1 347 ? -0.793  -3.298  19.626  1.00 93.51 347 A 1 
ATOM 2665 C CB    . ARG A 1 347 ? 2.347   -3.947  20.176  1.00 93.02 347 A 1 
ATOM 2666 C CG    . ARG A 1 347 ? 3.236   -3.603  21.374  1.00 85.13 347 A 1 
ATOM 2667 C CD    . ARG A 1 347 ? 4.581   -3.021  20.913  1.00 80.00 347 A 1 
ATOM 2668 N NE    . ARG A 1 347 ? 4.376   -1.845  20.059  1.00 73.73 347 A 1 
ATOM 2669 C CZ    . ARG A 1 347 ? 5.215   -1.344  19.185  1.00 67.86 347 A 1 
ATOM 2670 N NH1   . ARG A 1 347 ? 6.429   -1.783  19.040  1.00 60.73 347 A 1 
ATOM 2671 N NH2   . ARG A 1 347 ? 4.837   -0.397  18.401  1.00 60.61 347 A 1 
ATOM 2672 N N     . TYR A 1 348 ? -0.077  -5.083  18.494  1.00 94.57 348 A 1 
ATOM 2673 C CA    . TYR A 1 348 ? -1.095  -4.982  17.459  1.00 94.86 348 A 1 
ATOM 2674 C C     . TYR A 1 348 ? -2.509  -5.172  18.034  1.00 95.13 348 A 1 
ATOM 2675 O O     . TYR A 1 348 ? -3.394  -4.364  17.735  1.00 94.42 348 A 1 
ATOM 2676 C CB    . TYR A 1 348 ? -0.785  -5.984  16.334  1.00 94.64 348 A 1 
ATOM 2677 C CG    . TYR A 1 348 ? -2.006  -6.427  15.566  1.00 94.67 348 A 1 
ATOM 2678 C CD1   . TYR A 1 348 ? -2.621  -7.662  15.877  1.00 92.92 348 A 1 
ATOM 2679 C CD2   . TYR A 1 348 ? -2.575  -5.592  14.583  1.00 93.32 348 A 1 
ATOM 2680 C CE1   . TYR A 1 348 ? -3.779  -8.062  15.219  1.00 92.49 348 A 1 
ATOM 2681 C CE2   . TYR A 1 348 ? -3.740  -5.988  13.913  1.00 92.36 348 A 1 
ATOM 2682 C CZ    . TYR A 1 348 ? -4.339  -7.229  14.232  1.00 92.85 348 A 1 
ATOM 2683 O OH    . TYR A 1 348 ? -5.482  -7.630  13.593  1.00 91.34 348 A 1 
ATOM 2684 N N     . LYS A 1 349 ? -2.714  -6.177  18.889  1.00 95.56 349 A 1 
ATOM 2685 C CA    . LYS A 1 349 ? -4.007  -6.436  19.544  1.00 95.25 349 A 1 
ATOM 2686 C C     . LYS A 1 349 ? -4.431  -5.265  20.438  1.00 95.49 349 A 1 
ATOM 2687 O O     . LYS A 1 349 ? -5.599  -4.890  20.447  1.00 94.01 349 A 1 
ATOM 2688 C CB    . LYS A 1 349 ? -3.946  -7.734  20.366  1.00 94.57 349 A 1 
ATOM 2689 C CG    . LYS A 1 349 ? -3.905  -8.996  19.487  1.00 90.92 349 A 1 
ATOM 2690 C CD    . LYS A 1 349 ? -3.875  -10.269 20.357  1.00 86.25 349 A 1 
ATOM 2691 C CE    . LYS A 1 349 ? -3.841  -11.520 19.485  1.00 81.09 349 A 1 
ATOM 2692 N NZ    . LYS A 1 349 ? -4.193  -12.753 20.253  1.00 72.48 349 A 1 
ATOM 2693 N N     . GLU A 1 350 ? -3.493  -4.651  21.138  1.00 94.93 350 A 1 
ATOM 2694 C CA    . GLU A 1 350 ? -3.748  -3.458  21.947  1.00 94.34 350 A 1 
ATOM 2695 C C     . GLU A 1 350 ? -4.120  -2.263  21.063  1.00 94.40 350 A 1 
ATOM 2696 O O     . GLU A 1 350 ? -5.174  -1.637  21.257  1.00 92.32 350 A 1 
ATOM 2697 C CB    . GLU A 1 350 ? -2.512  -3.191  22.816  1.00 92.63 350 A 1 
ATOM 2698 C CG    . GLU A 1 350 ? -2.785  -2.088  23.844  1.00 80.18 350 A 1 
ATOM 2699 C CD    . GLU A 1 350 ? -1.615  -1.899  24.831  1.00 72.02 350 A 1 
ATOM 2700 O OE1   . GLU A 1 350 ? -1.876  -1.323  25.906  1.00 65.14 350 A 1 
ATOM 2701 O OE2   . GLU A 1 350 ? -0.486  -2.317  24.493  1.00 64.60 350 A 1 
ATOM 2702 N N     . LYS A 1 351 ? -3.335  -2.000  20.000  1.00 94.99 351 A 1 
ATOM 2703 C CA    . LYS A 1 351 ? -3.550  -0.903  19.054  1.00 94.50 351 A 1 
ATOM 2704 C C     . LYS A 1 351 ? -4.852  -1.041  18.258  1.00 94.99 351 A 1 
ATOM 2705 O O     . LYS A 1 351 ? -5.441  -0.040  17.852  1.00 92.94 351 A 1 
ATOM 2706 C CB    . LYS A 1 351 ? -2.318  -0.807  18.147  1.00 92.85 351 A 1 
ATOM 2707 C CG    . LYS A 1 351 ? -2.178  0.572   17.510  1.00 87.30 351 A 1 
ATOM 2708 C CD    . LYS A 1 351 ? -0.863  0.687   16.727  1.00 85.29 351 A 1 
ATOM 2709 C CE    . LYS A 1 351 ? -0.660  2.129   16.315  1.00 80.37 351 A 1 
ATOM 2710 N NZ    . LYS A 1 351 ? 0.576   2.344   15.541  1.00 75.08 351 A 1 
ATOM 2711 N N     . LYS A 1 352 ? -5.355  -2.267  18.067  1.00 94.50 352 A 1 
ATOM 2712 C CA    . LYS A 1 352 ? -6.652  -2.528  17.429  1.00 94.76 352 A 1 
ATOM 2713 C C     . LYS A 1 352 ? -7.801  -1.790  18.119  1.00 94.68 352 A 1 
ATOM 2714 O O     . LYS A 1 352 ? -8.724  -1.334  17.444  1.00 92.60 352 A 1 
ATOM 2715 C CB    . LYS A 1 352 ? -6.904  -4.051  17.360  1.00 93.90 352 A 1 
ATOM 2716 C CG    . LYS A 1 352 ? -8.208  -4.427  16.642  1.00 90.92 352 A 1 
ATOM 2717 C CD    . LYS A 1 352 ? -8.352  -5.946  16.405  1.00 88.79 352 A 1 
ATOM 2718 C CE    . LYS A 1 352 ? -9.660  -6.262  15.686  1.00 81.99 352 A 1 
ATOM 2719 N NZ    . LYS A 1 352 ? -9.765  -7.679  15.261  1.00 75.07 352 A 1 
ATOM 2720 N N     . LYS A 1 353 ? -7.739  -1.625  19.441  1.00 94.92 353 A 1 
ATOM 2721 C CA    . LYS A 1 353 ? -8.779  -0.962  20.244  1.00 93.90 353 A 1 
ATOM 2722 C C     . LYS A 1 353 ? -8.846  0.554   20.008  1.00 93.58 353 A 1 
ATOM 2723 O O     . LYS A 1 353 ? -9.913  1.131   20.137  1.00 90.13 353 A 1 
ATOM 2724 C CB    . LYS A 1 353 ? -8.544  -1.257  21.742  1.00 91.95 353 A 1 
ATOM 2725 C CG    . LYS A 1 353 ? -8.560  -2.751  22.083  1.00 85.16 353 A 1 
ATOM 2726 C CD    . LYS A 1 353 ? -8.201  -2.983  23.560  1.00 80.38 353 A 1 
ATOM 2727 C CE    . LYS A 1 353 ? -8.118  -4.470  23.887  1.00 71.86 353 A 1 
ATOM 2728 N NZ    . LYS A 1 353 ? -7.634  -4.713  25.271  1.00 64.45 353 A 1 
ATOM 2729 N N     . SER A 1 354 ? -7.735  1.190   19.622  1.00 94.43 354 A 1 
ATOM 2730 C CA    . SER A 1 354 ? -7.638  2.643   19.431  1.00 93.87 354 A 1 
ATOM 2731 C C     . SER A 1 354 ? -7.857  3.108   17.987  1.00 94.16 354 A 1 
ATOM 2732 O O     . SER A 1 354 ? -7.726  4.295   17.687  1.00 90.59 354 A 1 
ATOM 2733 C CB    . SER A 1 354 ? -6.304  3.156   19.974  1.00 91.05 354 A 1 
ATOM 2734 O OG    . SER A 1 354 ? -5.224  2.636   19.238  1.00 79.78 354 A 1 
ATOM 2735 N N     . ARG A 1 355 ? -8.204  2.210   17.052  1.00 94.53 355 A 1 
ATOM 2736 C CA    . ARG A 1 355 ? -8.389  2.575   15.641  1.00 94.57 355 A 1 
ATOM 2737 C C     . ARG A 1 355 ? -9.585  3.510   15.448  1.00 94.47 355 A 1 
ATOM 2738 O O     . ARG A 1 355 ? -10.692 3.227   15.891  1.00 91.83 355 A 1 
ATOM 2739 C CB    . ARG A 1 355 ? -8.572  1.325   14.776  1.00 93.18 355 A 1 
ATOM 2740 C CG    . ARG A 1 355 ? -7.299  0.493   14.661  1.00 88.54 355 A 1 
ATOM 2741 C CD    . ARG A 1 355 ? -7.587  -0.712  13.776  1.00 89.30 355 A 1 
ATOM 2742 N NE    . ARG A 1 355 ? -6.501  -1.701  13.833  1.00 88.11 355 A 1 
ATOM 2743 C CZ    . ARG A 1 355 ? -6.635  -2.972  13.486  1.00 89.13 355 A 1 
ATOM 2744 N NH1   . ARG A 1 355 ? -7.737  -3.434  12.979  1.00 81.15 355 A 1 
ATOM 2745 N NH2   . ARG A 1 355 ? -5.663  -3.805  13.662  1.00 82.57 355 A 1 
ATOM 2746 N N     . LYS A 1 356 ? -9.371  4.575   14.650  1.00 94.36 356 A 1 
ATOM 2747 C CA    . LYS A 1 356 ? -10.409 5.541   14.291  1.00 94.16 356 A 1 
ATOM 2748 C C     . LYS A 1 356 ? -10.637 5.535   12.778  1.00 94.56 356 A 1 
ATOM 2749 O O     . LYS A 1 356 ? -9.820  6.007   11.998  1.00 91.69 356 A 1 
ATOM 2750 C CB    . LYS A 1 356 ? -10.055 6.927   14.832  1.00 91.63 356 A 1 
ATOM 2751 C CG    . LYS A 1 356 ? -10.131 6.962   16.370  1.00 82.43 356 A 1 
ATOM 2752 C CD    . LYS A 1 356 ? -9.845  8.359   16.913  1.00 76.34 356 A 1 
ATOM 2753 C CE    . LYS A 1 356 ? -9.807  8.315   18.443  1.00 67.48 356 A 1 
ATOM 2754 N NZ    . LYS A 1 356 ? -8.983  9.412   19.009  1.00 58.09 356 A 1 
ATOM 2755 N N     . PHE A 1 357 ? -11.806 5.020   12.365  1.00 93.35 357 A 1 
ATOM 2756 C CA    . PHE A 1 357 ? -12.215 4.973   10.956  1.00 93.10 357 A 1 
ATOM 2757 C C     . PHE A 1 357 ? -12.944 6.239   10.490  1.00 92.96 357 A 1 
ATOM 2758 O O     . PHE A 1 357 ? -13.202 6.411   9.295   1.00 89.39 357 A 1 
ATOM 2759 C CB    . PHE A 1 357 ? -13.052 3.719   10.712  1.00 92.25 357 A 1 
ATOM 2760 C CG    . PHE A 1 357 ? -12.226 2.449   10.769  1.00 92.15 357 A 1 
ATOM 2761 C CD1   . PHE A 1 357 ? -11.559 1.995   9.617   1.00 87.75 357 A 1 
ATOM 2762 C CD2   . PHE A 1 357 ? -12.095 1.734   11.969  1.00 87.30 357 A 1 
ATOM 2763 C CE1   . PHE A 1 357 ? -10.775 0.840   9.658   1.00 84.98 357 A 1 
ATOM 2764 C CE2   . PHE A 1 357 ? -11.312 0.570   12.023  1.00 85.35 357 A 1 
ATOM 2765 C CZ    . PHE A 1 357 ? -10.650 0.124   10.866  1.00 86.85 357 A 1 
ATOM 2766 N N     . GLU A 1 358 ? -13.268 7.146   11.407  1.00 93.60 358 A 1 
ATOM 2767 C CA    . GLU A 1 358 ? -13.863 8.431   11.075  1.00 93.43 358 A 1 
ATOM 2768 C C     . GLU A 1 358 ? -12.891 9.315   10.289  1.00 93.90 358 A 1 
ATOM 2769 O O     . GLU A 1 358 ? -11.665 9.225   10.383  1.00 91.99 358 A 1 
ATOM 2770 C CB    . GLU A 1 358 ? -14.349 9.139   12.344  1.00 91.40 358 A 1 
ATOM 2771 C CG    . GLU A 1 358 ? -15.446 8.325   13.042  1.00 79.60 358 A 1 
ATOM 2772 C CD    . GLU A 1 358 ? -16.154 9.081   14.162  1.00 72.11 358 A 1 
ATOM 2773 O OE1   . GLU A 1 358 ? -17.153 8.524   14.659  1.00 64.50 358 A 1 
ATOM 2774 O OE2   . GLU A 1 358 ? -15.716 10.208  14.461  1.00 62.63 358 A 1 
ATOM 2775 N N     . LYS A 1 359 ? -13.455 10.191  9.439   1.00 92.31 359 A 1 
ATOM 2776 C CA    . LYS A 1 359 ? -12.640 11.071  8.612   1.00 92.32 359 A 1 
ATOM 2777 C C     . LYS A 1 359 ? -11.951 12.126  9.475   1.00 93.19 359 A 1 
ATOM 2778 O O     . LYS A 1 359 ? -12.518 13.165  9.772   1.00 90.73 359 A 1 
ATOM 2779 C CB    . LYS A 1 359 ? -13.490 11.685  7.497   1.00 89.88 359 A 1 
ATOM 2780 C CG    . LYS A 1 359 ? -12.634 12.511  6.519   1.00 82.95 359 A 1 
ATOM 2781 C CD    . LYS A 1 359 ? -13.517 13.134  5.439   1.00 75.51 359 A 1 
ATOM 2782 C CE    . LYS A 1 359 ? -12.685 13.989  4.502   1.00 64.89 359 A 1 
ATOM 2783 N NZ    . LYS A 1 359 ? -13.531 14.703  3.495   1.00 57.37 359 A 1 
ATOM 2784 N N     . THR A 1 360 ? -10.683 11.902  9.773   1.00 93.50 360 A 1 
ATOM 2785 C CA    . THR A 1 360 ? -9.823  12.865  10.448  1.00 93.27 360 A 1 
ATOM 2786 C C     . THR A 1 360 ? -8.990  13.662  9.441   1.00 94.38 360 A 1 
ATOM 2787 O O     . THR A 1 360 ? -8.486  13.137  8.447   1.00 91.88 360 A 1 
ATOM 2788 C CB    . THR A 1 360 ? -8.945  12.178  11.512  1.00 90.29 360 A 1 
ATOM 2789 O OG1   . THR A 1 360 ? -8.154  11.186  10.917  1.00 76.84 360 A 1 
ATOM 2790 C CG2   . THR A 1 360 ? -9.783  11.521  12.608  1.00 74.31 360 A 1 
ATOM 2791 N N     . THR A 1 361 ? -8.858  14.971  9.658   1.00 94.30 361 A 1 
ATOM 2792 C CA    . THR A 1 361 ? -7.972  15.842  8.867   1.00 94.96 361 A 1 
ATOM 2793 C C     . THR A 1 361 ? -6.671  16.028  9.631   1.00 95.28 361 A 1 
ATOM 2794 O O     . THR A 1 361 ? -6.639  16.717  10.642  1.00 92.86 361 A 1 
ATOM 2795 C CB    . THR A 1 361 ? -8.633  17.184  8.548   1.00 93.76 361 A 1 
ATOM 2796 O OG1   . THR A 1 361 ? -9.829  16.969  7.827   1.00 84.44 361 A 1 
ATOM 2797 C CG2   . THR A 1 361 ? -7.737  18.064  7.669   1.00 83.33 361 A 1 
ATOM 2798 N N     . ARG A 1 362 ? -5.578  15.455  9.124   1.00 94.74 362 A 1 
ATOM 2799 C CA    . ARG A 1 362 ? -4.260  15.562  9.775   1.00 94.46 362 A 1 
ATOM 2800 C C     . ARG A 1 362 ? -3.565  16.911  9.537   1.00 95.33 362 A 1 
ATOM 2801 O O     . ARG A 1 362 ? -2.707  17.310  10.317  1.00 92.71 362 A 1 
ATOM 2802 C CB    . ARG A 1 362 ? -3.352  14.412  9.320   1.00 92.61 362 A 1 
ATOM 2803 C CG    . ARG A 1 362 ? -3.841  13.040  9.822   1.00 86.25 362 A 1 
ATOM 2804 C CD    . ARG A 1 362 ? -2.782  11.971  9.547   1.00 81.68 362 A 1 
ATOM 2805 N NE    . ARG A 1 362 ? -3.161  10.649  10.102  1.00 75.08 362 A 1 
ATOM 2806 C CZ    . ARG A 1 362 ? -3.756  9.661   9.481   1.00 69.31 362 A 1 
ATOM 2807 N NH1   . ARG A 1 362 ? -4.100  9.743   8.239   1.00 61.27 362 A 1 
ATOM 2808 N NH2   . ARG A 1 362 ? -4.024  8.546   10.103  1.00 62.68 362 A 1 
ATOM 2809 N N     . TYR A 1 363 ? -3.919  17.592  8.443   1.00 94.47 363 A 1 
ATOM 2810 C CA    . TYR A 1 363 ? -3.302  18.854  8.046   1.00 94.60 363 A 1 
ATOM 2811 C C     . TYR A 1 363 ? -4.392  19.897  7.749   1.00 94.78 363 A 1 
ATOM 2812 O O     . TYR A 1 363 ? -4.838  20.027  6.610   1.00 93.29 363 A 1 
ATOM 2813 C CB    . TYR A 1 363 ? -2.393  18.627  6.835   1.00 93.98 363 A 1 
ATOM 2814 C CG    . TYR A 1 363 ? -1.231  17.686  7.085   1.00 93.53 363 A 1 
ATOM 2815 C CD1   . TYR A 1 363 ? -0.043  18.152  7.665   1.00 89.81 363 A 1 
ATOM 2816 C CD2   . TYR A 1 363 ? -1.339  16.319  6.751   1.00 89.53 363 A 1 
ATOM 2817 C CE1   . TYR A 1 363 ? 1.030   17.287  7.915   1.00 88.89 363 A 1 
ATOM 2818 C CE2   . TYR A 1 363 ? -0.275  15.434  6.997   1.00 87.89 363 A 1 
ATOM 2819 C CZ    . TYR A 1 363 ? 0.913   15.927  7.577   1.00 90.11 363 A 1 
ATOM 2820 O OH    . TYR A 1 363 ? 1.961   15.069  7.828   1.00 88.59 363 A 1 
ATOM 2821 N N     . ALA A 1 364 ? -4.771  20.676  8.760   1.00 96.71 364 A 1 
ATOM 2822 C CA    . ALA A 1 364 ? -5.777  21.728  8.648   1.00 96.34 364 A 1 
ATOM 2823 C C     . ALA A 1 364 ? -5.441  22.761  7.557   1.00 96.57 364 A 1 
ATOM 2824 O O     . ALA A 1 364 ? -6.304  23.131  6.769   1.00 94.88 364 A 1 
ATOM 2825 C CB    . ALA A 1 364 ? -5.930  22.392  10.017  1.00 95.15 364 A 1 
ATOM 2826 N N     . THR A 1 365 ? -4.161  23.149  7.426   1.00 96.50 365 A 1 
ATOM 2827 C CA    . THR A 1 365 ? -3.706  24.066  6.373   1.00 96.08 365 A 1 
ATOM 2828 C C     . THR A 1 365 ? -3.978  23.523  4.967   1.00 96.31 365 A 1 
ATOM 2829 O O     . THR A 1 365 ? -4.497  24.233  4.111   1.00 94.78 365 A 1 
ATOM 2830 C CB    . THR A 1 365 ? -2.209  24.364  6.518   1.00 94.59 365 A 1 
ATOM 2831 O OG1   . THR A 1 365 ? -1.472  23.155  6.592   1.00 82.46 365 A 1 
ATOM 2832 C CG2   . THR A 1 365 ? -1.904  25.149  7.802   1.00 77.95 365 A 1 
ATOM 2833 N N     . ARG A 1 366 ? -3.727  22.243  4.717   1.00 96.56 366 A 1 
ATOM 2834 C CA    . ARG A 1 366 ? -4.017  21.613  3.422   1.00 96.56 366 A 1 
ATOM 2835 C C     . ARG A 1 366 ? -5.515  21.514  3.137   1.00 96.43 366 A 1 
ATOM 2836 O O     . ARG A 1 366 ? -5.899  21.581  1.967   1.00 95.12 366 A 1 
ATOM 2837 C CB    . ARG A 1 366 ? -3.394  20.219  3.328   1.00 96.07 366 A 1 
ATOM 2838 C CG    . ARG A 1 366 ? -1.865  20.254  3.324   1.00 92.76 366 A 1 
ATOM 2839 C CD    . ARG A 1 366 ? -1.322  18.861  2.989   1.00 90.89 366 A 1 
ATOM 2840 N NE    . ARG A 1 366 ? 0.146   18.827  2.997   1.00 88.73 366 A 1 
ATOM 2841 C CZ    . ARG A 1 366 ? 0.926   17.845  2.547   1.00 87.87 366 A 1 
ATOM 2842 N NH1   . ARG A 1 366 ? 0.417   16.758  2.034   1.00 79.40 366 A 1 
ATOM 2843 N NH2   . ARG A 1 366 ? 2.211   17.946  2.611   1.00 82.69 366 A 1 
ATOM 2844 N N     . LYS A 1 367 ? -6.327  21.332  4.169   1.00 96.46 367 A 1 
ATOM 2845 C CA    . LYS A 1 367 ? -7.782  21.363  4.048   1.00 96.46 367 A 1 
ATOM 2846 C C     . LYS A 1 367 ? -8.244  22.750  3.617   1.00 96.41 367 A 1 
ATOM 2847 O O     . LYS A 1 367 ? -8.908  22.848  2.593   1.00 95.36 367 A 1 
ATOM 2848 C CB    . LYS A 1 367 ? -8.440  20.899  5.356   1.00 95.98 367 A 1 
ATOM 2849 C CG    . LYS A 1 367 ? -9.961  20.916  5.258   1.00 94.44 367 A 1 
ATOM 2850 C CD    . LYS A 1 367 ? -10.654 20.570  6.583   1.00 91.68 367 A 1 
ATOM 2851 C CE    . LYS A 1 367 ? -12.141 20.849  6.413   1.00 85.55 367 A 1 
ATOM 2852 N NZ    . LYS A 1 367 ? -12.901 20.809  7.674   1.00 79.24 367 A 1 
ATOM 2853 N N     . ALA A 1 368 ? -7.817  23.804  4.300   1.00 96.79 368 A 1 
ATOM 2854 C CA    . ALA A 1 368 ? -8.165  25.185  3.981   1.00 96.24 368 A 1 
ATOM 2855 C C     . ALA A 1 368 ? -7.779  25.547  2.534   1.00 96.35 368 A 1 
ATOM 2856 O O     . ALA A 1 368 ? -8.602  26.050  1.774   1.00 94.93 368 A 1 
ATOM 2857 C CB    . ALA A 1 368 ? -7.486  26.105  4.999   1.00 95.49 368 A 1 
ATOM 2858 N N     . TYR A 1 369 ? -6.567  25.190  2.078   1.00 95.97 369 A 1 
ATOM 2859 C CA    . TYR A 1 369 ? -6.158  25.384  0.680   1.00 95.47 369 A 1 
ATOM 2860 C C     . TYR A 1 369 ? -7.007  24.587  -0.324  1.00 95.61 369 A 1 
ATOM 2861 O O     . TYR A 1 369 ? -7.248  25.063  -1.430  1.00 94.63 369 A 1 
ATOM 2862 C CB    . TYR A 1 369 ? -4.682  24.995  0.503   1.00 94.48 369 A 1 
ATOM 2863 C CG    . TYR A 1 369 ? -3.705  26.060  0.955   1.00 91.05 369 A 1 
ATOM 2864 C CD1   . TYR A 1 369 ? -3.651  27.292  0.287   1.00 85.30 369 A 1 
ATOM 2865 C CD2   . TYR A 1 369 ? -2.837  25.822  2.028   1.00 82.84 369 A 1 
ATOM 2866 C CE1   . TYR A 1 369 ? -2.758  28.293  0.698   1.00 80.17 369 A 1 
ATOM 2867 C CE2   . TYR A 1 369 ? -1.931  26.810  2.457   1.00 77.97 369 A 1 
ATOM 2868 C CZ    . TYR A 1 369 ? -1.900  28.050  1.786   1.00 80.16 369 A 1 
ATOM 2869 O OH    . TYR A 1 369 ? -1.031  29.034  2.206   1.00 77.36 369 A 1 
ATOM 2870 N N     . ALA A 1 370 ? -7.433  23.378  0.013   1.00 96.47 370 A 1 
ATOM 2871 C CA    . ALA A 1 370 ? -8.264  22.567  -0.870  1.00 96.32 370 A 1 
ATOM 2872 C C     . ALA A 1 370 ? -9.712  23.073  -0.964  1.00 95.90 370 A 1 
ATOM 2873 O O     . ALA A 1 370 ? -10.356 22.845  -1.991  1.00 94.19 370 A 1 
ATOM 2874 C CB    . ALA A 1 370 ? -8.227  21.113  -0.388  1.00 95.56 370 A 1 
ATOM 2875 N N     . GLU A 1 371 ? -10.214 23.723  0.076   1.00 96.12 371 A 1 
ATOM 2876 C CA    . GLU A 1 371 ? -11.538 24.353  0.114   1.00 95.54 371 A 1 
ATOM 2877 C C     . GLU A 1 371 ? -11.557 25.666  -0.669  1.00 95.47 371 A 1 
ATOM 2878 O O     . GLU A 1 371 ? -12.470 25.873  -1.471  1.00 93.66 371 A 1 
ATOM 2879 C CB    . GLU A 1 371 ? -11.970 24.551  1.581   1.00 94.49 371 A 1 
ATOM 2880 C CG    . GLU A 1 371 ? -12.338 23.212  2.238   1.00 87.23 371 A 1 
ATOM 2881 C CD    . GLU A 1 371 ? -12.549 23.244  3.761   1.00 83.51 371 A 1 
ATOM 2882 O OE1   . GLU A 1 371 ? -13.086 22.239  4.290   1.00 78.71 371 A 1 
ATOM 2883 O OE2   . GLU A 1 371 ? -12.107 24.195  4.430   1.00 77.00 371 A 1 
ATOM 2884 N N     . ALA A 1 372 ? -10.529 26.494  -0.529  1.00 95.24 372 A 1 
ATOM 2885 C CA    . ALA A 1 372 ? -10.407 27.776  -1.222  1.00 94.31 372 A 1 
ATOM 2886 C C     . ALA A 1 372 ? -9.978  27.668  -2.695  1.00 94.47 372 A 1 
ATOM 2887 O O     . ALA A 1 372 ? -10.008 28.657  -3.430  1.00 92.21 372 A 1 
ATOM 2888 C CB    . ALA A 1 372 ? -9.422  28.645  -0.429  1.00 92.62 372 A 1 
ATOM 2889 N N     . ARG A 1 373 ? -9.533  26.487  -3.151  1.00 93.71 373 A 1 
ATOM 2890 C CA    . ARG A 1 373 ? -8.996  26.345  -4.509  1.00 93.58 373 A 1 
ATOM 2891 C C     . ARG A 1 373 ? -10.110 26.326  -5.555  1.00 93.64 373 A 1 
ATOM 2892 O O     . ARG A 1 373 ? -11.058 25.560  -5.401  1.00 92.36 373 A 1 
ATOM 2893 C CB    . ARG A 1 373 ? -8.119  25.088  -4.580  1.00 92.00 373 A 1 
ATOM 2894 C CG    . ARG A 1 373 ? -7.352  25.042  -5.895  1.00 84.34 373 A 1 
ATOM 2895 C CD    . ARG A 1 373 ? -6.374  23.877  -5.895  1.00 84.08 373 A 1 
ATOM 2896 N NE    . ARG A 1 373 ? -5.586  23.889  -7.136  1.00 81.29 373 A 1 
ATOM 2897 C CZ    . ARG A 1 373 ? -4.490  23.197  -7.370  1.00 80.69 373 A 1 
ATOM 2898 N NH1   . ARG A 1 373 ? -4.007  22.376  -6.489  1.00 71.60 373 A 1 
ATOM 2899 N NH2   . ARG A 1 373 ? -3.863  23.334  -8.501  1.00 73.47 373 A 1 
ATOM 2900 N N     . PRO A 1 374 ? -9.968  27.093  -6.678  1.00 93.85 374 A 1 
ATOM 2901 C CA    . PRO A 1 374 ? -10.931 27.058  -7.772  1.00 93.54 374 A 1 
ATOM 2902 C C     . PRO A 1 374 ? -11.047 25.653  -8.356  1.00 94.54 374 A 1 
ATOM 2903 O O     . PRO A 1 374 ? -10.082 24.870  -8.379  1.00 93.64 374 A 1 
ATOM 2904 C CB    . PRO A 1 374 ? -10.447 28.094  -8.789  1.00 91.48 374 A 1 
ATOM 2905 C CG    . PRO A 1 374 ? -8.952  28.205  -8.519  1.00 87.46 374 A 1 
ATOM 2906 C CD    . PRO A 1 374 ? -8.865  27.994  -7.008  1.00 90.83 374 A 1 
ATOM 2907 N N     . ARG A 1 375 ? -12.272 25.300  -8.805  1.00 93.02 375 A 1 
ATOM 2908 C CA    . ARG A 1 375 ? -12.604 23.963  -9.309  1.00 93.15 375 A 1 
ATOM 2909 C C     . ARG A 1 375 ? -13.444 24.059  -10.571 1.00 92.80 375 A 1 
ATOM 2910 O O     . ARG A 1 375 ? -14.470 24.712  -10.569 1.00 90.98 375 A 1 
ATOM 2911 C CB    . ARG A 1 375 ? -13.369 23.149  -8.263  1.00 92.21 375 A 1 
ATOM 2912 C CG    . ARG A 1 375 ? -12.587 22.939  -6.961  1.00 88.62 375 A 1 
ATOM 2913 C CD    . ARG A 1 375 ? -13.392 22.068  -6.012  1.00 89.79 375 A 1 
ATOM 2914 N NE    . ARG A 1 375 ? -12.748 21.997  -4.690  1.00 88.93 375 A 1 
ATOM 2915 C CZ    . ARG A 1 375 ? -12.923 21.049  -3.775  1.00 90.73 375 A 1 
ATOM 2916 N NH1   . ARG A 1 375 ? -13.688 20.026  -3.994  1.00 80.55 375 A 1 
ATOM 2917 N NH2   . ARG A 1 375 ? -12.337 21.146  -2.620  1.00 85.20 375 A 1 
ATOM 2918 N N     . ILE A 1 376 ? -13.078 23.291  -11.591 1.00 94.18 376 A 1 
ATOM 2919 C CA    . ILE A 1 376 ? -13.864 23.067  -12.799 1.00 93.71 376 A 1 
ATOM 2920 C C     . ILE A 1 376 ? -14.451 21.654  -12.725 1.00 94.28 376 A 1 
ATOM 2921 O O     . ILE A 1 376 ? -13.707 20.665  -12.635 1.00 92.66 376 A 1 
ATOM 2922 C CB    . ILE A 1 376 ? -13.015 23.312  -14.058 1.00 92.21 376 A 1 
ATOM 2923 C CG1   . ILE A 1 376 ? -12.531 24.777  -14.111 1.00 86.82 376 A 1 
ATOM 2924 C CG2   . ILE A 1 376 ? -13.818 22.952  -15.313 1.00 85.60 376 A 1 
ATOM 2925 C CD1   . ILE A 1 376 ? -11.484 25.062  -15.189 1.00 78.97 376 A 1 
ATOM 2926 N N     . LYS A 1 377 ? -15.784 21.537  -12.688 1.00 93.11 377 A 1 
ATOM 2927 C CA    . LYS A 1 377 ? -16.499 20.256  -12.560 1.00 93.47 377 A 1 
ATOM 2928 C C     . LYS A 1 377 ? -15.945 19.374  -11.418 1.00 94.02 377 A 1 
ATOM 2929 O O     . LYS A 1 377 ? -15.746 18.168  -11.568 1.00 91.67 377 A 1 
ATOM 2930 C CB    . LYS A 1 377 ? -16.554 19.533  -13.914 1.00 92.19 377 A 1 
ATOM 2931 C CG    . LYS A 1 377 ? -17.297 20.345  -14.989 1.00 88.59 377 A 1 
ATOM 2932 C CD    . LYS A 1 377 ? -17.275 19.646  -16.353 1.00 81.83 377 A 1 
ATOM 2933 C CE    . LYS A 1 377 ? -18.002 20.531  -17.363 1.00 74.71 377 A 1 
ATOM 2934 N NZ    . LYS A 1 377 ? -17.951 20.021  -18.761 1.00 65.59 377 A 1 
ATOM 2935 N N     . GLY A 1 378 ? -15.653 19.999  -10.275 1.00 93.75 378 A 1 
ATOM 2936 C CA    . GLY A 1 378 ? -15.151 19.351  -9.064  1.00 93.69 378 A 1 
ATOM 2937 C C     . GLY A 1 378 ? -13.649 19.045  -9.041  1.00 94.55 378 A 1 
ATOM 2938 O O     . GLY A 1 378 ? -13.118 18.763  -7.972  1.00 92.62 378 A 1 
ATOM 2939 N N     . ARG A 1 379 ? -12.947 19.130  -10.189 1.00 95.28 379 A 1 
ATOM 2940 C CA    . ARG A 1 379 ? -11.488 18.991  -10.244 1.00 95.42 379 A 1 
ATOM 2941 C C     . ARG A 1 379 ? -10.824 20.317  -9.891  1.00 95.73 379 A 1 
ATOM 2942 O O     . ARG A 1 379 ? -11.358 21.370  -10.211 1.00 94.18 379 A 1 
ATOM 2943 C CB    . ARG A 1 379 ? -11.025 18.527  -11.626 1.00 94.36 379 A 1 
ATOM 2944 C CG    . ARG A 1 379 ? -11.607 17.157  -11.999 1.00 86.85 379 A 1 
ATOM 2945 C CD    . ARG A 1 379 ? -11.030 16.701  -13.341 1.00 87.12 379 A 1 
ATOM 2946 N NE    . ARG A 1 379 ? -11.591 15.402  -13.747 1.00 82.12 379 A 1 
ATOM 2947 C CZ    . ARG A 1 379 ? -11.243 14.710  -14.816 1.00 79.24 379 A 1 
ATOM 2948 N NH1   . ARG A 1 379 ? -10.324 15.139  -15.634 1.00 70.20 379 A 1 
ATOM 2949 N NH2   . ARG A 1 379 ? -11.829 13.581  -15.083 1.00 70.24 379 A 1 
ATOM 2950 N N     . PHE A 1 380 ? -9.634  20.247  -9.301  1.00 94.93 380 A 1 
ATOM 2951 C CA    . PHE A 1 380 ? -8.849  21.453  -9.109  1.00 94.92 380 A 1 
ATOM 2952 C C     . PHE A 1 380 ? -8.453  22.055  -10.462 1.00 94.13 380 A 1 
ATOM 2953 O O     . PHE A 1 380 ? -7.860  21.353  -11.285 1.00 92.47 380 A 1 
ATOM 2954 C CB    . PHE A 1 380 ? -7.598  21.145  -8.275  1.00 95.16 380 A 1 
ATOM 2955 C CG    . PHE A 1 380 ? -7.879  20.691  -6.856  1.00 95.77 380 A 1 
ATOM 2956 C CD1   . PHE A 1 380 ? -8.579  21.526  -5.975  1.00 94.75 380 A 1 
ATOM 2957 C CD2   . PHE A 1 380 ? -7.414  19.448  -6.401  1.00 94.58 380 A 1 
ATOM 2958 C CE1   . PHE A 1 380 ? -8.828  21.120  -4.655  1.00 94.19 380 A 1 
ATOM 2959 C CE2   . PHE A 1 380 ? -7.653  19.035  -5.089  1.00 93.75 380 A 1 
ATOM 2960 C CZ    . PHE A 1 380 ? -8.362  19.869  -4.205  1.00 94.87 380 A 1 
ATOM 2961 N N     . ALA A 1 381 ? -8.770  23.329  -10.662 1.00 93.86 381 A 1 
ATOM 2962 C CA    . ALA A 1 381 ? -8.380  24.082  -11.845 1.00 92.82 381 A 1 
ATOM 2963 C C     . ALA A 1 381 ? -7.015  24.751  -11.639 1.00 92.13 381 A 1 
ATOM 2964 O O     . ALA A 1 381 ? -6.581  24.992  -10.503 1.00 88.33 381 A 1 
ATOM 2965 C CB    . ALA A 1 381 ? -9.480  25.093  -12.169 1.00 90.52 381 A 1 
ATOM 2966 N N     . LYS A 1 382 ? -6.327  25.068  -12.757 1.00 91.60 382 A 1 
ATOM 2967 C CA    . LYS A 1 382 ? -5.220  26.014  -12.710 1.00 90.17 382 A 1 
ATOM 2968 C C     . LYS A 1 382 ? -5.788  27.411  -12.456 1.00 88.39 382 A 1 
ATOM 2969 O O     . LYS A 1 382 ? -6.916  27.699  -12.832 1.00 81.61 382 A 1 
ATOM 2970 C CB    . LYS A 1 382 ? -4.418  26.007  -14.007 1.00 86.56 382 A 1 
ATOM 2971 C CG    . LYS A 1 382 ? -3.655  24.696  -14.240 1.00 77.42 382 A 1 
ATOM 2972 C CD    . LYS A 1 382 ? -2.902  24.820  -15.559 1.00 73.87 382 A 1 
ATOM 2973 C CE    . LYS A 1 382 ? -2.165  23.542  -15.951 1.00 64.59 382 A 1 
ATOM 2974 N NZ    . LYS A 1 382 ? -1.621  23.683  -17.308 1.00 57.46 382 A 1 
ATOM 2975 N N     . ARG A 1 383 ? -4.979  28.291  -11.852 1.00 88.00 383 A 1 
ATOM 2976 C CA    . ARG A 1 383 ? -5.413  29.657  -11.561 1.00 85.09 383 A 1 
ATOM 2977 C C     . ARG A 1 383 ? -5.736  30.429  -12.842 1.00 84.03 383 A 1 
ATOM 2978 O O     . ARG A 1 383 ? -6.767  31.088  -12.888 1.00 76.41 383 A 1 
ATOM 2979 C CB    . ARG A 1 383 ? -4.348  30.342  -10.694 1.00 80.16 383 A 1 
ATOM 2980 C CG    . ARG A 1 383 ? -4.914  31.581  -10.000 1.00 70.03 383 A 1 
ATOM 2981 C CD    . ARG A 1 383 ? -3.871  32.169  -9.045  1.00 67.78 383 A 1 
ATOM 2982 N NE    . ARG A 1 383 ? -4.426  33.293  -8.294  1.00 59.53 383 A 1 
ATOM 2983 C CZ    . ARG A 1 383 ? -3.849  33.936  -7.292  1.00 55.82 383 A 1 
ATOM 2984 N NH1   . ARG A 1 383 ? -2.660  33.593  -6.860  1.00 52.34 383 A 1 
ATOM 2985 N NH2   . ARG A 1 383 ? -4.456  34.921  -6.716  1.00 51.33 383 A 1 
ATOM 2986 N N     . SER A 1 384 ? -4.933  30.266  -13.898 1.00 83.87 384 A 1 
ATOM 2987 C CA    . SER A 1 384 ? -5.173  30.832  -15.237 1.00 82.61 384 A 1 
ATOM 2988 C C     . SER A 1 384 ? -6.494  30.384  -15.849 1.00 82.33 384 A 1 
ATOM 2989 O O     . SER A 1 384 ? -7.216  31.186  -16.429 1.00 73.72 384 A 1 
ATOM 2990 C CB    . SER A 1 384 ? -4.053  30.398  -16.177 1.00 76.82 384 A 1 
ATOM 2991 O OG    . SER A 1 384 ? -3.910  28.987  -16.202 1.00 67.22 384 A 1 
ATOM 2992 N N     . ASP A 1 385 ? -6.823  29.109  -15.719 1.00 79.81 385 A 1 
ATOM 2993 C CA    . ASP A 1 385 ? -7.993  28.523  -16.368 1.00 77.34 385 A 1 
ATOM 2994 C C     . ASP A 1 385 ? -9.278  28.949  -15.628 1.00 77.57 385 A 1 
ATOM 2995 O O     . ASP A 1 385 ? -10.326 29.094  -16.240 1.00 71.71 385 A 1 
ATOM 2996 C CB    . ASP A 1 385 ? -7.865  26.987  -16.414 1.00 71.58 385 A 1 
ATOM 2997 C CG    . ASP A 1 385 ? -6.548  26.425  -16.986 1.00 64.32 385 A 1 
ATOM 2998 O OD1   . ASP A 1 385 ? -5.717  27.177  -17.534 1.00 58.75 385 A 1 
ATOM 2999 O OD2   . ASP A 1 385 ? -6.294  25.213  -16.773 1.00 57.51 385 A 1 
ATOM 3000 N N     . ALA A 1 386 ? -9.192  29.170  -14.337 1.00 74.31 386 A 1 
ATOM 3001 C CA    . ALA A 1 386 ? -10.294 29.676  -13.534 1.00 69.51 386 A 1 
ATOM 3002 C C     . ALA A 1 386 ? -10.573 31.161  -13.789 1.00 70.31 386 A 1 
ATOM 3003 O O     . ALA A 1 386 ? -11.737 31.556  -13.827 1.00 64.96 386 A 1 
ATOM 3004 C CB    . ALA A 1 386 ? -9.992  29.424  -12.051 1.00 64.36 386 A 1 
ATOM 3005 N N     . GLU A 1 387 ? -9.540  31.995  -14.004 1.00 76.53 387 A 1 
ATOM 3006 C CA    . GLU A 1 387 ? -9.698  33.401  -14.386 1.00 74.94 387 A 1 
ATOM 3007 C C     . GLU A 1 387 ? -10.377 33.514  -15.763 1.00 75.75 387 A 1 
ATOM 3008 O O     . GLU A 1 387 ? -11.346 34.264  -15.894 1.00 69.29 387 A 1 
ATOM 3009 C CB    . GLU A 1 387 ? -8.335  34.120  -14.318 1.00 67.10 387 A 1 
ATOM 3010 C CG    . GLU A 1 387 ? -7.919  34.406  -12.858 1.00 57.89 387 A 1 
ATOM 3011 C CD    . GLU A 1 387 ? -6.469  34.898  -12.654 1.00 52.04 387 A 1 
ATOM 3012 O OE1   . GLU A 1 387 ? -6.053  35.010  -11.471 1.00 48.33 387 A 1 
ATOM 3013 O OE2   . GLU A 1 387 ? -5.737  35.088  -13.651 1.00 46.51 387 A 1 
ATOM 3014 N N     . MET A 1 388 ? -10.014 32.686  -16.743 1.00 72.58 388 A 1 
ATOM 3015 C CA    . MET A 1 388 ? -10.702 32.658  -18.037 1.00 70.18 388 A 1 
ATOM 3016 C C     . MET A 1 388 ? -12.164 32.194  -17.949 1.00 69.83 388 A 1 
ATOM 3017 O O     . MET A 1 388 ? -13.002 32.722  -18.674 1.00 64.28 388 A 1 
ATOM 3018 C CB    . MET A 1 388 ? -9.962  31.762  -19.037 1.00 65.33 388 A 1 
ATOM 3019 C CG    . MET A 1 388 ? -8.724  32.414  -19.624 1.00 58.33 388 A 1 
ATOM 3020 S SD    . MET A 1 388 ? -8.428  32.045  -21.398 1.00 51.20 388 A 1 
ATOM 3021 C CE    . MET A 1 388 ? -8.522  30.246  -21.395 1.00 47.30 388 A 1 
ATOM 3022 N N     . GLU A 1 389 ? -12.505 31.213  -17.130 1.00 69.50 389 A 1 
ATOM 3023 C CA    . GLU A 1 389 ? -13.892 30.735  -17.015 1.00 66.54 389 A 1 
ATOM 3024 C C     . GLU A 1 389 ? -14.793 31.788  -16.331 1.00 65.28 389 A 1 
ATOM 3025 O O     . GLU A 1 389 ? -15.937 31.986  -16.745 1.00 61.70 389 A 1 
ATOM 3026 C CB    . GLU A 1 389 ? -13.945 29.366  -16.290 1.00 61.29 389 A 1 
ATOM 3027 C CG    . GLU A 1 389 ? -15.020 28.435  -16.866 1.00 53.46 389 A 1 
ATOM 3028 C CD    . GLU A 1 389 ? -15.152 27.068  -16.151 1.00 50.67 389 A 1 
ATOM 3029 O OE1   . GLU A 1 389 ? -15.649 26.097  -16.774 1.00 46.58 389 A 1 
ATOM 3030 O OE2   . GLU A 1 389 ? -14.770 26.957  -14.962 1.00 46.80 389 A 1 
ATOM 3031 N N     . VAL A 1 390 ? -14.266 32.500  -15.335 1.00 70.91 390 A 1 
ATOM 3032 C CA    . VAL A 1 390 ? -14.970 33.618  -14.692 1.00 69.97 390 A 1 
ATOM 3033 C C     . VAL A 1 390 ? -15.162 34.764  -15.683 1.00 70.56 390 A 1 
ATOM 3034 O O     . VAL A 1 390 ? -16.267 35.297  -15.770 1.00 66.04 390 A 1 
ATOM 3035 C CB    . VAL A 1 390 ? -14.263 34.080  -13.419 1.00 65.09 390 A 1 
ATOM 3036 C CG1   . VAL A 1 390 ? -14.938 35.312  -12.797 1.00 55.36 390 A 1 
ATOM 3037 C CG2   . VAL A 1 390 ? -14.294 32.986  -12.341 1.00 58.86 390 A 1 
ATOM 3038 N N     . ASP A 1 391 ? -14.166 35.101  -16.487 1.00 64.39 391 A 1 
ATOM 3039 C CA    . ASP A 1 391 ? -14.245 36.174  -17.485 1.00 61.84 391 A 1 
ATOM 3040 C C     . ASP A 1 391 ? -15.230 35.826  -18.616 1.00 60.81 391 A 1 
ATOM 3041 O O     . ASP A 1 391 ? -16.010 36.667  -19.060 1.00 58.17 391 A 1 
ATOM 3042 C CB    . ASP A 1 391 ? -12.835 36.460  -18.019 1.00 57.20 391 A 1 
ATOM 3043 C CG    . ASP A 1 391 ? -12.523 37.940  -18.245 1.00 48.89 391 A 1 
ATOM 3044 O OD1   . ASP A 1 391 ? -13.292 38.793  -17.759 1.00 46.93 391 A 1 
ATOM 3045 O OD2   . ASP A 1 391 ? -11.473 38.199  -18.875 1.00 45.49 391 A 1 
ATOM 3046 N N     . GLN A 1 392 ? -15.299 34.558  -19.046 1.00 62.99 392 A 1 
ATOM 3047 C CA    . GLN A 1 392 ? -16.319 34.110  -20.003 1.00 63.41 392 A 1 
ATOM 3048 C C     . GLN A 1 392 ? -17.735 34.149  -19.414 1.00 64.18 392 A 1 
ATOM 3049 O O     . GLN A 1 392 ? -18.660 34.548  -20.116 1.00 60.51 392 A 1 
ATOM 3050 C CB    . GLN A 1 392 ? -16.020 32.690  -20.504 1.00 59.06 392 A 1 
ATOM 3051 C CG    . GLN A 1 392 ? -14.946 32.703  -21.595 1.00 52.87 392 A 1 
ATOM 3052 C CD    . GLN A 1 392 ? -14.722 31.327  -22.217 1.00 48.80 392 A 1 
ATOM 3053 O OE1   . GLN A 1 392 ? -15.286 30.298  -21.843 1.00 47.40 392 A 1 
ATOM 3054 N NE2   . GLN A 1 392 ? -13.894 31.246  -23.237 1.00 43.17 392 A 1 
ATOM 3055 N N     . THR A 1 393 ? -17.933 33.768  -18.169 1.00 64.45 393 A 1 
ATOM 3056 C CA    . THR A 1 393 ? -19.264 33.856  -17.542 1.00 64.53 393 A 1 
ATOM 3057 C C     . THR A 1 393 ? -19.685 35.302  -17.288 1.00 65.08 393 A 1 
ATOM 3058 O O     . THR A 1 393 ? -20.844 35.634  -17.533 1.00 59.94 393 A 1 
ATOM 3059 C CB    . THR A 1 393 ? -19.389 33.030  -16.259 1.00 59.87 393 A 1 
ATOM 3060 O OG1   . THR A 1 393 ? -18.249 33.083  -15.441 1.00 51.94 393 A 1 
ATOM 3061 C CG2   . THR A 1 393 ? -19.651 31.562  -16.565 1.00 53.41 393 A 1 
ATOM 3062 N N     . PHE A 1 394 ? -18.760 36.184  -16.907 1.00 62.66 394 A 1 
ATOM 3063 C CA    . PHE A 1 394 ? -19.034 37.614  -16.772 1.00 59.95 394 A 1 
ATOM 3064 C C     . PHE A 1 394 ? -19.264 38.293  -18.124 1.00 59.53 394 A 1 
ATOM 3065 O O     . PHE A 1 394 ? -20.175 39.112  -18.228 1.00 55.37 394 A 1 
ATOM 3066 C CB    . PHE A 1 394 ? -17.920 38.307  -15.993 1.00 55.03 394 A 1 
ATOM 3067 C CG    . PHE A 1 394 ? -18.319 38.638  -14.571 1.00 51.53 394 A 1 
ATOM 3068 C CD1   . PHE A 1 394 ? -18.927 39.864  -14.284 1.00 49.64 394 A 1 
ATOM 3069 C CD2   . PHE A 1 394 ? -18.123 37.702  -13.548 1.00 48.81 394 A 1 
ATOM 3070 C CE1   . PHE A 1 394 ? -19.329 40.178  -12.982 1.00 43.73 394 A 1 
ATOM 3071 C CE2   . PHE A 1 394 ? -18.525 38.009  -12.232 1.00 44.40 394 A 1 
ATOM 3072 C CZ    . PHE A 1 394 ? -19.127 39.247  -11.947 1.00 46.36 394 A 1 
ATOM 3073 N N     . SER A 1 395 ? -18.521 37.954  -19.176 1.00 60.44 395 A 1 
ATOM 3074 C CA    . SER A 1 395 ? -18.727 38.531  -20.508 1.00 59.94 395 A 1 
ATOM 3075 C C     . SER A 1 395 ? -20.039 38.064  -21.139 1.00 59.48 395 A 1 
ATOM 3076 O O     . SER A 1 395 ? -20.726 38.878  -21.752 1.00 56.05 395 A 1 
ATOM 3077 C CB    . SER A 1 395 ? -17.553 38.253  -21.435 1.00 56.43 395 A 1 
ATOM 3078 O OG    . SER A 1 395 ? -17.261 36.878  -21.489 1.00 47.95 395 A 1 
ATOM 3079 N N     . THR A 1 396 ? -20.470 36.822  -20.953 1.00 62.67 396 A 1 
ATOM 3080 C CA    . THR A 1 396 ? -21.804 36.383  -21.390 1.00 62.00 396 A 1 
ATOM 3081 C C     . THR A 1 396 ? -22.931 37.031  -20.594 1.00 62.20 396 A 1 
ATOM 3082 O O     . THR A 1 396 ? -23.938 37.403  -21.187 1.00 57.38 396 A 1 
ATOM 3083 C CB    . THR A 1 396 ? -22.008 34.859  -21.377 1.00 56.09 396 A 1 
ATOM 3084 O OG1   . THR A 1 396 ? -21.145 34.183  -20.499 1.00 49.66 396 A 1 
ATOM 3085 C CG2   . THR A 1 396 ? -21.790 34.257  -22.754 1.00 51.37 396 A 1 
ATOM 3086 N N     . ALA A 1 397 ? -22.769 37.227  -19.297 1.00 57.65 397 A 1 
ATOM 3087 C CA    . ALA A 1 397 ? -23.750 37.950  -18.483 1.00 55.99 397 A 1 
ATOM 3088 C C     . ALA A 1 397 ? -23.823 39.431  -18.889 1.00 54.30 397 A 1 
ATOM 3089 O O     . ALA A 1 397 ? -24.917 39.940  -19.141 1.00 53.20 397 A 1 
ATOM 3090 C CB    . ALA A 1 397 ? -23.418 37.766  -17.005 1.00 52.91 397 A 1 
ATOM 3091 N N     . ALA A 1 398 ? -22.690 40.109  -19.067 1.00 59.28 398 A 1 
ATOM 3092 C CA    . ALA A 1 398 ? -22.629 41.511  -19.486 1.00 58.03 398 A 1 
ATOM 3093 C C     . ALA A 1 398 ? -23.175 41.734  -20.901 1.00 56.89 398 A 1 
ATOM 3094 O O     . ALA A 1 398 ? -23.844 42.733  -21.154 1.00 55.14 398 A 1 
ATOM 3095 C CB    . ALA A 1 398 ? -21.185 42.000  -19.361 1.00 55.38 398 A 1 
ATOM 3096 N N     . LEU A 1 399 ? -22.950 40.811  -21.852 1.00 58.07 399 A 1 
ATOM 3097 C CA    . LEU A 1 399 ? -23.550 40.882  -23.192 1.00 56.50 399 A 1 
ATOM 3098 C C     . LEU A 1 399 ? -25.072 40.704  -23.148 1.00 56.73 399 A 1 
ATOM 3099 O O     . LEU A 1 399 ? -25.761 41.326  -23.951 1.00 53.66 399 A 1 
ATOM 3100 C CB    . LEU A 1 399 ? -22.910 39.820  -24.102 1.00 51.47 399 A 1 
ATOM 3101 C CG    . LEU A 1 399 ? -21.542 40.231  -24.669 1.00 47.22 399 A 1 
ATOM 3102 C CD1   . LEU A 1 399 ? -20.862 39.013  -25.293 1.00 45.63 399 A 1 
ATOM 3103 C CD2   . LEU A 1 399 ? -21.679 41.304  -25.753 1.00 49.38 399 A 1 
ATOM 3104 N N     . SER A 1 400 ? -25.616 39.911  -22.233 1.00 64.44 400 A 1 
ATOM 3105 C CA    . SER A 1 400 ? -27.069 39.801  -22.085 1.00 64.36 400 A 1 
ATOM 3106 C C     . SER A 1 400 ? -27.691 41.057  -21.477 1.00 64.97 400 A 1 
ATOM 3107 O O     . SER A 1 400 ? -28.761 41.473  -21.915 1.00 58.59 400 A 1 
ATOM 3108 C CB    . SER A 1 400 ? -27.455 38.553  -21.301 1.00 59.63 400 A 1 
ATOM 3109 O OG    . SER A 1 400 ? -27.026 38.562  -19.955 1.00 51.95 400 A 1 
ATOM 3110 N N     . ASP A 1 401 ? -27.010 41.707  -20.550 1.00 52.81 401 A 1 
ATOM 3111 C CA    . ASP A 1 401 ? -27.497 42.926  -19.893 1.00 54.65 401 A 1 
ATOM 3112 C C     . ASP A 1 401 ? -27.302 44.184  -20.759 1.00 53.96 401 A 1 
ATOM 3113 O O     . ASP A 1 401 ? -28.052 45.152  -20.648 1.00 51.13 401 A 1 
ATOM 3114 C CB    . ASP A 1 401 ? -26.815 43.042  -18.520 1.00 48.71 401 A 1 
ATOM 3115 C CG    . ASP A 1 401 ? -27.658 43.787  -17.477 1.00 43.39 401 A 1 
ATOM 3116 O OD1   . ASP A 1 401 ? -28.892 43.637  -17.509 1.00 42.45 401 A 1 
ATOM 3117 O OD2   . ASP A 1 401 ? -27.040 44.454  -16.619 1.00 42.39 401 A 1 
ATOM 3118 N N     . SER A 1 402 ? -26.353 44.164  -21.701 1.00 54.01 402 A 1 
ATOM 3119 C CA    . SER A 1 402 ? -26.154 45.268  -22.666 1.00 55.41 402 A 1 
ATOM 3120 C C     . SER A 1 402 ? -27.292 45.415  -23.677 1.00 56.25 402 A 1 
ATOM 3121 O O     . SER A 1 402 ? -27.319 46.400  -24.413 1.00 50.39 402 A 1 
ATOM 3122 C CB    . SER A 1 402 ? -24.819 45.121  -23.381 1.00 49.41 402 A 1 
ATOM 3123 O OG    . SER A 1 402 ? -24.815 44.060  -24.301 1.00 43.98 402 A 1 
ATOM 3124 N N     . SER A 1 403 ? -28.248 44.496  -23.717 1.00 46.25 403 A 1 
ATOM 3125 C CA    . SER A 1 403 ? -29.508 44.662  -24.443 1.00 48.11 403 A 1 
ATOM 3126 C C     . SER A 1 403 ? -30.494 45.599  -23.733 1.00 48.29 403 A 1 
ATOM 3127 O O     . SER A 1 403 ? -31.637 45.714  -24.172 1.00 44.45 403 A 1 
ATOM 3128 C CB    . SER A 1 403 ? -30.143 43.316  -24.792 1.00 43.89 403 A 1 
ATOM 3129 O OG    . SER A 1 403 ? -30.711 42.677  -23.663 1.00 39.02 403 A 1 
ATOM 3130 N N     . TYR A 1 404 ? -30.092 46.331  -22.703 1.00 45.26 404 A 1 
ATOM 3131 C CA    . TYR A 1 404 ? -30.790 47.536  -22.285 1.00 44.80 404 A 1 
ATOM 3132 C C     . TYR A 1 404 ? -30.751 48.507  -23.467 1.00 40.94 404 A 1 
ATOM 3133 O O     . TYR A 1 404 ? -29.781 49.239  -23.687 1.00 38.89 404 A 1 
ATOM 3134 C CB    . TYR A 1 404 ? -30.203 48.138  -21.011 1.00 42.84 404 A 1 
ATOM 3135 C CG    . TYR A 1 404 ? -30.748 47.511  -19.751 1.00 41.21 404 A 1 
ATOM 3136 C CD1   . TYR A 1 404 ? -31.990 47.931  -19.219 1.00 41.91 404 A 1 
ATOM 3137 C CD2   . TYR A 1 404 ? -30.042 46.469  -19.130 1.00 41.68 404 A 1 
ATOM 3138 C CE1   . TYR A 1 404 ? -32.511 47.325  -18.063 1.00 37.25 404 A 1 
ATOM 3139 C CE2   . TYR A 1 404 ? -30.566 45.846  -17.980 1.00 36.41 404 A 1 
ATOM 3140 C CZ    . TYR A 1 404 ? -31.802 46.277  -17.451 1.00 38.34 404 A 1 
ATOM 3141 O OH    . TYR A 1 404 ? -32.305 45.661  -16.336 1.00 37.84 404 A 1 
ATOM 3142 N N     . SER A 1 405 ? -31.828 48.480  -24.261 1.00 46.17 405 A 1 
ATOM 3143 C CA    . SER A 1 405 ? -32.109 49.447  -25.297 1.00 48.46 405 A 1 
ATOM 3144 C C     . SER A 1 405 ? -31.993 50.824  -24.664 1.00 47.99 405 A 1 
ATOM 3145 O O     . SER A 1 405 ? -32.717 51.132  -23.714 1.00 44.94 405 A 1 
ATOM 3146 C CB    . SER A 1 405 ? -33.508 49.229  -25.866 1.00 43.41 405 A 1 
ATOM 3147 O OG    . SER A 1 405 ? -34.476 49.175  -24.836 1.00 38.94 405 A 1 
ATOM 3148 N N     . THR A 1 406 ? -31.091 51.639  -25.184 1.00 42.92 406 A 1 
ATOM 3149 C CA    . THR A 1 406 ? -31.038 53.067  -24.892 1.00 48.03 406 A 1 
ATOM 3150 C C     . THR A 1 406 ? -32.388 53.648  -25.299 1.00 46.17 406 A 1 
ATOM 3151 O O     . THR A 1 406 ? -32.621 53.900  -26.484 1.00 44.20 406 A 1 
ATOM 3152 C CB    . THR A 1 406 ? -29.913 53.736  -25.686 1.00 44.13 406 A 1 
ATOM 3153 O OG1   . THR A 1 406 ? -29.886 53.251  -27.014 1.00 38.80 406 A 1 
ATOM 3154 C CG2   . THR A 1 406 ? -28.548 53.447  -25.072 1.00 39.90 406 A 1 
ATOM 3155 N N     . VAL A 1 407 ? -33.316 53.752  -24.334 1.00 43.21 407 A 1 
ATOM 3156 C CA    . VAL A 1 407 ? -34.561 54.481  -24.543 1.00 47.14 407 A 1 
ATOM 3157 C C     . VAL A 1 407 ? -34.111 55.898  -24.899 1.00 43.77 407 A 1 
ATOM 3158 O O     . VAL A 1 407 ? -33.424 56.516  -24.072 1.00 42.43 407 A 1 
ATOM 3159 C CB    . VAL A 1 407 ? -35.464 54.477  -23.306 1.00 44.91 407 A 1 
ATOM 3160 C CG1   . VAL A 1 407 ? -36.784 55.183  -23.602 1.00 40.36 407 A 1 
ATOM 3161 C CG2   . VAL A 1 407 ? -35.780 53.055  -22.848 1.00 43.44 407 A 1 
ATOM 3162 N N     . PRO A 1 408 ? -34.359 56.385  -26.126 1.00 38.07 408 A 1 
ATOM 3163 C CA    . PRO A 1 408 ? -33.954 57.727  -26.482 1.00 41.17 408 A 1 
ATOM 3164 C C     . PRO A 1 408 ? -34.683 58.669  -25.526 1.00 40.57 408 A 1 
ATOM 3165 O O     . PRO A 1 408 ? -35.914 58.634  -25.439 1.00 40.28 408 A 1 
ATOM 3166 C CB    . PRO A 1 408 ? -34.342 57.911  -27.951 1.00 38.73 408 A 1 
ATOM 3167 C CG    . PRO A 1 408 ? -35.478 56.913  -28.146 1.00 37.71 408 A 1 
ATOM 3168 C CD    . PRO A 1 408 ? -35.146 55.785  -27.175 1.00 42.83 408 A 1 
ATOM 3169 N N     . TRP A 1 409 ? -33.938 59.473  -24.787 1.00 40.18 409 A 1 
ATOM 3170 C CA    . TRP A 1 409 ? -34.501 60.623  -24.095 1.00 40.62 409 A 1 
ATOM 3171 C C     . TRP A 1 409 ? -35.035 61.575  -25.167 1.00 37.86 409 A 1 
ATOM 3172 O O     . TRP A 1 409 ? -34.259 62.277  -25.813 1.00 35.14 409 A 1 
ATOM 3173 C CB    . TRP A 1 409 ? -33.454 61.297  -23.199 1.00 38.07 409 A 1 
ATOM 3174 C CG    . TRP A 1 409 ? -33.247 60.710  -21.845 1.00 34.79 409 A 1 
ATOM 3175 C CD1   . TRP A 1 409 ? -33.686 59.534  -21.382 1.00 28.99 409 A 1 
ATOM 3176 C CD2   . TRP A 1 409 ? -32.563 61.348  -20.728 1.00 31.19 409 A 1 
ATOM 3177 N NE1   . TRP A 1 409 ? -33.321 59.365  -20.046 1.00 26.93 409 A 1 
ATOM 3178 C CE2   . TRP A 1 409 ? -32.635 60.464  -19.608 1.00 30.24 409 A 1 
ATOM 3179 C CE3   . TRP A 1 409 ? -31.894 62.569  -20.544 1.00 34.11 409 A 1 
ATOM 3180 C CZ2   . TRP A 1 409 ? -32.065 60.797  -18.371 1.00 34.62 409 A 1 
ATOM 3181 C CZ3   . TRP A 1 409 ? -31.325 62.907  -19.308 1.00 32.57 409 A 1 
ATOM 3182 C CH2   . TRP A 1 409 ? -31.408 62.032  -18.232 1.00 32.46 409 A 1 
ATOM 3183 N N     . PHE A 1 410 ? -36.348 61.507  -25.398 1.00 46.66 410 A 1 
ATOM 3184 C CA    . PHE A 1 410 ? -37.118 62.589  -26.004 1.00 43.22 410 A 1 
ATOM 3185 C C     . PHE A 1 410 ? -37.496 63.602  -24.914 1.00 40.63 410 A 1 
ATOM 3186 O O     . PHE A 1 410 ? -37.801 63.167  -23.788 1.00 33.96 410 A 1 
ATOM 3187 C CB    . PHE A 1 410 ? -38.350 62.050  -26.728 1.00 41.27 410 A 1 
ATOM 3188 C CG    . PHE A 1 410 ? -38.081 61.659  -28.162 1.00 38.17 410 A 1 
ATOM 3189 C CD1   . PHE A 1 410 ? -38.020 62.643  -29.161 1.00 33.13 410 A 1 
ATOM 3190 C CD2   . PHE A 1 410 ? -37.884 60.308  -28.500 1.00 32.59 410 A 1 
ATOM 3191 C CE1   . PHE A 1 410 ? -37.766 62.277  -30.487 1.00 29.75 410 A 1 
ATOM 3192 C CE2   . PHE A 1 410 ? -37.627 59.951  -29.833 1.00 34.70 410 A 1 
ATOM 3193 C CZ    . PHE A 1 410 ? -37.567 60.935  -30.829 1.00 38.19 410 A 1 
ATOM 3194 O OXT   . PHE A 1 410 ? -37.473 64.799  -25.296 1.00 43.67 410 A 1 
ATOM 3195 N N     . PHE B 2 1   ? -26.366 -8.594  8.987   1.00 32.33 1   B 1 
ATOM 3196 C CA    . PHE B 2 1   ? -25.788 -7.690  7.991   1.00 35.00 1   B 1 
ATOM 3197 C C     . PHE B 2 1   ? -24.894 -6.697  8.735   1.00 41.05 1   B 1 
ATOM 3198 O O     . PHE B 2 1   ? -25.411 -5.959  9.563   1.00 37.52 1   B 1 
ATOM 3199 C CB    . PHE B 2 1   ? -26.873 -6.942  7.233   1.00 31.13 1   B 1 
ATOM 3200 C CG    . PHE B 2 1   ? -27.592 -7.779  6.208   1.00 27.38 1   B 1 
ATOM 3201 C CD1   . PHE B 2 1   ? -27.116 -7.834  4.893   1.00 25.82 1   B 1 
ATOM 3202 C CD2   . PHE B 2 1   ? -28.717 -8.529  6.571   1.00 27.28 1   B 1 
ATOM 3203 C CE1   . PHE B 2 1   ? -27.764 -8.627  3.950   1.00 25.06 1   B 1 
ATOM 3204 C CE2   . PHE B 2 1   ? -29.374 -9.331  5.605   1.00 23.83 1   B 1 
ATOM 3205 C CZ    . PHE B 2 1   ? -28.899 -9.374  4.295   1.00 25.85 1   B 1 
ATOM 3206 N N     . SER B 2 2   ? -23.589 -6.722  8.518   1.00 41.81 2   B 1 
ATOM 3207 C CA    . SER B 2 2   ? -22.682 -5.722  9.087   1.00 46.76 2   B 1 
ATOM 3208 C C     . SER B 2 2   ? -23.139 -4.331  8.645   1.00 51.50 2   B 1 
ATOM 3209 O O     . SER B 2 2   ? -23.530 -4.135  7.492   1.00 48.41 2   B 1 
ATOM 3210 C CB    . SER B 2 2   ? -21.236 -6.012  8.667   1.00 44.29 2   B 1 
ATOM 3211 O OG    . SER B 2 2   ? -21.158 -6.428  7.323   1.00 38.75 2   B 1 
ATOM 3212 N N     . SER B 2 3   ? -23.130 -3.365  9.556   1.00 55.46 3   B 1 
ATOM 3213 C CA    . SER B 2 3   ? -23.600 -2.003  9.282   1.00 62.82 3   B 1 
ATOM 3214 C C     . SER B 2 3   ? -22.869 -1.434  8.065   1.00 67.53 3   B 1 
ATOM 3215 O O     . SER B 2 3   ? -21.676 -1.695  7.904   1.00 63.85 3   B 1 
ATOM 3216 C CB    . SER B 2 3   ? -23.367 -1.133  10.523  1.00 55.47 3   B 1 
ATOM 3217 O OG    . SER B 2 3   ? -23.564 0.239   10.263  1.00 46.28 3   B 1 
ATOM 3218 N N     . PRO B 2 4   ? -23.521 -0.611  7.202   1.00 56.71 4   B 1 
ATOM 3219 C CA    . PRO B 2 4   ? -22.839 -0.032  6.047   1.00 56.48 4   B 1 
ATOM 3220 C C     . PRO B 2 4   ? -21.566 0.738   6.429   1.00 59.73 4   B 1 
ATOM 3221 O O     . PRO B 2 4   ? -20.590 0.729   5.674   1.00 58.28 4   B 1 
ATOM 3222 C CB    . PRO B 2 4   ? -23.893 0.855   5.365   1.00 51.73 4   B 1 
ATOM 3223 C CG    . PRO B 2 4   ? -24.967 1.080   6.428   1.00 50.90 4   B 1 
ATOM 3224 C CD    . PRO B 2 4   ? -24.895 -0.193  7.267   1.00 52.20 4   B 1 
ATOM 3225 N N     . LYS B 2 5   ? -21.527 1.331   7.628   1.00 57.58 5   B 1 
ATOM 3226 C CA    . LYS B 2 5   ? -20.318 1.934   8.206   1.00 56.94 5   B 1 
ATOM 3227 C C     . LYS B 2 5   ? -19.221 0.898   8.492   1.00 60.65 5   B 1 
ATOM 3228 O O     . LYS B 2 5   ? -18.044 1.223   8.355   1.00 55.19 5   B 1 
ATOM 3229 C CB    . LYS B 2 5   ? -20.652 2.697   9.491   1.00 47.95 5   B 1 
ATOM 3230 C CG    . LYS B 2 5   ? -21.363 4.038   9.241   1.00 40.64 5   B 1 
ATOM 3231 C CD    . LYS B 2 5   ? -21.526 4.797   10.558  1.00 36.50 5   B 1 
ATOM 3232 C CE    . LYS B 2 5   ? -22.136 6.176   10.345  1.00 30.25 5   B 1 
ATOM 3233 N NZ    . LYS B 2 5   ? -22.262 6.947   11.610  1.00 26.45 5   B 1 
ATOM 3234 N N     . GLU B 2 6   ? -19.559 -0.335  8.865   1.00 67.04 6   B 1 
ATOM 3235 C CA    . GLU B 2 6   ? -18.578 -1.394  9.103   1.00 69.99 6   B 1 
ATOM 3236 C C     . GLU B 2 6   ? -17.970 -1.922  7.809   1.00 74.97 6   B 1 
ATOM 3237 O O     . GLU B 2 6   ? -16.768 -2.172  7.759   1.00 69.57 6   B 1 
ATOM 3238 C CB    . GLU B 2 6   ? -19.183 -2.545  9.896   1.00 61.04 6   B 1 
ATOM 3239 C CG    . GLU B 2 6   ? -19.390 -2.147  11.350  1.00 51.53 6   B 1 
ATOM 3240 C CD    . GLU B 2 6   ? -19.933 -3.287  12.193  1.00 45.97 6   B 1 
ATOM 3241 O OE1   . GLU B 2 6   ? -19.554 -3.324  13.380  1.00 43.02 6   B 1 
ATOM 3242 O OE2   . GLU B 2 6   ? -20.732 -4.077  11.648  1.00 42.74 6   B 1 
ATOM 3243 N N     . GLN B 2 7   ? -18.743 -1.997  6.708   1.00 72.53 7   B 1 
ATOM 3244 C CA    . GLN B 2 7   ? -18.198 -2.362  5.407   1.00 76.94 7   B 1 
ATOM 3245 C C     . GLN B 2 7   ? -17.135 -1.369  4.908   1.00 82.72 7   B 1 
ATOM 3246 O O     . GLN B 2 7   ? -16.259 -1.723  4.121   1.00 78.12 7   B 1 
ATOM 3247 C CB    . GLN B 2 7   ? -19.307 -2.467  4.367   1.00 69.80 7   B 1 
ATOM 3248 C CG    . GLN B 2 7   ? -20.215 -3.679  4.611   1.00 61.86 7   B 1 
ATOM 3249 C CD    . GLN B 2 7   ? -21.171 -3.921  3.446   1.00 52.67 7   B 1 
ATOM 3250 O OE1   . GLN B 2 7   ? -21.227 -3.178  2.472   1.00 51.29 7   B 1 
ATOM 3251 N NE2   . GLN B 2 7   ? -21.944 -4.984  3.498   1.00 45.56 7   B 1 
ATOM 3252 N N     . ASP B 2 8   ? -17.153 -0.127  5.380   1.00 79.34 8   B 1 
ATOM 3253 C CA    . ASP B 2 8   ? -16.137 0.869   5.075   1.00 81.00 8   B 1 
ATOM 3254 C C     . ASP B 2 8   ? -14.786 0.631   5.763   1.00 85.02 8   B 1 
ATOM 3255 O O     . ASP B 2 8   ? -13.779 1.220   5.345   1.00 80.24 8   B 1 
ATOM 3256 C CB    . ASP B 2 8   ? -16.683 2.249   5.443   1.00 73.99 8   B 1 
ATOM 3257 C CG    . ASP B 2 8   ? -17.282 3.023   4.272   1.00 65.66 8   B 1 
ATOM 3258 O OD1   . ASP B 2 8   ? -17.218 2.544   3.124   1.00 58.60 8   B 1 
ATOM 3259 O OD2   . ASP B 2 8   ? -17.600 4.203   4.524   1.00 58.49 8   B 1 
ATOM 3260 N N     . ARG B 2 9   ? -14.753 -0.215  6.800   1.00 91.26 9   B 1 
ATOM 3261 C CA    . ARG B 2 9   ? -13.541 -0.602  7.531   1.00 92.41 9   B 1 
ATOM 3262 C C     . ARG B 2 9   ? -12.754 -1.693  6.822   1.00 93.77 9   B 1 
ATOM 3263 O O     . ARG B 2 9   ? -11.560 -1.838  7.074   1.00 90.63 9   B 1 
ATOM 3264 C CB    . ARG B 2 9   ? -13.912 -1.094  8.945   1.00 89.50 9   B 1 
ATOM 3265 C CG    . ARG B 2 9   ? -14.649 -0.038  9.769   1.00 81.69 9   B 1 
ATOM 3266 C CD    . ARG B 2 9   ? -15.033 -0.614  11.134  1.00 78.84 9   B 1 
ATOM 3267 N NE    . ARG B 2 9   ? -15.739 0.370   11.965  1.00 71.71 9   B 1 
ATOM 3268 C CZ    . ARG B 2 9   ? -16.339 0.122   13.120  1.00 65.01 9   B 1 
ATOM 3269 N NH1   . ARG B 2 9   ? -16.341 -1.074  13.648  1.00 61.36 9   B 1 
ATOM 3270 N NH2   . ARG B 2 9   ? -16.948 1.070   13.752  1.00 56.69 9   B 1 
ATOM 3271 N N     . PHE B 2 10  ? -13.423 -2.426  5.925   1.00 94.70 10  B 1 
ATOM 3272 C CA    . PHE B 2 10  ? -12.859 -3.569  5.234   1.00 95.39 10  B 1 
ATOM 3273 C C     . PHE B 2 10  ? -12.681 -3.318  3.740   1.00 95.85 10  B 1 
ATOM 3274 O O     . PHE B 2 10  ? -13.258 -2.384  3.150   1.00 94.01 10  B 1 
ATOM 3275 C CB    . PHE B 2 10  ? -13.728 -4.798  5.526   1.00 94.43 10  B 1 
ATOM 3276 C CG    . PHE B 2 10  ? -13.946 -5.090  7.002   1.00 94.36 10  B 1 
ATOM 3277 C CD1   . PHE B 2 10  ? -12.869 -5.084  7.898   1.00 88.88 10  B 1 
ATOM 3278 C CD2   . PHE B 2 10  ? -15.236 -5.353  7.478   1.00 87.58 10  B 1 
ATOM 3279 C CE1   . PHE B 2 10  ? -13.067 -5.338  9.269   1.00 84.90 10  B 1 
ATOM 3280 C CE2   . PHE B 2 10  ? -15.452 -5.611  8.849   1.00 85.60 10  B 1 
ATOM 3281 C CZ    . PHE B 2 10  ? -14.364 -5.602  9.747   1.00 86.21 10  B 1 
ATOM 3282 N N     . LEU B 2 11  ? -11.880 -4.148  3.088   1.00 95.22 11  B 1 
ATOM 3283 C CA    . LEU B 2 11  ? -11.819 -4.176  1.630   1.00 95.59 11  B 1 
ATOM 3284 C C     . LEU B 2 11  ? -13.164 -4.644  1.043   1.00 95.48 11  B 1 
ATOM 3285 O O     . LEU B 2 11  ? -13.890 -5.378  1.695   1.00 93.77 11  B 1 
ATOM 3286 C CB    . LEU B 2 11  ? -10.667 -5.081  1.173   1.00 95.43 11  B 1 
ATOM 3287 C CG    . LEU B 2 11  ? -9.260  -4.549  1.532   1.00 94.59 11  B 1 
ATOM 3288 C CD1   . LEU B 2 11  ? -8.219  -5.539  1.042   1.00 91.56 11  B 1 
ATOM 3289 C CD2   . LEU B 2 11  ? -8.980  -3.196  0.881   1.00 90.77 11  B 1 
ATOM 3290 N N     . PRO B 2 12  ? -13.524 -4.236  -0.190  1.00 93.82 12  B 1 
ATOM 3291 C CA    . PRO B 2 12  ? -14.804 -4.642  -0.771  1.00 93.56 12  B 1 
ATOM 3292 C C     . PRO B 2 12  ? -14.896 -6.157  -0.966  1.00 94.11 12  B 1 
ATOM 3293 O O     . PRO B 2 12  ? -14.085 -6.737  -1.691  1.00 93.48 12  B 1 
ATOM 3294 C CB    . PRO B 2 12  ? -14.919 -3.883  -2.093  1.00 92.12 12  B 1 
ATOM 3295 C CG    . PRO B 2 12  ? -13.973 -2.693  -1.919  1.00 89.75 12  B 1 
ATOM 3296 C CD    . PRO B 2 12  ? -12.868 -3.264  -1.028  1.00 92.28 12  B 1 
ATOM 3297 N N     . ILE B 2 13  ? -15.954 -6.770  -0.426  1.00 92.81 13  B 1 
ATOM 3298 C CA    . ILE B 2 13  ? -16.167 -8.226  -0.476  1.00 93.35 13  B 1 
ATOM 3299 C C     . ILE B 2 13  ? -16.158 -8.792  -1.901  1.00 93.89 13  B 1 
ATOM 3300 O O     . ILE B 2 13  ? -15.687 -9.902  -2.130  1.00 93.07 13  B 1 
ATOM 3301 C CB    . ILE B 2 13  ? -17.482 -8.570  0.249   1.00 92.83 13  B 1 
ATOM 3302 C CG1   . ILE B 2 13  ? -17.681 -10.084 0.496   1.00 89.40 13  B 1 
ATOM 3303 C CG2   . ILE B 2 13  ? -18.721 -8.029  -0.492  1.00 86.65 13  B 1 
ATOM 3304 C CD1   . ILE B 2 13  ? -16.639 -10.680 1.436   1.00 80.53 13  B 1 
ATOM 3305 N N     . ALA B 2 14  ? -16.620 -8.008  -2.900  1.00 93.39 14  B 1 
ATOM 3306 C CA    . ALA B 2 14  ? -16.608 -8.434  -4.296  1.00 92.72 14  B 1 
ATOM 3307 C C     . ALA B 2 14  ? -15.186 -8.594  -4.857  1.00 93.68 14  B 1 
ATOM 3308 O O     . ALA B 2 14  ? -14.947 -9.497  -5.658  1.00 92.76 14  B 1 
ATOM 3309 C CB    . ALA B 2 14  ? -17.411 -7.421  -5.114  1.00 90.87 14  B 1 
ATOM 3310 N N     . ASN B 2 15  ? -14.246 -7.734  -4.434  1.00 93.74 15  B 1 
ATOM 3311 C CA    . ASN B 2 15  ? -12.845 -7.817  -4.843  1.00 94.18 15  B 1 
ATOM 3312 C C     . ASN B 2 15  ? -12.159 -8.995  -4.144  1.00 95.25 15  B 1 
ATOM 3313 O O     . ASN B 2 15  ? -11.523 -9.805  -4.814  1.00 94.87 15  B 1 
ATOM 3314 C CB    . ASN B 2 15  ? -12.127 -6.486  -4.547  1.00 93.43 15  B 1 
ATOM 3315 C CG    . ASN B 2 15  ? -12.631 -5.334  -5.389  1.00 91.67 15  B 1 
ATOM 3316 O OD1   . ASN B 2 15  ? -13.778 -4.929  -5.341  1.00 81.58 15  B 1 
ATOM 3317 N ND2   . ASN B 2 15  ? -11.775 -4.750  -6.203  1.00 82.09 15  B 1 
ATOM 3318 N N     . VAL B 2 16  ? -12.363 -9.134  -2.833  1.00 95.62 16  B 1 
ATOM 3319 C CA    . VAL B 2 16  ? -11.840 -10.264 -2.053  1.00 96.44 16  B 1 
ATOM 3320 C C     . VAL B 2 16  ? -12.336 -11.591 -2.630  1.00 96.81 16  B 1 
ATOM 3321 O O     . VAL B 2 16  ? -11.536 -12.450 -2.982  1.00 96.36 16  B 1 
ATOM 3322 C CB    . VAL B 2 16  ? -12.226 -10.127 -0.563  1.00 96.54 16  B 1 
ATOM 3323 C CG1   . VAL B 2 16  ? -11.741 -11.312 0.272   1.00 94.83 16  B 1 
ATOM 3324 C CG2   . VAL B 2 16  ? -11.631 -8.840  0.030   1.00 94.79 16  B 1 
ATOM 3325 N N     . SER B 2 17  ? -13.639 -11.719 -2.874  1.00 96.38 17  B 1 
ATOM 3326 C CA    . SER B 2 17  ? -14.229 -12.929 -3.456  1.00 96.07 17  B 1 
ATOM 3327 C C     . SER B 2 17  ? -13.678 -13.269 -4.845  1.00 96.33 17  B 1 
ATOM 3328 O O     . SER B 2 17  ? -13.619 -14.438 -5.214  1.00 95.61 17  B 1 
ATOM 3329 C CB    . SER B 2 17  ? -15.743 -12.792 -3.601  1.00 94.83 17  B 1 
ATOM 3330 O OG    . SER B 2 17  ? -16.383 -12.530 -2.376  1.00 79.66 17  B 1 
ATOM 3331 N N     . ARG B 2 18  ? -13.319 -12.253 -5.660  1.00 95.83 18  B 1 
ATOM 3332 C CA    . ARG B 2 18  ? -12.712 -12.472 -6.979  1.00 95.63 18  B 1 
ATOM 3333 C C     . ARG B 2 18  ? -11.310 -13.062 -6.852  1.00 96.36 18  B 1 
ATOM 3334 O O     . ARG B 2 18  ? -10.992 -13.972 -7.609  1.00 95.18 18  B 1 
ATOM 3335 C CB    . ARG B 2 18  ? -12.710 -11.161 -7.777  1.00 94.29 18  B 1 
ATOM 3336 C CG    . ARG B 2 18  ? -12.327 -11.385 -9.253  1.00 86.34 18  B 1 
ATOM 3337 C CD    . ARG B 2 18  ? -12.163 -10.058 -10.009 1.00 84.64 18  B 1 
ATOM 3338 N NE    . ARG B 2 18  ? -13.396 -9.243  -9.988  1.00 75.94 18  B 1 
ATOM 3339 C CZ    . ARG B 2 18  ? -13.503 -7.975  -9.611  1.00 69.75 18  B 1 
ATOM 3340 N NH1   . ARG B 2 18  ? -12.468 -7.275  -9.245  1.00 61.52 18  B 1 
ATOM 3341 N NH2   . ARG B 2 18  ? -14.663 -7.388  -9.594  1.00 61.57 18  B 1 
ATOM 3342 N N     . ILE B 2 19  ? -10.520 -12.567 -5.913  1.00 96.24 19  B 1 
ATOM 3343 C CA    . ILE B 2 19  ? -9.163  -13.073 -5.648  1.00 96.62 19  B 1 
ATOM 3344 C C     . ILE B 2 19  ? -9.229  -14.495 -5.084  1.00 97.18 19  B 1 
ATOM 3345 O O     . ILE B 2 19  ? -8.571  -15.379 -5.619  1.00 96.45 19  B 1 
ATOM 3346 C CB    . ILE B 2 19  ? -8.383  -12.102 -4.744  1.00 96.65 19  B 1 
ATOM 3347 C CG1   . ILE B 2 19  ? -8.207  -10.723 -5.429  1.00 95.46 19  B 1 
ATOM 3348 C CG2   . ILE B 2 19  ? -7.005  -12.687 -4.403  1.00 95.39 19  B 1 
ATOM 3349 C CD1   . ILE B 2 19  ? -7.810  -9.610  -4.463  1.00 91.41 19  B 1 
ATOM 3350 N N     . MET B 2 20  ? -10.095 -14.748 -4.103  1.00 96.87 20  B 1 
ATOM 3351 C CA    . MET B 2 20  ? -10.307 -16.097 -3.560  1.00 97.47 20  B 1 
ATOM 3352 C C     . MET B 2 20  ? -10.635 -17.121 -4.651  1.00 97.40 20  B 1 
ATOM 3353 O O     . MET B 2 20  ? -10.103 -18.222 -4.652  1.00 96.28 20  B 1 
ATOM 3354 C CB    . MET B 2 20  ? -11.453 -16.089 -2.538  1.00 97.45 20  B 1 
ATOM 3355 C CG    . MET B 2 20  ? -11.149 -15.299 -1.259  1.00 96.70 20  B 1 
ATOM 3356 S SD    . MET B 2 20  ? -12.577 -15.229 -0.134  1.00 95.94 20  B 1 
ATOM 3357 C CE    . MET B 2 20  ? -12.501 -16.891 0.569   1.00 89.64 20  B 1 
ATOM 3358 N N     . LYS B 2 21  ? -11.489 -16.768 -5.634  1.00 97.04 21  B 1 
ATOM 3359 C CA    . LYS B 2 21  ? -11.843 -17.661 -6.736  1.00 96.80 21  B 1 
ATOM 3360 C C     . LYS B 2 21  ? -10.660 -17.999 -7.654  1.00 97.03 21  B 1 
ATOM 3361 O O     . LYS B 2 21  ? -10.708 -19.043 -8.277  1.00 95.47 21  B 1 
ATOM 3362 C CB    . LYS B 2 21  ? -12.978 -17.071 -7.564  1.00 95.73 21  B 1 
ATOM 3363 C CG    . LYS B 2 21  ? -14.333 -17.236 -6.874  1.00 89.84 21  B 1 
ATOM 3364 C CD    . LYS B 2 21  ? -15.417 -16.600 -7.742  1.00 80.38 21  B 1 
ATOM 3365 C CE    . LYS B 2 21  ? -16.783 -16.800 -7.112  1.00 71.79 21  B 1 
ATOM 3366 N NZ    . LYS B 2 21  ? -17.865 -16.510 -8.088  1.00 60.67 21  B 1 
ATOM 3367 N N     . LYS B 2 22  ? -9.652  -17.129 -7.751  1.00 96.18 22  B 1 
ATOM 3368 C CA    . LYS B 2 22  ? -8.438  -17.417 -8.533  1.00 95.66 22  B 1 
ATOM 3369 C C     . LYS B 2 22  ? -7.591  -18.516 -7.891  1.00 96.19 22  B 1 
ATOM 3370 O O     . LYS B 2 22  ? -6.917  -19.239 -8.607  1.00 94.23 22  B 1 
ATOM 3371 C CB    . LYS B 2 22  ? -7.567  -16.165 -8.690  1.00 94.15 22  B 1 
ATOM 3372 C CG    . LYS B 2 22  ? -8.169  -15.039 -9.555  1.00 87.93 22  B 1 
ATOM 3373 C CD    . LYS B 2 22  ? -7.170  -13.877 -9.546  1.00 83.40 22  B 1 
ATOM 3374 C CE    . LYS B 2 22  ? -7.553  -12.710 -10.445 1.00 75.51 22  B 1 
ATOM 3375 N NZ    . LYS B 2 22  ? -6.472  -11.682 -10.426 1.00 67.32 22  B 1 
ATOM 3376 N N     . ALA B 2 23  ? -7.627  -18.623 -6.564  1.00 96.10 23  B 1 
ATOM 3377 C CA    . ALA B 2 23  ? -6.866  -19.613 -5.817  1.00 95.50 23  B 1 
ATOM 3378 C C     . ALA B 2 23  ? -7.509  -21.008 -5.804  1.00 95.93 23  B 1 
ATOM 3379 O O     . ALA B 2 23  ? -6.874  -21.975 -5.390  1.00 93.64 23  B 1 
ATOM 3380 C CB    . ALA B 2 23  ? -6.705  -19.094 -4.384  1.00 93.89 23  B 1 
ATOM 3381 N N     . LEU B 2 24  ? -8.774  -21.112 -6.218  1.00 95.89 24  B 1 
ATOM 3382 C CA    . LEU B 2 24  ? -9.552  -22.335 -6.072  1.00 96.10 24  B 1 
ATOM 3383 C C     . LEU B 2 24  ? -9.856  -22.994 -7.423  1.00 96.33 24  B 1 
ATOM 3384 O O     . LEU B 2 24  ? -10.012 -22.298 -8.429  1.00 94.26 24  B 1 
ATOM 3385 C CB    . LEU B 2 24  ? -10.846 -22.024 -5.306  1.00 95.21 24  B 1 
ATOM 3386 C CG    . LEU B 2 24  ? -10.640 -21.566 -3.857  1.00 94.54 24  B 1 
ATOM 3387 C CD1   . LEU B 2 24  ? -12.010 -21.316 -3.214  1.00 90.82 24  B 1 
ATOM 3388 C CD2   . LEU B 2 24  ? -9.909  -22.597 -2.998  1.00 90.42 24  B 1 
ATOM 3389 N N     . PRO B 2 25  ? -10.032 -24.338 -7.444  1.00 96.19 25  B 1 
ATOM 3390 C CA    . PRO B 2 25  ? -10.470 -25.044 -8.642  1.00 95.56 25  B 1 
ATOM 3391 C C     . PRO B 2 25  ? -11.881 -24.605 -9.062  1.00 95.51 25  B 1 
ATOM 3392 O O     . PRO B 2 25  ? -12.698 -24.167 -8.249  1.00 93.90 25  B 1 
ATOM 3393 C CB    . PRO B 2 25  ? -10.393 -26.527 -8.283  1.00 94.04 25  B 1 
ATOM 3394 C CG    . PRO B 2 25  ? -10.534 -26.550 -6.770  1.00 91.64 25  B 1 
ATOM 3395 C CD    . PRO B 2 25  ? -9.851  -25.264 -6.344  1.00 95.10 25  B 1 
ATOM 3396 N N     . ALA B 2 26  ? -12.193 -24.745 -10.353 1.00 95.31 26  B 1 
ATOM 3397 C CA    . ALA B 2 26  ? -13.445 -24.244 -10.931 1.00 94.81 26  B 1 
ATOM 3398 C C     . ALA B 2 26  ? -14.725 -24.827 -10.297 1.00 94.71 26  B 1 
ATOM 3399 O O     . ALA B 2 26  ? -15.771 -24.174 -10.279 1.00 90.83 26  B 1 
ATOM 3400 C CB    . ALA B 2 26  ? -13.407 -24.522 -12.436 1.00 93.07 26  B 1 
ATOM 3401 N N     . ASN B 2 27  ? -14.648 -26.051 -9.763  1.00 94.48 27  B 1 
ATOM 3402 C CA    . ASN B 2 27  ? -15.767 -26.736 -9.102  1.00 93.84 27  B 1 
ATOM 3403 C C     . ASN B 2 27  ? -15.949 -26.342 -7.623  1.00 94.34 27  B 1 
ATOM 3404 O O     . ASN B 2 27  ? -16.916 -26.783 -6.997  1.00 90.81 27  B 1 
ATOM 3405 C CB    . ASN B 2 27  ? -15.589 -28.255 -9.272  1.00 91.37 27  B 1 
ATOM 3406 C CG    . ASN B 2 27  ? -14.367 -28.798 -8.545  1.00 85.35 27  B 1 
ATOM 3407 O OD1   . ASN B 2 27  ? -13.475 -28.088 -8.152  1.00 72.05 27  B 1 
ATOM 3408 N ND2   . ASN B 2 27  ? -14.289 -30.094 -8.338  1.00 76.74 27  B 1 
ATOM 3409 N N     . ALA B 2 28  ? -15.027 -25.538 -7.058  1.00 94.59 28  B 1 
ATOM 3410 C CA    . ALA B 2 28  ? -15.095 -25.102 -5.677  1.00 94.79 28  B 1 
ATOM 3411 C C     . ALA B 2 28  ? -16.181 -24.042 -5.467  1.00 95.10 28  B 1 
ATOM 3412 O O     . ALA B 2 28  ? -16.422 -23.160 -6.298  1.00 92.87 28  B 1 
ATOM 3413 C CB    . ALA B 2 28  ? -13.726 -24.604 -5.225  1.00 93.38 28  B 1 
ATOM 3414 N N     . LYS B 2 29  ? -16.822 -24.105 -4.299  1.00 96.45 29  B 1 
ATOM 3415 C CA    . LYS B 2 29  ? -17.751 -23.080 -3.832  1.00 96.11 29  B 1 
ATOM 3416 C C     . LYS B 2 29  ? -17.186 -22.394 -2.596  1.00 96.72 29  B 1 
ATOM 3417 O O     . LYS B 2 29  ? -16.421 -22.984 -1.844  1.00 94.92 29  B 1 
ATOM 3418 C CB    . LYS B 2 29  ? -19.135 -23.703 -3.573  1.00 94.42 29  B 1 
ATOM 3419 C CG    . LYS B 2 29  ? -19.776 -24.262 -4.860  1.00 88.50 29  B 1 
ATOM 3420 C CD    . LYS B 2 29  ? -21.151 -24.876 -4.563  1.00 81.59 29  B 1 
ATOM 3421 C CE    . LYS B 2 29  ? -21.742 -25.481 -5.825  1.00 73.47 29  B 1 
ATOM 3422 N NZ    . LYS B 2 29  ? -23.039 -26.163 -5.566  1.00 62.81 29  B 1 
ATOM 3423 N N     . ILE B 2 30  ? -17.570 -21.140 -2.388  1.00 94.99 30  B 1 
ATOM 3424 C CA    . ILE B 2 30  ? -17.157 -20.357 -1.227  1.00 95.49 30  B 1 
ATOM 3425 C C     . ILE B 2 30  ? -18.414 -19.884 -0.507  1.00 95.40 30  B 1 
ATOM 3426 O O     . ILE B 2 30  ? -19.236 -19.182 -1.114  1.00 93.78 30  B 1 
ATOM 3427 C CB    . ILE B 2 30  ? -16.239 -19.178 -1.609  1.00 95.11 30  B 1 
ATOM 3428 C CG1   . ILE B 2 30  ? -15.109 -19.572 -2.588  1.00 92.12 30  B 1 
ATOM 3429 C CG2   . ILE B 2 30  ? -15.646 -18.569 -0.329  1.00 91.70 30  B 1 
ATOM 3430 C CD1   . ILE B 2 30  ? -14.292 -18.381 -3.104  1.00 89.98 30  B 1 
ATOM 3431 N N     . SER B 2 31  ? -18.559 -20.265 0.755   1.00 96.85 31  B 1 
ATOM 3432 C CA    . SER B 2 31  ? -19.659 -19.810 1.593   1.00 96.46 31  B 1 
ATOM 3433 C C     . SER B 2 31  ? -19.593 -18.290 1.817   1.00 96.56 31  B 1 
ATOM 3434 O O     . SER B 2 31  ? -18.585 -17.638 1.541   1.00 95.46 31  B 1 
ATOM 3435 C CB    . SER B 2 31  ? -19.665 -20.573 2.923   1.00 95.06 31  B 1 
ATOM 3436 O OG    . SER B 2 31  ? -18.555 -20.165 3.684   1.00 84.59 31  B 1 
ATOM 3437 N N     . LYS B 2 32  ? -20.719 -17.694 2.226   1.00 95.57 32  B 1 
ATOM 3438 C CA    . LYS B 2 32  ? -20.784 -16.251 2.455   1.00 95.05 32  B 1 
ATOM 3439 C C     . LYS B 2 32  ? -19.925 -15.836 3.650   1.00 95.44 32  B 1 
ATOM 3440 O O     . LYS B 2 32  ? -19.154 -14.888 3.538   1.00 94.38 32  B 1 
ATOM 3441 C CB    . LYS B 2 32  ? -22.253 -15.836 2.635   1.00 93.47 32  B 1 
ATOM 3442 C CG    . LYS B 2 32  ? -22.377 -14.312 2.794   1.00 86.91 32  B 1 
ATOM 3443 C CD    . LYS B 2 32  ? -23.802 -13.895 3.156   1.00 79.10 32  B 1 
ATOM 3444 C CE    . LYS B 2 32  ? -23.745 -12.423 3.541   1.00 67.17 32  B 1 
ATOM 3445 N NZ    . LYS B 2 32  ? -24.894 -11.975 4.342   1.00 58.04 32  B 1 
ATOM 3446 N N     . ASP B 2 33  ? -20.031 -16.570 4.735   1.00 96.02 33  B 1 
ATOM 3447 C CA    . ASP B 2 33  ? -19.272 -16.410 5.972   1.00 95.83 33  B 1 
ATOM 3448 C C     . ASP B 2 33  ? -17.763 -16.583 5.746   1.00 96.74 33  B 1 
ATOM 3449 O O     . ASP B 2 33  ? -16.989 -15.762 6.240   1.00 95.33 33  B 1 
ATOM 3450 C CB    . ASP B 2 33  ? -19.818 -17.402 7.019   1.00 93.82 33  B 1 
ATOM 3451 C CG    . ASP B 2 33  ? -19.773 -18.861 6.535   1.00 84.48 33  B 1 
ATOM 3452 O OD1   . ASP B 2 33  ? -20.094 -19.095 5.352   1.00 72.93 33  B 1 
ATOM 3453 O OD2   . ASP B 2 33  ? -19.383 -19.733 7.320   1.00 76.28 33  B 1 
ATOM 3454 N N     . ALA B 2 34  ? -17.305 -17.524 4.913   1.00 96.30 34  B 1 
ATOM 3455 C CA    . ALA B 2 34  ? -15.894 -17.633 4.552   1.00 96.75 34  B 1 
ATOM 3456 C C     . ALA B 2 34  ? -15.379 -16.389 3.818   1.00 97.14 34  B 1 
ATOM 3457 O O     . ALA B 2 34  ? -14.270 -15.922 4.082   1.00 96.53 34  B 1 
ATOM 3458 C CB    . ALA B 2 34  ? -15.686 -18.900 3.713   1.00 96.35 34  B 1 
ATOM 3459 N N     . LYS B 2 35  ? -16.182 -15.794 2.902   1.00 97.27 35  B 1 
ATOM 3460 C CA    . LYS B 2 35  ? -15.805 -14.544 2.221   1.00 97.12 35  B 1 
ATOM 3461 C C     . LYS B 2 35  ? -15.699 -13.375 3.196   1.00 97.38 35  B 1 
ATOM 3462 O O     . LYS B 2 35  ? -14.770 -12.581 3.072   1.00 96.61 35  B 1 
ATOM 3463 C CB    . LYS B 2 35  ? -16.815 -14.191 1.130   1.00 95.94 35  B 1 
ATOM 3464 C CG    . LYS B 2 35  ? -16.763 -15.148 -0.056  1.00 92.79 35  B 1 
ATOM 3465 C CD    . LYS B 2 35  ? -17.991 -14.942 -0.941  1.00 90.80 35  B 1 
ATOM 3466 C CE    . LYS B 2 35  ? -17.998 -16.000 -2.026  1.00 84.84 35  B 1 
ATOM 3467 N NZ    . LYS B 2 35  ? -19.355 -16.205 -2.575  1.00 78.04 35  B 1 
ATOM 3468 N N     . GLU B 2 36  ? -16.645 -13.251 4.112   1.00 96.31 36  B 1 
ATOM 3469 C CA    . GLU B 2 36  ? -16.665 -12.200 5.133   1.00 96.13 36  B 1 
ATOM 3470 C C     . GLU B 2 36  ? -15.487 -12.361 6.105   1.00 96.55 36  B 1 
ATOM 3471 O O     . GLU B 2 36  ? -14.803 -11.386 6.403   1.00 96.03 36  B 1 
ATOM 3472 C CB    . GLU B 2 36  ? -18.028 -12.199 5.851   1.00 95.18 36  B 1 
ATOM 3473 C CG    . GLU B 2 36  ? -19.146 -11.689 4.932   1.00 92.15 36  B 1 
ATOM 3474 C CD    . GLU B 2 36  ? -20.587 -11.762 5.492   1.00 90.19 36  B 1 
ATOM 3475 O OE1   . GLU B 2 36  ? -21.505 -11.208 4.831   1.00 87.47 36  B 1 
ATOM 3476 O OE2   . GLU B 2 36  ? -20.825 -12.402 6.526   1.00 85.09 36  B 1 
ATOM 3477 N N     . THR B 2 37  ? -15.170 -13.597 6.482   1.00 96.64 37  B 1 
ATOM 3478 C CA    . THR B 2 37  ? -14.009 -13.922 7.316   1.00 96.70 37  B 1 
ATOM 3479 C C     . THR B 2 37  ? -12.694 -13.535 6.636   1.00 97.25 37  B 1 
ATOM 3480 O O     . THR B 2 37  ? -11.894 -12.808 7.222   1.00 96.82 37  B 1 
ATOM 3481 C CB    . THR B 2 37  ? -14.013 -15.407 7.671   1.00 96.17 37  B 1 
ATOM 3482 O OG1   . THR B 2 37  ? -15.202 -15.743 8.358   1.00 91.02 37  B 1 
ATOM 3483 C CG2   . THR B 2 37  ? -12.863 -15.778 8.594   1.00 90.28 37  B 1 
ATOM 3484 N N     . VAL B 2 38  ? -12.472 -13.937 5.379   1.00 97.17 38  B 1 
ATOM 3485 C CA    . VAL B 2 38  ? -11.258 -13.542 4.642   1.00 97.59 38  B 1 
ATOM 3486 C C     . VAL B 2 38  ? -11.201 -12.025 4.406   1.00 97.66 38  B 1 
ATOM 3487 O O     . VAL B 2 38  ? -10.128 -11.429 4.451   1.00 97.05 38  B 1 
ATOM 3488 C CB    . VAL B 2 38  ? -11.127 -14.329 3.326   1.00 97.40 38  B 1 
ATOM 3489 C CG1   . VAL B 2 38  ? -9.934  -13.874 2.471   1.00 95.79 38  B 1 
ATOM 3490 C CG2   . VAL B 2 38  ? -10.920 -15.821 3.608   1.00 95.59 38  B 1 
ATOM 3491 N N     . GLN B 2 39  ? -12.352 -11.373 4.202   1.00 96.85 39  B 1 
ATOM 3492 C CA    . GLN B 2 39  ? -12.441 -9.911  4.090   1.00 96.64 39  B 1 
ATOM 3493 C C     . GLN B 2 39  ? -11.946 -9.209  5.363   1.00 96.79 39  B 1 
ATOM 3494 O O     . GLN B 2 39  ? -11.239 -8.203  5.270   1.00 95.86 39  B 1 
ATOM 3495 C CB    . GLN B 2 39  ? -13.891 -9.518  3.789   1.00 95.62 39  B 1 
ATOM 3496 C CG    . GLN B 2 39  ? -14.081 -8.014  3.622   1.00 93.74 39  B 1 
ATOM 3497 C CD    . GLN B 2 39  ? -15.552 -7.593  3.568   1.00 93.15 39  B 1 
ATOM 3498 O OE1   . GLN B 2 39  ? -16.461 -8.242  4.051   1.00 87.35 39  B 1 
ATOM 3499 N NE2   . GLN B 2 39  ? -15.843 -6.457  2.979   1.00 85.30 39  B 1 
ATOM 3500 N N     . GLU B 2 40  ? -12.320 -9.721  6.526   1.00 96.81 40  B 1 
ATOM 3501 C CA    . GLU B 2 40  ? -11.840 -9.209  7.799   1.00 96.75 40  B 1 
ATOM 3502 C C     . GLU B 2 40  ? -10.349 -9.491  7.981   1.00 97.16 40  B 1 
ATOM 3503 O O     . GLU B 2 40  ? -9.576  -8.555  8.203   1.00 96.32 40  B 1 
ATOM 3504 C CB    . GLU B 2 40  ? -12.701 -9.772  8.941   1.00 95.68 40  B 1 
ATOM 3505 C CG    . GLU B 2 40  ? -12.316 -9.156  10.282  1.00 89.62 40  B 1 
ATOM 3506 C CD    . GLU B 2 40  ? -13.297 -9.447  11.427  1.00 85.73 40  B 1 
ATOM 3507 O OE1   . GLU B 2 40  ? -13.092 -8.846  12.506  1.00 82.48 40  B 1 
ATOM 3508 O OE2   . GLU B 2 40  ? -14.235 -10.237 11.217  1.00 80.42 40  B 1 
ATOM 3509 N N     . CYS B 2 41  ? -9.904  -10.727 7.741   1.00 97.26 41  B 1 
ATOM 3510 C CA    . CYS B 2 41  ? -8.511  -11.141 7.866   1.00 97.41 41  B 1 
ATOM 3511 C C     . CYS B 2 41  ? -7.558  -10.279 7.015   1.00 97.64 41  B 1 
ATOM 3512 O O     . CYS B 2 41  ? -6.556  -9.796  7.527   1.00 96.98 41  B 1 
ATOM 3513 C CB    . CYS B 2 41  ? -8.374  -12.612 7.478   1.00 97.37 41  B 1 
ATOM 3514 S SG    . CYS B 2 41  ? -9.237  -13.681 8.681   1.00 95.97 41  B 1 
ATOM 3515 N N     . VAL B 2 42  ? -7.875  -10.014 5.746   1.00 97.33 42  B 1 
ATOM 3516 C CA    . VAL B 2 42  ? -7.017  -9.174  4.891   1.00 97.23 42  B 1 
ATOM 3517 C C     . VAL B 2 42  ? -6.984  -7.714  5.349   1.00 97.17 42  B 1 
ATOM 3518 O O     . VAL B 2 42  ? -5.973  -7.032  5.204   1.00 96.19 42  B 1 
ATOM 3519 C CB    . VAL B 2 42  ? -7.413  -9.308  3.407   1.00 96.31 42  B 1 
ATOM 3520 C CG1   . VAL B 2 42  ? -8.756  -8.679  3.071   1.00 91.98 42  B 1 
ATOM 3521 C CG2   . VAL B 2 42  ? -6.334  -8.684  2.506   1.00 90.35 42  B 1 
ATOM 3522 N N     . SER B 2 43  ? -8.067  -7.210  5.926   1.00 96.58 43  B 1 
ATOM 3523 C CA    . SER B 2 43  ? -8.110  -5.838  6.456   1.00 96.24 43  B 1 
ATOM 3524 C C     . SER B 2 43  ? -7.312  -5.703  7.749   1.00 96.39 43  B 1 
ATOM 3525 O O     . SER B 2 43  ? -6.679  -4.674  7.995   1.00 95.22 43  B 1 
ATOM 3526 C CB    . SER B 2 43  ? -9.555  -5.408  6.654   1.00 95.07 43  B 1 
ATOM 3527 O OG    . SER B 2 43  ? -10.254 -5.551  5.423   1.00 81.63 43  B 1 
ATOM 3528 N N     . GLU B 2 44  ? -7.279  -6.761  8.538   1.00 96.58 44  B 1 
ATOM 3529 C CA    . GLU B 2 44  ? -6.428  -6.873  9.713   1.00 96.52 44  B 1 
ATOM 3530 C C     . GLU B 2 44  ? -4.953  -7.044  9.346   1.00 96.97 44  B 1 
ATOM 3531 O O     . GLU B 2 44  ? -4.112  -6.391  9.964   1.00 96.01 44  B 1 
ATOM 3532 C CB    . GLU B 2 44  ? -6.929  -8.008  10.608  1.00 95.66 44  B 1 
ATOM 3533 C CG    . GLU B 2 44  ? -8.258  -7.663  11.310  1.00 90.42 44  B 1 
ATOM 3534 C CD    . GLU B 2 44  ? -8.151  -6.412  12.197  1.00 90.92 44  B 1 
ATOM 3535 O OE1   . GLU B 2 44  ? -9.156  -5.695  12.396  1.00 86.88 44  B 1 
ATOM 3536 O OE2   . GLU B 2 44  ? -7.061  -6.104  12.698  1.00 86.66 44  B 1 
ATOM 3537 N N     . PHE B 2 45  ? -4.643  -7.783  8.280   1.00 97.26 45  B 1 
ATOM 3538 C CA    . PHE B 2 45  ? -3.296  -7.869  7.722   1.00 97.55 45  B 1 
ATOM 3539 C C     . PHE B 2 45  ? -2.750  -6.479  7.352   1.00 97.64 45  B 1 
ATOM 3540 O O     . PHE B 2 45  ? -1.662  -6.112  7.794   1.00 96.93 45  B 1 
ATOM 3541 C CB    . PHE B 2 45  ? -3.304  -8.800  6.506   1.00 97.38 45  B 1 
ATOM 3542 C CG    . PHE B 2 45  ? -2.013  -8.794  5.719   1.00 97.33 45  B 1 
ATOM 3543 C CD1   . PHE B 2 45  ? -1.931  -8.133  4.477   1.00 96.04 45  B 1 
ATOM 3544 C CD2   . PHE B 2 45  ? -0.877  -9.444  6.228   1.00 96.13 45  B 1 
ATOM 3545 C CE1   . PHE B 2 45  ? -0.735  -8.143  3.752   1.00 95.54 45  B 1 
ATOM 3546 C CE2   . PHE B 2 45  ? 0.318   -9.451  5.506   1.00 95.53 45  B 1 
ATOM 3547 C CZ    . PHE B 2 45  ? 0.396   -8.804  4.263   1.00 95.96 45  B 1 
ATOM 3548 N N     . ILE B 2 46  ? -3.533  -5.648  6.650   1.00 97.60 46  B 1 
ATOM 3549 C CA    . ILE B 2 46  ? -3.129  -4.262  6.357   1.00 97.52 46  B 1 
ATOM 3550 C C     . ILE B 2 46  ? -2.812  -3.501  7.645   1.00 97.61 46  B 1 
ATOM 3551 O O     . ILE B 2 46  ? -1.815  -2.783  7.717   1.00 96.86 46  B 1 
ATOM 3552 C CB    . ILE B 2 46  ? -4.216  -3.522  5.548   1.00 97.30 46  B 1 
ATOM 3553 C CG1   . ILE B 2 46  ? -4.402  -4.140  4.146   1.00 96.00 46  B 1 
ATOM 3554 C CG2   . ILE B 2 46  ? -3.878  -2.022  5.390   1.00 95.54 46  B 1 
ATOM 3555 C CD1   . ILE B 2 46  ? -5.696  -3.709  3.455   1.00 93.22 46  B 1 
ATOM 3556 N N     . SER B 2 47  ? -3.655  -3.640  8.655   1.00 97.51 47  B 1 
ATOM 3557 C CA    . SER B 2 47  ? -3.479  -2.909  9.909   1.00 97.34 47  B 1 
ATOM 3558 C C     . SER B 2 47  ? -2.281  -3.402  10.722  1.00 97.30 47  B 1 
ATOM 3559 O O     . SER B 2 47  ? -1.589  -2.586  11.325  1.00 96.37 47  B 1 
ATOM 3560 C CB    . SER B 2 47  ? -4.740  -3.030  10.748  1.00 96.64 47  B 1 
ATOM 3561 O OG    . SER B 2 47  ? -5.854  -2.506  10.059  1.00 90.02 47  B 1 
ATOM 3562 N N     . PHE B 2 48  ? -2.015  -4.705  10.710  1.00 97.11 48  B 1 
ATOM 3563 C CA    . PHE B 2 48  ? -0.877  -5.343  11.368  1.00 97.09 48  B 1 
ATOM 3564 C C     . PHE B 2 48  ? 0.447   -4.864  10.773  1.00 97.19 48  B 1 
ATOM 3565 O O     . PHE B 2 48  ? 1.273   -4.282  11.487  1.00 96.13 48  B 1 
ATOM 3566 C CB    . PHE B 2 48  ? -1.046  -6.862  11.265  1.00 96.55 48  B 1 
ATOM 3567 C CG    . PHE B 2 48  ? 0.037   -7.668  11.945  1.00 96.24 48  B 1 
ATOM 3568 C CD1   . PHE B 2 48  ? 0.619   -8.770  11.289  1.00 94.39 48  B 1 
ATOM 3569 C CD2   . PHE B 2 48  ? 0.432   -7.367  13.258  1.00 94.30 48  B 1 
ATOM 3570 C CE1   . PHE B 2 48  ? 1.570   -9.560  11.941  1.00 93.14 48  B 1 
ATOM 3571 C CE2   . PHE B 2 48  ? 1.391   -8.150  13.912  1.00 93.02 48  B 1 
ATOM 3572 C CZ    . PHE B 2 48  ? 1.956   -9.254  13.259  1.00 93.69 48  B 1 
ATOM 3573 N N     . ILE B 2 49  ? 0.597   -4.977  9.455   1.00 97.56 49  B 1 
ATOM 3574 C CA    . ILE B 2 49  ? 1.790   -4.512  8.738   1.00 97.56 49  B 1 
ATOM 3575 C C     . ILE B 2 49  ? 1.953   -2.990  8.853   1.00 97.64 49  B 1 
ATOM 3576 O O     . ILE B 2 49  ? 3.058   -2.495  9.065   1.00 96.84 49  B 1 
ATOM 3577 C CB    . ILE B 2 49  ? 1.722   -4.970  7.268   1.00 97.16 49  B 1 
ATOM 3578 C CG1   . ILE B 2 49  ? 1.624   -6.502  7.098   1.00 95.26 49  B 1 
ATOM 3579 C CG2   . ILE B 2 49  ? 2.926   -4.436  6.474   1.00 95.85 49  B 1 
ATOM 3580 C CD1   . ILE B 2 49  ? 2.762   -7.321  7.694   1.00 88.69 49  B 1 
ATOM 3581 N N     . THR B 2 50  ? 0.855   -2.226  8.738   1.00 97.97 50  B 1 
ATOM 3582 C CA    . THR B 2 50  ? 0.910   -0.765  8.876   1.00 97.86 50  B 1 
ATOM 3583 C C     . THR B 2 50  ? 1.370   -0.340  10.266  1.00 97.68 50  B 1 
ATOM 3584 O O     . THR B 2 50  ? 2.123   0.624   10.364  1.00 96.63 50  B 1 
ATOM 3585 C CB    . THR B 2 50  ? -0.455  -0.108  8.601   1.00 97.34 50  B 1 
ATOM 3586 O OG1   . THR B 2 50  ? -0.875  -0.352  7.284   1.00 91.96 50  B 1 
ATOM 3587 C CG2   . THR B 2 50  ? -0.429  1.419   8.737   1.00 90.37 50  B 1 
ATOM 3588 N N     . GLY B 2 51  ? 0.925   -1.018  11.311  1.00 97.04 51  B 1 
ATOM 3589 C CA    . GLY B 2 51  ? 1.348   -0.744  12.683  1.00 96.87 51  B 1 
ATOM 3590 C C     . GLY B 2 51  ? 2.854   -0.884  12.839  1.00 96.85 51  B 1 
ATOM 3591 O O     . GLY B 2 51  ? 3.509   0.066   13.252  1.00 95.88 51  B 1 
ATOM 3592 N N     . GLU B 2 52  ? 3.416   -2.006  12.404  1.00 96.68 52  B 1 
ATOM 3593 C CA    . GLU B 2 52  ? 4.854   -2.253  12.497  1.00 96.33 52  B 1 
ATOM 3594 C C     . GLU B 2 52  ? 5.682   -1.276  11.642  1.00 96.50 52  B 1 
ATOM 3595 O O     . GLU B 2 52  ? 6.678   -0.721  12.096  1.00 95.45 52  B 1 
ATOM 3596 C CB    . GLU B 2 52  ? 5.134   -3.717  12.128  1.00 95.15 52  B 1 
ATOM 3597 C CG    . GLU B 2 52  ? 6.552   -4.181  12.516  1.00 89.14 52  B 1 
ATOM 3598 C CD    . GLU B 2 52  ? 6.834   -3.995  14.031  1.00 90.03 52  B 1 
ATOM 3599 O OE1   . GLU B 2 52  ? 7.936   -3.528  14.385  1.00 85.38 52  B 1 
ATOM 3600 O OE2   . GLU B 2 52  ? 5.956   -4.267  14.870  1.00 84.72 52  B 1 
ATOM 3601 N N     . ALA B 2 53  ? 5.214   -0.977  10.413  1.00 97.20 53  B 1 
ATOM 3602 C CA    . ALA B 2 53  ? 5.859   0.020   9.558   1.00 97.29 53  B 1 
ATOM 3603 C C     . ALA B 2 53  ? 5.803   1.437   10.163  1.00 97.18 53  B 1 
ATOM 3604 O O     . ALA B 2 53  ? 6.764   2.201   10.064  1.00 96.13 53  B 1 
ATOM 3605 C CB    . ALA B 2 53  ? 5.185   -0.019  8.180   1.00 96.94 53  B 1 
ATOM 3606 N N     . SER B 2 54  ? 4.687   1.793   10.808  1.00 97.30 54  B 1 
ATOM 3607 C CA    . SER B 2 54  ? 4.526   3.061   11.515  1.00 96.94 54  B 1 
ATOM 3608 C C     . SER B 2 54  ? 5.490   3.174   12.693  1.00 96.88 54  B 1 
ATOM 3609 O O     . SER B 2 54  ? 6.158   4.204   12.842  1.00 95.58 54  B 1 
ATOM 3610 C CB    . SER B 2 54  ? 3.087   3.228   12.001  1.00 96.03 54  B 1 
ATOM 3611 O OG    . SER B 2 54  ? 2.912   4.498   12.608  1.00 86.91 54  B 1 
ATOM 3612 N N     . ASP B 2 55  ? 5.637   2.110   13.466  1.00 96.19 55  B 1 
ATOM 3613 C CA    . ASP B 2 55  ? 6.562   2.074   14.594  1.00 95.63 55  B 1 
ATOM 3614 C C     . ASP B 2 55  ? 8.016   2.210   14.146  1.00 95.90 55  B 1 
ATOM 3615 O O     . ASP B 2 55  ? 8.795   2.944   14.759  1.00 94.62 55  B 1 
ATOM 3616 C CB    . ASP B 2 55  ? 6.394   0.765   15.350  1.00 94.46 55  B 1 
ATOM 3617 C CG    . ASP B 2 55  ? 5.055   0.650   16.065  1.00 89.32 55  B 1 
ATOM 3618 O OD1   . ASP B 2 55  ? 4.546   1.675   16.559  1.00 83.06 55  B 1 
ATOM 3619 O OD2   . ASP B 2 55  ? 4.602   -0.493  16.253  1.00 83.13 55  B 1 
ATOM 3620 N N     . LYS B 2 56  ? 8.390   1.568   13.037  1.00 95.81 56  B 1 
ATOM 3621 C CA    . LYS B 2 56  ? 9.692   1.769   12.403  1.00 95.83 56  B 1 
ATOM 3622 C C     . LYS B 2 56  ? 9.893   3.237   12.017  1.00 96.11 56  B 1 
ATOM 3623 O O     . LYS B 2 56  ? 10.904  3.833   12.377  1.00 94.91 56  B 1 
ATOM 3624 C CB    . LYS B 2 56  ? 9.844   0.851   11.181  1.00 95.04 56  B 1 
ATOM 3625 C CG    . LYS B 2 56  ? 11.224  1.014   10.531  1.00 92.49 56  B 1 
ATOM 3626 C CD    . LYS B 2 56  ? 11.347  0.239   9.223   1.00 87.40 56  B 1 
ATOM 3627 C CE    . LYS B 2 56  ? 12.699  0.543   8.590   1.00 82.80 56  B 1 
ATOM 3628 N NZ    . LYS B 2 56  ? 12.876  -0.116  7.279   1.00 75.06 56  B 1 
ATOM 3629 N N     . CYS B 2 57  ? 8.911   3.838   11.342  1.00 96.31 57  B 1 
ATOM 3630 C CA    . CYS B 2 57  ? 8.984   5.246   10.958  1.00 96.12 57  B 1 
ATOM 3631 C C     . CYS B 2 57  ? 9.152   6.170   12.178  1.00 96.11 57  B 1 
ATOM 3632 O O     . CYS B 2 57  ? 9.916   7.132   12.113  1.00 94.84 57  B 1 
ATOM 3633 C CB    . CYS B 2 57  ? 7.733   5.636   10.172  1.00 95.84 57  B 1 
ATOM 3634 S SG    . CYS B 2 57  ? 7.736   4.867   8.522   1.00 93.39 57  B 1 
ATOM 3635 N N     . GLN B 2 58  ? 8.471   5.889   13.279  1.00 96.48 58  B 1 
ATOM 3636 C CA    . GLN B 2 58  ? 8.607   6.658   14.514  1.00 96.12 58  B 1 
ATOM 3637 C C     . GLN B 2 58  ? 9.994   6.495   15.142  1.00 96.31 58  B 1 
ATOM 3638 O O     . GLN B 2 58  ? 10.606  7.504   15.504  1.00 94.81 58  B 1 
ATOM 3639 C CB    . GLN B 2 58  ? 7.531   6.253   15.514  1.00 94.99 58  B 1 
ATOM 3640 C CG    . GLN B 2 58  ? 6.127   6.734   15.111  1.00 88.00 58  B 1 
ATOM 3641 C CD    . GLN B 2 58  ? 5.085   6.404   16.176  1.00 84.64 58  B 1 
ATOM 3642 O OE1   . GLN B 2 58  ? 5.396   6.066   17.300  1.00 76.18 58  B 1 
ATOM 3643 N NE2   . GLN B 2 58  ? 3.814   6.523   15.861  1.00 71.98 58  B 1 
ATOM 3644 N N     . ARG B 2 59  ? 10.535  5.272   15.224  1.00 95.83 59  B 1 
ATOM 3645 C CA    . ARG B 2 59  ? 11.899  5.019   15.718  1.00 95.45 59  B 1 
ATOM 3646 C C     . ARG B 2 59  ? 12.950  5.770   14.897  1.00 95.67 59  B 1 
ATOM 3647 O O     . ARG B 2 59  ? 13.856  6.370   15.462  1.00 93.72 59  B 1 
ATOM 3648 C CB    . ARG B 2 59  ? 12.196  3.506   15.725  1.00 94.14 59  B 1 
ATOM 3649 C CG    . ARG B 2 59  ? 11.443  2.743   16.830  1.00 86.85 59  B 1 
ATOM 3650 C CD    . ARG B 2 59  ? 11.886  1.278   16.936  1.00 85.96 59  B 1 
ATOM 3651 N NE    . ARG B 2 59  ? 11.587  0.487   15.730  1.00 79.23 59  B 1 
ATOM 3652 C CZ    . ARG B 2 59  ? 10.612  -0.394  15.561  1.00 73.94 59  B 1 
ATOM 3653 N NH1   . ARG B 2 59  ? 9.740   -0.667  16.493  1.00 65.71 59  B 1 
ATOM 3654 N NH2   . ARG B 2 59  ? 10.488  -1.061  14.448  1.00 66.04 59  B 1 
ATOM 3655 N N     . GLU B 2 60  ? 12.767  5.821   13.583  1.00 95.47 60  B 1 
ATOM 3656 C CA    . GLU B 2 60  ? 13.639  6.543   12.646  1.00 95.13 60  B 1 
ATOM 3657 C C     . GLU B 2 60  ? 13.297  8.044   12.506  1.00 95.11 60  B 1 
ATOM 3658 O O     . GLU B 2 60  ? 13.857  8.740   11.660  1.00 92.78 60  B 1 
ATOM 3659 C CB    . GLU B 2 60  ? 13.614  5.831   11.293  1.00 94.54 60  B 1 
ATOM 3660 C CG    . GLU B 2 60  ? 14.218  4.411   11.342  1.00 92.37 60  B 1 
ATOM 3661 C CD    . GLU B 2 60  ? 14.083  3.665   10.003  1.00 91.13 60  B 1 
ATOM 3662 O OE1   . GLU B 2 60  ? 14.421  2.470   9.957   1.00 87.89 60  B 1 
ATOM 3663 O OE2   . GLU B 2 60  ? 13.602  4.267   9.016   1.00 85.98 60  B 1 
ATOM 3664 N N     . LYS B 2 61  ? 12.365  8.569   13.324  1.00 94.77 61  B 1 
ATOM 3665 C CA    . LYS B 2 61  ? 11.892  9.968   13.300  1.00 94.78 61  B 1 
ATOM 3666 C C     . LYS B 2 61  ? 11.363  10.426  11.927  1.00 95.34 61  B 1 
ATOM 3667 O O     . LYS B 2 61  ? 11.370  11.627  11.620  1.00 92.59 61  B 1 
ATOM 3668 C CB    . LYS B 2 61  ? 12.954  10.913  13.886  1.00 93.33 61  B 1 
ATOM 3669 C CG    . LYS B 2 61  ? 13.387  10.542  15.311  1.00 88.40 61  B 1 
ATOM 3670 C CD    . LYS B 2 61  ? 14.481  11.492  15.813  1.00 79.41 61  B 1 
ATOM 3671 C CE    . LYS B 2 61  ? 14.929  11.081  17.210  1.00 71.08 61  B 1 
ATOM 3672 N NZ    . LYS B 2 61  ? 16.067  11.893  17.703  1.00 60.65 61  B 1 
ATOM 3673 N N     . ARG B 2 62  ? 10.863  9.502   11.103  1.00 94.53 62  B 1 
ATOM 3674 C CA    . ARG B 2 62  ? 10.246  9.781   9.808   1.00 95.02 62  B 1 
ATOM 3675 C C     . ARG B 2 62  ? 8.733   9.927   9.935   1.00 95.30 62  B 1 
ATOM 3676 O O     . ARG B 2 62  ? 8.109   9.377   10.830  1.00 93.50 62  B 1 
ATOM 3677 C CB    . ARG B 2 62  ? 10.646  8.712   8.784   1.00 94.38 62  B 1 
ATOM 3678 C CG    . ARG B 2 62  ? 12.147  8.784   8.454   1.00 91.83 62  B 1 
ATOM 3679 C CD    . ARG B 2 62  ? 12.566  7.846   7.318   1.00 91.82 62  B 1 
ATOM 3680 N NE    . ARG B 2 62  ? 12.408  6.444   7.697   1.00 88.77 62  B 1 
ATOM 3681 C CZ    . ARG B 2 62  ? 11.459  5.587   7.299   1.00 90.26 62  B 1 
ATOM 3682 N NH1   . ARG B 2 62  ? 10.504  5.895   6.451   1.00 81.14 62  B 1 
ATOM 3683 N NH2   . ARG B 2 62  ? 11.469  4.383   7.767   1.00 83.77 62  B 1 
ATOM 3684 N N     . LYS B 2 63  ? 8.122   10.681  9.005   1.00 95.89 63  B 1 
ATOM 3685 C CA    . LYS B 2 63  ? 6.672   10.956  9.007   1.00 95.53 63  B 1 
ATOM 3686 C C     . LYS B 2 63  ? 5.920   10.276  7.865   1.00 96.09 63  B 1 
ATOM 3687 O O     . LYS B 2 63  ? 4.693   10.318  7.841   1.00 93.63 63  B 1 
ATOM 3688 C CB    . LYS B 2 63  ? 6.429   12.468  8.984   1.00 94.30 63  B 1 
ATOM 3689 C CG    . LYS B 2 63  ? 6.963   13.165  10.240  1.00 90.91 63  B 1 
ATOM 3690 C CD    . LYS B 2 63  ? 6.653   14.663  10.204  1.00 84.38 63  B 1 
ATOM 3691 C CE    . LYS B 2 63  ? 7.246   15.329  11.440  1.00 80.39 63  B 1 
ATOM 3692 N NZ    . LYS B 2 63  ? 7.067   16.805  11.422  1.00 69.37 63  B 1 
ATOM 3693 N N     . THR B 2 64  ? 6.635   9.702   6.905   1.00 96.35 64  B 1 
ATOM 3694 C CA    . THR B 2 64  ? 6.055   9.097   5.710   1.00 96.43 64  B 1 
ATOM 3695 C C     . THR B 2 64  ? 6.369   7.606   5.697   1.00 96.44 64  B 1 
ATOM 3696 O O     . THR B 2 64  ? 7.547   7.255   5.691   1.00 94.84 64  B 1 
ATOM 3697 C CB    . THR B 2 64  ? 6.586   9.765   4.431   1.00 95.69 64  B 1 
ATOM 3698 O OG1   . THR B 2 64  ? 6.395   11.162  4.500   1.00 91.80 64  B 1 
ATOM 3699 C CG2   . THR B 2 64  ? 5.869   9.272   3.176   1.00 92.28 64  B 1 
ATOM 3700 N N     . ILE B 2 65  ? 5.335   6.783   5.664   1.00 96.92 65  B 1 
ATOM 3701 C CA    . ILE B 2 65  ? 5.460   5.350   5.396   1.00 96.97 65  B 1 
ATOM 3702 C C     . ILE B 2 65  ? 5.655   5.171   3.884   1.00 97.03 65  B 1 
ATOM 3703 O O     . ILE B 2 65  ? 4.815   5.629   3.098   1.00 95.99 65  B 1 
ATOM 3704 C CB    . ILE B 2 65  ? 4.231   4.566   5.907   1.00 96.62 65  B 1 
ATOM 3705 C CG1   . ILE B 2 65  ? 4.062   4.741   7.435   1.00 93.54 65  B 1 
ATOM 3706 C CG2   . ILE B 2 65  ? 4.350   3.077   5.545   1.00 93.35 65  B 1 
ATOM 3707 C CD1   . ILE B 2 65  ? 2.799   4.095   7.999   1.00 88.18 65  B 1 
ATOM 3708 N N     . ASN B 2 66  ? 6.745   4.530   3.485   1.00 95.80 66  B 1 
ATOM 3709 C CA    . ASN B 2 66  ? 7.063   4.201   2.103   1.00 95.35 66  B 1 
ATOM 3710 C C     . ASN B 2 66  ? 6.942   2.683   1.837   1.00 95.98 66  B 1 
ATOM 3711 O O     . ASN B 2 66  ? 6.572   1.922   2.726   1.00 95.14 66  B 1 
ATOM 3712 C CB    . ASN B 2 66  ? 8.448   4.801   1.747   1.00 93.92 66  B 1 
ATOM 3713 C CG    . ASN B 2 66  ? 9.593   4.180   2.518   1.00 90.36 66  B 1 
ATOM 3714 O OD1   . ASN B 2 66  ? 9.457   3.164   3.157   1.00 76.50 66  B 1 
ATOM 3715 N ND2   . ASN B 2 66  ? 10.763  4.762   2.460   1.00 79.80 66  B 1 
ATOM 3716 N N     . GLY B 2 67  ? 7.198   2.261   0.599   1.00 95.38 67  B 1 
ATOM 3717 C CA    . GLY B 2 67  ? 7.165   0.842   0.230   1.00 95.23 67  B 1 
ATOM 3718 C C     . GLY B 2 67  ? 8.191   0.005   0.982   1.00 95.70 67  B 1 
ATOM 3719 O O     . GLY B 2 67  ? 7.851   -1.076  1.459   1.00 95.17 67  B 1 
ATOM 3720 N N     . ASP B 2 68  ? 9.400   0.535   1.183   1.00 95.05 68  B 1 
ATOM 3721 C CA    . ASP B 2 68  ? 10.484  -0.177  1.861   1.00 94.76 68  B 1 
ATOM 3722 C C     . ASP B 2 68  ? 10.182  -0.408  3.352   1.00 95.49 68  B 1 
ATOM 3723 O O     . ASP B 2 68  ? 10.542  -1.435  3.914   1.00 94.60 68  B 1 
ATOM 3724 C CB    . ASP B 2 68  ? 11.807  0.590   1.675   1.00 93.20 68  B 1 
ATOM 3725 C CG    . ASP B 2 68  ? 12.134  0.843   0.202   1.00 88.27 68  B 1 
ATOM 3726 O OD1   . ASP B 2 68  ? 11.949  -0.062  -0.638  1.00 81.26 68  B 1 
ATOM 3727 O OD2   . ASP B 2 68  ? 12.501  1.993   -0.132  1.00 80.66 68  B 1 
ATOM 3728 N N     . ASP B 2 69  ? 9.440   0.506   3.993   1.00 96.14 69  B 1 
ATOM 3729 C CA    . ASP B 2 69  ? 8.964   0.311   5.365   1.00 96.57 69  B 1 
ATOM 3730 C C     . ASP B 2 69  ? 7.972   -0.851  5.459   1.00 96.97 69  B 1 
ATOM 3731 O O     . ASP B 2 69  ? 7.991   -1.599  6.442   1.00 96.34 69  B 1 
ATOM 3732 C CB    . ASP B 2 69  ? 8.272   1.577   5.890   1.00 96.35 69  B 1 
ATOM 3733 C CG    . ASP B 2 69  ? 9.194   2.779   6.000   1.00 95.35 69  B 1 
ATOM 3734 O OD1   . ASP B 2 69  ? 10.364  2.624   6.409   1.00 92.23 69  B 1 
ATOM 3735 O OD2   . ASP B 2 69  ? 8.740   3.921   5.748   1.00 92.37 69  B 1 
ATOM 3736 N N     . LEU B 2 70  ? 7.108   -1.000  4.448   1.00 96.55 70  B 1 
ATOM 3737 C CA    . LEU B 2 70  ? 6.154   -2.095  4.384   1.00 97.00 70  B 1 
ATOM 3738 C C     . LEU B 2 70  ? 6.851   -3.427  4.115   1.00 97.04 70  B 1 
ATOM 3739 O O     . LEU B 2 70  ? 6.519   -4.414  4.769   1.00 96.20 70  B 1 
ATOM 3740 C CB    . LEU B 2 70  ? 5.091   -1.824  3.312   1.00 96.96 70  B 1 
ATOM 3741 C CG    . LEU B 2 70  ? 4.215   -0.582  3.546   1.00 96.28 70  B 1 
ATOM 3742 C CD1   . LEU B 2 70  ? 3.215   -0.455  2.404   1.00 94.46 70  B 1 
ATOM 3743 C CD2   . LEU B 2 70  ? 3.434   -0.657  4.859   1.00 94.14 70  B 1 
ATOM 3744 N N     . LEU B 2 71  ? 7.809   -3.445  3.199   1.00 96.57 71  B 1 
ATOM 3745 C CA    . LEU B 2 71  ? 8.625   -4.632  2.925   1.00 96.33 71  B 1 
ATOM 3746 C C     . LEU B 2 71  ? 9.357   -5.081  4.195   1.00 96.41 71  B 1 
ATOM 3747 O O     . LEU B 2 71  ? 9.239   -6.239  4.602   1.00 95.52 71  B 1 
ATOM 3748 C CB    . LEU B 2 71  ? 9.626   -4.337  1.800   1.00 95.73 71  B 1 
ATOM 3749 C CG    . LEU B 2 71  ? 9.000   -4.167  0.394   1.00 94.24 71  B 1 
ATOM 3750 C CD1   . LEU B 2 71  ? 10.099  -3.799  -0.606  1.00 91.06 71  B 1 
ATOM 3751 C CD2   . LEU B 2 71  ? 8.320   -5.444  -0.097  1.00 90.86 71  B 1 
ATOM 3752 N N     . TRP B 2 72  ? 10.030  -4.164  4.858   1.00 96.06 72  B 1 
ATOM 3753 C CA    . TRP B 2 72  ? 10.698  -4.456  6.125   1.00 96.06 72  B 1 
ATOM 3754 C C     . TRP B 2 72  ? 9.722   -5.013  7.168   1.00 96.10 72  B 1 
ATOM 3755 O O     . TRP B 2 72  ? 10.023  -6.028  7.800   1.00 95.12 72  B 1 
ATOM 3756 C CB    . TRP B 2 72  ? 11.393  -3.196  6.634   1.00 95.46 72  B 1 
ATOM 3757 C CG    . TRP B 2 72  ? 12.069  -3.373  7.951   1.00 94.72 72  B 1 
ATOM 3758 C CD1   . TRP B 2 72  ? 13.346  -3.784  8.131   1.00 92.17 72  B 1 
ATOM 3759 C CD2   . TRP B 2 72  ? 11.507  -3.213  9.285   1.00 93.02 72  B 1 
ATOM 3760 N NE1   . TRP B 2 72  ? 13.618  -3.891  9.484   1.00 90.60 72  B 1 
ATOM 3761 C CE2   . TRP B 2 72  ? 12.506  -3.552  10.227  1.00 91.98 72  B 1 
ATOM 3762 C CE3   . TRP B 2 72  ? 10.243  -2.821  9.777   1.00 90.43 72  B 1 
ATOM 3763 C CZ2   . TRP B 2 72  ? 12.262  -3.528  11.622  1.00 90.19 72  B 1 
ATOM 3764 C CZ3   . TRP B 2 72  ? 9.993   -2.795  11.166  1.00 86.83 72  B 1 
ATOM 3765 C CH2   . TRP B 2 72  ? 10.993  -3.149  12.067  1.00 87.26 72  B 1 
ATOM 3766 N N     . ALA B 2 73  ? 8.548   -4.398  7.335   1.00 96.07 73  B 1 
ATOM 3767 C CA    . ALA B 2 73  ? 7.546   -4.857  8.293   1.00 96.10 73  B 1 
ATOM 3768 C C     . ALA B 2 73  ? 7.026   -6.261  7.954   1.00 96.10 73  B 1 
ATOM 3769 O O     . ALA B 2 73  ? 6.892   -7.087  8.846   1.00 95.25 73  B 1 
ATOM 3770 C CB    . ALA B 2 73  ? 6.408   -3.839  8.351   1.00 95.93 73  B 1 
ATOM 3771 N N     . MET B 2 74  ? 6.770   -6.554  6.682   1.00 96.07 74  B 1 
ATOM 3772 C CA    . MET B 2 74  ? 6.336   -7.885  6.261   1.00 95.92 74  B 1 
ATOM 3773 C C     . MET B 2 74  ? 7.396   -8.944  6.561   1.00 95.71 74  B 1 
ATOM 3774 O O     . MET B 2 74  ? 7.067   -9.967  7.158   1.00 94.37 74  B 1 
ATOM 3775 C CB    . MET B 2 74  ? 5.985   -7.899  4.769   1.00 95.93 74  B 1 
ATOM 3776 C CG    . MET B 2 74  ? 4.685   -7.146  4.469   1.00 94.40 74  B 1 
ATOM 3777 S SD    . MET B 2 74  ? 4.307   -7.017  2.694   1.00 92.71 74  B 1 
ATOM 3778 C CE    . MET B 2 74  ? 3.253   -5.565  2.730   1.00 85.28 74  B 1 
ATOM 3779 N N     . THR B 2 75  ? 8.654   -8.684  6.226   1.00 95.22 75  B 1 
ATOM 3780 C CA    . THR B 2 75  ? 9.727   -9.643  6.502   1.00 94.62 75  B 1 
ATOM 3781 C C     . THR B 2 75  ? 9.900   -9.883  7.993   1.00 94.60 75  B 1 
ATOM 3782 O O     . THR B 2 75  ? 9.913   -11.028 8.429   1.00 92.90 75  B 1 
ATOM 3783 C CB    . THR B 2 75  ? 11.055  -9.175  5.903   1.00 93.34 75  B 1 
ATOM 3784 O OG1   . THR B 2 75  ? 10.914  -8.751  4.572   1.00 81.03 75  B 1 
ATOM 3785 C CG2   . THR B 2 75  ? 12.064  -10.333 5.885   1.00 78.30 75  B 1 
ATOM 3786 N N     . THR B 2 76  ? 9.949   -8.828  8.802   1.00 94.51 76  B 1 
ATOM 3787 C CA    . THR B 2 76  ? 10.124  -8.971  10.257  1.00 94.02 76  B 1 
ATOM 3788 C C     . THR B 2 76  ? 8.961   -9.688  10.941  1.00 94.08 76  B 1 
ATOM 3789 O O     . THR B 2 76  ? 9.156   -10.319 11.984  1.00 91.64 76  B 1 
ATOM 3790 C CB    . THR B 2 76  ? 10.348  -7.617  10.944  1.00 92.45 76  B 1 
ATOM 3791 O OG1   . THR B 2 76  ? 9.346   -6.685  10.622  1.00 81.03 76  B 1 
ATOM 3792 C CG2   . THR B 2 76  ? 11.688  -7.005  10.562  1.00 79.09 76  B 1 
ATOM 3793 N N     . LEU B 2 77  ? 7.770   -9.649  10.352  1.00 94.31 77  B 1 
ATOM 3794 C CA    . LEU B 2 77  ? 6.574   -10.322 10.860  1.00 94.56 77  B 1 
ATOM 3795 C C     . LEU B 2 77  ? 6.361   -11.732 10.279  1.00 94.31 77  B 1 
ATOM 3796 O O     . LEU B 2 77  ? 5.349   -12.351 10.596  1.00 92.12 77  B 1 
ATOM 3797 C CB    . LEU B 2 77  ? 5.360   -9.413  10.655  1.00 94.67 77  B 1 
ATOM 3798 C CG    . LEU B 2 77  ? 5.400   -8.121  11.502  1.00 94.09 77  B 1 
ATOM 3799 C CD1   . LEU B 2 77  ? 4.229   -7.218  11.094  1.00 91.87 77  B 1 
ATOM 3800 C CD2   . LEU B 2 77  ? 5.307   -8.401  13.002  1.00 91.35 77  B 1 
ATOM 3801 N N     . GLY B 2 78  ? 7.299   -12.240 9.466   1.00 93.94 78  B 1 
ATOM 3802 C CA    . GLY B 2 78  ? 7.290   -13.607 8.936   1.00 93.43 78  B 1 
ATOM 3803 C C     . GLY B 2 78  ? 6.624   -13.778 7.571   1.00 94.10 78  B 1 
ATOM 3804 O O     . GLY B 2 78  ? 6.358   -14.901 7.166   1.00 91.66 78  B 1 
ATOM 3805 N N     . PHE B 2 79  ? 6.357   -12.679 6.849   1.00 94.88 79  B 1 
ATOM 3806 C CA    . PHE B 2 79  ? 5.842   -12.706 5.483   1.00 95.01 79  B 1 
ATOM 3807 C C     . PHE B 2 79  ? 6.968   -12.549 4.449   1.00 94.91 79  B 1 
ATOM 3808 O O     . PHE B 2 79  ? 6.839   -11.812 3.467   1.00 93.03 79  B 1 
ATOM 3809 C CB    . PHE B 2 79  ? 4.746   -11.666 5.308   1.00 94.99 79  B 1 
ATOM 3810 C CG    . PHE B 2 79  ? 3.536   -11.878 6.188   1.00 95.24 79  B 1 
ATOM 3811 C CD1   . PHE B 2 79  ? 2.558   -12.813 5.818   1.00 93.38 79  B 1 
ATOM 3812 C CD2   . PHE B 2 79  ? 3.397   -11.168 7.381   1.00 93.33 79  B 1 
ATOM 3813 C CE1   . PHE B 2 79  ? 1.440   -13.035 6.633   1.00 92.54 79  B 1 
ATOM 3814 C CE2   . PHE B 2 79  ? 2.285   -11.382 8.207   1.00 92.83 79  B 1 
ATOM 3815 C CZ    . PHE B 2 79  ? 1.310   -12.318 7.835   1.00 93.40 79  B 1 
ATOM 3816 N N     . GLU B 2 80  ? 8.106   -13.192 4.695   1.00 94.54 80  B 1 
ATOM 3817 C CA    . GLU B 2 80  ? 9.284   -13.111 3.827   1.00 94.05 80  B 1 
ATOM 3818 C C     . GLU B 2 80  ? 9.060   -13.705 2.440   1.00 94.74 80  B 1 
ATOM 3819 O O     . GLU B 2 80  ? 9.569   -13.162 1.462   1.00 92.82 80  B 1 
ATOM 3820 C CB    . GLU B 2 80  ? 10.499  -13.737 4.518   1.00 91.26 80  B 1 
ATOM 3821 C CG    . GLU B 2 80  ? 10.387  -15.256 4.743   1.00 81.14 80  B 1 
ATOM 3822 C CD    . GLU B 2 80  ? 11.564  -15.789 5.577   1.00 78.08 80  B 1 
ATOM 3823 O OE1   . GLU B 2 80  ? 11.394  -16.801 6.274   1.00 69.04 80  B 1 
ATOM 3824 O OE2   . GLU B 2 80  ? 12.628  -15.125 5.587   1.00 67.93 80  B 1 
ATOM 3825 N N     . ASP B 2 81  ? 8.201   -14.710 2.320   1.00 94.16 81  B 1 
ATOM 3826 C CA    . ASP B 2 81  ? 7.839   -15.354 1.053   1.00 93.92 81  B 1 
ATOM 3827 C C     . ASP B 2 81  ? 7.228   -14.366 0.045   1.00 95.08 81  B 1 
ATOM 3828 O O     . ASP B 2 81  ? 7.247   -14.580 -1.165  1.00 92.92 81  B 1 
ATOM 3829 C CB    . ASP B 2 81  ? 6.832   -16.475 1.307   1.00 91.63 81  B 1 
ATOM 3830 C CG    . ASP B 2 81  ? 7.332   -17.583 2.230   1.00 83.27 81  B 1 
ATOM 3831 O OD1   . ASP B 2 81  ? 8.553   -17.640 2.467   1.00 74.35 81  B 1 
ATOM 3832 O OD2   . ASP B 2 81  ? 6.460   -18.337 2.709   1.00 75.39 81  B 1 
ATOM 3833 N N     . TYR B 2 82  ? 6.682   -13.243 0.525   1.00 94.92 82  B 1 
ATOM 3834 C CA    . TYR B 2 82  ? 6.129   -12.210 -0.344  1.00 95.42 82  B 1 
ATOM 3835 C C     . TYR B 2 82  ? 7.199   -11.262 -0.888  1.00 95.35 82  B 1 
ATOM 3836 O O     . TYR B 2 82  ? 6.902   -10.454 -1.774  1.00 93.32 82  B 1 
ATOM 3837 C CB    . TYR B 2 82  ? 5.012   -11.439 0.370   1.00 95.41 82  B 1 
ATOM 3838 C CG    . TYR B 2 82  ? 3.834   -12.243 0.918   1.00 95.88 82  B 1 
ATOM 3839 C CD1   . TYR B 2 82  ? 3.669   -13.615 0.664   1.00 92.92 82  B 1 
ATOM 3840 C CD2   . TYR B 2 82  ? 2.885   -11.580 1.719   1.00 93.05 82  B 1 
ATOM 3841 C CE1   . TYR B 2 82  ? 2.597   -14.330 1.213   1.00 92.57 82  B 1 
ATOM 3842 C CE2   . TYR B 2 82  ? 1.809   -12.279 2.269   1.00 92.58 82  B 1 
ATOM 3843 C CZ    . TYR B 2 82  ? 1.668   -13.661 2.028   1.00 94.28 82  B 1 
ATOM 3844 O OH    . TYR B 2 82  ? 0.630   -14.353 2.601   1.00 93.27 82  B 1 
ATOM 3845 N N     . MET B 2 83  ? 8.446   -11.314 -0.378  1.00 95.58 83  B 1 
ATOM 3846 C CA    . MET B 2 83  ? 9.471   -10.322 -0.695  1.00 95.12 83  B 1 
ATOM 3847 C C     . MET B 2 83  ? 9.879   -10.319 -2.159  1.00 95.17 83  B 1 
ATOM 3848 O O     . MET B 2 83  ? 9.918   -9.242  -2.759  1.00 93.40 83  B 1 
ATOM 3849 C CB    . MET B 2 83  ? 10.714  -10.513 0.182   1.00 93.22 83  B 1 
ATOM 3850 C CG    . MET B 2 83  ? 10.487  -10.103 1.629   1.00 87.10 83  B 1 
ATOM 3851 S SD    . MET B 2 83  ? 9.937   -8.387  1.852   1.00 83.61 83  B 1 
ATOM 3852 C CE    . MET B 2 83  ? 8.167   -8.673  2.036   1.00 72.18 83  B 1 
ATOM 3853 N N     . GLU B 2 84  ? 10.136  -11.471 -2.748  1.00 94.84 84  B 1 
ATOM 3854 C CA    . GLU B 2 84  ? 10.557  -11.547 -4.147  1.00 94.49 84  B 1 
ATOM 3855 C C     . GLU B 2 84  ? 9.506   -10.951 -5.103  1.00 94.89 84  B 1 
ATOM 3856 O O     . GLU B 2 84  ? 9.812   -9.989  -5.806  1.00 93.63 84  B 1 
ATOM 3857 C CB    . GLU B 2 84  ? 10.896  -12.985 -4.546  1.00 93.12 84  B 1 
ATOM 3858 C CG    . GLU B 2 84  ? 12.125  -13.515 -3.814  1.00 82.87 84  B 1 
ATOM 3859 C CD    . GLU B 2 84  ? 12.634  -14.803 -4.451  1.00 74.09 84  B 1 
ATOM 3860 O OE1   . GLU B 2 84  ? 13.856  -15.051 -4.325  1.00 67.21 84  B 1 
ATOM 3861 O OE2   . GLU B 2 84  ? 11.823  -15.490 -5.120  1.00 66.12 84  B 1 
ATOM 3862 N N     . PRO B 2 85  ? 8.241   -11.420 -5.087  1.00 95.20 85  B 1 
ATOM 3863 C CA    . PRO B 2 85  ? 7.234   -10.849 -5.977  1.00 94.96 85  B 1 
ATOM 3864 C C     . PRO B 2 85  ? 6.940   -9.380  -5.675  1.00 94.96 85  B 1 
ATOM 3865 O O     . PRO B 2 85  ? 6.671   -8.608  -6.601  1.00 93.17 85  B 1 
ATOM 3866 C CB    . PRO B 2 85  ? 5.997   -11.743 -5.809  1.00 93.69 85  B 1 
ATOM 3867 C CG    . PRO B 2 85  ? 6.169   -12.378 -4.434  1.00 90.53 85  B 1 
ATOM 3868 C CD    . PRO B 2 85  ? 7.680   -12.529 -4.324  1.00 94.19 85  B 1 
ATOM 3869 N N     . LEU B 2 86  ? 7.022   -8.942  -4.403  1.00 95.67 86  B 1 
ATOM 3870 C CA    . LEU B 2 86  ? 6.794   -7.548  -4.040  1.00 95.54 86  B 1 
ATOM 3871 C C     . LEU B 2 86  ? 7.947   -6.626  -4.441  1.00 95.16 86  B 1 
ATOM 3872 O O     . LEU B 2 86  ? 7.681   -5.518  -4.915  1.00 93.39 86  B 1 
ATOM 3873 C CB    . LEU B 2 86  ? 6.508   -7.425  -2.538  1.00 95.39 86  B 1 
ATOM 3874 C CG    . LEU B 2 86  ? 5.152   -7.990  -2.090  1.00 94.43 86  B 1 
ATOM 3875 C CD1   . LEU B 2 86  ? 5.006   -7.816  -0.579  1.00 92.03 86  B 1 
ATOM 3876 C CD2   . LEU B 2 86  ? 3.971   -7.293  -2.769  1.00 91.92 86  B 1 
ATOM 3877 N N     . LYS B 2 87  ? 9.207   -7.050  -4.307  1.00 95.07 87  B 1 
ATOM 3878 C CA    . LYS B 2 87  ? 10.378  -6.290  -4.762  1.00 94.63 87  B 1 
ATOM 3879 C C     . LYS B 2 87  ? 10.346  -6.114  -6.278  1.00 94.50 87  B 1 
ATOM 3880 O O     . LYS B 2 87  ? 10.514  -4.991  -6.751  1.00 92.64 87  B 1 
ATOM 3881 C CB    . LYS B 2 87  ? 11.679  -6.990  -4.339  1.00 93.65 87  B 1 
ATOM 3882 C CG    . LYS B 2 87  ? 12.021  -6.797  -2.849  1.00 88.85 87  B 1 
ATOM 3883 C CD    . LYS B 2 87  ? 13.216  -7.680  -2.485  1.00 84.11 87  B 1 
ATOM 3884 C CE    . LYS B 2 87  ? 13.579  -7.594  -1.003  1.00 78.09 87  B 1 
ATOM 3885 N NZ    . LYS B 2 87  ? 14.611  -8.591  -0.636  1.00 70.25 87  B 1 
ATOM 3886 N N     . LEU B 2 88  ? 10.055  -7.172  -7.017  1.00 93.23 88  B 1 
ATOM 3887 C CA    . LEU B 2 88  ? 9.903   -7.101  -8.470  1.00 92.77 88  B 1 
ATOM 3888 C C     . LEU B 2 88  ? 8.765   -6.153  -8.867  1.00 92.71 88  B 1 
ATOM 3889 O O     . LEU B 2 88  ? 8.918   -5.326  -9.770  1.00 90.64 88  B 1 
ATOM 3890 C CB    . LEU B 2 88  ? 9.661   -8.526  -9.004  1.00 91.46 88  B 1 
ATOM 3891 C CG    . LEU B 2 88  ? 9.514   -8.600  -10.541 1.00 82.82 88  B 1 
ATOM 3892 C CD1   . LEU B 2 88  ? 10.788  -8.170  -11.263 1.00 76.09 88  B 1 
ATOM 3893 C CD2   . LEU B 2 88  ? 9.171   -10.034 -10.964 1.00 77.01 88  B 1 
ATOM 3894 N N     . TYR B 2 89  ? 7.632   -6.242  -8.181  1.00 92.85 89  B 1 
ATOM 3895 C CA    . TYR B 2 89  ? 6.486   -5.373  -8.435  1.00 92.58 89  B 1 
ATOM 3896 C C     . TYR B 2 89  ? 6.791   -3.900  -8.123  1.00 92.53 89  B 1 
ATOM 3897 O O     . TYR B 2 89  ? 6.418   -3.014  -8.893  1.00 90.40 89  B 1 
ATOM 3898 C CB    . TYR B 2 89  ? 5.303   -5.880  -7.613  1.00 91.72 89  B 1 
ATOM 3899 C CG    . TYR B 2 89  ? 3.991   -5.220  -7.975  1.00 91.41 89  B 1 
ATOM 3900 C CD1   . TYR B 2 89  ? 3.440   -4.216  -7.154  1.00 87.63 89  B 1 
ATOM 3901 C CD2   . TYR B 2 89  ? 3.306   -5.619  -9.141  1.00 87.74 89  B 1 
ATOM 3902 C CE1   . TYR B 2 89  ? 2.213   -3.631  -7.490  1.00 86.05 89  B 1 
ATOM 3903 C CE2   . TYR B 2 89  ? 2.084   -5.036  -9.481  1.00 86.14 89  B 1 
ATOM 3904 C CZ    . TYR B 2 89  ? 1.535   -4.047  -8.649  1.00 87.01 89  B 1 
ATOM 3905 O OH    . TYR B 2 89  ? 0.325   -3.489  -8.969  1.00 85.47 89  B 1 
ATOM 3906 N N     . LEU B 2 90  ? 7.499   -3.629  -7.028  1.00 92.32 90  B 1 
ATOM 3907 C CA    . LEU B 2 90  ? 7.908   -2.285  -6.646  1.00 91.94 90  B 1 
ATOM 3908 C C     . LEU B 2 90  ? 8.926   -1.699  -7.632  1.00 91.85 90  B 1 
ATOM 3909 O O     . LEU B 2 90  ? 8.832   -0.521  -7.963  1.00 89.56 90  B 1 
ATOM 3910 C CB    . LEU B 2 90  ? 8.457   -2.320  -5.213  1.00 90.62 90  B 1 
ATOM 3911 C CG    . LEU B 2 90  ? 8.829   -0.929  -4.636  1.00 86.13 90  B 1 
ATOM 3912 C CD1   . LEU B 2 90  ? 7.618   0.000   -4.555  1.00 80.01 90  B 1 
ATOM 3913 C CD2   . LEU B 2 90  ? 9.400   -1.094  -3.233  1.00 79.88 90  B 1 
ATOM 3914 N N     . HIS B 2 91  ? 9.865   -2.506  -8.116  1.00 91.31 91  B 1 
ATOM 3915 C CA    . HIS B 2 91  ? 10.833  -2.071  -9.129  1.00 90.94 91  B 1 
ATOM 3916 C C     . HIS B 2 91  ? 10.128  -1.635  -10.409 1.00 90.38 91  B 1 
ATOM 3917 O O     . HIS B 2 91  ? 10.300  -0.490  -10.843 1.00 88.17 91  B 1 
ATOM 3918 C CB    . HIS B 2 91  ? 11.847  -3.187  -9.370  1.00 89.91 91  B 1 
ATOM 3919 C CG    . HIS B 2 91  ? 12.946  -2.771  -10.313 1.00 85.48 91  B 1 
ATOM 3920 N ND1   . HIS B 2 91  ? 13.834  -1.729  -10.127 1.00 72.61 91  B 1 
ATOM 3921 C CD2   . HIS B 2 91  ? 13.256  -3.332  -11.522 1.00 71.16 91  B 1 
ATOM 3922 C CE1   . HIS B 2 91  ? 14.646  -1.674  -11.197 1.00 67.54 91  B 1 
ATOM 3923 N NE2   . HIS B 2 91  ? 14.326  -2.639  -12.053 1.00 68.75 91  B 1 
ATOM 3924 N N     . LYS B 2 92  ? 9.222   -2.470  -10.939 1.00 90.91 92  B 1 
ATOM 3925 C CA    . LYS B 2 92  ? 8.404   -2.134  -12.119 1.00 89.28 92  B 1 
ATOM 3926 C C     . LYS B 2 92  ? 7.521   -0.892  -11.928 1.00 88.42 92  B 1 
ATOM 3927 O O     . LYS B 2 92  ? 7.129   -0.274  -12.904 1.00 84.12 92  B 1 
ATOM 3928 C CB    . LYS B 2 92  ? 7.496   -3.324  -12.478 1.00 87.18 92  B 1 
ATOM 3929 C CG    . LYS B 2 92  ? 8.281   -4.514  -13.049 1.00 77.26 92  B 1 
ATOM 3930 C CD    . LYS B 2 92  ? 7.315   -5.635  -13.398 1.00 72.13 92  B 1 
ATOM 3931 C CE    . LYS B 2 92  ? 8.097   -6.814  -13.989 1.00 63.14 92  B 1 
ATOM 3932 N NZ    . LYS B 2 92  ? 7.214   -7.912  -14.440 1.00 56.91 92  B 1 
ATOM 3933 N N     . PHE B 2 93  ? 7.151   -0.560  -10.701 1.00 86.62 93  B 1 
ATOM 3934 C CA    . PHE B 2 93  ? 6.356   0.630   -10.404 1.00 84.23 93  B 1 
ATOM 3935 C C     . PHE B 2 93  ? 7.212   1.904   -10.326 1.00 82.49 93  B 1 
ATOM 3936 O O     . PHE B 2 93  ? 6.689   3.003   -10.546 1.00 76.11 93  B 1 
ATOM 3937 C CB    . PHE B 2 93  ? 5.579   0.413   -9.101  1.00 82.06 93  B 1 
ATOM 3938 C CG    . PHE B 2 93  ? 4.740   1.608   -8.694  1.00 81.49 93  B 1 
ATOM 3939 C CD1   . PHE B 2 93  ? 5.214   2.511   -7.719  1.00 76.74 93  B 1 
ATOM 3940 C CD2   . PHE B 2 93  ? 3.522   1.875   -9.338  1.00 74.88 93  B 1 
ATOM 3941 C CE1   . PHE B 2 93  ? 4.473   3.660   -7.398  1.00 72.86 93  B 1 
ATOM 3942 C CE2   . PHE B 2 93  ? 2.782   3.023   -9.022  1.00 72.97 93  B 1 
ATOM 3943 C CZ    . PHE B 2 93  ? 3.256   3.922   -8.052  1.00 71.71 93  B 1 
ATOM 3944 N N     . ARG B 2 94  ? 8.485   1.778   -9.984  1.00 84.99 94  B 1 
ATOM 3945 C CA    . ARG B 2 94  ? 9.423   2.902   -9.880  1.00 80.76 94  B 1 
ATOM 3946 C C     . ARG B 2 94  ? 10.061  3.275   -11.225 1.00 77.99 94  B 1 
ATOM 3947 O O     . ARG B 2 94  ? 10.474  4.414   -11.362 1.00 72.06 94  B 1 
ATOM 3948 C CB    . ARG B 2 94  ? 10.512  2.565   -8.839  1.00 78.42 94  B 1 
ATOM 3949 C CG    . ARG B 2 94  ? 10.008  2.611   -7.391  1.00 75.20 94  B 1 
ATOM 3950 C CD    . ARG B 2 94  ? 11.116  2.145   -6.433  1.00 73.20 94  B 1 
ATOM 3951 N NE    . ARG B 2 94  ? 10.726  2.275   -5.015  1.00 68.29 94  B 1 
ATOM 3952 C CZ    . ARG B 2 94  ? 11.451  1.929   -3.962  1.00 65.63 94  B 1 
ATOM 3953 N NH1   . ARG B 2 94  ? 12.638  1.390   -4.094  1.00 63.28 94  B 1 
ATOM 3954 N NH2   . ARG B 2 94  ? 11.014  2.121   -2.750  1.00 61.81 94  B 1 
ATOM 3955 N N     . GLU B 2 95  ? 10.130  2.338   -12.160 1.00 79.65 95  B 1 
ATOM 3956 C CA    . GLU B 2 95  ? 10.458  2.594   -13.566 1.00 77.06 95  B 1 
ATOM 3957 C C     . GLU B 2 95  ? 9.279   3.282   -14.287 1.00 71.58 95  B 1 
ATOM 3958 O O     . GLU B 2 95  ? 9.540   4.246   -15.049 1.00 63.96 95  B 1 
ATOM 3959 C CB    . GLU B 2 95  ? 10.799  1.267   -14.284 1.00 68.63 95  B 1 
ATOM 3960 C CG    . GLU B 2 95  ? 12.109  0.635   -13.802 1.00 62.48 95  B 1 
ATOM 3961 C CD    . GLU B 2 95  ? 12.547  -0.594  -14.636 1.00 54.54 95  B 1 
ATOM 3962 O OE1   . GLU B 2 95  ? 13.760  -0.863  -14.678 1.00 50.86 95  B 1 
ATOM 3963 O OE2   . GLU B 2 95  ? 11.672  -1.284  -15.218 1.00 53.87 95  B 1 
ATOM 3964 O OXT   . GLU B 2 95  ? 8.105   2.862   -14.067 1.00 58.17 95  B 1 
ATOM 3965 N N     . GLN C 3 1   ? 6.762   0.357   -29.992 1.00 50.10 1   C 1 
ATOM 3966 C CA    . GLN C 3 1   ? 7.185   -0.727  -29.085 1.00 54.37 1   C 1 
ATOM 3967 C C     . GLN C 3 1   ? 7.538   -0.236  -27.675 1.00 57.83 1   C 1 
ATOM 3968 O O     . GLN C 3 1   ? 6.749   -0.489  -26.780 1.00 51.73 1   C 1 
ATOM 3969 C CB    . GLN C 3 1   ? 8.281   -1.625  -29.678 1.00 49.62 1   C 1 
ATOM 3970 C CG    . GLN C 3 1   ? 7.694   -2.578  -30.729 1.00 44.30 1   C 1 
ATOM 3971 C CD    . GLN C 3 1   ? 8.696   -3.623  -31.182 1.00 37.67 1   C 1 
ATOM 3972 O OE1   . GLN C 3 1   ? 9.860   -3.584  -30.840 1.00 41.47 1   C 1 
ATOM 3973 N NE2   . GLN C 3 1   ? 8.291   -4.597  -31.965 1.00 34.70 1   C 1 
ATOM 3974 N N     . ARG C 3 2   ? 8.633   0.514   -27.473 1.00 57.58 2   C 1 
ATOM 3975 C CA    . ARG C 3 2   ? 9.001   0.958   -26.106 1.00 59.12 2   C 1 
ATOM 3976 C C     . ARG C 3 2   ? 7.890   1.765   -25.425 1.00 59.30 2   C 1 
ATOM 3977 O O     . ARG C 3 2   ? 7.518   1.446   -24.302 1.00 58.52 2   C 1 
ATOM 3978 C CB    . ARG C 3 2   ? 10.341  1.722   -26.147 1.00 55.69 2   C 1 
ATOM 3979 C CG    . ARG C 3 2   ? 11.192  1.435   -24.917 1.00 48.74 2   C 1 
ATOM 3980 C CD    . ARG C 3 2   ? 12.534  2.174   -24.994 1.00 48.82 2   C 1 
ATOM 3981 N NE    . ARG C 3 2   ? 13.470  1.704   -23.969 1.00 43.41 2   C 1 
ATOM 3982 C CZ    . ARG C 3 2   ? 14.706  2.139   -23.775 1.00 36.74 2   C 1 
ATOM 3983 N NH1   . ARG C 3 2   ? 15.213  3.101   -24.497 1.00 36.09 2   C 1 
ATOM 3984 N NH2   . ARG C 3 2   ? 15.447  1.615   -22.856 1.00 37.60 2   C 1 
ATOM 3985 N N     . GLN C 3 3   ? 7.278   2.716   -26.130 1.00 55.26 3   C 1 
ATOM 3986 C CA    . GLN C 3 3   ? 6.111   3.469   -25.626 1.00 56.29 3   C 1 
ATOM 3987 C C     . GLN C 3 3   ? 4.864   2.595   -25.380 1.00 57.43 3   C 1 
ATOM 3988 O O     . GLN C 3 3   ? 4.050   2.936   -24.520 1.00 55.10 3   C 1 
ATOM 3989 C CB    . GLN C 3 3   ? 5.720   4.568   -26.619 1.00 51.30 3   C 1 
ATOM 3990 C CG    . GLN C 3 3   ? 6.638   5.787   -26.570 1.00 46.76 3   C 1 
ATOM 3991 C CD    . GLN C 3 3   ? 6.138   6.911   -27.472 1.00 42.15 3   C 1 
ATOM 3992 O OE1   . GLN C 3 3   ? 5.254   6.757   -28.308 1.00 43.40 3   C 1 
ATOM 3993 N NE2   . GLN C 3 3   ? 6.674   8.107   -27.342 1.00 39.61 3   C 1 
ATOM 3994 N N     . GLU C 3 4   ? 4.671   1.524   -26.117 1.00 45.12 4   C 1 
ATOM 3995 C CA    . GLU C 3 4   ? 3.577   0.583   -25.865 1.00 43.10 4   C 1 
ATOM 3996 C C     . GLU C 3 4   ? 3.859   -0.249  -24.616 1.00 40.26 4   C 1 
ATOM 3997 O O     . GLU C 3 4   ? 2.946   -0.454  -23.823 1.00 39.21 4   C 1 
ATOM 3998 C CB    . GLU C 3 4   ? 3.331   -0.346  -27.052 1.00 40.00 4   C 1 
ATOM 3999 C CG    . GLU C 3 4   ? 2.562   0.353   -28.181 1.00 35.61 4   C 1 
ATOM 4000 C CD    . GLU C 3 4   ? 2.337   -0.582  -29.369 1.00 34.92 4   C 1 
ATOM 4001 O OE1   . GLU C 3 4   ? 1.219   -0.565  -29.919 1.00 31.82 4   C 1 
ATOM 4002 O OE2   . GLU C 3 4   ? 3.314   -1.282  -29.727 1.00 35.76 4   C 1 
ATOM 4003 N N     . ALA C 3 5   ? 5.095   -0.676  -24.413 1.00 55.32 5   C 1 
ATOM 4004 C CA    . ALA C 3 5   ? 5.498   -1.393  -23.213 1.00 53.13 5   C 1 
ATOM 4005 C C     . ALA C 3 5   ? 5.366   -0.507  -21.956 1.00 52.45 5   C 1 
ATOM 4006 O O     . ALA C 3 5   ? 4.806   -0.955  -20.960 1.00 52.15 5   C 1 
ATOM 4007 C CB    . ALA C 3 5   ? 6.925   -1.916  -23.402 1.00 51.40 5   C 1 
ATOM 4008 N N     . GLU C 3 6   ? 5.774   0.759   -22.034 1.00 50.19 6   C 1 
ATOM 4009 C CA    . GLU C 3 6   ? 5.550   1.742   -20.956 1.00 49.40 6   C 1 
ATOM 4010 C C     . GLU C 3 6   ? 4.052   1.989   -20.705 1.00 48.31 6   C 1 
ATOM 4011 O O     . GLU C 3 6   ? 3.604   2.051   -19.555 1.00 46.96 6   C 1 
ATOM 4012 C CB    . GLU C 3 6   ? 6.219   3.080   -21.305 1.00 45.74 6   C 1 
ATOM 4013 C CG    . GLU C 3 6   ? 7.736   3.079   -21.131 1.00 39.92 6   C 1 
ATOM 4014 C CD    . GLU C 3 6   ? 8.380   4.395   -21.607 1.00 38.43 6   C 1 
ATOM 4015 O OE1   . GLU C 3 6   ? 9.579   4.604   -21.320 1.00 35.56 6   C 1 
ATOM 4016 O OE2   . GLU C 3 6   ? 7.693   5.174   -22.324 1.00 36.73 6   C 1 
ATOM 4017 N N     . ARG C 3 7   ? 3.230   2.108   -21.765 1.00 55.68 7   C 1 
ATOM 4018 C CA    . ARG C 3 7   ? 1.781   2.224   -21.605 1.00 55.74 7   C 1 
ATOM 4019 C C     . ARG C 3 7   ? 1.171   0.945   -21.045 1.00 55.37 7   C 1 
ATOM 4020 O O     . ARG C 3 7   ? 0.230   1.039   -20.256 1.00 52.53 7   C 1 
ATOM 4021 C CB    . ARG C 3 7   ? 1.101   2.587   -22.929 1.00 51.09 7   C 1 
ATOM 4022 C CG    . ARG C 3 7   ? 1.221   4.086   -23.222 1.00 44.40 7   C 1 
ATOM 4023 C CD    . ARG C 3 7   ? 0.548   4.388   -24.559 1.00 43.85 7   C 1 
ATOM 4024 N NE    . ARG C 3 7   ? 0.692   5.804   -24.919 1.00 40.35 7   C 1 
ATOM 4025 C CZ    . ARG C 3 7   ? 0.182   6.388   -25.992 1.00 35.34 7   C 1 
ATOM 4026 N NH1   . ARG C 3 7   ? -0.558  5.732   -26.844 1.00 35.66 7   C 1 
ATOM 4027 N NH2   . ARG C 3 7   ? 0.423   7.645   -26.243 1.00 35.63 7   C 1 
ATOM 4028 N N     . ALA C 3 8   ? 1.668   -0.223  -21.427 1.00 51.64 8   C 1 
ATOM 4029 C CA    . ALA C 3 8   ? 1.204   -1.510  -20.933 1.00 49.07 8   C 1 
ATOM 4030 C C     . ALA C 3 8   ? 1.540   -1.676  -19.445 1.00 48.96 8   C 1 
ATOM 4031 O O     . ALA C 3 8   ? 0.633   -1.975  -18.672 1.00 47.16 8   C 1 
ATOM 4032 C CB    . ALA C 3 8   ? 1.784   -2.635  -21.797 1.00 45.09 8   C 1 
ATOM 4033 N N     . SER C 3 9   ? 2.768   -1.371  -19.025 1.00 53.55 9   C 1 
ATOM 4034 C CA    . SER C 3 9   ? 3.141   -1.398  -17.606 1.00 53.22 9   C 1 
ATOM 4035 C C     . SER C 3 9   ? 2.307   -0.408  -16.790 1.00 54.66 9   C 1 
ATOM 4036 O O     . SER C 3 9   ? 1.665   -0.785  -15.812 1.00 51.60 9   C 1 
ATOM 4037 C CB    . SER C 3 9   ? 4.648   -1.150  -17.425 1.00 49.07 9   C 1 
ATOM 4038 O OG    . SER C 3 9   ? 4.961   0.202   -17.619 1.00 43.33 9   C 1 
ATOM 4039 N N     . ALA C 3 10  ? 2.174   0.831   -17.269 1.00 53.03 10  C 1 
ATOM 4040 C CA    . ALA C 3 10  ? 1.315   1.834   -16.636 1.00 51.87 10  C 1 
ATOM 4041 C C     . ALA C 3 10  ? -0.179  1.441   -16.621 1.00 53.24 10  C 1 
ATOM 4042 O O     . ALA C 3 10  ? -0.926  1.910   -15.754 1.00 51.38 10  C 1 
ATOM 4043 C CB    . ALA C 3 10  ? 1.514   3.180   -17.345 1.00 48.31 10  C 1 
ATOM 4044 N N     . SER C 3 11  ? -0.638  0.627   -17.580 1.00 55.64 11  C 1 
ATOM 4045 C CA    . SER C 3 11  ? -2.002  0.084   -17.587 1.00 55.94 11  C 1 
ATOM 4046 C C     . SER C 3 11  ? -2.188  -1.061  -16.596 1.00 60.17 11  C 1 
ATOM 4047 O O     . SER C 3 11  ? -3.243  -1.133  -15.958 1.00 54.71 11  C 1 
ATOM 4048 C CB    . SER C 3 11  ? -2.430  -0.328  -19.005 1.00 48.85 11  C 1 
ATOM 4049 O OG    . SER C 3 11  ? -1.870  -1.543  -19.423 1.00 43.57 11  C 1 
ATOM 4050 N N     . ASP C 3 12  ? -1.167  -1.881  -16.415 1.00 63.07 12  C 1 
ATOM 4051 C CA    . ASP C 3 12  ? -1.205  -3.014  -15.479 1.00 64.53 12  C 1 
ATOM 4052 C C     . ASP C 3 12  ? -1.299  -2.514  -14.029 1.00 68.65 12  C 1 
ATOM 4053 O O     . ASP C 3 12  ? -2.162  -2.948  -13.255 1.00 65.22 12  C 1 
ATOM 4054 C CB    . ASP C 3 12  ? 0.024   -3.898  -15.726 1.00 56.87 12  C 1 
ATOM 4055 C CG    . ASP C 3 12  ? -0.158  -5.331  -15.229 1.00 49.67 12  C 1 
ATOM 4056 O OD1   . ASP C 3 12  ? -1.330  -5.745  -15.043 1.00 46.02 12  C 1 
ATOM 4057 O OD2   . ASP C 3 12  ? 0.865   -6.011  -15.058 1.00 45.95 12  C 1 
ATOM 4058 N N     . PHE C 3 13  ? -0.546  -1.446  -13.704 1.00 63.95 13  C 1 
ATOM 4059 C CA    . PHE C 3 13  ? -0.677  -0.764  -12.416 1.00 65.14 13  C 1 
ATOM 4060 C C     . PHE C 3 13  ? -2.021  -0.052  -12.206 1.00 67.89 13  C 1 
ATOM 4061 O O     . PHE C 3 13  ? -2.407  0.216   -11.065 1.00 62.27 13  C 1 
ATOM 4062 C CB    . PHE C 3 13  ? 0.465   0.238   -12.229 1.00 59.20 13  C 1 
ATOM 4063 C CG    . PHE C 3 13  ? 1.814   -0.426  -12.063 1.00 57.88 13  C 1 
ATOM 4064 C CD1   . PHE C 3 13  ? 2.107   -1.161  -10.905 1.00 54.26 13  C 1 
ATOM 4065 C CD2   . PHE C 3 13  ? 2.759   -0.358  -13.102 1.00 54.88 13  C 1 
ATOM 4066 C CE1   . PHE C 3 13  ? 3.312   -1.843  -10.785 1.00 48.61 13  C 1 
ATOM 4067 C CE2   . PHE C 3 13  ? 3.978   -1.046  -12.990 1.00 49.70 13  C 1 
ATOM 4068 C CZ    . PHE C 3 13  ? 4.246   -1.791  -11.834 1.00 49.33 13  C 1 
ATOM 4069 N N     . LYS C 3 14  ? -2.771  0.283   -13.262 1.00 64.07 14  C 1 
ATOM 4070 C CA    . LYS C 3 14  ? -4.128  0.836   -13.132 1.00 65.19 14  C 1 
ATOM 4071 C C     . LYS C 3 14  ? -5.156  -0.251  -12.813 1.00 68.34 14  C 1 
ATOM 4072 O O     . LYS C 3 14  ? -6.153  0.039   -12.147 1.00 61.89 14  C 1 
ATOM 4073 C CB    . LYS C 3 14  ? -4.523  1.605   -14.388 1.00 56.69 14  C 1 
ATOM 4074 C CG    . LYS C 3 14  ? -3.826  2.968   -14.449 1.00 49.21 14  C 1 
ATOM 4075 C CD    . LYS C 3 14  ? -4.155  3.652   -15.772 1.00 43.96 14  C 1 
ATOM 4076 C CE    . LYS C 3 14  ? -3.388  4.964   -15.875 1.00 36.72 14  C 1 
ATOM 4077 N NZ    . LYS C 3 14  ? -3.561  5.593   -17.210 1.00 32.05 14  C 1 
ATOM 4078 N N     . ASN C 3 15  ? -4.927  -1.487  -13.223 1.00 69.58 15  C 1 
ATOM 4079 C CA    . ASN C 3 15  ? -5.843  -2.604  -13.015 1.00 70.97 15  C 1 
ATOM 4080 C C     . ASN C 3 15  ? -5.634  -3.304  -11.662 1.00 74.77 15  C 1 
ATOM 4081 O O     . ASN C 3 15  ? -5.624  -4.531  -11.563 1.00 68.69 15  C 1 
ATOM 4082 C CB    . ASN C 3 15  ? -5.796  -3.540  -14.232 1.00 61.87 15  C 1 
ATOM 4083 C CG    . ASN C 3 15  ? -6.551  -2.986  -15.425 1.00 54.25 15  C 1 
ATOM 4084 O OD1   . ASN C 3 15  ? -7.405  -2.121  -15.322 1.00 48.66 15  C 1 
ATOM 4085 N ND2   . ASN C 3 15  ? -6.277  -3.515  -16.595 1.00 48.60 15  C 1 
ATOM 4086 N N     . HIS C 3 16  ? -5.495  -2.519  -10.594 1.00 76.81 16  C 1 
ATOM 4087 C CA    . HIS C 3 16  ? -5.422  -3.086  -9.249  1.00 76.78 16  C 1 
ATOM 4088 C C     . HIS C 3 16  ? -6.693  -3.874  -8.924  1.00 79.37 16  C 1 
ATOM 4089 O O     . HIS C 3 16  ? -7.812  -3.366  -9.007  1.00 72.26 16  C 1 
ATOM 4090 C CB    . HIS C 3 16  ? -5.195  -1.983  -8.198  1.00 69.96 16  C 1 
ATOM 4091 C CG    . HIS C 3 16  ? -3.892  -1.263  -8.365  1.00 68.73 16  C 1 
ATOM 4092 N ND1   . HIS C 3 16  ? -3.729  -0.026  -8.964  1.00 58.21 16  C 1 
ATOM 4093 C CD2   . HIS C 3 16  ? -2.655  -1.702  -8.007  1.00 57.94 16  C 1 
ATOM 4094 C CE1   . HIS C 3 16  ? -2.427  0.256   -8.971  1.00 56.31 16  C 1 
ATOM 4095 N NE2   . HIS C 3 16  ? -1.734  -0.733  -8.393  1.00 58.41 16  C 1 
ATOM 4096 N N     . GLN C 3 17  ? -6.512  -5.120  -8.452  1.00 85.20 17  C 1 
ATOM 4097 C CA    . GLN C 3 17  ? -7.610  -5.974  -8.005  1.00 86.94 17  C 1 
ATOM 4098 C C     . GLN C 3 17  ? -8.320  -5.438  -6.753  1.00 89.64 17  C 1 
ATOM 4099 O O     . GLN C 3 17  ? -9.472  -5.794  -6.487  1.00 86.38 17  C 1 
ATOM 4100 C CB    . GLN C 3 17  ? -7.067  -7.388  -7.735  1.00 82.14 17  C 1 
ATOM 4101 C CG    . GLN C 3 17  ? -6.560  -8.078  -9.002  1.00 76.03 17  C 1 
ATOM 4102 C CD    . GLN C 3 17  ? -7.666  -8.332  -10.030 1.00 72.26 17  C 1 
ATOM 4103 O OE1   . GLN C 3 17  ? -8.796  -8.671  -9.709  1.00 64.09 17  C 1 
ATOM 4104 N NE2   . GLN C 3 17  ? -7.372  -8.191  -11.309 1.00 62.08 17  C 1 
ATOM 4105 N N     . LEU C 3 18  ? -7.642  -4.577  -5.996  1.00 93.18 18  C 1 
ATOM 4106 C CA    . LEU C 3 18  ? -8.125  -3.984  -4.755  1.00 93.97 18  C 1 
ATOM 4107 C C     . LEU C 3 18  ? -8.082  -2.448  -4.828  1.00 94.12 18  C 1 
ATOM 4108 O O     . LEU C 3 18  ? -7.120  -1.877  -5.334  1.00 92.32 18  C 1 
ATOM 4109 C CB    . LEU C 3 18  ? -7.288  -4.510  -3.575  1.00 93.98 18  C 1 
ATOM 4110 C CG    . LEU C 3 18  ? -7.462  -6.020  -3.298  1.00 93.94 18  C 1 
ATOM 4111 C CD1   . LEU C 3 18  ? -6.440  -6.469  -2.265  1.00 91.08 18  C 1 
ATOM 4112 C CD2   . LEU C 3 18  ? -8.863  -6.341  -2.765  1.00 90.26 18  C 1 
ATOM 4113 N N     . PRO C 3 19  ? -9.102  -1.741  -4.295  1.00 93.99 19  C 1 
ATOM 4114 C CA    . PRO C 3 19  ? -9.153  -0.284  -4.393  1.00 93.75 19  C 1 
ATOM 4115 C C     . PRO C 3 19  ? -8.151  0.392   -3.443  1.00 94.49 19  C 1 
ATOM 4116 O O     . PRO C 3 19  ? -8.321  0.380   -2.221  1.00 93.96 19  C 1 
ATOM 4117 C CB    . PRO C 3 19  ? -10.605 0.080   -4.082  1.00 92.25 19  C 1 
ATOM 4118 C CG    . PRO C 3 19  ? -11.071 -1.051  -3.175  1.00 89.49 19  C 1 
ATOM 4119 C CD    . PRO C 3 19  ? -10.308 -2.267  -3.693  1.00 92.10 19  C 1 
ATOM 4120 N N     . LEU C 3 20  ? -7.176  1.106   -4.017  1.00 93.97 20  C 1 
ATOM 4121 C CA    . LEU C 3 20  ? -6.123  1.816   -3.274  1.00 94.51 20  C 1 
ATOM 4122 C C     . LEU C 3 20  ? -6.670  2.817   -2.239  1.00 95.16 20  C 1 
ATOM 4123 O O     . LEU C 3 20  ? -6.105  2.991   -1.164  1.00 94.66 20  C 1 
ATOM 4124 C CB    . LEU C 3 20  ? -5.219  2.573   -4.269  1.00 94.08 20  C 1 
ATOM 4125 C CG    . LEU C 3 20  ? -4.544  1.722   -5.370  1.00 93.05 20  C 1 
ATOM 4126 C CD1   . LEU C 3 20  ? -3.634  2.621   -6.198  1.00 90.11 20  C 1 
ATOM 4127 C CD2   . LEU C 3 20  ? -3.738  0.566   -4.798  1.00 89.23 20  C 1 
ATOM 4128 N N     . ALA C 3 21  ? -7.791  3.471   -2.552  1.00 94.54 21  C 1 
ATOM 4129 C CA    . ALA C 3 21  ? -8.423  4.404   -1.626  1.00 94.27 21  C 1 
ATOM 4130 C C     . ALA C 3 21  ? -8.902  3.722   -0.334  1.00 94.71 21  C 1 
ATOM 4131 O O     . ALA C 3 21  ? -8.814  4.324   0.735   1.00 94.04 21  C 1 
ATOM 4132 C CB    . ALA C 3 21  ? -9.589  5.095   -2.350  1.00 93.18 21  C 1 
ATOM 4133 N N     . ARG C 3 22  ? -9.380  2.479   -0.431  1.00 94.84 22  C 1 
ATOM 4134 C CA    . ARG C 3 22  ? -9.836  1.709   0.726   1.00 94.87 22  C 1 
ATOM 4135 C C     . ARG C 3 22  ? -8.643  1.213   1.551   1.00 95.52 22  C 1 
ATOM 4136 O O     . ARG C 3 22  ? -8.658  1.386   2.756   1.00 95.09 22  C 1 
ATOM 4137 C CB    . ARG C 3 22  ? -10.769 0.577   0.272   1.00 93.81 22  C 1 
ATOM 4138 C CG    . ARG C 3 22  ? -11.452 -0.179  1.431   1.00 85.86 22  C 1 
ATOM 4139 C CD    . ARG C 3 22  ? -12.379 0.689   2.301   1.00 83.87 22  C 1 
ATOM 4140 N NE    . ARG C 3 22  ? -13.592 1.143   1.565   1.00 80.57 22  C 1 
ATOM 4141 C CZ    . ARG C 3 22  ? -14.756 0.518   1.468   1.00 78.47 22  C 1 
ATOM 4142 N NH1   . ARG C 3 22  ? -14.963 -0.657  2.000   1.00 68.68 22  C 1 
ATOM 4143 N NH2   . ARG C 3 22  ? -15.764 1.064   0.851   1.00 71.66 22  C 1 
ATOM 4144 N N     . ILE C 3 23  ? -7.588  0.723   0.897   1.00 95.98 23  C 1 
ATOM 4145 C CA    . ILE C 3 23  ? -6.328  0.371   1.565   1.00 96.54 23  C 1 
ATOM 4146 C C     . ILE C 3 23  ? -5.803  1.574   2.360   1.00 96.98 23  C 1 
ATOM 4147 O O     . ILE C 3 23  ? -5.587  1.494   3.565   1.00 96.52 23  C 1 
ATOM 4148 C CB    . ILE C 3 23  ? -5.285  -0.131  0.536   1.00 96.60 23  C 1 
ATOM 4149 C CG1   . ILE C 3 23  ? -5.786  -1.426  -0.141  1.00 95.50 23  C 1 
ATOM 4150 C CG2   . ILE C 3 23  ? -3.912  -0.341  1.197   1.00 95.59 23  C 1 
ATOM 4151 C CD1   . ILE C 3 23  ? -4.912  -1.922  -1.287  1.00 91.67 23  C 1 
ATOM 4152 N N     . LYS C 3 24  ? -5.726  2.747   1.720   1.00 96.06 24  C 1 
ATOM 4153 C CA    . LYS C 3 24  ? -5.287  3.988   2.362   1.00 95.95 24  C 1 
ATOM 4154 C C     . LYS C 3 24  ? -6.206  4.428   3.504   1.00 95.91 24  C 1 
ATOM 4155 O O     . LYS C 3 24  ? -5.735  5.078   4.439   1.00 95.09 24  C 1 
ATOM 4156 C CB    . LYS C 3 24  ? -5.136  5.062   1.287   1.00 95.27 24  C 1 
ATOM 4157 C CG    . LYS C 3 24  ? -4.366  6.300   1.765   1.00 88.62 24  C 1 
ATOM 4158 C CD    . LYS C 3 24  ? -4.042  7.213   0.583   1.00 85.94 24  C 1 
ATOM 4159 C CE    . LYS C 3 24  ? -3.094  8.333   0.997   1.00 78.12 24  C 1 
ATOM 4160 N NZ    . LYS C 3 24  ? -2.485  9.011   -0.168  1.00 71.07 24  C 1 
ATOM 4161 N N     . LYS C 3 25  ? -7.509  4.143   3.438   1.00 96.07 25  C 1 
ATOM 4162 C CA    . LYS C 3 25  ? -8.458  4.388   4.537   1.00 95.74 25  C 1 
ATOM 4163 C C     . LYS C 3 25  ? -8.129  3.520   5.748   1.00 96.14 25  C 1 
ATOM 4164 O O     . LYS C 3 25  ? -8.046  4.064   6.843   1.00 95.14 25  C 1 
ATOM 4165 C CB    . LYS C 3 25  ? -9.909  4.210   4.064   1.00 94.78 25  C 1 
ATOM 4166 C CG    . LYS C 3 25  ? -10.942 4.614   5.150   1.00 90.39 25  C 1 
ATOM 4167 C CD    . LYS C 3 25  ? -12.400 4.421   4.685   1.00 83.74 25  C 1 
ATOM 4168 C CE    . LYS C 3 25  ? -13.372 4.825   5.798   1.00 74.51 25  C 1 
ATOM 4169 N NZ    . LYS C 3 25  ? -14.803 4.668   5.446   1.00 65.26 25  C 1 
ATOM 4170 N N     . ILE C 3 26  ? -7.885  2.223   5.536   1.00 96.63 26  C 1 
ATOM 4171 C CA    . ILE C 3 26  ? -7.532  1.267   6.598   1.00 96.84 26  C 1 
ATOM 4172 C C     . ILE C 3 26  ? -6.199  1.661   7.251   1.00 96.91 26  C 1 
ATOM 4173 O O     . ILE C 3 26  ? -6.146  1.830   8.462   1.00 96.21 26  C 1 
ATOM 4174 C CB    . ILE C 3 26  ? -7.520  -0.179  6.052   1.00 96.93 26  C 1 
ATOM 4175 C CG1   . ILE C 3 26  ? -8.926  -0.589  5.553   1.00 95.92 26  C 1 
ATOM 4176 C CG2   . ILE C 3 26  ? -7.051  -1.164  7.143   1.00 95.79 26  C 1 
ATOM 4177 C CD1   . ILE C 3 26  ? -8.930  -1.840  4.661   1.00 92.39 26  C 1 
ATOM 4178 N N     . MET C 3 27  ? -5.159  1.950   6.442   1.00 97.46 27  C 1 
ATOM 4179 C CA    . MET C 3 27  ? -3.871  2.448   6.955   1.00 97.49 27  C 1 
ATOM 4180 C C     . MET C 3 27  ? -4.033  3.710   7.821   1.00 97.04 27  C 1 
ATOM 4181 O O     . MET C 3 27  ? -3.360  3.891   8.823   1.00 95.83 27  C 1 
ATOM 4182 C CB    . MET C 3 27  ? -2.941  2.794   5.785   1.00 97.54 27  C 1 
ATOM 4183 C CG    . MET C 3 27  ? -2.518  1.614   4.922   1.00 96.98 27  C 1 
ATOM 4184 S SD    . MET C 3 27  ? -1.464  2.140   3.533   1.00 95.93 27  C 1 
ATOM 4185 C CE    . MET C 3 27  ? 0.110   2.350   4.398   1.00 90.15 27  C 1 
ATOM 4186 N N     . LYS C 3 28  ? -4.940  4.619   7.421   1.00 96.46 28  C 1 
ATOM 4187 C CA    . LYS C 3 28  ? -5.177  5.880   8.123   1.00 96.03 28  C 1 
ATOM 4188 C C     . LYS C 3 28  ? -6.036  5.749   9.383   1.00 95.81 28  C 1 
ATOM 4189 O O     . LYS C 3 28  ? -6.146  6.748   10.088  1.00 93.95 28  C 1 
ATOM 4190 C CB    . LYS C 3 28  ? -5.804  6.900   7.184   1.00 95.02 28  C 1 
ATOM 4191 C CG    . LYS C 3 28  ? -4.767  7.529   6.245   1.00 90.87 28  C 1 
ATOM 4192 C CD    . LYS C 3 28  ? -5.467  8.571   5.382   1.00 84.56 28  C 1 
ATOM 4193 C CE    . LYS C 3 28  ? -4.450  9.348   4.550   1.00 77.65 28  C 1 
ATOM 4194 N NZ    . LYS C 3 28  ? -5.053  10.597  4.028   1.00 68.14 28  C 1 
ATOM 4195 N N     . ALA C 3 29  ? -6.649  4.602   9.630   1.00 96.15 29  C 1 
ATOM 4196 C CA    . ALA C 3 29  ? -7.367  4.345   10.872  1.00 95.81 29  C 1 
ATOM 4197 C C     . ALA C 3 29  ? -6.407  4.241   12.072  1.00 95.53 29  C 1 
ATOM 4198 O O     . ALA C 3 29  ? -6.811  4.553   13.195  1.00 93.82 29  C 1 
ATOM 4199 C CB    . ALA C 3 29  ? -8.199  3.077   10.711  1.00 95.09 29  C 1 
ATOM 4200 N N     . ASP C 3 30  ? -5.158  3.886   11.808  1.00 96.00 30  C 1 
ATOM 4201 C CA    . ASP C 3 30  ? -4.074  4.010   12.769  1.00 95.87 30  C 1 
ATOM 4202 C C     . ASP C 3 30  ? -3.714  5.496   12.971  1.00 95.85 30  C 1 
ATOM 4203 O O     . ASP C 3 30  ? -3.395  6.216   12.017  1.00 94.14 30  C 1 
ATOM 4204 C CB    . ASP C 3 30  ? -2.895  3.173   12.262  1.00 95.10 30  C 1 
ATOM 4205 C CG    . ASP C 3 30  ? -1.747  3.069   13.253  1.00 93.35 30  C 1 
ATOM 4206 O OD1   . ASP C 3 30  ? -1.565  3.970   14.098  1.00 86.80 30  C 1 
ATOM 4207 O OD2   . ASP C 3 30  ? -1.003  2.072   13.179  1.00 85.98 30  C 1 
ATOM 4208 N N     . GLU C 3 31  ? -3.806  5.973   14.201  1.00 95.36 31  C 1 
ATOM 4209 C CA    . GLU C 3 31  ? -3.585  7.374   14.550  1.00 94.81 31  C 1 
ATOM 4210 C C     . GLU C 3 31  ? -2.137  7.820   14.356  1.00 95.27 31  C 1 
ATOM 4211 O O     . GLU C 3 31  ? -1.890  8.982   13.999  1.00 92.93 31  C 1 
ATOM 4212 C CB    . GLU C 3 31  ? -4.022  7.634   15.997  1.00 92.67 31  C 1 
ATOM 4213 C CG    . GLU C 3 31  ? -5.510  7.336   16.213  1.00 80.65 31  C 1 
ATOM 4214 C CD    . GLU C 3 31  ? -6.052  7.962   17.506  1.00 73.96 31  C 1 
ATOM 4215 O OE1   . GLU C 3 31  ? -7.232  8.358   17.477  1.00 66.67 31  C 1 
ATOM 4216 O OE2   . GLU C 3 31  ? -5.317  8.117   18.477  1.00 64.56 31  C 1 
ATOM 4217 N N     . ASP C 3 32  ? -1.190  6.905   14.493  1.00 95.61 32  C 1 
ATOM 4218 C CA    . ASP C 3 32  ? 0.234   7.199   14.354  1.00 95.49 32  C 1 
ATOM 4219 C C     . ASP C 3 32  ? 0.644   7.430   12.897  1.00 95.73 32  C 1 
ATOM 4220 O O     . ASP C 3 32  ? 1.662   8.076   12.607  1.00 93.49 32  C 1 
ATOM 4221 C CB    . ASP C 3 32  ? 1.055   6.053   14.950  1.00 94.20 32  C 1 
ATOM 4222 C CG    . ASP C 3 32  ? 0.848   5.884   16.455  1.00 90.88 32  C 1 
ATOM 4223 O OD1   . ASP C 3 32  ? 0.762   6.917   17.142  1.00 85.20 32  C 1 
ATOM 4224 O OD2   . ASP C 3 32  ? 0.853   4.720   16.898  1.00 84.68 32  C 1 
ATOM 4225 N N     . VAL C 3 33  ? -0.165  6.969   11.935  1.00 95.83 33  C 1 
ATOM 4226 C CA    . VAL C 3 33  ? 0.106   7.137   10.505  1.00 96.07 33  C 1 
ATOM 4227 C C     . VAL C 3 33  ? -0.103  8.593   10.092  1.00 95.95 33  C 1 
ATOM 4228 O O     . VAL C 3 33  ? -1.235  9.058   9.971   1.00 93.79 33  C 1 
ATOM 4229 C CB    . VAL C 3 33  ? -0.748  6.190   9.648   1.00 95.33 33  C 1 
ATOM 4230 C CG1   . VAL C 3 33  ? -0.480  6.407   8.159   1.00 92.36 33  C 1 
ATOM 4231 C CG2   . VAL C 3 33  ? -0.424  4.736   9.974   1.00 92.65 33  C 1 
ATOM 4232 N N     . ARG C 3 34  ? 0.979   9.319   9.775   1.00 95.78 34  C 1 
ATOM 4233 C CA    . ARG C 3 34  ? 0.893   10.725  9.334   1.00 95.38 34  C 1 
ATOM 4234 C C     . ARG C 3 34  ? 0.766   10.871  7.822   1.00 95.82 34  C 1 
ATOM 4235 O O     . ARG C 3 34  ? -0.212  11.424  7.326   1.00 93.17 34  C 1 
ATOM 4236 C CB    . ARG C 3 34  ? 2.082   11.532  9.891   1.00 93.64 34  C 1 
ATOM 4237 C CG    . ARG C 3 34  ? 2.085   11.550  11.425  1.00 87.60 34  C 1 
ATOM 4238 C CD    . ARG C 3 34  ? 3.148   12.496  11.967  1.00 81.46 34  C 1 
ATOM 4239 N NE    . ARG C 3 34  ? 3.214   12.430  13.427  1.00 74.06 34  C 1 
ATOM 4240 C CZ    . ARG C 3 34  ? 3.842   13.257  14.240  1.00 65.32 34  C 1 
ATOM 4241 N NH1   . ARG C 3 34  ? 4.496   14.292  13.791  1.00 58.48 34  C 1 
ATOM 4242 N NH2   . ARG C 3 34  ? 3.835   13.058  15.533  1.00 57.73 34  C 1 
ATOM 4243 N N     . MET C 3 35  ? 1.772   10.379  7.088   1.00 96.67 35  C 1 
ATOM 4244 C CA    . MET C 3 35  ? 1.821   10.441  5.629   1.00 96.77 35  C 1 
ATOM 4245 C C     . MET C 3 35  ? 2.057   9.052   5.050   1.00 96.81 35  C 1 
ATOM 4246 O O     . MET C 3 35  ? 2.679   8.204   5.675   1.00 95.43 35  C 1 
ATOM 4247 C CB    . MET C 3 35  ? 2.922   11.406  5.163   1.00 95.61 35  C 1 
ATOM 4248 C CG    . MET C 3 35  ? 2.515   12.865  5.323   1.00 90.65 35  C 1 
ATOM 4249 S SD    . MET C 3 35  ? 3.732   14.019  4.635   1.00 88.19 35  C 1 
ATOM 4250 C CE    . MET C 3 35  ? 2.724   15.471  4.430   1.00 78.16 35  C 1 
ATOM 4251 N N     . ILE C 3 36  ? 1.546   8.844   3.836   1.00 96.79 36  C 1 
ATOM 4252 C CA    . ILE C 3 36  ? 1.666   7.575   3.108   1.00 96.77 36  C 1 
ATOM 4253 C C     . ILE C 3 36  ? 2.165   7.900   1.706   1.00 96.68 36  C 1 
ATOM 4254 O O     . ILE C 3 36  ? 1.520   8.698   1.008   1.00 95.46 36  C 1 
ATOM 4255 C CB    . ILE C 3 36  ? 0.312   6.832   3.087   1.00 96.41 36  C 1 
ATOM 4256 C CG1   . ILE C 3 36  ? -0.268  6.598   4.504   1.00 94.76 36  C 1 
ATOM 4257 C CG2   . ILE C 3 36  ? 0.469   5.498   2.354   1.00 94.81 36  C 1 
ATOM 4258 C CD1   . ILE C 3 36  ? -1.723  6.112   4.502   1.00 92.44 36  C 1 
ATOM 4259 N N     . SER C 3 37  ? 3.280   7.299   1.302   1.00 96.89 37  C 1 
ATOM 4260 C CA    . SER C 3 37  ? 3.828   7.439   -0.048  1.00 96.43 37  C 1 
ATOM 4261 C C     . SER C 3 37  ? 2.844   6.923   -1.102  1.00 96.46 37  C 1 
ATOM 4262 O O     . SER C 3 37  ? 1.893   6.200   -0.784  1.00 95.65 37  C 1 
ATOM 4263 C CB    . SER C 3 37  ? 5.182   6.727   -0.165  1.00 95.45 37  C 1 
ATOM 4264 O OG    . SER C 3 37  ? 4.975   5.332   -0.197  1.00 88.24 37  C 1 
ATOM 4265 N N     . ALA C 3 38  ? 3.042   7.314   -2.366  1.00 95.42 38  C 1 
ATOM 4266 C CA    . ALA C 3 38  ? 2.179   6.847   -3.458  1.00 94.97 38  C 1 
ATOM 4267 C C     . ALA C 3 38  ? 2.339   5.345   -3.726  1.00 95.17 38  C 1 
ATOM 4268 O O     . ALA C 3 38  ? 1.352   4.681   -4.045  1.00 93.86 38  C 1 
ATOM 4269 C CB    . ALA C 3 38  ? 2.491   7.674   -4.699  1.00 93.56 38  C 1 
ATOM 4270 N N     . GLU C 3 39  ? 3.543   4.822   -3.559  1.00 95.42 39  C 1 
ATOM 4271 C CA    . GLU C 3 39  ? 3.856   3.406   -3.776  1.00 95.04 39  C 1 
ATOM 4272 C C     . GLU C 3 39  ? 3.292   2.483   -2.685  1.00 95.66 39  C 1 
ATOM 4273 O O     . GLU C 3 39  ? 2.930   1.346   -2.980  1.00 94.59 39  C 1 
ATOM 4274 C CB    . GLU C 3 39  ? 5.380   3.232   -3.904  1.00 92.73 39  C 1 
ATOM 4275 C CG    . GLU C 3 39  ? 6.139   3.637   -2.634  1.00 83.72 39  C 1 
ATOM 4276 C CD    . GLU C 3 39  ? 7.672   3.560   -2.743  1.00 83.13 39  C 1 
ATOM 4277 O OE1   . GLU C 3 39  ? 8.320   3.614   -1.674  1.00 76.82 39  C 1 
ATOM 4278 O OE2   . GLU C 3 39  ? 8.186   3.462   -3.867  1.00 77.88 39  C 1 
ATOM 4279 N N     . ALA C 3 40  ? 3.139   2.967   -1.442  1.00 96.69 40  C 1 
ATOM 4280 C CA    . ALA C 3 40  ? 2.722   2.118   -0.333  1.00 96.78 40  C 1 
ATOM 4281 C C     . ALA C 3 40  ? 1.352   1.434   -0.546  1.00 96.84 40  C 1 
ATOM 4282 O O     . ALA C 3 40  ? 1.272   0.221   -0.368  1.00 96.19 40  C 1 
ATOM 4283 C CB    . ALA C 3 40  ? 2.818   2.907   0.985   1.00 96.50 40  C 1 
ATOM 4284 N N     . PRO C 3 41  ? 0.277   2.132   -0.986  1.00 97.03 41  C 1 
ATOM 4285 C CA    . PRO C 3 41  ? -0.986  1.452   -1.293  1.00 96.85 41  C 1 
ATOM 4286 C C     . PRO C 3 41  ? -0.907  0.517   -2.506  1.00 96.66 41  C 1 
ATOM 4287 O O     . PRO C 3 41  ? -1.667  -0.440  -2.554  1.00 95.82 41  C 1 
ATOM 4288 C CB    . PRO C 3 41  ? -2.008  2.572   -1.533  1.00 96.24 41  C 1 
ATOM 4289 C CG    . PRO C 3 41  ? -1.389  3.787   -0.867  1.00 94.52 41  C 1 
ATOM 4290 C CD    . PRO C 3 41  ? 0.095   3.559   -1.086  1.00 96.39 41  C 1 
ATOM 4291 N N     . VAL C 3 42  ? -0.026  0.807   -3.478  1.00 95.95 42  C 1 
ATOM 4292 C CA    . VAL C 3 42  ? 0.180   -0.043  -4.661  1.00 95.67 42  C 1 
ATOM 4293 C C     . VAL C 3 42  ? 0.843   -1.357  -4.245  1.00 95.90 42  C 1 
ATOM 4294 O O     . VAL C 3 42  ? 0.324   -2.431  -4.555  1.00 95.08 42  C 1 
ATOM 4295 C CB    . VAL C 3 42  ? 1.021   0.686   -5.724  1.00 94.47 42  C 1 
ATOM 4296 C CG1   . VAL C 3 42  ? 1.311   -0.201  -6.937  1.00 92.14 42  C 1 
ATOM 4297 C CG2   . VAL C 3 42  ? 0.300   1.947   -6.224  1.00 91.43 42  C 1 
ATOM 4298 N N     . LEU C 3 43  ? 1.913   -1.266  -3.458  1.00 96.01 43  C 1 
ATOM 4299 C CA    . LEU C 3 43  ? 2.574   -2.423  -2.866  1.00 96.35 43  C 1 
ATOM 4300 C C     . LEU C 3 43  ? 1.610   -3.235  -1.998  1.00 96.79 43  C 1 
ATOM 4301 O O     . LEU C 3 43  ? 1.505   -4.450  -2.151  1.00 95.92 43  C 1 
ATOM 4302 C CB    . LEU C 3 43  ? 3.778   -1.924  -2.049  1.00 95.65 43  C 1 
ATOM 4303 C CG    . LEU C 3 43  ? 4.657   -3.073  -1.527  1.00 93.28 43  C 1 
ATOM 4304 C CD1   . LEU C 3 43  ? 5.461   -3.701  -2.663  1.00 86.02 43  C 1 
ATOM 4305 C CD2   . LEU C 3 43  ? 5.620   -2.544  -0.483  1.00 85.95 43  C 1 
ATOM 4306 N N     . PHE C 3 44  ? 0.831   -2.560  -1.151  1.00 96.18 44  C 1 
ATOM 4307 C CA    . PHE C 3 44  ? -0.180  -3.216  -0.319  1.00 96.49 44  C 1 
ATOM 4308 C C     . PHE C 3 44  ? -1.252  -3.925  -1.131  1.00 96.75 44  C 1 
ATOM 4309 O O     . PHE C 3 44  ? -1.714  -4.981  -0.706  1.00 95.87 44  C 1 
ATOM 4310 C CB    . PHE C 3 44  ? -0.831  -2.210  0.637   1.00 95.87 44  C 1 
ATOM 4311 C CG    . PHE C 3 44  ? -0.482  -2.399  2.094   1.00 95.91 44  C 1 
ATOM 4312 C CD1   . PHE C 3 44  ? -0.492  -3.669  2.691   1.00 92.36 44  C 1 
ATOM 4313 C CD2   . PHE C 3 44  ? -0.175  -1.278  2.881   1.00 91.90 44  C 1 
ATOM 4314 C CE1   . PHE C 3 44  ? -0.184  -3.832  4.048   1.00 90.42 44  C 1 
ATOM 4315 C CE2   . PHE C 3 44  ? 0.134   -1.434  4.244   1.00 89.11 44  C 1 
ATOM 4316 C CZ    . PHE C 3 44  ? 0.135   -2.707  4.826   1.00 91.72 44  C 1 
ATOM 4317 N N     . ALA C 3 45  ? -1.681  -3.384  -2.277  1.00 96.76 45  C 1 
ATOM 4318 C CA    . ALA C 3 45  ? -2.668  -4.053  -3.113  1.00 96.54 45  C 1 
ATOM 4319 C C     . ALA C 3 45  ? -2.164  -5.423  -3.577  1.00 96.70 45  C 1 
ATOM 4320 O O     . ALA C 3 45  ? -2.919  -6.397  -3.531  1.00 95.91 45  C 1 
ATOM 4321 C CB    . ALA C 3 45  ? -3.041  -3.153  -4.288  1.00 95.87 45  C 1 
ATOM 4322 N N     . LYS C 3 46  ? -0.871  -5.508  -3.955  1.00 95.71 46  C 1 
ATOM 4323 C CA    . LYS C 3 46  ? -0.250  -6.778  -4.336  1.00 95.83 46  C 1 
ATOM 4324 C C     . LYS C 3 46  ? -0.025  -7.697  -3.138  1.00 96.39 46  C 1 
ATOM 4325 O O     . LYS C 3 46  ? -0.356  -8.873  -3.215  1.00 95.66 46  C 1 
ATOM 4326 C CB    . LYS C 3 46  ? 1.039   -6.508  -5.125  1.00 95.03 46  C 1 
ATOM 4327 C CG    . LYS C 3 46  ? 1.615   -7.771  -5.799  1.00 91.55 46  C 1 
ATOM 4328 C CD    . LYS C 3 46  ? 0.641   -8.374  -6.802  1.00 86.71 46  C 1 
ATOM 4329 C CE    . LYS C 3 46  ? 1.164   -9.629  -7.478  1.00 82.01 46  C 1 
ATOM 4330 N NZ    . LYS C 3 46  ? 0.119   -10.250 -8.339  1.00 74.58 46  C 1 
ATOM 4331 N N     . ALA C 3 47  ? 0.442   -7.179  -2.009  1.00 96.40 47  C 1 
ATOM 4332 C CA    . ALA C 3 47  ? 0.618   -7.959  -0.790  1.00 96.99 47  C 1 
ATOM 4333 C C     . ALA C 3 47  ? -0.704  -8.561  -0.280  1.00 97.39 47  C 1 
ATOM 4334 O O     . ALA C 3 47  ? -0.764  -9.728  0.081   1.00 96.79 47  C 1 
ATOM 4335 C CB    . ALA C 3 47  ? 1.251   -7.064  0.279   1.00 96.78 47  C 1 
ATOM 4336 N N     . CYS C 3 48  ? -1.801  -7.793  -0.331  1.00 97.65 48  C 1 
ATOM 4337 C CA    . CYS C 3 48  ? -3.127  -8.295  0.018   1.00 97.64 48  C 1 
ATOM 4338 C C     . CYS C 3 48  ? -3.614  -9.376  -0.947  1.00 97.75 48  C 1 
ATOM 4339 O O     . CYS C 3 48  ? -4.321  -10.277 -0.524  1.00 97.01 48  C 1 
ATOM 4340 C CB    . CYS C 3 48  ? -4.126  -7.138  0.031   1.00 97.33 48  C 1 
ATOM 4341 S SG    . CYS C 3 48  ? -3.794  -5.993  1.402   1.00 95.61 48  C 1 
ATOM 4342 N N     . GLU C 3 49  ? -3.278  -9.284  -2.235  1.00 97.04 49  C 1 
ATOM 4343 C CA    . GLU C 3 49  ? -3.596  -10.336 -3.193  1.00 96.77 49  C 1 
ATOM 4344 C C     . GLU C 3 49  ? -2.892  -11.642 -2.811  1.00 97.17 49  C 1 
ATOM 4345 O O     . GLU C 3 49  ? -3.563  -12.659 -2.675  1.00 96.36 49  C 1 
ATOM 4346 C CB    . GLU C 3 49  ? -3.274  -9.882  -4.624  1.00 95.56 49  C 1 
ATOM 4347 C CG    . GLU C 3 49  ? -3.714  -10.909 -5.672  1.00 88.59 49  C 1 
ATOM 4348 C CD    . GLU C 3 49  ? -3.482  -10.479 -7.136  1.00 85.56 49  C 1 
ATOM 4349 O OE1   . GLU C 3 49  ? -3.875  -11.255 -8.037  1.00 81.16 49  C 1 
ATOM 4350 O OE2   . GLU C 3 49  ? -2.911  -9.394  -7.405  1.00 80.00 49  C 1 
ATOM 4351 N N     . LEU C 3 50  ? -1.580  -11.593 -2.544  1.00 96.75 50  C 1 
ATOM 4352 C CA    . LEU C 3 50  ? -0.798  -12.754 -2.110  1.00 96.91 50  C 1 
ATOM 4353 C C     . LEU C 3 50  ? -1.342  -13.353 -0.810  1.00 97.29 50  C 1 
ATOM 4354 O O     . LEU C 3 50  ? -1.595  -14.553 -0.741  1.00 96.37 50  C 1 
ATOM 4355 C CB    . LEU C 3 50  ? 0.680   -12.351 -1.942  1.00 96.45 50  C 1 
ATOM 4356 C CG    . LEU C 3 50  ? 1.384   -11.910 -3.237  1.00 95.32 50  C 1 
ATOM 4357 C CD1   . LEU C 3 50  ? 2.784   -11.391 -2.908  1.00 92.11 50  C 1 
ATOM 4358 C CD2   . LEU C 3 50  ? 1.504   -13.035 -4.259  1.00 91.97 50  C 1 
ATOM 4359 N N     . PHE C 3 51  ? -1.643  -12.511 0.181   1.00 97.10 51  C 1 
ATOM 4360 C CA    . PHE C 3 51  ? -2.220  -12.935 1.450   1.00 97.41 51  C 1 
ATOM 4361 C C     . PHE C 3 51  ? -3.580  -13.629 1.280   1.00 97.56 51  C 1 
ATOM 4362 O O     . PHE C 3 51  ? -3.837  -14.664 1.893   1.00 96.84 51  C 1 
ATOM 4363 C CB    . PHE C 3 51  ? -2.346  -11.713 2.361   1.00 97.24 51  C 1 
ATOM 4364 C CG    . PHE C 3 51  ? -3.001  -12.012 3.684   1.00 97.12 51  C 1 
ATOM 4365 C CD1   . PHE C 3 51  ? -4.396  -11.871 3.841   1.00 95.44 51  C 1 
ATOM 4366 C CD2   . PHE C 3 51  ? -2.238  -12.457 4.765   1.00 95.62 51  C 1 
ATOM 4367 C CE1   . PHE C 3 51  ? -5.007  -12.184 5.058   1.00 94.67 51  C 1 
ATOM 4368 C CE2   . PHE C 3 51  ? -2.845  -12.758 5.992   1.00 94.82 51  C 1 
ATOM 4369 C CZ    . PHE C 3 51  ? -4.230  -12.626 6.134   1.00 95.17 51  C 1 
ATOM 4370 N N     . ILE C 3 52  ? -4.476  -13.082 0.446   1.00 97.35 52  C 1 
ATOM 4371 C CA    . ILE C 3 52  ? -5.776  -13.708 0.179   1.00 97.44 52  C 1 
ATOM 4372 C C     . ILE C 3 52  ? -5.591  -15.056 -0.528  1.00 97.68 52  C 1 
ATOM 4373 O O     . ILE C 3 52  ? -6.295  -16.007 -0.184  1.00 96.82 52  C 1 
ATOM 4374 C CB    . ILE C 3 52  ? -6.690  -12.776 -0.644  1.00 97.24 52  C 1 
ATOM 4375 C CG1   . ILE C 3 52  ? -7.129  -11.545 0.183   1.00 96.06 52  C 1 
ATOM 4376 C CG2   . ILE C 3 52  ? -7.961  -13.521 -1.127  1.00 95.63 52  C 1 
ATOM 4377 C CD1   . ILE C 3 52  ? -7.652  -10.394 -0.687  1.00 94.03 52  C 1 
ATOM 4378 N N     . LEU C 3 53  ? -4.681  -15.138 -1.496  1.00 97.13 53  C 1 
ATOM 4379 C CA    . LEU C 3 53  ? -4.386  -16.384 -2.203  1.00 97.05 53  C 1 
ATOM 4380 C C     . LEU C 3 53  ? -3.888  -17.446 -1.220  1.00 97.30 53  C 1 
ATOM 4381 O O     . LEU C 3 53  ? -4.498  -18.507 -1.137  1.00 96.38 53  C 1 
ATOM 4382 C CB    . LEU C 3 53  ? -3.368  -16.138 -3.325  1.00 96.28 53  C 1 
ATOM 4383 C CG    . LEU C 3 53  ? -3.885  -15.326 -4.527  1.00 93.75 53  C 1 
ATOM 4384 C CD1   . LEU C 3 53  ? -2.732  -14.981 -5.466  1.00 90.30 53  C 1 
ATOM 4385 C CD2   . LEU C 3 53  ? -4.942  -16.070 -5.333  1.00 90.66 53  C 1 
ATOM 4386 N N     . GLU C 3 54  ? -2.876  -17.138 -0.405  1.00 97.04 54  C 1 
ATOM 4387 C CA    . GLU C 3 54  ? -2.306  -18.069 0.564   1.00 96.80 54  C 1 
ATOM 4388 C C     . GLU C 3 54  ? -3.340  -18.541 1.599   1.00 97.03 54  C 1 
ATOM 4389 O O     . GLU C 3 54  ? -3.526  -19.740 1.797   1.00 95.87 54  C 1 
ATOM 4390 C CB    . GLU C 3 54  ? -1.114  -17.407 1.266   1.00 95.82 54  C 1 
ATOM 4391 C CG    . GLU C 3 54  ? -0.369  -18.431 2.125   1.00 92.23 54  C 1 
ATOM 4392 C CD    . GLU C 3 54  ? 0.744   -17.839 2.998   1.00 90.08 54  C 1 
ATOM 4393 O OE1   . GLU C 3 54  ? 1.346   -18.648 3.739   1.00 85.55 54  C 1 
ATOM 4394 O OE2   . GLU C 3 54  ? 0.923   -16.610 2.988   1.00 84.75 54  C 1 
ATOM 4395 N N     . LEU C 3 55  ? -4.070  -17.603 2.217   1.00 97.33 55  C 1 
ATOM 4396 C CA    . LEU C 3 55  ? -5.086  -17.950 3.210   1.00 97.34 55  C 1 
ATOM 4397 C C     . LEU C 3 55  ? -6.198  -18.816 2.604   1.00 97.41 55  C 1 
ATOM 4398 O O     . LEU C 3 55  ? -6.661  -19.767 3.229   1.00 96.14 55  C 1 
ATOM 4399 C CB    . LEU C 3 55  ? -5.636  -16.657 3.833   1.00 97.01 55  C 1 
ATOM 4400 C CG    . LEU C 3 55  ? -6.700  -16.885 4.924   1.00 96.46 55  C 1 
ATOM 4401 C CD1   . LEU C 3 55  ? -6.187  -17.711 6.098   1.00 93.49 55  C 1 
ATOM 4402 C CD2   . LEU C 3 55  ? -7.192  -15.535 5.461   1.00 93.38 55  C 1 
ATOM 4403 N N     . THR C 3 56  ? -6.618  -18.509 1.376   1.00 97.47 56  C 1 
ATOM 4404 C CA    . THR C 3 56  ? -7.652  -19.286 0.680   1.00 97.32 56  C 1 
ATOM 4405 C C     . THR C 3 56  ? -7.170  -20.696 0.358   1.00 97.45 56  C 1 
ATOM 4406 O O     . THR C 3 56  ? -7.919  -21.645 0.547   1.00 96.19 56  C 1 
ATOM 4407 C CB    . THR C 3 56  ? -8.102  -18.590 -0.605  1.00 96.79 56  C 1 
ATOM 4408 O OG1   . THR C 3 56  ? -8.619  -17.313 -0.313  1.00 92.33 56  C 1 
ATOM 4409 C CG2   . THR C 3 56  ? -9.232  -19.341 -1.310  1.00 92.14 56  C 1 
ATOM 4410 N N     . ILE C 3 57  ? -5.918  -20.838 -0.095  1.00 97.29 57  C 1 
ATOM 4411 C CA    . ILE C 3 57  ? -5.299  -22.116 -0.403  1.00 97.00 57  C 1 
ATOM 4412 C C     . ILE C 3 57  ? -5.202  -22.995 0.841   1.00 97.19 57  C 1 
ATOM 4413 O O     . ILE C 3 57  ? -5.713  -24.114 0.839   1.00 95.99 57  C 1 
ATOM 4414 C CB    . ILE C 3 57  ? -3.922  -21.845 -1.045  1.00 95.98 57  C 1 
ATOM 4415 C CG1   . ILE C 3 57  ? -4.134  -21.395 -2.508  1.00 90.47 57  C 1 
ATOM 4416 C CG2   . ILE C 3 57  ? -3.011  -23.073 -0.953  1.00 89.71 57  C 1 
ATOM 4417 C CD1   . ILE C 3 57  ? -2.903  -20.739 -3.131  1.00 82.55 57  C 1 
ATOM 4418 N N     . ARG C 3 58  ? -4.638  -22.461 1.937   1.00 96.75 58  C 1 
ATOM 4419 C CA    . ARG C 3 58  ? -4.516  -23.199 3.198   1.00 96.39 58  C 1 
ATOM 4420 C C     . ARG C 3 58  ? -5.887  -23.594 3.763   1.00 96.35 58  C 1 
ATOM 4421 O O     . ARG C 3 58  ? -6.047  -24.685 4.295   1.00 94.72 58  C 1 
ATOM 4422 C CB    . ARG C 3 58  ? -3.720  -22.372 4.212   1.00 95.74 58  C 1 
ATOM 4423 C CG    . ARG C 3 58  ? -2.243  -22.195 3.814   1.00 92.35 58  C 1 
ATOM 4424 C CD    . ARG C 3 58  ? -1.520  -21.354 4.870   1.00 89.31 58  C 1 
ATOM 4425 N NE    . ARG C 3 58  ? -0.134  -21.013 4.502   1.00 85.63 58  C 1 
ATOM 4426 C CZ    . ARG C 3 58  ? 0.987   -21.635 4.835   1.00 83.15 58  C 1 
ATOM 4427 N NH1   . ARG C 3 58  ? 1.011   -22.722 5.544   1.00 74.63 58  C 1 
ATOM 4428 N NH2   . ARG C 3 58  ? 2.121   -21.132 4.443   1.00 78.78 58  C 1 
ATOM 4429 N N     . SER C 3 59  ? -6.901  -22.742 3.594   1.00 97.01 59  C 1 
ATOM 4430 C CA    . SER C 3 59  ? -8.286  -23.060 3.969   1.00 96.60 59  C 1 
ATOM 4431 C C     . SER C 3 59  ? -8.883  -24.169 3.096   1.00 96.58 59  C 1 
ATOM 4432 O O     . SER C 3 59  ? -9.622  -25.013 3.590   1.00 95.30 59  C 1 
ATOM 4433 C CB    . SER C 3 59  ? -9.169  -21.819 3.862   1.00 96.18 59  C 1 
ATOM 4434 O OG    . SER C 3 59  ? -8.662  -20.742 4.617   1.00 90.41 59  C 1 
ATOM 4435 N N     . TRP C 3 60  ? -8.560  -24.157 1.792   1.00 97.26 60  C 1 
ATOM 4436 C CA    . TRP C 3 60  ? -9.046  -25.171 0.854   1.00 97.34 60  C 1 
ATOM 4437 C C     . TRP C 3 60  ? -8.485  -26.555 1.151   1.00 97.29 60  C 1 
ATOM 4438 O O     . TRP C 3 60  ? -9.250  -27.512 1.119   1.00 95.61 60  C 1 
ATOM 4439 C CB    . TRP C 3 60  ? -8.734  -24.755 -0.581  1.00 96.93 60  C 1 
ATOM 4440 C CG    . TRP C 3 60  ? -9.206  -25.745 -1.592  1.00 96.50 60  C 1 
ATOM 4441 C CD1   . TRP C 3 60  ? -8.427  -26.605 -2.291  1.00 94.19 60  C 1 
ATOM 4442 C CD2   . TRP C 3 60  ? -10.581 -26.043 -1.973  1.00 95.11 60  C 1 
ATOM 4443 N NE1   . TRP C 3 60  ? -9.222  -27.403 -3.092  1.00 93.27 60  C 1 
ATOM 4444 C CE2   . TRP C 3 60  ? -10.551 -27.096 -2.916  1.00 94.31 60  C 1 
ATOM 4445 C CE3   . TRP C 3 60  ? -11.833 -25.516 -1.601  1.00 94.00 60  C 1 
ATOM 4446 C CZ2   . TRP C 3 60  ? -11.737 -27.631 -3.473  1.00 93.46 60  C 1 
ATOM 4447 C CZ3   . TRP C 3 60  ? -13.019 -26.052 -2.159  1.00 90.99 60  C 1 
ATOM 4448 C CH2   . TRP C 3 60  ? -12.963 -27.096 -3.076  1.00 91.06 60  C 1 
ATOM 4449 N N     . LEU C 3 61  ? -7.214  -26.664 1.538   1.00 96.79 61  C 1 
ATOM 4450 C CA    . LEU C 3 61  ? -6.610  -27.929 1.964   1.00 96.38 61  C 1 
ATOM 4451 C C     . LEU C 3 61  ? -7.413  -28.559 3.111   1.00 96.49 61  C 1 
ATOM 4452 O O     . LEU C 3 61  ? -7.753  -29.738 3.057   1.00 94.55 61  C 1 
ATOM 4453 C CB    . LEU C 3 61  ? -5.149  -27.691 2.399   1.00 95.48 61  C 1 
ATOM 4454 C CG    . LEU C 3 61  ? -4.198  -27.258 1.269   1.00 91.03 61  C 1 
ATOM 4455 C CD1   . LEU C 3 61  ? -2.817  -26.932 1.850   1.00 85.35 61  C 1 
ATOM 4456 C CD2   . LEU C 3 61  ? -4.033  -28.344 0.201   1.00 85.78 61  C 1 
ATOM 4457 N N     . HIS C 3 62  ? -7.838  -27.773 4.082   1.00 95.89 62  C 1 
ATOM 4458 C CA    . HIS C 3 62  ? -8.684  -28.273 5.173   1.00 95.32 62  C 1 
ATOM 4459 C C     . HIS C 3 62  ? -10.087 -28.683 4.698   1.00 95.38 62  C 1 
ATOM 4460 O O     . HIS C 3 62  ? -10.649 -29.671 5.179   1.00 93.88 62  C 1 
ATOM 4461 C CB    . HIS C 3 62  ? -8.771  -27.218 6.268   1.00 94.46 62  C 1 
ATOM 4462 C CG    . HIS C 3 62  ? -9.535  -27.695 7.461   1.00 92.83 62  C 1 
ATOM 4463 N ND1   . HIS C 3 62  ? -10.886 -27.516 7.685   1.00 80.06 62  C 1 
ATOM 4464 C CD2   . HIS C 3 62  ? -9.066  -28.414 8.536   1.00 81.09 62  C 1 
ATOM 4465 C CE1   . HIS C 3 62  ? -11.209 -28.098 8.855   1.00 81.70 62  C 1 
ATOM 4466 N NE2   . HIS C 3 62  ? -10.126 -28.652 9.401   1.00 83.43 62  C 1 
ATOM 4467 N N     . ALA C 3 63  ? -10.680 -27.960 3.747   1.00 96.10 63  C 1 
ATOM 4468 C CA    . ALA C 3 63  ? -11.968 -28.346 3.173   1.00 96.19 63  C 1 
ATOM 4469 C C     . ALA C 3 63  ? -11.880 -29.679 2.412   1.00 96.25 63  C 1 
ATOM 4470 O O     . ALA C 3 63  ? -12.796 -30.508 2.506   1.00 94.85 63  C 1 
ATOM 4471 C CB    . ALA C 3 63  ? -12.471 -27.219 2.259   1.00 95.52 63  C 1 
ATOM 4472 N N     . GLU C 3 64  ? -10.780 -29.892 1.703   1.00 95.92 64  C 1 
ATOM 4473 C CA    . GLU C 3 64  ? -10.507 -31.098 0.920   1.00 95.43 64  C 1 
ATOM 4474 C C     . GLU C 3 64  ? -10.223 -32.314 1.814   1.00 95.75 64  C 1 
ATOM 4475 O O     . GLU C 3 64  ? -10.797 -33.379 1.586   1.00 94.04 64  C 1 
ATOM 4476 C CB    . GLU C 3 64  ? -9.363  -30.790 -0.045  1.00 93.79 64  C 1 
ATOM 4477 C CG    . GLU C 3 64  ? -9.181  -31.909 -1.074  1.00 84.17 64  C 1 
ATOM 4478 C CD    . GLU C 3 64  ? -8.264  -31.440 -2.213  1.00 83.63 64  C 1 
ATOM 4479 O OE1   . GLU C 3 64  ? -8.622  -31.680 -3.381  1.00 77.61 64  C 1 
ATOM 4480 O OE2   . GLU C 3 64  ? -7.235  -30.808 -1.910  1.00 76.73 64  C 1 
ATOM 4481 N N     . GLU C 3 65  ? -9.454  -32.150 2.897   1.00 95.75 65  C 1 
ATOM 4482 C CA    . GLU C 3 65  ? -9.273  -33.166 3.948   1.00 95.32 65  C 1 
ATOM 4483 C C     . GLU C 3 65  ? -10.619 -33.657 4.507   1.00 95.57 65  C 1 
ATOM 4484 O O     . GLU C 3 65  ? -10.814 -34.847 4.742   1.00 93.48 65  C 1 
ATOM 4485 C CB    . GLU C 3 65  ? -8.449  -32.581 5.114   1.00 93.64 65  C 1 
ATOM 4486 C CG    . GLU C 3 65  ? -6.944  -32.422 4.858   1.00 81.74 65  C 1 
ATOM 4487 C CD    . GLU C 3 65  ? -6.234  -31.643 5.994   1.00 79.37 65  C 1 
ATOM 4488 O OE1   . GLU C 3 65  ? -5.103  -31.169 5.805   1.00 74.37 65  C 1 
ATOM 4489 O OE2   . GLU C 3 65  ? -6.810  -31.471 7.091   1.00 73.37 65  C 1 
ATOM 4490 N N     . ASN C 3 66  ? -11.581 -32.745 4.638   1.00 95.13 66  C 1 
ATOM 4491 C CA    . ASN C 3 66  ? -12.950 -33.040 5.081   1.00 95.24 66  C 1 
ATOM 4492 C C     . ASN C 3 66  ? -13.902 -33.446 3.931   1.00 95.65 66  C 1 
ATOM 4493 O O     . ASN C 3 66  ? -15.120 -33.450 4.113   1.00 92.50 66  C 1 
ATOM 4494 C CB    . ASN C 3 66  ? -13.467 -31.850 5.897   1.00 94.21 66  C 1 
ATOM 4495 C CG    . ASN C 3 66  ? -12.785 -31.770 7.251   1.00 92.28 66  C 1 
ATOM 4496 O OD1   . ASN C 3 66  ? -13.136 -32.477 8.171   1.00 79.23 66  C 1 
ATOM 4497 N ND2   . ASN C 3 66  ? -11.798 -30.922 7.395   1.00 78.03 66  C 1 
ATOM 4498 N N     . LYS C 3 67  ? -13.367 -33.754 2.745   1.00 95.29 67  C 1 
ATOM 4499 C CA    . LYS C 3 67  ? -14.113 -34.184 1.543   1.00 95.62 67  C 1 
ATOM 4500 C C     . LYS C 3 67  ? -15.231 -33.217 1.126   1.00 95.82 67  C 1 
ATOM 4501 O O     . LYS C 3 67  ? -16.244 -33.632 0.549   1.00 92.33 67  C 1 
ATOM 4502 C CB    . LYS C 3 67  ? -14.607 -35.628 1.704   1.00 94.74 67  C 1 
ATOM 4503 C CG    . LYS C 3 67  ? -13.475 -36.621 2.006   1.00 90.29 67  C 1 
ATOM 4504 C CD    . LYS C 3 67  ? -14.024 -38.044 2.168   1.00 78.33 67  C 1 
ATOM 4505 C CE    . LYS C 3 67  ? -12.865 -38.991 2.497   1.00 70.82 67  C 1 
ATOM 4506 N NZ    . LYS C 3 67  ? -13.322 -40.373 2.708   1.00 57.61 67  C 1 
ATOM 4507 N N     . ARG C 3 68  ? -15.060 -31.915 1.405   1.00 94.52 68  C 1 
ATOM 4508 C CA    . ARG C 3 68  ? -16.015 -30.868 1.034   1.00 94.52 68  C 1 
ATOM 4509 C C     . ARG C 3 68  ? -15.529 -30.085 -0.177  1.00 94.82 68  C 1 
ATOM 4510 O O     . ARG C 3 68  ? -14.352 -29.805 -0.327  1.00 92.85 68  C 1 
ATOM 4511 C CB    . ARG C 3 68  ? -16.294 -29.946 2.227   1.00 93.17 68  C 1 
ATOM 4512 C CG    . ARG C 3 68  ? -17.120 -30.644 3.319   1.00 89.37 68  C 1 
ATOM 4513 C CD    . ARG C 3 68  ? -17.506 -29.724 4.475   1.00 89.51 68  C 1 
ATOM 4514 N NE    . ARG C 3 68  ? -16.364 -29.417 5.346   1.00 86.29 68  C 1 
ATOM 4515 C CZ    . ARG C 3 68  ? -15.607 -28.316 5.336   1.00 87.21 68  C 1 
ATOM 4516 N NH1   . ARG C 3 68  ? -15.821 -27.317 4.529   1.00 75.26 68  C 1 
ATOM 4517 N NH2   . ARG C 3 68  ? -14.614 -28.210 6.169   1.00 79.18 68  C 1 
ATOM 4518 N N     . ARG C 3 69  ? -16.476 -29.640 -1.023  1.00 95.61 69  C 1 
ATOM 4519 C CA    . ARG C 3 69  ? -16.223 -28.747 -2.167  1.00 95.51 69  C 1 
ATOM 4520 C C     . ARG C 3 69  ? -16.642 -27.301 -1.893  1.00 96.22 69  C 1 
ATOM 4521 O O     . ARG C 3 69  ? -16.629 -26.469 -2.793  1.00 93.25 69  C 1 
ATOM 4522 C CB    . ARG C 3 69  ? -16.905 -29.290 -3.427  1.00 94.08 69  C 1 
ATOM 4523 C CG    . ARG C 3 69  ? -16.314 -30.637 -3.863  1.00 88.83 69  C 1 
ATOM 4524 C CD    . ARG C 3 69  ? -16.910 -31.045 -5.200  1.00 79.25 69  C 1 
ATOM 4525 N NE    . ARG C 3 69  ? -16.370 -32.339 -5.654  1.00 71.82 69  C 1 
ATOM 4526 C CZ    . ARG C 3 69  ? -16.665 -32.966 -6.789  1.00 61.79 69  C 1 
ATOM 4527 N NH1   . ARG C 3 69  ? -17.511 -32.454 -7.640  1.00 56.28 69  C 1 
ATOM 4528 N NH2   . ARG C 3 69  ? -16.117 -34.108 -7.073  1.00 54.38 69  C 1 
ATOM 4529 N N     . THR C 3 70  ? -17.059 -27.014 -0.670  1.00 96.20 70  C 1 
ATOM 4530 C CA    . THR C 3 70  ? -17.461 -25.677 -0.243  1.00 96.34 70  C 1 
ATOM 4531 C C     . THR C 3 70  ? -16.534 -25.216 0.868   1.00 96.50 70  C 1 
ATOM 4532 O O     . THR C 3 70  ? -16.525 -25.835 1.930   1.00 95.06 70  C 1 
ATOM 4533 C CB    . THR C 3 70  ? -18.920 -25.638 0.208   1.00 95.04 70  C 1 
ATOM 4534 O OG1   . THR C 3 70  ? -19.752 -26.091 -0.840  1.00 86.71 70  C 1 
ATOM 4535 C CG2   . THR C 3 70  ? -19.375 -24.224 0.561   1.00 86.24 70  C 1 
ATOM 4536 N N     . LEU C 3 71  ? -15.800 -24.136 0.608   1.00 96.44 71  C 1 
ATOM 4537 C CA    . LEU C 3 71  ? -14.980 -23.477 1.612   1.00 96.66 71  C 1 
ATOM 4538 C C     . LEU C 3 71  ? -15.889 -22.827 2.661   1.00 96.73 71  C 1 
ATOM 4539 O O     . LEU C 3 71  ? -16.758 -22.021 2.304   1.00 94.94 71  C 1 
ATOM 4540 C CB    . LEU C 3 71  ? -14.085 -22.442 0.915   1.00 95.98 71  C 1 
ATOM 4541 C CG    . LEU C 3 71  ? -12.973 -21.886 1.816   1.00 94.48 71  C 1 
ATOM 4542 C CD1   . LEU C 3 71  ? -11.863 -22.915 1.988   1.00 87.83 71  C 1 
ATOM 4543 C CD2   . LEU C 3 71  ? -12.355 -20.635 1.197   1.00 87.16 71  C 1 
ATOM 4544 N N     . GLN C 3 72  ? -15.691 -23.178 3.929   1.00 96.73 72  C 1 
ATOM 4545 C CA    . GLN C 3 72  ? -16.460 -22.694 5.070   1.00 96.44 72  C 1 
ATOM 4546 C C     . GLN C 3 72  ? -15.601 -21.835 5.996   1.00 96.78 72  C 1 
ATOM 4547 O O     . GLN C 3 72  ? -14.372 -21.809 5.893   1.00 96.01 72  C 1 
ATOM 4548 C CB    . GLN C 3 72  ? -17.056 -23.884 5.824   1.00 95.18 72  C 1 
ATOM 4549 C CG    . GLN C 3 72  ? -18.087 -24.662 4.986   1.00 90.86 72  C 1 
ATOM 4550 C CD    . GLN C 3 72  ? -18.761 -25.800 5.764   1.00 90.15 72  C 1 
ATOM 4551 O OE1   . GLN C 3 72  ? -18.330 -26.207 6.827   1.00 83.44 72  C 1 
ATOM 4552 N NE2   . GLN C 3 72  ? -19.832 -26.358 5.252   1.00 79.66 72  C 1 
ATOM 4553 N N     . ARG C 3 73  ? -16.236 -21.122 6.929   1.00 96.15 73  C 1 
ATOM 4554 C CA    . ARG C 3 73  ? -15.531 -20.337 7.942   1.00 96.26 73  C 1 
ATOM 4555 C C     . ARG C 3 73  ? -14.569 -21.189 8.761   1.00 96.39 73  C 1 
ATOM 4556 O O     . ARG C 3 73  ? -13.441 -20.758 9.010   1.00 95.25 73  C 1 
ATOM 4557 C CB    . ARG C 3 73  ? -16.563 -19.657 8.849   1.00 95.05 73  C 1 
ATOM 4558 C CG    . ARG C 3 73  ? -15.901 -18.733 9.887   1.00 92.13 73  C 1 
ATOM 4559 C CD    . ARG C 3 73  ? -16.952 -18.109 10.787  1.00 89.24 73  C 1 
ATOM 4560 N NE    . ARG C 3 73  ? -16.326 -17.237 11.789  1.00 80.41 73  C 1 
ATOM 4561 C CZ    . ARG C 3 73  ? -16.886 -16.753 12.883  1.00 73.31 73  C 1 
ATOM 4562 N NH1   . ARG C 3 73  ? -18.135 -17.008 13.164  1.00 64.85 73  C 1 
ATOM 4563 N NH2   . ARG C 3 73  ? -16.211 -16.019 13.696  1.00 63.54 73  C 1 
ATOM 4564 N N     . ASN C 3 74  ? -14.987 -22.417 9.141   1.00 96.41 74  C 1 
ATOM 4565 C CA    . ASN C 3 74  ? -14.174 -23.342 9.928   1.00 96.06 74  C 1 
ATOM 4566 C C     . ASN C 3 74  ? -12.909 -23.792 9.195   1.00 96.55 74  C 1 
ATOM 4567 O O     . ASN C 3 74  ? -11.913 -24.097 9.847   1.00 95.33 74  C 1 
ATOM 4568 C CB    . ASN C 3 74  ? -15.037 -24.534 10.386  1.00 94.48 74  C 1 
ATOM 4569 C CG    . ASN C 3 74  ? -16.142 -24.121 11.352  1.00 85.60 74  C 1 
ATOM 4570 O OD1   . ASN C 3 74  ? -16.303 -22.953 11.663  1.00 68.78 74  C 1 
ATOM 4571 N ND2   . ASN C 3 74  ? -16.945 -25.049 11.831  1.00 72.33 74  C 1 
ATOM 4572 N N     . ASP C 3 75  ? -12.896 -23.766 7.858   1.00 96.35 75  C 1 
ATOM 4573 C CA    . ASP C 3 75  ? -11.694 -24.045 7.072   1.00 96.59 75  C 1 
ATOM 4574 C C     . ASP C 3 75  ? -10.690 -22.901 7.193   1.00 96.87 75  C 1 
ATOM 4575 O O     . ASP C 3 75  ? -9.493  -23.138 7.357   1.00 96.23 75  C 1 
ATOM 4576 C CB    . ASP C 3 75  ? -12.056 -24.269 5.589   1.00 96.34 75  C 1 
ATOM 4577 C CG    . ASP C 3 75  ? -13.058 -25.395 5.407   1.00 95.50 75  C 1 
ATOM 4578 O OD1   . ASP C 3 75  ? -12.900 -26.453 6.046   1.00 91.56 75  C 1 
ATOM 4579 O OD2   . ASP C 3 75  ? -14.039 -25.241 4.646   1.00 92.06 75  C 1 
ATOM 4580 N N     . VAL C 3 76  ? -11.186 -21.669 7.203   1.00 96.63 76  C 1 
ATOM 4581 C CA    . VAL C 3 76  ? -10.346 -20.482 7.430   1.00 97.01 76  C 1 
ATOM 4582 C C     . VAL C 3 76  ? -9.797  -20.485 8.864   1.00 97.07 76  C 1 
ATOM 4583 O O     . VAL C 3 76  ? -8.612  -20.261 9.067   1.00 96.17 76  C 1 
ATOM 4584 C CB    . VAL C 3 76  ? -11.109 -19.174 7.138   1.00 96.77 76  C 1 
ATOM 4585 C CG1   . VAL C 3 76  ? -10.180 -17.971 7.209   1.00 94.90 76  C 1 
ATOM 4586 C CG2   . VAL C 3 76  ? -11.756 -19.181 5.745   1.00 94.41 76  C 1 
ATOM 4587 N N     . ALA C 3 77  ? -10.638 -20.818 9.847   1.00 96.86 77  C 1 
ATOM 4588 C CA    . ALA C 3 77  ? -10.212 -20.947 11.235  1.00 96.62 77  C 1 
ATOM 4589 C C     . ALA C 3 77  ? -9.130  -22.029 11.417  1.00 96.58 77  C 1 
ATOM 4590 O O     . ALA C 3 77  ? -8.143  -21.809 12.114  1.00 95.35 77  C 1 
ATOM 4591 C CB    . ALA C 3 77  ? -11.446 -21.258 12.095  1.00 95.77 77  C 1 
ATOM 4592 N N     . ALA C 3 78  ? -9.289  -23.176 10.753  1.00 96.63 78  C 1 
ATOM 4593 C CA    . ALA C 3 78  ? -8.304  -24.248 10.777  1.00 96.20 78  C 1 
ATOM 4594 C C     . ALA C 3 78  ? -6.986  -23.842 10.108  1.00 96.31 78  C 1 
ATOM 4595 O O     . ALA C 3 78  ? -5.919  -24.125 10.655  1.00 95.00 78  C 1 
ATOM 4596 C CB    . ALA C 3 78  ? -8.904  -25.490 10.128  1.00 95.54 78  C 1 
ATOM 4597 N N     . ALA C 3 79  ? -7.041  -23.138 8.971   1.00 96.16 79  C 1 
ATOM 4598 C CA    . ALA C 3 79  ? -5.851  -22.620 8.304   1.00 96.25 79  C 1 
ATOM 4599 C C     . ALA C 3 79  ? -5.083  -21.631 9.191   1.00 96.42 79  C 1 
ATOM 4600 O O     . ALA C 3 79  ? -3.856  -21.728 9.303   1.00 95.14 79  C 1 
ATOM 4601 C CB    . ALA C 3 79  ? -6.267  -21.974 6.986   1.00 95.75 79  C 1 
ATOM 4602 N N     . ILE C 3 80  ? -5.784  -20.723 9.867   1.00 96.35 80  C 1 
ATOM 4603 C CA    . ILE C 3 80  ? -5.187  -19.771 10.809  1.00 96.21 80  C 1 
ATOM 4604 C C     . ILE C 3 80  ? -4.539  -20.512 11.984  1.00 95.97 80  C 1 
ATOM 4605 O O     . ILE C 3 80  ? -3.385  -20.255 12.309  1.00 94.53 80  C 1 
ATOM 4606 C CB    . ILE C 3 80  ? -6.246  -18.748 11.276  1.00 96.02 80  C 1 
ATOM 4607 C CG1   . ILE C 3 80  ? -6.625  -17.819 10.106  1.00 93.87 80  C 1 
ATOM 4608 C CG2   . ILE C 3 80  ? -5.737  -17.916 12.470  1.00 93.89 80  C 1 
ATOM 4609 C CD1   . ILE C 3 80  ? -7.921  -17.031 10.349  1.00 89.23 80  C 1 
ATOM 4610 N N     . ALA C 3 81  ? -5.232  -21.478 12.587  1.00 96.05 81  C 1 
ATOM 4611 C CA    . ALA C 3 81  ? -4.708  -22.238 13.711  1.00 95.39 81  C 1 
ATOM 4612 C C     . ALA C 3 81  ? -3.478  -23.106 13.363  1.00 95.14 81  C 1 
ATOM 4613 O O     . ALA C 3 81  ? -2.670  -23.401 14.242  1.00 92.76 81  C 1 
ATOM 4614 C CB    . ALA C 3 81  ? -5.842  -23.099 14.270  1.00 94.14 81  C 1 
ATOM 4615 N N     . ARG C 3 82  ? -3.341  -23.516 12.094  1.00 95.02 82  C 1 
ATOM 4616 C CA    . ARG C 3 82  ? -2.221  -24.346 11.620  1.00 94.63 82  C 1 
ATOM 4617 C C     . ARG C 3 82  ? -1.018  -23.534 11.134  1.00 94.97 82  C 1 
ATOM 4618 O O     . ARG C 3 82  ? 0.047   -24.113 10.955  1.00 92.73 82  C 1 
ATOM 4619 C CB    . ARG C 3 82  ? -2.709  -25.275 10.496  1.00 92.77 82  C 1 
ATOM 4620 C CG    . ARG C 3 82  ? -3.618  -26.421 10.983  1.00 85.18 82  C 1 
ATOM 4621 C CD    . ARG C 3 82  ? -4.130  -27.205 9.771   1.00 82.24 82  C 1 
ATOM 4622 N NE    . ARG C 3 82  ? -5.009  -28.340 10.127  1.00 74.92 82  C 1 
ATOM 4623 C CZ    . ARG C 3 82  ? -5.436  -29.268 9.272   1.00 70.10 82  C 1 
ATOM 4624 N NH1   . ARG C 3 82  ? -5.128  -29.245 8.012   1.00 65.95 82  C 1 
ATOM 4625 N NH2   . ARG C 3 82  ? -6.195  -30.246 9.656   1.00 61.04 82  C 1 
ATOM 4626 N N     . THR C 3 83  ? -1.182  -22.238 10.880  1.00 94.11 83  C 1 
ATOM 4627 C CA    . THR C 3 83  ? -0.147  -21.408 10.256  1.00 94.13 83  C 1 
ATOM 4628 C C     . THR C 3 83  ? 0.313   -20.316 11.216  1.00 94.22 83  C 1 
ATOM 4629 O O     . THR C 3 83  ? -0.412  -19.357 11.463  1.00 92.33 83  C 1 
ATOM 4630 C CB    . THR C 3 83  ? -0.647  -20.782 8.948   1.00 93.39 83  C 1 
ATOM 4631 O OG1   . THR C 3 83  ? -1.271  -21.743 8.133   1.00 87.33 83  C 1 
ATOM 4632 C CG2   . THR C 3 83  ? 0.498   -20.170 8.151   1.00 86.11 83  C 1 
ATOM 4633 N N     . ASP C 3 84  ? 1.548   -20.425 11.702  1.00 93.17 84  C 1 
ATOM 4634 C CA    . ASP C 3 84  ? 2.077   -19.522 12.734  1.00 92.31 84  C 1 
ATOM 4635 C C     . ASP C 3 84  ? 2.087   -18.044 12.305  1.00 93.30 84  C 1 
ATOM 4636 O O     . ASP C 3 84  ? 1.817   -17.165 13.121  1.00 91.61 84  C 1 
ATOM 4637 C CB    . ASP C 3 84  ? 3.497   -19.959 13.111  1.00 89.66 84  C 1 
ATOM 4638 C CG    . ASP C 3 84  ? 3.539   -21.257 13.899  1.00 80.99 84  C 1 
ATOM 4639 O OD1   . ASP C 3 84  ? 2.625   -21.517 14.709  1.00 72.92 84  C 1 
ATOM 4640 O OD2   . ASP C 3 84  ? 4.524   -22.012 13.761  1.00 73.46 84  C 1 
ATOM 4641 N N     . VAL C 3 85  ? 2.342   -17.749 11.024  1.00 94.59 85  C 1 
ATOM 4642 C CA    . VAL C 3 85  ? 2.313   -16.366 10.513  1.00 94.62 85  C 1 
ATOM 4643 C C     . VAL C 3 85  ? 0.922   -15.725 10.573  1.00 95.16 85  C 1 
ATOM 4644 O O     . VAL C 3 85  ? 0.823   -14.498 10.536  1.00 93.64 85  C 1 
ATOM 4645 C CB    . VAL C 3 85  ? 2.889   -16.247 9.087   1.00 92.92 85  C 1 
ATOM 4646 C CG1   . VAL C 3 85  ? 4.371   -16.635 9.072   1.00 85.50 85  C 1 
ATOM 4647 C CG2   . VAL C 3 85  ? 2.137   -17.097 8.070   1.00 85.59 85  C 1 
ATOM 4648 N N     . PHE C 3 86  ? -0.136  -16.507 10.727  1.00 95.13 86  C 1 
ATOM 4649 C CA    . PHE C 3 86  ? -1.512  -16.034 10.863  1.00 95.53 86  C 1 
ATOM 4650 C C     . PHE C 3 86  ? -2.012  -15.970 12.316  1.00 95.65 86  C 1 
ATOM 4651 O O     . PHE C 3 86  ? -3.187  -15.684 12.548  1.00 93.91 86  C 1 
ATOM 4652 C CB    . PHE C 3 86  ? -2.443  -16.886 9.982   1.00 95.37 86  C 1 
ATOM 4653 C CG    . PHE C 3 86  ? -2.161  -16.883 8.493   1.00 95.34 86  C 1 
ATOM 4654 C CD1   . PHE C 3 86  ? -1.534  -15.800 7.858   1.00 92.12 86  C 1 
ATOM 4655 C CD2   . PHE C 3 86  ? -2.575  -17.982 7.713   1.00 91.81 86  C 1 
ATOM 4656 C CE1   . PHE C 3 86  ? -1.296  -15.812 6.469   1.00 90.72 86  C 1 
ATOM 4657 C CE2   . PHE C 3 86  ? -2.349  -17.998 6.330   1.00 90.71 86  C 1 
ATOM 4658 C CZ    . PHE C 3 86  ? -1.703  -16.918 5.708   1.00 91.91 86  C 1 
ATOM 4659 N N     . ASP C 3 87  ? -1.145  -16.175 13.293  1.00 94.35 87  C 1 
ATOM 4660 C CA    . ASP C 3 87  ? -1.506  -16.174 14.712  1.00 93.84 87  C 1 
ATOM 4661 C C     . ASP C 3 87  ? -2.151  -14.860 15.193  1.00 94.82 87  C 1 
ATOM 4662 O O     . ASP C 3 87  ? -2.995  -14.871 16.091  1.00 92.92 87  C 1 
ATOM 4663 C CB    . ASP C 3 87  ? -0.281  -16.520 15.574  1.00 90.69 87  C 1 
ATOM 4664 C CG    . ASP C 3 87  ? 0.814   -15.450 15.546  1.00 84.33 87  C 1 
ATOM 4665 O OD1   . ASP C 3 87  ? 0.789   -14.567 14.663  1.00 75.56 87  C 1 
ATOM 4666 O OD2   . ASP C 3 87  ? 1.709   -15.510 16.405  1.00 78.68 87  C 1 
ATOM 4667 N N     . PHE C 3 88  ? -1.852  -13.728 14.543  1.00 95.32 88  C 1 
ATOM 4668 C CA    . PHE C 3 88  ? -2.494  -12.448 14.852  1.00 95.49 88  C 1 
ATOM 4669 C C     . PHE C 3 88  ? -3.999  -12.434 14.548  1.00 95.63 88  C 1 
ATOM 4670 O O     . PHE C 3 88  ? -4.713  -11.544 15.025  1.00 94.39 88  C 1 
ATOM 4671 C CB    . PHE C 3 88  ? -1.754  -11.319 14.120  1.00 95.42 88  C 1 
ATOM 4672 C CG    . PHE C 3 88  ? -1.992  -11.261 12.631  1.00 95.85 88  C 1 
ATOM 4673 C CD1   . PHE C 3 88  ? -1.291  -12.099 11.761  1.00 95.17 88  C 1
[truncated: 109,281 more chars]
