# Supplementary material for: Vernalization regulatory network identifies potential novel functions for genes in the HvVRN2 locus
Source: New Phytol. 2026 Apr 12;250(6):4036–53. doi: 10.1111/nph.71162 (PMC13193379; doi:10.1111/nph.71162)
Supplement: Supplementary file 1 — Dataset S1. Protein models computed by Alphafold. [file NPH-250-4036-s002.xz › Alphafold_models0/Barley/fold_co1_prom1_1_nf_yb2_c_4hg0391570_recortes_summary_confidences_0.json]

{
 "chain_iptm": [
  0.79,
  0.72,
  0.71,
  0.6,
  0.6
 ],
 "chain_pair_iptm": [
  [
   0.22,
   0.85,
   0.78,
   0.76,
   0.76
  ],
  [
   0.85,
   0.77,
   0.87,
   0.57,
   0.57
  ],
  [
   0.78,
   0.87,
   0.7,
   0.6,
   0.6
  ],
  [
   0.76,
   0.57,
   0.6,
   0.25,
   0.46
  ],
  [
   0.76,
   0.57,
   0.6,
   0.46,
   0.25
  ]
 ],
 "chain_pair_pae_min": [
  [
   0.76,
   1.46,
   1.5,
   1.87,
   1.84
  ],
  [
   1.25,
   0.76,
   1.14,
   2.53,
   2.38
  ],
  [
   1.32,
   1.05,
   0.76,
   2.57,
   1.95
  ],
  [
   1.59,
   2.23,
   2.38,
   0.8,
   1.42
  ],
  [
   1.81,
   2.38,
   2.15,
   1.43,
   0.8
  ]
 ],
 "chain_ptm": [
  0.22,
  0.77,
  0.7,
  0.25,
  0.25
 ],
 "fraction_disordered": 0.54,
 "has_clash": 0.0,
 "iptm": 0.81,
 "num_recycles": 10.0,
 "ptm": 0.49,
 "ranking_score": 1.02
}
