# Supplementary material for: Vernalization regulatory network identifies potential novel functions for genes in the HvVRN2 locus
Source: New Phytol. 2026 Apr 12;250(6):4036–53. doi: 10.1111/nph.71162 (PMC13193379; doi:10.1111/nph.71162)
Supplement: Supplementary file 1 — Dataset S1. Protein models computed by Alphafold. [file NPH-250-4036-s002.xz › Alphafold_models0/Barley/fold_co1_prom1_1_nf_yb2_c_7hg0712620_recortes_model_0.cif]

# By using this file you agree to the legally binding terms of use found at alphafoldserver.com/output-terms
data_70f0e087503d563a
#
_entry.id 70f0e087503d563a
#
loop_
_atom_type.symbol
C 
N 
O 
P 
S 
#
loop_
_audit_author.name
_audit_author.pdbx_ordinal
"Google DeepMind" 1 
"Isomorphic Labs" 2 
#
_audit_conform.dict_location https://raw.githubusercontent.com/ihmwg/ModelCIF/master/dist/mmcif_ma.dic
_audit_conform.dict_name     mmcif_ma.dic
_audit_conform.dict_version  1.4.5
#
loop_
_chem_comp.formula
_chem_comp.formula_weight
_chem_comp.id
_chem_comp.mon_nstd_flag
_chem_comp.name
_chem_comp.pdbx_smiles
_chem_comp.pdbx_synonyms
_chem_comp.type
"C3 H7 N O2"      89.093  ALA y ALANINE                              C[C@H](N)C(O)=O                                             ? "L-PEPTIDE LINKING" 
"C6 H15 N4 O2"    175.209 ARG y ARGININE                             N[C@@H](CCCNC(N)=[NH2+])C(O)=O                              ? "L-PEPTIDE LINKING" 
"C4 H8 N2 O3"     132.118 ASN y ASPARAGINE                           N[C@@H](CC(N)=O)C(O)=O                                      ? "L-PEPTIDE LINKING" 
"C4 H7 N O4"      133.103 ASP y "ASPARTIC ACID"                      N[C@@H](CC(O)=O)C(O)=O                                      ? "L-PEPTIDE LINKING" 
"C3 H7 N O2 S"    121.158 CYS y CYSTEINE                             N[C@@H](CS)C(O)=O                                           ? "L-PEPTIDE LINKING" 
"C10 H14 N5 O6 P" 331.222 DA  y "2'-DEOXYADENOSINE-5'-MONOPHOSPHATE" Nc1ncnc2n(cnc12)[C@H]3C[C@H](O)[C@@H](CO[P](O)(O)=O)O3      ? "DNA LINKING"       
"C9 H14 N3 O7 P"  307.197 DC  y "2'-DEOXYCYTIDINE-5'-MONOPHOSPHATE"  NC1=NC(=O)N(C=C1)[C@H]2C[C@H](O)[C@@H](CO[P](O)(O)=O)O2     ? "DNA LINKING"       
"C10 H14 N5 O7 P" 347.221 DG  y "2'-DEOXYGUANOSINE-5'-MONOPHOSPHATE" NC1=Nc2n(cnc2C(=O)N1)[C@H]3C[C@H](O)[C@@H](CO[P](O)(O)=O)O3 ? "DNA LINKING"       
"C10 H15 N2 O8 P" 322.208 DT  y "THYMIDINE-5'-MONOPHOSPHATE"         CC1=CN([C@H]2C[C@H](O)[C@@H](CO[P](O)(O)=O)O2)C(=O)NC1=O    ? "DNA LINKING"       
"C5 H10 N2 O3"    146.144 GLN y GLUTAMINE                            N[C@@H](CCC(N)=O)C(O)=O                                     ? "L-PEPTIDE LINKING" 
"C5 H9 N O4"      147.129 GLU y "GLUTAMIC ACID"                      N[C@@H](CCC(O)=O)C(O)=O                                     ? "L-PEPTIDE LINKING" 
"C2 H5 N O2"      75.067  GLY y GLYCINE                              NCC(O)=O                                                    ? "PEPTIDE LINKING"   
"C6 H10 N3 O2"    156.162 HIS y HISTIDINE                            N[C@@H](Cc1c[nH]c[nH+]1)C(O)=O                              ? "L-PEPTIDE LINKING" 
"C6 H13 N O2"     131.173 ILE y ISOLEUCINE                           CC[C@H](C)[C@H](N)C(O)=O                                    ? "L-PEPTIDE LINKING" 
"C6 H13 N O2"     131.173 LEU y LEUCINE                              CC(C)C[C@H](N)C(O)=O                                        ? "L-PEPTIDE LINKING" 
"C6 H15 N2 O2"    147.195 LYS y LYSINE                               N[C@@H](CCCC[NH3+])C(O)=O                                   ? "L-PEPTIDE LINKING" 
"C5 H11 N O2 S"   149.211 MET y METHIONINE                           CSCC[C@H](N)C(O)=O                                          ? "L-PEPTIDE LINKING" 
"C9 H11 N O2"     165.189 PHE y PHENYLALANINE                        N[C@@H](Cc1ccccc1)C(O)=O                                    ? "L-PEPTIDE LINKING" 
"C5 H9 N O2"      115.130 PRO y PROLINE                              OC(=O)[C@@H]1CCCN1                                          ? "L-PEPTIDE LINKING" 
"C3 H7 N O3"      105.093 SER y SERINE                               N[C@@H](CO)C(O)=O                                           ? "L-PEPTIDE LINKING" 
"C4 H9 N O3"      119.119 THR y THREONINE                            C[C@@H](O)[C@H](N)C(O)=O                                    ? "L-PEPTIDE LINKING" 
"C11 H12 N2 O2"   204.225 TRP y TRYPTOPHAN                           N[C@@H](Cc1c[nH]c2ccccc12)C(O)=O                            ? "L-PEPTIDE LINKING" 
"C9 H11 N O3"     181.189 TYR y TYROSINE                             N[C@@H](Cc1ccc(O)cc1)C(O)=O                                 ? "L-PEPTIDE LINKING" 
"C5 H11 N O2"     117.146 VAL y VALINE                               CC(C)[C@H](N)C(O)=O                                         ? "L-PEPTIDE LINKING" 
#
_citation.book_publisher          ?
_citation.country                 UK
_citation.id                      primary
_citation.journal_full            Nature
_citation.journal_id_ASTM         NATUAS
_citation.journal_id_CSD          0006
_citation.journal_id_ISSN         0028-0836
_citation.journal_volume          ?
_citation.page_first              ?
_citation.page_last               ?
_citation.pdbx_database_id_DOI    ?
_citation.pdbx_database_id_PubMed ?
_citation.title                   "Accurate structure prediction of biomolecular interactions with AlphaFold 3"
_citation.year                    2024
#
loop_
_citation_author.citation_id
_citation_author.name
_citation_author.ordinal
primary "Google DeepMind" 1 
primary "Isomorphic Labs" 2 
#
loop_
_entity.id
_entity.pdbx_description
_entity.type
1 . polymer 
2 . polymer 
3 . polymer 
4 . polymer 
5 . polymer 
#
loop_
_entity_poly.entity_id
_entity_poly.pdbx_strand_id
_entity_poly.type
1 A polypeptide(L)          
2 B polypeptide(L)          
3 C polypeptide(L)          
4 D polydeoxyribonucleotide 
5 E polydeoxyribonucleotide 
#
loop_
_entity_poly_seq.entity_id
_entity_poly_seq.hetero
_entity_poly_seq.mon_id
_entity_poly_seq.num
1 n MET 1   
1 n PRO 2   
1 n ARG 3   
1 n CYS 4   
1 n ASN 5   
1 n LYS 6   
1 n CYS 7   
1 n LEU 8   
1 n SER 9   
1 n GLU 10  
1 n ASN 11  
1 n ASP 12  
1 n SER 13  
1 n ALA 14  
1 n SER 15  
1 n GLU 16  
1 n ASP 17  
1 n ARG 18  
1 n HIS 19  
1 n TRP 20  
1 n HIS 21  
1 n ARG 22  
1 n THR 23  
1 n ALA 24  
1 n THR 25  
1 n LEU 26  
1 n PHE 27  
1 n MET 28  
1 n ASN 29  
1 n CYS 30  
1 n VAL 31  
1 n SER 32  
1 n ASN 33  
1 n GLY 34  
1 n THR 35  
1 n VAL 36  
1 n TYR 37  
1 n GLU 38  
1 n GLU 39  
1 n ALA 40  
1 n VAL 41  
1 n GLY 42  
1 n ARG 43  
1 n GLU 44  
1 n GLY 45  
1 n CYS 46  
1 n TRP 47  
1 n ALA 48  
1 n ARG 49  
1 n LEU 50  
1 n CYS 51  
1 n ASP 52  
1 n GLY 53  
1 n CYS 54  
1 n CYS 55  
1 n THR 56  
1 n VAL 57  
1 n PRO 58  
1 n SER 59  
1 n VAL 60  
1 n VAL 61  
1 n TYR 62  
1 n CYS 63  
1 n ARG 64  
1 n ALA 65  
1 n ASP 66  
1 n SER 67  
1 n ALA 68  
1 n TYR 69  
1 n LEU 70  
1 n CYS 71  
1 n ALA 72  
1 n SER 73  
1 n CYS 74  
1 n ASP 75  
1 n ALA 76  
1 n GLN 77  
1 n ILE 78  
1 n HIS 79  
1 n ALA 80  
1 n ALA 81  
1 n ASN 82  
1 n ARG 83  
1 n VAL 84  
1 n ALA 85  
1 n SER 86  
1 n ARG 87  
1 n HIS 88  
1 n GLU 89  
1 n ARG 90  
1 n VAL 91  
1 n LEU 92  
1 n LEU 93  
1 n SER 94  
1 n GLU 95  
1 n ALA 96  
1 n TYR 97  
1 n LYS 98  
1 n HIS 99  
1 n ALA 100 
1 n PRO 101 
1 n VAL 102 
1 n MET 103 
1 n LEU 104 
1 n ASP 105 
1 n CYS 106 
1 n HIS 107 
1 n ALA 108 
1 n ASP 109 
1 n ALA 110 
1 n ALA 111 
1 n ALA 112 
1 n LEU 113 
1 n CYS 114 
1 n ALA 115 
1 n ALA 116 
1 n TYR 117 
1 n GLU 118 
1 n ALA 119 
1 n GLN 120 
1 n VAL 121 
1 n HIS 122 
1 n TYR 123 
1 n ALA 124 
1 n ASN 125 
1 n LEU 126 
1 n LEU 127 
1 n THR 128 
1 n VAL 129 
1 n MET 130 
1 n HIS 131 
1 n GLN 132 
1 n ARG 133 
1 n MET 134 
1 n PRO 135 
1 n VAL 136 
1 n VAL 137 
1 n SER 138 
1 n HIS 139 
1 n PRO 140 
1 n ALA 141 
1 n VAL 142 
1 n ALA 143 
1 n ILE 144 
1 n PRO 145 
1 n PRO 146 
1 n VAL 147 
1 n SER 148 
1 n LEU 149 
1 n PHE 150 
1 n ALA 151 
1 n GLU 152 
1 n ALA 153 
1 n GLU 154 
1 n ALA 155 
1 n THR 156 
1 n ALA 157 
1 n PRO 158 
1 n VAL 159 
1 n LEU 160 
1 n GLY 161 
1 n ARG 162 
1 n LYS 163 
1 n GLU 164 
1 n GLU 165 
1 n ASP 166 
1 n THR 167 
1 n SER 168 
1 n TRP 169 
1 n LEU 170 
1 n LEU 171 
1 n LEU 172 
1 n SER 173 
1 n LYS 174 
1 n ASP 175 
1 n SER 176 
1 n ASP 177 
1 n ASN 178 
1 n HIS 179 
1 n ASN 180 
1 n ARG 181 
1 n SER 182 
1 n GLY 183 
1 n ASN 184 
1 n ASN 185 
1 n SER 186 
1 n SER 187 
1 n THR 188 
1 n SER 189 
1 n SER 190 
1 n SER 191 
1 n SER 192 
1 n GLN 193 
1 n TYR 194 
1 n PHE 195 
1 n GLY 196 
1 n GLU 197 
1 n VAL 198 
1 n ASP 199 
1 n GLN 200 
1 n TYR 201 
1 n PHE 202 
1 n ASP 203 
1 n LEU 204 
1 n VAL 205 
1 n GLY 206 
1 n TYR 207 
1 n ASN 208 
1 n SER 209 
1 n TYR 210 
1 n TYR 211 
1 n ASP 212 
1 n SER 213 
1 n HIS 214 
1 n MET 215 
1 n SER 216 
1 n ASN 217 
1 n GLN 218 
1 n GLU 219 
1 n GLN 220 
1 n TYR 221 
1 n VAL 222 
1 n MET 223 
1 n GLN 224 
1 n GLU 225 
1 n GLN 226 
1 n GLN 227 
1 n HIS 228 
1 n LEU 229 
1 n GLN 230 
1 n GLN 231 
1 n MET 232 
1 n GLN 233 
1 n LYS 234 
1 n GLU 235 
1 n TYR 236 
1 n ALA 237 
1 n GLU 238 
1 n GLN 239 
1 n GLN 240 
1 n MET 241 
1 n GLN 242 
1 n LYS 243 
1 n GLU 244 
1 n TYR 245 
1 n VAL 246 
1 n GLU 247 
1 n ASN 248 
1 n GLU 249 
1 n GLY 250 
1 n SER 251 
1 n GLU 252 
1 n CYS 253 
1 n ILE 254 
1 n VAL 255 
1 n PRO 256 
1 n SER 257 
1 n GLN 258 
1 n SER 259 
1 n THR 260 
1 n ILE 261 
1 n VAL 262 
1 n ARG 263 
1 n ARG 264 
1 n PRO 265 
1 n HIS 266 
1 n GLN 267 
1 n SER 268 
1 n GLY 269 
1 n TYR 270 
1 n ALA 271 
1 n PRO 272 
1 n LEU 273 
1 n VAL 274 
1 n GLY 275 
1 n ALA 276 
1 n GLU 277 
1 n GLN 278 
1 n ALA 279 
1 n ALA 280 
1 n SER 281 
1 n ALA 282 
1 n THR 283 
1 n ALA 284 
1 n GLY 285 
1 n ALA 286 
1 n SER 287 
1 n ALA 288 
1 n TYR 289 
1 n THR 290 
1 n ASP 291 
1 n SER 292 
1 n VAL 293 
1 n ASN 294 
1 n ASN 295 
1 n SER 296 
1 n ILE 297 
1 n SER 298 
1 n PHE 299 
1 n SER 300 
1 n MET 301 
1 n GLU 302 
1 n ALA 303 
1 n GLY 304 
1 n ILE 305 
1 n VAL 306 
1 n PRO 307 
1 n ASP 308 
1 n ASN 309 
1 n THR 310 
1 n VAL 311 
1 n GLN 312 
1 n SER 313 
1 n SER 314 
1 n ILE 315 
1 n LEU 316 
1 n ARG 317 
1 n PRO 318 
1 n ALA 319 
1 n GLY 320 
1 n ALA 321 
1 n ILE 322 
1 n GLY 323 
1 n LEU 324 
1 n PHE 325 
1 n SER 326 
1 n SER 327 
1 n PRO 328 
1 n SER 329 
1 n LEU 330 
1 n GLN 331 
1 n THR 332 
1 n PRO 333 
1 n LEU 334 
1 n HIS 335 
1 n PHE 336 
1 n SER 337 
1 n SER 338 
1 n LYS 339 
1 n GLU 340 
1 n ARG 341 
1 n GLU 342 
1 n ALA 343 
1 n ARG 344 
1 n VAL 345 
1 n LEU 346 
1 n ARG 347 
1 n TYR 348 
1 n LYS 349 
1 n GLU 350 
1 n LYS 351 
1 n LYS 352 
1 n LYS 353 
1 n SER 354 
1 n ARG 355 
1 n LYS 356 
1 n PHE 357 
1 n GLU 358 
1 n LYS 359 
1 n THR 360 
1 n THR 361 
1 n ARG 362 
1 n TYR 363 
1 n ALA 364 
1 n THR 365 
1 n ARG 366 
1 n LYS 367 
1 n ALA 368 
1 n TYR 369 
1 n ALA 370 
1 n GLU 371 
1 n ALA 372 
1 n ARG 373 
1 n PRO 374 
1 n ARG 375 
1 n ILE 376 
1 n LYS 377 
1 n GLY 378 
1 n ARG 379 
1 n PHE 380 
1 n ALA 381 
1 n LYS 382 
1 n ARG 383 
1 n SER 384 
1 n ASP 385 
1 n ALA 386 
1 n GLU 387 
1 n MET 388 
1 n GLU 389 
1 n VAL 390 
1 n ASP 391 
1 n GLN 392 
1 n THR 393 
1 n PHE 394 
1 n SER 395 
1 n THR 396 
1 n ALA 397 
1 n ALA 398 
1 n LEU 399 
1 n SER 400 
1 n ASP 401 
1 n SER 402 
1 n SER 403 
1 n TYR 404 
1 n SER 405 
1 n THR 406 
1 n VAL 407 
1 n PRO 408 
1 n TRP 409 
1 n PHE 410 
2 n PHE 1   
2 n SER 2   
2 n SER 3   
2 n PRO 4   
2 n LYS 5   
2 n GLU 6   
2 n GLN 7   
2 n ASP 8   
2 n ARG 9   
2 n PHE 10  
2 n LEU 11  
2 n PRO 12  
2 n ILE 13  
2 n ALA 14  
2 n ASN 15  
2 n VAL 16  
2 n SER 17  
2 n ARG 18  
2 n ILE 19  
2 n MET 20  
2 n LYS 21  
2 n LYS 22  
2 n ALA 23  
2 n LEU 24  
2 n PRO 25  
2 n ALA 26  
2 n ASN 27  
2 n ALA 28  
2 n LYS 29  
2 n ILE 30  
2 n SER 31  
2 n LYS 32  
2 n ASP 33  
2 n ALA 34  
2 n LYS 35  
2 n GLU 36  
2 n THR 37  
2 n VAL 38  
2 n GLN 39  
2 n GLU 40  
2 n CYS 41  
2 n VAL 42  
2 n SER 43  
2 n GLU 44  
2 n PHE 45  
2 n ILE 46  
2 n SER 47  
2 n PHE 48  
2 n ILE 49  
2 n THR 50  
2 n GLY 51  
2 n GLU 52  
2 n ALA 53  
2 n SER 54  
2 n ASP 55  
2 n LYS 56  
2 n CYS 57  
2 n GLN 58  
2 n ARG 59  
2 n GLU 60  
2 n LYS 61  
2 n ARG 62  
2 n LYS 63  
2 n THR 64  
2 n ILE 65  
2 n ASN 66  
2 n GLY 67  
2 n ASP 68  
2 n ASP 69  
2 n LEU 70  
2 n LEU 71  
2 n TRP 72  
2 n ALA 73  
2 n MET 74  
2 n THR 75  
2 n THR 76  
2 n LEU 77  
2 n GLY 78  
2 n PHE 79  
2 n GLU 80  
2 n ASP 81  
2 n TYR 82  
2 n MET 83  
2 n GLU 84  
2 n PRO 85  
2 n LEU 86  
2 n LYS 87  
2 n LEU 88  
2 n TYR 89  
2 n LEU 90  
2 n HIS 91  
2 n LYS 92  
2 n PHE 93  
2 n ARG 94  
2 n GLU 95  
3 n GLN 1   
3 n GLN 2   
3 n GLU 3   
3 n GLU 4   
3 n MET 5   
3 n GLU 6   
3 n ALA 7   
3 n THR 8   
3 n VAL 9   
3 n ASP 10  
3 n PHE 11  
3 n ASN 12  
3 n ASP 13  
3 n ARG 14  
3 n ILE 15  
3 n LEU 16  
3 n PRO 17  
3 n MET 18  
3 n ALA 19  
3 n ARG 20  
3 n LEU 21  
3 n LYS 22  
3 n ARG 23  
3 n VAL 24  
3 n ILE 25  
3 n ARG 26  
3 n ALA 27  
3 n GLU 28  
3 n GLU 29  
3 n ASP 30  
3 n GLY 31  
3 n MET 32  
3 n MET 33  
3 n ILE 34  
3 n ALA 35  
3 n ALA 36  
3 n ASP 37  
3 n THR 38  
3 n PRO 39  
3 n ALA 40  
3 n TYR 41  
3 n LEU 42  
3 n ALA 43  
3 n LYS 44  
3 n LEU 45  
3 n CYS 46  
3 n GLU 47  
3 n LEU 48  
3 n PHE 49  
3 n VAL 50  
3 n GLN 51  
3 n GLU 52  
3 n LEU 53  
3 n ALA 54  
3 n LEU 55  
3 n ARG 56  
3 n ALA 57  
3 n TRP 58  
3 n ALA 59  
3 n CYS 60  
3 n ALA 61  
3 n GLN 62  
3 n SER 63  
3 n HIS 64  
3 n HIS 65  
3 n ARG 66  
3 n ARG 67  
3 n ILE 68  
3 n ILE 69  
3 n LEU 70  
3 n ASP 71  
3 n SER 72  
3 n ASP 73  
3 n ILE 74  
3 n ALA 75  
3 n GLU 76  
3 n ALA 77  
3 n VAL 78  
3 n ALA 79  
3 n TYR 80  
3 n THR 81  
3 n GLU 82  
3 n SER 83  
3 n TYR 84  
3 n ASP 85  
3 n PHE 86  
3 n LEU 87  
3 n THR 88  
3 n THR 89  
3 n LEU 90  
3 n LEU 91  
3 n LEU 92  
3 n GLU 93  
3 n HIS 94  
3 n GLN 95  
3 n ARG 96  
3 n GLU 97  
3 n ALA 98  
3 n ARG 99  
3 n LEU 100 
3 n VAL 101 
3 n GLY 102 
3 n ARG 103 
4 n DC  1   
4 n DA  2   
4 n DC  3   
4 n DG  4   
4 n DC  5   
4 n DA  6   
4 n DC  7   
4 n DC  8   
4 n DA  9   
4 n DG  10  
4 n DA  11  
4 n DC  12  
4 n DC  13  
4 n DA  14  
4 n DC  15  
4 n DA  16  
4 n DC  17  
4 n DC  18  
4 n DA  19  
4 n DG  20  
4 n DA  21  
4 n DA  22  
4 n DA  23  
4 n DC  24  
4 n DA  25  
4 n DA  26  
4 n DA  27  
4 n DC  28  
4 n DA  29  
4 n DA  30  
4 n DA  31  
5 n DT  1   
5 n DT  2   
5 n DT  3   
5 n DG  4   
5 n DT  5   
5 n DT  6   
5 n DT  7   
5 n DG  8   
5 n DT  9   
5 n DT  10  
5 n DT  11  
5 n DC  12  
5 n DT  13  
5 n DG  14  
5 n DG  15  
5 n DT  16  
5 n DG  17  
5 n DT  18  
5 n DG  19  
5 n DG  20  
5 n DT  21  
5 n DC  22  
5 n DT  23  
5 n DG  24  
5 n DG  25  
5 n DT  26  
5 n DG  27  
5 n DC  28  
5 n DG  29  
5 n DT  30  
5 n DG  31  
#
_ma_data.content_type "model coordinates"
_ma_data.id           1
_ma_data.name         Model
#
_ma_model_list.data_id          1
_ma_model_list.model_group_id   1
_ma_model_list.model_group_name "AlphaFold-beta-20231127 (927599d6-1efe-4fa9-85d2-a29f909d212e @ 2024-12-16 01:01:44)"
_ma_model_list.model_id         1
_ma_model_list.model_name       "Top ranked model"
_ma_model_list.model_type       "Ab initio model"
_ma_model_list.ordinal_id       1
#
loop_
_ma_protocol_step.method_type
_ma_protocol_step.ordinal_id
_ma_protocol_step.protocol_id
_ma_protocol_step.step_id
"coevolution MSA" 1 1 1 
"template search" 2 1 2 
modeling          3 1 3 
#
loop_
_ma_qa_metric.id
_ma_qa_metric.mode
_ma_qa_metric.name
_ma_qa_metric.software_group_id
_ma_qa_metric.type
1 global pLDDT 1 pLDDT 
2 local  pLDDT 1 pLDDT 
#
_ma_qa_metric_global.metric_id    1
_ma_qa_metric_global.metric_value 64.67
_ma_qa_metric_global.model_id     1
_ma_qa_metric_global.ordinal_id   1
#
_ma_software_group.group_id    1
_ma_software_group.ordinal_id  1
_ma_software_group.software_id 1
#
loop_
_ma_target_entity.data_id
_ma_target_entity.entity_id
_ma_target_entity.origin
1 1 . 
1 2 . 
1 3 . 
1 4 . 
1 5 . 
#
loop_
_ma_target_entity_instance.asym_id
_ma_target_entity_instance.details
_ma_target_entity_instance.entity_id
A . 1 
B . 2 
C . 3 
D . 4 
E . 5 
#
loop_
_pdbx_data_usage.details
_pdbx_data_usage.id
_pdbx_data_usage.type
_pdbx_data_usage.url
;NON-COMMERCIAL USE ONLY, BY USING THIS FILE YOU AGREE TO THE TERMS OF USE FOUND
AT alphafoldserver.com/output-terms.
;
1 license    ? 
;THE INFORMATION IS NOT INTENDED FOR, HAS NOT BEEN VALIDATED FOR, AND IS NOT
APPROVED FOR CLINICAL USE. IT SHOULD NOT BE USED FOR CLINICAL PURPOSE OR RELIED
ON FOR MEDICAL OR OTHER PROFESSIONAL ADVICE. IT IS THEORETICAL MODELLING ONLY
AND CAUTION SHOULD BE EXERCISED IN ITS USE. IT IS PROVIDED "AS-IS" WITHOUT ANY
WARRANTY OF ANY KIND, WHETHER EXPRESSED OR IMPLIED. NO WARRANTY IS GIVEN THAT
USE OF THE INFORMATION SHALL NOT INFRINGE THE RIGHTS OF ANY THIRD PARTY.
;
2 disclaimer ? 
#
loop_
_pdbx_poly_seq_scheme.asym_id
_pdbx_poly_seq_scheme.auth_seq_num
_pdbx_poly_seq_scheme.entity_id
_pdbx_poly_seq_scheme.hetero
_pdbx_poly_seq_scheme.mon_id
_pdbx_poly_seq_scheme.pdb_ins_code
_pdbx_poly_seq_scheme.pdb_seq_num
_pdbx_poly_seq_scheme.pdb_strand_id
_pdbx_poly_seq_scheme.seq_id
A 1   1 n MET . 1   A 1   
A 2   1 n PRO . 2   A 2   
A 3   1 n ARG . 3   A 3   
A 4   1 n CYS . 4   A 4   
A 5   1 n ASN . 5   A 5   
A 6   1 n LYS . 6   A 6   
A 7   1 n CYS . 7   A 7   
A 8   1 n LEU . 8   A 8   
A 9   1 n SER . 9   A 9   
A 10  1 n GLU . 10  A 10  
A 11  1 n ASN . 11  A 11  
A 12  1 n ASP . 12  A 12  
A 13  1 n SER . 13  A 13  
A 14  1 n ALA . 14  A 14  
A 15  1 n SER . 15  A 15  
A 16  1 n GLU . 16  A 16  
A 17  1 n ASP . 17  A 17  
A 18  1 n ARG . 18  A 18  
A 19  1 n HIS . 19  A 19  
A 20  1 n TRP . 20  A 20  
A 21  1 n HIS . 21  A 21  
A 22  1 n ARG . 22  A 22  
A 23  1 n THR . 23  A 23  
A 24  1 n ALA . 24  A 24  
A 25  1 n THR . 25  A 25  
A 26  1 n LEU . 26  A 26  
A 27  1 n PHE . 27  A 27  
A 28  1 n MET . 28  A 28  
A 29  1 n ASN . 29  A 29  
A 30  1 n CYS . 30  A 30  
A 31  1 n VAL . 31  A 31  
A 32  1 n SER . 32  A 32  
A 33  1 n ASN . 33  A 33  
A 34  1 n GLY . 34  A 34  
A 35  1 n THR . 35  A 35  
A 36  1 n VAL . 36  A 36  
A 37  1 n TYR . 37  A 37  
A 38  1 n GLU . 38  A 38  
A 39  1 n GLU . 39  A 39  
A 40  1 n ALA . 40  A 40  
A 41  1 n VAL . 41  A 41  
A 42  1 n GLY . 42  A 42  
A 43  1 n ARG . 43  A 43  
A 44  1 n GLU . 44  A 44  
A 45  1 n GLY . 45  A 45  
A 46  1 n CYS . 46  A 46  
A 47  1 n TRP . 47  A 47  
A 48  1 n ALA . 48  A 48  
A 49  1 n ARG . 49  A 49  
A 50  1 n LEU . 50  A 50  
A 51  1 n CYS . 51  A 51  
A 52  1 n ASP . 52  A 52  
A 53  1 n GLY . 53  A 53  
A 54  1 n CYS . 54  A 54  
A 55  1 n CYS . 55  A 55  
A 56  1 n THR . 56  A 56  
A 57  1 n VAL . 57  A 57  
A 58  1 n PRO . 58  A 58  
A 59  1 n SER . 59  A 59  
A 60  1 n VAL . 60  A 60  
A 61  1 n VAL . 61  A 61  
A 62  1 n TYR . 62  A 62  
A 63  1 n CYS . 63  A 63  
A 64  1 n ARG . 64  A 64  
A 65  1 n ALA . 65  A 65  
A 66  1 n ASP . 66  A 66  
A 67  1 n SER . 67  A 67  
A 68  1 n ALA . 68  A 68  
A 69  1 n TYR . 69  A 69  
A 70  1 n LEU . 70  A 70  
A 71  1 n CYS . 71  A 71  
A 72  1 n ALA . 72  A 72  
A 73  1 n SER . 73  A 73  
A 74  1 n CYS . 74  A 74  
A 75  1 n ASP . 75  A 75  
A 76  1 n ALA . 76  A 76  
A 77  1 n GLN . 77  A 77  
A 78  1 n ILE . 78  A 78  
A 79  1 n HIS . 79  A 79  
A 80  1 n ALA . 80  A 80  
A 81  1 n ALA . 81  A 81  
A 82  1 n ASN . 82  A 82  
A 83  1 n ARG . 83  A 83  
A 84  1 n VAL . 84  A 84  
A 85  1 n ALA . 85  A 85  
A 86  1 n SER . 86  A 86  
A 87  1 n ARG . 87  A 87  
A 88  1 n HIS . 88  A 88  
A 89  1 n GLU . 89  A 89  
A 90  1 n ARG . 90  A 90  
A 91  1 n VAL . 91  A 91  
A 92  1 n LEU . 92  A 92  
A 93  1 n LEU . 93  A 93  
A 94  1 n SER . 94  A 94  
A 95  1 n GLU . 95  A 95  
A 96  1 n ALA . 96  A 96  
A 97  1 n TYR . 97  A 97  
A 98  1 n LYS . 98  A 98  
A 99  1 n HIS . 99  A 99  
A 100 1 n ALA . 100 A 100 
A 101 1 n PRO . 101 A 101 
A 102 1 n VAL . 102 A 102 
A 103 1 n MET . 103 A 103 
A 104 1 n LEU . 104 A 104 
A 105 1 n ASP . 105 A 105 
A 106 1 n CYS . 106 A 106 
A 107 1 n HIS . 107 A 107 
A 108 1 n ALA . 108 A 108 
A 109 1 n ASP . 109 A 109 
A 110 1 n ALA . 110 A 110 
A 111 1 n ALA . 111 A 111 
A 112 1 n ALA . 112 A 112 
A 113 1 n LEU . 113 A 113 
A 114 1 n CYS . 114 A 114 
A 115 1 n ALA . 115 A 115 
A 116 1 n ALA . 116 A 116 
A 117 1 n TYR . 117 A 117 
A 118 1 n GLU . 118 A 118 
A 119 1 n ALA . 119 A 119 
A 120 1 n GLN . 120 A 120 
A 121 1 n VAL . 121 A 121 
A 122 1 n HIS . 122 A 122 
A 123 1 n TYR . 123 A 123 
A 124 1 n ALA . 124 A 124 
A 125 1 n ASN . 125 A 125 
A 126 1 n LEU . 126 A 126 
A 127 1 n LEU . 127 A 127 
A 128 1 n THR . 128 A 128 
A 129 1 n VAL . 129 A 129 
A 130 1 n MET . 130 A 130 
A 131 1 n HIS . 131 A 131 
A 132 1 n GLN . 132 A 132 
A 133 1 n ARG . 133 A 133 
A 134 1 n MET . 134 A 134 
A 135 1 n PRO . 135 A 135 
A 136 1 n VAL . 136 A 136 
A 137 1 n VAL . 137 A 137 
A 138 1 n SER . 138 A 138 
A 139 1 n HIS . 139 A 139 
A 140 1 n PRO . 140 A 140 
A 141 1 n ALA . 141 A 141 
A 142 1 n VAL . 142 A 142 
A 143 1 n ALA . 143 A 143 
A 144 1 n ILE . 144 A 144 
A 145 1 n PRO . 145 A 145 
A 146 1 n PRO . 146 A 146 
A 147 1 n VAL . 147 A 147 
A 148 1 n SER . 148 A 148 
A 149 1 n LEU . 149 A 149 
A 150 1 n PHE . 150 A 150 
A 151 1 n ALA . 151 A 151 
A 152 1 n GLU . 152 A 152 
A 153 1 n ALA . 153 A 153 
A 154 1 n GLU . 154 A 154 
A 155 1 n ALA . 155 A 155 
A 156 1 n THR . 156 A 156 
A 157 1 n ALA . 157 A 157 
A 158 1 n PRO . 158 A 158 
A 159 1 n VAL . 159 A 159 
A 160 1 n LEU . 160 A 160 
A 161 1 n GLY . 161 A 161 
A 162 1 n ARG . 162 A 162 
A 163 1 n LYS . 163 A 163 
A 164 1 n GLU . 164 A 164 
A 165 1 n GLU . 165 A 165 
A 166 1 n ASP . 166 A 166 
A 167 1 n THR . 167 A 167 
A 168 1 n SER . 168 A 168 
A 169 1 n TRP . 169 A 169 
A 170 1 n LEU . 170 A 170 
A 171 1 n LEU . 171 A 171 
A 172 1 n LEU . 172 A 172 
A 173 1 n SER . 173 A 173 
A 174 1 n LYS . 174 A 174 
A 175 1 n ASP . 175 A 175 
A 176 1 n SER . 176 A 176 
A 177 1 n ASP . 177 A 177 
A 178 1 n ASN . 178 A 178 
A 179 1 n HIS . 179 A 179 
A 180 1 n ASN . 180 A 180 
A 181 1 n ARG . 181 A 181 
A 182 1 n SER . 182 A 182 
A 183 1 n GLY . 183 A 183 
A 184 1 n ASN . 184 A 184 
A 185 1 n ASN . 185 A 185 
A 186 1 n SER . 186 A 186 
A 187 1 n SER . 187 A 187 
A 188 1 n THR . 188 A 188 
A 189 1 n SER . 189 A 189 
A 190 1 n SER . 190 A 190 
A 191 1 n SER . 191 A 191 
A 192 1 n SER . 192 A 192 
A 193 1 n GLN . 193 A 193 
A 194 1 n TYR . 194 A 194 
A 195 1 n PHE . 195 A 195 
A 196 1 n GLY . 196 A 196 
A 197 1 n GLU . 197 A 197 
A 198 1 n VAL . 198 A 198 
A 199 1 n ASP . 199 A 199 
A 200 1 n GLN . 200 A 200 
A 201 1 n TYR . 201 A 201 
A 202 1 n PHE . 202 A 202 
A 203 1 n ASP . 203 A 203 
A 204 1 n LEU . 204 A 204 
A 205 1 n VAL . 205 A 205 
A 206 1 n GLY . 206 A 206 
A 207 1 n TYR . 207 A 207 
A 208 1 n ASN . 208 A 208 
A 209 1 n SER . 209 A 209 
A 210 1 n TYR . 210 A 210 
A 211 1 n TYR . 211 A 211 
A 212 1 n ASP . 212 A 212 
A 213 1 n SER . 213 A 213 
A 214 1 n HIS . 214 A 214 
A 215 1 n MET . 215 A 215 
A 216 1 n SER . 216 A 216 
A 217 1 n ASN . 217 A 217 
A 218 1 n GLN . 218 A 218 
A 219 1 n GLU . 219 A 219 
A 220 1 n GLN . 220 A 220 
A 221 1 n TYR . 221 A 221 
A 222 1 n VAL . 222 A 222 
A 223 1 n MET . 223 A 223 
A 224 1 n GLN . 224 A 224 
A 225 1 n GLU . 225 A 225 
A 226 1 n GLN . 226 A 226 
A 227 1 n GLN . 227 A 227 
A 228 1 n HIS . 228 A 228 
A 229 1 n LEU . 229 A 229 
A 230 1 n GLN . 230 A 230 
A 231 1 n GLN . 231 A 231 
A 232 1 n MET . 232 A 232 
A 233 1 n GLN . 233 A 233 
A 234 1 n LYS . 234 A 234 
A 235 1 n GLU . 235 A 235 
A 236 1 n TYR . 236 A 236 
A 237 1 n ALA . 237 A 237 
A 238 1 n GLU . 238 A 238 
A 239 1 n GLN . 239 A 239 
A 240 1 n GLN . 240 A 240 
A 241 1 n MET . 241 A 241 
A 242 1 n GLN . 242 A 242 
A 243 1 n LYS . 243 A 243 
A 244 1 n GLU . 244 A 244 
A 245 1 n TYR . 245 A 245 
A 246 1 n VAL . 246 A 246 
A 247 1 n GLU . 247 A 247 
A 248 1 n ASN . 248 A 248 
A 249 1 n GLU . 249 A 249 
A 250 1 n GLY . 250 A 250 
A 251 1 n SER . 251 A 251 
A 252 1 n GLU . 252 A 252 
A 253 1 n CYS . 253 A 253 
A 254 1 n ILE . 254 A 254 
A 255 1 n VAL . 255 A 255 
A 256 1 n PRO . 256 A 256 
A 257 1 n SER . 257 A 257 
A 258 1 n GLN . 258 A 258 
A 259 1 n SER . 259 A 259 
A 260 1 n THR . 260 A 260 
A 261 1 n ILE . 261 A 261 
A 262 1 n VAL . 262 A 262 
A 263 1 n ARG . 263 A 263 
A 264 1 n ARG . 264 A 264 
A 265 1 n PRO . 265 A 265 
A 266 1 n HIS . 266 A 266 
A 267 1 n GLN . 267 A 267 
A 268 1 n SER . 268 A 268 
A 269 1 n GLY . 269 A 269 
A 270 1 n TYR . 270 A 270 
A 271 1 n ALA . 271 A 271 
A 272 1 n PRO . 272 A 272 
A 273 1 n LEU . 273 A 273 
A 274 1 n VAL . 274 A 274 
A 275 1 n GLY . 275 A 275 
A 276 1 n ALA . 276 A 276 
A 277 1 n GLU . 277 A 277 
A 278 1 n GLN . 278 A 278 
A 279 1 n ALA . 279 A 279 
A 280 1 n ALA . 280 A 280 
A 281 1 n SER . 281 A 281 
A 282 1 n ALA . 282 A 282 
A 283 1 n THR . 283 A 283 
A 284 1 n ALA . 284 A 284 
A 285 1 n GLY . 285 A 285 
A 286 1 n ALA . 286 A 286 
A 287 1 n SER . 287 A 287 
A 288 1 n ALA . 288 A 288 
A 289 1 n TYR . 289 A 289 
A 290 1 n THR . 290 A 290 
A 291 1 n ASP . 291 A 291 
A 292 1 n SER . 292 A 292 
A 293 1 n VAL . 293 A 293 
A 294 1 n ASN . 294 A 294 
A 295 1 n ASN . 295 A 295 
A 296 1 n SER . 296 A 296 
A 297 1 n ILE . 297 A 297 
A 298 1 n SER . 298 A 298 
A 299 1 n PHE . 299 A 299 
A 300 1 n SER . 300 A 300 
A 301 1 n MET . 301 A 301 
A 302 1 n GLU . 302 A 302 
A 303 1 n ALA . 303 A 303 
A 304 1 n GLY . 304 A 304 
A 305 1 n ILE . 305 A 305 
A 306 1 n VAL . 306 A 306 
A 307 1 n PRO . 307 A 307 
A 308 1 n ASP . 308 A 308 
A 309 1 n ASN . 309 A 309 
A 310 1 n THR . 310 A 310 
A 311 1 n VAL . 311 A 311 
A 312 1 n GLN . 312 A 312 
A 313 1 n SER . 313 A 313 
A 314 1 n SER . 314 A 314 
A 315 1 n ILE . 315 A 315 
A 316 1 n LEU . 316 A 316 
A 317 1 n ARG . 317 A 317 
A 318 1 n PRO . 318 A 318 
A 319 1 n ALA . 319 A 319 
A 320 1 n GLY . 320 A 320 
A 321 1 n ALA . 321 A 321 
A 322 1 n ILE . 322 A 322 
A 323 1 n GLY . 323 A 323 
A 324 1 n LEU . 324 A 324 
A 325 1 n PHE . 325 A 325 
A 326 1 n SER . 326 A 326 
A 327 1 n SER . 327 A 327 
A 328 1 n PRO . 328 A 328 
A 329 1 n SER . 329 A 329 
A 330 1 n LEU . 330 A 330 
A 331 1 n GLN . 331 A 331 
A 332 1 n THR . 332 A 332 
A 333 1 n PRO . 333 A 333 
A 334 1 n LEU . 334 A 334 
A 335 1 n HIS . 335 A 335 
A 336 1 n PHE . 336 A 336 
A 337 1 n SER . 337 A 337 
A 338 1 n SER . 338 A 338 
A 339 1 n LYS . 339 A 339 
A 340 1 n GLU . 340 A 340 
A 341 1 n ARG . 341 A 341 
A 342 1 n GLU . 342 A 342 
A 343 1 n ALA . 343 A 343 
A 344 1 n ARG . 344 A 344 
A 345 1 n VAL . 345 A 345 
A 346 1 n LEU . 346 A 346 
A 347 1 n ARG . 347 A 347 
A 348 1 n TYR . 348 A 348 
A 349 1 n LYS . 349 A 349 
A 350 1 n GLU . 350 A 350 
A 351 1 n LYS . 351 A 351 
A 352 1 n LYS . 352 A 352 
A 353 1 n LYS . 353 A 353 
A 354 1 n SER . 354 A 354 
A 355 1 n ARG . 355 A 355 
A 356 1 n LYS . 356 A 356 
A 357 1 n PHE . 357 A 357 
A 358 1 n GLU . 358 A 358 
A 359 1 n LYS . 359 A 359 
A 360 1 n THR . 360 A 360 
A 361 1 n THR . 361 A 361 
A 362 1 n ARG . 362 A 362 
A 363 1 n TYR . 363 A 363 
A 364 1 n ALA . 364 A 364 
A 365 1 n THR . 365 A 365 
A 366 1 n ARG . 366 A 366 
A 367 1 n LYS . 367 A 367 
A 368 1 n ALA . 368 A 368 
A 369 1 n TYR . 369 A 369 
A 370 1 n ALA . 370 A 370 
A 371 1 n GLU . 371 A 371 
A 372 1 n ALA . 372 A 372 
A 373 1 n ARG . 373 A 373 
A 374 1 n PRO . 374 A 374 
A 375 1 n ARG . 375 A 375 
A 376 1 n ILE . 376 A 376 
A 377 1 n LYS . 377 A 377 
A 378 1 n GLY . 378 A 378 
A 379 1 n ARG . 379 A 379 
A 380 1 n PHE . 380 A 380 
A 381 1 n ALA . 381 A 381 
A 382 1 n LYS . 382 A 382 
A 383 1 n ARG . 383 A 383 
A 384 1 n SER . 384 A 384 
A 385 1 n ASP . 385 A 385 
A 386 1 n ALA . 386 A 386 
A 387 1 n GLU . 387 A 387 
A 388 1 n MET . 388 A 388 
A 389 1 n GLU . 389 A 389 
A 390 1 n VAL . 390 A 390 
A 391 1 n ASP . 391 A 391 
A 392 1 n GLN . 392 A 392 
A 393 1 n THR . 393 A 393 
A 394 1 n PHE . 394 A 394 
A 395 1 n SER . 395 A 395 
A 396 1 n THR . 396 A 396 
A 397 1 n ALA . 397 A 397 
A 398 1 n ALA . 398 A 398 
A 399 1 n LEU . 399 A 399 
A 400 1 n SER . 400 A 400 
A 401 1 n ASP . 401 A 401 
A 402 1 n SER . 402 A 402 
A 403 1 n SER . 403 A 403 
A 404 1 n TYR . 404 A 404 
A 405 1 n SER . 405 A 405 
A 406 1 n THR . 406 A 406 
A 407 1 n VAL . 407 A 407 
A 408 1 n PRO . 408 A 408 
A 409 1 n TRP . 409 A 409 
A 410 1 n PHE . 410 A 410 
B 1   2 n PHE . 1   B 1   
B 2   2 n SER . 2   B 2   
B 3   2 n SER . 3   B 3   
B 4   2 n PRO . 4   B 4   
B 5   2 n LYS . 5   B 5   
B 6   2 n GLU . 6   B 6   
B 7   2 n GLN . 7   B 7   
B 8   2 n ASP . 8   B 8   
B 9   2 n ARG . 9   B 9   
B 10  2 n PHE . 10  B 10  
B 11  2 n LEU . 11  B 11  
B 12  2 n PRO . 12  B 12  
B 13  2 n ILE . 13  B 13  
B 14  2 n ALA . 14  B 14  
B 15  2 n ASN . 15  B 15  
B 16  2 n VAL . 16  B 16  
B 17  2 n SER . 17  B 17  
B 18  2 n ARG . 18  B 18  
B 19  2 n ILE . 19  B 19  
B 20  2 n MET . 20  B 20  
B 21  2 n LYS . 21  B 21  
B 22  2 n LYS . 22  B 22  
B 23  2 n ALA . 23  B 23  
B 24  2 n LEU . 24  B 24  
B 25  2 n PRO . 25  B 25  
B 26  2 n ALA . 26  B 26  
B 27  2 n ASN . 27  B 27  
B 28  2 n ALA . 28  B 28  
B 29  2 n LYS . 29  B 29  
B 30  2 n ILE . 30  B 30  
B 31  2 n SER . 31  B 31  
B 32  2 n LYS . 32  B 32  
B 33  2 n ASP . 33  B 33  
B 34  2 n ALA . 34  B 34  
B 35  2 n LYS . 35  B 35  
B 36  2 n GLU . 36  B 36  
B 37  2 n THR . 37  B 37  
B 38  2 n VAL . 38  B 38  
B 39  2 n GLN . 39  B 39  
B 40  2 n GLU . 40  B 40  
B 41  2 n CYS . 41  B 41  
B 42  2 n VAL . 42  B 42  
B 43  2 n SER . 43  B 43  
B 44  2 n GLU . 44  B 44  
B 45  2 n PHE . 45  B 45  
B 46  2 n ILE . 46  B 46  
B 47  2 n SER . 47  B 47  
B 48  2 n PHE . 48  B 48  
B 49  2 n ILE . 49  B 49  
B 50  2 n THR . 50  B 50  
B 51  2 n GLY . 51  B 51  
B 52  2 n GLU . 52  B 52  
B 53  2 n ALA . 53  B 53  
B 54  2 n SER . 54  B 54  
B 55  2 n ASP . 55  B 55  
B 56  2 n LYS . 56  B 56  
B 57  2 n CYS . 57  B 57  
B 58  2 n GLN . 58  B 58  
B 59  2 n ARG . 59  B 59  
B 60  2 n GLU . 60  B 60  
B 61  2 n LYS . 61  B 61  
B 62  2 n ARG . 62  B 62  
B 63  2 n LYS . 63  B 63  
B 64  2 n THR . 64  B 64  
B 65  2 n ILE . 65  B 65  
B 66  2 n ASN . 66  B 66  
B 67  2 n GLY . 67  B 67  
B 68  2 n ASP . 68  B 68  
B 69  2 n ASP . 69  B 69  
B 70  2 n LEU . 70  B 70  
B 71  2 n LEU . 71  B 71  
B 72  2 n TRP . 72  B 72  
B 73  2 n ALA . 73  B 73  
B 74  2 n MET . 74  B 74  
B 75  2 n THR . 75  B 75  
B 76  2 n THR . 76  B 76  
B 77  2 n LEU . 77  B 77  
B 78  2 n GLY . 78  B 78  
B 79  2 n PHE . 79  B 79  
B 80  2 n GLU . 80  B 80  
B 81  2 n ASP . 81  B 81  
B 82  2 n TYR . 82  B 82  
B 83  2 n MET . 83  B 83  
B 84  2 n GLU . 84  B 84  
B 85  2 n PRO . 85  B 85  
B 86  2 n LEU . 86  B 86  
B 87  2 n LYS . 87  B 87  
B 88  2 n LEU . 88  B 88  
B 89  2 n TYR . 89  B 89  
B 90  2 n LEU . 90  B 90  
B 91  2 n HIS . 91  B 91  
B 92  2 n LYS . 92  B 92  
B 93  2 n PHE . 93  B 93  
B 94  2 n ARG . 94  B 94  
B 95  2 n GLU . 95  B 95  
C 1   3 n GLN . 1   C 1   
C 2   3 n GLN . 2   C 2   
C 3   3 n GLU . 3   C 3   
C 4   3 n GLU . 4   C 4   
C 5   3 n MET . 5   C 5   
C 6   3 n GLU . 6   C 6   
C 7   3 n ALA . 7   C 7   
C 8   3 n THR . 8   C 8   
C 9   3 n VAL . 9   C 9   
C 10  3 n ASP . 10  C 10  
C 11  3 n PHE . 11  C 11  
C 12  3 n ASN . 12  C 12  
C 13  3 n ASP . 13  C 13  
C 14  3 n ARG . 14  C 14  
C 15  3 n ILE . 15  C 15  
C 16  3 n LEU . 16  C 16  
C 17  3 n PRO . 17  C 17  
C 18  3 n MET . 18  C 18  
C 19  3 n ALA . 19  C 19  
C 20  3 n ARG . 20  C 20  
C 21  3 n LEU . 21  C 21  
C 22  3 n LYS . 22  C 22  
C 23  3 n ARG . 23  C 23  
C 24  3 n VAL . 24  C 24  
C 25  3 n ILE . 25  C 25  
C 26  3 n ARG . 26  C 26  
C 27  3 n ALA . 27  C 27  
C 28  3 n GLU . 28  C 28  
C 29  3 n GLU . 29  C 29  
C 30  3 n ASP . 30  C 30  
C 31  3 n GLY . 31  C 31  
C 32  3 n MET . 32  C 32  
C 33  3 n MET . 33  C 33  
C 34  3 n ILE . 34  C 34  
C 35  3 n ALA . 35  C 35  
C 36  3 n ALA . 36  C 36  
C 37  3 n ASP . 37  C 37  
C 38  3 n THR . 38  C 38  
C 39  3 n PRO . 39  C 39  
C 40  3 n ALA . 40  C 40  
C 41  3 n TYR . 41  C 41  
C 42  3 n LEU . 42  C 42  
C 43  3 n ALA . 43  C 43  
C 44  3 n LYS . 44  C 44  
C 45  3 n LEU . 45  C 45  
C 46  3 n CYS . 46  C 46  
C 47  3 n GLU . 47  C 47  
C 48  3 n LEU . 48  C 48  
C 49  3 n PHE . 49  C 49  
C 50  3 n VAL . 50  C 50  
C 51  3 n GLN . 51  C 51  
C 52  3 n GLU . 52  C 52  
C 53  3 n LEU . 53  C 53  
C 54  3 n ALA . 54  C 54  
C 55  3 n LEU . 55  C 55  
C 56  3 n ARG . 56  C 56  
C 57  3 n ALA . 57  C 57  
C 58  3 n TRP . 58  C 58  
C 59  3 n ALA . 59  C 59  
C 60  3 n CYS . 60  C 60  
C 61  3 n ALA . 61  C 61  
C 62  3 n GLN . 62  C 62  
C 63  3 n SER . 63  C 63  
C 64  3 n HIS . 64  C 64  
C 65  3 n HIS . 65  C 65  
C 66  3 n ARG . 66  C 66  
C 67  3 n ARG . 67  C 67  
C 68  3 n ILE . 68  C 68  
C 69  3 n ILE . 69  C 69  
C 70  3 n LEU . 70  C 70  
C 71  3 n ASP . 71  C 71  
C 72  3 n SER . 72  C 72  
C 73  3 n ASP . 73  C 73  
C 74  3 n ILE . 74  C 74  
C 75  3 n ALA . 75  C 75  
C 76  3 n GLU . 76  C 76  
C 77  3 n ALA . 77  C 77  
C 78  3 n VAL . 78  C 78  
C 79  3 n ALA . 79  C 79  
C 80  3 n TYR . 80  C 80  
C 81  3 n THR . 81  C 81  
C 82  3 n GLU . 82  C 82  
C 83  3 n SER . 83  C 83  
C 84  3 n TYR . 84  C 84  
C 85  3 n ASP . 85  C 85  
C 86  3 n PHE . 86  C 86  
C 87  3 n LEU . 87  C 87  
C 88  3 n THR . 88  C 88  
C 89  3 n THR . 89  C 89  
C 90  3 n LEU . 90  C 90  
C 91  3 n LEU . 91  C 91  
C 92  3 n LEU . 92  C 92  
C 93  3 n GLU . 93  C 93  
C 94  3 n HIS . 94  C 94  
C 95  3 n GLN . 95  C 95  
C 96  3 n ARG . 96  C 96  
C 97  3 n GLU . 97  C 97  
C 98  3 n ALA . 98  C 98  
C 99  3 n ARG . 99  C 99  
C 100 3 n LEU . 100 C 100 
C 101 3 n VAL . 101 C 101 
C 102 3 n GLY . 102 C 102 
C 103 3 n ARG . 103 C 103 
D 1   4 n DC  . 1   D 1   
D 2   4 n DA  . 2   D 2   
D 3   4 n DC  . 3   D 3   
D 4   4 n DG  . 4   D 4   
D 5   4 n DC  . 5   D 5   
D 6   4 n DA  . 6   D 6   
D 7   4 n DC  . 7   D 7   
D 8   4 n DC  . 8   D 8   
D 9   4 n DA  . 9   D 9   
D 10  4 n DG  . 10  D 10  
D 11  4 n DA  . 11  D 11  
D 12  4 n DC  . 12  D 12  
D 13  4 n DC  . 13  D 13  
D 14  4 n DA  . 14  D 14  
D 15  4 n DC  . 15  D 15  
D 16  4 n DA  . 16  D 16  
D 17  4 n DC  . 17  D 17  
D 18  4 n DC  . 18  D 18  
D 19  4 n DA  . 19  D 19  
D 20  4 n DG  . 20  D 20  
D 21  4 n DA  . 21  D 21  
D 22  4 n DA  . 22  D 22  
D 23  4 n DA  . 23  D 23  
D 24  4 n DC  . 24  D 24  
D 25  4 n DA  . 25  D 25  
D 26  4 n DA  . 26  D 26  
D 27  4 n DA  . 27  D 27  
D 28  4 n DC  . 28  D 28  
D 29  4 n DA  . 29  D 29  
D 30  4 n DA  . 30  D 30  
D 31  4 n DA  . 31  D 31  
E 1   5 n DT  . 1   E 1   
E 2   5 n DT  . 2   E 2   
E 3   5 n DT  . 3   E 3   
E 4   5 n DG  . 4   E 4   
E 5   5 n DT  . 5   E 5   
E 6   5 n DT  . 6   E 6   
E 7   5 n DT  . 7   E 7   
E 8   5 n DG  . 8   E 8   
E 9   5 n DT  . 9   E 9   
E 10  5 n DT  . 10  E 10  
E 11  5 n DT  . 11  E 11  
E 12  5 n DC  . 12  E 12  
E 13  5 n DT  . 13  E 13  
E 14  5 n DG  . 14  E 14  
E 15  5 n DG  . 15  E 15  
E 16  5 n DT  . 16  E 16  
E 17  5 n DG  . 17  E 17  
E 18  5 n DT  . 18  E 18  
E 19  5 n DG  . 19  E 19  
E 20  5 n DG  . 20  E 20  
E 21  5 n DT  . 21  E 21  
E 22  5 n DC  . 22  E 22  
E 23  5 n DT  . 23  E 23  
E 24  5 n DG  . 24  E 24  
E 25  5 n DG  . 25  E 25  
E 26  5 n DT  . 26  E 26  
E 27  5 n DG  . 27  E 27  
E 28  5 n DC  . 28  E 28  
E 29  5 n DG  . 29  E 29  
E 30  5 n DT  . 30  E 30  
E 31  5 n DG  . 31  E 31  
#
_software.classification other
_software.date           ?
_software.description    "Structure prediction"
_software.name           AlphaFold
_software.pdbx_ordinal   1
_software.type           package
_software.version        "AlphaFold-beta-20231127 (927599d6-1efe-4fa9-85d2-a29f909d212e @ 2024-12-16 01:01:44)"
#
loop_
_struct_asym.entity_id
_struct_asym.id
1 A 
2 B 
3 C 
4 D 
5 E 
#
loop_
_atom_site.group_PDB
_atom_site.id
_atom_site.type_symbol
_atom_site.label_atom_id
_atom_site.label_alt_id
_atom_site.label_comp_id
_atom_site.label_asym_id
_atom_site.label_entity_id
_atom_site.label_seq_id
_atom_site.pdbx_PDB_ins_code
_atom_site.Cartn_x
_atom_site.Cartn_y
_atom_site.Cartn_z
_atom_site.occupancy
_atom_site.B_iso_or_equiv
_atom_site.auth_seq_id
_atom_site.auth_asym_id
_atom_site.pdbx_PDB_model_num
ATOM 1    N N     . MET A 1 1   ? -30.090 -17.386 54.771  1.00 17.33 1   A 1 
ATOM 2    C CA    . MET A 1 1   ? -29.113 -17.072 55.830  1.00 17.61 1   A 1 
ATOM 3    C C     . MET A 1 1   ? -28.273 -18.245 56.412  1.00 19.49 1   A 1 
ATOM 4    O O     . MET A 1 1   ? -27.426 -17.917 57.238  1.00 14.46 1   A 1 
ATOM 5    C CB    . MET A 1 1   ? -29.805 -16.346 57.001  1.00 16.32 1   A 1 
ATOM 6    C CG    . MET A 1 1   ? -30.015 -14.847 56.739  1.00 12.60 1   A 1 
ATOM 7    S SD    . MET A 1 1   ? -30.591 -14.008 58.231  1.00 10.94 1   A 1 
ATOM 8    C CE    . MET A 1 1   ? -30.373 -12.286 57.737  1.00 10.06 1   A 1 
ATOM 9    N N     . PRO A 1 2   ? -28.435 -19.533 56.096  1.00 19.41 2   A 1 
ATOM 10   C CA    . PRO A 1 2   ? -27.869 -20.580 56.949  1.00 21.67 2   A 1 
ATOM 11   C C     . PRO A 1 2   ? -26.329 -20.548 57.000  1.00 22.52 2   A 1 
ATOM 12   O O     . PRO A 1 2   ? -25.657 -20.246 56.018  1.00 19.55 2   A 1 
ATOM 13   C CB    . PRO A 1 2   ? -28.434 -21.891 56.409  1.00 20.09 2   A 1 
ATOM 14   C CG    . PRO A 1 2   ? -28.698 -21.576 54.945  1.00 18.81 2   A 1 
ATOM 15   C CD    . PRO A 1 2   ? -29.112 -20.097 54.973  1.00 20.45 2   A 1 
ATOM 16   N N     . ARG A 1 3   ? -25.802 -20.850 58.204  1.00 18.50 3   A 1 
ATOM 17   C CA    . ARG A 1 3   ? -24.464 -20.535 58.718  1.00 18.93 3   A 1 
ATOM 18   C C     . ARG A 1 3   ? -23.336 -21.531 58.365  1.00 18.73 3   A 1 
ATOM 19   O O     . ARG A 1 3   ? -22.333 -21.479 59.051  1.00 17.04 3   A 1 
ATOM 20   C CB    . ARG A 1 3   ? -24.549 -20.458 60.247  1.00 18.48 3   A 1 
ATOM 21   C CG    . ARG A 1 3   ? -25.003 -19.126 60.850  1.00 16.42 3   A 1 
ATOM 22   C CD    . ARG A 1 3   ? -24.979 -19.255 62.381  1.00 15.20 3   A 1 
ATOM 23   N NE    . ARG A 1 3   ? -25.257 -17.983 63.062  1.00 14.52 3   A 1 
ATOM 24   C CZ    . ARG A 1 3   ? -25.292 -17.795 64.377  1.00 13.37 3   A 1 
ATOM 25   N NH1   . ARG A 1 3   ? -25.105 -18.783 65.217  1.00 12.98 3   A 1 
ATOM 26   N NH2   . ARG A 1 3   ? -25.514 -16.626 64.868  1.00 11.83 3   A 1 
ATOM 27   N N     . CYS A 1 4   ? -23.472 -22.495 57.468  1.00 23.21 4   A 1 
ATOM 28   C CA    . CYS A 1 4   ? -22.777 -23.785 57.578  1.00 28.23 4   A 1 
ATOM 29   C C     . CYS A 1 4   ? -21.256 -23.663 57.782  1.00 28.50 4   A 1 
ATOM 30   O O     . CYS A 1 4   ? -20.544 -23.122 56.937  1.00 26.97 4   A 1 
ATOM 31   C CB    . CYS A 1 4   ? -23.139 -24.701 56.414  1.00 27.20 4   A 1 
ATOM 32   S SG    . CYS A 1 4   ? -22.869 -26.426 56.919  1.00 22.78 4   A 1 
ATOM 33   N N     . ASN A 1 5   ? -20.790 -24.192 58.936  1.00 23.32 5   A 1 
ATOM 34   C CA    . ASN A 1 5   ? -19.572 -23.814 59.655  1.00 26.06 5   A 1 
ATOM 35   C C     . ASN A 1 5   ? -18.324 -24.651 59.326  1.00 25.37 5   A 1 
ATOM 36   O O     . ASN A 1 5   ? -17.341 -24.509 60.045  1.00 24.30 5   A 1 
ATOM 37   C CB    . ASN A 1 5   ? -19.881 -23.962 61.165  1.00 25.66 5   A 1 
ATOM 38   C CG    . ASN A 1 5   ? -20.092 -22.682 61.946  1.00 22.60 5   A 1 
ATOM 39   O OD1   . ASN A 1 5   ? -20.016 -21.573 61.477  1.00 23.81 5   A 1 
ATOM 40   N ND2   . ASN A 1 5   ? -20.392 -22.811 63.233  1.00 26.28 5   A 1 
ATOM 41   N N     . LYS A 1 6   ? -18.346 -25.598 58.385  1.00 19.78 6   A 1 
ATOM 42   C CA    . LYS A 1 6   ? -17.425 -26.743 58.452  1.00 24.68 6   A 1 
ATOM 43   C C     . LYS A 1 6   ? -15.947 -26.324 58.423  1.00 24.46 6   A 1 
ATOM 44   O O     . LYS A 1 6   ? -15.469 -25.764 57.443  1.00 21.93 6   A 1 
ATOM 45   C CB    . LYS A 1 6   ? -17.745 -27.805 57.391  1.00 24.43 6   A 1 
ATOM 46   C CG    . LYS A 1 6   ? -18.859 -28.747 57.859  1.00 21.87 6   A 1 
ATOM 47   C CD    . LYS A 1 6   ? -19.063 -29.903 56.868  1.00 19.80 6   A 1 
ATOM 48   C CE    . LYS A 1 6   ? -20.105 -30.902 57.384  1.00 17.73 6   A 1 
ATOM 49   N NZ    . LYS A 1 6   ? -20.287 -32.065 56.471  1.00 15.83 6   A 1 
ATOM 50   N N     . CYS A 1 7   ? -15.254 -26.673 59.526  1.00 26.56 7   A 1 
ATOM 51   C CA    . CYS A 1 7   ? -13.944 -26.166 59.950  1.00 30.56 7   A 1 
ATOM 52   C C     . CYS A 1 7   ? -12.743 -27.057 59.615  1.00 29.32 7   A 1 
ATOM 53   O O     . CYS A 1 7   ? -11.659 -26.755 60.094  1.00 28.29 7   A 1 
ATOM 54   C CB    . CYS A 1 7   ? -13.976 -26.014 61.490  1.00 29.98 7   A 1 
ATOM 55   S SG    . CYS A 1 7   ? -15.369 -25.008 62.064  1.00 27.17 7   A 1 
ATOM 56   N N     . LEU A 1 8   ? -12.906 -28.179 58.927  1.00 20.93 8   A 1 
ATOM 57   C CA    . LEU A 1 8   ? -11.965 -29.304 59.048  1.00 26.00 8   A 1 
ATOM 58   C C     . LEU A 1 8   ? -10.495 -28.972 58.695  1.00 24.80 8   A 1 
ATOM 59   O O     . LEU A 1 8   ? -10.233 -28.108 57.866  1.00 23.24 8   A 1 
ATOM 60   C CB    . LEU A 1 8   ? -12.481 -30.524 58.272  1.00 24.78 8   A 1 
ATOM 61   C CG    . LEU A 1 8   ? -13.560 -31.313 59.022  1.00 22.22 8   A 1 
ATOM 62   C CD1   . LEU A 1 8   ? -14.207 -32.334 58.074  1.00 23.43 8   A 1 
ATOM 63   C CD2   . LEU A 1 8   ? -13.015 -32.080 60.234  1.00 26.38 8   A 1 
ATOM 64   N N     . SER A 1 9   ? -9.602  -29.689 59.373  1.00 26.10 9   A 1 
ATOM 65   C CA    . SER A 1 9   ? -8.389  -29.172 60.003  1.00 30.32 9   A 1 
ATOM 66   C C     . SER A 1 9   ? -7.029  -29.522 59.363  1.00 29.65 9   A 1 
ATOM 67   O O     . SER A 1 9   ? -6.526  -28.747 58.559  1.00 28.36 9   A 1 
ATOM 68   C CB    . SER A 1 9   ? -8.444  -29.574 61.480  1.00 29.15 9   A 1 
ATOM 69   O OG    . SER A 1 9   ? -8.564  -30.981 61.608  1.00 26.61 9   A 1 
ATOM 70   N N     . GLU A 1 10  ? -6.377  -30.610 59.808  1.00 25.40 10  A 1 
ATOM 71   C CA    . GLU A 1 10  ? -4.987  -30.521 60.296  1.00 29.77 10  A 1 
ATOM 72   C C     . GLU A 1 10  ? -3.823  -30.977 59.385  1.00 28.58 10  A 1 
ATOM 73   O O     . GLU A 1 10  ? -2.814  -30.280 59.325  1.00 26.47 10  A 1 
ATOM 74   C CB    . GLU A 1 10  ? -4.870  -31.353 61.602  1.00 28.17 10  A 1 
ATOM 75   C CG    . GLU A 1 10  ? -5.565  -30.744 62.824  1.00 25.72 10  A 1 
ATOM 76   C CD    . GLU A 1 10  ? -5.565  -31.681 64.047  1.00 23.85 10  A 1 
ATOM 77   O OE1   . GLU A 1 10  ? -5.420  -31.158 65.175  1.00 23.40 10  A 1 
ATOM 78   O OE2   . GLU A 1 10  ? -5.794  -32.896 63.846  1.00 24.79 10  A 1 
ATOM 79   N N     . ASN A 1 11  ? -3.810  -32.179 58.868  1.00 29.99 11  A 1 
ATOM 80   C CA    . ASN A 1 11  ? -2.675  -33.083 59.137  1.00 33.81 11  A 1 
ATOM 81   C C     . ASN A 1 11  ? -1.348  -32.923 58.346  1.00 31.83 11  A 1 
ATOM 82   O O     . ASN A 1 11  ? -1.290  -32.365 57.269  1.00 29.74 11  A 1 
ATOM 83   C CB    . ASN A 1 11  ? -3.167  -34.546 59.101  1.00 31.65 11  A 1 
ATOM 84   C CG    . ASN A 1 11  ? -3.538  -35.092 60.471  1.00 27.08 11  A 1 
ATOM 85   O OD1   . ASN A 1 11  ? -3.273  -34.531 61.509  1.00 28.52 11  A 1 
ATOM 86   N ND2   . ASN A 1 11  ? -4.156  -36.251 60.511  1.00 29.89 11  A 1 
ATOM 87   N N     . ASP A 1 12  ? -0.319  -33.543 58.978  1.00 31.69 12  A 1 
ATOM 88   C CA    . ASP A 1 12  ? 1.102   -33.145 58.994  1.00 35.64 12  A 1 
ATOM 89   C C     . ASP A 1 12  ? 2.045   -33.462 57.798  1.00 33.42 12  A 1 
ATOM 90   O O     . ASP A 1 12  ? 2.519   -32.554 57.129  1.00 31.71 12  A 1 
ATOM 91   C CB    . ASP A 1 12  ? 1.736   -33.782 60.250  1.00 32.91 12  A 1 
ATOM 92   C CG    . ASP A 1 12  ? 1.168   -33.319 61.583  1.00 27.87 12  A 1 
ATOM 93   O OD1   . ASP A 1 12  ? 1.115   -32.094 61.794  1.00 28.17 12  A 1 
ATOM 94   O OD2   . ASP A 1 12  ? 0.858   -34.220 62.390  1.00 28.95 12  A 1 
ATOM 95   N N     . SER A 1 13  ? 2.527   -34.729 57.671  1.00 24.18 13  A 1 
ATOM 96   C CA    . SER A 1 13  ? 3.953   -34.912 58.009  1.00 28.76 13  A 1 
ATOM 97   C C     . SER A 1 13  ? 4.978   -35.281 56.925  1.00 27.75 13  A 1 
ATOM 98   O O     . SER A 1 13  ? 6.030   -34.650 56.861  1.00 25.74 13  A 1 
ATOM 99   C CB    . SER A 1 13  ? 4.073   -35.940 59.143  1.00 27.56 13  A 1 
ATOM 100  O OG    . SER A 1 13  ? 3.519   -37.183 58.775  1.00 25.02 13  A 1 
ATOM 101  N N     . ALA A 1 14  ? 4.840   -36.392 56.236  1.00 23.73 14  A 1 
ATOM 102  C CA    . ALA A 1 14  ? 5.994   -37.294 56.062  1.00 25.86 14  A 1 
ATOM 103  C C     . ALA A 1 14  ? 6.999   -36.972 54.927  1.00 25.23 14  A 1 
ATOM 104  O O     . ALA A 1 14  ? 6.718   -36.263 53.976  1.00 23.93 14  A 1 
ATOM 105  C CB    . ALA A 1 14  ? 5.478   -38.734 55.981  1.00 24.55 14  A 1 
ATOM 106  N N     . SER A 1 15  ? 8.185   -37.580 55.052  1.00 24.61 15  A 1 
ATOM 107  C CA    . SER A 1 15  ? 9.502   -37.064 54.665  1.00 27.36 15  A 1 
ATOM 108  C C     . SER A 1 15  ? 10.193  -37.654 53.432  1.00 26.54 15  A 1 
ATOM 109  O O     . SER A 1 15  ? 11.186  -37.069 52.998  1.00 25.73 15  A 1 
ATOM 110  C CB    . SER A 1 15  ? 10.431  -37.349 55.851  1.00 26.74 15  A 1 
ATOM 111  O OG    . SER A 1 15  ? 10.443  -38.733 56.147  1.00 24.02 15  A 1 
ATOM 112  N N     . GLU A 1 16  ? 9.887   -38.835 52.974  1.00 27.31 16  A 1 
ATOM 113  C CA    . GLU A 1 16  ? 10.912  -39.799 52.560  1.00 31.17 16  A 1 
ATOM 114  C C     . GLU A 1 16  ? 11.836  -39.421 51.380  1.00 29.90 16  A 1 
ATOM 115  O O     . GLU A 1 16  ? 11.440  -38.904 50.345  1.00 28.22 16  A 1 
ATOM 116  C CB    . GLU A 1 16  ? 10.320  -41.206 52.341  1.00 30.12 16  A 1 
ATOM 117  C CG    . GLU A 1 16  ? 10.138  -42.004 53.637  1.00 27.03 16  A 1 
ATOM 118  C CD    . GLU A 1 16  ? 9.877   -43.514 53.401  1.00 24.85 16  A 1 
ATOM 119  O OE1   . GLU A 1 16  ? 9.880   -44.265 54.399  1.00 24.00 16  A 1 
ATOM 120  O OE2   . GLU A 1 16  ? 9.729   -43.944 52.224  1.00 25.35 16  A 1 
ATOM 121  N N     . ASP A 1 17  ? 13.081  -39.848 51.551  1.00 22.24 17  A 1 
ATOM 122  C CA    . ASP A 1 17  ? 14.355  -39.407 50.948  1.00 25.53 17  A 1 
ATOM 123  C C     . ASP A 1 17  ? 14.695  -39.866 49.509  1.00 24.42 17  A 1 
ATOM 124  O O     . ASP A 1 17  ? 15.788  -39.541 49.044  1.00 23.29 17  A 1 
ATOM 125  C CB    . ASP A 1 17  ? 15.472  -39.973 51.837  1.00 25.69 17  A 1 
ATOM 126  C CG    . ASP A 1 17  ? 15.969  -39.057 52.945  1.00 22.94 17  A 1 
ATOM 127  O OD1   . ASP A 1 17  ? 15.918  -37.824 52.775  1.00 23.28 17  A 1 
ATOM 128  O OD2   . ASP A 1 17  ? 16.467  -39.622 53.941  1.00 23.61 17  A 1 
ATOM 129  N N     . ARG A 1 18  ? 13.957  -40.729 48.839  1.00 18.40 18  A 1 
ATOM 130  C CA    . ARG A 1 18  ? 14.551  -41.770 47.982  1.00 20.77 18  A 1 
ATOM 131  C C     . ARG A 1 18  ? 15.533  -41.285 46.916  1.00 19.80 18  A 1 
ATOM 132  O O     . ARG A 1 18  ? 15.219  -40.562 45.978  1.00 18.30 18  A 1 
ATOM 133  C CB    . ARG A 1 18  ? 13.496  -42.713 47.403  1.00 20.56 18  A 1 
ATOM 134  C CG    . ARG A 1 18  ? 12.947  -43.640 48.489  1.00 19.07 18  A 1 
ATOM 135  C CD    . ARG A 1 18  ? 12.077  -44.735 47.879  1.00 18.06 18  A 1 
ATOM 136  N NE    . ARG A 1 18  ? 11.364  -45.464 48.934  1.00 17.03 18  A 1 
ATOM 137  C CZ    . ARG A 1 18  ? 10.702  -46.603 48.831  1.00 16.06 18  A 1 
ATOM 138  N NH1   . ARG A 1 18  ? 10.656  -47.271 47.704  1.00 15.83 18  A 1 
ATOM 139  N NH2   . ARG A 1 18  ? 10.068  -47.073 49.864  1.00 14.77 18  A 1 
ATOM 140  N N     . HIS A 1 19  ? 16.749  -41.833 47.038  1.00 19.44 19  A 1 
ATOM 141  C CA    . HIS A 1 19  ? 18.059  -41.313 46.614  1.00 22.39 19  A 1 
ATOM 142  C C     . HIS A 1 19  ? 18.522  -41.700 45.194  1.00 22.03 19  A 1 
ATOM 143  O O     . HIS A 1 19  ? 19.634  -41.343 44.821  1.00 20.49 19  A 1 
ATOM 144  C CB    . HIS A 1 19  ? 19.063  -41.849 47.650  1.00 22.04 19  A 1 
ATOM 145  C CG    . HIS A 1 19  ? 20.050  -40.855 48.200  1.00 20.06 19  A 1 
ATOM 146  N ND1   . HIS A 1 19  ? 19.774  -39.596 48.684  1.00 19.49 19  A 1 
ATOM 147  C CD2   . HIS A 1 19  ? 21.390  -41.071 48.391  1.00 19.25 19  A 1 
ATOM 148  C CE1   . HIS A 1 19  ? 20.908  -39.071 49.158  1.00 18.45 19  A 1 
ATOM 149  N NE2   . HIS A 1 19  ? 21.917  -39.939 49.008  1.00 19.34 19  A 1 
ATOM 150  N N     . TRP A 1 20  ? 17.779  -42.545 44.464  1.00 20.75 20  A 1 
ATOM 151  C CA    . TRP A 1 20  ? 18.404  -43.556 43.611  1.00 17.25 20  A 1 
ATOM 152  C C     . TRP A 1 20  ? 19.367  -43.059 42.508  1.00 17.02 20  A 1 
ATOM 153  O O     . TRP A 1 20  ? 19.163  -42.092 41.787  1.00 14.80 20  A 1 
ATOM 154  C CB    . TRP A 1 20  ? 17.370  -44.560 43.077  1.00 16.47 20  A 1 
ATOM 155  C CG    . TRP A 1 20  ? 17.012  -45.634 44.039  1.00 13.91 20  A 1 
ATOM 156  C CD1   . TRP A 1 20  ? 16.154  -45.514 45.075  1.00 12.00 20  A 1 
ATOM 157  C CD2   . TRP A 1 20  ? 17.519  -47.021 44.090  1.00 13.92 20  A 1 
ATOM 158  N NE1   . TRP A 1 20  ? 16.091  -46.720 45.783  1.00 11.00 20  A 1 
ATOM 159  C CE2   . TRP A 1 20  ? 16.914  -47.660 45.199  1.00 12.17 20  A 1 
ATOM 160  C CE3   . TRP A 1 20  ? 18.407  -47.759 43.301  1.00 16.57 20  A 1 
ATOM 161  C CZ2   . TRP A 1 20  ? 17.209  -49.011 45.514  1.00 19.13 20  A 1 
ATOM 162  C CZ3   . TRP A 1 20  ? 18.700  -49.107 43.610  1.00 18.85 20  A 1 
ATOM 163  C CH2   . TRP A 1 20  ? 18.101  -49.711 44.707  1.00 20.02 20  A 1 
ATOM 164  N N     . HIS A 1 21  ? 20.457  -43.819 42.399  1.00 20.41 21  A 1 
ATOM 165  C CA    . HIS A 1 21  ? 21.654  -43.766 41.547  1.00 22.67 21  A 1 
ATOM 166  C C     . HIS A 1 21  ? 21.367  -43.857 40.025  1.00 22.42 21  A 1 
ATOM 167  O O     . HIS A 1 21  ? 20.274  -44.167 39.620  1.00 21.05 21  A 1 
ATOM 168  C CB    . HIS A 1 21  ? 22.469  -44.997 41.949  1.00 22.18 21  A 1 
ATOM 169  C CG    . HIS A 1 21  ? 23.211  -44.920 43.258  1.00 19.52 21  A 1 
ATOM 170  N ND1   . HIS A 1 21  ? 24.214  -44.032 43.574  1.00 18.62 21  A 1 
ATOM 171  C CD2   . HIS A 1 21  ? 23.105  -45.786 44.314  1.00 18.69 21  A 1 
ATOM 172  C CE1   . HIS A 1 21  ? 24.707  -44.367 44.782  1.00 16.96 21  A 1 
ATOM 173  N NE2   . HIS A 1 21  ? 24.065  -45.423 45.264  1.00 17.42 21  A 1 
ATOM 174  N N     . ARG A 1 22  ? 22.366  -43.759 39.123  1.00 17.90 22  A 1 
ATOM 175  C CA    . ARG A 1 22  ? 23.586  -42.944 38.910  1.00 18.84 22  A 1 
ATOM 176  C C     . ARG A 1 22  ? 23.886  -42.834 37.395  1.00 18.63 22  A 1 
ATOM 177  O O     . ARG A 1 22  ? 23.486  -41.842 36.798  1.00 17.18 22  A 1 
ATOM 178  C CB    . ARG A 1 22  ? 24.809  -43.503 39.687  1.00 18.89 22  A 1 
ATOM 179  C CG    . ARG A 1 22  ? 25.955  -42.495 39.911  1.00 16.84 22  A 1 
ATOM 180  C CD    . ARG A 1 22  ? 27.186  -43.222 40.507  1.00 14.64 22  A 1 
ATOM 181  N NE    . ARG A 1 22  ? 28.204  -42.299 41.022  1.00 13.79 22  A 1 
ATOM 182  C CZ    . ARG A 1 22  ? 29.378  -42.642 41.533  1.00 11.15 22  A 1 
ATOM 183  N NH1   . ARG A 1 22  ? 29.766  -43.892 41.600  1.00 11.07 22  A 1 
ATOM 184  N NH2   . ARG A 1 22  ? 30.195  -41.747 41.995  1.00 10.27 22  A 1 
ATOM 185  N N     . THR A 1 23  ? 24.616  -43.775 36.759  1.00 23.80 23  A 1 
ATOM 186  C CA    . THR A 1 23  ? 25.651  -43.376 35.773  1.00 23.86 23  A 1 
ATOM 187  C C     . THR A 1 23  ? 25.621  -43.942 34.359  1.00 23.47 23  A 1 
ATOM 188  O O     . THR A 1 23  ? 26.452  -43.501 33.570  1.00 21.53 23  A 1 
ATOM 189  C CB    . THR A 1 23  ? 27.049  -43.749 36.307  1.00 22.97 23  A 1 
ATOM 190  O OG1   . THR A 1 23  ? 27.017  -44.971 37.004  1.00 21.26 23  A 1 
ATOM 191  C CG2   . THR A 1 23  ? 27.627  -42.689 37.238  1.00 22.81 23  A 1 
ATOM 192  N N     . ALA A 1 24  ? 24.847  -44.966 34.032  1.00 18.41 24  A 1 
ATOM 193  C CA    . ALA A 1 24  ? 25.213  -45.884 32.941  1.00 17.55 24  A 1 
ATOM 194  C C     . ALA A 1 24  ? 25.364  -45.201 31.561  1.00 18.23 24  A 1 
ATOM 195  O O     . ALA A 1 24  ? 24.396  -44.944 30.849  1.00 16.57 24  A 1 
ATOM 196  C CB    . ALA A 1 24  ? 24.229  -47.056 32.922  1.00 16.54 24  A 1 
ATOM 197  N N     . THR A 1 25  ? 26.615  -44.940 31.175  1.00 24.12 25  A 1 
ATOM 198  C CA    . THR A 1 25  ? 27.102  -44.248 29.972  1.00 20.33 25  A 1 
ATOM 199  C C     . THR A 1 25  ? 27.222  -45.176 28.764  1.00 20.56 25  A 1 
ATOM 200  O O     . THR A 1 25  ? 28.307  -45.292 28.199  1.00 18.60 25  A 1 
ATOM 201  C CB    . THR A 1 25  ? 28.476  -43.624 30.275  1.00 19.60 25  A 1 
ATOM 202  O OG1   . THR A 1 25  ? 29.283  -44.541 30.983  1.00 17.45 25  A 1 
ATOM 203  C CG2   . THR A 1 25  ? 28.376  -42.361 31.119  1.00 18.06 25  A 1 
ATOM 204  N N     . LEU A 1 26  ? 26.170  -45.898 28.390  1.00 17.62 26  A 1 
ATOM 205  C CA    . LEU A 1 26  ? 26.275  -46.879 27.307  1.00 17.85 26  A 1 
ATOM 206  C C     . LEU A 1 26  ? 26.655  -46.196 25.982  1.00 17.99 26  A 1 
ATOM 207  O O     . LEU A 1 26  ? 25.821  -45.642 25.272  1.00 16.09 26  A 1 
ATOM 208  C CB    . LEU A 1 26  ? 25.008  -47.737 27.209  1.00 16.46 26  A 1 
ATOM 209  C CG    . LEU A 1 26  ? 25.016  -48.950 28.178  1.00 13.84 26  A 1 
ATOM 210  C CD1   . LEU A 1 26  ? 23.620  -49.567 28.257  1.00 13.41 26  A 1 
ATOM 211  C CD2   . LEU A 1 26  ? 25.991  -50.037 27.719  1.00 14.49 26  A 1 
ATOM 212  N N     . PHE A 1 27  ? 27.943  -46.286 25.651  1.00 19.41 27  A 1 
ATOM 213  C CA    . PHE A 1 27  ? 28.601  -45.931 24.396  1.00 17.13 27  A 1 
ATOM 214  C C     . PHE A 1 27  ? 28.152  -46.885 23.268  1.00 18.52 27  A 1 
ATOM 215  O O     . PHE A 1 27  ? 28.921  -47.739 22.840  1.00 15.34 27  A 1 
ATOM 216  C CB    . PHE A 1 27  ? 30.124  -46.018 24.599  1.00 15.95 27  A 1 
ATOM 217  C CG    . PHE A 1 27  ? 30.809  -44.785 25.147  1.00 12.19 27  A 1 
ATOM 218  C CD1   . PHE A 1 27  ? 31.435  -43.911 24.252  1.00 10.23 27  A 1 
ATOM 219  C CD2   . PHE A 1 27  ? 30.873  -44.545 26.524  1.00 10.09 27  A 1 
ATOM 220  C CE1   . PHE A 1 27  ? 32.140  -42.791 24.731  1.00 7.97  27  A 1 
ATOM 221  C CE2   . PHE A 1 27  ? 31.567  -43.425 27.008  1.00 8.37  27  A 1 
ATOM 222  C CZ    . PHE A 1 27  ? 32.209  -42.552 26.114  1.00 9.23  27  A 1 
ATOM 223  N N     . MET A 1 28  ? 26.911  -46.791 22.777  1.00 23.73 28  A 1 
ATOM 224  C CA    . MET A 1 28  ? 26.534  -47.563 21.591  1.00 22.66 28  A 1 
ATOM 225  C C     . MET A 1 28  ? 27.263  -47.003 20.368  1.00 24.07 28  A 1 
ATOM 226  O O     . MET A 1 28  ? 26.931  -45.943 19.850  1.00 22.12 28  A 1 
ATOM 227  C CB    . MET A 1 28  ? 25.012  -47.637 21.404  1.00 21.16 28  A 1 
ATOM 228  C CG    . MET A 1 28  ? 24.432  -48.809 22.215  1.00 18.08 28  A 1 
ATOM 229  S SD    . MET A 1 28  ? 22.702  -49.204 21.823  1.00 15.57 28  A 1 
ATOM 230  C CE    . MET A 1 28  ? 22.611  -50.903 22.452  1.00 14.39 28  A 1 
ATOM 231  N N     . ASN A 1 29  ? 28.285  -47.744 19.926  1.00 20.53 29  A 1 
ATOM 232  C CA    . ASN A 1 29  ? 29.016  -47.524 18.682  1.00 19.51 29  A 1 
ATOM 233  C C     . ASN A 1 29  ? 28.068  -47.691 17.492  1.00 19.66 29  A 1 
ATOM 234  O O     . ASN A 1 29  ? 27.762  -48.808 17.093  1.00 17.81 29  A 1 
ATOM 235  C CB    . ASN A 1 29  ? 30.177  -48.533 18.598  1.00 18.35 29  A 1 
ATOM 236  C CG    . ASN A 1 29  ? 31.398  -48.154 19.422  1.00 15.71 29  A 1 
ATOM 237  O OD1   . ASN A 1 29  ? 31.669  -47.004 19.686  1.00 15.39 29  A 1 
ATOM 238  N ND2   . ASN A 1 29  ? 32.205  -49.115 19.809  1.00 16.15 29  A 1 
ATOM 239  N N     . CYS A 1 30  ? 27.622  -46.581 16.886  1.00 25.57 30  A 1 
ATOM 240  C CA    . CYS A 1 30  ? 26.906  -46.604 15.616  1.00 28.13 30  A 1 
ATOM 241  C C     . CYS A 1 30  ? 27.874  -47.033 14.512  1.00 28.08 30  A 1 
ATOM 242  O O     . CYS A 1 30  ? 28.637  -46.222 13.981  1.00 25.66 30  A 1 
ATOM 243  C CB    . CYS A 1 30  ? 26.278  -45.234 15.351  1.00 25.89 30  A 1 
ATOM 244  S SG    . CYS A 1 30  ? 24.924  -44.937 16.536  1.00 21.55 30  A 1 
ATOM 245  N N     . VAL A 1 31  ? 27.873  -48.325 14.186  1.00 25.62 31  A 1 
ATOM 246  C CA    . VAL A 1 31  ? 28.668  -48.890 13.093  1.00 27.20 31  A 1 
ATOM 247  C C     . VAL A 1 31  ? 28.151  -48.320 11.777  1.00 26.75 31  A 1 
ATOM 248  O O     . VAL A 1 31  ? 27.007  -48.527 11.400  1.00 24.34 31  A 1 
ATOM 249  C CB    . VAL A 1 31  ? 28.619  -50.428 13.103  1.00 25.03 31  A 1 
ATOM 250  C CG1   . VAL A 1 31  ? 29.464  -51.022 11.977  1.00 21.89 31  A 1 
ATOM 251  C CG2   . VAL A 1 31  ? 29.147  -50.980 14.436  1.00 23.75 31  A 1 
ATOM 252  N N     . SER A 1 32  ? 28.999  -47.561 11.086  1.00 28.78 32  A 1 
ATOM 253  C CA    . SER A 1 32  ? 28.741  -46.967 9.775   1.00 29.78 32  A 1 
ATOM 254  C C     . SER A 1 32  ? 28.766  -48.038 8.681   1.00 28.67 32  A 1 
ATOM 255  O O     . SER A 1 32  ? 29.742  -48.136 7.939   1.00 26.10 32  A 1 
ATOM 256  C CB    . SER A 1 32  ? 29.785  -45.876 9.512   1.00 27.88 32  A 1 
ATOM 257  O OG    . SER A 1 32  ? 31.089  -46.409 9.597   1.00 26.06 32  A 1 
ATOM 258  N N     . ASN A 1 33  ? 27.732  -48.872 8.568   1.00 26.12 33  A 1 
ATOM 259  C CA    . ASN A 1 33  ? 27.606  -49.817 7.457   1.00 27.06 33  A 1 
ATOM 260  C C     . ASN A 1 33  ? 27.439  -49.026 6.154   1.00 26.10 33  A 1 
ATOM 261  O O     . ASN A 1 33  ? 26.355  -48.555 5.822   1.00 24.46 33  A 1 
ATOM 262  C CB    . ASN A 1 33  ? 26.466  -50.805 7.714   1.00 25.58 33  A 1 
ATOM 263  C CG    . ASN A 1 33  ? 26.902  -52.024 8.523   1.00 21.81 33  A 1 
ATOM 264  O OD1   . ASN A 1 33  ? 28.071  -52.304 8.726   1.00 22.51 33  A 1 
ATOM 265  N ND2   . ASN A 1 33  ? 25.956  -52.809 8.977   1.00 24.48 33  A 1 
ATOM 266  N N     . GLY A 1 34  ? 28.547  -48.867 5.441   1.00 31.83 34  A 1 
ATOM 267  C CA    . GLY A 1 34  ? 28.613  -48.273 4.121   1.00 30.53 34  A 1 
ATOM 268  C C     . GLY A 1 34  ? 28.034  -49.205 3.062   1.00 30.43 34  A 1 
ATOM 269  O O     . GLY A 1 34  ? 28.779  -49.792 2.294   1.00 28.45 34  A 1 
ATOM 270  N N     . THR A 1 35  ? 26.714  -49.383 3.041   1.00 31.35 35  A 1 
ATOM 271  C CA    . THR A 1 35  ? 26.046  -50.052 1.934   1.00 30.30 35  A 1 
ATOM 272  C C     . THR A 1 35  ? 26.232  -49.201 0.688   1.00 29.13 35  A 1 
ATOM 273  O O     . THR A 1 35  ? 25.622  -48.141 0.548   1.00 27.11 35  A 1 
ATOM 274  C CB    . THR A 1 35  ? 24.555  -50.300 2.213   1.00 27.97 35  A 1 
ATOM 275  O OG1   . THR A 1 35  ? 23.988  -49.214 2.912   1.00 25.25 35  A 1 
ATOM 276  C CG2   . THR A 1 35  ? 24.366  -51.545 3.070   1.00 26.54 35  A 1 
ATOM 277  N N     . VAL A 1 36  ? 27.116  -49.687 -0.191  1.00 23.49 36  A 1 
ATOM 278  C CA    . VAL A 1 36  ? 27.348  -49.146 -1.524  1.00 24.45 36  A 1 
ATOM 279  C C     . VAL A 1 36  ? 26.057  -49.371 -2.314  1.00 23.93 36  A 1 
ATOM 280  O O     . VAL A 1 36  ? 25.819  -50.464 -2.818  1.00 22.64 36  A 1 
ATOM 281  C CB    . VAL A 1 36  ? 28.560  -49.825 -2.195  1.00 23.47 36  A 1 
ATOM 282  C CG1   . VAL A 1 36  ? 28.862  -49.223 -3.564  1.00 21.20 36  A 1 
ATOM 283  C CG2   . VAL A 1 36  ? 29.821  -49.687 -1.324  1.00 23.87 36  A 1 
ATOM 284  N N     . TYR A 1 37  ? 25.167  -48.368 -2.338  1.00 24.66 37  A 1 
ATOM 285  C CA    . TYR A 1 37  ? 24.085  -48.352 -3.310  1.00 23.44 37  A 1 
ATOM 286  C C     . TYR A 1 37  ? 24.756  -48.246 -4.684  1.00 22.50 37  A 1 
ATOM 287  O O     . TYR A 1 37  ? 25.355  -47.215 -5.004  1.00 21.18 37  A 1 
ATOM 288  C CB    . TYR A 1 37  ? 23.104  -47.207 -3.028  1.00 23.30 37  A 1 
ATOM 289  C CG    . TYR A 1 37  ? 21.968  -47.602 -2.097  1.00 23.78 37  A 1 
ATOM 290  C CD1   . TYR A 1 37  ? 20.757  -48.068 -2.643  1.00 24.09 37  A 1 
ATOM 291  C CD2   . TYR A 1 37  ? 22.122  -47.532 -0.709  1.00 25.84 37  A 1 
ATOM 292  C CE1   . TYR A 1 37  ? 19.697  -48.457 -1.796  1.00 23.38 37  A 1 
ATOM 293  C CE2   . TYR A 1 37  ? 21.075  -47.921 0.150   1.00 22.50 37  A 1 
ATOM 294  C CZ    . TYR A 1 37  ? 19.856  -48.381 -0.399  1.00 22.79 37  A 1 
ATOM 295  O OH    . TYR A 1 37  ? 18.832  -48.758 0.430   1.00 22.64 37  A 1 
ATOM 296  N N     . GLU A 1 38  ? 24.735  -49.333 -5.457  1.00 28.15 38  A 1 
ATOM 297  C CA    . GLU A 1 38  ? 25.065  -49.307 -6.869  1.00 30.31 38  A 1 
ATOM 298  C C     . GLU A 1 38  ? 24.117  -48.306 -7.537  1.00 28.88 38  A 1 
ATOM 299  O O     . GLU A 1 38  ? 22.919  -48.565 -7.688  1.00 28.27 38  A 1 
ATOM 300  C CB    . GLU A 1 38  ? 24.939  -50.692 -7.514  1.00 30.75 38  A 1 
ATOM 301  C CG    . GLU A 1 38  ? 26.097  -51.641 -7.149  1.00 27.60 38  A 1 
ATOM 302  C CD    . GLU A 1 38  ? 26.030  -52.988 -7.890  1.00 25.48 38  A 1 
ATOM 303  O OE1   . GLU A 1 38  ? 27.115  -53.558 -8.150  1.00 23.39 38  A 1 
ATOM 304  O OE2   . GLU A 1 38  ? 24.904  -53.454 -8.172  1.00 23.84 38  A 1 
ATOM 305  N N     . GLU A 1 39  ? 24.642  -47.121 -7.880  1.00 27.76 39  A 1 
ATOM 306  C CA    . GLU A 1 39  ? 23.951  -46.179 -8.755  1.00 28.96 39  A 1 
ATOM 307  C C     . GLU A 1 39  ? 23.747  -46.890 -10.090 1.00 27.02 39  A 1 
ATOM 308  O O     . GLU A 1 39  ? 24.669  -47.042 -10.886 1.00 25.83 39  A 1 
ATOM 309  C CB    . GLU A 1 39  ? 24.726  -44.875 -8.916  1.00 29.18 39  A 1 
ATOM 310  C CG    . GLU A 1 39  ? 24.615  -43.957 -7.685  1.00 26.85 39  A 1 
ATOM 311  C CD    . GLU A 1 39  ? 25.258  -42.578 -7.881  1.00 25.20 39  A 1 
ATOM 312  O OE1   . GLU A 1 39  ? 24.792  -41.630 -7.213  1.00 23.73 39  A 1 
ATOM 313  O OE2   . GLU A 1 39  ? 26.211  -42.477 -8.684  1.00 23.66 39  A 1 
ATOM 314  N N     . ALA A 1 40  ? 22.522  -47.383 -10.310 1.00 24.17 40  A 1 
ATOM 315  C CA    . ALA A 1 40  ? 22.133  -47.887 -11.603 1.00 23.51 40  A 1 
ATOM 316  C C     . ALA A 1 40  ? 22.344  -46.748 -12.607 1.00 22.60 40  A 1 
ATOM 317  O O     . ALA A 1 40  ? 21.725  -45.695 -12.486 1.00 21.55 40  A 1 
ATOM 318  C CB    . ALA A 1 40  ? 20.678  -48.361 -11.548 1.00 22.97 40  A 1 
ATOM 319  N N     . VAL A 1 41  ? 23.242  -46.978 -13.580 1.00 28.43 41  A 1 
ATOM 320  C CA    . VAL A 1 41  ? 23.547  -46.074 -14.687 1.00 30.08 41  A 1 
ATOM 321  C C     . VAL A 1 41  ? 22.288  -45.961 -15.558 1.00 28.33 41  A 1 
ATOM 322  O O     . VAL A 1 41  ? 22.118  -46.667 -16.549 1.00 27.05 41  A 1 
ATOM 323  C CB    . VAL A 1 41  ? 24.773  -46.567 -15.483 1.00 28.85 41  A 1 
ATOM 324  C CG1   . VAL A 1 41  ? 25.174  -45.576 -16.577 1.00 26.68 41  A 1 
ATOM 325  C CG2   . VAL A 1 41  ? 25.984  -46.775 -14.568 1.00 29.42 41  A 1 
ATOM 326  N N     . GLY A 1 42  ? 21.339  -45.130 -15.090 1.00 31.23 42  A 1 
ATOM 327  C CA    . GLY A 1 42  ? 20.126  -44.826 -15.832 1.00 32.38 42  A 1 
ATOM 328  C C     . GLY A 1 42  ? 20.509  -44.192 -17.165 1.00 32.45 42  A 1 
ATOM 329  O O     . GLY A 1 42  ? 21.448  -43.409 -17.247 1.00 30.76 42  A 1 
ATOM 330  N N     . ARG A 1 43  ? 19.772  -44.541 -18.213 1.00 27.00 43  A 1 
ATOM 331  C CA    . ARG A 1 43  ? 19.962  -44.019 -19.574 1.00 30.94 43  A 1 
ATOM 332  C C     . ARG A 1 43  ? 19.912  -42.489 -19.591 1.00 29.85 43  A 1 
ATOM 333  O O     . ARG A 1 43  ? 19.354  -41.874 -18.696 1.00 27.66 43  A 1 
ATOM 334  C CB    . ARG A 1 43  ? 18.869  -44.578 -20.499 1.00 30.02 43  A 1 
ATOM 335  C CG    . ARG A 1 43  ? 19.134  -46.013 -20.958 1.00 27.50 43  A 1 
ATOM 336  C CD    . ARG A 1 43  ? 17.998  -46.457 -21.888 1.00 24.80 43  A 1 
ATOM 337  N NE    . ARG A 1 43  ? 18.298  -47.734 -22.538 1.00 23.33 43  A 1 
ATOM 338  C CZ    . ARG A 1 43  ? 17.494  -48.395 -23.364 1.00 21.03 43  A 1 
ATOM 339  N NH1   . ARG A 1 43  ? 16.301  -47.959 -23.635 1.00 20.19 43  A 1 
ATOM 340  N NH2   . ARG A 1 43  ? 17.885  -49.495 -23.928 1.00 20.65 43  A 1 
ATOM 341  N N     . GLU A 1 44  ? 20.373  -41.902 -20.714 1.00 35.84 44  A 1 
ATOM 342  C CA    . GLU A 1 44  ? 20.269  -40.497 -21.167 1.00 39.38 44  A 1 
ATOM 343  C C     . GLU A 1 44  ? 18.833  -39.911 -21.135 1.00 39.66 44  A 1 
ATOM 344  O O     . GLU A 1 44  ? 18.328  -39.349 -22.112 1.00 37.45 44  A 1 
ATOM 345  C CB    . GLU A 1 44  ? 20.794  -40.408 -22.619 1.00 37.63 44  A 1 
ATOM 346  C CG    . GLU A 1 44  ? 22.243  -40.841 -22.849 1.00 34.60 44  A 1 
ATOM 347  C CD    . GLU A 1 44  ? 22.614  -40.809 -24.339 1.00 31.12 44  A 1 
ATOM 348  O OE1   . GLU A 1 44  ? 23.820  -40.669 -24.628 1.00 28.82 44  A 1 
ATOM 349  O OE2   . GLU A 1 44  ? 21.696  -40.979 -25.180 1.00 28.49 44  A 1 
ATOM 350  N N     . GLY A 1 45  ? 18.108  -40.102 -20.044 1.00 44.12 45  A 1 
ATOM 351  C CA    . GLY A 1 45  ? 16.792  -39.537 -19.835 1.00 44.66 45  A 1 
ATOM 352  C C     . GLY A 1 45  ? 16.948  -38.026 -19.822 1.00 45.18 45  A 1 
ATOM 353  O O     . GLY A 1 45  ? 17.492  -37.468 -18.880 1.00 42.55 45  A 1 
ATOM 354  N N     . CYS A 1 46  ? 16.474  -37.380 -20.876 1.00 59.32 46  A 1 
ATOM 355  C CA    . CYS A 1 46  ? 16.323  -35.940 -20.914 1.00 59.64 46  A 1 
ATOM 356  C C     . CYS A 1 46  ? 15.465  -35.551 -19.704 1.00 60.49 46  A 1 
ATOM 357  O O     . CYS A 1 46  ? 14.269  -35.820 -19.700 1.00 54.28 46  A 1 
ATOM 358  C CB    . CYS A 1 46  ? 15.672  -35.567 -22.252 1.00 53.23 46  A 1 
ATOM 359  S SG    . CYS A 1 46  ? 15.639  -33.763 -22.485 1.00 45.38 46  A 1 
ATOM 360  N N     . TRP A 1 47  ? 16.080  -34.975 -18.644 1.00 64.76 47  A 1 
ATOM 361  C CA    . TRP A 1 47  ? 15.404  -34.515 -17.424 1.00 61.85 47  A 1 
ATOM 362  C C     . TRP A 1 47  ? 14.547  -33.291 -17.767 1.00 62.54 47  A 1 
ATOM 363  O O     . TRP A 1 47  ? 14.803  -32.166 -17.338 1.00 56.60 47  A 1 
ATOM 364  C CB    . TRP A 1 47  ? 16.412  -34.237 -16.298 1.00 55.91 47  A 1 
ATOM 365  C CG    . TRP A 1 47  ? 17.056  -35.445 -15.672 1.00 50.29 47  A 1 
ATOM 366  C CD1   . TRP A 1 47  ? 18.039  -36.188 -16.214 1.00 44.18 47  A 1 
ATOM 367  C CD2   . TRP A 1 47  ? 16.773  -36.048 -14.361 1.00 47.32 47  A 1 
ATOM 368  N NE1   . TRP A 1 47  ? 18.402  -37.210 -15.339 1.00 38.19 47  A 1 
ATOM 369  C CE2   . TRP A 1 47  ? 17.645  -37.150 -14.197 1.00 41.94 47  A 1 
ATOM 370  C CE3   . TRP A 1 47  ? 15.878  -35.730 -13.330 1.00 43.01 47  A 1 
ATOM 371  C CZ2   . TRP A 1 47  ? 17.632  -37.932 -13.010 1.00 42.32 47  A 1 
ATOM 372  C CZ3   . TRP A 1 47  ? 15.865  -36.516 -12.141 1.00 41.41 47  A 1 
ATOM 373  C CH2   . TRP A 1 47  ? 16.728  -37.597 -11.996 1.00 42.98 47  A 1 
ATOM 374  N N     . ALA A 1 48  ? 13.541  -33.507 -18.631 1.00 68.62 48  A 1 
ATOM 375  C CA    . ALA A 1 48  ? 12.645  -32.459 -19.059 1.00 68.84 48  A 1 
ATOM 376  C C     . ALA A 1 48  ? 11.853  -31.983 -17.838 1.00 70.48 48  A 1 
ATOM 377  O O     . ALA A 1 48  ? 11.079  -32.727 -17.245 1.00 65.67 48  A 1 
ATOM 378  C CB    . ALA A 1 48  ? 11.757  -32.990 -20.184 1.00 62.31 48  A 1 
ATOM 379  N N     . ARG A 1 49  ? 12.067  -30.730 -17.458 1.00 72.77 49  A 1 
ATOM 380  C CA    . ARG A 1 49  ? 11.320  -30.088 -16.377 1.00 72.06 49  A 1 
ATOM 381  C C     . ARG A 1 49  ? 9.828   -30.224 -16.659 1.00 75.79 49  A 1 
ATOM 382  O O     . ARG A 1 49  ? 9.390   -29.972 -17.779 1.00 70.85 49  A 1 
ATOM 383  C CB    . ARG A 1 49  ? 11.770  -28.628 -16.232 1.00 68.47 49  A 1 
ATOM 384  C CG    . ARG A 1 49  ? 11.024  -27.894 -15.117 1.00 61.52 49  A 1 
ATOM 385  C CD    . ARG A 1 49  ? 11.600  -26.495 -14.896 1.00 62.66 49  A 1 
ATOM 386  N NE    . ARG A 1 49  ? 10.752  -25.726 -13.987 1.00 58.42 49  A 1 
ATOM 387  C CZ    . ARG A 1 49  ? 11.085  -24.658 -13.284 1.00 50.11 49  A 1 
ATOM 388  N NH1   . ARG A 1 49  ? 12.293  -24.180 -13.289 1.00 48.21 49  A 1 
ATOM 389  N NH2   . ARG A 1 49  ? 10.187  -24.052 -12.567 1.00 50.73 49  A 1 
ATOM 390  N N     . LEU A 1 50  ? 9.040   -30.616 -15.644 1.00 77.88 50  A 1 
ATOM 391  C CA    . LEU A 1 50  ? 7.588   -30.690 -15.772 1.00 78.37 50  A 1 
ATOM 392  C C     . LEU A 1 50  ? 7.001   -29.299 -16.009 1.00 80.70 50  A 1 
ATOM 393  O O     . LEU A 1 50  ? 7.528   -28.292 -15.529 1.00 76.60 50  A 1 
ATOM 394  C CB    . LEU A 1 50  ? 6.965   -31.362 -14.542 1.00 73.67 50  A 1 
ATOM 395  C CG    . LEU A 1 50  ? 7.296   -32.861 -14.390 1.00 70.24 50  A 1 
ATOM 396  C CD1   . LEU A 1 50  ? 6.722   -33.393 -13.082 1.00 64.97 50  A 1 
ATOM 397  C CD2   . LEU A 1 50  ? 6.730   -33.695 -15.540 1.00 67.91 50  A 1 
ATOM 398  N N     . CYS A 1 51  ? 5.895   -29.250 -16.748 1.00 80.97 51  A 1 
ATOM 399  C CA    . CYS A 1 51  ? 5.142   -28.026 -16.981 1.00 79.93 51  A 1 
ATOM 400  C C     . CYS A 1 51  ? 4.707   -27.394 -15.650 1.00 78.88 51  A 1 
ATOM 401  O O     . CYS A 1 51  ? 4.023   -28.040 -14.859 1.00 74.09 51  A 1 
ATOM 402  C CB    . CYS A 1 51  ? 3.942   -28.377 -17.859 1.00 79.03 51  A 1 
ATOM 403  S SG    . CYS A 1 51  ? 2.814   -26.977 -18.060 1.00 78.80 51  A 1 
ATOM 404  N N     . ASP A 1 52  ? 5.029   -26.129 -15.437 1.00 82.31 52  A 1 
ATOM 405  C CA    . ASP A 1 52  ? 4.647   -25.387 -14.233 1.00 78.39 52  A 1 
ATOM 406  C C     . ASP A 1 52  ? 3.123   -25.154 -14.150 1.00 78.47 52  A 1 
ATOM 407  O O     . ASP A 1 52  ? 2.585   -24.991 -13.056 1.00 72.40 52  A 1 
ATOM 408  C CB    . ASP A 1 52  ? 5.426   -24.055 -14.179 1.00 74.71 52  A 1 
ATOM 409  C CG    . ASP A 1 52  ? 6.944   -24.223 -13.977 1.00 73.47 52  A 1 
ATOM 410  O OD1   . ASP A 1 52  ? 7.390   -25.092 -13.203 1.00 68.50 52  A 1 
ATOM 411  O OD2   . ASP A 1 52  ? 7.716   -23.443 -14.569 1.00 71.41 52  A 1 
ATOM 412  N N     . GLY A 1 53  ? 2.408   -25.195 -15.267 1.00 79.73 53  A 1 
ATOM 413  C CA    . GLY A 1 53  ? 0.950   -25.054 -15.319 1.00 76.08 53  A 1 
ATOM 414  C C     . GLY A 1 53  ? 0.186   -26.318 -14.921 1.00 76.39 53  A 1 
ATOM 415  O O     . GLY A 1 53  ? -0.739  -26.261 -14.114 1.00 70.46 53  A 1 
ATOM 416  N N     . CYS A 1 54  ? 0.538   -27.495 -15.483 1.00 77.70 54  A 1 
ATOM 417  C CA    . CYS A 1 54  ? -0.194  -28.741 -15.224 1.00 78.23 54  A 1 
ATOM 418  C C     . CYS A 1 54  ? 0.520   -29.731 -14.296 1.00 78.83 54  A 1 
ATOM 419  O O     . CYS A 1 54  ? -0.140  -30.620 -13.749 1.00 73.18 54  A 1 
ATOM 420  C CB    . CYS A 1 54  ? -0.595  -29.393 -16.548 1.00 74.57 54  A 1 
ATOM 421  S SG    . CYS A 1 54  ? 0.850   -30.030 -17.441 1.00 75.47 54  A 1 
ATOM 422  N N     . CYS A 1 55  ? 1.829   -29.614 -14.107 1.00 78.19 55  A 1 
ATOM 423  C CA    . CYS A 1 55  ? 2.682   -30.483 -13.289 1.00 74.95 55  A 1 
ATOM 424  C C     . CYS A 1 55  ? 2.616   -31.984 -13.657 1.00 76.88 55  A 1 
ATOM 425  O O     . CYS A 1 55  ? 2.928   -32.835 -12.827 1.00 69.86 55  A 1 
ATOM 426  C CB    . CYS A 1 55  ? 2.428   -30.220 -11.801 1.00 70.58 55  A 1 
ATOM 427  S SG    . CYS A 1 55  ? 2.682   -28.456 -11.425 1.00 64.31 55  A 1 
ATOM 428  N N     . THR A 1 56  ? 2.184   -32.307 -14.872 1.00 80.90 56  A 1 
ATOM 429  C CA    . THR A 1 56  ? 1.957   -33.700 -15.291 1.00 78.48 56  A 1 
ATOM 430  C C     . THR A 1 56  ? 2.753   -34.124 -16.516 1.00 81.28 56  A 1 
ATOM 431  O O     . THR A 1 56  ? 3.154   -35.278 -16.609 1.00 75.74 56  A 1 
ATOM 432  C CB    . THR A 1 56  ? 0.473   -33.964 -15.571 1.00 74.68 56  A 1 
ATOM 433  O OG1   . THR A 1 56  ? -0.046  -33.032 -16.491 1.00 68.64 56  A 1 
ATOM 434  C CG2   . THR A 1 56  ? -0.385  -33.888 -14.311 1.00 68.99 56  A 1 
ATOM 435  N N     . VAL A 1 57  ? 2.978   -33.208 -17.457 1.00 82.40 57  A 1 
ATOM 436  C CA    . VAL A 1 57  ? 3.678   -33.480 -18.717 1.00 81.22 57  A 1 
ATOM 437  C C     . VAL A 1 57  ? 4.966   -32.670 -18.810 1.00 83.36 57  A 1 
ATOM 438  O O     . VAL A 1 57  ? 5.053   -31.592 -18.199 1.00 78.89 57  A 1 
ATOM 439  C CB    . VAL A 1 57  ? 2.773   -33.249 -19.939 1.00 77.58 57  A 1 
ATOM 440  C CG1   . VAL A 1 57  ? 1.604   -34.242 -19.960 1.00 69.93 57  A 1 
ATOM 441  C CG2   . VAL A 1 57  ? 2.208   -31.838 -19.999 1.00 73.64 57  A 1 
ATOM 442  N N     . PRO A 1 58  ? 5.984   -33.161 -19.561 1.00 78.09 58  A 1 
ATOM 443  C CA    . PRO A 1 58  ? 7.199   -32.393 -19.805 1.00 76.81 58  A 1 
ATOM 444  C C     . PRO A 1 58  ? 6.902   -31.042 -20.463 1.00 79.41 58  A 1 
ATOM 445  O O     . PRO A 1 58  ? 6.034   -30.933 -21.336 1.00 78.39 58  A 1 
ATOM 446  C CB    . PRO A 1 58  ? 8.070   -33.274 -20.695 1.00 75.85 58  A 1 
ATOM 447  C CG    . PRO A 1 58  ? 7.581   -34.686 -20.393 1.00 72.15 58  A 1 
ATOM 448  C CD    . PRO A 1 58  ? 6.089   -34.470 -20.154 1.00 79.40 58  A 1 
ATOM 449  N N     . SER A 1 59  ? 7.640   -30.004 -20.041 1.00 83.17 59  A 1 
ATOM 450  C CA    . SER A 1 59  ? 7.601   -28.688 -20.676 1.00 82.58 59  A 1 
ATOM 451  C C     . SER A 1 59  ? 8.290   -28.718 -22.045 1.00 81.82 59  A 1 
ATOM 452  O O     . SER A 1 59  ? 9.277   -29.422 -22.237 1.00 79.19 59  A 1 
ATOM 453  C CB    . SER A 1 59  ? 8.221   -27.634 -19.759 1.00 82.02 59  A 1 
ATOM 454  O OG    . SER A 1 59  ? 9.500   -28.034 -19.311 1.00 72.70 59  A 1 
ATOM 455  N N     . VAL A 1 60  ? 7.767   -27.920 -22.982 1.00 86.11 60  A 1 
ATOM 456  C CA    . VAL A 1 60  ? 8.333   -27.778 -24.334 1.00 86.10 60  A 1 
ATOM 457  C C     . VAL A 1 60  ? 8.807   -26.363 -24.627 1.00 87.56 60  A 1 
ATOM 458  O O     . VAL A 1 60  ? 9.706   -26.176 -25.444 1.00 83.53 60  A 1 
ATOM 459  C CB    . VAL A 1 60  ? 7.360   -28.267 -25.422 1.00 85.66 60  A 1 
ATOM 460  C CG1   . VAL A 1 60  ? 7.063   -29.771 -25.256 1.00 75.31 60  A 1 
ATOM 461  C CG2   . VAL A 1 60  ? 6.029   -27.507 -25.423 1.00 79.43 60  A 1 
ATOM 462  N N     . VAL A 1 61  ? 8.248   -25.367 -23.932 1.00 87.61 61  A 1 
ATOM 463  C CA    . VAL A 1 61  ? 8.614   -23.952 -24.064 1.00 87.24 61  A 1 
ATOM 464  C C     . VAL A 1 61  ? 8.886   -23.323 -22.705 1.00 87.41 61  A 1 
ATOM 465  O O     . VAL A 1 61  ? 8.348   -23.752 -21.687 1.00 85.39 61  A 1 
ATOM 466  C CB    . VAL A 1 61  ? 7.558   -23.136 -24.834 1.00 86.38 61  A 1 
ATOM 467  C CG1   . VAL A 1 61  ? 7.363   -23.668 -26.255 1.00 72.42 61  A 1 
ATOM 468  C CG2   . VAL A 1 61  ? 6.196   -23.099 -24.130 1.00 76.77 61  A 1 
ATOM 469  N N     . TYR A 1 62  ? 9.726   -22.286 -22.705 1.00 85.91 62  A 1 
ATOM 470  C CA    . TYR A 1 62  ? 9.891   -21.379 -21.580 1.00 82.93 62  A 1 
ATOM 471  C C     . TYR A 1 62  ? 9.321   -20.008 -21.948 1.00 84.79 62  A 1 
ATOM 472  O O     . TYR A 1 62  ? 9.751   -19.411 -22.942 1.00 81.78 62  A 1 
ATOM 473  C CB    . TYR A 1 62  ? 11.367  -21.291 -21.191 1.00 81.71 62  A 1 
ATOM 474  C CG    . TYR A 1 62  ? 11.647  -20.296 -20.080 1.00 79.71 62  A 1 
ATOM 475  C CD1   . TYR A 1 62  ? 12.279  -19.068 -20.360 1.00 74.83 62  A 1 
ATOM 476  C CD2   . TYR A 1 62  ? 11.264  -20.586 -18.761 1.00 77.05 62  A 1 
ATOM 477  C CE1   . TYR A 1 62  ? 12.544  -18.159 -19.326 1.00 72.73 62  A 1 
ATOM 478  C CE2   . TYR A 1 62  ? 11.519  -19.683 -17.730 1.00 74.13 62  A 1 
ATOM 479  C CZ    . TYR A 1 62  ? 12.168  -18.468 -18.000 1.00 77.53 62  A 1 
ATOM 480  O OH    . TYR A 1 62  ? 12.427  -17.586 -16.985 1.00 76.28 62  A 1 
ATOM 481  N N     . CYS A 1 63  ? 8.364   -19.501 -21.164 1.00 82.96 63  A 1 
ATOM 482  C CA    . CYS A 1 63  ? 7.851   -18.147 -21.291 1.00 81.10 63  A 1 
ATOM 483  C C     . CYS A 1 63  ? 8.645   -17.222 -20.372 1.00 80.08 63  A 1 
ATOM 484  O O     . CYS A 1 63  ? 8.603   -17.346 -19.144 1.00 77.45 63  A 1 
ATOM 485  C CB    . CYS A 1 63  ? 6.360   -18.119 -20.972 1.00 81.18 63  A 1 
ATOM 486  S SG    . CYS A 1 63  ? 5.762   -16.405 -21.090 1.00 81.07 63  A 1 
ATOM 487  N N     . ARG A 1 64  ? 9.365   -16.254 -20.958 1.00 82.05 64  A 1 
ATOM 488  C CA    . ARG A 1 64  ? 10.178  -15.306 -20.191 1.00 78.81 64  A 1 
ATOM 489  C C     . ARG A 1 64  ? 9.328   -14.368 -19.331 1.00 78.30 64  A 1 
ATOM 490  O O     . ARG A 1 64  ? 9.675   -14.115 -18.180 1.00 72.74 64  A 1 
ATOM 491  C CB    . ARG A 1 64  ? 11.069  -14.518 -21.163 1.00 74.85 64  A 1 
ATOM 492  C CG    . ARG A 1 64  ? 12.065  -13.638 -20.406 1.00 67.16 64  A 1 
ATOM 493  C CD    . ARG A 1 64  ? 12.921  -12.845 -21.392 1.00 65.20 64  A 1 
ATOM 494  N NE    . ARG A 1 64  ? 13.870  -11.983 -20.680 1.00 57.76 64  A 1 
ATOM 495  C CZ    . ARG A 1 64  ? 14.413  -10.875 -21.148 1.00 51.74 64  A 1 
ATOM 496  N NH1   . ARG A 1 64  ? 14.132  -10.426 -22.342 1.00 48.56 64  A 1 
ATOM 497  N NH2   . ARG A 1 64  ? 15.249  -10.194 -20.424 1.00 48.00 64  A 1 
ATOM 498  N N     . ALA A 1 65  ? 8.226   -13.865 -19.877 1.00 80.67 65  A 1 
ATOM 499  C CA    . ALA A 1 65  ? 7.355   -12.918 -19.188 1.00 79.02 65  A 1 
ATOM 500  C C     . ALA A 1 65  ? 6.710   -13.531 -17.934 1.00 79.29 65  A 1 
ATOM 501  O O     . ALA A 1 65  ? 6.618   -12.862 -16.900 1.00 73.08 65  A 1 
ATOM 502  C CB    . ALA A 1 65  ? 6.297   -12.428 -20.175 1.00 76.25 65  A 1 
ATOM 503  N N     . ASP A 1 66  ? 6.331   -14.817 -17.988 1.00 78.58 66  A 1 
ATOM 504  C CA    . ASP A 1 66  ? 5.737   -15.537 -16.859 1.00 76.42 66  A 1 
ATOM 505  C C     . ASP A 1 66  ? 6.780   -16.272 -15.990 1.00 76.39 66  A 1 
ATOM 506  O O     . ASP A 1 66  ? 6.460   -16.713 -14.889 1.00 71.51 66  A 1 
ATOM 507  C CB    . ASP A 1 66  ? 4.660   -16.494 -17.373 1.00 73.91 66  A 1 
ATOM 508  C CG    . ASP A 1 66  ? 3.503   -15.716 -18.014 1.00 72.51 66  A 1 
ATOM 509  O OD1   . ASP A 1 66  ? 3.186   -14.611 -17.508 1.00 68.10 66  A 1 
ATOM 510  O OD2   . ASP A 1 66  ? 2.969   -16.212 -19.029 1.00 68.99 66  A 1 
ATOM 511  N N     . SER A 1 67  ? 8.028   -16.344 -16.442 1.00 76.47 67  A 1 
ATOM 512  C CA    . SER A 1 67  ? 9.092   -17.150 -15.825 1.00 75.79 67  A 1 
ATOM 513  C C     . SER A 1 67  ? 8.674   -18.610 -15.632 1.00 77.37 67  A 1 
ATOM 514  O O     . SER A 1 67  ? 8.981   -19.220 -14.611 1.00 72.84 67  A 1 
ATOM 515  C CB    . SER A 1 67  ? 9.604   -16.506 -14.528 1.00 72.57 67  A 1 
ATOM 516  O OG    . SER A 1 67  ? 10.033  -15.169 -14.757 1.00 66.93 67  A 1 
ATOM 517  N N     . ALA A 1 68  ? 7.937   -19.166 -16.603 1.00 78.22 68  A 1 
ATOM 518  C CA    . ALA A 1 68  ? 7.285   -20.463 -16.496 1.00 78.92 68  A 1 
ATOM 519  C C     . ALA A 1 68  ? 7.702   -21.416 -17.625 1.00 79.58 68  A 1 
ATOM 520  O O     . ALA A 1 68  ? 7.763   -21.033 -18.794 1.00 79.12 68  A 1 
ATOM 521  C CB    . ALA A 1 68  ? 5.767   -20.259 -16.453 1.00 77.70 68  A 1 
ATOM 522  N N     . TYR A 1 69  ? 7.945   -22.670 -17.261 1.00 82.95 69  A 1 
ATOM 523  C CA    . TYR A 1 69  ? 8.152   -23.769 -18.194 1.00 78.40 69  A 1 
ATOM 524  C C     . TYR A 1 69  ? 6.797   -24.416 -18.497 1.00 81.79 69  A 1 
ATOM 525  O O     . TYR A 1 69  ? 6.129   -24.913 -17.596 1.00 78.75 69  A 1 
ATOM 526  C CB    . TYR A 1 69  ? 9.130   -24.777 -17.599 1.00 78.75 69  A 1 
ATOM 527  C CG    . TYR A 1 69  ? 10.535  -24.244 -17.421 1.00 76.77 69  A 1 
ATOM 528  C CD1   . TYR A 1 69  ? 11.498  -24.456 -18.416 1.00 70.69 69  A 1 
ATOM 529  C CD2   . TYR A 1 69  ? 10.891  -23.531 -16.257 1.00 73.87 69  A 1 
ATOM 530  C CE1   . TYR A 1 69  ? 12.811  -23.973 -18.259 1.00 70.65 69  A 1 
ATOM 531  C CE2   . TYR A 1 69  ? 12.190  -23.039 -16.096 1.00 71.01 69  A 1 
ATOM 532  C CZ    . TYR A 1 69  ? 13.158  -23.262 -17.096 1.00 77.56 69  A 1 
ATOM 533  O OH    . TYR A 1 69  ? 14.435  -22.780 -16.945 1.00 76.01 69  A 1 
ATOM 534  N N     . LEU A 1 70  ? 6.376   -24.412 -19.762 1.00 81.51 70  A 1 
ATOM 535  C CA    . LEU A 1 70  ? 5.032   -24.821 -20.158 1.00 80.44 70  A 1 
ATOM 536  C C     . LEU A 1 70  ? 5.064   -25.972 -21.178 1.00 80.85 70  A 1 
ATOM 537  O O     . LEU A 1 70  ? 5.923   -26.032 -22.059 1.00 81.22 70  A 1 
ATOM 538  C CB    . LEU A 1 70  ? 4.251   -23.602 -20.683 1.00 80.55 70  A 1 
ATOM 539  C CG    . LEU A 1 70  ? 4.113   -22.433 -19.686 1.00 82.72 70  A 1 
ATOM 540  C CD1   . LEU A 1 70  ? 3.413   -21.253 -20.356 1.00 75.83 70  A 1 
ATOM 541  C CD2   . LEU A 1 70  ? 3.321   -22.822 -18.437 1.00 75.31 70  A 1 
ATOM 542  N N     . CYS A 1 71  ? 4.091   -26.905 -21.062 1.00 85.56 71  A 1 
ATOM 543  C CA    . CYS A 1 71  ? 3.789   -27.854 -22.125 1.00 84.29 71  A 1 
ATOM 544  C C     . CYS A 1 71  ? 2.982   -27.169 -23.234 1.00 84.62 71  A 1 
ATOM 545  O O     . CYS A 1 71  ? 2.410   -26.100 -23.019 1.00 81.41 71  A 1 
ATOM 546  C CB    . CYS A 1 71  ? 3.058   -29.067 -21.552 1.00 81.85 71  A 1 
ATOM 547  S SG    . CYS A 1 71  ? 1.377   -28.642 -20.981 1.00 81.31 71  A 1 
ATOM 548  N N     . ALA A 1 72  ? 2.871   -27.809 -24.398 1.00 87.11 72  A 1 
ATOM 549  C CA    . ALA A 1 72  ? 2.170   -27.238 -25.546 1.00 85.22 72  A 1 
ATOM 550  C C     . ALA A 1 72  ? 0.704   -26.858 -25.248 1.00 86.21 72  A 1 
ATOM 551  O O     . ALA A 1 72  ? 0.243   -25.812 -25.687 1.00 83.18 72  A 1 
ATOM 552  C CB    . ALA A 1 72  ? 2.250   -28.250 -26.700 1.00 83.84 72  A 1 
ATOM 553  N N     . SER A 1 73  ? -0.025  -27.667 -24.464 1.00 83.57 73  A 1 
ATOM 554  C CA    . SER A 1 73  ? -1.418  -27.372 -24.106 1.00 81.86 73  A 1 
ATOM 555  C C     . SER A 1 73  ? -1.545  -26.203 -23.130 1.00 82.54 73  A 1 
ATOM 556  O O     . SER A 1 73  ? -2.392  -25.339 -23.333 1.00 79.92 73  A 1 
ATOM 557  C CB    . SER A 1 73  ? -2.100  -28.614 -23.529 1.00 79.93 73  A 1 
ATOM 558  O OG    . SER A 1 73  ? -1.407  -29.118 -22.411 1.00 68.82 73  A 1 
ATOM 559  N N     . CYS A 1 74  ? -0.692  -26.136 -22.097 1.00 78.37 74  A 1 
ATOM 560  C CA    . CYS A 1 74  ? -0.708  -25.022 -21.149 1.00 77.19 74  A 1 
ATOM 561  C C     . CYS A 1 74  ? -0.225  -23.718 -21.787 1.00 77.05 74  A 1 
ATOM 562  O O     . CYS A 1 74  ? -0.815  -22.677 -21.535 1.00 75.21 74  A 1 
ATOM 563  C CB    . CYS A 1 74  ? 0.130   -25.366 -19.913 1.00 76.81 74  A 1 
ATOM 564  S SG    . CYS A 1 74  ? -0.673  -26.679 -18.930 1.00 75.56 74  A 1 
ATOM 565  N N     . ASP A 1 75  ? 0.788   -23.774 -22.660 1.00 84.42 75  A 1 
ATOM 566  C CA    . ASP A 1 75  ? 1.251   -22.625 -23.432 1.00 82.32 75  A 1 
ATOM 567  C C     . ASP A 1 75  ? 0.123   -22.051 -24.298 1.00 82.37 75  A 1 
ATOM 568  O O     . ASP A 1 75  ? -0.170  -20.860 -24.224 1.00 80.06 75  A 1 
ATOM 569  C CB    . ASP A 1 75  ? 2.454   -23.036 -24.293 1.00 82.42 75  A 1 
ATOM 570  C CG    . ASP A 1 75  ? 2.931   -21.893 -25.192 1.00 83.17 75  A 1 
ATOM 571  O OD1   . ASP A 1 75  ? 3.339   -20.848 -24.651 1.00 73.36 75  A 1 
ATOM 572  O OD2   . ASP A 1 75  ? 2.875   -22.034 -26.433 1.00 75.57 75  A 1 
ATOM 573  N N     . ALA A 1 76  ? -0.565  -22.907 -25.045 1.00 84.65 76  A 1 
ATOM 574  C CA    . ALA A 1 76  ? -1.689  -22.491 -25.866 1.00 82.04 76  A 1 
ATOM 575  C C     . ALA A 1 76  ? -2.810  -21.861 -25.034 1.00 82.63 76  A 1 
ATOM 576  O O     . ALA A 1 76  ? -3.311  -20.792 -25.385 1.00 80.09 76  A 1 
ATOM 577  C CB    . ALA A 1 76  ? -2.191  -23.681 -26.676 1.00 80.71 76  A 1 
ATOM 578  N N     . GLN A 1 77  ? -3.187  -22.462 -23.901 1.00 78.92 77  A 1 
ATOM 579  C CA    . GLN A 1 77  ? -4.270  -21.968 -23.045 1.00 76.51 77  A 1 
ATOM 580  C C     . GLN A 1 77  ? -3.925  -20.628 -22.376 1.00 78.28 77  A 1 
ATOM 581  O O     . GLN A 1 77  ? -4.731  -19.697 -22.416 1.00 75.28 77  A 1 
ATOM 582  C CB    . GLN A 1 77  ? -4.606  -23.044 -22.008 1.00 74.43 77  A 1 
ATOM 583  C CG    . GLN A 1 77  ? -5.823  -22.656 -21.161 1.00 68.02 77  A 1 
ATOM 584  C CD    . GLN A 1 77  ? -6.187  -23.731 -20.122 1.00 64.38 77  A 1 
ATOM 585  O OE1   . GLN A 1 77  ? -5.500  -24.714 -19.903 1.00 57.38 77  A 1 
ATOM 586  N NE2   . GLN A 1 77  ? -7.293  -23.553 -19.434 1.00 54.92 77  A 1 
ATOM 587  N N     . ILE A 1 78  ? -2.738  -20.515 -21.778 1.00 78.96 78  A 1 
ATOM 588  C CA    . ILE A 1 78  ? -2.317  -19.318 -21.036 1.00 77.29 78  A 1 
ATOM 589  C C     . ILE A 1 78  ? -2.121  -18.131 -21.987 1.00 77.25 78  A 1 
ATOM 590  O O     . ILE A 1 78  ? -2.578  -17.028 -21.706 1.00 74.53 78  A 1 
ATOM 591  C CB    . ILE A 1 78  ? -1.038  -19.619 -20.223 1.00 75.53 78  A 1 
ATOM 592  C CG1   . ILE A 1 78  ? -1.373  -20.605 -19.071 1.00 72.23 78  A 1 
ATOM 593  C CG2   . ILE A 1 78  ? -0.412  -18.344 -19.648 1.00 72.61 78  A 1 
ATOM 594  C CD1   . ILE A 1 78  ? -0.132  -21.249 -18.457 1.00 66.18 78  A 1 
ATOM 595  N N     . HIS A 1 79  ? -1.472  -18.357 -23.122 1.00 79.92 79  A 1 
ATOM 596  C CA    . HIS A 1 79  ? -1.144  -17.283 -24.056 1.00 77.83 79  A 1 
ATOM 597  C C     . HIS A 1 79  ? -2.271  -16.951 -25.041 1.00 76.99 79  A 1 
ATOM 598  O O     . HIS A 1 79  ? -2.197  -15.918 -25.707 1.00 70.32 79  A 1 
ATOM 599  C CB    . HIS A 1 79  ? 0.174   -17.609 -24.750 1.00 77.81 79  A 1 
ATOM 600  C CG    . HIS A 1 79  ? 1.336   -17.687 -23.797 1.00 80.52 79  A 1 
ATOM 601  N ND1   . HIS A 1 79  ? 2.045   -18.812 -23.470 1.00 70.08 79  A 1 
ATOM 602  C CD2   . HIS A 1 79  ? 1.889   -16.656 -23.088 1.00 73.94 79  A 1 
ATOM 603  C CE1   . HIS A 1 79  ? 3.006   -18.482 -22.597 1.00 76.08 79  A 1 
ATOM 604  N NE2   . HIS A 1 79  ? 2.936   -17.171 -22.335 1.00 77.24 79  A 1 
ATOM 605  N N     . ALA A 1 80  ? -3.331  -17.751 -25.096 1.00 80.56 80  A 1 
ATOM 606  C CA    . ALA A 1 80  ? -4.560  -17.375 -25.789 1.00 77.02 80  A 1 
ATOM 607  C C     . ALA A 1 80  ? -5.522  -16.544 -24.917 1.00 75.78 80  A 1 
ATOM 608  O O     . ALA A 1 80  ? -6.477  -15.984 -25.450 1.00 68.93 80  A 1 
ATOM 609  C CB    . ALA A 1 80  ? -5.243  -18.630 -26.320 1.00 74.18 80  A 1 
ATOM 610  N N     . ALA A 1 81  ? -5.263  -16.429 -23.597 1.00 73.34 81  A 1 
ATOM 611  C CA    . ALA A 1 81  ? -6.174  -15.804 -22.646 1.00 70.49 81  A 1 
ATOM 612  C C     . ALA A 1 81  ? -6.472  -14.329 -22.946 1.00 71.18 81  A 1 
ATOM 613  O O     . ALA A 1 81  ? -7.615  -13.879 -22.833 1.00 64.78 81  A 1 
ATOM 614  C CB    . ALA A 1 81  ? -5.583  -15.969 -21.247 1.00 65.46 81  A 1 
ATOM 615  N N     . ASN A 1 82  ? -5.446  -13.563 -23.336 1.00 74.12 82  A 1 
ATOM 616  C CA    . ASN A 1 82  ? -5.600  -12.157 -23.715 1.00 73.81 82  A 1 
ATOM 617  C C     . ASN A 1 82  ? -4.488  -11.690 -24.674 1.00 75.83 82  A 1 
ATOM 618  O O     . ASN A 1 82  ? -3.517  -12.390 -24.962 1.00 71.13 82  A 1 
ATOM 619  C CB    . ASN A 1 82  ? -5.699  -11.302 -22.433 1.00 67.76 82  A 1 
ATOM 620  C CG    . ASN A 1 82  ? -4.429  -11.314 -21.616 1.00 64.44 82  A 1 
ATOM 621  O OD1   . ASN A 1 82  ? -3.359  -10.962 -22.092 1.00 58.37 82  A 1 
ATOM 622  N ND2   . ASN A 1 82  ? -4.508  -11.714 -20.374 1.00 61.03 82  A 1 
ATOM 623  N N     . ARG A 1 83  ? -4.638  -10.459 -25.171 1.00 71.58 83  A 1 
ATOM 624  C CA    . ARG A 1 83  ? -3.711  -9.884  -26.155 1.00 70.35 83  A 1 
ATOM 625  C C     . ARG A 1 83  ? -2.297  -9.671  -25.610 1.00 70.92 83  A 1 
ATOM 626  O O     . ARG A 1 83  ? -1.340  -9.746  -26.380 1.00 66.69 83  A 1 
ATOM 627  C CB    . ARG A 1 83  ? -4.312  -8.578  -26.684 1.00 66.10 83  A 1 
ATOM 628  C CG    . ARG A 1 83  ? -3.547  -8.034  -27.894 1.00 61.49 83  A 1 
ATOM 629  C CD    . ARG A 1 83  ? -4.209  -6.759  -28.395 1.00 58.13 83  A 1 
ATOM 630  N NE    . ARG A 1 83  ? -3.532  -6.218  -29.579 1.00 51.06 83  A 1 
ATOM 631  C CZ    . ARG A 1 83  ? -3.806  -5.079  -30.182 1.00 43.82 83  A 1 
ATOM 632  N NH1   . ARG A 1 83  ? -4.743  -4.286  -29.731 1.00 40.44 83  A 1 
ATOM 633  N NH2   . ARG A 1 83  ? -3.155  -4.721  -31.243 1.00 40.87 83  A 1 
ATOM 634  N N     . VAL A 1 84  ? -2.148  -9.375  -24.320 1.00 72.21 84  A 1 
ATOM 635  C CA    . VAL A 1 84  ? -0.832  -9.187  -23.694 1.00 72.01 84  A 1 
ATOM 636  C C     . VAL A 1 84  ? -0.109  -10.528 -23.593 1.00 74.74 84  A 1 
ATOM 637  O O     . VAL A 1 84  ? 1.013   -10.658 -24.074 1.00 70.97 84  A 1 
ATOM 638  C CB    . VAL A 1 84  ? -0.939  -8.501  -22.325 1.00 66.93 84  A 1 
ATOM 639  C CG1   . VAL A 1 84  ? 0.429   -8.364  -21.653 1.00 59.97 84  A 1 
ATOM 640  C CG2   . VAL A 1 84  ? -1.543  -7.104  -22.480 1.00 63.04 84  A 1 
ATOM 641  N N     . ALA A 1 85  ? -0.790  -11.549 -23.058 1.00 73.99 85  A 1 
ATOM 642  C CA    . ALA A 1 85  ? -0.251  -12.896 -22.957 1.00 74.60 85  A 1 
ATOM 643  C C     . ALA A 1 85  ? 0.168   -13.459 -24.323 1.00 76.13 85  A 1 
ATOM 644  O O     . ALA A 1 85  ? 1.244   -14.039 -24.445 1.00 76.43 85  A 1 
ATOM 645  C CB    . ALA A 1 85  ? -1.298  -13.779 -22.276 1.00 74.14 85  A 1 
ATOM 646  N N     . SER A 1 86  ? -0.606  -13.209 -25.392 1.00 79.89 86  A 1 
ATOM 647  C CA    . SER A 1 86  ? -0.275  -13.695 -26.741 1.00 79.00 86  A 1 
ATOM 648  C C     . SER A 1 86  ? 1.044   -13.160 -27.304 1.00 80.74 86  A 1 
ATOM 649  O O     . SER A 1 86  ? 1.624   -13.775 -28.203 1.00 78.60 86  A 1 
ATOM 650  C CB    . SER A 1 86  ? -1.418  -13.385 -27.705 1.00 77.05 86  A 1 
ATOM 651  O OG    . SER A 1 86  ? -1.497  -12.014 -28.038 1.00 69.16 86  A 1 
ATOM 652  N N     . ARG A 1 87  ? 1.546   -12.020 -26.784 1.00 77.54 87  A 1 
ATOM 653  C CA    . ARG A 1 87  ? 2.803   -11.396 -27.208 1.00 77.32 87  A 1 
ATOM 654  C C     . ARG A 1 87  ? 4.016   -11.847 -26.394 1.00 79.64 87  A 1 
ATOM 655  O O     . ARG A 1 87  ? 5.125   -11.422 -26.704 1.00 75.07 87  A 1 
ATOM 656  C CB    . ARG A 1 87  ? 2.688   -9.875  -27.120 1.00 72.87 87  A 1 
ATOM 657  C CG    . ARG A 1 87  ? 1.611   -9.315  -28.045 1.00 68.83 87  A 1 
ATOM 658  C CD    . ARG A 1 87  ? 1.535   -7.822  -27.793 1.00 66.59 87  A 1 
ATOM 659  N NE    . ARG A 1 87  ? 0.383   -7.220  -28.441 1.00 58.57 87  A 1 
ATOM 660  C CZ    . ARG A 1 87  ? -0.020  -5.974  -28.233 1.00 52.78 87  A 1 
ATOM 661  N NH1   . ARG A 1 87  ? 0.695   -5.163  -27.502 1.00 48.52 87  A 1 
ATOM 662  N NH2   . ARG A 1 87  ? -1.128  -5.555  -28.739 1.00 48.95 87  A 1 
ATOM 663  N N     . HIS A 1 88  ? 3.818   -12.665 -25.365 1.00 78.77 88  A 1 
ATOM 664  C CA    . HIS A 1 88  ? 4.930   -13.163 -24.575 1.00 79.48 88  A 1 
ATOM 665  C C     . HIS A 1 88  ? 5.896   -13.956 -25.450 1.00 79.72 88  A 1 
ATOM 666  O O     . HIS A 1 88  ? 5.510   -14.845 -26.209 1.00 77.66 88  A 1 
ATOM 667  C CB    . HIS A 1 88  ? 4.443   -14.011 -23.402 1.00 78.25 88  A 1 
ATOM 668  C CG    . HIS A 1 88  ? 3.721   -13.249 -22.319 1.00 77.81 88  A 1 
ATOM 669  N ND1   . HIS A 1 88  ? 3.105   -13.828 -21.221 1.00 70.46 88  A 1 
ATOM 670  C CD2   . HIS A 1 88  ? 3.559   -11.897 -22.191 1.00 74.79 88  A 1 
ATOM 671  C CE1   . HIS A 1 88  ? 2.591   -12.847 -20.464 1.00 74.12 88  A 1 
ATOM 672  N NE2   . HIS A 1 88  ? 2.849   -11.662 -21.022 1.00 75.85 88  A 1 
ATOM 673  N N     . GLU A 1 89  ? 7.192   -13.631 -25.347 1.00 80.10 89  A 1 
ATOM 674  C CA    . GLU A 1 89  ? 8.236   -14.356 -26.035 1.00 79.55 89  A 1 
ATOM 675  C C     . GLU A 1 89  ? 8.405   -15.741 -25.398 1.00 81.74 89  A 1 
ATOM 676  O O     . GLU A 1 89  ? 8.639   -15.854 -24.187 1.00 76.64 89  A 1 
ATOM 677  C CB    . GLU A 1 89  ? 9.524   -13.535 -26.015 1.00 74.85 89  A 1 
ATOM 678  C CG    . GLU A 1 89  ? 10.622  -14.119 -26.899 1.00 64.83 89  A 1 
ATOM 679  C CD    . GLU A 1 89  ? 11.914  -13.270 -26.904 1.00 60.99 89  A 1 
ATOM 680  O OE1   . GLU A 1 89  ? 12.830  -13.621 -27.661 1.00 53.87 89  A 1 
ATOM 681  O OE2   . GLU A 1 89  ? 11.985  -12.284 -26.138 1.00 53.31 89  A 1 
ATOM 682  N N     . ARG A 1 90  ? 8.287   -16.792 -26.208 1.00 78.60 90  A 1 
ATOM 683  C CA    . ARG A 1 90  ? 8.547   -18.169 -25.782 1.00 77.94 90  A 1 
ATOM 684  C C     . ARG A 1 90  ? 9.799   -18.682 -26.462 1.00 78.37 90  A 1 
ATOM 685  O O     . ARG A 1 90  ? 10.017  -18.449 -27.638 1.00 74.16 90  A 1 
ATOM 686  C CB    . ARG A 1 90  ? 7.387   -19.138 -26.070 1.00 77.25 90  A 1 
ATOM 687  C CG    . ARG A 1 90  ? 6.065   -18.822 -25.385 1.00 78.01 90  A 1 
ATOM 688  C CD    . ARG A 1 90  ? 5.210   -17.900 -26.260 1.00 78.07 90  A 1 
ATOM 689  N NE    . ARG A 1 90  ? 3.802   -18.251 -26.161 1.00 76.84 90  A 1 
ATOM 690  C CZ    . ARG A 1 90  ? 2.820   -17.738 -26.855 1.00 75.92 90  A 1 
ATOM 691  N NH1   . ARG A 1 90  ? 3.005   -16.742 -27.674 1.00 65.15 90  A 1 
ATOM 692  N NH2   . ARG A 1 90  ? 1.633   -18.219 -26.736 1.00 72.20 90  A 1 
ATOM 693  N N     . VAL A 1 91  ? 10.580  -19.456 -25.717 1.00 84.63 91  A 1 
ATOM 694  C CA    . VAL A 1 91  ? 11.771  -20.118 -26.232 1.00 83.66 91  A 1 
ATOM 695  C C     . VAL A 1 91  ? 11.551  -21.620 -26.226 1.00 84.53 91  A 1 
ATOM 696  O O     . VAL A 1 91  ? 11.129  -22.174 -25.211 1.00 81.52 91  A 1 
ATOM 697  C CB    . VAL A 1 91  ? 13.007  -19.729 -25.427 1.00 81.11 91  A 1 
ATOM 698  C CG1   . VAL A 1 91  ? 14.254  -20.357 -26.061 1.00 69.15 91  A 1 
ATOM 699  C CG2   . VAL A 1 91  ? 13.169  -18.203 -25.383 1.00 74.15 91  A 1 
ATOM 700  N N     . LEU A 1 92  ? 11.840  -22.294 -27.345 1.00 82.13 92  A 1 
ATOM 701  C CA    . LEU A 1 92  ? 11.797  -23.747 -27.400 1.00 79.40 92  A 1 
ATOM 702  C C     . LEU A 1 92  ? 12.917  -24.331 -26.534 1.00 79.35 92  A 1 
ATOM 703  O O     . LEU A 1 92  ? 14.095  -24.045 -26.734 1.00 75.37 92  A 1 
ATOM 704  C CB    . LEU A 1 92  ? 11.920  -24.225 -28.850 1.00 77.01 92  A 1 
ATOM 705  C CG    . LEU A 1 92  ? 10.653  -24.009 -29.693 1.00 69.64 92  A 1 
ATOM 706  C CD1   . LEU A 1 92  ? 10.955  -24.237 -31.175 1.00 62.50 92  A 1 
ATOM 707  C CD2   . LEU A 1 92  ? 9.527   -24.969 -29.284 1.00 66.14 92  A 1 
ATOM 708  N N     . LEU A 1 93  ? 12.558  -25.220 -25.588 1.00 78.31 93  A 1 
ATOM 709  C CA    . LEU A 1 93  ? 13.527  -25.814 -24.672 1.00 74.25 93  A 1 
ATOM 710  C C     . LEU A 1 93  ? 14.533  -26.690 -25.412 1.00 73.92 93  A 1 
ATOM 711  O O     . LEU A 1 93  ? 15.699  -26.720 -25.042 1.00 67.60 93  A 1 
ATOM 712  C CB    . LEU A 1 93  ? 12.796  -26.602 -23.588 1.00 71.88 93  A 1 
ATOM 713  C CG    . LEU A 1 93  ? 11.942  -25.724 -22.662 1.00 70.55 93  A 1 
ATOM 714  C CD1   . LEU A 1 93  ? 11.162  -26.616 -21.711 1.00 65.46 93  A 1 
ATOM 715  C CD2   . LEU A 1 93  ? 12.782  -24.751 -21.840 1.00 69.52 93  A 1 
ATOM 716  N N     . SER A 1 94  ? 14.114  -27.343 -26.501 1.00 76.33 94  A 1 
ATOM 717  C CA    . SER A 1 94  ? 15.021  -28.142 -27.325 1.00 73.94 94  A 1 
ATOM 718  C C     . SER A 1 94  ? 16.185  -27.345 -27.922 1.00 72.78 94  A 1 
ATOM 719  O O     . SER A 1 94  ? 17.247  -27.913 -28.171 1.00 66.37 94  A 1 
ATOM 720  C CB    . SER A 1 94  ? 14.230  -28.788 -28.463 1.00 68.02 94  A 1 
ATOM 721  O OG    . SER A 1 94  ? 13.603  -27.802 -29.268 1.00 58.40 94  A 1 
ATOM 722  N N     . GLU A 1 95  ? 16.007  -26.046 -28.148 1.00 67.49 95  A 1 
ATOM 723  C CA    . GLU A 1 95  ? 17.052  -25.146 -28.621 1.00 64.52 95  A 1 
ATOM 724  C C     . GLU A 1 95  ? 17.875  -24.605 -27.445 1.00 62.10 95  A 1 
ATOM 725  O O     . GLU A 1 95  ? 19.103  -24.599 -27.517 1.00 57.35 95  A 1 
ATOM 726  C CB    . GLU A 1 95  ? 16.427  -24.002 -29.427 1.00 60.32 95  A 1 
ATOM 727  C CG    . GLU A 1 95  ? 15.786  -24.519 -30.714 1.00 54.65 95  A 1 
ATOM 728  C CD    . GLU A 1 95  ? 15.118  -23.429 -31.564 1.00 49.55 95  A 1 
ATOM 729  O OE1   . GLU A 1 95  ? 14.708  -23.780 -32.693 1.00 43.93 95  A 1 
ATOM 730  O OE2   . GLU A 1 95  ? 14.992  -22.292 -31.074 1.00 44.81 95  A 1 
ATOM 731  N N     . ALA A 1 96  ? 17.219  -24.240 -26.347 1.00 64.10 96  A 1 
ATOM 732  C CA    . ALA A 1 96  ? 17.901  -23.763 -25.147 1.00 60.58 96  A 1 
ATOM 733  C C     . ALA A 1 96  ? 18.858  -24.821 -24.567 1.00 58.33 96  A 1 
ATOM 734  O O     . ALA A 1 96  ? 20.005  -24.499 -24.257 1.00 56.12 96  A 1 
ATOM 735  C CB    . ALA A 1 96  ? 16.845  -23.324 -24.131 1.00 57.56 96  A 1 
ATOM 736  N N     . TYR A 1 97  ? 18.420  -26.088 -24.491 1.00 67.00 97  A 1 
ATOM 737  C CA    . TYR A 1 97  ? 19.266  -27.192 -24.014 1.00 61.37 97  A 1 
ATOM 738  C C     . TYR A 1 97  ? 20.455  -27.497 -24.930 1.00 58.00 97  A 1 
ATOM 739  O O     . TYR A 1 97  ? 21.488  -27.946 -24.441 1.00 55.09 97  A 1 
ATOM 740  C CB    . TYR A 1 97  ? 18.411  -28.456 -23.811 1.00 57.26 97  A 1 
ATOM 741  C CG    . TYR A 1 97  ? 17.641  -28.508 -22.500 1.00 52.20 97  A 1 
ATOM 742  C CD1   . TYR A 1 97  ? 18.342  -28.601 -21.274 1.00 47.76 97  A 1 
ATOM 743  C CD2   . TYR A 1 97  ? 16.243  -28.468 -22.489 1.00 45.77 97  A 1 
ATOM 744  C CE1   . TYR A 1 97  ? 17.646  -28.636 -20.058 1.00 40.73 97  A 1 
ATOM 745  C CE2   . TYR A 1 97  ? 15.540  -28.503 -21.274 1.00 42.24 97  A 1 
ATOM 746  C CZ    . TYR A 1 97  ? 16.239  -28.585 -20.057 1.00 42.11 97  A 1 
ATOM 747  O OH    . TYR A 1 97  ? 15.551  -28.607 -18.863 1.00 38.51 97  A 1 
ATOM 748  N N     . LYS A 1 98  ? 20.362  -27.236 -26.232 1.00 62.42 98  A 1 
ATOM 749  C CA    . LYS A 1 98  ? 21.489  -27.428 -27.158 1.00 58.89 98  A 1 
ATOM 750  C C     . LYS A 1 98  ? 22.608  -26.398 -26.957 1.00 56.98 98  A 1 
ATOM 751  O O     . LYS A 1 98  ? 23.769  -26.718 -27.190 1.00 51.93 98  A 1 
ATOM 752  C CB    . LYS A 1 98  ? 21.005  -27.353 -28.607 1.00 55.28 98  A 1 
ATOM 753  C CG    . LYS A 1 98  ? 20.252  -28.609 -29.055 1.00 50.50 98  A 1 
ATOM 754  C CD    . LYS A 1 98  ? 19.659  -28.358 -30.440 1.00 46.86 98  A 1 
ATOM 755  C CE    . LYS A 1 98  ? 18.796  -29.527 -30.882 1.00 41.13 98  A 1 
ATOM 756  N NZ    . LYS A 1 98  ? 18.177  -29.263 -32.203 1.00 34.23 98  A 1 
ATOM 757  N N     . HIS A 1 99  ? 22.249  -25.174 -26.569 1.00 61.97 99  A 1 
ATOM 758  C CA    . HIS A 1 99  ? 23.198  -24.078 -26.383 1.00 58.47 99  A 1 
ATOM 759  C C     . HIS A 1 99  ? 23.688  -23.924 -24.937 1.00 55.00 99  A 1 
ATOM 760  O O     . HIS A 1 99  ? 24.704  -23.263 -24.710 1.00 49.17 99  A 1 
ATOM 761  C CB    . HIS A 1 99  ? 22.579  -22.786 -26.917 1.00 54.14 99  A 1 
ATOM 762  C CG    . HIS A 1 99  ? 22.465  -22.780 -28.413 1.00 50.37 99  A 1 
ATOM 763  N ND1   . HIS A 1 99  ? 23.511  -22.803 -29.302 1.00 45.09 99  A 1 
ATOM 764  C CD2   . HIS A 1 99  ? 21.319  -22.769 -29.169 1.00 46.05 99  A 1 
ATOM 765  C CE1   . HIS A 1 99  ? 23.019  -22.809 -30.545 1.00 41.88 99  A 1 
ATOM 766  N NE2   . HIS A 1 99  ? 21.686  -22.791 -30.507 1.00 42.83 99  A 1 
ATOM 767  N N     . ALA A 1 100 ? 22.980  -24.513 -23.971 1.00 55.43 100 A 1 
ATOM 768  C CA    . ALA A 1 100 ? 23.439  -24.539 -22.593 1.00 52.28 100 A 1 
ATOM 769  C C     . ALA A 1 100 ? 24.648  -25.489 -22.482 1.00 48.74 100 A 1 
ATOM 770  O O     . ALA A 1 100 ? 24.533  -26.650 -22.876 1.00 46.46 100 A 1 
ATOM 771  C CB    . ALA A 1 100 ? 22.289  -24.958 -21.678 1.00 49.23 100 A 1 
ATOM 772  N N     . PRO A 1 101 ? 25.806  -25.040 -21.962 1.00 40.94 101 A 1 
ATOM 773  C CA    . PRO A 1 101 ? 26.900  -25.949 -21.678 1.00 40.85 101 A 1 
ATOM 774  C C     . PRO A 1 101 ? 26.429  -27.019 -20.700 1.00 42.25 101 A 1 
ATOM 775  O O     . PRO A 1 101 ? 25.695  -26.724 -19.743 1.00 41.27 101 A 1 
ATOM 776  C CB    . PRO A 1 101 ? 28.039  -25.068 -21.135 1.00 37.57 101 A 1 
ATOM 777  C CG    . PRO A 1 101 ? 27.312  -23.851 -20.568 1.00 36.71 101 A 1 
ATOM 778  C CD    . PRO A 1 101 ? 26.084  -23.709 -21.469 1.00 41.74 101 A 1 
ATOM 779  N N     . VAL A 1 102 ? 26.847  -28.270 -20.920 1.00 33.05 102 A 1 
ATOM 780  C CA    . VAL A 1 102 ? 26.458  -29.470 -20.155 1.00 33.12 102 A 1 
ATOM 781  C C     . VAL A 1 102 ? 27.107  -29.481 -18.758 1.00 32.56 102 A 1 
ATOM 782  O O     . VAL A 1 102 ? 27.755  -30.438 -18.352 1.00 31.67 102 A 1 
ATOM 783  C CB    . VAL A 1 102 ? 26.754  -30.766 -20.959 1.00 31.75 102 A 1 
ATOM 784  C CG1   . VAL A 1 102 ? 26.023  -31.982 -20.381 1.00 29.64 102 A 1 
ATOM 785  C CG2   . VAL A 1 102 ? 26.340  -30.647 -22.426 1.00 31.91 102 A 1 
ATOM 786  N N     . MET A 1 103 ? 26.965  -28.400 -18.005 1.00 36.88 103 A 1 
ATOM 787  C CA    . MET A 1 103 ? 27.315  -28.331 -16.580 1.00 38.30 103 A 1 
ATOM 788  C C     . MET A 1 103 ? 26.249  -28.989 -15.695 1.00 38.30 103 A 1 
ATOM 789  O O     . MET A 1 103 ? 26.309  -28.902 -14.477 1.00 38.54 103 A 1 
ATOM 790  C CB    . MET A 1 103 ? 27.568  -26.865 -16.182 1.00 37.49 103 A 1 
ATOM 791  C CG    . MET A 1 103 ? 28.899  -26.315 -16.718 1.00 35.17 103 A 1 
ATOM 792  S SD    . MET A 1 103 ? 30.371  -26.777 -15.759 1.00 32.99 103 A 1 
ATOM 793  C CE    . MET A 1 103 ? 30.147  -25.744 -14.303 1.00 30.15 103 A 1 
ATOM 794  N N     . LEU A 1 104 ? 25.260  -29.651 -16.296 1.00 41.46 104 A 1 
ATOM 795  C CA    . LEU A 1 104 ? 24.100  -30.240 -15.619 1.00 41.22 104 A 1 
ATOM 796  C C     . LEU A 1 104 ? 24.404  -31.495 -14.777 1.00 40.01 104 A 1 
ATOM 797  O O     . LEU A 1 104 ? 23.472  -32.015 -14.163 1.00 39.27 104 A 1 
ATOM 798  C CB    . LEU A 1 104 ? 23.015  -30.544 -16.663 1.00 39.56 104 A 1 
ATOM 799  C CG    . LEU A 1 104 ? 22.129  -29.333 -16.995 1.00 36.12 104 A 1 
ATOM 800  C CD1   . LEU A 1 104 ? 21.352  -29.592 -18.284 1.00 34.25 104 A 1 
ATOM 801  C CD2   . LEU A 1 104 ? 21.125  -29.069 -15.863 1.00 36.71 104 A 1 
ATOM 802  N N     . ASP A 1 105 ? 25.639  -31.957 -14.698 1.00 42.09 105 A 1 
ATOM 803  C CA    . ASP A 1 105 ? 25.963  -33.127 -13.865 1.00 43.21 105 A 1 
ATOM 804  C C     . ASP A 1 105 ? 25.686  -32.884 -12.376 1.00 41.65 105 A 1 
ATOM 805  O O     . ASP A 1 105 ? 25.340  -33.800 -11.635 1.00 41.67 105 A 1 
ATOM 806  C CB    . ASP A 1 105 ? 27.426  -33.531 -14.062 1.00 41.54 105 A 1 
ATOM 807  C CG    . ASP A 1 105 ? 27.700  -34.323 -15.343 1.00 38.55 105 A 1 
ATOM 808  O OD1   . ASP A 1 105 ? 26.726  -34.822 -15.949 1.00 38.23 105 A 1 
ATOM 809  O OD2   . ASP A 1 105 ? 28.892  -34.440 -15.694 1.00 36.92 105 A 1 
ATOM 810  N N     . CYS A 1 106 ? 25.837  -31.639 -11.904 1.00 50.52 106 A 1 
ATOM 811  C CA    . CYS A 1 106 ? 25.636  -31.329 -10.499 1.00 54.25 106 A 1 
ATOM 812  C C     . CYS A 1 106 ? 24.169  -30.934 -10.233 1.00 52.43 106 A 1 
ATOM 813  O O     . CYS A 1 106 ? 23.716  -29.868 -10.639 1.00 48.50 106 A 1 
ATOM 814  C CB    . CYS A 1 106 ? 26.662  -30.279 -10.051 1.00 50.92 106 A 1 
ATOM 815  S SG    . CYS A 1 106 ? 27.065  -30.536 -8.290  1.00 42.75 106 A 1 
ATOM 816  N N     . HIS A 1 107 ? 23.441  -31.748 -9.483  1.00 32.78 107 A 1 
ATOM 817  C CA    . HIS A 1 107 ? 22.039  -31.523 -9.072  1.00 32.40 107 A 1 
ATOM 818  C C     . HIS A 1 107 ? 21.745  -30.138 -8.471  1.00 30.51 107 A 1 
ATOM 819  O O     . HIS A 1 107 ? 20.601  -29.684 -8.514  1.00 29.36 107 A 1 
ATOM 820  C CB    . HIS A 1 107 ? 21.651  -32.587 -8.037  1.00 30.95 107 A 1 
ATOM 821  C CG    . HIS A 1 107 ? 21.058  -33.842 -8.618  1.00 29.31 107 A 1 
ATOM 822  N ND1   . HIS A 1 107 ? 19.792  -33.961 -9.140  1.00 28.13 107 A 1 
ATOM 823  C CD2   . HIS A 1 107 ? 21.618  -35.090 -8.678  1.00 28.53 107 A 1 
ATOM 824  C CE1   . HIS A 1 107 ? 19.606  -35.241 -9.505  1.00 25.77 107 A 1 
ATOM 825  N NE2   . HIS A 1 107 ? 20.683  -35.958 -9.239  1.00 26.53 107 A 1 
ATOM 826  N N     . ALA A 1 108 ? 22.740  -29.492 -7.870  1.00 37.14 108 A 1 
ATOM 827  C CA    . ALA A 1 108 ? 22.582  -28.194 -7.216  1.00 36.17 108 A 1 
ATOM 828  C C     . ALA A 1 108 ? 22.433  -27.009 -8.191  1.00 35.53 108 A 1 
ATOM 829  O O     . ALA A 1 108 ? 21.759  -26.032 -7.861  1.00 33.94 108 A 1 
ATOM 830  C CB    . ALA A 1 108 ? 23.777  -27.997 -6.276  1.00 33.60 108 A 1 
ATOM 831  N N     . ASP A 1 109 ? 23.015  -27.077 -9.387  1.00 45.57 109 A 1 
ATOM 832  C CA    . ASP A 1 109 ? 23.204  -25.914 -10.261 1.00 43.91 109 A 1 
ATOM 833  C C     . ASP A 1 109 ? 22.021  -25.603 -11.192 1.00 42.50 109 A 1 
ATOM 834  O O     . ASP A 1 109 ? 22.161  -24.872 -12.174 1.00 40.21 109 A 1 
ATOM 835  C CB    . ASP A 1 109 ? 24.545  -26.021 -11.010 1.00 41.35 109 A 1 
ATOM 836  C CG    . ASP A 1 109 ? 25.750  -25.631 -10.151 1.00 36.76 109 A 1 
ATOM 837  O OD1   . ASP A 1 109 ? 25.557  -24.910 -9.151  1.00 37.29 109 A 1 
ATOM 838  O OD2   . ASP A 1 109 ? 26.868  -26.040 -10.532 1.00 38.44 109 A 1 
ATOM 839  N N     . ALA A 1 110 ? 20.811  -26.068 -10.860 1.00 39.97 110 A 1 
ATOM 840  C CA    . ALA A 1 110 ? 19.601  -25.651 -11.575 1.00 38.66 110 A 1 
ATOM 841  C C     . ALA A 1 110 ? 19.405  -24.119 -11.589 1.00 38.61 110 A 1 
ATOM 842  O O     . ALA A 1 110 ? 18.801  -23.574 -12.513 1.00 36.51 110 A 1 
ATOM 843  C CB    . ALA A 1 110 ? 18.396  -26.362 -10.942 1.00 36.04 110 A 1 
ATOM 844  N N     . ALA A 1 111 ? 19.968  -23.423 -10.591 1.00 36.33 111 A 1 
ATOM 845  C CA    . ALA A 1 111 ? 19.986  -21.963 -10.542 1.00 36.51 111 A 1 
ATOM 846  C C     . ALA A 1 111 ? 20.938  -21.327 -11.573 1.00 36.22 111 A 1 
ATOM 847  O O     . ALA A 1 111 ? 20.678  -20.217 -12.045 1.00 35.58 111 A 1 
ATOM 848  C CB    . ALA A 1 111 ? 20.343  -21.545 -9.115  1.00 34.74 111 A 1 
ATOM 849  N N     . ALA A 1 112 ? 22.020  -22.003 -11.952 1.00 37.26 112 A 1 
ATOM 850  C CA    . ALA A 1 112 ? 23.052  -21.458 -12.829 1.00 36.64 112 A 1 
ATOM 851  C C     . ALA A 1 112 ? 22.575  -21.309 -14.287 1.00 37.06 112 A 1 
ATOM 852  O O     . ALA A 1 112 ? 22.958  -20.354 -14.964 1.00 37.58 112 A 1 
ATOM 853  C CB    . ALA A 1 112 ? 24.299  -22.336 -12.737 1.00 36.23 112 A 1 
ATOM 854  N N     . LEU A 1 113 ? 21.695  -22.195 -14.756 1.00 41.41 113 A 1 
ATOM 855  C CA    . LEU A 1 113 ? 21.107  -22.102 -16.099 1.00 43.46 113 A 1 
ATOM 856  C C     . LEU A 1 113 ? 20.317  -20.808 -16.303 1.00 42.87 113 A 1 
ATOM 857  O O     . LEU A 1 113 ? 20.400  -20.210 -17.380 1.00 41.90 113 A 1 
ATOM 858  C CB    . LEU A 1 113 ? 20.215  -23.323 -16.358 1.00 41.02 113 A 1 
ATOM 859  C CG    . LEU A 1 113 ? 20.991  -24.546 -16.863 1.00 37.30 113 A 1 
ATOM 860  C CD1   . LEU A 1 113 ? 20.092  -25.774 -16.765 1.00 38.01 113 A 1 
ATOM 861  C CD2   . LEU A 1 113 ? 21.425  -24.386 -18.313 1.00 40.43 113 A 1 
ATOM 862  N N     . CYS A 1 114 ? 19.608  -20.331 -15.270 1.00 53.96 114 A 1 
ATOM 863  C CA    . CYS A 1 114 ? 18.906  -19.053 -15.351 1.00 53.76 114 A 1 
ATOM 864  C C     . CYS A 1 114 ? 19.876  -17.882 -15.565 1.00 51.43 114 A 1 
ATOM 865  O O     . CYS A 1 114 ? 19.601  -17.011 -16.374 1.00 52.19 114 A 1 
ATOM 866  C CB    . CYS A 1 114 ? 18.049  -18.846 -14.104 1.00 52.54 114 A 1 
ATOM 867  S SG    . CYS A 1 114 ? 16.624  -19.985 -14.124 1.00 45.75 114 A 1 
ATOM 868  N N     . ALA A 1 115 ? 21.033  -17.895 -14.899 1.00 41.04 115 A 1 
ATOM 869  C CA    . ALA A 1 115 ? 22.029  -16.839 -15.025 1.00 39.29 115 A 1 
ATOM 870  C C     . ALA A 1 115 ? 22.664  -16.775 -16.432 1.00 38.10 115 A 1 
ATOM 871  O O     . ALA A 1 115 ? 22.854  -15.690 -16.985 1.00 37.30 115 A 1 
ATOM 872  C CB    . ALA A 1 115 ? 23.086  -17.037 -13.945 1.00 37.12 115 A 1 
ATOM 873  N N     . ALA A 1 116 ? 22.952  -17.935 -17.040 1.00 45.27 116 A 1 
ATOM 874  C CA    . ALA A 1 116 ? 23.484  -18.002 -18.397 1.00 44.03 116 A 1 
ATOM 875  C C     . ALA A 1 116 ? 22.473  -17.495 -19.438 1.00 44.30 116 A 1 
ATOM 876  O O     . ALA A 1 116 ? 22.839  -16.784 -20.378 1.00 43.33 116 A 1 
ATOM 877  C CB    . ALA A 1 116 ? 23.912  -19.443 -18.686 1.00 42.18 116 A 1 
ATOM 878  N N     . TYR A 1 117 ? 21.189  -17.816 -19.228 1.00 43.27 117 A 1 
ATOM 879  C CA    . TYR A 1 117 ? 20.123  -17.336 -20.100 1.00 42.56 117 A 1 
ATOM 880  C C     . TYR A 1 117 ? 19.901  -15.826 -19.947 1.00 42.85 117 A 1 
ATOM 881  O O     . TYR A 1 117 ? 19.791  -15.113 -20.943 1.00 41.97 117 A 1 
ATOM 882  C CB    . TYR A 1 117 ? 18.849  -18.149 -19.837 1.00 40.76 117 A 1 
ATOM 883  C CG    . TYR A 1 117 ? 18.053  -18.343 -21.105 1.00 37.84 117 A 1 
ATOM 884  C CD1   . TYR A 1 117 ? 17.038  -17.453 -21.477 1.00 36.37 117 A 1 
ATOM 885  C CD2   . TYR A 1 117 ? 18.406  -19.405 -21.973 1.00 38.22 117 A 1 
ATOM 886  C CE1   . TYR A 1 117 ? 16.417  -17.582 -22.725 1.00 33.29 117 A 1 
ATOM 887  C CE2   . TYR A 1 117 ? 17.801  -19.536 -23.216 1.00 33.78 117 A 1 
ATOM 888  C CZ    . TYR A 1 117 ? 16.808  -18.615 -23.612 1.00 34.77 117 A 1 
ATOM 889  O OH    . TYR A 1 117 ? 16.282  -18.702 -24.859 1.00 34.16 117 A 1 
ATOM 890  N N     . GLU A 1 118 ? 19.932  -15.296 -18.718 1.00 48.18 118 A 1 
ATOM 891  C CA    . GLU A 1 118 ? 19.899  -13.850 -18.467 1.00 47.84 118 A 1 
ATOM 892  C C     . GLU A 1 118 ? 21.046  -13.121 -19.174 1.00 47.64 118 A 1 
ATOM 893  O O     . GLU A 1 118 ? 20.815  -12.064 -19.768 1.00 45.14 118 A 1 
ATOM 894  C CB    . GLU A 1 118 ? 19.986  -13.545 -16.966 1.00 45.30 118 A 1 
ATOM 895  C CG    . GLU A 1 118 ? 18.635  -13.686 -16.252 1.00 40.72 118 A 1 
ATOM 896  C CD    . GLU A 1 118 ? 18.678  -13.247 -14.783 1.00 37.90 118 A 1 
ATOM 897  O OE1   . GLU A 1 118 ? 17.585  -13.026 -14.223 1.00 35.23 118 A 1 
ATOM 898  O OE2   . GLU A 1 118 ? 19.799  -13.096 -14.238 1.00 34.68 118 A 1 
ATOM 899  N N     . ALA A 1 119 ? 22.252  -13.687 -19.198 1.00 48.57 119 A 1 
ATOM 900  C CA    . ALA A 1 119 ? 23.402  -13.095 -19.872 1.00 46.43 119 A 1 
ATOM 901  C C     . ALA A 1 119 ? 23.185  -12.946 -21.386 1.00 46.06 119 A 1 
ATOM 902  O O     . ALA A 1 119 ? 23.508  -11.901 -21.943 1.00 44.93 119 A 1 
ATOM 903  C CB    . ALA A 1 119 ? 24.648  -13.920 -19.550 1.00 44.81 119 A 1 
ATOM 904  N N     . GLN A 1 120 ? 22.606  -13.960 -22.059 1.00 49.02 120 A 1 
ATOM 905  C CA    . GLN A 1 120 ? 22.285  -13.855 -23.484 1.00 48.12 120 A 1 
ATOM 906  C C     . GLN A 1 120 ? 21.179  -12.834 -23.760 1.00 48.69 120 A 1 
ATOM 907  O O     . GLN A 1 120 ? 21.276  -12.067 -24.718 1.00 47.09 120 A 1 
ATOM 908  C CB    . GLN A 1 120 ? 21.876  -15.221 -24.059 1.00 47.29 120 A 1 
ATOM 909  C CG    . GLN A 1 120 ? 23.093  -16.090 -24.424 1.00 42.94 120 A 1 
ATOM 910  C CD    . GLN A 1 120 ? 22.690  -17.368 -25.163 1.00 38.05 120 A 1 
ATOM 911  O OE1   . GLN A 1 120 ? 21.536  -17.754 -25.245 1.00 37.12 120 A 1 
ATOM 912  N NE2   . GLN A 1 120 ? 23.632  -18.080 -25.745 1.00 33.42 120 A 1 
ATOM 913  N N     . VAL A 1 121 ? 20.137  -12.798 -22.931 1.00 49.91 121 A 1 
ATOM 914  C CA    . VAL A 1 121 ? 19.014  -11.887 -23.209 1.00 48.43 121 A 1 
ATOM 915  C C     . VAL A 1 121 ? 19.338  -10.446 -22.817 1.00 46.72 121 A 1 
ATOM 916  O O     . VAL A 1 121 ? 18.841  -9.510  -23.450 1.00 44.65 121 A 1 
ATOM 917  C CB    . VAL A 1 121 ? 17.699  -12.376 -22.590 1.00 46.75 121 A 1 
ATOM 918  C CG1   . VAL A 1 121 ? 16.556  -11.614 -23.253 1.00 44.73 121 A 1 
ATOM 919  C CG2   . VAL A 1 121 ? 17.408  -13.865 -22.869 1.00 50.31 121 A 1 
ATOM 920  N N     . HIS A 1 122 ? 20.240  -10.228 -21.856 1.00 45.20 122 A 1 
ATOM 921  C CA    . HIS A 1 122 ? 20.790  -8.900  -21.567 1.00 43.65 122 A 1 
ATOM 922  C C     . HIS A 1 122 ? 21.582  -8.309  -22.743 1.00 41.42 122 A 1 
ATOM 923  O O     . HIS A 1 122 ? 21.638  -7.084  -22.861 1.00 38.52 122 A 1 
ATOM 924  C CB    . HIS A 1 122 ? 21.638  -8.917  -20.290 1.00 41.58 122 A 1 
ATOM 925  C CG    . HIS A 1 122 ? 20.841  -8.571  -19.067 1.00 38.25 122 A 1 
ATOM 926  N ND1   . HIS A 1 122 ? 20.320  -7.325  -18.781 1.00 36.82 122 A 1 
ATOM 927  C CD2   . HIS A 1 122 ? 20.476  -9.378  -18.025 1.00 37.09 122 A 1 
ATOM 928  C CE1   . HIS A 1 122 ? 19.662  -7.386  -17.607 1.00 35.81 122 A 1 
ATOM 929  N NE2   . HIS A 1 122 ? 19.738  -8.615  -17.121 1.00 35.83 122 A 1 
ATOM 930  N N     . TYR A 1 123 ? 22.126  -9.133  -23.636 1.00 52.55 123 A 1 
ATOM 931  C CA    . TYR A 1 123 ? 22.838  -8.656  -24.826 1.00 45.52 123 A 1 
ATOM 932  C C     . TYR A 1 123 ? 21.953  -7.846  -25.782 1.00 45.23 123 A 1 
ATOM 933  O O     . TYR A 1 123 ? 22.443  -6.949  -26.466 1.00 41.69 123 A 1 
ATOM 934  C CB    . TYR A 1 123 ? 23.470  -9.856  -25.550 1.00 44.08 123 A 1 
ATOM 935  C CG    . TYR A 1 123 ? 24.922  -9.628  -25.905 1.00 41.21 123 A 1 
ATOM 936  C CD1   . TYR A 1 123 ? 25.284  -9.036  -27.131 1.00 36.74 123 A 1 
ATOM 937  C CD2   . TYR A 1 123 ? 25.928  -9.998  -24.995 1.00 37.20 123 A 1 
ATOM 938  C CE1   . TYR A 1 123 ? 26.633  -8.821  -27.442 1.00 28.59 123 A 1 
ATOM 939  C CE2   . TYR A 1 123 ? 27.273  -9.788  -25.290 1.00 28.48 123 A 1 
ATOM 940  C CZ    . TYR A 1 123 ? 27.639  -9.200  -26.521 1.00 32.04 123 A 1 
ATOM 941  O OH    . TYR A 1 123 ? 28.962  -8.999  -26.822 1.00 30.74 123 A 1 
ATOM 942  N N     . ALA A 1 124 ? 20.638  -8.126  -25.810 1.00 37.54 124 A 1 
ATOM 943  C CA    . ALA A 1 124 ? 19.721  -7.428  -26.713 1.00 36.55 124 A 1 
ATOM 944  C C     . ALA A 1 124 ? 19.434  -5.968  -26.303 1.00 35.68 124 A 1 
ATOM 945  O O     . ALA A 1 124 ? 19.188  -5.129  -27.169 1.00 34.72 124 A 1 
ATOM 946  C CB    . ALA A 1 124 ? 18.430  -8.238  -26.811 1.00 34.90 124 A 1 
ATOM 947  N N     . ASN A 1 125 ? 19.482  -5.642  -25.022 1.00 32.65 125 A 1 
ATOM 948  C CA    . ASN A 1 125 ? 19.285  -4.262  -24.576 1.00 31.95 125 A 1 
ATOM 949  C C     . ASN A 1 125 ? 20.589  -3.465  -24.714 1.00 31.39 125 A 1 
ATOM 950  O O     . ASN A 1 125 ? 21.392  -3.361  -23.793 1.00 31.14 125 A 1 
ATOM 951  C CB    . ASN A 1 125 ? 18.644  -4.218  -23.170 1.00 32.09 125 A 1 
ATOM 952  C CG    . ASN A 1 125 ? 17.131  -4.022  -23.205 1.00 31.23 125 A 1 
ATOM 953  O OD1   . ASN A 1 125 ? 16.533  -3.628  -24.188 1.00 34.56 125 A 1 
ATOM 954  N ND2   . ASN A 1 125 ? 16.468  -4.240  -22.091 1.00 36.35 125 A 1 
ATOM 955  N N     . LEU A 1 126 ? 20.724  -2.835  -25.863 1.00 40.75 126 A 1 
ATOM 956  C CA    . LEU A 1 126 ? 21.855  -2.003  -26.315 1.00 40.23 126 A 1 
ATOM 957  C C     . LEU A 1 126 ? 22.255  -0.857  -25.358 1.00 40.04 126 A 1 
ATOM 958  O O     . LEU A 1 126 ? 23.330  -0.292  -25.503 1.00 37.22 126 A 1 
ATOM 959  C CB    . LEU A 1 126 ? 21.456  -1.432  -27.689 1.00 37.41 126 A 1 
ATOM 960  C CG    . LEU A 1 126 ? 22.511  -1.640  -28.788 1.00 33.32 126 A 1 
ATOM 961  C CD1   . LEU A 1 126 ? 21.882  -2.335  -29.997 1.00 29.38 126 A 1 
ATOM 962  C CD2   . LEU A 1 126 ? 23.112  -0.322  -29.263 1.00 31.62 126 A 1 
ATOM 963  N N     . LEU A 1 127 ? 21.407  -0.494  -24.391 1.00 29.45 127 A 1 
ATOM 964  C CA    . LEU A 1 127 ? 21.652  0.645   -23.491 1.00 29.94 127 A 1 
ATOM 965  C C     . LEU A 1 127 ? 22.826  0.441   -22.511 1.00 29.62 127 A 1 
ATOM 966  O O     . LEU A 1 127 ? 23.362  1.428   -22.011 1.00 27.33 127 A 1 
ATOM 967  C CB    . LEU A 1 127 ? 20.359  0.976   -22.732 1.00 27.49 127 A 1 
ATOM 968  C CG    . LEU A 1 127 ? 19.390  1.850   -23.538 1.00 24.54 127 A 1 
ATOM 969  C CD1   . LEU A 1 127 ? 18.002  1.821   -22.910 1.00 24.10 127 A 1 
ATOM 970  C CD2   . LEU A 1 127 ? 19.863  3.309   -23.584 1.00 28.78 127 A 1 
ATOM 971  N N     . THR A 1 128 ? 23.236  -0.787  -22.226 1.00 44.59 128 A 1 
ATOM 972  C CA    . THR A 1 128 ? 24.373  -1.028  -21.315 1.00 40.16 128 A 1 
ATOM 973  C C     . THR A 1 128 ? 25.746  -0.731  -21.919 1.00 40.43 128 A 1 
ATOM 974  O O     . THR A 1 128 ? 26.738  -0.790  -21.198 1.00 36.67 128 A 1 
ATOM 975  C CB    . THR A 1 128 ? 24.350  -2.446  -20.723 1.00 38.81 128 A 1 
ATOM 976  O OG1   . THR A 1 128 ? 24.028  -3.393  -21.719 1.00 36.43 128 A 1 
ATOM 977  C CG2   . THR A 1 128 ? 23.315  -2.573  -19.602 1.00 38.26 128 A 1 
ATOM 978  N N     . VAL A 1 129 ? 25.830  -0.339  -23.193 1.00 45.11 129 A 1 
ATOM 979  C CA    . VAL A 1 129 ? 27.100  -0.017  -23.879 1.00 41.83 129 A 1 
ATOM 980  C C     . VAL A 1 129 ? 27.871  1.118   -23.187 1.00 39.57 129 A 1 
ATOM 981  O O     . VAL A 1 129 ? 29.100  1.075   -23.110 1.00 36.68 129 A 1 
ATOM 982  C CB    . VAL A 1 129 ? 26.849  0.345   -25.359 1.00 38.62 129 A 1 
ATOM 983  C CG1   . VAL A 1 129 ? 28.120  0.785   -26.099 1.00 35.56 129 A 1 
ATOM 984  C CG2   . VAL A 1 129 ? 26.274  -0.858  -26.119 1.00 41.26 129 A 1 
ATOM 985  N N     . MET A 1 130 ? 27.175  2.133   -22.673 1.00 53.84 130 A 1 
ATOM 986  C CA    . MET A 1 130 ? 27.810  3.371   -22.188 1.00 50.78 130 A 1 
ATOM 987  C C     . MET A 1 130 ? 28.617  3.212   -20.902 1.00 50.12 130 A 1 
ATOM 988  O O     . MET A 1 130 ? 29.370  4.122   -20.544 1.00 46.71 130 A 1 
ATOM 989  C CB    . MET A 1 130 ? 26.746  4.474   -22.021 1.00 47.21 130 A 1 
ATOM 990  C CG    . MET A 1 130 ? 26.297  5.044   -23.363 1.00 42.77 130 A 1 
ATOM 991  S SD    . MET A 1 130 ? 27.486  6.208   -24.125 1.00 39.91 130 A 1 
ATOM 992  C CE    . MET A 1 130 ? 27.149  7.691   -23.167 1.00 33.69 130 A 1 
ATOM 993  N N     . HIS A 1 131 ? 28.514  2.096   -20.186 1.00 35.29 131 A 1 
ATOM 994  C CA    . HIS A 1 131 ? 29.437  1.840   -19.092 1.00 34.69 131 A 1 
ATOM 995  C C     . HIS A 1 131 ? 30.786  1.403   -19.659 1.00 31.52 131 A 1 
ATOM 996  O O     . HIS A 1 131 ? 31.086  0.224   -19.785 1.00 29.34 131 A 1 
ATOM 997  C CB    . HIS A 1 131 ? 28.838  0.861   -18.063 1.00 33.66 131 A 1 
ATOM 998  C CG    . HIS A 1 131 ? 27.870  1.546   -17.142 1.00 30.32 131 A 1 
ATOM 999  N ND1   . HIS A 1 131 ? 28.193  2.491   -16.196 1.00 29.39 131 A 1 
ATOM 1000 C CD2   . HIS A 1 131 ? 26.511  1.401   -17.100 1.00 29.18 131 A 1 
ATOM 1001 C CE1   . HIS A 1 131 ? 27.061  2.903   -15.596 1.00 29.25 131 A 1 
ATOM 1002 N NE2   . HIS A 1 131 ? 26.017  2.259   -16.120 1.00 28.29 131 A 1 
ATOM 1003 N N     . GLN A 1 132 ? 31.627  2.400   -19.995 1.00 30.06 132 A 1 
ATOM 1004 C CA    . GLN A 1 132 ? 33.038  2.215   -20.285 1.00 29.45 132 A 1 
ATOM 1005 C C     . GLN A 1 132 ? 33.682  1.485   -19.102 1.00 27.62 132 A 1 
ATOM 1006 O O     . GLN A 1 132 ? 34.037  2.085   -18.092 1.00 27.59 132 A 1 
ATOM 1007 C CB    . GLN A 1 132 ? 33.735  3.564   -20.531 1.00 30.78 132 A 1 
ATOM 1008 C CG    . GLN A 1 132 ? 33.468  4.151   -21.929 1.00 29.72 132 A 1 
ATOM 1009 C CD    . GLN A 1 132 ? 34.222  5.470   -22.157 1.00 26.52 132 A 1 
ATOM 1010 O OE1   . GLN A 1 132 ? 34.722  6.109   -21.255 1.00 25.81 132 A 1 
ATOM 1011 N NE2   . GLN A 1 132 ? 34.317  5.925   -23.386 1.00 23.61 132 A 1 
ATOM 1012 N N     . ARG A 1 133 ? 33.835  0.171   -19.235 1.00 36.80 133 A 1 
ATOM 1013 C CA    . ARG A 1 133 ? 34.738  -0.601  -18.387 1.00 34.40 133 A 1 
ATOM 1014 C C     . ARG A 1 133 ? 36.146  -0.138  -18.730 1.00 31.13 133 A 1 
ATOM 1015 O O     . ARG A 1 133 ? 36.719  -0.591  -19.709 1.00 30.35 133 A 1 
ATOM 1016 C CB    . ARG A 1 133 ? 34.564  -2.112  -18.595 1.00 35.45 133 A 1 
ATOM 1017 C CG    . ARG A 1 133 ? 33.279  -2.664  -17.951 1.00 34.66 133 A 1 
ATOM 1018 C CD    . ARG A 1 133 ? 33.238  -4.191  -18.098 1.00 36.67 133 A 1 
ATOM 1019 N NE    . ARG A 1 133 ? 32.027  -4.759  -17.469 1.00 29.93 133 A 1 
ATOM 1020 C CZ    . ARG A 1 133 ? 31.717  -6.051  -17.397 1.00 27.63 133 A 1 
ATOM 1021 N NH1   . ARG A 1 133 ? 32.508  -6.964  -17.900 1.00 24.33 133 A 1 
ATOM 1022 N NH2   . ARG A 1 133 ? 30.613  -6.438  -16.829 1.00 24.57 133 A 1 
ATOM 1023 N N     . MET A 1 134 ? 36.688  0.792   -17.937 1.00 30.45 134 A 1 
ATOM 1024 C CA    . MET A 1 134 ? 38.119  1.074   -17.963 1.00 29.41 134 A 1 
ATOM 1025 C C     . MET A 1 134 ? 38.841  -0.257  -17.775 1.00 27.55 134 A 1 
ATOM 1026 O O     . MET A 1 134 ? 38.534  -0.972  -16.817 1.00 26.76 134 A 1 
ATOM 1027 C CB    . MET A 1 134 ? 38.488  2.063   -16.850 1.00 30.18 134 A 1 
ATOM 1028 C CG    . MET A 1 134 ? 38.077  3.511   -17.189 1.00 29.16 134 A 1 
ATOM 1029 S SD    . MET A 1 134 ? 39.126  4.333   -18.415 1.00 27.03 134 A 1 
ATOM 1030 C CE    . MET A 1 134 ? 40.497  4.836   -17.364 1.00 25.17 134 A 1 
ATOM 1031 N N     . PRO A 1 135 ? 39.734  -0.638  -18.688 1.00 32.54 135 A 1 
ATOM 1032 C CA    . PRO A 1 135 ? 40.486  -1.864  -18.546 1.00 33.17 135 A 1 
ATOM 1033 C C     . PRO A 1 135 ? 41.353  -1.727  -17.300 1.00 33.96 135 A 1 
ATOM 1034 O O     . PRO A 1 135 ? 42.295  -0.931  -17.277 1.00 33.94 135 A 1 
ATOM 1035 C CB    . PRO A 1 135 ? 41.290  -2.008  -19.847 1.00 32.85 135 A 1 
ATOM 1036 C CG    . PRO A 1 135 ? 41.439  -0.567  -20.341 1.00 34.19 135 A 1 
ATOM 1037 C CD    . PRO A 1 135 ? 40.143  0.112   -19.857 1.00 44.25 135 A 1 
ATOM 1038 N N     . VAL A 1 136 ? 41.020  -2.457  -16.247 1.00 27.09 136 A 1 
ATOM 1039 C CA    . VAL A 1 136 ? 41.886  -2.564  -15.075 1.00 30.05 136 A 1 
ATOM 1040 C C     . VAL A 1 136 ? 43.123  -3.310  -15.552 1.00 29.09 136 A 1 
ATOM 1041 O O     . VAL A 1 136 ? 43.083  -4.516  -15.764 1.00 28.38 136 A 1 
ATOM 1042 C CB    . VAL A 1 136 ? 41.197  -3.273  -13.891 1.00 28.83 136 A 1 
ATOM 1043 C CG1   . VAL A 1 136 ? 42.143  -3.357  -12.690 1.00 26.84 136 A 1 
ATOM 1044 C CG2   . VAL A 1 136 ? 39.943  -2.498  -13.448 1.00 33.75 136 A 1 
ATOM 1045 N N     . VAL A 1 137 ? 44.186  -2.548  -15.799 1.00 27.01 137 A 1 
ATOM 1046 C CA    . VAL A 1 137 ? 45.483  -3.101  -16.179 1.00 29.54 137 A 1 
ATOM 1047 C C     . VAL A 1 137 ? 45.894  -4.037  -15.049 1.00 27.76 137 A 1 
ATOM 1048 O O     . VAL A 1 137 ? 46.073  -3.592  -13.915 1.00 27.19 137 A 1 
ATOM 1049 C CB    . VAL A 1 137 ? 46.523  -2.000  -16.425 1.00 28.29 137 A 1 
ATOM 1050 C CG1   . VAL A 1 137 ? 47.862  -2.594  -16.877 1.00 26.52 137 A 1 
ATOM 1051 C CG2   . VAL A 1 137 ? 46.048  -1.018  -17.508 1.00 30.67 137 A 1 
ATOM 1052 N N     . SER A 1 138 ? 45.994  -5.327  -15.356 1.00 36.97 138 A 1 
ATOM 1053 C CA    . SER A 1 138 ? 46.452  -6.341  -14.416 1.00 40.87 138 A 1 
ATOM 1054 C C     . SER A 1 138 ? 47.916  -6.064  -14.090 1.00 40.15 138 A 1 
ATOM 1055 O O     . SER A 1 138 ? 48.806  -6.453  -14.839 1.00 38.61 138 A 1 
ATOM 1056 C CB    . SER A 1 138 ? 46.272  -7.736  -15.026 1.00 38.31 138 A 1 
ATOM 1057 O OG    . SER A 1 138 ? 46.902  -7.818  -16.290 1.00 35.24 138 A 1 
ATOM 1058 N N     . HIS A 1 139 ? 48.154  -5.331  -12.997 1.00 26.65 139 A 1 
ATOM 1059 C CA    . HIS A 1 139 ? 49.514  -5.154  -12.509 1.00 30.29 139 A 1 
ATOM 1060 C C     . HIS A 1 139 ? 50.100  -6.537  -12.197 1.00 28.22 139 A 1 
ATOM 1061 O O     . HIS A 1 139 ? 49.401  -7.387  -11.627 1.00 27.67 139 A 1 
ATOM 1062 C CB    . HIS A 1 139 ? 49.561  -4.208  -11.310 1.00 29.09 139 A 1 
ATOM 1063 C CG    . HIS A 1 139 ? 49.720  -2.773  -11.742 1.00 27.99 139 A 1 
ATOM 1064 N ND1   . HIS A 1 139 ? 50.891  -2.182  -12.178 1.00 28.13 139 A 1 
ATOM 1065 C CD2   . HIS A 1 139 ? 48.759  -1.808  -11.809 1.00 29.01 139 A 1 
ATOM 1066 C CE1   . HIS A 1 139 ? 50.623  -0.914  -12.495 1.00 26.64 139 A 1 
ATOM 1067 N NE2   . HIS A 1 139 ? 49.342  -0.635  -12.291 1.00 27.27 139 A 1 
ATOM 1068 N N     . PRO A 1 140 ? 51.368  -6.800  -12.596 1.00 29.56 140 A 1 
ATOM 1069 C CA    . PRO A 1 140 ? 51.978  -8.099  -12.436 1.00 32.54 140 A 1 
ATOM 1070 C C     . PRO A 1 140 ? 52.054  -8.466  -10.951 1.00 32.17 140 A 1 
ATOM 1071 O O     . PRO A 1 140 ? 52.332  -7.613  -10.101 1.00 31.49 140 A 1 
ATOM 1072 C CB    . PRO A 1 140 ? 53.357  -7.995  -13.096 1.00 30.21 140 A 1 
ATOM 1073 C CG    . PRO A 1 140 ? 53.681  -6.508  -13.021 1.00 30.11 140 A 1 
ATOM 1074 C CD    . PRO A 1 140 ? 52.303  -5.853  -13.164 1.00 36.21 140 A 1 
ATOM 1075 N N     . ALA A 1 141 ? 51.788  -9.735  -10.654 1.00 27.43 141 A 1 
ATOM 1076 C CA    . ALA A 1 141 ? 51.867  -10.291 -9.312  1.00 27.58 141 A 1 
ATOM 1077 C C     . ALA A 1 141 ? 53.311  -10.182 -8.800  1.00 26.14 141 A 1 
ATOM 1078 O O     . ALA A 1 141 ? 54.151  -11.026 -9.109  1.00 25.52 141 A 1 
ATOM 1079 C CB    . ALA A 1 141 ? 51.362  -11.729 -9.345  1.00 26.55 141 A 1 
ATOM 1080 N N     . VAL A 1 142 ? 53.617  -9.125  -8.042  1.00 27.61 142 A 1 
ATOM 1081 C CA    . VAL A 1 142 ? 54.916  -8.971  -7.392  1.00 31.61 142 A 1 
ATOM 1082 C C     . VAL A 1 142 ? 55.039  -10.103 -6.373  1.00 29.57 142 A 1 
ATOM 1083 O O     . VAL A 1 142 ? 54.208  -10.229 -5.468  1.00 29.47 142 A 1 
ATOM 1084 C CB    . VAL A 1 142 ? 55.091  -7.586  -6.758  1.00 30.19 142 A 1 
ATOM 1085 C CG1   . VAL A 1 142 ? 56.474  -7.441  -6.115  1.00 28.02 142 A 1 
ATOM 1086 C CG2   . VAL A 1 142 ? 54.949  -6.477  -7.807  1.00 33.59 142 A 1 
ATOM 1087 N N     . ALA A 1 143 ? 56.065  -10.940 -6.552  1.00 35.37 143 A 1 
ATOM 1088 C CA    . ALA A 1 143 ? 56.364  -12.060 -5.677  1.00 39.51 143 A 1 
ATOM 1089 C C     . ALA A 1 143 ? 56.764  -11.533 -4.290  1.00 37.92 143 A 1 
ATOM 1090 O O     . ALA A 1 143 ? 57.904  -11.114 -4.085  1.00 37.69 143 A 1 
ATOM 1091 C CB    . ALA A 1 143 ? 57.467  -12.905 -6.327  1.00 37.45 143 A 1 
ATOM 1092 N N     . ILE A 1 144 ? 55.836  -11.537 -3.344  1.00 33.13 144 A 1 
ATOM 1093 C CA    . ILE A 1 144 ? 56.130  -11.193 -1.947  1.00 36.05 144 A 1 
ATOM 1094 C C     . ILE A 1 144 ? 57.047  -12.293 -1.398  1.00 35.06 144 A 1 
ATOM 1095 O O     . ILE A 1 144 ? 56.672  -13.466 -1.445  1.00 33.75 144 A 1 
ATOM 1096 C CB    . ILE A 1 144 ? 54.843  -11.023 -1.122  1.00 33.95 144 A 1 
ATOM 1097 C CG1   . ILE A 1 144 ? 53.951  -9.918  -1.737  1.00 32.65 144 A 1 
ATOM 1098 C CG2   . ILE A 1 144 ? 55.190  -10.664 0.334   1.00 36.63 144 A 1 
ATOM 1099 C CD1   . ILE A 1 144 ? 52.592  -9.743  -1.063  1.00 35.15 144 A 1 
ATOM 1100 N N     . PRO A 1 145 ? 58.249  -11.956 -0.932  1.00 32.28 145 A 1 
ATOM 1101 C CA    . PRO A 1 145 ? 59.214  -12.954 -0.515  1.00 35.96 145 A 1 
ATOM 1102 C C     . PRO A 1 145 ? 58.732  -13.689 0.747   1.00 35.61 145 A 1 
ATOM 1103 O O     . PRO A 1 145 ? 58.022  -13.105 1.566   1.00 35.06 145 A 1 
ATOM 1104 C CB    . PRO A 1 145 ? 60.523  -12.190 -0.295  1.00 33.66 145 A 1 
ATOM 1105 C CG    . PRO A 1 145 ? 60.062  -10.783 0.057   1.00 33.52 145 A 1 
ATOM 1106 C CD    . PRO A 1 145 ? 58.790  -10.618 -0.780  1.00 39.70 145 A 1 
ATOM 1107 N N     . PRO A 1 146 ? 59.128  -14.957 0.936   1.00 33.16 146 A 1 
ATOM 1108 C CA    . PRO A 1 146 ? 58.705  -15.770 2.065   1.00 36.00 146 A 1 
ATOM 1109 C C     . PRO A 1 146 ? 59.329  -15.227 3.359   1.00 35.61 146 A 1 
ATOM 1110 O O     . PRO A 1 146 ? 60.513  -15.418 3.616   1.00 35.02 146 A 1 
ATOM 1111 C CB    . PRO A 1 146 ? 59.149  -17.198 1.730   1.00 33.94 146 A 1 
ATOM 1112 C CG    . PRO A 1 146 ? 60.375  -16.991 0.852   1.00 33.85 146 A 1 
ATOM 1113 C CD    . PRO A 1 146 ? 60.045  -15.701 0.082   1.00 40.45 146 A 1 
ATOM 1114 N N     . VAL A 1 147 ? 58.543  -14.509 4.150   1.00 31.67 147 A 1 
ATOM 1115 C CA    . VAL A 1 147 ? 59.021  -13.954 5.421   1.00 35.51 147 A 1 
ATOM 1116 C C     . VAL A 1 147 ? 59.324  -15.114 6.378   1.00 34.37 147 A 1 
ATOM 1117 O O     . VAL A 1 147 ? 58.503  -16.011 6.572   1.00 33.56 147 A 1 
ATOM 1118 C CB    . VAL A 1 147 ? 58.056  -12.929 6.027   1.00 32.35 147 A 1 
ATOM 1119 C CG1   . VAL A 1 147 ? 58.710  -12.216 7.212   1.00 30.51 147 A 1 
ATOM 1120 C CG2   . VAL A 1 147 ? 57.666  -11.845 5.006   1.00 35.69 147 A 1 
ATOM 1121 N N     . SER A 1 148 ? 60.543  -15.087 6.946   1.00 32.94 148 A 1 
ATOM 1122 C CA    . SER A 1 148 ? 61.119  -16.172 7.741   1.00 34.80 148 A 1 
ATOM 1123 C C     . SER A 1 148 ? 60.393  -16.382 9.075   1.00 33.37 148 A 1 
ATOM 1124 O O     . SER A 1 148 ? 60.063  -15.436 9.784   1.00 33.21 148 A 1 
ATOM 1125 C CB    . SER A 1 148 ? 62.598  -15.882 7.967   1.00 32.92 148 A 1 
ATOM 1126 O OG    . SER A 1 148 ? 63.239  -16.961 8.599   1.00 29.95 148 A 1 
ATOM 1127 N N     . LEU A 1 149 ? 60.213  -17.646 9.437   1.00 33.33 149 A 1 
ATOM 1128 C CA    . LEU A 1 149 ? 59.510  -18.195 10.608  1.00 36.68 149 A 1 
ATOM 1129 C C     . LEU A 1 149 ? 60.311  -18.096 11.924  1.00 35.19 149 A 1 
ATOM 1130 O O     . LEU A 1 149 ? 60.367  -19.085 12.660  1.00 33.88 149 A 1 
ATOM 1131 C CB    . LEU A 1 149 ? 59.164  -19.660 10.289  1.00 32.82 149 A 1 
ATOM 1132 C CG    . LEU A 1 149 ? 57.790  -19.882 9.647   1.00 30.54 149 A 1 
ATOM 1133 C CD1   . LEU A 1 149 ? 57.745  -21.275 9.011   1.00 31.74 149 A 1 
ATOM 1134 C CD2   . LEU A 1 149 ? 56.682  -19.790 10.684  1.00 35.18 149 A 1 
ATOM 1135 N N     . PHE A 1 150 ? 60.994  -16.987 12.229  1.00 32.28 150 A 1 
ATOM 1136 C CA    . PHE A 1 150 ? 61.866  -16.963 13.413  1.00 36.28 150 A 1 
ATOM 1137 C C     . PHE A 1 150 ? 61.114  -17.279 14.723  1.00 34.79 150 A 1 
ATOM 1138 O O     . PHE A 1 150 ? 59.987  -16.834 14.934  1.00 33.72 150 A 1 
ATOM 1139 C CB    . PHE A 1 150 ? 62.683  -15.665 13.486  1.00 32.10 150 A 1 
ATOM 1140 C CG    . PHE A 1 150 ? 64.071  -15.822 12.898  1.00 32.68 150 A 1 
ATOM 1141 C CD1   . PHE A 1 150 ? 65.118  -16.334 13.688  1.00 34.16 150 A 1 
ATOM 1142 C CD2   . PHE A 1 150 ? 64.306  -15.500 11.560  1.00 35.74 150 A 1 
ATOM 1143 C CE1   . PHE A 1 150 ? 66.397  -16.509 13.133  1.00 32.15 150 A 1 
ATOM 1144 C CE2   . PHE A 1 150 ? 65.595  -15.669 10.995  1.00 32.12 150 A 1 
ATOM 1145 C CZ    . PHE A 1 150 ? 66.647  -16.177 11.787  1.00 32.40 150 A 1 
ATOM 1146 N N     . ALA A 1 151 ? 61.767  -18.086 15.568  1.00 31.92 151 A 1 
ATOM 1147 C CA    . ALA A 1 151 ? 61.133  -19.012 16.505  1.00 36.06 151 A 1 
ATOM 1148 C C     . ALA A 1 151 ? 61.156  -18.617 17.991  1.00 34.39 151 A 1 
ATOM 1149 O O     . ALA A 1 151 ? 60.753  -19.445 18.812  1.00 33.24 151 A 1 
ATOM 1150 C CB    . ALA A 1 151 ? 61.842  -20.354 16.315  1.00 33.33 151 A 1 
ATOM 1151 N N     . GLU A 1 152 ? 61.717  -17.484 18.382  1.00 29.20 152 A 1 
ATOM 1152 C CA    . GLU A 1 152 ? 62.273  -17.299 19.733  1.00 33.24 152 A 1 
ATOM 1153 C C     . GLU A 1 152 ? 61.276  -17.488 20.898  1.00 31.59 152 A 1 
ATOM 1154 O O     . GLU A 1 152 ? 60.086  -17.202 20.797  1.00 30.68 152 A 1 
ATOM 1155 C CB    . GLU A 1 152 ? 63.055  -15.983 19.842  1.00 31.07 152 A 1 
ATOM 1156 C CG    . GLU A 1 152 ? 64.553  -16.203 19.545  1.00 28.70 152 A 1 
ATOM 1157 C CD    . GLU A 1 152 ? 65.399  -14.933 19.713  1.00 28.74 152 A 1 
ATOM 1158 O OE1   . GLU A 1 152 ? 66.643  -15.094 19.738  1.00 27.83 152 A 1 
ATOM 1159 O OE2   . GLU A 1 152 ? 64.811  -13.827 19.753  1.00 29.17 152 A 1 
ATOM 1160 N N     . ALA A 1 153 ? 61.835  -18.024 22.005  1.00 28.70 153 A 1 
ATOM 1161 C CA    . ALA A 1 153 ? 61.135  -18.925 22.925  1.00 33.13 153 A 1 
ATOM 1162 C C     . ALA A 1 153 ? 60.843  -18.387 24.341  1.00 31.26 153 A 1 
ATOM 1163 O O     . ALA A 1 153 ? 59.990  -18.946 25.030  1.00 30.64 153 A 1 
ATOM 1164 C CB    . ALA A 1 153 ? 62.022  -20.169 23.043  1.00 31.26 153 A 1 
ATOM 1165 N N     . GLU A 1 154 ? 61.619  -17.463 24.827  1.00 32.20 154 A 1 
ATOM 1166 C CA    . GLU A 1 154 ? 61.787  -17.128 26.254  1.00 38.04 154 A 1 
ATOM 1167 C C     . GLU A 1 154 ? 60.518  -16.553 26.936  1.00 36.25 154 A 1 
ATOM 1168 O O     . GLU A 1 154 ? 59.575  -16.177 26.255  1.00 35.13 154 A 1 
ATOM 1169 C CB    . GLU A 1 154 ? 62.943  -16.114 26.371  1.00 35.75 154 A 1 
ATOM 1170 C CG    . GLU A 1 154 ? 64.338  -16.681 26.081  1.00 32.66 154 A 1 
ATOM 1171 C CD    . GLU A 1 154 ? 65.463  -15.755 26.586  1.00 31.51 154 A 1 
ATOM 1172 O OE1   . GLU A 1 154 ? 66.570  -16.278 26.814  1.00 29.99 154 A 1 
ATOM 1173 O OE2   . GLU A 1 154 ? 65.183  -14.554 26.822  1.00 31.40 154 A 1 
ATOM 1174 N N     . ALA A 1 155 ? 60.424  -16.349 28.217  1.00 26.81 155 A 1 
ATOM 1175 C CA    . ALA A 1 155 ? 60.840  -16.819 29.538  1.00 30.29 155 A 1 
ATOM 1176 C C     . ALA A 1 155 ? 59.826  -16.145 30.518  1.00 28.45 155 A 1 
ATOM 1177 O O     . ALA A 1 155 ? 58.909  -15.474 30.063  1.00 27.93 155 A 1 
ATOM 1178 C CB    . ALA A 1 155 ? 62.300  -16.397 29.802  1.00 29.12 155 A 1 
ATOM 1179 N N     . THR A 1 156 ? 59.849  -16.125 31.807  1.00 35.91 156 A 1 
ATOM 1180 C CA    . THR A 1 156 ? 60.000  -17.034 32.943  1.00 38.65 156 A 1 
ATOM 1181 C C     . THR A 1 156 ? 59.049  -16.681 34.097  1.00 36.33 156 A 1 
ATOM 1182 O O     . THR A 1 156 ? 58.623  -17.575 34.805  1.00 34.52 156 A 1 
ATOM 1183 C CB    . THR A 1 156 ? 61.407  -16.927 33.584  1.00 34.35 156 A 1 
ATOM 1184 O OG1   . THR A 1 156 ? 61.945  -15.624 33.425  1.00 31.49 156 A 1 
ATOM 1185 C CG2   . THR A 1 156 ? 62.423  -17.928 33.029  1.00 35.11 156 A 1 
ATOM 1186 N N     . ALA A 1 157 ? 58.848  -15.415 34.430  1.00 28.25 157 A 1 
ATOM 1187 C CA    . ALA A 1 157 ? 58.801  -14.956 35.827  1.00 29.85 157 A 1 
ATOM 1188 C C     . ALA A 1 157 ? 57.538  -15.356 36.655  1.00 27.99 157 A 1 
ATOM 1189 O O     . ALA A 1 157 ? 56.434  -15.406 36.128  1.00 27.53 157 A 1 
ATOM 1190 C CB    . ALA A 1 157 ? 59.063  -13.450 35.863  1.00 29.10 157 A 1 
ATOM 1191 N N     . PRO A 1 158 ? 57.708  -15.569 37.982  1.00 27.31 158 A 1 
ATOM 1192 C CA    . PRO A 1 158 ? 56.867  -16.511 38.724  1.00 30.27 158 A 1 
ATOM 1193 C C     . PRO A 1 158 ? 55.926  -15.961 39.829  1.00 29.98 158 A 1 
ATOM 1194 O O     . PRO A 1 158 ? 55.330  -16.767 40.538  1.00 29.17 158 A 1 
ATOM 1195 C CB    . PRO A 1 158 ? 57.926  -17.419 39.367  1.00 27.61 158 A 1 
ATOM 1196 C CG    . PRO A 1 158 ? 59.016  -16.436 39.790  1.00 28.24 158 A 1 
ATOM 1197 C CD    . PRO A 1 158 ? 58.958  -15.386 38.684  1.00 34.69 158 A 1 
ATOM 1198 N N     . VAL A 1 159 ? 55.890  -14.668 40.104  1.00 29.19 159 A 1 
ATOM 1199 C CA    . VAL A 1 159 ? 55.835  -14.140 41.487  1.00 33.87 159 A 1 
ATOM 1200 C C     . VAL A 1 159 ? 54.574  -14.510 42.323  1.00 32.30 159 A 1 
ATOM 1201 O O     . VAL A 1 159 ? 53.442  -14.482 41.862  1.00 30.98 159 A 1 
ATOM 1202 C CB    . VAL A 1 159 ? 56.129  -12.627 41.534  1.00 31.25 159 A 1 
ATOM 1203 C CG1   . VAL A 1 159 ? 56.227  -12.081 42.964  1.00 28.78 159 A 1 
ATOM 1204 C CG2   . VAL A 1 159 ? 57.473  -12.295 40.862  1.00 33.43 159 A 1 
ATOM 1205 N N     . LEU A 1 160 ? 54.859  -14.800 43.603  1.00 30.32 160 A 1 
ATOM 1206 C CA    . LEU A 1 160 ? 54.027  -15.120 44.789  1.00 34.15 160 A 1 
ATOM 1207 C C     . LEU A 1 160 ? 53.023  -13.986 45.185  1.00 32.10 160 A 1 
ATOM 1208 O O     . LEU A 1 160 ? 53.062  -12.914 44.605  1.00 31.20 160 A 1 
ATOM 1209 C CB    . LEU A 1 160 ? 55.060  -15.319 45.935  1.00 32.03 160 A 1 
ATOM 1210 C CG    . LEU A 1 160 ? 56.071  -16.461 45.762  1.00 30.23 160 A 1 
ATOM 1211 C CD1   . LEU A 1 160 ? 57.324  -16.200 46.611  1.00 31.48 160 A 1 
ATOM 1212 C CD2   . LEU A 1 160 ? 55.470  -17.782 46.196  1.00 35.92 160 A 1 
ATOM 1213 N N     . GLY A 1 161 ? 52.114  -14.082 46.194  1.00 28.92 161 A 1 
ATOM 1214 C CA    . GLY A 1 161 ? 52.102  -15.022 47.317  1.00 31.89 161 A 1 
ATOM 1215 C C     . GLY A 1 161 ? 51.046  -14.798 48.434  1.00 30.44 161 A 1 
ATOM 1216 O O     . GLY A 1 161 ? 50.513  -15.788 48.916  1.00 29.03 161 A 1 
ATOM 1217 N N     . ARG A 1 162 ? 50.802  -13.597 48.994  1.00 28.68 162 A 1 
ATOM 1218 C CA    . ARG A 1 162 ? 50.550  -13.450 50.457  1.00 33.90 162 A 1 
ATOM 1219 C C     . ARG A 1 162 ? 49.084  -13.192 50.940  1.00 32.56 162 A 1 
ATOM 1220 O O     . ARG A 1 162 ? 48.146  -13.242 50.156  1.00 30.97 162 A 1 
ATOM 1221 C CB    . ARG A 1 162 ? 51.557  -12.416 51.024  1.00 31.34 162 A 1 
ATOM 1222 C CG    . ARG A 1 162 ? 52.138  -12.846 52.386  1.00 29.34 162 A 1 
ATOM 1223 C CD    . ARG A 1 162 ? 52.995  -11.726 52.986  1.00 28.50 162 A 1 
ATOM 1224 N NE    . ARG A 1 162 ? 53.621  -12.147 54.257  1.00 27.83 162 A 1 
ATOM 1225 C CZ    . ARG A 1 162 ? 54.462  -11.430 54.987  1.00 25.79 162 A 1 
ATOM 1226 N NH1   . ARG A 1 162 ? 54.805  -10.223 54.638  1.00 24.98 162 A 1 
ATOM 1227 N NH2   . ARG A 1 162 ? 54.970  -11.909 56.077  1.00 24.51 162 A 1 
ATOM 1228 N N     . LYS A 1 163 ? 48.941  -12.983 52.217  1.00 23.14 163 A 1 
ATOM 1229 C CA    . LYS A 1 163 ? 47.989  -13.126 53.348  1.00 30.94 163 A 1 
ATOM 1230 C C     . LYS A 1 163 ? 46.860  -12.038 53.421  1.00 30.16 163 A 1 
ATOM 1231 O O     . LYS A 1 163 ? 46.786  -11.242 52.503  1.00 28.96 163 A 1 
ATOM 1232 C CB    . LYS A 1 163 ? 48.870  -13.029 54.604  1.00 28.86 163 A 1 
ATOM 1233 C CG    . LYS A 1 163 ? 49.821  -14.165 54.954  1.00 26.47 163 A 1 
ATOM 1234 C CD    . LYS A 1 163 ? 50.491  -13.751 56.281  1.00 25.04 163 A 1 
ATOM 1235 C CE    . LYS A 1 163 ? 51.042  -14.896 57.102  1.00 22.92 163 A 1 
ATOM 1236 N NZ    . LYS A 1 163 ? 51.008  -14.526 58.535  1.00 22.38 163 A 1 
ATOM 1237 N N     . GLU A 1 164 ? 46.016  -11.827 54.462  1.00 29.73 164 A 1 
ATOM 1238 C CA    . GLU A 1 164 ? 45.600  -12.582 55.680  1.00 33.15 164 A 1 
ATOM 1239 C C     . GLU A 1 164 ? 44.244  -12.076 56.272  1.00 32.71 164 A 1 
ATOM 1240 O O     . GLU A 1 164 ? 43.244  -12.754 56.137  1.00 32.74 164 A 1 
ATOM 1241 C CB    . GLU A 1 164 ? 46.658  -12.479 56.812  1.00 31.74 164 A 1 
ATOM 1242 C CG    . GLU A 1 164 ? 46.892  -13.806 57.587  1.00 29.63 164 A 1 
ATOM 1243 C CD    . GLU A 1 164 ? 48.196  -13.788 58.414  1.00 29.48 164 A 1 
ATOM 1244 O OE1   . GLU A 1 164 ? 48.789  -14.885 58.594  1.00 28.78 164 A 1 
ATOM 1245 O OE2   . GLU A 1 164 ? 48.718  -12.711 58.749  1.00 29.61 164 A 1 
ATOM 1246 N N     . GLU A 1 165 ? 44.237  -11.001 57.022  1.00 28.54 165 A 1 
ATOM 1247 C CA    . GLU A 1 165 ? 43.406  -10.677 58.214  1.00 31.56 165 A 1 
ATOM 1248 C C     . GLU A 1 165 ? 42.069  -9.919  57.959  1.00 30.70 165 A 1 
ATOM 1249 O O     . GLU A 1 165 ? 41.822  -9.475  56.853  1.00 30.23 165 A 1 
ATOM 1250 C CB    . GLU A 1 165 ? 44.301  -9.819  59.148  1.00 31.21 165 A 1 
ATOM 1251 C CG    . GLU A 1 165 ? 45.280  -10.613 60.019  1.00 29.80 165 A 1 
ATOM 1252 C CD    . GLU A 1 165 ? 46.198  -9.731  60.889  1.00 30.94 165 A 1 
ATOM 1253 O OE1   . GLU A 1 165 ? 46.944  -10.312 61.698  1.00 30.04 165 A 1 
ATOM 1254 O OE2   . GLU A 1 165 ? 46.178  -8.497  60.715  1.00 31.36 165 A 1 
ATOM 1255 N N     . ASP A 1 166 ? 41.194  -9.579  58.944  1.00 31.10 166 A 1 
ATOM 1256 C CA    . ASP A 1 166 ? 40.525  -10.309 60.046  1.00 34.49 166 A 1 
ATOM 1257 C C     . ASP A 1 166 ? 39.279  -9.532  60.579  1.00 32.47 166 A 1 
ATOM 1258 O O     . ASP A 1 166 ? 38.186  -10.070 60.652  1.00 31.50 166 A 1 
ATOM 1259 C CB    . ASP A 1 166 ? 41.493  -10.560 61.224  1.00 32.78 166 A 1 
ATOM 1260 C CG    . ASP A 1 166 ? 41.058  -11.669 62.196  1.00 29.47 166 A 1 
ATOM 1261 O OD1   . ASP A 1 166 ? 40.253  -12.525 61.811  1.00 30.51 166 A 1 
ATOM 1262 O OD2   . ASP A 1 166 ? 41.578  -11.657 63.333  1.00 31.22 166 A 1 
ATOM 1263 N N     . THR A 1 167 ? 39.440  -8.313  61.031  1.00 25.90 167 A 1 
ATOM 1264 C CA    . THR A 1 167 ? 38.793  -7.800  62.266  1.00 28.98 167 A 1 
ATOM 1265 C C     . THR A 1 167 ? 37.353  -7.238  62.188  1.00 27.29 167 A 1 
ATOM 1266 O O     . THR A 1 167 ? 36.741  -7.109  61.152  1.00 26.23 167 A 1 
ATOM 1267 C CB    . THR A 1 167 ? 39.702  -6.799  63.001  1.00 27.19 167 A 1 
ATOM 1268 O OG1   . THR A 1 167 ? 40.150  -5.793  62.107  1.00 26.42 167 A 1 
ATOM 1269 C CG2   . THR A 1 167 ? 40.911  -7.443  63.629  1.00 29.45 167 A 1 
ATOM 1270 N N     . SER A 1 168 ? 36.802  -6.869  63.329  1.00 27.45 168 A 1 
ATOM 1271 C CA    . SER A 1 168 ? 35.562  -7.297  63.982  1.00 27.10 168 A 1 
ATOM 1272 C C     . SER A 1 168 ? 34.457  -6.253  64.276  1.00 25.82 168 A 1 
ATOM 1273 O O     . SER A 1 168 ? 33.283  -6.612  64.257  1.00 25.85 168 A 1 
ATOM 1274 C CB    . SER A 1 168 ? 36.018  -7.878  65.329  1.00 26.54 168 A 1 
ATOM 1275 O OG    . SER A 1 168 ? 34.991  -8.144  66.254  1.00 26.41 168 A 1 
ATOM 1276 N N     . TRP A 1 169 ? 34.803  -5.081  64.780  1.00 30.99 169 A 1 
ATOM 1277 C CA    . TRP A 1 169 ? 34.165  -4.459  65.968  1.00 29.63 169 A 1 
ATOM 1278 C C     . TRP A 1 169 ? 32.752  -3.805  65.834  1.00 28.96 169 A 1 
ATOM 1279 O O     . TRP A 1 169 ? 32.097  -3.769  64.832  1.00 27.10 169 A 1 
ATOM 1280 C CB    . TRP A 1 169 ? 35.165  -3.467  66.601  1.00 27.66 169 A 1 
ATOM 1281 C CG    . TRP A 1 169 ? 36.178  -4.033  67.547  1.00 24.89 169 A 1 
ATOM 1282 C CD1   . TRP A 1 169 ? 37.226  -4.810  67.215  1.00 21.92 169 A 1 
ATOM 1283 C CD2   . TRP A 1 169 ? 36.269  -3.841  69.016  1.00 23.08 169 A 1 
ATOM 1284 N NE1   . TRP A 1 169 ? 37.955  -5.139  68.341  1.00 20.33 169 A 1 
ATOM 1285 C CE2   . TRP A 1 169 ? 37.390  -4.557  69.463  1.00 21.27 169 A 1 
ATOM 1286 C CE3   . TRP A 1 169 ? 35.510  -3.146  69.955  1.00 24.73 169 A 1 
ATOM 1287 C CZ2   . TRP A 1 169 ? 37.745  -4.592  70.832  1.00 23.63 169 A 1 
ATOM 1288 C CZ3   . TRP A 1 169 ? 35.861  -3.167  71.319  1.00 24.09 169 A 1 
ATOM 1289 C CH2   . TRP A 1 169 ? 36.967  -3.886  71.747  1.00 24.46 169 A 1 
ATOM 1290 N N     . LEU A 1 170 ? 32.359  -3.260  66.904  1.00 28.70 170 A 1 
ATOM 1291 C CA    . LEU A 1 170 ? 31.305  -2.718  67.789  1.00 32.72 170 A 1 
ATOM 1292 C C     . LEU A 1 170 ? 30.291  -1.679  67.195  1.00 31.69 170 A 1 
ATOM 1293 O O     . LEU A 1 170 ? 30.432  -1.269  66.064  1.00 31.11 170 A 1 
ATOM 1294 C CB    . LEU A 1 170 ? 32.103  -2.022  68.919  1.00 30.59 170 A 1 
ATOM 1295 C CG    . LEU A 1 170 ? 32.901  -2.891  69.881  1.00 28.58 170 A 1 
ATOM 1296 C CD1   . LEU A 1 170 ? 33.845  -2.003  70.711  1.00 31.22 170 A 1 
ATOM 1297 C CD2   . LEU A 1 170 ? 32.023  -3.671  70.841  1.00 34.06 170 A 1 
ATOM 1298 N N     . LEU A 1 171 ? 29.273  -1.060  67.870  1.00 29.96 171 A 1 
ATOM 1299 C CA    . LEU A 1 171 ? 28.555  -1.346  69.143  1.00 34.12 171 A 1 
ATOM 1300 C C     . LEU A 1 171 ? 27.172  -0.634  69.240  1.00 32.55 171 A 1 
ATOM 1301 O O     . LEU A 1 171 ? 26.163  -1.291  69.420  1.00 31.21 171 A 1 
ATOM 1302 C CB    . LEU A 1 171 ? 29.404  -0.876  70.359  1.00 31.89 171 A 1 
ATOM 1303 C CG    . LEU A 1 171 ? 29.516  -1.897  71.528  1.00 29.92 171 A 1 
ATOM 1304 C CD1   . LEU A 1 171 ? 30.526  -1.381  72.566  1.00 30.71 171 A 1 
ATOM 1305 C CD2   . LEU A 1 171 ? 28.216  -2.171  72.246  1.00 33.11 171 A 1 
ATOM 1306 N N     . LEU A 1 172 ? 27.131  0.682   69.308  1.00 27.83 172 A 1 
ATOM 1307 C CA    . LEU A 1 172 ? 26.291  1.453   70.266  1.00 33.09 172 A 1 
ATOM 1308 C C     . LEU A 1 172 ? 24.867  1.907   69.819  1.00 31.00 172 A 1 
ATOM 1309 O O     . LEU A 1 172 ? 24.471  1.759   68.676  1.00 29.85 172 A 1 
ATOM 1310 C CB    . LEU A 1 172 ? 27.128  2.643   70.795  1.00 31.00 172 A 1 
ATOM 1311 C CG    . LEU A 1 172 ? 27.921  2.327   72.082  1.00 29.51 172 A 1 
ATOM 1312 C CD1   . LEU A 1 172 ? 29.039  3.352   72.276  1.00 30.87 172 A 1 
ATOM 1313 C CD2   . LEU A 1 172 ? 27.036  2.350   73.326  1.00 33.05 172 A 1 
ATOM 1314 N N     . SER A 1 173 ? 24.128  2.500   70.752  1.00 28.91 173 A 1 
ATOM 1315 C CA    . SER A 1 173 ? 22.735  2.223   71.146  1.00 32.51 173 A 1 
ATOM 1316 C C     . SER A 1 173 ? 21.642  3.310   71.015  1.00 30.60 173 A 1 
ATOM 1317 O O     . SER A 1 173 ? 20.476  2.931   71.066  1.00 29.37 173 A 1 
ATOM 1318 C CB    . SER A 1 173 ? 22.801  1.902   72.638  1.00 30.70 173 A 1 
ATOM 1319 O OG    . SER A 1 173 ? 23.449  2.946   73.359  1.00 30.40 173 A 1 
ATOM 1320 N N     . LYS A 1 174 ? 21.920  4.587   71.045  1.00 31.45 174 A 1 
ATOM 1321 C CA    . LYS A 1 174 ? 21.221  5.553   71.934  1.00 40.47 174 A 1 
ATOM 1322 C C     . LYS A 1 174 ? 19.775  5.997   71.587  1.00 39.22 174 A 1 
ATOM 1323 O O     . LYS A 1 174 ? 19.257  5.714   70.521  1.00 35.44 174 A 1 
ATOM 1324 C CB    . LYS A 1 174 ? 22.116  6.782   72.176  1.00 35.91 174 A 1 
ATOM 1325 C CG    . LYS A 1 174 ? 22.624  6.822   73.638  1.00 34.02 174 A 1 
ATOM 1326 C CD    . LYS A 1 174 ? 23.332  8.141   73.935  1.00 31.73 174 A 1 
ATOM 1327 C CE    . LYS A 1 174 ? 23.781  8.151   75.395  1.00 28.31 174 A 1 
ATOM 1328 N NZ    . LYS A 1 174 ? 24.378  9.462   75.779  1.00 26.81 174 A 1 
ATOM 1329 N N     . ASP A 1 175 ? 19.187  6.677   72.581  1.00 35.21 175 A 1 
ATOM 1330 C CA    . ASP A 1 175 ? 17.764  6.911   72.947  1.00 38.20 175 A 1 
ATOM 1331 C C     . ASP A 1 175 ? 16.956  7.913   72.059  1.00 35.05 175 A 1 
ATOM 1332 O O     . ASP A 1 175 ? 16.852  7.685   70.868  1.00 32.85 175 A 1 
ATOM 1333 C CB    . ASP A 1 175 ? 17.751  7.300   74.438  1.00 34.31 175 A 1 
ATOM 1334 C CG    . ASP A 1 175 ? 18.631  6.430   75.330  1.00 31.16 175 A 1 
ATOM 1335 O OD1   . ASP A 1 175 ? 18.274  5.242   75.517  1.00 31.89 175 A 1 
ATOM 1336 O OD2   . ASP A 1 175 ? 19.677  6.954   75.782  1.00 32.45 175 A 1 
ATOM 1337 N N     . SER A 1 176 ? 16.330  9.005   72.476  1.00 32.71 176 A 1 
ATOM 1338 C CA    . SER A 1 176 ? 15.175  9.150   73.362  1.00 35.20 176 A 1 
ATOM 1339 C C     . SER A 1 176 ? 14.089  10.096  72.799  1.00 33.90 176 A 1 
ATOM 1340 O O     . SER A 1 176 ? 13.359  9.723   71.887  1.00 31.79 176 A 1 
ATOM 1341 C CB    . SER A 1 176 ? 15.585  9.568   74.792  1.00 31.67 176 A 1 
ATOM 1342 O OG    . SER A 1 176 ? 16.188  10.861  74.834  1.00 30.72 176 A 1 
ATOM 1343 N N     . ASP A 1 177 ? 13.924  11.251  73.404  1.00 35.42 177 A 1 
ATOM 1344 C CA    . ASP A 1 177 ? 12.708  12.103  73.530  1.00 37.64 177 A 1 
ATOM 1345 C C     . ASP A 1 177 ? 12.440  13.132  72.379  1.00 34.64 177 A 1 
ATOM 1346 O O     . ASP A 1 177 ? 13.175  13.170  71.420  1.00 32.96 177 A 1 
ATOM 1347 C CB    . ASP A 1 177 ? 12.881  12.816  74.878  1.00 34.73 177 A 1 
ATOM 1348 C CG    . ASP A 1 177 ? 12.696  11.905  76.091  1.00 31.79 177 A 1 
ATOM 1349 O OD1   . ASP A 1 177 ? 11.642  11.242  76.123  1.00 33.34 177 A 1 
ATOM 1350 O OD2   . ASP A 1 177 ? 13.574  11.957  76.980  1.00 34.47 177 A 1 
ATOM 1351 N N     . ASN A 1 178 ? 11.479  14.068  72.344  1.00 33.13 178 A 1 
ATOM 1352 C CA    . ASN A 1 178 ? 10.379  14.388  73.271  1.00 34.35 178 A 1 
ATOM 1353 C C     . ASN A 1 178 ? 9.208   15.183  72.601  1.00 31.17 178 A 1 
ATOM 1354 O O     . ASN A 1 178 ? 8.215   14.623  72.159  1.00 28.88 178 A 1 
ATOM 1355 C CB    . ASN A 1 178 ? 10.950  15.215  74.455  1.00 31.66 178 A 1 
ATOM 1356 C CG    . ASN A 1 178 ? 10.105  15.176  75.725  1.00 29.09 178 A 1 
ATOM 1357 O OD1   . ASN A 1 178 ? 8.906   14.970  75.730  1.00 31.38 178 A 1 
ATOM 1358 N ND2   . ASN A 1 178 ? 10.722  15.383  76.866  1.00 33.99 178 A 1 
ATOM 1359 N N     . HIS A 1 179 ? 9.243   16.491  72.648  1.00 36.74 179 A 1 
ATOM 1360 C CA    . HIS A 1 179 ? 8.133   17.480  72.708  1.00 39.25 179 A 1 
ATOM 1361 C C     . HIS A 1 179 ? 7.785   18.171  71.356  1.00 36.82 179 A 1 
ATOM 1362 O O     . HIS A 1 179 ? 8.495   17.996  70.392  1.00 34.08 179 A 1 
ATOM 1363 C CB    . HIS A 1 179 ? 8.562   18.518  73.767  1.00 36.17 179 A 1 
ATOM 1364 C CG    . HIS A 1 179 ? 8.282   18.167  75.207  1.00 35.45 179 A 1 
ATOM 1365 N ND1   . HIS A 1 179 ? 7.215   17.464  75.716  1.00 35.57 179 A 1 
ATOM 1366 C CD2   . HIS A 1 179 ? 9.002   18.640  76.283  1.00 35.53 179 A 1 
ATOM 1367 C CE1   . HIS A 1 179 ? 7.310   17.490  77.044  1.00 33.11 179 A 1 
ATOM 1368 N NE2   . HIS A 1 179 ? 8.372   18.192  77.439  1.00 33.68 179 A 1 
ATOM 1369 N N     . ASN A 1 180 ? 6.818   19.080  71.130  1.00 32.52 180 A 1 
ATOM 1370 C CA    . ASN A 1 180 ? 5.654   19.525  71.929  1.00 34.25 180 A 1 
ATOM 1371 C C     . ASN A 1 180 ? 4.551   20.241  71.089  1.00 31.19 180 A 1 
ATOM 1372 O O     . ASN A 1 180 ? 3.376   19.991  71.268  1.00 28.79 180 A 1 
ATOM 1373 C CB    . ASN A 1 180 ? 6.129   20.566  72.980  1.00 31.92 180 A 1 
ATOM 1374 C CG    . ASN A 1 180 ? 5.251   20.639  74.226  1.00 28.92 180 A 1 
ATOM 1375 O OD1   . ASN A 1 180 ? 4.221   20.024  74.352  1.00 30.75 180 A 1 
ATOM 1376 N ND2   . ASN A 1 180 ? 5.679   21.388  75.218  1.00 32.57 180 A 1 
ATOM 1377 N N     . ARG A 1 181 ? 4.884   21.258  70.294  1.00 37.98 181 A 1 
ATOM 1378 C CA    . ARG A 1 181 ? 4.015   22.438  70.011  1.00 39.90 181 A 1 
ATOM 1379 C C     . ARG A 1 181 ? 3.010   22.252  68.857  1.00 36.79 181 A 1 
ATOM 1380 O O     . ARG A 1 181 ? 3.288   21.491  67.955  1.00 33.36 181 A 1 
ATOM 1381 C CB    . ARG A 1 181 ? 4.932   23.643  69.723  1.00 36.30 181 A 1 
ATOM 1382 C CG    . ARG A 1 181 ? 4.981   24.677  70.851  1.00 33.80 181 A 1 
ATOM 1383 C CD    . ARG A 1 181 ? 5.873   25.856  70.448  1.00 32.21 181 A 1 
ATOM 1384 N NE    . ARG A 1 181 ? 5.796   26.954  71.438  1.00 30.86 181 A 1 
ATOM 1385 C CZ    . ARG A 1 181 ? 6.521   28.063  71.426  1.00 27.31 181 A 1 
ATOM 1386 N NH1   . ARG A 1 181 ? 7.419   28.279  70.508  1.00 26.44 181 A 1 
ATOM 1387 N NH2   . ARG A 1 181 ? 6.343   28.972  72.339  1.00 26.79 181 A 1 
ATOM 1388 N N     . SER A 1 182 ? 1.950   23.029  68.695  1.00 36.07 182 A 1 
ATOM 1389 C CA    . SER A 1 182 ? 0.806   23.482  69.511  1.00 37.19 182 A 1 
ATOM 1390 C C     . SER A 1 182 ? -0.317  24.081  68.631  1.00 35.11 182 A 1 
ATOM 1391 O O     . SER A 1 182 ? -1.459  23.718  68.791  1.00 32.93 182 A 1 
ATOM 1392 C CB    . SER A 1 182 ? 1.202   24.581  70.525  1.00 33.81 182 A 1 
ATOM 1393 O OG    . SER A 1 182 ? 0.090   25.253  71.082  1.00 31.80 182 A 1 
ATOM 1394 N N     . GLY A 1 183 ? -0.027  25.061  67.764  1.00 36.19 183 A 1 
ATOM 1395 C CA    . GLY A 1 183 ? -0.919  26.210  67.528  1.00 35.96 183 A 1 
ATOM 1396 C C     . GLY A 1 183 ? -2.239  26.026  66.742  1.00 33.89 183 A 1 
ATOM 1397 O O     . GLY A 1 183 ? -2.401  25.111  65.950  1.00 31.47 183 A 1 
ATOM 1398 N N     . ASN A 1 184 ? -3.151  26.982  66.945  1.00 41.51 184 A 1 
ATOM 1399 C CA    . ASN A 1 184 ? -4.615  26.854  66.926  1.00 41.89 184 A 1 
ATOM 1400 C C     . ASN A 1 184 ? -5.424  27.249  65.659  1.00 38.50 184 A 1 
ATOM 1401 O O     . ASN A 1 184 ? -6.460  26.656  65.429  1.00 34.54 184 A 1 
ATOM 1402 C CB    . ASN A 1 184 ? -5.117  27.784  68.056  1.00 37.31 184 A 1 
ATOM 1403 C CG    . ASN A 1 184 ? -5.428  27.099  69.383  1.00 33.86 184 A 1 
ATOM 1404 O OD1   . ASN A 1 184 ? -5.487  25.899  69.516  1.00 35.93 184 A 1 
ATOM 1405 N ND2   . ASN A 1 184 ? -5.678  27.887  70.410  1.00 38.69 184 A 1 
ATOM 1406 N N     . ASN A 1 185 ? -5.158  28.367  65.027  1.00 40.60 185 A 1 
ATOM 1407 C CA    . ASN A 1 185 ? -6.214  29.372  64.771  1.00 41.34 185 A 1 
ATOM 1408 C C     . ASN A 1 185 ? -7.290  29.055  63.696  1.00 37.87 185 A 1 
ATOM 1409 O O     . ASN A 1 185 ? -7.099  28.248  62.812  1.00 33.99 185 A 1 
ATOM 1410 C CB    . ASN A 1 185 ? -5.578  30.757  64.562  1.00 37.04 185 A 1 
ATOM 1411 C CG    . ASN A 1 185 ? -5.388  31.539  65.853  1.00 32.90 185 A 1 
ATOM 1412 O OD1   . ASN A 1 185 ? -5.852  31.183  66.920  1.00 34.50 185 A 1 
ATOM 1413 N ND2   . ASN A 1 185 ? -4.701  32.651  65.782  1.00 36.22 185 A 1 
ATOM 1414 N N     . SER A 1 186 ? -8.428  29.799  63.761  1.00 39.02 186 A 1 
ATOM 1415 C CA    . SER A 1 186 ? -9.795  29.288  63.545  1.00 39.24 186 A 1 
ATOM 1416 C C     . SER A 1 186 ? -10.666 29.874  62.415  1.00 37.15 186 A 1 
ATOM 1417 O O     . SER A 1 186 ? -11.706 29.289  62.160  1.00 34.52 186 A 1 
ATOM 1418 C CB    . SER A 1 186 ? -10.547 29.567  64.844  1.00 35.35 186 A 1 
ATOM 1419 O OG    . SER A 1 186 ? -10.560 30.952  65.136  1.00 33.89 186 A 1 
ATOM 1420 N N     . SER A 1 187 ? -10.422 31.034  61.873  1.00 37.64 187 A 1 
ATOM 1421 C CA    . SER A 1 187 ? -11.502 31.997  61.562  1.00 38.97 187 A 1 
ATOM 1422 C C     . SER A 1 187 ? -12.437 31.682  60.365  1.00 37.16 187 A 1 
ATOM 1423 O O     . SER A 1 187 ? -12.154 30.845  59.534  1.00 35.31 187 A 1 
ATOM 1424 C CB    . SER A 1 187 ? -10.951 33.425  61.475  1.00 35.52 187 A 1 
ATOM 1425 O OG    . SER A 1 187 ? -10.028 33.537  60.407  1.00 33.81 187 A 1 
ATOM 1426 N N     . THR A 1 188 ? -13.582 32.414  60.300  1.00 43.72 188 A 1 
ATOM 1427 C CA    . THR A 1 188 ? -14.937 31.891  59.984  1.00 46.22 188 A 1 
ATOM 1428 C C     . THR A 1 188 ? -15.639 32.302  58.681  1.00 45.30 188 A 1 
ATOM 1429 O O     . THR A 1 188 ? -16.667 31.701  58.385  1.00 41.46 188 A 1 
ATOM 1430 C CB    . THR A 1 188 ? -15.878 32.389  61.089  1.00 39.87 188 A 1 
ATOM 1431 O OG1   . THR A 1 188 ? -15.630 33.755  61.372  1.00 36.41 188 A 1 
ATOM 1432 C CG2   . THR A 1 188 ? -15.720 31.633  62.406  1.00 40.67 188 A 1 
ATOM 1433 N N     . SER A 1 189 ? -15.305 33.360  57.994  1.00 40.59 189 A 1 
ATOM 1434 C CA    . SER A 1 189 ? -16.306 34.291  57.425  1.00 41.95 189 A 1 
ATOM 1435 C C     . SER A 1 189 ? -17.144 33.803  56.218  1.00 41.20 189 A 1 
ATOM 1436 O O     . SER A 1 189 ? -16.821 32.828  55.563  1.00 39.16 189 A 1 
ATOM 1437 C CB    . SER A 1 189 ? -15.677 35.652  57.137  1.00 38.15 189 A 1 
ATOM 1438 O OG    . SER A 1 189 ? -14.690 35.545  56.129  1.00 35.43 189 A 1 
ATOM 1439 N N     . SER A 1 190 ? -18.261 34.522  55.911  1.00 39.24 190 A 1 
ATOM 1440 C CA    . SER A 1 190 ? -19.578 33.959  55.562  1.00 40.96 190 A 1 
ATOM 1441 C C     . SER A 1 190 ? -20.195 34.216  54.174  1.00 40.08 190 A 1 
ATOM 1442 O O     . SER A 1 190 ? -21.158 33.535  53.845  1.00 37.50 190 A 1 
ATOM 1443 C CB    . SER A 1 190 ? -20.560 34.559  56.568  1.00 36.95 190 A 1 
ATOM 1444 O OG    . SER A 1 190 ? -20.515 35.975  56.530  1.00 34.47 190 A 1 
ATOM 1445 N N     . SER A 1 191 ? -19.858 35.243  53.435  1.00 40.11 191 A 1 
ATOM 1446 C CA    . SER A 1 191 ? -20.841 36.015  52.652  1.00 42.16 191 A 1 
ATOM 1447 C C     . SER A 1 191 ? -21.437 35.319  51.407  1.00 41.47 191 A 1 
ATOM 1448 O O     . SER A 1 191 ? -20.774 34.542  50.742  1.00 39.76 191 A 1 
ATOM 1449 C CB    . SER A 1 191 ? -20.279 37.384  52.276  1.00 37.55 191 A 1 
ATOM 1450 O OG    . SER A 1 191 ? -19.118 37.250  51.486  1.00 35.57 191 A 1 
ATOM 1451 N N     . SER A 1 192 ? -22.727 35.650  51.096  1.00 39.13 192 A 1 
ATOM 1452 C CA    . SER A 1 192 ? -23.682 34.735  50.446  1.00 40.56 192 A 1 
ATOM 1453 C C     . SER A 1 192 ? -24.177 35.033  49.008  1.00 39.80 192 A 1 
ATOM 1454 O O     . SER A 1 192 ? -24.534 34.081  48.321  1.00 38.83 192 A 1 
ATOM 1455 C CB    . SER A 1 192 ? -24.922 34.684  51.333  1.00 36.95 192 A 1 
ATOM 1456 O OG    . SER A 1 192 ? -25.490 35.970  51.494  1.00 34.72 192 A 1 
ATOM 1457 N N     . GLN A 1 193 ? -24.408 36.286  48.586  1.00 37.06 193 A 1 
ATOM 1458 C CA    . GLN A 1 193 ? -25.730 36.597  48.011  1.00 38.04 193 A 1 
ATOM 1459 C C     . GLN A 1 193 ? -26.012 36.427  46.501  1.00 37.10 193 A 1 
ATOM 1460 O O     . GLN A 1 193 ? -27.010 35.805  46.166  1.00 35.51 193 A 1 
ATOM 1461 C CB    . GLN A 1 193 ? -26.143 38.025  48.407  1.00 34.59 193 A 1 
ATOM 1462 C CG    . GLN A 1 193 ? -26.791 38.109  49.798  1.00 33.49 193 A 1 
ATOM 1463 C CD    . GLN A 1 193 ? -27.307 39.513  50.113  1.00 31.38 193 A 1 
ATOM 1464 O OE1   . GLN A 1 193 ? -26.935 40.514  49.520  1.00 31.06 193 A 1 
ATOM 1465 N NE2   . GLN A 1 193 ? -28.191 39.650  51.078  1.00 30.19 193 A 1 
ATOM 1466 N N     . TYR A 1 194 ? -25.322 37.110  45.604  1.00 28.09 194 A 1 
ATOM 1467 C CA    . TYR A 1 194 ? -26.010 37.694  44.441  1.00 29.23 194 A 1 
ATOM 1468 C C     . TYR A 1 194 ? -26.377 36.710  43.305  1.00 27.43 194 A 1 
ATOM 1469 O O     . TYR A 1 194 ? -25.557 36.346  42.475  1.00 25.78 194 A 1 
ATOM 1470 C CB    . TYR A 1 194 ? -25.255 38.926  43.932  1.00 27.15 194 A 1 
ATOM 1471 C CG    . TYR A 1 194 ? -25.686 40.221  44.601  1.00 26.45 194 A 1 
ATOM 1472 C CD1   . TYR A 1 194 ? -26.744 40.972  44.059  1.00 25.23 194 A 1 
ATOM 1473 C CD2   . TYR A 1 194 ? -25.051 40.663  45.777  1.00 26.08 194 A 1 
ATOM 1474 C CE1   . TYR A 1 194 ? -27.161 42.166  44.682  1.00 24.66 194 A 1 
ATOM 1475 C CE2   . TYR A 1 194 ? -25.462 41.857  46.405  1.00 24.61 194 A 1 
ATOM 1476 C CZ    . TYR A 1 194 ? -26.523 42.607  45.856  1.00 26.08 194 A 1 
ATOM 1477 O OH    . TYR A 1 194 ? -26.929 43.763  46.471  1.00 26.17 194 A 1 
ATOM 1478 N N     . PHE A 1 195 ? -27.681 36.341  43.249  1.00 37.94 195 A 1 
ATOM 1479 C CA    . PHE A 1 195 ? -28.379 35.611  42.173  1.00 38.42 195 A 1 
ATOM 1480 C C     . PHE A 1 195 ? -28.809 36.557  41.030  1.00 37.78 195 A 1 
ATOM 1481 O O     . PHE A 1 195 ? -29.928 37.061  41.034  1.00 36.61 195 A 1 
ATOM 1482 C CB    . PHE A 1 195 ? -29.621 34.929  42.776  1.00 35.22 195 A 1 
ATOM 1483 C CG    . PHE A 1 195 ? -29.458 33.495  43.212  1.00 35.27 195 A 1 
ATOM 1484 C CD1   . PHE A 1 195 ? -29.872 32.470  42.344  1.00 35.42 195 A 1 
ATOM 1485 C CD2   . PHE A 1 195 ? -28.946 33.177  44.479  1.00 36.22 195 A 1 
ATOM 1486 C CE1   . PHE A 1 195 ? -29.791 31.123  42.738  1.00 32.25 195 A 1 
ATOM 1487 C CE2   . PHE A 1 195 ? -28.855 31.831  44.882  1.00 30.47 195 A 1 
ATOM 1488 C CZ    . PHE A 1 195 ? -29.285 30.805  44.009  1.00 30.84 195 A 1 
ATOM 1489 N N     . GLY A 1 196 ? -27.963 36.834  40.032  1.00 36.80 196 A 1 
ATOM 1490 C CA    . GLY A 1 196 ? -28.374 37.641  38.879  1.00 39.05 196 A 1 
ATOM 1491 C C     . GLY A 1 196 ? -29.191 36.845  37.849  1.00 37.97 196 A 1 
ATOM 1492 O O     . GLY A 1 196 ? -28.755 35.784  37.412  1.00 36.43 196 A 1 
ATOM 1493 N N     . GLU A 1 197 ? -30.351 37.367  37.424  1.00 32.67 197 A 1 
ATOM 1494 C CA    . GLU A 1 197 ? -31.273 36.823  36.410  1.00 34.26 197 A 1 
ATOM 1495 C C     . GLU A 1 197 ? -30.712 37.011  34.981  1.00 32.72 197 A 1 
ATOM 1496 O O     . GLU A 1 197 ? -30.859 38.080  34.400  1.00 31.04 197 A 1 
ATOM 1497 C CB    . GLU A 1 197 ? -32.632 37.537  36.511  1.00 31.78 197 A 1 
ATOM 1498 C CG    . GLU A 1 197 ? -33.437 37.225  37.772  1.00 29.26 197 A 1 
ATOM 1499 C CD    . GLU A 1 197 ? -34.750 38.028  37.860  1.00 27.64 197 A 1 
ATOM 1500 O OE1   . GLU A 1 197 ? -35.765 37.430  38.284  1.00 26.30 197 A 1 
ATOM 1501 O OE2   . GLU A 1 197 ? -34.711 39.233  37.559  1.00 27.69 197 A 1 
ATOM 1502 N N     . VAL A 1 198 ? -30.055 36.005  34.397  1.00 38.04 198 A 1 
ATOM 1503 C CA    . VAL A 1 198 ? -29.637 36.095  32.990  1.00 43.49 198 A 1 
ATOM 1504 C C     . VAL A 1 198 ? -30.784 35.654  32.066  1.00 43.26 198 A 1 
ATOM 1505 O O     . VAL A 1 198 ? -31.397 34.606  32.281  1.00 41.96 198 A 1 
ATOM 1506 C CB    . VAL A 1 198 ? -28.326 35.353  32.695  1.00 40.77 198 A 1 
ATOM 1507 C CG1   . VAL A 1 198 ? -27.844 35.631  31.266  1.00 38.40 198 A 1 
ATOM 1508 C CG2   . VAL A 1 198 ? -27.209 35.810  33.643  1.00 41.20 198 A 1 
ATOM 1509 N N     . ASP A 1 199 ? -31.060 36.470  31.054  1.00 36.59 199 A 1 
ATOM 1510 C CA    . ASP A 1 199 ? -32.262 36.473  30.212  1.00 38.21 199 A 1 
ATOM 1511 C C     . ASP A 1 199 ? -32.368 35.278  29.230  1.00 35.90 199 A 1 
ATOM 1512 O O     . ASP A 1 199 ? -31.387 34.634  28.872  1.00 34.53 199 A 1 
ATOM 1513 C CB    . ASP A 1 199 ? -32.303 37.818  29.469  1.00 37.03 199 A 1 
ATOM 1514 C CG    . ASP A 1 199 ? -33.645 38.544  29.559  1.00 32.81 199 A 1 
ATOM 1515 O OD1   . ASP A 1 199 ? -34.661 37.876  29.867  1.00 32.51 199 A 1 
ATOM 1516 O OD2   . ASP A 1 199 ? -33.642 39.768  29.299  1.00 32.33 199 A 1 
ATOM 1517 N N     . GLN A 1 200 ? -33.613 35.005  28.771  1.00 30.65 200 A 1 
ATOM 1518 C CA    . GLN A 1 200 ? -34.064 33.710  28.222  1.00 31.76 200 A 1 
ATOM 1519 C C     . GLN A 1 200 ? -33.709 33.378  26.755  1.00 30.18 200 A 1 
ATOM 1520 O O     . GLN A 1 200 ? -33.545 32.205  26.432  1.00 27.92 200 A 1 
ATOM 1521 C CB    . GLN A 1 200 ? -35.593 33.655  28.306  1.00 29.93 200 A 1 
ATOM 1522 C CG    . GLN A 1 200 ? -36.150 33.472  29.723  1.00 29.00 200 A 1 
ATOM 1523 C CD    . GLN A 1 200 ? -37.682 33.377  29.715  1.00 25.32 200 A 1 
ATOM 1524 O OE1   . GLN A 1 200 ? -38.369 33.718  28.772  1.00 24.81 200 A 1 
ATOM 1525 N NE2   . GLN A 1 200 ? -38.272 32.893  30.788  1.00 23.55 200 A 1 
ATOM 1526 N N     . TYR A 1 201 ? -33.747 34.336  25.841  1.00 31.47 201 A 1 
ATOM 1527 C CA    . TYR A 1 201 ? -34.098 34.135  24.423  1.00 33.43 201 A 1 
ATOM 1528 C C     . TYR A 1 201 ? -32.961 33.607  23.523  1.00 31.41 201 A 1 
ATOM 1529 O O     . TYR A 1 201 ? -32.693 34.153  22.457  1.00 30.08 201 A 1 
ATOM 1530 C CB    . TYR A 1 201 ? -34.758 35.401  23.864  1.00 31.84 201 A 1 
ATOM 1531 C CG    . TYR A 1 201 ? -36.258 35.450  23.999  1.00 31.84 201 A 1 
ATOM 1532 C CD1   . TYR A 1 201 ? -37.069 34.936  22.963  1.00 29.46 201 A 1 
ATOM 1533 C CD2   . TYR A 1 201 ? -36.872 36.039  25.123  1.00 30.07 201 A 1 
ATOM 1534 C CE1   . TYR A 1 201 ? -38.466 35.015  23.047  1.00 27.98 201 A 1 
ATOM 1535 C CE2   . TYR A 1 201 ? -38.270 36.115  25.214  1.00 27.24 201 A 1 
ATOM 1536 C CZ    . TYR A 1 201 ? -39.071 35.607  24.173  1.00 28.61 201 A 1 
ATOM 1537 O OH    . TYR A 1 201 ? -40.434 35.698  24.248  1.00 29.05 201 A 1 
ATOM 1538 N N     . PHE A 1 202 ? -32.281 32.510  23.881  1.00 32.19 202 A 1 
ATOM 1539 C CA    . PHE A 1 202 ? -31.423 31.800  22.930  1.00 33.67 202 A 1 
ATOM 1540 C C     . PHE A 1 202 ? -32.262 30.933  21.992  1.00 33.84 202 A 1 
ATOM 1541 O O     . PHE A 1 202 ? -32.634 29.804  22.316  1.00 31.63 202 A 1 
ATOM 1542 C CB    . PHE A 1 202 ? -30.295 31.044  23.646  1.00 31.29 202 A 1 
ATOM 1543 C CG    . PHE A 1 202 ? -28.974 31.785  23.602  1.00 29.34 202 A 1 
ATOM 1544 C CD1   . PHE A 1 202 ? -28.102 31.592  22.514  1.00 26.65 202 A 1 
ATOM 1545 C CD2   . PHE A 1 202 ? -28.644 32.700  24.611  1.00 28.22 202 A 1 
ATOM 1546 C CE1   . PHE A 1 202 ? -26.893 32.308  22.438  1.00 23.52 202 A 1 
ATOM 1547 C CE2   . PHE A 1 202 ? -27.442 33.420  24.539  1.00 23.03 202 A 1 
ATOM 1548 C CZ    . PHE A 1 202 ? -26.564 33.219  23.453  1.00 25.00 202 A 1 
ATOM 1549 N N     . ASP A 1 203 ? -32.573 31.472  20.814  1.00 42.22 203 A 1 
ATOM 1550 C CA    . ASP A 1 203 ? -33.355 30.805  19.778  1.00 44.48 203 A 1 
ATOM 1551 C C     . ASP A 1 203 ? -32.536 29.665  19.140  1.00 42.33 203 A 1 
ATOM 1552 O O     . ASP A 1 203 ? -31.645 29.872  18.320  1.00 40.62 203 A 1 
ATOM 1553 C CB    . ASP A 1 203 ? -33.853 31.855  18.778  1.00 41.95 203 A 1 
ATOM 1554 C CG    . ASP A 1 203 ? -35.105 31.432  18.009  1.00 36.98 203 A 1 
ATOM 1555 O OD1   . ASP A 1 203 ? -35.584 30.299  18.229  1.00 34.32 203 A 1 
ATOM 1556 O OD2   . ASP A 1 203 ? -35.587 32.259  17.207  1.00 34.19 203 A 1 
ATOM 1557 N N     . LEU A 1 204 ? -32.838 28.438  19.558  1.00 32.19 204 A 1 
ATOM 1558 C CA    . LEU A 1 204 ? -32.128 27.203  19.198  1.00 34.93 204 A 1 
ATOM 1559 C C     . LEU A 1 204 ? -32.350 26.751  17.737  1.00 33.08 204 A 1 
ATOM 1560 O O     . LEU A 1 204 ? -31.766 25.751  17.328  1.00 31.00 204 A 1 
ATOM 1561 C CB    . LEU A 1 204 ? -32.561 26.092  20.173  1.00 32.45 204 A 1 
ATOM 1562 C CG    . LEU A 1 204 ? -31.698 26.010  21.445  1.00 30.16 204 A 1 
ATOM 1563 C CD1   . LEU A 1 204 ? -32.459 25.253  22.539  1.00 30.39 204 A 1 
ATOM 1564 C CD2   . LEU A 1 204 ? -30.398 25.268  21.175  1.00 32.90 204 A 1 
ATOM 1565 N N     . VAL A 1 205 ? -33.186 27.444  16.973  1.00 34.92 205 A 1 
ATOM 1566 C CA    . VAL A 1 205 ? -33.732 26.928  15.702  1.00 41.47 205 A 1 
ATOM 1567 C C     . VAL A 1 205 ? -32.659 26.696  14.632  1.00 39.88 205 A 1 
ATOM 1568 O O     . VAL A 1 205 ? -32.737 25.724  13.878  1.00 37.45 205 A 1 
ATOM 1569 C CB    . VAL A 1 205 ? -34.833 27.859  15.168  1.00 39.07 205 A 1 
ATOM 1570 C CG1   . VAL A 1 205 ? -35.566 27.241  13.971  1.00 35.84 205 A 1 
ATOM 1571 C CG2   . VAL A 1 205 ? -35.901 28.166  16.227  1.00 39.16 205 A 1 
ATOM 1572 N N     . GLY A 1 206 ? -31.655 27.567  14.572  1.00 39.43 206 A 1 
ATOM 1573 C CA    . GLY A 1 206 ? -30.740 27.593  13.428  1.00 39.54 206 A 1 
ATOM 1574 C C     . GLY A 1 206 ? -29.804 26.387  13.278  1.00 38.48 206 A 1 
ATOM 1575 O O     . GLY A 1 206 ? -29.342 26.105  12.168  1.00 35.95 206 A 1 
ATOM 1576 N N     . TYR A 1 207 ? -29.516 25.671  14.373  1.00 29.46 207 A 1 
ATOM 1577 C CA    . TYR A 1 207 ? -28.461 24.648  14.371  1.00 28.82 207 A 1 
ATOM 1578 C C     . TYR A 1 207 ? -28.850 23.358  13.621  1.00 27.39 207 A 1 
ATOM 1579 O O     . TYR A 1 207 ? -27.987 22.713  13.022  1.00 25.30 207 A 1 
ATOM 1580 C CB    . TYR A 1 207 ? -28.030 24.367  15.815  1.00 27.71 207 A 1 
ATOM 1581 C CG    . TYR A 1 207 ? -26.523 24.190  15.974  1.00 28.28 207 A 1 
ATOM 1582 C CD1   . TYR A 1 207 ? -25.943 22.915  15.898  1.00 26.81 207 A 1 
ATOM 1583 C CD2   . TYR A 1 207 ? -25.709 25.316  16.181  1.00 28.98 207 A 1 
ATOM 1584 C CE1   . TYR A 1 207 ? -24.552 22.757  16.036  1.00 25.66 207 A 1 
ATOM 1585 C CE2   . TYR A 1 207 ? -24.325 25.171  16.324  1.00 24.39 207 A 1 
ATOM 1586 C CZ    . TYR A 1 207 ? -23.744 23.883  16.256  1.00 25.66 207 A 1 
ATOM 1587 O OH    . TYR A 1 207 ? -22.375 23.741  16.396  1.00 27.16 207 A 1 
ATOM 1588 N N     . ASN A 1 208 ? -30.141 23.010  13.610  1.00 36.09 208 A 1 
ATOM 1589 C CA    . ASN A 1 208 ? -30.592 21.761  12.986  1.00 35.21 208 A 1 
ATOM 1590 C C     . ASN A 1 208 ? -30.410 21.729  11.463  1.00 32.02 208 A 1 
ATOM 1591 O O     . ASN A 1 208 ? -30.125 20.669  10.907  1.00 30.44 208 A 1 
ATOM 1592 C CB    . ASN A 1 208 ? -32.061 21.492  13.363  1.00 34.33 208 A 1 
ATOM 1593 C CG    . ASN A 1 208 ? -32.238 20.793  14.701  1.00 31.23 208 A 1 
ATOM 1594 O OD1   . ASN A 1 208 ? -31.306 20.376  15.364  1.00 32.82 208 A 1 
ATOM 1595 N ND2   . ASN A 1 208 ? -33.467 20.617  15.139  1.00 33.70 208 A 1 
ATOM 1596 N N     . SER A 1 209 ? -30.535 22.882  10.799  1.00 51.68 209 A 1 
ATOM 1597 C CA    . SER A 1 209 ? -30.455 22.933  9.329   1.00 54.62 209 A 1 
ATOM 1598 C C     . SER A 1 209 ? -29.094 22.494  8.779   1.00 55.69 209 A 1 
ATOM 1599 O O     . SER A 1 209 ? -29.025 21.919  7.691   1.00 51.31 209 A 1 
ATOM 1600 C CB    . SER A 1 209 ? -30.775 24.349  8.853   1.00 49.94 209 A 1 
ATOM 1601 O OG    . SER A 1 209 ? -30.736 24.426  7.443   1.00 42.51 209 A 1 
ATOM 1602 N N     . TYR A 1 210 ? -28.005 22.761  9.513   1.00 43.59 210 A 1 
ATOM 1603 C CA    . TYR A 1 210 ? -26.659 22.420  9.049   1.00 40.63 210 A 1 
ATOM 1604 C C     . TYR A 1 210 ? -26.392 20.903  9.134   1.00 38.65 210 A 1 
ATOM 1605 O O     . TYR A 1 210 ? -25.770 20.331  8.231   1.00 36.44 210 A 1 
ATOM 1606 C CB    . TYR A 1 210 ? -25.625 23.228  9.842   1.00 38.13 210 A 1 
ATOM 1607 C CG    . TYR A 1 210 ? -24.304 23.368  9.116   1.00 36.40 210 A 1 
ATOM 1608 C CD1   . TYR A 1 210 ? -23.258 22.440  9.331   1.00 34.82 210 A 1 
ATOM 1609 C CD2   . TYR A 1 210 ? -24.115 24.415  8.192   1.00 36.09 210 A 1 
ATOM 1610 C CE1   . TYR A 1 210 ? -22.043 22.561  8.647   1.00 30.43 210 A 1 
ATOM 1611 C CE2   . TYR A 1 210 ? -22.898 24.548  7.500   1.00 30.40 210 A 1 
ATOM 1612 C CZ    . TYR A 1 210 ? -21.867 23.614  7.732   1.00 33.60 210 A 1 
ATOM 1613 O OH    . TYR A 1 210 ? -20.680 23.740  7.052   1.00 32.59 210 A 1 
ATOM 1614 N N     . TYR A 1 211 ? -26.920 20.246  10.183  1.00 44.41 211 A 1 
ATOM 1615 C CA    . TYR A 1 211 ? -26.799 18.794  10.347  1.00 41.30 211 A 1 
ATOM 1616 C C     . TYR A 1 211 ? -27.562 18.024  9.265   1.00 38.22 211 A 1 
ATOM 1617 O O     . TYR A 1 211 ? -27.017 17.075  8.698   1.00 35.63 211 A 1 
ATOM 1618 C CB    . TYR A 1 211 ? -27.257 18.384  11.755  1.00 39.54 211 A 1 
ATOM 1619 C CG    . TYR A 1 211 ? -26.107 18.020  12.664  1.00 37.77 211 A 1 
ATOM 1620 C CD1   . TYR A 1 211 ? -25.631 16.691  12.697  1.00 35.73 211 A 1 
ATOM 1621 C CD2   . TYR A 1 211 ? -25.481 18.995  13.458  1.00 36.03 211 A 1 
ATOM 1622 C CE1   . TYR A 1 211 ? -24.546 16.337  13.519  1.00 31.59 211 A 1 
ATOM 1623 C CE2   . TYR A 1 211 ? -24.398 18.658  14.290  1.00 31.17 211 A 1 
ATOM 1624 C CZ    . TYR A 1 211 ? -23.935 17.320  14.314  1.00 33.35 211 A 1 
ATOM 1625 O OH    . TYR A 1 211 ? -22.877 16.973  15.129  1.00 32.38 211 A 1 
ATOM 1626 N N     . ASP A 1 212 ? -28.785 18.453  8.917   1.00 53.69 212 A 1 
ATOM 1627 C CA    . ASP A 1 212 ? -29.582 17.800  7.874   1.00 53.54 212 A 1 
ATOM 1628 C C     . ASP A 1 212 ? -28.913 17.881  6.491   1.00 50.72 212 A 1 
ATOM 1629 O O     . ASP A 1 212 ? -28.917 16.903  5.737   1.00 49.52 212 A 1 
ATOM 1630 C CB    . ASP A 1 212 ? -30.996 18.415  7.824   1.00 49.99 212 A 1 
ATOM 1631 C CG    . ASP A 1 212 ? -31.964 17.847  8.877   1.00 44.34 212 A 1 
ATOM 1632 O OD1   . ASP A 1 212 ? -31.704 16.741  9.390   1.00 42.64 212 A 1 
ATOM 1633 O OD2   . ASP A 1 212 ? -32.982 18.524  9.125   1.00 41.46 212 A 1 
ATOM 1634 N N     . SER A 1 213 ? -28.278 19.007  6.167   1.00 63.05 213 A 1 
ATOM 1635 C CA    . SER A 1 213 ? -27.566 19.177  4.898   1.00 63.55 213 A 1 
ATOM 1636 C C     . SER A 1 213 ? -26.400 18.185  4.752   1.00 65.43 213 A 1 
ATOM 1637 O O     . SER A 1 213 ? -26.255 17.542  3.711   1.00 61.50 213 A 1 
ATOM 1638 C CB    . SER A 1 213 ? -27.071 20.618  4.764   1.00 57.58 213 A 1 
ATOM 1639 O OG    . SER A 1 213 ? -26.404 20.790  3.535   1.00 48.91 213 A 1 
ATOM 1640 N N     . HIS A 1 214 ? -25.594 18.015  5.802   1.00 58.08 214 A 1 
ATOM 1641 C CA    . HIS A 1 214 ? -24.470 17.074  5.776   1.00 59.24 214 A 1 
ATOM 1642 C C     . HIS A 1 214 ? -24.918 15.606  5.717   1.00 59.28 214 A 1 
ATOM 1643 O O     . HIS A 1 214 ? -24.333 14.827  4.962   1.00 58.28 214 A 1 
ATOM 1644 C CB    . HIS A 1 214 ? -23.526 17.332  6.960   1.00 54.43 214 A 1 
ATOM 1645 C CG    . HIS A 1 214 ? -22.319 18.109  6.546   1.00 49.46 214 A 1 
ATOM 1646 N ND1   . HIS A 1 214 ? -21.191 17.595  5.932   1.00 44.45 214 A 1 
ATOM 1647 C CD2   . HIS A 1 214 ? -22.123 19.461  6.654   1.00 43.14 214 A 1 
ATOM 1648 C CE1   . HIS A 1 214 ? -20.346 18.607  5.685   1.00 39.12 214 A 1 
ATOM 1649 N NE2   . HIS A 1 214 ? -20.875 19.766  6.107   1.00 39.43 214 A 1 
ATOM 1650 N N     . MET A 1 215 ? -25.981 15.238  6.456   1.00 59.72 215 A 1 
ATOM 1651 C CA    . MET A 1 215 ? -26.573 13.900  6.377   1.00 60.50 215 A 1 
ATOM 1652 C C     . MET A 1 215 ? -27.072 13.601  4.964   1.00 61.29 215 A 1 
ATOM 1653 O O     . MET A 1 215 ? -26.756 12.547  4.402   1.00 58.22 215 A 1 
ATOM 1654 C CB    . MET A 1 215 ? -27.711 13.771  7.399   1.00 55.94 215 A 1 
ATOM 1655 C CG    . MET A 1 215 ? -27.188 13.470  8.814   1.00 48.61 215 A 1 
ATOM 1656 S SD    . MET A 1 215 ? -26.560 11.770  9.074   1.00 44.85 215 A 1 
ATOM 1657 C CE    . MET A 1 215 ? -28.121 10.836  8.921   1.00 40.47 215 A 1 
ATOM 1658 N N     . SER A 1 216 ? -27.759 14.558  4.337   1.00 67.58 216 A 1 
ATOM 1659 C CA    . SER A 1 216 ? -28.282 14.388  2.979   1.00 69.13 216 A 1 
ATOM 1660 C C     . SER A 1 216 ? -27.179 14.152  1.939   1.00 71.55 216 A 1 
ATOM 1661 O O     . SER A 1 216 ? -27.332 13.297  1.066   1.00 67.56 216 A 1 
ATOM 1662 C CB    . SER A 1 216 ? -29.156 15.582  2.588   1.00 62.67 216 A 1 
ATOM 1663 O OG    . SER A 1 216 ? -28.394 16.715  2.205   1.00 52.08 216 A 1 
ATOM 1664 N N     . ASN A 1 217 ? -26.053 14.837  2.070   1.00 67.10 217 A 1 
ATOM 1665 C CA    . ASN A 1 217 ? -24.921 14.646  1.167   1.00 66.61 217 A 1 
ATOM 1666 C C     . ASN A 1 217 ? -24.264 13.267  1.333   1.00 66.84 217 A 1 
ATOM 1667 O O     . ASN A 1 217 ? -23.807 12.673  0.351   1.00 66.28 217 A 1 
ATOM 1668 C CB    . ASN A 1 217 ? -23.903 15.772  1.389   1.00 62.02 217 A 1 
ATOM 1669 C CG    . ASN A 1 217 ? -24.252 17.047  0.637   1.00 54.52 217 A 1 
ATOM 1670 O OD1   . ASN A 1 217 ? -25.029 17.069  -0.307  1.00 51.11 217 A 1 
ATOM 1671 N ND2   . ASN A 1 217 ? -23.644 18.156  1.005   1.00 50.82 217 A 1 
ATOM 1672 N N     . GLN A 1 218 ? -24.234 12.742  2.562   1.00 71.44 218 A 1 
ATOM 1673 C CA    . GLN A 1 218 ? -23.678 11.421  2.821   1.00 71.94 218 A 1 
ATOM 1674 C C     . GLN A 1 218 ? -24.614 10.308  2.314   1.00 74.47 218 A 1 
ATOM 1675 O O     . GLN A 1 218 ? -24.143 9.358   1.677   1.00 73.11 218 A 1 
ATOM 1676 C CB    . GLN A 1 218 ? -23.360 11.293  4.313   1.00 67.14 218 A 1 
ATOM 1677 C CG    . GLN A 1 218 ? -22.388 10.129  4.582   1.00 58.58 218 A 1 
ATOM 1678 C CD    . GLN A 1 218 ? -21.908 10.088  6.044   1.00 53.39 218 A 1 
ATOM 1679 O OE1   . GLN A 1 218 ? -22.378 10.781  6.919   1.00 50.98 218 A 1 
ATOM 1680 N NE2   . GLN A 1 218 ? -20.942 9.253   6.357   1.00 46.96 218 A 1 
ATOM 1681 N N     . GLU A 1 219 ? -25.923 10.449  2.490   1.00 70.57 219 A 1 
ATOM 1682 C CA    . GLU A 1 219 ? -26.913 9.538   1.916   1.00 70.22 219 A 1 
ATOM 1683 C C     . GLU A 1 219 ? -26.920 9.583   0.383   1.00 71.20 219 A 1 
ATOM 1684 O O     . GLU A 1 219 ? -26.938 8.531   -0.263  1.00 70.07 219 A 1 
ATOM 1685 C CB    . GLU A 1 219 ? -28.310 9.854   2.452   1.00 65.73 219 A 1 
ATOM 1686 C CG    . GLU A 1 219 ? -28.485 9.413   3.912   1.00 57.03 219 A 1 
ATOM 1687 C CD    . GLU A 1 219 ? -29.935 9.531   4.406   1.00 52.10 219 A 1 
ATOM 1688 O OE1   . GLU A 1 219 ? -30.233 8.891   5.432   1.00 47.98 219 A 1 
ATOM 1689 O OE2   . GLU A 1 219 ? -30.735 10.217  3.729   1.00 47.41 219 A 1 
ATOM 1690 N N     . GLN A 1 220 ? -26.839 10.783  -0.208  1.00 74.89 220 A 1 
ATOM 1691 C CA    . GLN A 1 220 ? -26.683 10.932  -1.653  1.00 75.37 220 A 1 
ATOM 1692 C C     . GLN A 1 220 ? -25.408 10.247  -2.153  1.00 77.70 220 A 1 
ATOM 1693 O O     . GLN A 1 220 ? -25.448 9.602   -3.202  1.00 77.39 220 A 1 
ATOM 1694 C CB    . GLN A 1 220 ? -26.665 12.408  -2.052  1.00 71.80 220 A 1 
ATOM 1695 C CG    . GLN A 1 220 ? -28.075 13.012  -2.102  1.00 62.40 220 A 1 
ATOM 1696 C CD    . GLN A 1 220 ? -28.071 14.474  -2.560  1.00 57.44 220 A 1 
ATOM 1697 O OE1   . GLN A 1 220 ? -27.062 15.039  -2.952  1.00 54.50 220 A 1 
ATOM 1698 N NE2   . GLN A 1 220 ? -29.203 15.122  -2.572  1.00 49.32 220 A 1 
ATOM 1699 N N     . TYR A 1 221 ? -24.300 10.320  -1.422  1.00 76.61 221 A 1 
ATOM 1700 C CA    . TYR A 1 221 ? -23.071 9.622   -1.804  1.00 74.09 221 A 1 
ATOM 1701 C C     . TYR A 1 221 ? -23.252 8.107   -1.820  1.00 74.62 221 A 1 
ATOM 1702 O O     . TYR A 1 221 ? -22.865 7.467   -2.798  1.00 72.35 221 A 1 
ATOM 1703 C CB    . TYR A 1 221 ? -21.925 9.961   -0.857  1.00 70.04 221 A 1 
ATOM 1704 C CG    . TYR A 1 221 ? -20.609 9.322   -1.287  1.00 63.81 221 A 1 
ATOM 1705 C CD1   . TYR A 1 221 ? -19.964 8.375   -0.477  1.00 61.32 221 A 1 
ATOM 1706 C CD2   . TYR A 1 221 ? -20.031 9.675   -2.512  1.00 62.12 221 A 1 
ATOM 1707 C CE1   . TYR A 1 221 ? -18.740 7.828   -0.878  1.00 54.43 221 A 1 
ATOM 1708 C CE2   . TYR A 1 221 ? -18.811 9.132   -2.921  1.00 56.91 221 A 1 
ATOM 1709 C CZ    . TYR A 1 221 ? -18.157 8.210   -2.100  1.00 58.07 221 A 1 
ATOM 1710 O OH    . TYR A 1 221 ? -16.948 7.714   -2.497  1.00 53.93 221 A 1 
ATOM 1711 N N     . VAL A 1 222 ? -23.832 7.556   -0.755  1.00 76.39 222 A 1 
ATOM 1712 C CA    . VAL A 1 222 ? -24.090 6.115   -0.659  1.00 75.30 222 A 1 
ATOM 1713 C C     . VAL A 1 222 ? -25.036 5.661   -1.776  1.00 76.14 222 A 1 
ATOM 1714 O O     . VAL A 1 222 ? -24.772 4.649   -2.411  1.00 77.04 222 A 1 
ATOM 1715 C CB    . VAL A 1 222 ? -24.635 5.751   0.733   1.00 72.65 222 A 1 
ATOM 1716 C CG1   . VAL A 1 222 ? -25.059 4.278   0.804   1.00 63.82 222 A 1 
ATOM 1717 C CG2   . VAL A 1 222 ? -23.562 5.961   1.802   1.00 67.60 222 A 1 
ATOM 1718 N N     . MET A 1 223 ? -26.082 6.438   -2.075  1.00 78.05 223 A 1 
ATOM 1719 C CA    . MET A 1 223 ? -26.945 6.144   -3.220  1.00 77.74 223 A 1 
ATOM 1720 C C     . MET A 1 223 ? -26.201 6.217   -4.550  1.00 78.77 223 A 1 
ATOM 1721 O O     . MET A 1 223 ? -26.404 5.358   -5.401  1.00 78.83 223 A 1 
ATOM 1722 C CB    . MET A 1 223 ? -28.151 7.086   -3.261  1.00 76.16 223 A 1 
ATOM 1723 C CG    . MET A 1 223 ? -29.311 6.572   -2.420  1.00 68.69 223 A 1 
ATOM 1724 S SD    . MET A 1 223 ? -30.931 7.256   -2.883  1.00 62.91 223 A 1 
ATOM 1725 C CE    . MET A 1 223 ? -30.774 8.921   -2.189  1.00 54.69 223 A 1 
ATOM 1726 N N     . GLN A 1 224 ? -25.325 7.193   -4.736  1.00 76.48 224 A 1 
ATOM 1727 C CA    . GLN A 1 224 ? -24.573 7.345   -5.977  1.00 75.81 224 A 1 
ATOM 1728 C C     . GLN A 1 224 ? -23.531 6.229   -6.145  1.00 77.65 224 A 1 
ATOM 1729 O O     . GLN A 1 224 ? -23.376 5.708   -7.248  1.00 77.46 224 A 1 
ATOM 1730 C CB    . GLN A 1 224 ? -23.961 8.747   -6.021  1.00 73.11 224 A 1 
ATOM 1731 C CG    . GLN A 1 224 ? -23.494 9.134   -7.438  1.00 64.70 224 A 1 
ATOM 1732 C CD    . GLN A 1 224 ? -23.049 10.599  -7.524  1.00 59.36 224 A 1 
ATOM 1733 O OE1   . GLN A 1 224 ? -22.720 11.247  -6.541  1.00 54.98 224 A 1 
ATOM 1734 N NE2   . GLN A 1 224 ? -22.993 11.153  -8.716  1.00 51.35 224 A 1 
ATOM 1735 N N     . GLU A 1 225 ? -22.877 5.797   -5.071  1.00 77.86 225 A 1 
ATOM 1736 C CA    . GLU A 1 225 ? -22.026 4.598   -5.100  1.00 76.13 225 A 1 
ATOM 1737 C C     . GLU A 1 225 ? -22.831 3.333   -5.418  1.00 77.10 225 A 1 
ATOM 1738 O O     . GLU A 1 225 ? -22.394 2.513   -6.221  1.00 74.61 225 A 1 
ATOM 1739 C CB    . GLU A 1 225 ? -21.288 4.376   -3.768  1.00 71.16 225 A 1 
ATOM 1740 C CG    . GLU A 1 225 ? -19.900 5.024   -3.716  1.00 62.02 225 A 1 
ATOM 1741 C CD    . GLU A 1 225 ? -18.943 4.315   -2.749  1.00 57.29 225 A 1 
ATOM 1742 O OE1   . GLU A 1 225 ? -17.724 4.316   -3.036  1.00 52.91 225 A 1 
ATOM 1743 O OE2   . GLU A 1 225 ? -19.402 3.733   -1.743  1.00 51.84 225 A 1 
ATOM 1744 N N     . GLN A 1 226 ? -24.013 3.161   -4.828  1.00 77.45 226 A 1 
ATOM 1745 C CA    . GLN A 1 226 ? -24.886 2.029   -5.132  1.00 76.51 226 A 1 
ATOM 1746 C C     . GLN A 1 226 ? -25.358 2.049   -6.585  1.00 78.62 226 A 1 
ATOM 1747 O O     . GLN A 1 226 ? -25.373 1.001   -7.230  1.00 78.09 226 A 1 
ATOM 1748 C CB    . GLN A 1 226 ? -26.099 2.015   -4.201  1.00 73.40 226 A 1 
ATOM 1749 C CG    . GLN A 1 226 ? -25.742 1.491   -2.801  1.00 65.41 226 A 1 
ATOM 1750 C CD    . GLN A 1 226 ? -26.958 1.444   -1.881  1.00 58.71 226 A 1 
ATOM 1751 O OE1   . GLN A 1 226 ? -28.088 1.703   -2.253  1.00 56.37 226 A 1 
ATOM 1752 N NE2   . GLN A 1 226 ? -26.775 1.053   -0.635  1.00 51.54 226 A 1 
ATOM 1753 N N     . GLN A 1 227 ? -25.710 3.219   -7.121  1.00 80.50 227 A 1 
ATOM 1754 C CA    . GLN A 1 227 ? -26.065 3.379   -8.533  1.00 79.14 227 A 1 
ATOM 1755 C C     . GLN A 1 227 ? -24.884 3.035   -9.443  1.00 81.15 227 A 1 
ATOM 1756 O O     . GLN A 1 227 ? -25.076 2.328   -10.429 1.00 80.45 227 A 1 
ATOM 1757 C CB    . GLN A 1 227 ? -26.540 4.800   -8.808  1.00 76.80 227 A 1 
ATOM 1758 C CG    . GLN A 1 227 ? -27.981 5.026   -8.325  1.00 69.27 227 A 1 
ATOM 1759 C CD    . GLN A 1 227 ? -28.440 6.475   -8.525  1.00 62.89 227 A 1 
ATOM 1760 O OE1   . GLN A 1 227 ? -27.729 7.334   -9.028  1.00 60.06 227 A 1 
ATOM 1761 N NE2   . GLN A 1 227 ? -29.655 6.792   -8.151  1.00 55.16 227 A 1 
ATOM 1762 N N     . HIS A 1 228 ? -23.671 3.473   -9.103  1.00 79.00 228 A 1 
ATOM 1763 C CA    . HIS A 1 228 ? -22.480 3.149   -9.876  1.00 76.66 228 A 1 
ATOM 1764 C C     . HIS A 1 228 ? -22.181 1.642   -9.852  1.00 75.79 228 A 1 
ATOM 1765 O O     . HIS A 1 228 ? -21.913 1.047   -10.889 1.00 76.61 228 A 1 
ATOM 1766 C CB    . HIS A 1 228 ? -21.293 3.972   -9.362  1.00 73.98 228 A 1 
ATOM 1767 C CG    . HIS A 1 228 ? -20.079 3.845   -10.244 1.00 66.56 228 A 1 
ATOM 1768 N ND1   . HIS A 1 228 ? -19.993 4.222   -11.559 1.00 55.96 228 A 1 
ATOM 1769 C CD2   . HIS A 1 228 ? -18.873 3.288   -9.906  1.00 58.78 228 A 1 
ATOM 1770 C CE1   . HIS A 1 228 ? -18.766 3.918   -12.006 1.00 53.50 228 A 1 
ATOM 1771 N NE2   . HIS A 1 228 ? -18.053 3.354   -11.037 1.00 54.93 228 A 1 
ATOM 1772 N N     . LEU A 1 229 ? -22.312 0.999   -8.698  1.00 78.09 229 A 1 
ATOM 1773 C CA    . LEU A 1 229 ? -22.207 -0.457  -8.555  1.00 74.23 229 A 1 
ATOM 1774 C C     . LEU A 1 229 ? -23.255 -1.196  -9.400  1.00 75.02 229 A 1 
ATOM 1775 O O     . LEU A 1 229 ? -22.927 -2.172  -10.077 1.00 73.63 229 A 1 
ATOM 1776 C CB    . LEU A 1 229 ? -22.325 -0.821  -7.068  1.00 71.22 229 A 1 
ATOM 1777 C CG    . LEU A 1 229 ? -20.970 -1.174  -6.440  1.00 65.97 229 A 1 
ATOM 1778 C CD1   . LEU A 1 229 ? -20.961 -0.863  -4.954  1.00 59.11 229 A 1 
ATOM 1779 C CD2   . LEU A 1 229 ? -20.672 -2.660  -6.629  1.00 64.38 229 A 1 
ATOM 1780 N N     . GLN A 1 230 ? -24.511 -0.740  -9.382  1.00 79.36 230 A 1 
ATOM 1781 C CA    . GLN A 1 230 ? -25.571 -1.308  -10.213 1.00 78.39 230 A 1 
ATOM 1782 C C     . GLN A 1 230 ? -25.310 -1.093  -11.700 1.00 80.42 230 A 1 
ATOM 1783 O O     . GLN A 1 230 ? -25.606 -1.977  -12.499 1.00 79.83 230 A 1 
ATOM 1784 C CB    . GLN A 1 230 ? -26.923 -0.692  -9.841  1.00 76.28 230 A 1 
ATOM 1785 C CG    . GLN A 1 230 ? -27.472 -1.231  -8.514  1.00 69.19 230 A 1 
ATOM 1786 C CD    . GLN A 1 230 ? -28.799 -0.582  -8.141  1.00 62.49 230 A 1 
ATOM 1787 O OE1   . GLN A 1 230 ? -29.456 0.099   -8.914  1.00 58.06 230 A 1 
ATOM 1788 N NE2   . GLN A 1 230 ? -29.272 -0.798  -6.926  1.00 53.87 230 A 1 
ATOM 1789 N N     . GLN A 1 231 ? -24.763 0.058   -12.074 1.00 79.43 231 A 1 
ATOM 1790 C CA    . GLN A 1 231 ? -24.403 0.358   -13.453 1.00 78.74 231 A 1 
ATOM 1791 C C     . GLN A 1 231 ? -23.276 -0.563  -13.937 1.00 80.64 231 A 1 
ATOM 1792 O O     . GLN A 1 231 ? -23.452 -1.219  -14.964 1.00 79.80 231 A 1 
ATOM 1793 C CB    . GLN A 1 231 ? -24.051 1.845   -13.572 1.00 76.06 231 A 1 
ATOM 1794 C CG    . GLN A 1 231 ? -23.832 2.280   -15.038 1.00 68.16 231 A 1 
ATOM 1795 C CD    . GLN A 1 231 ? -25.068 2.111   -15.912 1.00 62.66 231 A 1 
ATOM 1796 O OE1   . GLN A 1 231 ? -26.212 2.110   -15.481 1.00 59.12 231 A 1 
ATOM 1797 N NE2   . GLN A 1 231 ? -24.852 1.955   -17.201 1.00 54.32 231 A 1 
ATOM 1798 N N     . MET A 1 232 ? -22.204 -0.732  -13.165 1.00 76.67 232 A 1 
ATOM 1799 C CA    . MET A 1 232 ? -21.159 -1.708  -13.489 1.00 73.93 232 A 1 
ATOM 1800 C C     . MET A 1 232 ? -21.702 -3.134  -13.594 1.00 74.78 232 A 1 
ATOM 1801 O O     . MET A 1 232 ? -21.311 -3.885  -14.492 1.00 74.20 232 A 1 
ATOM 1802 C CB    . MET A 1 232 ? -20.039 -1.684  -12.438 1.00 69.94 232 A 1 
ATOM 1803 C CG    . MET A 1 232 ? -19.048 -0.538  -12.624 1.00 62.20 232 A 1 
ATOM 1804 S SD    . MET A 1 232 ? -17.446 -0.833  -11.805 1.00 57.79 232 A 1 
ATOM 1805 C CE    . MET A 1 232 ? -17.940 -0.832  -10.068 1.00 49.70 232 A 1 
ATOM 1806 N N     . GLN A 1 233 ? -22.616 -3.546  -12.709 1.00 78.65 233 A 1 
ATOM 1807 C CA    . GLN A 1 233 ? -23.259 -4.860  -12.793 1.00 76.54 233 A 1 
ATOM 1808 C C     . GLN A 1 233 ? -24.070 -5.024  -14.085 1.00 77.97 233 A 1 
ATOM 1809 O O     . GLN A 1 233 ? -24.014 -6.093  -14.694 1.00 78.13 233 A 1 
ATOM 1810 C CB    . GLN A 1 233 ? -24.177 -5.083  -11.586 1.00 74.43 233 A 1 
ATOM 1811 C CG    . GLN A 1 233 ? -23.386 -5.440  -10.310 1.00 67.44 233 A 1 
ATOM 1812 C CD    . GLN A 1 233 ? -24.287 -5.545  -9.072  1.00 61.27 233 A 1 
ATOM 1813 O OE1   . GLN A 1 233 ? -25.497 -5.376  -9.104  1.00 58.24 233 A 1 
ATOM 1814 N NE2   . GLN A 1 233 ? -23.716 -5.847  -7.930  1.00 55.36 233 A 1 
ATOM 1815 N N     . LYS A 1 234 ? -24.808 -3.996  -14.501 1.00 78.79 234 A 1 
ATOM 1816 C CA    . LYS A 1 234 ? -25.572 -4.013  -15.751 1.00 77.24 234 A 1 
ATOM 1817 C C     . LYS A 1 234 ? -24.662 -4.082  -16.972 1.00 78.64 234 A 1 
ATOM 1818 O O     . LYS A 1 234 ? -24.862 -4.955  -17.801 1.00 76.75 234 A 1 
ATOM 1819 C CB    . LYS A 1 234 ? -26.474 -2.780  -15.855 1.00 74.32 234 A 1 
ATOM 1820 C CG    . LYS A 1 234 ? -27.736 -2.913  -15.005 1.00 66.08 234 A 1 
ATOM 1821 C CD    . LYS A 1 234 ? -28.548 -1.625  -15.156 1.00 63.08 234 A 1 
ATOM 1822 C CE    . LYS A 1 234 ? -29.827 -1.674  -14.347 1.00 55.85 234 A 1 
ATOM 1823 N NZ    . LYS A 1 234 ? -30.593 -0.431  -14.549 1.00 49.92 234 A 1 
ATOM 1824 N N     . GLU A 1 235 ? -23.648 -3.232  -17.044 1.00 76.11 235 A 1 
ATOM 1825 C CA    . GLU A 1 235 ? -22.710 -3.200  -18.165 1.00 74.59 235 A 1 
ATOM 1826 C C     . GLU A 1 235 ? -21.993 -4.545  -18.334 1.00 75.32 235 A 1 
ATOM 1827 O O     . GLU A 1 235 ? -21.864 -5.053  -19.447 1.00 73.01 235 A 1 
ATOM 1828 C CB    . GLU A 1 235 ? -21.682 -2.081  -17.943 1.00 70.57 235 A 1 
ATOM 1829 C CG    . GLU A 1 235 ? -22.293 -0.695  -18.185 1.00 61.70 235 A 1 
ATOM 1830 C CD    . GLU A 1 235 ? -21.366 0.461   -17.814 1.00 58.06 235 A 1 
ATOM 1831 O OE1   . GLU A 1 235 ? -21.885 1.606   -17.819 1.00 52.20 235 A 1 
ATOM 1832 O OE2   . GLU A 1 235 ? -20.193 0.214   -17.495 1.00 52.17 235 A 1 
ATOM 1833 N N     . TYR A 1 236 ? -21.590 -5.175  -17.225 1.00 76.23 236 A 1 
ATOM 1834 C CA    . TYR A 1 236 ? -20.962 -6.480  -17.287 1.00 70.24 236 A 1 
ATOM 1835 C C     . TYR A 1 236 ? -21.946 -7.587  -17.722 1.00 71.90 236 A 1 
ATOM 1836 O O     . TYR A 1 236 ? -21.588 -8.453  -18.519 1.00 68.31 236 A 1 
ATOM 1837 C CB    . TYR A 1 236 ? -20.303 -6.792  -15.939 1.00 66.38 236 A 1 
ATOM 1838 C CG    . TYR A 1 236 ? -19.190 -7.806  -16.087 1.00 58.52 236 A 1 
ATOM 1839 C CD1   . TYR A 1 236 ? -19.473 -9.179  -16.099 1.00 54.98 236 A 1 
ATOM 1840 C CD2   . TYR A 1 236 ? -17.870 -7.372  -16.295 1.00 55.34 236 A 1 
ATOM 1841 C CE1   . TYR A 1 236 ? -18.453 -10.118 -16.309 1.00 47.72 236 A 1 
ATOM 1842 C CE2   . TYR A 1 236 ? -16.843 -8.294  -16.498 1.00 49.81 236 A 1 
ATOM 1843 C CZ    . TYR A 1 236 ? -17.129 -9.672  -16.506 1.00 52.70 236 A 1 
ATOM 1844 O OH    . TYR A 1 236 ? -16.133 -10.593 -16.706 1.00 48.49 236 A 1 
ATOM 1845 N N     . ALA A 1 237 ? -23.195 -7.539  -17.237 1.00 75.38 237 A 1 
ATOM 1846 C CA    . ALA A 1 237 ? -24.232 -8.476  -17.669 1.00 74.04 237 A 1 
ATOM 1847 C C     . ALA A 1 237 ? -24.572 -8.315  -19.161 1.00 74.72 237 A 1 
ATOM 1848 O O     . ALA A 1 237 ? -24.749 -9.316  -19.856 1.00 74.82 237 A 1 
ATOM 1849 C CB    . ALA A 1 237 ? -25.469 -8.295  -16.779 1.00 71.73 237 A 1 
ATOM 1850 N N     . GLU A 1 238 ? -24.611 -7.095  -19.666 1.00 76.39 238 A 1 
ATOM 1851 C CA    . GLU A 1 238 ? -24.825 -6.806  -21.087 1.00 75.17 238 A 1 
ATOM 1852 C C     . GLU A 1 238 ? -23.670 -7.309  -21.953 1.00 75.85 238 A 1 
ATOM 1853 O O     . GLU A 1 238 ? -23.897 -7.932  -22.986 1.00 73.86 238 A 1 
ATOM 1854 C CB    . GLU A 1 238 ? -25.039 -5.299  -21.293 1.00 71.77 238 A 1 
ATOM 1855 C CG    . GLU A 1 238 ? -26.440 -4.847  -20.837 1.00 63.22 238 A 1 
ATOM 1856 C CD    . GLU A 1 238 ? -26.671 -3.333  -20.936 1.00 56.67 238 A 1 
ATOM 1857 O OE1   . GLU A 1 238 ? -27.753 -2.888  -20.471 1.00 52.41 238 A 1 
ATOM 1858 O OE2   . GLU A 1 238 ? -25.791 -2.619  -21.469 1.00 51.36 238 A 1 
ATOM 1859 N N     . GLN A 1 239 ? -22.423 -7.125  -21.518 1.00 74.18 239 A 1 
ATOM 1860 C CA    . GLN A 1 239 ? -21.259 -7.669  -22.223 1.00 72.62 239 A 1 
ATOM 1861 C C     . GLN A 1 239 ? -21.264 -9.202  -22.273 1.00 74.83 239 A 1 
ATOM 1862 O O     . GLN A 1 239 ? -20.874 -9.783  -23.291 1.00 73.90 239 A 1 
ATOM 1863 C CB    . GLN A 1 239 ? -19.968 -7.196  -21.553 1.00 69.11 239 A 1 
ATOM 1864 C CG    . GLN A 1 239 ? -19.628 -5.733  -21.888 1.00 60.80 239 A 1 
ATOM 1865 C CD    . GLN A 1 239 ? -18.348 -5.263  -21.214 1.00 55.17 239 A 1 
ATOM 1866 O OE1   . GLN A 1 239 ? -17.569 -6.028  -20.660 1.00 51.97 239 A 1 
ATOM 1867 N NE2   . GLN A 1 239 ? -18.058 -3.986  -21.268 1.00 47.63 239 A 1 
ATOM 1868 N N     . GLN A 1 240 ? -21.708 -9.870  -21.202 1.00 72.62 240 A 1 
ATOM 1869 C CA    . GLN A 1 240 ? -21.840 -11.332 -21.193 1.00 72.50 240 A 1 
ATOM 1870 C C     . GLN A 1 240 ? -22.948 -11.809 -22.138 1.00 73.41 240 A 1 
ATOM 1871 O O     . GLN A 1 240 ? -22.706 -12.700 -22.946 1.00 72.83 240 A 1 
ATOM 1872 C CB    . GLN A 1 240 ? -22.069 -11.842 -19.764 1.00 69.61 240 A 1 
ATOM 1873 C CG    . GLN A 1 240 ? -20.788 -11.811 -18.898 1.00 64.11 240 A 1 
ATOM 1874 C CD    . GLN A 1 240 ? -19.727 -12.826 -19.325 1.00 58.02 240 A 1 
ATOM 1875 O OE1   . GLN A 1 240 ? -19.911 -13.684 -20.166 1.00 55.49 240 A 1 
ATOM 1876 N NE2   . GLN A 1 240 ? -18.536 -12.753 -18.767 1.00 51.41 240 A 1 
ATOM 1877 N N     . MET A 1 241 ? -24.118 -11.158 -22.123 1.00 77.66 241 A 1 
ATOM 1878 C CA    . MET A 1 241 ? -25.189 -11.484 -23.076 1.00 76.32 241 A 1 
ATOM 1879 C C     . MET A 1 241 ? -24.755 -11.288 -24.533 1.00 75.68 241 A 1 
ATOM 1880 O O     . MET A 1 241 ? -25.082 -12.118 -25.380 1.00 73.84 241 A 1 
ATOM 1881 C CB    . MET A 1 241 ? -26.441 -10.643 -22.800 1.00 73.77 241 A 1 
ATOM 1882 C CG    . MET A 1 241 ? -27.271 -11.189 -21.636 1.00 66.08 241 A 1 
ATOM 1883 S SD    . MET A 1 241 ? -28.939 -10.458 -21.490 1.00 61.21 241 A 1 
ATOM 1884 C CE    . MET A 1 241 ? -28.495 -8.763  -21.032 1.00 53.19 241 A 1 
ATOM 1885 N N     . GLN A 1 242 ? -23.993 -10.243 -24.830 1.00 75.45 242 A 1 
ATOM 1886 C CA    . GLN A 1 242 ? -23.472 -10.041 -26.186 1.00 73.64 242 A 1 
ATOM 1887 C C     . GLN A 1 242 ? -22.501 -11.149 -26.612 1.00 73.09 242 A 1 
ATOM 1888 O O     . GLN A 1 242 ? -22.556 -11.583 -27.762 1.00 72.28 242 A 1 
ATOM 1889 C CB    . GLN A 1 242 ? -22.789 -8.676  -26.304 1.00 71.16 242 A 1 
ATOM 1890 C CG    . GLN A 1 242 ? -23.805 -7.537  -26.424 1.00 62.71 242 A 1 
ATOM 1891 C CD    . GLN A 1 242 ? -23.141 -6.164  -26.585 1.00 57.16 242 A 1 
ATOM 1892 O OE1   . GLN A 1 242 ? -21.929 -6.014  -26.666 1.00 53.75 242 A 1 
ATOM 1893 N NE2   . GLN A 1 242 ? -23.919 -5.111  -26.667 1.00 49.38 242 A 1 
ATOM 1894 N N     . LYS A 1 243 ? -21.657 -11.639 -25.700 1.00 70.59 243 A 1 
ATOM 1895 C CA    . LYS A 1 243 ? -20.776 -12.778 -26.004 1.00 67.90 243 A 1 
ATOM 1896 C C     . LYS A 1 243 ? -21.556 -14.063 -26.273 1.00 66.61 243 A 1 
ATOM 1897 O O     . LYS A 1 243 ? -21.268 -14.738 -27.264 1.00 63.42 243 A 1 
ATOM 1898 C CB    . LYS A 1 243 ? -19.753 -12.995 -24.882 1.00 63.72 243 A 1 
ATOM 1899 C CG    . LYS A 1 243 ? -18.573 -12.024 -24.981 1.00 57.06 243 A 1 
ATOM 1900 C CD    . LYS A 1 243 ? -17.562 -12.370 -23.879 1.00 54.14 243 A 1 
ATOM 1901 C CE    . LYS A 1 243 ? -16.330 -11.490 -23.971 1.00 47.70 243 A 1 
ATOM 1902 N NZ    . LYS A 1 243 ? -15.342 -11.876 -22.933 1.00 43.06 243 A 1 
ATOM 1903 N N     . GLU A 1 244 ? -22.558 -14.369 -25.447 1.00 71.22 244 A 1 
ATOM 1904 C CA    . GLU A 1 244 ? -23.423 -15.543 -25.684 1.00 69.47 244 A 1 
ATOM 1905 C C     . GLU A 1 244 ? -24.158 -15.452 -27.031 1.00 67.51 244 A 1 
ATOM 1906 O O     . GLU A 1 244 ? -24.308 -16.463 -27.719 1.00 65.11 244 A 1 
ATOM 1907 C CB    . GLU A 1 244 ? -24.458 -15.705 -24.566 1.00 65.51 244 A 1 
ATOM 1908 C CG    . GLU A 1 244 ? -23.931 -16.493 -23.357 1.00 58.15 244 A 1 
ATOM 1909 C CD    . GLU A 1 244 ? -25.047 -16.856 -22.356 1.00 55.09 244 A 1 
ATOM 1910 O OE1   . GLU A 1 244 ? -24.900 -17.886 -21.674 1.00 48.57 244 A 1 
ATOM 1911 O OE2   . GLU A 1 244 ? -26.032 -16.100 -22.267 1.00 47.89 244 A 1 
ATOM 1912 N N     . TYR A 1 245 ? -24.621 -14.264 -27.438 1.00 78.09 245 A 1 
ATOM 1913 C CA    . TYR A 1 245 ? -25.254 -14.083 -28.742 1.00 73.17 245 A 1 
ATOM 1914 C C     . TYR A 1 245 ? -24.296 -14.380 -29.896 1.00 71.64 245 A 1 
ATOM 1915 O O     . TYR A 1 245 ? -24.659 -15.113 -30.821 1.00 67.77 245 A 1 
ATOM 1916 C CB    . TYR A 1 245 ? -25.850 -12.670 -28.853 1.00 68.97 245 A 1 
ATOM 1917 C CG    . TYR A 1 245 ? -27.360 -12.677 -28.782 1.00 59.11 245 A 1 
ATOM 1918 C CD1   . TYR A 1 245 ? -28.112 -12.854 -29.958 1.00 54.70 245 A 1 
ATOM 1919 C CD2   . TYR A 1 245 ? -28.017 -12.540 -27.548 1.00 53.92 245 A 1 
ATOM 1920 C CE1   . TYR A 1 245 ? -29.513 -12.890 -29.908 1.00 44.41 245 A 1 
ATOM 1921 C CE2   . TYR A 1 245 ? -29.415 -12.575 -27.482 1.00 47.60 245 A 1 
ATOM 1922 C CZ    . TYR A 1 245 ? -30.173 -12.749 -28.659 1.00 49.71 245 A 1 
ATOM 1923 O OH    . TYR A 1 245 ? -31.553 -12.781 -28.609 1.00 45.61 245 A 1 
ATOM 1924 N N     . VAL A 1 246 ? -23.044 -13.875 -29.818 1.00 76.22 246 A 1 
ATOM 1925 C CA    . VAL A 1 246 ? -22.052 -14.081 -30.889 1.00 72.42 246 A 1 
ATOM 1926 C C     . VAL A 1 246 ? -21.623 -15.552 -30.989 1.00 70.48 246 A 1 
ATOM 1927 O O     . VAL A 1 246 ? -21.461 -16.066 -32.101 1.00 67.74 246 A 1 
ATOM 1928 C CB    . VAL A 1 246 ? -20.847 -13.146 -30.703 1.00 68.53 246 A 1 
ATOM 1929 C CG1   . VAL A 1 246 ? -19.746 -13.397 -31.741 1.00 60.78 246 A 1 
ATOM 1930 C CG2   . VAL A 1 246 ? -21.255 -11.681 -30.841 1.00 63.45 246 A 1 
ATOM 1931 N N     . GLU A 1 247 ? -21.466 -16.252 -29.867 1.00 66.30 247 A 1 
ATOM 1932 C CA    . GLU A 1 247 ? -21.144 -17.691 -29.887 1.00 64.09 247 A 1 
ATOM 1933 C C     . GLU A 1 247 ? -22.312 -18.541 -30.414 1.00 60.45 247 A 1 
ATOM 1934 O O     . GLU A 1 247 ? -22.081 -19.505 -31.148 1.00 57.86 247 A 1 
ATOM 1935 C CB    . GLU A 1 247 ? -20.694 -18.187 -28.500 1.00 60.12 247 A 1 
ATOM 1936 C CG    . GLU A 1 247 ? -19.233 -17.822 -28.213 1.00 54.73 247 A 1 
ATOM 1937 C CD    . GLU A 1 247 ? -18.656 -18.469 -26.943 1.00 50.98 247 A 1 
ATOM 1938 O OE1   . GLU A 1 247 ? -17.408 -18.587 -26.864 1.00 45.89 247 A 1 
ATOM 1939 O OE2   . GLU A 1 247 ? -19.448 -18.834 -26.041 1.00 45.30 247 A 1 
ATOM 1940 N N     . ASN A 1 248 ? -23.562 -18.181 -30.097 1.00 68.01 248 A 1 
ATOM 1941 C CA    . ASN A 1 248 ? -24.731 -18.925 -30.580 1.00 64.72 248 A 1 
ATOM 1942 C C     . ASN A 1 248 ? -24.999 -18.715 -32.079 1.00 60.74 248 A 1 
ATOM 1943 O O     . ASN A 1 248 ? -25.359 -19.683 -32.751 1.00 56.60 248 A 1 
ATOM 1944 C CB    . ASN A 1 248 ? -25.956 -18.579 -29.722 1.00 60.21 248 A 1 
ATOM 1945 C CG    . ASN A 1 248 ? -26.004 -19.368 -28.421 1.00 55.35 248 A 1 
ATOM 1946 O OD1   . ASN A 1 248 ? -25.819 -20.578 -28.383 1.00 50.66 248 A 1 
ATOM 1947 N ND2   . ASN A 1 248 ? -26.289 -18.720 -27.327 1.00 51.51 248 A 1 
ATOM 1948 N N     . GLU A 1 249 ? -24.792 -17.521 -32.619 1.00 65.90 249 A 1 
ATOM 1949 C CA    . GLU A 1 249 ? -24.925 -17.306 -34.074 1.00 63.62 249 A 1 
ATOM 1950 C C     . GLU A 1 249 ? -23.873 -18.098 -34.867 1.00 61.47 249 A 1 
ATOM 1951 O O     . GLU A 1 249 ? -24.158 -18.624 -35.942 1.00 55.11 249 A 1 
ATOM 1952 C CB    . GLU A 1 249 ? -24.816 -15.812 -34.429 1.00 57.62 249 A 1 
ATOM 1953 C CG    . GLU A 1 249 ? -26.134 -15.053 -34.216 1.00 51.38 249 A 1 
ATOM 1954 C CD    . GLU A 1 249 ? -26.115 -13.629 -34.824 1.00 47.62 249 A 1 
ATOM 1955 O OE1   . GLU A 1 249 ? -27.224 -13.085 -35.053 1.00 42.61 249 A 1 
ATOM 1956 O OE2   . GLU A 1 249 ? -25.010 -13.077 -35.047 1.00 41.84 249 A 1 
ATOM 1957 N N     . GLY A 1 250 ? -22.666 -18.233 -34.332 1.00 58.06 250 A 1 
ATOM 1958 C CA    . GLY A 1 250 ? -21.608 -19.009 -34.996 1.00 56.19 250 A 1 
ATOM 1959 C C     . GLY A 1 250 ? -21.864 -20.513 -35.049 1.00 53.76 250 A 1 
ATOM 1960 O O     . GLY A 1 250 ? -21.317 -21.207 -35.909 1.00 50.40 250 A 1 
ATOM 1961 N N     . SER A 1 251 ? -22.688 -21.036 -34.139 1.00 66.33 251 A 1 
ATOM 1962 C CA    . SER A 1 251 ? -23.037 -22.454 -34.066 1.00 64.01 251 A 1 
ATOM 1963 C C     . SER A 1 251 ? -24.260 -22.822 -34.912 1.00 62.60 251 A 1 
ATOM 1964 O O     . SER A 1 251 ? -24.989 -23.754 -34.560 1.00 57.77 251 A 1 
ATOM 1965 C CB    . SER A 1 251 ? -23.173 -22.913 -32.616 1.00 58.69 251 A 1 
ATOM 1966 O OG    . SER A 1 251 ? -23.273 -24.333 -32.544 1.00 50.78 251 A 1 
ATOM 1967 N N     . GLU A 1 252 ? -24.509 -22.147 -36.023 1.00 55.21 252 A 1 
ATOM 1968 C CA    . GLU A 1 252 ? -25.366 -22.719 -37.063 1.00 55.29 252 A 1 
ATOM 1969 C C     . GLU A 1 252 ? -24.711 -24.019 -37.537 1.00 53.14 252 A 1 
ATOM 1970 O O     . GLU A 1 252 ? -23.747 -24.046 -38.308 1.00 49.17 252 A 1 
ATOM 1971 C CB    . GLU A 1 252 ? -25.649 -21.758 -38.230 1.00 50.24 252 A 1 
ATOM 1972 C CG    . GLU A 1 252 ? -26.775 -20.762 -37.913 1.00 45.80 252 A 1 
ATOM 1973 C CD    . GLU A 1 252 ? -27.365 -20.092 -39.168 1.00 43.23 252 A 1 
ATOM 1974 O OE1   . GLU A 1 252 ? -28.520 -19.630 -39.086 1.00 39.21 252 A 1 
ATOM 1975 O OE2   . GLU A 1 252 ? -26.684 -20.091 -40.218 1.00 37.02 252 A 1 
ATOM 1976 N N     . CYS A 1 253 ? -25.238 -25.118 -37.000 1.00 63.40 253 A 1 
ATOM 1977 C CA    . CYS A 1 253 ? -24.886 -26.461 -37.396 1.00 60.99 253 A 1 
ATOM 1978 C C     . CYS A 1 253 ? -25.131 -26.572 -38.897 1.00 55.50 253 A 1 
ATOM 1979 O O     . CYS A 1 253 ? -26.266 -26.758 -39.335 1.00 54.60 253 A 1 
ATOM 1980 C CB    . CYS A 1 253 ? -25.736 -27.468 -36.614 1.00 57.13 253 A 1 
ATOM 1981 S SG    . CYS A 1 253 ? -25.242 -27.539 -34.865 1.00 49.69 253 A 1 
ATOM 1982 N N     . ILE A 1 254 ? -24.039 -26.512 -39.673 1.00 49.74 254 A 1 
ATOM 1983 C CA    . ILE A 1 254 ? -24.041 -27.005 -41.046 1.00 52.25 254 A 1 
ATOM 1984 C C     . ILE A 1 254 ? -24.366 -28.498 -40.942 1.00 49.61 254 A 1 
ATOM 1985 O O     . ILE A 1 254 ? -23.473 -29.325 -40.782 1.00 48.17 254 A 1 
ATOM 1986 C CB    . ILE A 1 254 ? -22.703 -26.733 -41.753 1.00 48.38 254 A 1 
ATOM 1987 C CG1   . ILE A 1 254 ? -22.380 -25.218 -41.772 1.00 44.23 254 A 1 
ATOM 1988 C CG2   . ILE A 1 254 ? -22.746 -27.286 -43.194 1.00 44.71 254 A 1 
ATOM 1989 C CD1   . ILE A 1 254 ? -21.010 -24.871 -42.336 1.00 42.00 254 A 1 
ATOM 1990 N N     . VAL A 1 255 ? -25.660 -28.821 -40.941 1.00 49.64 255 A 1 
ATOM 1991 C CA    . VAL A 1 255 ? -26.122 -30.204 -41.008 1.00 52.40 255 A 1 
ATOM 1992 C C     . VAL A 1 255 ? -25.544 -30.732 -42.313 1.00 48.61 255 A 1 
ATOM 1993 O O     . VAL A 1 255 ? -25.933 -30.232 -43.374 1.00 46.38 255 A 1 
ATOM 1994 C CB    . VAL A 1 255 ? -27.654 -30.315 -40.988 1.00 49.37 255 A 1 
ATOM 1995 C CG1   . VAL A 1 255 ? -28.087 -31.777 -41.054 1.00 44.69 255 A 1 
ATOM 1996 C CG2   . VAL A 1 255 ? -28.239 -29.709 -39.708 1.00 47.28 255 A 1 
ATOM 1997 N N     . PRO A 1 256 ? -24.578 -31.668 -42.273 1.00 57.55 256 A 1 
ATOM 1998 C CA    . PRO A 1 256 ? -24.021 -32.185 -43.503 1.00 58.22 256 A 1 
ATOM 1999 C C     . PRO A 1 256 ? -25.166 -32.901 -44.210 1.00 58.14 256 A 1 
ATOM 2000 O O     . PRO A 1 256 ? -25.635 -33.944 -43.749 1.00 55.48 256 A 1 
ATOM 2001 C CB    . PRO A 1 256 ? -22.867 -33.111 -43.076 1.00 53.62 256 A 1 
ATOM 2002 C CG    . PRO A 1 256 ? -23.256 -33.540 -41.667 1.00 51.90 256 A 1 
ATOM 2003 C CD    . PRO A 1 256 ? -24.029 -32.330 -41.111 1.00 54.86 256 A 1 
ATOM 2004 N N     . SER A 1 257 ? -25.676 -32.308 -45.301 1.00 55.10 257 A 1 
ATOM 2005 C CA    . SER A 1 257 ? -26.702 -32.919 -46.135 1.00 57.31 257 A 1 
ATOM 2006 C C     . SER A 1 257 ? -26.106 -34.206 -46.688 1.00 56.46 257 A 1 
ATOM 2007 O O     . SER A 1 257 ? -25.304 -34.183 -47.616 1.00 54.47 257 A 1 
ATOM 2008 C CB    . SER A 1 257 ? -27.151 -31.953 -47.243 1.00 52.38 257 A 1 
ATOM 2009 O OG    . SER A 1 257 ? -26.054 -31.475 -47.990 1.00 47.22 257 A 1 
ATOM 2010 N N     . GLN A 1 258 ? -26.437 -35.321 -46.028 1.00 39.20 258 A 1 
ATOM 2011 C CA    . GLN A 1 258 ? -26.077 -36.636 -46.529 1.00 43.24 258 A 1 
ATOM 2012 C C     . GLN A 1 258 ? -26.774 -36.790 -47.868 1.00 39.68 258 A 1 
ATOM 2013 O O     . GLN A 1 258 ? -27.952 -37.134 -47.938 1.00 37.51 258 A 1 
ATOM 2014 C CB    . GLN A 1 258 ? -26.466 -37.751 -45.548 1.00 41.05 258 A 1 
ATOM 2015 C CG    . GLN A 1 258 ? -25.536 -37.852 -44.333 1.00 39.27 258 A 1 
ATOM 2016 C CD    . GLN A 1 258 ? -25.775 -39.117 -43.502 1.00 38.90 258 A 1 
ATOM 2017 O OE1   . GLN A 1 258 ? -26.674 -39.904 -43.735 1.00 38.14 258 A 1 
ATOM 2018 N NE2   . GLN A 1 258 ? -24.957 -39.359 -42.500 1.00 37.64 258 A 1 
ATOM 2019 N N     . SER A 1 259 ? -26.051 -36.476 -48.921 1.00 49.56 259 A 1 
ATOM 2020 C CA    . SER A 1 259 ? -26.472 -36.742 -50.286 1.00 51.42 259 A 1 
ATOM 2021 C C     . SER A 1 259 ? -26.521 -38.256 -50.453 1.00 49.27 259 A 1 
ATOM 2022 O O     . SER A 1 259 ? -25.552 -38.888 -50.860 1.00 48.29 259 A 1 
ATOM 2023 C CB    . SER A 1 259 ? -25.535 -36.061 -51.282 1.00 48.12 259 A 1 
ATOM 2024 O OG    . SER A 1 259 ? -24.189 -36.449 -51.076 1.00 45.03 259 A 1 
ATOM 2025 N N     . THR A 1 260 ? -27.652 -38.863 -50.055 1.00 57.47 260 A 1 
ATOM 2026 C CA    . THR A 1 260 ? -27.966 -40.255 -50.353 1.00 59.12 260 A 1 
ATOM 2027 C C     . THR A 1 260 ? -28.025 -40.366 -51.866 1.00 57.64 260 A 1 
ATOM 2028 O O     . THR A 1 260 ? -28.990 -39.951 -52.509 1.00 55.95 260 A 1 
ATOM 2029 C CB    . THR A 1 260 ? -29.271 -40.703 -49.686 1.00 53.61 260 A 1 
ATOM 2030 O OG1   . THR A 1 260 ? -30.261 -39.702 -49.757 1.00 48.33 260 A 1 
ATOM 2031 C CG2   . THR A 1 260 ? -29.062 -41.024 -48.210 1.00 48.64 260 A 1 
ATOM 2032 N N     . ILE A 1 261 ? -26.930 -40.876 -52.421 1.00 50.02 261 A 1 
ATOM 2033 C CA    . ILE A 1 261 ? -26.819 -41.186 -53.846 1.00 53.23 261 A 1 
ATOM 2034 C C     . ILE A 1 261 ? -27.754 -42.371 -54.105 1.00 50.73 261 A 1 
ATOM 2035 O O     . ILE A 1 261 ? -27.328 -43.523 -54.178 1.00 50.03 261 A 1 
ATOM 2036 C CB    . ILE A 1 261 ? -25.357 -41.448 -54.270 1.00 49.94 261 A 1 
ATOM 2037 C CG1   . ILE A 1 261 ? -24.440 -40.250 -53.906 1.00 46.64 261 A 1 
ATOM 2038 C CG2   . ILE A 1 261 ? -25.279 -41.727 -55.783 1.00 47.29 261 A 1 
ATOM 2039 C CD1   . ILE A 1 261 ? -22.942 -40.505 -54.143 1.00 44.47 261 A 1 
ATOM 2040 N N     . VAL A 1 262 ? -29.068 -42.092 -54.160 1.00 43.71 262 A 1 
ATOM 2041 C CA    . VAL A 1 262 ? -30.054 -43.078 -54.587 1.00 48.54 262 A 1 
ATOM 2042 C C     . VAL A 1 262 ? -29.760 -43.359 -56.057 1.00 44.42 262 A 1 
ATOM 2043 O O     . VAL A 1 262 ? -30.019 -42.513 -56.926 1.00 43.48 262 A 1 
ATOM 2044 C CB    . VAL A 1 262 ? -31.503 -42.617 -54.351 1.00 45.08 262 A 1 
ATOM 2045 C CG1   . VAL A 1 262 ? -32.486 -43.713 -54.761 1.00 41.66 262 A 1 
ATOM 2046 C CG2   . VAL A 1 262 ? -31.749 -42.297 -52.880 1.00 45.56 262 A 1 
ATOM 2047 N N     . ARG A 1 263 ? -29.159 -44.514 -56.314 1.00 43.55 263 A 1 
ATOM 2048 C CA    . ARG A 1 263 ? -28.923 -45.024 -57.669 1.00 47.13 263 A 1 
ATOM 2049 C C     . ARG A 1 263 ? -30.280 -45.132 -58.375 1.00 43.24 263 A 1 
ATOM 2050 O O     . ARG A 1 263 ? -31.012 -46.086 -58.163 1.00 41.86 263 A 1 
ATOM 2051 C CB    . ARG A 1 263 ? -28.238 -46.398 -57.638 1.00 43.93 263 A 1 
ATOM 2052 C CG    . ARG A 1 263 ? -26.750 -46.343 -57.239 1.00 41.35 263 A 1 
ATOM 2053 C CD    . ARG A 1 263 ? -26.153 -47.756 -57.270 1.00 38.58 263 A 1 
ATOM 2054 N NE    . ARG A 1 263 ? -24.696 -47.756 -57.004 1.00 35.59 263 A 1 
ATOM 2055 C CZ    . ARG A 1 263 ? -23.896 -48.804 -56.955 1.00 31.18 263 A 1 
ATOM 2056 N NH1   . ARG A 1 263 ? -24.364 -50.011 -57.127 1.00 29.44 263 A 1 
ATOM 2057 N NH2   . ARG A 1 263 ? -22.629 -48.670 -56.736 1.00 28.05 263 A 1 
ATOM 2058 N N     . ARG A 1 264 ? -30.617 -44.157 -59.208 1.00 47.68 264 A 1 
ATOM 2059 C CA    . ARG A 1 264 ? -31.794 -44.236 -60.077 1.00 49.08 264 A 1 
ATOM 2060 C C     . ARG A 1 264 ? -31.630 -45.445 -61.002 1.00 44.34 264 A 1 
ATOM 2061 O O     . ARG A 1 264 ? -30.650 -45.485 -61.746 1.00 41.48 264 A 1 
ATOM 2062 C CB    . ARG A 1 264 ? -31.965 -42.952 -60.914 1.00 45.23 264 A 1 
ATOM 2063 C CG    . ARG A 1 264 ? -32.972 -41.975 -60.294 1.00 41.37 264 A 1 
ATOM 2064 C CD    . ARG A 1 264 ? -33.179 -40.764 -61.218 1.00 38.49 264 A 1 
ATOM 2065 N NE    . ARG A 1 264 ? -34.241 -39.871 -60.721 1.00 35.27 264 A 1 
ATOM 2066 C CZ    . ARG A 1 264 ? -34.630 -38.725 -61.258 1.00 30.88 264 A 1 
ATOM 2067 N NH1   . ARG A 1 264 ? -34.069 -38.259 -62.347 1.00 29.45 264 A 1 
ATOM 2068 N NH2   . ARG A 1 264 ? -35.586 -38.033 -60.734 1.00 29.21 264 A 1 
ATOM 2069 N N     . PRO A 1 265 ? -32.542 -46.442 -60.990 1.00 40.15 265 A 1 
ATOM 2070 C CA    . PRO A 1 265 ? -32.537 -47.506 -61.975 1.00 43.44 265 A 1 
ATOM 2071 C C     . PRO A 1 265 ? -32.918 -46.939 -63.346 1.00 41.96 265 A 1 
ATOM 2072 O O     . PRO A 1 265 ? -33.663 -45.965 -63.455 1.00 39.88 265 A 1 
ATOM 2073 C CB    . PRO A 1 265 ? -33.519 -48.555 -61.434 1.00 39.15 265 A 1 
ATOM 2074 C CG    . PRO A 1 265 ? -34.518 -47.722 -60.623 1.00 38.49 265 A 1 
ATOM 2075 C CD    . PRO A 1 265 ? -33.656 -46.574 -60.068 1.00 43.48 265 A 1 
ATOM 2076 N N     . HIS A 1 266 ? -32.390 -47.568 -64.359 1.00 46.30 266 A 1 
ATOM 2077 C CA    . HIS A 1 266 ? -32.281 -47.051 -65.738 1.00 49.60 266 A 1 
ATOM 2078 C C     . HIS A 1 266 ? -33.585 -47.011 -66.560 1.00 46.98 266 A 1 
ATOM 2079 O O     . HIS A 1 266 ? -33.497 -46.682 -67.737 1.00 45.53 266 A 1 
ATOM 2080 C CB    . HIS A 1 266 ? -31.229 -47.896 -66.463 1.00 45.93 266 A 1 
ATOM 2081 C CG    . HIS A 1 266 ? -29.979 -47.125 -66.815 1.00 43.09 266 A 1 
ATOM 2082 N ND1   . HIS A 1 266 ? -29.846 -46.192 -67.807 1.00 40.53 266 A 1 
ATOM 2083 C CD2   . HIS A 1 266 ? -28.744 -47.270 -66.235 1.00 39.61 266 A 1 
ATOM 2084 C CE1   . HIS A 1 266 ? -28.568 -45.784 -67.819 1.00 35.56 266 A 1 
ATOM 2085 N NE2   . HIS A 1 266 ? -27.858 -46.406 -66.879 1.00 35.63 266 A 1 
ATOM 2086 N N     . GLN A 1 267 ? -34.735 -47.439 -66.033 1.00 47.28 267 A 1 
ATOM 2087 C CA    . GLN A 1 267 ? -35.844 -47.875 -66.890 1.00 48.94 267 A 1 
ATOM 2088 C C     . GLN A 1 267 ? -36.338 -46.805 -67.878 1.00 46.94 267 A 1 
ATOM 2089 O O     . GLN A 1 267 ? -36.376 -45.617 -67.581 1.00 45.06 267 A 1 
ATOM 2090 C CB    . GLN A 1 267 ? -36.992 -48.486 -66.083 1.00 45.36 267 A 1 
ATOM 2091 C CG    . GLN A 1 267 ? -36.742 -49.974 -65.775 1.00 41.95 267 A 1 
ATOM 2092 C CD    . GLN A 1 267 ? -37.970 -50.679 -65.190 1.00 39.46 267 A 1 
ATOM 2093 O OE1   . GLN A 1 267 ? -38.975 -50.087 -64.866 1.00 38.53 267 A 1 
ATOM 2094 N NE2   . GLN A 1 267 ? -37.928 -51.990 -65.043 1.00 36.15 267 A 1 
ATOM 2095 N N     . SER A 1 268 ? -36.737 -47.301 -69.045 1.00 45.71 268 A 1 
ATOM 2096 C CA    . SER A 1 268 ? -36.649 -46.627 -70.348 1.00 46.38 268 A 1 
ATOM 2097 C C     . SER A 1 268 ? -37.909 -45.924 -70.857 1.00 44.49 268 A 1 
ATOM 2098 O O     . SER A 1 268 ? -37.831 -45.282 -71.904 1.00 42.13 268 A 1 
ATOM 2099 C CB    . SER A 1 268 ? -36.297 -47.709 -71.371 1.00 42.60 268 A 1 
ATOM 2100 O OG    . SER A 1 268 ? -37.265 -48.740 -71.362 1.00 39.04 268 A 1 
ATOM 2101 N N     . GLY A 1 269 ? -39.063 -46.166 -70.254 1.00 38.02 269 A 1 
ATOM 2102 C CA    . GLY A 1 269 ? -40.346 -46.109 -70.959 1.00 39.66 269 A 1 
ATOM 2103 C C     . GLY A 1 269 ? -40.656 -44.791 -71.659 1.00 37.67 269 A 1 
ATOM 2104 O O     . GLY A 1 269 ? -40.592 -43.723 -71.070 1.00 35.56 269 A 1 
ATOM 2105 N N     . TYR A 1 270 ? -41.086 -44.905 -72.904 1.00 40.73 270 A 1 
ATOM 2106 C CA    . TYR A 1 270 ? -41.145 -43.858 -73.939 1.00 42.01 270 A 1 
ATOM 2107 C C     . TYR A 1 270 ? -42.382 -42.939 -73.922 1.00 38.03 270 A 1 
ATOM 2108 O O     . TYR A 1 270 ? -42.431 -42.002 -74.704 1.00 37.24 270 A 1 
ATOM 2109 C CB    . TYR A 1 270 ? -41.087 -44.590 -75.288 1.00 39.49 270 A 1 
ATOM 2110 C CG    . TYR A 1 270 ? -40.004 -44.146 -76.240 1.00 39.97 270 A 1 
ATOM 2111 C CD1   . TYR A 1 270 ? -40.258 -43.154 -77.211 1.00 41.41 270 A 1 
ATOM 2112 C CD2   . TYR A 1 270 ? -38.746 -44.768 -76.197 1.00 41.62 270 A 1 
ATOM 2113 C CE1   . TYR A 1 270 ? -39.252 -42.789 -78.117 1.00 36.86 270 A 1 
ATOM 2114 C CE2   . TYR A 1 270 ? -37.734 -44.406 -77.097 1.00 35.60 270 A 1 
ATOM 2115 C CZ    . TYR A 1 270 ? -37.993 -43.414 -78.068 1.00 36.81 270 A 1 
ATOM 2116 O OH    . TYR A 1 270 ? -37.012 -43.064 -78.960 1.00 36.92 270 A 1 
ATOM 2117 N N     . ALA A 1 271 ? -43.406 -43.300 -73.203 1.00 40.81 271 A 1 
ATOM 2118 C CA    . ALA A 1 271 ? -44.803 -43.039 -73.590 1.00 41.60 271 A 1 
ATOM 2119 C C     . ALA A 1 271 ? -45.263 -41.542 -73.562 1.00 38.68 271 A 1 
ATOM 2120 O O     . ALA A 1 271 ? -44.523 -40.661 -73.164 1.00 37.66 271 A 1 
ATOM 2121 C CB    . ALA A 1 271 ? -45.682 -44.004 -72.781 1.00 39.05 271 A 1 
ATOM 2122 N N     . PRO A 1 272 ? -46.496 -41.298 -74.016 1.00 44.39 272 A 1 
ATOM 2123 C CA    . PRO A 1 272 ? -46.881 -40.341 -75.060 1.00 47.25 272 A 1 
ATOM 2124 C C     . PRO A 1 272 ? -47.478 -39.028 -74.467 1.00 47.15 272 A 1 
ATOM 2125 O O     . PRO A 1 272 ? -47.004 -38.613 -73.420 1.00 46.57 272 A 1 
ATOM 2126 C CB    . PRO A 1 272 ? -47.824 -41.223 -75.887 1.00 43.39 272 A 1 
ATOM 2127 C CG    . PRO A 1 272 ? -48.588 -42.023 -74.827 1.00 42.63 272 A 1 
ATOM 2128 C CD    . PRO A 1 272 ? -47.626 -42.078 -73.659 1.00 48.18 272 A 1 
ATOM 2129 N N     . LEU A 1 273 ? -48.485 -38.266 -74.899 1.00 44.57 273 A 1 
ATOM 2130 C CA    . LEU A 1 273 ? -49.079 -37.928 -76.205 1.00 47.55 273 A 1 
ATOM 2131 C C     . LEU A 1 273 ? -49.673 -36.499 -76.178 1.00 45.49 273 A 1 
ATOM 2132 O O     . LEU A 1 273 ? -49.185 -35.628 -76.881 1.00 44.95 273 A 1 
ATOM 2133 C CB    . LEU A 1 273 ? -50.191 -38.958 -76.562 1.00 43.62 273 A 1 
ATOM 2134 C CG    . LEU A 1 273 ? -50.592 -38.986 -78.067 1.00 41.25 273 A 1 
ATOM 2135 C CD1   . LEU A 1 273 ? -50.975 -40.408 -78.490 1.00 40.51 273 A 1 
ATOM 2136 C CD2   . LEU A 1 273 ? -51.761 -38.086 -78.379 1.00 43.22 273 A 1 
ATOM 2137 N N     . VAL A 1 274 ? -50.760 -36.272 -75.474 1.00 39.31 274 A 1 
ATOM 2138 C CA    . VAL A 1 274 ? -51.798 -35.237 -75.735 1.00 44.76 274 A 1 
ATOM 2139 C C     . VAL A 1 274 ? -51.540 -33.926 -74.951 1.00 41.17 274 A 1 
ATOM 2140 O O     . VAL A 1 274 ? -50.963 -34.004 -73.876 1.00 39.89 274 A 1 
ATOM 2141 C CB    . VAL A 1 274 ? -53.201 -35.803 -75.379 1.00 41.18 274 A 1 
ATOM 2142 C CG1   . VAL A 1 274 ? -54.324 -35.105 -76.125 1.00 39.01 274 A 1 
ATOM 2143 C CG2   . VAL A 1 274 ? -53.383 -37.294 -75.638 1.00 44.79 274 A 1 
ATOM 2144 N N     . GLY A 1 275 ? -51.961 -32.721 -75.284 1.00 42.73 275 A 1 
ATOM 2145 C CA    . GLY A 1 275 ? -52.538 -32.118 -76.498 1.00 43.51 275 A 1 
ATOM 2146 C C     . GLY A 1 275 ? -53.151 -30.714 -76.293 1.00 41.08 275 A 1 
ATOM 2147 O O     . GLY A 1 275 ? -52.957 -29.846 -77.129 1.00 39.15 275 A 1 
ATOM 2148 N N     . ALA A 1 276 ? -53.932 -30.492 -75.225 1.00 47.03 276 A 1 
ATOM 2149 C CA    . ALA A 1 276 ? -55.030 -29.506 -75.263 1.00 48.92 276 A 1 
ATOM 2150 C C     . ALA A 1 276 ? -54.641 -28.002 -75.174 1.00 46.85 276 A 1 
ATOM 2151 O O     . ALA A 1 276 ? -53.639 -27.623 -74.594 1.00 45.40 276 A 1 
ATOM 2152 C CB    . ALA A 1 276 ? -56.070 -29.891 -74.204 1.00 44.50 276 A 1 
ATOM 2153 N N     . GLU A 1 277 ? -55.546 -27.181 -75.740 1.00 39.28 277 A 1 
ATOM 2154 C CA    . GLU A 1 277 ? -55.288 -25.878 -76.385 1.00 45.28 277 A 1 
ATOM 2155 C C     . GLU A 1 277 ? -55.392 -24.571 -75.550 1.00 44.49 277 A 1 
ATOM 2156 O O     . GLU A 1 277 ? -54.696 -23.612 -75.882 1.00 43.13 277 A 1 
ATOM 2157 C CB    . GLU A 1 277 ? -56.342 -25.705 -77.492 1.00 39.81 277 A 1 
ATOM 2158 C CG    . GLU A 1 277 ? -56.339 -26.727 -78.639 1.00 37.71 277 A 1 
ATOM 2159 C CD    . GLU A 1 277 ? -57.498 -26.464 -79.604 1.00 37.84 277 A 1 
ATOM 2160 O OE1   . GLU A 1 277 ? -57.232 -26.346 -80.821 1.00 36.35 277 A 1 
ATOM 2161 O OE2   . GLU A 1 277 ? -58.648 -26.391 -79.115 1.00 35.81 277 A 1 
ATOM 2162 N N     . GLN A 1 278 ? -56.376 -24.404 -74.693 1.00 41.96 278 A 1 
ATOM 2163 C CA    . GLN A 1 278 ? -57.296 -23.258 -74.826 1.00 44.61 278 A 1 
ATOM 2164 C C     . GLN A 1 278 ? -56.792 -21.852 -74.384 1.00 42.07 278 A 1 
ATOM 2165 O O     . GLN A 1 278 ? -55.835 -21.703 -73.656 1.00 40.01 278 A 1 
ATOM 2166 C CB    . GLN A 1 278 ? -58.655 -23.574 -74.186 1.00 40.90 278 A 1 
ATOM 2167 C CG    . GLN A 1 278 ? -59.562 -24.384 -75.120 1.00 37.21 278 A 1 
ATOM 2168 C CD    . GLN A 1 278 ? -60.998 -24.514 -74.611 1.00 36.28 278 A 1 
ATOM 2169 O OE1   . GLN A 1 278 ? -61.366 -24.089 -73.530 1.00 37.31 278 A 1 
ATOM 2170 N NE2   . GLN A 1 278 ? -61.884 -25.101 -75.388 1.00 35.46 278 A 1 
ATOM 2171 N N     . ALA A 1 279 ? -57.539 -20.837 -74.846 1.00 39.19 279 A 1 
ATOM 2172 C CA    . ALA A 1 279 ? -57.012 -19.576 -75.397 1.00 39.75 279 A 1 
ATOM 2173 C C     . ALA A 1 279 ? -57.206 -18.253 -74.606 1.00 35.82 279 A 1 
ATOM 2174 O O     . ALA A 1 279 ? -56.418 -17.324 -74.775 1.00 35.50 279 A 1 
ATOM 2175 C CB    . ALA A 1 279 ? -57.688 -19.427 -76.763 1.00 38.16 279 A 1 
ATOM 2176 N N     . ALA A 1 280 ? -58.323 -18.077 -73.953 1.00 39.87 280 A 1 
ATOM 2177 C CA    . ALA A 1 280 ? -59.000 -16.773 -73.795 1.00 41.47 280 A 1 
ATOM 2178 C C     . ALA A 1 280 ? -58.310 -15.729 -72.857 1.00 38.10 280 A 1 
ATOM 2179 O O     . ALA A 1 280 ? -57.515 -16.093 -72.022 1.00 36.09 280 A 1 
ATOM 2180 C CB    . ALA A 1 280 ? -60.423 -17.081 -73.317 1.00 38.70 280 A 1 
ATOM 2181 N N     . SER A 1 281 ? -58.670 -14.449 -72.809 1.00 54.47 281 A 1 
ATOM 2182 C CA    . SER A 1 281 ? -58.836 -13.365 -73.798 1.00 54.21 281 A 1 
ATOM 2183 C C     . SER A 1 281 ? -58.833 -11.956 -73.146 1.00 52.19 281 A 1 
ATOM 2184 O O     . SER A 1 281 ? -58.171 -11.057 -73.648 1.00 50.08 281 A 1 
ATOM 2185 C CB    . SER A 1 281 ? -60.167 -13.494 -74.555 1.00 50.27 281 A 1 
ATOM 2186 O OG    . SER A 1 281 ? -60.423 -12.388 -75.388 1.00 44.14 281 A 1 
ATOM 2187 N N     . ALA A 1 282 ? -59.624 -11.736 -72.110 1.00 45.07 282 A 1 
ATOM 2188 C CA    . ALA A 1 282 ? -60.287 -10.441 -71.820 1.00 46.92 282 A 1 
ATOM 2189 C C     . ALA A 1 282 ? -59.418 -9.319  -71.162 1.00 44.24 282 A 1 
ATOM 2190 O O     . ALA A 1 282 ? -58.352 -9.584  -70.659 1.00 43.11 282 A 1 
ATOM 2191 C CB    . ALA A 1 282 ? -61.517 -10.772 -70.963 1.00 43.46 282 A 1 
ATOM 2192 N N     . THR A 1 283 ? -59.905 -8.079  -71.023 1.00 53.62 283 A 1 
ATOM 2193 C CA    . THR A 1 283 ? -59.947 -6.911  -71.928 1.00 55.05 283 A 1 
ATOM 2194 C C     . THR A 1 283 ? -59.719 -5.569  -71.210 1.00 53.04 283 A 1 
ATOM 2195 O O     . THR A 1 283 ? -59.004 -4.725  -71.722 1.00 49.57 283 A 1 
ATOM 2196 C CB    . THR A 1 283 ? -61.323 -6.730  -72.594 1.00 48.29 283 A 1 
ATOM 2197 O OG1   . THR A 1 283 ? -62.366 -7.000  -71.676 1.00 44.41 283 A 1 
ATOM 2198 C CG2   . THR A 1 283 ? -61.543 -7.573  -73.837 1.00 47.06 283 A 1 
ATOM 2199 N N     . ALA A 1 284 ? -60.414 -5.292  -70.113 1.00 38.33 284 A 1 
ATOM 2200 C CA    . ALA A 1 284 ? -60.796 -3.931  -69.676 1.00 40.85 284 A 1 
ATOM 2201 C C     . ALA A 1 284 ? -59.653 -3.100  -69.036 1.00 38.09 284 A 1 
ATOM 2202 O O     . ALA A 1 284 ? -58.620 -3.636  -68.699 1.00 36.51 284 A 1 
ATOM 2203 C CB    . ALA A 1 284 ? -61.964 -4.107  -68.705 1.00 38.14 284 A 1 
ATOM 2204 N N     . GLY A 1 285 ? -59.746 -1.830  -68.740 1.00 45.95 285 A 1 
ATOM 2205 C CA    . GLY A 1 285 ? -60.552 -0.658  -69.074 1.00 45.84 285 A 1 
ATOM 2206 C C     . GLY A 1 285 ? -59.851 0.594   -68.477 1.00 43.36 285 A 1 
ATOM 2207 O O     . GLY A 1 285 ? -58.923 0.449   -67.695 1.00 42.57 285 A 1 
ATOM 2208 N N     . ALA A 1 286 ? -60.231 1.809   -68.851 1.00 38.72 286 A 1 
ATOM 2209 C CA    . ALA A 1 286 ? -59.281 2.889   -69.195 1.00 41.28 286 A 1 
ATOM 2210 C C     . ALA A 1 286 ? -59.126 4.132   -68.273 1.00 38.65 286 A 1 
ATOM 2211 O O     . ALA A 1 286 ? -58.095 4.792   -68.337 1.00 37.32 286 A 1 
ATOM 2212 C CB    . ALA A 1 286 ? -59.707 3.371   -70.588 1.00 38.36 286 A 1 
ATOM 2213 N N     . SER A 1 287 ? -60.154 4.582   -67.595 1.00 50.05 287 A 1 
ATOM 2214 C CA    . SER A 1 287 ? -60.422 6.014   -67.310 1.00 51.53 287 A 1 
ATOM 2215 C C     . SER A 1 287 ? -59.510 6.710   -66.265 1.00 49.56 287 A 1 
ATOM 2216 O O     . SER A 1 287 ? -58.949 6.037   -65.430 1.00 47.38 287 A 1 
ATOM 2217 C CB    . SER A 1 287 ? -61.879 6.127   -66.857 1.00 47.50 287 A 1 
ATOM 2218 O OG    . SER A 1 287 ? -62.118 5.392   -65.677 1.00 41.08 287 A 1 
ATOM 2219 N N     . ALA A 1 288 ? -59.401 8.066   -66.121 1.00 45.82 288 A 1 
ATOM 2220 C CA    . ALA A 1 288 ? -59.423 9.178   -67.093 1.00 48.01 288 A 1 
ATOM 2221 C C     . ALA A 1 288 ? -58.847 10.511  -66.518 1.00 45.85 288 A 1 
ATOM 2222 O O     . ALA A 1 288 ? -57.818 10.970  -66.985 1.00 43.29 288 A 1 
ATOM 2223 C CB    . ALA A 1 288 ? -60.849 9.436   -67.611 1.00 44.68 288 A 1 
ATOM 2224 N N     . TYR A 1 289 ? -59.534 11.182  -65.577 1.00 44.16 289 A 1 
ATOM 2225 C CA    . TYR A 1 289 ? -59.583 12.670  -65.439 1.00 45.55 289 A 1 
ATOM 2226 C C     . TYR A 1 289 ? -58.783 13.208  -64.212 1.00 41.44 289 A 1 
ATOM 2227 O O     . TYR A 1 289 ? -58.252 12.396  -63.465 1.00 42.06 289 A 1 
ATOM 2228 C CB    . TYR A 1 289 ? -61.075 13.032  -65.362 1.00 43.47 289 A 1 
ATOM 2229 C CG    . TYR A 1 289 ? -61.902 12.811  -66.616 1.00 44.77 289 A 1 
ATOM 2230 C CD1   . TYR A 1 289 ? -61.835 13.734  -67.675 1.00 45.35 289 A 1 
ATOM 2231 C CD2   . TYR A 1 289 ? -62.781 11.713  -66.702 1.00 46.42 289 A 1 
ATOM 2232 C CE1   . TYR A 1 289 ? -62.631 13.558  -68.818 1.00 40.89 289 A 1 
ATOM 2233 C CE2   . TYR A 1 289 ? -63.586 11.530  -67.857 1.00 41.34 289 A 1 
ATOM 2234 C CZ    . TYR A 1 289 ? -63.506 12.456  -68.913 1.00 43.16 289 A 1 
ATOM 2235 O OH    . TYR A 1 289 ? -64.274 12.290  -70.026 1.00 41.26 289 A 1 
ATOM 2236 N N     . THR A 1 290 ? -58.609 14.506  -63.812 1.00 54.38 290 A 1 
ATOM 2237 C CA    . THR A 1 290 ? -58.820 15.874  -64.348 1.00 56.19 290 A 1 
ATOM 2238 C C     . THR A 1 290 ? -57.860 16.894  -63.677 1.00 54.91 290 A 1 
ATOM 2239 O O     . THR A 1 290 ? -57.126 16.536  -62.769 1.00 52.75 290 A 1 
ATOM 2240 C CB    . THR A 1 290 ? -60.244 16.439  -64.082 1.00 51.52 290 A 1 
ATOM 2241 O OG1   . THR A 1 290 ? -60.914 15.738  -63.048 1.00 49.11 290 A 1 
ATOM 2242 C CG2   . THR A 1 290 ? -61.127 16.429  -65.313 1.00 52.88 290 A 1 
ATOM 2243 N N     . ASP A 1 291 ? -57.944 18.145  -64.061 1.00 47.92 291 A 1 
ATOM 2244 C CA    . ASP A 1 291 ? -56.894 19.180  -64.216 1.00 52.47 291 A 1 
ATOM 2245 C C     . ASP A 1 291 ? -56.379 20.051  -63.034 1.00 51.12 291 A 1 
ATOM 2246 O O     . ASP A 1 291 ? -55.236 20.496  -63.070 1.00 49.78 291 A 1 
ATOM 2247 C CB    . ASP A 1 291 ? -57.428 20.204  -65.233 1.00 47.60 291 A 1 
ATOM 2248 C CG    . ASP A 1 291 ? -57.885 19.616  -66.555 1.00 42.84 291 A 1 
ATOM 2249 O OD1   . ASP A 1 291 ? -57.083 18.899  -67.186 1.00 42.09 291 A 1 
ATOM 2250 O OD2   . ASP A 1 291 ? -59.052 19.876  -66.916 1.00 41.75 291 A 1 
ATOM 2251 N N     . SER A 1 292 ? -57.222 20.521  -62.133 1.00 44.41 292 A 1 
ATOM 2252 C CA    . SER A 1 292 ? -57.402 21.973  -61.857 1.00 48.24 292 A 1 
ATOM 2253 C C     . SER A 1 292 ? -56.263 22.796  -61.187 1.00 46.32 292 A 1 
ATOM 2254 O O     . SER A 1 292 ? -55.347 22.267  -60.590 1.00 45.14 292 A 1 
ATOM 2255 C CB    . SER A 1 292 ? -58.727 22.182  -61.116 1.00 44.84 292 A 1 
ATOM 2256 O OG    . SER A 1 292 ? -59.114 23.531  -61.168 1.00 40.22 292 A 1 
ATOM 2257 N N     . VAL A 1 293 ? -56.403 24.147  -61.229 1.00 39.99 293 A 1 
ATOM 2258 C CA    . VAL A 1 293 ? -55.443 25.150  -61.778 1.00 46.25 293 A 1 
ATOM 2259 C C     . VAL A 1 293 ? -54.857 26.175  -60.780 1.00 44.23 293 A 1 
ATOM 2260 O O     . VAL A 1 293 ? -53.757 26.689  -61.017 1.00 43.60 293 A 1 
ATOM 2261 C CB    . VAL A 1 293 ? -56.191 25.971  -62.854 1.00 42.99 293 A 1 
ATOM 2262 C CG1   . VAL A 1 293 ? -55.317 26.990  -63.603 1.00 40.88 293 A 1 
ATOM 2263 C CG2   . VAL A 1 293 ? -56.859 25.115  -63.931 1.00 46.00 293 A 1 
ATOM 2264 N N     . ASN A 1 294 ? -55.599 26.613  -59.790 1.00 45.36 294 A 1 
ATOM 2265 C CA    . ASN A 1 294 ? -55.548 27.962  -59.161 1.00 46.86 294 A 1 
ATOM 2266 C C     . ASN A 1 294 ? -54.213 28.379  -58.483 1.00 42.75 294 A 1 
ATOM 2267 O O     . ASN A 1 294 ? -53.397 27.536  -58.166 1.00 40.67 294 A 1 
ATOM 2268 C CB    . ASN A 1 294 ? -56.678 27.999  -58.117 1.00 44.49 294 A 1 
ATOM 2269 C CG    . ASN A 1 294 ? -58.080 28.113  -58.704 1.00 40.46 294 A 1 
ATOM 2270 O OD1   . ASN A 1 294 ? -58.291 28.557  -59.817 1.00 41.09 294 A 1 
ATOM 2271 N ND2   . ASN A 1 294 ? -59.080 27.751  -57.943 1.00 42.39 294 A 1 
ATOM 2272 N N     . ASN A 1 295 ? -53.946 29.586  -58.011 1.00 44.40 295 A 1 
ATOM 2273 C CA    . ASN A 1 295 ? -54.068 31.021  -58.328 1.00 45.61 295 A 1 
ATOM 2274 C C     . ASN A 1 295 ? -53.040 31.728  -57.390 1.00 42.76 295 A 1 
ATOM 2275 O O     . ASN A 1 295 ? -52.506 31.088  -56.497 1.00 40.53 295 A 1 
ATOM 2276 C CB    . ASN A 1 295 ? -55.503 31.525  -58.032 1.00 42.21 295 A 1 
ATOM 2277 C CG    . ASN A 1 295 ? -56.260 32.046  -59.246 1.00 38.13 295 A 1 
ATOM 2278 O OD1   . ASN A 1 295 ? -55.735 32.238  -60.321 1.00 39.37 295 A 1 
ATOM 2279 N ND2   . ASN A 1 295 ? -57.542 32.325  -59.087 1.00 39.67 295 A 1 
ATOM 2280 N N     . SER A 1 296 ? -52.714 32.995  -57.326 1.00 38.90 296 A 1 
ATOM 2281 C CA    . SER A 1 296 ? -52.007 33.907  -58.229 1.00 41.17 296 A 1 
ATOM 2282 C C     . SER A 1 296 ? -51.206 35.004  -57.491 1.00 38.78 296 A 1 
ATOM 2283 O O     . SER A 1 296 ? -50.087 35.295  -57.891 1.00 38.41 296 A 1 
ATOM 2284 C CB    . SER A 1 296 ? -53.010 34.631  -59.138 1.00 38.82 296 A 1 
ATOM 2285 O OG    . SER A 1 296 ? -54.006 35.280  -58.367 1.00 37.11 296 A 1 
ATOM 2286 N N     . ILE A 1 297 ? -51.759 35.685  -56.473 1.00 33.91 297 A 1 
ATOM 2287 C CA    . ILE A 1 297 ? -51.526 37.135  -56.201 1.00 38.69 297 A 1 
ATOM 2288 C C     . ILE A 1 297 ? -50.329 37.402  -55.256 1.00 37.79 297 A 1 
ATOM 2289 O O     . ILE A 1 297 ? -49.934 36.535  -54.512 1.00 37.19 297 A 1 
ATOM 2290 C CB    . ILE A 1 297 ? -52.862 37.741  -55.678 1.00 35.92 297 A 1 
ATOM 2291 C CG1   . ILE A 1 297 ? -54.018 37.518  -56.670 1.00 35.15 297 A 1 
ATOM 2292 C CG2   . ILE A 1 297 ? -52.767 39.253  -55.378 1.00 39.51 297 A 1 
ATOM 2293 C CD1   . ILE A 1 297 ? -55.397 37.932  -56.160 1.00 37.77 297 A 1 
ATOM 2294 N N     . SER A 1 298 ? -49.776 38.602  -55.108 1.00 39.94 298 A 1 
ATOM 2295 C CA    . SER A 1 298 ? -48.702 39.326  -55.797 1.00 40.64 298 A 1 
ATOM 2296 C C     . SER A 1 298 ? -47.914 40.283  -54.884 1.00 38.13 298 A 1 
ATOM 2297 O O     . SER A 1 298 ? -46.763 40.555  -55.184 1.00 37.06 298 A 1 
ATOM 2298 C CB    . SER A 1 298 ? -49.276 40.192  -56.933 1.00 38.81 298 A 1 
ATOM 2299 O OG    . SER A 1 298 ? -50.173 41.181  -56.420 1.00 35.88 298 A 1 
ATOM 2300 N N     . PHE A 1 299 ? -48.497 40.903  -53.844 1.00 38.07 299 A 1 
ATOM 2301 C CA    . PHE A 1 299 ? -48.183 42.298  -53.475 1.00 39.51 299 A 1 
ATOM 2302 C C     . PHE A 1 299 ? -46.832 42.566  -52.772 1.00 38.65 299 A 1 
ATOM 2303 O O     . PHE A 1 299 ? -46.194 41.685  -52.216 1.00 36.64 299 A 1 
ATOM 2304 C CB    . PHE A 1 299 ? -49.358 42.924  -52.709 1.00 35.66 299 A 1 
ATOM 2305 C CG    . PHE A 1 299 ? -50.403 43.551  -53.606 1.00 35.24 299 A 1 
ATOM 2306 C CD1   . PHE A 1 299 ? -50.193 44.826  -54.143 1.00 36.22 299 A 1 
ATOM 2307 C CD2   . PHE A 1 299 ? -51.584 42.851  -53.921 1.00 37.09 299 A 1 
ATOM 2308 C CE1   . PHE A 1 299 ? -51.152 45.412  -54.997 1.00 33.36 299 A 1 
ATOM 2309 C CE2   . PHE A 1 299 ? -52.545 43.424  -54.769 1.00 31.93 299 A 1 
ATOM 2310 C CZ    . PHE A 1 299 ? -52.327 44.704  -55.312 1.00 32.80 299 A 1 
ATOM 2311 N N     . SER A 1 300 ? -46.425 43.853  -52.814 1.00 38.84 300 A 1 
ATOM 2312 C CA    . SER A 1 300 ? -45.052 44.357  -53.021 1.00 42.51 300 A 1 
ATOM 2313 C C     . SER A 1 300 ? -44.309 45.044  -51.859 1.00 40.77 300 A 1 
ATOM 2314 O O     . SER A 1 300 ? -43.121 45.309  -52.025 1.00 40.01 300 A 1 
ATOM 2315 C CB    . SER A 1 300 ? -45.139 45.401  -54.135 1.00 39.92 300 A 1 
ATOM 2316 O OG    . SER A 1 300 ? -46.034 46.452  -53.785 1.00 36.90 300 A 1 
ATOM 2317 N N     . MET A 1 301 ? -44.943 45.498  -50.800 1.00 49.68 301 A 1 
ATOM 2318 C CA    . MET A 1 301 ? -44.622 46.785  -50.149 1.00 51.62 301 A 1 
ATOM 2319 C C     . MET A 1 301 ? -43.210 46.948  -49.531 1.00 51.96 301 A 1 
ATOM 2320 O O     . MET A 1 301 ? -42.512 46.013  -49.217 1.00 48.75 301 A 1 
ATOM 2321 C CB    . MET A 1 301 ? -45.708 47.182  -49.135 1.00 46.84 301 A 1 
ATOM 2322 C CG    . MET A 1 301 ? -46.788 48.071  -49.790 1.00 43.65 301 A 1 
ATOM 2323 S SD    . MET A 1 301 ? -47.909 48.840  -48.583 1.00 42.81 301 A 1 
ATOM 2324 C CE    . MET A 1 301 ? -48.900 49.867  -49.684 1.00 38.47 301 A 1 
ATOM 2325 N N     . GLU A 1 302 ? -42.858 48.228  -49.306 1.00 32.45 302 A 1 
ATOM 2326 C CA    . GLU A 1 302 ? -41.582 48.901  -49.617 1.00 37.64 302 A 1 
ATOM 2327 C C     . GLU A 1 302 ? -40.649 49.244  -48.414 1.00 36.98 302 A 1 
ATOM 2328 O O     . GLU A 1 302 ? -39.577 49.793  -48.619 1.00 34.95 302 A 1 
ATOM 2329 C CB    . GLU A 1 302 ? -42.029 50.227  -50.282 1.00 34.32 302 A 1 
ATOM 2330 C CG    . GLU A 1 302 ? -41.021 50.979  -51.141 1.00 32.23 302 A 1 
ATOM 2331 C CD    . GLU A 1 302 ? -41.620 52.256  -51.744 1.00 31.65 302 A 1 
ATOM 2332 O OE1   . GLU A 1 302 ? -41.003 52.791  -52.690 1.00 30.71 302 A 1 
ATOM 2333 O OE2   . GLU A 1 302 ? -42.694 52.713  -51.280 1.00 30.30 302 A 1 
ATOM 2334 N N     . ALA A 1 303 ? -41.037 49.033  -47.156 1.00 46.39 303 A 1 
ATOM 2335 C CA    . ALA A 1 303 ? -40.700 49.921  -46.023 1.00 49.64 303 A 1 
ATOM 2336 C C     . ALA A 1 303 ? -39.192 50.148  -45.731 1.00 48.87 303 A 1 
ATOM 2337 O O     . ALA A 1 303 ? -38.323 49.338  -46.024 1.00 46.80 303 A 1 
ATOM 2338 C CB    . ALA A 1 303 ? -41.460 49.468  -44.781 1.00 46.14 303 A 1 
ATOM 2339 N N     . GLY A 1 304 ? -38.932 51.328  -45.141 1.00 38.87 304 A 1 
ATOM 2340 C CA    . GLY A 1 304 ? -37.704 52.100  -45.366 1.00 41.25 304 A 1 
ATOM 2341 C C     . GLY A 1 304 ? -36.541 51.989  -44.356 1.00 39.37 304 A 1 
ATOM 2342 O O     . GLY A 1 304 ? -36.255 50.963  -43.775 1.00 38.40 304 A 1 
ATOM 2343 N N     . ILE A 1 305 ? -35.845 53.142  -44.181 1.00 41.15 305 A 1 
ATOM 2344 C CA    . ILE A 1 305 ? -34.387 53.313  -44.333 1.00 47.65 305 A 1 
ATOM 2345 C C     . ILE A 1 305 ? -33.537 53.186  -43.049 1.00 45.96 305 A 1 
ATOM 2346 O O     . ILE A 1 305 ? -32.341 52.972  -43.151 1.00 43.84 305 A 1 
ATOM 2347 C CB    . ILE A 1 305 ? -34.170 54.716  -44.985 1.00 43.91 305 A 1 
ATOM 2348 C CG1   . ILE A 1 305 ? -34.850 54.807  -46.373 1.00 41.24 305 A 1 
ATOM 2349 C CG2   . ILE A 1 305 ? -32.690 55.128  -45.122 1.00 42.38 305 A 1 
ATOM 2350 C CD1   . ILE A 1 305 ? -34.971 56.237  -46.935 1.00 39.93 305 A 1 
ATOM 2351 N N     . VAL A 1 306 ? -34.044 53.428  -41.855 1.00 41.10 306 A 1 
ATOM 2352 C CA    . VAL A 1 306 ? -33.409 54.210  -40.773 1.00 46.51 306 A 1 
ATOM 2353 C C     . VAL A 1 306 ? -31.959 53.782  -40.431 1.00 43.70 306 A 1 
ATOM 2354 O O     . VAL A 1 306 ? -31.728 52.628  -40.063 1.00 42.17 306 A 1 
ATOM 2355 C CB    . VAL A 1 306 ? -34.278 54.275  -39.502 1.00 42.97 306 A 1 
ATOM 2356 C CG1   . VAL A 1 306 ? -33.701 55.268  -38.487 1.00 39.27 306 A 1 
ATOM 2357 C CG2   . VAL A 1 306 ? -35.706 54.737  -39.820 1.00 42.40 306 A 1 
ATOM 2358 N N     . PRO A 1 307 ? -30.975 54.707  -40.528 1.00 37.94 307 A 1 
ATOM 2359 C CA    . PRO A 1 307 ? -29.543 54.411  -40.471 1.00 40.56 307 A 1 
ATOM 2360 C C     . PRO A 1 307 ? -28.991 54.499  -39.040 1.00 39.64 307 A 1 
ATOM 2361 O O     . PRO A 1 307 ? -28.316 55.477  -38.705 1.00 37.41 307 A 1 
ATOM 2362 C CB    . PRO A 1 307 ? -28.931 55.460  -41.407 1.00 36.84 307 A 1 
ATOM 2363 C CG    . PRO A 1 307 ? -29.775 56.699  -41.109 1.00 36.72 307 A 1 
ATOM 2364 C CD    . PRO A 1 307 ? -31.170 56.107  -40.887 1.00 42.15 307 A 1 
ATOM 2365 N N     . ASP A 1 308 ? -29.291 53.549  -38.176 1.00 52.88 308 A 1 
ATOM 2366 C CA    . ASP A 1 308 ? -28.960 53.695  -36.753 1.00 54.25 308 A 1 
ATOM 2367 C C     . ASP A 1 308 ? -27.438 53.743  -36.510 1.00 52.87 308 A 1 
ATOM 2368 O O     . ASP A 1 308 ? -26.692 52.787  -36.751 1.00 50.59 308 A 1 
ATOM 2369 C CB    . ASP A 1 308 ? -29.688 52.650  -35.894 1.00 49.29 308 A 1 
ATOM 2370 C CG    . ASP A 1 308 ? -30.592 53.268  -34.819 1.00 44.55 308 A 1 
ATOM 2371 O OD1   . ASP A 1 308 ? -30.402 54.470  -34.502 1.00 43.66 308 A 1 
ATOM 2372 O OD2   . ASP A 1 308 ? -31.452 52.524  -34.313 1.00 43.18 308 A 1 
ATOM 2373 N N     . ASN A 1 309 ? -26.974 54.897  -36.010 1.00 50.31 309 A 1 
ATOM 2374 C CA    . ASN A 1 309 ? -25.562 55.236  -35.782 1.00 51.51 309 A 1 
ATOM 2375 C C     . ASN A 1 309 ? -24.998 54.460  -34.586 1.00 47.93 309 A 1 
ATOM 2376 O O     . ASN A 1 309 ? -24.978 54.951  -33.459 1.00 45.07 309 A 1 
ATOM 2377 C CB    . ASN A 1 309 ? -25.425 56.756  -35.578 1.00 47.04 309 A 1 
ATOM 2378 C CG    . ASN A 1 309 ? -25.262 57.543  -36.861 1.00 42.30 309 A 1 
ATOM 2379 O OD1   . ASN A 1 309 ? -24.538 57.174  -37.762 1.00 42.02 309 A 1 
ATOM 2380 N ND2   . ASN A 1 309 ? -25.857 58.702  -36.947 1.00 43.07 309 A 1 
ATOM 2381 N N     . THR A 1 310 ? -24.513 53.239  -34.788 1.00 51.28 310 A 1 
ATOM 2382 C CA    . THR A 1 310 ? -23.945 52.390  -33.730 1.00 53.23 310 A 1 
ATOM 2383 C C     . THR A 1 310 ? -22.580 52.927  -33.305 1.00 51.55 310 A 1 
ATOM 2384 O O     . THR A 1 310 ? -21.543 52.545  -33.849 1.00 49.75 310 A 1 
ATOM 2385 C CB    . THR A 1 310 ? -23.869 50.914  -34.133 1.00 47.74 310 A 1 
ATOM 2386 O OG1   . THR A 1 310 ? -24.898 50.564  -35.026 1.00 42.74 310 A 1 
ATOM 2387 C CG2   . THR A 1 310 ? -24.004 50.006  -32.923 1.00 44.78 310 A 1 
ATOM 2388 N N     . VAL A 1 311 ? -22.563 53.845  -32.323 1.00 34.58 311 A 1 
ATOM 2389 C CA    . VAL A 1 311 ? -21.342 54.462  -31.780 1.00 39.78 311 A 1 
ATOM 2390 C C     . VAL A 1 311 ? -20.446 53.372  -31.193 1.00 37.59 311 A 1 
ATOM 2391 O O     . VAL A 1 311 ? -20.793 52.730  -30.200 1.00 36.09 311 A 1 
ATOM 2392 C CB    . VAL A 1 311 ? -21.673 55.551  -30.748 1.00 36.77 311 A 1 
ATOM 2393 C CG1   . VAL A 1 311 ? -20.410 56.225  -30.213 1.00 35.07 311 A 1 
ATOM 2394 C CG2   . VAL A 1 311 ? -22.554 56.651  -31.357 1.00 40.07 311 A 1 
ATOM 2395 N N     . GLN A 1 312 ? -19.287 53.165  -31.792 1.00 55.09 312 A 1 
ATOM 2396 C CA    . GLN A 1 312 ? -18.263 52.217  -31.353 1.00 55.72 312 A 1 
ATOM 2397 C C     . GLN A 1 312 ? -17.591 52.708  -30.057 1.00 55.70 312 A 1 
ATOM 2398 O O     . GLN A 1 312 ? -16.495 53.263  -30.080 1.00 53.72 312 A 1 
ATOM 2399 C CB    . GLN A 1 312 ? -17.206 52.024  -32.454 1.00 50.34 312 A 1 
ATOM 2400 C CG    . GLN A 1 312 ? -17.685 51.255  -33.684 1.00 47.29 312 A 1 
ATOM 2401 C CD    . GLN A 1 312 ? -16.576 51.058  -34.717 1.00 45.13 312 A 1 
ATOM 2402 O OE1   . GLN A 1 312 ? -15.536 51.690  -34.721 1.00 43.00 312 A 1 
ATOM 2403 N NE2   . GLN A 1 312 ? -16.752 50.158  -35.662 1.00 40.81 312 A 1 
ATOM 2404 N N     . SER A 1 313 ? -18.225 52.507  -28.904 1.00 51.26 313 A 1 
ATOM 2405 C CA    . SER A 1 313 ? -17.561 52.775  -27.622 1.00 51.82 313 A 1 
ATOM 2406 C C     . SER A 1 313 ? -16.449 51.749  -27.409 1.00 50.60 313 A 1 
ATOM 2407 O O     . SER A 1 313 ? -16.686 50.615  -26.990 1.00 47.71 313 A 1 
ATOM 2408 C CB    . SER A 1 313 ? -18.565 52.812  -26.472 1.00 47.23 313 A 1 
ATOM 2409 O OG    . SER A 1 313 ? -19.228 51.584  -26.312 1.00 44.55 313 A 1 
ATOM 2410 N N     . SER A 1 314 ? -15.212 52.169  -27.725 1.00 41.36 314 A 1 
ATOM 2411 C CA    . SER A 1 314 ? -13.985 51.380  -27.563 1.00 44.19 314 A 1 
ATOM 2412 C C     . SER A 1 314 ? -13.621 51.260  -26.082 1.00 41.62 314 A 1 
ATOM 2413 O O     . SER A 1 314 ? -12.671 51.879  -25.613 1.00 41.18 314 A 1 
ATOM 2414 C CB    . SER A 1 314 ? -12.863 52.016  -28.379 1.00 40.26 314 A 1 
ATOM 2415 O OG    . SER A 1 314 ? -12.666 53.370  -27.996 1.00 38.70 314 A 1 
ATOM 2416 N N     . ILE A 1 315 ? -14.404 50.494  -25.311 1.00 51.59 315 A 1 
ATOM 2417 C CA    . ILE A 1 315 ? -14.076 50.212  -23.911 1.00 54.13 315 A 1 
ATOM 2418 C C     . ILE A 1 315 ? -12.780 49.400  -23.919 1.00 53.52 315 A 1 
ATOM 2419 O O     . ILE A 1 315 ? -12.775 48.212  -24.242 1.00 51.51 315 A 1 
ATOM 2420 C CB    . ILE A 1 315 ? -15.231 49.524  -23.163 1.00 48.75 315 A 1 
ATOM 2421 C CG1   . ILE A 1 315 ? -16.482 50.438  -23.167 1.00 46.29 315 A 1 
ATOM 2422 C CG2   . ILE A 1 315 ? -14.810 49.200  -21.719 1.00 46.33 315 A 1 
ATOM 2423 C CD1   . ILE A 1 315 ? -17.731 49.814  -22.543 1.00 42.95 315 A 1 
ATOM 2424 N N     . LEU A 1 316 ? -11.678 50.071  -23.552 1.00 41.43 316 A 1 
ATOM 2425 C CA    . LEU A 1 316 ? -10.373 49.472  -23.308 1.00 44.01 316 A 1 
ATOM 2426 C C     . LEU A 1 316 ? -10.502 48.453  -22.168 1.00 41.53 316 A 1 
ATOM 2427 O O     . LEU A 1 316 ? -10.378 48.803  -20.995 1.00 39.95 316 A 1 
ATOM 2428 C CB    . LEU A 1 316 ? -9.370  50.583  -22.955 1.00 40.00 316 A 1 
ATOM 2429 C CG    . LEU A 1 316 ? -8.848  51.395  -24.154 1.00 37.21 316 A 1 
ATOM 2430 C CD1   . LEU A 1 316 ? -8.189  52.690  -23.677 1.00 38.00 316 A 1 
ATOM 2431 C CD2   . LEU A 1 316 ? -7.811  50.594  -24.951 1.00 42.07 316 A 1 
ATOM 2432 N N     . ARG A 1 317 ? -10.775 47.172  -22.474 1.00 47.73 317 A 1 
ATOM 2433 C CA    . ARG A 1 317 ? -10.696 46.086  -21.489 1.00 48.62 317 A 1 
ATOM 2434 C C     . ARG A 1 317 ? -9.246  45.991  -21.010 1.00 46.16 317 A 1 
ATOM 2435 O O     . ARG A 1 317 ? -8.381  45.725  -21.836 1.00 43.75 317 A 1 
ATOM 2436 C CB    . ARG A 1 317 ? -11.162 44.750  -22.084 1.00 44.02 317 A 1 
ATOM 2437 C CG    . ARG A 1 317 ? -12.693 44.614  -22.117 1.00 39.97 317 A 1 
ATOM 2438 C CD    . ARG A 1 317 ? -13.100 43.208  -22.591 1.00 38.20 317 A 1 
ATOM 2439 N NE    . ARG A 1 317 ? -14.552 43.000  -22.493 1.00 33.55 317 A 1 
ATOM 2440 C CZ    . ARG A 1 317 ? -15.219 41.891  -22.796 1.00 30.10 317 A 1 
ATOM 2441 N NH1   . ARG A 1 317 ? -14.597 40.830  -23.245 1.00 28.90 317 A 1 
ATOM 2442 N NH2   . ARG A 1 317 ? -16.507 41.827  -22.646 1.00 27.38 317 A 1 
ATOM 2443 N N     . PRO A 1 318 ? -8.939  46.210  -19.725 1.00 32.42 318 A 1 
ATOM 2444 C CA    . PRO A 1 318 ? -7.590  46.051  -19.224 1.00 35.38 318 A 1 
ATOM 2445 C C     . PRO A 1 318 ? -7.179  44.576  -19.387 1.00 35.12 318 A 1 
ATOM 2446 O O     . PRO A 1 318 ? -7.814  43.685  -18.823 1.00 33.80 318 A 1 
ATOM 2447 C CB    . PRO A 1 318 ? -7.634  46.530  -17.767 1.00 32.00 318 A 1 
ATOM 2448 C CG    . PRO A 1 318 ? -9.082  46.307  -17.345 1.00 31.70 318 A 1 
ATOM 2449 C CD    . PRO A 1 318 ? -9.866  46.523  -18.644 1.00 37.24 318 A 1 
ATOM 2450 N N     . ALA A 1 319 ? -6.136  44.330  -20.169 1.00 32.88 319 A 1 
ATOM 2451 C CA    . ALA A 1 319 ? -5.766  42.987  -20.632 1.00 34.80 319 A 1 
ATOM 2452 C C     . ALA A 1 319 ? -5.151  42.082  -19.548 1.00 33.68 319 A 1 
ATOM 2453 O O     . ALA A 1 319 ? -5.072  40.871  -19.724 1.00 32.92 319 A 1 
ATOM 2454 C CB    . ALA A 1 319 ? -4.797  43.161  -21.806 1.00 31.65 319 A 1 
ATOM 2455 N N     . GLY A 1 320 ? -4.645  42.666  -18.460 1.00 32.25 320 A 1 
ATOM 2456 C CA    . GLY A 1 320 ? -3.619  42.039  -17.620 1.00 32.72 320 A 1 
ATOM 2457 C C     . GLY A 1 320 ? -4.054  40.953  -16.631 1.00 32.55 320 A 1 
ATOM 2458 O O     . GLY A 1 320 ? -3.320  40.714  -15.683 1.00 30.52 320 A 1 
ATOM 2459 N N     . ALA A 1 321 ? -5.224  40.330  -16.797 1.00 35.33 321 A 1 
ATOM 2460 C CA    . ALA A 1 321 ? -5.583  39.189  -15.964 1.00 36.12 321 A 1 
ATOM 2461 C C     . ALA A 1 321 ? -4.691  37.992  -16.342 1.00 35.69 321 A 1 
ATOM 2462 O O     . ALA A 1 321 ? -5.070  37.156  -17.163 1.00 35.25 321 A 1 
ATOM 2463 C CB    . ALA A 1 321 ? -7.079  38.901  -16.084 1.00 33.33 321 A 1 
ATOM 2464 N N     . ILE A 1 322 ? -3.488  37.938  -15.760 1.00 34.85 322 A 1 
ATOM 2465 C CA    . ILE A 1 322 ? -2.586  36.797  -15.889 1.00 38.07 322 A 1 
ATOM 2466 C C     . ILE A 1 322 ? -3.328  35.596  -15.305 1.00 38.58 322 A 1 
ATOM 2467 O O     . ILE A 1 322 ? -3.518  35.505  -14.095 1.00 37.96 322 A 1 
ATOM 2468 C CB    . ILE A 1 322 ? -1.235  37.058  -15.188 1.00 36.47 322 A 1 
ATOM 2469 C CG1   . ILE A 1 322 ? -0.533  38.301  -15.782 1.00 34.81 322 A 1 
ATOM 2470 C CG2   . ILE A 1 322 ? -0.328  35.822  -15.314 1.00 38.62 322 A 1 
ATOM 2471 C CD1   . ILE A 1 322 ? 0.738   38.719  -15.036 1.00 35.01 322 A 1 
ATOM 2472 N N     . GLY A 1 323 ? -3.762  34.687  -16.166 1.00 38.76 323 A 1 
ATOM 2473 C CA    . GLY A 1 323 ? -4.365  33.409  -15.797 1.00 38.72 323 A 1 
ATOM 2474 C C     . GLY A 1 323 ? -3.336  32.489  -15.144 1.00 37.70 323 A 1 
ATOM 2475 O O     . GLY A 1 323 ? -2.930  31.502  -15.742 1.00 37.15 323 A 1 
ATOM 2476 N N     . LEU A 1 324 ? -2.897  32.855  -13.919 1.00 35.23 324 A 1 
ATOM 2477 C CA    . LEU A 1 324 ? -1.904  32.096  -13.145 1.00 35.69 324 A 1 
ATOM 2478 C C     . LEU A 1 324 ? -2.364  30.689  -12.793 1.00 35.95 324 A 1 
ATOM 2479 O O     . LEU A 1 324 ? -1.537  29.792  -12.656 1.00 34.18 324 A 1 
ATOM 2480 C CB    . LEU A 1 324 ? -1.573  32.854  -11.848 1.00 31.35 324 A 1 
ATOM 2481 C CG    . LEU A 1 324 ? -0.393  33.826  -11.971 1.00 28.53 324 A 1 
ATOM 2482 C CD1   . LEU A 1 324 ? -0.334  34.704  -10.732 1.00 29.63 324 A 1 
ATOM 2483 C CD2   . LEU A 1 324 ? 0.933   33.082  -12.097 1.00 33.05 324 A 1 
ATOM 2484 N N     . PHE A 1 325 ? -3.672  30.464  -12.632 1.00 41.92 325 A 1 
ATOM 2485 C CA    . PHE A 1 325 ? -4.240  29.137  -12.440 1.00 43.43 325 A 1 
ATOM 2486 C C     . PHE A 1 325 ? -4.367  28.379  -13.768 1.00 44.43 325 A 1 
ATOM 2487 O O     . PHE A 1 325 ? -5.396  27.761  -14.046 1.00 40.73 325 A 1 
ATOM 2488 C CB    . PHE A 1 325 ? -5.553  29.218  -11.668 1.00 37.72 325 A 1 
ATOM 2489 C CG    . PHE A 1 325 ? -5.389  29.594  -10.212 1.00 34.86 325 A 1 
ATOM 2490 C CD1   . PHE A 1 325 ? -5.041  28.618  -9.269  1.00 33.19 325 A 1 
ATOM 2491 C CD2   . PHE A 1 325 ? -5.567  30.929  -9.806  1.00 31.78 325 A 1 
ATOM 2492 C CE1   . PHE A 1 325 ? -4.904  28.966  -7.923  1.00 28.73 325 A 1 
ATOM 2493 C CE2   . PHE A 1 325 ? -5.423  31.287  -8.456  1.00 28.90 325 A 1 
ATOM 2494 C CZ    . PHE A 1 325 ? -5.097  30.292  -7.510  1.00 31.71 325 A 1 
ATOM 2495 N N     . SER A 1 326 ? -3.324  28.384  -14.576 1.00 36.71 326 A 1 
ATOM 2496 C CA    . SER A 1 326 ? -3.060  27.250  -15.439 1.00 39.97 326 A 1 
ATOM 2497 C C     . SER A 1 326 ? -2.713  26.081  -14.520 1.00 40.21 326 A 1 
ATOM 2498 O O     . SER A 1 326 ? -1.541  25.771  -14.303 1.00 38.71 326 A 1 
ATOM 2499 C CB    . SER A 1 326 ? -1.957  27.553  -16.454 1.00 36.86 326 A 1 
ATOM 2500 O OG    . SER A 1 326 ? -0.746  27.917  -15.828 1.00 34.84 326 A 1 
ATOM 2501 N N     . SER A 1 327 ? -3.741  25.482  -13.900 1.00 41.28 327 A 1 
ATOM 2502 C CA    . SER A 1 327 ? -3.638  24.135  -13.352 1.00 42.90 327 A 1 
ATOM 2503 C C     . SER A 1 327 ? -2.923  23.331  -14.426 1.00 43.21 327 A 1 
ATOM 2504 O O     . SER A 1 327 ? -3.364  23.412  -15.576 1.00 40.36 327 A 1 
ATOM 2505 C CB    . SER A 1 327 ? -5.020  23.523  -13.119 1.00 38.96 327 A 1 
ATOM 2506 O OG    . SER A 1 327 ? -5.732  24.289  -12.191 1.00 37.21 327 A 1 
ATOM 2507 N N     . PRO A 1 328 ? -1.792  22.675  -14.129 1.00 43.80 328 A 1 
ATOM 2508 C CA    . PRO A 1 328 ? -1.057  21.927  -15.131 1.00 45.12 328 A 1 
ATOM 2509 C C     . PRO A 1 328 ? -2.098  21.067  -15.835 1.00 46.57 328 A 1 
ATOM 2510 O O     . PRO A 1 328 ? -2.791  20.306  -15.168 1.00 44.82 328 A 1 
ATOM 2511 C CB    . PRO A 1 328 ? -0.011  21.109  -14.367 1.00 40.57 328 A 1 
ATOM 2512 C CG    . PRO A 1 328 ? -0.549  21.059  -12.945 1.00 40.28 328 A 1 
ATOM 2513 C CD    . PRO A 1 328 ? -1.315  22.368  -12.802 1.00 44.08 328 A 1 
ATOM 2514 N N     . SER A 1 329 ? -2.312  21.358  -17.122 1.00 39.39 329 A 1 
ATOM 2515 C CA    . SER A 1 329 ? -3.350  20.702  -17.894 1.00 41.09 329 A 1 
ATOM 2516 C C     . SER A 1 329 ? -3.181  19.219  -17.611 1.00 41.37 329 A 1 
ATOM 2517 O O     . SER A 1 329 ? -2.059  18.719  -17.737 1.00 39.81 329 A 1 
ATOM 2518 C CB    . SER A 1 329 ? -3.201  21.005  -19.386 1.00 37.85 329 A 1 
ATOM 2519 O OG    . SER A 1 329 ? -1.882  20.734  -19.831 1.00 35.12 329 A 1 
ATOM 2520 N N     . LEU A 1 330 ? -4.241  18.555  -17.147 1.00 49.53 330 A 1 
ATOM 2521 C CA    . LEU A 1 330 ? -4.276  17.096  -17.148 1.00 48.37 330 A 1 
ATOM 2522 C C     . LEU A 1 330 ? -3.993  16.719  -18.595 1.00 48.24 330 A 1 
ATOM 2523 O O     . LEU A 1 330 ? -4.879  16.849  -19.438 1.00 44.53 330 A 1 
ATOM 2524 C CB    . LEU A 1 330 ? -5.652  16.597  -16.683 1.00 43.46 330 A 1 
ATOM 2525 C CG    . LEU A 1 330 ? -5.812  16.533  -15.152 1.00 39.26 330 A 1 
ATOM 2526 C CD1   . LEU A 1 330 ? -7.281  16.392  -14.770 1.00 38.48 330 A 1 
ATOM 2527 C CD2   . LEU A 1 330 ? -5.046  15.336  -14.563 1.00 38.07 330 A 1 
ATOM 2528 N N     . GLN A 1 331 ? -2.724  16.464  -18.887 1.00 49.35 331 A 1 
ATOM 2529 C CA    . GLN A 1 331 ? -2.300  16.085  -20.214 1.00 50.09 331 A 1 
ATOM 2530 C C     . GLN A 1 331 ? -3.201  14.918  -20.585 1.00 50.51 331 A 1 
ATOM 2531 O O     . GLN A 1 331 ? -3.480  14.075  -19.729 1.00 48.40 331 A 1 
ATOM 2532 C CB    . GLN A 1 331 ? -0.826  15.677  -20.257 1.00 46.10 331 A 1 
ATOM 2533 C CG    . GLN A 1 331 ? 0.119   16.886  -20.232 1.00 41.26 331 A 1 
ATOM 2534 C CD    . GLN A 1 331 ? 1.585   16.492  -20.391 1.00 38.75 331 A 1 
ATOM 2535 O OE1   . GLN A 1 331 ? 2.018   15.388  -20.119 1.00 35.50 331 A 1 
ATOM 2536 N NE2   . GLN A 1 331 ? 2.437   17.405  -20.830 1.00 34.89 331 A 1 
ATOM 2537 N N     . THR A 1 332 ? -3.702  14.947  -21.805 1.00 40.71 332 A 1 
ATOM 2538 C CA    . THR A 1 332 ? -4.467  13.840  -22.378 1.00 42.71 332 A 1 
ATOM 2539 C C     . THR A 1 332 ? -3.824  12.548  -21.898 1.00 43.87 332 A 1 
ATOM 2540 O O     . THR A 1 332 ? -2.604  12.445  -22.067 1.00 41.49 332 A 1 
ATOM 2541 C CB    . THR A 1 332 ? -4.371  13.863  -23.902 1.00 38.66 332 A 1 
ATOM 2542 O OG1   . THR A 1 332 ? -3.055  14.202  -24.308 1.00 34.85 332 A 1 
ATOM 2543 C CG2   . THR A 1 332 ? -5.308  14.903  -24.508 1.00 35.67 332 A 1 
ATOM 2544 N N     . PRO A 1 333 ? -4.592  11.652  -21.222 1.00 51.11 333 A 1 
ATOM 2545 C CA    . PRO A 1 333 ? -4.029  10.452  -20.631 1.00 49.95 333 A 1 
ATOM 2546 C C     . PRO A 1 333 ? -3.138  9.836   -21.694 1.00 50.94 333 A 1 
ATOM 2547 O O     . PRO A 1 333 ? -3.635  9.448   -22.756 1.00 49.81 333 A 1 
ATOM 2548 C CB    . PRO A 1 333 ? -5.223  9.564   -20.253 1.00 45.83 333 A 1 
ATOM 2549 C CG    . PRO A 1 333 ? -6.371  10.112  -21.086 1.00 44.20 333 A 1 
ATOM 2550 C CD    . PRO A 1 333 ? -6.030  11.593  -21.216 1.00 45.71 333 A 1 
ATOM 2551 N N     . LEU A 1 334 ? -1.818  9.933   -21.475 1.00 57.50 334 A 1 
ATOM 2552 C CA    . LEU A 1 334 ? -0.867  9.380   -22.407 1.00 56.03 334 A 1 
ATOM 2553 C C     . LEU A 1 334 ? -1.202  7.909   -22.352 1.00 57.37 334 A 1 
ATOM 2554 O O     . LEU A 1 334 ? -0.890  7.256   -21.355 1.00 52.61 334 A 1 
ATOM 2555 C CB    . LEU A 1 334 ? 0.580   9.668   -21.956 1.00 49.61 334 A 1 
ATOM 2556 C CG    . LEU A 1 334 ? 1.096   11.074  -22.308 1.00 43.74 334 A 1 
ATOM 2557 C CD1   . LEU A 1 334 ? 2.389   11.380  -21.544 1.00 41.16 334 A 1 
ATOM 2558 C CD2   . LEU A 1 334 ? 1.396   11.201  -23.812 1.00 40.16 334 A 1 
ATOM 2559 N N     . HIS A 1 335 ? -1.940  7.432   -23.353 1.00 58.39 335 A 1 
ATOM 2560 C CA    . HIS A 1 335 ? -2.154  6.016   -23.558 1.00 57.95 335 A 1 
ATOM 2561 C C     . HIS A 1 335 ? -0.760  5.451   -23.787 1.00 59.37 335 A 1 
ATOM 2562 O O     . HIS A 1 335 ? -0.232  5.483   -24.898 1.00 54.25 335 A 1 
ATOM 2563 C CB    . HIS A 1 335 ? -3.093  5.739   -24.735 1.00 51.72 335 A 1 
ATOM 2564 C CG    . HIS A 1 335 ? -4.525  5.579   -24.319 1.00 45.00 335 A 1 
ATOM 2565 N ND1   . HIS A 1 335 ? -5.055  4.525   -23.614 1.00 40.69 335 A 1 
ATOM 2566 C CD2   . HIS A 1 335 ? -5.565  6.423   -24.615 1.00 38.70 335 A 1 
ATOM 2567 C CE1   . HIS A 1 335 ? -6.377  4.743   -23.478 1.00 36.07 335 A 1 
ATOM 2568 N NE2   . HIS A 1 335 ? -6.725  5.877   -24.081 1.00 37.62 335 A 1 
ATOM 2569 N N     . PHE A 1 336 ? -0.134  5.094   -22.678 1.00 63.26 336 A 1 
ATOM 2570 C CA    . PHE A 1 336 ? 1.162   4.470   -22.703 1.00 62.88 336 A 1 
ATOM 2571 C C     . PHE A 1 336 ? 0.998   3.291   -23.639 1.00 66.88 336 A 1 
ATOM 2572 O O     . PHE A 1 336 ? 0.060   2.505   -23.513 1.00 61.52 336 A 1 
ATOM 2573 C CB    . PHE A 1 336 ? 1.596   4.075   -21.294 1.00 54.56 336 A 1 
ATOM 2574 C CG    . PHE A 1 336 ? 2.139   5.245   -20.505 1.00 50.32 336 A 1 
ATOM 2575 C CD1   . PHE A 1 336 ? 3.446   5.701   -20.740 1.00 47.48 336 A 1 
ATOM 2576 C CD2   . PHE A 1 336 ? 1.340   5.910   -19.569 1.00 45.11 336 A 1 
ATOM 2577 C CE1   . PHE A 1 336 ? 3.960   6.804   -20.030 1.00 40.24 336 A 1 
ATOM 2578 C CE2   . PHE A 1 336 ? 1.846   7.012   -18.855 1.00 41.15 336 A 1 
ATOM 2579 C CZ    . PHE A 1 336 ? 3.159   7.460   -19.082 1.00 41.19 336 A 1 
ATOM 2580 N N     . SER A 1 337 ? 1.869   3.232   -24.634 1.00 72.14 337 A 1 
ATOM 2581 C CA    . SER A 1 337 ? 1.809   2.181   -25.636 1.00 76.08 337 A 1 
ATOM 2582 C C     . SER A 1 337 ? 1.702   0.840   -24.917 1.00 79.53 337 A 1 
ATOM 2583 O O     . SER A 1 337 ? 2.372   0.637   -23.903 1.00 73.92 337 A 1 
ATOM 2584 C CB    . SER A 1 337 ? 3.056   2.231   -26.510 1.00 66.25 337 A 1 
ATOM 2585 O OG    . SER A 1 337 ? 3.080   1.152   -27.420 1.00 53.97 337 A 1 
ATOM 2586 N N     . SER A 1 338 ? 0.902   -0.085  -25.435 1.00 81.91 338 A 1 
ATOM 2587 C CA    . SER A 1 338 ? 0.794   -1.442  -24.880 1.00 84.36 338 A 1 
ATOM 2588 C C     . SER A 1 338 ? 2.175   -2.046  -24.573 1.00 86.79 338 A 1 
ATOM 2589 O O     . SER A 1 338 ? 2.368   -2.648  -23.525 1.00 83.69 338 A 1 
ATOM 2590 C CB    . SER A 1 338 ? 0.017   -2.307  -25.874 1.00 77.34 338 A 1 
ATOM 2591 O OG    . SER A 1 338 ? -0.008  -3.667  -25.501 1.00 64.66 338 A 1 
ATOM 2592 N N     . LYS A 1 339 ? 3.175   -1.734  -25.416 1.00 89.53 339 A 1 
ATOM 2593 C CA    . LYS A 1 339 ? 4.579   -2.123  -25.193 1.00 90.38 339 A 1 
ATOM 2594 C C     . LYS A 1 339 ? 5.195   -1.511  -23.926 1.00 92.09 339 A 1 
ATOM 2595 O O     . LYS A 1 339 ? 5.973   -2.172  -23.239 1.00 89.70 339 A 1 
ATOM 2596 C CB    . LYS A 1 339 ? 5.428   -1.711  -26.397 1.00 87.38 339 A 1 
ATOM 2597 C CG    . LYS A 1 339 ? 5.054   -2.471  -27.673 1.00 75.96 339 A 1 
ATOM 2598 C CD    . LYS A 1 339 ? 6.027   -2.114  -28.802 1.00 70.99 339 A 1 
ATOM 2599 C CE    . LYS A 1 339 ? 5.711   -2.930  -30.048 1.00 60.86 339 A 1 
ATOM 2600 N NZ    . LYS A 1 339 ? 6.692   -2.684  -31.140 1.00 53.80 339 A 1 
ATOM 2601 N N     . GLU A 1 340 ? 4.897   -0.256  -23.589 1.00 90.12 340 A 1 
ATOM 2602 C CA    . GLU A 1 340 ? 5.417   0.388   -22.378 1.00 90.50 340 A 1 
ATOM 2603 C C     . GLU A 1 340 ? 4.790   -0.201  -21.117 1.00 91.77 340 A 1 
ATOM 2604 O O     . GLU A 1 340 ? 5.475   -0.385  -20.113 1.00 90.11 340 A 1 
ATOM 2605 C CB    . GLU A 1 340 ? 5.167   1.892   -22.400 1.00 87.66 340 A 1 
ATOM 2606 C CG    . GLU A 1 340 ? 5.965   2.634   -23.462 1.00 76.51 340 A 1 
ATOM 2607 C CD    . GLU A 1 340 ? 5.703   4.142   -23.381 1.00 70.26 340 A 1 
ATOM 2608 O OE1   . GLU A 1 340 ? 6.662   4.910   -23.568 1.00 62.81 340 A 1 
ATOM 2609 O OE2   . GLU A 1 340 ? 4.542   4.514   -23.083 1.00 63.42 340 A 1 
ATOM 2610 N N     . ARG A 1 341 ? 3.483   -0.535  -21.171 1.00 89.63 341 A 1 
ATOM 2611 C CA    . ARG A 1 341 ? 2.807   -1.240  -20.080 1.00 90.76 341 A 1 
ATOM 2612 C C     . ARG A 1 341 ? 3.398   -2.638  -19.899 1.00 92.03 341 A 1 
ATOM 2613 O O     . ARG A 1 341 ? 3.765   -2.985  -18.783 1.00 90.47 341 A 1 
ATOM 2614 C CB    . ARG A 1 341 ? 1.295   -1.269  -20.346 1.00 88.80 341 A 1 
ATOM 2615 C CG    . ARG A 1 341 ? 0.536   -1.898  -19.164 1.00 85.92 341 A 1 
ATOM 2616 C CD    . ARG A 1 341 ? -0.979  -1.918  -19.412 1.00 83.48 341 A 1 
ATOM 2617 N NE    . ARG A 1 341 ? -1.664  -2.653  -18.329 1.00 82.22 341 A 1 
ATOM 2618 C CZ    . ARG A 1 341 ? -1.714  -3.981  -18.225 1.00 82.86 341 A 1 
ATOM 2619 N NH1   . ARG A 1 341 ? -1.258  -4.769  -19.154 1.00 72.14 341 A 1 
ATOM 2620 N NH2   . ARG A 1 341 ? -2.204  -4.539  -17.174 1.00 76.83 341 A 1 
ATOM 2621 N N     . GLU A 1 342 ? 3.590   -3.401  -20.966 1.00 92.44 342 A 1 
ATOM 2622 C CA    . GLU A 1 342 ? 4.238   -4.719  -20.937 1.00 92.47 342 A 1 
ATOM 2623 C C     . GLU A 1 342 ? 5.631   -4.658  -20.291 1.00 93.36 342 A 1 
ATOM 2624 O O     . GLU A 1 342 ? 5.957   -5.470  -19.426 1.00 92.22 342 A 1 
ATOM 2625 C CB    . GLU A 1 342 ? 4.369   -5.263  -22.376 1.00 90.45 342 A 1 
ATOM 2626 C CG    . GLU A 1 342 ? 3.047   -5.769  -22.970 1.00 77.76 342 A 1 
ATOM 2627 C CD    . GLU A 1 342 ? 3.105   -5.951  -24.506 1.00 71.16 342 A 1 
ATOM 2628 O OE1   . GLU A 1 342 ? 2.030   -5.949  -25.142 1.00 63.95 342 A 1 
ATOM 2629 O OE2   . GLU A 1 342 ? 4.208   -6.058  -25.071 1.00 63.64 342 A 1 
ATOM 2630 N N     . ALA A 1 343 ? 6.442   -3.644  -20.623 1.00 93.74 343 A 1 
ATOM 2631 C CA    . ALA A 1 343 ? 7.759   -3.449  -20.016 1.00 93.43 343 A 1 
ATOM 2632 C C     . ALA A 1 343 ? 7.674   -3.171  -18.498 1.00 93.75 343 A 1 
ATOM 2633 O O     . ALA A 1 343 ? 8.516   -3.647  -17.729 1.00 92.19 343 A 1 
ATOM 2634 C CB    . ALA A 1 343 ? 8.473   -2.319  -20.760 1.00 92.03 343 A 1 
ATOM 2635 N N     . ARG A 1 344 ? 6.647   -2.420  -18.038 1.00 94.18 344 A 1 
ATOM 2636 C CA    . ARG A 1 344 ? 6.410   -2.163  -16.612 1.00 93.82 344 A 1 
ATOM 2637 C C     . ARG A 1 344 ? 5.964   -3.417  -15.869 1.00 94.33 344 A 1 
ATOM 2638 O O     . ARG A 1 344 ? 6.463   -3.680  -14.772 1.00 93.23 344 A 1 
ATOM 2639 C CB    . ARG A 1 344 ? 5.384   -1.033  -16.440 1.00 93.03 344 A 1 
ATOM 2640 C CG    . ARG A 1 344 ? 5.934   0.337   -16.869 1.00 89.77 344 A 1 
ATOM 2641 C CD    . ARG A 1 344 ? 4.859   1.408   -16.681 1.00 87.30 344 A 1 
ATOM 2642 N NE    . ARG A 1 344 ? 5.315   2.736   -17.126 1.00 83.39 344 A 1 
ATOM 2643 C CZ    . ARG A 1 344 ? 5.130   3.256   -18.333 1.00 81.26 344 A 1 
ATOM 2644 N NH1   . ARG A 1 344 ? 4.502   2.615   -19.279 1.00 70.38 344 A 1 
ATOM 2645 N NH2   . ARG A 1 344 ? 5.560   4.441   -18.614 1.00 75.11 344 A 1 
ATOM 2646 N N     . VAL A 1 345 ? 5.083   -4.230  -16.463 1.00 94.43 345 A 1 
ATOM 2647 C CA    . VAL A 1 345 ? 4.658   -5.521  -15.909 1.00 94.47 345 A 1 
ATOM 2648 C C     . VAL A 1 345 ? 5.850   -6.472  -15.780 1.00 94.51 345 A 1 
ATOM 2649 O O     . VAL A 1 345 ? 6.046   -7.073  -14.719 1.00 93.59 345 A 1 
ATOM 2650 C CB    . VAL A 1 345 ? 3.536   -6.150  -16.748 1.00 93.79 345 A 1 
ATOM 2651 C CG1   . VAL A 1 345 ? 3.180   -7.557  -16.248 1.00 90.23 345 A 1 
ATOM 2652 C CG2   . VAL A 1 345 ? 2.266   -5.296  -16.685 1.00 89.94 345 A 1 
ATOM 2653 N N     . LEU A 1 346 ? 6.702   -6.572  -16.803 1.00 94.74 346 A 1 
ATOM 2654 C CA    . LEU A 1 346 ? 7.900   -7.403  -16.755 1.00 94.36 346 A 1 
ATOM 2655 C C     . LEU A 1 346 ? 8.855   -6.967  -15.640 1.00 94.42 346 A 1 
ATOM 2656 O O     . LEU A 1 346 ? 9.326   -7.792  -14.860 1.00 93.34 346 A 1 
ATOM 2657 C CB    . LEU A 1 346 ? 8.588   -7.357  -18.131 1.00 93.45 346 A 1 
ATOM 2658 C CG    . LEU A 1 346 ? 9.826   -8.273  -18.237 1.00 83.30 346 A 1 
ATOM 2659 C CD1   . LEU A 1 346 ? 9.476   -9.750  -18.046 1.00 78.06 346 A 1 
ATOM 2660 C CD2   . LEU A 1 346 ? 10.473  -8.096  -19.616 1.00 79.51 346 A 1 
ATOM 2661 N N     . ARG A 1 347 ? 9.099   -5.647  -15.487 1.00 93.88 347 A 1 
ATOM 2662 C CA    . ARG A 1 347 ? 9.917   -5.100  -14.397 1.00 93.23 347 A 1 
ATOM 2663 C C     . ARG A 1 347 ? 9.320   -5.387  -13.018 1.00 93.34 347 A 1 
ATOM 2664 O O     . ARG A 1 347 ? 10.063  -5.692  -12.084 1.00 91.67 347 A 1 
ATOM 2665 C CB    . ARG A 1 347 ? 10.094  -3.592  -14.632 1.00 91.97 347 A 1 
ATOM 2666 C CG    . ARG A 1 347 ? 10.984  -2.936  -13.557 1.00 80.93 347 A 1 
ATOM 2667 C CD    . ARG A 1 347 ? 11.166  -1.441  -13.833 1.00 78.68 347 A 1 
ATOM 2668 N NE    . ARG A 1 347 ? 9.860   -0.783  -13.909 1.00 69.94 347 A 1 
ATOM 2669 C CZ    . ARG A 1 347 ? 9.612   0.482   -14.180 1.00 63.71 347 A 1 
ATOM 2670 N NH1   . ARG A 1 347 ? 10.563  1.348   -14.363 1.00 57.29 347 A 1 
ATOM 2671 N NH2   . ARG A 1 347 ? 8.387   0.898   -14.285 1.00 56.01 347 A 1 
ATOM 2672 N N     . TYR A 1 348 ? 7.997   -5.319  -12.876 1.00 93.85 348 A 1 
ATOM 2673 C CA    . TYR A 1 348 ? 7.316   -5.689  -11.641 1.00 93.58 348 A 1 
ATOM 2674 C C     . TYR A 1 348 ? 7.500   -7.185  -11.323 1.00 93.41 348 A 1 
ATOM 2675 O O     . TYR A 1 348 ? 7.872   -7.515  -10.195 1.00 92.55 348 A 1 
ATOM 2676 C CB    . TYR A 1 348 ? 5.834   -5.317  -11.757 1.00 93.42 348 A 1 
ATOM 2677 C CG    . TYR A 1 348 ? 4.964   -6.077  -10.783 1.00 93.28 348 A 1 
ATOM 2678 C CD1   . TYR A 1 348 ? 4.219   -7.184  -11.229 1.00 91.30 348 A 1 
ATOM 2679 C CD2   . TYR A 1 348 ? 4.948   -5.719  -9.416  1.00 91.73 348 A 1 
ATOM 2680 C CE1   . TYR A 1 348 ? 3.452   -7.927  -10.327 1.00 90.81 348 A 1 
ATOM 2681 C CE2   . TYR A 1 348 ? 4.183   -6.458  -8.508  1.00 90.72 348 A 1 
ATOM 2682 C CZ    . TYR A 1 348 ? 3.436   -7.559  -8.970  1.00 91.20 348 A 1 
ATOM 2683 O OH    . TYR A 1 348 ? 2.688   -8.277  -8.089  1.00 89.59 348 A 1 
ATOM 2684 N N     . LYS A 1 349 ? 7.333   -8.076  -12.302 1.00 93.75 349 A 1 
ATOM 2685 C CA    . LYS A 1 349 ? 7.560   -9.523  -12.135 1.00 93.18 349 A 1 
ATOM 2686 C C     . LYS A 1 349 ? 9.000   -9.817  -11.706 1.00 92.98 349 A 1 
ATOM 2687 O O     . LYS A 1 349 ? 9.220   -10.656 -10.839 1.00 91.11 349 A 1 
ATOM 2688 C CB    . LYS A 1 349 ? 7.192   -10.280 -13.426 1.00 92.54 349 A 1 
ATOM 2689 C CG    . LYS A 1 349 ? 5.668   -10.368 -13.674 1.00 89.32 349 A 1 
ATOM 2690 C CD    . LYS A 1 349 ? 5.328   -11.151 -14.967 1.00 85.23 349 A 1 
ATOM 2691 C CE    . LYS A 1 349 ? 3.815   -11.293 -15.173 1.00 80.70 349 A 1 
ATOM 2692 N NZ    . LYS A 1 349 ? 3.448   -12.087 -16.380 1.00 72.98 349 A 1 
ATOM 2693 N N     . GLU A 1 350 ? 9.980   -9.081  -12.234 1.00 93.42 350 A 1 
ATOM 2694 C CA    . GLU A 1 350 ? 11.374  -9.222  -11.834 1.00 92.51 350 A 1 
ATOM 2695 C C     . GLU A 1 350 ? 11.626  -8.727  -10.401 1.00 91.80 350 A 1 
ATOM 2696 O O     . GLU A 1 350 ? 12.210  -9.440  -9.580  1.00 89.23 350 A 1 
ATOM 2697 C CB    . GLU A 1 350 ? 12.270  -8.505  -12.855 1.00 91.45 350 A 1 
ATOM 2698 C CG    . GLU A 1 350 ? 13.742  -8.948  -12.769 1.00 79.77 350 A 1 
ATOM 2699 C CD    . GLU A 1 350 ? 13.900  -10.486 -12.884 1.00 73.35 350 A 1 
ATOM 2700 O OE1   . GLU A 1 350 ? 14.735  -11.052 -12.152 1.00 67.27 350 A 1 
ATOM 2701 O OE2   . GLU A 1 350 ? 13.119  -11.125 -13.619 1.00 67.24 350 A 1 
ATOM 2702 N N     . LYS A 1 351 ? 11.084  -7.547  -10.022 1.00 91.89 351 A 1 
ATOM 2703 C CA    . LYS A 1 351 ? 11.142  -7.049  -8.640  1.00 90.82 351 A 1 
ATOM 2704 C C     . LYS A 1 351 ? 10.514  -8.028  -7.643  1.00 90.49 351 A 1 
ATOM 2705 O O     . LYS A 1 351 ? 11.042  -8.199  -6.545  1.00 87.76 351 A 1 
ATOM 2706 C CB    . LYS A 1 351 ? 10.436  -5.690  -8.513  1.00 89.22 351 A 1 
ATOM 2707 C CG    . LYS A 1 351 ? 11.274  -4.489  -8.963  1.00 81.08 351 A 1 
ATOM 2708 C CD    . LYS A 1 351 ? 10.463  -3.202  -8.706  1.00 78.20 351 A 1 
ATOM 2709 C CE    . LYS A 1 351 ? 11.274  -1.919  -8.861  1.00 70.35 351 A 1 
ATOM 2710 N NZ    . LYS A 1 351 ? 10.496  -0.755  -8.386  1.00 64.78 351 A 1 
ATOM 2711 N N     . LYS A 1 352 ? 9.413   -8.692  -8.014  1.00 89.93 352 A 1 
ATOM 2712 C CA    . LYS A 1 352 ? 8.721   -9.661  -7.151  1.00 89.36 352 A 1 
ATOM 2713 C C     . LYS A 1 352 ? 9.652   -10.771 -6.653  1.00 88.75 352 A 1 
ATOM 2714 O O     . LYS A 1 352 ? 9.555   -11.150 -5.490  1.00 85.64 352 A 1 
ATOM 2715 C CB    . LYS A 1 352 ? 7.487   -10.221 -7.886  1.00 87.99 352 A 1 
ATOM 2716 C CG    . LYS A 1 352 ? 6.688   -11.213 -7.028  1.00 81.95 352 A 1 
ATOM 2717 C CD    . LYS A 1 352 ? 5.360   -11.656 -7.671  1.00 79.22 352 A 1 
ATOM 2718 C CE    . LYS A 1 352 ? 4.651   -12.654 -6.750  1.00 71.39 352 A 1 
ATOM 2719 N NZ    . LYS A 1 352 ? 3.270   -12.971 -7.184  1.00 63.89 352 A 1 
ATOM 2720 N N     . LYS A 1 353 ? 10.590  -11.236 -7.470  1.00 90.11 353 A 1 
ATOM 2721 C CA    . LYS A 1 353 ? 11.554  -12.293 -7.098  1.00 88.81 353 A 1 
ATOM 2722 C C     . LYS A 1 353 ? 12.523  -11.860 -5.984  1.00 87.67 353 A 1 
ATOM 2723 O O     . LYS A 1 353 ? 12.980  -12.697 -5.214  1.00 83.31 353 A 1 
ATOM 2724 C CB    . LYS A 1 353 ? 12.365  -12.708 -8.333  1.00 87.50 353 A 1 
ATOM 2725 C CG    . LYS A 1 353 ? 11.531  -13.290 -9.482  1.00 82.07 353 A 1 
ATOM 2726 C CD    . LYS A 1 353 ? 12.437  -13.500 -10.707 1.00 79.15 353 A 1 
ATOM 2727 C CE    . LYS A 1 353 ? 11.660  -13.893 -11.958 1.00 72.09 353 A 1 
ATOM 2728 N NZ    . LYS A 1 353 ? 12.514  -13.760 -13.168 1.00 64.14 353 A 1 
ATOM 2729 N N     . SER A 1 354 ? 12.824  -10.561 -5.887  1.00 87.31 354 A 1 
ATOM 2730 C CA    . SER A 1 354 ? 13.793  -10.010 -4.933  1.00 85.26 354 A 1 
ATOM 2731 C C     . SER A 1 354 ? 13.174  -9.465  -3.634  1.00 84.66 354 A 1 
ATOM 2732 O O     . SER A 1 354 ? 13.886  -8.900  -2.809  1.00 78.75 354 A 1 
ATOM 2733 C CB    . SER A 1 354 ? 14.657  -8.956  -5.625  1.00 81.96 354 A 1 
ATOM 2734 O OG    . SER A 1 354 ? 13.912  -7.801  -5.964  1.00 71.63 354 A 1 
ATOM 2735 N N     . ARG A 1 355 ? 11.860  -9.633  -3.434  1.00 84.10 355 A 1 
ATOM 2736 C CA    . ARG A 1 355 ? 11.143  -9.085  -2.273  1.00 83.47 355 A 1 
ATOM 2737 C C     . ARG A 1 355 ? 11.639  -9.675  -0.955  1.00 83.09 355 A 1 
ATOM 2738 O O     . ARG A 1 355 ? 11.833  -10.884 -0.825  1.00 79.47 355 A 1 
ATOM 2739 C CB    . ARG A 1 355 ? 9.636   -9.322  -2.393  1.00 81.10 355 A 1 
ATOM 2740 C CG    . ARG A 1 355 ? 9.005   -8.455  -3.476  1.00 76.10 355 A 1 
ATOM 2741 C CD    . ARG A 1 355 ? 7.522   -8.790  -3.608  1.00 74.46 355 A 1 
ATOM 2742 N NE    . ARG A 1 355 ? 6.916   -8.018  -4.690  1.00 71.61 355 A 1 
ATOM 2743 C CZ    . ARG A 1 355 ? 5.664   -8.102  -5.076  1.00 69.88 355 A 1 
ATOM 2744 N NH1   . ARG A 1 355 ? 4.826   -8.936  -4.539  1.00 63.93 355 A 1 
ATOM 2745 N NH2   . ARG A 1 355 ? 5.238   -7.334  -6.028  1.00 64.26 355 A 1 
ATOM 2746 N N     . LYS A 1 356 ? 11.777  -8.803  0.059   1.00 80.28 356 A 1 
ATOM 2747 C CA    . LYS A 1 356 ? 12.123  -9.189  1.419   1.00 78.46 356 A 1 
ATOM 2748 C C     . LYS A 1 356 ? 11.086  -8.621  2.385   1.00 78.85 356 A 1 
ATOM 2749 O O     . LYS A 1 356 ? 11.041  -7.417  2.628   1.00 72.18 356 A 1 
ATOM 2750 C CB    . LYS A 1 356 ? 13.541  -8.703  1.767   1.00 72.12 356 A 1 
ATOM 2751 C CG    . LYS A 1 356 ? 14.610  -9.402  0.908   1.00 64.43 356 A 1 
ATOM 2752 C CD    . LYS A 1 356 ? 16.017  -8.952  1.307   1.00 59.87 356 A 1 
ATOM 2753 C CE    . LYS A 1 356 ? 17.046  -9.622  0.399   1.00 52.42 356 A 1 
ATOM 2754 N NZ    . LYS A 1 356 ? 18.425  -9.224  0.720   1.00 45.81 356 A 1 
ATOM 2755 N N     . PHE A 1 357 ? 10.284  -9.511  2.978   1.00 80.16 357 A 1 
ATOM 2756 C CA    . PHE A 1 357 ? 9.235   -9.137  3.927   1.00 79.51 357 A 1 
ATOM 2757 C C     . PHE A 1 357 ? 9.734   -8.996  5.375   1.00 80.47 357 A 1 
ATOM 2758 O O     . PHE A 1 357 ? 8.952   -8.927  6.329   1.00 75.99 357 A 1 
ATOM 2759 C CB    . PHE A 1 357 ? 8.076   -10.123 3.796   1.00 76.00 357 A 1 
ATOM 2760 C CG    . PHE A 1 357 ? 7.413   -10.068 2.436   1.00 72.62 357 A 1 
ATOM 2761 C CD1   . PHE A 1 357 ? 6.503   -9.043  2.145   1.00 68.57 357 A 1 
ATOM 2762 C CD2   . PHE A 1 357 ? 7.735   -11.009 1.449   1.00 67.93 357 A 1 
ATOM 2763 C CE1   . PHE A 1 357 ? 5.895   -8.962  0.883   1.00 62.95 357 A 1 
ATOM 2764 C CE2   . PHE A 1 357 ? 7.133   -10.940 0.176   1.00 62.95 357 A 1 
ATOM 2765 C CZ    . PHE A 1 357 ? 6.213   -9.908  -0.112  1.00 62.60 357 A 1 
ATOM 2766 N N     . GLU A 1 358 ? 11.036  -8.954  5.579   1.00 81.11 358 A 1 
ATOM 2767 C CA    . GLU A 1 358 ? 11.603  -8.704  6.891   1.00 81.30 358 A 1 
ATOM 2768 C C     . GLU A 1 358 ? 11.416  -7.240  7.299   1.00 82.22 358 A 1 
ATOM 2769 O O     . GLU A 1 358 ? 11.560  -6.306  6.509   1.00 78.77 358 A 1 
ATOM 2770 C CB    . GLU A 1 358 ? 13.074  -9.115  6.957   1.00 78.07 358 A 1 
ATOM 2771 C CG    . GLU A 1 358 ? 13.225  -10.634 6.780   1.00 68.78 358 A 1 
ATOM 2772 C CD    . GLU A 1 358 ? 14.625  -11.157 7.159   1.00 63.53 358 A 1 
ATOM 2773 O OE1   . GLU A 1 358 ? 14.748  -12.394 7.270   1.00 57.90 358 A 1 
ATOM 2774 O OE2   . GLU A 1 358 ? 15.517  -10.320 7.411   1.00 54.97 358 A 1 
ATOM 2775 N N     . LYS A 1 359 ? 11.090  -7.029  8.581   1.00 78.53 359 A 1 
ATOM 2776 C CA    . LYS A 1 359 ? 10.906  -5.676  9.090   1.00 79.24 359 A 1 
ATOM 2777 C C     . LYS A 1 359 ? 12.252  -4.970  9.171   1.00 81.35 359 A 1 
ATOM 2778 O O     . LYS A 1 359 ? 13.018  -5.200  10.110  1.00 78.27 359 A 1 
ATOM 2779 C CB    . LYS A 1 359 ? 10.182  -5.721  10.434  1.00 75.01 359 A 1 
ATOM 2780 C CG    . LYS A 1 359 ? 9.874   -4.307  10.948  1.00 66.49 359 A 1 
ATOM 2781 C CD    . LYS A 1 359 ? 9.196   -4.389  12.302  1.00 61.31 359 A 1 
ATOM 2782 C CE    . LYS A 1 359 ? 8.931   -2.983  12.847  1.00 54.41 359 A 1 
ATOM 2783 N NZ    . LYS A 1 359 ? 8.370   -3.035  14.212  1.00 47.93 359 A 1 
ATOM 2784 N N     . THR A 1 360 ? 12.478  -4.021  8.284   1.00 85.00 360 A 1 
ATOM 2785 C CA    . THR A 1 360 ? 13.629  -3.134  8.328   1.00 84.67 360 A 1 
ATOM 2786 C C     . THR A 1 360 ? 13.294  -1.837  9.074   1.00 86.66 360 A 1 
ATOM 2787 O O     . THR A 1 360 ? 12.157  -1.381  9.145   1.00 83.23 360 A 1 
ATOM 2788 C CB    . THR A 1 360 ? 14.182  -2.865  6.914   1.00 79.97 360 A 1 
ATOM 2789 O OG1   . THR A 1 360 ? 13.191  -2.209  6.165   1.00 70.74 360 A 1 
ATOM 2790 C CG2   . THR A 1 360 ? 14.598  -4.145  6.196   1.00 69.12 360 A 1 
ATOM 2791 N N     . THR A 1 361 ? 14.296  -1.233  9.735   1.00 88.50 361 A 1 
ATOM 2792 C CA    . THR A 1 361 ? 14.181  0.101   10.333  1.00 89.19 361 A 1 
ATOM 2793 C C     . THR A 1 361 ? 14.875  1.092   9.414   1.00 89.37 361 A 1 
ATOM 2794 O O     . THR A 1 361 ? 16.100  1.181   9.416   1.00 86.69 361 A 1 
ATOM 2795 C CB    . THR A 1 361 ? 14.758  0.149   11.753  1.00 88.45 361 A 1 
ATOM 2796 O OG1   . THR A 1 361 ? 14.076  -0.768  12.579  1.00 79.42 361 A 1 
ATOM 2797 C CG2   . THR A 1 361 ? 14.577  1.541   12.384  1.00 78.12 361 A 1 
ATOM 2798 N N     . ARG A 1 362 ? 14.099  1.889   8.676   1.00 86.30 362 A 1 
ATOM 2799 C CA    . ARG A 1 362 ? 14.640  2.847   7.698   1.00 85.65 362 A 1 
ATOM 2800 C C     . ARG A 1 362 ? 15.496  3.961   8.318   1.00 85.80 362 A 1 
ATOM 2801 O O     . ARG A 1 362 ? 16.404  4.479   7.683   1.00 82.47 362 A 1 
ATOM 2802 C CB    . ARG A 1 362 ? 13.482  3.480   6.908   1.00 83.58 362 A 1 
ATOM 2803 C CG    . ARG A 1 362 ? 12.715  2.444   6.066   1.00 76.40 362 A 1 
ATOM 2804 C CD    . ARG A 1 362 ? 11.632  3.116   5.221   1.00 74.64 362 A 1 
ATOM 2805 N NE    . ARG A 1 362 ? 10.951  2.107   4.392   1.00 68.57 362 A 1 
ATOM 2806 C CZ    . ARG A 1 362 ? 10.128  2.343   3.387   1.00 64.42 362 A 1 
ATOM 2807 N NH1   . ARG A 1 362 ? 9.749   3.550   3.063   1.00 57.67 362 A 1 
ATOM 2808 N NH2   . ARG A 1 362 ? 9.672   1.358   2.665   1.00 58.22 362 A 1 
ATOM 2809 N N     . TYR A 1 363 ? 15.184  4.350   9.558   1.00 88.89 363 A 1 
ATOM 2810 C CA    . TYR A 1 363 ? 15.847  5.459   10.243  1.00 89.44 363 A 1 
ATOM 2811 C C     . TYR A 1 363 ? 16.227  5.062   11.672  1.00 90.88 363 A 1 
ATOM 2812 O O     . TYR A 1 363 ? 15.441  5.249   12.609  1.00 89.83 363 A 1 
ATOM 2813 C CB    . TYR A 1 363 ? 14.941  6.702   10.227  1.00 88.11 363 A 1 
ATOM 2814 C CG    . TYR A 1 363 ? 14.605  7.221   8.848   1.00 86.97 363 A 1 
ATOM 2815 C CD1   . TYR A 1 363 ? 15.539  7.977   8.121   1.00 83.65 363 A 1 
ATOM 2816 C CD2   . TYR A 1 363 ? 13.363  6.916   8.257   1.00 83.54 363 A 1 
ATOM 2817 C CE1   . TYR A 1 363 ? 15.254  8.421   6.824   1.00 81.52 363 A 1 
ATOM 2818 C CE2   . TYR A 1 363 ? 13.065  7.351   6.950   1.00 80.28 363 A 1 
ATOM 2819 C CZ    . TYR A 1 363 ? 14.020  8.100   6.242   1.00 82.47 363 A 1 
ATOM 2820 O OH    . TYR A 1 363 ? 13.751  8.512   4.949   1.00 80.03 363 A 1 
ATOM 2821 N N     . ALA A 1 364 ? 17.447  4.581   11.865  1.00 91.14 364 A 1 
ATOM 2822 C CA    . ALA A 1 364 ? 17.983  4.209   13.168  1.00 92.33 364 A 1 
ATOM 2823 C C     . ALA A 1 364 ? 17.909  5.360   14.188  1.00 93.78 364 A 1 
ATOM 2824 O O     . ALA A 1 364 ? 17.462  5.159   15.316  1.00 92.52 364 A 1 
ATOM 2825 C CB    . ALA A 1 364 ? 19.423  3.726   12.979  1.00 90.96 364 A 1 
ATOM 2826 N N     . THR A 1 365 ? 18.205  6.606   13.777  1.00 92.31 365 A 1 
ATOM 2827 C CA    . THR A 1 365 ? 18.111  7.798   14.631  1.00 92.67 365 A 1 
ATOM 2828 C C     . THR A 1 365 ? 16.688  8.039   15.152  1.00 93.90 365 A 1 
ATOM 2829 O O     . THR A 1 365 ? 16.488  8.345   16.326  1.00 92.46 365 A 1 
ATOM 2830 C CB    . THR A 1 365 ? 18.578  9.042   13.870  1.00 90.51 365 A 1 
ATOM 2831 O OG1   . THR A 1 365 ? 19.748  8.763   13.137  1.00 78.83 365 A 1 
ATOM 2832 C CG2   . THR A 1 365 ? 18.876  10.223  14.803  1.00 74.86 365 A 1 
ATOM 2833 N N     . ARG A 1 366 ? 15.662  7.851   14.317  1.00 91.97 366 A 1 
ATOM 2834 C CA    . ARG A 1 366 ? 14.254  7.997   14.738  1.00 92.05 366 A 1 
ATOM 2835 C C     . ARG A 1 366 ? 13.817  6.871   15.679  1.00 92.72 366 A 1 
ATOM 2836 O O     . ARG A 1 366 ? 12.989  7.124   16.550  1.00 91.73 366 A 1 
ATOM 2837 C CB    . ARG A 1 366 ? 13.310  8.047   13.534  1.00 91.43 366 A 1 
ATOM 2838 C CG    . ARG A 1 366 ? 13.484  9.315   12.691  1.00 87.63 366 A 1 
ATOM 2839 C CD    . ARG A 1 366 ? 12.374  9.388   11.639  1.00 86.15 366 A 1 
ATOM 2840 N NE    . ARG A 1 366 ? 12.515  10.567  10.760  1.00 83.29 366 A 1 
ATOM 2841 C CZ    . ARG A 1 366 ? 11.653  10.955  9.823   1.00 82.69 366 A 1 
ATOM 2842 N NH1   . ARG A 1 366 ? 10.538  10.314  9.599   1.00 73.38 366 A 1 
ATOM 2843 N NH2   . ARG A 1 366 ? 11.907  11.996  9.096   1.00 77.17 366 A 1 
ATOM 2844 N N     . LYS A 1 367 ? 14.346  5.667   15.497  1.00 90.29 367 A 1 
ATOM 2845 C CA    . LYS A 1 367 ? 14.117  4.550   16.404  1.00 91.66 367 A 1 
ATOM 2846 C C     . LYS A 1 367 ? 14.696  4.849   17.783  1.00 92.34 367 A 1 
ATOM 2847 O O     . LYS A 1 367 ? 13.946  4.819   18.752  1.00 91.44 367 A 1 
ATOM 2848 C CB    . LYS A 1 367 ? 14.673  3.255   15.794  1.00 91.24 367 A 1 
ATOM 2849 C CG    . LYS A 1 367 ? 14.449  2.052   16.722  1.00 90.74 367 A 1 
ATOM 2850 C CD    . LYS A 1 367 ? 15.082  0.778   16.171  1.00 88.05 367 A 1 
ATOM 2851 C CE    . LYS A 1 367 ? 14.982  -0.295  17.262  1.00 81.90 367 A 1 
ATOM 2852 N NZ    . LYS A 1 367 ? 15.731  -1.522  16.945  1.00 75.76 367 A 1 
ATOM 2853 N N     . ALA A 1 368 ? 15.964  5.228   17.866  1.00 94.28 368 A 1 
ATOM 2854 C CA    . ALA A 1 368 ? 16.635  5.567   19.116  1.00 94.10 368 A 1 
ATOM 2855 C C     . ALA A 1 368 ? 15.899  6.687   19.872  1.00 94.75 368 A 1 
ATOM 2856 O O     . ALA A 1 368 ? 15.599  6.558   21.053  1.00 93.27 368 A 1 
ATOM 2857 C CB    . ALA A 1 368 ? 18.083  5.954   18.793  1.00 93.38 368 A 1 
ATOM 2858 N N     . TYR A 1 369 ? 15.495  7.757   19.172  1.00 94.77 369 A 1 
ATOM 2859 C CA    . TYR A 1 369 ? 14.699  8.835   19.772  1.00 94.16 369 A 1 
ATOM 2860 C C     . TYR A 1 369 ? 13.329  8.354   20.274  1.00 94.23 369 A 1 
ATOM 2861 O O     . TYR A 1 369 ? 12.877  8.756   21.354  1.00 92.93 369 A 1 
ATOM 2862 C CB    . TYR A 1 369 ? 14.529  9.961   18.751  1.00 93.40 369 A 1 
ATOM 2863 C CG    . TYR A 1 369 ? 13.742  11.127  19.300  1.00 91.10 369 A 1 
ATOM 2864 C CD1   . TYR A 1 369 ? 12.382  11.293  18.973  1.00 85.95 369 A 1 
ATOM 2865 C CD2   . TYR A 1 369 ? 14.354  12.036  20.175  1.00 84.48 369 A 1 
ATOM 2866 C CE1   . TYR A 1 369 ? 11.647  12.360  19.514  1.00 83.23 369 A 1 
ATOM 2867 C CE2   . TYR A 1 369 ? 13.633  13.105  20.720  1.00 81.60 369 A 1 
ATOM 2868 C CZ    . TYR A 1 369 ? 12.271  13.269  20.382  1.00 83.59 369 A 1 
ATOM 2869 O OH    . TYR A 1 369 ? 11.556  14.320  20.919  1.00 81.34 369 A 1 
ATOM 2870 N N     . ALA A 1 370 ? 12.641  7.483   19.537  1.00 93.26 370 A 1 
ATOM 2871 C CA    . ALA A 1 370 ? 11.337  6.952   19.948  1.00 93.00 370 A 1 
ATOM 2872 C C     . ALA A 1 370 ? 11.429  6.004   21.147  1.00 93.42 370 A 1 
ATOM 2873 O O     . ALA A 1 370 ? 10.448  5.883   21.893  1.00 91.81 370 A 1 
ATOM 2874 C CB    . ALA A 1 370 ? 10.691  6.249   18.753  1.00 92.14 370 A 1 
ATOM 2875 N N     . GLU A 1 371 ? 12.545  5.322   21.344  1.00 94.03 371 A 1 
ATOM 2876 C CA    . GLU A 1 371 ? 12.826  4.459   22.496  1.00 93.43 371 A 1 
ATOM 2877 C C     . GLU A 1 371 ? 13.129  5.286   23.750  1.00 93.56 371 A 1 
ATOM 2878 O O     . GLU A 1 371 ? 12.569  5.009   24.812  1.00 91.36 371 A 1 
ATOM 2879 C CB    . GLU A 1 371 ? 13.980  3.494   22.155  1.00 92.61 371 A 1 
ATOM 2880 C CG    . GLU A 1 371 ? 13.531  2.403   21.174  1.00 84.81 371 A 1 
ATOM 2881 C CD    . GLU A 1 371 ? 14.656  1.524   20.588  1.00 80.61 371 A 1 
ATOM 2882 O OE1   . GLU A 1 371 ? 14.313  0.511   19.925  1.00 74.37 371 A 1 
ATOM 2883 O OE2   . GLU A 1 371 ? 15.839  1.866   20.730  1.00 74.55 371 A 1 
ATOM 2884 N N     . ALA A 1 372 ? 13.926  6.348   23.627  1.00 94.60 372 A 1 
ATOM 2885 C CA    . ALA A 1 372 ? 14.286  7.225   24.733  1.00 93.90 372 A 1 
ATOM 2886 C C     . ALA A 1 372 ? 13.168  8.201   25.157  1.00 93.96 372 A 1 
ATOM 2887 O O     . ALA A 1 372 ? 13.189  8.744   26.264  1.00 91.44 372 A 1 
ATOM 2888 C CB    . ALA A 1 372 ? 15.551  7.993   24.334  1.00 92.38 372 A 1 
ATOM 2889 N N     . ARG A 1 373 ? 12.175  8.458   24.291  1.00 93.03 373 A 1 
ATOM 2890 C CA    . ARG A 1 373 ? 11.149  9.470   24.552  1.00 92.69 373 A 1 
ATOM 2891 C C     . ARG A 1 373 ? 10.202  9.065   25.686  1.00 93.02 373 A 1 
ATOM 2892 O O     . ARG A 1 373 ? 9.640   7.971   25.629  1.00 91.58 373 A 1 
ATOM 2893 C CB    . ARG A 1 373 ? 10.395  9.766   23.252  1.00 91.00 373 A 1 
ATOM 2894 C CG    . ARG A 1 373 ? 9.481   10.976  23.418  1.00 84.16 373 A 1 
ATOM 2895 C CD    . ARG A 1 373 ? 8.837   11.350  22.086  1.00 83.59 373 A 1 
ATOM 2896 N NE    . ARG A 1 373 ? 8.012   12.554  22.248  1.00 80.34 373 A 1 
ATOM 2897 C CZ    . ARG A 1 373 ? 7.439   13.254  21.289  1.00 79.98 373 A 1 
ATOM 2898 N NH1   . ARG A 1 373 ? 7.535   12.896  20.038  1.00 71.79 373 A 1 
ATOM 2899 N NH2   . ARG A 1 373 ? 6.769   14.324  21.570  1.00 72.32 373 A 1 
ATOM 2900 N N     . PRO A 1 374 ? 9.918   9.969   26.669  1.00 92.87 374 A 1 
ATOM 2901 C CA    . PRO A 1 374 ? 8.978   9.689   27.745  1.00 92.43 374 A 1 
ATOM 2902 C C     . PRO A 1 374 ? 7.568   9.405   27.199  1.00 93.53 374 A 1 
ATOM 2903 O O     . PRO A 1 374 ? 7.144   9.942   26.161  1.00 92.18 374 A 1 
ATOM 2904 C CB    . PRO A 1 374 ? 9.026   10.900  28.682  1.00 90.09 374 A 1 
ATOM 2905 C CG    . PRO A 1 374 ? 9.540   12.033  27.796  1.00 86.25 374 A 1 
ATOM 2906 C CD    . PRO A 1 374 ? 10.471  11.308  26.829  1.00 89.39 374 A 1 
ATOM 2907 N N     . ARG A 1 375 ? 6.833   8.504   27.885  1.00 93.31 375 A 1 
ATOM 2908 C CA    . ARG A 1 375 ? 5.511   8.024   27.459  1.00 93.27 375 A 1 
ATOM 2909 C C     . ARG A 1 375 ? 4.517   8.036   28.613  1.00 93.23 375 A 1 
ATOM 2910 O O     . ARG A 1 375 ? 4.807   7.537   29.698  1.00 91.37 375 A 1 
ATOM 2911 C CB    . ARG A 1 375 ? 5.601   6.611   26.874  1.00 92.00 375 A 1 
ATOM 2912 C CG    . ARG A 1 375 ? 6.510   6.522   25.641  1.00 88.88 375 A 1 
ATOM 2913 C CD    . ARG A 1 375 ? 6.582   5.084   25.156  1.00 89.99 375 A 1 
ATOM 2914 N NE    . ARG A 1 375 ? 7.542   4.925   24.043  1.00 88.50 375 A 1 
ATOM 2915 C CZ    . ARG A 1 375 ? 7.330   4.347   22.879  1.00 90.42 375 A 1 
ATOM 2916 N NH1   . ARG A 1 375 ? 6.168   3.863   22.547  1.00 79.80 375 A 1 
ATOM 2917 N NH2   . ARG A 1 375 ? 8.303   4.230   22.022  1.00 83.99 375 A 1 
ATOM 2918 N N     . ILE A 1 376 ? 3.301   8.493   28.363  1.00 94.05 376 A 1 
ATOM 2919 C CA    . ILE A 1 376 ? 2.152   8.382   29.265  1.00 93.60 376 A 1 
ATOM 2920 C C     . ILE A 1 376 ? 1.176   7.366   28.666  1.00 94.06 376 A 1 
ATOM 2921 O O     . ILE A 1 376 ? 0.643   7.573   27.570  1.00 91.60 376 A 1 
ATOM 2922 C CB    . ILE A 1 376 ? 1.508   9.753   29.520  1.00 92.13 376 A 1 
ATOM 2923 C CG1   . ILE A 1 376 ? 2.523   10.721  30.166  1.00 85.56 376 A 1 
ATOM 2924 C CG2   . ILE A 1 376 ? 0.266   9.595   30.413  1.00 84.54 376 A 1 
ATOM 2925 C CD1   . ILE A 1 376 ? 2.017   12.160  30.305  1.00 78.02 376 A 1 
ATOM 2926 N N     . LYS A 1 377 ? 0.957   6.225   29.346  1.00 92.93 377 A 1 
ATOM 2927 C CA    . LYS A 1 377 ? 0.103   5.115   28.868  1.00 92.88 377 A 1 
ATOM 2928 C C     . LYS A 1 377 ? 0.432   4.700   27.412  1.00 93.31 377 A 1 
ATOM 2929 O O     . LYS A 1 377 ? -0.462  4.473   26.602  1.00 89.81 377 A 1 
ATOM 2930 C CB    . LYS A 1 377 ? -1.386  5.457   29.067  1.00 91.23 377 A 1 
ATOM 2931 C CG    . LYS A 1 377 ? -1.778  5.712   30.525  1.00 86.53 377 A 1 
ATOM 2932 C CD    . LYS A 1 377 ? -3.273  6.057   30.629  1.00 80.06 377 A 1 
ATOM 2933 C CE    . LYS A 1 377 ? -3.664  6.311   32.083  1.00 72.53 377 A 1 
ATOM 2934 N NZ    . LYS A 1 377 ? -5.103  6.673   32.245  1.00 64.62 377 A 1 
ATOM 2935 N N     . GLY A 1 378 ? 1.723   4.639   27.092  1.00 92.28 378 A 1 
ATOM 2936 C CA    . GLY A 1 378 ? 2.232   4.248   25.774  1.00 92.15 378 A 1 
ATOM 2937 C C     . GLY A 1 378 ? 2.243   5.338   24.706  1.00 93.16 378 A 1 
ATOM 2938 O O     . GLY A 1 378 ? 2.933   5.184   23.701  1.00 90.64 378 A 1 
ATOM 2939 N N     . ARG A 1 379 ? 1.533   6.471   24.910  1.00 93.76 379 A 1 
ATOM 2940 C CA    . ARG A 1 379 ? 1.598   7.636   24.025  1.00 94.14 379 A 1 
ATOM 2941 C C     . ARG A 1 379 ? 2.835   8.468   24.361  1.00 94.64 379 A 1 
ATOM 2942 O O     . ARG A 1 379 ? 3.220   8.533   25.523  1.00 92.31 379 A 1 
ATOM 2943 C CB    . ARG A 1 379 ? 0.334   8.490   24.139  1.00 92.85 379 A 1 
ATOM 2944 C CG    . ARG A 1 379 ? -0.933  7.715   23.742  1.00 85.96 379 A 1 
ATOM 2945 C CD    . ARG A 1 379 ? -2.150  8.652   23.781  1.00 85.99 379 A 1 
ATOM 2946 N NE    . ARG A 1 379 ? -3.382  7.947   23.385  1.00 80.12 379 A 1 
ATOM 2947 C CZ    . ARG A 1 379 ? -4.578  8.494   23.218  1.00 77.03 379 A 1 
ATOM 2948 N NH1   . ARG A 1 379 ? -4.781  9.767   23.430  1.00 67.67 379 A 1 
ATOM 2949 N NH2   . ARG A 1 379 ? -5.580  7.765   22.838  1.00 67.45 379 A 1 
ATOM 2950 N N     . PHE A 1 380 ? 3.395   9.141   23.369  1.00 94.23 380 A 1 
ATOM 2951 C CA    . PHE A 1 380 ? 4.479   10.086  23.635  1.00 94.11 380 A 1 
ATOM 2952 C C     . PHE A 1 380 ? 3.974   11.230  24.515  1.00 93.40 380 A 1 
ATOM 2953 O O     . PHE A 1 380 ? 2.953   11.851  24.190  1.00 91.51 380 A 1 
ATOM 2954 C CB    . PHE A 1 380 ? 5.046   10.620  22.317  1.00 94.12 380 A 1 
ATOM 2955 C CG    . PHE A 1 380 ? 5.703   9.570   21.451  1.00 94.87 380 A 1 
ATOM 2956 C CD1   . PHE A 1 380 ? 6.781   8.823   21.944  1.00 92.81 380 A 1 
ATOM 2957 C CD2   . PHE A 1 380 ? 5.268   9.349   20.131  1.00 92.59 380 A 1 
ATOM 2958 C CE1   . PHE A 1 380 ? 7.413   7.860   21.147  1.00 92.13 380 A 1 
ATOM 2959 C CE2   . PHE A 1 380 ? 5.893   8.394   19.326  1.00 91.62 380 A 1 
ATOM 2960 C CZ    . PHE A 1 380 ? 6.971   7.640   19.829  1.00 93.21 380 A 1 
ATOM 2961 N N     . ALA A 1 381 ? 4.671   11.502  25.605  1.00 92.68 381 A 1 
ATOM 2962 C CA    . ALA A 1 381 ? 4.383   12.648  26.450  1.00 91.02 381 A 1 
ATOM 2963 C C     . ALA A 1 381 ? 4.801   13.937  25.739  1.00 89.83 381 A 1 
ATOM 2964 O O     . ALA A 1 381 ? 5.743   13.946  24.939  1.00 85.47 381 A 1 
ATOM 2965 C CB    . ALA A 1 381 ? 5.080   12.467  27.801  1.00 88.97 381 A 1 
ATOM 2966 N N     . LYS A 1 382 ? 4.077   15.048  26.020  1.00 90.03 382 A 1 
ATOM 2967 C CA    . LYS A 1 382 ? 4.552   16.377  25.666  1.00 88.19 382 A 1 
ATOM 2968 C C     . LYS A 1 382 ? 5.742   16.681  26.575  1.00 87.05 382 A 1 
ATOM 2969 O O     . LYS A 1 382 ? 5.638   16.453  27.783  1.00 80.87 382 A 1 
ATOM 2970 C CB    . LYS A 1 382 ? 3.423   17.422  25.796  1.00 83.50 382 A 1 
ATOM 2971 C CG    . LYS A 1 382 ? 3.821   18.775  25.175  1.00 74.29 382 A 1 
ATOM 2972 C CD    . LYS A 1 382 ? 2.729   19.854  25.312  1.00 69.25 382 A 1 
ATOM 2973 C CE    . LYS A 1 382 ? 3.250   21.160  24.722  1.00 59.40 382 A 1 
ATOM 2974 N NZ    . LYS A 1 382 ? 2.400   22.339  25.006  1.00 52.87 382 A 1 
ATOM 2975 N N     . ARG A 1 383 ? 6.849   17.140  26.020  1.00 86.84 383 A 1 
ATOM 2976 C CA    . ARG A 1 383 ? 7.943   17.679  26.836  1.00 83.66 383 A 1 
ATOM 2977 C C     . ARG A 1 383 ? 7.455   18.963  27.492  1.00 82.03 383 A 1 
ATOM 2978 O O     . ARG A 1 383 ? 6.734   19.729  26.848  1.00 73.52 383 A 1 
ATOM 2979 C CB    . ARG A 1 383 ? 9.195   17.928  25.995  1.00 77.89 383 A 1 
ATOM 2980 C CG    . ARG A 1 383 ? 9.934   16.613  25.698  1.00 67.47 383 A 1 
ATOM 2981 C CD    . ARG A 1 383 ? 11.202  16.914  24.905  1.00 65.89 383 A 1 
ATOM 2982 N NE    . ARG A 1 383 ? 12.098  15.733  24.815  1.00 57.97 383 A 1 
ATOM 2983 C CZ    . ARG A 1 383 ? 13.370  15.801  24.486  1.00 53.87 383 A 1 
ATOM 2984 N NH1   . ARG A 1 383 ? 13.898  16.898  24.031  1.00 51.85 383 A 1 
ATOM 2985 N NH2   . ARG A 1 383 ? 14.165  14.793  24.645  1.00 48.92 383 A 1 
ATOM 2986 N N     . SER A 1 384 ? 7.801   19.150  28.758  1.00 81.48 384 A 1 
ATOM 2987 C CA    . SER A 1 384 ? 7.614   20.457  29.379  1.00 79.64 384 A 1 
ATOM 2988 C C     . SER A 1 384 ? 8.568   21.458  28.721  1.00 79.64 384 A 1 
ATOM 2989 O O     . SER A 1 384 ? 9.650   21.079  28.262  1.00 70.93 384 A 1 
ATOM 2990 C CB    . SER A 1 384 ? 7.843   20.370  30.897  1.00 72.17 384 A 1 
ATOM 2991 O OG    . SER A 1 384 ? 9.127   19.893  31.186  1.00 63.38 384 A 1 
ATOM 2992 N N     . ASP A 1 385 ? 8.187   22.747  28.687  1.00 73.11 385 A 1 
ATOM 2993 C CA    . ASP A 1 385 ? 9.037   23.779  28.082  1.00 70.24 385 A 1 
ATOM 2994 C C     . ASP A 1 385 ? 10.406  23.841  28.783  1.00 69.76 385 A 1 
ATOM 2995 O O     . ASP A 1 385 ? 11.438  23.947  28.129  1.00 65.30 385 A 1 
ATOM 2996 C CB    . ASP A 1 385 ? 8.285   25.120  28.087  1.00 64.71 385 A 1 
ATOM 2997 C CG    . ASP A 1 385 ? 6.948   25.050  27.321  1.00 57.01 385 A 1 
ATOM 2998 O OD1   . ASP A 1 385 ? 6.875   24.354  26.275  1.00 51.74 385 A 1 
ATOM 2999 O OD2   . ASP A 1 385 ? 5.949   25.598  27.833  1.00 51.60 385 A 1 
ATOM 3000 N N     . ALA A 1 386 ? 10.422  23.582  30.093  1.00 67.11 386 A 1 
ATOM 3001 C CA    . ALA A 1 386 ? 11.658  23.467  30.870  1.00 63.60 386 A 1 
ATOM 3002 C C     . ALA A 1 386 ? 12.563  22.297  30.419  1.00 66.23 386 A 1 
ATOM 3003 O O     . ALA A 1 386 ? 13.780  22.452  30.359  1.00 61.53 386 A 1 
ATOM 3004 C CB    . ALA A 1 386 ? 11.271  23.317  32.352  1.00 57.75 386 A 1 
ATOM 3005 N N     . GLU A 1 387 ? 12.003  21.140  30.101  1.00 72.31 387 A 1 
ATOM 3006 C CA    . GLU A 1 387 ? 12.805  20.018  29.582  1.00 70.91 387 A 1 
ATOM 3007 C C     . GLU A 1 387 ? 13.359  20.303  28.168  1.00 71.67 387 A 1 
ATOM 3008 O O     . GLU A 1 387 ? 14.432  19.810  27.823  1.00 66.95 387 A 1 
ATOM 3009 C CB    . GLU A 1 387 ? 11.970  18.729  29.529  1.00 64.74 387 A 1 
ATOM 3010 C CG    . GLU A 1 387 ? 11.719  18.090  30.898  1.00 56.99 387 A 1 
ATOM 3011 C CD    . GLU A 1 387 ? 10.776  16.876  30.805  1.00 51.10 387 A 1 
ATOM 3012 O OE1   . GLU A 1 387 ? 10.877  15.976  31.670  1.00 47.91 387 A 1 
ATOM 3013 O OE2   . GLU A 1 387 ? 9.921   16.853  29.877  1.00 47.44 387 A 1 
ATOM 3014 N N     . MET A 1 388 ? 12.633  21.079  27.367  1.00 73.58 388 A 1 
ATOM 3015 C CA    . MET A 1 388 ? 13.111  21.517  26.053  1.00 70.79 388 A 1 
ATOM 3016 C C     . MET A 1 388 ? 14.296  22.486  26.186  1.00 70.11 388 A 1 
ATOM 3017 O O     . MET A 1 388 ? 15.276  22.342  25.456  1.00 64.61 388 A 1 
ATOM 3018 C CB    . MET A 1 388 ? 11.962  22.188  25.294  1.00 66.03 388 A 1 
ATOM 3019 C CG    . MET A 1 388 ? 11.021  21.185  24.624  1.00 59.05 388 A 1 
ATOM 3020 S SD    . MET A 1 388 ? 11.413  20.769  22.896  1.00 51.91 388 A 1 
ATOM 3021 C CE    . MET A 1 388 ? 11.119  22.369  22.124  1.00 48.10 388 A 1 
ATOM 3022 N N     . GLU A 1 389 ? 14.226  23.439  27.119  1.00 68.63 389 A 1 
ATOM 3023 C CA    . GLU A 1 389 ? 15.332  24.367  27.392  1.00 66.34 389 A 1 
ATOM 3024 C C     . GLU A 1 389 ? 16.566  23.640  27.935  1.00 66.06 389 A 1 
ATOM 3025 O O     . GLU A 1 389 ? 17.681  23.936  27.510  1.00 61.89 389 A 1 
ATOM 3026 C CB    . GLU A 1 389 ? 14.889  25.445  28.394  1.00 60.61 389 A 1 
ATOM 3027 C CG    . GLU A 1 389 ? 13.972  26.496  27.759  1.00 51.60 389 A 1 
ATOM 3028 C CD    . GLU A 1 389 ? 13.623  27.644  28.715  1.00 47.70 389 A 1 
ATOM 3029 O OE1   . GLU A 1 389 ? 13.111  28.668  28.216  1.00 42.74 389 A 1 
ATOM 3030 O OE2   . GLU A 1 389 ? 13.859  27.500  29.939  1.00 43.00 389 A 1 
ATOM 3031 N N     . VAL A 1 390 ? 16.390  22.646  28.817  1.00 73.01 390 A 1 
ATOM 3032 C CA    . VAL A 1 390 ? 17.512  21.864  29.362  1.00 72.29 390 A 1 
ATOM 3033 C C     . VAL A 1 390 ? 18.212  21.051  28.269  1.00 73.67 390 A 1 
ATOM 3034 O O     . VAL A 1 390 ? 19.445  21.027  28.231  1.00 69.34 390 A 1 
ATOM 3035 C CB    . VAL A 1 390 ? 17.063  20.974  30.531  1.00 68.12 390 A 1 
ATOM 3036 C CG1   . VAL A 1 390 ? 18.199  20.084  31.042  1.00 58.34 390 A 1 
ATOM 3037 C CG2   . VAL A 1 390 ? 16.607  21.819  31.727  1.00 61.96 390 A 1 
ATOM 3038 N N     . ASP A 1 391 ? 17.481  20.435  27.353  1.00 68.29 391 A 1 
ATOM 3039 C CA    . ASP A 1 391 ? 18.111  19.707  26.235  1.00 65.01 391 A 1 
ATOM 3040 C C     . ASP A 1 391 ? 18.851  20.653  25.276  1.00 63.24 391 A 1 
ATOM 3041 O O     . ASP A 1 391 ? 19.920  20.311  24.762  1.00 59.97 391 A 1 
ATOM 3042 C CB    . ASP A 1 391 ? 17.054  18.883  25.471  1.00 60.11 391 A 1 
ATOM 3043 C CG    . ASP A 1 391 ? 17.129  17.357  25.639  1.00 52.06 391 A 1 
ATOM 3044 O OD1   . ASP A 1 391 ? 17.839  16.833  26.515  1.00 48.84 391 A 1 
ATOM 3045 O OD2   . ASP A 1 391 ? 16.431  16.664  24.843  1.00 47.26 391 A 1 
ATOM 3046 N N     . GLN A 1 392 ? 18.316  21.853  25.026  1.00 63.98 392 A 1 
ATOM 3047 C CA    . GLN A 1 392 ? 19.002  22.852  24.210  1.00 63.31 392 A 1 
ATOM 3048 C C     . GLN A 1 392 ? 20.268  23.366  24.902  1.00 62.85 392 A 1 
ATOM 3049 O O     . GLN A 1 392 ? 21.329  23.408  24.265  1.00 59.21 392 A 1 
ATOM 3050 C CB    . GLN A 1 392 ? 18.080  24.031  23.870  1.00 59.04 392 A 1 
ATOM 3051 C CG    . GLN A 1 392 ? 17.087  23.659  22.756  1.00 52.74 392 A 1 
ATOM 3052 C CD    . GLN A 1 392 ? 16.256  24.852  22.294  1.00 48.77 392 A 1 
ATOM 3053 O OE1   . GLN A 1 392 ? 16.391  25.977  22.717  1.00 46.86 392 A 1 
ATOM 3054 N NE2   . GLN A 1 392 ? 15.349  24.644  21.355  1.00 43.68 392 A 1 
ATOM 3055 N N     . THR A 1 393 ? 20.193  23.694  26.200  1.00 70.87 393 A 1 
ATOM 3056 C CA    . THR A 1 393 ? 21.371  24.139  26.977  1.00 70.21 393 A 1 
ATOM 3057 C C     . THR A 1 393 ? 22.421  23.037  27.097  1.00 71.09 393 A 1 
ATOM 3058 O O     . THR A 1 393 ? 23.596  23.330  26.900  1.00 66.48 393 A 1 
ATOM 3059 C CB    . THR A 1 393 ? 20.997  24.662  28.362  1.00 65.68 393 A 1 
ATOM 3060 O OG1   . THR A 1 393 ? 20.045  23.840  28.987  1.00 56.89 393 A 1 
ATOM 3061 C CG2   . THR A 1 393 ? 20.417  26.072  28.301  1.00 58.87 393 A 1 
ATOM 3062 N N     . PHE A 1 394 ? 22.034  21.771  27.300  1.00 67.87 394 A 1 
ATOM 3063 C CA    . PHE A 1 394 ? 23.001  20.666  27.282  1.00 65.67 394 A 1 
ATOM 3064 C C     . PHE A 1 394 ? 23.659  20.483  25.908  1.00 65.14 394 A 1 
ATOM 3065 O O     . PHE A 1 394 ? 24.871  20.248  25.838  1.00 59.03 394 A 1 
ATOM 3066 C CB    . PHE A 1 394 ? 22.345  19.360  27.744  1.00 60.24 394 A 1 
ATOM 3067 C CG    . PHE A 1 394 ? 22.870  18.888  29.078  1.00 54.28 394 A 1 
ATOM 3068 C CD1   . PHE A 1 394 ? 23.977  18.031  29.138  1.00 51.92 394 A 1 
ATOM 3069 C CD2   . PHE A 1 394 ? 22.291  19.352  30.273  1.00 49.22 394 A 1 
ATOM 3070 C CE1   . PHE A 1 394 ? 24.501  17.621  30.371  1.00 44.26 394 A 1 
ATOM 3071 C CE2   . PHE A 1 394 ? 22.812  18.939  31.520  1.00 45.49 394 A 1 
ATOM 3072 C CZ    . PHE A 1 394 ? 23.912  18.069  31.560  1.00 46.50 394 A 1 
ATOM 3073 N N     . SER A 1 395 ? 22.902  20.624  24.809  1.00 61.10 395 A 1 
ATOM 3074 C CA    . SER A 1 395 ? 23.482  20.499  23.466  1.00 59.30 395 A 1 
ATOM 3075 C C     . SER A 1 395 ? 24.449  21.634  23.121  1.00 58.09 395 A 1 
ATOM 3076 O O     . SER A 1 395 ? 25.452  21.399  22.453  1.00 54.78 395 A 1 
ATOM 3077 C CB    . SER A 1 395 ? 22.378  20.375  22.416  1.00 55.77 395 A 1 
ATOM 3078 O OG    . SER A 1 395 ? 21.683  21.585  22.207  1.00 47.81 395 A 1 
ATOM 3079 N N     . THR A 1 396 ? 24.184  22.841  23.617  1.00 65.16 396 A 1 
ATOM 3080 C CA    . THR A 1 396 ? 25.101  23.978  23.464  1.00 64.20 396 A 1 
ATOM 3081 C C     . THR A 1 396 ? 26.308  23.892  24.405  1.00 64.64 396 A 1 
ATOM 3082 O O     . THR A 1 396 ? 27.423  24.138  23.961  1.00 59.85 396 A 1 
ATOM 3083 C CB    . THR A 1 396 ? 24.401  25.332  23.641  1.00 57.57 396 A 1 
ATOM 3084 O OG1   . THR A 1 396 ? 23.466  25.308  24.687  1.00 50.09 396 A 1 
ATOM 3085 C CG2   . THR A 1 396 ? 23.643  25.742  22.380  1.00 50.84 396 A 1 
ATOM 3086 N N     . ALA A 1 397 ? 26.117  23.463  25.654  1.00 57.65 397 A 1 
ATOM 3087 C CA    . ALA A 1 397 ? 27.208  23.305  26.616  1.00 57.25 397 A 1 
ATOM 3088 C C     . ALA A 1 397 ? 28.209  22.219  26.185  1.00 56.82 397 A 1 
ATOM 3089 O O     . ALA A 1 397 ? 29.420  22.450  26.249  1.00 54.47 397 A 1 
ATOM 3090 C CB    . ALA A 1 397 ? 26.616  23.010  28.001  1.00 53.26 397 A 1 
ATOM 3091 N N     . ALA A 1 398 ? 27.729  21.093  25.668  1.00 50.08 398 A 1 
ATOM 3092 C CA    . ALA A 1 398 ? 28.613  20.024  25.181  1.00 49.21 398 A 1 
ATOM 3093 C C     . ALA A 1 398 ? 29.482  20.457  23.979  1.00 47.86 398 A 1 
ATOM 3094 O O     . ALA A 1 398 ? 30.578  19.921  23.793  1.00 45.75 398 A 1 
ATOM 3095 C CB    . ALA A 1 398 ? 27.749  18.808  24.825  1.00 45.96 398 A 1 
ATOM 3096 N N     . LEU A 1 399 ? 29.027  21.419  23.181  1.00 53.77 399 A 1 
ATOM 3097 C CA    . LEU A 1 399 ? 29.838  21.991  22.109  1.00 52.74 399 A 1 
ATOM 3098 C C     . LEU A 1 399 ? 30.864  23.012  22.640  1.00 52.64 399 A 1 
ATOM 3099 O O     . LEU A 1 399 ? 31.957  23.099  22.081  1.00 48.89 399 A 1 
ATOM 3100 C CB    . LEU A 1 399 ? 28.921  22.636  21.053  1.00 47.10 399 A 1 
ATOM 3101 C CG    . LEU A 1 399 ? 28.260  21.620  20.118  1.00 42.26 399 A 1 
ATOM 3102 C CD1   . LEU A 1 399 ? 27.137  22.298  19.319  1.00 41.31 399 A 1 
ATOM 3103 C CD2   . LEU A 1 399 ? 29.262  21.040  19.107  1.00 42.70 399 A 1 
ATOM 3104 N N     . SER A 1 400 ? 30.539  23.748  23.688  1.00 54.80 400 A 1 
ATOM 3105 C CA    . SER A 1 400 ? 31.448  24.759  24.243  1.00 55.79 400 A 1 
ATOM 3106 C C     . SER A 1 400 ? 32.639  24.159  24.992  1.00 56.89 400 A 1 
ATOM 3107 O O     . SER A 1 400 ? 33.744  24.673  24.879  1.00 51.56 400 A 1 
ATOM 3108 C CB    . SER A 1 400 ? 30.697  25.751  25.125  1.00 50.49 400 A 1 
ATOM 3109 O OG    . SER A 1 400 ? 30.126  25.141  26.266  1.00 44.57 400 A 1 
ATOM 3110 N N     . ASP A 1 401 ? 32.418  23.066  25.720  1.00 51.24 401 A 1 
ATOM 3111 C CA    . ASP A 1 401 ? 33.464  22.475  26.575  1.00 53.07 401 A 1 
ATOM 3112 C C     . ASP A 1 401 ? 34.569  21.743  25.782  1.00 52.06 401 A 1 
ATOM 3113 O O     . ASP A 1 401 ? 35.646  21.469  26.298  1.00 48.71 401 A 1 
ATOM 3114 C CB    . ASP A 1 401 ? 32.798  21.565  27.621  1.00 47.69 401 A 1 
ATOM 3115 C CG    . ASP A 1 401 ? 33.627  21.383  28.902  1.00 42.13 401 A 1 
ATOM 3116 O OD1   . ASP A 1 401 ? 34.407  22.306  29.230  1.00 40.75 401 A 1 
ATOM 3117 O OD2   . ASP A 1 401 ? 33.428  20.340  29.559  1.00 39.60 401 A 1 
ATOM 3118 N N     . SER A 1 402 ? 34.327  21.490  24.490  1.00 46.00 402 A 1 
ATOM 3119 C CA    . SER A 1 402 ? 35.377  20.976  23.596  1.00 47.71 402 A 1 
ATOM 3120 C C     . SER A 1 402 ? 36.444  22.022  23.207  1.00 47.86 402 A 1 
ATOM 3121 O O     . SER A 1 402 ? 37.252  21.768  22.319  1.00 42.99 402 A 1 
ATOM 3122 C CB    . SER A 1 402 ? 34.777  20.278  22.384  1.00 42.57 402 A 1 
ATOM 3123 O OG    . SER A 1 402 ? 34.196  21.184  21.467  1.00 38.76 402 A 1 
ATOM 3124 N N     . SER A 1 403 ? 36.484  23.186  23.874  1.00 41.46 403 A 1 
ATOM 3125 C CA    . SER A 1 403 ? 37.631  24.096  23.836  1.00 43.03 403 A 1 
ATOM 3126 C C     . SER A 1 403 ? 38.801  23.443  24.583  1.00 43.06 403 A 1 
ATOM 3127 O O     . SER A 1 403 ? 39.071  23.733  25.742  1.00 39.59 403 A 1 
ATOM 3128 C CB    . SER A 1 403 ? 37.273  25.492  24.364  1.00 39.08 403 A 1 
ATOM 3129 O OG    . SER A 1 403 ? 36.933  25.491  25.739  1.00 35.66 403 A 1 
ATOM 3130 N N     . TYR A 1 404 ? 39.459  22.507  23.912  1.00 43.47 404 A 1 
ATOM 3131 C CA    . TYR A 1 404 ? 40.731  21.964  24.353  1.00 43.00 404 A 1 
ATOM 3132 C C     . TYR A 1 404 ? 41.691  23.130  24.559  1.00 39.42 404 A 1 
ATOM 3133 O O     . TYR A 1 404 ? 42.166  23.748  23.591  1.00 37.18 404 A 1 
ATOM 3134 C CB    . TYR A 1 404 ? 41.271  20.948  23.338  1.00 40.83 404 A 1 
ATOM 3135 C CG    . TYR A 1 404 ? 40.805  19.523  23.575  1.00 38.63 404 A 1 
ATOM 3136 C CD1   . TYR A 1 404 ? 41.598  18.646  24.343  1.00 37.98 404 A 1 
ATOM 3137 C CD2   . TYR A 1 404 ? 39.585  19.073  23.045  1.00 37.53 404 A 1 
ATOM 3138 C CE1   . TYR A 1 404 ? 41.173  17.319  24.577  1.00 34.10 404 A 1 
ATOM 3139 C CE2   . TYR A 1 404 ? 39.149  17.757  23.286  1.00 33.17 404 A 1 
ATOM 3140 C CZ    . TYR A 1 404 ? 39.955  16.879  24.044  1.00 35.19 404 A 1 
ATOM 3141 O OH    . TYR A 1 404 ? 39.537  15.595  24.275  1.00 35.21 404 A 1 
ATOM 3142 N N     . SER A 1 405 ? 41.961  23.447  25.812  1.00 43.05 405 A 1 
ATOM 3143 C CA    . SER A 1 405 ? 43.044  24.339  26.215  1.00 44.16 405 A 1 
ATOM 3144 C C     . SER A 1 405 ? 44.342  23.730  25.687  1.00 42.58 405 A 1 
ATOM 3145 O O     . SER A 1 405 ? 44.860  22.767  26.249  1.00 40.10 405 A 1 
ATOM 3146 C CB    . SER A 1 405 ? 43.069  24.486  27.732  1.00 40.04 405 A 1 
ATOM 3147 O OG    . SER A 1 405 ? 44.121  25.337  28.126  1.00 36.68 405 A 1 
ATOM 3148 N N     . THR A 1 406 ? 44.810  24.241  24.572  1.00 37.11 406 A 1 
ATOM 3149 C CA    . THR A 1 406 ? 46.155  23.938  24.082  1.00 41.12 406 A 1 
ATOM 3150 C C     . THR A 1 406 ? 47.129  24.493  25.118  1.00 38.77 406 A 1 
ATOM 3151 O O     . THR A 1 406 ? 47.405  25.691  25.124  1.00 36.64 406 A 1 
ATOM 3152 C CB    . THR A 1 406 ? 46.417  24.563  22.705  1.00 38.05 406 A 1 
ATOM 3153 O OG1   . THR A 1 406 ? 45.926  25.887  22.642  1.00 34.19 406 A 1 
ATOM 3154 C CG2   . THR A 1 406 ? 45.742  23.766  21.591  1.00 35.31 406 A 1 
ATOM 3155 N N     . VAL A 1 407 ? 47.587  23.631  26.032  1.00 35.92 407 A 1 
ATOM 3156 C CA    . VAL A 1 407 ? 48.626  23.978  27.002  1.00 39.73 407 A 1 
ATOM 3157 C C     . VAL A 1 407 ? 49.843  24.430  26.187  1.00 36.19 407 A 1 
ATOM 3158 O O     . VAL A 1 407 ? 50.349  23.627  25.394  1.00 34.94 407 A 1 
ATOM 3159 C CB    . VAL A 1 407 ? 48.980  22.794  27.912  1.00 38.13 407 A 1 
ATOM 3160 C CG1   . VAL A 1 407 ? 49.999  23.215  28.983  1.00 34.42 407 A 1 
ATOM 3161 C CG2   . VAL A 1 407 ? 47.738  22.254  28.641  1.00 37.40 407 A 1 
ATOM 3162 N N     . PRO A 1 408 ? 50.276  25.706  26.296  1.00 34.35 408 A 1 
ATOM 3163 C CA    . PRO A 1 408 ? 51.464  26.134  25.598  1.00 36.15 408 A 1 
ATOM 3164 C C     . PRO A 1 408 ? 52.639  25.347  26.187  1.00 35.17 408 A 1 
ATOM 3165 O O     . PRO A 1 408 ? 52.917  25.443  27.384  1.00 34.17 408 A 1 
ATOM 3166 C CB    . PRO A 1 408 ? 51.556  27.649  25.823  1.00 33.94 408 A 1 
ATOM 3167 C CG    . PRO A 1 408 ? 50.817  27.870  27.133  1.00 32.82 408 A 1 
ATOM 3168 C CD    . PRO A 1 408 ? 49.756  26.764  27.146  1.00 36.65 408 A 1 
ATOM 3169 N N     . TRP A 1 409 ? 53.290  24.549  25.374  1.00 39.26 409 A 1 
ATOM 3170 C CA    . TRP A 1 409 ? 54.594  23.985  25.697  1.00 37.54 409 A 1 
ATOM 3171 C C     . TRP A 1 409 ? 55.582  25.163  25.802  1.00 35.56 409 A 1 
ATOM 3172 O O     . TRP A 1 409 ? 55.961  25.735  24.776  1.00 32.21 409 A 1 
ATOM 3173 C CB    . TRP A 1 409 ? 55.031  22.961  24.647  1.00 34.37 409 A 1 
ATOM 3174 C CG    . TRP A 1 409 ? 54.429  21.598  24.793  1.00 30.54 409 A 1 
ATOM 3175 C CD1   . TRP A 1 409 ? 53.119  21.288  24.715  1.00 24.14 409 A 1 
ATOM 3176 C CD2   . TRP A 1 409 ? 55.128  20.334  25.058  1.00 25.88 409 A 1 
ATOM 3177 N NE1   . TRP A 1 409 ? 52.938  19.923  24.907  1.00 22.34 409 A 1 
ATOM 3178 C CE2   . TRP A 1 409 ? 54.142  19.312  25.111  1.00 24.47 409 A 1 
ATOM 3179 C CE3   . TRP A 1 409 ? 56.468  19.990  25.230  1.00 28.02 409 A 1 
ATOM 3180 C CZ2   . TRP A 1 409 ? 54.495  17.965  25.354  1.00 29.53 409 A 1 
ATOM 3181 C CZ3   . TRP A 1 409 ? 56.830  18.647  25.471  1.00 27.75 409 A 1 
ATOM 3182 C CH2   . TRP A 1 409 ? 55.859  17.650  25.533  1.00 27.51 409 A 1 
ATOM 3183 N N     . PHE A 1 410 ? 55.875  25.573  27.032  1.00 38.56 410 A 1 
ATOM 3184 C CA    . PHE A 1 410 ? 57.048  26.381  27.371  1.00 33.90 410 A 1 
ATOM 3185 C C     . PHE A 1 410 ? 58.288  25.479  27.462  1.00 31.73 410 A 1 
ATOM 3186 O O     . PHE A 1 410 ? 58.139  24.333  27.929  1.00 25.68 410 A 1 
ATOM 3187 C CB    . PHE A 1 410 ? 56.829  27.170  28.667  1.00 33.17 410 A 1 
ATOM 3188 C CG    . PHE A 1 410 ? 56.240  28.547  28.450  1.00 30.45 410 A 1 
ATOM 3189 C CD1   . PHE A 1 410 ? 57.062  29.604  28.040  1.00 25.37 410 A 1 
ATOM 3190 C CD2   . PHE A 1 410 ? 54.865  28.772  28.643  1.00 25.64 410 A 1 
ATOM 3191 C CE1   . PHE A 1 410 ? 56.522  30.892  27.839  1.00 23.30 410 A 1 
ATOM 3192 C CE2   . PHE A 1 410 ? 54.326  30.051  28.437  1.00 26.89 410 A 1 
ATOM 3193 C CZ    . PHE A 1 410 ? 55.154  31.107  28.035  1.00 31.34 410 A 1 
ATOM 3194 O OXT   . PHE A 1 410 ? 59.355  26.017  27.068  1.00 38.95 410 A 1 
ATOM 3195 N N     . PHE B 2 1   ? -1.446  -23.020 6.475   1.00 32.72 1   B 1 
ATOM 3196 C CA    . PHE B 2 1   ? -1.644  -21.851 7.346   1.00 35.13 1   B 1 
ATOM 3197 C C     . PHE B 2 1   ? -0.467  -20.917 7.140   1.00 41.97 1   B 1 
ATOM 3198 O O     . PHE B 2 1   ? 0.642   -21.282 7.507   1.00 38.70 1   B 1 
ATOM 3199 C CB    . PHE B 2 1   ? -1.734  -22.262 8.805   1.00 31.04 1   B 1 
ATOM 3200 C CG    . PHE B 2 1   ? -3.052  -22.863 9.201   1.00 27.08 1   B 1 
ATOM 3201 C CD1   . PHE B 2 1   ? -4.098  -22.036 9.626   1.00 25.20 1   B 1 
ATOM 3202 C CD2   . PHE B 2 1   ? -3.258  -24.248 9.128   1.00 26.54 1   B 1 
ATOM 3203 C CE1   . PHE B 2 1   ? -5.334  -22.590 9.976   1.00 23.88 1   B 1 
ATOM 3204 C CE2   . PHE B 2 1   ? -4.503  -24.811 9.477   1.00 22.90 1   B 1 
ATOM 3205 C CZ    . PHE B 2 1   ? -5.542  -23.976 9.904   1.00 25.24 1   B 1 
ATOM 3206 N N     . SER B 2 2   ? -0.673  -19.759 6.527   1.00 40.43 2   B 1 
ATOM 3207 C CA    . SER B 2 2   ? 0.407   -18.797 6.309   1.00 46.77 2   B 1 
ATOM 3208 C C     . SER B 2 2   ? 0.994   -18.384 7.660   1.00 52.32 2   B 1 
ATOM 3209 O O     . SER B 2 2   ? 0.255   -18.138 8.616   1.00 49.34 2   B 1 
ATOM 3210 C CB    . SER B 2 2   ? -0.102  -17.579 5.538   1.00 44.67 2   B 1 
ATOM 3211 O OG    . SER B 2 2   ? -0.931  -17.971 4.478   1.00 39.16 2   B 1 
ATOM 3212 N N     . SER B 2 3   ? 2.316   -18.316 7.763   1.00 50.36 3   B 1 
ATOM 3213 C CA    . SER B 2 3   ? 3.022   -17.911 8.988   1.00 59.24 3   B 1 
ATOM 3214 C C     . SER B 2 3   ? 2.469   -16.564 9.483   1.00 65.43 3   B 1 
ATOM 3215 O O     . SER B 2 3   ? 2.068   -15.733 8.663   1.00 62.46 3   B 1 
ATOM 3216 C CB    . SER B 2 3   ? 4.523   -17.814 8.674   1.00 53.64 3   B 1 
ATOM 3217 O OG    . SER B 2 3   ? 5.256   -17.112 9.656   1.00 45.23 3   B 1 
ATOM 3218 N N     . PRO B 2 4   ? 2.458   -16.266 10.795  1.00 59.60 4   B 1 
ATOM 3219 C CA    . PRO B 2 4   ? 2.018   -14.955 11.272  1.00 60.06 4   B 1 
ATOM 3220 C C     . PRO B 2 4   ? 2.769   -13.780 10.613  1.00 63.21 4   B 1 
ATOM 3221 O O     . PRO B 2 4   ? 2.178   -12.712 10.403  1.00 61.55 4   B 1 
ATOM 3222 C CB    . PRO B 2 4   ? 2.193   -14.998 12.797  1.00 55.40 4   B 1 
ATOM 3223 C CG    . PRO B 2 4   ? 3.144   -16.173 13.048  1.00 53.23 4   B 1 
ATOM 3224 C CD    . PRO B 2 4   ? 2.844   -17.124 11.887  1.00 54.42 4   B 1 
ATOM 3225 N N     . LYS B 2 5   ? 4.032   -13.979 10.216  1.00 59.95 5   B 1 
ATOM 3226 C CA    . LYS B 2 5   ? 4.787   -13.015 9.400   1.00 59.31 5   B 1 
ATOM 3227 C C     . LYS B 2 5   ? 4.221   -12.895 7.979   1.00 63.77 5   B 1 
ATOM 3228 O O     . LYS B 2 5   ? 4.225   -11.800 7.420   1.00 58.59 5   B 1 
ATOM 3229 C CB    . LYS B 2 5   ? 6.262   -13.406 9.319   1.00 50.29 5   B 1 
ATOM 3230 C CG    . LYS B 2 5   ? 7.049   -13.152 10.610  1.00 42.38 5   B 1 
ATOM 3231 C CD    . LYS B 2 5   ? 8.530   -13.450 10.350  1.00 38.01 5   B 1 
ATOM 3232 C CE    . LYS B 2 5   ? 9.428   -13.136 11.550  1.00 31.42 5   B 1 
ATOM 3233 N NZ    . LYS B 2 5   ? 10.850  -13.372 11.227  1.00 27.41 5   B 1 
ATOM 3234 N N     . GLU B 2 6   ? 3.733   -13.964 7.380   1.00 65.34 6   B 1 
ATOM 3235 C CA    . GLU B 2 6   ? 3.110   -13.945 6.059   1.00 68.29 6   B 1 
ATOM 3236 C C     . GLU B 2 6   ? 1.781   -13.192 6.068   1.00 73.16 6   B 1 
ATOM 3237 O O     . GLU B 2 6   ? 1.491   -12.429 5.156   1.00 68.06 6   B 1 
ATOM 3238 C CB    . GLU B 2 6   ? 2.893   -15.363 5.539   1.00 60.11 6   B 1 
ATOM 3239 C CG    . GLU B 2 6   ? 4.227   -16.060 5.283   1.00 50.27 6   B 1 
ATOM 3240 C CD    . GLU B 2 6   ? 4.036   -17.508 4.839   1.00 44.35 6   B 1 
ATOM 3241 O OE1   . GLU B 2 6   ? 4.793   -17.902 3.935   1.00 40.95 6   B 1 
ATOM 3242 O OE2   . GLU B 2 6   ? 3.172   -18.173 5.429   1.00 41.16 6   B 1 
ATOM 3243 N N     . GLN B 2 7   ? 1.002   -13.305 7.161   1.00 70.01 7   B 1 
ATOM 3244 C CA    . GLN B 2 7   ? -0.224  -12.532 7.333   1.00 74.71 7   B 1 
ATOM 3245 C C     . GLN B 2 7   ? 0.003   -11.012 7.400   1.00 80.71 7   B 1 
ATOM 3246 O O     . GLN B 2 7   ? -0.921  -10.238 7.167   1.00 76.40 7   B 1 
ATOM 3247 C CB    . GLN B 2 7   ? -0.967  -13.024 8.585   1.00 67.67 7   B 1 
ATOM 3248 C CG    . GLN B 2 7   ? -1.557  -14.429 8.400   1.00 59.98 7   B 1 
ATOM 3249 C CD    . GLN B 2 7   ? -2.677  -14.463 7.353   1.00 50.07 7   B 1 
ATOM 3250 O OE1   . GLN B 2 7   ? -3.343  -13.470 7.095   1.00 49.05 7   B 1 
ATOM 3251 N NE2   . GLN B 2 7   ? -2.918  -15.592 6.732   1.00 43.40 7   B 1 
ATOM 3252 N N     . ASP B 2 8   ? 1.216   -10.548 7.704   1.00 76.82 8   B 1 
ATOM 3253 C CA    . ASP B 2 8   ? 1.554   -9.118  7.644   1.00 78.21 8   B 1 
ATOM 3254 C C     . ASP B 2 8   ? 1.747   -8.592  6.211   1.00 82.34 8   B 1 
ATOM 3255 O O     . ASP B 2 8   ? 1.692   -7.376  5.999   1.00 78.11 8   B 1 
ATOM 3256 C CB    . ASP B 2 8   ? 2.776   -8.814  8.529   1.00 71.62 8   B 1 
ATOM 3257 C CG    . ASP B 2 8   ? 2.454   -8.554  10.007  1.00 65.13 8   B 1 
ATOM 3258 O OD1   . ASP B 2 8   ? 1.286   -8.239  10.342  1.00 58.00 8   B 1 
ATOM 3259 O OD2   . ASP B 2 8   ? 3.406   -8.488  10.821  1.00 58.41 8   B 1 
ATOM 3260 N N     . ARG B 2 9   ? 1.920   -9.483  5.218   1.00 84.55 9   B 1 
ATOM 3261 C CA    . ARG B 2 9   ? 2.010   -9.155  3.792   1.00 86.43 9   B 1 
ATOM 3262 C C     . ARG B 2 9   ? 0.647   -8.863  3.162   1.00 89.18 9   B 1 
ATOM 3263 O O     . ARG B 2 9   ? 0.570   -8.145  2.172   1.00 86.72 9   B 1 
ATOM 3264 C CB    . ARG B 2 9   ? 2.681   -10.294 3.010   1.00 81.93 9   B 1 
ATOM 3265 C CG    . ARG B 2 9   ? 4.070   -10.661 3.544   1.00 72.61 9   B 1 
ATOM 3266 C CD    . ARG B 2 9   ? 4.784   -11.693 2.673   1.00 68.40 9   B 1 
ATOM 3267 N NE    . ARG B 2 9   ? 4.192   -13.033 2.750   1.00 61.48 9   B 1 
ATOM 3268 C CZ    . ARG B 2 9   ? 4.502   -14.066 1.974   1.00 55.71 9   B 1 
ATOM 3269 N NH1   . ARG B 2 9   ? 5.375   -13.978 1.015   1.00 52.59 9   B 1 
ATOM 3270 N NH2   . ARG B 2 9   ? 3.963   -15.232 2.137   1.00 49.03 9   B 1 
ATOM 3271 N N     . PHE B 2 10  ? -0.422  -9.407  3.760   1.00 91.52 10  B 1 
ATOM 3272 C CA    . PHE B 2 10  ? -1.763  -9.352  3.211   1.00 92.78 10  B 1 
ATOM 3273 C C     . PHE B 2 10  ? -2.680  -8.414  3.989   1.00 93.76 10  B 1 
ATOM 3274 O O     . PHE B 2 10  ? -2.505  -8.151  5.191   1.00 92.22 10  B 1 
ATOM 3275 C CB    . PHE B 2 10  ? -2.338  -10.777 3.126   1.00 91.64 10  B 1 
ATOM 3276 C CG    . PHE B 2 10  ? -1.463  -11.751 2.366   1.00 91.60 10  B 1 
ATOM 3277 C CD1   . PHE B 2 10  ? -1.046  -11.469 1.055   1.00 86.21 10  B 1 
ATOM 3278 C CD2   . PHE B 2 10  ? -1.039  -12.943 2.976   1.00 85.04 10  B 1 
ATOM 3279 C CE1   . PHE B 2 10  ? -0.215  -12.363 0.354   1.00 82.40 10  B 1 
ATOM 3280 C CE2   . PHE B 2 10  ? -0.211  -13.846 2.286   1.00 82.69 10  B 1 
ATOM 3281 C CZ    . PHE B 2 10  ? 0.205   -13.551 0.968   1.00 83.38 10  B 1 
ATOM 3282 N N     . LEU B 2 11  ? -3.713  -7.911  3.318   1.00 94.11 11  B 1 
ATOM 3283 C CA    . LEU B 2 11  ? -4.822  -7.249  3.991   1.00 94.47 11  B 1 
ATOM 3284 C C     . LEU B 2 11  ? -5.641  -8.273  4.796   1.00 94.57 11  B 1 
ATOM 3285 O O     . LEU B 2 11  ? -5.669  -9.451  4.449   1.00 92.75 11  B 1 
ATOM 3286 C CB    . LEU B 2 11  ? -5.692  -6.502  2.975   1.00 93.89 11  B 1 
ATOM 3287 C CG    . LEU B 2 11  ? -4.956  -5.349  2.262   1.00 92.70 11  B 1 
ATOM 3288 C CD1   . LEU B 2 11  ? -5.925  -4.668  1.299   1.00 89.39 11  B 1 
ATOM 3289 C CD2   . LEU B 2 11  ? -4.438  -4.293  3.248   1.00 88.47 11  B 1 
ATOM 3290 N N     . PRO B 2 12  ? -6.327  -7.869  5.893   1.00 93.42 12  B 1 
ATOM 3291 C CA    . PRO B 2 12  ? -7.102  -8.820  6.675   1.00 93.05 12  B 1 
ATOM 3292 C C     . PRO B 2 12  ? -8.237  -9.440  5.852   1.00 93.84 12  B 1 
ATOM 3293 O O     . PRO B 2 12  ? -9.093  -8.717  5.345   1.00 93.07 12  B 1 
ATOM 3294 C CB    . PRO B 2 12  ? -7.625  -8.040  7.884   1.00 91.45 12  B 1 
ATOM 3295 C CG    . PRO B 2 12  ? -6.685  -6.835  7.977   1.00 88.92 12  B 1 
ATOM 3296 C CD    . PRO B 2 12  ? -6.312  -6.566  6.526   1.00 91.37 12  B 1 
ATOM 3297 N N     . ILE B 2 13  ? -8.322  -10.781 5.821   1.00 92.20 13  B 1 
ATOM 3298 C CA    . ILE B 2 13  ? -9.324  -11.531 5.050   1.00 92.98 13  B 1 
ATOM 3299 C C     . ILE B 2 13  ? -10.765 -11.105 5.354   1.00 93.69 13  B 1 
ATOM 3300 O O     . ILE B 2 13  ? -11.626 -11.089 4.476   1.00 92.90 13  B 1 
ATOM 3301 C CB    . ILE B 2 13  ? -9.119  -13.045 5.285   1.00 92.15 13  B 1 
ATOM 3302 C CG1   . ILE B 2 13  ? -9.941  -13.938 4.337   1.00 88.29 13  B 1 
ATOM 3303 C CG2   . ILE B 2 13  ? -9.425  -13.449 6.737   1.00 86.17 13  B 1 
ATOM 3304 C CD1   . ILE B 2 13  ? -9.544  -13.778 2.873   1.00 80.05 13  B 1 
ATOM 3305 N N     . ALA B 2 14  ? -11.057 -10.709 6.613   1.00 92.95 14  B 1 
ATOM 3306 C CA    . ALA B 2 14  ? -12.380 -10.229 7.009   1.00 92.23 14  B 1 
ATOM 3307 C C     . ALA B 2 14  ? -12.762 -8.908  6.314   1.00 93.29 14  B 1 
ATOM 3308 O O     . ALA B 2 14  ? -13.946 -8.690  6.031   1.00 92.25 14  B 1 
ATOM 3309 C CB    . ALA B 2 14  ? -12.404 -10.075 8.534   1.00 90.23 14  B 1 
ATOM 3310 N N     . ASN B 2 15  ? -11.783 -8.025  6.046   1.00 93.84 15  B 1 
ATOM 3311 C CA    . ASN B 2 15  ? -12.003 -6.768  5.333   1.00 94.28 15  B 1 
ATOM 3312 C C     . ASN B 2 15  ? -12.208 -7.035  3.839   1.00 95.25 15  B 1 
ATOM 3313 O O     . ASN B 2 15  ? -13.206 -6.580  3.290   1.00 94.78 15  B 1 
ATOM 3314 C CB    . ASN B 2 15  ? -10.830 -5.809  5.591   1.00 93.37 15  B 1 
ATOM 3315 C CG    . ASN B 2 15  ? -10.746 -5.351  7.034   1.00 91.61 15  B 1 
ATOM 3316 O OD1   . ASN B 2 15  ? -10.478 -6.092  7.954   1.00 81.50 15  B 1 
ATOM 3317 N ND2   . ASN B 2 15  ? -10.988 -4.082  7.284   1.00 82.34 15  B 1 
ATOM 3318 N N     . VAL B 2 16  ? -11.356 -7.851  3.227   1.00 95.23 16  B 1 
ATOM 3319 C CA    . VAL B 2 16  ? -11.492 -8.268  1.824   1.00 95.93 16  B 1 
ATOM 3320 C C     . VAL B 2 16  ? -12.859 -8.938  1.594   1.00 96.40 16  B 1 
ATOM 3321 O O     . VAL B 2 16  ? -13.628 -8.517  0.732   1.00 95.98 16  B 1 
ATOM 3322 C CB    . VAL B 2 16  ? -10.343 -9.211  1.421   1.00 95.77 16  B 1 
ATOM 3323 C CG1   . VAL B 2 16  ? -10.479 -9.686  -0.029  1.00 93.56 16  B 1 
ATOM 3324 C CG2   . VAL B 2 16  ? -8.984  -8.506  1.571   1.00 93.58 16  B 1 
ATOM 3325 N N     . SER B 2 17  ? -13.238 -9.894  2.453   1.00 96.16 17  B 1 
ATOM 3326 C CA    . SER B 2 17  ? -14.543 -10.566 2.368   1.00 95.85 17  B 1 
ATOM 3327 C C     . SER B 2 17  ? -15.730 -9.615  2.508   1.00 96.23 17  B 1 
ATOM 3328 O O     . SER B 2 17  ? -16.800 -9.896  1.972   1.00 95.65 17  B 1 
ATOM 3329 C CB    . SER B 2 17  ? -14.686 -11.613 3.470   1.00 94.68 17  B 1 
ATOM 3330 O OG    . SER B 2 17  ? -13.679 -12.595 3.430   1.00 80.56 17  B 1 
ATOM 3331 N N     . ARG B 2 18  ? -15.596 -8.520  3.279   1.00 95.11 18  B 1 
ATOM 3332 C CA    . ARG B 2 18  ? -16.646 -7.514  3.419   1.00 94.93 18  B 1 
ATOM 3333 C C     . ARG B 2 18  ? -16.822 -6.710  2.139   1.00 95.76 18  B 1 
ATOM 3334 O O     . ARG B 2 18  ? -17.956 -6.514  1.725   1.00 94.53 18  B 1 
ATOM 3335 C CB    . ARG B 2 18  ? -16.352 -6.613  4.626   1.00 93.42 18  B 1 
ATOM 3336 C CG    . ARG B 2 18  ? -17.548 -5.718  4.979   1.00 85.08 18  B 1 
ATOM 3337 C CD    . ARG B 2 18  ? -17.185 -4.699  6.075   1.00 83.41 18  B 1 
ATOM 3338 N NE    . ARG B 2 18  ? -16.718 -5.359  7.311   1.00 74.72 18  B 1 
ATOM 3339 C CZ    . ARG B 2 18  ? -15.726 -4.955  8.095   1.00 68.77 18  B 1 
ATOM 3340 N NH1   . ARG B 2 18  ? -15.061 -3.855  7.844   1.00 60.73 18  B 1 
ATOM 3341 N NH2   . ARG B 2 18  ? -15.381 -5.645  9.136   1.00 61.14 18  B 1 
ATOM 3342 N N     . ILE B 2 19  ? -15.720 -6.293  1.506   1.00 96.31 19  B 1 
ATOM 3343 C CA    . ILE B 2 19  ? -15.741 -5.556  0.238   1.00 96.60 19  B 1 
ATOM 3344 C C     . ILE B 2 19  ? -16.360 -6.417  -0.868  1.00 97.17 19  B 1 
ATOM 3345 O O     . ILE B 2 19  ? -17.313 -5.990  -1.507  1.00 96.67 19  B 1 
ATOM 3346 C CB    . ILE B 2 19  ? -14.327 -5.076  -0.143  1.00 96.54 19  B 1 
ATOM 3347 C CG1   . ILE B 2 19  ? -13.733 -4.124  0.927   1.00 95.36 19  B 1 
ATOM 3348 C CG2   . ILE B 2 19  ? -14.374 -4.340  -1.497  1.00 95.09 19  B 1 
ATOM 3349 C CD1   . ILE B 2 19  ? -12.210 -3.971  0.822   1.00 91.23 19  B 1 
ATOM 3350 N N     . MET B 2 20  ? -15.925 -7.670  -1.016  1.00 97.25 20  B 1 
ATOM 3351 C CA    . MET B 2 20  ? -16.510 -8.613  -1.974  1.00 97.59 20  B 1 
ATOM 3352 C C     . MET B 2 20  ? -18.025 -8.757  -1.790  1.00 97.53 20  B 1 
ATOM 3353 O O     . MET B 2 20  ? -18.782 -8.671  -2.746  1.00 96.59 20  B 1 
ATOM 3354 C CB    . MET B 2 20  ? -15.858 -9.997  -1.837  1.00 97.42 20  B 1 
ATOM 3355 C CG    . MET B 2 20  ? -14.380 -10.031 -2.224  1.00 96.39 20  B 1 
ATOM 3356 S SD    . MET B 2 20  ? -13.636 -11.672 -1.964  1.00 95.06 20  B 1 
ATOM 3357 C CE    . MET B 2 20  ? -14.214 -12.522 -3.458  1.00 87.10 20  B 1 
ATOM 3358 N N     . LYS B 2 21  ? -18.506 -8.929  -0.549  1.00 97.03 21  B 1 
ATOM 3359 C CA    . LYS B 2 21  ? -19.942 -9.071  -0.264  1.00 96.72 21  B 1 
ATOM 3360 C C     . LYS B 2 21  ? -20.745 -7.809  -0.560  1.00 96.94 21  B 1 
ATOM 3361 O O     . LYS B 2 21  ? -21.914 -7.930  -0.897  1.00 95.61 21  B 1 
ATOM 3362 C CB    . LYS B 2 21  ? -20.160 -9.474  1.187   1.00 95.71 21  B 1 
ATOM 3363 C CG    . LYS B 2 21  ? -19.848 -10.956 1.421   1.00 90.87 21  B 1 
ATOM 3364 C CD    . LYS B 2 21  ? -20.035 -11.264 2.900   1.00 81.66 21  B 1 
ATOM 3365 C CE    . LYS B 2 21  ? -19.752 -12.733 3.162   1.00 73.45 21  B 1 
ATOM 3366 N NZ    . LYS B 2 21  ? -20.201 -13.122 4.515   1.00 63.15 21  B 1 
ATOM 3367 N N     . LYS B 2 22  ? -20.160 -6.615  -0.407  1.00 96.38 22  B 1 
ATOM 3368 C CA    . LYS B 2 22  ? -20.816 -5.352  -0.757  1.00 95.77 22  B 1 
ATOM 3369 C C     . LYS B 2 22  ? -21.006 -5.212  -2.269  1.00 96.35 22  B 1 
ATOM 3370 O O     . LYS B 2 22  ? -22.024 -4.678  -2.690  1.00 94.83 22  B 1 
ATOM 3371 C CB    . LYS B 2 22  ? -20.026 -4.155  -0.217  1.00 94.08 22  B 1 
ATOM 3372 C CG    . LYS B 2 22  ? -20.214 -3.899  1.289   1.00 85.28 22  B 1 
ATOM 3373 C CD    . LYS B 2 22  ? -19.431 -2.638  1.671   1.00 79.49 22  B 1 
ATOM 3374 C CE    . LYS B 2 22  ? -19.691 -2.171  3.099   1.00 69.17 22  B 1 
ATOM 3375 N NZ    . LYS B 2 22  ? -19.139 -0.811  3.337   1.00 61.04 22  B 1 
ATOM 3376 N N     . ALA B 2 23  ? -20.062 -5.709  -3.067  1.00 96.83 23  B 1 
ATOM 3377 C CA    . ALA B 2 23  ? -20.133 -5.649  -4.524  1.00 96.61 23  B 1 
ATOM 3378 C C     . ALA B 2 23  ? -21.109 -6.674  -5.138  1.00 97.10 23  B 1 
ATOM 3379 O O     . ALA B 2 23  ? -21.580 -6.487  -6.258  1.00 95.81 23  B 1 
ATOM 3380 C CB    . ALA B 2 23  ? -18.724 -5.863  -5.061  1.00 95.40 23  B 1 
ATOM 3381 N N     . LEU B 2 24  ? -21.405 -7.763  -4.423  1.00 96.59 24  B 1 
ATOM 3382 C CA    . LEU B 2 24  ? -22.140 -8.900  -4.953  1.00 96.93 24  B 1 
ATOM 3383 C C     . LEU B 2 24  ? -23.620 -8.890  -4.531  1.00 97.00 24  B 1 
ATOM 3384 O O     . LEU B 2 24  ? -23.955 -8.392  -3.450  1.00 95.29 24  B 1 
ATOM 3385 C CB    . LEU B 2 24  ? -21.453 -10.194 -4.502  1.00 96.39 24  B 1 
ATOM 3386 C CG    . LEU B 2 24  ? -20.051 -10.400 -5.098  1.00 96.15 24  B 1 
ATOM 3387 C CD1   . LEU B 2 24  ? -19.421 -11.645 -4.473  1.00 93.00 24  B 1 
ATOM 3388 C CD2   . LEU B 2 24  ? -20.071 -10.569 -6.611  1.00 92.51 24  B 1 
ATOM 3389 N N     . PRO B 2 25  ? -24.524 -9.509  -5.336  1.00 97.15 25  B 1 
ATOM 3390 C CA    . PRO B 2 25  ? -25.917 -9.670  -4.950  1.00 96.79 25  B 1 
ATOM 3391 C C     . PRO B 2 25  ? -26.067 -10.557 -3.715  1.00 96.82 25  B 1 
ATOM 3392 O O     . PRO B 2 25  ? -25.258 -11.445 -3.440  1.00 95.30 25  B 1 
ATOM 3393 C CB    . PRO B 2 25  ? -26.611 -10.248 -6.187  1.00 95.58 25  B 1 
ATOM 3394 C CG    . PRO B 2 25  ? -25.491 -10.971 -6.924  1.00 93.13 25  B 1 
ATOM 3395 C CD    . PRO B 2 25  ? -24.269 -10.109 -6.629  1.00 96.17 25  B 1 
ATOM 3396 N N     . ALA B 2 26  ? -27.160 -10.374 -2.958  1.00 96.11 26  B 1 
ATOM 3397 C CA    . ALA B 2 26  ? -27.371 -11.038 -1.670  1.00 95.90 26  B 1 
ATOM 3398 C C     . ALA B 2 26  ? -27.403 -12.583 -1.741  1.00 96.00 26  B 1 
ATOM 3399 O O     . ALA B 2 26  ? -27.115 -13.269 -0.754  1.00 92.39 26  B 1 
ATOM 3400 C CB    . ALA B 2 26  ? -28.676 -10.501 -1.074  1.00 94.40 26  B 1 
ATOM 3401 N N     . ASN B 2 27  ? -27.762 -13.158 -2.899  1.00 94.97 27  B 1 
ATOM 3402 C CA    . ASN B 2 27  ? -27.801 -14.602 -3.135  1.00 94.44 27  B 1 
ATOM 3403 C C     . ASN B 2 27  ? -26.425 -15.219 -3.468  1.00 94.94 27  B 1 
ATOM 3404 O O     . ASN B 2 27  ? -26.316 -16.448 -3.485  1.00 91.33 27  B 1 
ATOM 3405 C CB    . ASN B 2 27  ? -28.835 -14.915 -4.232  1.00 92.32 27  B 1 
ATOM 3406 C CG    . ASN B 2 27  ? -28.427 -14.353 -5.583  1.00 88.93 27  B 1 
ATOM 3407 O OD1   . ASN B 2 27  ? -27.851 -13.303 -5.699  1.00 76.57 27  B 1 
ATOM 3408 N ND2   . ASN B 2 27  ? -28.729 -15.045 -6.667  1.00 80.06 27  B 1 
ATOM 3409 N N     . ALA B 2 28  ? -25.391 -14.397 -3.729  1.00 95.08 28  B 1 
ATOM 3410 C CA    . ALA B 2 28  ? -24.058 -14.865 -4.037  1.00 95.35 28  B 1 
ATOM 3411 C C     . ALA B 2 28  ? -23.350 -15.413 -2.788  1.00 95.73 28  B 1 
ATOM 3412 O O     . ALA B 2 28  ? -23.435 -14.867 -1.684  1.00 93.55 28  B 1 
ATOM 3413 C CB    . ALA B 2 28  ? -23.249 -13.747 -4.700  1.00 94.55 28  B 1 
ATOM 3414 N N     . LYS B 2 29  ? -22.603 -16.509 -2.982  1.00 96.46 29  B 1 
ATOM 3415 C CA    . LYS B 2 29  ? -21.728 -17.080 -1.959  1.00 96.31 29  B 1 
ATOM 3416 C C     . LYS B 2 29  ? -20.288 -17.053 -2.451  1.00 96.83 29  B 1 
ATOM 3417 O O     . LYS B 2 29  ? -20.033 -17.075 -3.648  1.00 94.64 29  B 1 
ATOM 3418 C CB    . LYS B 2 29  ? -22.184 -18.493 -1.586  1.00 94.84 29  B 1 
ATOM 3419 C CG    . LYS B 2 29  ? -23.583 -18.510 -0.950  1.00 90.14 29  B 1 
ATOM 3420 C CD    . LYS B 2 29  ? -23.988 -19.935 -0.573  1.00 84.46 29  B 1 
ATOM 3421 C CE    . LYS B 2 29  ? -25.406 -19.943 0.002   1.00 77.39 29  B 1 
ATOM 3422 N NZ    . LYS B 2 29  ? -25.863 -21.316 0.324   1.00 65.89 29  B 1 
ATOM 3423 N N     . ILE B 2 30  ? -19.343 -17.018 -1.514  1.00 94.17 30  B 1 
ATOM 3424 C CA    . ILE B 2 30  ? -17.918 -16.979 -1.820  1.00 95.07 30  B 1 
ATOM 3425 C C     . ILE B 2 30  ? -17.240 -18.102 -1.048  1.00 94.92 30  B 1 
ATOM 3426 O O     . ILE B 2 30  ? -17.391 -18.173 0.183   1.00 92.73 30  B 1 
ATOM 3427 C CB    . ILE B 2 30  ? -17.296 -15.605 -1.485  1.00 95.12 30  B 1 
ATOM 3428 C CG1   . ILE B 2 30  ? -18.132 -14.400 -1.994  1.00 92.54 30  B 1 
ATOM 3429 C CG2   . ILE B 2 30  ? -15.881 -15.539 -2.066  1.00 92.15 30  B 1 
ATOM 3430 C CD1   . ILE B 2 30  ? -17.684 -13.057 -1.398  1.00 89.52 30  B 1 
ATOM 3431 N N     . SER B 2 31  ? -16.518 -18.973 -1.746  1.00 96.89 31  B 1 
ATOM 3432 C CA    . SER B 2 31  ? -15.742 -20.040 -1.121  1.00 96.37 31  B 1 
ATOM 3433 C C     . SER B 2 31  ? -14.649 -19.462 -0.214  1.00 96.36 31  B 1 
ATOM 3434 O O     . SER B 2 31  ? -14.373 -18.260 -0.209  1.00 95.20 31  B 1 
ATOM 3435 C CB    . SER B 2 31  ? -15.147 -20.983 -2.186  1.00 94.84 31  B 1 
ATOM 3436 O OG    . SER B 2 31  ? -14.073 -20.339 -2.832  1.00 85.63 31  B 1 
ATOM 3437 N N     . LYS B 2 32  ? -14.073 -20.306 0.658   1.00 94.86 32  B 1 
ATOM 3438 C CA    . LYS B 2 32  ? -12.963 -19.876 1.507   1.00 94.17 32  B 1 
ATOM 3439 C C     . LYS B 2 32  ? -11.742 -19.563 0.653   1.00 94.44 32  B 1 
ATOM 3440 O O     . LYS B 2 32  ? -11.176 -18.483 0.795   1.00 92.94 32  B 1 
ATOM 3441 C CB    . LYS B 2 32  ? -12.678 -20.961 2.557   1.00 92.35 32  B 1 
ATOM 3442 C CG    . LYS B 2 32  ? -11.562 -20.529 3.521   1.00 84.97 32  B 1 
ATOM 3443 C CD    . LYS B 2 32  ? -11.151 -21.688 4.427   1.00 76.69 32  B 1 
ATOM 3444 C CE    . LYS B 2 32  ? -9.887  -21.300 5.190   1.00 63.68 32  B 1 
ATOM 3445 N NZ    . LYS B 2 32  ? -8.736  -22.142 4.827   1.00 55.73 32  B 1 
ATOM 3446 N N     . ASP B 2 33  ? -11.429 -20.449 -0.281  1.00 94.61 33  B 1 
ATOM 3447 C CA    . ASP B 2 33  ? -10.229 -20.391 -1.111  1.00 94.32 33  B 1 
ATOM 3448 C C     . ASP B 2 33  ? -10.296 -19.187 -2.061  1.00 95.20 33  B 1 
ATOM 3449 O O     . ASP B 2 33  ? -9.344  -18.421 -2.135  1.00 94.30 33  B 1 
ATOM 3450 C CB    . ASP B 2 33  ? -10.064 -21.735 -1.832  1.00 92.64 33  B 1 
ATOM 3451 C CG    . ASP B 2 33  ? -10.138 -22.935 -0.871  1.00 86.13 33  B 1 
ATOM 3452 O OD1   . ASP B 2 33  ? -10.007 -22.747 0.363   1.00 76.78 33  B 1 
ATOM 3453 O OD2   . ASP B 2 33  ? -10.477 -24.036 -1.354  1.00 78.19 33  B 1 
ATOM 3454 N N     . ALA B 2 34  ? -11.463 -18.868 -2.629  1.00 96.03 34  B 1 
ATOM 3455 C CA    . ALA B 2 34  ? -11.648 -17.656 -3.425  1.00 96.25 34  B 1 
ATOM 3456 C C     . ALA B 2 34  ? -11.382 -16.360 -2.629  1.00 96.54 34  B 1 
ATOM 3457 O O     . ALA B 2 34  ? -10.872 -15.390 -3.173  1.00 96.03 34  B 1 
ATOM 3458 C CB    . ALA B 2 34  ? -13.068 -17.641 -3.993  1.00 95.99 34  B 1 
ATOM 3459 N N     . LYS B 2 35  ? -11.720 -16.315 -1.311  1.00 96.77 35  B 1 
ATOM 3460 C CA    . LYS B 2 35  ? -11.392 -15.146 -0.475  1.00 96.63 35  B 1 
ATOM 3461 C C     . LYS B 2 35  ? -9.893  -15.025 -0.235  1.00 96.85 35  B 1 
ATOM 3462 O O     . LYS B 2 35  ? -9.396  -13.903 -0.166  1.00 96.01 35  B 1 
ATOM 3463 C CB    . LYS B 2 35  ? -12.102 -15.211 0.880   1.00 95.78 35  B 1 
ATOM 3464 C CG    . LYS B 2 35  ? -13.608 -15.040 0.762   1.00 93.36 35  B 1 
ATOM 3465 C CD    . LYS B 2 35  ? -14.262 -15.450 2.080   1.00 91.27 35  B 1 
ATOM 3466 C CE    . LYS B 2 35  ? -15.759 -15.499 1.885   1.00 86.40 35  B 1 
ATOM 3467 N NZ    . LYS B 2 35  ? -16.375 -16.531 2.747   1.00 79.48 35  B 1 
ATOM 3468 N N     . GLU B 2 36  ? -9.211  -16.149 -0.056  1.00 95.31 36  B 1 
ATOM 3469 C CA    . GLU B 2 36  ? -7.767  -16.206 0.130   1.00 95.02 36  B 1 
ATOM 3470 C C     . GLU B 2 36  ? -7.049  -15.796 -1.164  1.00 95.68 36  B 1 
ATOM 3471 O O     . GLU B 2 36  ? -6.205  -14.896 -1.132  1.00 95.08 36  B 1 
ATOM 3472 C CB    . GLU B 2 36  ? -7.360  -17.593 0.661   1.00 94.13 36  B 1 
ATOM 3473 C CG    . GLU B 2 36  ? -7.878  -17.781 2.101   1.00 91.18 36  B 1 
ATOM 3474 C CD    . GLU B 2 36  ? -7.664  -19.168 2.761   1.00 89.22 36  B 1 
ATOM 3475 O OE1   . GLU B 2 36  ? -8.027  -19.310 3.962   1.00 84.23 36  B 1 
ATOM 3476 O OE2   . GLU B 2 36  ? -7.199  -20.127 2.126   1.00 83.43 36  B 1 
ATOM 3477 N N     . THR B 2 37  ? -7.490  -16.295 -2.323  1.00 96.03 37  B 1 
ATOM 3478 C CA    . THR B 2 37  ? -6.978  -15.867 -3.634  1.00 96.14 37  B 1 
ATOM 3479 C C     . THR B 2 37  ? -7.160  -14.368 -3.863  1.00 96.68 37  B 1 
ATOM 3480 O O     . THR B 2 37  ? -6.206  -13.675 -4.214  1.00 96.33 37  B 1 
ATOM 3481 C CB    . THR B 2 37  ? -7.652  -16.660 -4.759  1.00 95.64 37  B 1 
ATOM 3482 O OG1   . THR B 2 37  ? -7.511  -18.037 -4.530  1.00 91.32 37  B 1 
ATOM 3483 C CG2   . THR B 2 37  ? -7.037  -16.370 -6.126  1.00 90.21 37  B 1 
ATOM 3484 N N     . VAL B 2 38  ? -8.345  -13.796 -3.598  1.00 96.99 38  B 1 
ATOM 3485 C CA    . VAL B 2 38  ? -8.555  -12.335 -3.728  1.00 97.39 38  B 1 
ATOM 3486 C C     . VAL B 2 38  ? -7.704  -11.542 -2.724  1.00 97.35 38  B 1 
ATOM 3487 O O     . VAL B 2 38  ? -7.240  -10.445 -3.041  1.00 96.79 38  B 1 
ATOM 3488 C CB    . VAL B 2 38  ? -10.046 -11.968 -3.621  1.00 97.21 38  B 1 
ATOM 3489 C CG1   . VAL B 2 38  ? -10.298 -10.453 -3.622  1.00 95.69 38  B 1 
ATOM 3490 C CG2   . VAL B 2 38  ? -10.822 -12.529 -4.816  1.00 95.54 38  B 1 
ATOM 3491 N N     . GLN B 2 39  ? -7.477  -12.077 -1.512  1.00 96.27 39  B 1 
ATOM 3492 C CA    . GLN B 2 39  ? -6.598  -11.447 -0.525  1.00 96.04 39  B 1 
ATOM 3493 C C     . GLN B 2 39  ? -5.154  -11.322 -1.039  1.00 96.06 39  B 1 
ATOM 3494 O O     . GLN B 2 39  ? -4.507  -10.299 -0.801  1.00 95.19 39  B 1 
ATOM 3495 C CB    . GLN B 2 39  ? -6.648  -12.258 0.783   1.00 95.23 39  B 1 
ATOM 3496 C CG    . GLN B 2 39  ? -5.818  -11.632 1.907   1.00 93.54 39  B 1 
ATOM 3497 C CD    . GLN B 2 39  ? -5.688  -12.534 3.135   1.00 92.74 39  B 1 
ATOM 3498 O OE1   . GLN B 2 39  ? -5.811  -13.749 3.099   1.00 86.95 39  B 1 
ATOM 3499 N NE2   . GLN B 2 39  ? -5.416  -11.970 4.288   1.00 84.69 39  B 1 
ATOM 3500 N N     . GLU B 2 40  ? -4.665  -12.331 -1.752  1.00 95.72 40  B 1 
ATOM 3501 C CA    . GLU B 2 40  ? -3.350  -12.302 -2.378  1.00 95.45 40  B 1 
ATOM 3502 C C     . GLU B 2 40  ? -3.333  -11.383 -3.594  1.00 95.86 40  B 1 
ATOM 3503 O O     . GLU B 2 40  ? -2.460  -10.504 -3.680  1.00 95.09 40  B 1 
ATOM 3504 C CB    . GLU B 2 40  ? -2.907  -13.725 -2.723  1.00 94.09 40  B 1 
ATOM 3505 C CG    . GLU B 2 40  ? -2.670  -14.537 -1.453  1.00 85.25 40  B 1 
ATOM 3506 C CD    . GLU B 2 40  ? -2.082  -15.925 -1.706  1.00 83.12 40  B 1 
ATOM 3507 O OE1   . GLU B 2 40  ? -2.290  -16.795 -0.840  1.00 78.77 40  B 1 
ATOM 3508 O OE2   . GLU B 2 40  ? -1.391  -16.094 -2.724  1.00 78.77 40  B 1 
ATOM 3509 N N     . CYS B 2 41  ? -4.337  -11.461 -4.473  1.00 96.79 41  B 1 
ATOM 3510 C CA    . CYS B 2 41  ? -4.471  -10.591 -5.637  1.00 96.84 41  B 1 
ATOM 3511 C C     . CYS B 2 41  ? -4.446  -9.100  -5.267  1.00 96.93 41  B 1 
ATOM 3512 O O     . CYS B 2 41  ? -3.722  -8.325  -5.887  1.00 96.28 41  B 1 
ATOM 3513 C CB    . CYS B 2 41  ? -5.771  -10.922 -6.384  1.00 96.84 41  B 1 
ATOM 3514 S SG    . CYS B 2 41  ? -5.679  -12.560 -7.164  1.00 95.63 41  B 1 
ATOM 3515 N N     . VAL B 2 42  ? -5.181  -8.674  -4.231  1.00 96.84 42  B 1 
ATOM 3516 C CA    . VAL B 2 42  ? -5.173  -7.269  -3.808  1.00 96.73 42  B 1 
ATOM 3517 C C     . VAL B 2 42  ? -3.819  -6.851  -3.216  1.00 96.65 42  B 1 
ATOM 3518 O O     . VAL B 2 42  ? -3.424  -5.699  -3.328  1.00 95.71 42  B 1 
ATOM 3519 C CB    . VAL B 2 42  ? -6.343  -6.952  -2.857  1.00 95.97 42  B 1 
ATOM 3520 C CG1   . VAL B 2 42  ? -6.193  -7.539  -1.463  1.00 92.14 42  B 1 
ATOM 3521 C CG2   . VAL B 2 42  ? -6.534  -5.434  -2.718  1.00 90.40 42  B 1 
ATOM 3522 N N     . SER B 2 43  ? -3.083  -7.777  -2.603  1.00 95.15 43  B 1 
ATOM 3523 C CA    . SER B 2 43  ? -1.748  -7.483  -2.078  1.00 94.61 43  B 1 
ATOM 3524 C C     . SER B 2 43  ? -0.723  -7.330  -3.202  1.00 94.86 43  B 1 
ATOM 3525 O O     . SER B 2 43  ? 0.118   -6.433  -3.146  1.00 93.78 43  B 1 
ATOM 3526 C CB    . SER B 2 43  ? -1.320  -8.558  -1.081  1.00 93.30 43  B 1 
ATOM 3527 O OG    . SER B 2 43  ? -2.291  -8.614  -0.053  1.00 78.17 43  B 1 
ATOM 3528 N N     . GLU B 2 44  ? -0.852  -8.109  -4.259  1.00 94.95 44  B 1 
ATOM 3529 C CA    . GLU B 2 44  ? -0.080  -7.942  -5.490  1.00 95.04 44  B 1 
ATOM 3530 C C     . GLU B 2 44  ? -0.447  -6.663  -6.238  1.00 95.66 44  B 1 
ATOM 3531 O O     . GLU B 2 44  ? 0.441   -5.962  -6.708  1.00 94.81 44  B 1 
ATOM 3532 C CB    . GLU B 2 44  ? -0.257  -9.179  -6.387  1.00 94.09 44  B 1 
ATOM 3533 C CG    . GLU B 2 44  ? 0.458   -10.424 -5.833  1.00 87.60 44  B 1 
ATOM 3534 C CD    . GLU B 2 44  ? 1.973   -10.216 -5.644  1.00 88.52 44  B 1 
ATOM 3535 O OE1   . GLU B 2 44  ? 2.575   -10.830 -4.745  1.00 82.81 44  B 1 
ATOM 3536 O OE2   . GLU B 2 44  ? 2.583   -9.429  -6.392  1.00 83.24 44  B 1 
ATOM 3537 N N     . PHE B 2 45  ? -1.720  -6.281  -6.259  1.00 96.46 45  B 1 
ATOM 3538 C CA    . PHE B 2 45  ? -2.160  -4.998  -6.806  1.00 96.78 45  B 1 
ATOM 3539 C C     . PHE B 2 45  ? -1.509  -3.817  -6.077  1.00 96.70 45  B 1 
ATOM 3540 O O     . PHE B 2 45  ? -0.947  -2.927  -6.720  1.00 96.08 45  B 1 
ATOM 3541 C CB    . PHE B 2 45  ? -3.685  -4.922  -6.732  1.00 96.84 45  B 1 
ATOM 3542 C CG    . PHE B 2 45  ? -4.238  -3.571  -7.122  1.00 96.92 45  B 1 
ATOM 3543 C CD1   . PHE B 2 45  ? -4.680  -2.664  -6.138  1.00 96.04 45  B 1 
ATOM 3544 C CD2   . PHE B 2 45  ? -4.306  -3.194  -8.473  1.00 96.06 45  B 1 
ATOM 3545 C CE1   . PHE B 2 45  ? -5.192  -1.419  -6.502  1.00 95.70 45  B 1 
ATOM 3546 C CE2   . PHE B 2 45  ? -4.818  -1.951  -8.843  1.00 95.59 45  B 1 
ATOM 3547 C CZ    . PHE B 2 45  ? -5.270  -1.052  -7.860  1.00 95.92 45  B 1 
ATOM 3548 N N     . ILE B 2 46  ? -1.487  -3.825  -4.734  1.00 95.94 46  B 1 
ATOM 3549 C CA    . ILE B 2 46  ? -0.791  -2.795  -3.955  1.00 95.64 46  B 1 
ATOM 3550 C C     . ILE B 2 46  ? 0.683   -2.723  -4.358  1.00 95.62 46  B 1 
ATOM 3551 O O     . ILE B 2 46  ? 1.205   -1.632  -4.598  1.00 94.77 46  B 1 
ATOM 3552 C CB    . ILE B 2 46  ? -0.918  -3.064  -2.437  1.00 95.22 46  B 1 
ATOM 3553 C CG1   . ILE B 2 46  ? -2.364  -2.862  -1.958  1.00 93.36 46  B 1 
ATOM 3554 C CG2   . ILE B 2 46  ? 0.011   -2.144  -1.628  1.00 92.80 46  B 1 
ATOM 3555 C CD1   . ILE B 2 46  ? -2.660  -3.543  -0.619  1.00 89.38 46  B 1 
ATOM 3556 N N     . SER B 2 47  ? 1.351   -3.861  -4.459  1.00 94.90 47  B 1 
ATOM 3557 C CA    . SER B 2 47  ? 2.763   -3.941  -4.804  1.00 94.40 47  B 1 
ATOM 3558 C C     . SER B 2 47  ? 3.042   -3.451  -6.226  1.00 94.72 47  B 1 
ATOM 3559 O O     . SER B 2 47  ? 4.031   -2.754  -6.458  1.00 93.88 47  B 1 
ATOM 3560 C CB    . SER B 2 47  ? 3.233   -5.377  -4.663  1.00 93.07 47  B 1 
ATOM 3561 O OG    . SER B 2 47  ? 3.015   -5.841  -3.353  1.00 78.57 47  B 1 
ATOM 3562 N N     . PHE B 2 48  ? 2.159   -3.763  -7.178  1.00 95.42 48  B 1 
ATOM 3563 C CA    . PHE B 2 48  ? 2.249   -3.331  -8.564  1.00 95.65 48  B 1 
ATOM 3564 C C     . PHE B 2 48  ? 2.128   -1.813  -8.703  1.00 95.79 48  B 1 
ATOM 3565 O O     . PHE B 2 48  ? 3.028   -1.163  -9.252  1.00 94.80 48  B 1 
ATOM 3566 C CB    . PHE B 2 48  ? 1.171   -4.072  -9.363  1.00 95.46 48  B 1 
ATOM 3567 C CG    . PHE B 2 48  ? 1.201   -3.821  -10.852 1.00 95.55 48  B 1 
ATOM 3568 C CD1   . PHE B 2 48  ? 0.012   -3.541  -11.547 1.00 93.99 48  B 1 
ATOM 3569 C CD2   . PHE B 2 48  ? 2.409   -3.912  -11.563 1.00 94.06 48  B 1 
ATOM 3570 C CE1   . PHE B 2 48  ? 0.023   -3.380  -12.935 1.00 93.54 48  B 1 
ATOM 3571 C CE2   . PHE B 2 48  ? 2.429   -3.740  -12.955 1.00 93.31 48  B 1 
ATOM 3572 C CZ    . PHE B 2 48  ? 1.237   -3.481  -13.645 1.00 93.95 48  B 1 
ATOM 3573 N N     . ILE B 2 49  ? 1.078   -1.227  -8.101  1.00 96.46 49  B 1 
ATOM 3574 C CA    . ILE B 2 49  ? 0.823   0.214   -8.147  1.00 96.26 49  B 1 
ATOM 3575 C C     . ILE B 2 49  ? 1.904   1.005   -7.388  1.00 96.20 49  B 1 
ATOM 3576 O O     . ILE B 2 49  ? 2.437   1.988   -7.894  1.00 95.43 49  B 1 
ATOM 3577 C CB    . ILE B 2 49  ? -0.591  0.512   -7.609  1.00 95.68 49  B 1 
ATOM 3578 C CG1   . ILE B 2 49  ? -1.703  -0.145  -8.462  1.00 91.14 49  B 1 
ATOM 3579 C CG2   . ILE B 2 49  ? -0.853  2.020   -7.492  1.00 91.24 49  B 1 
ATOM 3580 C CD1   . ILE B 2 49  ? -1.706  0.233   -9.945  1.00 81.46 49  B 1 
ATOM 3581 N N     . THR B 2 50  ? 2.238   0.575   -6.161  1.00 95.87 50  B 1 
ATOM 3582 C CA    . THR B 2 50  ? 3.226   1.288   -5.351  1.00 95.48 50  B 1 
ATOM 3583 C C     . THR B 2 50  ? 4.641   1.145   -5.892  1.00 95.28 50  B 1 
ATOM 3584 O O     . THR B 2 50  ? 5.425   2.085   -5.749  1.00 93.98 50  B 1 
ATOM 3585 C CB    . THR B 2 50  ? 3.200   0.882   -3.868  1.00 94.35 50  B 1 
ATOM 3586 O OG1   . THR B 2 50  ? 3.409   -0.483  -3.680  1.00 82.02 50  B 1 
ATOM 3587 C CG2   . THR B 2 50  ? 1.875   1.262   -3.212  1.00 78.55 50  B 1 
ATOM 3588 N N     . GLY B 2 51  ? 4.966   0.040   -6.541  1.00 94.71 51  B 1 
ATOM 3589 C CA    . GLY B 2 51  ? 6.233   -0.157  -7.233  1.00 94.36 51  B 1 
ATOM 3590 C C     . GLY B 2 51  ? 6.422   0.818   -8.392  1.00 94.59 51  B 1 
ATOM 3591 O O     . GLY B 2 51  ? 7.466   1.459   -8.493  1.00 93.80 51  B 1 
ATOM 3592 N N     . GLU B 2 52  ? 5.395   1.014   -9.216  1.00 95.17 52  B 1 
ATOM 3593 C CA    . GLU B 2 52  ? 5.457   1.981   -10.318 1.00 95.04 52  B 1 
ATOM 3594 C C     . GLU B 2 52  ? 5.519   3.438   -9.815  1.00 95.33 52  B 1 
ATOM 3595 O O     . GLU B 2 52  ? 6.314   4.239   -10.307 1.00 94.42 52  B 1 
ATOM 3596 C CB    . GLU B 2 52  ? 4.258   1.747   -11.256 1.00 94.37 52  B 1 
ATOM 3597 C CG    . GLU B 2 52  ? 4.388   2.509   -12.597 1.00 88.39 52  B 1 
ATOM 3598 C CD    . GLU B 2 52  ? 5.622   2.084   -13.428 1.00 90.44 52  B 1 
ATOM 3599 O OE1   . GLU B 2 52  ? 6.224   2.942   -14.100 1.00 85.57 52  B 1 
ATOM 3600 O OE2   . GLU B 2 52  ? 6.014   0.904   -13.408 1.00 85.92 52  B 1 
ATOM 3601 N N     . ALA B 2 53  ? 4.735   3.767   -8.772  1.00 95.50 53  B 1 
ATOM 3602 C CA    . ALA B 2 53  ? 4.796   5.078   -8.129  1.00 95.57 53  B 1 
ATOM 3603 C C     . ALA B 2 53  ? 6.169   5.360   -7.503  1.00 95.36 53  B 1 
ATOM 3604 O O     . ALA B 2 53  ? 6.699   6.469   -7.606  1.00 94.46 53  B 1 
ATOM 3605 C CB    . ALA B 2 53  ? 3.677   5.146   -7.074  1.00 95.38 53  B 1 
ATOM 3606 N N     . SER B 2 54  ? 6.789   4.363   -6.875  1.00 95.23 54  B 1 
ATOM 3607 C CA    . SER B 2 54  ? 8.131   4.438   -6.307  1.00 94.84 54  B 1 
ATOM 3608 C C     . SER B 2 54  ? 9.187   4.678   -7.383  1.00 94.86 54  B 1 
ATOM 3609 O O     . SER B 2 54  ? 10.026  5.570   -7.239  1.00 93.98 54  B 1 
ATOM 3610 C CB    . SER B 2 54  ? 8.446   3.158   -5.544  1.00 93.67 54  B 1 
ATOM 3611 O OG    . SER B 2 54  ? 9.739   3.209   -4.979  1.00 84.43 54  B 1 
ATOM 3612 N N     . ASP B 2 55  ? 9.108   3.962   -8.508  1.00 94.46 55  B 1 
ATOM 3613 C CA    . ASP B 2 55  ? 10.020  4.162   -9.634  1.00 93.90 55  B 1 
ATOM 3614 C C     . ASP B 2 55  ? 9.924   5.581   -10.207 1.00 94.44 55  B 1 
ATOM 3615 O O     . ASP B 2 55  ? 10.949  6.196   -10.514 1.00 93.33 55  B 1 
ATOM 3616 C CB    . ASP B 2 55  ? 9.706   3.151   -10.740 1.00 92.42 55  B 1 
ATOM 3617 C CG    . ASP B 2 55  ? 10.198  1.728   -10.471 1.00 86.61 55  B 1 
ATOM 3618 O OD1   . ASP B 2 55  ? 10.926  1.484   -9.488  1.00 80.41 55  B 1 
ATOM 3619 O OD2   . ASP B 2 55  ? 9.915   0.859   -11.317 1.00 80.43 55  B 1 
ATOM 3620 N N     . LYS B 2 56  ? 8.719   6.143   -10.303 1.00 94.73 56  B 1 
ATOM 3621 C CA    . LYS B 2 56  ? 8.520   7.545   -10.677 1.00 94.72 56  B 1 
ATOM 3622 C C     . LYS B 2 56  ? 9.201   8.484   -9.675  1.00 95.03 56  B 1 
ATOM 3623 O O     . LYS B 2 56  ? 9.967   9.356   -10.077 1.00 93.97 56  B 1 
ATOM 3624 C CB    . LYS B 2 56  ? 7.025   7.852   -10.796 1.00 94.10 56  B 1 
ATOM 3625 C CG    . LYS B 2 56  ? 6.768   9.306   -11.238 1.00 91.45 56  B 1 
ATOM 3626 C CD    . LYS B 2 56  ? 5.304   9.673   -11.070 1.00 86.01 56  B 1 
ATOM 3627 C CE    . LYS B 2 56  ? 5.104   11.169  -11.296 1.00 81.40 56  B 1 
ATOM 3628 N NZ    . LYS B 2 56  ? 3.874   11.652  -10.641 1.00 73.77 56  B 1 
ATOM 3629 N N     . CYS B 2 57  ? 8.980   8.282   -8.372  1.00 94.91 57  B 1 
ATOM 3630 C CA    . CYS B 2 57  ? 9.611   9.087   -7.330  1.00 94.72 57  B 1 
ATOM 3631 C C     . CYS B 2 57  ? 11.143  9.041   -7.419  1.00 94.84 57  B 1 
ATOM 3632 O O     . CYS B 2 57  ? 11.800  10.073  -7.287  1.00 93.61 57  B 1 
ATOM 3633 C CB    . CYS B 2 57  ? 9.153   8.601   -5.951  1.00 94.19 57  B 1 
ATOM 3634 S SG    . CYS B 2 57  ? 7.401   8.978   -5.675  1.00 91.53 57  B 1 
ATOM 3635 N N     . GLN B 2 58  ? 11.718  7.872   -7.665  1.00 94.17 58  B 1 
ATOM 3636 C CA    . GLN B 2 58  ? 13.156  7.701   -7.803  1.00 93.71 58  B 1 
ATOM 3637 C C     . GLN B 2 58  ? 13.708  8.414   -9.054  1.00 94.44 58  B 1 
ATOM 3638 O O     . GLN B 2 58  ? 14.716  9.104   -8.950  1.00 93.40 58  B 1 
ATOM 3639 C CB    . GLN B 2 58  ? 13.495  6.204   -7.834  1.00 92.22 58  B 1 
ATOM 3640 C CG    . GLN B 2 58  ? 13.271  5.522   -6.477  1.00 86.42 58  B 1 
ATOM 3641 C CD    . GLN B 2 58  ? 13.563  4.021   -6.530  1.00 82.66 58  B 1 
ATOM 3642 O OE1   . GLN B 2 58  ? 14.400  3.563   -7.289  1.00 73.74 58  B 1 
ATOM 3643 N NE2   . GLN B 2 58  ? 12.906  3.212   -5.730  1.00 69.95 58  B 1 
ATOM 3644 N N     . ARG B 2 59  ? 13.014  8.318   -10.206 1.00 94.24 59  B 1 
ATOM 3645 C CA    . ARG B 2 59  ? 13.387  9.064   -11.429 1.00 94.27 59  B 1 
ATOM 3646 C C     . ARG B 2 59  ? 13.377  10.575  -11.196 1.00 94.68 59  B 1 
ATOM 3647 O O     . ARG B 2 59  ? 14.277  11.277  -11.664 1.00 93.01 59  B 1 
ATOM 3648 C CB    . ARG B 2 59  ? 12.451  8.693   -12.589 1.00 93.29 59  B 1 
ATOM 3649 C CG    . ARG B 2 59  ? 12.703  7.279   -13.150 1.00 85.73 59  B 1 
ATOM 3650 C CD    . ARG B 2 59  ? 11.890  7.004   -14.420 1.00 85.89 59  B 1 
ATOM 3651 N NE    . ARG B 2 59  ? 10.435  7.050   -14.214 1.00 78.74 59  B 1 
ATOM 3652 C CZ    . ARG B 2 59  ? 9.602   6.029   -14.024 1.00 73.36 59  B 1 
ATOM 3653 N NH1   . ARG B 2 59  ? 10.018  4.787   -13.954 1.00 64.74 59  B 1 
ATOM 3654 N NH2   . ARG B 2 59  ? 8.319   6.216   -13.911 1.00 65.55 59  B 1 
ATOM 3655 N N     . GLU B 2 60  ? 12.423  11.074  -10.414 1.00 94.87 60  B 1 
ATOM 3656 C CA    . GLU B 2 60  ? 12.300  12.488  -10.034 1.00 94.64 60  B 1 
ATOM 3657 C C     . GLU B 2 60  ? 13.158  12.885  -8.812  1.00 94.53 60  B 1 
ATOM 3658 O O     . GLU B 2 60  ? 13.059  14.010  -8.314  1.00 92.21 60  B 1 
ATOM 3659 C CB    . GLU B 2 60  ? 10.817  12.810  -9.805  1.00 94.14 60  B 1 
ATOM 3660 C CG    . GLU B 2 60  ? 9.966   12.713  -11.084 1.00 92.07 60  B 1 
ATOM 3661 C CD    . GLU B 2 60  ? 8.461   12.887  -10.820 1.00 91.33 60  B 1 
ATOM 3662 O OE1   . GLU B 2 60  ? 7.670   12.651  -11.748 1.00 87.46 60  B 1 
ATOM 3663 O OE2   . GLU B 2 60  ? 8.077   13.225  -9.681  1.00 86.65 60  B 1 
ATOM 3664 N N     . LYS B 2 61  ? 14.006  11.981  -8.300  1.00 93.38 61  B 1 
ATOM 3665 C CA    . LYS B 2 61  ? 14.861  12.175  -7.117  1.00 93.18 61  B 1 
ATOM 3666 C C     . LYS B 2 61  ? 14.094  12.567  -5.841  1.00 93.64 61  B 1 
ATOM 3667 O O     . LYS B 2 61  ? 14.642  13.219  -4.952  1.00 90.50 61  B 1 
ATOM 3668 C CB    . LYS B 2 61  ? 16.023  13.141  -7.430  1.00 91.57 61  B 1 
ATOM 3669 C CG    . LYS B 2 61  ? 16.870  12.706  -8.631  1.00 86.18 61  B 1 
ATOM 3670 C CD    . LYS B 2 61  ? 17.979  13.728  -8.899  1.00 76.70 61  B 1 
ATOM 3671 C CE    . LYS B 2 61  ? 18.795  13.295  -10.115 1.00 68.10 61  B 1 
ATOM 3672 N NZ    . LYS B 2 61  ? 19.833  14.290  -10.472 1.00 57.42 61  B 1 
ATOM 3673 N N     . ARG B 2 62  ? 12.816  12.145  -5.727  1.00 91.40 62  B 1 
ATOM 3674 C CA    . ARG B 2 62  ? 11.980  12.329  -4.543  1.00 92.12 62  B 1 
ATOM 3675 C C     . ARG B 2 62  ? 12.064  11.111  -3.627  1.00 92.54 62  B 1 
ATOM 3676 O O     . ARG B 2 62  ? 12.301  9.996   -4.074  1.00 90.69 62  B 1 
ATOM 3677 C CB    . ARG B 2 62  ? 10.532  12.638  -4.949  1.00 91.30 62  B 1 
ATOM 3678 C CG    . ARG B 2 62  ? 10.419  14.009  -5.642  1.00 88.22 62  B 1 
ATOM 3679 C CD    . ARG B 2 62  ? 8.970   14.418  -5.932  1.00 88.64 62  B 1 
ATOM 3680 N NE    . ARG B 2 62  ? 8.342   13.550  -6.921  1.00 86.04 62  B 1 
ATOM 3681 C CZ    . ARG B 2 62  ? 7.394   12.629  -6.725  1.00 87.76 62  B 1 
ATOM 3682 N NH1   . ARG B 2 62  ? 6.860   12.368  -5.556  1.00 78.30 62  B 1 
ATOM 3683 N NH2   . ARG B 2 62  ? 6.959   11.948  -7.735  1.00 81.42 62  B 1 
ATOM 3684 N N     . LYS B 2 63  ? 11.846  11.321  -2.319  1.00 92.05 63  B 1 
ATOM 3685 C CA    . LYS B 2 63  ? 11.924  10.259  -1.291  1.00 91.52 63  B 1 
ATOM 3686 C C     . LYS B 2 63  ? 10.576  9.917   -0.658  1.00 91.95 63  B 1 
ATOM 3687 O O     . LYS B 2 63  ? 10.514  9.071   0.234   1.00 89.19 63  B 1 
ATOM 3688 C CB    . LYS B 2 63  ? 12.947  10.637  -0.216  1.00 89.95 63  B 1 
ATOM 3689 C CG    . LYS B 2 63  ? 14.366  10.755  -0.793  1.00 86.07 63  B 1 
ATOM 3690 C CD    . LYS B 2 63  ? 15.397  10.910  0.324   1.00 79.27 63  B 1 
ATOM 3691 C CE    . LYS B 2 63  ? 16.793  10.977  -0.307  1.00 74.40 63  B 1 
ATOM 3692 N NZ    . LYS B 2 63  ? 17.865  10.954  0.707   1.00 64.73 63  B 1 
ATOM 3693 N N     . THR B 2 64  ? 9.510   10.581  -1.079  1.00 94.06 64  B 1 
ATOM 3694 C CA    . THR B 2 64  ? 8.176   10.419  -0.501  1.00 94.22 64  B 1 
ATOM 3695 C C     . THR B 2 64  ? 7.187   10.094  -1.607  1.00 94.34 64  B 1 
ATOM 3696 O O     . THR B 2 64  ? 7.053   10.887  -2.538  1.00 92.75 64  B 1 
ATOM 3697 C CB    . THR B 2 64  ? 7.746   11.684  0.251   1.00 93.08 64  B 1 
ATOM 3698 O OG1   . THR B 2 64  ? 8.737   12.065  1.188   1.00 87.75 64  B 1 
ATOM 3699 C CG2   . THR B 2 64  ? 6.451   11.476  1.037   1.00 87.88 64  B 1 
ATOM 3700 N N     . ILE B 2 65  ? 6.488   8.961   -1.476  1.00 95.34 65  B 1 
ATOM 3701 C CA    . ILE B 2 65  ? 5.363   8.578   -2.330  1.00 95.45 65  B 1 
ATOM 3702 C C     . ILE B 2 65  ? 4.120   9.313   -1.806  1.00 95.53 65  B 1 
ATOM 3703 O O     . ILE B 2 65  ? 3.782   9.172   -0.621  1.00 94.43 65  B 1 
ATOM 3704 C CB    . ILE B 2 65  ? 5.157   7.049   -2.335  1.00 94.95 65  B 1 
ATOM 3705 C CG1   . ILE B 2 65  ? 6.433   6.288   -2.764  1.00 92.01 65  B 1 
ATOM 3706 C CG2   . ILE B 2 65  ? 3.984   6.686   -3.259  1.00 91.37 65  B 1 
ATOM 3707 C CD1   . ILE B 2 65  ? 6.366   4.770   -2.552  1.00 86.35 65  B 1 
ATOM 3708 N N     . ASN B 2 66  ? 3.453   10.087  -2.662  1.00 94.71 66  B 1 
ATOM 3709 C CA    . ASN B 2 66  ? 2.215   10.804  -2.353  1.00 94.29 66  B 1 
ATOM 3710 C C     . ASN B 2 66  ? 1.016   10.223  -3.133  1.00 94.65 66  B 1 
ATOM 3711 O O     . ASN B 2 66  ? 1.162   9.264   -3.894  1.00 93.68 66  B 1 
ATOM 3712 C CB    . ASN B 2 66  ? 2.448   12.318  -2.580  1.00 92.71 66  B 1 
ATOM 3713 C CG    . ASN B 2 66  ? 2.725   12.681  -4.028  1.00 89.87 66  B 1 
ATOM 3714 O OD1   . ASN B 2 66  ? 2.371   11.971  -4.945  1.00 76.69 66  B 1 
ATOM 3715 N ND2   . ASN B 2 66  ? 3.351   13.799  -4.275  1.00 79.89 66  B 1 
ATOM 3716 N N     . GLY B 2 67  ? -0.188  10.761  -2.898  1.00 94.67 67  B 1 
ATOM 3717 C CA    . GLY B 2 67  ? -1.406  10.335  -3.597  1.00 94.41 67  B 1 
ATOM 3718 C C     . GLY B 2 67  ? -1.324  10.529  -5.111  1.00 94.94 67  B 1 
ATOM 3719 O O     . GLY B 2 67  ? -1.697  9.621   -5.857  1.00 94.01 67  B 1 
ATOM 3720 N N     . ASP B 2 68  ? -0.752  11.651  -5.576  1.00 95.06 68  B 1 
ATOM 3721 C CA    . ASP B 2 68  ? -0.630  11.950  -7.010  1.00 94.76 68  B 1 
ATOM 3722 C C     . ASP B 2 68  ? 0.306   10.980  -7.744  1.00 95.38 68  B 1 
ATOM 3723 O O     . ASP B 2 68  ? 0.088   10.659  -8.913  1.00 94.18 68  B 1 
ATOM 3724 C CB    . ASP B 2 68  ? -0.144  13.394  -7.208  1.00 93.09 68  B 1 
ATOM 3725 C CG    . ASP B 2 68  ? -1.083  14.431  -6.593  1.00 87.75 68  B 1 
ATOM 3726 O OD1   . ASP B 2 68  ? -2.309  14.181  -6.561  1.00 80.36 68  B 1 
ATOM 3727 O OD2   . ASP B 2 68  ? -0.556  15.456  -6.122  1.00 79.73 68  B 1 
ATOM 3728 N N     . ASP B 2 69  ? 1.314   10.452  -7.052  1.00 95.32 69  B 1 
ATOM 3729 C CA    . ASP B 2 69  ? 2.164   9.395   -7.607  1.00 95.45 69  B 1 
ATOM 3730 C C     . ASP B 2 69  ? 1.388   8.099   -7.833  1.00 95.89 69  B 1 
ATOM 3731 O O     . ASP B 2 69  ? 1.625   7.404   -8.822  1.00 94.96 69  B 1 
ATOM 3732 C CB    . ASP B 2 69  ? 3.366   9.119   -6.686  1.00 95.27 69  B 1 
ATOM 3733 C CG    . ASP B 2 69  ? 4.312   10.299  -6.538  1.00 94.29 69  B 1 
ATOM 3734 O OD1   . ASP B 2 69  ? 4.624   10.971  -7.544  1.00 90.95 69  B 1 
ATOM 3735 O OD2   . ASP B 2 69  ? 4.828   10.541  -5.425  1.00 91.23 69  B 1 
ATOM 3736 N N     . LEU B 2 70  ? 0.428   7.774   -6.938  1.00 95.46 70  B 1 
ATOM 3737 C CA    . LEU B 2 70  ? -0.469  6.637   -7.120  1.00 95.70 70  B 1 
ATOM 3738 C C     . LEU B 2 70  ? -1.435  6.862   -8.282  1.00 95.83 70  B 1 
ATOM 3739 O O     . LEU B 2 70  ? -1.606  5.964   -9.093  1.00 94.65 70  B 1 
ATOM 3740 C CB    . LEU B 2 70  ? -1.256  6.336   -5.830  1.00 95.43 70  B 1 
ATOM 3741 C CG    . LEU B 2 70  ? -0.419  5.908   -4.618  1.00 94.49 70  B 1 
ATOM 3742 C CD1   . LEU B 2 70  ? -1.341  5.731   -3.409  1.00 92.27 70  B 1 
ATOM 3743 C CD2   . LEU B 2 70  ? 0.296   4.579   -4.852  1.00 91.90 70  B 1 
ATOM 3744 N N     . LEU B 2 71  ? -2.019  8.053   -8.398  1.00 95.46 71  B 1 
ATOM 3745 C CA    . LEU B 2 71  ? -2.902  8.395   -9.522  1.00 95.23 71  B 1 
ATOM 3746 C C     . LEU B 2 71  ? -2.178  8.263   -10.866 1.00 95.44 71  B 1 
ATOM 3747 O O     . LEU B 2 71  ? -2.700  7.670   -11.807 1.00 94.32 71  B 1 
ATOM 3748 C CB    . LEU B 2 71  ? -3.425  9.836   -9.378  1.00 94.13 71  B 1 
ATOM 3749 C CG    . LEU B 2 71  ? -4.327  10.095  -8.152  1.00 90.82 71  B 1 
ATOM 3750 C CD1   . LEU B 2 71  ? -4.849  11.530  -8.193  1.00 85.25 71  B 1 
ATOM 3751 C CD2   . LEU B 2 71  ? -5.515  9.145   -8.120  1.00 85.61 71  B 1 
ATOM 3752 N N     . TRP B 2 72  ? -0.960  8.776   -10.934 1.00 95.46 72  B 1 
ATOM 3753 C CA    . TRP B 2 72  ? -0.131  8.618   -12.125 1.00 95.78 72  B 1 
ATOM 3754 C C     . TRP B 2 72  ? 0.168   7.142   -12.423 1.00 95.81 72  B 1 
ATOM 3755 O O     . TRP B 2 72  ? 0.103   6.724   -13.581 1.00 94.85 72  B 1 
ATOM 3756 C CB    . TRP B 2 72  ? 1.158   9.425   -11.941 1.00 95.43 72  B 1 
ATOM 3757 C CG    . TRP B 2 72  ? 2.086   9.305   -13.097 1.00 95.04 72  B 1 
ATOM 3758 C CD1   . TRP B 2 72  ? 2.097   10.093  -14.195 1.00 93.52 72  B 1 
ATOM 3759 C CD2   . TRP B 2 72  ? 3.109   8.289   -13.325 1.00 94.22 72  B 1 
ATOM 3760 N NE1   . TRP B 2 72  ? 3.060   9.650   -15.090 1.00 92.73 72  B 1 
ATOM 3761 C CE2   . TRP B 2 72  ? 3.695   8.533   -14.591 1.00 93.50 72  B 1 
ATOM 3762 C CE3   . TRP B 2 72  ? 3.571   7.186   -12.584 1.00 93.07 72  B 1 
ATOM 3763 C CZ2   . TRP B 2 72  ? 4.712   7.705   -15.122 1.00 92.54 72  B 1 
ATOM 3764 C CZ3   . TRP B 2 72  ? 4.587   6.352   -13.108 1.00 91.14 72  B 1 
ATOM 3765 C CH2   . TRP B 2 72  ? 5.145   6.616   -14.359 1.00 90.84 72  B 1 
ATOM 3766 N N     . ALA B 2 73  ? 0.472   6.337   -11.410 1.00 95.67 73  B 1 
ATOM 3767 C CA    . ALA B 2 73  ? 0.707   4.906   -11.594 1.00 95.42 73  B 1 
ATOM 3768 C C     . ALA B 2 73  ? -0.548  4.177   -12.093 1.00 95.43 73  B 1 
ATOM 3769 O O     . ALA B 2 73  ? -0.443  3.354   -13.001 1.00 94.38 73  B 1 
ATOM 3770 C CB    . ALA B 2 73  ? 1.238   4.313   -10.285 1.00 95.14 73  B 1 
ATOM 3771 N N     . MET B 2 74  ? -1.729  4.504   -11.566 1.00 95.65 74  B 1 
ATOM 3772 C CA    . MET B 2 74  ? -3.000  3.924   -12.003 1.00 95.53 74  B 1 
ATOM 3773 C C     . MET B 2 74  ? -3.255  4.174   -13.491 1.00 95.51 74  B 1 
ATOM 3774 O O     . MET B 2 74  ? -3.461  3.225   -14.241 1.00 94.08 74  B 1 
ATOM 3775 C CB    . MET B 2 74  ? -4.165  4.495   -11.178 1.00 94.84 74  B 1 
ATOM 3776 C CG    . MET B 2 74  ? -4.171  4.007   -9.725  1.00 91.56 74  B 1 
ATOM 3777 S SD    . MET B 2 74  ? -4.370  2.223   -9.487  1.00 88.77 74  B 1 
ATOM 3778 C CE    . MET B 2 74  ? -6.044  2.009   -10.125 1.00 80.35 74  B 1 
ATOM 3779 N N     . THR B 2 75  ? -3.149  5.425   -13.938 1.00 94.22 75  B 1 
ATOM 3780 C CA    . THR B 2 75  ? -3.328  5.776   -15.355 1.00 93.61 75  B 1 
ATOM 3781 C C     . THR B 2 75  ? -2.253  5.152   -16.247 1.00 93.71 75  B 1 
ATOM 3782 O O     . THR B 2 75  ? -2.536  4.683   -17.339 1.00 92.23 75  B 1 
ATOM 3783 C CB    . THR B 2 75  ? -3.359  7.298   -15.562 1.00 92.25 75  B 1 
ATOM 3784 O OG1   . THR B 2 75  ? -2.211  7.919   -15.030 1.00 81.03 75  B 1 
ATOM 3785 C CG2   . THR B 2 75  ? -4.562  7.946   -14.884 1.00 77.69 75  B 1 
ATOM 3786 N N     . THR B 2 76  ? -1.020  5.057   -15.761 1.00 94.43 76  B 1 
ATOM 3787 C CA    . THR B 2 76  ? 0.086   4.446   -16.507 1.00 94.34 76  B 1 
ATOM 3788 C C     . THR B 2 76  ? -0.089  2.933   -16.701 1.00 94.35 76  B 1 
ATOM 3789 O O     . THR B 2 76  ? 0.384   2.375   -17.691 1.00 92.46 76  B 1 
ATOM 3790 C CB    . THR B 2 76  ? 1.406   4.723   -15.774 1.00 93.40 76  B 1 
ATOM 3791 O OG1   . THR B 2 76  ? 1.646   6.116   -15.719 1.00 84.96 76  B 1 
ATOM 3792 C CG2   . THR B 2 76  ? 2.626   4.104   -16.440 1.00 82.68 76  B 1 
ATOM 3793 N N     . LEU B 2 77  ? -0.747  2.254   -15.752 1.00 95.00 77  B 1 
ATOM 3794 C CA    . LEU B 2 77  ? -0.882  0.802   -15.716 1.00 95.05 77  B 1 
ATOM 3795 C C     . LEU B 2 77  ? -2.225  0.283   -16.253 1.00 94.51 77  B 1 
ATOM 3796 O O     . LEU B 2 77  ? -2.462  -0.923  -16.191 1.00 91.73 77  B 1 
ATOM 3797 C CB    . LEU B 2 77  ? -0.573  0.304   -14.292 1.00 94.94 77  B 1 
ATOM 3798 C CG    . LEU B 2 77  ? 0.874   0.547   -13.831 1.00 94.43 77  B 1 
ATOM 3799 C CD1   . LEU B 2 77  ? 1.022   0.138   -12.375 1.00 92.02 77  B 1 
ATOM 3800 C CD2   . LEU B 2 77  ? 1.901   -0.233  -14.661 1.00 91.60 77  B 1 
ATOM 3801 N N     . GLY B 2 78  ? -3.076  1.161   -16.808 1.00 93.42 78  B 1 
ATOM 3802 C CA    . GLY B 2 78  ? -4.339  0.758   -17.442 1.00 92.84 78  B 1 
ATOM 3803 C C     . GLY B 2 78  ? -5.503  0.598   -16.462 1.00 93.50 78  B 1 
ATOM 3804 O O     . GLY B 2 78  ? -6.343  -0.286  -16.636 1.00 90.96 78  B 1 
ATOM 3805 N N     . PHE B 2 79  ? -5.537  1.424   -15.409 1.00 95.09 79  B 1 
ATOM 3806 C CA    . PHE B 2 79  ? -6.618  1.493   -14.424 1.00 95.22 79  B 1 
ATOM 3807 C C     . PHE B 2 79  ? -7.281  2.879   -14.431 1.00 95.13 79  B 1 
ATOM 3808 O O     . PHE B 2 79  ? -7.641  3.412   -13.377 1.00 93.29 79  B 1 
ATOM 3809 C CB    . PHE B 2 79  ? -6.104  1.098   -13.045 1.00 94.96 79  B 1 
ATOM 3810 C CG    . PHE B 2 79  ? -5.584  -0.313  -12.929 1.00 95.33 79  B 1 
ATOM 3811 C CD1   . PHE B 2 79  ? -6.474  -1.382  -12.757 1.00 93.51 79  B 1 
ATOM 3812 C CD2   . PHE B 2 79  ? -4.211  -0.573  -12.976 1.00 93.29 79  B 1 
ATOM 3813 C CE1   . PHE B 2 79  ? -6.007  -2.689  -12.626 1.00 92.48 79  B 1 
ATOM 3814 C CE2   . PHE B 2 79  ? -3.722  -1.877  -12.851 1.00 92.63 79  B 1 
ATOM 3815 C CZ    . PHE B 2 79  ? -4.625  -2.937  -12.678 1.00 93.04 79  B 1 
ATOM 3816 N N     . GLU B 2 80  ? -7.428  3.497   -15.616 1.00 94.64 80  B 1 
ATOM 3817 C CA    . GLU B 2 80  ? -8.039  4.811   -15.790 1.00 94.17 80  B 1 
ATOM 3818 C C     . GLU B 2 80  ? -9.475  4.866   -15.278 1.00 94.80 80  B 1 
ATOM 3819 O O     . GLU B 2 80  ? -9.877  5.861   -14.680 1.00 93.16 80  B 1 
ATOM 3820 C CB    . GLU B 2 80  ? -8.017  5.234   -17.276 1.00 91.35 80  B 1 
ATOM 3821 C CG    . GLU B 2 80  ? -6.619  5.453   -17.864 1.00 80.49 80  B 1 
ATOM 3822 C CD    . GLU B 2 80  ? -5.929  4.190   -18.405 1.00 76.71 80  B 1 
ATOM 3823 O OE1   . GLU B 2 80  ? -4.847  4.357   -19.007 1.00 67.02 80  B 1 
ATOM 3824 O OE2   . GLU B 2 80  ? -6.439  3.082   -18.199 1.00 66.06 80  B 1 
ATOM 3825 N N     . ASP B 2 81  ? -10.222 3.765   -15.410 1.00 94.56 81  B 1 
ATOM 3826 C CA    . ASP B 2 81  ? -11.627 3.664   -14.989 1.00 94.12 81  B 1 
ATOM 3827 C C     . ASP B 2 81  ? -11.818 3.884   -13.482 1.00 95.06 81  B 1 
ATOM 3828 O O     . ASP B 2 81  ? -12.906 4.236   -13.029 1.00 92.76 81  B 1 
ATOM 3829 C CB    . ASP B 2 81  ? -12.185 2.300   -15.396 1.00 91.87 81  B 1 
ATOM 3830 C CG    . ASP B 2 81  ? -12.147 2.046   -16.906 1.00 84.10 81  B 1 
ATOM 3831 O OD1   . ASP B 2 81  ? -12.097 3.043   -17.668 1.00 75.58 81  B 1 
ATOM 3832 O OD2   . ASP B 2 81  ? -12.136 0.859   -17.277 1.00 77.27 81  B 1 
ATOM 3833 N N     . TYR B 2 82  ? -10.752 3.722   -12.664 1.00 95.42 82  B 1 
ATOM 3834 C CA    . TYR B 2 82  ? -10.812 3.984   -11.230 1.00 95.52 82  B 1 
ATOM 3835 C C     . TYR B 2 82  ? -10.667 5.472   -10.887 1.00 95.16 82  B 1 
ATOM 3836 O O     . TYR B 2 82  ? -10.890 5.861   -9.734  1.00 93.14 82  B 1 
ATOM 3837 C CB    . TYR B 2 82  ? -9.760  3.152   -10.489 1.00 95.57 82  B 1 
ATOM 3838 C CG    . TYR B 2 82  ? -9.858  1.633   -10.576 1.00 96.00 82  B 1 
ATOM 3839 C CD1   . TYR B 2 82  ? -10.812 0.972   -11.373 1.00 93.36 82  B 1 
ATOM 3840 C CD2   . TYR B 2 82  ? -8.955  0.866   -9.823  1.00 93.19 82  B 1 
ATOM 3841 C CE1   . TYR B 2 82  ? -10.846 -0.428  -11.452 1.00 92.47 82  B 1 
ATOM 3842 C CE2   . TYR B 2 82  ? -8.976  -0.537  -9.887  1.00 92.54 82  B 1 
ATOM 3843 C CZ    . TYR B 2 82  ? -9.918  -1.185  -10.712 1.00 93.94 82  B 1 
ATOM 3844 O OH    . TYR B 2 82  ? -9.917  -2.550  -10.798 1.00 92.75 82  B 1 
ATOM 3845 N N     . MET B 2 83  ? -10.290 6.329   -11.848 1.00 95.67 83  B 1 
ATOM 3846 C CA    . MET B 2 83  ? -10.014 7.744   -11.599 1.00 95.04 83  B 1 
ATOM 3847 C C     . MET B 2 83  ? -11.268 8.530   -11.226 1.00 95.16 83  B 1 
ATOM 3848 O O     . MET B 2 83  ? -11.227 9.289   -10.257 1.00 93.50 83  B 1 
ATOM 3849 C CB    . MET B 2 83  ? -9.344  8.397   -12.812 1.00 93.40 83  B 1 
ATOM 3850 C CG    . MET B 2 83  ? -7.922  7.886   -13.075 1.00 88.65 83  B 1 
ATOM 3851 S SD    . MET B 2 83  ? -6.746  8.149   -11.707 1.00 86.76 83  B 1 
ATOM 3852 C CE    . MET B 2 83  ? -6.879  6.551   -10.898 1.00 76.11 83  B 1 
ATOM 3853 N N     . GLU B 2 84  ? -12.380 8.358   -11.952 1.00 94.53 84  B 1 
ATOM 3854 C CA    . GLU B 2 84  ? -13.610 9.097   -11.673 1.00 94.38 84  B 1 
ATOM 3855 C C     . GLU B 2 84  ? -14.217 8.721   -10.307 1.00 94.58 84  B 1 
ATOM 3856 O O     . GLU B 2 84  ? -14.423 9.622   -9.481  1.00 93.42 84  B 1 
ATOM 3857 C CB    . GLU B 2 84  ? -14.609 8.961   -12.838 1.00 93.30 84  B 1 
ATOM 3858 C CG    . GLU B 2 84  ? -14.155 9.726   -14.103 1.00 84.48 84  B 1 
ATOM 3859 C CD    . GLU B 2 84  ? -13.864 11.202  -13.811 1.00 77.40 84  B 1 
ATOM 3860 O OE1   . GLU B 2 84  ? -12.757 11.686  -14.171 1.00 70.82 84  B 1 
ATOM 3861 O OE2   . GLU B 2 84  ? -14.680 11.857  -13.134 1.00 70.30 84  B 1 
ATOM 3862 N N     . PRO B 2 85  ? -14.396 7.423   -9.952  1.00 95.12 85  B 1 
ATOM 3863 C CA    . PRO B 2 85  ? -14.837 7.043   -8.607  1.00 94.87 85  B 1 
ATOM 3864 C C     . PRO B 2 85  ? -13.907 7.551   -7.498  1.00 94.75 85  B 1 
ATOM 3865 O O     . PRO B 2 85  ? -14.364 7.976   -6.433  1.00 92.90 85  B 1 
ATOM 3866 C CB    . PRO B 2 85  ? -14.889 5.513   -8.620  1.00 93.84 85  B 1 
ATOM 3867 C CG    . PRO B 2 85  ? -15.070 5.159   -10.090 1.00 91.14 85  B 1 
ATOM 3868 C CD    . PRO B 2 85  ? -14.305 6.256   -10.810 1.00 94.24 85  B 1 
ATOM 3869 N N     . LEU B 2 86  ? -12.587 7.543   -7.735  1.00 94.46 86  B 1 
ATOM 3870 C CA    . LEU B 2 86  ? -11.623 8.035   -6.753  1.00 94.34 86  B 1 
ATOM 3871 C C     . LEU B 2 86  ? -11.696 9.552   -6.584  1.00 94.17 86  B 1 
ATOM 3872 O O     . LEU B 2 86  ? -11.698 10.031  -5.449  1.00 92.47 86  B 1 
ATOM 3873 C CB    . LEU B 2 86  ? -10.213 7.569   -7.146  1.00 93.73 86  B 1 
ATOM 3874 C CG    . LEU B 2 86  ? -9.117  8.036   -6.167  1.00 92.11 86  B 1 
ATOM 3875 C CD1   . LEU B 2 86  ? -9.316  7.505   -4.751  1.00 86.81 86  B 1 
ATOM 3876 C CD2   . LEU B 2 86  ? -7.762  7.542   -6.661  1.00 86.15 86  B 1 
ATOM 3877 N N     . LYS B 2 87  ? -11.776 10.335  -7.669  1.00 93.35 87  B 1 
ATOM 3878 C CA    . LYS B 2 87  ? -11.922 11.800  -7.610  1.00 92.60 87  B 1 
ATOM 3879 C C     . LYS B 2 87  ? -13.198 12.192  -6.870  1.00 92.61 87  B 1 
ATOM 3880 O O     . LYS B 2 87  ? -13.140 13.053  -5.993  1.00 90.53 87  B 1 
ATOM 3881 C CB    . LYS B 2 87  ? -11.961 12.393  -9.022  1.00 91.10 87  B 1 
ATOM 3882 C CG    . LYS B 2 87  ? -10.596 12.427  -9.740  1.00 82.86 87  B 1 
ATOM 3883 C CD    . LYS B 2 87  ? -10.864 12.845  -11.189 1.00 78.11 87  B 1 
ATOM 3884 C CE    . LYS B 2 87  ? -9.687  12.660  -12.122 1.00 69.90 87  B 1 
ATOM 3885 N NZ    . LYS B 2 87  ? -10.166 12.743  -13.532 1.00 63.40 87  B 1 
ATOM 3886 N N     . LEU B 2 88  ? -14.314 11.517  -7.162  1.00 92.44 88  B 1 
ATOM 3887 C CA    . LEU B 2 88  ? -15.581 11.754  -6.479  1.00 92.07 88  B 1 
ATOM 3888 C C     . LEU B 2 88  ? -15.469 11.476  -4.974  1.00 91.82 88  B 1 
ATOM 3889 O O     . LEU B 2 88  ? -15.932 12.272  -4.155  1.00 89.41 88  B 1 
ATOM 3890 C CB    . LEU B 2 88  ? -16.654 10.866  -7.137  1.00 90.97 88  B 1 
ATOM 3891 C CG    . LEU B 2 88  ? -18.074 11.091  -6.582  1.00 82.02 88  B 1 
ATOM 3892 C CD1   . LEU B 2 88  ? -18.599 12.496  -6.907  1.00 75.97 88  B 1 
ATOM 3893 C CD2   . LEU B 2 88  ? -19.026 10.055  -7.179  1.00 77.22 88  B 1 
ATOM 3894 N N     . TYR B 2 89  ? -14.801 10.383  -4.590  1.00 92.56 89  B 1 
ATOM 3895 C CA    . TYR B 2 89  ? -14.531 10.057  -3.192  1.00 92.27 89  B 1 
ATOM 3896 C C     . TYR B 2 89  ? -13.673 11.128  -2.509  1.00 92.34 89  B 1 
ATOM 3897 O O     . TYR B 2 89  ? -13.992 11.559  -1.397  1.00 90.39 89  B 1 
ATOM 3898 C CB    . TYR B 2 89  ? -13.849 8.690   -3.121  1.00 91.41 89  B 1 
ATOM 3899 C CG    . TYR B 2 89  ? -13.382 8.309   -1.733  1.00 90.86 89  B 1 
ATOM 3900 C CD1   . TYR B 2 89  ? -12.022 8.413   -1.381  1.00 87.49 89  B 1 
ATOM 3901 C CD2   . TYR B 2 89  ? -14.315 7.881   -0.775  1.00 87.69 89  B 1 
ATOM 3902 C CE1   . TYR B 2 89  ? -11.596 8.072   -0.089  1.00 86.33 89  B 1 
ATOM 3903 C CE2   . TYR B 2 89  ? -13.900 7.542   0.523   1.00 86.01 89  B 1 
ATOM 3904 C CZ    . TYR B 2 89  ? -12.537 7.637   0.862   1.00 86.16 89  B 1 
ATOM 3905 O OH    . TYR B 2 89  ? -12.130 7.297   2.128   1.00 84.28 89  B 1 
ATOM 3906 N N     . LEU B 2 90  ? -12.605 11.591  -3.155  1.00 91.40 90  B 1 
ATOM 3907 C CA    . LEU B 2 90  ? -11.683 12.577  -2.587  1.00 90.52 90  B 1 
ATOM 3908 C C     . LEU B 2 90  ? -12.307 13.962  -2.457  1.00 90.56 90  B 1 
ATOM 3909 O O     . LEU B 2 90  ? -11.998 14.664  -1.501  1.00 87.39 90  B 1 
ATOM 3910 C CB    . LEU B 2 90  ? -10.428 12.656  -3.454  1.00 89.43 90  B 1 
ATOM 3911 C CG    . LEU B 2 90  ? -9.559  11.382  -3.411  1.00 86.39 90  B 1 
ATOM 3912 C CD1   . LEU B 2 90  ? -8.482  11.509  -4.483  1.00 81.52 90  B 1 
ATOM 3913 C CD2   . LEU B 2 90  ? -8.899  11.166  -2.052  1.00 82.13 90  B 1 
ATOM 3914 N N     . HIS B 2 91  ? -13.188 14.354  -3.387  1.00 87.32 91  B 1 
ATOM 3915 C CA    . HIS B 2 91  ? -13.918 15.621  -3.298  1.00 86.23 91  B 1 
ATOM 3916 C C     . HIS B 2 91  ? -14.781 15.647  -2.041  1.00 85.39 91  B 1 
ATOM 3917 O O     . HIS B 2 91  ? -14.644 16.547  -1.214  1.00 80.92 91  B 1 
ATOM 3918 C CB    . HIS B 2 91  ? -14.750 15.807  -4.565  1.00 84.29 91  B 1 
ATOM 3919 C CG    . HIS B 2 91  ? -15.335 17.188  -4.674  1.00 77.78 91  B 1 
ATOM 3920 N ND1   . HIS B 2 91  ? -16.418 17.695  -3.989  1.00 66.37 91  B 1 
ATOM 3921 C CD2   . HIS B 2 91  ? -14.884 18.201  -5.481  1.00 65.56 91  B 1 
ATOM 3922 C CE1   . HIS B 2 91  ? -16.612 18.975  -4.386  1.00 62.05 91  B 1 
ATOM 3923 N NE2   . HIS B 2 91  ? -15.699 19.306  -5.294  1.00 63.69 91  B 1 
ATOM 3924 N N     . LYS B 2 92  ? -15.579 14.593  -1.813  1.00 84.01 92  B 1 
ATOM 3925 C CA    . LYS B 2 92  ? -16.427 14.462  -0.622  1.00 79.97 92  B 1 
ATOM 3926 C C     . LYS B 2 92  ? -15.637 14.294  0.675   1.00 77.24 92  B 1 
ATOM 3927 O O     . LYS B 2 92  ? -16.162 14.553  1.753   1.00 70.46 92  B 1 
ATOM 3928 C CB    . LYS B 2 92  ? -17.369 13.267  -0.807  1.00 75.97 92  B 1 
ATOM 3929 C CG    . LYS B 2 92  ? -18.353 13.586  -1.932  1.00 67.16 92  B 1 
ATOM 3930 C CD    . LYS B 2 92  ? -19.304 12.424  -2.195  1.00 61.20 92  B 1 
ATOM 3931 C CE    . LYS B 2 92  ? -20.223 12.870  -3.320  1.00 53.58 92  B 1 
ATOM 3932 N NZ    . LYS B 2 92  ? -21.180 11.845  -3.721  1.00 47.35 92  B 1 
ATOM 3933 N N     . PHE B 2 93  ? -14.407 13.840  0.584   1.00 80.61 93  B 1 
ATOM 3934 C CA    . PHE B 2 93  ? -13.542 13.683  1.743   1.00 75.63 93  B 1 
ATOM 3935 C C     . PHE B 2 93  ? -12.855 14.994  2.171   1.00 73.68 93  B 1 
ATOM 3936 O O     . PHE B 2 93  ? -12.463 15.139  3.334   1.00 66.19 93  B 1 
ATOM 3937 C CB    . PHE B 2 93  ? -12.524 12.564  1.444   1.00 70.09 93  B 1 
ATOM 3938 C CG    . PHE B 2 93  ? -11.880 12.126  2.715   1.00 64.76 93  B 1 
ATOM 3939 C CD1   . PHE B 2 93  ? -10.797 12.863  3.240   1.00 60.26 93  B 1 
ATOM 3940 C CD2   . PHE B 2 93  ? -12.564 11.197  3.519   1.00 58.38 93  B 1 
ATOM 3941 C CE1   . PHE B 2 93  ? -10.455 12.741  4.582   1.00 54.73 93  B 1 
ATOM 3942 C CE2   . PHE B 2 93  ? -12.228 11.066  4.867   1.00 54.52 93  B 1 
ATOM 3943 C CZ    . PHE B 2 93  ? -11.200 11.872  5.408   1.00 52.70 93  B 1 
ATOM 3944 N N     . ARG B 2 94  ? -12.650 15.929  1.246   1.00 72.18 94  B 1 
ATOM 3945 C CA    . ARG B 2 94  ? -12.004 17.220  1.514   1.00 67.78 94  B 1 
ATOM 3946 C C     . ARG B 2 94  ? -12.996 18.312  1.904   1.00 64.67 94  B 1 
ATOM 3947 O O     . ARG B 2 94  ? -12.563 19.335  2.412   1.00 58.54 94  B 1 
ATOM 3948 C CB    . ARG B 2 94  ? -11.200 17.667  0.290   1.00 62.47 94  B 1 
ATOM 3949 C CG    . ARG B 2 94  ? -9.924  16.846  0.068   1.00 56.74 94  B 1 
ATOM 3950 C CD    . ARG B 2 94  ? -9.184  17.379  -1.169  1.00 54.05 94  B 1 
ATOM 3951 N NE    . ARG B 2 94  ? -7.960  16.615  -1.452  1.00 47.75 94  B 1 
ATOM 3952 C CZ    . ARG B 2 94  ? -7.060  16.905  -2.381  1.00 45.13 94  B 1 
ATOM 3953 N NH1   . ARG B 2 94  ? -7.185  17.963  -3.143  1.00 43.37 94  B 1 
ATOM 3954 N NH2   . ARG B 2 94  ? -6.020  16.130  -2.571  1.00 42.27 94  B 1 
ATOM 3955 N N     . GLU B 2 95  ? -14.276 18.121  1.630   1.00 69.28 95  B 1 
ATOM 3956 C CA    . GLU B 2 95  ? -15.358 18.994  2.072   1.00 66.88 95  B 1 
ATOM 3957 C C     . GLU B 2 95  ? -15.719 18.777  3.550   1.00 60.88 95  B 1 
ATOM 3958 O O     . GLU B 2 95  ? -15.664 17.629  4.028   1.00 54.56 95  B 1 
ATOM 3959 C CB    . GLU B 2 95  ? -16.596 18.837  1.170   1.00 60.00 95  B 1 
ATOM 3960 C CG    . GLU B 2 95  ? -16.333 19.411  -0.234  1.00 54.86 95  B 1 
ATOM 3961 C CD    . GLU B 2 95  ? -17.593 19.475  -1.126  1.00 46.57 95  B 1 
ATOM 3962 O OE1   . GLU B 2 95  ? -17.636 20.359  -1.998  1.00 44.10 95  B 1 
ATOM 3963 O OE2   . GLU B 2 95  ? -18.502 18.632  -0.960  1.00 46.30 95  B 1 
ATOM 3964 O OXT   . GLU B 2 95  ? -16.035 19.808  4.198   1.00 49.99 95  B 1 
ATOM 3965 N N     . GLN C 3 1   ? -13.983 31.306  22.031  1.00 31.75 1   C 1 
ATOM 3966 C CA    . GLN C 3 1   ? -13.057 30.581  21.156  1.00 34.81 1   C 1 
ATOM 3967 C C     . GLN C 3 1   ? -13.890 29.511  20.474  1.00 38.01 1   C 1 
ATOM 3968 O O     . GLN C 3 1   ? -14.262 28.555  21.135  1.00 34.56 1   C 1 
ATOM 3969 C CB    . GLN C 3 1   ? -11.911 29.973  21.963  1.00 32.30 1   C 1 
ATOM 3970 C CG    . GLN C 3 1   ? -10.869 31.026  22.359  1.00 26.14 1   C 1 
ATOM 3971 C CD    . GLN C 3 1   ? -9.858  30.514  23.378  1.00 21.72 1   C 1 
ATOM 3972 O OE1   . GLN C 3 1   ? -10.151 29.718  24.245  1.00 23.61 1   C 1 
ATOM 3973 N NE2   . GLN C 3 1   ? -8.639  31.010  23.357  1.00 20.35 1   C 1 
ATOM 3974 N N     . GLN C 3 2   ? -14.318 29.776  19.269  1.00 37.39 2   C 1 
ATOM 3975 C CA    . GLN C 3 2   ? -15.018 28.793  18.465  1.00 37.87 2   C 1 
ATOM 3976 C C     . GLN C 3 2   ? -13.998 27.697  18.172  1.00 37.93 2   C 1 
ATOM 3977 O O     . GLN C 3 2   ? -13.016 27.947  17.481  1.00 37.17 2   C 1 
ATOM 3978 C CB    . GLN C 3 2   ? -15.559 29.434  17.185  1.00 36.15 2   C 1 
ATOM 3979 C CG    . GLN C 3 2   ? -16.854 30.219  17.421  1.00 30.15 2   C 1 
ATOM 3980 C CD    . GLN C 3 2   ? -17.294 31.040  16.218  1.00 26.05 2   C 1 
ATOM 3981 O OE1   . GLN C 3 2   ? -16.500 31.550  15.460  1.00 27.97 2   C 1 
ATOM 3982 N NE2   . GLN C 3 2   ? -18.580 31.247  16.024  1.00 24.93 2   C 1 
ATOM 3983 N N     . GLU C 3 3   ? -14.174 26.539  18.805  1.00 32.50 3   C 1 
ATOM 3984 C CA    . GLU C 3 3   ? -13.526 25.334  18.337  1.00 34.51 3   C 1 
ATOM 3985 C C     . GLU C 3 3   ? -14.035 25.142  16.911  1.00 33.63 3   C 1 
ATOM 3986 O O     . GLU C 3 3   ? -15.191 24.778  16.707  1.00 33.13 3   C 1 
ATOM 3987 C CB    . GLU C 3 3   ? -13.861 24.140  19.241  1.00 33.93 3   C 1 
ATOM 3988 C CG    . GLU C 3 3   ? -13.082 24.172  20.573  1.00 29.44 3   C 1 
ATOM 3989 C CD    . GLU C 3 3   ? -13.385 23.009  21.522  1.00 27.96 3   C 1 
ATOM 3990 O OE1   . GLU C 3 3   ? -12.495 22.687  22.343  1.00 23.75 3   C 1 
ATOM 3991 O OE2   . GLU C 3 3   ? -14.513 22.462  21.469  1.00 27.35 3   C 1 
ATOM 3992 N N     . GLU C 3 4   ? -13.208 25.520  15.932  1.00 31.65 4   C 1 
ATOM 3993 C CA    . GLU C 3 4   ? -13.331 24.969  14.595  1.00 32.23 4   C 1 
ATOM 3994 C C     . GLU C 3 4   ? -13.327 23.463  14.800  1.00 31.24 4   C 1 
ATOM 3995 O O     . GLU C 3 4   ? -12.289 22.852  15.074  1.00 31.06 4   C 1 
ATOM 3996 C CB    . GLU C 3 4   ? -12.179 25.412  13.685  1.00 31.95 4   C 1 
ATOM 3997 C CG    . GLU C 3 4   ? -12.361 26.842  13.156  1.00 27.81 4   C 1 
ATOM 3998 C CD    . GLU C 3 4   ? -11.223 27.310  12.241  1.00 26.69 4   C 1 
ATOM 3999 O OE1   . GLU C 3 4   ? -11.479 28.237  11.429  1.00 23.76 4   C 1 
ATOM 4000 O OE2   . GLU C 3 4   ? -10.097 26.794  12.384  1.00 24.66 4   C 1 
ATOM 4001 N N     . MET C 3 5   ? -14.531 22.906  14.800  1.00 35.57 5   C 1 
ATOM 4002 C CA    . MET C 3 5   ? -14.747 21.484  14.756  1.00 33.86 5   C 1 
ATOM 4003 C C     . MET C 3 5   ? -14.188 21.076  13.399  1.00 35.14 5   C 1 
ATOM 4004 O O     . MET C 3 5   ? -14.895 21.114  12.403  1.00 35.89 5   C 1 
ATOM 4005 C CB    . MET C 3 5   ? -16.240 21.180  14.950  1.00 33.84 5   C 1 
ATOM 4006 C CG    . MET C 3 5   ? -16.516 19.715  15.261  1.00 27.25 5   C 1 
ATOM 4007 S SD    . MET C 3 5   ? -18.251 19.314  15.641  1.00 25.45 5   C 1 
ATOM 4008 C CE    . MET C 3 5   ? -18.945 19.318  13.976  1.00 23.28 5   C 1 
ATOM 4009 N N     . GLU C 3 6   ? -12.882 20.848  13.366  1.00 31.57 6   C 1 
ATOM 4010 C CA    . GLU C 3 6   ? -12.214 20.231  12.238  1.00 30.91 6   C 1 
ATOM 4011 C C     . GLU C 3 6   ? -13.082 19.033  11.906  1.00 30.46 6   C 1 
ATOM 4012 O O     . GLU C 3 6   ? -13.198 18.095  12.706  1.00 29.70 6   C 1 
ATOM 4013 C CB    . GLU C 3 6   ? -10.788 19.759  12.574  1.00 30.78 6   C 1 
ATOM 4014 C CG    . GLU C 3 6   ? -9.711  20.845  12.520  1.00 27.34 6   C 1 
ATOM 4015 C CD    . GLU C 3 6   ? -8.284  20.259  12.681  1.00 26.22 6   C 1 
ATOM 4016 O OE1   . GLU C 3 6   ? -7.312  20.856  12.163  1.00 23.52 6   C 1 
ATOM 4017 O OE2   . GLU C 3 6   ? -8.147  19.174  13.297  1.00 24.59 6   C 1 
ATOM 4018 N N     . ALA C 3 7   ? -13.764 19.109  10.766  1.00 37.24 7   C 1 
ATOM 4019 C CA    . ALA C 3 7   ? -14.501 18.019  10.192  1.00 36.75 7   C 1 
ATOM 4020 C C     . ALA C 3 7   ? -13.476 16.955  9.791   1.00 36.97 7   C 1 
ATOM 4021 O O     . ALA C 3 7   ? -13.158 16.737  8.624   1.00 35.91 7   C 1 
ATOM 4022 C CB    . ALA C 3 7   ? -15.370 18.524  9.040   1.00 34.43 7   C 1 
ATOM 4023 N N     . THR C 3 8   ? -12.904 16.310  10.809  1.00 40.17 8   C 1 
ATOM 4024 C CA    . THR C 3 8   ? -12.332 14.991  10.723  1.00 41.23 8   C 1 
ATOM 4025 C C     . THR C 3 8   ? -13.504 14.103  10.354  1.00 41.52 8   C 1 
ATOM 4026 O O     . THR C 3 8   ? -14.075 13.435  11.201  1.00 39.50 8   C 1 
ATOM 4027 C CB    . THR C 3 8   ? -11.641 14.560  12.022  1.00 38.56 8   C 1 
ATOM 4028 O OG1   . THR C 3 8   ? -12.471 14.695  13.164  1.00 34.91 8   C 1 
ATOM 4029 C CG2   . THR C 3 8   ? -10.376 15.363  12.301  1.00 34.78 8   C 1 
ATOM 4030 N N     . VAL C 3 9   ? -13.918 14.219  9.081   1.00 43.73 9   C 1 
ATOM 4031 C CA    . VAL C 3 9   ? -14.806 13.260  8.440   1.00 44.50 9   C 1 
ATOM 4032 C C     . VAL C 3 9   ? -14.273 11.921  8.889   1.00 45.89 9   C 1 
ATOM 4033 O O     . VAL C 3 9   ? -13.091 11.618  8.677   1.00 43.34 9   C 1 
ATOM 4034 C CB    . VAL C 3 9   ? -14.760 13.353  6.914   1.00 40.72 9   C 1 
ATOM 4035 C CG1   . VAL C 3 9   ? -15.696 12.318  6.279   1.00 36.03 9   C 1 
ATOM 4036 C CG2   . VAL C 3 9   ? -15.159 14.751  6.430   1.00 36.00 9   C 1 
ATOM 4037 N N     . ASP C 3 10  ? -15.110 11.225  9.668   1.00 43.70 10  C 1 
ATOM 4038 C CA    . ASP C 3 10  ? -14.622 10.149  10.498  1.00 43.56 10  C 1 
ATOM 4039 C C     . ASP C 3 10  ? -14.188 9.017   9.571   1.00 44.69 10  C 1 
ATOM 4040 O O     . ASP C 3 10  ? -14.977 8.183   9.135   1.00 41.89 10  C 1 
ATOM 4041 C CB    . ASP C 3 10  ? -15.680 9.793   11.556  1.00 39.69 10  C 1 
ATOM 4042 C CG    . ASP C 3 10  ? -15.095 9.078   12.776  1.00 34.47 10  C 1 
ATOM 4043 O OD1   . ASP C 3 10  ? -13.852 8.969   12.859  1.00 32.43 10  C 1 
ATOM 4044 O OD2   . ASP C 3 10  ? -15.877 8.616   13.633  1.00 30.92 10  C 1 
ATOM 4045 N N     . PHE C 3 11  ? -12.907 9.001   9.232   1.00 53.02 11  C 1 
ATOM 4046 C CA    . PHE C 3 11  ? -12.259 7.992   8.408   1.00 52.50 11  C 1 
ATOM 4047 C C     . PHE C 3 11  ? -12.344 6.607   9.086   1.00 56.30 11  C 1 
ATOM 4048 O O     . PHE C 3 11  ? -11.735 5.650   8.616   1.00 51.93 11  C 1 
ATOM 4049 C CB    . PHE C 3 11  ? -10.793 8.392   8.162   1.00 46.19 11  C 1 
ATOM 4050 C CG    . PHE C 3 11  ? -10.368 8.883   6.787   1.00 41.51 11  C 1 
ATOM 4051 C CD1   . PHE C 3 11  ? -10.415 8.032   5.677   1.00 38.46 11  C 1 
ATOM 4052 C CD2   . PHE C 3 11  ? -9.774  10.139  6.658   1.00 37.28 11  C 1 
ATOM 4053 C CE1   . PHE C 3 11  ? -9.869  8.450   4.439   1.00 34.27 11  C 1 
ATOM 4054 C CE2   . PHE C 3 11  ? -9.228  10.560  5.429   1.00 33.66 11  C 1 
ATOM 4055 C CZ    . PHE C 3 11  ? -9.273  9.717   4.314   1.00 34.38 11  C 1 
ATOM 4056 N N     . ASN C 3 12  ? -13.058 6.504   10.220  1.00 54.31 12  C 1 
ATOM 4057 C CA    . ASN C 3 12  ? -13.330 5.273   10.942  1.00 54.81 12  C 1 
ATOM 4058 C C     . ASN C 3 12  ? -14.180 4.284   10.153  1.00 58.50 12  C 1 
ATOM 4059 O O     . ASN C 3 12  ? -14.035 3.080   10.376  1.00 53.81 12  C 1 
ATOM 4060 C CB    . ASN C 3 12  ? -13.973 5.595   12.289  1.00 48.37 12  C 1 
ATOM 4061 C CG    . ASN C 3 12  ? -12.975 6.062   13.329  1.00 41.97 12  C 1 
ATOM 4062 O OD1   . ASN C 3 12  ? -11.799 5.714   13.312  1.00 38.93 12  C 1 
ATOM 4063 N ND2   . ASN C 3 12  ? -13.426 6.807   14.308  1.00 37.35 12  C 1 
ATOM 4064 N N     . ASP C 3 13  ? -14.969 4.734   9.158   1.00 63.99 13  C 1 
ATOM 4065 C CA    . ASP C 3 13  ? -15.533 3.839   8.136   1.00 63.81 13  C 1 
ATOM 4066 C C     . ASP C 3 13  ? -14.451 3.285   7.187   1.00 67.21 13  C 1 
ATOM 4067 O O     . ASP C 3 13  ? -14.703 2.821   6.079   1.00 61.32 13  C 1 
ATOM 4068 C CB    . ASP C 3 13  ? -16.710 4.505   7.407   1.00 56.41 13  C 1 
ATOM 4069 C CG    . ASP C 3 13  ? -18.082 3.990   7.876   1.00 48.98 13  C 1 
ATOM 4070 O OD1   . ASP C 3 13  ? -18.127 3.026   8.670   1.00 45.30 13  C 1 
ATOM 4071 O OD2   . ASP C 3 13  ? -19.092 4.511   7.367   1.00 46.11 13  C 1 
ATOM 4072 N N     . ARG C 3 14  ? -13.195 3.285   7.649   1.00 71.29 14  C 1 
ATOM 4073 C CA    . ARG C 3 14  ? -12.061 2.717   6.936   1.00 72.15 14  C 1 
ATOM 4074 C C     . ARG C 3 14  ? -12.290 1.229   6.762   1.00 76.56 14  C 1 
ATOM 4075 O O     . ARG C 3 14  ? -11.939 0.408   7.611   1.00 72.76 14  C 1 
ATOM 4076 C CB    . ARG C 3 14  ? -10.739 3.008   7.653   1.00 63.47 14  C 1 
ATOM 4077 C CG    . ARG C 3 14  ? -10.313 4.456   7.437   1.00 56.68 14  C 1 
ATOM 4078 C CD    . ARG C 3 14  ? -9.085  4.793   8.267   1.00 53.52 14  C 1 
ATOM 4079 N NE    . ARG C 3 14  ? -8.847  6.250   8.276   1.00 47.49 14  C 1 
ATOM 4080 C CZ    . ARG C 3 14  ? -7.776  6.880   8.710   1.00 42.75 14  C 1 
ATOM 4081 N NH1   . ARG C 3 14  ? -6.738  6.234   9.163   1.00 41.44 14  C 1 
ATOM 4082 N NH2   . ARG C 3 14  ? -7.731  8.173   8.709   1.00 38.45 14  C 1 
ATOM 4083 N N     . ILE C 3 15  ? -12.804 0.895   5.582   1.00 79.49 15  C 1 
ATOM 4084 C CA    . ILE C 3 15  ? -12.996 -0.472  5.118   1.00 82.62 15  C 1 
ATOM 4085 C C     . ILE C 3 15  ? -11.688 -1.277  5.241   1.00 87.05 15  C 1 
ATOM 4086 O O     . ILE C 3 15  ? -11.722 -2.474  5.521   1.00 84.42 15  C 1 
ATOM 4087 C CB    . ILE C 3 15  ? -13.530 -0.429  3.674   1.00 75.34 15  C 1 
ATOM 4088 C CG1   . ILE C 3 15  ? -14.904 0.299   3.636   1.00 65.99 15  C 1 
ATOM 4089 C CG2   . ILE C 3 15  ? -13.671 -1.850  3.116   1.00 64.51 15  C 1 
ATOM 4090 C CD1   . ILE C 3 15  ? -15.425 0.548   2.228   1.00 58.15 15  C 1 
ATOM 4091 N N     . LEU C 3 16  ? -10.543 -0.604  5.113   1.00 89.90 16  C 1 
ATOM 4092 C CA    . LEU C 3 16  ? -9.215  -1.197  5.211   1.00 91.33 16  C 1 
ATOM 4093 C C     . LEU C 3 16  ? -8.352  -0.542  6.311   1.00 92.37 16  C 1 
ATOM 4094 O O     . LEU C 3 16  ? -8.277  0.679   6.408   1.00 90.65 16  C 1 
ATOM 4095 C CB    . LEU C 3 16  ? -8.522  -1.117  3.840   1.00 90.65 16  C 1 
ATOM 4096 C CG    . LEU C 3 16  ? -9.208  -1.956  2.741   1.00 90.08 16  C 1 
ATOM 4097 C CD1   . LEU C 3 16  ? -8.517  -1.701  1.405   1.00 86.24 16  C 1 
ATOM 4098 C CD2   . LEU C 3 16  ? -9.137  -3.454  3.041   1.00 84.74 16  C 1 
ATOM 4099 N N     . PRO C 3 17  ? -7.640  -1.345  7.136   1.00 92.46 17  C 1 
ATOM 4100 C CA    . PRO C 3 17  ? -6.806  -0.799  8.204   1.00 91.74 17  C 1 
ATOM 4101 C C     . PRO C 3 17  ? -5.534  -0.138  7.653   1.00 92.27 17  C 1 
ATOM 4102 O O     . PRO C 3 17  ? -4.615  -0.812  7.173   1.00 91.15 17  C 1 
ATOM 4103 C CB    . PRO C 3 17  ? -6.525  -1.979  9.129   1.00 90.05 17  C 1 
ATOM 4104 C CG    . PRO C 3 17  ? -6.614  -3.198  8.206   1.00 86.95 17  C 1 
ATOM 4105 C CD    . PRO C 3 17  ? -7.659  -2.792  7.175   1.00 89.85 17  C 1 
ATOM 4106 N N     . MET C 3 18  ? -5.401  1.182   7.842   1.00 92.28 18  C 1 
ATOM 4107 C CA    . MET C 3 18  ? -4.274  1.986   7.363   1.00 91.86 18  C 1 
ATOM 4108 C C     . MET C 3 18  ? -2.896  1.472   7.805   1.00 92.52 18  C 1 
ATOM 4109 O O     . MET C 3 18  ? -1.917  1.583   7.073   1.00 91.24 18  C 1 
ATOM 4110 C CB    . MET C 3 18  ? -4.422  3.425   7.879   1.00 90.23 18  C 1 
ATOM 4111 C CG    . MET C 3 18  ? -5.654  4.148   7.338   1.00 85.60 18  C 1 
ATOM 4112 S SD    . MET C 3 18  ? -5.633  4.310   5.538   1.00 81.21 18  C 1 
ATOM 4113 C CE    . MET C 3 18  ? -6.938  3.152   5.128   1.00 71.24 18  C 1 
ATOM 4114 N N     . ALA C 3 19  ? -2.803  0.924   9.018   1.00 92.03 19  C 1 
ATOM 4115 C CA    . ALA C 3 19  ? -1.547  0.371   9.512   1.00 91.17 19  C 1 
ATOM 4116 C C     . ALA C 3 19  ? -1.093  -0.843  8.690   1.00 91.37 19  C 1 
ATOM 4117 O O     . ALA C 3 19  ? 0.116   -1.003  8.494   1.00 89.73 19  C 1 
ATOM 4118 C CB    . ALA C 3 19  ? -1.708  0.010   10.993  1.00 90.01 19  C 1 
ATOM 4119 N N     . ARG C 3 20  ? -2.030  -1.676  8.216   1.00 92.19 20  C 1 
ATOM 4120 C CA    . ARG C 3 20  ? -1.712  -2.836  7.388   1.00 91.57 20  C 1 
ATOM 4121 C C     . ARG C 3 20  ? -1.295  -2.396  5.986   1.00 91.87 20  C 1 
ATOM 4122 O O     . ARG C 3 20  ? -0.225  -2.805  5.556   1.00 90.50 20  C 1 
ATOM 4123 C CB    . ARG C 3 20  ? -2.890  -3.834  7.388   1.00 90.28 20  C 1 
ATOM 4124 C CG    . ARG C 3 20  ? -2.557  -5.167  6.692   1.00 80.82 20  C 1 
ATOM 4125 C CD    . ARG C 3 20  ? -1.482  -6.001  7.423   1.00 80.08 20  C 1 
ATOM 4126 N NE    . ARG C 3 20  ? -2.005  -6.597  8.674   1.00 78.12 20  C 1 
ATOM 4127 C CZ    . ARG C 3 20  ? -2.553  -7.813  8.809   1.00 76.91 20  C 1 
ATOM 4128 N NH1   . ARG C 3 20  ? -2.708  -8.618  7.799   1.00 67.38 20  C 1 
ATOM 4129 N NH2   . ARG C 3 20  ? -2.941  -8.234  9.970   1.00 69.73 20  C 1 
ATOM 4130 N N     . LEU C 3 21  ? -2.029  -1.482  5.349   1.00 93.68 21  C 1 
ATOM 4131 C CA    . LEU C 3 21  ? -1.625  -0.892  4.064   1.00 93.76 21  C 1 
ATOM 4132 C C     . LEU C 3 21  ? -0.200  -0.335  4.112   1.00 93.65 21  C 1 
ATOM 4133 O O     . LEU C 3 21  ? 0.646   -0.672  3.289   1.00 92.03 21  C 1 
ATOM 4134 C CB    . LEU C 3 21  ? -2.623  0.219   3.685   1.00 93.14 21  C 1 
ATOM 4135 C CG    . LEU C 3 21  ? -3.957  -0.304  3.137   1.00 90.11 21  C 1 
ATOM 4136 C CD1   . LEU C 3 21  ? -4.971  0.824   3.108   1.00 86.25 21  C 1 
ATOM 4137 C CD2   . LEU C 3 21  ? -3.782  -0.814  1.705   1.00 85.30 21  C 1 
ATOM 4138 N N     . LYS C 3 22  ? 0.125   0.465   5.158   1.00 92.27 22  C 1 
ATOM 4139 C CA    . LYS C 3 22  ? 1.479   0.995   5.350   1.00 91.95 22  C 1 
ATOM 4140 C C     . LYS C 3 22  ? 2.541   -0.092  5.549   1.00 91.75 22  C 1 
ATOM 4141 O O     . LYS C 3 22  ? 3.702   0.169   5.259   1.00 90.53 22  C 1 
ATOM 4142 C CB    . LYS C 3 22  ? 1.511   1.973   6.532   1.00 91.49 22  C 1 
ATOM 4143 C CG    . LYS C 3 22  ? 0.829   3.307   6.202   1.00 87.12 22  C 1 
ATOM 4144 C CD    . LYS C 3 22  ? 0.878   4.275   7.392   1.00 82.86 22  C 1 
ATOM 4145 C CE    . LYS C 3 22  ? 0.175   5.562   6.998   1.00 76.60 22  C 1 
ATOM 4146 N NZ    . LYS C 3 22  ? 0.223   6.628   8.030   1.00 69.32 22  C 1 
ATOM 4147 N N     . ARG C 3 23  ? 2.191   -1.259  6.108   1.00 91.30 23  C 1 
ATOM 4148 C CA    . ARG C 3 23  ? 3.126   -2.386  6.239   1.00 90.49 23  C 1 
ATOM 4149 C C     . ARG C 3 23  ? 3.410   -3.030  4.888   1.00 90.67 23  C 1 
ATOM 4150 O O     . ARG C 3 23  ? 4.580   -3.240  4.598   1.00 88.93 23  C 1 
ATOM 4151 C CB    . ARG C 3 23  ? 2.624   -3.452  7.224   1.00 89.31 23  C 1 
ATOM 4152 C CG    . ARG C 3 23  ? 2.741   -3.018  8.695   1.00 81.64 23  C 1 
ATOM 4153 C CD    . ARG C 3 23  ? 2.122   -4.104  9.574   1.00 79.54 23  C 1 
ATOM 4154 N NE    . ARG C 3 23  ? 1.881   -3.628  10.946  1.00 72.71 23  C 1 
ATOM 4155 C CZ    . ARG C 3 23  ? 1.269   -4.334  11.880  1.00 66.81 23  C 1 
ATOM 4156 N NH1   . ARG C 3 23  ? 0.857   -5.553  11.673  1.00 60.16 23  C 1 
ATOM 4157 N NH2   . ARG C 3 23  ? 1.050   -3.819  13.058  1.00 58.61 23  C 1 
ATOM 4158 N N     . VAL C 3 24  ? 2.374   -3.284  4.096   1.00 91.86 24  C 1 
ATOM 4159 C CA    . VAL C 3 24  ? 2.518   -3.862  2.747   1.00 91.19 24  C 1 
ATOM 4160 C C     . VAL C 3 24  ? 3.415   -2.958  1.883   1.00 90.90 24  C 1 
ATOM 4161 O O     . VAL C 3 24  ? 4.470   -3.409  1.444   1.00 89.01 24  C 1 
ATOM 4162 C CB    . VAL C 3 24  ? 1.150   -4.116  2.088   1.00 90.41 24  C 1 
ATOM 4163 C CG1   . VAL C 3 24  ? 1.314   -4.728  0.698   1.00 87.04 24  C 1 
ATOM 4164 C CG2   . VAL C 3 24  ? 0.306   -5.088  2.925   1.00 86.33 24  C 1 
ATOM 4165 N N     . ILE C 3 25  ? 3.108   -1.652  1.788   1.00 90.91 25  C 1 
ATOM 4166 C CA    . ILE C 3 25  ? 3.947   -0.698  1.052   1.00 90.86 25  C 1 
ATOM 4167 C C     . ILE C 3 25  ? 5.405   -0.725  1.546   1.00 90.89 25  C 1 
ATOM 4168 O O     . ILE C 3 25  ? 6.348   -0.688  0.765   1.00 89.53 25  C 1 
ATOM 4169 C CB    . ILE C 3 25  ? 3.409   0.750   1.182   1.00 90.85 25  C 1 
ATOM 4170 C CG1   . ILE C 3 25  ? 1.972   0.904   0.650   1.00 87.83 25  C 1 
ATOM 4171 C CG2   . ILE C 3 25  ? 4.328   1.745   0.438   1.00 86.99 25  C 1 
ATOM 4172 C CD1   . ILE C 3 25  ? 1.289   2.186   1.145   1.00 82.47 25  C 1 
ATOM 4173 N N     . ARG C 3 26  ? 5.631   -0.755  2.863   1.00 89.93 26  C 1 
ATOM 4174 C CA    . ARG C 3 26  ? 6.976   -0.717  3.444   1.00 89.22 26  C 1 
ATOM 4175 C C     . ARG C 3 26  ? 7.767   -2.003  3.252   1.00 88.80 26  C 1 
ATOM 4176 O O     . ARG C 3 26  ? 8.990   -1.933  3.337   1.00 86.66 26  C 1 
ATOM 4177 C CB    . ARG C 3 26  ? 6.908   -0.409  4.938   1.00 88.62 26  C 1 
ATOM 4178 C CG    . ARG C 3 26  ? 6.641   1.074   5.191   1.00 84.06 26  C 1 
ATOM 4179 C CD    . ARG C 3 26  ? 6.450   1.262   6.681   1.00 81.41 26  C 1 
ATOM 4180 N NE    . ARG C 3 26  ? 6.119   2.664   6.997   1.00 76.94 26  C 1 
ATOM 4181 C CZ    . ARG C 3 26  ? 5.627   3.096   8.133   1.00 72.45 26  C 1 
ATOM 4182 N NH1   . ARG C 3 26  ? 5.413   2.289   9.140   1.00 63.58 26  C 1 
ATOM 4183 N NH2   . ARG C 3 26  ? 5.331   4.354   8.282   1.00 66.93 26  C 1 
ATOM 4184 N N     . ALA C 3 27  ? 7.092   -3.134  3.112   1.00 89.23 27  C 1 
ATOM 4185 C CA    . ALA C 3 27  ? 7.737   -4.405  2.834   1.00 87.27 27  C 1 
ATOM 4186 C C     . ALA C 3 27  ? 8.245   -4.468  1.387   1.00 86.81 27  C 1 
ATOM 4187 O O     . ALA C 3 27  ? 9.316   -5.020  1.149   1.00 83.17 27  C 1 
ATOM 4188 C CB    . ALA C 3 27  ? 6.742   -5.523  3.143   1.00 85.05 27  C 1 
ATOM 4189 N N     . GLU C 3 28  ? 7.510   -3.836  0.466   1.00 85.83 28  C 1 
ATOM 4190 C CA    . GLU C 3 28  ? 7.859   -3.786  -0.953  1.00 83.30 28  C 1 
ATOM 4191 C C     . GLU C 3 28  ? 8.881   -2.692  -1.279  1.00 83.47 28  C 1 
ATOM 4192 O O     . GLU C 3 28  ? 9.903   -2.937  -1.916  1.00 79.16 28  C 1 
ATOM 4193 C CB    . GLU C 3 28  ? 6.575   -3.543  -1.764  1.00 79.65 28  C 1 
ATOM 4194 C CG    . GLU C 3 28  ? 5.585   -4.700  -1.654  1.00 72.56 28  C 1 
ATOM 4195 C CD    . GLU C 3 28  ? 6.184   -6.011  -2.168  1.00 70.98 28  C 1 
ATOM 4196 O OE1   . GLU C 3 28  ? 5.775   -7.076  -1.669  1.00 62.51 28  C 1 
ATOM 4197 O OE2   . GLU C 3 28  ? 7.018   -5.955  -3.081  1.00 65.04 28  C 1 
ATOM 4198 N N     . GLU C 3 29  ? 8.608   -1.474  -0.798  1.00 81.50 29  C 1 
ATOM 4199 C CA    . GLU C 3 29  ? 9.389   -0.292  -1.148  1.00 78.39 29  C 1 
ATOM 4200 C C     . GLU C 3 29  ? 10.241  0.171   0.029   1.00 79.22 29  C 1 
ATOM 4201 O O     . GLU C 3 29  ? 9.909   1.120   0.751   1.00 72.87 29  C 1 
ATOM 4202 C CB    . GLU C 3 29  ? 8.460   0.808   -1.684  1.00 72.74 29  C 1 
ATOM 4203 C CG    . GLU C 3 29  ? 7.788   0.425   -3.018  1.00 67.78 29  C 1 
ATOM 4204 C CD    . GLU C 3 29  ? 8.799   0.132   -4.147  1.00 66.67 29  C 1 
ATOM 4205 O OE1   . GLU C 3 29  ? 8.449   -0.610  -5.081  1.00 57.49 29  C 1 
ATOM 4206 O OE2   . GLU C 3 29  ? 9.923   0.671   -4.104  1.00 62.54 29  C 1 
ATOM 4207 N N     . ASP C 3 30  ? 11.356  -0.520  0.252   1.00 79.91 30  C 1 
ATOM 4208 C CA    . ASP C 3 30  ? 12.278  -0.113  1.301   1.00 77.19 30  C 1 
ATOM 4209 C C     . ASP C 3 30  ? 12.973  1.227   0.978   1.00 78.65 30  C 1 
ATOM 4210 O O     . ASP C 3 30  ? 13.205  1.592   -0.167  1.00 70.72 30  C 1 
ATOM 4211 C CB    . ASP C 3 30  ? 13.269  -1.230  1.657   1.00 70.24 30  C 1 
ATOM 4212 C CG    . ASP C 3 30  ? 13.888  -0.998  3.048   1.00 63.00 30  C 1 
ATOM 4213 O OD1   . ASP C 3 30  ? 13.287  -0.243  3.858   1.00 56.38 30  C 1 
ATOM 4214 O OD2   . ASP C 3 30  ? 14.947  -1.574  3.333   1.00 57.49 30  C 1 
ATOM 4215 N N     . GLY C 3 31  ? 13.246  2.019   2.026   1.00 83.40 31  C 1 
ATOM 4216 C CA    . GLY C 3 31  ? 13.859  3.346   1.885   1.00 82.96 31  C 1 
ATOM 4217 C C     . GLY C 3 31  ? 12.907  4.514   1.571   1.00 85.27 31  C 1 
ATOM 4218 O O     . GLY C 3 31  ? 13.233  5.657   1.925   1.00 80.68 31  C 1 
ATOM 4219 N N     . MET C 3 32  ? 11.702  4.268   1.005   1.00 88.48 32  C 1 
ATOM 4220 C CA    . MET C 3 32  ? 10.758  5.337   0.675   1.00 89.90 32  C 1 
ATOM 4221 C C     . MET C 3 32  ? 9.928   5.814   1.883   1.00 91.39 32  C 1 
ATOM 4222 O O     . MET C 3 32  ? 9.504   5.020   2.727   1.00 89.54 32  C 1 
ATOM 4223 C CB    . MET C 3 32  ? 9.845   4.921   -0.488  1.00 88.72 32  C 1 
ATOM 4224 C CG    . MET C 3 32  ? 10.627  4.669   -1.788  1.00 85.19 32  C 1 
ATOM 4225 S SD    . MET C 3 32  ? 11.583  6.097   -2.378  1.00 83.84 32  C 1 
ATOM 4226 C CE    . MET C 3 32  ? 10.265  7.103   -3.058  1.00 75.40 32  C 1 
ATOM 4227 N N     . MET C 3 33  ? 9.670   7.125   1.967   1.00 92.43 33  C 1 
ATOM 4228 C CA    . MET C 3 33  ? 8.675   7.691   2.886   1.00 93.04 33  C 1 
ATOM 4229 C C     . MET C 3 33  ? 7.277   7.613   2.257   1.00 93.74 33  C 1 
ATOM 4230 O O     . MET C 3 33  ? 7.132   7.575   1.040   1.00 92.22 33  C 1 
ATOM 4231 C CB    . MET C 3 33  ? 9.015   9.134   3.263   1.00 91.82 33  C 1 
ATOM 4232 C CG    . MET C 3 33  ? 10.316  9.256   4.062   1.00 87.32 33  C 1 
ATOM 4233 S SD    . MET C 3 33  ? 10.549  10.903  4.800   1.00 84.90 33  C 1 
ATOM 4234 C CE    . MET C 3 33  ? 12.167  10.702  5.519   1.00 76.53 33  C 1 
ATOM 4235 N N     . ILE C 3 34  ? 6.237   7.608   3.107   1.00 94.40 34  C 1 
ATOM 4236 C CA    . ILE C 3 34  ? 4.833   7.536   2.688   1.00 94.21 34  C 1 
ATOM 4237 C C     . ILE C 3 34  ? 4.121   8.799   3.187   1.00 94.45 34  C 1 
ATOM 4238 O O     . ILE C 3 34  ? 4.082   9.019   4.399   1.00 93.24 34  C 1 
ATOM 4239 C CB    . ILE C 3 34  ? 4.172   6.246   3.225   1.00 93.23 34  C 1 
ATOM 4240 C CG1   . ILE C 3 34  ? 4.956   4.975   2.831   1.00 89.52 34  C 1 
ATOM 4241 C CG2   . ILE C 3 34  ? 2.722   6.148   2.718   1.00 88.62 34  C 1 
ATOM 4242 C CD1   . ILE C 3 34  ? 4.494   3.720   3.588   1.00 84.46 34  C 1 
ATOM 4243 N N     . ALA C 3 35  ? 3.565   9.582   2.270   1.00 94.47 35  C 1 
ATOM 4244 C CA    . ALA C 3 35  ? 2.809   10.784  2.598   1.00 94.11 35  C 1 
ATOM 4245 C C     . ALA C 3 35  ? 1.531   10.461  3.395   1.00 94.16 35  C 1 
ATOM 4246 O O     . ALA C 3 35  ? 1.123   9.299   3.511   1.00 93.00 35  C 1 
ATOM 4247 C CB    . ALA C 3 35  ? 2.514   11.560  1.314   1.00 93.25 35  C 1 
ATOM 4248 N N     . ALA C 3 36  ? 0.917   11.481  4.015   1.00 93.45 36  C 1 
ATOM 4249 C CA    . ALA C 3 36  ? -0.244  11.287  4.882   1.00 92.35 36  C 1 
ATOM 4250 C C     . ALA C 3 36  ? -1.509  10.852  4.117   1.00 92.32 36  C 1 
ATOM 4251 O O     . ALA C 3 36  ? -2.303  10.077  4.641   1.00 90.18 36  C 1 
ATOM 4252 C CB    . ALA C 3 36  ? -0.485  12.579  5.655   1.00 90.52 36  C 1 
ATOM 4253 N N     . ASP C 3 37  ? -1.648  11.333  2.880   1.00 92.70 37  C 1 
ATOM 4254 C CA    . ASP C 3 37  ? -2.747  11.054  1.955   1.00 92.26 37  C 1 
ATOM 4255 C C     . ASP C 3 37  ? -2.614  9.684   1.268   1.00 93.06 37  C 1 
ATOM 4256 O O     . ASP C 3 37  ? -3.618  8.989   1.086   1.00 91.27 37  C 1 
ATOM 4257 C CB    . ASP C 3 37  ? -2.798  12.192  0.919   1.00 89.76 37  C 1 
ATOM 4258 C CG    . ASP C 3 37  ? -1.507  12.346  0.086   1.00 86.75 37  C 1 
ATOM 4259 O OD1   . ASP C 3 37  ? -0.435  11.929  0.574   1.00 78.88 37  C 1 
ATOM 4260 O OD2   . ASP C 3 37  ? -1.596  12.865  -1.041  1.00 80.68 37  C 1 
ATOM 4261 N N     . THR C 3 38  ? -1.398  9.222   0.989   1.00 95.19 38  C 1 
ATOM 4262 C CA    . THR C 3 38  ? -1.123  7.970   0.268   1.00 95.14 38  C 1 
ATOM 4263 C C     . THR C 3 38  ? -1.927  6.750   0.769   1.00 95.16 38  C 1 
ATOM 4264 O O     . THR C 3 38  ? -2.491  6.041   -0.061  1.00 94.16 38  C 1 
ATOM 4265 C CB    . THR C 3 38  ? 0.374   7.636   0.299   1.00 94.66 38  C 1 
ATOM 4266 O OG1   . THR C 3 38  ? 1.129   8.705   -0.180  1.00 89.38 38  C 1 
ATOM 4267 C CG2   . THR C 3 38  ? 0.754   6.410   -0.525  1.00 88.18 38  C 1 
ATOM 4268 N N     . PRO C 3 39  ? -2.047  6.474   2.089   1.00 94.69 39  C 1 
ATOM 4269 C CA    . PRO C 3 39  ? -2.838  5.333   2.545   1.00 94.48 39  C 1 
ATOM 4270 C C     . PRO C 3 39  ? -4.337  5.485   2.290   1.00 94.53 39  C 1 
ATOM 4271 O O     . PRO C 3 39  ? -5.004  4.465   2.162   1.00 93.75 39  C 1 
ATOM 4272 C CB    . PRO C 3 39  ? -2.553  5.201   4.042   1.00 93.50 39  C 1 
ATOM 4273 C CG    . PRO C 3 39  ? -1.247  5.961   4.226   1.00 91.23 39  C 1 
ATOM 4274 C CD    . PRO C 3 39  ? -1.370  7.080   3.207   1.00 93.33 39  C 1 
ATOM 4275 N N     . ALA C 3 40  ? -4.881  6.707   2.259   1.00 94.00 40  C 1 
ATOM 4276 C CA    . ALA C 3 40  ? -6.298  6.935   1.990   1.00 93.68 40  C 1 
ATOM 4277 C C     . ALA C 3 40  ? -6.625  6.701   0.513   1.00 94.28 40  C 1 
ATOM 4278 O O     . ALA C 3 40  ? -7.562  5.971   0.196   1.00 93.19 40  C 1 
ATOM 4279 C CB    . ALA C 3 40  ? -6.662  8.354   2.442   1.00 91.70 40  C 1 
ATOM 4280 N N     . TYR C 3 41  ? -5.779  7.236   -0.392  1.00 94.67 41  C 1 
ATOM 4281 C CA    . TYR C 3 41  ? -5.863  6.965   -1.824  1.00 94.94 41  C 1 
ATOM 4282 C C     . TYR C 3 41  ? -5.784  5.460   -2.093  1.00 95.49 41  C 1 
ATOM 4283 O O     . TYR C 3 41  ? -6.690  4.885   -2.699  1.00 94.76 41  C 1 
ATOM 4284 C CB    . TYR C 3 41  ? -4.728  7.695   -2.552  1.00 94.24 41  C 1 
ATOM 4285 C CG    . TYR C 3 41  ? -4.971  9.162   -2.814  1.00 93.15 41  C 1 
ATOM 4286 C CD1   . TYR C 3 41  ? -4.903  9.660   -4.134  1.00 89.40 41  C 1 
ATOM 4287 C CD2   . TYR C 3 41  ? -5.232  10.061  -1.768  1.00 88.81 41  C 1 
ATOM 4288 C CE1   . TYR C 3 41  ? -5.100  11.020  -4.396  1.00 86.86 41  C 1 
ATOM 4289 C CE2   . TYR C 3 41  ? -5.432  11.422  -2.015  1.00 86.54 41  C 1 
ATOM 4290 C CZ    . TYR C 3 41  ? -5.369  11.903  -3.340  1.00 87.40 41  C 1 
ATOM 4291 O OH    . TYR C 3 41  ? -5.562  13.243  -3.590  1.00 85.48 41  C 1 
ATOM 4292 N N     . LEU C 3 42  ? -4.766  4.799   -1.551  1.00 95.40 42  C 1 
ATOM 4293 C CA    . LEU C 3 42  ? -4.564  3.373   -1.759  1.00 95.59 42  C 1 
ATOM 4294 C C     . LEU C 3 42  ? -5.714  2.520   -1.186  1.00 95.86 42  C 1 
ATOM 4295 O O     . LEU C 3 42  ? -6.054  1.507   -1.779  1.00 95.19 42  C 1 
ATOM 4296 C CB    . LEU C 3 42  ? -3.213  2.974   -1.169  1.00 94.85 42  C 1 
ATOM 4297 C CG    . LEU C 3 42  ? -2.789  1.543   -1.536  1.00 92.44 42  C 1 
ATOM 4298 C CD1   . LEU C 3 42  ? -2.549  1.366   -3.032  1.00 87.19 42  C 1 
ATOM 4299 C CD2   . LEU C 3 42  ? -1.493  1.212   -0.806  1.00 85.95 42  C 1 
ATOM 4300 N N     . ALA C 3 43  ? -6.319  2.917   -0.063  1.00 95.83 43  C 1 
ATOM 4301 C CA    . ALA C 3 43  ? -7.461  2.196   0.497   1.00 95.71 43  C 1 
ATOM 4302 C C     . ALA C 3 43  ? -8.652  2.190   -0.470  1.00 95.96 43  C 1 
ATOM 4303 O O     . ALA C 3 43  ? -9.239  1.128   -0.686  1.00 95.41 43  C 1 
ATOM 4304 C CB    . ALA C 3 43  ? -7.850  2.807   1.843   1.00 94.92 43  C 1 
ATOM 4305 N N     . LYS C 3 44  ? -8.969  3.349   -1.088  1.00 94.98 44  C 1 
ATOM 4306 C CA    . LYS C 3 44  ? -10.058 3.429   -2.064  1.00 95.05 44  C 1 
ATOM 4307 C C     . LYS C 3 44  ? -9.727  2.669   -3.348  1.00 95.67 44  C 1 
ATOM 4308 O O     . LYS C 3 44  ? -10.578 1.942   -3.845  1.00 95.18 44  C 1 
ATOM 4309 C CB    . LYS C 3 44  ? -10.420 4.898   -2.334  1.00 94.32 44  C 1 
ATOM 4310 C CG    . LYS C 3 44  ? -11.691 5.075   -3.197  1.00 91.34 44  C 1 
ATOM 4311 C CD    . LYS C 3 44  ? -12.940 4.483   -2.532  1.00 87.42 44  C 1 
ATOM 4312 C CE    . LYS C 3 44  ? -14.200 4.666   -3.361  1.00 83.52 44  C 1 
ATOM 4313 N NZ    . LYS C 3 44  ? -15.410 4.109   -2.679  1.00 76.64 44  C 1 
ATOM 4314 N N     . LEU C 3 45  ? -8.494  2.731   -3.835  1.00 96.20 45  C 1 
ATOM 4315 C CA    . LEU C 3 45  ? -8.053  1.954   -4.994  1.00 96.53 45  C 1 
ATOM 4316 C C     . LEU C 3 45  ? -8.166  0.440   -4.758  1.00 96.95 45  C 1 
ATOM 4317 O O     . LEU C 3 45  ? -8.657  -0.284  -5.622  1.00 96.66 45  C 1 
ATOM 4318 C CB    . LEU C 3 45  ? -6.606  2.335   -5.346  1.00 96.10 45  C 1 
ATOM 4319 C CG    . LEU C 3 45  ? -6.434  3.766   -5.870  1.00 94.45 45  C 1 
ATOM 4320 C CD1   . LEU C 3 45  ? -4.950  4.101   -6.016  1.00 92.02 45  C 1 
ATOM 4321 C CD2   . LEU C 3 45  ? -7.124  3.974   -7.222  1.00 91.37 45  C 1 
ATOM 4322 N N     . CYS C 3 46  ? -7.777  -0.050  -3.575  1.00 96.97 46  C 1 
ATOM 4323 C CA    . CYS C 3 46  ? -7.936  -1.461  -3.212  1.00 96.95 46  C 1 
ATOM 4324 C C     . CYS C 3 46  ? -9.408  -1.876  -3.118  1.00 97.17 46  C 1 
ATOM 4325 O O     . CYS C 3 46  ? -9.741  -3.004  -3.460  1.00 96.74 46  C 1 
ATOM 4326 C CB    . CYS C 3 46  ? -7.252  -1.730  -1.871  1.00 96.61 46  C 1 
ATOM 4327 S SG    . CYS C 3 46  ? -5.453  -1.551  -1.996  1.00 94.18 46  C 1 
ATOM 4328 N N     . GLU C 3 47  ? -10.275 -0.996  -2.627  1.00 96.42 47  C 1 
ATOM 4329 C CA    . GLU C 3 47  ? -11.706 -1.259  -2.579  1.00 96.27 47  C 1 
ATOM 4330 C C     . GLU C 3 47  ? -12.279 -1.437  -3.990  1.00 96.69 47  C 1 
ATOM 4331 O O     . GLU C 3 47  ? -12.897 -2.466  -4.249  1.00 95.86 47  C 1 
ATOM 4332 C CB    . GLU C 3 47  ? -12.403 -0.132  -1.809  1.00 95.03 47  C 1 
ATOM 4333 C CG    . GLU C 3 47  ? -13.904 -0.367  -1.674  1.00 90.49 47  C 1 
ATOM 4334 C CD    . GLU C 3 47  ? -14.638 0.774   -0.956  1.00 87.56 47  C 1 
ATOM 4335 O OE1   . GLU C 3 47  ? -15.856 0.624   -0.742  1.00 82.88 47  C 1 
ATOM 4336 O OE2   . GLU C 3 47  ? -14.011 1.803   -0.624  1.00 83.02 47  C 1 
ATOM 4337 N N     . LEU C 3 48  ? -11.994 -0.506  -4.902  1.00 96.39 48  C 1 
ATOM 4338 C CA    . LEU C 3 48  ? -12.436 -0.562  -6.297  1.00 96.52 48  C 1 
ATOM 4339 C C     . LEU C 3 48  ? -11.923 -1.820  -7.001  1.00 97.06 48  C 1 
ATOM 4340 O O     . LEU C 3 48  ? -12.703 -2.534  -7.635  1.00 96.47 48  C 1 
ATOM 4341 C CB    . LEU C 3 48  ? -11.957 0.706   -7.030  1.00 96.06 48  C 1 
ATOM 4342 C CG    . LEU C 3 48  ? -12.619 2.015   -6.547  1.00 94.89 48  C 1 
ATOM 4343 C CD1   . LEU C 3 48  ? -11.900 3.213   -7.168  1.00 92.16 48  C 1 
ATOM 4344 C CD2   . LEU C 3 48  ? -14.095 2.084   -6.916  1.00 91.66 48  C 1 
ATOM 4345 N N     . PHE C 3 49  ? -10.652 -2.164  -6.811  1.00 97.47 49  C 1 
ATOM 4346 C CA    . PHE C 3 49  ? -10.055 -3.374  -7.384  1.00 97.64 49  C 1 
ATOM 4347 C C     . PHE C 3 49  ? -10.737 -4.655  -6.885  1.00 97.72 49  C 1 
ATOM 4348 O O     . PHE C 3 49  ? -11.071 -5.537  -7.675  1.00 97.20 49  C 1 
ATOM 4349 C CB    . PHE C 3 49  ? -8.555  -3.396  -7.047  1.00 97.54 49  C 1 
ATOM 4350 C CG    . PHE C 3 49  ? -7.871  -4.677  -7.474  1.00 97.44 49  C 1 
ATOM 4351 C CD1   . PHE C 3 49  ? -7.647  -5.699  -6.535  1.00 96.33 49  C 1 
ATOM 4352 C CD2   . PHE C 3 49  ? -7.508  -4.871  -8.812  1.00 96.39 49  C 1 
ATOM 4353 C CE1   . PHE C 3 49  ? -7.056  -6.904  -6.939  1.00 95.83 49  C 1 
ATOM 4354 C CE2   . PHE C 3 49  ? -6.916  -6.067  -9.216  1.00 95.68 49  C 1 
ATOM 4355 C CZ    . PHE C 3 49  ? -6.686  -7.096  -8.280  1.00 95.92 49  C 1 
ATOM 4356 N N     . VAL C 3 50  ? -10.983 -4.776  -5.578  1.00 97.67 50  C 1 
ATOM 4357 C CA    . VAL C 3 50  ? -11.662 -5.962  -5.016  1.00 97.66 50  C 1 
ATOM 4358 C C     . VAL C 3 50  ? -13.119 -6.046  -5.485  1.00 97.76 50  C 1 
ATOM 4359 O O     . VAL C 3 50  ? -13.606 -7.147  -5.713  1.00 97.09 50  C 1 
ATOM 4360 C CB    . VAL C 3 50  ? -11.565 -5.978  -3.481  1.00 97.16 50  C 1 
ATOM 4361 C CG1   . VAL C 3 50  ? -12.417 -7.087  -2.844  1.00 95.05 50  C 1 
ATOM 4362 C CG2   . VAL C 3 50  ? -10.123 -6.230  -3.030  1.00 94.83 50  C 1 
ATOM 4363 N N     . GLN C 3 51  ? -13.812 -4.916  -5.623  1.00 97.35 51  C 1 
ATOM 4364 C CA    . GLN C 3 51  ? -15.178 -4.868  -6.149  1.00 97.10 51  C 1 
ATOM 4365 C C     . GLN C 3 51  ? -15.230 -5.346  -7.606  1.00 97.57 51  C 1 
ATOM 4366 O O     . GLN C 3 51  ? -16.007 -6.247  -7.904  1.00 96.99 51  C 1 
ATOM 4367 C CB    . GLN C 3 51  ? -15.733 -3.441  -6.040  1.00 96.01 51  C 1 
ATOM 4368 C CG    . GLN C 3 51  ? -16.122 -3.059  -4.602  1.00 90.63 51  C 1 
ATOM 4369 C CD    . GLN C 3 51  ? -16.530 -1.587  -4.461  1.00 89.72 51  C 1 
ATOM 4370 O OE1   . GLN C 3 51  ? -16.447 -0.795  -5.374  1.00 83.82 51  C 1 
ATOM 4371 N NE2   . GLN C 3 51  ? -16.993 -1.185  -3.298  1.00 80.58 51  C 1 
ATOM 4372 N N     . GLU C 3 52  ? -14.368 -4.812  -8.460  1.00 97.48 52  C 1 
ATOM 4373 C CA    . GLU C 3 52  ? -14.331 -5.200  -9.870  1.00 97.22 52  C 1 
ATOM 4374 C C     . GLU C 3 52  ? -13.977 -6.683  -10.044 1.00 97.60 52  C 1 
ATOM 4375 O O     . GLU C 3 52  ? -14.675 -7.416  -10.750 1.00 96.96 52  C 1 
ATOM 4376 C CB    . GLU C 3 52  ? -13.332 -4.312  -10.633 1.00 96.28 52  C 1 
ATOM 4377 C CG    . GLU C 3 52  ? -13.466 -4.515  -12.140 1.00 93.22 52  C 1 
ATOM 4378 C CD    . GLU C 3 52  ? -12.359 -3.852  -12.978 1.00 91.34 52  C 1 
ATOM 4379 O OE1   . GLU C 3 52  ? -12.584 -3.704  -14.189 1.00 85.88 52  C 1 
ATOM 4380 O OE2   . GLU C 3 52  ? -11.262 -3.626  -12.448 1.00 86.13 52  C 1 
ATOM 4381 N N     . LEU C 3 53  ? -12.942 -7.170  -9.346  1.00 97.90 53  C 1 
ATOM 4382 C CA    . LEU C 3 53  ? -12.548 -8.576  -9.411  1.00 97.94 53  C 1 
ATOM 4383 C C     . LEU C 3 53  ? -13.660 -9.506  -8.910  1.00 98.00 53  C 1 
ATOM 4384 O O     . LEU C 3 53  ? -13.906 -10.556 -9.501  1.00 97.25 53  C 1 
ATOM 4385 C CB    . LEU C 3 53  ? -11.233 -8.759  -8.624  1.00 97.54 53  C 1 
ATOM 4386 C CG    . LEU C 3 53  ? -10.682 -10.195 -8.642  1.00 96.83 53  C 1 
ATOM 4387 C CD1   . LEU C 3 53  ? -10.405 -10.717 -10.058 1.00 94.07 53  C 1 
ATOM 4388 C CD2   . LEU C 3 53  ? -9.365  -10.250 -7.862  1.00 93.89 53  C 1 
ATOM 4389 N N     . ALA C 3 54  ? -14.374 -9.132  -7.844  1.00 98.12 54  C 1 
ATOM 4390 C CA    . ALA C 3 54  ? -15.496 -9.905  -7.342  1.00 98.03 54  C 1 
ATOM 4391 C C     . ALA C 3 54  ? -16.661 -9.962  -8.346  1.00 98.18 54  C 1 
ATOM 4392 O O     . ALA C 3 54  ? -17.251 -11.030 -8.512  1.00 97.50 54  C 1 
ATOM 4393 C CB    . ALA C 3 54  ? -15.957 -9.327  -5.992  1.00 97.46 54  C 1 
ATOM 4394 N N     . LEU C 3 55  ? -16.979 -8.858  -9.030  1.00 97.73 55  C 1 
ATOM 4395 C CA    . LEU C 3 55  ? -18.028 -8.806  -10.047 1.00 97.87 55  C 1 
ATOM 4396 C C     . LEU C 3 55  ? -17.669 -9.655  -11.272 1.00 98.18 55  C 1 
ATOM 4397 O O     . LEU C 3 55  ? -18.499 -10.433 -11.736 1.00 97.19 55  C 1 
ATOM 4398 C CB    . LEU C 3 55  ? -18.279 -7.345  -10.461 1.00 97.24 55  C 1 
ATOM 4399 C CG    . LEU C 3 55  ? -19.023 -6.508  -9.403  1.00 94.43 55  C 1 
ATOM 4400 C CD1   . LEU C 3 55  ? -19.033 -5.038  -9.824  1.00 90.53 55  C 1 
ATOM 4401 C CD2   . LEU C 3 55  ? -20.471 -6.982  -9.239  1.00 90.30 55  C 1 
ATOM 4402 N N     . ARG C 3 56  ? -16.424 -9.580  -11.739 1.00 97.94 56  C 1 
ATOM 4403 C CA    . ARG C 3 56  ? -15.943 -10.398 -12.864 1.00 97.60 56  C 1 
ATOM 4404 C C     . ARG C 3 56  ? -15.975 -11.885 -12.527 1.00 97.71 56  C 1 
ATOM 4405 O O     . ARG C 3 56  ? -16.530 -12.673 -13.288 1.00 96.57 56  C 1 
ATOM 4406 C CB    . ARG C 3 56  ? -14.537 -9.947  -13.278 1.00 97.23 56  C 1 
ATOM 4407 C CG    . ARG C 3 56  ? -14.530 -8.558  -13.954 1.00 95.29 56  C 1 
ATOM 4408 C CD    . ARG C 3 56  ? -13.096 -8.130  -14.277 1.00 91.97 56  C 1 
ATOM 4409 N NE    . ARG C 3 56  ? -13.032 -6.769  -14.843 1.00 88.37 56  C 1 
ATOM 4410 C CZ    . ARG C 3 56  ? -12.941 -6.410  -16.113 1.00 85.83 56  C 1 
ATOM 4411 N NH1   . ARG C 3 56  ? -12.908 -7.268  -17.094 1.00 77.21 56  C 1 
ATOM 4412 N NH2   . ARG C 3 56  ? -12.880 -5.146  -16.405 1.00 82.81 56  C 1 
ATOM 4413 N N     . ALA C 3 57  ? -15.497 -12.279 -11.351 1.00 98.02 57  C 1 
ATOM 4414 C CA    . ALA C 3 57  ? -15.566 -13.669 -10.892 1.00 97.78 57  C 1 
ATOM 4415 C C     . ALA C 3 57  ? -17.013 -14.156 -10.683 1.00 97.80 57  C 1 
ATOM 4416 O O     . ALA C 3 57  ? -17.309 -15.333 -10.897 1.00 97.02 57  C 1 
ATOM 4417 C CB    . ALA C 3 57  ? -14.757 -13.783 -9.597  1.00 97.14 57  C 1 
ATOM 4418 N N     . TRP C 3 58  ? -17.925 -13.270 -10.270 1.00 98.13 58  C 1 
ATOM 4419 C CA    . TRP C 3 58  ? -19.341 -13.607 -10.162 1.00 98.34 58  C 1 
ATOM 4420 C C     . TRP C 3 58  ? -19.964 -13.911 -11.517 1.00 98.32 58  C 1 
ATOM 4421 O O     . TRP C 3 58  ? -20.690 -14.899 -11.629 1.00 97.61 58  C 1 
ATOM 4422 C CB    . TRP C 3 58  ? -20.099 -12.484 -9.447  1.00 98.06 58  C 1 
ATOM 4423 C CG    . TRP C 3 58  ? -21.576 -12.681 -9.398  1.00 97.83 58  C 1 
ATOM 4424 C CD1   . TRP C 3 58  ? -22.499 -11.902 -10.005 1.00 96.23 58  C 1 
ATOM 4425 C CD2   . TRP C 3 58  ? -22.322 -13.754 -8.733  1.00 97.01 58  C 1 
ATOM 4426 N NE1   . TRP C 3 58  ? -23.765 -12.394 -9.750  1.00 95.74 58  C 1 
ATOM 4427 C CE2   . TRP C 3 58  ? -23.703 -13.533 -8.981  1.00 96.45 58  C 1 
ATOM 4428 C CE3   . TRP C 3 58  ? -21.953 -14.863 -7.954  1.00 96.40 58  C 1 
ATOM 4429 C CZ2   . TRP C 3 58  ? -24.703 -14.402 -8.470  1.00 95.83 58  C 1 
ATOM 4430 C CZ3   . TRP C 3 58  ? -22.942 -15.730 -7.444  1.00 94.07 58  C 1 
ATOM 4431 C CH2   . TRP C 3 58  ? -24.292 -15.493 -7.708  1.00 94.05 58  C 1 
ATOM 4432 N N     . ALA C 3 59  ? -19.654 -13.137 -12.555 1.00 97.80 59  C 1 
ATOM 4433 C CA    . ALA C 3 59  ? -20.116 -13.413 -13.912 1.00 97.77 59  C 1 
ATOM 4434 C C     . ALA C 3 59  ? -19.580 -14.758 -14.433 1.00 97.72 59  C 1 
ATOM 4435 O O     . ALA C 3 59  ? -20.351 -15.530 -15.001 1.00 96.46 59  C 1 
ATOM 4436 C CB    . ALA C 3 59  ? -19.734 -12.245 -14.807 1.00 97.02 59  C 1 
ATOM 4437 N N     . CYS C 3 60  ? -18.327 -15.114 -14.140 1.00 97.68 60  C 1 
ATOM 4438 C CA    . CYS C 3 60  ? -17.774 -16.440 -14.440 1.00 97.24 60  C 1 
ATOM 4439 C C     . CYS C 3 60  ? -18.529 -17.550 -13.691 1.00 97.26 60  C 1 
ATOM 4440 O O     . CYS C 3 60  ? -18.932 -18.547 -14.278 1.00 95.84 60  C 1 
ATOM 4441 C CB    . CYS C 3 60  ? -16.272 -16.474 -14.104 1.00 96.51 60  C 1 
ATOM 4442 S SG    . CYS C 3 60  ? -15.345 -15.260 -15.088 1.00 94.46 60  C 1 
ATOM 4443 N N     . ALA C 3 61  ? -18.811 -17.373 -12.397 1.00 97.21 61  C 1 
ATOM 4444 C CA    . ALA C 3 61  ? -19.602 -18.350 -11.645 1.00 97.03 61  C 1 
ATOM 4445 C C     . ALA C 3 61  ? -21.018 -18.536 -12.224 1.00 97.45 61  C 1 
ATOM 4446 O O     . ALA C 3 61  ? -21.536 -19.656 -12.238 1.00 96.47 61  C 1 
ATOM 4447 C CB    . ALA C 3 61  ? -19.656 -17.920 -10.168 1.00 96.41 61  C 1 
ATOM 4448 N N     . GLN C 3 62  ? -21.641 -17.457 -12.722 1.00 97.45 62  C 1 
ATOM 4449 C CA    . GLN C 3 62  ? -22.966 -17.497 -13.353 1.00 97.16 62  C 1 
ATOM 4450 C C     . GLN C 3 62  ? -22.934 -18.175 -14.726 1.00 97.52 62  C 1 
ATOM 4451 O O     . GLN C 3 62  ? -23.854 -18.940 -15.000 1.00 96.32 62  C 1 
ATOM 4452 C CB    . GLN C 3 62  ? -23.552 -16.082 -13.466 1.00 96.31 62  C 1 
ATOM 4453 C CG    . GLN C 3 62  ? -23.979 -15.520 -12.105 1.00 93.08 62  C 1 
ATOM 4454 C CD    . GLN C 3 62  ? -24.730 -14.199 -12.266 1.00 91.64 62  C 1 
ATOM 4455 O OE1   . GLN C 3 62  ? -24.194 -13.179 -12.632 1.00 83.27 62  C 1 
ATOM 4456 N NE2   . GLN C 3 62  ? -26.017 -14.186 -12.017 1.00 80.18 62  C 1 
ATOM 4457 N N     . SER C 3 63  ? -21.897 -17.962 -15.540 1.00 97.13 63  C 1 
ATOM 4458 C CA    . SER C 3 63  ? -21.771 -18.650 -16.834 1.00 96.94 63  C 1 
ATOM 4459 C C     . SER C 3 63  ? -21.644 -20.167 -16.669 1.00 97.33 63  C 1 
ATOM 4460 O O     . SER C 3 63  ? -22.168 -20.933 -17.470 1.00 95.52 63  C 1 
ATOM 4461 C CB    . SER C 3 63  ? -20.593 -18.094 -17.646 1.00 95.67 63  C 1 
ATOM 4462 O OG    . SER C 3 63  ? -19.355 -18.437 -17.059 1.00 86.31 63  C 1 
ATOM 4463 N N     . HIS C 3 64  ? -21.067 -20.615 -15.538 1.00 96.80 64  C 1 
ATOM 4464 C CA    . HIS C 3 64  ? -21.036 -22.030 -15.141 1.00 96.81 64  C 1 
ATOM 4465 C C     . HIS C 3 64  ? -22.259 -22.488 -14.319 1.00 97.07 64  C 1 
ATOM 4466 O O     . HIS C 3 64  ? -22.194 -23.505 -13.632 1.00 94.25 64  C 1 
ATOM 4467 C CB    . HIS C 3 64  ? -19.726 -22.308 -14.392 1.00 96.02 64  C 1 
ATOM 4468 C CG    . HIS C 3 64  ? -18.508 -22.089 -15.235 1.00 95.37 64  C 1 
ATOM 4469 N ND1   . HIS C 3 64  ? -18.204 -22.775 -16.410 1.00 82.78 64  C 1 
ATOM 4470 C CD2   . HIS C 3 64  ? -17.530 -21.168 -15.010 1.00 83.98 64  C 1 
ATOM 4471 C CE1   . HIS C 3 64  ? -17.062 -22.241 -16.880 1.00 86.36 64  C 1 
ATOM 4472 N NE2   . HIS C 3 64  ? -16.626 -21.285 -16.048 1.00 88.23 64  C 1 
ATOM 4473 N N     . HIS C 3 65  ? -23.363 -21.727 -14.336 1.00 96.36 65  C 1 
ATOM 4474 C CA    . HIS C 3 65  ? -24.605 -22.000 -13.599 1.00 96.46 65  C 1 
ATOM 4475 C C     . HIS C 3 65  ? -24.416 -22.226 -12.087 1.00 96.36 65  C 1 
ATOM 4476 O O     . HIS C 3 65  ? -25.186 -22.945 -11.435 1.00 92.20 65  C 1 
ATOM 4477 C CB    . HIS C 3 65  ? -25.390 -23.127 -14.280 1.00 95.16 65  C 1 
ATOM 4478 C CG    . HIS C 3 65  ? -25.680 -22.854 -15.729 1.00 92.60 65  C 1 
ATOM 4479 N ND1   . HIS C 3 65  ? -26.352 -21.763 -16.243 1.00 81.18 65  C 1 
ATOM 4480 C CD2   . HIS C 3 65  ? -25.339 -23.643 -16.801 1.00 80.71 65  C 1 
ATOM 4481 C CE1   . HIS C 3 65  ? -26.404 -21.884 -17.582 1.00 82.67 65  C 1 
ATOM 4482 N NE2   . HIS C 3 65  ? -25.810 -23.019 -17.949 1.00 84.02 65  C 1 
ATOM 4483 N N     . ARG C 3 66  ? -23.397 -21.577 -11.473 1.00 95.63 66  C 1 
ATOM 4484 C CA    . ARG C 3 66  ? -23.110 -21.638 -10.035 1.00 95.33 66  C 1 
ATOM 4485 C C     . ARG C 3 66  ? -23.480 -20.336 -9.333  1.00 95.42 66  C 1 
ATOM 4486 O O     . ARG C 3 66  ? -23.430 -19.252 -9.894  1.00 93.31 66  C 1 
ATOM 4487 C CB    . ARG C 3 66  ? -21.640 -22.015 -9.809  1.00 94.05 66  C 1 
ATOM 4488 C CG    . ARG C 3 66  ? -21.350 -23.479 -10.181 1.00 90.15 66  C 1 
ATOM 4489 C CD    . ARG C 3 66  ? -19.921 -23.929 -9.879  1.00 90.55 66  C 1 
ATOM 4490 N NE    . ARG C 3 66  ? -18.941 -23.396 -10.837 1.00 87.07 66  C 1 
ATOM 4491 C CZ    . ARG C 3 66  ? -18.138 -22.344 -10.688 1.00 88.71 66  C 1 
ATOM 4492 N NH1   . ARG C 3 66  ? -18.104 -21.634 -9.590  1.00 77.12 66  C 1 
ATOM 4493 N NH2   . ARG C 3 66  ? -17.343 -21.985 -11.656 1.00 81.80 66  C 1 
ATOM 4494 N N     . ARG C 3 67  ? -23.805 -20.440 -8.026  1.00 95.76 67  C 1 
ATOM 4495 C CA    . ARG C 3 67  ? -24.020 -19.296 -7.118  1.00 95.35 67  C 1 
ATOM 4496 C C     . ARG C 3 67  ? -22.917 -19.179 -6.061  1.00 95.46 67  C 1 
ATOM 4497 O O     . ARG C 3 67  ? -23.062 -18.438 -5.089  1.00 91.15 67  C 1 
ATOM 4498 C CB    . ARG C 3 67  ? -25.401 -19.382 -6.466  1.00 93.54 67  C 1 
ATOM 4499 C CG    . ARG C 3 67  ? -26.533 -19.287 -7.490  1.00 88.77 67  C 1 
ATOM 4500 C CD    . ARG C 3 67  ? -27.879 -19.256 -6.775  1.00 84.50 67  C 1 
ATOM 4501 N NE    . ARG C 3 67  ? -28.989 -19.202 -7.727  1.00 76.37 67  C 1 
ATOM 4502 C CZ    . ARG C 3 67  ? -30.276 -19.121 -7.432  1.00 67.85 67  C 1 
ATOM 4503 N NH1   . ARG C 3 67  ? -30.685 -19.062 -6.195  1.00 61.84 67  C 1 
ATOM 4504 N NH2   . ARG C 3 67  ? -31.166 -19.103 -8.382  1.00 59.44 67  C 1 
ATOM 4505 N N     . ILE C 3 68  ? -21.854 -19.959 -6.217  1.00 96.18 68  C 1 
ATOM 4506 C CA    . ILE C 3 68  ? -20.694 -19.965 -5.330  1.00 95.91 68  C 1 
ATOM 4507 C C     . ILE C 3 68  ? -19.485 -19.607 -6.180  1.00 96.37 68  C 1 
ATOM 4508 O O     . ILE C 3 68  ? -19.180 -20.346 -7.117  1.00 94.38 68  C 1 
ATOM 4509 C CB    . ILE C 3 68  ? -20.514 -21.323 -4.623  1.00 94.05 68  C 1 
ATOM 4510 C CG1   . ILE C 3 68  ? -21.794 -21.747 -3.867  1.00 86.35 68  C 1 
ATOM 4511 C CG2   . ILE C 3 68  ? -19.315 -21.235 -3.658  1.00 86.19 68  C 1 
ATOM 4512 C CD1   . ILE C 3 68  ? -21.713 -23.138 -3.220  1.00 79.46 68  C 1 
ATOM 4513 N N     . ILE C 3 69  ? -18.827 -18.514 -5.844  1.00 96.07 69  C 1 
ATOM 4514 C CA    . ILE C 3 69  ? -17.555 -18.127 -6.454  1.00 96.48 69  C 1 
ATOM 4515 C C     . ILE C 3 69  ? -16.474 -19.068 -5.921  1.00 96.71 69  C 1 
ATOM 4516 O O     . ILE C 3 69  ? -16.298 -19.185 -4.701  1.00 95.30 69  C 1 
ATOM 4517 C CB    . ILE C 3 69  ? -17.234 -16.645 -6.179  1.00 96.30 69  C 1 
ATOM 4518 C CG1   . ILE C 3 69  ? -18.315 -15.732 -6.775  1.00 94.80 69  C 1 
ATOM 4519 C CG2   . ILE C 3 69  ? -15.844 -16.278 -6.728  1.00 94.86 69  C 1 
ATOM 4520 C CD1   . ILE C 3 69  ? -18.162 -14.256 -6.399  1.00 92.08 69  C 1 
ATOM 4521 N N     . LEU C 3 70  ? -15.767 -19.716 -6.828  1.00 96.20 70  C 1 
ATOM 4522 C CA    . LEU C 3 70  ? -14.609 -20.562 -6.577  1.00 95.91 70  C 1 
ATOM 4523 C C     . LEU C 3 70  ? -13.321 -19.810 -6.945  1.00 95.94 70  C 1 
ATOM 4524 O O     . LEU C 3 70  ? -13.342 -18.763 -7.582  1.00 94.85 70  C 1 
ATOM 4525 C CB    . LEU C 3 70  ? -14.750 -21.879 -7.363  1.00 95.28 70  C 1 
ATOM 4526 C CG    . LEU C 3 70  ? -16.042 -22.679 -7.095  1.00 93.29 70  C 1 
ATOM 4527 C CD1   . LEU C 3 70  ? -16.035 -23.964 -7.924  1.00 89.18 70  C 1 
ATOM 4528 C CD2   . LEU C 3 70  ? -16.189 -23.065 -5.617  1.00 88.99 70  C 1 
ATOM 4529 N N     . ASP C 3 71  ? -12.185 -20.351 -6.514  1.00 95.25 71  C 1 
ATOM 4530 C CA    . ASP C 3 71  ? -10.860 -19.909 -6.932  1.00 94.77 71  C 1 
ATOM 4531 C C     . ASP C 3 71  ? -10.664 -19.987 -8.453  1.00 95.22 71  C 1 
ATOM 4532 O O     . ASP C 3 71  ? -10.067 -19.078 -9.042  1.00 94.16 71  C 1 
ATOM 4533 C CB    . ASP C 3 71  ? -9.811  -20.752 -6.198  1.00 92.84 71  C 1 
ATOM 4534 C CG    . ASP C 3 71  ? -9.974  -22.271 -6.384  1.00 87.52 71  C 1 
ATOM 4535 O OD1   . ASP C 3 71  ? -11.068 -22.724 -6.796  1.00 78.08 71  C 1 
ATOM 4536 O OD2   . ASP C 3 71  ? -9.006  -22.984 -6.082  1.00 77.85 71  C 1 
ATOM 4537 N N     . SER C 3 72  ? -11.248 -21.012 -9.121  1.00 95.21 72  C 1 
ATOM 4538 C CA    . SER C 3 72  ? -11.257 -21.136 -10.574 1.00 94.90 72  C 1 
ATOM 4539 C C     . SER C 3 72  ? -11.964 -19.969 -11.272 1.00 95.31 72  C 1 
ATOM 4540 O O     . SER C 3 72  ? -11.526 -19.553 -12.331 1.00 94.48 72  C 1 
ATOM 4541 C CB    . SER C 3 72  ? -11.899 -22.455 -11.002 1.00 94.05 72  C 1 
ATOM 4542 O OG    . SER C 3 72  ? -13.218 -22.572 -10.516 1.00 87.68 72  C 1 
ATOM 4543 N N     . ASP C 3 73  ? -13.010 -19.391 -10.667 1.00 96.47 73  C 1 
ATOM 4544 C CA    . ASP C 3 73  ? -13.693 -18.224 -11.229 1.00 96.54 73  C 1 
ATOM 4545 C C     . ASP C 3 73  ? -12.828 -16.967 -11.131 1.00 96.87 73  C 1 
ATOM 4546 O O     . ASP C 3 73  ? -12.865 -16.109 -12.012 1.00 96.21 73  C 1 
ATOM 4547 C CB    . ASP C 3 73  ? -15.017 -17.962 -10.499 1.00 96.57 73  C 1 
ATOM 4548 C CG    . ASP C 3 73  ? -15.990 -19.129 -10.533 1.00 95.92 73  C 1 
ATOM 4549 O OD1   . ASP C 3 73  ? -16.206 -19.737 -11.592 1.00 92.15 73  C 1 
ATOM 4550 O OD2   . ASP C 3 73  ? -16.573 -19.469 -9.470  1.00 92.65 73  C 1 
ATOM 4551 N N     . ILE C 3 74  ? -12.017 -16.844 -10.073 1.00 96.47 74  C 1 
ATOM 4552 C CA    . ILE C 3 74  ? -11.040 -15.763 -9.947  1.00 96.49 74  C 1 
ATOM 4553 C C     . ILE C 3 74  ? -9.968  -15.903 -11.035 1.00 96.61 74  C 1 
ATOM 4554 O O     . ILE C 3 74  ? -9.630  -14.926 -11.691 1.00 95.83 74  C 1 
ATOM 4555 C CB    . ILE C 3 74  ? -10.388 -15.736 -8.546  1.00 96.00 74  C 1 
ATOM 4556 C CG1   . ILE C 3 74  ? -11.395 -15.705 -7.367  1.00 93.90 74  C 1 
ATOM 4557 C CG2   . ILE C 3 74  ? -9.409  -14.554 -8.420  1.00 94.44 74  C 1 
ATOM 4558 C CD1   . ILE C 3 74  ? -12.323 -14.505 -7.322  1.00 84.02 74  C 1 
ATOM 4559 N N     . ALA C 3 75  ? -9.461  -17.120 -11.249 1.00 96.04 75  C 1 
ATOM 4560 C CA    . ALA C 3 75  ? -8.464  -17.393 -12.276 1.00 95.89 75  C 1 
ATOM 4561 C C     . ALA C 3 75  ? -8.991  -17.086 -13.686 1.00 96.09 75  C 1 
ATOM 4562 O O     . ALA C 3 75  ? -8.305  -16.430 -14.473 1.00 95.23 75  C 1 
ATOM 4563 C CB    . ALA C 3 75  ? -8.005  -18.850 -12.139 1.00 94.94 75  C 1 
ATOM 4564 N N     . GLU C 3 76  ? -10.224 -17.488 -13.982 1.00 96.52 76  C 1 
ATOM 4565 C CA    . GLU C 3 76  ? -10.895 -17.205 -15.249 1.00 96.52 76  C 1 
ATOM 4566 C C     . GLU C 3 76  ? -11.110 -15.692 -15.447 1.00 96.68 76  C 1 
ATOM 4567 O O     . GLU C 3 76  ? -10.743 -15.134 -16.481 1.00 95.80 76  C 1 
ATOM 4568 C CB    . GLU C 3 76  ? -12.210 -17.988 -15.281 1.00 96.03 76  C 1 
ATOM 4569 C CG    . GLU C 3 76  ? -12.898 -17.941 -16.646 1.00 93.10 76  C 1 
ATOM 4570 C CD    . GLU C 3 76  ? -14.223 -18.734 -16.674 1.00 90.87 76  C 1 
ATOM 4571 O OE1   . GLU C 3 76  ? -15.065 -18.434 -17.528 1.00 85.86 76  C 1 
ATOM 4572 O OE2   . GLU C 3 76  ? -14.410 -19.630 -15.826 1.00 84.15 76  C 1 
ATOM 4573 N N     . ALA C 3 77  ? -11.613 -14.989 -14.417 1.00 96.68 77  C 1 
ATOM 4574 C CA    . ALA C 3 77  ? -11.810 -13.546 -14.477 1.00 96.73 77  C 1 
ATOM 4575 C C     . ALA C 3 77  ? -10.503 -12.781 -14.748 1.00 96.72 77  C 1 
ATOM 4576 O O     . ALA C 3 77  ? -10.495 -11.821 -15.521 1.00 95.71 77  C 1 
ATOM 4577 C CB    . ALA C 3 77  ? -12.444 -13.079 -13.163 1.00 96.42 77  C 1 
ATOM 4578 N N     . VAL C 3 78  ? -9.395  -13.205 -14.136 1.00 96.33 78  C 1 
ATOM 4579 C CA    . VAL C 3 78  ? -8.067  -12.627 -14.386 1.00 96.11 78  C 1 
ATOM 4580 C C     . VAL C 3 78  ? -7.602  -12.915 -15.816 1.00 96.07 78  C 1 
ATOM 4581 O O     . VAL C 3 78  ? -7.125  -12.001 -16.484 1.00 94.82 78  C 1 
ATOM 4582 C CB    . VAL C 3 78  ? -7.044  -13.114 -13.353 1.00 95.49 78  C 1 
ATOM 4583 C CG1   . VAL C 3 78  ? -5.604  -12.752 -13.736 1.00 92.90 78  C 1 
ATOM 4584 C CG2   . VAL C 3 78  ? -7.339  -12.481 -11.985 1.00 93.08 78  C 1 
ATOM 4585 N N     . ALA C 3 79  ? -7.783  -14.147 -16.311 1.00 95.69 79  C 1 
ATOM 4586 C CA    . ALA C 3 79  ? -7.365  -14.528 -17.658 1.00 95.28 79  C 1 
ATOM 4587 C C     . ALA C 3 79  ? -8.065  -13.696 -18.751 1.00 95.41 79  C 1 
ATOM 4588 O O     . ALA C 3 79  ? -7.433  -13.309 -19.736 1.00 93.81 79  C 1 
ATOM 4589 C CB    . ALA C 3 79  ? -7.621  -16.031 -17.844 1.00 94.02 79  C 1 
ATOM 4590 N N     . TYR C 3 80  ? -9.344  -13.344 -18.545 1.00 96.06 80  C 1 
ATOM 4591 C CA    . TYR C 3 80  ? -10.104 -12.520 -19.495 1.00 95.88 80  C 1 
ATOM 4592 C C     . TYR C 3 80  ? -9.890  -11.010 -19.354 1.00 96.02 80  C 1 
ATOM 4593 O O     . TYR C 3 80  ? -10.398 -10.246 -20.179 1.00 93.97 80  C 1 
ATOM 4594 C CB    . TYR C 3 80  ? -11.593 -12.873 -19.390 1.00 94.48 80  C 1 
ATOM 4595 C CG    . TYR C 3 80  ? -11.934 -14.243 -19.933 1.00 90.68 80  C 1 
ATOM 4596 C CD1   . TYR C 3 80  ? -11.576 -14.604 -21.251 1.00 82.74 80  C 1 
ATOM 4597 C CD2   . TYR C 3 80  ? -12.624 -15.167 -19.131 1.00 81.27 80  C 1 
ATOM 4598 C CE1   . TYR C 3 80  ? -11.875 -15.879 -21.749 1.00 76.42 80  C 1 
ATOM 4599 C CE2   . TYR C 3 80  ? -12.931 -16.447 -19.619 1.00 75.11 80  C 1 
ATOM 4600 C CZ    . TYR C 3 80  ? -12.555 -16.807 -20.927 1.00 74.35 80  C 1 
ATOM 4601 O OH    . TYR C 3 80  ? -12.829 -18.054 -21.402 1.00 70.96 80  C 1 
ATOM 4602 N N     . THR C 3 81  ? -9.170  -10.536 -18.346 1.00 95.28 81  C 1 
ATOM 4603 C CA    . THR C 3 81  ? -8.989  -9.097  -18.103 1.00 94.99 81  C 1 
ATOM 4604 C C     . THR C 3 81  ? -7.551  -8.673  -18.383 1.00 94.89 81  C 1 
ATOM 4605 O O     . THR C 3 81  ? -6.647  -8.963  -17.607 1.00 93.08 81  C 1 
ATOM 4606 C CB    . THR C 3 81  ? -9.398  -8.715  -16.679 1.00 94.28 81  C 1 
ATOM 4607 O OG1   . THR C 3 81  ? -10.704 -9.174  -16.403 1.00 89.05 81  C 1 
ATOM 4608 C CG2   . THR C 3 81  ? -9.409  -7.199  -16.499 1.00 87.80 81  C 1 
ATOM 4609 N N     . GLU C 3 82  ? -7.337  -7.904  -19.463 1.00 94.23 82  C 1 
ATOM 4610 C CA    . GLU C 3 82  ? -6.007  -7.472  -19.901 1.00 93.37 82  C 1 
ATOM 4611 C C     . GLU C 3 82  ? -5.226  -6.711  -18.813 1.00 93.86 82  C 1 
ATOM 4612 O O     . GLU C 3 82  ? -4.032  -6.953  -18.617 1.00 92.07 82  C 1 
ATOM 4613 C CB    . GLU C 3 82  ? -6.153  -6.625  -21.192 1.00 90.94 82  C 1 
ATOM 4614 C CG    . GLU C 3 82  ? -4.802  -6.252  -21.824 1.00 79.73 82  C 1 
ATOM 4615 C CD    . GLU C 3 82  ? -4.907  -5.557  -23.198 1.00 70.89 82  C 1 
ATOM 4616 O OE1   . GLU C 3 82  ? -3.846  -5.212  -23.773 1.00 64.62 82  C 1 
ATOM 4617 O OE2   . GLU C 3 82  ? -6.021  -5.410  -23.729 1.00 63.35 82  C 1 
ATOM 4618 N N     . SER C 3 83  ? -5.889  -5.849  -18.033 1.00 94.43 83  C 1 
ATOM 4619 C CA    . SER C 3 83  ? -5.253  -5.096  -16.945 1.00 94.22 83  C 1 
ATOM 4620 C C     . SER C 3 83  ? -4.814  -5.958  -15.751 1.00 94.73 83  C 1 
ATOM 4621 O O     . SER C 3 83  ? -4.030  -5.495  -14.926 1.00 92.91 83  C 1 
ATOM 4622 C CB    . SER C 3 83  ? -6.175  -3.961  -16.476 1.00 92.55 83  C 1 
ATOM 4623 O OG    . SER C 3 83  ? -7.449  -4.462  -16.168 1.00 81.87 83  C 1 
ATOM 4624 N N     . TYR C 3 84  ? -5.250  -7.214  -15.673 1.00 95.69 84  C 1 
ATOM 4625 C CA    . TYR C 3 84  ? -4.909  -8.145  -14.588 1.00 95.81 84  C 1 
ATOM 4626 C C     . TYR C 3 84  ? -3.770  -9.117  -14.925 1.00 95.53 84  C 1 
ATOM 4627 O O     . TYR C 3 84  ? -3.458  -9.999  -14.117 1.00 94.05 84  C 1 
ATOM 4628 C CB    . TYR C 3 84  ? -6.171  -8.895  -14.141 1.00 95.65 84  C 1 
ATOM 4629 C CG    . TYR C 3 84  ? -7.284  -8.081  -13.506 1.00 95.57 84  C 1 
ATOM 4630 C CD1   . TYR C 3 84  ? -7.161  -6.712  -13.186 1.00 92.69 84  C 1 
ATOM 4631 C CD2   . TYR C 3 84  ? -8.491  -8.744  -13.199 1.00 92.73 84  C 1 
ATOM 4632 C CE1   . TYR C 3 84  ? -8.207  -6.002  -12.574 1.00 91.70 84  C 1 
ATOM 4633 C CE2   . TYR C 3 84  ? -9.541  -8.051  -12.586 1.00 91.47 84  C 1 
ATOM 4634 C CZ    . TYR C 3 84  ? -9.399  -6.686  -12.276 1.00 92.62 84  C 1 
ATOM 4635 O OH    . TYR C 3 84  ? -10.435 -6.018  -11.677 1.00 90.94 84  C 1 
ATOM 4636 N N     . ASP C 3 85  ? -3.104  -8.945  -16.054 1.00 94.64 85  C 1 
ATOM 4637 C CA    . ASP C 3 85  ? -1.994  -9.796  -16.504 1.00 93.98 85  C 1 
ATOM 4638 C C     . ASP C 3 85  ? -0.834  -9.931  -15.487 1.00 94.73 85  C 1 
ATOM 4639 O O     . ASP C 3 85  ? -0.146  -10.958 -15.445 1.00 92.81 85  C 1 
ATOM 4640 C CB    . ASP C 3 85  ? -1.461  -9.261  -17.839 1.00 90.83 85  C 1 
ATOM 4641 C CG    . ASP C 3 85  ? -0.863  -7.849  -17.766 1.00 85.54 85  C 1 
ATOM 4642 O OD1   . ASP C 3 85  ? -1.059  -7.116  -16.774 1.00 77.55 85  C 1 
ATOM 4643 O OD2   . ASP C 3 85  ? -0.208  -7.443  -18.751 1.00 80.57 85  C 1 
ATOM 4644 N N     . PHE C 3 86  ? -0.648  -8.940  -14.601 1.00 95.51 86  C 1 
ATOM 4645 C CA    . PHE C 3 86  ? 0.342   -8.994  -13.527 1.00 95.59 86  C 1 
ATOM 4646 C C     . PHE C 3 86  ? 0.048   -10.082 -12.477 1.00 95.60 86  C 1 
ATOM 4647 O O     . PHE C 3 86  ? 0.957   -10.460 -11.738 1.00 94.62 86  C 1 
ATOM 4648 C CB    . PHE C 3 86  ? 0.480   -7.604  -12.884 1.00 95.54 86  C 1 
ATOM 4649 C CG    . PHE C 3 86  ? -0.688  -7.204  -12.005 1.00 96.01 86  C 1 
ATOM 4650 C CD1   . PHE C 3 86  ? -1.837  -6.638  -12.568 1.00 95.48 86  C 1 
ATOM 4651 C CD2   . PHE C 3 86  ? -0.632  -7.413  -10.622 1.00 95.20 86  C 1 
ATOM 4652 C CE1   . PHE C 3 86  ? -2.932  -6.303  -11.758 1.00 94.77 86  C 1 
ATOM 4653 C CE2   . PHE C 3 86  ? -1.719  -7.079  -9.809  1.00 94.73 86  C 1 
ATOM 4654 C CZ    . PHE C 3 86  ? -2.875  -6.525  -10.374 1.00 94.98 86  C 1 
ATOM 4655 N N     . LEU C 3 87  ? -1.180  -10.606 -12.418 1.00 95.83 87  C 1 
ATOM 4656 C CA    . LEU C 3 87  ? -1.608  -11.663 -11.498 1.00 95.70 87  C 1 
ATOM 4657 C C     . LEU C 3 87  ? -1.411  -13.078 -12.062 1.00 95.31 87  C 1 
ATOM 4658 O O     . LEU C 3 87  ? -1.549  -14.047 -11.321 1.00 93.72 87  C 1 
ATOM 4659 C CB    . LEU C 3 87  ? -3.086  -11.460 -11.125 1.00 95.82 87  C 1 
ATOM 4660 C CG    . LEU C 3 87  ? -3.395  -10.133 -10.401 1.00 95.48 87  C 1 
ATOM 4661 C CD1   . LEU C 3 87  ? -4.906  -9.977  -10.250 1.00 93.99 87  C 1 
ATOM 4662 C CD2   . LEU C 3 87  ? -2.759  -10.097 -9.011  1.00 93.16 87  C 1 
ATOM 4663 N N     . THR C 3 88  ? -1.086  -13.220 -13.352 1.00 94.60 88  C 1 
ATOM 4664 C CA    . THR C 3 88  ? -1.000  -14.529 -14.027 1.00 93.84 88  C 1 
ATOM 4665 C C     . THR C 3 88  ? -0.060  -15.488 -13.295 1.00 93.57 88  C 1 
ATOM 4666 O O     . THR C 3 88  ? -0.441  -16.622 -13.005 1.00 91.04 88  C 1 
ATOM 4667 C CB    . THR C 3 88  ? -0.549  -14.356 -15.480 1.00 92.18 88  C 1 
ATOM 4668 O OG1   . THR C 3 88  ? -1.413  -13.456 -16.140 1.00 81.73 88  C 1 
ATOM 4669 C CG2   . THR C 3 88  ? -0.591  -15.661 -16.265 1.00 80.27 88  C 1 
ATOM 4670 N N     . THR C 3 89  ? 1.133   -15.033 -12.900 1.00 93.10 89  C 1 
ATOM 4671 C CA    . THR C 3 89  ? 2.100   -15.873 -12.175 1.00 92.44 89  C 1 
ATOM 4672 C C     . THR C 3 89  ? 1.565   -16.359 -10.829 1.00 92.96 89  C 1 
ATOM 4673 O O     . THR C 3 89  ? 1.754   -17.521 -10.479 1.00 91.10 89  C 1
[truncated: 108,813 more chars]
