# Supplementary material for: Vernalization regulatory network identifies potential novel functions for genes in the HvVRN2 locus
Source: New Phytol. 2026 Apr 12;250(6):4036–53. doi: 10.1111/nph.71162 (PMC13193379; doi:10.1111/nph.71162)
Supplement: Supplementary file 1 — Dataset S1. Protein models computed by Alphafold. [file NPH-250-4036-s002.xz › Alphafold_models0/Barley/fold_co1_prom1_1_nf_yb2_c_7hg0712620_recortes_summary_confidences_0.json]

{
 "chain_iptm": [
  0.73,
  0.63,
  0.63,
  0.51,
  0.5
 ],
 "chain_pair_iptm": [
  [
   0.27,
   0.81,
   0.75,
   0.68,
   0.68
  ],
  [
   0.81,
   0.74,
   0.84,
   0.45,
   0.44
  ],
  [
   0.75,
   0.84,
   0.68,
   0.47,
   0.46
  ],
  [
   0.68,
   0.45,
   0.47,
   0.24,
   0.43
  ],
  [
   0.68,
   0.44,
   0.46,
   0.43,
   0.23
  ]
 ],
 "chain_pair_pae_min": [
  [
   0.76,
   1.75,
   1.69,
   3.23,
   3.53
  ],
  [
   1.52,
   0.76,
   1.16,
   5.48,
   6.08
  ],
  [
   1.63,
   1.16,
   0.76,
   5.06,
   4.95
  ],
  [
   2.58,
   5.18,
   5.33,
   0.79,
   1.56
  ],
  [
   2.78,
   5.7,
   5.49,
   1.53,
   0.8
  ]
 ],
 "chain_ptm": [
  0.27,
  0.74,
  0.68,
  0.24,
  0.23
 ],
 "fraction_disordered": 0.61,
 "has_clash": 0.0,
 "iptm": 0.76,
 "num_recycles": 10.0,
 "ptm": 0.51,
 "ranking_score": 1.01
}
