# Supplementary material for: Vernalization regulatory network identifies potential novel functions for genes in the HvVRN2 locus
Source: New Phytol. 2026 Apr 12;250(6):4036–53. doi: 10.1111/nph.71162 (PMC13193379; doi:10.1111/nph.71162)
Supplement: Supplementary file 1 — Dataset S1. Protein models computed by Alphafold. [file NPH-250-4036-s002.xz › Alphafold_models0/Barley/fold_co1_prom1_1_nf_yb2_c_7hg0737680_recortes_summary_confidences_0.json]

{
 "chain_iptm": [
  0.76,
  0.68,
  0.67,
  0.53,
  0.53
 ],
 "chain_pair_iptm": [
  [
   0.21,
   0.86,
   0.78,
   0.7,
   0.7
  ],
  [
   0.86,
   0.76,
   0.85,
   0.5,
   0.5
  ],
  [
   0.78,
   0.85,
   0.66,
   0.53,
   0.53
  ],
  [
   0.7,
   0.5,
   0.53,
   0.22,
   0.41
  ],
  [
   0.7,
   0.5,
   0.53,
   0.41,
   0.23
  ]
 ],
 "chain_pair_pae_min": [
  [
   0.76,
   1.42,
   1.44,
   2.44,
   2.21
  ],
  [
   1.23,
   0.76,
   1.16,
   3.44,
   3.1
  ],
  [
   1.43,
   1.13,
   0.76,
   3.39,
   2.77
  ],
  [
   2.29,
   3.58,
   4.06,
   0.8,
   1.54
  ],
  [
   2.46,
   3.43,
   2.85,
   1.61,
   0.8
  ]
 ],
 "chain_ptm": [
  0.21,
  0.76,
  0.66,
  0.22,
  0.23
 ],
 "fraction_disordered": 0.6,
 "has_clash": 0.0,
 "iptm": 0.81,
 "num_recycles": 10.0,
 "ptm": 0.47,
 "ranking_score": 1.04
}
