# Supplementary material for: Vernalization regulatory network identifies potential novel functions for genes in the HvVRN2 locus
Source: New Phytol. 2026 Apr 12;250(6):4036–53. doi: 10.1111/nph.71162 (PMC13193379; doi:10.1111/nph.71162)
Supplement: Supplementary file 1 — Dataset S1. Protein models computed by Alphafold. [file NPH-250-4036-s002.xz › Alphafold_models0/Barley/fold_co1_prom1_1_nf_yb3_c1_recortes_model_0.cif]

# By using this file you agree to the legally binding terms of use found at alphafoldserver.com/output-terms
data_46c6a0da9d145379
#
_entry.id 46c6a0da9d145379
#
loop_
_atom_type.symbol
C 
N 
O 
P 
S 
#
loop_
_audit_author.name
_audit_author.pdbx_ordinal
"Google DeepMind" 1 
"Isomorphic Labs" 2 
#
_audit_conform.dict_location https://raw.githubusercontent.com/ihmwg/ModelCIF/master/dist/mmcif_ma.dic
_audit_conform.dict_name     mmcif_ma.dic
_audit_conform.dict_version  1.4.5
#
loop_
_chem_comp.formula
_chem_comp.formula_weight
_chem_comp.id
_chem_comp.mon_nstd_flag
_chem_comp.name
_chem_comp.pdbx_smiles
_chem_comp.pdbx_synonyms
_chem_comp.type
"C3 H7 N O2"      89.093  ALA y ALANINE                              C[C@H](N)C(O)=O                                             ? "L-PEPTIDE LINKING" 
"C6 H15 N4 O2"    175.209 ARG y ARGININE                             N[C@@H](CCCNC(N)=[NH2+])C(O)=O                              ? "L-PEPTIDE LINKING" 
"C4 H8 N2 O3"     132.118 ASN y ASPARAGINE                           N[C@@H](CC(N)=O)C(O)=O                                      ? "L-PEPTIDE LINKING" 
"C4 H7 N O4"      133.103 ASP y "ASPARTIC ACID"                      N[C@@H](CC(O)=O)C(O)=O                                      ? "L-PEPTIDE LINKING" 
"C3 H7 N O2 S"    121.158 CYS y CYSTEINE                             N[C@@H](CS)C(O)=O                                           ? "L-PEPTIDE LINKING" 
"C10 H14 N5 O6 P" 331.222 DA  y "2'-DEOXYADENOSINE-5'-MONOPHOSPHATE" Nc1ncnc2n(cnc12)[C@H]3C[C@H](O)[C@@H](CO[P](O)(O)=O)O3      ? "DNA LINKING"       
"C9 H14 N3 O7 P"  307.197 DC  y "2'-DEOXYCYTIDINE-5'-MONOPHOSPHATE"  NC1=NC(=O)N(C=C1)[C@H]2C[C@H](O)[C@@H](CO[P](O)(O)=O)O2     ? "DNA LINKING"       
"C10 H14 N5 O7 P" 347.221 DG  y "2'-DEOXYGUANOSINE-5'-MONOPHOSPHATE" NC1=Nc2n(cnc2C(=O)N1)[C@H]3C[C@H](O)[C@@H](CO[P](O)(O)=O)O3 ? "DNA LINKING"       
"C10 H15 N2 O8 P" 322.208 DT  y "THYMIDINE-5'-MONOPHOSPHATE"         CC1=CN([C@H]2C[C@H](O)[C@@H](CO[P](O)(O)=O)O2)C(=O)NC1=O    ? "DNA LINKING"       
"C5 H10 N2 O3"    146.144 GLN y GLUTAMINE                            N[C@@H](CCC(N)=O)C(O)=O                                     ? "L-PEPTIDE LINKING" 
"C5 H9 N O4"      147.129 GLU y "GLUTAMIC ACID"                      N[C@@H](CCC(O)=O)C(O)=O                                     ? "L-PEPTIDE LINKING" 
"C2 H5 N O2"      75.067  GLY y GLYCINE                              NCC(O)=O                                                    ? "PEPTIDE LINKING"   
"C6 H10 N3 O2"    156.162 HIS y HISTIDINE                            N[C@@H](Cc1c[nH]c[nH+]1)C(O)=O                              ? "L-PEPTIDE LINKING" 
"C6 H13 N O2"     131.173 ILE y ISOLEUCINE                           CC[C@H](C)[C@H](N)C(O)=O                                    ? "L-PEPTIDE LINKING" 
"C6 H13 N O2"     131.173 LEU y LEUCINE                              CC(C)C[C@H](N)C(O)=O                                        ? "L-PEPTIDE LINKING" 
"C6 H15 N2 O2"    147.195 LYS y LYSINE                               N[C@@H](CCCC[NH3+])C(O)=O                                   ? "L-PEPTIDE LINKING" 
"C5 H11 N O2 S"   149.211 MET y METHIONINE                           CSCC[C@H](N)C(O)=O                                          ? "L-PEPTIDE LINKING" 
"C9 H11 N O2"     165.189 PHE y PHENYLALANINE                        N[C@@H](Cc1ccccc1)C(O)=O                                    ? "L-PEPTIDE LINKING" 
"C5 H9 N O2"      115.130 PRO y PROLINE                              OC(=O)[C@@H]1CCCN1                                          ? "L-PEPTIDE LINKING" 
"C3 H7 N O3"      105.093 SER y SERINE                               N[C@@H](CO)C(O)=O                                           ? "L-PEPTIDE LINKING" 
"C4 H9 N O3"      119.119 THR y THREONINE                            C[C@@H](O)[C@H](N)C(O)=O                                    ? "L-PEPTIDE LINKING" 
"C11 H12 N2 O2"   204.225 TRP y TRYPTOPHAN                           N[C@@H](Cc1c[nH]c2ccccc12)C(O)=O                            ? "L-PEPTIDE LINKING" 
"C9 H11 N O3"     181.189 TYR y TYROSINE                             N[C@@H](Cc1ccc(O)cc1)C(O)=O                                 ? "L-PEPTIDE LINKING" 
"C5 H11 N O2"     117.146 VAL y VALINE                               CC(C)[C@H](N)C(O)=O                                         ? "L-PEPTIDE LINKING" 
#
_citation.book_publisher          ?
_citation.country                 UK
_citation.id                      primary
_citation.journal_full            Nature
_citation.journal_id_ASTM         NATUAS
_citation.journal_id_CSD          0006
_citation.journal_id_ISSN         0028-0836
_citation.journal_volume          ?
_citation.page_first              ?
_citation.page_last               ?
_citation.pdbx_database_id_DOI    ?
_citation.pdbx_database_id_PubMed ?
_citation.title                   "Accurate structure prediction of biomolecular interactions with AlphaFold 3"
_citation.year                    2024
#
loop_
_citation_author.citation_id
_citation_author.name
_citation_author.ordinal
primary "Google DeepMind" 1 
primary "Isomorphic Labs" 2 
#
loop_
_entity.id
_entity.pdbx_description
_entity.type
1 . polymer 
2 . polymer 
3 . polymer 
4 . polymer 
5 . polymer 
#
loop_
_entity_poly.entity_id
_entity_poly.pdbx_strand_id
_entity_poly.type
1 A polypeptide(L)          
2 B polypeptide(L)          
3 C polypeptide(L)          
4 D polydeoxyribonucleotide 
5 E polydeoxyribonucleotide 
#
loop_
_entity_poly_seq.entity_id
_entity_poly_seq.hetero
_entity_poly_seq.mon_id
_entity_poly_seq.num
1 n MET 1   
1 n PRO 2   
1 n ARG 3   
1 n CYS 4   
1 n ASN 5   
1 n LYS 6   
1 n CYS 7   
1 n LEU 8   
1 n SER 9   
1 n GLU 10  
1 n ASN 11  
1 n ASP 12  
1 n SER 13  
1 n ALA 14  
1 n SER 15  
1 n GLU 16  
1 n ASP 17  
1 n ARG 18  
1 n HIS 19  
1 n TRP 20  
1 n HIS 21  
1 n ARG 22  
1 n THR 23  
1 n ALA 24  
1 n THR 25  
1 n LEU 26  
1 n PHE 27  
1 n MET 28  
1 n ASN 29  
1 n CYS 30  
1 n VAL 31  
1 n SER 32  
1 n ASN 33  
1 n GLY 34  
1 n THR 35  
1 n VAL 36  
1 n TYR 37  
1 n GLU 38  
1 n GLU 39  
1 n ALA 40  
1 n VAL 41  
1 n GLY 42  
1 n ARG 43  
1 n GLU 44  
1 n GLY 45  
1 n CYS 46  
1 n TRP 47  
1 n ALA 48  
1 n ARG 49  
1 n LEU 50  
1 n CYS 51  
1 n ASP 52  
1 n GLY 53  
1 n CYS 54  
1 n CYS 55  
1 n THR 56  
1 n VAL 57  
1 n PRO 58  
1 n SER 59  
1 n VAL 60  
1 n VAL 61  
1 n TYR 62  
1 n CYS 63  
1 n ARG 64  
1 n ALA 65  
1 n ASP 66  
1 n SER 67  
1 n ALA 68  
1 n TYR 69  
1 n LEU 70  
1 n CYS 71  
1 n ALA 72  
1 n SER 73  
1 n CYS 74  
1 n ASP 75  
1 n ALA 76  
1 n GLN 77  
1 n ILE 78  
1 n HIS 79  
1 n ALA 80  
1 n ALA 81  
1 n ASN 82  
1 n ARG 83  
1 n VAL 84  
1 n ALA 85  
1 n SER 86  
1 n ARG 87  
1 n HIS 88  
1 n GLU 89  
1 n ARG 90  
1 n VAL 91  
1 n LEU 92  
1 n LEU 93  
1 n SER 94  
1 n GLU 95  
1 n ALA 96  
1 n TYR 97  
1 n LYS 98  
1 n HIS 99  
1 n ALA 100 
1 n PRO 101 
1 n VAL 102 
1 n MET 103 
1 n LEU 104 
1 n ASP 105 
1 n CYS 106 
1 n HIS 107 
1 n ALA 108 
1 n ASP 109 
1 n ALA 110 
1 n ALA 111 
1 n ALA 112 
1 n LEU 113 
1 n CYS 114 
1 n ALA 115 
1 n ALA 116 
1 n TYR 117 
1 n GLU 118 
1 n ALA 119 
1 n GLN 120 
1 n VAL 121 
1 n HIS 122 
1 n TYR 123 
1 n ALA 124 
1 n ASN 125 
1 n LEU 126 
1 n LEU 127 
1 n THR 128 
1 n VAL 129 
1 n MET 130 
1 n HIS 131 
1 n GLN 132 
1 n ARG 133 
1 n MET 134 
1 n PRO 135 
1 n VAL 136 
1 n VAL 137 
1 n SER 138 
1 n HIS 139 
1 n PRO 140 
1 n ALA 141 
1 n VAL 142 
1 n ALA 143 
1 n ILE 144 
1 n PRO 145 
1 n PRO 146 
1 n VAL 147 
1 n SER 148 
1 n LEU 149 
1 n PHE 150 
1 n ALA 151 
1 n GLU 152 
1 n ALA 153 
1 n GLU 154 
1 n ALA 155 
1 n THR 156 
1 n ALA 157 
1 n PRO 158 
1 n VAL 159 
1 n LEU 160 
1 n GLY 161 
1 n ARG 162 
1 n LYS 163 
1 n GLU 164 
1 n GLU 165 
1 n ASP 166 
1 n THR 167 
1 n SER 168 
1 n TRP 169 
1 n LEU 170 
1 n LEU 171 
1 n LEU 172 
1 n SER 173 
1 n LYS 174 
1 n ASP 175 
1 n SER 176 
1 n ASP 177 
1 n ASN 178 
1 n HIS 179 
1 n ASN 180 
1 n ARG 181 
1 n SER 182 
1 n GLY 183 
1 n ASN 184 
1 n ASN 185 
1 n SER 186 
1 n SER 187 
1 n THR 188 
1 n SER 189 
1 n SER 190 
1 n SER 191 
1 n SER 192 
1 n GLN 193 
1 n TYR 194 
1 n PHE 195 
1 n GLY 196 
1 n GLU 197 
1 n VAL 198 
1 n ASP 199 
1 n GLN 200 
1 n TYR 201 
1 n PHE 202 
1 n ASP 203 
1 n LEU 204 
1 n VAL 205 
1 n GLY 206 
1 n TYR 207 
1 n ASN 208 
1 n SER 209 
1 n TYR 210 
1 n TYR 211 
1 n ASP 212 
1 n SER 213 
1 n HIS 214 
1 n MET 215 
1 n SER 216 
1 n ASN 217 
1 n GLN 218 
1 n GLU 219 
1 n GLN 220 
1 n TYR 221 
1 n VAL 222 
1 n MET 223 
1 n GLN 224 
1 n GLU 225 
1 n GLN 226 
1 n GLN 227 
1 n HIS 228 
1 n LEU 229 
1 n GLN 230 
1 n GLN 231 
1 n MET 232 
1 n GLN 233 
1 n LYS 234 
1 n GLU 235 
1 n TYR 236 
1 n ALA 237 
1 n GLU 238 
1 n GLN 239 
1 n GLN 240 
1 n MET 241 
1 n GLN 242 
1 n LYS 243 
1 n GLU 244 
1 n TYR 245 
1 n VAL 246 
1 n GLU 247 
1 n ASN 248 
1 n GLU 249 
1 n GLY 250 
1 n SER 251 
1 n GLU 252 
1 n CYS 253 
1 n ILE 254 
1 n VAL 255 
1 n PRO 256 
1 n SER 257 
1 n GLN 258 
1 n SER 259 
1 n THR 260 
1 n ILE 261 
1 n VAL 262 
1 n ARG 263 
1 n ARG 264 
1 n PRO 265 
1 n HIS 266 
1 n GLN 267 
1 n SER 268 
1 n GLY 269 
1 n TYR 270 
1 n ALA 271 
1 n PRO 272 
1 n LEU 273 
1 n VAL 274 
1 n GLY 275 
1 n ALA 276 
1 n GLU 277 
1 n GLN 278 
1 n ALA 279 
1 n ALA 280 
1 n SER 281 
1 n ALA 282 
1 n THR 283 
1 n ALA 284 
1 n GLY 285 
1 n ALA 286 
1 n SER 287 
1 n ALA 288 
1 n TYR 289 
1 n THR 290 
1 n ASP 291 
1 n SER 292 
1 n VAL 293 
1 n ASN 294 
1 n ASN 295 
1 n SER 296 
1 n ILE 297 
1 n SER 298 
1 n PHE 299 
1 n SER 300 
1 n MET 301 
1 n GLU 302 
1 n ALA 303 
1 n GLY 304 
1 n ILE 305 
1 n VAL 306 
1 n PRO 307 
1 n ASP 308 
1 n ASN 309 
1 n THR 310 
1 n VAL 311 
1 n GLN 312 
1 n SER 313 
1 n SER 314 
1 n ILE 315 
1 n LEU 316 
1 n ARG 317 
1 n PRO 318 
1 n ALA 319 
1 n GLY 320 
1 n ALA 321 
1 n ILE 322 
1 n GLY 323 
1 n LEU 324 
1 n PHE 325 
1 n SER 326 
1 n SER 327 
1 n PRO 328 
1 n SER 329 
1 n LEU 330 
1 n GLN 331 
1 n THR 332 
1 n PRO 333 
1 n LEU 334 
1 n HIS 335 
1 n PHE 336 
1 n SER 337 
1 n SER 338 
1 n LYS 339 
1 n GLU 340 
1 n ARG 341 
1 n GLU 342 
1 n ALA 343 
1 n ARG 344 
1 n VAL 345 
1 n LEU 346 
1 n ARG 347 
1 n TYR 348 
1 n LYS 349 
1 n GLU 350 
1 n LYS 351 
1 n LYS 352 
1 n LYS 353 
1 n SER 354 
1 n ARG 355 
1 n LYS 356 
1 n PHE 357 
1 n GLU 358 
1 n LYS 359 
1 n THR 360 
1 n THR 361 
1 n ARG 362 
1 n TYR 363 
1 n ALA 364 
1 n THR 365 
1 n ARG 366 
1 n LYS 367 
1 n ALA 368 
1 n TYR 369 
1 n ALA 370 
1 n GLU 371 
1 n ALA 372 
1 n ARG 373 
1 n PRO 374 
1 n ARG 375 
1 n ILE 376 
1 n LYS 377 
1 n GLY 378 
1 n ARG 379 
1 n PHE 380 
1 n ALA 381 
1 n LYS 382 
1 n ARG 383 
1 n SER 384 
1 n ASP 385 
1 n ALA 386 
1 n GLU 387 
1 n MET 388 
1 n GLU 389 
1 n VAL 390 
1 n ASP 391 
1 n GLN 392 
1 n THR 393 
1 n PHE 394 
1 n SER 395 
1 n THR 396 
1 n ALA 397 
1 n ALA 398 
1 n LEU 399 
1 n SER 400 
1 n ASP 401 
1 n SER 402 
1 n SER 403 
1 n TYR 404 
1 n SER 405 
1 n THR 406 
1 n VAL 407 
1 n PRO 408 
1 n TRP 409 
1 n PHE 410 
2 n GLY 1   
2 n GLY 2   
2 n GLY 3   
2 n VAL 4   
2 n ARG 5   
2 n GLU 6   
2 n GLN 7   
2 n ASP 8   
2 n ARG 9   
2 n PHE 10  
2 n LEU 11  
2 n PRO 12  
2 n ILE 13  
2 n ALA 14  
2 n ASN 15  
2 n ILE 16  
2 n SER 17  
2 n ARG 18  
2 n ILE 19  
2 n MET 20  
2 n LYS 21  
2 n LYS 22  
2 n ALA 23  
2 n VAL 24  
2 n PRO 25  
2 n ALA 26  
2 n ASN 27  
2 n GLY 28  
2 n LYS 29  
2 n ILE 30  
2 n ALA 31  
2 n LYS 32  
2 n ASP 33  
2 n ALA 34  
2 n LYS 35  
2 n GLU 36  
2 n THR 37  
2 n LEU 38  
2 n GLN 39  
2 n GLU 40  
2 n CYS 41  
2 n VAL 42  
2 n SER 43  
2 n GLU 44  
2 n PHE 45  
2 n ILE 46  
2 n SER 47  
2 n PHE 48  
2 n VAL 49  
2 n THR 50  
2 n SER 51  
2 n GLU 52  
2 n ALA 53  
2 n SER 54  
2 n ASP 55  
2 n LYS 56  
2 n CYS 57  
2 n GLN 58  
2 n LYS 59  
2 n GLU 60  
2 n LYS 61  
2 n ARG 62  
2 n LYS 63  
2 n THR 64  
2 n ILE 65  
2 n ASN 66  
2 n GLY 67  
2 n ASP 68  
2 n ASP 69  
2 n LEU 70  
2 n LEU 71  
2 n TRP 72  
2 n ALA 73  
2 n MET 74  
2 n ALA 75  
2 n THR 76  
2 n LEU 77  
2 n GLY 78  
2 n PHE 79  
2 n GLU 80  
2 n GLU 81  
2 n TYR 82  
2 n VAL 83  
2 n ASP 84  
2 n PRO 85  
2 n LEU 86  
2 n LYS 87  
2 n ILE 88  
2 n TYR 89  
2 n LEU 90  
2 n GLN 91  
2 n LYS 92  
2 n TYR 93  
2 n ARG 94  
2 n ASP 95  
3 n PHE 1   
3 n TRP 2   
3 n ALA 3   
3 n GLU 4   
3 n GLN 5   
3 n TYR 6   
3 n ARG 7   
3 n GLU 8   
3 n ILE 9   
3 n GLU 10  
3 n ALA 11  
3 n THR 12  
3 n THR 13  
3 n ASP 14  
3 n PHE 15  
3 n LYS 16  
3 n ASN 17  
3 n HIS 18  
3 n ASN 19  
3 n LEU 20  
3 n PRO 21  
3 n LEU 22  
3 n ALA 23  
3 n ARG 24  
3 n ILE 25  
3 n LYS 26  
3 n LYS 27  
3 n ILE 28  
3 n MET 29  
3 n LYS 30  
3 n ALA 31  
3 n ASP 32  
3 n GLU 33  
3 n ASP 34  
3 n VAL 35  
3 n ARG 36  
3 n MET 37  
3 n ILE 38  
3 n ALA 39  
3 n ALA 40  
3 n GLU 41  
3 n ALA 42  
3 n PRO 43  
3 n VAL 44  
3 n VAL 45  
3 n PHE 46  
3 n ALA 47  
3 n ARG 48  
3 n ALA 49  
3 n CYS 50  
3 n GLU 51  
3 n MET 52  
3 n PHE 53  
3 n ILE 54  
3 n LEU 55  
3 n GLU 56  
3 n LEU 57  
3 n THR 58  
3 n HIS 59  
3 n ARG 60  
3 n GLY 61  
3 n TRP 62  
3 n ALA 63  
3 n HIS 64  
3 n ALA 65  
3 n GLU 66  
3 n GLU 67  
3 n ASN 68  
3 n LYS 69  
3 n ARG 70  
3 n ARG 71  
3 n THR 72  
3 n LEU 73  
3 n GLN 74  
3 n LYS 75  
3 n SER 76  
3 n ASP 77  
3 n ILE 78  
3 n ALA 79  
3 n ALA 80  
3 n ALA 81  
3 n ILE 82  
3 n ALA 83  
3 n ARG 84  
3 n THR 85  
3 n GLU 86  
3 n VAL 87  
3 n PHE 88  
3 n ASP 89  
3 n PHE 90  
3 n LEU 91  
3 n VAL 92  
3 n ASP 93  
3 n ILE 94  
3 n VAL 95  
3 n PRO 96  
3 n ARG 97  
3 n ASP 98  
3 n ASP 99  
3 n ALA 100 
3 n LYS 101 
3 n ASP 102 
3 n VAL 103 
3 n GLU 104 
3 n ALA 105 
3 n ALA 106 
3 n ALA 107 
3 n ALA 108 
4 n DC  1   
4 n DA  2   
4 n DC  3   
4 n DG  4   
4 n DC  5   
4 n DA  6   
4 n DC  7   
4 n DC  8   
4 n DA  9   
4 n DG  10  
4 n DA  11  
4 n DC  12  
4 n DC  13  
4 n DA  14  
4 n DC  15  
4 n DA  16  
4 n DC  17  
4 n DC  18  
4 n DA  19  
4 n DG  20  
4 n DA  21  
4 n DA  22  
4 n DA  23  
4 n DC  24  
4 n DA  25  
4 n DA  26  
4 n DA  27  
4 n DC  28  
4 n DA  29  
4 n DA  30  
4 n DA  31  
5 n DT  1   
5 n DT  2   
5 n DT  3   
5 n DG  4   
5 n DT  5   
5 n DT  6   
5 n DT  7   
5 n DG  8   
5 n DT  9   
5 n DT  10  
5 n DT  11  
5 n DC  12  
5 n DT  13  
5 n DG  14  
5 n DG  15  
5 n DT  16  
5 n DG  17  
5 n DT  18  
5 n DG  19  
5 n DG  20  
5 n DT  21  
5 n DC  22  
5 n DT  23  
5 n DG  24  
5 n DG  25  
5 n DT  26  
5 n DG  27  
5 n DC  28  
5 n DG  29  
5 n DT  30  
5 n DG  31  
#
_ma_data.content_type "model coordinates"
_ma_data.id           1
_ma_data.name         Model
#
_ma_model_list.data_id          1
_ma_model_list.model_group_id   1
_ma_model_list.model_group_name "AlphaFold-beta-20231127 (927599d6-1efe-4fa9-85d2-a29f909d212e @ 2024-12-03 00:18:27)"
_ma_model_list.model_id         1
_ma_model_list.model_name       "Top ranked model"
_ma_model_list.model_type       "Ab initio model"
_ma_model_list.ordinal_id       1
#
loop_
_ma_protocol_step.method_type
_ma_protocol_step.ordinal_id
_ma_protocol_step.protocol_id
_ma_protocol_step.step_id
"coevolution MSA" 1 1 1 
"template search" 2 1 2 
modeling          3 1 3 
#
loop_
_ma_qa_metric.id
_ma_qa_metric.mode
_ma_qa_metric.name
_ma_qa_metric.software_group_id
_ma_qa_metric.type
1 global pLDDT 1 pLDDT 
2 local  pLDDT 1 pLDDT 
#
_ma_qa_metric_global.metric_id    1
_ma_qa_metric_global.metric_value 65.32
_ma_qa_metric_global.model_id     1
_ma_qa_metric_global.ordinal_id   1
#
_ma_software_group.group_id    1
_ma_software_group.ordinal_id  1
_ma_software_group.software_id 1
#
loop_
_ma_target_entity.data_id
_ma_target_entity.entity_id
_ma_target_entity.origin
1 1 . 
1 2 . 
1 3 . 
1 4 . 
1 5 . 
#
loop_
_ma_target_entity_instance.asym_id
_ma_target_entity_instance.details
_ma_target_entity_instance.entity_id
A . 1 
B . 2 
C . 3 
D . 4 
E . 5 
#
loop_
_pdbx_data_usage.details
_pdbx_data_usage.id
_pdbx_data_usage.type
_pdbx_data_usage.url
;NON-COMMERCIAL USE ONLY, BY USING THIS FILE YOU AGREE TO THE TERMS OF USE FOUND
AT alphafoldserver.com/output-terms.
;
1 license    ? 
;THE INFORMATION IS NOT INTENDED FOR, HAS NOT BEEN VALIDATED FOR, AND IS NOT
APPROVED FOR CLINICAL USE. IT SHOULD NOT BE USED FOR CLINICAL PURPOSE OR RELIED
ON FOR MEDICAL OR OTHER PROFESSIONAL ADVICE. IT IS THEORETICAL MODELLING ONLY
AND CAUTION SHOULD BE EXERCISED IN ITS USE. IT IS PROVIDED "AS-IS" WITHOUT ANY
WARRANTY OF ANY KIND, WHETHER EXPRESSED OR IMPLIED. NO WARRANTY IS GIVEN THAT
USE OF THE INFORMATION SHALL NOT INFRINGE THE RIGHTS OF ANY THIRD PARTY.
;
2 disclaimer ? 
#
loop_
_pdbx_poly_seq_scheme.asym_id
_pdbx_poly_seq_scheme.auth_seq_num
_pdbx_poly_seq_scheme.entity_id
_pdbx_poly_seq_scheme.hetero
_pdbx_poly_seq_scheme.mon_id
_pdbx_poly_seq_scheme.pdb_ins_code
_pdbx_poly_seq_scheme.pdb_seq_num
_pdbx_poly_seq_scheme.pdb_strand_id
_pdbx_poly_seq_scheme.seq_id
A 1   1 n MET . 1   A 1   
A 2   1 n PRO . 2   A 2   
A 3   1 n ARG . 3   A 3   
A 4   1 n CYS . 4   A 4   
A 5   1 n ASN . 5   A 5   
A 6   1 n LYS . 6   A 6   
A 7   1 n CYS . 7   A 7   
A 8   1 n LEU . 8   A 8   
A 9   1 n SER . 9   A 9   
A 10  1 n GLU . 10  A 10  
A 11  1 n ASN . 11  A 11  
A 12  1 n ASP . 12  A 12  
A 13  1 n SER . 13  A 13  
A 14  1 n ALA . 14  A 14  
A 15  1 n SER . 15  A 15  
A 16  1 n GLU . 16  A 16  
A 17  1 n ASP . 17  A 17  
A 18  1 n ARG . 18  A 18  
A 19  1 n HIS . 19  A 19  
A 20  1 n TRP . 20  A 20  
A 21  1 n HIS . 21  A 21  
A 22  1 n ARG . 22  A 22  
A 23  1 n THR . 23  A 23  
A 24  1 n ALA . 24  A 24  
A 25  1 n THR . 25  A 25  
A 26  1 n LEU . 26  A 26  
A 27  1 n PHE . 27  A 27  
A 28  1 n MET . 28  A 28  
A 29  1 n ASN . 29  A 29  
A 30  1 n CYS . 30  A 30  
A 31  1 n VAL . 31  A 31  
A 32  1 n SER . 32  A 32  
A 33  1 n ASN . 33  A 33  
A 34  1 n GLY . 34  A 34  
A 35  1 n THR . 35  A 35  
A 36  1 n VAL . 36  A 36  
A 37  1 n TYR . 37  A 37  
A 38  1 n GLU . 38  A 38  
A 39  1 n GLU . 39  A 39  
A 40  1 n ALA . 40  A 40  
A 41  1 n VAL . 41  A 41  
A 42  1 n GLY . 42  A 42  
A 43  1 n ARG . 43  A 43  
A 44  1 n GLU . 44  A 44  
A 45  1 n GLY . 45  A 45  
A 46  1 n CYS . 46  A 46  
A 47  1 n TRP . 47  A 47  
A 48  1 n ALA . 48  A 48  
A 49  1 n ARG . 49  A 49  
A 50  1 n LEU . 50  A 50  
A 51  1 n CYS . 51  A 51  
A 52  1 n ASP . 52  A 52  
A 53  1 n GLY . 53  A 53  
A 54  1 n CYS . 54  A 54  
A 55  1 n CYS . 55  A 55  
A 56  1 n THR . 56  A 56  
A 57  1 n VAL . 57  A 57  
A 58  1 n PRO . 58  A 58  
A 59  1 n SER . 59  A 59  
A 60  1 n VAL . 60  A 60  
A 61  1 n VAL . 61  A 61  
A 62  1 n TYR . 62  A 62  
A 63  1 n CYS . 63  A 63  
A 64  1 n ARG . 64  A 64  
A 65  1 n ALA . 65  A 65  
A 66  1 n ASP . 66  A 66  
A 67  1 n SER . 67  A 67  
A 68  1 n ALA . 68  A 68  
A 69  1 n TYR . 69  A 69  
A 70  1 n LEU . 70  A 70  
A 71  1 n CYS . 71  A 71  
A 72  1 n ALA . 72  A 72  
A 73  1 n SER . 73  A 73  
A 74  1 n CYS . 74  A 74  
A 75  1 n ASP . 75  A 75  
A 76  1 n ALA . 76  A 76  
A 77  1 n GLN . 77  A 77  
A 78  1 n ILE . 78  A 78  
A 79  1 n HIS . 79  A 79  
A 80  1 n ALA . 80  A 80  
A 81  1 n ALA . 81  A 81  
A 82  1 n ASN . 82  A 82  
A 83  1 n ARG . 83  A 83  
A 84  1 n VAL . 84  A 84  
A 85  1 n ALA . 85  A 85  
A 86  1 n SER . 86  A 86  
A 87  1 n ARG . 87  A 87  
A 88  1 n HIS . 88  A 88  
A 89  1 n GLU . 89  A 89  
A 90  1 n ARG . 90  A 90  
A 91  1 n VAL . 91  A 91  
A 92  1 n LEU . 92  A 92  
A 93  1 n LEU . 93  A 93  
A 94  1 n SER . 94  A 94  
A 95  1 n GLU . 95  A 95  
A 96  1 n ALA . 96  A 96  
A 97  1 n TYR . 97  A 97  
A 98  1 n LYS . 98  A 98  
A 99  1 n HIS . 99  A 99  
A 100 1 n ALA . 100 A 100 
A 101 1 n PRO . 101 A 101 
A 102 1 n VAL . 102 A 102 
A 103 1 n MET . 103 A 103 
A 104 1 n LEU . 104 A 104 
A 105 1 n ASP . 105 A 105 
A 106 1 n CYS . 106 A 106 
A 107 1 n HIS . 107 A 107 
A 108 1 n ALA . 108 A 108 
A 109 1 n ASP . 109 A 109 
A 110 1 n ALA . 110 A 110 
A 111 1 n ALA . 111 A 111 
A 112 1 n ALA . 112 A 112 
A 113 1 n LEU . 113 A 113 
A 114 1 n CYS . 114 A 114 
A 115 1 n ALA . 115 A 115 
A 116 1 n ALA . 116 A 116 
A 117 1 n TYR . 117 A 117 
A 118 1 n GLU . 118 A 118 
A 119 1 n ALA . 119 A 119 
A 120 1 n GLN . 120 A 120 
A 121 1 n VAL . 121 A 121 
A 122 1 n HIS . 122 A 122 
A 123 1 n TYR . 123 A 123 
A 124 1 n ALA . 124 A 124 
A 125 1 n ASN . 125 A 125 
A 126 1 n LEU . 126 A 126 
A 127 1 n LEU . 127 A 127 
A 128 1 n THR . 128 A 128 
A 129 1 n VAL . 129 A 129 
A 130 1 n MET . 130 A 130 
A 131 1 n HIS . 131 A 131 
A 132 1 n GLN . 132 A 132 
A 133 1 n ARG . 133 A 133 
A 134 1 n MET . 134 A 134 
A 135 1 n PRO . 135 A 135 
A 136 1 n VAL . 136 A 136 
A 137 1 n VAL . 137 A 137 
A 138 1 n SER . 138 A 138 
A 139 1 n HIS . 139 A 139 
A 140 1 n PRO . 140 A 140 
A 141 1 n ALA . 141 A 141 
A 142 1 n VAL . 142 A 142 
A 143 1 n ALA . 143 A 143 
A 144 1 n ILE . 144 A 144 
A 145 1 n PRO . 145 A 145 
A 146 1 n PRO . 146 A 146 
A 147 1 n VAL . 147 A 147 
A 148 1 n SER . 148 A 148 
A 149 1 n LEU . 149 A 149 
A 150 1 n PHE . 150 A 150 
A 151 1 n ALA . 151 A 151 
A 152 1 n GLU . 152 A 152 
A 153 1 n ALA . 153 A 153 
A 154 1 n GLU . 154 A 154 
A 155 1 n ALA . 155 A 155 
A 156 1 n THR . 156 A 156 
A 157 1 n ALA . 157 A 157 
A 158 1 n PRO . 158 A 158 
A 159 1 n VAL . 159 A 159 
A 160 1 n LEU . 160 A 160 
A 161 1 n GLY . 161 A 161 
A 162 1 n ARG . 162 A 162 
A 163 1 n LYS . 163 A 163 
A 164 1 n GLU . 164 A 164 
A 165 1 n GLU . 165 A 165 
A 166 1 n ASP . 166 A 166 
A 167 1 n THR . 167 A 167 
A 168 1 n SER . 168 A 168 
A 169 1 n TRP . 169 A 169 
A 170 1 n LEU . 170 A 170 
A 171 1 n LEU . 171 A 171 
A 172 1 n LEU . 172 A 172 
A 173 1 n SER . 173 A 173 
A 174 1 n LYS . 174 A 174 
A 175 1 n ASP . 175 A 175 
A 176 1 n SER . 176 A 176 
A 177 1 n ASP . 177 A 177 
A 178 1 n ASN . 178 A 178 
A 179 1 n HIS . 179 A 179 
A 180 1 n ASN . 180 A 180 
A 181 1 n ARG . 181 A 181 
A 182 1 n SER . 182 A 182 
A 183 1 n GLY . 183 A 183 
A 184 1 n ASN . 184 A 184 
A 185 1 n ASN . 185 A 185 
A 186 1 n SER . 186 A 186 
A 187 1 n SER . 187 A 187 
A 188 1 n THR . 188 A 188 
A 189 1 n SER . 189 A 189 
A 190 1 n SER . 190 A 190 
A 191 1 n SER . 191 A 191 
A 192 1 n SER . 192 A 192 
A 193 1 n GLN . 193 A 193 
A 194 1 n TYR . 194 A 194 
A 195 1 n PHE . 195 A 195 
A 196 1 n GLY . 196 A 196 
A 197 1 n GLU . 197 A 197 
A 198 1 n VAL . 198 A 198 
A 199 1 n ASP . 199 A 199 
A 200 1 n GLN . 200 A 200 
A 201 1 n TYR . 201 A 201 
A 202 1 n PHE . 202 A 202 
A 203 1 n ASP . 203 A 203 
A 204 1 n LEU . 204 A 204 
A 205 1 n VAL . 205 A 205 
A 206 1 n GLY . 206 A 206 
A 207 1 n TYR . 207 A 207 
A 208 1 n ASN . 208 A 208 
A 209 1 n SER . 209 A 209 
A 210 1 n TYR . 210 A 210 
A 211 1 n TYR . 211 A 211 
A 212 1 n ASP . 212 A 212 
A 213 1 n SER . 213 A 213 
A 214 1 n HIS . 214 A 214 
A 215 1 n MET . 215 A 215 
A 216 1 n SER . 216 A 216 
A 217 1 n ASN . 217 A 217 
A 218 1 n GLN . 218 A 218 
A 219 1 n GLU . 219 A 219 
A 220 1 n GLN . 220 A 220 
A 221 1 n TYR . 221 A 221 
A 222 1 n VAL . 222 A 222 
A 223 1 n MET . 223 A 223 
A 224 1 n GLN . 224 A 224 
A 225 1 n GLU . 225 A 225 
A 226 1 n GLN . 226 A 226 
A 227 1 n GLN . 227 A 227 
A 228 1 n HIS . 228 A 228 
A 229 1 n LEU . 229 A 229 
A 230 1 n GLN . 230 A 230 
A 231 1 n GLN . 231 A 231 
A 232 1 n MET . 232 A 232 
A 233 1 n GLN . 233 A 233 
A 234 1 n LYS . 234 A 234 
A 235 1 n GLU . 235 A 235 
A 236 1 n TYR . 236 A 236 
A 237 1 n ALA . 237 A 237 
A 238 1 n GLU . 238 A 238 
A 239 1 n GLN . 239 A 239 
A 240 1 n GLN . 240 A 240 
A 241 1 n MET . 241 A 241 
A 242 1 n GLN . 242 A 242 
A 243 1 n LYS . 243 A 243 
A 244 1 n GLU . 244 A 244 
A 245 1 n TYR . 245 A 245 
A 246 1 n VAL . 246 A 246 
A 247 1 n GLU . 247 A 247 
A 248 1 n ASN . 248 A 248 
A 249 1 n GLU . 249 A 249 
A 250 1 n GLY . 250 A 250 
A 251 1 n SER . 251 A 251 
A 252 1 n GLU . 252 A 252 
A 253 1 n CYS . 253 A 253 
A 254 1 n ILE . 254 A 254 
A 255 1 n VAL . 255 A 255 
A 256 1 n PRO . 256 A 256 
A 257 1 n SER . 257 A 257 
A 258 1 n GLN . 258 A 258 
A 259 1 n SER . 259 A 259 
A 260 1 n THR . 260 A 260 
A 261 1 n ILE . 261 A 261 
A 262 1 n VAL . 262 A 262 
A 263 1 n ARG . 263 A 263 
A 264 1 n ARG . 264 A 264 
A 265 1 n PRO . 265 A 265 
A 266 1 n HIS . 266 A 266 
A 267 1 n GLN . 267 A 267 
A 268 1 n SER . 268 A 268 
A 269 1 n GLY . 269 A 269 
A 270 1 n TYR . 270 A 270 
A 271 1 n ALA . 271 A 271 
A 272 1 n PRO . 272 A 272 
A 273 1 n LEU . 273 A 273 
A 274 1 n VAL . 274 A 274 
A 275 1 n GLY . 275 A 275 
A 276 1 n ALA . 276 A 276 
A 277 1 n GLU . 277 A 277 
A 278 1 n GLN . 278 A 278 
A 279 1 n ALA . 279 A 279 
A 280 1 n ALA . 280 A 280 
A 281 1 n SER . 281 A 281 
A 282 1 n ALA . 282 A 282 
A 283 1 n THR . 283 A 283 
A 284 1 n ALA . 284 A 284 
A 285 1 n GLY . 285 A 285 
A 286 1 n ALA . 286 A 286 
A 287 1 n SER . 287 A 287 
A 288 1 n ALA . 288 A 288 
A 289 1 n TYR . 289 A 289 
A 290 1 n THR . 290 A 290 
A 291 1 n ASP . 291 A 291 
A 292 1 n SER . 292 A 292 
A 293 1 n VAL . 293 A 293 
A 294 1 n ASN . 294 A 294 
A 295 1 n ASN . 295 A 295 
A 296 1 n SER . 296 A 296 
A 297 1 n ILE . 297 A 297 
A 298 1 n SER . 298 A 298 
A 299 1 n PHE . 299 A 299 
A 300 1 n SER . 300 A 300 
A 301 1 n MET . 301 A 301 
A 302 1 n GLU . 302 A 302 
A 303 1 n ALA . 303 A 303 
A 304 1 n GLY . 304 A 304 
A 305 1 n ILE . 305 A 305 
A 306 1 n VAL . 306 A 306 
A 307 1 n PRO . 307 A 307 
A 308 1 n ASP . 308 A 308 
A 309 1 n ASN . 309 A 309 
A 310 1 n THR . 310 A 310 
A 311 1 n VAL . 311 A 311 
A 312 1 n GLN . 312 A 312 
A 313 1 n SER . 313 A 313 
A 314 1 n SER . 314 A 314 
A 315 1 n ILE . 315 A 315 
A 316 1 n LEU . 316 A 316 
A 317 1 n ARG . 317 A 317 
A 318 1 n PRO . 318 A 318 
A 319 1 n ALA . 319 A 319 
A 320 1 n GLY . 320 A 320 
A 321 1 n ALA . 321 A 321 
A 322 1 n ILE . 322 A 322 
A 323 1 n GLY . 323 A 323 
A 324 1 n LEU . 324 A 324 
A 325 1 n PHE . 325 A 325 
A 326 1 n SER . 326 A 326 
A 327 1 n SER . 327 A 327 
A 328 1 n PRO . 328 A 328 
A 329 1 n SER . 329 A 329 
A 330 1 n LEU . 330 A 330 
A 331 1 n GLN . 331 A 331 
A 332 1 n THR . 332 A 332 
A 333 1 n PRO . 333 A 333 
A 334 1 n LEU . 334 A 334 
A 335 1 n HIS . 335 A 335 
A 336 1 n PHE . 336 A 336 
A 337 1 n SER . 337 A 337 
A 338 1 n SER . 338 A 338 
A 339 1 n LYS . 339 A 339 
A 340 1 n GLU . 340 A 340 
A 341 1 n ARG . 341 A 341 
A 342 1 n GLU . 342 A 342 
A 343 1 n ALA . 343 A 343 
A 344 1 n ARG . 344 A 344 
A 345 1 n VAL . 345 A 345 
A 346 1 n LEU . 346 A 346 
A 347 1 n ARG . 347 A 347 
A 348 1 n TYR . 348 A 348 
A 349 1 n LYS . 349 A 349 
A 350 1 n GLU . 350 A 350 
A 351 1 n LYS . 351 A 351 
A 352 1 n LYS . 352 A 352 
A 353 1 n LYS . 353 A 353 
A 354 1 n SER . 354 A 354 
A 355 1 n ARG . 355 A 355 
A 356 1 n LYS . 356 A 356 
A 357 1 n PHE . 357 A 357 
A 358 1 n GLU . 358 A 358 
A 359 1 n LYS . 359 A 359 
A 360 1 n THR . 360 A 360 
A 361 1 n THR . 361 A 361 
A 362 1 n ARG . 362 A 362 
A 363 1 n TYR . 363 A 363 
A 364 1 n ALA . 364 A 364 
A 365 1 n THR . 365 A 365 
A 366 1 n ARG . 366 A 366 
A 367 1 n LYS . 367 A 367 
A 368 1 n ALA . 368 A 368 
A 369 1 n TYR . 369 A 369 
A 370 1 n ALA . 370 A 370 
A 371 1 n GLU . 371 A 371 
A 372 1 n ALA . 372 A 372 
A 373 1 n ARG . 373 A 373 
A 374 1 n PRO . 374 A 374 
A 375 1 n ARG . 375 A 375 
A 376 1 n ILE . 376 A 376 
A 377 1 n LYS . 377 A 377 
A 378 1 n GLY . 378 A 378 
A 379 1 n ARG . 379 A 379 
A 380 1 n PHE . 380 A 380 
A 381 1 n ALA . 381 A 381 
A 382 1 n LYS . 382 A 382 
A 383 1 n ARG . 383 A 383 
A 384 1 n SER . 384 A 384 
A 385 1 n ASP . 385 A 385 
A 386 1 n ALA . 386 A 386 
A 387 1 n GLU . 387 A 387 
A 388 1 n MET . 388 A 388 
A 389 1 n GLU . 389 A 389 
A 390 1 n VAL . 390 A 390 
A 391 1 n ASP . 391 A 391 
A 392 1 n GLN . 392 A 392 
A 393 1 n THR . 393 A 393 
A 394 1 n PHE . 394 A 394 
A 395 1 n SER . 395 A 395 
A 396 1 n THR . 396 A 396 
A 397 1 n ALA . 397 A 397 
A 398 1 n ALA . 398 A 398 
A 399 1 n LEU . 399 A 399 
A 400 1 n SER . 400 A 400 
A 401 1 n ASP . 401 A 401 
A 402 1 n SER . 402 A 402 
A 403 1 n SER . 403 A 403 
A 404 1 n TYR . 404 A 404 
A 405 1 n SER . 405 A 405 
A 406 1 n THR . 406 A 406 
A 407 1 n VAL . 407 A 407 
A 408 1 n PRO . 408 A 408 
A 409 1 n TRP . 409 A 409 
A 410 1 n PHE . 410 A 410 
B 1   2 n GLY . 1   B 1   
B 2   2 n GLY . 2   B 2   
B 3   2 n GLY . 3   B 3   
B 4   2 n VAL . 4   B 4   
B 5   2 n ARG . 5   B 5   
B 6   2 n GLU . 6   B 6   
B 7   2 n GLN . 7   B 7   
B 8   2 n ASP . 8   B 8   
B 9   2 n ARG . 9   B 9   
B 10  2 n PHE . 10  B 10  
B 11  2 n LEU . 11  B 11  
B 12  2 n PRO . 12  B 12  
B 13  2 n ILE . 13  B 13  
B 14  2 n ALA . 14  B 14  
B 15  2 n ASN . 15  B 15  
B 16  2 n ILE . 16  B 16  
B 17  2 n SER . 17  B 17  
B 18  2 n ARG . 18  B 18  
B 19  2 n ILE . 19  B 19  
B 20  2 n MET . 20  B 20  
B 21  2 n LYS . 21  B 21  
B 22  2 n LYS . 22  B 22  
B 23  2 n ALA . 23  B 23  
B 24  2 n VAL . 24  B 24  
B 25  2 n PRO . 25  B 25  
B 26  2 n ALA . 26  B 26  
B 27  2 n ASN . 27  B 27  
B 28  2 n GLY . 28  B 28  
B 29  2 n LYS . 29  B 29  
B 30  2 n ILE . 30  B 30  
B 31  2 n ALA . 31  B 31  
B 32  2 n LYS . 32  B 32  
B 33  2 n ASP . 33  B 33  
B 34  2 n ALA . 34  B 34  
B 35  2 n LYS . 35  B 35  
B 36  2 n GLU . 36  B 36  
B 37  2 n THR . 37  B 37  
B 38  2 n LEU . 38  B 38  
B 39  2 n GLN . 39  B 39  
B 40  2 n GLU . 40  B 40  
B 41  2 n CYS . 41  B 41  
B 42  2 n VAL . 42  B 42  
B 43  2 n SER . 43  B 43  
B 44  2 n GLU . 44  B 44  
B 45  2 n PHE . 45  B 45  
B 46  2 n ILE . 46  B 46  
B 47  2 n SER . 47  B 47  
B 48  2 n PHE . 48  B 48  
B 49  2 n VAL . 49  B 49  
B 50  2 n THR . 50  B 50  
B 51  2 n SER . 51  B 51  
B 52  2 n GLU . 52  B 52  
B 53  2 n ALA . 53  B 53  
B 54  2 n SER . 54  B 54  
B 55  2 n ASP . 55  B 55  
B 56  2 n LYS . 56  B 56  
B 57  2 n CYS . 57  B 57  
B 58  2 n GLN . 58  B 58  
B 59  2 n LYS . 59  B 59  
B 60  2 n GLU . 60  B 60  
B 61  2 n LYS . 61  B 61  
B 62  2 n ARG . 62  B 62  
B 63  2 n LYS . 63  B 63  
B 64  2 n THR . 64  B 64  
B 65  2 n ILE . 65  B 65  
B 66  2 n ASN . 66  B 66  
B 67  2 n GLY . 67  B 67  
B 68  2 n ASP . 68  B 68  
B 69  2 n ASP . 69  B 69  
B 70  2 n LEU . 70  B 70  
B 71  2 n LEU . 71  B 71  
B 72  2 n TRP . 72  B 72  
B 73  2 n ALA . 73  B 73  
B 74  2 n MET . 74  B 74  
B 75  2 n ALA . 75  B 75  
B 76  2 n THR . 76  B 76  
B 77  2 n LEU . 77  B 77  
B 78  2 n GLY . 78  B 78  
B 79  2 n PHE . 79  B 79  
B 80  2 n GLU . 80  B 80  
B 81  2 n GLU . 81  B 81  
B 82  2 n TYR . 82  B 82  
B 83  2 n VAL . 83  B 83  
B 84  2 n ASP . 84  B 84  
B 85  2 n PRO . 85  B 85  
B 86  2 n LEU . 86  B 86  
B 87  2 n LYS . 87  B 87  
B 88  2 n ILE . 88  B 88  
B 89  2 n TYR . 89  B 89  
B 90  2 n LEU . 90  B 90  
B 91  2 n GLN . 91  B 91  
B 92  2 n LYS . 92  B 92  
B 93  2 n TYR . 93  B 93  
B 94  2 n ARG . 94  B 94  
B 95  2 n ASP . 95  B 95  
C 1   3 n PHE . 1   C 1   
C 2   3 n TRP . 2   C 2   
C 3   3 n ALA . 3   C 3   
C 4   3 n GLU . 4   C 4   
C 5   3 n GLN . 5   C 5   
C 6   3 n TYR . 6   C 6   
C 7   3 n ARG . 7   C 7   
C 8   3 n GLU . 8   C 8   
C 9   3 n ILE . 9   C 9   
C 10  3 n GLU . 10  C 10  
C 11  3 n ALA . 11  C 11  
C 12  3 n THR . 12  C 12  
C 13  3 n THR . 13  C 13  
C 14  3 n ASP . 14  C 14  
C 15  3 n PHE . 15  C 15  
C 16  3 n LYS . 16  C 16  
C 17  3 n ASN . 17  C 17  
C 18  3 n HIS . 18  C 18  
C 19  3 n ASN . 19  C 19  
C 20  3 n LEU . 20  C 20  
C 21  3 n PRO . 21  C 21  
C 22  3 n LEU . 22  C 22  
C 23  3 n ALA . 23  C 23  
C 24  3 n ARG . 24  C 24  
C 25  3 n ILE . 25  C 25  
C 26  3 n LYS . 26  C 26  
C 27  3 n LYS . 27  C 27  
C 28  3 n ILE . 28  C 28  
C 29  3 n MET . 29  C 29  
C 30  3 n LYS . 30  C 30  
C 31  3 n ALA . 31  C 31  
C 32  3 n ASP . 32  C 32  
C 33  3 n GLU . 33  C 33  
C 34  3 n ASP . 34  C 34  
C 35  3 n VAL . 35  C 35  
C 36  3 n ARG . 36  C 36  
C 37  3 n MET . 37  C 37  
C 38  3 n ILE . 38  C 38  
C 39  3 n ALA . 39  C 39  
C 40  3 n ALA . 40  C 40  
C 41  3 n GLU . 41  C 41  
C 42  3 n ALA . 42  C 42  
C 43  3 n PRO . 43  C 43  
C 44  3 n VAL . 44  C 44  
C 45  3 n VAL . 45  C 45  
C 46  3 n PHE . 46  C 46  
C 47  3 n ALA . 47  C 47  
C 48  3 n ARG . 48  C 48  
C 49  3 n ALA . 49  C 49  
C 50  3 n CYS . 50  C 50  
C 51  3 n GLU . 51  C 51  
C 52  3 n MET . 52  C 52  
C 53  3 n PHE . 53  C 53  
C 54  3 n ILE . 54  C 54  
C 55  3 n LEU . 55  C 55  
C 56  3 n GLU . 56  C 56  
C 57  3 n LEU . 57  C 57  
C 58  3 n THR . 58  C 58  
C 59  3 n HIS . 59  C 59  
C 60  3 n ARG . 60  C 60  
C 61  3 n GLY . 61  C 61  
C 62  3 n TRP . 62  C 62  
C 63  3 n ALA . 63  C 63  
C 64  3 n HIS . 64  C 64  
C 65  3 n ALA . 65  C 65  
C 66  3 n GLU . 66  C 66  
C 67  3 n GLU . 67  C 67  
C 68  3 n ASN . 68  C 68  
C 69  3 n LYS . 69  C 69  
C 70  3 n ARG . 70  C 70  
C 71  3 n ARG . 71  C 71  
C 72  3 n THR . 72  C 72  
C 73  3 n LEU . 73  C 73  
C 74  3 n GLN . 74  C 74  
C 75  3 n LYS . 75  C 75  
C 76  3 n SER . 76  C 76  
C 77  3 n ASP . 77  C 77  
C 78  3 n ILE . 78  C 78  
C 79  3 n ALA . 79  C 79  
C 80  3 n ALA . 80  C 80  
C 81  3 n ALA . 81  C 81  
C 82  3 n ILE . 82  C 82  
C 83  3 n ALA . 83  C 83  
C 84  3 n ARG . 84  C 84  
C 85  3 n THR . 85  C 85  
C 86  3 n GLU . 86  C 86  
C 87  3 n VAL . 87  C 87  
C 88  3 n PHE . 88  C 88  
C 89  3 n ASP . 89  C 89  
C 90  3 n PHE . 90  C 90  
C 91  3 n LEU . 91  C 91  
C 92  3 n VAL . 92  C 92  
C 93  3 n ASP . 93  C 93  
C 94  3 n ILE . 94  C 94  
C 95  3 n VAL . 95  C 95  
C 96  3 n PRO . 96  C 96  
C 97  3 n ARG . 97  C 97  
C 98  3 n ASP . 98  C 98  
C 99  3 n ASP . 99  C 99  
C 100 3 n ALA . 100 C 100 
C 101 3 n LYS . 101 C 101 
C 102 3 n ASP . 102 C 102 
C 103 3 n VAL . 103 C 103 
C 104 3 n GLU . 104 C 104 
C 105 3 n ALA . 105 C 105 
C 106 3 n ALA . 106 C 106 
C 107 3 n ALA . 107 C 107 
C 108 3 n ALA . 108 C 108 
D 1   4 n DC  . 1   D 1   
D 2   4 n DA  . 2   D 2   
D 3   4 n DC  . 3   D 3   
D 4   4 n DG  . 4   D 4   
D 5   4 n DC  . 5   D 5   
D 6   4 n DA  . 6   D 6   
D 7   4 n DC  . 7   D 7   
D 8   4 n DC  . 8   D 8   
D 9   4 n DA  . 9   D 9   
D 10  4 n DG  . 10  D 10  
D 11  4 n DA  . 11  D 11  
D 12  4 n DC  . 12  D 12  
D 13  4 n DC  . 13  D 13  
D 14  4 n DA  . 14  D 14  
D 15  4 n DC  . 15  D 15  
D 16  4 n DA  . 16  D 16  
D 17  4 n DC  . 17  D 17  
D 18  4 n DC  . 18  D 18  
D 19  4 n DA  . 19  D 19  
D 20  4 n DG  . 20  D 20  
D 21  4 n DA  . 21  D 21  
D 22  4 n DA  . 22  D 22  
D 23  4 n DA  . 23  D 23  
D 24  4 n DC  . 24  D 24  
D 25  4 n DA  . 25  D 25  
D 26  4 n DA  . 26  D 26  
D 27  4 n DA  . 27  D 27  
D 28  4 n DC  . 28  D 28  
D 29  4 n DA  . 29  D 29  
D 30  4 n DA  . 30  D 30  
D 31  4 n DA  . 31  D 31  
E 1   5 n DT  . 1   E 1   
E 2   5 n DT  . 2   E 2   
E 3   5 n DT  . 3   E 3   
E 4   5 n DG  . 4   E 4   
E 5   5 n DT  . 5   E 5   
E 6   5 n DT  . 6   E 6   
E 7   5 n DT  . 7   E 7   
E 8   5 n DG  . 8   E 8   
E 9   5 n DT  . 9   E 9   
E 10  5 n DT  . 10  E 10  
E 11  5 n DT  . 11  E 11  
E 12  5 n DC  . 12  E 12  
E 13  5 n DT  . 13  E 13  
E 14  5 n DG  . 14  E 14  
E 15  5 n DG  . 15  E 15  
E 16  5 n DT  . 16  E 16  
E 17  5 n DG  . 17  E 17  
E 18  5 n DT  . 18  E 18  
E 19  5 n DG  . 19  E 19  
E 20  5 n DG  . 20  E 20  
E 21  5 n DT  . 21  E 21  
E 22  5 n DC  . 22  E 22  
E 23  5 n DT  . 23  E 23  
E 24  5 n DG  . 24  E 24  
E 25  5 n DG  . 25  E 25  
E 26  5 n DT  . 26  E 26  
E 27  5 n DG  . 27  E 27  
E 28  5 n DC  . 28  E 28  
E 29  5 n DG  . 29  E 29  
E 30  5 n DT  . 30  E 30  
E 31  5 n DG  . 31  E 31  
#
_software.classification other
_software.date           ?
_software.description    "Structure prediction"
_software.name           AlphaFold
_software.pdbx_ordinal   1
_software.type           package
_software.version        "AlphaFold-beta-20231127 (927599d6-1efe-4fa9-85d2-a29f909d212e @ 2024-12-03 00:18:27)"
#
loop_
_struct_asym.entity_id
_struct_asym.id
1 A 
2 B 
3 C 
4 D 
5 E 
#
loop_
_atom_site.group_PDB
_atom_site.id
_atom_site.type_symbol
_atom_site.label_atom_id
_atom_site.label_alt_id
_atom_site.label_comp_id
_atom_site.label_asym_id
_atom_site.label_entity_id
_atom_site.label_seq_id
_atom_site.pdbx_PDB_ins_code
_atom_site.Cartn_x
_atom_site.Cartn_y
_atom_site.Cartn_z
_atom_site.occupancy
_atom_site.B_iso_or_equiv
_atom_site.auth_seq_id
_atom_site.auth_asym_id
_atom_site.pdbx_PDB_model_num
ATOM 1    N N     . MET A 1 1   ? 48.079  47.445  13.014  1.00 17.74 1   A 1 
ATOM 2    C CA    . MET A 1 1   ? 46.638  47.273  13.255  1.00 18.31 1   A 1 
ATOM 3    C C     . MET A 1 1   ? 46.357  45.782  13.446  1.00 19.87 1   A 1 
ATOM 4    O O     . MET A 1 1   ? 46.727  45.019  12.559  1.00 15.35 1   A 1 
ATOM 5    C CB    . MET A 1 1   ? 45.816  47.818  12.085  1.00 16.16 1   A 1 
ATOM 6    C CG    . MET A 1 1   ? 45.754  49.346  12.097  1.00 12.80 1   A 1 
ATOM 7    S SD    . MET A 1 1   ? 44.803  50.018  10.711  1.00 11.21 1   A 1 
ATOM 8    C CE    . MET A 1 1   ? 44.532  51.707  11.279  1.00 10.74 1   A 1 
ATOM 9    N N     . PRO A 1 2   ? 45.768  45.327  14.582  1.00 18.53 2   A 1 
ATOM 10   C CA    . PRO A 1 2   ? 45.618  43.907  14.883  1.00 18.45 2   A 1 
ATOM 11   C C     . PRO A 1 2   ? 44.504  43.294  14.017  1.00 19.30 2   A 1 
ATOM 12   O O     . PRO A 1 2   ? 43.391  43.810  13.978  1.00 16.03 2   A 1 
ATOM 13   C CB    . PRO A 1 2   ? 45.310  43.849  16.385  1.00 17.31 2   A 1 
ATOM 14   C CG    . PRO A 1 2   ? 44.606  45.173  16.660  1.00 15.77 2   A 1 
ATOM 15   C CD    . PRO A 1 2   ? 45.271  46.144  15.668  1.00 16.51 2   A 1 
ATOM 16   N N     . ARG A 1 3   ? 44.809  42.201  13.292  1.00 20.33 3   A 1 
ATOM 17   C CA    . ARG A 1 3   ? 43.818  41.473  12.501  1.00 20.34 3   A 1 
ATOM 18   C C     . ARG A 1 3   ? 42.847  40.765  13.458  1.00 20.04 3   A 1 
ATOM 19   O O     . ARG A 1 3   ? 43.267  39.932  14.255  1.00 17.85 3   A 1 
ATOM 20   C CB    . ARG A 1 3   ? 44.490  40.477  11.542  1.00 19.73 3   A 1 
ATOM 21   C CG    . ARG A 1 3   ? 45.087  41.159  10.304  1.00 17.44 3   A 1 
ATOM 22   C CD    . ARG A 1 3   ? 45.705  40.113  9.356   1.00 16.13 3   A 1 
ATOM 23   N NE    . ARG A 1 3   ? 46.165  40.699  8.091   1.00 15.46 3   A 1 
ATOM 24   C CZ    . ARG A 1 3   ? 46.771  40.057  7.091   1.00 13.93 3   A 1 
ATOM 25   N NH1   . ARG A 1 3   ? 47.053  38.778  7.172   1.00 13.37 3   A 1 
ATOM 26   N NH2   . ARG A 1 3   ? 47.094  40.678  6.004   1.00 12.44 3   A 1 
ATOM 27   N N     . CYS A 1 4   ? 41.546  41.085  13.398  1.00 24.64 4   A 1 
ATOM 28   C CA    . CYS A 1 4   ? 40.516  40.522  14.261  1.00 25.61 4   A 1 
ATOM 29   C C     . CYS A 1 4   ? 40.175  39.092  13.821  1.00 25.41 4   A 1 
ATOM 30   O O     . CYS A 1 4   ? 39.515  38.898  12.807  1.00 23.99 4   A 1 
ATOM 31   C CB    . CYS A 1 4   ? 39.289  41.448  14.237  1.00 24.87 4   A 1 
ATOM 32   S SG    . CYS A 1 4   ? 38.108  40.964  15.529  1.00 22.00 4   A 1 
ATOM 33   N N     . ASN A 1 5   ? 40.620  38.105  14.593  1.00 22.74 5   A 1 
ATOM 34   C CA    . ASN A 1 5   ? 40.470  36.675  14.289  1.00 24.67 5   A 1 
ATOM 35   C C     . ASN A 1 5   ? 39.058  36.101  14.565  1.00 24.09 5   A 1 
ATOM 36   O O     . ASN A 1 5   ? 38.919  34.889  14.678  1.00 22.02 5   A 1 
ATOM 37   C CB    . ASN A 1 5   ? 41.556  35.889  15.063  1.00 24.37 5   A 1 
ATOM 38   C CG    . ASN A 1 5   ? 42.862  35.701  14.313  1.00 20.60 5   A 1 
ATOM 39   O OD1   . ASN A 1 5   ? 43.020  36.014  13.151  1.00 20.10 5   A 1 
ATOM 40   N ND2   . ASN A 1 5   ? 43.864  35.151  14.976  1.00 20.52 5   A 1 
ATOM 41   N N     . LYS A 1 6   ? 38.003  36.922  14.709  1.00 19.55 6   A 1 
ATOM 42   C CA    . LYS A 1 6   ? 36.714  36.475  15.274  1.00 21.77 6   A 1 
ATOM 43   C C     . LYS A 1 6   ? 35.905  35.500  14.410  1.00 21.39 6   A 1 
ATOM 44   O O     . LYS A 1 6   ? 35.067  34.796  14.963  1.00 18.71 6   A 1 
ATOM 45   C CB    . LYS A 1 6   ? 35.853  37.690  15.664  1.00 21.26 6   A 1 
ATOM 46   C CG    . LYS A 1 6   ? 35.913  37.973  17.170  1.00 19.02 6   A 1 
ATOM 47   C CD    . LYS A 1 6   ? 34.903  39.052  17.554  1.00 17.35 6   A 1 
ATOM 48   C CE    . LYS A 1 6   ? 34.883  39.264  19.058  1.00 15.76 6   A 1 
ATOM 49   N NZ    . LYS A 1 6   ? 33.821  40.217  19.477  1.00 13.29 6   A 1 
ATOM 50   N N     . CYS A 1 7   ? 36.120  35.430  13.097  1.00 25.29 7   A 1 
ATOM 51   C CA    . CYS A 1 7   ? 35.152  34.805  12.185  1.00 26.77 7   A 1 
ATOM 52   C C     . CYS A 1 7   ? 35.063  33.263  12.231  1.00 25.74 7   A 1 
ATOM 53   O O     . CYS A 1 7   ? 34.297  32.697  11.462  1.00 23.99 7   A 1 
ATOM 54   C CB    . CYS A 1 7   ? 35.429  35.291  10.753  1.00 26.23 7   A 1 
ATOM 55   S SG    . CYS A 1 7   ? 35.332  37.098  10.664  1.00 24.72 7   A 1 
ATOM 56   N N     . LEU A 1 8   ? 35.838  32.587  13.082  1.00 21.61 8   A 1 
ATOM 57   C CA    . LEU A 1 8   ? 35.937  31.119  13.018  1.00 24.74 8   A 1 
ATOM 58   C C     . LEU A 1 8   ? 34.772  30.351  13.675  1.00 23.72 8   A 1 
ATOM 59   O O     . LEU A 1 8   ? 34.658  29.151  13.422  1.00 21.82 8   A 1 
ATOM 60   C CB    . LEU A 1 8   ? 37.285  30.673  13.605  1.00 23.69 8   A 1 
ATOM 61   C CG    . LEU A 1 8   ? 38.452  30.732  12.596  1.00 21.62 8   A 1 
ATOM 62   C CD1   . LEU A 1 8   ? 39.779  30.627  13.336  1.00 23.25 8   A 1 
ATOM 63   C CD2   . LEU A 1 8   ? 38.378  29.587  11.577  1.00 25.78 8   A 1 
ATOM 64   N N     . SER A 1 9   ? 33.933  30.970  14.515  1.00 21.00 9   A 1 
ATOM 65   C CA    . SER A 1 9   ? 33.109  30.198  15.456  1.00 24.14 9   A 1 
ATOM 66   C C     . SER A 1 9   ? 31.799  29.617  14.912  1.00 23.58 9   A 1 
ATOM 67   O O     . SER A 1 9   ? 31.204  28.786  15.585  1.00 21.83 9   A 1 
ATOM 68   C CB    . SER A 1 9   ? 32.799  31.034  16.705  1.00 23.21 9   A 1 
ATOM 69   O OG    . SER A 1 9   ? 31.963  32.125  16.388  1.00 21.64 9   A 1 
ATOM 70   N N     . GLU A 1 10  ? 31.313  30.047  13.745  1.00 24.31 10  A 1 
ATOM 71   C CA    . GLU A 1 10  ? 29.916  29.752  13.353  1.00 27.45 10  A 1 
ATOM 72   C C     . GLU A 1 10  ? 29.648  28.325  12.853  1.00 26.15 10  A 1 
ATOM 73   O O     . GLU A 1 10  ? 28.497  27.909  12.772  1.00 23.93 10  A 1 
ATOM 74   C CB    . GLU A 1 10  ? 29.435  30.787  12.323  1.00 25.92 10  A 1 
ATOM 75   C CG    . GLU A 1 10  ? 29.191  32.160  12.958  1.00 24.15 10  A 1 
ATOM 76   C CD    . GLU A 1 10  ? 28.620  33.186  11.972  1.00 23.00 10  A 1 
ATOM 77   O OE1   . GLU A 1 10  ? 27.904  34.087  12.457  1.00 22.98 10  A 1 
ATOM 78   O OE2   . GLU A 1 10  ? 28.947  33.088  10.767  1.00 25.14 10  A 1 
ATOM 79   N N     . ASN A 1 11  ? 30.673  27.543  12.551  1.00 24.67 11  A 1 
ATOM 80   C CA    . ASN A 1 11  ? 30.499  26.259  11.848  1.00 28.44 11  A 1 
ATOM 81   C C     . ASN A 1 11  ? 29.920  25.104  12.690  1.00 26.70 11  A 1 
ATOM 82   O O     . ASN A 1 11  ? 29.691  24.027  12.128  1.00 24.45 11  A 1 
ATOM 83   C CB    . ASN A 1 11  ? 31.830  25.876  11.188  1.00 26.91 11  A 1 
ATOM 84   C CG    . ASN A 1 11  ? 31.964  26.369  9.759   1.00 23.31 11  A 1 
ATOM 85   O OD1   . ASN A 1 11  ? 31.031  26.717  9.068   1.00 23.67 11  A 1 
ATOM 86   N ND2   . ASN A 1 11  ? 33.167  26.350  9.228   1.00 24.54 11  A 1 
ATOM 87   N N     . ASP A 1 12  ? 29.687  25.275  13.991  1.00 28.26 12  A 1 
ATOM 88   C CA    . ASP A 1 12  ? 29.315  24.149  14.864  1.00 31.22 12  A 1 
ATOM 89   C C     . ASP A 1 12  ? 27.893  23.603  14.639  1.00 29.10 12  A 1 
ATOM 90   O O     . ASP A 1 12  ? 27.648  22.419  14.881  1.00 26.65 12  A 1 
ATOM 91   C CB    . ASP A 1 12  ? 29.539  24.527  16.338  1.00 28.99 12  A 1 
ATOM 92   C CG    . ASP A 1 12  ? 30.985  24.336  16.818  1.00 25.19 12  A 1 
ATOM 93   O OD1   . ASP A 1 12  ? 31.727  23.546  16.181  1.00 25.43 12  A 1 
ATOM 94   O OD2   . ASP A 1 12  ? 31.327  24.953  17.849  1.00 26.14 12  A 1 
ATOM 95   N N     . SER A 1 13  ? 26.965  24.406  14.122  1.00 23.17 13  A 1 
ATOM 96   C CA    . SER A 1 13  ? 25.548  24.007  13.995  1.00 26.46 13  A 1 
ATOM 97   C C     . SER A 1 13  ? 25.306  22.832  13.043  1.00 25.27 13  A 1 
ATOM 98   O O     . SER A 1 13  ? 24.358  22.066  13.215  1.00 23.17 13  A 1 
ATOM 99   C CB    . SER A 1 13  ? 24.702  25.203  13.555  1.00 25.30 13  A 1 
ATOM 100  O OG    . SER A 1 13  ? 25.094  25.660  12.287  1.00 23.13 13  A 1 
ATOM 101  N N     . ALA A 1 14  ? 26.177  22.641  12.057  1.00 25.72 14  A 1 
ATOM 102  C CA    . ALA A 1 14  ? 26.042  21.569  11.072  1.00 28.17 14  A 1 
ATOM 103  C C     . ALA A 1 14  ? 26.292  20.157  11.648  1.00 27.23 14  A 1 
ATOM 104  O O     . ALA A 1 14  ? 26.087  19.161  10.944  1.00 25.19 14  A 1 
ATOM 105  C CB    . ALA A 1 14  ? 26.978  21.888  9.902   1.00 26.32 14  A 1 
ATOM 106  N N     . SER A 1 15  ? 26.761  20.059  12.901  1.00 24.64 15  A 1 
ATOM 107  C CA    . SER A 1 15  ? 27.107  18.777  13.522  1.00 26.69 15  A 1 
ATOM 108  C C     . SER A 1 15  ? 25.895  18.009  14.048  1.00 25.52 15  A 1 
ATOM 109  O O     . SER A 1 15  ? 25.873  16.775  13.941  1.00 24.23 15  A 1 
ATOM 110  C CB    . SER A 1 15  ? 28.168  18.989  14.611  1.00 25.92 15  A 1 
ATOM 111  O OG    . SER A 1 15  ? 27.641  19.680  15.721  1.00 23.80 15  A 1 
ATOM 112  N N     . GLU A 1 16  ? 24.865  18.701  14.542  1.00 26.42 16  A 1 
ATOM 113  C CA    . GLU A 1 16  ? 23.688  18.062  15.148  1.00 28.98 16  A 1 
ATOM 114  C C     . GLU A 1 16  ? 22.850  17.276  14.129  1.00 27.63 16  A 1 
ATOM 115  O O     . GLU A 1 16  ? 22.469  16.129  14.388  1.00 25.54 16  A 1 
ATOM 116  C CB    . GLU A 1 16  ? 22.816  19.096  15.886  1.00 27.71 16  A 1 
ATOM 117  C CG    . GLU A 1 16  ? 23.459  19.579  17.193  1.00 25.22 16  A 1 
ATOM 118  C CD    . GLU A 1 16  ? 22.483  20.386  18.078  1.00 23.89 16  A 1 
ATOM 119  O OE1   . GLU A 1 16  ? 22.561  20.221  19.317  1.00 24.05 16  A 1 
ATOM 120  O OE2   . GLU A 1 16  ? 21.646  21.134  17.515  1.00 26.45 16  A 1 
ATOM 121  N N     . ASP A 1 17  ? 22.656  17.830  12.929  1.00 26.54 17  A 1 
ATOM 122  C CA    . ASP A 1 17  ? 21.877  17.164  11.862  1.00 29.52 17  A 1 
ATOM 123  C C     . ASP A 1 17  ? 22.484  15.829  11.416  1.00 28.34 17  A 1 
ATOM 124  O O     . ASP A 1 17  ? 21.772  14.865  11.113  1.00 26.60 17  A 1 
ATOM 125  C CB    . ASP A 1 17  ? 21.766  18.107  10.647  1.00 28.42 17  A 1 
ATOM 126  C CG    . ASP A 1 17  ? 20.435  18.857  10.550  1.00 25.06 17  A 1 
ATOM 127  O OD1   . ASP A 1 17  ? 19.478  18.475  11.256  1.00 25.50 17  A 1 
ATOM 128  O OD2   . ASP A 1 17  ? 20.375  19.766  9.694   1.00 26.20 17  A 1 
ATOM 129  N N     . ARG A 1 18  ? 23.829  15.726  11.420  1.00 27.01 18  A 1 
ATOM 130  C CA    . ARG A 1 18  ? 24.504  14.475  11.059  1.00 29.19 18  A 1 
ATOM 131  C C     . ARG A 1 18  ? 24.278  13.364  12.084  1.00 28.23 18  A 1 
ATOM 132  O O     . ARG A 1 18  ? 24.320  12.191  11.713  1.00 25.85 18  A 1 
ATOM 133  C CB    . ARG A 1 18  ? 26.003  14.697  10.833  1.00 27.75 18  A 1 
ATOM 134  C CG    . ARG A 1 18  ? 26.274  15.373  9.487   1.00 25.00 18  A 1 
ATOM 135  C CD    . ARG A 1 18  ? 27.777  15.396  9.219   1.00 24.18 18  A 1 
ATOM 136  N NE    . ARG A 1 18  ? 28.084  16.077  7.964   1.00 22.77 18  A 1 
ATOM 137  C CZ    . ARG A 1 18  ? 29.276  16.184  7.387   1.00 21.18 18  A 1 
ATOM 138  N NH1   . ARG A 1 18  ? 30.333  15.617  7.904   1.00 19.88 18  A 1 
ATOM 139  N NH2   . ARG A 1 18  ? 29.423  16.861  6.289   1.00 18.67 18  A 1 
ATOM 140  N N     . HIS A 1 19  ? 24.038  13.702  13.347  1.00 26.51 19  A 1 
ATOM 141  C CA    . HIS A 1 19  ? 23.830  12.704  14.391  1.00 28.28 19  A 1 
ATOM 142  C C     . HIS A 1 19  ? 22.470  12.018  14.256  1.00 27.53 19  A 1 
ATOM 143  O O     . HIS A 1 19  ? 22.390  10.789  14.382  1.00 25.78 19  A 1 
ATOM 144  C CB    . HIS A 1 19  ? 24.075  13.309  15.783  1.00 27.27 19  A 1 
ATOM 145  C CG    . HIS A 1 19  ? 25.281  12.693  16.456  1.00 24.77 19  A 1 
ATOM 146  N ND1   . HIS A 1 19  ? 25.729  11.403  16.298  1.00 24.23 19  A 1 
ATOM 147  C CD2   . HIS A 1 19  ? 26.135  13.300  17.342  1.00 24.15 19  A 1 
ATOM 148  C CE1   . HIS A 1 19  ? 26.821  11.231  17.060  1.00 23.59 19  A 1 
ATOM 149  N NE2   . HIS A 1 19  ? 27.104  12.363  17.707  1.00 23.62 19  A 1 
ATOM 150  N N     . TRP A 1 20  ? 21.424  12.784  13.917  1.00 32.65 20  A 1 
ATOM 151  C CA    . TRP A 1 20  ? 20.075  12.244  13.700  1.00 29.08 20  A 1 
ATOM 152  C C     . TRP A 1 20  ? 20.022  11.215  12.569  1.00 27.61 20  A 1 
ATOM 153  O O     . TRP A 1 20  ? 19.437  10.140  12.720  1.00 24.82 20  A 1 
ATOM 154  C CB    . TRP A 1 20  ? 19.093  13.395  13.431  1.00 27.32 20  A 1 
ATOM 155  C CG    . TRP A 1 20  ? 18.113  13.577  14.532  1.00 24.17 20  A 1 
ATOM 156  C CD1   . TRP A 1 20  ? 18.283  14.366  15.615  1.00 21.26 20  A 1 
ATOM 157  C CD2   . TRP A 1 20  ? 16.806  12.924  14.697  1.00 22.96 20  A 1 
ATOM 158  N NE1   . TRP A 1 20  ? 17.183  14.255  16.448  1.00 19.27 20  A 1 
ATOM 159  C CE2   . TRP A 1 20  ? 16.257  13.377  15.917  1.00 20.33 20  A 1 
ATOM 160  C CE3   . TRP A 1 20  ? 16.074  12.016  13.920  1.00 24.12 20  A 1 
ATOM 161  C CZ2   . TRP A 1 20  ? 14.986  12.926  16.366  1.00 25.52 20  A 1 
ATOM 162  C CZ3   . TRP A 1 20  ? 14.808  11.561  14.367  1.00 25.64 20  A 1 
ATOM 163  C CH2   . TRP A 1 20  ? 14.285  12.011  15.572  1.00 26.77 20  A 1 
ATOM 164  N N     . HIS A 1 21  ? 20.696  11.505  11.455  1.00 30.04 21  A 1 
ATOM 165  C CA    . HIS A 1 21  ? 20.758  10.551  10.349  1.00 31.38 21  A 1 
ATOM 166  C C     . HIS A 1 21  ? 21.434  9.236   10.740  1.00 30.34 21  A 1 
ATOM 167  O O     . HIS A 1 21  ? 21.015  8.171   10.284  1.00 28.39 21  A 1 
ATOM 168  C CB    . HIS A 1 21  ? 21.438  11.199  9.135   1.00 30.27 21  A 1 
ATOM 169  C CG    . HIS A 1 21  ? 20.439  11.784  8.174   1.00 27.00 21  A 1 
ATOM 170  N ND1   . HIS A 1 21  ? 19.569  11.059  7.401   1.00 25.98 21  A 1 
ATOM 171  C CD2   . HIS A 1 21  ? 20.211  13.096  7.907   1.00 26.40 21  A 1 
ATOM 172  C CE1   . HIS A 1 21  ? 18.826  11.915  6.685   1.00 24.72 21  A 1 
ATOM 173  N NE2   . HIS A 1 21  ? 19.185  13.173  6.958   1.00 24.07 21  A 1 
ATOM 174  N N     . ARG A 1 22  ? 22.452  9.283   11.595  1.00 26.61 22  A 1 
ATOM 175  C CA    . ARG A 1 22  ? 23.209  8.085   11.967  1.00 26.54 22  A 1 
ATOM 176  C C     . ARG A 1 22  ? 22.411  7.142   12.868  1.00 25.83 22  A 1 
ATOM 177  O O     . ARG A 1 22  ? 22.451  5.929   12.650  1.00 23.66 22  A 1 
ATOM 178  C CB    . ARG A 1 22  ? 24.549  8.488   12.604  1.00 25.39 22  A 1 
ATOM 179  C CG    . ARG A 1 22  ? 25.718  7.843   11.852  1.00 22.36 22  A 1 
ATOM 180  C CD    . ARG A 1 22  ? 27.053  8.256   12.483  1.00 20.17 22  A 1 
ATOM 181  N NE    . ARG A 1 22  ? 28.190  7.757   11.713  1.00 19.11 22  A 1 
ATOM 182  C CZ    . ARG A 1 22  ? 29.469  7.924   12.023  1.00 16.14 22  A 1 
ATOM 183  N NH1   . ARG A 1 22  ? 29.828  8.564   13.099  1.00 15.35 22  A 1 
ATOM 184  N NH2   . ARG A 1 22  ? 30.407  7.447   11.263  1.00 14.13 22  A 1 
ATOM 185  N N     . THR A 1 23  ? 21.672  7.675   13.847  1.00 28.51 23  A 1 
ATOM 186  C CA    . THR A 1 23  ? 20.878  6.858   14.782  1.00 27.86 23  A 1 
ATOM 187  C C     . THR A 1 23  ? 19.694  6.185   14.091  1.00 26.76 23  A 1 
ATOM 188  O O     . THR A 1 23  ? 19.459  5.000   14.319  1.00 24.78 23  A 1 
ATOM 189  C CB    . THR A 1 23  ? 20.387  7.682   15.974  1.00 26.24 23  A 1 
ATOM 190  O OG1   . THR A 1 23  ? 19.896  8.929   15.541  1.00 25.03 23  A 1 
ATOM 191  C CG2   . THR A 1 23  ? 21.511  7.956   16.964  1.00 27.38 23  A 1 
ATOM 192  N N     . ALA A 1 24  ? 19.029  6.874   13.173  1.00 29.12 24  A 1 
ATOM 193  C CA    . ALA A 1 24  ? 17.945  6.274   12.376  1.00 28.57 24  A 1 
ATOM 194  C C     . ALA A 1 24  ? 18.438  5.121   11.486  1.00 28.13 24  A 1 
ATOM 195  O O     . ALA A 1 24  ? 17.740  4.127   11.309  1.00 26.74 24  A 1 
ATOM 196  C CB    . ALA A 1 24  ? 17.288  7.385   11.555  1.00 27.42 24  A 1 
ATOM 197  N N     . THR A 1 25  ? 19.663  5.220   10.957  1.00 27.74 25  A 1 
ATOM 198  C CA    . THR A 1 25  ? 20.242  4.175   10.088  1.00 26.04 25  A 1 
ATOM 199  C C     . THR A 1 25  ? 20.615  2.914   10.870  1.00 25.65 25  A 1 
ATOM 200  O O     . THR A 1 25  ? 20.475  1.804   10.346  1.00 23.39 25  A 1 
ATOM 201  C CB    . THR A 1 25  ? 21.461  4.675   9.306   1.00 24.76 25  A 1 
ATOM 202  O OG1   . THR A 1 25  ? 21.350  6.012   8.908   1.00 22.00 25  A 1 
ATOM 203  C CG2   . THR A 1 25  ? 21.659  3.883   8.014   1.00 22.70 25  A 1 
ATOM 204  N N     . LEU A 1 26  ? 21.051  3.064   12.134  1.00 25.62 26  A 1 
ATOM 205  C CA    . LEU A 1 26  ? 21.410  1.913   12.980  1.00 25.79 26  A 1 
ATOM 206  C C     . LEU A 1 26  ? 20.216  0.997   13.258  1.00 25.65 26  A 1 
ATOM 207  O O     . LEU A 1 26  ? 20.377  -0.222  13.210  1.00 23.40 26  A 1 
ATOM 208  C CB    . LEU A 1 26  ? 22.046  2.418   14.286  1.00 23.57 26  A 1 
ATOM 209  C CG    . LEU A 1 26  ? 23.554  2.694   14.162  1.00 20.20 26  A 1 
ATOM 210  C CD1   . LEU A 1 26  ? 24.032  3.567   15.314  1.00 19.65 26  A 1 
ATOM 211  C CD2   . LEU A 1 26  ? 24.356  1.395   14.179  1.00 21.15 26  A 1 
ATOM 212  N N     . PHE A 1 27  ? 19.023  1.561   13.448  1.00 27.21 27  A 1 
ATOM 213  C CA    . PHE A 1 27  ? 17.806  0.767   13.655  1.00 27.12 27  A 1 
ATOM 214  C C     . PHE A 1 27  ? 17.453  -0.116  12.454  1.00 27.63 27  A 1 
ATOM 215  O O     . PHE A 1 27  ? 16.942  -1.221  12.631  1.00 24.58 27  A 1 
ATOM 216  C CB    . PHE A 1 27  ? 16.636  1.698   13.994  1.00 24.37 27  A 1 
ATOM 217  C CG    . PHE A 1 27  ? 16.197  1.590   15.437  1.00 20.27 27  A 1 
ATOM 218  C CD1   . PHE A 1 27  ? 15.277  0.603   15.819  1.00 18.32 27  A 1 
ATOM 219  C CD2   . PHE A 1 27  ? 16.719  2.464   16.399  1.00 18.43 27  A 1 
ATOM 220  C CE1   . PHE A 1 27  ? 14.864  0.498   17.156  1.00 16.02 27  A 1 
ATOM 221  C CE2   . PHE A 1 27  ? 16.313  2.357   17.742  1.00 16.29 27  A 1 
ATOM 222  C CZ    . PHE A 1 27  ? 15.384  1.374   18.113  1.00 16.67 27  A 1 
ATOM 223  N N     . MET A 1 28  ? 17.722  0.346   11.230  1.00 31.02 28  A 1 
ATOM 224  C CA    . MET A 1 28  ? 17.389  -0.429  10.036  1.00 31.28 28  A 1 
ATOM 225  C C     . MET A 1 28  ? 18.282  -1.652  9.841   1.00 31.97 28  A 1 
ATOM 226  O O     . MET A 1 28  ? 17.795  -2.681  9.376   1.00 29.53 28  A 1 
ATOM 227  C CB    . MET A 1 28  ? 17.463  0.459   8.779   1.00 28.96 28  A 1 
ATOM 228  C CG    . MET A 1 28  ? 16.174  1.263   8.568   1.00 25.45 28  A 1 
ATOM 229  S SD    . MET A 1 28  ? 15.972  1.824   6.852   1.00 23.31 28  A 1 
ATOM 230  C CE    . MET A 1 28  ? 14.252  2.341   6.895   1.00 21.92 28  A 1 
ATOM 231  N N     . ASN A 1 29  ? 19.552  -1.574  10.177  1.00 28.74 29  A 1 
ATOM 232  C CA    . ASN A 1 29  ? 20.498  -2.638  9.843   1.00 28.94 29  A 1 
ATOM 233  C C     . ASN A 1 29  ? 20.303  -3.918  10.668  1.00 28.18 29  A 1 
ATOM 234  O O     . ASN A 1 29  ? 20.480  -5.007  10.127  1.00 25.55 29  A 1 
ATOM 235  C CB    . ASN A 1 29  ? 21.931  -2.117  9.936   1.00 27.35 29  A 1 
ATOM 236  C CG    . ASN A 1 29  ? 22.387  -1.407  8.671   1.00 23.17 29  A 1 
ATOM 237  O OD1   . ASN A 1 29  ? 21.778  -1.454  7.630   1.00 22.32 29  A 1 
ATOM 238  N ND2   . ASN A 1 29  ? 23.522  -0.743  8.727   1.00 22.05 29  A 1 
ATOM 239  N N     . CYS A 1 30  ? 19.912  -3.812  11.946  1.00 29.48 30  A 1 
ATOM 240  C CA    . CYS A 1 30  ? 19.803  -4.995  12.809  1.00 30.50 30  A 1 
ATOM 241  C C     . CYS A 1 30  ? 18.740  -6.002  12.347  1.00 29.76 30  A 1 
ATOM 242  O O     . CYS A 1 30  ? 18.873  -7.184  12.615  1.00 26.85 30  A 1 
ATOM 243  C CB    . CYS A 1 30  ? 19.549  -4.563  14.255  1.00 27.68 30  A 1 
ATOM 244  S SG    . CYS A 1 30  ? 21.061  -3.833  14.962  1.00 23.90 30  A 1 
ATOM 245  N N     . VAL A 1 31  ? 17.704  -5.549  11.651  1.00 27.90 31  A 1 
ATOM 246  C CA    . VAL A 1 31  ? 16.577  -6.423  11.255  1.00 29.01 31  A 1 
ATOM 247  C C     . VAL A 1 31  ? 16.923  -7.322  10.054  1.00 28.05 31  A 1 
ATOM 248  O O     . VAL A 1 31  ? 16.264  -8.336  9.843   1.00 25.50 31  A 1 
ATOM 249  C CB    . VAL A 1 31  ? 15.308  -5.596  10.985  1.00 26.97 31  A 1 
ATOM 250  C CG1   . VAL A 1 31  ? 14.068  -6.483  10.830  1.00 23.80 31  A 1 
ATOM 251  C CG2   . VAL A 1 31  ? 15.013  -4.599  12.107  1.00 25.54 31  A 1 
ATOM 252  N N     . SER A 1 32  ? 17.935  -6.962  9.256   1.00 29.25 32  A 1 
ATOM 253  C CA    . SER A 1 32  ? 18.200  -7.641  7.979   1.00 30.45 32  A 1 
ATOM 254  C C     . SER A 1 32  ? 18.788  -9.042  8.117   1.00 29.39 32  A 1 
ATOM 255  O O     . SER A 1 32  ? 18.461  -9.930  7.325   1.00 26.75 32  A 1 
ATOM 256  C CB    . SER A 1 32  ? 19.098  -6.788  7.095   1.00 28.46 32  A 1 
ATOM 257  O OG    . SER A 1 32  ? 20.381  -6.614  7.653   1.00 26.47 32  A 1 
ATOM 258  N N     . ASN A 1 33  ? 19.644  -9.243  9.117   1.00 28.64 33  A 1 
ATOM 259  C CA    . ASN A 1 33  ? 20.207  -10.562 9.366   1.00 30.26 33  A 1 
ATOM 260  C C     . ASN A 1 33  ? 19.161  -11.411 10.074  1.00 29.10 33  A 1 
ATOM 261  O O     . ASN A 1 33  ? 18.923  -11.252 11.264  1.00 26.65 33  A 1 
ATOM 262  C CB    . ASN A 1 33  ? 21.544  -10.449 10.120  1.00 28.45 33  A 1 
ATOM 263  C CG    . ASN A 1 33  ? 22.687  -10.070 9.210   1.00 24.23 33  A 1 
ATOM 264  O OD1   . ASN A 1 33  ? 22.604  -10.088 7.995   1.00 23.99 33  A 1 
ATOM 265  N ND2   . ASN A 1 33  ? 23.821  -9.730  9.778   1.00 24.36 33  A 1 
ATOM 266  N N     . GLY A 1 34  ? 18.543  -12.311 9.329   1.00 32.03 34  A 1 
ATOM 267  C CA    . GLY A 1 34  ? 17.580  -13.298 9.822   1.00 31.84 34  A 1 
ATOM 268  C C     . GLY A 1 34  ? 18.182  -14.373 10.731  1.00 30.81 34  A 1 
ATOM 269  O O     . GLY A 1 34  ? 17.750  -15.518 10.678  1.00 28.48 34  A 1 
ATOM 270  N N     . THR A 1 35  ? 19.200  -14.027 11.525  1.00 28.87 35  A 1 
ATOM 271  C CA    . THR A 1 35  ? 19.624  -14.861 12.643  1.00 29.14 35  A 1 
ATOM 272  C C     . THR A 1 35  ? 18.437  -14.975 13.587  1.00 27.93 35  A 1 
ATOM 273  O O     . THR A 1 35  ? 17.940  -13.976 14.092  1.00 25.49 35  A 1 
ATOM 274  C CB    . THR A 1 35  ? 20.851  -14.297 13.374  1.00 26.68 35  A 1 
ATOM 275  O OG1   . THR A 1 35  ? 20.796  -12.888 13.441  1.00 24.28 35  A 1 
ATOM 276  C CG2   . THR A 1 35  ? 22.127  -14.669 12.635  1.00 25.64 35  A 1 
ATOM 277  N N     . VAL A 1 36  ? 17.986  -16.210 13.767  1.00 26.89 36  A 1 
ATOM 278  C CA    . VAL A 1 36  ? 17.017  -16.568 14.785  1.00 28.18 36  A 1 
ATOM 279  C C     . VAL A 1 36  ? 17.530  -15.992 16.098  1.00 27.32 36  A 1 
ATOM 280  O O     . VAL A 1 36  ? 18.619  -16.346 16.533  1.00 25.50 36  A 1 
ATOM 281  C CB    . VAL A 1 36  ? 16.873  -18.105 14.887  1.00 26.48 36  A 1 
ATOM 282  C CG1   . VAL A 1 36  ? 15.840  -18.510 15.937  1.00 23.89 36  A 1 
ATOM 283  C CG2   . VAL A 1 36  ? 16.434  -18.696 13.529  1.00 26.26 36  A 1 
ATOM 284  N N     . TYR A 1 37  ? 16.788  -15.053 16.677  1.00 26.98 37  A 1 
ATOM 285  C CA    . TYR A 1 37  ? 17.054  -14.585 18.026  1.00 27.73 37  A 1 
ATOM 286  C C     . TYR A 1 37  ? 16.805  -15.783 18.944  1.00 27.03 37  A 1 
ATOM 287  O O     . TYR A 1 37  ? 15.666  -16.068 19.297  1.00 25.31 37  A 1 
ATOM 288  C CB    . TYR A 1 37  ? 16.183  -13.376 18.374  1.00 26.97 37  A 1 
ATOM 289  C CG    . TYR A 1 37  ? 16.688  -12.080 17.786  1.00 26.57 37  A 1 
ATOM 290  C CD1   . TYR A 1 37  ? 17.647  -11.325 18.493  1.00 26.79 37  A 1 
ATOM 291  C CD2   . TYR A 1 37  ? 16.246  -11.638 16.531  1.00 28.26 37  A 1 
ATOM 292  C CE1   . TYR A 1 37  ? 18.181  -10.149 17.925  1.00 25.69 37  A 1 
ATOM 293  C CE2   . TYR A 1 37  ? 16.772  -10.468 15.952  1.00 24.78 37  A 1 
ATOM 294  C CZ    . TYR A 1 37  ? 17.751  -9.732  16.654  1.00 23.69 37  A 1 
ATOM 295  O OH    . TYR A 1 37  ? 18.289  -8.610  16.076  1.00 23.70 37  A 1 
ATOM 296  N N     . GLU A 1 38  ? 17.865  -16.511 19.259  1.00 26.85 38  A 1 
ATOM 297  C CA    . GLU A 1 38  ? 17.848  -17.370 20.426  1.00 28.71 38  A 1 
ATOM 298  C C     . GLU A 1 38  ? 17.506  -16.464 21.604  1.00 27.69 38  A 1 
ATOM 299  O O     . GLU A 1 38  ? 18.261  -15.541 21.938  1.00 26.12 38  A 1 
ATOM 300  C CB    . GLU A 1 38  ? 19.185  -18.099 20.630  1.00 28.10 38  A 1 
ATOM 301  C CG    . GLU A 1 38  ? 19.354  -19.290 19.668  1.00 25.26 38  A 1 
ATOM 302  C CD    . GLU A 1 38  ? 20.586  -20.150 19.973  1.00 23.13 38  A 1 
ATOM 303  O OE1   . GLU A 1 38  ? 20.536  -21.357 19.635  1.00 22.32 38  A 1 
ATOM 304  O OE2   . GLU A 1 38  ? 21.578  -19.616 20.512  1.00 22.56 38  A 1 
ATOM 305  N N     . GLU A 1 39  ? 16.333  -16.680 22.177  1.00 28.19 39  A 1 
ATOM 306  C CA    . GLU A 1 39  ? 15.987  -16.068 23.448  1.00 29.19 39  A 1 
ATOM 307  C C     . GLU A 1 39  ? 17.078  -16.484 24.435  1.00 27.21 39  A 1 
ATOM 308  O O     . GLU A 1 39  ? 17.279  -17.676 24.681  1.00 25.44 39  A 1 
ATOM 309  C CB    . GLU A 1 39  ? 14.603  -16.503 23.930  1.00 28.62 39  A 1 
ATOM 310  C CG    . GLU A 1 39  ? 13.471  -15.843 23.117  1.00 26.08 39  A 1 
ATOM 311  C CD    . GLU A 1 39  ? 12.064  -16.179 23.640  1.00 24.80 39  A 1 
ATOM 312  O OE1   . GLU A 1 39  ? 11.169  -15.327 23.467  1.00 24.10 39  A 1 
ATOM 313  O OE2   . GLU A 1 39  ? 11.877  -17.286 24.192  1.00 24.85 39  A 1 
ATOM 314  N N     . ALA A 1 40  ? 17.819  -15.501 24.941  1.00 30.29 40  A 1 
ATOM 315  C CA    . ALA A 1 40  ? 18.843  -15.754 25.937  1.00 29.31 40  A 1 
ATOM 316  C C     . ALA A 1 40  ? 18.145  -16.261 27.199  1.00 27.82 40  A 1 
ATOM 317  O O     . ALA A 1 40  ? 17.664  -15.463 28.001  1.00 26.23 40  A 1 
ATOM 318  C CB    . ALA A 1 40  ? 19.669  -14.488 26.151  1.00 27.58 40  A 1 
ATOM 319  N N     . VAL A 1 41  ? 18.051  -17.577 27.336  1.00 30.42 41  A 1 
ATOM 320  C CA    . VAL A 1 41  ? 17.550  -18.243 28.534  1.00 31.18 41  A 1 
ATOM 321  C C     . VAL A 1 41  ? 18.582  -18.019 29.627  1.00 29.30 41  A 1 
ATOM 322  O O     . VAL A 1 41  ? 19.532  -18.786 29.783  1.00 27.73 41  A 1 
ATOM 323  C CB    . VAL A 1 41  ? 17.254  -19.737 28.290  1.00 29.70 41  A 1 
ATOM 324  C CG1   . VAL A 1 41  ? 16.599  -20.357 29.528  1.00 28.17 41  A 1 
ATOM 325  C CG2   . VAL A 1 41  ? 16.326  -19.957 27.101  1.00 31.24 41  A 1 
ATOM 326  N N     . GLY A 1 42  ? 18.421  -16.905 30.339  1.00 33.33 42  A 1 
ATOM 327  C CA    . GLY A 1 42  ? 19.186  -16.684 31.555  1.00 33.68 42  A 1 
ATOM 328  C C     . GLY A 1 42  ? 18.900  -17.803 32.553  1.00 33.16 42  A 1 
ATOM 329  O O     . GLY A 1 42  ? 17.753  -18.217 32.701  1.00 31.31 42  A 1 
ATOM 330  N N     . ARG A 1 43  ? 19.933  -18.272 33.260  1.00 28.33 43  A 1 
ATOM 331  C CA    . ARG A 1 43  ? 19.834  -19.399 34.221  1.00 30.92 43  A 1 
ATOM 332  C C     . ARG A 1 43  ? 18.719  -19.247 35.265  1.00 29.68 43  A 1 
ATOM 333  O O     . ARG A 1 43  ? 18.167  -20.247 35.687  1.00 27.26 43  A 1 
ATOM 334  C CB    . ARG A 1 43  ? 21.173  -19.556 34.970  1.00 29.37 43  A 1 
ATOM 335  C CG    . ARG A 1 43  ? 22.113  -20.566 34.327  1.00 26.61 43  A 1 
ATOM 336  C CD    . ARG A 1 43  ? 23.338  -20.738 35.230  1.00 24.47 43  A 1 
ATOM 337  N NE    . ARG A 1 43  ? 24.226  -21.794 34.746  1.00 23.27 43  A 1 
ATOM 338  C CZ    . ARG A 1 43  ? 25.375  -22.172 35.312  1.00 20.50 43  A 1 
ATOM 339  N NH1   . ARG A 1 43  ? 25.822  -21.578 36.376  1.00 19.91 43  A 1 
ATOM 340  N NH2   . ARG A 1 43  ? 26.073  -23.139 34.811  1.00 19.34 43  A 1 
ATOM 341  N N     . GLU A 1 44  ? 18.436  -18.032 35.706  1.00 35.22 44  A 1 
ATOM 342  C CA    . GLU A 1 44  ? 17.503  -17.763 36.815  1.00 36.96 44  A 1 
ATOM 343  C C     . GLU A 1 44  ? 16.032  -17.628 36.375  1.00 36.08 44  A 1 
ATOM 344  O O     . GLU A 1 44  ? 15.235  -16.993 37.054  1.00 34.28 44  A 1 
ATOM 345  C CB    . GLU A 1 44  ? 17.972  -16.554 37.630  1.00 34.78 44  A 1 
ATOM 346  C CG    . GLU A 1 44  ? 19.282  -16.827 38.378  1.00 32.45 44  A 1 
ATOM 347  C CD    . GLU A 1 44  ? 19.673  -15.704 39.336  1.00 30.15 44  A 1 
ATOM 348  O OE1   . GLU A 1 44  ? 20.486  -15.995 40.242  1.00 28.69 44  A 1 
ATOM 349  O OE2   . GLU A 1 44  ? 19.179  -14.569 39.151  1.00 28.71 44  A 1 
ATOM 350  N N     . GLY A 1 45  ? 15.642  -18.186 35.225  1.00 36.83 45  A 1 
ATOM 351  C CA    . GLY A 1 45  ? 14.234  -18.223 34.821  1.00 36.86 45  A 1 
ATOM 352  C C     . GLY A 1 45  ? 13.615  -16.888 34.399  1.00 36.56 45  A 1 
ATOM 353  O O     . GLY A 1 45  ? 12.505  -16.880 33.866  1.00 35.07 45  A 1 
ATOM 354  N N     . CYS A 1 46  ? 14.310  -15.761 34.585  1.00 44.73 46  A 1 
ATOM 355  C CA    . CYS A 1 46  ? 13.870  -14.470 34.089  1.00 44.81 46  A 1 
ATOM 356  C C     . CYS A 1 46  ? 14.089  -14.392 32.574  1.00 43.39 46  A 1 
ATOM 357  O O     . CYS A 1 46  ? 15.186  -14.096 32.104  1.00 41.17 46  A 1 
ATOM 358  C CB    . CYS A 1 46  ? 14.583  -13.344 34.841  1.00 42.02 46  A 1 
ATOM 359  S SG    . CYS A 1 46  ? 13.887  -13.168 36.521  1.00 38.31 46  A 1 
ATOM 360  N N     . TRP A 1 47  ? 13.031  -14.649 31.800  1.00 50.38 47  A 1 
ATOM 361  C CA    . TRP A 1 47  ? 12.997  -14.429 30.359  1.00 47.87 47  A 1 
ATOM 362  C C     . TRP A 1 47  ? 13.038  -12.926 30.067  1.00 46.43 47  A 1 
ATOM 363  O O     . TRP A 1 47  ? 12.020  -12.272 29.832  1.00 45.13 47  A 1 
ATOM 364  C CB    . TRP A 1 47  ? 11.766  -15.106 29.754  1.00 45.60 47  A 1 
ATOM 365  C CG    . TRP A 1 47  ? 11.769  -16.597 29.835  1.00 42.78 47  A 1 
ATOM 366  C CD1   . TRP A 1 47  ? 11.432  -17.332 30.917  1.00 39.70 47  A 1 
ATOM 367  C CD2   . TRP A 1 47  ? 12.145  -17.554 28.798  1.00 43.14 47  A 1 
ATOM 368  N NE1   . TRP A 1 47  ? 11.564  -18.682 30.628  1.00 35.78 47  A 1 
ATOM 369  C CE2   . TRP A 1 47  ? 11.989  -18.858 29.333  1.00 39.06 47  A 1 
ATOM 370  C CE3   . TRP A 1 47  ? 12.572  -17.415 27.458  1.00 40.27 47  A 1 
ATOM 371  C CZ2   . TRP A 1 47  ? 12.243  -20.016 28.551  1.00 39.85 47  A 1 
ATOM 372  C CZ3   . TRP A 1 47  ? 12.826  -18.582 26.682  1.00 39.72 47  A 1 
ATOM 373  C CH2   . TRP A 1 47  ? 12.660  -19.847 27.225  1.00 41.35 47  A 1 
ATOM 374  N N     . ALA A 1 48  ? 14.237  -12.343 30.136  1.00 61.23 48  A 1 
ATOM 375  C CA    . ALA A 1 48  ? 14.435  -10.942 29.824  1.00 61.43 48  A 1 
ATOM 376  C C     . ALA A 1 48  ? 14.372  -10.753 28.303  1.00 62.89 48  A 1 
ATOM 377  O O     . ALA A 1 48  ? 15.223  -11.244 27.568  1.00 61.83 48  A 1 
ATOM 378  C CB    . ALA A 1 48  ? 15.753  -10.464 30.442  1.00 56.45 48  A 1 
ATOM 379  N N     . ARG A 1 49  ? 13.370  -10.020 27.840  1.00 71.65 49  A 1 
ATOM 380  C CA    . ARG A 1 49  ? 13.254  -9.659  26.426  1.00 72.16 49  A 1 
ATOM 381  C C     . ARG A 1 49  ? 14.503  -8.899  25.993  1.00 74.48 49  A 1 
ATOM 382  O O     . ARG A 1 49  ? 14.927  -7.968  26.669  1.00 70.74 49  A 1 
ATOM 383  C CB    . ARG A 1 49  ? 11.977  -8.854  26.214  1.00 69.25 49  A 1 
ATOM 384  C CG    . ARG A 1 49  ? 11.749  -8.517  24.744  1.00 63.76 49  A 1 
ATOM 385  C CD    . ARG A 1 49  ? 10.388  -7.843  24.559  1.00 65.11 49  A 1 
ATOM 386  N NE    . ARG A 1 49  ? 10.206  -7.411  23.174  1.00 60.94 49  A 1 
ATOM 387  C CZ    . ARG A 1 49  ? 9.053   -7.201  22.568  1.00 52.59 49  A 1 
ATOM 388  N NH1   . ARG A 1 49  ? 7.915   -7.362  23.184  1.00 49.73 49  A 1 
ATOM 389  N NH2   . ARG A 1 49  ? 9.038   -6.814  21.344  1.00 52.64 49  A 1 
ATOM 390  N N     . LEU A 1 50  ? 15.072  -9.259  24.835  1.00 71.49 50  A 1 
ATOM 391  C CA    . LEU A 1 50  ? 16.222  -8.561  24.283  1.00 73.08 50  A 1 
ATOM 392  C C     . LEU A 1 50  ? 15.859  -7.121  23.889  1.00 75.74 50  A 1 
ATOM 393  O O     . LEU A 1 50  ? 14.709  -6.807  23.556  1.00 72.31 50  A 1 
ATOM 394  C CB    . LEU A 1 50  ? 16.814  -9.348  23.109  1.00 67.96 50  A 1 
ATOM 395  C CG    . LEU A 1 50  ? 17.482  -10.681 23.509  1.00 64.57 50  A 1 
ATOM 396  C CD1   . LEU A 1 50  ? 17.891  -11.453 22.264  1.00 59.71 50  A 1 
ATOM 397  C CD2   . LEU A 1 50  ? 18.724  -10.464 24.372  1.00 62.32 50  A 1 
ATOM 398  N N     . CYS A 1 51  ? 16.846  -6.238  23.928  1.00 77.86 51  A 1 
ATOM 399  C CA    . CYS A 1 51  ? 16.711  -4.851  23.509  1.00 76.50 51  A 1 
ATOM 400  C C     . CYS A 1 51  ? 16.308  -4.769  22.032  1.00 75.09 51  A 1 
ATOM 401  O O     . CYS A 1 51  ? 17.012  -5.282  21.173  1.00 69.09 51  A 1 
ATOM 402  C CB    . CYS A 1 51  ? 18.051  -4.158  23.764  1.00 76.16 51  A 1 
ATOM 403  S SG    . CYS A 1 51  ? 18.060  -2.447  23.143  1.00 76.03 51  A 1 
ATOM 404  N N     . ASP A 1 52  ? 15.235  -4.052  21.742  1.00 82.64 52  A 1 
ATOM 405  C CA    . ASP A 1 52  ? 14.769  -3.841  20.366  1.00 79.36 52  A 1 
ATOM 406  C C     . ASP A 1 52  ? 15.755  -2.991  19.521  1.00 78.75 52  A 1 
ATOM 407  O O     . ASP A 1 52  ? 15.626  -2.944  18.305  1.00 73.24 52  A 1 
ATOM 408  C CB    . ASP A 1 52  ? 13.374  -3.162  20.387  1.00 77.08 52  A 1 
ATOM 409  C CG    . ASP A 1 52  ? 12.187  -4.030  20.862  1.00 76.81 52  A 1 
ATOM 410  O OD1   . ASP A 1 52  ? 12.111  -5.230  20.509  1.00 72.20 52  A 1 
ATOM 411  O OD2   . ASP A 1 52  ? 11.266  -3.473  21.509  1.00 74.65 52  A 1 
ATOM 412  N N     . GLY A 1 53  ? 16.718  -2.309  20.157  1.00 76.52 53  A 1 
ATOM 413  C CA    . GLY A 1 53  ? 17.740  -1.502  19.495  1.00 71.75 53  A 1 
ATOM 414  C C     . GLY A 1 53  ? 18.974  -2.290  19.057  1.00 71.97 53  A 1 
ATOM 415  O O     . GLY A 1 53  ? 19.302  -2.315  17.875  1.00 67.30 53  A 1 
ATOM 416  N N     . CYS A 1 54  ? 19.669  -2.934  20.008  1.00 77.50 54  A 1 
ATOM 417  C CA    . CYS A 1 54  ? 20.891  -3.689  19.707  1.00 77.04 54  A 1 
ATOM 418  C C     . CYS A 1 54  ? 20.666  -5.192  19.539  1.00 76.70 54  A 1 
ATOM 419  O O     . CYS A 1 54  ? 21.549  -5.878  19.036  1.00 69.66 54  A 1 
ATOM 420  C CB    . CYS A 1 54  ? 21.950  -3.414  20.780  1.00 74.05 54  A 1 
ATOM 421  S SG    . CYS A 1 54  ? 21.441  -4.088  22.400  1.00 77.58 54  A 1 
ATOM 422  N N     . CYS A 1 55  ? 19.528  -5.705  19.988  1.00 76.46 55  A 1 
ATOM 423  C CA    . CYS A 1 55  ? 19.117  -7.098  19.867  1.00 73.56 55  A 1 
ATOM 424  C C     . CYS A 1 55  ? 20.078  -8.132  20.501  1.00 75.26 55  A 1 
ATOM 425  O O     . CYS A 1 55  ? 19.961  -9.326  20.235  1.00 68.58 55  A 1 
ATOM 426  C CB    . CYS A 1 55  ? 18.801  -7.370  18.398  1.00 69.24 55  A 1 
ATOM 427  S SG    . CYS A 1 55  ? 17.471  -6.280  17.779  1.00 63.40 55  A 1 
ATOM 428  N N     . THR A 1 56  ? 21.006  -7.681  21.337  1.00 72.02 56  A 1 
ATOM 429  C CA    . THR A 1 56  ? 22.044  -8.530  21.946  1.00 70.65 56  A 1 
ATOM 430  C C     . THR A 1 56  ? 22.015  -8.522  23.474  1.00 75.05 56  A 1 
ATOM 431  O O     . THR A 1 56  ? 22.418  -9.482  24.106  1.00 68.21 56  A 1 
ATOM 432  C CB    . THR A 1 56  ? 23.442  -8.098  21.488  1.00 66.48 56  A 1 
ATOM 433  O OG1   . THR A 1 56  ? 23.630  -6.720  21.715  1.00 61.66 56  A 1 
ATOM 434  C CG2   . THR A 1 56  ? 23.670  -8.358  20.002  1.00 62.86 56  A 1 
ATOM 435  N N     . VAL A 1 57  ? 21.550  -7.423  24.062  1.00 76.01 57  A 1 
ATOM 436  C CA    . VAL A 1 57  ? 21.555  -7.208  25.514  1.00 75.54 57  A 1 
ATOM 437  C C     . VAL A 1 57  ? 20.118  -7.253  26.042  1.00 77.95 57  A 1 
ATOM 438  O O     . VAL A 1 57  ? 19.221  -6.739  25.370  1.00 73.93 57  A 1 
ATOM 439  C CB    . VAL A 1 57  ? 22.253  -5.882  25.867  1.00 71.39 57  A 1 
ATOM 440  C CG1   . VAL A 1 57  ? 22.394  -5.678  27.379  1.00 64.47 57  A 1 
ATOM 441  C CG2   . VAL A 1 57  ? 23.664  -5.814  25.268  1.00 70.09 57  A 1 
ATOM 442  N N     . PRO A 1 58  ? 19.870  -7.836  27.240  1.00 69.98 58  A 1 
ATOM 443  C CA    . PRO A 1 58  ? 18.562  -7.764  27.878  1.00 69.74 58  A 1 
ATOM 444  C C     . PRO A 1 58  ? 18.081  -6.326  28.064  1.00 70.74 58  A 1 
ATOM 445  O O     . PRO A 1 58  ? 18.849  -5.433  28.432  1.00 71.09 58  A 1 
ATOM 446  C CB    . PRO A 1 58  ? 18.718  -8.490  29.218  1.00 69.14 58  A 1 
ATOM 447  C CG    . PRO A 1 58  ? 19.865  -9.452  28.968  1.00 67.31 58  A 1 
ATOM 448  C CD    . PRO A 1 58  ? 20.770  -8.661  28.017  1.00 75.46 58  A 1 
ATOM 449  N N     . SER A 1 59  ? 16.779  -6.090  27.801  1.00 77.45 59  A 1 
ATOM 450  C CA    . SER A 1 59  ? 16.149  -4.790  28.021  1.00 76.78 59  A 1 
ATOM 451  C C     . SER A 1 59  ? 15.981  -4.507  29.515  1.00 76.21 59  A 1 
ATOM 452  O O     . SER A 1 59  ? 15.650  -5.401  30.294  1.00 73.54 59  A 1 
ATOM 453  C CB    . SER A 1 59  ? 14.815  -4.699  27.287  1.00 75.78 59  A 1 
ATOM 454  O OG    . SER A 1 59  ? 13.955  -5.763  27.633  1.00 68.90 59  A 1 
ATOM 455  N N     . VAL A 1 60  ? 16.182  -3.245  29.904  1.00 80.41 60  A 1 
ATOM 456  C CA    . VAL A 1 60  ? 15.991  -2.787  31.294  1.00 80.44 60  A 1 
ATOM 457  C C     . VAL A 1 60  ? 14.874  -1.748  31.415  1.00 81.19 60  A 1 
ATOM 458  O O     . VAL A 1 60  ? 14.311  -1.567  32.491  1.00 76.75 60  A 1 
ATOM 459  C CB    . VAL A 1 60  ? 17.296  -2.255  31.906  1.00 79.79 60  A 1 
ATOM 460  C CG1   . VAL A 1 60  ? 18.343  -3.371  32.008  1.00 70.69 60  A 1 
ATOM 461  C CG2   . VAL A 1 60  ? 17.904  -1.092  31.108  1.00 75.91 60  A 1 
ATOM 462  N N     . VAL A 1 61  ? 14.542  -1.088  30.310  1.00 81.22 61  A 1 
ATOM 463  C CA    . VAL A 1 61  ? 13.562  -0.002  30.237  1.00 81.32 61  A 1 
ATOM 464  C C     . VAL A 1 61  ? 12.589  -0.276  29.087  1.00 81.82 61  A 1 
ATOM 465  O O     . VAL A 1 61  ? 12.986  -0.766  28.035  1.00 79.06 61  A 1 
ATOM 466  C CB    . VAL A 1 61  ? 14.275  1.350   30.061  1.00 79.60 61  A 1 
ATOM 467  C CG1   . VAL A 1 61  ? 13.307  2.516   29.891  1.00 67.37 61  A 1 
ATOM 468  C CG2   . VAL A 1 61  ? 15.155  1.684   31.270  1.00 72.01 61  A 1 
ATOM 469  N N     . TYR A 1 62  ? 11.316  0.086   29.291  1.00 78.14 62  A 1 
ATOM 470  C CA    . TYR A 1 62  ? 10.330  0.196   28.226  1.00 74.41 62  A 1 
ATOM 471  C C     . TYR A 1 62  ? 10.033  1.670   27.942  1.00 75.48 62  A 1 
ATOM 472  O O     . TYR A 1 62  ? 9.596   2.394   28.839  1.00 73.59 62  A 1 
ATOM 473  C CB    . TYR A 1 62  ? 9.072   -0.576  28.610  1.00 75.44 62  A 1 
ATOM 474  C CG    . TYR A 1 62  ? 7.974   -0.490  27.569  1.00 75.68 62  A 1 
ATOM 475  C CD1   . TYR A 1 62  ? 6.842   0.313   27.791  1.00 72.42 62  A 1 
ATOM 476  C CD2   . TYR A 1 62  ? 8.087   -1.220  26.380  1.00 74.50 62  A 1 
ATOM 477  C CE1   . TYR A 1 62  ? 5.819   0.374   26.837  1.00 68.37 62  A 1 
ATOM 478  C CE2   . TYR A 1 62  ? 7.070   -1.163  25.415  1.00 69.98 62  A 1 
ATOM 479  C CZ    . TYR A 1 62  ? 5.930   -0.372  25.646  1.00 76.73 62  A 1 
ATOM 480  O OH    . TYR A 1 62  ? 4.926   -0.333  24.714  1.00 76.73 62  A 1 
ATOM 481  N N     . CYS A 1 63  ? 10.274  2.118   26.713  1.00 78.36 63  A 1 
ATOM 482  C CA    . CYS A 1 63  ? 9.865   3.438   26.249  1.00 76.40 63  A 1 
ATOM 483  C C     . CYS A 1 63  ? 8.445   3.357   25.688  1.00 74.96 63  A 1 
ATOM 484  O O     . CYS A 1 63  ? 8.178   2.628   24.732  1.00 72.79 63  A 1 
ATOM 485  C CB    . CYS A 1 63  ? 10.857  3.970   25.220  1.00 76.89 63  A 1 
ATOM 486  S SG    . CYS A 1 63  ? 10.295  5.600   24.644  1.00 77.14 63  A 1 
ATOM 487  N N     . ARG A 1 64  ? 7.541   4.138   26.287  1.00 74.05 64  A 1 
ATOM 488  C CA    . ARG A 1 64  ? 6.138   4.132   25.896  1.00 70.54 64  A 1 
ATOM 489  C C     . ARG A 1 64  ? 5.906   4.799   24.545  1.00 67.94 64  A 1 
ATOM 490  O O     . ARG A 1 64  ? 5.123   4.279   23.749  1.00 63.67 64  A 1 
ATOM 491  C CB    . ARG A 1 64  ? 5.346   4.818   27.014  1.00 68.51 64  A 1 
ATOM 492  C CG    . ARG A 1 64  ? 3.845   4.731   26.769  1.00 64.70 64  A 1 
ATOM 493  C CD    . ARG A 1 64  ? 3.137   5.360   27.963  1.00 64.70 64  A 1 
ATOM 494  N NE    . ARG A 1 64  ? 1.696   5.424   27.751  1.00 56.78 64  A 1 
ATOM 495  C CZ    . ARG A 1 64  ? 0.898   6.278   28.346  1.00 51.53 64  A 1 
ATOM 496  N NH1   . ARG A 1 64  ? 1.366   7.130   29.224  1.00 47.91 64  A 1 
ATOM 497  N NH2   . ARG A 1 64  ? -0.363  6.295   28.073  1.00 48.21 64  A 1 
ATOM 498  N N     . ALA A 1 65  ? 6.575   5.918   24.275  1.00 74.38 65  A 1 
ATOM 499  C CA    . ALA A 1 65  ? 6.435   6.666   23.033  1.00 72.42 65  A 1 
ATOM 500  C C     . ALA A 1 65  ? 6.873   5.839   21.808  1.00 72.79 65  A 1 
ATOM 501  O O     . ALA A 1 65  ? 6.155   5.779   20.811  1.00 69.40 65  A 1 
ATOM 502  C CB    . ALA A 1 65  ? 7.225   7.962   23.157  1.00 72.18 65  A 1 
ATOM 503  N N     . ASP A 1 66  ? 7.988   5.123   21.930  1.00 70.08 66  A 1 
ATOM 504  C CA    . ASP A 1 66  ? 8.518   4.268   20.863  1.00 68.00 66  A 1 
ATOM 505  C C     . ASP A 1 66  ? 7.943   2.843   20.870  1.00 68.59 66  A 1 
ATOM 506  O O     . ASP A 1 66  ? 8.135   2.074   19.925  1.00 67.42 66  A 1 
ATOM 507  C CB    . ASP A 1 66  ? 10.049  4.243   20.959  1.00 66.03 66  A 1 
ATOM 508  C CG    . ASP A 1 66  ? 10.666  5.631   20.757  1.00 65.03 66  A 1 
ATOM 509  O OD1   . ASP A 1 66  ? 10.157  6.381   19.900  1.00 63.13 66  A 1 
ATOM 510  O OD2   . ASP A 1 66  ? 11.644  5.935   21.478  1.00 65.38 66  A 1 
ATOM 511  N N     . SER A 1 67  ? 7.207   2.473   21.922  1.00 73.05 67  A 1 
ATOM 512  C CA    . SER A 1 67  ? 6.737   1.105   22.172  1.00 73.05 67  A 1 
ATOM 513  C C     . SER A 1 67  ? 7.867   0.071   22.075  1.00 75.05 67  A 1 
ATOM 514  O O     . SER A 1 67  ? 7.701   -1.000  21.475  1.00 71.56 67  A 1 
ATOM 515  C CB    . SER A 1 67  ? 5.550   0.755   21.271  1.00 71.35 67  A 1 
ATOM 516  O OG    . SER A 1 67  ? 4.484   1.663   21.451  1.00 66.71 67  A 1 
ATOM 517  N N     . ALA A 1 68  ? 9.045   0.424   22.617  1.00 75.91 68  A 1 
ATOM 518  C CA    . ALA A 1 68  ? 10.276  -0.326  22.460  1.00 75.72 68  A 1 
ATOM 519  C C     . ALA A 1 68  ? 10.902  -0.696  23.812  1.00 75.65 68  A 1 
ATOM 520  O O     . ALA A 1 68  ? 10.948  0.114   24.739  1.00 75.84 68  A 1 
ATOM 521  C CB    . ALA A 1 68  ? 11.247  0.490   21.593  1.00 75.10 68  A 1 
ATOM 522  N N     . TYR A 1 69  ? 11.402  -1.924  23.904  1.00 83.85 69  A 1 
ATOM 523  C CA    . TYR A 1 69  ? 12.190  -2.412  25.025  1.00 81.12 69  A 1 
ATOM 524  C C     . TYR A 1 69  ? 13.660  -2.110  24.766  1.00 83.49 69  A 1 
ATOM 525  O O     . TYR A 1 69  ? 14.208  -2.536  23.758  1.00 80.88 69  A 1 
ATOM 526  C CB    . TYR A 1 69  ? 11.954  -3.913  25.206  1.00 81.10 69  A 1 
ATOM 527  C CG    . TYR A 1 69  ? 10.531  -4.265  25.564  1.00 79.84 69  A 1 
ATOM 528  C CD1   . TYR A 1 69  ? 10.135  -4.335  26.906  1.00 72.60 69  A 1 
ATOM 529  C CD2   . TYR A 1 69  ? 9.591   -4.530  24.551  1.00 74.64 69  A 1 
ATOM 530  C CE1   . TYR A 1 69  ? 8.821   -4.682  27.244  1.00 71.06 69  A 1 
ATOM 531  C CE2   . TYR A 1 69  ? 8.270   -4.873  24.883  1.00 71.08 69  A 1 
ATOM 532  C CZ    . TYR A 1 69  ? 7.891   -4.949  26.230  1.00 79.24 69  A 1 
ATOM 533  O OH    . TYR A 1 69  ? 6.602   -5.299  26.563  1.00 77.73 69  A 1 
ATOM 534  N N     . LEU A 1 70  ? 14.314  -1.364  25.668  1.00 77.80 70  A 1 
ATOM 535  C CA    . LEU A 1 70  ? 15.667  -0.870  25.474  1.00 77.71 70  A 1 
ATOM 536  C C     . LEU A 1 70  ? 16.594  -1.310  26.611  1.00 77.97 70  A 1 
ATOM 537  O O     . LEU A 1 70  ? 16.211  -1.340  27.780  1.00 79.22 70  A 1 
ATOM 538  C CB    . LEU A 1 70  ? 15.644  0.657   25.301  1.00 78.54 70  A 1 
ATOM 539  C CG    . LEU A 1 70  ? 14.797  1.163   24.116  1.00 82.30 70  A 1 
ATOM 540  C CD1   . LEU A 1 70  ? 14.757  2.693   24.115  1.00 77.56 70  A 1 
ATOM 541  C CD2   . LEU A 1 70  ? 15.344  0.701   22.761  1.00 77.70 70  A 1 
ATOM 542  N N     . CYS A 1 71  ? 17.843  -1.645  26.263  1.00 83.26 71  A 1 
ATOM 543  C CA    . CYS A 1 71  ? 18.911  -1.747  27.247  1.00 82.27 71  A 1 
ATOM 544  C C     . CYS A 1 71  ? 19.375  -0.347  27.667  1.00 82.61 71  A 1 
ATOM 545  O O     . CYS A 1 71  ? 19.130  0.631   26.960  1.00 78.83 71  A 1 
ATOM 546  C CB    . CYS A 1 71  ? 20.051  -2.612  26.706  1.00 80.11 71  A 1 
ATOM 547  S SG    . CYS A 1 71  ? 20.994  -1.758  25.402  1.00 79.59 71  A 1 
ATOM 548  N N     . ALA A 1 72  ? 20.106  -0.249  28.783  1.00 81.32 72  A 1 
ATOM 549  C CA    . ALA A 1 72  ? 20.573  1.035   29.312  1.00 78.61 72  A 1 
ATOM 550  C C     . ALA A 1 72  ? 21.398  1.852   28.294  1.00 78.70 72  A 1 
ATOM 551  O O     . ALA A 1 72  ? 21.259  3.066   28.216  1.00 76.09 72  A 1 
ATOM 552  C CB    . ALA A 1 72  ? 21.389  0.761   30.574  1.00 77.30 72  A 1 
ATOM 553  N N     . SER A 1 73  ? 22.228  1.186   27.484  1.00 79.18 73  A 1 
ATOM 554  C CA    . SER A 1 73  ? 23.040  1.854   26.459  1.00 78.36 73  A 1 
ATOM 555  C C     . SER A 1 73  ? 22.201  2.409   25.308  1.00 78.92 73  A 1 
ATOM 556  O O     . SER A 1 73  ? 22.390  3.553   24.904  1.00 77.31 73  A 1 
ATOM 557  C CB    . SER A 1 73  ? 24.099  0.888   25.923  1.00 76.69 73  A 1 
ATOM 558  O OG    . SER A 1 73  ? 24.942  1.540   24.998  1.00 66.94 73  A 1 
ATOM 559  N N     . CYS A 1 74  ? 21.250  1.618   24.788  1.00 76.65 74  A 1 
ATOM 560  C CA    . CYS A 1 74  ? 20.368  2.062   23.714  1.00 75.88 74  A 1 
ATOM 561  C C     . CYS A 1 74  ? 19.388  3.136   24.187  1.00 76.08 74  A 1 
ATOM 562  O O     . CYS A 1 74  ? 19.157  4.099   23.459  1.00 73.71 74  A 1 
ATOM 563  C CB    . CYS A 1 74  ? 19.635  0.868   23.107  1.00 75.66 74  A 1 
ATOM 564  S SG    . CYS A 1 74  ? 20.796  -0.228  22.227  1.00 73.78 74  A 1 
ATOM 565  N N     . ASP A 1 75  ? 18.863  3.022   25.415  1.00 80.54 75  A 1 
ATOM 566  C CA    . ASP A 1 75  ? 18.020  4.043   26.039  1.00 77.12 75  A 1 
ATOM 567  C C     . ASP A 1 75  ? 18.750  5.388   26.118  1.00 76.35 75  A 1 
ATOM 568  O O     . ASP A 1 75  ? 18.239  6.406   25.656  1.00 72.06 75  A 1 
ATOM 569  C CB    . ASP A 1 75  ? 17.585  3.571   27.434  1.00 76.54 75  A 1 
ATOM 570  C CG    . ASP A 1 75  ? 16.716  4.624   28.132  1.00 76.87 75  A 1 
ATOM 571  O OD1   . ASP A 1 75  ? 15.623  4.904   27.613  1.00 68.57 75  A 1 
ATOM 572  O OD2   . ASP A 1 75  ? 17.142  5.188   29.157  1.00 70.84 75  A 1 
ATOM 573  N N     . ALA A 1 76  ? 19.988  5.384   26.626  1.00 79.05 76  A 1 
ATOM 574  C CA    . ALA A 1 76  ? 20.793  6.592   26.704  1.00 76.83 76  A 1 
ATOM 575  C C     . ALA A 1 76  ? 21.061  7.205   25.324  1.00 77.13 76  A 1 
ATOM 576  O O     . ALA A 1 76  ? 20.886  8.406   25.149  1.00 75.26 76  A 1 
ATOM 577  C CB    . ALA A 1 76  ? 22.096  6.277   27.447  1.00 76.37 76  A 1 
ATOM 578  N N     . GLN A 1 77  ? 21.431  6.401   24.313  1.00 73.64 77  A 1 
ATOM 579  C CA    . GLN A 1 77  ? 21.717  6.906   22.964  1.00 70.70 77  A 1 
ATOM 580  C C     . GLN A 1 77  ? 20.473  7.486   22.268  1.00 71.75 77  A 1 
ATOM 581  O O     . GLN A 1 77  ? 20.552  8.560   21.677  1.00 69.37 77  A 1 
ATOM 582  C CB    . GLN A 1 77  ? 22.306  5.792   22.099  1.00 69.83 77  A 1 
ATOM 583  C CG    . GLN A 1 77  ? 23.779  5.527   22.446  1.00 65.50 77  A 1 
ATOM 584  C CD    . GLN A 1 77  ? 24.397  4.439   21.568  1.00 62.24 77  A 1 
ATOM 585  O OE1   . GLN A 1 77  ? 23.770  3.807   20.739  1.00 55.65 77  A 1 
ATOM 586  N NE2   . GLN A 1 77  ? 25.679  4.189   21.711  1.00 52.94 77  A 1 
ATOM 587  N N     . ILE A 1 78  ? 19.334  6.786   22.336  1.00 68.05 78  A 1 
ATOM 588  C CA    . ILE A 1 78  ? 18.106  7.196   21.652  1.00 66.85 78  A 1 
ATOM 589  C C     . ILE A 1 78  ? 17.513  8.440   22.317  1.00 66.28 78  A 1 
ATOM 590  O O     . ILE A 1 78  ? 17.157  9.401   21.633  1.00 66.16 78  A 1 
ATOM 591  C CB    . ILE A 1 78  ? 17.104  6.021   21.612  1.00 66.66 78  A 1 
ATOM 592  C CG1   . ILE A 1 78  ? 17.655  4.904   20.690  1.00 66.39 78  A 1 
ATOM 593  C CG2   . ILE A 1 78  ? 15.717  6.470   21.122  1.00 70.99 78  A 1 
ATOM 594  C CD1   . ILE A 1 78  ? 16.930  3.569   20.854  1.00 63.78 78  A 1 
ATOM 595  N N     . HIS A 1 79  ? 17.453  8.462   23.652  1.00 74.94 79  A 1 
ATOM 596  C CA    . HIS A 1 79  ? 16.807  9.549   24.387  1.00 75.32 79  A 1 
ATOM 597  C C     . HIS A 1 79  ? 17.728  10.751  24.629  1.00 73.37 79  A 1 
ATOM 598  O O     . HIS A 1 79  ? 17.231  11.831  24.942  1.00 67.04 79  A 1 
ATOM 599  C CB    . HIS A 1 79  ? 16.178  9.003   25.668  1.00 74.04 79  A 1 
ATOM 600  C CG    . HIS A 1 79  ? 15.094  7.998   25.392  1.00 77.55 79  A 1 
ATOM 601  N ND1   . HIS A 1 79  ? 15.103  6.674   25.737  1.00 67.48 79  A 1 
ATOM 602  C CD2   . HIS A 1 79  ? 13.917  8.223   24.740  1.00 69.22 79  A 1 
ATOM 603  C CE1   . HIS A 1 79  ? 13.966  6.106   25.305  1.00 72.83 79  A 1 
ATOM 604  N NE2   . HIS A 1 79  ? 13.216  7.020   24.693  1.00 73.80 79  A 1 
ATOM 605  N N     . ALA A 1 80  ? 19.039  10.616  24.424  1.00 74.27 80  A 1 
ATOM 606  C CA    . ALA A 1 80  ? 19.943  11.767  24.363  1.00 71.81 80  A 1 
ATOM 607  C C     . ALA A 1 80  ? 19.964  12.450  22.990  1.00 71.37 80  A 1 
ATOM 608  O O     . ALA A 1 80  ? 20.502  13.548  22.877  1.00 65.74 80  A 1 
ATOM 609  C CB    . ALA A 1 80  ? 21.339  11.334  24.790  1.00 69.83 80  A 1 
ATOM 610  N N     . ALA A 1 81  ? 19.365  11.827  21.951  1.00 58.41 81  A 1 
ATOM 611  C CA    . ALA A 1 81  ? 19.462  12.326  20.580  1.00 58.46 81  A 1 
ATOM 612  C C     . ALA A 1 81  ? 18.851  13.720  20.381  1.00 60.77 81  A 1 
ATOM 613  O O     . ALA A 1 81  ? 19.376  14.527  19.618  1.00 60.83 81  A 1 
ATOM 614  C CB    . ALA A 1 81  ? 18.799  11.307  19.649  1.00 56.46 81  A 1 
ATOM 615  N N     . ASN A 1 82  ? 17.722  14.005  21.064  1.00 56.10 82  A 1 
ATOM 616  C CA    . ASN A 1 82  ? 17.103  15.319  21.033  1.00 55.93 82  A 1 
ATOM 617  C C     . ASN A 1 82  ? 16.215  15.584  22.261  1.00 58.53 82  A 1 
ATOM 618  O O     . ASN A 1 82  ? 15.914  14.704  23.072  1.00 56.02 82  A 1 
ATOM 619  C CB    . ASN A 1 82  ? 16.344  15.498  19.696  1.00 50.92 82  A 1 
ATOM 620  C CG    . ASN A 1 82  ? 15.130  14.597  19.571  1.00 45.64 82  A 1 
ATOM 621  O OD1   . ASN A 1 82  ? 14.324  14.483  20.468  1.00 45.37 82  A 1 
ATOM 622  N ND2   . ASN A 1 82  ? 14.951  13.950  18.444  1.00 48.58 82  A 1 
ATOM 623  N N     . ARG A 1 83  ? 15.759  16.838  22.396  1.00 60.27 83  A 1 
ATOM 624  C CA    . ARG A 1 83  ? 14.957  17.294  23.530  1.00 59.79 83  A 1 
ATOM 625  C C     . ARG A 1 83  ? 13.544  16.690  23.574  1.00 59.64 83  A 1 
ATOM 626  O O     . ARG A 1 83  ? 12.926  16.692  24.636  1.00 56.00 83  A 1 
ATOM 627  C CB    . ARG A 1 83  ? 14.903  18.831  23.503  1.00 56.53 83  A 1 
ATOM 628  C CG    . ARG A 1 83  ? 14.859  19.443  24.890  1.00 53.16 83  A 1 
ATOM 629  C CD    . ARG A 1 83  ? 14.852  20.963  24.773  1.00 50.25 83  A 1 
ATOM 630  N NE    . ARG A 1 83  ? 15.165  21.617  26.049  1.00 42.32 83  A 1 
ATOM 631  C CZ    . ARG A 1 83  ? 15.204  22.920  26.262  1.00 34.56 83  A 1 
ATOM 632  N NH1   . ARG A 1 83  ? 14.886  23.782  25.329  1.00 30.79 83  A 1 
ATOM 633  N NH2   . ARG A 1 83  ? 15.581  23.388  27.412  1.00 31.79 83  A 1 
ATOM 634  N N     . VAL A 1 84  ? 13.028  16.219  22.441  1.00 56.12 84  A 1 
ATOM 635  C CA    . VAL A 1 84  ? 11.723  15.543  22.359  1.00 57.64 84  A 1 
ATOM 636  C C     . VAL A 1 84  ? 11.860  14.103  22.854  1.00 59.20 84  A 1 
ATOM 637  O O     . VAL A 1 84  ? 11.131  13.698  23.755  1.00 56.32 84  A 1 
ATOM 638  C CB    . VAL A 1 84  ? 11.134  15.597  20.931  1.00 53.38 84  A 1 
ATOM 639  C CG1   . VAL A 1 84  ? 9.769   14.913  20.869  1.00 47.24 84  A 1 
ATOM 640  C CG2   . VAL A 1 84  ? 10.979  17.044  20.463  1.00 53.45 84  A 1 
ATOM 641  N N     . ALA A 1 85  ? 12.864  13.384  22.356  1.00 58.77 85  A 1 
ATOM 642  C CA    . ALA A 1 85  ? 13.162  12.027  22.783  1.00 59.52 85  A 1 
ATOM 643  C C     . ALA A 1 85  ? 13.482  11.957  24.286  1.00 60.04 85  A 1 
ATOM 644  O O     . ALA A 1 85  ? 13.005  11.059  24.968  1.00 62.88 85  A 1 
ATOM 645  C CB    . ALA A 1 85  ? 14.314  11.496  21.934  1.00 61.28 85  A 1 
ATOM 646  N N     . SER A 1 86  ? 14.184  12.944  24.850  1.00 73.79 86  A 1 
ATOM 647  C CA    . SER A 1 86  ? 14.501  12.970  26.287  1.00 73.63 86  A 1 
ATOM 648  C C     . SER A 1 86  ? 13.274  13.076  27.199  1.00 75.82 86  A 1 
ATOM 649  O O     . SER A 1 86  ? 13.357  12.728  28.380  1.00 73.09 86  A 1 
ATOM 650  C CB    . SER A 1 86  ? 15.484  14.095  26.602  1.00 71.53 86  A 1 
ATOM 651  O OG    . SER A 1 86  ? 14.881  15.374  26.469  1.00 65.31 86  A 1 
ATOM 652  N N     . ARG A 1 87  ? 12.129  13.542  26.668  1.00 67.64 87  A 1 
ATOM 653  C CA    . ARG A 1 87  ? 10.849  13.640  27.390  1.00 69.00 87  A 1 
ATOM 654  C C     . ARG A 1 87  ? 9.998   12.368  27.292  1.00 71.61 87  A 1 
ATOM 655  O O     . ARG A 1 87  ? 8.927   12.332  27.883  1.00 67.84 87  A 1 
ATOM 656  C CB    . ARG A 1 87  ? 10.046  14.841  26.883  1.00 65.68 87  A 1 
ATOM 657  C CG    . ARG A 1 87  ? 10.725  16.174  27.194  1.00 63.41 87  A 1 
ATOM 658  C CD    . ARG A 1 87  ? 9.892   17.296  26.575  1.00 63.92 87  A 1 
ATOM 659  N NE    . ARG A 1 87  ? 10.476  18.623  26.821  1.00 55.07 87  A 1 
ATOM 660  C CZ    . ARG A 1 87  ? 9.918   19.775  26.501  1.00 48.12 87  A 1 
ATOM 661  N NH1   . ARG A 1 87  ? 8.763   19.813  25.895  1.00 43.99 87  A 1 
ATOM 662  N NH2   . ARG A 1 87  ? 10.506  20.895  26.779  1.00 44.60 87  A 1 
ATOM 663  N N     . HIS A 1 88  ? 10.440  11.374  26.536  1.00 71.06 88  A 1 
ATOM 664  C CA    . HIS A 1 88  ? 9.712   10.128  26.428  1.00 71.76 88  A 1 
ATOM 665  C C     . HIS A 1 88  ? 9.586   9.454   27.791  1.00 71.71 88  A 1 
ATOM 666  O O     . HIS A 1 88  ? 10.563  9.299   28.536  1.00 69.16 88  A 1 
ATOM 667  C CB    . HIS A 1 88  ? 10.357  9.177   25.410  1.00 69.71 88  A 1 
ATOM 668  C CG    . HIS A 1 88  ? 10.195  9.584   23.979  1.00 68.62 88  A 1 
ATOM 669  N ND1   . HIS A 1 88  ? 10.722  8.898   22.895  1.00 61.95 88  A 1 
ATOM 670  C CD2   . HIS A 1 88  ? 9.503   10.644  23.458  1.00 64.92 88  A 1 
ATOM 671  C CE1   . HIS A 1 88  ? 10.353  9.527   21.778  1.00 64.54 88  A 1 
ATOM 672  N NE2   . HIS A 1 88  ? 9.609   10.592  22.080  1.00 66.86 88  A 1 
ATOM 673  N N     . GLU A 1 89  ? 8.357   9.065   28.131  1.00 72.90 89  A 1 
ATOM 674  C CA    . GLU A 1 89  ? 8.065   8.353   29.362  1.00 72.76 89  A 1 
ATOM 675  C C     . GLU A 1 89  ? 8.653   6.948   29.284  1.00 74.52 89  A 1 
ATOM 676  O O     . GLU A 1 89  ? 8.364   6.192   28.345  1.00 69.16 89  A 1 
ATOM 677  C CB    . GLU A 1 89  ? 6.554   8.335   29.601  1.00 69.97 89  A 1 
ATOM 678  C CG    . GLU A 1 89  ? 6.191   8.572   31.064  1.00 61.67 89  A 1 
ATOM 679  C CD    . GLU A 1 89  ? 4.663   8.581   31.287  1.00 57.68 89  A 1 
ATOM 680  O OE1   . GLU A 1 89  ? 4.255   8.788   32.441  1.00 50.47 89  A 1 
ATOM 681  O OE2   . GLU A 1 89  ? 3.896   8.385   30.321  1.00 50.34 89  A 1 
ATOM 682  N N     . ARG A 1 90  ? 9.496   6.598   30.261  1.00 73.34 90  A 1 
ATOM 683  C CA    . ARG A 1 90  ? 10.175  5.308   30.335  1.00 71.80 90  A 1 
ATOM 684  C C     . ARG A 1 90  ? 9.845   4.628   31.648  1.00 70.95 90  A 1 
ATOM 685  O O     . ARG A 1 90  ? 9.856   5.265   32.701  1.00 67.58 90  A 1 
ATOM 686  C CB    . ARG A 1 90  ? 11.684  5.509   30.166  1.00 70.59 90  A 1 
ATOM 687  C CG    . ARG A 1 90  ? 12.044  5.871   28.726  1.00 71.26 90  A 1 
ATOM 688  C CD    . ARG A 1 90  ? 13.466  6.422   28.635  1.00 71.82 90  A 1 
ATOM 689  N NE    . ARG A 1 90  ? 13.513  7.838   28.968  1.00 71.69 90  A 1 
ATOM 690  C CZ    . ARG A 1 90  ? 14.610  8.581   29.022  1.00 69.09 90  A 1 
ATOM 691  N NH1   . ARG A 1 90  ? 15.791  8.045   28.871  1.00 59.91 90  A 1 
ATOM 692  N NH2   . ARG A 1 90  ? 14.536  9.859   29.211  1.00 68.48 90  A 1 
ATOM 693  N N     . VAL A 1 91  ? 9.565   3.346   31.571  1.00 74.84 91  A 1 
ATOM 694  C CA    . VAL A 1 91  ? 9.235   2.515   32.738  1.00 74.67 91  A 1 
ATOM 695  C C     . VAL A 1 91  ? 10.360  1.509   32.940  1.00 74.80 91  A 1 
ATOM 696  O O     . VAL A 1 91  ? 10.743  0.820   31.995  1.00 73.69 91  A 1 
ATOM 697  C CB    . VAL A 1 91  ? 7.880   1.830   32.572  1.00 73.11 91  A 1 
ATOM 698  C CG1   . VAL A 1 91  ? 7.498   1.045   33.825  1.00 62.41 91  A 1 
ATOM 699  C CG2   . VAL A 1 91  ? 6.773   2.852   32.305  1.00 65.96 91  A 1 
ATOM 700  N N     . LEU A 1 92  ? 10.903  1.433   34.168  1.00 72.04 92  A 1 
ATOM 701  C CA    . LEU A 1 92  ? 11.860  0.394   34.515  1.00 70.31 92  A 1 
ATOM 702  C C     . LEU A 1 92  ? 11.162  -0.954  34.550  1.00 69.18 92  A 1 
ATOM 703  O O     . LEU A 1 92  ? 10.158  -1.133  35.239  1.00 66.58 92  A 1 
ATOM 704  C CB    . LEU A 1 92  ? 12.530  0.713   35.864  1.00 67.61 92  A 1 
ATOM 705  C CG    . LEU A 1 92  ? 13.618  1.793   35.782  1.00 62.44 92  A 1 
ATOM 706  C CD1   . LEU A 1 92  ? 13.984  2.299   37.179  1.00 56.51 92  A 1 
ATOM 707  C CD2   . LEU A 1 92  ? 14.896  1.257   35.134  1.00 58.61 92  A 1 
ATOM 708  N N     . LEU A 1 93  ? 11.720  -1.936  33.855  1.00 70.30 93  A 1 
ATOM 709  C CA    . LEU A 1 93  ? 11.121  -3.264  33.760  1.00 67.79 93  A 1 
ATOM 710  C C     . LEU A 1 93  ? 11.142  -3.991  35.105  1.00 66.12 93  A 1 
ATOM 711  O O     . LEU A 1 93  ? 10.210  -4.719  35.428  1.00 61.88 93  A 1 
ATOM 712  C CB    . LEU A 1 93  ? 11.846  -4.040  32.660  1.00 65.48 93  A 1 
ATOM 713  C CG    . LEU A 1 93  ? 11.696  -3.404  31.266  1.00 63.86 93  A 1 
ATOM 714  C CD1   . LEU A 1 93  ? 12.597  -4.101  30.252  1.00 60.32 93  A 1 
ATOM 715  C CD2   . LEU A 1 93  ? 10.259  -3.431  30.758  1.00 63.20 93  A 1 
ATOM 716  N N     . SER A 1 94  ? 12.142  -3.717  35.940  1.00 67.80 94  A 1 
ATOM 717  C CA    . SER A 1 94  ? 12.215  -4.250  37.307  1.00 65.63 94  A 1 
ATOM 718  C C     . SER A 1 94  ? 11.093  -3.742  38.216  1.00 63.17 94  A 1 
ATOM 719  O O     . SER A 1 94  ? 10.705  -4.443  39.147  1.00 58.38 94  A 1 
ATOM 720  C CB    . SER A 1 94  ? 13.562  -3.890  37.924  1.00 61.00 94  A 1 
ATOM 721  O OG    . SER A 1 94  ? 13.751  -2.483  37.944  1.00 54.25 94  A 1 
ATOM 722  N N     . GLU A 1 95  ? 10.555  -2.551  37.968  1.00 59.56 95  A 1 
ATOM 723  C CA    . GLU A 1 95  ? 9.416   -2.005  38.703  1.00 57.20 95  A 1 
ATOM 724  C C     . GLU A 1 95  ? 8.099   -2.603  38.220  1.00 53.14 95  A 1 
ATOM 725  O O     . GLU A 1 95  ? 7.237   -2.922  39.032  1.00 49.74 95  A 1 
ATOM 726  C CB    . GLU A 1 95  ? 9.384   -0.478  38.607  1.00 53.59 95  A 1 
ATOM 727  C CG    . GLU A 1 95  ? 10.562  0.155   39.351  1.00 49.82 95  A 1 
ATOM 728  C CD    . GLU A 1 95  ? 10.581  1.684   39.291  1.00 45.58 95  A 1 
ATOM 729  O OE1   . GLU A 1 95  ? 11.299  2.261   40.133  1.00 40.61 95  A 1 
ATOM 730  O OE2   . GLU A 1 95  ? 9.919   2.251   38.398  1.00 41.92 95  A 1 
ATOM 731  N N     . ALA A 1 96  ? 7.972   -2.846  36.910  1.00 56.62 96  A 1 
ATOM 732  C CA    . ALA A 1 96  ? 6.825   -3.550  36.348  1.00 53.18 96  A 1 
ATOM 733  C C     . ALA A 1 96  ? 6.647   -4.943  36.968  1.00 50.30 96  A 1 
ATOM 734  O O     . ALA A 1 96  ? 5.529   -5.331  37.290  1.00 50.15 96  A 1 
ATOM 735  C CB    . ALA A 1 96  ? 6.981   -3.613  34.828  1.00 51.15 96  A 1 
ATOM 736  N N     . TYR A 1 97  ? 7.757   -5.660  37.217  1.00 50.61 97  A 1 
ATOM 737  C CA    . TYR A 1 97  ? 7.720   -6.942  37.928  1.00 46.97 97  A 1 
ATOM 738  C C     . TYR A 1 97  ? 7.230   -6.835  39.376  1.00 42.61 97  A 1 
ATOM 739  O O     . TYR A 1 97  ? 6.509   -7.711  39.834  1.00 42.64 97  A 1 
ATOM 740  C CB    . TYR A 1 97  ? 9.114   -7.594  37.908  1.00 46.01 97  A 1 
ATOM 741  C CG    . TYR A 1 97  ? 9.396   -8.410  36.674  1.00 45.87 97  A 1 
ATOM 742  C CD1   . TYR A 1 97  ? 8.733   -9.633  36.466  1.00 44.16 97  A 1 
ATOM 743  C CD2   . TYR A 1 97  ? 10.332  -7.968  35.724  1.00 43.17 97  A 1 
ATOM 744  C CE1   . TYR A 1 97  ? 8.995   -10.404 35.315  1.00 38.78 97  A 1 
ATOM 745  C CE2   . TYR A 1 97  ? 10.595  -8.723  34.579  1.00 39.21 97  A 1 
ATOM 746  C CZ    . TYR A 1 97  ? 9.927   -9.948  34.374  1.00 39.03 97  A 1 
ATOM 747  O OH    . TYR A 1 97  ? 10.188  -10.690 33.252  1.00 36.25 97  A 1 
ATOM 748  N N     . LYS A 1 98  ? 7.589   -5.770  40.101  1.00 51.53 98  A 1 
ATOM 749  C CA    . LYS A 1 98  ? 7.199   -5.619  41.514  1.00 50.28 98  A 1 
ATOM 750  C C     . LYS A 1 98  ? 5.706   -5.379  41.703  1.00 47.35 98  A 1 
ATOM 751  O O     . LYS A 1 98  ? 5.157   -5.780  42.718  1.00 43.87 98  A 1 
ATOM 752  C CB    . LYS A 1 98  ? 7.977   -4.459  42.151  1.00 47.03 98  A 1 
ATOM 753  C CG    . LYS A 1 98  ? 9.460   -4.794  42.392  1.00 43.85 98  A 1 
ATOM 754  C CD    . LYS A 1 98  ? 10.166  -3.565  42.931  1.00 40.67 98  A 1 
ATOM 755  C CE    . LYS A 1 98  ? 11.656  -3.831  43.110  1.00 35.69 98  A 1 
ATOM 756  N NZ    . LYS A 1 98  ? 12.369  -2.617  43.582  1.00 29.83 98  A 1 
ATOM 757  N N     . HIS A 1 99  ? 5.066   -4.702  40.741  1.00 45.87 99  A 1 
ATOM 758  C CA    . HIS A 1 99  ? 3.640   -4.381  40.809  1.00 44.46 99  A 1 
ATOM 759  C C     . HIS A 1 99  ? 2.733   -5.428  40.162  1.00 39.14 99  A 1 
ATOM 760  O O     . HIS A 1 99  ? 1.513   -5.349  40.304  1.00 36.34 99  A 1 
ATOM 761  C CB    . HIS A 1 99  ? 3.421   -2.980  40.239  1.00 42.47 99  A 1 
ATOM 762  C CG    . HIS A 1 99  ? 3.959   -1.908  41.139  1.00 40.87 99  A 1 
ATOM 763  N ND1   . HIS A 1 99  ? 3.515   -1.628  42.411  1.00 38.11 99  A 1 
ATOM 764  C CD2   . HIS A 1 99  ? 4.989   -1.043  40.879  1.00 39.30 99  A 1 
ATOM 765  C CE1   . HIS A 1 99  ? 4.259   -0.622  42.907  1.00 36.42 99  A 1 
ATOM 766  N NE2   . HIS A 1 99  ? 5.166   -0.243  42.004  1.00 37.01 99  A 1 
ATOM 767  N N     . ALA A 1 100 ? 3.300   -6.392  39.470  1.00 42.32 100 A 1 
ATOM 768  C CA    . ALA A 1 100 ? 2.518   -7.495  38.937  1.00 40.56 100 A 1 
ATOM 769  C C     . ALA A 1 100 ? 2.080   -8.431  40.074  1.00 37.14 100 A 1 
ATOM 770  O O     . ALA A 1 100 ? 2.907   -8.830  40.887  1.00 36.04 100 A 1 
ATOM 771  C CB    . ALA A 1 100 ? 3.326   -8.229  37.887  1.00 38.83 100 A 1 
ATOM 772  N N     . PRO A 1 101 ? 0.793   -8.814  40.155  1.00 33.92 101 A 1 
ATOM 773  C CA    . PRO A 1 101 ? 0.355   -9.793  41.130  1.00 33.46 101 A 1 
ATOM 774  C C     . PRO A 1 101 ? 1.086   -11.121 40.894  1.00 33.25 101 A 1 
ATOM 775  O O     . PRO A 1 101 ? 1.085   -11.647 39.784  1.00 31.97 101 A 1 
ATOM 776  C CB    . PRO A 1 101 ? -1.164  -9.892  40.959  1.00 31.19 101 A 1 
ATOM 777  C CG    . PRO A 1 101 ? -1.408  -9.426  39.527  1.00 30.43 101 A 1 
ATOM 778  C CD    . PRO A 1 101 ? -0.289  -8.412  39.278  1.00 35.37 101 A 1 
ATOM 779  N N     . VAL A 1 102 ? 1.653   -11.664 41.965  1.00 31.99 102 A 1 
ATOM 780  C CA    . VAL A 1 102 ? 2.530   -12.857 41.985  1.00 32.12 102 A 1 
ATOM 781  C C     . VAL A 1 102 ? 1.894   -14.108 41.351  1.00 30.76 102 A 1 
ATOM 782  O O     . VAL A 1 102 ? 2.594   -15.025 40.948  1.00 29.31 102 A 1 
ATOM 783  C CB    . VAL A 1 102 ? 2.933   -13.165 43.442  1.00 30.42 102 A 1 
ATOM 784  C CG1   . VAL A 1 102 ? 3.956   -14.292 43.580  1.00 28.08 102 A 1 
ATOM 785  C CG2   . VAL A 1 102 ? 3.526   -11.928 44.144  1.00 31.33 102 A 1 
ATOM 786  N N     . MET A 1 103 ? 0.564   -14.151 41.263  1.00 28.39 103 A 1 
ATOM 787  C CA    . MET A 1 103 ? -0.205  -15.363 40.940  1.00 28.40 103 A 1 
ATOM 788  C C     . MET A 1 103 ? -0.047  -15.887 39.512  1.00 28.02 103 A 1 
ATOM 789  O O     . MET A 1 103 ? -0.525  -16.992 39.240  1.00 27.35 103 A 1 
ATOM 790  C CB    . MET A 1 103 ? -1.686  -15.103 41.230  1.00 27.97 103 A 1 
ATOM 791  C CG    . MET A 1 103 ? -2.019  -15.193 42.728  1.00 26.64 103 A 1 
ATOM 792  S SD    . MET A 1 103 ? -2.380  -16.879 43.312  1.00 24.94 103 A 1 
ATOM 793  C CE    . MET A 1 103 ? -4.158  -16.939 43.040  1.00 23.30 103 A 1 
ATOM 794  N N     . LEU A 1 104 ? 0.561   -15.152 38.598  1.00 30.76 104 A 1 
ATOM 795  C CA    . LEU A 1 104 ? 0.889   -15.704 37.283  1.00 30.13 104 A 1 
ATOM 796  C C     . LEU A 1 104 ? 2.155   -16.558 37.373  1.00 28.14 104 A 1 
ATOM 797  O O     . LEU A 1 104 ? 3.178   -16.262 36.748  1.00 26.64 104 A 1 
ATOM 798  C CB    . LEU A 1 104 ? 0.931   -14.606 36.198  1.00 29.94 104 A 1 
ATOM 799  C CG    . LEU A 1 104 ? -0.473  -14.222 35.690  1.00 28.76 104 A 1 
ATOM 800  C CD1   . LEU A 1 104 ? -0.413  -12.893 34.954  1.00 28.75 104 A 1 
ATOM 801  C CD2   . LEU A 1 104 ? -1.045  -15.267 34.724  1.00 32.52 104 A 1 
ATOM 802  N N     . ASP A 1 105 ? 2.048   -17.641 38.138  1.00 44.65 105 A 1 
ATOM 803  C CA    . ASP A 1 105 ? 2.958   -18.784 38.087  1.00 44.34 105 A 1 
ATOM 804  C C     . ASP A 1 105 ? 2.748   -19.502 36.743  1.00 40.77 105 A 1 
ATOM 805  O O     . ASP A 1 105 ? 2.111   -20.543 36.627  1.00 41.26 105 A 1 
ATOM 806  C CB    . ASP A 1 105 ? 2.734   -19.659 39.333  1.00 43.15 105 A 1 
ATOM 807  C CG    . ASP A 1 105 ? 3.962   -20.475 39.755  1.00 40.27 105 A 1 
ATOM 808  O OD1   . ASP A 1 105 ? 5.068   -20.188 39.234  1.00 40.28 105 A 1 
ATOM 809  O OD2   . ASP A 1 105 ? 3.792   -21.347 40.629  1.00 39.27 105 A 1 
ATOM 810  N N     . CYS A 1 106 ? 3.167   -18.831 35.672  1.00 49.32 106 A 1 
ATOM 811  C CA    . CYS A 1 106 ? 2.899   -19.240 34.319  1.00 47.45 106 A 1 
ATOM 812  C C     . CYS A 1 106 ? 3.917   -20.321 33.948  1.00 42.84 106 A 1 
ATOM 813  O O     . CYS A 1 106 ? 4.925   -20.053 33.311  1.00 44.18 106 A 1 
ATOM 814  C CB    . CYS A 1 106 ? 2.877   -18.017 33.393  1.00 47.24 106 A 1 
ATOM 815  S SG    . CYS A 1 106 ? 1.667   -18.251 32.048  1.00 42.51 106 A 1 
ATOM 816  N N     . HIS A 1 107 ? 3.609   -21.545 34.313  1.00 26.47 107 A 1 
ATOM 817  C CA    . HIS A 1 107 ? 4.262   -22.763 33.810  1.00 26.72 107 A 1 
ATOM 818  C C     . HIS A 1 107 ? 4.107   -22.962 32.291  1.00 25.00 107 A 1 
ATOM 819  O O     . HIS A 1 107 ? 4.620   -23.944 31.750  1.00 23.17 107 A 1 
ATOM 820  C CB    . HIS A 1 107 ? 3.716   -23.980 34.574  1.00 25.40 107 A 1 
ATOM 821  C CG    . HIS A 1 107 ? 4.572   -24.407 35.725  1.00 23.55 107 A 1 
ATOM 822  N ND1   . HIS A 1 107 ? 5.870   -24.862 35.631  1.00 22.20 107 A 1 
ATOM 823  C CD2   . HIS A 1 107 ? 4.233   -24.492 37.049  1.00 21.35 107 A 1 
ATOM 824  C CE1   . HIS A 1 107 ? 6.289   -25.201 36.866  1.00 19.80 107 A 1 
ATOM 825  N NE2   . HIS A 1 107 ? 5.318   -24.996 37.749  1.00 20.02 107 A 1 
ATOM 826  N N     . ALA A 1 108 ? 3.355   -22.093 31.627  1.00 28.93 108 A 1 
ATOM 827  C CA    . ALA A 1 108 ? 3.142   -22.173 30.197  1.00 28.87 108 A 1 
ATOM 828  C C     . ALA A 1 108 ? 4.406   -21.770 29.410  1.00 28.30 108 A 1 
ATOM 829  O O     . ALA A 1 108 ? 5.296   -21.106 29.925  1.00 25.83 108 A 1 
ATOM 830  C CB    . ALA A 1 108 ? 1.915   -21.338 29.833  1.00 26.67 108 A 1 
ATOM 831  N N     . ASP A 1 109 ? 4.434   -22.160 28.149  1.00 34.98 109 A 1 
ATOM 832  C CA    . ASP A 1 109 ? 5.560   -21.986 27.238  1.00 33.33 109 A 1 
ATOM 833  C C     . ASP A 1 109 ? 6.097   -20.543 27.168  1.00 31.92 109 A 1 
ATOM 834  O O     . ASP A 1 109 ? 5.374   -19.577 27.407  1.00 30.48 109 A 1 
ATOM 835  C CB    . ASP A 1 109 ? 5.140   -22.443 25.832  1.00 32.05 109 A 1 
ATOM 836  C CG    . ASP A 1 109 ? 4.814   -23.938 25.752  1.00 29.15 109 A 1 
ATOM 837  O OD1   . ASP A 1 109 ? 5.606   -24.724 26.308  1.00 31.56 109 A 1 
ATOM 838  O OD2   . ASP A 1 109 ? 3.781   -24.272 25.141  1.00 33.13 109 A 1 
ATOM 839  N N     . ALA A 1 110 ? 7.340   -20.403 26.723  1.00 27.09 110 A 1 
ATOM 840  C CA    . ALA A 1 110 ? 8.063   -19.136 26.559  1.00 26.48 110 A 1 
ATOM 841  C C     . ALA A 1 110 ? 7.240   -17.986 25.944  1.00 26.34 110 A 1 
ATOM 842  O O     . ALA A 1 110 ? 7.369   -16.824 26.336  1.00 23.95 110 A 1 
ATOM 843  C CB    . ALA A 1 110 ? 9.281   -19.435 25.679  1.00 24.43 110 A 1 
ATOM 844  N N     . ALA A 1 111 ? 6.345   -18.307 24.999  1.00 27.40 111 A 1 
ATOM 845  C CA    . ALA A 1 111 ? 5.439   -17.339 24.395  1.00 26.42 111 A 1 
ATOM 846  C C     . ALA A 1 111 ? 4.435   -16.737 25.392  1.00 26.13 111 A 1 
ATOM 847  O O     . ALA A 1 111 ? 4.107   -15.556 25.304  1.00 24.32 111 A 1 
ATOM 848  C CB    . ALA A 1 111 ? 4.729   -18.032 23.234  1.00 25.04 111 A 1 
ATOM 849  N N     . ALA A 1 112 ? 3.943   -17.535 26.348  1.00 30.15 112 A 1 
ATOM 850  C CA    . ALA A 1 112 ? 3.029   -17.075 27.382  1.00 29.22 112 A 1 
ATOM 851  C C     . ALA A 1 112 ? 3.740   -16.178 28.405  1.00 28.78 112 A 1 
ATOM 852  O O     . ALA A 1 112 ? 3.157   -15.190 28.855  1.00 27.71 112 A 1 
ATOM 853  C CB    . ALA A 1 112 ? 2.354   -18.279 28.035  1.00 29.05 112 A 1 
ATOM 854  N N     . LEU A 1 113 ? 5.006   -16.454 28.707  1.00 27.70 113 A 1 
ATOM 855  C CA    . LEU A 1 113 ? 5.854   -15.575 29.515  1.00 27.77 113 A 1 
ATOM 856  C C     . LEU A 1 113 ? 6.060   -14.220 28.847  1.00 26.57 113 A 1 
ATOM 857  O O     . LEU A 1 113 ? 5.908   -13.190 29.502  1.00 24.34 113 A 1 
ATOM 858  C CB    . LEU A 1 113 ? 7.195   -16.275 29.800  1.00 25.94 113 A 1 
ATOM 859  C CG    . LEU A 1 113 ? 7.126   -17.248 30.989  1.00 24.36 113 A 1 
ATOM 860  C CD1   . LEU A 1 113 ? 8.261   -18.258 30.913  1.00 24.23 113 A 1 
ATOM 861  C CD2   . LEU A 1 113 ? 7.233   -16.495 32.312  1.00 27.79 113 A 1 
ATOM 862  N N     . CYS A 1 114 ? 6.308   -14.179 27.537  1.00 38.87 114 A 1 
ATOM 863  C CA    . CYS A 1 114 ? 6.384   -12.926 26.790  1.00 38.66 114 A 1 
ATOM 864  C C     . CYS A 1 114 ? 5.057   -12.151 26.827  1.00 36.60 114 A 1 
ATOM 865  O O     . CYS A 1 114 ? 5.067   -10.937 27.035  1.00 37.58 114 A 1 
ATOM 866  C CB    . CYS A 1 114 ? 6.811   -13.209 25.345  1.00 38.29 114 A 1 
ATOM 867  S SG    . CYS A 1 114 ? 8.609   -13.515 25.280  1.00 36.77 114 A 1 
ATOM 868  N N     . ALA A 1 115 ? 3.921   -12.824 26.689  1.00 34.31 115 A 1 
ATOM 869  C CA    . ALA A 1 115 ? 2.615   -12.186 26.777  1.00 33.95 115 A 1 
ATOM 870  C C     . ALA A 1 115 ? 2.320   -11.649 28.187  1.00 32.64 115 A 1 
ATOM 871  O O     . ALA A 1 115 ? 1.804   -10.538 28.324  1.00 32.19 115 A 1 
ATOM 872  C CB    . ALA A 1 115 ? 1.554   -13.187 26.321  1.00 33.83 115 A 1 
ATOM 873  N N     . ALA A 1 116 ? 2.682   -12.403 29.240  1.00 37.88 116 A 1 
ATOM 874  C CA    . ALA A 1 116 ? 2.560   -11.963 30.621  1.00 37.30 116 A 1 
ATOM 875  C C     . ALA A 1 116 ? 3.450   -10.741 30.898  1.00 36.32 116 A 1 
ATOM 876  O O     . ALA A 1 116 ? 3.004   -9.782  31.527  1.00 35.41 116 A 1 
ATOM 877  C CB    . ALA A 1 116 ? 2.899   -13.130 31.549  1.00 35.85 116 A 1 
ATOM 878  N N     . TYR A 1 117 ? 4.667   -10.737 30.372  1.00 32.56 117 A 1 
ATOM 879  C CA    . TYR A 1 117 ? 5.596   -9.615  30.475  1.00 32.29 117 A 1 
ATOM 880  C C     . TYR A 1 117 ? 5.070   -8.364  29.753  1.00 31.89 117 A 1 
ATOM 881  O O     . TYR A 1 117 ? 5.071   -7.274  30.327  1.00 29.57 117 A 1 
ATOM 882  C CB    . TYR A 1 117 ? 6.937   -10.063 29.907  1.00 30.77 117 A 1 
ATOM 883  C CG    . TYR A 1 117 ? 8.042   -9.062  30.136  1.00 29.15 117 A 1 
ATOM 884  C CD1   . TYR A 1 117 ? 8.537   -8.279  29.089  1.00 29.17 117 A 1 
ATOM 885  C CD2   . TYR A 1 117 ? 8.618   -8.963  31.410  1.00 32.82 117 A 1 
ATOM 886  C CE1   . TYR A 1 117 ? 9.643   -7.451  29.291  1.00 27.81 117 A 1 
ATOM 887  C CE2   . TYR A 1 117 ? 9.721   -8.137  31.627  1.00 27.71 117 A 1 
ATOM 888  C CZ    . TYR A 1 117 ? 10.257  -7.399  30.554  1.00 28.61 117 A 1 
ATOM 889  O OH    . TYR A 1 117 ? 11.396  -6.667  30.738  1.00 29.43 117 A 1 
ATOM 890  N N     . GLU A 1 118 ? 4.542   -8.503  28.537  1.00 41.98 118 A 1 
ATOM 891  C CA    . GLU A 1 118 ? 3.888   -7.399  27.832  1.00 40.20 118 A 1 
ATOM 892  C C     . GLU A 1 118 ? 2.661   -6.874  28.602  1.00 38.03 118 A 1 
ATOM 893  O O     . GLU A 1 118 ? 2.494   -5.656  28.713  1.00 36.08 118 A 1 
ATOM 894  C CB    . GLU A 1 118 ? 3.480   -7.812  26.405  1.00 38.51 118 A 1 
ATOM 895  C CG    . GLU A 1 118 ? 4.681   -7.815  25.446  1.00 35.52 118 A 1 
ATOM 896  C CD    . GLU A 1 118 ? 4.317   -7.975  23.962  1.00 33.54 118 A 1 
ATOM 897  O OE1   . GLU A 1 118 ? 5.202   -7.643  23.128  1.00 31.63 118 A 1 
ATOM 898  O OE2   . GLU A 1 118 ? 3.174   -8.361  23.638  1.00 32.53 118 A 1 
ATOM 899  N N     . ALA A 1 119 ? 1.852   -7.746  29.186  1.00 41.59 119 A 1 
ATOM 900  C CA    . ALA A 1 119 ? 0.719   -7.350  30.010  1.00 39.12 119 A 1 
ATOM 901  C C     . ALA A 1 119 ? 1.160   -6.567  31.265  1.00 36.79 119 A 1 
ATOM 902  O O     . ALA A 1 119 ? 0.542   -5.558  31.595  1.00 35.90 119 A 1 
ATOM 903  C CB    . ALA A 1 119 ? -0.094  -8.592  30.376  1.00 38.16 119 A 1 
ATOM 904  N N     . GLN A 1 120 ? 2.245   -6.983  31.930  1.00 36.30 120 A 1 
ATOM 905  C CA    . GLN A 1 120 ? 2.816   -6.274  33.068  1.00 36.23 120 A 1 
ATOM 906  C C     . GLN A 1 120 ? 3.314   -4.875  32.686  1.00 34.57 120 A 1 
ATOM 907  O O     . GLN A 1 120 ? 3.002   -3.894  33.375  1.00 32.92 120 A 1 
ATOM 908  C CB    . GLN A 1 120 ? 3.981   -7.073  33.659  1.00 35.79 120 A 1 
ATOM 909  C CG    . GLN A 1 120 ? 3.505   -8.288  34.462  1.00 33.66 120 A 1 
ATOM 910  C CD    . GLN A 1 120 ? 4.668   -9.120  35.001  1.00 31.08 120 A 1 
ATOM 911  O OE1   . GLN A 1 120 ? 5.834   -8.802  34.847  1.00 31.71 120 A 1 
ATOM 912  N NE2   . GLN A 1 120 ? 4.385   -10.217 35.677  1.00 29.68 120 A 1 
ATOM 913  N N     . VAL A 1 121 ? 4.008   -4.749  31.548  1.00 42.44 121 A 1 
ATOM 914  C CA    . VAL A 1 121 ? 4.472   -3.450  31.046  1.00 40.60 121 A 1 
ATOM 915  C C     . VAL A 1 121 ? 3.285   -2.556  30.665  1.00 36.92 121 A 1 
ATOM 916  O O     . VAL A 1 121 ? 3.291   -1.359  30.946  1.00 35.91 121 A 1 
ATOM 917  C CB    . VAL A 1 121 ? 5.424   -3.645  29.858  1.00 39.35 121 A 1 
ATOM 918  C CG1   . VAL A 1 121 ? 5.798   -2.309  29.215  1.00 39.11 121 A 1 
ATOM 919  C CG2   . VAL A 1 121 ? 6.734   -4.299  30.313  1.00 47.02 121 A 1 
ATOM 920  N N     . HIS A 1 122 ? 2.235   -3.114  30.084  1.00 39.90 122 A 1 
ATOM 921  C CA    . HIS A 1 122 ? 1.002   -2.379  29.818  1.00 37.67 122 A 1 
ATOM 922  C C     . HIS A 1 122 ? 0.310   -1.901  31.100  1.00 34.32 122 A 1 
ATOM 923  O O     . HIS A 1 122 ? -0.154  -0.764  31.149  1.00 32.50 122 A 1 
ATOM 924  C CB    . HIS A 1 122 ? 0.053   -3.225  28.960  1.00 36.49 122 A 1 
ATOM 925  C CG    . HIS A 1 122 ? 0.293   -3.059  27.491  1.00 35.18 122 A 1 
ATOM 926  N ND1   . HIS A 1 122 ? 0.051   -1.908  26.773  1.00 35.47 122 A 1 
ATOM 927  C CD2   . HIS A 1 122 ? 0.788   -3.965  26.599  1.00 35.98 122 A 1 
ATOM 928  C CE1   . HIS A 1 122 ? 0.390   -2.120  25.491  1.00 34.44 122 A 1 
ATOM 929  N NE2   . HIS A 1 122 ? 0.843   -3.362  25.349  1.00 33.14 122 A 1 
ATOM 930  N N     . TYR A 1 123 ? 0.275   -2.733  32.132  1.00 37.37 123 A 1 
ATOM 931  C CA    . TYR A 1 123 ? -0.301  -2.364  33.429  1.00 34.82 123 A 1 
ATOM 932  C C     . TYR A 1 123 ? 0.514   -1.260  34.122  1.00 33.03 123 A 1 
ATOM 933  O O     . TYR A 1 123 ? -0.060  -0.267  34.574  1.00 31.12 123 A 1 
ATOM 934  C CB    . TYR A 1 123 ? -0.415  -3.627  34.295  1.00 33.47 123 A 1 
ATOM 935  C CG    . TYR A 1 123 ? -1.195  -3.385  35.573  1.00 32.83 123 A 1 
ATOM 936  C CD1   . TYR A 1 123 ? -0.526  -3.202  36.792  1.00 30.70 123 A 1 
ATOM 937  C CD2   . TYR A 1 123 ? -2.604  -3.343  35.540  1.00 31.72 123 A 1 
ATOM 938  C CE1   . TYR A 1 123 ? -1.252  -2.967  37.968  1.00 25.44 123 A 1 
ATOM 939  C CE2   . TYR A 1 123 ? -3.337  -3.110  36.704  1.00 25.05 123 A 1 
ATOM 940  C CZ    . TYR A 1 123 ? -2.664  -2.921  37.929  1.00 25.83 123 A 1 
ATOM 941  O OH    . TYR A 1 123 ? -3.375  -2.687  39.080  1.00 25.91 123 A 1 
ATOM 942  N N     . ALA A 1 124 ? 1.840   -1.368  34.129  1.00 37.53 124 A 1 
ATOM 943  C CA    . ALA A 1 124 ? 2.724   -0.332  34.661  1.00 35.79 124 A 1 
ATOM 944  C C     . ALA A 1 124 ? 2.542   1.006   33.929  1.00 34.29 124 A 1 
ATOM 945  O O     . ALA A 1 124 ? 2.413   2.057   34.558  1.00 32.73 124 A 1 
ATOM 946  C CB    . ALA A 1 124 ? 4.163   -0.834  34.579  1.00 33.57 124 A 1 
ATOM 947  N N     . ASN A 1 125 ? 2.419   0.970   32.616  1.00 30.05 125 A 1 
ATOM 948  C CA    . ASN A 1 125 ? 2.110   2.157   31.812  1.00 28.79 125 A 1 
ATOM 949  C C     . ASN A 1 125 ? 0.738   2.774   32.128  1.00 28.29 125 A 1 
ATOM 950  O O     . ASN A 1 125 ? 0.556   3.976   31.949  1.00 25.88 125 A 1 
ATOM 951  C CB    . ASN A 1 125 ? 2.170   1.786   30.330  1.00 27.49 125 A 1 
ATOM 952  C CG    . ASN A 1 125 ? 3.579   1.814   29.754  1.00 24.90 125 A 1 
ATOM 953  O OD1   . ASN A 1 125 ? 4.408   2.615   30.120  1.00 26.61 125 A 1 
ATOM 954  N ND2   . ASN A 1 125 ? 3.844   0.988   28.769  1.00 29.35 125 A 1 
ATOM 955  N N     . LEU A 1 126 ? -0.231  1.973   32.544  1.00 35.65 126 A 1 
ATOM 956  C CA    . LEU A 1 126 ? -1.531  2.494   32.959  1.00 35.61 126 A 1 
ATOM 957  C C     . LEU A 1 126 ? -1.422  3.241   34.295  1.00 33.92 126 A 1 
ATOM 958  O O     . LEU A 1 126 ? -2.052  4.288   34.476  1.00 31.02 126 A 1 
ATOM 959  C CB    . LEU A 1 126 ? -2.551  1.343   33.038  1.00 33.70 126 A 1 
ATOM 960  C CG    . LEU A 1 126 ? -3.984  1.815   32.704  1.00 30.67 126 A 1 
ATOM 961  C CD1   . LEU A 1 126 ? -4.235  1.794   31.203  1.00 28.26 126 A 1 
ATOM 962  C CD2   . LEU A 1 126 ? -5.027  0.922   33.384  1.00 30.42 126 A 1 
ATOM 963  N N     . LEU A 1 127 ? -0.610  2.739   35.207  1.00 33.58 127 A 1 
ATOM 964  C CA    . LEU A 1 127 ? -0.362  3.358   36.511  1.00 33.13 127 A 1 
ATOM 965  C C     . LEU A 1 127 ? 0.396   4.686   36.393  1.00 31.51 127 A 1 
ATOM 966  O O     . LEU A 1 127 ? 0.029   5.652   37.071  1.00 29.57 127 A 1 
ATOM 967  C CB    . LEU A 1 127 ? 0.404   2.363   37.407  1.00 31.52 127 A 1 
ATOM 968  C CG    . LEU A 1 127 ? -0.473  1.227   37.963  1.00 29.00 127 A 1 
ATOM 969  C CD1   . LEU A 1 127 ? 0.416   0.141   38.559  1.00 29.29 127 A 1 
ATOM 970  C CD2   . LEU A 1 127 ? -1.413  1.728   39.058  1.00 34.10 127 A 1 
ATOM 971  N N     . THR A 1 128 ? 1.396   4.786   35.505  1.00 41.75 128 A 1 
ATOM 972  C CA    . THR A 1 128 ? 2.130   6.050   35.332  1.00 38.86 128 A 1 
ATOM 973  C C     . THR A 1 128 ? 1.255   7.166   34.767  1.00 36.13 128 A 1 
ATOM 974  O O     . THR A 1 128 ? 1.363   8.310   35.213  1.00 34.22 128 A 1 
ATOM 975  C CB    . THR A 1 128 ? 3.383   5.898   34.459  1.00 37.01 128 A 1 
ATOM 976  O OG1   . THR A 1 128 ? 3.085   5.313   33.224  1.00 36.89 128 A 1 
ATOM 977  C CG2   . THR A 1 128 ? 4.444   5.044   35.149  1.00 40.61 128 A 1 
ATOM 978  N N     . VAL A 1 129 ? 0.307   6.857   33.888  1.00 34.92 129 A 1 
ATOM 979  C CA    . VAL A 1 129 ? -0.702  7.837   33.415  1.00 33.61 129 A 1 
ATOM 980  C C     . VAL A 1 129 ? -1.554  8.369   34.567  1.00 30.69 129 A 1 
ATOM 981  O O     . VAL A 1 129 ? -1.877  9.558   34.596  1.00 27.79 129 A 1 
ATOM 982  C CB    . VAL A 1 129 ? -1.639  7.232   32.352  1.00 31.21 129 A 1 
ATOM 983  C CG1   . VAL A 1 129 ? -2.706  8.234   31.849  1.00 28.10 129 A 1 
ATOM 984  C CG2   . VAL A 1 129 ? -0.880  6.794   31.117  1.00 31.42 129 A 1 
ATOM 985  N N     . MET A 1 130 ? -1.940  7.501   35.495  1.00 41.21 130 A 1 
ATOM 986  C CA    . MET A 1 130 ? -2.731  7.902   36.655  1.00 40.19 130 A 1 
ATOM 987  C C     . MET A 1 130 ? -1.939  8.823   37.580  1.00 37.82 130 A 1 
ATOM 988  O O     . MET A 1 130 ? -2.497  9.791   38.103  1.00 35.95 130 A 1 
ATOM 989  C CB    . MET A 1 130 ? -3.210  6.648   37.418  1.00 38.09 130 A 1 
ATOM 990  C CG    . MET A 1 130 ? -4.342  5.901   36.707  1.00 34.45 130 A 1 
ATOM 991  S SD    . MET A 1 130 ? -5.999  6.485   37.161  1.00 31.77 130 A 1 
ATOM 992  C CE    . MET A 1 130 ? -7.003  5.211   36.377  1.00 28.26 130 A 1 
ATOM 993  N N     . HIS A 1 131 ? -0.638  8.579   37.755  1.00 35.68 131 A 1 
ATOM 994  C CA    . HIS A 1 131 ? 0.197   9.384   38.644  1.00 34.59 131 A 1 
ATOM 995  C C     . HIS A 1 131 ? 0.479   10.801  38.122  1.00 31.00 131 A 1 
ATOM 996  O O     . HIS A 1 131 ? 0.473   11.737  38.921  1.00 29.59 131 A 1 
ATOM 997  C CB    . HIS A 1 131 ? 1.490   8.632   38.967  1.00 34.66 131 A 1 
ATOM 998  C CG    . HIS A 1 131 ? 1.321   7.691   40.129  1.00 32.82 131 A 1 
ATOM 999  N ND1   . HIS A 1 131 ? 1.169   8.061   41.444  1.00 33.26 131 A 1 
ATOM 1000 C CD2   . HIS A 1 131 ? 1.269   6.325   40.108  1.00 33.31 131 A 1 
ATOM 1001 C CE1   . HIS A 1 131 ? 1.032   6.953   42.189  1.00 33.34 131 A 1 
ATOM 1002 N NE2   . HIS A 1 131 ? 1.078   5.874   41.421  1.00 31.53 131 A 1 
ATOM 1003 N N     . GLN A 1 132 ? 0.662   10.987  36.822  1.00 29.65 132 A 1 
ATOM 1004 C CA    . GLN A 1 132 ? 0.946   12.330  36.272  1.00 30.17 132 A 1 
ATOM 1005 C C     . GLN A 1 132 ? -0.197  13.340  36.449  1.00 27.53 132 A 1 
ATOM 1006 O O     . GLN A 1 132 ? 0.039   14.546  36.354  1.00 26.49 132 A 1 
ATOM 1007 C CB    . GLN A 1 132 ? 1.313   12.238  34.789  1.00 31.30 132 A 1 
ATOM 1008 C CG    . GLN A 1 132 ? 2.794   11.929  34.568  1.00 30.10 132 A 1 
ATOM 1009 C CD    . GLN A 1 132 ? 3.189   12.055  33.098  1.00 27.13 132 A 1 
ATOM 1010 O OE1   . GLN A 1 132 ? 2.377   12.311  32.214  1.00 26.04 132 A 1 
ATOM 1011 N NE2   . GLN A 1 132 ? 4.450   11.892  32.782  1.00 23.45 132 A 1 
ATOM 1012 N N     . ARG A 1 133 ? -1.427  12.895  36.693  1.00 35.40 133 A 1 
ATOM 1013 C CA    . ARG A 1 133 ? -2.562  13.815  36.880  1.00 34.94 133 A 1 
ATOM 1014 C C     . ARG A 1 133 ? -2.621  14.444  38.269  1.00 30.52 133 A 1 
ATOM 1015 O O     . ARG A 1 133 ? -3.417  15.360  38.451  1.00 30.33 133 A 1 
ATOM 1016 C CB    . ARG A 1 133 ? -3.889  13.141  36.531  1.00 36.09 133 A 1 
ATOM 1017 C CG    . ARG A 1 133 ? -4.128  13.125  35.022  1.00 36.13 133 A 1 
ATOM 1018 C CD    . ARG A 1 133 ? -5.567  12.700  34.744  1.00 38.57 133 A 1 
ATOM 1019 N NE    . ARG A 1 133 ? -5.866  12.718  33.315  1.00 33.20 133 A 1 
ATOM 1020 C CZ    . ARG A 1 133 ? -7.047  12.481  32.766  1.00 31.30 133 A 1 
ATOM 1021 N NH1   . ARG A 1 133 ? -8.096  12.200  33.503  1.00 28.34 133 A 1 
ATOM 1022 N NH2   . ARG A 1 133 ? -7.203  12.522  31.478  1.00 26.21 133 A 1 
ATOM 1023 N N     . MET A 1 134 ? -1.844  13.984  39.236  1.00 28.27 134 A 1 
ATOM 1024 C CA    . MET A 1 134 ? -1.823  14.662  40.529  1.00 27.91 134 A 1 
ATOM 1025 C C     . MET A 1 134 ? -1.032  15.966  40.377  1.00 25.65 134 A 1 
ATOM 1026 O O     . MET A 1 134 ? 0.153   15.919  40.055  1.00 24.79 134 A 1 
ATOM 1027 C CB    . MET A 1 134 ? -1.255  13.774  41.646  1.00 28.83 134 A 1 
ATOM 1028 C CG    . MET A 1 134 ? -2.278  12.709  42.065  1.00 27.90 134 A 1 
ATOM 1029 S SD    . MET A 1 134 ? -2.221  12.277  43.832  1.00 26.30 134 A 1 
ATOM 1030 C CE    . MET A 1 134 ? -3.601  11.134  43.912  1.00 25.39 134 A 1 
ATOM 1031 N N     . PRO A 1 135 ? -1.669  17.141  40.572  1.00 29.01 135 A 1 
ATOM 1032 C CA    . PRO A 1 135 ? -0.952  18.399  40.549  1.00 27.99 135 A 1 
ATOM 1033 C C     . PRO A 1 135 ? 0.066   18.374  41.684  1.00 27.15 135 A 1 
ATOM 1034 O O     . PRO A 1 135 ? -0.307  18.247  42.851  1.00 26.28 135 A 1 
ATOM 1035 C CB    . PRO A 1 135 ? -2.019  19.487  40.709  1.00 27.33 135 A 1 
ATOM 1036 C CG    . PRO A 1 135 ? -3.144  18.774  41.458  1.00 27.13 135 A 1 
ATOM 1037 C CD    . PRO A 1 135 ? -3.049  17.330  40.958  1.00 33.45 135 A 1 
ATOM 1038 N N     . VAL A 1 136 ? 1.342   18.486  41.335  1.00 29.28 136 A 1 
ATOM 1039 C CA    . VAL A 1 136 ? 2.396   18.679  42.326  1.00 30.06 136 A 1 
ATOM 1040 C C     . VAL A 1 136 ? 2.136   20.031  42.977  1.00 27.89 136 A 1 
ATOM 1041 O O     . VAL A 1 136 ? 2.458   21.074  42.412  1.00 27.11 136 A 1 
ATOM 1042 C CB    . VAL A 1 136 ? 3.802   18.599  41.699  1.00 29.27 136 A 1 
ATOM 1043 C CG1   . VAL A 1 136 ? 4.889   18.792  42.766  1.00 27.97 136 A 1 
ATOM 1044 C CG2   . VAL A 1 136 ? 4.025   17.234  41.034  1.00 36.04 136 A 1 
ATOM 1045 N N     . VAL A 1 137 ? 1.482   20.019  44.138  1.00 28.24 137 A 1 
ATOM 1046 C CA    . VAL A 1 137 ? 1.312   21.210  44.958  1.00 30.62 137 A 1 
ATOM 1047 C C     . VAL A 1 137 ? 2.721   21.665  45.325  1.00 28.18 137 A 1 
ATOM 1048 O O     . VAL A 1 137 ? 3.440   20.948  46.015  1.00 27.51 137 A 1 
ATOM 1049 C CB    . VAL A 1 137 ? 0.449   20.953  46.207  1.00 29.58 137 A 1 
ATOM 1050 C CG1   . VAL A 1 137 ? 0.236   22.249  46.997  1.00 27.47 137 A 1 
ATOM 1051 C CG2   . VAL A 1 137 ? -0.927  20.400  45.822  1.00 32.06 137 A 1 
ATOM 1052 N N     . SER A 1 138 ? 3.109   22.824  44.795  1.00 35.56 138 A 1 
ATOM 1053 C CA    . SER A 1 138 ? 4.418   23.412  45.046  1.00 37.27 138 A 1 
ATOM 1054 C C     . SER A 1 138 ? 4.517   23.807  46.517  1.00 34.86 138 A 1 
ATOM 1055 O O     . SER A 1 138 ? 4.128   24.908  46.893  1.00 34.92 138 A 1 
ATOM 1056 C CB    . SER A 1 138 ? 4.631   24.622  44.130  1.00 36.02 138 A 1 
ATOM 1057 O OG    . SER A 1 138 ? 3.574   25.556  44.283  1.00 35.03 138 A 1 
ATOM 1058 N N     . HIS A 1 139 ? 4.994   22.897  47.349  1.00 26.95 139 A 1 
ATOM 1059 C CA    . HIS A 1 139 ? 5.339   23.247  48.720  1.00 31.05 139 A 1 
ATOM 1060 C C     . HIS A 1 139 ? 6.410   24.346  48.676  1.00 28.62 139 A 1 
ATOM 1061 O O     . HIS A 1 139 ? 7.357   24.240  47.891  1.00 27.72 139 A 1 
ATOM 1062 C CB    . HIS A 1 139 ? 5.793   22.018  49.515  1.00 29.30 139 A 1 
ATOM 1063 C CG    . HIS A 1 139 ? 4.631   21.341  50.186  1.00 27.85 139 A 1 
ATOM 1064 N ND1   . HIS A 1 139 ? 3.969   21.800  51.308  1.00 28.10 139 A 1 
ATOM 1065 C CD2   . HIS A 1 139 ? 4.010   20.188  49.813  1.00 29.04 139 A 1 
ATOM 1066 C CE1   . HIS A 1 139 ? 2.982   20.932  51.588  1.00 27.13 139 A 1 
ATOM 1067 N NE2   . HIS A 1 139 ? 2.957   19.941  50.701  1.00 27.66 139 A 1 
ATOM 1068 N N     . PRO A 1 140 ? 6.246   25.429  49.467  1.00 28.35 140 A 1 
ATOM 1069 C CA    . PRO A 1 140 ? 7.160   26.545  49.437  1.00 30.32 140 A 1 
ATOM 1070 C C     . PRO A 1 140 ? 8.567   26.063  49.818  1.00 29.05 140 A 1 
ATOM 1071 O O     . PRO A 1 140 ? 8.739   25.373  50.830  1.00 28.28 140 A 1 
ATOM 1072 C CB    . PRO A 1 140 ? 6.591   27.574  50.418  1.00 28.54 140 A 1 
ATOM 1073 C CG    . PRO A 1 140 ? 5.759   26.733  51.383  1.00 28.59 140 A 1 
ATOM 1074 C CD    . PRO A 1 140 ? 5.234   25.602  50.487  1.00 34.95 140 A 1 
ATOM 1075 N N     . ALA A 1 141 ? 9.543   26.410  48.997  1.00 27.71 141 A 1 
ATOM 1076 C CA    . ALA A 1 141 ? 10.935  26.080  49.237  1.00 28.26 141 A 1 
ATOM 1077 C C     . ALA A 1 141 ? 11.396  26.774  50.531  1.00 26.32 141 A 1 
ATOM 1078 O O     . ALA A 1 141 ? 11.651  27.975  50.538  1.00 25.98 141 A 1 
ATOM 1079 C CB    . ALA A 1 141 ? 11.765  26.503  48.031  1.00 27.17 141 A 1 
ATOM 1080 N N     . VAL A 1 142 ? 11.464  26.031  51.632  1.00 25.91 142 A 1 
ATOM 1081 C CA    . VAL A 1 142 ? 12.049  26.530  52.878  1.00 29.44 142 A 1 
ATOM 1082 C C     . VAL A 1 142 ? 13.521  26.809  52.592  1.00 27.09 142 A 1 
ATOM 1083 O O     . VAL A 1 142 ? 14.271  25.903  52.228  1.00 26.61 142 A 1 
ATOM 1084 C CB    . VAL A 1 142 ? 11.855  25.543  54.044  1.00 28.00 142 A 1 
ATOM 1085 C CG1   . VAL A 1 142 ? 12.453  26.098  55.335  1.00 26.01 142 A 1 
ATOM 1086 C CG2   . VAL A 1 142 ? 10.367  25.268  54.293  1.00 32.20 142 A 1 
ATOM 1087 N N     . ALA A 1 143 ? 13.889  28.096  52.725  1.00 31.96 143 A 1 
ATOM 1088 C CA    . ALA A 1 143 ? 15.245  28.563  52.492  1.00 34.74 143 A 1 
ATOM 1089 C C     . ALA A 1 143 ? 16.168  27.995  53.584  1.00 32.52 143 A 1 
ATOM 1090 O O     . ALA A 1 143 ? 16.288  28.570  54.659  1.00 32.96 143 A 1 
ATOM 1091 C CB    . ALA A 1 143 ? 15.231  30.088  52.463  1.00 33.53 143 A 1 
ATOM 1092 N N     . ILE A 1 144 ? 16.794  26.868  53.306  1.00 31.93 144 A 1 
ATOM 1093 C CA    . ILE A 1 144 ? 17.838  26.335  54.184  1.00 33.57 144 A 1 
ATOM 1094 C C     . ILE A 1 144 ? 19.022  27.313  54.112  1.00 31.56 144 A 1 
ATOM 1095 O O     . ILE A 1 144 ? 19.478  27.613  53.006  1.00 29.85 144 A 1 
ATOM 1096 C CB    . ILE A 1 144 ? 18.226  24.892  53.822  1.00 31.67 144 A 1 
ATOM 1097 C CG1   . ILE A 1 144 ? 16.990  23.971  53.913  1.00 30.84 144 A 1 
ATOM 1098 C CG2   . ILE A 1 144 ? 19.335  24.389  54.760  1.00 35.09 144 A 1 
ATOM 1099 C CD1   . ILE A 1 144 ? 17.228  22.525  53.478  1.00 34.54 144 A 1 
ATOM 1100 N N     . PRO A 1 145 ? 19.489  27.876  55.249  1.00 30.88 145 A 1 
ATOM 1101 C CA    . PRO A 1 145 ? 20.496  28.917  55.258  1.00 33.79 145 A 1 
ATOM 1102 C C     . PRO A 1 145 ? 21.838  28.394  54.733  1.00 32.53 145 A 1 
ATOM 1103 O O     . PRO A 1 145 ? 22.148  27.209  54.898  1.00 32.49 145 A 1 
ATOM 1104 C CB    . PRO A 1 145 ? 20.575  29.408  56.708  1.00 32.10 145 A 1 
ATOM 1105 C CG    . PRO A 1 145 ? 20.119  28.192  57.518  1.00 32.34 145 A 1 
ATOM 1106 C CD    . PRO A 1 145 ? 19.081  27.548  56.604  1.00 39.29 145 A 1 
ATOM 1107 N N     . PRO A 1 146 ? 22.663  29.263  54.124  1.00 30.05 146 A 1 
ATOM 1108 C CA    . PRO A 1 146 ? 23.946  28.874  53.547  1.00 32.21 146 A 1 
ATOM 1109 C C     . PRO A 1 146 ? 24.932  28.538  54.668  1.00 31.42 146 A 1 
ATOM 1110 O O     . PRO A 1 146 ? 25.535  29.424  55.275  1.00 30.69 146 A 1 
ATOM 1111 C CB    . PRO A 1 146 ? 24.376  30.069  52.689  1.00 30.41 146 A 1 
ATOM 1112 C CG    . PRO A 1 146 ? 23.752  31.261  53.398  1.00 30.79 146 A 1 
ATOM 1113 C CD    . PRO A 1 146 ? 22.430  30.694  53.945  1.00 38.34 146 A 1 
ATOM 1114 N N     . VAL A 1 147 ? 25.072  27.272  54.984  1.00 30.15 147 A 1 
ATOM 1115 C CA    . VAL A 1 147 ? 26.041  26.837  55.996  1.00 34.23 147 A 1 
ATOM 1116 C C     . VAL A 1 147 ? 27.460  27.080  55.474  1.00 32.47 147 A 1 
ATOM 1117 O O     . VAL A 1 147 ? 27.759  26.843  54.306  1.00 31.72 147 A 1 
ATOM 1118 C CB    . VAL A 1 147 ? 25.816  25.392  56.456  1.00 31.31 147 A 1 
ATOM 1119 C CG1   . VAL A 1 147 ? 26.706  25.052  57.653  1.00 29.68 147 A 1 
ATOM 1120 C CG2   . VAL A 1 147 ? 24.366  25.158  56.909  1.00 35.72 147 A 1 
ATOM 1121 N N     . SER A 1 148 ? 28.293  27.636  56.367  1.00 33.80 148 A 1 
ATOM 1122 C CA    . SER A 1 148 ? 29.594  28.222  56.059  1.00 36.34 148 A 1 
ATOM 1123 C C     . SER A 1 148 ? 30.653  27.224  55.580  1.00 34.68 148 A 1 
ATOM 1124 O O     . SER A 1 148 ? 30.608  26.034  55.868  1.00 34.16 148 A 1 
ATOM 1125 C CB    . SER A 1 148 ? 30.085  28.980  57.297  1.00 33.96 148 A 1 
ATOM 1126 O OG    . SER A 1 148 ? 31.240  29.736  57.011  1.00 31.02 148 A 1 
ATOM 1127 N N     . LEU A 1 149 ? 31.628  27.783  54.893  1.00 27.22 149 A 1 
ATOM 1128 C CA    . LEU A 1 149 ? 32.661  27.139  54.067  1.00 31.25 149 A 1 
ATOM 1129 C C     . LEU A 1 149 ? 33.765  26.374  54.810  1.00 29.16 149 A 1 
ATOM 1130 O O     . LEU A 1 149 ? 34.655  25.871  54.121  1.00 27.41 149 A 1 
ATOM 1131 C CB    . LEU A 1 149 ? 33.310  28.266  53.243  1.00 28.30 149 A 1 
ATOM 1132 C CG    . LEU A 1 149 ? 32.771  28.403  51.808  1.00 27.01 149 A 1 
ATOM 1133 C CD1   . LEU A 1 149 ? 33.086  29.793  51.276  1.00 28.49 149 A 1 
ATOM 1134 C CD2   . LEU A 1 149 ? 33.410  27.369  50.889  1.00 32.63 149 A 1 
ATOM 1135 N N     . PHE A 1 150 ? 33.836  26.413  56.144  1.00 26.76 150 A 1 
ATOM 1136 C CA    . PHE A 1 150 ? 35.112  26.256  56.844  1.00 29.76 150 A 1 
ATOM 1137 C C     . PHE A 1 150 ? 35.925  25.016  56.443  1.00 27.75 150 A 1 
ATOM 1138 O O     . PHE A 1 150 ? 35.404  23.901  56.352  1.00 26.50 150 A 1 
ATOM 1139 C CB    . PHE A 1 150 ? 34.946  26.396  58.360  1.00 27.19 150 A 1 
ATOM 1140 C CG    . PHE A 1 150 ? 35.210  27.798  58.852  1.00 27.46 150 A 1 
ATOM 1141 C CD1   . PHE A 1 150 ? 36.519  28.221  59.131  1.00 29.47 150 A 1 
ATOM 1142 C CD2   . PHE A 1 150 ? 34.141  28.709  58.988  1.00 31.61 150 A 1 
ATOM 1143 C CE1   . PHE A 1 150 ? 36.756  29.536  59.554  1.00 28.83 150 A 1 
ATOM 1144 C CE2   . PHE A 1 150 ? 34.379  30.030  59.408  1.00 28.00 150 A 1 
ATOM 1145 C CZ    . PHE A 1 150 ? 35.688  30.440  59.692  1.00 27.52 150 A 1 
ATOM 1146 N N     . ALA A 1 151 ? 37.214  25.256  56.208  1.00 27.91 151 A 1 
ATOM 1147 C CA    . ALA A 1 151 ? 38.100  24.456  55.371  1.00 30.25 151 A 1 
ATOM 1148 C C     . ALA A 1 151 ? 38.999  23.456  56.115  1.00 27.97 151 A 1 
ATOM 1149 O O     . ALA A 1 151 ? 39.937  22.952  55.488  1.00 26.74 151 A 1 
ATOM 1150 C CB    . ALA A 1 151 ? 38.954  25.455  54.578  1.00 28.23 151 A 1 
ATOM 1151 N N     . GLU A 1 152 ? 38.816  23.280  57.421  1.00 27.90 152 A 1 
ATOM 1152 C CA    . GLU A 1 152 ? 39.921  22.785  58.250  1.00 30.90 152 A 1 
ATOM 1153 C C     . GLU A 1 152 ? 40.447  21.380  57.886  1.00 28.76 152 A 1 
ATOM 1154 O O     . GLU A 1 152 ? 39.755  20.529  57.340  1.00 28.12 152 A 1 
ATOM 1155 C CB    . GLU A 1 152 ? 39.616  22.926  59.752  1.00 29.19 152 A 1 
ATOM 1156 C CG    . GLU A 1 152 ? 40.020  24.308  60.265  1.00 27.91 152 A 1 
ATOM 1157 C CD    . GLU A 1 152 ? 39.929  24.445  61.799  1.00 28.25 152 A 1 
ATOM 1158 O OE1   . GLU A 1 152 ? 40.516  25.427  62.317  1.00 27.82 152 A 1 
ATOM 1159 O OE2   . GLU A 1 152 ? 39.237  23.602  62.434  1.00 29.00 152 A 1 
ATOM 1160 N N     . ALA A 1 153 ? 41.735  21.209  58.222  1.00 26.10 153 A 1 
ATOM 1161 C CA    . ALA A 1 153 ? 42.670  20.426  57.422  1.00 27.84 153 A 1 
ATOM 1162 C C     . ALA A 1 153 ? 42.996  19.010  57.929  1.00 25.89 153 A 1 
ATOM 1163 O O     . ALA A 1 153 ? 43.445  18.188  57.140  1.00 25.04 153 A 1 
ATOM 1164 C CB    . ALA A 1 153 ? 43.960  21.263  57.360  1.00 26.40 153 A 1 
ATOM 1165 N N     . GLU A 1 154 ? 42.953  18.808  59.240  1.00 30.60 154 A 1 
ATOM 1166 C CA    . GLU A 1 154 ? 43.956  17.972  59.916  1.00 35.23 154 A 1 
ATOM 1167 C C     . GLU A 1 154 ? 43.861  16.440  59.739  1.00 32.87 154 A 1 
ATOM 1168 O O     . GLU A 1 154 ? 42.937  15.888  59.168  1.00 32.10 154 A 1 
ATOM 1169 C CB    . GLU A 1 154 ? 44.067  18.364  61.406  1.00 33.18 154 A 1 
ATOM 1170 C CG    . GLU A 1 154 ? 45.053  19.508  61.659  1.00 31.09 154 A 1 
ATOM 1171 C CD    . GLU A 1 154 ? 45.500  19.592  63.132  1.00 30.20 154 A 1 
ATOM 1172 O OE1   . GLU A 1 154 ? 46.528  20.261  63.374  1.00 28.90 154 A 1 
ATOM 1173 O OE2   . GLU A 1 154 ? 44.861  18.931  63.996  1.00 30.96 154 A 1 
ATOM 1174 N N     . ALA A 1 155 ? 44.877  15.794  60.267  1.00 25.83 155 A 1 
ATOM 1175 C CA    . ALA A 1 155 ? 45.740  14.839  59.593  1.00 27.66 155 A 1 
ATOM 1176 C C     . ALA A 1 155 ? 45.569  13.339  59.923  1.00 25.57 155 A 1 
ATOM 1177 O O     . ALA A 1 155 ? 45.532  12.519  59.012  1.00 24.93 155 A 1 
ATOM 1178 C CB    . ALA A 1 155 ? 47.177  15.302  59.892  1.00 26.58 155 A 1 
ATOM 1179 N N     . THR A 1 156 ? 45.667  12.964  61.219  1.00 30.50 156 A 1 
ATOM 1180 C CA    . THR A 1 156 ? 46.672  11.926  61.540  1.00 32.38 156 A 1 
ATOM 1181 C C     . THR A 1 156 ? 46.255  10.464  61.718  1.00 29.32 156 A 1 
ATOM 1182 O O     . THR A 1 156 ? 46.958  9.589   61.217  1.00 28.42 156 A 1 
ATOM 1183 C CB    . THR A 1 156 ? 47.460  12.317  62.797  1.00 29.63 156 A 1 
ATOM 1184 O OG1   . THR A 1 156 ? 46.588  12.775  63.815  1.00 28.40 156 A 1 
ATOM 1185 C CG2   . THR A 1 156 ? 48.470  13.438  62.542  1.00 32.71 156 A 1 
ATOM 1186 N N     . ALA A 1 157 ? 45.300  10.168  62.579  1.00 27.68 157 A 1 
ATOM 1187 C CA    . ALA A 1 157 ? 45.596  9.135   63.591  1.00 28.18 157 A 1 
ATOM 1188 C C     . ALA A 1 157 ? 45.517  7.641   63.146  1.00 25.87 157 A 1 
ATOM 1189 O O     . ALA A 1 157 ? 44.806  7.286   62.224  1.00 25.34 157 A 1 
ATOM 1190 C CB    . ALA A 1 157 ? 44.738  9.430   64.828  1.00 27.36 157 A 1 
ATOM 1191 N N     . PRO A 1 158 ? 46.220  6.754   63.848  1.00 24.71 158 A 1 
ATOM 1192 C CA    . PRO A 1 158 ? 46.784  5.518   63.265  1.00 26.56 158 A 1 
ATOM 1193 C C     . PRO A 1 158 ? 46.189  4.154   63.688  1.00 25.57 158 A 1 
ATOM 1194 O O     . PRO A 1 158 ? 46.625  3.127   63.177  1.00 24.63 158 A 1 
ATOM 1195 C CB    . PRO A 1 158 ? 48.241  5.591   63.747  1.00 24.53 158 A 1 
ATOM 1196 C CG    . PRO A 1 158 ? 48.100  6.118   65.175  1.00 25.12 158 A 1 
ATOM 1197 C CD    . PRO A 1 158 ? 46.931  7.080   65.065  1.00 31.77 158 A 1 
ATOM 1198 N N     . VAL A 1 159 ? 45.348  4.135   64.686  1.00 25.39 159 A 1 
ATOM 1199 C CA    . VAL A 1 159 ? 45.181  3.025   65.667  1.00 28.96 159 A 1 
ATOM 1200 C C     . VAL A 1 159 ? 44.569  1.726   65.084  1.00 27.03 159 A 1 
ATOM 1201 O O     . VAL A 1 159 ? 43.786  1.801   64.153  1.00 25.92 159 A 1 
ATOM 1202 C CB    . VAL A 1 159 ? 44.322  3.534   66.854  1.00 27.03 159 A 1 
ATOM 1203 C CG1   . VAL A 1 159 ? 44.536  2.728   68.129  1.00 25.42 159 A 1 
ATOM 1204 C CG2   . VAL A 1 159 ? 44.569  4.989   67.232  1.00 31.36 159 A 1 
ATOM 1205 N N     . LEU A 1 160 ? 44.709  0.567   65.592  1.00 26.60 160 A 1 
ATOM 1206 C CA    . LEU A 1 160 ? 45.713  -0.385  66.100  1.00 30.47 160 A 1 
ATOM 1207 C C     . LEU A 1 160 ? 45.255  -1.850  65.884  1.00 28.24 160 A 1 
ATOM 1208 O O     . LEU A 1 160 ? 45.885  -2.588  65.151  1.00 27.24 160 A 1 
ATOM 1209 C CB    . LEU A 1 160 ? 45.962  -0.196  67.631  1.00 28.89 160 A 1 
ATOM 1210 C CG    . LEU A 1 160 ? 47.421  0.104   68.049  1.00 28.11 160 A 1 
ATOM 1211 C CD1   . LEU A 1 160 ? 47.480  0.374   69.549  1.00 29.60 160 A 1 
ATOM 1212 C CD2   . LEU A 1 160 ? 48.392  -1.040  67.748  1.00 34.62 160 A 1 
ATOM 1213 N N     . GLY A 1 161 ? 44.186  -2.302  66.615  1.00 29.93 161 A 1 
ATOM 1214 C CA    . GLY A 1 161 ? 44.410  -3.536  67.372  1.00 32.47 161 A 1 
ATOM 1215 C C     . GLY A 1 161 ? 43.910  -4.910  66.888  1.00 30.54 161 A 1 
ATOM 1216 O O     . GLY A 1 161 ? 44.641  -5.631  66.216  1.00 29.12 161 A 1 
ATOM 1217 N N     . ARG A 1 162 ? 42.759  -5.353  67.412  1.00 24.37 162 A 1 
ATOM 1218 C CA    . ARG A 1 162 ? 42.718  -6.617  68.170  1.00 29.64 162 A 1 
ATOM 1219 C C     . ARG A 1 162 ? 42.360  -7.900  67.382  1.00 27.35 162 A 1 
ATOM 1220 O O     . ARG A 1 162 ? 42.006  -7.849  66.224  1.00 25.71 162 A 1 
ATOM 1221 C CB    . ARG A 1 162 ? 41.822  -6.402  69.412  1.00 27.90 162 A 1 
ATOM 1222 C CG    . ARG A 1 162 ? 42.242  -7.276  70.611  1.00 27.48 162 A 1 
ATOM 1223 C CD    . ARG A 1 162 ? 41.372  -6.990  71.844  1.00 27.54 162 A 1 
ATOM 1224 N NE    . ARG A 1 162 ? 41.722  -7.904  72.945  1.00 27.93 162 A 1 
ATOM 1225 C CZ    . ARG A 1 162 ? 41.261  -7.882  74.177  1.00 26.16 162 A 1 
ATOM 1226 N NH1   . ARG A 1 162 ? 40.431  -6.957  74.583  1.00 25.27 162 A 1 
ATOM 1227 N NH2   . ARG A 1 162 ? 41.604  -8.802  75.013  1.00 24.29 162 A 1 
ATOM 1228 N N     . LYS A 1 163 ? 42.478  -9.021  68.059  1.00 23.01 163 A 1 
ATOM 1229 C CA    . LYS A 1 163 ? 43.105  -10.319 67.729  1.00 29.63 163 A 1 
ATOM 1230 C C     . LYS A 1 163 ? 42.174  -11.551 67.540  1.00 27.47 163 A 1 
ATOM 1231 O O     . LYS A 1 163 ? 42.402  -12.336 66.645  1.00 26.14 163 A 1 
ATOM 1232 C CB    . LYS A 1 163 ? 43.991  -10.645 68.945  1.00 28.08 163 A 1 
ATOM 1233 C CG    . LYS A 1 163 ? 45.470  -10.949 68.688  1.00 26.70 163 A 1 
ATOM 1234 C CD    . LYS A 1 163 ? 46.099  -11.427 69.992  1.00 25.79 163 A 1 
ATOM 1235 C CE    . LYS A 1 163 ? 47.598  -11.713 69.840  1.00 24.12 163 A 1 
ATOM 1236 N NZ    . LYS A 1 163 ? 48.171  -12.276 71.081  1.00 23.37 163 A 1 
ATOM 1237 N N     . GLU A 1 164 ? 41.339  -11.764 68.524  1.00 24.80 164 A 1 
ATOM 1238 C CA    . GLU A 1 164 ? 40.855  -13.079 69.033  1.00 27.57 164 A 1 
ATOM 1239 C C     . GLU A 1 164 ? 39.607  -13.600 68.261  1.00 26.04 164 A 1 
ATOM 1240 O O     . GLU A 1 164 ? 39.132  -12.902 67.372  1.00 25.58 164 A 1 
ATOM 1241 C CB    . GLU A 1 164 ? 40.572  -12.849 70.538  1.00 26.88 164 A 1 
ATOM 1242 C CG    . GLU A 1 164 ? 41.827  -12.727 71.425  1.00 26.56 164 A 1 
ATOM 1243 C CD    . GLU A 1 164 ? 41.597  -12.055 72.787  1.00 27.10 164 A 1 
ATOM 1244 O OE1   . GLU A 1 164 ? 42.595  -11.889 73.521  1.00 27.40 164 A 1 
ATOM 1245 O OE2   . GLU A 1 164 ? 40.475  -11.563 73.053  1.00 29.22 164 A 1 
ATOM 1246 N N     . GLU A 1 165 ? 38.951  -14.754 68.451  1.00 26.90 165 A 1 
ATOM 1247 C CA    . GLU A 1 165 ? 39.154  -15.964 69.269  1.00 28.46 165 A 1 
ATOM 1248 C C     . GLU A 1 165 ? 38.468  -17.203 68.616  1.00 26.70 165 A 1 
ATOM 1249 O O     . GLU A 1 165 ? 37.950  -17.124 67.504  1.00 25.75 165 A 1 
ATOM 1250 C CB    . GLU A 1 165 ? 38.592  -15.739 70.693  1.00 27.93 165 A 1 
ATOM 1251 C CG    . GLU A 1 165 ? 39.483  -16.316 71.812  1.00 27.71 165 A 1 
ATOM 1252 C CD    . GLU A 1 165 ? 38.952  -16.029 73.220  1.00 29.07 165 A 1 
ATOM 1253 O OE1   . GLU A 1 165 ? 39.735  -16.229 74.186  1.00 29.42 165 A 1 
ATOM 1254 O OE2   . GLU A 1 165 ? 37.779  -15.604 73.351  1.00 31.31 165 A 1 
ATOM 1255 N N     . ASP A 1 166 ? 38.383  -18.304 69.313  1.00 27.01 166 A 1 
ATOM 1256 C CA    . ASP A 1 166 ? 38.393  -19.730 68.927  1.00 29.17 166 A 1 
ATOM 1257 C C     . ASP A 1 166 ? 37.172  -20.455 68.290  1.00 26.88 166 A 1 
ATOM 1258 O O     . ASP A 1 166 ? 37.361  -21.282 67.410  1.00 26.07 166 A 1 
ATOM 1259 C CB    . ASP A 1 166 ? 38.681  -20.518 70.218  1.00 27.94 166 A 1 
ATOM 1260 C CG    . ASP A 1 166 ? 40.136  -20.606 70.651  1.00 26.22 166 A 1 
ATOM 1261 O OD1   . ASP A 1 166 ? 41.023  -20.547 69.776  1.00 27.56 166 A 1 
ATOM 1262 O OD2   . ASP A 1 166 ? 40.329  -20.796 71.868  1.00 29.18 166 A 1 
ATOM 1263 N N     . THR A 1 167 ? 35.999  -20.413 68.900  1.00 25.20 167 A 1 
ATOM 1264 C CA    . THR A 1 167 ? 35.347  -21.623 69.472  1.00 26.05 167 A 1 
ATOM 1265 C C     . THR A 1 167 ? 34.688  -22.656 68.516  1.00 24.27 167 A 1 
ATOM 1266 O O     . THR A 1 167 ? 34.447  -22.422 67.353  1.00 22.95 167 A 1 
ATOM 1267 C CB    . THR A 1 167 ? 34.357  -21.269 70.588  1.00 24.29 167 A 1 
ATOM 1268 O OG1   . THR A 1 167 ? 33.473  -20.249 70.165  1.00 23.80 167 A 1 
ATOM 1269 C CG2   . THR A 1 167 ? 35.037  -20.782 71.849  1.00 26.98 167 A 1 
ATOM 1270 N N     . SER A 1 168 ? 34.376  -23.834 69.088  1.00 26.38 168 A 1 
ATOM 1271 C CA    . SER A 1 168 ? 34.584  -25.171 68.502  1.00 25.51 168 A 1 
ATOM 1272 C C     . SER A 1 168 ? 33.379  -26.090 68.166  1.00 24.13 168 A 1 
ATOM 1273 O O     . SER A 1 168 ? 33.550  -26.997 67.360  1.00 23.87 168 A 1 
ATOM 1274 C CB    . SER A 1 168 ? 35.399  -25.959 69.522  1.00 25.01 168 A 1 
ATOM 1275 O OG    . SER A 1 168 ? 34.692  -26.100 70.745  1.00 24.23 168 A 1 
ATOM 1276 N N     . TRP A 1 169 ? 32.273  -25.978 68.915  1.00 30.27 169 A 1 
ATOM 1277 C CA    . TRP A 1 169 ? 31.316  -27.089 69.210  1.00 27.74 169 A 1 
ATOM 1278 C C     . TRP A 1 169 ? 30.524  -27.609 67.983  1.00 26.36 169 A 1 
ATOM 1279 O O     . TRP A 1 169 ? 30.542  -26.975 66.941  1.00 24.31 169 A 1 
ATOM 1280 C CB    . TRP A 1 169 ? 30.363  -26.576 70.287  1.00 26.21 169 A 1 
ATOM 1281 C CG    . TRP A 1 169 ? 30.934  -26.137 71.589  1.00 24.05 169 A 1 
ATOM 1282 C CD1   . TRP A 1 169 ? 31.599  -24.993 71.817  1.00 21.09 169 A 1 
ATOM 1283 C CD2   . TRP A 1 169 ? 30.870  -26.837 72.884  1.00 22.62 169 A 1 
ATOM 1284 N NE1   . TRP A 1 169 ? 31.962  -24.912 73.154  1.00 19.87 169 A 1 
ATOM 1285 C CE2   . TRP A 1 169 ? 31.528  -26.025 73.831  1.00 20.39 169 A 1 
ATOM 1286 C CE3   . TRP A 1 169 ? 30.329  -28.045 73.317  1.00 23.44 169 A 1 
ATOM 1287 C CZ2   . TRP A 1 169 ? 31.637  -26.421 75.173  1.00 23.02 169 A 1 
ATOM 1288 C CZ3   . TRP A 1 169 ? 30.437  -28.448 74.664  1.00 23.51 169 A 1 
ATOM 1289 C CH2   . TRP A 1 169 ? 31.088  -27.638 75.572  1.00 23.99 169 A 1 
ATOM 1290 N N     . LEU A 1 170 ? 29.710  -28.667 67.931  1.00 27.13 170 A 1 
ATOM 1291 C CA    . LEU A 1 170 ? 29.260  -29.898 68.622  1.00 28.81 170 A 1 
ATOM 1292 C C     . LEU A 1 170 ? 28.554  -30.769 67.524  1.00 27.28 170 A 1 
ATOM 1293 O O     . LEU A 1 170 ? 28.451  -30.306 66.394  1.00 25.82 170 A 1 
ATOM 1294 C CB    . LEU A 1 170 ? 28.228  -29.517 69.711  1.00 27.20 170 A 1 
ATOM 1295 C CG    . LEU A 1 170 ? 28.684  -29.625 71.178  1.00 25.90 170 A 1 
ATOM 1296 C CD1   . LEU A 1 170 ? 27.596  -29.054 72.095  1.00 27.87 170 A 1 
ATOM 1297 C CD2   . LEU A 1 170 ? 28.961  -31.048 71.618  1.00 30.82 170 A 1 
ATOM 1298 N N     . LEU A 1 171 ? 27.860  -31.893 67.668  1.00 25.48 171 A 1 
ATOM 1299 C CA    . LEU A 1 171 ? 28.166  -33.250 68.145  1.00 27.73 171 A 1 
ATOM 1300 C C     . LEU A 1 171 ? 27.403  -34.347 67.345  1.00 25.96 171 A 1 
ATOM 1301 O O     . LEU A 1 171 ? 27.994  -35.305 66.880  1.00 24.51 171 A 1 
ATOM 1302 C CB    . LEU A 1 171 ? 27.715  -33.389 69.613  1.00 26.32 171 A 1 
ATOM 1303 C CG    . LEU A 1 171 ? 28.726  -34.068 70.568  1.00 25.81 171 A 1 
ATOM 1304 C CD1   . LEU A 1 171 ? 28.252  -33.920 72.010  1.00 27.00 171 A 1 
ATOM 1305 C CD2   . LEU A 1 171 ? 28.946  -35.535 70.292  1.00 30.64 171 A 1 
ATOM 1306 N N     . LEU A 1 172 ? 26.077  -34.273 67.278  1.00 26.33 172 A 1 
ATOM 1307 C CA    . LEU A 1 172 ? 25.125  -35.412 67.235  1.00 28.58 172 A 1 
ATOM 1308 C C     . LEU A 1 172 ? 24.885  -36.065 65.836  1.00 26.62 172 A 1 
ATOM 1309 O O     . LEU A 1 172 ? 25.129  -35.431 64.837  1.00 24.75 172 A 1 
ATOM 1310 C CB    . LEU A 1 172 ? 23.784  -34.889 67.795  1.00 26.70 172 A 1 
ATOM 1311 C CG    . LEU A 1 172 ? 23.737  -34.708 69.321  1.00 25.71 172 A 1 
ATOM 1312 C CD1   . LEU A 1 172 ? 22.582  -33.781 69.708  1.00 26.83 172 A 1 
ATOM 1313 C CD2   . LEU A 1 172 ? 23.543  -36.025 70.053  1.00 29.59 172 A 1 
ATOM 1314 N N     . SER A 1 173 ? 24.251  -37.246 65.696  1.00 28.23 173 A 1 
ATOM 1315 C CA    . SER A 1 173 ? 24.600  -38.619 66.111  1.00 30.23 173 A 1 
ATOM 1316 C C     . SER A 1 173 ? 23.981  -39.723 65.209  1.00 27.70 173 A 1 
ATOM 1317 O O     . SER A 1 173 ? 24.741  -40.466 64.595  1.00 26.73 173 A 1 
ATOM 1318 C CB    . SER A 1 173 ? 24.160  -38.916 67.559  1.00 28.92 173 A 1 
ATOM 1319 O OG    . SER A 1 173 ? 22.758  -38.712 67.731  1.00 29.18 173 A 1 
ATOM 1320 N N     . LYS A 1 174 ? 22.659  -39.909 65.218  1.00 26.65 174 A 1 
ATOM 1321 C CA    . LYS A 1 174 ? 21.969  -41.223 65.063  1.00 32.85 174 A 1 
ATOM 1322 C C     . LYS A 1 174 ? 21.434  -41.527 63.636  1.00 30.64 174 A 1 
ATOM 1323 O O     . LYS A 1 174 ? 21.342  -40.603 62.853  1.00 27.84 174 A 1 
ATOM 1324 C CB    . LYS A 1 174 ? 20.789  -41.204 66.054  1.00 30.04 174 A 1 
ATOM 1325 C CG    . LYS A 1 174 ? 21.184  -41.535 67.489  1.00 29.54 174 A 1 
ATOM 1326 C CD    . LYS A 1 174 ? 19.917  -41.762 68.329  1.00 28.04 174 A 1 
ATOM 1327 C CE    . LYS A 1 174 ? 20.285  -42.376 69.677  1.00 25.65 174 A 1 
ATOM 1328 N NZ    . LYS A 1 174 ? 19.124  -43.092 70.245  1.00 24.91 174 A 1 
ATOM 1329 N N     . ASP A 1 175 ? 20.932  -42.716 63.228  1.00 28.74 175 A 1 
ATOM 1330 C CA    . ASP A 1 175 ? 21.036  -44.135 63.682  1.00 31.12 175 A 1 
ATOM 1331 C C     . ASP A 1 175 ? 20.759  -45.140 62.529  1.00 27.86 175 A 1 
ATOM 1332 O O     . ASP A 1 175 ? 21.661  -45.656 61.894  1.00 26.06 175 A 1 
ATOM 1333 C CB    . ASP A 1 175 ? 20.041  -44.460 64.836  1.00 28.51 175 A 1 
ATOM 1334 C CG    . ASP A 1 175 ? 20.660  -44.705 66.208  1.00 26.73 175 A 1 
ATOM 1335 O OD1   . ASP A 1 175 ? 21.873  -44.956 66.309  1.00 27.75 175 A 1 
ATOM 1336 O OD2   . ASP A 1 175 ? 19.894  -44.589 67.206  1.00 29.46 175 A 1 
ATOM 1337 N N     . SER A 1 176 ? 19.504  -45.499 62.328  1.00 27.73 176 A 1 
ATOM 1338 C CA    . SER A 1 176 ? 19.014  -46.824 61.878  1.00 29.62 176 A 1 
ATOM 1339 C C     . SER A 1 176 ? 18.593  -46.915 60.387  1.00 27.80 176 A 1 
ATOM 1340 O O     . SER A 1 176 ? 18.513  -45.908 59.723  1.00 26.15 176 A 1 
ATOM 1341 C CB    . SER A 1 176 ? 17.804  -47.150 62.767  1.00 26.98 176 A 1 
ATOM 1342 O OG    . SER A 1 176 ? 16.780  -46.168 62.659  1.00 27.06 176 A 1 
ATOM 1343 N N     . ASP A 1 177 ? 18.161  -48.036 59.798  1.00 32.23 177 A 1 
ATOM 1344 C CA    . ASP A 1 177 ? 18.416  -49.496 59.935  1.00 35.14 177 A 1 
ATOM 1345 C C     . ASP A 1 177 ? 18.090  -50.270 58.624  1.00 32.00 177 A 1 
ATOM 1346 O O     . ASP A 1 177 ? 18.897  -51.035 58.123  1.00 30.28 177 A 1 
ATOM 1347 C CB    . ASP A 1 177 ? 17.550  -50.119 61.063  1.00 32.24 177 A 1 
ATOM 1348 C CG    . ASP A 1 177 ? 18.318  -50.870 62.156  1.00 29.68 177 A 1 
ATOM 1349 O OD1   . ASP A 1 177 ? 19.530  -51.098 62.007  1.00 30.26 177 A 1 
ATOM 1350 O OD2   . ASP A 1 177 ? 17.642  -51.233 63.147  1.00 31.92 177 A 1 
ATOM 1351 N N     . ASN A 1 178 ? 16.845  -50.201 58.119  1.00 28.74 178 A 1 
ATOM 1352 C CA    . ASN A 1 178 ? 16.090  -51.438 57.842  1.00 30.55 178 A 1 
ATOM 1353 C C     . ASN A 1 178 ? 16.160  -52.092 56.417  1.00 27.65 178 A 1 
ATOM 1354 O O     . ASN A 1 178 ? 16.735  -51.588 55.480  1.00 25.23 178 A 1 
ATOM 1355 C CB    . ASN A 1 178 ? 14.634  -51.230 58.328  1.00 28.37 178 A 1 
ATOM 1356 C CG    . ASN A 1 178 ? 14.118  -52.349 59.214  1.00 25.89 178 A 1 
ATOM 1357 O OD1   . ASN A 1 178 ? 14.602  -53.463 59.247  1.00 27.80 178 A 1 
ATOM 1358 N ND2   . ASN A 1 178 ? 13.084  -52.076 59.965  1.00 30.56 178 A 1 
ATOM 1359 N N     . HIS A 1 179 ? 15.483  -53.241 56.306  1.00 32.11 179 A 1 
ATOM 1360 C CA    . HIS A 1 179 ? 15.860  -54.508 55.642  1.00 34.78 179 A 1 
ATOM 1361 C C     . HIS A 1 179 ? 15.785  -54.758 54.111  1.00 32.10 179 A 1 
ATOM 1362 O O     . HIS A 1 179 ? 16.763  -55.175 53.501  1.00 29.94 179 A 1 
ATOM 1363 C CB    . HIS A 1 179 ? 14.939  -55.586 56.250  1.00 32.01 179 A 1 
ATOM 1364 C CG    . HIS A 1 179 ? 15.403  -56.198 57.526  1.00 31.55 179 A 1 
ATOM 1365 N ND1   . HIS A 1 179 ? 16.462  -57.075 57.648  1.00 32.02 179 A 1 
ATOM 1366 C CD2   . HIS A 1 179 ? 14.786  -56.150 58.749  1.00 32.91 179 A 1 
ATOM 1367 C CE1   . HIS A 1 179 ? 16.488  -57.513 58.916  1.00 31.40 179 A 1 
ATOM 1368 N NE2   . HIS A 1 179 ? 15.478  -56.982 59.612  1.00 32.39 179 A 1 
ATOM 1369 N N     . ASN A 1 180 ? 14.559  -54.841 53.614  1.00 30.22 180 A 1 
ATOM 1370 C CA    . ASN A 1 180 ? 14.128  -55.973 52.737  1.00 32.66 180 A 1 
ATOM 1371 C C     . ASN A 1 180 ? 14.271  -55.712 51.200  1.00 29.79 180 A 1 
ATOM 1372 O O     . ASN A 1 180 ? 14.428  -54.581 50.805  1.00 27.32 180 A 1 
ATOM 1373 C CB    . ASN A 1 180 ? 12.649  -56.243 53.108  1.00 30.55 180 A 1 
ATOM 1374 C CG    . ASN A 1 180 ? 12.406  -57.399 54.060  1.00 27.81 180 A 1 
ATOM 1375 O OD1   . ASN A 1 180 ? 13.176  -58.333 54.186  1.00 29.51 180 A 1 
ATOM 1376 N ND2   . ASN A 1 180 ? 11.281  -57.405 54.727  1.00 31.55 180 A 1 
ATOM 1377 N N     . ARG A 1 181 ? 14.117  -56.617 50.224  1.00 31.18 181 A 1 
ATOM 1378 C CA    . ARG A 1 181 ? 14.074  -58.103 50.140  1.00 34.64 181 A 1 
ATOM 1379 C C     . ARG A 1 181 ? 14.481  -58.611 48.735  1.00 31.56 181 A 1 
ATOM 1380 O O     . ARG A 1 181 ? 15.616  -58.438 48.324  1.00 28.72 181 A 1 
ATOM 1381 C CB    . ARG A 1 181 ? 12.655  -58.619 50.529  1.00 31.64 181 A 1 
ATOM 1382 C CG    . ARG A 1 181 ? 12.634  -60.090 50.985  1.00 30.14 181 A 1 
ATOM 1383 C CD    . ARG A 1 181 ? 11.181  -60.539 51.206  1.00 28.79 181 A 1 
ATOM 1384 N NE    . ARG A 1 181 ? 11.109  -61.874 51.817  1.00 28.73 181 A 1 
ATOM 1385 C CZ    . ARG A 1 181 ? 10.000  -62.554 52.073  1.00 25.92 181 A 1 
ATOM 1386 N NH1   . ARG A 1 181 ? 8.821   -62.090 51.760  1.00 25.45 181 A 1 
ATOM 1387 N NH2   . ARG A 1 181 ? 10.059  -63.715 52.645  1.00 25.42 181 A 1 
ATOM 1388 N N     . SER A 1 182 ? 13.635  -59.295 48.034  1.00 36.78 182 A 1 
ATOM 1389 C CA    . SER A 1 182 ? 13.841  -60.279 46.941  1.00 38.08 182 A 1 
ATOM 1390 C C     . SER A 1 182 ? 13.909  -59.685 45.511  1.00 35.91 182 A 1 
ATOM 1391 O O     . SER A 1 182 ? 13.593  -58.520 45.336  1.00 33.90 182 A 1 
ATOM 1392 C CB    . SER A 1 182 ? 12.677  -61.279 47.035  1.00 34.91 182 A 1 
ATOM 1393 O OG    . SER A 1 182 ? 11.417  -60.632 46.910  1.00 32.92 182 A 1 
ATOM 1394 N N     . GLY A 1 183 ? 14.231  -60.428 44.430  1.00 33.86 183 A 1 
ATOM 1395 C CA    . GLY A 1 183 ? 14.485  -61.879 44.308  1.00 34.27 183 A 1 
ATOM 1396 C C     . GLY A 1 183 ? 14.888  -62.371 42.899  1.00 32.27 183 A 1 
ATOM 1397 O O     . GLY A 1 183 ? 16.056  -62.668 42.661  1.00 30.04 183 A 1 
ATOM 1398 N N     . ASN A 1 184 ? 13.922  -62.512 41.982  1.00 37.50 184 A 1 
ATOM 1399 C CA    . ASN A 1 184 ? 14.008  -63.320 40.733  1.00 38.88 184 A 1 
ATOM 1400 C C     . ASN A 1 184 ? 14.767  -62.643 39.560  1.00 35.94 184 A 1 
ATOM 1401 O O     . ASN A 1 184 ? 14.973  -61.449 39.606  1.00 32.26 184 A 1 
ATOM 1402 C CB    . ASN A 1 184 ? 12.543  -63.583 40.321  1.00 34.86 184 A 1 
ATOM 1403 C CG    . ASN A 1 184 ? 11.824  -64.632 41.140  1.00 31.48 184 A 1 
ATOM 1404 O OD1   . ASN A 1 184 ? 12.378  -65.319 41.983  1.00 33.24 184 A 1 
ATOM 1405 N ND2   . ASN A 1 184 ? 10.549  -64.811 40.896  1.00 36.16 184 A 1 
ATOM 1406 N N     . ASN A 1 185 ? 15.087  -63.256 38.444  1.00 35.43 185 A 1 
ATOM 1407 C CA    . ASN A 1 185 ? 15.343  -64.634 37.977  1.00 36.61 185 A 1 
ATOM 1408 C C     . ASN A 1 185 ? 16.215  -64.570 36.678  1.00 33.68 185 A 1 
ATOM 1409 O O     . ASN A 1 185 ? 16.848  -63.566 36.419  1.00 30.22 185 A 1 
ATOM 1410 C CB    . ASN A 1 185 ? 14.017  -65.401 37.751  1.00 33.09 185 A 1 
ATOM 1411 C CG    . ASN A 1 185 ? 14.000  -66.801 38.341  1.00 29.37 185 A 1 
ATOM 1412 O OD1   . ASN A 1 185 ? 14.923  -67.274 38.976  1.00 30.94 185 A 1 
ATOM 1413 N ND2   . ASN A 1 185 ? 12.906  -67.511 38.161  1.00 32.99 185 A 1 
ATOM 1414 N N     . SER A 1 186 ? 16.265  -65.552 35.847  1.00 36.21 186 A 1 
ATOM 1415 C CA    . SER A 1 186 ? 17.363  -66.386 35.332  1.00 37.73 186 A 1 
ATOM 1416 C C     . SER A 1 186 ? 18.176  -66.019 34.076  1.00 35.79 186 A 1 
ATOM 1417 O O     . SER A 1 186 ? 19.354  -65.694 34.186  1.00 33.04 186 A 1 
ATOM 1418 C CB    . SER A 1 186 ? 16.783  -67.796 35.148  1.00 34.15 186 A 1 
ATOM 1419 O OG    . SER A 1 186 ? 15.667  -67.765 34.275  1.00 32.71 186 A 1 
ATOM 1420 N N     . SER A 1 187 ? 17.671  -66.321 32.901  1.00 36.44 187 A 1 
ATOM 1421 C CA    . SER A 1 187 ? 18.474  -66.963 31.828  1.00 37.68 187 A 1 
ATOM 1422 C C     . SER A 1 187 ? 18.826  -66.052 30.617  1.00 35.77 187 A 1 
ATOM 1423 O O     . SER A 1 187 ? 18.334  -64.948 30.563  1.00 33.99 187 A 1 
ATOM 1424 C CB    . SER A 1 187 ? 17.643  -68.173 31.356  1.00 34.47 187 A 1 
ATOM 1425 O OG    . SER A 1 187 ? 16.372  -67.767 30.877  1.00 32.91 187 A 1 
ATOM 1426 N N     . THR A 1 188 ? 19.598  -66.400 29.572  1.00 37.73 188 A 1 
ATOM 1427 C CA    . THR A 1 188 ? 20.701  -67.369 29.319  1.00 40.01 188 A 1 
ATOM 1428 C C     . THR A 1 188 ? 21.681  -66.903 28.222  1.00 38.33 188 A 1 
ATOM 1429 O O     . THR A 1 188 ? 22.815  -66.583 28.533  1.00 35.17 188 A 1 
ATOM 1430 C CB    . THR A 1 188 ? 20.244  -68.782 28.841  1.00 34.63 188 A 1 
ATOM 1431 O OG1   . THR A 1 188 ? 18.918  -68.783 28.351  1.00 32.30 188 A 1 
ATOM 1432 C CG2   . THR A 1 188 ? 20.368  -69.853 29.901  1.00 37.04 188 A 1 
ATOM 1433 N N     . SER A 1 189 ? 21.334  -67.008 26.954  1.00 37.65 189 A 1 
ATOM 1434 C CA    . SER A 1 189 ? 22.256  -67.262 25.815  1.00 38.99 189 A 1 
ATOM 1435 C C     . SER A 1 189 ? 22.501  -66.049 24.889  1.00 38.14 189 A 1 
ATOM 1436 O O     . SER A 1 189 ? 21.829  -65.051 25.035  1.00 36.28 189 A 1 
ATOM 1437 C CB    . SER A 1 189 ? 21.630  -68.416 25.012  1.00 35.45 189 A 1 
ATOM 1438 O OG    . SER A 1 189 ? 20.331  -68.074 24.550  1.00 32.62 189 A 1 
ATOM 1439 N N     . SER A 1 190 ? 23.379  -66.077 23.877  1.00 34.61 190 A 1 
ATOM 1440 C CA    . SER A 1 190 ? 24.612  -66.836 23.594  1.00 36.56 190 A 1 
ATOM 1441 C C     . SER A 1 190 ? 25.570  -66.120 22.612  1.00 35.18 190 A 1 
ATOM 1442 O O     . SER A 1 190 ? 26.682  -65.791 22.999  1.00 33.07 190 A 1 
ATOM 1443 C CB    . SER A 1 190 ? 24.318  -68.224 22.987  1.00 33.42 190 A 1 
ATOM 1444 O OG    . SER A 1 190 ? 23.506  -68.128 21.832  1.00 31.22 190 A 1 
ATOM 1445 N N     . SER A 1 191 ? 25.232  -65.998 21.346  1.00 33.20 191 A 1 
ATOM 1446 C CA    . SER A 1 191 ? 26.188  -65.870 20.211  1.00 34.88 191 A 1 
ATOM 1447 C C     . SER A 1 191 ? 26.427  -64.433 19.715  1.00 33.48 191 A 1 
ATOM 1448 O O     . SER A 1 191 ? 25.703  -63.542 20.101  1.00 31.98 191 A 1 
ATOM 1449 C CB    . SER A 1 191 ? 25.628  -66.715 19.065  1.00 31.51 191 A 1 
ATOM 1450 O OG    . SER A 1 191 ? 24.346  -66.248 18.662  1.00 30.39 191 A 1 
ATOM 1451 N N     . SER A 1 192 ? 27.334  -64.152 18.795  1.00 36.22 192 A 1 
ATOM 1452 C CA    . SER A 1 192 ? 28.759  -64.505 18.607  1.00 36.78 192 A 1 
ATOM 1453 C C     . SER A 1 192 ? 29.487  -63.500 17.694  1.00 35.24 192 A 1 
ATOM 1454 O O     . SER A 1 192 ? 30.575  -63.077 18.049  1.00 34.45 192 A 1 
ATOM 1455 C CB    . SER A 1 192 ? 28.963  -65.901 17.980  1.00 33.83 192 A 1 
ATOM 1456 O OG    . SER A 1 192 ? 28.364  -66.005 16.700  1.00 32.19 192 A 1 
ATOM 1457 N N     . GLN A 1 193 ? 28.983  -63.200 16.493  1.00 32.96 193 A 1 
ATOM 1458 C CA    . GLN A 1 193 ? 29.880  -62.975 15.341  1.00 34.40 193 A 1 
ATOM 1459 C C     . GLN A 1 193 ? 30.408  -61.541 15.096  1.00 32.94 193 A 1 
ATOM 1460 O O     . GLN A 1 193 ? 30.055  -60.586 15.751  1.00 31.33 193 A 1 
ATOM 1461 C CB    . GLN A 1 193 ? 29.272  -63.585 14.063  1.00 31.54 193 A 1 
ATOM 1462 C CG    . GLN A 1 193 ? 29.587  -65.079 13.922  1.00 30.94 193 A 1 
ATOM 1463 C CD    . GLN A 1 193 ? 29.147  -65.648 12.576  1.00 29.04 193 A 1 
ATOM 1464 O OE1   . GLN A 1 193 ? 28.487  -65.016 11.767  1.00 28.95 193 A 1 
ATOM 1465 N NE2   . GLN A 1 193 ? 29.501  -66.878 12.277  1.00 27.68 193 A 1 
ATOM 1466 N N     . TYR A 1 194 ? 31.278  -61.509 14.109  1.00 27.39 194 A 1 
ATOM 1467 C CA    . TYR A 1 194 ? 32.548  -60.787 13.946  1.00 28.82 194 A 1 
ATOM 1468 C C     . TYR A 1 194 ? 32.543  -59.337 13.426  1.00 26.84 194 A 1 
ATOM 1469 O O     . TYR A 1 194 ? 33.529  -58.653 13.631  1.00 24.79 194 A 1 
ATOM 1470 C CB    . TYR A 1 194 ? 33.350  -61.624 12.924  1.00 26.35 194 A 1 
ATOM 1471 C CG    . TYR A 1 194 ? 34.607  -62.288 13.418  1.00 25.62 194 A 1 
ATOM 1472 C CD1   . TYR A 1 194 ? 35.865  -61.718 13.114  1.00 24.42 194 A 1 
ATOM 1473 C CD2   . TYR A 1 194 ? 34.549  -63.503 14.126  1.00 25.06 194 A 1 
ATOM 1474 C CE1   . TYR A 1 194 ? 37.047  -62.357 13.513  1.00 22.95 194 A 1 
ATOM 1475 C CE2   . TYR A 1 194 ? 35.734  -64.142 14.533  1.00 23.08 194 A 1 
ATOM 1476 C CZ    . TYR A 1 194 ? 36.994  -63.576 14.219  1.00 23.66 194 A 1 
ATOM 1477 O OH    . TYR A 1 194 ? 38.145  -64.196 14.607  1.00 24.62 194 A 1 
ATOM 1478 N N     . PHE A 1 195 ? 31.586  -58.944 12.572  1.00 29.32 195 A 1 
ATOM 1479 C CA    . PHE A 1 195 ? 31.917  -58.216 11.336  1.00 29.53 195 A 1 
ATOM 1480 C C     . PHE A 1 195 ? 32.691  -56.891 11.505  1.00 28.65 195 A 1 
ATOM 1481 O O     . PHE A 1 195 ? 32.519  -56.167 12.477  1.00 27.12 195 A 1 
ATOM 1482 C CB    . PHE A 1 195 ? 30.677  -58.056 10.446  1.00 27.59 195 A 1 
ATOM 1483 C CG    . PHE A 1 195 ? 30.609  -59.086 9.341   1.00 27.92 195 A 1 
ATOM 1484 C CD1   . PHE A 1 195 ? 31.222  -58.852 8.101   1.00 28.17 195 A 1 
ATOM 1485 C CD2   . PHE A 1 195 ? 29.953  -60.322 9.559   1.00 30.55 195 A 1 
ATOM 1486 C CE1   . PHE A 1 195 ? 31.173  -59.813 7.081   1.00 27.01 195 A 1 
ATOM 1487 C CE2   . PHE A 1 195 ? 29.902  -61.291 8.545   1.00 25.65 195 A 1 
ATOM 1488 C CZ    . PHE A 1 195 ? 30.516  -61.035 7.299   1.00 25.11 195 A 1 
ATOM 1489 N N     . GLY A 1 196 ? 33.573  -56.648 10.541  1.00 33.94 196 A 1 
ATOM 1490 C CA    . GLY A 1 196 ? 34.780  -55.839 10.679  1.00 34.05 196 A 1 
ATOM 1491 C C     . GLY A 1 196 ? 34.735  -54.358 10.277  1.00 31.96 196 A 1 
ATOM 1492 O O     . GLY A 1 196 ? 33.727  -53.675 10.405  1.00 30.13 196 A 1 
ATOM 1493 N N     . GLU A 1 197 ? 35.877  -53.892 9.775   1.00 29.39 197 A 1 
ATOM 1494 C CA    . GLU A 1 197 ? 36.541  -52.602 10.009  1.00 30.96 197 A 1 
ATOM 1495 C C     . GLU A 1 197 ? 36.019  -51.331 9.310   1.00 29.00 197 A 1 
ATOM 1496 O O     . GLU A 1 197 ? 36.459  -50.261 9.696   1.00 27.22 197 A 1 
ATOM 1497 C CB    . GLU A 1 197 ? 37.997  -52.755 9.524   1.00 28.66 197 A 1 
ATOM 1498 C CG    . GLU A 1 197 ? 38.872  -53.686 10.366  1.00 26.72 197 A 1 
ATOM 1499 C CD    . GLU A 1 197 ? 40.256  -53.898 9.733   1.00 25.08 197 A 1 
ATOM 1500 O OE1   . GLU A 1 197 ? 41.253  -53.816 10.477  1.00 23.65 197 A 1 
ATOM 1501 O OE2   . GLU A 1 197 ? 40.291  -54.192 8.520   1.00 24.91 197 A 1 
ATOM 1502 N N     . VAL A 1 198 ? 35.298  -51.388 8.223   1.00 29.63 198 A 1 
ATOM 1503 C CA    . VAL A 1 198 ? 35.546  -50.474 7.093   1.00 31.87 198 A 1 
ATOM 1504 C C     . VAL A 1 198 ? 35.357  -48.979 7.422   1.00 29.28 198 A 1 
ATOM 1505 O O     . VAL A 1 198 ? 34.279  -48.414 7.256   1.00 28.51 198 A 1 
ATOM 1506 C CB    . VAL A 1 198 ? 34.779  -50.877 5.813   1.00 30.90 198 A 1 
ATOM 1507 C CG1   . VAL A 1 198 ? 35.287  -50.098 4.601   1.00 30.63 198 A 1 
ATOM 1508 C CG2   . VAL A 1 198 ? 34.945  -52.368 5.486   1.00 34.98 198 A 1 
ATOM 1509 N N     . ASP A 1 199 ? 36.479  -48.372 7.793   1.00 34.05 199 A 1 
ATOM 1510 C CA    . ASP A 1 199 ? 36.717  -46.948 8.092   1.00 34.94 199 A 1 
ATOM 1511 C C     . ASP A 1 199 ? 36.679  -46.062 6.831   1.00 32.40 199 A 1 
ATOM 1512 O O     . ASP A 1 199 ? 37.589  -45.270 6.573   1.00 31.42 199 A 1 
ATOM 1513 C CB    . ASP A 1 199 ? 38.081  -46.822 8.796   1.00 34.03 199 A 1 
ATOM 1514 C CG    . ASP A 1 199 ? 38.047  -46.628 10.312  1.00 30.85 199 A 1 
ATOM 1515 O OD1   . ASP A 1 199 ? 36.979  -46.295 10.856  1.00 31.02 199 A 1 
ATOM 1516 O OD2   . ASP A 1 199 ? 39.137  -46.762 10.916  1.00 31.62 199 A 1 
ATOM 1517 N N     . GLN A 1 200 ? 35.658  -46.191 5.984   1.00 29.29 200 A 1 
ATOM 1518 C CA    . GLN A 1 200 ? 35.621  -45.377 4.775   1.00 30.26 200 A 1 
ATOM 1519 C C     . GLN A 1 200 ? 35.476  -43.896 5.141   1.00 27.85 200 A 1 
ATOM 1520 O O     . GLN A 1 200 ? 34.396  -43.410 5.491   1.00 25.44 200 A 1 
ATOM 1521 C CB    . GLN A 1 200 ? 34.553  -45.843 3.778   1.00 28.66 200 A 1 
ATOM 1522 C CG    . GLN A 1 200 ? 35.068  -47.018 2.931   1.00 28.17 200 A 1 
ATOM 1523 C CD    . GLN A 1 200 ? 34.160  -47.382 1.762   1.00 25.11 200 A 1 
ATOM 1524 O OE1   . GLN A 1 200 ? 33.049  -46.919 1.612   1.00 24.81 200 A 1 
ATOM 1525 N NE2   . GLN A 1 200 ? 34.617  -48.238 0.872   1.00 23.02 200 A 1 
ATOM 1526 N N     . TYR A 1 201 ? 36.591  -43.199 4.993   1.00 32.18 201 A 1 
ATOM 1527 C CA    . TYR A 1 201 ? 36.705  -41.751 4.992   1.00 33.34 201 A 1 
ATOM 1528 C C     . TYR A 1 201 ? 35.783  -41.168 3.912   1.00 30.84 201 A 1 
ATOM 1529 O O     . TYR A 1 201 ? 36.156  -41.053 2.752   1.00 29.49 201 A 1 
ATOM 1530 C CB    . TYR A 1 201 ? 38.167  -41.360 4.717   1.00 32.10 201 A 1 
ATOM 1531 C CG    . TYR A 1 201 ? 39.029  -41.164 5.936   1.00 32.42 201 A 1 
ATOM 1532 C CD1   . TYR A 1 201 ? 39.347  -39.853 6.358   1.00 31.16 201 A 1 
ATOM 1533 C CD2   . TYR A 1 201 ? 39.554  -42.264 6.643   1.00 31.50 201 A 1 
ATOM 1534 C CE1   . TYR A 1 201 ? 40.182  -39.639 7.474   1.00 28.25 201 A 1 
ATOM 1535 C CE2   . TYR A 1 201 ? 40.374  -42.057 7.759   1.00 27.50 201 A 1 
ATOM 1536 C CZ    . TYR A 1 201 ? 40.696  -40.746 8.175   1.00 28.30 201 A 1 
ATOM 1537 O OH    . TYR A 1 201 ? 41.504  -40.547 9.263   1.00 29.46 201 A 1 
ATOM 1538 N N     . PHE A 1 202 ? 34.547  -40.827 4.301   1.00 26.29 202 A 1 
ATOM 1539 C CA    . PHE A 1 202 ? 33.674  -40.074 3.416   1.00 26.28 202 A 1 
ATOM 1540 C C     . PHE A 1 202 ? 34.212  -38.656 3.262   1.00 25.74 202 A 1 
ATOM 1541 O O     . PHE A 1 202 ? 34.167  -37.841 4.188   1.00 23.98 202 A 1 
ATOM 1542 C CB    . PHE A 1 202 ? 32.215  -40.121 3.907   1.00 25.39 202 A 1 
ATOM 1543 C CG    . PHE A 1 202 ? 31.362  -41.062 3.087   1.00 24.70 202 A 1 
ATOM 1544 C CD1   . PHE A 1 202 ? 30.662  -40.578 1.971   1.00 22.99 202 A 1 
ATOM 1545 C CD2   . PHE A 1 202 ? 31.302  -42.421 3.417   1.00 25.00 202 A 1 
ATOM 1546 C CE1   . PHE A 1 202 ? 29.895  -41.448 1.184   1.00 21.28 202 A 1 
ATOM 1547 C CE2   . PHE A 1 202 ? 30.532  -43.301 2.632   1.00 20.64 202 A 1 
ATOM 1548 C CZ    . PHE A 1 202 ? 29.822  -42.817 1.511   1.00 20.91 202 A 1 
ATOM 1549 N N     . ASP A 1 203 ? 34.765  -38.410 2.093   1.00 33.20 203 A 1 
ATOM 1550 C CA    . ASP A 1 203 ? 35.419  -37.158 1.740   1.00 34.06 203 A 1 
ATOM 1551 C C     . ASP A 1 203 ? 34.363  -36.045 1.601   1.00 31.60 203 A 1 
ATOM 1552 O O     . ASP A 1 203 ? 33.668  -35.918 0.590   1.00 30.18 203 A 1 
ATOM 1553 C CB    . ASP A 1 203 ? 36.252  -37.402 0.472   1.00 32.86 203 A 1 
ATOM 1554 C CG    . ASP A 1 203 ? 37.435  -36.445 0.313   1.00 30.26 203 A 1 
ATOM 1555 O OD1   . ASP A 1 203 ? 37.626  -35.581 1.200   1.00 28.66 203 A 1 
ATOM 1556 O OD2   . ASP A 1 203 ? 38.143  -36.589 -0.710  1.00 28.87 203 A 1 
ATOM 1557 N N     . LEU A 1 204 ? 34.213  -35.249 2.645   1.00 28.15 204 A 1 
ATOM 1558 C CA    . LEU A 1 204 ? 33.216  -34.177 2.782   1.00 29.31 204 A 1 
ATOM 1559 C C     . LEU A 1 204 ? 33.528  -32.922 1.943   1.00 27.46 204 A 1 
ATOM 1560 O O     . LEU A 1 204 ? 32.948  -31.865 2.174   1.00 25.66 204 A 1 
ATOM 1561 C CB    . LEU A 1 204 ? 33.041  -33.858 4.287   1.00 27.93 204 A 1 
ATOM 1562 C CG    . LEU A 1 204 ? 31.853  -34.572 4.945   1.00 27.01 204 A 1 
ATOM 1563 C CD1   . LEU A 1 204 ? 32.012  -34.583 6.463   1.00 28.02 204 A 1 
ATOM 1564 C CD2   . LEU A 1 204 ? 30.532  -33.868 4.616   1.00 31.44 204 A 1 
ATOM 1565 N N     . VAL A 1 205 ? 34.435  -33.033 0.978   1.00 28.53 205 A 1 
ATOM 1566 C CA    . VAL A 1 205 ? 34.992  -31.859 0.276   1.00 31.16 205 A 1 
ATOM 1567 C C     . VAL A 1 205 ? 33.946  -31.069 -0.517  1.00 28.85 205 A 1 
ATOM 1568 O O     . VAL A 1 205 ? 33.991  -29.845 -0.567  1.00 27.72 205 A 1 
ATOM 1569 C CB    . VAL A 1 205 ? 36.146  -32.282 -0.654  1.00 30.19 205 A 1 
ATOM 1570 C CG1   . VAL A 1 205 ? 36.815  -31.081 -1.321  1.00 29.32 205 A 1 
ATOM 1571 C CG2   . VAL A 1 205 ? 37.243  -33.035 0.104   1.00 33.48 205 A 1 
ATOM 1572 N N     . GLY A 1 206 ? 33.005  -31.770 -1.140  1.00 33.03 206 A 1 
ATOM 1573 C CA    . GLY A 1 206 ? 32.239  -31.187 -2.247  1.00 32.83 206 A 1 
ATOM 1574 C C     . GLY A 1 206 ? 31.276  -30.040 -1.924  1.00 31.86 206 A 1 
ATOM 1575 O O     . GLY A 1 206 ? 30.838  -29.353 -2.847  1.00 29.19 206 A 1 
ATOM 1576 N N     . TYR A 1 207 ? 30.919  -29.826 -0.640  1.00 27.86 207 A 1 
ATOM 1577 C CA    . TYR A 1 207 ? 29.787  -28.949 -0.305  1.00 27.32 207 A 1 
ATOM 1578 C C     . TYR A 1 207 ? 30.105  -27.443 -0.423  1.00 26.07 207 A 1 
ATOM 1579 O O     . TYR A 1 207 ? 29.187  -26.639 -0.611  1.00 23.70 207 A 1 
ATOM 1580 C CB    . TYR A 1 207 ? 29.252  -29.325 1.083   1.00 26.52 207 A 1 
ATOM 1581 C CG    . TYR A 1 207 ? 27.736  -29.289 1.170   1.00 26.23 207 A 1 
ATOM 1582 C CD1   . TYR A 1 207 ? 27.063  -28.135 1.617   1.00 24.53 207 A 1 
ATOM 1583 C CD2   . TYR A 1 207 ? 26.986  -30.414 0.778   1.00 26.52 207 A 1 
ATOM 1584 C CE1   . TYR A 1 207 ? 25.664  -28.105 1.678   1.00 23.08 207 A 1 
ATOM 1585 C CE2   . TYR A 1 207 ? 25.583  -30.394 0.836   1.00 22.39 207 A 1 
ATOM 1586 C CZ    . TYR A 1 207 ? 24.928  -29.234 1.287   1.00 23.43 207 A 1 
ATOM 1587 O OH    . TYR A 1 207 ? 23.546  -29.214 1.356   1.00 25.80 207 A 1 
ATOM 1588 N N     . ASN A 1 208 ? 31.378  -27.064 -0.337  1.00 32.46 208 A 1 
ATOM 1589 C CA    . ASN A 1 208 ? 31.762  -25.652 -0.274  1.00 32.52 208 A 1 
ATOM 1590 C C     . ASN A 1 208 ? 31.486  -24.855 -1.561  1.00 29.92 208 A 1 
ATOM 1591 O O     . ASN A 1 208 ? 31.197  -23.661 -1.481  1.00 27.90 208 A 1 
ATOM 1592 C CB    . ASN A 1 208 ? 33.246  -25.537 0.131   1.00 31.31 208 A 1 
ATOM 1593 C CG    . ASN A 1 208 ? 33.473  -25.417 1.629   1.00 28.13 208 A 1 
ATOM 1594 O OD1   . ASN A 1 208 ? 32.564  -25.245 2.424   1.00 28.58 208 A 1 
ATOM 1595 N ND2   . ASN A 1 208 ? 34.706  -25.474 2.060   1.00 29.46 208 A 1 
ATOM 1596 N N     . SER A 1 209 ? 31.570  -25.483 -2.733  1.00 38.48 209 A 1 
ATOM 1597 C CA    . SER A 1 209 ? 31.545  -24.751 -4.005  1.00 40.24 209 A 1 
ATOM 1598 C C     . SER A 1 209 ? 30.229  -24.014 -4.289  1.00 39.68 209 A 1 
ATOM 1599 O O     . SER A 1 209 ? 30.227  -23.001 -4.990  1.00 36.05 209 A 1 
ATOM 1600 C CB    . SER A 1 209 ? 31.862  -25.713 -5.152  1.00 36.44 209 A 1 
ATOM 1601 O OG    . SER A 1 209 ? 31.880  -25.038 -6.384  1.00 32.83 209 A 1 
ATOM 1602 N N     . TYR A 1 210 ? 29.101  -24.520 -3.752  1.00 29.67 210 A 1 
ATOM 1603 C CA    . TYR A 1 210 ? 27.798  -23.948 -4.102  1.00 28.61 210 A 1 
ATOM 1604 C C     . TYR A 1 210 ? 27.535  -22.603 -3.408  1.00 27.96 210 A 1 
ATOM 1605 O O     . TYR A 1 210 ? 26.865  -21.731 -3.979  1.00 25.04 210 A 1 
ATOM 1606 C CB    . TYR A 1 210 ? 26.693  -24.975 -3.801  1.00 26.90 210 A 1 
ATOM 1607 C CG    . TYR A 1 210 ? 25.461  -24.788 -4.673  1.00 25.24 210 A 1 
ATOM 1608 C CD1   . TYR A 1 210 ? 24.376  -24.006 -4.226  1.00 23.14 210 A 1 
ATOM 1609 C CD2   . TYR A 1 210 ? 25.420  -25.381 -5.948  1.00 25.04 210 A 1 
ATOM 1610 C CE1   . TYR A 1 210 ? 23.259  -23.823 -5.043  1.00 21.92 210 A 1 
ATOM 1611 C CE2   . TYR A 1 210 ? 24.294  -25.199 -6.767  1.00 21.59 210 A 1 
ATOM 1612 C CZ    . TYR A 1 210 ? 23.216  -24.415 -6.314  1.00 23.81 210 A 1 
ATOM 1613 O OH    . TYR A 1 210 ? 22.118  -24.241 -7.121  1.00 25.68 210 A 1 
ATOM 1614 N N     . TYR A 1 211 ? 28.079  -22.422 -2.184  1.00 31.02 211 A 1 
ATOM 1615 C CA    . TYR A 1 211 ? 27.880  -21.188 -1.423  1.00 30.52 211 A 1 
ATOM 1616 C C     . TYR A 1 211 ? 28.586  -19.981 -2.057  1.00 28.91 211 A 1 
ATOM 1617 O O     . TYR A 1 211 ? 28.016  -18.886 -2.078  1.00 25.99 211 A 1 
ATOM 1618 C CB    . TYR A 1 211 ? 28.326  -21.399 0.033   1.00 29.25 211 A 1 
ATOM 1619 C CG    . TYR A 1 211 ? 27.189  -21.843 0.935   1.00 27.60 211 A 1 
ATOM 1620 C CD1   . TYR A 1 211 ? 26.371  -20.877 1.563   1.00 25.41 211 A 1 
ATOM 1621 C CD2   . TYR A 1 211 ? 26.925  -23.205 1.145   1.00 26.82 211 A 1 
ATOM 1622 C CE1   . TYR A 1 211 ? 25.306  -21.269 2.388   1.00 23.81 211 A 1 
ATOM 1623 C CE2   . TYR A 1 211 ? 25.865  -23.608 1.964   1.00 23.67 211 A 1 
ATOM 1624 C CZ    . TYR A 1 211 ? 25.057  -22.639 2.600   1.00 24.81 211 A 1 
ATOM 1625 O OH    . TYR A 1 211 ? 24.012  -23.030 3.411   1.00 26.17 211 A 1 
ATOM 1626 N N     . ASP A 1 212 ? 29.770  -20.194 -2.631  1.00 41.35 212 A 1 
ATOM 1627 C CA    . ASP A 1 212 ? 30.586  -19.111 -3.200  1.00 41.91 212 A 1 
ATOM 1628 C C     . ASP A 1 212 ? 29.901  -18.406 -4.386  1.00 38.70 212 A 1 
ATOM 1629 O O     . ASP A 1 212 ? 29.906  -17.180 -4.503  1.00 37.67 212 A 1 
ATOM 1630 C CB    . ASP A 1 212 ? 31.953  -19.687 -3.618  1.00 39.62 212 A 1 
ATOM 1631 C CG    . ASP A 1 212 ? 33.157  -19.073 -2.896  1.00 36.58 212 A 1 
ATOM 1632 O OD1   . ASP A 1 212 ? 32.974  -18.107 -2.127  1.00 36.71 212 A 1 
ATOM 1633 O OD2   . ASP A 1 212 ? 34.272  -19.592 -3.132  1.00 37.07 212 A 1 
ATOM 1634 N N     . SER A 1 213 ? 29.243  -19.181 -5.254  1.00 41.35 213 A 1 
ATOM 1635 C CA    . SER A 1 213 ? 28.587  -18.631 -6.452  1.00 42.48 213 A 1 
ATOM 1636 C C     . SER A 1 213 ? 27.400  -17.706 -6.131  1.00 41.84 213 A 1 
ATOM 1637 O O     . SER A 1 213 ? 27.130  -16.753 -6.864  1.00 38.86 213 A 1 
ATOM 1638 C CB    . SER A 1 213 ? 28.141  -19.769 -7.372  1.00 38.06 213 A 1 
ATOM 1639 O OG    . SER A 1 213 ? 27.047  -20.480 -6.835  1.00 34.86 213 A 1 
ATOM 1640 N N     . HIS A 1 214 ? 26.696  -17.984 -5.021  1.00 38.45 214 A 1 
ATOM 1641 C CA    . HIS A 1 214 ? 25.554  -17.166 -4.608  1.00 41.11 214 A 1 
ATOM 1642 C C     . HIS A 1 214 ? 25.978  -15.847 -3.952  1.00 39.15 214 A 1 
ATOM 1643 O O     . HIS A 1 214 ? 25.313  -14.831 -4.174  1.00 36.54 214 A 1 
ATOM 1644 C CB    . HIS A 1 214 ? 24.607  -17.987 -3.713  1.00 38.66 214 A 1 
ATOM 1645 C CG    . HIS A 1 214 ? 23.298  -18.257 -4.401  1.00 36.58 214 A 1 
ATOM 1646 N ND1   . HIS A 1 214 ? 22.312  -17.319 -4.663  1.00 33.57 214 A 1 
ATOM 1647 C CD2   . HIS A 1 214 ? 22.843  -19.433 -4.932  1.00 33.05 214 A 1 
ATOM 1648 C CE1   . HIS A 1 214 ? 21.315  -17.917 -5.320  1.00 31.20 214 A 1 
ATOM 1649 N NE2   . HIS A 1 214 ? 21.597  -19.214 -5.513  1.00 30.72 214 A 1 
ATOM 1650 N N     . MET A 1 215 ? 27.089  -15.863 -3.187  1.00 41.80 215 A 1 
ATOM 1651 C CA    . MET A 1 215 ? 27.664  -14.643 -2.604  1.00 41.70 215 A 1 
ATOM 1652 C C     . MET A 1 215 ? 28.107  -13.672 -3.702  1.00 40.59 215 A 1 
ATOM 1653 O O     . MET A 1 215 ? 27.723  -12.503 -3.680  1.00 38.60 215 A 1 
ATOM 1654 C CB    . MET A 1 215 ? 28.835  -15.016 -1.677  1.00 39.54 215 A 1 
ATOM 1655 C CG    . MET A 1 215 ? 28.338  -15.507 -0.309  1.00 36.55 215 A 1 
ATOM 1656 S SD    . MET A 1 215 ? 27.820  -14.180 0.828   1.00 34.93 215 A 1 
ATOM 1657 C CE    . MET A 1 215 ? 29.421  -13.789 1.591   1.00 32.16 215 A 1 
ATOM 1658 N N     . SER A 1 216 ? 28.791  -14.175 -4.726  1.00 51.39 216 A 1 
ATOM 1659 C CA    . SER A 1 216 ? 29.276  -13.362 -5.855  1.00 53.70 216 A 1 
ATOM 1660 C C     . SER A 1 216 ? 28.153  -12.586 -6.561  1.00 54.07 216 A 1 
ATOM 1661 O O     . SER A 1 216 ? 28.293  -11.395 -6.848  1.00 49.92 216 A 1 
ATOM 1662 C CB    . SER A 1 216 ? 29.996  -14.274 -6.848  1.00 47.58 216 A 1 
ATOM 1663 O OG    . SER A 1 216 ? 30.384  -13.548 -8.010  1.00 41.77 216 A 1 
ATOM 1664 N N     . ASN A 1 217 ? 27.002  -13.231 -6.793  1.00 42.30 217 A 1 
ATOM 1665 C CA    . ASN A 1 217 ? 25.877  -12.552 -7.442  1.00 42.42 217 A 1 
ATOM 1666 C C     . ASN A 1 217 ? 25.241  -11.471 -6.560  1.00 39.13 217 A 1 
ATOM 1667 O O     . ASN A 1 217 ? 24.725  -10.478 -7.082  1.00 37.35 217 A 1 
ATOM 1668 C CB    . ASN A 1 217 ? 24.826  -13.595 -7.855  1.00 40.79 217 A 1 
ATOM 1669 C CG    . ASN A 1 217 ? 25.076  -14.172 -9.237  1.00 36.43 217 A 1 
ATOM 1670 O OD1   . ASN A 1 217 ? 25.529  -13.512 -10.159 1.00 38.20 217 A 1 
ATOM 1671 N ND2   . ASN A 1 217 ? 24.741  -15.416 -9.456  1.00 38.96 217 A 1 
ATOM 1672 N N     . GLN A 1 218 ? 25.243  -11.671 -5.242  1.00 47.80 218 A 1 
ATOM 1673 C CA    . GLN A 1 218 ? 24.693  -10.687 -4.319  1.00 47.53 218 A 1 
ATOM 1674 C C     . GLN A 1 218 ? 25.628  -9.488  -4.176  1.00 47.26 218 A 1 
ATOM 1675 O O     . GLN A 1 218 ? 25.163  -8.351  -4.208  1.00 46.97 218 A 1 
ATOM 1676 C CB    . GLN A 1 218 ? 24.367  -11.370 -2.990  1.00 45.72 218 A 1 
ATOM 1677 C CG    . GLN A 1 218 ? 23.430  -10.496 -2.124  1.00 41.69 218 A 1 
ATOM 1678 C CD    . GLN A 1 218 ? 22.895  -11.233 -0.891  1.00 37.55 218 A 1 
ATOM 1679 O OE1   . GLN A 1 218 ? 23.195  -12.366 -0.605  1.00 38.13 218 A 1 
ATOM 1680 N NE2   . GLN A 1 218 ? 22.042  -10.592 -0.112  1.00 35.69 218 A 1 
ATOM 1681 N N     . GLU A 1 219 ? 26.932  -9.727  -4.116  1.00 48.68 219 A 1 
ATOM 1682 C CA    . GLU A 1 219 ? 27.948  -8.670  -4.143  1.00 49.43 219 A 1 
ATOM 1683 C C     . GLU A 1 219 ? 27.914  -7.880  -5.450  1.00 46.43 219 A 1 
ATOM 1684 O O     . GLU A 1 219 ? 27.908  -6.655  -5.416  1.00 48.91 219 A 1 
ATOM 1685 C CB    . GLU A 1 219 ? 29.346  -9.251  -3.906  1.00 49.10 219 A 1 
ATOM 1686 C CG    . GLU A 1 219 ? 29.554  -9.641  -2.442  1.00 45.74 219 A 1 
ATOM 1687 C CD    . GLU A 1 219 ? 31.001  -10.067 -2.149  1.00 43.19 219 A 1 
ATOM 1688 O OE1   . GLU A 1 219 ? 31.408  -9.920  -0.975  1.00 40.09 219 A 1 
ATOM 1689 O OE2   . GLU A 1 219 ? 31.687  -10.505 -3.102  1.00 40.50 219 A 1 
ATOM 1690 N N     . GLN A 1 220 ? 27.803  -8.568  -6.602  1.00 51.66 220 A 1 
ATOM 1691 C CA    . GLN A 1 220 ? 27.643  -7.881  -7.889  1.00 50.98 220 A 1 
ATOM 1692 C C     . GLN A 1 220 ? 26.397  -6.995  -7.906  1.00 49.50 220 A 1 
ATOM 1693 O O     . GLN A 1 220 ? 26.467  -5.870  -8.406  1.00 51.15 220 A 1 
ATOM 1694 C CB    . GLN A 1 220 ? 27.572  -8.887  -9.046  1.00 50.79 220 A 1 
ATOM 1695 C CG    . GLN A 1 220 ? 28.970  -9.292  -9.520  1.00 47.37 220 A 1 
ATOM 1696 C CD    . GLN A 1 220 ? 28.928  -10.179 -10.769 1.00 44.13 220 A 1 
ATOM 1697 O OE1   . GLN A 1 220 ? 27.897  -10.672 -11.211 1.00 43.65 220 A 1 
ATOM 1698 N NE2   . GLN A 1 220 ? 30.050  -10.395 -11.412 1.00 39.92 220 A 1 
ATOM 1699 N N     . TYR A 1 221 ? 25.269  -7.454  -7.346  1.00 47.24 221 A 1 
ATOM 1700 C CA    . TYR A 1 221 ? 24.045  -6.645  -7.317  1.00 45.25 221 A 1 
ATOM 1701 C C     . TYR A 1 221 ? 24.206  -5.410  -6.417  1.00 42.41 221 A 1 
ATOM 1702 O O     . TYR A 1 221 ? 23.822  -4.307  -6.817  1.00 41.28 221 A 1 
ATOM 1703 C CB    . TYR A 1 221 ? 22.864  -7.517  -6.887  1.00 44.20 221 A 1 
ATOM 1704 C CG    . TYR A 1 221 ? 21.530  -6.933  -7.293  1.00 39.30 221 A 1 
ATOM 1705 C CD1   . TYR A 1 221 ? 20.824  -6.055  -6.445  1.00 38.45 221 A 1 
ATOM 1706 C CD2   . TYR A 1 221 ? 21.002  -7.230  -8.577  1.00 38.30 221 A 1 
ATOM 1707 C CE1   . TYR A 1 221 ? 19.615  -5.489  -6.855  1.00 33.47 221 A 1 
ATOM 1708 C CE2   . TYR A 1 221 ? 19.786  -6.667  -8.996  1.00 33.11 221 A 1 
ATOM 1709 C CZ    . TYR A 1 221 ? 19.096  -5.793  -8.131  1.00 36.08 221 A 1 
ATOM 1710 O OH    . TYR A 1 221 ? 17.903  -5.229  -8.546  1.00 35.83 221 A 1 
ATOM 1711 N N     . VAL A 1 222 ? 24.813  -5.578  -5.239  1.00 59.07 222 A 1 
ATOM 1712 C CA    . VAL A 1 222 ? 25.114  -4.463  -4.318  1.00 58.50 222 A 1 
ATOM 1713 C C     . VAL A 1 222 ? 26.104  -3.487  -4.956  1.00 55.91 222 A 1 
ATOM 1714 O O     . VAL A 1 222 ? 25.909  -2.272  -4.875  1.00 59.98 222 A 1 
ATOM 1715 C CB    . VAL A 1 222 ? 25.648  -4.997  -2.971  1.00 57.42 222 A 1 
ATOM 1716 C CG1   . VAL A 1 222 ? 26.150  -3.869  -2.055  1.00 51.66 222 A 1 
ATOM 1717 C CG2   . VAL A 1 222 ? 24.543  -5.729  -2.202  1.00 57.98 222 A 1 
ATOM 1718 N N     . MET A 1 223 ? 27.126  -3.995  -5.639  1.00 62.38 223 A 1 
ATOM 1719 C CA    . MET A 1 223 ? 28.110  -3.169  -6.331  1.00 62.04 223 A 1 
ATOM 1720 C C     . MET A 1 223 ? 27.479  -2.400  -7.498  1.00 60.67 223 A 1 
ATOM 1721 O O     . MET A 1 223 ? 27.782  -1.225  -7.700  1.00 64.19 223 A 1 
ATOM 1722 C CB    . MET A 1 223 ? 29.271  -4.058  -6.791  1.00 62.48 223 A 1 
ATOM 1723 C CG    . MET A 1 223 ? 30.513  -3.246  -7.165  1.00 58.73 223 A 1 
ATOM 1724 S SD    . MET A 1 223 ? 31.931  -4.293  -7.613  1.00 54.91 223 A 1 
ATOM 1725 C CE    . MET A 1 223 ? 33.261  -3.062  -7.598  1.00 48.53 223 A 1 
ATOM 1726 N N     . GLN A 1 224 ? 26.544  -3.026  -8.216  1.00 52.69 224 A 1 
ATOM 1727 C CA    . GLN A 1 224 ? 25.821  -2.377  -9.307  1.00 51.42 224 A 1 
ATOM 1728 C C     . GLN A 1 224 ? 24.843  -1.314  -8.786  1.00 50.05 224 A 1 
ATOM 1729 O O     . GLN A 1 224 ? 24.752  -0.233  -9.371  1.00 51.96 224 A 1 
ATOM 1730 C CB    . GLN A 1 224 ? 25.131  -3.462  -10.147 1.00 51.17 224 A 1 
ATOM 1731 C CG    . GLN A 1 224 ? 24.690  -2.929  -11.521 1.00 48.02 224 A 1 
ATOM 1732 C CD    . GLN A 1 224 ? 24.152  -4.045  -12.432 1.00 43.89 224 A 1 
ATOM 1733 O OE1   . GLN A 1 224 ? 23.710  -5.094  -12.017 1.00 42.72 224 A 1 
ATOM 1734 N NE2   . GLN A 1 224 ? 24.161  -3.837  -13.730 1.00 40.25 224 A 1 
ATOM 1735 N N     . GLU A 1 225 ? 24.161  -1.556  -7.651  1.00 52.19 225 A 1 
ATOM 1736 C CA    . GLU A 1 225 ? 23.352  -0.525  -6.987  1.00 51.63 225 A 1 
ATOM 1737 C C     . GLU A 1 225 ? 24.221  0.633   -6.474  1.00 50.11 225 A 1 
ATOM 1738 O O     . GLU A 1 225 ? 23.847  1.792   -6.657  1.00 50.74 225 A 1 
ATOM 1739 C CB    . GLU A 1 225 ? 22.504  -1.086  -5.832  1.00 49.60 225 A 1 
ATOM 1740 C CG    . GLU A 1 225 ? 21.124  -1.562  -6.304  1.00 45.73 225 A 1 
ATOM 1741 C CD    . GLU A 1 225 ? 20.083  -1.662  -5.161  1.00 42.33 225 A 1 
ATOM 1742 O OE1   . GLU A 1 225 ? 18.881  -1.459  -5.460  1.00 40.25 225 A 1 
ATOM 1743 O OE2   . GLU A 1 225 ? 20.477  -1.918  -4.012  1.00 40.73 225 A 1 
ATOM 1744 N N     . GLN A 1 226 ? 25.392  0.350   -5.895  1.00 55.95 226 A 1 
ATOM 1745 C CA    . GLN A 1 226 ? 26.333  1.390   -5.473  1.00 53.71 226 A 1 
ATOM 1746 C C     . GLN A 1 226 ? 26.855  2.207   -6.658  1.00 52.62 226 A 1 
ATOM 1747 O O     . GLN A 1 226 ? 26.896  3.438   -6.565  1.00 56.43 226 A 1 
ATOM 1748 C CB    . GLN A 1 226 ? 27.513  0.788   -4.706  1.00 54.18 226 A 1 
ATOM 1749 C CG    . GLN A 1 226 ? 27.156  0.502   -3.240  1.00 51.50 226 A 1 
ATOM 1750 C CD    . GLN A 1 226 ? 28.371  0.031   -2.430  1.00 46.39 226 A 1 
ATOM 1751 O OE1   . GLN A 1 226 ? 29.458  -0.191  -2.942  1.00 46.28 226 A 1 
ATOM 1752 N NE2   . GLN A 1 226 ? 28.241  -0.108  -1.130  1.00 41.62 226 A 1 
ATOM 1753 N N     . GLN A 1 227 ? 27.206  1.563   -7.759  1.00 63.61 227 A 1 
ATOM 1754 C CA    . GLN A 1 227 ? 27.608  2.260   -8.985  1.00 61.83 227 A 1 
ATOM 1755 C C     . GLN A 1 227 ? 26.479  3.134   -9.525  1.00 61.48 227 A 1 
ATOM 1756 O O     . GLN A 1 227 ? 26.718  4.290   -9.893  1.00 64.07 227 A 1 
ATOM 1757 C CB    . GLN A 1 227 ? 28.043  1.257   -10.058 1.00 62.80 227 A 1 
ATOM 1758 C CG    . GLN A 1 227 ? 29.485  0.759   -9.812  1.00 59.66 227 A 1 
ATOM 1759 C CD    . GLN A 1 227 ? 29.933  -0.257  -10.872 1.00 54.23 227 A 1 
ATOM 1760 O OE1   . GLN A 1 227 ? 29.184  -0.676  -11.748 1.00 52.70 227 A 1 
ATOM 1761 N NE2   . GLN A 1 227 ? 31.180  -0.674  -10.835 1.00 48.20 227 A 1 
ATOM 1762 N N     . HIS A 1 228 ? 25.243  2.631   -9.515  1.00 53.92 228 A 1 
ATOM 1763 C CA    . HIS A 1 228 ? 24.102  3.418   -9.956  1.00 52.48 228 A 1 
ATOM 1764 C C     . HIS A 1 228 ? 23.827  4.605   -9.029  1.00 47.78 228 A 1 
ATOM 1765 O O     . HIS A 1 228 ? 23.477  5.694   -9.496  1.00 51.39 228 A 1 
ATOM 1766 C CB    . HIS A 1 228 ? 22.874  2.502   -10.092 1.00 53.66 228 A 1 
ATOM 1767 C CG    . HIS A 1 228 ? 21.774  3.121   -10.907 1.00 52.38 228 A 1 
ATOM 1768 N ND1   . HIS A 1 228 ? 21.164  4.334   -10.688 1.00 47.83 228 A 1 
ATOM 1769 C CD2   . HIS A 1 228 ? 21.200  2.615   -12.055 1.00 49.42 228 A 1 
ATOM 1770 C CE1   . HIS A 1 228 ? 20.271  4.562   -11.662 1.00 45.53 228 A 1 
ATOM 1771 N NE2   . HIS A 1 228 ? 20.259  3.530   -12.513 1.00 44.35 228 A 1 
ATOM 1772 N N     . LEU A 1 229 ? 24.027  4.435   -7.712  1.00 48.59 229 A 1 
ATOM 1773 C CA    . LEU A 1 229 ? 23.900  5.515   -6.736  1.00 44.34 229 A 1 
ATOM 1774 C C     . LEU A 1 229 ? 24.992  6.573   -6.930  1.00 42.11 229 A 1 
ATOM 1775 O O     . LEU A 1 229 ? 24.696  7.770   -6.920  1.00 41.83 229 A 1 
ATOM 1776 C CB    . LEU A 1 229 ? 23.935  4.928   -5.313  1.00 44.51 229 A 1 
ATOM 1777 C CG    . LEU A 1 229 ? 23.189  5.821   -4.304  1.00 42.47 229 A 1 
ATOM 1778 C CD1   . LEU A 1 229 ? 21.704  5.492   -4.293  1.00 40.04 229 A 1 
ATOM 1779 C CD2   . LEU A 1 229 ? 23.740  5.629   -2.885  1.00 47.93 229 A 1 
ATOM 1780 N N     . GLN A 1 230 ? 26.242  6.154   -7.159  1.00 62.95 230 A 1 
ATOM 1781 C CA    . GLN A 1 230 ? 27.354  7.050   -7.481  1.00 61.65 230 A 1 
ATOM 1782 C C     . GLN A 1 230 ? 27.130  7.787   -8.800  1.00 60.33 230 A 1 
ATOM 1783 O O     . GLN A 1 230 ? 27.392  8.983   -8.878  1.00 64.21 230 A 1 
ATOM 1784 C CB    . GLN A 1 230 ? 28.669  6.268   -7.547  1.00 64.09 230 A 1 
ATOM 1785 C CG    . GLN A 1 230 ? 29.215  5.929   -6.144  1.00 60.90 230 A 1 
ATOM 1786 C CD    . GLN A 1 230 ? 30.551  5.181   -6.206  1.00 54.54 230 A 1 
ATOM 1787 O OE1   . GLN A 1 230 ? 31.102  4.885   -7.255  1.00 51.76 230 A 1 
ATOM 1788 N NE2   . GLN A 1 230 ? 31.141  4.873   -5.070  1.00 48.09 230 A 1 
ATOM 1789 N N     . GLN A 1 231 ? 26.604  7.093   -9.808  1.00 62.04 231 A 1 
ATOM 1790 C CA    . GLN A 1 231 ? 26.273  7.696   -11.092 1.00 60.54 231 A 1 
ATOM 1791 C C     . GLN A 1 231 ? 25.199  8.780   -10.929 1.00 60.43 231 A 1 
ATOM 1792 O O     . GLN A 1 231 ? 25.393  9.902   -11.395 1.00 62.02 231 A 1 
ATOM 1793 C CB    . GLN A 1 231 ? 25.842  6.593   -12.070 1.00 61.17 231 A 1 
ATOM 1794 C CG    . GLN A 1 231 ? 25.743  7.087   -13.526 1.00 56.82 231 A 1 
ATOM 1795 C CD    . GLN A 1 231 ? 27.100  7.369   -14.177 1.00 51.54 231 A 1 
ATOM 1796 O OE1   . GLN A 1 231 ? 28.149  6.876   -13.783 1.00 50.18 231 A 1 
ATOM 1797 N NE2   . GLN A 1 231 ? 27.104  8.170   -15.221 1.00 45.51 231 A 1 
ATOM 1798 N N     . MET A 1 232 ? 24.125  8.498   -10.189 1.00 64.35 232 A 1 
ATOM 1799 C CA    . MET A 1 232 ? 23.102  9.507   -9.889  1.00 60.70 232 A 1 
ATOM 1800 C C     . MET A 1 232 ? 23.651  10.678  -9.080  1.00 59.98 232 A 1 
ATOM 1801 O O     . MET A 1 232 ? 23.288  11.821  -9.334  1.00 63.25 232 A 1 
ATOM 1802 C CB    . MET A 1 232 ? 21.918  8.901   -9.122  1.00 58.14 232 A 1 
ATOM 1803 C CG    . MET A 1 232 ? 20.898  8.211   -10.027 1.00 52.64 232 A 1 
ATOM 1804 S SD    . MET A 1 232 ? 19.229  8.096   -9.300  1.00 50.92 232 A 1 
ATOM 1805 C CE    . MET A 1 232 ? 19.577  7.085   -7.853  1.00 43.74 232 A 1 
ATOM 1806 N N     . GLN A 1 233 ? 24.533  10.433  -8.098  1.00 57.79 233 A 1 
ATOM 1807 C CA    . GLN A 1 233 ? 25.182  11.508  -7.352  1.00 55.44 233 A 1 
ATOM 1808 C C     . GLN A 1 233 ? 26.067  12.370  -8.251  1.00 52.59 233 A 1 
ATOM 1809 O O     . GLN A 1 233 ? 26.072  13.592  -8.111  1.00 57.36 233 A 1 
ATOM 1810 C CB    . GLN A 1 233 ? 26.024  10.934  -6.197  1.00 57.62 233 A 1 
ATOM 1811 C CG    . GLN A 1 233 ? 25.148  10.544  -5.000  1.00 55.24 233 A 1 
ATOM 1812 C CD    . GLN A 1 233 ? 25.978  9.965   -3.842  1.00 51.60 233 A 1 
ATOM 1813 O OE1   . GLN A 1 233 ? 27.166  9.702   -3.935  1.00 50.22 233 A 1 
ATOM 1814 N NE2   . GLN A 1 233 ? 25.373  9.757   -2.702  1.00 46.97 233 A 1 
ATOM 1815 N N     . LYS A 1 234 ? 26.773  11.737  -9.178  1.00 62.96 234 A 1 
ATOM 1816 C CA    . LYS A 1 234 ? 27.624  12.436  -10.135 1.00 62.00 234 A 1 
ATOM 1817 C C     . LYS A 1 234 ? 26.807  13.282  -11.112 1.00 60.31 234 A 1 
ATOM 1818 O O     . LYS A 1 234 ? 27.116  14.454  -11.278 1.00 63.76 234 A 1 
ATOM 1819 C CB    . LYS A 1 234 ? 28.521  11.413  -10.846 1.00 63.05 234 A 1 
ATOM 1820 C CG    . LYS A 1 234 ? 29.697  12.119  -11.523 1.00 58.73 234 A 1 
ATOM 1821 C CD    . LYS A 1 234 ? 30.589  11.103  -12.260 1.00 57.13 234 A 1 
ATOM 1822 C CE    . LYS A 1 234 ? 31.728  11.864  -12.916 1.00 50.27 234 A 1 
ATOM 1823 N NZ    . LYS A 1 234 ? 32.501  11.011  -13.834 1.00 44.85 234 A 1 
ATOM 1824 N N     . GLU A 1 235 ? 25.740  12.735  -11.656 1.00 58.62 235 A 1 
ATOM 1825 C CA    . GLU A 1 235 ? 24.803  13.483  -12.515 1.00 57.97 235 A 1 
ATOM 1826 C C     . GLU A 1 235 ? 24.159  14.657  -11.771 1.00 54.22 235 A 1 
ATOM 1827 O O     . GLU A 1 235 ? 24.020  15.748  -12.322 1.00 57.45 235 A 1 
ATOM 1828 C CB    . GLU A 1 235 ? 23.710  12.542  -13.036 1.00 58.45 235 A 1 
ATOM 1829 C CG    . GLU A 1 235 ? 24.202  11.621  -14.164 1.00 53.55 235 A 1 
ATOM 1830 C CD    . GLU A 1 235 ? 23.146  10.600  -14.632 1.00 51.90 235 A 1 
ATOM 1831 O OE1   . GLU A 1 235 ? 23.530  9.720   -15.431 1.00 45.59 235 A 1 
ATOM 1832 O OE2   . GLU A 1 235 ? 21.980  10.680  -14.178 1.00 47.28 235 A 1 
ATOM 1833 N N     . TYR A 1 236 ? 23.801  14.463  -10.478 1.00 50.60 236 A 1 
ATOM 1834 C CA    . TYR A 1 236 ? 23.264  15.546  -9.656  1.00 43.41 236 A 1 
ATOM 1835 C C     . TYR A 1 236 ? 24.313  16.636  -9.382  1.00 41.04 236 A 1 
ATOM 1836 O O     . TYR A 1 236 ? 23.994  17.824  -9.461  1.00 38.11 236 A 1 
ATOM 1837 C CB    . TYR A 1 236 ? 22.703  14.965  -8.353  1.00 42.42 236 A 1 
ATOM 1838 C CG    . TYR A 1 236 ? 21.819  15.949  -7.599  1.00 38.81 236 A 1 
ATOM 1839 C CD1   . TYR A 1 236 ? 22.363  16.778  -6.609  1.00 37.34 236 A 1 
ATOM 1840 C CD2   . TYR A 1 236 ? 20.449  16.036  -7.916  1.00 39.50 236 A 1 
ATOM 1841 C CE1   . TYR A 1 236 ? 21.552  17.697  -5.936  1.00 32.20 236 A 1 
ATOM 1842 C CE2   . TYR A 1 236 ? 19.630  16.954  -7.257  1.00 31.29 236 A 1 
ATOM 1843 C CZ    . TYR A 1 236 ? 20.173  17.788  -6.262  1.00 36.49 236 A 1 
ATOM 1844 O OH    . TYR A 1 236 ? 19.369  18.692  -5.601  1.00 36.73 236 A 1 
ATOM 1845 N N     . ALA A 1 237 ? 25.563  16.241  -9.100  1.00 65.76 237 A 1 
ATOM 1846 C CA    . ALA A 1 237 ? 26.666  17.176  -8.907  1.00 63.42 237 A 1 
ATOM 1847 C C     . ALA A 1 237 ? 26.995  17.942  -10.198 1.00 60.21 237 A 1 
ATOM 1848 O O     . ALA A 1 237 ? 27.199  19.150  -10.150 1.00 63.44 237 A 1 
ATOM 1849 C CB    . ALA A 1 237 ? 27.881  16.417  -8.369  1.00 65.16 237 A 1 
ATOM 1850 N N     . GLU A 1 238 ? 26.997  17.264  -11.350 1.00 65.95 238 A 1 
ATOM 1851 C CA    . GLU A 1 238 ? 27.183  17.897  -12.659 1.00 64.79 238 A 1 
ATOM 1852 C C     . GLU A 1 238 ? 26.055  18.886  -12.969 1.00 61.16 238 A 1 
ATOM 1853 O O     . GLU A 1 238 ? 26.322  20.005  -13.385 1.00 63.93 238 A 1 
ATOM 1854 C CB    . GLU A 1 238 ? 27.319  16.833  -13.763 1.00 65.63 238 A 1 
ATOM 1855 C CG    . GLU A 1 238 ? 28.718  16.187  -13.774 1.00 59.73 238 A 1 
ATOM 1856 C CD    . GLU A 1 238 ? 28.904  15.056  -14.805 1.00 54.57 238 A 1 
ATOM 1857 O OE1   . GLU A 1 238 ? 30.014  14.458  -14.828 1.00 50.06 238 A 1 
ATOM 1858 O OE2   . GLU A 1 238 ? 27.951  14.759  -15.550 1.00 50.24 238 A 1 
ATOM 1859 N N     . GLN A 1 239 ? 24.801  18.541  -12.677 1.00 62.19 239 A 1 
ATOM 1860 C CA    . GLN A 1 239 ? 23.674  19.473  -12.847 1.00 59.00 239 A 1 
ATOM 1861 C C     . GLN A 1 239 ? 23.762  20.693  -11.916 1.00 58.02 239 A 1 
ATOM 1862 O O     . GLN A 1 239 ? 23.378  21.789  -12.324 1.00 60.38 239 A 1 
ATOM 1863 C CB    . GLN A 1 239 ? 22.339  18.761  -12.593 1.00 60.23 239 A 1 
ATOM 1864 C CG    . GLN A 1 239 ? 21.895  17.935  -13.803 1.00 56.39 239 A 1 
ATOM 1865 C CD    . GLN A 1 239 ? 20.525  17.274  -13.598 1.00 52.00 239 A 1 
ATOM 1866 O OE1   . GLN A 1 239 ? 19.785  17.538  -12.661 1.00 49.72 239 A 1 
ATOM 1867 N NE2   . GLN A 1 239 ? 20.130  16.410  -14.500 1.00 45.61 239 A 1 
ATOM 1868 N N     . GLN A 1 240 ? 24.242  20.518  -10.673 1.00 59.93 240 A 1 
ATOM 1869 C CA    . GLN A 1 240 ? 24.469  21.627  -9.746  1.00 59.51 240 A 1 
ATOM 1870 C C     . GLN A 1 240 ? 25.592  22.535  -10.262 1.00 56.70 240 A 1 
ATOM 1871 O O     . GLN A 1 240 ? 25.406  23.745  -10.370 1.00 59.38 240 A 1 
ATOM 1872 C CB    . GLN A 1 240 ? 24.810  21.080  -8.348  1.00 60.48 240 A 1 
ATOM 1873 C CG    . GLN A 1 240 ? 23.570  20.581  -7.573  1.00 58.13 240 A 1 
ATOM 1874 C CD    . GLN A 1 240 ? 22.780  21.682  -6.865  1.00 53.57 240 A 1 
ATOM 1875 O OE1   . GLN A 1 240 ? 23.205  22.808  -6.667  1.00 52.31 240 A 1 
ATOM 1876 N NE2   . GLN A 1 240 ? 21.571  21.398  -6.442  1.00 48.48 240 A 1 
ATOM 1877 N N     . MET A 1 241 ? 26.720  21.939  -10.673 1.00 69.08 241 A 1 
ATOM 1878 C CA    . MET A 1 241 ? 27.861  22.686  -11.205 1.00 67.50 241 A 1 
ATOM 1879 C C     . MET A 1 241 ? 27.494  23.436  -12.494 1.00 65.06 241 A 1 
ATOM 1880 O O     . MET A 1 241 ? 27.913  24.571  -12.698 1.00 66.62 241 A 1 
ATOM 1881 C CB    . MET A 1 241 ? 29.023  21.709  -11.415 1.00 67.79 241 A 1 
ATOM 1882 C CG    . MET A 1 241 ? 30.356  22.425  -11.661 1.00 61.09 241 A 1 
ATOM 1883 S SD    . MET A 1 241 ? 31.790  21.319  -11.884 1.00 57.16 241 A 1 
ATOM 1884 C CE    . MET A 1 241 ? 31.978  20.658  -10.210 1.00 49.74 241 A 1 
ATOM 1885 N N     . GLN A 1 242 ? 26.658  22.827  -13.326 1.00 65.17 242 A 1 
ATOM 1886 C CA    . GLN A 1 242 ? 26.193  23.460  -14.557 1.00 62.43 242 A 1 
ATOM 1887 C C     . GLN A 1 242 ? 25.228  24.617  -14.280 1.00 57.79 242 A 1 
ATOM 1888 O O     . GLN A 1 242 ? 25.255  25.616  -14.996 1.00 62.27 242 A 1 
ATOM 1889 C CB    . GLN A 1 242 ? 25.592  22.379  -15.459 1.00 64.35 242 A 1 
ATOM 1890 C CG    . GLN A 1 242 ? 25.527  22.799  -16.928 1.00 60.07 242 A 1 
ATOM 1891 C CD    . GLN A 1 242 ? 25.203  21.621  -17.858 1.00 55.99 242 A 1 
ATOM 1892 O OE1   . GLN A 1 242 ? 24.579  20.640  -17.492 1.00 53.02 242 A 1 
ATOM 1893 N NE2   . GLN A 1 242 ? 25.601  21.688  -19.115 1.00 49.01 242 A 1 
ATOM 1894 N N     . LYS A 1 243 ? 24.441  24.541  -13.205 1.00 50.69 243 A 1 
ATOM 1895 C CA    . LYS A 1 243 ? 23.641  25.680  -12.744 1.00 50.13 243 A 1 
ATOM 1896 C C     . LYS A 1 243 ? 24.502  26.823  -12.212 1.00 44.54 243 A 1 
ATOM 1897 O O     . LYS A 1 243 ? 24.263  27.962  -12.600 1.00 45.99 243 A 1 
ATOM 1898 C CB    . LYS A 1 243 ? 22.629  25.251  -11.677 1.00 51.09 243 A 1 
ATOM 1899 C CG    . LYS A 1 243 ? 21.379  24.638  -12.308 1.00 49.91 243 A 1 
ATOM 1900 C CD    . LYS A 1 243 ? 20.406  24.303  -11.179 1.00 49.95 243 A 1 
ATOM 1901 C CE    . LYS A 1 243 ? 19.093  23.766  -11.741 1.00 44.11 243 A 1 
ATOM 1902 N NZ    . LYS A 1 243 ? 18.134  23.539  -10.644 1.00 40.68 243 A 1 
ATOM 1903 N N     . GLU A 1 244 ? 25.513  26.523  -11.390 1.00 61.20 244 A 1 
ATOM 1904 C CA    . GLU A 1 244 ? 26.447  27.547  -10.908 1.00 59.87 244 A 1 
ATOM 1905 C C     . GLU A 1 244 ? 27.208  28.222  -12.060 1.00 54.03 244 A 1 
ATOM 1906 O O     . GLU A 1 244 ? 27.430  29.434  -12.037 1.00 54.20 244 A 1 
ATOM 1907 C CB    . GLU A 1 244 ? 27.454  26.952  -9.919  1.00 59.17 244 A 1 
ATOM 1908 C CG    . GLU A 1 244 ? 26.871  26.764  -8.510  1.00 54.17 244 A 1 
ATOM 1909 C CD    . GLU A 1 244 ? 27.931  26.323  -7.483  1.00 51.83 244 A 1 
ATOM 1910 O OE1   . GLU A 1 244 ? 27.746  26.630  -6.286  1.00 45.71 244 A 1 
ATOM 1911 O OE2   . GLU A 1 244 ? 28.917  25.661  -7.886  1.00 46.52 244 A 1 
ATOM 1912 N N     . TYR A 1 245 ? 27.586  27.443  -13.096 1.00 65.55 245 A 1 
ATOM 1913 C CA    . TYR A 1 245 ? 28.226  28.009  -14.274 1.00 61.36 245 A 1 
ATOM 1914 C C     . TYR A 1 245 ? 27.305  28.974  -15.031 1.00 56.13 245 A 1 
ATOM 1915 O O     . TYR A 1 245 ? 27.725  30.073  -15.388 1.00 54.95 245 A 1 
ATOM 1916 C CB    . TYR A 1 245 ? 28.738  26.888  -15.191 1.00 58.34 245 A 1 
ATOM 1917 C CG    . TYR A 1 245 ? 30.220  27.001  -15.455 1.00 52.10 245 A 1 
ATOM 1918 C CD1   . TYR A 1 245 ? 30.699  27.758  -16.547 1.00 49.43 245 A 1 
ATOM 1919 C CD2   . TYR A 1 245 ? 31.145  26.381  -14.580 1.00 48.88 245 A 1 
ATOM 1920 C CE1   . TYR A 1 245 ? 32.077  27.885  -16.769 1.00 40.02 245 A 1 
ATOM 1921 C CE2   . TYR A 1 245 ? 32.522  26.502  -14.792 1.00 42.18 245 A 1 
ATOM 1922 C CZ    . TYR A 1 245 ? 32.997  27.260  -15.887 1.00 45.16 245 A 1 
ATOM 1923 O OH    . TYR A 1 245 ? 34.351  27.377  -16.106 1.00 42.37 245 A 1 
ATOM 1924 N N     . VAL A 1 246 ? 26.021  28.590  -15.212 1.00 56.22 246 A 1 
ATOM 1925 C CA    . VAL A 1 246 ? 25.050  29.445  -15.919 1.00 55.30 246 A 1 
ATOM 1926 C C     . VAL A 1 246 ? 24.717  30.711  -15.115 1.00 50.17 246 A 1 
ATOM 1927 O O     . VAL A 1 246 ? 24.569  31.776  -15.711 1.00 51.09 246 A 1 
ATOM 1928 C CB    . VAL A 1 246 ? 23.786  28.646  -16.277 1.00 53.31 246 A 1 
ATOM 1929 C CG1   . VAL A 1 246 ? 22.686  29.523  -16.892 1.00 49.37 246 A 1 
ATOM 1930 C CG2   . VAL A 1 246 ? 24.087  27.558  -17.314 1.00 56.32 246 A 1 
ATOM 1931 N N     . GLU A 1 247 ? 24.637  30.621  -13.776 1.00 49.22 247 A 1 
ATOM 1932 C CA    . GLU A 1 247 ? 24.441  31.812  -12.936 1.00 48.68 247 A 1 
ATOM 1933 C C     . GLU A 1 247 ? 25.654  32.754  -12.967 1.00 43.17 247 A 1 
ATOM 1934 O O     . GLU A 1 247 ? 25.474  33.974  -13.002 1.00 42.78 247 A 1 
ATOM 1935 C CB    . GLU A 1 247 ? 24.077  31.422  -11.494 1.00 47.74 247 A 1 
ATOM 1936 C CG    . GLU A 1 247 ? 22.591  31.053  -11.367 1.00 45.99 247 A 1 
ATOM 1937 C CD    . GLU A 1 247 ? 22.106  30.806  -9.923  1.00 44.16 247 A 1 
ATOM 1938 O OE1   . GLU A 1 247 ? 20.880  30.920  -9.711  1.00 41.12 247 A 1 
ATOM 1939 O OE2   . GLU A 1 247 ? 22.945  30.483  -9.056  1.00 42.17 247 A 1 
ATOM 1940 N N     . ASN A 1 248 ? 26.890  32.223  -13.016 1.00 48.71 248 A 1 
ATOM 1941 C CA    . ASN A 1 248 ? 28.096  33.054  -13.089 1.00 49.12 248 A 1 
ATOM 1942 C C     . ASN A 1 248 ? 28.295  33.711  -14.467 1.00 43.20 248 A 1 
ATOM 1943 O O     . ASN A 1 248 ? 28.667  34.879  -14.510 1.00 41.19 248 A 1 
ATOM 1944 C CB    . ASN A 1 248 ? 29.320  32.220  -12.670 1.00 46.61 248 A 1 
ATOM 1945 C CG    . ASN A 1 248 ? 29.529  32.195  -11.165 1.00 44.25 248 A 1 
ATOM 1946 O OD1   . ASN A 1 248 ? 29.393  33.187  -10.460 1.00 43.69 248 A 1 
ATOM 1947 N ND2   . ASN A 1 248 ? 29.914  31.072  -10.618 1.00 45.36 248 A 1 
ATOM 1948 N N     . GLU A 1 249 ? 28.033  33.006  -15.570 1.00 51.31 249 A 1 
ATOM 1949 C CA    . GLU A 1 249 ? 28.153  33.623  -16.910 1.00 51.74 249 A 1 
ATOM 1950 C C     . GLU A 1 249 ? 27.127  34.745  -17.127 1.00 48.38 249 A 1 
ATOM 1951 O O     . GLU A 1 249 ? 27.405  35.719  -17.829 1.00 45.22 249 A 1 
ATOM 1952 C CB    . GLU A 1 249 ? 28.012  32.574  -18.018 1.00 47.71 249 A 1 
ATOM 1953 C CG    . GLU A 1 249 ? 29.323  31.815  -18.289 1.00 44.13 249 A 1 
ATOM 1954 C CD    . GLU A 1 249 ? 29.269  30.946  -19.561 1.00 41.72 249 A 1 
ATOM 1955 O OE1   . GLU A 1 249 ? 30.355  30.611  -20.081 1.00 38.12 249 A 1 
ATOM 1956 O OE2   . GLU A 1 249 ? 28.150  30.591  -20.021 1.00 38.85 249 A 1 
ATOM 1957 N N     . GLY A 1 250 ? 25.951  34.648  -16.486 1.00 41.15 250 A 1 
ATOM 1958 C CA    . GLY A 1 250 ? 24.918  35.686  -16.603 1.00 40.59 250 A 1 
ATOM 1959 C C     . GLY A 1 250 ? 25.294  37.045  -16.004 1.00 37.96 250 A 1 
ATOM 1960 O O     . GLY A 1 250 ? 24.629  38.039  -16.295 1.00 36.18 250 A 1 
ATOM 1961 N N     . SER A 1 251 ? 26.351  37.104  -15.175 1.00 41.73 251 A 1 
ATOM 1962 C CA    . SER A 1 251 ? 26.790  38.335  -14.501 1.00 40.84 251 A 1 
ATOM 1963 C C     . SER A 1 251 ? 27.735  39.207  -15.337 1.00 37.11 251 A 1 
ATOM 1964 O O     . SER A 1 251 ? 28.227  40.218  -14.817 1.00 35.97 251 A 1 
ATOM 1965 C CB    . SER A 1 251 ? 27.418  38.000  -13.145 1.00 39.42 251 A 1 
ATOM 1966 O OG    . SER A 1 251 ? 27.687  39.173  -12.408 1.00 38.57 251 A 1 
ATOM 1967 N N     . GLU A 1 252 ? 28.029  38.861  -16.583 1.00 36.84 252 A 1 
ATOM 1968 C CA    . GLU A 1 252 ? 28.858  39.727  -17.417 1.00 38.16 252 A 1 
ATOM 1969 C C     . GLU A 1 252 ? 28.192  41.095  -17.583 1.00 34.72 252 A 1 
ATOM 1970 O O     . GLU A 1 252 ? 27.061  41.233  -18.061 1.00 32.79 252 A 1 
ATOM 1971 C CB    . GLU A 1 252 ? 29.231  39.108  -18.772 1.00 35.99 252 A 1 
ATOM 1972 C CG    . GLU A 1 252 ? 30.407  38.122  -18.660 1.00 35.08 252 A 1 
ATOM 1973 C CD    . GLU A 1 252 ? 31.096  37.862  -20.010 1.00 33.97 252 A 1 
ATOM 1974 O OE1   . GLU A 1 252 ? 32.316  37.568  -19.989 1.00 32.09 252 A 1 
ATOM 1975 O OE2   . GLU A 1 252 ? 30.438  38.021  -21.059 1.00 31.84 252 A 1 
ATOM 1976 N N     . CYS A 1 253 ? 28.925  42.105  -17.151 1.00 34.21 253 A 1 
ATOM 1977 C CA    . CYS A 1 253 ? 28.524  43.499  -17.220 1.00 35.98 253 A 1 
ATOM 1978 C C     . CYS A 1 253 ? 28.298  43.884  -18.686 1.00 31.60 253 A 1 
ATOM 1979 O O     . CYS A 1 253 ? 29.247  44.216  -19.397 1.00 31.17 253 A 1 
ATOM 1980 C CB    . CYS A 1 253 ? 29.613  44.367  -16.585 1.00 35.34 253 A 1 
ATOM 1981 S SG    . CYS A 1 253 ? 29.736  44.080  -14.794 1.00 34.79 253 A 1 
ATOM 1982 N N     . ILE A 1 254 ? 27.033  43.893  -19.102 1.00 30.71 254 A 1 
ATOM 1983 C CA    . ILE A 1 254 ? 26.650  44.500  -20.380 1.00 33.88 254 A 1 
ATOM 1984 C C     . ILE A 1 254 ? 26.988  45.996  -20.277 1.00 31.51 254 A 1 
ATOM 1985 O O     . ILE A 1 254 ? 26.199  46.790  -19.784 1.00 30.39 254 A 1 
ATOM 1986 C CB    . ILE A 1 254 ? 25.172  44.247  -20.726 1.00 32.40 254 A 1 
ATOM 1987 C CG1   . ILE A 1 254 ? 24.877  42.737  -20.797 1.00 31.50 254 A 1 
ATOM 1988 C CG2   . ILE A 1 254 ? 24.823  44.919  -22.066 1.00 34.72 254 A 1 
ATOM 1989 C CD1   . ILE A 1 254 ? 23.407  42.382  -21.024 1.00 32.83 254 A 1 
ATOM 1990 N N     . VAL A 1 255 ? 28.181  46.351  -20.714 1.00 37.52 255 A 1 
ATOM 1991 C CA    . VAL A 1 255 ? 28.585  47.746  -20.836 1.00 41.03 255 A 1 
ATOM 1992 C C     . VAL A 1 255 ? 27.598  48.400  -21.799 1.00 36.93 255 A 1 
ATOM 1993 O O     . VAL A 1 255 ? 27.461  47.926  -22.927 1.00 35.55 255 A 1 
ATOM 1994 C CB    . VAL A 1 255 ? 30.029  47.887  -21.350 1.00 39.24 255 A 1 
ATOM 1995 C CG1   . VAL A 1 255 ? 30.441  49.355  -21.421 1.00 36.67 255 A 1 
ATOM 1996 C CG2   . VAL A 1 255 ? 31.024  47.162  -20.426 1.00 41.48 255 A 1 
ATOM 1997 N N     . PRO A 1 256 ? 26.871  49.450  -21.374 1.00 35.25 256 A 1 
ATOM 1998 C CA    . PRO A 1 256 ? 25.876  50.079  -22.217 1.00 36.33 256 A 1 
ATOM 1999 C C     . PRO A 1 256 ? 26.590  50.835  -23.339 1.00 34.61 256 A 1 
ATOM 2000 O O     . PRO A 1 256 ? 26.863  52.026  -23.242 1.00 32.64 256 A 1 
ATOM 2001 C CB    . PRO A 1 256 ? 25.053  50.971  -21.281 1.00 33.47 256 A 1 
ATOM 2002 C CG    . PRO A 1 256 ? 26.049  51.339  -20.193 1.00 33.75 256 A 1 
ATOM 2003 C CD    . PRO A 1 256 ? 26.921  50.076  -20.070 1.00 40.03 256 A 1 
ATOM 2004 N N     . SER A 1 257 ? 26.917  50.119  -24.415 1.00 38.82 257 A 1 
ATOM 2005 C CA    . SER A 1 257 ? 27.490  50.715  -25.616 1.00 42.54 257 A 1 
ATOM 2006 C C     . SER A 1 257 ? 26.466  51.704  -26.164 1.00 40.25 257 A 1 
ATOM 2007 O O     . SER A 1 257 ? 25.400  51.320  -26.635 1.00 39.30 257 A 1 
ATOM 2008 C CB    . SER A 1 257 ? 27.838  49.638  -26.633 1.00 40.17 257 A 1 
ATOM 2009 O OG    . SER A 1 257 ? 28.896  48.843  -26.135 1.00 38.02 257 A 1 
ATOM 2010 N N     . GLN A 1 258 ? 26.801  52.991  -26.065 1.00 31.43 258 A 1 
ATOM 2011 C CA    . GLN A 1 258 ? 26.008  54.087  -26.620 1.00 34.33 258 A 1 
ATOM 2012 C C     . GLN A 1 258 ? 26.011  53.993  -28.152 1.00 31.37 258 A 1 
ATOM 2013 O O     . GLN A 1 258 ? 26.718  54.730  -28.839 1.00 29.76 258 A 1 
ATOM 2014 C CB    . GLN A 1 258 ? 26.552  55.444  -26.157 1.00 32.57 258 A 1 
ATOM 2015 C CG    . GLN A 1 258 ? 26.311  55.770  -24.681 1.00 31.59 258 A 1 
ATOM 2016 C CD    . GLN A 1 258 ? 26.782  57.179  -24.307 1.00 30.66 258 A 1 
ATOM 2017 O OE1   . GLN A 1 258 ? 27.458  57.872  -25.040 1.00 31.78 258 A 1 
ATOM 2018 N NE2   . GLN A 1 258 ? 26.420  57.655  -23.137 1.00 31.49 258 A 1 
ATOM 2019 N N     . SER A 1 259 ? 25.244  53.032  -28.684 1.00 34.28 259 A 1 
ATOM 2020 C CA    . SER A 1 259 ? 25.075  52.935  -30.124 1.00 36.10 259 A 1 
ATOM 2021 C C     . SER A 1 259 ? 24.317  54.167  -30.604 1.00 33.16 259 A 1 
ATOM 2022 O O     . SER A 1 259 ? 23.106  54.288  -30.456 1.00 32.77 259 A 1 
ATOM 2023 C CB    . SER A 1 259 ? 24.385  51.626  -30.512 1.00 35.21 259 A 1 
ATOM 2024 O OG    . SER A 1 259 ? 23.134  51.477  -29.875 1.00 34.64 259 A 1 
ATOM 2025 N N     . THR A 1 260 ? 25.075  55.148  -31.161 1.00 36.59 260 A 1 
ATOM 2026 C CA    . THR A 1 260 ? 24.538  56.347  -31.786 1.00 40.24 260 A 1 
ATOM 2027 C C     . THR A 1 260 ? 23.660  55.927  -32.960 1.00 36.83 260 A 1 
ATOM 2028 O O     . THR A 1 260 ? 24.141  55.521  -34.012 1.00 35.60 260 A 1 
ATOM 2029 C CB    . THR A 1 260 ? 25.662  57.285  -32.243 1.00 36.62 260 A 1 
ATOM 2030 O OG1   . THR A 1 260 ? 26.731  56.563  -32.816 1.00 34.60 260 A 1 
ATOM 2031 C CG2   . THR A 1 260 ? 26.239  58.075  -31.073 1.00 37.35 260 A 1 
ATOM 2032 N N     . ILE A 1 261 ? 22.331  55.979  -32.747 1.00 30.83 261 A 1 
ATOM 2033 C CA    . ILE A 1 261 ? 21.343  55.656  -33.780 1.00 34.42 261 A 1 
ATOM 2034 C C     . ILE A 1 261 ? 21.415  56.736  -34.858 1.00 31.42 261 A 1 
ATOM 2035 O O     . ILE A 1 261 ? 20.709  57.743  -34.807 1.00 30.82 261 A 1 
ATOM 2036 C CB    . ILE A 1 261 ? 19.922  55.492  -33.184 1.00 33.10 261 A 1 
ATOM 2037 C CG1   . ILE A 1 261 ? 19.910  54.398  -32.089 1.00 33.03 261 A 1 
ATOM 2038 C CG2   . ILE A 1 261 ? 18.906  55.155  -34.292 1.00 36.62 261 A 1 
ATOM 2039 C CD1   . ILE A 1 261 ? 18.581  54.276  -31.329 1.00 35.55 261 A 1 
ATOM 2040 N N     . VAL A 1 262 ? 22.312  56.548  -35.837 1.00 32.22 262 A 1 
ATOM 2041 C CA    . VAL A 1 262 ? 22.367  57.394  -37.026 1.00 36.92 262 A 1 
ATOM 2042 C C     . VAL A 1 262 ? 21.055  57.198  -37.786 1.00 33.72 262 A 1 
ATOM 2043 O O     . VAL A 1 262 ? 20.820  56.146  -38.380 1.00 32.89 262 A 1 
ATOM 2044 C CB    . VAL A 1 262 ? 23.600  57.098  -37.894 1.00 34.28 262 A 1 
ATOM 2045 C CG1   . VAL A 1 262 ? 23.647  58.041  -39.104 1.00 32.30 262 A 1 
ATOM 2046 C CG2   . VAL A 1 262 ? 24.901  57.283  -37.107 1.00 38.11 262 A 1 
ATOM 2047 N N     . ARG A 1 263 ? 20.191  58.210  -37.743 1.00 34.49 263 A 1 
ATOM 2048 C CA    . ARG A 1 263 ? 18.937  58.264  -38.505 1.00 39.63 263 A 1 
ATOM 2049 C C     . ARG A 1 263 ? 19.245  58.231  -40.003 1.00 35.51 263 A 1 
ATOM 2050 O O     . ARG A 1 263 ? 19.390  59.279  -40.634 1.00 34.61 263 A 1 
ATOM 2051 C CB    . ARG A 1 263 ? 18.143  59.546  -38.171 1.00 37.51 263 A 1 
ATOM 2052 C CG    . ARG A 1 263 ? 17.281  59.459  -36.914 1.00 36.83 263 A 1 
ATOM 2053 C CD    . ARG A 1 263 ? 16.501  60.783  -36.750 1.00 34.46 263 A 1 
ATOM 2054 N NE    . ARG A 1 263 ? 15.483  60.715  -35.696 1.00 32.79 263 A 1 
ATOM 2055 C CZ    . ARG A 1 263 ? 14.712  61.704  -35.283 1.00 28.92 263 A 1 
ATOM 2056 N NH1   . ARG A 1 263 ? 14.815  62.905  -35.793 1.00 27.18 263 A 1 
ATOM 2057 N NH2   . ARG A 1 263 ? 13.827  61.519  -34.362 1.00 25.88 263 A 1 
ATOM 2058 N N     . ARG A 1 264 ? 19.342  57.043  -40.572 1.00 34.29 264 A 1 
ATOM 2059 C CA    . ARG A 1 264 ? 19.496  56.917  -42.025 1.00 38.87 264 A 1 
ATOM 2060 C C     . ARG A 1 264 ? 18.157  57.273  -42.683 1.00 34.13 264 A 1 
ATOM 2061 O O     . ARG A 1 264 ? 17.170  56.600  -42.401 1.00 32.27 264 A 1 
ATOM 2062 C CB    . ARG A 1 264 ? 20.007  55.516  -42.388 1.00 36.20 264 A 1 
ATOM 2063 C CG    . ARG A 1 264 ? 20.872  55.542  -43.651 1.00 34.23 264 A 1 
ATOM 2064 C CD    . ARG A 1 264 ? 21.452  54.157  -43.966 1.00 32.00 264 A 1 
ATOM 2065 N NE    . ARG A 1 264 ? 22.498  54.216  -44.993 1.00 30.27 264 A 1 
ATOM 2066 C CZ    . ARG A 1 264 ? 23.201  53.197  -45.475 1.00 26.54 264 A 1 
ATOM 2067 N NH1   . ARG A 1 264 ? 22.959  51.965  -45.096 1.00 25.24 264 A 1 
ATOM 2068 N NH2   . ARG A 1 264 ? 24.140  53.391  -46.340 1.00 24.68 264 A 1 
ATOM 2069 N N     . PRO A 1 265 ? 18.088  58.316  -43.500 1.00 31.67 265 A 1 
ATOM 2070 C CA    . PRO A 1 265 ? 16.832  58.747  -44.100 1.00 34.81 265 A 1 
ATOM 2071 C C     . PRO A 1 265 ? 16.434  57.743  -45.192 1.00 32.88 265 A 1 
ATOM 2072 O O     . PRO A 1 265 ? 16.982  57.774  -46.287 1.00 30.64 265 A 1 
ATOM 2073 C CB    . PRO A 1 265 ? 17.100  60.157  -44.626 1.00 31.21 265 A 1 
ATOM 2074 C CG    . PRO A 1 265 ? 18.591  60.137  -44.973 1.00 31.56 265 A 1 
ATOM 2075 C CD    . PRO A 1 265 ? 19.182  59.177  -43.923 1.00 37.44 265 A 1 
ATOM 2076 N N     . HIS A 1 266 ? 15.531  56.813  -44.880 1.00 34.13 266 A 1 
ATOM 2077 C CA    . HIS A 1 266 ? 14.997  55.892  -45.879 1.00 38.64 266 A 1 
ATOM 2078 C C     . HIS A 1 266 ? 14.137  56.673  -46.878 1.00 35.99 266 A 1 
ATOM 2079 O O     . HIS A 1 266 ? 12.998  57.047  -46.590 1.00 34.92 266 A 1 
ATOM 2080 C CB    . HIS A 1 266 ? 14.251  54.717  -45.216 1.00 36.42 266 A 1 
ATOM 2081 C CG    . HIS A 1 266 ? 15.106  53.484  -45.114 1.00 35.65 266 A 1 
ATOM 2082 N ND1   . HIS A 1 266 ? 15.321  52.557  -46.111 1.00 34.48 266 A 1 
ATOM 2083 C CD2   . HIS A 1 266 ? 15.869  53.091  -44.047 1.00 35.18 266 A 1 
ATOM 2084 C CE1   . HIS A 1 266 ? 16.171  51.625  -45.647 1.00 31.85 266 A 1 
ATOM 2085 N NE2   . HIS A 1 266 ? 16.542  51.905  -44.393 1.00 31.80 266 A 1 
ATOM 2086 N N     . GLN A 1 267 ? 14.707  56.934  -48.075 1.00 34.18 267 A 1 
ATOM 2087 C CA    . GLN A 1 267 ? 13.992  57.466  -49.223 1.00 36.52 267 A 1 
ATOM 2088 C C     . GLN A 1 267 ? 12.969  56.424  -49.703 1.00 34.22 267 A 1 
ATOM 2089 O O     . GLN A 1 267 ? 13.329  55.445  -50.345 1.00 32.80 267 A 1 
ATOM 2090 C CB    . GLN A 1 267 ? 14.971  57.822  -50.354 1.00 34.00 267 A 1 
ATOM 2091 C CG    . GLN A 1 267 ? 15.796  59.091  -50.086 1.00 31.66 267 A 1 
ATOM 2092 C CD    . GLN A 1 267 ? 16.760  59.417  -51.240 1.00 29.17 267 A 1 
ATOM 2093 O OE1   . GLN A 1 267 ? 17.140  58.577  -52.028 1.00 30.38 267 A 1 
ATOM 2094 N NE2   . GLN A 1 267 ? 17.198  60.648  -51.360 1.00 28.81 267 A 1 
ATOM 2095 N N     . SER A 1 268 ? 11.699  56.607  -49.367 1.00 35.30 268 A 1 
ATOM 2096 C CA    . SER A 1 268 ? 10.598  55.794  -49.885 1.00 36.68 268 A 1 
ATOM 2097 C C     . SER A 1 268 ? 10.315  56.175  -51.347 1.00 34.06 268 A 1 
ATOM 2098 O O     . SER A 1 268 ? 9.499   57.051  -51.622 1.00 32.60 268 A 1 
ATOM 2099 C CB    . SER A 1 268 ? 9.354   55.974  -49.001 1.00 33.99 268 A 1 
ATOM 2100 O OG    . SER A 1 268 ? 8.997   57.335  -48.901 1.00 31.85 268 A 1 
ATOM 2101 N N     . GLY A 1 269 ? 11.044  55.553  -52.295 1.00 34.31 269 A 1 
ATOM 2102 C CA    . GLY A 1 269 ? 10.848  55.750  -53.733 1.00 36.35 269 A 1 
ATOM 2103 C C     . GLY A 1 269 ? 9.482   55.263  -54.215 1.00 34.17 269 A 1 
ATOM 2104 O O     . GLY A 1 269 ? 9.048   54.168  -53.874 1.00 32.06 269 A 1 
ATOM 2105 N N     . TYR A 1 270 ? 8.797   56.057  -55.056 1.00 27.94 270 A 1 
ATOM 2106 C CA    . TYR A 1 270 ? 7.378   55.978  -55.435 1.00 31.02 270 A 1 
ATOM 2107 C C     . TYR A 1 270 ? 7.038   55.054  -56.633 1.00 28.14 270 A 1 
ATOM 2108 O O     . TYR A 1 270 ? 5.944   55.151  -57.154 1.00 26.55 270 A 1 
ATOM 2109 C CB    . TYR A 1 270 ? 6.891   57.408  -55.733 1.00 29.25 270 A 1 
ATOM 2110 C CG    . TYR A 1 270 ? 6.005   58.029  -54.674 1.00 29.88 270 A 1 
ATOM 2111 C CD1   . TYR A 1 270 ? 4.600   57.905  -54.758 1.00 32.12 270 A 1 
ATOM 2112 C CD2   . TYR A 1 270 ? 6.572   58.785  -53.632 1.00 34.20 270 A 1 
ATOM 2113 C CE1   . TYR A 1 270 ? 3.777   58.524  -53.798 1.00 30.54 270 A 1 
ATOM 2114 C CE2   . TYR A 1 270 ? 5.761   59.400  -52.669 1.00 29.44 270 A 1 
ATOM 2115 C CZ    . TYR A 1 270 ? 4.352   59.275  -52.757 1.00 29.78 270 A 1 
ATOM 2116 O OH    . TYR A 1 270 ? 3.541   59.891  -51.825 1.00 31.58 270 A 1 
ATOM 2117 N N     . ALA A 1 271 ? 7.969   54.236  -57.128 1.00 32.44 271 A 1 
ATOM 2118 C CA    . ALA A 1 271 ? 7.964   53.762  -58.529 1.00 33.71 271 A 1 
ATOM 2119 C C     . ALA A 1 271 ? 6.647   53.093  -59.021 1.00 30.97 271 A 1 
ATOM 2120 O O     . ALA A 1 271 ? 5.984   52.398  -58.266 1.00 29.56 271 A 1 
ATOM 2121 C CB    . ALA A 1 271 ? 9.178   52.861  -58.739 1.00 31.61 271 A 1 
ATOM 2122 N N     . PRO A 1 272 ? 6.283   53.242  -60.314 1.00 30.07 272 A 1 
ATOM 2123 C CA    . PRO A 1 272 ? 4.866   53.289  -60.738 1.00 33.07 272 A 1 
ATOM 2124 C C     . PRO A 1 272 ? 4.319   52.131  -61.622 1.00 31.98 272 A 1 
ATOM 2125 O O     . PRO A 1 272 ? 3.177   52.214  -62.052 1.00 30.99 272 A 1 
ATOM 2126 C CB    . PRO A 1 272 ? 4.825   54.606  -61.528 1.00 30.46 272 A 1 
ATOM 2127 C CG    . PRO A 1 272 ? 6.142   54.578  -62.297 1.00 31.18 272 A 1 
ATOM 2128 C CD    . PRO A 1 272 ? 7.098   53.907  -61.306 1.00 38.62 272 A 1 
ATOM 2129 N N     . LEU A 1 273 ? 5.137   51.183  -62.028 1.00 28.87 273 A 1 
ATOM 2130 C CA    . LEU A 1 273 ? 4.971   50.310  -63.227 1.00 33.46 273 A 1 
ATOM 2131 C C     . LEU A 1 273 ? 3.790   49.294  -63.176 1.00 31.25 273 A 1 
ATOM 2132 O O     . LEU A 1 273 ? 3.123   49.204  -62.164 1.00 30.73 273 A 1 
ATOM 2133 C CB    . LEU A 1 273 ? 6.323   49.589  -63.415 1.00 31.04 273 A 1 
ATOM 2134 C CG    . LEU A 1 273 ? 7.477   50.434  -63.979 1.00 29.88 273 A 1 
ATOM 2135 C CD1   . LEU A 1 273 ? 8.788   49.647  -63.843 1.00 30.22 273 A 1 
ATOM 2136 C CD2   . LEU A 1 273 ? 7.294   50.778  -65.453 1.00 35.31 273 A 1 
ATOM 2137 N N     . VAL A 1 274 ? 3.528   48.396  -64.165 1.00 28.13 274 A 1 
ATOM 2138 C CA    . VAL A 1 274 ? 3.202   48.324  -65.616 1.00 34.19 274 A 1 
ATOM 2139 C C     . VAL A 1 274 ? 2.038   47.308  -65.747 1.00 31.15 274 A 1 
ATOM 2140 O O     . VAL A 1 274 ? 1.793   46.546  -64.806 1.00 29.91 274 A 1 
ATOM 2141 C CB    . VAL A 1 274 ? 4.399   47.836  -66.486 1.00 31.30 274 A 1 
ATOM 2142 C CG1   . VAL A 1 274 ? 4.035   47.520  -67.954 1.00 29.81 274 A 1 
ATOM 2143 C CG2   . VAL A 1 274 ? 5.544   48.838  -66.581 1.00 35.65 274 A 1 
ATOM 2144 N N     . GLY A 1 275 ? 1.306   47.246  -66.857 1.00 32.70 275 A 1 
ATOM 2145 C CA    . GLY A 1 275 ? 0.024   46.535  -67.027 1.00 33.70 275 A 1 
ATOM 2146 C C     . GLY A 1 275 ? -0.071  45.335  -67.988 1.00 31.79 275 A 1 
ATOM 2147 O O     . GLY A 1 275 ? -0.685  45.503  -69.032 1.00 30.29 275 A 1 
ATOM 2148 N N     . ALA A 1 276 ? 0.507   44.177  -67.728 1.00 33.92 276 A 1 
ATOM 2149 C CA    . ALA A 1 276 ? 0.572   43.049  -68.687 1.00 37.92 276 A 1 
ATOM 2150 C C     . ALA A 1 276 ? -0.776  42.300  -68.950 1.00 35.75 276 A 1 
ATOM 2151 O O     . ALA A 1 276 ? -1.728  42.399  -68.195 1.00 34.94 276 A 1 
ATOM 2152 C CB    . ALA A 1 276 ? 1.694   42.093  -68.253 1.00 35.00 276 A 1 
ATOM 2153 N N     . GLU A 1 277 ? -0.785  41.515  -70.062 1.00 36.95 277 A 1 
ATOM 2154 C CA    . GLU A 1 277 ? -1.942  41.292  -70.961 1.00 42.19 277 A 1 
ATOM 2155 C C     . GLU A 1 277 ? -2.891  40.065  -70.785 1.00 40.26 277 A 1 
ATOM 2156 O O     . GLU A 1 277 ? -4.105  40.221  -70.854 1.00 39.64 277 A 1 
ATOM 2157 C CB    . GLU A 1 277 ? -1.387  41.122  -72.389 1.00 38.01 277 A 1 
ATOM 2158 C CG    . GLU A 1 277 ? -0.596  42.265  -73.014 1.00 36.94 277 A 1 
ATOM 2159 C CD    . GLU A 1 277 ? -0.090  41.851  -74.400 1.00 37.40 277 A 1 
ATOM 2160 O OE1   . GLU A 1 277 ? -0.399  42.571  -75.384 1.00 36.23 277 A 1 
ATOM 2161 O OE2   . GLU A 1 277 ? 0.599   40.805  -74.482 1.00 36.46 277 A 1 
ATOM 2162 N N     . GLN A 1 278 ? -2.360  38.863  -70.859 1.00 31.76 278 A 1 
ATOM 2163 C CA    . GLN A 1 278 ? -2.884  37.756  -71.702 1.00 33.92 278 A 1 
ATOM 2164 C C     . GLN A 1 278 ? -3.943  36.814  -71.039 1.00 31.25 278 A 1 
ATOM 2165 O O     . GLN A 1 278 ? -4.177  36.938  -69.859 1.00 30.18 278 A 1 
ATOM 2166 C CB    . GLN A 1 278 ? -1.667  36.915  -72.153 1.00 31.65 278 A 1 
ATOM 2167 C CG    . GLN A 1 278 ? -0.762  37.573  -73.192 1.00 29.25 278 A 1 
ATOM 2168 C CD    . GLN A 1 278 ? 0.323   36.627  -73.719 1.00 28.36 278 A 1 
ATOM 2169 O OE1   . GLN A 1 278 ? 0.512   35.505  -73.269 1.00 30.78 278 A 1 
ATOM 2170 N NE2   . GLN A 1 278 ? 1.081   37.053  -74.697 1.00 29.08 278 A 1 
ATOM 2171 N N     . ALA A 1 279 ? -4.554  35.785  -71.659 1.00 30.38 279 A 1 
ATOM 2172 C CA    . ALA A 1 279 ? -5.068  35.480  -73.013 1.00 30.47 279 A 1 
ATOM 2173 C C     . ALA A 1 279 ? -6.245  34.448  -73.028 1.00 27.73 279 A 1 
ATOM 2174 O O     . ALA A 1 279 ? -7.373  34.850  -73.274 1.00 27.61 279 A 1 
ATOM 2175 C CB    . ALA A 1 279 ? -3.951  34.975  -73.937 1.00 29.32 279 A 1 
ATOM 2176 N N     . ALA A 1 280 ? -5.997  33.108  -72.885 1.00 32.07 280 A 1 
ATOM 2177 C CA    . ALA A 1 280 ? -6.522  32.174  -73.917 1.00 33.19 280 A 1 
ATOM 2178 C C     . ALA A 1 280 ? -7.827  31.333  -73.698 1.00 29.94 280 A 1 
ATOM 2179 O O     . ALA A 1 280 ? -8.908  31.884  -73.567 1.00 28.94 280 A 1 
ATOM 2180 C CB    . ALA A 1 280 ? -5.338  31.324  -74.398 1.00 31.50 280 A 1 
ATOM 2181 N N     . SER A 1 281 ? -7.737  30.010  -73.868 1.00 44.18 281 A 1 
ATOM 2182 C CA    . SER A 1 281 ? -8.788  29.098  -74.405 1.00 43.63 281 A 1 
ATOM 2183 C C     . SER A 1 281 ? -9.404  28.133  -73.353 1.00 40.59 281 A 1 
ATOM 2184 O O     . SER A 1 281 ? -9.342  28.466  -72.186 1.00 39.94 281 A 1 
ATOM 2185 C CB    . SER A 1 281 ? -8.138  28.373  -75.597 1.00 41.12 281 A 1 
ATOM 2186 O OG    . SER A 1 281 ? -7.131  27.477  -75.171 1.00 37.08 281 A 1 
ATOM 2187 N N     . ALA A 1 282 ? -9.976  26.945  -73.570 1.00 32.95 282 A 1 
ATOM 2188 C CA    . ALA A 1 282 ? -10.673 26.134  -74.587 1.00 34.70 282 A 1 
ATOM 2189 C C     . ALA A 1 282 ? -11.612 25.136  -73.799 1.00 31.64 282 A 1 
ATOM 2190 O O     . ALA A 1 282 ? -11.724 25.289  -72.599 1.00 31.00 282 A 1 
ATOM 2191 C CB    . ALA A 1 282 ? -9.602  25.392  -75.393 1.00 32.56 282 A 1 
ATOM 2192 N N     . THR A 1 283 ? -12.267 24.088  -74.242 1.00 41.74 283 A 1 
ATOM 2193 C CA    . THR A 1 283 ? -12.892 23.596  -75.486 1.00 42.95 283 A 1 
ATOM 2194 C C     . THR A 1 283 ? -14.153 22.723  -75.246 1.00 39.71 283 A 1 
ATOM 2195 O O     . THR A 1 283 ? -15.232 23.103  -75.667 1.00 38.62 283 A 1 
ATOM 2196 C CB    . THR A 1 283 ? -11.973 22.677  -76.326 1.00 38.10 283 A 1 
ATOM 2197 O OG1   . THR A 1 283 ? -10.881 22.198  -75.586 1.00 36.54 283 A 1 
ATOM 2198 C CG2   . THR A 1 283 ? -11.435 23.330  -77.587 1.00 41.90 283 A 1 
ATOM 2199 N N     . ALA A 1 284 ? -14.017 21.490  -74.768 1.00 30.73 284 A 1 
ATOM 2200 C CA    . ALA A 1 284 ? -14.900 20.333  -75.049 1.00 31.77 284 A 1 
ATOM 2201 C C     . ALA A 1 284 ? -16.071 20.122  -74.042 1.00 29.28 284 A 1 
ATOM 2202 O O     . ALA A 1 284 ? -16.087 20.749  -73.001 1.00 28.17 284 A 1 
ATOM 2203 C CB    . ALA A 1 284 ? -13.979 19.100  -75.106 1.00 29.64 284 A 1 
ATOM 2204 N N     . GLY A 1 285 ? -17.054 19.249  -74.211 1.00 33.39 285 A 1 
ATOM 2205 C CA    . GLY A 1 285 ? -17.478 18.371  -75.316 1.00 32.64 285 A 1 
ATOM 2206 C C     . GLY A 1 285 ? -18.794 17.600  -75.040 1.00 30.37 285 A 1 
ATOM 2207 O O     . GLY A 1 285 ? -19.870 18.161  -75.195 1.00 29.41 285 A 1 
ATOM 2208 N N     . ALA A 1 286 ? -18.677 16.307  -74.727 1.00 28.03 286 A 1 
ATOM 2209 C CA    . ALA A 1 286 ? -19.636 15.281  -75.190 1.00 29.76 286 A 1 
ATOM 2210 C C     . ALA A 1 286 ? -20.898 14.930  -74.344 1.00 27.59 286 A 1 
ATOM 2211 O O     . ALA A 1 286 ? -21.324 15.648  -73.464 1.00 26.49 286 A 1 
ATOM 2212 C CB    . ALA A 1 286 ? -18.787 14.040  -75.518 1.00 27.84 286 A 1 
ATOM 2213 N N     . SER A 1 287 ? -21.494 13.823  -74.705 1.00 39.19 287 A 1 
ATOM 2214 C CA    . SER A 1 287 ? -22.886 13.360  -74.907 1.00 39.34 287 A 1 
ATOM 2215 C C     . SER A 1 287 ? -23.400 12.370  -73.826 1.00 36.56 287 A 1 
ATOM 2216 O O     . SER A 1 287 ? -22.777 12.278  -72.787 1.00 36.19 287 A 1 
ATOM 2217 C CB    . SER A 1 287 ? -22.849 12.710  -76.300 1.00 37.15 287 A 1 
ATOM 2218 O OG    . SER A 1 287 ? -21.971 11.588  -76.324 1.00 33.09 287 A 1 
ATOM 2219 N N     . ALA A 1 288 ? -24.445 11.536  -73.944 1.00 32.50 288 A 1 
ATOM 2220 C CA    . ALA A 1 288 ? -25.695 11.558  -74.732 1.00 35.34 288 A 1 
ATOM 2221 C C     . ALA A 1 288 ? -26.829 10.664  -74.136 1.00 33.18 288 A 1 
ATOM 2222 O O     . ALA A 1 288 ? -27.904 11.168  -73.850 1.00 31.46 288 A 1 
ATOM 2223 C CB    . ALA A 1 288 ? -25.439 11.069  -76.169 1.00 32.82 288 A 1 
ATOM 2224 N N     . TYR A 1 289 ? -26.649 9.344   -74.086 1.00 28.16 289 A 1 
ATOM 2225 C CA    . TYR A 1 289 ? -27.692 8.289   -74.245 1.00 31.77 289 A 1 
ATOM 2226 C C     . TYR A 1 289 ? -28.446 7.872   -72.952 1.00 29.14 289 A 1 
ATOM 2227 O O     . TYR A 1 289 ? -28.190 8.425   -71.898 1.00 27.73 289 A 1 
ATOM 2228 C CB    . TYR A 1 289 ? -26.985 7.078   -74.891 1.00 29.82 289 A 1 
ATOM 2229 C CG    . TYR A 1 289 ? -26.637 7.202   -76.354 1.00 31.14 289 A 1 
ATOM 2230 C CD1   . TYR A 1 289 ? -27.603 6.912   -77.340 1.00 34.23 289 A 1 
ATOM 2231 C CD2   . TYR A 1 289 ? -25.330 7.552   -76.749 1.00 36.86 289 A 1 
ATOM 2232 C CE1   . TYR A 1 289 ? -27.270 6.987   -78.696 1.00 33.68 289 A 1 
ATOM 2233 C CE2   . TYR A 1 289 ? -24.995 7.636   -78.109 1.00 33.15 289 A 1 
ATOM 2234 C CZ    . TYR A 1 289 ? -25.975 7.346   -79.089 1.00 33.47 289 A 1 
ATOM 2235 O OH    . TYR A 1 289 ? -25.647 7.434   -80.414 1.00 33.63 289 A 1 
ATOM 2236 N N     . THR A 1 290 ? -29.235 6.832   -72.908 1.00 43.25 290 A 1 
ATOM 2237 C CA    . THR A 1 290 ? -30.574 6.319   -73.284 1.00 45.85 290 A 1 
ATOM 2238 C C     . THR A 1 290 ? -30.981 5.310   -72.170 1.00 43.33 290 A 1 
ATOM 2239 O O     . THR A 1 290 ? -30.227 5.170   -71.226 1.00 42.14 290 A 1 
ATOM 2240 C CB    . THR A 1 290 ? -30.568 5.564   -74.633 1.00 41.73 290 A 1 
ATOM 2241 O OG1   . THR A 1 290 ? -29.469 4.660   -74.703 1.00 41.37 290 A 1 
ATOM 2242 C CG2   . THR A 1 290 ? -30.541 6.466   -75.853 1.00 48.14 290 A 1 
ATOM 2243 N N     . ASP A 1 291 ? -31.996 4.517   -72.101 1.00 43.63 291 A 1 
ATOM 2244 C CA    . ASP A 1 291 ? -33.402 4.469   -72.523 1.00 47.89 291 A 1 
ATOM 2245 C C     . ASP A 1 291 ? -34.323 3.775   -71.475 1.00 45.21 291 A 1 
ATOM 2246 O O     . ASP A 1 291 ? -34.992 4.451   -70.722 1.00 44.32 291 A 1 
ATOM 2247 C CB    . ASP A 1 291 ? -33.557 3.689   -73.859 1.00 43.73 291 A 1 
ATOM 2248 C CG    . ASP A 1 291 ? -33.975 4.537   -75.067 1.00 39.71 291 A 1 
ATOM 2249 O OD1   . ASP A 1 291 ? -34.414 5.686   -74.870 1.00 39.62 291 A 1 
ATOM 2250 O OD2   . ASP A 1 291 ? -33.839 4.000   -76.189 1.00 40.58 291 A 1 
ATOM 2251 N N     . SER A 1 292 ? -34.422 2.420   -71.423 1.00 34.44 292 A 1 
ATOM 2252 C CA    . SER A 1 292 ? -35.756 1.796   -71.569 1.00 36.92 292 A 1 
ATOM 2253 C C     . SER A 1 292 ? -36.413 0.979   -70.441 1.00 34.14 292 A 1 
ATOM 2254 O O     . SER A 1 292 ? -37.462 1.387   -69.956 1.00 33.38 292 A 1 
ATOM 2255 C CB    . SER A 1 292 ? -35.750 0.982   -72.869 1.00 34.96 292 A 1 
ATOM 2256 O OG    . SER A 1 292 ? -34.781 -0.032  -72.835 1.00 32.25 292 A 1 
ATOM 2257 N N     . VAL A 1 293 ? -36.015 -0.260  -70.181 1.00 29.97 293 A 1 
ATOM 2258 C CA    . VAL A 1 293 ? -36.963 -1.404  -70.270 1.00 35.26 293 A 1 
ATOM 2259 C C     . VAL A 1 293 ? -37.845 -1.719  -69.032 1.00 33.01 293 A 1 
ATOM 2260 O O     . VAL A 1 293 ? -37.558 -1.349  -67.912 1.00 32.25 293 A 1 
ATOM 2261 C CB    . VAL A 1 293 ? -36.282 -2.694  -70.793 1.00 32.76 293 A 1 
ATOM 2262 C CG1   . VAL A 1 293 ? -37.298 -3.732  -71.271 1.00 31.48 293 A 1 
ATOM 2263 C CG2   . VAL A 1 293 ? -35.347 -2.459  -71.977 1.00 38.33 293 A 1 
ATOM 2264 N N     . ASN A 1 294 ? -38.891 -2.469  -69.287 1.00 33.38 294 A 1 
ATOM 2265 C CA    . ASN A 1 294 ? -40.262 -2.450  -68.749 1.00 35.68 294 A 1 
ATOM 2266 C C     . ASN A 1 294 ? -40.644 -3.427  -67.605 1.00 32.08 294 A 1 
ATOM 2267 O O     . ASN A 1 294 ? -41.658 -3.204  -66.972 1.00 30.41 294 A 1 
ATOM 2268 C CB    . ASN A 1 294 ? -41.143 -2.809  -69.969 1.00 34.67 294 A 1 
ATOM 2269 C CG    . ASN A 1 294 ? -42.305 -1.881  -70.271 1.00 31.82 294 A 1 
ATOM 2270 O OD1   . ASN A 1 294 ? -42.555 -0.889  -69.622 1.00 33.79 294 A 1 
ATOM 2271 N ND2   . ASN A 1 294 ? -43.045 -2.181  -71.315 1.00 35.86 294 A 1 
ATOM 2272 N N     . ASN A 1 295 ? -40.031 -4.579  -67.470 1.00 32.73 295 A 1 
ATOM 2273 C CA    . ASN A 1 295 ? -40.751 -5.860  -67.455 1.00 34.11 295 A 1 
ATOM 2274 C C     . ASN A 1 295 ? -41.636 -6.187  -66.220 1.00 31.47 295 A 1 
ATOM 2275 O O     . ASN A 1 295 ? -41.428 -5.695  -65.125 1.00 29.43 295 A 1 
ATOM 2276 C CB    . ASN A 1 295 ? -39.774 -7.004  -67.794 1.00 32.29 295 A 1 
ATOM 2277 C CG    . ASN A 1 295 ? -40.193 -7.798  -69.025 1.00 29.01 295 A 1 
ATOM 2278 O OD1   . ASN A 1 295 ? -41.224 -7.597  -69.627 1.00 30.00 295 A 1 
ATOM 2279 N ND2   . ASN A 1 295 ? -39.366 -8.737  -69.444 1.00 31.24 295 A 1 
ATOM 2280 N N     . SER A 1 296 ? -42.617 -7.074  -66.442 1.00 32.81 296 A 1 
ATOM 2281 C CA    . SER A 1 296 ? -43.986 -7.008  -65.884 1.00 34.49 296 A 1 
ATOM 2282 C C     . SER A 1 296 ? -44.410 -8.044  -64.827 1.00 31.57 296 A 1 
ATOM 2283 O O     . SER A 1 296 ? -45.570 -8.000  -64.431 1.00 31.15 296 A 1 
ATOM 2284 C CB    . SER A 1 296 ? -44.927 -7.201  -67.075 1.00 33.45 296 A 1 
ATOM 2285 O OG    . SER A 1 296 ? -44.684 -8.447  -67.711 1.00 32.30 296 A 1 
ATOM 2286 N N     . ILE A 1 297 ? -43.605 -9.021  -64.458 1.00 23.40 297 A 1 
ATOM 2287 C CA    . ILE A 1 297 ? -44.066 -10.407 -64.200 1.00 25.86 297 A 1 
ATOM 2288 C C     . ILE A 1 297 ? -45.139 -10.529 -63.091 1.00 25.07 297 A 1 
ATOM 2289 O O     . ILE A 1 297 ? -45.108 -9.843  -62.078 1.00 23.61 297 A 1 
ATOM 2290 C CB    . ILE A 1 297 ? -42.869 -11.373 -63.998 1.00 24.15 297 A 1 
ATOM 2291 C CG1   . ILE A 1 297 ? -41.964 -11.362 -65.252 1.00 23.55 297 A 1 
ATOM 2292 C CG2   . ILE A 1 297 ? -43.338 -12.805 -63.705 1.00 27.49 297 A 1 
ATOM 2293 C CD1   . ILE A 1 297 ? -40.709 -12.223 -65.156 1.00 27.24 297 A 1 
ATOM 2294 N N     . SER A 1 298 ? -46.058 -11.479 -63.327 1.00 33.12 298 A 1 
ATOM 2295 C CA    . SER A 1 298 ? -47.489 -11.427 -63.014 1.00 33.64 298 A 1 
ATOM 2296 C C     . SER A 1 298 ? -48.005 -12.209 -61.794 1.00 31.31 298 A 1 
ATOM 2297 O O     . SER A 1 298 ? -49.215 -12.261 -61.636 1.00 30.71 298 A 1 
ATOM 2298 C CB    . SER A 1 298 ? -48.226 -11.989 -64.235 1.00 32.96 298 A 1 
ATOM 2299 O OG    . SER A 1 298 ? -48.055 -13.395 -64.356 1.00 30.86 298 A 1 
ATOM 2300 N N     . PHE A 1 299 ? -47.167 -12.939 -61.037 1.00 29.77 299 A 1 
ATOM 2301 C CA    . PHE A 1 299 ? -47.592 -14.232 -60.483 1.00 31.01 299 A 1 
ATOM 2302 C C     . PHE A 1 299 ? -48.919 -14.223 -59.712 1.00 30.79 299 A 1 
ATOM 2303 O O     . PHE A 1 299 ? -49.173 -13.390 -58.854 1.00 28.44 299 A 1 
ATOM 2304 C CB    . PHE A 1 299 ? -46.461 -14.903 -59.694 1.00 28.27 299 A 1 
ATOM 2305 C CG    . PHE A 1 299 ? -45.873 -16.101 -60.417 1.00 27.38 299 A 1 
ATOM 2306 C CD1   . PHE A 1 299 ? -46.438 -17.375 -60.269 1.00 27.87 299 A 1 
ATOM 2307 C CD2   . PHE A 1 299 ? -44.773 -15.919 -61.276 1.00 30.39 299 A 1 
ATOM 2308 C CE1   . PHE A 1 299 ? -45.901 -18.477 -60.963 1.00 27.13 299 A 1 
ATOM 2309 C CE2   . PHE A 1 299 ? -44.241 -17.010 -61.982 1.00 25.81 299 A 1 
ATOM 2310 C CZ    . PHE A 1 299 ? -44.795 -18.304 -61.825 1.00 25.30 299 A 1 
ATOM 2311 N N     . SER A 1 300 ? -49.750 -15.227 -60.041 1.00 34.53 300 A 1 
ATOM 2312 C CA    . SER A 1 300 ? -51.222 -15.177 -60.016 1.00 36.74 300 A 1 
ATOM 2313 C C     . SER A 1 300 ? -51.918 -15.783 -58.794 1.00 34.18 300 A 1 
ATOM 2314 O O     . SER A 1 300 ? -53.137 -15.812 -58.796 1.00 33.80 300 A 1 
ATOM 2315 C CB    . SER A 1 300 ? -51.684 -15.939 -61.260 1.00 35.36 300 A 1 
ATOM 2316 O OG    . SER A 1 300 ? -53.077 -16.118 -61.344 1.00 32.97 300 A 1 
ATOM 2317 N N     . MET A 1 301 ? -51.200 -16.379 -57.843 1.00 39.86 301 A 1 
ATOM 2318 C CA    . MET A 1 301 ? -51.726 -17.534 -57.093 1.00 43.01 301 A 1 
ATOM 2319 C C     . MET A 1 301 ? -53.109 -17.311 -56.470 1.00 42.76 301 A 1 
ATOM 2320 O O     . MET A 1 301 ? -53.382 -16.323 -55.799 1.00 40.48 301 A 1 
ATOM 2321 C CB    . MET A 1 301 ? -50.729 -18.063 -56.048 1.00 39.60 301 A 1 
ATOM 2322 C CG    . MET A 1 301 ? -49.688 -18.989 -56.698 1.00 37.43 301 A 1 
ATOM 2323 S SD    . MET A 1 301 ? -48.753 -19.959 -55.470 1.00 37.75 301 A 1 
ATOM 2324 C CE    . MET A 1 301 ? -47.647 -20.876 -56.572 1.00 34.27 301 A 1 
ATOM 2325 N N     . GLU A 1 302 ? -53.938 -18.327 -56.688 1.00 31.36 302 A 1 
ATOM 2326 C CA    . GLU A 1 302 ? -55.400 -18.233 -56.849 1.00 36.62 302 A 1 
ATOM 2327 C C     . GLU A 1 302 ? -56.232 -18.459 -55.553 1.00 35.25 302 A 1 
ATOM 2328 O O     . GLU A 1 302 ? -57.374 -18.044 -55.485 1.00 33.33 302 A 1 
ATOM 2329 C CB    . GLU A 1 302 ? -55.722 -19.353 -57.870 1.00 33.31 302 A 1 
ATOM 2330 C CG    . GLU A 1 302 ? -57.035 -19.254 -58.626 1.00 31.56 302 A 1 
ATOM 2331 C CD    . GLU A 1 302 ? -57.231 -20.421 -59.611 1.00 30.80 302 A 1 
ATOM 2332 O OE1   . GLU A 1 302 ? -58.135 -20.295 -60.465 1.00 29.63 302 A 1 
ATOM 2333 O OE2   . GLU A 1 302 ? -56.503 -21.434 -59.516 1.00 29.66 302 A 1 
ATOM 2334 N N     . ALA A 1 303 ? -55.681 -19.201 -54.580 1.00 36.89 303 A 1 
ATOM 2335 C CA    . ALA A 1 303 ? -56.456 -20.270 -53.939 1.00 39.10 303 A 1 
ATOM 2336 C C     . ALA A 1 303 ? -57.607 -19.843 -52.994 1.00 36.78 303 A 1 
ATOM 2337 O O     . ALA A 1 303 ? -57.801 -18.706 -52.619 1.00 35.89 303 A 1 
ATOM 2338 C CB    . ALA A 1 303 ? -55.482 -21.237 -53.263 1.00 37.22 303 A 1 
ATOM 2339 N N     . GLY A 1 304 ? -58.386 -20.880 -52.648 1.00 32.56 304 A 1 
ATOM 2340 C CA    . GLY A 1 304 ? -59.837 -20.818 -52.578 1.00 33.77 304 A 1 
ATOM 2341 C C     . GLY A 1 304 ? -60.533 -20.479 -51.255 1.00 31.56 304 A 1 
ATOM 2342 O O     . GLY A 1 304 ? -60.031 -19.840 -50.350 1.00 30.84 304 A 1 
ATOM 2343 N N     . ILE A 1 305 ? -61.778 -20.934 -51.221 1.00 27.05 305 A 1 
ATOM 2344 C CA    . ILE A 1 305 ? -63.002 -20.233 -50.813 1.00 30.57 305 A 1 
ATOM 2345 C C     . ILE A 1 305 ? -63.324 -20.280 -49.311 1.00 28.29 305 A 1 
ATOM 2346 O O     . ILE A 1 305 ? -64.078 -19.442 -48.846 1.00 26.78 305 A 1 
ATOM 2347 C CB    . ILE A 1 305 ? -64.153 -20.866 -51.649 1.00 29.22 305 A 1 
ATOM 2348 C CG1   . ILE A 1 305 ? -63.959 -20.627 -53.170 1.00 28.21 305 A 1 
ATOM 2349 C CG2   . ILE A 1 305 ? -65.564 -20.387 -51.245 1.00 31.31 305 A 1 
ATOM 2350 C CD1   . ILE A 1 305 ? -64.867 -21.499 -54.063 1.00 30.02 305 A 1 
ATOM 2351 N N     . VAL A 1 306 ? -62.866 -21.275 -48.567 1.00 32.00 306 A 1 
ATOM 2352 C CA    . VAL A 1 306 ? -63.681 -21.978 -47.555 1.00 36.10 306 A 1 
ATOM 2353 C C     . VAL A 1 306 ? -64.397 -21.038 -46.561 1.00 32.72 306 A 1 
ATOM 2354 O O     . VAL A 1 306 ? -63.757 -20.186 -45.953 1.00 31.63 306 A 1 
ATOM 2355 C CB    . VAL A 1 306 ? -62.901 -23.086 -46.818 1.00 34.28 306 A 1 
ATOM 2356 C CG1   . VAL A 1 306 ? -63.837 -23.942 -45.969 1.00 31.60 306 A 1 
ATOM 2357 C CG2   . VAL A 1 306 ? -62.177 -24.025 -47.786 1.00 37.55 306 A 1 
ATOM 2358 N N     . PRO A 1 307 ? -65.728 -21.192 -46.406 1.00 31.82 307 A 1 
ATOM 2359 C CA    . PRO A 1 307 ? -66.604 -20.071 -46.046 1.00 34.89 307 A 1 
ATOM 2360 C C     . PRO A 1 307 ? -66.928 -19.891 -44.550 1.00 33.52 307 A 1 
ATOM 2361 O O     . PRO A 1 307 ? -67.477 -18.854 -44.188 1.00 31.43 307 A 1 
ATOM 2362 C CB    . PRO A 1 307 ? -67.876 -20.375 -46.843 1.00 31.96 307 A 1 
ATOM 2363 C CG    . PRO A 1 307 ? -67.972 -21.907 -46.793 1.00 32.52 307 A 1 
ATOM 2364 C CD    . PRO A 1 307 ? -66.514 -22.310 -46.870 1.00 38.59 307 A 1 
ATOM 2365 N N     . ASP A 1 308 ? -66.722 -20.909 -43.742 1.00 43.18 308 A 1 
ATOM 2366 C CA    . ASP A 1 308 ? -67.767 -21.322 -42.795 1.00 45.15 308 A 1 
ATOM 2367 C C     . ASP A 1 308 ? -67.906 -20.505 -41.471 1.00 41.78 308 A 1 
ATOM 2368 O O     . ASP A 1 308 ? -67.313 -19.456 -41.287 1.00 40.30 308 A 1 
ATOM 2369 C CB    . ASP A 1 308 ? -67.672 -22.853 -42.570 1.00 41.74 308 A 1 
ATOM 2370 C CG    . ASP A 1 308 ? -68.974 -23.619 -42.810 1.00 38.07 308 A 1 
ATOM 2371 O OD1   . ASP A 1 308 ? -70.045 -22.986 -42.945 1.00 39.27 308 A 1 
ATOM 2372 O OD2   . ASP A 1 308 ? -68.884 -24.866 -42.837 1.00 40.22 308 A 1 
ATOM 2373 N N     . ASN A 1 309 ? -68.697 -20.998 -40.579 1.00 35.81 309 A 1 
ATOM 2374 C CA    . ASN A 1 309 ? -69.800 -20.400 -39.826 1.00 38.21 309 A 1 
ATOM 2375 C C     . ASN A 1 309 ? -69.497 -19.400 -38.676 1.00 34.11 309 A 1 
ATOM 2376 O O     . ASN A 1 309 ? -68.404 -19.215 -38.183 1.00 31.71 309 A 1 
ATOM 2377 C CB    . ASN A 1 309 ? -70.701 -21.558 -39.344 1.00 35.96 309 A 1 
ATOM 2378 C CG    . ASN A 1 309 ? -71.962 -21.722 -40.176 1.00 32.49 309 A 1 
ATOM 2379 O OD1   . ASN A 1 309 ? -72.645 -20.765 -40.494 1.00 32.80 309 A 1 
ATOM 2380 N ND2   . ASN A 1 309 ? -72.313 -22.936 -40.503 1.00 34.31 309 A 1 
ATOM 2381 N N     . THR A 1 310 ? -70.563 -18.815 -38.197 1.00 37.18 310 A 1 
ATOM 2382 C CA    . THR A 1 310 ? -70.761 -17.457 -37.650 1.00 39.73 310 A 1 
ATOM 2383 C C     . THR A 1 310 ? -70.570 -17.207 -36.144 1.00 36.85 310 A 1 
ATOM 2384 O O     . THR A 1 310 ? -70.696 -16.050 -35.745 1.00 35.63 310 A 1 
ATOM 2385 C CB    . THR A 1 310 ? -72.209 -17.031 -37.940 1.00 35.74 310 A 1 
ATOM 2386 O OG1   . THR A 1 310 ? -73.083 -18.140 -37.972 1.00 32.89 310 A 1 
ATOM 2387 C CG2   . THR A 1 310 ? -72.349 -16.336 -39.284 1.00 36.57 310 A 1 
ATOM 2388 N N     . VAL A 1 311 ? -70.442 -18.213 -35.297 1.00 28.09 311 A 1 
ATOM 2389 C CA    . VAL A 1 311 ? -71.004 -18.166 -33.932 1.00 32.97 311 A 1 
ATOM 2390 C C     . VAL A 1 311 ? -70.520 -16.971 -33.098 1.00 31.19 311 A 1 
ATOM 2391 O O     . VAL A 1 311 ? -69.324 -16.738 -32.929 1.00 29.69 311 A 1 
ATOM 2392 C CB    . VAL A 1 311 ? -70.863 -19.493 -33.168 1.00 30.32 311 A 1 
ATOM 2393 C CG1   . VAL A 1 311 ? -71.699 -19.466 -31.887 1.00 28.33 311 A 1 
ATOM 2394 C CG2   . VAL A 1 311 ? -71.347 -20.696 -33.991 1.00 33.34 311 A 1 
ATOM 2395 N N     . GLN A 1 312 ? -71.475 -16.242 -32.542 1.00 37.15 312 A 1 
ATOM 2396 C CA    . GLN A 1 312 ? -71.399 -14.839 -32.106 1.00 38.03 312 A 1 
ATOM 2397 C C     . GLN A 1 312 ? -70.732 -14.532 -30.758 1.00 36.02 312 A 1 
ATOM 2398 O O     . GLN A 1 312 ? -70.601 -13.345 -30.446 1.00 35.37 312 A 1 
ATOM 2399 C CB    . GLN A 1 312 ? -72.835 -14.305 -31.995 1.00 34.98 312 A 1 
ATOM 2400 C CG    . GLN A 1 312 ? -73.545 -13.993 -33.308 1.00 33.39 312 A 1 
ATOM 2401 C CD    . GLN A 1 312 ? -74.954 -13.459 -33.066 1.00 31.55 312 A 1 
ATOM 2402 O OE1   . GLN A 1 312 ? -75.587 -13.679 -32.055 1.00 33.00 312 A 1 
ATOM 2403 N NE2   . GLN A 1 312 ? -75.522 -12.744 -34.015 1.00 30.84 312 A 1 
ATOM 2404 N N     . SER A 1 313 ? -70.457 -15.482 -29.880 1.00 35.28 313 A 1 
ATOM 2405 C CA    . SER A 1 313 ? -70.592 -15.284 -28.425 1.00 37.34 313 A 1 
ATOM 2406 C C     . SER A 1 313 ? -69.781 -14.105 -27.878 1.00 35.03 313 A 1 
ATOM 2407 O O     . SER A 1 313 ? -68.560 -14.135 -27.795 1.00 33.66 313 A 1 
ATOM 2408 C CB    . SER A 1 313 ? -70.298 -16.571 -27.652 1.00 34.49 313 A 1 
ATOM 2409 O OG    . SER A 1 313 ? -68.985 -17.016 -27.883 1.00 33.03 313 A 1 
ATOM 2410 N N     . SER A 1 314 ? -70.521 -13.067 -27.499 1.00 35.28 314 A 1 
ATOM 2411 C CA    . SER A 1 314 ? -70.056 -11.694 -27.290 1.00 38.07 314 A 1 
ATOM 2412 C C     . SER A 1 314 ? -69.571 -11.396 -25.868 1.00 34.91 314 A 1 
ATOM 2413 O O     . SER A 1 314 ? -69.901 -10.352 -25.321 1.00 33.75 314 A 1 
ATOM 2414 C CB    . SER A 1 314 ? -71.197 -10.745 -27.670 1.00 34.72 314 A 1 
ATOM 2415 O OG    . SER A 1 314 ? -72.334 -11.003 -26.875 1.00 33.98 314 A 1 
ATOM 2416 N N     . ILE A 1 315 ? -68.847 -12.324 -25.227 1.00 35.19 315 A 1 
ATOM 2417 C CA    . ILE A 1 315 ? -68.587 -12.174 -23.785 1.00 37.53 315 A 1 
ATOM 2418 C C     . ILE A 1 315 ? -67.790 -10.888 -23.527 1.00 35.54 315 A 1 
ATOM 2419 O O     . ILE A 1 315 ? -66.585 -10.810 -23.778 1.00 34.54 315 A 1 
ATOM 2420 C CB    . ILE A 1 315 ? -67.953 -13.441 -23.161 1.00 33.99 315 A 1 
ATOM 2421 C CG1   . ILE A 1 315 ? -68.881 -14.661 -23.357 1.00 33.32 315 A 1 
ATOM 2422 C CG2   . ILE A 1 315 ? -67.680 -13.212 -21.659 1.00 36.74 315 A 1 
ATOM 2423 C CD1   . ILE A 1 315 ? -68.328 -15.992 -22.842 1.00 34.32 315 A 1 
ATOM 2424 N N     . LEU A 1 316 ? -68.495 -9.902  -22.989 1.00 35.32 316 A 1 
ATOM 2425 C CA    . LEU A 1 316 ? -68.026 -8.576  -22.584 1.00 40.10 316 A 1 
ATOM 2426 C C     . LEU A 1 316 ? -67.025 -8.671  -21.423 1.00 37.64 316 A 1 
ATOM 2427 O O     . LEU A 1 316 ? -67.381 -8.439  -20.261 1.00 36.16 316 A 1 
ATOM 2428 C CB    . LEU A 1 316 ? -69.254 -7.741  -22.166 1.00 36.21 316 A 1 
ATOM 2429 C CG    . LEU A 1 316 ? -70.118 -7.204  -23.312 1.00 33.79 316 A 1 
ATOM 2430 C CD1   . LEU A 1 316 ? -71.512 -6.824  -22.795 1.00 34.15 316 A 1 
ATOM 2431 C CD2   . LEU A 1 316 ? -69.482 -5.952  -23.925 1.00 38.84 316 A 1 
ATOM 2432 N N     . ARG A 1 317 ? -65.733 -9.031  -21.672 1.00 37.80 317 A 1 
ATOM 2433 C CA    . ARG A 1 317 ? -64.720 -8.977  -20.606 1.00 40.63 317 A 1 
ATOM 2434 C C     . ARG A 1 317 ? -64.443 -7.509  -20.238 1.00 37.19 317 A 1 
ATOM 2435 O O     . ARG A 1 317 ? -64.104 -6.729  -21.126 1.00 35.33 317 A 1 
ATOM 2436 C CB    . ARG A 1 317 ? -63.441 -9.735  -20.996 1.00 37.61 317 A 1 
ATOM 2437 C CG    . ARG A 1 317 ? -63.351 -11.058 -20.226 1.00 35.24 317 A 1 
ATOM 2438 C CD    . ARG A 1 317 ? -62.020 -11.791 -20.517 1.00 33.66 317 A 1 
ATOM 2439 N NE    . ARG A 1 317 ? -61.901 -13.006 -19.699 1.00 31.03 317 A 1 
ATOM 2440 C CZ    . ARG A 1 317 ? -60.879 -13.857 -19.689 1.00 28.09 317 A 1 
ATOM 2441 N NH1   . ARG A 1 317 ? -59.843 -13.686 -20.471 1.00 26.96 317 A 1 
ATOM 2442 N NH2   . ARG A 1 317 ? -60.878 -14.889 -18.903 1.00 25.66 317 A 1 
ATOM 2443 N N     . PRO A 1 318 ? -64.593 -7.097  -18.960 1.00 31.54 318 A 1 
ATOM 2444 C CA    . PRO A 1 318 ? -64.500 -5.705  -18.557 1.00 34.57 318 A 1 
ATOM 2445 C C     . PRO A 1 318 ? -63.067 -5.174  -18.684 1.00 33.62 318 A 1 
ATOM 2446 O O     . PRO A 1 318 ? -62.106 -5.881  -18.432 1.00 31.79 318 A 1 
ATOM 2447 C CB    . PRO A 1 318 ? -65.028 -5.662  -17.123 1.00 31.18 318 A 1 
ATOM 2448 C CG    . PRO A 1 318 ? -64.714 -7.049  -16.573 1.00 30.19 318 A 1 
ATOM 2449 C CD    . PRO A 1 318 ? -64.887 -7.943  -17.813 1.00 35.40 318 A 1 
ATOM 2450 N N     . ALA A 1 319 ? -62.950 -3.878  -19.055 1.00 32.89 319 A 1 
ATOM 2451 C CA    . ALA A 1 319 ? -61.725 -3.286  -19.611 1.00 34.91 319 A 1 
ATOM 2452 C C     . ALA A 1 319 ? -60.699 -2.754  -18.595 1.00 33.28 319 A 1 
ATOM 2453 O O     . ALA A 1 319 ? -59.637 -2.294  -18.997 1.00 32.03 319 A 1 
ATOM 2454 C CB    . ALA A 1 319 ? -62.171 -2.168  -20.554 1.00 31.52 319 A 1 
ATOM 2455 N N     . GLY A 1 320 ? -61.019 -2.693  -17.313 1.00 31.99 320 A 1 
ATOM 2456 C CA    . GLY A 1 320 ? -60.417 -1.731  -16.382 1.00 33.02 320 A 1 
ATOM 2457 C C     . GLY A 1 320 ? -58.984 -1.955  -15.909 1.00 32.46 320 A 1 
ATOM 2458 O O     . GLY A 1 320 ? -58.671 -1.569  -14.786 1.00 30.09 320 A 1 
ATOM 2459 N N     . ALA A 1 321 ? -58.100 -2.572  -16.683 1.00 33.32 321 A 1 
ATOM 2460 C CA    . ALA A 1 321 ? -56.729 -2.822  -16.243 1.00 34.43 321 A 1 
ATOM 2461 C C     . ALA A 1 321 ? -55.962 -1.493  -16.135 1.00 32.78 321 A 1 
ATOM 2462 O O     . ALA A 1 321 ? -55.680 -0.835  -17.138 1.00 32.11 321 A 1 
ATOM 2463 C CB    . ALA A 1 321 ? -56.053 -3.818  -17.182 1.00 31.80 321 A 1 
ATOM 2464 N N     . ILE A 1 322 ? -55.626 -1.101  -14.898 1.00 29.38 322 A 1 
ATOM 2465 C CA    . ILE A 1 322 ? -54.840 0.096   -14.581 1.00 31.16 322 A 1 
ATOM 2466 C C     . ILE A 1 322 ? -53.471 -0.055  -15.250 1.00 31.06 322 A 1 
ATOM 2467 O O     . ILE A 1 322 ? -52.678 -0.916  -14.872 1.00 29.62 322 A 1 
ATOM 2468 C CB    . ILE A 1 322 ? -54.731 0.283   -13.053 1.00 28.19 322 A 1 
ATOM 2469 C CG1   . ILE A 1 322 ? -56.133 0.483   -12.432 1.00 26.57 322 A 1 
ATOM 2470 C CG2   . ILE A 1 322 ? -53.819 1.471   -12.704 1.00 29.92 322 A 1 
ATOM 2471 C CD1   . ILE A 1 322 ? -56.167 0.422   -10.903 1.00 29.05 322 A 1 
ATOM 2472 N N     . GLY A 1 323 ? -53.190 0.793   -16.244 1.00 31.65 323 A 1 
ATOM 2473 C CA    . GLY A 1 323 ? -51.889 0.911   -16.882 1.00 32.03 323 A 1 
ATOM 2474 C C     . GLY A 1 323 ? -50.878 1.486   -15.899 1.00 30.94 323 A 1 
ATOM 2475 O O     . GLY A 1 323 ? -50.657 2.694   -15.880 1.00 29.66 323 A 1 
ATOM 2476 N N     . LEU A 1 324 ? -50.312 0.638   -15.042 1.00 31.61 324 A 1 
ATOM 2477 C CA    . LEU A 1 324 ? -49.166 1.017   -14.231 1.00 32.47 324 A 1 
ATOM 2478 C C     . LEU A 1 324 ? -48.089 1.531   -15.187 1.00 33.28 324 A 1 
ATOM 2479 O O     . LEU A 1 324 ? -47.689 0.846   -16.118 1.00 30.67 324 A 1 
ATOM 2480 C CB    . LEU A 1 324 ? -48.662 -0.173  -13.391 1.00 27.64 324 A 1 
ATOM 2481 C CG    . LEU A 1 324 ? -49.308 -0.236  -12.000 1.00 24.91 324 A 1 
ATOM 2482 C CD1   . LEU A 1 324 ? -49.136 -1.621  -11.383 1.00 25.53 324 A 1 
ATOM 2483 C CD2   . LEU A 1 324 ? -48.669 0.787   -11.043 1.00 29.95 324 A 1 
ATOM 2484 N N     . PHE A 1 325 ? -47.649 2.791   -14.931 1.00 33.04 325 A 1 
ATOM 2485 C CA    . PHE A 1 325 ? -46.552 3.435   -15.628 1.00 34.40 325 A 1 
ATOM 2486 C C     . PHE A 1 325 ? -45.264 2.656   -15.335 1.00 35.11 325 A 1 
ATOM 2487 O O     . PHE A 1 325 ? -44.515 2.982   -14.415 1.00 31.46 325 A 1 
ATOM 2488 C CB    . PHE A 1 325 ? -46.422 4.900   -15.174 1.00 29.58 325 A 1 
ATOM 2489 C CG    . PHE A 1 325 ? -47.396 5.862   -15.803 1.00 26.23 325 A 1 
ATOM 2490 C CD1   . PHE A 1 325 ? -47.015 6.626   -16.910 1.00 24.74 325 A 1 
ATOM 2491 C CD2   . PHE A 1 325 ? -48.693 6.011   -15.277 1.00 25.85 325 A 1 
ATOM 2492 C CE1   . PHE A 1 325 ? -47.903 7.545   -17.480 1.00 23.99 325 A 1 
ATOM 2493 C CE2   . PHE A 1 325 ? -49.595 6.926   -15.851 1.00 23.54 325 A 1 
ATOM 2494 C CZ    . PHE A 1 325 ? -49.187 7.702   -16.947 1.00 25.37 325 A 1 
ATOM 2495 N N     . SER A 1 326 ? -45.013 1.597   -16.101 1.00 30.04 326 A 1 
ATOM 2496 C CA    . SER A 1 326 ? -43.690 1.017   -16.230 1.00 31.97 326 A 1 
ATOM 2497 C C     . SER A 1 326 ? -42.828 2.106   -16.854 1.00 31.73 326 A 1 
ATOM 2498 O O     . SER A 1 326 ? -42.817 2.261   -18.073 1.00 29.99 326 A 1 
ATOM 2499 C CB    . SER A 1 326 ? -43.727 -0.246  -17.089 1.00 29.08 326 A 1 
ATOM 2500 O OG    . SER A 1 326 ? -44.304 0.005   -18.350 1.00 26.78 326 A 1 
ATOM 2501 N N     . SER A 1 327 ? -42.183 2.931   -15.991 1.00 31.77 327 A 1 
ATOM 2502 C CA    . SER A 1 327 ? -41.137 3.833   -16.445 1.00 32.42 327 A 1 
ATOM 2503 C C     . SER A 1 327 ? -40.187 2.984   -17.282 1.00 32.70 327 A 1 
ATOM 2504 O O     . SER A 1 327 ? -39.676 1.997   -16.745 1.00 30.13 327 A 1 
ATOM 2505 C CB    . SER A 1 327 ? -40.397 4.462   -15.258 1.00 28.81 327 A 1 
ATOM 2506 O OG    . SER A 1 327 ? -39.980 3.472   -14.346 1.00 26.82 327 A 1 
ATOM 2507 N N     . PRO A 1 328 ? -39.989 3.273   -18.584 1.00 29.23 328 A 1 
ATOM 2508 C CA    . PRO A 1 328 ? -39.073 2.517   -19.394 1.00 29.63 328 A 1 
ATOM 2509 C C     . PRO A 1 328 ? -37.685 2.790   -18.825 1.00 29.96 328 A 1 
ATOM 2510 O O     . PRO A 1 328 ? -37.039 3.777   -19.172 1.00 28.27 328 A 1 
ATOM 2511 C CB    . PRO A 1 328 ? -39.281 3.015   -20.828 1.00 26.43 328 A 1 
ATOM 2512 C CG    . PRO A 1 328 ? -39.738 4.462   -20.638 1.00 26.06 328 A 1 
ATOM 2513 C CD    . PRO A 1 328 ? -40.514 4.417   -19.319 1.00 30.02 328 A 1 
ATOM 2514 N N     . SER A 1 329 ? -37.257 1.942   -17.866 1.00 32.36 329 A 1 
ATOM 2515 C CA    . SER A 1 329 ? -35.848 1.754   -17.603 1.00 33.65 329 A 1 
ATOM 2516 C C     . SER A 1 329 ? -35.275 1.334   -18.950 1.00 34.49 329 A 1 
ATOM 2517 O O     . SER A 1 329 ? -35.415 0.175   -19.345 1.00 32.97 329 A 1 
ATOM 2518 C CB    . SER A 1 329 ? -35.624 0.682   -16.528 1.00 30.53 329 A 1 
ATOM 2519 O OG    . SER A 1 329 ? -34.254 0.483   -16.321 1.00 28.03 329 A 1 
ATOM 2520 N N     . LEU A 1 330 ? -34.715 2.298   -19.650 1.00 33.21 330 A 1 
ATOM 2521 C CA    . LEU A 1 330 ? -33.873 2.099   -20.817 1.00 32.59 330 A 1 
ATOM 2522 C C     . LEU A 1 330 ? -32.591 1.379   -20.357 1.00 33.34 330 A 1 
ATOM 2523 O O     . LEU A 1 330 ? -31.482 1.896   -20.494 1.00 30.83 330 A 1 
ATOM 2524 C CB    . LEU A 1 330 ? -33.579 3.450   -21.509 1.00 28.78 330 A 1 
ATOM 2525 C CG    . LEU A 1 330 ? -34.737 4.051   -22.318 1.00 25.70 330 A 1 
ATOM 2526 C CD1   . LEU A 1 330 ? -34.437 5.519   -22.637 1.00 25.49 330 A 1 
ATOM 2527 C CD2   . LEU A 1 330 ? -34.923 3.321   -23.659 1.00 27.39 330 A 1 
ATOM 2528 N N     . GLN A 1 331 ? -32.737 0.192   -19.787 1.00 34.17 331 A 1 
ATOM 2529 C CA    . GLN A 1 331 ? -31.792 -0.885  -19.981 1.00 34.95 331 A 1 
ATOM 2530 C C     . GLN A 1 331 ? -31.856 -1.230  -21.472 1.00 35.10 331 A 1 
ATOM 2531 O O     . GLN A 1 331 ? -32.373 -2.267  -21.864 1.00 33.22 331 A 1 
ATOM 2532 C CB    . GLN A 1 331 ? -32.126 -2.104  -19.099 1.00 32.20 331 A 1 
ATOM 2533 C CG    . GLN A 1 331 ? -31.875 -1.875  -17.606 1.00 28.26 331 A 1 
ATOM 2534 C CD    . GLN A 1 331 ? -32.130 -3.132  -16.784 1.00 26.41 331 A 1 
ATOM 2535 O OE1   . GLN A 1 331 ? -32.781 -4.075  -17.181 1.00 24.26 331 A 1 
ATOM 2536 N NE2   . GLN A 1 331 ? -31.628 -3.198  -15.564 1.00 24.11 331 A 1 
ATOM 2537 N N     . THR A 1 332 ? -31.425 -0.307  -22.333 1.00 33.70 332 A 1 
ATOM 2538 C CA    . THR A 1 332 ? -30.943 -0.705  -23.646 1.00 34.83 332 A 1 
ATOM 2539 C C     . THR A 1 332 ? -29.892 -1.762  -23.335 1.00 35.77 332 A 1 
ATOM 2540 O O     . THR A 1 332 ? -28.880 -1.401  -22.717 1.00 33.07 332 A 1 
ATOM 2541 C CB    . THR A 1 332 ? -30.297 0.465   -24.406 1.00 30.84 332 A 1 
ATOM 2542 O OG1   . THR A 1 332 ? -29.491 1.257   -23.552 1.00 27.80 332 A 1 
ATOM 2543 C CG2   . THR A 1 332 ? -31.363 1.386   -24.998 1.00 29.03 332 A 1 
ATOM 2544 N N     . PRO A 1 333 ? -30.151 -3.067  -23.620 1.00 38.73 333 A 1 
ATOM 2545 C CA    . PRO A 1 333 ? -29.089 -4.034  -23.548 1.00 37.97 333 A 1 
ATOM 2546 C C     . PRO A 1 333 ? -28.044 -3.473  -24.501 1.00 38.82 333 A 1 
ATOM 2547 O O     . PRO A 1 333 ? -28.302 -3.338  -25.698 1.00 37.90 333 A 1 
ATOM 2548 C CB    . PRO A 1 333 ? -29.699 -5.362  -24.001 1.00 34.26 333 A 1 
ATOM 2549 C CG    . PRO A 1 333 ? -30.883 -4.952  -24.867 1.00 33.26 333 A 1 
ATOM 2550 C CD    . PRO A 1 333 ? -31.312 -3.601  -24.280 1.00 36.51 333 A 1 
ATOM 2551 N N     . LEU A 1 334 ? -26.913 -3.031  -23.942 1.00 57.24 334 A 1 
ATOM 2552 C CA    . LEU A 1 334 ? -25.760 -2.667  -24.733 1.00 55.63 334 A 1 
ATOM 2553 C C     . LEU A 1 334 ? -25.268 -3.983  -25.335 1.00 57.05 334 A 1 
ATOM 2554 O O     . LEU A 1 334 ? -24.272 -4.553  -24.904 1.00 52.76 334 A 1 
ATOM 2555 C CB    . LEU A 1 334 ? -24.701 -1.954  -23.870 1.00 49.77 334 A 1 
ATOM 2556 C CG    . LEU A 1 334 ? -25.009 -0.489  -23.518 1.00 44.78 334 A 1 
ATOM 2557 C CD1   . LEU A 1 334 ? -24.064 0.006   -22.420 1.00 42.97 334 A 1 
ATOM 2558 C CD2   . LEU A 1 334 ? -24.841 0.432   -24.728 1.00 41.81 334 A 1 
ATOM 2559 N N     . HIS A 1 335 ? -26.024 -4.501  -26.301 1.00 54.79 335 A 1 
ATOM 2560 C CA    . HIS A 1 335 ? -25.577 -5.433  -27.307 1.00 54.17 335 A 1 
ATOM 2561 C C     . HIS A 1 335 ? -24.527 -4.677  -28.120 1.00 55.79 335 A 1 
ATOM 2562 O O     . HIS A 1 335 ? -24.753 -4.219  -29.234 1.00 50.81 335 A 1 
ATOM 2563 C CB    . HIS A 1 335 ? -26.730 -5.949  -28.170 1.00 47.94 335 A 1 
ATOM 2564 C CG    . HIS A 1 335 ? -27.283 -7.267  -27.692 1.00 42.05 335 A 1 
ATOM 2565 N ND1   . HIS A 1 335 ? -26.652 -8.486  -27.810 1.00 37.98 335 A 1 
ATOM 2566 C CD2   . HIS A 1 335 ? -28.490 -7.500  -27.095 1.00 35.92 335 A 1 
ATOM 2567 C CE1   . HIS A 1 335 ? -27.472 -9.418  -27.286 1.00 33.30 335 A 1 
ATOM 2568 N NE2   . HIS A 1 335 ? -28.598 -8.867  -26.851 1.00 34.04 335 A 1 
ATOM 2569 N N     . PHE A 1 336 ? -23.371 -4.481  -27.477 1.00 59.37 336 A 1 
ATOM 2570 C CA    . PHE A 1 336 ? -22.152 -4.179  -28.180 1.00 58.29 336 A 1 
ATOM 2571 C C     . PHE A 1 336 ? -22.049 -5.239  -29.256 1.00 61.45 336 A 1 
ATOM 2572 O O     . PHE A 1 336 ? -22.121 -6.441  -28.968 1.00 57.77 336 A 1 
ATOM 2573 C CB    . PHE A 1 336 ? -20.975 -4.195  -27.213 1.00 52.11 336 A 1 
ATOM 2574 C CG    . PHE A 1 336 ? -20.912 -2.950  -26.362 1.00 49.71 336 A 1 
ATOM 2575 C CD1   . PHE A 1 336 ? -20.548 -1.726  -26.948 1.00 47.80 336 A 1 
ATOM 2576 C CD2   . PHE A 1 336 ? -21.252 -2.984  -25.004 1.00 44.57 336 A 1 
ATOM 2577 C CE1   . PHE A 1 336 ? -20.501 -0.548  -26.185 1.00 41.12 336 A 1 
ATOM 2578 C CE2   . PHE A 1 336 ? -21.207 -1.804  -24.229 1.00 41.32 336 A 1 
ATOM 2579 C CZ    . PHE A 1 336 ? -20.828 -0.584  -24.816 1.00 42.09 336 A 1 
ATOM 2580 N N     . SER A 1 337 ? -21.970 -4.802  -30.497 1.00 69.44 337 A 1 
ATOM 2581 C CA    . SER A 1 337 ? -21.992 -5.713  -31.627 1.00 73.57 337 A 1 
ATOM 2582 C C     . SER A 1 337 ? -20.890 -6.758  -31.438 1.00 77.71 337 A 1 
ATOM 2583 O O     . SER A 1 337 ? -19.830 -6.436  -30.887 1.00 71.51 337 A 1 
ATOM 2584 C CB    . SER A 1 337 ? -21.850 -4.947  -32.945 1.00 62.59 337 A 1 
ATOM 2585 O OG    . SER A 1 337 ? -20.536 -4.474  -33.154 1.00 51.12 337 A 1 
ATOM 2586 N N     . SER A 1 338 ? -21.113 -7.988  -31.898 1.00 79.50 338 A 1 
ATOM 2587 C CA    . SER A 1 338 ? -20.081 -9.040  -31.836 1.00 83.18 338 A 1 
ATOM 2588 C C     . SER A 1 338 ? -18.719 -8.513  -32.309 1.00 86.29 338 A 1 
ATOM 2589 O O     . SER A 1 338 ? -17.703 -8.711  -31.639 1.00 82.94 338 A 1 
ATOM 2590 C CB    . SER A 1 338 ? -20.529 -10.238 -32.674 1.00 75.28 338 A 1 
ATOM 2591 O OG    . SER A 1 338 ? -19.485 -11.180 -32.782 1.00 62.94 338 A 1 
ATOM 2592 N N     . LYS A 1 339 ? -18.712 -7.670  -33.346 1.00 88.02 339 A 1 
ATOM 2593 C CA    . LYS A 1 339 ? -17.506 -6.995  -33.861 1.00 89.77 339 A 1 
ATOM 2594 C C     . LYS A 1 339 ? -16.822 -6.076  -32.840 1.00 91.79 339 A 1 
ATOM 2595 O O     . LYS A 1 339 ? -15.595 -6.007  -32.792 1.00 89.23 339 A 1 
ATOM 2596 C CB    . LYS A 1 339 ? -17.873 -6.162  -35.100 1.00 86.26 339 A 1 
ATOM 2597 C CG    . LYS A 1 339 ? -18.337 -7.033  -36.271 1.00 74.92 339 A 1 
ATOM 2598 C CD    . LYS A 1 339 ? -18.586 -6.174  -37.512 1.00 70.21 339 A 1 
ATOM 2599 C CE    . LYS A 1 339 ? -18.991 -7.086  -38.676 1.00 60.79 339 A 1 
ATOM 2600 N NZ    . LYS A 1 339 ? -19.206 -6.324  -39.926 1.00 53.64 339 A 1 
ATOM 2601 N N     . GLU A 1 340 ? -17.566 -5.335  -32.007 1.00 90.94 340 A 1 
ATOM 2602 C CA    . GLU A 1 340 ? -16.980 -4.469  -30.980 1.00 91.80 340 A 1 
ATOM 2603 C C     . GLU A 1 340 ? -16.360 -5.289  -29.843 1.00 93.47 340 A 1 
ATOM 2604 O O     . GLU A 1 340 ? -15.300 -4.919  -29.330 1.00 91.55 340 A 1 
ATOM 2605 C CB    . GLU A 1 340 ? -18.024 -3.527  -30.393 1.00 88.35 340 A 1 
ATOM 2606 C CG    . GLU A 1 340 ? -18.424 -2.397  -31.335 1.00 76.47 340 A 1 
ATOM 2607 C CD    . GLU A 1 340 ? -19.498 -1.492  -30.717 1.00 71.88 340 A 1 
ATOM 2608 O OE1   . GLU A 1 340 ? -19.592 -0.338  -31.157 1.00 64.16 340 A 1 
ATOM 2609 O OE2   . GLU A 1 340 ? -20.190 -1.972  -29.789 1.00 64.79 340 A 1 
ATOM 2610 N N     . ARG A 1 341 ? -16.990 -6.411  -29.458 1.00 91.34 341 A 1 
ATOM 2611 C CA    . ARG A 1 341 ? -16.430 -7.332  -28.470 1.00 92.99 341 A 1 
ATOM 2612 C C     . ARG A 1 341 ? -15.168 -7.992  -29.004 1.00 94.30 341 A 1 
ATOM 2613 O O     . ARG A 1 341 ? -14.156 -7.980  -28.304 1.00 92.90 341 A 1 
ATOM 2614 C CB    . ARG A 1 341 ? -17.503 -8.352  -28.059 1.00 91.16 341 A 1 
ATOM 2615 C CG    . ARG A 1 341 ? -17.010 -9.247  -26.911 1.00 88.86 341 A 1 
ATOM 2616 C CD    . ARG A 1 341 ? -18.151 -10.127 -26.373 1.00 86.15 341 A 1 
ATOM 2617 N NE    . ARG A 1 341 ? -17.646 -11.053 -25.347 1.00 85.17 341 A 1 
ATOM 2618 C CZ    . ARG A 1 341 ? -17.051 -12.215 -25.598 1.00 85.91 341 A 1 
ATOM 2619 N NH1   . ARG A 1 341 ? -16.982 -12.699 -26.806 1.00 76.69 341 A 1 
ATOM 2620 N NH2   . ARG A 1 341 ? -16.494 -12.887 -24.648 1.00 80.38 341 A 1 
ATOM 2621 N N     . GLU A 1 342 ? -15.159 -8.460  -30.246 1.00 93.21 342 A 1 
ATOM 2622 C CA    . GLU A 1 342 ? -13.967 -8.998  -30.916 1.00 93.46 342 A 1 
ATOM 2623 C C     . GLU A 1 342 ? -12.801 -7.996  -30.912 1.00 94.58 342 A 1 
ATOM 2624 O O     . GLU A 1 342 ? -11.676 -8.353  -30.567 1.00 93.36 342 A 1 
ATOM 2625 C CB    . GLU A 1 342 ? -14.311 -9.355  -32.374 1.00 91.35 342 A 1 
ATOM 2626 C CG    . GLU A 1 342 ? -15.131 -10.642 -32.526 1.00 77.56 342 A 1 
ATOM 2627 C CD    . GLU A 1 342 ? -15.703 -10.800 -33.945 1.00 71.89 342 A 1 
ATOM 2628 O OE1   . GLU A 1 342 ? -16.692 -11.532 -34.100 1.00 64.37 342 A 1 
ATOM 2629 O OE2   . GLU A 1 342 ? -15.167 -10.157 -34.881 1.00 64.31 342 A 1 
ATOM 2630 N N     . ALA A 1 343 ? -13.064 -6.721  -31.203 1.00 94.33 343 A 1 
ATOM 2631 C CA    . ALA A 1 343 ? -12.041 -5.671  -31.162 1.00 94.40 343 A 1 
ATOM 2632 C C     . ALA A 1 343 ? -11.448 -5.479  -29.750 1.00 95.15 343 A 1 
ATOM 2633 O O     . ALA A 1 343 ? -10.242 -5.256  -29.601 1.00 93.94 343 A 1 
ATOM 2634 C CB    . ALA A 1 343 ? -12.646 -4.369  -31.699 1.00 92.91 343 A 1 
ATOM 2635 N N     . ARG A 1 344 ? -12.260 -5.600  -28.683 1.00 95.45 344 A 1 
ATOM 2636 C CA    . ARG A 1 344 ? -11.807 -5.531  -27.287 1.00 95.63 344 A 1 
ATOM 2637 C C     . ARG A 1 344 ? -10.983 -6.752  -26.888 1.00 96.20 344 A 1 
ATOM 2638 O O     . ARG A 1 344 ? -9.948  -6.610  -26.235 1.00 95.29 344 A 1 
ATOM 2639 C CB    . ARG A 1 344 ? -13.009 -5.373  -26.352 1.00 95.03 344 A 1 
ATOM 2640 C CG    . ARG A 1 344 ? -13.704 -4.014  -26.504 1.00 91.76 344 A 1 
ATOM 2641 C CD    . ARG A 1 344 ? -14.929 -3.949  -25.605 1.00 89.36 344 A 1 
ATOM 2642 N NE    . ARG A 1 344 ? -15.681 -2.697  -25.789 1.00 84.43 344 A 1 
ATOM 2643 C CZ    . ARG A 1 344 ? -16.767 -2.537  -26.517 1.00 81.09 344 A 1 
ATOM 2644 N NH1   . ARG A 1 344 ? -17.342 -3.518  -27.158 1.00 71.15 344 A 1 
ATOM 2645 N NH2   . ARG A 1 344 ? -17.307 -1.367  -26.625 1.00 75.78 344 A 1 
ATOM 2646 N N     . VAL A 1 345 ? -11.397 -7.950  -27.325 1.00 95.81 345 A 1 
ATOM 2647 C CA    . VAL A 1 345 ? -10.630 -9.186  -27.125 1.00 95.96 345 A 1 
ATOM 2648 C C     . VAL A 1 345 ? -9.271  -9.091  -27.824 1.00 96.24 345 A 1 
ATOM 2649 O O     . VAL A 1 345 ? -8.247  -9.429  -27.220 1.00 95.43 345 A 1 
ATOM 2650 C CB    . VAL A 1 345 ? -11.414 -10.422 -27.605 1.00 95.24 345 A 1 
ATOM 2651 C CG1   . VAL A 1 345 ? -10.571 -11.703 -27.530 1.00 91.75 345 A 1 
ATOM 2652 C CG2   . VAL A 1 345 ? -12.664 -10.642 -26.741 1.00 91.69 345 A 1 
ATOM 2653 N N     . LEU A 1 346 ? -9.211  -8.554  -29.044 1.00 95.74 346 A 1 
ATOM 2654 C CA    . LEU A 1 346 ? -7.960  -8.351  -29.766 1.00 95.56 346 A 1 
ATOM 2655 C C     . LEU A 1 346 ? -7.018  -7.389  -29.025 1.00 95.91 346 A 1 
ATOM 2656 O O     . LEU A 1 346 ? -5.858  -7.728  -28.783 1.00 95.19 346 A 1 
ATOM 2657 C CB    . LEU A 1 346 ? -8.270  -7.871  -31.193 1.00 94.56 346 A 1 
ATOM 2658 C CG    . LEU A 1 346 ? -7.024  -7.760  -32.097 1.00 84.26 346 A 1 
ATOM 2659 C CD1   . LEU A 1 346 ? -6.354  -9.121  -32.317 1.00 78.71 346 A 1 
ATOM 2660 C CD2   . LEU A 1 346 ? -7.426  -7.187  -33.458 1.00 80.08 346 A 1 
ATOM 2661 N N     . ARG A 1 347 ? -7.514  -6.229  -28.535 1.00 96.08 347 A 1 
ATOM 2662 C CA    . ARG A 1 347 ? -6.728  -5.294  -27.701 1.00 95.82 347 A 1 
ATOM 2663 C C     . ARG A 1 347 ? -6.191  -5.957  -26.442 1.00 96.20 347 A 1 
ATOM 2664 O O     . ARG A 1 347 ? -5.042  -5.721  -26.058 1.00 95.02 347 A 1 
ATOM 2665 C CB    . ARG A 1 347 ? -7.580  -4.088  -27.288 1.00 94.61 347 A 1 
ATOM 2666 C CG    . ARG A 1 347 ? -7.561  -2.979  -28.338 1.00 84.89 347 A 1 
ATOM 2667 C CD    . ARG A 1 347 ? -8.334  -1.788  -27.789 1.00 81.87 347 A 1 
ATOM 2668 N NE    . ARG A 1 347 ? -8.267  -0.635  -28.703 1.00 73.47 347 A 1 
ATOM 2669 C CZ    . ARG A 1 347 ? -8.778  0.557   -28.467 1.00 68.09 347 A 1 
ATOM 2670 N NH1   . ARG A 1 347 ? -9.433  0.818   -27.361 1.00 60.61 347 A 1 
ATOM 2671 N NH2   . ARG A 1 347 ? -8.643  1.504   -29.335 1.00 59.79 347 A 1 
ATOM 2672 N N     . TYR A 1 348 ? -6.997  -6.767  -25.777 1.00 96.38 348 A 1 
ATOM 2673 C CA    . TYR A 1 348 ? -6.553  -7.518  -24.611 1.00 96.56 348 A 1 
ATOM 2674 C C     . TYR A 1 348 ? -5.435  -8.505  -24.971 1.00 96.73 348 A 1 
ATOM 2675 O O     . TYR A 1 348 ? -4.432  -8.564  -24.246 1.00 96.05 348 A 1 
ATOM 2676 C CB    . TYR A 1 348 ? -7.763  -8.206  -23.968 1.00 96.48 348 A 1 
ATOM 2677 C CG    . TYR A 1 348 ? -7.421  -9.488  -23.250 1.00 96.56 348 A 1 
ATOM 2678 C CD1   . TYR A 1 348 ? -7.675  -10.717 -23.885 1.00 95.18 348 A 1 
ATOM 2679 C CD2   . TYR A 1 348 ? -6.804  -9.469  -21.981 1.00 95.31 348 A 1 
ATOM 2680 C CE1   . TYR A 1 348 ? -7.318  -11.920 -23.265 1.00 94.60 348 A 1 
ATOM 2681 C CE2   . TYR A 1 348 ? -6.445  -10.667 -21.352 1.00 94.34 348 A 1 
ATOM 2682 C CZ    . TYR A 1 348 ? -6.711  -11.892 -21.995 1.00 94.89 348 A 1 
ATOM 2683 O OH    . TYR A 1 348 ? -6.380  -13.070 -21.412 1.00 93.45 348 A 1 
ATOM 2684 N N     . LYS A 1 349 ? -5.541  -9.236  -26.096 1.00 96.49 349 A 1 
ATOM 2685 C CA    . LYS A 1 349 ? -4.500  -10.161 -26.565 1.00 96.18 349 A 1 
ATOM 2686 C C     . LYS A 1 349 ? -3.190  -9.433  -26.891 1.00 96.49 349 A 1 
ATOM 2687 O O     . LYS A 1 349 ? -2.115  -9.942  -26.581 1.00 95.30 349 A 1 
ATOM 2688 C CB    . LYS A 1 349 ? -4.991  -10.964 -27.778 1.00 95.49 349 A 1 
ATOM 2689 C CG    . LYS A 1 349 ? -6.035  -12.035 -27.399 1.00 90.93 349 A 1 
ATOM 2690 C CD    . LYS A 1 349 ? -6.390  -12.915 -28.608 1.00 84.51 349 A 1 
ATOM 2691 C CE    . LYS A 1 349 ? -7.424  -13.975 -28.205 1.00 78.84 349 A 1 
ATOM 2692 N NZ    . LYS A 1 349 ? -7.419  -15.155 -29.105 1.00 69.64 349 A 1 
ATOM 2693 N N     . GLU A 1 350 ? -3.251  -8.237  -27.450 1.00 96.31 350 A 1 
ATOM 2694 C CA    . GLU A 1 350 ? -2.077  -7.393  -27.688 1.00 96.02 350 A 1 
ATOM 2695 C C     . GLU A 1 350 ? -1.437  -6.951  -26.360 1.00 96.11 350 A 1 
ATOM 2696 O O     . GLU A 1 350 ? -0.232  -7.171  -26.147 1.00 94.42 350 A 1 
ATOM 2697 C CB    . GLU A 1 350 ? -2.457  -6.173  -28.532 1.00 95.03 350 A 1 
ATOM 2698 C CG    . GLU A 1 350 ? -2.719  -6.557  -29.985 1.00 83.30 350 A 1 
ATOM 2699 C CD    . GLU A 1 350 ? -3.144  -5.361  -30.861 1.00 75.81 350 A 1 
ATOM 2700 O OE1   . GLU A 1 350 ? -3.150  -5.552  -32.100 1.00 68.67 350 A 1 
ATOM 2701 O OE2   . GLU A 1 350 ? -3.435  -4.287  -30.294 1.00 68.38 350 A 1 
ATOM 2702 N N     . LYS A 1 351 ? -2.227  -6.431  -25.412 1.00 96.45 351 A 1 
ATOM 2703 C CA    . LYS A 1 351 ? -1.743  -6.035  -24.078 1.00 96.14 351 A 1 
ATOM 2704 C C     . LYS A 1 351 ? -1.160  -7.202  -23.279 1.00 96.39 351 A 1 
ATOM 2705 O O     . LYS A 1 351 ? -0.248  -6.998  -22.485 1.00 94.68 351 A 1 
ATOM 2706 C CB    . LYS A 1 351 ? -2.861  -5.381  -23.266 1.00 94.76 351 A 1 
ATOM 2707 C CG    . LYS A 1 351 ? -3.089  -3.907  -23.627 1.00 90.72 351 A 1 
ATOM 2708 C CD    . LYS A 1 351 ? -4.021  -3.283  -22.592 1.00 88.87 351 A 1 
ATOM 2709 C CE    . LYS A 1 351 ? -4.135  -1.774  -22.731 1.00 85.03 351 A 1 
ATOM 2710 N NZ    . LYS A 1 351 ? -4.716  -1.181  -21.511 1.00 80.46 351 A 1 
ATOM 2711 N N     . LYS A 1 352 ? -1.639  -8.432  -23.490 1.00 96.00 352 A 1 
ATOM 2712 C CA    . LYS A 1 352 ? -1.103  -9.623  -22.818 1.00 96.19 352 A 1 
ATOM 2713 C C     . LYS A 1 352 ? 0.402   -9.782  -23.030 1.00 96.19 352 A 1 
ATOM 2714 O O     . LYS A 1 352 ? 1.095   -10.211 -22.115 1.00 94.26 352 A 1 
ATOM 2715 C CB    . LYS A 1 352 ? -1.892  -10.870 -23.266 1.00 95.21 352 A 1 
ATOM 2716 C CG    . LYS A 1 352 ? -1.472  -12.166 -22.546 1.00 92.08 352 A 1 
ATOM 2717 C CD    . LYS A 1 352 ? -2.428  -13.324 -22.850 1.00 89.90 352 A 1 
ATOM 2718 C CE    . LYS A 1 352 ? -2.008  -14.596 -22.090 1.00 82.99 352 A 1 
ATOM 2719 N NZ    . LYS A 1 352 ? -3.042  -15.663 -22.149 1.00 75.86 352 A 1 
ATOM 2720 N N     . LYS A 1 353 ? 0.919   -9.388  -24.198 1.00 96.34 353 A 1 
ATOM 2721 C CA    . LYS A 1 353 ? 2.346   -9.476  -24.554 1.00 95.62 353 A 1 
ATOM 2722 C C     . LYS A 1 353 ? 3.208   -8.446  -23.814 1.00 95.46 353 A 1 
ATOM 2723 O O     . LYS A 1 353 ? 4.381   -8.708  -23.580 1.00 92.51 353 A 1 
ATOM 2724 C CB    . LYS A 1 353 ? 2.508   -9.313  -26.075 1.00 94.36 353 A 1 
ATOM 2725 C CG    . LYS A 1 353 ? 1.753   -10.377 -26.894 1.00 87.98 353 A 1 
ATOM 2726 C CD    . LYS A 1 353 ? 1.848   -10.083 -28.392 1.00 83.33 353 A 1 
ATOM 2727 C CE    . LYS A 1 353 ? 1.009   -11.076 -29.198 1.00 74.88 353 A 1 
ATOM 2728 N NZ    . LYS A 1 353 ? 0.972   -10.739 -30.644 1.00 67.47 353 A 1 
ATOM 2729 N N     . SER A 1 354 ? 2.649   -7.294  -23.427 1.00 95.51 354 A 1 
ATOM 2730 C CA    . SER A 1 354 ? 3.375   -6.182  -22.807 1.00 94.95 354 A 1 
ATOM 2731 C C     . SER A 1 354 ? 3.267   -6.126  -21.275 1.00 95.39 354 A 1 
ATOM 2732 O O     . SER A 1 354 ? 3.754   -5.173  -20.655 1.00 92.13 354 A 1 
ATOM 2733 C CB    . SER A 1 354 ? 2.929   -4.858  -23.435 1.00 92.41 354 A 1 
ATOM 2734 O OG    . SER A 1 354 ? 1.568   -4.607  -23.179 1.00 83.03 354 A 1 
ATOM 2735 N N     . ARG A 1 355 ? 2.650   -7.120  -20.625 1.00 95.50 355 A 1 
ATOM 2736 C CA    . ARG A 1 355 ? 2.468   -7.122  -19.170 1.00 95.67 355 A 1 
ATOM 2737 C C     . ARG A 1 355 ? 3.803   -7.187  -18.430 1.00 95.69 355 A 1 
ATOM 2738 O O     . ARG A 1 355 ? 4.620   -8.081  -18.654 1.00 93.45 355 A 1 
ATOM 2739 C CB    . ARG A 1 355 ? 1.594   -8.295  -18.724 1.00 94.48 355 A 1 
ATOM 2740 C CG    . ARG A 1 355 ? 0.132   -8.139  -19.147 1.00 91.03 355 A 1 
ATOM 2741 C CD    . ARG A 1 355 ? -0.648  -9.347  -18.657 1.00 91.05 355 A 1 
ATOM 2742 N NE    . ARG A 1 355 ? -1.968  -9.443  -19.278 1.00 90.03 355 A 1 
ATOM 2743 C CZ    . ARG A 1 355 ? -2.699  -10.542 -19.350 1.00 91.04 355 A 1 
ATOM 2744 N NH1   . ARG A 1 355 ? -2.333  -11.646 -18.779 1.00 83.67 355 A 1 
ATOM 2745 N NH2   . ARG A 1 355 ? -3.801  -10.561 -20.017 1.00 85.15 355 A 1 
ATOM 2746 N N     . LYS A 1 356 ? 3.966   -6.307  -17.428 1.00 95.47 356 A 1 
ATOM 2747 C CA    . LYS A 1 356 ? 5.137   -6.273  -16.548 1.00 95.36 356 A 1 
ATOM 2748 C C     . LYS A 1 356 ? 4.715   -6.583  -15.113 1.00 95.97 356 A 1 
ATOM 2749 O O     . LYS A 1 356 ? 4.074   -5.782  -14.442 1.00 93.44 356 A 1 
ATOM 2750 C CB    . LYS A 1 356 ? 5.853   -4.928  -16.678 1.00 93.04 356 A 1 
ATOM 2751 C CG    . LYS A 1 356 ? 6.504   -4.778  -18.066 1.00 84.27 356 A 1 
ATOM 2752 C CD    . LYS A 1 356 ? 7.275   -3.452  -18.180 1.00 77.64 356 A 1 
ATOM 2753 C CE    . LYS A 1 356 ? 7.778   -3.280  -19.610 1.00 68.92 356 A 1 
ATOM 2754 N NZ    . LYS A 1 356 ? 8.041   -1.863  -19.927 1.00 59.68 356 A 1 
ATOM 2755 N N     . PHE A 1 357 ? 5.124   -7.758  -14.637 1.00 94.69 357 A 1 
ATOM 2756 C CA    . PHE A 1 357 ? 4.858   -8.197  -13.258 1.00 94.70 357 A 1 
ATOM 2757 C C     . PHE A 1 357 ? 5.941   -7.746  -12.265 1.00 94.65 357 A 1 
ATOM 2758 O O     . PHE A 1 357 ? 5.783   -7.913  -11.046 1.00 91.78 357 A 1 
ATOM 2759 C CB    . PHE A 1 357 ? 4.662   -9.707  -13.231 1.00 93.84 357 A 1 
ATOM 2760 C CG    . PHE A 1 357 ? 3.360   -10.137 -13.871 1.00 93.76 357 A 1 
ATOM 2761 C CD1   . PHE A 1 357 ? 2.177   -10.152 -13.107 1.00 89.75 357 A 1 
ATOM 2762 C CD2   . PHE A 1 357 ? 3.312   -10.495 -15.220 1.00 89.22 357 A 1 
ATOM 2763 C CE1   . PHE A 1 357 ? 0.960   -10.532 -13.684 1.00 87.26 357 A 1 
ATOM 2764 C CE2   . PHE A 1 357 ? 2.092   -10.871 -15.823 1.00 87.45 357 A 1 
ATOM 2765 C CZ    . PHE A 1 357 ? 0.914   -10.894 -15.051 1.00 89.03 357 A 1 
ATOM 2766 N N     . GLU A 1 358 ? 7.021   -7.166  -12.749 1.00 95.50 358 A 1 
ATOM 2767 C CA    . GLU A 1 358 ? 8.058   -6.575  -11.914 1.00 95.33 358 A 1 
ATOM 2768 C C     . GLU A 1 358 ? 7.526   -5.360  -11.150 1.00 95.61 358 A 1 
ATOM 2769 O O     . GLU A 1 358 ? 6.610   -4.649  -11.568 1.00 94.12 358 A 1 
ATOM 2770 C CB    . GLU A 1 358 ? 9.280   -6.202  -12.751 1.00 93.70 358 A 1 
ATOM 2771 C CG    . GLU A 1 358 ? 9.937   -7.451  -13.349 1.00 83.54 358 A 1 
ATOM 2772 C CD    . GLU A 1 358 ? 11.244  -7.145  -14.095 1.00 77.26 358 A 1 
ATOM 2773 O OE1   . GLU A 1 358 ? 11.847  -8.126  -14.571 1.00 69.51 358 A 1 
ATOM 2774 O OE2   . GLU A 1 358 ? 11.604  -5.952  -14.172 1.00 68.30 358 A 1 
ATOM 2775 N N     . LYS A 1 359 ? 8.113   -5.125  -9.963  1.00 94.31 359 A 1 
ATOM 2776 C CA    . LYS A 1 359 ? 7.683   -4.012  -9.124  1.00 94.34 359 A 1 
ATOM 2777 C C     . LYS A 1 359 ? 8.122   -2.689  -9.739  1.00 94.79 359 A 1 
ATOM 2778 O O     . LYS A 1 359 ? 9.237   -2.230  -9.519  1.00 92.92 359 A 1 
ATOM 2779 C CB    . LYS A 1 359 ? 8.208   -4.204  -7.695  1.00 92.57 359 A 1 
ATOM 2780 C CG    . LYS A 1 359 ? 7.663   -3.127  -6.745  1.00 86.59 359 A 1 
ATOM 2781 C CD    . LYS A 1 359 ? 8.254   -3.313  -5.339  1.00 80.38 359 A 1 
ATOM 2782 C CE    . LYS A 1 359 ? 7.782   -2.206  -4.407  1.00 70.41 359 A 1 
ATOM 2783 N NZ    . LYS A 1 359 ? 8.465   -2.287  -3.092  1.00 63.53 359 A 1 
ATOM 2784 N N     . THR A 1 360 ? 7.197   -2.025  -10.415 1.00 94.43 360 A 1 
ATOM 2785 C CA    . THR A 1 360 ? 7.397   -0.670  -10.930 1.00 94.19 360 A 1 
ATOM 2786 C C     . THR A 1 360 ? 6.854   0.379   -9.953  1.00 95.19 360 A 1 
ATOM 2787 O O     . THR A 1 360 ? 5.766   0.249   -9.389  1.00 92.97 360 A 1 
ATOM 2788 C CB    . THR A 1 360 ? 6.786   -0.513  -12.335 1.00 91.45 360 A 1 
ATOM 2789 O OG1   . THR A 1 360 ? 5.419   -0.819  -12.320 1.00 80.72 360 A 1 
ATOM 2790 C CG2   . THR A 1 360 ? 7.452   -1.439  -13.354 1.00 77.81 360 A 1 
ATOM 2791 N N     . THR A 1 361 ? 7.634   1.440   -9.699  1.00 95.60 361 A 1 
ATOM 2792 C CA    . THR A 1 361 ? 7.194   2.589   -8.904  1.00 95.97 361 A 1 
ATOM 2793 C C     . THR A 1 361 ? 6.628   3.654   -9.837  1.00 96.26 361 A 1 
ATOM 2794 O O     . THR A 1 361 ? 7.371   4.313   -10.555 1.00 94.31 361 A 1 
ATOM 2795 C CB    . THR A 1 361 ? 8.329   3.159   -8.039  1.00 94.91 361 A 1 
ATOM 2796 O OG1   . THR A 1 361 ? 8.804   2.148   -7.170  1.00 86.37 361 A 1 
ATOM 2797 C CG2   . THR A 1 361 ? 7.847   4.314   -7.156  1.00 85.69 361 A 1 
ATOM 2798 N N     . ARG A 1 362 ? 5.307   3.863   -9.813  1.00 96.00 362 A 1 
ATOM 2799 C CA    . ARG A 1 362 ? 4.638   4.846   -10.672 1.00 95.78 362 A 1 
ATOM 2800 C C     . ARG A 1 362 ? 4.746   6.291   -10.172 1.00 96.42 362 A 1 
ATOM 2801 O O     . ARG A 1 362 ? 4.578   7.229   -10.940 1.00 94.35 362 A 1 
ATOM 2802 C CB    . ARG A 1 362 ? 3.162   4.445   -10.861 1.00 94.26 362 A 1 
ATOM 2803 C CG    . ARG A 1 362 ? 3.007   3.092   -11.575 1.00 88.51 362 A 1 
ATOM 2804 C CD    . ARG A 1 362 ? 1.531   2.724   -11.766 1.00 83.81 362 A 1 
ATOM 2805 N NE    . ARG A 1 362 ? 1.372   1.406   -12.427 1.00 77.22 362 A 1 
ATOM 2806 C CZ    . ARG A 1 362 ? 1.101   1.184   -13.705 1.00 72.02 362 A 1 
ATOM 2807 N NH1   . ARG A 1 362 ? 0.928   2.146   -14.565 1.00 63.34 362 A 1 
ATOM 2808 N NH2   . ARG A 1 362 ? 0.995   -0.027  -14.159 1.00 66.03 362 A 1 
ATOM 2809 N N     . TYR A 1 363 ? 4.995   6.455   -8.872  1.00 96.25 363 A 1 
ATOM 2810 C CA    . TYR A 1 363 ? 5.075   7.760   -8.218  1.00 96.30 363 A 1 
ATOM 2811 C C     . TYR A 1 363 ? 6.353   7.848   -7.371  1.00 96.39 363 A 1 
ATOM 2812 O O     . TYR A 1 363 ? 6.337   7.536   -6.184  1.00 95.17 363 A 1 
ATOM 2813 C CB    . TYR A 1 363 ? 3.815   7.989   -7.358  1.00 95.87 363 A 1 
ATOM 2814 C CG    . TYR A 1 363 ? 2.522   8.026   -8.142  1.00 95.59 363 A 1 
ATOM 2815 C CD1   . TYR A 1 363 ? 2.106   9.201   -8.783  1.00 92.37 363 A 1 
ATOM 2816 C CD2   . TYR A 1 363 ? 1.724   6.874   -8.241  1.00 92.28 363 A 1 
ATOM 2817 C CE1   . TYR A 1 363 ? 0.923   9.241   -9.515  1.00 91.76 363 A 1 
ATOM 2818 C CE2   . TYR A 1 363 ? 0.532   6.895   -8.975  1.00 90.85 363 A 1 
ATOM 2819 C CZ    . TYR A 1 363 ? 0.129   8.085   -9.616  1.00 92.56 363 A 1 
ATOM 2820 O OH    . TYR A 1 363 ? -1.034  8.113   -10.349 1.00 90.88 363 A 1 
ATOM 2821 N N     . ALA A 1 364 ? 7.448   8.311   -7.976  1.00 97.74 364 A 1 
ATOM 2822 C CA    . ALA A 1 364 ? 8.742   8.458   -7.319  1.00 97.40 364 A 1 
ATOM 2823 C C     . ALA A 1 364 ? 8.677   9.341   -6.059  1.00 97.57 364 A 1 
ATOM 2824 O O     . ALA A 1 364 ? 9.213   8.971   -5.017  1.00 96.27 364 A 1 
ATOM 2825 C CB    . ALA A 1 364 ? 9.742   9.025   -8.337  1.00 96.66 364 A 1 
ATOM 2826 N N     . THR A 1 365 ? 7.912   10.446  -6.098  1.00 97.62 365 A 1 
ATOM 2827 C CA    . THR A 1 365 ? 7.697   11.318  -4.937  1.00 97.29 365 A 1 
ATOM 2828 C C     . THR A 1 365 ? 7.069   10.576  -3.753  1.00 97.41 365 A 1 
ATOM 2829 O O     . THR A 1 365 ? 7.534   10.693  -2.626  1.00 96.24 365 A 1 
ATOM 2830 C CB    . THR A 1 365 ? 6.818   12.516  -5.311  1.00 96.19 365 A 1 
ATOM 2831 O OG1   . THR A 1 365 ? 5.617   12.078  -5.919  1.00 87.05 365 A 1 
ATOM 2832 C CG2   . THR A 1 365 ? 7.503   13.452  -6.302  1.00 83.75 365 A 1 
ATOM 2833 N N     . ARG A 1 366 ? 6.078   9.738   -3.993  1.00 97.27 366 A 1 
ATOM 2834 C CA    . ARG A 1 366 ? 5.455   8.933   -2.930  1.00 97.17 366 A 1 
ATOM 2835 C C     . ARG A 1 366 ? 6.383   7.857   -2.372  1.00 97.00 366 A 1 
ATOM 2836 O O     . ARG A 1 366 ? 6.257   7.513   -1.205  1.00 95.91 366 A 1 
ATOM 2837 C CB    . ARG A 1 366 ? 4.163   8.270   -3.415  1.00 96.78 366 A 1 
ATOM 2838 C CG    . ARG A 1 366 ? 3.056   9.274   -3.742  1.00 94.57 366 A 1 
ATOM 2839 C CD    . ARG A 1 366 ? 1.745   8.535   -3.970  1.00 92.81 366 A 1 
ATOM 2840 N NE    . ARG A 1 366 ? 0.656   9.452   -4.330  1.00 90.94 366 A 1 
ATOM 2841 C CZ    . ARG A 1 366 ? -0.639  9.151   -4.385  1.00 90.26 366 A 1 
ATOM 2842 N NH1   . ARG A 1 366 ? -1.078  7.957   -4.113  1.00 82.29 366 A 1 
ATOM 2843 N NH2   . ARG A 1 366 ? -1.504  10.061  -4.720  1.00 85.21 366 A 1 
ATOM 2844 N N     . LYS A 1 367 ? 7.271   7.326   -3.210  1.00 97.65 367 A 1 
ATOM 2845 C CA    . LYS A 1 367 ? 8.315   6.405   -2.766  1.00 97.68 367 A 1 
ATOM 2846 C C     . LYS A 1 367 ? 9.270   7.127   -1.818  1.00 97.62 367 A 1 
ATOM 2847 O O     . LYS A 1 367 ? 9.422   6.671   -0.690  1.00 96.93 367 A 1 
ATOM 2848 C CB    . LYS A 1 367 ? 9.028   5.775   -3.971  1.00 97.38 367 A 1 
ATOM 2849 C CG    . LYS A 1 367 ? 10.134  4.804   -3.538  1.00 96.34 367 A 1 
ATOM 2850 C CD    . LYS A 1 367 ? 10.926  4.231   -4.713  1.00 94.11 367 A 1 
ATOM 2851 C CE    . LYS A 1 367 ? 12.123  3.488   -4.130  1.00 88.97 367 A 1 
ATOM 2852 N NZ    . LYS A 1 367 ? 13.128  3.068   -5.137  1.00 82.92 367 A 1 
ATOM 2853 N N     . ALA A 1 368 ? 9.806   8.274   -2.204  1.00 97.65 368 A 1 
ATOM 2854 C CA    . ALA A 1 368 ? 10.715  9.075   -1.387  1.00 97.33 368 A 1 
ATOM 2855 C C     . ALA A 1 368 ? 10.088  9.441   -0.028  1.00 97.45 368 A 1 
ATOM 2856 O O     . ALA A 1 368 ? 10.699  9.212   1.013   1.00 96.47 368 A 1 
ATOM 2857 C CB    . ALA A 1 368 ? 11.108  10.329  -2.186  1.00 96.84 368 A 1 
ATOM 2858 N N     . TYR A 1 369 ? 8.825   9.894   0.004   1.00 97.36 369 A 1 
ATOM 2859 C CA    . TYR A 1 369 ? 8.108   10.148  1.260   1.00 96.99 369 A 1 
ATOM 2860 C C     . TYR A 1 369 ? 7.917   8.887   2.118   1.00 97.01 369 A 1 
ATOM 2861 O O     . TYR A 1 369 ? 7.952   8.963   3.348   1.00 96.17 369 A 1 
ATOM 2862 C CB    . TYR A 1 369 ? 6.739   10.771  0.979   1.00 96.21 369 A 1 
ATOM 2863 C CG    . TYR A 1 369 ? 6.774   12.240  0.644   1.00 93.94 369 A 1 
ATOM 2864 C CD1   . TYR A 1 369 ? 7.213   13.172  1.610   1.00 89.91 369 A 1 
ATOM 2865 C CD2   . TYR A 1 369 ? 6.357   12.715  -0.611  1.00 88.80 369 A 1 
ATOM 2866 C CE1   . TYR A 1 369 ? 7.264   14.536  1.315   1.00 87.61 369 A 1 
ATOM 2867 C CE2   . TYR A 1 369 ? 6.398   14.081  -0.920  1.00 85.58 369 A 1 
ATOM 2868 C CZ    . TYR A 1 369 ? 6.857   14.993  0.048   1.00 87.72 369 A 1 
ATOM 2869 O OH    . TYR A 1 369 ? 6.918   16.339  -0.245  1.00 85.33 369 A 1 
ATOM 2870 N N     . ALA A 1 370 ? 7.673   7.731   1.509   1.00 97.19 370 A 1 
ATOM 2871 C CA    . ALA A 1 370 ? 7.498   6.490   2.245   1.00 97.02 370 A 1 
ATOM 2872 C C     . ALA A 1 370 ? 8.807   5.946   2.825   1.00 96.91 370 A 1 
ATOM 2873 O O     . ALA A 1 370 ? 8.762   5.234   3.836   1.00 95.64 370 A 1 
ATOM 2874 C CB    . ALA A 1 370 ? 6.834   5.450   1.333   1.00 96.31 370 A 1 
ATOM 2875 N N     . GLU A 1 371 ? 9.943   6.237   2.196   1.00 97.34 371 A 1 
ATOM 2876 C CA    . GLU A 1 371 ? 11.287  5.882   2.669   1.00 97.02 371 A 1 
ATOM 2877 C C     . GLU A 1 371 ? 11.737  6.797   3.807   1.00 96.96 371 A 1 
ATOM 2878 O O     . GLU A 1 371 ? 12.210  6.305   4.831   1.00 95.49 371 A 1 
ATOM 2879 C CB    . GLU A 1 371 ? 12.266  5.909   1.487   1.00 96.24 371 A 1 
ATOM 2880 C CG    . GLU A 1 371 ? 12.019  4.730   0.532   1.00 90.62 371 A 1 
ATOM 2881 C CD    . GLU A 1 371 ? 12.760  4.786   -0.811  1.00 88.55 371 A 1 
ATOM 2882 O OE1   . GLU A 1 371 ? 12.830  3.729   -1.470  1.00 82.24 371 A 1 
ATOM 2883 O OE2   . GLU A 1 371 ? 13.167  5.880   -1.250  1.00 81.33 371 A 1 
ATOM 2884 N N     . ALA A 1 372 ? 11.510  8.108   3.689   1.00 96.71 372 A 1 
ATOM 2885 C CA    . ALA A 1 372 ? 11.877  9.083   4.714   1.00 96.20 372 A 1 
ATOM 2886 C C     . ALA A 1 372 ? 10.953  9.087   5.945   1.00 96.27 372 A 1 
ATOM 2887 O O     . ALA A 1 372 ? 11.277  9.673   6.977   1.00 94.49 372 A 1 
ATOM 2888 C CB    . ALA A 1 372 ? 11.905  10.464  4.056   1.00 94.91 372 A 1 
ATOM 2889 N N     . ARG A 1 373 ? 9.783   8.472   5.859   1.00 95.60 373 A 1 
ATOM 2890 C CA    . ARG A 1 373 ? 8.790   8.542   6.941   1.00 95.48 373 A 1 
ATOM 2891 C C     . ARG A 1 373 ? 9.200   7.697   8.147   1.00 95.73 373 A 1 
ATOM 2892 O O     . ARG A 1 373 ? 9.453   6.501   7.960   1.00 94.57 373 A 1 
ATOM 2893 C CB    . ARG A 1 373 ? 7.417   8.156   6.402   1.00 94.09 373 A 1 
ATOM 2894 C CG    . ARG A 1 373 ? 6.335   8.408   7.446   1.00 88.03 373 A 1 
ATOM 2895 C CD    . ARG A 1 373 ? 4.957   8.140   6.855   1.00 87.03 373 A 1 
ATOM 2896 N NE    . ARG A 1 373 ? 3.928   8.452   7.850   1.00 84.23 373 A 1 
ATOM 2897 C CZ    . ARG A 1 373 ? 2.628   8.505   7.639   1.00 83.60 373 A 1 
ATOM 2898 N NH1   . ARG A 1 373 ? 2.119   8.225   6.469   1.00 75.10 373 A 1 
ATOM 2899 N NH2   . ARG A 1 373 ? 1.833   8.857   8.600   1.00 77.27 373 A 1 
ATOM 2900 N N     . PRO A 1 374 ? 9.130   8.253   9.396   1.00 95.67 374 A 1 
ATOM 2901 C CA    . PRO A 1 374 ? 9.357   7.487   10.614  1.00 95.41 374 A 1 
ATOM 2902 C C     . PRO A 1 374 ? 8.460   6.252   10.712  1.00 96.22 374 A 1 
ATOM 2903 O O     . PRO A 1 374 ? 7.298   6.262   10.278  1.00 95.57 374 A 1 
ATOM 2904 C CB    . PRO A 1 374 ? 9.107   8.463   11.779  1.00 93.64 374 A 1 
ATOM 2905 C CG    . PRO A 1 374 ? 9.404   9.823   11.165  1.00 90.11 374 A 1 
ATOM 2906 C CD    . PRO A 1 374 ? 8.935   9.660   9.724   1.00 93.21 374 A 1 
ATOM 2907 N N     . ARG A 1 375 ? 9.017   5.165   11.265  1.00 95.52 375 A 1 
ATOM 2908 C CA    . ARG A 1 375 ? 8.325   3.874   11.384  1.00 95.79 375 A 1 
ATOM 2909 C C     . ARG A 1 375 ? 8.528   3.287   12.777  1.00 95.52 375 A 1 
ATOM 2910 O O     . ARG A 1 375 ? 9.658   3.203   13.248  1.00 93.70 375 A 1 
ATOM 2911 C CB    . ARG A 1 375 ? 8.829   2.877   10.334  1.00 94.70 375 A 1 
ATOM 2912 C CG    . ARG A 1 375 ? 8.563   3.318   8.898   1.00 91.90 375 A 1 
ATOM 2913 C CD    . ARG A 1 375 ? 9.220   2.330   7.937   1.00 92.31 375 A 1 
ATOM 2914 N NE    . ARG A 1 375 ? 9.074   2.749   6.532   1.00 91.23 375 A 1 
ATOM 2915 C CZ    . ARG A 1 375 ? 8.275   2.235   5.633   1.00 92.65 375 A 1 
ATOM 2916 N NH1   . ARG A 1 375 ? 7.441   1.272   5.902   1.00 83.55 375 A 1 
ATOM 2917 N NH2   . ARG A 1 375 ? 8.301   2.686   4.407   1.00 87.29 375 A 1 
ATOM 2918 N N     . ILE A 1 376 ? 7.467   2.764   13.355  1.00 96.17 376 A 1 
ATOM 2919 C CA    . ILE A 1 376 ? 7.485   1.957   14.577  1.00 95.74 376 A 1 
ATOM 2920 C C     . ILE A 1 376 ? 7.122   0.523   14.185  1.00 96.26 376 A 1 
ATOM 2921 O O     . ILE A 1 376 ? 6.050   0.281   13.625  1.00 94.91 376 A 1 
ATOM 2922 C CB    . ILE A 1 376 ? 6.539   2.553   15.640  1.00 94.40 376 A 1 
ATOM 2923 C CG1   . ILE A 1 376 ? 6.982   3.974   16.026  1.00 89.08 376 A 1 
ATOM 2924 C CG2   . ILE A 1 376 ? 6.501   1.632   16.871  1.00 88.31 376 A 1 
ATOM 2925 C CD1   . ILE A 1 376 ? 5.968   4.724   16.897  1.00 81.72 376 A 1 
ATOM 2926 N N     . LYS A 1 377 ? 8.039   -0.428  14.412  1.00 95.01 377 A 1 
ATOM 2927 C CA    . LYS A 1 377 ? 7.871   -1.843  14.031  1.00 95.38 377 A 1 
ATOM 2928 C C     . LYS A 1 377 ? 7.369   -2.001  12.577  1.00 95.80 377 A 1 
ATOM 2929 O O     . LYS A 1 377 ? 6.451   -2.776  12.289  1.00 93.17 377 A 1 
ATOM 2930 C CB    . LYS A 1 377 ? 7.017   -2.578  15.078  1.00 94.16 377 A 1 
ATOM 2931 C CG    . LYS A 1 377 ? 7.667   -2.580  16.472  1.00 90.55 377 A 1 
ATOM 2932 C CD    . LYS A 1 377 ? 6.833   -3.319  17.537  1.00 84.81 377 A 1 
ATOM 2933 C CE    . LYS A 1 377 ? 7.603   -3.273  18.863  1.00 76.86 377 A 1 
ATOM 2934 N NZ    . LYS A 1 377 ? 6.898   -3.914  20.006  1.00 68.04 377 A 1 
ATOM 2935 N N     . GLY A 1 378 ? 7.941   -1.226  11.657  1.00 94.96 378 A 1 
ATOM 2936 C CA    . GLY A 1 378 ? 7.642   -1.230  10.226  1.00 94.96 378 A 1 
ATOM 2937 C C     . GLY A 1 378 ? 6.371   -0.493  9.800   1.00 95.69 378 A 1 
ATOM 2938 O O     . GLY A 1 378 ? 6.209   -0.207  8.610   1.00 93.58 378 A 1 
ATOM 2939 N N     . ARG A 1 379 ? 5.466   -0.146  10.735  1.00 96.18 379 A 1 
ATOM 2940 C CA    . ARG A 1 379 ? 4.287   0.674   10.448  1.00 96.44 379 A 1 
ATOM 2941 C C     . ARG A 1 379 ? 4.677   2.146   10.409  1.00 96.61 379 A 1 
ATOM 2942 O O     . ARG A 1 379 ? 5.560   2.561   11.141  1.00 94.59 379 A 1 
ATOM 2943 C CB    . ARG A 1 379 ? 3.186   0.444   11.485  1.00 95.49 379 A 1 
ATOM 2944 C CG    . ARG A 1 379 ? 2.716   -1.009  11.518  1.00 90.10 379 A 1 
ATOM 2945 C CD    . ARG A 1 379 ? 1.552   -1.173  12.499  1.00 89.65 379 A 1 
ATOM 2946 N NE    . ARG A 1 379 ? 1.104   -2.565  12.565  1.00 85.05 379 A 1 
ATOM 2947 C CZ    . ARG A 1 379 ? 0.090   -3.029  13.295  1.00 82.97 379 A 1 
ATOM 2948 N NH1   . ARG A 1 379 ? -0.639  -2.231  14.029  1.00 74.11 379 A 1 
ATOM 2949 N NH2   . ARG A 1 379 ? -0.193  -4.298  13.291  1.00 75.35 379 A 1 
ATOM 2950 N N     . PHE A 1 380 ? 3.980   2.933   9.604   1.00 95.54 380 A 1 
ATOM 2951 C CA    . PHE A 1 380 ? 4.181   4.375   9.633   1.00 95.70 380 A 1 
ATOM 2952 C C     . PHE A 1 380 ? 3.788   4.937   11.001  1.00 95.43 380 A 1 
ATOM 2953 O O     . PHE A 1 380 ? 2.650   4.723   11.439  1.00 93.99 380 A 1 
ATOM 2954 C CB    . PHE A 1 380 ? 3.373   5.044   8.525   1.00 95.76 380 A 1 
ATOM 2955 C CG    . PHE A 1 380 ? 3.807   4.669   7.121   1.00 96.33 380 A 1 
ATOM 2956 C CD1   . PHE A 1 380 ? 5.109   4.934   6.691   1.00 94.91 380 A 1 
ATOM 2957 C CD2   . PHE A 1 380 ? 2.891   4.086   6.233   1.00 94.69 380 A 1 
ATOM 2958 C CE1   . PHE A 1 380 ? 5.514   4.601   5.395   1.00 94.22 380 A 1 
ATOM 2959 C CE2   . PHE A 1 380 ? 3.285   3.753   4.926   1.00 93.75 380 A 1 
ATOM 2960 C CZ    . PHE A 1 380 ? 4.605   4.010   4.501   1.00 94.92 380 A 1 
ATOM 2961 N N     . ALA A 1 381 ? 4.695   5.659   11.637  1.00 95.58 381 A 1 
ATOM 2962 C CA    . ALA A 1 381 ? 4.407   6.379   12.865  1.00 94.92 381 A 1 
ATOM 2963 C C     . ALA A 1 381 ? 3.457   7.552   12.575  1.00 94.33 381 A 1 
ATOM 2964 O O     . ALA A 1 381 ? 3.476   8.146   11.485  1.00 91.29 381 A 1 
ATOM 2965 C CB    . ALA A 1 381 ? 5.714   6.830   13.509  1.00 92.98 381 A 1 
ATOM 2966 N N     . LYS A 1 382 ? 2.589   7.874   13.547  1.00 92.43 382 A 1 
ATOM 2967 C CA    . LYS A 1 382 ? 1.866   9.138   13.526  1.00 91.16 382 A 1 
ATOM 2968 C C     . LYS A 1 382 ? 2.880   10.234  13.844  1.00 89.98 382 A 1 
ATOM 2969 O O     . LYS A 1 382 ? 3.653   10.045  14.780  1.00 85.07 382 A 1 
ATOM 2970 C CB    . LYS A 1 382 ? 0.695   9.097   14.523  1.00 87.22 382 A 1 
ATOM 2971 C CG    . LYS A 1 382 ? -0.283  10.263  14.320  1.00 77.95 382 A 1 
ATOM 2972 C CD    . LYS A 1 382 ? -1.401  10.284  15.375  1.00 73.66 382 A 1 
ATOM 2973 C CE    . LYS A 1 382 ? -2.267  11.514  15.163  1.00 64.26 382 A 1 
ATOM 2974 N NZ    . LYS A 1 382 ? -3.148  11.834  16.325  1.00 57.72 382 A 1 
ATOM 2975 N N     . ARG A 1 383 ? 2.885   11.342  13.103  1.00 89.40 383 A 1 
ATOM 2976 C CA    . ARG A 1 383 ? 3.638   12.526  13.537  1.00 86.45 383 A 1 
ATOM 2977 C C     . ARG A 1 383 ? 3.058   12.962  14.880  1.00 84.54 383 A 1 
ATOM 2978 O O     . ARG A 1 383 ? 1.837   13.073  15.003  1.00 77.15 383 A 1 
ATOM 2979 C CB    . ARG A 1 383 ? 3.564   13.673  12.518  1.00 81.50 383 A 1 
ATOM 2980 C CG    . ARG A 1 383 ? 4.587   13.508  11.382  1.00 70.95 383 A 1 
ATOM 2981 C CD    . ARG A 1 383 ? 4.625   14.765  10.506  1.00 69.47 383 A 1 
ATOM 2982 N NE    . ARG A 1 383 ? 5.724   14.723  9.503   1.00 62.64 383 A 1 
ATOM 2983 C CZ    . ARG A 1 383 ? 6.270   15.785  8.912   1.00 58.92 383 A 1 
ATOM 2984 N NH1   . ARG A 1 383 ? 5.781   16.991  9.070   1.00 55.59 383 A 1 
ATOM 2985 N NH2   . ARG A 1 383 ? 7.315   15.675  8.162   1.00 53.20 383 A 1 
ATOM 2986 N N     . SER A 1 384 ? 3.924   13.112  15.877  1.00 81.45 384 A 1 
ATOM 2987 C CA    . SER A 1 384 ? 3.516   13.707  17.140  1.00 80.03 384 A 1 
ATOM 2988 C C     . SER A 1 384 ? 3.235   15.194  16.910  1.00 80.31 384 A 1 
ATOM 2989 O O     . SER A 1 384 ? 3.863   15.822  16.063  1.00 72.43 384 A 1 
ATOM 2990 C CB    . SER A 1 384 ? 4.586   13.476  18.211  1.00 72.62 384 A 1 
ATOM 2991 O OG    . SER A 1 384 ? 5.813   14.042  17.835  1.00 63.73 384 A 1 
ATOM 2992 N N     . ASP A 1 385 ? 2.309   15.767  17.687  1.00 68.73 385 A 1 
ATOM 2993 C CA    . ASP A 1 385 ? 2.011   17.200  17.569  1.00 66.42 385 A 1 
ATOM 2994 C C     . ASP A 1 385 ? 3.269   18.043  17.821  1.00 65.79 385 A 1 
ATOM 2995 O O     . ASP A 1 385 ? 3.482   19.065  17.179  1.00 62.86 385 A 1 
ATOM 2996 C CB    . ASP A 1 385 ? 0.853   17.552  18.520  1.00 61.68 385 A 1 
ATOM 2997 C CG    . ASP A 1 385 ? -0.431  16.750  18.215  1.00 53.90 385 A 1 
ATOM 2998 O OD1   . ASP A 1 385 ? -0.721  16.486  17.026  1.00 49.30 385 A 1 
ATOM 2999 O OD2   . ASP A 1 385 ? -1.091  16.308  19.181  1.00 49.18 385 A 1 
ATOM 3000 N N     . ALA A 1 386 ? 4.184   17.543  18.658  1.00 62.81 386 A 1 
ATOM 3001 C CA    . ALA A 1 386 ? 5.492   18.150  18.896  1.00 60.21 386 A 1 
ATOM 3002 C C     . ALA A 1 386 ? 6.392   18.202  17.643  1.00 62.41 386 A 1 
ATOM 3003 O O     . ALA A 1 386 ? 7.118   19.173  17.457  1.00 59.60 386 A 1 
ATOM 3004 C CB    . ALA A 1 386 ? 6.178   17.379  20.026  1.00 56.02 386 A 1 
ATOM 3005 N N     . GLU A 1 387 ? 6.366   17.193  16.780  1.00 72.34 387 A 1 
ATOM 3006 C CA    . GLU A 1 387 ? 7.115   17.249  15.513  1.00 71.90 387 A 1 
ATOM 3007 C C     . GLU A 1 387 ? 6.512   18.275  14.536  1.00 72.55 387 A 1 
ATOM 3008 O O     . GLU A 1 387 ? 7.249   18.902  13.776  1.00 68.40 387 A 1 
ATOM 3009 C CB    . GLU A 1 387 ? 7.149   15.877  14.827  1.00 66.36 387 A 1 
ATOM 3010 C CG    . GLU A 1 387 ? 8.108   14.879  15.476  1.00 59.18 387 A 1 
ATOM 3011 C CD    . GLU A 1 387 ? 8.088   13.515  14.773  1.00 53.80 387 A 1 
ATOM 3012 O OE1   . GLU A 1 387 ? 9.117   12.810  14.803  1.00 50.53 387 A 1 
ATOM 3013 O OE2   . GLU A 1 387 ? 7.023   13.159  14.197  1.00 49.29 387 A 1 
ATOM 3014 N N     . MET A 1 388 ? 5.194   18.468  14.558  1.00 73.26 388 A 1 
ATOM 3015 C CA    . MET A 1 388 ? 4.564   19.538  13.789  1.00 71.27 388 A 1 
ATOM 3016 C C     . MET A 1 388 ? 4.941   20.922  14.320  1.00 70.34 388 A 1 
ATOM 3017 O O     . MET A 1 388 ? 5.164   21.830  13.516  1.00 64.95 388 A 1 
ATOM 3018 C CB    . MET A 1 388 ? 3.041   19.384  13.778  1.00 67.14 388 A 1 
ATOM 3019 C CG    . MET A 1 388 ? 2.570   18.413  12.706  1.00 60.92 388 A 1 
ATOM 3020 S SD    . MET A 1 388 ? 0.814   18.497  12.262  1.00 54.27 388 A 1 
ATOM 3021 C CE    . MET A 1 388 ? 0.665   20.227  11.790  1.00 50.02 388 A 1 
ATOM 3022 N N     . GLU A 1 389 ? 5.040   21.111  15.639  1.00 59.61 389 A 1 
ATOM 3023 C CA    . GLU A 1 389 ? 5.500   22.376  16.231  1.00 57.51 389 A 1 
ATOM 3024 C C     . GLU A 1 389 ? 6.945   22.703  15.865  1.00 56.95 389 A 1 
ATOM 3025 O O     . GLU A 1 389 ? 7.248   23.871  15.626  1.00 54.29 389 A 1 
ATOM 3026 C CB    . GLU A 1 389 ? 5.356   22.346  17.760  1.00 52.56 389 A 1 
ATOM 3027 C CG    . GLU A 1 389 ? 3.913   22.560  18.226  1.00 45.16 389 A 1 
ATOM 3028 C CD    . GLU A 1 389 ? 3.795   22.678  19.758  1.00 42.33 389 A 1 
ATOM 3029 O OE1   . GLU A 1 389 ? 2.747   23.170  20.211  1.00 38.06 389 A 1 
ATOM 3030 O OE2   . GLU A 1 389 ? 4.746   22.286  20.462  1.00 38.20 389 A 1 
ATOM 3031 N N     . VAL A 1 390 ? 7.838   21.710  15.761  1.00 68.11 390 A 1 
ATOM 3032 C CA    . VAL A 1 390 ? 9.230   21.957  15.356  1.00 67.48 390 A 1 
ATOM 3033 C C     . VAL A 1 390 ? 9.305   22.440  13.895  1.00 68.48 390 A 1 
ATOM 3034 O O     . VAL A 1 390 ? 10.010  23.410  13.619  1.00 64.47 390 A 1 
ATOM 3035 C CB    . VAL A 1 390 ? 10.131  20.742  15.597  1.00 63.35 390 A 1 
ATOM 3036 C CG1   . VAL A 1 390 ? 11.580  21.025  15.187  1.00 54.80 390 A 1 
ATOM 3037 C CG2   . VAL A 1 390 ? 10.171  20.363  17.074  1.00 57.97 390 A 1 
ATOM 3038 N N     . ASP A 1 391 ? 8.551   21.839  12.984  1.00 65.49 391 A 1 
ATOM 3039 C CA    . ASP A 1 391 ? 8.464   22.318  11.591  1.00 63.03 391 A 1 
ATOM 3040 C C     . ASP A 1 391 ? 7.887   23.752  11.515  1.00 61.80 391 A 1 
ATOM 3041 O O     . ASP A 1 391 ? 8.358   24.582  10.734  1.00 59.08 391 A 1 
ATOM 3042 C CB    . ASP A 1 391 ? 7.607   21.342  10.741  1.00 58.31 391 A 1 
ATOM 3043 C CG    . ASP A 1 391 ? 8.378   20.374  9.818   1.00 51.37 391 A 1 
ATOM 3044 O OD1   . ASP A 1 391 ? 9.577   20.591  9.550   1.00 48.66 391 A 1 
ATOM 3045 O OD2   . ASP A 1 391 ? 7.723   19.410  9.300   1.00 47.34 391 A 1 
ATOM 3046 N N     . GLN A 1 392 ? 6.888   24.078  12.352  1.00 57.69 392 A 1 
ATOM 3047 C CA    . GLN A 1 392 ? 6.324   25.426  12.412  1.00 57.20 392 A 1 
ATOM 3048 C C     . GLN A 1 392 ? 7.286   26.440  13.035  1.00 56.37 392 A 1 
ATOM 3049 O O     . GLN A 1 392 ? 7.449   27.528  12.482  1.00 54.24 392 A 1 
ATOM 3050 C CB    . GLN A 1 392 ? 4.995   25.435  13.166  1.00 54.09 392 A 1 
ATOM 3051 C CG    . GLN A 1 392 ? 3.846   24.921  12.290  1.00 49.34 392 A 1 
ATOM 3052 C CD    . GLN A 1 392 ? 2.488   25.064  12.963  1.00 46.24 392 A 1 
ATOM 3053 O OE1   . GLN A 1 392 ? 2.330   25.408  14.121  1.00 44.46 392 A 1 
ATOM 3054 N NE2   . GLN A 1 392 ? 1.417   24.813  12.235  1.00 41.31 392 A 1 
ATOM 3055 N N     . THR A 1 393 ? 7.953   26.111  14.139  1.00 63.97 393 A 1 
ATOM 3056 C CA    . THR A 1 393 ? 8.903   27.013  14.811  1.00 64.54 393 A 1 
ATOM 3057 C C     . THR A 1 393 ? 10.123  27.325  13.942  1.00 65.58 393 A 1 
ATOM 3058 O O     . THR A 1 393 ? 10.532  28.483  13.896  1.00 61.25 393 A 1 
ATOM 3059 C CB    . THR A 1 393 ? 9.358   26.516  16.178  1.00 60.24 393 A 1 
ATOM 3060 O OG1   . THR A 1 393 ? 9.643   25.143  16.175  1.00 52.79 393 A 1 
ATOM 3061 C CG2   . THR A 1 393 ? 8.299   26.766  17.254  1.00 53.97 393 A 1 
ATOM 3062 N N     . PHE A 1 394 ? 10.644  26.361  13.187  1.00 60.68 394 A 1 
ATOM 3063 C CA    . PHE A 1 394 ? 11.691  26.654  12.202  1.00 58.96 394 A 1 
ATOM 3064 C C     . PHE A 1 394 ? 11.201  27.590  11.086  1.00 58.60 394 A 1 
ATOM 3065 O O     . PHE A 1 394 ? 11.924  28.503  10.687  1.00 54.64 394 A 1 
ATOM 3066 C CB    . PHE A 1 394 ? 12.260  25.351  11.631  1.00 54.47 394 A 1 
ATOM 3067 C CG    . PHE A 1 394 ? 13.591  24.994  12.236  1.00 50.77 394 A 1 
ATOM 3068 C CD1   . PHE A 1 394 ? 14.785  25.497  11.679  1.00 48.23 394 A 1 
ATOM 3069 C CD2   . PHE A 1 394 ? 13.667  24.198  13.399  1.00 46.41 394 A 1 
ATOM 3070 C CE1   . PHE A 1 394 ? 16.031  25.203  12.248  1.00 42.31 394 A 1 
ATOM 3071 C CE2   . PHE A 1 394 ? 14.918  23.902  13.979  1.00 42.15 394 A 1 
ATOM 3072 C CZ    . PHE A 1 394 ? 16.088  24.401  13.399  1.00 44.61 394 A 1 
ATOM 3073 N N     . SER A 1 395 ? 9.953   27.418  10.619  1.00 53.61 395 A 1 
ATOM 3074 C CA    . SER A 1 395 ? 9.400   28.314  9.597   1.00 53.52 395 A 1 
ATOM 3075 C C     . SER A 1 395 ? 9.149   29.739  10.101  1.00 52.76 395 A 1 
ATOM 3076 O O     . SER A 1 395 ? 9.325   30.696  9.342   1.00 50.79 395 A 1 
ATOM 3077 C CB    . SER A 1 395 ? 8.127   27.714  8.995   1.00 50.95 395 A 1 
ATOM 3078 O OG    . SER A 1 395 ? 7.023   27.775  9.864   1.00 44.79 395 A 1 
ATOM 3079 N N     . THR A 1 396 ? 8.771   29.909  11.371  1.00 56.65 396 A 1 
ATOM 3080 C CA    . THR A 1 396 ? 8.573   31.241  11.973  1.00 57.04 396 A 1 
ATOM 3081 C C     . THR A 1 396 ? 9.876   31.918  12.377  1.00 57.24 396 A 1 
ATOM 3082 O O     . THR A 1 396 ? 9.998   33.129  12.178  1.00 53.47 396 A 1 
ATOM 3083 C CB    . THR A 1 396 ? 7.626   31.200  13.180  1.00 51.27 396 A 1 
ATOM 3084 O OG1   . THR A 1 396 ? 7.876   30.085  13.997  1.00 45.32 396 A 1 
ATOM 3085 C CG2   . THR A 1 396 ? 6.167   31.122  12.751  1.00 46.57 396 A 1 
ATOM 3086 N N     . ALA A 1 397 ? 10.870  31.181  12.857  1.00 50.87 397 A 1 
ATOM 3087 C CA    . ALA A 1 397 ? 12.176  31.738  13.213  1.00 50.88 397 A 1 
ATOM 3088 C C     . ALA A 1 397 ? 12.886  32.357  11.991  1.00 49.94 397 A 1 
ATOM 3089 O O     . ALA A 1 397 ? 13.455  33.442  12.102  1.00 48.92 397 A 1 
ATOM 3090 C CB    . ALA A 1 397 ? 13.021  30.650  13.874  1.00 48.30 397 A 1 
ATOM 3091 N N     . ALA A 1 398 ? 12.781  31.733  10.829  1.00 45.99 398 A 1 
ATOM 3092 C CA    . ALA A 1 398 ? 13.356  32.271  9.596   1.00 46.02 398 A 1 
ATOM 3093 C C     . ALA A 1 398 ? 12.727  33.608  9.148   1.00 45.25 398 A 1 
ATOM 3094 O O     . ALA A 1 398 ? 13.368  34.389  8.450   1.00 43.76 398 A 1 
ATOM 3095 C CB    . ALA A 1 398 ? 13.214  31.201  8.499   1.00 43.53 398 A 1 
ATOM 3096 N N     . LEU A 1 399 ? 11.478  33.891  9.535   1.00 48.29 399 A 1 
ATOM 3097 C CA    . LEU A 1 399 ? 10.815  35.165  9.222   1.00 48.04 399 A 1 
ATOM 3098 C C     . LEU A 1 399 ? 11.161  36.279  10.219  1.00 47.30 399 A 1 
ATOM 3099 O O     . LEU A 1 399 ? 11.185  37.447  9.824   1.00 44.74 399 A 1 
ATOM 3100 C CB    . LEU A 1 399 ? 9.300   34.946  9.150   1.00 43.65 399 A 1 
ATOM 3101 C CG    . LEU A 1 399 ? 8.823   34.306  7.838   1.00 40.25 399 A 1 
ATOM 3102 C CD1   . LEU A 1 399 ? 7.371   33.843  7.985   1.00 40.46 399 A 1 
ATOM 3103 C CD2   . LEU A 1 399 ? 8.893   35.304  6.669   1.00 43.33 399 A 1 
ATOM 3104 N N     . SER A 1 400 ? 11.414  35.954  11.489  1.00 56.52 400 A 1 
ATOM 3105 C CA    . SER A 1 400 ? 11.636  36.971  12.522  1.00 58.09 400 A 1 
ATOM 3106 C C     . SER A 1 400 ? 12.970  37.708  12.393  1.00 58.85 400 A 1 
ATOM 3107 O O     . SER A 1 400 ? 13.036  38.888  12.731  1.00 53.66 400 A 1 
ATOM 3108 C CB    . SER A 1 400 ? 11.498  36.376  13.919  1.00 53.56 400 A 1 
ATOM 3109 O OG    . SER A 1 400 ? 12.441  35.354  14.169  1.00 48.17 400 A 1 
ATOM 3110 N N     . ASP A 1 401 ? 14.001  37.039  11.882  1.00 51.74 401 A 1 
ATOM 3111 C CA    . ASP A 1 401 ? 15.351  37.628  11.808  1.00 53.76 401 A 1 
ATOM 3112 C C     . ASP A 1 401 ? 15.488  38.731  10.729  1.00 53.68 401 A 1 
ATOM 3113 O O     . ASP A 1 401 ? 16.481  39.443  10.669  1.00 50.83 401 A 1 
ATOM 3114 C CB    . ASP A 1 401 ? 16.380  36.498  11.633  1.00 48.00 401 A 1 
ATOM 3115 C CG    . ASP A 1 401 ? 17.771  36.841  12.191  1.00 42.44 401 A 1 
ATOM 3116 O OD1   . ASP A 1 401 ? 17.849  37.679  13.106  1.00 41.13 401 A 1 
ATOM 3117 O OD2   . ASP A 1 401 ? 18.738  36.215  11.707  1.00 41.03 401 A 1 
ATOM 3118 N N     . SER A 1 402 ? 14.462  38.924  9.905   1.00 43.20 402 A 1 
ATOM 3119 C CA    . SER A 1 402 ? 14.456  40.010  8.911   1.00 44.92 402 A 1 
ATOM 3120 C C     . SER A 1 402 ? 14.294  41.419  9.502   1.00 45.06 402 A 1 
ATOM 3121 O O     . SER A 1 402 ? 14.414  42.405  8.775   1.00 41.44 402 A 1 
ATOM 3122 C CB    . SER A 1 402 ? 13.398  39.749  7.841   1.00 40.63 402 A 1 
ATOM 3123 O OG    . SER A 1 402 ? 12.089  39.898  8.338   1.00 37.72 402 A 1 
ATOM 3124 N N     . SER A 1 403 ? 14.023  41.559  10.811  1.00 45.08 403 A 1 
ATOM 3125 C CA    . SER A 1 403 ? 13.942  42.851  11.496  1.00 47.90 403 A 1 
ATOM 3126 C C     . SER A 1 403 ? 15.331  43.434  11.788  1.00 48.99 403 A 1 
ATOM 3127 O O     . SER A 1 403 ? 15.648  43.794  12.921  1.00 45.45 403 A 1 
ATOM 3128 C CB    . SER A 1 403 ? 13.030  42.782  12.718  1.00 44.05 403 A 1 
ATOM 3129 O OG    . SER A 1 403 ? 13.550  41.966  13.756  1.00 40.06 403 A 1 
ATOM 3130 N N     . TYR A 1 404 ? 16.174  43.524  10.774  1.00 40.07 404 A 1 
ATOM 3131 C CA    . TYR A 1 404 ? 17.379  44.338  10.850  1.00 40.04 404 A 1 
ATOM 3132 C C     . TYR A 1 404 ? 16.964  45.793  11.082  1.00 37.03 404 A 1 
ATOM 3133 O O     . TYR A 1 404 ? 16.487  46.489  10.189  1.00 35.64 404 A 1 
ATOM 3134 C CB    . TYR A 1 404 ? 18.251  44.170  9.597   1.00 38.63 404 A 1 
ATOM 3135 C CG    . TYR A 1 404 ? 19.295  43.081  9.743   1.00 37.33 404 A 1 
ATOM 3136 C CD1   . TYR A 1 404 ? 20.570  43.387  10.271  1.00 38.11 404 A 1 
ATOM 3137 C CD2   . TYR A 1 404 ? 18.992  41.749  9.406   1.00 37.92 404 A 1 
ATOM 3138 C CE1   . TYR A 1 404 ? 21.529  42.386  10.442  1.00 34.54 404 A 1 
ATOM 3139 C CE2   . TYR A 1 404 ? 19.946  40.738  9.583   1.00 33.44 404 A 1 
ATOM 3140 C CZ    . TYR A 1 404 ? 21.220  41.061  10.103  1.00 35.11 404 A 1 
ATOM 3141 O OH    . TYR A 1 404 ? 22.149  40.064  10.283  1.00 34.90 404 A 1 
ATOM 3142 N N     . SER A 1 405 ? 17.126  46.245  12.327  1.00 43.07 405 A 1 
ATOM 3143 C CA    . SER A 1 405 ? 16.965  47.638  12.726  1.00 45.35 405 A 1 
ATOM 3144 C C     . SER A 1 405 ? 17.877  48.501  11.862  1.00 44.76 405 A 1 
ATOM 3145 O O     . SER A 1 405 ? 19.096  48.393  11.937  1.00 42.39 405 A 1 
ATOM 3146 C CB    . SER A 1 405 ? 17.316  47.812  14.199  1.00 41.11 405 A 1 
ATOM 3147 O OG    . SER A 1 405 ? 16.429  47.076  15.006  1.00 37.43 405 A 1 
ATOM 3148 N N     . THR A 1 406 ? 17.290  49.361  11.058  1.00 41.14 406 A 1 
ATOM 3149 C CA    . THR A 1 406 ? 18.022  50.413  10.354  1.00 43.84 406 A 1 
ATOM 3150 C C     . THR A 1 406 ? 18.639  51.335  11.399  1.00 42.38 406 A 1 
ATOM 3151 O O     . THR A 1 406 ? 17.948  52.176  11.975  1.00 40.47 406 A 1 
ATOM 3152 C CB    . THR A 1 406 ? 17.102  51.207  9.425   1.00 40.63 406 A 1 
ATOM 3153 O OG1   . THR A 1 406 ? 15.883  51.512  10.075  1.00 36.32 406 A 1 
ATOM 3154 C CG2   . THR A 1 406 ? 16.751  50.420  8.167   1.00 37.19 406 A 1 
ATOM 3155 N N     . VAL A 1 407 ? 19.933  51.145  11.698  1.00 42.33 407 A 1 
ATOM 3156 C CA    . VAL A 1 407 ? 20.685  52.038  12.585  1.00 45.30 407 A 1 
ATOM 3157 C C     . VAL A 1 407 ? 20.650  53.425  11.929  1.00 42.56 407 A 1 
ATOM 3158 O O     . VAL A 1 407 ? 21.099  53.539  10.784  1.00 41.16 407 A 1 
ATOM 3159 C CB    . VAL A 1 407 ? 22.133  51.564  12.793  1.00 43.19 407 A 1 
ATOM 3160 C CG1   . VAL A 1 407 ? 22.858  52.453  13.805  1.00 39.30 407 A 1 
ATOM 3161 C CG2   . VAL A 1 407 ? 22.178  50.123  13.317  1.00 42.03 407 A 1 
ATOM 3162 N N     . PRO A 1 408 ? 20.089  54.459  12.588  1.00 37.25 408 A 1 
ATOM 3163 C CA    . PRO A 1 408 ? 20.106  55.785  12.018  1.00 39.77 408 A 1 
ATOM 3164 C C     . PRO A 1 408 ? 21.570  56.231  11.922  1.00 39.26 408 A 1 
ATOM 3165 O O     . PRO A 1 408 ? 22.270  56.285  12.937  1.00 38.17 408 A 1 
ATOM 3166 C CB    . PRO A 1 408 ? 19.253  56.649  12.954  1.00 37.15 408 A 1 
ATOM 3167 C CG    . PRO A 1 408 ? 19.362  55.925  14.295  1.00 35.54 408 A 1 
ATOM 3168 C CD    . PRO A 1 408 ? 19.510  54.456  13.903  1.00 39.27 408 A 1 
ATOM 3169 N N     . TRP A 1 409 ? 22.030  56.520  10.724  1.00 41.49 409 A 1 
ATOM 3170 C CA    . TRP A 1 409 ? 23.289  57.242  10.529  1.00 40.22 409 A 1 
ATOM 3171 C C     . TRP A 1 409 ? 23.100  58.651  11.105  1.00 38.68 409 A 1 
ATOM 3172 O O     . TRP A 1 409 ? 22.383  59.467  10.532  1.00 35.51 409 A 1 
ATOM 3173 C CB    . TRP A 1 409 ? 23.666  57.276  9.044   1.00 37.16 409 A 1 
ATOM 3174 C CG    . TRP A 1 409 ? 24.374  56.064  8.530   1.00 33.46 409 A 1 
ATOM 3175 C CD1   . TRP A 1 409 ? 24.001  54.789  8.686   1.00 27.04 409 A 1 
ATOM 3176 C CD2   . TRP A 1 409 ? 25.621  56.030  7.757   1.00 29.63 409 A 1 
ATOM 3177 N NE1   . TRP A 1 409 ? 24.912  53.934  8.080   1.00 25.23 409 A 1 
ATOM 3178 C CE2   . TRP A 1 409 ? 25.913  54.661  7.492   1.00 28.05 409 A 1 
ATOM 3179 C CE3   . TRP A 1 409 ? 26.486  57.010  7.269   1.00 31.69 409 A 1 
ATOM 3180 C CZ2   . TRP A 1 409 ? 27.062  54.289  6.766   1.00 32.75 409 A 1 
ATOM 3181 C CZ3   . TRP A 1 409 ? 27.635  56.639  6.533   1.00 31.01 409 A 1 
ATOM 3182 C CH2   . TRP A 1 409 ? 27.922  55.304  6.287   1.00 31.08 409 A 1 
ATOM 3183 N N     . PHE A 1 410 ? 23.696  58.895  12.285  1.00 39.07 410 A 1 
ATOM 3184 C CA    . PHE A 1 410 ? 23.985  60.229  12.807  1.00 37.76 410 A 1 
ATOM 3185 C C     . PHE A 1 410 ? 25.251  60.796  12.142  1.00 34.89 410 A 1 
ATOM 3186 O O     . PHE A 1 410 ? 26.166  60.000  11.865  1.00 29.20 410 A 1 
ATOM 3187 C CB    . PHE A 1 410 ? 24.135  60.203  14.334  1.00 35.74 410 A 1 
ATOM 3188 C CG    . PHE A 1 410 ? 22.824  60.347  15.084  1.00 33.66 410 A 1 
ATOM 3189 C CD1   . PHE A 1 410 ? 22.251  61.609  15.264  1.00 28.57 410 A 1 
ATOM 3190 C CD2   . PHE A 1 410 ? 22.174  59.212  15.596  1.00 28.64 410 A 1 
ATOM 3191 C CE1   . PHE A 1 410 ? 21.043  61.744  15.962  1.00 25.47 410 A 1 
ATOM 3192 C CE2   . PHE A 1 410 ? 20.956  59.345  16.296  1.00 28.51 410 A 1 
ATOM 3193 C CZ    . PHE A 1 410 ? 20.403  60.612  16.474  1.00 32.24 410 A 1 
ATOM 3194 O OXT   . PHE A 1 410 ? 25.227  62.027  11.950  1.00 39.37 410 A 1 
ATOM 3195 N N     . GLY B 2 1   ? 18.755  -11.183 -9.081  1.00 35.52 1   B 1 
ATOM 3196 C CA    . GLY B 2 1   ? 17.500  -10.423 -9.037  1.00 37.78 1   B 1 
ATOM 3197 C C     . GLY B 2 1   ? 16.403  -11.379 -8.575  1.00 41.70 1   B 1 
ATOM 3198 O O     . GLY B 2 1   ? 16.345  -12.463 -9.127  1.00 39.45 1   B 1 
ATOM 3199 N N     . GLY B 2 2   ? 15.614  -11.007 -7.585  1.00 45.36 2   B 1 
ATOM 3200 C CA    . GLY B 2 2   ? 14.518  -11.852 -7.111  1.00 45.75 2   B 1 
ATOM 3201 C C     . GLY B 2 2   ? 13.483  -11.981 -8.232  1.00 48.38 2   B 1 
ATOM 3202 O O     . GLY B 2 2   ? 12.606  -11.123 -8.320  1.00 46.38 2   B 1 
ATOM 3203 N N     . GLY B 2 3   ? 13.647  -12.976 -9.082  1.00 45.03 3   B 1 
ATOM 3204 C CA    . GLY B 2 3   ? 12.751  -13.213 -10.189 1.00 47.22 3   B 1 
ATOM 3205 C C     . GLY B 2 3   ? 11.334  -13.279 -9.642  1.00 51.14 3   B 1 
ATOM 3206 O O     . GLY B 2 3   ? 11.077  -14.036 -8.697  1.00 49.71 3   B 1 
ATOM 3207 N N     . VAL B 2 4   ? 10.437  -12.461 -10.174 1.00 58.08 4   B 1 
ATOM 3208 C CA    . VAL B 2 4   ? 9.027   -12.490 -9.786  1.00 61.61 4   B 1 
ATOM 3209 C C     . VAL B 2 4   ? 8.561   -13.918 -10.028 1.00 67.67 4   B 1 
ATOM 3210 O O     . VAL B 2 4   ? 8.411   -14.314 -11.186 1.00 64.06 4   B 1 
ATOM 3211 C CB    . VAL B 2 4   ? 8.210   -11.477 -10.596 1.00 53.81 4   B 1 
ATOM 3212 C CG1   . VAL B 2 4   ? 6.716   -11.579 -10.291 1.00 46.76 4   B 1 
ATOM 3213 C CG2   . VAL B 2 4   ? 8.653   -10.053 -10.278 1.00 48.88 4   B 1 
ATOM 3214 N N     . ARG B 2 5   ? 8.429   -14.732 -8.949  1.00 61.93 5   B 1 
ATOM 3215 C CA    . ARG B 2 5   ? 8.084   -16.144 -9.056  1.00 65.53 5   B 1 
ATOM 3216 C C     . ARG B 2 5   ? 6.827   -16.242 -9.914  1.00 70.75 5   B 1 
ATOM 3217 O O     . ARG B 2 5   ? 5.918   -15.437 -9.725  1.00 67.12 5   B 1 
ATOM 3218 C CB    . ARG B 2 5   ? 7.839   -16.770 -7.663  1.00 57.59 5   B 1 
ATOM 3219 C CG    . ARG B 2 5   ? 9.120   -16.897 -6.823  1.00 50.43 5   B 1 
ATOM 3220 C CD    . ARG B 2 5   ? 8.796   -17.555 -5.470  1.00 46.70 5   B 1 
ATOM 3221 N NE    . ARG B 2 5   ? 10.007  -17.727 -4.643  1.00 42.07 5   B 1 
ATOM 3222 C CZ    . ARG B 2 5   ? 10.078  -18.297 -3.451  1.00 36.96 5   B 1 
ATOM 3223 N NH1   . ARG B 2 5   ? 9.018   -18.769 -2.851  1.00 35.69 5   B 1 
ATOM 3224 N NH2   . ARG B 2 5   ? 11.221  -18.405 -2.837  1.00 34.18 5   B 1 
ATOM 3225 N N     . GLU B 2 6   ? 6.754   -17.204 -10.838 1.00 72.05 6   B 1 
ATOM 3226 C CA    . GLU B 2 6   ? 5.565   -17.371 -11.686 1.00 74.95 6   B 1 
ATOM 3227 C C     . GLU B 2 6   ? 4.282   -17.425 -10.866 1.00 78.98 6   B 1 
ATOM 3228 O O     . GLU B 2 6   ? 3.265   -16.841 -11.221 1.00 72.72 6   B 1 
ATOM 3229 C CB    . GLU B 2 6   ? 5.685   -18.640 -12.531 1.00 66.49 6   B 1 
ATOM 3230 C CG    . GLU B 2 6   ? 6.623   -18.445 -13.708 1.00 58.25 6   B 1 
ATOM 3231 C CD    . GLU B 2 6   ? 6.508   -19.595 -14.713 1.00 53.03 6   B 1 
ATOM 3232 O OE1   . GLU B 2 6   ? 6.546   -19.289 -15.922 1.00 50.38 6   B 1 
ATOM 3233 O OE2   . GLU B 2 6   ? 6.368   -20.739 -14.247 1.00 50.03 6   B 1 
ATOM 3234 N N     . GLN B 2 7   ? 4.373   -18.013 -9.664  1.00 70.32 7   B 1 
ATOM 3235 C CA    . GLN B 2 7   ? 3.294   -18.044 -8.674  1.00 73.54 7   B 1 
ATOM 3236 C C     . GLN B 2 7   ? 2.798   -16.652 -8.248  1.00 79.83 7   B 1 
ATOM 3237 O O     . GLN B 2 7   ? 1.686   -16.523 -7.736  1.00 75.42 7   B 1 
ATOM 3238 C CB    . GLN B 2 7   ? 3.781   -18.789 -7.429  1.00 67.42 7   B 1 
ATOM 3239 C CG    . GLN B 2 7   ? 4.126   -20.259 -7.710  1.00 60.32 7   B 1 
ATOM 3240 C CD    . GLN B 2 7   ? 4.615   -20.981 -6.450  1.00 52.05 7   B 1 
ATOM 3241 O OE1   . GLN B 2 7   ? 4.845   -20.407 -5.396  1.00 50.86 7   B 1 
ATOM 3242 N NE2   . GLN B 2 7   ? 4.808   -22.284 -6.532  1.00 45.66 7   B 1 
ATOM 3243 N N     . ASP B 2 8   ? 3.585   -15.588 -8.412  1.00 83.32 8   B 1 
ATOM 3244 C CA    . ASP B 2 8   ? 3.166   -14.222 -8.090  1.00 84.12 8   B 1 
ATOM 3245 C C     . ASP B 2 8   ? 2.361   -13.550 -9.207  1.00 87.62 8   B 1 
ATOM 3246 O O     . ASP B 2 8   ? 1.755   -12.498 -8.965  1.00 83.25 8   B 1 
ATOM 3247 C CB    . ASP B 2 8   ? 4.374   -13.351 -7.747  1.00 78.21 8   B 1 
ATOM 3248 C CG    . ASP B 2 8   ? 4.984   -13.614 -6.373  1.00 71.11 8   B 1 
ATOM 3249 O OD1   . ASP B 2 8   ? 4.249   -14.065 -5.460  1.00 64.97 8   B 1 
ATOM 3250 O OD2   . ASP B 2 8   ? 6.145   -13.193 -6.200  1.00 64.28 8   B 1 
ATOM 3251 N N     . ARG B 2 9   ? 2.340   -14.133 -10.410 1.00 93.48 9   B 1 
ATOM 3252 C CA    . ARG B 2 9   ? 1.525   -13.691 -11.550 1.00 94.40 9   B 1 
ATOM 3253 C C     . ARG B 2 9   ? 0.066   -14.123 -11.411 1.00 95.55 9   B 1 
ATOM 3254 O O     . ARG B 2 9   ? -0.808  -13.490 -11.997 1.00 93.05 9   B 1 
ATOM 3255 C CB    . ARG B 2 9   ? 2.095   -14.252 -12.861 1.00 91.86 9   B 1 
ATOM 3256 C CG    . ARG B 2 9   ? 3.534   -13.793 -13.130 1.00 84.90 9   B 1 
ATOM 3257 C CD    . ARG B 2 9   ? 4.041   -14.379 -14.448 1.00 81.90 9   B 1 
ATOM 3258 N NE    . ARG B 2 9   ? 5.406   -13.947 -14.754 1.00 73.71 9   B 1 
ATOM 3259 C CZ    . ARG B 2 9   ? 6.180   -14.427 -15.708 1.00 67.31 9   B 1 
ATOM 3260 N NH1   . ARG B 2 9   ? 5.761   -15.369 -16.520 1.00 62.76 9   B 1 
ATOM 3261 N NH2   . ARG B 2 9   ? 7.384   -13.975 -15.870 1.00 59.38 9   B 1 
ATOM 3262 N N     . PHE B 2 10  ? -0.161  -15.165 -10.616 1.00 96.44 10  B 1 
ATOM 3263 C CA    . PHE B 2 10  ? -1.466  -15.777 -10.443 1.00 96.85 10  B 1 
ATOM 3264 C C     . PHE B 2 10  ? -2.000  -15.620 -9.015  1.00 97.29 10  B 1 
ATOM 3265 O O     . PHE B 2 10  ? -1.262  -15.318 -8.066  1.00 95.82 10  B 1 
ATOM 3266 C CB    . PHE B 2 10  ? -1.372  -17.252 -10.868 1.00 95.96 10  B 1 
ATOM 3267 C CG    . PHE B 2 10  ? -0.832  -17.449 -12.273 1.00 95.67 10  B 1 
ATOM 3268 C CD1   . PHE B 2 10  ? -1.448  -16.837 -13.367 1.00 90.76 10  B 1 
ATOM 3269 C CD2   . PHE B 2 10  ? 0.298   -18.257 -12.482 1.00 89.46 10  B 1 
ATOM 3270 C CE1   . PHE B 2 10  ? -0.940  -17.009 -14.668 1.00 87.31 10  B 1 
ATOM 3271 C CE2   . PHE B 2 10  ? 0.809   -18.442 -13.774 1.00 87.69 10  B 1 
ATOM 3272 C CZ    . PHE B 2 10  ? 0.185   -17.822 -14.870 1.00 89.15 10  B 1 
ATOM 3273 N N     . LEU B 2 11  ? -3.297  -15.827 -8.845  1.00 97.20 11  B 1 
ATOM 3274 C CA    . LEU B 2 11  ? -3.894  -15.949 -7.519  1.00 97.57 11  B 1 
ATOM 3275 C C     . LEU B 2 11  ? -3.418  -17.237 -6.829  1.00 97.35 11  B 1 
ATOM 3276 O O     . LEU B 2 11  ? -3.066  -18.195 -7.502  1.00 96.08 11  B 1 
ATOM 3277 C CB    . LEU B 2 11  ? -5.427  -15.889 -7.626  1.00 97.45 11  B 1 
ATOM 3278 C CG    . LEU B 2 11  ? -5.982  -14.532 -8.095  1.00 96.68 11  B 1 
ATOM 3279 C CD1   . LEU B 2 11  ? -7.503  -14.618 -8.194  1.00 94.03 11  B 1 
ATOM 3280 C CD2   . LEU B 2 11  ? -5.635  -13.402 -7.119  1.00 93.01 11  B 1 
ATOM 3281 N N     . PRO B 2 12  ? -3.395  -17.302 -5.472  1.00 96.01 12  B 1 
ATOM 3282 C CA    . PRO B 2 12  ? -2.930  -18.495 -4.779  1.00 95.66 12  B 1 
ATOM 3283 C C     . PRO B 2 12  ? -3.816  -19.709 -5.048  1.00 96.13 12  B 1 
ATOM 3284 O O     . PRO B 2 12  ? -5.007  -19.695 -4.732  1.00 95.42 12  B 1 
ATOM 3285 C CB    . PRO B 2 12  ? -2.906  -18.126 -3.293  1.00 94.44 12  B 1 
ATOM 3286 C CG    . PRO B 2 12  ? -2.848  -16.599 -3.289  1.00 92.33 12  B 1 
ATOM 3287 C CD    . PRO B 2 12  ? -3.637  -16.219 -4.540  1.00 94.58 12  B 1 
ATOM 3288 N N     . ILE B 2 13  ? -3.205  -20.809 -5.516  1.00 94.23 13  B 1 
ATOM 3289 C CA    . ILE B 2 13  ? -3.915  -22.049 -5.867  1.00 94.79 13  B 1 
ATOM 3290 C C     . ILE B 2 13  ? -4.748  -22.611 -4.705  1.00 95.38 13  B 1 
ATOM 3291 O O     . ILE B 2 13  ? -5.802  -23.202 -4.921  1.00 94.92 13  B 1 
ATOM 3292 C CB    . ILE B 2 13  ? -2.898  -23.095 -6.388  1.00 94.08 13  B 1 
ATOM 3293 C CG1   . ILE B 2 13  ? -3.548  -24.298 -7.078  1.00 91.63 13  B 1 
ATOM 3294 C CG2   . ILE B 2 13  ? -1.963  -23.599 -5.269  1.00 89.73 13  B 1 
ATOM 3295 C CD1   . ILE B 2 13  ? -4.281  -23.940 -8.365  1.00 83.96 13  B 1 
ATOM 3296 N N     . ALA B 2 14  ? -4.315  -22.400 -3.446  1.00 95.49 14  B 1 
ATOM 3297 C CA    . ALA B 2 14  ? -5.050  -22.857 -2.272  1.00 94.81 14  B 1 
ATOM 3298 C C     . ALA B 2 14  ? -6.406  -22.147 -2.106  1.00 95.87 14  B 1 
ATOM 3299 O O     . ALA B 2 14  ? -7.380  -22.780 -1.698  1.00 95.03 14  B 1 
ATOM 3300 C CB    . ALA B 2 14  ? -4.166  -22.658 -1.036  1.00 93.08 14  B 1 
ATOM 3301 N N     . ASN B 2 15  ? -6.472  -20.842 -2.423  1.00 95.93 15  B 1 
ATOM 3302 C CA    . ASN B 2 15  ? -7.715  -20.072 -2.368  1.00 96.36 15  B 1 
ATOM 3303 C C     . ASN B 2 15  ? -8.655  -20.510 -3.485  1.00 97.15 15  B 1 
ATOM 3304 O O     . ASN B 2 15  ? -9.825  -20.804 -3.225  1.00 96.81 15  B 1 
ATOM 3305 C CB    . ASN B 2 15  ? -7.405  -18.571 -2.452  1.00 95.86 15  B 1 
ATOM 3306 C CG    . ASN B 2 15  ? -6.695  -18.033 -1.223  1.00 94.53 15  B 1 
ATOM 3307 O OD1   . ASN B 2 15  ? -5.619  -18.455 -0.843  1.00 84.58 15  B 1 
ATOM 3308 N ND2   . ASN B 2 15  ? -7.281  -17.065 -0.548  1.00 85.05 15  B 1 
ATOM 3309 N N     . ILE B 2 16  ? -8.141  -20.655 -4.699  1.00 97.54 16  B 1 
ATOM 3310 C CA    . ILE B 2 16  ? -8.903  -21.114 -5.860  1.00 98.03 16  B 1 
ATOM 3311 C C     . ILE B 2 16  ? -9.461  -22.510 -5.615  1.00 98.38 16  B 1 
ATOM 3312 O O     . ILE B 2 16  ? -10.656 -22.720 -5.736  1.00 98.09 16  B 1 
ATOM 3313 C CB    . ILE B 2 16  ? -8.027  -21.039 -7.124  1.00 97.59 16  B 1 
ATOM 3314 C CG1   . ILE B 2 16  ? -7.716  -19.560 -7.382  1.00 94.82 16  B 1 
ATOM 3315 C CG2   . ILE B 2 16  ? -8.719  -21.699 -8.332  1.00 96.05 16  B 1 
ATOM 3316 C CD1   . ILE B 2 16  ? -6.713  -19.332 -8.490  1.00 82.69 16  B 1 
ATOM 3317 N N     . SER B 2 17  ? -8.632  -23.443 -5.138  1.00 97.62 17  B 1 
ATOM 3318 C CA    . SER B 2 17  ? -9.074  -24.806 -4.811  1.00 97.50 17  B 1 
ATOM 3319 C C     . SER B 2 17  ? -10.185 -24.846 -3.761  1.00 97.86 17  B 1 
ATOM 3320 O O     . SER B 2 17  ? -11.003 -25.757 -3.788  1.00 97.41 17  B 1 
ATOM 3321 C CB    . SER B 2 17  ? -7.912  -25.639 -4.271  1.00 96.57 17  B 1 
ATOM 3322 O OG    . SER B 2 17  ? -6.859  -25.758 -5.205  1.00 83.21 17  B 1 
ATOM 3323 N N     . ARG B 2 18  ? -10.193 -23.899 -2.801  1.00 97.44 18  B 1 
ATOM 3324 C CA    . ARG B 2 18  ? -11.258 -23.806 -1.789  1.00 97.20 18  B 1 
ATOM 3325 C C     . ARG B 2 18  ? -12.581 -23.365 -2.411  1.00 97.69 18  B 1 
ATOM 3326 O O     . ARG B 2 18  ? -13.602 -23.933 -2.063  1.00 96.76 18  B 1 
ATOM 3327 C CB    . ARG B 2 18  ? -10.822 -22.863 -0.670  1.00 96.15 18  B 1 
ATOM 3328 C CG    . ARG B 2 18  ? -11.750 -22.961 0.559   1.00 89.18 18  B 1 
ATOM 3329 C CD    . ARG B 2 18  ? -11.438 -21.882 1.607   1.00 88.59 18  B 1 
ATOM 3330 N NE    . ARG B 2 18  ? -10.026 -21.928 2.053   1.00 79.00 18  B 1 
ATOM 3331 C CZ    . ARG B 2 18  ? -9.155  -20.930 2.036   1.00 73.54 18  B 1 
ATOM 3332 N NH1   . ARG B 2 18  ? -9.486  -19.731 1.654   1.00 63.57 18  B 1 
ATOM 3333 N NH2   . ARG B 2 18  ? -7.918  -21.124 2.397   1.00 64.34 18  B 1 
ATOM 3334 N N     . ILE B 2 19  ? -12.540 -22.402 -3.326  1.00 97.91 19  B 1 
ATOM 3335 C CA    . ILE B 2 19  ? -13.724 -21.900 -4.031  1.00 98.02 19  B 1 
ATOM 3336 C C     . ILE B 2 19  ? -14.268 -22.978 -4.981  1.00 98.27 19  B 1 
ATOM 3337 O O     . ILE B 2 19  ? -15.446 -23.310 -4.890  1.00 97.77 19  B 1 
ATOM 3338 C CB    . ILE B 2 19  ? -13.413 -20.572 -4.749  1.00 97.97 19  B 1 
ATOM 3339 C CG1   . ILE B 2 19  ? -13.007 -19.474 -3.734  1.00 97.02 19  B 1 
ATOM 3340 C CG2   . ILE B 2 19  ? -14.640 -20.105 -5.552  1.00 97.10 19  B 1 
ATOM 3341 C CD1   . ILE B 2 19  ? -12.304 -18.275 -4.380  1.00 93.24 19  B 1 
ATOM 3342 N N     . MET B 2 20  ? -13.412 -23.613 -5.785  1.00 98.28 20  B 1 
ATOM 3343 C CA    . MET B 2 20  ? -13.813 -24.702 -6.684  1.00 98.38 20  B 1 
ATOM 3344 C C     . MET B 2 20  ? -14.544 -25.829 -5.959  1.00 98.24 20  B 1 
ATOM 3345 O O     . MET B 2 20  ? -15.509 -26.380 -6.480  1.00 97.49 20  B 1 
ATOM 3346 C CB    . MET B 2 20  ? -12.578 -25.299 -7.375  1.00 98.28 20  B 1 
ATOM 3347 C CG    . MET B 2 20  ? -11.899 -24.366 -8.362  1.00 97.49 20  B 1 
ATOM 3348 S SD    . MET B 2 20  ? -10.421 -25.105 -9.116  1.00 96.56 20  B 1 
ATOM 3349 C CE    . MET B 2 20  ? -11.187 -26.165 -10.363 1.00 90.38 20  B 1 
ATOM 3350 N N     . LYS B 2 21  ? -14.131 -26.182 -4.741  1.00 98.00 21  B 1 
ATOM 3351 C CA    . LYS B 2 21  ? -14.782 -27.239 -3.952  1.00 97.92 21  B 1 
ATOM 3352 C C     . LYS B 2 21  ? -16.232 -26.916 -3.579  1.00 97.80 21  B 1 
ATOM 3353 O O     . LYS B 2 21  ? -16.973 -27.857 -3.328  1.00 96.69 21  B 1 
ATOM 3354 C CB    . LYS B 2 21  ? -13.983 -27.538 -2.685  1.00 97.26 21  B 1 
ATOM 3355 C CG    . LYS B 2 21  ? -12.781 -28.424 -2.969  1.00 91.06 21  B 1 
ATOM 3356 C CD    . LYS B 2 21  ? -11.996 -28.643 -1.664  1.00 79.55 21  B 1 
ATOM 3357 C CE    . LYS B 2 21  ? -10.809 -29.556 -1.898  1.00 72.03 21  B 1 
ATOM 3358 N NZ    . LYS B 2 21  ? -10.245 -30.028 -0.613  1.00 60.73 21  B 1 
ATOM 3359 N N     . LYS B 2 22  ? -16.627 -25.643 -3.537  1.00 97.57 22  B 1 
ATOM 3360 C CA    . LYS B 2 22  ? -18.023 -25.262 -3.300  1.00 97.05 22  B 1 
ATOM 3361 C C     . LYS B 2 22  ? -18.930 -25.616 -4.485  1.00 97.09 22  B 1 
ATOM 3362 O O     . LYS B 2 22  ? -20.099 -25.899 -4.279  1.00 95.45 22  B 1 
ATOM 3363 C CB    . LYS B 2 22  ? -18.136 -23.757 -3.020  1.00 95.98 22  B 1 
ATOM 3364 C CG    . LYS B 2 22  ? -17.401 -23.220 -1.775  1.00 92.90 22  B 1 
ATOM 3365 C CD    . LYS B 2 22  ? -17.670 -21.708 -1.702  1.00 87.99 22  B 1 
ATOM 3366 C CE    . LYS B 2 22  ? -17.133 -20.994 -0.481  1.00 81.37 22  B 1 
ATOM 3367 N NZ    . LYS B 2 22  ? -17.588 -19.561 -0.492  1.00 72.78 22  B 1 
ATOM 3368 N N     . ALA B 2 23  ? -18.395 -25.609 -5.699  1.00 97.20 23  B 1 
ATOM 3369 C CA    . ALA B 2 23  ? -19.132 -25.873 -6.930  1.00 96.84 23  B 1 
ATOM 3370 C C     . ALA B 2 23  ? -19.137 -27.356 -7.343  1.00 96.94 23  B 1 
ATOM 3371 O O     . ALA B 2 23  ? -19.786 -27.723 -8.322  1.00 95.13 23  B 1 
ATOM 3372 C CB    . ALA B 2 23  ? -18.550 -24.984 -8.029  1.00 95.85 23  B 1 
ATOM 3373 N N     . VAL B 2 24  ? -18.400 -28.215 -6.626  1.00 97.31 24  B 1 
ATOM 3374 C CA    . VAL B 2 24  ? -18.317 -29.650 -6.902  1.00 97.33 24  B 1 
ATOM 3375 C C     . VAL B 2 24  ? -18.970 -30.420 -5.760  1.00 97.43 24  B 1 
ATOM 3376 O O     . VAL B 2 24  ? -18.704 -30.108 -4.595  1.00 95.76 24  B 1 
ATOM 3377 C CB    . VAL B 2 24  ? -16.854 -30.078 -7.134  1.00 96.25 24  B 1 
ATOM 3378 C CG1   . VAL B 2 24  ? -16.706 -31.580 -7.345  1.00 90.52 24  B 1 
ATOM 3379 C CG2   . VAL B 2 24  ? -16.283 -29.400 -8.383  1.00 89.84 24  B 1 
ATOM 3380 N N     . PRO B 2 25  ? -19.789 -31.456 -6.047  1.00 97.21 25  B 1 
ATOM 3381 C CA    . PRO B 2 25  ? -20.391 -32.306 -5.027  1.00 96.80 25  B 1 
ATOM 3382 C C     . PRO B 2 25  ? -19.356 -32.918 -4.083  1.00 97.00 25  B 1 
ATOM 3383 O O     . PRO B 2 25  ? -18.202 -33.152 -4.450  1.00 95.64 25  B 1 
ATOM 3384 C CB    . PRO B 2 25  ? -21.150 -33.394 -5.802  1.00 95.65 25  B 1 
ATOM 3385 C CG    . PRO B 2 25  ? -21.462 -32.730 -7.123  1.00 92.78 25  B 1 
ATOM 3386 C CD    . PRO B 2 25  ? -20.271 -31.822 -7.363  1.00 96.06 25  B 1 
ATOM 3387 N N     . ALA B 2 26  ? -19.761 -33.250 -2.846  1.00 96.62 26  B 1 
ATOM 3388 C CA    . ALA B 2 26  ? -18.845 -33.768 -1.822  1.00 96.54 26  B 1 
ATOM 3389 C C     . ALA B 2 26  ? -18.092 -35.052 -2.237  1.00 96.63 26  B 1 
ATOM 3390 O O     . ALA B 2 26  ? -16.958 -35.280 -1.802  1.00 93.77 26  B 1 
ATOM 3391 C CB    . ALA B 2 26  ? -19.662 -34.006 -0.544  1.00 95.09 26  B 1 
ATOM 3392 N N     . ASN B 2 27  ? -18.688 -35.883 -3.098  1.00 96.17 27  B 1 
ATOM 3393 C CA    . ASN B 2 27  ? -18.075 -37.090 -3.669  1.00 95.88 27  B 1 
ATOM 3394 C C     . ASN B 2 27  ? -17.202 -36.814 -4.907  1.00 96.11 27  B 1 
ATOM 3395 O O     . ASN B 2 27  ? -16.567 -37.744 -5.419  1.00 92.71 27  B 1 
ATOM 3396 C CB    . ASN B 2 27  ? -19.190 -38.115 -3.968  1.00 94.21 27  B 1 
ATOM 3397 C CG    . ASN B 2 27  ? -20.154 -37.648 -5.056  1.00 89.83 27  B 1 
ATOM 3398 O OD1   . ASN B 2 27  ? -20.256 -36.495 -5.375  1.00 78.01 27  B 1 
ATOM 3399 N ND2   . ASN B 2 27  ? -20.892 -38.551 -5.663  1.00 80.29 27  B 1 
ATOM 3400 N N     . GLY B 2 28  ? -17.187 -35.575 -5.410  1.00 96.30 28  B 1 
ATOM 3401 C CA    . GLY B 2 28  ? -16.399 -35.147 -6.546  1.00 96.40 28  B 1 
ATOM 3402 C C     . GLY B 2 28  ? -14.940 -34.887 -6.191  1.00 97.07 28  B 1 
ATOM 3403 O O     . GLY B 2 28  ? -14.578 -34.510 -5.072  1.00 95.09 28  B 1 
ATOM 3404 N N     . LYS B 2 29  ? -14.064 -35.061 -7.192  1.00 97.39 29  B 1 
ATOM 3405 C CA    . LYS B 2 29  ? -12.642 -34.738 -7.094  1.00 97.49 29  B 1 
ATOM 3406 C C     . LYS B 2 29  ? -12.271 -33.686 -8.134  1.00 97.87 29  B 1 
ATOM 3407 O O     . LYS B 2 29  ? -12.909 -33.576 -9.173  1.00 96.63 29  B 1 
ATOM 3408 C CB    . LYS B 2 29  ? -11.795 -36.010 -7.227  1.00 96.09 29  B 1 
ATOM 3409 C CG    . LYS B 2 29  ? -12.035 -37.008 -6.075  1.00 90.29 29  B 1 
ATOM 3410 C CD    . LYS B 2 29  ? -11.170 -38.256 -6.232  1.00 85.63 29  B 1 
ATOM 3411 C CE    . LYS B 2 29  ? -11.465 -39.254 -5.121  1.00 77.55 29  B 1 
ATOM 3412 N NZ    . LYS B 2 29  ? -10.703 -40.516 -5.276  1.00 67.38 29  B 1 
ATOM 3413 N N     . ILE B 2 30  ? -11.220 -32.926 -7.856  1.00 97.26 30  B 1 
ATOM 3414 C CA    . ILE B 2 30  ? -10.684 -31.927 -8.775  1.00 97.65 30  B 1 
ATOM 3415 C C     . ILE B 2 30  ? -9.221  -32.265 -9.038  1.00 97.66 30  B 1 
ATOM 3416 O O     . ILE B 2 30  ? -8.408  -32.269 -8.105  1.00 96.54 30  B 1 
ATOM 3417 C CB    . ILE B 2 30  ? -10.870 -30.496 -8.233  1.00 97.33 30  B 1 
ATOM 3418 C CG1   . ILE B 2 30  ? -12.328 -30.210 -7.821  1.00 95.42 30  B 1 
ATOM 3419 C CG2   . ILE B 2 30  ? -10.410 -29.489 -9.302  1.00 95.58 30  B 1 
ATOM 3420 C CD1   . ILE B 2 30  ? -12.528 -28.875 -7.097  1.00 92.42 30  B 1 
ATOM 3421 N N     . ALA B 2 31  ? -8.903  -32.555 -10.301 1.00 97.92 31  B 1 
ATOM 3422 C CA    . ALA B 2 31  ? -7.542  -32.827 -10.731 1.00 97.96 31  B 1 
ATOM 3423 C C     . ALA B 2 31  ? -6.632  -31.606 -10.525 1.00 98.00 31  B 1 
ATOM 3424 O O     . ALA B 2 31  ? -7.089  -30.473 -10.352 1.00 97.16 31  B 1 
ATOM 3425 C CB    . ALA B 2 31  ? -7.569  -33.293 -12.192 1.00 97.13 31  B 1 
ATOM 3426 N N     . LYS B 2 32  ? -5.319  -31.857 -10.453 1.00 97.09 32  B 1 
ATOM 3427 C CA    . LYS B 2 32  ? -4.336  -30.790 -10.229 1.00 96.72 32  B 1 
ATOM 3428 C C     . LYS B 2 32  ? -4.279  -29.830 -11.422 1.00 97.15 32  B 1 
ATOM 3429 O O     . LYS B 2 32  ? -4.326  -28.625 -11.208 1.00 96.30 32  B 1 
ATOM 3430 C CB    . LYS B 2 32  ? -2.968  -31.415 -9.928  1.00 95.45 32  B 1 
ATOM 3431 C CG    . LYS B 2 32  ? -1.923  -30.340 -9.595  1.00 90.03 32  B 1 
ATOM 3432 C CD    . LYS B 2 32  ? -0.514  -30.939 -9.452  1.00 83.37 32  B 1 
ATOM 3433 C CE    . LYS B 2 32  ? 0.464   -29.771 -9.373  1.00 72.29 32  B 1 
ATOM 3434 N NZ    . LYS B 2 32  ? 1.854   -30.138 -9.711  1.00 63.25 32  B 1 
ATOM 3435 N N     . ASP B 2 33  ? -4.256  -30.371 -12.627 1.00 97.42 33  B 1 
ATOM 3436 C CA    . ASP B 2 33  ? -4.275  -29.635 -13.892 1.00 97.24 33  B 1 
ATOM 3437 C C     . ASP B 2 33  ? -5.520  -28.734 -14.023 1.00 97.60 33  B 1 
ATOM 3438 O O     . ASP B 2 33  ? -5.399  -27.573 -14.403 1.00 96.50 33  B 1 
ATOM 3439 C CB    . ASP B 2 33  ? -4.193  -30.634 -15.058 1.00 95.63 33  B 1 
ATOM 3440 C CG    . ASP B 2 33  ? -5.355  -31.649 -15.120 1.00 90.81 33  B 1 
ATOM 3441 O OD1   . ASP B 2 33  ? -6.119  -31.743 -14.131 1.00 78.86 33  B 1 
ATOM 3442 O OD2   . ASP B 2 33  ? -5.485  -32.335 -16.149 1.00 83.20 33  B 1 
ATOM 3443 N N     . ALA B 2 34  ? -6.695  -29.200 -13.596 1.00 97.70 34  B 1 
ATOM 3444 C CA    . ALA B 2 34  ? -7.910  -28.396 -13.579 1.00 97.85 34  B 1 
ATOM 3445 C C     . ALA B 2 34  ? -7.781  -27.177 -12.649 1.00 98.01 34  B 1 
ATOM 3446 O O     . ALA B 2 34  ? -8.233  -26.085 -12.992 1.00 97.50 34  B 1 
ATOM 3447 C CB    . ALA B 2 34  ? -9.091  -29.287 -13.164 1.00 97.41 34  B 1 
ATOM 3448 N N     . LYS B 2 35  ? -7.130  -27.325 -11.478 1.00 97.98 35  B 1 
ATOM 3449 C CA    . LYS B 2 35  ? -6.893  -26.197 -10.554 1.00 97.94 35  B 1 
ATOM 3450 C C     . LYS B 2 35  ? -5.909  -25.182 -11.136 1.00 98.05 35  B 1 
ATOM 3451 O O     . LYS B 2 35  ? -6.129  -23.988 -10.983 1.00 97.39 35  B 1 
ATOM 3452 C CB    . LYS B 2 35  ? -6.362  -26.706 -9.213  1.00 97.45 35  B 1 
ATOM 3453 C CG    . LYS B 2 35  ? -7.399  -27.513 -8.433  1.00 96.04 35  B 1 
ATOM 3454 C CD    . LYS B 2 35  ? -6.718  -28.216 -7.268  1.00 94.24 35  B 1 
ATOM 3455 C CE    . LYS B 2 35  ? -7.721  -29.140 -6.587  1.00 90.19 35  B 1 
ATOM 3456 N NZ    . LYS B 2 35  ? -7.043  -30.175 -5.785  1.00 84.08 35  B 1 
ATOM 3457 N N     . GLU B 2 36  ? -4.843  -25.651 -11.772 1.00 97.71 36  B 1 
ATOM 3458 C CA    . GLU B 2 36  ? -3.831  -24.811 -12.405 1.00 97.52 36  B 1 
ATOM 3459 C C     . GLU B 2 36  ? -4.412  -24.053 -13.604 1.00 97.65 36  B 1 
ATOM 3460 O O     . GLU B 2 36  ? -4.265  -22.839 -13.693 1.00 97.07 36  B 1 
ATOM 3461 C CB    . GLU B 2 36  ? -2.618  -25.675 -12.789 1.00 96.88 36  B 1 
ATOM 3462 C CG    . GLU B 2 36  ? -1.850  -26.135 -11.542 1.00 94.97 36  B 1 
ATOM 3463 C CD    . GLU B 2 36  ? -0.755  -27.180 -11.775 1.00 93.50 36  B 1 
ATOM 3464 O OE1   . GLU B 2 36  ? 0.069   -27.378 -10.840 1.00 90.54 36  B 1 
ATOM 3465 O OE2   . GLU B 2 36  ? -0.757  -27.869 -12.806 1.00 88.66 36  B 1 
ATOM 3466 N N     . THR B 2 37  ? -5.194  -24.740 -14.445 1.00 97.79 37  B 1 
ATOM 3467 C CA    . THR B 2 37  ? -5.920  -24.111 -15.552 1.00 97.77 37  B 1 
ATOM 3468 C C     . THR B 2 37  ? -6.855  -23.015 -15.051 1.00 97.93 37  B 1 
ATOM 3469 O O     . THR B 2 37  ? -6.830  -21.901 -15.564 1.00 97.51 37  B 1 
ATOM 3470 C CB    . THR B 2 37  ? -6.734  -25.152 -16.324 1.00 97.30 37  B 1 
ATOM 3471 O OG1   . THR B 2 37  ? -5.883  -26.162 -16.822 1.00 92.63 37  B 1 
ATOM 3472 C CG2   . THR B 2 37  ? -7.461  -24.552 -17.524 1.00 91.92 37  B 1 
ATOM 3473 N N     . LEU B 2 38  ? -7.647  -23.285 -14.014 1.00 98.03 38  B 1 
ATOM 3474 C CA    . LEU B 2 38  ? -8.554  -22.276 -13.483 1.00 98.17 38  B 1 
ATOM 3475 C C     . LEU B 2 38  ? -7.810  -21.107 -12.825 1.00 98.22 38  B 1 
ATOM 3476 O O     . LEU B 2 38  ? -8.271  -19.971 -12.881 1.00 97.49 38  B 1 
ATOM 3477 C CB    . LEU B 2 38  ? -9.553  -22.947 -12.534 1.00 97.51 38  B 1 
ATOM 3478 C CG    . LEU B 2 38  ? -10.828 -22.104 -12.358 1.00 93.75 38  B 1 
ATOM 3479 C CD1   . LEU B 2 38  ? -11.623 -21.988 -13.649 1.00 85.46 38  B 1 
ATOM 3480 C CD2   . LEU B 2 38  ? -11.736 -22.784 -11.352 1.00 85.84 38  B 1 
ATOM 3481 N N     . GLN B 2 39  ? -6.629  -21.360 -12.233 1.00 97.97 39  B 1 
ATOM 3482 C CA    . GLN B 2 39  ? -5.747  -20.322 -11.697 1.00 97.89 39  B 1 
ATOM 3483 C C     . GLN B 2 39  ? -5.302  -19.323 -12.782 1.00 97.83 39  B 1 
ATOM 3484 O O     . GLN B 2 39  ? -5.319  -18.113 -12.547 1.00 97.19 39  B 1 
ATOM 3485 C CB    . GLN B 2 39  ? -4.533  -20.995 -11.040 1.00 97.17 39  B 1 
ATOM 3486 C CG    . GLN B 2 39  ? -3.651  -20.011 -10.289 1.00 95.95 39  B 1 
ATOM 3487 C CD    . GLN B 2 39  ? -2.385  -20.648 -9.701  1.00 95.50 39  B 1 
ATOM 3488 O OE1   . GLN B 2 39  ? -1.881  -21.669 -10.137 1.00 90.24 39  B 1 
ATOM 3489 N NE2   . GLN B 2 39  ? -1.816  -20.048 -8.690  1.00 88.41 39  B 1 
ATOM 3490 N N     . GLU B 2 40  ? -4.947  -19.826 -13.958 1.00 97.63 40  B 1 
ATOM 3491 C CA    . GLU B 2 40  ? -4.612  -19.008 -15.112 1.00 97.47 40  B 1 
ATOM 3492 C C     . GLU B 2 40  ? -5.836  -18.257 -15.630 1.00 97.89 40  B 1 
ATOM 3493 O O     . GLU B 2 40  ? -5.791  -17.031 -15.744 1.00 97.24 40  B 1 
ATOM 3494 C CB    . GLU B 2 40  ? -3.983  -19.873 -16.212 1.00 96.64 40  B 1 
ATOM 3495 C CG    . GLU B 2 40  ? -2.599  -20.374 -15.808 1.00 90.82 40  B 1 
ATOM 3496 C CD    . GLU B 2 40  ? -1.894  -21.201 -16.889 1.00 87.68 40  B 1 
ATOM 3497 O OE1   . GLU B 2 40  ? -0.856  -21.810 -16.544 1.00 83.82 40  B 1 
ATOM 3498 O OE2   . GLU B 2 40  ? -2.363  -21.195 -18.044 1.00 81.87 40  B 1 
ATOM 3499 N N     . CYS B 2 41  ? -6.971  -18.951 -15.822 1.00 97.97 41  B 1 
ATOM 3500 C CA    . CYS B 2 41  ? -8.211  -18.355 -16.304 1.00 97.92 41  B 1 
ATOM 3501 C C     . CYS B 2 41  ? -8.675  -17.172 -15.446 1.00 98.11 41  B 1 
ATOM 3502 O O     . CYS B 2 41  ? -9.017  -16.118 -15.975 1.00 97.71 41  B 1 
ATOM 3503 C CB    . CYS B 2 41  ? -9.304  -19.430 -16.360 1.00 97.78 41  B 1 
ATOM 3504 S SG    . CYS B 2 41  ? -8.933  -20.673 -17.636 1.00 96.68 41  B 1 
ATOM 3505 N N     . VAL B 2 42  ? -8.636  -17.279 -14.118 1.00 98.32 42  B 1 
ATOM 3506 C CA    . VAL B 2 42  ? -9.022  -16.183 -13.207 1.00 98.34 42  B 1 
ATOM 3507 C C     . VAL B 2 42  ? -8.075  -14.991 -13.321 1.00 98.49 42  B 1 
ATOM 3508 O O     . VAL B 2 42  ? -8.503  -13.837 -13.259 1.00 97.90 42  B 1 
ATOM 3509 C CB    . VAL B 2 42  ? -9.058  -16.675 -11.759 1.00 97.73 42  B 1 
ATOM 3510 C CG1   . VAL B 2 42  ? -9.333  -15.552 -10.755 1.00 91.10 42  B 1 
ATOM 3511 C CG2   . VAL B 2 42  ? -10.172 -17.689 -11.575 1.00 90.39 42  B 1 
ATOM 3512 N N     . SER B 2 43  ? -6.781  -15.239 -13.486 1.00 97.99 43  B 1 
ATOM 3513 C CA    . SER B 2 43  ? -5.792  -14.164 -13.619 1.00 97.72 43  B 1 
ATOM 3514 C C     . SER B 2 43  ? -5.931  -13.428 -14.950 1.00 97.97 43  B 1 
ATOM 3515 O O     . SER B 2 43  ? -5.740  -12.211 -15.013 1.00 97.28 43  B 1 
ATOM 3516 C CB    . SER B 2 43  ? -4.391  -14.734 -13.449 1.00 96.84 43  B 1 
ATOM 3517 O OG    . SER B 2 43  ? -4.315  -15.389 -12.191 1.00 84.50 43  B 1 
ATOM 3518 N N     . GLU B 2 44  ? -6.334  -14.142 -15.987 1.00 97.69 44  B 1 
ATOM 3519 C CA    . GLU B 2 44  ? -6.675  -13.571 -17.284 1.00 97.61 44  B 1 
ATOM 3520 C C     . GLU B 2 44  ? -8.001  -12.810 -17.242 1.00 97.88 44  B 1 
ATOM 3521 O O     . GLU B 2 44  ? -8.049  -11.708 -17.776 1.00 97.19 44  B 1 
ATOM 3522 C CB    . GLU B 2 44  ? -6.675  -14.657 -18.359 1.00 96.90 44  B 1 
ATOM 3523 C CG    . GLU B 2 44  ? -5.260  -15.172 -18.663 1.00 92.34 44  B 1 
ATOM 3524 C CD    . GLU B 2 44  ? -4.281  -14.071 -19.073 1.00 92.45 44  B 1 
ATOM 3525 O OE1   . GLU B 2 44  ? -3.073  -14.130 -18.732 1.00 87.96 44  B 1 
ATOM 3526 O OE2   . GLU B 2 44  ? -4.697  -13.083 -19.705 1.00 88.13 44  B 1 
ATOM 3527 N N     . PHE B 2 45  ? -9.011  -13.287 -16.511 1.00 98.26 45  B 1 
ATOM 3528 C CA    . PHE B 2 45  ? -10.258 -12.558 -16.276 1.00 98.36 45  B 1 
ATOM 3529 C C     . PHE B 2 45  ? -10.000 -11.192 -15.626 1.00 98.40 45  B 1 
ATOM 3530 O O     . PHE B 2 45  ? -10.462 -10.169 -16.130 1.00 98.03 45  B 1 
ATOM 3531 C CB    . PHE B 2 45  ? -11.194 -13.412 -15.421 1.00 98.32 45  B 1 
ATOM 3532 C CG    . PHE B 2 45  ? -12.453 -12.691 -14.987 1.00 98.30 45  B 1 
ATOM 3533 C CD1   . PHE B 2 45  ? -12.609 -12.276 -13.649 1.00 97.62 45  B 1 
ATOM 3534 C CD2   . PHE B 2 45  ? -13.468 -12.416 -15.911 1.00 97.58 45  B 1 
ATOM 3535 C CE1   . PHE B 2 45  ? -13.774 -11.605 -13.252 1.00 97.25 45  B 1 
ATOM 3536 C CE2   . PHE B 2 45  ? -14.626 -11.743 -15.522 1.00 97.16 45  B 1 
ATOM 3537 C CZ    . PHE B 2 45  ? -14.789 -11.339 -14.188 1.00 97.39 45  B 1 
ATOM 3538 N N     . ILE B 2 46  ? -9.172  -11.138 -14.571 1.00 98.33 46  B 1 
ATOM 3539 C CA    . ILE B 2 46  ? -8.783  -9.872  -13.948 1.00 98.41 46  B 1 
ATOM 3540 C C     . ILE B 2 46  ? -8.110  -8.949  -14.973 1.00 98.34 46  B 1 
ATOM 3541 O O     . ILE B 2 46  ? -8.421  -7.761  -15.039 1.00 97.88 46  B 1 
ATOM 3542 C CB    . ILE B 2 46  ? -7.841  -10.105 -12.743 1.00 98.32 46  B 1 
ATOM 3543 C CG1   . ILE B 2 46  ? -8.567  -10.843 -11.598 1.00 97.50 46  B 1 
ATOM 3544 C CG2   . ILE B 2 46  ? -7.274  -8.778  -12.201 1.00 97.27 46  B 1 
ATOM 3545 C CD1   . ILE B 2 46  ? -7.622  -11.438 -10.552 1.00 95.51 46  B 1 
ATOM 3546 N N     . SER B 2 47  ? -7.195  -9.481  -15.777 1.00 98.23 47  B 1 
ATOM 3547 C CA    . SER B 2 47  ? -6.447  -8.684  -16.746 1.00 98.04 47  B 1 
ATOM 3548 C C     . SER B 2 47  ? -7.331  -8.182  -17.895 1.00 98.04 47  B 1 
ATOM 3549 O O     . SER B 2 47  ? -7.150  -7.053  -18.342 1.00 97.32 47  B 1 
ATOM 3550 C CB    . SER B 2 47  ? -5.286  -9.492  -17.305 1.00 97.44 47  B 1 
ATOM 3551 O OG    . SER B 2 47  ? -4.427  -9.920  -16.267 1.00 92.49 47  B 1 
ATOM 3552 N N     . PHE B 2 48  ? -8.285  -8.990  -18.347 1.00 98.28 48  B 1 
ATOM 3553 C CA    . PHE B 2 48  ? -9.238  -8.660  -19.399 1.00 98.12 48  B 1 
ATOM 3554 C C     . PHE B 2 48  ? -10.170 -7.529  -18.979 1.00 98.12 48  B 1 
ATOM 3555 O O     . PHE B 2 48  ? -10.191 -6.476  -19.617 1.00 97.54 48  B 1 
ATOM 3556 C CB    . PHE B 2 48  ? -10.010 -9.941  -19.769 1.00 97.87 48  B 1 
ATOM 3557 C CG    . PHE B 2 48  ? -10.995 -9.782  -20.921 1.00 97.63 48  B 1 
ATOM 3558 C CD1   . PHE B 2 48  ? -12.262 -10.372 -20.839 1.00 96.42 48  B 1 
ATOM 3559 C CD2   . PHE B 2 48  ? -10.626 -9.096  -22.086 1.00 96.24 48  B 1 
ATOM 3560 C CE1   . PHE B 2 48  ? -13.150 -10.294 -21.917 1.00 95.29 48  B 1 
ATOM 3561 C CE2   . PHE B 2 48  ? -11.514 -9.005  -23.168 1.00 95.15 48  B 1 
ATOM 3562 C CZ    . PHE B 2 48  ? -12.776 -9.611  -23.090 1.00 95.51 48  B 1 
ATOM 3563 N N     . VAL B 2 49  ? -10.840 -7.674  -17.829 1.00 98.28 49  B 1 
ATOM 3564 C CA    . VAL B 2 49  ? -11.717 -6.634  -17.279 1.00 98.26 49  B 1 
ATOM 3565 C C     . VAL B 2 49  ? -10.928 -5.364  -16.930 1.00 98.27 49  B 1 
ATOM 3566 O O     . VAL B 2 49  ? -11.384 -4.252  -17.191 1.00 97.53 49  B 1 
ATOM 3567 C CB    . VAL B 2 49  ? -12.485 -7.173  -16.058 1.00 98.02 49  B 1 
ATOM 3568 C CG1   . VAL B 2 49  ? -13.365 -6.107  -15.407 1.00 96.71 49  B 1 
ATOM 3569 C CG2   . VAL B 2 49  ? -13.399 -8.339  -16.441 1.00 96.70 49  B 1 
ATOM 3570 N N     . THR B 2 50  ? -9.706  -5.492  -16.387 1.00 98.33 50  B 1 
ATOM 3571 C CA    . THR B 2 50  ? -8.848  -4.337  -16.095 1.00 98.26 50  B 1 
ATOM 3572 C C     . THR B 2 50  ? -8.446  -3.585  -17.362 1.00 98.17 50  B 1 
ATOM 3573 O O     . THR B 2 50  ? -8.388  -2.354  -17.330 1.00 97.43 50  B 1 
ATOM 3574 C CB    . THR B 2 50  ? -7.573  -4.741  -15.339 1.00 97.98 50  B 1 
ATOM 3575 O OG1   . THR B 2 50  ? -7.885  -5.326  -14.097 1.00 93.59 50  B 1 
ATOM 3576 C CG2   . THR B 2 50  ? -6.669  -3.549  -15.005 1.00 93.19 50  B 1 
ATOM 3577 N N     . SER B 2 51  ? -8.163  -4.278  -18.456 1.00 97.92 51  B 1 
ATOM 3578 C CA    . SER B 2 51  ? -7.811  -3.651  -19.734 1.00 97.52 51  B 1 
ATOM 3579 C C     . SER B 2 51  ? -8.941  -2.757  -20.242 1.00 97.54 51  B 1 
ATOM 3580 O O     . SER B 2 51  ? -8.680  -1.610  -20.597 1.00 96.65 51  B 1 
ATOM 3581 C CB    . SER B 2 51  ? -7.466  -4.725  -20.775 1.00 96.65 51  B 1 
ATOM 3582 O OG    . SER B 2 51  ? -7.112  -4.134  -22.014 1.00 88.79 51  B 1 
ATOM 3583 N N     . GLU B 2 52  ? -10.175 -3.240  -20.205 1.00 97.98 52  B 1 
ATOM 3584 C CA    . GLU B 2 52  ? -11.337 -2.476  -20.658 1.00 97.71 52  B 1 
ATOM 3585 C C     . GLU B 2 52  ? -11.657 -1.301  -19.720 1.00 97.94 52  B 1 
ATOM 3586 O O     . GLU B 2 52  ? -11.859 -0.174  -20.169 1.00 97.23 52  B 1 
ATOM 3587 C CB    . GLU B 2 52  ? -12.536 -3.430  -20.805 1.00 97.07 52  B 1 
ATOM 3588 C CG    . GLU B 2 52  ? -13.702 -2.798  -21.594 1.00 93.08 52  B 1 
ATOM 3589 C CD    . GLU B 2 52  ? -13.340 -2.438  -23.047 1.00 93.19 52  B 1 
ATOM 3590 O OE1   . GLU B 2 52  ? -14.018 -1.557  -23.616 1.00 88.72 52  B 1 
ATOM 3591 O OE2   . GLU B 2 52  ? -12.397 -3.033  -23.602 1.00 88.47 52  B 1 
ATOM 3592 N N     . ALA B 2 53  ? -11.611 -1.522  -18.404 1.00 98.12 53  B 1 
ATOM 3593 C CA    . ALA B 2 53  ? -11.809 -0.460  -17.424 1.00 98.17 53  B 1 
ATOM 3594 C C     . ALA B 2 53  ? -10.738 0.642   -17.532 1.00 98.09 53  B 1 
ATOM 3595 O O     . ALA B 2 53  ? -11.030 1.827   -17.375 1.00 97.33 53  B 1 
ATOM 3596 C CB    . ALA B 2 53  ? -11.818 -1.083  -16.029 1.00 97.94 53  B 1 
ATOM 3597 N N     . SER B 2 54  ? -9.486  0.268   -17.818 1.00 98.11 54  B 1 
ATOM 3598 C CA    . SER B 2 54  ? -8.389  1.209   -18.040 1.00 97.80 54  B 1 
ATOM 3599 C C     . SER B 2 54  ? -8.599  2.034   -19.312 1.00 97.77 54  B 1 
ATOM 3600 O O     . SER B 2 54  ? -8.414  3.250   -19.272 1.00 96.93 54  B 1 
ATOM 3601 C CB    . SER B 2 54  ? -7.054  0.467   -18.098 1.00 97.03 54  B 1 
ATOM 3602 O OG    . SER B 2 54  ? -5.983  1.396   -18.157 1.00 87.10 54  B 1 
ATOM 3603 N N     . ASP B 2 55  ? -9.032  1.411   -20.395 1.00 97.27 55  B 1 
ATOM 3604 C CA    . ASP B 2 55  ? -9.330  2.107   -21.651 1.00 96.83 55  B 1 
ATOM 3605 C C     . ASP B 2 55  ? -10.459 3.134   -21.471 1.00 97.13 55  B 1 
ATOM 3606 O O     . ASP B 2 55  ? -10.313 4.301   -21.844 1.00 96.20 55  B 1 
ATOM 3607 C CB    . ASP B 2 55  ? -9.671  1.077   -22.747 1.00 95.77 55  B 1 
ATOM 3608 C CG    . ASP B 2 55  ? -9.829  1.712   -24.131 1.00 89.31 55  B 1 
ATOM 3609 O OD1   . ASP B 2 55  ? -8.993  2.550   -24.522 1.00 81.42 55  B 1 
ATOM 3610 O OD2   . ASP B 2 55  ? -10.795 1.376   -24.851 1.00 80.49 55  B 1 
ATOM 3611 N N     . LYS B 2 56  ? -11.539 2.767   -20.776 1.00 97.43 56  B 1 
ATOM 3612 C CA    . LYS B 2 56  ? -12.599 3.699   -20.383 1.00 97.32 56  B 1 
ATOM 3613 C C     . LYS B 2 56  ? -12.056 4.878   -19.572 1.00 97.51 56  B 1 
ATOM 3614 O O     . LYS B 2 56  ? -12.327 6.034   -19.897 1.00 96.89 56  B 1 
ATOM 3615 C CB    . LYS B 2 56  ? -13.686 2.958   -19.592 1.00 96.85 56  B 1 
ATOM 3616 C CG    . LYS B 2 56  ? -14.844 3.902   -19.214 1.00 94.89 56  B 1 
ATOM 3617 C CD    . LYS B 2 56  ? -15.813 3.253   -18.236 1.00 90.28 56  B 1 
ATOM 3618 C CE    . LYS B 2 56  ? -16.869 4.261   -17.824 1.00 86.10 56  B 1 
ATOM 3619 N NZ    . LYS B 2 56  ? -17.725 3.751   -16.736 1.00 78.48 56  B 1 
ATOM 3620 N N     . CYS B 2 57  ? -11.245 4.609   -18.551 1.00 97.71 57  B 1 
ATOM 3621 C CA    . CYS B 2 57  ? -10.646 5.669   -17.735 1.00 97.64 57  B 1 
ATOM 3622 C C     . CYS B 2 57  ? -9.776  6.625   -18.563 1.00 97.61 57  B 1 
ATOM 3623 O O     . CYS B 2 57  ? -9.788  7.832   -18.313 1.00 96.77 57  B 1 
ATOM 3624 C CB    . CYS B 2 57  ? -9.819  5.052   -16.604 1.00 97.45 57  B 1 
ATOM 3625 S SG    . CYS B 2 57  ? -10.893 4.324   -15.334 1.00 95.77 57  B 1 
ATOM 3626 N N     . GLN B 2 58  ? -9.032  6.122   -19.540 1.00 97.49 58  B 1 
ATOM 3627 C CA    . GLN B 2 58  ? -8.224  6.952   -20.435 1.00 97.24 58  B 1 
ATOM 3628 C C     . GLN B 2 58  ? -9.094  7.823   -21.350 1.00 97.42 58  B 1 
ATOM 3629 O O     . GLN B 2 58  ? -8.831  9.020   -21.453 1.00 96.38 58  B 1 
ATOM 3630 C CB    . GLN B 2 58  ? -7.290  6.076   -21.270 1.00 96.18 58  B 1 
ATOM 3631 C CG    . GLN B 2 58  ? -6.137  5.502   -20.451 1.00 90.65 58  B 1 
ATOM 3632 C CD    . GLN B 2 58  ? -5.187  4.661   -21.303 1.00 87.68 58  B 1 
ATOM 3633 O OE1   . GLN B 2 58  ? -5.219  4.673   -22.517 1.00 78.37 58  B 1 
ATOM 3634 N NE2   . GLN B 2 58  ? -4.298  3.922   -20.686 1.00 73.84 58  B 1 
ATOM 3635 N N     . LYS B 2 59  ? -10.159 7.268   -21.949 1.00 97.26 59  B 1 
ATOM 3636 C CA    . LYS B 2 59  ? -11.122 8.019   -22.768 1.00 97.10 59  B 1 
ATOM 3637 C C     . LYS B 2 59  ? -11.781 9.147   -21.976 1.00 97.32 59  B 1 
ATOM 3638 O O     . LYS B 2 59  ? -11.885 10.273  -22.468 1.00 95.90 59  B 1 
ATOM 3639 C CB    . LYS B 2 59  ? -12.179 7.053   -23.327 1.00 96.26 59  B 1 
ATOM 3640 C CG    . LYS B 2 59  ? -11.622 6.164   -24.453 1.00 89.70 59  B 1 
ATOM 3641 C CD    . LYS B 2 59  ? -12.612 5.045   -24.799 1.00 85.62 59  B 1 
ATOM 3642 C CE    . LYS B 2 59  ? -12.050 4.160   -25.902 1.00 77.82 59  B 1 
ATOM 3643 N NZ    . LYS B 2 59  ? -12.741 2.848   -25.984 1.00 68.36 59  B 1 
ATOM 3644 N N     . GLU B 2 60  ? -12.126 8.895   -20.712 1.00 96.94 60  B 1 
ATOM 3645 C CA    . GLU B 2 60  ? -12.701 9.884   -19.793 1.00 96.72 60  B 1 
ATOM 3646 C C     . GLU B 2 60  ? -11.653 10.780  -19.100 1.00 96.63 60  B 1 
ATOM 3647 O O     . GLU B 2 60  ? -11.985 11.572  -18.218 1.00 94.78 60  B 1 
ATOM 3648 C CB    . GLU B 2 60  ? -13.578 9.160   -18.762 1.00 96.28 60  B 1 
ATOM 3649 C CG    . GLU B 2 60  ? -14.815 8.488   -19.383 1.00 94.68 60  B 1 
ATOM 3650 C CD    . GLU B 2 60  ? -15.637 7.697   -18.347 1.00 93.70 60  B 1 
ATOM 3651 O OE1   . GLU B 2 60  ? -16.545 6.953   -18.755 1.00 90.36 60  B 1 
ATOM 3652 O OE2   . GLU B 2 60  ? -15.350 7.800   -17.139 1.00 88.57 60  B 1 
ATOM 3653 N N     . LYS B 2 61  ? -10.372 10.682  -19.469 1.00 96.15 61  B 1 
ATOM 3654 C CA    . LYS B 2 61  ? -9.237  11.425  -18.878 1.00 95.96 61  B 1 
ATOM 3655 C C     . LYS B 2 61  ? -9.109  11.256  -17.351 1.00 96.51 61  B 1 
ATOM 3656 O O     . LYS B 2 61  ? -8.558  12.118  -16.665 1.00 94.28 61  B 1 
ATOM 3657 C CB    . LYS B 2 61  ? -9.270  12.899  -19.315 1.00 94.61 61  B 1 
ATOM 3658 C CG    . LYS B 2 61  ? -9.265  13.085  -20.834 1.00 89.59 61  B 1 
ATOM 3659 C CD    . LYS B 2 61  ? -9.345  14.574  -21.194 1.00 80.00 61  B 1 
ATOM 3660 C CE    . LYS B 2 61  ? -9.378  14.738  -22.716 1.00 71.94 61  B 1 
ATOM 3661 N NZ    . LYS B 2 61  ? -9.573  16.145  -23.124 1.00 61.74 61  B 1 
ATOM 3662 N N     . ARG B 2 62  ? -9.584  10.131  -16.806 1.00 96.03 62  B 1 
ATOM 3663 C CA    . ARG B 2 62  ? -9.459  9.771   -15.394 1.00 96.44 62  B 1 
ATOM 3664 C C     . ARG B 2 62  ? -8.231  8.903   -15.157 1.00 96.60 62  B 1 
ATOM 3665 O O     . ARG B 2 62  ? -7.785  8.168   -16.031 1.00 95.19 62  B 1 
ATOM 3666 C CB    . ARG B 2 62  ? -10.742 9.102   -14.896 1.00 95.94 62  B 1 
ATOM 3667 C CG    . ARG B 2 62  ? -11.927 10.088  -14.873 1.00 93.83 62  B 1 
ATOM 3668 C CD    . ARG B 2 62  ? -13.187 9.516   -14.222 1.00 93.51 62  B 1 
ATOM 3669 N NE    . ARG B 2 62  ? -13.729 8.409   -14.996 1.00 90.55 62  B 1 
ATOM 3670 C CZ    . ARG B 2 62  ? -13.715 7.098   -14.703 1.00 92.21 62  B 1 
ATOM 3671 N NH1   . ARG B 2 62  ? -13.183 6.611   -13.604 1.00 83.73 62  B 1 
ATOM 3672 N NH2   . ARG B 2 62  ? -14.228 6.266   -15.533 1.00 86.51 62  B 1 
ATOM 3673 N N     . LYS B 2 63  ? -7.658  8.984   -13.950 1.00 97.19 63  B 1 
ATOM 3674 C CA    . LYS B 2 63  ? -6.441  8.231   -13.571 1.00 96.94 63  B 1 
ATOM 3675 C C     . LYS B 2 63  ? -6.701  7.109   -12.574 1.00 97.25 63  B 1 
ATOM 3676 O O     . LYS B 2 63  ? -5.798  6.327   -12.288 1.00 95.35 63  B 1 
ATOM 3677 C CB    . LYS B 2 63  ? -5.376  9.189   -13.024 1.00 95.97 63  B 1 
ATOM 3678 C CG    . LYS B 2 63  ? -4.892  10.200  -14.085 1.00 92.95 63  B 1 
ATOM 3679 C CD    . LYS B 2 63  ? -3.797  11.086  -13.515 1.00 87.19 63  B 1 
ATOM 3680 C CE    . LYS B 2 63  ? -3.367  12.115  -14.560 1.00 82.35 63  B 1 
ATOM 3681 N NZ    . LYS B 2 63  ? -2.381  13.074  -14.025 1.00 71.34 63  B 1 
ATOM 3682 N N     . THR B 2 64  ? -7.900  7.050   -12.012 1.00 97.66 64  B 1 
ATOM 3683 C CA    . THR B 2 64  ? -8.270  6.083   -10.981 1.00 97.70 64  B 1 
ATOM 3684 C C     . THR B 2 64  ? -9.337  5.151   -11.524 1.00 97.72 64  B 1 
ATOM 3685 O O     . THR B 2 64  ? -10.385 5.635   -11.951 1.00 96.62 64  B 1 
ATOM 3686 C CB    . THR B 2 64  ? -8.763  6.786   -9.712  1.00 97.03 64  B 1 
ATOM 3687 O OG1   . THR B 2 64  ? -7.814  7.740   -9.274  1.00 93.81 64  B 1 
ATOM 3688 C CG2   . THR B 2 64  ? -8.979  5.810   -8.555  1.00 94.32 64  B 1 
ATOM 3689 N N     . ILE B 2 65  ? -9.071  3.847   -11.475 1.00 98.12 65  B 1 
ATOM 3690 C CA    . ILE B 2 65  ? -10.064 2.811   -11.746 1.00 98.25 65  B 1 
ATOM 3691 C C     . ILE B 2 65  ? -10.906 2.608   -10.479 1.00 98.32 65  B 1 
ATOM 3692 O O     . ILE B 2 65  ? -10.346 2.276   -9.425  1.00 97.81 65  B 1 
ATOM 3693 C CB    . ILE B 2 65  ? -9.400  1.500   -12.207 1.00 98.00 65  B 1 
ATOM 3694 C CG1   . ILE B 2 65  ? -8.597  1.719   -13.509 1.00 95.96 65  B 1 
ATOM 3695 C CG2   . ILE B 2 65  ? -10.452 0.395   -12.404 1.00 95.78 65  B 1 
ATOM 3696 C CD1   . ILE B 2 65  ? -7.794  0.499   -13.975 1.00 91.17 65  B 1 
ATOM 3697 N N     . ASN B 2 66  ? -12.218 2.796   -10.593 1.00 97.92 66  B 1 
ATOM 3698 C CA    . ASN B 2 66  ? -13.195 2.628   -9.522  1.00 97.77 66  B 1 
ATOM 3699 C C     . ASN B 2 66  ? -13.981 1.318   -9.692  1.00 98.29 66  B 1 
ATOM 3700 O O     . ASN B 2 66  ? -13.866 0.645   -10.713 1.00 97.66 66  B 1 
ATOM 3701 C CB    . ASN B 2 66  ? -14.129 3.851   -9.513  1.00 96.40 66  B 1 
ATOM 3702 C CG    . ASN B 2 66  ? -13.423 5.155   -9.215  1.00 93.63 66  B 1 
ATOM 3703 O OD1   . ASN B 2 66  ? -12.331 5.222   -8.664  1.00 80.00 66  B 1 
ATOM 3704 N ND2   . ASN B 2 66  ? -14.041 6.257   -9.559  1.00 82.29 66  B 1 
ATOM 3705 N N     . GLY B 2 67  ? -14.794 0.962   -8.695  1.00 98.15 67  B 1 
ATOM 3706 C CA    . GLY B 2 67  ? -15.703 -0.182  -8.784  1.00 98.23 67  B 1 
ATOM 3707 C C     . GLY B 2 67  ? -16.666 -0.076  -9.962  1.00 98.44 67  B 1 
ATOM 3708 O O     . GLY B 2 67  ? -16.798 -1.037  -10.719 1.00 98.02 67  B 1 
ATOM 3709 N N     . ASP B 2 68  ? -17.235 1.104   -10.188 1.00 98.25 68  B 1 
ATOM 3710 C CA    . ASP B 2 68  ? -18.179 1.355   -11.287 1.00 98.19 68  B 1 
ATOM 3711 C C     . ASP B 2 68  ? -17.540 1.172   -12.674 1.00 98.26 68  B 1 
ATOM 3712 O O     . ASP B 2 68  ? -18.189 0.716   -13.604 1.00 97.63 68  B 1 
ATOM 3713 C CB    . ASP B 2 68  ? -18.764 2.769   -11.162 1.00 97.39 68  B 1 
ATOM 3714 C CG    . ASP B 2 68  ? -19.365 3.013   -9.777  1.00 95.27 68  B 1 
ATOM 3715 O OD1   . ASP B 2 68  ? -20.168 2.184   -9.303  1.00 89.09 68  B 1 
ATOM 3716 O OD2   . ASP B 2 68  ? -18.948 3.997   -9.120  1.00 88.82 68  B 1 
ATOM 3717 N N     . ASP B 2 69  ? -16.239 1.472   -12.815 1.00 98.34 69  B 1 
ATOM 3718 C CA    . ASP B 2 69  ? -15.507 1.230   -14.062 1.00 98.37 69  B 1 
ATOM 3719 C C     . ASP B 2 69  ? -15.365 -0.268  -14.349 1.00 98.49 69  B 1 
ATOM 3720 O O     . ASP B 2 69  ? -15.431 -0.681  -15.503 1.00 97.89 69  B 1 
ATOM 3721 C CB    . ASP B 2 69  ? -14.110 1.867   -14.009 1.00 98.05 69  B 1 
ATOM 3722 C CG    . ASP B 2 69  ? -14.129 3.380   -13.824 1.00 97.35 69  B 1 
ATOM 3723 O OD1   . ASP B 2 69  ? -14.936 4.065   -14.480 1.00 94.70 69  B 1 
ATOM 3724 O OD2   . ASP B 2 69  ? -13.285 3.916   -13.065 1.00 94.74 69  B 1 
ATOM 3725 N N     . LEU B 2 70  ? -15.176 -1.077  -13.295 1.00 98.47 70  B 1 
ATOM 3726 C CA    . LEU B 2 70  ? -15.110 -2.525  -13.420 1.00 98.52 70  B 1 
ATOM 3727 C C     . LEU B 2 70  ? -16.475 -3.123  -13.762 1.00 98.54 70  B 1 
ATOM 3728 O O     . LEU B 2 70  ? -16.545 -4.010  -14.610 1.00 98.06 70  B 1 
ATOM 3729 C CB    . LEU B 2 70  ? -14.568 -3.159  -12.126 1.00 98.47 70  B 1 
ATOM 3730 C CG    . LEU B 2 70  ? -13.150 -2.724  -11.720 1.00 97.99 70  B 1 
ATOM 3731 C CD1   . LEU B 2 70  ? -12.756 -3.432  -10.425 1.00 96.78 70  B 1 
ATOM 3732 C CD2   . LEU B 2 70  ? -12.110 -3.057  -12.789 1.00 96.56 70  B 1 
ATOM 3733 N N     . LEU B 2 71  ? -17.550 -2.627  -13.153 1.00 98.49 71  B 1 
ATOM 3734 C CA    . LEU B 2 71  ? -18.913 -3.067  -13.468 1.00 98.44 71  B 1 
ATOM 3735 C C     . LEU B 2 71  ? -19.289 -2.723  -14.913 1.00 98.31 71  B 1 
ATOM 3736 O O     . LEU B 2 71  ? -19.795 -3.573  -15.636 1.00 97.66 71  B 1 
ATOM 3737 C CB    . LEU B 2 71  ? -19.917 -2.445  -12.483 1.00 98.08 71  B 1 
ATOM 3738 C CG    . LEU B 2 71  ? -19.727 -2.851  -11.007 1.00 96.65 71  B 1 
ATOM 3739 C CD1   . LEU B 2 71  ? -20.857 -2.247  -10.169 1.00 93.09 71  B 1 
ATOM 3740 C CD2   . LEU B 2 71  ? -19.738 -4.362  -10.812 1.00 92.53 71  B 1 
ATOM 3741 N N     . TRP B 2 72  ? -18.968 -1.517  -15.352 1.00 98.36 72  B 1 
ATOM 3742 C CA    . TRP B 2 72  ? -19.164 -1.115  -16.746 1.00 98.25 72  B 1 
ATOM 3743 C C     . TRP B 2 72  ? -18.346 -1.984  -17.712 1.00 98.20 72  B 1 
ATOM 3744 O O     . TRP B 2 72  ? -18.868 -2.415  -18.739 1.00 97.55 72  B 1 
ATOM 3745 C CB    . TRP B 2 72  ? -18.804 0.360   -16.900 1.00 97.92 72  B 1 
ATOM 3746 C CG    . TRP B 2 72  ? -18.968 0.870   -18.295 1.00 97.37 72  B 1 
ATOM 3747 C CD1   . TRP B 2 72  ? -20.082 1.440   -18.792 1.00 95.65 72  B 1 
ATOM 3748 C CD2   . TRP B 2 72  ? -18.013 0.816   -19.392 1.00 96.43 72  B 1 
ATOM 3749 N NE1   . TRP B 2 72  ? -19.888 1.758   -20.136 1.00 94.17 72  B 1 
ATOM 3750 C CE2   . TRP B 2 72  ? -18.625 1.383   -20.541 1.00 95.33 72  B 1 
ATOM 3751 C CE3   . TRP B 2 72  ? -16.692 0.336   -19.524 1.00 94.21 72  B 1 
ATOM 3752 C CZ2   . TRP B 2 72  ? -17.961 1.462   -21.790 1.00 94.04 72  B 1 
ATOM 3753 C CZ3   . TRP B 2 72  ? -16.030 0.414   -20.762 1.00 91.57 72  B 1 
ATOM 3754 C CH2   . TRP B 2 72  ? -16.653 0.961   -21.873 1.00 91.73 72  B 1 
ATOM 3755 N N     . ALA B 2 73  ? -17.089 -2.278  -17.377 1.00 98.07 73  B 1 
ATOM 3756 C CA    . ALA B 2 73  ? -16.255 -3.155  -18.189 1.00 97.90 73  B 1 
ATOM 3757 C C     . ALA B 2 73  ? -16.833 -4.576  -18.264 1.00 97.90 73  B 1 
ATOM 3758 O O     . ALA B 2 73  ? -16.892 -5.145  -19.353 1.00 97.29 73  B 1 
ATOM 3759 C CB    . ALA B 2 73  ? -14.833 -3.150  -17.632 1.00 97.67 73  B 1 
ATOM 3760 N N     . MET B 2 74  ? -17.319 -5.128  -17.159 1.00 98.04 74  B 1 
ATOM 3761 C CA    . MET B 2 74  ? -17.962 -6.445  -17.143 1.00 97.97 74  B 1 
ATOM 3762 C C     . MET B 2 74  ? -19.220 -6.485  -18.020 1.00 97.76 74  B 1 
ATOM 3763 O O     . MET B 2 74  ? -19.327 -7.372  -18.858 1.00 96.86 74  B 1 
ATOM 3764 C CB    . MET B 2 74  ? -18.277 -6.871  -15.697 1.00 98.02 74  B 1 
ATOM 3765 C CG    . MET B 2 74  ? -17.019 -7.385  -14.985 1.00 97.48 74  B 1 
ATOM 3766 S SD    . MET B 2 74  ? -17.276 -7.973  -13.276 1.00 96.18 74  B 1 
ATOM 3767 C CE    . MET B 2 74  ? -16.899 -6.466  -12.372 1.00 89.86 74  B 1 
ATOM 3768 N N     . ALA B 2 75  ? -20.103 -5.489  -17.920 1.00 97.34 75  B 1 
ATOM 3769 C CA    . ALA B 2 75  ? -21.266 -5.371  -18.801 1.00 96.84 75  B 1 
ATOM 3770 C C     . ALA B 2 75  ? -20.851 -5.305  -20.282 1.00 96.71 75  B 1 
ATOM 3771 O O     . ALA B 2 75  ? -21.354 -6.046  -21.122 1.00 95.51 75  B 1 
ATOM 3772 C CB    . ALA B 2 75  ? -22.058 -4.122  -18.397 1.00 96.35 75  B 1 
ATOM 3773 N N     . THR B 2 76  ? -19.858 -4.469  -20.599 1.00 96.73 76  B 1 
ATOM 3774 C CA    . THR B 2 76  ? -19.342 -4.273  -21.964 1.00 96.32 76  B 1 
ATOM 3775 C C     . THR B 2 76  ? -18.735 -5.545  -22.573 1.00 96.27 76  B 1 
ATOM 3776 O O     . THR B 2 76  ? -18.794 -5.745  -23.784 1.00 94.54 76  B 1 
ATOM 3777 C CB    . THR B 2 76  ? -18.288 -3.159  -21.945 1.00 95.49 76  B 1 
ATOM 3778 O OG1   . THR B 2 76  ? -18.867 -1.949  -21.492 1.00 88.30 76  B 1 
ATOM 3779 C CG2   . THR B 2 76  ? -17.680 -2.858  -23.300 1.00 85.60 76  B 1 
ATOM 3780 N N     . LEU B 2 77  ? -18.147 -6.408  -21.729 1.00 96.84 77  B 1 
ATOM 3781 C CA    . LEU B 2 77  ? -17.473 -7.640  -22.153 1.00 96.75 77  B 1 
ATOM 3782 C C     . LEU B 2 77  ? -18.396 -8.878  -22.166 1.00 96.43 77  B 1 
ATOM 3783 O O     . LEU B 2 77  ? -17.914 -9.968  -22.460 1.00 94.29 77  B 1 
ATOM 3784 C CB    . LEU B 2 77  ? -16.228 -7.840  -21.283 1.00 96.52 77  B 1 
ATOM 3785 C CG    . LEU B 2 77  ? -15.145 -6.760  -21.452 1.00 96.14 77  B 1 
ATOM 3786 C CD1   . LEU B 2 77  ? -14.025 -7.012  -20.440 1.00 94.64 77  B 1 
ATOM 3787 C CD2   . LEU B 2 77  ? -14.547 -6.726  -22.859 1.00 94.13 77  B 1 
ATOM 3788 N N     . GLY B 2 78  ? -19.692 -8.714  -21.864 1.00 95.74 78  B 1 
ATOM 3789 C CA    . GLY B 2 78  ? -20.686 -9.789  -21.879 1.00 95.13 78  B 1 
ATOM 3790 C C     . GLY B 2 78  ? -20.868 -10.513 -20.545 1.00 95.71 78  B 1 
ATOM 3791 O O     . GLY B 2 78  ? -21.533 -11.547 -20.490 1.00 93.60 78  B 1 
ATOM 3792 N N     . PHE B 2 79  ? -20.317 -9.979  -19.450 1.00 96.98 79  B 1 
ATOM 3793 C CA    . PHE B 2 79  ? -20.545 -10.487 -18.093 1.00 97.04 79  B 1 
ATOM 3794 C C     . PHE B 2 79  ? -21.719 -9.762  -17.414 1.00 96.91 79  B 1 
ATOM 3795 O O     . PHE B 2 79  ? -21.622 -9.362  -16.251 1.00 95.78 79  B 1 
ATOM 3796 C CB    . PHE B 2 79  ? -19.251 -10.421 -17.277 1.00 96.89 79  B 1 
ATOM 3797 C CG    . PHE B 2 79  ? -18.085 -11.172 -17.870 1.00 96.78 79  B 1 
ATOM 3798 C CD1   . PHE B 2 79  ? -18.034 -12.572 -17.779 1.00 95.21 79  B 1 
ATOM 3799 C CD2   . PHE B 2 79  ? -17.062 -10.482 -18.528 1.00 95.10 79  B 1 
ATOM 3800 C CE1   . PHE B 2 79  ? -16.964 -13.277 -18.350 1.00 94.26 79  B 1 
ATOM 3801 C CE2   . PHE B 2 79  ? -15.991 -11.180 -19.105 1.00 94.42 79  B 1 
ATOM 3802 C CZ    . PHE B 2 79  ? -15.944 -12.580 -19.020 1.00 94.69 79  B 1 
ATOM 3803 N N     . GLU B 2 80  ? -22.818 -9.548  -18.133 1.00 96.65 80  B 1 
ATOM 3804 C CA    . GLU B 2 80  ? -23.960 -8.760  -17.649 1.00 96.22 80  B 1 
ATOM 3805 C C     . GLU B 2 80  ? -24.586 -9.343  -16.383 1.00 96.92 80  B 1 
ATOM 3806 O O     . GLU B 2 80  ? -24.881 -8.606  -15.446 1.00 95.82 80  B 1 
ATOM 3807 C CB    . GLU B 2 80  ? -25.022 -8.640  -18.755 1.00 93.77 80  B 1 
ATOM 3808 C CG    . GLU B 2 80  ? -24.502 -7.844  -19.957 1.00 80.87 80  B 1 
ATOM 3809 C CD    . GLU B 2 80  ? -25.565 -7.575  -21.028 1.00 75.80 80  B 1 
ATOM 3810 O OE1   . GLU B 2 80  ? -25.233 -6.794  -21.946 1.00 66.13 80  B 1 
ATOM 3811 O OE2   . GLU B 2 80  ? -26.671 -8.129  -20.924 1.00 65.15 80  B 1 
ATOM 3812 N N     . GLU B 2 81  ? -24.691 -10.664 -16.294 1.00 96.48 81  B 1 
ATOM 3813 C CA    . GLU B 2 81  ? -25.246 -11.365 -15.128 1.00 96.35 81  B 1 
ATOM 3814 C C     . GLU B 2 81  ? -24.451 -11.103 -13.831 1.00 97.10 81  B 1 
ATOM 3815 O O     . GLU B 2 81  ? -24.982 -11.231 -12.731 1.00 95.92 81  B 1 
ATOM 3816 C CB    . GLU B 2 81  ? -25.302 -12.874 -15.400 1.00 95.04 81  B 1 
ATOM 3817 C CG    . GLU B 2 81  ? -26.186 -13.262 -16.591 1.00 88.49 81  B 1 
ATOM 3818 C CD    . GLU B 2 81  ? -26.324 -14.788 -16.747 1.00 81.26 81  B 1 
ATOM 3819 O OE1   . GLU B 2 81  ? -27.390 -15.227 -17.222 1.00 73.35 81  B 1 
ATOM 3820 O OE2   . GLU B 2 81  ? -25.380 -15.517 -16.380 1.00 72.02 81  B 1 
ATOM 3821 N N     . TYR B 2 82  ? -23.180 -10.697 -13.941 1.00 97.59 82  B 1 
ATOM 3822 C CA    . TYR B 2 82  ? -22.349 -10.348 -12.786 1.00 97.86 82  B 1 
ATOM 3823 C C     . TYR B 2 82  ? -22.666 -8.951  -12.243 1.00 97.84 82  B 1 
ATOM 3824 O O     . TYR B 2 82  ? -22.394 -8.663  -11.078 1.00 96.94 82  B 1 
ATOM 3825 C CB    . TYR B 2 82  ? -20.860 -10.413 -13.172 1.00 97.78 82  B 1 
ATOM 3826 C CG    . TYR B 2 82  ? -20.305 -11.801 -13.441 1.00 97.85 82  B 1 
ATOM 3827 C CD1   . TYR B 2 82  ? -19.294 -12.332 -12.605 1.00 96.35 82  B 1 
ATOM 3828 C CD2   . TYR B 2 82  ? -20.758 -12.569 -14.527 1.00 96.00 82  B 1 
ATOM 3829 C CE1   . TYR B 2 82  ? -18.777 -13.615 -12.837 1.00 95.00 82  B 1 
ATOM 3830 C CE2   . TYR B 2 82  ? -20.257 -13.855 -14.763 1.00 95.02 82  B 1 
ATOM 3831 C CZ    . TYR B 2 82  ? -19.267 -14.381 -13.917 1.00 95.84 82  B 1 
ATOM 3832 O OH    . TYR B 2 82  ? -18.791 -15.646 -14.129 1.00 94.20 82  B 1 
ATOM 3833 N N     . VAL B 2 83  ? -23.199 -8.064  -13.092 1.00 97.81 83  B 1 
ATOM 3834 C CA    . VAL B 2 83  ? -23.267 -6.625  -12.807 1.00 97.89 83  B 1 
ATOM 3835 C C     . VAL B 2 83  ? -24.244 -6.324  -11.681 1.00 97.89 83  B 1 
ATOM 3836 O O     . VAL B 2 83  ? -23.865 -5.631  -10.732 1.00 97.19 83  B 1 
ATOM 3837 C CB    . VAL B 2 83  ? -23.605 -5.826  -14.079 1.00 97.16 83  B 1 
ATOM 3838 C CG1   . VAL B 2 83  ? -23.762 -4.325  -13.797 1.00 94.16 83  B 1 
ATOM 3839 C CG2   . VAL B 2 83  ? -22.487 -5.990  -15.105 1.00 94.08 83  B 1 
ATOM 3840 N N     . ASP B 2 84  ? -25.464 -6.833  -11.735 1.00 97.32 84  B 1 
ATOM 3841 C CA    . ASP B 2 84  ? -26.490 -6.502  -10.738 1.00 97.05 84  B 1 
ATOM 3842 C C     . ASP B 2 84  ? -26.179 -7.072  -9.343  1.00 97.44 84  B 1 
ATOM 3843 O O     . ASP B 2 84  ? -26.206 -6.309  -8.377  1.00 96.62 84  B 1 
ATOM 3844 C CB    . ASP B 2 84  ? -27.887 -6.856  -11.262 1.00 96.14 84  B 1 
ATOM 3845 C CG    . ASP B 2 84  ? -28.333 -5.953  -12.424 1.00 91.41 84  B 1 
ATOM 3846 O OD1   . ASP B 2 84  ? -27.817 -4.806  -12.531 1.00 84.29 84  B 1 
ATOM 3847 O OD2   . ASP B 2 84  ? -29.204 -6.404  -13.185 1.00 83.89 84  B 1 
ATOM 3848 N N     . PRO B 2 85  ? -25.736 -8.342  -9.190  1.00 97.40 85  B 1 
ATOM 3849 C CA    . PRO B 2 85  ? -25.250 -8.827  -7.895  1.00 97.33 85  B 1 
ATOM 3850 C C     . PRO B 2 85  ? -24.088 -7.996  -7.349  1.00 97.50 85  B 1 
ATOM 3851 O O     . PRO B 2 85  ? -24.029 -7.683  -6.155  1.00 96.79 85  B 1 
ATOM 3852 C CB    . PRO B 2 85  ? -24.830 -10.284 -8.136  1.00 96.57 85  B 1 
ATOM 3853 C CG    . PRO B 2 85  ? -25.543 -10.700 -9.403  1.00 94.28 85  B 1 
ATOM 3854 C CD    . PRO B 2 85  ? -25.727 -9.407  -10.185 1.00 96.60 85  B 1 
ATOM 3855 N N     . LEU B 2 86  ? -23.141 -7.591  -8.220  1.00 97.79 86  B 1 
ATOM 3856 C CA    . LEU B 2 86  ? -21.989 -6.806  -7.814  1.00 97.70 86  B 1 
ATOM 3857 C C     . LEU B 2 86  ? -22.322 -5.341  -7.512  1.00 97.79 86  B 1 
ATOM 3858 O O     . LEU B 2 86  ? -21.637 -4.746  -6.681  1.00 97.17 86  B 1 
ATOM 3859 C CB    . LEU B 2 86  ? -20.887 -6.906  -8.873  1.00 97.64 86  B 1 
ATOM 3860 C CG    . LEU B 2 86  ? -20.203 -8.282  -8.958  1.00 97.12 86  B 1 
ATOM 3861 C CD1   . LEU B 2 86  ? -19.264 -8.297  -10.154 1.00 95.86 86  B 1 
ATOM 3862 C CD2   . LEU B 2 86  ? -19.386 -8.603  -7.701  1.00 95.48 86  B 1 
ATOM 3863 N N     . LYS B 2 87  ? -23.361 -4.751  -8.122  1.00 97.69 87  B 1 
ATOM 3864 C CA    . LYS B 2 87  ? -23.881 -3.432  -7.726  1.00 97.64 87  B 1 
ATOM 3865 C C     . LYS B 2 87  ? -24.384 -3.466  -6.289  1.00 97.54 87  B 1 
ATOM 3866 O O     . LYS B 2 87  ? -24.001 -2.600  -5.506  1.00 96.80 87  B 1 
ATOM 3867 C CB    . LYS B 2 87  ? -25.020 -2.981  -8.651  1.00 97.14 87  B 1 
ATOM 3868 C CG    . LYS B 2 87  ? -24.549 -2.382  -9.982  1.00 90.06 87  B 1 
ATOM 3869 C CD    . LYS B 2 87  ? -25.793 -2.117  -10.848 1.00 87.45 87  B 1 
ATOM 3870 C CE    . LYS B 2 87  ? -25.464 -1.711  -12.279 1.00 79.94 87  B 1 
ATOM 3871 N NZ    . LYS B 2 87  ? -26.639 -1.961  -13.159 1.00 71.86 87  B 1 
ATOM 3872 N N     . ILE B 2 88  ? -25.184 -4.481  -5.927  1.00 97.20 88  B 1 
ATOM 3873 C CA    . ILE B 2 88  ? -25.674 -4.663  -4.557  1.00 97.01 88  B 1 
ATOM 3874 C C     . ILE B 2 88  ? -24.488 -4.822  -3.596  1.00 97.07 88  B 1 
ATOM 3875 O O     . ILE B 2 88  ? -24.401 -4.137  -2.584  1.00 96.25 88  B 1 
ATOM 3876 C CB    . ILE B 2 88  ? -26.641 -5.866  -4.474  1.00 96.58 88  B 1 
ATOM 3877 C CG1   . ILE B 2 88  ? -27.876 -5.646  -5.381  1.00 94.17 88  B 1 
ATOM 3878 C CG2   . ILE B 2 88  ? -27.087 -6.100  -3.021  1.00 93.75 88  B 1 
ATOM 3879 C CD1   . ILE B 2 88  ? -28.729 -6.911  -5.584  1.00 87.40 88  B 1 
ATOM 3880 N N     . TYR B 2 89  ? -23.522 -5.671  -3.952  1.00 97.61 89  B 1 
ATOM 3881 C CA    . TYR B 2 89  ? -22.319 -5.885  -3.144  1.00 97.51 89  B 1 
ATOM 3882 C C     . TYR B 2 89  ? -21.498 -4.600  -2.943  1.00 97.65 89  B 1 
ATOM 3883 O O     . TYR B 2 89  ? -21.042 -4.313  -1.830  1.00 96.85 89  B 1 
ATOM 3884 C CB    . TYR B 2 89  ? -21.461 -6.960  -3.805  1.00 97.37 89  B 1 
ATOM 3885 C CG    . TYR B 2 89  ? -20.285 -7.401  -2.967  1.00 97.25 89  B 1 
ATOM 3886 C CD1   . TYR B 2 89  ? -18.988 -6.926  -3.237  1.00 95.80 89  B 1 
ATOM 3887 C CD2   . TYR B 2 89  ? -20.489 -8.281  -1.882  1.00 95.81 89  B 1 
ATOM 3888 C CE1   . TYR B 2 89  ? -17.900 -7.332  -2.443  1.00 95.05 89  B 1 
ATOM 3889 C CE2   . TYR B 2 89  ? -19.409 -8.701  -1.086  1.00 95.03 89  B 1 
ATOM 3890 C CZ    . TYR B 2 89  ? -18.119 -8.222  -1.373  1.00 95.58 89  B 1 
ATOM 3891 O OH    . TYR B 2 89  ? -17.064 -8.630  -0.588  1.00 94.16 89  B 1 
ATOM 3892 N N     . LEU B 2 90  ? -21.310 -3.817  -3.999  1.00 97.40 90  B 1 
ATOM 3893 C CA    . LEU B 2 90  ? -20.595 -2.553  -3.952  1.00 97.31 90  B 1 
ATOM 3894 C C     . LEU B 2 90  ? -21.331 -1.515  -3.103  1.00 97.24 90  B 1 
ATOM 3895 O O     . LEU B 2 90  ? -20.678 -0.797  -2.345  1.00 96.28 90  B 1 
ATOM 3896 C CB    . LEU B 2 90  ? -20.355 -2.057  -5.390  1.00 96.86 90  B 1 
ATOM 3897 C CG    . LEU B 2 90  ? -19.614 -0.704  -5.491  1.00 95.27 90  B 1 
ATOM 3898 C CD1   . LEU B 2 90  ? -18.233 -0.741  -4.843  1.00 90.72 90  B 1 
ATOM 3899 C CD2   . LEU B 2 90  ? -19.440 -0.324  -6.960  1.00 89.95 90  B 1 
ATOM 3900 N N     . GLN B 2 91  ? -22.645 -1.447  -3.200  1.00 96.75 91  B 1 
ATOM 3901 C CA    . GLN B 2 91  ? -23.445 -0.545  -2.378  1.00 96.65 91  B 1 
ATOM 3902 C C     . GLN B 2 91  ? -23.314 -0.892  -0.896  1.00 96.76 91  B 1 
ATOM 3903 O O     . GLN B 2 91  ? -22.942 -0.021  -0.106  1.00 95.87 91  B 1 
ATOM 3904 C CB    . GLN B 2 91  ? -24.900 -0.535  -2.859  1.00 95.97 91  B 1 
ATOM 3905 C CG    . GLN B 2 91  ? -25.729 0.556   -2.146  1.00 89.12 91  B 1 
ATOM 3906 C CD    . GLN B 2 91  ? -25.139 1.959   -2.335  1.00 84.24 91  B 1 
ATOM 3907 O OE1   . GLN B 2 91  ? -24.730 2.352   -3.412  1.00 77.12 91  B 1 
ATOM 3908 N NE2   . GLN B 2 91  ? -25.053 2.737   -1.280  1.00 71.51 91  B 1 
ATOM 3909 N N     . LYS B 2 92  ? -23.459 -2.166  -0.517  1.00 96.81 92  B 1 
ATOM 3910 C CA    . LYS B 2 92  ? -23.262 -2.635  0.860   1.00 96.51 92  B 1 
ATOM 3911 C C     . LYS B 2 92  ? -21.847 -2.394  1.398   1.00 96.61 92  B 1 
ATOM 3912 O O     . LYS B 2 92  ? -21.670 -2.267  2.605   1.00 95.59 92  B 1 
ATOM 3913 C CB    . LYS B 2 92  ? -23.600 -4.139  0.962   1.00 95.71 92  B 1 
ATOM 3914 C CG    . LYS B 2 92  ? -25.102 -4.424  0.737   1.00 90.78 92  B 1 
ATOM 3915 C CD    . LYS B 2 92  ? -25.460 -5.912  0.899   1.00 88.11 92  B 1 
ATOM 3916 C CE    . LYS B 2 92  ? -25.572 -6.289  2.373   1.00 82.11 92  B 1 
ATOM 3917 N NZ    . LYS B 2 92  ? -26.257 -7.605  2.546   1.00 76.39 92  B 1 
ATOM 3918 N N     . TYR B 2 93  ? -20.835 -2.350  0.528   1.00 96.59 93  B 1 
ATOM 3919 C CA    . TYR B 2 93  ? -19.469 -2.019  0.934   1.00 96.57 93  B 1 
ATOM 3920 C C     . TYR B 2 93  ? -19.265 -0.515  1.188   1.00 96.37 93  B 1 
ATOM 3921 O O     . TYR B 2 93  ? -18.387 -0.143  1.969   1.00 94.57 93  B 1 
ATOM 3922 C CB    . TYR B 2 93  ? -18.489 -2.520  -0.133  1.00 96.34 93  B 1 
ATOM 3923 C CG    . TYR B 2 93  ? -17.050 -2.109  0.112   1.00 96.33 93  B 1 
ATOM 3924 C CD1   . TYR B 2 93  ? -16.524 -0.968  -0.524  1.00 94.52 93  B 1 
ATOM 3925 C CD2   . TYR B 2 93  ? -16.251 -2.813  1.039   1.00 94.59 93  B 1 
ATOM 3926 C CE1   . TYR B 2 93  ? -15.218 -0.534  -0.241  1.00 93.96 93  B 1 
ATOM 3927 C CE2   . TYR B 2 93  ? -14.943 -2.388  1.332   1.00 94.07 93  B 1 
ATOM 3928 C CZ    . TYR B 2 93  ? -14.428 -1.241  0.686   1.00 94.67 93  B 1 
ATOM 3929 O OH    . TYR B 2 93  ? -13.157 -0.811  0.976   1.00 92.98 93  B 1 
ATOM 3930 N N     . ARG B 2 94  ? -20.028 0.332   0.514   1.00 95.30 94  B 1 
ATOM 3931 C CA    . ARG B 2 94  ? -19.939 1.792   0.661   1.00 93.96 94  B 1 
ATOM 3932 C C     . ARG B 2 94  ? -20.736 2.313   1.855   1.00 93.15 94  B 1 
ATOM 3933 O O     . ARG B 2 94  ? -20.373 3.355   2.383   1.00 90.26 94  B 1 
ATOM 3934 C CB    . ARG B 2 94  ? -20.433 2.461   -0.630  1.00 92.93 94  B 1 
ATOM 3935 C CG    . ARG B 2 94  ? -19.456 2.327   -1.808  1.00 89.55 94  B 1 
ATOM 3936 C CD    . ARG B 2 94  ? -20.129 2.839   -3.087  1.00 88.59 94  B 1 
ATOM 3937 N NE    . ARG B 2 94  ? -19.217 2.830   -4.246  1.00 88.14 94  B 1 
ATOM 3938 C CZ    . ARG B 2 94  ? -19.529 3.111   -5.495  1.00 89.22 94  B 1 
ATOM 3939 N NH1   . ARG B 2 94  ? -20.751 3.421   -5.849  1.00 83.49 94  B 1 
ATOM 3940 N NH2   . ARG B 2 94  ? -18.618 3.095   -6.422  1.00 83.95 94  B 1 
ATOM 3941 N N     . ASP B 2 95  ? -21.789 1.625   2.236   1.00 90.18 95  B 1 
ATOM 3942 C CA    . ASP B 2 95  ? -22.606 1.908   3.419   1.00 88.57 95  B 1 
ATOM 3943 C C     . ASP B 2 95  ? -21.890 1.435   4.703   1.00 86.57 95  B 1 
ATOM 3944 O O     . ASP B 2 95  ? -21.936 2.174   5.705   1.00 79.72 95  B 1 
ATOM 3945 C CB    . ASP B 2 95  ? -23.990 1.227   3.272   1.00 80.98 95  B 1 
ATOM 3946 C CG    . ASP B 2 95  ? -24.816 1.671   2.054   1.00 77.41 95  B 1 
ATOM 3947 O OD1   . ASP B 2 95  ? -24.647 2.789   1.531   1.00 71.51 95  B 1 
ATOM 3948 O OD2   . ASP B 2 95  ? -25.668 0.854   1.611   1.00 69.60 95  B 1 
ATOM 3949 O OXT   . ASP B 2 95  ? -21.296 0.318   4.671   1.00 70.69 95  B 1 
ATOM 3950 N N     . PHE C 3 1   ? -27.920 -21.045 -10.043 1.00 90.23 1   C 1 
ATOM 3951 C CA    . PHE C 3 1   ? -26.599 -20.476 -9.700  1.00 93.09 1   C 1 
ATOM 3952 C C     . PHE C 3 1   ? -26.695 -19.024 -9.244  1.00 95.02 1   C 1 
ATOM 3953 O O     . PHE C 3 1   ? -26.389 -18.741 -8.089  1.00 93.90 1   C 1 
ATOM 3954 C CB    . PHE C 3 1   ? -25.629 -20.642 -10.883 1.00 91.28 1   C 1 
ATOM 3955 C CG    . PHE C 3 1   ? -24.282 -19.999 -10.617 1.00 93.26 1   C 1 
ATOM 3956 C CD1   . PHE C 3 1   ? -23.910 -18.831 -11.317 1.00 90.65 1   C 1 
ATOM 3957 C CD2   . PHE C 3 1   ? -23.423 -20.536 -9.657  1.00 90.29 1   C 1 
ATOM 3958 C CE1   . PHE C 3 1   ? -22.687 -18.212 -11.047 1.00 88.56 1   C 1 
ATOM 3959 C CE2   . PHE C 3 1   ? -22.194 -19.915 -9.380  1.00 88.59 1   C 1 
ATOM 3960 C CZ    . PHE C 3 1   ? -21.826 -18.757 -10.073 1.00 89.26 1   C 1 
ATOM 3961 N N     . TRP C 3 2   ? -27.205 -18.109 -10.072 1.00 92.44 2   C 1 
ATOM 3962 C CA    . TRP C 3 2   ? -27.284 -16.673 -9.761  1.00 93.97 2   C 1 
ATOM 3963 C C     . TRP C 3 2   ? -28.141 -16.373 -8.534  1.00 94.79 2   C 1 
ATOM 3964 O O     . TRP C 3 2   ? -27.706 -15.625 -7.658  1.00 92.72 2   C 1 
ATOM 3965 C CB    . TRP C 3 2   ? -27.753 -15.896 -10.989 1.00 92.76 2   C 1 
ATOM 3966 C CG    . TRP C 3 2   ? -26.742 -15.914 -12.091 1.00 93.46 2   C 1 
ATOM 3967 C CD1   . TRP C 3 2   ? -26.874 -16.503 -13.301 1.00 91.19 2   C 1 
ATOM 3968 C CD2   . TRP C 3 2   ? -25.391 -15.347 -12.054 1.00 93.05 2   C 1 
ATOM 3969 N NE1   . TRP C 3 2   ? -25.699 -16.337 -14.029 1.00 90.24 2   C 1 
ATOM 3970 C CE2   . TRP C 3 2   ? -24.768 -15.654 -13.287 1.00 91.61 2   C 1 
ATOM 3971 C CE3   . TRP C 3 2   ? -24.666 -14.621 -11.086 1.00 90.56 2   C 1 
ATOM 3972 C CZ2   . TRP C 3 2   ? -23.433 -15.256 -13.560 1.00 90.69 2   C 1 
ATOM 3973 C CZ3   . TRP C 3 2   ? -23.331 -14.225 -11.359 1.00 89.82 2   C 1 
ATOM 3974 C CH2   . TRP C 3 2   ? -22.731 -14.553 -12.569 1.00 90.27 2   C 1 
ATOM 3975 N N     . ALA C 3 3   ? -29.286 -17.029 -8.367  1.00 96.09 3   C 1 
ATOM 3976 C CA    . ALA C 3 3   ? -30.119 -16.880 -7.178  1.00 95.47 3   C 1 
ATOM 3977 C C     . ALA C 3 3   ? -29.368 -17.172 -5.864  1.00 95.64 3   C 1 
ATOM 3978 O O     . ALA C 3 3   ? -29.622 -16.537 -4.844  1.00 94.28 3   C 1 
ATOM 3979 C CB    . ALA C 3 3   ? -31.331 -17.808 -7.318  1.00 94.47 3   C 1 
ATOM 3980 N N     . GLU C 3 4   ? -28.412 -18.101 -5.878  1.00 95.39 4   C 1 
ATOM 3981 C CA    . GLU C 3 4   ? -27.563 -18.373 -4.727  1.00 95.16 4   C 1 
ATOM 3982 C C     . GLU C 3 4   ? -26.525 -17.264 -4.520  1.00 95.95 4   C 1 
ATOM 3983 O O     . GLU C 3 4   ? -26.273 -16.854 -3.393  1.00 94.49 4   C 1 
ATOM 3984 C CB    . GLU C 3 4   ? -26.904 -19.748 -4.886  1.00 93.24 4   C 1 
ATOM 3985 C CG    . GLU C 3 4   ? -26.222 -20.256 -3.597  1.00 83.21 4   C 1 
ATOM 3986 C CD    . GLU C 3 4   ? -27.188 -20.399 -2.411  1.00 77.74 4   C 1 
ATOM 3987 O OE1   . GLU C 3 4   ? -26.709 -20.330 -1.261  1.00 70.46 4   C 1 
ATOM 3988 O OE2   . GLU C 3 4   ? -28.411 -20.561 -2.635  1.00 69.89 4   C 1 
ATOM 3989 N N     . GLN C 3 5   ? -25.971 -16.690 -5.603  1.00 95.75 5   C 1 
ATOM 3990 C CA    . GLN C 3 5   ? -25.026 -15.584 -5.497  1.00 95.77 5   C 1 
ATOM 3991 C C     . GLN C 3 5   ? -25.673 -14.321 -4.909  1.00 96.03 5   C 1 
ATOM 3992 O O     . GLN C 3 5   ? -25.048 -13.656 -4.087  1.00 94.65 5   C 1 
ATOM 3993 C CB    . GLN C 3 5   ? -24.386 -15.269 -6.861  1.00 95.16 5   C 1 
ATOM 3994 C CG    . GLN C 3 5   ? -23.554 -16.425 -7.445  1.00 92.17 5   C 1 
ATOM 3995 C CD    . GLN C 3 5   ? -22.574 -16.991 -6.411  1.00 93.39 5   C 1 
ATOM 3996 O OE1   . GLN C 3 5   ? -21.703 -16.313 -5.902  1.00 83.70 5   C 1 
ATOM 3997 N NE2   . GLN C 3 5   ? -22.729 -18.253 -6.042  1.00 82.67 5   C 1 
ATOM 3998 N N     . TYR C 3 6   ? -26.922 -14.036 -5.277  1.00 96.29 6   C 1 
ATOM 3999 C CA    . TYR C 3 6   ? -27.684 -12.950 -4.647  1.00 96.22 6   C 1 
ATOM 4000 C C     . TYR C 3 6   ? -27.863 -13.187 -3.142  1.00 96.03 6   C 1 
ATOM 4001 O O     . TYR C 3 6   ? -27.575 -12.297 -2.346  1.00 94.42 6   C 1 
ATOM 4002 C CB    . TYR C 3 6   ? -29.046 -12.791 -5.329  1.00 95.44 6   C 1 
ATOM 4003 C CG    . TYR C 3 6   ? -29.003 -12.031 -6.633  1.00 95.24 6   C 1 
ATOM 4004 C CD1   . TYR C 3 6   ? -28.912 -10.626 -6.641  1.00 91.53 6   C 1 
ATOM 4005 C CD2   . TYR C 3 6   ? -29.085 -12.715 -7.859  1.00 91.21 6   C 1 
ATOM 4006 C CE1   . TYR C 3 6   ? -28.904 -9.915  -7.847  1.00 89.60 6   C 1 
ATOM 4007 C CE2   . TYR C 3 6   ? -29.081 -12.015 -9.075  1.00 89.17 6   C 1 
ATOM 4008 C CZ    . TYR C 3 6   ? -28.993 -10.614 -9.065  1.00 91.03 6   C 1 
ATOM 4009 O OH    . TYR C 3 6   ? -28.996 -9.922  -10.260 1.00 87.86 6   C 1 
ATOM 4010 N N     . ARG C 3 7   ? -28.263 -14.413 -2.716  1.00 96.75 7   C 1 
ATOM 4011 C CA    . ARG C 3 7   ? -28.412 -14.740 -1.290  1.00 95.88 7   C 1 
ATOM 4012 C C     . ARG C 3 7   ? -27.094 -14.604 -0.524  1.00 95.66 7   C 1 
ATOM 4013 O O     . ARG C 3 7   ? -27.077 -14.023 0.561   1.00 94.27 7   C 1 
ATOM 4014 C CB    . ARG C 3 7   ? -28.952 -16.161 -1.103  1.00 95.08 7   C 1 
ATOM 4015 C CG    . ARG C 3 7   ? -30.419 -16.287 -1.491  1.00 85.85 7   C 1 
ATOM 4016 C CD    . ARG C 3 7   ? -30.883 -17.707 -1.220  1.00 84.31 7   C 1 
ATOM 4017 N NE    . ARG C 3 7   ? -31.667 -18.266 -2.330  1.00 76.00 7   C 1 
ATOM 4018 C CZ    . ARG C 3 7   ? -31.858 -19.548 -2.551  1.00 70.67 7   C 1 
ATOM 4019 N NH1   . ARG C 3 7   ? -31.439 -20.459 -1.704  1.00 64.12 7   C 1 
ATOM 4020 N NH2   . ARG C 3 7   ? -32.447 -19.935 -3.628  1.00 64.97 7   C 1 
ATOM 4021 N N     . GLU C 3 8   ? -25.984 -15.098 -1.068  1.00 96.06 8   C 1 
ATOM 4022 C CA    . GLU C 3 8   ? -24.668 -14.955 -0.438  1.00 95.38 8   C 1 
ATOM 4023 C C     . GLU C 3 8   ? -24.234 -13.487 -0.312  1.00 95.42 8   C 1 
ATOM 4024 O O     . GLU C 3 8   ? -23.609 -13.118 0.681   1.00 93.21 8   C 1 
ATOM 4025 C CB    . GLU C 3 8   ? -23.595 -15.715 -1.226  1.00 93.64 8   C 1 
ATOM 4026 C CG    . GLU C 3 8   ? -23.583 -17.231 -1.026  1.00 82.64 8   C 1 
ATOM 4027 C CD    . GLU C 3 8   ? -22.268 -17.878 -1.503  1.00 79.42 8   C 1 
ATOM 4028 O OE1   . GLU C 3 8   ? -22.106 -19.100 -1.340  1.00 72.42 8   C 1 
ATOM 4029 O OE2   . GLU C 3 8   ? -21.355 -17.145 -1.956  1.00 73.19 8   C 1 
ATOM 4030 N N     . ILE C 3 9   ? -24.549 -12.645 -1.297  1.00 95.04 9   C 1 
ATOM 4031 C CA    . ILE C 3 9   ? -24.252 -11.211 -1.238  1.00 94.57 9   C 1 
ATOM 4032 C C     . ILE C 3 9   ? -25.115 -10.523 -0.184  1.00 94.13 9   C 1 
ATOM 4033 O O     . ILE C 3 9   ? -24.578 -9.754  0.617   1.00 92.09 9   C 1 
ATOM 4034 C CB    . ILE C 3 9   ? -24.385 -10.566 -2.630  1.00 93.67 9   C 1 
ATOM 4035 C CG1   . ILE C 3 9   ? -23.159 -10.984 -3.461  1.00 89.83 9   C 1 
ATOM 4036 C CG2   . ILE C 3 9   ? -24.489 -9.032  -2.539  1.00 88.95 9   C 1 
ATOM 4037 C CD1   . ILE C 3 9   ? -23.261 -10.594 -4.925  1.00 82.70 9   C 1 
ATOM 4038 N N     . GLU C 3 10  ? -26.406 -10.813 -0.131  1.00 94.75 10  C 1 
ATOM 4039 C CA    . GLU C 3 10  ? -27.291 -10.253 0.893   1.00 93.72 10  C 1 
ATOM 4040 C C     . GLU C 3 10  ? -26.882 -10.659 2.312   1.00 93.64 10  C 1 
ATOM 4041 O O     . GLU C 3 10  ? -26.897 -9.831  3.216   1.00 91.29 10  C 1 
ATOM 4042 C CB    . GLU C 3 10  ? -28.748 -10.627 0.616   1.00 92.05 10  C 1 
ATOM 4043 C CG    . GLU C 3 10  ? -29.383 -9.809  -0.527  1.00 79.70 10  C 1 
ATOM 4044 C CD    . GLU C 3 10  ? -29.325 -8.290  -0.301  1.00 74.88 10  C 1 
ATOM 4045 O OE1   . GLU C 3 10  ? -29.454 -7.561  -1.298  1.00 67.40 10  C 1 
ATOM 4046 O OE2   . GLU C 3 10  ? -29.075 -7.851  0.841   1.00 67.98 10  C 1 
ATOM 4047 N N     . ALA C 3 11  ? -26.421 -11.893 2.487   1.00 92.80 11  C 1 
ATOM 4048 C CA    . ALA C 3 11  ? -25.925 -12.385 3.766   1.00 92.49 11  C 1 
ATOM 4049 C C     . ALA C 3 11  ? -24.537 -11.827 4.157   1.00 92.45 11  C 1 
ATOM 4050 O O     . ALA C 3 11  ? -24.104 -11.980 5.300   1.00 88.76 11  C 1 
ATOM 4051 C CB    . ALA C 3 11  ? -25.916 -13.913 3.713   1.00 89.86 11  C 1 
ATOM 4052 N N     . THR C 3 12  ? -23.803 -11.173 3.233   1.00 91.75 12  C 1 
ATOM 4053 C CA    . THR C 3 12  ? -22.458 -10.658 3.514   1.00 91.78 12  C 1 
ATOM 4054 C C     . THR C 3 12  ? -22.525 -9.388  4.366   1.00 91.72 12  C 1 
ATOM 4055 O O     . THR C 3 12  ? -23.043 -8.359  3.940   1.00 88.13 12  C 1 
ATOM 4056 C CB    . THR C 3 12  ? -21.669 -10.405 2.226   1.00 89.79 12  C 1 
ATOM 4057 O OG1   . THR C 3 12  ? -21.527 -11.604 1.501   1.00 78.35 12  C 1 
ATOM 4058 C CG2   . THR C 3 12  ? -20.246 -9.915  2.515   1.00 77.16 12  C 1 
ATOM 4059 N N     . THR C 3 13  ? -21.939 -9.452  5.568   1.00 90.11 13  C 1 
ATOM 4060 C CA    . THR C 3 13  ? -21.788 -8.319  6.494   1.00 89.18 13  C 1 
ATOM 4061 C C     . THR C 3 13  ? -20.323 -7.994  6.796   1.00 89.69 13  C 1 
ATOM 4062 O O     . THR C 3 13  ? -19.984 -6.842  7.092   1.00 82.71 13  C 1 
ATOM 4063 C CB    . THR C 3 13  ? -22.511 -8.604  7.813   1.00 84.19 13  C 1 
ATOM 4064 O OG1   . THR C 3 13  ? -22.022 -9.807  8.380   1.00 75.49 13  C 1 
ATOM 4065 C CG2   . THR C 3 13  ? -24.023 -8.770  7.619   1.00 72.43 13  C 1 
ATOM 4066 N N     . ASP C 3 14  ? -19.431 -8.972  6.703   1.00 90.35 14  C 1 
ATOM 4067 C CA    . ASP C 3 14  ? -17.997 -8.793  6.933   1.00 91.81 14  C 1 
ATOM 4068 C C     . ASP C 3 14  ? -17.248 -8.576  5.608   1.00 92.89 14  C 1 
ATOM 4069 O O     . ASP C 3 14  ? -17.025 -9.499  4.830   1.00 89.16 14  C 1 
ATOM 4070 C CB    . ASP C 3 14  ? -17.430 -9.961  7.742   1.00 87.38 14  C 1 
ATOM 4071 C CG    . ASP C 3 14  ? -15.958 -9.757  8.103   1.00 80.24 14  C 1 
ATOM 4072 O OD1   . ASP C 3 14  ? -15.420 -8.641  7.902   1.00 72.14 14  C 1 
ATOM 4073 O OD2   . ASP C 3 14  ? -15.321 -10.719 8.577   1.00 72.65 14  C 1 
ATOM 4074 N N     . PHE C 3 15  ? -16.789 -7.334  5.401   1.00 91.79 15  C 1 
ATOM 4075 C CA    . PHE C 3 15  ? -15.971 -6.936  4.260   1.00 92.71 15  C 1 
ATOM 4076 C C     . PHE C 3 15  ? -14.454 -6.959  4.555   1.00 92.78 15  C 1 
ATOM 4077 O O     . PHE C 3 15  ? -13.659 -6.499  3.737   1.00 88.06 15  C 1 
ATOM 4078 C CB    . PHE C 3 15  ? -16.442 -5.574  3.749   1.00 91.32 15  C 1 
ATOM 4079 C CG    . PHE C 3 15  ? -17.832 -5.616  3.166   1.00 92.22 15  C 1 
ATOM 4080 C CD1   . PHE C 3 15  ? -18.023 -6.037  1.844   1.00 88.85 15  C 1 
ATOM 4081 C CD2   . PHE C 3 15  ? -18.939 -5.273  3.948   1.00 88.49 15  C 1 
ATOM 4082 C CE1   . PHE C 3 15  ? -19.315 -6.094  1.299   1.00 86.74 15  C 1 
ATOM 4083 C CE2   . PHE C 3 15  ? -20.245 -5.333  3.410   1.00 87.22 15  C 1 
ATOM 4084 C CZ    . PHE C 3 15  ? -20.428 -5.745  2.079   1.00 89.17 15  C 1 
ATOM 4085 N N     . LYS C 3 16  ? -14.039 -7.464  5.727   1.00 89.38 16  C 1 
ATOM 4086 C CA    . LYS C 3 16  ? -12.617 -7.598  6.071   1.00 89.16 16  C 1 
ATOM 4087 C C     . LYS C 3 16  ? -12.057 -8.944  5.622   1.00 90.22 16  C 1 
ATOM 4088 O O     . LYS C 3 16  ? -10.906 -9.017  5.176   1.00 85.14 16  C 1 
ATOM 4089 C CB    . LYS C 3 16  ? -12.411 -7.408  7.573   1.00 84.36 16  C 1 
ATOM 4090 C CG    . LYS C 3 16  ? -12.784 -5.999  8.036   1.00 75.02 16  C 1 
ATOM 4091 C CD    . LYS C 3 16  ? -12.626 -5.880  9.545   1.00 65.41 16  C 1 
ATOM 4092 C CE    . LYS C 3 16  ? -13.059 -4.496  10.011  1.00 57.97 16  C 1 
ATOM 4093 N NZ    . LYS C 3 16  ? -13.145 -4.405  11.489  1.00 48.29 16  C 1 
ATOM 4094 N N     . ASN C 3 17  ? -12.858 -9.994  5.699   1.00 90.27 17  C 1 
ATOM 4095 C CA    . ASN C 3 17  ? -12.457 -11.338 5.326   1.00 90.98 17  C 1 
ATOM 4096 C C     . ASN C 3 17  ? -12.843 -11.653 3.875   1.00 92.16 17  C 1 
ATOM 4097 O O     . ASN C 3 17  ? -13.970 -11.992 3.560   1.00 89.07 17  C 1 
ATOM 4098 C CB    . ASN C 3 17  ? -13.041 -12.329 6.340   1.00 86.43 17  C 1 
ATOM 4099 C CG    . ASN C 3 17  ? -12.379 -12.176 7.697   1.00 77.08 17  C 1 
ATOM 4100 O OD1   . ASN C 3 17  ? -11.180 -12.008 7.811   1.00 68.15 17  C 1 
ATOM 4101 N ND2   . ASN C 3 17  ? -13.144 -12.240 8.758   1.00 67.69 17  C 1 
ATOM 4102 N N     . HIS C 3 18  ? -11.854 -11.565 2.977   1.00 91.93 18  C 1 
ATOM 4103 C CA    . HIS C 3 18  ? -12.026 -11.907 1.571   1.00 92.87 18  C 1 
ATOM 4104 C C     . HIS C 3 18  ? -11.483 -13.307 1.275   1.00 93.12 18  C 1 
ATOM 4105 O O     . HIS C 3 18  ? -10.405 -13.685 1.737   1.00 89.03 18  C 1 
ATOM 4106 C CB    . HIS C 3 18  ? -11.361 -10.848 0.690   1.00 91.71 18  C 1 
ATOM 4107 C CG    . HIS C 3 18  ? -11.895 -9.468  0.924   1.00 91.71 18  C 1 
ATOM 4108 N ND1   . HIS C 3 18  ? -11.424 -8.556  1.844   1.00 80.42 18  C 1 
ATOM 4109 C CD2   . HIS C 3 18  ? -12.975 -8.878  0.306   1.00 80.61 18  C 1 
ATOM 4110 C CE1   . HIS C 3 18  ? -12.191 -7.458  1.789   1.00 81.53 18  C 1 
ATOM 4111 N NE2   . HIS C 3 18  ? -13.136 -7.620  0.859   1.00 83.11 18  C 1 
ATOM 4112 N N     . ASN C 3 19  ? -12.192 -14.067 0.415   1.00 94.66 19  C 1 
ATOM 4113 C CA    . ASN C 3 19  ? -11.751 -15.401 -0.005  1.00 95.13 19  C 1 
ATOM 4114 C C     . ASN C 3 19  ? -10.512 -15.377 -0.906  1.00 96.11 19  C 1 
ATOM 4115 O O     . ASN C 3 19  ? -9.804  -16.388 -1.016  1.00 94.01 19  C 1 
ATOM 4116 C CB    . ASN C 3 19  ? -12.932 -16.126 -0.675  1.00 93.28 19  C 1 
ATOM 4117 C CG    . ASN C 3 19  ? -13.996 -16.530 0.329   1.00 90.05 19  C 1 
ATOM 4118 O OD1   . ASN C 3 19  ? -13.696 -16.881 1.461   1.00 79.04 19  C 1 
ATOM 4119 N ND2   . ASN C 3 19  ? -15.254 -16.525 -0.051  1.00 77.92 19  C 1 
ATOM 4120 N N     . LEU C 3 20  ? -10.225 -14.223 -1.523  1.00 96.79 20  C 1 
ATOM 4121 C CA    . LEU C 3 20  ? -9.070  -13.990 -2.387  1.00 97.12 20  C 1 
ATOM 4122 C C     . LEU C 3 20  ? -8.234  -12.805 -1.876  1.00 97.11 20  C 1 
ATOM 4123 O O     . LEU C 3 20  ? -8.784  -11.801 -1.432  1.00 95.87 20  C 1 
ATOM 4124 C CB    . LEU C 3 20  ? -9.553  -13.756 -3.827  1.00 97.25 20  C 1 
ATOM 4125 C CG    . LEU C 3 20  ? -10.193 -14.990 -4.493  1.00 96.96 20  C 1 
ATOM 4126 C CD1   . LEU C 3 20  ? -10.807 -14.593 -5.829  1.00 95.09 20  C 1 
ATOM 4127 C CD2   . LEU C 3 20  ? -9.167  -16.102 -4.745  1.00 94.18 20  C 1 
ATOM 4128 N N     . PRO C 3 21  ? -6.886  -12.881 -1.946  1.00 96.95 21  C 1 
ATOM 4129 C CA    . PRO C 3 21  ? -6.039  -11.830 -1.406  1.00 96.78 21  C 1 
ATOM 4130 C C     . PRO C 3 21  ? -6.055  -10.562 -2.284  1.00 97.17 21  C 1 
ATOM 4131 O O     . PRO C 3 21  ? -5.475  -10.540 -3.379  1.00 96.44 21  C 1 
ATOM 4132 C CB    . PRO C 3 21  ? -4.650  -12.459 -1.299  1.00 95.59 21  C 1 
ATOM 4133 C CG    . PRO C 3 21  ? -4.650  -13.524 -2.403  1.00 93.16 21  C 1 
ATOM 4134 C CD    . PRO C 3 21  ? -6.103  -13.994 -2.435  1.00 95.67 21  C 1 
ATOM 4135 N N     . LEU C 3 22  ? -6.601  -9.467  -1.750  1.00 96.89 22  C 1 
ATOM 4136 C CA    . LEU C 3 22  ? -6.709  -8.175  -2.441  1.00 97.20 22  C 1 
ATOM 4137 C C     . LEU C 3 22  ? -5.366  -7.640  -2.958  1.00 97.49 22  C 1 
ATOM 4138 O O     . LEU C 3 22  ? -5.287  -7.049  -4.037  1.00 96.84 22  C 1 
ATOM 4139 C CB    . LEU C 3 22  ? -7.333  -7.136  -1.491  1.00 97.07 22  C 1 
ATOM 4140 C CG    . LEU C 3 22  ? -8.707  -7.470  -0.891  1.00 96.51 22  C 1 
ATOM 4141 C CD1   . LEU C 3 22  ? -9.201  -6.280  -0.084  1.00 94.07 22  C 1 
ATOM 4142 C CD2   . LEU C 3 22  ? -9.735  -7.822  -1.959  1.00 93.09 22  C 1 
ATOM 4143 N N     . ALA C 3 23  ? -4.277  -7.860  -2.208  1.00 97.31 23  C 1 
ATOM 4144 C CA    . ALA C 3 23  ? -2.941  -7.447  -2.628  1.00 96.98 23  C 1 
ATOM 4145 C C     . ALA C 3 23  ? -2.487  -8.141  -3.919  1.00 97.11 23  C 1 
ATOM 4146 O O     . ALA C 3 23  ? -1.815  -7.514  -4.740  1.00 96.29 23  C 1 
ATOM 4147 C CB    . ALA C 3 23  ? -1.962  -7.716  -1.480  1.00 96.05 23  C 1 
ATOM 4148 N N     . ARG C 3 24  ? -2.858  -9.416  -4.117  1.00 97.00 24  C 1 
ATOM 4149 C CA    . ARG C 3 24  ? -2.523  -10.175 -5.323  1.00 96.95 24  C 1 
ATOM 4150 C C     . ARG C 3 24  ? -3.380  -9.720  -6.513  1.00 97.43 24  C 1 
ATOM 4151 O O     . ARG C 3 24  ? -2.810  -9.479  -7.575  1.00 96.79 24  C 1 
ATOM 4152 C CB    . ARG C 3 24  ? -2.635  -11.679 -5.036  1.00 96.04 24  C 1 
ATOM 4153 C CG    . ARG C 3 24  ? -2.105  -12.577 -6.174  1.00 89.74 24  C 1 
ATOM 4154 C CD    . ARG C 3 24  ? -0.595  -12.439 -6.427  1.00 87.23 24  C 1 
ATOM 4155 N NE    . ARG C 3 24  ? 0.204   -12.969 -5.304  1.00 83.89 24  C 1 
ATOM 4156 C CZ    . ARG C 3 24  ? 0.658   -14.218 -5.145  1.00 82.68 24  C 1 
ATOM 4157 N NH1   . ARG C 3 24  ? 0.383   -15.161 -6.000  1.00 72.60 24  C 1 
ATOM 4158 N NH2   . ARG C 3 24  ? 1.403   -14.535 -4.135  1.00 75.83 24  C 1 
ATOM 4159 N N     . ILE C 3 25  ? -4.672  -9.488  -6.307  1.00 97.85 25  C 1 
ATOM 4160 C CA    . ILE C 3 25  ? -5.550  -8.892  -7.324  1.00 98.11 25  C 1 
ATOM 4161 C C     . ILE C 3 25  ? -4.977  -7.552  -7.795  1.00 98.26 25  C 1 
ATOM 4162 O O     . ILE C 3 25  ? -4.730  -7.343  -8.977  1.00 97.97 25  C 1 
ATOM 4163 C CB    . ILE C 3 25  ? -6.991  -8.741  -6.782  1.00 98.18 25  C 1 
ATOM 4164 C CG1   . ILE C 3 25  ? -7.587  -10.122 -6.444  1.00 97.41 25  C 1 
ATOM 4165 C CG2   . ILE C 3 25  ? -7.876  -7.980  -7.787  1.00 97.62 25  C 1 
ATOM 4166 C CD1   . ILE C 3 25  ? -8.940  -10.071 -5.740  1.00 95.02 25  C 1 
ATOM 4167 N N     . LYS C 3 26  ? -4.628  -6.672  -6.853  1.00 97.87 26  C 1 
ATOM 4168 C CA    . LYS C 3 26  ? -4.017  -5.375  -7.154  1.00 97.68 26  C 1 
ATOM 4169 C C     . LYS C 3 26  ? -2.669  -5.490  -7.859  1.00 97.62 26  C 1 
ATOM 4170 O O     . LYS C 3 26  ? -2.313  -4.599  -8.631  1.00 96.99 26  C 1 
ATOM 4171 C CB    . LYS C 3 26  ? -3.935  -4.566  -5.854  1.00 97.18 26  C 1 
ATOM 4172 C CG    . LYS C 3 26  ? -3.630  -3.083  -6.082  1.00 93.46 26  C 1 
ATOM 4173 C CD    . LYS C 3 26  ? -3.806  -2.293  -4.784  1.00 89.84 26  C 1 
ATOM 4174 C CE    . LYS C 3 26  ? -3.737  -0.793  -5.044  1.00 82.69 26  C 1 
ATOM 4175 N NZ    . LYS C 3 26  ? -4.267  0.003   -3.911  1.00 75.99 26  C 1 
ATOM 4176 N N     . LYS C 3 27  ? -1.890  -6.539  -7.596  1.00 97.48 27  C 1 
ATOM 4177 C CA    . LYS C 3 27  ? -0.635  -6.819  -8.313  1.00 97.20 27  C 1 
ATOM 4178 C C     . LYS C 3 27  ? -0.910  -7.167  -9.778  1.00 97.54 27  C 1 
ATOM 4179 O O     . LYS C 3 27  ? -0.245  -6.602  -10.639 1.00 96.90 27  C 1 
ATOM 4180 C CB    . LYS C 3 27  ? 0.172   -7.920  -7.600  1.00 96.41 27  C 1 
ATOM 4181 C CG    . LYS C 3 27  ? 1.561   -8.130  -8.223  1.00 92.92 27  C 1 
ATOM 4182 C CD    . LYS C 3 27  ? 2.385   -9.215  -7.496  1.00 86.78 27  C 1 
ATOM 4183 C CE    . LYS C 3 27  ? 3.746   -9.379  -8.177  1.00 79.25 27  C 1 
ATOM 4184 N NZ    . LYS C 3 27  ? 4.618   -10.395 -7.541  1.00 70.15 27  C 1 
ATOM 4185 N N     . ILE C 3 28  ? -1.889  -8.035  -10.046 1.00 98.03 28  C 1 
ATOM 4186 C CA    . ILE C 3 28  ? -2.286  -8.432  -11.403 1.00 98.14 28  C 1 
ATOM 4187 C C     . ILE C 3 28  ? -2.813  -7.220  -12.185 1.00 98.13 28  C 1 
ATOM 4188 O O     . ILE C 3 28  ? -2.320  -6.943  -13.267 1.00 97.73 28  C 1 
ATOM 4189 C CB    . ILE C 3 28  ? -3.307  -9.598  -11.361 1.00 98.12 28  C 1 
ATOM 4190 C CG1   . ILE C 3 28  ? -2.667  -10.859 -10.720 1.00 97.42 28  C 1 
ATOM 4191 C CG2   . ILE C 3 28  ? -3.806  -9.929  -12.777 1.00 97.36 28  C 1 
ATOM 4192 C CD1   . ILE C 3 28  ? -3.689  -11.920 -10.300 1.00 94.75 28  C 1 
ATOM 4193 N N     . MET C 3 29  ? -3.707  -6.417  -11.584 1.00 98.17 29  C 1 
ATOM 4194 C CA    . MET C 3 29  ? -4.187  -5.168  -12.194 1.00 98.18 29  C 1 
ATOM 4195 C C     . MET C 3 29  ? -3.039  -4.219  -12.569 1.00 98.03 29  C 1 
ATOM 4196 O O     . MET C 3 29  ? -3.051  -3.579  -13.617 1.00 97.13 29  C 1 
ATOM 4197 C CB    . MET C 3 29  ? -5.125  -4.433  -11.222 1.00 98.21 29  C 1 
ATOM 4198 C CG    . MET C 3 29  ? -6.424  -5.165  -10.900 1.00 97.75 29  C 1 
ATOM 4199 S SD    . MET C 3 29  ? -7.422  -4.256  -9.688  1.00 97.05 29  C 1 
ATOM 4200 C CE    . MET C 3 29  ? -8.138  -2.981  -10.753 1.00 91.64 29  C 1 
ATOM 4201 N N     . LYS C 3 30  ? -2.011  -4.112  -11.715 1.00 97.68 30  C 1 
ATOM 4202 C CA    . LYS C 3 30  ? -0.861  -3.226  -11.941 1.00 97.40 30  C 1 
ATOM 4203 C C     . LYS C 3 30  ? 0.151   -3.734  -12.962 1.00 97.20 30  C 1 
ATOM 4204 O O     . LYS C 3 30  ? 1.047   -2.968  -13.310 1.00 95.77 30  C 1 
ATOM 4205 C CB    . LYS C 3 30  ? -0.149  -2.940  -10.622 1.00 96.65 30  C 1 
ATOM 4206 C CG    . LYS C 3 30  ? -0.900  -1.898  -9.785  1.00 93.37 30  C 1 
ATOM 4207 C CD    . LYS C 3 30  ? -0.091  -1.626  -8.521  1.00 87.68 30  C 1 
ATOM 4208 C CE    . LYS C 3 30  ? -0.694  -0.461  -7.760  1.00 80.86 30  C 1 
ATOM 4209 N NZ    . LYS C 3 30  ? 0.317   0.145   -6.849  1.00 71.73 30  C 1 
ATOM 4210 N N     . ALA C 3 31  ? 0.046   -4.990  -13.396 1.00 97.65 31  C 1 
ATOM 4211 C CA    . ALA C 3 31  ? 0.878   -5.504  -14.475 1.00 97.20 31  C 1 
ATOM 4212 C C     . ALA C 3 31  ? 0.539   -4.841  -15.824 1.00 97.03 31  C 1 
ATOM 4213 O O     . ALA C 3 31  ? 1.420   -4.731  -16.672 1.00 95.66 31  C 1 
ATOM 4214 C CB    . ALA C 3 31  ? 0.719   -7.024  -14.537 1.00 96.70 31  C 1 
ATOM 4215 N N     . ASP C 3 32  ? -0.692  -4.334  -15.968 1.00 97.12 32  C 1 
ATOM 4216 C CA    . ASP C 3 32  ? -1.044  -3.439  -17.055 1.00 97.08 32  C 1 
ATOM 4217 C C     . ASP C 3 32  ? -0.399  -2.057  -16.837 1.00 97.06 32  C 1 
ATOM 4218 O O     . ASP C 3 32  ? -0.590  -1.410  -15.798 1.00 95.69 32  C 1 
ATOM 4219 C CB    . ASP C 3 32  ? -2.576  -3.357  -17.178 1.00 96.38 32  C 1 
ATOM 4220 C CG    . ASP C 3 32  ? -3.072  -2.588  -18.411 1.00 95.01 32  C 1 
ATOM 4221 O OD1   . ASP C 3 32  ? -2.357  -1.683  -18.883 1.00 89.06 32  C 1 
ATOM 4222 O OD2   . ASP C 3 32  ? -4.184  -2.886  -18.875 1.00 88.02 32  C 1 
ATOM 4223 N N     . GLU C 3 33  ? 0.411   -1.618  -17.791 1.00 96.78 33  C 1 
ATOM 4224 C CA    . GLU C 3 33  ? 1.165   -0.370  -17.702 1.00 96.32 33  C 1 
ATOM 4225 C C     . GLU C 3 33  ? 0.268   0.867   -17.691 1.00 96.69 33  C 1 
ATOM 4226 O O     . GLU C 3 33  ? 0.629   1.875   -17.074 1.00 94.83 33  C 1 
ATOM 4227 C CB    . GLU C 3 33  ? 2.187   -0.271  -18.831 1.00 94.46 33  C 1 
ATOM 4228 C CG    . GLU C 3 33  ? 3.250   -1.376  -18.743 1.00 83.85 33  C 1 
ATOM 4229 C CD    . GLU C 3 33  ? 4.499   -1.054  -19.566 1.00 78.08 33  C 1 
ATOM 4230 O OE1   . GLU C 3 33  ? 5.602   -1.460  -19.118 1.00 70.17 33  C 1 
ATOM 4231 O OE2   . GLU C 3 33  ? 4.406   -0.368  -20.593 1.00 68.64 33  C 1 
ATOM 4232 N N     . ASP C 3 34  ? -0.919  0.791   -18.277 1.00 96.71 34  C 1 
ATOM 4233 C CA    . ASP C 3 34  ? -1.857  1.909   -18.336 1.00 96.57 34  C 1 
ATOM 4234 C C     . ASP C 3 34  ? -2.535  2.188   -16.984 1.00 96.84 34  C 1 
ATOM 4235 O O     . ASP C 3 34  ? -3.026  3.295   -16.728 1.00 95.01 34  C 1 
ATOM 4236 C CB    . ASP C 3 34  ? -2.909  1.628   -19.416 1.00 95.37 34  C 1 
ATOM 4237 C CG    . ASP C 3 34  ? -2.332  1.582   -20.825 1.00 92.20 34  C 1 
ATOM 4238 O OD1   . ASP C 3 34  ? -1.377  2.343   -21.085 1.00 86.77 34  C 1 
ATOM 4239 O OD2   . ASP C 3 34  ? -2.913  0.846   -21.651 1.00 86.15 34  C 1 
ATOM 4240 N N     . VAL C 3 35  ? -2.526  1.213   -16.051 1.00 97.24 35  C 1 
ATOM 4241 C CA    . VAL C 3 35  ? -3.174  1.335   -14.747 1.00 97.35 35  C 1 
ATOM 4242 C C     . VAL C 3 35  ? -2.364  2.234   -13.809 1.00 97.27 35  C 1 
ATOM 4243 O O     . VAL C 3 35  ? -1.383  1.803   -13.195 1.00 95.51 35  C 1 
ATOM 4244 C CB    . VAL C 3 35  ? -3.429  -0.038  -14.110 1.00 96.88 35  C 1 
ATOM 4245 C CG1   . VAL C 3 35  ? -4.093  0.107   -12.737 1.00 94.64 35  C 1 
ATOM 4246 C CG2   . VAL C 3 35  ? -4.348  -0.874  -14.996 1.00 94.90 35  C 1 
ATOM 4247 N N     . ARG C 3 36  ? -2.798  3.482   -13.598 1.00 96.85 36  C 1 
ATOM 4248 C CA    . ARG C 3 36  ? -2.107  4.433   -12.710 1.00 96.39 36  C 1 
ATOM 4249 C C     . ARG C 3 36  ? -2.520  4.293   -11.241 1.00 96.62 36  C 1 
ATOM 4250 O O     . ARG C 3 36  ? -1.670  4.056   -10.380 1.00 94.03 36  C 1 
ATOM 4251 C CB    . ARG C 3 36  ? -2.294  5.871   -13.204 1.00 94.89 36  C 1 
ATOM 4252 C CG    . ARG C 3 36  ? -1.656  6.078   -14.586 1.00 89.18 36  C 1 
ATOM 4253 C CD    . ARG C 3 36  ? -1.645  7.552   -14.968 1.00 83.56 36  C 1 
ATOM 4254 N NE    . ARG C 3 36  ? -1.085  7.751   -16.322 1.00 76.30 36  C 1 
ATOM 4255 C CZ    . ARG C 3 36  ? -0.685  8.877   -16.857 1.00 68.93 36  C 1 
ATOM 4256 N NH1   . ARG C 3 36  ? -0.741  10.015  -16.206 1.00 61.00 36  C 1 
ATOM 4257 N NH2   . ARG C 3 36  ? -0.228  8.906   -18.074 1.00 61.01 36  C 1 
ATOM 4258 N N     . MET C 3 37  ? -3.813  4.468   -10.954 1.00 97.65 37  C 1 
ATOM 4259 C CA    . MET C 3 37  ? -4.363  4.389   -9.600  1.00 97.68 37  C 1 
ATOM 4260 C C     . MET C 3 37  ? -5.527  3.412   -9.551  1.00 97.83 37  C 1 
ATOM 4261 O O     . MET C 3 37  ? -6.243  3.236   -10.529 1.00 96.72 37  C 1 
ATOM 4262 C CB    . MET C 3 37  ? -4.815  5.772   -9.102  1.00 96.57 37  C 1 
ATOM 4263 C CG    . MET C 3 37  ? -3.652  6.734   -8.859  1.00 92.39 37  C 1 
ATOM 4264 S SD    . MET C 3 37  ? -4.161  8.265   -8.033  1.00 90.18 37  C 1 
ATOM 4265 C CE    . MET C 3 37  ? -2.590  9.084   -7.836  1.00 80.69 37  C 1 
ATOM 4266 N N     . ILE C 3 38  ? -5.721  2.783   -8.383  1.00 98.00 38  C 1 
ATOM 4267 C CA    . ILE C 3 38  ? -6.779  1.806   -8.147  1.00 98.03 38  C 1 
ATOM 4268 C C     . ILE C 3 38  ? -7.487  2.196   -6.847  1.00 98.09 38  C 1 
ATOM 4269 O O     . ILE C 3 38  ? -6.828  2.233   -5.795  1.00 97.37 38  C 1 
ATOM 4270 C CB    . ILE C 3 38  ? -6.207  0.377   -8.084  1.00 97.89 38  C 1 
ATOM 4271 C CG1   . ILE C 3 38  ? -5.400  0.003   -9.354  1.00 96.80 38  C 1 
ATOM 4272 C CG2   . ILE C 3 38  ? -7.339  -0.630  -7.865  1.00 96.87 38  C 1 
ATOM 4273 C CD1   . ILE C 3 38  ? -4.599  -1.297  -9.218  1.00 94.87 38  C 1 
ATOM 4274 N N     . ALA C 3 39  ? -8.781  2.475   -6.929  1.00 97.99 39  C 1 
ATOM 4275 C CA    . ALA C 3 39  ? -9.616  2.756   -5.775  1.00 97.92 39  C 1 
ATOM 4276 C C     . ALA C 3 39  ? -9.648  1.560   -4.804  1.00 97.98 39  C 1 
ATOM 4277 O O     . ALA C 3 39  ? -9.411  0.424   -5.208  1.00 97.41 39  C 1 
ATOM 4278 C CB    . ALA C 3 39  ? -11.026 3.130   -6.247  1.00 97.45 39  C 1 
ATOM 4279 N N     . ALA C 3 40  ? -9.905  1.820   -3.520  1.00 97.64 40  C 1 
ATOM 4280 C CA    . ALA C 3 40  ? -9.909  0.765   -2.503  1.00 97.46 40  C 1 
ATOM 4281 C C     . ALA C 3 40  ? -10.998 -0.289  -2.735  1.00 97.62 40  C 1 
ATOM 4282 O O     . ALA C 3 40  ? -10.761 -1.471  -2.495  1.00 96.74 40  C 1 
ATOM 4283 C CB    . ALA C 3 40  ? -10.048 1.421   -1.128  1.00 96.45 40  C 1 
ATOM 4284 N N     . GLU C 3 41  ? -12.140 0.134   -3.248  1.00 98.02 41  C 1 
ATOM 4285 C CA    . GLU C 3 41  ? -13.273 -0.730  -3.570  1.00 97.94 41  C 1 
ATOM 4286 C C     . GLU C 3 41  ? -13.021 -1.650  -4.772  1.00 98.28 41  C 1 
ATOM 4287 O O     . GLU C 3 41  ? -13.548 -2.759  -4.809  1.00 97.70 41  C 1 
ATOM 4288 C CB    . GLU C 3 41  ? -14.507 0.152   -3.821  1.00 96.91 41  C 1 
ATOM 4289 C CG    . GLU C 3 41  ? -14.304 1.121   -4.989  1.00 94.84 41  C 1 
ATOM 4290 C CD    . GLU C 3 41  ? -15.499 2.058   -5.246  1.00 95.41 41  C 1 
ATOM 4291 O OE1   . GLU C 3 41  ? -15.610 2.538   -6.395  1.00 92.00 41  C 1 
ATOM 4292 O OE2   . GLU C 3 41  ? -16.296 2.285   -4.319  1.00 92.56 41  C 1 
ATOM 4293 N N     . ALA C 3 42  ? -12.173 -1.252  -5.733  1.00 98.35 42  C 1 
ATOM 4294 C CA    . ALA C 3 42  ? -11.974 -2.026  -6.957  1.00 98.45 42  C 1 
ATOM 4295 C C     . ALA C 3 42  ? -11.458 -3.460  -6.708  1.00 98.41 42  C 1 
ATOM 4296 O O     . ALA C 3 42  ? -12.053 -4.401  -7.236  1.00 98.03 42  C 1 
ATOM 4297 C CB    . ALA C 3 42  ? -11.115 -1.210  -7.939  1.00 98.24 42  C 1 
ATOM 4298 N N     . PRO C 3 43  ? -10.425 -3.698  -5.860  1.00 98.40 43  C 1 
ATOM 4299 C CA    . PRO C 3 43  ? -10.025 -5.067  -5.517  1.00 98.39 43  C 1 
ATOM 4300 C C     . PRO C 3 43  ? -11.082 -5.835  -4.721  1.00 98.39 43  C 1 
ATOM 4301 O O     . PRO C 3 43  ? -11.077 -7.061  -4.785  1.00 97.77 43  C 1 
ATOM 4302 C CB    . PRO C 3 43  ? -8.728  -4.931  -4.712  1.00 97.87 43  C 1 
ATOM 4303 C CG    . PRO C 3 43  ? -8.212  -3.544  -5.075  1.00 96.42 43  C 1 
ATOM 4304 C CD    . PRO C 3 43  ? -9.500  -2.759  -5.279  1.00 97.89 43  C 1 
ATOM 4305 N N     . VAL C 3 44  ? -11.958 -5.154  -3.958  1.00 98.16 44  C 1 
ATOM 4306 C CA    . VAL C 3 44  ? -13.041 -5.784  -3.191  1.00 98.08 44  C 1 
ATOM 4307 C C     . VAL C 3 44  ? -14.107 -6.326  -4.142  1.00 98.18 44  C 1 
ATOM 4308 O O     . VAL C 3 44  ? -14.427 -7.514  -4.081  1.00 97.57 44  C 1 
ATOM 4309 C CB    . VAL C 3 44  ? -13.648 -4.807  -2.166  1.00 97.53 44  C 1 
ATOM 4310 C CG1   . VAL C 3 44  ? -14.817 -5.434  -1.399  1.00 95.98 44  C 1 
ATOM 4311 C CG2   . VAL C 3 44  ? -12.598 -4.363  -1.146  1.00 95.77 44  C 1 
ATOM 4312 N N     . VAL C 3 45  ? -14.564 -5.486  -5.078  1.00 98.20 45  C 1 
ATOM 4313 C CA    . VAL C 3 45  ? -15.478 -5.914  -6.157  1.00 98.26 45  C 1 
ATOM 4314 C C     . VAL C 3 45  ? -14.850 -7.044  -6.971  1.00 98.44 45  C 1 
ATOM 4315 O O     . VAL C 3 45  ? -15.489 -8.074  -7.193  1.00 97.95 45  C 1 
ATOM 4316 C CB    . VAL C 3 45  ? -15.851 -4.726  -7.060  1.00 97.30 45  C 1 
ATOM 4317 C CG1   . VAL C 3 45  ? -16.721 -5.147  -8.250  1.00 91.09 45  C 1 
ATOM 4318 C CG2   . VAL C 3 45  ? -16.627 -3.673  -6.271  1.00 89.80 45  C 1 
ATOM 4319 N N     . PHE C 3 46  ? -13.578 -6.915  -7.344  1.00 98.40 46  C 1 
ATOM 4320 C CA    . PHE C 3 46  ? -12.874 -7.965  -8.079  1.00 98.57 46  C 1 
ATOM 4321 C C     . PHE C 3 46  ? -12.774 -9.283  -7.316  1.00 98.58 46  C 1 
ATOM 4322 O O     . PHE C 3 46  ? -12.874 -10.332 -7.934  1.00 98.00 46  C 1 
ATOM 4323 C CB    . PHE C 3 46  ? -11.482 -7.499  -8.504  1.00 98.11 46  C 1 
ATOM 4324 C CG    . PHE C 3 46  ? -11.307 -7.284  -9.992  1.00 98.02 46  C 1 
ATOM 4325 C CD1   . PHE C 3 46  ? -11.789 -8.218  -10.921 1.00 95.88 46  C 1 
ATOM 4326 C CD2   . PHE C 3 46  ? -10.625 -6.146  -10.453 1.00 95.66 46  C 1 
ATOM 4327 C CE1   . PHE C 3 46  ? -11.612 -8.015  -12.301 1.00 94.56 46  C 1 
ATOM 4328 C CE2   . PHE C 3 46  ? -10.444 -5.945  -11.825 1.00 93.55 46  C 1 
ATOM 4329 C CZ    . PHE C 3 46  ? -10.939 -6.871  -12.750 1.00 95.66 46  C 1 
ATOM 4330 N N     . ALA C 3 47  ? -12.558 -9.258  -5.995  1.00 98.33 47  C 1 
ATOM 4331 C CA    . ALA C 3 47  ? -12.487 -10.480 -5.211  1.00 98.24 47  C 1 
ATOM 4332 C C     . ALA C 3 47  ? -13.795 -11.273 -5.308  1.00 98.23 47  C 1 
ATOM 4333 O O     . ALA C 3 47  ? -13.761 -12.490 -5.506  1.00 97.80 47  C 1 
ATOM 4334 C CB    . ALA C 3 47  ? -12.130 -10.154 -3.757  1.00 97.77 47  C 1 
ATOM 4335 N N     . ARG C 3 48  ? -14.947 -10.580 -5.245  1.00 97.87 48  C 1 
ATOM 4336 C CA    . ARG C 3 48  ? -16.257 -11.212 -5.387  1.00 97.81 48  C 1 
ATOM 4337 C C     . ARG C 3 48  ? -16.552 -11.635 -6.819  1.00 98.05 48  C 1 
ATOM 4338 O O     . ARG C 3 48  ? -17.012 -12.751 -7.032  1.00 97.53 48  C 1 
ATOM 4339 C CB    . ARG C 3 48  ? -17.332 -10.284 -4.809  1.00 97.46 48  C 1 
ATOM 4340 C CG    . ARG C 3 48  ? -18.710 -10.962 -4.703  1.00 94.81 48  C 1 
ATOM 4341 C CD    . ARG C 3 48  ? -18.686 -12.190 -3.789  1.00 92.40 48  C 1 
ATOM 4342 N NE    . ARG C 3 48  ? -20.005 -12.798 -3.676  1.00 86.99 48  C 1 
ATOM 4343 C CZ    . ARG C 3 48  ? -20.282 -14.008 -3.175  1.00 83.26 48  C 1 
ATOM 4344 N NH1   . ARG C 3 48  ? -19.379 -14.766 -2.630  1.00 72.32 48  C 1 
ATOM 4345 N NH2   . ARG C 3 48  ? -21.484 -14.459 -3.217  1.00 76.27 48  C 1 
ATOM 4346 N N     . ALA C 3 49  ? -16.217 -10.814 -7.814  1.00 98.24 49  C 1 
ATOM 4347 C CA    . ALA C 3 49  ? -16.364 -11.164 -9.226  1.00 98.27 49  C 1 
ATOM 4348 C C     . ALA C 3 49  ? -15.527 -12.396 -9.610  1.00 98.20 49  C 1 
ATOM 4349 O O     . ALA C 3 49  ? -16.013 -13.295 -10.289 1.00 97.86 49  C 1 
ATOM 4350 C CB    . ALA C 3 49  ? -15.956 -9.954  -10.072 1.00 97.96 49  C 1 
ATOM 4351 N N     . CYS C 3 50  ? -14.285 -12.496 -9.106  1.00 98.58 50  C 1 
ATOM 4352 C CA    . CYS C 3 50  ? -13.441 -13.672 -9.315  1.00 98.54 50  C 1 
ATOM 4353 C C     . CYS C 3 50  ? -14.019 -14.918 -8.649  1.00 98.57 50  C 1 
ATOM 4354 O O     . CYS C 3 50  ? -13.895 -16.001 -9.196  1.00 97.97 50  C 1 
ATOM 4355 C CB    . CYS C 3 50  ? -12.039 -13.405 -8.777  1.00 98.35 50  C 1 
ATOM 4356 S SG    . CYS C 3 50  ? -11.161 -12.172 -9.786  1.00 97.14 50  C 1 
ATOM 4357 N N     . GLU C 3 51  ? -14.635 -14.785 -7.472  1.00 97.93 51  C 1 
ATOM 4358 C CA    . GLU C 3 51  ? -15.303 -15.912 -6.829  1.00 97.87 51  C 1 
ATOM 4359 C C     . GLU C 3 51  ? -16.470 -16.425 -7.675  1.00 98.06 51  C 1 
ATOM 4360 O O     . GLU C 3 51  ? -16.542 -17.627 -7.940  1.00 97.41 51  C 1 
ATOM 4361 C CB    . GLU C 3 51  ? -15.721 -15.530 -5.397  1.00 97.02 51  C 1 
ATOM 4362 C CG    . GLU C 3 51  ? -16.348 -16.704 -4.641  1.00 90.03 51  C 1 
ATOM 4363 C CD    . GLU C 3 51  ? -16.469 -16.482 -3.118  1.00 88.67 51  C 1 
ATOM 4364 O OE1   . GLU C 3 51  ? -16.683 -17.489 -2.403  1.00 83.46 51  C 1 
ATOM 4365 O OE2   . GLU C 3 51  ? -16.297 -15.347 -2.642  1.00 83.83 51  C 1 
ATOM 4366 N N     . MET C 3 52  ? -17.327 -15.529 -8.189  1.00 98.16 52  C 1 
ATOM 4367 C CA    . MET C 3 52  ? -18.419 -15.877 -9.109  1.00 98.18 52  C 1 
ATOM 4368 C C     . MET C 3 52  ? -17.905 -16.559 -10.376 1.00 98.25 52  C 1 
ATOM 4369 O O     . MET C 3 52  ? -18.406 -17.609 -10.747 1.00 97.75 52  C 1 
ATOM 4370 C CB    . MET C 3 52  ? -19.192 -14.613 -9.502  1.00 97.64 52  C 1 
ATOM 4371 C CG    . MET C 3 52  ? -19.984 -14.026 -8.345  1.00 96.03 52  C 1 
ATOM 4372 S SD    . MET C 3 52  ? -20.682 -12.416 -8.755  1.00 94.12 52  C 1 
ATOM 4373 C CE    . MET C 3 52  ? -21.726 -12.199 -7.312  1.00 85.34 52  C 1 
ATOM 4374 N N     . PHE C 3 53  ? -16.838 -16.014 -10.981 1.00 98.38 53  C 1 
ATOM 4375 C CA    . PHE C 3 53  ? -16.220 -16.571 -12.173 1.00 98.41 53  C 1 
ATOM 4376 C C     . PHE C 3 53  ? -15.662 -17.987 -11.946 1.00 98.45 53  C 1 
ATOM 4377 O O     . PHE C 3 53  ? -15.867 -18.883 -12.759 1.00 98.01 53  C 1 
ATOM 4378 C CB    . PHE C 3 53  ? -15.122 -15.613 -12.639 1.00 98.32 53  C 1 
ATOM 4379 C CG    . PHE C 3 53  ? -14.355 -16.104 -13.842 1.00 98.19 53  C 1 
ATOM 4380 C CD1   . PHE C 3 53  ? -13.143 -16.802 -13.664 1.00 97.35 53  C 1 
ATOM 4381 C CD2   . PHE C 3 53  ? -14.838 -15.881 -15.137 1.00 97.33 53  C 1 
ATOM 4382 C CE1   . PHE C 3 53  ? -12.432 -17.263 -14.774 1.00 96.57 53  C 1 
ATOM 4383 C CE2   . PHE C 3 53  ? -14.128 -16.341 -16.244 1.00 96.56 53  C 1 
ATOM 4384 C CZ    . PHE C 3 53  ? -12.917 -17.034 -16.065 1.00 96.70 53  C 1 
ATOM 4385 N N     . ILE C 3 54  ? -14.984 -18.211 -10.810 1.00 98.28 54  C 1 
ATOM 4386 C CA    . ILE C 3 54  ? -14.482 -19.549 -10.447 1.00 98.24 54  C 1 
ATOM 4387 C C     . ILE C 3 54  ? -15.648 -20.527 -10.279 1.00 98.26 54  C 1 
ATOM 4388 O O     . ILE C 3 54  ? -15.570 -21.654 -10.775 1.00 97.81 54  C 1 
ATOM 4389 C CB    . ILE C 3 54  ? -13.624 -19.495 -9.160  1.00 98.15 54  C 1 
ATOM 4390 C CG1   . ILE C 3 54  ? -12.305 -18.743 -9.384  1.00 97.26 54  C 1 
ATOM 4391 C CG2   . ILE C 3 54  ? -13.293 -20.918 -8.645  1.00 97.14 54  C 1 
ATOM 4392 C CD1   . ILE C 3 54  ? -11.646 -18.244 -8.088  1.00 95.19 54  C 1 
ATOM 4393 N N     . LEU C 3 55  ? -16.701 -20.127 -9.576  1.00 98.04 55  C 1 
ATOM 4394 C CA    . LEU C 3 55  ? -17.867 -20.971 -9.336  1.00 97.96 55  C 1 
ATOM 4395 C C     . LEU C 3 55  ? -18.579 -21.310 -10.644 1.00 97.94 55  C 1 
ATOM 4396 O O     . LEU C 3 55  ? -18.825 -22.492 -10.897 1.00 97.32 55  C 1 
ATOM 4397 C CB    . LEU C 3 55  ? -18.826 -20.273 -8.360  1.00 97.59 55  C 1 
ATOM 4398 C CG    . LEU C 3 55  ? -18.318 -20.172 -6.906  1.00 96.72 55  C 1 
ATOM 4399 C CD1   . LEU C 3 55  ? -19.224 -19.249 -6.109  1.00 94.82 55  C 1 
ATOM 4400 C CD2   . LEU C 3 55  ? -18.292 -21.526 -6.219  1.00 94.44 55  C 1 
ATOM 4401 N N     . GLU C 3 56  ? -18.825 -20.332 -11.517 1.00 97.72 56  C 1 
ATOM 4402 C CA    . GLU C 3 56  ? -19.500 -20.539 -12.794 1.00 97.52 56  C 1 
ATOM 4403 C C     . GLU C 3 56  ? -18.713 -21.484 -13.710 1.00 97.61 56  C 1 
ATOM 4404 O O     . GLU C 3 56  ? -19.250 -22.495 -14.173 1.00 96.99 56  C 1 
ATOM 4405 C CB    . GLU C 3 56  ? -19.724 -19.185 -13.494 1.00 96.79 56  C 1 
ATOM 4406 C CG    . GLU C 3 56  ? -20.642 -19.352 -14.711 1.00 93.93 56  C 1 
ATOM 4407 C CD    . GLU C 3 56  ? -20.752 -18.122 -15.614 1.00 92.10 56  C 1 
ATOM 4408 O OE1   . GLU C 3 56  ? -21.425 -18.262 -16.662 1.00 87.60 56  C 1 
ATOM 4409 O OE2   . GLU C 3 56  ? -20.126 -17.091 -15.309 1.00 87.29 56  C 1 
ATOM 4410 N N     . LEU C 3 57  ? -17.417 -21.203 -13.915 1.00 98.04 57  C 1 
ATOM 4411 C CA    . LEU C 3 57  ? -16.595 -22.027 -14.797 1.00 98.01 57  C 1 
ATOM 4412 C C     . LEU C 3 57  ? -16.405 -23.444 -14.235 1.00 98.10 57  C 1 
ATOM 4413 O O     . LEU C 3 57  ? -16.384 -24.414 -14.990 1.00 97.28 57  C 1 
ATOM 4414 C CB    . LEU C 3 57  ? -15.276 -21.297 -15.069 1.00 97.58 57  C 1 
ATOM 4415 C CG    . LEU C 3 57  ? -14.393 -21.955 -16.140 1.00 95.00 57  C 1 
ATOM 4416 C CD1   . LEU C 3 57  ? -15.094 -22.131 -17.488 1.00 90.58 57  C 1 
ATOM 4417 C CD2   . LEU C 3 57  ? -13.151 -21.100 -16.398 1.00 90.56 57  C 1 
ATOM 4418 N N     . THR C 3 58  ? -16.334 -23.590 -12.904 1.00 98.21 58  C 1 
ATOM 4419 C CA    . THR C 3 58  ? -16.285 -24.913 -12.266 1.00 98.22 58  C 1 
ATOM 4420 C C     . THR C 3 58  ? -17.604 -25.670 -12.438 1.00 98.13 58  C 1 
ATOM 4421 O O     . THR C 3 58  ? -17.556 -26.862 -12.724 1.00 97.41 58  C 1 
ATOM 4422 C CB    . THR C 3 58  ? -15.922 -24.831 -10.776 1.00 97.99 58  C 1 
ATOM 4423 O OG1   . THR C 3 58  ? -14.695 -24.161 -10.597 1.00 93.69 58  C 1 
ATOM 4424 C CG2   . THR C 3 58  ? -15.729 -26.211 -10.146 1.00 92.85 58  C 1 
ATOM 4425 N N     . HIS C 3 59  ? -18.759 -25.013 -12.313 1.00 97.94 59  C 1 
ATOM 4426 C CA    . HIS C 3 59  ? -20.061 -25.638 -12.558 1.00 97.75 59  C 1 
ATOM 4427 C C     . HIS C 3 59  ? -20.204 -26.106 -14.004 1.00 97.80 59  C 1 
ATOM 4428 O O     . HIS C 3 59  ? -20.600 -27.255 -14.236 1.00 97.10 59  C 1 
ATOM 4429 C CB    . HIS C 3 59  ? -21.206 -24.677 -12.197 1.00 97.07 59  C 1 
ATOM 4430 C CG    . HIS C 3 59  ? -21.630 -24.764 -10.761 1.00 94.49 59  C 1 
ATOM 4431 N ND1   . HIS C 3 59  ? -22.157 -25.887 -10.150 1.00 80.39 59  C 1 
ATOM 4432 C CD2   . HIS C 3 59  ? -21.632 -23.770 -9.818  1.00 79.32 59  C 1 
ATOM 4433 C CE1   . HIS C 3 59  ? -22.453 -25.563 -8.878  1.00 80.62 59  C 1 
ATOM 4434 N NE2   . HIS C 3 59  ? -22.160 -24.287 -8.641  1.00 82.32 59  C 1 
ATOM 4435 N N     . ARG C 3 60  ? -19.834 -25.271 -14.971 1.00 97.54 60  C 1 
ATOM 4436 C CA    . ARG C 3 60  ? -19.885 -25.645 -16.393 1.00 97.48 60  C 1 
ATOM 4437 C C     . ARG C 3 60  ? -18.930 -26.799 -16.716 1.00 97.59 60  C 1 
ATOM 4438 O O     . ARG C 3 60  ? -19.318 -27.735 -17.414 1.00 96.56 60  C 1 
ATOM 4439 C CB    . ARG C 3 60  ? -19.586 -24.415 -17.264 1.00 97.05 60  C 1 
ATOM 4440 C CG    . ARG C 3 60  ? -20.684 -23.337 -17.199 1.00 95.06 60  C 1 
ATOM 4441 C CD    . ARG C 3 60  ? -20.291 -22.138 -18.069 1.00 91.65 60  C 1 
ATOM 4442 N NE    . ARG C 3 60  ? -21.202 -21.004 -17.926 1.00 87.57 60  C 1 
ATOM 4443 C CZ    . ARG C 3 60  ? -22.094 -20.533 -18.797 1.00 84.59 60  C 1 
ATOM 4444 N NH1   . ARG C 3 60  ? -22.332 -21.110 -19.941 1.00 75.77 60  C 1 
ATOM 4445 N NH2   . ARG C 3 60  ? -22.746 -19.448 -18.514 1.00 80.38 60  C 1 
ATOM 4446 N N     . GLY C 3 61  ? -17.725 -26.785 -16.165 1.00 97.96 61  C 1 
ATOM 4447 C CA    . GLY C 3 61  ? -16.783 -27.897 -16.295 1.00 97.87 61  C 1 
ATOM 4448 C C     . GLY C 3 61  ? -17.281 -29.189 -15.633 1.00 97.96 61  C 1 
ATOM 4449 O O     . GLY C 3 61  ? -17.120 -30.273 -16.192 1.00 97.15 61  C 1 
ATOM 4450 N N     . TRP C 3 62  ? -17.921 -29.085 -14.472 1.00 98.17 62  C 1 
ATOM 4451 C CA    . TRP C 3 62  ? -18.490 -30.245 -13.768 1.00 98.15 62  C 1 
ATOM 4452 C C     . TRP C 3 62  ? -19.613 -30.898 -14.567 1.00 98.00 62  C 1 
ATOM 4453 O O     . TRP C 3 62  ? -19.623 -32.125 -14.659 1.00 97.21 62  C 1 
ATOM 4454 C CB    . TRP C 3 62  ? -18.958 -29.856 -12.369 1.00 97.98 62  C 1 
ATOM 4455 C CG    . TRP C 3 62  ? -19.485 -31.023 -11.606 1.00 97.73 62  C 1 
ATOM 4456 C CD1   . TRP C 3 62  ? -20.790 -31.337 -11.427 1.00 95.87 62  C 1 
ATOM 4457 C CD2   . TRP C 3 62  ? -18.723 -32.123 -11.007 1.00 96.67 62  C 1 
ATOM 4458 N NE1   . TRP C 3 62  ? -20.897 -32.541 -10.767 1.00 95.27 62  C 1 
ATOM 4459 C CE2   . TRP C 3 62  ? -19.658 -33.074 -10.503 1.00 96.13 62  C 1 
ATOM 4460 C CE3   . TRP C 3 62  ? -17.348 -32.393 -10.875 1.00 95.58 62  C 1 
ATOM 4461 C CZ2   . TRP C 3 62  ? -19.234 -34.281 -9.898  1.00 95.48 62  C 1 
ATOM 4462 C CZ3   . TRP C 3 62  ? -16.927 -33.596 -10.266 1.00 92.84 62  C 1 
ATOM 4463 C CH2   . TRP C 3 62  ? -17.858 -34.535 -9.795  1.00 93.39 62  C 1 
ATOM 4464 N N     . ALA C 3 63  ? -20.493 -30.121 -15.210 1.00 97.67 63  C 1 
ATOM 4465 C CA    . ALA C 3 63  ? -21.527 -30.659 -16.088 1.00 97.35 63  C 1 
ATOM 4466 C C     . ALA C 3 63  ? -20.918 -31.532 -17.205 1.00 97.31 63  C 1 
ATOM 4467 O O     . ALA C 3 63  ? -21.383 -32.644 -17.446 1.00 96.13 63  C 1 
ATOM 4468 C CB    . ALA C 3 63  ? -22.342 -29.488 -16.657 1.00 96.54 63  C 1 
ATOM 4469 N N     . HIS C 3 64  ? -19.796 -31.120 -17.793 1.00 96.83 64  C 1 
ATOM 4470 C CA    . HIS C 3 64  ? -19.043 -31.935 -18.755 1.00 96.51 64  C 1 
ATOM 4471 C C     . HIS C 3 64  ? -18.446 -33.212 -18.159 1.00 96.65 64  C 1 
ATOM 4472 O O     . HIS C 3 64  ? -18.415 -34.253 -18.813 1.00 95.00 64  C 1 
ATOM 4473 C CB    . HIS C 3 64  ? -17.930 -31.082 -19.369 1.00 95.50 64  C 1 
ATOM 4474 C CG    . HIS C 3 64  ? -18.353 -30.517 -20.670 1.00 92.77 64  C 1 
ATOM 4475 N ND1   . HIS C 3 64  ? -18.403 -31.257 -21.831 1.00 77.59 64  C 1 
ATOM 4476 C CD2   . HIS C 3 64  ? -18.726 -29.236 -20.968 1.00 78.45 64  C 1 
ATOM 4477 C CE1   . HIS C 3 64  ? -18.761 -30.420 -22.814 1.00 78.23 64  C 1 
ATOM 4478 N NE2   . HIS C 3 64  ? -18.984 -29.194 -22.329 1.00 80.55 64  C 1 
ATOM 4479 N N     . ALA C 3 65  ? -17.949 -33.146 -16.922 1.00 97.10 65  C 1 
ATOM 4480 C CA    . ALA C 3 65  ? -17.444 -34.341 -16.247 1.00 97.25 65  C 1 
ATOM 4481 C C     . ALA C 3 65  ? -18.569 -35.364 -15.990 1.00 97.38 65  C 1 
ATOM 4482 O O     . ALA C 3 65  ? -18.346 -36.563 -16.168 1.00 96.27 65  C 1 
ATOM 4483 C CB    . ALA C 3 65  ? -16.736 -33.928 -14.950 1.00 96.75 65  C 1 
ATOM 4484 N N     . GLU C 3 66  ? -19.780 -34.898 -15.638 1.00 97.12 66  C 1 
ATOM 4485 C CA    . GLU C 3 66  ? -20.967 -35.741 -15.439 1.00 96.82 66  C 1 
ATOM 4486 C C     . GLU C 3 66  ? -21.486 -36.338 -16.753 1.00 97.17 66  C 1 
ATOM 4487 O O     . GLU C 3 66  ? -21.763 -37.540 -16.792 1.00 96.00 66  C 1 
ATOM 4488 C CB    . GLU C 3 66  ? -22.082 -34.957 -14.737 1.00 95.61 66  C 1 
ATOM 4489 C CG    . GLU C 3 66  ? -21.770 -34.726 -13.256 1.00 86.10 66  C 1 
ATOM 4490 C CD    . GLU C 3 66  ? -22.978 -34.229 -12.447 1.00 85.87 66  C 1 
ATOM 4491 O OE1   . GLU C 3 66  ? -23.063 -34.619 -11.259 1.00 79.37 66  C 1 
ATOM 4492 O OE2   . GLU C 3 66  ? -23.804 -33.475 -12.997 1.00 78.31 66  C 1 
ATOM 4493 N N     . GLU C 3 67  ? -21.530 -35.571 -17.844 1.00 96.98 67  C 1 
ATOM 4494 C CA    . GLU C 3 67  ? -21.865 -36.072 -19.188 1.00 96.60 67  C 1 
ATOM 4495 C C     . GLU C 3 67  ? -20.950 -37.239 -19.593 1.00 97.06 67  C 1 
ATOM 4496 O O     . GLU C 3 67  ? -21.407 -38.259 -20.116 1.00 95.43 67  C 1 
ATOM 4497 C CB    . GLU C 3 67  ? -21.737 -34.935 -20.232 1.00 95.38 67  C 1 
ATOM 4498 C CG    . GLU C 3 67  ? -22.904 -33.938 -20.225 1.00 84.24 67  C 1 
ATOM 4499 C CD    . GLU C 3 67  ? -22.711 -32.734 -21.182 1.00 80.58 67  C 1 
ATOM 4500 O OE1   . GLU C 3 67  ? -23.503 -31.779 -21.102 1.00 74.87 67  C 1 
ATOM 4501 O OE2   . GLU C 3 67  ? -21.763 -32.729 -22.004 1.00 73.50 67  C 1 
ATOM 4502 N N     . ASN C 3 68  ? -19.663 -37.138 -19.252 1.00 96.20 68  C 1 
ATOM 4503 C CA    . ASN C 3 68  ? -18.662 -38.182 -19.485 1.00 96.43 68  C 1 
ATOM 4504 C C     . ASN C 3 68  ? -18.604 -39.261 -18.372 1.00 96.95 68  C 1 
ATOM 4505 O O     . ASN C 3 68  ? -17.623 -40.013 -18.297 1.00 94.72 68  C 1 
ATOM 4506 C CB    . ASN C 3 68  ? -17.310 -37.509 -19.736 1.00 95.82 68  C 1 
ATOM 4507 C CG    . ASN C 3 68  ? -17.285 -36.804 -21.078 1.00 93.85 68  C 1 
ATOM 4508 O OD1   . ASN C 3 68  ? -17.241 -37.442 -22.109 1.00 80.84 68  C 1 
ATOM 4509 N ND2   . ASN C 3 68  ? -17.304 -35.490 -21.098 1.00 79.57 68  C 1 
ATOM 4510 N N     . LYS C 3 69  ? -19.600 -39.314 -17.479 1.00 96.28 69  C 1 
ATOM 4511 C CA    . LYS C 3 69  ? -19.710 -40.271 -16.368 1.00 96.71 69  C 1 
ATOM 4512 C C     . LYS C 3 69  ? -18.473 -40.320 -15.452 1.00 96.92 69  C 1 
ATOM 4513 O O     . LYS C 3 69  ? -18.173 -41.347 -14.840 1.00 94.17 69  C 1 
ATOM 4514 C CB    . LYS C 3 69  ? -20.121 -41.665 -16.880 1.00 96.20 69  C 1 
ATOM 4515 C CG    . LYS C 3 69  ? -21.436 -41.645 -17.677 1.00 92.49 69  C 1 
ATOM 4516 C CD    . LYS C 3 69  ? -21.788 -43.051 -18.179 1.00 81.98 69  C 1 
ATOM 4517 C CE    . LYS C 3 69  ? -23.077 -42.982 -18.998 1.00 75.21 69  C 1 
ATOM 4518 N NZ    . LYS C 3 69  ? -23.439 -44.282 -19.586 1.00 62.20 69  C 1 
ATOM 4519 N N     . ARG C 3 70  ? -17.742 -39.195 -15.329 1.00 96.50 70  C 1 
ATOM 4520 C CA    . ARG C 3 70  ? -16.569 -39.062 -14.464 1.00 96.64 70  C 1 
ATOM 4521 C C     . ARG C 3 70  ? -16.922 -38.339 -13.171 1.00 96.83 70  C 1 
ATOM 4522 O O     . ARG C 3 70  ? -17.731 -37.425 -13.147 1.00 95.27 70  C 1 
ATOM 4523 C CB    . ARG C 3 70  ? -15.421 -38.364 -15.214 1.00 95.52 70  C 1 
ATOM 4524 C CG    . ARG C 3 70  ? -14.806 -39.279 -16.281 1.00 92.60 70  C 1 
ATOM 4525 C CD    . ARG C 3 70  ? -13.579 -38.665 -16.970 1.00 92.07 70  C 1 
ATOM 4526 N NE    . ARG C 3 70  ? -13.948 -37.616 -17.928 1.00 89.09 70  C 1 
ATOM 4527 C CZ    . ARG C 3 70  ? -13.914 -36.293 -17.751 1.00 90.34 70  C 1 
ATOM 4528 N NH1   . ARG C 3 70  ? -13.492 -35.741 -16.649 1.00 78.71 70  C 1 
ATOM 4529 N NH2   . ARG C 3 70  ? -14.328 -35.515 -18.700 1.00 82.99 70  C 1 
ATOM 4530 N N     . ARG C 3 71  ? -16.232 -38.688 -12.078 1.00 97.20 71  C 1 
ATOM 4531 C CA    . ARG C 3 71  ? -16.321 -38.014 -10.771 1.00 97.12 71  C 1 
ATOM 4532 C C     . ARG C 3 71  ? -15.102 -37.121 -10.478 1.00 97.62 71  C 1 
ATOM 4533 O O     . ARG C 3 71  ? -14.879 -36.717 -9.340  1.00 95.21 71  C 1 
ATOM 4534 C CB    . ARG C 3 71  ? -16.550 -39.029 -9.649  1.00 95.91 71  C 1 
ATOM 4535 C CG    . ARG C 3 71  ? -17.899 -39.742 -9.784  1.00 90.90 71  C 1 
ATOM 4536 C CD    . ARG C 3 71  ? -18.161 -40.597 -8.538  1.00 81.54 71  C 1 
ATOM 4537 N NE    . ARG C 3 71  ? -19.435 -41.320 -8.640  1.00 73.16 71  C 1 
ATOM 4538 C CZ    . ARG C 3 71  ? -19.973 -42.076 -7.702  1.00 63.26 71  C 1 
ATOM 4539 N NH1   . ARG C 3 71  ? -19.391 -42.263 -6.542  1.00 56.81 71  C 1 
ATOM 4540 N NH2   . ARG C 3 71  ? -21.122 -42.666 -7.914  1.00 55.73 71  C 1 
ATOM 4541 N N     . THR C 3 72  ? -14.285 -36.871 -11.491 1.00 97.54 72  C 1 
ATOM 4542 C CA    . THR C 3 72  ? -13.090 -36.041 -11.374 1.00 97.74 72  C 1 
ATOM 4543 C C     . THR C 3 72  ? -13.140 -34.960 -12.447 1.00 97.84 72  C 1 
ATOM 4544 O O     . THR C 3 72  ? -13.098 -35.296 -13.629 1.00 96.76 72  C 1 
ATOM 4545 C CB    . THR C 3 72  ? -11.807 -36.866 -11.487 1.00 96.80 72  C 1 
ATOM 4546 O OG1   . THR C 3 72  ? -11.796 -37.870 -10.482 1.00 88.80 72  C 1 
ATOM 4547 C CG2   . THR C 3 72  ? -10.552 -36.026 -11.270 1.00 88.53 72  C 1 
ATOM 4548 N N     . LEU C 3 73  ? -13.193 -33.712 -12.027 1.00 97.90 73  C 1 
ATOM 4549 C CA    . LEU C 3 73  ? -13.052 -32.560 -12.909 1.00 98.06 73  C 1 
ATOM 4550 C C     . LEU C 3 73  ? -11.613 -32.501 -13.435 1.00 98.11 73  C 1 
ATOM 4551 O O     . LEU C 3 73  ? -10.667 -32.469 -12.635 1.00 97.13 73  C 1 
ATOM 4552 C CB    . LEU C 3 73  ? -13.438 -31.293 -12.132 1.00 97.65 73  C 1 
ATOM 4553 C CG    . LEU C 3 73  ? -13.341 -29.989 -12.945 1.00 97.00 73  C 1 
ATOM 4554 C CD1   . LEU C 3 73  ? -14.397 -29.915 -14.033 1.00 94.23 73  C 1 
ATOM 4555 C CD2   . LEU C 3 73  ? -13.539 -28.791 -12.015 1.00 93.89 73  C 1 
ATOM 4556 N N     . GLN C 3 74  ? -11.459 -32.474 -14.762 1.00 97.79 74  C 1 
ATOM 4557 C CA    . GLN C 3 74  ? -10.181 -32.442 -15.462 1.00 97.59 74  C 1 
ATOM 4558 C C     . GLN C 3 74  ? -10.016 -31.139 -16.262 1.00 97.65 74  C 1 
ATOM 4559 O O     . GLN C 3 74  ? -10.967 -30.392 -16.465 1.00 96.96 74  C 1 
ATOM 4560 C CB    . GLN C 3 74  ? -10.073 -33.667 -16.388 1.00 96.56 74  C 1 
ATOM 4561 C CG    . GLN C 3 74  ? -10.042 -34.988 -15.601 1.00 93.06 74  C 1 
ATOM 4562 C CD    . GLN C 3 74  ? -9.860  -36.216 -16.502 1.00 92.61 74  C 1 
ATOM 4563 O OE1   . GLN C 3 74  ? -10.015 -36.179 -17.710 1.00 84.89 74  C 1 
ATOM 4564 N NE2   . GLN C 3 74  ? -9.537  -37.352 -15.941 1.00 81.70 74  C 1 
ATOM 4565 N N     . LYS C 3 75  ? -8.791  -30.875 -16.741 1.00 97.46 75  C 1 
ATOM 4566 C CA    . LYS C 3 75  ? -8.505  -29.760 -17.650 1.00 97.49 75  C 1 
ATOM 4567 C C     . LYS C 3 75  ? -9.392  -29.799 -18.901 1.00 97.51 75  C 1 
ATOM 4568 O O     . LYS C 3 75  ? -9.880  -28.757 -19.326 1.00 96.88 75  C 1 
ATOM 4569 C CB    . LYS C 3 75  ? -7.014  -29.779 -18.028 1.00 96.72 75  C 1 
ATOM 4570 C CG    . LYS C 3 75  ? -6.626  -28.626 -18.962 1.00 95.03 75  C 1 
ATOM 4571 C CD    . LYS C 3 75  ? -5.122  -28.611 -19.293 1.00 92.04 75  C 1 
ATOM 4572 C CE    . LYS C 3 75  ? -4.849  -27.454 -20.251 1.00 84.41 75  C 1 
ATOM 4573 N NZ    . LYS C 3 75  ? -3.429  -27.333 -20.643 1.00 76.84 75  C 1 
ATOM 4574 N N     . SER C 3 76  ? -9.641  -31.001 -19.463 1.00 97.58 76  C 1 
ATOM 4575 C CA    . SER C 3 76  ? -10.497 -31.202 -20.637 1.00 97.15 76  C 1 
ATOM 4576 C C     . SER C 3 76  ? -11.938 -30.744 -20.415 1.00 97.21 76  C 1 
ATOM 4577 O O     . SER C 3 76  ? -12.556 -30.227 -21.339 1.00 96.34 76  C 1 
ATOM 4578 C CB    . SER C 3 76  ? -10.492 -32.683 -21.036 1.00 96.42 76  C 1 
ATOM 4579 O OG    . SER C 3 76  ? -10.832 -33.507 -19.930 1.00 91.80 76  C 1 
ATOM 4580 N N     . ASP C 3 77  ? -12.471 -30.852 -19.194 1.00 97.57 77  C 1 
ATOM 4581 C CA    . ASP C 3 77  ? -13.827 -30.401 -18.882 1.00 97.43 77  C 1 
ATOM 4582 C C     . ASP C 3 77  ? -13.918 -28.881 -18.882 1.00 97.55 77  C 1 
ATOM 4583 O O     . ASP C 3 77  ? -14.890 -28.306 -19.366 1.00 96.86 77  C 1 
ATOM 4584 C CB    . ASP C 3 77  ? -14.255 -30.931 -17.511 1.00 97.26 77  C 1 
ATOM 4585 C CG    . ASP C 3 77  ? -14.213 -32.454 -17.437 1.00 96.62 77  C 1 
ATOM 4586 O OD1   . ASP C 3 77  ? -14.716 -33.109 -18.364 1.00 93.26 77  C 1 
ATOM 4587 O OD2   . ASP C 3 77  ? -13.641 -33.014 -16.468 1.00 93.62 77  C 1 
ATOM 4588 N N     . ILE C 3 78  ? -12.871 -28.212 -18.379 1.00 97.56 78  C 1 
ATOM 4589 C CA    . ILE C 3 78  ? -12.761 -26.752 -18.406 1.00 97.67 78  C 1 
ATOM 4590 C C     . ILE C 3 78  ? -12.589 -26.269 -19.851 1.00 97.82 78  C 1 
ATOM 4591 O O     . ILE C 3 78  ? -13.243 -25.310 -20.249 1.00 97.33 78  C 1 
ATOM 4592 C CB    . ILE C 3 78  ? -11.619 -26.275 -17.483 1.00 97.26 78  C 1 
ATOM 4593 C CG1   . ILE C 3 78  ? -11.925 -26.694 -16.023 1.00 95.19 78  C 1 
ATOM 4594 C CG2   . ILE C 3 78  ? -11.432 -24.751 -17.579 1.00 95.49 78  C 1 
ATOM 4595 C CD1   . ILE C 3 78  ? -10.781 -26.442 -15.048 1.00 84.90 78  C 1 
ATOM 4596 N N     . ALA C 3 79  ? -11.771 -26.956 -20.652 1.00 97.49 79  C 1 
ATOM 4597 C CA    . ALA C 3 79  ? -11.600 -26.660 -22.069 1.00 97.44 79  C 1 
ATOM 4598 C C     . ALA C 3 79  ? -12.927 -26.739 -22.836 1.00 97.47 79  C 1 
ATOM 4599 O O     . ALA C 3 79  ? -13.271 -25.824 -23.582 1.00 96.72 79  C 1 
ATOM 4600 C CB    . ALA C 3 79  ? -10.575 -27.638 -22.665 1.00 96.79 79  C 1 
ATOM 4601 N N     . ALA C 3 80  ? -13.704 -27.798 -22.597 1.00 97.32 80  C 1 
ATOM 4602 C CA    . ALA C 3 80  ? -15.008 -27.981 -23.205 1.00 96.90 80  C 1 
ATOM 4603 C C     . ALA C 3 80  ? -16.006 -26.904 -22.759 1.00 97.02 80  C 1 
ATOM 4604 O O     . ALA C 3 80  ? -16.739 -26.355 -23.588 1.00 96.06 80  C 1 
ATOM 4605 C CB    . ALA C 3 80  ? -15.491 -29.390 -22.878 1.00 96.28 80  C 1 
ATOM 4606 N N     . ALA C 3 81  ? -16.015 -26.543 -21.471 1.00 97.25 81  C 1 
ATOM 4607 C CA    . ALA C 3 81  ? -16.854 -25.462 -20.952 1.00 97.27 81  C 1 
ATOM 4608 C C     . ALA C 3 81  ? -16.515 -24.100 -21.582 1.00 97.43 81  C 1 
ATOM 4609 O O     . ALA C 3 81  ? -17.426 -23.356 -21.954 1.00 96.53 81  C 1 
ATOM 4610 C CB    . ALA C 3 81  ? -16.716 -25.415 -19.429 1.00 96.79 81  C 1 
ATOM 4611 N N     . ILE C 3 82  ? -15.228 -23.788 -21.753 1.00 97.27 82  C 1 
ATOM 4612 C CA    . ILE C 3 82  ? -14.755 -22.568 -22.440 1.00 97.32 82  C 1 
ATOM 4613 C C     . ILE C 3 82  ? -15.203 -22.579 -23.903 1.00 97.29 82  C 1 
ATOM 4614 O O     . ILE C 3 82  ? -15.801 -21.615 -24.365 1.00 96.21 82  C 1 
ATOM 4615 C CB    . ILE C 3 82  ? -13.227 -22.428 -22.288 1.00 97.13 82  C 1 
ATOM 4616 C CG1   . ILE C 3 82  ? -12.881 -22.065 -20.828 1.00 95.56 82  C 1 
ATOM 4617 C CG2   . ILE C 3 82  ? -12.654 -21.364 -23.244 1.00 95.65 82  C 1 
ATOM 4618 C CD1   . ILE C 3 82  ? -11.391 -22.256 -20.479 1.00 92.03 82  C 1 
ATOM 4619 N N     . ALA C 3 83  ? -14.980 -23.675 -24.618 1.00 96.78 83  C 1 
ATOM 4620 C CA    . ALA C 3 83  ? -15.328 -23.793 -26.032 1.00 96.39 83  C 1 
ATOM 4621 C C     . ALA C 3 83  ? -16.839 -23.664 -26.309 1.00 96.13 83  C 1 
ATOM 4622 O O     . ALA C 3 83  ? -17.225 -23.196 -27.380 1.00 94.19 83  C 1 
ATOM 4623 C CB    . ALA C 3 83  ? -14.786 -25.123 -26.554 1.00 95.28 83  C 1 
ATOM 4624 N N     . ARG C 3 84  ? -17.698 -24.069 -25.358 1.00 96.14 84  C 1 
ATOM 4625 C CA    . ARG C 3 84  ? -19.161 -23.979 -25.489 1.00 95.70 84  C 1 
ATOM 4626 C C     . ARG C 3 84  ? -19.747 -22.632 -25.052 1.00 96.07 84  C 1 
ATOM 4627 O O     . ARG C 3 84  ? -20.930 -22.397 -25.268 1.00 93.65 84  C 1 
ATOM 4628 C CB    . ARG C 3 84  ? -19.835 -25.121 -24.714 1.00 93.85 84  C 1 
ATOM 4629 C CG    . ARG C 3 84  ? -19.696 -26.495 -25.394 1.00 83.87 84  C 1 
ATOM 4630 C CD    . ARG C 3 84  ? -20.509 -27.545 -24.617 1.00 79.08 84  C 1 
ATOM 4631 N NE    . ARG C 3 84  ? -20.415 -28.907 -25.180 1.00 70.89 84  C 1 
ATOM 4632 C CZ    . ARG C 3 84  ? -20.996 -29.996 -24.685 1.00 64.82 84  C 1 
ATOM 4633 N NH1   . ARG C 3 84  ? -21.776 -29.961 -23.634 1.00 60.79 84  C 1 
ATOM 4634 N NH2   . ARG C 3 84  ? -20.795 -31.157 -25.222 1.00 57.08 84  C 1 
ATOM 4635 N N     . THR C 3 85  ? -18.984 -21.767 -24.420 1.00 95.56 85  C 1 
ATOM 4636 C CA    . THR C 3 85  ? -19.494 -20.520 -23.841 1.00 95.49 85  C 1 
ATOM 4637 C C     . THR C 3 85  ? -18.819 -19.313 -24.485 1.00 95.66 85  C 1 
ATOM 4638 O O     . THR C 3 85  ? -17.657 -19.038 -24.217 1.00 93.76 85  C 1 
ATOM 4639 C CB    . THR C 3 85  ? -19.318 -20.479 -22.319 1.00 94.43 85  C 1 
ATOM 4640 O OG1   . THR C 3 85  ? -19.747 -21.683 -21.714 1.00 88.32 85  C 1 
ATOM 4641 C CG2   . THR C 3 85  ? -20.145 -19.350 -21.703 1.00 87.41 85  C 1 
ATOM 4642 N N     . GLU C 3 86  ? -19.578 -18.554 -25.278 1.00 95.20 86  C 1 
ATOM 4643 C CA    . GLU C 3 86  ? -19.061 -17.423 -26.044 1.00 94.60 86  C 1 
ATOM 4644 C C     . GLU C 3 86  ? -18.344 -16.373 -25.176 1.00 95.39 86  C 1 
ATOM 4645 O O     . GLU C 3 86  ? -17.264 -15.906 -25.525 1.00 93.78 86  C 1 
ATOM 4646 C CB    . GLU C 3 86  ? -20.230 -16.788 -26.816 1.00 92.39 86  C 1 
ATOM 4647 C CG    . GLU C 3 86  ? -19.755 -15.748 -27.829 1.00 80.60 86  C 1 
ATOM 4648 C CD    . GLU C 3 86  ? -20.911 -15.066 -28.591 1.00 70.55 86  C 1 
ATOM 4649 O OE1   . GLU C 3 86  ? -20.607 -14.138 -29.374 1.00 64.12 86  C 1 
ATOM 4650 O OE2   . GLU C 3 86  ? -22.075 -15.456 -28.374 1.00 62.09 86  C 1 
ATOM 4651 N N     . VAL C 3 87  ? -18.876 -16.052 -23.988 1.00 96.23 87  C 1 
ATOM 4652 C CA    . VAL C 3 87  ? -18.264 -15.069 -23.070 1.00 96.14 87  C 1 
ATOM 4653 C C     . VAL C 3 87  ? -16.879 -15.487 -22.564 1.00 96.42 87  C 1 
ATOM 4654 O O     . VAL C 3 87  ? -16.132 -14.637 -22.082 1.00 95.26 87  C 1 
ATOM 4655 C CB    . VAL C 3 87  ? -19.176 -14.734 -21.878 1.00 94.75 87  C 1 
ATOM 4656 C CG1   . VAL C 3 87  ? -20.449 -14.038 -22.356 1.00 87.72 87  C 1 
ATOM 4657 C CG2   . VAL C 3 87  ? -19.558 -15.956 -21.049 1.00 88.11 87  C 1 
ATOM 4658 N N     . PHE C 3 88  ? -16.487 -16.753 -22.700 1.00 96.82 88  C 1 
ATOM 4659 C CA    . PHE C 3 88  ? -15.176 -17.270 -22.311 1.00 96.92 88  C 1 
ATOM 4660 C C     . PHE C 3 88  ? -14.189 -17.403 -23.482 1.00 96.96 88  C 1 
ATOM 4661 O O     . PHE C 3 88  ? -13.089 -17.932 -23.294 1.00 95.47 88  C 1 
ATOM 4662 C CB    . PHE C 3 88  ? -15.347 -18.593 -21.552 1.00 96.63 88  C 1 
ATOM 4663 C CG    . PHE C 3 88  ? -16.155 -18.541 -20.265 1.00 96.20 88  C 1 
ATOM 4664 C CD1   . PHE C 3 88  ? -16.157 -17.397 -19.453 1.00 93.13 88  C 1 
ATOM 4665 C CD2   . PHE C 3 88  ? -16.893 -19.662 -19.872 1.00 92.75 88  C 1 
ATOM 4666 C CE1   . PHE C 3 88  ? -16.910 -17.362 -18.258 1.00 91.40 88  C 1 
ATOM 4667 C CE2   . PHE C 3 88  ? -17.638 -19.639 -18.680 1.00 91.35 88  C 1 
ATOM 4668 C CZ    . PHE C 3 88  ? -17.657 -18.493 -17.872 1.00 92.25 88  C 1 
ATOM 4669 N N     . ASP C 3 89  ? -14.515 -16.883 -24.651 1.00 95.85 89  C 1 
ATOM 4670 C CA    . ASP C 3 89  ? -13.661 -16.946 -25.847 1.00 95.33 89  C 1
[truncated: 110,841 more chars]
