# Supplementary material for: Vernalization regulatory network identifies potential novel functions for genes in the HvVRN2 locus
Source: New Phytol. 2026 Apr 12;250(6):4036–53. doi: 10.1111/nph.71162 (PMC13193379; doi:10.1111/nph.71162)
Supplement: Supplementary file 1 — Dataset S1. Protein models computed by Alphafold. [file NPH-250-4036-s002.xz › Alphafold_models0/Barley/fold_co1_prom1_1_nf_yb3_c1_recortes_summary_confidences_0.json]

{
 "chain_iptm": [
  0.79,
  0.73,
  0.73,
  0.6,
  0.61
 ],
 "chain_pair_iptm": [
  [
   0.22,
   0.85,
   0.81,
   0.75,
   0.75
  ],
  [
   0.85,
   0.78,
   0.86,
   0.58,
   0.61
  ],
  [
   0.81,
   0.86,
   0.75,
   0.62,
   0.62
  ],
  [
   0.75,
   0.58,
   0.62,
   0.26,
   0.47
  ],
  [
   0.75,
   0.61,
   0.62,
   0.47,
   0.26
  ]
 ],
 "chain_pair_pae_min": [
  [
   0.76,
   1.48,
   1.51,
   1.88,
   1.89
  ],
  [
   1.22,
   0.76,
   1.13,
   2.95,
   2.86
  ],
  [
   1.37,
   1.11,
   0.76,
   2.91,
   2.43
  ],
  [
   1.57,
   2.3,
   2.39,
   0.8,
   1.47
  ],
  [
   1.77,
   2.43,
   2.08,
   1.39,
   0.8
  ]
 ],
 "chain_ptm": [
  0.22,
  0.78,
  0.75,
  0.26,
  0.26
 ],
 "fraction_disordered": 0.57,
 "has_clash": 0.0,
 "iptm": 0.82,
 "num_recycles": 10.0,
 "ptm": 0.49,
 "ranking_score": 1.04
}
