# Supplementary material for: Vernalization regulatory network identifies potential novel functions for genes in the HvVRN2 locus
Source: New Phytol. 2026 Apr 12;250(6):4036–53. doi: 10.1111/nph.71162 (PMC13193379; doi:10.1111/nph.71162)
Supplement: Supplementary file 1 — Dataset S1. Protein models computed by Alphafold. [file NPH-250-4036-s002.xz › Alphafold_models0/Barley/fold_co1_prom1_1_nf_yb3_c2_recortes_model_0.cif]

# By using this file you agree to the legally binding terms of use found at alphafoldserver.com/output-terms
data_3d0eaaa1d4cd29ba
#
_entry.id 3d0eaaa1d4cd29ba
#
loop_
_atom_type.symbol
C 
N 
O 
P 
S 
#
loop_
_audit_author.name
_audit_author.pdbx_ordinal
"Google DeepMind" 1 
"Isomorphic Labs" 2 
#
_audit_conform.dict_location https://raw.githubusercontent.com/ihmwg/ModelCIF/master/dist/mmcif_ma.dic
_audit_conform.dict_name     mmcif_ma.dic
_audit_conform.dict_version  1.4.5
#
loop_
_chem_comp.formula
_chem_comp.formula_weight
_chem_comp.id
_chem_comp.mon_nstd_flag
_chem_comp.name
_chem_comp.pdbx_smiles
_chem_comp.pdbx_synonyms
_chem_comp.type
"C3 H7 N O2"      89.093  ALA y ALANINE                              C[C@H](N)C(O)=O                                             ? "L-PEPTIDE LINKING" 
"C6 H15 N4 O2"    175.209 ARG y ARGININE                             N[C@@H](CCCNC(N)=[NH2+])C(O)=O                              ? "L-PEPTIDE LINKING" 
"C4 H8 N2 O3"     132.118 ASN y ASPARAGINE                           N[C@@H](CC(N)=O)C(O)=O                                      ? "L-PEPTIDE LINKING" 
"C4 H7 N O4"      133.103 ASP y "ASPARTIC ACID"                      N[C@@H](CC(O)=O)C(O)=O                                      ? "L-PEPTIDE LINKING" 
"C3 H7 N O2 S"    121.158 CYS y CYSTEINE                             N[C@@H](CS)C(O)=O                                           ? "L-PEPTIDE LINKING" 
"C10 H14 N5 O6 P" 331.222 DA  y "2'-DEOXYADENOSINE-5'-MONOPHOSPHATE" Nc1ncnc2n(cnc12)[C@H]3C[C@H](O)[C@@H](CO[P](O)(O)=O)O3      ? "DNA LINKING"       
"C9 H14 N3 O7 P"  307.197 DC  y "2'-DEOXYCYTIDINE-5'-MONOPHOSPHATE"  NC1=NC(=O)N(C=C1)[C@H]2C[C@H](O)[C@@H](CO[P](O)(O)=O)O2     ? "DNA LINKING"       
"C10 H14 N5 O7 P" 347.221 DG  y "2'-DEOXYGUANOSINE-5'-MONOPHOSPHATE" NC1=Nc2n(cnc2C(=O)N1)[C@H]3C[C@H](O)[C@@H](CO[P](O)(O)=O)O3 ? "DNA LINKING"       
"C10 H15 N2 O8 P" 322.208 DT  y "THYMIDINE-5'-MONOPHOSPHATE"         CC1=CN([C@H]2C[C@H](O)[C@@H](CO[P](O)(O)=O)O2)C(=O)NC1=O    ? "DNA LINKING"       
"C5 H10 N2 O3"    146.144 GLN y GLUTAMINE                            N[C@@H](CCC(N)=O)C(O)=O                                     ? "L-PEPTIDE LINKING" 
"C5 H9 N O4"      147.129 GLU y "GLUTAMIC ACID"                      N[C@@H](CCC(O)=O)C(O)=O                                     ? "L-PEPTIDE LINKING" 
"C2 H5 N O2"      75.067  GLY y GLYCINE                              NCC(O)=O                                                    ? "PEPTIDE LINKING"   
"C6 H10 N3 O2"    156.162 HIS y HISTIDINE                            N[C@@H](Cc1c[nH]c[nH+]1)C(O)=O                              ? "L-PEPTIDE LINKING" 
"C6 H13 N O2"     131.173 ILE y ISOLEUCINE                           CC[C@H](C)[C@H](N)C(O)=O                                    ? "L-PEPTIDE LINKING" 
"C6 H13 N O2"     131.173 LEU y LEUCINE                              CC(C)C[C@H](N)C(O)=O                                        ? "L-PEPTIDE LINKING" 
"C6 H15 N2 O2"    147.195 LYS y LYSINE                               N[C@@H](CCCC[NH3+])C(O)=O                                   ? "L-PEPTIDE LINKING" 
"C5 H11 N O2 S"   149.211 MET y METHIONINE                           CSCC[C@H](N)C(O)=O                                          ? "L-PEPTIDE LINKING" 
"C9 H11 N O2"     165.189 PHE y PHENYLALANINE                        N[C@@H](Cc1ccccc1)C(O)=O                                    ? "L-PEPTIDE LINKING" 
"C5 H9 N O2"      115.130 PRO y PROLINE                              OC(=O)[C@@H]1CCCN1                                          ? "L-PEPTIDE LINKING" 
"C3 H7 N O3"      105.093 SER y SERINE                               N[C@@H](CO)C(O)=O                                           ? "L-PEPTIDE LINKING" 
"C4 H9 N O3"      119.119 THR y THREONINE                            C[C@@H](O)[C@H](N)C(O)=O                                    ? "L-PEPTIDE LINKING" 
"C11 H12 N2 O2"   204.225 TRP y TRYPTOPHAN                           N[C@@H](Cc1c[nH]c2ccccc12)C(O)=O                            ? "L-PEPTIDE LINKING" 
"C9 H11 N O3"     181.189 TYR y TYROSINE                             N[C@@H](Cc1ccc(O)cc1)C(O)=O                                 ? "L-PEPTIDE LINKING" 
"C5 H11 N O2"     117.146 VAL y VALINE                               CC(C)[C@H](N)C(O)=O                                         ? "L-PEPTIDE LINKING" 
#
_citation.book_publisher          ?
_citation.country                 UK
_citation.id                      primary
_citation.journal_full            Nature
_citation.journal_id_ASTM         NATUAS
_citation.journal_id_CSD          0006
_citation.journal_id_ISSN         0028-0836
_citation.journal_volume          ?
_citation.page_first              ?
_citation.page_last               ?
_citation.pdbx_database_id_DOI    ?
_citation.pdbx_database_id_PubMed ?
_citation.title                   "Accurate structure prediction of biomolecular interactions with AlphaFold 3"
_citation.year                    2024
#
loop_
_citation_author.citation_id
_citation_author.name
_citation_author.ordinal
primary "Google DeepMind" 1 
primary "Isomorphic Labs" 2 
#
loop_
_entity.id
_entity.pdbx_description
_entity.type
1 . polymer 
2 . polymer 
3 . polymer 
4 . polymer 
5 . polymer 
#
loop_
_entity_poly.entity_id
_entity_poly.pdbx_strand_id
_entity_poly.type
1 A polypeptide(L)          
2 B polypeptide(L)          
3 C polypeptide(L)          
4 D polydeoxyribonucleotide 
5 E polydeoxyribonucleotide 
#
loop_
_entity_poly_seq.entity_id
_entity_poly_seq.hetero
_entity_poly_seq.mon_id
_entity_poly_seq.num
1 n MET 1   
1 n PRO 2   
1 n ARG 3   
1 n CYS 4   
1 n ASN 5   
1 n LYS 6   
1 n CYS 7   
1 n LEU 8   
1 n SER 9   
1 n GLU 10  
1 n ASN 11  
1 n ASP 12  
1 n SER 13  
1 n ALA 14  
1 n SER 15  
1 n GLU 16  
1 n ASP 17  
1 n ARG 18  
1 n HIS 19  
1 n TRP 20  
1 n HIS 21  
1 n ARG 22  
1 n THR 23  
1 n ALA 24  
1 n THR 25  
1 n LEU 26  
1 n PHE 27  
1 n MET 28  
1 n ASN 29  
1 n CYS 30  
1 n VAL 31  
1 n SER 32  
1 n ASN 33  
1 n GLY 34  
1 n THR 35  
1 n VAL 36  
1 n TYR 37  
1 n GLU 38  
1 n GLU 39  
1 n ALA 40  
1 n VAL 41  
1 n GLY 42  
1 n ARG 43  
1 n GLU 44  
1 n GLY 45  
1 n CYS 46  
1 n TRP 47  
1 n ALA 48  
1 n ARG 49  
1 n LEU 50  
1 n CYS 51  
1 n ASP 52  
1 n GLY 53  
1 n CYS 54  
1 n CYS 55  
1 n THR 56  
1 n VAL 57  
1 n PRO 58  
1 n SER 59  
1 n VAL 60  
1 n VAL 61  
1 n TYR 62  
1 n CYS 63  
1 n ARG 64  
1 n ALA 65  
1 n ASP 66  
1 n SER 67  
1 n ALA 68  
1 n TYR 69  
1 n LEU 70  
1 n CYS 71  
1 n ALA 72  
1 n SER 73  
1 n CYS 74  
1 n ASP 75  
1 n ALA 76  
1 n GLN 77  
1 n ILE 78  
1 n HIS 79  
1 n ALA 80  
1 n ALA 81  
1 n ASN 82  
1 n ARG 83  
1 n VAL 84  
1 n ALA 85  
1 n SER 86  
1 n ARG 87  
1 n HIS 88  
1 n GLU 89  
1 n ARG 90  
1 n VAL 91  
1 n LEU 92  
1 n LEU 93  
1 n SER 94  
1 n GLU 95  
1 n ALA 96  
1 n TYR 97  
1 n LYS 98  
1 n HIS 99  
1 n ALA 100 
1 n PRO 101 
1 n VAL 102 
1 n MET 103 
1 n LEU 104 
1 n ASP 105 
1 n CYS 106 
1 n HIS 107 
1 n ALA 108 
1 n ASP 109 
1 n ALA 110 
1 n ALA 111 
1 n ALA 112 
1 n LEU 113 
1 n CYS 114 
1 n ALA 115 
1 n ALA 116 
1 n TYR 117 
1 n GLU 118 
1 n ALA 119 
1 n GLN 120 
1 n VAL 121 
1 n HIS 122 
1 n TYR 123 
1 n ALA 124 
1 n ASN 125 
1 n LEU 126 
1 n LEU 127 
1 n THR 128 
1 n VAL 129 
1 n MET 130 
1 n HIS 131 
1 n GLN 132 
1 n ARG 133 
1 n MET 134 
1 n PRO 135 
1 n VAL 136 
1 n VAL 137 
1 n SER 138 
1 n HIS 139 
1 n PRO 140 
1 n ALA 141 
1 n VAL 142 
1 n ALA 143 
1 n ILE 144 
1 n PRO 145 
1 n PRO 146 
1 n VAL 147 
1 n SER 148 
1 n LEU 149 
1 n PHE 150 
1 n ALA 151 
1 n GLU 152 
1 n ALA 153 
1 n GLU 154 
1 n ALA 155 
1 n THR 156 
1 n ALA 157 
1 n PRO 158 
1 n VAL 159 
1 n LEU 160 
1 n GLY 161 
1 n ARG 162 
1 n LYS 163 
1 n GLU 164 
1 n GLU 165 
1 n ASP 166 
1 n THR 167 
1 n SER 168 
1 n TRP 169 
1 n LEU 170 
1 n LEU 171 
1 n LEU 172 
1 n SER 173 
1 n LYS 174 
1 n ASP 175 
1 n SER 176 
1 n ASP 177 
1 n ASN 178 
1 n HIS 179 
1 n ASN 180 
1 n ARG 181 
1 n SER 182 
1 n GLY 183 
1 n ASN 184 
1 n ASN 185 
1 n SER 186 
1 n SER 187 
1 n THR 188 
1 n SER 189 
1 n SER 190 
1 n SER 191 
1 n SER 192 
1 n GLN 193 
1 n TYR 194 
1 n PHE 195 
1 n GLY 196 
1 n GLU 197 
1 n VAL 198 
1 n ASP 199 
1 n GLN 200 
1 n TYR 201 
1 n PHE 202 
1 n ASP 203 
1 n LEU 204 
1 n VAL 205 
1 n GLY 206 
1 n TYR 207 
1 n ASN 208 
1 n SER 209 
1 n TYR 210 
1 n TYR 211 
1 n ASP 212 
1 n SER 213 
1 n HIS 214 
1 n MET 215 
1 n SER 216 
1 n ASN 217 
1 n GLN 218 
1 n GLU 219 
1 n GLN 220 
1 n TYR 221 
1 n VAL 222 
1 n MET 223 
1 n GLN 224 
1 n GLU 225 
1 n GLN 226 
1 n GLN 227 
1 n HIS 228 
1 n LEU 229 
1 n GLN 230 
1 n GLN 231 
1 n MET 232 
1 n GLN 233 
1 n LYS 234 
1 n GLU 235 
1 n TYR 236 
1 n ALA 237 
1 n GLU 238 
1 n GLN 239 
1 n GLN 240 
1 n MET 241 
1 n GLN 242 
1 n LYS 243 
1 n GLU 244 
1 n TYR 245 
1 n VAL 246 
1 n GLU 247 
1 n ASN 248 
1 n GLU 249 
1 n GLY 250 
1 n SER 251 
1 n GLU 252 
1 n CYS 253 
1 n ILE 254 
1 n VAL 255 
1 n PRO 256 
1 n SER 257 
1 n GLN 258 
1 n SER 259 
1 n THR 260 
1 n ILE 261 
1 n VAL 262 
1 n ARG 263 
1 n ARG 264 
1 n PRO 265 
1 n HIS 266 
1 n GLN 267 
1 n SER 268 
1 n GLY 269 
1 n TYR 270 
1 n ALA 271 
1 n PRO 272 
1 n LEU 273 
1 n VAL 274 
1 n GLY 275 
1 n ALA 276 
1 n GLU 277 
1 n GLN 278 
1 n ALA 279 
1 n ALA 280 
1 n SER 281 
1 n ALA 282 
1 n THR 283 
1 n ALA 284 
1 n GLY 285 
1 n ALA 286 
1 n SER 287 
1 n ALA 288 
1 n TYR 289 
1 n THR 290 
1 n ASP 291 
1 n SER 292 
1 n VAL 293 
1 n ASN 294 
1 n ASN 295 
1 n SER 296 
1 n ILE 297 
1 n SER 298 
1 n PHE 299 
1 n SER 300 
1 n MET 301 
1 n GLU 302 
1 n ALA 303 
1 n GLY 304 
1 n ILE 305 
1 n VAL 306 
1 n PRO 307 
1 n ASP 308 
1 n ASN 309 
1 n THR 310 
1 n VAL 311 
1 n GLN 312 
1 n SER 313 
1 n SER 314 
1 n ILE 315 
1 n LEU 316 
1 n ARG 317 
1 n PRO 318 
1 n ALA 319 
1 n GLY 320 
1 n ALA 321 
1 n ILE 322 
1 n GLY 323 
1 n LEU 324 
1 n PHE 325 
1 n SER 326 
1 n SER 327 
1 n PRO 328 
1 n SER 329 
1 n LEU 330 
1 n GLN 331 
1 n THR 332 
1 n PRO 333 
1 n LEU 334 
1 n HIS 335 
1 n PHE 336 
1 n SER 337 
1 n SER 338 
1 n LYS 339 
1 n GLU 340 
1 n ARG 341 
1 n GLU 342 
1 n ALA 343 
1 n ARG 344 
1 n VAL 345 
1 n LEU 346 
1 n ARG 347 
1 n TYR 348 
1 n LYS 349 
1 n GLU 350 
1 n LYS 351 
1 n LYS 352 
1 n LYS 353 
1 n SER 354 
1 n ARG 355 
1 n LYS 356 
1 n PHE 357 
1 n GLU 358 
1 n LYS 359 
1 n THR 360 
1 n THR 361 
1 n ARG 362 
1 n TYR 363 
1 n ALA 364 
1 n THR 365 
1 n ARG 366 
1 n LYS 367 
1 n ALA 368 
1 n TYR 369 
1 n ALA 370 
1 n GLU 371 
1 n ALA 372 
1 n ARG 373 
1 n PRO 374 
1 n ARG 375 
1 n ILE 376 
1 n LYS 377 
1 n GLY 378 
1 n ARG 379 
1 n PHE 380 
1 n ALA 381 
1 n LYS 382 
1 n ARG 383 
1 n SER 384 
1 n ASP 385 
1 n ALA 386 
1 n GLU 387 
1 n MET 388 
1 n GLU 389 
1 n VAL 390 
1 n ASP 391 
1 n GLN 392 
1 n THR 393 
1 n PHE 394 
1 n SER 395 
1 n THR 396 
1 n ALA 397 
1 n ALA 398 
1 n LEU 399 
1 n SER 400 
1 n ASP 401 
1 n SER 402 
1 n SER 403 
1 n TYR 404 
1 n SER 405 
1 n THR 406 
1 n VAL 407 
1 n PRO 408 
1 n TRP 409 
1 n PHE 410 
2 n GLY 1   
2 n GLY 2   
2 n GLY 3   
2 n VAL 4   
2 n ARG 5   
2 n GLU 6   
2 n GLN 7   
2 n ASP 8   
2 n ARG 9   
2 n PHE 10  
2 n LEU 11  
2 n PRO 12  
2 n ILE 13  
2 n ALA 14  
2 n ASN 15  
2 n ILE 16  
2 n SER 17  
2 n ARG 18  
2 n ILE 19  
2 n MET 20  
2 n LYS 21  
2 n LYS 22  
2 n ALA 23  
2 n VAL 24  
2 n PRO 25  
2 n ALA 26  
2 n ASN 27  
2 n GLY 28  
2 n LYS 29  
2 n ILE 30  
2 n ALA 31  
2 n LYS 32  
2 n ASP 33  
2 n ALA 34  
2 n LYS 35  
2 n GLU 36  
2 n THR 37  
2 n LEU 38  
2 n GLN 39  
2 n GLU 40  
2 n CYS 41  
2 n VAL 42  
2 n SER 43  
2 n GLU 44  
2 n PHE 45  
2 n ILE 46  
2 n SER 47  
2 n PHE 48  
2 n VAL 49  
2 n THR 50  
2 n SER 51  
2 n GLU 52  
2 n ALA 53  
2 n SER 54  
2 n ASP 55  
2 n LYS 56  
2 n CYS 57  
2 n GLN 58  
2 n LYS 59  
2 n GLU 60  
2 n LYS 61  
2 n ARG 62  
2 n LYS 63  
2 n THR 64  
2 n ILE 65  
2 n ASN 66  
2 n GLY 67  
2 n ASP 68  
2 n ASP 69  
2 n LEU 70  
2 n LEU 71  
2 n TRP 72  
2 n ALA 73  
2 n MET 74  
2 n ALA 75  
2 n THR 76  
2 n LEU 77  
2 n GLY 78  
2 n PHE 79  
2 n GLU 80  
2 n GLU 81  
2 n TYR 82  
2 n VAL 83  
2 n ASP 84  
2 n PRO 85  
2 n LEU 86  
2 n LYS 87  
2 n ILE 88  
2 n TYR 89  
2 n LEU 90  
2 n GLN 91  
2 n LYS 92  
2 n TYR 93  
2 n ARG 94  
2 n ASP 95  
3 n GLN 1   
3 n TYR 2   
3 n ARG 3   
3 n GLU 4   
3 n ILE 5   
3 n GLU 6   
3 n ALA 7   
3 n THR 8   
3 n THR 9   
3 n ASP 10  
3 n PHE 11  
3 n LYS 12  
3 n ASN 13  
3 n HIS 14  
3 n ASN 15  
3 n LEU 16  
3 n PRO 17  
3 n LEU 18  
3 n ALA 19  
3 n ARG 20  
3 n ILE 21  
3 n LYS 22  
3 n LYS 23  
3 n ILE 24  
3 n MET 25  
3 n LYS 26  
3 n ALA 27  
3 n ASP 28  
3 n GLU 29  
3 n ASP 30  
3 n VAL 31  
3 n ARG 32  
3 n MET 33  
3 n ILE 34  
3 n ALA 35  
3 n ALA 36  
3 n GLU 37  
3 n ALA 38  
3 n PRO 39  
3 n VAL 40  
3 n VAL 41  
3 n PHE 42  
3 n ALA 43  
3 n ARG 44  
3 n ALA 45  
3 n CYS 46  
3 n GLU 47  
3 n MET 48  
3 n PHE 49  
3 n ILE 50  
3 n LEU 51  
3 n GLU 52  
3 n LEU 53  
3 n THR 54  
3 n HIS 55  
3 n ARG 56  
3 n GLY 57  
3 n TRP 58  
3 n ALA 59  
3 n HIS 60  
3 n ALA 61  
3 n GLU 62  
3 n GLU 63  
3 n ASN 64  
3 n LYS 65  
3 n ARG 66  
3 n ARG 67  
3 n THR 68  
3 n LEU 69  
3 n GLN 70  
3 n LYS 71  
3 n SER 72  
3 n ASP 73  
3 n ILE 74  
3 n ALA 75  
3 n ALA 76  
3 n ALA 77  
3 n ILE 78  
3 n ALA 79  
3 n ARG 80  
3 n THR 81  
3 n GLU 82  
3 n VAL 83  
3 n PHE 84  
3 n ASP 85  
3 n PHE 86  
3 n LEU 87  
3 n VAL 88  
3 n ASP 89  
3 n ILE 90  
3 n VAL 91  
3 n PRO 92  
3 n ARG 93  
3 n ASP 94  
3 n GLU 95  
3 n ALA 96  
3 n LYS 97  
3 n ASP 98  
3 n ALA 99  
3 n GLU 100 
3 n ALA 101 
3 n ALA 102 
4 n DC  1   
4 n DA  2   
4 n DC  3   
4 n DG  4   
4 n DC  5   
4 n DA  6   
4 n DC  7   
4 n DC  8   
4 n DA  9   
4 n DG  10  
4 n DA  11  
4 n DC  12  
4 n DC  13  
4 n DA  14  
4 n DC  15  
4 n DA  16  
4 n DC  17  
4 n DC  18  
4 n DA  19  
4 n DG  20  
4 n DA  21  
4 n DA  22  
4 n DA  23  
4 n DC  24  
4 n DA  25  
4 n DA  26  
4 n DA  27  
4 n DC  28  
4 n DA  29  
4 n DA  30  
4 n DA  31  
5 n DT  1   
5 n DT  2   
5 n DT  3   
5 n DG  4   
5 n DT  5   
5 n DT  6   
5 n DT  7   
5 n DG  8   
5 n DT  9   
5 n DT  10  
5 n DT  11  
5 n DC  12  
5 n DT  13  
5 n DG  14  
5 n DG  15  
5 n DT  16  
5 n DG  17  
5 n DT  18  
5 n DG  19  
5 n DG  20  
5 n DT  21  
5 n DC  22  
5 n DT  23  
5 n DG  24  
5 n DG  25  
5 n DT  26  
5 n DG  27  
5 n DC  28  
5 n DG  29  
5 n DT  30  
5 n DG  31  
#
_ma_data.content_type "model coordinates"
_ma_data.id           1
_ma_data.name         Model
#
_ma_model_list.data_id          1
_ma_model_list.model_group_id   1
_ma_model_list.model_group_name "AlphaFold-beta-20231127 (927599d6-1efe-4fa9-85d2-a29f909d212e @ 2024-12-16 01:11:44)"
_ma_model_list.model_id         1
_ma_model_list.model_name       "Top ranked model"
_ma_model_list.model_type       "Ab initio model"
_ma_model_list.ordinal_id       1
#
loop_
_ma_protocol_step.method_type
_ma_protocol_step.ordinal_id
_ma_protocol_step.protocol_id
_ma_protocol_step.step_id
"coevolution MSA" 1 1 1 
"template search" 2 1 2 
modeling          3 1 3 
#
loop_
_ma_qa_metric.id
_ma_qa_metric.mode
_ma_qa_metric.name
_ma_qa_metric.software_group_id
_ma_qa_metric.type
1 global pLDDT 1 pLDDT 
2 local  pLDDT 1 pLDDT 
#
_ma_qa_metric_global.metric_id    1
_ma_qa_metric_global.metric_value 65.39
_ma_qa_metric_global.model_id     1
_ma_qa_metric_global.ordinal_id   1
#
_ma_software_group.group_id    1
_ma_software_group.ordinal_id  1
_ma_software_group.software_id 1
#
loop_
_ma_target_entity.data_id
_ma_target_entity.entity_id
_ma_target_entity.origin
1 1 . 
1 2 . 
1 3 . 
1 4 . 
1 5 . 
#
loop_
_ma_target_entity_instance.asym_id
_ma_target_entity_instance.details
_ma_target_entity_instance.entity_id
A . 1 
B . 2 
C . 3 
D . 4 
E . 5 
#
loop_
_pdbx_data_usage.details
_pdbx_data_usage.id
_pdbx_data_usage.type
_pdbx_data_usage.url
;NON-COMMERCIAL USE ONLY, BY USING THIS FILE YOU AGREE TO THE TERMS OF USE FOUND
AT alphafoldserver.com/output-terms.
;
1 license    ? 
;THE INFORMATION IS NOT INTENDED FOR, HAS NOT BEEN VALIDATED FOR, AND IS NOT
APPROVED FOR CLINICAL USE. IT SHOULD NOT BE USED FOR CLINICAL PURPOSE OR RELIED
ON FOR MEDICAL OR OTHER PROFESSIONAL ADVICE. IT IS THEORETICAL MODELLING ONLY
AND CAUTION SHOULD BE EXERCISED IN ITS USE. IT IS PROVIDED "AS-IS" WITHOUT ANY
WARRANTY OF ANY KIND, WHETHER EXPRESSED OR IMPLIED. NO WARRANTY IS GIVEN THAT
USE OF THE INFORMATION SHALL NOT INFRINGE THE RIGHTS OF ANY THIRD PARTY.
;
2 disclaimer ? 
#
loop_
_pdbx_poly_seq_scheme.asym_id
_pdbx_poly_seq_scheme.auth_seq_num
_pdbx_poly_seq_scheme.entity_id
_pdbx_poly_seq_scheme.hetero
_pdbx_poly_seq_scheme.mon_id
_pdbx_poly_seq_scheme.pdb_ins_code
_pdbx_poly_seq_scheme.pdb_seq_num
_pdbx_poly_seq_scheme.pdb_strand_id
_pdbx_poly_seq_scheme.seq_id
A 1   1 n MET . 1   A 1   
A 2   1 n PRO . 2   A 2   
A 3   1 n ARG . 3   A 3   
A 4   1 n CYS . 4   A 4   
A 5   1 n ASN . 5   A 5   
A 6   1 n LYS . 6   A 6   
A 7   1 n CYS . 7   A 7   
A 8   1 n LEU . 8   A 8   
A 9   1 n SER . 9   A 9   
A 10  1 n GLU . 10  A 10  
A 11  1 n ASN . 11  A 11  
A 12  1 n ASP . 12  A 12  
A 13  1 n SER . 13  A 13  
A 14  1 n ALA . 14  A 14  
A 15  1 n SER . 15  A 15  
A 16  1 n GLU . 16  A 16  
A 17  1 n ASP . 17  A 17  
A 18  1 n ARG . 18  A 18  
A 19  1 n HIS . 19  A 19  
A 20  1 n TRP . 20  A 20  
A 21  1 n HIS . 21  A 21  
A 22  1 n ARG . 22  A 22  
A 23  1 n THR . 23  A 23  
A 24  1 n ALA . 24  A 24  
A 25  1 n THR . 25  A 25  
A 26  1 n LEU . 26  A 26  
A 27  1 n PHE . 27  A 27  
A 28  1 n MET . 28  A 28  
A 29  1 n ASN . 29  A 29  
A 30  1 n CYS . 30  A 30  
A 31  1 n VAL . 31  A 31  
A 32  1 n SER . 32  A 32  
A 33  1 n ASN . 33  A 33  
A 34  1 n GLY . 34  A 34  
A 35  1 n THR . 35  A 35  
A 36  1 n VAL . 36  A 36  
A 37  1 n TYR . 37  A 37  
A 38  1 n GLU . 38  A 38  
A 39  1 n GLU . 39  A 39  
A 40  1 n ALA . 40  A 40  
A 41  1 n VAL . 41  A 41  
A 42  1 n GLY . 42  A 42  
A 43  1 n ARG . 43  A 43  
A 44  1 n GLU . 44  A 44  
A 45  1 n GLY . 45  A 45  
A 46  1 n CYS . 46  A 46  
A 47  1 n TRP . 47  A 47  
A 48  1 n ALA . 48  A 48  
A 49  1 n ARG . 49  A 49  
A 50  1 n LEU . 50  A 50  
A 51  1 n CYS . 51  A 51  
A 52  1 n ASP . 52  A 52  
A 53  1 n GLY . 53  A 53  
A 54  1 n CYS . 54  A 54  
A 55  1 n CYS . 55  A 55  
A 56  1 n THR . 56  A 56  
A 57  1 n VAL . 57  A 57  
A 58  1 n PRO . 58  A 58  
A 59  1 n SER . 59  A 59  
A 60  1 n VAL . 60  A 60  
A 61  1 n VAL . 61  A 61  
A 62  1 n TYR . 62  A 62  
A 63  1 n CYS . 63  A 63  
A 64  1 n ARG . 64  A 64  
A 65  1 n ALA . 65  A 65  
A 66  1 n ASP . 66  A 66  
A 67  1 n SER . 67  A 67  
A 68  1 n ALA . 68  A 68  
A 69  1 n TYR . 69  A 69  
A 70  1 n LEU . 70  A 70  
A 71  1 n CYS . 71  A 71  
A 72  1 n ALA . 72  A 72  
A 73  1 n SER . 73  A 73  
A 74  1 n CYS . 74  A 74  
A 75  1 n ASP . 75  A 75  
A 76  1 n ALA . 76  A 76  
A 77  1 n GLN . 77  A 77  
A 78  1 n ILE . 78  A 78  
A 79  1 n HIS . 79  A 79  
A 80  1 n ALA . 80  A 80  
A 81  1 n ALA . 81  A 81  
A 82  1 n ASN . 82  A 82  
A 83  1 n ARG . 83  A 83  
A 84  1 n VAL . 84  A 84  
A 85  1 n ALA . 85  A 85  
A 86  1 n SER . 86  A 86  
A 87  1 n ARG . 87  A 87  
A 88  1 n HIS . 88  A 88  
A 89  1 n GLU . 89  A 89  
A 90  1 n ARG . 90  A 90  
A 91  1 n VAL . 91  A 91  
A 92  1 n LEU . 92  A 92  
A 93  1 n LEU . 93  A 93  
A 94  1 n SER . 94  A 94  
A 95  1 n GLU . 95  A 95  
A 96  1 n ALA . 96  A 96  
A 97  1 n TYR . 97  A 97  
A 98  1 n LYS . 98  A 98  
A 99  1 n HIS . 99  A 99  
A 100 1 n ALA . 100 A 100 
A 101 1 n PRO . 101 A 101 
A 102 1 n VAL . 102 A 102 
A 103 1 n MET . 103 A 103 
A 104 1 n LEU . 104 A 104 
A 105 1 n ASP . 105 A 105 
A 106 1 n CYS . 106 A 106 
A 107 1 n HIS . 107 A 107 
A 108 1 n ALA . 108 A 108 
A 109 1 n ASP . 109 A 109 
A 110 1 n ALA . 110 A 110 
A 111 1 n ALA . 111 A 111 
A 112 1 n ALA . 112 A 112 
A 113 1 n LEU . 113 A 113 
A 114 1 n CYS . 114 A 114 
A 115 1 n ALA . 115 A 115 
A 116 1 n ALA . 116 A 116 
A 117 1 n TYR . 117 A 117 
A 118 1 n GLU . 118 A 118 
A 119 1 n ALA . 119 A 119 
A 120 1 n GLN . 120 A 120 
A 121 1 n VAL . 121 A 121 
A 122 1 n HIS . 122 A 122 
A 123 1 n TYR . 123 A 123 
A 124 1 n ALA . 124 A 124 
A 125 1 n ASN . 125 A 125 
A 126 1 n LEU . 126 A 126 
A 127 1 n LEU . 127 A 127 
A 128 1 n THR . 128 A 128 
A 129 1 n VAL . 129 A 129 
A 130 1 n MET . 130 A 130 
A 131 1 n HIS . 131 A 131 
A 132 1 n GLN . 132 A 132 
A 133 1 n ARG . 133 A 133 
A 134 1 n MET . 134 A 134 
A 135 1 n PRO . 135 A 135 
A 136 1 n VAL . 136 A 136 
A 137 1 n VAL . 137 A 137 
A 138 1 n SER . 138 A 138 
A 139 1 n HIS . 139 A 139 
A 140 1 n PRO . 140 A 140 
A 141 1 n ALA . 141 A 141 
A 142 1 n VAL . 142 A 142 
A 143 1 n ALA . 143 A 143 
A 144 1 n ILE . 144 A 144 
A 145 1 n PRO . 145 A 145 
A 146 1 n PRO . 146 A 146 
A 147 1 n VAL . 147 A 147 
A 148 1 n SER . 148 A 148 
A 149 1 n LEU . 149 A 149 
A 150 1 n PHE . 150 A 150 
A 151 1 n ALA . 151 A 151 
A 152 1 n GLU . 152 A 152 
A 153 1 n ALA . 153 A 153 
A 154 1 n GLU . 154 A 154 
A 155 1 n ALA . 155 A 155 
A 156 1 n THR . 156 A 156 
A 157 1 n ALA . 157 A 157 
A 158 1 n PRO . 158 A 158 
A 159 1 n VAL . 159 A 159 
A 160 1 n LEU . 160 A 160 
A 161 1 n GLY . 161 A 161 
A 162 1 n ARG . 162 A 162 
A 163 1 n LYS . 163 A 163 
A 164 1 n GLU . 164 A 164 
A 165 1 n GLU . 165 A 165 
A 166 1 n ASP . 166 A 166 
A 167 1 n THR . 167 A 167 
A 168 1 n SER . 168 A 168 
A 169 1 n TRP . 169 A 169 
A 170 1 n LEU . 170 A 170 
A 171 1 n LEU . 171 A 171 
A 172 1 n LEU . 172 A 172 
A 173 1 n SER . 173 A 173 
A 174 1 n LYS . 174 A 174 
A 175 1 n ASP . 175 A 175 
A 176 1 n SER . 176 A 176 
A 177 1 n ASP . 177 A 177 
A 178 1 n ASN . 178 A 178 
A 179 1 n HIS . 179 A 179 
A 180 1 n ASN . 180 A 180 
A 181 1 n ARG . 181 A 181 
A 182 1 n SER . 182 A 182 
A 183 1 n GLY . 183 A 183 
A 184 1 n ASN . 184 A 184 
A 185 1 n ASN . 185 A 185 
A 186 1 n SER . 186 A 186 
A 187 1 n SER . 187 A 187 
A 188 1 n THR . 188 A 188 
A 189 1 n SER . 189 A 189 
A 190 1 n SER . 190 A 190 
A 191 1 n SER . 191 A 191 
A 192 1 n SER . 192 A 192 
A 193 1 n GLN . 193 A 193 
A 194 1 n TYR . 194 A 194 
A 195 1 n PHE . 195 A 195 
A 196 1 n GLY . 196 A 196 
A 197 1 n GLU . 197 A 197 
A 198 1 n VAL . 198 A 198 
A 199 1 n ASP . 199 A 199 
A 200 1 n GLN . 200 A 200 
A 201 1 n TYR . 201 A 201 
A 202 1 n PHE . 202 A 202 
A 203 1 n ASP . 203 A 203 
A 204 1 n LEU . 204 A 204 
A 205 1 n VAL . 205 A 205 
A 206 1 n GLY . 206 A 206 
A 207 1 n TYR . 207 A 207 
A 208 1 n ASN . 208 A 208 
A 209 1 n SER . 209 A 209 
A 210 1 n TYR . 210 A 210 
A 211 1 n TYR . 211 A 211 
A 212 1 n ASP . 212 A 212 
A 213 1 n SER . 213 A 213 
A 214 1 n HIS . 214 A 214 
A 215 1 n MET . 215 A 215 
A 216 1 n SER . 216 A 216 
A 217 1 n ASN . 217 A 217 
A 218 1 n GLN . 218 A 218 
A 219 1 n GLU . 219 A 219 
A 220 1 n GLN . 220 A 220 
A 221 1 n TYR . 221 A 221 
A 222 1 n VAL . 222 A 222 
A 223 1 n MET . 223 A 223 
A 224 1 n GLN . 224 A 224 
A 225 1 n GLU . 225 A 225 
A 226 1 n GLN . 226 A 226 
A 227 1 n GLN . 227 A 227 
A 228 1 n HIS . 228 A 228 
A 229 1 n LEU . 229 A 229 
A 230 1 n GLN . 230 A 230 
A 231 1 n GLN . 231 A 231 
A 232 1 n MET . 232 A 232 
A 233 1 n GLN . 233 A 233 
A 234 1 n LYS . 234 A 234 
A 235 1 n GLU . 235 A 235 
A 236 1 n TYR . 236 A 236 
A 237 1 n ALA . 237 A 237 
A 238 1 n GLU . 238 A 238 
A 239 1 n GLN . 239 A 239 
A 240 1 n GLN . 240 A 240 
A 241 1 n MET . 241 A 241 
A 242 1 n GLN . 242 A 242 
A 243 1 n LYS . 243 A 243 
A 244 1 n GLU . 244 A 244 
A 245 1 n TYR . 245 A 245 
A 246 1 n VAL . 246 A 246 
A 247 1 n GLU . 247 A 247 
A 248 1 n ASN . 248 A 248 
A 249 1 n GLU . 249 A 249 
A 250 1 n GLY . 250 A 250 
A 251 1 n SER . 251 A 251 
A 252 1 n GLU . 252 A 252 
A 253 1 n CYS . 253 A 253 
A 254 1 n ILE . 254 A 254 
A 255 1 n VAL . 255 A 255 
A 256 1 n PRO . 256 A 256 
A 257 1 n SER . 257 A 257 
A 258 1 n GLN . 258 A 258 
A 259 1 n SER . 259 A 259 
A 260 1 n THR . 260 A 260 
A 261 1 n ILE . 261 A 261 
A 262 1 n VAL . 262 A 262 
A 263 1 n ARG . 263 A 263 
A 264 1 n ARG . 264 A 264 
A 265 1 n PRO . 265 A 265 
A 266 1 n HIS . 266 A 266 
A 267 1 n GLN . 267 A 267 
A 268 1 n SER . 268 A 268 
A 269 1 n GLY . 269 A 269 
A 270 1 n TYR . 270 A 270 
A 271 1 n ALA . 271 A 271 
A 272 1 n PRO . 272 A 272 
A 273 1 n LEU . 273 A 273 
A 274 1 n VAL . 274 A 274 
A 275 1 n GLY . 275 A 275 
A 276 1 n ALA . 276 A 276 
A 277 1 n GLU . 277 A 277 
A 278 1 n GLN . 278 A 278 
A 279 1 n ALA . 279 A 279 
A 280 1 n ALA . 280 A 280 
A 281 1 n SER . 281 A 281 
A 282 1 n ALA . 282 A 282 
A 283 1 n THR . 283 A 283 
A 284 1 n ALA . 284 A 284 
A 285 1 n GLY . 285 A 285 
A 286 1 n ALA . 286 A 286 
A 287 1 n SER . 287 A 287 
A 288 1 n ALA . 288 A 288 
A 289 1 n TYR . 289 A 289 
A 290 1 n THR . 290 A 290 
A 291 1 n ASP . 291 A 291 
A 292 1 n SER . 292 A 292 
A 293 1 n VAL . 293 A 293 
A 294 1 n ASN . 294 A 294 
A 295 1 n ASN . 295 A 295 
A 296 1 n SER . 296 A 296 
A 297 1 n ILE . 297 A 297 
A 298 1 n SER . 298 A 298 
A 299 1 n PHE . 299 A 299 
A 300 1 n SER . 300 A 300 
A 301 1 n MET . 301 A 301 
A 302 1 n GLU . 302 A 302 
A 303 1 n ALA . 303 A 303 
A 304 1 n GLY . 304 A 304 
A 305 1 n ILE . 305 A 305 
A 306 1 n VAL . 306 A 306 
A 307 1 n PRO . 307 A 307 
A 308 1 n ASP . 308 A 308 
A 309 1 n ASN . 309 A 309 
A 310 1 n THR . 310 A 310 
A 311 1 n VAL . 311 A 311 
A 312 1 n GLN . 312 A 312 
A 313 1 n SER . 313 A 313 
A 314 1 n SER . 314 A 314 
A 315 1 n ILE . 315 A 315 
A 316 1 n LEU . 316 A 316 
A 317 1 n ARG . 317 A 317 
A 318 1 n PRO . 318 A 318 
A 319 1 n ALA . 319 A 319 
A 320 1 n GLY . 320 A 320 
A 321 1 n ALA . 321 A 321 
A 322 1 n ILE . 322 A 322 
A 323 1 n GLY . 323 A 323 
A 324 1 n LEU . 324 A 324 
A 325 1 n PHE . 325 A 325 
A 326 1 n SER . 326 A 326 
A 327 1 n SER . 327 A 327 
A 328 1 n PRO . 328 A 328 
A 329 1 n SER . 329 A 329 
A 330 1 n LEU . 330 A 330 
A 331 1 n GLN . 331 A 331 
A 332 1 n THR . 332 A 332 
A 333 1 n PRO . 333 A 333 
A 334 1 n LEU . 334 A 334 
A 335 1 n HIS . 335 A 335 
A 336 1 n PHE . 336 A 336 
A 337 1 n SER . 337 A 337 
A 338 1 n SER . 338 A 338 
A 339 1 n LYS . 339 A 339 
A 340 1 n GLU . 340 A 340 
A 341 1 n ARG . 341 A 341 
A 342 1 n GLU . 342 A 342 
A 343 1 n ALA . 343 A 343 
A 344 1 n ARG . 344 A 344 
A 345 1 n VAL . 345 A 345 
A 346 1 n LEU . 346 A 346 
A 347 1 n ARG . 347 A 347 
A 348 1 n TYR . 348 A 348 
A 349 1 n LYS . 349 A 349 
A 350 1 n GLU . 350 A 350 
A 351 1 n LYS . 351 A 351 
A 352 1 n LYS . 352 A 352 
A 353 1 n LYS . 353 A 353 
A 354 1 n SER . 354 A 354 
A 355 1 n ARG . 355 A 355 
A 356 1 n LYS . 356 A 356 
A 357 1 n PHE . 357 A 357 
A 358 1 n GLU . 358 A 358 
A 359 1 n LYS . 359 A 359 
A 360 1 n THR . 360 A 360 
A 361 1 n THR . 361 A 361 
A 362 1 n ARG . 362 A 362 
A 363 1 n TYR . 363 A 363 
A 364 1 n ALA . 364 A 364 
A 365 1 n THR . 365 A 365 
A 366 1 n ARG . 366 A 366 
A 367 1 n LYS . 367 A 367 
A 368 1 n ALA . 368 A 368 
A 369 1 n TYR . 369 A 369 
A 370 1 n ALA . 370 A 370 
A 371 1 n GLU . 371 A 371 
A 372 1 n ALA . 372 A 372 
A 373 1 n ARG . 373 A 373 
A 374 1 n PRO . 374 A 374 
A 375 1 n ARG . 375 A 375 
A 376 1 n ILE . 376 A 376 
A 377 1 n LYS . 377 A 377 
A 378 1 n GLY . 378 A 378 
A 379 1 n ARG . 379 A 379 
A 380 1 n PHE . 380 A 380 
A 381 1 n ALA . 381 A 381 
A 382 1 n LYS . 382 A 382 
A 383 1 n ARG . 383 A 383 
A 384 1 n SER . 384 A 384 
A 385 1 n ASP . 385 A 385 
A 386 1 n ALA . 386 A 386 
A 387 1 n GLU . 387 A 387 
A 388 1 n MET . 388 A 388 
A 389 1 n GLU . 389 A 389 
A 390 1 n VAL . 390 A 390 
A 391 1 n ASP . 391 A 391 
A 392 1 n GLN . 392 A 392 
A 393 1 n THR . 393 A 393 
A 394 1 n PHE . 394 A 394 
A 395 1 n SER . 395 A 395 
A 396 1 n THR . 396 A 396 
A 397 1 n ALA . 397 A 397 
A 398 1 n ALA . 398 A 398 
A 399 1 n LEU . 399 A 399 
A 400 1 n SER . 400 A 400 
A 401 1 n ASP . 401 A 401 
A 402 1 n SER . 402 A 402 
A 403 1 n SER . 403 A 403 
A 404 1 n TYR . 404 A 404 
A 405 1 n SER . 405 A 405 
A 406 1 n THR . 406 A 406 
A 407 1 n VAL . 407 A 407 
A 408 1 n PRO . 408 A 408 
A 409 1 n TRP . 409 A 409 
A 410 1 n PHE . 410 A 410 
B 1   2 n GLY . 1   B 1   
B 2   2 n GLY . 2   B 2   
B 3   2 n GLY . 3   B 3   
B 4   2 n VAL . 4   B 4   
B 5   2 n ARG . 5   B 5   
B 6   2 n GLU . 6   B 6   
B 7   2 n GLN . 7   B 7   
B 8   2 n ASP . 8   B 8   
B 9   2 n ARG . 9   B 9   
B 10  2 n PHE . 10  B 10  
B 11  2 n LEU . 11  B 11  
B 12  2 n PRO . 12  B 12  
B 13  2 n ILE . 13  B 13  
B 14  2 n ALA . 14  B 14  
B 15  2 n ASN . 15  B 15  
B 16  2 n ILE . 16  B 16  
B 17  2 n SER . 17  B 17  
B 18  2 n ARG . 18  B 18  
B 19  2 n ILE . 19  B 19  
B 20  2 n MET . 20  B 20  
B 21  2 n LYS . 21  B 21  
B 22  2 n LYS . 22  B 22  
B 23  2 n ALA . 23  B 23  
B 24  2 n VAL . 24  B 24  
B 25  2 n PRO . 25  B 25  
B 26  2 n ALA . 26  B 26  
B 27  2 n ASN . 27  B 27  
B 28  2 n GLY . 28  B 28  
B 29  2 n LYS . 29  B 29  
B 30  2 n ILE . 30  B 30  
B 31  2 n ALA . 31  B 31  
B 32  2 n LYS . 32  B 32  
B 33  2 n ASP . 33  B 33  
B 34  2 n ALA . 34  B 34  
B 35  2 n LYS . 35  B 35  
B 36  2 n GLU . 36  B 36  
B 37  2 n THR . 37  B 37  
B 38  2 n LEU . 38  B 38  
B 39  2 n GLN . 39  B 39  
B 40  2 n GLU . 40  B 40  
B 41  2 n CYS . 41  B 41  
B 42  2 n VAL . 42  B 42  
B 43  2 n SER . 43  B 43  
B 44  2 n GLU . 44  B 44  
B 45  2 n PHE . 45  B 45  
B 46  2 n ILE . 46  B 46  
B 47  2 n SER . 47  B 47  
B 48  2 n PHE . 48  B 48  
B 49  2 n VAL . 49  B 49  
B 50  2 n THR . 50  B 50  
B 51  2 n SER . 51  B 51  
B 52  2 n GLU . 52  B 52  
B 53  2 n ALA . 53  B 53  
B 54  2 n SER . 54  B 54  
B 55  2 n ASP . 55  B 55  
B 56  2 n LYS . 56  B 56  
B 57  2 n CYS . 57  B 57  
B 58  2 n GLN . 58  B 58  
B 59  2 n LYS . 59  B 59  
B 60  2 n GLU . 60  B 60  
B 61  2 n LYS . 61  B 61  
B 62  2 n ARG . 62  B 62  
B 63  2 n LYS . 63  B 63  
B 64  2 n THR . 64  B 64  
B 65  2 n ILE . 65  B 65  
B 66  2 n ASN . 66  B 66  
B 67  2 n GLY . 67  B 67  
B 68  2 n ASP . 68  B 68  
B 69  2 n ASP . 69  B 69  
B 70  2 n LEU . 70  B 70  
B 71  2 n LEU . 71  B 71  
B 72  2 n TRP . 72  B 72  
B 73  2 n ALA . 73  B 73  
B 74  2 n MET . 74  B 74  
B 75  2 n ALA . 75  B 75  
B 76  2 n THR . 76  B 76  
B 77  2 n LEU . 77  B 77  
B 78  2 n GLY . 78  B 78  
B 79  2 n PHE . 79  B 79  
B 80  2 n GLU . 80  B 80  
B 81  2 n GLU . 81  B 81  
B 82  2 n TYR . 82  B 82  
B 83  2 n VAL . 83  B 83  
B 84  2 n ASP . 84  B 84  
B 85  2 n PRO . 85  B 85  
B 86  2 n LEU . 86  B 86  
B 87  2 n LYS . 87  B 87  
B 88  2 n ILE . 88  B 88  
B 89  2 n TYR . 89  B 89  
B 90  2 n LEU . 90  B 90  
B 91  2 n GLN . 91  B 91  
B 92  2 n LYS . 92  B 92  
B 93  2 n TYR . 93  B 93  
B 94  2 n ARG . 94  B 94  
B 95  2 n ASP . 95  B 95  
C 1   3 n GLN . 1   C 1   
C 2   3 n TYR . 2   C 2   
C 3   3 n ARG . 3   C 3   
C 4   3 n GLU . 4   C 4   
C 5   3 n ILE . 5   C 5   
C 6   3 n GLU . 6   C 6   
C 7   3 n ALA . 7   C 7   
C 8   3 n THR . 8   C 8   
C 9   3 n THR . 9   C 9   
C 10  3 n ASP . 10  C 10  
C 11  3 n PHE . 11  C 11  
C 12  3 n LYS . 12  C 12  
C 13  3 n ASN . 13  C 13  
C 14  3 n HIS . 14  C 14  
C 15  3 n ASN . 15  C 15  
C 16  3 n LEU . 16  C 16  
C 17  3 n PRO . 17  C 17  
C 18  3 n LEU . 18  C 18  
C 19  3 n ALA . 19  C 19  
C 20  3 n ARG . 20  C 20  
C 21  3 n ILE . 21  C 21  
C 22  3 n LYS . 22  C 22  
C 23  3 n LYS . 23  C 23  
C 24  3 n ILE . 24  C 24  
C 25  3 n MET . 25  C 25  
C 26  3 n LYS . 26  C 26  
C 27  3 n ALA . 27  C 27  
C 28  3 n ASP . 28  C 28  
C 29  3 n GLU . 29  C 29  
C 30  3 n ASP . 30  C 30  
C 31  3 n VAL . 31  C 31  
C 32  3 n ARG . 32  C 32  
C 33  3 n MET . 33  C 33  
C 34  3 n ILE . 34  C 34  
C 35  3 n ALA . 35  C 35  
C 36  3 n ALA . 36  C 36  
C 37  3 n GLU . 37  C 37  
C 38  3 n ALA . 38  C 38  
C 39  3 n PRO . 39  C 39  
C 40  3 n VAL . 40  C 40  
C 41  3 n VAL . 41  C 41  
C 42  3 n PHE . 42  C 42  
C 43  3 n ALA . 43  C 43  
C 44  3 n ARG . 44  C 44  
C 45  3 n ALA . 45  C 45  
C 46  3 n CYS . 46  C 46  
C 47  3 n GLU . 47  C 47  
C 48  3 n MET . 48  C 48  
C 49  3 n PHE . 49  C 49  
C 50  3 n ILE . 50  C 50  
C 51  3 n LEU . 51  C 51  
C 52  3 n GLU . 52  C 52  
C 53  3 n LEU . 53  C 53  
C 54  3 n THR . 54  C 54  
C 55  3 n HIS . 55  C 55  
C 56  3 n ARG . 56  C 56  
C 57  3 n GLY . 57  C 57  
C 58  3 n TRP . 58  C 58  
C 59  3 n ALA . 59  C 59  
C 60  3 n HIS . 60  C 60  
C 61  3 n ALA . 61  C 61  
C 62  3 n GLU . 62  C 62  
C 63  3 n GLU . 63  C 63  
C 64  3 n ASN . 64  C 64  
C 65  3 n LYS . 65  C 65  
C 66  3 n ARG . 66  C 66  
C 67  3 n ARG . 67  C 67  
C 68  3 n THR . 68  C 68  
C 69  3 n LEU . 69  C 69  
C 70  3 n GLN . 70  C 70  
C 71  3 n LYS . 71  C 71  
C 72  3 n SER . 72  C 72  
C 73  3 n ASP . 73  C 73  
C 74  3 n ILE . 74  C 74  
C 75  3 n ALA . 75  C 75  
C 76  3 n ALA . 76  C 76  
C 77  3 n ALA . 77  C 77  
C 78  3 n ILE . 78  C 78  
C 79  3 n ALA . 79  C 79  
C 80  3 n ARG . 80  C 80  
C 81  3 n THR . 81  C 81  
C 82  3 n GLU . 82  C 82  
C 83  3 n VAL . 83  C 83  
C 84  3 n PHE . 84  C 84  
C 85  3 n ASP . 85  C 85  
C 86  3 n PHE . 86  C 86  
C 87  3 n LEU . 87  C 87  
C 88  3 n VAL . 88  C 88  
C 89  3 n ASP . 89  C 89  
C 90  3 n ILE . 90  C 90  
C 91  3 n VAL . 91  C 91  
C 92  3 n PRO . 92  C 92  
C 93  3 n ARG . 93  C 93  
C 94  3 n ASP . 94  C 94  
C 95  3 n GLU . 95  C 95  
C 96  3 n ALA . 96  C 96  
C 97  3 n LYS . 97  C 97  
C 98  3 n ASP . 98  C 98  
C 99  3 n ALA . 99  C 99  
C 100 3 n GLU . 100 C 100 
C 101 3 n ALA . 101 C 101 
C 102 3 n ALA . 102 C 102 
D 1   4 n DC  . 1   D 1   
D 2   4 n DA  . 2   D 2   
D 3   4 n DC  . 3   D 3   
D 4   4 n DG  . 4   D 4   
D 5   4 n DC  . 5   D 5   
D 6   4 n DA  . 6   D 6   
D 7   4 n DC  . 7   D 7   
D 8   4 n DC  . 8   D 8   
D 9   4 n DA  . 9   D 9   
D 10  4 n DG  . 10  D 10  
D 11  4 n DA  . 11  D 11  
D 12  4 n DC  . 12  D 12  
D 13  4 n DC  . 13  D 13  
D 14  4 n DA  . 14  D 14  
D 15  4 n DC  . 15  D 15  
D 16  4 n DA  . 16  D 16  
D 17  4 n DC  . 17  D 17  
D 18  4 n DC  . 18  D 18  
D 19  4 n DA  . 19  D 19  
D 20  4 n DG  . 20  D 20  
D 21  4 n DA  . 21  D 21  
D 22  4 n DA  . 22  D 22  
D 23  4 n DA  . 23  D 23  
D 24  4 n DC  . 24  D 24  
D 25  4 n DA  . 25  D 25  
D 26  4 n DA  . 26  D 26  
D 27  4 n DA  . 27  D 27  
D 28  4 n DC  . 28  D 28  
D 29  4 n DA  . 29  D 29  
D 30  4 n DA  . 30  D 30  
D 31  4 n DA  . 31  D 31  
E 1   5 n DT  . 1   E 1   
E 2   5 n DT  . 2   E 2   
E 3   5 n DT  . 3   E 3   
E 4   5 n DG  . 4   E 4   
E 5   5 n DT  . 5   E 5   
E 6   5 n DT  . 6   E 6   
E 7   5 n DT  . 7   E 7   
E 8   5 n DG  . 8   E 8   
E 9   5 n DT  . 9   E 9   
E 10  5 n DT  . 10  E 10  
E 11  5 n DT  . 11  E 11  
E 12  5 n DC  . 12  E 12  
E 13  5 n DT  . 13  E 13  
E 14  5 n DG  . 14  E 14  
E 15  5 n DG  . 15  E 15  
E 16  5 n DT  . 16  E 16  
E 17  5 n DG  . 17  E 17  
E 18  5 n DT  . 18  E 18  
E 19  5 n DG  . 19  E 19  
E 20  5 n DG  . 20  E 20  
E 21  5 n DT  . 21  E 21  
E 22  5 n DC  . 22  E 22  
E 23  5 n DT  . 23  E 23  
E 24  5 n DG  . 24  E 24  
E 25  5 n DG  . 25  E 25  
E 26  5 n DT  . 26  E 26  
E 27  5 n DG  . 27  E 27  
E 28  5 n DC  . 28  E 28  
E 29  5 n DG  . 29  E 29  
E 30  5 n DT  . 30  E 30  
E 31  5 n DG  . 31  E 31  
#
_software.classification other
_software.date           ?
_software.description    "Structure prediction"
_software.name           AlphaFold
_software.pdbx_ordinal   1
_software.type           package
_software.version        "AlphaFold-beta-20231127 (927599d6-1efe-4fa9-85d2-a29f909d212e @ 2024-12-16 01:11:44)"
#
loop_
_struct_asym.entity_id
_struct_asym.id
1 A 
2 B 
3 C 
4 D 
5 E 
#
loop_
_atom_site.group_PDB
_atom_site.id
_atom_site.type_symbol
_atom_site.label_atom_id
_atom_site.label_alt_id
_atom_site.label_comp_id
_atom_site.label_asym_id
_atom_site.label_entity_id
_atom_site.label_seq_id
_atom_site.pdbx_PDB_ins_code
_atom_site.Cartn_x
_atom_site.Cartn_y
_atom_site.Cartn_z
_atom_site.occupancy
_atom_site.B_iso_or_equiv
_atom_site.auth_seq_id
_atom_site.auth_asym_id
_atom_site.pdbx_PDB_model_num
ATOM 1    N N     . MET A 1 1   ? 21.695  72.669  17.722  1.00 19.13 1   A 1 
ATOM 2    C CA    . MET A 1 1   ? 21.802  72.370  16.280  1.00 20.50 1   A 1 
ATOM 3    C C     . MET A 1 1   ? 21.536  70.884  16.060  1.00 22.39 1   A 1 
ATOM 4    O O     . MET A 1 1   ? 22.065  70.091  16.833  1.00 18.30 1   A 1 
ATOM 5    C CB    . MET A 1 1   ? 23.167  72.769  15.723  1.00 18.32 1   A 1 
ATOM 6    C CG    . MET A 1 1   ? 23.266  74.293  15.524  1.00 14.63 1   A 1 
ATOM 7    S SD    . MET A 1 1   ? 24.855  74.798  14.837  1.00 12.70 1   A 1 
ATOM 8    C CE    . MET A 1 1   ? 24.493  76.501  14.373  1.00 11.73 1   A 1 
ATOM 9    N N     . PRO A 1 2   ? 20.651  70.449  15.115  1.00 20.03 2   A 1 
ATOM 10   C CA    . PRO A 1 2   ? 20.047  69.113  15.116  1.00 21.56 2   A 1 
ATOM 11   C C     . PRO A 1 2   ? 20.999  68.048  14.548  1.00 22.21 2   A 1 
ATOM 12   O O     . PRO A 1 2   ? 21.622  68.239  13.510  1.00 19.30 2   A 1 
ATOM 13   C CB    . PRO A 1 2   ? 18.760  69.269  14.293  1.00 19.92 2   A 1 
ATOM 14   C CG    . PRO A 1 2   ? 19.106  70.379  13.300  1.00 18.73 2   A 1 
ATOM 15   C CD    . PRO A 1 2   ? 20.047  71.291  14.110  1.00 20.15 2   A 1 
ATOM 16   N N     . ARG A 1 3   ? 21.095  66.883  15.257  1.00 20.63 3   A 1 
ATOM 17   C CA    . ARG A 1 3   ? 21.891  65.725  14.826  1.00 20.81 3   A 1 
ATOM 18   C C     . ARG A 1 3   ? 21.167  65.034  13.659  1.00 20.41 3   A 1 
ATOM 19   O O     . ARG A 1 3   ? 20.182  64.337  13.871  1.00 18.47 3   A 1 
ATOM 20   C CB    . ARG A 1 3   ? 22.127  64.755  15.992  1.00 20.16 3   A 1 
ATOM 21   C CG    . ARG A 1 3   ? 23.192  65.244  16.990  1.00 17.80 3   A 1 
ATOM 22   C CD    . ARG A 1 3   ? 23.405  64.214  18.103  1.00 16.60 3   A 1 
ATOM 23   N NE    . ARG A 1 3   ? 24.507  64.579  19.021  1.00 15.44 3   A 1 
ATOM 24   C CZ    . ARG A 1 3   ? 24.917  63.892  20.086  1.00 14.00 3   A 1 
ATOM 25   N NH1   . ARG A 1 3   ? 24.320  62.785  20.446  1.00 13.35 3   A 1 
ATOM 26   N NH2   . ARG A 1 3   ? 25.919  64.309  20.785  1.00 12.40 3   A 1 
ATOM 27   N N     . CYS A 1 4   ? 21.654  65.233  12.444  1.00 27.61 4   A 1 
ATOM 28   C CA    . CYS A 1 4   ? 21.144  64.573  11.255  1.00 29.64 4   A 1 
ATOM 29   C C     . CYS A 1 4   ? 21.650  63.119  11.210  1.00 29.32 4   A 1 
ATOM 30   O O     . CYS A 1 4   ? 22.729  62.851  10.693  1.00 27.70 4   A 1 
ATOM 31   C CB    . CYS A 1 4   ? 21.555  65.385  10.023  1.00 28.43 4   A 1 
ATOM 32   S SG    . CYS A 1 4   ? 20.604  64.873  8.560   1.00 24.88 4   A 1 
ATOM 33   N N     . ASN A 1 5   ? 20.901  62.193  11.807  1.00 23.72 5   A 1 
ATOM 34   C CA    . ASN A 1 5   ? 21.208  60.760  11.772  1.00 25.76 5   A 1 
ATOM 35   C C     . ASN A 1 5   ? 20.942  60.215  10.363  1.00 25.48 5   A 1 
ATOM 36   O O     . ASN A 1 5   ? 19.813  59.842  10.040  1.00 23.62 5   A 1 
ATOM 37   C CB    . ASN A 1 5   ? 20.395  60.017  12.849  1.00 24.82 5   A 1 
ATOM 38   C CG    . ASN A 1 5   ? 20.999  60.084  14.248  1.00 21.00 5   A 1 
ATOM 39   O OD1   . ASN A 1 5   ? 22.109  60.547  14.471  1.00 20.61 5   A 1 
ATOM 40   N ND2   . ASN A 1 5   ? 20.289  59.610  15.248  1.00 21.17 5   A 1 
ATOM 41   N N     . LYS A 1 6   ? 21.956  60.160  9.517   1.00 20.59 6   A 1 
ATOM 42   C CA    . LYS A 1 6   ? 21.902  59.498  8.214   1.00 24.08 6   A 1 
ATOM 43   C C     . LYS A 1 6   ? 21.870  57.981  8.443   1.00 23.86 6   A 1 
ATOM 44   O O     . LYS A 1 6   ? 22.897  57.383  8.750   1.00 21.17 6   A 1 
ATOM 45   C CB    . LYS A 1 6   ? 23.085  59.909  7.330   1.00 23.50 6   A 1 
ATOM 46   C CG    . LYS A 1 6   ? 22.902  61.279  6.667   1.00 21.04 6   A 1 
ATOM 47   C CD    . LYS A 1 6   ? 24.092  61.573  5.731   1.00 19.36 6   A 1 
ATOM 48   C CE    . LYS A 1 6   ? 23.886  62.869  4.940   1.00 16.94 6   A 1 
ATOM 49   N NZ    . LYS A 1 6   ? 25.015  63.136  3.999   1.00 14.75 6   A 1 
ATOM 50   N N     . CYS A 1 7   ? 20.704  57.353  8.288   1.00 29.89 7   A 1 
ATOM 51   C CA    . CYS A 1 7   ? 20.548  55.900  8.237   1.00 33.68 7   A 1 
ATOM 52   C C     . CYS A 1 7   ? 21.160  55.379  6.928   1.00 32.31 7   A 1 
ATOM 53   O O     . CYS A 1 7   ? 20.510  55.407  5.888   1.00 30.89 7   A 1 
ATOM 54   C CB    . CYS A 1 7   ? 19.062  55.551  8.365   1.00 32.48 7   A 1 
ATOM 55   S SG    . CYS A 1 7   ? 18.399  56.140  9.966   1.00 29.67 7   A 1 
ATOM 56   N N     . LEU A 1 8   ? 22.414  54.953  6.976   1.00 21.92 8   A 1 
ATOM 57   C CA    . LEU A 1 8   ? 23.066  54.252  5.870   1.00 27.52 8   A 1 
ATOM 58   C C     . LEU A 1 8   ? 22.510  52.824  5.820   1.00 26.80 8   A 1 
ATOM 59   O O     . LEU A 1 8   ? 22.879  51.984  6.631   1.00 25.13 8   A 1 
ATOM 60   C CB    . LEU A 1 8   ? 24.596  54.287  6.060   1.00 25.89 8   A 1 
ATOM 61   C CG    . LEU A 1 8   ? 25.237  55.617  5.639   1.00 23.09 8   A 1 
ATOM 62   C CD1   . LEU A 1 8   ? 26.625  55.778  6.273   1.00 24.40 8   A 1 
ATOM 63   C CD2   . LEU A 1 8   ? 25.391  55.711  4.118   1.00 27.33 8   A 1 
ATOM 64   N N     . SER A 1 9   ? 21.605  52.578  4.900   1.00 25.02 9   A 1 
ATOM 65   C CA    . SER A 1 9   ? 21.068  51.251  4.608   1.00 29.74 9   A 1 
ATOM 66   C C     . SER A 1 9   ? 22.029  50.487  3.688   1.00 29.19 9   A 1 
ATOM 67   O O     . SER A 1 9   ? 21.851  50.492  2.468   1.00 27.72 9   A 1 
ATOM 68   C CB    . SER A 1 9   ? 19.678  51.394  3.982   1.00 28.43 9   A 1 
ATOM 69   O OG    . SER A 1 9   ? 19.744  52.165  2.791   1.00 26.47 9   A 1 
ATOM 70   N N     . GLU A 1 10  ? 23.069  49.874  4.238   1.00 26.90 10  A 1 
ATOM 71   C CA    . GLU A 1 10  ? 23.958  48.995  3.470   1.00 32.15 10  A 1 
ATOM 72   C C     . GLU A 1 10  ? 23.216  47.684  3.135   1.00 30.87 10  A 1 
ATOM 73   O O     . GLU A 1 10  ? 22.867  46.898  4.005   1.00 28.60 10  A 1 
ATOM 74   C CB    . GLU A 1 10  ? 25.284  48.779  4.197   1.00 29.95 10  A 1 
ATOM 75   C CG    . GLU A 1 10  ? 26.157  50.053  4.140   1.00 27.78 10  A 1 
ATOM 76   C CD    . GLU A 1 10  ? 27.546  49.902  4.785   1.00 26.47 10  A 1 
ATOM 77   O OE1   . GLU A 1 10  ? 28.463  50.629  4.325   1.00 25.69 10  A 1 
ATOM 78   O OE2   . GLU A 1 10  ? 27.675  49.126  5.748   1.00 28.51 10  A 1 
ATOM 79   N N     . ASN A 1 11  ? 22.918  47.486  1.860   1.00 27.38 11  A 1 
ATOM 80   C CA    . ASN A 1 11  ? 22.250  46.298  1.329   1.00 32.03 11  A 1 
ATOM 81   C C     . ASN A 1 11  ? 23.270  45.159  1.128   1.00 30.20 11  A 1 
ATOM 82   O O     . ASN A 1 11  ? 23.814  45.003  0.037   1.00 28.03 11  A 1 
ATOM 83   C CB    . ASN A 1 11  ? 21.534  46.651  0.014   1.00 29.67 11  A 1 
ATOM 84   C CG    . ASN A 1 11  ? 20.119  47.166  0.167   1.00 25.48 11  A 1 
ATOM 85   O OD1   . ASN A 1 11  ? 19.409  46.911  1.109   1.00 26.71 11  A 1 
ATOM 86   N ND2   . ASN A 1 11  ? 19.625  47.873  -0.831  1.00 28.07 11  A 1 
ATOM 87   N N     . ASP A 1 12  ? 23.477  44.318  2.141   1.00 33.78 12  A 1 
ATOM 88   C CA    . ASP A 1 12  ? 24.332  43.119  2.113   1.00 38.40 12  A 1 
ATOM 89   C C     . ASP A 1 12  ? 23.730  41.933  1.311   1.00 36.52 12  A 1 
ATOM 90   O O     . ASP A 1 12  ? 23.657  40.801  1.776   1.00 34.13 12  A 1 
ATOM 91   C CB    . ASP A 1 12  ? 24.699  42.713  3.551   1.00 34.23 12  A 1 
ATOM 92   C CG    . ASP A 1 12  ? 25.992  43.324  4.100   1.00 28.99 12  A 1 
ATOM 93   O OD1   . ASP A 1 12  ? 26.845  43.736  3.281   1.00 29.28 12  A 1 
ATOM 94   O OD2   . ASP A 1 12  ? 26.136  43.283  5.340   1.00 30.53 12  A 1 
ATOM 95   N N     . SER A 1 13  ? 23.272  42.163  0.089   1.00 24.18 13  A 1 
ATOM 96   C CA    . SER A 1 13  ? 22.541  41.155  -0.699  1.00 29.07 13  A 1 
ATOM 97   C C     . SER A 1 13  ? 23.394  40.021  -1.297  1.00 28.16 13  A 1 
ATOM 98   O O     . SER A 1 13  ? 22.843  39.077  -1.856  1.00 25.97 13  A 1 
ATOM 99   C CB    . SER A 1 13  ? 21.773  41.859  -1.814  1.00 27.54 13  A 1 
ATOM 100  O OG    . SER A 1 13  ? 22.661  42.478  -2.727  1.00 25.43 13  A 1 
ATOM 101  N N     . ALA A 1 14  ? 24.726  40.104  -1.249  1.00 24.50 14  A 1 
ATOM 102  C CA    . ALA A 1 14  ? 25.572  39.336  -2.171  1.00 28.49 14  A 1 
ATOM 103  C C     . ALA A 1 14  ? 25.856  37.871  -1.761  1.00 28.03 14  A 1 
ATOM 104  O O     . ALA A 1 14  ? 26.424  37.129  -2.555  1.00 26.39 14  A 1 
ATOM 105  C CB    . ALA A 1 14  ? 26.869  40.121  -2.382  1.00 26.49 14  A 1 
ATOM 106  N N     . SER A 1 15  ? 25.562  37.452  -0.516  1.00 25.73 15  A 1 
ATOM 107  C CA    . SER A 1 15  ? 26.150  36.209  0.026   1.00 29.26 15  A 1 
ATOM 108  C C     . SER A 1 15  ? 25.435  34.911  -0.346  1.00 28.31 15  A 1 
ATOM 109  O O     . SER A 1 15  ? 26.052  33.845  -0.274  1.00 27.11 15  A 1 
ATOM 110  C CB    . SER A 1 15  ? 26.302  36.321  1.544   1.00 28.54 15  A 1 
ATOM 111  O OG    . SER A 1 15  ? 25.045  36.412  2.168   1.00 26.42 15  A 1 
ATOM 112  N N     . GLU A 1 16  ? 24.151  34.958  -0.732  1.00 27.03 16  A 1 
ATOM 113  C CA    . GLU A 1 16  ? 23.326  33.742  -0.848  1.00 32.29 16  A 1 
ATOM 114  C C     . GLU A 1 16  ? 23.715  32.807  -2.011  1.00 30.80 16  A 1 
ATOM 115  O O     . GLU A 1 16  ? 23.559  31.588  -1.893  1.00 28.93 16  A 1 
ATOM 116  C CB    . GLU A 1 16  ? 21.837  34.112  -0.939  1.00 30.91 16  A 1 
ATOM 117  C CG    . GLU A 1 16  ? 21.274  34.601  0.410   1.00 28.32 16  A 1 
ATOM 118  C CD    . GLU A 1 16  ? 19.738  34.708  0.408   1.00 26.59 16  A 1 
ATOM 119  O OE1   . GLU A 1 16  ? 19.145  34.423  1.466   1.00 26.03 16  A 1 
ATOM 120  O OE2   . GLU A 1 16  ? 19.168  35.053  -0.657  1.00 29.11 16  A 1 
ATOM 121  N N     . ASP A 1 17  ? 24.281  33.343  -3.092  1.00 28.80 17  A 1 
ATOM 122  C CA    . ASP A 1 17  ? 24.512  32.578  -4.325  1.00 33.64 17  A 1 
ATOM 123  C C     . ASP A 1 17  ? 25.480  31.392  -4.178  1.00 32.32 17  A 1 
ATOM 124  O O     . ASP A 1 17  ? 25.397  30.404  -4.915  1.00 31.49 17  A 1 
ATOM 125  C CB    . ASP A 1 17  ? 25.035  33.522  -5.423  1.00 32.78 17  A 1 
ATOM 126  C CG    . ASP A 1 17  ? 23.964  34.026  -6.394  1.00 29.61 17  A 1 
ATOM 127  O OD1   . ASP A 1 17  ? 22.870  33.433  -6.440  1.00 31.04 17  A 1 
ATOM 128  O OD2   . ASP A 1 17  ? 24.295  34.977  -7.131  1.00 32.10 17  A 1 
ATOM 129  N N     . ARG A 1 18  ? 26.430  31.451  -3.206  1.00 26.83 18  A 1 
ATOM 130  C CA    . ARG A 1 18  ? 27.488  30.434  -3.120  1.00 30.87 18  A 1 
ATOM 131  C C     . ARG A 1 18  ? 27.012  29.063  -2.631  1.00 29.90 18  A 1 
ATOM 132  O O     . ARG A 1 18  ? 27.695  28.068  -2.889  1.00 27.88 18  A 1 
ATOM 133  C CB    . ARG A 1 18  ? 28.656  30.923  -2.263  1.00 29.92 18  A 1 
ATOM 134  C CG    . ARG A 1 18  ? 29.533  31.930  -3.024  1.00 27.74 18  A 1 
ATOM 135  C CD    . ARG A 1 18  ? 30.797  32.222  -2.221  1.00 27.41 18  A 1 
ATOM 136  N NE    . ARG A 1 18  ? 31.653  33.207  -2.909  1.00 25.92 18  A 1 
ATOM 137  C CZ    . ARG A 1 18  ? 32.857  33.602  -2.530  1.00 24.43 18  A 1 
ATOM 138  N NH1   . ARG A 1 18  ? 33.437  33.102  -1.469  1.00 23.04 18  A 1 
ATOM 139  N NH2   . ARG A 1 18  ? 33.494  34.501  -3.211  1.00 22.29 18  A 1 
ATOM 140  N N     . HIS A 1 19  ? 25.892  28.984  -1.900  1.00 27.13 19  A 1 
ATOM 141  C CA    . HIS A 1 19  ? 25.488  27.717  -1.269  1.00 31.68 19  A 1 
ATOM 142  C C     . HIS A 1 19  ? 24.927  26.692  -2.255  1.00 31.04 19  A 1 
ATOM 143  O O     . HIS A 1 19  ? 25.133  25.489  -2.067  1.00 29.60 19  A 1 
ATOM 144  C CB    . HIS A 1 19  ? 24.548  27.974  -0.085  1.00 30.75 19  A 1 
ATOM 145  C CG    . HIS A 1 19  ? 25.247  27.728  1.228   1.00 28.36 19  A 1 
ATOM 146  N ND1   . HIS A 1 19  ? 25.701  26.515  1.684   1.00 28.07 19  A 1 
ATOM 147  C CD2   . HIS A 1 19  ? 25.601  28.649  2.167   1.00 28.14 19  A 1 
ATOM 148  C CE1   . HIS A 1 19  ? 26.300  26.695  2.867   1.00 27.35 19  A 1 
ATOM 149  N NE2   . HIS A 1 19  ? 26.274  27.990  3.199   1.00 27.76 19  A 1 
ATOM 150  N N     . TRP A 1 20  ? 24.270  27.159  -3.323  1.00 30.35 20  A 1 
ATOM 151  C CA    . TRP A 1 20  ? 23.630  26.255  -4.281  1.00 26.56 20  A 1 
ATOM 152  C C     . TRP A 1 20  ? 24.632  25.423  -5.084  1.00 25.54 20  A 1 
ATOM 153  O O     . TRP A 1 20  ? 24.358  24.261  -5.405  1.00 22.32 20  A 1 
ATOM 154  C CB    . TRP A 1 20  ? 22.700  27.052  -5.202  1.00 24.38 20  A 1 
ATOM 155  C CG    . TRP A 1 20  ? 21.378  27.380  -4.597  1.00 20.58 20  A 1 
ATOM 156  C CD1   . TRP A 1 20  ? 21.121  28.387  -3.729  1.00 17.38 20  A 1 
ATOM 157  C CD2   . TRP A 1 20  ? 20.093  26.684  -4.789  1.00 19.80 20  A 1 
ATOM 158  N NE1   . TRP A 1 20  ? 19.780  28.371  -3.358  1.00 15.90 20  A 1 
ATOM 159  C CE2   . TRP A 1 20  ? 19.123  27.335  -3.997  1.00 18.23 20  A 1 
ATOM 160  C CE3   . TRP A 1 20  ? 19.701  25.575  -5.570  1.00 22.69 20  A 1 
ATOM 161  C CZ2   . TRP A 1 20  ? 17.768  26.895  -3.977  1.00 25.03 20  A 1 
ATOM 162  C CZ3   . TRP A 1 20  ? 18.350  25.141  -5.542  1.00 24.35 20  A 1 
ATOM 163  C CH2   . TRP A 1 20  ? 17.414  25.794  -4.757  1.00 25.73 20  A 1 
ATOM 164  N N     . HIS A 1 21  ? 25.823  25.961  -5.368  1.00 28.91 21  A 1 
ATOM 165  C CA    . HIS A 1 21  ? 26.814  25.233  -6.157  1.00 32.58 21  A 1 
ATOM 166  C C     . HIS A 1 21  ? 27.346  23.972  -5.463  1.00 31.63 21  A 1 
ATOM 167  O O     . HIS A 1 21  ? 27.642  22.983  -6.137  1.00 30.35 21  A 1 
ATOM 168  C CB    . HIS A 1 21  ? 27.945  26.164  -6.586  1.00 31.41 21  A 1 
ATOM 169  C CG    . HIS A 1 21  ? 27.741  26.694  -7.974  1.00 28.64 21  A 1 
ATOM 170  N ND1   . HIS A 1 21  ? 27.802  25.949  -9.128  1.00 28.18 21  A 1 
ATOM 171  C CD2   . HIS A 1 21  ? 27.453  27.972  -8.350  1.00 28.67 21  A 1 
ATOM 172  C CE1   . HIS A 1 21  ? 27.550  26.754  -10.172 1.00 27.10 21  A 1 
ATOM 173  N NE2   . HIS A 1 21  ? 27.324  28.006  -9.744  1.00 27.23 21  A 1 
ATOM 174  N N     . ARG A 1 22  ? 27.464  23.979  -4.119  1.00 25.21 22  A 1 
ATOM 175  C CA    . ARG A 1 22  ? 28.121  22.866  -3.407  1.00 27.53 22  A 1 
ATOM 176  C C     . ARG A 1 22  ? 27.301  21.573  -3.391  1.00 26.82 22  A 1 
ATOM 177  O O     . ARG A 1 22  ? 27.895  20.492  -3.377  1.00 24.97 22  A 1 
ATOM 178  C CB    . ARG A 1 22  ? 28.499  23.293  -1.980  1.00 26.63 22  A 1 
ATOM 179  C CG    . ARG A 1 22  ? 30.024  23.428  -1.834  1.00 23.42 22  A 1 
ATOM 180  C CD    . ARG A 1 22  ? 30.409  23.747  -0.386  1.00 21.17 22  A 1 
ATOM 181  N NE    . ARG A 1 22  ? 31.867  23.898  -0.233  1.00 19.51 22  A 1 
ATOM 182  C CZ    . ARG A 1 22  ? 32.509  24.134  0.910   1.00 15.97 22  A 1 
ATOM 183  N NH1   . ARG A 1 22  ? 31.871  24.258  2.040   1.00 15.17 22  A 1 
ATOM 184  N NH2   . ARG A 1 22  ? 33.800  24.245  0.926   1.00 14.86 22  A 1 
ATOM 185  N N     . THR A 1 23  ? 25.978  21.664  -3.374  1.00 25.90 23  A 1 
ATOM 186  C CA    . THR A 1 23  ? 25.128  20.463  -3.310  1.00 26.56 23  A 1 
ATOM 187  C C     . THR A 1 23  ? 25.092  19.696  -4.627  1.00 25.65 23  A 1 
ATOM 188  O O     . THR A 1 23  ? 24.980  18.468  -4.600  1.00 23.69 23  A 1 
ATOM 189  C CB    . THR A 1 23  ? 23.696  20.812  -2.885  1.00 24.74 23  A 1 
ATOM 190  O OG1   . THR A 1 23  ? 23.263  21.991  -3.527  1.00 23.94 23  A 1 
ATOM 191  C CG2   . THR A 1 23  ? 23.600  21.043  -1.381  1.00 26.93 23  A 1 
ATOM 192  N N     . ALA A 1 24  ? 25.242  20.385  -5.764  1.00 24.32 24  A 1 
ATOM 193  C CA    . ALA A 1 24  ? 25.273  19.723  -7.068  1.00 24.58 24  A 1 
ATOM 194  C C     . ALA A 1 24  ? 26.515  18.835  -7.250  1.00 24.42 24  A 1 
ATOM 195  O O     . ALA A 1 24  ? 26.430  17.760  -7.829  1.00 23.40 24  A 1 
ATOM 196  C CB    . ALA A 1 24  ? 25.182  20.801  -8.155  1.00 23.38 24  A 1 
ATOM 197  N N     . THR A 1 25  ? 27.668  19.254  -6.683  1.00 25.12 25  A 1 
ATOM 198  C CA    . THR A 1 25  ? 28.936  18.523  -6.839  1.00 23.80 25  A 1 
ATOM 199  C C     . THR A 1 25  ? 28.938  17.170  -6.131  1.00 23.69 25  A 1 
ATOM 200  O O     . THR A 1 25  ? 29.563  16.228  -6.622  1.00 21.76 25  A 1 
ATOM 201  C CB    . THR A 1 25  ? 30.141  19.351  -6.349  1.00 22.48 25  A 1 
ATOM 202  O OG1   . THR A 1 25  ? 29.856  20.721  -6.237  1.00 20.74 25  A 1 
ATOM 203  C CG2   . THR A 1 25  ? 31.324  19.224  -7.302  1.00 22.69 25  A 1 
ATOM 204  N N     . LEU A 1 26  ? 28.254  17.050  -4.988  1.00 22.74 26  A 1 
ATOM 205  C CA    . LEU A 1 26  ? 28.204  15.788  -4.240  1.00 24.25 26  A 1 
ATOM 206  C C     . LEU A 1 26  ? 27.475  14.671  -4.999  1.00 24.29 26  A 1 
ATOM 207  O O     . LEU A 1 26  ? 27.834  13.506  -4.841  1.00 22.23 26  A 1 
ATOM 208  C CB    . LEU A 1 26  ? 27.554  16.018  -2.866  1.00 21.98 26  A 1 
ATOM 209  C CG    . LEU A 1 26  ? 28.564  16.439  -1.789  1.00 18.88 26  A 1 
ATOM 210  C CD1   . LEU A 1 26  ? 27.839  17.031  -0.590  1.00 18.83 26  A 1 
ATOM 211  C CD2   . LEU A 1 26  ? 29.395  15.243  -1.311  1.00 20.90 26  A 1 
ATOM 212  N N     . PHE A 1 27  ? 26.499  15.033  -5.824  1.00 22.11 27  A 1 
ATOM 213  C CA    . PHE A 1 27  ? 25.765  14.032  -6.609  1.00 21.80 27  A 1 
ATOM 214  C C     . PHE A 1 27  ? 26.611  13.464  -7.754  1.00 23.13 27  A 1 
ATOM 215  O O     . PHE A 1 27  ? 26.486  12.283  -8.075  1.00 19.77 27  A 1 
ATOM 216  C CB    . PHE A 1 27  ? 24.443  14.624  -7.114  1.00 19.01 27  A 1 
ATOM 217  C CG    . PHE A 1 27  ? 23.254  13.740  -6.819  1.00 15.04 27  A 1 
ATOM 218  C CD1   . PHE A 1 27  ? 22.866  12.737  -7.724  1.00 13.51 27  A 1 
ATOM 219  C CD2   . PHE A 1 27  ? 22.559  13.891  -5.610  1.00 13.60 27  A 1 
ATOM 220  C CE1   . PHE A 1 27  ? 21.775  11.899  -7.433  1.00 12.32 27  A 1 
ATOM 221  C CE2   . PHE A 1 27  ? 21.463  13.052  -5.310  1.00 13.35 27  A 1 
ATOM 222  C CZ    . PHE A 1 27  ? 21.075  12.062  -6.227  1.00 14.53 27  A 1 
ATOM 223  N N     . MET A 1 28  ? 27.507  14.284  -8.339  1.00 32.02 28  A 1 
ATOM 224  C CA    . MET A 1 28  ? 28.375  13.815  -9.423  1.00 33.69 28  A 1 
ATOM 225  C C     . MET A 1 28  ? 29.428  12.809  -8.943  1.00 35.08 28  A 1 
ATOM 226  O O     . MET A 1 28  ? 29.700  11.843  -9.647  1.00 32.98 28  A 1 
ATOM 227  C CB    . MET A 1 28  ? 29.072  15.006  -10.101 1.00 30.58 28  A 1 
ATOM 228  C CG    . MET A 1 28  ? 28.190  15.742  -11.102 1.00 27.52 28  A 1 
ATOM 229  S SD    . MET A 1 28  ? 28.877  15.733  -12.780 1.00 25.23 28  A 1 
ATOM 230  C CE    . MET A 1 28  ? 28.159  17.230  -13.454 1.00 23.18 28  A 1 
ATOM 231  N N     . ASN A 1 29  ? 30.006  13.001  -7.746  1.00 26.31 29  A 1 
ATOM 232  C CA    . ASN A 1 29  ? 31.116  12.155  -7.301  1.00 27.04 29  A 1 
ATOM 233  C C     . ASN A 1 29  ? 30.733  10.693  -7.043  1.00 26.57 29  A 1 
ATOM 234  O O     . ASN A 1 29  ? 31.607  9.830   -7.134  1.00 24.34 29  A 1 
ATOM 235  C CB    . ASN A 1 29  ? 31.789  12.773  -6.066  1.00 25.15 29  A 1 
ATOM 236  C CG    . ASN A 1 29  ? 32.816  13.833  -6.407  1.00 21.35 29  A 1 
ATOM 237  O OD1   . ASN A 1 29  ? 33.147  14.114  -7.543  1.00 21.52 29  A 1 
ATOM 238  N ND2   . ASN A 1 29  ? 33.385  14.458  -5.407  1.00 22.00 29  A 1 
ATOM 239  N N     . CYS A 1 30  ? 29.467  10.383  -6.731  1.00 31.07 30  A 1 
ATOM 240  C CA    . CYS A 1 30  ? 29.058  8.987   -6.560  1.00 33.54 30  A 1 
ATOM 241  C C     . CYS A 1 30  ? 29.095  8.182   -7.863  1.00 32.36 30  A 1 
ATOM 242  O O     . CYS A 1 30  ? 29.158  6.965   -7.797  1.00 29.32 30  A 1 
ATOM 243  C CB    . CYS A 1 30  ? 27.664  8.915   -5.925  1.00 30.17 30  A 1 
ATOM 244  S SG    . CYS A 1 30  ? 27.755  9.312   -4.148  1.00 26.18 30  A 1 
ATOM 245  N N     . VAL A 1 31  ? 29.060  8.848   -9.017  1.00 25.34 31  A 1 
ATOM 246  C CA    . VAL A 1 31  ? 29.099  8.156   -10.313 1.00 26.70 31  A 1 
ATOM 247  C C     . VAL A 1 31  ? 30.520  7.702   -10.658 1.00 26.09 31  A 1 
ATOM 248  O O     . VAL A 1 31  ? 30.692  6.668   -11.293 1.00 23.83 31  A 1 
ATOM 249  C CB    . VAL A 1 31  ? 28.521  9.033   -11.435 1.00 24.29 31  A 1 
ATOM 250  C CG1   . VAL A 1 31  ? 28.375  8.256   -12.744 1.00 21.89 31  A 1 
ATOM 251  C CG2   . VAL A 1 31  ? 27.139  9.596   -11.075 1.00 24.50 31  A 1 
ATOM 252  N N     . SER A 1 32  ? 31.538  8.489   -10.249 1.00 28.58 32  A 1 
ATOM 253  C CA    . SER A 1 32  ? 32.911  8.278   -10.725 1.00 30.36 32  A 1 
ATOM 254  C C     . SER A 1 32  ? 33.684  7.169   -10.019 1.00 29.07 32  A 1 
ATOM 255  O O     . SER A 1 32  ? 34.739  6.786   -10.527 1.00 26.39 32  A 1 
ATOM 256  C CB    . SER A 1 32  ? 33.725  9.561   -10.644 1.00 28.08 32  A 1 
ATOM 257  O OG    . SER A 1 32  ? 34.009  9.907   -9.302  1.00 26.64 32  A 1 
ATOM 258  N N     . ASN A 1 33  ? 33.235  6.701   -8.863  1.00 27.84 33  A 1 
ATOM 259  C CA    . ASN A 1 33  ? 33.770  5.453   -8.348  1.00 30.06 33  A 1 
ATOM 260  C C     . ASN A 1 33  ? 33.262  4.353   -9.281  1.00 28.84 33  A 1 
ATOM 261  O O     . ASN A 1 33  ? 32.219  3.753   -9.045  1.00 26.62 33  A 1 
ATOM 262  C CB    . ASN A 1 33  ? 33.414  5.241   -6.874  1.00 28.10 33  A 1 
ATOM 263  C CG    . ASN A 1 33  ? 34.354  5.972   -5.921  1.00 24.09 33  A 1 
ATOM 264  O OD1   . ASN A 1 33  ? 35.355  6.552   -6.281  1.00 24.44 33  A 1 
ATOM 265  N ND2   . ASN A 1 33  ? 34.060  5.938   -4.651  1.00 25.16 33  A 1 
ATOM 266  N N     . GLY A 1 34  ? 34.023  4.141   -10.324 1.00 31.22 34  A 1 
ATOM 267  C CA    . GLY A 1 34  ? 34.076  2.887   -11.040 1.00 30.94 34  A 1 
ATOM 268  C C     . GLY A 1 34  ? 34.497  1.823   -10.045 1.00 30.04 34  A 1 
ATOM 269  O O     . GLY A 1 34  ? 35.658  1.437   -10.006 1.00 28.18 34  A 1 
ATOM 270  N N     . THR A 1 35  ? 33.561  1.426   -9.171  1.00 30.18 35  A 1 
ATOM 271  C CA    . THR A 1 35  ? 33.593  0.125   -8.538  1.00 30.71 35  A 1 
ATOM 272  C C     . THR A 1 35  ? 33.731  -0.814  -9.710  1.00 29.33 35  A 1 
ATOM 273  O O     . THR A 1 35  ? 32.784  -1.027  -10.464 1.00 27.14 35  A 1 
ATOM 274  C CB    . THR A 1 35  ? 32.319  -0.173  -7.737  1.00 28.26 35  A 1 
ATOM 275  O OG1   . THR A 1 35  ? 31.209  0.558   -8.217  1.00 26.63 35  A 1 
ATOM 276  C CG2   . THR A 1 35  ? 32.496  0.224   -6.273  1.00 28.75 35  A 1 
ATOM 277  N N     . VAL A 1 36  ? 34.995  -1.260  -9.903  1.00 28.46 36  A 1 
ATOM 278  C CA    . VAL A 1 36  ? 35.300  -2.437  -10.688 1.00 30.59 36  A 1 
ATOM 279  C C     . VAL A 1 36  ? 34.368  -3.468  -10.081 1.00 29.71 36  A 1 
ATOM 280  O O     . VAL A 1 36  ? 34.536  -3.854  -8.927  1.00 28.35 36  A 1 
ATOM 281  C CB    . VAL A 1 36  ? 36.776  -2.837  -10.535 1.00 28.79 36  A 1 
ATOM 282  C CG1   . VAL A 1 36  ? 37.103  -4.058  -11.392 1.00 26.85 36  A 1 
ATOM 283  C CG2   . VAL A 1 36  ? 37.699  -1.693  -10.957 1.00 30.58 36  A 1 
ATOM 284  N N     . TYR A 1 37  ? 33.288  -3.766  -10.791 1.00 28.06 37  A 1 
ATOM 285  C CA    . TYR A 1 37  ? 32.516  -4.949  -10.497 1.00 29.23 37  A 1 
ATOM 286  C C     . TYR A 1 37  ? 33.550  -6.061  -10.610 1.00 28.61 37  A 1 
ATOM 287  O O     . TYR A 1 37  ? 33.958  -6.402  -11.724 1.00 27.06 37  A 1 
ATOM 288  C CB    . TYR A 1 37  ? 31.346  -5.101  -11.485 1.00 28.33 37  A 1 
ATOM 289  C CG    . TYR A 1 37  ? 30.061  -4.418  -11.063 1.00 28.05 37  A 1 
ATOM 290  C CD1   . TYR A 1 37  ? 29.056  -5.163  -10.413 1.00 29.09 37  A 1 
ATOM 291  C CD2   . TYR A 1 37  ? 29.842  -3.047  -11.321 1.00 30.54 37  A 1 
ATOM 292  C CE1   . TYR A 1 37  ? 27.840  -4.554  -10.031 1.00 28.14 37  A 1 
ATOM 293  C CE2   . TYR A 1 37  ? 28.636  -2.428  -10.935 1.00 26.93 37  A 1 
ATOM 294  C CZ    . TYR A 1 37  ? 27.634  -3.191  -10.297 1.00 25.86 37  A 1 
ATOM 295  O OH    . TYR A 1 37  ? 26.444  -2.593  -9.938  1.00 24.89 37  A 1 
ATOM 296  N N     . GLU A 1 38  ? 34.075  -6.493  -9.458  1.00 31.49 38  A 1 
ATOM 297  C CA    . GLU A 1 38  ? 34.805  -7.737  -9.388  1.00 35.44 38  A 1 
ATOM 298  C C     . GLU A 1 38  ? 33.794  -8.789  -9.820  1.00 34.18 38  A 1 
ATOM 299  O O     . GLU A 1 38  ? 32.971  -9.256  -9.034  1.00 33.27 38  A 1 
ATOM 300  C CB    . GLU A 1 38  ? 35.376  -8.015  -7.988  1.00 34.36 38  A 1 
ATOM 301  C CG    . GLU A 1 38  ? 36.648  -7.213  -7.683  1.00 31.23 38  A 1 
ATOM 302  C CD    . GLU A 1 38  ? 37.340  -7.635  -6.379  1.00 29.22 38  A 1 
ATOM 303  O OE1   . GLU A 1 38  ? 38.564  -7.390  -6.257  1.00 27.88 38  A 1 
ATOM 304  O OE2   . GLU A 1 38  ? 36.652  -8.183  -5.485  1.00 28.78 38  A 1 
ATOM 305  N N     . GLU A 1 39  ? 33.804  -9.034  -11.117 1.00 30.35 39  A 1 
ATOM 306  C CA    . GLU A 1 39  ? 33.151  -10.196 -11.671 1.00 32.55 39  A 1 
ATOM 307  C C     . GLU A 1 39  ? 33.792  -11.364 -10.947 1.00 30.03 39  A 1 
ATOM 308  O O     . GLU A 1 39  ? 34.999  -11.593 -11.064 1.00 28.36 39  A 1 
ATOM 309  C CB    . GLU A 1 39  ? 33.347  -10.254 -13.188 1.00 31.76 39  A 1 
ATOM 310  C CG    . GLU A 1 39  ? 32.534  -9.178  -13.924 1.00 29.13 39  A 1 
ATOM 311  C CD    . GLU A 1 39  ? 32.624  -9.294  -15.457 1.00 28.06 39  A 1 
ATOM 312  O OE1   . GLU A 1 39  ? 31.615  -8.979  -16.121 1.00 26.69 39  A 1 
ATOM 313  O OE2   . GLU A 1 39  ? 33.695  -9.675  -15.968 1.00 28.62 39  A 1 
ATOM 314  N N     . ALA A 1 40  ? 33.004  -12.021 -10.087 1.00 36.99 40  A 1 
ATOM 315  C CA    . ALA A 1 40  ? 33.503  -13.161 -9.359  1.00 36.82 40  A 1 
ATOM 316  C C     . ALA A 1 40  ? 33.925  -14.189 -10.403 1.00 34.63 40  A 1 
ATOM 317  O O     . ALA A 1 40  ? 33.084  -14.786 -11.068 1.00 33.27 40  A 1 
ATOM 318  C CB    . ALA A 1 40  ? 32.415  -13.672 -8.404  1.00 34.75 40  A 1 
ATOM 319  N N     . VAL A 1 41  ? 35.259  -14.326 -10.577 1.00 33.82 41  A 1 
ATOM 320  C CA    . VAL A 1 41  ? 35.836  -15.301 -11.493 1.00 35.88 41  A 1 
ATOM 321  C C     . VAL A 1 41  ? 35.547  -16.665 -10.884 1.00 33.44 41  A 1 
ATOM 322  O O     . VAL A 1 41  ? 36.266  -17.135 -10.007 1.00 32.31 41  A 1 
ATOM 323  C CB    . VAL A 1 41  ? 37.340  -15.057 -11.726 1.00 34.39 41  A 1 
ATOM 324  C CG1   . VAL A 1 41  ? 37.853  -15.990 -12.833 1.00 33.10 41  A 1 
ATOM 325  C CG2   . VAL A 1 41  ? 37.640  -13.629 -12.146 1.00 37.88 41  A 1 
ATOM 326  N N     . GLY A 1 42  ? 34.442  -17.261 -11.297 1.00 36.54 42  A 1 
ATOM 327  C CA    . GLY A 1 42  ? 34.217  -18.668 -11.036 1.00 36.65 42  A 1 
ATOM 328  C C     . GLY A 1 42  ? 35.379  -19.479 -11.601 1.00 35.59 42  A 1 
ATOM 329  O O     . GLY A 1 42  ? 35.980  -19.093 -12.599 1.00 34.01 42  A 1 
ATOM 330  N N     . ARG A 1 43  ? 35.708  -20.616 -10.979 1.00 30.94 43  A 1 
ATOM 331  C CA    . ARG A 1 43  ? 36.849  -21.469 -11.381 1.00 35.32 43  A 1 
ATOM 332  C C     . ARG A 1 43  ? 36.890  -21.811 -12.876 1.00 33.86 43  A 1 
ATOM 333  O O     . ARG A 1 43  ? 37.972  -22.001 -13.409 1.00 31.04 43  A 1 
ATOM 334  C CB    . ARG A 1 43  ? 36.828  -22.782 -10.593 1.00 33.42 43  A 1 
ATOM 335  C CG    . ARG A 1 43  ? 37.572  -22.693 -9.261  1.00 30.41 43  A 1 
ATOM 336  C CD    . ARG A 1 43  ? 37.621  -24.089 -8.621  1.00 27.73 43  A 1 
ATOM 337  N NE    . ARG A 1 43  ? 38.437  -24.118 -7.411  1.00 25.66 43  A 1 
ATOM 338  C CZ    . ARG A 1 43  ? 38.658  -25.184 -6.650  1.00 22.64 43  A 1 
ATOM 339  N NH1   . ARG A 1 43  ? 38.122  -26.349 -6.917  1.00 21.94 43  A 1 
ATOM 340  N NH2   . ARG A 1 43  ? 39.421  -25.096 -5.604  1.00 22.29 43  A 1 
ATOM 341  N N     . GLU A 1 44  ? 35.756  -21.903 -13.520 1.00 37.70 44  A 1 
ATOM 342  C CA    . GLU A 1 44  ? 35.638  -22.242 -14.946 1.00 40.08 44  A 1 
ATOM 343  C C     . GLU A 1 44  ? 35.673  -21.007 -15.879 1.00 39.27 44  A 1 
ATOM 344  O O     . GLU A 1 44  ? 35.181  -21.065 -16.997 1.00 37.23 44  A 1 
ATOM 345  C CB    . GLU A 1 44  ? 34.406  -23.114 -15.191 1.00 37.56 44  A 1 
ATOM 346  C CG    . GLU A 1 44  ? 34.519  -24.483 -14.510 1.00 35.43 44  A 1 
ATOM 347  C CD    . GLU A 1 44  ? 33.374  -25.437 -14.875 1.00 33.16 44  A 1 
ATOM 348  O OE1   . GLU A 1 44  ? 33.553  -26.655 -14.629 1.00 30.97 44  A 1 
ATOM 349  O OE2   . GLU A 1 44  ? 32.319  -24.964 -15.357 1.00 31.72 44  A 1 
ATOM 350  N N     . GLY A 1 45  ? 36.239  -19.871 -15.426 1.00 38.40 45  A 1 
ATOM 351  C CA    . GLY A 1 45  ? 36.429  -18.694 -16.283 1.00 38.99 45  A 1 
ATOM 352  C C     . GLY A 1 45  ? 35.155  -17.941 -16.668 1.00 38.89 45  A 1 
ATOM 353  O O     . GLY A 1 45  ? 35.228  -16.991 -17.454 1.00 37.69 45  A 1 
ATOM 354  N N     . CYS A 1 46  ? 33.995  -18.346 -16.142 1.00 47.50 46  A 1 
ATOM 355  C CA    . CYS A 1 46  ? 32.744  -17.651 -16.409 1.00 48.53 46  A 1 
ATOM 356  C C     . CYS A 1 46  ? 32.667  -16.392 -15.540 1.00 47.37 46  A 1 
ATOM 357  O O     . CYS A 1 46  ? 32.531  -16.479 -14.313 1.00 44.91 46  A 1 
ATOM 358  C CB    . CYS A 1 46  ? 31.569  -18.612 -16.194 1.00 45.23 46  A 1 
ATOM 359  S SG    . CYS A 1 46  ? 30.190  -18.160 -17.290 1.00 40.96 46  A 1 
ATOM 360  N N     . TRP A 1 47  ? 32.812  -15.205 -16.164 1.00 53.69 47  A 1 
ATOM 361  C CA    . TRP A 1 47  ? 32.675  -13.911 -15.512 1.00 50.78 47  A 1 
ATOM 362  C C     . TRP A 1 47  ? 31.198  -13.706 -15.162 1.00 49.42 47  A 1 
ATOM 363  O O     . TRP A 1 47  ? 30.363  -13.465 -16.034 1.00 47.12 47  A 1 
ATOM 364  C CB    . TRP A 1 47  ? 33.214  -12.817 -16.425 1.00 47.74 47  A 1 
ATOM 365  C CG    . TRP A 1 47  ? 34.678  -12.902 -16.750 1.00 44.94 47  A 1 
ATOM 366  C CD1   . TRP A 1 47  ? 35.222  -13.640 -17.740 1.00 40.92 47  A 1 
ATOM 367  C CD2   . TRP A 1 47  ? 35.804  -12.206 -16.098 1.00 45.86 47  A 1 
ATOM 368  N NE1   . TRP A 1 47  ? 36.603  -13.456 -17.752 1.00 37.39 47  A 1 
ATOM 369  C CE2   . TRP A 1 47  ? 36.986  -12.577 -16.762 1.00 42.35 47  A 1 
ATOM 370  C CE3   . TRP A 1 47  ? 35.888  -11.298 -15.025 1.00 43.01 47  A 1 
ATOM 371  C CZ2   . TRP A 1 47  ? 38.248  -12.042 -16.381 1.00 43.15 47  A 1 
ATOM 372  C CZ3   . TRP A 1 47  ? 37.149  -10.771 -14.641 1.00 41.44 47  A 1 
ATOM 373  C CH2   . TRP A 1 47  ? 38.308  -11.138 -15.312 1.00 43.38 47  A 1 
ATOM 374  N N     . ALA A 1 48  ? 30.862  -13.869 -13.876 1.00 60.70 48  A 1 
ATOM 375  C CA    . ALA A 1 48  ? 29.501  -13.687 -13.406 1.00 62.13 48  A 1 
ATOM 376  C C     . ALA A 1 48  ? 29.339  -12.282 -12.817 1.00 64.07 48  A 1 
ATOM 377  O O     . ALA A 1 48  ? 29.902  -11.962 -11.775 1.00 61.91 48  A 1 
ATOM 378  C CB    . ALA A 1 48  ? 29.159  -14.800 -12.415 1.00 56.67 48  A 1 
ATOM 379  N N     . ARG A 1 49  ? 28.526  -11.442 -13.459 1.00 68.15 49  A 1 
ATOM 380  C CA    . ARG A 1 49  ? 28.182  -10.111 -12.955 1.00 69.29 49  A 1 
ATOM 381  C C     . ARG A 1 49  ? 27.540  -10.214 -11.581 1.00 71.56 49  A 1 
ATOM 382  O O     . ARG A 1 49  ? 26.670  -11.053 -11.366 1.00 68.59 49  A 1 
ATOM 383  C CB    . ARG A 1 49  ? 27.278  -9.396  -13.968 1.00 66.74 49  A 1 
ATOM 384  C CG    . ARG A 1 49  ? 26.922  -7.974  -13.535 1.00 61.21 49  A 1 
ATOM 385  C CD    . ARG A 1 49  ? 26.132  -7.251  -14.632 1.00 62.63 49  A 1 
ATOM 386  N NE    . ARG A 1 49  ? 25.600  -5.985  -14.140 1.00 58.08 49  A 1 
ATOM 387  C CZ    . ARG A 1 49  ? 25.247  -4.934  -14.852 1.00 49.56 49  A 1 
ATOM 388  N NH1   . ARG A 1 49  ? 25.386  -4.897  -16.148 1.00 47.25 49  A 1 
ATOM 389  N NH2   . ARG A 1 49  ? 24.726  -3.904  -14.265 1.00 50.28 49  A 1 
ATOM 390  N N     . LEU A 1 50  ? 27.932  -9.348  -10.639 1.00 76.37 50  A 1 
ATOM 391  C CA    . LEU A 1 50  ? 27.321  -9.304  -9.316  1.00 77.49 50  A 1 
ATOM 392  C C     . LEU A 1 50  ? 25.845  -8.886  -9.391  1.00 79.81 50  A 1 
ATOM 393  O O     . LEU A 1 50  ? 25.412  -8.168  -10.290 1.00 76.34 50  A 1 
ATOM 394  C CB    . LEU A 1 50  ? 28.122  -8.384  -8.377  1.00 73.37 50  A 1 
ATOM 395  C CG    . LEU A 1 50  ? 29.507  -8.925  -7.982  1.00 70.59 50  A 1 
ATOM 396  C CD1   . LEU A 1 50  ? 30.266  -7.873  -7.187  1.00 63.79 50  A 1 
ATOM 397  C CD2   . LEU A 1 50  ? 29.401  -10.187 -7.114  1.00 65.86 50  A 1 
ATOM 398  N N     . CYS A 1 51  ? 25.065  -9.337  -8.401  1.00 78.35 51  A 1 
ATOM 399  C CA    . CYS A 1 51  ? 23.661  -8.986  -8.263  1.00 77.04 51  A 1 
ATOM 400  C C     . CYS A 1 51  ? 23.490  -7.477  -8.037  1.00 75.87 51  A 1 
ATOM 401  O O     . CYS A 1 51  ? 24.002  -6.939  -7.062  1.00 70.44 51  A 1 
ATOM 402  C CB    . CYS A 1 51  ? 23.085  -9.800  -7.095  1.00 77.43 51  A 1 
ATOM 403  S SG    . CYS A 1 51  ? 21.374  -9.322  -6.721  1.00 77.05 51  A 1 
ATOM 404  N N     . ASP A 1 52  ? 22.686  -6.813  -8.852  1.00 83.54 52  A 1 
ATOM 405  C CA    . ASP A 1 52  ? 22.360  -5.389  -8.703  1.00 81.47 52  A 1 
ATOM 406  C C     . ASP A 1 52  ? 21.536  -5.090  -7.430  1.00 81.37 52  A 1 
ATOM 407  O O     . ASP A 1 52  ? 21.407  -3.943  -7.018  1.00 76.91 52  A 1 
ATOM 408  C CB    . ASP A 1 52  ? 21.601  -4.904  -9.956  1.00 80.21 52  A 1 
ATOM 409  C CG    . ASP A 1 52  ? 22.385  -4.976  -11.286 1.00 81.07 52  A 1 
ATOM 410  O OD1   . ASP A 1 52  ? 23.583  -4.634  -11.325 1.00 74.26 52  A 1 
ATOM 411  O OD2   . ASP A 1 52  ? 21.757  -5.336  -12.301 1.00 76.89 52  A 1 
ATOM 412  N N     . GLY A 1 53  ? 20.954  -6.113  -6.793  1.00 76.82 53  A 1 
ATOM 413  C CA    . GLY A 1 53  ? 20.170  -5.971  -5.566  1.00 73.08 53  A 1 
ATOM 414  C C     . GLY A 1 53  ? 20.999  -5.989  -4.282  1.00 73.35 53  A 1 
ATOM 415  O O     . GLY A 1 53  ? 20.775  -5.162  -3.400  1.00 68.39 53  A 1 
ATOM 416  N N     . CYS A 1 54  ? 21.938  -6.938  -4.141  1.00 79.34 54  A 1 
ATOM 417  C CA    . CYS A 1 54  ? 22.766  -7.088  -2.937  1.00 79.50 54  A 1 
ATOM 418  C C     . CYS A 1 54  ? 24.245  -6.735  -3.154  1.00 79.70 54  A 1 
ATOM 419  O O     . CYS A 1 54  ? 24.965  -6.585  -2.168  1.00 72.84 54  A 1 
ATOM 420  C CB    . CYS A 1 54  ? 22.604  -8.506  -2.369  1.00 76.76 54  A 1 
ATOM 421  S SG    . CYS A 1 54  ? 23.277  -9.765  -3.502  1.00 81.01 54  A 1 
ATOM 422  N N     . CYS A 1 55  ? 24.717  -6.625  -4.393  1.00 78.06 55  A 1 
ATOM 423  C CA    . CYS A 1 55  ? 26.093  -6.309  -4.775  1.00 75.47 55  A 1 
ATOM 424  C C     . CYS A 1 55  ? 27.167  -7.228  -4.160  1.00 77.48 55  A 1 
ATOM 425  O O     . CYS A 1 55  ? 28.332  -6.852  -4.097  1.00 70.40 55  A 1 
ATOM 426  C CB    . CYS A 1 55  ? 26.383  -4.815  -4.535  1.00 71.55 55  A 1 
ATOM 427  S SG    . CYS A 1 55  ? 25.154  -3.766  -5.377  1.00 66.45 55  A 1 
ATOM 428  N N     . THR A 1 56  ? 26.790  -8.430  -3.702  1.00 76.41 56  A 1 
ATOM 429  C CA    . THR A 1 56  ? 27.696  -9.364  -3.015  1.00 76.09 56  A 1 
ATOM 430  C C     . THR A 1 56  ? 27.721  -10.760 -3.641  1.00 79.59 56  A 1 
ATOM 431  O O     . THR A 1 56  ? 28.739  -11.442 -3.574  1.00 73.16 56  A 1 
ATOM 432  C CB    . THR A 1 56  ? 27.327  -9.517  -1.535  1.00 72.14 56  A 1 
ATOM 433  O OG1   . THR A 1 56  ? 25.964  -9.858  -1.392  1.00 66.88 56  A 1 
ATOM 434  C CG2   . THR A 1 56  ? 27.556  -8.236  -0.741  1.00 67.96 56  A 1 
ATOM 435  N N     . VAL A 1 57  ? 26.622  -11.196 -4.221  1.00 79.63 57  A 1 
ATOM 436  C CA    . VAL A 1 57  ? 26.459  -12.544 -4.779  1.00 79.12 57  A 1 
ATOM 437  C C     . VAL A 1 57  ? 26.391  -12.459 -6.307  1.00 80.98 57  A 1 
ATOM 438  O O     . VAL A 1 57  ? 25.770  -11.523 -6.816  1.00 76.75 57  A 1 
ATOM 439  C CB    . VAL A 1 57  ? 25.215  -13.232 -4.187  1.00 75.43 57  A 1 
ATOM 440  C CG1   . VAL A 1 57  ? 25.082  -14.682 -4.656  1.00 67.93 57  A 1 
ATOM 441  C CG2   . VAL A 1 57  ? 25.262  -13.249 -2.660  1.00 72.79 57  A 1 
ATOM 442  N N     . PRO A 1 58  ? 26.996  -13.418 -7.055  1.00 74.28 58  A 1 
ATOM 443  C CA    . PRO A 1 58  ? 26.838  -13.480 -8.506  1.00 74.73 58  A 1 
ATOM 444  C C     . PRO A 1 58  ? 25.368  -13.555 -8.929  1.00 76.14 58  A 1 
ATOM 445  O O     . PRO A 1 58  ? 24.557  -14.254 -8.312  1.00 76.14 58  A 1 
ATOM 446  C CB    . PRO A 1 58  ? 27.617  -14.715 -8.957  1.00 74.22 58  A 1 
ATOM 447  C CG    . PRO A 1 58  ? 28.663  -14.891 -7.858  1.00 71.63 58  A 1 
ATOM 448  C CD    . PRO A 1 58  ? 27.916  -14.432 -6.610  1.00 78.94 58  A 1 
ATOM 449  N N     . SER A 1 59  ? 25.021  -12.822 -9.991  1.00 76.09 59  A 1 
ATOM 450  C CA    . SER A 1 59  ? 23.684  -12.860 -10.569 1.00 75.16 59  A 1 
ATOM 451  C C     . SER A 1 59  ? 23.437  -14.184 -11.307 1.00 74.20 59  A 1 
ATOM 452  O O     . SER A 1 59  ? 24.334  -14.727 -11.946 1.00 73.15 59  A 1 
ATOM 453  C CB    . SER A 1 59  ? 23.458  -11.667 -11.487 1.00 75.74 59  A 1 
ATOM 454  O OG    . SER A 1 59  ? 24.448  -11.590 -12.493 1.00 68.92 59  A 1 
ATOM 455  N N     . VAL A 1 60  ? 22.202  -14.676 -11.228 1.00 81.03 60  A 1 
ATOM 456  C CA    . VAL A 1 60  ? 21.779  -15.913 -11.904 1.00 81.33 60  A 1 
ATOM 457  C C     . VAL A 1 60  ? 20.675  -15.675 -12.931 1.00 82.47 60  A 1 
ATOM 458  O O     . VAL A 1 60  ? 20.551  -16.436 -13.893 1.00 78.60 60  A 1 
ATOM 459  C CB    . VAL A 1 60  ? 21.367  -17.001 -10.906 1.00 80.68 60  A 1 
ATOM 460  C CG1   . VAL A 1 60  ? 22.568  -17.403 -10.033 1.00 71.04 60  A 1 
ATOM 461  C CG2   . VAL A 1 60  ? 20.221  -16.569 -9.992  1.00 76.20 60  A 1 
ATOM 462  N N     . VAL A 1 61  ? 19.897  -14.609 -12.745 1.00 80.23 61  A 1 
ATOM 463  C CA    . VAL A 1 61  ? 18.820  -14.221 -13.661 1.00 80.62 61  A 1 
ATOM 464  C C     . VAL A 1 61  ? 18.942  -12.754 -14.063 1.00 81.51 61  A 1 
ATOM 465  O O     . VAL A 1 61  ? 19.426  -11.926 -13.300 1.00 79.73 61  A 1 
ATOM 466  C CB    . VAL A 1 61  ? 17.418  -14.500 -13.089 1.00 78.87 61  A 1 
ATOM 467  C CG1   . VAL A 1 61  ? 17.204  -15.992 -12.832 1.00 66.51 61  A 1 
ATOM 468  C CG2   . VAL A 1 61  ? 17.130  -13.731 -11.792 1.00 71.12 61  A 1 
ATOM 469  N N     . TYR A 1 62  ? 18.476  -12.434 -15.279 1.00 74.74 62  A 1 
ATOM 470  C CA    . TYR A 1 62  ? 18.254  -11.074 -15.733 1.00 72.31 62  A 1 
ATOM 471  C C     . TYR A 1 62  ? 16.756  -10.798 -15.821 1.00 72.45 62  A 1 
ATOM 472  O O     . TYR A 1 62  ? 16.028  -11.520 -16.505 1.00 72.06 62  A 1 
ATOM 473  C CB    . TYR A 1 62  ? 18.952  -10.855 -17.077 1.00 73.91 62  A 1 
ATOM 474  C CG    . TYR A 1 62  ? 18.745  -9.468  -17.635 1.00 74.40 62  A 1 
ATOM 475  C CD1   . TYR A 1 62  ? 17.912  -9.260  -18.755 1.00 72.27 62  A 1 
ATOM 476  C CD2   . TYR A 1 62  ? 19.383  -8.368  -17.036 1.00 72.86 62  A 1 
ATOM 477  C CE1   . TYR A 1 62  ? 17.733  -7.968  -19.277 1.00 67.01 62  A 1 
ATOM 478  C CE2   . TYR A 1 62  ? 19.205  -7.068  -17.548 1.00 69.17 62  A 1 
ATOM 479  C CZ    . TYR A 1 62  ? 18.384  -6.873  -18.673 1.00 76.84 62  A 1 
ATOM 480  O OH    . TYR A 1 62  ? 18.224  -5.610  -19.185 1.00 78.09 62  A 1 
ATOM 481  N N     . CYS A 1 63  ? 16.286  -9.760  -15.117 1.00 75.97 63  A 1 
ATOM 482  C CA    . CYS A 1 63  ? 14.912  -9.282  -15.209 1.00 74.74 63  A 1 
ATOM 483  C C     . CYS A 1 63  ? 14.833  -8.175  -16.261 1.00 73.45 63  A 1 
ATOM 484  O O     . CYS A 1 63  ? 15.404  -7.102  -16.075 1.00 71.42 63  A 1 
ATOM 485  C CB    . CYS A 1 63  ? 14.434  -8.801  -13.837 1.00 75.32 63  A 1 
ATOM 486  S SG    . CYS A 1 63  ? 12.729  -8.189  -13.971 1.00 76.13 63  A 1 
ATOM 487  N N     . ARG A 1 64  ? 14.092  -8.414  -17.352 1.00 68.69 64  A 1 
ATOM 488  C CA    . ARG A 1 64  ? 13.946  -7.434  -18.430 1.00 64.52 64  A 1 
ATOM 489  C C     . ARG A 1 64  ? 13.174  -6.190  -18.004 1.00 61.53 64  A 1 
ATOM 490  O O     . ARG A 1 64  ? 13.531  -5.088  -18.390 1.00 57.67 64  A 1 
ATOM 491  C CB    . ARG A 1 64  ? 13.258  -8.071  -19.645 1.00 62.63 64  A 1 
ATOM 492  C CG    . ARG A 1 64  ? 14.129  -9.147  -20.313 1.00 58.86 64  A 1 
ATOM 493  C CD    . ARG A 1 64  ? 13.426  -9.677  -21.570 1.00 58.79 64  A 1 
ATOM 494  N NE    . ARG A 1 64  ? 14.179  -10.753 -22.200 1.00 50.53 64  A 1 
ATOM 495  C CZ    . ARG A 1 64  ? 14.169  -11.078 -23.475 1.00 45.27 64  A 1 
ATOM 496  N NH1   . ARG A 1 64  ? 13.443  -10.436 -24.325 1.00 41.87 64  A 1 
ATOM 497  N NH2   . ARG A 1 64  ? 14.882  -12.067 -23.908 1.00 42.33 64  A 1 
ATOM 498  N N     . ALA A 1 65  ? 12.125  -6.364  -17.209 1.00 71.08 65  A 1 
ATOM 499  C CA    . ALA A 1 65  ? 11.271  -5.256  -16.780 1.00 70.00 65  A 1 
ATOM 500  C C     . ALA A 1 65  ? 11.991  -4.275  -15.843 1.00 70.28 65  A 1 
ATOM 501  O O     . ALA A 1 65  ? 11.793  -3.066  -15.951 1.00 67.43 65  A 1 
ATOM 502  C CB    . ALA A 1 65  ? 10.018  -5.838  -16.129 1.00 69.96 65  A 1 
ATOM 503  N N     . ASP A 1 66  ? 12.842  -4.795  -14.949 1.00 69.56 66  A 1 
ATOM 504  C CA    . ASP A 1 66  ? 13.622  -3.977  -14.023 1.00 68.10 66  A 1 
ATOM 505  C C     . ASP A 1 66  ? 15.020  -3.616  -14.572 1.00 69.37 66  A 1 
ATOM 506  O O     . ASP A 1 66  ? 15.737  -2.836  -13.949 1.00 67.29 66  A 1 
ATOM 507  C CB    . ASP A 1 66  ? 13.718  -4.695  -12.659 1.00 65.30 66  A 1 
ATOM 508  C CG    . ASP A 1 66  ? 12.365  -4.851  -11.944 1.00 63.80 66  A 1 
ATOM 509  O OD1   . ASP A 1 66  ? 11.491  -3.959  -12.076 1.00 62.04 66  A 1 
ATOM 510  O OD2   . ASP A 1 66  ? 12.183  -5.860  -11.226 1.00 63.08 66  A 1 
ATOM 511  N N     . SER A 1 67  ? 15.411  -4.163  -15.719 1.00 72.38 67  A 1 
ATOM 512  C CA    . SER A 1 67  ? 16.747  -4.048  -16.320 1.00 72.97 67  A 1 
ATOM 513  C C     . SER A 1 67  ? 17.863  -4.387  -15.324 1.00 74.97 67  A 1 
ATOM 514  O O     . SER A 1 67  ? 18.877  -3.699  -15.256 1.00 70.96 67  A 1 
ATOM 515  C CB    . SER A 1 67  ? 16.949  -2.672  -16.965 1.00 70.90 67  A 1 
ATOM 516  O OG    . SER A 1 67  ? 15.955  -2.434  -17.944 1.00 66.41 67  A 1 
ATOM 517  N N     . ALA A 1 68  ? 17.652  -5.437  -14.512 1.00 70.83 68  A 1 
ATOM 518  C CA    . ALA A 1 68  ? 18.511  -5.773  -13.390 1.00 70.82 68  A 1 
ATOM 519  C C     . ALA A 1 68  ? 18.987  -7.227  -13.436 1.00 70.99 68  A 1 
ATOM 520  O O     . ALA A 1 68  ? 18.204  -8.149  -13.693 1.00 71.98 68  A 1 
ATOM 521  C CB    . ALA A 1 68  ? 17.766  -5.463  -12.084 1.00 70.85 68  A 1 
ATOM 522  N N     . TYR A 1 69  ? 20.272  -7.428  -13.128 1.00 80.65 69  A 1 
ATOM 523  C CA    . TYR A 1 69  ? 20.879  -8.732  -12.888 1.00 77.41 69  A 1 
ATOM 524  C C     . TYR A 1 69  ? 20.701  -9.096  -11.420 1.00 79.89 69  A 1 
ATOM 525  O O     . TYR A 1 69  ? 21.123  -8.353  -10.534 1.00 77.43 69  A 1 
ATOM 526  C CB    . TYR A 1 69  ? 22.351  -8.702  -13.279 1.00 78.14 69  A 1 
ATOM 527  C CG    . TYR A 1 69  ? 22.592  -8.477  -14.756 1.00 76.74 69  A 1 
ATOM 528  C CD1   . TYR A 1 69  ? 22.749  -9.569  -15.615 1.00 68.46 69  A 1 
ATOM 529  C CD2   . TYR A 1 69  ? 22.658  -7.167  -15.281 1.00 70.27 69  A 1 
ATOM 530  C CE1   . TYR A 1 69  ? 22.977  -9.369  -16.992 1.00 66.42 69  A 1 
ATOM 531  C CE2   . TYR A 1 69  ? 22.874  -6.960  -16.647 1.00 66.80 69  A 1 
ATOM 532  C CZ    . TYR A 1 69  ? 23.031  -8.064  -17.502 1.00 77.24 69  A 1 
ATOM 533  O OH    . TYR A 1 69  ? 23.252  -7.868  -18.845 1.00 75.94 69  A 1 
ATOM 534  N N     . LEU A 1 70  ? 20.060  -10.228 -11.121 1.00 78.73 70  A 1 
ATOM 535  C CA    . LEU A 1 70  ? 19.689  -10.619 -9.761  1.00 78.13 70  A 1 
ATOM 536  C C     . LEU A 1 70  ? 20.229  -12.014 -9.409  1.00 78.37 70  A 1 
ATOM 537  O O     . LEU A 1 70  ? 20.215  -12.929 -10.231 1.00 78.82 70  A 1 
ATOM 538  C CB    . LEU A 1 70  ? 18.162  -10.537 -9.583  1.00 79.01 70  A 1 
ATOM 539  C CG    . LEU A 1 70  ? 17.542  -9.147  -9.842  1.00 82.35 70  A 1 
ATOM 540  C CD1   . LEU A 1 70  ? 16.017  -9.230  -9.747  1.00 75.52 70  A 1 
ATOM 541  C CD2   . LEU A 1 70  ? 18.021  -8.102  -8.833  1.00 75.20 70  A 1 
ATOM 542  N N     . CYS A 1 71  ? 20.678  -12.183 -8.149  1.00 83.39 71  A 1 
ATOM 543  C CA    . CYS A 1 71  ? 20.902  -13.500 -7.573  1.00 82.69 71  A 1 
ATOM 544  C C     . CYS A 1 71  ? 19.563  -14.174 -7.232  1.00 82.81 71  A 1 
ATOM 545  O O     . CYS A 1 71  ? 18.525  -13.513 -7.162  1.00 79.62 71  A 1 
ATOM 546  C CB    . CYS A 1 71  ? 21.825  -13.393 -6.350  1.00 81.42 71  A 1 
ATOM 547  S SG    . CYS A 1 71  ? 21.027  -12.513 -4.966  1.00 81.52 71  A 1 
ATOM 548  N N     . ALA A 1 72  ? 19.583  -15.489 -6.953  1.00 83.03 72  A 1 
ATOM 549  C CA    . ALA A 1 72  ? 18.386  -16.267 -6.657  1.00 80.94 72  A 1 
ATOM 550  C C     . ALA A 1 72  ? 17.567  -15.702 -5.478  1.00 81.20 72  A 1 
ATOM 551  O O     . ALA A 1 72  ? 16.345  -15.579 -5.556  1.00 78.30 72  A 1 
ATOM 552  C CB    . ALA A 1 72  ? 18.816  -17.711 -6.371  1.00 79.49 72  A 1 
ATOM 553  N N     . SER A 1 73  ? 18.253  -15.292 -4.396  1.00 79.67 73  A 1 
ATOM 554  C CA    . SER A 1 73  ? 17.603  -14.740 -3.208  1.00 79.28 73  A 1 
ATOM 555  C C     . SER A 1 73  ? 16.994  -13.353 -3.453  1.00 80.22 73  A 1 
ATOM 556  O O     . SER A 1 73  ? 15.865  -13.096 -3.014  1.00 77.96 73  A 1 
ATOM 557  C CB    . SER A 1 73  ? 18.604  -14.713 -2.043  1.00 77.09 73  A 1 
ATOM 558  O OG    . SER A 1 73  ? 19.804  -14.051 -2.393  1.00 67.53 73  A 1 
ATOM 559  N N     . CYS A 1 74  ? 17.675  -12.463 -4.178  1.00 76.46 74  A 1 
ATOM 560  C CA    . CYS A 1 74  ? 17.140  -11.151 -4.540  1.00 75.59 74  A 1 
ATOM 561  C C     . CYS A 1 74  ? 15.987  -11.257 -5.547  1.00 75.75 74  A 1 
ATOM 562  O O     . CYS A 1 74  ? 14.986  -10.568 -5.384  1.00 73.46 74  A 1 
ATOM 563  C CB    . CYS A 1 74  ? 18.261  -10.248 -5.072  1.00 75.67 74  A 1 
ATOM 564  S SG    . CYS A 1 74  ? 19.346  -9.716  -3.702  1.00 73.57 74  A 1 
ATOM 565  N N     . ASP A 1 75  ? 16.102  -12.151 -6.530  1.00 79.03 75  A 1 
ATOM 566  C CA    . ASP A 1 75  ? 15.030  -12.433 -7.489  1.00 76.24 75  A 1 
ATOM 567  C C     . ASP A 1 75  ? 13.752  -12.887 -6.772  1.00 75.57 75  A 1 
ATOM 568  O O     . ASP A 1 75  ? 12.685  -12.296 -6.949  1.00 72.32 75  A 1 
ATOM 569  C CB    . ASP A 1 75  ? 15.492  -13.493 -8.502  1.00 75.64 75  A 1 
ATOM 570  C CG    . ASP A 1 75  ? 14.369  -13.834 -9.490  1.00 75.08 75  A 1 
ATOM 571  O OD1   . ASP A 1 75  ? 13.968  -12.938 -10.258 1.00 67.43 75  A 1 
ATOM 572  O OD2   . ASP A 1 75  ? 13.823  -14.957 -9.459  1.00 68.79 75  A 1 
ATOM 573  N N     . ALA A 1 76  ? 13.875  -13.865 -5.875  1.00 80.08 76  A 1 
ATOM 574  C CA    . ALA A 1 76  ? 12.747  -14.358 -5.097  1.00 78.10 76  A 1 
ATOM 575  C C     . ALA A 1 76  ? 12.109  -13.252 -4.238  1.00 78.43 76  A 1 
ATOM 576  O O     . ALA A 1 76  ? 10.886  -13.104 -4.225  1.00 75.99 76  A 1 
ATOM 577  C CB    . ALA A 1 76  ? 13.215  -15.539 -4.240  1.00 76.79 76  A 1 
ATOM 578  N N     . GLN A 1 77  ? 12.910  -12.419 -3.554  1.00 75.91 77  A 1 
ATOM 579  C CA    . GLN A 1 77  ? 12.395  -11.338 -2.707  1.00 74.14 77  A 1 
ATOM 580  C C     . GLN A 1 77  ? 11.685  -10.228 -3.506  1.00 74.65 77  A 1 
ATOM 581  O O     . GLN A 1 77  ? 10.610  -9.757  -3.103  1.00 71.75 77  A 1 
ATOM 582  C CB    . GLN A 1 77  ? 13.534  -10.727 -1.881  1.00 71.93 77  A 1 
ATOM 583  C CG    . GLN A 1 77  ? 13.964  -11.648 -0.742  1.00 66.44 77  A 1 
ATOM 584  C CD    . GLN A 1 77  ? 15.120  -11.046 0.075   1.00 62.56 77  A 1 
ATOM 585  O OE1   . GLN A 1 77  ? 15.329  -9.838  0.123   1.00 55.49 77  A 1 
ATOM 586  N NE2   . GLN A 1 77  ? 15.874  -11.864 0.770   1.00 52.85 77  A 1 
ATOM 587  N N     . ILE A 1 78  ? 12.284  -9.797  -4.611  1.00 69.48 78  A 1 
ATOM 588  C CA    . ILE A 1 78  ? 11.757  -8.696  -5.422  1.00 68.29 78  A 1 
ATOM 589  C C     . ILE A 1 78  ? 10.483  -9.136  -6.150  1.00 67.38 78  A 1 
ATOM 590  O O     . ILE A 1 78  ? 9.467   -8.436  -6.099  1.00 65.47 78  A 1 
ATOM 591  C CB    . ILE A 1 78  ? 12.849  -8.170  -6.389  1.00 66.60 78  A 1 
ATOM 592  C CG1   . ILE A 1 78  ? 13.954  -7.452  -5.579  1.00 64.91 78  A 1 
ATOM 593  C CG2   . ILE A 1 78  ? 12.256  -7.211  -7.434  1.00 65.73 78  A 1 
ATOM 594  C CD1   . ILE A 1 78  ? 15.210  -7.125  -6.386  1.00 60.50 78  A 1 
ATOM 595  N N     . HIS A 1 79  ? 10.519  -10.318 -6.771  1.00 73.41 79  A 1 
ATOM 596  C CA    . HIS A 1 79  ? 9.413   -10.801 -7.592  1.00 73.12 79  A 1 
ATOM 597  C C     . HIS A 1 79  ? 8.293   -11.476 -6.795  1.00 70.38 79  A 1 
ATOM 598  O O     . HIS A 1 79  ? 7.164   -11.553 -7.277  1.00 66.18 79  A 1 
ATOM 599  C CB    . HIS A 1 79  ? 9.966   -11.676 -8.723  1.00 72.72 79  A 1 
ATOM 600  C CG    . HIS A 1 79  ? 10.844  -10.897 -9.667  1.00 76.46 79  A 1 
ATOM 601  N ND1   . HIS A 1 79  ? 12.191  -11.079 -9.894  1.00 67.81 79  A 1 
ATOM 602  C CD2   . HIS A 1 79  ? 10.465  -9.840  -10.449 1.00 70.81 79  A 1 
ATOM 603  C CE1   . HIS A 1 79  ? 12.606  -10.169 -10.775 1.00 73.51 79  A 1 
ATOM 604  N NE2   . HIS A 1 79  ? 11.583  -9.387  -11.134 1.00 74.71 79  A 1 
ATOM 605  N N     . ALA A 1 80  ? 8.537   -11.851 -5.534  1.00 72.66 80  A 1 
ATOM 606  C CA    . ALA A 1 80  ? 7.453   -12.229 -4.613  1.00 69.60 80  A 1 
ATOM 607  C C     . ALA A 1 80  ? 6.750   -11.026 -3.946  1.00 68.09 80  A 1 
ATOM 608  O O     . ALA A 1 80  ? 5.727   -11.197 -3.283  1.00 61.97 80  A 1 
ATOM 609  C CB    . ALA A 1 80  ? 7.997   -13.207 -3.569  1.00 66.51 80  A 1 
ATOM 610  N N     . ALA A 1 81  ? 7.279   -9.797  -4.118  1.00 64.32 81  A 1 
ATOM 611  C CA    . ALA A 1 81  ? 6.768   -8.629  -3.407  1.00 63.28 81  A 1 
ATOM 612  C C     . ALA A 1 81  ? 5.326   -8.238  -3.771  1.00 64.89 81  A 1 
ATOM 613  O O     . ALA A 1 81  ? 4.569   -7.751  -2.924  1.00 63.12 81  A 1 
ATOM 614  C CB    . ALA A 1 81  ? 7.721   -7.456  -3.649  1.00 59.59 81  A 1 
ATOM 615  N N     . ASN A 1 82  ? 4.940   -8.432  -5.035  1.00 59.90 82  A 1 
ATOM 616  C CA    . ASN A 1 82  ? 3.583   -8.171  -5.507  1.00 58.63 82  A 1 
ATOM 617  C C     . ASN A 1 82  ? 3.267   -8.915  -6.821  1.00 60.04 82  A 1 
ATOM 618  O O     . ASN A 1 82  ? 4.145   -9.408  -7.522  1.00 56.56 82  A 1 
ATOM 619  C CB    . ASN A 1 82  ? 3.370   -6.651  -5.620  1.00 53.54 82  A 1 
ATOM 620  C CG    . ASN A 1 82  ? 4.226   -6.012  -6.695  1.00 47.09 82  A 1 
ATOM 621  O OD1   . ASN A 1 82  ? 4.075   -6.288  -7.867  1.00 45.79 82  A 1 
ATOM 622  N ND2   . ASN A 1 82  ? 5.140   -5.143  -6.332  1.00 47.52 82  A 1 
ATOM 623  N N     . ARG A 1 83  ? 1.997   -8.926  -7.168  1.00 59.45 83  A 1 
ATOM 624  C CA    . ARG A 1 83  ? 1.500   -9.629  -8.371  1.00 58.98 83  A 1 
ATOM 625  C C     . ARG A 1 83  ? 2.007   -9.045  -9.702  1.00 57.92 83  A 1 
ATOM 626  O O     . ARG A 1 83  ? 1.971   -9.744  -10.714 1.00 54.38 83  A 1 
ATOM 627  C CB    . ARG A 1 83  ? -0.034  -9.628  -8.311  1.00 54.51 83  A 1 
ATOM 628  C CG    . ARG A 1 83  ? -0.686  -10.560 -9.345  1.00 49.75 83  A 1 
ATOM 629  C CD    . ARG A 1 83  ? -2.201  -10.570 -9.152  1.00 45.78 83  A 1 
ATOM 630  N NE    . ARG A 1 83  ? -2.875  -11.466 -10.100 1.00 38.59 83  A 1 
ATOM 631  C CZ    . ARG A 1 83  ? -4.183  -11.665 -10.156 1.00 33.13 83  A 1 
ATOM 632  N NH1   . ARG A 1 83  ? -5.006  -11.048 -9.363  1.00 30.48 83  A 1 
ATOM 633  N NH2   . ARG A 1 83  ? -4.689  -12.501 -11.014 1.00 31.10 83  A 1 
ATOM 634  N N     . VAL A 1 84  ? 2.409   -7.793  -9.731  1.00 57.03 84  A 1 
ATOM 635  C CA    . VAL A 1 84  ? 2.980   -7.182  -10.944 1.00 58.20 84  A 1 
ATOM 636  C C     . VAL A 1 84  ? 4.420   -7.654  -11.122 1.00 59.83 84  A 1 
ATOM 637  O O     . VAL A 1 84  ? 4.747   -8.171  -12.181 1.00 57.47 84  A 1 
ATOM 638  C CB    . VAL A 1 84  ? 2.891   -5.646  -10.920 1.00 54.10 84  A 1 
ATOM 639  C CG1   . VAL A 1 84  ? 3.474   -5.032  -12.204 1.00 47.85 84  A 1 
ATOM 640  C CG2   . VAL A 1 84  ? 1.439   -5.184  -10.792 1.00 50.81 84  A 1 
ATOM 641  N N     . ALA A 1 85  ? 5.231   -7.572  -10.057 1.00 58.95 85  A 1 
ATOM 642  C CA    . ALA A 1 85  ? 6.607   -8.046  -10.065 1.00 59.92 85  A 1 
ATOM 643  C C     . ALA A 1 85  ? 6.703   -9.552  -10.380 1.00 60.34 85  A 1 
ATOM 644  O O     . ALA A 1 85  ? 7.536   -9.947  -11.185 1.00 63.02 85  A 1 
ATOM 645  C CB    . ALA A 1 85  ? 7.243   -7.701  -8.713  1.00 60.18 85  A 1 
ATOM 646  N N     . SER A 1 86  ? 5.796   -10.381 -9.854  1.00 70.97 86  A 1 
ATOM 647  C CA    . SER A 1 86  ? 5.795   -11.824 -10.125 1.00 71.11 86  A 1 
ATOM 648  C C     . SER A 1 86  ? 5.563   -12.201 -11.592 1.00 72.50 86  A 1 
ATOM 649  O O     . SER A 1 86  ? 5.796   -13.346 -11.974 1.00 70.02 86  A 1 
ATOM 650  C CB    . SER A 1 86  ? 4.754   -12.522 -9.248  1.00 67.94 86  A 1 
ATOM 651  O OG    . SER A 1 86  ? 3.425   -12.223 -9.654  1.00 61.43 86  A 1 
ATOM 652  N N     . ARG A 1 87  ? 5.089   -11.262 -12.414 1.00 67.41 87  A 1 
ATOM 653  C CA    . ARG A 1 87  ? 4.857   -11.452 -13.852 1.00 68.81 87  A 1 
ATOM 654  C C     . ARG A 1 87  ? 6.028   -10.966 -14.716 1.00 71.14 87  A 1 
ATOM 655  O O     . ARG A 1 87  ? 5.935   -11.069 -15.934 1.00 67.46 87  A 1 
ATOM 656  C CB    . ARG A 1 87  ? 3.569   -10.731 -14.270 1.00 64.60 87  A 1 
ATOM 657  C CG    . ARG A 1 87  ? 2.317   -11.348 -13.653 1.00 61.00 87  A 1 
ATOM 658  C CD    . ARG A 1 87  ? 1.111   -10.496 -14.039 1.00 60.51 87  A 1 
ATOM 659  N NE    . ARG A 1 87  ? -0.144  -11.061 -13.528 1.00 51.71 87  A 1 
ATOM 660  C CZ    . ARG A 1 87  ? -1.361  -10.608 -13.805 1.00 46.07 87  A 1 
ATOM 661  N NH1   . ARG A 1 87  ? -1.532  -9.536  -14.544 1.00 42.62 87  A 1 
ATOM 662  N NH2   . ARG A 1 87  ? -2.404  -11.221 -13.357 1.00 42.61 87  A 1 
ATOM 663  N N     . HIS A 1 88  ? 7.064   -10.409 -14.106 1.00 68.15 88  A 1 
ATOM 664  C CA    . HIS A 1 88  ? 8.228   -9.975  -14.859 1.00 69.39 88  A 1 
ATOM 665  C C     . HIS A 1 88  ? 8.895   -11.178 -15.527 1.00 69.44 88  A 1 
ATOM 666  O O     . HIS A 1 88  ? 9.128   -12.215 -14.906 1.00 67.83 88  A 1 
ATOM 667  C CB    . HIS A 1 88  ? 9.219   -9.219  -13.963 1.00 67.69 88  A 1 
ATOM 668  C CG    . HIS A 1 88  ? 8.740   -7.866  -13.505 1.00 66.30 88  A 1 
ATOM 669  N ND1   . HIS A 1 88  ? 9.437   -7.014  -12.665 1.00 60.38 88  A 1 
ATOM 670  C CD2   . HIS A 1 88  ? 7.576   -7.211  -13.828 1.00 62.73 88  A 1 
ATOM 671  C CE1   . HIS A 1 88  ? 8.721   -5.895  -12.500 1.00 62.41 88  A 1 
ATOM 672  N NE2   . HIS A 1 88  ? 7.580   -5.980  -13.195 1.00 65.00 88  A 1 
ATOM 673  N N     . GLU A 1 89  ? 9.200   -11.037 -16.825 1.00 69.02 89  A 1 
ATOM 674  C CA    . GLU A 1 89  ? 9.951   -12.031 -17.565 1.00 69.15 89  A 1 
ATOM 675  C C     . GLU A 1 89  ? 11.405  -12.014 -17.098 1.00 70.13 89  A 1 
ATOM 676  O O     . GLU A 1 89  ? 12.046  -10.957 -17.053 1.00 65.90 89  A 1 
ATOM 677  C CB    . GLU A 1 89  ? 9.831   -11.755 -19.070 1.00 65.71 89  A 1 
ATOM 678  C CG    . GLU A 1 89  ? 10.337  -12.929 -19.925 1.00 57.75 89  A 1 
ATOM 679  C CD    . GLU A 1 89  ? 10.372  -12.575 -21.432 1.00 54.28 89  A 1 
ATOM 680  O OE1   . GLU A 1 89  ? 11.157  -13.210 -22.152 1.00 46.29 89  A 1 
ATOM 681  O OE2   . GLU A 1 89  ? 9.677   -11.617 -21.827 1.00 47.07 89  A 1 
ATOM 682  N N     . ARG A 1 90  ? 11.917  -13.190 -16.729 1.00 71.91 90  A 1 
ATOM 683  C CA    . ARG A 1 90  ? 13.289  -13.390 -16.281 1.00 69.82 90  A 1 
ATOM 684  C C     . ARG A 1 90  ? 13.973  -14.416 -17.165 1.00 69.57 90  A 1 
ATOM 685  O O     . ARG A 1 90  ? 13.360  -15.411 -17.531 1.00 66.06 90  A 1 
ATOM 686  C CB    . ARG A 1 90  ? 13.294  -13.832 -14.807 1.00 68.47 90  A 1 
ATOM 687  C CG    . ARG A 1 90  ? 12.897  -12.682 -13.875 1.00 68.57 90  A 1 
ATOM 688  C CD    . ARG A 1 90  ? 12.480  -13.200 -12.501 1.00 68.51 90  A 1 
ATOM 689  N NE    . ARG A 1 90  ? 11.093  -13.649 -12.498 1.00 67.72 90  A 1 
ATOM 690  C CZ    . ARG A 1 90  ? 10.465  -14.220 -11.483 1.00 64.57 90  A 1 
ATOM 691  N NH1   . ARG A 1 90  ? 11.095  -14.512 -10.376 1.00 57.11 90  A 1 
ATOM 692  N NH2   . ARG A 1 90  ? 9.194   -14.491 -11.536 1.00 64.78 90  A 1 
ATOM 693  N N     . VAL A 1 91  ? 15.248  -14.167 -17.497 1.00 74.80 91  A 1 
ATOM 694  C CA    . VAL A 1 91  ? 16.066  -15.048 -18.323 1.00 74.55 91  A 1 
ATOM 695  C C     . VAL A 1 91  ? 17.208  -15.586 -17.471 1.00 74.82 91  A 1 
ATOM 696  O O     . VAL A 1 91  ? 17.861  -14.811 -16.778 1.00 74.24 91  A 1 
ATOM 697  C CB    . VAL A 1 91  ? 16.582  -14.302 -19.571 1.00 72.54 91  A 1 
ATOM 698  C CG1   . VAL A 1 91  ? 17.346  -15.247 -20.506 1.00 62.01 91  A 1 
ATOM 699  C CG2   . VAL A 1 91  ? 15.429  -13.693 -20.374 1.00 65.55 91  A 1 
ATOM 700  N N     . LEU A 1 92  ? 17.452  -16.908 -17.513 1.00 74.81 92  A 1 
ATOM 701  C CA    . LEU A 1 92  ? 18.613  -17.497 -16.856 1.00 72.93 92  A 1 
ATOM 702  C C     . LEU A 1 92  ? 19.891  -17.068 -17.575 1.00 72.66 92  A 1 
ATOM 703  O O     . LEU A 1 92  ? 20.031  -17.258 -18.784 1.00 69.54 92  A 1 
ATOM 704  C CB    . LEU A 1 92  ? 18.495  -19.028 -16.824 1.00 70.15 92  A 1 
ATOM 705  C CG    . LEU A 1 92  ? 17.621  -19.564 -15.684 1.00 65.25 92  A 1 
ATOM 706  C CD1   . LEU A 1 92  ? 17.324  -21.046 -15.894 1.00 58.81 92  A 1 
ATOM 707  C CD2   . LEU A 1 92  ? 18.315  -19.433 -14.318 1.00 60.92 92  A 1 
ATOM 708  N N     . LEU A 1 93  ? 20.861  -16.535 -16.820 1.00 70.43 93  A 1 
ATOM 709  C CA    . LEU A 1 93  ? 22.127  -16.072 -17.392 1.00 68.28 93  A 1 
ATOM 710  C C     . LEU A 1 93  ? 22.948  -17.242 -17.936 1.00 66.80 93  A 1 
ATOM 711  O O     . LEU A 1 93  ? 23.579  -17.099 -18.975 1.00 63.94 93  A 1 
ATOM 712  C CB    . LEU A 1 93  ? 22.902  -15.276 -16.340 1.00 67.00 93  A 1 
ATOM 713  C CG    . LEU A 1 93  ? 22.210  -13.962 -15.935 1.00 66.61 93  A 1 
ATOM 714  C CD1   . LEU A 1 93  ? 22.980  -13.314 -14.794 1.00 62.77 93  A 1 
ATOM 715  C CD2   . LEU A 1 93  ? 22.131  -12.962 -17.091 1.00 65.24 93  A 1 
ATOM 716  N N     . SER A 1 94  ? 22.872  -18.423 -17.295 1.00 69.34 94  A 1 
ATOM 717  C CA    . SER A 1 94  ? 23.574  -19.621 -17.765 1.00 68.14 94  A 1 
ATOM 718  C C     . SER A 1 94  ? 23.195  -20.051 -19.185 1.00 66.45 94  A 1 
ATOM 719  O O     . SER A 1 94  ? 24.030  -20.611 -19.892 1.00 62.10 94  A 1 
ATOM 720  C CB    . SER A 1 94  ? 23.306  -20.783 -16.799 1.00 64.33 94  A 1 
ATOM 721  O OG    . SER A 1 94  ? 21.925  -21.058 -16.707 1.00 57.71 94  A 1 
ATOM 722  N N     . GLU A 1 95  ? 21.968  -19.776 -19.620 1.00 61.98 95  A 1 
ATOM 723  C CA    . GLU A 1 95  ? 21.530  -20.044 -20.987 1.00 60.52 95  A 1 
ATOM 724  C C     . GLU A 1 95  ? 21.977  -18.941 -21.945 1.00 57.20 95  A 1 
ATOM 725  O O     . GLU A 1 95  ? 22.462  -19.225 -23.038 1.00 53.57 95  A 1 
ATOM 726  C CB    . GLU A 1 95  ? 20.008  -20.200 -21.042 1.00 57.16 95  A 1 
ATOM 727  C CG    . GLU A 1 95  ? 19.533  -21.456 -20.305 1.00 53.13 95  A 1 
ATOM 728  C CD    . GLU A 1 95  ? 18.026  -21.718 -20.462 1.00 49.02 95  A 1 
ATOM 729  O OE1   . GLU A 1 95  ? 17.603  -22.828 -20.070 1.00 43.04 95  A 1 
ATOM 730  O OE2   . GLU A 1 95  ? 17.303  -20.826 -20.944 1.00 44.64 95  A 1 
ATOM 731  N N     . ALA A 1 96  ? 21.890  -17.679 -21.507 1.00 59.30 96  A 1 
ATOM 732  C CA    . ALA A 1 96  ? 22.336  -16.551 -22.311 1.00 56.67 96  A 1 
ATOM 733  C C     . ALA A 1 96  ? 23.842  -16.633 -22.625 1.00 54.63 96  A 1 
ATOM 734  O O     . ALA A 1 96  ? 24.249  -16.380 -23.759 1.00 54.86 96  A 1 
ATOM 735  C CB    . ALA A 1 96  ? 21.975  -15.246 -21.588 1.00 54.43 96  A 1 
ATOM 736  N N     . TYR A 1 97  ? 24.666  -17.050 -21.642 1.00 55.24 97  A 1 
ATOM 737  C CA    . TYR A 1 97  ? 26.105  -17.260 -21.844 1.00 52.07 97  A 1 
ATOM 738  C C     . TYR A 1 97  ? 26.418  -18.451 -22.763 1.00 47.53 97  A 1 
ATOM 739  O O     . TYR A 1 97  ? 27.376  -18.386 -23.516 1.00 47.72 97  A 1 
ATOM 740  C CB    . TYR A 1 97  ? 26.807  -17.426 -20.491 1.00 50.89 97  A 1 
ATOM 741  C CG    . TYR A 1 97  ? 27.069  -16.128 -19.759 1.00 49.37 97  A 1 
ATOM 742  C CD1   . TYR A 1 97  ? 28.028  -15.223 -20.247 1.00 46.69 97  A 1 
ATOM 743  C CD2   . TYR A 1 97  ? 26.374  -15.809 -18.578 1.00 45.62 97  A 1 
ATOM 744  C CE1   . TYR A 1 97  ? 28.280  -14.009 -19.582 1.00 41.08 97  A 1 
ATOM 745  C CE2   . TYR A 1 97  ? 26.607  -14.599 -17.910 1.00 42.06 97  A 1 
ATOM 746  C CZ    . TYR A 1 97  ? 27.562  -13.687 -18.414 1.00 42.92 97  A 1 
ATOM 747  O OH    . TYR A 1 97  ? 27.771  -12.492 -17.772 1.00 39.82 97  A 1 
ATOM 748  N N     . LYS A 1 98  ? 25.615  -19.524 -22.750 1.00 54.32 98  A 1 
ATOM 749  C CA    . LYS A 1 98  ? 25.824  -20.680 -23.643 1.00 53.35 98  A 1 
ATOM 750  C C     . LYS A 1 98  ? 25.630  -20.336 -25.122 1.00 50.67 98  A 1 
ATOM 751  O O     . LYS A 1 98  ? 26.298  -20.921 -25.969 1.00 47.48 98  A 1 
ATOM 752  C CB    . LYS A 1 98  ? 24.877  -21.819 -23.272 1.00 50.80 98  A 1 
ATOM 753  C CG    . LYS A 1 98  ? 25.355  -22.604 -22.050 1.00 47.67 98  A 1 
ATOM 754  C CD    . LYS A 1 98  ? 24.285  -23.628 -21.669 1.00 44.88 98  A 1 
ATOM 755  C CE    . LYS A 1 98  ? 24.681  -24.374 -20.391 1.00 39.61 98  A 1 
ATOM 756  N NZ    . LYS A 1 98  ? 23.646  -25.339 -20.009 1.00 33.41 98  A 1 
ATOM 757  N N     . HIS A 1 99  ? 24.714  -19.410 -25.408 1.00 45.95 99  A 1 
ATOM 758  C CA    . HIS A 1 99  ? 24.454  -18.966 -26.777 1.00 45.05 99  A 1 
ATOM 759  C C     . HIS A 1 99  ? 25.367  -17.818 -27.236 1.00 40.53 99  A 1 
ATOM 760  O O     . HIS A 1 99  ? 25.349  -17.473 -28.421 1.00 37.97 99  A 1 
ATOM 761  C CB    . HIS A 1 99  ? 22.976  -18.623 -26.931 1.00 43.06 99  A 1 
ATOM 762  C CG    . HIS A 1 99  ? 22.097  -19.842 -26.936 1.00 41.32 99  A 1 
ATOM 763  N ND1   . HIS A 1 99  ? 22.118  -20.849 -27.881 1.00 38.56 99  A 1 
ATOM 764  C CD2   . HIS A 1 99  ? 21.143  -20.187 -26.015 1.00 39.92 99  A 1 
ATOM 765  C CE1   . HIS A 1 99  ? 21.203  -21.761 -27.534 1.00 36.82 99  A 1 
ATOM 766  N NE2   . HIS A 1 99  ? 20.591  -21.401 -26.412 1.00 37.19 99  A 1 
ATOM 767  N N     . ALA A 1 100 ? 26.172  -17.239 -26.334 1.00 48.80 100 A 1 
ATOM 768  C CA    . ALA A 1 100 ? 27.206  -16.303 -26.732 1.00 47.49 100 A 1 
ATOM 769  C C     . ALA A 1 100 ? 28.259  -17.065 -27.559 1.00 44.03 100 A 1 
ATOM 770  O O     . ALA A 1 100 ? 28.778  -18.071 -27.081 1.00 42.81 100 A 1 
ATOM 771  C CB    . ALA A 1 100 ? 27.798  -15.612 -25.502 1.00 44.98 100 A 1 
ATOM 772  N N     . PRO A 1 101 ? 28.566  -16.639 -28.787 1.00 38.31 101 A 1 
ATOM 773  C CA    . PRO A 1 101 ? 29.546  -17.341 -29.601 1.00 38.37 101 A 1 
ATOM 774  C C     . PRO A 1 101 ? 30.897  -17.329 -28.897 1.00 38.39 101 A 1 
ATOM 775  O O     . PRO A 1 101 ? 31.362  -16.290 -28.437 1.00 37.77 101 A 1 
ATOM 776  C CB    . PRO A 1 101 ? 29.550  -16.609 -30.952 1.00 36.07 101 A 1 
ATOM 777  C CG    . PRO A 1 101 ? 29.021  -15.215 -30.613 1.00 35.53 101 A 1 
ATOM 778  C CD    . PRO A 1 101 ? 28.058  -15.468 -29.454 1.00 40.54 101 A 1 
ATOM 779  N N     . VAL A 1 102 ? 31.578  -18.502 -28.874 1.00 34.39 102 A 1 
ATOM 780  C CA    . VAL A 1 102 ? 32.898  -18.745 -28.287 1.00 35.21 102 A 1 
ATOM 781  C C     . VAL A 1 102 ? 34.009  -18.079 -29.130 1.00 33.75 102 A 1 
ATOM 782  O O     . VAL A 1 102 ? 34.999  -18.705 -29.488 1.00 33.30 102 A 1 
ATOM 783  C CB    . VAL A 1 102 ? 33.148  -20.255 -28.067 1.00 33.74 102 A 1 
ATOM 784  C CG1   . VAL A 1 102 ? 34.297  -20.513 -27.090 1.00 32.09 102 A 1 
ATOM 785  C CG2   . VAL A 1 102 ? 31.916  -20.991 -27.518 1.00 36.78 102 A 1 
ATOM 786  N N     . MET A 1 103 ? 33.856  -16.806 -29.489 1.00 33.78 103 A 1 
ATOM 787  C CA    . MET A 1 103 ? 34.930  -16.026 -30.118 1.00 35.23 103 A 1 
ATOM 788  C C     . MET A 1 103 ? 35.997  -15.589 -29.099 1.00 34.74 103 A 1 
ATOM 789  O O     . MET A 1 103 ? 36.952  -14.927 -29.472 1.00 34.76 103 A 1 
ATOM 790  C CB    . MET A 1 103 ? 34.360  -14.833 -30.894 1.00 34.66 103 A 1 
ATOM 791  C CG    . MET A 1 103 ? 33.767  -15.251 -32.248 1.00 33.12 103 A 1 
ATOM 792  S SD    . MET A 1 103 ? 34.246  -14.199 -33.647 1.00 31.44 103 A 1 
ATOM 793  C CE    . MET A 1 103 ? 33.258  -12.729 -33.315 1.00 28.75 103 A 1 
ATOM 794  N N     . LEU A 1 104 ? 35.845  -15.953 -27.832 1.00 38.45 104 A 1 
ATOM 795  C CA    . LEU A 1 104 ? 36.693  -15.535 -26.715 1.00 38.43 104 A 1 
ATOM 796  C C     . LEU A 1 104 ? 38.080  -16.187 -26.670 1.00 35.63 104 A 1 
ATOM 797  O O     . LEU A 1 104 ? 38.839  -15.894 -25.752 1.00 35.85 104 A 1 
ATOM 798  C CB    . LEU A 1 104 ? 35.896  -15.782 -25.418 1.00 38.48 104 A 1 
ATOM 799  C CG    . LEU A 1 104 ? 35.227  -14.509 -24.895 1.00 36.87 104 A 1 
ATOM 800  C CD1   . LEU A 1 104 ? 34.046  -14.832 -23.981 1.00 37.19 104 A 1 
ATOM 801  C CD2   . LEU A 1 104 ? 36.251  -13.692 -24.107 1.00 41.33 104 A 1 
ATOM 802  N N     . ASP A 1 105 ? 38.449  -17.020 -27.621 1.00 46.25 105 A 1 
ATOM 803  C CA    . ASP A 1 105 ? 39.761  -17.689 -27.619 1.00 47.72 105 A 1 
ATOM 804  C C     . ASP A 1 105 ? 40.936  -16.743 -27.936 1.00 43.97 105 A 1 
ATOM 805  O O     . ASP A 1 105 ? 42.103  -17.095 -27.765 1.00 45.53 105 A 1 
ATOM 806  C CB    . ASP A 1 105 ? 39.691  -18.878 -28.589 1.00 46.68 105 A 1 
ATOM 807  C CG    . ASP A 1 105 ? 40.299  -20.185 -28.050 1.00 43.38 105 A 1 
ATOM 808  O OD1   . ASP A 1 105 ? 40.500  -20.296 -26.822 1.00 43.61 105 A 1 
ATOM 809  O OD2   . ASP A 1 105 ? 40.515  -21.087 -28.885 1.00 42.79 105 A 1 
ATOM 810  N N     . CYS A 1 106 ? 40.677  -15.517 -28.413 1.00 58.82 106 A 1 
ATOM 811  C CA    . CYS A 1 106 ? 41.736  -14.567 -28.752 1.00 60.09 106 A 1 
ATOM 812  C C     . CYS A 1 106 ? 42.175  -13.758 -27.514 1.00 55.31 106 A 1 
ATOM 813  O O     . CYS A 1 106 ? 41.394  -13.016 -26.934 1.00 54.40 106 A 1 
ATOM 814  C CB    . CYS A 1 106 ? 41.315  -13.694 -29.934 1.00 59.22 106 A 1 
ATOM 815  S SG    . CYS A 1 106 ? 42.785  -13.099 -30.810 1.00 52.19 106 A 1 
ATOM 816  N N     . HIS A 1 107 ? 43.440  -13.861 -27.142 1.00 31.08 107 A 1 
ATOM 817  C CA    . HIS A 1 107 ? 44.063  -13.351 -25.909 1.00 31.73 107 A 1 
ATOM 818  C C     . HIS A 1 107 ? 43.877  -11.864 -25.570 1.00 28.90 107 A 1 
ATOM 819  O O     . HIS A 1 107 ? 44.021  -11.520 -24.395 1.00 27.70 107 A 1 
ATOM 820  C CB    . HIS A 1 107 ? 45.579  -13.598 -26.015 1.00 30.54 107 A 1 
ATOM 821  C CG    . HIS A 1 107 ? 46.045  -14.900 -25.427 1.00 29.26 107 A 1 
ATOM 822  N ND1   . HIS A 1 107 ? 46.007  -15.238 -24.092 1.00 28.11 107 A 1 
ATOM 823  C CD2   . HIS A 1 107 ? 46.687  -15.923 -26.069 1.00 27.87 107 A 1 
ATOM 824  C CE1   . HIS A 1 107 ? 46.593  -16.428 -23.944 1.00 26.38 107 A 1 
ATOM 825  N NE2   . HIS A 1 107 ? 47.023  -16.884 -25.115 1.00 27.10 107 A 1 
ATOM 826  N N     . ALA A 1 108 ? 43.746  -10.969 -26.556 1.00 37.92 108 A 1 
ATOM 827  C CA    . ALA A 1 108 ? 44.254  -9.610  -26.406 1.00 38.45 108 A 1 
ATOM 828  C C     . ALA A 1 108 ? 43.343  -8.618  -25.660 1.00 36.71 108 A 1 
ATOM 829  O O     . ALA A 1 108 ? 43.581  -8.309  -24.499 1.00 33.15 108 A 1 
ATOM 830  C CB    . ALA A 1 108 ? 44.716  -9.101  -27.778 1.00 35.74 108 A 1 
ATOM 831  N N     . ASP A 1 109 ? 42.344  -8.046  -26.322 1.00 38.69 109 A 1 
ATOM 832  C CA    . ASP A 1 109 ? 41.714  -6.814  -25.843 1.00 38.00 109 A 1 
ATOM 833  C C     . ASP A 1 109 ? 40.433  -7.058  -25.030 1.00 35.82 109 A 1 
ATOM 834  O O     . ASP A 1 109 ? 39.323  -7.122  -25.562 1.00 34.48 109 A 1 
ATOM 835  C CB    . ASP A 1 109 ? 41.498  -5.830  -27.013 1.00 36.64 109 A 1 
ATOM 836  C CG    . ASP A 1 109 ? 42.793  -5.192  -27.512 1.00 33.89 109 A 1 
ATOM 837  O OD1   . ASP A 1 109 ? 43.694  -4.969  -26.681 1.00 36.38 109 A 1 
ATOM 838  O OD2   . ASP A 1 109 ? 42.862  -4.917  -28.727 1.00 38.39 109 A 1 
ATOM 839  N N     . ALA A 1 110 ? 40.568  -7.113  -23.695 1.00 33.85 110 A 1 
ATOM 840  C CA    . ALA A 1 110 ? 39.478  -7.309  -22.730 1.00 34.18 110 A 1 
ATOM 841  C C     . ALA A 1 110 ? 38.335  -6.271  -22.808 1.00 33.00 110 A 1 
ATOM 842  O O     . ALA A 1 110 ? 37.217  -6.540  -22.378 1.00 31.34 110 A 1 
ATOM 843  C CB    . ALA A 1 110 ? 40.095  -7.313  -21.330 1.00 32.16 110 A 1 
ATOM 844  N N     . ALA A 1 111 ? 38.612  -5.065  -23.348 1.00 31.60 111 A 1 
ATOM 845  C CA    . ALA A 1 111 ? 37.642  -3.969  -23.389 1.00 32.54 111 A 1 
ATOM 846  C C     . ALA A 1 111 ? 36.455  -4.205  -24.346 1.00 31.34 111 A 1 
ATOM 847  O O     . ALA A 1 111 ? 35.370  -3.684  -24.119 1.00 30.37 111 A 1 
ATOM 848  C CB    . ALA A 1 111 ? 38.399  -2.691  -23.748 1.00 31.32 111 A 1 
ATOM 849  N N     . ALA A 1 112 ? 36.658  -4.981  -25.417 1.00 38.57 112 A 1 
ATOM 850  C CA    . ALA A 1 112 ? 35.663  -5.117  -26.475 1.00 38.61 112 A 1 
ATOM 851  C C     . ALA A 1 112 ? 34.455  -5.993  -26.084 1.00 37.26 112 A 1 
ATOM 852  O O     . ALA A 1 112 ? 33.374  -5.843  -26.648 1.00 37.89 112 A 1 
ATOM 853  C CB    . ALA A 1 112 ? 36.363  -5.658  -27.723 1.00 39.51 112 A 1 
ATOM 854  N N     . LEU A 1 113 ? 34.627  -6.903  -25.117 1.00 29.51 113 A 1 
ATOM 855  C CA    . LEU A 1 113 ? 33.634  -7.931  -24.807 1.00 29.86 113 A 1 
ATOM 856  C C     . LEU A 1 113 ? 32.375  -7.398  -24.116 1.00 27.87 113 A 1 
ATOM 857  O O     . LEU A 1 113 ? 31.276  -7.879  -24.401 1.00 26.61 113 A 1 
ATOM 858  C CB    . LEU A 1 113 ? 34.304  -9.030  -23.982 1.00 28.91 113 A 1 
ATOM 859  C CG    . LEU A 1 113 ? 35.103  -9.988  -24.885 1.00 28.53 113 A 1 
ATOM 860  C CD1   . LEU A 1 113 ? 36.220  -10.629 -24.079 1.00 30.52 113 A 1 
ATOM 861  C CD2   . LEU A 1 113 ? 34.189  -11.030 -25.512 1.00 35.09 113 A 1 
ATOM 862  N N     . CYS A 1 114 ? 32.502  -6.373  -23.251 1.00 44.47 114 A 1 
ATOM 863  C CA    . CYS A 1 114 ? 31.341  -5.804  -22.567 1.00 43.86 114 A 1 
ATOM 864  C C     . CYS A 1 114 ? 30.304  -5.223  -23.533 1.00 40.74 114 A 1 
ATOM 865  O O     . CYS A 1 114 ? 29.107  -5.388  -23.328 1.00 44.73 114 A 1 
ATOM 866  C CB    . CYS A 1 114 ? 31.809  -4.753  -21.557 1.00 45.51 114 A 1 
ATOM 867  S SG    . CYS A 1 114 ? 32.562  -5.575  -20.115 1.00 42.85 114 A 1 
ATOM 868  N N     . ALA A 1 115 ? 30.768  -4.590  -24.625 1.00 38.73 115 A 1 
ATOM 869  C CA    . ALA A 1 115 ? 29.877  -4.013  -25.623 1.00 38.46 115 A 1 
ATOM 870  C C     . ALA A 1 115 ? 29.050  -5.075  -26.376 1.00 37.03 115 A 1 
ATOM 871  O O     . ALA A 1 115 ? 27.892  -4.836  -26.717 1.00 37.29 115 A 1 
ATOM 872  C CB    . ALA A 1 115 ? 30.724  -3.175  -26.590 1.00 38.31 115 A 1 
ATOM 873  N N     . ALA A 1 116 ? 29.632  -6.261  -26.616 1.00 42.95 116 A 1 
ATOM 874  C CA    . ALA A 1 116 ? 28.952  -7.343  -27.308 1.00 41.81 116 A 1 
ATOM 875  C C     . ALA A 1 116 ? 27.796  -7.938  -26.479 1.00 40.60 116 A 1 
ATOM 876  O O     . ALA A 1 116 ? 26.751  -8.285  -27.034 1.00 40.55 116 A 1 
ATOM 877  C CB    . ALA A 1 116 ? 29.981  -8.405  -27.688 1.00 41.16 116 A 1 
ATOM 878  N N     . TYR A 1 117 ? 27.982  -8.023  -25.150 1.00 33.57 117 A 1 
ATOM 879  C CA    . TYR A 1 117 ? 26.968  -8.591  -24.260 1.00 34.15 117 A 1 
ATOM 880  C C     . TYR A 1 117 ? 25.739  -7.674  -24.139 1.00 33.85 117 A 1 
ATOM 881  O O     . TYR A 1 117 ? 24.600  -8.142  -24.274 1.00 33.24 117 A 1 
ATOM 882  C CB    . TYR A 1 117 ? 27.600  -8.900  -22.900 1.00 33.21 117 A 1 
ATOM 883  C CG    . TYR A 1 117 ? 26.831  -9.964  -22.145 1.00 32.72 117 A 1 
ATOM 884  C CD1   . TYR A 1 117 ? 25.860  -9.617  -21.195 1.00 34.59 117 A 1 
ATOM 885  C CD2   . TYR A 1 117 ? 27.064  -11.323 -22.446 1.00 37.63 117 A 1 
ATOM 886  C CE1   . TYR A 1 117 ? 25.129  -10.613 -20.532 1.00 34.05 117 A 1 
ATOM 887  C CE2   . TYR A 1 117 ? 26.338  -12.322 -21.788 1.00 33.51 117 A 1 
ATOM 888  C CZ    . TYR A 1 117 ? 25.368  -11.970 -20.832 1.00 34.05 117 A 1 
ATOM 889  O OH    . TYR A 1 117 ? 24.655  -12.954 -20.181 1.00 33.53 117 A 1 
ATOM 890  N N     . GLU A 1 118 ? 25.933  -6.350  -23.968 1.00 42.86 118 A 1 
ATOM 891  C CA    . GLU A 1 118 ? 24.826  -5.390  -24.009 1.00 41.01 118 A 1 
ATOM 892  C C     . GLU A 1 118 ? 24.066  -5.443  -25.342 1.00 40.21 118 A 1 
ATOM 893  O O     . GLU A 1 118 ? 22.834  -5.397  -25.359 1.00 37.99 118 A 1 
ATOM 894  C CB    . GLU A 1 118 ? 25.325  -3.955  -23.769 1.00 39.63 118 A 1 
ATOM 895  C CG    . GLU A 1 118 ? 25.565  -3.645  -22.291 1.00 35.49 118 A 1 
ATOM 896  C CD    . GLU A 1 118 ? 25.746  -2.142  -22.022 1.00 32.96 118 A 1 
ATOM 897  O OE1   . GLU A 1 118 ? 25.394  -1.706  -20.903 1.00 31.08 118 A 1 
ATOM 898  O OE2   . GLU A 1 118 ? 26.194  -1.423  -22.949 1.00 31.95 118 A 1 
ATOM 899  N N     . ALA A 1 119 ? 24.788  -5.613  -26.452 1.00 43.86 119 A 1 
ATOM 900  C CA    . ALA A 1 119 ? 24.178  -5.708  -27.770 1.00 40.43 119 A 1 
ATOM 901  C C     . ALA A 1 119 ? 23.246  -6.928  -27.891 1.00 37.99 119 A 1 
ATOM 902  O O     . ALA A 1 119 ? 22.162  -6.800  -28.452 1.00 37.42 119 A 1 
ATOM 903  C CB    . ALA A 1 119 ? 25.274  -5.713  -28.834 1.00 39.95 119 A 1 
ATOM 904  N N     . GLN A 1 120 ? 23.625  -8.106  -27.345 1.00 40.93 120 A 1 
ATOM 905  C CA    . GLN A 1 120 ? 22.776  -9.299  -27.418 1.00 40.82 120 A 1 
ATOM 906  C C     . GLN A 1 120 ? 21.474  -9.154  -26.618 1.00 39.56 120 A 1 
ATOM 907  O O     . GLN A 1 120 ? 20.407  -9.529  -27.115 1.00 39.68 120 A 1 
ATOM 908  C CB    . GLN A 1 120 ? 23.535  -10.542 -26.945 1.00 40.78 120 A 1 
ATOM 909  C CG    . GLN A 1 120 ? 24.381  -11.165 -28.061 1.00 38.07 120 A 1 
ATOM 910  C CD    . GLN A 1 120 ? 24.954  -12.530 -27.668 1.00 34.84 120 A 1 
ATOM 911  O OE1   . GLN A 1 120 ? 24.940  -12.928 -26.521 1.00 35.12 120 A 1 
ATOM 912  N NE2   . GLN A 1 120 ? 25.451  -13.299 -28.612 1.00 33.30 120 A 1 
ATOM 913  N N     . VAL A 1 121 ? 21.535  -8.576  -25.407 1.00 40.62 121 A 1 
ATOM 914  C CA    . VAL A 1 121 ? 20.329  -8.356  -24.588 1.00 39.63 121 A 1 
ATOM 915  C C     . VAL A 1 121 ? 19.385  -7.359  -25.276 1.00 36.42 121 A 1 
ATOM 916  O O     . VAL A 1 121 ? 18.172  -7.573  -25.298 1.00 35.91 121 A 1 
ATOM 917  C CB    . VAL A 1 121 ? 20.696  -7.903  -23.162 1.00 39.13 121 A 1 
ATOM 918  C CG1   . VAL A 1 121 ? 19.432  -7.721  -22.304 1.00 38.92 121 A 1 
ATOM 919  C CG2   . VAL A 1 121 ? 21.576  -8.943  -22.453 1.00 46.24 121 A 1 
ATOM 920  N N     . HIS A 1 122 ? 19.939  -6.328  -25.920 1.00 39.93 122 A 1 
ATOM 921  C CA    . HIS A 1 122 ? 19.151  -5.413  -26.746 1.00 38.28 122 A 1 
ATOM 922  C C     . HIS A 1 122 ? 18.574  -6.081  -28.001 1.00 34.82 122 A 1 
ATOM 923  O O     . HIS A 1 122 ? 17.439  -5.786  -28.382 1.00 32.87 122 A 1 
ATOM 924  C CB    . HIS A 1 122 ? 19.990  -4.176  -27.111 1.00 37.07 122 A 1 
ATOM 925  C CG    . HIS A 1 122 ? 19.762  -3.043  -26.156 1.00 35.10 122 A 1 
ATOM 926  N ND1   . HIS A 1 122 ? 18.627  -2.263  -26.103 1.00 35.28 122 A 1 
ATOM 927  C CD2   . HIS A 1 122 ? 20.595  -2.575  -25.175 1.00 35.71 122 A 1 
ATOM 928  C CE1   . HIS A 1 122 ? 18.775  -1.360  -25.108 1.00 35.54 122 A 1 
ATOM 929  N NE2   . HIS A 1 122 ? 19.952  -1.523  -24.527 1.00 35.25 122 A 1 
ATOM 930  N N     . TYR A 1 123 ? 19.314  -6.986  -28.644 1.00 36.08 123 A 1 
ATOM 931  C CA    . TYR A 1 123 ? 18.882  -7.628  -29.893 1.00 31.84 123 A 1 
ATOM 932  C C     . TYR A 1 123 ? 17.630  -8.488  -29.708 1.00 30.74 123 A 1 
ATOM 933  O O     . TYR A 1 123 ? 16.755  -8.501  -30.574 1.00 28.92 123 A 1 
ATOM 934  C CB    . TYR A 1 123 ? 20.038  -8.449  -30.478 1.00 30.75 123 A 1 
ATOM 935  C CG    . TYR A 1 123 ? 20.040  -8.463  -31.991 1.00 29.64 123 A 1 
ATOM 936  C CD1   . TYR A 1 123 ? 19.381  -9.480  -32.718 1.00 26.89 123 A 1 
ATOM 937  C CD2   . TYR A 1 123 ? 20.710  -7.440  -32.698 1.00 28.58 123 A 1 
ATOM 938  C CE1   . TYR A 1 123 ? 19.390  -9.468  -34.115 1.00 22.28 123 A 1 
ATOM 939  C CE2   . TYR A 1 123 ? 20.723  -7.420  -34.095 1.00 22.65 123 A 1 
ATOM 940  C CZ    . TYR A 1 123 ? 20.065  -8.440  -34.798 1.00 24.30 123 A 1 
ATOM 941  O OH    . TYR A 1 123 ? 20.084  -8.434  -36.174 1.00 23.67 123 A 1 
ATOM 942  N N     . ALA A 1 124 ? 17.495  -9.145  -28.538 1.00 35.24 124 A 1 
ATOM 943  C CA    . ALA A 1 124 ? 16.314  -9.955  -28.242 1.00 33.57 124 A 1 
ATOM 944  C C     . ALA A 1 124 ? 15.006  -9.132  -28.194 1.00 32.55 124 A 1 
ATOM 945  O O     . ALA A 1 124 ? 13.951  -9.639  -28.566 1.00 31.47 124 A 1 
ATOM 946  C CB    . ALA A 1 124 ? 16.552  -10.701 -26.928 1.00 31.96 124 A 1 
ATOM 947  N N     . ASN A 1 125 ? 15.078  -7.860  -27.788 1.00 30.57 125 A 1 
ATOM 948  C CA    . ASN A 1 125 ? 13.916  -6.964  -27.846 1.00 29.08 125 A 1 
ATOM 949  C C     . ASN A 1 125 ? 13.626  -6.452  -29.266 1.00 28.16 125 A 1 
ATOM 950  O O     . ASN A 1 125 ? 12.472  -6.180  -29.589 1.00 26.43 125 A 1 
ATOM 951  C CB    . ASN A 1 125 ? 14.116  -5.795  -26.866 1.00 27.90 125 A 1 
ATOM 952  C CG    . ASN A 1 125 ? 13.584  -6.072  -25.467 1.00 25.55 125 A 1 
ATOM 953  O OD1   . ASN A 1 125 ? 12.840  -6.993  -25.193 1.00 26.79 125 A 1 
ATOM 954  N ND2   . ASN A 1 125 ? 13.933  -5.223  -24.523 1.00 29.64 125 A 1 
ATOM 955  N N     . LEU A 1 126 ? 14.652  -6.315  -30.110 1.00 31.96 126 A 1 
ATOM 956  C CA    . LEU A 1 126 ? 14.512  -5.772  -31.465 1.00 28.80 126 A 1 
ATOM 957  C C     . LEU A 1 126 ? 13.742  -6.690  -32.419 1.00 28.13 126 A 1 
ATOM 958  O O     . LEU A 1 126 ? 13.157  -6.195  -33.382 1.00 25.71 126 A 1 
ATOM 959  C CB    . LEU A 1 126 ? 15.911  -5.438  -32.027 1.00 27.31 126 A 1 
ATOM 960  C CG    . LEU A 1 126 ? 16.268  -3.956  -31.864 1.00 23.96 126 A 1 
ATOM 961  C CD1   . LEU A 1 126 ? 17.785  -3.767  -31.913 1.00 21.11 126 A 1 
ATOM 962  C CD2   . LEU A 1 126 ? 15.653  -3.111  -32.992 1.00 23.47 126 A 1 
ATOM 963  N N     . LEU A 1 127 ? 13.706  -8.005  -32.134 1.00 34.28 127 A 1 
ATOM 964  C CA    . LEU A 1 127 ? 12.989  -8.962  -32.994 1.00 32.44 127 A 1 
ATOM 965  C C     . LEU A 1 127 ? 11.487  -8.671  -33.132 1.00 31.34 127 A 1 
ATOM 966  O O     . LEU A 1 127 ? 10.899  -9.049  -34.145 1.00 28.99 127 A 1 
ATOM 967  C CB    . LEU A 1 127 ? 13.198  -10.388 -32.469 1.00 29.87 127 A 1 
ATOM 968  C CG    . LEU A 1 127 ? 14.526  -11.032 -32.908 1.00 25.98 127 A 1 
ATOM 969  C CD1   . LEU A 1 127 ? 14.789  -12.299 -32.100 1.00 24.20 127 A 1 
ATOM 970  C CD2   . LEU A 1 127 ? 14.504  -11.403 -34.401 1.00 29.05 127 A 1 
ATOM 971  N N     . THR A 1 128 ? 10.872  -7.985  -32.149 1.00 37.69 128 A 1 
ATOM 972  C CA    . THR A 1 128 ? 9.459   -7.601  -32.275 1.00 36.96 128 A 1 
ATOM 973  C C     . THR A 1 128 ? 9.221   -6.476  -33.282 1.00 36.30 128 A 1 
ATOM 974  O O     . THR A 1 128 ? 8.120   -6.359  -33.829 1.00 33.62 128 A 1 
ATOM 975  C CB    . THR A 1 128 ? 8.850   -7.198  -30.934 1.00 33.98 128 A 1 
ATOM 976  O OG1   . THR A 1 128 ? 9.610   -6.194  -30.306 1.00 32.32 128 A 1 
ATOM 977  C CG2   . THR A 1 128 ? 8.751   -8.385  -29.968 1.00 34.61 128 A 1 
ATOM 978  N N     . VAL A 1 129 ? 10.234  -5.646  -33.561 1.00 34.64 129 A 1 
ATOM 979  C CA    . VAL A 1 129 ? 10.109  -4.531  -34.508 1.00 31.61 129 A 1 
ATOM 980  C C     . VAL A 1 129 ? 10.431  -5.022  -35.926 1.00 29.28 129 A 1 
ATOM 981  O O     . VAL A 1 129 ? 11.470  -4.715  -36.502 1.00 26.55 129 A 1 
ATOM 982  C CB    . VAL A 1 129 ? 10.912  -3.283  -34.086 1.00 29.12 129 A 1 
ATOM 983  C CG1   . VAL A 1 129 ? 10.489  -2.071  -34.914 1.00 25.93 129 A 1 
ATOM 984  C CG2   . VAL A 1 129 ? 10.663  -2.922  -32.612 1.00 29.27 129 A 1 
ATOM 985  N N     . MET A 1 130 ? 9.496   -5.754  -36.499 1.00 43.83 130 A 1 
ATOM 986  C CA    . MET A 1 130 ? 9.435   -6.135  -37.923 1.00 40.76 130 A 1 
ATOM 987  C C     . MET A 1 130 ? 9.223   -4.913  -38.853 1.00 38.81 130 A 1 
ATOM 988  O O     . MET A 1 130 ? 8.411   -4.959  -39.773 1.00 37.37 130 A 1 
ATOM 989  C CB    . MET A 1 130 ? 8.308   -7.178  -38.129 1.00 39.58 130 A 1 
ATOM 990  C CG    . MET A 1 130 ? 8.697   -8.627  -37.818 1.00 35.77 130 A 1 
ATOM 991  S SD    . MET A 1 130 ? 9.238   -9.525  -39.313 1.00 32.63 130 A 1 
ATOM 992  C CE    . MET A 1 130 ? 8.811   -11.212 -38.821 1.00 28.30 130 A 1 
ATOM 993  N N     . HIS A 1 131 ? 9.909   -3.786  -38.631 1.00 40.69 131 A 1 
ATOM 994  C CA    . HIS A 1 131 ? 9.853   -2.701  -39.595 1.00 39.96 131 A 1 
ATOM 995  C C     . HIS A 1 131 ? 10.618  -3.092  -40.860 1.00 35.92 131 A 1 
ATOM 996  O O     . HIS A 1 131 ? 11.790  -3.456  -40.813 1.00 34.55 131 A 1 
ATOM 997  C CB    . HIS A 1 131 ? 10.305  -1.366  -38.994 1.00 39.09 131 A 1 
ATOM 998  C CG    . HIS A 1 131 ? 9.154   -0.598  -38.390 1.00 36.22 131 A 1 
ATOM 999  N ND1   . HIS A 1 131 ? 8.089   -0.071  -39.090 1.00 35.05 131 A 1 
ATOM 1000 C CD2   . HIS A 1 131 ? 8.925   -0.325  -37.073 1.00 33.96 131 A 1 
ATOM 1001 C CE1   . HIS A 1 131 ? 7.245   0.508   -38.212 1.00 34.53 131 A 1 
ATOM 1002 N NE2   . HIS A 1 131 ? 7.715   0.376   -36.977 1.00 33.24 131 A 1 
ATOM 1003 N N     . GLN A 1 132 ? 9.932   -3.010  -41.996 1.00 35.76 132 A 1 
ATOM 1004 C CA    . GLN A 1 132 ? 10.483  -3.260  -43.325 1.00 34.86 132 A 1 
ATOM 1005 C C     . GLN A 1 132 ? 11.722  -2.383  -43.545 1.00 31.90 132 A 1 
ATOM 1006 O O     . GLN A 1 132 ? 11.615  -1.158  -43.674 1.00 31.01 132 A 1 
ATOM 1007 C CB    . GLN A 1 132 ? 9.426   -2.963  -44.407 1.00 37.37 132 A 1 
ATOM 1008 C CG    . GLN A 1 132 ? 8.337   -4.044  -44.512 1.00 34.88 132 A 1 
ATOM 1009 C CD    . GLN A 1 132 ? 7.278   -3.698  -45.558 1.00 29.61 132 A 1 
ATOM 1010 O OE1   . GLN A 1 132 ? 7.150   -2.584  -46.024 1.00 28.85 132 A 1 
ATOM 1011 N NE2   . GLN A 1 132 ? 6.456   -4.653  -45.957 1.00 24.57 132 A 1 
ATOM 1012 N N     . ARG A 1 133 ? 12.907  -3.005  -43.598 1.00 53.31 133 A 1 
ATOM 1013 C CA    . ARG A 1 133 ? 14.146  -2.329  -43.999 1.00 53.02 133 A 1 
ATOM 1014 C C     . ARG A 1 133 ? 14.049  -2.009  -45.490 1.00 48.11 133 A 1 
ATOM 1015 O O     . ARG A 1 133 ? 14.319  -2.860  -46.329 1.00 49.46 133 A 1 
ATOM 1016 C CB    . ARG A 1 133 ? 15.384  -3.197  -43.709 1.00 53.34 133 A 1 
ATOM 1017 C CG    . ARG A 1 133 ? 15.735  -3.257  -42.213 1.00 52.18 133 A 1 
ATOM 1018 C CD    . ARG A 1 133 ? 17.033  -4.068  -42.012 1.00 53.32 133 A 1 
ATOM 1019 N NE    . ARG A 1 133 ? 17.429  -4.128  -40.598 1.00 46.59 133 A 1 
ATOM 1020 C CZ    . ARG A 1 133 ? 18.504  -4.728  -40.114 1.00 42.54 133 A 1 
ATOM 1021 N NH1   . ARG A 1 133 ? 19.346  -5.353  -40.894 1.00 39.07 133 A 1 
ATOM 1022 N NH2   . ARG A 1 133 ? 18.752  -4.725  -38.834 1.00 40.55 133 A 1 
ATOM 1023 N N     . MET A 1 134 ? 13.685  -0.768  -45.830 1.00 34.27 134 A 1 
ATOM 1024 C CA    . MET A 1 134 ? 13.909  -0.247  -47.180 1.00 34.00 134 A 1 
ATOM 1025 C C     . MET A 1 134 ? 15.416  -0.292  -47.476 1.00 30.39 134 A 1 
ATOM 1026 O O     . MET A 1 134 ? 16.203  0.170   -46.640 1.00 29.62 134 A 1 
ATOM 1027 C CB    . MET A 1 134 ? 13.361  1.180   -47.305 1.00 35.04 134 A 1 
ATOM 1028 C CG    . MET A 1 134 ? 11.842  1.223   -47.548 1.00 33.47 134 A 1 
ATOM 1029 S SD    . MET A 1 134 ? 11.358  0.731   -49.236 1.00 30.69 134 A 1 
ATOM 1030 C CE    . MET A 1 134 ? 9.620   1.224   -49.207 1.00 28.49 134 A 1 
ATOM 1031 N N     . PRO A 1 135 ? 15.850  -0.850  -48.613 1.00 39.54 135 A 1 
ATOM 1032 C CA    . PRO A 1 135 ? 17.254  -0.943  -48.968 1.00 38.99 135 A 1 
ATOM 1033 C C     . PRO A 1 135 ? 17.786  0.452   -49.320 1.00 36.88 135 A 1 
ATOM 1034 O O     . PRO A 1 135 ? 17.622  0.926   -50.440 1.00 37.16 135 A 1 
ATOM 1035 C CB    . PRO A 1 135 ? 17.302  -1.929  -50.140 1.00 38.50 135 A 1 
ATOM 1036 C CG    . PRO A 1 135 ? 15.940  -1.757  -50.812 1.00 40.83 135 A 1 
ATOM 1037 C CD    . PRO A 1 135 ? 15.003  -1.432  -49.648 1.00 51.87 135 A 1 
ATOM 1038 N N     . VAL A 1 136 ? 18.421  1.130   -48.362 1.00 32.78 136 A 1 
ATOM 1039 C CA    . VAL A 1 136 ? 19.128  2.384   -48.655 1.00 33.95 136 A 1 
ATOM 1040 C C     . VAL A 1 136 ? 20.335  2.035   -49.515 1.00 30.98 136 A 1 
ATOM 1041 O O     . VAL A 1 136 ? 21.204  1.269   -49.105 1.00 30.79 136 A 1 
ATOM 1042 C CB    . VAL A 1 136 ? 19.517  3.156   -47.378 1.00 33.35 136 A 1 
ATOM 1043 C CG1   . VAL A 1 136 ? 20.207  4.474   -47.741 1.00 32.65 136 A 1 
ATOM 1044 C CG2   . VAL A 1 136 ? 18.277  3.486   -46.543 1.00 41.88 136 A 1 
ATOM 1045 N N     . VAL A 1 137 ? 20.359  2.580   -50.728 1.00 33.81 137 A 1 
ATOM 1046 C CA    . VAL A 1 137 ? 21.405  2.352   -51.726 1.00 36.43 137 A 1 
ATOM 1047 C C     . VAL A 1 137 ? 22.748  2.834   -51.166 1.00 32.65 137 A 1 
ATOM 1048 O O     . VAL A 1 137 ? 22.895  4.006   -50.807 1.00 32.64 137 A 1 
ATOM 1049 C CB    . VAL A 1 137 ? 21.063  3.059   -53.052 1.00 35.04 137 A 1 
ATOM 1050 C CG1   . VAL A 1 137 ? 22.108  2.780   -54.128 1.00 33.23 137 A 1 
ATOM 1051 C CG2   . VAL A 1 137 ? 19.696  2.594   -53.591 1.00 39.35 137 A 1 
ATOM 1052 N N     . SER A 1 138 ? 23.712  1.932   -51.086 1.00 36.37 138 A 1 
ATOM 1053 C CA    . SER A 1 138 ? 25.068  2.208   -50.611 1.00 38.97 138 A 1 
ATOM 1054 C C     . SER A 1 138 ? 25.809  3.101   -51.611 1.00 36.95 138 A 1 
ATOM 1055 O O     . SER A 1 138 ? 26.374  2.602   -52.588 1.00 36.65 138 A 1 
ATOM 1056 C CB    . SER A 1 138 ? 25.813  0.887   -50.406 1.00 37.16 138 A 1 
ATOM 1057 O OG    . SER A 1 138 ? 25.794  0.113   -51.596 1.00 35.78 138 A 1 
ATOM 1058 N N     . HIS A 1 139 ? 25.824  4.410   -51.373 1.00 29.57 139 A 1 
ATOM 1059 C CA    . HIS A 1 139 ? 26.712  5.289   -52.130 1.00 33.57 139 A 1 
ATOM 1060 C C     . HIS A 1 139 ? 28.173  4.913   -51.839 1.00 30.42 139 A 1 
ATOM 1061 O O     . HIS A 1 139 ? 28.525  4.711   -50.672 1.00 29.97 139 A 1 
ATOM 1062 C CB    . HIS A 1 139 ? 26.425  6.770   -51.845 1.00 31.68 139 A 1 
ATOM 1063 C CG    . HIS A 1 139 ? 25.406  7.330   -52.796 1.00 31.35 139 A 1 
ATOM 1064 N ND1   . HIS A 1 139 ? 25.613  7.631   -54.127 1.00 31.68 139 A 1 
ATOM 1065 C CD2   . HIS A 1 139 ? 24.095  7.642   -52.536 1.00 33.18 139 A 1 
ATOM 1066 C CE1   . HIS A 1 139 ? 24.468  8.095   -54.645 1.00 30.60 139 A 1 
ATOM 1067 N NE2   . HIS A 1 139 ? 23.518  8.113   -53.707 1.00 31.43 139 A 1 
ATOM 1068 N N     . PRO A 1 140 ? 29.036  4.778   -52.874 1.00 32.85 140 A 1 
ATOM 1069 C CA    . PRO A 1 140 ? 30.410  4.337   -52.720 1.00 35.94 140 A 1 
ATOM 1070 C C     . PRO A 1 140 ? 31.215  5.411   -51.980 1.00 34.65 140 A 1 
ATOM 1071 O O     . PRO A 1 140 ? 31.487  6.484   -52.521 1.00 34.56 140 A 1 
ATOM 1072 C CB    . PRO A 1 140 ? 30.909  4.073   -54.145 1.00 33.97 140 A 1 
ATOM 1073 C CG    . PRO A 1 140 ? 30.071  5.021   -55.010 1.00 34.57 140 A 1 
ATOM 1074 C CD    . PRO A 1 140 ? 28.726  5.067   -54.269 1.00 42.51 140 A 1 
ATOM 1075 N N     . ALA A 1 141 ? 31.581  5.137   -50.737 1.00 26.14 141 A 1 
ATOM 1076 C CA    . ALA A 1 141 ? 32.437  6.018   -49.959 1.00 26.66 141 A 1 
ATOM 1077 C C     . ALA A 1 141 ? 33.813  6.132   -50.642 1.00 25.12 141 A 1 
ATOM 1078 O O     . ALA A 1 141 ? 34.495  5.132   -50.857 1.00 24.85 141 A 1 
ATOM 1079 C CB    . ALA A 1 141 ? 32.531  5.503   -48.524 1.00 25.98 141 A 1 
ATOM 1080 N N     . VAL A 1 142 ? 34.201  7.355   -50.999 1.00 26.02 142 A 1 
ATOM 1081 C CA    . VAL A 1 142 ? 35.474  7.658   -51.668 1.00 29.32 142 A 1 
ATOM 1082 C C     . VAL A 1 142 ? 36.625  7.331   -50.711 1.00 26.69 142 A 1 
ATOM 1083 O O     . VAL A 1 142 ? 36.686  7.864   -49.604 1.00 26.94 142 A 1 
ATOM 1084 C CB    . VAL A 1 142 ? 35.509  9.119   -52.144 1.00 28.62 142 A 1 
ATOM 1085 C CG1   . VAL A 1 142 ? 36.826  9.457   -52.856 1.00 28.17 142 A 1 
ATOM 1086 C CG2   . VAL A 1 142 ? 34.365  9.411   -53.128 1.00 36.53 142 A 1 
ATOM 1087 N N     . ALA A 1 143 ? 37.525  6.448   -51.156 1.00 29.17 143 A 1 
ATOM 1088 C CA    . ALA A 1 143 ? 38.706  6.021   -50.414 1.00 31.84 143 A 1 
ATOM 1089 C C     . ALA A 1 143 ? 39.721  7.170   -50.315 1.00 29.74 143 A 1 
ATOM 1090 O O     . ALA A 1 143 ? 40.523  7.379   -51.224 1.00 31.02 143 A 1 
ATOM 1091 C CB    . ALA A 1 143 ? 39.285  4.785   -51.105 1.00 31.28 143 A 1 
ATOM 1092 N N     . ILE A 1 144 ? 39.704  7.930   -49.207 1.00 32.31 144 A 1 
ATOM 1093 C CA    . ILE A 1 144 ? 40.748  8.929   -48.936 1.00 34.79 144 A 1 
ATOM 1094 C C     . ILE A 1 144 ? 42.047  8.175   -48.604 1.00 32.37 144 A 1 
ATOM 1095 O O     . ILE A 1 144 ? 42.021  7.296   -47.737 1.00 31.07 144 A 1 
ATOM 1096 C CB    . ILE A 1 144 ? 40.323  9.924   -47.838 1.00 33.00 144 A 1 
ATOM 1097 C CG1   . ILE A 1 144 ? 39.033  10.665  -48.254 1.00 33.10 144 A 1 
ATOM 1098 C CG2   . ILE A 1 144 ? 41.448  10.940  -47.565 1.00 37.45 144 A 1 
ATOM 1099 C CD1   . ILE A 1 144 ? 38.466  11.615  -47.196 1.00 37.14 144 A 1 
ATOM 1100 N N     . PRO A 1 145 ? 43.179  8.453   -49.290 1.00 32.98 145 A 1 
ATOM 1101 C CA    . PRO A 1 145 ? 44.400  7.674   -49.177 1.00 36.58 145 A 1 
ATOM 1102 C C     . PRO A 1 145 ? 45.065  7.854   -47.801 1.00 35.12 145 A 1 
ATOM 1103 O O     . PRO A 1 145 ? 45.079  8.962   -47.258 1.00 35.64 145 A 1 
ATOM 1104 C CB    . PRO A 1 145 ? 45.297  8.157   -50.331 1.00 35.50 145 A 1 
ATOM 1105 C CG    . PRO A 1 145 ? 44.829  9.588   -50.571 1.00 36.88 145 A 1 
ATOM 1106 C CD    . PRO A 1 145 ? 43.332  9.520   -50.273 1.00 44.73 145 A 1 
ATOM 1107 N N     . PRO A 1 146 ? 45.674  6.795   -47.225 1.00 29.55 146 A 1 
ATOM 1108 C CA    . PRO A 1 146 ? 46.324  6.836   -45.921 1.00 32.00 146 A 1 
ATOM 1109 C C     . PRO A 1 146 ? 47.654  7.598   -46.026 1.00 31.34 146 A 1 
ATOM 1110 O O     . PRO A 1 146 ? 48.624  7.098   -46.585 1.00 31.32 146 A 1 
ATOM 1111 C CB    . PRO A 1 146 ? 46.504  5.377   -45.519 1.00 30.86 146 A 1 
ATOM 1112 C CG    . PRO A 1 146 ? 46.657  4.637   -46.846 1.00 31.90 146 A 1 
ATOM 1113 C CD    . PRO A 1 146 ? 45.763  5.455   -47.798 1.00 40.52 146 A 1 
ATOM 1114 N N     . VAL A 1 147 ? 47.723  8.822   -45.497 1.00 29.79 147 A 1 
ATOM 1115 C CA    . VAL A 1 147 ? 48.982  9.582   -45.439 1.00 33.30 147 A 1 
ATOM 1116 C C     . VAL A 1 147 ? 49.889  8.964   -44.368 1.00 31.29 147 A 1 
ATOM 1117 O O     . VAL A 1 147 ? 49.550  8.942   -43.188 1.00 30.91 147 A 1 
ATOM 1118 C CB    . VAL A 1 147 ? 48.750  11.084  -45.208 1.00 30.85 147 A 1 
ATOM 1119 C CG1   . VAL A 1 147 ? 50.063  11.859  -45.288 1.00 30.03 147 A 1 
ATOM 1120 C CG2   . VAL A 1 147 ? 47.814  11.680  -46.279 1.00 36.72 147 A 1 
ATOM 1121 N N     . SER A 1 148 ? 51.081  8.470   -44.796 1.00 33.40 148 A 1 
ATOM 1122 C CA    . SER A 1 148 ? 52.003  7.592   -44.075 1.00 36.31 148 A 1 
ATOM 1123 C C     . SER A 1 148 ? 53.050  8.303   -43.210 1.00 34.36 148 A 1 
ATOM 1124 O O     . SER A 1 148 ? 54.219  7.937   -43.252 1.00 34.30 148 A 1 
ATOM 1125 C CB    . SER A 1 148 ? 52.690  6.687   -45.099 1.00 34.28 148 A 1 
ATOM 1126 O OG    . SER A 1 148 ? 53.470  7.465   -46.000 1.00 32.02 148 A 1 
ATOM 1127 N N     . LEU A 1 149 ? 52.701  9.371   -42.483 1.00 27.20 149 A 1 
ATOM 1128 C CA    . LEU A 1 149 ? 53.718  10.200  -41.812 1.00 30.95 149 A 1 
ATOM 1129 C C     . LEU A 1 149 ? 54.507  9.407   -40.754 1.00 28.88 149 A 1 
ATOM 1130 O O     . LEU A 1 149 ? 54.001  9.065   -39.701 1.00 27.61 149 A 1 
ATOM 1131 C CB    . LEU A 1 149 ? 53.092  11.498  -41.270 1.00 28.60 149 A 1 
ATOM 1132 C CG    . LEU A 1 149 ? 53.130  12.654  -42.285 1.00 27.85 149 A 1 
ATOM 1133 C CD1   . LEU A 1 149 ? 52.172  13.763  -41.877 1.00 29.89 149 A 1 
ATOM 1134 C CD2   . LEU A 1 149 ? 54.537  13.265  -42.407 1.00 34.25 149 A 1 
ATOM 1135 N N     . PHE A 1 150 ? 55.803  9.204   -41.054 1.00 27.76 150 A 1 
ATOM 1136 C CA    . PHE A 1 150 ? 56.792  8.277   -40.469 1.00 30.37 150 A 1 
ATOM 1137 C C     . PHE A 1 150 ? 57.580  8.795   -39.244 1.00 28.18 150 A 1 
ATOM 1138 O O     . PHE A 1 150 ? 58.606  8.212   -38.919 1.00 27.38 150 A 1 
ATOM 1139 C CB    . PHE A 1 150 ? 57.784  7.913   -41.587 1.00 27.96 150 A 1 
ATOM 1140 C CG    . PHE A 1 150 ? 57.595  6.559   -42.222 1.00 29.25 150 A 1 
ATOM 1141 C CD1   . PHE A 1 150 ? 58.219  5.428   -41.661 1.00 31.66 150 A 1 
ATOM 1142 C CD2   . PHE A 1 150 ? 56.852  6.426   -43.405 1.00 33.96 150 A 1 
ATOM 1143 C CE1   . PHE A 1 150 ? 58.097  4.173   -42.282 1.00 30.38 150 A 1 
ATOM 1144 C CE2   . PHE A 1 150 ? 56.726  5.165   -44.028 1.00 29.33 150 A 1 
ATOM 1145 C CZ    . PHE A 1 150 ? 57.349  4.029   -43.475 1.00 29.13 150 A 1 
ATOM 1146 N N     . ALA A 1 151 ? 57.252  9.924   -38.643 1.00 29.90 151 A 1 
ATOM 1147 C CA    . ALA A 1 151 ? 58.229  10.706  -37.870 1.00 34.35 151 A 1 
ATOM 1148 C C     . ALA A 1 151 ? 58.888  9.927   -36.709 1.00 31.59 151 A 1 
ATOM 1149 O O     . ALA A 1 151 ? 58.226  9.514   -35.764 1.00 30.54 151 A 1 
ATOM 1150 C CB    . ALA A 1 151 ? 57.582  12.012  -37.420 1.00 32.11 151 A 1 
ATOM 1151 N N     . GLU A 1 152 ? 60.235  9.827   -36.761 1.00 26.91 152 A 1 
ATOM 1152 C CA    . GLU A 1 152 ? 61.137  8.917   -36.020 1.00 29.73 152 A 1 
ATOM 1153 C C     . GLU A 1 152 ? 61.616  9.378   -34.613 1.00 27.39 152 A 1 
ATOM 1154 O O     . GLU A 1 152 ? 62.518  8.763   -34.074 1.00 26.83 152 A 1 
ATOM 1155 C CB    . GLU A 1 152 ? 62.415  8.740   -36.879 1.00 28.06 152 A 1 
ATOM 1156 C CG    . GLU A 1 152 ? 62.301  7.737   -38.021 1.00 27.48 152 A 1 
ATOM 1157 C CD    . GLU A 1 152 ? 63.630  7.575   -38.786 1.00 28.27 152 A 1 
ATOM 1158 O OE1   . GLU A 1 152 ? 63.931  6.430   -39.198 1.00 27.36 152 A 1 
ATOM 1159 O OE2   . GLU A 1 152 ? 64.312  8.604   -39.006 1.00 30.04 152 A 1 
ATOM 1160 N N     . ALA A 1 153 ? 61.171  10.474  -34.038 1.00 29.61 153 A 1 
ATOM 1161 C CA    . ALA A 1 153 ? 61.997  11.252  -33.095 1.00 33.53 153 A 1 
ATOM 1162 C C     . ALA A 1 153 ? 62.556  10.455  -31.894 1.00 30.59 153 A 1 
ATOM 1163 O O     . ALA A 1 153 ? 61.820  9.995   -31.027 1.00 30.11 153 A 1 
ATOM 1164 C CB    . ALA A 1 153 ? 61.230  12.502  -32.669 1.00 31.75 153 A 1 
ATOM 1165 N N     . GLU A 1 154 ? 63.909  10.404  -31.799 1.00 28.52 154 A 1 
ATOM 1166 C CA    . GLU A 1 154 ? 64.794  9.543   -30.973 1.00 31.53 154 A 1 
ATOM 1167 C C     . GLU A 1 154 ? 65.036  9.974   -29.501 1.00 28.58 154 A 1 
ATOM 1168 O O     . GLU A 1 154 ? 66.082  9.650   -28.949 1.00 28.17 154 A 1 
ATOM 1169 C CB    . GLU A 1 154 ? 66.175  9.511   -31.649 1.00 30.39 154 A 1 
ATOM 1170 C CG    . GLU A 1 154 ? 66.336  8.599   -32.861 1.00 29.39 154 A 1 
ATOM 1171 C CD    . GLU A 1 154 ? 67.818  8.526   -33.294 1.00 29.64 154 A 1 
ATOM 1172 O OE1   . GLU A 1 154 ? 68.274  7.423   -33.642 1.00 27.08 154 A 1 
ATOM 1173 O OE2   . GLU A 1 154 ? 68.493  9.592   -33.246 1.00 31.72 154 A 1 
ATOM 1174 N N     . ALA A 1 155 ? 64.216  10.756  -28.839 1.00 28.80 155 A 1 
ATOM 1175 C CA    . ALA A 1 155 ? 64.667  11.540  -27.675 1.00 31.76 155 A 1 
ATOM 1176 C C     . ALA A 1 155 ? 65.361  10.713  -26.560 1.00 28.79 155 A 1 
ATOM 1177 O O     . ALA A 1 155 ? 64.800  9.782   -25.990 1.00 28.23 155 A 1 
ATOM 1178 C CB    . ALA A 1 155 ? 63.502  12.380  -27.149 1.00 30.75 155 A 1 
ATOM 1179 N N     . THR A 1 156 ? 66.632  11.153  -26.195 1.00 31.60 156 A 1 
ATOM 1180 C CA    . THR A 1 156 ? 67.734  10.397  -25.558 1.00 33.87 156 A 1 
ATOM 1181 C C     . THR A 1 156 ? 67.826  10.440  -24.017 1.00 30.11 156 A 1 
ATOM 1182 O O     . THR A 1 156 ? 68.906  10.207  -23.484 1.00 29.26 156 A 1 
ATOM 1183 C CB    . THR A 1 156 ? 69.059  10.950  -26.104 1.00 30.94 156 A 1 
ATOM 1184 O OG1   . THR A 1 156 ? 69.018  12.364  -26.198 1.00 30.58 156 A 1 
ATOM 1185 C CG2   . THR A 1 156 ? 69.397  10.435  -27.499 1.00 35.65 156 A 1 
ATOM 1186 N N     . ALA A 1 157 ? 66.786  10.839  -23.271 1.00 29.16 157 A 1 
ATOM 1187 C CA    . ALA A 1 157 ? 66.936  11.393  -21.911 1.00 30.69 157 A 1 
ATOM 1188 C C     . ALA A 1 157 ? 67.760  10.522  -20.909 1.00 27.56 157 A 1 
ATOM 1189 O O     . ALA A 1 157 ? 67.694  9.296   -20.942 1.00 27.29 157 A 1 
ATOM 1190 C CB    . ALA A 1 157 ? 65.554  11.769  -21.366 1.00 30.01 157 A 1 
ATOM 1191 N N     . PRO A 1 158 ? 68.598  11.167  -20.023 1.00 25.83 158 A 1 
ATOM 1192 C CA    . PRO A 1 158 ? 69.815  10.585  -19.445 1.00 28.19 158 A 1 
ATOM 1193 C C     . PRO A 1 158 ? 69.607  9.692   -18.208 1.00 26.98 158 A 1 
ATOM 1194 O O     . PRO A 1 158 ? 68.682  9.849   -17.411 1.00 26.07 158 A 1 
ATOM 1195 C CB    . PRO A 1 158 ? 70.711  11.785  -19.129 1.00 25.92 158 A 1 
ATOM 1196 C CG    . PRO A 1 158 ? 69.711  12.892  -18.790 1.00 27.56 158 A 1 
ATOM 1197 C CD    . PRO A 1 158 ? 68.582  12.610  -19.784 1.00 35.69 158 A 1 
ATOM 1198 N N     . VAL A 1 159 ? 70.636  8.803   -18.016 1.00 26.06 159 A 1 
ATOM 1199 C CA    . VAL A 1 159 ? 70.736  7.682   -17.061 1.00 29.56 159 A 1 
ATOM 1200 C C     . VAL A 1 159 ? 71.242  8.108   -15.662 1.00 27.54 159 A 1 
ATOM 1201 O O     . VAL A 1 159 ? 72.296  7.669   -15.222 1.00 26.58 159 A 1 
ATOM 1202 C CB    . VAL A 1 159 ? 71.641  6.575   -17.665 1.00 27.60 159 A 1 
ATOM 1203 C CG1   . VAL A 1 159 ? 71.581  5.243   -16.911 1.00 26.86 159 A 1 
ATOM 1204 C CG2   . VAL A 1 159 ? 71.300  6.268   -19.125 1.00 34.52 159 A 1 
ATOM 1205 N N     . LEU A 1 160 ? 70.579  8.995   -14.928 1.00 27.92 160 A 1 
ATOM 1206 C CA    . LEU A 1 160 ? 71.099  9.453   -13.625 1.00 33.19 160 A 1 
ATOM 1207 C C     . LEU A 1 160 ? 71.183  8.300   -12.597 1.00 30.84 160 A 1 
ATOM 1208 O O     . LEU A 1 160 ? 70.192  7.906   -11.981 1.00 29.98 160 A 1 
ATOM 1209 C CB    . LEU A 1 160 ? 70.301  10.673  -13.124 1.00 31.24 160 A 1 
ATOM 1210 C CG    . LEU A 1 160 ? 70.981  12.010  -13.488 1.00 30.15 160 A 1 
ATOM 1211 C CD1   . LEU A 1 160 ? 69.980  13.160  -13.390 1.00 31.38 160 A 1 
ATOM 1212 C CD2   . LEU A 1 160 ? 72.158  12.316  -12.553 1.00 36.90 160 A 1 
ATOM 1213 N N     . GLY A 1 161 ? 72.445  7.806   -12.391 1.00 30.64 161 A 1 
ATOM 1214 C CA    . GLY A 1 161 ? 72.823  6.666   -11.552 1.00 34.38 161 A 1 
ATOM 1215 C C     . GLY A 1 161 ? 72.909  6.971   -10.051 1.00 32.30 161 A 1 
ATOM 1216 O O     . GLY A 1 161 ? 73.997  7.184   -9.543  1.00 31.22 161 A 1 
ATOM 1217 N N     . ARG A 1 162 ? 71.793  7.012   -9.316  1.00 27.55 162 A 1 
ATOM 1218 C CA    . ARG A 1 162 ? 71.837  7.306   -7.876  1.00 34.24 162 A 1 
ATOM 1219 C C     . ARG A 1 162 ? 72.496  6.183   -7.065  1.00 31.76 162 A 1 
ATOM 1220 O O     . ARG A 1 162 ? 72.309  5.007   -7.352  1.00 30.32 162 A 1 
ATOM 1221 C CB    . ARG A 1 162 ? 70.443  7.688   -7.341  1.00 32.31 162 A 1 
ATOM 1222 C CG    . ARG A 1 162 ? 70.452  9.130   -6.796  1.00 31.80 162 A 1 
ATOM 1223 C CD    . ARG A 1 162 ? 69.088  9.520   -6.232  1.00 31.65 162 A 1 
ATOM 1224 N NE    . ARG A 1 162 ? 69.108  10.895  -5.675  1.00 31.13 162 A 1 
ATOM 1225 C CZ    . ARG A 1 162 ? 68.082  11.556  -5.167  1.00 28.97 162 A 1 
ATOM 1226 N NH1   . ARG A 1 162 ? 66.900  11.021  -5.108  1.00 27.93 162 A 1 
ATOM 1227 N NH2   . ARG A 1 162 ? 68.238  12.759  -4.690  1.00 27.43 162 A 1 
ATOM 1228 N N     . LYS A 1 163 ? 73.294  6.582   -6.057  1.00 22.24 163 A 1 
ATOM 1229 C CA    . LYS A 1 163 ? 74.287  5.793   -5.307  1.00 31.30 163 A 1 
ATOM 1230 C C     . LYS A 1 163 ? 73.673  4.784   -4.308  1.00 29.36 163 A 1 
ATOM 1231 O O     . LYS A 1 163 ? 72.588  4.975   -3.803  1.00 28.10 163 A 1 
ATOM 1232 C CB    . LYS A 1 163 ? 75.225  6.757   -4.564  1.00 29.57 163 A 1 
ATOM 1233 C CG    . LYS A 1 163 ? 76.646  6.831   -5.138  1.00 28.07 163 A 1 
ATOM 1234 C CD    . LYS A 1 163 ? 77.505  7.773   -4.285  1.00 26.78 163 A 1 
ATOM 1235 C CE    . LYS A 1 163 ? 78.967  7.780   -4.744  1.00 25.12 163 A 1 
ATOM 1236 N NZ    . LYS A 1 163 ? 79.797  8.652   -3.897  1.00 24.26 163 A 1 
ATOM 1237 N N     . GLU A 1 164 ? 74.521  3.801   -3.946  1.00 26.43 164 A 1 
ATOM 1238 C CA    . GLU A 1 164 ? 74.275  2.539   -3.209  1.00 30.26 164 A 1 
ATOM 1239 C C     . GLU A 1 164 ? 74.311  2.595   -1.656  1.00 28.40 164 A 1 
ATOM 1240 O O     . GLU A 1 164 ? 74.610  1.570   -1.063  1.00 28.49 164 A 1 
ATOM 1241 C CB    . GLU A 1 164 ? 75.378  1.536   -3.629  1.00 29.56 164 A 1 
ATOM 1242 C CG    . GLU A 1 164 ? 75.288  1.005   -5.052  1.00 29.68 164 A 1 
ATOM 1243 C CD    . GLU A 1 164 ? 76.452  0.054   -5.383  1.00 30.87 164 A 1 
ATOM 1244 O OE1   . GLU A 1 164 ? 76.184  -1.010  -5.989  1.00 30.64 164 A 1 
ATOM 1245 O OE2   . GLU A 1 164 ? 77.607  0.426   -5.076  1.00 33.27 164 A 1 
ATOM 1246 N N     . GLU A 1 165 ? 74.121  3.696   -0.955  1.00 28.81 165 A 1 
ATOM 1247 C CA    . GLU A 1 165 ? 74.623  3.819   0.432   1.00 32.27 165 A 1 
ATOM 1248 C C     . GLU A 1 165 ? 74.230  2.667   1.381   1.00 30.30 165 A 1 
ATOM 1249 O O     . GLU A 1 165 ? 73.069  2.323   1.579   1.00 29.69 165 A 1 
ATOM 1250 C CB    . GLU A 1 165 ? 74.326  5.197   1.049   1.00 31.58 165 A 1 
ATOM 1251 C CG    . GLU A 1 165 ? 75.374  6.244   0.634   1.00 31.15 165 A 1 
ATOM 1252 C CD    . GLU A 1 165 ? 75.232  7.608   1.346   1.00 32.15 165 A 1 
ATOM 1253 O OE1   . GLU A 1 165 ? 76.167  8.429   1.184   1.00 31.68 165 A 1 
ATOM 1254 O OE2   . GLU A 1 165 ? 74.198  7.842   1.997   1.00 33.64 165 A 1 
ATOM 1255 N N     . ASP A 1 166 ? 75.303  2.134   2.054   1.00 28.51 166 A 1 
ATOM 1256 C CA    . ASP A 1 166 ? 75.504  0.753   2.497   1.00 31.48 166 A 1 
ATOM 1257 C C     . ASP A 1 166 ? 75.172  0.480   3.979   1.00 28.85 166 A 1 
ATOM 1258 O O     . ASP A 1 166 ? 75.763  -0.402  4.598   1.00 28.16 166 A 1 
ATOM 1259 C CB    . ASP A 1 166 ? 77.000  0.472   2.218   1.00 30.30 166 A 1 
ATOM 1260 C CG    . ASP A 1 166 ? 77.350  -0.872  1.580   1.00 28.33 166 A 1 
ATOM 1261 O OD1   . ASP A 1 166 ? 76.440  -1.626  1.205   1.00 30.39 166 A 1 
ATOM 1262 O OD2   . ASP A 1 166 ? 78.581  -1.117  1.476   1.00 31.75 166 A 1 
ATOM 1263 N N     . THR A 1 167 ? 74.354  1.302   4.656   1.00 28.90 167 A 1 
ATOM 1264 C CA    . THR A 1 167 ? 74.446  1.490   6.119   1.00 32.79 167 A 1 
ATOM 1265 C C     . THR A 1 167 ? 74.205  0.208   6.925   1.00 30.85 167 A 1 
ATOM 1266 O O     . THR A 1 167 ? 73.112  -0.351  6.955   1.00 29.44 167 A 1 
ATOM 1267 C CB    . THR A 1 167 ? 73.577  2.640   6.646   1.00 30.49 167 A 1 
ATOM 1268 O OG1   . THR A 1 167 ? 72.499  2.970   5.796   1.00 30.74 167 A 1 
ATOM 1269 C CG2   . THR A 1 167 ? 74.398  3.900   6.826   1.00 36.03 167 A 1 
ATOM 1270 N N     . SER A 1 168 ? 75.283  -0.206  7.683   1.00 32.85 168 A 1 
ATOM 1271 C CA    . SER A 1 168 ? 75.572  -1.558  8.180   1.00 32.54 168 A 1 
ATOM 1272 C C     . SER A 1 168 ? 75.141  -1.877  9.628   1.00 30.03 168 A 1 
ATOM 1273 O O     . SER A 1 168 ? 75.809  -2.679  10.279  1.00 29.84 168 A 1 
ATOM 1274 C CB    . SER A 1 168 ? 77.091  -1.766  8.056   1.00 32.10 168 A 1 
ATOM 1275 O OG    . SER A 1 168 ? 77.794  -0.967  8.987   1.00 31.99 168 A 1 
ATOM 1276 N N     . TRP A 1 169 ? 74.167  -1.194  10.213  1.00 35.46 169 A 1 
ATOM 1277 C CA    . TRP A 1 169 ? 74.092  -0.994  11.677  1.00 32.91 169 A 1 
ATOM 1278 C C     . TRP A 1 169 ? 74.013  -2.249  12.576  1.00 30.87 169 A 1 
ATOM 1279 O O     . TRP A 1 169 ? 73.781  -3.366  12.166  1.00 29.20 169 A 1 
ATOM 1280 C CB    . TRP A 1 169 ? 72.997  0.031   12.032  1.00 31.31 169 A 1 
ATOM 1281 C CG    . TRP A 1 169 ? 73.404  1.470   11.926  1.00 29.48 169 A 1 
ATOM 1282 C CD1   . TRP A 1 169 ? 73.516  2.142   10.774  1.00 27.39 169 A 1 
ATOM 1283 C CD2   . TRP A 1 169 ? 73.762  2.416   12.997  1.00 29.16 169 A 1 
ATOM 1284 N NE1   . TRP A 1 169 ? 73.926  3.455   11.030  1.00 25.19 169 A 1 
ATOM 1285 C CE2   . TRP A 1 169 ? 74.083  3.650   12.386  1.00 25.81 169 A 1 
ATOM 1286 C CE3   . TRP A 1 169 ? 73.840  2.343   14.395  1.00 29.53 169 A 1 
ATOM 1287 C CZ2   . TRP A 1 169 ? 74.483  4.779   13.144  1.00 28.58 169 A 1 
ATOM 1288 C CZ3   . TRP A 1 169 ? 74.234  3.463   15.167  1.00 28.72 169 A 1 
ATOM 1289 C CH2   . TRP A 1 169 ? 74.553  4.664   14.535  1.00 29.58 169 A 1 
ATOM 1290 N N     . LEU A 1 170 ? 74.225  -1.981  13.864  1.00 32.12 170 A 1 
ATOM 1291 C CA    . LEU A 1 170 ? 74.950  -2.690  14.923  1.00 34.51 170 A 1 
ATOM 1292 C C     . LEU A 1 170 ? 74.359  -4.026  15.430  1.00 32.45 170 A 1 
ATOM 1293 O O     . LEU A 1 170 ? 73.187  -4.159  15.737  1.00 31.97 170 A 1 
ATOM 1294 C CB    . LEU A 1 170 ? 75.101  -1.705  16.088  1.00 33.04 170 A 1 
ATOM 1295 C CG    . LEU A 1 170 ? 76.413  -0.898  16.073  1.00 33.29 170 A 1 
ATOM 1296 C CD1   . LEU A 1 170 ? 76.179  0.592   16.213  1.00 37.02 170 A 1 
ATOM 1297 C CD2   . LEU A 1 170 ? 77.329  -1.352  17.208  1.00 39.49 170 A 1 
ATOM 1298 N N     . LEU A 1 171 ? 75.311  -4.955  15.714  1.00 33.38 171 A 1 
ATOM 1299 C CA    . LEU A 1 171 ? 75.207  -6.372  16.134  1.00 35.92 171 A 1 
ATOM 1300 C C     . LEU A 1 171 ? 75.050  -6.632  17.655  1.00 33.77 171 A 1 
ATOM 1301 O O     . LEU A 1 171 ? 75.184  -7.784  18.057  1.00 32.27 171 A 1 
ATOM 1302 C CB    . LEU A 1 171 ? 76.505  -7.050  15.646  1.00 33.74 171 A 1 
ATOM 1303 C CG    . LEU A 1 171 ? 76.340  -7.947  14.412  1.00 32.92 171 A 1 
ATOM 1304 C CD1   . LEU A 1 171 ? 77.700  -8.165  13.753  1.00 34.14 171 A 1 
ATOM 1305 C CD2   . LEU A 1 171 ? 75.772  -9.315  14.775  1.00 36.92 171 A 1 
ATOM 1306 N N     . LEU A 1 172 ? 74.876  -5.640  18.512  1.00 35.60 172 A 1 
ATOM 1307 C CA    . LEU A 1 172 ? 75.299  -5.687  19.926  1.00 39.56 172 A 1 
ATOM 1308 C C     . LEU A 1 172 ? 74.832  -6.940  20.697  1.00 37.30 172 A 1 
ATOM 1309 O O     . LEU A 1 172 ? 73.643  -7.167  20.911  1.00 35.56 172 A 1 
ATOM 1310 C CB    . LEU A 1 172 ? 74.913  -4.385  20.646  1.00 36.55 172 A 1 
ATOM 1311 C CG    . LEU A 1 172 ? 76.062  -3.360  20.682  1.00 34.98 172 A 1 
ATOM 1312 C CD1   . LEU A 1 172 ? 75.522  -1.952  20.954  1.00 35.91 172 A 1 
ATOM 1313 C CD2   . LEU A 1 172 ? 77.098  -3.680  21.768  1.00 37.30 172 A 1 
ATOM 1314 N N     . SER A 1 173 ? 75.828  -7.699  21.206  1.00 35.81 173 A 1 
ATOM 1315 C CA    . SER A 1 173 ? 75.794  -9.116  21.600  1.00 39.82 173 A 1 
ATOM 1316 C C     . SER A 1 173 ? 75.713  -9.420  23.100  1.00 37.11 173 A 1 
ATOM 1317 O O     . SER A 1 173 ? 75.850  -10.586 23.464  1.00 36.33 173 A 1 
ATOM 1318 C CB    . SER A 1 173 ? 77.092  -9.739  21.075  1.00 37.86 173 A 1 
ATOM 1319 O OG    . SER A 1 173 ? 78.211  -9.036  21.594  1.00 37.08 173 A 1 
ATOM 1320 N N     . LYS A 1 174 ? 75.634  -8.449  24.000  1.00 33.57 174 A 1 
ATOM 1321 C CA    . LYS A 1 174 ? 76.253  -8.553  25.331  1.00 42.65 174 A 1 
ATOM 1322 C C     . LYS A 1 174 ? 75.732  -9.708  26.209  1.00 41.20 174 A 1 
ATOM 1323 O O     . LYS A 1 174 ? 74.553  -9.796  26.518  1.00 37.47 174 A 1 
ATOM 1324 C CB    . LYS A 1 174 ? 76.191  -7.229  26.097  1.00 38.53 174 A 1 
ATOM 1325 C CG    . LYS A 1 174 ? 77.355  -6.306  25.714  1.00 37.23 174 A 1 
ATOM 1326 C CD    . LYS A 1 174 ? 77.370  -5.060  26.598  1.00 35.63 174 A 1 
ATOM 1327 C CE    . LYS A 1 174 ? 78.597  -4.202  26.273  1.00 32.43 174 A 1 
ATOM 1328 N NZ    . LYS A 1 174 ? 78.650  -2.979  27.098  1.00 31.01 174 A 1 
ATOM 1329 N N     . ASP A 1 175 ? 76.711  -10.491 26.723  1.00 32.40 175 A 1 
ATOM 1330 C CA    . ASP A 1 175 ? 76.614  -11.792 27.411  1.00 36.91 175 A 1 
ATOM 1331 C C     . ASP A 1 175 ? 76.246  -11.798 28.915  1.00 33.47 175 A 1 
ATOM 1332 O O     . ASP A 1 175 ? 75.918  -12.855 29.437  1.00 31.31 175 A 1 
ATOM 1333 C CB    . ASP A 1 175 ? 77.999  -12.452 27.327  1.00 33.40 175 A 1 
ATOM 1334 C CG    . ASP A 1 175 ? 78.445  -12.812 25.910  1.00 30.80 175 A 1 
ATOM 1335 O OD1   . ASP A 1 175 ? 77.655  -13.449 25.202  1.00 31.50 175 A 1 
ATOM 1336 O OD2   . ASP A 1 175 ? 79.584  -12.422 25.568  1.00 32.62 175 A 1 
ATOM 1337 N N     . SER A 1 176 ? 76.443  -10.752 29.710  1.00 32.80 176 A 1 
ATOM 1338 C CA    . SER A 1 176 ? 77.155  -10.827 30.998  1.00 36.73 176 A 1 
ATOM 1339 C C     . SER A 1 176 ? 76.540  -11.689 32.126  1.00 35.01 176 A 1 
ATOM 1340 O O     . SER A 1 176 ? 75.339  -11.818 32.263  1.00 32.97 176 A 1 
ATOM 1341 C CB    . SER A 1 176 ? 77.481  -9.430  31.531  1.00 33.71 176 A 1 
ATOM 1342 O OG    . SER A 1 176 ? 76.301  -8.722  31.869  1.00 33.66 176 A 1 
ATOM 1343 N N     . ASP A 1 177 ? 77.468  -12.185 33.013  1.00 34.50 177 A 1 
ATOM 1344 C CA    . ASP A 1 177 ? 77.457  -13.411 33.839  1.00 38.42 177 A 1 
ATOM 1345 C C     . ASP A 1 177 ? 76.607  -13.505 35.131  1.00 35.53 177 A 1 
ATOM 1346 O O     . ASP A 1 177 ? 76.312  -14.611 35.567  1.00 33.71 177 A 1 
ATOM 1347 C CB    . ASP A 1 177 ? 78.907  -13.608 34.328  1.00 35.09 177 A 1 
ATOM 1348 C CG    . ASP A 1 177 ? 79.928  -13.907 33.232  1.00 32.16 177 A 1 
ATOM 1349 O OD1   . ASP A 1 177 ? 79.658  -14.815 32.424  1.00 33.19 177 A 1 
ATOM 1350 O OD2   . ASP A 1 177 ? 80.982  -13.246 33.286  1.00 34.58 177 A 1 
ATOM 1351 N N     . ASN A 1 178 ? 76.416  -12.461 35.919  1.00 33.24 178 A 1 
ATOM 1352 C CA    . ASN A 1 178 ? 76.946  -12.455 37.299  1.00 35.17 178 A 1 
ATOM 1353 C C     . ASN A 1 178 ? 76.239  -13.317 38.400  1.00 31.76 178 A 1 
ATOM 1354 O O     . ASN A 1 178 ? 75.101  -13.715 38.304  1.00 29.27 178 A 1 
ATOM 1355 C CB    . ASN A 1 178 ? 77.167  -11.000 37.754  1.00 32.54 178 A 1 
ATOM 1356 C CG    . ASN A 1 178 ? 78.588  -10.716 38.186  1.00 30.05 178 A 1 
ATOM 1357 O OD1   . ASN A 1 178 ? 79.387  -11.575 38.510  1.00 32.75 178 A 1 
ATOM 1358 N ND2   . ASN A 1 178 ? 78.957  -9.462  38.229  1.00 35.19 178 A 1 
ATOM 1359 N N     . HIS A 1 179 ? 76.995  -13.553 39.528  1.00 38.51 179 A 1 
ATOM 1360 C CA    . HIS A 1 179 ? 77.093  -14.758 40.371  1.00 42.09 179 A 1 
ATOM 1361 C C     . HIS A 1 179 ? 75.997  -15.170 41.406  1.00 39.80 179 A 1 
ATOM 1362 O O     . HIS A 1 179 ? 75.405  -16.235 41.247  1.00 37.22 179 A 1 
ATOM 1363 C CB    . HIS A 1 179 ? 78.441  -14.644 41.111  1.00 38.09 179 A 1 
ATOM 1364 C CG    . HIS A 1 179 ? 79.656  -15.140 40.373  1.00 37.32 179 A 1 
ATOM 1365 N ND1   . HIS A 1 179 ? 79.869  -16.439 39.972  1.00 36.86 179 A 1 
ATOM 1366 C CD2   . HIS A 1 179 ? 80.816  -14.454 40.173  1.00 37.61 179 A 1 
ATOM 1367 C CE1   . HIS A 1 179 ? 81.123  -16.517 39.511  1.00 35.04 179 A 1 
ATOM 1368 N NE2   . HIS A 1 179 ? 81.741  -15.337 39.627  1.00 36.58 179 A 1 
ATOM 1369 N N     . ASN A 1 180 ? 75.876  -14.530 42.647  1.00 33.92 180 A 1 
ATOM 1370 C CA    . ASN A 1 180 ? 76.482  -15.273 43.788  1.00 36.28 180 A 1 
ATOM 1371 C C     . ASN A 1 180 ? 75.594  -15.879 44.921  1.00 33.05 180 A 1 
ATOM 1372 O O     . ASN A 1 180 ? 75.494  -17.092 45.059  1.00 30.86 180 A 1 
ATOM 1373 C CB    . ASN A 1 180 ? 77.600  -14.394 44.419  1.00 33.91 180 A 1 
ATOM 1374 C CG    . ASN A 1 180 ? 78.950  -15.066 44.518  1.00 31.13 180 A 1 
ATOM 1375 O OD1   . ASN A 1 180 ? 79.118  -16.255 44.459  1.00 32.93 180 A 1 
ATOM 1376 N ND2   . ASN A 1 180 ? 80.001  -14.283 44.683  1.00 35.00 180 A 1 
ATOM 1377 N N     . ARG A 1 181 ? 75.105  -15.092 45.863  1.00 36.36 181 A 1 
ATOM 1378 C CA    . ARG A 1 181 ? 74.976  -15.477 47.307  1.00 40.53 181 A 1 
ATOM 1379 C C     . ARG A 1 181 ? 73.565  -15.954 47.749  1.00 37.65 181 A 1 
ATOM 1380 O O     . ARG A 1 181 ? 72.612  -15.655 47.069  1.00 34.50 181 A 1 
ATOM 1381 C CB    . ARG A 1 181 ? 75.395  -14.230 48.120  1.00 37.02 181 A 1 
ATOM 1382 C CG    . ARG A 1 181 ? 76.663  -14.415 48.958  1.00 35.15 181 A 1 
ATOM 1383 C CD    . ARG A 1 181 ? 76.946  -13.142 49.764  1.00 33.93 181 A 1 
ATOM 1384 N NE    . ARG A 1 181 ? 78.085  -13.329 50.684  1.00 33.08 181 A 1 
ATOM 1385 C CZ    . ARG A 1 181 ? 78.620  -12.394 51.460  1.00 29.65 181 A 1 
ATOM 1386 N NH1   . ARG A 1 181 ? 78.160  -11.180 51.467  1.00 29.18 181 A 1 
ATOM 1387 N NH2   . ARG A 1 181 ? 79.610  -12.688 52.245  1.00 29.49 181 A 1 
ATOM 1388 N N     . SER A 1 182 ? 73.319  -16.539 48.929  1.00 37.98 182 A 1 
ATOM 1389 C CA    . SER A 1 182 ? 73.925  -17.525 49.863  1.00 40.18 182 A 1 
ATOM 1390 C C     . SER A 1 182 ? 72.892  -18.082 50.865  1.00 38.01 182 A 1 
ATOM 1391 O O     . SER A 1 182 ? 72.715  -19.283 50.926  1.00 35.61 182 A 1 
ATOM 1392 C CB    . SER A 1 182 ? 75.068  -16.902 50.699  1.00 36.67 182 A 1 
ATOM 1393 O OG    . SER A 1 182 ? 75.378  -17.642 51.861  1.00 34.39 182 A 1 
ATOM 1394 N N     . GLY A 1 183 ? 72.343  -17.272 51.772  1.00 37.47 183 A 1 
ATOM 1395 C CA    . GLY A 1 183 ? 72.018  -17.729 53.152  1.00 37.95 183 A 1 
ATOM 1396 C C     . GLY A 1 183 ? 70.621  -18.293 53.462  1.00 35.65 183 A 1 
ATOM 1397 O O     . GLY A 1 183 ? 69.836  -18.568 52.579  1.00 33.47 183 A 1 
ATOM 1398 N N     . ASN A 1 184 ? 70.312  -18.446 54.755  1.00 38.53 184 A 1 
ATOM 1399 C CA    . ASN A 1 184 ? 70.177  -19.672 55.546  1.00 39.48 184 A 1 
ATOM 1400 C C     . ASN A 1 184 ? 68.756  -20.060 56.018  1.00 36.43 184 A 1 
ATOM 1401 O O     . ASN A 1 184 ? 68.344  -21.189 55.828  1.00 32.96 184 A 1 
ATOM 1402 C CB    . ASN A 1 184 ? 71.078  -19.501 56.797  1.00 35.55 184 A 1 
ATOM 1403 C CG    . ASN A 1 184 ? 72.163  -20.550 56.990  1.00 32.47 184 A 1 
ATOM 1404 O OD1   . ASN A 1 184 ? 72.394  -21.425 56.199  1.00 34.11 184 A 1 
ATOM 1405 N ND2   . ASN A 1 184 ? 72.870  -20.460 58.103  1.00 37.16 184 A 1 
ATOM 1406 N N     . ASN A 1 185 ? 68.118  -19.233 56.854  1.00 39.33 185 A 1 
ATOM 1407 C CA    . ASN A 1 185 ? 67.499  -19.729 58.106  1.00 39.91 185 A 1 
ATOM 1408 C C     . ASN A 1 185 ? 66.035  -20.251 58.039  1.00 36.48 185 A 1 
ATOM 1409 O O     . ASN A 1 185 ? 65.332  -20.105 57.072  1.00 33.12 185 A 1 
ATOM 1410 C CB    . ASN A 1 185 ? 67.702  -18.689 59.230  1.00 36.44 185 A 1 
ATOM 1411 C CG    . ASN A 1 185 ? 68.878  -18.984 60.143  1.00 33.35 185 A 1 
ATOM 1412 O OD1   . ASN A 1 185 ? 69.551  -19.993 60.066  1.00 35.65 185 A 1 
ATOM 1413 N ND2   . ASN A 1 185 ? 69.152  -18.092 61.068  1.00 37.78 185 A 1 
ATOM 1414 N N     . SER A 1 186 ? 65.615  -20.851 59.174  1.00 40.70 186 A 1 
ATOM 1415 C CA    . SER A 1 186 ? 64.836  -22.100 59.315  1.00 41.50 186 A 1 
ATOM 1416 C C     . SER A 1 186 ? 63.336  -22.015 59.637  1.00 39.18 186 A 1 
ATOM 1417 O O     . SER A 1 186 ? 62.686  -23.054 59.579  1.00 36.61 186 A 1 
ATOM 1418 C CB    . SER A 1 186 ? 65.472  -22.868 60.474  1.00 37.88 186 A 1 
ATOM 1419 O OG    . SER A 1 186 ? 65.499  -22.069 61.648  1.00 36.30 186 A 1 
ATOM 1420 N N     . SER A 1 187 ? 62.839  -20.925 60.191  1.00 39.04 187 A 1 
ATOM 1421 C CA    . SER A 1 187 ? 61.757  -21.042 61.187  1.00 40.56 187 A 1 
ATOM 1422 C C     . SER A 1 187 ? 60.404  -21.537 60.639  1.00 38.36 187 A 1 
ATOM 1423 O O     . SER A 1 187 ? 59.994  -21.235 59.534  1.00 36.79 187 A 1 
ATOM 1424 C CB    . SER A 1 187 ? 61.595  -19.764 62.012  1.00 37.53 187 A 1 
ATOM 1425 O OG    . SER A 1 187 ? 61.280  -18.667 61.180  1.00 36.16 187 A 1 
ATOM 1426 N N     . THR A 1 188 ? 59.707  -22.282 61.521  1.00 40.70 188 A 1 
ATOM 1427 C CA    . THR A 1 188 ? 58.751  -23.367 61.211  1.00 43.20 188 A 1 
ATOM 1428 C C     . THR A 1 188 ? 57.282  -22.998 61.029  1.00 41.94 188 A 1 
ATOM 1429 O O     . THR A 1 188 ? 56.509  -23.893 60.687  1.00 39.11 188 A 1 
ATOM 1430 C CB    . THR A 1 188 ? 58.777  -24.369 62.380  1.00 37.66 188 A 1 
ATOM 1431 O OG1   . THR A 1 188 ? 58.771  -23.667 63.615  1.00 35.75 188 A 1 
ATOM 1432 C CG2   . THR A 1 188 ? 60.021  -25.247 62.369  1.00 41.05 188 A 1 
ATOM 1433 N N     . SER A 1 189 ? 56.862  -21.797 61.402  1.00 37.87 189 A 1 
ATOM 1434 C CA    . SER A 1 189 ? 55.485  -21.599 61.907  1.00 38.98 189 A 1 
ATOM 1435 C C     . SER A 1 189 ? 54.381  -22.020 60.922  1.00 37.40 189 A 1 
ATOM 1436 O O     . SER A 1 189 ? 54.345  -21.604 59.770  1.00 35.78 189 A 1 
ATOM 1437 C CB    . SER A 1 189 ? 55.261  -20.172 62.383  1.00 36.02 189 A 1 
ATOM 1438 O OG    . SER A 1 189 ? 54.034  -20.081 63.071  1.00 34.03 189 A 1 
ATOM 1439 N N     . SER A 1 190 ? 53.492  -22.868 61.456  1.00 39.04 190 A 1 
ATOM 1440 C CA    . SER A 1 190 ? 52.605  -23.774 60.710  1.00 40.98 190 A 1 
ATOM 1441 C C     . SER A 1 190 ? 51.279  -23.192 60.212  1.00 39.66 190 A 1 
ATOM 1442 O O     . SER A 1 190 ? 50.383  -23.975 59.887  1.00 37.45 190 A 1 
ATOM 1443 C CB    . SER A 1 190 ? 52.283  -24.956 61.635  1.00 37.54 190 A 1 
ATOM 1444 O OG    . SER A 1 190 ? 51.575  -24.507 62.767  1.00 34.80 190 A 1 
ATOM 1445 N N     . SER A 1 191 ? 51.066  -21.868 60.279  1.00 37.83 191 A 1 
ATOM 1446 C CA    . SER A 1 191 ? 49.708  -21.315 60.219  1.00 39.95 191 A 1 
ATOM 1447 C C     . SER A 1 191 ? 48.986  -21.704 58.928  1.00 38.66 191 A 1 
ATOM 1448 O O     . SER A 1 191 ? 49.309  -21.240 57.835  1.00 37.67 191 A 1 
ATOM 1449 C CB    . SER A 1 191 ? 49.709  -19.806 60.416  1.00 36.47 191 A 1 
ATOM 1450 O OG    . SER A 1 191 ? 48.385  -19.329 60.485  1.00 34.81 191 A 1 
ATOM 1451 N N     . SER A 1 192 ? 47.998  -22.567 59.115  1.00 39.90 192 A 1 
ATOM 1452 C CA    . SER A 1 192 ? 47.224  -23.270 58.081  1.00 41.47 192 A 1 
ATOM 1453 C C     . SER A 1 192 ? 46.179  -22.371 57.412  1.00 40.22 192 A 1 
ATOM 1454 O O     . SER A 1 192 ? 45.018  -22.754 57.312  1.00 39.74 192 A 1 
ATOM 1455 C CB    . SER A 1 192 ? 46.561  -24.479 58.744  1.00 38.20 192 A 1 
ATOM 1456 O OG    . SER A 1 192 ? 45.698  -25.176 57.881  1.00 36.42 192 A 1 
ATOM 1457 N N     . GLN A 1 193 ? 46.525  -21.148 57.033  1.00 38.97 193 A 1 
ATOM 1458 C CA    . GLN A 1 193 ? 45.549  -20.292 56.363  1.00 40.13 193 A 1 
ATOM 1459 C C     . GLN A 1 193 ? 45.178  -20.916 55.018  1.00 38.90 193 A 1 
ATOM 1460 O O     . GLN A 1 193 ? 45.960  -20.956 54.077  1.00 37.32 193 A 1 
ATOM 1461 C CB    . GLN A 1 193 ? 46.021  -18.842 56.252  1.00 36.79 193 A 1 
ATOM 1462 C CG    . GLN A 1 193 ? 45.775  -18.087 57.568  1.00 35.71 193 A 1 
ATOM 1463 C CD    . GLN A 1 193 ? 46.011  -16.586 57.461  1.00 33.50 193 A 1 
ATOM 1464 O OE1   . GLN A 1 193 ? 46.590  -16.057 56.536  1.00 32.80 193 A 1 
ATOM 1465 N NE2   . GLN A 1 193 ? 45.557  -15.813 58.432  1.00 31.03 193 A 1 
ATOM 1466 N N     . TYR A 1 194 ? 43.953  -21.419 55.000  1.00 29.16 194 A 1 
ATOM 1467 C CA    . TYR A 1 194 ? 43.271  -22.045 53.883  1.00 30.80 194 A 1 
ATOM 1468 C C     . TYR A 1 194 ? 42.961  -20.968 52.825  1.00 28.84 194 A 1 
ATOM 1469 O O     . TYR A 1 194 ? 41.832  -20.513 52.696  1.00 27.05 194 A 1 
ATOM 1470 C CB    . TYR A 1 194 ? 42.006  -22.739 54.434  1.00 28.48 194 A 1 
ATOM 1471 C CG    . TYR A 1 194 ? 41.779  -24.165 53.984  1.00 27.58 194 A 1 
ATOM 1472 C CD1   . TYR A 1 194 ? 40.921  -24.446 52.900  1.00 26.07 194 A 1 
ATOM 1473 C CD2   . TYR A 1 194 ? 42.379  -25.223 54.690  1.00 26.62 194 A 1 
ATOM 1474 C CE1   . TYR A 1 194 ? 40.657  -25.778 52.534  1.00 24.46 194 A 1 
ATOM 1475 C CE2   . TYR A 1 194 ? 42.122  -26.567 54.325  1.00 24.67 194 A 1 
ATOM 1476 C CZ    . TYR A 1 194 ? 41.257  -26.833 53.246  1.00 25.94 194 A 1 
ATOM 1477 O OH    . TYR A 1 194 ? 40.995  -28.131 52.900  1.00 26.27 194 A 1 
ATOM 1478 N N     . PHE A 1 195 ? 44.014  -20.479 52.131  1.00 36.22 195 A 1 
ATOM 1479 C CA    . PHE A 1 195 ? 43.846  -19.636 50.955  1.00 36.72 195 A 1 
ATOM 1480 C C     . PHE A 1 195 ? 43.165  -20.485 49.886  1.00 35.75 195 A 1 
ATOM 1481 O O     . PHE A 1 195 ? 43.779  -21.352 49.275  1.00 34.15 195 A 1 
ATOM 1482 C CB    . PHE A 1 195 ? 45.190  -19.049 50.500  1.00 34.30 195 A 1 
ATOM 1483 C CG    . PHE A 1 195 ? 45.496  -17.699 51.112  1.00 33.32 195 A 1 
ATOM 1484 C CD1   . PHE A 1 195 ? 45.098  -16.525 50.453  1.00 32.97 195 A 1 
ATOM 1485 C CD2   . PHE A 1 195 ? 46.145  -17.610 52.358  1.00 33.22 195 A 1 
ATOM 1486 C CE1   . PHE A 1 195 ? 45.362  -15.266 51.009  1.00 29.93 195 A 1 
ATOM 1487 C CE2   . PHE A 1 195 ? 46.405  -16.346 52.926  1.00 27.85 195 A 1 
ATOM 1488 C CZ    . PHE A 1 195 ? 46.020  -15.167 52.250  1.00 27.58 195 A 1 
ATOM 1489 N N     . GLY A 1 196 ? 41.850  -20.295 49.734  1.00 39.42 196 A 1 
ATOM 1490 C CA    . GLY A 1 196 ? 41.087  -20.982 48.704  1.00 40.95 196 A 1 
ATOM 1491 C C     . GLY A 1 196 ? 41.610  -20.575 47.330  1.00 39.36 196 A 1 
ATOM 1492 O O     . GLY A 1 196 ? 41.608  -19.399 46.995  1.00 37.80 196 A 1 
ATOM 1493 N N     . GLU A 1 197 ? 42.042  -21.564 46.562  1.00 30.68 197 A 1 
ATOM 1494 C CA    . GLU A 1 197 ? 42.421  -21.424 45.153  1.00 32.79 197 A 1 
ATOM 1495 C C     . GLU A 1 197 ? 41.189  -20.989 44.345  1.00 30.53 197 A 1 
ATOM 1496 O O     . GLU A 1 197 ? 40.387  -21.810 43.897  1.00 28.97 197 A 1 
ATOM 1497 C CB    . GLU A 1 197 ? 42.969  -22.756 44.624  1.00 30.67 197 A 1 
ATOM 1498 C CG    . GLU A 1 197 ? 44.380  -23.081 45.135  1.00 28.98 197 A 1 
ATOM 1499 C CD    . GLU A 1 197 ? 44.880  -24.463 44.681  1.00 27.67 197 A 1 
ATOM 1500 O OE1   . GLU A 1 197 ? 46.096  -24.581 44.420  1.00 25.92 197 A 1 
ATOM 1501 O OE2   . GLU A 1 197 ? 44.054  -25.402 44.668  1.00 27.53 197 A 1 
ATOM 1502 N N     . VAL A 1 198 ? 41.017  -19.670 44.200  1.00 30.62 198 A 1 
ATOM 1503 C CA    . VAL A 1 198 ? 40.045  -19.106 43.251  1.00 33.55 198 A 1 
ATOM 1504 C C     . VAL A 1 198 ? 40.643  -19.100 41.843  1.00 31.49 198 A 1 
ATOM 1505 O O     . VAL A 1 198 ? 40.601  -18.101 41.132  1.00 30.95 198 A 1 
ATOM 1506 C CB    . VAL A 1 198 ? 39.512  -17.722 43.679  1.00 32.90 198 A 1 
ATOM 1507 C CG1   . VAL A 1 198 ? 38.197  -17.403 42.973  1.00 32.84 198 A 1 
ATOM 1508 C CG2   . VAL A 1 198 ? 39.236  -17.636 45.183  1.00 37.48 198 A 1 
ATOM 1509 N N     . ASP A 1 199 ? 41.254  -20.237 41.463  1.00 37.05 199 A 1 
ATOM 1510 C CA    . ASP A 1 199 ? 41.789  -20.467 40.127  1.00 39.04 199 A 1 
ATOM 1511 C C     . ASP A 1 199 ? 40.633  -20.784 39.160  1.00 36.32 199 A 1 
ATOM 1512 O O     . ASP A 1 199 ? 40.559  -21.829 38.527  1.00 35.81 199 A 1 
ATOM 1513 C CB    . ASP A 1 199 ? 42.906  -21.531 40.188  1.00 38.12 199 A 1 
ATOM 1514 C CG    . ASP A 1 199 ? 44.249  -21.084 39.581  1.00 34.73 199 A 1 
ATOM 1515 O OD1   . ASP A 1 199 ? 44.388  -19.890 39.246  1.00 35.45 199 A 1 
ATOM 1516 O OD2   . ASP A 1 199 ? 45.136  -21.962 39.468  1.00 35.94 199 A 1 
ATOM 1517 N N     . GLN A 1 200 ? 39.643  -19.869 39.112  1.00 28.96 200 A 1 
ATOM 1518 C CA    . GLN A 1 200 ? 38.636  -19.909 38.060  1.00 31.47 200 A 1 
ATOM 1519 C C     . GLN A 1 200 ? 39.334  -19.577 36.741  1.00 29.48 200 A 1 
ATOM 1520 O O     . GLN A 1 200 ? 39.410  -18.420 36.328  1.00 26.98 200 A 1 
ATOM 1521 C CB    . GLN A 1 200 ? 37.455  -18.972 38.343  1.00 29.86 200 A 1 
ATOM 1522 C CG    . GLN A 1 200 ? 36.464  -19.595 39.332  1.00 29.28 200 A 1 
ATOM 1523 C CD    . GLN A 1 200 ? 35.159  -18.800 39.478  1.00 25.77 200 A 1 
ATOM 1524 O OE1   . GLN A 1 200 ? 35.000  -17.682 39.024  1.00 25.38 200 A 1 
ATOM 1525 N NE2   . GLN A 1 200 ? 34.161  -19.364 40.130  1.00 23.42 200 A 1 
ATOM 1526 N N     . TYR A 1 201 ? 39.858  -20.630 36.117  1.00 30.69 201 A 1 
ATOM 1527 C CA    . TYR A 1 201 ? 40.213  -20.648 34.709  1.00 32.63 201 A 1 
ATOM 1528 C C     . TYR A 1 201 ? 39.027  -20.073 33.930  1.00 30.32 201 A 1 
ATOM 1529 O O     . TYR A 1 201 ? 37.991  -20.713 33.790  1.00 29.34 201 A 1 
ATOM 1530 C CB    . TYR A 1 201 ? 40.534  -22.080 34.267  1.00 31.87 201 A 1 
ATOM 1531 C CG    . TYR A 1 201 ? 42.011  -22.407 34.280  1.00 32.00 201 A 1 
ATOM 1532 C CD1   . TYR A 1 201 ? 42.737  -22.399 33.071  1.00 30.68 201 A 1 
ATOM 1533 C CD2   . TYR A 1 201 ? 42.675  -22.708 35.483  1.00 30.84 201 A 1 
ATOM 1534 C CE1   . TYR A 1 201 ? 44.107  -22.697 33.062  1.00 28.05 201 A 1 
ATOM 1535 C CE2   . TYR A 1 201 ? 44.051  -22.996 35.481  1.00 27.44 201 A 1 
ATOM 1536 C CZ    . TYR A 1 201 ? 44.765  -22.997 34.265  1.00 28.45 201 A 1 
ATOM 1537 O OH    . TYR A 1 201 ? 46.107  -23.280 34.261  1.00 29.35 201 A 1 
ATOM 1538 N N     . PHE A 1 202 ? 39.182  -18.818 33.498  1.00 26.55 202 A 1 
ATOM 1539 C CA    . PHE A 1 202 ? 38.295  -18.233 32.517  1.00 27.78 202 A 1 
ATOM 1540 C C     . PHE A 1 202 ? 38.426  -19.058 31.245  1.00 27.31 202 A 1 
ATOM 1541 O O     . PHE A 1 202 ? 39.388  -18.923 30.491  1.00 25.76 202 A 1 
ATOM 1542 C CB    . PHE A 1 202 ? 38.646  -16.751 32.297  1.00 26.74 202 A 1 
ATOM 1543 C CG    . PHE A 1 202 ? 37.586  -15.799 32.806  1.00 25.99 202 A 1 
ATOM 1544 C CD1   . PHE A 1 202 ? 36.597  -15.318 31.932  1.00 24.73 202 A 1 
ATOM 1545 C CD2   . PHE A 1 202 ? 37.572  -15.407 34.149  1.00 26.44 202 A 1 
ATOM 1546 C CE1   . PHE A 1 202 ? 35.606  -14.431 32.382  1.00 22.97 202 A 1 
ATOM 1547 C CE2   . PHE A 1 202 ? 36.580  -14.526 34.614  1.00 22.23 202 A 1 
ATOM 1548 C CZ    . PHE A 1 202 ? 35.594  -14.036 33.731  1.00 22.65 202 A 1 
ATOM 1549 N N     . ASP A 1 203 ? 37.496  -19.979 31.079  1.00 37.53 203 A 1 
ATOM 1550 C CA    . ASP A 1 203 ? 37.508  -20.943 29.998  1.00 38.76 203 A 1 
ATOM 1551 C C     . ASP A 1 203 ? 37.288  -20.189 28.679  1.00 35.51 203 A 1 
ATOM 1552 O O     . ASP A 1 203 ? 36.170  -19.835 28.303  1.00 34.39 203 A 1 
ATOM 1553 C CB    . ASP A 1 203 ? 36.484  -22.044 30.305  1.00 37.27 203 A 1 
ATOM 1554 C CG    . ASP A 1 203 ? 36.856  -23.421 29.754  1.00 34.11 203 A 1 
ATOM 1555 O OD1   . ASP A 1 203 ? 37.901  -23.530 29.077  1.00 32.75 203 A 1 
ATOM 1556 O OD2   . ASP A 1 203 ? 36.072  -24.370 30.005  1.00 33.28 203 A 1 
ATOM 1557 N N     . LEU A 1 204 ? 38.396  -19.889 28.005  1.00 30.87 204 A 1 
ATOM 1558 C CA    . LEU A 1 204 ? 38.455  -19.182 26.715  1.00 32.52 204 A 1 
ATOM 1559 C C     . LEU A 1 204 ? 37.767  -19.969 25.586  1.00 30.36 204 A 1 
ATOM 1560 O O     . LEU A 1 204 ? 37.657  -19.456 24.472  1.00 28.49 204 A 1 
ATOM 1561 C CB    . LEU A 1 204 ? 39.931  -18.905 26.384  1.00 30.99 204 A 1 
ATOM 1562 C CG    . LEU A 1 204 ? 40.418  -17.512 26.846  1.00 29.62 204 A 1 
ATOM 1563 C CD1   . LEU A 1 204 ? 41.940  -17.503 26.990  1.00 31.30 204 A 1 
ATOM 1564 C CD2   . LEU A 1 204 ? 40.033  -16.442 25.833  1.00 34.25 204 A 1 
ATOM 1565 N N     . VAL A 1 205 ? 37.290  -21.172 25.873  1.00 29.50 205 A 1 
ATOM 1566 C CA    . VAL A 1 205 ? 36.691  -22.084 24.880  1.00 32.26 205 A 1 
ATOM 1567 C C     . VAL A 1 205 ? 35.475  -21.457 24.182  1.00 29.67 205 A 1 
ATOM 1568 O O     . VAL A 1 205 ? 35.241  -21.724 23.004  1.00 28.61 205 A 1 
ATOM 1569 C CB    . VAL A 1 205 ? 36.297  -23.418 25.543  1.00 31.44 205 A 1 
ATOM 1570 C CG1   . VAL A 1 205 ? 35.789  -24.433 24.519  1.00 30.44 205 A 1 
ATOM 1571 C CG2   . VAL A 1 205 ? 37.488  -24.068 26.257  1.00 35.83 205 A 1 
ATOM 1572 N N     . GLY A 1 206 ? 34.754  -20.585 24.890  1.00 36.50 206 A 1 
ATOM 1573 C CA    . GLY A 1 206 ? 33.526  -20.007 24.349  1.00 36.64 206 A 1 
ATOM 1574 C C     . GLY A 1 206 ? 33.701  -19.161 23.088  1.00 35.58 206 A 1 
ATOM 1575 O O     . GLY A 1 206 ? 32.763  -19.062 22.290  1.00 33.03 206 A 1 
ATOM 1576 N N     . TYR A 1 207 ? 34.901  -18.566 22.894  1.00 31.36 207 A 1 
ATOM 1577 C CA    . TYR A 1 207 ? 35.122  -17.658 21.768  1.00 32.33 207 A 1 
ATOM 1578 C C     . TYR A 1 207 ? 35.189  -18.395 20.418  1.00 30.89 207 A 1 
ATOM 1579 O O     . TYR A 1 207 ? 34.650  -17.904 19.423  1.00 28.64 207 A 1 
ATOM 1580 C CB    . TYR A 1 207 ? 36.376  -16.812 22.030  1.00 30.85 207 A 1 
ATOM 1581 C CG    . TYR A 1 207 ? 36.305  -15.426 21.415  1.00 29.71 207 A 1 
ATOM 1582 C CD1   . TYR A 1 207 ? 36.812  -15.186 20.127  1.00 28.18 207 A 1 
ATOM 1583 C CD2   . TYR A 1 207 ? 35.708  -14.372 22.129  1.00 28.86 207 A 1 
ATOM 1584 C CE1   . TYR A 1 207 ? 36.733  -13.902 19.551  1.00 25.81 207 A 1 
ATOM 1585 C CE2   . TYR A 1 207 ? 35.625  -13.086 21.571  1.00 25.05 207 A 1 
ATOM 1586 C CZ    . TYR A 1 207 ? 36.142  -12.856 20.276  1.00 26.12 207 A 1 
ATOM 1587 O OH    . TYR A 1 207 ? 36.066  -11.592 19.728  1.00 27.29 207 A 1 
ATOM 1588 N N     . ASN A 1 208 ? 35.790  -19.588 20.399  1.00 32.66 208 A 1 
ATOM 1589 C CA    . ASN A 1 208 ? 35.941  -20.342 19.150  1.00 32.63 208 A 1 
ATOM 1590 C C     . ASN A 1 208 ? 34.601  -20.846 18.586  1.00 30.34 208 A 1 
ATOM 1591 O O     . ASN A 1 208 ? 34.421  -20.863 17.369  1.00 28.34 208 A 1 
ATOM 1592 C CB    . ASN A 1 208 ? 36.931  -21.502 19.353  1.00 31.18 208 A 1 
ATOM 1593 C CG    . ASN A 1 208 ? 38.393  -21.092 19.217  1.00 27.80 208 A 1 
ATOM 1594 O OD1   . ASN A 1 208 ? 38.733  -19.983 18.848  1.00 29.67 208 A 1 
ATOM 1595 N ND2   . ASN A 1 208 ? 39.310  -21.995 19.493  1.00 30.53 208 A 1 
ATOM 1596 N N     . SER A 1 209 ? 33.645  -21.208 19.468  1.00 46.25 209 A 1 
ATOM 1597 C CA    . SER A 1 209 ? 32.359  -21.740 18.997  1.00 49.54 209 A 1 
ATOM 1598 C C     . SER A 1 209 ? 31.545  -20.728 18.191  1.00 48.98 209 A 1 
ATOM 1599 O O     . SER A 1 209 ? 30.780  -21.107 17.311  1.00 45.57 209 A 1 
ATOM 1600 C CB    . SER A 1 209 ? 31.528  -22.255 20.175  1.00 45.73 209 A 1 
ATOM 1601 O OG    . SER A 1 209 ? 30.999  -21.192 20.945  1.00 40.63 209 A 1 
ATOM 1602 N N     . TYR A 1 210 ? 31.732  -19.428 18.482  1.00 36.29 210 A 1 
ATOM 1603 C CA    . TYR A 1 210 ? 31.032  -18.379 17.747  1.00 37.04 210 A 1 
ATOM 1604 C C     . TYR A 1 210 ? 31.537  -18.272 16.307  1.00 36.39 210 A 1 
ATOM 1605 O O     . TYR A 1 210 ? 30.731  -18.136 15.386  1.00 34.14 210 A 1 
ATOM 1606 C CB    . TYR A 1 210 ? 31.150  -17.041 18.498  1.00 34.92 210 A 1 
ATOM 1607 C CG    . TYR A 1 210 ? 30.031  -16.080 18.150  1.00 31.76 210 A 1 
ATOM 1608 C CD1   . TYR A 1 210 ? 30.180  -15.150 17.095  1.00 30.28 210 A 1 
ATOM 1609 C CD2   . TYR A 1 210 ? 28.820  -16.125 18.864  1.00 31.15 210 A 1 
ATOM 1610 C CE1   . TYR A 1 210 ? 29.134  -14.287 16.761  1.00 27.51 210 A 1 
ATOM 1611 C CE2   . TYR A 1 210 ? 27.765  -15.255 18.535  1.00 27.73 210 A 1 
ATOM 1612 C CZ    . TYR A 1 210 ? 27.922  -14.339 17.484  1.00 30.42 210 A 1 
ATOM 1613 O OH    . TYR A 1 210 ? 26.892  -13.488 17.163  1.00 30.52 210 A 1 
ATOM 1614 N N     . TYR A 1 211 ? 32.872  -18.404 16.112  1.00 35.40 211 A 1 
ATOM 1615 C CA    . TYR A 1 211 ? 33.475  -18.357 14.783  1.00 35.91 211 A 1 
ATOM 1616 C C     . TYR A 1 211 ? 33.071  -19.554 13.920  1.00 33.91 211 A 1 
ATOM 1617 O O     . TYR A 1 211 ? 32.640  -19.372 12.783  1.00 31.38 211 A 1 
ATOM 1618 C CB    . TYR A 1 211 ? 35.006  -18.228 14.902  1.00 34.63 211 A 1 
ATOM 1619 C CG    . TYR A 1 211 ? 35.532  -16.945 14.295  1.00 31.91 211 A 1 
ATOM 1620 C CD1   . TYR A 1 211 ? 35.887  -16.897 12.937  1.00 30.31 211 A 1 
ATOM 1621 C CD2   . TYR A 1 211 ? 35.646  -15.779 15.077  1.00 30.77 211 A 1 
ATOM 1622 C CE1   . TYR A 1 211 ? 36.359  -15.716 12.352  1.00 28.14 211 A 1 
ATOM 1623 C CE2   . TYR A 1 211 ? 36.120  -14.580 14.518  1.00 28.22 211 A 1 
ATOM 1624 C CZ    . TYR A 1 211 ? 36.483  -14.561 13.155  1.00 29.87 211 A 1 
ATOM 1625 O OH    . TYR A 1 211 ? 36.948  -13.377 12.591  1.00 29.98 211 A 1 
ATOM 1626 N N     . ASP A 1 212 ? 33.100  -20.773 14.489  1.00 42.76 212 A 1 
ATOM 1627 C CA    . ASP A 1 212 ? 32.678  -21.987 13.771  1.00 43.50 212 A 1 
ATOM 1628 C C     . ASP A 1 212 ? 31.195  -21.953 13.388  1.00 40.10 212 A 1 
ATOM 1629 O O     . ASP A 1 212 ? 30.824  -22.353 12.281  1.00 39.32 212 A 1 
ATOM 1630 C CB    . ASP A 1 212 ? 32.975  -23.242 14.618  1.00 41.69 212 A 1 
ATOM 1631 C CG    . ASP A 1 212 ? 34.418  -23.757 14.490  1.00 38.79 212 A 1 
ATOM 1632 O OD1   . ASP A 1 212 ? 35.096  -23.402 13.499  1.00 39.33 212 A 1 
ATOM 1633 O OD2   . ASP A 1 212 ? 34.818  -24.539 15.380  1.00 39.95 212 A 1 
ATOM 1634 N N     . SER A 1 213 ? 30.335  -21.420 14.274  1.00 47.08 213 A 1 
ATOM 1635 C CA    . SER A 1 213 ? 28.904  -21.280 13.956  1.00 49.29 213 A 1 
ATOM 1636 C C     . SER A 1 213 ? 28.636  -20.283 12.824  1.00 49.02 213 A 1 
ATOM 1637 O O     . SER A 1 213 ? 27.682  -20.445 12.073  1.00 45.83 213 A 1 
ATOM 1638 C CB    . SER A 1 213 ? 28.108  -20.893 15.200  1.00 44.66 213 A 1 
ATOM 1639 O OG    . SER A 1 213 ? 28.277  -19.535 15.544  1.00 41.41 213 A 1 
ATOM 1640 N N     . HIS A 1 214 ? 29.489  -19.251 12.702  1.00 41.96 214 A 1 
ATOM 1641 C CA    . HIS A 1 214 ? 29.343  -18.262 11.643  1.00 47.53 214 A 1 
ATOM 1642 C C     . HIS A 1 214 ? 29.828  -18.798 10.292  1.00 46.36 214 A 1 
ATOM 1643 O O     . HIS A 1 214 ? 29.161  -18.586 9.282   1.00 43.86 214 A 1 
ATOM 1644 C CB    . HIS A 1 214 ? 30.030  -16.947 12.042  1.00 43.89 214 A 1 
ATOM 1645 C CG    . HIS A 1 214 ? 29.245  -15.752 11.587  1.00 40.99 214 A 1 
ATOM 1646 N ND1   . HIS A 1 214 ? 29.080  -15.321 10.288  1.00 37.30 214 A 1 
ATOM 1647 C CD2   . HIS A 1 214 ? 28.496  -14.905 12.370  1.00 37.25 214 A 1 
ATOM 1648 C CE1   . HIS A 1 214 ? 28.264  -14.266 10.297  1.00 34.52 214 A 1 
ATOM 1649 N NE2   . HIS A 1 214 ? 27.877  -13.977 11.539  1.00 35.08 214 A 1 
ATOM 1650 N N     . MET A 1 215 ? 30.956  -19.560 10.302  1.00 41.02 215 A 1 
ATOM 1651 C CA    . MET A 1 215 ? 31.442  -20.264 9.104   1.00 41.10 215 A 1 
ATOM 1652 C C     . MET A 1 215 ? 30.428  -21.312 8.644   1.00 40.36 215 A 1 
ATOM 1653 O O     . MET A 1 215 ? 30.043  -21.317 7.478   1.00 38.43 215 A 1 
ATOM 1654 C CB    . MET A 1 215 ? 32.808  -20.918 9.396   1.00 39.00 215 A 1 
ATOM 1655 C CG    . MET A 1 215 ? 33.960  -19.922 9.296   1.00 36.43 215 A 1 
ATOM 1656 S SD    . MET A 1 215 ? 34.313  -19.358 7.596   1.00 35.70 215 A 1 
ATOM 1657 C CE    . MET A 1 215 ? 36.097  -19.723 7.507   1.00 33.04 215 A 1 
ATOM 1658 N N     . SER A 1 216 ? 29.900  -22.121 9.567   1.00 51.96 216 A 1 
ATOM 1659 C CA    . SER A 1 216 ? 28.905  -23.139 9.225   1.00 55.33 216 A 1 
ATOM 1660 C C     . SER A 1 216 ? 27.597  -22.536 8.698   1.00 56.08 216 A 1 
ATOM 1661 O O     . SER A 1 216 ? 27.001  -23.096 7.783   1.00 51.43 216 A 1 
ATOM 1662 C CB    . SER A 1 216 ? 28.623  -24.060 10.410  1.00 49.53 216 A 1 
ATOM 1663 O OG    . SER A 1 216 ? 27.987  -23.371 11.473  1.00 44.00 216 A 1 
ATOM 1664 N N     . ASN A 1 217 ? 27.184  -21.378 9.224   1.00 41.53 217 A 1 
ATOM 1665 C CA    . ASN A 1 217 ? 26.027  -20.676 8.673   1.00 42.44 217 A 1 
ATOM 1666 C C     . ASN A 1 217 ? 26.293  -20.150 7.257   1.00 39.72 217 A 1 
ATOM 1667 O O     . ASN A 1 217 ? 25.379  -20.167 6.435   1.00 38.13 217 A 1 
ATOM 1668 C CB    . ASN A 1 217 ? 25.608  -19.530 9.597   1.00 40.68 217 A 1 
ATOM 1669 C CG    . ASN A 1 217 ? 24.678  -19.978 10.714  1.00 36.63 217 A 1 
ATOM 1670 O OD1   . ASN A 1 217 ? 23.770  -20.773 10.542  1.00 38.64 217 A 1 
ATOM 1671 N ND2   . ASN A 1 217 ? 24.836  -19.430 11.894  1.00 39.47 217 A 1 
ATOM 1672 N N     . GLN A 1 218 ? 27.524  -19.693 6.975   1.00 52.04 218 A 1 
ATOM 1673 C CA    . GLN A 1 218 ? 27.867  -19.226 5.640   1.00 53.61 218 A 1 
ATOM 1674 C C     . GLN A 1 218 ? 27.928  -20.392 4.649   1.00 55.35 218 A 1 
ATOM 1675 O O     . GLN A 1 218 ? 27.367  -20.286 3.559   1.00 54.37 218 A 1 
ATOM 1676 C CB    . GLN A 1 218 ? 29.178  -18.428 5.714   1.00 50.30 218 A 1 
ATOM 1677 C CG    . GLN A 1 218 ? 29.355  -17.525 4.483   1.00 44.86 218 A 1 
ATOM 1678 C CD    . GLN A 1 218 ? 30.575  -16.591 4.609   1.00 39.66 218 A 1 
ATOM 1679 O OE1   . GLN A 1 218 ? 31.402  -16.689 5.490   1.00 39.30 218 A 1 
ATOM 1680 N NE2   . GLN A 1 218 ? 30.723  -15.647 3.707   1.00 36.35 218 A 1 
ATOM 1681 N N     . GLU A 1 219 ? 28.508  -21.529 5.059   1.00 54.76 219 A 1 
ATOM 1682 C CA    . GLU A 1 219 ? 28.482  -22.763 4.259   1.00 56.43 219 A 1 
ATOM 1683 C C     . GLU A 1 219 ? 27.056  -23.302 4.077   1.00 54.34 219 A 1 
ATOM 1684 O O     . GLU A 1 219 ? 26.686  -23.681 2.971   1.00 55.82 219 A 1 
ATOM 1685 C CB    . GLU A 1 219 ? 29.361  -23.841 4.893   1.00 54.70 219 A 1 
ATOM 1686 C CG    . GLU A 1 219 ? 30.856  -23.559 4.704   1.00 49.51 219 A 1 
ATOM 1687 C CD    . GLU A 1 219 ? 31.743  -24.721 5.169   1.00 46.20 219 A 1 
ATOM 1688 O OE1   . GLU A 1 219 ? 32.900  -24.781 4.697   1.00 42.58 219 A 1 
ATOM 1689 O OE2   . GLU A 1 219 ? 31.248  -25.564 5.955   1.00 42.84 219 A 1 
ATOM 1690 N N     . GLN A 1 220 ? 26.231  -23.273 5.143   1.00 53.89 220 A 1 
ATOM 1691 C CA    . GLN A 1 220 ? 24.818  -23.631 5.028   1.00 55.05 220 A 1 
ATOM 1692 C C     . GLN A 1 220 ? 24.077  -22.683 4.081   1.00 54.72 220 A 1 
ATOM 1693 O O     . GLN A 1 220 ? 23.273  -23.160 3.286   1.00 56.40 220 A 1 
ATOM 1694 C CB    . GLN A 1 220 ? 24.116  -23.624 6.391   1.00 54.53 220 A 1 
ATOM 1695 C CG    . GLN A 1 220 ? 24.324  -24.943 7.142   1.00 50.62 220 A 1 
ATOM 1696 C CD    . GLN A 1 220 ? 23.540  -25.009 8.453   1.00 47.41 220 A 1 
ATOM 1697 O OE1   . GLN A 1 220 ? 22.889  -24.077 8.904   1.00 46.08 220 A 1 
ATOM 1698 N NE2   . GLN A 1 220 ? 23.531  -26.144 9.112   1.00 42.38 220 A 1 
ATOM 1699 N N     . TYR A 1 221 ? 24.363  -21.376 4.135   1.00 43.63 221 A 1 
ATOM 1700 C CA    . TYR A 1 221 ? 23.737  -20.413 3.231   1.00 42.46 221 A 1 
ATOM 1701 C C     . TYR A 1 221 ? 24.146  -20.677 1.773   1.00 40.10 221 A 1 
ATOM 1702 O O     . TYR A 1 221 ? 23.284  -20.702 0.899   1.00 39.09 221 A 1 
ATOM 1703 C CB    . TYR A 1 221 ? 24.086  -18.986 3.667   1.00 41.67 221 A 1 
ATOM 1704 C CG    . TYR A 1 221 ? 23.130  -17.952 3.104   1.00 37.38 221 A 1 
ATOM 1705 C CD1   . TYR A 1 221 ? 23.379  -17.336 1.859   1.00 36.75 221 A 1 
ATOM 1706 C CD2   . TYR A 1 221 ? 21.964  -17.612 3.820   1.00 36.81 221 A 1 
ATOM 1707 C CE1   . TYR A 1 221 ? 22.480  -16.395 1.333   1.00 32.35 221 A 1 
ATOM 1708 C CE2   . TYR A 1 221 ? 21.055  -16.672 3.306   1.00 32.35 221 A 1 
ATOM 1709 C CZ    . TYR A 1 221 ? 21.315  -16.065 2.060   1.00 34.77 221 A 1 
ATOM 1710 O OH    . TYR A 1 221 ? 20.427  -15.149 1.547   1.00 33.93 221 A 1 
ATOM 1711 N N     . VAL A 1 222 ? 25.446  -20.966 1.539   1.00 63.75 222 A 1 
ATOM 1712 C CA    . VAL A 1 222 ? 25.949  -21.340 0.204   1.00 63.64 222 A 1 
ATOM 1713 C C     . VAL A 1 222 ? 25.337  -22.666 -0.265  1.00 61.01 222 A 1 
ATOM 1714 O O     . VAL A 1 222 ? 24.883  -22.747 -1.404  1.00 65.76 222 A 1 
ATOM 1715 C CB    . VAL A 1 222 ? 27.490  -21.391 0.187   1.00 63.02 222 A 1 
ATOM 1716 C CG1   . VAL A 1 222 ? 28.032  -21.945 -1.137  1.00 56.56 222 A 1 
ATOM 1717 C CG2   . VAL A 1 222 ? 28.079  -19.988 0.359   1.00 61.99 222 A 1 
ATOM 1718 N N     . MET A 1 223 ? 25.255  -23.692 0.619   1.00 69.07 223 A 1 
ATOM 1719 C CA    . MET A 1 223 ? 24.558  -24.940 0.276   1.00 68.74 223 A 1 
ATOM 1720 C C     . MET A 1 223 ? 23.075  -24.713 -0.014  1.00 67.86 223 A 1 
ATOM 1721 O O     . MET A 1 223 ? 22.543  -25.315 -0.937  1.00 70.80 223 A 1 
ATOM 1722 C CB    . MET A 1 223 ? 24.669  -25.984 1.397   1.00 68.16 223 A 1 
ATOM 1723 C CG    . MET A 1 223 ? 25.910  -26.869 1.287   1.00 62.44 223 A 1 
ATOM 1724 S SD    . MET A 1 223 ? 25.631  -28.524 1.980   1.00 57.77 223 A 1 
ATOM 1725 C CE    . MET A 1 223 ? 27.331  -29.116 2.115   1.00 50.45 223 A 1 
ATOM 1726 N N     . GLN A 1 224 ? 22.409  -23.850 0.773   1.00 56.05 224 A 1 
ATOM 1727 C CA    . GLN A 1 224 ? 20.993  -23.563 0.591   1.00 56.04 224 A 1 
ATOM 1728 C C     . GLN A 1 224 ? 20.750  -22.764 -0.694  1.00 54.45 224 A 1 
ATOM 1729 O O     . GLN A 1 224 ? 19.810  -23.069 -1.420  1.00 56.76 224 A 1 
ATOM 1730 C CB    . GLN A 1 224 ? 20.462  -22.867 1.849   1.00 56.15 224 A 1 
ATOM 1731 C CG    . GLN A 1 224 ? 18.927  -22.897 1.919   1.00 52.64 224 A 1 
ATOM 1732 C CD    . GLN A 1 224 ? 18.399  -22.382 3.271   1.00 48.35 224 A 1 
ATOM 1733 O OE1   . GLN A 1 224 ? 19.013  -21.628 3.989   1.00 46.25 224 A 1 
ATOM 1734 N NE2   . GLN A 1 224 ? 17.207  -22.765 3.642   1.00 43.67 224 A 1 
ATOM 1735 N N     . GLU A 1 225 ? 21.639  -21.818 -1.024  1.00 57.49 225 A 1 
ATOM 1736 C CA    . GLU A 1 225 ? 21.622  -21.146 -2.330  1.00 57.83 225 A 1 
ATOM 1737 C C     . GLU A 1 225 ? 21.898  -22.121 -3.476  1.00 56.51 225 A 1 
ATOM 1738 O O     . GLU A 1 225 ? 21.184  -22.083 -4.477  1.00 58.35 225 A 1 
ATOM 1739 C CB    . GLU A 1 225 ? 22.601  -19.965 -2.407  1.00 55.89 225 A 1 
ATOM 1740 C CG    . GLU A 1 225 ? 22.009  -18.643 -1.904  1.00 51.67 225 A 1 
ATOM 1741 C CD    . GLU A 1 225 ? 22.324  -17.427 -2.793  1.00 47.68 225 A 1 
ATOM 1742 O OE1   . GLU A 1 225 ? 21.485  -16.489 -2.816  1.00 44.84 225 A 1 
ATOM 1743 O OE2   . GLU A 1 225 ? 23.359  -17.433 -3.482  1.00 46.05 225 A 1 
ATOM 1744 N N     . GLN A 1 226 ? 22.853  -23.054 -3.325  1.00 62.95 226 A 1 
ATOM 1745 C CA    . GLN A 1 226 ? 23.094  -24.087 -4.329  1.00 61.50 226 A 1 
ATOM 1746 C C     . GLN A 1 226 ? 21.895  -25.022 -4.510  1.00 60.71 226 A 1 
ATOM 1747 O O     . GLN A 1 226 ? 21.531  -25.328 -5.644  1.00 66.13 226 A 1 
ATOM 1748 C CB    . GLN A 1 226 ? 24.335  -24.918 -3.980  1.00 63.01 226 A 1 
ATOM 1749 C CG    . GLN A 1 226 ? 25.637  -24.204 -4.372  1.00 58.93 226 A 1 
ATOM 1750 C CD    . GLN A 1 226 ? 26.869  -25.076 -4.112  1.00 52.64 226 A 1 
ATOM 1751 O OE1   . GLN A 1 226 ? 26.814  -26.170 -3.568  1.00 51.34 226 A 1 
ATOM 1752 N NE2   . GLN A 1 226 ? 28.039  -24.631 -4.527  1.00 46.82 226 A 1 
ATOM 1753 N N     . GLN A 1 227 ? 21.257  -25.448 -3.410  1.00 66.94 227 A 1 
ATOM 1754 C CA    . GLN A 1 227 ? 20.030  -26.243 -3.481  1.00 65.41 227 A 1 
ATOM 1755 C C     . GLN A 1 227 ? 18.899  -25.459 -4.146  1.00 65.35 227 A 1 
ATOM 1756 O O     . GLN A 1 227 ? 18.204  -25.996 -5.002  1.00 68.11 227 A 1 
ATOM 1757 C CB    . GLN A 1 227 ? 19.594  -26.690 -2.080  1.00 66.44 227 A 1 
ATOM 1758 C CG    . GLN A 1 227 ? 20.430  -27.877 -1.576  1.00 62.58 227 A 1 
ATOM 1759 C CD    . GLN A 1 227 ? 20.004  -28.337 -0.177  1.00 56.58 227 A 1 
ATOM 1760 O OE1   . GLN A 1 227 ? 19.119  -27.789 0.465   1.00 54.62 227 A 1 
ATOM 1761 N NE2   . GLN A 1 227 ? 20.617  -29.380 0.333   1.00 50.03 227 A 1 
ATOM 1762 N N     . HIS A 1 228 ? 18.753  -24.182 -3.783  1.00 52.74 228 A 1 
ATOM 1763 C CA    . HIS A 1 228 ? 17.740  -23.327 -4.387  1.00 52.78 228 A 1 
ATOM 1764 C C     . HIS A 1 228 ? 18.025  -23.078 -5.871  1.00 48.47 228 A 1 
ATOM 1765 O O     . HIS A 1 228 ? 17.099  -23.079 -6.681  1.00 52.42 228 A 1 
ATOM 1766 C CB    . HIS A 1 228 ? 17.640  -22.012 -3.589  1.00 54.30 228 A 1 
ATOM 1767 C CG    . HIS A 1 228 ? 16.347  -21.294 -3.830  1.00 53.75 228 A 1 
ATOM 1768 N ND1   . HIS A 1 228 ? 15.992  -20.606 -4.964  1.00 49.08 228 A 1 
ATOM 1769 C CD2   . HIS A 1 228 ? 15.274  -21.219 -2.983  1.00 50.69 228 A 1 
ATOM 1770 C CE1   . HIS A 1 228 ? 14.742  -20.132 -4.809  1.00 46.85 228 A 1 
ATOM 1771 N NE2   . HIS A 1 228 ? 14.270  -20.483 -3.610  1.00 46.29 228 A 1 
ATOM 1772 N N     . LEU A 1 229 ? 19.310  -22.931 -6.241  1.00 53.66 229 A 1 
ATOM 1773 C CA    . LEU A 1 229 ? 19.739  -22.815 -7.633  1.00 51.21 229 A 1 
ATOM 1774 C C     . LEU A 1 229 ? 19.434  -24.094 -8.420  1.00 49.90 229 A 1 
ATOM 1775 O O     . LEU A 1 229 ? 18.870  -24.024 -9.508  1.00 51.24 229 A 1 
ATOM 1776 C CB    . LEU A 1 229 ? 21.241  -22.494 -7.684  1.00 51.60 229 A 1 
ATOM 1777 C CG    . LEU A 1 229 ? 21.677  -21.941 -9.059  1.00 49.72 229 A 1 
ATOM 1778 C CD1   . LEU A 1 229 ? 21.414  -20.448 -9.136  1.00 46.20 229 A 1 
ATOM 1779 C CD2   . LEU A 1 229 ? 23.157  -22.201 -9.306  1.00 54.28 229 A 1 
ATOM 1780 N N     . GLN A 1 230 ? 19.755  -25.268 -7.847  1.00 67.39 230 A 1 
ATOM 1781 C CA    . GLN A 1 230 ? 19.427  -26.563 -8.457  1.00 65.95 230 A 1 
ATOM 1782 C C     . GLN A 1 230 ? 17.919  -26.753 -8.603  1.00 64.84 230 A 1 
ATOM 1783 O O     . GLN A 1 230 ? 17.458  -27.232 -9.635  1.00 69.43 230 A 1 
ATOM 1784 C CB    . GLN A 1 230 ? 19.997  -27.712 -7.617  1.00 68.70 230 A 1 
ATOM 1785 C CG    . GLN A 1 230 ? 21.508  -27.889 -7.820  1.00 64.41 230 A 1 
ATOM 1786 C CD    . GLN A 1 230 ? 22.074  -29.043 -6.989  1.00 57.88 230 A 1 
ATOM 1787 O OE1   . GLN A 1 230 ? 21.373  -29.785 -6.309  1.00 53.89 230 A 1 
ATOM 1788 N NE2   . GLN A 1 230 ? 23.367  -29.255 -7.027  1.00 50.57 230 A 1 
ATOM 1789 N N     . GLN A 1 231 ? 17.152  -26.342 -7.575  1.00 64.60 231 A 1 
ATOM 1790 C CA    . GLN A 1 231 ? 15.697  -26.418 -7.633  1.00 63.72 231 A 1 
ATOM 1791 C C     . GLN A 1 231 ? 15.124  -25.472 -8.689  1.00 63.81 231 A 1 
ATOM 1792 O O     . GLN A 1 231 ? 14.284  -25.889 -9.474  1.00 65.48 231 A 1 
ATOM 1793 C CB    . GLN A 1 231 ? 15.122  -26.179 -6.238  1.00 64.12 231 A 1 
ATOM 1794 C CG    . GLN A 1 231 ? 13.609  -26.469 -6.209  1.00 59.24 231 A 1 
ATOM 1795 C CD    . GLN A 1 231 ? 13.019  -26.474 -4.806  1.00 53.89 231 A 1 
ATOM 1796 O OE1   . GLN A 1 231 ? 13.674  -26.319 -3.792  1.00 51.76 231 A 1 
ATOM 1797 N NE2   . GLN A 1 231 ? 11.722  -26.665 -4.725  1.00 47.17 231 A 1 
ATOM 1798 N N     . MET A 1 232 ? 15.658  -24.252 -8.773  1.00 72.07 232 A 1 
ATOM 1799 C CA    . MET A 1 232 ? 15.254  -23.296 -9.797  1.00 69.11 232 A 1 
ATOM 1800 C C     . MET A 1 232 ? 15.631  -23.776 -11.209 1.00 69.07 232 A 1 
ATOM 1801 O O     . MET A 1 232 ? 14.822  -23.685 -12.122 1.00 73.00 232 A 1 
ATOM 1802 C CB    . MET A 1 232 ? 15.893  -21.929 -9.518  1.00 68.25 232 A 1 
ATOM 1803 C CG    . MET A 1 232 ? 15.098  -20.782 -10.153 1.00 61.75 232 A 1 
ATOM 1804 S SD    . MET A 1 232 ? 15.987  -19.212 -10.321 1.00 59.10 232 A 1 
ATOM 1805 C CE    . MET A 1 232 ? 16.526  -18.953 -8.623  1.00 49.87 232 A 1 
ATOM 1806 N N     . GLN A 1 233 ? 16.845  -24.350 -11.376 1.00 61.25 233 A 1 
ATOM 1807 C CA    . GLN A 1 233 ? 17.245  -24.975 -12.643 1.00 59.33 233 A 1 
ATOM 1808 C C     . GLN A 1 233 ? 16.325  -26.133 -13.015 1.00 56.58 233 A 1 
ATOM 1809 O O     . GLN A 1 233 ? 15.971  -26.280 -14.180 1.00 61.74 233 A 1 
ATOM 1810 C CB    . GLN A 1 233 ? 18.690  -25.485 -12.558 1.00 61.88 233 A 1 
ATOM 1811 C CG    . GLN A 1 233 ? 19.717  -24.356 -12.705 1.00 58.74 233 A 1 
ATOM 1812 C CD    . GLN A 1 233 ? 21.159  -24.855 -12.562 1.00 54.74 233 A 1 
ATOM 1813 O OE1   . GLN A 1 233 ? 21.435  -26.002 -12.246 1.00 52.39 233 A 1 
ATOM 1814 N NE2   . GLN A 1 233 ? 22.130  -24.006 -12.813 1.00 49.27 233 A 1 
ATOM 1815 N N     . LYS A 1 234 ? 15.921  -26.942 -12.026 1.00 64.07 234 A 1 
ATOM 1816 C CA    . LYS A 1 234 ? 14.996  -28.052 -12.247 1.00 63.30 234 A 1 
ATOM 1817 C C     . LYS A 1 234 ? 13.600  -27.560 -12.633 1.00 62.01 234 A 1 
ATOM 1818 O O     . LYS A 1 234 ? 13.055  -28.040 -13.616 1.00 64.34 234 A 1 
ATOM 1819 C CB    . LYS A 1 234 ? 14.981  -28.945 -11.001 1.00 63.33 234 A 1 
ATOM 1820 C CG    . LYS A 1 234 ? 14.322  -30.293 -11.317 1.00 58.63 234 A 1 
ATOM 1821 C CD    . LYS A 1 234 ? 14.287  -31.182 -10.072 1.00 57.02 234 A 1 
ATOM 1822 C CE    . LYS A 1 234 ? 13.596  -32.480 -10.453 1.00 50.47 234 A 1 
ATOM 1823 N NZ    . LYS A 1 234 ? 13.337  -33.333 -9.272  1.00 44.71 234 A 1 
ATOM 1824 N N     . GLU A 1 235 ? 13.061  -26.579 -11.912 1.00 58.50 235 A 1 
ATOM 1825 C CA    . GLU A 1 235 ? 11.771  -25.954 -12.241 1.00 58.47 235 A 1 
ATOM 1826 C C     . GLU A 1 235 ? 11.803  -25.283 -13.620 1.00 54.50 235 A 1 
ATOM 1827 O O     . GLU A 1 235 ? 10.850  -25.393 -14.393 1.00 57.13 235 A 1 
ATOM 1828 C CB    . GLU A 1 235 ? 11.391  -24.922 -11.173 1.00 58.99 235 A 1 
ATOM 1829 C CG    . GLU A 1 235 ? 10.877  -25.557 -9.871  1.00 53.96 235 A 1 
ATOM 1830 C CD    . GLU A 1 235 ? 10.541  -24.541 -8.763  1.00 52.10 235 A 1 
ATOM 1831 O OE1   . GLU A 1 235 ? 10.243  -24.991 -7.632  1.00 45.74 235 A 1 
ATOM 1832 O OE2   . GLU A 1 235 ? 10.572  -23.320 -9.026  1.00 47.81 235 A 1 
ATOM 1833 N N     . TYR A 1 236 ? 12.932  -24.625 -13.966 1.00 53.94 236 A 1 
ATOM 1834 C CA    . TYR A 1 236 ? 13.097  -24.018 -15.278 1.00 48.50 236 A 1 
ATOM 1835 C C     . TYR A 1 236 ? 13.213  -25.075 -16.386 1.00 45.22 236 A 1 
ATOM 1836 O O     . TYR A 1 236 ? 12.572  -24.930 -17.425 1.00 43.13 236 A 1 
ATOM 1837 C CB    . TYR A 1 236 ? 14.303  -23.081 -15.263 1.00 46.99 236 A 1 
ATOM 1838 C CG    . TYR A 1 236 ? 14.284  -22.093 -16.403 1.00 42.43 236 A 1 
ATOM 1839 C CD1   . TYR A 1 236 ? 14.854  -22.421 -17.642 1.00 41.89 236 A 1 
ATOM 1840 C CD2   . TYR A 1 236 ? 13.689  -20.817 -16.230 1.00 42.60 236 A 1 
ATOM 1841 C CE1   . TYR A 1 236 ? 14.868  -21.487 -18.686 1.00 36.34 236 A 1 
ATOM 1842 C CE2   . TYR A 1 236 ? 13.708  -19.875 -17.263 1.00 36.83 236 A 1 
ATOM 1843 C CZ    . TYR A 1 236 ? 14.308  -20.205 -18.500 1.00 40.89 236 A 1 
ATOM 1844 O OH    . TYR A 1 236 ? 14.375  -19.282 -19.510 1.00 40.26 236 A 1 
ATOM 1845 N N     . ALA A 1 237 ? 13.957  -26.171 -16.137 1.00 67.06 237 A 1 
ATOM 1846 C CA    . ALA A 1 237 ? 14.038  -27.295 -17.060 1.00 65.73 237 A 1 
ATOM 1847 C C     . ALA A 1 237 ? 12.678  -27.986 -17.242 1.00 62.53 237 A 1 
ATOM 1848 O O     . ALA A 1 237 ? 12.326  -28.359 -18.362 1.00 66.63 237 A 1 
ATOM 1849 C CB    . ALA A 1 237 ? 15.113  -28.269 -16.574 1.00 66.85 237 A 1 
ATOM 1850 N N     . GLU A 1 238 ? 11.889  -28.116 -16.170 1.00 61.97 238 A 1 
ATOM 1851 C CA    . GLU A 1 238 ? 10.519  -28.639 -16.238 1.00 62.66 238 A 1 
ATOM 1852 C C     . GLU A 1 238 ? 9.592   -27.691 -17.019 1.00 58.96 238 A 1 
ATOM 1853 O O     . GLU A 1 238 ? 8.793   -28.150 -17.827 1.00 60.75 238 A 1 
ATOM 1854 C CB    . GLU A 1 238 ? 9.974   -28.901 -14.827 1.00 63.03 238 A 1 
ATOM 1855 C CG    . GLU A 1 238 ? 10.535  -30.192 -14.196 1.00 57.49 238 A 1 
ATOM 1856 C CD    . GLU A 1 238 ? 10.088  -30.448 -12.745 1.00 52.74 238 A 1 
ATOM 1857 O OE1   . GLU A 1 238 ? 10.634  -31.395 -12.121 1.00 48.85 238 A 1 
ATOM 1858 O OE2   . GLU A 1 238 ? 9.214   -29.708 -12.248 1.00 48.95 238 A 1 
ATOM 1859 N N     . GLN A 1 239 ? 9.733   -26.365 -16.836 1.00 59.26 239 A 1 
ATOM 1860 C CA    . GLN A 1 239 ? 8.984   -25.385 -17.628 1.00 57.32 239 A 1 
ATOM 1861 C C     . GLN A 1 239 ? 9.393   -25.373 -19.105 1.00 55.82 239 A 1 
ATOM 1862 O O     . GLN A 1 239 ? 8.526   -25.226 -19.966 1.00 57.44 239 A 1 
ATOM 1863 C CB    . GLN A 1 239 ? 9.150   -23.976 -17.054 1.00 57.38 239 A 1 
ATOM 1864 C CG    . GLN A 1 239 ? 8.273   -23.756 -15.815 1.00 53.51 239 A 1 
ATOM 1865 C CD    . GLN A 1 239 ? 8.383   -22.330 -15.250 1.00 48.86 239 A 1 
ATOM 1866 O OE1   . GLN A 1 239 ? 8.883   -21.396 -15.869 1.00 47.22 239 A 1 
ATOM 1867 N NE2   . GLN A 1 239 ? 7.880   -22.107 -14.063 1.00 43.48 239 A 1 
ATOM 1868 N N     . GLN A 1 240 ? 10.702  -25.512 -19.396 1.00 62.80 240 A 1 
ATOM 1869 C CA    . GLN A 1 240 ? 11.205  -25.647 -20.764 1.00 63.84 240 A 1 
ATOM 1870 C C     . GLN A 1 240 ? 10.676  -26.937 -21.395 1.00 61.43 240 A 1 
ATOM 1871 O O     . GLN A 1 240 ? 10.085  -26.883 -22.469 1.00 62.96 240 A 1 
ATOM 1872 C CB    . GLN A 1 240 ? 12.739  -25.624 -20.766 1.00 63.85 240 A 1 
ATOM 1873 C CG    . GLN A 1 240 ? 13.364  -24.216 -20.640 1.00 60.68 240 A 1 
ATOM 1874 C CD    . GLN A 1 240 ? 13.505  -23.471 -21.975 1.00 55.87 240 A 1 
ATOM 1875 O OE1   . GLN A 1 240 ? 12.914  -23.793 -22.986 1.00 53.88 240 A 1 
ATOM 1876 N NE2   . GLN A 1 240 ? 14.306  -22.425 -22.013 1.00 50.05 240 A 1 
ATOM 1877 N N     . MET A 1 241 ? 10.775  -28.088 -20.689 1.00 70.15 241 A 1 
ATOM 1878 C CA    . MET A 1 241 ? 10.189  -29.345 -21.162 1.00 69.44 241 A 1 
ATOM 1879 C C     . MET A 1 241 ? 8.678   -29.230 -21.388 1.00 66.56 241 A 1 
ATOM 1880 O O     . MET A 1 241 ? 8.184   -29.728 -22.387 1.00 67.45 241 A 1 
ATOM 1881 C CB    . MET A 1 241 ? 10.475  -30.498 -20.190 1.00 69.50 241 A 1 
ATOM 1882 C CG    . MET A 1 241 ? 11.767  -31.236 -20.537 1.00 62.39 241 A 1 
ATOM 1883 S SD    . MET A 1 241 ? 11.975  -32.837 -19.685 1.00 58.17 241 A 1 
ATOM 1884 C CE    . MET A 1 241 ? 12.476  -32.252 -18.046 1.00 50.88 241 A 1 
ATOM 1885 N N     . GLN A 1 242 ? 7.938   -28.552 -20.495 1.00 63.95 242 A 1 
ATOM 1886 C CA    . GLN A 1 242 ? 6.509   -28.327 -20.712 1.00 62.30 242 A 1 
ATOM 1887 C C     . GLN A 1 242 ? 6.228   -27.449 -21.934 1.00 57.67 242 A 1 
ATOM 1888 O O     . GLN A 1 242 ? 5.287   -27.732 -22.665 1.00 60.55 242 A 1 
ATOM 1889 C CB    . GLN A 1 242 ? 5.855   -27.704 -19.479 1.00 63.62 242 A 1 
ATOM 1890 C CG    . GLN A 1 242 ? 5.522   -28.763 -18.416 1.00 59.24 242 A 1 
ATOM 1891 C CD    . GLN A 1 242 ? 4.805   -28.175 -17.208 1.00 54.98 242 A 1 
ATOM 1892 O OE1   . GLN A 1 242 ? 4.498   -26.996 -17.094 1.00 52.33 242 A 1 
ATOM 1893 N NE2   . GLN A 1 242 ? 4.478   -29.008 -16.236 1.00 48.03 242 A 1 
ATOM 1894 N N     . LYS A 1 243 ? 7.065   -26.418 -22.170 1.00 50.67 243 A 1 
ATOM 1895 C CA    . LYS A 1 243 ? 6.943   -25.607 -23.387 1.00 49.90 243 A 1 
ATOM 1896 C C     . LYS A 1 243 ? 7.248   -26.419 -24.641 1.00 44.43 243 A 1 
ATOM 1897 O O     . LYS A 1 243 ? 6.464   -26.369 -25.580 1.00 44.86 243 A 1 
ATOM 1898 C CB    . LYS A 1 243 ? 7.835   -24.372 -23.315 1.00 50.05 243 A 1 
ATOM 1899 C CG    . LYS A 1 243 ? 7.218   -23.264 -22.456 1.00 48.47 243 A 1 
ATOM 1900 C CD    . LYS A 1 243 ? 8.163   -22.067 -22.475 1.00 48.12 243 A 1 
ATOM 1901 C CE    . LYS A 1 243 ? 7.592   -20.902 -21.677 1.00 42.87 243 A 1 
ATOM 1902 N NZ    . LYS A 1 243 ? 8.511   -19.744 -21.732 1.00 39.59 243 A 1 
ATOM 1903 N N     . GLU A 1 244 ? 8.334   -27.221 -24.622 1.00 63.04 244 A 1 
ATOM 1904 C CA    . GLU A 1 244 ? 8.668   -28.111 -25.737 1.00 61.75 244 A 1 
ATOM 1905 C C     . GLU A 1 244 ? 7.584   -29.177 -25.957 1.00 55.60 244 A 1 
ATOM 1906 O O     . GLU A 1 244 ? 7.260   -29.495 -27.100 1.00 55.60 244 A 1 
ATOM 1907 C CB    . GLU A 1 244 ? 10.016  -28.800 -25.505 1.00 61.00 244 A 1 
ATOM 1908 C CG    . GLU A 1 244 ? 11.211  -27.867 -25.758 1.00 55.48 244 A 1 
ATOM 1909 C CD    . GLU A 1 244 ? 12.561  -28.599 -25.676 1.00 53.20 244 A 1 
ATOM 1910 O OE1   . GLU A 1 244 ? 13.554  -28.047 -26.202 1.00 46.75 244 A 1 
ATOM 1911 O OE2   . GLU A 1 244 ? 12.612  -29.702 -25.079 1.00 47.28 244 A 1 
ATOM 1912 N N     . TYR A 1 245 ? 6.976   -29.708 -24.879 1.00 58.38 245 A 1 
ATOM 1913 C CA    . TYR A 1 245 ? 5.833   -30.623 -25.000 1.00 54.76 245 A 1 
ATOM 1914 C C     . TYR A 1 245 ? 4.630   -29.946 -25.655 1.00 49.00 245 A 1 
ATOM 1915 O O     . TYR A 1 245 ? 4.045   -30.528 -26.563 1.00 47.89 245 A 1 
ATOM 1916 C CB    . TYR A 1 245 ? 5.465   -31.215 -23.630 1.00 52.08 245 A 1 
ATOM 1917 C CG    . TYR A 1 245 ? 5.855   -32.665 -23.492 1.00 47.02 245 A 1 
ATOM 1918 C CD1   . TYR A 1 245 ? 4.963   -33.681 -23.920 1.00 45.46 245 A 1 
ATOM 1919 C CD2   . TYR A 1 245 ? 7.112   -33.034 -22.975 1.00 45.20 245 A 1 
ATOM 1920 C CE1   . TYR A 1 245 ? 5.323   -35.021 -23.823 1.00 37.79 245 A 1 
ATOM 1921 C CE2   . TYR A 1 245 ? 7.486   -34.379 -22.873 1.00 39.69 245 A 1 
ATOM 1922 C CZ    . TYR A 1 245 ? 6.587   -35.383 -23.296 1.00 41.82 245 A 1 
ATOM 1923 O OH    . TYR A 1 245 ? 6.944   -36.706 -23.199 1.00 39.76 245 A 1 
ATOM 1924 N N     . VAL A 1 246 ? 4.300   -28.708 -25.233 1.00 57.31 246 A 1 
ATOM 1925 C CA    . VAL A 1 246 ? 3.158   -27.974 -25.808 1.00 56.62 246 A 1 
ATOM 1926 C C     . VAL A 1 246 ? 3.422   -27.584 -27.269 1.00 52.57 246 A 1 
ATOM 1927 O O     . VAL A 1 246 ? 2.507   -27.661 -28.091 1.00 52.30 246 A 1 
ATOM 1928 C CB    . VAL A 1 246 ? 2.802   -26.754 -24.945 1.00 54.32 246 A 1 
ATOM 1929 C CG1   . VAL A 1 246 ? 1.706   -25.883 -25.578 1.00 49.48 246 A 1 
ATOM 1930 C CG2   . VAL A 1 246 ? 2.261   -27.181 -23.574 1.00 55.08 246 A 1 
ATOM 1931 N N     . GLU A 1 247 ? 4.662   -27.207 -27.605 1.00 50.12 247 A 1 
ATOM 1932 C CA    . GLU A 1 247 ? 5.031   -26.934 -29.007 1.00 50.05 247 A 1 
ATOM 1933 C C     . GLU A 1 247 ? 5.028   -28.218 -29.860 1.00 44.18 247 A 1 
ATOM 1934 O O     . GLU A 1 247 ? 4.559   -28.185 -30.997 1.00 43.26 247 A 1 
ATOM 1935 C CB    . GLU A 1 247 ? 6.386   -26.206 -29.103 1.00 48.89 247 A 1 
ATOM 1936 C CG    . GLU A 1 247 ? 6.242   -24.706 -28.791 1.00 46.24 247 A 1 
ATOM 1937 C CD    . GLU A 1 247 ? 7.512   -23.876 -29.051 1.00 44.00 247 A 1 
ATOM 1938 O OE1   . GLU A 1 247 ? 7.363   -22.639 -29.197 1.00 40.97 247 A 1 
ATOM 1939 O OE2   . GLU A 1 247 ? 8.620   -24.452 -29.087 1.00 41.78 247 A 1 
ATOM 1940 N N     . ASN A 1 248 ? 5.497   -29.352 -29.308 1.00 52.43 248 A 1 
ATOM 1941 C CA    . ASN A 1 248 ? 5.498   -30.626 -30.032 1.00 52.43 248 A 1 
ATOM 1942 C C     . ASN A 1 248 ? 4.100   -31.243 -30.169 1.00 46.51 248 A 1 
ATOM 1943 O O     . ASN A 1 248 ? 3.786   -31.755 -31.241 1.00 44.47 248 A 1 
ATOM 1944 C CB    . ASN A 1 248 ? 6.489   -31.601 -29.370 1.00 49.76 248 A 1 
ATOM 1945 C CG    . ASN A 1 248 ? 7.927   -31.366 -29.798 1.00 46.94 248 A 1 
ATOM 1946 O OD1   . ASN A 1 248 ? 8.239   -31.088 -30.950 1.00 45.50 248 A 1 
ATOM 1947 N ND2   . ASN A 1 248 ? 8.868   -31.508 -28.895 1.00 47.25 248 A 1 
ATOM 1948 N N     . GLU A 1 249 ? 3.243   -31.157 -29.140 1.00 52.30 249 A 1 
ATOM 1949 C CA    . GLU A 1 249 ? 1.841   -31.625 -29.271 1.00 52.64 249 A 1 
ATOM 1950 C C     . GLU A 1 249 ? 1.073   -30.805 -30.321 1.00 48.69 249 A 1 
ATOM 1951 O O     . GLU A 1 249 ? 0.238   -31.350 -31.047 1.00 45.29 249 A 1 
ATOM 1952 C CB    . GLU A 1 249 ? 1.097   -31.558 -27.930 1.00 48.64 249 A 1 
ATOM 1953 C CG    . GLU A 1 249 ? 1.348   -32.776 -27.028 1.00 45.15 249 A 1 
ATOM 1954 C CD    . GLU A 1 249 ? 0.393   -32.837 -25.810 1.00 42.88 249 A 1 
ATOM 1955 O OE1   . GLU A 1 249 ? 0.254   -33.943 -25.238 1.00 38.87 249 A 1 
ATOM 1956 O OE2   . GLU A 1 249 ? -0.195  -31.790 -25.444 1.00 39.51 249 A 1 
ATOM 1957 N N     . GLY A 1 250 ? 1.398   -29.509 -30.461 1.00 41.09 250 A 1 
ATOM 1958 C CA    . GLY A 1 250 ? 0.809   -28.685 -31.522 1.00 40.49 250 A 1 
ATOM 1959 C C     . GLY A 1 250 ? 1.210   -29.101 -32.940 1.00 37.77 250 A 1 
ATOM 1960 O O     . GLY A 1 250 ? 0.505   -28.770 -33.897 1.00 36.49 250 A 1 
ATOM 1961 N N     . SER A 1 251 ? 2.328   -29.830 -33.077 1.00 46.74 251 A 1 
ATOM 1962 C CA    . SER A 1 251 ? 2.832   -30.324 -34.358 1.00 46.81 251 A 1 
ATOM 1963 C C     . SER A 1 251 ? 2.322   -31.711 -34.740 1.00 42.84 251 A 1 
ATOM 1964 O O     . SER A 1 251 ? 2.799   -32.268 -35.732 1.00 41.42 251 A 1 
ATOM 1965 C CB    . SER A 1 251 ? 4.356   -30.276 -34.389 1.00 45.12 251 A 1 
ATOM 1966 O OG    . SER A 1 251 ? 4.839   -30.542 -35.697 1.00 42.08 251 A 1 
ATOM 1967 N N     . GLU A 1 252 ? 1.387   -32.294 -33.995 1.00 37.41 252 A 1 
ATOM 1968 C CA    . GLU A 1 252 ? 0.749   -33.530 -34.462 1.00 38.98 252 A 1 
ATOM 1969 C C     . GLU A 1 252 ? 0.053   -33.242 -35.793 1.00 35.03 252 A 1 
ATOM 1970 O O     . GLU A 1 252 ? -0.974  -32.559 -35.884 1.00 33.65 252 A 1 
ATOM 1971 C CB    . GLU A 1 252 ? -0.202  -34.165 -33.437 1.00 37.58 252 A 1 
ATOM 1972 C CG    . GLU A 1 252 ? 0.547   -35.008 -32.384 1.00 36.93 252 A 1 
ATOM 1973 C CD    . GLU A 1 252 ? -0.370  -36.003 -31.640 1.00 36.26 252 A 1 
ATOM 1974 O OE1   . GLU A 1 252 ? 0.165   -37.041 -31.185 1.00 33.38 252 A 1 
ATOM 1975 O OE2   . GLU A 1 252 ? -1.597  -35.771 -31.598 1.00 33.57 252 A 1 
ATOM 1976 N N     . CYS A 1 253 ? 0.674   -33.774 -36.836 1.00 42.94 253 A 1 
ATOM 1977 C CA    . CYS A 1 253 ? 0.129   -33.765 -38.175 1.00 43.55 253 A 1 
ATOM 1978 C C     . CYS A 1 253 ? -1.264  -34.400 -38.107 1.00 38.43 253 A 1 
ATOM 1979 O O     . CYS A 1 253 ? -1.394  -35.613 -37.985 1.00 38.94 253 A 1 
ATOM 1980 C CB    . CYS A 1 253 ? 1.049   -34.566 -39.105 1.00 42.65 253 A 1 
ATOM 1981 S SG    . CYS A 1 253 ? 2.559   -33.632 -39.479 1.00 40.93 253 A 1 
ATOM 1982 N N     . ILE A 1 254 ? -2.281  -33.561 -38.249 1.00 33.11 254 A 1 
ATOM 1983 C CA    . ILE A 1 254 ? -3.641  -34.024 -38.509 1.00 36.05 254 A 1 
ATOM 1984 C C     . ILE A 1 254 ? -3.587  -34.753 -39.848 1.00 33.64 254 A 1 
ATOM 1985 O O     . ILE A 1 254 ? -3.743  -34.146 -40.910 1.00 32.63 254 A 1 
ATOM 1986 C CB    . ILE A 1 254 ? -4.659  -32.867 -38.508 1.00 34.98 254 A 1 
ATOM 1987 C CG1   . ILE A 1 254 ? -4.633  -32.104 -37.163 1.00 33.54 254 A 1 
ATOM 1988 C CG2   . ILE A 1 254 ? -6.079  -33.407 -38.783 1.00 36.63 254 A 1 
ATOM 1989 C CD1   . ILE A 1 254 ? -5.500  -30.842 -37.134 1.00 35.09 254 A 1 
ATOM 1990 N N     . VAL A 1 255 ? -3.271  -36.052 -39.804 1.00 40.00 255 A 1 
ATOM 1991 C CA    . VAL A 1 255 ? -3.363  -36.910 -40.979 1.00 43.94 255 A 1 
ATOM 1992 C C     . VAL A 1 255 ? -4.827  -36.861 -41.402 1.00 40.12 255 A 1 
ATOM 1993 O O     . VAL A 1 255 ? -5.685  -37.266 -40.608 1.00 38.46 255 A 1 
ATOM 1994 C CB    . VAL A 1 255 ? -2.906  -38.349 -40.693 1.00 42.50 255 A 1 
ATOM 1995 C CG1   . VAL A 1 255 ? -2.989  -39.197 -41.965 1.00 39.44 255 A 1 
ATOM 1996 C CG2   . VAL A 1 255 ? -1.460  -38.392 -40.196 1.00 43.86 255 A 1 
ATOM 1997 N N     . PRO A 1 256 ? -5.142  -36.333 -42.584 1.00 41.07 256 A 1 
ATOM 1998 C CA    . PRO A 1 256 ? -6.519  -36.208 -43.009 1.00 42.63 256 A 1 
ATOM 1999 C C     . PRO A 1 256 ? -7.050  -37.607 -43.323 1.00 40.90 256 A 1 
ATOM 2000 O O     . PRO A 1 256 ? -6.977  -38.064 -44.456 1.00 39.59 256 A 1 
ATOM 2001 C CB    . PRO A 1 256 ? -6.478  -35.258 -44.218 1.00 40.09 256 A 1 
ATOM 2002 C CG    . PRO A 1 256 ? -5.106  -35.519 -44.817 1.00 40.59 256 A 1 
ATOM 2003 C CD    . PRO A 1 256 ? -4.234  -35.823 -43.588 1.00 46.79 256 A 1 
ATOM 2004 N N     . SER A 1 257 ? -7.527  -38.307 -42.291 1.00 43.10 257 A 1 
ATOM 2005 C CA    . SER A 1 257 ? -8.165  -39.601 -42.482 1.00 47.40 257 A 1 
ATOM 2006 C C     . SER A 1 257 ? -9.381  -39.372 -43.379 1.00 45.58 257 A 1 
ATOM 2007 O O     . SER A 1 257 ? -10.351 -38.724 -42.998 1.00 44.82 257 A 1 
ATOM 2008 C CB    . SER A 1 257 ? -8.512  -40.267 -41.144 1.00 44.72 257 A 1 
ATOM 2009 O OG    . SER A 1 257 ? -9.368  -39.475 -40.359 1.00 41.74 257 A 1 
ATOM 2010 N N     . GLN A 1 258 ? -9.290  -39.869 -44.592 1.00 34.84 258 A 1 
ATOM 2011 C CA    . GLN A 1 258 ? -10.369 -39.862 -45.575 1.00 38.24 258 A 1 
ATOM 2012 C C     . GLN A 1 258 ? -11.487 -40.803 -45.113 1.00 35.25 258 A 1 
ATOM 2013 O O     . GLN A 1 258 ? -11.697 -41.870 -45.680 1.00 33.57 258 A 1 
ATOM 2014 C CB    . GLN A 1 258 ? -9.854  -40.271 -46.964 1.00 36.39 258 A 1 
ATOM 2015 C CG    . GLN A 1 258 ? -8.941  -39.260 -47.645 1.00 35.20 258 A 1 
ATOM 2016 C CD    . GLN A 1 258 ? -8.564  -39.691 -49.076 1.00 34.23 258 A 1 
ATOM 2017 O OE1   . GLN A 1 258 ? -8.801  -40.798 -49.521 1.00 34.13 258 A 1 
ATOM 2018 N NE2   . GLN A 1 258 ? -7.962  -38.816 -49.850 1.00 33.46 258 A 1 
ATOM 2019 N N     . SER A 1 259 ? -12.163 -40.442 -44.030 1.00 35.05 259 A 1 
ATOM 2020 C CA    . SER A 1 259 ? -13.326 -41.207 -43.605 1.00 37.04 259 A 1 
ATOM 2021 C C     . SER A 1 259 ? -14.380 -41.099 -44.708 1.00 33.85 259 A 1 
ATOM 2022 O O     . SER A 1 259 ? -14.959 -40.044 -44.958 1.00 33.87 259 A 1 
ATOM 2023 C CB    . SER A 1 259 ? -13.839 -40.768 -42.228 1.00 36.44 259 A 1 
ATOM 2024 O OG    . SER A 1 259 ? -14.232 -39.415 -42.209 1.00 36.21 259 A 1 
ATOM 2025 N N     . THR A 1 260 ? -14.563 -42.223 -45.430 1.00 39.99 260 A 1 
ATOM 2026 C CA    . THR A 1 260 ? -15.571 -42.393 -46.474 1.00 43.34 260 A 1 
ATOM 2027 C C     . THR A 1 260 ? -16.953 -42.344 -45.832 1.00 39.73 260 A 1 
ATOM 2028 O O     . THR A 1 260 ? -17.539 -43.373 -45.501 1.00 38.85 260 A 1 
ATOM 2029 C CB    . THR A 1 260 ? -15.353 -43.705 -47.234 1.00 39.79 260 A 1 
ATOM 2030 O OG1   . THR A 1 260 ? -15.017 -44.755 -46.345 1.00 37.56 260 A 1 
ATOM 2031 C CG2   . THR A 1 260 ? -14.204 -43.600 -48.228 1.00 40.34 260 A 1 
ATOM 2032 N N     . ILE A 1 261 ? -17.461 -41.117 -45.604 1.00 31.64 261 A 1 
ATOM 2033 C CA    . ILE A 1 261 ? -18.810 -40.925 -45.077 1.00 35.03 261 A 1 
ATOM 2034 C C     . ILE A 1 261 ? -19.786 -41.477 -46.121 1.00 32.01 261 A 1 
ATOM 2035 O O     . ILE A 1 261 ? -20.067 -40.842 -47.136 1.00 31.79 261 A 1 
ATOM 2036 C CB    . ILE A 1 261 ? -19.100 -39.458 -44.699 1.00 33.99 261 A 1 
ATOM 2037 C CG1   . ILE A 1 261 ? -18.130 -38.988 -43.590 1.00 34.21 261 A 1 
ATOM 2038 C CG2   . ILE A 1 261 ? -20.564 -39.301 -44.228 1.00 38.31 261 A 1 
ATOM 2039 C CD1   . ILE A 1 261 ? -18.248 -37.504 -43.228 1.00 37.19 261 A 1 
ATOM 2040 N N     . VAL A 1 262 ? -20.249 -42.707 -45.866 1.00 33.52 262 A 1 
ATOM 2041 C CA    . VAL A 1 262 ? -21.255 -43.373 -46.693 1.00 38.71 262 A 1 
ATOM 2042 C C     . VAL A 1 262 ? -22.519 -42.516 -46.668 1.00 35.30 262 A 1 
ATOM 2043 O O     . VAL A 1 262 ? -23.181 -42.372 -45.636 1.00 34.73 262 A 1 
ATOM 2044 C CB    . VAL A 1 262 ? -21.533 -44.805 -46.200 1.00 36.32 262 A 1 
ATOM 2045 C CG1   . VAL A 1 262 ? -22.594 -45.496 -47.056 1.00 34.78 262 A 1 
ATOM 2046 C CG2   . VAL A 1 262 ? -20.261 -45.659 -46.250 1.00 41.12 262 A 1 
ATOM 2047 N N     . ARG A 1 263 ? -22.840 -41.926 -47.811 1.00 37.69 263 A 1 
ATOM 2048 C CA    . ARG A 1 263 ? -24.075 -41.158 -48.029 1.00 42.54 263 A 1 
ATOM 2049 C C     . ARG A 1 263 ? -25.285 -42.078 -47.858 1.00 38.64 263 A 1 
ATOM 2050 O O     . ARG A 1 263 ? -25.736 -42.690 -48.824 1.00 38.42 263 A 1 
ATOM 2051 C CB    . ARG A 1 263 ? -24.091 -40.540 -49.439 1.00 40.39 263 A 1 
ATOM 2052 C CG    . ARG A 1 263 ? -23.143 -39.348 -49.636 1.00 39.29 263 A 1 
ATOM 2053 C CD    . ARG A 1 263 ? -23.290 -38.817 -51.081 1.00 36.84 263 A 1 
ATOM 2054 N NE    . ARG A 1 263 ? -22.506 -37.599 -51.314 1.00 35.05 263 A 1 
ATOM 2055 C CZ    . ARG A 1 263 ? -22.414 -36.928 -52.445 1.00 30.89 263 A 1 
ATOM 2056 N NH1   . ARG A 1 263 ? -23.040 -37.320 -53.529 1.00 29.03 263 A 1 
ATOM 2057 N NH2   . ARG A 1 263 ? -21.700 -35.842 -52.519 1.00 27.82 263 A 1 
ATOM 2058 N N     . ARG A 1 264 ? -25.810 -42.205 -46.668 1.00 36.27 264 A 1 
ATOM 2059 C CA    . ARG A 1 264 ? -27.126 -42.838 -46.498 1.00 40.25 264 A 1 
ATOM 2060 C C     . ARG A 1 264 ? -28.179 -41.960 -47.187 1.00 36.01 264 A 1 
ATOM 2061 O O     . ARG A 1 264 ? -28.267 -40.780 -46.848 1.00 34.51 264 A 1 
ATOM 2062 C CB    . ARG A 1 264 ? -27.476 -43.086 -45.023 1.00 37.52 264 A 1 
ATOM 2063 C CG    . ARG A 1 264 ? -26.930 -44.444 -44.535 1.00 35.69 264 A 1 
ATOM 2064 C CD    . ARG A 1 264 ? -27.446 -44.770 -43.124 1.00 33.80 264 A 1 
ATOM 2065 N NE    . ARG A 1 264 ? -27.061 -46.122 -42.700 1.00 32.03 264 A 1 
ATOM 2066 C CZ    . ARG A 1 264 ? -27.374 -46.715 -41.546 1.00 28.37 264 A 1 
ATOM 2067 N NH1   . ARG A 1 264 ? -28.081 -46.090 -40.642 1.00 26.87 264 A 1 
ATOM 2068 N NH2   . ARG A 1 264 ? -26.974 -47.922 -41.297 1.00 26.22 264 A 1 
ATOM 2069 N N     . PRO A 1 265 ? -28.940 -42.513 -48.137 1.00 33.67 265 A 1 
ATOM 2070 C CA    . PRO A 1 265 ? -29.951 -41.758 -48.852 1.00 37.42 265 A 1 
ATOM 2071 C C     . PRO A 1 265 ? -31.134 -41.513 -47.907 1.00 35.37 265 A 1 
ATOM 2072 O O     . PRO A 1 265 ? -31.921 -42.412 -47.644 1.00 33.51 265 A 1 
ATOM 2073 C CB    . PRO A 1 265 ? -30.310 -42.626 -50.065 1.00 34.17 265 A 1 
ATOM 2074 C CG    . PRO A 1 265 ? -30.080 -44.060 -49.564 1.00 35.47 265 A 1 
ATOM 2075 C CD    . PRO A 1 265 ? -28.914 -43.901 -48.578 1.00 42.30 265 A 1 
ATOM 2076 N N     . HIS A 1 266 ? -31.222 -40.304 -47.350 1.00 39.52 266 A 1 
ATOM 2077 C CA    . HIS A 1 266 ? -32.380 -39.929 -46.550 1.00 44.42 266 A 1 
ATOM 2078 C C     . HIS A 1 266 ? -33.624 -39.908 -47.449 1.00 42.07 266 A 1 
ATOM 2079 O O     . HIS A 1 266 ? -33.704 -39.095 -48.380 1.00 41.71 266 A 1 
ATOM 2080 C CB    . HIS A 1 266 ? -32.150 -38.597 -45.819 1.00 41.49 266 A 1 
ATOM 2081 C CG    . HIS A 1 266 ? -31.989 -38.791 -44.335 1.00 39.49 266 A 1 
ATOM 2082 N ND1   . HIS A 1 266 ? -33.003 -38.890 -43.405 1.00 37.51 266 A 1 
ATOM 2083 C CD2   . HIS A 1 266 ? -30.820 -38.957 -43.642 1.00 37.86 266 A 1 
ATOM 2084 C CE1   . HIS A 1 266 ? -32.454 -39.096 -42.201 1.00 34.12 266 A 1 
ATOM 2085 N NE2   . HIS A 1 266 ? -31.124 -39.153 -42.297 1.00 34.57 266 A 1 
ATOM 2086 N N     . GLN A 1 267 ? -34.552 -40.837 -47.215 1.00 39.87 267 A 1 
ATOM 2087 C CA    . GLN A 1 267 ? -35.796 -40.939 -47.973 1.00 42.40 267 A 1 
ATOM 2088 C C     . GLN A 1 267 ? -36.658 -39.692 -47.766 1.00 39.93 267 A 1 
ATOM 2089 O O     . GLN A 1 267 ? -36.864 -39.241 -46.640 1.00 38.50 267 A 1 
ATOM 2090 C CB    . GLN A 1 267 ? -36.575 -42.207 -47.587 1.00 39.58 267 A 1 
ATOM 2091 C CG    . GLN A 1 267 ? -36.008 -43.477 -48.244 1.00 37.17 267 A 1 
ATOM 2092 C CD    . GLN A 1 267 ? -36.825 -44.732 -47.900 1.00 34.44 267 A 1 
ATOM 2093 O OE1   . GLN A 1 267 ? -37.565 -44.780 -46.948 1.00 35.14 267 A 1 
ATOM 2094 N NE2   . GLN A 1 267 ? -36.702 -45.791 -48.668 1.00 33.19 267 A 1 
ATOM 2095 N N     . SER A 1 268 ? -37.178 -39.165 -48.867 1.00 37.22 268 A 1 
ATOM 2096 C CA    . SER A 1 268 ? -37.914 -37.897 -48.987 1.00 38.68 268 A 1 
ATOM 2097 C C     . SER A 1 268 ? -39.405 -38.007 -48.656 1.00 36.25 268 A 1 
ATOM 2098 O O     . SER A 1 268 ? -40.219 -37.511 -49.426 1.00 34.84 268 A 1 
ATOM 2099 C CB    . SER A 1 268 ? -37.724 -37.374 -50.408 1.00 36.04 268 A 1 
ATOM 2100 O OG    . SER A 1 268 ? -38.310 -38.252 -51.351 1.00 33.81 268 A 1 
ATOM 2101 N N     . GLY A 1 269 ? -39.797 -38.719 -47.617 1.00 34.50 269 A 1 
ATOM 2102 C CA    . GLY A 1 269 ? -41.203 -39.050 -47.360 1.00 35.56 269 A 1 
ATOM 2103 C C     . GLY A 1 269 ? -42.140 -37.841 -47.448 1.00 33.18 269 A 1 
ATOM 2104 O O     . GLY A 1 269 ? -42.100 -36.959 -46.606 1.00 31.59 269 A 1 
ATOM 2105 N N     . TYR A 1 270 ? -43.005 -37.858 -48.477 1.00 31.64 270 A 1 
ATOM 2106 C CA    . TYR A 1 270 ? -43.794 -36.719 -48.992 1.00 34.44 270 A 1 
ATOM 2107 C C     . TYR A 1 270 ? -45.045 -36.340 -48.182 1.00 31.12 270 A 1 
ATOM 2108 O O     . TYR A 1 270 ? -45.814 -35.520 -48.665 1.00 30.02 270 A 1 
ATOM 2109 C CB    . TYR A 1 270 ? -44.200 -37.057 -50.431 1.00 32.45 270 A 1 
ATOM 2110 C CG    . TYR A 1 270 ? -43.435 -36.331 -51.519 1.00 32.58 270 A 1 
ATOM 2111 C CD1   . TYR A 1 270 ? -43.919 -35.098 -52.024 1.00 34.64 270 A 1 
ATOM 2112 C CD2   . TYR A 1 270 ? -42.275 -36.898 -52.068 1.00 35.75 270 A 1 
ATOM 2113 C CE1   . TYR A 1 270 ? -43.235 -34.448 -53.052 1.00 32.01 270 A 1 
ATOM 2114 C CE2   . TYR A 1 270 ? -41.576 -36.249 -53.100 1.00 31.30 270 A 1 
ATOM 2115 C CZ    . TYR A 1 270 ? -42.063 -35.015 -53.602 1.00 32.19 270 A 1 
ATOM 2116 O OH    . TYR A 1 270 ? -41.397 -34.379 -54.619 1.00 33.42 270 A 1 
ATOM 2117 N N     . ALA A 1 271 ? -45.328 -36.963 -47.049 1.00 33.40 271 A 1 
ATOM 2118 C CA    . ALA A 1 271 ? -46.697 -37.184 -46.545 1.00 34.62 271 A 1 
ATOM 2119 C C     . ALA A 1 271 ? -47.626 -35.949 -46.637 1.00 31.65 271 A 1 
ATOM 2120 O O     . ALA A 1 271 ? -47.326 -34.908 -46.057 1.00 30.83 271 A 1 
ATOM 2121 C CB    . ALA A 1 271 ? -46.628 -37.744 -45.125 1.00 33.07 271 A 1 
ATOM 2122 N N     . PRO A 1 272 ? -48.781 -36.090 -47.356 1.00 34.86 272 A 1 
ATOM 2123 C CA    . PRO A 1 272 ? -49.571 -34.971 -47.871 1.00 37.87 272 A 1 
ATOM 2124 C C     . PRO A 1 272 ? -50.699 -34.555 -46.912 1.00 36.25 272 A 1 
ATOM 2125 O O     . PRO A 1 272 ? -51.855 -34.576 -47.301 1.00 36.30 272 A 1 
ATOM 2126 C CB    . PRO A 1 272 ? -50.097 -35.511 -49.204 1.00 35.67 272 A 1 
ATOM 2127 C CG    . PRO A 1 272 ? -50.429 -36.964 -48.846 1.00 38.09 272 A 1 
ATOM 2128 C CD    . PRO A 1 272 ? -49.273 -37.333 -47.913 1.00 47.54 272 A 1 
ATOM 2129 N N     . LEU A 1 273 ? -50.430 -34.302 -45.645 1.00 33.16 273 A 1 
ATOM 2130 C CA    . LEU A 1 273 ? -51.505 -34.278 -44.642 1.00 37.48 273 A 1 
ATOM 2131 C C     . LEU A 1 273 ? -52.584 -33.218 -44.965 1.00 35.39 273 A 1 
ATOM 2132 O O     . LEU A 1 273 ? -52.291 -32.030 -45.094 1.00 35.39 273 A 1 
ATOM 2133 C CB    . LEU A 1 273 ? -50.924 -34.143 -43.227 1.00 34.40 273 A 1 
ATOM 2134 C CG    . LEU A 1 273 ? -51.753 -34.940 -42.178 1.00 33.33 273 A 1 
ATOM 2135 C CD1   . LEU A 1 273 ? -50.960 -36.139 -41.668 1.00 34.06 273 A 1 
ATOM 2136 C CD2   . LEU A 1 273 ? -52.140 -34.082 -40.977 1.00 39.71 273 A 1 
ATOM 2137 N N     . VAL A 1 274 ? -53.846 -33.692 -45.048 1.00 29.70 274 A 1 
ATOM 2138 C CA    . VAL A 1 274 ? -54.964 -33.077 -45.817 1.00 36.67 274 A 1 
ATOM 2139 C C     . VAL A 1 274 ? -55.793 -32.026 -45.053 1.00 33.79 274 A 1 
ATOM 2140 O O     . VAL A 1 274 ? -56.705 -31.451 -45.615 1.00 32.65 274 A 1 
ATOM 2141 C CB    . VAL A 1 274 ? -55.905 -34.213 -46.304 1.00 33.48 274 A 1 
ATOM 2142 C CG1   . VAL A 1 274 ? -56.937 -33.774 -47.345 1.00 32.23 274 A 1 
ATOM 2143 C CG2   . VAL A 1 274 ? -55.145 -35.390 -46.931 1.00 39.07 274 A 1 
ATOM 2144 N N     . GLY A 1 275 ? -55.529 -31.776 -43.791 1.00 32.60 275 A 1 
ATOM 2145 C CA    . GLY A 1 275 ? -56.442 -31.351 -42.711 1.00 33.52 275 A 1 
ATOM 2146 C C     . GLY A 1 275 ? -57.693 -30.509 -43.027 1.00 31.59 275 A 1 
ATOM 2147 O O     . GLY A 1 275 ? -57.729 -29.687 -43.941 1.00 30.32 275 A 1 
ATOM 2148 N N     . ALA A 1 276 ? -58.690 -30.715 -42.205 1.00 36.42 276 A 1 
ATOM 2149 C CA    . ALA A 1 276 ? -60.124 -30.547 -42.463 1.00 40.52 276 A 1 
ATOM 2150 C C     . ALA A 1 276 ? -60.730 -29.121 -42.334 1.00 38.85 276 A 1 
ATOM 2151 O O     . ALA A 1 276 ? -60.099 -28.167 -41.916 1.00 37.80 276 A 1 
ATOM 2152 C CB    . ALA A 1 276 ? -60.846 -31.544 -41.534 1.00 36.93 276 A 1 
ATOM 2153 N N     . GLU A 1 277 ? -62.032 -29.062 -42.660 1.00 35.19 277 A 1 
ATOM 2154 C CA    . GLU A 1 277 ? -62.848 -27.898 -43.069 1.00 40.97 277 A 1 
ATOM 2155 C C     . GLU A 1 277 ? -63.478 -26.995 -41.980 1.00 38.65 277 A 1 
ATOM 2156 O O     . GLU A 1 277 ? -63.744 -25.833 -42.261 1.00 39.10 277 A 1 
ATOM 2157 C CB    . GLU A 1 277 ? -64.065 -28.457 -43.829 1.00 36.99 277 A 1 
ATOM 2158 C CG    . GLU A 1 277 ? -63.793 -29.264 -45.104 1.00 37.09 277 A 1 
ATOM 2159 C CD    . GLU A 1 277 ? -65.115 -29.781 -45.696 1.00 38.64 277 A 1 
ATOM 2160 O OE1   . GLU A 1 277 ? -65.400 -29.461 -46.869 1.00 35.69 277 A 1 
ATOM 2161 O OE2   . GLU A 1 277 ? -65.838 -30.490 -44.964 1.00 38.39 277 A 1 
ATOM 2162 N N     . GLN A 1 278 ? -63.935 -27.540 -40.898 1.00 35.59 278 A 1 
ATOM 2163 C CA    . GLN A 1 278 ? -65.187 -27.136 -40.216 1.00 38.93 278 A 1 
ATOM 2164 C C     . GLN A 1 278 ? -65.162 -25.751 -39.512 1.00 36.59 278 A 1 
ATOM 2165 O O     . GLN A 1 278 ? -64.097 -25.276 -39.159 1.00 35.23 278 A 1 
ATOM 2166 C CB    . GLN A 1 278 ? -65.549 -28.216 -39.182 1.00 35.96 278 A 1 
ATOM 2167 C CG    . GLN A 1 278 ? -66.032 -29.529 -39.788 1.00 33.17 278 A 1 
ATOM 2168 C CD    . GLN A 1 278 ? -66.553 -30.528 -38.742 1.00 31.94 278 A 1 
ATOM 2169 O OE1   . GLN A 1 278 ? -66.498 -30.328 -37.538 1.00 34.21 278 A 1 
ATOM 2170 N NE2   . GLN A 1 278 ? -67.092 -31.638 -39.162 1.00 32.35 278 A 1 
ATOM 2171 N N     . ALA A 1 279 ? -66.274 -25.082 -39.129 1.00 32.56 279 A 1 
ATOM 2172 C CA    . ALA A 1 279 ? -67.668 -24.959 -39.595 1.00 33.55 279 A 1 
ATOM 2173 C C     . ALA A 1 279 ? -68.379 -23.713 -39.004 1.00 30.21 279 A 1 
ATOM 2174 O O     . ALA A 1 279 ? -68.841 -22.857 -39.735 1.00 29.94 279 A 1 
ATOM 2175 C CB    . ALA A 1 279 ? -68.495 -26.205 -39.203 1.00 31.92 279 A 1 
ATOM 2176 N N     . ALA A 1 280 ? -68.582 -23.646 -37.706 1.00 33.06 280 A 1 
ATOM 2177 C CA    . ALA A 1 280 ? -69.713 -22.962 -37.040 1.00 34.28 280 A 1 
ATOM 2178 C C     . ALA A 1 280 ? -69.484 -21.467 -36.660 1.00 30.40 280 A 1 
ATOM 2179 O O     . ALA A 1 280 ? -68.371 -20.996 -36.752 1.00 29.33 280 A 1 
ATOM 2180 C CB    . ALA A 1 280 ? -70.011 -23.817 -35.799 1.00 32.69 280 A 1 
ATOM 2181 N N     . SER A 1 281 ? -70.408 -20.659 -36.133 1.00 45.86 281 A 1 
ATOM 2182 C CA    . SER A 1 281 ? -71.873 -20.504 -36.283 1.00 45.92 281 A 1 
ATOM 2183 C C     . SER A 1 281 ? -72.389 -19.092 -35.899 1.00 42.55 281 A 1 
ATOM 2184 O O     . SER A 1 281 ? -72.986 -18.426 -36.726 1.00 40.94 281 A 1 
ATOM 2185 C CB    . SER A 1 281 ? -72.643 -21.514 -35.407 1.00 42.69 281 A 1 
ATOM 2186 O OG    . SER A 1 281 ? -74.040 -21.285 -35.398 1.00 38.28 281 A 1 
ATOM 2187 N N     . ALA A 1 282 ? -72.312 -18.694 -34.636 1.00 36.58 282 A 1 
ATOM 2188 C CA    . ALA A 1 282 ? -73.390 -17.908 -33.993 1.00 37.64 282 A 1 
ATOM 2189 C C     . ALA A 1 282 ? -73.298 -16.354 -34.049 1.00 33.11 282 A 1 
ATOM 2190 O O     . ALA A 1 282 ? -72.327 -15.787 -34.505 1.00 32.40 282 A 1 
ATOM 2191 C CB    . ALA A 1 282 ? -73.558 -18.437 -32.559 1.00 35.23 282 A 1 
ATOM 2192 N N     . THR A 1 283 ? -74.335 -15.670 -33.531 1.00 45.10 283 A 1 
ATOM 2193 C CA    . THR A 1 283 ? -75.239 -14.716 -34.200 1.00 46.46 283 A 1 
ATOM 2194 C C     . THR A 1 283 ? -75.306 -13.253 -33.721 1.00 43.42 283 A 1 
ATOM 2195 O O     . THR A 1 283 ? -75.355 -12.359 -34.562 1.00 41.39 283 A 1 
ATOM 2196 C CB    . THR A 1 283 ? -76.688 -15.228 -34.052 1.00 40.52 283 A 1 
ATOM 2197 O OG1   . THR A 1 283 ? -76.911 -15.714 -32.746 1.00 38.91 283 A 1 
ATOM 2198 C CG2   . THR A 1 283 ? -77.031 -16.364 -35.006 1.00 43.93 283 A 1 
ATOM 2199 N N     . ALA A 1 284 ? -75.544 -12.981 -32.463 1.00 34.13 284 A 1 
ATOM 2200 C CA    . ALA A 1 284 ? -76.316 -11.804 -31.988 1.00 35.59 284 A 1 
ATOM 2201 C C     . ALA A 1 284 ? -75.533 -10.460 -31.903 1.00 32.37 284 A 1 
ATOM 2202 O O     . ALA A 1 284 ? -74.322 -10.474 -31.986 1.00 31.40 284 A 1 
ATOM 2203 C CB    . ALA A 1 284 ? -76.896 -12.202 -30.612 1.00 33.61 284 A 1 
ATOM 2204 N N     . GLY A 1 285 ? -76.108 -9.249  -31.705 1.00 35.67 285 A 1 
ATOM 2205 C CA    . GLY A 1 285 ? -77.479 -8.729  -31.620 1.00 34.74 285 A 1 
ATOM 2206 C C     . GLY A 1 285 ? -77.565 -7.172  -31.600 1.00 32.09 285 A 1 
ATOM 2207 O O     . GLY A 1 285 ? -77.394 -6.531  -32.626 1.00 31.43 285 A 1 
ATOM 2208 N N     . ALA A 1 286 ? -77.877 -6.580  -30.452 1.00 31.60 286 A 1 
ATOM 2209 C CA    . ALA A 1 286 ? -78.507 -5.248  -30.267 1.00 34.25 286 A 1 
ATOM 2210 C C     . ALA A 1 286 ? -77.547 -4.032  -30.098 1.00 31.77 286 A 1 
ATOM 2211 O O     . ALA A 1 286 ? -76.372 -4.172  -30.378 1.00 31.01 286 A 1 
ATOM 2212 C CB    . ALA A 1 286 ? -79.437 -5.456  -29.057 1.00 32.19 286 A 1 
ATOM 2213 N N     . SER A 1 287 ? -77.834 -2.830  -29.560 1.00 40.97 287 A 1 
ATOM 2214 C CA    . SER A 1 287 ? -78.878 -1.778  -29.585 1.00 42.91 287 A 1 
ATOM 2215 C C     . SER A 1 287 ? -78.186 -0.461  -29.112 1.00 40.57 287 A 1 
ATOM 2216 O O     . SER A 1 287 ? -76.980 -0.508  -28.886 1.00 38.97 287 A 1 
ATOM 2217 C CB    . SER A 1 287 ? -80.036 -2.155  -28.647 1.00 39.79 287 A 1 
ATOM 2218 O OG    . SER A 1 287 ? -81.104 -1.249  -28.729 1.00 34.87 287 A 1 
ATOM 2219 N N     . ALA A 1 288 ? -78.716 0.730   -28.811 1.00 37.62 288 A 1 
ATOM 2220 C CA    . ALA A 1 288 ? -79.283 1.786   -29.641 1.00 41.11 288 A 1 
ATOM 2221 C C     . ALA A 1 288 ? -78.959 3.241   -29.154 1.00 39.45 288 A 1 
ATOM 2222 O O     . ALA A 1 288 ? -78.395 4.007   -29.919 1.00 37.62 288 A 1 
ATOM 2223 C CB    . ALA A 1 288 ? -80.807 1.618   -29.695 1.00 38.48 288 A 1 
ATOM 2224 N N     . TYR A 1 289 ? -79.395 3.664   -27.961 1.00 35.15 289 A 1 
ATOM 2225 C CA    . TYR A 1 289 ? -79.884 5.038   -27.625 1.00 39.87 289 A 1 
ATOM 2226 C C     . TYR A 1 289 ? -78.830 6.069   -27.100 1.00 36.82 289 A 1 
ATOM 2227 O O     . TYR A 1 289 ? -77.665 5.725   -26.980 1.00 35.96 289 A 1 
ATOM 2228 C CB    . TYR A 1 289 ? -81.017 4.850   -26.602 1.00 37.45 289 A 1 
ATOM 2229 C CG    . TYR A 1 289 ? -82.363 4.443   -27.151 1.00 37.61 289 A 1 
ATOM 2230 C CD1   . TYR A 1 289 ? -83.187 5.398   -27.788 1.00 39.55 289 A 1 
ATOM 2231 C CD2   . TYR A 1 289 ? -82.824 3.129   -26.992 1.00 40.84 289 A 1 
ATOM 2232 C CE1   . TYR A 1 289 ? -84.453 5.031   -28.270 1.00 37.04 289 A 1 
ATOM 2233 C CE2   . TYR A 1 289 ? -84.099 2.750   -27.473 1.00 36.79 289 A 1 
ATOM 2234 C CZ    . TYR A 1 289 ? -84.910 3.714   -28.114 1.00 37.86 289 A 1 
ATOM 2235 O OH    . TYR A 1 289 ? -86.135 3.358   -28.585 1.00 37.25 289 A 1 
ATOM 2236 N N     . THR A 1 290 ? -79.118 7.310   -26.669 1.00 48.88 290 A 1 
ATOM 2237 C CA    . THR A 1 290 ? -79.482 8.584   -27.316 1.00 52.26 290 A 1 
ATOM 2238 C C     . THR A 1 290 ? -78.935 9.857   -26.611 1.00 51.74 290 A 1 
ATOM 2239 O O     . THR A 1 290 ? -78.278 10.652  -27.259 1.00 48.97 290 A 1 
ATOM 2240 C CB    . THR A 1 290 ? -81.008 8.846   -27.367 1.00 47.16 290 A 1 
ATOM 2241 O OG1   . THR A 1 290 ? -81.618 8.451   -26.139 1.00 45.89 290 A 1 
ATOM 2242 C CG2   . THR A 1 290 ? -81.724 8.144   -28.510 1.00 50.90 290 A 1 
ATOM 2243 N N     . ASP A 1 291 ? -79.305 10.124  -25.366 1.00 44.90 291 A 1 
ATOM 2244 C CA    . ASP A 1 291 ? -79.586 11.477  -24.789 1.00 49.66 291 A 1 
ATOM 2245 C C     . ASP A 1 291 ? -78.386 12.330  -24.278 1.00 47.51 291 A 1 
ATOM 2246 O O     . ASP A 1 291 ? -77.265 11.871  -24.284 1.00 46.66 291 A 1 
ATOM 2247 C CB    . ASP A 1 291 ? -80.602 11.255  -23.652 1.00 45.35 291 A 1 
ATOM 2248 C CG    . ASP A 1 291 ? -82.026 10.955  -24.116 1.00 41.41 291 A 1 
ATOM 2249 O OD1   . ASP A 1 291 ? -82.407 11.460  -25.194 1.00 41.28 291 A 1 
ATOM 2250 O OD2   . ASP A 1 291 ? -82.729 10.243  -23.382 1.00 41.42 291 A 1 
ATOM 2251 N N     . SER A 1 292 ? -78.498 13.548  -23.694 1.00 37.51 292 A 1 
ATOM 2252 C CA    . SER A 1 292 ? -79.043 14.859  -24.103 1.00 42.13 292 A 1 
ATOM 2253 C C     . SER A 1 292 ? -78.393 16.078  -23.385 1.00 39.73 292 A 1 
ATOM 2254 O O     . SER A 1 292 ? -77.845 16.952  -24.035 1.00 38.47 292 A 1 
ATOM 2255 C CB    . SER A 1 292 ? -80.559 14.952  -23.843 1.00 39.68 292 A 1 
ATOM 2256 O OG    . SER A 1 292 ? -81.062 16.259  -24.029 1.00 36.01 292 A 1 
ATOM 2257 N N     . VAL A 1 293 ? -78.589 16.238  -22.059 1.00 34.35 293 A 1 
ATOM 2258 C CA    . VAL A 1 293 ? -78.674 17.524  -21.303 1.00 40.27 293 A 1 
ATOM 2259 C C     . VAL A 1 293 ? -77.348 18.118  -20.765 1.00 38.44 293 A 1 
ATOM 2260 O O     . VAL A 1 293 ? -76.350 17.425  -20.770 1.00 37.70 293 A 1 
ATOM 2261 C CB    . VAL A 1 293 ? -79.655 17.334  -20.121 1.00 37.68 293 A 1 
ATOM 2262 C CG1   . VAL A 1 293 ? -81.063 17.699  -20.503 1.00 36.49 293 A 1 
ATOM 2263 C CG2   . VAL A 1 293 ? -79.683 15.928  -19.511 1.00 42.80 293 A 1 
ATOM 2264 N N     . ASN A 1 294 ? -77.159 19.330  -20.175 1.00 38.19 294 A 1 
ATOM 2265 C CA    . ASN A 1 294 ? -77.764 20.668  -20.352 1.00 41.17 294 A 1 
ATOM 2266 C C     . ASN A 1 294 ? -76.845 21.820  -19.824 1.00 37.57 294 A 1 
ATOM 2267 O O     . ASN A 1 294 ? -76.483 22.708  -20.566 1.00 35.64 294 A 1 
ATOM 2268 C CB    . ASN A 1 294 ? -79.113 20.775  -19.600 1.00 39.75 294 A 1 
ATOM 2269 C CG    . ASN A 1 294 ? -80.235 21.458  -20.383 1.00 36.34 294 A 1 
ATOM 2270 O OD1   . ASN A 1 294 ? -80.085 21.930  -21.487 1.00 38.08 294 A 1 
ATOM 2271 N ND2   . ASN A 1 294 ? -81.421 21.506  -19.809 1.00 39.48 294 A 1 
ATOM 2272 N N     . ASN A 1 295 ? -76.586 21.933  -18.509 1.00 37.60 295 A 1 
ATOM 2273 C CA    . ASN A 1 295 ? -76.563 23.200  -17.728 1.00 39.73 295 A 1 
ATOM 2274 C C     . ASN A 1 295 ? -75.198 23.930  -17.567 1.00 36.95 295 A 1 
ATOM 2275 O O     . ASN A 1 295 ? -74.165 23.417  -17.935 1.00 34.70 295 A 1 
ATOM 2276 C CB    . ASN A 1 295 ? -77.196 22.910  -16.353 1.00 37.45 295 A 1 
ATOM 2277 C CG    . ASN A 1 295 ? -78.713 22.996  -16.330 1.00 33.65 295 A 1 
ATOM 2278 O OD1   . ASN A 1 295 ? -79.358 23.549  -17.194 1.00 34.82 295 A 1 
ATOM 2279 N ND2   . ASN A 1 295 ? -79.329 22.467  -15.292 1.00 35.04 295 A 1 
ATOM 2280 N N     . SER A 1 296 ? -75.110 25.107  -16.878 1.00 33.62 296 A 1 
ATOM 2281 C CA    . SER A 1 296 ? -75.155 26.489  -17.357 1.00 36.56 296 A 1 
ATOM 2282 C C     . SER A 1 296 ? -74.230 27.487  -16.620 1.00 33.85 296 A 1 
ATOM 2283 O O     . SER A 1 296 ? -73.816 28.451  -17.241 1.00 33.10 296 A 1 
ATOM 2284 C CB    . SER A 1 296 ? -76.590 27.044  -17.205 1.00 35.30 296 A 1 
ATOM 2285 O OG    . SER A 1 296 ? -76.989 27.063  -15.851 1.00 33.67 296 A 1 
ATOM 2286 N N     . ILE A 1 297 ? -73.990 27.403  -15.304 1.00 30.51 297 A 1 
ATOM 2287 C CA    . ILE A 1 297 ? -73.912 28.599  -14.415 1.00 34.29 297 A 1 
ATOM 2288 C C     . ILE A 1 297 ? -72.568 29.374  -14.466 1.00 33.29 297 A 1 
ATOM 2289 O O     . ILE A 1 297 ? -71.514 28.829  -14.750 1.00 32.29 297 A 1 
ATOM 2290 C CB    . ILE A 1 297 ? -74.370 28.243  -12.977 1.00 32.20 297 A 1 
ATOM 2291 C CG1   . ILE A 1 297 ? -75.780 27.601  -12.994 1.00 31.52 297 A 1 
ATOM 2292 C CG2   . ILE A 1 297 ? -74.384 29.474  -12.058 1.00 36.56 297 A 1 
ATOM 2293 C CD1   . ILE A 1 297 ? -76.298 27.136  -11.632 1.00 35.38 297 A 1 
ATOM 2294 N N     . SER A 1 298 ? -72.657 30.698  -14.139 1.00 35.50 298 A 1 
ATOM 2295 C CA    . SER A 1 298 ? -71.922 31.834  -14.720 1.00 37.01 298 A 1 
ATOM 2296 C C     . SER A 1 298 ? -70.917 32.626  -13.859 1.00 34.71 298 A 1 
ATOM 2297 O O     . SER A 1 298 ? -70.345 33.569  -14.403 1.00 33.61 298 A 1 
ATOM 2298 C CB    . SER A 1 298 ? -72.988 32.850  -15.137 1.00 36.04 298 A 1 
ATOM 2299 O OG    . SER A 1 298 ? -73.780 33.237  -14.024 1.00 33.77 298 A 1 
ATOM 2300 N N     . PHE A 1 299 ? -70.776 32.431  -12.554 1.00 37.56 299 A 1 
ATOM 2301 C CA    . PHE A 1 299 ? -70.526 33.536  -11.607 1.00 38.64 299 A 1 
ATOM 2302 C C     . PHE A 1 299 ? -69.258 34.399  -11.832 1.00 37.58 299 A 1 
ATOM 2303 O O     . PHE A 1 299 ? -68.220 33.933  -12.283 1.00 35.51 299 A 1 
ATOM 2304 C CB    . PHE A 1 299 ? -70.629 33.050  -10.155 1.00 35.25 299 A 1 
ATOM 2305 C CG    . PHE A 1 299 ? -71.986 33.296  -9.536  1.00 33.94 299 A 1 
ATOM 2306 C CD1   . PHE A 1 299 ? -72.282 34.544  -8.958  1.00 34.60 299 A 1 
ATOM 2307 C CD2   . PHE A 1 299 ? -72.957 32.289  -9.548  1.00 34.16 299 A 1 
ATOM 2308 C CE1   . PHE A 1 299 ? -73.545 34.783  -8.391  1.00 31.04 299 A 1 
ATOM 2309 C CE2   . PHE A 1 299 ? -74.225 32.524  -8.986  1.00 29.44 299 A 1 
ATOM 2310 C CZ    . PHE A 1 299 ? -74.523 33.775  -8.405  1.00 29.92 299 A 1 
ATOM 2311 N N     . SER A 1 300 ? -69.371 35.711  -11.452 1.00 36.92 300 A 1 
ATOM 2312 C CA    . SER A 1 300 ? -68.750 36.872  -12.126 1.00 40.51 300 A 1 
ATOM 2313 C C     . SER A 1 300 ? -67.635 37.661  -11.396 1.00 38.37 300 A 1 
ATOM 2314 O O     . SER A 1 300 ? -66.792 38.241  -12.066 1.00 37.67 300 A 1 
ATOM 2315 C CB    . SER A 1 300 ? -69.895 37.862  -12.382 1.00 38.74 300 A 1 
ATOM 2316 O OG    . SER A 1 300 ? -69.490 39.069  -12.966 1.00 35.73 300 A 1 
ATOM 2317 N N     . MET A 1 301 ? -67.718 37.838  -10.085 1.00 39.98 301 A 1 
ATOM 2318 C CA    . MET A 1 301 ? -67.230 39.003  -9.296  1.00 43.02 301 A 1 
ATOM 2319 C C     . MET A 1 301 ? -65.704 39.292  -9.326  1.00 42.16 301 A 1 
ATOM 2320 O O     . MET A 1 301 ? -64.923 38.411  -9.620  1.00 39.65 301 A 1 
ATOM 2321 C CB    . MET A 1 301 ? -67.647 38.770  -7.829  1.00 40.01 301 A 1 
ATOM 2322 C CG    . MET A 1 301 ? -69.092 39.183  -7.535  1.00 37.86 301 A 1 
ATOM 2323 S SD    . MET A 1 301 ? -69.447 39.079  -5.761  1.00 38.42 301 A 1 
ATOM 2324 C CE    . MET A 1 301 ? -70.956 40.045  -5.684  1.00 34.95 301 A 1 
ATOM 2325 N N     . GLU A 1 302 ? -65.146 40.437  -8.891  1.00 33.68 302 A 1 
ATOM 2326 C CA    . GLU A 1 302 ? -65.315 41.878  -9.176  1.00 38.11 302 A 1 
ATOM 2327 C C     . GLU A 1 302 ? -64.008 42.679  -8.863  1.00 37.05 302 A 1 
ATOM 2328 O O     . GLU A 1 302 ? -63.404 43.236  -9.765  1.00 35.01 302 A 1 
ATOM 2329 C CB    . GLU A 1 302 ? -66.449 42.484  -8.313  1.00 34.76 302 A 1 
ATOM 2330 C CG    . GLU A 1 302 ? -66.772 43.958  -8.658  1.00 33.01 302 A 1 
ATOM 2331 C CD    . GLU A 1 302 ? -67.810 44.595  -7.713  1.00 32.78 302 A 1 
ATOM 2332 O OE1   . GLU A 1 302 ? -68.296 45.696  -8.055  1.00 31.38 302 A 1 
ATOM 2333 O OE2   . GLU A 1 302 ? -68.093 44.013  -6.647  1.00 31.52 302 A 1 
ATOM 2334 N N     . ALA A 1 303 ? -63.613 42.824  -7.590  1.00 38.26 303 A 1 
ATOM 2335 C CA    . ALA A 1 303 ? -62.790 43.921  -7.022  1.00 40.71 303 A 1 
ATOM 2336 C C     . ALA A 1 303 ? -61.254 43.754  -7.183  1.00 38.37 303 A 1 
ATOM 2337 O O     . ALA A 1 303 ? -60.791 42.712  -7.602  1.00 36.99 303 A 1 
ATOM 2338 C CB    . ALA A 1 303 ? -63.206 44.049  -5.548  1.00 38.50 303 A 1 
ATOM 2339 N N     . GLY A 1 304 ? -60.343 44.645  -6.800  1.00 34.55 304 A 1 
ATOM 2340 C CA    . GLY A 1 304 ? -60.294 46.038  -6.382  1.00 35.85 304 A 1 
ATOM 2341 C C     . GLY A 1 304 ? -58.860 46.600  -6.538  1.00 33.55 304 A 1 
ATOM 2342 O O     . GLY A 1 304 ? -58.018 46.008  -7.193  1.00 32.74 304 A 1 
ATOM 2343 N N     . ILE A 1 305 ? -58.556 47.776  -5.948  1.00 30.48 305 A 1 
ATOM 2344 C CA    . ILE A 1 305 ? -57.806 48.887  -6.578  1.00 35.09 305 A 1 
ATOM 2345 C C     . ILE A 1 305 ? -56.267 48.946  -6.397  1.00 32.78 305 A 1 
ATOM 2346 O O     . ILE A 1 305 ? -55.562 49.211  -7.367  1.00 31.18 305 A 1 
ATOM 2347 C CB    . ILE A 1 305 ? -58.442 50.223  -6.100  1.00 33.33 305 A 1 
ATOM 2348 C CG1   . ILE A 1 305 ? -59.964 50.277  -6.379  1.00 31.96 305 A 1 
ATOM 2349 C CG2   . ILE A 1 305 ? -57.765 51.459  -6.728  1.00 34.95 305 A 1 
ATOM 2350 C CD1   . ILE A 1 305 ? -60.684 51.404  -5.631  1.00 33.59 305 A 1 
ATOM 2351 N N     . VAL A 1 306 ? -55.734 48.918  -5.179  1.00 36.52 306 A 1 
ATOM 2352 C CA    . VAL A 1 306 ? -54.782 49.953  -4.696  1.00 40.62 306 A 1 
ATOM 2353 C C     . VAL A 1 306 ? -53.366 49.919  -5.326  1.00 37.00 306 A 1 
ATOM 2354 O O     . VAL A 1 306 ? -52.779 48.857  -5.463  1.00 35.67 306 A 1 
ATOM 2355 C CB    . VAL A 1 306 ? -54.704 49.990  -3.153  1.00 38.28 306 A 1 
ATOM 2356 C CG1   . VAL A 1 306 ? -53.984 51.234  -2.646  1.00 35.46 306 A 1 
ATOM 2357 C CG2   . VAL A 1 306 ? -56.093 50.004  -2.501  1.00 40.97 306 A 1 
ATOM 2358 N N     . PRO A 1 307 ? -52.803 51.112  -5.671  1.00 36.23 307 A 1 
ATOM 2359 C CA    . PRO A 1 307 ? -51.751 51.246  -6.682  1.00 39.49 307 A 1 
ATOM 2360 C C     . PRO A 1 307 ? -50.301 51.326  -6.166  1.00 38.13 307 A 1 
ATOM 2361 O O     . PRO A 1 307 ? -49.455 51.791  -6.929  1.00 36.23 307 A 1 
ATOM 2362 C CB    . PRO A 1 307 ? -52.136 52.562  -7.384  1.00 36.64 307 A 1 
ATOM 2363 C CG    . PRO A 1 307 ? -52.597 53.441  -6.232  1.00 37.24 307 A 1 
ATOM 2364 C CD    . PRO A 1 307 ? -53.342 52.430  -5.350  1.00 43.10 307 A 1 
ATOM 2365 N N     . ASP A 1 308 ? -50.018 51.062  -4.895  1.00 49.27 308 A 1 
ATOM 2366 C CA    . ASP A 1 308 ? -48.919 51.737  -4.191  1.00 51.79 308 A 1 
ATOM 2367 C C     . ASP A 1 308 ? -47.534 51.619  -4.872  1.00 49.97 308 A 1 
ATOM 2368 O O     . ASP A 1 308 ? -47.057 50.552  -5.244  1.00 47.42 308 A 1 
ATOM 2369 C CB    . ASP A 1 308 ? -48.893 51.369  -2.700  1.00 47.17 308 A 1 
ATOM 2370 C CG    . ASP A 1 308 ? -48.219 52.452  -1.837  1.00 42.07 308 A 1 
ATOM 2371 O OD1   . ASP A 1 308 ? -47.846 53.519  -2.389  1.00 41.56 308 A 1 
ATOM 2372 O OD2   . ASP A 1 308 ? -48.092 52.204  -0.624  1.00 41.66 308 A 1 
ATOM 2373 N N     . ASN A 1 309 ? -46.889 52.792  -5.002  1.00 42.41 309 A 1 
ATOM 2374 C CA    . ASN A 1 309 ? -45.918 53.128  -6.050  1.00 45.03 309 A 1 
ATOM 2375 C C     . ASN A 1 309 ? -44.450 52.803  -5.730  1.00 41.61 309 A 1 
ATOM 2376 O O     . ASN A 1 309 ? -43.567 53.259  -6.455  1.00 38.97 309 A 1 
ATOM 2377 C CB    . ASN A 1 309 ? -46.073 54.629  -6.329  1.00 41.69 309 A 1 
ATOM 2378 C CG    . ASN A 1 309 ? -46.605 54.992  -7.704  1.00 37.61 309 A 1 
ATOM 2379 O OD1   . ASN A 1 309 ? -46.523 54.274  -8.677  1.00 37.88 309 A 1 
ATOM 2380 N ND2   . ASN A 1 309 ? -47.139 56.190  -7.834  1.00 38.23 309 A 1 
ATOM 2381 N N     . THR A 1 310 ? -44.137 52.160  -4.584  1.00 46.59 310 A 1 
ATOM 2382 C CA    . THR A 1 310 ? -42.830 52.358  -3.941  1.00 49.43 310 A 1 
ATOM 2383 C C     . THR A 1 310 ? -41.675 51.856  -4.815  1.00 47.29 310 A 1 
ATOM 2384 O O     . THR A 1 310 ? -41.424 50.658  -4.945  1.00 45.56 310 A 1 
ATOM 2385 C CB    . THR A 1 310 ? -42.754 51.767  -2.535  1.00 44.50 310 A 1 
ATOM 2386 O OG1   . THR A 1 310 ? -43.956 51.971  -1.838  1.00 40.03 310 A 1 
ATOM 2387 C CG2   . THR A 1 310 ? -41.663 52.442  -1.717  1.00 42.43 310 A 1 
ATOM 2388 N N     . VAL A 1 311 ? -40.937 52.828  -5.360  1.00 33.76 311 A 1 
ATOM 2389 C CA    . VAL A 1 311 ? -39.829 52.679  -6.335  1.00 38.15 311 A 1 
ATOM 2390 C C     . VAL A 1 311 ? -38.559 52.152  -5.653  1.00 36.09 311 A 1 
ATOM 2391 O O     . VAL A 1 311 ? -37.541 52.844  -5.600  1.00 34.36 311 A 1 
ATOM 2392 C CB    . VAL A 1 311 ? -39.568 54.013  -7.066  1.00 35.47 311 A 1 
ATOM 2393 C CG1   . VAL A 1 311 ? -38.680 53.846  -8.303  1.00 33.73 311 A 1 
ATOM 2394 C CG2   . VAL A 1 311 ? -40.861 54.694  -7.546  1.00 39.54 311 A 1 
ATOM 2395 N N     . GLN A 1 312 ? -38.596 50.965  -5.038  1.00 48.75 312 A 1 
ATOM 2396 C CA    . GLN A 1 312 ? -37.392 50.454  -4.387  1.00 50.03 312 A 1 
ATOM 2397 C C     . GLN A 1 312 ? -36.299 50.206  -5.426  1.00 49.11 312 A 1 
ATOM 2398 O O     . GLN A 1 312 ? -36.412 49.365  -6.319  1.00 47.83 312 A 1 
ATOM 2399 C CB    . GLN A 1 312 ? -37.665 49.213  -3.523  1.00 46.09 312 A 1 
ATOM 2400 C CG    . GLN A 1 312 ? -38.206 49.602  -2.139  1.00 44.01 312 A 1 
ATOM 2401 C CD    . GLN A 1 312 ? -38.182 48.456  -1.134  1.00 42.11 312 A 1 
ATOM 2402 O OE1   . GLN A 1 312 ? -37.944 47.302  -1.430  1.00 40.83 312 A 1 
ATOM 2403 N NE2   . GLN A 1 312 ? -38.431 48.739  0.142   1.00 38.33 312 A 1 
ATOM 2404 N N     . SER A 1 313 ? -35.204 50.954  -5.276  1.00 40.08 313 A 1 
ATOM 2405 C CA    . SER A 1 313 ? -34.022 50.902  -6.138  1.00 43.42 313 A 1 
ATOM 2406 C C     . SER A 1 313 ? -33.377 49.524  -6.049  1.00 41.52 313 A 1 
ATOM 2407 O O     . SER A 1 313 ? -32.674 49.218  -5.088  1.00 39.67 313 A 1 
ATOM 2408 C CB    . SER A 1 313 ? -33.041 51.996  -5.724  1.00 40.02 313 A 1 
ATOM 2409 O OG    . SER A 1 313 ? -32.710 51.884  -4.349  1.00 38.11 313 A 1 
ATOM 2410 N N     . SER A 1 314 ? -33.595 48.702  -7.055  1.00 40.06 314 A 1 
ATOM 2411 C CA    . SER A 1 314 ? -32.952 47.390  -7.192  1.00 43.09 314 A 1 
ATOM 2412 C C     . SER A 1 314 ? -31.461 47.591  -7.475  1.00 40.00 314 A 1 
ATOM 2413 O O     . SER A 1 314 ? -31.042 47.670  -8.630  1.00 38.99 314 A 1 
ATOM 2414 C CB    . SER A 1 314 ? -33.641 46.576  -8.284  1.00 39.54 314 A 1 
ATOM 2415 O OG    . SER A 1 314 ? -33.631 47.252  -9.534  1.00 38.75 314 A 1 
ATOM 2416 N N     . ILE A 1 315 ? -30.655 47.689  -6.409  1.00 43.59 315 A 1 
ATOM 2417 C CA    . ILE A 1 315 ? -29.195 47.681  -6.544  1.00 46.71 315 A 1 
ATOM 2418 C C     . ILE A 1 315 ? -28.825 46.315  -7.121  1.00 44.93 315 A 1 
ATOM 2419 O O     . ILE A 1 315 ? -28.861 45.302  -6.423  1.00 43.21 315 A 1 
ATOM 2420 C CB    . ILE A 1 315 ? -28.495 47.988  -5.207  1.00 42.04 315 A 1 
ATOM 2421 C CG1   . ILE A 1 315 ? -28.882 49.392  -4.704  1.00 40.47 315 A 1 
ATOM 2422 C CG2   . ILE A 1 315 ? -26.971 47.878  -5.366  1.00 42.29 315 A 1 
ATOM 2423 C CD1   . ILE A 1 315 ? -28.356 49.745  -3.307  1.00 39.32 315 A 1 
ATOM 2424 N N     . LEU A 1 316 ? -28.485 46.317  -8.407  1.00 45.02 316 A 1 
ATOM 2425 C CA    . LEU A 1 316 ? -27.933 45.174  -9.124  1.00 47.94 316 A 1 
ATOM 2426 C C     . LEU A 1 316 ? -26.597 44.776  -8.480  1.00 46.24 316 A 1 
ATOM 2427 O O     . LEU A 1 316 ? -25.535 45.250  -8.884  1.00 44.39 316 A 1 
ATOM 2428 C CB    . LEU A 1 316 ? -27.750 45.546  -10.615 1.00 42.84 316 A 1 
ATOM 2429 C CG    . LEU A 1 316 ? -29.028 45.486  -11.461 1.00 39.96 316 A 1 
ATOM 2430 C CD1   . LEU A 1 316 ? -28.832 46.245  -12.772 1.00 40.30 316 A 1 
ATOM 2431 C CD2   . LEU A 1 316 ? -29.394 44.030  -11.801 1.00 43.02 316 A 1 
ATOM 2432 N N     . ARG A 1 317 ? -26.624 43.925  -7.447  1.00 40.93 317 A 1 
ATOM 2433 C CA    . ARG A 1 317 ? -25.401 43.284  -6.956  1.00 44.23 317 A 1 
ATOM 2434 C C     . ARG A 1 317 ? -24.835 42.435  -8.101  1.00 41.39 317 A 1 
ATOM 2435 O O     . ARG A 1 317 ? -25.550 41.561  -8.591  1.00 39.73 317 A 1 
ATOM 2436 C CB    . ARG A 1 317 ? -25.660 42.420  -5.708  1.00 40.37 317 A 1 
ATOM 2437 C CG    . ARG A 1 317 ? -25.450 43.225  -4.417  1.00 37.13 317 A 1 
ATOM 2438 C CD    . ARG A 1 317 ? -25.571 42.300  -3.181  1.00 35.35 317 A 1 
ATOM 2439 N NE    . ARG A 1 317 ? -25.165 42.995  -1.951  1.00 32.18 317 A 1 
ATOM 2440 C CZ    . ARG A 1 317 ? -25.166 42.480  -0.724  1.00 28.80 317 A 1 
ATOM 2441 N NH1   . ARG A 1 317 ? -25.581 41.262  -0.495  1.00 27.72 317 A 1 
ATOM 2442 N NH2   . ARG A 1 317 ? -24.750 43.177  0.283   1.00 27.03 317 A 1 
ATOM 2443 N N     . PRO A 1 318 ? -23.589 42.661  -8.542  1.00 30.83 318 A 1 
ATOM 2444 C CA    . PRO A 1 318 ? -23.005 41.879  -9.615  1.00 34.66 318 A 1 
ATOM 2445 C C     . PRO A 1 318 ? -22.863 40.431  -9.142  1.00 34.00 318 A 1 
ATOM 2446 O O     . PRO A 1 318 ? -22.102 40.139  -8.223  1.00 32.28 318 A 1 
ATOM 2447 C CB    . PRO A 1 318 ? -21.671 42.560  -9.941  1.00 31.00 318 A 1 
ATOM 2448 C CG    . PRO A 1 318 ? -21.280 43.244  -8.633  1.00 30.44 318 A 1 
ATOM 2449 C CD    . PRO A 1 318 ? -22.639 43.630  -8.030  1.00 35.98 318 A 1 
ATOM 2450 N N     . ALA A 1 319 ? -23.596 39.514  -9.762  1.00 36.77 319 A 1 
ATOM 2451 C CA    . ALA A 1 319 ? -23.671 38.093  -9.393  1.00 39.32 319 A 1 
ATOM 2452 C C     . ALA A 1 319 ? -22.402 37.287  -9.735  1.00 37.76 319 A 1 
ATOM 2453 O O     . ALA A 1 319 ? -22.416 36.069  -9.691  1.00 36.61 319 A 1 
ATOM 2454 C CB    . ALA A 1 319 ? -24.919 37.507  -10.065 1.00 35.67 319 A 1 
ATOM 2455 N N     . GLY A 1 320 ? -21.313 37.950  -10.123 1.00 33.08 320 A 1 
ATOM 2456 C CA    . GLY A 1 320 ? -20.153 37.323  -10.753 1.00 34.22 320 A 1 
ATOM 2457 C C     . GLY A 1 320 ? -19.253 36.463  -9.872  1.00 33.76 320 A 1 
ATOM 2458 O O     . GLY A 1 320 ? -18.141 36.163  -10.295 1.00 31.43 320 A 1 
ATOM 2459 N N     . ALA A 1 321 ? -19.674 36.079  -8.666  1.00 36.73 321 A 1 
ATOM 2460 C CA    . ALA A 1 321 ? -18.938 35.103  -7.872  1.00 38.43 321 A 1 
ATOM 2461 C C     . ALA A 1 321 ? -19.072 33.723  -8.540  1.00 36.58 321 A 1 
ATOM 2462 O O     . ALA A 1 321 ? -19.924 32.921  -8.170  1.00 36.16 321 A 1 
ATOM 2463 C CB    . ALA A 1 321 ? -19.422 35.130  -6.424  1.00 35.26 321 A 1 
ATOM 2464 N N     . ILE A 1 322 ? -18.242 33.479  -9.546  1.00 36.26 322 A 1 
ATOM 2465 C CA    . ILE A 1 322 ? -18.076 32.160  -10.148 1.00 38.47 322 A 1 
ATOM 2466 C C     . ILE A 1 322 ? -17.566 31.261  -9.026  1.00 38.36 322 A 1 
ATOM 2467 O O     . ILE A 1 322 ? -16.385 31.287  -8.687  1.00 36.80 322 A 1 
ATOM 2468 C CB    . ILE A 1 322 ? -17.124 32.205  -11.357 1.00 35.09 322 A 1 
ATOM 2469 C CG1   . ILE A 1 322 ? -17.636 33.182  -12.436 1.00 33.32 322 A 1 
ATOM 2470 C CG2   . ILE A 1 322 ? -16.971 30.793  -11.958 1.00 36.88 322 A 1 
ATOM 2471 C CD1   . ILE A 1 322 ? -16.660 33.408  -13.605 1.00 34.73 322 A 1 
ATOM 2472 N N     . GLY A 1 323 ? -18.457 30.476  -8.437  1.00 39.78 323 A 1 
ATOM 2473 C CA    . GLY A 1 323 ? -18.131 29.399  -7.523  1.00 40.20 323 A 1 
ATOM 2474 C C     . GLY A 1 323 ? -17.386 28.292  -8.260  1.00 38.83 323 A 1 
ATOM 2475 O O     . GLY A 1 323 ? -17.947 27.235  -8.498  1.00 37.83 323 A 1 
ATOM 2476 N N     . LEU A 1 324 ? -16.136 28.573  -8.644  1.00 41.60 324 A 1 
ATOM 2477 C CA    . LEU A 1 324 ? -15.271 27.669  -9.417  1.00 42.55 324 A 1 
ATOM 2478 C C     . LEU A 1 324 ? -14.974 26.362  -8.688  1.00 43.17 324 A 1 
ATOM 2479 O O     . LEU A 1 324 ? -14.811 25.327  -9.329  1.00 40.21 324 A 1 
ATOM 2480 C CB    . LEU A 1 324 ? -13.933 28.376  -9.721  1.00 36.59 324 A 1 
ATOM 2481 C CG    . LEU A 1 324 ? -13.859 29.007  -11.109 1.00 33.16 324 A 1 
ATOM 2482 C CD1   . LEU A 1 324 ? -12.643 29.917  -11.191 1.00 34.11 324 A 1 
ATOM 2483 C CD2   . LEU A 1 324 ? -13.734 27.933  -12.196 1.00 36.78 324 A 1 
ATOM 2484 N N     . PHE A 1 325 ? -14.887 26.391  -7.361  1.00 45.94 325 A 1 
ATOM 2485 C CA    . PHE A 1 325 ? -14.795 25.195  -6.540  1.00 46.60 325 A 1 
ATOM 2486 C C     . PHE A 1 325 ? -16.183 24.562  -6.389  1.00 47.40 325 A 1 
ATOM 2487 O O     . PHE A 1 325 ? -16.680 24.354  -5.283  1.00 43.41 325 A 1 
ATOM 2488 C CB    . PHE A 1 325 ? -14.108 25.487  -5.208  1.00 40.22 325 A 1 
ATOM 2489 C CG    . PHE A 1 325 ? -12.657 25.873  -5.344  1.00 37.41 325 A 1 
ATOM 2490 C CD1   . PHE A 1 325 ? -11.670 24.885  -5.486  1.00 37.44 325 A 1 
ATOM 2491 C CD2   . PHE A 1 325 ? -12.285 27.231  -5.356  1.00 36.25 325 A 1 
ATOM 2492 C CE1   . PHE A 1 325 ? -10.324 25.246  -5.620  1.00 33.75 325 A 1 
ATOM 2493 C CE2   . PHE A 1 325 ? -10.936 27.602  -5.490  1.00 31.89 325 A 1 
ATOM 2494 C CZ    . PHE A 1 325 ? -9.954  26.610  -5.622  1.00 34.11 325 A 1 
ATOM 2495 N N     . SER A 1 326 ? -16.790 24.232  -7.510  1.00 41.80 326 A 1 
ATOM 2496 C CA    . SER A 1 326 ? -17.655 23.083  -7.597  1.00 44.19 326 A 1 
ATOM 2497 C C     . SER A 1 326 ? -16.791 21.886  -7.211  1.00 45.00 326 A 1 
ATOM 2498 O O     . SER A 1 326 ? -16.171 21.252  -8.065  1.00 42.04 326 A 1 
ATOM 2499 C CB    . SER A 1 326 ? -18.222 22.938  -9.013  1.00 39.79 326 A 1 
ATOM 2500 O OG    . SER A 1 326 ? -18.996 21.781  -9.142  1.00 36.64 326 A 1 
ATOM 2501 N N     . SER A 1 327 ? -16.646 21.641  -5.892  1.00 52.78 327 A 1 
ATOM 2502 C CA    . SER A 1 327 ? -16.228 20.327  -5.402  1.00 54.83 327 A 1 
ATOM 2503 C C     . SER A 1 327 ? -17.066 19.347  -6.196  1.00 57.03 327 A 1 
ATOM 2504 O O     . SER A 1 327 ? -18.282 19.546  -6.228  1.00 52.48 327 A 1 
ATOM 2505 C CB    . SER A 1 327 ? -16.527 20.181  -3.904  1.00 48.74 327 A 1 
ATOM 2506 O OG    . SER A 1 327 ? -17.890 20.393  -3.618  1.00 44.87 327 A 1 
ATOM 2507 N N     . PRO A 1 328 ? -16.449 18.391  -6.922  1.00 54.70 328 A 1 
ATOM 2508 C CA    . PRO A 1 328 ? -17.190 17.498  -7.795  1.00 55.74 328 A 1 
ATOM 2509 C C     . PRO A 1 328 ? -18.347 16.975  -6.960  1.00 57.38 328 A 1 
ATOM 2510 O O     . PRO A 1 328 ? -18.116 16.320  -5.944  1.00 55.23 328 A 1 
ATOM 2511 C CB    . PRO A 1 328 ? -16.204 16.403  -8.219  1.00 51.19 328 A 1 
ATOM 2512 C CG    . PRO A 1 328 ? -15.106 16.469  -7.166  1.00 50.28 328 A 1 
ATOM 2513 C CD    . PRO A 1 328 ? -15.089 17.946  -6.765  1.00 52.93 328 A 1 
ATOM 2514 N N     . SER A 1 329 ? -19.539 17.444  -7.285  1.00 51.56 329 A 1 
ATOM 2515 C CA    . SER A 1 329 ? -20.733 17.113  -6.539  1.00 54.26 329 A 1 
ATOM 2516 C C     . SER A 1 329 ? -20.681 15.610  -6.424  1.00 56.86 329 A 1 
ATOM 2517 O O     . SER A 1 329 ? -20.429 14.936  -7.427  1.00 54.19 329 A 1 
ATOM 2518 C CB    . SER A 1 329 ? -21.991 17.574  -7.279  1.00 48.19 329 A 1 
ATOM 2519 O OG    . SER A 1 329 ? -23.141 17.170  -6.586  1.00 43.65 329 A 1 
ATOM 2520 N N     . LEU A 1 330 ? -20.821 15.086  -5.211  1.00 61.94 330 A 1 
ATOM 2521 C CA    . LEU A 1 330 ? -21.208 13.698  -5.051  1.00 59.96 330 A 1 
ATOM 2522 C C     . LEU A 1 330 ? -22.531 13.599  -5.801  1.00 60.91 330 A 1 
ATOM 2523 O O     . LEU A 1 330 ? -23.580 13.858  -5.232  1.00 57.32 330 A 1 
ATOM 2524 C CB    . LEU A 1 330 ? -21.362 13.354  -3.560  1.00 54.25 330 A 1 
ATOM 2525 C CG    . LEU A 1 330 ? -20.052 12.958  -2.868  1.00 50.20 330 A 1 
ATOM 2526 C CD1   . LEU A 1 330 ? -20.186 13.063  -1.355  1.00 48.29 330 A 1 
ATOM 2527 C CD2   . LEU A 1 330 ? -19.665 11.513  -3.208  1.00 49.08 330 A 1 
ATOM 2528 N N     . GLN A 1 331 ? -22.435 13.400  -7.109  1.00 53.17 331 A 1 
ATOM 2529 C CA    . GLN A 1 331 ? -23.552 13.019  -7.930  1.00 54.16 331 A 1 
ATOM 2530 C C     . GLN A 1 331 ? -24.022 11.749  -7.250  1.00 55.21 331 A 1 
ATOM 2531 O O     . GLN A 1 331 ? -23.312 10.737  -7.290  1.00 53.48 331 A 1 
ATOM 2532 C CB    . GLN A 1 331 ? -23.147 12.782  -9.395  1.00 49.29 331 A 1 
ATOM 2533 C CG    . GLN A 1 331 ? -22.953 14.087  -10.161 1.00 44.65 331 A 1 
ATOM 2534 C CD    . GLN A 1 331 ? -22.633 13.868  -11.644 1.00 41.56 331 A 1 
ATOM 2535 O OE1   . GLN A 1 331 ? -22.126 12.843  -12.067 1.00 38.72 331 A 1 
ATOM 2536 N NE2   . GLN A 1 331 ? -22.907 14.832  -12.488 1.00 37.24 331 A 1 
ATOM 2537 N N     . THR A 1 332 ? -25.097 11.890  -6.479  1.00 53.11 332 A 1 
ATOM 2538 C CA    . THR A 1 332 ? -25.820 10.753  -5.949  1.00 54.01 332 A 1 
ATOM 2539 C C     . THR A 1 332 ? -25.974 9.838   -7.148  1.00 54.49 332 A 1 
ATOM 2540 O O     . THR A 1 332 ? -26.555 10.292  -8.144  1.00 51.73 332 A 1 
ATOM 2541 C CB    . THR A 1 332 ? -27.196 11.174  -5.421  1.00 48.68 332 A 1 
ATOM 2542 O OG1   . THR A 1 332 ? -27.768 12.176  -6.248  1.00 44.10 332 A 1 
ATOM 2543 C CG2   . THR A 1 332 ? -27.079 11.768  -4.016  1.00 45.36 332 A 1 
ATOM 2544 N N     . PRO A 1 333 ? -25.322 8.669   -7.141  1.00 55.33 333 A 1 
ATOM 2545 C CA    . PRO A 1 333 ? -25.350 7.812   -8.303  1.00 53.49 333 A 1 
ATOM 2546 C C     . PRO A 1 333 ? -26.820 7.631   -8.646  1.00 54.30 333 A 1 
ATOM 2547 O O     . PRO A 1 333 ? -27.624 7.356   -7.755  1.00 53.31 333 A 1 
ATOM 2548 C CB    . PRO A 1 333 ? -24.668 6.512   -7.888  1.00 48.92 333 A 1 
ATOM 2549 C CG    . PRO A 1 333 ? -23.835 6.894   -6.681  1.00 47.58 333 A 1 
ATOM 2550 C CD    . PRO A 1 333 ? -24.599 8.071   -6.065  1.00 50.39 333 A 1 
ATOM 2551 N N     . LEU A 1 334 ? -27.174 7.886   -9.903  1.00 51.84 334 A 1 
ATOM 2552 C CA    . LEU A 1 334 ? -28.486 7.505   -10.419 1.00 49.83 334 A 1 
ATOM 2553 C C     . LEU A 1 334 ? -28.748 6.100   -9.907  1.00 50.97 334 A 1 
ATOM 2554 O O     . LEU A 1 334 ? -27.807 5.306   -9.883  1.00 47.58 334 A 1 
ATOM 2555 C CB    . LEU A 1 334 ? -28.450 7.509   -11.955 1.00 43.63 334 A 1 
ATOM 2556 C CG    . LEU A 1 334 ? -28.503 8.909   -12.572 1.00 38.87 334 A 1 
ATOM 2557 C CD1   . LEU A 1 334 ? -28.047 8.867   -14.029 1.00 37.98 334 A 1 
ATOM 2558 C CD2   . LEU A 1 334 ? -29.927 9.476   -12.529 1.00 37.97 334 A 1 
ATOM 2559 N N     . HIS A 1 335 ? -29.983 5.801   -9.490  1.00 56.55 335 A 1 
ATOM 2560 C CA    . HIS A 1 335 ? -30.382 4.463   -9.038  1.00 55.69 335 A 1 
ATOM 2561 C C     . HIS A 1 335 ? -29.792 3.434   -10.006 1.00 56.88 335 A 1 
ATOM 2562 O O     . HIS A 1 335 ? -30.262 3.302   -11.133 1.00 51.82 335 A 1 
ATOM 2563 C CB    . HIS A 1 335 ? -31.906 4.316   -9.011  1.00 49.24 335 A 1 
ATOM 2564 C CG    . HIS A 1 335 ? -32.510 4.627   -7.676  1.00 43.23 335 A 1 
ATOM 2565 N ND1   . HIS A 1 335 ? -32.518 3.796   -6.580  1.00 39.75 335 A 1 
ATOM 2566 C CD2   . HIS A 1 335 ? -33.226 5.745   -7.328  1.00 37.64 335 A 1 
ATOM 2567 C CE1   . HIS A 1 335 ? -33.203 4.425   -5.594  1.00 35.15 335 A 1 
ATOM 2568 N NE2   . HIS A 1 335 ? -33.659 5.590   -6.012  1.00 35.96 335 A 1 
ATOM 2569 N N     . PHE A 1 336 ? -28.680 2.821   -9.588  1.00 57.57 336 A 1 
ATOM 2570 C CA    . PHE A 1 336 ? -28.027 1.863   -10.445 1.00 55.97 336 A 1 
ATOM 2571 C C     . PHE A 1 336 ? -29.042 0.759   -10.665 1.00 58.87 336 A 1 
ATOM 2572 O O     . PHE A 1 336 ? -29.669 0.293   -9.711  1.00 55.29 336 A 1 
ATOM 2573 C CB    . PHE A 1 336 ? -26.727 1.351   -9.826  1.00 49.80 336 A 1 
ATOM 2574 C CG    . PHE A 1 336 ? -25.562 2.269   -10.080 1.00 47.35 336 A 1 
ATOM 2575 C CD1   . PHE A 1 336 ? -24.951 2.291   -11.345 1.00 46.16 336 A 1 
ATOM 2576 C CD2   . PHE A 1 336 ? -25.099 3.132   -9.091  1.00 43.01 336 A 1 
ATOM 2577 C CE1   . PHE A 1 336 ? -23.869 3.158   -11.605 1.00 39.75 336 A 1 
ATOM 2578 C CE2   . PHE A 1 336 ? -24.013 4.002   -9.346  1.00 39.73 336 A 1 
ATOM 2579 C CZ    . PHE A 1 336 ? -23.400 4.011   -10.604 1.00 40.63 336 A 1 
ATOM 2580 N N     . SER A 1 337 ? -29.232 0.379   -11.920 1.00 67.71 337 A 1 
ATOM 2581 C CA    . SER A 1 337 ? -30.161 -0.698  -12.213 1.00 70.87 337 A 1 
ATOM 2582 C C     . SER A 1 337 ? -29.772 -1.919  -11.381 1.00 74.62 337 A 1 
ATOM 2583 O O     . SER A 1 337 ? -28.584 -2.150  -11.131 1.00 68.09 337 A 1 
ATOM 2584 C CB    . SER A 1 337 ? -30.177 -0.999  -13.718 1.00 60.75 337 A 1 
ATOM 2585 O OG    . SER A 1 337 ? -28.993 -1.635  -14.143 1.00 50.59 337 A 1 
ATOM 2586 N N     . SER A 1 338 ? -30.743 -2.712  -10.949 1.00 78.62 338 A 1 
ATOM 2587 C CA    . SER A 1 338 ? -30.480 -3.949  -10.186 1.00 81.67 338 A 1 
ATOM 2588 C C     . SER A 1 338 ? -29.375 -4.796  -10.833 1.00 84.46 338 A 1 
ATOM 2589 O O     . SER A 1 338 ? -28.472 -5.286  -10.153 1.00 80.95 338 A 1 
ATOM 2590 C CB    . SER A 1 338 ? -31.789 -4.732  -10.052 1.00 74.00 338 A 1 
ATOM 2591 O OG    . SER A 1 338 ? -31.565 -5.990  -9.476  1.00 63.07 338 A 1 
ATOM 2592 N N     . LYS A 1 339 ? -29.332 -4.822  -12.177 1.00 84.71 339 A 1 
ATOM 2593 C CA    . LYS A 1 339 ? -28.275 -5.486  -12.960 1.00 86.76 339 A 1 
ATOM 2594 C C     . LYS A 1 339 ? -26.874 -4.902  -12.735 1.00 89.06 339 A 1 
ATOM 2595 O O     . LYS A 1 339 ? -25.893 -5.643  -12.685 1.00 86.12 339 A 1 
ATOM 2596 C CB    . LYS A 1 339 ? -28.612 -5.409  -14.455 1.00 82.65 339 A 1 
ATOM 2597 C CG    . LYS A 1 339 ? -29.871 -6.203  -14.817 1.00 72.42 339 A 1 
ATOM 2598 C CD    . LYS A 1 339 ? -30.101 -6.193  -16.326 1.00 67.88 339 A 1 
ATOM 2599 C CE    . LYS A 1 339 ? -31.321 -7.045  -16.663 1.00 58.85 339 A 1 
ATOM 2600 N NZ    . LYS A 1 339 ? -31.572 -7.131  -18.122 1.00 51.39 339 A 1 
ATOM 2601 N N     . GLU A 1 340 ? -26.726 -3.580  -12.616 1.00 89.01 340 A 1 
ATOM 2602 C CA    . GLU A 1 340 ? -25.417 -2.954  -12.372 1.00 90.00 340 A 1 
ATOM 2603 C C     . GLU A 1 340 ? -24.922 -3.208  -10.951 1.00 91.76 340 A 1 
ATOM 2604 O O     . GLU A 1 340 ? -23.717 -3.364  -10.740 1.00 89.52 340 A 1 
ATOM 2605 C CB    . GLU A 1 340 ? -25.480 -1.448  -12.603 1.00 86.19 340 A 1 
ATOM 2606 C CG    . GLU A 1 340 ? -25.563 -1.067  -14.079 1.00 75.27 340 A 1 
ATOM 2607 C CD    . GLU A 1 340 ? -25.729 0.446   -14.232 1.00 70.95 340 A 1 
ATOM 2608 O OE1   . GLU A 1 340 ? -25.062 1.018   -15.118 1.00 63.34 340 A 1 
ATOM 2609 O OE2   . GLU A 1 340 ? -26.502 1.028   -13.439 1.00 63.37 340 A 1 
ATOM 2610 N N     . ARG A 1 341 ? -25.821 -3.270  -9.961  1.00 88.94 341 A 1 
ATOM 2611 C CA    . ARG A 1 341 ? -25.488 -3.660  -8.586  1.00 90.68 341 A 1 
ATOM 2612 C C     . ARG A 1 341 ? -25.048 -5.123  -8.544  1.00 92.12 341 A 1 
ATOM 2613 O O     . ARG A 1 341 ? -24.000 -5.412  -7.976  1.00 90.65 341 A 1 
ATOM 2614 C CB    . ARG A 1 341 ? -26.675 -3.378  -7.661  1.00 88.81 341 A 1 
ATOM 2615 C CG    . ARG A 1 341 ? -26.320 -3.644  -6.196  1.00 85.81 341 A 1 
ATOM 2616 C CD    . ARG A 1 341 ? -27.472 -3.223  -5.255  1.00 83.27 341 A 1 
ATOM 2617 N NE    . ARG A 1 341 ? -27.179 -3.614  -3.872  1.00 82.08 341 A 1 
ATOM 2618 C CZ    . ARG A 1 341 ? -27.333 -4.841  -3.391  1.00 82.21 341 A 1 
ATOM 2619 N NH1   . ARG A 1 341 ? -27.881 -5.789  -4.099  1.00 72.97 341 A 1 
ATOM 2620 N NH2   . ARG A 1 341 ? -26.925 -5.149  -2.209  1.00 76.73 341 A 1 
ATOM 2621 N N     . GLU A 1 342 ? -25.763 -6.014  -9.214  1.00 91.81 342 A 1 
ATOM 2622 C CA    . GLU A 1 342 ? -25.425 -7.439  -9.315  1.00 92.29 342 A 1 
ATOM 2623 C C     . GLU A 1 342 ? -24.023 -7.646  -9.929  1.00 93.46 342 A 1 
ATOM 2624 O O     . GLU A 1 342 ? -23.212 -8.396  -9.380  1.00 92.19 342 A 1 
ATOM 2625 C CB    . GLU A 1 342 ? -26.511 -8.126  -10.150 1.00 90.00 342 A 1 
ATOM 2626 C CG    . GLU A 1 342 ? -26.400 -9.657  -10.112 1.00 76.86 342 A 1 
ATOM 2627 C CD    . GLU A 1 342 ? -27.480 -10.354 -10.958 1.00 71.13 342 A 1 
ATOM 2628 O OE1   . GLU A 1 342 ? -27.564 -11.596 -10.860 1.00 63.61 342 A 1 
ATOM 2629 O OE2   . GLU A 1 342 ? -28.178 -9.663  -11.722 1.00 63.18 342 A 1 
ATOM 2630 N N     . ALA A 1 343 ? -23.675 -6.898  -10.982 1.00 92.81 343 A 1 
ATOM 2631 C CA    . ALA A 1 343 ? -22.336 -6.938  -11.577 1.00 93.00 343 A 1 
ATOM 2632 C C     . ALA A 1 343 ? -21.233 -6.527  -10.576 1.00 93.86 343 A 1 
ATOM 2633 O O     . ALA A 1 343 ? -20.144 -7.112  -10.561 1.00 92.48 343 A 1 
ATOM 2634 C CB    . ALA A 1 343 ? -22.332 -6.042  -12.818 1.00 91.30 343 A 1 
ATOM 2635 N N     . ARG A 1 344 ? -21.490 -5.542  -9.687  1.00 94.16 344 A 1 
ATOM 2636 C CA    . ARG A 1 344 ? -20.558 -5.117  -8.630  1.00 94.13 344 A 1 
ATOM 2637 C C     . ARG A 1 344 ? -20.407 -6.172  -7.545  1.00 94.80 344 A 1 
ATOM 2638 O O     . ARG A 1 344 ? -19.289 -6.438  -7.096  1.00 93.76 344 A 1 
ATOM 2639 C CB    . ARG A 1 344 ? -21.029 -3.801  -8.016  1.00 93.30 344 A 1 
ATOM 2640 C CG    . ARG A 1 344 ? -20.871 -2.620  -8.983  1.00 89.78 344 A 1 
ATOM 2641 C CD    . ARG A 1 344 ? -21.563 -1.388  -8.413  1.00 87.42 344 A 1 
ATOM 2642 N NE    . ARG A 1 344 ? -21.337 -0.210  -9.256  1.00 83.10 344 A 1 
ATOM 2643 C CZ    . ARG A 1 344 ? -21.942 0.061   -10.404 1.00 79.92 344 A 1 
ATOM 2644 N NH1   . ARG A 1 344 ? -22.898 -0.684  -10.883 1.00 70.49 344 A 1 
ATOM 2645 N NH2   . ARG A 1 344 ? -21.573 1.083   -11.102 1.00 74.00 344 A 1 
ATOM 2646 N N     . VAL A 1 345 ? -21.520 -6.829  -7.147  1.00 94.80 345 A 1 
ATOM 2647 C CA    . VAL A 1 345 ? -21.503 -7.951  -6.200  1.00 95.06 345 A 1 
ATOM 2648 C C     . VAL A 1 345 ? -20.683 -9.116  -6.771  1.00 95.31 345 A 1 
ATOM 2649 O O     . VAL A 1 345 ? -19.813 -9.649  -6.079  1.00 94.52 345 A 1 
ATOM 2650 C CB    . VAL A 1 345 ? -22.925 -8.404  -5.830  1.00 94.33 345 A 1 
ATOM 2651 C CG1   . VAL A 1 345 ? -22.906 -9.649  -4.932  1.00 91.08 345 A 1 
ATOM 2652 C CG2   . VAL A 1 345 ? -23.666 -7.302  -5.070  1.00 90.83 345 A 1 
ATOM 2653 N N     . LEU A 1 346 ? -20.869 -9.459  -8.047  1.00 95.02 346 A 1 
ATOM 2654 C CA    . LEU A 1 346 ? -20.100 -10.510 -8.713  1.00 95.09 346 A 1 
ATOM 2655 C C     . LEU A 1 346 ? -18.598 -10.194 -8.720  1.00 95.41 346 A 1 
ATOM 2656 O O     . LEU A 1 346 ? -17.785 -11.016 -8.294  1.00 94.60 346 A 1 
ATOM 2657 C CB    . LEU A 1 346 ? -20.648 -10.696 -10.142 1.00 94.05 346 A 1 
ATOM 2658 C CG    . LEU A 1 346 ? -19.966 -11.842 -10.912 1.00 85.30 346 A 1 
ATOM 2659 C CD1   . LEU A 1 346 ? -20.187 -13.203 -10.233 1.00 79.37 346 A 1 
ATOM 2660 C CD2   . LEU A 1 346 ? -20.525 -11.900 -12.329 1.00 80.03 346 A 1 
ATOM 2661 N N     . ARG A 1 347 ? -18.218 -8.962  -9.079  1.00 95.35 347 A 1 
ATOM 2662 C CA    . ARG A 1 347 ? -16.823 -8.513  -9.051  1.00 95.22 347 A 1 
ATOM 2663 C C     . ARG A 1 347 ? -16.204 -8.582  -7.659  1.00 95.71 347 A 1 
ATOM 2664 O O     . ARG A 1 347 ? -15.036 -8.964  -7.506  1.00 94.46 347 A 1 
ATOM 2665 C CB    . ARG A 1 347 ? -16.759 -7.097  -9.615  1.00 93.82 347 A 1 
ATOM 2666 C CG    . ARG A 1 347 ? -15.300 -6.618  -9.711  1.00 84.69 347 A 1 
ATOM 2667 C CD    . ARG A 1 347 ? -15.309 -5.208  -10.265 1.00 82.05 347 A 1 
ATOM 2668 N NE    . ARG A 1 347 ? -13.943 -4.686  -10.397 1.00 73.55 347 A 1 
ATOM 2669 C CZ    . ARG A 1 347 ? -13.673 -3.485  -10.838 1.00 68.81 347 A 1 
ATOM 2670 N NH1   . ARG A 1 347 ? -14.622 -2.682  -11.197 1.00 61.54 347 A 1 
ATOM 2671 N NH2   . ARG A 1 347 ? -12.452 -3.058  -10.919 1.00 60.05 347 A 1 
ATOM 2672 N N     . TYR A 1 348 ? -16.948 -8.211  -6.630  1.00 95.36 348 A 1 
ATOM 2673 C CA    . TYR A 1 348 ? -16.509 -8.360  -5.247  1.00 95.65 348 A 1 
ATOM 2674 C C     . TYR A 1 348 ? -16.292 -9.838  -4.878  1.00 95.91 348 A 1 
ATOM 2675 O O     . TYR A 1 348 ? -15.267 -10.161 -4.276  1.00 95.37 348 A 1 
ATOM 2676 C CB    . TYR A 1 348 ? -17.510 -7.661  -4.318  1.00 95.62 348 A 1 
ATOM 2677 C CG    . TYR A 1 348 ? -17.637 -8.302  -2.959  1.00 95.70 348 A 1 
ATOM 2678 C CD1   . TYR A 1 348 ? -18.714 -9.176  -2.710  1.00 94.15 348 A 1 
ATOM 2679 C CD2   . TYR A 1 348 ? -16.668 -8.091  -1.968  1.00 94.41 348 A 1 
ATOM 2680 C CE1   . TYR A 1 348 ? -18.820 -9.834  -1.476  1.00 93.71 348 A 1 
ATOM 2681 C CE2   . TYR A 1 348 ? -16.768 -8.744  -0.729  1.00 93.51 348 A 1 
ATOM 2682 C CZ    . TYR A 1 348 ? -17.849 -9.614  -0.492  1.00 94.11 348 A 1 
ATOM 2683 O OH    . TYR A 1 348 ? -17.977 -10.271 0.703   1.00 92.66 348 A 1 
ATOM 2684 N N     . LYS A 1 349 ? -17.200 -10.749 -5.280  1.00 96.07 349 A 1 
ATOM 2685 C CA    . LYS A 1 349 ? -17.061 -12.194 -5.045  1.00 95.98 349 A 1 
ATOM 2686 C C     . LYS A 1 349 ? -15.819 -12.766 -5.736  1.00 96.37 349 A 1 
ATOM 2687 O O     . LYS A 1 349 ? -15.113 -13.587 -5.150  1.00 95.30 349 A 1 
ATOM 2688 C CB    . LYS A 1 349 ? -18.335 -12.941 -5.488  1.00 95.19 349 A 1 
ATOM 2689 C CG    . LYS A 1 349 ? -19.543 -12.716 -4.562  1.00 91.57 349 A 1 
ATOM 2690 C CD    . LYS A 1 349 ? -20.758 -13.544 -5.010  1.00 85.91 349 A 1 
ATOM 2691 C CE    . LYS A 1 349 ? -21.972 -13.304 -4.099  1.00 80.99 349 A 1 
ATOM 2692 N NZ    . LYS A 1 349 ? -23.041 -14.322 -4.259  1.00 72.29 349 A 1 
ATOM 2693 N N     . GLU A 1 350 ? -15.491 -12.311 -6.935  1.00 96.03 350 A 1 
ATOM 2694 C CA    . GLU A 1 350 ? -14.255 -12.677 -7.632  1.00 95.73 350 A 1 
ATOM 2695 C C     . GLU A 1 350 ? -13.014 -12.175 -6.884  1.00 95.90 350 A 1 
ATOM 2696 O O     . GLU A 1 350 ? -12.106 -12.957 -6.592  1.00 94.48 350 A 1 
ATOM 2697 C CB    . GLU A 1 350 ? -14.263 -12.124 -9.054  1.00 94.65 350 A 1 
ATOM 2698 C CG    . GLU A 1 350 ? -15.255 -12.867 -9.956  1.00 84.22 350 A 1 
ATOM 2699 C CD    . GLU A 1 350 ? -15.257 -12.323 -11.392 1.00 77.92 350 A 1 
ATOM 2700 O OE1   . GLU A 1 350 ? -15.824 -13.026 -12.247 1.00 71.01 350 A 1 
ATOM 2701 O OE2   . GLU A 1 350 ? -14.656 -11.248 -11.624 1.00 70.71 350 A 1 
ATOM 2702 N N     . LYS A 1 351 ? -12.989 -10.898 -6.484  1.00 95.88 351 A 1 
ATOM 2703 C CA    . LYS A 1 351 ? -11.882 -10.316 -5.710  1.00 95.60 351 A 1 
ATOM 2704 C C     . LYS A 1 351 ? -11.692 -10.992 -4.350  1.00 96.05 351 A 1 
ATOM 2705 O O     . LYS A 1 351 ? -10.563 -11.070 -3.869  1.00 94.41 351 A 1 
ATOM 2706 C CB    . LYS A 1 351 ? -12.091 -8.816  -5.507  1.00 94.15 351 A 1 
ATOM 2707 C CG    . LYS A 1 351 ? -11.723 -7.974  -6.742  1.00 89.72 351 A 1 
ATOM 2708 C CD    . LYS A 1 351 ? -11.731 -6.508  -6.336  1.00 88.21 351 A 1 
ATOM 2709 C CE    . LYS A 1 351 ? -11.175 -5.593  -7.418  1.00 84.33 351 A 1 
ATOM 2710 N NZ    . LYS A 1 351 ? -10.811 -4.275  -6.845  1.00 79.86 351 A 1 
ATOM 2711 N N     . LYS A 1 352 ? -12.753 -11.509 -3.732  1.00 95.74 352 A 1 
ATOM 2712 C CA    . LYS A 1 352 ? -12.674 -12.225 -2.449  1.00 95.97 352 A 1 
ATOM 2713 C C     . LYS A 1 352 ? -11.686 -13.389 -2.500  1.00 95.96 352 A 1 
ATOM 2714 O O     . LYS A 1 352 ? -10.976 -13.617 -1.526  1.00 94.22 352 A 1 
ATOM 2715 C CB    . LYS A 1 352 ? -14.087 -12.680 -2.015  1.00 95.06 352 A 1 
ATOM 2716 C CG    . LYS A 1 352 ? -14.105 -13.373 -0.649  1.00 91.87 352 A 1 
ATOM 2717 C CD    . LYS A 1 352 ? -15.537 -13.627 -0.166  1.00 89.41 352 A 1 
ATOM 2718 C CE    . LYS A 1 352 ? -15.539 -14.308 1.215   1.00 82.75 352 A 1 
ATOM 2719 N NZ    . LYS A 1 352 ? -16.890 -14.364 1.822   1.00 75.51 352 A 1 
ATOM 2720 N N     . LYS A 1 353 ? -11.578 -14.078 -3.640  1.00 96.12 353 A 1 
ATOM 2721 C CA    . LYS A 1 353 ? -10.671 -15.222 -3.846  1.00 95.44 353 A 1 
ATOM 2722 C C     . LYS A 1 353 ? -9.191  -14.809 -3.875  1.00 95.17 353 A 1 
ATOM 2723 O O     . LYS A 1 353 ? -8.335  -15.611 -3.529  1.00 92.39 353 A 1 
ATOM 2724 C CB    . LYS A 1 353 ? -11.045 -15.945 -5.151  1.00 94.12 353 A 1 
ATOM 2725 C CG    . LYS A 1 353 ? -12.484 -16.488 -5.163  1.00 88.36 353 A 1 
ATOM 2726 C CD    . LYS A 1 353 ? -12.843 -17.093 -6.525  1.00 83.74 353 A 1 
ATOM 2727 C CE    . LYS A 1 353 ? -14.303 -17.537 -6.565  1.00 75.73 353 A 1 
ATOM 2728 N NZ    . LYS A 1 353 ? -14.731 -18.016 -7.906  1.00 68.34 353 A 1 
ATOM 2729 N N     . SER A 1 354 ? -8.882  -13.562 -4.273  1.00 95.74 354 A 1 
ATOM 2730 C CA    . SER A 1 354 ? -7.514  -13.065 -4.434  1.00 94.97 354 A 1 
ATOM 2731 C C     . SER A 1 354 ? -7.006  -12.203 -3.272  1.00 95.29 354 A 1 
ATOM 2732 O O     . SER A 1 354 ? -5.924  -11.611 -3.374  1.00 92.10 354 A 1 
ATOM 2733 C CB    . SER A 1 354 ? -7.373  -12.323 -5.776  1.00 92.54 354 A 1 
ATOM 2734 O OG    . SER A 1 354 ? -8.154  -11.152 -5.806  1.00 83.32 354 A 1 
ATOM 2735 N N     . ARG A 1 355 ? -7.742  -12.098 -2.166  1.00 95.44 355 A 1 
ATOM 2736 C CA    . ARG A 1 355 ? -7.345  -11.257 -1.031  1.00 95.45 355 A 1 
ATOM 2737 C C     . ARG A 1 355 ? -6.073  -11.775 -0.360  1.00 95.37 355 A 1 
ATOM 2738 O O     . ARG A 1 355 ? -5.975  -12.945 -0.011  1.00 92.95 355 A 1 
ATOM 2739 C CB    . ARG A 1 355 ? -8.459  -11.166 0.010   1.00 94.44 355 A 1 
ATOM 2740 C CG    . ARG A 1 355 ? -9.653  -10.334 -0.476  1.00 90.76 355 A 1 
ATOM 2741 C CD    . ARG A 1 355 ? -10.716 -10.322 0.615   1.00 90.94 355 A 1 
ATOM 2742 N NE    . ARG A 1 355 ? -11.987 -9.766  0.129   1.00 89.61 355 A 1 
ATOM 2743 C CZ    . ARG A 1 355 ? -13.156 -9.941  0.718   1.00 90.53 355 A 1 
ATOM 2744 N NH1   . ARG A 1 355 ? -13.274 -10.578 1.839   1.00 82.91 355 A 1 
ATOM 2745 N NH2   . ARG A 1 355 ? -14.235 -9.487  0.176   1.00 84.50 355 A 1 
ATOM 2746 N N     . LYS A 1 356 ? -5.129  -10.856 -0.077  1.00 95.35 356 A 1 
ATOM 2747 C CA    . LYS A 1 356 ? -3.893  -11.147 0.636   1.00 95.17 356 A 1 
ATOM 2748 C C     . LYS A 1 356 ? -3.825  -10.337 1.929   1.00 95.69 356 A 1 
ATOM 2749 O O     . LYS A 1 356 ? -3.637  -9.124  1.924   1.00 93.20 356 A 1 
ATOM 2750 C CB    . LYS A 1 356 ? -2.680  -10.883 -0.272  1.00 92.76 356 A 1 
ATOM 2751 C CG    . LYS A 1 356 ? -2.612  -11.902 -1.419  1.00 84.27 356 A 1 
ATOM 2752 C CD    . LYS A 1 356 ? -1.371  -11.654 -2.282  1.00 77.40 356 A 1 
ATOM 2753 C CE    . LYS A 1 356 ? -1.330  -12.648 -3.441  1.00 68.73 356 A 1 
ATOM 2754 N NZ    . LYS A 1 356 ? -0.383  -12.214 -4.483  1.00 59.28 356 A 1 
ATOM 2755 N N     . PHE A 1 357 ? -3.959  -11.028 3.062   1.00 94.18 357 A 1 
ATOM 2756 C CA    . PHE A 1 357 ? -3.870  -10.416 4.389   1.00 94.32 357 A 1 
ATOM 2757 C C     . PHE A 1 357 ? -2.436  -10.354 4.936   1.00 94.39 357 A 1 
ATOM 2758 O O     . PHE A 1 357 ? -2.185  -9.737  5.980   1.00 91.68 357 A 1 
ATOM 2759 C CB    . PHE A 1 357 ? -4.801  -11.156 5.350   1.00 93.76 357 A 1 
ATOM 2760 C CG    . PHE A 1 357 ? -6.259  -10.881 5.075   1.00 93.91 357 A 1 
ATOM 2761 C CD1   . PHE A 1 357 ? -6.881  -9.757  5.652   1.00 90.20 357 A 1 
ATOM 2762 C CD2   . PHE A 1 357 ? -7.004  -11.712 4.224   1.00 89.90 357 A 1 
ATOM 2763 C CE1   . PHE A 1 357 ? -8.231  -9.475  5.397   1.00 88.13 357 A 1 
ATOM 2764 C CE2   . PHE A 1 357 ? -8.355  -11.441 3.954   1.00 88.58 357 A 1 
ATOM 2765 C CZ    . PHE A 1 357 ? -8.977  -10.320 4.545   1.00 90.00 357 A 1 
ATOM 2766 N N     . GLU A 1 358 ? -1.480  -10.973 4.254   1.00 95.14 358 A 1 
ATOM 2767 C CA    . GLU A 1 358 ? -0.068  -10.895 4.588   1.00 94.70 358 A 1 
ATOM 2768 C C     . GLU A 1 358 ? 0.462   -9.473  4.417   1.00 95.21 358 A 1 
ATOM 2769 O O     . GLU A 1 358 ? -0.051  -8.646  3.656   1.00 93.56 358 A 1 
ATOM 2770 C CB    . GLU A 1 358 ? 0.739   -11.891 3.741   1.00 92.93 358 A 1 
ATOM 2771 C CG    . GLU A 1 358 ? 0.322   -13.327 4.048   1.00 83.20 358 A 1 
ATOM 2772 C CD    . GLU A 1 358 ? 1.196   -14.381 3.354   1.00 76.57 358 A 1 
ATOM 2773 O OE1   . GLU A 1 358 ? 0.927   -15.572 3.614   1.00 68.74 358 A 1 
ATOM 2774 O OE2   . GLU A 1 358 ? 2.108   -13.978 2.610   1.00 67.51 358 A 1 
ATOM 2775 N N     . LYS A 1 359 ? 1.524   -9.150  5.191   1.00 94.64 359 A 1 
ATOM 2776 C CA    . LYS A 1 359 ? 2.110   -7.816  5.139   1.00 94.53 359 A 1 
ATOM 2777 C C     . LYS A 1 359 ? 2.833   -7.621  3.806   1.00 94.97 359 A 1 
ATOM 2778 O O     . LYS A 1 359 ? 3.981   -8.010  3.662   1.00 93.12 359 A 1 
ATOM 2779 C CB    . LYS A 1 359 ? 3.024   -7.598  6.344   1.00 92.85 359 A 1 
ATOM 2780 C CG    . LYS A 1 359 ? 3.570   -6.162  6.391   1.00 86.93 359 A 1 
ATOM 2781 C CD    . LYS A 1 359 ? 4.533   -5.999  7.565   1.00 80.35 359 A 1 
ATOM 2782 C CE    . LYS A 1 359 ? 5.133   -4.599  7.575   1.00 70.29 359 A 1 
ATOM 2783 N NZ    . LYS A 1 359 ? 6.190   -4.451  8.608   1.00 63.04 359 A 1 
ATOM 2784 N N     . THR A 1 360 ? 2.194   -6.913  2.891   1.00 94.62 360 A 1 
ATOM 2785 C CA    . THR A 1 360 ? 2.802   -6.503  1.622   1.00 94.28 360 A 1 
ATOM 2786 C C     . THR A 1 360 ? 3.369   -5.085  1.728   1.00 95.27 360 A 1 
ATOM 2787 O O     . THR A 1 360 ? 2.727   -4.157  2.224   1.00 93.08 360 A 1 
ATOM 2788 C CB    . THR A 1 360 ? 1.799   -6.628  0.467   1.00 91.66 360 A 1 
ATOM 2789 O OG1   . THR A 1 360 ? 0.634   -5.899  0.726   1.00 80.26 360 A 1 
ATOM 2790 C CG2   . THR A 1 360 ? 1.385   -8.084  0.229   1.00 77.33 360 A 1 
ATOM 2791 N N     . THR A 1 361 ? 4.624   -4.901  1.291   1.00 95.73 361 A 1 
ATOM 2792 C CA    . THR A 1 361 ? 5.242   -3.573  1.170   1.00 96.07 361 A 1 
ATOM 2793 C C     . THR A 1 361 ? 4.972   -3.039  -0.231  1.00 96.27 361 A 1 
ATOM 2794 O O     . THR A 1 361 ? 5.464   -3.575  -1.209  1.00 94.42 361 A 1 
ATOM 2795 C CB    . THR A 1 361 ? 6.746   -3.623  1.459   1.00 95.19 361 A 1 
ATOM 2796 O OG1   . THR A 1 361 ? 6.954   -4.116  2.765   1.00 87.10 361 A 1 
ATOM 2797 C CG2   . THR A 1 361 ? 7.374   -2.227  1.402   1.00 86.28 361 A 1 
ATOM 2798 N N     . ARG A 1 362 ? 4.207   -1.947  -0.324  1.00 95.84 362 A 1 
ATOM 2799 C CA    . ARG A 1 362 ? 3.845   -1.356  -1.621  1.00 95.67 362 A 1 
ATOM 2800 C C     . ARG A 1 362 ? 4.861   -0.331  -2.142  1.00 96.23 362 A 1 
ATOM 2801 O O     . ARG A 1 362 ? 4.845   0.002   -3.316  1.00 94.30 362 A 1 
ATOM 2802 C CB    . ARG A 1 362 ? 2.455   -0.707  -1.523  1.00 94.13 362 A 1 
ATOM 2803 C CG    . ARG A 1 362 ? 1.372   -1.746  -1.184  1.00 88.61 362 A 1 
ATOM 2804 C CD    . ARG A 1 362 ? -0.004  -1.098  -1.187  1.00 84.43 362 A 1 
ATOM 2805 N NE    . ARG A 1 362 ? -1.053  -2.083  -0.846  1.00 78.01 362 A 1 
ATOM 2806 C CZ    . ARG A 1 362 ? -2.227  -2.172  -1.416  1.00 72.98 362 A 1 
ATOM 2807 N NH1   . ARG A 1 362 ? -2.613  -1.333  -2.319  1.00 63.75 362 A 1 
ATOM 2808 N NH2   . ARG A 1 362 ? -3.060  -3.119  -1.100  1.00 66.35 362 A 1 
ATOM 2809 N N     . TYR A 1 363 ? 5.694   0.191   -1.231  1.00 95.75 363 A 1 
ATOM 2810 C CA    . TYR A 1 363 ? 6.678   1.218   -1.539  1.00 95.90 363 A 1 
ATOM 2811 C C     . TYR A 1 363 ? 8.033   0.828   -0.927  1.00 96.08 363 A 1 
ATOM 2812 O O     . TYR A 1 363 ? 8.325   1.204   0.214   1.00 94.96 363 A 1 
ATOM 2813 C CB    . TYR A 1 363 ? 6.197   2.579   -1.023  1.00 95.60 363 A 1 
ATOM 2814 C CG    . TYR A 1 363 ? 4.917   3.077   -1.664  1.00 95.32 363 A 1 
ATOM 2815 C CD1   . TYR A 1 363 ? 4.943   3.721   -2.912  1.00 92.34 363 A 1 
ATOM 2816 C CD2   . TYR A 1 363 ? 3.677   2.883   -1.034  1.00 92.20 363 A 1 
ATOM 2817 C CE1   . TYR A 1 363 ? 3.768   4.160   -3.521  1.00 91.41 363 A 1 
ATOM 2818 C CE2   . TYR A 1 363 ? 2.484   3.309   -1.628  1.00 90.70 363 A 1 
ATOM 2819 C CZ    . TYR A 1 363 ? 2.532   3.951   -2.884  1.00 92.39 363 A 1 
ATOM 2820 O OH    . TYR A 1 363 ? 1.367   4.360   -3.488  1.00 90.93 363 A 1 
ATOM 2821 N N     . ALA A 1 364 ? 8.849   0.095   -1.679  1.00 97.64 364 A 1 
ATOM 2822 C CA    . ALA A 1 364 ? 10.162  -0.369  -1.242  1.00 97.44 364 A 1 
ATOM 2823 C C     . ALA A 1 364 ? 11.084  0.786   -0.810  1.00 97.57 364 A 1 
ATOM 2824 O O     . ALA A 1 364 ? 11.687  0.727   0.264   1.00 96.28 364 A 1 
ATOM 2825 C CB    . ALA A 1 364 ? 10.789  -1.181  -2.382  1.00 96.48 364 A 1 
ATOM 2826 N N     . THR A 1 365 ? 11.097  1.909   -1.543  1.00 97.54 365 A 1 
ATOM 2827 C CA    . THR A 1 365 ? 11.878  3.109   -1.197  1.00 97.05 365 A 1 
ATOM 2828 C C     . THR A 1 365 ? 11.495  3.701   0.170   1.00 97.20 365 A 1 
ATOM 2829 O O     . THR A 1 365 ? 12.362  4.087   0.954   1.00 95.97 365 A 1 
ATOM 2830 C CB    . THR A 1 365 ? 11.700  4.195   -2.265  1.00 95.98 365 A 1 
ATOM 2831 O OG1   . THR A 1 365 ? 10.331  4.437   -2.501  1.00 85.72 365 A 1 
ATOM 2832 C CG2   . THR A 1 365 ? 12.323  3.790   -3.608  1.00 82.38 365 A 1 
ATOM 2833 N N     . ARG A 1 366 ? 10.218  3.722   0.519   1.00 96.96 366 A 1 
ATOM 2834 C CA    . ARG A 1 366 ? 9.750   4.194   1.836   1.00 96.77 366 A 1 
ATOM 2835 C C     . ARG A 1 366 ? 10.101  3.219   2.959   1.00 96.61 366 A 1 
ATOM 2836 O O     . ARG A 1 366 ? 10.293  3.672   4.087   1.00 95.58 366 A 1 
ATOM 2837 C CB    . ARG A 1 366 ? 8.239   4.436   1.834   1.00 96.53 366 A 1 
ATOM 2838 C CG    . ARG A 1 366 ? 7.817   5.602   0.938   1.00 94.34 366 A 1 
ATOM 2839 C CD    . ARG A 1 366 ? 6.339   5.916   1.167   1.00 92.54 366 A 1 
ATOM 2840 N NE    . ARG A 1 366 ? 5.878   7.013   0.296   1.00 90.49 366 A 1 
ATOM 2841 C CZ    . ARG A 1 366 ? 4.716   7.647   0.380   1.00 89.70 366 A 1 
ATOM 2842 N NH1   . ARG A 1 366 ? 3.832   7.341   1.282   1.00 82.05 366 A 1 
ATOM 2843 N NH2   . ARG A 1 366 ? 4.431   8.601   -0.453  1.00 85.09 366 A 1 
ATOM 2844 N N     . LYS A 1 367 ? 10.141  1.930   2.670   1.00 97.45 367 A 1 
ATOM 2845 C CA    . LYS A 1 367 ? 10.583  0.908   3.618   1.00 97.47 367 A 1 
ATOM 2846 C C     . LYS A 1 367 ? 12.063  1.094   3.924   1.00 97.33 367 A 1 
ATOM 2847 O O     . LYS A 1 367 ? 12.404  1.284   5.091   1.00 96.59 367 A 1 
ATOM 2848 C CB    . LYS A 1 367 ? 10.259  -0.496  3.078   1.00 97.13 367 A 1 
ATOM 2849 C CG    . LYS A 1 367 ? 10.717  -1.591  4.051   1.00 95.93 367 A 1 
ATOM 2850 C CD    . LYS A 1 367 ? 10.554  -3.003  3.466   1.00 93.39 367 A 1 
ATOM 2851 C CE    . LYS A 1 367 ? 11.287  -3.981  4.375   1.00 88.14 367 A 1 
ATOM 2852 N NZ    . LYS A 1 367 ? 11.480  -5.316  3.772   1.00 81.77 367 A 1 
ATOM 2853 N N     . ALA A 1 368 ? 12.914  1.149   2.909   1.00 97.65 368 A 1 
ATOM 2854 C CA    . ALA A 1 368 ? 14.356  1.347   3.054   1.00 97.34 368 A 1 
ATOM 2855 C C     . ALA A 1 368 ? 14.680  2.619   3.857   1.00 97.45 368 A 1 
ATOM 2856 O O     . ALA A 1 368 ? 15.434  2.587   4.826   1.00 96.34 368 A 1 
ATOM 2857 C CB    . ALA A 1 368 ? 14.974  1.395   1.651   1.00 96.72 368 A 1 
ATOM 2858 N N     . TYR A 1 369 ? 14.017  3.747   3.544   1.00 97.07 369 A 1 
ATOM 2859 C CA    . TYR A 1 369 ? 14.181  4.986   4.314   1.00 96.68 369 A 1 
ATOM 2860 C C     . TYR A 1 369 ? 13.726  4.848   5.780   1.00 96.64 369 A 1 
ATOM 2861 O O     . TYR A 1 369 ? 14.352  5.402   6.683   1.00 95.74 369 A 1 
ATOM 2862 C CB    . TYR A 1 369 ? 13.415  6.111   3.617   1.00 96.02 369 A 1 
ATOM 2863 C CG    . TYR A 1 369 ? 13.625  7.450   4.285   1.00 93.23 369 A 1 
ATOM 2864 C CD1   . TYR A 1 369 ? 12.676  7.974   5.183   1.00 88.80 369 A 1 
ATOM 2865 C CD2   . TYR A 1 369 ? 14.807  8.175   4.046   1.00 87.42 369 A 1 
ATOM 2866 C CE1   . TYR A 1 369 ? 12.903  9.194   5.835   1.00 85.71 369 A 1 
ATOM 2867 C CE2   . TYR A 1 369 ? 15.052  9.397   4.686   1.00 83.93 369 A 1 
ATOM 2868 C CZ    . TYR A 1 369 ? 14.090  9.904   5.590   1.00 86.22 369 A 1 
ATOM 2869 O OH    . TYR A 1 369 ? 14.327  11.104  6.232   1.00 83.45 369 A 1 
ATOM 2870 N N     . ALA A 1 370 ? 12.637  4.128   6.047   1.00 97.18 370 A 1 
ATOM 2871 C CA    . ALA A 1 370 ? 12.147  3.925   7.412   1.00 96.94 370 A 1 
ATOM 2872 C C     . ALA A 1 370 ? 13.049  2.999   8.241   1.00 96.60 370 A 1 
ATOM 2873 O O     . ALA A 1 370 ? 13.056  3.126   9.473   1.00 95.22 370 A 1 
ATOM 2874 C CB    . ALA A 1 370 ? 10.719  3.378   7.355   1.00 96.16 370 A 1 
ATOM 2875 N N     . GLU A 1 371 ? 13.767  2.082   7.614   1.00 97.20 371 A 1 
ATOM 2876 C CA    . GLU A 1 371 ? 14.746  1.186   8.245   1.00 96.81 371 A 1 
ATOM 2877 C C     . GLU A 1 371 ? 16.047  1.931   8.568   1.00 96.59 371 A 1 
ATOM 2878 O O     . GLU A 1 371 ? 16.538  1.818   9.686   1.00 95.04 371 A 1 
ATOM 2879 C CB    . GLU A 1 371 ? 14.983  -0.035  7.336   1.00 96.03 371 A 1 
ATOM 2880 C CG    . GLU A 1 371 ? 13.767  -0.961  7.337   1.00 90.53 371 A 1 
ATOM 2881 C CD    . GLU A 1 371 ? 13.775  -2.092  6.282   1.00 87.83 371 A 1 
ATOM 2882 O OE1   . GLU A 1 371 ? 12.941  -3.024  6.431   1.00 81.92 371 A 1 
ATOM 2883 O OE2   . GLU A 1 371 ? 14.511  -1.997  5.290   1.00 80.60 371 A 1 
ATOM 2884 N N     . ALA A 1 372 ? 16.546  2.751   7.645   1.00 96.54 372 A 1 
ATOM 2885 C CA    . ALA A 1 372 ? 17.761  3.531   7.835   1.00 95.82 372 A 1 
ATOM 2886 C C     . ALA A 1 372 ? 17.594  4.763   8.753   1.00 95.86 372 A 1 
ATOM 2887 O O     . ALA A 1 372 ? 18.579  5.367   9.184   1.00 93.98 372 A 1 
ATOM 2888 C CB    . ALA A 1 372 ? 18.268  3.951   6.447   1.00 94.44 372 A 1 
ATOM 2889 N N     . ARG A 1 373 ? 16.369  5.178   9.050   1.00 95.24 373 A 1 
ATOM 2890 C CA    . ARG A 1 373 ? 16.123  6.411   9.802   1.00 95.08 373 A 1 
ATOM 2891 C C     . ARG A 1 373 ? 16.451  6.247   11.292  1.00 95.23 373 A 1 
ATOM 2892 O O     . ARG A 1 373 ? 15.971  5.291   11.899  1.00 94.13 373 A 1 
ATOM 2893 C CB    . ARG A 1 373 ? 14.676  6.862   9.574   1.00 93.63 373 A 1 
ATOM 2894 C CG    . ARG A 1 373 ? 14.460  8.264   10.139  1.00 86.96 373 A 1 
ATOM 2895 C CD    . ARG A 1 373 ? 13.066  8.758   9.799   1.00 85.94 373 A 1 
ATOM 2896 N NE    . ARG A 1 373 ? 12.895  10.129  10.300  1.00 83.38 373 A 1 
ATOM 2897 C CZ    . ARG A 1 373 ? 11.882  10.921  10.061  1.00 82.28 373 A 1 
ATOM 2898 N NH1   . ARG A 1 373 ? 10.866  10.522  9.347   1.00 73.40 373 A 1 
ATOM 2899 N NH2   . ARG A 1 373 ? 11.876  12.126  10.539  1.00 75.86 373 A 1 
ATOM 2900 N N     . PRO A 1 374 ? 17.160  7.231   11.929  1.00 95.36 374 A 1 
ATOM 2901 C CA    . PRO A 1 374 ? 17.437  7.197   13.358  1.00 95.10 374 A 1 
ATOM 2902 C C     . PRO A 1 374 ? 16.149  7.199   14.181  1.00 95.83 374 A 1 
ATOM 2903 O O     . PRO A 1 374 ? 15.121  7.777   13.796  1.00 95.14 374 A 1 
ATOM 2904 C CB    . PRO A 1 374 ? 18.324  8.418   13.650  1.00 93.29 374 A 1 
ATOM 2905 C CG    . PRO A 1 374 ? 18.000  9.381   12.512  1.00 89.39 374 A 1 
ATOM 2906 C CD    . PRO A 1 374 ? 17.728  8.445   11.342  1.00 92.70 374 A 1 
ATOM 2907 N N     . ARG A 1 375 ? 16.186  6.484   15.337  1.00 94.73 375 A 1 
ATOM 2908 C CA    . ARG A 1 375 ? 15.024  6.273   16.213  1.00 94.85 375 A 1 
ATOM 2909 C C     . ARG A 1 375 ? 15.396  6.485   17.669  1.00 94.44 375 A 1 
ATOM 2910 O O     . ARG A 1 375 ? 16.335  5.866   18.156  1.00 92.55 375 A 1 
ATOM 2911 C CB    . ARG A 1 375 ? 14.464  4.860   16.037  1.00 94.13 375 A 1 
ATOM 2912 C CG    . ARG A 1 375 ? 13.913  4.582   14.631  1.00 91.51 375 A 1 
ATOM 2913 C CD    . ARG A 1 375 ? 13.499  3.125   14.538  1.00 91.95 375 A 1 
ATOM 2914 N NE    . ARG A 1 375 ? 13.010  2.781   13.185  1.00 91.26 375 A 1 
ATOM 2915 C CZ    . ARG A 1 375 ? 11.768  2.526   12.826  1.00 92.92 375 A 1 
ATOM 2916 N NH1   . ARG A 1 375 ? 10.781  2.601   13.669  1.00 84.04 375 A 1 
ATOM 2917 N NH2   . ARG A 1 375 ? 11.501  2.194   11.603  1.00 88.18 375 A 1 
ATOM 2918 N N     . ILE A 1 376 ? 14.580  7.244   18.388  1.00 95.35 376 A 1 
ATOM 2919 C CA    . ILE A 1 376 ? 14.632  7.394   19.847  1.00 94.91 376 A 1 
ATOM 2920 C C     . ILE A 1 376 ? 13.467  6.610   20.449  1.00 95.35 376 A 1 
ATOM 2921 O O     . ILE A 1 376 ? 12.300  6.867   20.137  1.00 94.06 376 A 1 
ATOM 2922 C CB    . ILE A 1 376 ? 14.619  8.891   20.237  1.00 93.56 376 A 1 
ATOM 2923 C CG1   . ILE A 1 376 ? 15.867  9.603   19.689  1.00 88.81 376 A 1 
ATOM 2924 C CG2   . ILE A 1 376 ? 14.521  9.037   21.765  1.00 87.57 376 A 1 
ATOM 2925 C CD1   . ILE A 1 376 ? 15.835  11.130  19.806  1.00 80.52 376 A 1 
ATOM 2926 N N     . LYS A 1 377 ? 13.759  5.584   21.278  1.00 94.31 377 A 1 
ATOM 2927 C CA    . LYS A 1 377 ? 12.752  4.696   21.882  1.00 94.69 377 A 1 
ATOM 2928 C C     . LYS A 1 377 ? 11.731  4.165   20.857  1.00 95.32 377 A 1 
ATOM 2929 O O     . LYS A 1 377 ? 10.526  4.115   21.102  1.00 93.10 377 A 1 
ATOM 2930 C CB    . LYS A 1 377 ? 12.094  5.389   23.095  1.00 93.27 377 A 1 
ATOM 2931 C CG    . LYS A 1 377 ? 13.104  5.726   24.194  1.00 89.72 377 A 1 
ATOM 2932 C CD    . LYS A 1 377 ? 12.454  6.494   25.360  1.00 82.53 377 A 1 
ATOM 2933 C CE    . LYS A 1 377 ? 13.538  6.825   26.390  1.00 74.94 377 A 1 
ATOM 2934 N NZ    . LYS A 1 377 ? 13.058  7.675   27.498  1.00 65.97 377 A 1 
ATOM 2935 N N     . GLY A 1 378 ? 12.229  3.801   19.679  1.00 94.59 378 A 1 
ATOM 2936 C CA    . GLY A 1 378 ? 11.452  3.247   18.563  1.00 94.75 378 A 1 
ATOM 2937 C C     . GLY A 1 378 ? 10.678  4.264   17.720  1.00 95.65 378 A 1 
ATOM 2938 O O     . GLY A 1 378 ? 10.229  3.919   16.627  1.00 93.84 378 A 1 
ATOM 2939 N N     . ARG A 1 379 ? 10.533  5.529   18.185  1.00 96.06 379 A 1 
ATOM 2940 C CA    . ARG A 1 379 ? 9.926   6.604   17.391  1.00 96.24 379 A 1 
ATOM 2941 C C     . ARG A 1 379 ? 10.957  7.197   16.440  1.00 96.54 379 A 1 
ATOM 2942 O O     . ARG A 1 379 ? 12.134  7.247   16.771  1.00 95.08 379 A 1 
ATOM 2943 C CB    . ARG A 1 379 ? 9.347   7.692   18.296  1.00 95.29 379 A 1 
ATOM 2944 C CG    . ARG A 1 379 ? 8.252   7.152   19.216  1.00 89.42 379 A 1 
ATOM 2945 C CD    . ARG A 1 379 ? 7.650   8.287   20.032  1.00 88.94 379 A 1 
ATOM 2946 N NE    . ARG A 1 379 ? 6.595   7.793   20.928  1.00 84.28 379 A 1 
ATOM 2947 C CZ    . ARG A 1 379 ? 5.836   8.543   21.712  1.00 81.94 379 A 1 
ATOM 2948 N NH1   . ARG A 1 379 ? 5.961   9.839   21.755  1.00 72.86 379 A 1 
ATOM 2949 N NH2   . ARG A 1 379 ? 4.933   7.990   22.471  1.00 74.28 379 A 1 
ATOM 2950 N N     . PHE A 1 380 ? 10.520  7.698   15.314  1.00 95.00 380 A 1 
ATOM 2951 C CA    . PHE A 1 380 ? 11.416  8.439   14.434  1.00 95.11 380 A 1 
ATOM 2952 C C     . PHE A 1 380 ? 11.928  9.694   15.142  1.00 94.31 380 A 1 
ATOM 2953 O O     . PHE A 1 380 ? 11.119  10.487  15.636  1.00 92.68 380 A 1 
ATOM 2954 C CB    . PHE A 1 380 ? 10.708  8.811   13.126  1.00 95.47 380 A 1 
ATOM 2955 C CG    . PHE A 1 380 ? 10.313  7.625   12.278  1.00 96.03 380 A 1 
ATOM 2956 C CD1   . PHE A 1 380 ? 11.285  6.726   11.819  1.00 94.97 380 A 1 
ATOM 2957 C CD2   . PHE A 1 380 ? 8.971   7.434   11.896  1.00 94.83 380 A 1 
ATOM 2958 C CE1   . PHE A 1 380 ? 10.929  5.632   11.007  1.00 94.45 380 A 1 
ATOM 2959 C CE2   . PHE A 1 380 ? 8.606   6.347   11.091  1.00 94.10 380 A 1 
ATOM 2960 C CZ    . PHE A 1 380 ? 9.593   5.436   10.639  1.00 95.06 380 A 1 
ATOM 2961 N N     . ALA A 1 381 ? 13.238  9.867   15.187  1.00 95.69 381 A 1 
ATOM 2962 C CA    . ALA A 1 381 ? 13.882  11.053  15.717  1.00 95.10 381 A 1 
ATOM 2963 C C     . ALA A 1 381 ? 13.940  12.155  14.643  1.00 94.72 381 A 1 
ATOM 2964 O O     . ALA A 1 381 ? 13.960  11.873  13.441  1.00 91.87 381 A 1 
ATOM 2965 C CB    . ALA A 1 381 ? 15.269  10.675  16.231  1.00 93.31 381 A 1 
ATOM 2966 N N     . LYS A 1 382 ? 13.978  13.420  15.102  1.00 93.01 382 A 1 
ATOM 2967 C CA    . LYS A 1 382 ? 14.413  14.503  14.234  1.00 91.76 382 A 1 
ATOM 2968 C C     . LYS A 1 382 ? 15.917  14.382  14.013  1.00 90.29 382 A 1 
ATOM 2969 O O     . LYS A 1 382 ? 16.617  13.843  14.857  1.00 83.92 382 A 1 
ATOM 2970 C CB    . LYS A 1 382 ? 14.078  15.867  14.831  1.00 88.25 382 A 1 
ATOM 2971 C CG    . LYS A 1 382 ? 12.571  16.155  14.880  1.00 78.85 382 A 1 
ATOM 2972 C CD    . LYS A 1 382 ? 12.390  17.542  15.492  1.00 75.33 382 A 1 
ATOM 2973 C CE    . LYS A 1 382 ? 10.931  17.918  15.661  1.00 65.84 382 A 1 
ATOM 2974 N NZ    . LYS A 1 382 ? 10.847  19.195  16.407  1.00 58.93 382 A 1 
ATOM 2975 N N     . ARG A 1 383 ? 16.416  14.939  12.910  1.00 89.92 383 A 1 
ATOM 2976 C CA    . ARG A 1 383 ? 17.848  14.903  12.603  1.00 86.96 383 A 1 
ATOM 2977 C C     . ARG A 1 383 ? 18.666  15.642  13.669  1.00 85.40 383 A 1 
ATOM 2978 O O     . ARG A 1 383 ? 19.688  15.117  14.091  1.00 76.73 383 A 1 
ATOM 2979 C CB    . ARG A 1 383 ? 18.060  15.454  11.184  1.00 81.78 383 A 1 
ATOM 2980 C CG    . ARG A 1 383 ? 19.408  15.018  10.615  1.00 71.09 383 A 1 
ATOM 2981 C CD    . ARG A 1 383 ? 19.528  15.477  9.157   1.00 68.63 383 A 1 
ATOM 2982 N NE    . ARG A 1 383 ? 20.747  14.949  8.523   1.00 60.23 383 A 1 
ATOM 2983 C CZ    . ARG A 1 383 ? 21.089  15.073  7.257   1.00 56.14 383 A 1 
ATOM 2984 N NH1   . ARG A 1 383 ? 20.342  15.725  6.404   1.00 52.58 383 A 1 
ATOM 2985 N NH2   . ARG A 1 383 ? 22.202  14.556  6.821   1.00 51.90 383 A 1 
ATOM 2986 N N     . SER A 1 384 ? 18.173  16.784  14.163  1.00 85.55 384 A 1 
ATOM 2987 C CA    . SER A 1 384 ? 18.763  17.537  15.280  1.00 83.60 384 A 1 
ATOM 2988 C C     . SER A 1 384 ? 18.817  16.748  16.589  1.00 83.34 384 A 1 
ATOM 2989 O O     . SER A 1 384 ? 19.797  16.812  17.313  1.00 73.70 384 A 1 
ATOM 2990 C CB    . SER A 1 384 ? 17.929  18.799  15.532  1.00 76.72 384 A 1 
ATOM 2991 O OG    . SER A 1 384 ? 16.560  18.478  15.761  1.00 66.74 384 A 1 
ATOM 2992 N N     . ASP A 1 385 ? 17.762  16.011  16.898  1.00 78.02 385 A 1 
ATOM 2993 C CA    . ASP A 1 385 ? 17.627  15.327  18.184  1.00 75.70 385 A 1 
ATOM 2994 C C     . ASP A 1 385 ? 18.505  14.067  18.203  1.00 75.76 385 A 1 
ATOM 2995 O O     . ASP A 1 385 ? 18.966  13.649  19.256  1.00 70.53 385 A 1 
ATOM 2996 C CB    . ASP A 1 385 ? 16.150  14.983  18.459  1.00 70.40 385 A 1 
ATOM 2997 C CG    . ASP A 1 385 ? 15.138  16.140  18.335  1.00 63.12 385 A 1 
ATOM 2998 O OD1   . ASP A 1 385 ? 15.536  17.314  18.186  1.00 57.72 385 A 1 
ATOM 2999 O OD2   . ASP A 1 385 ? 13.920  15.840  18.267  1.00 56.69 385 A 1 
ATOM 3000 N N     . ALA A 1 386 ? 18.770  13.478  17.055  1.00 76.84 386 A 1 
ATOM 3001 C CA    . ALA A 1 386 ? 19.687  12.356  16.918  1.00 72.22 386 A 1 
ATOM 3002 C C     . ALA A 1 386 ? 21.149  12.770  17.135  1.00 73.20 386 A 1 
ATOM 3003 O O     . ALA A 1 386 ? 21.896  12.031  17.759  1.00 68.24 386 A 1 
ATOM 3004 C CB    . ALA A 1 386 ? 19.488  11.720  15.534  1.00 68.06 386 A 1 
ATOM 3005 N N     . GLU A 1 387 ? 21.557  13.959  16.673  1.00 72.82 387 A 1 
ATOM 3006 C CA    . GLU A 1 387 ? 22.898  14.515  16.927  1.00 70.40 387 A 1 
ATOM 3007 C C     . GLU A 1 387 ? 23.101  14.792  18.427  1.00 71.49 387 A 1 
ATOM 3008 O O     . GLU A 1 387 ? 24.118  14.391  18.993  1.00 66.29 387 A 1 
ATOM 3009 C CB    . GLU A 1 387 ? 23.121  15.761  16.043  1.00 63.17 387 A 1 
ATOM 3010 C CG    . GLU A 1 387 ? 23.318  15.382  14.559  1.00 55.36 387 A 1 
ATOM 3011 C CD    . GLU A 1 387 ? 23.315  16.556  13.567  1.00 49.88 387 A 1 
ATOM 3012 O OE1   . GLU A 1 387 ? 23.352  16.280  12.337  1.00 46.47 387 A 1 
ATOM 3013 O OE2   . GLU A 1 387 ? 23.184  17.731  13.988  1.00 45.35 387 A 1 
ATOM 3014 N N     . MET A 1 388 ? 22.102  15.338  19.127  1.00 73.57 388 A 1 
ATOM 3015 C CA    . MET A 1 388 ? 22.169  15.546  20.576  1.00 71.56 388 A 1 
ATOM 3016 C C     . MET A 1 388 ? 22.218  14.250  21.390  1.00 72.03 388 A 1 
ATOM 3017 O O     . MET A 1 388 ? 22.888  14.207  22.428  1.00 66.92 388 A 1 
ATOM 3018 C CB    . MET A 1 388 ? 20.980  16.381  21.060  1.00 67.40 388 A 1 
ATOM 3019 C CG    . MET A 1 388 ? 21.129  17.859  20.740  1.00 61.70 388 A 1 
ATOM 3020 S SD    . MET A 1 388 ? 19.984  18.951  21.650  1.00 55.15 388 A 1 
ATOM 3021 C CE    . MET A 1 388 ? 20.641  18.764  23.316  1.00 50.03 388 A 1 
ATOM 3022 N N     . GLU A 1 389 ? 21.529  13.201  21.014  1.00 72.73 389 A 1 
ATOM 3023 C CA    . GLU A 1 389 ? 21.552  11.931  21.761  1.00 70.90 389 A 1 
ATOM 3024 C C     . GLU A 1 389 ? 22.901  11.212  21.594  1.00 69.87 389 A 1 
ATOM 3025 O O     . GLU A 1 389 ? 23.395  10.608  22.549  1.00 66.37 389 A 1 
ATOM 3026 C CB    . GLU A 1 389 ? 20.354  11.039  21.356  1.00 66.91 389 A 1 
ATOM 3027 C CG    . GLU A 1 389 ? 19.905  10.102  22.498  1.00 58.99 389 A 1 
ATOM 3028 C CD    . GLU A 1 389 ? 18.719  9.174   22.145  1.00 56.05 389 A 1 
ATOM 3029 O OE1   . GLU A 1 389 ? 17.943  8.804   23.061  1.00 51.58 389 A 1 
ATOM 3030 O OE2   . GLU A 1 389 ? 18.561  8.803   20.969  1.00 51.68 389 A 1 
ATOM 3031 N N     . VAL A 1 390 ? 23.532  11.321  20.430  1.00 73.82 390 A 1 
ATOM 3032 C CA    . VAL A 1 390 ? 24.901  10.815  20.212  1.00 72.39 390 A 1 
ATOM 3033 C C     . VAL A 1 390 ? 25.898  11.583  21.089  1.00 72.89 390 A 1 
ATOM 3034 O O     . VAL A 1 390 ? 26.691  10.940  21.773  1.00 68.71 390 A 1 
ATOM 3035 C CB    . VAL A 1 390 ? 25.289  10.862  18.727  1.00 68.66 390 A 1 
ATOM 3036 C CG1   . VAL A 1 390 ? 26.742  10.428  18.500  1.00 59.11 390 A 1 
ATOM 3037 C CG2   . VAL A 1 390 ? 24.420  9.905   17.901  1.00 63.26 390 A 1 
ATOM 3038 N N     . ASP A 1 391 ? 25.813  12.913  21.185  1.00 68.78 391 A 1 
ATOM 3039 C CA    . ASP A 1 391 ? 26.670  13.723  22.063  1.00 65.81 391 A 1 
ATOM 3040 C C     . ASP A 1 391 ? 26.463  13.410  23.550  1.00 65.53 391 A 1 
ATOM 3041 O O     . ASP A 1 391 ? 27.425  13.334  24.320  1.00 62.52 391 A 1 
ATOM 3042 C CB    . ASP A 1 391 ? 26.423  15.223  21.816  1.00 61.04 391 A 1 
ATOM 3043 C CG    . ASP A 1 391 ? 27.415  15.874  20.838  1.00 53.24 391 A 1 
ATOM 3044 O OD1   . ASP A 1 391 ? 28.420  15.230  20.471  1.00 50.04 391 A 1 
ATOM 3045 O OD2   . ASP A 1 391 ? 27.171  17.056  20.517  1.00 49.40 391 A 1 
ATOM 3046 N N     . GLN A 1 392 ? 25.229  13.175  24.010  1.00 70.17 392 A 1 
ATOM 3047 C CA    . GLN A 1 392 ? 24.977  12.762  25.392  1.00 70.31 392 A 1 
ATOM 3048 C C     . GLN A 1 392 ? 25.551  11.372  25.689  1.00 71.47 392 A 1 
ATOM 3049 O O     . GLN A 1 392 ? 26.080  11.150  26.782  1.00 67.68 392 A 1 
ATOM 3050 C CB    . GLN A 1 392 ? 23.479  12.783  25.711  1.00 66.31 392 A 1 
ATOM 3051 C CG    . GLN A 1 392 ? 23.001  14.210  26.010  1.00 60.08 392 A 1 
ATOM 3052 C CD    . GLN A 1 392 ? 21.549  14.257  26.493  1.00 55.21 392 A 1 
ATOM 3053 O OE1   . GLN A 1 392 ? 20.820  13.278  26.568  1.00 52.96 392 A 1 
ATOM 3054 N NE2   . GLN A 1 392 ? 21.079  15.422  26.873  1.00 48.18 392 A 1 
ATOM 3055 N N     . THR A 1 393 ? 25.474  10.448  24.760  1.00 67.25 393 A 1 
ATOM 3056 C CA    . THR A 1 393 ? 26.039  9.100   24.952  1.00 67.33 393 A 1 
ATOM 3057 C C     . THR A 1 393 ? 27.564  9.160   24.982  1.00 67.99 393 A 1 
ATOM 3058 O O     . THR A 1 393 ? 28.182  8.542   25.842  1.00 63.18 393 A 1 
ATOM 3059 C CB    . THR A 1 393 ? 25.549  8.117   23.881  1.00 63.29 393 A 1 
ATOM 3060 O OG1   . THR A 1 393 ? 24.159  8.234   23.679  1.00 55.50 393 A 1 
ATOM 3061 C CG2   . THR A 1 393 ? 25.784  6.669   24.319  1.00 57.10 393 A 1 
ATOM 3062 N N     . PHE A 1 394 ? 28.186  9.972   24.124  1.00 68.66 394 A 1 
ATOM 3063 C CA    . PHE A 1 394 ? 29.631  10.209  24.113  1.00 66.85 394 A 1 
ATOM 3064 C C     . PHE A 1 394 ? 30.121  10.945  25.359  1.00 66.82 394 A 1 
ATOM 3065 O O     . PHE A 1 394 ? 31.134  10.556  25.938  1.00 61.50 394 A 1 
ATOM 3066 C CB    . PHE A 1 394 ? 30.035  10.962  22.837  1.00 61.85 394 A 1 
ATOM 3067 C CG    . PHE A 1 394 ? 30.933  10.145  21.944  1.00 58.22 394 A 1 
ATOM 3068 C CD1   . PHE A 1 394 ? 32.333  10.213  22.092  1.00 56.21 394 A 1 
ATOM 3069 C CD2   . PHE A 1 394 ? 30.390  9.272   20.988  1.00 54.93 394 A 1 
ATOM 3070 C CE1   . PHE A 1 394 ? 33.181  9.437   21.292  1.00 50.05 394 A 1 
ATOM 3071 C CE2   . PHE A 1 394 ? 31.235  8.486   20.175  1.00 50.47 394 A 1 
ATOM 3072 C CZ    . PHE A 1 394 ? 32.630  8.577   20.328  1.00 53.19 394 A 1 
ATOM 3073 N N     . SER A 1 395 ? 29.411  11.967  25.858  1.00 64.51 395 A 1 
ATOM 3074 C CA    . SER A 1 395 ? 29.798  12.695  27.075  1.00 63.91 395 A 1 
ATOM 3075 C C     . SER A 1 395 ? 29.665  11.825  28.332  1.00 63.75 395 A 1 
ATOM 3076 O O     . SER A 1 395 ? 30.515  11.903  29.215  1.00 59.67 395 A 1 
ATOM 3077 C CB    . SER A 1 395 ? 28.987  13.982  27.226  1.00 59.98 395 A 1 
ATOM 3078 O OG    . SER A 1 395 ? 27.602  13.724  27.225  1.00 51.36 395 A 1 
ATOM 3079 N N     . THR A 1 396 ? 28.667  10.951  28.397  1.00 66.78 396 A 1 
ATOM 3080 C CA    . THR A 1 396 ? 28.520  10.007  29.518  1.00 66.10 396 A 1 
ATOM 3081 C C     . THR A 1 396 ? 29.613  8.933   29.487  1.00 66.83 396 A 1 
ATOM 3082 O O     . THR A 1 396 ? 30.148  8.584   30.544  1.00 61.96 396 A 1 
ATOM 3083 C CB    . THR A 1 396 ? 27.139  9.339   29.545  1.00 60.32 396 A 1 
ATOM 3084 O OG1   . THR A 1 396 ? 26.110  10.259  29.284  1.00 54.16 396 A 1 
ATOM 3085 C CG2   . THR A 1 396 ? 26.827  8.753   30.919  1.00 55.97 396 A 1 
ATOM 3086 N N     . ALA A 1 397 ? 30.002  8.448   28.324  1.00 60.85 397 A 1 
ATOM 3087 C CA    . ALA A 1 397 ? 31.110  7.499   28.175  1.00 58.99 397 A 1 
ATOM 3088 C C     . ALA A 1 397 ? 32.454  8.147   28.547  1.00 57.41 397 A 1 
ATOM 3089 O O     . ALA A 1 397 ? 33.207  7.561   29.323  1.00 56.60 397 A 1 
ATOM 3090 C CB    . ALA A 1 397 ? 31.100  6.957   26.745  1.00 56.56 397 A 1 
ATOM 3091 N N     . ALA A 1 398 ? 32.726  9.371   28.113  1.00 65.16 398 A 1 
ATOM 3092 C CA    . ALA A 1 398 ? 33.964  10.093  28.423  1.00 63.41 398 A 1 
ATOM 3093 C C     . ALA A 1 398 ? 34.121  10.388  29.927  1.00 62.77 398 A 1 
ATOM 3094 O O     . ALA A 1 398 ? 35.221  10.323  30.459  1.00 60.91 398 A 1 
ATOM 3095 C CB    . ALA A 1 398 ? 33.987  11.384  27.598  1.00 60.39 398 A 1 
ATOM 3096 N N     . LEU A 1 399 ? 33.037  10.682  30.655  1.00 67.07 399 A 1 
ATOM 3097 C CA    . LEU A 1 399 ? 33.081  10.868  32.112  1.00 64.11 399 A 1 
ATOM 3098 C C     . LEU A 1 399 ? 33.400  9.568   32.862  1.00 64.71 399 A 1 
ATOM 3099 O O     . LEU A 1 399 ? 34.089  9.621   33.876  1.00 61.65 399 A 1 
ATOM 3100 C CB    . LEU A 1 399 ? 31.746  11.462  32.596  1.00 59.92 399 A 1 
ATOM 3101 C CG    . LEU A 1 399 ? 31.651  12.982  32.414  1.00 55.90 399 A 1 
ATOM 3102 C CD1   . LEU A 1 399 ? 30.204  13.444  32.610  1.00 51.09 399 A 1 
ATOM 3103 C CD2   . LEU A 1 399 ? 32.527  13.732  33.432  1.00 56.20 399 A 1 
ATOM 3104 N N     . SER A 1 400 ? 32.940  8.413   32.390  1.00 69.21 400 A 1 
ATOM 3105 C CA    . SER A 1 400 ? 33.236  7.133   33.050  1.00 69.07 400 A 1 
ATOM 3106 C C     . SER A 1 400 ? 34.700  6.705   32.894  1.00 69.46 400 A 1 
ATOM 3107 O O     . SER A 1 400 ? 35.273  6.168   33.844  1.00 63.49 400 A 1 
ATOM 3108 C CB    . SER A 1 400 ? 32.291  6.032   32.565  1.00 64.92 400 A 1 
ATOM 3109 O OG    . SER A 1 400 ? 32.424  5.730   31.201  1.00 57.36 400 A 1 
ATOM 3110 N N     . ASP A 1 401 ? 35.327  7.008   31.777  1.00 61.34 401 A 1 
ATOM 3111 C CA    . ASP A 1 401 ? 36.717  6.618   31.502  1.00 62.67 401 A 1 
ATOM 3112 C C     . ASP A 1 401 ? 37.755  7.515   32.220  1.00 63.08 401 A 1 
ATOM 3113 O O     . ASP A 1 401 ? 38.906  7.140   32.389  1.00 59.56 401 A 1 
ATOM 3114 C CB    . ASP A 1 401 ? 36.924  6.596   29.974  1.00 55.83 401 A 1 
ATOM 3115 C CG    . ASP A 1 401 ? 38.037  5.643   29.510  1.00 50.08 401 A 1 
ATOM 3116 O OD1   . ASP A 1 401 ? 38.337  4.675   30.237  1.00 47.79 401 A 1 
ATOM 3117 O OD2   . ASP A 1 401 ? 38.539  5.874   28.387  1.00 48.29 401 A 1 
ATOM 3118 N N     . SER A 1 402 ? 37.330  8.683   32.734  1.00 59.40 402 A 1 
ATOM 3119 C CA    . SER A 1 402 ? 38.222  9.566   33.512  1.00 61.13 402 A 1 
ATOM 3120 C C     . SER A 1 402 ? 38.626  9.014   34.883  1.00 62.47 402 A 1 
ATOM 3121 O O     . SER A 1 402 ? 39.534  9.554   35.512  1.00 56.80 402 A 1 
ATOM 3122 C CB    . SER A 1 402 ? 37.611  10.959  33.654  1.00 55.38 402 A 1 
ATOM 3123 O OG    . SER A 1 402 ? 36.503  10.985  34.540  1.00 49.75 402 A 1 
ATOM 3124 N N     . SER A 1 403 ? 38.010  7.931   35.364  1.00 50.79 403 A 1 
ATOM 3125 C CA    . SER A 1 403 ? 38.470  7.192   36.546  1.00 54.02 403 A 1 
ATOM 3126 C C     . SER A 1 403 ? 39.682  6.303   36.217  1.00 54.65 403 A 1 
ATOM 3127 O O     . SER A 1 403 ? 39.739  5.140   36.601  1.00 50.79 403 A 1 
ATOM 3128 C CB    . SER A 1 403 ? 37.324  6.448   37.234  1.00 49.66 403 A 1 
ATOM 3129 O OG    . SER A 1 403 ? 36.841  5.347   36.486  1.00 44.25 403 A 1 
ATOM 3130 N N     . TYR A 1 404 ? 40.688  6.865   35.540  1.00 49.86 404 A 1 
ATOM 3131 C CA    . TYR A 1 404 ? 42.036  6.336   35.533  1.00 49.31 404 A 1 
ATOM 3132 C C     . TYR A 1 404 ? 42.552  6.373   36.969  1.00 45.41 404 A 1 
ATOM 3133 O O     . TYR A 1 404 ? 43.058  7.395   37.457  1.00 43.33 404 A 1 
ATOM 3134 C CB    . TYR A 1 404 ? 42.938  7.097   34.554  1.00 47.11 404 A 1 
ATOM 3135 C CG    . TYR A 1 404 ? 42.971  6.493   33.163  1.00 45.04 404 A 1 
ATOM 3136 C CD1   . TYR A 1 404 ? 43.912  5.492   32.845  1.00 45.44 404 A 1 
ATOM 3137 C CD2   . TYR A 1 404 ? 42.048  6.912   32.199  1.00 43.64 404 A 1 
ATOM 3138 C CE1   . TYR A 1 404 ? 43.926  4.905   31.560  1.00 39.45 404 A 1 
ATOM 3139 C CE2   . TYR A 1 404 ? 42.050  6.321   30.909  1.00 39.11 404 A 1 
ATOM 3140 C CZ    . TYR A 1 404 ? 42.995  5.314   30.598  1.00 41.98 404 A 1 
ATOM 3141 O OH    . TYR A 1 404 ? 42.983  4.737   29.352  1.00 40.46 404 A 1 
ATOM 3142 N N     . SER A 1 405 ? 42.386  5.263   37.684  1.00 49.18 405 A 1 
ATOM 3143 C CA    . SER A 1 405 ? 43.016  5.005   38.975  1.00 51.27 405 A 1 
ATOM 3144 C C     . SER A 1 405 ? 44.512  5.231   38.796  1.00 50.79 405 A 1 
ATOM 3145 O O     . SER A 1 405 ? 45.160  4.559   37.996  1.00 48.02 405 A 1 
ATOM 3146 C CB    . SER A 1 405 ? 42.724  3.576   39.415  1.00 46.10 405 A 1 
ATOM 3147 O OG    . SER A 1 405 ? 43.314  3.320   40.663  1.00 41.87 405 A 1 
ATOM 3148 N N     . THR A 1 406 ? 45.035  6.206   39.534  1.00 47.03 406 A 1 
ATOM 3149 C CA    . THR A 1 406 ? 46.478  6.420   39.650  1.00 52.22 406 A 1 
ATOM 3150 C C     . THR A 1 406 ? 47.073  5.150   40.254  1.00 50.89 406 A 1 
ATOM 3151 O O     . THR A 1 406 ? 46.997  4.956   41.463  1.00 49.44 406 A 1 
ATOM 3152 C CB    . THR A 1 406 ? 46.783  7.632   40.542  1.00 47.88 406 A 1 
ATOM 3153 O OG1   . THR A 1 406 ? 45.904  7.666   41.650  1.00 42.43 406 A 1 
ATOM 3154 C CG2   . THR A 1 406 ? 46.611  8.942   39.785  1.00 44.24 406 A 1 
ATOM 3155 N N     . VAL A 1 407 ? 47.626  4.277   39.435  1.00 45.94 407 A 1 
ATOM 3156 C CA    . VAL A 1 407 ? 48.387  3.115   39.886  1.00 49.13 407 A 1 
ATOM 3157 C C     . VAL A 1 407 ? 49.574  3.687   40.662  1.00 45.45 407 A 1 
ATOM 3158 O O     . VAL A 1 407 ? 50.386  4.402   40.053  1.00 44.16 407 A 1 
ATOM 3159 C CB    . VAL A 1 407 ? 48.861  2.239   38.714  1.00 46.73 407 A 1 
ATOM 3160 C CG1   . VAL A 1 407 ? 49.586  0.991   39.235  1.00 42.00 407 A 1 
ATOM 3161 C CG2   . VAL A 1 407 ? 47.677  1.773   37.855  1.00 45.66 407 A 1 
ATOM 3162 N N     . PRO A 1 408 ? 49.661  3.503   42.004  1.00 39.88 408 A 1 
ATOM 3163 C CA    . PRO A 1 408 ? 50.795  4.013   42.748  1.00 43.86 408 A 1 
ATOM 3164 C C     . PRO A 1 408 ? 52.032  3.281   42.229  1.00 43.46 408 A 1 
ATOM 3165 O O     . PRO A 1 408 ? 52.096  2.049   42.262  1.00 42.99 408 A 1 
ATOM 3166 C CB    . PRO A 1 408 ? 50.480  3.745   44.224  1.00 41.33 408 A 1 
ATOM 3167 C CG    . PRO A 1 408 ? 49.530  2.555   44.184  1.00 40.31 408 A 1 
ATOM 3168 C CD    . PRO A 1 408 ? 48.786  2.725   42.864  1.00 45.69 408 A 1 
ATOM 3169 N N     . TRP A 1 409 ? 53.023  4.055   41.762  1.00 43.35 409 A 1 
ATOM 3170 C CA    . TRP A 1 409 ? 54.380  3.564   41.537  1.00 43.91 409 A 1 
ATOM 3171 C C     . TRP A 1 409 ? 54.964  3.166   42.898  1.00 41.76 409 A 1 
ATOM 3172 O O     . TRP A 1 409 ? 55.428  4.027   43.647  1.00 38.92 409 A 1 
ATOM 3173 C CB    . TRP A 1 409 ? 55.233  4.632   40.851  1.00 40.21 409 A 1 
ATOM 3174 C CG    . TRP A 1 409 ? 55.143  4.706   39.355  1.00 36.31 409 A 1 
ATOM 3175 C CD1   . TRP A 1 409 ? 54.039  4.654   38.601  1.00 30.14 409 A 1 
ATOM 3176 C CD2   . TRP A 1 409 ? 56.267  4.860   38.432  1.00 31.72 409 A 1 
ATOM 3177 N NE1   . TRP A 1 409 ? 54.366  4.758   37.257  1.00 26.87 409 A 1 
ATOM 3178 C CE2   . TRP A 1 409 ? 55.722  4.886   37.112  1.00 30.40 409 A 1 
ATOM 3179 C CE3   . TRP A 1 409 ? 57.648  4.979   38.586  1.00 34.19 409 A 1 
ATOM 3180 C CZ2   . TRP A 1 409 ? 56.558  5.022   35.982  1.00 35.21 409 A 1 
ATOM 3181 C CZ3   . TRP A 1 409 ? 58.487  5.125   37.460  1.00 33.23 409 A 1 
ATOM 3182 C CH2   . TRP A 1 409 ? 57.941  5.142   36.177  1.00 33.02 409 A 1 
ATOM 3183 N N     . PHE A 1 410 ? 54.862  1.891   43.258  1.00 44.35 410 A 1 
ATOM 3184 C CA    . PHE A 1 410 ? 55.703  1.248   44.266  1.00 41.47 410 A 1 
ATOM 3185 C C     . PHE A 1 410 ? 56.981  0.703   43.607  1.00 38.86 410 A 1 
ATOM 3186 O O     . PHE A 1 410 ? 56.882  0.185   42.477  1.00 32.37 410 A 1 
ATOM 3187 C CB    . PHE A 1 410 ? 54.939  0.153   45.012  1.00 39.33 410 A 1 
ATOM 3188 C CG    . PHE A 1 410 ? 54.213  0.657   46.245  1.00 36.43 410 A 1 
ATOM 3189 C CD1   . PHE A 1 410 ? 54.921  0.919   47.425  1.00 31.16 410 A 1 
ATOM 3190 C CD2   . PHE A 1 410 ? 52.818  0.881   46.208  1.00 30.72 410 A 1 
ATOM 3191 C CE1   . PHE A 1 410 ? 54.242  1.397   48.566  1.00 27.85 410 A 1 
ATOM 3192 C CE2   . PHE A 1 410 ? 52.151  1.359   47.351  1.00 32.55 410 A 1 
ATOM 3193 C CZ    . PHE A 1 410 ? 52.859  1.613   48.524  1.00 36.88 410 A 1 
ATOM 3194 O OXT   . PHE A 1 410 ? 58.011  0.835   44.306  1.00 43.33 410 A 1 
ATOM 3195 N N     . GLY B 2 1   ? 6.998   -18.445 7.604   1.00 35.01 1   B 1 
ATOM 3196 C CA    . GLY B 2 1   ? 6.400   -17.106 7.584   1.00 37.59 1   B 1 
ATOM 3197 C C     . GLY B 2 1   ? 5.233   -17.117 8.572   1.00 41.24 1   B 1 
ATOM 3198 O O     . GLY B 2 1   ? 4.467   -18.049 8.504   1.00 38.91 1   B 1 
ATOM 3199 N N     . GLY B 2 2   ? 5.152   -16.157 9.488   1.00 46.16 2   B 1 
ATOM 3200 C CA    . GLY B 2 2   ? 4.089   -16.134 10.501  1.00 46.66 2   B 1 
ATOM 3201 C C     . GLY B 2 2   ? 2.738   -15.990 9.783   1.00 49.37 2   B 1 
ATOM 3202 O O     . GLY B 2 2   ? 2.413   -14.879 9.376   1.00 47.36 2   B 1 
ATOM 3203 N N     . GLY B 2 3   ? 2.039   -17.085 9.620   1.00 46.81 3   B 1 
ATOM 3204 C CA    . GLY B 2 3   ? 0.744   -17.105 8.963   1.00 49.53 3   B 1 
ATOM 3205 C C     . GLY B 2 3   ? -0.151  -16.069 9.637   1.00 53.54 3   B 1 
ATOM 3206 O O     . GLY B 2 3   ? -0.289  -16.076 10.867  1.00 51.80 3   B 1 
ATOM 3207 N N     . VAL B 2 4   ? -0.678  -15.142 8.858   1.00 59.55 4   B 1 
ATOM 3208 C CA    . VAL B 2 4   ? -1.561  -14.099 9.381   1.00 63.41 4   B 1 
ATOM 3209 C C     . VAL B 2 4   ? -2.707  -14.820 10.084  1.00 69.99 4   B 1 
ATOM 3210 O O     . VAL B 2 4   ? -3.506  -15.475 9.412   1.00 65.91 4   B 1 
ATOM 3211 C CB    . VAL B 2 4   ? -2.068  -13.181 8.265   1.00 54.77 4   B 1 
ATOM 3212 C CG1   . VAL B 2 4   ? -3.110  -12.192 8.761   1.00 47.27 4   B 1 
ATOM 3213 C CG2   . VAL B 2 4   ? -0.902  -12.380 7.679   1.00 49.82 4   B 1 
ATOM 3214 N N     . ARG B 2 5   ? -2.745  -14.755 11.446  1.00 63.93 5   B 1 
ATOM 3215 C CA    . ARG B 2 5   ? -3.755  -15.459 12.227  1.00 68.02 5   B 1 
ATOM 3216 C C     . ARG B 2 5   ? -5.122  -15.093 11.680  1.00 73.09 5   B 1 
ATOM 3217 O O     . ARG B 2 5   ? -5.363  -13.922 11.381  1.00 69.25 5   B 1 
ATOM 3218 C CB    . ARG B 2 5   ? -3.632  -15.112 13.720  1.00 59.96 5   B 1 
ATOM 3219 C CG    . ARG B 2 5   ? -2.486  -15.886 14.386  1.00 52.04 5   B 1 
ATOM 3220 C CD    . ARG B 2 5   ? -2.487  -15.717 15.914  1.00 47.93 5   B 1 
ATOM 3221 N NE    . ARG B 2 5   ? -1.740  -14.526 16.330  1.00 43.50 5   B 1 
ATOM 3222 C CZ    . ARG B 2 5   ? -1.441  -14.200 17.591  1.00 38.44 5   B 1 
ATOM 3223 N NH1   . ARG B 2 5   ? -1.868  -14.917 18.597  1.00 37.19 5   B 1 
ATOM 3224 N NH2   . ARG B 2 5   ? -0.716  -13.157 17.844  1.00 35.35 5   B 1 
ATOM 3225 N N     . GLU B 2 6   ? -6.005  -16.068 11.552  1.00 72.49 6   B 1 
ATOM 3226 C CA    . GLU B 2 6   ? -7.329  -15.872 10.972  1.00 74.68 6   B 1 
ATOM 3227 C C     . GLU B 2 6   ? -8.094  -14.739 11.675  1.00 78.77 6   B 1 
ATOM 3228 O O     . GLU B 2 6   ? -8.740  -13.904 11.047  1.00 72.67 6   B 1 
ATOM 3229 C CB    . GLU B 2 6   ? -8.058  -17.213 11.042  1.00 65.92 6   B 1 
ATOM 3230 C CG    . GLU B 2 6   ? -9.226  -17.308 10.077  1.00 57.93 6   B 1 
ATOM 3231 C CD    . GLU B 2 6   ? -9.501  -18.767 9.714   1.00 52.45 6   B 1 
ATOM 3232 O OE1   . GLU B 2 6   ? -9.693  -19.002 8.505   1.00 49.66 6   B 1 
ATOM 3233 O OE2   . GLU B 2 6   ? -9.414  -19.618 10.618  1.00 49.54 6   B 1 
ATOM 3234 N N     . GLN B 2 7   ? -7.834  -14.588 12.987  1.00 72.41 7   B 1 
ATOM 3235 C CA    . GLN B 2 7   ? -8.302  -13.471 13.817  1.00 75.11 7   B 1 
ATOM 3236 C C     . GLN B 2 7   ? -7.806  -12.088 13.354  1.00 80.10 7   B 1 
ATOM 3237 O O     . GLN B 2 7   ? -8.368  -11.060 13.741  1.00 75.99 7   B 1 
ATOM 3238 C CB    . GLN B 2 7   ? -7.816  -13.693 15.251  1.00 69.44 7   B 1 
ATOM 3239 C CG    . GLN B 2 7   ? -8.383  -14.970 15.897  1.00 61.79 7   B 1 
ATOM 3240 C CD    . GLN B 2 7   ? -7.835  -15.188 17.308  1.00 53.08 7   B 1 
ATOM 3241 O OE1   . GLN B 2 7   ? -6.936  -14.513 17.789  1.00 51.22 7   B 1 
ATOM 3242 N NE2   . GLN B 2 7   ? -8.365  -16.167 18.017  1.00 46.38 7   B 1 
ATOM 3243 N N     . ASP B 2 8   ? -6.735  -12.004 12.553  1.00 83.83 8   B 1 
ATOM 3244 C CA    . ASP B 2 8   ? -6.243  -10.733 12.017  1.00 84.04 8   B 1 
ATOM 3245 C C     . ASP B 2 8   ? -6.975  -10.280 10.748  1.00 86.61 8   B 1 
ATOM 3246 O O     . ASP B 2 8   ? -6.802  -9.125  10.330  1.00 82.22 8   B 1 
ATOM 3247 C CB    . ASP B 2 8   ? -4.739  -10.812 11.737  1.00 78.68 8   B 1 
ATOM 3248 C CG    . ASP B 2 8   ? -3.856  -10.769 12.978  1.00 71.84 8   B 1 
ATOM 3249 O OD1   . ASP B 2 8   ? -4.186  -9.990  13.905  1.00 64.68 8   B 1 
ATOM 3250 O OD2   . ASP B 2 8   ? -2.767  -11.364 12.914  1.00 64.26 8   B 1 
ATOM 3251 N N     . ARG B 2 9   ? -7.781  -11.164 10.143  1.00 93.39 9   B 1 
ATOM 3252 C CA    . ARG B 2 9   ? -8.622  -10.867 8.972   1.00 93.91 9   B 1 
ATOM 3253 C C     . ARG B 2 9   ? -9.888  -10.104 9.348   1.00 95.06 9   B 1 
ATOM 3254 O O     . ARG B 2 9   ? -10.453 -9.419  8.496   1.00 92.27 9   B 1 
ATOM 3255 C CB    . ARG B 2 9   ? -9.008  -12.180 8.264   1.00 91.27 9   B 1 
ATOM 3256 C CG    . ARG B 2 9   ? -7.786  -12.973 7.773   1.00 84.17 9   B 1 
ATOM 3257 C CD    . ARG B 2 9   ? -8.243  -14.262 7.089   1.00 80.93 9   B 1 
ATOM 3258 N NE    . ARG B 2 9   ? -7.099  -15.045 6.585   1.00 73.36 9   B 1 
ATOM 3259 C CZ    . ARG B 2 9   ? -7.145  -16.294 6.148   1.00 67.01 9   B 1 
ATOM 3260 N NH1   . ARG B 2 9   ? -8.264  -16.971 6.113   1.00 62.62 9   B 1 
ATOM 3261 N NH2   . ARG B 2 9   ? -6.060  -16.887 5.745   1.00 58.94 9   B 1 
ATOM 3262 N N     . PHE B 2 10  ? -10.283 -10.197 10.615  1.00 95.24 10  B 1 
ATOM 3263 C CA    . PHE B 2 10  ? -11.519 -9.629  11.115  1.00 95.86 10  B 1 
ATOM 3264 C C     . PHE B 2 10  ? -11.282 -8.517  12.143  1.00 96.36 10  B 1 
ATOM 3265 O O     . PHE B 2 10  ? -10.194 -8.363  12.711  1.00 94.56 10  B 1 
ATOM 3266 C CB    . PHE B 2 10  ? -12.392 -10.762 11.672  1.00 95.06 10  B 1 
ATOM 3267 C CG    . PHE B 2 10  ? -12.631 -11.897 10.687  1.00 94.95 10  B 1 
ATOM 3268 C CD1   . PHE B 2 10  ? -13.199 -11.648 9.430   1.00 89.71 10  B 1 
ATOM 3269 C CD2   . PHE B 2 10  ? -12.260 -13.208 11.026  1.00 88.55 10  B 1 
ATOM 3270 C CE1   . PHE B 2 10  ? -13.408 -12.685 8.512   1.00 86.35 10  B 1 
ATOM 3271 C CE2   . PHE B 2 10  ? -12.466 -14.262 10.110  1.00 87.04 10  B 1 
ATOM 3272 C CZ    . PHE B 2 10  ? -13.041 -13.996 8.859   1.00 88.13 10  B 1 
ATOM 3273 N N     . LEU B 2 11  ? -12.306 -7.710  12.393  1.00 95.91 11  B 1 
ATOM 3274 C CA    . LEU B 2 11  ? -12.300 -6.759  13.497  1.00 96.18 11  B 1 
ATOM 3275 C C     . LEU B 2 11  ? -12.360 -7.502  14.845  1.00 95.97 11  B 1 
ATOM 3276 O O     . LEU B 2 11  ? -12.892 -8.603  14.913  1.00 94.54 11  B 1 
ATOM 3277 C CB    . LEU B 2 11  ? -13.453 -5.759  13.345  1.00 96.09 11  B 1 
ATOM 3278 C CG    . LEU B 2 11  ? -13.353 -4.847  12.108  1.00 95.34 11  B 1 
ATOM 3279 C CD1   . LEU B 2 11  ? -14.555 -3.906  12.078  1.00 92.40 11  B 1 
ATOM 3280 C CD2   . LEU B 2 11  ? -12.088 -3.985  12.128  1.00 91.37 11  B 1 
ATOM 3281 N N     . PRO B 2 12  ? -11.827 -6.926  15.952  1.00 94.11 12  B 1 
ATOM 3282 C CA    . PRO B 2 12  ? -11.830 -7.616  17.244  1.00 93.69 12  B 1 
ATOM 3283 C C     . PRO B 2 12  ? -13.244 -7.871  17.763  1.00 94.31 12  B 1 
ATOM 3284 O O     . PRO B 2 12  ? -14.015 -6.930  17.965  1.00 93.70 12  B 1 
ATOM 3285 C CB    . PRO B 2 12  ? -11.025 -6.721  18.186  1.00 92.20 12  B 1 
ATOM 3286 C CG    . PRO B 2 12  ? -10.163 -5.872  17.254  1.00 89.88 12  B 1 
ATOM 3287 C CD    . PRO B 2 12  ? -11.048 -5.708  16.020  1.00 92.34 12  B 1 
ATOM 3288 N N     . ILE B 2 13  ? -13.543 -9.133  18.104  1.00 92.54 13  B 1 
ATOM 3289 C CA    . ILE B 2 13  ? -14.882 -9.567  18.560  1.00 93.06 13  B 1 
ATOM 3290 C C     . ILE B 2 13  ? -15.383 -8.777  19.772  1.00 93.75 13  B 1 
ATOM 3291 O O     . ILE B 2 13  ? -16.583 -8.525  19.910  1.00 93.29 13  B 1 
ATOM 3292 C CB    . ILE B 2 13  ? -14.853 -11.085 18.845  1.00 92.31 13  B 1 
ATOM 3293 C CG1   . ILE B 2 13  ? -16.246 -11.704 19.035  1.00 88.77 13  B 1 
ATOM 3294 C CG2   . ILE B 2 13  ? -13.983 -11.422 20.073  1.00 86.51 13  B 1 
ATOM 3295 C CD1   . ILE B 2 13  ? -17.107 -11.661 17.782  1.00 79.78 13  B 1 
ATOM 3296 N N     . ALA B 2 14  ? -14.477 -8.318  20.655  1.00 92.99 14  B 1 
ATOM 3297 C CA    . ALA B 2 14  ? -14.846 -7.516  21.822  1.00 92.12 14  B 1 
ATOM 3298 C C     . ALA B 2 14  ? -15.437 -6.146  21.438  1.00 93.25 14  B 1 
ATOM 3299 O O     . ALA B 2 14  ? -16.355 -5.668  22.099  1.00 92.54 14  B 1 
ATOM 3300 C CB    . ALA B 2 14  ? -13.603 -7.354  22.710  1.00 90.05 14  B 1 
ATOM 3301 N N     . ASN B 2 15  ? -14.922 -5.526  20.363  1.00 93.84 15  B 1 
ATOM 3302 C CA    . ASN B 2 15  ? -15.436 -4.255  19.854  1.00 94.25 15  B 1 
ATOM 3303 C C     . ASN B 2 15  ? -16.793 -4.468  19.186  1.00 95.27 15  B 1 
ATOM 3304 O O     . ASN B 2 15  ? -17.735 -3.739  19.497  1.00 95.06 15  B 1 
ATOM 3305 C CB    . ASN B 2 15  ? -14.423 -3.631  18.887  1.00 93.47 15  B 1 
ATOM 3306 C CG    . ASN B 2 15  ? -13.139 -3.167  19.567  1.00 91.78 15  B 1 
ATOM 3307 O OD1   . ASN B 2 15  ? -12.438 -3.911  20.226  1.00 81.82 15  B 1 
ATOM 3308 N ND2   . ASN B 2 15  ? -12.799 -1.909  19.430  1.00 82.17 15  B 1 
ATOM 3309 N N     . ILE B 2 16  ? -16.916 -5.503  18.358  1.00 95.93 16  B 1 
ATOM 3310 C CA    . ILE B 2 16  ? -18.179 -5.882  17.715  1.00 96.73 16  B 1 
ATOM 3311 C C     . ILE B 2 16  ? -19.259 -6.137  18.775  1.00 97.36 16  B 1 
ATOM 3312 O O     . ILE B 2 16  ? -20.308 -5.508  18.761  1.00 96.95 16  B 1 
ATOM 3313 C CB    . ILE B 2 16  ? -17.986 -7.123  16.816  1.00 96.36 16  B 1 
ATOM 3314 C CG1   . ILE B 2 16  ? -16.860 -6.959  15.763  1.00 93.62 16  B 1 
ATOM 3315 C CG2   . ILE B 2 16  ? -19.300 -7.513  16.129  1.00 94.57 16  B 1 
ATOM 3316 C CD1   . ILE B 2 16  ? -17.017 -5.763  14.828  1.00 82.38 16  B 1 
ATOM 3317 N N     . SER B 2 17  ? -18.957 -6.952  19.785  1.00 96.10 17  B 1 
ATOM 3318 C CA    . SER B 2 17  ? -19.891 -7.276  20.873  1.00 95.93 17  B 1 
ATOM 3319 C C     . SER B 2 17  ? -20.352 -6.043  21.658  1.00 96.45 17  B 1 
ATOM 3320 O O     . SER B 2 17  ? -21.477 -6.022  22.151  1.00 95.83 17  B 1 
ATOM 3321 C CB    . SER B 2 17  ? -19.248 -8.233  21.872  1.00 94.85 17  B 1 
ATOM 3322 O OG    . SER B 2 17  ? -18.848 -9.443  21.270  1.00 81.06 17  B 1 
ATOM 3323 N N     . ARG B 2 18  ? -19.484 -5.030  21.826  1.00 95.91 18  B 1 
ATOM 3324 C CA    . ARG B 2 18  ? -19.843 -3.788  22.516  1.00 95.74 18  B 1 
ATOM 3325 C C     . ARG B 2 18  ? -20.851 -2.968  21.708  1.00 96.46 18  B 1 
ATOM 3326 O O     . ARG B 2 18  ? -21.764 -2.409  22.304  1.00 95.50 18  B 1 
ATOM 3327 C CB    . ARG B 2 18  ? -18.578 -2.973  22.806  1.00 94.44 18  B 1 
ATOM 3328 C CG    . ARG B 2 18  ? -18.864 -1.783  23.751  1.00 86.83 18  B 1 
ATOM 3329 C CD    . ARG B 2 18  ? -17.632 -0.875  23.901  1.00 85.41 18  B 1 
ATOM 3330 N NE    . ARG B 2 18  ? -16.466 -1.596  24.437  1.00 76.25 18  B 1 
ATOM 3331 C CZ    . ARG B 2 18  ? -15.229 -1.597  23.943  1.00 70.14 18  B 1 
ATOM 3332 N NH1   . ARG B 2 18  ? -14.902 -0.887  22.904  1.00 61.85 18  B 1 
ATOM 3333 N NH2   . ARG B 2 18  ? -14.292 -2.320  24.501  1.00 61.94 18  B 1 
ATOM 3334 N N     . ILE B 2 19  ? -20.696 -2.921  20.387  1.00 96.51 19  B 1 
ATOM 3335 C CA    . ILE B 2 19  ? -21.610 -2.208  19.493  1.00 96.84 19  B 1 
ATOM 3336 C C     . ILE B 2 19  ? -22.948 -2.948  19.409  1.00 97.29 19  B 1 
ATOM 3337 O O     . ILE B 2 19  ? -23.987 -2.330  19.640  1.00 96.63 19  B 1 
ATOM 3338 C CB    . ILE B 2 19  ? -20.961 -1.983  18.109  1.00 96.70 19  B 1 
ATOM 3339 C CG1   . ILE B 2 19  ? -19.684 -1.113  18.235  1.00 95.55 19  B 1 
ATOM 3340 C CG2   . ILE B 2 19  ? -21.967 -1.313  17.159  1.00 95.48 19  B 1 
ATOM 3341 C CD1   . ILE B 2 19  ? -18.784 -1.167  16.996  1.00 91.23 19  B 1 
ATOM 3342 N N     . MET B 2 20  ? -22.937 -4.276  19.214  1.00 97.59 20  B 1 
ATOM 3343 C CA    . MET B 2 20  ? -24.153 -5.098  19.176  1.00 97.78 20  B 1 
ATOM 3344 C C     . MET B 2 20  ? -25.036 -4.911  20.413  1.00 97.64 20  B 1 
ATOM 3345 O O     . MET B 2 20  ? -26.247 -4.813  20.307  1.00 96.52 20  B 1 
ATOM 3346 C CB    . MET B 2 20  ? -23.785 -6.586  19.063  1.00 97.60 20  B 1 
ATOM 3347 C CG    . MET B 2 20  ? -23.138 -6.963  17.745  1.00 96.56 20  B 1 
ATOM 3348 S SD    . MET B 2 20  ? -22.662 -8.723  17.681  1.00 95.37 20  B 1 
ATOM 3349 C CE    . MET B 2 20  ? -24.266 -9.479  17.333  1.00 88.88 20  B 1 
ATOM 3350 N N     . LYS B 2 21  ? -24.439 -4.807  21.621  1.00 97.34 21  B 1 
ATOM 3351 C CA    . LYS B 2 21  ? -25.188 -4.591  22.865  1.00 97.21 21  B 1 
ATOM 3352 C C     . LYS B 2 21  ? -25.994 -3.292  22.890  1.00 97.34 21  B 1 
ATOM 3353 O O     . LYS B 2 21  ? -26.931 -3.207  23.659  1.00 96.00 21  B 1 
ATOM 3354 C CB    . LYS B 2 21  ? -24.241 -4.620  24.064  1.00 96.42 21  B 1 
ATOM 3355 C CG    . LYS B 2 21  ? -23.864 -6.052  24.458  1.00 90.00 21  B 1 
ATOM 3356 C CD    . LYS B 2 21  ? -22.879 -6.007  25.632  1.00 79.35 21  B 1 
ATOM 3357 C CE    . LYS B 2 21  ? -22.513 -7.416  26.062  1.00 70.88 21  B 1 
ATOM 3358 N NZ    . LYS B 2 21  ? -21.817 -7.408  27.373  1.00 59.38 21  B 1 
ATOM 3359 N N     . LYS B 2 22  ? -25.639 -2.284  22.079  1.00 96.67 22  B 1 
ATOM 3360 C CA    . LYS B 2 22  ? -26.401 -1.032  21.974  1.00 96.28 22  B 1 
ATOM 3361 C C     . LYS B 2 22  ? -27.715 -1.213  21.203  1.00 96.49 22  B 1 
ATOM 3362 O O     . LYS B 2 22  ? -28.648 -0.456  21.441  1.00 94.74 22  B 1 
ATOM 3363 C CB    . LYS B 2 22  ? -25.563 0.058   21.292  1.00 95.22 22  B 1 
ATOM 3364 C CG    . LYS B 2 22  ? -24.258 0.448   22.009  1.00 92.12 22  B 1 
ATOM 3365 C CD    . LYS B 2 22  ? -23.547 1.507   21.159  1.00 87.24 22  B 1 
ATOM 3366 C CE    . LYS B 2 22  ? -22.242 2.017   21.756  1.00 80.93 22  B 1 
ATOM 3367 N NZ    . LYS B 2 22  ? -21.611 3.022   20.844  1.00 72.17 22  B 1 
ATOM 3368 N N     . ALA B 2 23  ? -27.787 -2.187  20.300  1.00 96.63 23  B 1 
ATOM 3369 C CA    . ALA B 2 23  ? -28.958 -2.468  19.473  1.00 96.23 23  B 1 
ATOM 3370 C C     . ALA B 2 23  ? -29.896 -3.519  20.086  1.00 96.24 23  B 1 
ATOM 3371 O O     . ALA B 2 23  ? -30.987 -3.747  19.571  1.00 94.14 23  B 1 
ATOM 3372 C CB    . ALA B 2 23  ? -28.470 -2.897  18.084  1.00 95.01 23  B 1 
ATOM 3373 N N     . VAL B 2 24  ? -29.479 -4.173  21.176  1.00 96.82 24  B 1 
ATOM 3374 C CA    . VAL B 2 24  ? -30.278 -5.191  21.874  1.00 96.81 24  B 1 
ATOM 3375 C C     . VAL B 2 24  ? -30.756 -4.633  23.212  1.00 97.03 24  B 1 
ATOM 3376 O O     . VAL B 2 24  ? -29.961 -4.008  23.922  1.00 95.20 24  B 1 
ATOM 3377 C CB    . VAL B 2 24  ? -29.459 -6.488  22.042  1.00 95.53 24  B 1 
ATOM 3378 C CG1   . VAL B 2 24  ? -30.210 -7.565  22.825  1.00 90.23 24  B 1 
ATOM 3379 C CG2   . VAL B 2 24  ? -29.117 -7.089  20.678  1.00 89.50 24  B 1 
ATOM 3380 N N     . PRO B 2 25  ? -32.032 -4.867  23.612  1.00 96.61 25  B 1 
ATOM 3381 C CA    . PRO B 2 25  ? -32.558 -4.470  24.919  1.00 96.31 25  B 1 
ATOM 3382 C C     . PRO B 2 25  ? -31.720 -5.000  26.083  1.00 96.50 25  B 1 
ATOM 3383 O O     . PRO B 2 25  ? -31.074 -6.042  25.983  1.00 95.01 25  B 1 
ATOM 3384 C CB    . PRO B 2 25  ? -33.988 -5.012  24.960  1.00 95.08 25  B 1 
ATOM 3385 C CG    . PRO B 2 25  ? -34.385 -5.093  23.492  1.00 92.28 25  B 1 
ATOM 3386 C CD    . PRO B 2 25  ? -33.078 -5.451  22.793  1.00 95.47 25  B 1 
ATOM 3387 N N     . ALA B 2 26  ? -31.779 -4.319  27.243  1.00 96.14 26  B 1 
ATOM 3388 C CA    . ALA B 2 26  ? -30.956 -4.678  28.405  1.00 95.91 26  B 1 
ATOM 3389 C C     . ALA B 2 26  ? -31.184 -6.114  28.920  1.00 96.21 26  B 1 
ATOM 3390 O O     . ALA B 2 26  ? -30.270 -6.745  29.459  1.00 93.32 26  B 1 
ATOM 3391 C CB    . ALA B 2 26  ? -31.226 -3.651  29.508  1.00 94.44 26  B 1 
ATOM 3392 N N     . ASN B 2 27  ? -32.394 -6.647  28.753  1.00 95.35 27  B 1 
ATOM 3393 C CA    . ASN B 2 27  ? -32.765 -8.030  29.105  1.00 94.95 27  B 1 
ATOM 3394 C C     . ASN B 2 27  ? -32.413 -9.056  28.008  1.00 95.42 27  B 1 
ATOM 3395 O O     . ASN B 2 27  ? -32.581 -10.251 28.225  1.00 91.69 27  B 1 
ATOM 3396 C CB    . ASN B 2 27  ? -34.261 -8.069  29.459  1.00 93.09 27  B 1 
ATOM 3397 C CG    . ASN B 2 27  ? -35.171 -7.740  28.274  1.00 88.28 27  B 1 
ATOM 3398 O OD1   . ASN B 2 27  ? -34.780 -7.136  27.306  1.00 75.36 27  B 1 
ATOM 3399 N ND2   . ASN B 2 27  ? -36.422 -8.136  28.324  1.00 78.78 27  B 1 
ATOM 3400 N N     . GLY B 2 28  ? -31.942 -8.597  26.841  1.00 95.70 28  B 1 
ATOM 3401 C CA    . GLY B 2 28  ? -31.553 -9.428  25.724  1.00 95.91 28  B 1 
ATOM 3402 C C     . GLY B 2 28  ? -30.154 -10.031 25.894  1.00 96.68 28  B 1 
ATOM 3403 O O     . GLY B 2 28  ? -29.264 -9.473  26.539  1.00 94.36 28  B 1 
ATOM 3404 N N     . LYS B 2 29  ? -29.954 -11.193 25.269  1.00 96.79 29  B 1 
ATOM 3405 C CA    . LYS B 2 29  ? -28.657 -11.864 25.204  1.00 96.88 29  B 1 
ATOM 3406 C C     . LYS B 2 29  ? -28.218 -12.001 23.756  1.00 97.36 29  B 1 
ATOM 3407 O O     . LYS B 2 29  ? -29.037 -12.026 22.844  1.00 95.73 29  B 1 
ATOM 3408 C CB    . LYS B 2 29  ? -28.727 -13.227 25.915  1.00 95.38 29  B 1 
ATOM 3409 C CG    . LYS B 2 29  ? -29.007 -13.089 27.424  1.00 89.38 29  B 1 
ATOM 3410 C CD    . LYS B 2 29  ? -29.064 -14.462 28.094  1.00 84.31 29  B 1 
ATOM 3411 C CE    . LYS B 2 29  ? -29.406 -14.325 29.576  1.00 76.01 29  B 1 
ATOM 3412 N NZ    . LYS B 2 29  ? -29.566 -15.644 30.240  1.00 64.96 29  B 1 
ATOM 3413 N N     . ILE B 2 30  ? -26.909 -12.102 23.541  1.00 96.49 30  B 1 
ATOM 3414 C CA    . ILE B 2 30  ? -26.320 -12.315 22.219  1.00 96.87 30  B 1 
ATOM 3415 C C     . ILE B 2 30  ? -25.475 -13.586 22.278  1.00 96.89 30  B 1 
ATOM 3416 O O     . ILE B 2 30  ? -24.504 -13.644 23.038  1.00 95.21 30  B 1 
ATOM 3417 C CB    . ILE B 2 30  ? -25.510 -11.089 21.746  1.00 96.49 30  B 1 
ATOM 3418 C CG1   . ILE B 2 30  ? -26.327 -9.784  21.833  1.00 94.45 30  B 1 
ATOM 3419 C CG2   . ILE B 2 30  ? -25.028 -11.327 20.305  1.00 94.61 30  B 1 
ATOM 3420 C CD1   . ILE B 2 30  ? -25.507 -8.516  21.574  1.00 91.30 30  B 1 
ATOM 3421 N N     . ALA B 2 31  ? -25.853 -14.589 21.487  1.00 97.43 31  B 1 
ATOM 3422 C CA    . ALA B 2 31  ? -25.126 -15.839 21.366  1.00 97.18 31  B 1 
ATOM 3423 C C     . ALA B 2 31  ? -23.714 -15.613 20.807  1.00 97.23 31  B 1 
ATOM 3424 O O     . ALA B 2 31  ? -23.403 -14.562 20.234  1.00 96.11 31  B 1 
ATOM 3425 C CB    . ALA B 2 31  ? -25.939 -16.814 20.524  1.00 96.12 31  B 1 
ATOM 3426 N N     . LYS B 2 32  ? -22.818 -16.570 21.052  1.00 96.16 32  B 1 
ATOM 3427 C CA    . LYS B 2 32  ? -21.430 -16.470 20.600  1.00 95.81 32  B 1 
ATOM 3428 C C     . LYS B 2 32  ? -21.336 -16.529 19.073  1.00 96.15 32  B 1 
ATOM 3429 O O     . LYS B 2 32  ? -20.653 -15.700 18.484  1.00 95.10 32  B 1 
ATOM 3430 C CB    . LYS B 2 32  ? -20.592 -17.565 21.269  1.00 94.38 32  B 1 
ATOM 3431 C CG    . LYS B 2 32  ? -19.101 -17.427 20.921  1.00 88.19 32  B 1 
ATOM 3432 C CD    . LYS B 2 32  ? -18.284 -18.616 21.442  1.00 80.87 32  B 1 
ATOM 3433 C CE    . LYS B 2 32  ? -16.879 -18.507 20.869  1.00 69.16 32  B 1 
ATOM 3434 N NZ    . LYS B 2 32  ? -16.166 -19.798 20.811  1.00 59.94 32  B 1 
ATOM 3435 N N     . ASP B 2 33  ? -22.072 -17.443 18.456  1.00 96.31 33  B 1 
ATOM 3436 C CA    . ASP B 2 33  ? -22.184 -17.625 17.010  1.00 96.20 33  B 1 
ATOM 3437 C C     . ASP B 2 33  ? -22.709 -16.365 16.308  1.00 96.83 33  B 1 
ATOM 3438 O O     . ASP B 2 33  ? -22.143 -15.943 15.305  1.00 95.41 33  B 1 
ATOM 3439 C CB    . ASP B 2 33  ? -23.088 -18.838 16.725  1.00 94.33 33  B 1 
ATOM 3440 C CG    . ASP B 2 33  ? -24.526 -18.706 17.270  1.00 88.91 33  B 1 
ATOM 3441 O OD1   . ASP B 2 33  ? -24.777 -17.775 18.072  1.00 75.70 33  B 1 
ATOM 3442 O OD2   . ASP B 2 33  ? -25.373 -19.534 16.891  1.00 81.58 33  B 1 
ATOM 3443 N N     . ALA B 2 34  ? -23.697 -15.667 16.879  1.00 96.90 34  B 1 
ATOM 3444 C CA    . ALA B 2 34  ? -24.188 -14.407 16.346  1.00 97.06 34  B 1 
ATOM 3445 C C     . ALA B 2 34  ? -23.108 -13.314 16.333  1.00 97.34 34  B 1 
ATOM 3446 O O     . ALA B 2 34  ? -23.017 -12.536 15.383  1.00 96.62 34  B 1 
ATOM 3447 C CB    . ALA B 2 34  ? -25.404 -13.954 17.166  1.00 96.58 34  B 1 
ATOM 3448 N N     . LYS B 2 35  ? -22.239 -13.253 17.359  1.00 97.28 35  B 1 
ATOM 3449 C CA    . LYS B 2 35  ? -21.111 -12.303 17.401  1.00 97.22 35  B 1 
ATOM 3450 C C     . LYS B 2 35  ? -20.056 -12.626 16.350  1.00 97.35 35  B 1 
ATOM 3451 O O     . LYS B 2 35  ? -19.533 -11.707 15.728  1.00 96.53 35  B 1 
ATOM 3452 C CB    . LYS B 2 35  ? -20.462 -12.287 18.784  1.00 96.42 35  B 1 
ATOM 3453 C CG    . LYS B 2 35  ? -21.371 -11.706 19.860  1.00 94.56 35  B 1 
ATOM 3454 C CD    . LYS B 2 35  ? -20.777 -11.987 21.238  1.00 92.58 35  B 1 
ATOM 3455 C CE    . LYS B 2 35  ? -21.764 -11.549 22.303  1.00 88.15 35  B 1 
ATOM 3456 N NZ    . LYS B 2 35  ? -21.514 -12.231 23.592  1.00 81.47 35  B 1 
ATOM 3457 N N     . GLU B 2 36  ? -19.726 -13.904 16.171  1.00 96.81 36  B 1 
ATOM 3458 C CA    . GLU B 2 36  ? -18.757 -14.375 15.181  1.00 96.44 36  B 1 
ATOM 3459 C C     . GLU B 2 36  ? -19.274 -14.131 13.760  1.00 96.76 36  B 1 
ATOM 3460 O O     . GLU B 2 36  ? -18.564 -13.541 12.946  1.00 96.10 36  B 1 
ATOM 3461 C CB    . GLU B 2 36  ? -18.439 -15.860 15.454  1.00 95.66 36  B 1 
ATOM 3462 C CG    . GLU B 2 36  ? -17.596 -16.008 16.725  1.00 93.00 36  B 1 
ATOM 3463 C CD    . GLU B 2 36  ? -17.400 -17.442 17.242  1.00 91.15 36  B 1 
ATOM 3464 O OE1   . GLU B 2 36  ? -16.522 -17.623 18.122  1.00 87.67 36  B 1 
ATOM 3465 O OE2   . GLU B 2 36  ? -18.154 -18.359 16.869  1.00 85.36 36  B 1 
ATOM 3466 N N     . THR B 2 37  ? -20.544 -14.436 13.503  1.00 96.75 37  B 1 
ATOM 3467 C CA    . THR B 2 37  ? -21.215 -14.136 12.236  1.00 96.77 37  B 1 
ATOM 3468 C C     . THR B 2 37  ? -21.157 -12.650 11.910  1.00 97.10 37  B 1 
ATOM 3469 O O     . THR B 2 37  ? -20.747 -12.262 10.819  1.00 96.52 37  B 1 
ATOM 3470 C CB    . THR B 2 37  ? -22.676 -14.593 12.286  1.00 96.16 37  B 1 
ATOM 3471 O OG1   . THR B 2 37  ? -22.738 -15.973 12.546  1.00 90.85 37  B 1 
ATOM 3472 C CG2   . THR B 2 37  ? -23.418 -14.348 10.977  1.00 89.85 37  B 1 
ATOM 3473 N N     . LEU B 2 38  ? -21.498 -11.771 12.859  1.00 97.00 38  B 1 
ATOM 3474 C CA    . LEU B 2 38  ? -21.459 -10.339 12.609  1.00 97.36 38  B 1 
ATOM 3475 C C     . LEU B 2 38  ? -20.028 -9.802  12.448  1.00 97.64 38  B 1 
ATOM 3476 O O     . LEU B 2 38  ? -19.803 -8.832  11.724  1.00 96.76 38  B 1 
ATOM 3477 C CB    . LEU B 2 38  ? -22.232 -9.619  13.712  1.00 96.62 38  B 1 
ATOM 3478 C CG    . LEU B 2 38  ? -22.736 -8.248  13.245  1.00 92.68 38  B 1 
ATOM 3479 C CD1   . LEU B 2 38  ? -23.828 -8.377  12.186  1.00 85.09 38  B 1 
ATOM 3480 C CD2   . LEU B 2 38  ? -23.352 -7.511  14.412  1.00 85.14 38  B 1 
ATOM 3481 N N     . GLN B 2 39  ? -19.035 -10.431 13.096  1.00 96.97 39  B 1 
ATOM 3482 C CA    . GLN B 2 39  ? -17.618 -10.134 12.909  1.00 96.87 39  B 1 
ATOM 3483 C C     . GLN B 2 39  ? -17.154 -10.402 11.470  1.00 96.93 39  B 1 
ATOM 3484 O O     . GLN B 2 39  ? -16.398 -9.609  10.911  1.00 96.11 39  B 1 
ATOM 3485 C CB    . GLN B 2 39  ? -16.803 -10.955 13.916  1.00 95.89 39  B 1 
ATOM 3486 C CG    . GLN B 2 39  ? -15.314 -10.622 13.884  1.00 94.11 39  B 1 
ATOM 3487 C CD    . GLN B 2 39  ? -14.473 -11.551 14.764  1.00 93.58 39  B 1 
ATOM 3488 O OE1   . GLN B 2 39  ? -14.808 -12.685 15.065  1.00 87.80 39  B 1 
ATOM 3489 N NE2   . GLN B 2 39  ? -13.319 -11.104 15.200  1.00 85.84 39  B 1 
ATOM 3490 N N     . GLU B 2 40  ? -17.619 -11.490 10.865  1.00 96.81 40  B 1 
ATOM 3491 C CA    . GLU B 2 40  ? -17.377 -11.794 9.457   1.00 96.77 40  B 1 
ATOM 3492 C C     . GLU B 2 40  ? -18.108 -10.810 8.547   1.00 97.17 40  B 1 
ATOM 3493 O O     . GLU B 2 40  ? -17.467 -10.150 7.721   1.00 96.52 40  B 1 
ATOM 3494 C CB    . GLU B 2 40  ? -17.773 -13.246 9.152   1.00 95.72 40  B 1 
ATOM 3495 C CG    . GLU B 2 40  ? -16.838 -14.239 9.829   1.00 87.88 40  B 1 
ATOM 3496 C CD    . GLU B 2 40  ? -17.166 -15.711 9.547   1.00 84.14 40  B 1 
ATOM 3497 O OE1   . GLU B 2 40  ? -16.548 -16.563 10.212  1.00 80.19 40  B 1 
ATOM 3498 O OE2   . GLU B 2 40  ? -18.003 -15.966 8.662   1.00 77.92 40  B 1 
ATOM 3499 N N     . CYS B 2 41  ? -19.412 -10.592 8.768   1.00 97.25 41  B 1 
ATOM 3500 C CA    . CYS B 2 41  ? -20.237 -9.688  7.976   1.00 97.30 41  B 1 
ATOM 3501 C C     . CYS B 2 41  ? -19.654 -8.266  7.899   1.00 97.54 41  B 1 
ATOM 3502 O O     . CYS B 2 41  ? -19.557 -7.703  6.819   1.00 97.04 41  B 1 
ATOM 3503 C CB    . CYS B 2 41  ? -21.656 -9.648  8.551   1.00 97.17 41  B 1 
ATOM 3504 S SG    . CYS B 2 41  ? -22.481 -11.259 8.344   1.00 95.79 41  B 1 
ATOM 3505 N N     . VAL B 2 42  ? -19.206 -7.686  9.013   1.00 97.60 42  B 1 
ATOM 3506 C CA    . VAL B 2 42  ? -18.637 -6.331  9.006   1.00 97.61 42  B 1 
ATOM 3507 C C     . VAL B 2 42  ? -17.301 -6.261  8.267   1.00 97.78 42  B 1 
ATOM 3508 O O     . VAL B 2 42  ? -16.982 -5.254  7.642   1.00 96.88 42  B 1 
ATOM 3509 C CB    . VAL B 2 42  ? -18.534 -5.774  10.437  1.00 96.63 42  B 1 
ATOM 3510 C CG1   . VAL B 2 42  ? -17.390 -6.367  11.249  1.00 89.81 42  B 1 
ATOM 3511 C CG2   . VAL B 2 42  ? -18.364 -4.252  10.399  1.00 88.21 42  B 1 
ATOM 3512 N N     . SER B 2 43  ? -16.506 -7.331  8.304   1.00 97.38 43  B 1 
ATOM 3513 C CA    . SER B 2 43  ? -15.231 -7.384  7.571   1.00 97.11 43  B 1 
ATOM 3514 C C     . SER B 2 43  ? -15.448 -7.523  6.068   1.00 97.37 43  B 1 
ATOM 3515 O O     . SER B 2 43  ? -14.701 -6.946  5.273   1.00 96.63 43  B 1 
ATOM 3516 C CB    . SER B 2 43  ? -14.376 -8.529  8.105   1.00 96.26 43  B 1 
ATOM 3517 O OG    . SER B 2 43  ? -14.161 -8.337  9.487   1.00 82.68 43  B 1 
ATOM 3518 N N     . GLU B 2 44  ? -16.509 -8.215  5.683   1.00 97.07 44  B 1 
ATOM 3519 C CA    . GLU B 2 44  ? -16.952 -8.311  4.304   1.00 97.03 44  B 1 
ATOM 3520 C C     . GLU B 2 44  ? -17.568 -7.005  3.808   1.00 97.38 44  B 1 
ATOM 3521 O O     . GLU B 2 44  ? -17.239 -6.589  2.704   1.00 96.47 44  B 1 
ATOM 3522 C CB    . GLU B 2 44  ? -17.899 -9.497  4.150   1.00 96.20 44  B 1 
ATOM 3523 C CG    . GLU B 2 44  ? -17.167 -10.846 4.295   1.00 90.64 44  B 1 
ATOM 3524 C CD    . GLU B 2 44  ? -16.029 -11.029 3.283   1.00 91.17 44  B 1 
ATOM 3525 O OE1   . GLU B 2 44  ? -15.031 -11.727 3.575   1.00 86.79 44  B 1 
ATOM 3526 O OE2   . GLU B 2 44  ? -16.081 -10.454 2.189   1.00 86.80 44  B 1 
ATOM 3527 N N     . PHE B 2 45  ? -18.315 -6.278  4.641   1.00 97.87 45  B 1 
ATOM 3528 C CA    . PHE B 2 45  ? -18.805 -4.931  4.331   1.00 98.05 45  B 1 
ATOM 3529 C C     . PHE B 2 45  ? -17.658 -3.973  4.004   1.00 98.02 45  B 1 
ATOM 3530 O O     . PHE B 2 45  ? -17.674 -3.322  2.963   1.00 97.52 45  B 1 
ATOM 3531 C CB    . PHE B 2 45  ? -19.636 -4.416  5.512   1.00 97.95 45  B 1 
ATOM 3532 C CG    . PHE B 2 45  ? -20.031 -2.963  5.379   1.00 97.94 45  B 1 
ATOM 3533 C CD1   . PHE B 2 45  ? -19.400 -1.979  6.159   1.00 97.05 45  B 1 
ATOM 3534 C CD2   . PHE B 2 45  ? -21.023 -2.580  4.463   1.00 97.06 45  B 1 
ATOM 3535 C CE1   . PHE B 2 45  ? -19.773 -0.627  6.033   1.00 96.70 45  B 1 
ATOM 3536 C CE2   . PHE B 2 45  ? -21.394 -1.240  4.330   1.00 96.60 45  B 1 
ATOM 3537 C CZ    . PHE B 2 45  ? -20.771 -0.257  5.118   1.00 96.92 45  B 1 
ATOM 3538 N N     . ILE B 2 46  ? -16.591 -3.952  4.822   1.00 98.00 46  B 1 
ATOM 3539 C CA    . ILE B 2 46  ? -15.399 -3.137  4.531   1.00 98.03 46  B 1 
ATOM 3540 C C     . ILE B 2 46  ? -14.807 -3.525  3.175   1.00 98.02 46  B 1 
ATOM 3541 O O     . ILE B 2 46  ? -14.450 -2.655  2.382   1.00 97.37 46  B 1 
ATOM 3542 C CB    . ILE B 2 46  ? -14.341 -3.280  5.639   1.00 97.92 46  B 1 
ATOM 3543 C CG1   . ILE B 2 46  ? -14.838 -2.690  6.977   1.00 96.95 46  B 1 
ATOM 3544 C CG2   . ILE B 2 46  ? -13.022 -2.583  5.252   1.00 96.62 46  B 1 
ATOM 3545 C CD1   . ILE B 2 46  ? -14.029 -3.159  8.190   1.00 94.37 46  B 1 
ATOM 3546 N N     . SER B 2 47  ? -14.683 -4.817  2.901   1.00 97.83 47  B 1 
ATOM 3547 C CA    . SER B 2 47  ? -14.072 -5.292  1.662   1.00 97.61 47  B 1 
ATOM 3548 C C     . SER B 2 47  ? -14.931 -5.009  0.432   1.00 97.64 47  B 1 
ATOM 3549 O O     . SER B 2 47  ? -14.386 -4.679  -0.620  1.00 96.77 47  B 1 
ATOM 3550 C CB    . SER B 2 47  ? -13.812 -6.786  1.766   1.00 96.99 47  B 1 
ATOM 3551 O OG    . SER B 2 47  ? -12.963 -7.077  2.856   1.00 90.98 47  B 1 
ATOM 3552 N N     . PHE B 2 48  ? -16.245 -5.090  0.549   1.00 97.79 48  B 1 
ATOM 3553 C CA    . PHE B 2 48  ? -17.207 -4.800  -0.496  1.00 97.60 48  B 1 
ATOM 3554 C C     . PHE B 2 48  ? -17.170 -3.324  -0.900  1.00 97.63 48  B 1 
ATOM 3555 O O     . PHE B 2 48  ? -16.888 -3.006  -2.051  1.00 96.86 48  B 1 
ATOM 3556 C CB    . PHE B 2 48  ? -18.591 -5.246  -0.022  1.00 97.20 48  B 1 
ATOM 3557 C CG    . PHE B 2 48  ? -19.703 -5.072  -1.047  1.00 96.86 48  B 1 
ATOM 3558 C CD1   . PHE B 2 48  ? -20.952 -4.575  -0.647  1.00 95.25 48  B 1 
ATOM 3559 C CD2   . PHE B 2 48  ? -19.505 -5.460  -2.378  1.00 95.11 48  B 1 
ATOM 3560 C CE1   . PHE B 2 48  ? -22.004 -4.484  -1.570  1.00 94.00 48  B 1 
ATOM 3561 C CE2   . PHE B 2 48  ? -20.547 -5.359  -3.310  1.00 93.85 48  B 1 
ATOM 3562 C CZ    . PHE B 2 48  ? -21.797 -4.876  -2.906  1.00 94.34 48  B 1 
ATOM 3563 N N     . VAL B 2 49  ? -17.319 -2.422  0.079   1.00 98.06 49  B 1 
ATOM 3564 C CA    . VAL B 2 49  ? -17.245 -0.973  -0.149  1.00 97.97 49  B 1 
ATOM 3565 C C     . VAL B 2 49  ? -15.855 -0.563  -0.658  1.00 97.98 49  B 1 
ATOM 3566 O O     . VAL B 2 49  ? -15.739 0.255   -1.567  1.00 97.17 49  B 1 
ATOM 3567 C CB    . VAL B 2 49  ? -17.627 -0.209  1.124   1.00 97.68 49  B 1 
ATOM 3568 C CG1   . VAL B 2 49  ? -17.493 1.303   0.961   1.00 96.22 49  B 1 
ATOM 3569 C CG2   . VAL B 2 49  ? -19.073 -0.487  1.541   1.00 96.13 49  B 1 
ATOM 3570 N N     . THR B 2 50  ? -14.775 -1.160  -0.121  1.00 98.02 50  B 1 
ATOM 3571 C CA    . THR B 2 50  ? -13.411 -0.888  -0.600  1.00 98.07 50  B 1 
ATOM 3572 C C     . THR B 2 50  ? -13.213 -1.322  -2.051  1.00 97.95 50  B 1 
ATOM 3573 O O     . THR B 2 50  ? -12.524 -0.621  -2.787  1.00 96.99 50  B 1 
ATOM 3574 C CB    . THR B 2 50  ? -12.347 -1.576  0.266   1.00 97.71 50  B 1 
ATOM 3575 O OG1   . THR B 2 50  ? -12.406 -1.122  1.598   1.00 93.06 50  B 1 
ATOM 3576 C CG2   . THR B 2 50  ? -10.912 -1.280  -0.193  1.00 92.08 50  B 1 
ATOM 3577 N N     . SER B 2 51  ? -13.778 -2.449  -2.465  1.00 97.44 51  B 1 
ATOM 3578 C CA    . SER B 2 51  ? -13.689 -2.929  -3.846  1.00 96.94 51  B 1 
ATOM 3579 C C     . SER B 2 51  ? -14.289 -1.924  -4.825  1.00 96.93 51  B 1 
ATOM 3580 O O     . SER B 2 51  ? -13.651 -1.602  -5.828  1.00 95.89 51  B 1 
ATOM 3581 C CB    . SER B 2 51  ? -14.382 -4.292  -3.984  1.00 96.11 51  B 1 
ATOM 3582 O OG    . SER B 2 51  ? -14.260 -4.777  -5.316  1.00 88.67 51  B 1 
ATOM 3583 N N     . GLU B 2 52  ? -15.456 -1.379  -4.505  1.00 97.15 52  B 1 
ATOM 3584 C CA    . GLU B 2 52  ? -16.133 -0.398  -5.352  1.00 96.94 52  B 1 
ATOM 3585 C C     . GLU B 2 52  ? -15.414 0.958   -5.363  1.00 97.11 52  B 1 
ATOM 3586 O O     . GLU B 2 52  ? -15.149 1.525   -6.420  1.00 96.32 52  B 1 
ATOM 3587 C CB    . GLU B 2 52  ? -17.594 -0.268  -4.891  1.00 95.95 52  B 1 
ATOM 3588 C CG    . GLU B 2 52  ? -18.474 0.485   -5.909  1.00 90.75 52  B 1 
ATOM 3589 C CD    . GLU B 2 52  ? -18.549 -0.205  -7.282  1.00 91.42 52  B 1 
ATOM 3590 O OE1   . GLU B 2 52  ? -18.779 0.495   -8.286  1.00 86.58 52  B 1 
ATOM 3591 O OE2   . GLU B 2 52  ? -18.367 -1.436  -7.347  1.00 86.25 52  B 1 
ATOM 3592 N N     . ALA B 2 53  ? -14.983 1.444   -4.197  1.00 97.74 53  B 1 
ATOM 3593 C CA    . ALA B 2 53  ? -14.210 2.679   -4.096  1.00 97.79 53  B 1 
ATOM 3594 C C     . ALA B 2 53  ? -12.870 2.589   -4.849  1.00 97.68 53  B 1 
ATOM 3595 O O     . ALA B 2 53  ? -12.442 3.546   -5.492  1.00 96.85 53  B 1 
ATOM 3596 C CB    . ALA B 2 53  ? -13.990 2.991   -2.615  1.00 97.55 53  B 1 
ATOM 3597 N N     . SER B 2 54  ? -12.204 1.431   -4.789  1.00 97.74 54  B 1 
ATOM 3598 C CA    . SER B 2 54  ? -10.964 1.176   -5.519  1.00 97.42 54  B 1 
ATOM 3599 C C     . SER B 2 54  ? -11.183 1.199   -7.026  1.00 97.39 54  B 1 
ATOM 3600 O O     . SER B 2 54  ? -10.372 1.787   -7.746  1.00 96.28 54  B 1 
ATOM 3601 C CB    . SER B 2 54  ? -10.364 -0.172  -5.096  1.00 96.60 54  B 1 
ATOM 3602 O OG    . SER B 2 54  ? -9.118  -0.378  -5.743  1.00 86.08 54  B 1 
ATOM 3603 N N     . ASP B 2 55  ? -12.279 0.625   -7.502  1.00 96.56 55  B 1 
ATOM 3604 C CA    . ASP B 2 55  ? -12.611 0.654   -8.924  1.00 96.13 55  B 1 
ATOM 3605 C C     . ASP B 2 55  ? -12.858 2.072   -9.438  1.00 96.44 55  B 1 
ATOM 3606 O O     . ASP B 2 55  ? -12.280 2.472   -10.454 1.00 95.12 55  B 1 
ATOM 3607 C CB    . ASP B 2 55  ? -13.850 -0.199  -9.183  1.00 95.03 55  B 1 
ATOM 3608 C CG    . ASP B 2 55  ? -14.153 -0.251  -10.681 1.00 89.36 55  B 1 
ATOM 3609 O OD1   . ASP B 2 55  ? -13.224 -0.514  -11.475 1.00 81.12 55  B 1 
ATOM 3610 O OD2   . ASP B 2 55  ? -15.323 -0.117  -11.067 1.00 80.17 55  B 1 
ATOM 3611 N N     . LYS B 2 56  ? -13.628 2.867   -8.695  1.00 96.44 56  B 1 
ATOM 3612 C CA    . LYS B 2 56  ? -13.822 4.284   -9.004  1.00 96.42 56  B 1 
ATOM 3613 C C     . LYS B 2 56  ? -12.489 5.019   -9.090  1.00 96.72 56  B 1 
ATOM 3614 O O     . LYS B 2 56  ? -12.231 5.726   -10.063 1.00 95.76 56  B 1 
ATOM 3615 C CB    . LYS B 2 56  ? -14.736 4.921   -7.955  1.00 95.88 56  B 1 
ATOM 3616 C CG    . LYS B 2 56  ? -15.013 6.384   -8.309  1.00 93.53 56  B 1 
ATOM 3617 C CD    . LYS B 2 56  ? -15.821 7.112   -7.234  1.00 88.46 56  B 1 
ATOM 3618 C CE    . LYS B 2 56  ? -15.994 8.561   -7.649  1.00 84.11 56  B 1 
ATOM 3619 N NZ    . LYS B 2 56  ? -16.738 9.351   -6.638  1.00 76.03 56  B 1 
ATOM 3620 N N     . CYS B 2 57  ? -11.601 4.819   -8.114  1.00 97.01 57  B 1 
ATOM 3621 C CA    . CYS B 2 57  ? -10.279 5.439   -8.128  1.00 97.04 57  B 1 
ATOM 3622 C C     . CYS B 2 57  ? -9.454  5.045   -9.358  1.00 96.91 57  B 1 
ATOM 3623 O O     . CYS B 2 57  ? -8.757  5.885   -9.918  1.00 95.81 57  B 1 
ATOM 3624 C CB    . CYS B 2 57  ? -9.522  5.073   -6.849  1.00 96.86 57  B 1 
ATOM 3625 S SG    . CYS B 2 57  ? -10.234 5.911   -5.412  1.00 94.93 57  B 1 
ATOM 3626 N N     . GLN B 2 58  ? -9.523  3.792   -9.794  1.00 96.86 58  B 1 
ATOM 3627 C CA    . GLN B 2 58  ? -8.829  3.330   -10.998 1.00 96.64 58  B 1 
ATOM 3628 C C     . GLN B 2 58  ? -9.403  3.954   -12.270 1.00 96.94 58  B 1 
ATOM 3629 O O     . GLN B 2 58  ? -8.631  4.438   -13.097 1.00 95.49 58  B 1 
ATOM 3630 C CB    . GLN B 2 58  ? -8.888  1.802   -11.087 1.00 95.50 58  B 1 
ATOM 3631 C CG    . GLN B 2 58  ? -7.967  1.121   -10.065 1.00 89.46 58  B 1 
ATOM 3632 C CD    . GLN B 2 58  ? -8.012  -0.404  -10.165 1.00 86.73 58  B 1 
ATOM 3633 O OE1   . GLN B 2 58  ? -8.547  -0.988  -11.095 1.00 77.30 58  B 1 
ATOM 3634 N NE2   . GLN B 2 58  ? -7.422  -1.091  -9.217  1.00 72.94 58  B 1 
ATOM 3635 N N     . LYS B 2 59  ? -10.732 4.014   -12.408 1.00 96.29 59  B 1 
ATOM 3636 C CA    . LYS B 2 59  ? -11.410 4.676   -13.541 1.00 96.20 59  B 1 
ATOM 3637 C C     . LYS B 2 59  ? -11.026 6.152   -13.642 1.00 96.53 59  B 1 
ATOM 3638 O O     . LYS B 2 59  ? -10.731 6.646   -14.732 1.00 94.89 59  B 1 
ATOM 3639 C CB    . LYS B 2 59  ? -12.925 4.509   -13.399 1.00 95.45 59  B 1 
ATOM 3640 C CG    . LYS B 2 59  ? -13.396 3.075   -13.715 1.00 88.38 59  B 1 
ATOM 3641 C CD    . LYS B 2 59  ? -14.864 2.894   -13.355 1.00 84.56 59  B 1 
ATOM 3642 C CE    . LYS B 2 59  ? -15.326 1.487   -13.714 1.00 76.76 59  B 1 
ATOM 3643 N NZ    . LYS B 2 59  ? -16.575 1.090   -13.013 1.00 67.35 59  B 1 
ATOM 3644 N N     . GLU B 2 60  ? -10.917 6.846   -12.504 1.00 95.93 60  B 1 
ATOM 3645 C CA    . GLU B 2 60  ? -10.496 8.248   -12.413 1.00 95.72 60  B 1 
ATOM 3646 C C     . GLU B 2 60  ? -8.959  8.439   -12.412 1.00 95.81 60  B 1 
ATOM 3647 O O     . GLU B 2 60  ? -8.467  9.552   -12.215 1.00 93.64 60  B 1 
ATOM 3648 C CB    . GLU B 2 60  ? -11.135 8.887   -11.179 1.00 95.13 60  B 1 
ATOM 3649 C CG    . GLU B 2 60  ? -12.661 8.979   -11.265 1.00 92.91 60  B 1 
ATOM 3650 C CD    . GLU B 2 60  ? -13.297 9.520   -9.971  1.00 91.66 60  B 1 
ATOM 3651 O OE1   . GLU B 2 60  ? -14.532 9.517   -9.868  1.00 88.09 60  B 1 
ATOM 3652 O OE2   . GLU B 2 60  ? -12.546 9.916   -9.043  1.00 85.97 60  B 1 
ATOM 3653 N N     . LYS B 2 61  ? -8.173  7.375   -12.616 1.00 95.26 61  B 1 
ATOM 3654 C CA    . LYS B 2 61  ? -6.696  7.375   -12.600 1.00 95.28 61  B 1 
ATOM 3655 C C     . LYS B 2 61  ? -6.085  7.931   -11.295 1.00 95.84 61  B 1 
ATOM 3656 O O     . LYS B 2 61  ? -4.948  8.417   -11.290 1.00 93.42 61  B 1 
ATOM 3657 C CB    . LYS B 2 61  ? -6.135  8.060   -13.854 1.00 93.92 61  B 1 
ATOM 3658 C CG    . LYS B 2 61  ? -6.633  7.431   -15.161 1.00 88.64 61  B 1 
ATOM 3659 C CD    . LYS B 2 61  ? -6.065  8.189   -16.373 1.00 79.11 61  B 1 
ATOM 3660 C CE    . LYS B 2 61  ? -6.593  7.576   -17.664 1.00 70.56 61  B 1 
ATOM 3661 N NZ    . LYS B 2 61  ? -6.156  8.330   -18.860 1.00 60.25 61  B 1 
ATOM 3662 N N     . ARG B 2 62  ? -6.815  7.843   -10.172 1.00 94.90 62  B 1 
ATOM 3663 C CA    . ARG B 2 62  ? -6.346  8.247   -8.839  1.00 95.63 62  B 1 
ATOM 3664 C C     . ARG B 2 62  ? -5.749  7.064   -8.096  1.00 96.03 62  B 1 
ATOM 3665 O O     . ARG B 2 62  ? -6.154  5.922   -8.269  1.00 94.48 62  B 1 
ATOM 3666 C CB    . ARG B 2 62  ? -7.478  8.914   -8.055  1.00 95.07 62  B 1 
ATOM 3667 C CG    . ARG B 2 62  ? -7.882  10.260  -8.688  1.00 92.53 62  B 1 
ATOM 3668 C CD    . ARG B 2 62  ? -8.883  11.049  -7.842  1.00 92.46 62  B 1 
ATOM 3669 N NE    . ARG B 2 62  ? -10.167 10.359  -7.742  1.00 89.39 62  B 1 
ATOM 3670 C CZ    . ARG B 2 62  ? -10.673 9.707   -6.684  1.00 90.72 62  B 1 
ATOM 3671 N NH1   . ARG B 2 62  ? -10.060 9.624   -5.529  1.00 81.78 62  B 1 
ATOM 3672 N NH2   . ARG B 2 62  ? -11.824 9.123   -6.790  1.00 84.46 62  B 1 
ATOM 3673 N N     . LYS B 2 63  ? -4.766  7.331   -7.227  1.00 96.25 63  B 1 
ATOM 3674 C CA    . LYS B 2 63  ? -4.054  6.296   -6.452  1.00 96.11 63  B 1 
ATOM 3675 C C     . LYS B 2 63  ? -4.447  6.262   -4.978  1.00 96.56 63  B 1 
ATOM 3676 O O     . LYS B 2 63  ? -4.024  5.358   -4.253  1.00 94.76 63  B 1 
ATOM 3677 C CB    . LYS B 2 63  ? -2.538  6.466   -6.610  1.00 95.21 63  B 1 
ATOM 3678 C CG    . LYS B 2 63  ? -2.070  6.271   -8.067  1.00 92.26 63  B 1 
ATOM 3679 C CD    . LYS B 2 63  ? -0.550  6.357   -8.168  1.00 86.56 63  B 1 
ATOM 3680 C CE    . LYS B 2 63  ? -0.112  6.199   -9.622  1.00 82.06 63  B 1 
ATOM 3681 N NZ    . LYS B 2 63  ? 1.356   6.301   -9.800  1.00 71.04 63  B 1 
ATOM 3682 N N     . THR B 2 64  ? -5.197  7.243   -4.517  1.00 97.09 64  B 1 
ATOM 3683 C CA    . THR B 2 64  ? -5.566  7.390   -3.108  1.00 97.12 64  B 1 
ATOM 3684 C C     . THR B 2 64  ? -7.074  7.274   -2.963  1.00 97.24 64  B 1 
ATOM 3685 O O     . THR B 2 64  ? -7.796  8.039   -3.607  1.00 95.93 64  B 1 
ATOM 3686 C CB    . THR B 2 64  ? -5.081  8.729   -2.548  1.00 96.51 64  B 1 
ATOM 3687 O OG1   . THR B 2 64  ? -3.694  8.887   -2.791  1.00 92.94 64  B 1 
ATOM 3688 C CG2   . THR B 2 64  ? -5.279  8.835   -1.035  1.00 93.31 64  B 1 
ATOM 3689 N N     . ILE B 2 65  ? -7.529  6.350   -2.100  1.00 97.71 65  B 1 
ATOM 3690 C CA    . ILE B 2 65  ? -8.931  6.251   -1.692  1.00 97.88 65  B 1 
ATOM 3691 C C     . ILE B 2 65  ? -9.178  7.291   -0.595  1.00 97.90 65  B 1 
ATOM 3692 O O     . ILE B 2 65  ? -8.529  7.246   0.454   1.00 97.20 65  B 1 
ATOM 3693 C CB    . ILE B 2 65  ? -9.277  4.820   -1.218  1.00 97.52 65  B 1 
ATOM 3694 C CG1   . ILE B 2 65  ? -9.066  3.806   -2.359  1.00 94.87 65  B 1 
ATOM 3695 C CG2   . ILE B 2 65  ? -10.718 4.765   -0.699  1.00 94.64 65  B 1 
ATOM 3696 C CD1   . ILE B 2 65  ? -9.290  2.350   -1.948  1.00 88.90 65  B 1 
ATOM 3697 N N     . ASN B 2 66  ? -10.123 8.188   -0.827  1.00 97.14 66  B 1 
ATOM 3698 C CA    . ASN B 2 66  ? -10.548 9.244   0.085   1.00 96.85 66  B 1 
ATOM 3699 C C     . ASN B 2 66  ? -11.882 8.895   0.764   1.00 97.45 66  B 1 
ATOM 3700 O O     . ASN B 2 66  ? -12.532 7.911   0.403   1.00 96.68 66  B 1 
ATOM 3701 C CB    . ASN B 2 66  ? -10.644 10.561  -0.695  1.00 95.27 66  B 1 
ATOM 3702 C CG    . ASN B 2 66  ? -9.321  11.023  -1.278  1.00 92.49 66  B 1 
ATOM 3703 O OD1   . ASN B 2 66  ? -8.239  10.615  -0.886  1.00 78.22 66  B 1 
ATOM 3704 N ND2   . ASN B 2 66  ? -9.369  11.913  -2.243  1.00 81.49 66  B 1 
ATOM 3705 N N     . GLY B 2 67  ? -12.303 9.698   1.741   1.00 97.35 67  B 1 
ATOM 3706 C CA    . GLY B 2 67  ? -13.616 9.555   2.374   1.00 97.43 67  B 1 
ATOM 3707 C C     . GLY B 2 67  ? -14.764 9.668   1.374   1.00 97.70 67  B 1 
ATOM 3708 O O     . GLY B 2 67  ? -15.665 8.829   1.400   1.00 97.21 67  B 1 
ATOM 3709 N N     . ASP B 2 68  ? -14.679 10.616  0.435   1.00 97.48 68  B 1 
ATOM 3710 C CA    . ASP B 2 68  ? -15.707 10.826  -0.592  1.00 97.29 68  B 1 
ATOM 3711 C C     . ASP B 2 68  ? -15.861 9.625   -1.533  1.00 97.55 68  B 1 
ATOM 3712 O O     . ASP B 2 68  ? -16.963 9.317   -1.971  1.00 96.72 68  B 1 
ATOM 3713 C CB    . ASP B 2 68  ? -15.383 12.089  -1.398  1.00 96.27 68  B 1 
ATOM 3714 C CG    . ASP B 2 68  ? -15.188 13.310  -0.504  1.00 93.37 68  B 1 
ATOM 3715 O OD1   . ASP B 2 68  ? -16.002 13.543  0.403   1.00 86.36 68  B 1 
ATOM 3716 O OD2   . ASP B 2 68  ? -14.142 13.989  -0.656  1.00 86.18 68  B 1 
ATOM 3717 N N     . ASP B 2 69  ? -14.770 8.892   -1.808  1.00 97.63 69  B 1 
ATOM 3718 C CA    . ASP B 2 69  ? -14.828 7.665   -2.608  1.00 97.69 69  B 1 
ATOM 3719 C C     . ASP B 2 69  ? -15.601 6.560   -1.888  1.00 97.86 69  B 1 
ATOM 3720 O O     . ASP B 2 69  ? -16.323 5.794   -2.523  1.00 97.24 69  B 1 
ATOM 3721 C CB    . ASP B 2 69  ? -13.416 7.158   -2.932  1.00 97.34 69  B 1 
ATOM 3722 C CG    . ASP B 2 69  ? -12.568 8.153   -3.716  1.00 96.36 69  B 1 
ATOM 3723 O OD1   . ASP B 2 69  ? -13.074 8.776   -4.673  1.00 93.20 69  B 1 
ATOM 3724 O OD2   . ASP B 2 69  ? -11.354 8.276   -3.429  1.00 93.24 69  B 1 
ATOM 3725 N N     . LEU B 2 70  ? -15.456 6.486   -0.563  1.00 97.99 70  B 1 
ATOM 3726 C CA    . LEU B 2 70  ? -16.199 5.534   0.256   1.00 98.13 70  B 1 
ATOM 3727 C C     . LEU B 2 70  ? -17.681 5.895   0.336   1.00 98.10 70  B 1 
ATOM 3728 O O     . LEU B 2 70  ? -18.512 5.005   0.217   1.00 97.44 70  B 1 
ATOM 3729 C CB    . LEU B 2 70  ? -15.601 5.449   1.671   1.00 98.02 70  B 1 
ATOM 3730 C CG    . LEU B 2 70  ? -14.137 4.978   1.739   1.00 97.50 70  B 1 
ATOM 3731 C CD1   . LEU B 2 70  ? -13.692 4.955   3.197   1.00 96.07 70  B 1 
ATOM 3732 C CD2   . LEU B 2 70  ? -13.948 3.579   1.149   1.00 95.78 70  B 1 
ATOM 3733 N N     . LEU B 2 71  ? -18.013 7.179   0.493   1.00 97.99 71  B 1 
ATOM 3734 C CA    . LEU B 2 71  ? -19.402 7.643   0.504   1.00 97.83 71  B 1 
ATOM 3735 C C     . LEU B 2 71  ? -20.087 7.369   -0.836  1.00 97.71 71  B 1 
ATOM 3736 O O     . LEU B 2 71  ? -21.189 6.826   -0.863  1.00 96.86 71  B 1 
ATOM 3737 C CB    . LEU B 2 71  ? -19.465 9.137   0.839   1.00 97.36 71  B 1 
ATOM 3738 C CG    . LEU B 2 71  ? -18.963 9.521   2.243   1.00 95.80 71  B 1 
ATOM 3739 C CD1   . LEU B 2 71  ? -19.168 11.021  2.457   1.00 91.41 71  B 1 
ATOM 3740 C CD2   . LEU B 2 71  ? -19.689 8.765   3.347   1.00 91.07 71  B 1 
ATOM 3741 N N     . TRP B 2 72  ? -19.410 7.661   -1.939  1.00 97.48 72  B 1 
ATOM 3742 C CA    . TRP B 2 72  ? -19.910 7.338   -3.271  1.00 97.38 72  B 1 
ATOM 3743 C C     . TRP B 2 72  ? -20.114 5.833   -3.457  1.00 97.20 72  B 1 
ATOM 3744 O O     . TRP B 2 72  ? -21.137 5.409   -3.987  1.00 96.46 72  B 1 
ATOM 3745 C CB    . TRP B 2 72  ? -18.945 7.895   -4.315  1.00 96.84 72  B 1 
ATOM 3746 C CG    . TRP B 2 72  ? -19.365 7.628   -5.719  1.00 96.09 72  B 1 
ATOM 3747 C CD1   . TRP B 2 72  ? -20.134 8.432   -6.486  1.00 94.07 72  B 1 
ATOM 3748 C CD2   . TRP B 2 72  ? -19.095 6.439   -6.526  1.00 94.91 72  B 1 
ATOM 3749 N NE1   . TRP B 2 72  ? -20.357 7.834   -7.717  1.00 92.55 72  B 1 
ATOM 3750 C CE2   . TRP B 2 72  ? -19.742 6.601   -7.783  1.00 93.76 72  B 1 
ATOM 3751 C CE3   . TRP B 2 72  ? -18.380 5.246   -6.305  1.00 92.53 72  B 1 
ATOM 3752 C CZ2   . TRP B 2 72  ? -19.694 5.607   -8.790  1.00 92.06 72  B 1 
ATOM 3753 C CZ3   . TRP B 2 72  ? -18.328 4.257   -7.308  1.00 89.72 72  B 1 
ATOM 3754 C CH2   . TRP B 2 72  ? -18.981 4.431   -8.529  1.00 89.85 72  B 1 
ATOM 3755 N N     . ALA B 2 73  ? -19.166 5.014   -2.994  1.00 97.19 73  B 1 
ATOM 3756 C CA    . ALA B 2 73  ? -19.294 3.566   -3.059  1.00 97.14 73  B 1 
ATOM 3757 C C     . ALA B 2 73  ? -20.477 3.058   -2.227  1.00 97.10 73  B 1 
ATOM 3758 O O     . ALA B 2 73  ? -21.220 2.197   -2.689  1.00 96.39 73  B 1 
ATOM 3759 C CB    . ALA B 2 73  ? -17.976 2.923   -2.618  1.00 96.95 73  B 1 
ATOM 3760 N N     . MET B 2 74  ? -20.709 3.594   -1.026  1.00 97.22 74  B 1 
ATOM 3761 C CA    . MET B 2 74  ? -21.855 3.225   -0.189  1.00 97.15 74  B 1 
ATOM 3762 C C     . MET B 2 74  ? -23.186 3.576   -0.864  1.00 96.87 74  B 1 
ATOM 3763 O O     . MET B 2 74  ? -24.051 2.715   -0.952  1.00 95.76 74  B 1 
ATOM 3764 C CB    . MET B 2 74  ? -21.769 3.902   1.184   1.00 97.29 74  B 1 
ATOM 3765 C CG    . MET B 2 74  ? -20.672 3.294   2.058   1.00 96.71 74  B 1 
ATOM 3766 S SD    . MET B 2 74  ? -20.428 4.168   3.637   1.00 95.36 74  B 1 
ATOM 3767 C CE    . MET B 2 74  ? -18.726 3.692   3.969   1.00 89.29 74  B 1 
ATOM 3768 N N     . ALA B 2 75  ? -23.312 4.786   -1.422  1.00 96.33 75  B 1 
ATOM 3769 C CA    . ALA B 2 75  ? -24.497 5.183   -2.179  1.00 95.74 75  B 1 
ATOM 3770 C C     . ALA B 2 75  ? -24.734 4.248   -3.379  1.00 95.43 75  B 1 
ATOM 3771 O O     . ALA B 2 75  ? -25.831 3.728   -3.570  1.00 93.90 75  B 1 
ATOM 3772 C CB    . ALA B 2 75  ? -24.306 6.634   -2.634  1.00 95.04 75  B 1 
ATOM 3773 N N     . THR B 2 76  ? -23.673 3.939   -4.138  1.00 95.41 76  B 1 
ATOM 3774 C CA    . THR B 2 76  ? -23.727 3.039   -5.301  1.00 95.12 76  B 1 
ATOM 3775 C C     . THR B 2 76  ? -24.176 1.624   -4.951  1.00 95.06 76  B 1 
ATOM 3776 O O     . THR B 2 76  ? -24.839 0.958   -5.749  1.00 93.28 76  B 1 
ATOM 3777 C CB    . THR B 2 76  ? -22.336 2.976   -5.944  1.00 94.14 76  B 1 
ATOM 3778 O OG1   . THR B 2 76  ? -21.943 4.254   -6.402  1.00 86.15 76  B 1 
ATOM 3779 C CG2   . THR B 2 76  ? -22.245 2.041   -7.137  1.00 83.57 76  B 1 
ATOM 3780 N N     . LEU B 2 77  ? -23.814 1.133   -3.756  1.00 95.53 77  B 1 
ATOM 3781 C CA    . LEU B 2 77  ? -24.082 -0.228  -3.302  1.00 95.57 77  B 1 
ATOM 3782 C C     . LEU B 2 77  ? -25.395 -0.374  -2.511  1.00 95.13 77  B 1 
ATOM 3783 O O     . LEU B 2 77  ? -25.673 -1.464  -2.014  1.00 92.64 77  B 1 
ATOM 3784 C CB    . LEU B 2 77  ? -22.867 -0.735  -2.515  1.00 95.50 77  B 1 
ATOM 3785 C CG    . LEU B 2 77  ? -21.577 -0.871  -3.348  1.00 95.13 77  B 1 
ATOM 3786 C CD1   . LEU B 2 77  ? -20.419 -1.265  -2.419  1.00 93.28 77  B 1 
ATOM 3787 C CD2   . LEU B 2 77  ? -21.699 -1.902  -4.470  1.00 92.72 77  B 1 
ATOM 3788 N N     . GLY B 2 78  ? -26.189 0.705   -2.392  1.00 94.51 78  B 1 
ATOM 3789 C CA    . GLY B 2 78  ? -27.498 0.693   -1.719  1.00 93.81 78  B 1 
ATOM 3790 C C     . GLY B 2 78  ? -27.452 1.039   -0.231  1.00 94.40 78  B 1 
ATOM 3791 O O     . GLY B 2 78  ? -28.452 0.862   0.466   1.00 91.89 78  B 1 
ATOM 3792 N N     . PHE B 2 79  ? -26.318 1.545   0.283   1.00 95.89 79  B 1 
ATOM 3793 C CA    . PHE B 2 79  ? -26.201 2.046   1.655   1.00 96.14 79  B 1 
ATOM 3794 C C     . PHE B 2 79  ? -26.430 3.570   1.724   1.00 96.10 79  B 1 
ATOM 3795 O O     . PHE B 2 79  ? -25.718 4.286   2.429   1.00 94.69 79  B 1 
ATOM 3796 C CB    . PHE B 2 79  ? -24.861 1.627   2.260   1.00 96.02 79  B 1 
ATOM 3797 C CG    . PHE B 2 79  ? -24.625 0.131   2.287   1.00 96.04 79  B 1 
ATOM 3798 C CD1   . PHE B 2 79  ? -25.302 -0.673  3.210   1.00 94.28 79  B 1 
ATOM 3799 C CD2   . PHE B 2 79  ? -23.759 -0.458  1.357   1.00 94.17 79  B 1 
ATOM 3800 C CE1   . PHE B 2 79  ? -25.123 -2.063  3.208   1.00 93.48 79  B 1 
ATOM 3801 C CE2   . PHE B 2 79  ? -23.569 -1.846  1.347   1.00 93.61 79  B 1 
ATOM 3802 C CZ    . PHE B 2 79  ? -24.257 -2.657  2.269   1.00 94.00 79  B 1 
ATOM 3803 N N     . GLU B 2 80  ? -27.405 4.069   0.961   1.00 95.57 80  B 1 
ATOM 3804 C CA    . GLU B 2 80  ? -27.692 5.508   0.825   1.00 95.20 80  B 1 
ATOM 3805 C C     . GLU B 2 80  ? -28.040 6.164   2.158   1.00 96.00 80  B 1 
ATOM 3806 O O     . GLU B 2 80  ? -27.561 7.258   2.454   1.00 94.31 80  B 1 
ATOM 3807 C CB    . GLU B 2 80  ? -28.830 5.713   -0.192  1.00 92.53 80  B 1 
ATOM 3808 C CG    . GLU B 2 80  ? -28.422 5.244   -1.585  1.00 81.65 80  B 1 
ATOM 3809 C CD    . GLU B 2 80  ? -29.507 5.409   -2.659  1.00 77.23 80  B 1 
ATOM 3810 O OE1   . GLU B 2 80  ? -29.204 5.051   -3.822  1.00 67.47 80  B 1 
ATOM 3811 O OE2   . GLU B 2 80  ? -30.609 5.893   -2.333  1.00 66.49 80  B 1 
ATOM 3812 N N     . GLU B 2 81  ? -28.775 5.458   3.034   1.00 95.26 81  B 1 
ATOM 3813 C CA    . GLU B 2 81  ? -29.147 5.927   4.375   1.00 95.38 81  B 1 
ATOM 3814 C C     . GLU B 2 81  ? -27.943 6.254   5.267   1.00 96.54 81  B 1 
ATOM 3815 O O     . GLU B 2 81  ? -28.043 7.033   6.216   1.00 94.70 81  B 1 
ATOM 3816 C CB    . GLU B 2 81  ? -30.005 4.862   5.081   1.00 93.55 81  B 1 
ATOM 3817 C CG    . GLU B 2 81  ? -31.324 4.552   4.372   1.00 82.85 81  B 1 
ATOM 3818 C CD    . GLU B 2 81  ? -32.233 3.601   5.180   1.00 73.94 81  B 1 
ATOM 3819 O OE1   . GLU B 2 81  ? -33.377 3.377   4.734   1.00 66.68 81  B 1 
ATOM 3820 O OE2   . GLU B 2 81  ? -31.804 3.121   6.255   1.00 65.62 81  B 1 
ATOM 3821 N N     . TYR B 2 82  ? -26.759 5.681   4.969   1.00 96.47 82  B 1 
ATOM 3822 C CA    . TYR B 2 82  ? -25.550 5.973   5.732   1.00 97.07 82  B 1 
ATOM 3823 C C     . TYR B 2 82  ? -24.849 7.238   5.245   1.00 97.01 82  B 1 
ATOM 3824 O O     . TYR B 2 82  ? -24.051 7.818   5.983   1.00 95.73 82  B 1 
ATOM 3825 C CB    . TYR B 2 82  ? -24.584 4.772   5.688   1.00 97.04 82  B 1 
ATOM 3826 C CG    . TYR B 2 82  ? -25.075 3.436   6.211   1.00 97.22 82  B 1 
ATOM 3827 C CD1   . TYR B 2 82  ? -26.354 3.253   6.789   1.00 94.97 82  B 1 
ATOM 3828 C CD2   . TYR B 2 82  ? -24.218 2.319   6.116   1.00 94.84 82  B 1 
ATOM 3829 C CE1   . TYR B 2 82  ? -26.781 1.996   7.233   1.00 94.33 82  B 1 
ATOM 3830 C CE2   . TYR B 2 82  ? -24.626 1.055   6.553   1.00 94.26 82  B 1 
ATOM 3831 C CZ    . TYR B 2 82  ? -25.911 0.889   7.104   1.00 95.59 82  B 1 
ATOM 3832 O OH    . TYR B 2 82  ? -26.320 -0.352  7.505   1.00 94.29 82  B 1 
ATOM 3833 N N     . VAL B 2 83  ? -25.096 7.663   4.008   1.00 97.43 83  B 1 
ATOM 3834 C CA    . VAL B 2 83  ? -24.295 8.684   3.328   1.00 97.25 83  B 1 
ATOM 3835 C C     . VAL B 2 83  ? -24.453 10.046  3.988   1.00 97.28 83  B 1 
ATOM 3836 O O     . VAL B 2 83  ? -23.431 10.657  4.323   1.00 96.20 83  B 1 
ATOM 3837 C CB    . VAL B 2 83  ? -24.617 8.733   1.828   1.00 96.27 83  B 1 
ATOM 3838 C CG1   . VAL B 2 83  ? -23.865 9.859   1.111   1.00 92.48 83  B 1 
ATOM 3839 C CG2   . VAL B 2 83  ? -24.207 7.405   1.179   1.00 92.26 83  B 1 
ATOM 3840 N N     . ASP B 2 84  ? -25.671 10.516  4.245   1.00 96.53 84  B 1 
ATOM 3841 C CA    . ASP B 2 84  ? -25.892 11.853  4.809   1.00 96.36 84  B 1 
ATOM 3842 C C     . ASP B 2 84  ? -25.301 12.009  6.229   1.00 96.70 84  B 1 
ATOM 3843 O O     . ASP B 2 84  ? -24.510 12.936  6.447   1.00 95.60 84  B 1 
ATOM 3844 C CB    . ASP B 2 84  ? -27.380 12.230  4.759   1.00 95.15 84  B 1 
ATOM 3845 C CG    . ASP B 2 84  ? -27.868 12.526  3.341   1.00 88.56 84  B 1 
ATOM 3846 O OD1   . ASP B 2 84  ? -27.016 12.906  2.499   1.00 80.31 84  B 1 
ATOM 3847 O OD2   . ASP B 2 84  ? -29.093 12.420  3.133   1.00 80.63 84  B 1 
ATOM 3848 N N     . PRO B 2 85  ? -25.545 11.078  7.185   1.00 96.72 85  B 1 
ATOM 3849 C CA    . PRO B 2 85  ? -24.879 11.133  8.489   1.00 96.60 85  B 1 
ATOM 3850 C C     . PRO B 2 85  ? -23.351 11.079  8.389   1.00 96.71 85  B 1 
ATOM 3851 O O     . PRO B 2 85  ? -22.642 11.781  9.123   1.00 95.68 85  B 1 
ATOM 3852 C CB    . PRO B 2 85  ? -25.430 9.936   9.272   1.00 95.75 85  B 1 
ATOM 3853 C CG    . PRO B 2 85  ? -26.771 9.638   8.606   1.00 93.32 85  B 1 
ATOM 3854 C CD    . PRO B 2 85  ? -26.523 10.004  7.151   1.00 96.04 85  B 1 
ATOM 3855 N N     . LEU B 2 86  ? -22.816 10.265  7.474   1.00 96.96 86  B 1 
ATOM 3856 C CA    . LEU B 2 86  ? -21.375 10.140  7.278   1.00 96.84 86  B 1 
ATOM 3857 C C     . LEU B 2 86  ? -20.767 11.367  6.592   1.00 96.77 86  B 1 
ATOM 3858 O O     . LEU B 2 86  ? -19.624 11.715  6.896   1.00 95.79 86  B 1 
ATOM 3859 C CB    . LEU B 2 86  ? -21.058 8.877   6.474   1.00 96.79 86  B 1 
ATOM 3860 C CG    . LEU B 2 86  ? -21.277 7.563   7.250   1.00 96.03 86  B 1 
ATOM 3861 C CD1   . LEU B 2 86  ? -21.068 6.396   6.293   1.00 94.34 86  B 1 
ATOM 3862 C CD2   . LEU B 2 86  ? -20.303 7.411   8.420   1.00 93.92 86  B 1 
ATOM 3863 N N     . LYS B 2 87  ? -21.497 12.048  5.710   1.00 96.99 87  B 1 
ATOM 3864 C CA    . LYS B 2 87  ? -21.074 13.291  5.071   1.00 96.90 87  B 1 
ATOM 3865 C C     . LYS B 2 87  ? -20.912 14.401  6.101   1.00 96.92 87  B 1 
ATOM 3866 O O     . LYS B 2 87  ? -19.871 15.054  6.131   1.00 95.85 87  B 1 
ATOM 3867 C CB    . LYS B 2 87  ? -22.088 13.647  3.977   1.00 96.25 87  B 1 
ATOM 3868 C CG    . LYS B 2 87  ? -21.635 14.803  3.069   1.00 88.95 87  B 1 
ATOM 3869 C CD    . LYS B 2 87  ? -22.704 15.006  1.989   1.00 85.44 87  B 1 
ATOM 3870 C CE    . LYS B 2 87  ? -22.332 16.110  1.005   1.00 77.32 87  B 1 
ATOM 3871 N NZ    . LYS B 2 87  ? -23.389 16.270  -0.032  1.00 69.14 87  B 1 
ATOM 3872 N N     . ILE B 2 88  ? -21.883 14.552  7.013   1.00 95.94 88  B 1 
ATOM 3873 C CA    . ILE B 2 88  ? -21.796 15.486  8.139   1.00 95.54 88  B 1 
ATOM 3874 C C     . ILE B 2 88  ? -20.614 15.122  9.054   1.00 95.45 88  B 1 
ATOM 3875 O O     . ILE B 2 88  ? -19.837 15.989  9.455   1.00 94.28 88  B 1 
ATOM 3876 C CB    . ILE B 2 88  ? -23.125 15.507  8.923   1.00 94.83 88  B 1 
ATOM 3877 C CG1   . ILE B 2 88  ? -24.285 16.014  8.027   1.00 91.46 88  B 1 
ATOM 3878 C CG2   . ILE B 2 88  ? -23.011 16.388  10.186  1.00 90.73 88  B 1 
ATOM 3879 C CD1   . ILE B 2 88  ? -25.685 15.768  8.621   1.00 83.28 88  B 1 
ATOM 3880 N N     . TYR B 2 89  ? -20.447 13.836  9.363   1.00 95.52 89  B 1 
ATOM 3881 C CA    . TYR B 2 89  ? -19.339 13.354  10.187  1.00 95.42 89  B 1 
ATOM 3882 C C     . TYR B 2 89  ? -17.970 13.622  9.555   1.00 95.57 89  B 1 
ATOM 3883 O O     . TYR B 2 89  ? -17.039 14.059  10.240  1.00 94.18 89  B 1 
ATOM 3884 C CB    . TYR B 2 89  ? -19.533 11.863  10.450  1.00 94.82 89  B 1 
ATOM 3885 C CG    . TYR B 2 89  ? -18.505 11.264  11.387  1.00 94.56 89  B 1 
ATOM 3886 C CD1   . TYR B 2 89  ? -17.423 10.515  10.882  1.00 91.93 89  B 1 
ATOM 3887 C CD2   . TYR B 2 89  ? -18.618 11.475  12.772  1.00 92.06 89  B 1 
ATOM 3888 C CE1   . TYR B 2 89  ? -16.474 9.965   11.759  1.00 90.99 89  B 1 
ATOM 3889 C CE2   . TYR B 2 89  ? -17.672 10.935  13.655  1.00 91.07 89  B 1 
ATOM 3890 C CZ    . TYR B 2 89  ? -16.600 10.175  13.148  1.00 91.89 89  B 1 
ATOM 3891 O OH    . TYR B 2 89  ? -15.684 9.636   14.007  1.00 90.06 89  B 1 
ATOM 3892 N N     . LEU B 2 90  ? -17.837 13.406  8.250   1.00 96.12 90  B 1 
ATOM 3893 C CA    . LEU B 2 90  ? -16.619 13.683  7.493   1.00 96.10 90  B 1 
ATOM 3894 C C     . LEU B 2 90  ? -16.310 15.182  7.444   1.00 95.92 90  B 1 
ATOM 3895 O O     . LEU B 2 90  ? -15.152 15.555  7.603   1.00 94.51 90  B 1 
ATOM 3896 C CB    . LEU B 2 90  ? -16.766 13.085  6.080   1.00 95.66 90  B 1 
ATOM 3897 C CG    . LEU B 2 90  ? -15.555 13.330  5.155   1.00 94.18 90  B 1 
ATOM 3898 C CD1   . LEU B 2 90  ? -14.256 12.747  5.711   1.00 89.48 90  B 1 
ATOM 3899 C CD2   . LEU B 2 90  ? -15.823 12.690  3.788   1.00 88.66 90  B 1 
ATOM 3900 N N     . GLN B 2 91  ? -17.329 16.029  7.291   1.00 95.47 91  B 1 
ATOM 3901 C CA    . GLN B 2 91  ? -17.135 17.474  7.317   1.00 95.37 91  B 1 
ATOM 3902 C C     . GLN B 2 91  ? -16.610 17.935  8.677   1.00 95.45 91  B 1 
ATOM 3903 O O     . GLN B 2 91  ? -15.563 18.580  8.724   1.00 94.08 91  B 1 
ATOM 3904 C CB    . GLN B 2 91  ? -18.435 18.189  6.915   1.00 94.48 91  B 1 
ATOM 3905 C CG    . GLN B 2 91  ? -18.220 19.707  6.737   1.00 86.06 91  B 1 
ATOM 3906 C CD    . GLN B 2 91  ? -17.152 20.027  5.684   1.00 80.02 91  B 1 
ATOM 3907 O OE1   . GLN B 2 91  ? -17.100 19.434  4.623   1.00 73.68 91  B 1 
ATOM 3908 N NE2   . GLN B 2 91  ? -16.264 20.948  5.962   1.00 67.53 91  B 1 
ATOM 3909 N N     . LYS B 2 92  ? -17.220 17.486  9.787   1.00 94.92 92  B 1 
ATOM 3910 C CA    . LYS B 2 92  ? -16.736 17.764  11.149  1.00 94.43 92  B 1 
ATOM 3911 C C     . LYS B 2 92  ? -15.316 17.245  11.423  1.00 94.41 92  B 1 
ATOM 3912 O O     . LYS B 2 92  ? -14.662 17.726  12.336  1.00 92.58 92  B 1 
ATOM 3913 C CB    . LYS B 2 92  ? -17.694 17.152  12.191  1.00 93.36 92  B 1 
ATOM 3914 C CG    . LYS B 2 92  ? -19.054 17.871  12.262  1.00 84.57 92  B 1 
ATOM 3915 C CD    . LYS B 2 92  ? -19.952 17.234  13.344  1.00 79.18 92  B 1 
ATOM 3916 C CE    . LYS B 2 92  ? -21.282 17.977  13.403  1.00 70.69 92  B 1 
ATOM 3917 N NZ    . LYS B 2 92  ? -22.180 17.496  14.499  1.00 63.58 92  B 1 
ATOM 3918 N N     . TYR B 2 93  ? -14.852 16.231  10.703  1.00 93.79 93  B 1 
ATOM 3919 C CA    . TYR B 2 93  ? -13.488 15.716  10.835  1.00 93.67 93  B 1 
ATOM 3920 C C     . TYR B 2 93  ? -12.459 16.571  10.072  1.00 93.17 93  B 1 
ATOM 3921 O O     . TYR B 2 93  ? -11.285 16.611  10.459  1.00 89.83 93  B 1 
ATOM 3922 C CB    . TYR B 2 93  ? -13.443 14.263  10.353  1.00 92.95 93  B 1 
ATOM 3923 C CG    . TYR B 2 93  ? -12.049 13.662  10.345  1.00 93.36 93  B 1 
ATOM 3924 C CD1   . TYR B 2 93  ? -11.278 13.658  9.163   1.00 90.86 93  B 1 
ATOM 3925 C CD2   . TYR B 2 93  ? -11.472 13.172  11.537  1.00 90.82 93  B 1 
ATOM 3926 C CE1   . TYR B 2 93  ? -9.965  13.171  9.167   1.00 90.17 93  B 1 
ATOM 3927 C CE2   . TYR B 2 93  ? -10.160 12.686  11.553  1.00 90.52 93  B 1 
ATOM 3928 C CZ    . TYR B 2 93  ? -9.400  12.685  10.365  1.00 90.90 93  B 1 
ATOM 3929 O OH    . TYR B 2 93  ? -8.105  12.222  10.374  1.00 88.95 93  B 1 
ATOM 3930 N N     . ARG B 2 94  ? -12.888 17.212  8.989   1.00 92.53 94  B 1 
ATOM 3931 C CA    . ARG B 2 94  ? -12.025 18.069  8.170   1.00 89.95 94  B 1 
ATOM 3932 C C     . ARG B 2 94  ? -11.880 19.480  8.739   1.00 88.07 94  B 1 
ATOM 3933 O O     . ARG B 2 94  ? -10.849 20.097  8.499   1.00 82.86 94  B 1 
ATOM 3934 C CB    . ARG B 2 94  ? -12.588 18.134  6.741   1.00 88.14 94  B 1 
ATOM 3935 C CG    . ARG B 2 94  ? -12.407 16.820  5.956   1.00 83.85 94  B 1 
ATOM 3936 C CD    . ARG B 2 94  ? -13.140 16.928  4.613   1.00 83.28 94  B 1 
ATOM 3937 N NE    . ARG B 2 94  ? -12.940 15.729  3.777   1.00 82.78 94  B 1 
ATOM 3938 C CZ    . ARG B 2 94  ? -13.509 15.476  2.620   1.00 83.16 94  B 1 
ATOM 3939 N NH1   . ARG B 2 94  ? -14.370 16.299  2.072   1.00 77.94 94  B 1 
ATOM 3940 N NH2   . ARG B 2 94  ? -13.231 14.383  1.971   1.00 78.15 94  B 1 
ATOM 3941 N N     . ASP B 2 95  ? -12.894 19.957  9.448   1.00 86.18 95  B 1 
ATOM 3942 C CA    . ASP B 2 95  ? -12.895 21.234  10.169  1.00 83.91 95  B 1 
ATOM 3943 C C     . ASP B 2 95  ? -12.099 21.110  11.486  1.00 80.00 95  B 1 
ATOM 3944 O O     . ASP B 2 95  ? -11.355 22.059  11.802  1.00 72.11 95  B 1 
ATOM 3945 C CB    . ASP B 2 95  ? -14.360 21.664  10.456  1.00 75.10 95  B 1 
ATOM 3946 C CG    . ASP B 2 95  ? -15.242 21.857  9.203   1.00 70.58 95  B 1 
ATOM 3947 O OD1   . ASP B 2 95  ? -14.743 22.158  8.100   1.00 64.15 95  B 1 
ATOM 3948 O OD2   . ASP B 2 95  ? -16.482 21.692  9.356   1.00 63.23 95  B 1 
ATOM 3949 O OXT   . ASP B 2 95  ? -12.244 20.060  12.176  1.00 63.96 95  B 1 
ATOM 3950 N N     . GLN C 3 1   ? -35.469 6.796   15.118  1.00 31.56 1   C 1 
ATOM 3951 C CA    . GLN C 3 1   ? -34.823 8.063   15.515  1.00 33.79 1   C 1 
ATOM 3952 C C     . GLN C 3 1   ? -33.358 7.796   15.866  1.00 35.98 1   C 1 
ATOM 3953 O O     . GLN C 3 1   ? -33.066 7.432   16.994  1.00 33.66 1   C 1 
ATOM 3954 C CB    . GLN C 3 1   ? -35.539 8.686   16.724  1.00 32.37 1   C 1 
ATOM 3955 C CG    . GLN C 3 1   ? -36.791 9.500   16.361  1.00 27.94 1   C 1 
ATOM 3956 C CD    . GLN C 3 1   ? -37.517 10.017  17.601  1.00 24.21 1   C 1 
ATOM 3957 O OE1   . GLN C 3 1   ? -37.424 9.448   18.670  1.00 24.21 1   C 1 
ATOM 3958 N NE2   . GLN C 3 1   ? -38.282 11.079  17.491  1.00 21.15 1   C 1 
ATOM 3959 N N     . TYR C 3 2   ? -32.476 7.953   14.928  1.00 47.48 2   C 1 
ATOM 3960 C CA    . TYR C 3 2   ? -31.059 8.101   15.242  1.00 49.32 2   C 1 
ATOM 3961 C C     . TYR C 3 2   ? -30.941 9.427   16.016  1.00 49.83 2   C 1 
ATOM 3962 O O     . TYR C 3 2   ? -31.012 10.494  15.420  1.00 48.16 2   C 1 
ATOM 3963 C CB    . TYR C 3 2   ? -30.221 8.097   13.957  1.00 47.63 2   C 1 
ATOM 3964 C CG    . TYR C 3 2   ? -29.908 6.708   13.420  1.00 44.19 2   C 1 
ATOM 3965 C CD1   . TYR C 3 2   ? -28.714 6.066   13.806  1.00 42.56 2   C 1 
ATOM 3966 C CD2   . TYR C 3 2   ? -30.793 6.049   12.551  1.00 41.62 2   C 1 
ATOM 3967 C CE1   . TYR C 3 2   ? -28.401 4.785   13.322  1.00 37.46 2   C 1 
ATOM 3968 C CE2   . TYR C 3 2   ? -30.496 4.763   12.063  1.00 37.61 2   C 1 
ATOM 3969 C CZ    . TYR C 3 2   ? -29.287 4.129   12.443  1.00 38.54 2   C 1 
ATOM 3970 O OH    . TYR C 3 2   ? -28.984 2.874   11.965  1.00 35.38 2   C 1 
ATOM 3971 N N     . ARG C 3 3   ? -30.871 9.366   17.362  1.00 46.97 3   C 1 
ATOM 3972 C CA    . ARG C 3 3   ? -30.631 10.562  18.163  1.00 49.96 3   C 1 
ATOM 3973 C C     . ARG C 3 3   ? -29.322 11.166  17.668  1.00 51.25 3   C 1 
ATOM 3974 O O     . ARG C 3 3   ? -28.303 10.473  17.642  1.00 49.09 3   C 1 
ATOM 3975 C CB    . ARG C 3 3   ? -30.546 10.240  19.667  1.00 46.49 3   C 1 
ATOM 3976 C CG    . ARG C 3 3   ? -31.925 10.078  20.317  1.00 40.82 3   C 1 
ATOM 3977 C CD    . ARG C 3 3   ? -31.777 9.868   21.830  1.00 39.16 3   C 1 
ATOM 3978 N NE    . ARG C 3 3   ? -33.088 9.784   22.497  1.00 34.98 3   C 1 
ATOM 3979 C CZ    . ARG C 3 3   ? -33.307 9.652   23.794  1.00 30.85 3   C 1 
ATOM 3980 N NH1   . ARG C 3 3   ? -32.324 9.542   24.646  1.00 30.15 3   C 1 
ATOM 3981 N NH2   . ARG C 3 3   ? -34.521 9.622   24.264  1.00 29.45 3   C 1 
ATOM 3982 N N     . GLU C 3 4   ? -29.372 12.463  17.288  1.00 40.28 4   C 1 
ATOM 3983 C CA    . GLU C 3 4   ? -28.185 13.290  17.122  1.00 41.89 4   C 1 
ATOM 3984 C C     . GLU C 3 4   ? -27.432 13.263  18.453  1.00 41.64 4   C 1 
ATOM 3985 O O     . GLU C 3 4   ? -27.783 13.942  19.414  1.00 40.64 4   C 1 
ATOM 3986 C CB    . GLU C 3 4   ? -28.558 14.722  16.738  1.00 40.46 4   C 1 
ATOM 3987 C CG    . GLU C 3 4   ? -28.992 14.857  15.275  1.00 35.75 4   C 1 
ATOM 3988 C CD    . GLU C 3 4   ? -29.320 16.307  14.901  1.00 34.24 4   C 1 
ATOM 3989 O OE1   . GLU C 3 4   ? -29.031 16.673  13.738  1.00 31.54 4   C 1 
ATOM 3990 O OE2   . GLU C 3 4   ? -29.869 17.012  15.769  1.00 31.49 4   C 1 
ATOM 3991 N N     . ILE C 3 5   ? -26.432 12.386  18.549  1.00 46.23 5   C 1 
ATOM 3992 C CA    . ILE C 3 5   ? -25.454 12.479  19.608  1.00 45.99 5   C 1 
ATOM 3993 C C     . ILE C 3 5   ? -24.585 13.664  19.200  1.00 46.03 5   C 1 
ATOM 3994 O O     . ILE C 3 5   ? -23.567 13.502  18.544  1.00 43.94 5   C 1 
ATOM 3995 C CB    . ILE C 3 5   ? -24.686 11.153  19.799  1.00 43.80 5   C 1 
ATOM 3996 C CG1   . ILE C 3 5   ? -25.639 9.958   20.029  1.00 39.78 5   C 1 
ATOM 3997 C CG2   . ILE C 3 5   ? -23.740 11.298  20.999  1.00 40.19 5   C 1 
ATOM 3998 C CD1   . ILE C 3 5   ? -24.936 8.597   20.118  1.00 37.71 5   C 1 
ATOM 3999 N N     . GLU C 3 6   ? -25.002 14.885  19.600  1.00 42.67 6   C 1 
ATOM 4000 C CA    . GLU C 3 6   ? -24.171 16.098  19.668  1.00 42.94 6   C 1 
ATOM 4001 C C     . GLU C 3 6   ? -22.975 15.942  20.629  1.00 42.72 6   C 1 
ATOM 4002 O O     . GLU C 3 6   ? -22.372 16.924  21.050  1.00 40.99 6   C 1 
ATOM 4003 C CB    . GLU C 3 6   ? -25.007 17.294  20.156  1.00 40.66 6   C 1 
ATOM 4004 C CG    . GLU C 3 6   ? -25.972 17.905  19.146  1.00 35.60 6   C 1 
ATOM 4005 C CD    . GLU C 3 6   ? -26.448 19.281  19.636  1.00 33.84 6   C 1 
ATOM 4006 O OE1   . GLU C 3 6   ? -26.672 20.152  18.779  1.00 30.66 6   C 1 
ATOM 4007 O OE2   . GLU C 3 6   ? -26.540 19.450  20.876  1.00 30.77 6   C 1 
ATOM 4008 N N     . ALA C 3 7   ? -22.621 14.724  21.015  1.00 53.94 7   C 1 
ATOM 4009 C CA    . ALA C 3 7   ? -21.397 14.498  21.738  1.00 52.85 7   C 1 
ATOM 4010 C C     . ALA C 3 7   ? -20.278 15.113  20.901  1.00 54.48 7   C 1 
ATOM 4011 O O     . ALA C 3 7   ? -20.121 14.765  19.720  1.00 51.25 7   C 1 
ATOM 4012 C CB    . ALA C 3 7   ? -21.188 12.999  21.961  1.00 48.49 7   C 1 
ATOM 4013 N N     . THR C 3 8   ? -19.518 16.037  21.516  1.00 55.18 8   C 1 
ATOM 4014 C CA    . THR C 3 8   ? -18.254 16.569  20.999  1.00 57.78 8   C 1 
ATOM 4015 C C     . THR C 3 8   ? -17.475 15.410  20.406  1.00 61.84 8   C 1 
ATOM 4016 O O     . THR C 3 8   ? -17.037 14.518  21.143  1.00 59.46 8   C 1 
ATOM 4017 C CB    . THR C 3 8   ? -17.439 17.207  22.131  1.00 51.10 8   C 1 
ATOM 4018 O OG1   . THR C 3 8   ? -17.506 16.407  23.298  1.00 42.24 8   C 1 
ATOM 4019 C CG2   . THR C 3 8   ? -17.982 18.589  22.493  1.00 41.32 8   C 1 
ATOM 4020 N N     . THR C 3 9   ? -17.440 15.340  19.078  1.00 63.12 9   C 1 
ATOM 4021 C CA    . THR C 3 9   ? -16.998 14.153  18.357  1.00 65.79 9   C 1 
ATOM 4022 C C     . THR C 3 9   ? -15.504 13.992  18.592  1.00 70.26 9   C 1 
ATOM 4023 O O     . THR C 3 9   ? -14.681 14.550  17.872  1.00 64.39 9   C 1 
ATOM 4024 C CB    . THR C 3 9   ? -17.354 14.215  16.854  1.00 57.97 9   C 1 
ATOM 4025 O OG1   . THR C 3 9   ? -17.409 15.543  16.377  1.00 50.72 9   C 1 
ATOM 4026 C CG2   . THR C 3 9   ? -18.714 13.593  16.564  1.00 49.02 9   C 1 
ATOM 4027 N N     . ASP C 3 10  ? -15.165 13.288  19.673  1.00 63.87 10  C 1 
ATOM 4028 C CA    . ASP C 3 10  ? -13.787 12.984  19.995  1.00 66.41 10  C 1 
ATOM 4029 C C     . ASP C 3 10  ? -13.314 11.953  18.973  1.00 69.49 10  C 1 
ATOM 4030 O O     . ASP C 3 10  ? -13.456 10.742  19.148  1.00 63.67 10  C 1 
ATOM 4031 C CB    . ASP C 3 10  ? -13.629 12.532  21.455  1.00 56.56 10  C 1 
ATOM 4032 C CG    . ASP C 3 10  ? -12.157 12.310  21.828  1.00 48.16 10  C 1 
ATOM 4033 O OD1   . ASP C 3 10  ? -11.266 12.660  21.014  1.00 45.26 10  C 1 
ATOM 4034 O OD2   . ASP C 3 10  ? -11.903 11.751  22.918  1.00 44.58 10  C 1 
ATOM 4035 N N     . PHE C 3 11  ? -12.771 12.466  17.884  1.00 68.77 11  C 1 
ATOM 4036 C CA    . PHE C 3 11  ? -12.214 11.669  16.805  1.00 70.64 11  C 1 
ATOM 4037 C C     . PHE C 3 11  ? -11.053 10.770  17.265  1.00 73.89 11  C 1 
ATOM 4038 O O     . PHE C 3 11  ? -10.566 9.948   16.484  1.00 68.42 11  C 1 
ATOM 4039 C CB    . PHE C 3 11  ? -11.762 12.599  15.678  1.00 65.35 11  C 1 
ATOM 4040 C CG    . PHE C 3 11  ? -12.898 13.326  14.989  1.00 67.18 11  C 1 
ATOM 4041 C CD1   . PHE C 3 11  ? -13.706 12.646  14.065  1.00 63.73 11  C 1 
ATOM 4042 C CD2   . PHE C 3 11  ? -13.148 14.667  15.276  1.00 64.40 11  C 1 
ATOM 4043 C CE1   . PHE C 3 11  ? -14.755 13.302  13.423  1.00 58.16 11  C 1 
ATOM 4044 C CE2   . PHE C 3 11  ? -14.209 15.340  14.631  1.00 59.28 11  C 1 
ATOM 4045 C CZ    . PHE C 3 11  ? -15.011 14.653  13.707  1.00 62.61 11  C 1 
ATOM 4046 N N     . LYS C 3 12  ? -10.612 10.875  18.525  1.00 66.15 12  C 1 
ATOM 4047 C CA    . LYS C 3 12  ? -9.638  9.965   19.127  1.00 67.29 12  C 1 
ATOM 4048 C C     . LYS C 3 12  ? -10.293 8.679   19.645  1.00 71.02 12  C 1 
ATOM 4049 O O     . LYS C 3 12  ? -9.678  7.618   19.566  1.00 63.73 12  C 1 
ATOM 4050 C CB    . LYS C 3 12  ? -8.877  10.683  20.249  1.00 57.42 12  C 1 
ATOM 4051 C CG    . LYS C 3 12  ? -8.083  11.880  19.731  1.00 50.15 12  C 1 
ATOM 4052 C CD    . LYS C 3 12  ? -7.408  12.604  20.901  1.00 43.33 12  C 1 
ATOM 4053 C CE    . LYS C 3 12  ? -6.664  13.820  20.395  1.00 35.77 12  C 1 
ATOM 4054 N NZ    . LYS C 3 12  ? -6.179  14.665  21.530  1.00 30.11 12  C 1 
ATOM 4055 N N     . ASN C 3 13  ? -11.524 8.745   20.135  1.00 69.76 13  C 1 
ATOM 4056 C CA    . ASN C 3 13  ? -12.226 7.588   20.685  1.00 71.49 13  C 1 
ATOM 4057 C C     . ASN C 3 13  ? -13.037 6.842   19.622  1.00 75.29 13  C 1 
ATOM 4058 O O     . ASN C 3 13  ? -14.266 6.839   19.608  1.00 67.84 13  C 1 
ATOM 4059 C CB    . ASN C 3 13  ? -13.045 8.010   21.917  1.00 61.12 13  C 1 
ATOM 4060 C CG    . ASN C 3 13  ? -12.175 8.152   23.153  1.00 52.33 13  C 1 
ATOM 4061 O OD1   . ASN C 3 13  ? -11.229 7.407   23.364  1.00 46.10 13  C 1 
ATOM 4062 N ND2   . ASN C 3 13  ? -12.508 9.074   24.023  1.00 46.19 13  C 1 
ATOM 4063 N N     . HIS C 3 14  ? -12.330 6.148   18.730  1.00 77.91 14  C 1 
ATOM 4064 C CA    . HIS C 3 14  ? -12.968 5.228   17.802  1.00 78.45 14  C 1 
ATOM 4065 C C     . HIS C 3 14  ? -13.356 3.927   18.490  1.00 80.90 14  C 1 
ATOM 4066 O O     . HIS C 3 14  ? -12.528 3.260   19.112  1.00 74.00 14  C 1 
ATOM 4067 C CB    . HIS C 3 14  ? -12.066 4.979   16.586  1.00 72.01 14  C 1 
ATOM 4068 C CG    . HIS C 3 14  ? -11.774 6.232   15.815  1.00 72.19 14  C 1 
ATOM 4069 N ND1   . HIS C 3 14  ? -10.690 7.057   16.000  1.00 61.28 14  C 1 
ATOM 4070 C CD2   . HIS C 3 14  ? -12.556 6.804   14.853  1.00 60.90 14  C 1 
ATOM 4071 C CE1   . HIS C 3 14  ? -10.819 8.108   15.167  1.00 59.83 14  C 1 
ATOM 4072 N NE2   . HIS C 3 14  ? -11.936 7.982   14.450  1.00 62.31 14  C 1 
ATOM 4073 N N     . ASN C 3 15  ? -14.617 3.487   18.304  1.00 84.37 15  C 1 
ATOM 4074 C CA    . ASN C 3 15  ? -15.096 2.199   18.823  1.00 86.53 15  C 1 
ATOM 4075 C C     . ASN C 3 15  ? -14.467 0.995   18.117  1.00 89.42 15  C 1 
ATOM 4076 O O     . ASN C 3 15  ? -14.528 -0.126  18.637  1.00 85.92 15  C 1 
ATOM 4077 C CB    . ASN C 3 15  ? -16.628 2.171   18.729  1.00 80.80 15  C 1 
ATOM 4078 C CG    . ASN C 3 15  ? -17.281 3.096   19.742  1.00 75.68 15  C 1 
ATOM 4079 O OD1   . ASN C 3 15  ? -16.826 3.238   20.865  1.00 67.08 15  C 1 
ATOM 4080 N ND2   . ASN C 3 15  ? -18.384 3.719   19.387  1.00 65.95 15  C 1 
ATOM 4081 N N     . LEU C 3 16  ? -13.865 1.218   16.947  1.00 93.97 16  C 1 
ATOM 4082 C CA    . LEU C 3 16  ? -13.214 0.198   16.127  1.00 95.00 16  C 1 
ATOM 4083 C C     . LEU C 3 16  ? -11.756 0.592   15.824  1.00 95.23 16  C 1 
ATOM 4084 O O     . LEU C 3 16  ? -11.473 1.756   15.560  1.00 93.54 16  C 1 
ATOM 4085 C CB    . LEU C 3 16  ? -14.016 -0.006  14.837  1.00 95.15 16  C 1 
ATOM 4086 C CG    . LEU C 3 16  ? -15.418 -0.623  15.043  1.00 95.05 16  C 1 
ATOM 4087 C CD1   . LEU C 3 16  ? -16.183 -0.619  13.728  1.00 92.70 16  C 1 
ATOM 4088 C CD2   . LEU C 3 16  ? -15.335 -2.067  15.542  1.00 91.82 16  C 1 
ATOM 4089 N N     . PRO C 3 17  ? -10.808 -0.365  15.828  1.00 93.87 17  C 1 
ATOM 4090 C CA    . PRO C 3 17  ? -9.400  -0.048  15.606  1.00 93.76 17  C 1 
ATOM 4091 C C     . PRO C 3 17  ? -9.115  0.294   14.140  1.00 94.46 17  C 1 
ATOM 4092 O O     . PRO C 3 17  ? -9.093  -0.581  13.267  1.00 93.99 17  C 1 
ATOM 4093 C CB    . PRO C 3 17  ? -8.641  -1.280  16.092  1.00 92.37 17  C 1 
ATOM 4094 C CG    . PRO C 3 17  ? -9.634  -2.427  15.882  1.00 89.62 17  C 1 
ATOM 4095 C CD    . PRO C 3 17  ? -10.990 -1.767  16.127  1.00 92.26 17  C 1 
ATOM 4096 N N     . LEU C 3 18  ? -8.754  1.558   13.870  1.00 94.25 18  C 1 
ATOM 4097 C CA    . LEU C 3 18  ? -8.448  2.069   12.530  1.00 94.74 18  C 1 
ATOM 4098 C C     . LEU C 3 18  ? -7.353  1.264   11.811  1.00 95.48 18  C 1 
ATOM 4099 O O     . LEU C 3 18  ? -7.413  1.051   10.600  1.00 95.12 18  C 1 
ATOM 4100 C CB    . LEU C 3 18  ? -8.010  3.536   12.623  1.00 94.58 18  C 1 
ATOM 4101 C CG    . LEU C 3 18  ? -9.003  4.515   13.268  1.00 93.80 18  C 1 
ATOM 4102 C CD1   . LEU C 3 18  ? -8.432  5.931   13.188  1.00 91.40 18  C 1 
ATOM 4103 C CD2   . LEU C 3 18  ? -10.372 4.479   12.593  1.00 90.64 18  C 1 
ATOM 4104 N N     . ALA C 3 19  ? -6.348  0.785   12.559  1.00 94.34 19  C 1 
ATOM 4105 C CA    . ALA C 3 19  ? -5.278  -0.039  11.993  1.00 93.95 19  C 1 
ATOM 4106 C C     . ALA C 3 19  ? -5.797  -1.357  11.408  1.00 94.42 19  C 1 
ATOM 4107 O O     . ALA C 3 19  ? -5.284  -1.812  10.382  1.00 93.91 19  C 1 
ATOM 4108 C CB    . ALA C 3 19  ? -4.227  -0.287  13.074  1.00 92.94 19  C 1 
ATOM 4109 N N     . ARG C 3 20  ? -6.813  -1.968  12.040  1.00 95.04 20  C 1 
ATOM 4110 C CA    . ARG C 3 20  ? -7.416  -3.212  11.563  1.00 95.09 20  C 1 
ATOM 4111 C C     . ARG C 3 20  ? -8.299  -2.960  10.339  1.00 95.82 20  C 1 
ATOM 4112 O O     . ARG C 3 20  ? -8.164  -3.690  9.367   1.00 95.60 20  C 1 
ATOM 4113 C CB    . ARG C 3 20  ? -8.170  -3.903  12.714  1.00 94.07 20  C 1 
ATOM 4114 C CG    . ARG C 3 20  ? -8.705  -5.308  12.368  1.00 88.11 20  C 1 
ATOM 4115 C CD    . ARG C 3 20  ? -7.628  -6.327  11.983  1.00 85.19 20  C 1 
ATOM 4116 N NE    . ARG C 3 20  ? -6.747  -6.658  13.139  1.00 81.92 20  C 1 
ATOM 4117 C CZ    . ARG C 3 20  ? -6.918  -7.640  14.016  1.00 79.77 20  C 1 
ATOM 4118 N NH1   . ARG C 3 20  ? -7.945  -8.433  13.981  1.00 70.67 20  C 1 
ATOM 4119 N NH2   . ARG C 3 20  ? -6.032  -7.854  14.954  1.00 73.50 20  C 1 
ATOM 4120 N N     . ILE C 3 21  ? -9.080  -1.882  10.333  1.00 96.37 21  C 1 
ATOM 4121 C CA    . ILE C 3 21  ? -9.845  -1.445  9.156   1.00 97.01 21  C 1 
ATOM 4122 C C     . ILE C 3 21  ? -8.894  -1.243  7.969   1.00 97.36 21  C 1 
ATOM 4123 O O     . ILE C 3 21  ? -9.069  -1.850  6.918   1.00 97.14 21  C 1 
ATOM 4124 C CB    . ILE C 3 21  ? -10.651 -0.163  9.470   1.00 97.13 21  C 1 
ATOM 4125 C CG1   . ILE C 3 21  ? -11.688 -0.442  10.577  1.00 96.20 21  C 1 
ATOM 4126 C CG2   . ILE C 3 21  ? -11.323 0.388   8.199   1.00 96.44 21  C 1 
ATOM 4127 C CD1   . ILE C 3 21  ? -12.423 0.797   11.085  1.00 92.85 21  C 1 
ATOM 4128 N N     . LYS C 3 22  ? -7.804  -0.497  8.177   1.00 96.78 22  C 1 
ATOM 4129 C CA    . LYS C 3 22  ? -6.793  -0.264  7.143   1.00 96.67 22  C 1 
ATOM 4130 C C     . LYS C 3 22  ? -6.098  -1.548  6.680   1.00 96.63 22  C 1 
ATOM 4131 O O     . LYS C 3 22  ? -5.681  -1.623  5.531   1.00 96.07 22  C 1 
ATOM 4132 C CB    . LYS C 3 22  ? -5.801  0.776   7.665   1.00 96.17 22  C 1 
ATOM 4133 C CG    . LYS C 3 22  ? -4.889  1.345   6.565   1.00 92.50 22  C 1 
ATOM 4134 C CD    . LYS C 3 22  ? -4.095  2.543   7.091   1.00 88.65 22  C 1 
ATOM 4135 C CE    . LYS C 3 22  ? -3.363  3.249   5.957   1.00 81.41 22  C 1 
ATOM 4136 N NZ    . LYS C 3 22  ? -2.876  4.597   6.343   1.00 74.15 22  C 1 
ATOM 4137 N N     . LYS C 3 23  ? -5.942  -2.551  7.550   1.00 96.79 23  C 1 
ATOM 4138 C CA    . LYS C 3 23  ? -5.420  -3.875  7.178   1.00 96.40 23  C 1 
ATOM 4139 C C     . LYS C 3 23  ? -6.373  -4.604  6.234   1.00 96.84 23  C 1 
ATOM 4140 O O     . LYS C 3 23  ? -5.909  -5.112  5.226   1.00 96.23 23  C 1 
ATOM 4141 C CB    . LYS C 3 23  ? -5.096  -4.705  8.433   1.00 95.56 23  C 1 
ATOM 4142 C CG    . LYS C 3 23  ? -4.382  -6.035  8.097   1.00 91.48 23  C 1 
ATOM 4143 C CD    . LYS C 3 23  ? -4.045  -6.861  9.349   1.00 83.86 23  C 1 
ATOM 4144 C CE    . LYS C 3 23  ? -3.350  -8.160  8.947   1.00 75.89 23  C 1 
ATOM 4145 N NZ    . LYS C 3 23  ? -2.973  -9.029  10.090  1.00 66.09 23  C 1 
ATOM 4146 N N     . ILE C 3 24  ? -7.677  -4.604  6.545   1.00 97.33 24  C 1 
ATOM 4147 C CA    . ILE C 3 24  ? -8.714  -5.228  5.706   1.00 97.54 24  C 1 
ATOM 4148 C C     . ILE C 3 24  ? -8.785  -4.540  4.334   1.00 97.63 24  C 1 
ATOM 4149 O O     . ILE C 3 24  ? -8.677  -5.215  3.318   1.00 97.23 24  C 1 
ATOM 4150 C CB    . ILE C 3 24  ? -10.075 -5.242  6.433   1.00 97.64 24  C 1 
ATOM 4151 C CG1   . ILE C 3 24  ? -9.998  -6.090  7.721   1.00 96.75 24  C 1 
ATOM 4152 C CG2   . ILE C 3 24  ? -11.178 -5.800  5.510   1.00 96.74 24  C 1 
ATOM 4153 C CD1   . ILE C 3 24  ? -11.172 -5.855  8.688   1.00 92.86 24  C 1 
ATOM 4154 N N     . MET C 3 25  ? -8.813  -3.200  4.296   1.00 97.99 25  C 1 
ATOM 4155 C CA    . MET C 3 25  ? -8.765  -2.442  3.043   1.00 97.98 25  C 1 
ATOM 4156 C C     . MET C 3 25  ? -7.538  -2.790  2.192   1.00 97.74 25  C 1 
ATOM 4157 O O     . MET C 3 25  ? -7.609  -2.897  0.969   1.00 96.69 25  C 1 
ATOM 4158 C CB    . MET C 3 25  ? -8.724  -0.930  3.337   1.00 98.03 25  C 1 
ATOM 4159 C CG    . MET C 3 25  ? -9.964  -0.375  4.022   1.00 97.51 25  C 1 
ATOM 4160 S SD    . MET C 3 25  ? -9.784  1.394   4.406   1.00 96.56 25  C 1 
ATOM 4161 C CE    . MET C 3 25  ? -10.091 2.102   2.769   1.00 90.96 25  C 1 
ATOM 4162 N N     . LYS C 3 26  ? -6.373  -2.981  2.831   1.00 97.49 26  C 1 
ATOM 4163 C CA    . LYS C 3 26  ? -5.118  -3.309  2.145   1.00 97.13 26  C 1 
ATOM 4164 C C     . LYS C 3 26  ? -5.018  -4.757  1.663   1.00 96.91 26  C 1 
ATOM 4165 O O     . LYS C 3 26  ? -4.076  -5.037  0.932   1.00 95.45 26  C 1 
ATOM 4166 C CB    . LYS C 3 26  ? -3.927  -2.985  3.039   1.00 96.42 26  C 1 
ATOM 4167 C CG    . LYS C 3 26  ? -3.610  -1.486  3.055   1.00 92.92 26  C 1 
ATOM 4168 C CD    . LYS C 3 26  ? -2.370  -1.271  3.923   1.00 86.99 26  C 1 
ATOM 4169 C CE    . LYS C 3 26  ? -1.913  0.171   3.835   1.00 80.29 26  C 1 
ATOM 4170 N NZ    . LYS C 3 26  ? -0.509  0.299   4.291   1.00 71.09 26  C 1 
ATOM 4171 N N     . ALA C 3 27  ? -5.918  -5.643  2.080   1.00 97.27 27  C 1 
ATOM 4172 C CA    . ALA C 3 27  ? -5.967  -7.002  1.556   1.00 96.83 27  C 1 
ATOM 4173 C C     . ALA C 3 27  ? -6.414  -7.041  0.084   1.00 96.53 27  C 1 
ATOM 4174 O O     . ALA C 3 27  ? -6.022  -7.967  -0.633  1.00 95.03 27  C 1 
ATOM 4175 C CB    . ALA C 3 27  ? -6.889  -7.836  2.450   1.00 96.25 27  C 1 
ATOM 4176 N N     . ASP C 3 28  ? -7.134  -6.017  -0.364  1.00 96.64 28  C 1 
ATOM 4177 C CA    . ASP C 3 28  ? -7.381  -5.800  -1.786  1.00 96.57 28  C 1 
ATOM 4178 C C     . ASP C 3 28  ? -6.091  -5.324  -2.476  1.00 96.45 28  C 1 
ATOM 4179 O O     . ASP C 3 28  ? -5.497  -4.305  -2.104  1.00 94.82 28  C 1 
ATOM 4180 C CB    . ASP C 3 28  ? -8.548  -4.812  -1.960  1.00 95.80 28  C 1 
ATOM 4181 C CG    . ASP C 3 28  ? -9.027  -4.653  -3.412  1.00 94.12 28  C 1 
ATOM 4182 O OD1   . ASP C 3 28  ? -8.215  -4.851  -4.333  1.00 87.78 28  C 1 
ATOM 4183 O OD2   . ASP C 3 28  ? -10.205 -4.317  -3.605  1.00 86.80 28  C 1 
ATOM 4184 N N     . GLU C 3 29  ? -5.617  -6.083  -3.469  1.00 96.36 29  C 1 
ATOM 4185 C CA    . GLU C 3 29  ? -4.374  -5.814  -4.186  1.00 95.93 29  C 1 
ATOM 4186 C C     . GLU C 3 29  ? -4.417  -4.493  -4.965  1.00 96.36 29  C 1 
ATOM 4187 O O     . GLU C 3 29  ? -3.389  -3.834  -5.093  1.00 94.25 29  C 1 
ATOM 4188 C CB    . GLU C 3 29  ? -4.031  -6.982  -5.134  1.00 94.01 29  C 1 
ATOM 4189 C CG    . GLU C 3 29  ? -3.717  -8.288  -4.385  1.00 83.16 29  C 1 
ATOM 4190 C CD    . GLU C 3 29  ? -3.128  -9.388  -5.296  1.00 77.05 29  C 1 
ATOM 4191 O OE1   . GLU C 3 29  ? -2.508  -10.328 -4.750  1.00 69.06 29  C 1 
ATOM 4192 O OE2   . GLU C 3 29  ? -3.239  -9.299  -6.530  1.00 67.70 29  C 1 
ATOM 4193 N N     . ASP C 3 30  ? -5.587  -4.059  -5.402  1.00 96.31 30  C 1 
ATOM 4194 C CA    . ASP C 3 30  ? -5.747  -2.833  -6.190  1.00 96.17 30  C 1 
ATOM 4195 C C     . ASP C 3 30  ? -5.613  -1.557  -5.340  1.00 96.44 30  C 1 
ATOM 4196 O O     . ASP C 3 30  ? -5.333  -0.469  -5.860  1.00 94.49 30  C 1 
ATOM 4197 C CB    . ASP C 3 30  ? -7.103  -2.867  -6.901  1.00 94.82 30  C 1 
ATOM 4198 C CG    . ASP C 3 30  ? -7.227  -3.983  -7.934  1.00 91.27 30  C 1 
ATOM 4199 O OD1   . ASP C 3 30  ? -6.207  -4.315  -8.567  1.00 85.75 30  C 1 
ATOM 4200 O OD2   . ASP C 3 30  ? -8.368  -4.445  -8.140  1.00 84.96 30  C 1 
ATOM 4201 N N     . VAL C 3 31  ? -5.751  -1.652  -4.003  1.00 96.52 31  C 1 
ATOM 4202 C CA    . VAL C 3 31  ? -5.660  -0.504  -3.097  1.00 96.75 31  C 1 
ATOM 4203 C C     . VAL C 3 31  ? -4.211  -0.056  -2.935  1.00 96.65 31  C 1 
ATOM 4204 O O     . VAL C 3 31  ? -3.427  -0.705  -2.242  1.00 94.57 31  C 1 
ATOM 4205 C CB    . VAL C 3 31  ? -6.290  -0.810  -1.729  1.00 96.24 31  C 1 
ATOM 4206 C CG1   . VAL C 3 31  ? -6.151  0.369   -0.769  1.00 93.55 31  C 1 
ATOM 4207 C CG2   . VAL C 3 31  ? -7.777  -1.119  -1.878  1.00 93.82 31  C 1 
ATOM 4208 N N     . ARG C 3 32  ? -3.817  1.104   -3.480  1.00 96.56 32  C 1 
ATOM 4209 C CA    . ARG C 3 32  ? -2.444  1.637   -3.353  1.00 96.25 32  C 1 
ATOM 4210 C C     . ARG C 3 32  ? -2.251  2.486   -2.087  1.00 96.54 32  C 1 
ATOM 4211 O O     . ARG C 3 32  ? -1.453  2.131   -1.215  1.00 94.09 32  C 1 
ATOM 4212 C CB    . ARG C 3 32  ? -2.033  2.396   -4.617  1.00 94.75 32  C 1 
ATOM 4213 C CG    . ARG C 3 32  ? -1.964  1.475   -5.848  1.00 89.20 32  C 1 
ATOM 4214 C CD    . ARG C 3 32  ? -1.354  2.195   -7.039  1.00 83.77 32  C 1 
ATOM 4215 N NE    . ARG C 3 32  ? -1.309  1.326   -8.224  1.00 76.33 32  C 1 
ATOM 4216 C CZ    . ARG C 3 32  ? -0.632  1.532   -9.342  1.00 68.52 32  C 1 
ATOM 4217 N NH1   . ARG C 3 32  ? 0.115   2.591   -9.512  1.00 60.76 32  C 1 
ATOM 4218 N NH2   . ARG C 3 32  ? -0.693  0.676   -10.322 1.00 60.39 32  C 1 
ATOM 4219 N N     . MET C 3 33  ? -2.977  3.609   -2.001  1.00 97.36 33  C 1 
ATOM 4220 C CA    . MET C 3 33  ? -2.900  4.537   -0.871  1.00 97.35 33  C 1 
ATOM 4221 C C     . MET C 3 33  ? -4.281  4.735   -0.249  1.00 97.51 33  C 1 
ATOM 4222 O O     . MET C 3 33  ? -5.296  4.634   -0.928  1.00 96.46 33  C 1 
ATOM 4223 C CB    . MET C 3 33  ? -2.319  5.891   -1.306  1.00 96.40 33  C 1 
ATOM 4224 C CG    . MET C 3 33  ? -0.845  5.819   -1.706  1.00 92.41 33  C 1 
ATOM 4225 S SD    . MET C 3 33  ? -0.101  7.448   -1.964  1.00 90.35 33  C 1 
ATOM 4226 C CE    . MET C 3 33  ? 1.582   7.007   -2.369  1.00 81.35 33  C 1 
ATOM 4227 N N     . ILE C 3 34  ? -4.298  5.024   1.060   1.00 97.44 34  C 1 
ATOM 4228 C CA    . ILE C 3 34  ? -5.520  5.244   1.823   1.00 97.54 34  C 1 
ATOM 4229 C C     . ILE C 3 34  ? -5.358  6.558   2.586   1.00 97.56 34  C 1 
ATOM 4230 O O     . ILE C 3 34  ? -4.441  6.662   3.416   1.00 96.66 34  C 1 
ATOM 4231 C CB    . ILE C 3 34  ? -5.810  4.057   2.766   1.00 97.39 34  C 1 
ATOM 4232 C CG1   . ILE C 3 34  ? -5.900  2.712   2.006   1.00 96.01 34  C 1 
ATOM 4233 C CG2   . ILE C 3 34  ? -7.102  4.314   3.543   1.00 96.16 34  C 1 
ATOM 4234 C CD1   . ILE C 3 34  ? -5.919  1.478   2.918   1.00 93.39 34  C 1 
ATOM 4235 N N     . ALA C 3 35  ? -6.234  7.522   2.324   1.00 97.29 35  C 1 
ATOM 4236 C CA    . ALA C 3 35  ? -6.281  8.787   3.037   1.00 97.00 35  C 1 
ATOM 4237 C C     . ALA C 3 35  ? -6.544  8.571   4.532   1.00 97.18 35  C 1 
ATOM 4238 O O     . ALA C 3 35  ? -7.124  7.559   4.929   1.00 96.49 35  C 1 
ATOM 4239 C CB    . ALA C 3 35  ? -7.341  9.686   2.397   1.00 96.49 35  C 1 
ATOM 4240 N N     . ALA C 3 36  ? -6.096  9.506   5.384   1.00 96.30 36  C 1 
ATOM 4241 C CA    . ALA C 3 36  ? -6.247  9.372   6.837   1.00 95.95 36  C 1 
ATOM 4242 C C     . ALA C 3 36  ? -7.713  9.360   7.283   1.00 96.12 36  C 1 
ATOM 4243 O O     . ALA C 3 36  ? -8.053  8.647   8.226   1.00 95.18 36  C 1 
ATOM 4244 C CB    . ALA C 3 36  ? -5.468  10.504  7.509   1.00 94.87 36  C 1 
ATOM 4245 N N     . GLU C 3 37  ? -8.564  10.089  6.581   1.00 96.71 37  C 1 
ATOM 4246 C CA    . GLU C 3 37  ? -10.002 10.162  6.837   1.00 96.74 37  C 1 
ATOM 4247 C C     . GLU C 3 37  ? -10.751 8.868   6.481   1.00 97.28 37  C 1 
ATOM 4248 O O     . GLU C 3 37  ? -11.745 8.548   7.131   1.00 96.55 37  C 1 
ATOM 4249 C CB    . GLU C 3 37  ? -10.575 11.351  6.056   1.00 95.39 37  C 1 
ATOM 4250 C CG    . GLU C 3 37  ? -10.387 11.219  4.541   1.00 92.74 37  C 1 
ATOM 4251 C CD    . GLU C 3 37  ? -10.884 12.423  3.733   1.00 93.41 37  C 1 
ATOM 4252 O OE1   . GLU C 3 37  ? -11.185 12.227  2.534   1.00 89.13 37  C 1 
ATOM 4253 O OE2   . GLU C 3 37  ? -10.981 13.524  4.294   1.00 90.34 37  C 1 
ATOM 4254 N N     . ALA C 3 38  ? -10.265 8.083   5.513   1.00 97.75 38  C 1 
ATOM 4255 C CA    . ALA C 3 38  ? -10.995 6.904   5.039   1.00 97.99 38  C 1 
ATOM 4256 C C     . ALA C 3 38  ? -11.262 5.852   6.140   1.00 97.92 38  C 1 
ATOM 4257 O O     . ALA C 3 38  ? -12.410 5.444   6.302   1.00 97.35 38  C 1 
ATOM 4258 C CB    . ALA C 3 38  ? -10.294 6.339   3.794   1.00 97.72 38  C 1 
ATOM 4259 N N     . PRO C 3 39  ? -10.275 5.453   6.982   1.00 97.62 39  C 1 
ATOM 4260 C CA    . PRO C 3 39  ? -10.555 4.559   8.110   1.00 97.58 39  C 1 
ATOM 4261 C C     . PRO C 3 39  ? -11.459 5.170   9.179   1.00 97.49 39  C 1 
ATOM 4262 O O     . PRO C 3 39  ? -12.122 4.422   9.887   1.00 96.75 39  C 1 
ATOM 4263 C CB    . PRO C 3 39  ? -9.184  4.190   8.693   1.00 96.99 39  C 1 
ATOM 4264 C CG    . PRO C 3 39  ? -8.215  4.484   7.561   1.00 95.36 39  C 1 
ATOM 4265 C CD    . PRO C 3 39  ? -8.862  5.687   6.874   1.00 97.05 39  C 1 
ATOM 4266 N N     . VAL C 3 40  ? -11.472 6.510   9.337   1.00 97.05 40  C 1 
ATOM 4267 C CA    . VAL C 3 40  ? -12.330 7.222   10.295  1.00 96.88 40  C 1 
ATOM 4268 C C     . VAL C 3 40  ? -13.786 7.135   9.857   1.00 97.06 40  C 1 
ATOM 4269 O O     . VAL C 3 40  ? -14.639 6.705   10.637  1.00 96.20 40  C 1 
ATOM 4270 C CB    . VAL C 3 40  ? -11.880 8.686   10.467  1.00 95.98 40  C 1 
ATOM 4271 C CG1   . VAL C 3 40  ? -12.788 9.454   11.436  1.00 93.80 40  C 1 
ATOM 4272 C CG2   . VAL C 3 40  ? -10.442 8.763   10.999  1.00 93.15 40  C 1 
ATOM 4273 N N     . VAL C 3 41  ? -14.058 7.443   8.578   1.00 97.20 41  C 1 
ATOM 4274 C CA    . VAL C 3 41  ? -15.384 7.266   7.968   1.00 97.35 41  C 1 
ATOM 4275 C C     . VAL C 3 41  ? -15.818 5.803   8.064   1.00 97.60 41  C 1 
ATOM 4276 O O     . VAL C 3 41  ? -16.919 5.514   8.536   1.00 97.00 41  C 1 
ATOM 4277 C CB    . VAL C 3 41  ? -15.388 7.745   6.502   1.00 96.40 41  C 1 
ATOM 4278 C CG1   . VAL C 3 41  ? -16.723 7.481   5.803   1.00 91.74 41  C 1 
ATOM 4279 C CG2   . VAL C 3 41  ? -15.117 9.244   6.432   1.00 90.41 41  C 1 
ATOM 4280 N N     . PHE C 3 42  ? -14.933 4.861   7.723   1.00 97.41 42  C 1 
ATOM 4281 C CA    . PHE C 3 42  ? -15.238 3.433   7.823   1.00 97.68 42  C 1 
ATOM 4282 C C     . PHE C 3 42  ? -15.560 2.980   9.243   1.00 97.87 42  C 1 
ATOM 4283 O O     . PHE C 3 42  ? -16.444 2.152   9.416   1.00 97.15 42  C 1 
ATOM 4284 C CB    . PHE C 3 42  ? -14.085 2.601   7.261   1.00 97.19 42  C 1 
ATOM 4285 C CG    . PHE C 3 42  ? -14.392 1.902   5.958   1.00 97.18 42  C 1 
ATOM 4286 C CD1   . PHE C 3 42  ? -15.574 1.160   5.791   1.00 94.62 42  C 1 
ATOM 4287 C CD2   . PHE C 3 42  ? -13.476 1.974   4.903   1.00 94.40 42  C 1 
ATOM 4288 C CE1   . PHE C 3 42  ? -15.849 0.511   4.579   1.00 93.24 42  C 1 
ATOM 4289 C CE2   . PHE C 3 42  ? -13.740 1.315   3.689   1.00 92.35 42  C 1 
ATOM 4290 C CZ    . PHE C 3 42  ? -14.928 0.585   3.524   1.00 94.48 42  C 1 
ATOM 4291 N N     . ALA C 3 43  ? -14.869 3.495   10.274  1.00 97.44 43  C 1 
ATOM 4292 C CA    . ALA C 3 43  ? -15.157 3.128   11.653  1.00 97.24 43  C 1 
ATOM 4293 C C     . ALA C 3 43  ? -16.606 3.478   12.031  1.00 97.32 43  C 1 
ATOM 4294 O O     . ALA C 3 43  ? -17.285 2.668   12.670  1.00 96.84 43  C 1 
ATOM 4295 C CB    . ALA C 3 43  ? -14.151 3.799   12.586  1.00 96.66 43  C 1 
ATOM 4296 N N     . ARG C 3 44  ? -17.099 4.643   11.587  1.00 96.88 44  C 1 
ATOM 4297 C CA    . ARG C 3 44  ? -18.480 5.060   11.821  1.00 96.81 44  C 1 
ATOM 4298 C C     . ARG C 3 44  ? -19.470 4.286   10.957  1.00 97.27 44  C 1 
ATOM 4299 O O     . ARG C 3 44  ? -20.483 3.833   11.483  1.00 96.59 44  C 1 
ATOM 4300 C CB    . ARG C 3 44  ? -18.587 6.574   11.635  1.00 96.16 44  C 1 
ATOM 4301 C CG    . ARG C 3 44  ? -19.963 7.138   12.042  1.00 89.90 44  C 1 
ATOM 4302 C CD    . ARG C 3 44  ? -20.306 6.827   13.497  1.00 87.98 44  C 1 
ATOM 4303 N NE    . ARG C 3 44  ? -21.546 7.481   13.922  1.00 81.11 44  C 1 
ATOM 4304 C CZ    . ARG C 3 44  ? -22.116 7.350   15.107  1.00 75.59 44  C 1 
ATOM 4305 N NH1   . ARG C 3 44  ? -21.598 6.597   16.045  1.00 66.74 44  C 1 
ATOM 4306 N NH2   . ARG C 3 44  ? -23.228 7.963   15.366  1.00 68.63 44  C 1 
ATOM 4307 N N     . ALA C 3 45  ? -19.162 4.062   9.679   1.00 97.43 45  C 1 
ATOM 4308 C CA    . ALA C 3 45  ? -19.998 3.264   8.789   1.00 97.56 45  C 1 
ATOM 4309 C C     . ALA C 3 45  ? -20.164 1.824   9.287   1.00 97.62 45  C 1 
ATOM 4310 O O     . ALA C 3 45  ? -21.278 1.292   9.318   1.00 97.14 45  C 1 
ATOM 4311 C CB    . ALA C 3 45  ? -19.375 3.285   7.391   1.00 97.36 45  C 1 
ATOM 4312 N N     . CYS C 3 46  ? -19.093 1.200   9.778   1.00 97.98 46  C 1 
ATOM 4313 C CA    . CYS C 3 46  ? -19.145 -0.131  10.381  1.00 97.90 46  C 1 
ATOM 4314 C C     . CYS C 3 46  ? -19.997 -0.147  11.648  1.00 97.97 46  C 1 
ATOM 4315 O O     . CYS C 3 46  ? -20.685 -1.127  11.893  1.00 97.37 46  C 1 
ATOM 4316 C CB    . CYS C 3 46  ? -17.734 -0.608  10.707  1.00 97.76 46  C 1 
ATOM 4317 S SG    . CYS C 3 46  ? -16.783 -0.938  9.201   1.00 96.24 46  C 1 
ATOM 4318 N N     . GLU C 3 47  ? -19.949 0.907   12.469  1.00 97.34 47  C 1 
ATOM 4319 C CA    . GLU C 3 47  ? -20.826 0.995   13.637  1.00 97.17 47  C 1 
ATOM 4320 C C     . GLU C 3 47  ? -22.298 1.035   13.224  1.00 97.39 47  C 1 
ATOM 4321 O O     . GLU C 3 47  ? -23.098 0.277   13.771  1.00 96.63 47  C 1 
ATOM 4322 C CB    . GLU C 3 47  ? -20.428 2.188   14.527  1.00 96.11 47  C 1 
ATOM 4323 C CG    . GLU C 3 47  ? -21.292 2.286   15.793  1.00 88.36 47  C 1 
ATOM 4324 C CD    . GLU C 3 47  ? -20.785 3.266   16.866  1.00 85.50 47  C 1 
ATOM 4325 O OE1   . GLU C 3 47  ? -21.199 3.117   18.036  1.00 81.08 47  C 1 
ATOM 4326 O OE2   . GLU C 3 47  ? -19.969 4.158   16.563  1.00 80.44 47  C 1 
ATOM 4327 N N     . MET C 3 48  ? -22.664 1.841   12.217  1.00 97.28 48  C 1 
ATOM 4328 C CA    . MET C 3 48  ? -24.027 1.920   11.681  1.00 97.17 48  C 1 
ATOM 4329 C C     . MET C 3 48  ? -24.484 0.569   11.115  1.00 97.56 48  C 1 
ATOM 4330 O O     . MET C 3 48  ? -25.553 0.091   11.486  1.00 96.78 48  C 1 
ATOM 4331 C CB    . MET C 3 48  ? -24.110 3.004   10.603  1.00 96.61 48  C 1 
ATOM 4332 C CG    . MET C 3 48  ? -23.865 4.406   11.176  1.00 94.46 48  C 1 
ATOM 4333 S SD    . MET C 3 48  ? -23.730 5.719   9.939   1.00 91.01 48  C 1 
ATOM 4334 C CE    . MET C 3 48  ? -25.452 5.782   9.369   1.00 79.37 48  C 1 
ATOM 4335 N N     . PHE C 3 49  ? -23.634 -0.089  10.321  1.00 97.56 49  C 1 
ATOM 4336 C CA    . PHE C 3 49  ? -23.906 -1.410  9.751   1.00 97.70 49  C 1 
ATOM 4337 C C     . PHE C 3 49  ? -24.132 -2.480  10.826  1.00 97.85 49  C 1 
ATOM 4338 O O     . PHE C 3 49  ? -25.069 -3.268  10.740  1.00 97.28 49  C 1 
ATOM 4339 C CB    . PHE C 3 49  ? -22.729 -1.787  8.848   1.00 97.62 49  C 1 
ATOM 4340 C CG    . PHE C 3 49  ? -22.824 -3.173  8.271   1.00 97.49 49  C 1 
ATOM 4341 C CD1   . PHE C 3 49  ? -22.174 -4.243  8.897   1.00 96.19 49  C 1 
ATOM 4342 C CD2   . PHE C 3 49  ? -23.566 -3.401  7.099   1.00 96.31 49  C 1 
ATOM 4343 C CE1   . PHE C 3 49  ? -22.267 -5.539  8.365   1.00 95.44 49  C 1 
ATOM 4344 C CE2   . PHE C 3 49  ? -23.655 -4.683  6.562   1.00 95.51 49  C 1 
ATOM 4345 C CZ    . PHE C 3 49  ? -23.006 -5.765  7.189   1.00 95.75 49  C 1 
ATOM 4346 N N     . ILE C 3 50  ? -23.295 -2.502  11.875  1.00 97.55 50  C 1 
ATOM 4347 C CA    . ILE C 3 50  ? -23.469 -3.444  12.992  1.00 97.63 50  C 1 
ATOM 4348 C C     . ILE C 3 50  ? -24.787 -3.178  13.728  1.00 97.75 50  C 1 
ATOM 4349 O O     . ILE C 3 50  ? -25.480 -4.130  14.073  1.00 97.17 50  C 1 
ATOM 4350 C CB    . ILE C 3 50  ? -22.275 -3.379  13.966  1.00 97.34 50  C 1 
ATOM 4351 C CG1   . ILE C 3 50  ? -20.982 -3.913  13.315  1.00 96.01 50  C 1 
ATOM 4352 C CG2   . ILE C 3 50  ? -22.542 -4.183  15.252  1.00 95.72 50  C 1 
ATOM 4353 C CD1   . ILE C 3 50  ? -19.713 -3.428  14.025  1.00 93.19 50  C 1 
ATOM 4354 N N     . LEU C 3 51  ? -25.130 -1.915  13.988  1.00 97.11 51  C 1 
ATOM 4355 C CA    . LEU C 3 51  ? -26.368 -1.543  14.666  1.00 97.06 51  C 1 
ATOM 4356 C C     . LEU C 3 51  ? -27.589 -1.961  13.847  1.00 97.24 51  C 1 
ATOM 4357 O O     . LEU C 3 51  ? -28.477 -2.603  14.397  1.00 96.38 51  C 1 
ATOM 4358 C CB    . LEU C 3 51  ? -26.394 -0.031  14.944  1.00 96.44 51  C 1 
ATOM 4359 C CG    . LEU C 3 51  ? -25.426 0.438   16.050  1.00 94.56 51  C 1 
ATOM 4360 C CD1   . LEU C 3 51  ? -25.382 1.966   16.084  1.00 91.67 51  C 1 
ATOM 4361 C CD2   . LEU C 3 51  ? -25.839 -0.054  17.430  1.00 91.62 51  C 1 
ATOM 4362 N N     . GLU C 3 52  ? -27.596 -1.684  12.542  1.00 97.02 52  C 1 
ATOM 4363 C CA    . GLU C 3 52  ? -28.704 -2.035  11.662  1.00 96.73 52  C 1 
ATOM 4364 C C     . GLU C 3 52  ? -28.910 -3.548  11.568  1.00 97.00 52  C 1 
ATOM 4365 O O     . GLU C 3 52  ? -29.998 -4.044  11.831  1.00 96.00 52  C 1 
ATOM 4366 C CB    . GLU C 3 52  ? -28.458 -1.429  10.274  1.00 95.85 52  C 1 
ATOM 4367 C CG    . GLU C 3 52  ? -29.687 -1.636  9.383   1.00 92.08 52  C 1 
ATOM 4368 C CD    . GLU C 3 52  ? -29.508 -1.144  7.950   1.00 89.45 52  C 1 
ATOM 4369 O OE1   . GLU C 3 52  ? -30.428 -1.429  7.158   1.00 84.63 52  C 1 
ATOM 4370 O OE2   . GLU C 3 52  ? -28.457 -0.550  7.646   1.00 83.83 52  C 1 
ATOM 4371 N N     . LEU C 3 53  ? -27.848 -4.306  11.254  1.00 97.34 53  C 1 
ATOM 4372 C CA    . LEU C 3 53  ? -27.963 -5.755  11.093  1.00 97.32 53  C 1 
ATOM 4373 C C     . LEU C 3 53  ? -28.317 -6.449  12.416  1.00 97.42 53  C 1 
ATOM 4374 O O     . LEU C 3 53  ? -29.089 -7.405  12.433  1.00 96.40 53  C 1 
ATOM 4375 C CB    . LEU C 3 53  ? -26.669 -6.286  10.449  1.00 96.58 53  C 1 
ATOM 4376 C CG    . LEU C 3 53  ? -26.739 -7.765  10.029  1.00 94.07 53  C 1 
ATOM 4377 C CD1   . LEU C 3 53  ? -27.879 -8.058  9.055   1.00 89.81 53  C 1 
ATOM 4378 C CD2   . LEU C 3 53  ? -25.437 -8.174  9.339   1.00 89.79 53  C 1 
ATOM 4379 N N     . THR C 3 54  ? -27.799 -5.941  13.548  1.00 97.61 54  C 1 
ATOM 4380 C CA    . THR C 3 54  ? -28.194 -6.447  14.870  1.00 97.70 54  C 1 
ATOM 4381 C C     . THR C 3 54  ? -29.656 -6.130  15.173  1.00 97.73 54  C 1 
ATOM 4382 O O     . THR C 3 54  ? -30.345 -6.985  15.720  1.00 96.83 54  C 1 
ATOM 4383 C CB    . THR C 3 54  ? -27.319 -5.875  15.989  1.00 97.35 54  C 1 
ATOM 4384 O OG1   . THR C 3 54  ? -25.955 -6.142  15.758  1.00 92.73 54  C 1 
ATOM 4385 C CG2   . THR C 3 54  ? -27.628 -6.501  17.357  1.00 91.60 54  C 1 
ATOM 4386 N N     . HIS C 3 55  ? -30.141 -4.937  14.817  1.00 97.60 55  C 1 
ATOM 4387 C CA    . HIS C 3 55  ? -31.534 -4.547  15.049  1.00 97.48 55  C 1 
ATOM 4388 C C     . HIS C 3 55  ? -32.497 -5.404  14.226  1.00 97.43 55  C 1 
ATOM 4389 O O     . HIS C 3 55  ? -33.461 -5.936  14.776  1.00 96.56 55  C 1 
ATOM 4390 C CB    . HIS C 3 55  ? -31.689 -3.055  14.744  1.00 96.70 55  C 1 
ATOM 4391 C CG    . HIS C 3 55  ? -33.047 -2.527  15.129  1.00 93.81 55  C 1 
ATOM 4392 N ND1   . HIS C 3 55  ? -33.517 -2.386  16.412  1.00 80.66 55  C 1 
ATOM 4393 C CD2   . HIS C 3 55  ? -34.057 -2.131  14.292  1.00 78.77 55  C 1 
ATOM 4394 C CE1   . HIS C 3 55  ? -34.779 -1.910  16.351  1.00 77.71 55  C 1 
ATOM 4395 N NE2   . HIS C 3 55  ? -35.130 -1.738  15.083  1.00 78.90 55  C 1 
ATOM 4396 N N     . ARG C 3 56  ? -32.193 -5.625  12.940  1.00 97.12 56  C 1 
ATOM 4397 C CA    . ARG C 3 56  ? -32.989 -6.501  12.071  1.00 96.97 56  C 1 
ATOM 4398 C C     . ARG C 3 56  ? -32.973 -7.953  12.555  1.00 97.08 56  C 1 
ATOM 4399 O O     . ARG C 3 56  ? -34.025 -8.587  12.625  1.00 95.79 56  C 1 
ATOM 4400 C CB    . ARG C 3 56  ? -32.495 -6.393  10.625  1.00 96.47 56  C 1 
ATOM 4401 C CG    . ARG C 3 56  ? -32.749 -5.016  9.989   1.00 94.25 56  C 1 
ATOM 4402 C CD    . ARG C 3 56  ? -32.230 -4.994  8.553   1.00 90.42 56  C 1 
ATOM 4403 N NE    . ARG C 3 56  ? -32.275 -3.658  7.952   1.00 86.46 56  C 1 
ATOM 4404 C CZ    . ARG C 3 56  ? -32.975 -3.243  6.895   1.00 83.25 56  C 1 
ATOM 4405 N NH1   . ARG C 3 56  ? -33.813 -3.998  6.256   1.00 74.81 56  C 1 
ATOM 4406 N NH2   . ARG C 3 56  ? -32.807 -2.030  6.467   1.00 79.65 56  C 1 
ATOM 4407 N N     . GLY C 3 57  ? -31.828 -8.471  12.958  1.00 97.47 57  C 1 
ATOM 4408 C CA    . GLY C 3 57  ? -31.726 -9.802  13.555  1.00 97.38 57  C 1 
ATOM 4409 C C     . GLY C 3 57  ? -32.508 -9.930  14.873  1.00 97.45 57  C 1 
ATOM 4410 O O     . GLY C 3 57  ? -33.144 -10.948 15.111  1.00 96.58 57  C 1 
ATOM 4411 N N     . TRP C 3 58  ? -32.513 -8.890  15.707  1.00 97.75 58  C 1 
ATOM 4412 C CA    . TRP C 3 58  ? -33.286 -8.866  16.955  1.00 97.78 58  C 1 
ATOM 4413 C C     . TRP C 3 58  ? -34.791 -8.930  16.704  1.00 97.64 58  C 1 
ATOM 4414 O O     . TRP C 3 58  ? -35.477 -9.666  17.419  1.00 96.50 58  C 1 
ATOM 4415 C CB    . TRP C 3 58  ? -32.920 -7.646  17.794  1.00 97.44 58  C 1 
ATOM 4416 C CG    . TRP C 3 58  ? -33.669 -7.606  19.091  1.00 97.11 58  C 1 
ATOM 4417 C CD1   . TRP C 3 58  ? -34.779 -6.875  19.340  1.00 94.87 58  C 1 
ATOM 4418 C CD2   . TRP C 3 58  ? -33.435 -8.411  20.282  1.00 95.74 58  C 1 
ATOM 4419 N NE1   . TRP C 3 58  ? -35.256 -7.175  20.609  1.00 94.19 58  C 1 
ATOM 4420 C CE2   . TRP C 3 58  ? -34.470 -8.121  21.212  1.00 95.15 58  C 1 
ATOM 4421 C CE3   . TRP C 3 58  ? -32.464 -9.368  20.641  1.00 94.44 58  C 1 
ATOM 4422 C CZ2   . TRP C 3 58  ? -34.555 -8.780  22.460  1.00 94.32 58  C 1 
ATOM 4423 C CZ3   . TRP C 3 58  ? -32.537 -10.021 21.893  1.00 91.16 58  C 1 
ATOM 4424 C CH2   . TRP C 3 58  ? -33.583 -9.735  22.785  1.00 91.78 58  C 1 
ATOM 4425 N N     . ALA C 3 59  ? -35.313 -8.259  15.679  1.00 97.29 59  C 1 
ATOM 4426 C CA    . ALA C 3 59  ? -36.719 -8.349  15.297  1.00 96.98 59  C 1 
ATOM 4427 C C     . ALA C 3 59  ? -37.123 -9.808  15.004  1.00 96.91 59  C 1 
ATOM 4428 O O     . ALA C 3 59  ? -38.140 -10.280 15.514  1.00 95.47 59  C 1 
ATOM 4429 C CB    . ALA C 3 59  ? -36.974 -7.429  14.101  1.00 96.22 59  C 1 
ATOM 4430 N N     . HIS C 3 60  ? -36.281 -10.581 14.325  1.00 96.11 60  C 1 
ATOM 4431 C CA    . HIS C 3 60  ? -36.500 -12.018 14.115  1.00 95.74 60  C 1 
ATOM 4432 C C     . HIS C 3 60  ? -36.461 -12.841 15.399  1.00 95.88 60  C 1 
ATOM 4433 O O     . HIS C 3 60  ? -37.224 -13.796 15.561  1.00 93.99 60  C 1 
ATOM 4434 C CB    . HIS C 3 60  ? -35.451 -12.552 13.139  1.00 94.58 60  C 1 
ATOM 4435 C CG    . HIS C 3 60  ? -35.794 -12.249 11.726  1.00 91.42 60  C 1 
ATOM 4436 N ND1   . HIS C 3 60  ? -36.701 -12.982 10.991  1.00 77.04 60  C 1 
ATOM 4437 C CD2   . HIS C 3 60  ? -35.330 -11.244 10.932  1.00 77.72 60  C 1 
ATOM 4438 C CE1   . HIS C 3 60  ? -36.765 -12.428 9.781   1.00 76.19 60  C 1 
ATOM 4439 N NE2   . HIS C 3 60  ? -35.953 -11.373 9.702   1.00 78.68 60  C 1 
ATOM 4440 N N     . ALA C 3 61  ? -35.590 -12.494 16.344  1.00 96.52 61  C 1 
ATOM 4441 C CA    . ALA C 3 61  ? -35.563 -13.161 17.644  1.00 96.69 61  C 1 
ATOM 4442 C C     . ALA C 3 61  ? -36.854 -12.897 18.437  1.00 96.67 61  C 1 
ATOM 4443 O O     . ALA C 3 61  ? -37.373 -13.826 19.069  1.00 95.36 61  C 1 
ATOM 4444 C CB    . ALA C 3 61  ? -34.308 -12.731 18.407  1.00 96.09 61  C 1 
ATOM 4445 N N     . GLU C 3 62  ? -37.394 -11.670 18.374  1.00 96.53 62  C 1 
ATOM 4446 C CA    . GLU C 3 62  ? -38.673 -11.303 18.991  1.00 96.23 62  C 1 
ATOM 4447 C C     . GLU C 3 62  ? -39.870 -11.986 18.329  1.00 96.47 62  C 1 
ATOM 4448 O O     . GLU C 3 62  ? -40.719 -12.522 19.044  1.00 95.02 62  C 1 
ATOM 4449 C CB    . GLU C 3 62  ? -38.874 -9.783  19.001  1.00 94.92 62  C 1 
ATOM 4450 C CG    . GLU C 3 62  ? -38.214 -9.125  20.214  1.00 84.56 62  C 1 
ATOM 4451 C CD    . GLU C 3 62  ? -38.625 -7.659  20.417  1.00 84.16 62  C 1 
ATOM 4452 O OE1   . GLU C 3 62  ? -38.746 -7.272  21.598  1.00 77.81 62  C 1 
ATOM 4453 O OE2   . GLU C 3 62  ? -38.801 -6.935  19.424  1.00 76.40 62  C 1 
ATOM 4454 N N     . GLU C 3 63  ? -39.935 -12.065 16.999  1.00 96.35 63  C 1 
ATOM 4455 C CA    . GLU C 3 63  ? -40.957 -12.814 16.255  1.00 96.03 63  C 1 
ATOM 4456 C C     . GLU C 3 63  ? -41.022 -14.282 16.713  1.00 96.35 63  C 1 
ATOM 4457 O O     . GLU C 3 63  ? -42.097 -14.832 16.953  1.00 94.51 63  C 1 
ATOM 4458 C CB    . GLU C 3 63  ? -40.668 -12.763 14.740  1.00 94.43 63  C 1 
ATOM 4459 C CG    . GLU C 3 63  ? -41.032 -11.425 14.077  1.00 82.35 63  C 1 
ATOM 4460 C CD    . GLU C 3 63  ? -40.584 -11.311 12.600  1.00 78.28 63  C 1 
ATOM 4461 O OE1   . GLU C 3 63  ? -40.668 -10.209 12.031  1.00 72.48 63  C 1 
ATOM 4462 O OE2   . GLU C 3 63  ? -40.142 -12.319 11.984  1.00 70.47 63  C 1 
ATOM 4463 N N     . ASN C 3 64  ? -39.851 -14.883 16.954  1.00 95.43 64  C 1 
ATOM 4464 C CA    . ASN C 3 64  ? -39.719 -16.255 17.473  1.00 95.54 64  C 1 
ATOM 4465 C C     . ASN C 3 64  ? -39.805 -16.355 19.011  1.00 96.08 64  C 1 
ATOM 4466 O O     . ASN C 3 64  ? -39.406 -17.375 19.584  1.00 93.34 64  C 1 
ATOM 4467 C CB    . ASN C 3 64  ? -38.427 -16.853 16.909  1.00 94.66 64  C 1 
ATOM 4468 C CG    . ASN C 3 64  ? -38.546 -17.136 15.423  1.00 92.34 64  C 1 
ATOM 4469 O OD1   . ASN C 3 64  ? -39.203 -18.068 15.023  1.00 79.13 64  C 1 
ATOM 4470 N ND2   . ASN C 3 64  ? -37.912 -16.353 14.577  1.00 77.91 64  C 1 
ATOM 4471 N N     . LYS C 3 65  ? -40.286 -15.312 19.708  1.00 95.26 65  C 1 
ATOM 4472 C CA    . LYS C 3 65  ? -40.446 -15.235 21.179  1.00 95.82 65  C 1 
ATOM 4473 C C     . LYS C 3 65  ? -39.172 -15.588 21.961  1.00 96.01 65  C 1 
ATOM 4474 O O     . LYS C 3 65  ? -39.232 -16.049 23.100  1.00 92.41 65  C 1 
ATOM 4475 C CB    . LYS C 3 65  ? -41.665 -16.047 21.637  1.00 95.05 65  C 1 
ATOM 4476 C CG    . LYS C 3 65  ? -42.974 -15.606 20.959  1.00 90.31 65  C 1 
ATOM 4477 C CD    . LYS C 3 65  ? -44.152 -16.471 21.430  1.00 78.28 65  C 1 
ATOM 4478 C CE    . LYS C 3 65  ? -45.420 -16.027 20.699  1.00 70.96 65  C 1 
ATOM 4479 N NZ    . LYS C 3 65  ? -46.583 -16.892 21.009  1.00 57.80 65  C 1 
ATOM 4480 N N     . ARG C 3 66  ? -37.968 -15.361 21.365  1.00 95.60 66  C 1 
ATOM 4481 C CA    . ARG C 3 66  ? -36.675 -15.585 22.002  1.00 95.72 66  C 1 
ATOM 4482 C C     . ARG C 3 66  ? -36.083 -14.284 22.530  1.00 95.90 66  C 1 
ATOM 4483 O O     . ARG C 3 66  ? -36.211 -13.233 21.923  1.00 93.92 66  C 1 
ATOM 4484 C CB    . ARG C 3 66  ? -35.711 -16.297 21.037  1.00 94.28 66  C 1 
ATOM 4485 C CG    . ARG C 3 66  ? -36.111 -17.759 20.811  1.00 90.28 66  C 1 
ATOM 4486 C CD    . ARG C 3 66  ? -35.109 -18.534 19.933  1.00 90.01 66  C 1 
ATOM 4487 N NE    . ARG C 3 66  ? -35.212 -18.153 18.524  1.00 87.12 66  C 1 
ATOM 4488 C CZ    . ARG C 3 66  ? -34.418 -17.324 17.838  1.00 88.22 66  C 1 
ATOM 4489 N NH1   . ARG C 3 66  ? -33.381 -16.734 18.366  1.00 75.57 66  C 1 
ATOM 4490 N NH2   . ARG C 3 66  ? -34.680 -17.064 16.595  1.00 80.08 66  C 1 
ATOM 4491 N N     . ARG C 3 67  ? -35.339 -14.364 23.645  1.00 96.43 67  C 1 
ATOM 4492 C CA    . ARG C 3 67  ? -34.561 -13.247 24.220  1.00 96.61 67  C 1 
ATOM 4493 C C     . ARG C 3 67  ? -33.056 -13.373 23.941  1.00 97.10 67  C 1 
ATOM 4494 O O     . ARG C 3 67  ? -32.245 -12.716 24.584  1.00 94.56 67  C 1 
ATOM 4495 C CB    . ARG C 3 67  ? -34.847 -13.101 25.719  1.00 95.31 67  C 1 
ATOM 4496 C CG    . ARG C 3 67  ? -36.301 -12.691 25.977  1.00 90.18 67  C 1 
ATOM 4497 C CD    . ARG C 3 67  ? -36.485 -12.352 27.456  1.00 81.36 67  C 1 
ATOM 4498 N NE    . ARG C 3 67  ? -37.863 -11.952 27.744  1.00 72.88 67  C 1 
ATOM 4499 C CZ    . ARG C 3 67  ? -38.319 -11.507 28.908  1.00 62.52 67  C 1 
ATOM 4500 N NH1   . ARG C 3 67  ? -37.544 -11.384 29.949  1.00 56.65 67  C 1 
ATOM 4501 N NH2   . ARG C 3 67  ? -39.583 -11.181 29.037  1.00 54.76 67  C 1 
ATOM 4502 N N     . THR C 3 68  ? -32.681 -14.263 23.031  1.00 96.90 68  C 1 
ATOM 4503 C CA    . THR C 3 68  ? -31.288 -14.490 22.646  1.00 97.12 68  C 1 
ATOM 4504 C C     . THR C 3 68  ? -31.164 -14.373 21.140  1.00 97.33 68  C 1 
ATOM 4505 O O     . THR C 3 68  ? -31.746 -15.187 20.434  1.00 96.06 68  C 1 
ATOM 4506 C CB    . THR C 3 68  ? -30.780 -15.849 23.132  1.00 96.01 68  C 1 
ATOM 4507 O OG1   . THR C 3 68  ? -30.931 -15.941 24.545  1.00 87.48 68  C 1 
ATOM 4508 C CG2   . THR C 3 68  ? -29.297 -16.051 22.835  1.00 86.94 68  C 1 
ATOM 4509 N N     . LEU C 3 69  ? -30.392 -13.385 20.680  1.00 97.10 69  C 1 
ATOM 4510 C CA    . LEU C 3 69  ? -30.025 -13.252 19.279  1.00 97.45 69  C 1 
ATOM 4511 C C     . LEU C 3 69  ? -29.087 -14.403 18.880  1.00 97.60 69  C 1 
ATOM 4512 O O     . LEU C 3 69  ? -28.054 -14.594 19.534  1.00 96.38 69  C 1 
ATOM 4513 C CB    . LEU C 3 69  ? -29.361 -11.880 19.078  1.00 97.12 69  C 1 
ATOM 4514 C CG    . LEU C 3 69  ? -28.910 -11.588 17.634  1.00 96.57 69  C 1 
ATOM 4515 C CD1   . LEU C 3 69  ? -30.089 -11.408 16.694  1.00 93.45 69  C 1 
ATOM 4516 C CD2   . LEU C 3 69  ? -28.089 -10.299 17.604  1.00 93.09 69  C 1 
ATOM 4517 N N     . GLN C 3 70  ? -29.441 -15.139 17.833  1.00 97.15 70  C 1 
ATOM 4518 C CA    . GLN C 3 70  ? -28.709 -16.288 17.312  1.00 96.87 70  C 1 
ATOM 4519 C C     . GLN C 3 70  ? -28.216 -16.023 15.881  1.00 97.17 70  C 1 
ATOM 4520 O O     . GLN C 3 70  ? -28.631 -15.073 15.228  1.00 96.31 70  C 1 
ATOM 4521 C CB    . GLN C 3 70  ? -29.611 -17.533 17.349  1.00 95.54 70  C 1 
ATOM 4522 C CG    . GLN C 3 70  ? -29.975 -17.946 18.787  1.00 91.47 70  C 1 
ATOM 4523 C CD    . GLN C 3 70  ? -30.815 -19.224 18.845  1.00 90.85 70  C 1 
ATOM 4524 O OE1   . GLN C 3 70  ? -31.391 -19.688 17.878  1.00 83.22 70  C 1 
ATOM 4525 N NE2   . GLN C 3 70  ? -30.939 -19.834 20.003  1.00 79.70 70  C 1 
ATOM 4526 N N     . LYS C 3 71  ? -27.318 -16.892 15.373  1.00 96.25 71  C 1 
ATOM 4527 C CA    . LYS C 3 71  ? -26.868 -16.851 13.977  1.00 96.48 71  C 1 
ATOM 4528 C C     . LYS C 3 71  ? -28.029 -16.930 12.991  1.00 96.52 71  C 1 
ATOM 4529 O O     . LYS C 3 71  ? -28.038 -16.196 12.004  1.00 95.69 71  C 1 
ATOM 4530 C CB    . LYS C 3 71  ? -25.856 -17.985 13.731  1.00 95.49 71  C 1 
ATOM 4531 C CG    . LYS C 3 71  ? -25.345 -18.009 12.282  1.00 93.58 71  C 1 
ATOM 4532 C CD    . LYS C 3 71  ? -24.318 -19.127 12.028  1.00 90.38 71  C 1 
ATOM 4533 C CE    . LYS C 3 71  ? -23.937 -19.100 10.548  1.00 82.94 71  C 1 
ATOM 4534 N NZ    . LYS C 3 71  ? -23.002 -20.186 10.160  1.00 74.88 71  C 1 
ATOM 4535 N N     . SER C 3 72  ? -29.051 -17.774 13.279  1.00 96.89 72  C 1 
ATOM 4536 C CA    . SER C 3 72  ? -30.249 -17.932 12.452  1.00 96.47 72  C 1 
ATOM 4537 C C     . SER C 3 72  ? -31.041 -16.632 12.295  1.00 96.64 72  C 1 
ATOM 4538 O O     . SER C 3 72  ? -31.587 -16.383 11.222  1.00 95.64 72  C 1 
ATOM 4539 C CB    . SER C 3 72  ? -31.164 -19.006 13.052  1.00 95.57 72  C 1 
ATOM 4540 O OG    . SER C 3 72  ? -31.440 -18.732 14.414  1.00 90.61 72  C 1 
ATOM 4541 N N     . ASP C 3 73  ? -31.052 -15.760 13.299  1.00 96.48 73  C 1 
ATOM 4542 C CA    . ASP C 3 73  ? -31.732 -14.472 13.225  1.00 96.52 73  C 1 
ATOM 4543 C C     . ASP C 3 73  ? -30.997 -13.508 12.284  1.00 96.86 73  C 1 
ATOM 4544 O O     . ASP C 3 73  ? -31.622 -12.776 11.519  1.00 96.21 73  C 1 
ATOM 4545 C CB    . ASP C 3 73  ? -31.831 -13.837 14.617  1.00 96.40 73  C 1 
ATOM 4546 C CG    . ASP C 3 73  ? -32.562 -14.729 15.620  1.00 95.60 73  C 1 
ATOM 4547 O OD1   . ASP C 3 73  ? -33.648 -15.226 15.305  1.00 91.74 73  C 1 
ATOM 4548 O OD2   . ASP C 3 73  ? -32.029 -14.960 16.730  1.00 92.20 73  C 1 
ATOM 4549 N N     . ILE C 3 74  ? -29.664 -13.537 12.308  1.00 96.87 74  C 1 
ATOM 4550 C CA    . ILE C 3 74  ? -28.831 -12.768 11.380  1.00 96.98 74  C 1 
ATOM 4551 C C     . ILE C 3 74  ? -29.014 -13.287 9.953   1.00 97.24 74  C 1 
ATOM 4552 O O     . ILE C 3 74  ? -29.182 -12.485 9.032   1.00 96.55 74  C 1 
ATOM 4553 C CB    . ILE C 3 74  ? -27.347 -12.799 11.810  1.00 96.51 74  C 1 
ATOM 4554 C CG1   . ILE C 3 74  ? -27.107 -12.310 13.271  1.00 94.24 74  C 1 
ATOM 4555 C CG2   . ILE C 3 74  ? -26.477 -11.982 10.839  1.00 94.33 74  C 1 
ATOM 4556 C CD1   . ILE C 3 74  ? -27.562 -10.880 13.559  1.00 83.52 74  C 1 
ATOM 4557 N N     . ALA C 3 75  ? -29.029 -14.606 9.759   1.00 96.76 75  C 1 
ATOM 4558 C CA    . ALA C 3 75  ? -29.270 -15.219 8.456   1.00 96.63 75  C 1 
ATOM 4559 C C     . ALA C 3 75  ? -30.643 -14.827 7.877   1.00 96.68 75  C 1 
ATOM 4560 O O     . ALA C 3 75  ? -30.733 -14.435 6.716   1.00 95.65 75  C 1 
ATOM 4561 C CB    . ALA C 3 75  ? -29.138 -16.740 8.601   1.00 95.81 75  C 1 
ATOM 4562 N N     . ALA C 3 76  ? -31.689 -14.855 8.702   1.00 96.61 76  C 1 
ATOM 4563 C CA    . ALA C 3 76  ? -33.027 -14.432 8.300   1.00 96.23 76  C 1 
ATOM 4564 C C     . ALA C 3 76  ? -33.080 -12.939 7.940   1.00 96.23 76  C 1 
ATOM 4565 O O     . ALA C 3 76  ? -33.673 -12.569 6.922   1.00 95.03 76  C 1 
ATOM 4566 C CB    . ALA C 3 76  ? -33.998 -14.781 9.424   1.00 95.46 76  C 1 
ATOM 4567 N N     . ALA C 3 77  ? -32.414 -12.076 8.721   1.00 96.57 77  C 1 
ATOM 4568 C CA    . ALA C 3 77  ? -32.322 -10.646 8.424   1.00 96.59 77  C 1 
ATOM 4569 C C     . ALA C 3 77  ? -31.601 -10.366 7.098   1.00 96.61 77  C 1 
ATOM 4570 O O     . ALA C 3 77  ? -32.054 -9.517  6.324   1.00 95.36 77  C 1 
ATOM 4571 C CB    . ALA C 3 77  ? -31.624 -9.944  9.593   1.00 96.08 77  C 1 
ATOM 4572 N N     . ILE C 3 78  ? -30.519 -11.095 6.805   1.00 96.47 78  C 1 
ATOM 4573 C CA    . ILE C 3 78  ? -29.788 -11.001 5.533   1.00 96.42 78  C 1 
ATOM 4574 C C     . ILE C 3 78  ? -30.683 -11.451 4.371   1.00 96.19 78  C 1 
ATOM 4575 O O     . ILE C 3 78  ? -30.826 -10.716 3.397   1.00 94.71 78  C 1 
ATOM 4576 C CB    . ILE C 3 78  ? -28.472 -11.812 5.610   1.00 96.16 78  C 1 
ATOM 4577 C CG1   . ILE C 3 78  ? -27.468 -11.097 6.545   1.00 94.07 78  C 1 
ATOM 4578 C CG2   . ILE C 3 78  ? -27.844 -12.003 4.217   1.00 94.14 78  C 1 
ATOM 4579 C CD1   . ILE C 3 78  ? -26.306 -11.990 6.990   1.00 90.10 78  C 1 
ATOM 4580 N N     . ALA C 3 79  ? -31.336 -12.599 4.489   1.00 95.79 79  C 1 
ATOM 4581 C CA    . ALA C 3 79  ? -32.185 -13.142 3.434   1.00 95.19 79  C 1 
ATOM 4582 C C     . ALA C 3 79  ? -33.388 -12.239 3.096   1.00 94.84 79  C 1 
ATOM 4583 O O     . ALA C 3 79  ? -33.822 -12.206 1.947   1.00 92.31 79  C 1 
ATOM 4584 C CB    . ALA C 3 79  ? -32.648 -14.538 3.866   1.00 93.87 79  C 1 
ATOM 4585 N N     . ARG C 3 80  ? -33.926 -11.498 4.072   1.00 95.13 80  C 1 
ATOM 4586 C CA    . ARG C 3 80  ? -35.060 -10.581 3.864   1.00 94.72 80  C 1 
ATOM 4587 C C     . ARG C 3 80  ? -34.661 -9.204  3.350   1.00 95.07 80  C 1 
ATOM 4588 O O     . ARG C 3 80  ? -35.536 -8.427  2.970   1.00 92.20 80  C 1 
ATOM 4589 C CB    . ARG C 3 80  ? -35.873 -10.443 5.162   1.00 92.38 80  C 1 
ATOM 4590 C CG    . ARG C 3 80  ? -36.707 -11.688 5.513   1.00 82.18 80  C 1 
ATOM 4591 C CD    . ARG C 3 80  ? -37.568 -11.403 6.757   1.00 78.44 80  C 1 
ATOM 4592 N NE    . ARG C 3 80  ? -38.358 -12.563 7.216   1.00 70.15 80  C 1 
ATOM 4593 C CZ    . ARG C 3 80  ? -39.157 -12.589 8.278   1.00 64.16 80  C 1 
ATOM 4594 N NH1   . ARG C 3 80  ? -39.379 -11.531 9.021   1.00 60.54 80  C 1 
ATOM 4595 N NH2   . ARG C 3 80  ? -39.749 -13.684 8.644   1.00 56.03 80  C 1 
ATOM 4596 N N     . THR C 3 81  ? -33.394 -8.832  3.355   1.00 94.59 81  C 1 
ATOM 4597 C CA    . THR C 3 81  ? -32.949 -7.476  3.024   1.00 94.39 81  C 1 
ATOM 4598 C C     . THR C 3 81  ? -32.024 -7.488  1.809   1.00 94.48 81  C 1 
ATOM 4599 O O     . THR C 3 81  ? -30.874 -7.905  1.913   1.00 92.20 81  C 1 
ATOM 4600 C CB    . THR C 3 81  ? -32.255 -6.797  4.213   1.00 93.26 81  C 1 
ATOM 4601 O OG1   . THR C 3 81  ? -32.991 -6.946  5.408   1.00 86.31 81  C 1 
ATOM 4602 C CG2   . THR C 3 81  ? -32.102 -5.299  3.971   1.00 85.22 81  C 1 
ATOM 4603 N N     . GLU C 3 82  ? -32.511 -6.965  0.689   1.00 94.34 82  C 1 
ATOM 4604 C CA    . GLU C 3 82  ? -31.796 -6.987  -0.591  1.00 93.70 82  C 1 
ATOM 4605 C C     . GLU C 3 82  ? -30.395 -6.349  -0.524  1.00 94.69 82  C 1 
ATOM 4606 O O     . GLU C 3 82  ? -29.432 -6.886  -1.076  1.00 93.09 82  C 1 
ATOM 4607 C CB    . GLU C 3 82  ? -32.661 -6.282  -1.643  1.00 91.43 82  C 1 
ATOM 4608 C CG    . GLU C 3 82  ? -32.130 -6.473  -3.070  1.00 79.06 82  C 1 
ATOM 4609 C CD    . GLU C 3 82  ? -32.986 -5.771  -4.142  1.00 69.03 82  C 1 
ATOM 4610 O OE1   . GLU C 3 82  ? -32.602 -5.875  -5.324  1.00 63.06 82  C 1 
ATOM 4611 O OE2   . GLU C 3 82  ? -33.998 -5.133  -3.780  1.00 60.82 82  C 1 
ATOM 4612 N N     . VAL C 3 83  ? -30.219 -5.257  0.229   1.00 95.31 83  C 1 
ATOM 4613 C CA    . VAL C 3 83  ? -28.915 -4.586  0.384   1.00 95.42 83  C 1 
ATOM 4614 C C     . VAL C 3 83  ? -27.844 -5.466  1.036   1.00 95.90 83  C 1 
ATOM 4615 O O     . VAL C 3 83  ? -26.663 -5.185  0.901   1.00 94.64 83  C 1 
ATOM 4616 C CB    . VAL C 3 83  ? -29.023 -3.245  1.129   1.00 93.96 83  C 1 
ATOM 4617 C CG1   . VAL C 3 83  ? -29.896 -2.262  0.343   1.00 87.10 83  C 1 
ATOM 4618 C CG2   . VAL C 3 83  ? -29.586 -3.387  2.540   1.00 86.81 83  C 1 
ATOM 4619 N N     . PHE C 3 84  ? -28.229 -6.556  1.706   1.00 95.84 84  C 1 
ATOM 4620 C CA    . PHE C 3 84  ? -27.320 -7.515  2.343   1.00 96.13 84  C 1 
ATOM 4621 C C     . PHE C 3 84  ? -27.080 -8.792  1.522   1.00 96.26 84  C 1 
ATOM 4622 O O     . PHE C 3 84  ? -26.447 -9.723  2.021   1.00 94.80 84  C 1 
ATOM 4623 C CB    . PHE C 3 84  ? -27.825 -7.837  3.762   1.00 95.95 84  C 1 
ATOM 4624 C CG    . PHE C 3 84  ? -27.930 -6.659  4.706   1.00 95.62 84  C 1 
ATOM 4625 C CD1   . PHE C 3 84  ? -26.909 -5.701  4.793   1.00 92.51 84  C 1 
ATOM 4626 C CD2   . PHE C 3 84  ? -29.053 -6.520  5.534   1.00 92.14 84  C 1 
ATOM 4627 C CE1   . PHE C 3 84  ? -27.014 -4.607  5.678   1.00 90.91 84  C 1 
ATOM 4628 C CE2   . PHE C 3 84  ? -29.168 -5.446  6.421   1.00 90.85 84  C 1 
ATOM 4629 C CZ    . PHE C 3 84  ? -28.148 -4.483  6.491   1.00 91.84 84  C 1 
ATOM 4630 N N     . ASP C 3 85  ? -27.527 -8.844  0.276   1.00 94.95 85  C 1 
ATOM 4631 C CA    . ASP C 3 85  ? -27.362 -10.003 -0.618  1.00 94.32 85  C 1 
ATOM 4632 C C     . ASP C 3 85  ? -25.897 -10.472 -0.762  1.00 95.30 85  C 1 
ATOM 4633 O O     . ASP C 3 85  ? -25.625 -11.670 -0.860  1.00 93.58 85  C 1 
ATOM 4634 C CB    . ASP C 3 85  ? -27.956 -9.678  -1.993  1.00 91.49 85  C 1 
ATOM 4635 C CG    . ASP C 3 85  ? -27.236 -8.554  -2.756  1.00 85.59 85  C 1 
ATOM 4636 O OD1   . ASP C 3 85  ? -26.404 -7.834  -2.158  1.00 77.07 85  C 1 
ATOM 4637 O OD2   . ASP C 3 85  ? -27.523 -8.361  -3.950  1.00 79.42 85  C 1 
ATOM 4638 N N     . PHE C 3 86  ? -24.930 -9.553  -0.682  1.00 95.91 86  C 1 
ATOM 4639 C CA    . PHE C 3 86  ? -23.504 -9.874  -0.742  1.00 96.06 86  C 1 
ATOM 4640 C C     . PHE C 3 86  ? -23.028 -10.764 0.415   1.00 96.10 86  C 1 
ATOM 4641 O O     . PHE C 3 86  ? -21.928 -11.327 0.337   1.00 95.15 86  C 1 
ATOM 4642 C CB    . PHE C 3 86  ? -22.693 -8.577  -0.830  1.00 96.11 86  C 1 
ATOM 4643 C CG    . PHE C 3 86  ? -22.576 -7.809  0.466   1.00 96.49 86  C 1 
ATOM 4644 C CD1   . PHE C 3 86  ? -23.609 -6.959  0.896   1.00 96.07 86  C 1 
ATOM 4645 C CD2   . PHE C 3 86  ? -21.420 -7.926  1.256   1.00 95.76 86  C 1 
ATOM 4646 C CE1   . PHE C 3 86  ? -23.500 -6.258  2.106   1.00 95.42 86  C 1 
ATOM 4647 C CE2   . PHE C 3 86  ? -21.304 -7.223  2.457   1.00 95.38 86  C 1 
ATOM 4648 C CZ    . PHE C 3 86  ? -22.342 -6.386  2.890   1.00 95.61 86  C 1 
ATOM 4649 N N     . LEU C 3 87  ? -23.814 -10.901 1.474   1.00 96.16 87  C 1 
ATOM 4650 C CA    . LEU C 3 87  ? -23.519 -11.714 2.656   1.00 96.00 87  C 1 
ATOM 4651 C C     . LEU C 3 87  ? -24.132 -13.112 2.612   1.00 95.48 87  C 1 
ATOM 4652 O O     . LEU C 3 87  ? -23.795 -13.934 3.467   1.00 92.91 87  C 1 
ATOM 4653 C CB    . LEU C 3 87  ? -23.996 -10.975 3.917   1.00 96.06 87  C 1 
ATOM 4654 C CG    . LEU C 3 87  ? -23.363 -9.594  4.160   1.00 95.79 87  C 1 
ATOM 4655 C CD1   . LEU C 3 87  ? -24.051 -8.915  5.345   1.00 94.08 87  C 1 
ATOM 4656 C CD2   . LEU C 3 87  ? -21.868 -9.707  4.473   1.00 93.31 87  C 1 
ATOM 4657 N N     . VAL C 3 88  ? -25.018 -13.412 1.658   1.00 95.13 88  C 1 
ATOM 4658 C CA    . VAL C 3 88  ? -25.763 -14.690 1.613   1.00 94.37 88  C 1 
ATOM 4659 C C     . VAL C 3 88  ? -24.820 -15.890 1.581   1.00 94.01 88  C 1 
ATOM 4660 O O     . VAL C 3 88  ? -25.035 -16.872 2.294   1.00 90.68 88  C 1 
ATOM 4661 C CB    . VAL C 3 88  ? -26.744 -14.714 0.426   1.00 92.43 88  C 1 
ATOM 4662 C CG1   . VAL C 3 88  ? -27.441 -16.061 0.262   1.00 82.89 88  C 1 
ATOM 4663 C CG2   . VAL C 3 88  ? -27.831 -13.655 0.617   1.00 83.48 88  C 1 
ATOM 4664 N N     . ASP C 3 89  ? -23.715 -15.808 0.842   1.00 93.50 89  C 1 
ATOM 4665 C CA    . ASP C 3 89  ? -22.727 -16.896 0.752   1.00 92.84 89  C 1 
ATOM 4666 C C     . ASP C 3 89  ? -21.955 -17.133 2.070   1.00 93.29 89  C 1 
ATOM 4667 O O     . ASP C 3 89  ? -21.300 -18.165 2.241   1.00 88.67 89  C 1 
ATOM 4668 C CB    . ASP C 3 89  ? -21.693 -16.576 -0.342  1.00 90.38 89  C 1 
ATOM 4669 C CG    . ASP C 3 89  ? -22.230 -16.363 -1.764  1.00 83.60 89  C 1 
ATOM 4670 O OD1   . ASP C 3 89  ? -23.395 -16.627 -2.081  1.00 75.98 89  C 1 
ATOM 4671 O OD2   . ASP C 3 89  ? -21.434 -15.850 -2.590  1.00 75.33 89  C 1 
ATOM 4672 N N     . ILE C 3 90  ? -21.944 -16.154 2.989   1.00 91.05 90  C 1 
ATOM 4673 C CA    . ILE C 3 90  ? -21.225 -16.222 4.274   1.00 89.70 90  C 1 
ATOM 4674 C C     . ILE C 3 90  ? -22.131 -16.770 5.367   1.00 89.60 90  C 1
[truncated: 106,629 more chars]
