# Supplementary material for: Vernalization regulatory network identifies potential novel functions for genes in the HvVRN2 locus
Source: New Phytol. 2026 Apr 12;250(6):4036–53. doi: 10.1111/nph.71162 (PMC13193379; doi:10.1111/nph.71162)
Supplement: Supplementary file 1 — Dataset S1. Protein models computed by Alphafold. [file NPH-250-4036-s002.xz › Alphafold_models0/Barley/fold_co1_prom1_1_nf_yb3_c2_recortes_summary_confidences_0.json]

{
 "chain_iptm": [
  0.78,
  0.7,
  0.7,
  0.57,
  0.57
 ],
 "chain_pair_iptm": [
  [
   0.23,
   0.85,
   0.78,
   0.74,
   0.74
  ],
  [
   0.85,
   0.77,
   0.86,
   0.55,
   0.54
  ],
  [
   0.78,
   0.86,
   0.69,
   0.58,
   0.58
  ],
  [
   0.74,
   0.55,
   0.58,
   0.23,
   0.43
  ],
  [
   0.74,
   0.54,
   0.58,
   0.43,
   0.23
  ]
 ],
 "chain_pair_pae_min": [
  [
   0.76,
   1.54,
   1.54,
   1.85,
   1.75
  ],
  [
   1.26,
   0.76,
   1.16,
   2.43,
   2.56
  ],
  [
   1.34,
   1.13,
   0.76,
   2.43,
   2.09
  ],
  [
   1.53,
   2.26,
   2.34,
   0.8,
   1.5
  ],
  [
   1.7,
   2.25,
   2.07,
   1.54,
   0.81
  ]
 ],
 "chain_ptm": [
  0.23,
  0.77,
  0.69,
  0.23,
  0.23
 ],
 "fraction_disordered": 0.62,
 "has_clash": 0.0,
 "iptm": 0.81,
 "num_recycles": 10.0,
 "ptm": 0.48,
 "ranking_score": 1.05
}
