# Supplementary material for: Vernalization regulatory network identifies potential novel functions for genes in the HvVRN2 locus
Source: New Phytol. 2026 Apr 12;250(6):4036–53. doi: 10.1111/nph.71162 (PMC13193379; doi:10.1111/nph.71162)
Supplement: Supplementary file 1 — Dataset S1. Protein models computed by Alphafold. [file NPH-250-4036-s002.xz › Alphafold_models0/Barley/fold_co1_prom1_1_nf_yb3_c3_recortes_model_0.cif]

# By using this file you agree to the legally binding terms of use found at alphafoldserver.com/output-terms
data_d04e0d29259f7cc
#
_entry.id d04e0d29259f7cc
#
loop_
_atom_type.symbol
C 
N 
O 
P 
S 
#
loop_
_audit_author.name
_audit_author.pdbx_ordinal
"Google DeepMind" 1 
"Isomorphic Labs" 2 
#
_audit_conform.dict_location https://raw.githubusercontent.com/ihmwg/ModelCIF/master/dist/mmcif_ma.dic
_audit_conform.dict_name     mmcif_ma.dic
_audit_conform.dict_version  1.4.5
#
loop_
_chem_comp.formula
_chem_comp.formula_weight
_chem_comp.id
_chem_comp.mon_nstd_flag
_chem_comp.name
_chem_comp.pdbx_smiles
_chem_comp.pdbx_synonyms
_chem_comp.type
"C3 H7 N O2"      89.093  ALA y ALANINE                              C[C@H](N)C(O)=O                                             ? "L-PEPTIDE LINKING" 
"C6 H15 N4 O2"    175.209 ARG y ARGININE                             N[C@@H](CCCNC(N)=[NH2+])C(O)=O                              ? "L-PEPTIDE LINKING" 
"C4 H8 N2 O3"     132.118 ASN y ASPARAGINE                           N[C@@H](CC(N)=O)C(O)=O                                      ? "L-PEPTIDE LINKING" 
"C4 H7 N O4"      133.103 ASP y "ASPARTIC ACID"                      N[C@@H](CC(O)=O)C(O)=O                                      ? "L-PEPTIDE LINKING" 
"C3 H7 N O2 S"    121.158 CYS y CYSTEINE                             N[C@@H](CS)C(O)=O                                           ? "L-PEPTIDE LINKING" 
"C10 H14 N5 O6 P" 331.222 DA  y "2'-DEOXYADENOSINE-5'-MONOPHOSPHATE" Nc1ncnc2n(cnc12)[C@H]3C[C@H](O)[C@@H](CO[P](O)(O)=O)O3      ? "DNA LINKING"       
"C9 H14 N3 O7 P"  307.197 DC  y "2'-DEOXYCYTIDINE-5'-MONOPHOSPHATE"  NC1=NC(=O)N(C=C1)[C@H]2C[C@H](O)[C@@H](CO[P](O)(O)=O)O2     ? "DNA LINKING"       
"C10 H14 N5 O7 P" 347.221 DG  y "2'-DEOXYGUANOSINE-5'-MONOPHOSPHATE" NC1=Nc2n(cnc2C(=O)N1)[C@H]3C[C@H](O)[C@@H](CO[P](O)(O)=O)O3 ? "DNA LINKING"       
"C10 H15 N2 O8 P" 322.208 DT  y "THYMIDINE-5'-MONOPHOSPHATE"         CC1=CN([C@H]2C[C@H](O)[C@@H](CO[P](O)(O)=O)O2)C(=O)NC1=O    ? "DNA LINKING"       
"C5 H10 N2 O3"    146.144 GLN y GLUTAMINE                            N[C@@H](CCC(N)=O)C(O)=O                                     ? "L-PEPTIDE LINKING" 
"C5 H9 N O4"      147.129 GLU y "GLUTAMIC ACID"                      N[C@@H](CCC(O)=O)C(O)=O                                     ? "L-PEPTIDE LINKING" 
"C2 H5 N O2"      75.067  GLY y GLYCINE                              NCC(O)=O                                                    ? "PEPTIDE LINKING"   
"C6 H10 N3 O2"    156.162 HIS y HISTIDINE                            N[C@@H](Cc1c[nH]c[nH+]1)C(O)=O                              ? "L-PEPTIDE LINKING" 
"C6 H13 N O2"     131.173 ILE y ISOLEUCINE                           CC[C@H](C)[C@H](N)C(O)=O                                    ? "L-PEPTIDE LINKING" 
"C6 H13 N O2"     131.173 LEU y LEUCINE                              CC(C)C[C@H](N)C(O)=O                                        ? "L-PEPTIDE LINKING" 
"C6 H15 N2 O2"    147.195 LYS y LYSINE                               N[C@@H](CCCC[NH3+])C(O)=O                                   ? "L-PEPTIDE LINKING" 
"C5 H11 N O2 S"   149.211 MET y METHIONINE                           CSCC[C@H](N)C(O)=O                                          ? "L-PEPTIDE LINKING" 
"C9 H11 N O2"     165.189 PHE y PHENYLALANINE                        N[C@@H](Cc1ccccc1)C(O)=O                                    ? "L-PEPTIDE LINKING" 
"C5 H9 N O2"      115.130 PRO y PROLINE                              OC(=O)[C@@H]1CCCN1                                          ? "L-PEPTIDE LINKING" 
"C3 H7 N O3"      105.093 SER y SERINE                               N[C@@H](CO)C(O)=O                                           ? "L-PEPTIDE LINKING" 
"C4 H9 N O3"      119.119 THR y THREONINE                            C[C@@H](O)[C@H](N)C(O)=O                                    ? "L-PEPTIDE LINKING" 
"C11 H12 N2 O2"   204.225 TRP y TRYPTOPHAN                           N[C@@H](Cc1c[nH]c2ccccc12)C(O)=O                            ? "L-PEPTIDE LINKING" 
"C9 H11 N O3"     181.189 TYR y TYROSINE                             N[C@@H](Cc1ccc(O)cc1)C(O)=O                                 ? "L-PEPTIDE LINKING" 
"C5 H11 N O2"     117.146 VAL y VALINE                               CC(C)[C@H](N)C(O)=O                                         ? "L-PEPTIDE LINKING" 
#
_citation.book_publisher          ?
_citation.country                 UK
_citation.id                      primary
_citation.journal_full            Nature
_citation.journal_id_ASTM         NATUAS
_citation.journal_id_CSD          0006
_citation.journal_id_ISSN         0028-0836
_citation.journal_volume          ?
_citation.page_first              ?
_citation.page_last               ?
_citation.pdbx_database_id_DOI    ?
_citation.pdbx_database_id_PubMed ?
_citation.title                   "Accurate structure prediction of biomolecular interactions with AlphaFold 3"
_citation.year                    2024
#
loop_
_citation_author.citation_id
_citation_author.name
_citation_author.ordinal
primary "Google DeepMind" 1 
primary "Isomorphic Labs" 2 
#
loop_
_entity.id
_entity.pdbx_description
_entity.type
1 . polymer 
2 . polymer 
3 . polymer 
4 . polymer 
5 . polymer 
#
loop_
_entity_poly.entity_id
_entity_poly.pdbx_strand_id
_entity_poly.type
1 A polypeptide(L)          
2 B polypeptide(L)          
3 C polypeptide(L)          
4 D polydeoxyribonucleotide 
5 E polydeoxyribonucleotide 
#
loop_
_entity_poly_seq.entity_id
_entity_poly_seq.hetero
_entity_poly_seq.mon_id
_entity_poly_seq.num
1 n MET 1   
1 n PRO 2   
1 n ARG 3   
1 n CYS 4   
1 n ASN 5   
1 n LYS 6   
1 n CYS 7   
1 n LEU 8   
1 n SER 9   
1 n GLU 10  
1 n ASN 11  
1 n ASP 12  
1 n SER 13  
1 n ALA 14  
1 n SER 15  
1 n GLU 16  
1 n ASP 17  
1 n ARG 18  
1 n HIS 19  
1 n TRP 20  
1 n HIS 21  
1 n ARG 22  
1 n THR 23  
1 n ALA 24  
1 n THR 25  
1 n LEU 26  
1 n PHE 27  
1 n MET 28  
1 n ASN 29  
1 n CYS 30  
1 n VAL 31  
1 n SER 32  
1 n ASN 33  
1 n GLY 34  
1 n THR 35  
1 n VAL 36  
1 n TYR 37  
1 n GLU 38  
1 n GLU 39  
1 n ALA 40  
1 n VAL 41  
1 n GLY 42  
1 n ARG 43  
1 n GLU 44  
1 n GLY 45  
1 n CYS 46  
1 n TRP 47  
1 n ALA 48  
1 n ARG 49  
1 n LEU 50  
1 n CYS 51  
1 n ASP 52  
1 n GLY 53  
1 n CYS 54  
1 n CYS 55  
1 n THR 56  
1 n VAL 57  
1 n PRO 58  
1 n SER 59  
1 n VAL 60  
1 n VAL 61  
1 n TYR 62  
1 n CYS 63  
1 n ARG 64  
1 n ALA 65  
1 n ASP 66  
1 n SER 67  
1 n ALA 68  
1 n TYR 69  
1 n LEU 70  
1 n CYS 71  
1 n ALA 72  
1 n SER 73  
1 n CYS 74  
1 n ASP 75  
1 n ALA 76  
1 n GLN 77  
1 n ILE 78  
1 n HIS 79  
1 n ALA 80  
1 n ALA 81  
1 n ASN 82  
1 n ARG 83  
1 n VAL 84  
1 n ALA 85  
1 n SER 86  
1 n ARG 87  
1 n HIS 88  
1 n GLU 89  
1 n ARG 90  
1 n VAL 91  
1 n LEU 92  
1 n LEU 93  
1 n SER 94  
1 n GLU 95  
1 n ALA 96  
1 n TYR 97  
1 n LYS 98  
1 n HIS 99  
1 n ALA 100 
1 n PRO 101 
1 n VAL 102 
1 n MET 103 
1 n LEU 104 
1 n ASP 105 
1 n CYS 106 
1 n HIS 107 
1 n ALA 108 
1 n ASP 109 
1 n ALA 110 
1 n ALA 111 
1 n ALA 112 
1 n LEU 113 
1 n CYS 114 
1 n ALA 115 
1 n ALA 116 
1 n TYR 117 
1 n GLU 118 
1 n ALA 119 
1 n GLN 120 
1 n VAL 121 
1 n HIS 122 
1 n TYR 123 
1 n ALA 124 
1 n ASN 125 
1 n LEU 126 
1 n LEU 127 
1 n THR 128 
1 n VAL 129 
1 n MET 130 
1 n HIS 131 
1 n GLN 132 
1 n ARG 133 
1 n MET 134 
1 n PRO 135 
1 n VAL 136 
1 n VAL 137 
1 n SER 138 
1 n HIS 139 
1 n PRO 140 
1 n ALA 141 
1 n VAL 142 
1 n ALA 143 
1 n ILE 144 
1 n PRO 145 
1 n PRO 146 
1 n VAL 147 
1 n SER 148 
1 n LEU 149 
1 n PHE 150 
1 n ALA 151 
1 n GLU 152 
1 n ALA 153 
1 n GLU 154 
1 n ALA 155 
1 n THR 156 
1 n ALA 157 
1 n PRO 158 
1 n VAL 159 
1 n LEU 160 
1 n GLY 161 
1 n ARG 162 
1 n LYS 163 
1 n GLU 164 
1 n GLU 165 
1 n ASP 166 
1 n THR 167 
1 n SER 168 
1 n TRP 169 
1 n LEU 170 
1 n LEU 171 
1 n LEU 172 
1 n SER 173 
1 n LYS 174 
1 n ASP 175 
1 n SER 176 
1 n ASP 177 
1 n ASN 178 
1 n HIS 179 
1 n ASN 180 
1 n ARG 181 
1 n SER 182 
1 n GLY 183 
1 n ASN 184 
1 n ASN 185 
1 n SER 186 
1 n SER 187 
1 n THR 188 
1 n SER 189 
1 n SER 190 
1 n SER 191 
1 n SER 192 
1 n GLN 193 
1 n TYR 194 
1 n PHE 195 
1 n GLY 196 
1 n GLU 197 
1 n VAL 198 
1 n ASP 199 
1 n GLN 200 
1 n TYR 201 
1 n PHE 202 
1 n ASP 203 
1 n LEU 204 
1 n VAL 205 
1 n GLY 206 
1 n TYR 207 
1 n ASN 208 
1 n SER 209 
1 n TYR 210 
1 n TYR 211 
1 n ASP 212 
1 n SER 213 
1 n HIS 214 
1 n MET 215 
1 n SER 216 
1 n ASN 217 
1 n GLN 218 
1 n GLU 219 
1 n GLN 220 
1 n TYR 221 
1 n VAL 222 
1 n MET 223 
1 n GLN 224 
1 n GLU 225 
1 n GLN 226 
1 n GLN 227 
1 n HIS 228 
1 n LEU 229 
1 n GLN 230 
1 n GLN 231 
1 n MET 232 
1 n GLN 233 
1 n LYS 234 
1 n GLU 235 
1 n TYR 236 
1 n ALA 237 
1 n GLU 238 
1 n GLN 239 
1 n GLN 240 
1 n MET 241 
1 n GLN 242 
1 n LYS 243 
1 n GLU 244 
1 n TYR 245 
1 n VAL 246 
1 n GLU 247 
1 n ASN 248 
1 n GLU 249 
1 n GLY 250 
1 n SER 251 
1 n GLU 252 
1 n CYS 253 
1 n ILE 254 
1 n VAL 255 
1 n PRO 256 
1 n SER 257 
1 n GLN 258 
1 n SER 259 
1 n THR 260 
1 n ILE 261 
1 n VAL 262 
1 n ARG 263 
1 n ARG 264 
1 n PRO 265 
1 n HIS 266 
1 n GLN 267 
1 n SER 268 
1 n GLY 269 
1 n TYR 270 
1 n ALA 271 
1 n PRO 272 
1 n LEU 273 
1 n VAL 274 
1 n GLY 275 
1 n ALA 276 
1 n GLU 277 
1 n GLN 278 
1 n ALA 279 
1 n ALA 280 
1 n SER 281 
1 n ALA 282 
1 n THR 283 
1 n ALA 284 
1 n GLY 285 
1 n ALA 286 
1 n SER 287 
1 n ALA 288 
1 n TYR 289 
1 n THR 290 
1 n ASP 291 
1 n SER 292 
1 n VAL 293 
1 n ASN 294 
1 n ASN 295 
1 n SER 296 
1 n ILE 297 
1 n SER 298 
1 n PHE 299 
1 n SER 300 
1 n MET 301 
1 n GLU 302 
1 n ALA 303 
1 n GLY 304 
1 n ILE 305 
1 n VAL 306 
1 n PRO 307 
1 n ASP 308 
1 n ASN 309 
1 n THR 310 
1 n VAL 311 
1 n GLN 312 
1 n SER 313 
1 n SER 314 
1 n ILE 315 
1 n LEU 316 
1 n ARG 317 
1 n PRO 318 
1 n ALA 319 
1 n GLY 320 
1 n ALA 321 
1 n ILE 322 
1 n GLY 323 
1 n LEU 324 
1 n PHE 325 
1 n SER 326 
1 n SER 327 
1 n PRO 328 
1 n SER 329 
1 n LEU 330 
1 n GLN 331 
1 n THR 332 
1 n PRO 333 
1 n LEU 334 
1 n HIS 335 
1 n PHE 336 
1 n SER 337 
1 n SER 338 
1 n LYS 339 
1 n GLU 340 
1 n ARG 341 
1 n GLU 342 
1 n ALA 343 
1 n ARG 344 
1 n VAL 345 
1 n LEU 346 
1 n ARG 347 
1 n TYR 348 
1 n LYS 349 
1 n GLU 350 
1 n LYS 351 
1 n LYS 352 
1 n LYS 353 
1 n SER 354 
1 n ARG 355 
1 n LYS 356 
1 n PHE 357 
1 n GLU 358 
1 n LYS 359 
1 n THR 360 
1 n THR 361 
1 n ARG 362 
1 n TYR 363 
1 n ALA 364 
1 n THR 365 
1 n ARG 366 
1 n LYS 367 
1 n ALA 368 
1 n TYR 369 
1 n ALA 370 
1 n GLU 371 
1 n ALA 372 
1 n ARG 373 
1 n PRO 374 
1 n ARG 375 
1 n ILE 376 
1 n LYS 377 
1 n GLY 378 
1 n ARG 379 
1 n PHE 380 
1 n ALA 381 
1 n LYS 382 
1 n ARG 383 
1 n SER 384 
1 n ASP 385 
1 n ALA 386 
1 n GLU 387 
1 n MET 388 
1 n GLU 389 
1 n VAL 390 
1 n ASP 391 
1 n GLN 392 
1 n THR 393 
1 n PHE 394 
1 n SER 395 
1 n THR 396 
1 n ALA 397 
1 n ALA 398 
1 n LEU 399 
1 n SER 400 
1 n ASP 401 
1 n SER 402 
1 n SER 403 
1 n TYR 404 
1 n SER 405 
1 n THR 406 
1 n VAL 407 
1 n PRO 408 
1 n TRP 409 
1 n PHE 410 
2 n GLY 1   
2 n GLY 2   
2 n GLY 3   
2 n VAL 4   
2 n ARG 5   
2 n GLU 6   
2 n GLN 7   
2 n ASP 8   
2 n ARG 9   
2 n PHE 10  
2 n LEU 11  
2 n PRO 12  
2 n ILE 13  
2 n ALA 14  
2 n ASN 15  
2 n ILE 16  
2 n SER 17  
2 n ARG 18  
2 n ILE 19  
2 n MET 20  
2 n LYS 21  
2 n LYS 22  
2 n ALA 23  
2 n VAL 24  
2 n PRO 25  
2 n ALA 26  
2 n ASN 27  
2 n GLY 28  
2 n LYS 29  
2 n ILE 30  
2 n ALA 31  
2 n LYS 32  
2 n ASP 33  
2 n ALA 34  
2 n LYS 35  
2 n GLU 36  
2 n THR 37  
2 n LEU 38  
2 n GLN 39  
2 n GLU 40  
2 n CYS 41  
2 n VAL 42  
2 n SER 43  
2 n GLU 44  
2 n PHE 45  
2 n ILE 46  
2 n SER 47  
2 n PHE 48  
2 n VAL 49  
2 n THR 50  
2 n SER 51  
2 n GLU 52  
2 n ALA 53  
2 n SER 54  
2 n ASP 55  
2 n LYS 56  
2 n CYS 57  
2 n GLN 58  
2 n LYS 59  
2 n GLU 60  
2 n LYS 61  
2 n ARG 62  
2 n LYS 63  
2 n THR 64  
2 n ILE 65  
2 n ASN 66  
2 n GLY 67  
2 n ASP 68  
2 n ASP 69  
2 n LEU 70  
2 n LEU 71  
2 n TRP 72  
2 n ALA 73  
2 n MET 74  
2 n ALA 75  
2 n THR 76  
2 n LEU 77  
2 n GLY 78  
2 n PHE 79  
2 n GLU 80  
2 n GLU 81  
2 n TYR 82  
2 n VAL 83  
2 n ASP 84  
2 n PRO 85  
2 n LEU 86  
2 n LYS 87  
2 n ILE 88  
2 n TYR 89  
2 n LEU 90  
2 n GLN 91  
2 n LYS 92  
2 n TYR 93  
2 n ARG 94  
2 n ASP 95  
3 n ASN 1   
3 n SER 2   
3 n PHE 3   
3 n HIS 4   
3 n LEU 5   
3 n LYS 6   
3 n GLN 7   
3 n CYS 8   
3 n VAL 9   
3 n LYS 10  
3 n ARG 11  
3 n TYR 12  
3 n SER 13  
3 n SER 14  
3 n PHE 15  
3 n ASP 16  
3 n PHE 17  
3 n LEU 18  
3 n THR 19  
3 n GLU 20  
3 n ILE 21  
3 n VAL 22  
3 n ASN 23  
3 n LYS 24  
3 n VAL 25  
3 n PRO 26  
3 n ASP 27  
3 n LEU 28  
3 n GLY 29  
3 n GLY 30  
3 n GLY 31  
3 n GLU 32  
3 n SER 33  
3 n CYS 34  
3 n GLY 35  
3 n ASP 36  
3 n GLU 37  
3 n ARG 38  
3 n GLY 39  
3 n LEU 40  
3 n PRO 41  
3 n ARG 42  
3 n ARG 43  
3 n ARG 44  
3 n LYS 45  
3 n PHE 46  
3 n SER 47  
3 n ASN 48  
3 n GLY 49  
3 n SER 50  
3 n ASP 51  
3 n PRO 52  
3 n GLU 53  
3 n ASN 54  
3 n GLU 55  
3 n GLU 56  
3 n PRO 57  
3 n ARG 58  
3 n SER 59  
3 n SER 60  
3 n LYS 61  
3 n MET 62  
3 n PRO 63  
3 n ILE 64  
3 n ARG 65  
3 n ASN 66  
3 n LEU 67  
3 n ASN 68  
3 n THR 69  
3 n SER 70  
3 n PRO 71  
3 n ARG 72  
3 n GLY 73  
3 n ARG 74  
3 n GLY 75  
3 n ARG 76  
3 n GLY 77  
3 n ARG 78  
3 n GLY 79  
3 n ARG 80  
3 n GLY 81  
3 n ARG 82  
3 n GLY 83  
3 n ARG 84  
3 n PRO 85  
3 n PRO 86  
3 n THR 87  
3 n LYS 88  
3 n ARG 89  
3 n LYS 90  
3 n GLU 91  
3 n ILE 92  
3 n GLY 93  
3 n TYR 94  
3 n VAL 95  
3 n GLN 96  
3 n PHE 97  
3 n GLU 98  
3 n ASP 99  
3 n GLU 100 
3 n SER 101 
3 n SER 102 
3 n MET 103 
3 n PHE 104 
3 n ALA 105 
3 n GLU 106 
3 n GLN 107 
3 n SER 108 
3 n GLU 109 
3 n PRO 110 
3 n LEU 111 
3 n PRO 112 
3 n GLY 113 
3 n ASP 114 
3 n GLU 115 
3 n ILE 116 
3 n VAL 117 
3 n PRO 118 
3 n GLU 119 
3 n THR 120 
3 n ASN 121 
3 n ARG 122 
3 n GLY 123 
3 n ASN 124 
3 n GLU 125 
3 n SER 126 
3 n ILE 127 
3 n PRO 128 
3 n GLN 129 
3 n SER 130 
3 n SER 131 
3 n HIS 132 
3 n PRO 133 
3 n VAL 134 
3 n ALA 135 
3 n GLU 136 
3 n ALA 137 
3 n PRO 138 
3 n SER 139 
3 n ALA 140 
3 n ALA 141 
3 n THR 142 
3 n PRO 143 
3 n ALA 144 
3 n VAL 145 
3 n THR 146 
3 n SER 147 
3 n LYS 148 
3 n VAL 149 
3 n GLU 150 
3 n GLU 151 
3 n ALA 152 
4 n DC  1   
4 n DA  2   
4 n DC  3   
4 n DG  4   
4 n DC  5   
4 n DA  6   
4 n DC  7   
4 n DC  8   
4 n DA  9   
4 n DG  10  
4 n DA  11  
4 n DC  12  
4 n DC  13  
4 n DA  14  
4 n DC  15  
4 n DA  16  
4 n DC  17  
4 n DC  18  
4 n DA  19  
4 n DG  20  
4 n DA  21  
4 n DA  22  
4 n DA  23  
4 n DC  24  
4 n DA  25  
4 n DA  26  
4 n DA  27  
4 n DC  28  
4 n DA  29  
4 n DA  30  
4 n DA  31  
5 n DT  1   
5 n DT  2   
5 n DT  3   
5 n DG  4   
5 n DT  5   
5 n DT  6   
5 n DT  7   
5 n DG  8   
5 n DT  9   
5 n DT  10  
5 n DT  11  
5 n DC  12  
5 n DT  13  
5 n DG  14  
5 n DG  15  
5 n DT  16  
5 n DG  17  
5 n DT  18  
5 n DG  19  
5 n DG  20  
5 n DT  21  
5 n DC  22  
5 n DT  23  
5 n DG  24  
5 n DG  25  
5 n DT  26  
5 n DG  27  
5 n DC  28  
5 n DG  29  
5 n DT  30  
5 n DG  31  
#
_ma_data.content_type "model coordinates"
_ma_data.id           1
_ma_data.name         Model
#
_ma_model_list.data_id          1
_ma_model_list.model_group_id   1
_ma_model_list.model_group_name "AlphaFold-beta-20231127 (927599d6-1efe-4fa9-85d2-a29f909d212e @ 2024-12-03 00:16:02)"
_ma_model_list.model_id         1
_ma_model_list.model_name       "Top ranked model"
_ma_model_list.model_type       "Ab initio model"
_ma_model_list.ordinal_id       1
#
loop_
_ma_protocol_step.method_type
_ma_protocol_step.ordinal_id
_ma_protocol_step.protocol_id
_ma_protocol_step.step_id
"coevolution MSA" 1 1 1 
"template search" 2 1 2 
modeling          3 1 3 
#
loop_
_ma_qa_metric.id
_ma_qa_metric.mode
_ma_qa_metric.name
_ma_qa_metric.software_group_id
_ma_qa_metric.type
1 global pLDDT 1 pLDDT 
2 local  pLDDT 1 pLDDT 
#
_ma_qa_metric_global.metric_id    1
_ma_qa_metric_global.metric_value 59.10
_ma_qa_metric_global.model_id     1
_ma_qa_metric_global.ordinal_id   1
#
_ma_software_group.group_id    1
_ma_software_group.ordinal_id  1
_ma_software_group.software_id 1
#
loop_
_ma_target_entity.data_id
_ma_target_entity.entity_id
_ma_target_entity.origin
1 1 . 
1 2 . 
1 3 . 
1 4 . 
1 5 . 
#
loop_
_ma_target_entity_instance.asym_id
_ma_target_entity_instance.details
_ma_target_entity_instance.entity_id
A . 1 
B . 2 
C . 3 
D . 4 
E . 5 
#
loop_
_pdbx_data_usage.details
_pdbx_data_usage.id
_pdbx_data_usage.type
_pdbx_data_usage.url
;NON-COMMERCIAL USE ONLY, BY USING THIS FILE YOU AGREE TO THE TERMS OF USE FOUND
AT alphafoldserver.com/output-terms.
;
1 license    ? 
;THE INFORMATION IS NOT INTENDED FOR, HAS NOT BEEN VALIDATED FOR, AND IS NOT
APPROVED FOR CLINICAL USE. IT SHOULD NOT BE USED FOR CLINICAL PURPOSE OR RELIED
ON FOR MEDICAL OR OTHER PROFESSIONAL ADVICE. IT IS THEORETICAL MODELLING ONLY
AND CAUTION SHOULD BE EXERCISED IN ITS USE. IT IS PROVIDED "AS-IS" WITHOUT ANY
WARRANTY OF ANY KIND, WHETHER EXPRESSED OR IMPLIED. NO WARRANTY IS GIVEN THAT
USE OF THE INFORMATION SHALL NOT INFRINGE THE RIGHTS OF ANY THIRD PARTY.
;
2 disclaimer ? 
#
loop_
_pdbx_poly_seq_scheme.asym_id
_pdbx_poly_seq_scheme.auth_seq_num
_pdbx_poly_seq_scheme.entity_id
_pdbx_poly_seq_scheme.hetero
_pdbx_poly_seq_scheme.mon_id
_pdbx_poly_seq_scheme.pdb_ins_code
_pdbx_poly_seq_scheme.pdb_seq_num
_pdbx_poly_seq_scheme.pdb_strand_id
_pdbx_poly_seq_scheme.seq_id
A 1   1 n MET . 1   A 1   
A 2   1 n PRO . 2   A 2   
A 3   1 n ARG . 3   A 3   
A 4   1 n CYS . 4   A 4   
A 5   1 n ASN . 5   A 5   
A 6   1 n LYS . 6   A 6   
A 7   1 n CYS . 7   A 7   
A 8   1 n LEU . 8   A 8   
A 9   1 n SER . 9   A 9   
A 10  1 n GLU . 10  A 10  
A 11  1 n ASN . 11  A 11  
A 12  1 n ASP . 12  A 12  
A 13  1 n SER . 13  A 13  
A 14  1 n ALA . 14  A 14  
A 15  1 n SER . 15  A 15  
A 16  1 n GLU . 16  A 16  
A 17  1 n ASP . 17  A 17  
A 18  1 n ARG . 18  A 18  
A 19  1 n HIS . 19  A 19  
A 20  1 n TRP . 20  A 20  
A 21  1 n HIS . 21  A 21  
A 22  1 n ARG . 22  A 22  
A 23  1 n THR . 23  A 23  
A 24  1 n ALA . 24  A 24  
A 25  1 n THR . 25  A 25  
A 26  1 n LEU . 26  A 26  
A 27  1 n PHE . 27  A 27  
A 28  1 n MET . 28  A 28  
A 29  1 n ASN . 29  A 29  
A 30  1 n CYS . 30  A 30  
A 31  1 n VAL . 31  A 31  
A 32  1 n SER . 32  A 32  
A 33  1 n ASN . 33  A 33  
A 34  1 n GLY . 34  A 34  
A 35  1 n THR . 35  A 35  
A 36  1 n VAL . 36  A 36  
A 37  1 n TYR . 37  A 37  
A 38  1 n GLU . 38  A 38  
A 39  1 n GLU . 39  A 39  
A 40  1 n ALA . 40  A 40  
A 41  1 n VAL . 41  A 41  
A 42  1 n GLY . 42  A 42  
A 43  1 n ARG . 43  A 43  
A 44  1 n GLU . 44  A 44  
A 45  1 n GLY . 45  A 45  
A 46  1 n CYS . 46  A 46  
A 47  1 n TRP . 47  A 47  
A 48  1 n ALA . 48  A 48  
A 49  1 n ARG . 49  A 49  
A 50  1 n LEU . 50  A 50  
A 51  1 n CYS . 51  A 51  
A 52  1 n ASP . 52  A 52  
A 53  1 n GLY . 53  A 53  
A 54  1 n CYS . 54  A 54  
A 55  1 n CYS . 55  A 55  
A 56  1 n THR . 56  A 56  
A 57  1 n VAL . 57  A 57  
A 58  1 n PRO . 58  A 58  
A 59  1 n SER . 59  A 59  
A 60  1 n VAL . 60  A 60  
A 61  1 n VAL . 61  A 61  
A 62  1 n TYR . 62  A 62  
A 63  1 n CYS . 63  A 63  
A 64  1 n ARG . 64  A 64  
A 65  1 n ALA . 65  A 65  
A 66  1 n ASP . 66  A 66  
A 67  1 n SER . 67  A 67  
A 68  1 n ALA . 68  A 68  
A 69  1 n TYR . 69  A 69  
A 70  1 n LEU . 70  A 70  
A 71  1 n CYS . 71  A 71  
A 72  1 n ALA . 72  A 72  
A 73  1 n SER . 73  A 73  
A 74  1 n CYS . 74  A 74  
A 75  1 n ASP . 75  A 75  
A 76  1 n ALA . 76  A 76  
A 77  1 n GLN . 77  A 77  
A 78  1 n ILE . 78  A 78  
A 79  1 n HIS . 79  A 79  
A 80  1 n ALA . 80  A 80  
A 81  1 n ALA . 81  A 81  
A 82  1 n ASN . 82  A 82  
A 83  1 n ARG . 83  A 83  
A 84  1 n VAL . 84  A 84  
A 85  1 n ALA . 85  A 85  
A 86  1 n SER . 86  A 86  
A 87  1 n ARG . 87  A 87  
A 88  1 n HIS . 88  A 88  
A 89  1 n GLU . 89  A 89  
A 90  1 n ARG . 90  A 90  
A 91  1 n VAL . 91  A 91  
A 92  1 n LEU . 92  A 92  
A 93  1 n LEU . 93  A 93  
A 94  1 n SER . 94  A 94  
A 95  1 n GLU . 95  A 95  
A 96  1 n ALA . 96  A 96  
A 97  1 n TYR . 97  A 97  
A 98  1 n LYS . 98  A 98  
A 99  1 n HIS . 99  A 99  
A 100 1 n ALA . 100 A 100 
A 101 1 n PRO . 101 A 101 
A 102 1 n VAL . 102 A 102 
A 103 1 n MET . 103 A 103 
A 104 1 n LEU . 104 A 104 
A 105 1 n ASP . 105 A 105 
A 106 1 n CYS . 106 A 106 
A 107 1 n HIS . 107 A 107 
A 108 1 n ALA . 108 A 108 
A 109 1 n ASP . 109 A 109 
A 110 1 n ALA . 110 A 110 
A 111 1 n ALA . 111 A 111 
A 112 1 n ALA . 112 A 112 
A 113 1 n LEU . 113 A 113 
A 114 1 n CYS . 114 A 114 
A 115 1 n ALA . 115 A 115 
A 116 1 n ALA . 116 A 116 
A 117 1 n TYR . 117 A 117 
A 118 1 n GLU . 118 A 118 
A 119 1 n ALA . 119 A 119 
A 120 1 n GLN . 120 A 120 
A 121 1 n VAL . 121 A 121 
A 122 1 n HIS . 122 A 122 
A 123 1 n TYR . 123 A 123 
A 124 1 n ALA . 124 A 124 
A 125 1 n ASN . 125 A 125 
A 126 1 n LEU . 126 A 126 
A 127 1 n LEU . 127 A 127 
A 128 1 n THR . 128 A 128 
A 129 1 n VAL . 129 A 129 
A 130 1 n MET . 130 A 130 
A 131 1 n HIS . 131 A 131 
A 132 1 n GLN . 132 A 132 
A 133 1 n ARG . 133 A 133 
A 134 1 n MET . 134 A 134 
A 135 1 n PRO . 135 A 135 
A 136 1 n VAL . 136 A 136 
A 137 1 n VAL . 137 A 137 
A 138 1 n SER . 138 A 138 
A 139 1 n HIS . 139 A 139 
A 140 1 n PRO . 140 A 140 
A 141 1 n ALA . 141 A 141 
A 142 1 n VAL . 142 A 142 
A 143 1 n ALA . 143 A 143 
A 144 1 n ILE . 144 A 144 
A 145 1 n PRO . 145 A 145 
A 146 1 n PRO . 146 A 146 
A 147 1 n VAL . 147 A 147 
A 148 1 n SER . 148 A 148 
A 149 1 n LEU . 149 A 149 
A 150 1 n PHE . 150 A 150 
A 151 1 n ALA . 151 A 151 
A 152 1 n GLU . 152 A 152 
A 153 1 n ALA . 153 A 153 
A 154 1 n GLU . 154 A 154 
A 155 1 n ALA . 155 A 155 
A 156 1 n THR . 156 A 156 
A 157 1 n ALA . 157 A 157 
A 158 1 n PRO . 158 A 158 
A 159 1 n VAL . 159 A 159 
A 160 1 n LEU . 160 A 160 
A 161 1 n GLY . 161 A 161 
A 162 1 n ARG . 162 A 162 
A 163 1 n LYS . 163 A 163 
A 164 1 n GLU . 164 A 164 
A 165 1 n GLU . 165 A 165 
A 166 1 n ASP . 166 A 166 
A 167 1 n THR . 167 A 167 
A 168 1 n SER . 168 A 168 
A 169 1 n TRP . 169 A 169 
A 170 1 n LEU . 170 A 170 
A 171 1 n LEU . 171 A 171 
A 172 1 n LEU . 172 A 172 
A 173 1 n SER . 173 A 173 
A 174 1 n LYS . 174 A 174 
A 175 1 n ASP . 175 A 175 
A 176 1 n SER . 176 A 176 
A 177 1 n ASP . 177 A 177 
A 178 1 n ASN . 178 A 178 
A 179 1 n HIS . 179 A 179 
A 180 1 n ASN . 180 A 180 
A 181 1 n ARG . 181 A 181 
A 182 1 n SER . 182 A 182 
A 183 1 n GLY . 183 A 183 
A 184 1 n ASN . 184 A 184 
A 185 1 n ASN . 185 A 185 
A 186 1 n SER . 186 A 186 
A 187 1 n SER . 187 A 187 
A 188 1 n THR . 188 A 188 
A 189 1 n SER . 189 A 189 
A 190 1 n SER . 190 A 190 
A 191 1 n SER . 191 A 191 
A 192 1 n SER . 192 A 192 
A 193 1 n GLN . 193 A 193 
A 194 1 n TYR . 194 A 194 
A 195 1 n PHE . 195 A 195 
A 196 1 n GLY . 196 A 196 
A 197 1 n GLU . 197 A 197 
A 198 1 n VAL . 198 A 198 
A 199 1 n ASP . 199 A 199 
A 200 1 n GLN . 200 A 200 
A 201 1 n TYR . 201 A 201 
A 202 1 n PHE . 202 A 202 
A 203 1 n ASP . 203 A 203 
A 204 1 n LEU . 204 A 204 
A 205 1 n VAL . 205 A 205 
A 206 1 n GLY . 206 A 206 
A 207 1 n TYR . 207 A 207 
A 208 1 n ASN . 208 A 208 
A 209 1 n SER . 209 A 209 
A 210 1 n TYR . 210 A 210 
A 211 1 n TYR . 211 A 211 
A 212 1 n ASP . 212 A 212 
A 213 1 n SER . 213 A 213 
A 214 1 n HIS . 214 A 214 
A 215 1 n MET . 215 A 215 
A 216 1 n SER . 216 A 216 
A 217 1 n ASN . 217 A 217 
A 218 1 n GLN . 218 A 218 
A 219 1 n GLU . 219 A 219 
A 220 1 n GLN . 220 A 220 
A 221 1 n TYR . 221 A 221 
A 222 1 n VAL . 222 A 222 
A 223 1 n MET . 223 A 223 
A 224 1 n GLN . 224 A 224 
A 225 1 n GLU . 225 A 225 
A 226 1 n GLN . 226 A 226 
A 227 1 n GLN . 227 A 227 
A 228 1 n HIS . 228 A 228 
A 229 1 n LEU . 229 A 229 
A 230 1 n GLN . 230 A 230 
A 231 1 n GLN . 231 A 231 
A 232 1 n MET . 232 A 232 
A 233 1 n GLN . 233 A 233 
A 234 1 n LYS . 234 A 234 
A 235 1 n GLU . 235 A 235 
A 236 1 n TYR . 236 A 236 
A 237 1 n ALA . 237 A 237 
A 238 1 n GLU . 238 A 238 
A 239 1 n GLN . 239 A 239 
A 240 1 n GLN . 240 A 240 
A 241 1 n MET . 241 A 241 
A 242 1 n GLN . 242 A 242 
A 243 1 n LYS . 243 A 243 
A 244 1 n GLU . 244 A 244 
A 245 1 n TYR . 245 A 245 
A 246 1 n VAL . 246 A 246 
A 247 1 n GLU . 247 A 247 
A 248 1 n ASN . 248 A 248 
A 249 1 n GLU . 249 A 249 
A 250 1 n GLY . 250 A 250 
A 251 1 n SER . 251 A 251 
A 252 1 n GLU . 252 A 252 
A 253 1 n CYS . 253 A 253 
A 254 1 n ILE . 254 A 254 
A 255 1 n VAL . 255 A 255 
A 256 1 n PRO . 256 A 256 
A 257 1 n SER . 257 A 257 
A 258 1 n GLN . 258 A 258 
A 259 1 n SER . 259 A 259 
A 260 1 n THR . 260 A 260 
A 261 1 n ILE . 261 A 261 
A 262 1 n VAL . 262 A 262 
A 263 1 n ARG . 263 A 263 
A 264 1 n ARG . 264 A 264 
A 265 1 n PRO . 265 A 265 
A 266 1 n HIS . 266 A 266 
A 267 1 n GLN . 267 A 267 
A 268 1 n SER . 268 A 268 
A 269 1 n GLY . 269 A 269 
A 270 1 n TYR . 270 A 270 
A 271 1 n ALA . 271 A 271 
A 272 1 n PRO . 272 A 272 
A 273 1 n LEU . 273 A 273 
A 274 1 n VAL . 274 A 274 
A 275 1 n GLY . 275 A 275 
A 276 1 n ALA . 276 A 276 
A 277 1 n GLU . 277 A 277 
A 278 1 n GLN . 278 A 278 
A 279 1 n ALA . 279 A 279 
A 280 1 n ALA . 280 A 280 
A 281 1 n SER . 281 A 281 
A 282 1 n ALA . 282 A 282 
A 283 1 n THR . 283 A 283 
A 284 1 n ALA . 284 A 284 
A 285 1 n GLY . 285 A 285 
A 286 1 n ALA . 286 A 286 
A 287 1 n SER . 287 A 287 
A 288 1 n ALA . 288 A 288 
A 289 1 n TYR . 289 A 289 
A 290 1 n THR . 290 A 290 
A 291 1 n ASP . 291 A 291 
A 292 1 n SER . 292 A 292 
A 293 1 n VAL . 293 A 293 
A 294 1 n ASN . 294 A 294 
A 295 1 n ASN . 295 A 295 
A 296 1 n SER . 296 A 296 
A 297 1 n ILE . 297 A 297 
A 298 1 n SER . 298 A 298 
A 299 1 n PHE . 299 A 299 
A 300 1 n SER . 300 A 300 
A 301 1 n MET . 301 A 301 
A 302 1 n GLU . 302 A 302 
A 303 1 n ALA . 303 A 303 
A 304 1 n GLY . 304 A 304 
A 305 1 n ILE . 305 A 305 
A 306 1 n VAL . 306 A 306 
A 307 1 n PRO . 307 A 307 
A 308 1 n ASP . 308 A 308 
A 309 1 n ASN . 309 A 309 
A 310 1 n THR . 310 A 310 
A 311 1 n VAL . 311 A 311 
A 312 1 n GLN . 312 A 312 
A 313 1 n SER . 313 A 313 
A 314 1 n SER . 314 A 314 
A 315 1 n ILE . 315 A 315 
A 316 1 n LEU . 316 A 316 
A 317 1 n ARG . 317 A 317 
A 318 1 n PRO . 318 A 318 
A 319 1 n ALA . 319 A 319 
A 320 1 n GLY . 320 A 320 
A 321 1 n ALA . 321 A 321 
A 322 1 n ILE . 322 A 322 
A 323 1 n GLY . 323 A 323 
A 324 1 n LEU . 324 A 324 
A 325 1 n PHE . 325 A 325 
A 326 1 n SER . 326 A 326 
A 327 1 n SER . 327 A 327 
A 328 1 n PRO . 328 A 328 
A 329 1 n SER . 329 A 329 
A 330 1 n LEU . 330 A 330 
A 331 1 n GLN . 331 A 331 
A 332 1 n THR . 332 A 332 
A 333 1 n PRO . 333 A 333 
A 334 1 n LEU . 334 A 334 
A 335 1 n HIS . 335 A 335 
A 336 1 n PHE . 336 A 336 
A 337 1 n SER . 337 A 337 
A 338 1 n SER . 338 A 338 
A 339 1 n LYS . 339 A 339 
A 340 1 n GLU . 340 A 340 
A 341 1 n ARG . 341 A 341 
A 342 1 n GLU . 342 A 342 
A 343 1 n ALA . 343 A 343 
A 344 1 n ARG . 344 A 344 
A 345 1 n VAL . 345 A 345 
A 346 1 n LEU . 346 A 346 
A 347 1 n ARG . 347 A 347 
A 348 1 n TYR . 348 A 348 
A 349 1 n LYS . 349 A 349 
A 350 1 n GLU . 350 A 350 
A 351 1 n LYS . 351 A 351 
A 352 1 n LYS . 352 A 352 
A 353 1 n LYS . 353 A 353 
A 354 1 n SER . 354 A 354 
A 355 1 n ARG . 355 A 355 
A 356 1 n LYS . 356 A 356 
A 357 1 n PHE . 357 A 357 
A 358 1 n GLU . 358 A 358 
A 359 1 n LYS . 359 A 359 
A 360 1 n THR . 360 A 360 
A 361 1 n THR . 361 A 361 
A 362 1 n ARG . 362 A 362 
A 363 1 n TYR . 363 A 363 
A 364 1 n ALA . 364 A 364 
A 365 1 n THR . 365 A 365 
A 366 1 n ARG . 366 A 366 
A 367 1 n LYS . 367 A 367 
A 368 1 n ALA . 368 A 368 
A 369 1 n TYR . 369 A 369 
A 370 1 n ALA . 370 A 370 
A 371 1 n GLU . 371 A 371 
A 372 1 n ALA . 372 A 372 
A 373 1 n ARG . 373 A 373 
A 374 1 n PRO . 374 A 374 
A 375 1 n ARG . 375 A 375 
A 376 1 n ILE . 376 A 376 
A 377 1 n LYS . 377 A 377 
A 378 1 n GLY . 378 A 378 
A 379 1 n ARG . 379 A 379 
A 380 1 n PHE . 380 A 380 
A 381 1 n ALA . 381 A 381 
A 382 1 n LYS . 382 A 382 
A 383 1 n ARG . 383 A 383 
A 384 1 n SER . 384 A 384 
A 385 1 n ASP . 385 A 385 
A 386 1 n ALA . 386 A 386 
A 387 1 n GLU . 387 A 387 
A 388 1 n MET . 388 A 388 
A 389 1 n GLU . 389 A 389 
A 390 1 n VAL . 390 A 390 
A 391 1 n ASP . 391 A 391 
A 392 1 n GLN . 392 A 392 
A 393 1 n THR . 393 A 393 
A 394 1 n PHE . 394 A 394 
A 395 1 n SER . 395 A 395 
A 396 1 n THR . 396 A 396 
A 397 1 n ALA . 397 A 397 
A 398 1 n ALA . 398 A 398 
A 399 1 n LEU . 399 A 399 
A 400 1 n SER . 400 A 400 
A 401 1 n ASP . 401 A 401 
A 402 1 n SER . 402 A 402 
A 403 1 n SER . 403 A 403 
A 404 1 n TYR . 404 A 404 
A 405 1 n SER . 405 A 405 
A 406 1 n THR . 406 A 406 
A 407 1 n VAL . 407 A 407 
A 408 1 n PRO . 408 A 408 
A 409 1 n TRP . 409 A 409 
A 410 1 n PHE . 410 A 410 
B 1   2 n GLY . 1   B 1   
B 2   2 n GLY . 2   B 2   
B 3   2 n GLY . 3   B 3   
B 4   2 n VAL . 4   B 4   
B 5   2 n ARG . 5   B 5   
B 6   2 n GLU . 6   B 6   
B 7   2 n GLN . 7   B 7   
B 8   2 n ASP . 8   B 8   
B 9   2 n ARG . 9   B 9   
B 10  2 n PHE . 10  B 10  
B 11  2 n LEU . 11  B 11  
B 12  2 n PRO . 12  B 12  
B 13  2 n ILE . 13  B 13  
B 14  2 n ALA . 14  B 14  
B 15  2 n ASN . 15  B 15  
B 16  2 n ILE . 16  B 16  
B 17  2 n SER . 17  B 17  
B 18  2 n ARG . 18  B 18  
B 19  2 n ILE . 19  B 19  
B 20  2 n MET . 20  B 20  
B 21  2 n LYS . 21  B 21  
B 22  2 n LYS . 22  B 22  
B 23  2 n ALA . 23  B 23  
B 24  2 n VAL . 24  B 24  
B 25  2 n PRO . 25  B 25  
B 26  2 n ALA . 26  B 26  
B 27  2 n ASN . 27  B 27  
B 28  2 n GLY . 28  B 28  
B 29  2 n LYS . 29  B 29  
B 30  2 n ILE . 30  B 30  
B 31  2 n ALA . 31  B 31  
B 32  2 n LYS . 32  B 32  
B 33  2 n ASP . 33  B 33  
B 34  2 n ALA . 34  B 34  
B 35  2 n LYS . 35  B 35  
B 36  2 n GLU . 36  B 36  
B 37  2 n THR . 37  B 37  
B 38  2 n LEU . 38  B 38  
B 39  2 n GLN . 39  B 39  
B 40  2 n GLU . 40  B 40  
B 41  2 n CYS . 41  B 41  
B 42  2 n VAL . 42  B 42  
B 43  2 n SER . 43  B 43  
B 44  2 n GLU . 44  B 44  
B 45  2 n PHE . 45  B 45  
B 46  2 n ILE . 46  B 46  
B 47  2 n SER . 47  B 47  
B 48  2 n PHE . 48  B 48  
B 49  2 n VAL . 49  B 49  
B 50  2 n THR . 50  B 50  
B 51  2 n SER . 51  B 51  
B 52  2 n GLU . 52  B 52  
B 53  2 n ALA . 53  B 53  
B 54  2 n SER . 54  B 54  
B 55  2 n ASP . 55  B 55  
B 56  2 n LYS . 56  B 56  
B 57  2 n CYS . 57  B 57  
B 58  2 n GLN . 58  B 58  
B 59  2 n LYS . 59  B 59  
B 60  2 n GLU . 60  B 60  
B 61  2 n LYS . 61  B 61  
B 62  2 n ARG . 62  B 62  
B 63  2 n LYS . 63  B 63  
B 64  2 n THR . 64  B 64  
B 65  2 n ILE . 65  B 65  
B 66  2 n ASN . 66  B 66  
B 67  2 n GLY . 67  B 67  
B 68  2 n ASP . 68  B 68  
B 69  2 n ASP . 69  B 69  
B 70  2 n LEU . 70  B 70  
B 71  2 n LEU . 71  B 71  
B 72  2 n TRP . 72  B 72  
B 73  2 n ALA . 73  B 73  
B 74  2 n MET . 74  B 74  
B 75  2 n ALA . 75  B 75  
B 76  2 n THR . 76  B 76  
B 77  2 n LEU . 77  B 77  
B 78  2 n GLY . 78  B 78  
B 79  2 n PHE . 79  B 79  
B 80  2 n GLU . 80  B 80  
B 81  2 n GLU . 81  B 81  
B 82  2 n TYR . 82  B 82  
B 83  2 n VAL . 83  B 83  
B 84  2 n ASP . 84  B 84  
B 85  2 n PRO . 85  B 85  
B 86  2 n LEU . 86  B 86  
B 87  2 n LYS . 87  B 87  
B 88  2 n ILE . 88  B 88  
B 89  2 n TYR . 89  B 89  
B 90  2 n LEU . 90  B 90  
B 91  2 n GLN . 91  B 91  
B 92  2 n LYS . 92  B 92  
B 93  2 n TYR . 93  B 93  
B 94  2 n ARG . 94  B 94  
B 95  2 n ASP . 95  B 95  
C 1   3 n ASN . 1   C 1   
C 2   3 n SER . 2   C 2   
C 3   3 n PHE . 3   C 3   
C 4   3 n HIS . 4   C 4   
C 5   3 n LEU . 5   C 5   
C 6   3 n LYS . 6   C 6   
C 7   3 n GLN . 7   C 7   
C 8   3 n CYS . 8   C 8   
C 9   3 n VAL . 9   C 9   
C 10  3 n LYS . 10  C 10  
C 11  3 n ARG . 11  C 11  
C 12  3 n TYR . 12  C 12  
C 13  3 n SER . 13  C 13  
C 14  3 n SER . 14  C 14  
C 15  3 n PHE . 15  C 15  
C 16  3 n ASP . 16  C 16  
C 17  3 n PHE . 17  C 17  
C 18  3 n LEU . 18  C 18  
C 19  3 n THR . 19  C 19  
C 20  3 n GLU . 20  C 20  
C 21  3 n ILE . 21  C 21  
C 22  3 n VAL . 22  C 22  
C 23  3 n ASN . 23  C 23  
C 24  3 n LYS . 24  C 24  
C 25  3 n VAL . 25  C 25  
C 26  3 n PRO . 26  C 26  
C 27  3 n ASP . 27  C 27  
C 28  3 n LEU . 28  C 28  
C 29  3 n GLY . 29  C 29  
C 30  3 n GLY . 30  C 30  
C 31  3 n GLY . 31  C 31  
C 32  3 n GLU . 32  C 32  
C 33  3 n SER . 33  C 33  
C 34  3 n CYS . 34  C 34  
C 35  3 n GLY . 35  C 35  
C 36  3 n ASP . 36  C 36  
C 37  3 n GLU . 37  C 37  
C 38  3 n ARG . 38  C 38  
C 39  3 n GLY . 39  C 39  
C 40  3 n LEU . 40  C 40  
C 41  3 n PRO . 41  C 41  
C 42  3 n ARG . 42  C 42  
C 43  3 n ARG . 43  C 43  
C 44  3 n ARG . 44  C 44  
C 45  3 n LYS . 45  C 45  
C 46  3 n PHE . 46  C 46  
C 47  3 n SER . 47  C 47  
C 48  3 n ASN . 48  C 48  
C 49  3 n GLY . 49  C 49  
C 50  3 n SER . 50  C 50  
C 51  3 n ASP . 51  C 51  
C 52  3 n PRO . 52  C 52  
C 53  3 n GLU . 53  C 53  
C 54  3 n ASN . 54  C 54  
C 55  3 n GLU . 55  C 55  
C 56  3 n GLU . 56  C 56  
C 57  3 n PRO . 57  C 57  
C 58  3 n ARG . 58  C 58  
C 59  3 n SER . 59  C 59  
C 60  3 n SER . 60  C 60  
C 61  3 n LYS . 61  C 61  
C 62  3 n MET . 62  C 62  
C 63  3 n PRO . 63  C 63  
C 64  3 n ILE . 64  C 64  
C 65  3 n ARG . 65  C 65  
C 66  3 n ASN . 66  C 66  
C 67  3 n LEU . 67  C 67  
C 68  3 n ASN . 68  C 68  
C 69  3 n THR . 69  C 69  
C 70  3 n SER . 70  C 70  
C 71  3 n PRO . 71  C 71  
C 72  3 n ARG . 72  C 72  
C 73  3 n GLY . 73  C 73  
C 74  3 n ARG . 74  C 74  
C 75  3 n GLY . 75  C 75  
C 76  3 n ARG . 76  C 76  
C 77  3 n GLY . 77  C 77  
C 78  3 n ARG . 78  C 78  
C 79  3 n GLY . 79  C 79  
C 80  3 n ARG . 80  C 80  
C 81  3 n GLY . 81  C 81  
C 82  3 n ARG . 82  C 82  
C 83  3 n GLY . 83  C 83  
C 84  3 n ARG . 84  C 84  
C 85  3 n PRO . 85  C 85  
C 86  3 n PRO . 86  C 86  
C 87  3 n THR . 87  C 87  
C 88  3 n LYS . 88  C 88  
C 89  3 n ARG . 89  C 89  
C 90  3 n LYS . 90  C 90  
C 91  3 n GLU . 91  C 91  
C 92  3 n ILE . 92  C 92  
C 93  3 n GLY . 93  C 93  
C 94  3 n TYR . 94  C 94  
C 95  3 n VAL . 95  C 95  
C 96  3 n GLN . 96  C 96  
C 97  3 n PHE . 97  C 97  
C 98  3 n GLU . 98  C 98  
C 99  3 n ASP . 99  C 99  
C 100 3 n GLU . 100 C 100 
C 101 3 n SER . 101 C 101 
C 102 3 n SER . 102 C 102 
C 103 3 n MET . 103 C 103 
C 104 3 n PHE . 104 C 104 
C 105 3 n ALA . 105 C 105 
C 106 3 n GLU . 106 C 106 
C 107 3 n GLN . 107 C 107 
C 108 3 n SER . 108 C 108 
C 109 3 n GLU . 109 C 109 
C 110 3 n PRO . 110 C 110 
C 111 3 n LEU . 111 C 111 
C 112 3 n PRO . 112 C 112 
C 113 3 n GLY . 113 C 113 
C 114 3 n ASP . 114 C 114 
C 115 3 n GLU . 115 C 115 
C 116 3 n ILE . 116 C 116 
C 117 3 n VAL . 117 C 117 
C 118 3 n PRO . 118 C 118 
C 119 3 n GLU . 119 C 119 
C 120 3 n THR . 120 C 120 
C 121 3 n ASN . 121 C 121 
C 122 3 n ARG . 122 C 122 
C 123 3 n GLY . 123 C 123 
C 124 3 n ASN . 124 C 124 
C 125 3 n GLU . 125 C 125 
C 126 3 n SER . 126 C 126 
C 127 3 n ILE . 127 C 127 
C 128 3 n PRO . 128 C 128 
C 129 3 n GLN . 129 C 129 
C 130 3 n SER . 130 C 130 
C 131 3 n SER . 131 C 131 
C 132 3 n HIS . 132 C 132 
C 133 3 n PRO . 133 C 133 
C 134 3 n VAL . 134 C 134 
C 135 3 n ALA . 135 C 135 
C 136 3 n GLU . 136 C 136 
C 137 3 n ALA . 137 C 137 
C 138 3 n PRO . 138 C 138 
C 139 3 n SER . 139 C 139 
C 140 3 n ALA . 140 C 140 
C 141 3 n ALA . 141 C 141 
C 142 3 n THR . 142 C 142 
C 143 3 n PRO . 143 C 143 
C 144 3 n ALA . 144 C 144 
C 145 3 n VAL . 145 C 145 
C 146 3 n THR . 146 C 146 
C 147 3 n SER . 147 C 147 
C 148 3 n LYS . 148 C 148 
C 149 3 n VAL . 149 C 149 
C 150 3 n GLU . 150 C 150 
C 151 3 n GLU . 151 C 151 
C 152 3 n ALA . 152 C 152 
D 1   4 n DC  . 1   D 1   
D 2   4 n DA  . 2   D 2   
D 3   4 n DC  . 3   D 3   
D 4   4 n DG  . 4   D 4   
D 5   4 n DC  . 5   D 5   
D 6   4 n DA  . 6   D 6   
D 7   4 n DC  . 7   D 7   
D 8   4 n DC  . 8   D 8   
D 9   4 n DA  . 9   D 9   
D 10  4 n DG  . 10  D 10  
D 11  4 n DA  . 11  D 11  
D 12  4 n DC  . 12  D 12  
D 13  4 n DC  . 13  D 13  
D 14  4 n DA  . 14  D 14  
D 15  4 n DC  . 15  D 15  
D 16  4 n DA  . 16  D 16  
D 17  4 n DC  . 17  D 17  
D 18  4 n DC  . 18  D 18  
D 19  4 n DA  . 19  D 19  
D 20  4 n DG  . 20  D 20  
D 21  4 n DA  . 21  D 21  
D 22  4 n DA  . 22  D 22  
D 23  4 n DA  . 23  D 23  
D 24  4 n DC  . 24  D 24  
D 25  4 n DA  . 25  D 25  
D 26  4 n DA  . 26  D 26  
D 27  4 n DA  . 27  D 27  
D 28  4 n DC  . 28  D 28  
D 29  4 n DA  . 29  D 29  
D 30  4 n DA  . 30  D 30  
D 31  4 n DA  . 31  D 31  
E 1   5 n DT  . 1   E 1   
E 2   5 n DT  . 2   E 2   
E 3   5 n DT  . 3   E 3   
E 4   5 n DG  . 4   E 4   
E 5   5 n DT  . 5   E 5   
E 6   5 n DT  . 6   E 6   
E 7   5 n DT  . 7   E 7   
E 8   5 n DG  . 8   E 8   
E 9   5 n DT  . 9   E 9   
E 10  5 n DT  . 10  E 10  
E 11  5 n DT  . 11  E 11  
E 12  5 n DC  . 12  E 12  
E 13  5 n DT  . 13  E 13  
E 14  5 n DG  . 14  E 14  
E 15  5 n DG  . 15  E 15  
E 16  5 n DT  . 16  E 16  
E 17  5 n DG  . 17  E 17  
E 18  5 n DT  . 18  E 18  
E 19  5 n DG  . 19  E 19  
E 20  5 n DG  . 20  E 20  
E 21  5 n DT  . 21  E 21  
E 22  5 n DC  . 22  E 22  
E 23  5 n DT  . 23  E 23  
E 24  5 n DG  . 24  E 24  
E 25  5 n DG  . 25  E 25  
E 26  5 n DT  . 26  E 26  
E 27  5 n DG  . 27  E 27  
E 28  5 n DC  . 28  E 28  
E 29  5 n DG  . 29  E 29  
E 30  5 n DT  . 30  E 30  
E 31  5 n DG  . 31  E 31  
#
_software.classification other
_software.date           ?
_software.description    "Structure prediction"
_software.name           AlphaFold
_software.pdbx_ordinal   1
_software.type           package
_software.version        "AlphaFold-beta-20231127 (927599d6-1efe-4fa9-85d2-a29f909d212e @ 2024-12-03 00:16:02)"
#
loop_
_struct_asym.entity_id
_struct_asym.id
1 A 
2 B 
3 C 
4 D 
5 E 
#
loop_
_atom_site.group_PDB
_atom_site.id
_atom_site.type_symbol
_atom_site.label_atom_id
_atom_site.label_alt_id
_atom_site.label_comp_id
_atom_site.label_asym_id
_atom_site.label_entity_id
_atom_site.label_seq_id
_atom_site.pdbx_PDB_ins_code
_atom_site.Cartn_x
_atom_site.Cartn_y
_atom_site.Cartn_z
_atom_site.occupancy
_atom_site.B_iso_or_equiv
_atom_site.auth_seq_id
_atom_site.auth_asym_id
_atom_site.pdbx_PDB_model_num
ATOM 1    N N     . MET A 1 1   ? 3.217   -46.052 -21.081 1.00 22.10 1   A 1 
ATOM 2    C CA    . MET A 1 1   ? 2.958   -44.903 -20.195 1.00 23.91 1   A 1 
ATOM 3    C C     . MET A 1 1   ? 1.449   -44.666 -20.133 1.00 25.78 1   A 1 
ATOM 4    O O     . MET A 1 1   ? 0.879   -44.344 -21.177 1.00 21.37 1   A 1 
ATOM 5    C CB    . MET A 1 1   ? 3.658   -43.645 -20.696 1.00 22.17 1   A 1 
ATOM 6    C CG    . MET A 1 1   ? 5.179   -43.715 -20.492 1.00 17.85 1   A 1 
ATOM 7    S SD    . MET A 1 1   ? 5.987   -42.169 -20.924 1.00 15.18 1   A 1 
ATOM 8    C CE    . MET A 1 1   ? 7.587   -42.427 -20.135 1.00 14.02 1   A 1 
ATOM 9    N N     . PRO A 1 2   ? 0.766   -44.879 -18.987 1.00 22.20 2   A 1 
ATOM 10   C CA    . PRO A 1 2   ? -0.668  -44.652 -18.879 1.00 24.15 2   A 1 
ATOM 11   C C     . PRO A 1 2   ? -0.935  -43.146 -18.914 1.00 24.44 2   A 1 
ATOM 12   O O     . PRO A 1 2   ? -0.429  -42.396 -18.082 1.00 21.73 2   A 1 
ATOM 13   C CB    . PRO A 1 2   ? -1.081  -45.324 -17.562 1.00 22.74 2   A 1 
ATOM 14   C CG    . PRO A 1 2   ? 0.178   -45.242 -16.701 1.00 21.98 2   A 1 
ATOM 15   C CD    . PRO A 1 2   ? 1.323   -45.325 -17.731 1.00 24.02 2   A 1 
ATOM 16   N N     . ARG A 1 3   ? -1.731  -42.662 -19.892 1.00 26.02 3   A 1 
ATOM 17   C CA    . ARG A 1 3   ? -2.153  -41.265 -19.956 1.00 27.72 3   A 1 
ATOM 18   C C     . ARG A 1 3   ? -3.102  -40.991 -18.790 1.00 26.91 3   A 1 
ATOM 19   O O     . ARG A 1 3   ? -4.163  -41.608 -18.718 1.00 25.07 3   A 1 
ATOM 20   C CB    . ARG A 1 3   ? -2.833  -40.952 -21.302 1.00 27.45 3   A 1 
ATOM 21   C CG    . ARG A 1 3   ? -1.846  -40.785 -22.453 1.00 24.89 3   A 1 
ATOM 22   C CD    . ARG A 1 3   ? -2.601  -40.431 -23.747 1.00 23.48 3   A 1 
ATOM 23   N NE    . ARG A 1 3   ? -1.683  -40.141 -24.864 1.00 21.82 3   A 1 
ATOM 24   C CZ    . ARG A 1 3   ? -2.025  -39.834 -26.109 1.00 20.38 3   A 1 
ATOM 25   N NH1   . ARG A 1 3   ? -3.282  -39.787 -26.477 1.00 18.87 3   A 1 
ATOM 26   N NH2   . ARG A 1 3   ? -1.124  -39.571 -26.995 1.00 16.98 3   A 1 
ATOM 27   N N     . CYS A 1 4   ? -2.773  -40.057 -17.919 1.00 26.30 4   A 1 
ATOM 28   C CA    . CYS A 1 4   ? -3.685  -39.580 -16.892 1.00 29.43 4   A 1 
ATOM 29   C C     . CYS A 1 4   ? -4.820  -38.780 -17.549 1.00 29.40 4   A 1 
ATOM 30   O O     . CYS A 1 4   ? -4.693  -37.586 -17.791 1.00 27.69 4   A 1 
ATOM 31   C CB    . CYS A 1 4   ? -2.913  -38.776 -15.842 1.00 28.89 4   A 1 
ATOM 32   S SG    . CYS A 1 4   ? -4.022  -38.389 -14.444 1.00 25.89 4   A 1 
ATOM 33   N N     . ASN A 1 5   ? -5.918  -39.462 -17.880 1.00 30.02 5   A 1 
ATOM 34   C CA    . ASN A 1 5   ? -7.048  -38.890 -18.617 1.00 32.47 5   A 1 
ATOM 35   C C     . ASN A 1 5   ? -7.849  -37.834 -17.839 1.00 31.19 5   A 1 
ATOM 36   O O     . ASN A 1 5   ? -8.611  -37.095 -18.464 1.00 28.97 5   A 1 
ATOM 37   C CB    . ASN A 1 5   ? -7.983  -40.029 -19.074 1.00 31.96 5   A 1 
ATOM 38   C CG    . ASN A 1 5   ? -7.648  -40.626 -20.427 1.00 27.91 5   A 1 
ATOM 39   O OD1   . ASN A 1 5   ? -6.892  -40.107 -21.220 1.00 28.00 5   A 1 
ATOM 40   N ND2   . ASN A 1 5   ? -8.246  -41.755 -20.756 1.00 29.12 5   A 1 
ATOM 41   N N     . LYS A 1 6   ? -7.744  -37.757 -16.506 1.00 25.76 6   A 1 
ATOM 42   C CA    . LYS A 1 6   ? -8.686  -36.963 -15.699 1.00 28.49 6   A 1 
ATOM 43   C C     . LYS A 1 6   ? -8.588  -35.448 -15.903 1.00 27.77 6   A 1 
ATOM 44   O O     . LYS A 1 6   ? -9.599  -34.770 -15.731 1.00 25.02 6   A 1 
ATOM 45   C CB    . LYS A 1 6   ? -8.546  -37.311 -14.209 1.00 27.38 6   A 1 
ATOM 46   C CG    . LYS A 1 6   ? -9.476  -38.465 -13.797 1.00 25.42 6   A 1 
ATOM 47   C CD    . LYS A 1 6   ? -9.470  -38.637 -12.278 1.00 23.65 6   A 1 
ATOM 48   C CE    . LYS A 1 6   ? -10.474 -39.698 -11.843 1.00 20.71 6   A 1 
ATOM 49   N NZ    . LYS A 1 6   ? -10.525 -39.853 -10.364 1.00 18.38 6   A 1 
ATOM 50   N N     . CYS A 1 7   ? -7.439  -34.902 -16.245 1.00 27.56 7   A 1 
ATOM 51   C CA    . CYS A 1 7   ? -7.261  -33.446 -16.300 1.00 30.97 7   A 1 
ATOM 52   C C     . CYS A 1 7   ? -7.854  -32.779 -17.556 1.00 29.90 7   A 1 
ATOM 53   O O     . CYS A 1 7   ? -7.810  -31.562 -17.660 1.00 28.47 7   A 1 
ATOM 54   C CB    . CYS A 1 7   ? -5.777  -33.112 -16.135 1.00 30.47 7   A 1 
ATOM 55   S SG    . CYS A 1 7   ? -5.172  -33.724 -14.522 1.00 29.25 7   A 1 
ATOM 56   N N     . LEU A 1 8   ? -8.410  -33.551 -18.505 1.00 26.13 8   A 1 
ATOM 57   C CA    . LEU A 1 8   ? -8.836  -33.024 -19.805 1.00 30.93 8   A 1 
ATOM 58   C C     . LEU A 1 8   ? -10.229 -32.369 -19.834 1.00 30.23 8   A 1 
ATOM 59   O O     . LEU A 1 8   ? -10.491 -31.615 -20.770 1.00 28.20 8   A 1 
ATOM 60   C CB    . LEU A 1 8   ? -8.780  -34.146 -20.854 1.00 29.51 8   A 1 
ATOM 61   C CG    . LEU A 1 8   ? -7.390  -34.380 -21.467 1.00 26.97 8   A 1 
ATOM 62   C CD1   . LEU A 1 8   ? -7.376  -35.698 -22.235 1.00 28.09 8   A 1 
ATOM 63   C CD2   . LEU A 1 8   ? -6.999  -33.257 -22.436 1.00 31.03 8   A 1 
ATOM 64   N N     . SER A 1 9   ? -11.147 -32.711 -18.916 1.00 28.61 9   A 1 
ATOM 65   C CA    . SER A 1 9   ? -12.577 -32.513 -19.210 1.00 33.32 9   A 1 
ATOM 66   C C     . SER A 1 9   ? -13.109 -31.092 -19.055 1.00 32.95 9   A 1 
ATOM 67   O O     . SER A 1 9   ? -13.955 -30.685 -19.850 1.00 31.01 9   A 1 
ATOM 68   C CB    . SER A 1 9   ? -13.445 -33.469 -18.391 1.00 32.05 9   A 1 
ATOM 69   O OG    . SER A 1 9   ? -13.329 -33.223 -17.007 1.00 30.36 9   A 1 
ATOM 70   N N     . GLU A 1 10  ? -12.719 -30.361 -18.024 1.00 28.04 10  A 1 
ATOM 71   C CA    . GLU A 1 10  ? -13.341 -29.061 -17.721 1.00 32.56 10  A 1 
ATOM 72   C C     . GLU A 1 10  ? -12.769 -27.950 -18.609 1.00 31.46 10  A 1 
ATOM 73   O O     . GLU A 1 10  ? -11.854 -27.216 -18.236 1.00 28.93 10  A 1 
ATOM 74   C CB    . GLU A 1 10  ? -13.288 -28.742 -16.218 1.00 30.77 10  A 1 
ATOM 75   C CG    . GLU A 1 10  ? -14.255 -29.628 -15.405 1.00 28.72 10  A 1 
ATOM 76   C CD    . GLU A 1 10  ? -14.302 -29.266 -13.911 1.00 27.38 10  A 1 
ATOM 77   O OE1   . GLU A 1 10  ? -15.295 -29.645 -13.262 1.00 26.86 10  A 1 
ATOM 78   O OE2   . GLU A 1 10  ? -13.332 -28.661 -13.405 1.00 28.85 10  A 1 
ATOM 79   N N     . ASN A 1 11  ? -13.358 -27.842 -19.789 1.00 30.87 11  A 1 
ATOM 80   C CA    . ASN A 1 11  ? -13.087 -26.830 -20.819 1.00 35.41 11  A 1 
ATOM 81   C C     . ASN A 1 11  ? -13.572 -25.407 -20.485 1.00 33.64 11  A 1 
ATOM 82   O O     . ASN A 1 11  ? -13.571 -24.558 -21.382 1.00 30.63 11  A 1 
ATOM 83   C CB    . ASN A 1 11  ? -13.727 -27.312 -22.133 1.00 33.43 11  A 1 
ATOM 84   C CG    . ASN A 1 11  ? -12.773 -27.969 -23.106 1.00 28.93 11  A 1 
ATOM 85   O OD1   . ASN A 1 11  ? -11.564 -27.924 -23.026 1.00 29.22 11  A 1 
ATOM 86   N ND2   . ASN A 1 11  ? -13.314 -28.585 -24.142 1.00 29.69 11  A 1 
ATOM 87   N N     . ASP A 1 12  ? -14.070 -25.143 -19.276 1.00 32.85 12  A 1 
ATOM 88   C CA    . ASP A 1 12  ? -14.726 -23.870 -18.993 1.00 37.63 12  A 1 
ATOM 89   C C     . ASP A 1 12  ? -13.775 -22.683 -19.184 1.00 35.52 12  A 1 
ATOM 90   O O     . ASP A 1 12  ? -12.705 -22.593 -18.572 1.00 32.96 12  A 1 
ATOM 91   C CB    . ASP A 1 12  ? -15.388 -23.868 -17.609 1.00 34.92 12  A 1 
ATOM 92   C CG    . ASP A 1 12  ? -16.879 -24.240 -17.625 1.00 30.34 12  A 1 
ATOM 93   O OD1   . ASP A 1 12  ? -17.501 -24.127 -18.694 1.00 29.67 12  A 1 
ATOM 94   O OD2   . ASP A 1 12  ? -17.374 -24.558 -16.527 1.00 30.23 12  A 1 
ATOM 95   N N     . SER A 1 13  ? -14.223 -21.758 -20.017 1.00 29.88 13  A 1 
ATOM 96   C CA    . SER A 1 13  ? -13.535 -20.537 -20.457 1.00 34.38 13  A 1 
ATOM 97   C C     . SER A 1 13  ? -13.464 -19.473 -19.359 1.00 33.08 13  A 1 
ATOM 98   O O     . SER A 1 13  ? -13.931 -18.343 -19.529 1.00 30.24 13  A 1 
ATOM 99   C CB    . SER A 1 13  ? -14.228 -20.006 -21.716 1.00 32.80 13  A 1 
ATOM 100  O OG    . SER A 1 13  ? -15.573 -19.677 -21.433 1.00 30.32 13  A 1 
ATOM 101  N N     . ALA A 1 14  ? -12.940 -19.829 -18.201 1.00 29.01 14  A 1 
ATOM 102  C CA    . ALA A 1 14  ? -12.693 -18.872 -17.134 1.00 31.68 14  A 1 
ATOM 103  C C     . ALA A 1 14  ? -11.664 -17.831 -17.593 1.00 30.71 14  A 1 
ATOM 104  O O     . ALA A 1 14  ? -10.666 -18.166 -18.224 1.00 28.64 14  A 1 
ATOM 105  C CB    . ALA A 1 14  ? -12.263 -19.628 -15.874 1.00 30.15 14  A 1 
ATOM 106  N N     . SER A 1 15  ? -11.917 -16.563 -17.262 1.00 31.91 15  A 1 
ATOM 107  C CA    . SER A 1 15  ? -11.153 -15.408 -17.734 1.00 34.18 15  A 1 
ATOM 108  C C     . SER A 1 15  ? -9.651  -15.490 -17.419 1.00 33.13 15  A 1 
ATOM 109  O O     . SER A 1 15  ? -9.255  -16.067 -16.409 1.00 31.39 15  A 1 
ATOM 110  C CB    . SER A 1 15  ? -11.721 -14.119 -17.128 1.00 33.45 15  A 1 
ATOM 111  O OG    . SER A 1 15  ? -11.653 -14.156 -15.715 1.00 30.62 15  A 1 
ATOM 112  N N     . GLU A 1 16  ? -8.854  -14.820 -18.238 1.00 29.10 16  A 1 
ATOM 113  C CA    . GLU A 1 16  ? -7.386  -14.778 -18.181 1.00 32.16 16  A 1 
ATOM 114  C C     . GLU A 1 16  ? -6.812  -14.529 -16.771 1.00 30.71 16  A 1 
ATOM 115  O O     . GLU A 1 16  ? -5.885  -15.221 -16.354 1.00 28.64 16  A 1 
ATOM 116  C CB    . GLU A 1 16  ? -6.883  -13.682 -19.143 1.00 31.32 16  A 1 
ATOM 117  C CG    . GLU A 1 16  ? -7.131  -14.041 -20.617 1.00 28.44 16  A 1 
ATOM 118  C CD    . GLU A 1 16  ? -6.662  -12.945 -21.591 1.00 26.13 16  A 1 
ATOM 119  O OE1   . GLU A 1 16  ? -6.169  -13.314 -22.679 1.00 25.39 16  A 1 
ATOM 120  O OE2   . GLU A 1 16  ? -6.824  -11.758 -21.243 1.00 27.77 16  A 1 
ATOM 121  N N     . ASP A 1 17  ? -7.424  -13.646 -16.000 1.00 29.64 17  A 1 
ATOM 122  C CA    . ASP A 1 17  ? -6.976  -13.352 -14.628 1.00 33.13 17  A 1 
ATOM 123  C C     . ASP A 1 17  ? -6.998  -14.576 -13.696 1.00 31.63 17  A 1 
ATOM 124  O O     . ASP A 1 17  ? -6.128  -14.747 -12.844 1.00 29.76 17  A 1 
ATOM 125  C CB    . ASP A 1 17  ? -7.862  -12.260 -14.011 1.00 32.36 17  A 1 
ATOM 126  C CG    . ASP A 1 17  ? -7.534  -10.846 -14.475 1.00 28.40 17  A 1 
ATOM 127  O OD1   . ASP A 1 17  ? -6.361  -10.605 -14.846 1.00 27.17 17  A 1 
ATOM 128  O OD2   . ASP A 1 17  ? -8.457  -10.009 -14.393 1.00 27.17 17  A 1 
ATOM 129  N N     . ARG A 1 18  ? -8.005  -15.458 -13.844 1.00 29.51 18  A 1 
ATOM 130  C CA    . ARG A 1 18  ? -8.025  -16.714 -13.092 1.00 30.86 18  A 1 
ATOM 131  C C     . ARG A 1 18  ? -6.935  -17.665 -13.565 1.00 29.44 18  A 1 
ATOM 132  O O     . ARG A 1 18  ? -6.490  -18.489 -12.772 1.00 27.00 18  A 1 
ATOM 133  C CB    . ARG A 1 18  ? -9.392  -17.412 -13.176 1.00 29.99 18  A 1 
ATOM 134  C CG    . ARG A 1 18  ? -10.400 -16.814 -12.194 1.00 27.20 18  A 1 
ATOM 135  C CD    . ARG A 1 18  ? -11.661 -17.681 -12.185 1.00 26.11 18  A 1 
ATOM 136  N NE    . ARG A 1 18  ? -12.674 -17.173 -11.255 1.00 24.50 18  A 1 
ATOM 137  C CZ    . ARG A 1 18  ? -13.840 -17.739 -10.985 1.00 22.40 18  A 1 
ATOM 138  N NH1   . ARG A 1 18  ? -14.192 -18.871 -11.539 1.00 21.04 18  A 1 
ATOM 139  N NH2   . ARG A 1 18  ? -14.665 -17.184 -10.161 1.00 19.83 18  A 1 
ATOM 140  N N     . HIS A 1 19  ? -6.532  -17.568 -14.808 1.00 27.01 19  A 1 
ATOM 141  C CA    . HIS A 1 19  ? -5.454  -18.389 -15.331 1.00 28.86 19  A 1 
ATOM 142  C C     . HIS A 1 19  ? -4.156  -18.051 -14.614 1.00 27.93 19  A 1 
ATOM 143  O O     . HIS A 1 19  ? -3.536  -18.960 -14.071 1.00 26.52 19  A 1 
ATOM 144  C CB    . HIS A 1 19  ? -5.366  -18.270 -16.855 1.00 28.76 19  A 1 
ATOM 145  C CG    . HIS A 1 19  ? -5.244  -19.612 -17.521 1.00 26.87 19  A 1 
ATOM 146  N ND1   . HIS A 1 19  ? -6.003  -20.727 -17.242 1.00 25.98 19  A 1 
ATOM 147  C CD2   . HIS A 1 19  ? -4.370  -19.970 -18.501 1.00 25.96 19  A 1 
ATOM 148  C CE1   . HIS A 1 19  ? -5.597  -21.726 -18.032 1.00 25.15 19  A 1 
ATOM 149  N NE2   . HIS A 1 19  ? -4.615  -21.306 -18.820 1.00 24.90 19  A 1 
ATOM 150  N N     . TRP A 1 20  ? -3.836  -16.771 -14.477 1.00 31.19 20  A 1 
ATOM 151  C CA    . TRP A 1 20  ? -2.669  -16.303 -13.719 1.00 28.56 20  A 1 
ATOM 152  C C     . TRP A 1 20  ? -2.643  -16.804 -12.277 1.00 27.54 20  A 1 
ATOM 153  O O     . TRP A 1 20  ? -1.648  -17.393 -11.848 1.00 25.20 20  A 1 
ATOM 154  C CB    . TRP A 1 20  ? -2.622  -14.777 -13.750 1.00 26.64 20  A 1 
ATOM 155  C CG    . TRP A 1 20  ? -1.972  -14.269 -14.978 1.00 24.01 20  A 1 
ATOM 156  C CD1   . TRP A 1 20  ? -2.588  -13.908 -16.123 1.00 20.85 20  A 1 
ATOM 157  C CD2   . TRP A 1 20  ? -0.533  -14.155 -15.219 1.00 22.08 20  A 1 
ATOM 158  N NE1   . TRP A 1 20  ? -1.645  -13.590 -17.083 1.00 19.36 20  A 1 
ATOM 159  C CE2   . TRP A 1 20  ? -0.362  -13.748 -16.557 1.00 20.31 20  A 1 
ATOM 160  C CE3   . TRP A 1 20  ? 0.605   -14.386 -14.428 1.00 22.90 20  A 1 
ATOM 161  C CZ2   . TRP A 1 20  ? 0.937   -13.598 -17.115 1.00 22.73 20  A 1 
ATOM 162  C CZ3   . TRP A 1 20  ? 1.894   -14.231 -14.979 1.00 23.04 20  A 1 
ATOM 163  C CH2   . TRP A 1 20  ? 2.047   -13.857 -16.301 1.00 23.54 20  A 1 
ATOM 164  N N     . HIS A 1 21  ? -3.739  -16.645 -11.544 1.00 29.14 21  A 1 
ATOM 165  C CA    . HIS A 1 21  ? -3.820  -17.163 -10.173 1.00 30.47 21  A 1 
ATOM 166  C C     . HIS A 1 21  ? -3.668  -18.683 -10.131 1.00 29.74 21  A 1 
ATOM 167  O O     . HIS A 1 21  ? -2.957  -19.196 -9.271  1.00 28.30 21  A 1 
ATOM 168  C CB    . HIS A 1 21  ? -5.123  -16.713 -9.503  1.00 30.19 21  A 1 
ATOM 169  C CG    . HIS A 1 21  ? -4.884  -15.632 -8.480  1.00 27.73 21  A 1 
ATOM 170  N ND1   . HIS A 1 21  ? -4.151  -15.768 -7.326  1.00 26.75 21  A 1 
ATOM 171  C CD2   . HIS A 1 21  ? -5.321  -14.338 -8.516  1.00 27.33 21  A 1 
ATOM 172  C CE1   . HIS A 1 21  ? -4.138  -14.591 -6.683  1.00 25.94 21  A 1 
ATOM 173  N NE2   . HIS A 1 21  ? -4.845  -13.687 -7.374  1.00 25.03 21  A 1 
ATOM 174  N N     . ARG A 1 22  ? -4.307  -19.400 -11.053 1.00 26.60 22  A 1 
ATOM 175  C CA    . ARG A 1 22  ? -4.241  -20.862 -11.080 1.00 27.00 22  A 1 
ATOM 176  C C     . ARG A 1 22  ? -2.844  -21.338 -11.468 1.00 26.43 22  A 1 
ATOM 177  O O     . ARG A 1 22  ? -2.370  -22.292 -10.864 1.00 24.63 22  A 1 
ATOM 178  C CB    . ARG A 1 22  ? -5.350  -21.410 -11.990 1.00 26.34 22  A 1 
ATOM 179  C CG    . ARG A 1 22  ? -5.789  -22.830 -11.578 1.00 23.33 22  A 1 
ATOM 180  C CD    . ARG A 1 22  ? -6.961  -23.284 -12.464 1.00 21.16 22  A 1 
ATOM 181  N NE    . ARG A 1 22  ? -7.606  -24.501 -11.956 1.00 19.82 22  A 1 
ATOM 182  C CZ    . ARG A 1 22  ? -8.650  -25.119 -12.494 1.00 17.38 22  A 1 
ATOM 183  N NH1   . ARG A 1 22  ? -9.196  -24.709 -13.602 1.00 16.35 22  A 1 
ATOM 184  N NH2   . ARG A 1 22  ? -9.182  -26.161 -11.923 1.00 15.09 22  A 1 
ATOM 185  N N     . THR A 1 23  ? -2.169  -20.657 -12.378 1.00 26.52 23  A 1 
ATOM 186  C CA    . THR A 1 23  ? -0.780  -20.965 -12.750 1.00 26.85 23  A 1 
ATOM 187  C C     . THR A 1 23  ? 0.171   -20.687 -11.600 1.00 26.17 23  A 1 
ATOM 188  O O     . THR A 1 23  ? 0.972   -21.554 -11.287 1.00 24.68 23  A 1 
ATOM 189  C CB    . THR A 1 23  ? -0.268  -20.217 -13.998 1.00 26.31 23  A 1 
ATOM 190  O OG1   . THR A 1 23  ? -1.264  -19.511 -14.671 1.00 24.79 23  A 1 
ATOM 191  C CG2   . THR A 1 23  ? 0.330   -21.184 -15.008 1.00 26.20 23  A 1 
ATOM 192  N N     . ALA A 1 24  ? 0.040   -19.565 -10.904 1.00 28.03 24  A 1 
ATOM 193  C CA    . ALA A 1 24  ? 0.866   -19.257 -9.739  1.00 28.06 24  A 1 
ATOM 194  C C     . ALA A 1 24  ? 0.644   -20.251 -8.581  1.00 27.62 24  A 1 
ATOM 195  O O     . ALA A 1 24  ? 1.593   -20.696 -7.947  1.00 26.48 24  A 1 
ATOM 196  C CB    . ALA A 1 24  ? 0.578   -17.818 -9.301  1.00 27.26 24  A 1 
ATOM 197  N N     . THR A 1 25  ? -0.614  -20.666 -8.344  1.00 27.31 25  A 1 
ATOM 198  C CA    . THR A 1 25  ? -0.937  -21.674 -7.316  1.00 26.34 25  A 1 
ATOM 199  C C     . THR A 1 25  ? -0.447  -23.070 -7.716  1.00 25.89 25  A 1 
ATOM 200  O O     . THR A 1 25  ? 0.021   -23.822 -6.868  1.00 24.20 25  A 1 
ATOM 201  C CB    . THR A 1 25  ? -2.438  -21.716 -7.015  1.00 25.76 25  A 1 
ATOM 202  O OG1   . THR A 1 25  ? -2.977  -20.438 -6.837  1.00 23.47 25  A 1 
ATOM 203  C CG2   . THR A 1 25  ? -2.747  -22.470 -5.722  1.00 24.67 25  A 1 
ATOM 204  N N     . LEU A 1 26  ? -0.519  -23.429 -9.006  1.00 26.52 26  A 1 
ATOM 205  C CA    . LEU A 1 26  ? 0.049   -24.674 -9.518  1.00 26.75 26  A 1 
ATOM 206  C C     . LEU A 1 26  ? 1.571   -24.688 -9.394  1.00 26.57 26  A 1 
ATOM 207  O O     . LEU A 1 26  ? 2.117   -25.692 -8.950  1.00 24.82 26  A 1 
ATOM 208  C CB    . LEU A 1 26  ? -0.392  -24.902 -10.977 1.00 25.10 26  A 1 
ATOM 209  C CG    . LEU A 1 26  ? -1.805  -25.490 -11.109 1.00 21.91 26  A 1 
ATOM 210  C CD1   . LEU A 1 26  ? -2.299  -25.339 -12.547 1.00 21.28 26  A 1 
ATOM 211  C CD2   . LEU A 1 26  ? -1.837  -26.973 -10.753 1.00 23.27 26  A 1 
ATOM 212  N N     . PHE A 1 27  ? 2.223   -23.571 -9.686  1.00 26.72 27  A 1 
ATOM 213  C CA    . PHE A 1 27  ? 3.662   -23.373 -9.488  1.00 27.23 27  A 1 
ATOM 214  C C     . PHE A 1 27  ? 4.071   -23.660 -8.045  1.00 27.92 27  A 1 
ATOM 215  O O     . PHE A 1 27  ? 4.932   -24.515 -7.805  1.00 25.86 27  A 1 
ATOM 216  C CB    . PHE A 1 27  ? 4.032   -21.937 -9.854  1.00 25.37 27  A 1 
ATOM 217  C CG    . PHE A 1 27  ? 4.902   -21.832 -11.071 1.00 22.27 27  A 1 
ATOM 218  C CD1   . PHE A 1 27  ? 6.288   -21.718 -10.922 1.00 20.56 27  A 1 
ATOM 219  C CD2   . PHE A 1 27  ? 4.330   -21.836 -12.351 1.00 20.97 27  A 1 
ATOM 220  C CE1   . PHE A 1 27  ? 7.104   -21.578 -12.040 1.00 19.14 27  A 1 
ATOM 221  C CE2   . PHE A 1 27  ? 5.142   -21.696 -13.483 1.00 18.96 27  A 1 
ATOM 222  C CZ    . PHE A 1 27  ? 6.526   -21.560 -13.324 1.00 18.96 27  A 1 
ATOM 223  N N     . MET A 1 28  ? 3.412   -23.013 -7.084  1.00 32.40 28  A 1 
ATOM 224  C CA    . MET A 1 28  ? 3.696   -23.197 -5.661  1.00 32.79 28  A 1 
ATOM 225  C C     . MET A 1 28  ? 3.453   -24.639 -5.204  1.00 33.89 28  A 1 
ATOM 226  O O     . MET A 1 28  ? 4.272   -25.211 -4.491  1.00 31.85 28  A 1 
ATOM 227  C CB    . MET A 1 28  ? 2.845   -22.225 -4.835  1.00 30.55 28  A 1 
ATOM 228  C CG    . MET A 1 28  ? 3.399   -20.791 -4.851  1.00 26.75 28  A 1 
ATOM 229  S SD    . MET A 1 28  ? 4.955   -20.596 -3.953  1.00 23.81 28  A 1 
ATOM 230  C CE    . MET A 1 28  ? 4.858   -18.824 -3.561  1.00 22.11 28  A 1 
ATOM 231  N N     . ASN A 1 29  ? 2.365   -25.272 -5.641  1.00 28.21 29  A 1 
ATOM 232  C CA    . ASN A 1 29  ? 2.055   -26.654 -5.264  1.00 28.04 29  A 1 
ATOM 233  C C     . ASN A 1 29  ? 3.017   -27.682 -5.876  1.00 27.28 29  A 1 
ATOM 234  O O     . ASN A 1 29  ? 3.326   -28.674 -5.212  1.00 25.11 29  A 1 
ATOM 235  C CB    . ASN A 1 29  ? 0.605   -26.973 -5.645  1.00 26.95 29  A 1 
ATOM 236  C CG    . ASN A 1 29  ? -0.406  -26.418 -4.651  1.00 23.14 29  A 1 
ATOM 237  O OD1   . ASN A 1 29  ? -0.167  -26.288 -3.470  1.00 22.67 29  A 1 
ATOM 238  N ND2   . ASN A 1 29  ? -1.601  -26.114 -5.108  1.00 23.04 29  A 1 
ATOM 239  N N     . CYS A 1 30  ? 3.493   -27.488 -7.104  1.00 30.29 30  A 1 
ATOM 240  C CA    . CYS A 1 30  ? 4.449   -28.400 -7.715  1.00 32.51 30  A 1 
ATOM 241  C C     . CYS A 1 30  ? 5.817   -28.343 -7.021  1.00 31.88 30  A 1 
ATOM 242  O O     . CYS A 1 30  ? 6.431   -29.386 -6.813  1.00 29.35 30  A 1 
ATOM 243  C CB    . CYS A 1 30  ? 4.578   -28.103 -9.218  1.00 30.48 30  A 1 
ATOM 244  S SG    . CYS A 1 30  ? 3.104   -28.711 -10.107 1.00 27.46 30  A 1 
ATOM 245  N N     . VAL A 1 31  ? 6.251   -27.157 -6.610  1.00 31.51 31  A 1 
ATOM 246  C CA    . VAL A 1 31  ? 7.526   -26.982 -5.897  1.00 33.23 31  A 1 
ATOM 247  C C     . VAL A 1 31  ? 7.446   -27.514 -4.462  1.00 32.07 31  A 1 
ATOM 248  O O     . VAL A 1 31  ? 8.377   -28.166 -3.998  1.00 29.80 31  A 1 
ATOM 249  C CB    . VAL A 1 31  ? 7.978   -25.508 -5.932  1.00 31.31 31  A 1 
ATOM 250  C CG1   . VAL A 1 31  ? 9.289   -25.299 -5.162  1.00 28.73 31  A 1 
ATOM 251  C CG2   . VAL A 1 31  ? 8.208   -25.033 -7.368  1.00 31.04 31  A 1 
ATOM 252  N N     . SER A 1 32  ? 6.328   -27.292 -3.751  1.00 32.67 32  A 1 
ATOM 253  C CA    . SER A 1 32  ? 6.200   -27.675 -2.340  1.00 33.78 32  A 1 
ATOM 254  C C     . SER A 1 32  ? 6.088   -29.179 -2.102  1.00 32.26 32  A 1 
ATOM 255  O O     . SER A 1 32  ? 6.557   -29.670 -1.074  1.00 29.33 32  A 1 
ATOM 256  C CB    . SER A 1 32  ? 5.002   -26.974 -1.697  1.00 31.57 32  A 1 
ATOM 257  O OG    . SER A 1 32  ? 3.779   -27.365 -2.278  1.00 29.90 32  A 1 
ATOM 258  N N     . ASN A 1 33  ? 5.474   -29.921 -3.023  1.00 27.62 33  A 1 
ATOM 259  C CA    . ASN A 1 33  ? 5.207   -31.346 -2.814  1.00 29.08 33  A 1 
ATOM 260  C C     . ASN A 1 33  ? 6.444   -32.249 -2.921  1.00 28.14 33  A 1 
ATOM 261  O O     . ASN A 1 33  ? 6.302   -33.457 -2.758  1.00 25.51 33  A 1 
ATOM 262  C CB    . ASN A 1 33  ? 4.069   -31.804 -3.727  1.00 27.43 33  A 1 
ATOM 263  C CG    . ASN A 1 33  ? 2.697   -31.525 -3.144  1.00 23.16 33  A 1 
ATOM 264  O OD1   . ASN A 1 33  ? 2.486   -31.384 -1.957  1.00 22.58 33  A 1 
ATOM 265  N ND2   . ASN A 1 33  ? 1.679   -31.498 -3.980  1.00 23.11 33  A 1 
ATOM 266  N N     . GLY A 1 34  ? 7.636   -31.691 -3.203  1.00 31.54 34  A 1 
ATOM 267  C CA    . GLY A 1 34  ? 8.876   -32.470 -3.195  1.00 31.30 34  A 1 
ATOM 268  C C     . GLY A 1 34  ? 8.907   -33.672 -4.137  1.00 30.71 34  A 1 
ATOM 269  O O     . GLY A 1 34  ? 9.793   -34.522 -4.013  1.00 28.65 34  A 1 
ATOM 270  N N     . THR A 1 35  ? 7.934   -33.781 -5.046  1.00 29.97 35  A 1 
ATOM 271  C CA    . THR A 1 35  ? 7.900   -34.858 -6.030  1.00 30.52 35  A 1 
ATOM 272  C C     . THR A 1 35  ? 9.036   -34.634 -7.014  1.00 29.42 35  A 1 
ATOM 273  O O     . THR A 1 35  ? 8.909   -33.890 -7.982  1.00 26.94 35  A 1 
ATOM 274  C CB    . THR A 1 35  ? 6.546   -34.972 -6.746  1.00 28.74 35  A 1 
ATOM 275  O OG1   . THR A 1 35  ? 5.986   -33.709 -7.021  1.00 26.68 35  A 1 
ATOM 276  C CG2   . THR A 1 35  ? 5.535   -35.724 -5.896  1.00 28.17 35  A 1 
ATOM 277  N N     . VAL A 1 36  ? 10.158  -35.307 -6.732  1.00 31.27 36  A 1 
ATOM 278  C CA    . VAL A 1 36  ? 11.224  -35.509 -7.699  1.00 34.29 36  A 1 
ATOM 279  C C     . VAL A 1 36  ? 10.584  -36.215 -8.887  1.00 33.33 36  A 1 
ATOM 280  O O     . VAL A 1 36  ? 10.161  -37.366 -8.771  1.00 31.97 36  A 1 
ATOM 281  C CB    . VAL A 1 36  ? 12.374  -36.339 -7.105  1.00 32.85 36  A 1 
ATOM 282  C CG1   . VAL A 1 36  ? 13.525  -36.480 -8.103  1.00 30.59 36  A 1 
ATOM 283  C CG2   . VAL A 1 36  ? 12.929  -35.690 -5.830  1.00 33.82 36  A 1 
ATOM 284  N N     . TYR A 1 37  ? 10.418  -35.504 -9.995  1.00 29.27 37  A 1 
ATOM 285  C CA    . TYR A 1 37  ? 9.917   -36.109 -11.218 1.00 30.64 37  A 1 
ATOM 286  C C     . TYR A 1 37  ? 11.003  -37.043 -11.773 1.00 29.74 37  A 1 
ATOM 287  O O     . TYR A 1 37  ? 11.792  -36.661 -12.626 1.00 28.33 37  A 1 
ATOM 288  C CB    . TYR A 1 37  ? 9.483   -35.023 -12.210 1.00 29.98 37  A 1 
ATOM 289  C CG    . TYR A 1 37  ? 8.136   -34.392 -11.932 1.00 29.89 37  A 1 
ATOM 290  C CD1   . TYR A 1 37  ? 6.959   -34.988 -12.443 1.00 30.43 37  A 1 
ATOM 291  C CD2   . TYR A 1 37  ? 8.033   -33.209 -11.189 1.00 31.59 37  A 1 
ATOM 292  C CE1   . TYR A 1 37  ? 5.705   -34.400 -12.220 1.00 29.34 37  A 1 
ATOM 293  C CE2   . TYR A 1 37  ? 6.782   -32.604 -10.959 1.00 28.04 37  A 1 
ATOM 294  C CZ    . TYR A 1 37  ? 5.611   -33.202 -11.487 1.00 27.18 37  A 1 
ATOM 295  O OH    . TYR A 1 37  ? 4.390   -32.610 -11.280 1.00 25.65 37  A 1 
ATOM 296  N N     . GLU A 1 38  ? 11.026  -38.283 -11.276 1.00 29.59 38  A 1 
ATOM 297  C CA    . GLU A 1 38  ? 11.948  -39.334 -11.718 1.00 32.83 38  A 1 
ATOM 298  C C     . GLU A 1 38  ? 11.816  -39.661 -13.212 1.00 31.96 38  A 1 
ATOM 299  O O     . GLU A 1 38  ? 12.790  -40.051 -13.843 1.00 30.63 38  A 1 
ATOM 300  C CB    . GLU A 1 38  ? 11.694  -40.638 -10.944 1.00 32.46 38  A 1 
ATOM 301  C CG    . GLU A 1 38  ? 12.164  -40.623 -9.482  1.00 29.43 38  A 1 
ATOM 302  C CD    . GLU A 1 38  ? 12.068  -42.017 -8.835  1.00 27.08 38  A 1 
ATOM 303  O OE1   . GLU A 1 38  ? 12.938  -42.326 -7.984  1.00 26.21 38  A 1 
ATOM 304  O OE2   . GLU A 1 38  ? 11.145  -42.778 -9.190  1.00 27.14 38  A 1 
ATOM 305  N N     . GLU A 1 39  ? 10.607  -39.516 -13.798 1.00 29.67 39  A 1 
ATOM 306  C CA    . GLU A 1 39  ? 10.311  -40.117 -15.104 1.00 32.28 39  A 1 
ATOM 307  C C     . GLU A 1 39  ? 11.090  -39.517 -16.292 1.00 30.53 39  A 1 
ATOM 308  O O     . GLU A 1 39  ? 11.236  -40.188 -17.317 1.00 28.90 39  A 1 
ATOM 309  C CB    . GLU A 1 39  ? 8.812   -40.055 -15.418 1.00 31.73 39  A 1 
ATOM 310  C CG    . GLU A 1 39  ? 7.958   -41.036 -14.615 1.00 29.00 39  A 1 
ATOM 311  C CD    . GLU A 1 39  ? 6.555   -41.227 -15.232 1.00 27.34 39  A 1 
ATOM 312  O OE1   . GLU A 1 39  ? 5.996   -42.334 -15.075 1.00 26.52 39  A 1 
ATOM 313  O OE2   . GLU A 1 39  ? 6.059   -40.301 -15.916 1.00 27.33 39  A 1 
ATOM 314  N N     . ALA A 1 40  ? 11.589  -38.282 -16.193 1.00 35.38 40  A 1 
ATOM 315  C CA    . ALA A 1 40  ? 12.347  -37.671 -17.286 1.00 36.24 40  A 1 
ATOM 316  C C     . ALA A 1 40  ? 13.820  -38.145 -17.329 1.00 34.63 40  A 1 
ATOM 317  O O     . ALA A 1 40  ? 14.719  -37.369 -17.675 1.00 32.84 40  A 1 
ATOM 318  C CB    . ALA A 1 40  ? 12.176  -36.159 -17.270 1.00 34.42 40  A 1 
ATOM 319  N N     . VAL A 1 41  ? 14.062  -39.415 -17.002 1.00 33.71 41  A 1 
ATOM 320  C CA    . VAL A 1 41  ? 15.332  -40.090 -17.290 1.00 35.48 41  A 1 
ATOM 321  C C     . VAL A 1 41  ? 15.351  -40.407 -18.785 1.00 34.03 41  A 1 
ATOM 322  O O     . VAL A 1 41  ? 14.955  -41.476 -19.239 1.00 32.13 41  A 1 
ATOM 323  C CB    . VAL A 1 41  ? 15.550  -41.335 -16.408 1.00 33.47 41  A 1 
ATOM 324  C CG1   . VAL A 1 41  ? 16.955  -41.906 -16.640 1.00 31.39 41  A 1 
ATOM 325  C CG2   . VAL A 1 41  ? 15.421  -41.010 -14.930 1.00 34.53 41  A 1 
ATOM 326  N N     . GLY A 1 42  ? 15.781  -39.434 -19.581 1.00 34.52 42  A 1 
ATOM 327  C CA    . GLY A 1 42  ? 16.186  -39.708 -20.951 1.00 35.76 42  A 1 
ATOM 328  C C     . GLY A 1 42  ? 17.291  -40.769 -20.976 1.00 35.26 42  A 1 
ATOM 329  O O     . GLY A 1 42  ? 18.056  -40.891 -20.028 1.00 33.79 42  A 1 
ATOM 330  N N     . ARG A 1 43  ? 17.390  -41.522 -22.080 1.00 32.32 43  A 1 
ATOM 331  C CA    . ARG A 1 43  ? 18.329  -42.658 -22.226 1.00 37.92 43  A 1 
ATOM 332  C C     . ARG A 1 43  ? 19.774  -42.380 -21.799 1.00 37.25 43  A 1 
ATOM 333  O O     . ARG A 1 43  ? 20.455  -43.307 -21.393 1.00 34.38 43  A 1 
ATOM 334  C CB    . ARG A 1 43  ? 18.357  -43.121 -23.690 1.00 35.71 43  A 1 
ATOM 335  C CG    . ARG A 1 43  ? 17.319  -44.195 -24.015 1.00 32.78 43  A 1 
ATOM 336  C CD    . ARG A 1 43  ? 17.519  -44.658 -25.461 1.00 30.08 43  A 1 
ATOM 337  N NE    . ARG A 1 43  ? 16.640  -45.783 -25.800 1.00 28.70 43  A 1 
ATOM 338  C CZ    . ARG A 1 43  ? 16.559  -46.378 -26.993 1.00 25.38 43  A 1 
ATOM 339  N NH1   . ARG A 1 43  ? 17.268  -45.964 -28.005 1.00 25.10 43  A 1 
ATOM 340  N NH2   . ARG A 1 43  ? 15.768  -47.384 -27.172 1.00 25.28 43  A 1 
ATOM 341  N N     . GLU A 1 44  ? 20.234  -41.144 -21.934 1.00 39.34 44  A 1 
ATOM 342  C CA    . GLU A 1 44  ? 21.632  -40.757 -21.686 1.00 42.99 44  A 1 
ATOM 343  C C     . GLU A 1 44  ? 21.897  -40.268 -20.243 1.00 43.18 44  A 1 
ATOM 344  O O     . GLU A 1 44  ? 22.930  -39.674 -19.978 1.00 40.16 44  A 1 
ATOM 345  C CB    . GLU A 1 44  ? 22.099  -39.761 -22.742 1.00 39.78 44  A 1 
ATOM 346  C CG    . GLU A 1 44  ? 22.131  -40.385 -24.139 1.00 37.15 44  A 1 
ATOM 347  C CD    . GLU A 1 44  ? 22.711  -39.462 -25.218 1.00 33.53 44  A 1 
ATOM 348  O OE1   . GLU A 1 44  ? 23.046  -40.007 -26.294 1.00 31.31 44  A 1 
ATOM 349  O OE2   . GLU A 1 44  ? 22.764  -38.240 -24.978 1.00 31.93 44  A 1 
ATOM 350  N N     . GLY A 1 45  ? 20.966  -40.498 -19.292 1.00 37.61 45  A 1 
ATOM 351  C CA    . GLY A 1 45  ? 21.206  -40.182 -17.881 1.00 38.46 45  A 1 
ATOM 352  C C     . GLY A 1 45  ? 21.234  -38.693 -17.520 1.00 38.55 45  A 1 
ATOM 353  O O     . GLY A 1 45  ? 21.561  -38.340 -16.395 1.00 36.87 45  A 1 
ATOM 354  N N     . CYS A 1 46  ? 20.878  -37.805 -18.473 1.00 45.41 46  A 1 
ATOM 355  C CA    . CYS A 1 46  ? 20.802  -36.376 -18.215 1.00 46.83 46  A 1 
ATOM 356  C C     . CYS A 1 46  ? 19.539  -36.046 -17.406 1.00 46.98 46  A 1 
ATOM 357  O O     . CYS A 1 46  ? 18.425  -36.098 -17.933 1.00 43.78 46  A 1 
ATOM 358  C CB    . CYS A 1 46  ? 20.854  -35.623 -19.542 1.00 43.47 46  A 1 
ATOM 359  S SG    . CYS A 1 46  ? 22.487  -35.854 -20.328 1.00 39.25 46  A 1 
ATOM 360  N N     . TRP A 1 47  ? 19.698  -35.659 -16.127 1.00 50.47 47  A 1 
ATOM 361  C CA    . TRP A 1 47  ? 18.622  -35.201 -15.249 1.00 48.96 47  A 1 
ATOM 362  C C     . TRP A 1 47  ? 18.176  -33.802 -15.690 1.00 48.42 47  A 1 
ATOM 363  O O     . TRP A 1 47  ? 18.677  -32.781 -15.218 1.00 46.14 47  A 1 
ATOM 364  C CB    . TRP A 1 47  ? 19.084  -35.220 -13.792 1.00 46.07 47  A 1 
ATOM 365  C CG    . TRP A 1 47  ? 19.368  -36.580 -13.215 1.00 42.92 47  A 1 
ATOM 366  C CD1   . TRP A 1 47  ? 20.345  -37.420 -13.596 1.00 39.23 47  A 1 
ATOM 367  C CD2   . TRP A 1 47  ? 18.653  -37.271 -12.125 1.00 40.90 47  A 1 
ATOM 368  N NE1   . TRP A 1 47  ? 20.306  -38.583 -12.836 1.00 34.61 47  A 1 
ATOM 369  C CE2   . TRP A 1 47  ? 19.282  -38.521 -11.922 1.00 36.17 47  A 1 
ATOM 370  C CE3   . TRP A 1 47  ? 17.560  -36.922 -11.314 1.00 37.61 47  A 1 
ATOM 371  C CZ2   . TRP A 1 47  ? 18.834  -39.423 -10.917 1.00 36.19 47  A 1 
ATOM 372  C CZ3   . TRP A 1 47  ? 17.117  -37.819 -10.309 1.00 36.43 47  A 1 
ATOM 373  C CH2   . TRP A 1 47  ? 17.738  -39.050 -10.121 1.00 37.27 47  A 1 
ATOM 374  N N     . ALA A 1 48  ? 17.221  -33.742 -16.636 1.00 60.74 48  A 1 
ATOM 375  C CA    . ALA A 1 48  ? 16.621  -32.480 -17.042 1.00 62.53 48  A 1 
ATOM 376  C C     . ALA A 1 48  ? 15.442  -32.164 -16.115 1.00 63.66 48  A 1 
ATOM 377  O O     . ALA A 1 48  ? 14.426  -32.844 -16.144 1.00 60.77 48  A 1 
ATOM 378  C CB    . ALA A 1 48  ? 16.216  -32.562 -18.515 1.00 57.38 48  A 1 
ATOM 379  N N     . ARG A 1 49  ? 15.559  -31.104 -15.306 1.00 66.58 49  A 1 
ATOM 380  C CA    . ARG A 1 49  ? 14.442  -30.618 -14.493 1.00 69.27 49  A 1 
ATOM 381  C C     . ARG A 1 49  ? 13.271  -30.251 -15.395 1.00 71.18 49  A 1 
ATOM 382  O O     . ARG A 1 49  ? 13.449  -29.557 -16.396 1.00 67.67 49  A 1 
ATOM 383  C CB    . ARG A 1 49  ? 14.899  -29.452 -13.607 1.00 64.90 49  A 1 
ATOM 384  C CG    . ARG A 1 49  ? 13.789  -28.965 -12.665 1.00 58.23 49  A 1 
ATOM 385  C CD    . ARG A 1 49  ? 14.318  -27.954 -11.651 1.00 58.66 49  A 1 
ATOM 386  N NE    . ARG A 1 49  ? 13.221  -27.371 -10.872 1.00 53.74 49  A 1 
ATOM 387  C CZ    . ARG A 1 49  ? 13.239  -26.970 -9.611  1.00 46.91 49  A 1 
ATOM 388  N NH1   . ARG A 1 49  ? 14.301  -27.074 -8.859  1.00 45.75 49  A 1 
ATOM 389  N NH2   . ARG A 1 49  ? 12.178  -26.437 -9.089  1.00 45.80 49  A 1 
ATOM 390  N N     . LEU A 1 50  ? 12.063  -30.721 -15.051 1.00 70.46 50  A 1 
ATOM 391  C CA    . LEU A 1 50  ? 10.860  -30.386 -15.799 1.00 72.87 50  A 1 
ATOM 392  C C     . LEU A 1 50  ? 10.497  -28.910 -15.619 1.00 74.71 50  A 1 
ATOM 393  O O     . LEU A 1 50  ? 10.862  -28.266 -14.635 1.00 71.67 50  A 1 
ATOM 394  C CB    . LEU A 1 50  ? 9.707   -31.315 -15.407 1.00 67.96 50  A 1 
ATOM 395  C CG    . LEU A 1 50  ? 9.890   -32.770 -15.867 1.00 64.14 50  A 1 
ATOM 396  C CD1   . LEU A 1 50  ? 8.744   -33.638 -15.349 1.00 58.67 50  A 1 
ATOM 397  C CD2   . LEU A 1 50  ? 9.917   -32.908 -17.389 1.00 59.94 50  A 1 
ATOM 398  N N     . CYS A 1 51  ? 9.775   -28.359 -16.600 1.00 77.38 51  A 1 
ATOM 399  C CA    . CYS A 1 51  ? 9.236   -27.007 -16.536 1.00 77.92 51  A 1 
ATOM 400  C C     . CYS A 1 51  ? 8.250   -26.890 -15.377 1.00 76.17 51  A 1 
ATOM 401  O O     . CYS A 1 51  ? 7.255   -27.607 -15.345 1.00 72.19 51  A 1 
ATOM 402  C CB    . CYS A 1 51  ? 8.567   -26.707 -17.879 1.00 77.95 51  A 1 
ATOM 403  S SG    . CYS A 1 51  ? 7.693   -25.117 -17.861 1.00 77.14 51  A 1 
ATOM 404  N N     . ASP A 1 52  ? 8.462   -25.932 -14.490 1.00 74.60 52  A 1 
ATOM 405  C CA    . ASP A 1 52  ? 7.579   -25.669 -13.357 1.00 71.97 52  A 1 
ATOM 406  C C     . ASP A 1 52  ? 6.186   -25.180 -13.814 1.00 71.57 52  A 1 
ATOM 407  O O     . ASP A 1 52  ? 5.204   -25.347 -13.102 1.00 66.41 52  A 1 
ATOM 408  C CB    . ASP A 1 52  ? 8.252   -24.650 -12.419 1.00 68.00 52  A 1 
ATOM 409  C CG    . ASP A 1 52  ? 9.596   -25.113 -11.829 1.00 66.65 52  A 1 
ATOM 410  O OD1   . ASP A 1 52  ? 9.717   -26.282 -11.408 1.00 60.50 52  A 1 
ATOM 411  O OD2   . ASP A 1 52  ? 10.537  -24.294 -11.775 1.00 61.18 52  A 1 
ATOM 412  N N     . GLY A 1 53  ? 6.063   -24.603 -15.016 1.00 73.50 53  A 1 
ATOM 413  C CA    . GLY A 1 53  ? 4.798   -24.123 -15.577 1.00 70.55 53  A 1 
ATOM 414  C C     . GLY A 1 53  ? 3.887   -25.210 -16.142 1.00 70.56 53  A 1 
ATOM 415  O O     . GLY A 1 53  ? 2.677   -25.178 -15.923 1.00 65.60 53  A 1 
ATOM 416  N N     . CYS A 1 54  ? 4.435   -26.179 -16.898 1.00 73.70 54  A 1 
ATOM 417  C CA    . CYS A 1 54  ? 3.642   -27.232 -17.532 1.00 75.10 54  A 1 
ATOM 418  C C     . CYS A 1 54  ? 3.890   -28.640 -16.976 1.00 75.23 54  A 1 
ATOM 419  O O     . CYS A 1 54  ? 3.140   -29.557 -17.317 1.00 69.75 54  A 1 
ATOM 420  C CB    . CYS A 1 54  ? 3.846   -27.182 -19.052 1.00 71.99 54  A 1 
ATOM 421  S SG    . CYS A 1 54  ? 5.536   -27.680 -19.523 1.00 74.91 54  A 1 
ATOM 422  N N     . CYS A 1 55  ? 4.924   -28.834 -16.181 1.00 78.09 55  A 1 
ATOM 423  C CA    . CYS A 1 55  ? 5.318   -30.097 -15.547 1.00 77.19 55  A 1 
ATOM 424  C C     . CYS A 1 55  ? 5.450   -31.287 -16.522 1.00 78.97 55  A 1 
ATOM 425  O O     . CYS A 1 55  ? 5.351   -32.435 -16.115 1.00 72.90 55  A 1 
ATOM 426  C CB    . CYS A 1 55  ? 4.388   -30.390 -14.357 1.00 72.11 55  A 1 
ATOM 427  S SG    . CYS A 1 55  ? 4.382   -28.986 -13.193 1.00 64.35 55  A 1 
ATOM 428  N N     . THR A 1 56  ? 5.633   -31.014 -17.818 1.00 77.72 56  A 1 
ATOM 429  C CA    . THR A 1 56  ? 5.635   -32.052 -18.863 1.00 79.65 56  A 1 
ATOM 430  C C     . THR A 1 56  ? 6.844   -31.985 -19.794 1.00 81.45 56  A 1 
ATOM 431  O O     . THR A 1 56  ? 7.252   -33.005 -20.337 1.00 77.20 56  A 1 
ATOM 432  C CB    . THR A 1 56  ? 4.366   -31.978 -19.722 1.00 75.17 56  A 1 
ATOM 433  O OG1   . THR A 1 56  ? 4.151   -30.666 -20.197 1.00 69.68 56  A 1 
ATOM 434  C CG2   . THR A 1 56  ? 3.112   -32.399 -18.971 1.00 69.79 56  A 1 
ATOM 435  N N     . VAL A 1 57  ? 7.403   -30.799 -19.993 1.00 78.43 57  A 1 
ATOM 436  C CA    . VAL A 1 57  ? 8.518   -30.554 -20.916 1.00 78.54 57  A 1 
ATOM 437  C C     . VAL A 1 57  ? 9.762   -30.177 -20.114 1.00 79.78 57  A 1 
ATOM 438  O O     . VAL A 1 57  ? 9.636   -29.440 -19.136 1.00 76.91 57  A 1 
ATOM 439  C CB    . VAL A 1 57  ? 8.146   -29.475 -21.945 1.00 74.47 57  A 1 
ATOM 440  C CG1   . VAL A 1 57  ? 9.221   -29.307 -23.020 1.00 67.33 57  A 1 
ATOM 441  C CG2   . VAL A 1 57  ? 6.838   -29.811 -22.674 1.00 69.76 57  A 1 
ATOM 442  N N     . PRO A 1 58  ? 10.965  -30.627 -20.504 1.00 76.95 58  A 1 
ATOM 443  C CA    . PRO A 1 58  ? 12.202  -30.164 -19.879 1.00 77.14 58  A 1 
ATOM 444  C C     . PRO A 1 58  ? 12.353  -28.644 -19.940 1.00 77.01 58  A 1 
ATOM 445  O O     . PRO A 1 58  ? 12.060  -28.020 -20.964 1.00 76.39 58  A 1 
ATOM 446  C CB    . PRO A 1 58  ? 13.335  -30.875 -20.621 1.00 75.60 58  A 1 
ATOM 447  C CG    . PRO A 1 58  ? 12.664  -32.129 -21.166 1.00 71.39 58  A 1 
ATOM 448  C CD    . PRO A 1 58  ? 11.244  -31.647 -21.483 1.00 77.49 58  A 1 
ATOM 449  N N     . SER A 1 59  ? 12.820  -28.040 -18.842 1.00 78.05 59  A 1 
ATOM 450  C CA    . SER A 1 59  ? 13.130  -26.616 -18.781 1.00 77.77 59  A 1 
ATOM 451  C C     . SER A 1 59  ? 14.334  -26.268 -19.666 1.00 76.70 59  A 1 
ATOM 452  O O     . SER A 1 59  ? 15.272  -27.051 -19.792 1.00 75.17 59  A 1 
ATOM 453  C CB    . SER A 1 59  ? 13.360  -26.177 -17.330 1.00 76.83 59  A 1 
ATOM 454  O OG    . SER A 1 59  ? 14.355  -26.962 -16.711 1.00 67.56 59  A 1 
ATOM 455  N N     . VAL A 1 60  ? 14.285  -25.080 -20.272 1.00 80.04 60  A 1 
ATOM 456  C CA    . VAL A 1 60  ? 15.381  -24.544 -21.095 1.00 79.64 60  A 1 
ATOM 457  C C     . VAL A 1 60  ? 15.923  -23.212 -20.582 1.00 79.99 60  A 1 
ATOM 458  O O     . VAL A 1 60  ? 17.038  -22.832 -20.918 1.00 76.83 60  A 1 
ATOM 459  C CB    . VAL A 1 60  ? 14.982  -24.411 -22.573 1.00 77.93 60  A 1 
ATOM 460  C CG1   . VAL A 1 60  ? 14.654  -25.791 -23.176 1.00 67.90 60  A 1 
ATOM 461  C CG2   . VAL A 1 60  ? 13.785  -23.487 -22.791 1.00 71.41 60  A 1 
ATOM 462  N N     . VAL A 1 61  ? 15.144  -22.523 -19.749 1.00 80.13 61  A 1 
ATOM 463  C CA    . VAL A 1 61  ? 15.545  -21.278 -19.091 1.00 80.53 61  A 1 
ATOM 464  C C     . VAL A 1 61  ? 15.191  -21.305 -17.610 1.00 80.61 61  A 1 
ATOM 465  O O     . VAL A 1 61  ? 14.253  -21.986 -17.207 1.00 79.16 61  A 1 
ATOM 466  C CB    . VAL A 1 61  ? 14.941  -20.023 -19.766 1.00 78.80 61  A 1 
ATOM 467  C CG1   . VAL A 1 61  ? 15.399  -19.890 -21.215 1.00 65.80 61  A 1 
ATOM 468  C CG2   . VAL A 1 61  ? 13.408  -20.001 -19.730 1.00 69.97 61  A 1 
ATOM 469  N N     . TYR A 1 62  ? 15.934  -20.558 -16.807 1.00 76.92 62  A 1 
ATOM 470  C CA    . TYR A 1 62  ? 15.596  -20.234 -15.430 1.00 77.13 62  A 1 
ATOM 471  C C     . TYR A 1 62  ? 15.314  -18.741 -15.312 1.00 78.49 62  A 1 
ATOM 472  O O     . TYR A 1 62  ? 16.155  -17.922 -15.697 1.00 75.70 62  A 1 
ATOM 473  C CB    . TYR A 1 62  ? 16.725  -20.667 -14.500 1.00 74.12 62  A 1 
ATOM 474  C CG    . TYR A 1 62  ? 16.496  -20.290 -13.055 1.00 70.45 62  A 1 
ATOM 475  C CD1   . TYR A 1 62  ? 17.193  -19.227 -12.469 1.00 65.32 62  A 1 
ATOM 476  C CD2   . TYR A 1 62  ? 15.563  -21.010 -12.284 1.00 65.55 62  A 1 
ATOM 477  C CE1   . TYR A 1 62  ? 16.988  -18.898 -11.111 1.00 61.06 62  A 1 
ATOM 478  C CE2   . TYR A 1 62  ? 15.341  -20.689 -10.946 1.00 63.23 62  A 1 
ATOM 479  C CZ    . TYR A 1 62  ? 16.063  -19.636 -10.352 1.00 67.77 62  A 1 
ATOM 480  O OH    . TYR A 1 62  ? 15.864  -19.330 -9.019  1.00 66.54 62  A 1 
ATOM 481  N N     . CYS A 1 63  ? 14.133  -18.370 -14.800 1.00 76.55 63  A 1 
ATOM 482  C CA    . CYS A 1 63  ? 13.774  -16.992 -14.506 1.00 77.10 63  A 1 
ATOM 483  C C     . CYS A 1 63  ? 14.136  -16.681 -13.051 1.00 76.07 63  A 1 
ATOM 484  O O     . CYS A 1 63  ? 13.594  -17.296 -12.129 1.00 75.23 63  A 1 
ATOM 485  C CB    . CYS A 1 63  ? 12.287  -16.779 -14.780 1.00 77.19 63  A 1 
ATOM 486  S SG    . CYS A 1 63  ? 11.855  -15.048 -14.423 1.00 75.33 63  A 1 
ATOM 487  N N     . ARG A 1 64  ? 15.033  -15.727 -12.830 1.00 73.15 64  A 1 
ATOM 488  C CA    . ARG A 1 64  ? 15.468  -15.342 -11.479 1.00 70.92 64  A 1 
ATOM 489  C C     . ARG A 1 64  ? 14.358  -14.665 -10.676 1.00 68.44 64  A 1 
ATOM 490  O O     . ARG A 1 64  ? 14.217  -14.946 -9.492  1.00 63.80 64  A 1 
ATOM 491  C CB    . ARG A 1 64  ? 16.688  -14.417 -11.551 1.00 67.34 64  A 1 
ATOM 492  C CG    . ARG A 1 64  ? 17.970  -15.170 -11.953 1.00 62.68 64  A 1 
ATOM 493  C CD    . ARG A 1 64  ? 19.158  -14.204 -11.959 1.00 61.63 64  A 1 
ATOM 494  N NE    . ARG A 1 64  ? 20.421  -14.898 -12.201 1.00 53.67 64  A 1 
ATOM 495  C CZ    . ARG A 1 64  ? 21.587  -14.323 -12.363 1.00 49.18 64  A 1 
ATOM 496  N NH1   . ARG A 1 64  ? 21.738  -13.028 -12.349 1.00 46.44 64  A 1 
ATOM 497  N NH2   . ARG A 1 64  ? 22.659  -15.039 -12.540 1.00 46.37 64  A 1 
ATOM 498  N N     . ALA A 1 65  ? 13.584  -13.789 -11.311 1.00 69.08 65  A 1 
ATOM 499  C CA    . ALA A 1 65  ? 12.522  -13.041 -10.645 1.00 67.61 65  A 1 
ATOM 500  C C     . ALA A 1 65  ? 11.392  -13.950 -10.144 1.00 67.58 65  A 1 
ATOM 501  O O     . ALA A 1 65  ? 10.924  -13.784 -9.016  1.00 63.33 65  A 1 
ATOM 502  C CB    . ALA A 1 65  ? 12.005  -11.978 -11.606 1.00 64.60 65  A 1 
ATOM 503  N N     . ASP A 1 66  ? 11.008  -14.952 -10.946 1.00 65.78 66  A 1 
ATOM 504  C CA    . ASP A 1 66  ? 9.965   -15.919 -10.589 1.00 64.11 66  A 1 
ATOM 505  C C     . ASP A 1 66  ? 10.517  -17.151 -9.846  1.00 64.77 66  A 1 
ATOM 506  O O     . ASP A 1 66  ? 9.739   -17.978 -9.375  1.00 60.83 66  A 1 
ATOM 507  C CB    . ASP A 1 66  ? 9.206   -16.334 -11.863 1.00 59.84 66  A 1 
ATOM 508  C CG    . ASP A 1 66  ? 8.529   -15.150 -12.577 1.00 56.94 66  A 1 
ATOM 509  O OD1   . ASP A 1 66  ? 7.995   -14.257 -11.880 1.00 53.20 66  A 1 
ATOM 510  O OD2   . ASP A 1 66  ? 8.561   -15.131 -13.829 1.00 52.96 66  A 1 
ATOM 511  N N     . SER A 1 67  ? 11.840  -17.276 -9.731  1.00 67.16 67  A 1 
ATOM 512  C CA    . SER A 1 67  ? 12.527  -18.461 -9.196  1.00 68.35 67  A 1 
ATOM 513  C C     . SER A 1 67  ? 12.054  -19.762 -9.856  1.00 69.87 67  A 1 
ATOM 514  O O     . SER A 1 67  ? 11.819  -20.763 -9.174  1.00 65.67 67  A 1 
ATOM 515  C CB    . SER A 1 67  ? 12.441  -18.514 -7.666  1.00 64.94 67  A 1 
ATOM 516  O OG    . SER A 1 67  ? 13.036  -17.359 -7.103  1.00 59.58 67  A 1 
ATOM 517  N N     . ALA A 1 68  ? 11.863  -19.737 -11.186 1.00 70.40 68  A 1 
ATOM 518  C CA    . ALA A 1 68  ? 11.181  -20.785 -11.920 1.00 71.61 68  A 1 
ATOM 519  C C     . ALA A 1 68  ? 11.988  -21.320 -13.108 1.00 72.38 68  A 1 
ATOM 520  O O     . ALA A 1 68  ? 12.568  -20.548 -13.885 1.00 72.58 68  A 1 
ATOM 521  C CB    . ALA A 1 68  ? 9.829   -20.249 -12.382 1.00 68.79 68  A 1 
ATOM 522  N N     . TYR A 1 69  ? 11.968  -22.639 -13.276 1.00 78.26 69  A 1 
ATOM 523  C CA    . TYR A 1 69  ? 12.520  -23.334 -14.435 1.00 78.20 69  A 1 
ATOM 524  C C     . TYR A 1 69  ? 11.430  -23.471 -15.502 1.00 79.57 69  A 1 
ATOM 525  O O     . TYR A 1 69  ? 10.399  -24.096 -15.268 1.00 76.63 69  A 1 
ATOM 526  C CB    . TYR A 1 69  ? 13.048  -24.701 -14.012 1.00 76.34 69  A 1 
ATOM 527  C CG    . TYR A 1 69  ? 14.204  -24.644 -13.037 1.00 74.07 69  A 1 
ATOM 528  C CD1   . TYR A 1 69  ? 15.519  -24.777 -13.494 1.00 66.29 69  A 1 
ATOM 529  C CD2   . TYR A 1 69  ? 13.971  -24.468 -11.659 1.00 67.25 69  A 1 
ATOM 530  C CE1   . TYR A 1 69  ? 16.594  -24.754 -12.594 1.00 64.52 69  A 1 
ATOM 531  C CE2   . TYR A 1 69  ? 15.033  -24.433 -10.753 1.00 64.74 69  A 1 
ATOM 532  C CZ    . TYR A 1 69  ? 16.348  -24.588 -11.215 1.00 71.83 69  A 1 
ATOM 533  O OH    . TYR A 1 69  ? 17.401  -24.567 -10.328 1.00 69.92 69  A 1 
ATOM 534  N N     . LEU A 1 70  ? 11.650  -22.893 -16.686 1.00 75.61 70  A 1 
ATOM 535  C CA    . LEU A 1 70  ? 10.640  -22.809 -17.732 1.00 75.72 70  A 1 
ATOM 536  C C     . LEU A 1 70  ? 11.101  -23.475 -19.033 1.00 75.85 70  A 1 
ATOM 537  O O     . LEU A 1 70  ? 12.256  -23.353 -19.450 1.00 76.57 70  A 1 
ATOM 538  C CB    . LEU A 1 70  ? 10.234  -21.341 -17.954 1.00 74.30 70  A 1 
ATOM 539  C CG    . LEU A 1 70  ? 9.667   -20.624 -16.710 1.00 75.13 70  A 1 
ATOM 540  C CD1   . LEU A 1 70  ? 9.377   -19.160 -17.022 1.00 69.99 70  A 1 
ATOM 541  C CD2   . LEU A 1 70  ? 8.381   -21.282 -16.227 1.00 70.23 70  A 1 
ATOM 542  N N     . CYS A 1 71  ? 10.162  -24.162 -19.719 1.00 83.05 71  A 1 
ATOM 543  C CA    . CYS A 1 71  ? 10.357  -24.537 -21.114 1.00 83.69 71  A 1 
ATOM 544  C C     . CYS A 1 71  ? 10.156  -23.310 -22.019 1.00 83.80 71  A 1 
ATOM 545  O O     . CYS A 1 71  ? 9.527   -22.337 -21.631 1.00 81.64 71  A 1 
ATOM 546  C CB    . CYS A 1 71  ? 9.426   -25.697 -21.484 1.00 81.63 71  A 1 
ATOM 547  S SG    . CYS A 1 71  ? 7.686   -25.181 -21.616 1.00 80.34 71  A 1 
ATOM 548  N N     . ALA A 1 72  ? 10.616  -23.391 -23.277 1.00 82.03 72  A 1 
ATOM 549  C CA    . ALA A 1 72  ? 10.527  -22.278 -24.224 1.00 81.10 72  A 1 
ATOM 550  C C     . ALA A 1 72  ? 9.092   -21.750 -24.425 1.00 81.63 72  A 1 
ATOM 551  O O     . ALA A 1 72  ? 8.886   -20.543 -24.553 1.00 79.49 72  A 1 
ATOM 552  C CB    . ALA A 1 72  ? 11.128  -22.729 -25.557 1.00 79.10 72  A 1 
ATOM 553  N N     . SER A 1 73  ? 8.089   -22.644 -24.435 1.00 79.25 73  A 1 
ATOM 554  C CA    . SER A 1 73  ? 6.683   -22.255 -24.581 1.00 79.35 73  A 1 
ATOM 555  C C     . SER A 1 73  ? 6.151   -21.518 -23.351 1.00 79.64 73  A 1 
ATOM 556  O O     . SER A 1 73  ? 5.505   -20.482 -23.498 1.00 78.23 73  A 1 
ATOM 557  C CB    . SER A 1 73  ? 5.827   -23.487 -24.872 1.00 77.59 73  A 1 
ATOM 558  O OG    . SER A 1 73  ? 4.490   -23.114 -25.136 1.00 66.77 73  A 1 
ATOM 559  N N     . CYS A 1 74  ? 6.420   -22.016 -22.140 1.00 71.99 74  A 1 
ATOM 560  C CA    . CYS A 1 74  ? 5.988   -21.376 -20.898 1.00 72.16 74  A 1 
ATOM 561  C C     . CYS A 1 74  ? 6.720   -20.054 -20.657 1.00 71.55 74  A 1 
ATOM 562  O O     . CYS A 1 74  ? 6.086   -19.078 -20.279 1.00 70.89 74  A 1 
ATOM 563  C CB    . CYS A 1 74  ? 6.162   -22.339 -19.724 1.00 71.92 74  A 1 
ATOM 564  S SG    . CYS A 1 74  ? 5.025   -23.753 -19.882 1.00 70.24 74  A 1 
ATOM 565  N N     . ASP A 1 75  ? 8.017   -19.987 -20.960 1.00 80.74 75  A 1 
ATOM 566  C CA    . ASP A 1 75  ? 8.796   -18.749 -20.911 1.00 79.81 75  A 1 
ATOM 567  C C     . ASP A 1 75  ? 8.194   -17.671 -21.821 1.00 79.48 75  A 1 
ATOM 568  O O     . ASP A 1 75  ? 7.919   -16.555 -21.381 1.00 77.22 75  A 1 
ATOM 569  C CB    . ASP A 1 75  ? 10.254  -19.041 -21.306 1.00 79.07 75  A 1 
ATOM 570  C CG    . ASP A 1 75  ? 11.105  -17.771 -21.348 1.00 76.42 75  A 1 
ATOM 571  O OD1   . ASP A 1 75  ? 11.262  -17.128 -20.300 1.00 67.77 75  A 1 
ATOM 572  O OD2   . ASP A 1 75  ? 11.602  -17.400 -22.434 1.00 68.02 75  A 1 
ATOM 573  N N     . ALA A 1 76  ? 7.889   -18.030 -23.078 1.00 77.89 76  A 1 
ATOM 574  C CA    . ALA A 1 76  ? 7.269   -17.106 -24.016 1.00 76.34 76  A 1 
ATOM 575  C C     . ALA A 1 76  ? 5.895   -16.627 -23.537 1.00 76.32 76  A 1 
ATOM 576  O O     . ALA A 1 76  ? 5.607   -15.435 -23.617 1.00 74.71 76  A 1 
ATOM 577  C CB    . ALA A 1 76  ? 7.189   -17.772 -25.390 1.00 74.84 76  A 1 
ATOM 578  N N     . GLN A 1 77  ? 5.033   -17.514 -23.011 1.00 74.11 77  A 1 
ATOM 579  C CA    . GLN A 1 77  ? 3.700   -17.153 -22.525 1.00 73.03 77  A 1 
ATOM 580  C C     . GLN A 1 77  ? 3.742   -16.257 -21.276 1.00 73.89 77  A 1 
ATOM 581  O O     . GLN A 1 77  ? 3.052   -15.237 -21.231 1.00 71.23 77  A 1 
ATOM 582  C CB    . GLN A 1 77  ? 2.889   -18.415 -22.236 1.00 70.08 77  A 1 
ATOM 583  C CG    . GLN A 1 77  ? 2.426   -19.099 -23.531 1.00 64.42 77  A 1 
ATOM 584  C CD    . GLN A 1 77  ? 1.670   -20.404 -23.262 1.00 60.02 77  A 1 
ATOM 585  O OE1   . GLN A 1 77  ? 1.424   -20.819 -22.145 1.00 53.92 77  A 1 
ATOM 586  N NE2   . GLN A 1 77  ? 1.253   -21.089 -24.304 1.00 50.96 77  A 1 
ATOM 587  N N     . ILE A 1 78  ? 4.559   -16.615 -20.284 1.00 66.07 78  A 1 
ATOM 588  C CA    . ILE A 1 78  ? 4.648   -15.890 -19.015 1.00 66.49 78  A 1 
ATOM 589  C C     . ILE A 1 78  ? 5.276   -14.512 -19.233 1.00 66.15 78  A 1 
ATOM 590  O O     . ILE A 1 78  ? 4.721   -13.497 -18.810 1.00 64.33 78  A 1 
ATOM 591  C CB    . ILE A 1 78  ? 5.411   -16.742 -17.976 1.00 64.14 78  A 1 
ATOM 592  C CG1   . ILE A 1 78  ? 4.541   -17.960 -17.582 1.00 61.62 78  A 1 
ATOM 593  C CG2   . ILE A 1 78  ? 5.773   -15.928 -16.730 1.00 61.63 78  A 1 
ATOM 594  C CD1   . ILE A 1 78  ? 5.287   -19.020 -16.780 1.00 56.77 78  A 1 
ATOM 595  N N     . HIS A 1 79  ? 6.384   -14.455 -19.953 1.00 74.53 79  A 1 
ATOM 596  C CA    . HIS A 1 79  ? 7.120   -13.201 -20.144 1.00 75.52 79  A 1 
ATOM 597  C C     . HIS A 1 79  ? 6.562   -12.310 -21.265 1.00 73.17 79  A 1 
ATOM 598  O O     . HIS A 1 79  ? 6.920   -11.133 -21.332 1.00 69.07 79  A 1 
ATOM 599  C CB    . HIS A 1 79  ? 8.612   -13.512 -20.300 1.00 75.52 79  A 1 
ATOM 600  C CG    . HIS A 1 79  ? 9.199   -14.169 -19.076 1.00 77.23 79  A 1 
ATOM 601  N ND1   . HIS A 1 79  ? 9.689   -15.448 -18.982 1.00 69.20 79  A 1 
ATOM 602  C CD2   . HIS A 1 79  ? 9.328   -13.611 -17.839 1.00 71.15 79  A 1 
ATOM 603  C CE1   . HIS A 1 79  ? 10.093  -15.662 -17.732 1.00 73.99 79  A 1 
ATOM 604  N NE2   . HIS A 1 79  ? 9.895   -14.566 -16.999 1.00 74.83 79  A 1 
ATOM 605  N N     . ALA A 1 80  ? 5.642   -12.810 -22.099 1.00 72.76 80  A 1 
ATOM 606  C CA    . ALA A 1 80  ? 4.891   -11.969 -23.030 1.00 71.21 80  A 1 
ATOM 607  C C     . ALA A 1 80  ? 3.652   -11.305 -22.403 1.00 69.66 80  A 1 
ATOM 608  O O     . ALA A 1 80  ? 3.114   -10.365 -22.983 1.00 64.58 80  A 1 
ATOM 609  C CB    . ALA A 1 80  ? 4.516   -12.782 -24.268 1.00 68.46 80  A 1 
ATOM 610  N N     . ALA A 1 81  ? 3.203   -11.755 -21.221 1.00 58.62 81  A 1 
ATOM 611  C CA    . ALA A 1 81  ? 1.945   -11.311 -20.632 1.00 57.25 81  A 1 
ATOM 612  C C     . ALA A 1 81  ? 1.920   -9.824  -20.257 1.00 58.29 81  A 1 
ATOM 613  O O     . ALA A 1 81  ? 0.894   -9.151  -20.377 1.00 55.46 81  A 1 
ATOM 614  C CB    . ALA A 1 81  ? 1.676   -12.165 -19.401 1.00 53.12 81  A 1 
ATOM 615  N N     . ASN A 1 82  ? 3.044   -9.295  -19.787 1.00 54.50 82  A 1 
ATOM 616  C CA    . ASN A 1 82  ? 3.178   -7.876  -19.500 1.00 54.42 82  A 1 
ATOM 617  C C     . ASN A 1 82  ? 4.632   -7.404  -19.612 1.00 56.41 82  A 1 
ATOM 618  O O     . ASN A 1 82  ? 5.595   -8.168  -19.620 1.00 53.20 82  A 1 
ATOM 619  C CB    . ASN A 1 82  ? 2.541   -7.556  -18.135 1.00 50.02 82  A 1 
ATOM 620  C CG    . ASN A 1 82  ? 3.310   -8.157  -16.977 1.00 43.80 82  A 1 
ATOM 621  O OD1   . ASN A 1 82  ? 4.438   -7.794  -16.713 1.00 41.74 82  A 1 
ATOM 622  N ND2   . ASN A 1 82  ? 2.722   -9.094  -16.263 1.00 42.16 82  A 1 
ATOM 623  N N     . ARG A 1 83  ? 4.791   -6.090  -19.668 1.00 60.29 83  A 1 
ATOM 624  C CA    . ARG A 1 83  ? 6.100   -5.468  -19.859 1.00 60.69 83  A 1 
ATOM 625  C C     . ARG A 1 83  ? 7.064   -5.654  -18.684 1.00 60.12 83  A 1 
ATOM 626  O O     . ARG A 1 83  ? 8.275   -5.607  -18.878 1.00 56.96 83  A 1 
ATOM 627  C CB    . ARG A 1 83  ? 5.863   -3.989  -20.134 1.00 56.16 83  A 1 
ATOM 628  C CG    . ARG A 1 83  ? 7.134   -3.338  -20.650 1.00 51.03 83  A 1 
ATOM 629  C CD    . ARG A 1 83  ? 6.848   -1.867  -20.920 1.00 47.32 83  A 1 
ATOM 630  N NE    . ARG A 1 83  ? 8.013   -1.274  -21.518 1.00 40.90 83  A 1 
ATOM 631  C CZ    . ARG A 1 83  ? 8.091   -0.048  -21.962 1.00 35.62 83  A 1 
ATOM 632  N NH1   . ARG A 1 83  ? 7.099   0.789   -21.815 1.00 32.79 83  A 1 
ATOM 633  N NH2   . ARG A 1 83  ? 9.163   0.323   -22.581 1.00 32.51 83  A 1 
ATOM 634  N N     . VAL A 1 84  ? 6.548   -5.811  -17.481 1.00 55.14 84  A 1 
ATOM 635  C CA    . VAL A 1 84  ? 7.381   -6.066  -16.295 1.00 57.04 84  A 1 
ATOM 636  C C     . VAL A 1 84  ? 7.956   -7.474  -16.379 1.00 59.62 84  A 1 
ATOM 637  O O     . VAL A 1 84  ? 9.172   -7.636  -16.304 1.00 56.84 84  A 1 
ATOM 638  C CB    . VAL A 1 84  ? 6.604   -5.840  -14.993 1.00 52.36 84  A 1 
ATOM 639  C CG1   . VAL A 1 84  ? 7.476   -6.111  -13.765 1.00 45.88 84  A 1 
ATOM 640  C CG2   . VAL A 1 84  ? 6.085   -4.404  -14.911 1.00 46.70 84  A 1 
ATOM 641  N N     . ALA A 1 85  ? 7.104   -8.460  -16.668 1.00 58.65 85  A 1 
ATOM 642  C CA    . ALA A 1 85  ? 7.531   -9.835  -16.881 1.00 60.51 85  A 1 
ATOM 643  C C     . ALA A 1 85  ? 8.555   -9.955  -18.023 1.00 61.82 85  A 1 
ATOM 644  O O     . ALA A 1 85  ? 9.558   -10.647 -17.875 1.00 63.08 85  A 1 
ATOM 645  C CB    . ALA A 1 85  ? 6.293   -10.696 -17.131 1.00 59.30 85  A 1 
ATOM 646  N N     . SER A 1 86  ? 8.389   -9.210  -19.129 1.00 72.79 86  A 1 
ATOM 647  C CA    . SER A 1 86  ? 9.345   -9.254  -20.251 1.00 73.11 86  A 1 
ATOM 648  C C     . SER A 1 86  ? 10.758  -8.772  -19.898 1.00 74.84 86  A 1 
ATOM 649  O O     . SER A 1 86  ? 11.707  -9.081  -20.617 1.00 72.33 86  A 1 
ATOM 650  C CB    . SER A 1 86  ? 8.804   -8.474  -21.448 1.00 69.99 86  A 1 
ATOM 651  O OG    . SER A 1 86  ? 8.861   -7.068  -21.263 1.00 62.73 86  A 1 
ATOM 652  N N     . ARG A 1 87  ? 10.909  -8.030  -18.795 1.00 67.63 87  A 1 
ATOM 653  C CA    . ARG A 1 87  ? 12.196  -7.535  -18.294 1.00 68.43 87  A 1 
ATOM 654  C C     . ARG A 1 87  ? 12.877  -8.512  -17.325 1.00 70.54 87  A 1 
ATOM 655  O O     . ARG A 1 87  ? 14.011  -8.242  -16.937 1.00 66.21 87  A 1 
ATOM 656  C CB    . ARG A 1 87  ? 12.016  -6.173  -17.602 1.00 63.24 87  A 1 
ATOM 657  C CG    . ARG A 1 87  ? 11.624  -5.043  -18.565 1.00 58.73 87  A 1 
ATOM 658  C CD    . ARG A 1 87  ? 11.401  -3.774  -17.722 1.00 56.31 87  A 1 
ATOM 659  N NE    . ARG A 1 87  ? 11.071  -2.581  -18.529 1.00 48.94 87  A 1 
ATOM 660  C CZ    . ARG A 1 87  ? 10.801  -1.386  -18.019 1.00 44.67 87  A 1 
ATOM 661  N NH1   . ARG A 1 87  ? 10.803  -1.163  -16.734 1.00 41.88 87  A 1 
ATOM 662  N NH2   . ARG A 1 87  ? 10.528  -0.381  -18.777 1.00 40.76 87  A 1 
ATOM 663  N N     . HIS A 1 88  ? 12.225  -9.588  -16.942 1.00 69.56 88  A 1 
ATOM 664  C CA    . HIS A 1 88  ? 12.814  -10.568 -16.036 1.00 72.15 88  A 1 
ATOM 665  C C     . HIS A 1 88  ? 14.095  -11.154 -16.647 1.00 73.42 88  A 1 
ATOM 666  O O     . HIS A 1 88  ? 14.123  -11.565 -17.811 1.00 71.88 88  A 1 
ATOM 667  C CB    . HIS A 1 88  ? 11.817  -11.673 -15.679 1.00 69.46 88  A 1 
ATOM 668  C CG    . HIS A 1 88  ? 10.676  -11.234 -14.803 1.00 66.78 88  A 1 
ATOM 669  N ND1   . HIS A 1 88  ? 9.634   -12.041 -14.387 1.00 60.44 88  A 1 
ATOM 670  C CD2   . HIS A 1 88  ? 10.461  -10.006 -14.232 1.00 60.49 88  A 1 
ATOM 671  C CE1   . HIS A 1 88  ? 8.826   -11.328 -13.595 1.00 61.18 88  A 1 
ATOM 672  N NE2   . HIS A 1 88  ? 9.293   -10.076 -13.482 1.00 63.05 88  A 1 
ATOM 673  N N     . GLU A 1 89  ? 15.164  -11.188 -15.844 1.00 78.41 89  A 1 
ATOM 674  C CA    . GLU A 1 89  ? 16.406  -11.805 -16.259 1.00 79.26 89  A 1 
ATOM 675  C C     . GLU A 1 89  ? 16.227  -13.323 -16.327 1.00 80.74 89  A 1 
ATOM 676  O O     . GLU A 1 89  ? 15.806  -13.958 -15.356 1.00 76.42 89  A 1 
ATOM 677  C CB    . GLU A 1 89  ? 17.542  -11.405 -15.315 1.00 74.16 89  A 1 
ATOM 678  C CG    . GLU A 1 89  ? 18.913  -11.777 -15.886 1.00 63.39 89  A 1 
ATOM 679  C CD    . GLU A 1 89  ? 20.075  -11.559 -14.893 1.00 58.75 89  A 1 
ATOM 680  O OE1   . GLU A 1 89  ? 21.159  -12.100 -15.150 1.00 51.00 89  A 1 
ATOM 681  O OE2   . GLU A 1 89  ? 19.857  -10.947 -13.829 1.00 50.33 89  A 1 
ATOM 682  N N     . ARG A 1 90  ? 16.539  -13.904 -17.480 1.00 72.60 90  A 1 
ATOM 683  C CA    . ARG A 1 90  ? 16.457  -15.338 -17.719 1.00 72.73 90  A 1 
ATOM 684  C C     . ARG A 1 90  ? 17.824  -15.901 -18.072 1.00 72.25 90  A 1 
ATOM 685  O O     . ARG A 1 90  ? 18.517  -15.359 -18.930 1.00 70.17 90  A 1 
ATOM 686  C CB    . ARG A 1 90  ? 15.426  -15.627 -18.824 1.00 71.06 90  A 1 
ATOM 687  C CG    . ARG A 1 90  ? 13.998  -15.397 -18.332 1.00 71.50 90  A 1 
ATOM 688  C CD    . ARG A 1 90  ? 13.035  -15.174 -19.496 1.00 71.01 90  A 1 
ATOM 689  N NE    . ARG A 1 90  ? 13.154  -13.814 -20.018 1.00 69.74 90  A 1 
ATOM 690  C CZ    . ARG A 1 90  ? 12.496  -13.334 -21.060 1.00 68.67 90  A 1 
ATOM 691  N NH1   . ARG A 1 90  ? 11.718  -14.094 -21.783 1.00 60.68 90  A 1 
ATOM 692  N NH2   . ARG A 1 90  ? 12.603  -12.084 -21.385 1.00 67.74 90  A 1 
ATOM 693  N N     . VAL A 1 91  ? 18.195  -17.002 -17.431 1.00 74.70 91  A 1 
ATOM 694  C CA    . VAL A 1 91  ? 19.448  -17.716 -17.674 1.00 75.55 91  A 1 
ATOM 695  C C     . VAL A 1 91  ? 19.150  -18.937 -18.534 1.00 76.20 91  A 1 
ATOM 696  O O     . VAL A 1 91  ? 18.283  -19.737 -18.201 1.00 74.81 91  A 1 
ATOM 697  C CB    . VAL A 1 91  ? 20.139  -18.098 -16.357 1.00 72.13 91  A 1 
ATOM 698  C CG1   . VAL A 1 91  ? 21.494  -18.764 -16.614 1.00 62.00 91  A 1 
ATOM 699  C CG2   . VAL A 1 91  ? 20.382  -16.859 -15.483 1.00 63.58 91  A 1 
ATOM 700  N N     . LEU A 1 92  ? 19.853  -19.095 -19.663 1.00 74.94 92  A 1 
ATOM 701  C CA    . LEU A 1 92  ? 19.734  -20.283 -20.497 1.00 74.24 92  A 1 
ATOM 702  C C     . LEU A 1 92  ? 20.328  -21.496 -19.782 1.00 72.69 92  A 1 
ATOM 703  O O     . LEU A 1 92  ? 21.502  -21.495 -19.412 1.00 70.15 92  A 1 
ATOM 704  C CB    . LEU A 1 92  ? 20.418  -20.045 -21.854 1.00 71.29 92  A 1 
ATOM 705  C CG    . LEU A 1 92  ? 19.540  -19.271 -22.853 1.00 64.80 92  A 1 
ATOM 706  C CD1   . LEU A 1 92  ? 20.391  -18.645 -23.952 1.00 58.33 92  A 1 
ATOM 707  C CD2   . LEU A 1 92  ? 18.518  -20.195 -23.510 1.00 59.62 92  A 1 
ATOM 708  N N     . LEU A 1 93  ? 19.520  -22.551 -19.644 1.00 68.94 93  A 1 
ATOM 709  C CA    . LEU A 1 93  ? 19.947  -23.857 -19.183 1.00 66.45 93  A 1 
ATOM 710  C C     . LEU A 1 93  ? 20.575  -24.594 -20.367 1.00 64.24 93  A 1 
ATOM 711  O O     . LEU A 1 93  ? 19.939  -25.424 -21.021 1.00 60.21 93  A 1 
ATOM 712  C CB    . LEU A 1 93  ? 18.748  -24.612 -18.579 1.00 63.70 93  A 1 
ATOM 713  C CG    . LEU A 1 93  ? 18.065  -23.888 -17.406 1.00 60.79 93  A 1 
ATOM 714  C CD1   . LEU A 1 93  ? 16.842  -24.677 -16.943 1.00 56.85 93  A 1 
ATOM 715  C CD2   . LEU A 1 93  ? 19.013  -23.728 -16.215 1.00 59.04 93  A 1 
ATOM 716  N N     . SER A 1 94  ? 21.806  -24.227 -20.685 1.00 67.14 94  A 1 
ATOM 717  C CA    . SER A 1 94  ? 22.524  -24.811 -21.807 1.00 65.33 94  A 1 
ATOM 718  C C     . SER A 1 94  ? 22.761  -26.311 -21.615 1.00 63.76 94  A 1 
ATOM 719  O O     . SER A 1 94  ? 22.725  -26.822 -20.503 1.00 58.30 94  A 1 
ATOM 720  C CB    . SER A 1 94  ? 23.841  -24.074 -22.037 1.00 59.64 94  A 1 
ATOM 721  O OG    . SER A 1 94  ? 24.729  -24.252 -20.965 1.00 53.06 94  A 1 
ATOM 722  N N     . GLU A 1 95  ? 23.070  -27.001 -22.684 1.00 61.26 95  A 1 
ATOM 723  C CA    . GLU A 1 95  ? 23.410  -28.426 -22.607 1.00 59.34 95  A 1 
ATOM 724  C C     . GLU A 1 95  ? 24.610  -28.702 -21.694 1.00 55.54 95  A 1 
ATOM 725  O O     . GLU A 1 95  ? 24.722  -29.797 -21.152 1.00 52.02 95  A 1 
ATOM 726  C CB    . GLU A 1 95  ? 23.680  -28.988 -24.006 1.00 55.17 95  A 1 
ATOM 727  C CG    . GLU A 1 95  ? 22.429  -28.927 -24.881 1.00 51.24 95  A 1 
ATOM 728  C CD    . GLU A 1 95  ? 22.510  -29.862 -26.090 1.00 46.52 95  A 1 
ATOM 729  O OE1   . GLU A 1 95  ? 21.451  -30.447 -26.395 1.00 41.70 95  A 1 
ATOM 730  O OE2   . GLU A 1 95  ? 23.614  -29.989 -26.658 1.00 42.51 95  A 1 
ATOM 731  N N     . ALA A 1 96  ? 25.439  -27.690 -21.434 1.00 49.23 96  A 1 
ATOM 732  C CA    . ALA A 1 96  ? 26.498  -27.785 -20.440 1.00 47.29 96  A 1 
ATOM 733  C C     . ALA A 1 96  ? 25.971  -28.150 -19.043 1.00 45.42 96  A 1 
ATOM 734  O O     . ALA A 1 96  ? 26.666  -28.833 -18.309 1.00 44.36 96  A 1 
ATOM 735  C CB    . ALA A 1 96  ? 27.261  -26.461 -20.413 1.00 44.46 96  A 1 
ATOM 736  N N     . TYR A 1 97  ? 24.732  -27.750 -18.707 1.00 50.62 97  A 1 
ATOM 737  C CA    . TYR A 1 97  ? 24.085  -28.180 -17.468 1.00 49.46 97  A 1 
ATOM 738  C C     . TYR A 1 97  ? 23.813  -29.687 -17.465 1.00 47.21 97  A 1 
ATOM 739  O O     . TYR A 1 97  ? 24.026  -30.346 -16.450 1.00 46.01 97  A 1 
ATOM 740  C CB    . TYR A 1 97  ? 22.785  -27.397 -17.270 1.00 46.84 97  A 1 
ATOM 741  C CG    . TYR A 1 97  ? 22.009  -27.818 -16.033 1.00 45.33 97  A 1 
ATOM 742  C CD1   . TYR A 1 97  ? 20.858  -28.629 -16.144 1.00 42.58 97  A 1 
ATOM 743  C CD2   . TYR A 1 97  ? 22.450  -27.444 -14.755 1.00 42.18 97  A 1 
ATOM 744  C CE1   . TYR A 1 97  ? 20.158  -29.040 -15.003 1.00 37.26 97  A 1 
ATOM 745  C CE2   . TYR A 1 97  ? 21.762  -27.853 -13.604 1.00 38.07 97  A 1 
ATOM 746  C CZ    . TYR A 1 97  ? 20.609  -28.657 -13.720 1.00 36.46 97  A 1 
ATOM 747  O OH    . TYR A 1 97  ? 19.935  -29.047 -12.608 1.00 33.26 97  A 1 
ATOM 748  N N     . LYS A 1 98  ? 23.395  -30.244 -18.604 1.00 52.64 98  A 1 
ATOM 749  C CA    . LYS A 1 98  ? 23.119  -31.680 -18.729 1.00 52.49 98  A 1 
ATOM 750  C C     . LYS A 1 98  ? 24.385  -32.529 -18.621 1.00 50.75 98  A 1 
ATOM 751  O O     . LYS A 1 98  ? 24.317  -33.660 -18.169 1.00 47.36 98  A 1 
ATOM 752  C CB    . LYS A 1 98  ? 22.445  -31.973 -20.079 1.00 48.94 98  A 1 
ATOM 753  C CG    . LYS A 1 98  ? 21.082  -31.295 -20.289 1.00 46.25 98  A 1 
ATOM 754  C CD    . LYS A 1 98  ? 20.565  -31.720 -21.662 1.00 43.47 98  A 1 
ATOM 755  C CE    . LYS A 1 98  ? 19.244  -31.064 -22.025 1.00 39.08 98  A 1 
ATOM 756  N NZ    . LYS A 1 98  ? 18.943  -31.318 -23.455 1.00 34.71 98  A 1 
ATOM 757  N N     . HIS A 1 99  ? 25.501  -31.987 -19.038 1.00 49.78 99  A 1 
ATOM 758  C CA    . HIS A 1 99  ? 26.787  -32.679 -19.027 1.00 49.95 99  A 1 
ATOM 759  C C     . HIS A 1 99  ? 27.689  -32.297 -17.848 1.00 46.00 99  A 1 
ATOM 760  O O     . HIS A 1 99  ? 28.744  -32.909 -17.664 1.00 43.07 99  A 1 
ATOM 761  C CB    . HIS A 1 99  ? 27.487  -32.441 -20.366 1.00 47.31 99  A 1 
ATOM 762  C CG    . HIS A 1 99  ? 26.735  -33.020 -21.524 1.00 45.64 99  A 1 
ATOM 763  N ND1   . HIS A 1 99  ? 26.440  -34.358 -21.732 1.00 41.70 99  A 1 
ATOM 764  C CD2   . HIS A 1 99  ? 26.185  -32.342 -22.582 1.00 42.22 99  A 1 
ATOM 765  C CE1   . HIS A 1 99  ? 25.735  -34.464 -22.857 1.00 39.35 99  A 1 
ATOM 766  N NE2   . HIS A 1 99  ? 25.558  -33.265 -23.413 1.00 40.31 99  A 1 
ATOM 767  N N     . ALA A 1 100 ? 27.299  -31.287 -17.064 1.00 47.44 100 A 1 
ATOM 768  C CA    . ALA A 1 100 ? 28.080  -30.898 -15.904 1.00 47.57 100 A 1 
ATOM 769  C C     . ALA A 1 100 ? 27.989  -32.004 -14.831 1.00 45.14 100 A 1 
ATOM 770  O O     . ALA A 1 100 ? 26.888  -32.426 -14.489 1.00 43.84 100 A 1 
ATOM 771  C CB    . ALA A 1 100 ? 27.613  -29.546 -15.381 1.00 45.08 100 A 1 
ATOM 772  N N     . PRO A 1 101 ? 29.117  -32.462 -14.287 1.00 39.00 101 A 1 
ATOM 773  C CA    . PRO A 1 101 ? 29.095  -33.434 -13.213 1.00 40.08 101 A 1 
ATOM 774  C C     . PRO A 1 101 ? 28.335  -32.854 -12.019 1.00 39.95 101 A 1 
ATOM 775  O O     . PRO A 1 101 ? 28.607  -31.732 -11.582 1.00 39.19 101 A 1 
ATOM 776  C CB    . PRO A 1 101 ? 30.558  -33.751 -12.904 1.00 38.10 101 A 1 
ATOM 777  C CG    . PRO A 1 101 ? 31.306  -32.501 -13.370 1.00 38.63 101 A 1 
ATOM 778  C CD    . PRO A 1 101 ? 30.465  -32.012 -14.554 1.00 44.40 101 A 1 
ATOM 779  N N     . VAL A 1 102 ? 27.383  -33.640 -11.517 1.00 36.19 102 A 1 
ATOM 780  C CA    . VAL A 1 102 ? 26.673  -33.311 -10.289 1.00 38.43 102 A 1 
ATOM 781  C C     . VAL A 1 102 ? 27.678  -33.351 -9.142  1.00 37.17 102 A 1 
ATOM 782  O O     . VAL A 1 102 ? 28.149  -34.419 -8.764  1.00 36.32 102 A 1 
ATOM 783  C CB    . VAL A 1 102 ? 25.516  -34.291 -10.046 1.00 36.80 102 A 1 
ATOM 784  C CG1   . VAL A 1 102 ? 24.830  -33.992 -8.719  1.00 35.66 102 A 1 
ATOM 785  C CG2   . VAL A 1 102 ? 24.474  -34.208 -11.180 1.00 39.29 102 A 1 
ATOM 786  N N     . MET A 1 103 ? 28.020  -32.188 -8.623  1.00 36.26 103 A 1 
ATOM 787  C CA    . MET A 1 103 ? 29.002  -32.051 -7.549  1.00 39.03 103 A 1 
ATOM 788  C C     . MET A 1 103 ? 28.357  -31.812 -6.182  1.00 38.84 103 A 1 
ATOM 789  O O     . MET A 1 103 ? 28.935  -32.178 -5.166  1.00 38.08 103 A 1 
ATOM 790  C CB    . MET A 1 103 ? 29.960  -30.902 -7.886  1.00 37.67 103 A 1 
ATOM 791  C CG    . MET A 1 103 ? 30.942  -31.239 -9.008  1.00 35.48 103 A 1 
ATOM 792  S SD    . MET A 1 103 ? 32.422  -32.169 -8.485  1.00 33.07 103 A 1 
ATOM 793  C CE    . MET A 1 103 ? 33.346  -30.851 -7.674  1.00 30.12 103 A 1 
ATOM 794  N N     . LEU A 1 104 ? 27.180  -31.186 -6.178  1.00 34.06 104 A 1 
ATOM 795  C CA    . LEU A 1 104 ? 26.516  -30.742 -4.956  1.00 35.53 104 A 1 
ATOM 796  C C     . LEU A 1 104 ? 25.046  -31.141 -4.999  1.00 34.00 104 A 1 
ATOM 797  O O     . LEU A 1 104 ? 24.328  -30.780 -5.930  1.00 32.46 104 A 1 
ATOM 798  C CB    . LEU A 1 104 ? 26.689  -29.222 -4.804  1.00 34.04 104 A 1 
ATOM 799  C CG    . LEU A 1 104 ? 28.112  -28.820 -4.366  1.00 31.99 104 A 1 
ATOM 800  C CD1   . LEU A 1 104 ? 28.410  -27.374 -4.712  1.00 30.76 104 A 1 
ATOM 801  C CD2   . LEU A 1 104 ? 28.297  -29.003 -2.855  1.00 34.39 104 A 1 
ATOM 802  N N     . ASP A 1 105 ? 24.616  -31.868 -3.979  1.00 37.48 105 A 1 
ATOM 803  C CA    . ASP A 1 105 ? 23.214  -32.204 -3.766  1.00 39.81 105 A 1 
ATOM 804  C C     . ASP A 1 105 ? 22.630  -31.250 -2.721  1.00 37.95 105 A 1 
ATOM 805  O O     . ASP A 1 105 ? 23.110  -31.187 -1.581  1.00 37.60 105 A 1 
ATOM 806  C CB    . ASP A 1 105 ? 23.085  -33.683 -3.387  1.00 38.33 105 A 1 
ATOM 807  C CG    . ASP A 1 105 ? 21.697  -34.257 -3.662  1.00 36.14 105 A 1 
ATOM 808  O OD1   . ASP A 1 105 ? 20.837  -33.504 -4.179  1.00 35.38 105 A 1 
ATOM 809  O OD2   . ASP A 1 105 ? 21.513  -35.459 -3.370  1.00 35.20 105 A 1 
ATOM 810  N N     . CYS A 1 106 ? 21.646  -30.462 -3.126  1.00 36.23 106 A 1 
ATOM 811  C CA    . CYS A 1 106 ? 20.949  -29.544 -2.241  1.00 39.16 106 A 1 
ATOM 812  C C     . CYS A 1 106 ? 19.667  -30.220 -1.742  1.00 36.93 106 A 1 
ATOM 813  O O     . CYS A 1 106 ? 18.666  -30.286 -2.452  1.00 36.18 106 A 1 
ATOM 814  C CB    . CYS A 1 106 ? 20.676  -28.222 -2.956  1.00 38.28 106 A 1 
ATOM 815  S SG    . CYS A 1 106 ? 19.894  -27.056 -1.795  1.00 36.09 106 A 1 
ATOM 816  N N     . HIS A 1 107 ? 19.692  -30.707 -0.511  1.00 30.39 107 A 1 
ATOM 817  C CA    . HIS A 1 107 ? 18.542  -31.400 0.079   1.00 32.73 107 A 1 
ATOM 818  C C     . HIS A 1 107 ? 17.273  -30.553 0.149   1.00 30.83 107 A 1 
ATOM 819  O O     . HIS A 1 107 ? 16.176  -31.106 0.089   1.00 29.57 107 A 1 
ATOM 820  C CB    . HIS A 1 107 ? 18.912  -31.903 1.480   1.00 31.27 107 A 1 
ATOM 821  C CG    . HIS A 1 107 ? 19.611  -33.227 1.466   1.00 30.28 107 A 1 
ATOM 822  N ND1   . HIS A 1 107 ? 19.073  -34.410 1.020   1.00 28.48 107 A 1 
ATOM 823  C CD2   . HIS A 1 107 ? 20.863  -33.514 1.927   1.00 27.92 107 A 1 
ATOM 824  C CE1   . HIS A 1 107 ? 19.990  -35.374 1.199   1.00 26.59 107 A 1 
ATOM 825  N NE2   . HIS A 1 107 ? 21.088  -34.878 1.755   1.00 27.05 107 A 1 
ATOM 826  N N     . ALA A 1 108 ? 17.397  -29.240 0.294   1.00 35.72 108 A 1 
ATOM 827  C CA    . ALA A 1 108 ? 16.253  -28.353 0.413   1.00 37.39 108 A 1 
ATOM 828  C C     . ALA A 1 108 ? 15.470  -28.209 -0.899  1.00 36.34 108 A 1 
ATOM 829  O O     . ALA A 1 108 ? 14.242  -28.222 -0.883  1.00 34.58 108 A 1 
ATOM 830  C CB    . ALA A 1 108 ? 16.727  -27.008 0.937   1.00 35.23 108 A 1 
ATOM 831  N N     . ASP A 1 109 ? 16.180  -28.144 -2.027  1.00 36.58 109 A 1 
ATOM 832  C CA    . ASP A 1 109 ? 15.552  -28.014 -3.347  1.00 36.72 109 A 1 
ATOM 833  C C     . ASP A 1 109 ? 15.320  -29.372 -4.037  1.00 35.01 109 A 1 
ATOM 834  O O     . ASP A 1 109 ? 14.810  -29.405 -5.152  1.00 33.38 109 A 1 
ATOM 835  C CB    . ASP A 1 109 ? 16.394  -27.074 -4.227  1.00 35.26 109 A 1 
ATOM 836  C CG    . ASP A 1 109 ? 16.459  -25.639 -3.706  1.00 32.97 109 A 1 
ATOM 837  O OD1   . ASP A 1 109 ? 15.483  -25.167 -3.089  1.00 34.52 109 A 1 
ATOM 838  O OD2   . ASP A 1 109 ? 17.498  -24.990 -3.953  1.00 35.55 109 A 1 
ATOM 839  N N     . ALA A 1 110 ? 15.711  -30.479 -3.397  1.00 35.89 110 A 1 
ATOM 840  C CA    . ALA A 1 110 ? 15.743  -31.825 -3.975  1.00 36.85 110 A 1 
ATOM 841  C C     . ALA A 1 110 ? 16.400  -31.855 -5.372  1.00 36.13 110 A 1 
ATOM 842  O O     . ALA A 1 110 ? 15.962  -32.576 -6.271  1.00 34.10 110 A 1 
ATOM 843  C CB    . ALA A 1 110 ? 14.351  -32.451 -3.911  1.00 34.47 110 A 1 
ATOM 844  N N     . ALA A 1 111 ? 17.401  -31.017 -5.568  1.00 34.04 111 A 1 
ATOM 845  C CA    . ALA A 1 111 ? 18.018  -30.778 -6.856  1.00 36.21 111 A 1 
ATOM 846  C C     . ALA A 1 111 ? 19.536  -30.969 -6.769  1.00 34.80 111 A 1 
ATOM 847  O O     . ALA A 1 111 ? 20.228  -30.307 -6.004  1.00 34.41 111 A 1 
ATOM 848  C CB    . ALA A 1 111 ? 17.629  -29.390 -7.357  1.00 35.33 111 A 1 
ATOM 849  N N     . ALA A 1 112 ? 20.018  -31.854 -7.620  1.00 38.79 112 A 1 
ATOM 850  C CA    . ALA A 1 112 ? 21.432  -32.031 -7.870  1.00 41.22 112 A 1 
ATOM 851  C C     . ALA A 1 112 ? 21.908  -30.923 -8.824  1.00 40.79 112 A 1 
ATOM 852  O O     . ALA A 1 112 ? 21.618  -30.943 -10.017 1.00 40.53 112 A 1 
ATOM 853  C CB    . ALA A 1 112 ? 21.611  -33.447 -8.418  1.00 40.90 112 A 1 
ATOM 854  N N     . LEU A 1 113 ? 22.604  -29.935 -8.279  1.00 35.94 113 A 1 
ATOM 855  C CA    . LEU A 1 113 ? 23.088  -28.780 -9.033  1.00 37.88 113 A 1 
ATOM 856  C C     . LEU A 1 113 ? 24.568  -28.935 -9.370  1.00 36.26 113 A 1 
ATOM 857  O O     . LEU A 1 113 ? 25.370  -29.420 -8.567  1.00 35.89 113 A 1 
ATOM 858  C CB    . LEU A 1 113 ? 22.785  -27.491 -8.254  1.00 36.99 113 A 1 
ATOM 859  C CG    . LEU A 1 113 ? 21.289  -27.197 -8.045  1.00 35.83 113 A 1 
ATOM 860  C CD1   . LEU A 1 113 ? 21.115  -25.967 -7.150  1.00 38.16 113 A 1 
ATOM 861  C CD2   . LEU A 1 113 ? 20.554  -26.927 -9.357  1.00 41.26 113 A 1 
ATOM 862  N N     . CYS A 1 114 ? 24.952  -28.495 -10.585 1.00 40.95 114 A 1 
ATOM 863  C CA    . CYS A 1 114 ? 26.362  -28.347 -10.886 1.00 42.08 114 A 1 
ATOM 864  C C     . CYS A 1 114 ? 26.917  -27.075 -10.237 1.00 39.93 114 A 1 
ATOM 865  O O     . CYS A 1 114 ? 26.218  -26.067 -10.121 1.00 41.83 114 A 1 
ATOM 866  C CB    . CYS A 1 114 ? 26.608  -28.406 -12.399 1.00 42.84 114 A 1 
ATOM 867  S SG    . CYS A 1 114 ? 26.007  -26.911 -13.252 1.00 41.83 114 A 1 
ATOM 868  N N     . ALA A 1 115 ? 28.191  -27.088 -9.855  1.00 42.04 115 A 1 
ATOM 869  C CA    . ALA A 1 115 ? 28.808  -25.984 -9.123  1.00 44.27 115 A 1 
ATOM 870  C C     . ALA A 1 115 ? 28.717  -24.627 -9.854  1.00 43.23 115 A 1 
ATOM 871  O O     . ALA A 1 115 ? 28.513  -23.591 -9.224  1.00 43.44 115 A 1 
ATOM 872  C CB    . ALA A 1 115 ? 30.267  -26.360 -8.854  1.00 43.35 115 A 1 
ATOM 873  N N     . ALA A 1 116 ? 28.820  -24.625 -11.182 1.00 47.85 116 A 1 
ATOM 874  C CA    . ALA A 1 116 ? 28.715  -23.410 -11.981 1.00 49.63 116 A 1 
ATOM 875  C C     . ALA A 1 116 ? 27.295  -22.818 -11.984 1.00 49.01 116 A 1 
ATOM 876  O O     . ALA A 1 116 ? 27.119  -21.599 -11.956 1.00 48.39 116 A 1 
ATOM 877  C CB    . ALA A 1 116 ? 29.182  -23.720 -13.401 1.00 48.54 116 A 1 
ATOM 878  N N     . TYR A 1 117 ? 26.266  -23.690 -12.014 1.00 37.45 117 A 1 
ATOM 879  C CA    . TYR A 1 117 ? 24.880  -23.274 -11.972 1.00 40.15 117 A 1 
ATOM 880  C C     . TYR A 1 117 ? 24.469  -22.832 -10.569 1.00 40.09 117 A 1 
ATOM 881  O O     . TYR A 1 117 ? 23.796  -21.813 -10.404 1.00 39.13 117 A 1 
ATOM 882  C CB    . TYR A 1 117 ? 24.008  -24.424 -12.452 1.00 38.39 117 A 1 
ATOM 883  C CG    . TYR A 1 117 ? 22.573  -24.016 -12.616 1.00 37.04 117 A 1 
ATOM 884  C CD1   . TYR A 1 117 ? 21.644  -24.280 -11.600 1.00 36.76 117 A 1 
ATOM 885  C CD2   . TYR A 1 117 ? 22.163  -23.342 -13.781 1.00 38.63 117 A 1 
ATOM 886  C CE1   . TYR A 1 117 ? 20.313  -23.893 -11.761 1.00 35.29 117 A 1 
ATOM 887  C CE2   . TYR A 1 117 ? 20.837  -22.953 -13.953 1.00 35.04 117 A 1 
ATOM 888  C CZ    . TYR A 1 117 ? 19.895  -23.237 -12.940 1.00 33.62 117 A 1 
ATOM 889  O OH    . TYR A 1 117 ? 18.596  -22.878 -13.111 1.00 31.57 117 A 1 
ATOM 890  N N     . GLU A 1 118 ? 24.942  -23.529 -9.563  1.00 42.85 118 A 1 
ATOM 891  C CA    . GLU A 1 118 ? 24.752  -23.168 -8.166  1.00 44.11 118 A 1 
ATOM 892  C C     . GLU A 1 118 ? 25.244  -21.755 -7.898  1.00 43.04 118 A 1 
ATOM 893  O O     . GLU A 1 118 ? 24.512  -20.942 -7.331  1.00 42.10 118 A 1 
ATOM 894  C CB    . GLU A 1 118 ? 25.481  -24.177 -7.283  1.00 41.84 118 A 1 
ATOM 895  C CG    . GLU A 1 118 ? 24.985  -24.047 -5.857  1.00 38.46 118 A 1 
ATOM 896  C CD    . GLU A 1 118 ? 25.896  -24.662 -4.809  1.00 36.99 118 A 1 
ATOM 897  O OE1   . GLU A 1 118 ? 25.365  -24.998 -3.735  1.00 34.70 118 A 1 
ATOM 898  O OE2   . GLU A 1 118 ? 27.125  -24.644 -4.983  1.00 35.64 118 A 1 
ATOM 899  N N     . ALA A 1 119 ? 26.419  -21.393 -8.401  1.00 45.37 119 A 1 
ATOM 900  C CA    . ALA A 1 119 ? 26.951  -20.044 -8.276  1.00 46.22 119 A 1 
ATOM 901  C C     . ALA A 1 119 ? 26.049  -18.981 -8.920  1.00 44.45 119 A 1 
ATOM 902  O O     . ALA A 1 119 ? 25.964  -17.865 -8.425  1.00 43.78 119 A 1 
ATOM 903  C CB    . ALA A 1 119 ? 28.358  -20.015 -8.867  1.00 45.35 119 A 1 
ATOM 904  N N     . GLN A 1 120 ? 25.324  -19.299 -10.012 1.00 44.60 120 A 1 
ATOM 905  C CA    . GLN A 1 120 ? 24.419  -18.350 -10.664 1.00 45.73 120 A 1 
ATOM 906  C C     . GLN A 1 120 ? 23.036  -18.268 -10.007 1.00 44.09 120 A 1 
ATOM 907  O O     . GLN A 1 120 ? 22.458  -17.185 -9.955  1.00 42.77 120 A 1 
ATOM 908  C CB    . GLN A 1 120 ? 24.272  -18.687 -12.151 1.00 45.05 120 A 1 
ATOM 909  C CG    . GLN A 1 120 ? 25.534  -18.328 -12.946 1.00 42.23 120 A 1 
ATOM 910  C CD    . GLN A 1 120 ? 25.344  -18.492 -14.460 1.00 38.45 120 A 1 
ATOM 911  O OE1   . GLN A 1 120 ? 24.336  -18.971 -14.943 1.00 37.83 120 A 1 
ATOM 912  N NE2   . GLN A 1 120 ? 26.304  -18.069 -15.251 1.00 35.37 120 A 1 
ATOM 913  N N     . VAL A 1 121 ? 22.492  -19.384 -9.518  1.00 43.73 121 A 1 
ATOM 914  C CA    . VAL A 1 121 ? 21.132  -19.448 -8.947  1.00 43.72 121 A 1 
ATOM 915  C C     . VAL A 1 121 ? 21.140  -19.128 -7.451  1.00 41.12 121 A 1 
ATOM 916  O O     . VAL A 1 121 ? 20.360  -18.285 -7.007  1.00 40.10 121 A 1 
ATOM 917  C CB    . VAL A 1 121 ? 20.481  -20.807 -9.228  1.00 42.64 121 A 1 
ATOM 918  C CG1   . VAL A 1 121 ? 19.099  -20.932 -8.584  1.00 42.28 121 A 1 
ATOM 919  C CG2   . VAL A 1 121 ? 20.300  -20.985 -10.740 1.00 48.07 121 A 1 
ATOM 920  N N     . HIS A 1 122 ? 22.033  -19.733 -6.681  1.00 40.52 122 A 1 
ATOM 921  C CA    . HIS A 1 122 ? 22.094  -19.513 -5.236  1.00 40.48 122 A 1 
ATOM 922  C C     . HIS A 1 122 ? 22.695  -18.155 -4.866  1.00 37.33 122 A 1 
ATOM 923  O O     . HIS A 1 122 ? 22.261  -17.560 -3.889  1.00 36.26 122 A 1 
ATOM 924  C CB    . HIS A 1 122 ? 22.848  -20.644 -4.526  1.00 39.81 122 A 1 
ATOM 925  C CG    . HIS A 1 122 ? 22.067  -21.917 -4.400  1.00 40.04 122 A 1 
ATOM 926  N ND1   . HIS A 1 122 ? 21.296  -22.309 -3.325  1.00 40.96 122 A 1 
ATOM 927  C CD2   . HIS A 1 122 ? 22.019  -22.934 -5.299  1.00 40.59 122 A 1 
ATOM 928  C CE1   . HIS A 1 122 ? 20.800  -23.536 -3.573  1.00 40.76 122 A 1 
ATOM 929  N NE2   . HIS A 1 122 ? 21.216  -23.947 -4.763  1.00 39.36 122 A 1 
ATOM 930  N N     . TYR A 1 123 ? 23.612  -17.616 -5.659  1.00 39.86 123 A 1 
ATOM 931  C CA    . TYR A 1 123 ? 24.112  -16.257 -5.387  1.00 40.00 123 A 1 
ATOM 932  C C     . TYR A 1 123 ? 23.031  -15.181 -5.547  1.00 38.32 123 A 1 
ATOM 933  O O     . TYR A 1 123 ? 23.098  -14.142 -4.893  1.00 36.51 123 A 1 
ATOM 934  C CB    . TYR A 1 123 ? 25.312  -15.939 -6.291  1.00 37.89 123 A 1 
ATOM 935  C CG    . TYR A 1 123 ? 26.529  -15.462 -5.539  1.00 36.77 123 A 1 
ATOM 936  C CD1   . TYR A 1 123 ? 26.753  -14.092 -5.317  1.00 34.07 123 A 1 
ATOM 937  C CD2   . TYR A 1 123 ? 27.468  -16.399 -5.064  1.00 34.09 123 A 1 
ATOM 938  C CE1   . TYR A 1 123 ? 27.889  -13.663 -4.625  1.00 29.18 123 A 1 
ATOM 939  C CE2   . TYR A 1 123 ? 28.604  -15.985 -4.373  1.00 29.77 123 A 1 
ATOM 940  C CZ    . TYR A 1 123 ? 28.832  -14.611 -4.153  1.00 29.44 123 A 1 
ATOM 941  O OH    . TYR A 1 123 ? 29.956  -14.188 -3.482  1.00 27.75 123 A 1 
ATOM 942  N N     . ALA A 1 124 ? 22.032  -15.418 -6.403  1.00 40.10 124 A 1 
ATOM 943  C CA    . ALA A 1 124 ? 20.950  -14.469 -6.622  1.00 39.76 124 A 1 
ATOM 944  C C     . ALA A 1 124 ? 19.980  -14.372 -5.434  1.00 38.17 124 A 1 
ATOM 945  O O     . ALA A 1 124 ? 19.400  -13.316 -5.193  1.00 36.20 124 A 1 
ATOM 946  C CB    . ALA A 1 124 ? 20.220  -14.851 -7.908  1.00 37.69 124 A 1 
ATOM 947  N N     . ASN A 1 125 ? 19.802  -15.463 -4.692  1.00 33.87 125 A 1 
ATOM 948  C CA    . ASN A 1 125 ? 18.822  -15.532 -3.617  1.00 32.88 125 A 1 
ATOM 949  C C     . ASN A 1 125 ? 19.515  -15.858 -2.288  1.00 31.66 125 A 1 
ATOM 950  O O     . ASN A 1 125 ? 19.802  -17.012 -1.983  1.00 29.50 125 A 1 
ATOM 951  C CB    . ASN A 1 125 ? 17.713  -16.522 -4.032  1.00 31.72 125 A 1 
ATOM 952  C CG    . ASN A 1 125 ? 16.320  -16.084 -3.599  1.00 28.57 125 A 1 
ATOM 953  O OD1   . ASN A 1 125 ? 16.124  -15.166 -2.821  1.00 28.31 125 A 1 
ATOM 954  N ND2   . ASN A 1 125 ? 15.308  -16.743 -4.116  1.00 29.44 125 A 1 
ATOM 955  N N     . LEU A 1 126 ? 19.737  -14.848 -1.479  1.00 38.27 126 A 1 
ATOM 956  C CA    . LEU A 1 126 ? 20.435  -14.945 -0.180  1.00 40.03 126 A 1 
ATOM 957  C C     . LEU A 1 126 ? 19.853  -16.018 0.754   1.00 39.24 126 A 1 
ATOM 958  O O     . LEU A 1 126 ? 20.576  -16.574 1.580   1.00 36.75 126 A 1 
ATOM 959  C CB    . LEU A 1 126 ? 20.381  -13.563 0.497   1.00 36.63 126 A 1 
ATOM 960  C CG    . LEU A 1 126 ? 21.696  -12.780 0.378   1.00 33.66 126 A 1 
ATOM 961  C CD1   . LEU A 1 126 ? 21.452  -11.327 0.001   1.00 30.09 126 A 1 
ATOM 962  C CD2   . LEU A 1 126 ? 22.467  -12.797 1.698   1.00 32.07 126 A 1 
ATOM 963  N N     . LEU A 1 127 ? 18.569  -16.354 0.612   1.00 32.66 127 A 1 
ATOM 964  C CA    . LEU A 1 127 ? 17.920  -17.420 1.386   1.00 33.32 127 A 1 
ATOM 965  C C     . LEU A 1 127 ? 18.496  -18.810 1.081   1.00 32.70 127 A 1 
ATOM 966  O O     . LEU A 1 127 ? 18.571  -19.644 1.980   1.00 30.76 127 A 1 
ATOM 967  C CB    . LEU A 1 127 ? 16.413  -17.390 1.108   1.00 31.16 127 A 1 
ATOM 968  C CG    . LEU A 1 127 ? 15.680  -16.227 1.816   1.00 27.92 127 A 1 
ATOM 969  C CD1   . LEU A 1 127 ? 14.314  -16.003 1.178   1.00 26.68 127 A 1 
ATOM 970  C CD2   . LEU A 1 127 ? 15.491  -16.519 3.303   1.00 30.94 127 A 1 
ATOM 971  N N     . THR A 1 128 ? 18.914  -19.062 -0.156  1.00 35.37 128 A 1 
ATOM 972  C CA    . THR A 1 128 ? 19.462  -20.372 -0.533  1.00 36.55 128 A 1 
ATOM 973  C C     . THR A 1 128 ? 20.880  -20.605 -0.022  1.00 34.64 128 A 1 
ATOM 974  O O     . THR A 1 128 ? 21.330  -21.747 0.049   1.00 32.40 128 A 1 
ATOM 975  C CB    . THR A 1 128 ? 19.396  -20.594 -2.051  1.00 34.73 128 A 1 
ATOM 976  O OG1   . THR A 1 128 ? 20.020  -19.545 -2.737  1.00 34.84 128 A 1 
ATOM 977  C CG2   . THR A 1 128 ? 17.960  -20.682 -2.560  1.00 37.11 128 A 1 
ATOM 978  N N     . VAL A 1 129 ? 21.569  -19.572 0.439   1.00 40.93 129 A 1 
ATOM 979  C CA    . VAL A 1 129 ? 22.890  -19.705 1.093   1.00 42.03 129 A 1 
ATOM 980  C C     . VAL A 1 129 ? 22.799  -20.522 2.395   1.00 39.56 129 A 1 
ATOM 981  O O     . VAL A 1 129 ? 23.764  -21.189 2.771   1.00 37.60 129 A 1 
ATOM 982  C CB    . VAL A 1 129 ? 23.512  -18.319 1.361   1.00 39.59 129 A 1 
ATOM 983  C CG1   . VAL A 1 129 ? 24.902  -18.405 1.999   1.00 37.89 129 A 1 
ATOM 984  C CG2   . VAL A 1 129 ? 23.666  -17.521 0.062   1.00 40.65 129 A 1 
ATOM 985  N N     . MET A 1 130 ? 21.623  -20.522 3.052   1.00 40.82 130 A 1 
ATOM 986  C CA    . MET A 1 130 ? 21.376  -21.267 4.278   1.00 40.99 130 A 1 
ATOM 987  C C     . MET A 1 130 ? 21.073  -22.760 4.039   1.00 39.91 130 A 1 
ATOM 988  O O     . MET A 1 130 ? 20.944  -23.509 5.009   1.00 37.40 130 A 1 
ATOM 989  C CB    . MET A 1 130 ? 20.228  -20.606 5.061   1.00 38.11 130 A 1 
ATOM 990  C CG    . MET A 1 130 ? 20.565  -19.175 5.504   1.00 34.18 130 A 1 
ATOM 991  S SD    . MET A 1 130 ? 21.801  -19.059 6.843   1.00 31.08 130 A 1 
ATOM 992  C CE    . MET A 1 130 ? 20.720  -19.245 8.270   1.00 27.70 130 A 1 
ATOM 993  N N     . HIS A 1 131 ? 20.958  -23.207 2.794   1.00 35.79 131 A 1 
ATOM 994  C CA    . HIS A 1 131 ? 20.715  -24.613 2.491   1.00 37.47 131 A 1 
ATOM 995  C C     . HIS A 1 131 ? 21.951  -25.453 2.833   1.00 34.50 131 A 1 
ATOM 996  O O     . HIS A 1 131 ? 23.064  -25.153 2.421   1.00 33.96 131 A 1 
ATOM 997  C CB    . HIS A 1 131 ? 20.279  -24.799 1.022   1.00 37.70 131 A 1 
ATOM 998  C CG    . HIS A 1 131 ? 18.913  -24.251 0.702   1.00 36.77 131 A 1 
ATOM 999  N ND1   . HIS A 1 131 ? 18.291  -24.310 -0.539  1.00 38.01 131 A 1 
ATOM 1000 C CD2   . HIS A 1 131 ? 18.026  -23.638 1.542   1.00 38.09 131 A 1 
ATOM 1001 C CE1   . HIS A 1 131 ? 17.085  -23.740 -0.434  1.00 39.12 131 A 1 
ATOM 1002 N NE2   . HIS A 1 131 ? 16.879  -23.321 0.811   1.00 37.58 131 A 1 
ATOM 1003 N N     . GLN A 1 132 ? 21.738  -26.543 3.596   1.00 33.77 132 A 1 
ATOM 1004 C CA    . GLN A 1 132 ? 22.797  -27.500 3.868   1.00 36.77 132 A 1 
ATOM 1005 C C     . GLN A 1 132 ? 23.171  -28.238 2.585   1.00 34.83 132 A 1 
ATOM 1006 O O     . GLN A 1 132 ? 22.324  -28.869 1.954   1.00 34.67 132 A 1 
ATOM 1007 C CB    . GLN A 1 132 ? 22.409  -28.485 4.977   1.00 37.30 132 A 1 
ATOM 1008 C CG    . GLN A 1 132 ? 22.586  -27.872 6.374   1.00 36.16 132 A 1 
ATOM 1009 C CD    . GLN A 1 132 ? 22.306  -28.869 7.503   1.00 32.83 132 A 1 
ATOM 1010 O OE1   . GLN A 1 132 ? 21.792  -29.956 7.319   1.00 32.08 132 A 1 
ATOM 1011 N NE2   . GLN A 1 132 ? 22.650  -28.524 8.722   1.00 29.51 132 A 1 
ATOM 1012 N N     . ARG A 1 133 ? 24.450  -28.182 2.237   1.00 34.64 133 A 1 
ATOM 1013 C CA    . ARG A 1 133 ? 25.020  -28.823 1.053   1.00 35.64 133 A 1 
ATOM 1014 C C     . ARG A 1 133 ? 25.913  -29.971 1.500   1.00 32.94 133 A 1 
ATOM 1015 O O     . ARG A 1 133 ? 26.832  -29.769 2.285   1.00 31.96 133 A 1 
ATOM 1016 C CB    . ARG A 1 133 ? 25.788  -27.800 0.212   1.00 35.71 133 A 1 
ATOM 1017 C CG    . ARG A 1 133 ? 24.898  -26.623 -0.220  1.00 35.63 133 A 1 
ATOM 1018 C CD    . ARG A 1 133 ? 25.739  -25.532 -0.878  1.00 36.22 133 A 1 
ATOM 1019 N NE    . ARG A 1 133 ? 24.998  -24.265 -0.942  1.00 32.51 133 A 1 
ATOM 1020 C CZ    . ARG A 1 133 ? 25.438  -23.141 -1.480  1.00 31.06 133 A 1 
ATOM 1021 N NH1   . ARG A 1 133 ? 26.604  -23.067 -2.072  1.00 29.36 133 A 1 
ATOM 1022 N NH2   . ARG A 1 133 ? 24.715  -22.074 -1.434  1.00 27.31 133 A 1 
ATOM 1023 N N     . MET A 1 134 ? 25.644  -31.159 0.990   1.00 34.85 134 A 1 
ATOM 1024 C CA    . MET A 1 134 ? 26.493  -32.320 1.211   1.00 37.20 134 A 1 
ATOM 1025 C C     . MET A 1 134 ? 27.302  -32.580 -0.066  1.00 34.79 134 A 1 
ATOM 1026 O O     . MET A 1 134 ? 26.700  -32.725 -1.133  1.00 33.90 134 A 1 
ATOM 1027 C CB    . MET A 1 134 ? 25.660  -33.534 1.625   1.00 36.54 134 A 1 
ATOM 1028 C CG    . MET A 1 134 ? 25.059  -33.374 3.034   1.00 34.72 134 A 1 
ATOM 1029 S SD    . MET A 1 134 ? 26.248  -33.504 4.406   1.00 32.33 134 A 1 
ATOM 1030 C CE    . MET A 1 134 ? 26.381  -35.293 4.507   1.00 29.90 134 A 1 
ATOM 1031 N N     . PRO A 1 135 ? 28.628  -32.621 0.005   1.00 38.00 135 A 1 
ATOM 1032 C CA    . PRO A 1 135 ? 29.425  -33.019 -1.144  1.00 39.58 135 A 1 
ATOM 1033 C C     . PRO A 1 135 ? 29.148  -34.493 -1.459  1.00 37.55 135 A 1 
ATOM 1034 O O     . PRO A 1 135 ? 29.325  -35.358 -0.604  1.00 37.96 135 A 1 
ATOM 1035 C CB    . PRO A 1 135 ? 30.876  -32.744 -0.747  1.00 39.32 135 A 1 
ATOM 1036 C CG    . PRO A 1 135 ? 30.860  -32.858 0.776   1.00 42.17 135 A 1 
ATOM 1037 C CD    . PRO A 1 135 ? 29.456  -32.376 1.162   1.00 51.06 135 A 1 
ATOM 1038 N N     . VAL A 1 136 ? 28.720  -34.773 -2.692  1.00 32.79 136 A 1 
ATOM 1039 C CA    . VAL A 1 136 ? 28.572  -36.150 -3.171  1.00 35.46 136 A 1 
ATOM 1040 C C     . VAL A 1 136 ? 29.975  -36.708 -3.394  1.00 33.35 136 A 1 
ATOM 1041 O O     . VAL A 1 136 ? 30.625  -36.427 -4.397  1.00 32.99 136 A 1 
ATOM 1042 C CB    . VAL A 1 136 ? 27.697  -36.242 -4.432  1.00 34.48 136 A 1 
ATOM 1043 C CG1   . VAL A 1 136 ? 27.523  -37.707 -4.864  1.00 34.24 136 A 1 
ATOM 1044 C CG2   . VAL A 1 136 ? 26.301  -35.659 -4.183  1.00 42.85 136 A 1 
ATOM 1045 N N     . VAL A 1 137 ? 30.438  -37.498 -2.441  1.00 35.60 137 A 1 
ATOM 1046 C CA    . VAL A 1 137 ? 31.715  -38.207 -2.591  1.00 40.42 137 A 1 
ATOM 1047 C C     . VAL A 1 137 ? 31.513  -39.262 -3.676  1.00 37.95 137 A 1 
ATOM 1048 O O     . VAL A 1 137 ? 30.812  -40.253 -3.460  1.00 37.09 137 A 1 
ATOM 1049 C CB    . VAL A 1 137 ? 32.201  -38.825 -1.268  1.00 38.14 137 A 1 
ATOM 1050 C CG1   . VAL A 1 137 ? 33.583  -39.458 -1.452  1.00 36.55 137 A 1 
ATOM 1051 C CG2   . VAL A 1 137 ? 32.311  -37.773 -0.164  1.00 40.65 137 A 1 
ATOM 1052 N N     . SER A 1 138 ? 32.104  -39.049 -4.845  1.00 39.37 138 A 1 
ATOM 1053 C CA    . SER A 1 138 ? 32.134  -40.046 -5.907  1.00 42.16 138 A 1 
ATOM 1054 C C     . SER A 1 138 ? 32.889  -41.271 -5.403  1.00 40.66 138 A 1 
ATOM 1055 O O     . SER A 1 138 ? 34.123  -41.267 -5.354  1.00 39.92 138 A 1 
ATOM 1056 C CB    . SER A 1 138 ? 32.783  -39.476 -7.169  1.00 39.68 138 A 1 
ATOM 1057 O OG    . SER A 1 138 ? 34.096  -39.019 -6.902  1.00 39.01 138 A 1 
ATOM 1058 N N     . HIS A 1 139 ? 32.144  -42.296 -4.998  1.00 30.97 139 A 1 
ATOM 1059 C CA    . HIS A 1 139 ? 32.770  -43.572 -4.688  1.00 36.65 139 A 1 
ATOM 1060 C C     . HIS A 1 139 ? 33.498  -44.059 -5.947  1.00 34.64 139 A 1 
ATOM 1061 O O     . HIS A 1 139 ? 32.890  -44.091 -7.022  1.00 33.60 139 A 1 
ATOM 1062 C CB    . HIS A 1 139 ? 31.740  -44.592 -4.194  1.00 33.89 139 A 1 
ATOM 1063 C CG    . HIS A 1 139 ? 31.487  -44.474 -2.718  1.00 32.93 139 A 1 
ATOM 1064 N ND1   . HIS A 1 139 ? 32.334  -44.904 -1.718  1.00 32.36 139 A 1 
ATOM 1065 C CD2   . HIS A 1 139 ? 30.403  -43.928 -2.093  1.00 32.95 139 A 1 
ATOM 1066 C CE1   . HIS A 1 139 ? 31.763  -44.613 -0.537  1.00 30.96 139 A 1 
ATOM 1067 N NE2   . HIS A 1 139 ? 30.590  -44.011 -0.717  1.00 32.01 139 A 1 
ATOM 1068 N N     . PRO A 1 140 ? 34.773  -44.412 -5.857  1.00 36.26 140 A 1 
ATOM 1069 C CA    . PRO A 1 140 ? 35.490  -44.954 -6.986  1.00 40.31 140 A 1 
ATOM 1070 C C     . PRO A 1 140 ? 34.749  -46.213 -7.452  1.00 38.98 140 A 1 
ATOM 1071 O O     . PRO A 1 140 ? 34.397  -47.063 -6.633  1.00 38.63 140 A 1 
ATOM 1072 C CB    . PRO A 1 140 ? 36.912  -45.240 -6.493  1.00 37.83 140 A 1 
ATOM 1073 C CG    . PRO A 1 140 ? 36.745  -45.428 -4.992  1.00 40.19 140 A 1 
ATOM 1074 C CD    . PRO A 1 140 ? 35.587  -44.479 -4.650  1.00 48.62 140 A 1 
ATOM 1075 N N     . ALA A 1 141 ? 34.494  -46.296 -8.755  1.00 36.64 141 A 1 
ATOM 1076 C CA    . ALA A 1 141 ? 33.860  -47.460 -9.363  1.00 38.56 141 A 1 
ATOM 1077 C C     . ALA A 1 141 ? 34.772  -48.674 -9.157  1.00 36.34 141 A 1 
ATOM 1078 O O     . ALA A 1 141 ? 35.698  -48.916 -9.928  1.00 35.86 141 A 1 
ATOM 1079 C CB    . ALA A 1 141 ? 33.588  -47.166 -10.842 1.00 36.34 141 A 1 
ATOM 1080 N N     . VAL A 1 142 ? 34.523  -49.421 -8.086  1.00 31.73 142 A 1 
ATOM 1081 C CA    . VAL A 1 142 ? 35.198  -50.690 -7.858  1.00 37.84 142 A 1 
ATOM 1082 C C     . VAL A 1 142 ? 34.775  -51.598 -9.007  1.00 35.57 142 A 1 
ATOM 1083 O O     . VAL A 1 142 ? 33.595  -51.924 -9.149  1.00 35.49 142 A 1 
ATOM 1084 C CB    . VAL A 1 142 ? 34.868  -51.297 -6.485  1.00 35.69 142 A 1 
ATOM 1085 C CG1   . VAL A 1 142 ? 35.642  -52.598 -6.269  1.00 34.63 142 A 1 
ATOM 1086 C CG2   . VAL A 1 142 ? 35.240  -50.341 -5.351  1.00 41.41 142 A 1 
ATOM 1087 N N     . ALA A 1 143 ? 35.729  -51.964 -9.846  1.00 36.59 143 A 1 
ATOM 1088 C CA    . ALA A 1 143 ? 35.530  -52.869 -10.967 1.00 40.72 143 A 1 
ATOM 1089 C C     . ALA A 1 143 ? 35.191  -54.267 -10.429 1.00 38.64 143 A 1 
ATOM 1090 O O     . ALA A 1 143 ? 36.078  -55.095 -10.237 1.00 38.53 143 A 1 
ATOM 1091 C CB    . ALA A 1 143 ? 36.780  -52.844 -11.849 1.00 38.51 143 A 1 
ATOM 1092 N N     . ILE A 1 144 ? 33.897  -54.504 -10.142 1.00 37.33 144 A 1 
ATOM 1093 C CA    . ILE A 1 144 ? 33.425  -55.832 -9.758  1.00 40.48 144 A 1 
ATOM 1094 C C     . ILE A 1 144 ? 33.627  -56.739 -10.975 1.00 39.07 144 A 1 
ATOM 1095 O O     . ILE A 1 144 ? 33.102  -56.436 -12.049 1.00 37.30 144 A 1 
ATOM 1096 C CB    . ILE A 1 144 ? 31.968  -55.819 -9.268  1.00 37.61 144 A 1 
ATOM 1097 C CG1   . ILE A 1 144 ? 31.810  -54.853 -8.064  1.00 37.15 144 A 1 
ATOM 1098 C CG2   . ILE A 1 144 ? 31.526  -57.238 -8.858  1.00 40.63 144 A 1 
ATOM 1099 C CD1   . ILE A 1 144 ? 30.380  -54.688 -7.555  1.00 39.21 144 A 1 
ATOM 1100 N N     . PRO A 1 145 ? 34.413  -57.818 -10.875 1.00 34.76 145 A 1 
ATOM 1101 C CA    . PRO A 1 145 ? 34.683  -58.693 -12.001 1.00 39.08 145 A 1 
ATOM 1102 C C     . PRO A 1 145 ? 33.392  -59.368 -12.473 1.00 38.34 145 A 1 
ATOM 1103 O O     . PRO A 1 145 ? 32.526  -59.687 -11.651 1.00 37.75 145 A 1 
ATOM 1104 C CB    . PRO A 1 145 ? 35.730  -59.700 -11.500 1.00 36.37 145 A 1 
ATOM 1105 C CG    . PRO A 1 145 ? 35.494  -59.745 -10.002 1.00 37.89 145 A 1 
ATOM 1106 C CD    . PRO A 1 145 ? 35.059  -58.311 -9.670  1.00 45.42 145 A 1 
ATOM 1107 N N     . PRO A 1 146 ? 33.218  -59.608 -13.782 1.00 38.67 146 A 1 
ATOM 1108 C CA    . PRO A 1 146 ? 32.015  -60.188 -14.355 1.00 42.44 146 A 1 
ATOM 1109 C C     . PRO A 1 146 ? 31.929  -61.686 -14.010 1.00 41.82 146 A 1 
ATOM 1110 O O     . PRO A 1 146 ? 32.354  -62.537 -14.781 1.00 41.15 146 A 1 
ATOM 1111 C CB    . PRO A 1 146 ? 32.106  -59.907 -15.855 1.00 40.01 146 A 1 
ATOM 1112 C CG    . PRO A 1 146 ? 33.596  -59.924 -16.128 1.00 41.45 146 A 1 
ATOM 1113 C CD    . PRO A 1 146 ? 34.184  -59.312 -14.840 1.00 49.74 146 A 1 
ATOM 1114 N N     . VAL A 1 147 ? 31.430  -62.008 -12.832 1.00 34.78 147 A 1 
ATOM 1115 C CA    . VAL A 1 147 ? 31.214  -63.412 -12.442 1.00 39.13 147 A 1 
ATOM 1116 C C     . VAL A 1 147 ? 30.048  -63.964 -13.265 1.00 37.98 147 A 1 
ATOM 1117 O O     . VAL A 1 147 ? 28.918  -63.503 -13.148 1.00 37.04 147 A 1 
ATOM 1118 C CB    . VAL A 1 147 ? 31.001  -63.581 -10.934 1.00 35.77 147 A 1 
ATOM 1119 C CG1   . VAL A 1 147 ? 31.060  -65.069 -10.571 1.00 35.46 147 A 1 
ATOM 1120 C CG2   . VAL A 1 147 ? 32.071  -62.871 -10.100 1.00 41.57 147 A 1 
ATOM 1121 N N     . SER A 1 148 ? 30.317  -64.948 -14.117 1.00 40.51 148 A 1 
ATOM 1122 C CA    . SER A 1 148 ? 29.455  -65.440 -15.196 1.00 43.61 148 A 1 
ATOM 1123 C C     . SER A 1 148 ? 28.364  -66.442 -14.791 1.00 42.06 148 A 1 
ATOM 1124 O O     . SER A 1 148 ? 27.854  -67.142 -15.666 1.00 40.73 148 A 1 
ATOM 1125 C CB    . SER A 1 148 ? 30.339  -66.078 -16.267 1.00 40.64 148 A 1 
ATOM 1126 O OG    . SER A 1 148 ? 30.937  -67.274 -15.792 1.00 37.57 148 A 1 
ATOM 1127 N N     . LEU A 1 149 ? 28.109  -66.651 -13.517 1.00 32.90 149 A 1 
ATOM 1128 C CA    . LEU A 1 149 ? 27.446  -67.873 -13.053 1.00 37.57 149 A 1 
ATOM 1129 C C     . LEU A 1 149 ? 26.019  -68.040 -13.610 1.00 36.06 149 A 1 
ATOM 1130 O O     . LEU A 1 149 ? 25.149  -67.199 -13.434 1.00 34.12 149 A 1 
ATOM 1131 C CB    . LEU A 1 149 ? 27.527  -68.001 -11.527 1.00 33.82 149 A 1 
ATOM 1132 C CG    . LEU A 1 149 ? 28.759  -68.800 -11.054 1.00 32.56 149 A 1 
ATOM 1133 C CD1   . LEU A 1 149 ? 29.021  -68.562 -9.572  1.00 33.35 149 A 1 
ATOM 1134 C CD2   . LEU A 1 149 ? 28.588  -70.304 -11.276 1.00 36.71 149 A 1 
ATOM 1135 N N     . PHE A 1 150 ? 25.833  -69.220 -14.228 1.00 31.77 150 A 1 
ATOM 1136 C CA    . PHE A 1 150 ? 24.692  -69.656 -15.064 1.00 35.49 150 A 1 
ATOM 1137 C C     . PHE A 1 150 ? 23.346  -69.925 -14.359 1.00 33.89 150 A 1 
ATOM 1138 O O     . PHE A 1 150 ? 22.332  -69.946 -15.041 1.00 32.98 150 A 1 
ATOM 1139 C CB    . PHE A 1 150 ? 25.119  -70.991 -15.704 1.00 32.05 150 A 1 
ATOM 1140 C CG    . PHE A 1 150 ? 25.636  -70.925 -17.121 1.00 33.75 150 A 1 
ATOM 1141 C CD1   . PHE A 1 150 ? 24.768  -71.234 -18.189 1.00 35.68 150 A 1 
ATOM 1142 C CD2   . PHE A 1 150 ? 26.976  -70.620 -17.389 1.00 36.53 150 A 1 
ATOM 1143 C CE1   . PHE A 1 150 ? 25.244  -71.231 -19.511 1.00 32.79 150 A 1 
ATOM 1144 C CE2   . PHE A 1 150 ? 27.453  -70.616 -18.711 1.00 31.16 150 A 1 
ATOM 1145 C CZ    . PHE A 1 150 ? 26.589  -70.927 -19.770 1.00 30.42 150 A 1 
ATOM 1146 N N     . ALA A 1 151 ? 23.342  -70.331 -13.097 1.00 34.02 151 A 1 
ATOM 1147 C CA    . ALA A 1 151 ? 22.498  -71.432 -12.640 1.00 37.97 151 A 1 
ATOM 1148 C C     . ALA A 1 151 ? 20.973  -71.182 -12.734 1.00 35.96 151 A 1 
ATOM 1149 O O     . ALA A 1 151 ? 20.463  -70.154 -12.296 1.00 34.31 151 A 1 
ATOM 1150 C CB    . ALA A 1 151 ? 22.938  -71.848 -11.241 1.00 34.97 151 A 1 
ATOM 1151 N N     . GLU A 1 152 ? 20.267  -72.208 -13.216 1.00 32.72 152 A 1 
ATOM 1152 C CA    . GLU A 1 152 ? 18.850  -72.242 -13.649 1.00 36.02 152 A 1 
ATOM 1153 C C     . GLU A 1 152 ? 17.767  -72.279 -12.545 1.00 34.29 152 A 1 
ATOM 1154 O O     . GLU A 1 152 ? 16.595  -72.392 -12.878 1.00 33.15 152 A 1 
ATOM 1155 C CB    . GLU A 1 152 ? 18.648  -73.526 -14.478 1.00 33.22 152 A 1 
ATOM 1156 C CG    . GLU A 1 152 ? 19.361  -73.569 -15.825 1.00 32.49 152 A 1 
ATOM 1157 C CD    . GLU A 1 152 ? 19.103  -74.891 -16.567 1.00 33.53 152 A 1 
ATOM 1158 O OE1   . GLU A 1 152 ? 18.774  -74.839 -17.772 1.00 32.71 152 A 1 
ATOM 1159 O OE2   . GLU A 1 152 ? 19.282  -75.954 -15.929 1.00 33.59 152 A 1 
ATOM 1160 N N     . ALA A 1 153 ? 18.102  -72.333 -11.283 1.00 35.12 153 A 1 
ATOM 1161 C CA    . ALA A 1 153 ? 17.376  -73.093 -10.262 1.00 38.63 153 A 1 
ATOM 1162 C C     . ALA A 1 153 ? 15.850  -72.845 -10.160 1.00 36.47 153 A 1 
ATOM 1163 O O     . ALA A 1 153 ? 15.346  -71.740 -10.300 1.00 35.45 153 A 1 
ATOM 1164 C CB    . ALA A 1 153 ? 18.078  -72.941 -8.916  1.00 36.24 153 A 1 
ATOM 1165 N N     . GLU A 1 154 ? 15.156  -73.962 -9.896  1.00 34.40 154 A 1 
ATOM 1166 C CA    . GLU A 1 154 ? 13.731  -74.225 -10.102 1.00 38.70 154 A 1 
ATOM 1167 C C     . GLU A 1 154 ? 12.724  -73.499 -9.181  1.00 36.79 154 A 1 
ATOM 1168 O O     . GLU A 1 154 ? 13.045  -72.784 -8.250  1.00 35.51 154 A 1 
ATOM 1169 C CB    . GLU A 1 154 ? 13.496  -75.741 -9.984  1.00 36.01 154 A 1 
ATOM 1170 C CG    . GLU A 1 154 ? 14.123  -76.615 -11.075 1.00 34.54 154 A 1 
ATOM 1171 C CD    . GLU A 1 154 ? 13.738  -78.094 -10.868 1.00 34.28 154 A 1 
ATOM 1172 O OE1   . GLU A 1 154 ? 13.284  -78.732 -11.832 1.00 33.00 154 A 1 
ATOM 1173 O OE2   . GLU A 1 154 ? 13.875  -78.563 -9.705  1.00 34.44 154 A 1 
ATOM 1174 N N     . ALA A 1 155 ? 11.451  -73.802 -9.450  1.00 34.34 155 A 1 
ATOM 1175 C CA    . ALA A 1 155 ? 10.223  -73.058 -9.157  1.00 36.45 155 A 1 
ATOM 1176 C C     . ALA A 1 155 ? 9.574   -73.270 -7.778  1.00 34.36 155 A 1 
ATOM 1177 O O     . ALA A 1 155 ? 8.442   -72.816 -7.606  1.00 33.18 155 A 1 
ATOM 1178 C CB    . ALA A 1 155 ? 9.234   -73.464 -10.263 1.00 34.72 155 A 1 
ATOM 1179 N N     . THR A 1 156 ? 10.122  -74.074 -6.866  1.00 36.44 156 A 1 
ATOM 1180 C CA    . THR A 1 156 ? 9.325   -74.774 -5.844  1.00 38.95 156 A 1 
ATOM 1181 C C     . THR A 1 156 ? 8.478   -73.857 -4.962  1.00 36.34 156 A 1 
ATOM 1182 O O     . THR A 1 156 ? 8.940   -72.860 -4.420  1.00 34.80 156 A 1 
ATOM 1183 C CB    . THR A 1 156 ? 10.153  -75.745 -4.991  1.00 35.13 156 A 1 
ATOM 1184 O OG1   . THR A 1 156 ? 11.379  -75.183 -4.616  1.00 34.52 156 A 1 
ATOM 1185 C CG2   . THR A 1 156 ? 10.445  -77.034 -5.744  1.00 39.12 156 A 1 
ATOM 1186 N N     . ALA A 1 157 ? 7.200   -74.239 -4.800  1.00 34.19 157 A 1 
ATOM 1187 C CA    . ALA A 1 157 ? 6.046   -73.408 -4.437  1.00 35.97 157 A 1 
ATOM 1188 C C     . ALA A 1 157 ? 5.630   -73.328 -2.947  1.00 33.96 157 A 1 
ATOM 1189 O O     . ALA A 1 157 ? 4.463   -72.996 -2.733  1.00 32.92 157 A 1 
ATOM 1190 C CB    . ALA A 1 157 ? 4.877   -73.949 -5.278  1.00 34.33 157 A 1 
ATOM 1191 N N     . PRO A 1 158 ? 6.401   -73.726 -1.913  1.00 33.83 158 A 1 
ATOM 1192 C CA    . PRO A 1 158 ? 5.827   -74.282 -0.688  1.00 36.86 158 A 1 
ATOM 1193 C C     . PRO A 1 158 ? 4.846   -73.338 0.040   1.00 35.57 158 A 1 
ATOM 1194 O O     . PRO A 1 158 ? 5.105   -72.161 0.238   1.00 34.80 158 A 1 
ATOM 1195 C CB    . PRO A 1 158 ? 7.007   -74.720 0.184   1.00 33.80 158 A 1 
ATOM 1196 C CG    . PRO A 1 158 ? 8.140   -73.830 -0.282  1.00 35.69 158 A 1 
ATOM 1197 C CD    . PRO A 1 158 ? 7.857   -73.684 -1.782  1.00 44.15 158 A 1 
ATOM 1198 N N     . VAL A 1 159 ? 3.728   -73.965 0.452   1.00 31.26 159 A 1 
ATOM 1199 C CA    . VAL A 1 159 ? 2.443   -73.325 0.840   1.00 35.89 159 A 1 
ATOM 1200 C C     . VAL A 1 159 ? 2.370   -72.843 2.306   1.00 34.63 159 A 1 
ATOM 1201 O O     . VAL A 1 159 ? 1.365   -72.267 2.715   1.00 33.11 159 A 1 
ATOM 1202 C CB    . VAL A 1 159 ? 1.314   -74.345 0.561   1.00 32.75 159 A 1 
ATOM 1203 C CG1   . VAL A 1 159 ? -0.111  -73.847 0.837   1.00 31.52 159 A 1 
ATOM 1204 C CG2   . VAL A 1 159 ? 1.319   -74.821 -0.890  1.00 37.14 159 A 1 
ATOM 1205 N N     . LEU A 1 160 ? 3.368   -73.125 3.112   1.00 33.50 160 A 1 
ATOM 1206 C CA    . LEU A 1 160 ? 3.332   -72.965 4.573   1.00 37.79 160 A 1 
ATOM 1207 C C     . LEU A 1 160 ? 2.942   -71.533 5.000   1.00 35.92 160 A 1 
ATOM 1208 O O     . LEU A 1 160 ? 3.278   -70.581 4.317   1.00 35.25 160 A 1 
ATOM 1209 C CB    . LEU A 1 160 ? 4.722   -73.320 5.137   1.00 35.62 160 A 1 
ATOM 1210 C CG    . LEU A 1 160 ? 5.064   -74.818 5.113   1.00 35.98 160 A 1 
ATOM 1211 C CD1   . LEU A 1 160 ? 6.570   -75.006 5.290   1.00 37.52 160 A 1 
ATOM 1212 C CD2   . LEU A 1 160 ? 4.356   -75.586 6.232   1.00 41.58 160 A 1 
ATOM 1213 N N     . GLY A 1 161 ? 2.346   -71.259 6.114   1.00 36.12 161 A 1 
ATOM 1214 C CA    . GLY A 1 161 ? 1.720   -71.934 7.241   1.00 38.77 161 A 1 
ATOM 1215 C C     . GLY A 1 161 ? 1.224   -70.808 8.156   1.00 37.40 161 A 1 
ATOM 1216 O O     . GLY A 1 161 ? 1.900   -69.793 8.317   1.00 35.81 161 A 1 
ATOM 1217 N N     . ARG A 1 162 ? 0.022   -70.927 8.714   1.00 28.18 162 A 1 
ATOM 1218 C CA    . ARG A 1 162 ? -0.891  -69.838 9.141   1.00 34.94 162 A 1 
ATOM 1219 C C     . ARG A 1 162 ? -0.525  -69.049 10.415  1.00 33.09 162 A 1 
ATOM 1220 O O     . ARG A 1 162 ? -1.370  -68.288 10.856  1.00 31.17 162 A 1 
ATOM 1221 C CB    . ARG A 1 162 ? -2.277  -70.472 9.322   1.00 32.68 162 A 1 
ATOM 1222 C CG    . ARG A 1 162 ? -3.449  -69.682 8.734   1.00 32.02 162 A 1 
ATOM 1223 C CD    . ARG A 1 162 ? -4.753  -70.386 9.101   1.00 31.96 162 A 1 
ATOM 1224 N NE    . ARG A 1 162 ? -5.902  -69.901 8.325   1.00 31.76 162 A 1 
ATOM 1225 C CZ    . ARG A 1 162 ? -7.158  -70.309 8.449   1.00 29.75 162 A 1 
ATOM 1226 N NH1   . ARG A 1 162 ? -7.491  -71.198 9.346   1.00 28.96 162 A 1 
ATOM 1227 N NH2   . ARG A 1 162 ? -8.081  -69.844 7.688   1.00 27.90 162 A 1 
ATOM 1228 N N     . LYS A 1 163 ? 0.584   -69.295 11.055  1.00 27.64 163 A 1 
ATOM 1229 C CA    . LYS A 1 163 ? 0.756   -69.113 12.506  1.00 34.20 163 A 1 
ATOM 1230 C C     . LYS A 1 163 ? 0.352   -67.724 13.043  1.00 33.17 163 A 1 
ATOM 1231 O O     . LYS A 1 163 ? 0.737   -66.694 12.504  1.00 31.62 163 A 1 
ATOM 1232 C CB    . LYS A 1 163 ? 2.156   -69.500 12.964  1.00 31.69 163 A 1 
ATOM 1233 C CG    . LYS A 1 163 ? 2.232   -70.953 13.457  1.00 30.34 163 A 1 
ATOM 1234 C CD    . LYS A 1 163 ? 3.573   -71.202 14.142  1.00 29.56 163 A 1 
ATOM 1235 C CE    . LYS A 1 163 ? 3.632   -72.573 14.817  1.00 28.03 163 A 1 
ATOM 1236 N NZ    . LYS A 1 163 ? 4.849   -72.695 15.641  1.00 26.99 163 A 1 
ATOM 1237 N N     . GLU A 1 164 ? -0.383  -67.784 14.159  1.00 29.12 164 A 1 
ATOM 1238 C CA    . GLU A 1 164 ? -1.187  -66.719 14.788  1.00 32.28 164 A 1 
ATOM 1239 C C     . GLU A 1 164 ? -0.423  -65.767 15.740  1.00 31.14 164 A 1 
ATOM 1240 O O     . GLU A 1 164 ? -1.080  -65.102 16.533  1.00 30.51 164 A 1 
ATOM 1241 C CB    . GLU A 1 164 ? -2.302  -67.394 15.611  1.00 30.87 164 A 1 
ATOM 1242 C CG    . GLU A 1 164 ? -3.341  -68.160 14.793  1.00 30.19 164 A 1 
ATOM 1243 C CD    . GLU A 1 164 ? -4.382  -68.869 15.666  1.00 30.75 164 A 1 
ATOM 1244 O OE1   . GLU A 1 164 ? -5.586  -68.765 15.328  1.00 30.64 164 A 1 
ATOM 1245 O OE2   . GLU A 1 164 ? -3.964  -69.559 16.610  1.00 32.17 164 A 1 
ATOM 1246 N N     . GLU A 1 165 ? 0.879   -65.761 15.781  1.00 30.52 165 A 1 
ATOM 1247 C CA    . GLU A 1 165 ? 1.613   -65.411 17.005  1.00 31.79 165 A 1 
ATOM 1248 C C     . GLU A 1 165 ? 1.175   -64.093 17.665  1.00 30.42 165 A 1 
ATOM 1249 O O     . GLU A 1 165 ? 1.293   -62.993 17.129  1.00 29.13 165 A 1 
ATOM 1250 C CB    . GLU A 1 165 ? 3.135   -65.513 16.819  1.00 30.77 165 A 1 
ATOM 1251 C CG    . GLU A 1 165 ? 3.615   -66.974 16.932  1.00 30.37 165 A 1 
ATOM 1252 C CD    . GLU A 1 165 ? 5.140   -67.182 16.799  1.00 31.75 165 A 1 
ATOM 1253 O OE1   . GLU A 1 165 ? 5.564   -68.359 16.957  1.00 31.78 165 A 1 
ATOM 1254 O OE2   . GLU A 1 165 ? 5.864   -66.217 16.510  1.00 33.43 165 A 1 
ATOM 1255 N N     . ASP A 1 166 ? 0.744   -64.288 18.929  1.00 30.30 166 A 1 
ATOM 1256 C CA    . ASP A 1 166 ? 0.255   -63.323 19.925  1.00 33.39 166 A 1 
ATOM 1257 C C     . ASP A 1 166 ? 1.329   -62.299 20.368  1.00 31.56 166 A 1 
ATOM 1258 O O     . ASP A 1 166 ? 1.791   -62.328 21.513  1.00 30.16 166 A 1 
ATOM 1259 C CB    . ASP A 1 166 ? -0.195  -64.108 21.173  1.00 31.49 166 A 1 
ATOM 1260 C CG    . ASP A 1 166 ? -1.600  -64.687 21.135  1.00 28.79 166 A 1 
ATOM 1261 O OD1   . ASP A 1 166 ? -2.494  -64.016 20.586  1.00 29.00 166 A 1 
ATOM 1262 O OD2   . ASP A 1 166 ? -1.770  -65.760 21.758  1.00 29.77 166 A 1 
ATOM 1263 N N     . THR A 1 167 ? 1.789   -61.400 19.487  1.00 27.83 167 A 1 
ATOM 1264 C CA    . THR A 1 167 ? 2.869   -60.479 19.870  1.00 29.29 167 A 1 
ATOM 1265 C C     . THR A 1 167 ? 2.459   -59.603 21.049  1.00 28.19 167 A 1 
ATOM 1266 O O     . THR A 1 167 ? 1.603   -58.724 20.953  1.00 26.44 167 A 1 
ATOM 1267 C CB    . THR A 1 167 ? 3.404   -59.657 18.702  1.00 27.00 167 A 1 
ATOM 1268 O OG1   . THR A 1 167 ? 2.375   -59.215 17.851  1.00 26.32 167 A 1 
ATOM 1269 C CG2   . THR A 1 167 ? 4.374   -60.478 17.855  1.00 28.37 167 A 1 
ATOM 1270 N N     . SER A 1 168 ? 3.086   -59.917 22.192  1.00 29.58 168 A 1 
ATOM 1271 C CA    . SER A 1 168 ? 2.740   -59.425 23.514  1.00 29.24 168 A 1 
ATOM 1272 C C     . SER A 1 168 ? 2.912   -57.904 23.621  1.00 29.10 168 A 1 
ATOM 1273 O O     . SER A 1 168 ? 3.963   -57.360 23.306  1.00 28.68 168 A 1 
ATOM 1274 C CB    . SER A 1 168 ? 3.618   -60.141 24.541  1.00 28.27 168 A 1 
ATOM 1275 O OG    . SER A 1 168 ? 3.328   -59.728 25.849  1.00 26.56 168 A 1 
ATOM 1276 N N     . TRP A 1 169 ? 1.859   -57.263 24.140  1.00 32.07 169 A 1 
ATOM 1277 C CA    . TRP A 1 169 ? 1.828   -55.834 24.464  1.00 29.23 169 A 1 
ATOM 1278 C C     . TRP A 1 169 ? 2.749   -55.539 25.660  1.00 28.97 169 A 1 
ATOM 1279 O O     . TRP A 1 169 ? 2.299   -55.477 26.800  1.00 26.52 169 A 1 
ATOM 1280 C CB    . TRP A 1 169 ? 0.386   -55.414 24.753  1.00 27.24 169 A 1 
ATOM 1281 C CG    . TRP A 1 169 ? -0.552  -55.420 23.599  1.00 24.47 169 A 1 
ATOM 1282 C CD1   . TRP A 1 169 ? -1.062  -56.514 22.976  1.00 20.67 169 A 1 
ATOM 1283 C CD2   . TRP A 1 169 ? -1.129  -54.259 22.904  1.00 21.86 169 A 1 
ATOM 1284 N NE1   . TRP A 1 169 ? -1.908  -56.125 21.946  1.00 19.02 169 A 1 
ATOM 1285 C CE2   . TRP A 1 169 ? -1.976  -54.755 21.867  1.00 20.00 169 A 1 
ATOM 1286 C CE3   . TRP A 1 169 ? -1.016  -52.873 23.061  1.00 22.53 169 A 1 
ATOM 1287 C CZ2   . TRP A 1 169 ? -2.691  -53.879 21.016  1.00 20.44 169 A 1 
ATOM 1288 C CZ3   . TRP A 1 169 ? -1.725  -51.999 22.207  1.00 20.84 169 A 1 
ATOM 1289 C CH2   . TRP A 1 169 ? -2.541  -52.493 21.201  1.00 20.42 169 A 1 
ATOM 1290 N N     . LEU A 1 170 ? 4.070   -55.395 25.429  1.00 26.50 170 A 1 
ATOM 1291 C CA    . LEU A 1 170 ? 5.039   -55.215 26.507  1.00 28.70 170 A 1 
ATOM 1292 C C     . LEU A 1 170 ? 4.776   -53.931 27.312  1.00 28.67 170 A 1 
ATOM 1293 O O     . LEU A 1 170 ? 4.639   -52.837 26.786  1.00 27.29 170 A 1 
ATOM 1294 C CB    . LEU A 1 170 ? 6.476   -55.307 25.975  1.00 26.76 170 A 1 
ATOM 1295 C CG    . LEU A 1 170 ? 7.090   -56.710 26.158  1.00 24.97 170 A 1 
ATOM 1296 C CD1   . LEU A 1 170 ? 8.342   -56.865 25.294  1.00 25.96 170 A 1 
ATOM 1297 C CD2   . LEU A 1 170 ? 7.492   -56.975 27.615  1.00 29.77 170 A 1 
ATOM 1298 N N     . LEU A 1 171 ? 4.755   -54.142 28.629  1.00 28.35 171 A 1 
ATOM 1299 C CA    . LEU A 1 171 ? 4.174   -53.321 29.698  1.00 30.44 171 A 1 
ATOM 1300 C C     . LEU A 1 171 ? 5.015   -52.134 30.195  1.00 30.07 171 A 1 
ATOM 1301 O O     . LEU A 1 171 ? 4.710   -51.661 31.293  1.00 28.10 171 A 1 
ATOM 1302 C CB    . LEU A 1 171 ? 3.923   -54.278 30.878  1.00 28.40 171 A 1 
ATOM 1303 C CG    . LEU A 1 171 ? 2.503   -54.864 30.961  1.00 26.57 171 A 1 
ATOM 1304 C CD1   . LEU A 1 171 ? 2.514   -56.069 31.888  1.00 26.01 171 A 1 
ATOM 1305 C CD2   . LEU A 1 171 ? 1.512   -53.843 31.501  1.00 28.59 171 A 1 
ATOM 1306 N N     . LEU A 1 172 ? 6.081   -51.712 29.542  1.00 28.62 172 A 1 
ATOM 1307 C CA    . LEU A 1 172 ? 7.158   -50.951 30.199  1.00 31.85 172 A 1 
ATOM 1308 C C     . LEU A 1 172 ? 6.642   -49.731 30.993  1.00 30.81 172 A 1 
ATOM 1309 O O     . LEU A 1 172 ? 6.250   -48.713 30.428  1.00 28.93 172 A 1 
ATOM 1310 C CB    . LEU A 1 172 ? 8.268   -50.598 29.196  1.00 29.53 172 A 1 
ATOM 1311 C CG    . LEU A 1 172 ? 9.357   -51.675 29.116  1.00 27.71 172 A 1 
ATOM 1312 C CD1   . LEU A 1 172 ? 10.212  -51.493 27.863  1.00 27.19 172 A 1 
ATOM 1313 C CD2   . LEU A 1 172 ? 10.299  -51.637 30.334  1.00 29.61 172 A 1 
ATOM 1314 N N     . SER A 1 173 ? 6.672   -49.890 32.321  1.00 30.82 173 A 1 
ATOM 1315 C CA    . SER A 1 173 ? 5.844   -49.170 33.303  1.00 34.01 173 A 1 
ATOM 1316 C C     . SER A 1 173 ? 6.571   -48.098 34.123  1.00 32.63 173 A 1 
ATOM 1317 O O     . SER A 1 173 ? 5.932   -47.403 34.916  1.00 30.69 173 A 1 
ATOM 1318 C CB    . SER A 1 173 ? 5.302   -50.211 34.279  1.00 31.85 173 A 1 
ATOM 1319 O OG    . SER A 1 173 ? 6.367   -50.950 34.849  1.00 30.93 173 A 1 
ATOM 1320 N N     . LYS A 1 174 ? 7.872   -48.047 34.045  1.00 31.27 174 A 1 
ATOM 1321 C CA    . LYS A 1 174 ? 8.745   -47.266 34.947  1.00 35.48 174 A 1 
ATOM 1322 C C     . LYS A 1 174 ? 8.582   -45.755 34.773  1.00 34.50 174 A 1 
ATOM 1323 O O     . LYS A 1 174 ? 8.116   -45.324 33.730  1.00 31.38 174 A 1 
ATOM 1324 C CB    . LYS A 1 174 ? 10.195  -47.659 34.658  1.00 32.09 174 A 1 
ATOM 1325 C CG    . LYS A 1 174 ? 10.594  -49.022 35.235  1.00 31.58 174 A 1 
ATOM 1326 C CD    . LYS A 1 174 ? 12.106  -49.162 35.090  1.00 29.72 174 A 1 
ATOM 1327 C CE    . LYS A 1 174 ? 12.633  -50.299 35.945  1.00 27.15 174 A 1 
ATOM 1328 N NZ    . LYS A 1 174 ? 14.071  -50.098 36.212  1.00 26.46 174 A 1 
ATOM 1329 N N     . ASP A 1 175 ? 8.994   -44.872 35.628  1.00 33.63 175 A 1 
ATOM 1330 C CA    . ASP A 1 175 ? 9.364   -44.810 37.050  1.00 37.04 175 A 1 
ATOM 1331 C C     . ASP A 1 175 ? 8.953   -43.411 37.544  1.00 34.85 175 A 1 
ATOM 1332 O O     . ASP A 1 175 ? 8.557   -42.551 36.756  1.00 32.05 175 A 1 
ATOM 1333 C CB    . ASP A 1 175 ? 10.874  -45.063 37.284  1.00 33.36 175 A 1 
ATOM 1334 C CG    . ASP A 1 175 ? 11.216  -46.456 37.832  1.00 30.75 175 A 1 
ATOM 1335 O OD1   . ASP A 1 175 ? 10.344  -47.086 38.474  1.00 30.79 175 A 1 
ATOM 1336 O OD2   . ASP A 1 175 ? 12.350  -46.922 37.571  1.00 31.75 175 A 1 
ATOM 1337 N N     . SER A 1 176 ? 9.020   -43.159 38.839  1.00 38.23 176 A 1 
ATOM 1338 C CA    . SER A 1 176 ? 8.149   -42.301 39.648  1.00 42.04 176 A 1 
ATOM 1339 C C     . SER A 1 176 ? 8.417   -40.793 39.708  1.00 42.42 176 A 1 
ATOM 1340 O O     . SER A 1 176 ? 7.581   -40.093 40.281  1.00 39.03 176 A 1 
ATOM 1341 C CB    . SER A 1 176 ? 8.212   -42.824 41.077  1.00 37.53 176 A 1 
ATOM 1342 O OG    . SER A 1 176 ? 9.552   -42.855 41.540  1.00 35.45 176 A 1 
ATOM 1343 N N     . ASP A 1 177 ? 9.588   -40.319 39.351  1.00 38.22 177 A 1 
ATOM 1344 C CA    . ASP A 1 177 ? 10.190  -39.209 40.098  1.00 41.34 177 A 1 
ATOM 1345 C C     . ASP A 1 177 ? 9.401   -37.886 40.101  1.00 39.20 177 A 1 
ATOM 1346 O O     . ASP A 1 177 ? 9.005   -37.314 39.082  1.00 36.29 177 A 1 
ATOM 1347 C CB    . ASP A 1 177 ? 11.663  -39.016 39.748  1.00 37.30 177 A 1 
ATOM 1348 C CG    . ASP A 1 177 ? 12.602  -39.811 40.677  1.00 34.15 177 A 1 
ATOM 1349 O OD1   . ASP A 1 177 ? 12.158  -40.183 41.784  1.00 34.29 177 A 1 
ATOM 1350 O OD2   . ASP A 1 177 ? 13.771  -39.957 40.279  1.00 35.35 177 A 1 
ATOM 1351 N N     . ASN A 1 178 ? 9.242   -37.406 41.335  1.00 39.63 178 A 1 
ATOM 1352 C CA    . ASN A 1 178 ? 8.135   -36.580 41.793  1.00 42.49 178 A 1 
ATOM 1353 C C     . ASN A 1 178 ? 8.380   -35.053 41.694  1.00 40.06 178 A 1 
ATOM 1354 O O     . ASN A 1 178 ? 7.737   -34.298 42.429  1.00 36.44 178 A 1 
ATOM 1355 C CB    . ASN A 1 178 ? 7.874   -37.017 43.246  1.00 38.47 178 A 1 
ATOM 1356 C CG    . ASN A 1 178 ? 6.423   -37.118 43.658  1.00 34.83 178 A 1 
ATOM 1357 O OD1   . ASN A 1 178 ? 5.481   -36.808 42.959  1.00 35.80 178 A 1 
ATOM 1358 N ND2   . ASN A 1 178 ? 6.188   -37.582 44.863  1.00 37.09 178 A 1 
ATOM 1359 N N     . HIS A 1 179 ? 9.362   -34.581 40.950  1.00 45.82 179 A 1 
ATOM 1360 C CA    . HIS A 1 179 ? 9.943   -33.271 41.251  1.00 48.16 179 A 1 
ATOM 1361 C C     . HIS A 1 179 ? 8.956   -32.094 41.077  1.00 46.90 179 A 1 
ATOM 1362 O O     . HIS A 1 179 ? 8.582   -31.687 39.977  1.00 43.46 179 A 1 
ATOM 1363 C CB    . HIS A 1 179 ? 11.273  -33.049 40.535  1.00 43.45 179 A 1 
ATOM 1364 C CG    . HIS A 1 179 ? 12.449  -33.395 41.424  1.00 41.48 179 A 1 
ATOM 1365 N ND1   . HIS A 1 179 ? 12.715  -32.886 42.681  1.00 40.22 179 A 1 
ATOM 1366 C CD2   . HIS A 1 179 ? 13.478  -34.247 41.127  1.00 40.20 179 A 1 
ATOM 1367 C CE1   . HIS A 1 179 ? 13.842  -33.431 43.125  1.00 37.16 179 A 1 
ATOM 1368 N NE2   . HIS A 1 179 ? 14.358  -34.262 42.212  1.00 38.57 179 A 1 
ATOM 1369 N N     . ASN A 1 180 ? 8.651   -31.509 42.228  1.00 40.42 180 A 1 
ATOM 1370 C CA    . ASN A 1 180 ? 7.594   -30.543 42.533  1.00 42.87 180 A 1 
ATOM 1371 C C     . ASN A 1 180 ? 7.746   -29.125 41.930  1.00 40.57 180 A 1 
ATOM 1372 O O     . ASN A 1 180 ? 7.255   -28.173 42.530  1.00 37.25 180 A 1 
ATOM 1373 C CB    . ASN A 1 180 ? 7.526   -30.454 44.069  1.00 39.26 180 A 1 
ATOM 1374 C CG    . ASN A 1 180 ? 6.267   -31.030 44.685  1.00 35.68 180 A 1 
ATOM 1375 O OD1   . ASN A 1 180 ? 5.282   -31.312 44.045  1.00 36.94 180 A 1 
ATOM 1376 N ND2   . ASN A 1 180 ? 6.267   -31.210 45.979  1.00 37.95 180 A 1 
ATOM 1377 N N     . ARG A 1 181 ? 8.501   -28.920 40.863  1.00 46.95 181 A 1 
ATOM 1378 C CA    . ARG A 1 181 ? 9.000   -27.574 40.559  1.00 50.23 181 A 1 
ATOM 1379 C C     . ARG A 1 181 ? 7.851   -26.617 40.214  1.00 48.67 181 A 1 
ATOM 1380 O O     . ARG A 1 181 ? 7.372   -26.590 39.080  1.00 44.08 181 A 1 
ATOM 1381 C CB    . ARG A 1 181 ? 10.116  -27.634 39.505  1.00 45.51 181 A 1 
ATOM 1382 C CG    . ARG A 1 181 ? 11.150  -26.518 39.743  1.00 41.73 181 A 1 
ATOM 1383 C CD    . ARG A 1 181 ? 12.324  -26.645 38.759  1.00 40.90 181 A 1 
ATOM 1384 N NE    . ARG A 1 181 ? 13.446  -25.751 39.131  1.00 38.05 181 A 1 
ATOM 1385 C CZ    . ARG A 1 181 ? 14.612  -25.646 38.498  1.00 34.10 181 A 1 
ATOM 1386 N NH1   . ARG A 1 181 ? 14.861  -26.323 37.416  1.00 33.31 181 A 1 
ATOM 1387 N NH2   . ARG A 1 181 ? 15.547  -24.862 38.958  1.00 33.38 181 A 1 
ATOM 1388 N N     . SER A 1 182 ? 7.456   -25.836 41.191  1.00 48.18 182 A 1 
ATOM 1389 C CA    . SER A 1 182 ? 6.363   -24.846 41.175  1.00 49.36 182 A 1 
ATOM 1390 C C     . SER A 1 182 ? 6.703   -23.616 40.331  1.00 48.42 182 A 1 
ATOM 1391 O O     . SER A 1 182 ? 6.780   -22.499 40.838  1.00 44.63 182 A 1 
ATOM 1392 C CB    . SER A 1 182 ? 6.028   -24.458 42.620  1.00 44.23 182 A 1 
ATOM 1393 O OG    . SER A 1 182 ? 7.140   -23.830 43.218  1.00 40.45 182 A 1 
ATOM 1394 N N     . GLY A 1 183 ? 6.999   -23.816 39.054  1.00 47.78 183 A 1 
ATOM 1395 C CA    . GLY A 1 183 ? 7.376   -22.730 38.169  1.00 47.87 183 A 1 
ATOM 1396 C C     . GLY A 1 183 ? 6.253   -21.699 38.055  1.00 46.46 183 A 1 
ATOM 1397 O O     . GLY A 1 183 ? 5.208   -21.989 37.482  1.00 43.35 183 A 1 
ATOM 1398 N N     . ASN A 1 184 ? 6.476   -20.511 38.607  1.00 46.71 184 A 1 
ATOM 1399 C CA    . ASN A 1 184 ? 5.566   -19.378 38.442  1.00 48.26 184 A 1 
ATOM 1400 C C     . ASN A 1 184 ? 5.480   -19.022 36.953  1.00 45.90 184 A 1 
ATOM 1401 O O     . ASN A 1 184 ? 6.365   -18.357 36.419  1.00 40.62 184 A 1 
ATOM 1402 C CB    . ASN A 1 184 ? 6.056   -18.183 39.284  1.00 43.49 184 A 1 
ATOM 1403 C CG    . ASN A 1 184 ? 5.485   -18.142 40.694  1.00 39.14 184 A 1 
ATOM 1404 O OD1   . ASN A 1 184 ? 4.472   -18.720 41.002  1.00 39.92 184 A 1 
ATOM 1405 N ND2   . ASN A 1 184 ? 6.108   -17.395 41.573  1.00 40.94 184 A 1 
ATOM 1406 N N     . ASN A 1 185 ? 4.405   -19.443 36.323  1.00 45.92 185 A 1 
ATOM 1407 C CA    . ASN A 1 185 ? 4.048   -19.032 34.971  1.00 47.74 185 A 1 
ATOM 1408 C C     . ASN A 1 185 ? 3.662   -17.553 34.967  1.00 45.28 185 A 1 
ATOM 1409 O O     . ASN A 1 185 ? 2.482   -17.200 34.979  1.00 40.18 185 A 1 
ATOM 1410 C CB    . ASN A 1 185 ? 2.918   -19.932 34.424  1.00 43.68 185 A 1 
ATOM 1411 C CG    . ASN A 1 185 ? 3.418   -21.213 33.775  1.00 38.47 185 A 1 
ATOM 1412 O OD1   . ASN A 1 185 ? 4.562   -21.357 33.409  1.00 39.22 185 A 1 
ATOM 1413 N ND2   . ASN A 1 185 ? 2.529   -22.161 33.555  1.00 39.18 185 A 1 
ATOM 1414 N N     . SER A 1 186 ? 4.641   -16.664 34.963  1.00 48.83 186 A 1 
ATOM 1415 C CA    . SER A 1 186 ? 4.422   -15.259 34.637  1.00 49.34 186 A 1 
ATOM 1416 C C     . SER A 1 186 ? 3.995   -15.187 33.173  1.00 48.79 186 A 1 
ATOM 1417 O O     . SER A 1 186 ? 4.806   -15.374 32.272  1.00 44.23 186 A 1 
ATOM 1418 C CB    . SER A 1 186 ? 5.676   -14.431 34.904  1.00 44.13 186 A 1 
ATOM 1419 O OG    . SER A 1 186 ? 6.785   -14.916 34.180  1.00 40.78 186 A 1 
ATOM 1420 N N     . SER A 1 187 ? 2.706   -14.965 32.951  1.00 44.84 187 A 1 
ATOM 1421 C CA    . SER A 1 187 ? 2.101   -14.796 31.627  1.00 45.69 187 A 1 
ATOM 1422 C C     . SER A 1 187 ? 2.561   -13.486 30.984  1.00 44.96 187 A 1 
ATOM 1423 O O     . SER A 1 187 ? 1.815   -12.514 30.901  1.00 41.66 187 A 1 
ATOM 1424 C CB    . SER A 1 187 ? 0.581   -14.859 31.754  1.00 41.61 187 A 1 
ATOM 1425 O OG    . SER A 1 187 ? 0.111   -13.843 32.622  1.00 38.48 187 A 1 
ATOM 1426 N N     . THR A 1 188 ? 3.828   -13.426 30.579  1.00 50.03 188 A 1 
ATOM 1427 C CA    . THR A 1 188 ? 4.357   -12.299 29.812  1.00 50.53 188 A 1 
ATOM 1428 C C     . THR A 1 188 ? 3.606   -12.223 28.487  1.00 50.00 188 A 1 
ATOM 1429 O O     . THR A 1 188 ? 3.571   -13.181 27.727  1.00 45.38 188 A 1 
ATOM 1430 C CB    . THR A 1 188 ? 5.862   -12.412 29.587  1.00 44.59 188 A 1 
ATOM 1431 O OG1   . THR A 1 188 ? 6.229   -13.738 29.271  1.00 41.30 188 A 1 
ATOM 1432 C CG2   . THR A 1 188 ? 6.634   -12.011 30.840  1.00 43.89 188 A 1 
ATOM 1433 N N     . SER A 1 189 ? 2.952   -11.104 28.265  1.00 49.26 189 A 1 
ATOM 1434 C CA    . SER A 1 189 ? 2.098   -10.877 27.102  1.00 50.15 189 A 1 
ATOM 1435 C C     . SER A 1 189 ? 2.873   -11.037 25.799  1.00 51.02 189 A 1 
ATOM 1436 O O     . SER A 1 189 ? 3.710   -10.193 25.474  1.00 47.25 189 A 1 
ATOM 1437 C CB    . SER A 1 189 ? 1.484   -9.485  27.193  1.00 45.78 189 A 1 
ATOM 1438 O OG    . SER A 1 189 ? 2.505   -8.504  27.289  1.00 40.97 189 A 1 
ATOM 1439 N N     . SER A 1 190 ? 2.573   -12.078 25.031  1.00 44.92 190 A 1 
ATOM 1440 C CA    . SER A 1 190 ? 3.237   -12.431 23.768  1.00 45.77 190 A 1 
ATOM 1441 C C     . SER A 1 190 ? 2.996   -11.448 22.615  1.00 46.68 190 A 1 
ATOM 1442 O O     . SER A 1 190 ? 3.417   -11.703 21.494  1.00 43.28 190 A 1 
ATOM 1443 C CB    . SER A 1 190 ? 2.785   -13.825 23.353  1.00 41.93 190 A 1 
ATOM 1444 O OG    . SER A 1 190 ? 1.385   -13.845 23.159  1.00 38.26 190 A 1 
ATOM 1445 N N     . SER A 1 191 ? 2.339   -10.316 22.868  1.00 43.81 191 A 1 
ATOM 1446 C CA    . SER A 1 191 ? 2.032   -9.312  21.838  1.00 45.16 191 A 1 
ATOM 1447 C C     . SER A 1 191 ? 3.267   -8.718  21.149  1.00 46.55 191 A 1 
ATOM 1448 O O     . SER A 1 191 ? 3.135   -8.100  20.095  1.00 43.46 191 A 1 
ATOM 1449 C CB    . SER A 1 191 ? 1.203   -8.188  22.446  1.00 40.92 191 A 1 
ATOM 1450 O OG    . SER A 1 191 ? 1.944   -7.472  23.418  1.00 37.62 191 A 1 
ATOM 1451 N N     . SER A 1 192 ? 4.449   -8.885  21.744  1.00 47.10 192 A 1 
ATOM 1452 C CA    . SER A 1 192 ? 5.693   -8.394  21.156  1.00 47.65 192 A 1 
ATOM 1453 C C     . SER A 1 192 ? 6.210   -9.257  20.001  1.00 49.21 192 A 1 
ATOM 1454 O O     . SER A 1 192 ? 7.008   -8.752  19.212  1.00 46.78 192 A 1 
ATOM 1455 C CB    . SER A 1 192 ? 6.768   -8.292  22.234  1.00 43.64 192 A 1 
ATOM 1456 O OG    . SER A 1 192 ? 7.910   -7.640  21.727  1.00 39.50 192 A 1 
ATOM 1457 N N     . GLN A 1 193 ? 5.813   -10.541 19.911  1.00 45.96 193 A 1 
ATOM 1458 C CA    . GLN A 1 193 ? 6.390   -11.450 18.908  1.00 46.00 193 A 1 
ATOM 1459 C C     . GLN A 1 193 ? 5.902   -11.148 17.484  1.00 46.31 193 A 1 
ATOM 1460 O O     . GLN A 1 193 ? 6.724   -11.129 16.574  1.00 43.09 193 A 1 
ATOM 1461 C CB    . GLN A 1 193 ? 6.094   -12.913 19.275  1.00 41.59 193 A 1 
ATOM 1462 C CG    . GLN A 1 193 ? 7.065   -13.434 20.333  1.00 38.95 193 A 1 
ATOM 1463 C CD    . GLN A 1 193 ? 6.820   -14.902 20.676  1.00 36.09 193 A 1 
ATOM 1464 O OE1   . GLN A 1 193 ? 5.721   -15.411 20.623  1.00 35.06 193 A 1 
ATOM 1465 N NE2   . GLN A 1 193 ? 7.837   -15.637 21.065  1.00 32.79 193 A 1 
ATOM 1466 N N     . TYR A 1 194 ? 4.623   -10.834 17.322  1.00 39.46 194 A 1 
ATOM 1467 C CA    . TYR A 1 194 ? 4.044   -10.613 15.988  1.00 39.61 194 A 1 
ATOM 1468 C C     . TYR A 1 194 ? 4.682   -9.458  15.210  1.00 39.44 194 A 1 
ATOM 1469 O O     . TYR A 1 194 ? 4.688   -9.467  13.983  1.00 37.06 194 A 1 
ATOM 1470 C CB    . TYR A 1 194 ? 2.527   -10.390 16.107  1.00 35.86 194 A 1 
ATOM 1471 C CG    . TYR A 1 194 ? 1.727   -11.534 15.539  1.00 33.37 194 A 1 
ATOM 1472 C CD1   . TYR A 1 194 ? 1.410   -11.566 14.170  1.00 30.94 194 A 1 
ATOM 1473 C CD2   . TYR A 1 194 ? 1.315   -12.597 16.366  1.00 31.04 194 A 1 
ATOM 1474 C CE1   . TYR A 1 194 ? 0.694   -12.632 13.626  1.00 29.42 194 A 1 
ATOM 1475 C CE2   . TYR A 1 194 ? 0.597   -13.675 15.830  1.00 27.95 194 A 1 
ATOM 1476 C CZ    . TYR A 1 194 ? 0.280   -13.682 14.456  1.00 29.23 194 A 1 
ATOM 1477 O OH    . TYR A 1 194 ? -0.420  -14.748 13.929  1.00 27.18 194 A 1 
ATOM 1478 N N     . PHE A 1 195 ? 5.235   -8.471  15.909  1.00 40.91 195 A 1 
ATOM 1479 C CA    . PHE A 1 195 ? 5.964   -7.386  15.249  1.00 40.84 195 A 1 
ATOM 1480 C C     . PHE A 1 195 ? 7.389   -7.787  14.835  1.00 41.58 195 A 1 
ATOM 1481 O O     . PHE A 1 195 ? 7.998   -7.074  14.034  1.00 38.95 195 A 1 
ATOM 1482 C CB    . PHE A 1 195 ? 5.960   -6.131  16.137  1.00 37.01 195 A 1 
ATOM 1483 C CG    . PHE A 1 195 ? 5.134   -4.997  15.551  1.00 33.63 195 A 1 
ATOM 1484 C CD1   . PHE A 1 195 ? 5.712   -4.100  14.653  1.00 32.28 195 A 1 
ATOM 1485 C CD2   . PHE A 1 195 ? 3.781   -4.875  15.888  1.00 31.80 195 A 1 
ATOM 1486 C CE1   . PHE A 1 195 ? 4.951   -3.078  14.077  1.00 29.07 195 A 1 
ATOM 1487 C CE2   . PHE A 1 195 ? 3.003   -3.847  15.316  1.00 26.89 195 A 1 
ATOM 1488 C CZ    . PHE A 1 195 ? 3.593   -2.942  14.415  1.00 26.77 195 A 1 
ATOM 1489 N N     . GLY A 1 196 ? 7.917   -8.882  15.389  1.00 49.03 196 A 1 
ATOM 1490 C CA    . GLY A 1 196 ? 9.266   -9.356  15.090  1.00 49.47 196 A 1 
ATOM 1491 C C     . GLY A 1 196 ? 9.389   -10.012 13.724  1.00 50.16 196 A 1 
ATOM 1492 O O     . GLY A 1 196 ? 10.323  -9.708  12.994  1.00 47.92 196 A 1 
ATOM 1493 N N     . GLU A 1 197 ? 8.414   -10.852 13.339  1.00 43.35 197 A 1 
ATOM 1494 C CA    . GLU A 1 197 ? 8.458   -11.555 12.042  1.00 45.36 197 A 1 
ATOM 1495 C C     . GLU A 1 197 ? 8.316   -10.606 10.849  1.00 46.23 197 A 1 
ATOM 1496 O O     . GLU A 1 197 ? 9.013   -10.745 9.849   1.00 43.22 197 A 1 
ATOM 1497 C CB    . GLU A 1 197 ? 7.365   -12.627 11.989  1.00 42.20 197 A 1 
ATOM 1498 C CG    . GLU A 1 197 ? 7.715   -13.840 12.861  1.00 37.32 197 A 1 
ATOM 1499 C CD    . GLU A 1 197 ? 6.667   -14.959 12.756  1.00 33.55 197 A 1 
ATOM 1500 O OE1   . GLU A 1 197 ? 7.049   -16.115 13.046  1.00 31.57 197 A 1 
ATOM 1501 O OE2   . GLU A 1 197 ? 5.497   -14.646 12.449  1.00 30.85 197 A 1 
ATOM 1502 N N     . VAL A 1 198 ? 7.440   -9.599  10.984  1.00 44.80 198 A 1 
ATOM 1503 C CA    . VAL A 1 198 ? 7.273   -8.594  9.916   1.00 47.06 198 A 1 
ATOM 1504 C C     . VAL A 1 198 ? 8.541   -7.756  9.726   1.00 47.77 198 A 1 
ATOM 1505 O O     . VAL A 1 198 ? 8.806   -7.272  8.628   1.00 45.46 198 A 1 
ATOM 1506 C CB    . VAL A 1 198 ? 6.055   -7.686  10.179  1.00 44.03 198 A 1 
ATOM 1507 C CG1   . VAL A 1 198 ? 5.707   -6.853  8.936   1.00 40.63 198 A 1 
ATOM 1508 C CG2   . VAL A 1 198 ? 4.798   -8.480  10.546  1.00 40.89 198 A 1 
ATOM 1509 N N     . ASP A 1 199 ? 9.348   -7.608  10.794  1.00 52.29 199 A 1 
ATOM 1510 C CA    . ASP A 1 199 ? 10.601  -6.862  10.724  1.00 53.44 199 A 1 
ATOM 1511 C C     . ASP A 1 199 ? 11.653  -7.537  9.834   1.00 53.53 199 A 1 
ATOM 1512 O O     . ASP A 1 199 ? 12.455  -6.826  9.232   1.00 51.18 199 A 1 
ATOM 1513 C CB    . ASP A 1 199 ? 11.144  -6.592  12.139  1.00 50.07 199 A 1 
ATOM 1514 C CG    . ASP A 1 199 ? 10.851  -5.178  12.686  1.00 44.29 199 A 1 
ATOM 1515 O OD1   . ASP A 1 199 ? 10.131  -4.390  12.039  1.00 41.41 199 A 1 
ATOM 1516 O OD2   . ASP A 1 199 ? 11.472  -4.760  13.685  1.00 39.61 199 A 1 
ATOM 1517 N N     . GLN A 1 200 ? 11.630  -8.881  9.686   1.00 48.38 200 A 1 
ATOM 1518 C CA    . GLN A 1 200 ? 12.569  -9.580  8.794   1.00 49.69 200 A 1 
ATOM 1519 C C     . GLN A 1 200 ? 12.313  -9.249  7.317   1.00 50.48 200 A 1 
ATOM 1520 O O     . GLN A 1 200 ? 13.268  -9.077  6.555   1.00 47.28 200 A 1 
ATOM 1521 C CB    . GLN A 1 200 ? 12.481  -11.097 9.003   1.00 46.43 200 A 1 
ATOM 1522 C CG    . GLN A 1 200 ? 13.174  -11.542 10.298  1.00 42.15 200 A 1 
ATOM 1523 C CD    . GLN A 1 200 ? 13.210  -13.065 10.441  1.00 37.15 200 A 1 
ATOM 1524 O OE1   . GLN A 1 200 ? 12.536  -13.813 9.757   1.00 35.48 200 A 1 
ATOM 1525 N NE2   . GLN A 1 200 ? 14.013  -13.590 11.334  1.00 32.08 200 A 1 
ATOM 1526 N N     . TYR A 1 201 ? 11.055  -9.098  6.906   1.00 42.48 201 A 1 
ATOM 1527 C CA    . TYR A 1 201 ? 10.735  -8.734  5.522   1.00 42.71 201 A 1 
ATOM 1528 C C     . TYR A 1 201 ? 11.095  -7.283  5.175   1.00 42.72 201 A 1 
ATOM 1529 O O     . TYR A 1 201 ? 11.386  -6.980  4.018   1.00 40.83 201 A 1 
ATOM 1530 C CB    . TYR A 1 201 ? 9.257   -8.992  5.242   1.00 40.92 201 A 1 
ATOM 1531 C CG    . TYR A 1 201 ? 8.985   -10.424 4.869   1.00 37.73 201 A 1 
ATOM 1532 C CD1   . TYR A 1 201 ? 9.212   -10.850 3.545   1.00 34.46 201 A 1 
ATOM 1533 C CD2   . TYR A 1 201 ? 8.531   -11.343 5.829   1.00 34.02 201 A 1 
ATOM 1534 C CE1   . TYR A 1 201 ? 8.978   -12.179 3.185   1.00 31.78 201 A 1 
ATOM 1535 C CE2   . TYR A 1 201 ? 8.302   -12.674 5.479   1.00 30.39 201 A 1 
ATOM 1536 C CZ    . TYR A 1 201 ? 8.527   -13.089 4.152   1.00 30.61 201 A 1 
ATOM 1537 O OH    . TYR A 1 201 ? 8.300   -14.405 3.805   1.00 29.27 201 A 1 
ATOM 1538 N N     . PHE A 1 202 ? 11.060  -6.389  6.177   1.00 48.45 202 A 1 
ATOM 1539 C CA    . PHE A 1 202 ? 11.502  -5.014  6.016   1.00 49.16 202 A 1 
ATOM 1540 C C     . PHE A 1 202 ? 12.994  -4.836  6.311   1.00 50.10 202 A 1 
ATOM 1541 O O     . PHE A 1 202 ? 13.420  -3.723  6.617   1.00 47.31 202 A 1 
ATOM 1542 C CB    . PHE A 1 202 ? 10.623  -4.060  6.825   1.00 45.87 202 A 1 
ATOM 1543 C CG    . PHE A 1 202 ? 9.414   -3.569  6.054   1.00 41.99 202 A 1 
ATOM 1544 C CD1   . PHE A 1 202 ? 9.540   -2.511  5.142   1.00 38.29 202 A 1 
ATOM 1545 C CD2   . PHE A 1 202 ? 8.169   -4.182  6.241   1.00 36.61 202 A 1 
ATOM 1546 C CE1   . PHE A 1 202 ? 8.432   -2.056  4.413   1.00 33.40 202 A 1 
ATOM 1547 C CE2   . PHE A 1 202 ? 7.054   -3.732  5.523   1.00 32.19 202 A 1 
ATOM 1548 C CZ    . PHE A 1 202 ? 7.187   -2.666  4.611   1.00 32.84 202 A 1 
ATOM 1549 N N     . ASP A 1 203 ? 13.773  -5.924  6.232   1.00 51.31 203 A 1 
ATOM 1550 C CA    . ASP A 1 203 ? 15.209  -5.809  6.410   1.00 52.56 203 A 1 
ATOM 1551 C C     . ASP A 1 203 ? 15.789  -5.059  5.208   1.00 51.91 203 A 1 
ATOM 1552 O O     . ASP A 1 203 ? 16.098  -5.604  4.156   1.00 49.64 203 A 1 
ATOM 1553 C CB    . ASP A 1 203 ? 15.856  -7.168  6.721   1.00 49.95 203 A 1 
ATOM 1554 C CG    . ASP A 1 203 ? 17.065  -7.041  7.654   1.00 44.46 203 A 1 
ATOM 1555 O OD1   . ASP A 1 203 ? 17.382  -5.904  8.062   1.00 40.45 203 A 1 
ATOM 1556 O OD2   . ASP A 1 203 ? 17.651  -8.087  7.983   1.00 39.39 203 A 1 
ATOM 1557 N N     . LEU A 1 204 ? 15.906  -3.753  5.393   1.00 45.28 204 A 1 
ATOM 1558 C CA    . LEU A 1 204 ? 16.479  -2.806  4.442   1.00 44.83 204 A 1 
ATOM 1559 C C     . LEU A 1 204 ? 17.958  -3.115  4.139   1.00 43.78 204 A 1 
ATOM 1560 O O     . LEU A 1 204 ? 18.538  -2.461  3.272   1.00 40.44 204 A 1 
ATOM 1561 C CB    . LEU A 1 204 ? 16.318  -1.379  5.014   1.00 41.42 204 A 1 
ATOM 1562 C CG    . LEU A 1 204 ? 14.929  -0.757  4.774   1.00 37.12 204 A 1 
ATOM 1563 C CD1   . LEU A 1 204 ? 14.676  0.387   5.759   1.00 35.65 204 A 1 
ATOM 1564 C CD2   . LEU A 1 204 ? 14.839  -0.179  3.352   1.00 36.48 204 A 1 
ATOM 1565 N N     . VAL A 1 205 ? 18.554  -4.104  4.798   1.00 42.02 205 A 1 
ATOM 1566 C CA    . VAL A 1 205 ? 19.932  -4.538  4.555   1.00 43.07 205 A 1 
ATOM 1567 C C     . VAL A 1 205 ? 20.135  -4.954  3.098   1.00 42.39 205 A 1 
ATOM 1568 O O     . VAL A 1 205 ? 21.124  -4.555  2.486   1.00 39.84 205 A 1 
ATOM 1569 C CB    . VAL A 1 205 ? 20.319  -5.684  5.503   1.00 40.43 205 A 1 
ATOM 1570 C CG1   . VAL A 1 205 ? 21.782  -6.103  5.305   1.00 36.20 205 A 1 
ATOM 1571 C CG2   . VAL A 1 205 ? 20.169  -5.283  6.974   1.00 36.26 205 A 1 
ATOM 1572 N N     . GLY A 1 206 ? 19.173  -5.671  2.510   1.00 46.14 206 A 1 
ATOM 1573 C CA    . GLY A 1 206 ? 19.234  -6.025  1.086   1.00 45.71 206 A 1 
ATOM 1574 C C     . GLY A 1 206 ? 19.215  -4.819  0.157   1.00 46.17 206 A 1 
ATOM 1575 O O     . GLY A 1 206 ? 19.897  -4.805  -0.873  1.00 43.74 206 A 1 
ATOM 1576 N N     . TYR A 1 207 ? 18.494  -3.768  0.551   1.00 44.15 207 A 1 
ATOM 1577 C CA    . TYR A 1 207 ? 18.461  -2.513  -0.193  1.00 44.31 207 A 1 
ATOM 1578 C C     . TYR A 1 207 ? 19.783  -1.743  -0.061  1.00 44.56 207 A 1 
ATOM 1579 O O     . TYR A 1 207 ? 20.276  -1.200  -1.039  1.00 41.85 207 A 1 
ATOM 1580 C CB    . TYR A 1 207 ? 17.268  -1.669  0.258   1.00 41.55 207 A 1 
ATOM 1581 C CG    . TYR A 1 207 ? 16.575  -0.952  -0.885  1.00 38.05 207 A 1 
ATOM 1582 C CD1   . TYR A 1 207 ? 16.972  0.331   -1.292  1.00 35.33 207 A 1 
ATOM 1583 C CD2   . TYR A 1 207 ? 15.533  -1.605  -1.570  1.00 34.68 207 A 1 
ATOM 1584 C CE1   . TYR A 1 207 ? 16.328  0.976   -2.364  1.00 31.78 207 A 1 
ATOM 1585 C CE2   . TYR A 1 207 ? 14.879  -0.974  -2.641  1.00 30.99 207 A 1 
ATOM 1586 C CZ    . TYR A 1 207 ? 15.282  0.321   -3.034  1.00 31.27 207 A 1 
ATOM 1587 O OH    . TYR A 1 207 ? 14.631  0.935   -4.083  1.00 30.43 207 A 1 
ATOM 1588 N N     . ASN A 1 208 ? 20.391  -1.749  1.129   1.00 43.57 208 A 1 
ATOM 1589 C CA    . ASN A 1 208 ? 21.683  -1.102  1.332   1.00 44.04 208 A 1 
ATOM 1590 C C     . ASN A 1 208 ? 22.800  -1.783  0.532   1.00 43.04 208 A 1 
ATOM 1591 O O     . ASN A 1 208 ? 23.632  -1.075  -0.039  1.00 40.30 208 A 1 
ATOM 1592 C CB    . ASN A 1 208 ? 22.030  -1.056  2.831   1.00 41.90 208 A 1 
ATOM 1593 C CG    . ASN A 1 208 ? 21.298  0.042   3.594   1.00 36.95 208 A 1 
ATOM 1594 O OD1   . ASN A 1 208 ? 20.712  0.961   3.055   1.00 36.53 208 A 1 
ATOM 1595 N ND2   . ASN A 1 208 ? 21.354  -0.002  4.907   1.00 35.60 208 A 1 
ATOM 1596 N N     . SER A 1 209 ? 22.784  -3.112  0.396   1.00 47.96 209 A 1 
ATOM 1597 C CA    . SER A 1 209 ? 23.766  -3.825  -0.449  1.00 49.01 209 A 1 
ATOM 1598 C C     . SER A 1 209 ? 23.681  -3.403  -1.918  1.00 50.35 209 A 1 
ATOM 1599 O O     . SER A 1 209 ? 24.709  -3.229  -2.573  1.00 46.85 209 A 1 
ATOM 1600 C CB    . SER A 1 209 ? 23.536  -5.327  -0.316  1.00 45.22 209 A 1 
ATOM 1601 O OG    . SER A 1 209 ? 24.405  -6.045  -1.163  1.00 40.37 209 A 1 
ATOM 1602 N N     . TYR A 1 210 ? 22.454  -3.190  -2.443  1.00 45.07 210 A 1 
ATOM 1603 C CA    . TYR A 1 210 ? 22.265  -2.700  -3.803  1.00 45.83 210 A 1 
ATOM 1604 C C     . TYR A 1 210 ? 22.752  -1.248  -3.954  1.00 45.87 210 A 1 
ATOM 1605 O O     . TYR A 1 210 ? 23.425  -0.914  -4.937  1.00 43.38 210 A 1 
ATOM 1606 C CB    . TYR A 1 210 ? 20.797  -2.845  -4.196  1.00 42.45 210 A 1 
ATOM 1607 C CG    . TYR A 1 210 ? 20.565  -2.697  -5.690  1.00 38.48 210 A 1 
ATOM 1608 C CD1   . TYR A 1 210 ? 20.237  -1.443  -6.253  1.00 36.45 210 A 1 
ATOM 1609 C CD2   . TYR A 1 210 ? 20.702  -3.814  -6.535  1.00 36.13 210 A 1 
ATOM 1610 C CE1   . TYR A 1 210 ? 20.042  -1.305  -7.631  1.00 33.21 210 A 1 
ATOM 1611 C CE2   . TYR A 1 210 ? 20.512  -3.694  -7.927  1.00 32.93 210 A 1 
ATOM 1612 C CZ    . TYR A 1 210 ? 20.178  -2.435  -8.461  1.00 33.14 210 A 1 
ATOM 1613 O OH    . TYR A 1 210 ? 19.993  -2.308  -9.817  1.00 31.58 210 A 1 
ATOM 1614 N N     . TYR A 1 211 ? 22.460  -0.406  -2.945  1.00 46.13 211 A 1 
ATOM 1615 C CA    . TYR A 1 211 ? 22.938  0.980   -2.934  1.00 47.12 211 A 1 
ATOM 1616 C C     . TYR A 1 211 ? 24.448  1.081   -2.757  1.00 46.31 211 A 1 
ATOM 1617 O O     . TYR A 1 211 ? 25.050  1.913   -3.423  1.00 43.61 211 A 1 
ATOM 1618 C CB    . TYR A 1 211 ? 22.199  1.806   -1.870  1.00 44.03 211 A 1 
ATOM 1619 C CG    . TYR A 1 211 ? 21.106  2.677   -2.457  1.00 40.40 211 A 1 
ATOM 1620 C CD1   . TYR A 1 211 ? 21.404  3.986   -2.893  1.00 37.75 211 A 1 
ATOM 1621 C CD2   . TYR A 1 211 ? 19.809  2.172   -2.620  1.00 37.17 211 A 1 
ATOM 1622 C CE1   . TYR A 1 211 ? 20.416  4.787   -3.487  1.00 33.90 211 A 1 
ATOM 1623 C CE2   . TYR A 1 211 ? 18.809  2.964   -3.215  1.00 34.13 211 A 1 
ATOM 1624 C CZ    . TYR A 1 211 ? 19.118  4.266   -3.649  1.00 34.70 211 A 1 
ATOM 1625 O OH    . TYR A 1 211 ? 18.134  5.034   -4.250  1.00 32.98 211 A 1 
ATOM 1626 N N     . ASP A 1 212 ? 25.088  0.240   -1.940  1.00 50.39 212 A 1 
ATOM 1627 C CA    . ASP A 1 212 ? 26.552  0.242   -1.788  1.00 51.54 212 A 1 
ATOM 1628 C C     . ASP A 1 212 ? 27.243  -0.184  -3.090  1.00 50.50 212 A 1 
ATOM 1629 O O     . ASP A 1 212 ? 28.218  0.443   -3.505  1.00 47.59 212 A 1 
ATOM 1630 C CB    . ASP A 1 212 ? 26.981  -0.660  -0.616  1.00 47.68 212 A 1 
ATOM 1631 C CG    . ASP A 1 212 ? 26.811  -0.019  0.776   1.00 42.42 212 A 1 
ATOM 1632 O OD1   . ASP A 1 212 ? 26.795  1.231   0.861   1.00 40.10 212 A 1 
ATOM 1633 O OD2   . ASP A 1 212 ? 26.744  -0.782  1.761   1.00 39.77 212 A 1 
ATOM 1634 N N     . SER A 1 213 ? 26.696  -1.176  -3.789  1.00 52.05 213 A 1 
ATOM 1635 C CA    . SER A 1 213 ? 27.179  -1.560  -5.124  1.00 52.85 213 A 1 
ATOM 1636 C C     . SER A 1 213 ? 27.017  -0.423  -6.138  1.00 53.44 213 A 1 
ATOM 1637 O O     . SER A 1 213 ? 27.957  -0.084  -6.856  1.00 49.87 213 A 1 
ATOM 1638 C CB    . SER A 1 213 ? 26.449  -2.816  -5.592  1.00 48.24 213 A 1 
ATOM 1639 O OG    . SER A 1 213 ? 26.939  -3.206  -6.860  1.00 43.92 213 A 1 
ATOM 1640 N N     . HIS A 1 214 ? 25.847  0.230   -6.162  1.00 51.86 214 A 1 
ATOM 1641 C CA    . HIS A 1 214 ? 25.621  1.379   -7.039  1.00 53.44 214 A 1 
ATOM 1642 C C     . HIS A 1 214 ? 26.443  2.611   -6.651  1.00 52.45 214 A 1 
ATOM 1643 O O     . HIS A 1 214 ? 26.909  3.320   -7.540  1.00 50.79 214 A 1 
ATOM 1644 C CB    . HIS A 1 214 ? 24.125  1.713   -7.131  1.00 49.91 214 A 1 
ATOM 1645 C CG    . HIS A 1 214 ? 23.555  1.337   -8.456  1.00 45.87 214 A 1 
ATOM 1646 N ND1   . HIS A 1 214 ? 23.700  2.054   -9.623  1.00 41.55 214 A 1 
ATOM 1647 C CD2   . HIS A 1 214 ? 22.834  0.214   -8.780  1.00 40.89 214 A 1 
ATOM 1648 C CE1   . HIS A 1 214 ? 23.074  1.390   -10.611 1.00 37.52 214 A 1 
ATOM 1649 N NE2   . HIS A 1 214 ? 22.543  0.264   -10.139 1.00 37.35 214 A 1 
ATOM 1650 N N     . MET A 1 215 ? 26.639  2.863   -5.356  1.00 50.14 215 A 1 
ATOM 1651 C CA    . MET A 1 215 ? 27.490  3.954   -4.865  1.00 51.32 215 A 1 
ATOM 1652 C C     . MET A 1 215 ? 28.945  3.709   -5.245  1.00 51.28 215 A 1 
ATOM 1653 O O     . MET A 1 215 ? 29.587  4.638   -5.718  1.00 48.84 215 A 1 
ATOM 1654 C CB    . MET A 1 215 ? 27.344  4.114   -3.343  1.00 48.26 215 A 1 
ATOM 1655 C CG    . MET A 1 215 ? 26.077  4.898   -2.965  1.00 43.45 215 A 1 
ATOM 1656 S SD    . MET A 1 215 ? 26.234  6.712   -3.021  1.00 41.17 215 A 1 
ATOM 1657 C CE    . MET A 1 215 ? 27.182  6.967   -1.493  1.00 37.54 215 A 1 
ATOM 1658 N N     . SER A 1 216 ? 29.448  2.474   -5.146  1.00 56.38 216 A 1 
ATOM 1659 C CA    . SER A 1 216 ? 30.809  2.145   -5.588  1.00 57.14 216 A 1 
ATOM 1660 C C     . SER A 1 216 ? 31.009  2.379   -7.088  1.00 57.56 216 A 1 
ATOM 1661 O O     . SER A 1 216 ? 32.012  2.970   -7.497  1.00 53.60 216 A 1 
ATOM 1662 C CB    . SER A 1 216 ? 31.175  0.715   -5.189  1.00 52.05 216 A 1 
ATOM 1663 O OG    . SER A 1 216 ? 30.534  -0.258  -5.979  1.00 45.60 216 A 1 
ATOM 1664 N N     . ASN A 1 217 ? 30.003  2.029   -7.904  1.00 51.82 217 A 1 
ATOM 1665 C CA    . ASN A 1 217 ? 30.029  2.340   -9.326  1.00 52.84 217 A 1 
ATOM 1666 C C     . ASN A 1 217 ? 29.889  3.845   -9.591  1.00 50.61 217 A 1 
ATOM 1667 O O     . ASN A 1 217 ? 30.514  4.365   -10.510 1.00 49.51 217 A 1 
ATOM 1668 C CB    . ASN A 1 217 ? 28.919  1.553   -10.036 1.00 50.13 217 A 1 
ATOM 1669 C CG    . ASN A 1 217 ? 29.313  0.110   -10.312 1.00 44.88 217 A 1 
ATOM 1670 O OD1   . ASN A 1 217 ? 30.466  -0.251  -10.472 1.00 44.59 217 A 1 
ATOM 1671 N ND2   . ASN A 1 217 ? 28.347  -0.772  -10.435 1.00 44.14 217 A 1 
ATOM 1672 N N     . GLN A 1 218 ? 29.088  4.549   -8.798  1.00 59.01 218 A 1 
ATOM 1673 C CA    . GLN A 1 218 ? 28.929  5.992   -8.934  1.00 60.33 218 A 1 
ATOM 1674 C C     . GLN A 1 218 ? 30.186  6.740   -8.470  1.00 61.46 218 A 1 
ATOM 1675 O O     . GLN A 1 218 ? 30.549  7.731   -9.092  1.00 61.47 218 A 1 
ATOM 1676 C CB    . GLN A 1 218 ? 27.662  6.456   -8.215  1.00 56.76 218 A 1 
ATOM 1677 C CG    . GLN A 1 218 ? 27.238  7.857   -8.670  1.00 51.43 218 A 1 
ATOM 1678 C CD    . GLN A 1 218 ? 25.886  8.301   -8.088  1.00 47.25 218 A 1 
ATOM 1679 O OE1   . GLN A 1 218 ? 25.569  8.152   -6.920  1.00 45.68 218 A 1 
ATOM 1680 N NE2   . GLN A 1 218 ? 25.040  8.906   -8.887  1.00 42.54 218 A 1 
ATOM 1681 N N     . GLU A 1 219 ? 30.882  6.253   -7.452  1.00 57.39 219 A 1 
ATOM 1682 C CA    . GLU A 1 219 ? 32.195  6.774   -7.054  1.00 58.63 219 A 1 
ATOM 1683 C C     . GLU A 1 219 ? 33.248  6.526   -8.142  1.00 57.33 219 A 1 
ATOM 1684 O O     . GLU A 1 219 ? 34.011  7.440   -8.450  1.00 58.40 219 A 1 
ATOM 1685 C CB    . GLU A 1 219 ? 32.657  6.175   -5.718  1.00 56.19 219 A 1 
ATOM 1686 C CG    . GLU A 1 219 ? 31.980  6.854   -4.525  1.00 51.06 219 A 1 
ATOM 1687 C CD    . GLU A 1 219 ? 32.524  6.379   -3.165  1.00 47.84 219 A 1 
ATOM 1688 O OE1   . GLU A 1 219 ? 32.272  7.103   -2.172  1.00 43.98 219 A 1 
ATOM 1689 O OE2   . GLU A 1 219 ? 33.187  5.326   -3.120  1.00 43.34 219 A 1 
ATOM 1690 N N     . GLN A 1 220 ? 33.240  5.357   -8.786  1.00 62.87 220 A 1 
ATOM 1691 C CA    . GLN A 1 220 ? 34.100  5.106   -9.945  1.00 64.06 220 A 1 
ATOM 1692 C C     . GLN A 1 220 ? 33.765  6.038   -11.111 1.00 64.42 220 A 1 
ATOM 1693 O O     . GLN A 1 220 ? 34.678  6.590   -11.730 1.00 66.52 220 A 1 
ATOM 1694 C CB    . GLN A 1 220 ? 33.999  3.647   -10.408 1.00 62.30 220 A 1 
ATOM 1695 C CG    . GLN A 1 220 ? 34.862  2.716   -9.546  1.00 56.84 220 A 1 
ATOM 1696 C CD    . GLN A 1 220 ? 34.899  1.278   -10.076 1.00 53.10 220 A 1 
ATOM 1697 O OE1   . GLN A 1 220 ? 34.192  0.885   -10.996 1.00 50.65 220 A 1 
ATOM 1698 N NE2   . GLN A 1 220 ? 35.753  0.446   -9.533  1.00 45.86 220 A 1 
ATOM 1699 N N     . TYR A 1 221 ? 32.476  6.262   -11.396 1.00 59.52 221 A 1 
ATOM 1700 C CA    . TYR A 1 221 ? 32.052  7.180   -12.456 1.00 59.49 221 A 1 
ATOM 1701 C C     . TYR A 1 221 ? 32.424  8.625   -12.125 1.00 57.03 221 A 1 
ATOM 1702 O O     . TYR A 1 221 ? 32.965  9.332   -12.985 1.00 56.57 221 A 1 
ATOM 1703 C CB    . TYR A 1 221 ? 30.549  7.024   -12.701 1.00 56.79 221 A 1 
ATOM 1704 C CG    . TYR A 1 221 ? 30.145  7.466   -14.085 1.00 51.24 221 A 1 
ATOM 1705 C CD1   . TYR A 1 221 ? 29.804  8.804   -14.343 1.00 49.97 221 A 1 
ATOM 1706 C CD2   . TYR A 1 221 ? 30.139  6.532   -15.150 1.00 49.52 221 A 1 
ATOM 1707 C CE1   . TYR A 1 221 ? 29.466  9.216   -15.645 1.00 41.84 221 A 1 
ATOM 1708 C CE2   . TYR A 1 221 ? 29.801  6.930   -16.445 1.00 43.71 221 A 1 
ATOM 1709 C CZ    . TYR A 1 221 ? 29.465  8.272   -16.694 1.00 45.02 221 A 1 
ATOM 1710 O OH    . TYR A 1 221 ? 29.132  8.668   -17.964 1.00 42.89 221 A 1 
ATOM 1711 N N     . VAL A 1 222 ? 32.238  9.060   -10.868 1.00 68.06 222 A 1 
ATOM 1712 C CA    . VAL A 1 222 ? 32.654  10.399  -10.410 1.00 67.54 222 A 1 
ATOM 1713 C C     . VAL A 1 222 ? 34.178  10.547  -10.442 1.00 65.00 222 A 1 
ATOM 1714 O O     . VAL A 1 222 ? 34.660  11.606  -10.823 1.00 69.00 222 A 1 
ATOM 1715 C CB    . VAL A 1 222 ? 32.075  10.715  -9.021  1.00 66.42 222 A 1 
ATOM 1716 C CG1   . VAL A 1 222 ? 32.652  11.999  -8.406  1.00 59.57 222 A 1 
ATOM 1717 C CG2   . VAL A 1 222 ? 30.560  10.920  -9.088  1.00 63.49 222 A 1 
ATOM 1718 N N     . MET A 1 223 ? 34.932  9.493   -10.103 1.00 66.16 223 A 1 
ATOM 1719 C CA    . MET A 1 223 ? 36.387  9.513   -10.278 1.00 65.50 223 A 1 
ATOM 1720 C C     . MET A 1 223 ? 36.799  9.581   -11.753 1.00 64.55 223 A 1 
ATOM 1721 O O     . MET A 1 223 ? 37.698  10.349  -12.084 1.00 68.39 223 A 1 
ATOM 1722 C CB    . MET A 1 223 ? 37.069  8.317   -9.596  1.00 64.79 223 A 1 
ATOM 1723 C CG    . MET A 1 223 ? 37.441  8.614   -8.143  1.00 59.89 223 A 1 
ATOM 1724 S SD    . MET A 1 223 ? 39.086  8.001   -7.656  1.00 55.95 223 A 1 
ATOM 1725 C CE    . MET A 1 223 ? 38.597  6.519   -6.735  1.00 49.44 223 A 1 
ATOM 1726 N N     . GLN A 1 224 ? 36.138  8.842   -12.640 1.00 62.99 224 A 1 
ATOM 1727 C CA    . GLN A 1 224 ? 36.381  8.948   -14.077 1.00 61.64 224 A 1 
ATOM 1728 C C     . GLN A 1 224 ? 36.002  10.332  -14.603 1.00 59.58 224 A 1 
ATOM 1729 O O     . GLN A 1 224 ? 36.764  10.911  -15.376 1.00 65.60 224 A 1 
ATOM 1730 C CB    . GLN A 1 224 ? 35.608  7.871   -14.855 1.00 62.17 224 A 1 
ATOM 1731 C CG    . GLN A 1 224 ? 36.406  6.563   -14.944 1.00 58.94 224 A 1 
ATOM 1732 C CD    . GLN A 1 224 ? 35.721  5.523   -15.833 1.00 55.24 224 A 1 
ATOM 1733 O OE1   . GLN A 1 224 ? 34.560  5.606   -16.200 1.00 50.50 224 A 1 
ATOM 1734 N NE2   . GLN A 1 224 ? 36.433  4.491   -16.220 1.00 48.87 224 A 1 
ATOM 1735 N N     . GLU A 1 225 ? 34.879  10.894  -14.170 1.00 64.97 225 A 1 
ATOM 1736 C CA    . GLU A 1 225 ? 34.439  12.224  -14.582 1.00 64.71 225 A 1 
ATOM 1737 C C     . GLU A 1 225 ? 35.377  13.310  -14.035 1.00 63.73 225 A 1 
ATOM 1738 O O     . GLU A 1 225 ? 35.726  14.240  -14.760 1.00 66.82 225 A 1 
ATOM 1739 C CB    . GLU A 1 225 ? 32.980  12.438  -14.162 1.00 62.44 225 A 1 
ATOM 1740 C CG    . GLU A 1 225 ? 32.269  13.479  -15.030 1.00 56.04 225 A 1 
ATOM 1741 C CD    . GLU A 1 225 ? 30.812  13.748  -14.612 1.00 52.26 225 A 1 
ATOM 1742 O OE1   . GLU A 1 225 ? 30.064  14.295  -15.454 1.00 47.64 225 A 1 
ATOM 1743 O OE2   . GLU A 1 225 ? 30.456  13.436  -13.458 1.00 47.64 225 A 1 
ATOM 1744 N N     . GLN A 1 226 ? 35.887  13.156  -12.793 1.00 65.17 226 A 1 
ATOM 1745 C CA    . GLN A 1 226 ? 36.926  14.036  -12.251 1.00 63.93 226 A 1 
ATOM 1746 C C     . GLN A 1 226 ? 38.251  13.915  -13.011 1.00 62.54 226 A 1 
ATOM 1747 O O     . GLN A 1 226 ? 38.883  14.940  -13.259 1.00 68.71 226 A 1 
ATOM 1748 C CB    . GLN A 1 226 ? 37.168  13.761  -10.768 1.00 65.15 226 A 1 
ATOM 1749 C CG    . GLN A 1 226 ? 36.132  14.464  -9.880  1.00 61.71 226 A 1 
ATOM 1750 C CD    . GLN A 1 226 ? 36.457  14.326  -8.379  1.00 55.81 226 A 1 
ATOM 1751 O OE1   . GLN A 1 226 ? 37.398  13.674  -7.959  1.00 53.59 226 A 1 
ATOM 1752 N NE2   . GLN A 1 226 ? 35.703  14.975  -7.527  1.00 49.33 226 A 1 
ATOM 1753 N N     . GLN A 1 227 ? 38.667  12.705  -13.390 1.00 74.11 227 A 1 
ATOM 1754 C CA    . GLN A 1 227 ? 39.847  12.511  -14.232 1.00 72.61 227 A 1 
ATOM 1755 C C     . GLN A 1 227 ? 39.654  13.167  -15.601 1.00 72.86 227 A 1 
ATOM 1756 O O     . GLN A 1 227 ? 40.536  13.885  -16.064 1.00 77.37 227 A 1 
ATOM 1757 C CB    . GLN A 1 227 ? 40.173  11.028  -14.397 1.00 73.82 227 A 1 
ATOM 1758 C CG    . GLN A 1 227 ? 40.906  10.469  -13.163 1.00 68.15 227 A 1 
ATOM 1759 C CD    . GLN A 1 227 ? 41.271  8.989   -13.310 1.00 62.46 227 A 1 
ATOM 1760 O OE1   . GLN A 1 227 ? 40.945  8.310   -14.282 1.00 58.66 227 A 1 
ATOM 1761 N NE2   . GLN A 1 227 ? 41.981  8.438   -12.357 1.00 53.83 227 A 1 
ATOM 1762 N N     . HIS A 1 228 ? 38.457  13.000  -16.193 1.00 69.22 228 A 1 
ATOM 1763 C CA    . HIS A 1 228 ? 38.133  13.622  -17.472 1.00 69.49 228 A 1 
ATOM 1764 C C     . HIS A 1 228 ? 38.072  15.152  -17.363 1.00 64.66 228 A 1 
ATOM 1765 O O     . HIS A 1 228 ? 38.566  15.849  -18.249 1.00 72.23 228 A 1 
ATOM 1766 C CB    . HIS A 1 228 ? 36.827  13.020  -18.008 1.00 71.69 228 A 1 
ATOM 1767 C CG    . HIS A 1 228 ? 36.686  13.185  -19.493 1.00 65.80 228 A 1 
ATOM 1768 N ND1   . HIS A 1 228 ? 36.622  14.362  -20.186 1.00 56.11 228 A 1 
ATOM 1769 C CD2   . HIS A 1 228 ? 36.668  12.189  -20.432 1.00 57.13 228 A 1 
ATOM 1770 C CE1   . HIS A 1 228 ? 36.567  14.092  -21.491 1.00 51.70 228 A 1 
ATOM 1771 N NE2   . HIS A 1 228 ? 36.590  12.771  -21.687 1.00 52.61 228 A 1 
ATOM 1772 N N     . LEU A 1 229 ? 37.546  15.700  -16.262 1.00 61.78 229 A 1 
ATOM 1773 C CA    . LEU A 1 229 ? 37.561  17.143  -15.991 1.00 59.22 229 A 1 
ATOM 1774 C C     . LEU A 1 229 ? 38.990  17.670  -15.808 1.00 56.10 229 A 1 
ATOM 1775 O O     . LEU A 1 229 ? 39.315  18.732  -16.329 1.00 60.81 229 A 1 
ATOM 1776 C CB    . LEU A 1 229 ? 36.709  17.496  -14.756 1.00 61.51 229 A 1 
ATOM 1777 C CG    . LEU A 1 229 ? 35.606  18.513  -15.084 1.00 58.97 229 A 1 
ATOM 1778 C CD1   . LEU A 1 229 ? 34.259  17.826  -15.220 1.00 52.67 229 A 1 
ATOM 1779 C CD2   . LEU A 1 229 ? 35.491  19.596  -14.005 1.00 59.88 229 A 1 
ATOM 1780 N N     . GLN A 1 230 ? 39.841  16.938  -15.077 1.00 73.18 230 A 1 
ATOM 1781 C CA    . GLN A 1 230 ? 41.251  17.315  -14.923 1.00 72.47 230 A 1 
ATOM 1782 C C     . GLN A 1 230 ? 42.002  17.268  -16.252 1.00 72.30 230 A 1 
ATOM 1783 O O     . GLN A 1 230 ? 42.860  18.114  -16.495 1.00 77.28 230 A 1 
ATOM 1784 C CB    . GLN A 1 230 ? 41.952  16.390  -13.918 1.00 74.98 230 A 1 
ATOM 1785 C CG    . GLN A 1 230 ? 41.631  16.760  -12.464 1.00 69.16 230 A 1 
ATOM 1786 C CD    . GLN A 1 230 ? 42.404  15.897  -11.451 1.00 63.33 230 A 1 
ATOM 1787 O OE1   . GLN A 1 230 ? 43.242  15.079  -11.787 1.00 57.73 230 A 1 
ATOM 1788 N NE2   . GLN A 1 230 ? 42.158  16.083  -10.188 1.00 54.01 230 A 1 
ATOM 1789 N N     . GLN A 1 231 ? 41.646  16.310  -17.102 1.00 73.01 231 A 1 
ATOM 1790 C CA    . GLN A 1 231 ? 42.246  16.189  -18.426 1.00 73.41 231 A 1 
ATOM 1791 C C     . GLN A 1 231 ? 41.784  17.329  -19.335 1.00 72.80 231 A 1 
ATOM 1792 O O     . GLN A 1 231 ? 42.635  18.000  -19.921 1.00 77.22 231 A 1 
ATOM 1793 C CB    . GLN A 1 231 ? 41.966  14.793  -18.966 1.00 74.86 231 A 1 
ATOM 1794 C CG    . GLN A 1 231 ? 42.919  14.412  -20.111 1.00 68.07 231 A 1 
ATOM 1795 C CD    . GLN A 1 231 ? 42.897  12.911  -20.415 1.00 63.59 231 A 1 
ATOM 1796 O OE1   . GLN A 1 231 ? 42.181  12.113  -19.845 1.00 59.67 231 A 1 
ATOM 1797 N NE2   . GLN A 1 231 ? 43.729  12.475  -21.333 1.00 54.93 231 A 1 
ATOM 1798 N N     . MET A 1 232 ? 40.495  17.678  -19.347 1.00 72.38 232 A 1 
ATOM 1799 C CA    . MET A 1 232 ? 39.998  18.866  -20.042 1.00 69.52 232 A 1 
ATOM 1800 C C     . MET A 1 232 ? 40.598  20.165  -19.489 1.00 68.45 232 A 1 
ATOM 1801 O O     . MET A 1 232 ? 40.913  21.061  -20.260 1.00 74.21 232 A 1 
ATOM 1802 C CB    . MET A 1 232 ? 38.464  18.957  -19.968 1.00 69.27 232 A 1 
ATOM 1803 C CG    . MET A 1 232 ? 37.769  18.176  -21.081 1.00 63.06 232 A 1 
ATOM 1804 S SD    . MET A 1 232 ? 36.136  18.858  -21.544 1.00 59.36 232 A 1 
ATOM 1805 C CE    . MET A 1 232 ? 35.177  18.437  -20.076 1.00 50.61 232 A 1 
ATOM 1806 N N     . GLN A 1 233 ? 40.793  20.290  -18.177 1.00 67.26 233 A 1 
ATOM 1807 C CA    . GLN A 1 233 ? 41.456  21.466  -17.590 1.00 64.93 233 A 1 
ATOM 1808 C C     . GLN A 1 233 ? 42.921  21.578  -18.028 1.00 62.16 233 A 1 
ATOM 1809 O O     . GLN A 1 233 ? 43.377  22.692  -18.283 1.00 71.19 233 A 1 
ATOM 1810 C CB    . GLN A 1 233 ? 41.367  21.444  -16.067 1.00 68.84 233 A 1 
ATOM 1811 C CG    . GLN A 1 233 ? 40.003  21.956  -15.571 1.00 65.04 233 A 1 
ATOM 1812 C CD    . GLN A 1 233 ? 39.924  21.995  -14.038 1.00 60.04 233 A 1 
ATOM 1813 O OE1   . GLN A 1 233 ? 40.795  21.542  -13.307 1.00 56.26 233 A 1 
ATOM 1814 N NE2   . GLN A 1 233 ? 38.865  22.553  -13.497 1.00 52.84 233 A 1 
ATOM 1815 N N     . LYS A 1 234 ? 43.635  20.454  -18.140 1.00 70.96 234 A 1 
ATOM 1816 C CA    . LYS A 1 234 ? 44.997  20.452  -18.684 1.00 70.92 234 A 1 
ATOM 1817 C C     . LYS A 1 234 ? 45.024  20.876  -20.156 1.00 69.60 234 A 1 
ATOM 1818 O O     . LYS A 1 234 ? 45.800  21.760  -20.487 1.00 73.31 234 A 1 
ATOM 1819 C CB    . LYS A 1 234 ? 45.659  19.081  -18.518 1.00 71.75 234 A 1 
ATOM 1820 C CG    . LYS A 1 234 ? 46.301  18.922  -17.134 1.00 65.61 234 A 1 
ATOM 1821 C CD    . LYS A 1 234 ? 47.027  17.569  -17.077 1.00 63.11 234 A 1 
ATOM 1822 C CE    . LYS A 1 234 ? 47.768  17.425  -15.758 1.00 55.81 234 A 1 
ATOM 1823 N NZ    . LYS A 1 234 ? 48.505  16.137  -15.717 1.00 50.37 234 A 1 
ATOM 1824 N N     . GLU A 1 235 ? 44.151  20.317  -20.982 1.00 70.54 235 A 1 
ATOM 1825 C CA    . GLU A 1 235 ? 44.057  20.695  -22.398 1.00 69.78 235 A 1 
ATOM 1826 C C     . GLU A 1 235 ? 43.686  22.176  -22.572 1.00 66.82 235 A 1 
ATOM 1827 O O     . GLU A 1 235 ? 44.268  22.873  -23.403 1.00 72.10 235 A 1 
ATOM 1828 C CB    . GLU A 1 235 ? 43.026  19.812  -23.118 1.00 71.44 235 A 1 
ATOM 1829 C CG    . GLU A 1 235 ? 43.550  18.390  -23.375 1.00 62.85 235 A 1 
ATOM 1830 C CD    . GLU A 1 235 ? 42.532  17.478  -24.082 1.00 59.12 235 A 1 
ATOM 1831 O OE1   . GLU A 1 235 ? 42.921  16.344  -24.421 1.00 50.81 235 A 1 
ATOM 1832 O OE2   . GLU A 1 235 ? 41.370  17.901  -24.262 1.00 51.57 235 A 1 
ATOM 1833 N N     . TYR A 1 236 ? 42.767  22.700  -21.740 1.00 68.33 236 A 1 
ATOM 1834 C CA    . TYR A 1 236 ? 42.400  24.112  -21.767 1.00 63.44 236 A 1 
ATOM 1835 C C     . TYR A 1 236 ? 43.556  25.025  -21.323 1.00 59.83 236 A 1 
ATOM 1836 O O     . TYR A 1 236 ? 43.781  26.077  -21.931 1.00 61.23 236 A 1 
ATOM 1837 C CB    . TYR A 1 236 ? 41.148  24.328  -20.908 1.00 63.01 236 A 1 
ATOM 1838 C CG    . TYR A 1 236 ? 40.450  25.644  -21.202 1.00 59.56 236 A 1 
ATOM 1839 C CD1   . TYR A 1 236 ? 40.748  26.801  -20.462 1.00 56.68 236 A 1 
ATOM 1840 C CD2   . TYR A 1 236 ? 39.514  25.715  -22.248 1.00 57.20 236 A 1 
ATOM 1841 C CE1   . TYR A 1 236 ? 40.118  28.010  -20.756 1.00 47.71 236 A 1 
ATOM 1842 C CE2   . TYR A 1 236 ? 38.870  26.914  -22.552 1.00 49.69 236 A 1 
ATOM 1843 C CZ    . TYR A 1 236 ? 39.177  28.071  -21.807 1.00 52.49 236 A 1 
ATOM 1844 O OH    . TYR A 1 236 ? 38.562  29.262  -22.102 1.00 51.46 236 A 1 
ATOM 1845 N N     . ALA A 1 237 ? 44.333  24.612  -20.299 1.00 72.65 237 A 1 
ATOM 1846 C CA    . ALA A 1 237 ? 45.514  25.346  -19.855 1.00 70.80 237 A 1 
ATOM 1847 C C     . ALA A 1 237 ? 46.629  25.348  -20.915 1.00 67.04 237 A 1 
ATOM 1848 O O     . ALA A 1 237 ? 47.270  26.378  -21.117 1.00 72.69 237 A 1 
ATOM 1849 C CB    . ALA A 1 237 ? 45.993  24.765  -18.520 1.00 73.95 237 A 1 
ATOM 1850 N N     . GLU A 1 238 ? 46.822  24.236  -21.627 1.00 72.65 238 A 1 
ATOM 1851 C CA    . GLU A 1 238 ? 47.761  24.166  -22.752 1.00 71.15 238 A 1 
ATOM 1852 C C     . GLU A 1 238 ? 47.312  25.058  -23.922 1.00 67.67 238 A 1 
ATOM 1853 O O     . GLU A 1 238 ? 48.121  25.790  -24.484 1.00 71.40 238 A 1 
ATOM 1854 C CB    . GLU A 1 238 ? 47.959  22.719  -23.214 1.00 72.61 238 A 1 
ATOM 1855 C CG    . GLU A 1 238 ? 48.897  21.939  -22.271 1.00 65.26 238 A 1 
ATOM 1856 C CD    . GLU A 1 238 ? 49.185  20.498  -22.718 1.00 58.65 238 A 1 
ATOM 1857 O OE1   . GLU A 1 238 ? 50.128  19.907  -22.139 1.00 53.44 238 A 1 
ATOM 1858 O OE2   . GLU A 1 238 ? 48.469  19.986  -23.601 1.00 52.86 238 A 1 
ATOM 1859 N N     . GLN A 1 239 ? 46.008  25.094  -24.247 1.00 68.67 239 A 1 
ATOM 1860 C CA    . GLN A 1 239 ? 45.477  25.992  -25.276 1.00 66.41 239 A 1 
ATOM 1861 C C     . GLN A 1 239 ? 45.597  27.469  -24.886 1.00 64.53 239 A 1 
ATOM 1862 O O     . GLN A 1 239 ? 45.851  28.301  -25.760 1.00 69.85 239 A 1 
ATOM 1863 C CB    . GLN A 1 239 ? 44.011  25.668  -25.574 1.00 69.27 239 A 1 
ATOM 1864 C CG    . GLN A 1 239 ? 43.858  24.427  -26.472 1.00 64.32 239 A 1 
ATOM 1865 C CD    . GLN A 1 239 ? 42.408  24.173  -26.881 1.00 59.70 239 A 1 
ATOM 1866 O OE1   . GLN A 1 239 ? 41.497  24.961  -26.647 1.00 55.15 239 A 1 
ATOM 1867 N NE2   . GLN A 1 239 ? 42.148  23.069  -27.542 1.00 51.16 239 A 1 
ATOM 1868 N N     . GLN A 1 240 ? 45.418  27.816  -23.586 1.00 66.74 240 A 1 
ATOM 1869 C CA    . GLN A 1 240 ? 45.646  29.191  -23.130 1.00 67.02 240 A 1 
ATOM 1870 C C     . GLN A 1 240 ? 47.119  29.580  -23.219 1.00 64.80 240 A 1 
ATOM 1871 O O     . GLN A 1 240 ? 47.409  30.655  -23.743 1.00 69.30 240 A 1 
ATOM 1872 C CB    . GLN A 1 240 ? 45.105  29.423  -21.715 1.00 68.72 240 A 1 
ATOM 1873 C CG    . GLN A 1 240 ? 43.594  29.689  -21.725 1.00 65.64 240 A 1 
ATOM 1874 C CD    . GLN A 1 240 ? 43.113  30.479  -20.501 1.00 60.89 240 A 1 
ATOM 1875 O OE1   . GLN A 1 240 ? 43.736  30.540  -19.456 1.00 59.05 240 A 1 
ATOM 1876 N NE2   . GLN A 1 240 ? 41.984  31.146  -20.598 1.00 53.61 240 A 1 
ATOM 1877 N N     . MET A 1 241 ? 48.061  28.711  -22.820 1.00 71.45 241 A 1 
ATOM 1878 C CA    . MET A 1 241 ? 49.490  28.994  -22.980 1.00 70.33 241 A 1 
ATOM 1879 C C     . MET A 1 241 ? 49.895  29.180  -24.451 1.00 67.29 241 A 1 
ATOM 1880 O O     . MET A 1 241 ? 50.703  30.055  -24.748 1.00 70.75 241 A 1 
ATOM 1881 C CB    . MET A 1 241 ? 50.340  27.893  -22.327 1.00 71.81 241 A 1 
ATOM 1882 C CG    . MET A 1 241 ? 50.680  28.215  -20.870 1.00 63.95 241 A 1 
ATOM 1883 S SD    . MET A 1 241 ? 52.044  27.247  -20.167 1.00 59.77 241 A 1 
ATOM 1884 C CE    . MET A 1 241 ? 51.138  25.760  -19.672 1.00 52.13 241 A 1 
ATOM 1885 N N     . GLN A 1 242 ? 49.298  28.402  -25.373 1.00 70.97 242 A 1 
ATOM 1886 C CA    . GLN A 1 242 ? 49.556  28.605  -26.803 1.00 69.24 242 A 1 
ATOM 1887 C C     . GLN A 1 242 ? 49.004  29.941  -27.313 1.00 64.95 242 A 1 
ATOM 1888 O O     . GLN A 1 242 ? 49.655  30.580  -28.132 1.00 70.77 242 A 1 
ATOM 1889 C CB    . GLN A 1 242 ? 48.987  27.449  -27.632 1.00 71.56 242 A 1 
ATOM 1890 C CG    . GLN A 1 242 ? 49.905  26.219  -27.591 1.00 64.96 242 A 1 
ATOM 1891 C CD    . GLN A 1 242 ? 49.430  25.098  -28.524 1.00 60.52 242 A 1 
ATOM 1892 O OE1   . GLN A 1 242 ? 48.394  25.143  -29.155 1.00 55.55 242 A 1 
ATOM 1893 N NE2   . GLN A 1 242 ? 50.210  24.045  -28.650 1.00 51.60 242 A 1 
ATOM 1894 N N     . LYS A 1 243 ? 47.828  30.397  -26.818 1.00 63.16 243 A 1 
ATOM 1895 C CA    . LYS A 1 243 ? 47.274  31.700  -27.219 1.00 62.84 243 A 1 
ATOM 1896 C C     . LYS A 1 243 ? 48.116  32.882  -26.727 1.00 57.93 243 A 1 
ATOM 1897 O O     . LYS A 1 243 ? 48.366  33.793  -27.519 1.00 60.72 243 A 1 
ATOM 1898 C CB    . LYS A 1 243 ? 45.821  31.843  -26.767 1.00 63.61 243 A 1 
ATOM 1899 C CG    . LYS A 1 243 ? 44.869  31.156  -27.748 1.00 59.70 243 A 1 
ATOM 1900 C CD    . LYS A 1 243 ? 43.418  31.416  -27.322 1.00 57.62 243 A 1 
ATOM 1901 C CE    . LYS A 1 243 ? 42.463  30.815  -28.342 1.00 50.63 243 A 1 
ATOM 1902 N NZ    . LYS A 1 243 ? 41.061  31.095  -27.974 1.00 45.51 243 A 1 
ATOM 1903 N N     . GLU A 1 244 ? 48.587  32.847  -25.463 1.00 67.84 244 A 1 
ATOM 1904 C CA    . GLU A 1 244 ? 49.456  33.926  -24.944 1.00 66.48 244 A 1 
ATOM 1905 C C     . GLU A 1 244 ? 50.762  34.058  -25.739 1.00 61.82 244 A 1 
ATOM 1906 O O     . GLU A 1 244 ? 51.279  35.170  -25.896 1.00 62.13 244 A 1 
ATOM 1907 C CB    . GLU A 1 244 ? 49.788  33.701  -23.458 1.00 65.71 244 A 1 
ATOM 1908 C CG    . GLU A 1 244 ? 48.671  34.175  -22.517 1.00 58.73 244 A 1 
ATOM 1909 C CD    . GLU A 1 244 ? 49.096  34.166  -21.027 1.00 55.34 244 A 1 
ATOM 1910 O OE1   . GLU A 1 244 ? 48.528  34.975  -20.261 1.00 48.61 244 A 1 
ATOM 1911 O OE2   . GLU A 1 244 ? 49.981  33.361  -20.658 1.00 48.06 244 A 1 
ATOM 1912 N N     . TYR A 1 245 ? 51.308  32.955  -26.294 1.00 66.88 245 A 1 
ATOM 1913 C CA    . TYR A 1 245 ? 52.523  33.009  -27.106 1.00 64.27 245 A 1 
ATOM 1914 C C     . TYR A 1 245 ? 52.312  33.735  -28.447 1.00 59.04 245 A 1 
ATOM 1915 O O     . TYR A 1 245 ? 53.211  34.432  -28.900 1.00 60.52 245 A 1 
ATOM 1916 C CB    . TYR A 1 245 ? 53.083  31.590  -27.307 1.00 62.91 245 A 1 
ATOM 1917 C CG    . TYR A 1 245 ? 54.541  31.490  -26.932 1.00 56.45 245 A 1 
ATOM 1918 C CD1   . TYR A 1 245 ? 55.563  31.793  -27.867 1.00 53.14 245 A 1 
ATOM 1919 C CD2   . TYR A 1 245 ? 54.912  31.128  -25.616 1.00 52.42 245 A 1 
ATOM 1920 C CE1   . TYR A 1 245 ? 56.913  31.721  -27.496 1.00 43.45 245 A 1 
ATOM 1921 C CE2   . TYR A 1 245 ? 56.256  31.049  -25.237 1.00 45.40 245 A 1 
ATOM 1922 C CZ    . TYR A 1 245 ? 57.252  31.346  -26.181 1.00 47.03 245 A 1 
ATOM 1923 O OH    . TYR A 1 245 ? 58.585  31.272  -25.820 1.00 45.19 245 A 1 
ATOM 1924 N N     . VAL A 1 246 ? 51.091  33.585  -29.041 1.00 65.51 246 A 1 
ATOM 1925 C CA    . VAL A 1 246 ? 50.813  34.181  -30.358 1.00 64.73 246 A 1 
ATOM 1926 C C     . VAL A 1 246 ? 50.534  35.692  -30.265 1.00 61.17 246 A 1 
ATOM 1927 O O     . VAL A 1 246 ? 50.952  36.439  -31.148 1.00 61.68 246 A 1 
ATOM 1928 C CB    . VAL A 1 246 ? 49.670  33.430  -31.071 1.00 62.74 246 A 1 
ATOM 1929 C CG1   . VAL A 1 246 ? 49.345  34.035  -32.451 1.00 56.60 246 A 1 
ATOM 1930 C CG2   . VAL A 1 246 ? 50.030  31.965  -31.308 1.00 60.57 246 A 1 
ATOM 1931 N N     . GLU A 1 247 ? 49.871  36.165  -29.196 1.00 60.20 247 A 1 
ATOM 1932 C CA    . GLU A 1 247 ? 49.536  37.599  -29.071 1.00 59.75 247 A 1 
ATOM 1933 C C     . GLU A 1 247 ? 50.768  38.504  -28.894 1.00 54.66 247 A 1 
ATOM 1934 O O     . GLU A 1 247 ? 50.716  39.675  -29.278 1.00 54.47 247 A 1 
ATOM 1935 C CB    . GLU A 1 247 ? 48.517  37.837  -27.943 1.00 57.95 247 A 1 
ATOM 1936 C CG    . GLU A 1 247 ? 47.077  37.540  -28.397 1.00 54.09 247 A 1 
ATOM 1937 C CD    . GLU A 1 247 ? 45.992  37.986  -27.391 1.00 49.93 247 A 1 
ATOM 1938 O OE1   . GLU A 1 247 ? 44.840  38.183  -27.856 1.00 45.50 247 A 1 
ATOM 1939 O OE2   . GLU A 1 247 ? 46.295  38.119  -26.191 1.00 45.09 247 A 1 
ATOM 1940 N N     . ASN A 1 248 ? 51.873  37.990  -28.374 1.00 52.63 248 A 1 
ATOM 1941 C CA    . ASN A 1 248 ? 53.062  38.809  -28.134 1.00 53.64 248 A 1 
ATOM 1942 C C     . ASN A 1 248 ? 53.844  39.212  -29.403 1.00 48.11 248 A 1 
ATOM 1943 O O     . ASN A 1 248 ? 54.511  40.245  -29.384 1.00 46.05 248 A 1 
ATOM 1944 C CB    . ASN A 1 248 ? 53.976  38.100  -27.122 1.00 51.30 248 A 1 
ATOM 1945 C CG    . ASN A 1 248 ? 53.653  38.459  -25.675 1.00 49.25 248 A 1 
ATOM 1946 O OD1   . ASN A 1 248 ? 53.365  39.588  -25.316 1.00 46.80 248 A 1 
ATOM 1947 N ND2   . ASN A 1 248 ? 53.746  37.506  -24.781 1.00 49.09 248 A 1 
ATOM 1948 N N     . GLU A 1 249 ? 53.783  38.445  -30.490 1.00 52.63 249 A 1 
ATOM 1949 C CA    . GLU A 1 249 ? 54.555  38.793  -31.697 1.00 53.33 249 A 1 
ATOM 1950 C C     . GLU A 1 249 ? 53.931  39.941  -32.506 1.00 50.29 249 A 1 
ATOM 1951 O O     . GLU A 1 249 ? 54.643  40.703  -33.165 1.00 47.79 249 A 1 
ATOM 1952 C CB    . GLU A 1 249 ? 54.758  37.564  -32.602 1.00 49.53 249 A 1 
ATOM 1953 C CG    . GLU A 1 249 ? 55.868  36.626  -32.109 1.00 46.71 249 A 1 
ATOM 1954 C CD    . GLU A 1 249 ? 56.299  35.582  -33.156 1.00 44.50 249 A 1 
ATOM 1955 O OE1   . GLU A 1 249 ? 57.489  35.198  -33.122 1.00 40.31 249 A 1 
ATOM 1956 O OE2   . GLU A 1 249 ? 55.443  35.177  -33.984 1.00 40.45 249 A 1 
ATOM 1957 N N     . GLY A 1 250 ? 52.596  40.095  -32.458 1.00 44.65 250 A 1 
ATOM 1958 C CA    . GLY A 1 250 ? 51.870  40.980  -33.375 1.00 45.67 250 A 1 
ATOM 1959 C C     . GLY A 1 250 ? 51.961  42.484  -33.111 1.00 42.88 250 A 1 
ATOM 1960 O O     . GLY A 1 250 ? 51.265  43.239  -33.788 1.00 42.16 250 A 1 
ATOM 1961 N N     . SER A 1 251 ? 52.731  42.971  -32.132 1.00 45.61 251 A 1 
ATOM 1962 C CA    . SER A 1 251 ? 52.788  44.396  -31.741 1.00 45.71 251 A 1 
ATOM 1963 C C     . SER A 1 251 ? 53.648  45.254  -32.674 1.00 42.10 251 A 1 
ATOM 1964 O O     . SER A 1 251 ? 54.568  45.943  -32.228 1.00 42.00 251 A 1 
ATOM 1965 C CB    . SER A 1 251 ? 53.152  44.550  -30.262 1.00 45.05 251 A 1 
ATOM 1966 O OG    . SER A 1 251 ? 54.380  43.938  -29.924 1.00 44.38 251 A 1 
ATOM 1967 N N     . GLU A 1 252 ? 53.358  45.236  -33.968 1.00 40.10 252 A 1 
ATOM 1968 C CA    . GLU A 1 252 ? 54.009  46.138  -34.918 1.00 43.55 252 A 1 
ATOM 1969 C C     . GLU A 1 252 ? 53.658  47.616  -34.658 1.00 41.14 252 A 1 
ATOM 1970 O O     . GLU A 1 252 ? 52.556  47.993  -34.239 1.00 39.39 252 A 1 
ATOM 1971 C CB    . GLU A 1 252 ? 53.738  45.756  -36.378 1.00 40.78 252 A 1 
ATOM 1972 C CG    . GLU A 1 252 ? 54.631  44.609  -36.884 1.00 40.44 252 A 1 
ATOM 1973 C CD    . GLU A 1 252 ? 54.621  44.503  -38.419 1.00 39.80 252 A 1 
ATOM 1974 O OE1   . GLU A 1 252 ? 55.638  44.015  -38.973 1.00 37.02 252 A 1 
ATOM 1975 O OE2   . GLU A 1 252 ? 53.632  44.947  -39.039 1.00 36.73 252 A 1 
ATOM 1976 N N     . CYS A 1 253 ? 54.639  48.480  -34.929 1.00 45.14 253 A 1 
ATOM 1977 C CA    . CYS A 1 253 ? 54.683  49.903  -34.593 1.00 48.78 253 A 1 
ATOM 1978 C C     . CYS A 1 253 ? 53.815  50.785  -35.513 1.00 45.04 253 A 1 
ATOM 1979 O O     . CYS A 1 253 ? 54.335  51.657  -36.202 1.00 45.15 253 A 1 
ATOM 1980 C CB    . CYS A 1 253 ? 56.144  50.372  -34.623 1.00 46.75 253 A 1 
ATOM 1981 S SG    . CYS A 1 253 ? 57.220  49.431  -33.509 1.00 44.28 253 A 1 
ATOM 1982 N N     . ILE A 1 254 ? 52.480  50.620  -35.551 1.00 39.82 254 A 1 
ATOM 1983 C CA    . ILE A 1 254 ? 51.645  51.506  -36.372 1.00 45.05 254 A 1 
ATOM 1984 C C     . ILE A 1 254 ? 51.753  52.948  -35.860 1.00 43.50 254 A 1 
ATOM 1985 O O     . ILE A 1 254 ? 51.414  53.255  -34.716 1.00 42.44 254 A 1 
ATOM 1986 C CB    . ILE A 1 254 ? 50.193  51.008  -36.503 1.00 42.07 254 A 1 
ATOM 1987 C CG1   . ILE A 1 254 ? 50.176  49.610  -37.157 1.00 40.78 254 A 1 
ATOM 1988 C CG2   . ILE A 1 254 ? 49.367  51.996  -37.356 1.00 42.97 254 A 1 
ATOM 1989 C CD1   . ILE A 1 254 ? 48.791  48.984  -37.318 1.00 41.00 254 A 1 
ATOM 1990 N N     . VAL A 1 255 ? 52.223  53.838  -36.730 1.00 42.64 255 A 1 
ATOM 1991 C CA    . VAL A 1 255 ? 52.544  55.244  -36.432 1.00 47.44 255 A 1 
ATOM 1992 C C     . VAL A 1 255 ? 51.262  56.027  -36.113 1.00 44.10 255 A 1 
ATOM 1993 O O     . VAL A 1 255 ? 50.372  56.109  -36.959 1.00 43.07 255 A 1 
ATOM 1994 C CB    . VAL A 1 255 ? 53.289  55.892  -37.608 1.00 45.41 255 A 1 
ATOM 1995 C CG1   . VAL A 1 255 ? 53.677  57.336  -37.310 1.00 42.80 255 A 1 
ATOM 1996 C CG2   . VAL A 1 255 ? 54.579  55.124  -37.941 1.00 47.22 255 A 1 
ATOM 1997 N N     . PRO A 1 256 ? 51.150  56.680  -34.933 1.00 41.88 256 A 1 
ATOM 1998 C CA    . PRO A 1 256 ? 49.957  57.408  -34.547 1.00 45.52 256 A 1 
ATOM 1999 C C     . PRO A 1 256 ? 49.858  58.752  -35.294 1.00 44.21 256 A 1 
ATOM 2000 O O     . PRO A 1 256 ? 50.393  59.762  -34.850 1.00 42.48 256 A 1 
ATOM 2001 C CB    . PRO A 1 256 ? 50.055  57.554  -33.028 1.00 42.34 256 A 1 
ATOM 2002 C CG    . PRO A 1 256 ? 51.555  57.627  -32.766 1.00 43.91 256 A 1 
ATOM 2003 C CD    . PRO A 1 256 ? 52.132  56.689  -33.840 1.00 49.46 256 A 1 
ATOM 2004 N N     . SER A 1 257 ? 49.168  58.811  -36.425 1.00 45.60 257 A 1 
ATOM 2005 C CA    . SER A 1 257 ? 48.916  60.060  -37.160 1.00 49.90 257 A 1 
ATOM 2006 C C     . SER A 1 257 ? 48.041  61.008  -36.328 1.00 48.45 257 A 1 
ATOM 2007 O O     . SER A 1 257 ? 46.882  60.731  -36.052 1.00 48.23 257 A 1 
ATOM 2008 C CB    . SER A 1 257 ? 48.286  59.766  -38.515 1.00 46.98 257 A 1 
ATOM 2009 O OG    . SER A 1 257 ? 49.208  59.058  -39.314 1.00 45.01 257 A 1 
ATOM 2010 N N     . GLN A 1 258 ? 48.596  62.137  -35.945 1.00 38.44 258 A 1 
ATOM 2011 C CA    . GLN A 1 258 ? 48.075  63.104  -34.968 1.00 44.60 258 A 1 
ATOM 2012 C C     . GLN A 1 258 ? 46.944  64.039  -35.469 1.00 42.35 258 A 1 
ATOM 2013 O O     . GLN A 1 258 ? 46.941  65.212  -35.103 1.00 40.56 258 A 1 
ATOM 2014 C CB    . GLN A 1 258 ? 49.239  63.963  -34.435 1.00 41.94 258 A 1 
ATOM 2015 C CG    . GLN A 1 258 ? 50.158  63.281  -33.438 1.00 40.99 258 A 1 
ATOM 2016 C CD    . GLN A 1 258 ? 51.153  64.288  -32.825 1.00 38.78 258 A 1 
ATOM 2017 O OE1   . GLN A 1 258 ? 51.295  65.421  -33.242 1.00 38.39 258 A 1 
ATOM 2018 N NE2   . GLN A 1 258 ? 51.867  63.894  -31.802 1.00 36.97 258 A 1 
ATOM 2019 N N     . SER A 1 259 ? 46.022  63.646  -36.320 1.00 42.46 259 A 1 
ATOM 2020 C CA    . SER A 1 259 ? 45.109  64.611  -36.951 1.00 46.50 259 A 1 
ATOM 2021 C C     . SER A 1 259 ? 44.334  65.459  -35.928 1.00 44.28 259 A 1 
ATOM 2022 O O     . SER A 1 259 ? 43.604  64.961  -35.079 1.00 44.55 259 A 1 
ATOM 2023 C CB    . SER A 1 259 ? 44.188  63.934  -37.962 1.00 44.92 259 A 1 
ATOM 2024 O OG    . SER A 1 259 ? 43.419  62.918  -37.360 1.00 43.18 259 A 1 
ATOM 2025 N N     . THR A 1 260 ? 44.503  66.800  -36.048 1.00 39.89 260 A 1 
ATOM 2026 C CA    . THR A 1 260 ? 44.274  67.832  -35.012 1.00 45.43 260 A 1 
ATOM 2027 C C     . THR A 1 260 ? 42.864  68.439  -34.973 1.00 42.10 260 A 1 
ATOM 2028 O O     . THR A 1 260 ? 42.735  69.615  -34.651 1.00 41.64 260 A 1 
ATOM 2029 C CB    . THR A 1 260 ? 45.303  68.959  -35.201 1.00 42.34 260 A 1 
ATOM 2030 O OG1   . THR A 1 260 ? 45.419  69.294  -36.569 1.00 40.87 260 A 1 
ATOM 2031 C CG2   . THR A 1 260 ? 46.691  68.571  -34.717 1.00 43.22 260 A 1 
ATOM 2032 N N     . ILE A 1 261 ? 41.788  67.726  -35.352 1.00 40.00 261 A 1 
ATOM 2033 C CA    . ILE A 1 261 ? 40.507  68.359  -35.716 1.00 45.84 261 A 1 
ATOM 2034 C C     . ILE A 1 261 ? 39.942  69.275  -34.616 1.00 43.51 261 A 1 
ATOM 2035 O O     . ILE A 1 261 ? 39.945  68.979  -33.424 1.00 42.92 261 A 1 
ATOM 2036 C CB    . ILE A 1 261 ? 39.487  67.344  -36.280 1.00 43.36 261 A 1 
ATOM 2037 C CG1   . ILE A 1 261 ? 40.059  66.706  -37.568 1.00 42.49 261 A 1 
ATOM 2038 C CG2   . ILE A 1 261 ? 38.135  68.029  -36.598 1.00 43.77 261 A 1 
ATOM 2039 C CD1   . ILE A 1 261 ? 39.153  65.653  -38.229 1.00 42.36 261 A 1 
ATOM 2040 N N     . VAL A 1 262 ? 39.470  70.450  -35.085 1.00 38.90 262 A 1 
ATOM 2041 C CA    . VAL A 1 262 ? 39.274  71.706  -34.350 1.00 45.23 262 A 1 
ATOM 2042 C C     . VAL A 1 262 ? 38.018  71.725  -33.455 1.00 42.13 262 A 1 
ATOM 2043 O O     . VAL A 1 262 ? 37.010  71.081  -33.684 1.00 41.99 262 A 1 
ATOM 2044 C CB    . VAL A 1 262 ? 39.258  72.880  -35.349 1.00 42.52 262 A 1 
ATOM 2045 C CG1   . VAL A 1 262 ? 39.191  74.248  -34.678 1.00 40.31 262 A 1 
ATOM 2046 C CG2   . VAL A 1 262 ? 40.526  72.892  -36.224 1.00 46.00 262 A 1 
ATOM 2047 N N     . ARG A 1 263 ? 38.054  72.591  -32.490 1.00 40.56 263 A 1 
ATOM 2048 C CA    . ARG A 1 263 ? 37.341  72.667  -31.199 1.00 47.43 263 A 1 
ATOM 2049 C C     . ARG A 1 263 ? 35.931  73.316  -31.182 1.00 44.30 263 A 1 
ATOM 2050 O O     . ARG A 1 263 ? 35.511  73.700  -30.099 1.00 44.04 263 A 1 
ATOM 2051 C CB    . ARG A 1 263 ? 38.276  73.454  -30.265 1.00 44.17 263 A 1 
ATOM 2052 C CG    . ARG A 1 263 ? 38.440  72.921  -28.842 1.00 42.90 263 A 1 
ATOM 2053 C CD    . ARG A 1 263 ? 39.347  73.882  -28.060 1.00 40.25 263 A 1 
ATOM 2054 N NE    . ARG A 1 263 ? 39.894  73.264  -26.847 1.00 38.19 263 A 1 
ATOM 2055 C CZ    . ARG A 1 263 ? 40.668  73.857  -25.960 1.00 33.63 263 A 1 
ATOM 2056 N NH1   . ARG A 1 263 ? 40.980  75.131  -26.056 1.00 32.38 263 A 1 
ATOM 2057 N NH2   . ARG A 1 263 ? 41.145  73.193  -24.963 1.00 30.99 263 A 1 
ATOM 2058 N N     . ARG A 1 264 ? 35.258  73.568  -32.274 1.00 43.17 264 A 1 
ATOM 2059 C CA    . ARG A 1 264 ? 34.255  74.658  -32.372 1.00 48.85 264 A 1 
ATOM 2060 C C     . ARG A 1 264 ? 33.114  74.618  -31.333 1.00 45.73 264 A 1 
ATOM 2061 O O     . ARG A 1 264 ? 32.627  73.549  -30.993 1.00 44.43 264 A 1 
ATOM 2062 C CB    . ARG A 1 264 ? 33.709  74.800  -33.803 1.00 44.84 264 A 1 
ATOM 2063 C CG    . ARG A 1 264 ? 34.186  76.117  -34.440 1.00 42.02 264 A 1 
ATOM 2064 C CD    . ARG A 1 264 ? 33.521  76.366  -35.806 1.00 40.37 264 A 1 
ATOM 2065 N NE    . ARG A 1 264 ? 34.018  77.600  -36.428 1.00 37.76 264 A 1 
ATOM 2066 C CZ    . ARG A 1 264 ? 33.618  78.101  -37.592 1.00 33.23 264 A 1 
ATOM 2067 N NH1   . ARG A 1 264 ? 32.688  77.515  -38.309 1.00 32.09 264 A 1 
ATOM 2068 N NH2   . ARG A 1 264 ? 34.144  79.200  -38.056 1.00 31.27 264 A 1 
ATOM 2069 N N     . PRO A 1 265 ? 32.663  75.818  -30.851 1.00 38.28 265 A 1 
ATOM 2070 C CA    . PRO A 1 265 ? 32.127  75.944  -29.480 1.00 44.70 265 A 1 
ATOM 2071 C C     . PRO A 1 265 ? 30.606  76.222  -29.322 1.00 43.45 265 A 1 
ATOM 2072 O O     . PRO A 1 265 ? 30.234  76.776  -28.289 1.00 41.58 265 A 1 
ATOM 2073 C CB    . PRO A 1 265 ? 32.927  77.129  -28.940 1.00 40.31 265 A 1 
ATOM 2074 C CG    . PRO A 1 265 ? 32.947  78.090  -30.134 1.00 42.51 265 A 1 
ATOM 2075 C CD    . PRO A 1 265 ? 33.084  77.120  -31.315 1.00 49.52 265 A 1 
ATOM 2076 N N     . HIS A 1 266 ? 29.746  76.006  -30.296 1.00 40.63 266 A 1 
ATOM 2077 C CA    . HIS A 1 266 ? 28.505  76.784  -30.478 1.00 46.42 266 A 1 
ATOM 2078 C C     . HIS A 1 266 ? 27.476  76.770  -29.313 1.00 44.67 266 A 1 
ATOM 2079 O O     . HIS A 1 266 ? 27.425  75.856  -28.510 1.00 43.87 266 A 1 
ATOM 2080 C CB    . HIS A 1 266 ? 27.840  76.446  -31.815 1.00 43.29 266 A 1 
ATOM 2081 C CG    . HIS A 1 266 ? 27.767  77.665  -32.702 1.00 41.80 266 A 1 
ATOM 2082 N ND1   . HIS A 1 266 ? 26.957  78.766  -32.568 1.00 39.47 266 A 1 
ATOM 2083 C CD2   . HIS A 1 266 ? 28.551  77.914  -33.804 1.00 39.74 266 A 1 
ATOM 2084 C CE1   . HIS A 1 266 ? 27.249  79.633  -33.552 1.00 35.94 266 A 1 
ATOM 2085 N NE2   . HIS A 1 266 ? 28.213  79.155  -34.324 1.00 36.23 266 A 1 
ATOM 2086 N N     . GLN A 1 267 ? 26.670  77.844  -29.277 1.00 40.16 267 A 1 
ATOM 2087 C CA    . GLN A 1 267 ? 26.093  78.451  -28.061 1.00 45.52 267 A 1 
ATOM 2088 C C     . GLN A 1 267 ? 24.807  77.836  -27.421 1.00 44.33 267 A 1 
ATOM 2089 O O     . GLN A 1 267 ? 24.923  77.251  -26.354 1.00 42.48 267 A 1 
ATOM 2090 C CB    . GLN A 1 267 ? 25.827  79.947  -28.349 1.00 41.85 267 A 1 
ATOM 2091 C CG    . GLN A 1 267 ? 27.045  80.861  -28.491 1.00 39.81 267 A 1 
ATOM 2092 C CD    . GLN A 1 267 ? 26.599  82.292  -28.825 1.00 37.20 267 A 1 
ATOM 2093 O OE1   . GLN A 1 267 ? 25.636  82.538  -29.524 1.00 37.27 267 A 1 
ATOM 2094 N NE2   . GLN A 1 267 ? 27.298  83.284  -28.336 1.00 35.04 267 A 1 
ATOM 2095 N N     . SER A 1 268 ? 23.578  78.159  -27.940 1.00 45.70 268 A 1 
ATOM 2096 C CA    . SER A 1 268 ? 22.767  79.141  -27.185 1.00 48.48 268 A 1 
ATOM 2097 C C     . SER A 1 268 ? 21.424  78.734  -26.536 1.00 46.35 268 A 1 
ATOM 2098 O O     . SER A 1 268 ? 21.329  78.798  -25.320 1.00 44.08 268 A 1 
ATOM 2099 C CB    . SER A 1 268 ? 22.551  80.411  -28.029 1.00 44.72 268 A 1 
ATOM 2100 O OG    . SER A 1 268 ? 21.823  80.117  -29.212 1.00 41.22 268 A 1 
ATOM 2101 N N     . GLY A 1 269 ? 20.342  78.556  -27.314 1.00 38.63 269 A 1 
ATOM 2102 C CA    . GLY A 1 269 ? 19.082  79.258  -26.984 1.00 41.29 269 A 1 
ATOM 2103 C C     . GLY A 1 269 ? 18.041  78.670  -26.011 1.00 39.18 269 A 1 
ATOM 2104 O O     . GLY A 1 269 ? 18.196  77.591  -25.459 1.00 38.37 269 A 1 
ATOM 2105 N N     . TYR A 1 270 ? 16.989  79.474  -25.827 1.00 35.03 270 A 1 
ATOM 2106 C CA    . TYR A 1 270 ? 16.079  79.521  -24.661 1.00 39.30 270 A 1 
ATOM 2107 C C     . TYR A 1 270 ? 14.961  78.442  -24.505 1.00 36.82 270 A 1 
ATOM 2108 O O     . TYR A 1 270 ? 15.147  77.521  -23.738 1.00 35.18 270 A 1 
ATOM 2109 C CB    . TYR A 1 270 ? 15.449  80.923  -24.634 1.00 36.31 270 A 1 
ATOM 2110 C CG    . TYR A 1 270 ? 16.157  82.023  -23.871 1.00 36.12 270 A 1 
ATOM 2111 C CD1   . TYR A 1 270 ? 15.706  82.373  -22.573 1.00 37.43 270 A 1 
ATOM 2112 C CD2   . TYR A 1 270 ? 17.181  82.770  -24.471 1.00 38.91 270 A 1 
ATOM 2113 C CE1   . TYR A 1 270 ? 16.280  83.451  -21.901 1.00 34.72 270 A 1 
ATOM 2114 C CE2   . TYR A 1 270 ? 17.771  83.850  -23.797 1.00 34.29 270 A 1 
ATOM 2115 C CZ    . TYR A 1 270 ? 17.311  84.197  -22.507 1.00 34.87 270 A 1 
ATOM 2116 O OH    . TYR A 1 270 ? 17.865  85.263  -21.851 1.00 35.00 270 A 1 
ATOM 2117 N N     . ALA A 1 271 ? 13.758  78.543  -25.119 1.00 38.32 271 A 1 
ATOM 2118 C CA    . ALA A 1 271 ? 12.598  79.208  -24.470 1.00 41.91 271 A 1 
ATOM 2119 C C     . ALA A 1 271 ? 11.428  78.234  -24.068 1.00 40.07 271 A 1 
ATOM 2120 O O     . ALA A 1 271 ? 11.668  77.046  -23.934 1.00 39.17 271 A 1 
ATOM 2121 C CB    . ALA A 1 271 ? 12.167  80.375  -25.374 1.00 39.32 271 A 1 
ATOM 2122 N N     . PRO A 1 272 ? 10.184  78.681  -23.777 1.00 40.47 272 A 1 
ATOM 2123 C CA    . PRO A 1 272 ? 9.213   78.196  -22.764 1.00 45.39 272 A 1 
ATOM 2124 C C     . PRO A 1 272 ? 8.047   77.344  -23.358 1.00 44.78 272 A 1 
ATOM 2125 O O     . PRO A 1 272 ? 8.274   76.693  -24.366 1.00 44.86 272 A 1 
ATOM 2126 C CB    . PRO A 1 272 ? 8.828   79.537  -22.113 1.00 42.26 272 A 1 
ATOM 2127 C CG    . PRO A 1 272 ? 8.683   80.468  -23.323 1.00 45.13 272 A 1 
ATOM 2128 C CD    . PRO A 1 272 ? 9.691   79.902  -24.317 1.00 54.18 272 A 1 
ATOM 2129 N N     . LEU A 1 273 ? 6.802   77.155  -22.957 1.00 39.39 273 A 1 
ATOM 2130 C CA    . LEU A 1 273 ? 5.881   77.821  -22.021 1.00 44.79 273 A 1 
ATOM 2131 C C     . LEU A 1 273 ? 4.707   76.904  -21.560 1.00 43.38 273 A 1 
ATOM 2132 O O     . LEU A 1 273 ? 4.631   76.579  -20.388 1.00 42.93 273 A 1 
ATOM 2133 C CB    . LEU A 1 273 ? 5.273   79.082  -22.697 1.00 40.98 273 A 1 
ATOM 2134 C CG    . LEU A 1 273 ? 5.098   80.329  -21.780 1.00 40.20 273 A 1 
ATOM 2135 C CD1   . LEU A 1 273 ? 4.873   81.575  -22.644 1.00 39.27 273 A 1 
ATOM 2136 C CD2   . LEU A 1 273 ? 3.940   80.220  -20.817 1.00 42.67 273 A 1 
ATOM 2137 N N     . VAL A 1 274 ? 3.684   76.614  -22.405 1.00 34.12 274 A 1 
ATOM 2138 C CA    . VAL A 1 274 ? 2.249   76.581  -22.010 1.00 40.36 274 A 1 
ATOM 2139 C C     . VAL A 1 274 ? 1.664   75.189  -21.625 1.00 37.79 274 A 1 
ATOM 2140 O O     . VAL A 1 274 ? 2.135   74.174  -22.107 1.00 36.88 274 A 1 
ATOM 2141 C CB    . VAL A 1 274 ? 1.346   77.197  -23.111 1.00 37.64 274 A 1 
ATOM 2142 C CG1   . VAL A 1 274 ? 0.054   77.764  -22.523 1.00 37.50 274 A 1 
ATOM 2143 C CG2   . VAL A 1 274 ? 1.989   78.334  -23.898 1.00 45.62 274 A 1 
ATOM 2144 N N     . GLY A 1 275 ? 0.602   75.172  -20.816 1.00 41.90 275 A 1 
ATOM 2145 C CA    . GLY A 1 275 ? 0.014   73.988  -20.153 1.00 43.80 275 A 1 
ATOM 2146 C C     . GLY A 1 275 ? -1.524  73.817  -20.189 1.00 41.39 275 A 1 
ATOM 2147 O O     . GLY A 1 275 ? -2.151  74.003  -19.160 1.00 40.46 275 A 1 
ATOM 2148 N N     . ALA A 1 276 ? -2.140  73.481  -21.316 1.00 45.02 276 A 1 
ATOM 2149 C CA    . ALA A 1 276 ? -3.613  73.444  -21.445 1.00 48.62 276 A 1 
ATOM 2150 C C     . ALA A 1 276 ? -4.332  72.202  -20.837 1.00 46.68 276 A 1 
ATOM 2151 O O     . ALA A 1 276 ? -3.714  71.194  -20.525 1.00 46.33 276 A 1 
ATOM 2152 C CB    . ALA A 1 276 ? -3.977  73.664  -22.918 1.00 45.32 276 A 1 
ATOM 2153 N N     . GLU A 1 277 ? -5.663  72.300  -20.721 1.00 42.47 277 A 1 
ATOM 2154 C CA    . GLU A 1 277 ? -6.478  71.732  -19.625 1.00 47.36 277 A 1 
ATOM 2155 C C     . GLU A 1 277 ? -7.198  70.365  -19.780 1.00 46.98 277 A 1 
ATOM 2156 O O     . GLU A 1 277 ? -7.117  69.521  -18.901 1.00 46.67 277 A 1 
ATOM 2157 C CB    . GLU A 1 277 ? -7.621  72.734  -19.338 1.00 42.60 277 A 1 
ATOM 2158 C CG    . GLU A 1 277 ? -7.263  74.148  -18.910 1.00 41.99 277 A 1 
ATOM 2159 C CD    . GLU A 1 277 ? -8.529  74.998  -18.788 1.00 41.98 277 A 1 
ATOM 2160 O OE1   . GLU A 1 277 ? -8.777  75.550  -17.692 1.00 39.54 277 A 1 
ATOM 2161 O OE2   . GLU A 1 277 ? -9.274  75.095  -19.803 1.00 39.59 277 A 1 
ATOM 2162 N N     . GLN A 1 278 ? -8.123  70.248  -20.724 1.00 41.25 278 A 1 
ATOM 2163 C CA    . GLN A 1 278 ? -9.477  69.664  -20.509 1.00 45.40 278 A 1 
ATOM 2164 C C     . GLN A 1 278 ? -9.635  68.148  -20.797 1.00 43.05 278 A 1 
ATOM 2165 O O     . GLN A 1 278 ? -8.720  67.526  -21.304 1.00 42.03 278 A 1 
ATOM 2166 C CB    . GLN A 1 278 ? -10.473 70.460  -21.382 1.00 42.24 278 A 1 
ATOM 2167 C CG    . GLN A 1 278 ? -10.791 71.863  -20.885 1.00 39.95 278 A 1 
ATOM 2168 C CD    . GLN A 1 278 ? -11.873 72.564  -21.714 1.00 38.83 278 A 1 
ATOM 2169 O OE1   . GLN A 1 278 ? -12.395 72.074  -22.705 1.00 39.86 278 A 1 
ATOM 2170 N NE2   . GLN A 1 278 ? -12.253 73.764  -21.316 1.00 37.43 278 A 1 
ATOM 2171 N N     . ALA A 1 279 ? -10.795 67.484  -20.666 1.00 42.05 279 A 1 
ATOM 2172 C CA    . ALA A 1 279 ? -11.652 67.089  -19.539 1.00 42.77 279 A 1 
ATOM 2173 C C     . ALA A 1 279 ? -12.479 65.810  -19.856 1.00 39.00 279 A 1 
ATOM 2174 O O     . ALA A 1 279 ? -12.308 64.789  -19.210 1.00 38.97 279 A 1 
ATOM 2175 C CB    . ALA A 1 279 ? -12.628 68.218  -19.158 1.00 41.49 279 A 1 
ATOM 2176 N N     . ALA A 1 280 ? -13.429 65.871  -20.785 1.00 42.96 280 A 1 
ATOM 2177 C CA    . ALA A 1 280 ? -14.602 64.975  -20.927 1.00 44.05 280 A 1 
ATOM 2178 C C     . ALA A 1 280 ? -14.364 63.723  -21.816 1.00 40.51 280 A 1 
ATOM 2179 O O     . ALA A 1 280 ? -13.288 63.560  -22.356 1.00 39.25 280 A 1 
ATOM 2180 C CB    . ALA A 1 280 ? -15.710 65.879  -21.502 1.00 42.10 280 A 1 
ATOM 2181 N N     . SER A 1 281 ? -15.305 62.813  -22.128 1.00 53.26 281 A 1 
ATOM 2182 C CA    . SER A 1 281 ? -16.457 62.154  -21.484 1.00 54.00 281 A 1 
ATOM 2183 C C     . SER A 1 281 ? -16.670 60.792  -22.178 1.00 51.19 281 A 1 
ATOM 2184 O O     . SER A 1 281 ? -15.995 60.489  -23.149 1.00 49.73 281 A 1 
ATOM 2185 C CB    . SER A 1 281 ? -17.739 62.997  -21.559 1.00 51.50 281 A 1 
ATOM 2186 O OG    . SER A 1 281 ? -18.151 63.188  -22.901 1.00 46.62 281 A 1 
ATOM 2187 N N     . ALA A 1 282 ? -17.574 59.917  -21.665 1.00 42.15 282 A 1 
ATOM 2188 C CA    . ALA A 1 282 ? -17.404 58.454  -21.659 1.00 44.44 282 A 1 
ATOM 2189 C C     . ALA A 1 282 ? -18.160 57.587  -22.703 1.00 41.53 282 A 1 
ATOM 2190 O O     . ALA A 1 282 ? -18.305 56.395  -22.458 1.00 40.81 282 A 1 
ATOM 2191 C CB    . ALA A 1 282 ? -17.763 57.999  -20.238 1.00 41.87 282 A 1 
ATOM 2192 N N     . THR A 1 283 ? -18.756 58.100  -23.770 1.00 50.32 283 A 1 
ATOM 2193 C CA    . THR A 1 283 ? -19.856 57.431  -24.503 1.00 51.78 283 A 1 
ATOM 2194 C C     . THR A 1 283 ? -19.521 56.067  -25.125 1.00 49.30 283 A 1 
ATOM 2195 O O     . THR A 1 283 ? -18.454 55.844  -25.668 1.00 47.48 283 A 1 
ATOM 2196 C CB    . THR A 1 283 ? -20.501 58.346  -25.549 1.00 46.68 283 A 1 
ATOM 2197 O OG1   . THR A 1 283 ? -19.515 59.094  -26.232 1.00 45.09 283 A 1 
ATOM 2198 C CG2   . THR A 1 283 ? -21.453 59.338  -24.905 1.00 49.13 283 A 1 
ATOM 2199 N N     . ALA A 1 284 ? -20.502 55.113  -25.030 1.00 39.82 284 A 1 
ATOM 2200 C CA    . ALA A 1 284 ? -20.327 53.652  -25.050 1.00 42.37 284 A 1 
ATOM 2201 C C     . ALA A 1 284 ? -20.786 52.926  -26.340 1.00 40.57 284 A 1 
ATOM 2202 O O     . ALA A 1 284 ? -21.520 51.944  -26.253 1.00 38.90 284 A 1 
ATOM 2203 C CB    . ALA A 1 284 ? -21.057 53.114  -23.813 1.00 39.41 284 A 1 
ATOM 2204 N N     . GLY A 1 285 ? -20.452 53.396  -27.537 1.00 43.28 285 A 1 
ATOM 2205 C CA    . GLY A 1 285 ? -21.029 52.917  -28.808 1.00 43.93 285 A 1 
ATOM 2206 C C     . GLY A 1 285 ? -20.913 51.399  -29.073 1.00 41.59 285 A 1 
ATOM 2207 O O     . GLY A 1 285 ? -19.916 50.763  -28.749 1.00 41.19 285 A 1 
ATOM 2208 N N     . ALA A 1 286 ? -21.961 50.780  -29.686 1.00 40.04 286 A 1 
ATOM 2209 C CA    . ALA A 1 286 ? -22.324 49.352  -29.640 1.00 42.47 286 A 1 
ATOM 2210 C C     . ALA A 1 286 ? -22.103 48.526  -30.936 1.00 40.79 286 A 1 
ATOM 2211 O O     . ALA A 1 286 ? -22.951 47.701  -31.256 1.00 39.06 286 A 1 
ATOM 2212 C CB    . ALA A 1 286 ? -23.796 49.296  -29.198 1.00 39.34 286 A 1 
ATOM 2213 N N     . SER A 1 287 ? -21.080 48.753  -31.740 1.00 50.75 287 A 1 
ATOM 2214 C CA    . SER A 1 287 ? -21.037 48.267  -33.133 1.00 53.04 287 A 1 
ATOM 2215 C C     . SER A 1 287 ? -21.074 46.732  -33.317 1.00 51.48 287 A 1 
ATOM 2216 O O     . SER A 1 287 ? -20.663 45.974  -32.446 1.00 49.85 287 A 1 
ATOM 2217 C CB    . SER A 1 287 ? -19.857 48.872  -33.890 1.00 49.71 287 A 1 
ATOM 2218 O OG    . SER A 1 287 ? -20.090 48.766  -35.275 1.00 44.02 287 A 1 
ATOM 2219 N N     . ALA A 1 288 ? -21.622 46.291  -34.476 1.00 42.40 288 A 1 
ATOM 2220 C CA    . ALA A 1 288 ? -22.215 44.970  -34.694 1.00 44.93 288 A 1 
ATOM 2221 C C     . ALA A 1 288 ? -21.275 43.858  -35.234 1.00 43.36 288 A 1 
ATOM 2222 O O     . ALA A 1 288 ? -20.114 44.059  -35.534 1.00 41.34 288 A 1 
ATOM 2223 C CB    . ALA A 1 288 ? -23.436 45.183  -35.600 1.00 42.31 288 A 1 
ATOM 2224 N N     . TYR A 1 289 ? -21.873 42.655  -35.402 1.00 36.45 289 A 1 
ATOM 2225 C CA    . TYR A 1 289 ? -21.290 41.295  -35.396 1.00 40.96 289 A 1 
ATOM 2226 C C     . TYR A 1 289 ? -20.651 40.723  -36.686 1.00 38.92 289 A 1 
ATOM 2227 O O     . TYR A 1 289 ? -20.060 39.655  -36.609 1.00 37.51 289 A 1 
ATOM 2228 C CB    . TYR A 1 289 ? -22.445 40.345  -35.026 1.00 37.78 289 A 1 
ATOM 2229 C CG    . TYR A 1 289 ? -22.500 39.892  -33.587 1.00 37.85 289 A 1 
ATOM 2230 C CD1   . TYR A 1 289 ? -21.952 38.633  -33.237 1.00 38.32 289 A 1 
ATOM 2231 C CD2   . TYR A 1 289 ? -23.137 40.665  -32.603 1.00 39.52 289 A 1 
ATOM 2232 C CE1   . TYR A 1 289 ? -22.048 38.170  -31.915 1.00 35.37 289 A 1 
ATOM 2233 C CE2   . TYR A 1 289 ? -23.227 40.208  -31.279 1.00 35.60 289 A 1 
ATOM 2234 C CZ    . TYR A 1 289 ? -22.685 38.952  -30.929 1.00 35.73 289 A 1 
ATOM 2235 O OH    . TYR A 1 289 ? -22.774 38.495  -29.643 1.00 34.30 289 A 1 
ATOM 2236 N N     . THR A 1 290 ? -20.903 41.203  -37.872 1.00 51.76 290 A 1 
ATOM 2237 C CA    . THR A 1 290 ? -21.209 40.356  -39.038 1.00 53.59 290 A 1 
ATOM 2238 C C     . THR A 1 290 ? -20.056 39.709  -39.824 1.00 52.41 290 A 1 
ATOM 2239 O O     . THR A 1 290 ? -20.228 39.472  -41.014 1.00 50.84 290 A 1 
ATOM 2240 C CB    . THR A 1 290 ? -22.137 41.086  -40.018 1.00 49.56 290 A 1 
ATOM 2241 O OG1   . THR A 1 290 ? -21.533 42.288  -40.456 1.00 49.09 290 A 1 
ATOM 2242 C CG2   . THR A 1 290 ? -23.481 41.432  -39.406 1.00 54.47 290 A 1 
ATOM 2243 N N     . ASP A 1 291 ? -18.909 39.396  -39.271 1.00 48.41 291 A 1 
ATOM 2244 C CA    . ASP A 1 291 ? -17.771 38.882  -40.057 1.00 52.97 291 A 1 
ATOM 2245 C C     . ASP A 1 291 ? -18.039 37.495  -40.672 1.00 51.82 291 A 1 
ATOM 2246 O O     . ASP A 1 291 ? -17.945 36.443  -40.036 1.00 50.92 291 A 1 
ATOM 2247 C CB    . ASP A 1 291 ? -16.456 38.947  -39.270 1.00 48.25 291 A 1 
ATOM 2248 C CG    . ASP A 1 291 ? -15.751 40.304  -39.370 1.00 44.02 291 A 1 
ATOM 2249 O OD1   . ASP A 1 291 ? -16.024 41.049  -40.341 1.00 42.77 291 A 1 
ATOM 2250 O OD2   . ASP A 1 291 ? -14.917 40.575  -38.487 1.00 43.38 291 A 1 
ATOM 2251 N N     . SER A 1 292 ? -18.390 37.519  -41.962 1.00 42.90 292 A 1 
ATOM 2252 C CA    . SER A 1 292 ? -18.675 36.361  -42.809 1.00 46.22 292 A 1 
ATOM 2253 C C     . SER A 1 292 ? -17.372 35.692  -43.261 1.00 44.10 292 A 1 
ATOM 2254 O O     . SER A 1 292 ? -16.753 36.108  -44.238 1.00 43.35 292 A 1 
ATOM 2255 C CB    . SER A 1 292 ? -19.497 36.812  -44.006 1.00 43.77 292 A 1 
ATOM 2256 O OG    . SER A 1 292 ? -19.775 35.749  -44.886 1.00 40.61 292 A 1 
ATOM 2257 N N     . VAL A 1 293 ? -16.958 34.627  -42.570 1.00 35.85 293 A 1 
ATOM 2258 C CA    . VAL A 1 293 ? -15.748 33.865  -42.899 1.00 40.56 293 A 1 
ATOM 2259 C C     . VAL A 1 293 ? -15.982 32.996  -44.148 1.00 39.13 293 A 1 
ATOM 2260 O O     . VAL A 1 293 ? -16.305 31.822  -44.061 1.00 37.93 293 A 1 
ATOM 2261 C CB    . VAL A 1 293 ? -15.237 33.051  -41.699 1.00 37.51 293 A 1 
ATOM 2262 C CG1   . VAL A 1 293 ? -13.842 32.481  -41.974 1.00 36.94 293 A 1 
ATOM 2263 C CG2   . VAL A 1 293 ? -15.133 33.895  -40.423 1.00 43.39 293 A 1 
ATOM 2264 N N     . ASN A 1 294 ? -15.833 33.572  -45.348 1.00 42.65 294 A 1 
ATOM 2265 C CA    . ASN A 1 294 ? -15.846 32.871  -46.634 1.00 46.56 294 A 1 
ATOM 2266 C C     . ASN A 1 294 ? -14.575 32.029  -46.823 1.00 43.26 294 A 1 
ATOM 2267 O O     . ASN A 1 294 ? -13.655 32.423  -47.538 1.00 40.99 294 A 1 
ATOM 2268 C CB    . ASN A 1 294 ? -16.049 33.879  -47.780 1.00 44.69 294 A 1 
ATOM 2269 C CG    . ASN A 1 294 ? -17.499 34.235  -48.055 1.00 41.51 294 A 1 
ATOM 2270 O OD1   . ASN A 1 294 ? -18.420 33.491  -47.775 1.00 42.40 294 A 1 
ATOM 2271 N ND2   . ASN A 1 294 ? -17.735 35.372  -48.674 1.00 43.69 294 A 1 
ATOM 2272 N N     . ASN A 1 295 ? -14.506 30.853  -46.216 1.00 40.50 295 A 1 
ATOM 2273 C CA    . ASN A 1 295 ? -13.440 29.877  -46.457 1.00 42.53 295 A 1 
ATOM 2274 C C     . ASN A 1 295 ? -13.602 29.233  -47.842 1.00 40.15 295 A 1 
ATOM 2275 O O     . ASN A 1 295 ? -14.214 28.176  -47.995 1.00 37.31 295 A 1 
ATOM 2276 C CB    . ASN A 1 295 ? -13.406 28.842  -45.322 1.00 39.57 295 A 1 
ATOM 2277 C CG    . ASN A 1 295 ? -12.552 29.265  -44.141 1.00 36.41 295 A 1 
ATOM 2278 O OD1   . ASN A 1 295 ? -11.666 30.090  -44.227 1.00 38.27 295 A 1 
ATOM 2279 N ND2   . ASN A 1 295 ? -12.766 28.667  -42.986 1.00 38.56 295 A 1 
ATOM 2280 N N     . SER A 1 296 ? -13.066 29.873  -48.889 1.00 37.30 296 A 1 
ATOM 2281 C CA    . SER A 1 296 ? -13.010 29.339  -50.246 1.00 40.28 296 A 1 
ATOM 2282 C C     . SER A 1 296 ? -12.035 28.160  -50.321 1.00 37.87 296 A 1 
ATOM 2283 O O     . SER A 1 296 ? -10.826 28.353  -50.398 1.00 37.03 296 A 1 
ATOM 2284 C CB    . SER A 1 296 ? -12.623 30.439  -51.231 1.00 38.79 296 A 1 
ATOM 2285 O OG    . SER A 1 296 ? -11.396 31.030  -50.853 1.00 37.60 296 A 1 
ATOM 2286 N N     . ILE A 1 297 ? -12.576 26.929  -50.308 1.00 31.24 297 A 1 
ATOM 2287 C CA    . ILE A 1 297 ? -11.793 25.699  -50.478 1.00 34.16 297 A 1 
ATOM 2288 C C     . ILE A 1 297 ? -11.354 25.605  -51.948 1.00 33.67 297 A 1 
ATOM 2289 O O     . ILE A 1 297 ? -12.101 25.130  -52.801 1.00 31.92 297 A 1 
ATOM 2290 C CB    . ILE A 1 297 ? -12.596 24.466  -50.012 1.00 31.82 297 A 1 
ATOM 2291 C CG1   . ILE A 1 297 ? -13.050 24.622  -48.551 1.00 31.19 297 A 1 
ATOM 2292 C CG2   . ILE A 1 297 ? -11.740 23.194  -50.171 1.00 35.58 297 A 1 
ATOM 2293 C CD1   . ILE A 1 297 ? -13.985 23.521  -48.052 1.00 34.59 297 A 1 
ATOM 2294 N N     . SER A 1 298 ? -10.144 26.075  -52.264 1.00 38.21 298 A 1 
ATOM 2295 C CA    . SER A 1 298 ? -9.558  25.972  -53.597 1.00 38.91 298 A 1 
ATOM 2296 C C     . SER A 1 298 ? -9.120  24.529  -53.870 1.00 37.14 298 A 1 
ATOM 2297 O O     . SER A 1 298 ? -8.049  24.101  -53.461 1.00 35.97 298 A 1 
ATOM 2298 C CB    . SER A 1 298 ? -8.390  26.945  -53.733 1.00 37.62 298 A 1 
ATOM 2299 O OG    . SER A 1 298 ? -7.865  26.905  -55.034 1.00 35.38 298 A 1 
ATOM 2300 N N     . PHE A 1 299 ? -9.982  23.762  -54.563 1.00 32.96 299 A 1 
ATOM 2301 C CA    . PHE A 1 299 ? -9.684  22.422  -55.066 1.00 34.40 299 A 1 
ATOM 2302 C C     . PHE A 1 299 ? -8.772  22.521  -56.306 1.00 35.08 299 A 1 
ATOM 2303 O O     . PHE A 1 299 ? -9.225  22.394  -57.439 1.00 32.77 299 A 1 
ATOM 2304 C CB    . PHE A 1 299 ? -10.994 21.674  -55.374 1.00 30.85 299 A 1 
ATOM 2305 C CG    . PHE A 1 299 ? -11.440 20.717  -54.296 1.00 29.31 299 A 1 
ATOM 2306 C CD1   . PHE A 1 299 ? -11.065 19.362  -54.374 1.00 28.89 299 A 1 
ATOM 2307 C CD2   . PHE A 1 299 ? -12.255 21.151  -53.247 1.00 30.29 299 A 1 
ATOM 2308 C CE1   . PHE A 1 299 ? -11.508 18.453  -53.403 1.00 27.10 299 A 1 
ATOM 2309 C CE2   . PHE A 1 299 ? -12.702 20.246  -52.271 1.00 25.57 299 A 1 
ATOM 2310 C CZ    . PHE A 1 299 ? -12.333 18.884  -52.349 1.00 25.51 299 A 1 
ATOM 2311 N N     . SER A 1 300 ? -7.472  22.719  -56.136 1.00 38.32 300 A 1 
ATOM 2312 C CA    . SER A 1 300 ? -6.496  22.641  -57.230 1.00 41.14 300 A 1 
ATOM 2313 C C     . SER A 1 300 ? -6.309  21.179  -57.667 1.00 39.99 300 A 1 
ATOM 2314 O O     . SER A 1 300 ? -5.509  20.451  -57.103 1.00 38.84 300 A 1 
ATOM 2315 C CB    . SER A 1 300 ? -5.172  23.272  -56.819 1.00 38.81 300 A 1 
ATOM 2316 O OG    . SER A 1 300 ? -5.353  24.651  -56.540 1.00 36.24 300 A 1 
ATOM 2317 N N     . MET A 1 301 ? -7.062  20.762  -58.707 1.00 38.39 301 A 1 
ATOM 2318 C CA    . MET A 1 301 ? -7.006  19.436  -59.359 1.00 41.04 301 A 1 
ATOM 2319 C C     . MET A 1 301 ? -5.844  19.315  -60.369 1.00 41.78 301 A 1 
ATOM 2320 O O     . MET A 1 301 ? -6.079  18.960  -61.519 1.00 39.44 301 A 1 
ATOM 2321 C CB    . MET A 1 301 ? -8.347  19.139  -60.055 1.00 37.65 301 A 1 
ATOM 2322 C CG    . MET A 1 301 ? -9.429  18.541  -59.166 1.00 36.04 301 A 1 
ATOM 2323 S SD    . MET A 1 301 ? -10.801 17.888  -60.172 1.00 36.96 301 A 1 
ATOM 2324 C CE    . MET A 1 301 ? -11.767 17.052  -58.903 1.00 33.53 301 A 1 
ATOM 2325 N N     . GLU A 1 302 ? -4.614  19.652  -60.016 1.00 32.87 302 A 1 
ATOM 2326 C CA    . GLU A 1 302 ? -3.541  19.691  -61.014 1.00 36.53 302 A 1 
ATOM 2327 C C     . GLU A 1 302 ? -3.169  18.308  -61.598 1.00 36.05 302 A 1 
ATOM 2328 O O     . GLU A 1 302 ? -3.468  17.253  -61.033 1.00 33.52 302 A 1 
ATOM 2329 C CB    . GLU A 1 302 ? -2.332  20.479  -60.488 1.00 33.55 302 A 1 
ATOM 2330 C CG    . GLU A 1 302 ? -1.646  21.250  -61.633 1.00 31.59 302 A 1 
ATOM 2331 C CD    . GLU A 1 302 ? -0.498  22.149  -61.159 1.00 30.77 302 A 1 
ATOM 2332 O OE1   . GLU A 1 302 ? -0.122  23.028  -61.959 1.00 29.69 302 A 1 
ATOM 2333 O OE2   . GLU A 1 302 ? -0.009  21.955  -60.032 1.00 30.47 302 A 1 
ATOM 2334 N N     . ALA A 1 303 ? -2.602  18.334  -62.841 1.00 37.95 303 A 1 
ATOM 2335 C CA    . ALA A 1 303 ? -2.650  17.236  -63.807 1.00 41.50 303 A 1 
ATOM 2336 C C     . ALA A 1 303 ? -1.769  16.026  -63.437 1.00 40.88 303 A 1 
ATOM 2337 O O     . ALA A 1 303 ? -0.588  16.137  -63.137 1.00 39.35 303 A 1 
ATOM 2338 C CB    . ALA A 1 303 ? -2.277  17.805  -65.175 1.00 39.26 303 A 1 
ATOM 2339 N N     . GLY A 1 304 ? -2.358  14.818  -63.590 1.00 40.48 304 A 1 
ATOM 2340 C CA    . GLY A 1 304 ? -1.664  13.541  -63.453 1.00 43.06 304 A 1 
ATOM 2341 C C     . GLY A 1 304 ? -0.728  13.267  -64.622 1.00 41.46 304 A 1 
ATOM 2342 O O     . GLY A 1 304 ? -1.172  12.802  -65.661 1.00 41.18 304 A 1 
ATOM 2343 N N     . ILE A 1 305 ? 0.563   13.519  -64.469 1.00 33.78 305 A 1 
ATOM 2344 C CA    . ILE A 1 305 ? 1.583   13.107  -65.444 1.00 38.95 305 A 1 
ATOM 2345 C C     . ILE A 1 305 ? 1.604   11.580  -65.491 1.00 37.88 305 A 1 
ATOM 2346 O O     . ILE A 1 305 ? 1.730   10.921  -64.458 1.00 35.96 305 A 1 
ATOM 2347 C CB    . ILE A 1 305 ? 2.961   13.714  -65.128 1.00 36.75 305 A 1 
ATOM 2348 C CG1   . ILE A 1 305 ? 2.883   15.250  -65.205 1.00 35.56 305 A 1 
ATOM 2349 C CG2   . ILE A 1 305 ? 4.031   13.181  -66.096 1.00 37.98 305 A 1 
ATOM 2350 C CD1   . ILE A 1 305 ? 4.155   15.978  -64.767 1.00 37.07 305 A 1 
ATOM 2351 N N     . VAL A 1 306 ? 1.471   11.022  -66.711 1.00 34.72 306 A 1 
ATOM 2352 C CA    . VAL A 1 306 ? 1.462   9.578   -66.990 1.00 39.33 306 A 1 
ATOM 2353 C C     . VAL A 1 306 ? 2.908   9.060   -66.926 1.00 37.73 306 A 1 
ATOM 2354 O O     . VAL A 1 306 ? 3.657   9.290   -67.876 1.00 36.11 306 A 1 
ATOM 2355 C CB    . VAL A 1 306 ? 0.839   9.300   -68.369 1.00 36.63 306 A 1 
ATOM 2356 C CG1   . VAL A 1 306 ? 0.754   7.807   -68.664 1.00 33.80 306 A 1 
ATOM 2357 C CG2   . VAL A 1 306 ? -0.583  9.872   -68.468 1.00 38.32 306 A 1 
ATOM 2358 N N     . PRO A 1 307 ? 3.354   8.405   -65.857 1.00 40.32 307 A 1 
ATOM 2359 C CA    . PRO A 1 307 ? 4.701   7.858   -65.815 1.00 43.48 307 A 1 
ATOM 2360 C C     . PRO A 1 307 ? 4.798   6.651   -66.756 1.00 43.44 307 A 1 
ATOM 2361 O O     . PRO A 1 307 ? 3.970   5.738   -66.703 1.00 41.16 307 A 1 
ATOM 2362 C CB    . PRO A 1 307 ? 4.963   7.501   -64.353 1.00 40.03 307 A 1 
ATOM 2363 C CG    . PRO A 1 307 ? 3.582   7.170   -63.811 1.00 40.40 307 A 1 
ATOM 2364 C CD    . PRO A 1 307 ? 2.655   8.100   -64.604 1.00 45.80 307 A 1 
ATOM 2365 N N     . ASP A 1 308 ? 5.792   6.685   -67.664 1.00 45.48 308 A 1 
ATOM 2366 C CA    . ASP A 1 308 ? 5.990   5.690   -68.708 1.00 49.46 308 A 1 
ATOM 2367 C C     . ASP A 1 308 ? 6.349   4.310   -68.119 1.00 48.59 308 A 1 
ATOM 2368 O O     . ASP A 1 308 ? 7.165   4.181   -67.210 1.00 45.49 308 A 1 
ATOM 2369 C CB    . ASP A 1 308 ? 7.029   6.209   -69.707 1.00 45.01 308 A 1 
ATOM 2370 C CG    . ASP A 1 308 ? 6.809   5.753   -71.144 1.00 40.48 308 A 1 
ATOM 2371 O OD1   . ASP A 1 308 ? 5.916   4.900   -71.350 1.00 39.21 308 A 1 
ATOM 2372 O OD2   . ASP A 1 308 ? 7.541   6.256   -72.006 1.00 40.40 308 A 1 
ATOM 2373 N N     . ASN A 1 309 ? 5.693   3.272   -68.636 1.00 42.54 309 A 1 
ATOM 2374 C CA    . ASN A 1 309 ? 5.619   1.919   -68.058 1.00 45.74 309 A 1 
ATOM 2375 C C     . ASN A 1 309 ? 6.856   1.045   -68.358 1.00 43.23 309 A 1 
ATOM 2376 O O     . ASN A 1 309 ? 6.714   -0.145  -68.635 1.00 40.30 309 A 1 
ATOM 2377 C CB    . ASN A 1 309 ? 4.311   1.264   -68.536 1.00 42.76 309 A 1 
ATOM 2378 C CG    . ASN A 1 309 ? 3.231   1.150   -67.478 1.00 39.31 309 A 1 
ATOM 2379 O OD1   . ASN A 1 309 ? 3.446   1.095   -66.288 1.00 39.89 309 A 1 
ATOM 2380 N ND2   . ASN A 1 309 ? 2.000   1.055   -67.910 1.00 40.61 309 A 1 
ATOM 2381 N N     . THR A 1 310 ? 8.056   1.599   -68.414 1.00 45.26 310 A 1 
ATOM 2382 C CA    . THR A 1 310 ? 9.229   0.850   -68.901 1.00 48.32 310 A 1 
ATOM 2383 C C     . THR A 1 310 ? 9.500   -0.388  -68.045 1.00 47.27 310 A 1 
ATOM 2384 O O     . THR A 1 310 ? 9.973   -0.309  -66.916 1.00 45.31 310 A 1 
ATOM 2385 C CB    . THR A 1 310 ? 10.493  1.715   -69.036 1.00 43.30 310 A 1 
ATOM 2386 O OG1   . THR A 1 310 ? 10.191  3.061   -69.241 1.00 40.14 310 A 1 
ATOM 2387 C CG2   . THR A 1 310 ? 11.324  1.250   -70.220 1.00 42.50 310 A 1 
ATOM 2388 N N     . VAL A 1 311 ? 9.193   -1.552  -68.641 1.00 38.97 311 A 1 
ATOM 2389 C CA    . VAL A 1 311 ? 9.179   -2.890  -68.013 1.00 43.59 311 A 1 
ATOM 2390 C C     . VAL A 1 311 ? 10.612  -3.426  -67.824 1.00 43.27 311 A 1 
ATOM 2391 O O     . VAL A 1 311 ? 10.981  -4.440  -68.413 1.00 41.18 311 A 1 
ATOM 2392 C CB    . VAL A 1 311 ? 8.301   -3.866  -68.813 1.00 39.69 311 A 1 
ATOM 2393 C CG1   . VAL A 1 311 ? 7.992   -5.148  -68.037 1.00 37.59 311 A 1 
ATOM 2394 C CG2   . VAL A 1 311 ? 6.950   -3.255  -69.203 1.00 41.54 311 A 1 
ATOM 2395 N N     . GLN A 1 312 ? 11.446  -2.762  -67.079 1.00 47.46 312 A 1 
ATOM 2396 C CA    . GLN A 1 312 ? 12.778  -3.308  -66.811 1.00 50.20 312 A 1 
ATOM 2397 C C     . GLN A 1 312 ? 12.644  -4.600  -65.990 1.00 50.70 312 A 1 
ATOM 2398 O O     . GLN A 1 312 ? 12.192  -4.600  -64.845 1.00 48.56 312 A 1 
ATOM 2399 C CB    . GLN A 1 312 ? 13.716  -2.295  -66.155 1.00 45.98 312 A 1 
ATOM 2400 C CG    . GLN A 1 312 ? 14.370  -1.389  -67.213 1.00 43.44 312 A 1 
ATOM 2401 C CD    . GLN A 1 312 ? 15.547  -0.578  -66.673 1.00 40.84 312 A 1 
ATOM 2402 O OE1   . GLN A 1 312 ? 15.825  -0.492  -65.493 1.00 40.16 312 A 1 
ATOM 2403 N NE2   . GLN A 1 312 ? 16.317  0.049   -67.548 1.00 37.66 312 A 1 
ATOM 2404 N N     . SER A 1 313 ? 13.056  -5.687  -66.615 1.00 46.25 313 A 1 
ATOM 2405 C CA    . SER A 1 313 ? 13.003  -7.065  -66.097 1.00 48.80 313 A 1 
ATOM 2406 C C     . SER A 1 313 ? 14.042  -7.315  -64.998 1.00 48.83 313 A 1 
ATOM 2407 O O     . SER A 1 313 ? 14.904  -8.182  -65.132 1.00 46.29 313 A 1 
ATOM 2408 C CB    . SER A 1 313 ? 13.180  -8.031  -67.265 1.00 45.24 313 A 1 
ATOM 2409 O OG    . SER A 1 313 ? 14.433  -7.834  -67.892 1.00 42.63 313 A 1 
ATOM 2410 N N     . SER A 1 314 ? 14.032  -6.513  -63.959 1.00 47.16 314 A 1 
ATOM 2411 C CA    . SER A 1 314 ? 15.010  -6.650  -62.878 1.00 50.19 314 A 1 
ATOM 2412 C C     . SER A 1 314 ? 14.926  -8.040  -62.242 1.00 48.84 314 A 1 
ATOM 2413 O O     . SER A 1 314 ? 13.845  -8.570  -61.971 1.00 47.45 314 A 1 
ATOM 2414 C CB    . SER A 1 314 ? 14.877  -5.533  -61.848 1.00 45.78 314 A 1 
ATOM 2415 O OG    . SER A 1 314 ? 13.579  -5.492  -61.282 1.00 43.67 314 A 1 
ATOM 2416 N N     . ILE A 1 315 ? 16.088  -8.639  -62.081 1.00 41.55 315 A 1 
ATOM 2417 C CA    . ILE A 1 315 ? 16.248  -10.030 -61.645 1.00 44.13 315 A 1 
ATOM 2418 C C     . ILE A 1 315 ? 15.543  -10.219 -60.294 1.00 43.23 315 A 1 
ATOM 2419 O O     . ILE A 1 315 ? 15.866  -9.540  -59.320 1.00 41.47 315 A 1 
ATOM 2420 C CB    . ILE A 1 315 ? 17.753  -10.374 -61.573 1.00 40.16 315 A 1 
ATOM 2421 C CG1   . ILE A 1 315 ? 18.402  -10.246 -62.973 1.00 39.31 315 A 1 
ATOM 2422 C CG2   . ILE A 1 315 ? 17.983  -11.785 -61.007 1.00 41.04 315 A 1 
ATOM 2423 C CD1   . ILE A 1 315 ? 19.930  -10.245 -62.966 1.00 38.91 315 A 1 
ATOM 2424 N N     . LEU A 1 316 ? 14.605  -11.184 -60.275 1.00 42.50 316 A 1 
ATOM 2425 C CA    . LEU A 1 316 ? 13.929  -11.683 -59.070 1.00 45.71 316 A 1 
ATOM 2426 C C     . LEU A 1 316 ? 14.950  -12.314 -58.111 1.00 44.83 316 A 1 
ATOM 2427 O O     . LEU A 1 316 ? 15.073  -13.542 -58.038 1.00 42.22 316 A 1 
ATOM 2428 C CB    . LEU A 1 316 ? 12.849  -12.699 -59.468 1.00 41.23 316 A 1 
ATOM 2429 C CG    . LEU A 1 316 ? 11.541  -12.120 -60.039 1.00 39.02 316 A 1 
ATOM 2430 C CD1   . LEU A 1 316 ? 10.748  -13.216 -60.722 1.00 39.48 316 A 1 
ATOM 2431 C CD2   . LEU A 1 316 ? 10.687  -11.510 -58.931 1.00 43.09 316 A 1 
ATOM 2432 N N     . ARG A 1 317 ? 15.696  -11.507 -57.365 1.00 41.71 317 A 1 
ATOM 2433 C CA    . ARG A 1 317 ? 16.422  -12.033 -56.198 1.00 44.50 317 A 1 
ATOM 2434 C C     . ARG A 1 317 ? 15.382  -12.560 -55.219 1.00 43.45 317 A 1 
ATOM 2435 O O     . ARG A 1 317 ? 14.467  -11.812 -54.869 1.00 40.66 317 A 1 
ATOM 2436 C CB    . ARG A 1 317 ? 17.312  -10.963 -55.545 1.00 40.29 317 A 1 
ATOM 2437 C CG    . ARG A 1 317 ? 18.670  -10.857 -56.259 1.00 36.97 317 A 1 
ATOM 2438 C CD    . ARG A 1 317 ? 19.619  -9.937  -55.480 1.00 34.54 317 A 1 
ATOM 2439 N NE    . ARG A 1 317 ? 20.960  -9.934  -56.070 1.00 32.10 317 A 1 
ATOM 2440 C CZ    . ARG A 1 317 ? 22.021  -9.259  -55.646 1.00 29.29 317 A 1 
ATOM 2441 N NH1   . ARG A 1 317 ? 21.936  -8.474  -54.606 1.00 28.20 317 A 1 
ATOM 2442 N NH2   . ARG A 1 317 ? 23.162  -9.356  -56.247 1.00 27.01 317 A 1 
ATOM 2443 N N     . PRO A 1 318 ? 15.483  -13.816 -54.778 1.00 38.12 318 A 1 
ATOM 2444 C CA    . PRO A 1 318 ? 14.549  -14.387 -53.834 1.00 40.89 318 A 1 
ATOM 2445 C C     . PRO A 1 318 ? 14.748  -13.717 -52.472 1.00 40.62 318 A 1 
ATOM 2446 O O     . PRO A 1 318 ? 15.529  -14.183 -51.643 1.00 38.42 318 A 1 
ATOM 2447 C CB    . PRO A 1 318 ? 14.833  -15.893 -53.838 1.00 36.87 318 A 1 
ATOM 2448 C CG    . PRO A 1 318 ? 16.324  -15.976 -54.157 1.00 36.22 318 A 1 
ATOM 2449 C CD    . PRO A 1 318 ? 16.515  -14.779 -55.118 1.00 40.88 318 A 1 
ATOM 2450 N N     . ALA A 1 319 ? 14.048  -12.615 -52.264 1.00 40.86 319 A 1 
ATOM 2451 C CA    . ALA A 1 319 ? 14.049  -11.841 -51.019 1.00 43.24 319 A 1 
ATOM 2452 C C     . ALA A 1 319 ? 13.271  -12.555 -49.889 1.00 42.97 319 A 1 
ATOM 2453 O O     . ALA A 1 319 ? 12.669  -11.908 -49.040 1.00 40.35 319 A 1 
ATOM 2454 C CB    . ALA A 1 319 ? 13.527  -10.438 -51.315 1.00 39.03 319 A 1 
ATOM 2455 N N     . GLY A 1 320 ? 13.217  -13.880 -49.917 1.00 41.28 320 A 1 
ATOM 2456 C CA    . GLY A 1 320 ? 12.344  -14.676 -49.057 1.00 43.14 320 A 1 
ATOM 2457 C C     . GLY A 1 320 ? 12.697  -14.723 -47.575 1.00 43.59 320 A 1 
ATOM 2458 O O     . GLY A 1 320 ? 11.934  -15.305 -46.817 1.00 41.06 320 A 1 
ATOM 2459 N N     . ALA A 1 321 ? 13.824  -14.152 -47.175 1.00 37.22 321 A 1 
ATOM 2460 C CA    . ALA A 1 321 ? 14.132  -14.047 -45.752 1.00 39.51 321 A 1 
ATOM 2461 C C     . ALA A 1 321 ? 13.194  -13.019 -45.109 1.00 39.39 321 A 1 
ATOM 2462 O O     . ALA A 1 321 ? 13.562  -11.866 -44.901 1.00 38.05 321 A 1 
ATOM 2463 C CB    . ALA A 1 321 ? 15.617  -13.725 -45.562 1.00 35.89 321 A 1 
ATOM 2464 N N     . ILE A 1 322 ? 11.956  -13.451 -44.852 1.00 37.27 322 A 1 
ATOM 2465 C CA    . ILE A 1 322 ? 10.986  -12.683 -44.077 1.00 39.27 322 A 1 
ATOM 2466 C C     . ILE A 1 322 ? 11.631  -12.471 -42.714 1.00 40.18 322 A 1 
ATOM 2467 O O     . ILE A 1 322 ? 11.694  -13.393 -41.904 1.00 38.30 322 A 1 
ATOM 2468 C CB    . ILE A 1 322 ? 9.629   -13.405 -43.983 1.00 36.29 322 A 1 
ATOM 2469 C CG1   . ILE A 1 322 ? 9.055   -13.711 -45.380 1.00 34.85 322 A 1 
ATOM 2470 C CG2   . ILE A 1 322 ? 8.628   -12.537 -43.191 1.00 37.92 322 A 1 
ATOM 2471 C CD1   . ILE A 1 322 ? 7.787   -14.560 -45.371 1.00 36.15 322 A 1 
ATOM 2472 N N     . GLY A 1 323 ? 12.117  -11.268 -42.467 1.00 38.89 323 A 1 
ATOM 2473 C CA    . GLY A 1 323 ? 12.554  -10.802 -41.165 1.00 40.83 323 A 1 
ATOM 2474 C C     . GLY A 1 323 ? 11.364  -10.689 -40.215 1.00 40.83 323 A 1 
ATOM 2475 O O     . GLY A 1 323 ? 11.001  -9.592  -39.812 1.00 39.60 323 A 1 
ATOM 2476 N N     . LEU A 1 324 ? 10.730  -11.827 -39.936 1.00 39.10 324 A 1 
ATOM 2477 C CA    . LEU A 1 324 ? 9.542   -11.952 -39.080 1.00 40.75 324 A 1 
ATOM 2478 C C     . LEU A 1 324 ? 9.789   -11.445 -37.661 1.00 41.69 324 A 1 
ATOM 2479 O O     . LEU A 1 324 ? 8.861   -10.978 -37.010 1.00 38.15 324 A 1 
ATOM 2480 C CB    . LEU A 1 324 ? 9.112   -13.427 -39.018 1.00 35.50 324 A 1 
ATOM 2481 C CG    . LEU A 1 324 ? 7.985   -13.798 -39.979 1.00 32.70 324 A 1 
ATOM 2482 C CD1   . LEU A 1 324 ? 7.828   -15.315 -40.023 1.00 32.81 324 A 1 
ATOM 2483 C CD2   . LEU A 1 324 ? 6.648   -13.194 -39.535 1.00 35.33 324 A 1 
ATOM 2484 N N     . PHE A 1 325 ? 11.008  -11.529 -37.172 1.00 38.73 325 A 1 
ATOM 2485 C CA    . PHE A 1 325 ? 11.427  -10.939 -35.913 1.00 40.50 325 A 1 
ATOM 2486 C C     . PHE A 1 325 ? 11.633  -9.430  -36.059 1.00 41.73 325 A 1 
ATOM 2487 O O     . PHE A 1 325 ? 12.672  -8.889  -35.665 1.00 38.03 325 A 1 
ATOM 2488 C CB    . PHE A 1 325 ? 12.649  -11.666 -35.352 1.00 34.99 325 A 1 
ATOM 2489 C CG    . PHE A 1 325 ? 12.402  -13.116 -35.025 1.00 32.18 325 A 1 
ATOM 2490 C CD1   . PHE A 1 325 ? 11.771  -13.471 -33.825 1.00 30.71 325 A 1 
ATOM 2491 C CD2   . PHE A 1 325 ? 12.791  -14.119 -35.932 1.00 30.53 325 A 1 
ATOM 2492 C CE1   . PHE A 1 325 ? 11.547  -14.821 -33.521 1.00 28.02 325 A 1 
ATOM 2493 C CE2   . PHE A 1 325 ? 12.564  -15.471 -35.632 1.00 26.42 325 A 1 
ATOM 2494 C CZ    . PHE A 1 325 ? 11.945  -15.826 -34.425 1.00 27.70 325 A 1 
ATOM 2495 N N     . SER A 1 326 ? 10.659  -8.718  -36.620 1.00 34.43 326 A 1 
ATOM 2496 C CA    . SER A 1 326 ? 10.410  -7.356  -36.195 1.00 38.16 326 A 1 
ATOM 2497 C C     . SER A 1 326 ? 10.125  -7.453  -34.702 1.00 39.52 326 A 1 
ATOM 2498 O O     . SER A 1 326 ? 8.995   -7.720  -34.302 1.00 37.14 326 A 1 
ATOM 2499 C CB    . SER A 1 326 ? 9.237   -6.732  -36.952 1.00 34.85 326 A 1 
ATOM 2500 O OG    . SER A 1 326 ? 8.050   -7.475  -36.806 1.00 32.69 326 A 1 
ATOM 2501 N N     . SER A 1 327 ? 11.179  -7.371  -33.899 1.00 35.87 327 A 1 
ATOM 2502 C CA    . SER A 1 327 ? 11.074  -7.368  -32.446 1.00 37.50 327 A 1 
ATOM 2503 C C     . SER A 1 327 ? 9.974   -6.366  -32.124 1.00 38.33 327 A 1 
ATOM 2504 O O     . SER A 1 327 ? 10.108  -5.214  -32.550 1.00 35.16 327 A 1 
ATOM 2505 C CB    . SER A 1 327 ? 12.395  -6.947  -31.801 1.00 34.34 327 A 1 
ATOM 2506 O OG    . SER A 1 327 ? 12.852  -5.709  -32.309 1.00 32.89 327 A 1 
ATOM 2507 N N     . PRO A 1 328 ? 8.851   -6.784  -31.507 1.00 31.34 328 A 1 
ATOM 2508 C CA    . PRO A 1 328 ? 7.757   -5.883  -31.229 1.00 31.94 328 A 1 
ATOM 2509 C C     . PRO A 1 328 ? 8.401   -4.680  -30.555 1.00 32.67 328 A 1 
ATOM 2510 O O     . PRO A 1 328 ? 9.129   -4.869  -29.584 1.00 30.66 328 A 1 
ATOM 2511 C CB    . PRO A 1 328 ? 6.794   -6.643  -30.316 1.00 28.72 328 A 1 
ATOM 2512 C CG    . PRO A 1 328 ? 7.648   -7.751  -29.711 1.00 28.57 328 A 1 
ATOM 2513 C CD    . PRO A 1 328 ? 8.658   -8.045  -30.816 1.00 32.30 328 A 1 
ATOM 2514 N N     . SER A 1 329 ? 8.237   -3.510  -31.178 1.00 33.86 329 A 1 
ATOM 2515 C CA    . SER A 1 329 ? 8.921   -2.283  -30.756 1.00 35.89 329 A 1 
ATOM 2516 C C     . SER A 1 329 ? 8.811   -2.256  -29.246 1.00 37.16 329 A 1 
ATOM 2517 O O     . SER A 1 329 ? 7.691   -2.223  -28.746 1.00 34.91 329 A 1 
ATOM 2518 C CB    . SER A 1 329 ? 8.243   -1.063  -31.357 1.00 32.40 329 A 1 
ATOM 2519 O OG    . SER A 1 329 ? 8.757   0.118   -30.773 1.00 29.93 329 A 1 
ATOM 2520 N N     . LEU A 1 330 ? 9.933   -2.402  -28.567 1.00 35.54 330 A 1 
ATOM 2521 C CA    . LEU A 1 330 ? 9.977   -2.426  -27.111 1.00 34.75 330 A 1 
ATOM 2522 C C     . LEU A 1 330 ? 9.248   -1.163  -26.701 1.00 35.72 330 A 1 
ATOM 2523 O O     . LEU A 1 330 ? 9.827   -0.091  -26.850 1.00 32.69 330 A 1 
ATOM 2524 C CB    . LEU A 1 330 ? 11.434  -2.382  -26.624 1.00 30.81 330 A 1 
ATOM 2525 C CG    . LEU A 1 330 ? 12.101  -3.741  -26.442 1.00 28.33 330 A 1 
ATOM 2526 C CD1   . LEU A 1 330 ? 13.601  -3.577  -26.286 1.00 28.05 330 A 1 
ATOM 2527 C CD2   . LEU A 1 330 ? 11.559  -4.457  -25.193 1.00 30.22 330 A 1 
ATOM 2528 N N     . GLN A 1 331 ? 7.958   -1.276  -26.357 1.00 33.38 331 A 1 
ATOM 2529 C CA    . GLN A 1 331 ? 7.125   -0.110  -26.092 1.00 33.76 331 A 1 
ATOM 2530 C C     . GLN A 1 331 ? 7.953   0.708   -25.123 1.00 34.73 331 A 1 
ATOM 2531 O O     . GLN A 1 331 ? 8.269   0.179   -24.060 1.00 32.13 331 A 1 
ATOM 2532 C CB    . GLN A 1 331 ? 5.797   -0.488  -25.437 1.00 30.31 331 A 1 
ATOM 2533 C CG    . GLN A 1 331 ? 4.704   -0.912  -26.410 1.00 26.10 331 A 1 
ATOM 2534 C CD    . GLN A 1 331 ? 3.356   -1.079  -25.705 1.00 23.89 331 A 1 
ATOM 2535 O OE1   . GLN A 1 331 ? 3.236   -1.022  -24.485 1.00 21.91 331 A 1 
ATOM 2536 N NE2   . GLN A 1 331 ? 2.293   -1.268  -26.456 1.00 22.09 331 A 1 
ATOM 2537 N N     . THR A 1 332 ? 8.396   1.874   -25.528 1.00 32.73 332 A 1 
ATOM 2538 C CA    . THR A 1 332 ? 9.337   2.644   -24.710 1.00 33.81 332 A 1 
ATOM 2539 C C     . THR A 1 332 ? 8.768   2.658   -23.303 1.00 34.95 332 A 1 
ATOM 2540 O O     . THR A 1 332 ? 7.534   2.712   -23.205 1.00 32.29 332 A 1 
ATOM 2541 C CB    . THR A 1 332 ? 9.513   4.067   -25.238 1.00 30.60 332 A 1 
ATOM 2542 O OG1   . THR A 1 332 ? 8.288   4.586   -25.705 1.00 28.19 332 A 1 
ATOM 2543 C CG2   . THR A 1 332 ? 10.488  4.097   -26.410 1.00 28.75 332 A 1 
ATOM 2544 N N     . PRO A 1 333 ? 9.547   2.510   -22.238 1.00 40.54 333 A 1 
ATOM 2545 C CA    . PRO A 1 333 ? 8.980   2.575   -20.899 1.00 40.16 333 A 1 
ATOM 2546 C C     . PRO A 1 333 ? 7.977   3.721   -20.919 1.00 41.01 333 A 1 
ATOM 2547 O O     . PRO A 1 333 ? 8.222   4.679   -21.653 1.00 39.27 333 A 1 
ATOM 2548 C CB    . PRO A 1 333 ? 10.142  2.836   -19.929 1.00 36.95 333 A 1 
ATOM 2549 C CG    . PRO A 1 333 ? 11.384  2.393   -20.681 1.00 36.34 333 A 1 
ATOM 2550 C CD    . PRO A 1 333 ? 10.985  2.445   -22.176 1.00 38.38 333 A 1 
ATOM 2551 N N     . LEU A 1 334 ? 6.864   3.618   -20.205 1.00 54.04 334 A 1 
ATOM 2552 C CA    . LEU A 1 334 ? 6.045   4.793   -19.937 1.00 53.22 334 A 1 
ATOM 2553 C C     . LEU A 1 334 ? 6.943   5.785   -19.181 1.00 54.59 334 A 1 
ATOM 2554 O O     . LEU A 1 334 ? 6.816   6.009   -17.985 1.00 50.69 334 A 1 
ATOM 2555 C CB    . LEU A 1 334 ? 4.775   4.410   -19.156 1.00 48.02 334 A 1 
ATOM 2556 C CG    . LEU A 1 334 ? 3.672   3.732   -19.986 1.00 43.38 334 A 1 
ATOM 2557 C CD1   . LEU A 1 334 ? 2.641   3.078   -19.067 1.00 40.86 334 A 1 
ATOM 2558 C CD2   . LEU A 1 334 ? 2.932   4.752   -20.872 1.00 39.93 334 A 1 
ATOM 2559 N N     . HIS A 1 335 ? 7.928   6.261   -19.896 1.00 53.76 335 A 1 
ATOM 2560 C CA    . HIS A 1 335 ? 8.766   7.385   -19.604 1.00 53.79 335 A 1 
ATOM 2561 C C     . HIS A 1 335 ? 7.808   8.532   -19.828 1.00 55.37 335 A 1 
ATOM 2562 O O     . HIS A 1 335 ? 7.774   9.134   -20.891 1.00 50.95 335 A 1 
ATOM 2563 C CB    . HIS A 1 335 ? 10.001  7.397   -20.508 1.00 48.61 335 A 1 
ATOM 2564 C CG    . HIS A 1 335 ? 11.151  8.134   -19.884 1.00 43.09 335 A 1 
ATOM 2565 N ND1   . HIS A 1 335 ? 11.224  9.473   -19.630 1.00 37.90 335 A 1 
ATOM 2566 C CD2   . HIS A 1 335 ? 12.307  7.572   -19.409 1.00 36.34 335 A 1 
ATOM 2567 C CE1   . HIS A 1 335 ? 12.399  9.712   -19.015 1.00 33.37 335 A 1 
ATOM 2568 N NE2   . HIS A 1 335 ? 13.077  8.584   -18.867 1.00 33.84 335 A 1 
ATOM 2569 N N     . PHE A 1 336 ? 6.916   8.654   -18.853 1.00 59.48 336 A 1 
ATOM 2570 C CA    . PHE A 1 336 ? 6.048   9.799   -18.743 1.00 58.87 336 A 1 
ATOM 2571 C C     . PHE A 1 336 ? 6.988   10.972  -18.930 1.00 61.68 336 A 1 
ATOM 2572 O O     . PHE A 1 336 ? 7.954   11.120  -18.176 1.00 57.18 336 A 1 
ATOM 2573 C CB    . PHE A 1 336 ? 5.347   9.802   -17.379 1.00 52.20 336 A 1 
ATOM 2574 C CG    . PHE A 1 336 ? 4.220   8.802   -17.304 1.00 47.79 336 A 1 
ATOM 2575 C CD1   . PHE A 1 336 ? 2.983   9.097   -17.903 1.00 45.00 336 A 1 
ATOM 2576 C CD2   . PHE A 1 336 ? 4.411   7.546   -16.708 1.00 42.59 336 A 1 
ATOM 2577 C CE1   . PHE A 1 336 ? 1.942   8.154   -17.896 1.00 38.04 336 A 1 
ATOM 2578 C CE2   . PHE A 1 336 ? 3.364   6.592   -16.693 1.00 38.41 336 A 1 
ATOM 2579 C CZ    . PHE A 1 336 ? 2.135   6.900   -17.291 1.00 38.60 336 A 1 
ATOM 2580 N N     . SER A 1 337 ? 6.778   11.689  -20.019 1.00 69.51 337 A 1 
ATOM 2581 C CA    . SER A 1 337 ? 7.673   12.771  -20.402 1.00 72.87 337 A 1 
ATOM 2582 C C     . SER A 1 337 ? 7.886   13.651  -19.180 1.00 76.03 337 A 1 
ATOM 2583 O O     . SER A 1 337 ? 6.935   13.843  -18.409 1.00 71.65 337 A 1 
ATOM 2584 C CB    . SER A 1 337 ? 7.047   13.573  -21.547 1.00 64.14 337 A 1 
ATOM 2585 O OG    . SER A 1 337 ? 7.827   14.720  -21.837 1.00 53.30 337 A 1 
ATOM 2586 N N     . SER A 1 338 ? 9.078   14.176  -18.983 1.00 78.22 338 A 1 
ATOM 2587 C CA    . SER A 1 338 ? 9.330   15.111  -17.875 1.00 80.36 338 A 1 
ATOM 2588 C C     . SER A 1 338 ? 8.221   16.170  -17.794 1.00 82.46 338 A 1 
ATOM 2589 O O     . SER A 1 338 ? 7.675   16.420  -16.720 1.00 79.86 338 A 1 
ATOM 2590 C CB    . SER A 1 338 ? 10.690  15.776  -18.048 1.00 74.00 338 A 1 
ATOM 2591 O OG    . SER A 1 338 ? 10.961  16.585  -16.932 1.00 61.31 338 A 1 
ATOM 2592 N N     . LYS A 1 339 ? 7.755   16.632  -18.954 1.00 83.40 339 A 1 
ATOM 2593 C CA    . LYS A 1 339 ? 6.621   17.563  -19.080 1.00 85.37 339 A 1 
ATOM 2594 C C     . LYS A 1 339 ? 5.297   16.995  -18.536 1.00 87.18 339 A 1 
ATOM 2595 O O     . LYS A 1 339 ? 4.528   17.718  -17.904 1.00 85.46 339 A 1 
ATOM 2596 C CB    . LYS A 1 339 ? 6.434   17.948  -20.548 1.00 82.20 339 A 1 
ATOM 2597 C CG    . LYS A 1 339 ? 7.638   18.715  -21.110 1.00 71.00 339 A 1 
ATOM 2598 C CD    . LYS A 1 339 ? 7.375   19.165  -22.551 1.00 65.52 339 A 1 
ATOM 2599 C CE    . LYS A 1 339 ? 8.568   19.960  -23.071 1.00 56.41 339 A 1 
ATOM 2600 N NZ    . LYS A 1 339 ? 8.369   20.450  -24.454 1.00 49.73 339 A 1 
ATOM 2601 N N     . GLU A 1 340 ? 4.988   15.714  -18.767 1.00 85.80 340 A 1 
ATOM 2602 C CA    . GLU A 1 340 ? 3.759   15.096  -18.250 1.00 86.64 340 A 1 
ATOM 2603 C C     . GLU A 1 340 ? 3.813   14.937  -16.733 1.00 88.35 340 A 1 
ATOM 2604 O O     . GLU A 1 340 ? 2.825   15.188  -16.045 1.00 86.91 340 A 1 
ATOM 2605 C CB    . GLU A 1 340 ? 3.523   13.720  -18.879 1.00 83.43 340 A 1 
ATOM 2606 C CG    . GLU A 1 340 ? 3.164   13.782  -20.358 1.00 72.42 340 A 1 
ATOM 2607 C CD    . GLU A 1 340 ? 2.855   12.391  -20.914 1.00 67.72 340 A 1 
ATOM 2608 O OE1   . GLU A 1 340 ? 2.111   12.323  -21.921 1.00 60.32 340 A 1 
ATOM 2609 O OE2   . GLU A 1 340 ? 3.328   11.397  -20.317 1.00 60.36 340 A 1 
ATOM 2610 N N     . ARG A 1 341 ? 4.979   14.551  -16.193 1.00 86.72 341 A 1 
ATOM 2611 C CA    . ARG A 1 341 ? 5.196   14.478  -14.751 1.00 88.36 341 A 1 
ATOM 2612 C C     . ARG A 1 341 ? 5.080   15.862  -14.117 1.00 89.42 341 A 1 
ATOM 2613 O O     . ARG A 1 341 ? 4.346   16.012  -13.148 1.00 88.25 341 A 1 
ATOM 2614 C CB    . ARG A 1 341 ? 6.554   13.821  -14.457 1.00 86.96 341 A 1 
ATOM 2615 C CG    . ARG A 1 341 ? 6.742   13.593  -12.954 1.00 84.38 341 A 1 
ATOM 2616 C CD    . ARG A 1 341 ? 8.100   12.956  -12.648 1.00 81.92 341 A 1 
ATOM 2617 N NE    . ARG A 1 341 ? 8.307   12.911  -11.191 1.00 80.09 341 A 1 
ATOM 2618 C CZ    . ARG A 1 341 ? 8.667   13.958  -10.443 1.00 79.55 341 A 1 
ATOM 2619 N NH1   . ARG A 1 341 ? 9.017   15.098  -10.964 1.00 70.75 341 A 1 
ATOM 2620 N NH2   . ARG A 1 341 ? 8.670   13.870  -9.157  1.00 74.35 341 A 1 
ATOM 2621 N N     . GLU A 1 342 ? 5.703   16.876  -14.695 1.00 88.74 342 A 1 
ATOM 2622 C CA    . GLU A 1 342 ? 5.588   18.269  -14.253 1.00 89.05 342 A 1 
ATOM 2623 C C     . GLU A 1 342 ? 4.126   18.746  -14.235 1.00 90.27 342 A 1 
ATOM 2624 O O     . GLU A 1 342 ? 3.680   19.334  -13.250 1.00 89.26 342 A 1 
ATOM 2625 C CB    . GLU A 1 342 ? 6.407   19.175  -15.182 1.00 86.91 342 A 1 
ATOM 2626 C CG    . GLU A 1 342 ? 7.916   19.099  -14.940 1.00 74.25 342 A 1 
ATOM 2627 C CD    . GLU A 1 342 ? 8.720   19.694  -16.114 1.00 68.05 342 A 1 
ATOM 2628 O OE1   . GLU A 1 342 ? 9.839   19.213  -16.349 1.00 60.71 342 A 1 
ATOM 2629 O OE2   . GLU A 1 342 ? 8.179   20.593  -16.795 1.00 60.25 342 A 1 
ATOM 2630 N N     . ALA A 1 343 ? 3.338   18.418  -15.264 1.00 90.00 343 A 1 
ATOM 2631 C CA    . ALA A 1 343 ? 1.919   18.745  -15.309 1.00 90.34 343 A 1 
ATOM 2632 C C     . ALA A 1 343 ? 1.122   18.064  -14.169 1.00 91.05 343 A 1 
ATOM 2633 O O     . ALA A 1 343 ? 0.243   18.686  -13.564 1.00 89.79 343 A 1 
ATOM 2634 C CB    . ALA A 1 343 ? 1.366   18.362  -16.685 1.00 88.93 343 A 1 
ATOM 2635 N N     . ARG A 1 344 ? 1.445   16.797  -13.820 1.00 91.59 344 A 1 
ATOM 2636 C CA    . ARG A 1 344 ? 0.833   16.086  -12.679 1.00 91.50 344 A 1 
ATOM 2637 C C     . ARG A 1 344 ? 1.218   16.726  -11.339 1.00 92.41 344 A 1 
ATOM 2638 O O     . ARG A 1 344 ? 0.352   16.908  -10.485 1.00 91.37 344 A 1 
ATOM 2639 C CB    . ARG A 1 344 ? 1.229   14.600  -12.690 1.00 90.66 344 A 1 
ATOM 2640 C CG    . ARG A 1 344 ? 0.619   13.826  -13.866 1.00 86.72 344 A 1 
ATOM 2641 C CD    . ARG A 1 344 ? 1.260   12.446  -13.989 1.00 84.15 344 A 1 
ATOM 2642 N NE    . ARG A 1 344 ? 1.002   11.831  -15.289 1.00 79.99 344 A 1 
ATOM 2643 C CZ    . ARG A 1 344 ? -0.013  11.053  -15.621 1.00 76.64 344 A 1 
ATOM 2644 N NH1   . ARG A 1 344 ? -0.972  10.745  -14.792 1.00 67.11 344 A 1 
ATOM 2645 N NH2   . ARG A 1 344 ? -0.070  10.560  -16.821 1.00 70.20 344 A 1 
ATOM 2646 N N     . VAL A 1 345 ? 2.487   17.110  -11.180 1.00 92.33 345 A 1 
ATOM 2647 C CA    . VAL A 1 345 ? 2.966   17.812  -9.980  1.00 92.55 345 A 1 
ATOM 2648 C C     . VAL A 1 345 ? 2.270   19.170  -9.834  1.00 92.90 345 A 1 
ATOM 2649 O O     . VAL A 1 345 ? 1.779   19.487  -8.742  1.00 92.02 345 A 1 
ATOM 2650 C CB    . VAL A 1 345 ? 4.497   17.979  -10.011 1.00 91.69 345 A 1 
ATOM 2651 C CG1   . VAL A 1 345 ? 5.000   18.848  -8.850  1.00 86.63 345 A 1 
ATOM 2652 C CG2   . VAL A 1 345 ? 5.193   16.618  -9.901  1.00 86.47 345 A 1 
ATOM 2653 N N     . LEU A 1 346 ? 2.133   19.930  -10.905 1.00 93.11 346 A 1 
ATOM 2654 C CA    . LEU A 1 346 ? 1.435   21.219  -10.880 1.00 92.89 346 A 1 
ATOM 2655 C C     . LEU A 1 346 ? -0.037  21.048  -10.487 1.00 93.13 346 A 1 
ATOM 2656 O O     . LEU A 1 346 ? -0.523  21.726  -9.574  1.00 92.30 346 A 1 
ATOM 2657 C CB    . LEU A 1 346 ? 1.581   21.889  -12.258 1.00 91.91 346 A 1 
ATOM 2658 C CG    . LEU A 1 346 ? 0.969   23.308  -12.319 1.00 81.16 346 A 1 
ATOM 2659 C CD1   . LEU A 1 346 ? 1.674   24.274  -11.371 1.00 75.82 346 A 1 
ATOM 2660 C CD2   . LEU A 1 346 ? 1.075   23.840  -13.745 1.00 77.43 346 A 1 
ATOM 2661 N N     . ARG A 1 347 ? -0.741  20.071  -11.080 1.00 93.58 347 A 1 
ATOM 2662 C CA    . ARG A 1 347 ? -2.129  19.750  -10.720 1.00 93.04 347 A 1 
ATOM 2663 C C     . ARG A 1 347 ? -2.261  19.329  -9.256  1.00 93.51 347 A 1 
ATOM 2664 O O     . ARG A 1 347 ? -3.235  19.694  -8.590  1.00 91.94 347 A 1 
ATOM 2665 C CB    . ARG A 1 347 ? -2.626  18.654  -11.668 1.00 91.52 347 A 1 
ATOM 2666 C CG    . ARG A 1 347 ? -4.116  18.351  -11.456 1.00 81.55 347 A 1 
ATOM 2667 C CD    . ARG A 1 347 ? -4.579  17.215  -12.375 1.00 79.98 347 A 1 
ATOM 2668 N NE    . ARG A 1 347 ? -3.841  15.987  -12.051 1.00 71.25 347 A 1 
ATOM 2669 C CZ    . ARG A 1 347 ? -4.141  14.769  -12.417 1.00 66.06 347 A 1 
ATOM 2670 N NH1   . ARG A 1 347 ? -5.176  14.495  -13.160 1.00 59.48 347 A 1 
ATOM 2671 N NH2   . ARG A 1 347 ? -3.401  13.768  -12.018 1.00 57.40 347 A 1 
ATOM 2672 N N     . TYR A 1 348 ? -1.302  18.578  -8.729  1.00 93.55 348 A 1 
ATOM 2673 C CA    . TYR A 1 348 ? -1.263  18.218  -7.320  1.00 93.67 348 A 1 
ATOM 2674 C C     . TYR A 1 348 ? -1.093  19.442  -6.412  1.00 93.72 348 A 1 
ATOM 2675 O O     . TYR A 1 348 ? -1.818  19.569  -5.422  1.00 92.91 348 A 1 
ATOM 2676 C CB    . TYR A 1 348 ? -0.154  17.198  -7.077  1.00 93.61 348 A 1 
ATOM 2677 C CG    . TYR A 1 348 ? 0.063   16.942  -5.605  1.00 93.54 348 A 1 
ATOM 2678 C CD1   . TYR A 1 348 ? 1.187   17.484  -4.952  1.00 91.16 348 A 1 
ATOM 2679 C CD2   . TYR A 1 348 ? -0.880  16.203  -4.888  1.00 91.59 348 A 1 
ATOM 2680 C CE1   . TYR A 1 348 ? 1.369   17.272  -3.578  1.00 90.75 348 A 1 
ATOM 2681 C CE2   . TYR A 1 348 ? -0.708  15.985  -3.512  1.00 90.75 348 A 1 
ATOM 2682 C CZ    . TYR A 1 348 ? 0.415   16.520  -2.869  1.00 91.57 348 A 1 
ATOM 2683 O OH    . TYR A 1 348 ? 0.583   16.294  -1.529  1.00 90.21 348 A 1 
ATOM 2684 N N     . LYS A 1 349 ? -0.206  20.371  -6.757  1.00 93.58 349 A 1 
ATOM 2685 C CA    . LYS A 1 349 ? -0.016  21.620  -6.005  1.00 92.89 349 A 1 
ATOM 2686 C C     . LYS A 1 349 ? -1.306  22.448  -5.953  1.00 92.85 349 A 1 
ATOM 2687 O O     . LYS A 1 349 ? -1.670  22.933  -4.885  1.00 91.31 349 A 1 
ATOM 2688 C CB    . LYS A 1 349 ? 1.136   22.442  -6.605  1.00 91.86 349 A 1 
ATOM 2689 C CG    . LYS A 1 349 ? 2.511   21.824  -6.294  1.00 86.10 349 A 1 
ATOM 2690 C CD    . LYS A 1 349 ? 3.626   22.666  -6.922  1.00 80.51 349 A 1 
ATOM 2691 C CE    . LYS A 1 349 ? 4.992   22.074  -6.579  1.00 73.34 349 A 1 
ATOM 2692 N NZ    . LYS A 1 349 ? 6.114   22.944  -7.018  1.00 64.95 349 A 1 
ATOM 2693 N N     . GLU A 1 350 ? -2.055  22.540  -7.047  1.00 93.82 350 A 1 
ATOM 2694 C CA    . GLU A 1 350 ? -3.357  23.209  -7.052  1.00 93.23 350 A 1 
ATOM 2695 C C     . GLU A 1 350 ? -4.389  22.492  -6.172  1.00 93.14 350 A 1 
ATOM 2696 O O     . GLU A 1 350 ? -5.062  23.114  -5.337  1.00 91.39 350 A 1 
ATOM 2697 C CB    . GLU A 1 350 ? -3.867  23.366  -8.492  1.00 92.20 350 A 1 
ATOM 2698 C CG    . GLU A 1 350 ? -3.066  24.410  -9.311  1.00 79.64 350 A 1 
ATOM 2699 C CD    . GLU A 1 350 ? -2.938  25.750  -8.566  1.00 71.97 350 A 1 
ATOM 2700 O OE1   . GLU A 1 350 ? -1.818  26.281  -8.469  1.00 65.30 350 A 1 
ATOM 2701 O OE2   . GLU A 1 350 ? -3.927  26.207  -7.968  1.00 65.79 350 A 1 
ATOM 2702 N N     . LYS A 1 351 ? -4.472  21.146  -6.224  1.00 92.98 351 A 1 
ATOM 2703 C CA    . LYS A 1 351 ? -5.319  20.378  -5.318  1.00 92.34 351 A 1 
ATOM 2704 C C     . LYS A 1 351 ? -4.947  20.557  -3.849  1.00 92.45 351 A 1 
ATOM 2705 O O     . LYS A 1 351 ? -5.828  20.608  -2.995  1.00 90.09 351 A 1 
ATOM 2706 C CB    . LYS A 1 351 ? -5.276  18.888  -5.669  1.00 90.90 351 A 1 
ATOM 2707 C CG    . LYS A 1 351 ? -6.120  18.539  -6.889  1.00 83.13 351 A 1 
ATOM 2708 C CD    . LYS A 1 351 ? -6.029  17.027  -7.100  1.00 80.96 351 A 1 
ATOM 2709 C CE    . LYS A 1 351 ? -7.001  16.542  -8.151  1.00 73.70 351 A 1 
ATOM 2710 N NZ    . LYS A 1 351 ? -7.047  15.062  -8.125  1.00 68.93 351 A 1 
ATOM 2711 N N     . LYS A 1 352 ? -3.650  20.651  -3.532  1.00 92.11 352 A 1 
ATOM 2712 C CA    . LYS A 1 352 ? -3.156  20.844  -2.169  1.00 91.85 352 A 1 
ATOM 2713 C C     . LYS A 1 352 ? -3.720  22.117  -1.540  1.00 91.77 352 A 1 
ATOM 2714 O O     . LYS A 1 352 ? -4.143  22.069  -0.384  1.00 89.27 352 A 1 
ATOM 2715 C CB    . LYS A 1 352 ? -1.617  20.817  -2.164  1.00 90.54 352 A 1 
ATOM 2716 C CG    . LYS A 1 352 ? -1.017  20.977  -0.755  1.00 85.16 352 A 1 
ATOM 2717 C CD    . LYS A 1 352 ? 0.509   20.792  -0.785  1.00 82.24 352 A 1 
ATOM 2718 C CE    . LYS A 1 352 ? 1.109   20.963  0.607   1.00 74.29 352 A 1 
ATOM 2719 N NZ    . LYS A 1 352 ? 2.537   20.558  0.651   1.00 67.57 352 A 1 
ATOM 2720 N N     . LYS A 1 353 ? -3.835  23.209  -2.292  1.00 92.70 353 A 1 
ATOM 2721 C CA    . LYS A 1 353 ? -4.420  24.480  -1.830  1.00 91.93 353 A 1 
ATOM 2722 C C     . LYS A 1 353 ? -5.911  24.349  -1.471  1.00 91.87 353 A 1 
ATOM 2723 O O     . LYS A 1 353 ? -6.381  25.024  -0.565  1.00 89.08 353 A 1 
ATOM 2724 C CB    . LYS A 1 353 ? -4.253  25.553  -2.915  1.00 90.24 353 A 1 
ATOM 2725 C CG    . LYS A 1 353 ? -2.790  25.921  -3.237  1.00 82.62 353 A 1 
ATOM 2726 C CD    . LYS A 1 353 ? -2.755  26.845  -4.460  1.00 78.45 353 A 1 
ATOM 2727 C CE    . LYS A 1 353 ? -1.341  27.079  -4.981  1.00 69.06 353 A 1 
ATOM 2728 N NZ    . LYS A 1 353 ? -1.356  27.735  -6.320  1.00 61.74 353 A 1 
ATOM 2729 N N     . SER A 1 354 ? -6.646  23.456  -2.141  1.00 91.31 354 A 1 
ATOM 2730 C CA    . SER A 1 354 ? -8.081  23.252  -1.931  1.00 90.86 354 A 1 
ATOM 2731 C C     . SER A 1 354 ? -8.431  22.202  -0.868  1.00 91.37 354 A 1 
ATOM 2732 O O     . SER A 1 354 ? -9.604  21.884  -0.680  1.00 87.80 354 A 1 
ATOM 2733 C CB    . SER A 1 354 ? -8.759  22.947  -3.274  1.00 88.53 354 A 1 
ATOM 2734 O OG    . SER A 1 354 ? -8.414  21.669  -3.753  1.00 77.64 354 A 1 
ATOM 2735 N N     . ARG A 1 355 ? -7.437  21.619  -0.162  1.00 90.54 355 A 1 
ATOM 2736 C CA    . ARG A 1 355 ? -7.673  20.595  0.867   1.00 90.27 355 A 1 
ATOM 2737 C C     . ARG A 1 355 ? -8.454  21.174  2.043   1.00 90.26 355 A 1 
ATOM 2738 O O     . ARG A 1 355 ? -8.070  22.184  2.621   1.00 87.99 355 A 1 
ATOM 2739 C CB    . ARG A 1 355 ? -6.349  19.994  1.359   1.00 88.68 355 A 1 
ATOM 2740 C CG    . ARG A 1 355 ? -5.683  19.080  0.326   1.00 83.40 355 A 1 
ATOM 2741 C CD    . ARG A 1 355 ? -4.326  18.603  0.848   1.00 81.67 355 A 1 
ATOM 2742 N NE    . ARG A 1 355 ? -3.626  17.749  -0.123  1.00 76.51 355 A 1 
ATOM 2743 C CZ    . ARG A 1 355 ? -2.404  17.255  -0.003  1.00 74.56 355 A 1 
ATOM 2744 N NH1   . ARG A 1 355 ? -1.658  17.461  1.052   1.00 68.73 355 A 1 
ATOM 2745 N NH2   . ARG A 1 355 ? -1.899  16.537  -0.939  1.00 66.68 355 A 1 
ATOM 2746 N N     . LYS A 1 356 ? -9.529  20.474  2.435   1.00 88.96 356 A 1 
ATOM 2747 C CA    . LYS A 1 356 ? -10.324 20.782  3.616   1.00 88.47 356 A 1 
ATOM 2748 C C     . LYS A 1 356 ? -10.170 19.645  4.625   1.00 88.57 356 A 1 
ATOM 2749 O O     . LYS A 1 356 ? -10.470 18.496  4.304   1.00 84.53 356 A 1 
ATOM 2750 C CB    . LYS A 1 356 ? -11.797 21.024  3.238   1.00 85.70 356 A 1 
ATOM 2751 C CG    . LYS A 1 356 ? -11.958 22.242  2.307   1.00 76.93 356 A 1 
ATOM 2752 C CD    . LYS A 1 356 ? -13.435 22.528  2.011   1.00 70.42 356 A 1 
ATOM 2753 C CE    . LYS A 1 356 ? -13.552 23.716  1.065   1.00 62.40 356 A 1 
ATOM 2754 N NZ    . LYS A 1 356 ? -14.966 24.092  0.793   1.00 53.52 356 A 1 
ATOM 2755 N N     . PHE A 1 357 ? -9.727  19.971  5.833   1.00 88.49 357 A 1 
ATOM 2756 C CA    . PHE A 1 357 ? -9.487  18.999  6.911   1.00 87.94 357 A 1 
ATOM 2757 C C     . PHE A 1 357 ? -10.652 18.915  7.908   1.00 88.16 357 A 1 
ATOM 2758 O O     . PHE A 1 357 ? -10.616 18.140  8.860   1.00 85.50 357 A 1 
ATOM 2759 C CB    . PHE A 1 357 ? -8.159  19.337  7.589   1.00 86.41 357 A 1 
ATOM 2760 C CG    . PHE A 1 357 ? -6.983  19.244  6.647   1.00 84.96 357 A 1 
ATOM 2761 C CD1   . PHE A 1 357 ? -6.431  17.999  6.319   1.00 80.03 357 A 1 
ATOM 2762 C CD2   . PHE A 1 357 ? -6.452  20.403  6.062   1.00 79.48 357 A 1 
ATOM 2763 C CE1   . PHE A 1 357 ? -5.352  17.898  5.434   1.00 77.57 357 A 1 
ATOM 2764 C CE2   . PHE A 1 357 ? -5.372  20.318  5.166   1.00 77.30 357 A 1 
ATOM 2765 C CZ    . PHE A 1 357 ? -4.818  19.061  4.852   1.00 78.16 357 A 1 
ATOM 2766 N N     . GLU A 1 358 ? -11.703 19.700  7.700   1.00 88.34 358 A 1 
ATOM 2767 C CA    . GLU A 1 358 ? -12.922 19.620  8.494   1.00 88.10 358 A 1 
ATOM 2768 C C     . GLU A 1 358 ? -13.611 18.271  8.308   1.00 88.22 358 A 1 
ATOM 2769 O O     . GLU A 1 358 ? -13.636 17.673  7.227   1.00 86.10 358 A 1 
ATOM 2770 C CB    . GLU A 1 358 ? -13.874 20.759  8.118   1.00 86.62 358 A 1 
ATOM 2771 C CG    . GLU A 1 358 ? -13.290 22.134  8.485   1.00 76.61 358 A 1 
ATOM 2772 C CD    . GLU A 1 358 ? -14.213 23.300  8.102   1.00 69.99 358 A 1 
ATOM 2773 O OE1   . GLU A 1 358 ? -13.771 24.447  8.293   1.00 62.67 358 A 1 
ATOM 2774 O OE2   . GLU A 1 358 ? -15.327 23.033  7.607   1.00 62.42 358 A 1 
ATOM 2775 N N     . LYS A 1 359 ? -14.216 17.765  9.396   1.00 86.73 359 A 1 
ATOM 2776 C CA    . LYS A 1 359 ? -14.932 16.492  9.361   1.00 86.74 359 A 1 
ATOM 2777 C C     . LYS A 1 359 ? -16.166 16.620  8.471   1.00 87.85 359 A 1 
ATOM 2778 O O     . LYS A 1 359 ? -17.163 17.211  8.861   1.00 85.72 359 A 1 
ATOM 2779 C CB    . LYS A 1 359 ? -15.273 16.041  10.785  1.00 83.49 359 A 1 
ATOM 2780 C CG    . LYS A 1 359 ? -15.929 14.653  10.783  1.00 75.76 359 A 1 
ATOM 2781 C CD    . LYS A 1 359 ? -16.237 14.204  12.219  1.00 70.28 359 A 1 
ATOM 2782 C CE    . LYS A 1 359 ? -16.894 12.825  12.205  1.00 61.08 359 A 1 
ATOM 2783 N NZ    . LYS A 1 359 ? -17.219 12.355  13.570  1.00 55.43 359 A 1 
ATOM 2784 N N     . THR A 1 360 ? -16.135 15.956  7.325   1.00 90.21 360 A 1 
ATOM 2785 C CA    . THR A 1 360 ? -17.272 15.857  6.422   1.00 89.97 360 A 1 
ATOM 2786 C C     . THR A 1 360 ? -17.914 14.470  6.497   1.00 91.16 360 A 1 
ATOM 2787 O O     . THR A 1 360 ? -17.238 13.445  6.617   1.00 88.41 360 A 1 
ATOM 2788 C CB    . THR A 1 360 ? -16.885 16.221  4.981   1.00 86.88 360 A 1 
ATOM 2789 O OG1   . THR A 1 360 ? -15.861 15.387  4.509   1.00 74.99 360 A 1 
ATOM 2790 C CG2   . THR A 1 360 ? -16.397 17.669  4.867   1.00 72.85 360 A 1 
ATOM 2791 N N     . THR A 1 361 ? -19.250 14.408  6.476   1.00 91.10 361 A 1 
ATOM 2792 C CA    . THR A 1 361 ? -19.993 13.147  6.418   1.00 91.56 361 A 1 
ATOM 2793 C C     . THR A 1 361 ? -20.248 12.796  4.953   1.00 91.27 361 A 1 
ATOM 2794 O O     . THR A 1 361 ? -21.007 13.476  4.280   1.00 88.44 361 A 1 
ATOM 2795 C CB    . THR A 1 361 ? -21.307 13.237  7.204   1.00 90.67 361 A 1 
ATOM 2796 O OG1   . THR A 1 361 ? -21.027 13.558  8.553   1.00 80.40 361 A 1 
ATOM 2797 C CG2   . THR A 1 361 ? -22.055 11.905  7.213   1.00 80.55 361 A 1 
ATOM 2798 N N     . ARG A 1 362 ? -19.636 11.714  4.465   1.00 90.62 362 A 1 
ATOM 2799 C CA    . ARG A 1 362 ? -19.812 11.270  3.074   1.00 89.07 362 A 1 
ATOM 2800 C C     . ARG A 1 362 ? -21.187 10.652  2.790   1.00 90.10 362 A 1 
ATOM 2801 O O     . ARG A 1 362 ? -21.679 10.737  1.669   1.00 87.41 362 A 1 
ATOM 2802 C CB    . ARG A 1 362 ? -18.696 10.292  2.686   1.00 86.38 362 A 1 
ATOM 2803 C CG    . ARG A 1 362 ? -17.330 10.986  2.581   1.00 78.06 362 A 1 
ATOM 2804 C CD    . ARG A 1 362 ? -16.262 10.057  1.977   1.00 74.52 362 A 1 
ATOM 2805 N NE    . ARG A 1 362 ? -15.861 8.981   2.895   1.00 67.76 362 A 1 
ATOM 2806 C CZ    . ARG A 1 362 ? -15.041 7.975   2.609   1.00 63.01 362 A 1 
ATOM 2807 N NH1   . ARG A 1 362 ? -14.547 7.823   1.411   1.00 58.02 362 A 1 
ATOM 2808 N NH2   . ARG A 1 362 ? -14.697 7.115   3.521   1.00 57.33 362 A 1 
ATOM 2809 N N     . TYR A 1 363 ? -21.780 10.007  3.803   1.00 88.07 363 A 1 
ATOM 2810 C CA    . TYR A 1 363 ? -23.041 9.284   3.666   1.00 89.11 363 A 1 
ATOM 2811 C C     . TYR A 1 363 ? -23.999 9.673   4.801   1.00 90.85 363 A 1 
ATOM 2812 O O     . TYR A 1 363 ? -23.898 9.139   5.913   1.00 89.99 363 A 1 
ATOM 2813 C CB    . TYR A 1 363 ? -22.778 7.776   3.653   1.00 87.56 363 A 1 
ATOM 2814 C CG    . TYR A 1 363 ? -21.829 7.302   2.565   1.00 85.21 363 A 1 
ATOM 2815 C CD1   . TYR A 1 363 ? -22.248 7.250   1.224   1.00 80.22 363 A 1 
ATOM 2816 C CD2   . TYR A 1 363 ? -20.518 6.913   2.886   1.00 80.26 363 A 1 
ATOM 2817 C CE1   . TYR A 1 363 ? -21.376 6.818   0.211   1.00 79.14 363 A 1 
ATOM 2818 C CE2   . TYR A 1 363 ? -19.633 6.478   1.885   1.00 78.07 363 A 1 
ATOM 2819 C CZ    . TYR A 1 363 ? -20.070 6.424   0.546   1.00 80.86 363 A 1 
ATOM 2820 O OH    . TYR A 1 363 ? -19.206 6.002   -0.450  1.00 78.21 363 A 1 
ATOM 2821 N N     . ALA A 1 364 ? -24.941 10.554  4.521   1.00 94.41 364 A 1 
ATOM 2822 C CA    . ALA A 1 364 ? -25.941 11.003  5.485   1.00 94.32 364 A 1 
ATOM 2823 C C     . ALA A 1 364 ? -26.796 9.844   6.028   1.00 94.76 364 A 1 
ATOM 2824 O O     . ALA A 1 364 ? -27.029 9.772   7.235   1.00 93.01 364 A 1 
ATOM 2825 C CB    . ALA A 1 364 ? -26.815 12.066  4.810   1.00 93.20 364 A 1 
ATOM 2826 N N     . THR A 1 365 ? -27.161 8.873   5.185   1.00 94.72 365 A 1 
ATOM 2827 C CA    . THR A 1 365 ? -27.912 7.680   5.590   1.00 93.97 365 A 1 
ATOM 2828 C C     . THR A 1 365 ? -27.171 6.842   6.634   1.00 94.21 365 A 1 
ATOM 2829 O O     . THR A 1 365 ? -27.761 6.422   7.633   1.00 92.62 365 A 1 
ATOM 2830 C CB    . THR A 1 365 ? -28.227 6.802   4.374   1.00 92.55 365 A 1 
ATOM 2831 O OG1   . THR A 1 365 ? -27.040 6.532   3.658   1.00 82.10 365 A 1 
ATOM 2832 C CG2   . THR A 1 365 ? -29.190 7.495   3.406   1.00 78.49 365 A 1 
ATOM 2833 N N     . ARG A 1 366 ? -25.857 6.653   6.488   1.00 94.48 366 A 1 
ATOM 2834 C CA    . ARG A 1 366 ? -25.029 5.930   7.474   1.00 93.76 366 A 1 
ATOM 2835 C C     . ARG A 1 366 ? -24.882 6.691   8.787   1.00 94.04 366 A 1 
ATOM 2836 O O     . ARG A 1 366 ? -24.771 6.060   9.831   1.00 92.66 366 A 1 
ATOM 2837 C CB    . ARG A 1 366 ? -23.644 5.616   6.909   1.00 92.86 366 A 1 
ATOM 2838 C CG    . ARG A 1 366 ? -23.688 4.597   5.766   1.00 88.19 366 A 1 
ATOM 2839 C CD    . ARG A 1 366 ? -22.264 4.162   5.407   1.00 86.78 366 A 1 
ATOM 2840 N NE    . ARG A 1 366 ? -22.244 3.214   4.284   1.00 83.94 366 A 1 
ATOM 2841 C CZ    . ARG A 1 366 ? -21.187 2.534   3.848   1.00 83.31 366 A 1 
ATOM 2842 N NH1   . ARG A 1 366 ? -20.012 2.657   4.403   1.00 73.77 366 A 1 
ATOM 2843 N NH2   . ARG A 1 366 ? -21.303 1.743   2.833   1.00 76.89 366 A 1 
ATOM 2844 N N     . LYS A 1 367 ? -24.865 8.029   8.733   1.00 94.07 367 A 1 
ATOM 2845 C CA    . LYS A 1 367 ? -24.849 8.866   9.930   1.00 94.28 367 A 1 
ATOM 2846 C C     . LYS A 1 367 ? -26.154 8.700   10.702  1.00 94.21 367 A 1 
ATOM 2847 O O     . LYS A 1 367 ? -26.094 8.331   11.871  1.00 93.34 367 A 1 
ATOM 2848 C CB    . LYS A 1 367 ? -24.570 10.327  9.553   1.00 93.76 367 A 1 
ATOM 2849 C CG    . LYS A 1 367 ? -24.538 11.224  10.804  1.00 92.43 367 A 1 
ATOM 2850 C CD    . LYS A 1 367 ? -24.400 12.701  10.473  1.00 89.40 367 A 1 
ATOM 2851 C CE    . LYS A 1 367 ? -24.634 13.465  11.774  1.00 82.64 367 A 1 
ATOM 2852 N NZ    . LYS A 1 367 ? -24.794 14.919  11.597  1.00 76.98 367 A 1 
ATOM 2853 N N     . ALA A 1 368 ? -27.292 8.869   10.063  1.00 95.35 368 A 1 
ATOM 2854 C CA    . ALA A 1 368 ? -28.608 8.724   10.679  1.00 94.83 368 A 1 
ATOM 2855 C C     . ALA A 1 368 ? -28.781 7.335   11.310  1.00 94.97 368 A 1 
ATOM 2856 O O     . ALA A 1 368 ? -29.155 7.220   12.474  1.00 93.59 368 A 1 
ATOM 2857 C CB    . ALA A 1 368 ? -29.670 9.001   9.606   1.00 94.15 368 A 1 
ATOM 2858 N N     . TYR A 1 369 ? -28.402 6.261   10.607  1.00 94.76 369 A 1 
ATOM 2859 C CA    . TYR A 1 369 ? -28.443 4.901   11.151  1.00 93.78 369 A 1 
ATOM 2860 C C     . TYR A 1 369 ? -27.522 4.710   12.369  1.00 93.81 369 A 1 
ATOM 2861 O O     . TYR A 1 369 ? -27.897 4.062   13.339  1.00 92.91 369 A 1 
ATOM 2862 C CB    . TYR A 1 369 ? -28.077 3.920   10.042  1.00 92.65 369 A 1 
ATOM 2863 C CG    . TYR A 1 369 ? -28.170 2.480   10.491  1.00 88.97 369 A 1 
ATOM 2864 C CD1   . TYR A 1 369 ? -27.005 1.754   10.830  1.00 84.04 369 A 1 
ATOM 2865 C CD2   . TYR A 1 369 ? -29.421 1.861   10.613  1.00 82.22 369 A 1 
ATOM 2866 C CE1   . TYR A 1 369 ? -27.093 0.441   11.274  1.00 81.12 369 A 1 
ATOM 2867 C CE2   . TYR A 1 369 ? -29.528 0.535   11.061  1.00 79.50 369 A 1 
ATOM 2868 C CZ    . TYR A 1 369 ? -28.356 -0.170  11.387  1.00 81.70 369 A 1 
ATOM 2869 O OH    . TYR A 1 369 ? -28.450 -1.483  11.824  1.00 79.39 369 A 1 
ATOM 2870 N N     . ALA A 1 370 ? -26.314 5.284   12.353  1.00 94.48 370 A 1 
ATOM 2871 C CA    . ALA A 1 370 ? -25.379 5.178   13.470  1.00 94.03 370 A 1 
ATOM 2872 C C     . ALA A 1 370 ? -25.828 5.973   14.709  1.00 93.90 370 A 1 
ATOM 2873 O O     . ALA A 1 370 ? -25.439 5.610   15.825  1.00 92.26 370 A 1 
ATOM 2874 C CB    . ALA A 1 370 ? -24.000 5.644   13.007  1.00 93.01 370 A 1 
ATOM 2875 N N     . GLU A 1 371 ? -26.602 7.030   14.540  1.00 95.31 371 A 1 
ATOM 2876 C CA    . GLU A 1 371 ? -27.203 7.822   15.614  1.00 94.61 371 A 1 
ATOM 2877 C C     . GLU A 1 371 ? -28.395 7.091   16.247  1.00 94.47 371 A 1 
ATOM 2878 O O     . GLU A 1 371 ? -28.471 7.023   17.470  1.00 92.83 371 A 1 
ATOM 2879 C CB    . GLU A 1 371 ? -27.595 9.212   15.076  1.00 93.79 371 A 1 
ATOM 2880 C CG    . GLU A 1 371 ? -26.353 10.094  14.818  1.00 87.65 371 A 1 
ATOM 2881 C CD    . GLU A 1 371 ? -26.607 11.402  14.061  1.00 84.63 371 A 1 
ATOM 2882 O OE1   . GLU A 1 371 ? -25.679 12.253  14.040  1.00 78.95 371 A 1 
ATOM 2883 O OE2   . GLU A 1 371 ? -27.661 11.567  13.424  1.00 78.48 371 A 1 
ATOM 2884 N N     . ALA A 1 372 ? -29.245 6.470   15.440  1.00 94.22 372 A 1 
ATOM 2885 C CA    . ALA A 1 372 ? -30.409 5.731   15.907  1.00 93.20 372 A 1 
ATOM 2886 C C     . ALA A 1 372 ? -30.079 4.344   16.489  1.00 93.19 372 A 1 
ATOM 2887 O O     . ALA A 1 372 ? -30.878 3.760   17.224  1.00 90.91 372 A 1 
ATOM 2888 C CB    . ALA A 1 372 ? -31.390 5.611   14.743  1.00 91.84 372 A 1 
ATOM 2889 N N     . ARG A 1 373 ? -28.910 3.771   16.179  1.00 93.51 373 A 1 
ATOM 2890 C CA    . ARG A 1 373 ? -28.585 2.391   16.562  1.00 93.15 373 A 1 
ATOM 2891 C C     . ARG A 1 373 ? -28.339 2.235   18.065  1.00 93.30 373 A 1 
ATOM 2892 O O     . ARG A 1 373 ? -27.518 2.975   18.610  1.00 91.98 373 A 1 
ATOM 2893 C CB    . ARG A 1 373 ? -27.393 1.907   15.735  1.00 91.56 373 A 1 
ATOM 2894 C CG    . ARG A 1 373 ? -27.171 0.414   15.926  1.00 85.15 373 A 1 
ATOM 2895 C CD    . ARG A 1 373 ? -26.088 -0.080  14.990  1.00 83.73 373 A 1 
ATOM 2896 N NE    . ARG A 1 373 ? -25.968 -1.541  15.081  1.00 80.18 373 A 1 
ATOM 2897 C CZ    . ARG A 1 373 ? -25.235 -2.311  14.304  1.00 78.77 373 A 1 
ATOM 2898 N NH1   . ARG A 1 373 ? -24.464 -1.805  13.376  1.00 71.32 373 A 1 
ATOM 2899 N NH2   . ARG A 1 373 ? -25.266 -3.602  14.447  1.00 72.08 373 A 1 
ATOM 2900 N N     . PRO A 1 374 ? -28.935 1.201   18.736  1.00 93.45 374 A 1 
ATOM 2901 C CA    . PRO A 1 374 ? -28.665 0.892   20.136  1.00 93.13 374 A 1 
ATOM 2902 C C     . PRO A 1 374 ? -27.182 0.684   20.424  1.00 94.04 374 A 1 
ATOM 2903 O O     . PRO A 1 374 ? -26.425 0.136   19.611  1.00 92.93 374 A 1 
ATOM 2904 C CB    . PRO A 1 374 ? -29.492 -0.364  20.448  1.00 91.18 374 A 1 
ATOM 2905 C CG    . PRO A 1 374 ? -30.638 -0.289  19.458  1.00 87.51 374 A 1 
ATOM 2906 C CD    . PRO A 1 374 ? -29.989 0.337   18.229  1.00 90.60 374 A 1 
ATOM 2907 N N     . ARG A 1 375 ? -26.729 1.131   21.622  1.00 93.44 375 A 1 
ATOM 2908 C CA    . ARG A 1 375 ? -25.326 1.048   22.045  1.00 93.59 375 A 1 
ATOM 2909 C C     . ARG A 1 375 ? -25.205 0.523   23.471  1.00 93.43 375 A 1 
ATOM 2910 O O     . ARG A 1 375 ? -25.857 1.019   24.381  1.00 91.41 375 A 1 
ATOM 2911 C CB    . ARG A 1 375 ? -24.631 2.413   21.936  1.00 92.15 375 A 1 
ATOM 2912 C CG    . ARG A 1 375 ? -24.633 2.983   20.515  1.00 89.08 375 A 1 
ATOM 2913 C CD    . ARG A 1 375 ? -23.895 4.312   20.487  1.00 90.28 375 A 1 
ATOM 2914 N NE    . ARG A 1 375 ? -24.008 4.968   19.174  1.00 89.08 375 A 1 
ATOM 2915 C CZ    . ARG A 1 375 ? -23.099 5.695   18.557  1.00 90.52 375 A 1 
ATOM 2916 N NH1   . ARG A 1 375 ? -21.923 5.894   19.071  1.00 80.58 375 A 1 
ATOM 2917 N NH2   . ARG A 1 375 ? -23.372 6.250   17.429  1.00 84.71 375 A 1 
ATOM 2918 N N     . ILE A 1 376 ? -24.284 -0.400  23.692  1.00 92.77 376 A 1 
ATOM 2919 C CA    . ILE A 1 376 ? -23.883 -0.879  25.018  1.00 92.10 376 A 1 
ATOM 2920 C C     . ILE A 1 376 ? -22.471 -0.351  25.305  1.00 92.29 376 A 1 
ATOM 2921 O O     . ILE A 1 376 ? -21.521 -0.669  24.585  1.00 90.01 376 A 1 
ATOM 2922 C CB    . ILE A 1 376 ? -23.977 -2.412  25.108  1.00 90.75 376 A 1 
ATOM 2923 C CG1   . ILE A 1 376 ? -25.428 -2.885  24.859  1.00 84.96 376 A 1 
ATOM 2924 C CG2   . ILE A 1 376 ? -23.476 -2.886  26.486  1.00 84.29 376 A 1 
ATOM 2925 C CD1   . ILE A 1 376 ? -25.582 -4.404  24.754  1.00 78.09 376 A 1 
ATOM 2926 N N     . LYS A 1 377 ? -22.325 0.500   26.332  1.00 91.81 377 A 1 
ATOM 2927 C CA    . LYS A 1 377 ? -21.049 1.146   26.698  1.00 91.86 377 A 1 
ATOM 2928 C C     . LYS A 1 377 ? -20.352 1.800   25.486  1.00 92.40 377 A 1 
ATOM 2929 O O     . LYS A 1 377 ? -19.141 1.674   25.307  1.00 89.35 377 A 1 
ATOM 2930 C CB    . LYS A 1 377 ? -20.137 0.163   27.457  1.00 90.13 377 A 1 
ATOM 2931 C CG    . LYS A 1 377 ? -20.750 -0.372  28.765  1.00 85.97 377 A 1 
ATOM 2932 C CD    . LYS A 1 377 ? -19.792 -1.359  29.456  1.00 79.16 377 A 1 
ATOM 2933 C CE    . LYS A 1 377 ? -20.416 -1.877  30.753  1.00 71.57 377 A 1 
ATOM 2934 N NZ    . LYS A 1 377 ? -19.556 -2.869  31.448  1.00 64.63 377 A 1 
ATOM 2935 N N     . GLY A 1 378 ? -21.121 2.458   24.638  1.00 91.37 378 A 1 
ATOM 2936 C CA    . GLY A 1 378 ? -20.644 3.164   23.445  1.00 90.85 378 A 1 
ATOM 2937 C C     . GLY A 1 378 ? -20.403 2.298   22.206  1.00 91.96 378 A 1 
ATOM 2938 O O     . GLY A 1 378 ? -20.264 2.842   21.118  1.00 89.43 378 A 1 
ATOM 2939 N N     . ARG A 1 379 ? -20.384 0.961   22.348  1.00 93.06 379 A 1 
ATOM 2940 C CA    . ARG A 1 379 ? -20.303 0.038   21.213  1.00 93.24 379 A 1 
ATOM 2941 C C     . ARG A 1 379 ? -21.695 -0.199  20.632  1.00 93.72 379 A 1 
ATOM 2942 O O     . ARG A 1 379 ? -22.661 -0.221  21.382  1.00 91.36 379 A 1 
ATOM 2943 C CB    . ARG A 1 379 ? -19.673 -1.290  21.627  1.00 91.92 379 A 1 
ATOM 2944 C CG    . ARG A 1 379 ? -18.246 -1.114  22.174  1.00 85.54 379 A 1 
ATOM 2945 C CD    . ARG A 1 379 ? -17.643 -2.474  22.495  1.00 85.52 379 A 1 
ATOM 2946 N NE    . ARG A 1 379 ? -16.271 -2.331  23.022  1.00 79.69 379 A 1 
ATOM 2947 C CZ    . ARG A 1 379 ? -15.431 -3.320  23.304  1.00 76.39 379 A 1 
ATOM 2948 N NH1   . ARG A 1 379 ? -15.772 -4.569  23.146  1.00 67.66 379 A 1 
ATOM 2949 N NH2   . ARG A 1 379 ? -14.248 -3.058  23.755  1.00 67.73 379 A 1 
ATOM 2950 N N     . PHE A 1 380 ? -21.776 -0.444  19.338  1.00 93.12 380 A 1 
ATOM 2951 C CA    . PHE A 1 380 ? -23.040 -0.863  18.748  1.00 92.94 380 A 1 
ATOM 2952 C C     . PHE A 1 380 ? -23.493 -2.199  19.356  1.00 92.63 380 A 1 
ATOM 2953 O O     . PHE A 1 380 ? -22.700 -3.146  19.400  1.00 90.73 380 A 1 
ATOM 2954 C CB    . PHE A 1 380 ? -22.904 -0.981  17.224  1.00 92.71 380 A 1 
ATOM 2955 C CG    . PHE A 1 380 ? -22.599 0.335   16.526  1.00 93.16 380 A 1 
ATOM 2956 C CD1   . PHE A 1 380 ? -23.511 1.395   16.617  1.00 90.50 380 A 1 
ATOM 2957 C CD2   . PHE A 1 380 ? -21.429 0.493   15.785  1.00 90.26 380 A 1 
ATOM 2958 C CE1   . PHE A 1 380 ? -23.245 2.615   15.963  1.00 89.70 380 A 1 
ATOM 2959 C CE2   . PHE A 1 380 ? -21.156 1.702   15.128  1.00 88.64 380 A 1 
ATOM 2960 C CZ    . PHE A 1 380 ? -22.069 2.773   15.220  1.00 91.04 380 A 1 
ATOM 2961 N N     . ALA A 1 381 ? -24.730 -2.254  19.812  1.00 92.57 381 A 1 
ATOM 2962 C CA    . ALA A 1 381 ? -25.332 -3.495  20.275  1.00 91.61 381 A 1 
ATOM 2963 C C     . ALA A 1 381 ? -25.643 -4.402  19.076  1.00 90.83 381 A 1 
ATOM 2964 O O     . ALA A 1 381 ? -25.920 -3.921  17.972  1.00 87.50 381 A 1 
ATOM 2965 C CB    . ALA A 1 381 ? -26.576 -3.174  21.101  1.00 89.61 381 A 1 
ATOM 2966 N N     . LYS A 1 382 ? -25.581 -5.732  19.303  1.00 89.54 382 A 1 
ATOM 2967 C CA    . LYS A 1 382 ? -26.133 -6.689  18.351  1.00 87.88 382 A 1 
ATOM 2968 C C     . LYS A 1 382 ? -27.647 -6.536  18.396  1.00 86.65 382 A 1 
ATOM 2969 O O     . LYS A 1 382 ? -28.209 -6.449  19.481  1.00 81.32 382 A 1 
ATOM 2970 C CB    . LYS A 1 382 ? -25.675 -8.124  18.673  1.00 83.61 382 A 1 
ATOM 2971 C CG    . LYS A 1 382 ? -25.997 -9.105  17.534  1.00 74.53 382 A 1 
ATOM 2972 C CD    . LYS A 1 382 ? -25.684 -10.577 17.852  1.00 69.89 382 A 1 
ATOM 2973 C CE    . LYS A 1 382 ? -26.166 -11.442 16.690  1.00 60.43 382 A 1 
ATOM 2974 N NZ    . LYS A 1 382 ? -26.310 -12.888 17.000  1.00 53.94 382 A 1 
ATOM 2975 N N     . ARG A 1 383 ? -28.300 -6.484  17.241  1.00 87.44 383 A 1 
ATOM 2976 C CA    . ARG A 1 383 ? -29.758 -6.605  17.181  1.00 85.16 383 A 1 
ATOM 2977 C C     . ARG A 1 383 ? -30.127 -8.036  17.573  1.00 84.34 383 A 1 
ATOM 2978 O O     . ARG A 1 383 ? -29.395 -8.962  17.203  1.00 78.70 383 A 1 
ATOM 2979 C CB    . ARG A 1 383 ? -30.287 -6.256  15.790  1.00 80.03 383 A 1 
ATOM 2980 C CG    . ARG A 1 383 ? -30.224 -4.744  15.528  1.00 70.26 383 A 1 
ATOM 2981 C CD    . ARG A 1 383 ? -30.805 -4.456  14.147  1.00 68.01 383 A 1 
ATOM 2982 N NE    . ARG A 1 383 ? -31.003 -3.017  13.905  1.00 61.37 383 A 1 
ATOM 2983 C CZ    . ARG A 1 383 ? -31.731 -2.529  12.907  1.00 56.45 383 A 1 
ATOM 2984 N NH1   . ARG A 1 383 ? -32.188 -3.303  11.965  1.00 54.22 383 A 1 
ATOM 2985 N NH2   . ARG A 1 383 ? -32.061 -1.283  12.842  1.00 51.14 383 A 1 
ATOM 2986 N N     . SER A 1 384 ? -31.183 -8.188  18.353  1.00 81.87 384 A 1 
ATOM 2987 C CA    . SER A 1 384 ? -31.749 -9.516  18.591  1.00 81.90 384 A 1 
ATOM 2988 C C     . SER A 1 384 ? -32.358 -10.046 17.291  1.00 82.62 384 A 1 
ATOM 2989 O O     . SER A 1 384 ? -32.785 -9.264  16.441  1.00 76.79 384 A 1 
ATOM 2990 C CB    . SER A 1 384 ? -32.775 -9.474  19.724  1.00 75.88 384 A 1 
ATOM 2991 O OG    . SER A 1 384 ? -33.826 -8.595  19.429  1.00 66.23 384 A 1 
ATOM 2992 N N     . ASP A 1 385 ? -32.415 -11.376 17.149  1.00 80.14 385 A 1 
ATOM 2993 C CA    . ASP A 1 385 ? -33.010 -11.970 15.950  1.00 79.03 385 A 1 
ATOM 2994 C C     . ASP A 1 385 ? -34.488 -11.564 15.822  1.00 79.66 385 A 1 
ATOM 2995 O O     . ASP A 1 385 ? -34.943 -11.218 14.727  1.00 75.72 385 A 1 
ATOM 2996 C CB    . ASP A 1 385 ? -32.773 -13.490 15.977  1.00 73.35 385 A 1 
ATOM 2997 C CG    . ASP A 1 385 ? -31.264 -13.852 16.047  1.00 64.20 385 A 1 
ATOM 2998 O OD1   . ASP A 1 385 ? -30.426 -13.152 15.433  1.00 57.20 385 A 1 
ATOM 2999 O OD2   . ASP A 1 385 ? -30.928 -14.782 16.805  1.00 57.15 385 A 1 
ATOM 3000 N N     . ALA A 1 386 ? -35.175 -11.417 16.951  1.00 77.42 386 A 1 
ATOM 3001 C CA    . ALA A 1 386 ? -36.533 -10.878 17.000  1.00 76.82 386 A 1 
ATOM 3002 C C     . ALA A 1 386 ? -36.629 -9.422  16.490  1.00 78.33 386 A 1 
ATOM 3003 O O     . ALA A 1 386 ? -37.557 -9.085  15.763  1.00 74.70 386 A 1 
ATOM 3004 C CB    . ALA A 1 386 ? -37.035 -10.983 18.446  1.00 72.86 386 A 1 
ATOM 3005 N N     . GLU A 1 387 ? -35.688 -8.557  16.842  1.00 78.02 387 A 1 
ATOM 3006 C CA    . GLU A 1 387 ? -35.663 -7.185  16.311  1.00 77.31 387 A 1 
ATOM 3007 C C     . GLU A 1 387 ? -35.382 -7.159  14.798  1.00 77.77 387 A 1 
ATOM 3008 O O     . GLU A 1 387 ? -35.875 -6.278  14.099  1.00 74.07 387 A 1 
ATOM 3009 C CB    . GLU A 1 387 ? -34.589 -6.340  17.021  1.00 72.69 387 A 1 
ATOM 3010 C CG    . GLU A 1 387 ? -34.968 -5.905  18.432  1.00 64.32 387 A 1 
ATOM 3011 C CD    . GLU A 1 387 ? -33.812 -5.199  19.154  1.00 58.16 387 A 1 
ATOM 3012 O OE1   . GLU A 1 387 ? -34.082 -4.421  20.092  1.00 53.78 387 A 1 
ATOM 3013 O OE2   . GLU A 1 387 ? -32.627 -5.447  18.788  1.00 51.53 387 A 1 
ATOM 3014 N N     . MET A 1 388 ? -34.579 -8.109  14.294  1.00 81.86 388 A 1 
ATOM 3015 C CA    . MET A 1 388 ? -34.344 -8.245  12.861  1.00 80.17 388 A 1 
ATOM 3016 C C     . MET A 1 388 ? -35.609 -8.706  12.121  1.00 79.21 388 A 1 
ATOM 3017 O O     . MET A 1 388 ? -35.921 -8.145  11.069  1.00 73.98 388 A 1 
ATOM 3018 C CB    . MET A 1 388 ? -33.195 -9.226  12.608  1.00 76.03 388 A 1 
ATOM 3019 C CG    . MET A 1 388 ? -31.815 -8.610  12.819  1.00 67.99 388 A 1 
ATOM 3020 S SD    . MET A 1 388 ? -30.840 -8.340  11.297  1.00 60.03 388 A 1 
ATOM 3021 C CE    . MET A 1 388 ? -30.704 -10.040 10.719  1.00 54.66 388 A 1 
ATOM 3022 N N     . GLU A 1 389 ? -36.337 -9.682  12.669  1.00 72.73 389 A 1 
ATOM 3023 C CA    . GLU A 1 389 ? -37.609 -10.145 12.097  1.00 71.34 389 A 1 
ATOM 3024 C C     . GLU A 1 389 ? -38.674 -9.046  12.097  1.00 70.96 389 A 1 
ATOM 3025 O O     . GLU A 1 389 ? -39.357 -8.849  11.097  1.00 66.94 389 A 1 
ATOM 3026 C CB    . GLU A 1 389 ? -38.128 -11.361 12.866  1.00 66.25 389 A 1 
ATOM 3027 C CG    . GLU A 1 389 ? -37.348 -12.633 12.535  1.00 55.85 389 A 1 
ATOM 3028 C CD    . GLU A 1 389 ? -37.890 -13.881 13.249  1.00 50.60 389 A 1 
ATOM 3029 O OE1   . GLU A 1 389 ? -37.459 -14.995 12.862  1.00 46.03 389 A 1 
ATOM 3030 O OE2   . GLU A 1 389 ? -38.717 -13.728 14.172  1.00 44.20 389 A 1 
ATOM 3031 N N     . VAL A 1 390 ? -38.767 -8.281  13.194  1.00 75.00 390 A 1 
ATOM 3032 C CA    . VAL A 1 390 ? -39.692 -7.147  13.271  1.00 74.47 390 A 1 
ATOM 3033 C C     . VAL A 1 390 ? -39.343 -6.087  12.219  1.00 75.15 390 A 1 
ATOM 3034 O O     . VAL A 1 390 ? -40.235 -5.622  11.514  1.00 72.14 390 A 1 
ATOM 3035 C CB    . VAL A 1 390 ? -39.735 -6.564  14.689  1.00 71.18 390 A 1 
ATOM 3036 C CG1   . VAL A 1 390 ? -40.577 -5.289  14.765  1.00 61.20 390 A 1 
ATOM 3037 C CG2   . VAL A 1 390 ? -40.374 -7.552  15.663  1.00 63.84 390 A 1 
ATOM 3038 N N     . ASP A 1 391 ? -38.072 -5.740  12.050  1.00 74.29 391 A 1 
ATOM 3039 C CA    . ASP A 1 391 ? -37.654 -4.735  11.056  1.00 71.94 391 A 1 
ATOM 3040 C C     . ASP A 1 391 ? -37.902 -5.223  9.611   1.00 71.64 391 A 1 
ATOM 3041 O O     . ASP A 1 391 ? -38.322 -4.452  8.744   1.00 67.79 391 A 1 
ATOM 3042 C CB    . ASP A 1 391 ? -36.174 -4.380  11.298  1.00 66.60 391 A 1 
ATOM 3043 C CG    . ASP A 1 391 ? -35.767 -2.914  11.082  1.00 58.46 391 A 1 
ATOM 3044 O OD1   . ASP A 1 391 ? -36.608 -2.006  11.193  1.00 54.27 391 A 1 
ATOM 3045 O OD2   . ASP A 1 391 ? -34.534 -2.672  10.938  1.00 52.69 391 A 1 
ATOM 3046 N N     . GLN A 1 392 ? -37.714 -6.530  9.346   1.00 70.89 392 A 1 
ATOM 3047 C CA    . GLN A 1 392 ? -38.088 -7.134  8.063   1.00 70.73 392 A 1 
ATOM 3048 C C     . GLN A 1 392 ? -39.604 -7.106  7.849   1.00 71.47 392 A 1 
ATOM 3049 O O     . GLN A 1 392 ? -40.058 -6.695  6.777   1.00 68.12 392 A 1 
ATOM 3050 C CB    . GLN A 1 392 ? -37.575 -8.573  7.956   1.00 66.46 392 A 1 
ATOM 3051 C CG    . GLN A 1 392 ? -36.066 -8.615  7.668   1.00 59.38 392 A 1 
ATOM 3052 C CD    . GLN A 1 392 ? -35.539 -10.038 7.489   1.00 55.19 392 A 1 
ATOM 3053 O OE1   . GLN A 1 392 ? -36.247 -11.023 7.446   1.00 52.52 392 A 1 
ATOM 3054 N NE2   . GLN A 1 392 ? -34.243 -10.196 7.343   1.00 47.53 392 A 1 
ATOM 3055 N N     . THR A 1 393 ? -40.381 -7.457  8.879   1.00 73.76 393 A 1 
ATOM 3056 C CA    . THR A 1 393 ? -41.847 -7.466  8.817   1.00 73.24 393 A 1 
ATOM 3057 C C     . THR A 1 393 ? -42.391 -6.051  8.603   1.00 73.47 393 A 1 
ATOM 3058 O O     . THR A 1 393 ? -43.263 -5.847  7.761   1.00 69.74 393 A 1 
ATOM 3059 C CB    . THR A 1 393 ? -42.462 -8.098  10.069  1.00 69.24 393 A 1 
ATOM 3060 O OG1   . THR A 1 393 ? -41.839 -9.318  10.362  1.00 59.71 393 A 1 
ATOM 3061 C CG2   . THR A 1 393 ? -43.942 -8.418  9.869   1.00 60.50 393 A 1 
ATOM 3062 N N     . PHE A 1 394 ? -41.828 -5.047  9.296   1.00 68.09 394 A 1 
ATOM 3063 C CA    . PHE A 1 394 ? -42.177 -3.645  9.055   1.00 66.36 394 A 1 
ATOM 3064 C C     . PHE A 1 394 ? -41.774 -3.167  7.657   1.00 65.74 394 A 1 
ATOM 3065 O O     . PHE A 1 394 ? -42.532 -2.419  7.032   1.00 60.85 394 A 1 
ATOM 3066 C CB    . PHE A 1 394 ? -41.567 -2.750  10.133  1.00 61.53 394 A 1 
ATOM 3067 C CG    . PHE A 1 394 ? -42.508 -2.479  11.277  1.00 57.16 394 A 1 
ATOM 3068 C CD1   . PHE A 1 394 ? -43.474 -1.462  11.172  1.00 53.42 394 A 1 
ATOM 3069 C CD2   . PHE A 1 394 ? -42.467 -3.255  12.442  1.00 52.07 394 A 1 
ATOM 3070 C CE1   . PHE A 1 394 ? -44.382 -1.220  12.215  1.00 46.01 394 A 1 
ATOM 3071 C CE2   . PHE A 1 394 ? -43.373 -3.017  13.491  1.00 47.13 394 A 1 
ATOM 3072 C CZ    . PHE A 1 394 ? -44.329 -1.999  13.378  1.00 47.70 394 A 1 
ATOM 3073 N N     . SER A 1 395 ? -40.622 -3.594  7.126   1.00 69.71 395 A 1 
ATOM 3074 C CA    . SER A 1 395 ? -40.212 -3.213  5.772   1.00 68.40 395 A 1 
ATOM 3075 C C     . SER A 1 395 ? -41.101 -3.832  4.685   1.00 67.97 395 A 1 
ATOM 3076 O O     . SER A 1 395 ? -41.421 -3.161  3.702   1.00 63.10 395 A 1 
ATOM 3077 C CB    . SER A 1 395 ? -38.735 -3.535  5.542   1.00 63.84 395 A 1 
ATOM 3078 O OG    . SER A 1 395 ? -38.481 -4.910  5.406   1.00 54.43 395 A 1 
ATOM 3079 N N     . THR A 1 396 ? -41.549 -5.064  4.890   1.00 69.67 396 A 1 
ATOM 3080 C CA    . THR A 1 396 ? -42.519 -5.707  3.994   1.00 68.20 396 A 1 
ATOM 3081 C C     . THR A 1 396 ? -43.916 -5.119  4.141   1.00 68.74 396 A 1 
ATOM 3082 O O     . THR A 1 396 ? -44.563 -4.867  3.119   1.00 65.03 396 A 1 
ATOM 3083 C CB    . THR A 1 396 ? -42.579 -7.232  4.176   1.00 62.73 396 A 1 
ATOM 3084 O OG1   . THR A 1 396 ? -42.407 -7.611  5.518   1.00 55.53 396 A 1 
ATOM 3085 C CG2   . THR A 1 396 ? -41.468 -7.932  3.400   1.00 55.12 396 A 1 
ATOM 3086 N N     . ALA A 1 397 ? -44.349 -4.810  5.363   1.00 59.55 397 A 1 
ATOM 3087 C CA    . ALA A 1 397 ? -45.634 -4.147  5.601   1.00 59.76 397 A 1 
ATOM 3088 C C     . ALA A 1 397 ? -45.676 -2.749  4.971   1.00 59.54 397 A 1 
ATOM 3089 O O     . ALA A 1 397 ? -46.655 -2.417  4.310   1.00 57.56 397 A 1 
ATOM 3090 C CB    . ALA A 1 397 ? -45.897 -4.104  7.107   1.00 56.41 397 A 1 
ATOM 3091 N N     . ALA A 1 398 ? -44.609 -1.957  5.090   1.00 55.99 398 A 1 
ATOM 3092 C CA    . ALA A 1 398 ? -44.546 -0.626  4.470   1.00 55.64 398 A 1 
ATOM 3093 C C     . ALA A 1 398 ? -44.605 -0.683  2.933   1.00 55.27 398 A 1 
ATOM 3094 O O     . ALA A 1 398 ? -45.185 0.200   2.302   1.00 53.33 398 A 1 
ATOM 3095 C CB    . ALA A 1 398 ? -43.273 0.070   4.948   1.00 52.46 398 A 1 
ATOM 3096 N N     . LEU A 1 399 ? -44.056 -1.725  2.326   1.00 61.17 399 A 1 
ATOM 3097 C CA    . LEU A 1 399 ? -44.195 -1.949  0.882   1.00 58.60 399 A 1 
ATOM 3098 C C     . LEU A 1 399 ? -45.629 -2.346  0.503   1.00 58.24 399 A 1 
ATOM 3099 O O     . LEU A 1 399 ? -46.129 -1.852  -0.511  1.00 53.97 399 A 1 
ATOM 3100 C CB    . LEU A 1 399 ? -43.187 -3.004  0.413   1.00 53.48 399 A 1 
ATOM 3101 C CG    . LEU A 1 399 ? -41.752 -2.463  0.260   1.00 48.69 399 A 1 
ATOM 3102 C CD1   . LEU A 1 399 ? -40.773 -3.625  0.124   1.00 46.29 399 A 1 
ATOM 3103 C CD2   . LEU A 1 399 ? -41.619 -1.574  -0.983  1.00 47.21 399 A 1 
ATOM 3104 N N     . SER A 1 400 ? -46.282 -3.179  1.301   1.00 64.64 400 A 1 
ATOM 3105 C CA    . SER A 1 400 ? -47.670 -3.572  1.032   1.00 64.68 400 A 1 
ATOM 3106 C C     . SER A 1 400 ? -48.651 -2.411  1.198   1.00 65.57 400 A 1 
ATOM 3107 O O     . SER A 1 400 ? -49.545 -2.255  0.370   1.00 59.56 400 A 1 
ATOM 3108 C CB    . SER A 1 400 ? -48.085 -4.763  1.896   1.00 59.75 400 A 1 
ATOM 3109 O OG    . SER A 1 400 ? -48.074 -4.482  3.270   1.00 51.80 400 A 1 
ATOM 3110 N N     . ASP A 1 401 ? -48.435 -1.555  2.206   1.00 58.51 401 A 1 
ATOM 3111 C CA    . ASP A 1 401 ? -49.343 -0.435  2.486   1.00 59.08 401 A 1 
ATOM 3112 C C     . ASP A 1 401 ? -49.290 0.654   1.396   1.00 59.68 401 A 1 
ATOM 3113 O O     . ASP A 1 401 ? -50.294 1.286   1.082   1.00 55.20 401 A 1 
ATOM 3114 C CB    . ASP A 1 401 ? -49.018 0.121   3.878   1.00 52.50 401 A 1 
ATOM 3115 C CG    . ASP A 1 401 ? -50.176 0.902   4.515   1.00 46.71 401 A 1 
ATOM 3116 O OD1   . ASP A 1 401 ? -51.332 0.569   4.209   1.00 43.70 401 A 1 
ATOM 3117 O OD2   . ASP A 1 401 ? -49.864 1.786   5.340   1.00 43.54 401 A 1 
ATOM 3118 N N     . SER A 1 402 ? -48.167 0.787   0.720   1.00 52.50 402 A 1 
ATOM 3119 C CA    . SER A 1 402 ? -48.052 1.694   -0.435  1.00 52.74 402 A 1 
ATOM 3120 C C     . SER A 1 402 ? -48.983 1.341   -1.607  1.00 53.18 402 A 1 
ATOM 3121 O O     . SER A 1 402 ? -49.270 2.194   -2.442  1.00 48.03 402 A 1 
ATOM 3122 C CB    . SER A 1 402 ? -46.606 1.773   -0.920  1.00 47.61 402 A 1 
ATOM 3123 O OG    . SER A 1 402 ? -46.180 0.620   -1.606  1.00 43.76 402 A 1 
ATOM 3124 N N     . SER A 1 403 ? -49.499 0.101   -1.649  1.00 50.87 403 A 1 
ATOM 3125 C CA    . SER A 1 403 ? -50.433 -0.364  -2.677  1.00 52.10 403 A 1 
ATOM 3126 C C     . SER A 1 403 ? -51.859 0.152   -2.448  1.00 52.86 403 A 1 
ATOM 3127 O O     . SER A 1 403 ? -52.635 0.222   -3.401  1.00 48.26 403 A 1 
ATOM 3128 C CB    . SER A 1 403 ? -50.463 -1.891  -2.731  1.00 48.16 403 A 1 
ATOM 3129 O OG    . SER A 1 403 ? -49.165 -2.433  -2.747  1.00 43.00 403 A 1 
ATOM 3130 N N     . TYR A 1 404 ? -52.201 0.508   -1.212  1.00 48.79 404 A 1 
ATOM 3131 C CA    . TYR A 1 404 ? -53.574 0.918   -0.877  1.00 48.23 404 A 1 
ATOM 3132 C C     . TYR A 1 404 ? -53.898 2.375   -1.217  1.00 45.72 404 A 1 
ATOM 3133 O O     . TYR A 1 404 ? -55.071 2.742   -1.239  1.00 42.56 404 A 1 
ATOM 3134 C CB    . TYR A 1 404 ? -53.862 0.625   0.594   1.00 45.26 404 A 1 
ATOM 3135 C CG    . TYR A 1 404 ? -54.242 -0.813  0.851   1.00 43.11 404 A 1 
ATOM 3136 C CD1   . TYR A 1 404 ? -55.569 -1.246  0.626   1.00 41.96 404 A 1 
ATOM 3137 C CD2   . TYR A 1 404 ? -53.279 -1.736  1.308   1.00 41.14 404 A 1 
ATOM 3138 C CE1   . TYR A 1 404 ? -55.927 -2.575  0.857   1.00 38.10 404 A 1 
ATOM 3139 C CE2   . TYR A 1 404 ? -53.634 -3.076  1.535   1.00 37.17 404 A 1 
ATOM 3140 C CZ    . TYR A 1 404 ? -54.964 -3.490  1.315   1.00 37.99 404 A 1 
ATOM 3141 O OH    . TYR A 1 404 ? -55.306 -4.794  1.537   1.00 36.94 404 A 1 
ATOM 3142 N N     . SER A 1 405 ? -52.901 3.223   -1.465  1.00 51.57 405 A 1 
ATOM 3143 C CA    . SER A 1 405 ? -53.135 4.661   -1.662  1.00 52.86 405 A 1 
ATOM 3144 C C     . SER A 1 405 ? -53.722 5.053   -3.030  1.00 52.55 405 A 1 
ATOM 3145 O O     . SER A 1 405 ? -53.647 6.224   -3.411  1.00 48.59 405 A 1 
ATOM 3146 C CB    . SER A 1 405 ? -51.893 5.466   -1.324  1.00 47.91 405 A 1 
ATOM 3147 O OG    . SER A 1 405 ? -50.884 5.326   -2.315  1.00 43.27 405 A 1 
ATOM 3148 N N     . THR A 1 406 ? -54.328 4.144   -3.766  1.00 47.64 406 A 1 
ATOM 3149 C CA    . THR A 1 406 ? -55.279 4.525   -4.811  1.00 50.43 406 A 1 
ATOM 3150 C C     . THR A 1 406 ? -56.553 5.055   -4.149  1.00 49.79 406 A 1 
ATOM 3151 O O     . THR A 1 406 ? -57.562 4.361   -4.092  1.00 47.22 406 A 1 
ATOM 3152 C CB    . THR A 1 406 ? -55.589 3.387   -5.789  1.00 46.33 406 A 1 
ATOM 3153 O OG1   . THR A 1 406 ? -55.940 2.201   -5.103  1.00 41.90 406 A 1 
ATOM 3154 C CG2   . THR A 1 406 ? -54.397 3.070   -6.685  1.00 42.04 406 A 1 
ATOM 3155 N N     . VAL A 1 407 ? -56.477 6.273   -3.607  1.00 46.01 407 A 1 
ATOM 3156 C CA    . VAL A 1 407 ? -57.663 7.023   -3.180  1.00 49.10 407 A 1 
ATOM 3157 C C     . VAL A 1 407 ? -58.537 7.174   -4.432  1.00 47.28 407 A 1 
ATOM 3158 O O     . VAL A 1 407 ? -58.073 7.799   -5.399  1.00 45.01 407 A 1 
ATOM 3159 C CB    . VAL A 1 407 ? -57.297 8.401   -2.605  1.00 46.50 407 A 1 
ATOM 3160 C CG1   . VAL A 1 407 ? -58.540 9.141   -2.115  1.00 42.26 407 A 1 
ATOM 3161 C CG2   . VAL A 1 407 ? -56.329 8.272   -1.423  1.00 44.71 407 A 1 
ATOM 3162 N N     . PRO A 1 408 ? -59.739 6.585   -4.471  1.00 42.35 408 A 1 
ATOM 3163 C CA    . PRO A 1 408 ? -60.636 6.826   -5.581  1.00 44.87 408 A 1 
ATOM 3164 C C     . PRO A 1 408 ? -60.985 8.307   -5.544  1.00 45.18 408 A 1 
ATOM 3165 O O     . PRO A 1 408 ? -61.568 8.796   -4.572  1.00 43.56 408 A 1 
ATOM 3166 C CB    . PRO A 1 408 ? -61.838 5.897   -5.349  1.00 41.43 408 A 1 
ATOM 3167 C CG    . PRO A 1 408 ? -61.853 5.710   -3.839  1.00 39.59 408 A 1 
ATOM 3168 C CD    . PRO A 1 408 ? -60.377 5.800   -3.443  1.00 43.98 408 A 1 
ATOM 3169 N N     . TRP A 1 409 ? -60.603 9.053   -6.585  1.00 42.25 409 A 1 
ATOM 3170 C CA    . TRP A 1 409 ? -60.979 10.452  -6.750  1.00 40.72 409 A 1 
ATOM 3171 C C     . TRP A 1 409 ? -62.469 10.482  -7.092  1.00 39.66 409 A 1 
ATOM 3172 O O     . TRP A 1 409 ? -62.834 10.233  -8.243  1.00 35.68 409 A 1 
ATOM 3173 C CB    . TRP A 1 409 ? -60.087 11.123  -7.798  1.00 36.95 409 A 1 
ATOM 3174 C CG    . TRP A 1 409 ? -59.882 12.596  -7.615  1.00 34.21 409 A 1 
ATOM 3175 C CD1   . TRP A 1 409 ? -59.042 13.139  -6.717  1.00 28.33 409 A 1 
ATOM 3176 C CD2   . TRP A 1 409 ? -60.464 13.710  -8.360  1.00 30.65 409 A 1 
ATOM 3177 N NE1   . TRP A 1 409 ? -59.050 14.523  -6.835  1.00 26.72 409 A 1 
ATOM 3178 C CE2   . TRP A 1 409 ? -59.903 14.908  -7.833  1.00 28.91 409 A 1 
ATOM 3179 C CE3   . TRP A 1 409 ? -61.367 13.810  -9.415  1.00 32.19 409 A 1 
ATOM 3180 C CZ2   . TRP A 1 409 ? -60.255 16.180  -8.347  1.00 31.00 409 A 1 
ATOM 3181 C CZ3   . TRP A 1 409 ? -61.719 15.079  -9.926  1.00 29.46 409 A 1 
ATOM 3182 C CH2   . TRP A 1 409 ? -61.163 16.243  -9.393  1.00 28.97 409 A 1 
ATOM 3183 N N     . PHE A 1 410 ? -63.290 10.647  -6.057  1.00 43.69 410 A 1 
ATOM 3184 C CA    . PHE A 1 410 ? -64.716 10.943  -6.209  1.00 43.37 410 A 1 
ATOM 3185 C C     . PHE A 1 410 ? -64.915 12.410  -6.600  1.00 39.96 410 A 1 
ATOM 3186 O O     . PHE A 1 410 ? -64.139 13.257  -6.117  1.00 33.74 410 A 1 
ATOM 3187 C CB    . PHE A 1 410 ? -65.487 10.607  -4.931  1.00 39.68 410 A 1 
ATOM 3188 C CG    . PHE A 1 410 ? -66.056 9.205   -4.901  1.00 37.88 410 A 1 
ATOM 3189 C CD1   . PHE A 1 410 ? -67.230 8.908   -5.591  1.00 33.17 410 A 1 
ATOM 3190 C CD2   . PHE A 1 410 ? -65.406 8.193   -4.169  1.00 33.26 410 A 1 
ATOM 3191 C CE1   . PHE A 1 410 ? -67.766 7.607   -5.557  1.00 30.74 410 A 1 
ATOM 3192 C CE2   . PHE A 1 410 ? -65.934 6.895   -4.138  1.00 33.69 410 A 1 
ATOM 3193 C CZ    . PHE A 1 410 ? -67.113 6.598   -4.830  1.00 35.77 410 A 1 
ATOM 3194 O OXT   . PHE A 1 410 ? -65.862 12.621  -7.382  1.00 40.70 410 A 1 
ATOM 3195 N N     . GLY B 2 1   ? -14.210 25.035  17.033  1.00 39.51 1   B 1 
ATOM 3196 C CA    . GLY B 2 1   ? -13.680 23.691  16.780  1.00 41.99 1   B 1 
ATOM 3197 C C     . GLY B 2 1   ? -12.171 23.743  16.974  1.00 45.20 1   B 1 
ATOM 3198 O O     . GLY B 2 1   ? -11.563 24.643  16.407  1.00 42.79 1   B 1 
ATOM 3199 N N     . GLY B 2 2   ? -11.614 22.862  17.814  1.00 45.05 2   B 1 
ATOM 3200 C CA    . GLY B 2 2   ? -10.172 22.844  18.001  1.00 46.98 2   B 1 
ATOM 3201 C C     . GLY B 2 2   ? -9.516  22.581  16.647  1.00 50.19 2   B 1 
ATOM 3202 O O     . GLY B 2 2   ? -9.785  21.537  16.062  1.00 48.13 2   B 1 
ATOM 3203 N N     . GLY B 2 3   ? -8.754  23.541  16.156  1.00 45.90 3   B 1 
ATOM 3204 C CA    . GLY B 2 3   ? -8.049  23.379  14.900  1.00 48.21 3   B 1 
ATOM 3205 C C     . GLY B 2 3   ? -7.166  22.145  15.020  1.00 51.33 3   B 1 
ATOM 3206 O O     . GLY B 2 3   ? -6.302  22.110  15.897  1.00 49.97 3   B 1 
ATOM 3207 N N     . VAL B 2 4   ? -7.442  21.120  14.216  1.00 57.36 4   B 1 
ATOM 3208 C CA    . VAL B 2 4   ? -6.627  19.904  14.160  1.00 59.50 4   B 1 
ATOM 3209 C C     . VAL B 2 4   ? -5.196  20.375  13.956  1.00 63.55 4   B 1 
ATOM 3210 O O     . VAL B 2 4   ? -4.927  21.059  12.963  1.00 60.12 4   B 1 
ATOM 3211 C CB    . VAL B 2 4   ? -7.093  18.988  13.022  1.00 53.30 4   B 1 
ATOM 3212 C CG1   . VAL B 2 4   ? -6.204  17.761  12.876  1.00 46.66 4   B 1 
ATOM 3213 C CG2   . VAL B 2 4   ? -8.520  18.513  13.254  1.00 47.10 4   B 1 
ATOM 3214 N N     . ARG B 2 5   ? -4.301  20.123  14.940  1.00 60.13 5   B 1 
ATOM 3215 C CA    . ARG B 2 5   ? -2.941  20.647  14.881  1.00 63.13 5   B 1 
ATOM 3216 C C     . ARG B 2 5   ? -2.324  20.166  13.577  1.00 65.88 5   B 1 
ATOM 3217 O O     . ARG B 2 5   ? -2.614  19.059  13.121  1.00 62.67 5   B 1 
ATOM 3218 C CB    . ARG B 2 5   ? -2.099  20.188  16.083  1.00 57.62 5   B 1 
ATOM 3219 C CG    . ARG B 2 5   ? -2.591  20.782  17.407  1.00 49.82 5   B 1 
ATOM 3220 C CD    . ARG B 2 5   ? -1.682  20.283  18.541  1.00 46.05 5   B 1 
ATOM 3221 N NE    . ARG B 2 5   ? -2.125  20.780  19.844  1.00 42.03 5   B 1 
ATOM 3222 C CZ    . ARG B 2 5   ? -1.541  20.538  21.006  1.00 37.05 5   B 1 
ATOM 3223 N NH1   . ARG B 2 5   ? -0.466  19.803  21.075  1.00 36.34 5   B 1 
ATOM 3224 N NH2   . ARG B 2 5   ? -2.024  21.023  22.104  1.00 34.05 5   B 1 
ATOM 3225 N N     . GLU B 2 6   ? -1.482  20.968  12.963  1.00 66.29 6   B 1 
ATOM 3226 C CA    . GLU B 2 6   ? -0.846  20.578  11.709  1.00 67.15 6   B 1 
ATOM 3227 C C     . GLU B 2 6   ? -0.149  19.217  11.821  1.00 70.39 6   B 1 
ATOM 3228 O O     . GLU B 2 6   ? -0.219  18.395  10.902  1.00 65.65 6   B 1 
ATOM 3229 C CB    . GLU B 2 6   ? 0.100   21.716  11.278  1.00 60.78 6   B 1 
ATOM 3230 C CG    . GLU B 2 6   ? 0.782   21.450  9.948   1.00 52.25 6   B 1 
ATOM 3231 C CD    . GLU B 2 6   ? 1.058   22.724  9.139   1.00 48.50 6   B 1 
ATOM 3232 O OE1   . GLU B 2 6   ? 1.059   22.604  7.886   1.00 46.29 6   B 1 
ATOM 3233 O OE2   . GLU B 2 6   ? 1.131   23.804  9.734   1.00 45.67 6   B 1 
ATOM 3234 N N     . GLN B 2 7   ? 0.403   18.927  13.017  1.00 64.31 7   B 1 
ATOM 3235 C CA    . GLN B 2 7   ? 1.023   17.653  13.369  1.00 65.61 7   B 1 
ATOM 3236 C C     . GLN B 2 7   ? 0.041   16.475  13.398  1.00 70.70 7   B 1 
ATOM 3237 O O     . GLN B 2 7   ? 0.438   15.351  13.095  1.00 66.56 7   B 1 
ATOM 3238 C CB    . GLN B 2 7   ? 1.691   17.798  14.741  1.00 61.51 7   B 1 
ATOM 3239 C CG    . GLN B 2 7   ? 2.879   18.766  14.698  1.00 55.65 7   B 1 
ATOM 3240 C CD    . GLN B 2 7   ? 3.493   19.027  16.075  1.00 47.70 7   B 1 
ATOM 3241 O OE1   . GLN B 2 7   ? 2.923   18.729  17.113  1.00 47.82 7   B 1 
ATOM 3242 N NE2   . GLN B 2 7   ? 4.660   19.620  16.122  1.00 42.56 7   B 1 
ATOM 3243 N N     . ASP B 2 8   ? -1.251  16.684  13.686  1.00 67.83 8   B 1 
ATOM 3244 C CA    . ASP B 2 8   ? -2.263  15.623  13.722  1.00 67.83 8   B 1 
ATOM 3245 C C     . ASP B 2 8   ? -2.624  15.113  12.308  1.00 71.53 8   B 1 
ATOM 3246 O O     . ASP B 2 8   ? -3.286  14.090  12.152  1.00 68.05 8   B 1 
ATOM 3247 C CB    . ASP B 2 8   ? -3.545  16.110  14.428  1.00 62.98 8   B 1 
ATOM 3248 C CG    . ASP B 2 8   ? -3.346  16.611  15.870  1.00 56.31 8   B 1 
ATOM 3249 O OD1   . ASP B 2 8   ? -2.414  16.147  16.557  1.00 50.33 8   B 1 
ATOM 3250 O OD2   . ASP B 2 8   ? -4.150  17.475  16.285  1.00 50.33 8   B 1 
ATOM 3251 N N     . ARG B 2 9   ? -2.179  15.819  11.250  1.00 82.38 9   B 1 
ATOM 3252 C CA    . ARG B 2 9   ? -2.337  15.426  9.847   1.00 83.41 9   B 1 
ATOM 3253 C C     . ARG B 2 9   ? -1.217  14.524  9.339   1.00 86.26 9   B 1 
ATOM 3254 O O     . ARG B 2 9   ? -1.308  14.037  8.209   1.00 83.21 9   B 1 
ATOM 3255 C CB    . ARG B 2 9   ? -2.441  16.680  8.969   1.00 78.95 9   B 1 
ATOM 3256 C CG    . ARG B 2 9   ? -3.662  17.536  9.353   1.00 72.57 9   B 1 
ATOM 3257 C CD    . ARG B 2 9   ? -3.765  18.766  8.446   1.00 68.35 9   B 1 
ATOM 3258 N NE    . ARG B 2 9   ? -2.753  19.772  8.782   1.00 61.74 9   B 1 
ATOM 3259 C CZ    . ARG B 2 9   ? -2.243  20.696  7.982   1.00 56.14 9   B 1 
ATOM 3260 N NH1   . ARG B 2 9   ? -2.587  20.809  6.734   1.00 52.65 9   B 1 
ATOM 3261 N NH2   . ARG B 2 9   ? -1.377  21.530  8.425   1.00 50.02 9   B 1 
ATOM 3262 N N     . PHE B 2 10  ? -0.176  14.330  10.143  1.00 88.70 10  B 1 
ATOM 3263 C CA    . PHE B 2 10  ? 1.003   13.569  9.765   1.00 90.59 10  B 1 
ATOM 3264 C C     . PHE B 2 10  ? 1.039   12.200  10.440  1.00 91.67 10  B 1 
ATOM 3265 O O     . PHE B 2 10  ? 0.356   11.944  11.430  1.00 89.11 10  B 1 
ATOM 3266 C CB    . PHE B 2 10  ? 2.263   14.395  10.070  1.00 89.40 10  B 1 
ATOM 3267 C CG    . PHE B 2 10  ? 2.324   15.765  9.426   1.00 90.31 10  B 1 
ATOM 3268 C CD1   . PHE B 2 10  ? 1.857   15.973  8.122   1.00 82.81 10  B 1 
ATOM 3269 C CD2   . PHE B 2 10  ? 2.851   16.848  10.144  1.00 81.89 10  B 1 
ATOM 3270 C CE1   . PHE B 2 10  ? 1.902   17.251  7.534   1.00 80.55 10  B 1 
ATOM 3271 C CE2   . PHE B 2 10  ? 2.903   18.128  9.570   1.00 80.90 10  B 1 
ATOM 3272 C CZ    . PHE B 2 10  ? 2.428   18.334  8.263   1.00 82.51 10  B 1 
ATOM 3273 N N     . LEU B 2 11  ? 1.861   11.300  9.910   1.00 92.72 11  B 1 
ATOM 3274 C CA    . LEU B 2 11  ? 2.094   10.008  10.540  1.00 93.37 11  B 1 
ATOM 3275 C C     . LEU B 2 11  ? 2.737   10.181  11.931  1.00 93.36 11  B 1 
ATOM 3276 O O     . LEU B 2 11  ? 3.499   11.123  12.136  1.00 91.30 11  B 1 
ATOM 3277 C CB    . LEU B 2 11  ? 2.984   9.134   9.645   1.00 93.15 11  B 1 
ATOM 3278 C CG    . LEU B 2 11  ? 2.327   8.684   8.324   1.00 92.08 11  B 1 
ATOM 3279 C CD1   . LEU B 2 11  ? 3.353   7.886   7.525   1.00 87.08 11  B 1 
ATOM 3280 C CD2   . LEU B 2 11  ? 1.107   7.800   8.561   1.00 86.50 11  B 1 
ATOM 3281 N N     . PRO B 2 12  ? 2.499   9.251   12.885  1.00 91.14 12  B 1 
ATOM 3282 C CA    . PRO B 2 12  ? 3.096   9.357   14.217  1.00 90.66 12  B 1 
ATOM 3283 C C     . PRO B 2 12  ? 4.622   9.404   14.177  1.00 91.72 12  B 1 
ATOM 3284 O O     . PRO B 2 12  ? 5.274   8.465   13.709  1.00 90.79 12  B 1 
ATOM 3285 C CB    . PRO B 2 12  ? 2.573   8.137   14.983  1.00 88.48 12  B 1 
ATOM 3286 C CG    . PRO B 2 12  ? 1.263   7.801   14.276  1.00 85.88 12  B 1 
ATOM 3287 C CD    . PRO B 2 12  ? 1.564   8.152   12.820  1.00 88.50 12  B 1 
ATOM 3288 N N     . ILE B 2 13  ? 5.215   10.443  14.781  1.00 89.31 13  B 1 
ATOM 3289 C CA    . ILE B 2 13  ? 6.670   10.678  14.769  1.00 90.67 13  B 1 
ATOM 3290 C C     . ILE B 2 13  ? 7.478   9.513   15.360  1.00 91.85 13  B 1 
ATOM 3291 O O     . ILE B 2 13  ? 8.628   9.280   14.963  1.00 91.22 13  B 1 
ATOM 3292 C CB    . ILE B 2 13  ? 6.979   12.008  15.499  1.00 89.95 13  B 1 
ATOM 3293 C CG1   . ILE B 2 13  ? 8.427   12.504  15.304  1.00 86.46 13  B 1 
ATOM 3294 C CG2   . ILE B 2 13  ? 6.684   11.911  17.013  1.00 85.63 13  B 1 
ATOM 3295 C CD1   . ILE B 2 13  ? 8.757   12.848  13.857  1.00 80.44 13  B 1 
ATOM 3296 N N     . ALA B 2 14  ? 6.886   8.737   16.276  1.00 90.18 14  B 1 
ATOM 3297 C CA    . ALA B 2 14  ? 7.518   7.549   16.851  1.00 89.14 14  B 1 
ATOM 3298 C C     . ALA B 2 14  ? 7.765   6.455   15.798  1.00 90.99 14  B 1 
ATOM 3299 O O     . ALA B 2 14  ? 8.824   5.830   15.805  1.00 89.51 14  B 1 
ATOM 3300 C CB    . ALA B 2 14  ? 6.639   7.035   17.997  1.00 86.43 14  B 1 
ATOM 3301 N N     . ASN B 2 15  ? 6.814   6.257   14.868  1.00 92.32 15  B 1 
ATOM 3302 C CA    . ASN B 2 15  ? 6.949   5.279   13.789  1.00 92.96 15  B 1 
ATOM 3303 C C     . ASN B 2 15  ? 7.978   5.747   12.759  1.00 93.99 15  B 1 
ATOM 3304 O O     . ASN B 2 15  ? 8.868   4.977   12.403  1.00 93.10 15  B 1 
ATOM 3305 C CB    . ASN B 2 15  ? 5.573   5.022   13.160  1.00 92.12 15  B 1 
ATOM 3306 C CG    . ASN B 2 15  ? 4.602   4.325   14.110  1.00 89.57 15  B 1 
ATOM 3307 O OD1   . ASN B 2 15  ? 4.976   3.752   15.119  1.00 80.82 15  B 1 
ATOM 3308 N ND2   . ASN B 2 15  ? 3.326   4.365   13.805  1.00 80.58 15  B 1 
ATOM 3309 N N     . ILE B 2 16  ? 7.932   7.014   12.375  1.00 93.32 16  B 1 
ATOM 3310 C CA    . ILE B 2 16  ? 8.948   7.623   11.503  1.00 94.03 16  B 1 
ATOM 3311 C C     . ILE B 2 16  ? 10.344  7.453   12.109  1.00 94.98 16  B 1 
ATOM 3312 O O     . ILE B 2 16  ? 11.252  6.960   11.452  1.00 94.18 16  B 1 
ATOM 3313 C CB    . ILE B 2 16  ? 8.630   9.113   11.260  1.00 93.55 16  B 1 
ATOM 3314 C CG1   . ILE B 2 16  ? 7.220   9.339   10.657  1.00 91.24 16  B 1 
ATOM 3315 C CG2   . ILE B 2 16  ? 9.692   9.776   10.379  1.00 92.00 16  B 1 
ATOM 3316 C CD1   . ILE B 2 16  ? 6.955   8.622   9.332   1.00 85.18 16  B 1 
ATOM 3317 N N     . SER B 2 17  ? 10.495  7.763   13.399  1.00 93.72 17  B 1 
ATOM 3318 C CA    . SER B 2 17  ? 11.780  7.622   14.092  1.00 93.21 17  B 1 
ATOM 3319 C C     . SER B 2 17  ? 12.292  6.186   14.133  1.00 93.65 17  B 1 
ATOM 3320 O O     . SER B 2 17  ? 13.503  5.979   14.127  1.00 92.65 17  B 1 
ATOM 3321 C CB    . SER B 2 17  ? 11.677  8.125   15.531  1.00 92.14 17  B 1 
ATOM 3322 O OG    . SER B 2 17  ? 11.336  9.493   15.587  1.00 81.15 17  B 1 
ATOM 3323 N N     . ARG B 2 18  ? 11.395  5.179   14.224  1.00 94.22 18  B 1 
ATOM 3324 C CA    . ARG B 2 18  ? 11.773  3.757   14.192  1.00 93.63 18  B 1 
ATOM 3325 C C     . ARG B 2 18  ? 12.314  3.366   12.816  1.00 94.49 18  B 1 
ATOM 3326 O O     . ARG B 2 18  ? 13.388  2.781   12.756  1.00 92.78 18  B 1 
ATOM 3327 C CB    . ARG B 2 18  ? 10.571  2.893   14.600  1.00 92.47 18  B 1 
ATOM 3328 C CG    . ARG B 2 18  ? 10.969  1.422   14.807  1.00 84.82 18  B 1 
ATOM 3329 C CD    . ARG B 2 18  ? 9.749   0.510   15.042  1.00 82.92 18  B 1 
ATOM 3330 N NE    . ARG B 2 18  ? 8.981   0.885   16.245  1.00 73.71 18  B 1 
ATOM 3331 C CZ    . ARG B 2 18  ? 7.683   1.145   16.303  1.00 68.99 18  B 1 
ATOM 3332 N NH1   . ARG B 2 18  ? 6.911   1.083   15.260  1.00 60.42 18  B 1 
ATOM 3333 N NH2   . ARG B 2 18  ? 7.130   1.480   17.444  1.00 60.83 18  B 1 
ATOM 3334 N N     . ILE B 2 19  ? 11.612  3.745   11.751  1.00 95.41 19  B 1 
ATOM 3335 C CA    . ILE B 2 19  ? 12.024  3.449   10.373  1.00 95.63 19  B 1 
ATOM 3336 C C     . ILE B 2 19  ? 13.358  4.145   10.044  1.00 95.99 19  B 1 
ATOM 3337 O O     . ILE B 2 19  ? 14.280  3.495   9.559   1.00 94.76 19  B 1 
ATOM 3338 C CB    . ILE B 2 19  ? 10.900  3.838   9.386   1.00 95.47 19  B 1 
ATOM 3339 C CG1   . ILE B 2 19  ? 9.628   2.997   9.645   1.00 93.93 19  B 1 
ATOM 3340 C CG2   . ILE B 2 19  ? 11.366  3.652   7.930   1.00 93.75 19  B 1 
ATOM 3341 C CD1   . ILE B 2 19  ? 8.367   3.550   8.967   1.00 88.78 19  B 1 
ATOM 3342 N N     . MET B 2 20  ? 13.493  5.424   10.386  1.00 94.86 20  B 1 
ATOM 3343 C CA    . MET B 2 20  ? 14.747  6.153   10.179  1.00 94.86 20  B 1 
ATOM 3344 C C     . MET B 2 20  ? 15.948  5.491   10.860  1.00 94.63 20  B 1 
ATOM 3345 O O     . MET B 2 20  ? 17.025  5.465   10.293  1.00 92.92 20  B 1 
ATOM 3346 C CB    . MET B 2 20  ? 14.626  7.587   10.705  1.00 94.61 20  B 1 
ATOM 3347 C CG    . MET B 2 20  ? 13.684  8.468   9.892   1.00 93.17 20  B 1 
ATOM 3348 S SD    . MET B 2 20  ? 13.527  10.147  10.580  1.00 91.77 20  B 1 
ATOM 3349 C CE    . MET B 2 20  ? 15.015  10.910  9.901   1.00 84.47 20  B 1 
ATOM 3350 N N     . LYS B 2 21  ? 15.778  4.941   12.077  1.00 94.84 21  B 1 
ATOM 3351 C CA    . LYS B 2 21  ? 16.863  4.261   12.795  1.00 94.42 21  B 1 
ATOM 3352 C C     . LYS B 2 21  ? 17.319  2.985   12.095  1.00 94.53 21  B 1 
ATOM 3353 O O     . LYS B 2 21  ? 18.493  2.651   12.220  1.00 92.64 21  B 1 
ATOM 3354 C CB    . LYS B 2 21  ? 16.443  3.929   14.225  1.00 93.16 21  B 1 
ATOM 3355 C CG    . LYS B 2 21  ? 16.527  5.142   15.151  1.00 86.20 21  B 1 
ATOM 3356 C CD    . LYS B 2 21  ? 16.035  4.721   16.541  1.00 78.14 21  B 1 
ATOM 3357 C CE    . LYS B 2 21  ? 16.148  5.866   17.530  1.00 69.51 21  B 1 
ATOM 3358 N NZ    . LYS B 2 21  ? 15.974  5.360   18.913  1.00 60.87 21  B 1 
ATOM 3359 N N     . LYS B 2 22  ? 16.428  2.284   11.369  1.00 94.76 22  B 1 
ATOM 3360 C CA    . LYS B 2 22  ? 16.797  1.087   10.604  1.00 94.36 22  B 1 
ATOM 3361 C C     . LYS B 2 22  ? 17.649  1.421   9.379   1.00 94.66 22  B 1 
ATOM 3362 O O     . LYS B 2 22  ? 18.508  0.635   9.009   1.00 92.54 22  B 1 
ATOM 3363 C CB    . LYS B 2 22  ? 15.542  0.319   10.168  1.00 93.08 22  B 1 
ATOM 3364 C CG    . LYS B 2 22  ? 14.783  -0.320  11.344  1.00 86.03 22  B 1 
ATOM 3365 C CD    . LYS B 2 22  ? 13.640  -1.181  10.791  1.00 80.77 22  B 1 
ATOM 3366 C CE    . LYS B 2 22  ? 12.963  -1.994  11.883  1.00 72.23 22  B 1 
ATOM 3367 N NZ    . LYS B 2 22  ? 12.125  -3.058  11.294  1.00 64.69 22  B 1 
ATOM 3368 N N     . ALA B 2 23  ? 17.433  2.585   8.780   1.00 93.80 23  B 1 
ATOM 3369 C CA    . ALA B 2 23  ? 18.162  3.031   7.597   1.00 92.92 23  B 1 
ATOM 3370 C C     . ALA B 2 23  ? 19.487  3.758   7.910   1.00 93.21 23  B 1 
ATOM 3371 O O     . ALA B 2 23  ? 20.186  4.186   6.992   1.00 90.59 23  B 1 
ATOM 3372 C CB    . ALA B 2 23  ? 17.216  3.912   6.774   1.00 91.37 23  B 1 
ATOM 3373 N N     . VAL B 2 24  ? 19.811  3.950   9.182   1.00 92.91 24  B 1 
ATOM 3374 C CA    . VAL B 2 24  ? 21.010  4.679   9.608   1.00 92.82 24  B 1 
ATOM 3375 C C     . VAL B 2 24  ? 21.908  3.734   10.408  1.00 93.23 24  B 1 
ATOM 3376 O O     . VAL B 2 24  ? 21.389  2.960   11.215  1.00 91.17 24  B 1 
ATOM 3377 C CB    . VAL B 2 24  ? 20.619  5.939   10.412  1.00 90.90 24  B 1 
ATOM 3378 C CG1   . VAL B 2 24  ? 21.808  6.688   11.009  1.00 83.02 24  B 1 
ATOM 3379 C CG2   . VAL B 2 24  ? 19.889  6.945   9.517   1.00 83.44 24  B 1 
ATOM 3380 N N     . PRO B 2 25  ? 23.251  3.805   10.260  1.00 93.14 25  B 1 
ATOM 3381 C CA    . PRO B 2 25  ? 24.188  3.032   11.070  1.00 92.60 25  B 1 
ATOM 3382 C C     . PRO B 2 25  ? 23.933  3.176   12.569  1.00 92.31 25  B 1 
ATOM 3383 O O     . PRO B 2 25  ? 23.499  4.222   13.046  1.00 90.25 25  B 1 
ATOM 3384 C CB    . PRO B 2 25  ? 25.577  3.551   10.683  1.00 91.53 25  B 1 
ATOM 3385 C CG    . PRO B 2 25  ? 25.389  4.054   9.265   1.00 89.04 25  B 1 
ATOM 3386 C CD    . PRO B 2 25  ? 23.962  4.593   9.273   1.00 92.12 25  B 1 
ATOM 3387 N N     . ALA B 2 26  ? 24.239  2.126   13.355  1.00 91.52 26  B 1 
ATOM 3388 C CA    . ALA B 2 26  ? 23.925  2.087   14.791  1.00 90.72 26  B 1 
ATOM 3389 C C     . ALA B 2 26  ? 24.533  3.251   15.598  1.00 90.74 26  B 1 
ATOM 3390 O O     . ALA B 2 26  ? 23.938  3.721   16.572  1.00 86.34 26  B 1 
ATOM 3391 C CB    . ALA B 2 26  ? 24.397  0.736   15.331  1.00 88.23 26  B 1 
ATOM 3392 N N     . ASN B 2 27  ? 25.683  3.752   15.184  1.00 90.56 27  B 1 
ATOM 3393 C CA    . ASN B 2 27  ? 26.350  4.921   15.768  1.00 89.69 27  B 1 
ATOM 3394 C C     . ASN B 2 27  ? 25.782  6.261   15.267  1.00 89.42 27  B 1 
ATOM 3395 O O     . ASN B 2 27  ? 26.127  7.328   15.805  1.00 84.56 27  B 1 
ATOM 3396 C CB    . ASN B 2 27  ? 27.865  4.800   15.519  1.00 87.55 27  B 1 
ATOM 3397 C CG    . ASN B 2 27  ? 28.237  4.858   14.043  1.00 80.48 27  B 1 
ATOM 3398 O OD1   . ASN B 2 27  ? 27.424  4.692   13.157  1.00 69.84 27  B 1 
ATOM 3399 N ND2   . ASN B 2 27  ? 29.497  5.095   13.733  1.00 72.45 27  B 1 
ATOM 3400 N N     . GLY B 2 28  ? 24.899  6.234   14.246  1.00 90.84 28  B 1 
ATOM 3401 C CA    . GLY B 2 28  ? 24.300  7.414   13.659  1.00 90.13 28  B 1 
ATOM 3402 C C     . GLY B 2 28  ? 23.329  8.116   14.606  1.00 90.16 28  B 1 
ATOM 3403 O O     . GLY B 2 28  ? 22.516  7.512   15.290  1.00 86.07 28  B 1 
ATOM 3404 N N     . LYS B 2 29  ? 23.383  9.454   14.608  1.00 90.07 29  B 1 
ATOM 3405 C CA    . LYS B 2 29  ? 22.474  10.292  15.383  1.00 89.97 29  B 1 
ATOM 3406 C C     . LYS B 2 29  ? 21.497  10.997  14.448  1.00 90.68 29  B 1 
ATOM 3407 O O     . LYS B 2 29  ? 21.894  11.554  13.430  1.00 87.12 29  B 1 
ATOM 3408 C CB    . LYS B 2 29  ? 23.246  11.286  16.255  1.00 86.85 29  B 1 
ATOM 3409 C CG    . LYS B 2 29  ? 24.085  10.573  17.336  1.00 79.77 29  B 1 
ATOM 3410 C CD    . LYS B 2 29  ? 24.859  11.577  18.203  1.00 72.62 29  B 1 
ATOM 3411 C CE    . LYS B 2 29  ? 25.736  10.827  19.201  1.00 64.83 29  B 1 
ATOM 3412 N NZ    . LYS B 2 29  ? 26.594  11.737  19.995  1.00 56.66 29  B 1 
ATOM 3413 N N     . ILE B 2 30  ? 20.210  11.003  14.820  1.00 86.15 30  B 1 
ATOM 3414 C CA    . ILE B 2 30  ? 19.152  11.663  14.057  1.00 88.47 30  B 1 
ATOM 3415 C C     . ILE B 2 30  ? 18.621  12.840  14.871  1.00 88.77 30  B 1 
ATOM 3416 O O     . ILE B 2 30  ? 18.060  12.657  15.956  1.00 85.84 30  B 1 
ATOM 3417 C CB    . ILE B 2 30  ? 18.042  10.672  13.654  1.00 87.98 30  B 1 
ATOM 3418 C CG1   . ILE B 2 30  ? 18.615  9.417   12.945  1.00 85.46 30  B 1 
ATOM 3419 C CG2   . ILE B 2 30  ? 17.031  11.387  12.743  1.00 85.25 30  B 1 
ATOM 3420 C CD1   . ILE B 2 30  ? 17.583  8.316   12.722  1.00 81.36 30  B 1 
ATOM 3421 N N     . ALA B 2 31  ? 18.799  14.042  14.335  1.00 91.73 31  B 1 
ATOM 3422 C CA    . ALA B 2 31  ? 18.298  15.264  14.938  1.00 91.27 31  B 1 
ATOM 3423 C C     . ALA B 2 31  ? 16.759  15.286  14.974  1.00 91.51 31  B 1 
ATOM 3424 O O     . ALA B 2 31  ? 16.093  14.602  14.198  1.00 89.59 31  B 1 
ATOM 3425 C CB    . ALA B 2 31  ? 18.883  16.458  14.191  1.00 88.89 31  B 1 
ATOM 3426 N N     . LYS B 2 32  ? 16.185  16.044  15.922  1.00 90.65 32  B 1 
ATOM 3427 C CA    . LYS B 2 32  ? 14.725  16.152  16.080  1.00 90.44 32  B 1 
ATOM 3428 C C     . LYS B 2 32  ? 14.076  16.794  14.852  1.00 90.98 32  B 1 
ATOM 3429 O O     . LYS B 2 32  ? 13.106  16.255  14.336  1.00 89.79 32  B 1 
ATOM 3430 C CB    . LYS B 2 32  ? 14.407  16.933  17.362  1.00 88.28 32  B 1 
ATOM 3431 C CG    . LYS B 2 32  ? 12.902  17.009  17.614  1.00 80.89 32  B 1 
ATOM 3432 C CD    . LYS B 2 32  ? 12.555  17.919  18.802  1.00 74.86 32  B 1 
ATOM 3433 C CE    . LYS B 2 32  ? 11.041  18.101  18.804  1.00 64.07 32  B 1 
ATOM 3434 N NZ    . LYS B 2 32  ? 10.578  19.249  19.595  1.00 57.26 32  B 1 
ATOM 3435 N N     . ASP B 2 33  ? 14.652  17.874  14.361  1.00 93.11 33  B 1 
ATOM 3436 C CA    . ASP B 2 33  ? 14.235  18.591  13.163  1.00 93.04 33  B 1 
ATOM 3437 C C     . ASP B 2 33  ? 14.241  17.695  11.916  1.00 94.01 33  B 1 
ATOM 3438 O O     . ASP B 2 33  ? 13.306  17.726  11.125  1.00 92.65 33  B 1 
ATOM 3439 C CB    . ASP B 2 33  ? 15.151  19.814  12.970  1.00 90.93 33  B 1 
ATOM 3440 C CG    . ASP B 2 33  ? 16.627  19.451  12.744  1.00 84.62 33  B 1 
ATOM 3441 O OD1   . ASP B 2 33  ? 17.072  18.403  13.253  1.00 72.53 33  B 1 
ATOM 3442 O OD2   . ASP B 2 33  ? 17.318  20.177  12.012  1.00 76.39 33  B 1 
ATOM 3443 N N     . ALA B 2 34  ? 15.225  16.794  11.763  1.00 93.81 34  B 1 
ATOM 3444 C CA    . ALA B 2 34  ? 15.261  15.829  10.673  1.00 93.75 34  B 1 
ATOM 3445 C C     . ALA B 2 34  ? 14.083  14.837  10.729  1.00 94.23 34  B 1 
ATOM 3446 O O     . ALA B 2 34  ? 13.526  14.483  9.693   1.00 93.15 34  B 1 
ATOM 3447 C CB    . ALA B 2 34  ? 16.605  15.091  10.700  1.00 92.96 34  B 1 
ATOM 3448 N N     . LYS B 2 35  ? 13.669  14.400  11.934  1.00 93.66 35  B 1 
ATOM 3449 C CA    . LYS B 2 35  ? 12.497  13.529  12.110  1.00 93.72 35  B 1 
ATOM 3450 C C     . LYS B 2 35  ? 11.199  14.245  11.756  1.00 94.17 35  B 1 
ATOM 3451 O O     . LYS B 2 35  ? 10.348  13.656  11.100  1.00 93.04 35  B 1 
ATOM 3452 C CB    . LYS B 2 35  ? 12.419  13.003  13.549  1.00 92.73 35  B 1 
ATOM 3453 C CG    . LYS B 2 35  ? 13.577  12.065  13.894  1.00 89.99 35  B 1 
ATOM 3454 C CD    . LYS B 2 35  ? 13.559  11.749  15.385  1.00 87.58 35  B 1 
ATOM 3455 C CE    . LYS B 2 35  ? 14.781  10.910  15.722  1.00 82.34 35  B 1 
ATOM 3456 N NZ    . LYS B 2 35  ? 14.961  10.780  17.177  1.00 75.89 35  B 1 
ATOM 3457 N N     . GLU B 2 36  ? 11.047  15.484  12.166  1.00 94.10 36  B 1 
ATOM 3458 C CA    . GLU B 2 36  ? 9.874   16.307  11.880  1.00 93.90 36  B 1 
ATOM 3459 C C     . GLU B 2 36  ? 9.775   16.622  10.381  1.00 94.59 36  B 1 
ATOM 3460 O O     . GLU B 2 36  ? 8.728   16.403  9.775   1.00 93.86 36  B 1 
ATOM 3461 C CB    . GLU B 2 36  ? 9.926   17.582  12.750  1.00 92.94 36  B 1 
ATOM 3462 C CG    . GLU B 2 36  ? 9.693   17.253  14.231  1.00 89.91 36  B 1 
ATOM 3463 C CD    . GLU B 2 36  ? 9.940   18.404  15.223  1.00 87.77 36  B 1 
ATOM 3464 O OE1   . GLU B 2 36  ? 9.517   18.260  16.397  1.00 83.66 36  B 1 
ATOM 3465 O OE2   . GLU B 2 36  ? 10.620  19.386  14.889  1.00 82.16 36  B 1 
ATOM 3466 N N     . THR B 2 37  ? 10.881  16.996  9.740   1.00 94.58 37  B 1 
ATOM 3467 C CA    . THR B 2 37  ? 10.913  17.227  8.291   1.00 94.48 37  B 1 
ATOM 3468 C C     . THR B 2 37  ? 10.569  15.962  7.501   1.00 94.94 37  B 1 
ATOM 3469 O O     . THR B 2 37  ? 9.762   16.016  6.582   1.00 94.26 37  B 1 
ATOM 3470 C CB    . THR B 2 37  ? 12.287  17.758  7.849   1.00 93.74 37  B 1 
ATOM 3471 O OG1   . THR B 2 37  ? 12.645  18.903  8.589   1.00 87.00 37  B 1 
ATOM 3472 C CG2   . THR B 2 37  ? 12.295  18.174  6.375   1.00 85.69 37  B 1 
ATOM 3473 N N     . LEU B 2 38  ? 11.124  14.794  7.872   1.00 95.60 38  B 1 
ATOM 3474 C CA    . LEU B 2 38  ? 10.791  13.548  7.181   1.00 95.95 38  B 1 
ATOM 3475 C C     . LEU B 2 38  ? 9.350   13.106  7.442   1.00 96.01 38  B 1 
ATOM 3476 O O     . LEU B 2 38  ? 8.708   12.551  6.550   1.00 95.07 38  B 1 
ATOM 3477 C CB    . LEU B 2 38  ? 11.801  12.454  7.549   1.00 95.35 38  B 1 
ATOM 3478 C CG    . LEU B 2 38  ? 11.677  11.206  6.630   1.00 93.81 38  B 1 
ATOM 3479 C CD1   . LEU B 2 38  ? 12.038  11.505  5.179   1.00 88.15 38  B 1 
ATOM 3480 C CD2   . LEU B 2 38  ? 12.615  10.110  7.105   1.00 87.38 38  B 1 
ATOM 3481 N N     . GLN B 2 39  ? 8.795   13.372  8.627   1.00 95.29 39  B 1 
ATOM 3482 C CA    . GLN B 2 39  ? 7.390   13.129  8.938   1.00 95.26 39  B 1 
ATOM 3483 C C     . GLN B 2 39  ? 6.466   13.897  7.981   1.00 95.24 39  B 1 
ATOM 3484 O O     . GLN B 2 39  ? 5.524   13.304  7.445   1.00 94.38 39  B 1 
ATOM 3485 C CB    . GLN B 2 39  ? 7.129   13.522  10.397  1.00 94.43 39  B 1 
ATOM 3486 C CG    . GLN B 2 39  ? 5.692   13.271  10.854  1.00 92.27 39  B 1 
ATOM 3487 C CD    . GLN B 2 39  ? 5.388   13.895  12.218  1.00 91.76 39  B 1 
ATOM 3488 O OE1   . GLN B 2 39  ? 5.949   14.901  12.626  1.00 86.57 39  B 1 
ATOM 3489 N NE2   . GLN B 2 39  ? 4.472   13.336  12.972  1.00 85.06 39  B 1 
ATOM 3490 N N     . GLU B 2 40  ? 6.749   15.158  7.725   1.00 95.01 40  B 1 
ATOM 3491 C CA    . GLU B 2 40  ? 6.036   15.962  6.738   1.00 94.79 40  B 1 
ATOM 3492 C C     . GLU B 2 40  ? 6.210   15.404  5.322   1.00 95.08 40  B 1 
ATOM 3493 O O     . GLU B 2 40  ? 5.219   15.185  4.623   1.00 93.86 40  B 1 
ATOM 3494 C CB    . GLU B 2 40  ? 6.480   17.434  6.787   1.00 93.41 40  B 1 
ATOM 3495 C CG    . GLU B 2 40  ? 6.045   18.160  8.061   1.00 86.08 40  B 1 
ATOM 3496 C CD    . GLU B 2 40  ? 6.345   19.668  8.067   1.00 82.93 40  B 1 
ATOM 3497 O OE1   . GLU B 2 40  ? 6.562   20.211  9.169   1.00 78.40 40  B 1 
ATOM 3498 O OE2   . GLU B 2 40  ? 6.317   20.303  6.991   1.00 77.92 40  B 1 
ATOM 3499 N N     . CYS B 2 41  ? 7.445   15.084  4.917   1.00 95.26 41  B 1 
ATOM 3500 C CA    . CYS B 2 41  ? 7.755   14.552  3.593   1.00 95.14 41  B 1 
ATOM 3501 C C     . CYS B 2 41  ? 7.020   13.240  3.288   1.00 95.22 41  B 1 
ATOM 3502 O O     . CYS B 2 41  ? 6.416   13.104  2.227   1.00 94.52 41  B 1 
ATOM 3503 C CB    . CYS B 2 41  ? 9.262   14.359  3.456   1.00 94.63 41  B 1 
ATOM 3504 S SG    . CYS B 2 41  ? 10.120  15.968  3.361   1.00 91.90 41  B 1 
ATOM 3505 N N     . VAL B 2 42  ? 7.025   12.269  4.211   1.00 96.13 42  B 1 
ATOM 3506 C CA    . VAL B 2 42  ? 6.347   10.976  4.019   1.00 96.03 42  B 1 
ATOM 3507 C C     . VAL B 2 42  ? 4.826   11.148  3.966   1.00 96.27 42  B 1 
ATOM 3508 O O     . VAL B 2 42  ? 4.150   10.516  3.157   1.00 95.27 42  B 1 
ATOM 3509 C CB    . VAL B 2 42  ? 6.767   9.976   5.114   1.00 95.19 42  B 1 
ATOM 3510 C CG1   . VAL B 2 42  ? 5.965   8.674   5.063   1.00 88.91 42  B 1 
ATOM 3511 C CG2   . VAL B 2 42  ? 8.239   9.597   4.963   1.00 88.05 42  B 1 
ATOM 3512 N N     . SER B 2 43  ? 4.266   12.024  4.788   1.00 94.86 43  B 1 
ATOM 3513 C CA    . SER B 2 43  ? 2.828   12.322  4.765   1.00 94.34 43  B 1 
ATOM 3514 C C     . SER B 2 43  ? 2.399   13.019  3.471   1.00 94.58 43  B 1 
ATOM 3515 O O     . SER B 2 43  ? 1.316   12.752  2.940   1.00 93.24 43  B 1 
ATOM 3516 C CB    . SER B 2 43  ? 2.462   13.179  5.976   1.00 93.16 43  B 1 
ATOM 3517 O OG    . SER B 2 43  ? 2.863   12.528  7.164   1.00 84.67 43  B 1 
ATOM 3518 N N     . GLU B 2 44  ? 3.259   13.857  2.921   1.00 94.35 44  B 1 
ATOM 3519 C CA    . GLU B 2 44  ? 3.052   14.484  1.626   1.00 94.03 44  B 1 
ATOM 3520 C C     . GLU B 2 44  ? 3.187   13.483  0.477   1.00 94.68 44  B 1 
ATOM 3521 O O     . GLU B 2 44  ? 2.362   13.505  -0.429  1.00 93.44 44  B 1 
ATOM 3522 C CB    . GLU B 2 44  ? 4.013   15.673  1.476   1.00 92.73 44  B 1 
ATOM 3523 C CG    . GLU B 2 44  ? 3.607   16.627  0.339   1.00 84.78 44  B 1 
ATOM 3524 C CD    . GLU B 2 44  ? 2.272   17.369  0.587   1.00 84.68 44  B 1 
ATOM 3525 O OE1   . GLU B 2 44  ? 1.574   17.681  -0.393  1.00 79.08 44  B 1 
ATOM 3526 O OE2   . GLU B 2 44  ? 1.930   17.702  1.742   1.00 78.43 44  B 1 
ATOM 3527 N N     . PHE B 2 45  ? 4.128   12.542  0.549   1.00 95.16 45  B 1 
ATOM 3528 C CA    . PHE B 2 45  ? 4.284   11.458  -0.425  1.00 95.46 45  B 1 
ATOM 3529 C C     . PHE B 2 45  ? 3.013   10.598  -0.520  1.00 95.52 45  B 1 
ATOM 3530 O O     . PHE B 2 45  ? 2.479   10.404  -1.615  1.00 94.78 45  B 1 
ATOM 3531 C CB    . PHE B 2 45  ? 5.497   10.598  -0.054  1.00 95.17 45  B 1 
ATOM 3532 C CG    . PHE B 2 45  ? 5.636   9.359   -0.914  1.00 94.64 45  B 1 
ATOM 3533 C CD1   . PHE B 2 45  ? 5.245   8.097   -0.424  1.00 91.89 45  B 1 
ATOM 3534 C CD2   . PHE B 2 45  ? 6.134   9.458   -2.220  1.00 92.20 45  B 1 
ATOM 3535 C CE1   . PHE B 2 45  ? 5.358   6.954   -1.227  1.00 90.89 45  B 1 
ATOM 3536 C CE2   . PHE B 2 45  ? 6.252   8.313   -3.033  1.00 91.09 45  B 1 
ATOM 3537 C CZ    . PHE B 2 45  ? 5.868   7.058   -2.537  1.00 91.51 45  B 1 
ATOM 3538 N N     . ILE B 2 46  ? 2.458   10.155  0.614   1.00 96.14 46  B 1 
ATOM 3539 C CA    . ILE B 2 46  ? 1.182   9.427   0.639   1.00 96.02 46  B 1 
ATOM 3540 C C     . ILE B 2 46  ? 0.078   10.250  -0.025  1.00 96.11 46  B 1 
ATOM 3541 O O     . ILE B 2 46  ? -0.697  9.740   -0.836  1.00 95.28 46  B 1 
ATOM 3542 C CB    . ILE B 2 46  ? 0.804   9.057   2.098   1.00 95.79 46  B 1 
ATOM 3543 C CG1   . ILE B 2 46  ? 1.799   8.018   2.650   1.00 94.78 46  B 1 
ATOM 3544 C CG2   . ILE B 2 46  ? -0.638  8.517   2.191   1.00 94.30 46  B 1 
ATOM 3545 C CD1   . ILE B 2 46  ? 1.712   7.827   4.161   1.00 91.13 46  B 1 
ATOM 3546 N N     . SER B 2 47  ? 0.001   11.535  0.289   1.00 95.74 47  B 1 
ATOM 3547 C CA    . SER B 2 47  ? -1.008  12.427  -0.284  1.00 95.14 47  B 1 
ATOM 3548 C C     . SER B 2 47  ? -0.836  12.626  -1.796  1.00 95.21 47  B 1 
ATOM 3549 O O     . SER B 2 47  ? -1.836  12.739  -2.509  1.00 94.41 47  B 1 
ATOM 3550 C CB    . SER B 2 47  ? -0.954  13.791  0.401   1.00 93.90 47  B 1 
ATOM 3551 O OG    . SER B 2 47  ? -1.221  13.687  1.779   1.00 83.35 47  B 1 
ATOM 3552 N N     . PHE B 2 48  ? 0.395   12.666  -2.289  1.00 95.19 48  B 1 
ATOM 3553 C CA    . PHE B 2 48  ? 0.738   12.816  -3.696  1.00 95.00 48  B 1 
ATOM 3554 C C     . PHE B 2 48  ? 0.335   11.594  -4.517  1.00 95.20 48  B 1 
ATOM 3555 O O     . PHE B 2 48  ? -0.479  11.718  -5.445  1.00 94.30 48  B 1 
ATOM 3556 C CB    . PHE B 2 48  ? 2.243   13.115  -3.802  1.00 94.44 48  B 1 
ATOM 3557 C CG    . PHE B 2 48  ? 2.753   13.348  -5.214  1.00 93.79 48  B 1 
ATOM 3558 C CD1   . PHE B 2 48  ? 3.927   12.718  -5.654  1.00 90.59 48  B 1 
ATOM 3559 C CD2   . PHE B 2 48  ? 2.090   14.239  -6.073  1.00 90.68 48  B 1 
ATOM 3560 C CE1   . PHE B 2 48  ? 4.447   12.984  -6.926  1.00 89.24 48  B 1 
ATOM 3561 C CE2   . PHE B 2 48  ? 2.593   14.503  -7.358  1.00 89.07 48  B 1 
ATOM 3562 C CZ    . PHE B 2 48  ? 3.781   13.883  -7.786  1.00 90.06 48  B 1 
ATOM 3563 N N     . VAL B 2 49  ? 0.780   10.406  -4.104  1.00 95.85 49  B 1 
ATOM 3564 C CA    . VAL B 2 49  ? 0.429   9.133   -4.753  1.00 95.77 49  B 1 
ATOM 3565 C C     . VAL B 2 49  ? -1.085  8.889   -4.705  1.00 95.86 49  B 1 
ATOM 3566 O O     . VAL B 2 49  ? -1.704  8.582   -5.720  1.00 94.88 49  B 1 
ATOM 3567 C CB    . VAL B 2 49  ? 1.201   7.966   -4.107  1.00 95.19 49  B 1 
ATOM 3568 C CG1   . VAL B 2 49  ? 0.794   6.610   -4.685  1.00 92.39 49  B 1 
ATOM 3569 C CG2   . VAL B 2 49  ? 2.707   8.121   -4.330  1.00 92.44 49  B 1 
ATOM 3570 N N     . THR B 2 50  ? -1.719  9.093   -3.543  1.00 96.53 50  B 1 
ATOM 3571 C CA    . THR B 2 50  ? -3.176  8.926   -3.399  1.00 96.45 50  B 1 
ATOM 3572 C C     . THR B 2 50  ? -3.965  9.896   -4.274  1.00 96.47 50  B 1 
ATOM 3573 O O     . THR B 2 50  ? -5.011  9.531   -4.803  1.00 95.40 50  B 1 
ATOM 3574 C CB    . THR B 2 50  ? -3.615  9.104   -1.934  1.00 95.85 50  B 1 
ATOM 3575 O OG1   . THR B 2 50  ? -2.919  8.235   -1.080  1.00 91.19 50  B 1 
ATOM 3576 C CG2   . THR B 2 50  ? -5.098  8.799   -1.717  1.00 88.91 50  B 1 
ATOM 3577 N N     . SER B 2 51  ? -3.488  11.119  -4.460  1.00 95.90 51  B 1 
ATOM 3578 C CA    . SER B 2 51  ? -4.145  12.094  -5.334  1.00 95.34 51  B 1 
ATOM 3579 C C     . SER B 2 51  ? -4.128  11.652  -6.795  1.00 95.20 51  B 1 
ATOM 3580 O O     . SER B 2 51  ? -5.139  11.824  -7.477  1.00 94.15 51  B 1 
ATOM 3581 C CB    . SER B 2 51  ? -3.492  13.473  -5.203  1.00 94.46 51  B 1 
ATOM 3582 O OG    . SER B 2 51  ? -4.170  14.415  -6.031  1.00 85.17 51  B 1 
ATOM 3583 N N     . GLU B 2 52  ? -3.030  11.088  -7.273  1.00 95.36 52  B 1 
ATOM 3584 C CA    . GLU B 2 52  ? -2.918  10.609  -8.651  1.00 94.91 52  B 1 
ATOM 3585 C C     . GLU B 2 52  ? -3.752  9.342   -8.879  1.00 95.23 52  B 1 
ATOM 3586 O O     . GLU B 2 52  ? -4.505  9.255   -9.851  1.00 94.13 52  B 1 
ATOM 3587 C CB    . GLU B 2 52  ? -1.433  10.412  -8.992  1.00 93.93 52  B 1 
ATOM 3588 C CG    . GLU B 2 52  ? -1.191  10.236  -10.502 1.00 88.98 52  B 1 
ATOM 3589 C CD    . GLU B 2 52  ? -1.660  11.449  -11.336 1.00 89.46 52  B 1 
ATOM 3590 O OE1   . GLU B 2 52  ? -2.129  11.259  -12.471 1.00 83.75 52  B 1 
ATOM 3591 O OE2   . GLU B 2 52  ? -1.596  12.603  -10.866 1.00 83.56 52  B 1 
ATOM 3592 N N     . ALA B 2 53  ? -3.716  8.397   -7.930  1.00 95.70 53  B 1 
ATOM 3593 C CA    . ALA B 2 53  ? -4.577  7.220   -7.962  1.00 95.75 53  B 1 
ATOM 3594 C C     . ALA B 2 53  ? -6.072  7.591   -7.943  1.00 95.86 53  B 1 
ATOM 3595 O O     . ALA B 2 53  ? -6.877  7.016   -8.682  1.00 94.62 53  B 1 
ATOM 3596 C CB    . ALA B 2 53  ? -4.217  6.332   -6.763  1.00 95.55 53  B 1 
ATOM 3597 N N     . SER B 2 54  ? -6.459  8.596   -7.155  1.00 96.13 54  B 1 
ATOM 3598 C CA    . SER B 2 54  ? -7.827  9.110   -7.125  1.00 95.70 54  B 1 
ATOM 3599 C C     . SER B 2 54  ? -8.256  9.702   -8.468  1.00 95.56 54  B 1 
ATOM 3600 O O     . SER B 2 54  ? -9.390  9.487   -8.890  1.00 94.48 54  B 1 
ATOM 3601 C CB    . SER B 2 54  ? -7.979  10.159  -6.022  1.00 94.81 54  B 1 
ATOM 3602 O OG    . SER B 2 54  ? -9.320  10.630  -5.948  1.00 87.40 54  B 1 
ATOM 3603 N N     . ASP B 2 55  ? -7.368  10.411  -9.149  1.00 94.97 55  B 1 
ATOM 3604 C CA    . ASP B 2 55  ? -7.661  10.962  -10.476 1.00 94.10 55  B 1 
ATOM 3605 C C     . ASP B 2 55  ? -7.860  9.872   -11.520 1.00 94.42 55  B 1 
ATOM 3606 O O     . ASP B 2 55  ? -8.793  9.953   -12.320 1.00 92.88 55  B 1 
ATOM 3607 C CB    . ASP B 2 55  ? -6.531  11.882  -10.930 1.00 92.79 55  B 1 
ATOM 3608 C CG    . ASP B 2 55  ? -6.575  13.255  -10.285 1.00 87.77 55  B 1 
ATOM 3609 O OD1   . ASP B 2 55  ? -7.548  13.585  -9.577  1.00 81.41 55  B 1 
ATOM 3610 O OD2   . ASP B 2 55  ? -5.672  14.072  -10.557 1.00 81.27 55  B 1 
ATOM 3611 N N     . LYS B 2 56  ? -7.034  8.821   -11.486 1.00 94.64 56  B 1 
ATOM 3612 C CA    . LYS B 2 56  ? -7.213  7.641   -12.329 1.00 94.54 56  B 1 
ATOM 3613 C C     . LYS B 2 56  ? -8.589  7.002   -12.084 1.00 94.93 56  B 1 
ATOM 3614 O O     . LYS B 2 56  ? -9.348  6.815   -13.031 1.00 93.79 56  B 1 
ATOM 3615 C CB    . LYS B 2 56  ? -6.086  6.638   -12.074 1.00 93.62 56  B 1 
ATOM 3616 C CG    . LYS B 2 56  ? -6.177  5.424   -13.013 1.00 90.84 56  B 1 
ATOM 3617 C CD    . LYS B 2 56  ? -5.285  4.279   -12.543 1.00 85.95 56  B 1 
ATOM 3618 C CE    . LYS B 2 56  ? -5.501  3.048   -13.418 1.00 80.99 56  B 1 
ATOM 3619 N NZ    . LYS B 2 56  ? -4.975  1.816   -12.784 1.00 74.11 56  B 1 
ATOM 3620 N N     . CYS B 2 57  ? -8.946  6.760   -10.829 1.00 95.13 57  B 1 
ATOM 3621 C CA    . CYS B 2 57  ? -10.248 6.192   -10.481 1.00 95.01 57  B 1 
ATOM 3622 C C     . CYS B 2 57  ? -11.419 7.053   -10.981 1.00 95.02 57  B 1 
ATOM 3623 O O     . CYS B 2 57  ? -12.406 6.517   -11.469 1.00 93.65 57  B 1 
ATOM 3624 C CB    . CYS B 2 57  ? -10.341 6.022   -8.966  1.00 94.78 57  B 1 
ATOM 3625 S SG    . CYS B 2 57  ? -9.221  4.706   -8.405  1.00 89.45 57  B 1 
ATOM 3626 N N     . GLN B 2 58  ? -11.319 8.379   -10.891 1.00 95.05 58  B 1 
ATOM 3627 C CA    . GLN B 2 58  ? -12.348 9.283   -11.395 1.00 94.42 58  B 1 
ATOM 3628 C C     . GLN B 2 58  ? -12.470 9.230   -12.924 1.00 94.82 58  B 1 
ATOM 3629 O O     . GLN B 2 58  ? -13.584 9.153   -13.436 1.00 93.44 58  B 1 
ATOM 3630 C CB    . GLN B 2 58  ? -12.059 10.716  -10.945 1.00 93.47 58  B 1 
ATOM 3631 C CG    . GLN B 2 58  ? -12.366 10.929  -9.457  1.00 85.38 58  B 1 
ATOM 3632 C CD    . GLN B 2 58  ? -12.028 12.343  -8.978  1.00 82.34 58  B 1 
ATOM 3633 O OE1   . GLN B 2 58  ? -11.791 13.260  -9.748  1.00 73.19 58  B 1 
ATOM 3634 N NE2   . GLN B 2 58  ? -12.023 12.574  -7.685  1.00 69.86 58  B 1 
ATOM 3635 N N     . LYS B 2 59  ? -11.355 9.201   -13.656 1.00 94.46 59  B 1 
ATOM 3636 C CA    . LYS B 2 59  ? -11.348 9.048   -15.124 1.00 94.11 59  B 1 
ATOM 3637 C C     . LYS B 2 59  ? -12.002 7.730   -15.556 1.00 94.60 59  B 1 
ATOM 3638 O O     . LYS B 2 59  ? -12.778 7.712   -16.500 1.00 92.38 59  B 1 
ATOM 3639 C CB    . LYS B 2 59  ? -9.914  9.133   -15.650 1.00 92.72 59  B 1 
ATOM 3640 C CG    . LYS B 2 59  ? -9.332  10.554  -15.591 1.00 83.19 59  B 1 
ATOM 3641 C CD    . LYS B 2 59  ? -7.858  10.534  -16.010 1.00 79.00 59  B 1 
ATOM 3642 C CE    . LYS B 2 59  ? -7.221  11.925  -15.915 1.00 68.62 59  B 1 
ATOM 3643 N NZ    . LYS B 2 59  ? -5.801  11.899  -16.334 1.00 61.43 59  B 1 
ATOM 3644 N N     . GLU B 2 60  ? -11.747 6.650   -14.816 1.00 94.14 60  B 1 
ATOM 3645 C CA    . GLU B 2 60  ? -12.326 5.322   -15.050 1.00 94.23 60  B 1 
ATOM 3646 C C     . GLU B 2 60  ? -13.729 5.142   -14.434 1.00 94.01 60  B 1 
ATOM 3647 O O     . GLU B 2 60  ? -14.285 4.042   -14.438 1.00 91.49 60  B 1 
ATOM 3648 C CB    . GLU B 2 60  ? -11.346 4.260   -14.538 1.00 93.93 60  B 1 
ATOM 3649 C CG    . GLU B 2 60  ? -10.026 4.232   -15.332 1.00 91.76 60  B 1 
ATOM 3650 C CD    . GLU B 2 60  ? -8.974  3.300   -14.721 1.00 90.17 60  B 1 
ATOM 3651 O OE1   . GLU B 2 60  ? -7.810  3.364   -15.149 1.00 86.10 60  B 1 
ATOM 3652 O OE2   . GLU B 2 60  ? -9.311  2.548   -13.776 1.00 84.76 60  B 1 
ATOM 3653 N N     . LYS B 2 61  ? -14.337 6.199   -13.887 1.00 92.15 61  B 1 
ATOM 3654 C CA    . LYS B 2 61  ? -15.654 6.194   -13.226 1.00 92.07 61  B 1 
ATOM 3655 C C     . LYS B 2 61  ? -15.762 5.198   -12.055 1.00 92.12 61  B 1 
ATOM 3656 O O     . LYS B 2 61  ? -16.864 4.768   -11.695 1.00 88.37 61  B 1 
ATOM 3657 C CB    . LYS B 2 61  ? -16.785 6.025   -14.250 1.00 90.70 61  B 1 
ATOM 3658 C CG    . LYS B 2 61  ? -16.759 7.086   -15.370 1.00 84.73 61  B 1 
ATOM 3659 C CD    . LYS B 2 61  ? -17.891 6.807   -16.377 1.00 75.50 61  B 1 
ATOM 3660 C CE    . LYS B 2 61  ? -17.848 7.830   -17.510 1.00 66.99 61  B 1 
ATOM 3661 N NZ    . LYS B 2 61  ? -18.850 7.531   -18.560 1.00 57.89 61  B 1 
ATOM 3662 N N     . ARG B 2 62  ? -14.640 4.842   -11.413 1.00 91.30 62  B 1 
ATOM 3663 C CA    . ARG B 2 62  ? -14.587 3.998   -10.220 1.00 91.50 62  B 1 
ATOM 3664 C C     . ARG B 2 62  ? -14.618 4.846   -8.950  1.00 91.24 62  B 1 
ATOM 3665 O O     . ARG B 2 62  ? -14.167 5.981   -8.935  1.00 87.73 62  B 1 
ATOM 3666 C CB    . ARG B 2 62  ? -13.365 3.071   -10.270 1.00 90.90 62  B 1 
ATOM 3667 C CG    . ARG B 2 62  ? -13.496 2.034   -11.397 1.00 88.23 62  B 1 
ATOM 3668 C CD    . ARG B 2 62  ? -12.393 0.957   -11.378 1.00 88.18 62  B 1 
ATOM 3669 N NE    . ARG B 2 62  ? -11.088 1.519   -11.712 1.00 84.85 62  B 1 
ATOM 3670 C CZ    . ARG B 2 62  ? -10.044 1.742   -10.905 1.00 85.89 62  B 1 
ATOM 3671 N NH1   . ARG B 2 62  ? -10.045 1.455   -9.626  1.00 78.32 62  B 1 
ATOM 3672 N NH2   . ARG B 2 62  ? -8.960  2.261   -11.389 1.00 80.69 62  B 1 
ATOM 3673 N N     . LYS B 2 63  ? -15.163 4.285   -7.855  1.00 89.66 63  B 1 
ATOM 3674 C CA    . LYS B 2 63  ? -15.294 4.967   -6.553  1.00 88.42 63  B 1 
ATOM 3675 C C     . LYS B 2 63  ? -14.342 4.442   -5.484  1.00 88.67 63  B 1 
ATOM 3676 O O     . LYS B 2 63  ? -14.269 5.004   -4.391  1.00 85.01 63  B 1 
ATOM 3677 C CB    . LYS B 2 63  ? -16.742 4.889   -6.058  1.00 86.50 63  B 1 
ATOM 3678 C CG    . LYS B 2 63  ? -17.725 5.618   -6.991  1.00 82.29 63  B 1 
ATOM 3679 C CD    . LYS B 2 63  ? -19.122 5.612   -6.393  1.00 75.42 63  B 1 
ATOM 3680 C CE    . LYS B 2 63  ? -20.087 6.353   -7.322  1.00 69.31 63  B 1 
ATOM 3681 N NZ    . LYS B 2 63  ? -21.461 6.404   -6.781  1.00 61.95 63  B 1 
ATOM 3682 N N     . THR B 2 64  ? -13.641 3.348   -5.766  1.00 89.67 64  B 1 
ATOM 3683 C CA    . THR B 2 64  ? -12.747 2.670   -4.831  1.00 90.21 64  B 1 
ATOM 3684 C C     . THR B 2 64  ? -11.345 2.667   -5.416  1.00 91.32 64  B 1 
ATOM 3685 O O     . THR B 2 64  ? -11.171 2.216   -6.547  1.00 89.31 64  B 1 
ATOM 3686 C CB    . THR B 2 64  ? -13.220 1.234   -4.560  1.00 87.48 64  B 1 
ATOM 3687 O OG1   . THR B 2 64  ? -14.577 1.246   -4.158  1.00 82.07 64  B 1 
ATOM 3688 C CG2   . THR B 2 64  ? -12.427 0.565   -3.437  1.00 81.24 64  B 1 
ATOM 3689 N N     . ILE B 2 65  ? -10.385 3.172   -4.646  1.00 92.14 65  B 1 
ATOM 3690 C CA    . ILE B 2 65  ? -8.960  3.049   -4.944  1.00 93.07 65  B 1 
ATOM 3691 C C     . ILE B 2 65  ? -8.519  1.656   -4.484  1.00 92.73 65  B 1 
ATOM 3692 O O     . ILE B 2 65  ? -8.805  1.276   -3.349  1.00 90.99 65  B 1 
ATOM 3693 C CB    . ILE B 2 65  ? -8.148  4.171   -4.258  1.00 93.83 65  B 1 
ATOM 3694 C CG1   . ILE B 2 65  ? -8.651  5.565   -4.690  1.00 92.37 65  B 1 
ATOM 3695 C CG2   . ILE B 2 65  ? -6.651  4.011   -4.567  1.00 92.15 65  B 1 
ATOM 3696 C CD1   . ILE B 2 65  ? -7.997  6.735   -3.940  1.00 90.44 65  B 1 
ATOM 3697 N N     . ASN B 2 66  ? -7.854  0.896   -5.349  1.00 92.32 66  B 1 
ATOM 3698 C CA    . ASN B 2 66  ? -7.268  -0.404  -5.046  1.00 91.67 66  B 1 
ATOM 3699 C C     . ASN B 2 66  ? -5.730  -0.337  -5.044  1.00 92.65 66  B 1 
ATOM 3700 O O     . ASN B 2 66  ? -5.141  0.731   -5.248  1.00 91.94 66  B 1 
ATOM 3701 C CB    . ASN B 2 66  ? -7.872  -1.460  -6.006  1.00 89.10 66  B 1 
ATOM 3702 C CG    . ASN B 2 66  ? -7.467  -1.263  -7.455  1.00 85.97 66  B 1 
ATOM 3703 O OD1   . ASN B 2 66  ? -6.592  -0.486  -7.768  1.00 76.58 66  B 1 
ATOM 3704 N ND2   . ASN B 2 66  ? -8.079  -1.969  -8.376  1.00 78.16 66  B 1 
ATOM 3705 N N     . GLY B 2 67  ? -5.081  -1.469  -4.758  1.00 92.99 67  B 1 
ATOM 3706 C CA    . GLY B 2 67  ? -3.620  -1.556  -4.765  1.00 93.00 67  B 1 
ATOM 3707 C C     . GLY B 2 67  ? -3.008  -1.245  -6.127  1.00 93.94 67  B 1 
ATOM 3708 O O     . GLY B 2 67  ? -2.045  -0.480  -6.193  1.00 93.14 67  B 1 
ATOM 3709 N N     . ASP B 2 68  ? -3.628  -1.731  -7.206  1.00 93.08 68  B 1 
ATOM 3710 C CA    . ASP B 2 68  ? -3.126  -1.510  -8.563  1.00 92.76 68  B 1 
ATOM 3711 C C     . ASP B 2 68  ? -3.187  -0.035  -8.978  1.00 93.96 68  B 1 
ATOM 3712 O O     . ASP B 2 68  ? -2.310  0.450   -9.686  1.00 93.20 68  B 1 
ATOM 3713 C CB    . ASP B 2 68  ? -3.933  -2.356  -9.560  1.00 90.76 68  B 1 
ATOM 3714 C CG    . ASP B 2 68  ? -3.941  -3.829  -9.181  1.00 85.14 68  B 1 
ATOM 3715 O OD1   . ASP B 2 68  ? -2.893  -4.317  -8.728  1.00 79.33 68  B 1 
ATOM 3716 O OD2   . ASP B 2 68  ? -5.050  -4.413  -9.263  1.00 77.20 68  B 1 
ATOM 3717 N N     . ASP B 2 69  ? -4.180  0.706   -8.485  1.00 93.42 69  B 1 
ATOM 3718 C CA    . ASP B 2 69  ? -4.251  2.146   -8.701  1.00 94.28 69  B 1 
ATOM 3719 C C     . ASP B 2 69  ? -3.081  2.889   -8.044  1.00 95.07 69  B 1 
ATOM 3720 O O     . ASP B 2 69  ? -2.559  3.847   -8.612  1.00 94.39 69  B 1 
ATOM 3721 C CB    . ASP B 2 69  ? -5.561  2.720   -8.150  1.00 94.29 69  B 1 
ATOM 3722 C CG    . ASP B 2 69  ? -6.803  2.223   -8.875  1.00 92.85 69  B 1 
ATOM 3723 O OD1   . ASP B 2 69  ? -6.775  2.102   -10.119 1.00 88.87 69  B 1 
ATOM 3724 O OD2   . ASP B 2 69  ? -7.847  2.027   -8.225  1.00 89.38 69  B 1 
ATOM 3725 N N     . LEU B 2 70  ? -2.675  2.438   -6.849  1.00 95.39 70  B 1 
ATOM 3726 C CA    . LEU B 2 70  ? -1.531  3.005   -6.140  1.00 95.93 70  B 1 
ATOM 3727 C C     . LEU B 2 70  ? -0.214  2.654   -6.845  1.00 96.04 70  B 1 
ATOM 3728 O O     . LEU B 2 70  ? 0.595   3.547   -7.071  1.00 95.05 70  B 1 
ATOM 3729 C CB    . LEU B 2 70  ? -1.509  2.521   -4.676  1.00 95.98 70  B 1 
ATOM 3730 C CG    . LEU B 2 70  ? -2.684  3.020   -3.815  1.00 95.25 70  B 1 
ATOM 3731 C CD1   . LEU B 2 70  ? -2.636  2.358   -2.441  1.00 93.14 70  B 1 
ATOM 3732 C CD2   . LEU B 2 70  ? -2.637  4.535   -3.600  1.00 92.91 70  B 1 
ATOM 3733 N N     . LEU B 2 71  ? -0.033  1.396   -7.241  1.00 95.49 71  B 1 
ATOM 3734 C CA    . LEU B 2 71  ? 1.157   0.962   -7.974  1.00 95.11 71  B 1 
ATOM 3735 C C     . LEU B 2 71  ? 1.282   1.686   -9.327  1.00 95.11 71  B 1 
ATOM 3736 O O     . LEU B 2 71  ? 2.352   2.190   -9.662  1.00 94.07 71  B 1 
ATOM 3737 C CB    . LEU B 2 71  ? 1.114   -0.564  -8.172  1.00 94.65 71  B 1 
ATOM 3738 C CG    . LEU B 2 71  ? 1.198   -1.401  -6.876  1.00 93.07 71  B 1 
ATOM 3739 C CD1   . LEU B 2 71  ? 1.107   -2.889  -7.224  1.00 89.43 71  B 1 
ATOM 3740 C CD2   . LEU B 2 71  ? 2.496   -1.153  -6.105  1.00 89.63 71  B 1 
ATOM 3741 N N     . TRP B 2 72  ? 0.177   1.810   -10.043 1.00 94.39 72  B 1 
ATOM 3742 C CA    . TRP B 2 72  ? 0.137   2.598   -11.274 1.00 94.47 72  B 1 
ATOM 3743 C C     . TRP B 2 72  ? 0.486   4.071   -11.028 1.00 94.33 72  B 1 
ATOM 3744 O O     . TRP B 2 72  ? 1.255   4.657   -11.791 1.00 93.23 72  B 1 
ATOM 3745 C CB    . TRP B 2 72  ? -1.253  2.482   -11.913 1.00 94.01 72  B 1 
ATOM 3746 C CG    . TRP B 2 72  ? -1.421  3.320   -13.140 1.00 93.50 72  B 1 
ATOM 3747 C CD1   . TRP B 2 72  ? -1.173  2.909   -14.405 1.00 91.92 72  B 1 
ATOM 3748 C CD2   . TRP B 2 72  ? -1.824  4.714   -13.235 1.00 92.66 72  B 1 
ATOM 3749 N NE1   . TRP B 2 72  ? -1.399  3.956   -15.291 1.00 91.18 72  B 1 
ATOM 3750 C CE2   . TRP B 2 72  ? -1.797  5.090   -14.608 1.00 92.07 72  B 1 
ATOM 3751 C CE3   . TRP B 2 72  ? -2.198  5.692   -12.290 1.00 91.48 72  B 1 
ATOM 3752 C CZ2   . TRP B 2 72  ? -2.120  6.402   -15.035 1.00 90.43 72  B 1 
ATOM 3753 C CZ3   . TRP B 2 72  ? -2.524  6.999   -12.716 1.00 89.17 72  B 1 
ATOM 3754 C CH2   . TRP B 2 72  ? -2.478  7.346   -14.067 1.00 88.72 72  B 1 
ATOM 3755 N N     . ALA B 2 73  ? -0.048  4.677   -9.974  1.00 94.75 73  B 1 
ATOM 3756 C CA    . ALA B 2 73  ? 0.281   6.057   -9.626  1.00 94.61 73  B 1 
ATOM 3757 C C     . ALA B 2 73  ? 1.759   6.217   -9.276  1.00 94.51 73  B 1 
ATOM 3758 O O     . ALA B 2 73  ? 2.388   7.169   -9.731  1.00 93.49 73  B 1 
ATOM 3759 C CB    . ALA B 2 73  ? -0.633  6.518   -8.484  1.00 94.53 73  B 1 
ATOM 3760 N N     . MET B 2 74  ? 2.348   5.286   -8.531  1.00 94.62 74  B 1 
ATOM 3761 C CA    . MET B 2 74  ? 3.775   5.301   -8.204  1.00 94.56 74  B 1 
ATOM 3762 C C     . MET B 2 74  ? 4.644   5.221   -9.463  1.00 94.17 74  B 1 
ATOM 3763 O O     . MET B 2 74  ? 5.506   6.078   -9.649  1.00 92.83 74  B 1 
ATOM 3764 C CB    . MET B 2 74  ? 4.115   4.161   -7.236  1.00 94.71 74  B 1 
ATOM 3765 C CG    . MET B 2 74  ? 3.540   4.418   -5.841  1.00 93.25 74  B 1 
ATOM 3766 S SD    . MET B 2 74  ? 3.831   3.102   -4.622  1.00 90.74 74  B 1 
ATOM 3767 C CE    . MET B 2 74  ? 5.601   3.337   -4.356  1.00 82.11 74  B 1 
ATOM 3768 N N     . ALA B 2 75  ? 4.358   4.272   -10.360 1.00 93.22 75  B 1 
ATOM 3769 C CA    . ALA B 2 75  ? 5.065   4.166   -11.632 1.00 92.24 75  B 1 
ATOM 3770 C C     . ALA B 2 75  ? 4.939   5.453   -12.467 1.00 91.84 75  B 1 
ATOM 3771 O O     . ALA B 2 75  ? 5.923   6.001   -12.956 1.00 89.78 75  B 1 
ATOM 3772 C CB    . ALA B 2 75  ? 4.521   2.949   -12.388 1.00 91.08 75  B 1 
ATOM 3773 N N     . THR B 2 76  ? 3.720   6.001   -12.557 1.00 92.00 76  B 1 
ATOM 3774 C CA    . THR B 2 76  ? 3.421   7.233   -13.303 1.00 91.63 76  B 1 
ATOM 3775 C C     . THR B 2 76  ? 4.153   8.470   -12.772 1.00 91.38 76  B 1 
ATOM 3776 O O     . THR B 2 76  ? 4.486   9.375   -13.534 1.00 89.27 76  B 1 
ATOM 3777 C CB    . THR B 2 76  ? 1.904   7.482   -13.262 1.00 90.63 76  B 1 
ATOM 3778 O OG1   . THR B 2 76  ? 1.218   6.419   -13.889 1.00 80.64 76  B 1 
ATOM 3779 C CG2   . THR B 2 76  ? 1.472   8.751   -13.984 1.00 78.17 76  B 1 
ATOM 3780 N N     . LEU B 2 77  ? 4.403   8.520   -11.454 1.00 92.02 77  B 1 
ATOM 3781 C CA    . LEU B 2 77  ? 5.035   9.655   -10.788 1.00 91.88 77  B 1 
ATOM 3782 C C     . LEU B 2 77  ? 6.566   9.538   -10.684 1.00 90.84 77  B 1 
ATOM 3783 O O     . LEU B 2 77  ? 7.191   10.426  -10.115 1.00 87.75 77  B 1 
ATOM 3784 C CB    . LEU B 2 77  ? 4.369   9.861   -9.418  1.00 91.95 77  B 1 
ATOM 3785 C CG    . LEU B 2 77  ? 2.884   10.292  -9.494  1.00 91.40 77  B 1 
ATOM 3786 C CD1   . LEU B 2 77  ? 2.304   10.314  -8.082  1.00 88.57 77  B 1 
ATOM 3787 C CD2   . LEU B 2 77  ? 2.707   11.671  -10.140 1.00 88.49 77  B 1 
ATOM 3788 N N     . GLY B 2 78  ? 7.157   8.474   -11.248 1.00 90.40 78  B 1 
ATOM 3789 C CA    . GLY B 2 78  ? 8.611   8.259   -11.249 1.00 89.53 78  B 1 
ATOM 3790 C C     . GLY B 2 78  ? 9.131   7.437   -10.072 1.00 90.12 78  B 1 
ATOM 3791 O O     . GLY B 2 78  ? 10.324  7.483   -9.780  1.00 86.90 78  B 1 
ATOM 3792 N N     . PHE B 2 79  ? 8.252   6.679   -9.412  1.00 92.36 79  B 1 
ATOM 3793 C CA    . PHE B 2 79  ? 8.598   5.757   -8.331  1.00 92.71 79  B 1 
ATOM 3794 C C     . PHE B 2 79  ? 8.494   4.288   -8.782  1.00 92.72 79  B 1 
ATOM 3795 O O     . PHE B 2 79  ? 8.108   3.425   -7.992  1.00 91.30 79  B 1 
ATOM 3796 C CB    . PHE B 2 79  ? 7.751   6.060   -7.092  1.00 92.62 79  B 1 
ATOM 3797 C CG    . PHE B 2 79  ? 7.832   7.490   -6.608  1.00 92.70 79  B 1 
ATOM 3798 C CD1   . PHE B 2 79  ? 9.012   7.981   -6.040  1.00 90.08 79  B 1 
ATOM 3799 C CD2   . PHE B 2 79  ? 6.723   8.343   -6.754  1.00 90.18 79  B 1 
ATOM 3800 C CE1   . PHE B 2 79  ? 9.102   9.318   -5.635  1.00 89.40 79  B 1 
ATOM 3801 C CE2   . PHE B 2 79  ? 6.801   9.685   -6.349  1.00 89.51 79  B 1 
ATOM 3802 C CZ    . PHE B 2 79  ? 7.994   10.171  -5.793  1.00 89.93 79  B 1 
ATOM 3803 N N     . GLU B 2 80  ? 8.806   4.004   -10.040 1.00 91.89 80  B 1 
ATOM 3804 C CA    . GLU B 2 80  ? 8.753   2.646   -10.620 1.00 91.53 80  B 1 
ATOM 3805 C C     . GLU B 2 80  ? 9.620   1.651   -9.836  1.00 92.41 80  B 1 
ATOM 3806 O O     . GLU B 2 80  ? 9.215   0.510   -9.638  1.00 91.02 80  B 1 
ATOM 3807 C CB    . GLU B 2 80  ? 9.152   2.707   -12.114 1.00 88.88 80  B 1 
ATOM 3808 C CG    . GLU B 2 80  ? 8.953   1.378   -12.873 1.00 77.97 80  B 1 
ATOM 3809 C CD    . GLU B 2 80  ? 9.256   1.456   -14.402 1.00 73.90 80  B 1 
ATOM 3810 O OE1   . GLU B 2 80  ? 9.263   0.399   -15.083 1.00 63.24 80  B 1 
ATOM 3811 O OE2   . GLU B 2 80  ? 9.469   2.565   -14.928 1.00 63.10 80  B 1 
ATOM 3812 N N     . GLU B 2 81  ? 10.760  2.109   -9.314  1.00 92.39 81  B 1 
ATOM 3813 C CA    . GLU B 2 81  ? 11.702  1.313   -8.510  1.00 91.98 81  B 1 
ATOM 3814 C C     . GLU B 2 81  ? 11.038  0.613   -7.302  1.00 92.81 81  B 1 
ATOM 3815 O O     . GLU B 2 81  ? 11.418  -0.490  -6.926  1.00 91.04 81  B 1 
ATOM 3816 C CB    . GLU B 2 81  ? 12.817  2.259   -8.034  1.00 89.74 81  B 1 
ATOM 3817 C CG    . GLU B 2 81  ? 13.992  1.552   -7.360  1.00 79.12 81  B 1 
ATOM 3818 C CD    . GLU B 2 81  ? 15.063  2.536   -6.848  1.00 73.13 81  B 1 
ATOM 3819 O OE1   . GLU B 2 81  ? 15.980  2.090   -6.121  1.00 65.46 81  B 1 
ATOM 3820 O OE2   . GLU B 2 81  ? 14.965  3.744   -7.137  1.00 65.43 81  B 1 
ATOM 3821 N N     . TYR B 2 82  ? 9.986   1.212   -6.716  1.00 93.95 82  B 1 
ATOM 3822 C CA    . TYR B 2 82  ? 9.270   0.626   -5.583  1.00 94.16 82  B 1 
ATOM 3823 C C     . TYR B 2 82  ? 8.194   -0.384  -5.986  1.00 94.41 82  B 1 
ATOM 3824 O O     . TYR B 2 82  ? 7.683   -1.113  -5.130  1.00 93.07 82  B 1 
ATOM 3825 C CB    . TYR B 2 82  ? 8.654   1.744   -4.737  1.00 93.30 82  B 1 
ATOM 3826 C CG    . TYR B 2 82  ? 9.666   2.713   -4.167  1.00 92.26 82  B 1 
ATOM 3827 C CD1   . TYR B 2 82  ? 10.525  2.314   -3.122  1.00 86.30 82  B 1 
ATOM 3828 C CD2   . TYR B 2 82  ? 9.776   4.025   -4.679  1.00 85.88 82  B 1 
ATOM 3829 C CE1   . TYR B 2 82  ? 11.483  3.190   -2.612  1.00 83.82 82  B 1 
ATOM 3830 C CE2   . TYR B 2 82  ? 10.733  4.909   -4.174  1.00 83.96 82  B 1 
ATOM 3831 C CZ    . TYR B 2 82  ? 11.595  4.489   -3.140  1.00 85.47 82  B 1 
ATOM 3832 O OH    . TYR B 2 82  ? 12.555  5.350   -2.650  1.00 83.45 82  B 1 
ATOM 3833 N N     . VAL B 2 83  ? 7.777   -0.423  -7.249  1.00 93.93 83  B 1 
ATOM 3834 C CA    . VAL B 2 83  ? 6.597   -1.193  -7.687  1.00 94.17 83  B 1 
ATOM 3835 C C     . VAL B 2 83  ? 6.833   -2.696  -7.578  1.00 94.36 83  B 1 
ATOM 3836 O O     . VAL B 2 83  ? 5.992   -3.391  -7.010  1.00 93.21 83  B 1 
ATOM 3837 C CB    . VAL B 2 83  ? 6.173   -0.790  -9.112  1.00 93.21 83  B 1 
ATOM 3838 C CG1   . VAL B 2 83  ? 5.042   -1.671  -9.656  1.00 88.42 83  B 1 
ATOM 3839 C CG2   . VAL B 2 83  ? 5.666   0.655   -9.117  1.00 88.68 83  B 1 
ATOM 3840 N N     . ASP B 2 84  ? 7.962   -3.200  -8.074  1.00 93.00 84  B 1 
ATOM 3841 C CA    . ASP B 2 84  ? 8.240   -4.634  -8.072  1.00 92.56 84  B 1 
ATOM 3842 C C     . ASP B 2 84  ? 8.480   -5.193  -6.655  1.00 92.90 84  B 1 
ATOM 3843 O O     . ASP B 2 84  ? 7.821   -6.168  -6.283  1.00 91.67 84  B 1 
ATOM 3844 C CB    . ASP B 2 84  ? 9.369   -4.966  -9.062  1.00 90.90 84  B 1 
ATOM 3845 C CG    . ASP B 2 84  ? 8.977   -4.639  -10.509 1.00 82.96 84  B 1 
ATOM 3846 O OD1   . ASP B 2 84  ? 7.758   -4.670  -10.820 1.00 74.61 84  B 1 
ATOM 3847 O OD2   . ASP B 2 84  ? 9.889   -4.326  -11.295 1.00 74.81 84  B 1 
ATOM 3848 N N     . PRO B 2 85  ? 9.270   -4.528  -5.775  1.00 93.94 85  B 1 
ATOM 3849 C CA    . PRO B 2 85  ? 9.350   -4.917  -4.361  1.00 93.92 85  B 1 
ATOM 3850 C C     . PRO B 2 85  ? 7.982   -4.942  -3.665  1.00 94.31 85  B 1 
ATOM 3851 O O     . PRO B 2 85  ? 7.691   -5.855  -2.897  1.00 92.90 85  B 1 
ATOM 3852 C CB    . PRO B 2 85  ? 10.288  -3.895  -3.717  1.00 92.56 85  B 1 
ATOM 3853 C CG    . PRO B 2 85  ? 11.174  -3.433  -4.864  1.00 89.95 85  B 1 
ATOM 3854 C CD    . PRO B 2 85  ? 10.234  -3.472  -6.059  1.00 92.93 85  B 1 
ATOM 3855 N N     . LEU B 2 86  ? 7.099   -3.966  -3.953  1.00 94.25 86  B 1 
ATOM 3856 C CA    . LEU B 2 86  ? 5.766   -3.923  -3.366  1.00 94.24 86  B 1 
ATOM 3857 C C     . LEU B 2 86  ? 4.860   -5.056  -3.861  1.00 94.19 86  B 1 
ATOM 3858 O O     . LEU B 2 86  ? 4.101   -5.596  -3.060  1.00 92.79 86  B 1 
ATOM 3859 C CB    . LEU B 2 86  ? 5.105   -2.561  -3.636  1.00 93.85 86  B 1 
ATOM 3860 C CG    . LEU B 2 86  ? 5.616   -1.430  -2.728  1.00 91.45 86  B 1 
ATOM 3861 C CD1   . LEU B 2 86  ? 5.061   -0.095  -3.233  1.00 88.10 86  B 1 
ATOM 3862 C CD2   . LEU B 2 86  ? 5.157   -1.602  -1.280  1.00 88.31 86  B 1 
ATOM 3863 N N     . LYS B 2 87  ? 4.922   -5.448  -5.132  1.00 93.26 87  B 1 
ATOM 3864 C CA    . LYS B 2 87  ? 4.169   -6.601  -5.648  1.00 92.84 87  B 1 
ATOM 3865 C C     . LYS B 2 87  ? 4.582   -7.895  -4.946  1.00 92.81 87  B 1 
ATOM 3866 O O     . LYS B 2 87  ? 3.709   -8.617  -4.459  1.00 90.97 87  B 1 
ATOM 3867 C CB    . LYS B 2 87  ? 4.379   -6.746  -7.156  1.00 91.61 87  B 1 
ATOM 3868 C CG    . LYS B 2 87  ? 3.604   -5.714  -7.985  1.00 84.92 87  B 1 
ATOM 3869 C CD    . LYS B 2 87  ? 4.025   -5.871  -9.444  1.00 81.95 87  B 1 
ATOM 3870 C CE    . LYS B 2 87  ? 3.376   -4.861  -10.364 1.00 75.15 87  B 1 
ATOM 3871 N NZ    . LYS B 2 87  ? 4.014   -4.917  -11.695 1.00 68.14 87  B 1 
ATOM 3872 N N     . ILE B 2 88  ? 5.884   -8.139  -4.827  1.00 92.23 88  B 1 
ATOM 3873 C CA    . ILE B 2 88  ? 6.413   -9.318  -4.134  1.00 91.63 88  B 1 
ATOM 3874 C C     . ILE B 2 88  ? 5.982   -9.327  -2.664  1.00 91.76 88  B 1 
ATOM 3875 O O     . ILE B 2 88  ? 5.514   -10.345 -2.144  1.00 90.05 88  B 1 
ATOM 3876 C CB    . ILE B 2 88  ? 7.953   -9.366  -4.266  1.00 90.87 88  B 1 
ATOM 3877 C CG1   . ILE B 2 88  ? 8.371   -9.537  -5.749  1.00 87.02 88  B 1 
ATOM 3878 C CG2   . ILE B 2 88  ? 8.542   -10.497 -3.414  1.00 85.70 88  B 1 
ATOM 3879 C CD1   . ILE B 2 88  ? 9.858   -9.284  -6.009  1.00 78.75 88  B 1 
ATOM 3880 N N     . TYR B 2 89  ? 6.091   -8.190  -1.978  1.00 91.84 89  B 1 
ATOM 3881 C CA    . TYR B 2 89  ? 5.656   -8.061  -0.591  1.00 91.61 89  B 1 
ATOM 3882 C C     . TYR B 2 89  ? 4.157   -8.334  -0.430  1.00 91.57 89  B 1 
ATOM 3883 O O     . TYR B 2 89  ? 3.757   -9.090  0.452   1.00 90.34 89  B 1 
ATOM 3884 C CB    . TYR B 2 89  ? 6.021   -6.672  -0.061  1.00 90.55 89  B 1 
ATOM 3885 C CG    . TYR B 2 89  ? 5.535   -6.440  1.355   1.00 88.12 89  B 1 
ATOM 3886 C CD1   . TYR B 2 89  ? 4.322   -5.765  1.600   1.00 83.38 89  B 1 
ATOM 3887 C CD2   . TYR B 2 89  ? 6.259   -6.967  2.444   1.00 83.09 89  B 1 
ATOM 3888 C CE1   . TYR B 2 89  ? 3.846   -5.615  2.904   1.00 80.72 89  B 1 
ATOM 3889 C CE2   . TYR B 2 89  ? 5.791   -6.828  3.753   1.00 81.08 89  B 1 
ATOM 3890 C CZ    . TYR B 2 89  ? 4.580   -6.142  3.987   1.00 80.98 89  B 1 
ATOM 3891 O OH    . TYR B 2 89  ? 4.116   -6.009  5.262   1.00 78.72 89  B 1 
ATOM 3892 N N     . LEU B 2 90  ? 3.312   -7.753  -1.285  1.00 90.92 90  B 1 
ATOM 3893 C CA    . LEU B 2 90  ? 1.867   -7.942  -1.229  1.00 89.54 90  B 1 
ATOM 3894 C C     . LEU B 2 90  ? 1.460   -9.392  -1.501  1.00 89.00 90  B 1 
ATOM 3895 O O     . LEU B 2 90  ? 0.516   -9.863  -0.873  1.00 86.81 90  B 1 
ATOM 3896 C CB    . LEU B 2 90  ? 1.171   -7.005  -2.235  1.00 88.12 90  B 1 
ATOM 3897 C CG    . LEU B 2 90  ? 1.115   -5.530  -1.796  1.00 82.33 90  B 1 
ATOM 3898 C CD1   . LEU B 2 90  ? 0.612   -4.679  -2.964  1.00 76.53 90  B 1 
ATOM 3899 C CD2   . LEU B 2 90  ? 0.171   -5.323  -0.614  1.00 76.97 90  B 1 
ATOM 3900 N N     . GLN B 2 91  ? 2.143   -10.088 -2.397  1.00 89.85 91  B 1 
ATOM 3901 C CA    . GLN B 2 91  ? 1.891   -11.502 -2.650  1.00 88.67 91  B 1 
ATOM 3902 C C     . GLN B 2 91  ? 2.177   -12.329 -1.396  1.00 88.25 91  B 1 
ATOM 3903 O O     . GLN B 2 91  ? 1.277   -13.009 -0.903  1.00 85.58 91  B 1 
ATOM 3904 C CB    . GLN B 2 91  ? 2.706   -11.947 -3.867  1.00 86.71 91  B 1 
ATOM 3905 C CG    . GLN B 2 91  ? 2.357   -13.382 -4.293  1.00 75.79 91  B 1 
ATOM 3906 C CD    . GLN B 2 91  ? 3.025   -13.787 -5.610  1.00 69.91 91  B 1 
ATOM 3907 O OE1   . GLN B 2 91  ? 3.761   -13.036 -6.227  1.00 63.32 91  B 1 
ATOM 3908 N NE2   . GLN B 2 91  ? 2.769   -14.979 -6.086  1.00 59.60 91  B 1 
ATOM 3909 N N     . LYS B 2 92  ? 3.350   -12.175 -0.789  1.00 84.40 92  B 1 
ATOM 3910 C CA    . LYS B 2 92  ? 3.744   -12.897 0.434   1.00 82.53 92  B 1 
ATOM 3911 C C     . LYS B 2 92  ? 2.899   -12.559 1.671   1.00 81.52 92  B 1 
ATOM 3912 O O     . LYS B 2 92  ? 2.840   -13.351 2.598   1.00 78.56 92  B 1 
ATOM 3913 C CB    . LYS B 2 92  ? 5.219   -12.592 0.749   1.00 80.27 92  B 1 
ATOM 3914 C CG    . LYS B 2 92  ? 6.179   -13.214 -0.277  1.00 71.86 92  B 1 
ATOM 3915 C CD    . LYS B 2 92  ? 7.621   -12.925 0.125   1.00 67.85 92  B 1 
ATOM 3916 C CE    . LYS B 2 92  ? 8.590   -13.590 -0.864  1.00 60.92 92  B 1 
ATOM 3917 N NZ    . LYS B 2 92  ? 9.994   -13.447 -0.448  1.00 54.33 92  B 1 
ATOM 3918 N N     . TYR B 2 93  ? 2.305   -11.376 1.728   1.00 82.25 93  B 1 
ATOM 3919 C CA    . TYR B 2 93  ? 1.469   -10.960 2.862   1.00 80.08 93  B 1 
ATOM 3920 C C     . TYR B 2 93  ? 0.004   -11.404 2.728   1.00 77.45 93  B 1 
ATOM 3921 O O     . TYR B 2 93  ? -0.725  -11.427 3.717   1.00 72.95 93  B 1 
ATOM 3922 C CB    . TYR B 2 93  ? 1.573   -9.441  3.013   1.00 78.16 93  B 1 
ATOM 3923 C CG    . TYR B 2 93  ? 0.877   -8.896  4.235   1.00 72.63 93  B 1 
ATOM 3924 C CD1   . TYR B 2 93  ? -0.439  -8.383  4.155   1.00 69.40 93  B 1 
ATOM 3925 C CD2   . TYR B 2 93  ? 1.510   -8.955  5.493   1.00 67.54 93  B 1 
ATOM 3926 C CE1   . TYR B 2 93  ? -1.105  -7.946  5.292   1.00 65.10 93  B 1 
ATOM 3927 C CE2   . TYR B 2 93  ? 0.849   -8.514  6.652   1.00 66.02 93  B 1 
ATOM 3928 C CZ    . TYR B 2 93  ? -0.465  -8.010  6.553   1.00 63.24 93  B 1 
ATOM 3929 O OH    . TYR B 2 93  ? -1.124  -7.592  7.681   1.00 63.88 93  B 1 
ATOM 3930 N N     . ARG B 2 94  ? -0.456  -11.689 1.517   1.00 78.54 94  B 1 
ATOM 3931 C CA    . ARG B 2 94  ? -1.834  -12.126 1.261   1.00 74.55 94  B 1 
ATOM 3932 C C     . ARG B 2 94  ? -2.014  -13.633 1.378   1.00 72.58 94  B 1 
ATOM 3933 O O     . ARG B 2 94  ? -3.151  -14.060 1.580   1.00 67.26 94  B 1 
ATOM 3934 C CB    . ARG B 2 94  ? -2.288  -11.650 -0.134  1.00 70.71 94  B 1 
ATOM 3935 C CG    . ARG B 2 94  ? -2.516  -10.133 -0.171  1.00 65.95 94  B 1 
ATOM 3936 C CD    . ARG B 2 94  ? -2.862  -9.656  -1.586  1.00 63.55 94  B 1 
ATOM 3937 N NE    . ARG B 2 94  ? -4.267  -9.979  -1.920  1.00 56.60 94  B 1 
ATOM 3938 C CZ    . ARG B 2 94  ? -4.850  -9.774  -3.093  1.00 54.05 94  B 1 
ATOM 3939 N NH1   . ARG B 2 94  ? -4.197  -9.296  -4.112  1.00 51.24 94  B 1 
ATOM 3940 N NH2   . ARG B 2 94  ? -6.117  -10.056 -3.249  1.00 49.76 94  B 1 
ATOM 3941 N N     . ASP B 2 95  ? -0.948  -14.396 1.211   1.00 65.87 95  B 1 
ATOM 3942 C CA    . ASP B 2 95  ? -0.925  -15.846 1.351   1.00 65.70 95  B 1 
ATOM 3943 C C     . ASP B 2 95  ? -0.861  -16.274 2.833   1.00 61.68 95  B 1 
ATOM 3944 O O     . ASP B 2 95  ? -0.239  -15.555 3.655   1.00 55.48 95  B 1 
ATOM 3945 C CB    . ASP B 2 95  ? 0.238   -16.429 0.508   1.00 58.94 95  B 1 
ATOM 3946 C CG    . ASP B 2 95  ? 0.075   -16.230 -1.024  1.00 53.63 95  B 1 
ATOM 3947 O OD1   . ASP B 2 95  ? -1.052  -15.991 -1.516  1.00 48.62 95  B 1 
ATOM 3948 O OD2   . ASP B 2 95  ? 1.112   -16.339 -1.720  1.00 48.10 95  B 1 
ATOM 3949 O OXT   . ASP B 2 95  ? -1.471  -17.345 3.180   1.00 46.82 95  B 1 
ATOM 3950 N N     . ASN C 3 1   ? 20.750  15.269  10.273  1.00 75.73 1   C 1 
ATOM 3951 C CA    . ASN C 3 1   ? 20.448  16.709  10.256  1.00 81.76 1   C 1 
ATOM 3952 C C     . ASN C 3 1   ? 19.407  17.012  9.167   1.00 84.85 1   C 1 
ATOM 3953 O O     . ASN C 3 1   ? 19.468  16.400  8.103   1.00 81.90 1   C 1 
ATOM 3954 C CB    . ASN C 3 1   ? 21.765  17.485  10.057  1.00 74.48 1   C 1 
ATOM 3955 C CG    . ASN C 3 1   ? 21.610  18.980  10.297  1.00 68.53 1   C 1 
ATOM 3956 O OD1   . ASN C 3 1   ? 20.507  19.492  10.346  1.00 60.04 1   C 1 
ATOM 3957 N ND2   . ASN C 3 1   ? 22.703  19.688  10.447  1.00 60.02 1   C 1 
ATOM 3958 N N     . SER C 3 2   ? 18.459  17.916  9.418   1.00 79.35 2   C 1 
ATOM 3959 C CA    . SER C 3 2   ? 17.457  18.353  8.432   1.00 83.47 2   C 1 
ATOM 3960 C C     . SER C 3 2   ? 18.081  18.960  7.171   1.00 86.50 2   C 1 
ATOM 3961 O O     . SER C 3 2   ? 17.564  18.755  6.075   1.00 84.13 2   C 1 
ATOM 3962 C CB    . SER C 3 2   ? 16.535  19.387  9.068   1.00 79.83 2   C 1 
ATOM 3963 O OG    . SER C 3 2   ? 17.308  20.442  9.595   1.00 72.25 2   C 1 
ATOM 3964 N N     . PHE C 3 3   ? 19.232  19.616  7.287   1.00 90.11 3   C 1 
ATOM 3965 C CA    . PHE C 3 3   ? 19.978  20.157  6.146   1.00 90.35 3   C 1 
ATOM 3966 C C     . PHE C 3 3   ? 20.411  19.056  5.166   1.00 91.02 3   C 1 
ATOM 3967 O O     . PHE C 3 3   ? 20.251  19.220  3.962   1.00 89.06 3   C 1 
ATOM 3968 C CB    . PHE C 3 3   ? 21.187  20.935  6.664   1.00 88.58 3   C 1 
ATOM 3969 C CG    . PHE C 3 3   ? 22.000  21.559  5.547   1.00 87.27 3   C 1 
ATOM 3970 C CD1   . PHE C 3 3   ? 23.232  21.005  5.182   1.00 81.20 3   C 1 
ATOM 3971 C CD2   . PHE C 3 3   ? 21.499  22.669  4.862   1.00 80.71 3   C 1 
ATOM 3972 C CE1   . PHE C 3 3   ? 23.982  21.583  4.135   1.00 76.36 3   C 1 
ATOM 3973 C CE2   . PHE C 3 3   ? 22.227  23.247  3.815   1.00 77.32 3   C 1 
ATOM 3974 C CZ    . PHE C 3 3   ? 23.474  22.705  3.448   1.00 76.45 3   C 1 
ATOM 3975 N N     . HIS C 3 4   ? 20.866  17.888  5.644   1.00 90.92 4   C 1 
ATOM 3976 C CA    . HIS C 3 4   ? 21.227  16.765  4.771   1.00 90.78 4   C 1 
ATOM 3977 C C     . HIS C 3 4   ? 20.012  16.240  4.008   1.00 91.11 4   C 1 
ATOM 3978 O O     . HIS C 3 4   ? 20.103  15.950  2.811   1.00 89.07 4   C 1 
ATOM 3979 C CB    . HIS C 3 4   ? 21.862  15.628  5.597   1.00 88.98 4   C 1 
ATOM 3980 C CG    . HIS C 3 4   ? 23.090  16.009  6.367   1.00 83.14 4   C 1 
ATOM 3981 N ND1   . HIS C 3 4   ? 23.585  15.336  7.468   1.00 71.98 4   C 1 
ATOM 3982 C CD2   . HIS C 3 4   ? 23.946  17.052  6.134   1.00 72.24 4   C 1 
ATOM 3983 C CE1   . HIS C 3 4   ? 24.702  15.952  7.881   1.00 72.40 4   C 1 
ATOM 3984 N NE2   . HIS C 3 4   ? 24.950  17.005  7.099   1.00 74.20 4   C 1 
ATOM 3985 N N     . LEU C 3 5   ? 18.848  16.177  4.665   1.00 91.71 5   C 1 
ATOM 3986 C CA    . LEU C 3 5   ? 17.599  15.808  4.019   1.00 91.76 5   C 1 
ATOM 3987 C C     . LEU C 3 5   ? 17.200  16.825  2.942   1.00 92.02 5   C 1 
ATOM 3988 O O     . LEU C 3 5   ? 16.796  16.428  1.850   1.00 90.11 5   C 1 
ATOM 3989 C CB    . LEU C 3 5   ? 16.512  15.652  5.101   1.00 90.95 5   C 1 
ATOM 3990 C CG    . LEU C 3 5   ? 15.143  15.227  4.551   1.00 87.35 5   C 1 
ATOM 3991 C CD1   . LEU C 3 5   ? 15.172  13.860  3.871   1.00 80.61 5   C 1 
ATOM 3992 C CD2   . LEU C 3 5   ? 14.147  15.149  5.715   1.00 80.76 5   C 1 
ATOM 3993 N N     . LYS C 3 6   ? 17.354  18.122  3.197   1.00 91.08 6   C 1 
ATOM 3994 C CA    . LYS C 3 6   ? 17.131  19.184  2.213   1.00 91.51 6   C 1 
ATOM 3995 C C     . LYS C 3 6   ? 17.999  18.999  0.972   1.00 91.47 6   C 1 
ATOM 3996 O O     . LYS C 3 6   ? 17.490  19.092  -0.146  1.00 89.46 6   C 1 
ATOM 3997 C CB    . LYS C 3 6   ? 17.367  20.551  2.886   1.00 90.51 6   C 1 
ATOM 3998 C CG    . LYS C 3 6   ? 17.147  21.751  1.948   1.00 88.79 6   C 1 
ATOM 3999 C CD    . LYS C 3 6   ? 17.340  23.073  2.715   1.00 87.07 6   C 1 
ATOM 4000 C CE    . LYS C 3 6   ? 17.074  24.288  1.838   1.00 81.65 6   C 1 
ATOM 4001 N NZ    . LYS C 3 6   ? 17.203  25.548  2.597   1.00 75.08 6   C 1 
ATOM 4002 N N     . GLN C 3 7   ? 19.299  18.711  1.144   1.00 91.14 7   C 1 
ATOM 4003 C CA    . GLN C 3 7   ? 20.208  18.459  0.026   1.00 90.12 7   C 1 
ATOM 4004 C C     . GLN C 3 7   ? 19.834  17.190  -0.748  1.00 90.28 7   C 1 
ATOM 4005 O O     . GLN C 3 7   ? 19.822  17.205  -1.977  1.00 88.10 7   C 1 
ATOM 4006 C CB    . GLN C 3 7   ? 21.661  18.394  0.514   1.00 89.18 7   C 1 
ATOM 4007 C CG    . GLN C 3 7   ? 22.188  19.730  1.088   1.00 82.49 7   C 1 
ATOM 4008 C CD    . GLN C 3 7   ? 22.097  20.905  0.106   1.00 78.77 7   C 1 
ATOM 4009 O OE1   . GLN C 3 7   ? 22.066  20.744  -1.099  1.00 72.63 7   C 1 
ATOM 4010 N NE2   . GLN C 3 7   ? 22.052  22.121  0.596   1.00 69.22 7   C 1 
ATOM 4011 N N     . CYS C 3 8   ? 19.440  16.118  -0.053  1.00 92.87 8   C 1 
ATOM 4012 C CA    . CYS C 3 8   ? 18.983  14.879  -0.684  1.00 92.07 8   C 1 
ATOM 4013 C C     . CYS C 3 8   ? 17.745  15.112  -1.564  1.00 91.91 8   C 1 
ATOM 4014 O O     . CYS C 3 8   ? 17.743  14.748  -2.734  1.00 90.07 8   C 1 
ATOM 4015 C CB    . CYS C 3 8   ? 18.727  13.838  0.405   1.00 90.80 8   C 1 
ATOM 4016 S SG    . CYS C 3 8   ? 18.299  12.241  -0.336  1.00 80.84 8   C 1 
ATOM 4017 N N     . VAL C 3 9   ? 16.719  15.785  -1.054  1.00 91.96 9   C 1 
ATOM 4018 C CA    . VAL C 3 9   ? 15.503  16.116  -1.812  1.00 91.39 9   C 1 
ATOM 4019 C C     . VAL C 3 9   ? 15.805  16.983  -3.038  1.00 91.13 9   C 1 
ATOM 4020 O O     . VAL C 3 9   ? 15.225  16.766  -4.095  1.00 88.75 9   C 1 
ATOM 4021 C CB    . VAL C 3 9   ? 14.470  16.794  -0.900  1.00 90.75 9   C 1 
ATOM 4022 C CG1   . VAL C 3 9   ? 13.292  17.412  -1.667  1.00 85.34 9   C 1 
ATOM 4023 C CG2   . VAL C 3 9   ? 13.881  15.768  0.087   1.00 86.30 9   C 1 
ATOM 4024 N N     . LYS C 3 10  ? 16.721  17.939  -2.928  1.00 90.25 10  C 1 
ATOM 4025 C CA    . LYS C 3 10  ? 17.114  18.799  -4.061  1.00 89.18 10  C 1 
ATOM 4026 C C     . LYS C 3 10  ? 17.925  18.056  -5.129  1.00 89.17 10  C 1 
ATOM 4027 O O     . LYS C 3 10  ? 17.912  18.478  -6.276  1.00 85.25 10  C 1 
ATOM 4028 C CB    . LYS C 3 10  ? 17.884  20.020  -3.550  1.00 86.88 10  C 1 
ATOM 4029 C CG    . LYS C 3 10  ? 16.957  21.047  -2.878  1.00 80.37 10  C 1 
ATOM 4030 C CD    . LYS C 3 10  ? 17.777  22.255  -2.408  1.00 72.95 10  C 1 
ATOM 4031 C CE    . LYS C 3 10  ? 16.865  23.330  -1.823  1.00 66.36 10  C 1 
ATOM 4032 N NZ    . LYS C 3 10  ? 17.610  24.575  -1.517  1.00 57.89 10  C 1 
ATOM 4033 N N     . ARG C 3 11  ? 18.621  16.981  -4.760  1.00 90.68 11  C 1 
ATOM 4034 C CA    . ARG C 3 11  ? 19.455  16.208  -5.685  1.00 90.12 11  C 1 
ATOM 4035 C C     . ARG C 3 11  ? 18.628  15.346  -6.644  1.00 90.31 11  C 1 
ATOM 4036 O O     . ARG C 3 11  ? 19.032  15.149  -7.785  1.00 86.86 11  C 1 
ATOM 4037 C CB    . ARG C 3 11  ? 20.454  15.363  -4.870  1.00 87.76 11  C 1 
ATOM 4038 C CG    . ARG C 3 11  ? 21.484  14.650  -5.767  1.00 78.05 11  C 1 
ATOM 4039 C CD    . ARG C 3 11  ? 22.524  13.905  -4.919  1.00 74.57 11  C 1 
ATOM 4040 N NE    . ARG C 3 11  ? 23.505  13.216  -5.766  1.00 67.05 11  C 1 
ATOM 4041 C CZ    . ARG C 3 11  ? 24.564  12.533  -5.362  1.00 60.19 11  C 1 
ATOM 4042 N NH1   . ARG C 3 11  ? 24.869  12.429  -4.092  1.00 56.03 11  C 1 
ATOM 4043 N NH2   . ARG C 3 11  ? 25.337  11.936  -6.218  1.00 52.40 11  C 1 
ATOM 4044 N N     . TYR C 3 12  ? 17.483  14.832  -6.204  1.00 88.13 12  C 1 
ATOM 4045 C CA    . TYR C 3 12  ? 16.653  13.911  -6.982  1.00 87.42 12  C 1 
ATOM 4046 C C     . TYR C 3 12  ? 15.375  14.591  -7.491  1.00 87.36 12  C 1 
ATOM 4047 O O     . TYR C 3 12  ? 14.505  14.961  -6.697  1.00 83.84 12  C 1 
ATOM 4048 C CB    . TYR C 3 12  ? 16.339  12.670  -6.143  1.00 85.12 12  C 1 
ATOM 4049 C CG    . TYR C 3 12  ? 17.553  11.860  -5.766  1.00 81.22 12  C 1 
ATOM 4050 C CD1   . TYR C 3 12  ? 18.202  11.035  -6.706  1.00 76.80 12  C 1 
ATOM 4051 C CD2   . TYR C 3 12  ? 18.058  11.920  -4.452  1.00 75.47 12  C 1 
ATOM 4052 C CE1   . TYR C 3 12  ? 19.327  10.286  -6.357  1.00 72.58 12  C 1 
ATOM 4053 C CE2   . TYR C 3 12  ? 19.193  11.166  -4.083  1.00 72.89 12  C 1 
ATOM 4054 C CZ    . TYR C 3 12  ? 19.819  10.354  -5.040  1.00 73.11 12  C 1 
ATOM 4055 O OH    . TYR C 3 12  ? 20.932  9.613   -4.692  1.00 69.75 12  C 1 
ATOM 4056 N N     . SER C 3 13  ? 15.207  14.681  -8.807  1.00 87.04 13  C 1 
ATOM 4057 C CA    . SER C 3 13  ? 14.048  15.313  -9.448  1.00 86.27 13  C 1 
ATOM 4058 C C     . SER C 3 13  ? 12.712  14.647  -9.083  1.00 86.80 13  C 1 
ATOM 4059 O O     . SER C 3 13  ? 11.688  15.328  -9.007  1.00 83.52 13  C 1 
ATOM 4060 C CB    . SER C 3 13  ? 14.212  15.299  -10.971 1.00 83.07 13  C 1 
ATOM 4061 O OG    . SER C 3 13  ? 14.345  13.973  -11.429 1.00 73.75 13  C 1 
ATOM 4062 N N     . SER C 3 14  ? 12.703  13.346  -8.783  1.00 88.83 14  C 1 
ATOM 4063 C CA    . SER C 3 14  ? 11.501  12.616  -8.341  1.00 88.77 14  C 1 
ATOM 4064 C C     . SER C 3 14  ? 10.888  13.163  -7.050  1.00 89.50 14  C 1 
ATOM 4065 O O     . SER C 3 14  ? 9.706   12.948  -6.801  1.00 86.25 14  C 1 
ATOM 4066 C CB    . SER C 3 14  ? 11.829  11.135  -8.149  1.00 86.25 14  C 1 
ATOM 4067 O OG    . SER C 3 14  ? 12.361  10.609  -9.345  1.00 74.68 14  C 1 
ATOM 4068 N N     . PHE C 3 15  ? 11.637  13.904  -6.254  1.00 90.55 15  C 1 
ATOM 4069 C CA    . PHE C 3 15  ? 11.194  14.509  -4.999  1.00 91.27 15  C 1 
ATOM 4070 C C     . PHE C 3 15  ? 10.906  16.014  -5.097  1.00 91.74 15  C 1 
ATOM 4071 O O     . PHE C 3 15  ? 10.744  16.685  -4.076  1.00 89.07 15  C 1 
ATOM 4072 C CB    . PHE C 3 15  ? 12.202  14.177  -3.893  1.00 90.29 15  C 1 
ATOM 4073 C CG    . PHE C 3 15  ? 12.368  12.695  -3.636  1.00 89.58 15  C 1 
ATOM 4074 C CD1   . PHE C 3 15  ? 11.295  11.944  -3.136  1.00 84.80 15  C 1 
ATOM 4075 C CD2   . PHE C 3 15  ? 13.593  12.062  -3.888  1.00 84.81 15  C 1 
ATOM 4076 C CE1   . PHE C 3 15  ? 11.442  10.565  -2.895  1.00 82.82 15  C 1 
ATOM 4077 C CE2   . PHE C 3 15  ? 13.743  10.692  -3.653  1.00 82.52 15  C 1 
ATOM 4078 C CZ    . PHE C 3 15  ? 12.676  9.938   -3.156  1.00 82.94 15  C 1 
ATOM 4079 N N     . ASP C 3 16  ? 10.772  16.553  -6.298  1.00 90.98 16  C 1 
ATOM 4080 C CA    . ASP C 3 16  ? 10.467  17.971  -6.541  1.00 90.43 16  C 1 
ATOM 4081 C C     . ASP C 3 16  ? 9.193   18.459  -5.834  1.00 91.63 16  C 1 
ATOM 4082 O O     . ASP C 3 16  ? 9.130   19.606  -5.369  1.00 89.06 16  C 1 
ATOM 4083 C CB    . ASP C 3 16  ? 10.372  18.223  -8.056  1.00 87.22 16  C 1 
ATOM 4084 C CG    . ASP C 3 16  ? 9.254   17.432  -8.758  1.00 82.03 16  C 1 
ATOM 4085 O OD1   . ASP C 3 16  ? 8.668   16.510  -8.151  1.00 73.73 16  C 1 
ATOM 4086 O OD2   . ASP C 3 16  ? 9.000   17.696  -9.942  1.00 77.25 16  C 1 
ATOM 4087 N N     . PHE C 3 17  ? 8.193   17.596  -5.651  1.00 92.82 17  C 1 
ATOM 4088 C CA    . PHE C 3 17  ? 6.966   17.912  -4.928  1.00 92.97 17  C 1 
ATOM 4089 C C     . PHE C 3 17  ? 7.190   18.197  -3.437  1.00 93.30 17  C 1 
ATOM 4090 O O     . PHE C 3 17  ? 6.317   18.787  -2.790  1.00 91.95 17  C 1 
ATOM 4091 C CB    . PHE C 3 17  ? 5.942   16.778  -5.131  1.00 92.62 17  C 1 
ATOM 4092 C CG    . PHE C 3 17  ? 6.248   15.516  -4.356  1.00 93.01 17  C 1 
ATOM 4093 C CD1   . PHE C 3 17  ? 7.180   14.586  -4.834  1.00 91.57 17  C 1 
ATOM 4094 C CD2   . PHE C 3 17  ? 5.597   15.273  -3.137  1.00 91.79 17  C 1 
ATOM 4095 C CE1   . PHE C 3 17  ? 7.482   13.437  -4.100  1.00 90.42 17  C 1 
ATOM 4096 C CE2   . PHE C 3 17  ? 5.885   14.121  -2.396  1.00 90.59 17  C 1 
ATOM 4097 C CZ    . PHE C 3 17  ? 6.835   13.201  -2.873  1.00 91.18 17  C 1 
ATOM 4098 N N     . LEU C 3 18  ? 8.340   17.816  -2.880  1.00 92.73 18  C 1 
ATOM 4099 C CA    . LEU C 3 18  ? 8.732   18.075  -1.494  1.00 92.81 18  C 1 
ATOM 4100 C C     . LEU C 3 18  ? 9.527   19.371  -1.316  1.00 92.90 18  C 1 
ATOM 4101 O O     . LEU C 3 18  ? 9.837   19.748  -0.184  1.00 90.96 18  C 1 
ATOM 4102 C CB    . LEU C 3 18  ? 9.547   16.883  -0.952  1.00 92.70 18  C 1 
ATOM 4103 C CG    . LEU C 3 18  ? 8.831   15.525  -0.994  1.00 92.14 18  C 1 
ATOM 4104 C CD1   . LEU C 3 18  ? 9.780   14.428  -0.472  1.00 88.96 18  C 1 
ATOM 4105 C CD2   . LEU C 3 18  ? 7.565   15.516  -0.125  1.00 88.75 18  C 1 
ATOM 4106 N N     . THR C 3 19  ? 9.862   20.068  -2.400  1.00 92.07 19  C 1 
ATOM 4107 C CA    . THR C 3 19  ? 10.715  21.264  -2.344  1.00 91.39 19  C 1 
ATOM 4108 C C     . THR C 3 19  ? 10.150  22.346  -1.426  1.00 91.54 19  C 1 
ATOM 4109 O O     . THR C 3 19  ? 10.897  22.944  -0.654  1.00 89.98 19  C 1 
ATOM 4110 C CB    . THR C 3 19  ? 10.948  21.866  -3.736  1.00 89.79 19  C 1 
ATOM 4111 O OG1   . THR C 3 19  ? 9.736   22.030  -4.427  1.00 78.27 19  C 1 
ATOM 4112 C CG2   . THR C 3 19  ? 11.885  20.996  -4.580  1.00 75.93 19  C 1 
ATOM 4113 N N     . GLU C 3 20  ? 8.831   22.543  -1.407  1.00 92.39 20  C 1 
ATOM 4114 C CA    . GLU C 3 20  ? 8.165   23.504  -0.518  1.00 91.46 20  C 1 
ATOM 4115 C C     . GLU C 3 20  ? 8.333   23.165  0.971   1.00 92.19 20  C 1 
ATOM 4116 O O     . GLU C 3 20  ? 8.388   24.062  1.810   1.00 89.75 20  C 1 
ATOM 4117 C CB    . GLU C 3 20  ? 6.672   23.560  -0.846  1.00 89.86 20  C 1 
ATOM 4118 C CG    . GLU C 3 20  ? 6.380   24.162  -2.218  1.00 78.67 20  C 1 
ATOM 4119 C CD    . GLU C 3 20  ? 4.891   24.114  -2.597  1.00 71.45 20  C 1 
ATOM 4120 O OE1   . GLU C 3 20  ? 4.596   24.260  -3.806  1.00 64.42 20  C 1 
ATOM 4121 O OE2   . GLU C 3 20  ? 4.050   23.885  -1.697  1.00 64.03 20  C 1 
ATOM 4122 N N     . ILE C 3 21  ? 8.416   21.864  1.309   1.00 92.16 21  C 1 
ATOM 4123 C CA    . ILE C 3 21  ? 8.613   21.407  2.690   1.00 92.03 21  C 1 
ATOM 4124 C C     . ILE C 3 21  ? 10.063  21.616  3.106   1.00 92.58 21  C 1 
ATOM 4125 O O     . ILE C 3 21  ? 10.324  22.259  4.123   1.00 90.61 21  C 1 
ATOM 4126 C CB    . ILE C 3 21  ? 8.182   19.935  2.854   1.00 91.56 21  C 1 
ATOM 4127 C CG1   . ILE C 3 21  ? 6.664   19.796  2.564   1.00 87.85 21  C 1 
ATOM 4128 C CG2   . ILE C 3 21  ? 8.526   19.419  4.260   1.00 87.75 21  C 1 
ATOM 4129 C CD1   . ILE C 3 21  ? 6.175   18.359  2.502   1.00 79.67 21  C 1 
ATOM 4130 N N     . VAL C 3 22  ? 11.014  21.141  2.307   1.00 91.82 22  C 1 
ATOM 4131 C CA    . VAL C 3 22  ? 12.441  21.220  2.665   1.00 91.85 22  C 1 
ATOM 4132 C C     . VAL C 3 22  ? 13.003  22.642  2.593   1.00 91.54 22  C 1 
ATOM 4133 O O     . VAL C 3 22  ? 13.974  22.943  3.270   1.00 88.80 22  C 1 
ATOM 4134 C CB    . VAL C 3 22  ? 13.316  20.258  1.849   1.00 91.09 22  C 1 
ATOM 4135 C CG1   . VAL C 3 22  ? 12.873  18.813  2.085   1.00 81.37 22  C 1 
ATOM 4136 C CG2   . VAL C 3 22  ? 13.293  20.565  0.347   1.00 83.06 22  C 1 
ATOM 4137 N N     . ASN C 3 23  ? 12.377  23.542  1.824   1.00 91.80 23  C 1 
ATOM 4138 C CA    . ASN C 3 23  ? 12.774  24.950  1.792   1.00 91.09 23  C 1 
ATOM 4139 C C     . ASN C 3 23  ? 12.469  25.693  3.103   1.00 90.60 23  C 1 
ATOM 4140 O O     . ASN C 3 23  ? 13.109  26.705  3.362   1.00 87.50 23  C 1 
ATOM 4141 C CB    . ASN C 3 23  ? 12.143  25.639  0.579   1.00 89.48 23  C 1 
ATOM 4142 C CG    . ASN C 3 23  ? 12.831  25.298  -0.730  1.00 84.23 23  C 1 
ATOM 4143 O OD1   . ASN C 3 23  ? 13.954  24.802  -0.784  1.00 75.03 23  C 1 
ATOM 4144 N ND2   . ASN C 3 23  ? 12.196  25.610  -1.836  1.00 75.19 23  C 1 
ATOM 4145 N N     . LYS C 3 24  ? 11.566  25.179  3.955   1.00 90.68 24  C 1 
ATOM 4146 C CA    . LYS C 3 24  ? 11.345  25.711  5.311   1.00 89.50 24  C 1 
ATOM 4147 C C     . LYS C 3 24  ? 12.531  25.444  6.249   1.00 89.96 24  C 1 
ATOM 4148 O O     . LYS C 3 24  ? 12.675  26.138  7.250   1.00 85.68 24  C 1 
ATOM 4149 C CB    . LYS C 3 24  ? 10.088  25.094  5.938   1.00 86.79 24  C 1 
ATOM 4150 C CG    . LYS C 3 24  ? 8.791   25.341  5.162   1.00 78.34 24  C 1 
ATOM 4151 C CD    . LYS C 3 24  ? 7.659   24.553  5.848   1.00 73.20 24  C 1 
ATOM 4152 C CE    . LYS C 3 24  ? 6.338   24.599  5.090   1.00 65.32 24  C 1 
ATOM 4153 N NZ    . LYS C 3 24  ? 5.354   23.697  5.717   1.00 58.38 24  C 1 
ATOM 4154 N N     . VAL C 3 25  ? 13.339  24.439  5.954   1.00 85.83 25  C 1 
ATOM 4155 C CA    . VAL C 3 25  ? 14.546  24.146  6.727   1.00 84.85 25  C 1 
ATOM 4156 C C     . VAL C 3 25  ? 15.547  25.277  6.490   1.00 84.03 25  C 1 
ATOM 4157 O O     . VAL C 3 25  ? 15.904  25.518  5.327   1.00 80.72 25  C 1 
ATOM 4158 C CB    . VAL C 3 25  ? 15.148  22.787  6.344   1.00 82.70 25  C 1 
ATOM 4159 C CG1   . VAL C 3 25  ? 16.414  22.491  7.143   1.00 73.50 25  C 1 
ATOM 4160 C CG2   . VAL C 3 25  ? 14.138  21.663  6.606   1.00 76.66 25  C 1 
ATOM 4161 N N     . PRO C 3 26  ? 16.003  25.970  7.552   1.00 84.63 26  C 1 
ATOM 4162 C CA    . PRO C 3 26  ? 17.036  26.967  7.384   1.00 82.76 26  C 1 
ATOM 4163 C C     . PRO C 3 26  ? 18.281  26.294  6.806   1.00 81.94 26  C 1 
ATOM 4164 O O     . PRO C 3 26  ? 18.662  25.197  7.244   1.00 76.72 26  C 1 
ATOM 4165 C CB    . PRO C 3 26  ? 17.271  27.577  8.772   1.00 78.64 26  C 1 
ATOM 4166 C CG    . PRO C 3 26  ? 16.825  26.469  9.719   1.00 76.47 26  C 1 
ATOM 4167 C CD    . PRO C 3 26  ? 15.706  25.769  8.957   1.00 80.73 26  C 1 
ATOM 4168 N N     . ASP C 3 27  ? 18.891  26.939  5.820   1.00 82.14 27  C 1 
ATOM 4169 C CA    . ASP C 3 27  ? 20.256  26.594  5.465   1.00 79.10 27  C 1 
ATOM 4170 C C     . ASP C 3 27  ? 21.077  26.880  6.711   1.00 76.69 27  C 1 
ATOM 4171 O O     . ASP C 3 27  ? 21.255  28.027  7.099   1.00 68.92 27  C 1 
ATOM 4172 C CB    . ASP C 3 27  ? 20.726  27.359  4.212   1.00 73.13 27  C 1 
ATOM 4173 C CG    . ASP C 3 27  ? 19.961  26.857  2.980   1.00 66.85 27  C 1 
ATOM 4174 O OD1   . ASP C 3 27  ? 19.872  25.618  2.802   1.00 59.90 27  C 1 
ATOM 4175 O OD2   . ASP C 3 27  ? 19.315  27.647  2.266   1.00 59.60 27  C 1 
ATOM 4176 N N     . LEU C 3 28  ? 21.442  25.801  7.422   1.00 75.90 28  C 1 
ATOM 4177 C CA    . LEU C 3 28  ? 22.447  25.940  8.455   1.00 70.43 28  C 1 
ATOM 4178 C C     . LEU C 3 28  ? 23.586  26.628  7.746   1.00 67.52 28  C 1 
ATOM 4179 O O     . LEU C 3 28  ? 24.086  26.084  6.762   1.00 57.12 28  C 1 
ATOM 4180 C CB    . LEU C 3 28  ? 22.863  24.575  9.008   1.00 62.42 28  C 1 
ATOM 4181 C CG    . LEU C 3 28  ? 21.824  23.960  9.949   1.00 56.28 28  C 1 
ATOM 4182 C CD1   . LEU C 3 28  ? 22.201  22.515  10.257  1.00 52.42 28  C 1 
ATOM 4183 C CD2   . LEU C 3 28  ? 21.731  24.709  11.283  1.00 50.60 28  C 1 
ATOM 4184 N N     . GLY C 3 29  ? 23.927  27.830  8.206   1.00 63.85 29  C 1 
ATOM 4185 C CA    . GLY C 3 29  ? 25.121  28.512  7.764   1.00 60.37 29  C 1 
ATOM 4186 C C     . GLY C 3 29  ? 26.254  27.526  7.997   1.00 59.00 29  C 1 
ATOM 4187 O O     . GLY C 3 29  ? 26.655  27.321  9.142   1.00 53.97 29  C 1 
ATOM 4188 N N     . GLY C 3 30  ? 26.628  26.825  6.947   1.00 53.28 30  C 1 
ATOM 4189 C CA    . GLY C 3 30  ? 27.972  26.312  6.869   1.00 50.49 30  C 1 
ATOM 4190 C C     . GLY C 3 30  ? 28.791  27.523  7.252   1.00 49.77 30  C 1 
ATOM 4191 O O     . GLY C 3 30  ? 28.606  28.579  6.644   1.00 46.60 30  C 1 
ATOM 4192 N N     . GLY C 3 31  ? 29.545  27.396  8.321   1.00 49.66 31  C 1 
ATOM 4193 C CA    . GLY C 3 31  ? 30.528  28.429  8.553   1.00 47.39 31  C 1 
ATOM 4194 C C     . GLY C 3 31  ? 31.246  28.547  7.218   1.00 46.68 31  C 1 
ATOM 4195 O O     . GLY C 3 31  ? 31.867  27.577  6.781   1.00 43.70 31  C 1 
ATOM 4196 N N     . GLU C 3 32  ? 31.061  29.690  6.555   1.00 44.86 32  C 1 
ATOM 4197 C CA    . GLU C 3 32  ? 32.018  30.143  5.583   1.00 44.53 32  C 1 
ATOM 4198 C C     . GLU C 3 32  ? 33.338  30.210  6.344   1.00 44.97 32  C 1 
ATOM 4199 O O     . GLU C 3 32  ? 33.772  31.245  6.823   1.00 42.23 32  C 1 
ATOM 4200 C CB    . GLU C 3 32  ? 31.620  31.497  4.967   1.00 40.11 32  C 1 
ATOM 4201 C CG    . GLU C 3 32  ? 30.470  31.401  3.947   1.00 37.21 32  C 1 
ATOM 4202 C CD    . GLU C 3 32  ? 30.153  32.761  3.295   1.00 36.02 32  C 1 
ATOM 4203 O OE1   . GLU C 3 32  ? 29.627  32.751  2.166   1.00 33.42 32  C 1 
ATOM 4204 O OE2   . GLU C 3 32  ? 30.416  33.803  3.937   1.00 35.53 32  C 1 
ATOM 4205 N N     . SER C 3 33  ? 33.945  29.053  6.482   1.00 36.22 33  C 1 
ATOM 4206 C CA    . SER C 3 33  ? 35.363  28.911  6.324   1.00 37.19 33  C 1 
ATOM 4207 C C     . SER C 3 33  ? 35.704  29.248  4.862   1.00 36.55 33  C 1 
ATOM 4208 O O     . SER C 3 33  ? 36.407  28.511  4.184   1.00 34.30 33  C 1 
ATOM 4209 C CB    . SER C 3 33  ? 35.810  27.513  6.742   1.00 33.42 33  C 1 
ATOM 4210 O OG    . SER C 3 33  ? 37.202  27.418  6.676   1.00 31.49 33  C 1 
ATOM 4211 N N     . CYS C 3 34  ? 35.124  30.366  4.358   1.00 37.10 34  C 1 
ATOM 4212 C CA    . CYS C 3 34  ? 35.852  31.230  3.479   1.00 39.38 34  C 1 
ATOM 4213 C C     . CYS C 3 34  ? 37.098  31.578  4.291   1.00 38.93 34  C 1 
ATOM 4214 O O     . CYS C 3 34  ? 37.084  32.485  5.121   1.00 36.81 34  C 1 
ATOM 4215 C CB    . CYS C 3 34  ? 35.009  32.445  3.096   1.00 36.15 34  C 1 
ATOM 4216 S SG    . CYS C 3 34  ? 35.741  33.239  1.624   1.00 32.91 34  C 1 
ATOM 4217 N N     . GLY C 3 35  ? 38.118  30.751  4.123   1.00 37.81 35  C 1 
ATOM 4218 C CA    . GLY C 3 35  ? 39.466  31.128  4.452   1.00 37.45 35  C 1 
ATOM 4219 C C     . GLY C 3 35  ? 39.788  32.313  3.561   1.00 36.39 35  C 1 
ATOM 4220 O O     . GLY C 3 35  ? 40.400  32.161  2.508   1.00 34.39 35  C 1 
ATOM 4221 N N     . ASP C 3 36  ? 39.317  33.482  3.972   1.00 46.34 36  C 1 
ATOM 4222 C CA    . ASP C 3 36  ? 39.996  34.719  3.675   1.00 48.72 36  C 1 
ATOM 4223 C C     . ASP C 3 36  ? 41.354  34.568  4.360   1.00 50.17 36  C 1 
ATOM 4224 O O     . ASP C 3 36  ? 41.610  35.055  5.460   1.00 48.51 36  C 1 
ATOM 4225 C CB    . ASP C 3 36  ? 39.155  35.927  4.120   1.00 43.34 36  C 1 
ATOM 4226 C CG    . ASP C 3 36  ? 39.612  37.252  3.477   1.00 39.32 36  C 1 
ATOM 4227 O OD1   . ASP C 3 36  ? 40.449  37.238  2.547   1.00 40.83 36  C 1 
ATOM 4228 O OD2   . ASP C 3 36  ? 39.108  38.328  3.928   1.00 42.75 36  C 1 
ATOM 4229 N N     . GLU C 3 37  ? 42.169  33.757  3.718   1.00 39.62 37  C 1 
ATOM 4230 C CA    . GLU C 3 37  ? 43.597  33.656  3.923   1.00 42.78 37  C 1 
ATOM 4231 C C     . GLU C 3 37  ? 44.193  34.992  3.437   1.00 43.73 37  C 1 
ATOM 4232 O O     . GLU C 3 37  ? 45.030  35.052  2.552   1.00 42.42 37  C 1 
ATOM 4233 C CB    . GLU C 3 37  ? 44.141  32.386  3.232   1.00 39.35 37  C 1 
ATOM 4234 C CG    . GLU C 3 37  ? 45.485  31.931  3.813   1.00 38.24 37  C 1 
ATOM 4235 C CD    . GLU C 3 37  ? 46.053  30.664  3.160   1.00 38.86 37  C 1 
ATOM 4236 O OE1   . GLU C 3 37  ? 46.776  29.928  3.870   1.00 36.98 37  C 1 
ATOM 4237 O OE2   . GLU C 3 37  ? 45.806  30.442  1.952   1.00 37.21 37  C 1 
ATOM 4238 N N     . ARG C 3 38  ? 43.680  36.086  3.998   1.00 42.66 38  C 1 
ATOM 4239 C CA    . ARG C 3 38  ? 44.321  37.394  3.967   1.00 45.47 38  C 1 
ATOM 4240 C C     . ARG C 3 38  ? 45.722  37.155  4.510   1.00 44.37 38  C 1 
ATOM 4241 O O     . ARG C 3 38  ? 45.894  36.876  5.694   1.00 41.80 38  C 1 
ATOM 4242 C CB    . ARG C 3 38  ? 43.564  38.433  4.800   1.00 41.05 38  C 1 
ATOM 4243 C CG    . ARG C 3 38  ? 42.394  39.000  4.002   1.00 38.98 38  C 1 
ATOM 4244 C CD    . ARG C 3 38  ? 41.766  40.194  4.740   1.00 39.41 38  C 1 
ATOM 4245 N NE    . ARG C 3 38  ? 40.610  40.691  3.993   1.00 37.05 38  C 1 
ATOM 4246 C CZ    . ARG C 3 38  ? 40.002  41.855  4.140   1.00 35.03 38  C 1 
ATOM 4247 N NH1   . ARG C 3 38  ? 40.400  42.725  5.028   1.00 34.02 38  C 1 
ATOM 4248 N NH2   . ARG C 3 38  ? 38.985  42.132  3.401   1.00 34.90 38  C 1 
ATOM 4249 N N     . GLY C 3 39  ? 46.669  37.190  3.592   1.00 43.16 39  C 1 
ATOM 4250 C CA    . GLY C 3 39  ? 48.070  36.936  3.873   1.00 44.28 39  C 1 
ATOM 4251 C C     . GLY C 3 39  ? 48.488  37.797  5.058   1.00 43.83 39  C 1 
ATOM 4252 O O     . GLY C 3 39  ? 48.554  39.023  4.938   1.00 42.39 39  C 1 
ATOM 4253 N N     . LEU C 3 40  ? 48.705  37.135  6.210   1.00 48.21 40  C 1 
ATOM 4254 C CA    . LEU C 3 40  ? 49.274  37.788  7.381   1.00 47.75 40  C 1 
ATOM 4255 C C     . LEU C 3 40  ? 50.551  38.494  6.892   1.00 46.72 40  C 1 
ATOM 4256 O O     . LEU C 3 40  ? 51.492  37.795  6.487   1.00 44.84 40  C 1 
ATOM 4257 C CB    . LEU C 3 40  ? 49.597  36.745  8.462   1.00 43.77 40  C 1 
ATOM 4258 C CG    . LEU C 3 40  ? 48.399  36.385  9.363   1.00 39.18 40  C 1 
ATOM 4259 C CD1   . LEU C 3 40  ? 48.715  35.124  10.162  1.00 40.48 40  C 1 
ATOM 4260 C CD2   . LEU C 3 40  ? 48.092  37.522  10.355  1.00 43.36 40  C 1 
ATOM 4261 N N     . PRO C 3 41  ? 50.598  39.826  6.854   1.00 41.69 41  C 1 
ATOM 4262 C CA    . PRO C 3 41  ? 51.768  40.512  6.351   1.00 44.87 41  C 1 
ATOM 4263 C C     . PRO C 3 41  ? 52.925  40.121  7.267   1.00 45.55 41  C 1 
ATOM 4264 O O     . PRO C 3 41  ? 52.865  40.368  8.473   1.00 43.77 41  C 1 
ATOM 4265 C CB    . PRO C 3 41  ? 51.426  42.004  6.374   1.00 40.33 41  C 1 
ATOM 4266 C CG    . PRO C 3 41  ? 50.323  42.109  7.433   1.00 39.42 41  C 1 
ATOM 4267 C CD    . PRO C 3 41  ? 49.599  40.749  7.317   1.00 43.55 41  C 1 
ATOM 4268 N N     . ARG C 3 42  ? 53.959  39.455  6.708   1.00 37.44 42  C 1 
ATOM 4269 C CA    . ARG C 3 42  ? 55.180  39.090  7.429   1.00 42.10 42  C 1 
ATOM 4270 C C     . ARG C 3 42  ? 55.787  40.374  8.006   1.00 41.10 42  C 1 
ATOM 4271 O O     . ARG C 3 42  ? 56.498  41.103  7.314   1.00 39.35 42  C 1 
ATOM 4272 C CB    . ARG C 3 42  ? 56.186  38.381  6.506   1.00 39.09 42  C 1 
ATOM 4273 C CG    . ARG C 3 42  ? 55.991  36.865  6.422   1.00 35.64 42  C 1 
ATOM 4274 C CD    . ARG C 3 42  ? 57.089  36.251  5.550   1.00 36.33 42  C 1 
ATOM 4275 N NE    . ARG C 3 42  ? 57.104  34.781  5.617   1.00 33.93 42  C 1 
ATOM 4276 C CZ    . ARG C 3 42  ? 57.912  33.972  4.953   1.00 32.27 42  C 1 
ATOM 4277 N NH1   . ARG C 3 42  ? 58.798  34.434  4.113   1.00 30.24 42  C 1 
ATOM 4278 N NH2   . ARG C 3 42  ? 57.857  32.685  5.125   1.00 30.43 42  C 1 
ATOM 4279 N N     . ARG C 3 43  ? 55.458  40.663  9.241   1.00 41.41 43  C 1 
ATOM 4280 C CA    . ARG C 3 43  ? 55.902  41.860  9.944   1.00 45.10 43  C 1 
ATOM 4281 C C     . ARG C 3 43  ? 57.418  41.759  10.073  1.00 45.23 43  C 1 
ATOM 4282 O O     . ARG C 3 43  ? 57.914  40.972  10.871  1.00 43.17 43  C 1 
ATOM 4283 C CB    . ARG C 3 43  ? 55.165  41.964  11.292  1.00 40.78 43  C 1 
ATOM 4284 C CG    . ARG C 3 43  ? 55.203  43.364  11.881  1.00 37.08 43  C 1 
ATOM 4285 C CD    . ARG C 3 43  ? 54.409  43.427  13.197  1.00 37.66 43  C 1 
ATOM 4286 N NE    . ARG C 3 43  ? 54.202  44.802  13.665  1.00 35.29 43  C 1 
ATOM 4287 C CZ    . ARG C 3 43  ? 53.642  45.163  14.813  1.00 32.01 43  C 1 
ATOM 4288 N NH1   . ARG C 3 43  ? 53.244  44.278  15.688  1.00 30.34 43  C 1 
ATOM 4289 N NH2   . ARG C 3 43  ? 53.469  46.413  15.089  1.00 30.62 43  C 1 
ATOM 4290 N N     . ARG C 3 44  ? 58.134  42.489  9.227   1.00 38.36 44  C 1 
ATOM 4291 C CA    . ARG C 3 44  ? 59.603  42.523  9.252   1.00 41.62 44  C 1 
ATOM 4292 C C     . ARG C 3 44  ? 60.055  42.907  10.661  1.00 40.42 44  C 1 
ATOM 4293 O O     . ARG C 3 44  ? 59.625  43.928  11.187  1.00 38.62 44  C 1 
ATOM 4294 C CB    . ARG C 3 44  ? 60.167  43.507  8.206   1.00 38.45 44  C 1 
ATOM 4295 C CG    . ARG C 3 44  ? 60.218  42.927  6.778   1.00 36.13 44  C 1 
ATOM 4296 C CD    . ARG C 3 44  ? 60.864  43.936  5.812   1.00 37.37 44  C 1 
ATOM 4297 N NE    . ARG C 3 44  ? 61.081  43.367  4.468   1.00 34.92 44  C 1 
ATOM 4298 C CZ    . ARG C 3 44  ? 61.597  43.997  3.413   1.00 31.48 44  C 1 
ATOM 4299 N NH1   . ARG C 3 44  ? 61.941  45.256  3.482   1.00 29.53 44  C 1 
ATOM 4300 N NH2   . ARG C 3 44  ? 61.771  43.378  2.293   1.00 29.33 44  C 1 
ATOM 4301 N N     . LYS C 3 45  ? 60.947  42.089  11.243  1.00 39.65 45  C 1 
ATOM 4302 C CA    . LYS C 3 45  ? 61.715  42.418  12.446  1.00 41.57 45  C 1 
ATOM 4303 C C     . LYS C 3 45  ? 62.683  43.566  12.096  1.00 40.18 45  C 1 
ATOM 4304 O O     . LYS C 3 45  ? 63.829  43.294  11.738  1.00 37.95 45  C 1 
ATOM 4305 C CB    . LYS C 3 45  ? 62.510  41.200  12.939  1.00 38.08 45  C 1 
ATOM 4306 C CG    . LYS C 3 45  ? 61.739  40.156  13.756  1.00 35.73 45  C 1 
ATOM 4307 C CD    . LYS C 3 45  ? 62.709  39.046  14.205  1.00 37.09 45  C 1 
ATOM 4308 C CE    . LYS C 3 45  ? 62.061  38.070  15.172  1.00 33.17 45  C 1 
ATOM 4309 N NZ    . LYS C 3 45  ? 62.999  37.025  15.619  1.00 30.84 45  C 1 
ATOM 4310 N N     . PHE C 3 46  ? 62.246  44.829  12.154  1.00 46.35 46  C 1 
ATOM 4311 C CA    . PHE C 3 46  ? 63.202  45.927  12.254  1.00 44.83 46  C 1 
ATOM 4312 C C     . PHE C 3 46  ? 63.789  45.960  13.676  1.00 42.87 46  C 1 
ATOM 4313 O O     . PHE C 3 46  ? 63.068  45.685  14.646  1.00 40.89 46  C 1 
ATOM 4314 C CB    . PHE C 3 46  ? 62.574  47.247  11.812  1.00 39.70 46  C 1 
ATOM 4315 C CG    . PHE C 3 46  ? 62.744  47.496  10.337  1.00 37.83 46  C 1 
ATOM 4316 C CD1   . PHE C 3 46  ? 63.940  48.064  9.852   1.00 38.56 46  C 1 
ATOM 4317 C CD2   . PHE C 3 46  ? 61.740  47.143  9.423   1.00 37.30 46  C 1 
ATOM 4318 C CE1   . PHE C 3 46  ? 64.117  48.277  8.475   1.00 33.10 46  C 1 
ATOM 4319 C CE2   . PHE C 3 46  ? 61.910  47.350  8.043   1.00 32.35 46  C 1 
ATOM 4320 C CZ    . PHE C 3 46  ? 63.110  47.935  7.564   1.00 33.13 46  C 1 
ATOM 4321 N N     . SER C 3 47  ? 65.079  46.222  13.777  1.00 46.09 47  C 1 
ATOM 4322 C CA    . SER C 3 47  ? 65.914  45.836  14.921  1.00 48.99 47  C 1 
ATOM 4323 C C     . SER C 3 47  ? 66.270  46.949  15.912  1.00 48.80 47  C 1 
ATOM 4324 O O     . SER C 3 47  ? 66.837  46.633  16.957  1.00 44.66 47  C 1 
ATOM 4325 C CB    . SER C 3 47  ? 67.222  45.261  14.380  1.00 43.68 47  C 1 
ATOM 4326 O OG    . SER C 3 47  ? 67.887  46.231  13.577  1.00 41.41 47  C 1 
ATOM 4327 N N     . ASN C 3 48  ? 66.059  48.210  15.586  1.00 42.20 48  C 1 
ATOM 4328 C CA    . ASN C 3 48  ? 66.473  49.347  16.429  1.00 45.57 48  C 1 
ATOM 4329 C C     . ASN C 3 48  ? 65.799  49.294  17.817  1.00 44.91 48  C 1 
ATOM 4330 O O     . ASN C 3 48  ? 64.690  48.791  17.922  1.00 41.10 48  C 1 
ATOM 4331 C CB    . ASN C 3 48  ? 66.113  50.661  15.714  1.00 41.33 48  C 1 
ATOM 4332 C CG    . ASN C 3 48  ? 66.999  51.015  14.528  1.00 36.94 48  C 1 
ATOM 4333 O OD1   . ASN C 3 48  ? 67.847  50.273  14.089  1.00 35.64 48  C 1 
ATOM 4334 N ND2   . ASN C 3 48  ? 66.805  52.198  13.967  1.00 37.73 48  C 1 
ATOM 4335 N N     . GLY C 3 49  ? 66.340  49.820  18.901  1.00 43.46 49  C 1 
ATOM 4336 C CA    . GLY C 3 49  ? 67.588  50.541  19.168  1.00 43.97 49  C 1 
ATOM 4337 C C     . GLY C 3 49  ? 67.729  50.757  20.681  1.00 42.32 49  C 1 
ATOM 4338 O O     . GLY C 3 49  ? 67.878  49.791  21.423  1.00 39.83 49  C 1 
ATOM 4339 N N     . SER C 3 50  ? 67.685  51.977  21.132  1.00 41.59 50  C 1 
ATOM 4340 C CA    . SER C 3 50  ? 68.053  52.498  22.471  1.00 43.66 50  C 1 
ATOM 4341 C C     . SER C 3 50  ? 66.971  52.339  23.567  1.00 43.06 50  C 1 
ATOM 4342 O O     . SER C 3 50  ? 65.903  51.844  23.264  1.00 39.92 50  C 1 
ATOM 4343 C CB    . SER C 3 50  ? 68.377  53.978  22.243  1.00 38.98 50  C 1 
ATOM 4344 O OG    . SER C 3 50  ? 67.309  54.631  21.560  1.00 37.13 50  C 1 
ATOM 4345 N N     . ASP C 3 51  ? 67.071  52.779  24.839  1.00 49.54 51  C 1 
ATOM 4346 C CA    . ASP C 3 51  ? 68.236  53.000  25.717  1.00 51.83 51  C 1 
ATOM 4347 C C     . ASP C 3 51  ? 67.892  52.847  27.229  1.00 51.78 51  C 1 
ATOM 4348 O O     . ASP C 3 51  ? 68.411  51.916  27.840  1.00 51.13 51  C 1 
ATOM 4349 C CB    . ASP C 3 51  ? 68.862  54.392  25.437  1.00 45.94 51  C 1 
ATOM 4350 C CG    . ASP C 3 51  ? 70.337  54.519  25.855  1.00 42.58 51  C 1 
ATOM 4351 O OD1   . ASP C 3 51  ? 71.011  53.474  25.982  1.00 43.84 51  C 1 
ATOM 4352 O OD2   . ASP C 3 51  ? 70.798  55.681  25.931  1.00 45.30 51  C 1 
ATOM 4353 N N     . PRO C 3 52  ? 67.093  53.703  27.882  1.00 39.75 52  C 1 
ATOM 4354 C CA    . PRO C 3 52  ? 67.471  54.260  29.195  1.00 43.76 52  C 1 
ATOM 4355 C C     . PRO C 3 52  ? 66.804  53.665  30.462  1.00 44.02 52  C 1 
ATOM 4356 O O     . PRO C 3 52  ? 66.595  52.465  30.544  1.00 41.91 52  C 1 
ATOM 4357 C CB    . PRO C 3 52  ? 67.221  55.763  28.991  1.00 39.10 52  C 1 
ATOM 4358 C CG    . PRO C 3 52  ? 65.882  55.786  28.252  1.00 39.18 52  C 1 
ATOM 4359 C CD    . PRO C 3 52  ? 65.965  54.503  27.410  1.00 44.14 52  C 1 
ATOM 4360 N N     . GLU C 3 53  ? 66.467  54.469  31.425  1.00 43.68 53  C 1 
ATOM 4361 C CA    . GLU C 3 53  ? 66.950  54.648  32.794  1.00 45.73 53  C 1 
ATOM 4362 C C     . GLU C 3 53  ? 66.376  53.779  33.945  1.00 43.40 53  C 1 
ATOM 4363 O O     . GLU C 3 53  ? 67.056  52.907  34.483  1.00 41.64 53  C 1 
ATOM 4364 C CB    . GLU C 3 53  ? 66.703  56.116  33.219  1.00 42.03 53  C 1 
ATOM 4365 C CG    . GLU C 3 53  ? 67.478  57.195  32.467  1.00 41.64 53  C 1 
ATOM 4366 C CD    . GLU C 3 53  ? 67.152  58.596  33.001  1.00 42.06 53  C 1 
ATOM 4367 O OE1   . GLU C 3 53  ? 68.073  59.458  32.986  1.00 41.95 53  C 1 
ATOM 4368 O OE2   . GLU C 3 53  ? 65.981  58.823  33.404  1.00 40.46 53  C 1 
ATOM 4369 N N     . ASN C 3 54  ? 65.223  54.165  34.452  1.00 45.91 54  C 1 
ATOM 4370 C CA    . ASN C 3 54  ? 65.055  54.335  35.918  1.00 50.73 54  C 1 
ATOM 4371 C C     . ASN C 3 54  ? 64.306  53.192  36.657  1.00 50.81 54  C 1 
ATOM 4372 O O     . ASN C 3 54  ? 63.763  52.308  36.026  1.00 47.87 54  C 1 
ATOM 4373 C CB    . ASN C 3 54  ? 64.354  55.699  36.117  1.00 45.50 54  C 1 
ATOM 4374 C CG    . ASN C 3 54  ? 65.144  56.717  36.910  1.00 39.75 54  C 1 
ATOM 4375 O OD1   . ASN C 3 54  ? 66.147  56.440  37.532  1.00 40.00 54  C 1 
ATOM 4376 N ND2   . ASN C 3 54  ? 64.702  57.953  36.929  1.00 42.10 54  C 1 
ATOM 4377 N N     . GLU C 3 55  ? 64.106  53.160  37.925  1.00 37.31 55  C 1 
ATOM 4378 C CA    . GLU C 3 55  ? 64.962  53.103  39.123  1.00 42.17 55  C 1 
ATOM 4379 C C     . GLU C 3 55  ? 64.322  52.205  40.205  1.00 41.08 55  C 1 
ATOM 4380 O O     . GLU C 3 55  ? 64.812  51.123  40.479  1.00 41.61 55  C 1 
ATOM 4381 C CB    . GLU C 3 55  ? 65.197  54.515  39.708  1.00 40.22 55  C 1 
ATOM 4382 C CG    . GLU C 3 55  ? 66.243  54.574  40.825  1.00 38.96 55  C 1 
ATOM 4383 C CD    . GLU C 3 55  ? 66.364  55.938  41.513  1.00 41.25 55  C 1 
ATOM 4384 O OE1   . GLU C 3 55  ? 67.437  56.173  42.150  1.00 40.44 55  C 1 
ATOM 4385 O OE2   . GLU C 3 55  ? 65.384  56.710  41.488  1.00 41.43 55  C 1 
ATOM 4386 N N     . GLU C 3 56  ? 63.289  52.670  40.830  1.00 48.91 56  C 1 
ATOM 4387 C CA    . GLU C 3 56  ? 63.063  52.448  42.274  1.00 50.85 56  C 1 
ATOM 4388 C C     . GLU C 3 56  ? 62.429  51.098  42.744  1.00 48.66 56  C 1 
ATOM 4389 O O     . GLU C 3 56  ? 61.865  50.332  41.970  1.00 47.95 56  C 1 
ATOM 4390 C CB    . GLU C 3 56  ? 62.352  53.676  42.886  1.00 47.57 56  C 1 
ATOM 4391 C CG    . GLU C 3 56  ? 63.281  54.482  43.829  1.00 44.72 56  C 1 
ATOM 4392 C CD    . GLU C 3 56  ? 62.575  55.179  45.002  1.00 44.29 56  C 1 
ATOM 4393 O OE1   . GLU C 3 56  ? 63.288  55.553  45.958  1.00 42.12 56  C 1 
ATOM 4394 O OE2   . GLU C 3 56  ? 61.321  55.251  45.020  1.00 41.47 56  C 1 
ATOM 4395 N N     . PRO C 3 57  ? 62.511  50.805  44.026  1.00 38.34 57  C 1 
ATOM 4396 C CA    . PRO C 3 57  ? 62.942  49.476  44.509  1.00 42.46 57  C 1 
ATOM 4397 C C     . PRO C 3 57  ? 61.976  48.655  45.398  1.00 40.82 57  C 1 
ATOM 4398 O O     . PRO C 3 57  ? 62.165  47.450  45.577  1.00 39.98 57  C 1 
ATOM 4399 C CB    . PRO C 3 57  ? 64.155  49.857  45.353  1.00 38.90 57  C 1 
ATOM 4400 C CG    . PRO C 3 57  ? 63.690  51.141  46.055  1.00 40.04 57  C 1 
ATOM 4401 C CD    . PRO C 3 57  ? 62.730  51.750  45.036  1.00 47.01 57  C 1 
ATOM 4402 N N     . ARG C 3 58  ? 61.156  49.329  46.123  1.00 45.77 58  C 1 
ATOM 4403 C CA    . ARG C 3 58  ? 60.599  48.847  47.419  1.00 49.79 58  C 1 
ATOM 4404 C C     . ARG C 3 58  ? 59.392  47.909  47.241  1.00 48.69 58  C 1 
ATOM 4405 O O     . ARG C 3 58  ? 58.879  47.778  46.150  1.00 45.51 58  C 1 
ATOM 4406 C CB    . ARG C 3 58  ? 60.207  50.075  48.247  1.00 44.79 58  C 1 
ATOM 4407 C CG    . ARG C 3 58  ? 61.396  50.924  48.706  1.00 42.00 58  C 1 
ATOM 4408 C CD    . ARG C 3 58  ? 60.881  52.108  49.522  1.00 43.02 58  C 1 
ATOM 4409 N NE    . ARG C 3 58  ? 61.995  52.928  50.025  1.00 40.69 58  C 1 
ATOM 4410 C CZ    . ARG C 3 58  ? 61.876  53.973  50.813  1.00 37.42 58  C 1 
ATOM 4411 N NH1   . ARG C 3 58  ? 60.706  54.381  51.231  1.00 36.05 58  C 1 
ATOM 4412 N NH2   . ARG C 3 58  ? 62.918  54.628  51.190  1.00 36.67 58  C 1 
ATOM 4413 N N     . SER C 3 59  ? 58.798  47.300  48.169  1.00 49.07 59  C 1 
ATOM 4414 C CA    . SER C 3 59  ? 58.923  46.811  49.549  1.00 51.27 59  C 1 
ATOM 4415 C C     . SER C 3 59  ? 57.706  45.869  49.725  1.00 51.71 59  C 1 
ATOM 4416 O O     . SER C 3 59  ? 57.041  45.580  48.734  1.00 48.19 59  C 1 
ATOM 4417 C CB    . SER C 3 59  ? 58.872  47.993  50.537  1.00 45.25 59  C 1 
ATOM 4418 O OG    . SER C 3 59  ? 59.030  47.591  51.881  1.00 39.86 59  C 1 
ATOM 4419 N N     . SER C 3 60  ? 57.267  45.386  50.778  1.00 53.94 60  C 1 
ATOM 4420 C CA    . SER C 3 60  ? 57.749  44.666  51.945  1.00 56.25 60  C 1 
ATOM 4421 C C     . SER C 3 60  ? 56.762  43.554  52.335  1.00 57.95 60  C 1 
ATOM 4422 O O     . SER C 3 60  ? 56.676  42.562  51.610  1.00 54.47 60  C 1 
ATOM 4423 C CB    . SER C 3 60  ? 58.036  45.618  53.124  1.00 49.45 60  C 1 
ATOM 4424 O OG    . SER C 3 60  ? 56.838  46.187  53.638  1.00 45.18 60  C 1 
ATOM 4425 N N     . LYS C 3 61  ? 56.107  43.634  53.477  1.00 43.13 61  C 1 
ATOM 4426 C CA    . LYS C 3 61  ? 55.978  42.476  54.377  1.00 47.56 61  C 1 
ATOM 4427 C C     . LYS C 3 61  ? 54.662  41.671  54.404  1.00 47.73 61  C 1 
ATOM 4428 O O     . LYS C 3 61  ? 54.672  40.537  53.922  1.00 46.88 61  C 1 
ATOM 4429 C CB    . LYS C 3 61  ? 56.367  42.935  55.798  1.00 43.31 61  C 1 
ATOM 4430 C CG    . LYS C 3 61  ? 57.848  43.291  56.008  1.00 41.52 61  C 1 
ATOM 4431 C CD    . LYS C 3 61  ? 58.039  43.783  57.448  1.00 42.41 61  C 1 
ATOM 4432 C CE    . LYS C 3 61  ? 59.514  44.090  57.720  1.00 38.45 61  C 1 
ATOM 4433 N NZ    . LYS C 3 61  ? 59.715  44.618  59.097  1.00 35.31 61  C 1 
ATOM 4434 N N     . MET C 3 62  ? 53.598  42.075  55.085  1.00 54.94 62  C 1 
ATOM 4435 C CA    . MET C 3 62  ? 53.443  41.644  56.481  1.00 55.27 62  C 1 
ATOM 4436 C C     . MET C 3 62  ? 52.327  40.622  56.798  1.00 56.38 62  C 1 
ATOM 4437 O O     . MET C 3 62  ? 52.645  39.445  56.930  1.00 51.72 62  C 1 
ATOM 4438 C CB    . MET C 3 62  ? 53.324  42.852  57.422  1.00 49.83 62  C 1 
ATOM 4439 C CG    . MET C 3 62  ? 54.651  43.225  58.121  1.00 46.91 62  C 1 
ATOM 4440 S SD    . MET C 3 62  ? 55.032  42.173  59.567  1.00 45.23 62  C 1 
ATOM 4441 C CE    . MET C 3 62  ? 56.527  43.016  60.148  1.00 41.71 62  C 1 
ATOM 4442 N N     . PRO C 3 63  ? 51.140  41.054  57.097  1.00 44.88 63  C 1 
ATOM 4443 C CA    . PRO C 3 63  ? 50.565  40.593  58.365  1.00 47.22 63  C 1 
ATOM 4444 C C     . PRO C 3 63  ? 49.475  39.493  58.269  1.00 46.48 63  C 1 
ATOM 4445 O O     . PRO C 3 63  ? 49.164  39.032  57.189  1.00 44.94 63  C 1 
ATOM 4446 C CB    . PRO C 3 63  ? 50.024  41.913  58.941  1.00 42.76 63  C 1 
ATOM 4447 C CG    . PRO C 3 63  ? 49.375  42.567  57.726  1.00 41.58 63  C 1 
ATOM 4448 C CD    . PRO C 3 63  ? 50.345  42.151  56.594  1.00 46.32 63  C 1 
ATOM 4449 N N     . ILE C 3 64  ? 48.761  39.108  59.242  1.00 49.43 64  C 1 
ATOM 4450 C CA    . ILE C 3 64  ? 49.052  38.498  60.561  1.00 49.80 64  C 1 
ATOM 4451 C C     . ILE C 3 64  ? 48.030  37.377  60.879  1.00 49.06 64  C 1 
ATOM 4452 O O     . ILE C 3 64  ? 48.373  36.215  61.020  1.00 46.15 64  C 1 
ATOM 4453 C CB    . ILE C 3 64  ? 48.951  39.519  61.745  1.00 45.60 64  C 1 
ATOM 4454 C CG1   . ILE C 3 64  ? 50.031  40.619  61.734  1.00 43.12 64  C 1 
ATOM 4455 C CG2   . ILE C 3 64  ? 49.056  38.786  63.124  1.00 44.02 64  C 1 
ATOM 4456 C CD1   . ILE C 3 64  ? 49.827  41.728  62.789  1.00 42.48 64  C 1 
ATOM 4457 N N     . ARG C 3 65  ? 46.814  37.796  61.114  1.00 46.01 65  C 1 
ATOM 4458 C CA    . ARG C 3 65  ? 45.874  37.212  62.119  1.00 48.94 65  C 1 
ATOM 4459 C C     . ARG C 3 65  ? 44.810  36.285  61.485  1.00 47.53 65  C 1 
ATOM 4460 O O     . ARG C 3 65  ? 44.728  36.238  60.268  1.00 44.51 65  C 1 
ATOM 4461 C CB    . ARG C 3 65  ? 45.186  38.418  62.798  1.00 44.22 65  C 1 
ATOM 4462 C CG    . ARG C 3 65  ? 45.984  39.078  63.921  1.00 43.23 65  C 1 
ATOM 4463 C CD    . ARG C 3 65  ? 45.139  40.210  64.543  1.00 44.25 65  C 1 
ATOM 4464 N NE    . ARG C 3 65  ? 45.800  40.815  65.706  1.00 40.75 65  C 1 
ATOM 4465 C CZ    . ARG C 3 65  ? 45.336  41.794  66.463  1.00 37.47 65  C 1 
ATOM 4466 N NH1   . ARG C 3 65  ? 44.157  42.340  66.203  1.00 35.85 65  C 1 
ATOM 4467 N NH2   . ARG C 3 65  ? 46.003  42.232  67.471  1.00 35.39 65  C 1 
ATOM 4468 N N     . ASN C 3 66  ? 43.904  35.648  62.162  1.00 48.39 66  C 1 
ATOM 4469 C CA    . ASN C 3 66  ? 43.646  35.202  63.543  1.00 50.62 66  C 1 
ATOM 4470 C C     . ASN C 3 66  ? 42.554  34.092  63.484  1.00 48.05 66  C 1 
ATOM 4471 O O     . ASN C 3 66  ? 42.181  33.659  62.397  1.00 44.51 66  C 1 
ATOM 4472 C CB    . ASN C 3 66  ? 43.157  36.387  64.410  1.00 47.08 66  C 1 
ATOM 4473 C CG    . ASN C 3 66  ? 44.031  36.696  65.614  1.00 42.26 66  C 1 
ATOM 4474 O OD1   . ASN C 3 66  ? 44.967  36.008  65.961  1.00 40.90 66  C 1 
ATOM 4475 N ND2   . ASN C 3 66  ? 43.729  37.777  66.311  1.00 42.26 66  C 1 
ATOM 4476 N N     . LEU C 3 67  ? 41.856  33.737  64.306  1.00 57.04 67  C 1 
ATOM 4477 C CA    . LEU C 3 67  ? 41.213  33.071  65.438  1.00 54.69 67  C 1 
ATOM 4478 C C     . LEU C 3 67  ? 40.025  32.220  64.927  1.00 54.90 67  C 1 
ATOM 4479 O O     . LEU C 3 67  ? 39.775  32.206  63.727  1.00 49.32 67  C 1 
ATOM 4480 C CB    . LEU C 3 67  ? 40.702  34.171  66.395  1.00 47.66 67  C 1 
ATOM 4481 C CG    . LEU C 3 67  ? 41.719  34.732  67.405  1.00 44.19 67  C 1 
ATOM 4482 C CD1   . LEU C 3 67  ? 41.105  35.945  68.111  1.00 44.25 67  C 1 
ATOM 4483 C CD2   . LEU C 3 67  ? 42.115  33.700  68.460  1.00 45.78 67  C 1 
ATOM 4484 N N     . ASN C 3 68  ? 39.172  31.619  65.668  1.00 51.70 68  C 1 
ATOM 4485 C CA    . ASN C 3 68  ? 39.284  30.695  66.807  1.00 54.37 68  C 1 
ATOM 4486 C C     . ASN C 3 68  ? 38.100  29.688  66.847  1.00 52.62 68  C 1 
ATOM 4487 O O     . ASN C 3 68  ? 38.269  28.493  66.923  1.00 47.99 68  C 1 
ATOM 4488 C CB    . ASN C 3 68  ? 39.236  31.468  68.148  1.00 50.43 68  C 1 
ATOM 4489 C CG    . ASN C 3 68  ? 40.371  31.141  69.111  1.00 45.55 68  C 1 
ATOM 4490 O OD1   . ASN C 3 68  ? 41.253  30.355  68.859  1.00 43.21 68  C 1 
ATOM 4491 N ND2   . ASN C 3 68  ? 40.379  31.792  70.250  1.00 44.88 68  C 1 
ATOM 4492 N N     . THR C 3 69  ? 36.880  30.197  66.902  1.00 45.72 69  C 1 
ATOM 4493 C CA    . THR C 3 69  ? 35.722  29.609  67.632  1.00 47.54 69  C 1 
ATOM 4494 C C     . THR C 3 69  ? 34.887  28.613  66.811  1.00 47.00 69  C 1 
ATOM 4495 O O     . THR C 3 69  ? 35.056  28.536  65.598  1.00 42.51 69  C 1 
ATOM 4496 C CB    . THR C 3 69  ? 34.823  30.768  68.084  1.00 42.00 69  C 1 
ATOM 4497 O OG1   . THR C 3 69  ? 34.395  31.533  66.954  1.00 40.63 69  C 1 
ATOM 4498 C CG2   . THR C 3 69  ? 35.529  31.723  69.037  1.00 42.27 69  C 1 
ATOM 4499 N N     . SER C 3 70  ? 33.882  27.888  67.272  1.00 50.98 70  C 1 
ATOM 4500 C CA    . SER C 3 70  ? 33.563  27.227  68.560  1.00 52.83 70  C 1 
ATOM 4501 C C     . SER C 3 70  ? 32.364  26.259  68.306  1.00 52.86 70  C 1 
ATOM 4502 O O     . SER C 3 70  ? 31.931  26.157  67.160  1.00 48.09 70  C 1 
ATOM 4503 C CB    . SER C 3 70  ? 33.248  28.251  69.662  1.00 46.56 70  C 1 
ATOM 4504 O OG    . SER C 3 70  ? 33.168  27.633  70.939  1.00 41.07 70  C 1 
ATOM 4505 N N     . PRO C 3 71  ? 31.790  25.536  69.227  1.00 45.85 71  C 1 
ATOM 4506 C CA    . PRO C 3 71  ? 31.702  24.067  69.171  1.00 47.66 71  C 1 
ATOM 4507 C C     . PRO C 3 71  ? 30.300  23.406  69.239  1.00 48.03 71  C 1 
ATOM 4508 O O     . PRO C 3 71  ? 30.197  22.193  69.050  1.00 45.02 71  C 1 
ATOM 4509 C CB    . PRO C 3 71  ? 32.478  23.685  70.430  1.00 41.91 71  C 1 
ATOM 4510 C CG    . PRO C 3 71  ? 32.024  24.726  71.439  1.00 42.84 71  C 1 
ATOM 4511 C CD    . PRO C 3 71  ? 31.655  25.932  70.572  1.00 47.27 71  C 1 
ATOM 4512 N N     . ARG C 3 72  ? 29.287  24.114  69.656  1.00 49.76 72  C 1 
ATOM 4513 C CA    . ARG C 3 72  ? 28.023  23.539  70.192  1.00 52.45 72  C 1 
ATOM 4514 C C     . ARG C 3 72  ? 27.091  22.969  69.096  1.00 52.69 72  C 1 
ATOM 4515 O O     . ARG C 3 72  ? 27.290  23.266  67.936  1.00 47.94 72  C 1 
ATOM 4516 C CB    . ARG C 3 72  ? 27.313  24.624  71.025  1.00 46.21 72  C 1 
ATOM 4517 C CG    . ARG C 3 72  ? 27.964  24.900  72.389  1.00 42.61 72  C 1 
ATOM 4518 C CD    . ARG C 3 72  ? 27.167  25.978  73.133  1.00 41.69 72  C 1 
ATOM 4519 N NE    . ARG C 3 72  ? 27.608  26.135  74.547  1.00 37.40 72  C 1 
ATOM 4520 C CZ    . ARG C 3 72  ? 27.116  26.999  75.426  1.00 35.81 72  C 1 
ATOM 4521 N NH1   . ARG C 3 72  ? 26.176  27.850  75.100  1.00 33.55 72  C 1 
ATOM 4522 N NH2   . ARG C 3 72  ? 27.553  27.017  76.645  1.00 35.44 72  C 1 
ATOM 4523 N N     . GLY C 3 73  ? 26.081  22.189  69.294  1.00 47.42 73  C 1 
ATOM 4524 C CA    . GLY C 3 73  ? 25.344  21.758  70.477  1.00 49.17 73  C 1 
ATOM 4525 C C     . GLY C 3 73  ? 24.400  20.579  70.191  1.00 48.54 73  C 1 
ATOM 4526 O O     . GLY C 3 73  ? 24.543  19.879  69.193  1.00 45.96 73  C 1 
ATOM 4527 N N     . ARG C 3 74  ? 23.458  20.304  71.058  1.00 42.56 74  C 1 
ATOM 4528 C CA    . ARG C 3 74  ? 23.191  18.994  71.676  1.00 46.52 74  C 1 
ATOM 4529 C C     . ARG C 3 74  ? 21.952  18.177  71.247  1.00 46.92 74  C 1 
ATOM 4530 O O     . ARG C 3 74  ? 21.927  16.987  71.518  1.00 42.64 74  C 1 
ATOM 4531 C CB    . ARG C 3 74  ? 23.082  19.282  73.186  1.00 41.63 74  C 1 
ATOM 4532 C CG    . ARG C 3 74  ? 23.789  18.312  74.122  1.00 37.87 74  C 1 
ATOM 4533 C CD    . ARG C 3 74  ? 23.539  18.762  75.567  1.00 36.61 74  C 1 
ATOM 4534 N NE    . ARG C 3 74  ? 24.375  18.052  76.550  1.00 32.23 74  C 1 
ATOM 4535 C CZ    . ARG C 3 74  ? 24.313  18.181  77.865  1.00 30.86 74  C 1 
ATOM 4536 N NH1   . ARG C 3 74  ? 23.421  18.942  78.437  1.00 29.72 74  C 1 
ATOM 4537 N NH2   . ARG C 3 74  ? 25.146  17.553  78.627  1.00 30.90 74  C 1 
ATOM 4538 N N     . GLY C 3 75  ? 20.896  18.784  70.815  1.00 44.91 75  C 1 
ATOM 4539 C CA    . GLY C 3 75  ? 19.504  18.411  71.111  1.00 46.98 75  C 1 
ATOM 4540 C C     . GLY C 3 75  ? 19.037  16.983  70.786  1.00 46.53 75  C 1 
ATOM 4541 O O     . GLY C 3 75  ? 19.319  16.440  69.726  1.00 44.03 75  C 1 
ATOM 4542 N N     . ARG C 3 76  ? 18.273  16.370  71.686  1.00 43.37 76  C 1 
ATOM 4543 C CA    . ARG C 3 76  ? 18.160  14.921  71.945  1.00 46.63 76  C 1 
ATOM 4544 C C     . ARG C 3 76  ? 16.791  14.256  71.651  1.00 46.31 76  C 1 
ATOM 4545 O O     . ARG C 3 76  ? 16.666  13.069  71.915  1.00 42.05 76  C 1 
ATOM 4546 C CB    . ARG C 3 76  ? 18.520  14.738  73.434  1.00 41.85 76  C 1 
ATOM 4547 C CG    . ARG C 3 76  ? 19.169  13.419  73.825  1.00 38.49 76  C 1 
ATOM 4548 C CD    . ARG C 3 76  ? 19.339  13.372  75.347  1.00 37.18 76  C 1 
ATOM 4549 N NE    . ARG C 3 76  ? 20.228  12.291  75.798  1.00 32.56 76  C 1 
ATOM 4550 C CZ    . ARG C 3 76  ? 20.431  11.917  77.053  1.00 31.62 76  C 1 
ATOM 4551 N NH1   . ARG C 3 76  ? 19.799  12.459  78.056  1.00 30.60 76  C 1 
ATOM 4552 N NH2   . ARG C 3 76  ? 21.283  10.979  77.327  1.00 32.11 76  C 1 
ATOM 4553 N N     . GLY C 3 77  ? 15.783  14.981  71.285  1.00 42.93 77  C 1 
ATOM 4554 C CA    . GLY C 3 77  ? 14.366  14.707  71.555  1.00 45.56 77  C 1 
ATOM 4555 C C     . GLY C 3 77  ? 13.843  13.297  71.274  1.00 45.24 77  C 1 
ATOM 4556 O O     . GLY C 3 77  ? 14.130  12.700  70.241  1.00 42.63 77  C 1 
ATOM 4557 N N     . ARG C 3 78  ? 13.051  12.745  72.161  1.00 41.39 78  C 1 
ATOM 4558 C CA    . ARG C 3 78  ? 12.878  11.317  72.484  1.00 44.52 78  C 1 
ATOM 4559 C C     . ARG C 3 78  ? 11.518  10.677  72.116  1.00 43.51 78  C 1 
ATOM 4560 O O     . ARG C 3 78  ? 11.360  9.487   72.348  1.00 39.68 78  C 1 
ATOM 4561 C CB    . ARG C 3 78  ? 13.110  11.208  74.002  1.00 40.37 78  C 1 
ATOM 4562 C CG    . ARG C 3 78  ? 13.582  9.858   74.536  1.00 36.92 78  C 1 
ATOM 4563 C CD    . ARG C 3 78  ? 13.630  9.911   76.067  1.00 35.43 78  C 1 
ATOM 4564 N NE    . ARG C 3 78  ? 14.340  8.762   76.654  1.00 31.38 78  C 1 
ATOM 4565 C CZ    . ARG C 3 78  ? 14.390  8.447   77.947  1.00 30.47 78  C 1 
ATOM 4566 N NH1   . ARG C 3 78  ? 13.748  9.131   78.855  1.00 29.27 78  C 1 
ATOM 4567 N NH2   . ARG C 3 78  ? 15.085  7.430   78.344  1.00 30.59 78  C 1 
ATOM 4568 N N     . GLY C 3 79  ? 10.521  11.435  71.734  1.00 42.43 79  C 1 
ATOM 4569 C CA    . GLY C 3 79  ? 9.108   11.150  71.976  1.00 44.99 79  C 1 
ATOM 4570 C C     . GLY C 3 79  ? 8.593   9.790   71.502  1.00 44.70 79  C 1 
ATOM 4571 O O     . GLY C 3 79  ? 8.594   9.494   70.314  1.00 42.18 79  C 1 
ATOM 4572 N N     . ARG C 3 80  ? 8.121   8.967   72.414  1.00 39.99 80  C 1 
ATOM 4573 C CA    . ARG C 3 80  ? 7.844   7.521   72.310  1.00 42.82 80  C 1 
ATOM 4574 C C     . ARG C 3 80  ? 6.342   7.163   72.284  1.00 41.84 80  C 1 
ATOM 4575 O O     . ARG C 3 80  ? 6.005   6.052   72.668  1.00 38.35 80  C 1 
ATOM 4576 C CB    . ARG C 3 80  ? 8.558   6.846   73.490  1.00 38.78 80  C 1 
ATOM 4577 C CG    . ARG C 3 80  ? 8.950   5.383   73.284  1.00 35.49 80  C 1 
ATOM 4578 C CD    . ARG C 3 80  ? 9.493   4.811   74.596  1.00 34.20 80  C 1 
ATOM 4579 N NE    . ARG C 3 80  ? 10.118  3.486   74.419  1.00 30.41 80  C 1 
ATOM 4580 C CZ    . ARG C 3 80  ? 10.506  2.662   75.387  1.00 29.01 80  C 1 
ATOM 4581 N NH1   . ARG C 3 80  ? 10.322  2.950   76.649  1.00 28.05 80  C 1 
ATOM 4582 N NH2   . ARG C 3 80  ? 11.085  1.538   75.100  1.00 29.12 80  C 1 
ATOM 4583 N N     . GLY C 3 81  ? 5.451   8.068   71.972  1.00 39.70 81  C 1 
ATOM 4584 C CA    . GLY C 3 81  ? 4.025   8.042   72.309  1.00 41.99 81  C 1 
ATOM 4585 C C     . GLY C 3 81  ? 3.320   6.702   72.113  1.00 41.90 81  C 1 
ATOM 4586 O O     . GLY C 3 81  ? 3.280   6.163   71.016  1.00 39.35 81  C 1 
ATOM 4587 N N     . ARG C 3 82  ? 2.756   6.150   73.159  1.00 39.69 82  C 1 
ATOM 4588 C CA    . ARG C 3 82  ? 2.397   4.738   73.379  1.00 43.71 82  C 1 
ATOM 4589 C C     . ARG C 3 82  ? 0.883   4.453   73.353  1.00 44.20 82  C 1 
ATOM 4590 O O     . ARG C 3 82  ? 0.481   3.442   73.900  1.00 40.91 82  C 1 
ATOM 4591 C CB    . ARG C 3 82  ? 3.019   4.340   74.733  1.00 39.55 82  C 1 
ATOM 4592 C CG    . ARG C 3 82  ? 3.367   2.869   74.905  1.00 35.82 82  C 1 
ATOM 4593 C CD    . ARG C 3 82  ? 3.807   2.615   76.354  1.00 34.16 82  C 1 
ATOM 4594 N NE    . ARG C 3 82  ? 4.418   1.296   76.545  1.00 30.47 82  C 1 
ATOM 4595 C CZ    . ARG C 3 82  ? 4.704   0.730   77.708  1.00 29.44 82  C 1 
ATOM 4596 N NH1   . ARG C 3 82  ? 4.422   1.308   78.851  1.00 27.94 82  C 1 
ATOM 4597 N NH2   . ARG C 3 82  ? 5.269   -0.433  77.753  1.00 28.83 82  C 1 
ATOM 4598 N N     . GLY C 3 83  ? 0.059   5.322   72.838  1.00 41.21 83  C 1 
ATOM 4599 C CA    . GLY C 3 83  ? -1.359  5.506   73.136  1.00 44.16 83  C 1 
ATOM 4600 C C     . GLY C 3 83  ? -2.241  4.266   73.346  1.00 45.04 83  C 1 
ATOM 4601 O O     . GLY C 3 83  ? -1.985  3.183   72.830  1.00 42.78 83  C 1 
ATOM 4602 N N     . ARG C 3 84  ? -3.253  4.459   74.103  1.00 38.57 84  C 1 
ATOM 4603 C CA    . ARG C 3 84  ? -3.932  3.551   75.055  1.00 42.28 84  C 1 
ATOM 4604 C C     . ARG C 3 84  ? -5.153  2.761   74.491  1.00 43.19 84  C 1 
ATOM 4605 O O     . ARG C 3 84  ? -5.396  2.801   73.297  1.00 40.04 84  C 1 
ATOM 4606 C CB    . ARG C 3 84  ? -4.287  4.424   76.283  1.00 38.08 84  C 1 
ATOM 4607 C CG    . ARG C 3 84  ? -3.735  3.923   77.618  1.00 32.17 84  C 1 
ATOM 4608 C CD    . ARG C 3 84  ? -4.384  4.724   78.742  1.00 31.41 84  C 1 
ATOM 4609 N NE    . ARG C 3 84  ? -3.931  4.293   80.079  1.00 27.83 84  C 1 
ATOM 4610 C CZ    . ARG C 3 84  ? -4.380  4.752   81.243  1.00 26.79 84  C 1 
ATOM 4611 N NH1   . ARG C 3 84  ? -5.315  5.659   81.302  1.00 24.95 84  C 1 
ATOM 4612 N NH2   . ARG C 3 84  ? -3.903  4.292   82.365  1.00 25.51 84  C 1 
ATOM 4613 N N     . PRO C 3 85  ? -5.905  2.051   75.335  1.00 39.92 85  C 1 
ATOM 4614 C CA    . PRO C 3 85  ? -6.446  0.703   75.097  1.00 43.01 85  C 1 
ATOM 4615 C C     . PRO C 3 85  ? -7.972  0.481   74.946  1.00 44.13 85  C 1 
ATOM 4616 O O     . PRO C 3 85  ? -8.318  -0.677  74.736  1.00 41.79 85  C 1 
ATOM 4617 C CB    . PRO C 3 85  ? -5.972  -0.015  76.359  1.00 39.42 85  C 1 
ATOM 4618 C CG    . PRO C 3 85  ? -6.191  1.018   77.456  1.00 38.65 85  C 1 
ATOM 4619 C CD    . PRO C 3 85  ? -5.958  2.335   76.711  1.00 42.95 85  C 1 
ATOM 4620 N N     . PRO C 3 86  ? -8.895  1.375   75.224  1.00 38.39 86  C 1 
ATOM 4621 C CA    . PRO C 3 86  ? -9.961  1.056   76.180  1.00 41.06 86  C 1 
ATOM 4622 C C     . PRO C 3 86  ? -11.236 0.343   75.678  1.00 41.33 86  C 1 
ATOM 4623 O O     . PRO C 3 86  ? -11.264 -0.371  74.697  1.00 39.64 86  C 1 
ATOM 4624 C CB    . PRO C 3 86  ? -10.249 2.393   76.862  1.00 37.88 86  C 1 
ATOM 4625 C CG    . PRO C 3 86  ? -10.126 3.382   75.705  1.00 36.63 86  C 1 
ATOM 4626 C CD    . PRO C 3 86  ? -8.952  2.775   74.911  1.00 40.44 86  C 1 
ATOM 4627 N N     . THR C 3 87  ? -12.280 0.506   76.461  1.00 41.74 87  C 1 
ATOM 4628 C CA    . THR C 3 87  ? -13.472 -0.265  76.890  1.00 46.80 87  C 1 
ATOM 4629 C C     . THR C 3 87  ? -14.640 -0.362  75.863  1.00 46.62 87  C 1 
ATOM 4630 O O     . THR C 3 87  ? -14.465 0.085   74.751  1.00 43.69 87  C 1 
ATOM 4631 C CB    . THR C 3 87  ? -13.937 0.449   78.170  1.00 41.76 87  C 1 
ATOM 4632 O OG1   . THR C 3 87  ? -14.207 1.827   77.911  1.00 37.06 87  C 1 
ATOM 4633 C CG2   . THR C 3 87  ? -12.899 0.416   79.296  1.00 37.92 87  C 1 
ATOM 4634 N N     . LYS C 3 88  ? -15.866 -0.897  76.086  1.00 41.52 88  C 1 
ATOM 4635 C CA    . LYS C 3 88  ? -16.498 -1.448  77.303  1.00 46.58 88  C 1 
ATOM 4636 C C     . LYS C 3 88  ? -17.528 -2.578  77.027  1.00 45.22 88  C 1 
ATOM 4637 O O     . LYS C 3 88  ? -17.138 -3.721  77.210  1.00 43.89 88  C 1 
ATOM 4638 C CB    . LYS C 3 88  ? -17.175 -0.316  78.126  1.00 43.27 88  C 1 
ATOM 4639 C CG    . LYS C 3 88  ? -17.089 -0.517  79.648  1.00 40.35 88  C 1 
ATOM 4640 C CD    . LYS C 3 88  ? -17.771 0.658   80.378  1.00 40.22 88  C 1 
ATOM 4641 C CE    . LYS C 3 88  ? -17.444 0.622   81.865  1.00 37.00 88  C 1 
ATOM 4642 N NZ    . LYS C 3 88  ? -18.075 1.758   82.597  1.00 34.30 88  C 1 
ATOM 4643 N N     . ARG C 3 89  ? -18.847 -2.305  76.759  1.00 48.11 89  C 1 
ATOM 4644 C CA    . ARG C 3 89  ? -19.856 -3.008  77.603  1.00 52.53 89  C 1 
ATOM 4645 C C     . ARG C 3 89  ? -20.912 -3.973  76.999  1.00 51.04 89  C 1 
ATOM 4646 O O     . ARG C 3 89  ? -20.648 -5.176  76.980  1.00 51.53 89  C 1 
ATOM 4647 C CB    . ARG C 3 89  ? -20.532 -1.953  78.513  1.00 48.60 89  C 1 
ATOM 4648 C CG    . ARG C 3 89  ? -21.049 -2.537  79.836  1.00 44.80 89  C 1
[truncated: 136,503 more chars]
