# Supplementary material for: Vernalization regulatory network identifies potential novel functions for genes in the HvVRN2 locus
Source: New Phytol. 2026 Apr 12;250(6):4036–53. doi: 10.1111/nph.71162 (PMC13193379; doi:10.1111/nph.71162)
Supplement: Supplementary file 1 — Dataset S1. Protein models computed by Alphafold. [file NPH-250-4036-s002.xz › Alphafold_models0/Barley/fold_co1_prom1_1_nf_yb3_c4_recortes_model_0.cif]

# By using this file you agree to the legally binding terms of use found at alphafoldserver.com/output-terms
data_2d345e535fb93d3c
#
_entry.id 2d345e535fb93d3c
#
loop_
_atom_type.symbol
C 
N 
O 
P 
S 
#
loop_
_audit_author.name
_audit_author.pdbx_ordinal
"Google DeepMind" 1 
"Isomorphic Labs" 2 
#
_audit_conform.dict_location https://raw.githubusercontent.com/ihmwg/ModelCIF/master/dist/mmcif_ma.dic
_audit_conform.dict_name     mmcif_ma.dic
_audit_conform.dict_version  1.4.5
#
loop_
_chem_comp.formula
_chem_comp.formula_weight
_chem_comp.id
_chem_comp.mon_nstd_flag
_chem_comp.name
_chem_comp.pdbx_smiles
_chem_comp.pdbx_synonyms
_chem_comp.type
"C3 H7 N O2"      89.093  ALA y ALANINE                              C[C@H](N)C(O)=O                                             ? "L-PEPTIDE LINKING" 
"C6 H15 N4 O2"    175.209 ARG y ARGININE                             N[C@@H](CCCNC(N)=[NH2+])C(O)=O                              ? "L-PEPTIDE LINKING" 
"C4 H8 N2 O3"     132.118 ASN y ASPARAGINE                           N[C@@H](CC(N)=O)C(O)=O                                      ? "L-PEPTIDE LINKING" 
"C4 H7 N O4"      133.103 ASP y "ASPARTIC ACID"                      N[C@@H](CC(O)=O)C(O)=O                                      ? "L-PEPTIDE LINKING" 
"C3 H7 N O2 S"    121.158 CYS y CYSTEINE                             N[C@@H](CS)C(O)=O                                           ? "L-PEPTIDE LINKING" 
"C10 H14 N5 O6 P" 331.222 DA  y "2'-DEOXYADENOSINE-5'-MONOPHOSPHATE" Nc1ncnc2n(cnc12)[C@H]3C[C@H](O)[C@@H](CO[P](O)(O)=O)O3      ? "DNA LINKING"       
"C9 H14 N3 O7 P"  307.197 DC  y "2'-DEOXYCYTIDINE-5'-MONOPHOSPHATE"  NC1=NC(=O)N(C=C1)[C@H]2C[C@H](O)[C@@H](CO[P](O)(O)=O)O2     ? "DNA LINKING"       
"C10 H14 N5 O7 P" 347.221 DG  y "2'-DEOXYGUANOSINE-5'-MONOPHOSPHATE" NC1=Nc2n(cnc2C(=O)N1)[C@H]3C[C@H](O)[C@@H](CO[P](O)(O)=O)O3 ? "DNA LINKING"       
"C10 H15 N2 O8 P" 322.208 DT  y "THYMIDINE-5'-MONOPHOSPHATE"         CC1=CN([C@H]2C[C@H](O)[C@@H](CO[P](O)(O)=O)O2)C(=O)NC1=O    ? "DNA LINKING"       
"C5 H10 N2 O3"    146.144 GLN y GLUTAMINE                            N[C@@H](CCC(N)=O)C(O)=O                                     ? "L-PEPTIDE LINKING" 
"C5 H9 N O4"      147.129 GLU y "GLUTAMIC ACID"                      N[C@@H](CCC(O)=O)C(O)=O                                     ? "L-PEPTIDE LINKING" 
"C2 H5 N O2"      75.067  GLY y GLYCINE                              NCC(O)=O                                                    ? "PEPTIDE LINKING"   
"C6 H10 N3 O2"    156.162 HIS y HISTIDINE                            N[C@@H](Cc1c[nH]c[nH+]1)C(O)=O                              ? "L-PEPTIDE LINKING" 
"C6 H13 N O2"     131.173 ILE y ISOLEUCINE                           CC[C@H](C)[C@H](N)C(O)=O                                    ? "L-PEPTIDE LINKING" 
"C6 H13 N O2"     131.173 LEU y LEUCINE                              CC(C)C[C@H](N)C(O)=O                                        ? "L-PEPTIDE LINKING" 
"C6 H15 N2 O2"    147.195 LYS y LYSINE                               N[C@@H](CCCC[NH3+])C(O)=O                                   ? "L-PEPTIDE LINKING" 
"C5 H11 N O2 S"   149.211 MET y METHIONINE                           CSCC[C@H](N)C(O)=O                                          ? "L-PEPTIDE LINKING" 
"C9 H11 N O2"     165.189 PHE y PHENYLALANINE                        N[C@@H](Cc1ccccc1)C(O)=O                                    ? "L-PEPTIDE LINKING" 
"C5 H9 N O2"      115.130 PRO y PROLINE                              OC(=O)[C@@H]1CCCN1                                          ? "L-PEPTIDE LINKING" 
"C3 H7 N O3"      105.093 SER y SERINE                               N[C@@H](CO)C(O)=O                                           ? "L-PEPTIDE LINKING" 
"C4 H9 N O3"      119.119 THR y THREONINE                            C[C@@H](O)[C@H](N)C(O)=O                                    ? "L-PEPTIDE LINKING" 
"C11 H12 N2 O2"   204.225 TRP y TRYPTOPHAN                           N[C@@H](Cc1c[nH]c2ccccc12)C(O)=O                            ? "L-PEPTIDE LINKING" 
"C9 H11 N O3"     181.189 TYR y TYROSINE                             N[C@@H](Cc1ccc(O)cc1)C(O)=O                                 ? "L-PEPTIDE LINKING" 
"C5 H11 N O2"     117.146 VAL y VALINE                               CC(C)[C@H](N)C(O)=O                                         ? "L-PEPTIDE LINKING" 
#
_citation.book_publisher          ?
_citation.country                 UK
_citation.id                      primary
_citation.journal_full            Nature
_citation.journal_id_ASTM         NATUAS
_citation.journal_id_CSD          0006
_citation.journal_id_ISSN         0028-0836
_citation.journal_volume          ?
_citation.page_first              ?
_citation.page_last               ?
_citation.pdbx_database_id_DOI    ?
_citation.pdbx_database_id_PubMed ?
_citation.title                   "Accurate structure prediction of biomolecular interactions with AlphaFold 3"
_citation.year                    2024
#
loop_
_citation_author.citation_id
_citation_author.name
_citation_author.ordinal
primary "Google DeepMind" 1 
primary "Isomorphic Labs" 2 
#
loop_
_entity.id
_entity.pdbx_description
_entity.type
1 . polymer 
2 . polymer 
3 . polymer 
4 . polymer 
5 . polymer 
#
loop_
_entity_poly.entity_id
_entity_poly.pdbx_strand_id
_entity_poly.type
1 A polypeptide(L)          
2 B polypeptide(L)          
3 C polypeptide(L)          
4 D polydeoxyribonucleotide 
5 E polydeoxyribonucleotide 
#
loop_
_entity_poly_seq.entity_id
_entity_poly_seq.hetero
_entity_poly_seq.mon_id
_entity_poly_seq.num
1 n MET 1   
1 n PRO 2   
1 n ARG 3   
1 n CYS 4   
1 n ASN 5   
1 n LYS 6   
1 n CYS 7   
1 n LEU 8   
1 n SER 9   
1 n GLU 10  
1 n ASN 11  
1 n ASP 12  
1 n SER 13  
1 n ALA 14  
1 n SER 15  
1 n GLU 16  
1 n ASP 17  
1 n ARG 18  
1 n HIS 19  
1 n TRP 20  
1 n HIS 21  
1 n ARG 22  
1 n THR 23  
1 n ALA 24  
1 n THR 25  
1 n LEU 26  
1 n PHE 27  
1 n MET 28  
1 n ASN 29  
1 n CYS 30  
1 n VAL 31  
1 n SER 32  
1 n ASN 33  
1 n GLY 34  
1 n THR 35  
1 n VAL 36  
1 n TYR 37  
1 n GLU 38  
1 n GLU 39  
1 n ALA 40  
1 n VAL 41  
1 n GLY 42  
1 n ARG 43  
1 n GLU 44  
1 n GLY 45  
1 n CYS 46  
1 n TRP 47  
1 n ALA 48  
1 n ARG 49  
1 n LEU 50  
1 n CYS 51  
1 n ASP 52  
1 n GLY 53  
1 n CYS 54  
1 n CYS 55  
1 n THR 56  
1 n VAL 57  
1 n PRO 58  
1 n SER 59  
1 n VAL 60  
1 n VAL 61  
1 n TYR 62  
1 n CYS 63  
1 n ARG 64  
1 n ALA 65  
1 n ASP 66  
1 n SER 67  
1 n ALA 68  
1 n TYR 69  
1 n LEU 70  
1 n CYS 71  
1 n ALA 72  
1 n SER 73  
1 n CYS 74  
1 n ASP 75  
1 n ALA 76  
1 n GLN 77  
1 n ILE 78  
1 n HIS 79  
1 n ALA 80  
1 n ALA 81  
1 n ASN 82  
1 n ARG 83  
1 n VAL 84  
1 n ALA 85  
1 n SER 86  
1 n ARG 87  
1 n HIS 88  
1 n GLU 89  
1 n ARG 90  
1 n VAL 91  
1 n LEU 92  
1 n LEU 93  
1 n SER 94  
1 n GLU 95  
1 n ALA 96  
1 n TYR 97  
1 n LYS 98  
1 n HIS 99  
1 n ALA 100 
1 n PRO 101 
1 n VAL 102 
1 n MET 103 
1 n LEU 104 
1 n ASP 105 
1 n CYS 106 
1 n HIS 107 
1 n ALA 108 
1 n ASP 109 
1 n ALA 110 
1 n ALA 111 
1 n ALA 112 
1 n LEU 113 
1 n CYS 114 
1 n ALA 115 
1 n ALA 116 
1 n TYR 117 
1 n GLU 118 
1 n ALA 119 
1 n GLN 120 
1 n VAL 121 
1 n HIS 122 
1 n TYR 123 
1 n ALA 124 
1 n ASN 125 
1 n LEU 126 
1 n LEU 127 
1 n THR 128 
1 n VAL 129 
1 n MET 130 
1 n HIS 131 
1 n GLN 132 
1 n ARG 133 
1 n MET 134 
1 n PRO 135 
1 n VAL 136 
1 n VAL 137 
1 n SER 138 
1 n HIS 139 
1 n PRO 140 
1 n ALA 141 
1 n VAL 142 
1 n ALA 143 
1 n ILE 144 
1 n PRO 145 
1 n PRO 146 
1 n VAL 147 
1 n SER 148 
1 n LEU 149 
1 n PHE 150 
1 n ALA 151 
1 n GLU 152 
1 n ALA 153 
1 n GLU 154 
1 n ALA 155 
1 n THR 156 
1 n ALA 157 
1 n PRO 158 
1 n VAL 159 
1 n LEU 160 
1 n GLY 161 
1 n ARG 162 
1 n LYS 163 
1 n GLU 164 
1 n GLU 165 
1 n ASP 166 
1 n THR 167 
1 n SER 168 
1 n TRP 169 
1 n LEU 170 
1 n LEU 171 
1 n LEU 172 
1 n SER 173 
1 n LYS 174 
1 n ASP 175 
1 n SER 176 
1 n ASP 177 
1 n ASN 178 
1 n HIS 179 
1 n ASN 180 
1 n ARG 181 
1 n SER 182 
1 n GLY 183 
1 n ASN 184 
1 n ASN 185 
1 n SER 186 
1 n SER 187 
1 n THR 188 
1 n SER 189 
1 n SER 190 
1 n SER 191 
1 n SER 192 
1 n GLN 193 
1 n TYR 194 
1 n PHE 195 
1 n GLY 196 
1 n GLU 197 
1 n VAL 198 
1 n ASP 199 
1 n GLN 200 
1 n TYR 201 
1 n PHE 202 
1 n ASP 203 
1 n LEU 204 
1 n VAL 205 
1 n GLY 206 
1 n TYR 207 
1 n ASN 208 
1 n SER 209 
1 n TYR 210 
1 n TYR 211 
1 n ASP 212 
1 n SER 213 
1 n HIS 214 
1 n MET 215 
1 n SER 216 
1 n ASN 217 
1 n GLN 218 
1 n GLU 219 
1 n GLN 220 
1 n TYR 221 
1 n VAL 222 
1 n MET 223 
1 n GLN 224 
1 n GLU 225 
1 n GLN 226 
1 n GLN 227 
1 n HIS 228 
1 n LEU 229 
1 n GLN 230 
1 n GLN 231 
1 n MET 232 
1 n GLN 233 
1 n LYS 234 
1 n GLU 235 
1 n TYR 236 
1 n ALA 237 
1 n GLU 238 
1 n GLN 239 
1 n GLN 240 
1 n MET 241 
1 n GLN 242 
1 n LYS 243 
1 n GLU 244 
1 n TYR 245 
1 n VAL 246 
1 n GLU 247 
1 n ASN 248 
1 n GLU 249 
1 n GLY 250 
1 n SER 251 
1 n GLU 252 
1 n CYS 253 
1 n ILE 254 
1 n VAL 255 
1 n PRO 256 
1 n SER 257 
1 n GLN 258 
1 n SER 259 
1 n THR 260 
1 n ILE 261 
1 n VAL 262 
1 n ARG 263 
1 n ARG 264 
1 n PRO 265 
1 n HIS 266 
1 n GLN 267 
1 n SER 268 
1 n GLY 269 
1 n TYR 270 
1 n ALA 271 
1 n PRO 272 
1 n LEU 273 
1 n VAL 274 
1 n GLY 275 
1 n ALA 276 
1 n GLU 277 
1 n GLN 278 
1 n ALA 279 
1 n ALA 280 
1 n SER 281 
1 n ALA 282 
1 n THR 283 
1 n ALA 284 
1 n GLY 285 
1 n ALA 286 
1 n SER 287 
1 n ALA 288 
1 n TYR 289 
1 n THR 290 
1 n ASP 291 
1 n SER 292 
1 n VAL 293 
1 n ASN 294 
1 n ASN 295 
1 n SER 296 
1 n ILE 297 
1 n SER 298 
1 n PHE 299 
1 n SER 300 
1 n MET 301 
1 n GLU 302 
1 n ALA 303 
1 n GLY 304 
1 n ILE 305 
1 n VAL 306 
1 n PRO 307 
1 n ASP 308 
1 n ASN 309 
1 n THR 310 
1 n VAL 311 
1 n GLN 312 
1 n SER 313 
1 n SER 314 
1 n ILE 315 
1 n LEU 316 
1 n ARG 317 
1 n PRO 318 
1 n ALA 319 
1 n GLY 320 
1 n ALA 321 
1 n ILE 322 
1 n GLY 323 
1 n LEU 324 
1 n PHE 325 
1 n SER 326 
1 n SER 327 
1 n PRO 328 
1 n SER 329 
1 n LEU 330 
1 n GLN 331 
1 n THR 332 
1 n PRO 333 
1 n LEU 334 
1 n HIS 335 
1 n PHE 336 
1 n SER 337 
1 n SER 338 
1 n LYS 339 
1 n GLU 340 
1 n ARG 341 
1 n GLU 342 
1 n ALA 343 
1 n ARG 344 
1 n VAL 345 
1 n LEU 346 
1 n ARG 347 
1 n TYR 348 
1 n LYS 349 
1 n GLU 350 
1 n LYS 351 
1 n LYS 352 
1 n LYS 353 
1 n SER 354 
1 n ARG 355 
1 n LYS 356 
1 n PHE 357 
1 n GLU 358 
1 n LYS 359 
1 n THR 360 
1 n THR 361 
1 n ARG 362 
1 n TYR 363 
1 n ALA 364 
1 n THR 365 
1 n ARG 366 
1 n LYS 367 
1 n ALA 368 
1 n TYR 369 
1 n ALA 370 
1 n GLU 371 
1 n ALA 372 
1 n ARG 373 
1 n PRO 374 
1 n ARG 375 
1 n ILE 376 
1 n LYS 377 
1 n GLY 378 
1 n ARG 379 
1 n PHE 380 
1 n ALA 381 
1 n LYS 382 
1 n ARG 383 
1 n SER 384 
1 n ASP 385 
1 n ALA 386 
1 n GLU 387 
1 n MET 388 
1 n GLU 389 
1 n VAL 390 
1 n ASP 391 
1 n GLN 392 
1 n THR 393 
1 n PHE 394 
1 n SER 395 
1 n THR 396 
1 n ALA 397 
1 n ALA 398 
1 n LEU 399 
1 n SER 400 
1 n ASP 401 
1 n SER 402 
1 n SER 403 
1 n TYR 404 
1 n SER 405 
1 n THR 406 
1 n VAL 407 
1 n PRO 408 
1 n TRP 409 
1 n PHE 410 
2 n GLY 1   
2 n GLY 2   
2 n GLY 3   
2 n VAL 4   
2 n ARG 5   
2 n GLU 6   
2 n GLN 7   
2 n ASP 8   
2 n ARG 9   
2 n PHE 10  
2 n LEU 11  
2 n PRO 12  
2 n ILE 13  
2 n ALA 14  
2 n ASN 15  
2 n ILE 16  
2 n SER 17  
2 n ARG 18  
2 n ILE 19  
2 n MET 20  
2 n LYS 21  
2 n LYS 22  
2 n ALA 23  
2 n VAL 24  
2 n PRO 25  
2 n ALA 26  
2 n ASN 27  
2 n GLY 28  
2 n LYS 29  
2 n ILE 30  
2 n ALA 31  
2 n LYS 32  
2 n ASP 33  
2 n ALA 34  
2 n LYS 35  
2 n GLU 36  
2 n THR 37  
2 n LEU 38  
2 n GLN 39  
2 n GLU 40  
2 n CYS 41  
2 n VAL 42  
2 n SER 43  
2 n GLU 44  
2 n PHE 45  
2 n ILE 46  
2 n SER 47  
2 n PHE 48  
2 n VAL 49  
2 n THR 50  
2 n SER 51  
2 n GLU 52  
2 n ALA 53  
2 n SER 54  
2 n ASP 55  
2 n LYS 56  
2 n CYS 57  
2 n GLN 58  
2 n LYS 59  
2 n GLU 60  
2 n LYS 61  
2 n ARG 62  
2 n LYS 63  
2 n THR 64  
2 n ILE 65  
2 n ASN 66  
2 n GLY 67  
2 n ASP 68  
2 n ASP 69  
2 n LEU 70  
2 n LEU 71  
2 n TRP 72  
2 n ALA 73  
2 n MET 74  
2 n ALA 75  
2 n THR 76  
2 n LEU 77  
2 n GLY 78  
2 n PHE 79  
2 n GLU 80  
2 n GLU 81  
2 n TYR 82  
2 n VAL 83  
2 n ASP 84  
2 n PRO 85  
2 n LEU 86  
2 n LYS 87  
2 n ILE 88  
2 n TYR 89  
2 n LEU 90  
2 n GLN 91  
2 n LYS 92  
2 n TYR 93  
2 n ARG 94  
2 n ASP 95  
3 n GLN 1   
3 n LEU 2   
3 n GLN 3   
3 n GLN 4   
3 n GLN 5   
3 n GLN 6   
3 n GLN 7   
3 n GLN 8   
3 n GLN 9   
3 n LEU 10  
3 n ARG 11  
3 n GLU 12  
3 n PHE 13  
3 n TRP 14  
3 n ALA 15  
3 n THR 16  
3 n GLN 17  
3 n MET 18  
3 n GLU 19  
3 n GLU 20  
3 n ILE 21  
3 n GLU 22  
3 n GLN 23  
3 n ALA 24  
3 n ALA 25  
3 n ASP 26  
3 n PHE 27  
3 n LYS 28  
3 n ASN 29  
3 n HIS 30  
3 n THR 31  
3 n LEU 32  
3 n PRO 33  
3 n LEU 34  
3 n ALA 35  
3 n ARG 36  
3 n ILE 37  
3 n LYS 38  
3 n LYS 39  
3 n ILE 40  
3 n MET 41  
3 n LYS 42  
3 n ALA 43  
3 n ASP 44  
3 n GLU 45  
3 n ASP 46  
3 n VAL 47  
3 n ARG 48  
3 n MET 49  
3 n ILE 50  
3 n SER 51  
3 n ALA 52  
3 n GLU 53  
3 n ALA 54  
3 n PRO 55  
3 n VAL 56  
3 n VAL 57  
3 n PHE 58  
3 n ALA 59  
3 n LYS 60  
3 n ALA 61  
3 n CYS 62  
3 n GLU 63  
3 n VAL 64  
3 n PHE 65  
3 n ILE 66  
3 n LEU 67  
3 n GLU 68  
3 n LEU 69  
3 n THR 70  
3 n LEU 71  
3 n ARG 72  
3 n SER 73  
3 n TRP 74  
3 n MET 75  
3 n HIS 76  
3 n THR 77  
3 n GLU 78  
3 n GLU 79  
3 n ASN 80  
3 n LYS 81  
3 n ARG 82  
3 n ARG 83  
3 n THR 84  
3 n LEU 85  
3 n GLN 86  
3 n LYS 87  
3 n ASN 88  
3 n ASP 89  
3 n ILE 90  
3 n ALA 91  
3 n ALA 92  
3 n ALA 93  
3 n ILE 94  
3 n THR 95  
3 n ARG 96  
3 n THR 97  
3 n ASP 98  
3 n ILE 99  
3 n TYR 100 
3 n ASP 101 
3 n PHE 102 
3 n LEU 103 
3 n VAL 104 
3 n ASP 105 
3 n ILE 106 
3 n ILE 107 
3 n PRO 108 
3 n ARG 109 
3 n ASP 110 
3 n ASP 111 
3 n MET 112 
3 n LYS 113 
3 n GLU 114 
3 n GLU 115 
3 n GLY 116 
3 n LEU 117 
3 n GLY 118 
3 n LEU 119 
3 n PRO 120 
3 n ARG 121 
3 n VAL 122 
3 n GLY 123 
3 n LEU 124 
3 n PRO 125 
3 n PRO 126 
3 n ALA 127 
3 n ALA 128 
3 n LEU 129 
3 n GLY 130 
3 n ALA 131 
3 n PRO 132 
3 n ALA 133 
3 n ASP 134 
3 n ALA 135 
3 n TYR 136 
3 n PRO 137 
3 n PRO 138 
3 n TYR 139 
3 n TYR 140 
3 n TYR 141 
3 n LEU 142 
3 n PRO 143 
3 n ALA 144 
3 n GLN 145 
3 n GLN 146 
3 n VAL 147 
3 n PRO 148 
3 n GLY 149 
3 n VAL 150 
4 n DC  1   
4 n DA  2   
4 n DC  3   
4 n DG  4   
4 n DC  5   
4 n DA  6   
4 n DC  7   
4 n DC  8   
4 n DA  9   
4 n DG  10  
4 n DA  11  
4 n DC  12  
4 n DC  13  
4 n DA  14  
4 n DC  15  
4 n DA  16  
4 n DC  17  
4 n DC  18  
4 n DA  19  
4 n DG  20  
4 n DA  21  
4 n DA  22  
4 n DA  23  
4 n DC  24  
4 n DA  25  
4 n DA  26  
4 n DA  27  
4 n DC  28  
4 n DA  29  
4 n DA  30  
4 n DA  31  
5 n DT  1   
5 n DT  2   
5 n DT  3   
5 n DG  4   
5 n DT  5   
5 n DT  6   
5 n DT  7   
5 n DG  8   
5 n DT  9   
5 n DT  10  
5 n DT  11  
5 n DC  12  
5 n DT  13  
5 n DG  14  
5 n DG  15  
5 n DT  16  
5 n DG  17  
5 n DT  18  
5 n DG  19  
5 n DG  20  
5 n DT  21  
5 n DC  22  
5 n DT  23  
5 n DG  24  
5 n DG  25  
5 n DT  26  
5 n DG  27  
5 n DC  28  
5 n DG  29  
5 n DT  30  
5 n DG  31  
#
_ma_data.content_type "model coordinates"
_ma_data.id           1
_ma_data.name         Model
#
_ma_model_list.data_id          1
_ma_model_list.model_group_id   1
_ma_model_list.model_group_name "AlphaFold-beta-20231127 (927599d6-1efe-4fa9-85d2-a29f909d212e @ 2024-12-03 00:15:03)"
_ma_model_list.model_id         1
_ma_model_list.model_name       "Top ranked model"
_ma_model_list.model_type       "Ab initio model"
_ma_model_list.ordinal_id       1
#
loop_
_ma_protocol_step.method_type
_ma_protocol_step.ordinal_id
_ma_protocol_step.protocol_id
_ma_protocol_step.step_id
"coevolution MSA" 1 1 1 
"template search" 2 1 2 
modeling          3 1 3 
#
loop_
_ma_qa_metric.id
_ma_qa_metric.mode
_ma_qa_metric.name
_ma_qa_metric.software_group_id
_ma_qa_metric.type
1 global pLDDT 1 pLDDT 
2 local  pLDDT 1 pLDDT 
#
_ma_qa_metric_global.metric_id    1
_ma_qa_metric_global.metric_value 64.68
_ma_qa_metric_global.model_id     1
_ma_qa_metric_global.ordinal_id   1
#
_ma_software_group.group_id    1
_ma_software_group.ordinal_id  1
_ma_software_group.software_id 1
#
loop_
_ma_target_entity.data_id
_ma_target_entity.entity_id
_ma_target_entity.origin
1 1 . 
1 2 . 
1 3 . 
1 4 . 
1 5 . 
#
loop_
_ma_target_entity_instance.asym_id
_ma_target_entity_instance.details
_ma_target_entity_instance.entity_id
A . 1 
B . 2 
C . 3 
D . 4 
E . 5 
#
loop_
_pdbx_data_usage.details
_pdbx_data_usage.id
_pdbx_data_usage.type
_pdbx_data_usage.url
;NON-COMMERCIAL USE ONLY, BY USING THIS FILE YOU AGREE TO THE TERMS OF USE FOUND
AT alphafoldserver.com/output-terms.
;
1 license    ? 
;THE INFORMATION IS NOT INTENDED FOR, HAS NOT BEEN VALIDATED FOR, AND IS NOT
APPROVED FOR CLINICAL USE. IT SHOULD NOT BE USED FOR CLINICAL PURPOSE OR RELIED
ON FOR MEDICAL OR OTHER PROFESSIONAL ADVICE. IT IS THEORETICAL MODELLING ONLY
AND CAUTION SHOULD BE EXERCISED IN ITS USE. IT IS PROVIDED "AS-IS" WITHOUT ANY
WARRANTY OF ANY KIND, WHETHER EXPRESSED OR IMPLIED. NO WARRANTY IS GIVEN THAT
USE OF THE INFORMATION SHALL NOT INFRINGE THE RIGHTS OF ANY THIRD PARTY.
;
2 disclaimer ? 
#
loop_
_pdbx_poly_seq_scheme.asym_id
_pdbx_poly_seq_scheme.auth_seq_num
_pdbx_poly_seq_scheme.entity_id
_pdbx_poly_seq_scheme.hetero
_pdbx_poly_seq_scheme.mon_id
_pdbx_poly_seq_scheme.pdb_ins_code
_pdbx_poly_seq_scheme.pdb_seq_num
_pdbx_poly_seq_scheme.pdb_strand_id
_pdbx_poly_seq_scheme.seq_id
A 1   1 n MET . 1   A 1   
A 2   1 n PRO . 2   A 2   
A 3   1 n ARG . 3   A 3   
A 4   1 n CYS . 4   A 4   
A 5   1 n ASN . 5   A 5   
A 6   1 n LYS . 6   A 6   
A 7   1 n CYS . 7   A 7   
A 8   1 n LEU . 8   A 8   
A 9   1 n SER . 9   A 9   
A 10  1 n GLU . 10  A 10  
A 11  1 n ASN . 11  A 11  
A 12  1 n ASP . 12  A 12  
A 13  1 n SER . 13  A 13  
A 14  1 n ALA . 14  A 14  
A 15  1 n SER . 15  A 15  
A 16  1 n GLU . 16  A 16  
A 17  1 n ASP . 17  A 17  
A 18  1 n ARG . 18  A 18  
A 19  1 n HIS . 19  A 19  
A 20  1 n TRP . 20  A 20  
A 21  1 n HIS . 21  A 21  
A 22  1 n ARG . 22  A 22  
A 23  1 n THR . 23  A 23  
A 24  1 n ALA . 24  A 24  
A 25  1 n THR . 25  A 25  
A 26  1 n LEU . 26  A 26  
A 27  1 n PHE . 27  A 27  
A 28  1 n MET . 28  A 28  
A 29  1 n ASN . 29  A 29  
A 30  1 n CYS . 30  A 30  
A 31  1 n VAL . 31  A 31  
A 32  1 n SER . 32  A 32  
A 33  1 n ASN . 33  A 33  
A 34  1 n GLY . 34  A 34  
A 35  1 n THR . 35  A 35  
A 36  1 n VAL . 36  A 36  
A 37  1 n TYR . 37  A 37  
A 38  1 n GLU . 38  A 38  
A 39  1 n GLU . 39  A 39  
A 40  1 n ALA . 40  A 40  
A 41  1 n VAL . 41  A 41  
A 42  1 n GLY . 42  A 42  
A 43  1 n ARG . 43  A 43  
A 44  1 n GLU . 44  A 44  
A 45  1 n GLY . 45  A 45  
A 46  1 n CYS . 46  A 46  
A 47  1 n TRP . 47  A 47  
A 48  1 n ALA . 48  A 48  
A 49  1 n ARG . 49  A 49  
A 50  1 n LEU . 50  A 50  
A 51  1 n CYS . 51  A 51  
A 52  1 n ASP . 52  A 52  
A 53  1 n GLY . 53  A 53  
A 54  1 n CYS . 54  A 54  
A 55  1 n CYS . 55  A 55  
A 56  1 n THR . 56  A 56  
A 57  1 n VAL . 57  A 57  
A 58  1 n PRO . 58  A 58  
A 59  1 n SER . 59  A 59  
A 60  1 n VAL . 60  A 60  
A 61  1 n VAL . 61  A 61  
A 62  1 n TYR . 62  A 62  
A 63  1 n CYS . 63  A 63  
A 64  1 n ARG . 64  A 64  
A 65  1 n ALA . 65  A 65  
A 66  1 n ASP . 66  A 66  
A 67  1 n SER . 67  A 67  
A 68  1 n ALA . 68  A 68  
A 69  1 n TYR . 69  A 69  
A 70  1 n LEU . 70  A 70  
A 71  1 n CYS . 71  A 71  
A 72  1 n ALA . 72  A 72  
A 73  1 n SER . 73  A 73  
A 74  1 n CYS . 74  A 74  
A 75  1 n ASP . 75  A 75  
A 76  1 n ALA . 76  A 76  
A 77  1 n GLN . 77  A 77  
A 78  1 n ILE . 78  A 78  
A 79  1 n HIS . 79  A 79  
A 80  1 n ALA . 80  A 80  
A 81  1 n ALA . 81  A 81  
A 82  1 n ASN . 82  A 82  
A 83  1 n ARG . 83  A 83  
A 84  1 n VAL . 84  A 84  
A 85  1 n ALA . 85  A 85  
A 86  1 n SER . 86  A 86  
A 87  1 n ARG . 87  A 87  
A 88  1 n HIS . 88  A 88  
A 89  1 n GLU . 89  A 89  
A 90  1 n ARG . 90  A 90  
A 91  1 n VAL . 91  A 91  
A 92  1 n LEU . 92  A 92  
A 93  1 n LEU . 93  A 93  
A 94  1 n SER . 94  A 94  
A 95  1 n GLU . 95  A 95  
A 96  1 n ALA . 96  A 96  
A 97  1 n TYR . 97  A 97  
A 98  1 n LYS . 98  A 98  
A 99  1 n HIS . 99  A 99  
A 100 1 n ALA . 100 A 100 
A 101 1 n PRO . 101 A 101 
A 102 1 n VAL . 102 A 102 
A 103 1 n MET . 103 A 103 
A 104 1 n LEU . 104 A 104 
A 105 1 n ASP . 105 A 105 
A 106 1 n CYS . 106 A 106 
A 107 1 n HIS . 107 A 107 
A 108 1 n ALA . 108 A 108 
A 109 1 n ASP . 109 A 109 
A 110 1 n ALA . 110 A 110 
A 111 1 n ALA . 111 A 111 
A 112 1 n ALA . 112 A 112 
A 113 1 n LEU . 113 A 113 
A 114 1 n CYS . 114 A 114 
A 115 1 n ALA . 115 A 115 
A 116 1 n ALA . 116 A 116 
A 117 1 n TYR . 117 A 117 
A 118 1 n GLU . 118 A 118 
A 119 1 n ALA . 119 A 119 
A 120 1 n GLN . 120 A 120 
A 121 1 n VAL . 121 A 121 
A 122 1 n HIS . 122 A 122 
A 123 1 n TYR . 123 A 123 
A 124 1 n ALA . 124 A 124 
A 125 1 n ASN . 125 A 125 
A 126 1 n LEU . 126 A 126 
A 127 1 n LEU . 127 A 127 
A 128 1 n THR . 128 A 128 
A 129 1 n VAL . 129 A 129 
A 130 1 n MET . 130 A 130 
A 131 1 n HIS . 131 A 131 
A 132 1 n GLN . 132 A 132 
A 133 1 n ARG . 133 A 133 
A 134 1 n MET . 134 A 134 
A 135 1 n PRO . 135 A 135 
A 136 1 n VAL . 136 A 136 
A 137 1 n VAL . 137 A 137 
A 138 1 n SER . 138 A 138 
A 139 1 n HIS . 139 A 139 
A 140 1 n PRO . 140 A 140 
A 141 1 n ALA . 141 A 141 
A 142 1 n VAL . 142 A 142 
A 143 1 n ALA . 143 A 143 
A 144 1 n ILE . 144 A 144 
A 145 1 n PRO . 145 A 145 
A 146 1 n PRO . 146 A 146 
A 147 1 n VAL . 147 A 147 
A 148 1 n SER . 148 A 148 
A 149 1 n LEU . 149 A 149 
A 150 1 n PHE . 150 A 150 
A 151 1 n ALA . 151 A 151 
A 152 1 n GLU . 152 A 152 
A 153 1 n ALA . 153 A 153 
A 154 1 n GLU . 154 A 154 
A 155 1 n ALA . 155 A 155 
A 156 1 n THR . 156 A 156 
A 157 1 n ALA . 157 A 157 
A 158 1 n PRO . 158 A 158 
A 159 1 n VAL . 159 A 159 
A 160 1 n LEU . 160 A 160 
A 161 1 n GLY . 161 A 161 
A 162 1 n ARG . 162 A 162 
A 163 1 n LYS . 163 A 163 
A 164 1 n GLU . 164 A 164 
A 165 1 n GLU . 165 A 165 
A 166 1 n ASP . 166 A 166 
A 167 1 n THR . 167 A 167 
A 168 1 n SER . 168 A 168 
A 169 1 n TRP . 169 A 169 
A 170 1 n LEU . 170 A 170 
A 171 1 n LEU . 171 A 171 
A 172 1 n LEU . 172 A 172 
A 173 1 n SER . 173 A 173 
A 174 1 n LYS . 174 A 174 
A 175 1 n ASP . 175 A 175 
A 176 1 n SER . 176 A 176 
A 177 1 n ASP . 177 A 177 
A 178 1 n ASN . 178 A 178 
A 179 1 n HIS . 179 A 179 
A 180 1 n ASN . 180 A 180 
A 181 1 n ARG . 181 A 181 
A 182 1 n SER . 182 A 182 
A 183 1 n GLY . 183 A 183 
A 184 1 n ASN . 184 A 184 
A 185 1 n ASN . 185 A 185 
A 186 1 n SER . 186 A 186 
A 187 1 n SER . 187 A 187 
A 188 1 n THR . 188 A 188 
A 189 1 n SER . 189 A 189 
A 190 1 n SER . 190 A 190 
A 191 1 n SER . 191 A 191 
A 192 1 n SER . 192 A 192 
A 193 1 n GLN . 193 A 193 
A 194 1 n TYR . 194 A 194 
A 195 1 n PHE . 195 A 195 
A 196 1 n GLY . 196 A 196 
A 197 1 n GLU . 197 A 197 
A 198 1 n VAL . 198 A 198 
A 199 1 n ASP . 199 A 199 
A 200 1 n GLN . 200 A 200 
A 201 1 n TYR . 201 A 201 
A 202 1 n PHE . 202 A 202 
A 203 1 n ASP . 203 A 203 
A 204 1 n LEU . 204 A 204 
A 205 1 n VAL . 205 A 205 
A 206 1 n GLY . 206 A 206 
A 207 1 n TYR . 207 A 207 
A 208 1 n ASN . 208 A 208 
A 209 1 n SER . 209 A 209 
A 210 1 n TYR . 210 A 210 
A 211 1 n TYR . 211 A 211 
A 212 1 n ASP . 212 A 212 
A 213 1 n SER . 213 A 213 
A 214 1 n HIS . 214 A 214 
A 215 1 n MET . 215 A 215 
A 216 1 n SER . 216 A 216 
A 217 1 n ASN . 217 A 217 
A 218 1 n GLN . 218 A 218 
A 219 1 n GLU . 219 A 219 
A 220 1 n GLN . 220 A 220 
A 221 1 n TYR . 221 A 221 
A 222 1 n VAL . 222 A 222 
A 223 1 n MET . 223 A 223 
A 224 1 n GLN . 224 A 224 
A 225 1 n GLU . 225 A 225 
A 226 1 n GLN . 226 A 226 
A 227 1 n GLN . 227 A 227 
A 228 1 n HIS . 228 A 228 
A 229 1 n LEU . 229 A 229 
A 230 1 n GLN . 230 A 230 
A 231 1 n GLN . 231 A 231 
A 232 1 n MET . 232 A 232 
A 233 1 n GLN . 233 A 233 
A 234 1 n LYS . 234 A 234 
A 235 1 n GLU . 235 A 235 
A 236 1 n TYR . 236 A 236 
A 237 1 n ALA . 237 A 237 
A 238 1 n GLU . 238 A 238 
A 239 1 n GLN . 239 A 239 
A 240 1 n GLN . 240 A 240 
A 241 1 n MET . 241 A 241 
A 242 1 n GLN . 242 A 242 
A 243 1 n LYS . 243 A 243 
A 244 1 n GLU . 244 A 244 
A 245 1 n TYR . 245 A 245 
A 246 1 n VAL . 246 A 246 
A 247 1 n GLU . 247 A 247 
A 248 1 n ASN . 248 A 248 
A 249 1 n GLU . 249 A 249 
A 250 1 n GLY . 250 A 250 
A 251 1 n SER . 251 A 251 
A 252 1 n GLU . 252 A 252 
A 253 1 n CYS . 253 A 253 
A 254 1 n ILE . 254 A 254 
A 255 1 n VAL . 255 A 255 
A 256 1 n PRO . 256 A 256 
A 257 1 n SER . 257 A 257 
A 258 1 n GLN . 258 A 258 
A 259 1 n SER . 259 A 259 
A 260 1 n THR . 260 A 260 
A 261 1 n ILE . 261 A 261 
A 262 1 n VAL . 262 A 262 
A 263 1 n ARG . 263 A 263 
A 264 1 n ARG . 264 A 264 
A 265 1 n PRO . 265 A 265 
A 266 1 n HIS . 266 A 266 
A 267 1 n GLN . 267 A 267 
A 268 1 n SER . 268 A 268 
A 269 1 n GLY . 269 A 269 
A 270 1 n TYR . 270 A 270 
A 271 1 n ALA . 271 A 271 
A 272 1 n PRO . 272 A 272 
A 273 1 n LEU . 273 A 273 
A 274 1 n VAL . 274 A 274 
A 275 1 n GLY . 275 A 275 
A 276 1 n ALA . 276 A 276 
A 277 1 n GLU . 277 A 277 
A 278 1 n GLN . 278 A 278 
A 279 1 n ALA . 279 A 279 
A 280 1 n ALA . 280 A 280 
A 281 1 n SER . 281 A 281 
A 282 1 n ALA . 282 A 282 
A 283 1 n THR . 283 A 283 
A 284 1 n ALA . 284 A 284 
A 285 1 n GLY . 285 A 285 
A 286 1 n ALA . 286 A 286 
A 287 1 n SER . 287 A 287 
A 288 1 n ALA . 288 A 288 
A 289 1 n TYR . 289 A 289 
A 290 1 n THR . 290 A 290 
A 291 1 n ASP . 291 A 291 
A 292 1 n SER . 292 A 292 
A 293 1 n VAL . 293 A 293 
A 294 1 n ASN . 294 A 294 
A 295 1 n ASN . 295 A 295 
A 296 1 n SER . 296 A 296 
A 297 1 n ILE . 297 A 297 
A 298 1 n SER . 298 A 298 
A 299 1 n PHE . 299 A 299 
A 300 1 n SER . 300 A 300 
A 301 1 n MET . 301 A 301 
A 302 1 n GLU . 302 A 302 
A 303 1 n ALA . 303 A 303 
A 304 1 n GLY . 304 A 304 
A 305 1 n ILE . 305 A 305 
A 306 1 n VAL . 306 A 306 
A 307 1 n PRO . 307 A 307 
A 308 1 n ASP . 308 A 308 
A 309 1 n ASN . 309 A 309 
A 310 1 n THR . 310 A 310 
A 311 1 n VAL . 311 A 311 
A 312 1 n GLN . 312 A 312 
A 313 1 n SER . 313 A 313 
A 314 1 n SER . 314 A 314 
A 315 1 n ILE . 315 A 315 
A 316 1 n LEU . 316 A 316 
A 317 1 n ARG . 317 A 317 
A 318 1 n PRO . 318 A 318 
A 319 1 n ALA . 319 A 319 
A 320 1 n GLY . 320 A 320 
A 321 1 n ALA . 321 A 321 
A 322 1 n ILE . 322 A 322 
A 323 1 n GLY . 323 A 323 
A 324 1 n LEU . 324 A 324 
A 325 1 n PHE . 325 A 325 
A 326 1 n SER . 326 A 326 
A 327 1 n SER . 327 A 327 
A 328 1 n PRO . 328 A 328 
A 329 1 n SER . 329 A 329 
A 330 1 n LEU . 330 A 330 
A 331 1 n GLN . 331 A 331 
A 332 1 n THR . 332 A 332 
A 333 1 n PRO . 333 A 333 
A 334 1 n LEU . 334 A 334 
A 335 1 n HIS . 335 A 335 
A 336 1 n PHE . 336 A 336 
A 337 1 n SER . 337 A 337 
A 338 1 n SER . 338 A 338 
A 339 1 n LYS . 339 A 339 
A 340 1 n GLU . 340 A 340 
A 341 1 n ARG . 341 A 341 
A 342 1 n GLU . 342 A 342 
A 343 1 n ALA . 343 A 343 
A 344 1 n ARG . 344 A 344 
A 345 1 n VAL . 345 A 345 
A 346 1 n LEU . 346 A 346 
A 347 1 n ARG . 347 A 347 
A 348 1 n TYR . 348 A 348 
A 349 1 n LYS . 349 A 349 
A 350 1 n GLU . 350 A 350 
A 351 1 n LYS . 351 A 351 
A 352 1 n LYS . 352 A 352 
A 353 1 n LYS . 353 A 353 
A 354 1 n SER . 354 A 354 
A 355 1 n ARG . 355 A 355 
A 356 1 n LYS . 356 A 356 
A 357 1 n PHE . 357 A 357 
A 358 1 n GLU . 358 A 358 
A 359 1 n LYS . 359 A 359 
A 360 1 n THR . 360 A 360 
A 361 1 n THR . 361 A 361 
A 362 1 n ARG . 362 A 362 
A 363 1 n TYR . 363 A 363 
A 364 1 n ALA . 364 A 364 
A 365 1 n THR . 365 A 365 
A 366 1 n ARG . 366 A 366 
A 367 1 n LYS . 367 A 367 
A 368 1 n ALA . 368 A 368 
A 369 1 n TYR . 369 A 369 
A 370 1 n ALA . 370 A 370 
A 371 1 n GLU . 371 A 371 
A 372 1 n ALA . 372 A 372 
A 373 1 n ARG . 373 A 373 
A 374 1 n PRO . 374 A 374 
A 375 1 n ARG . 375 A 375 
A 376 1 n ILE . 376 A 376 
A 377 1 n LYS . 377 A 377 
A 378 1 n GLY . 378 A 378 
A 379 1 n ARG . 379 A 379 
A 380 1 n PHE . 380 A 380 
A 381 1 n ALA . 381 A 381 
A 382 1 n LYS . 382 A 382 
A 383 1 n ARG . 383 A 383 
A 384 1 n SER . 384 A 384 
A 385 1 n ASP . 385 A 385 
A 386 1 n ALA . 386 A 386 
A 387 1 n GLU . 387 A 387 
A 388 1 n MET . 388 A 388 
A 389 1 n GLU . 389 A 389 
A 390 1 n VAL . 390 A 390 
A 391 1 n ASP . 391 A 391 
A 392 1 n GLN . 392 A 392 
A 393 1 n THR . 393 A 393 
A 394 1 n PHE . 394 A 394 
A 395 1 n SER . 395 A 395 
A 396 1 n THR . 396 A 396 
A 397 1 n ALA . 397 A 397 
A 398 1 n ALA . 398 A 398 
A 399 1 n LEU . 399 A 399 
A 400 1 n SER . 400 A 400 
A 401 1 n ASP . 401 A 401 
A 402 1 n SER . 402 A 402 
A 403 1 n SER . 403 A 403 
A 404 1 n TYR . 404 A 404 
A 405 1 n SER . 405 A 405 
A 406 1 n THR . 406 A 406 
A 407 1 n VAL . 407 A 407 
A 408 1 n PRO . 408 A 408 
A 409 1 n TRP . 409 A 409 
A 410 1 n PHE . 410 A 410 
B 1   2 n GLY . 1   B 1   
B 2   2 n GLY . 2   B 2   
B 3   2 n GLY . 3   B 3   
B 4   2 n VAL . 4   B 4   
B 5   2 n ARG . 5   B 5   
B 6   2 n GLU . 6   B 6   
B 7   2 n GLN . 7   B 7   
B 8   2 n ASP . 8   B 8   
B 9   2 n ARG . 9   B 9   
B 10  2 n PHE . 10  B 10  
B 11  2 n LEU . 11  B 11  
B 12  2 n PRO . 12  B 12  
B 13  2 n ILE . 13  B 13  
B 14  2 n ALA . 14  B 14  
B 15  2 n ASN . 15  B 15  
B 16  2 n ILE . 16  B 16  
B 17  2 n SER . 17  B 17  
B 18  2 n ARG . 18  B 18  
B 19  2 n ILE . 19  B 19  
B 20  2 n MET . 20  B 20  
B 21  2 n LYS . 21  B 21  
B 22  2 n LYS . 22  B 22  
B 23  2 n ALA . 23  B 23  
B 24  2 n VAL . 24  B 24  
B 25  2 n PRO . 25  B 25  
B 26  2 n ALA . 26  B 26  
B 27  2 n ASN . 27  B 27  
B 28  2 n GLY . 28  B 28  
B 29  2 n LYS . 29  B 29  
B 30  2 n ILE . 30  B 30  
B 31  2 n ALA . 31  B 31  
B 32  2 n LYS . 32  B 32  
B 33  2 n ASP . 33  B 33  
B 34  2 n ALA . 34  B 34  
B 35  2 n LYS . 35  B 35  
B 36  2 n GLU . 36  B 36  
B 37  2 n THR . 37  B 37  
B 38  2 n LEU . 38  B 38  
B 39  2 n GLN . 39  B 39  
B 40  2 n GLU . 40  B 40  
B 41  2 n CYS . 41  B 41  
B 42  2 n VAL . 42  B 42  
B 43  2 n SER . 43  B 43  
B 44  2 n GLU . 44  B 44  
B 45  2 n PHE . 45  B 45  
B 46  2 n ILE . 46  B 46  
B 47  2 n SER . 47  B 47  
B 48  2 n PHE . 48  B 48  
B 49  2 n VAL . 49  B 49  
B 50  2 n THR . 50  B 50  
B 51  2 n SER . 51  B 51  
B 52  2 n GLU . 52  B 52  
B 53  2 n ALA . 53  B 53  
B 54  2 n SER . 54  B 54  
B 55  2 n ASP . 55  B 55  
B 56  2 n LYS . 56  B 56  
B 57  2 n CYS . 57  B 57  
B 58  2 n GLN . 58  B 58  
B 59  2 n LYS . 59  B 59  
B 60  2 n GLU . 60  B 60  
B 61  2 n LYS . 61  B 61  
B 62  2 n ARG . 62  B 62  
B 63  2 n LYS . 63  B 63  
B 64  2 n THR . 64  B 64  
B 65  2 n ILE . 65  B 65  
B 66  2 n ASN . 66  B 66  
B 67  2 n GLY . 67  B 67  
B 68  2 n ASP . 68  B 68  
B 69  2 n ASP . 69  B 69  
B 70  2 n LEU . 70  B 70  
B 71  2 n LEU . 71  B 71  
B 72  2 n TRP . 72  B 72  
B 73  2 n ALA . 73  B 73  
B 74  2 n MET . 74  B 74  
B 75  2 n ALA . 75  B 75  
B 76  2 n THR . 76  B 76  
B 77  2 n LEU . 77  B 77  
B 78  2 n GLY . 78  B 78  
B 79  2 n PHE . 79  B 79  
B 80  2 n GLU . 80  B 80  
B 81  2 n GLU . 81  B 81  
B 82  2 n TYR . 82  B 82  
B 83  2 n VAL . 83  B 83  
B 84  2 n ASP . 84  B 84  
B 85  2 n PRO . 85  B 85  
B 86  2 n LEU . 86  B 86  
B 87  2 n LYS . 87  B 87  
B 88  2 n ILE . 88  B 88  
B 89  2 n TYR . 89  B 89  
B 90  2 n LEU . 90  B 90  
B 91  2 n GLN . 91  B 91  
B 92  2 n LYS . 92  B 92  
B 93  2 n TYR . 93  B 93  
B 94  2 n ARG . 94  B 94  
B 95  2 n ASP . 95  B 95  
C 1   3 n GLN . 1   C 1   
C 2   3 n LEU . 2   C 2   
C 3   3 n GLN . 3   C 3   
C 4   3 n GLN . 4   C 4   
C 5   3 n GLN . 5   C 5   
C 6   3 n GLN . 6   C 6   
C 7   3 n GLN . 7   C 7   
C 8   3 n GLN . 8   C 8   
C 9   3 n GLN . 9   C 9   
C 10  3 n LEU . 10  C 10  
C 11  3 n ARG . 11  C 11  
C 12  3 n GLU . 12  C 12  
C 13  3 n PHE . 13  C 13  
C 14  3 n TRP . 14  C 14  
C 15  3 n ALA . 15  C 15  
C 16  3 n THR . 16  C 16  
C 17  3 n GLN . 17  C 17  
C 18  3 n MET . 18  C 18  
C 19  3 n GLU . 19  C 19  
C 20  3 n GLU . 20  C 20  
C 21  3 n ILE . 21  C 21  
C 22  3 n GLU . 22  C 22  
C 23  3 n GLN . 23  C 23  
C 24  3 n ALA . 24  C 24  
C 25  3 n ALA . 25  C 25  
C 26  3 n ASP . 26  C 26  
C 27  3 n PHE . 27  C 27  
C 28  3 n LYS . 28  C 28  
C 29  3 n ASN . 29  C 29  
C 30  3 n HIS . 30  C 30  
C 31  3 n THR . 31  C 31  
C 32  3 n LEU . 32  C 32  
C 33  3 n PRO . 33  C 33  
C 34  3 n LEU . 34  C 34  
C 35  3 n ALA . 35  C 35  
C 36  3 n ARG . 36  C 36  
C 37  3 n ILE . 37  C 37  
C 38  3 n LYS . 38  C 38  
C 39  3 n LYS . 39  C 39  
C 40  3 n ILE . 40  C 40  
C 41  3 n MET . 41  C 41  
C 42  3 n LYS . 42  C 42  
C 43  3 n ALA . 43  C 43  
C 44  3 n ASP . 44  C 44  
C 45  3 n GLU . 45  C 45  
C 46  3 n ASP . 46  C 46  
C 47  3 n VAL . 47  C 47  
C 48  3 n ARG . 48  C 48  
C 49  3 n MET . 49  C 49  
C 50  3 n ILE . 50  C 50  
C 51  3 n SER . 51  C 51  
C 52  3 n ALA . 52  C 52  
C 53  3 n GLU . 53  C 53  
C 54  3 n ALA . 54  C 54  
C 55  3 n PRO . 55  C 55  
C 56  3 n VAL . 56  C 56  
C 57  3 n VAL . 57  C 57  
C 58  3 n PHE . 58  C 58  
C 59  3 n ALA . 59  C 59  
C 60  3 n LYS . 60  C 60  
C 61  3 n ALA . 61  C 61  
C 62  3 n CYS . 62  C 62  
C 63  3 n GLU . 63  C 63  
C 64  3 n VAL . 64  C 64  
C 65  3 n PHE . 65  C 65  
C 66  3 n ILE . 66  C 66  
C 67  3 n LEU . 67  C 67  
C 68  3 n GLU . 68  C 68  
C 69  3 n LEU . 69  C 69  
C 70  3 n THR . 70  C 70  
C 71  3 n LEU . 71  C 71  
C 72  3 n ARG . 72  C 72  
C 73  3 n SER . 73  C 73  
C 74  3 n TRP . 74  C 74  
C 75  3 n MET . 75  C 75  
C 76  3 n HIS . 76  C 76  
C 77  3 n THR . 77  C 77  
C 78  3 n GLU . 78  C 78  
C 79  3 n GLU . 79  C 79  
C 80  3 n ASN . 80  C 80  
C 81  3 n LYS . 81  C 81  
C 82  3 n ARG . 82  C 82  
C 83  3 n ARG . 83  C 83  
C 84  3 n THR . 84  C 84  
C 85  3 n LEU . 85  C 85  
C 86  3 n GLN . 86  C 86  
C 87  3 n LYS . 87  C 87  
C 88  3 n ASN . 88  C 88  
C 89  3 n ASP . 89  C 89  
C 90  3 n ILE . 90  C 90  
C 91  3 n ALA . 91  C 91  
C 92  3 n ALA . 92  C 92  
C 93  3 n ALA . 93  C 93  
C 94  3 n ILE . 94  C 94  
C 95  3 n THR . 95  C 95  
C 96  3 n ARG . 96  C 96  
C 97  3 n THR . 97  C 97  
C 98  3 n ASP . 98  C 98  
C 99  3 n ILE . 99  C 99  
C 100 3 n TYR . 100 C 100 
C 101 3 n ASP . 101 C 101 
C 102 3 n PHE . 102 C 102 
C 103 3 n LEU . 103 C 103 
C 104 3 n VAL . 104 C 104 
C 105 3 n ASP . 105 C 105 
C 106 3 n ILE . 106 C 106 
C 107 3 n ILE . 107 C 107 
C 108 3 n PRO . 108 C 108 
C 109 3 n ARG . 109 C 109 
C 110 3 n ASP . 110 C 110 
C 111 3 n ASP . 111 C 111 
C 112 3 n MET . 112 C 112 
C 113 3 n LYS . 113 C 113 
C 114 3 n GLU . 114 C 114 
C 115 3 n GLU . 115 C 115 
C 116 3 n GLY . 116 C 116 
C 117 3 n LEU . 117 C 117 
C 118 3 n GLY . 118 C 118 
C 119 3 n LEU . 119 C 119 
C 120 3 n PRO . 120 C 120 
C 121 3 n ARG . 121 C 121 
C 122 3 n VAL . 122 C 122 
C 123 3 n GLY . 123 C 123 
C 124 3 n LEU . 124 C 124 
C 125 3 n PRO . 125 C 125 
C 126 3 n PRO . 126 C 126 
C 127 3 n ALA . 127 C 127 
C 128 3 n ALA . 128 C 128 
C 129 3 n LEU . 129 C 129 
C 130 3 n GLY . 130 C 130 
C 131 3 n ALA . 131 C 131 
C 132 3 n PRO . 132 C 132 
C 133 3 n ALA . 133 C 133 
C 134 3 n ASP . 134 C 134 
C 135 3 n ALA . 135 C 135 
C 136 3 n TYR . 136 C 136 
C 137 3 n PRO . 137 C 137 
C 138 3 n PRO . 138 C 138 
C 139 3 n TYR . 139 C 139 
C 140 3 n TYR . 140 C 140 
C 141 3 n TYR . 141 C 141 
C 142 3 n LEU . 142 C 142 
C 143 3 n PRO . 143 C 143 
C 144 3 n ALA . 144 C 144 
C 145 3 n GLN . 145 C 145 
C 146 3 n GLN . 146 C 146 
C 147 3 n VAL . 147 C 147 
C 148 3 n PRO . 148 C 148 
C 149 3 n GLY . 149 C 149 
C 150 3 n VAL . 150 C 150 
D 1   4 n DC  . 1   D 1   
D 2   4 n DA  . 2   D 2   
D 3   4 n DC  . 3   D 3   
D 4   4 n DG  . 4   D 4   
D 5   4 n DC  . 5   D 5   
D 6   4 n DA  . 6   D 6   
D 7   4 n DC  . 7   D 7   
D 8   4 n DC  . 8   D 8   
D 9   4 n DA  . 9   D 9   
D 10  4 n DG  . 10  D 10  
D 11  4 n DA  . 11  D 11  
D 12  4 n DC  . 12  D 12  
D 13  4 n DC  . 13  D 13  
D 14  4 n DA  . 14  D 14  
D 15  4 n DC  . 15  D 15  
D 16  4 n DA  . 16  D 16  
D 17  4 n DC  . 17  D 17  
D 18  4 n DC  . 18  D 18  
D 19  4 n DA  . 19  D 19  
D 20  4 n DG  . 20  D 20  
D 21  4 n DA  . 21  D 21  
D 22  4 n DA  . 22  D 22  
D 23  4 n DA  . 23  D 23  
D 24  4 n DC  . 24  D 24  
D 25  4 n DA  . 25  D 25  
D 26  4 n DA  . 26  D 26  
D 27  4 n DA  . 27  D 27  
D 28  4 n DC  . 28  D 28  
D 29  4 n DA  . 29  D 29  
D 30  4 n DA  . 30  D 30  
D 31  4 n DA  . 31  D 31  
E 1   5 n DT  . 1   E 1   
E 2   5 n DT  . 2   E 2   
E 3   5 n DT  . 3   E 3   
E 4   5 n DG  . 4   E 4   
E 5   5 n DT  . 5   E 5   
E 6   5 n DT  . 6   E 6   
E 7   5 n DT  . 7   E 7   
E 8   5 n DG  . 8   E 8   
E 9   5 n DT  . 9   E 9   
E 10  5 n DT  . 10  E 10  
E 11  5 n DT  . 11  E 11  
E 12  5 n DC  . 12  E 12  
E 13  5 n DT  . 13  E 13  
E 14  5 n DG  . 14  E 14  
E 15  5 n DG  . 15  E 15  
E 16  5 n DT  . 16  E 16  
E 17  5 n DG  . 17  E 17  
E 18  5 n DT  . 18  E 18  
E 19  5 n DG  . 19  E 19  
E 20  5 n DG  . 20  E 20  
E 21  5 n DT  . 21  E 21  
E 22  5 n DC  . 22  E 22  
E 23  5 n DT  . 23  E 23  
E 24  5 n DG  . 24  E 24  
E 25  5 n DG  . 25  E 25  
E 26  5 n DT  . 26  E 26  
E 27  5 n DG  . 27  E 27  
E 28  5 n DC  . 28  E 28  
E 29  5 n DG  . 29  E 29  
E 30  5 n DT  . 30  E 30  
E 31  5 n DG  . 31  E 31  
#
_software.classification other
_software.date           ?
_software.description    "Structure prediction"
_software.name           AlphaFold
_software.pdbx_ordinal   1
_software.type           package
_software.version        "AlphaFold-beta-20231127 (927599d6-1efe-4fa9-85d2-a29f909d212e @ 2024-12-03 00:15:03)"
#
loop_
_struct_asym.entity_id
_struct_asym.id
1 A 
2 B 
3 C 
4 D 
5 E 
#
loop_
_atom_site.group_PDB
_atom_site.id
_atom_site.type_symbol
_atom_site.label_atom_id
_atom_site.label_alt_id
_atom_site.label_comp_id
_atom_site.label_asym_id
_atom_site.label_entity_id
_atom_site.label_seq_id
_atom_site.pdbx_PDB_ins_code
_atom_site.Cartn_x
_atom_site.Cartn_y
_atom_site.Cartn_z
_atom_site.occupancy
_atom_site.B_iso_or_equiv
_atom_site.auth_seq_id
_atom_site.auth_asym_id
_atom_site.pdbx_PDB_model_num
ATOM 1    N N     . MET A 1 1   ? 43.450  18.726  20.419  1.00 17.94 1   A 1 
ATOM 2    C CA    . MET A 1 1   ? 42.862  18.018  19.266  1.00 17.54 1   A 1 
ATOM 3    C C     . MET A 1 1   ? 43.717  16.793  18.955  1.00 19.18 1   A 1 
ATOM 4    O O     . MET A 1 1   ? 44.862  16.985  18.564  1.00 14.62 1   A 1 
ATOM 5    C CB    . MET A 1 1   ? 42.808  18.927  18.031  1.00 15.66 1   A 1 
ATOM 6    C CG    . MET A 1 1   ? 41.750  20.028  18.152  1.00 12.11 1   A 1 
ATOM 7    S SD    . MET A 1 1   ? 41.686  21.019  16.648  1.00 10.34 1   A 1 
ATOM 8    C CE    . MET A 1 1   ? 40.170  21.948  16.934  1.00 9.80  1   A 1 
ATOM 9    N N     . PRO A 1 2   ? 43.245  15.540  19.180  1.00 20.20 2   A 1 
ATOM 10   C CA    . PRO A 1 2   ? 44.058  14.363  18.920  1.00 19.79 2   A 1 
ATOM 11   C C     . PRO A 1 2   ? 44.204  14.186  17.404  1.00 20.50 2   A 1 
ATOM 12   O O     . PRO A 1 2   ? 43.213  14.074  16.688  1.00 17.41 2   A 1 
ATOM 13   C CB    . PRO A 1 2   ? 43.322  13.210  19.605  1.00 18.33 2   A 1 
ATOM 14   C CG    . PRO A 1 2   ? 41.855  13.655  19.592  1.00 16.82 2   A 1 
ATOM 15   C CD    . PRO A 1 2   ? 41.936  15.184  19.689  1.00 17.77 2   A 1 
ATOM 16   N N     . ARG A 1 3   ? 45.447  14.192  16.891  1.00 25.22 3   A 1 
ATOM 17   C CA    . ARG A 1 3   ? 45.736  13.908  15.487  1.00 24.50 3   A 1 
ATOM 18   C C     . ARG A 1 3   ? 45.362  12.455  15.208  1.00 24.01 3   A 1 
ATOM 19   O O     . ARG A 1 3   ? 45.914  11.557  15.837  1.00 21.84 3   A 1 
ATOM 20   C CB    . ARG A 1 3   ? 47.215  14.161  15.163  1.00 23.54 3   A 1 
ATOM 21   C CG    . ARG A 1 3   ? 47.557  15.650  15.014  1.00 21.05 3   A 1 
ATOM 22   C CD    . ARG A 1 3   ? 49.047  15.820  14.663  1.00 19.76 3   A 1 
ATOM 23   N NE    . ARG A 1 3   ? 49.398  17.211  14.387  1.00 19.20 3   A 1 
ATOM 24   C CZ    . ARG A 1 3   ? 50.609  17.687  14.079  1.00 17.51 3   A 1 
ATOM 25   N NH1   . ARG A 1 3   ? 51.649  16.900  14.026  1.00 16.60 3   A 1 
ATOM 26   N NH2   . ARG A 1 3   ? 50.782  18.945  13.822  1.00 14.88 3   A 1 
ATOM 27   N N     . CYS A 1 4   ? 44.483  12.208  14.254  1.00 30.10 4   A 1 
ATOM 28   C CA    . CYS A 1 4   ? 44.175  10.869  13.760  1.00 29.90 4   A 1 
ATOM 29   C C     . CYS A 1 4   ? 45.342  10.352  12.897  1.00 29.21 4   A 1 
ATOM 30   O O     . CYS A 1 4   ? 45.280  10.355  11.678  1.00 26.95 4   A 1 
ATOM 31   C CB    . CYS A 1 4   ? 42.832  10.888  13.017  1.00 28.46 4   A 1 
ATOM 32   S SG    . CYS A 1 4   ? 42.272  9.183   12.728  1.00 24.44 4   A 1 
ATOM 33   N N     . ASN A 1 5   ? 46.450  9.949   13.555  1.00 25.11 5   A 1 
ATOM 34   C CA    . ASN A 1 5   ? 47.684  9.489   12.895  1.00 25.47 5   A 1 
ATOM 35   C C     . ASN A 1 5   ? 47.550  8.115   12.219  1.00 24.95 5   A 1 
ATOM 36   O O     . ASN A 1 5   ? 48.459  7.732   11.486  1.00 22.73 5   A 1 
ATOM 37   C CB    . ASN A 1 5   ? 48.827  9.470   13.927  1.00 24.78 5   A 1 
ATOM 38   C CG    . ASN A 1 5   ? 49.668  10.738  13.987  1.00 21.08 5   A 1 
ATOM 39   O OD1   . ASN A 1 5   ? 49.494  11.689  13.247  1.00 20.80 5   A 1 
ATOM 40   N ND2   . ASN A 1 5   ? 50.633  10.781  14.881  1.00 21.51 5   A 1 
ATOM 41   N N     . LYS A 1 6   ? 46.479  7.357   12.476  1.00 22.47 6   A 1 
ATOM 42   C CA    . LYS A 1 6   ? 46.426  5.940   12.088  1.00 23.46 6   A 1 
ATOM 43   C C     . LYS A 1 6   ? 46.359  5.677   10.574  1.00 23.26 6   A 1 
ATOM 44   O O     . LYS A 1 6   ? 46.559  4.535   10.181  1.00 20.12 6   A 1 
ATOM 45   C CB    . LYS A 1 6   ? 45.280  5.218   12.810  1.00 22.94 6   A 1 
ATOM 46   C CG    . LYS A 1 6   ? 45.706  4.682   14.184  1.00 20.49 6   A 1 
ATOM 47   C CD    . LYS A 1 6   ? 44.633  3.754   14.756  1.00 18.60 6   A 1 
ATOM 48   C CE    . LYS A 1 6   ? 45.105  3.117   16.055  1.00 17.04 6   A 1 
ATOM 49   N NZ    . LYS A 1 6   ? 44.131  2.120   16.579  1.00 14.35 6   A 1 
ATOM 50   N N     . CYS A 1 7   ? 46.099  6.676   9.740   1.00 29.96 7   A 1 
ATOM 51   C CA    . CYS A 1 7   ? 45.935  6.446   8.302   1.00 31.89 7   A 1 
ATOM 52   C C     . CYS A 1 7   ? 47.243  6.181   7.533   1.00 30.44 7   A 1 
ATOM 53   O O     . CYS A 1 7   ? 47.179  5.894   6.345   1.00 28.35 7   A 1 
ATOM 54   C CB    . CYS A 1 7   ? 45.157  7.621   7.689   1.00 30.94 7   A 1 
ATOM 55   S SG    . CYS A 1 7   ? 43.493  7.731   8.430   1.00 28.68 7   A 1 
ATOM 56   N N     . LEU A 1 8   ? 48.430  6.294   8.179   1.00 24.23 8   A 1 
ATOM 57   C CA    . LEU A 1 8   ? 49.708  6.290   7.453   1.00 27.42 8   A 1 
ATOM 58   C C     . LEU A 1 8   ? 50.303  4.899   7.160   1.00 26.44 8   A 1 
ATOM 59   O O     . LEU A 1 8   ? 51.004  4.779   6.150   1.00 24.30 8   A 1 
ATOM 60   C CB    . LEU A 1 8   ? 50.739  7.130   8.235   1.00 25.82 8   A 1 
ATOM 61   C CG    . LEU A 1 8   ? 50.655  8.645   7.970   1.00 23.36 8   A 1 
ATOM 62   C CD1   . LEU A 1 8   ? 51.488  9.392   9.006   1.00 24.53 8   A 1 
ATOM 63   C CD2   . LEU A 1 8   ? 51.184  9.009   6.578   1.00 27.13 8   A 1 
ATOM 64   N N     . SER A 1 9   ? 50.177  3.916   8.055   1.00 23.42 9   A 1 
ATOM 65   C CA    . SER A 1 9   ? 51.262  2.921   8.135   1.00 26.81 9   A 1 
ATOM 66   C C     . SER A 1 9   ? 51.170  1.699   7.222   1.00 26.06 9   A 1 
ATOM 67   O O     . SER A 1 9   ? 52.213  1.200   6.818   1.00 24.43 9   A 1 
ATOM 68   C CB    . SER A 1 9   ? 51.453  2.442   9.574   1.00 25.55 9   A 1 
ATOM 69   O OG    . SER A 1 9   ? 50.317  1.758   10.042  1.00 23.89 9   A 1 
ATOM 70   N N     . GLU A 1 10  ? 49.988  1.144   6.996   1.00 27.31 10  A 1 
ATOM 71   C CA    . GLU A 1 10  ? 49.884  -0.168  6.339   1.00 30.76 10  A 1 
ATOM 72   C C     . GLU A 1 10  ? 50.084  -0.037  4.822   1.00 29.45 10  A 1 
ATOM 73   O O     . GLU A 1 10  ? 49.135  0.113   4.059   1.00 26.92 10  A 1 
ATOM 74   C CB    . GLU A 1 10  ? 48.588  -0.903  6.725   1.00 28.68 10  A 1 
ATOM 75   C CG    . GLU A 1 10  ? 48.612  -1.431  8.173   1.00 26.50 10  A 1 
ATOM 76   C CD    . GLU A 1 10  ? 47.353  -2.228  8.581   1.00 25.09 10  A 1 
ATOM 77   O OE1   . GLU A 1 10  ? 47.431  -2.929  9.606   1.00 24.62 10  A 1 
ATOM 78   O OE2   . GLU A 1 10  ? 46.280  -2.092  7.930   1.00 26.08 10  A 1 
ATOM 79   N N     . ASN A 1 11  ? 51.360  -0.098  4.413   1.00 26.25 11  A 1 
ATOM 80   C CA    . ASN A 1 11  ? 51.835  -0.072  3.023   1.00 30.03 11  A 1 
ATOM 81   C C     . ASN A 1 11  ? 51.711  -1.418  2.290   1.00 28.40 11  A 1 
ATOM 82   O O     . ASN A 1 11  ? 52.129  -1.488  1.135   1.00 25.96 11  A 1 
ATOM 83   C CB    . ASN A 1 11  ? 53.312  0.374   3.039   1.00 28.05 11  A 1 
ATOM 84   C CG    . ASN A 1 11  ? 53.565  1.773   2.531   1.00 24.18 11  A 1 
ATOM 85   O OD1   . ASN A 1 11  ? 52.706  2.524   2.105   1.00 24.96 11  A 1 
ATOM 86   N ND2   . ASN A 1 11  ? 54.818  2.191   2.543   1.00 25.66 11  A 1 
ATOM 87   N N     . ASP A 1 12  ? 51.266  -2.484  2.947   1.00 29.55 12  A 1 
ATOM 88   C CA    . ASP A 1 12  ? 51.398  -3.821  2.373   1.00 32.64 12  A 1 
ATOM 89   C C     . ASP A 1 12  ? 50.579  -3.996  1.090   1.00 30.44 12  A 1 
ATOM 90   O O     . ASP A 1 12  ? 49.383  -3.685  1.018   1.00 27.80 12  A 1 
ATOM 91   C CB    . ASP A 1 12  ? 51.111  -4.920  3.409   1.00 29.75 12  A 1 
ATOM 92   C CG    . ASP A 1 12  ? 52.343  -5.324  4.233   1.00 25.62 12  A 1 
ATOM 93   O OD1   . ASP A 1 12  ? 53.470  -5.105  3.742   1.00 26.01 12  A 1 
ATOM 94   O OD2   . ASP A 1 12  ? 52.127  -5.888  5.323   1.00 26.61 12  A 1 
ATOM 95   N N     . SER A 1 13  ? 51.256  -4.528  0.083   1.00 23.39 13  A 1 
ATOM 96   C CA    . SER A 1 13  ? 50.898  -4.551  -1.344  1.00 27.08 13  A 1 
ATOM 97   C C     . SER A 1 13  ? 49.825  -5.565  -1.749  1.00 25.88 13  A 1 
ATOM 98   O O     . SER A 1 13  ? 49.790  -5.974  -2.911  1.00 23.75 13  A 1 
ATOM 99   C CB    . SER A 1 13  ? 52.179  -4.828  -2.130  1.00 25.68 13  A 1 
ATOM 100  O OG    . SER A 1 13  ? 52.649  -6.131  -1.859  1.00 23.83 13  A 1 
ATOM 101  N N     . ALA A 1 14  ? 49.050  -6.082  -0.814  1.00 24.14 14  A 1 
ATOM 102  C CA    . ALA A 1 14  ? 48.161  -7.211  -1.072  1.00 26.76 14  A 1 
ATOM 103  C C     . ALA A 1 14  ? 46.984  -6.847  -2.008  1.00 25.81 14  A 1 
ATOM 104  O O     . ALA A 1 14  ? 46.755  -5.694  -2.338  1.00 23.93 14  A 1 
ATOM 105  C CB    . ALA A 1 14  ? 47.718  -7.812  0.270   1.00 25.05 14  A 1 
ATOM 106  N N     . SER A 1 15  ? 46.235  -7.857  -2.427  1.00 25.71 15  A 1 
ATOM 107  C CA    . SER A 1 15  ? 45.293  -7.897  -3.551  1.00 28.37 15  A 1 
ATOM 108  C C     . SER A 1 15  ? 44.393  -6.657  -3.710  1.00 26.93 15  A 1 
ATOM 109  O O     . SER A 1 15  ? 43.647  -6.309  -2.790  1.00 25.64 15  A 1 
ATOM 110  C CB    . SER A 1 15  ? 44.400  -9.126  -3.408  1.00 27.53 15  A 1 
ATOM 111  O OG    . SER A 1 15  ? 43.696  -9.087  -2.175  1.00 25.73 15  A 1 
ATOM 112  N N     . GLU A 1 16  ? 44.387  -6.096  -4.928  1.00 24.80 16  A 1 
ATOM 113  C CA    . GLU A 1 16  ? 43.627  -4.903  -5.349  1.00 26.85 16  A 1 
ATOM 114  C C     . GLU A 1 16  ? 42.125  -4.958  -4.981  1.00 25.54 16  A 1 
ATOM 115  O O     . GLU A 1 16  ? 41.560  -3.953  -4.549  1.00 23.34 16  A 1 
ATOM 116  C CB    . GLU A 1 16  ? 43.774  -4.739  -6.878  1.00 25.64 16  A 1 
ATOM 117  C CG    . GLU A 1 16  ? 45.203  -4.356  -7.315  1.00 23.33 16  A 1 
ATOM 118  C CD    . GLU A 1 16  ? 45.329  -4.145  -8.834  1.00 21.71 16  A 1 
ATOM 119  O OE1   . GLU A 1 16  ? 46.028  -3.195  -9.243  1.00 21.83 16  A 1 
ATOM 120  O OE2   . GLU A 1 16  ? 44.722  -4.940  -9.599  1.00 24.09 16  A 1 
ATOM 121  N N     . ASP A 1 17  ? 41.512  -6.137  -5.059  1.00 24.13 17  A 1 
ATOM 122  C CA    . ASP A 1 17  ? 40.074  -6.312  -4.804  1.00 26.51 17  A 1 
ATOM 123  C C     . ASP A 1 17  ? 39.629  -5.946  -3.369  1.00 25.32 17  A 1 
ATOM 124  O O     . ASP A 1 17  ? 38.521  -5.444  -3.159  1.00 23.53 17  A 1 
ATOM 125  C CB    . ASP A 1 17  ? 39.682  -7.769  -5.076  1.00 25.60 17  A 1 
ATOM 126  C CG    . ASP A 1 17  ? 39.500  -8.090  -6.563  1.00 22.75 17  A 1 
ATOM 127  O OD1   . ASP A 1 17  ? 39.147  -7.162  -7.321  1.00 23.53 17  A 1 
ATOM 128  O OD2   . ASP A 1 17  ? 39.681  -9.276  -6.902  1.00 24.31 17  A 1 
ATOM 129  N N     . ARG A 1 18  ? 40.494  -6.175  -2.365  1.00 25.31 18  A 1 
ATOM 130  C CA    . ARG A 1 18  ? 40.127  -5.872  -0.968  1.00 26.35 18  A 1 
ATOM 131  C C     . ARG A 1 18  ? 40.074  -4.374  -0.674  1.00 25.03 18  A 1 
ATOM 132  O O     . ARG A 1 18  ? 39.405  -3.979  0.287   1.00 22.73 18  A 1 
ATOM 133  C CB    . ARG A 1 18  ? 41.057  -6.584  0.020   1.00 25.27 18  A 1 
ATOM 134  C CG    . ARG A 1 18  ? 40.709  -8.072  0.166   1.00 23.11 18  A 1 
ATOM 135  C CD    . ARG A 1 18  ? 41.524  -8.684  1.307   1.00 22.50 18  A 1 
ATOM 136  N NE    . ARG A 1 18  ? 41.251  -10.121 1.459   1.00 21.43 18  A 1 
ATOM 137  C CZ    . ARG A 1 18  ? 41.733  -10.929 2.397   1.00 19.96 18  A 1 
ATOM 138  N NH1   . ARG A 1 18  ? 42.515  -10.464 3.338   1.00 18.93 18  A 1 
ATOM 139  N NH2   . ARG A 1 18  ? 41.435  -12.184 2.404   1.00 17.92 18  A 1 
ATOM 140  N N     . HIS A 1 19  ? 40.745  -3.544  -1.462  1.00 24.24 19  A 1 
ATOM 141  C CA    . HIS A 1 19  ? 40.794  -2.104  -1.196  1.00 25.47 19  A 1 
ATOM 142  C C     . HIS A 1 19  ? 39.442  -1.421  -1.412  1.00 24.52 19  A 1 
ATOM 143  O O     . HIS A 1 19  ? 39.075  -0.535  -0.629  1.00 22.84 19  A 1 
ATOM 144  C CB    . HIS A 1 19  ? 41.932  -1.446  -1.984  1.00 24.93 19  A 1 
ATOM 145  C CG    . HIS A 1 19  ? 43.152  -1.214  -1.147  1.00 22.91 19  A 1 
ATOM 146  N ND1   . HIS A 1 19  ? 43.183  -0.926  0.205   1.00 22.92 19  A 1 
ATOM 147  C CD2   . HIS A 1 19  ? 44.455  -1.194  -1.576  1.00 22.92 19  A 1 
ATOM 148  C CE1   . HIS A 1 19  ? 44.459  -0.743  0.579   1.00 22.42 19  A 1 
ATOM 149  N NE2   . HIS A 1 19  ? 45.270  -0.891  -0.474  1.00 22.86 19  A 1 
ATOM 150  N N     . TRP A 1 20  ? 38.666  -1.867  -2.399  1.00 28.45 20  A 1 
ATOM 151  C CA    . TRP A 1 20  ? 37.351  -1.302  -2.696  1.00 24.08 20  A 1 
ATOM 152  C C     . TRP A 1 20  ? 36.371  -1.403  -1.537  1.00 23.03 20  A 1 
ATOM 153  O O     . TRP A 1 20  ? 35.691  -0.427  -1.203  1.00 20.39 20  A 1 
ATOM 154  C CB    . TRP A 1 20  ? 36.767  -1.996  -3.932  1.00 22.21 20  A 1 
ATOM 155  C CG    . TRP A 1 20  ? 36.949  -1.136  -5.106  1.00 19.29 20  A 1 
ATOM 156  C CD1   . TRP A 1 20  ? 38.102  -0.953  -5.766  1.00 16.20 20  A 1 
ATOM 157  C CD2   . TRP A 1 20  ? 35.985  -0.168  -5.647  1.00 17.53 20  A 1 
ATOM 158  N NE1   . TRP A 1 20  ? 37.939  0.076   -6.668  1.00 14.70 20  A 1 
ATOM 159  C CE2   . TRP A 1 20  ? 36.664  0.600   -6.598  1.00 15.80 20  A 1 
ATOM 160  C CE3   . TRP A 1 20  ? 34.647  0.131   -5.373  1.00 18.62 20  A 1 
ATOM 161  C CZ2   . TRP A 1 20  ? 36.035  1.696   -7.240  1.00 20.37 20  A 1 
ATOM 162  C CZ3   . TRP A 1 20  ? 34.001  1.213   -6.028  1.00 21.00 20  A 1 
ATOM 163  C CH2   . TRP A 1 20  ? 34.697  1.996   -6.923  1.00 22.02 20  A 1 
ATOM 164  N N     . HIS A 1 21  ? 36.332  -2.558  -0.860  1.00 26.82 21  A 1 
ATOM 165  C CA    . HIS A 1 21  ? 35.452  -2.727  0.290   1.00 27.95 21  A 1 
ATOM 166  C C     . HIS A 1 21  ? 35.803  -1.763  1.431   1.00 26.93 21  A 1 
ATOM 167  O O     . HIS A 1 21  ? 34.906  -1.226  2.080   1.00 25.08 21  A 1 
ATOM 168  C CB    . HIS A 1 21  ? 35.459  -4.186  0.751   1.00 27.01 21  A 1 
ATOM 169  C CG    . HIS A 1 21  ? 34.391  -5.000  0.075   1.00 24.16 21  A 1 
ATOM 170  N ND1   . HIS A 1 21  ? 33.036  -4.842  0.249   1.00 23.65 21  A 1 
ATOM 171  C CD2   . HIS A 1 21  ? 34.563  -6.014  -0.817  1.00 24.10 21  A 1 
ATOM 172  C CE1   . HIS A 1 21  ? 32.399  -5.738  -0.522  1.00 22.79 21  A 1 
ATOM 173  N NE2   . HIS A 1 21  ? 33.294  -6.475  -1.190  1.00 22.47 21  A 1 
ATOM 174  N N     . ARG A 1 22  ? 37.091  -1.510  1.659   1.00 23.42 22  A 1 
ATOM 175  C CA    . ARG A 1 22  ? 37.544  -0.662  2.772   1.00 22.64 22  A 1 
ATOM 176  C C     . ARG A 1 22  ? 37.211  0.813   2.536   1.00 22.52 22  A 1 
ATOM 177  O O     . ARG A 1 22  ? 36.745  1.475   3.463   1.00 20.26 22  A 1 
ATOM 178  C CB    . ARG A 1 22  ? 39.043  -0.910  3.033   1.00 21.34 22  A 1 
ATOM 179  C CG    . ARG A 1 22  ? 39.337  -1.193  4.517   1.00 18.78 22  A 1 
ATOM 180  C CD    . ARG A 1 22  ? 40.835  -1.478  4.749   1.00 16.94 22  A 1 
ATOM 181  N NE    . ARG A 1 22  ? 41.135  -1.911  6.123   1.00 16.64 22  A 1 
ATOM 182  C CZ    . ARG A 1 22  ? 42.354  -2.164  6.630   1.00 14.22 22  A 1 
ATOM 183  N NH1   . ARG A 1 22  ? 43.446  -2.040  5.930   1.00 13.93 22  A 1 
ATOM 184  N NH2   . ARG A 1 22  ? 42.509  -2.542  7.858   1.00 12.60 22  A 1 
ATOM 185  N N     . THR A 1 23  ? 37.383  1.329   1.318   1.00 26.74 23  A 1 
ATOM 186  C CA    . THR A 1 23  ? 37.072  2.726   0.977   1.00 25.85 23  A 1 
ATOM 187  C C     . THR A 1 23  ? 35.579  3.016   0.989   1.00 24.97 23  A 1 
ATOM 188  O O     . THR A 1 23  ? 35.172  4.019   1.565   1.00 23.17 23  A 1 
ATOM 189  C CB    . THR A 1 23  ? 37.676  3.129   -0.383  1.00 24.15 23  A 1 
ATOM 190  O OG1   . THR A 1 23  ? 37.576  2.066   -1.301  1.00 23.10 23  A 1 
ATOM 191  C CG2   . THR A 1 23  ? 39.154  3.485   -0.249  1.00 25.63 23  A 1 
ATOM 192  N N     . ALA A 1 24  ? 34.756  2.107   0.483   1.00 27.24 24  A 1 
ATOM 193  C CA    . ALA A 1 24  ? 33.299  2.241   0.564   1.00 26.05 24  A 1 
ATOM 194  C C     . ALA A 1 24  ? 32.799  2.267   2.019   1.00 25.91 24  A 1 
ATOM 195  O O     . ALA A 1 24  ? 31.887  3.019   2.364   1.00 24.09 24  A 1 
ATOM 196  C CB    . ALA A 1 24  ? 32.666  1.100   -0.229  1.00 24.68 24  A 1 
ATOM 197  N N     . THR A 1 25  ? 33.433  1.491   2.918   1.00 25.74 25  A 1 
ATOM 198  C CA    . THR A 1 25  ? 33.072  1.456   4.347   1.00 23.83 25  A 1 
ATOM 199  C C     . THR A 1 25  ? 33.427  2.764   5.061   1.00 23.39 25  A 1 
ATOM 200  O O     . THR A 1 25  ? 32.664  3.228   5.916   1.00 21.26 25  A 1 
ATOM 201  C CB    . THR A 1 25  ? 33.724  0.274   5.078   1.00 22.83 25  A 1 
ATOM 202  O OG1   . THR A 1 25  ? 33.696  -0.902  4.321   1.00 20.58 25  A 1 
ATOM 203  C CG2   . THR A 1 25  ? 32.968  -0.067  6.361   1.00 21.48 25  A 1 
ATOM 204  N N     . LEU A 1 26  ? 34.550  3.401   4.692   1.00 22.82 26  A 1 
ATOM 205  C CA    . LEU A 1 26  ? 34.944  4.703   5.253   1.00 22.18 26  A 1 
ATOM 206  C C     . LEU A 1 26  ? 33.932  5.801   4.909   1.00 22.26 26  A 1 
ATOM 207  O O     . LEU A 1 26  ? 33.584  6.596   5.791   1.00 19.97 26  A 1 
ATOM 208  C CB    . LEU A 1 26  ? 36.355  5.065   4.761   1.00 20.11 26  A 1 
ATOM 209  C CG    . LEU A 1 26  ? 37.476  4.450   5.614   1.00 17.28 26  A 1 
ATOM 210  C CD1   . LEU A 1 26  ? 38.797  4.452   4.852   1.00 16.89 26  A 1 
ATOM 211  C CD2   . LEU A 1 26  ? 37.668  5.230   6.916   1.00 18.54 26  A 1 
ATOM 212  N N     . PHE A 1 27  ? 33.403  5.796   3.687   1.00 26.12 27  A 1 
ATOM 213  C CA    . PHE A 1 27  ? 32.387  6.761   3.258   1.00 25.64 27  A 1 
ATOM 214  C C     . PHE A 1 27  ? 31.083  6.641   4.060   1.00 26.34 27  A 1 
ATOM 215  O O     . PHE A 1 27  ? 30.453  7.649   4.390   1.00 23.06 27  A 1 
ATOM 216  C CB    . PHE A 1 27  ? 32.134  6.571   1.758   1.00 23.09 27  A 1 
ATOM 217  C CG    . PHE A 1 27  ? 31.980  7.890   1.021   1.00 19.07 27  A 1 
ATOM 218  C CD1   . PHE A 1 27  ? 30.718  8.471   0.841   1.00 17.49 27  A 1 
ATOM 219  C CD2   . PHE A 1 27  ? 33.124  8.530   0.527   1.00 18.09 27  A 1 
ATOM 220  C CE1   . PHE A 1 27  ? 30.593  9.685   0.157   1.00 16.17 27  A 1 
ATOM 221  C CE2   . PHE A 1 27  ? 33.004  9.746   -0.162  1.00 16.49 27  A 1 
ATOM 222  C CZ    . PHE A 1 27  ? 31.743  10.322  -0.348  1.00 16.99 27  A 1 
ATOM 223  N N     . MET A 1 28  ? 30.690  5.418   4.432   1.00 31.02 28  A 1 
ATOM 224  C CA    . MET A 1 28  ? 29.473  5.208   5.225   1.00 31.17 28  A 1 
ATOM 225  C C     . MET A 1 28  ? 29.589  5.746   6.655   1.00 31.79 28  A 1 
ATOM 226  O O     . MET A 1 28  ? 28.607  6.278   7.178   1.00 29.53 28  A 1 
ATOM 227  C CB    . MET A 1 28  ? 29.098  3.720   5.271   1.00 28.82 28  A 1 
ATOM 228  C CG    . MET A 1 28  ? 28.456  3.214   3.976   1.00 25.44 28  A 1 
ATOM 229  S SD    . MET A 1 28  ? 27.173  1.967   4.274   1.00 23.11 28  A 1 
ATOM 230  C CE    . MET A 1 28  ? 26.970  1.312   2.608   1.00 21.52 28  A 1 
ATOM 231  N N     . ASN A 1 29  ? 30.741  5.630   7.293   1.00 26.51 29  A 1 
ATOM 232  C CA    . ASN A 1 29  ? 30.877  5.988   8.701   1.00 25.91 29  A 1 
ATOM 233  C C     . ASN A 1 29  ? 30.778  7.504   8.953   1.00 25.48 29  A 1 
ATOM 234  O O     . ASN A 1 29  ? 30.158  7.898   9.936   1.00 22.97 29  A 1 
ATOM 235  C CB    . ASN A 1 29  ? 32.180  5.407   9.264   1.00 24.15 29  A 1 
ATOM 236  C CG    . ASN A 1 29  ? 32.033  3.963   9.717   1.00 20.41 29  A 1 
ATOM 237  O OD1   . ASN A 1 29  ? 30.960  3.435   9.935   1.00 19.79 29  A 1 
ATOM 238  N ND2   . ASN A 1 29  ? 33.137  3.277   9.916   1.00 19.91 29  A 1 
ATOM 239  N N     . CYS A 1 30  ? 31.330  8.358   8.077   1.00 28.98 30  A 1 
ATOM 240  C CA    . CYS A 1 30  ? 31.303  9.811   8.290   1.00 29.84 30  A 1 
ATOM 241  C C     . CYS A 1 30  ? 29.885  10.393  8.279   1.00 29.05 30  A 1 
ATOM 242  O O     . CYS A 1 30  ? 29.612  11.357  8.971   1.00 26.23 30  A 1 
ATOM 243  C CB    . CYS A 1 30  ? 32.193  10.512  7.262   1.00 27.10 30  A 1 
ATOM 244  S SG    . CYS A 1 30  ? 33.949  10.275  7.709   1.00 23.62 30  A 1 
ATOM 245  N N     . VAL A 1 31  ? 28.964  9.808   7.516   1.00 26.40 31  A 1 
ATOM 246  C CA    . VAL A 1 31  ? 27.584  10.334  7.391   1.00 28.23 31  A 1 
ATOM 247  C C     . VAL A 1 31  ? 26.726  10.052  8.640   1.00 27.29 31  A 1 
ATOM 248  O O     . VAL A 1 31  ? 25.703  10.699  8.833   1.00 25.09 31  A 1 
ATOM 249  C CB    . VAL A 1 31  ? 26.910  9.793   6.118   1.00 26.34 31  A 1 
ATOM 250  C CG1   . VAL A 1 31  ? 25.544  10.446  5.857   1.00 23.63 31  A 1 
ATOM 251  C CG2   . VAL A 1 31  ? 27.756  10.049  4.862   1.00 25.62 31  A 1 
ATOM 252  N N     . SER A 1 32  ? 27.120  9.087   9.479   1.00 28.78 32  A 1 
ATOM 253  C CA    . SER A 1 32  ? 26.285  8.627   10.599  1.00 29.78 32  A 1 
ATOM 254  C C     . SER A 1 32  ? 26.223  9.606   11.773  1.00 28.49 32  A 1 
ATOM 255  O O     . SER A 1 32  ? 25.161  9.800   12.358  1.00 25.79 32  A 1 
ATOM 256  C CB    . SER A 1 32  ? 26.722  7.247   11.078  1.00 27.60 32  A 1 
ATOM 257  O OG    . SER A 1 32  ? 27.995  7.267   11.694  1.00 25.87 32  A 1 
ATOM 258  N N     . ASN A 1 33  ? 27.362  10.207  12.116  1.00 27.62 33  A 1 
ATOM 259  C CA    . ASN A 1 33  ? 27.415  11.155  13.220  1.00 28.78 33  A 1 
ATOM 260  C C     . ASN A 1 33  ? 26.924  12.513  12.736  1.00 27.82 33  A 1 
ATOM 261  O O     . ASN A 1 33  ? 27.691  13.316  12.218  1.00 25.21 33  A 1 
ATOM 262  C CB    . ASN A 1 33  ? 28.825  11.182  13.835  1.00 26.69 33  A 1 
ATOM 263  C CG    . ASN A 1 33  ? 29.096  9.994   14.735  1.00 22.38 33  A 1 
ATOM 264  O OD1   . ASN A 1 33  ? 28.218  9.263   15.170  1.00 22.22 33  A 1 
ATOM 265  N ND2   . ASN A 1 33  ? 30.340  9.770   15.088  1.00 23.05 33  A 1 
ATOM 266  N N     . GLY A 1 34  ? 25.645  12.780  12.938  1.00 30.41 34  A 1 
ATOM 267  C CA    . GLY A 1 34  ? 25.012  14.076  12.704  1.00 29.71 34  A 1 
ATOM 268  C C     . GLY A 1 34  ? 25.442  15.181  13.676  1.00 29.23 34  A 1 
ATOM 269  O O     . GLY A 1 34  ? 24.658  16.083  13.952  1.00 27.13 34  A 1 
ATOM 270  N N     . THR A 1 35  ? 26.662  15.107  14.232  1.00 28.79 35  A 1 
ATOM 271  C CA    . THR A 1 35  ? 27.271  16.244  14.915  1.00 28.83 35  A 1 
ATOM 272  C C     . THR A 1 35  ? 27.457  17.337  13.871  1.00 27.74 35  A 1 
ATOM 273  O O     . THR A 1 35  ? 28.213  17.162  12.917  1.00 25.34 35  A 1 
ATOM 274  C CB    . THR A 1 35  ? 28.611  15.885  15.564  1.00 26.25 35  A 1 
ATOM 275  O OG1   . THR A 1 35  ? 29.372  15.037  14.729  1.00 23.82 35  A 1 
ATOM 276  C CG2   . THR A 1 35  ? 28.397  15.145  16.880  1.00 25.18 35  A 1 
ATOM 277  N N     . VAL A 1 36  ? 26.765  18.448  14.075  1.00 26.86 36  A 1 
ATOM 278  C CA    . VAL A 1 36  ? 27.022  19.705  13.379  1.00 28.25 36  A 1 
ATOM 279  C C     . VAL A 1 36  ? 28.480  20.050  13.672  1.00 27.43 36  A 1 
ATOM 280  O O     . VAL A 1 36  ? 28.805  20.472  14.780  1.00 25.92 36  A 1 
ATOM 281  C CB    . VAL A 1 36  ? 26.071  20.813  13.876  1.00 26.79 36  A 1 
ATOM 282  C CG1   . VAL A 1 36  ? 26.303  22.128  13.123  1.00 24.78 36  A 1 
ATOM 283  C CG2   . VAL A 1 36  ? 24.609  20.400  13.678  1.00 28.31 36  A 1 
ATOM 284  N N     . TYR A 1 37  ? 29.366  19.739  12.722  1.00 25.59 37  A 1 
ATOM 285  C CA    . TYR A 1 37  ? 30.735  20.194  12.826  1.00 25.84 37  A 1 
ATOM 286  C C     . TYR A 1 37  ? 30.689  21.715  12.755  1.00 25.21 37  A 1 
ATOM 287  O O     . TYR A 1 37  ? 30.263  22.264  11.737  1.00 23.52 37  A 1 
ATOM 288  C CB    . TYR A 1 37  ? 31.615  19.568  11.734  1.00 24.82 37  A 1 
ATOM 289  C CG    . TYR A 1 37  ? 32.370  18.337  12.202  1.00 23.98 37  A 1 
ATOM 290  C CD1   . TYR A 1 37  ? 33.701  18.472  12.676  1.00 24.20 37  A 1 
ATOM 291  C CD2   . TYR A 1 37  ? 31.767  17.070  12.200  1.00 25.51 37  A 1 
ATOM 292  C CE1   . TYR A 1 37  ? 34.417  17.349  13.131  1.00 23.48 37  A 1 
ATOM 293  C CE2   . TYR A 1 37  ? 32.470  15.941  12.659  1.00 22.90 37  A 1 
ATOM 294  C CZ    . TYR A 1 37  ? 33.796  16.080  13.119  1.00 22.25 37  A 1 
ATOM 295  O OH    . TYR A 1 37  ? 34.489  14.973  13.568  1.00 22.05 37  A 1 
ATOM 296  N N     . GLU A 1 38  ? 31.073  22.374  13.847  1.00 25.47 38  A 1 
ATOM 297  C CA    . GLU A 1 38  ? 31.397  23.790  13.801  1.00 27.40 38  A 1 
ATOM 298  C C     . GLU A 1 38  ? 32.414  23.986  12.680  1.00 26.48 38  A 1 
ATOM 299  O O     . GLU A 1 38  ? 33.489  23.372  12.684  1.00 25.22 38  A 1 
ATOM 300  C CB    . GLU A 1 38  ? 31.968  24.293  15.139  1.00 26.93 38  A 1 
ATOM 301  C CG    . GLU A 1 38  ? 30.894  24.470  16.226  1.00 23.84 38  A 1 
ATOM 302  C CD    . GLU A 1 38  ? 31.455  25.055  17.536  1.00 21.76 38  A 1 
ATOM 303  O OE1   . GLU A 1 38  ? 30.688  25.745  18.246  1.00 20.86 38  A 1 
ATOM 304  O OE2   . GLU A 1 38  ? 32.641  24.795  17.844  1.00 21.63 38  A 1 
ATOM 305  N N     . GLU A 1 39  ? 32.049  24.784  11.687  1.00 27.98 39  A 1 
ATOM 306  C CA    . GLU A 1 39  ? 32.969  25.156  10.627  1.00 29.79 39  A 1 
ATOM 307  C C     . GLU A 1 39  ? 34.174  25.834  11.275  1.00 28.11 39  A 1 
ATOM 308  O O     . GLU A 1 39  ? 34.051  26.867  11.924  1.00 26.47 39  A 1 
ATOM 309  C CB    . GLU A 1 39  ? 32.298  26.063  9.592   1.00 28.82 39  A 1 
ATOM 310  C CG    . GLU A 1 39  ? 31.313  25.293  8.693   1.00 26.05 39  A 1 
ATOM 311  C CD    . GLU A 1 39  ? 30.726  26.173  7.585   1.00 24.48 39  A 1 
ATOM 312  O OE1   . GLU A 1 39  ? 30.588  25.653  6.458   1.00 23.64 39  A 1 
ATOM 313  O OE2   . GLU A 1 39  ? 30.430  27.354  7.858   1.00 24.33 39  A 1 
ATOM 314  N N     . ALA A 1 40  ? 35.334  25.215  11.119  1.00 27.99 40  A 1 
ATOM 315  C CA    . ALA A 1 40  ? 36.572  25.832  11.531  1.00 27.22 40  A 1 
ATOM 316  C C     . ALA A 1 40  ? 36.783  27.062  10.644  1.00 26.01 40  A 1 
ATOM 317  O O     . ALA A 1 40  ? 37.260  26.946  9.515   1.00 24.79 40  A 1 
ATOM 318  C CB    . ALA A 1 40  ? 37.712  24.812  11.434  1.00 25.37 40  A 1 
ATOM 319  N N     . VAL A 1 41  ? 36.410  28.236  11.155  1.00 28.32 41  A 1 
ATOM 320  C CA    . VAL A 1 41  ? 36.621  29.534  10.510  1.00 29.99 41  A 1 
ATOM 321  C C     . VAL A 1 41  ? 38.124  29.770  10.458  1.00 28.42 41  A 1 
ATOM 322  O O     . VAL A 1 41  ? 38.735  30.270  11.402  1.00 27.40 41  A 1 
ATOM 323  C CB    . VAL A 1 41  ? 35.866  30.660  11.239  1.00 28.48 41  A 1 
ATOM 324  C CG1   . VAL A 1 41  ? 36.013  31.986  10.478  1.00 26.80 41  A 1 
ATOM 325  C CG2   . VAL A 1 41  ? 34.372  30.360  11.363  1.00 30.68 41  A 1 
ATOM 326  N N     . GLY A 1 42  ? 38.730  29.352  9.354   1.00 30.81 42  A 1 
ATOM 327  C CA    . GLY A 1 42  ? 40.092  29.746  9.038   1.00 31.08 42  A 1 
ATOM 328  C C     . GLY A 1 42  ? 40.173  31.270  8.904   1.00 30.67 42  A 1 
ATOM 329  O O     . GLY A 1 42  ? 39.206  31.907  8.492   1.00 29.13 42  A 1 
ATOM 330  N N     . ARG A 1 43  ? 41.330  31.859  9.220   1.00 25.10 43  A 1 
ATOM 331  C CA    . ARG A 1 43  ? 41.540  33.324  9.290   1.00 27.52 43  A 1 
ATOM 332  C C     . ARG A 1 43  ? 41.057  34.118  8.069   1.00 26.35 43  A 1 
ATOM 333  O O     . ARG A 1 43  ? 40.595  35.230  8.237   1.00 24.11 43  A 1 
ATOM 334  C CB    . ARG A 1 43  ? 43.035  33.617  9.487   1.00 25.94 43  A 1 
ATOM 335  C CG    . ARG A 1 43  ? 43.420  33.848  10.942  1.00 23.44 43  A 1 
ATOM 336  C CD    . ARG A 1 43  ? 44.893  34.260  11.014  1.00 21.26 43  A 1 
ATOM 337  N NE    . ARG A 1 43  ? 45.279  34.656  12.360  1.00 20.20 43  A 1 
ATOM 338  C CZ    . ARG A 1 43  ? 46.500  35.043  12.748  1.00 18.07 43  A 1 
ATOM 339  N NH1   . ARG A 1 43  ? 47.505  35.074  11.903  1.00 17.94 43  A 1 
ATOM 340  N NH2   . ARG A 1 43  ? 46.728  35.405  13.965  1.00 17.42 43  A 1 
ATOM 341  N N     . GLU A 1 44  ? 41.238  33.603  6.868   1.00 31.34 44  A 1 
ATOM 342  C CA    . GLU A 1 44  ? 40.994  34.337  5.616   1.00 32.67 44  A 1 
ATOM 343  C C     . GLU A 1 44  ? 39.586  34.105  5.039   1.00 31.78 44  A 1 
ATOM 344  O O     . GLU A 1 44  ? 39.444  33.914  3.843   1.00 30.27 44  A 1 
ATOM 345  C CB    . GLU A 1 44  ? 42.090  34.044  4.588   1.00 30.58 44  A 1 
ATOM 346  C CG    . GLU A 1 44  ? 43.439  34.640  4.996   1.00 28.62 44  A 1 
ATOM 347  C CD    . GLU A 1 44  ? 44.496  34.508  3.894   1.00 26.48 44  A 1 
ATOM 348  O OE1   . GLU A 1 44  ? 45.511  35.229  4.015   1.00 25.23 44  A 1 
ATOM 349  O OE2   . GLU A 1 44  ? 44.311  33.668  2.988   1.00 26.18 44  A 1 
ATOM 350  N N     . GLY A 1 45  ? 38.520  34.076  5.852   1.00 31.84 45  A 1 
ATOM 351  C CA    . GLY A 1 45  ? 37.131  34.247  5.394   1.00 31.58 45  A 1 
ATOM 352  C C     . GLY A 1 45  ? 36.594  33.300  4.310   1.00 31.39 45  A 1 
ATOM 353  O O     . GLY A 1 45  ? 35.458  33.475  3.864   1.00 29.83 45  A 1 
ATOM 354  N N     . CYS A 1 46  ? 37.383  32.327  3.834   1.00 42.11 46  A 1 
ATOM 355  C CA    . CYS A 1 46  ? 36.987  31.377  2.812   1.00 42.34 46  A 1 
ATOM 356  C C     . CYS A 1 46  ? 36.099  30.299  3.430   1.00 40.99 46  A 1 
ATOM 357  O O     . CYS A 1 46  ? 36.597  29.369  4.064   1.00 38.99 46  A 1 
ATOM 358  C CB    . CYS A 1 46  ? 38.234  30.771  2.163   1.00 39.86 46  A 1 
ATOM 359  S SG    . CYS A 1 46  ? 39.067  31.962  1.066   1.00 36.31 46  A 1 
ATOM 360  N N     . TRP A 1 47  ? 34.787  30.397  3.211   1.00 49.05 47  A 1 
ATOM 361  C CA    . TRP A 1 47  ? 33.808  29.354  3.541   1.00 45.26 47  A 1 
ATOM 362  C C     . TRP A 1 47  ? 33.935  28.176  2.574   1.00 43.64 47  A 1 
ATOM 363  O O     . TRP A 1 47  ? 33.045  27.875  1.771   1.00 41.46 47  A 1 
ATOM 364  C CB    . TRP A 1 47  ? 32.403  29.952  3.561   1.00 42.79 47  A 1 
ATOM 365  C CG    . TRP A 1 47  ? 32.129  30.903  4.679   1.00 39.44 47  A 1 
ATOM 366  C CD1   . TRP A 1 47  ? 32.529  32.182  4.758   1.00 36.32 47  A 1 
ATOM 367  C CD2   . TRP A 1 47  ? 31.341  30.651  5.894   1.00 40.02 47  A 1 
ATOM 368  N NE1   . TRP A 1 47  ? 32.033  32.769  5.918   1.00 32.51 47  A 1 
ATOM 369  C CE2   . TRP A 1 47  ? 31.285  31.866  6.630   1.00 35.97 47  A 1 
ATOM 370  C CE3   . TRP A 1 47  ? 30.643  29.535  6.386   1.00 38.35 47  A 1 
ATOM 371  C CZ2   . TRP A 1 47  ? 30.532  31.963  7.826   1.00 39.04 47  A 1 
ATOM 372  C CZ3   . TRP A 1 47  ? 29.901  29.633  7.587   1.00 38.06 47  A 1 
ATOM 373  C CH2   . TRP A 1 47  ? 29.850  30.830  8.285   1.00 40.11 47  A 1 
ATOM 374  N N     . ALA A 1 48  ? 35.094  27.508  2.587   1.00 55.54 48  A 1 
ATOM 375  C CA    . ALA A 1 48  ? 35.308  26.333  1.774   1.00 55.61 48  A 1 
ATOM 376  C C     . ALA A 1 48  ? 34.557  25.152  2.393   1.00 56.48 48  A 1 
ATOM 377  O O     . ALA A 1 48  ? 34.871  24.724  3.500   1.00 56.96 48  A 1 
ATOM 378  C CB    . ALA A 1 48  ? 36.811  26.076  1.646   1.00 51.97 48  A 1 
ATOM 379  N N     . ARG A 1 49  ? 33.598  24.590  1.654   1.00 66.08 49  A 1 
ATOM 380  C CA    . ARG A 1 49  ? 32.893  23.375  2.085   1.00 66.45 49  A 1 
ATOM 381  C C     . ARG A 1 49  ? 33.901  22.270  2.360   1.00 69.47 49  A 1 
ATOM 382  O O     . ARG A 1 49  ? 34.760  21.979  1.523   1.00 66.30 49  A 1 
ATOM 383  C CB    . ARG A 1 49  ? 31.860  22.977  1.026   1.00 64.27 49  A 1 
ATOM 384  C CG    . ARG A 1 49  ? 31.065  21.736  1.449   1.00 58.47 49  A 1 
ATOM 385  C CD    . ARG A 1 49  ? 29.913  21.477  0.491   1.00 60.52 49  A 1 
ATOM 386  N NE    . ARG A 1 49  ? 29.271  20.198  0.793   1.00 56.26 49  A 1 
ATOM 387  C CZ    . ARG A 1 49  ? 28.024  19.840  0.532   1.00 47.62 49  A 1 
ATOM 388  N NH1   . ARG A 1 49  ? 27.182  20.649  -0.050  1.00 45.34 49  A 1 
ATOM 389  N NH2   . ARG A 1 49  ? 27.625  18.652  0.842   1.00 49.46 49  A 1 
ATOM 390  N N     . LEU A 1 50  ? 33.791  21.631  3.531   1.00 67.27 50  A 1 
ATOM 391  C CA    . LEU A 1 50  ? 34.661  20.526  3.909   1.00 68.26 50  A 1 
ATOM 392  C C     . LEU A 1 50  ? 34.413  19.305  3.012   1.00 71.44 50  A 1 
ATOM 393  O O     . LEU A 1 50  ? 33.326  19.103  2.466   1.00 68.41 50  A 1 
ATOM 394  C CB    . LEU A 1 50  ? 34.499  20.204  5.400   1.00 63.24 50  A 1 
ATOM 395  C CG    . LEU A 1 50  ? 35.001  21.299  6.352   1.00 59.76 50  A 1 
ATOM 396  C CD1   . LEU A 1 50  ? 34.690  20.921  7.800   1.00 56.87 50  A 1 
ATOM 397  C CD2   . LEU A 1 50  ? 36.514  21.520  6.234   1.00 59.37 50  A 1 
ATOM 398  N N     . CYS A 1 51  ? 35.448  18.482  2.860   1.00 73.69 51  A 1 
ATOM 399  C CA    . CYS A 1 51  ? 35.370  17.225  2.136   1.00 72.04 51  A 1 
ATOM 400  C C     . CYS A 1 51  ? 34.367  16.273  2.809   1.00 70.56 51  A 1 
ATOM 401  O O     . CYS A 1 51  ? 34.527  15.940  3.972   1.00 64.55 51  A 1 
ATOM 402  C CB    . CYS A 1 51  ? 36.774  16.619  2.093   1.00 71.95 51  A 1 
ATOM 403  S SG    . CYS A 1 51  ? 36.777  14.958  1.371   1.00 71.41 51  A 1 
ATOM 404  N N     . ASP A 1 52  ? 33.417  15.771  2.049   1.00 78.10 52  A 1 
ATOM 405  C CA    . ASP A 1 52  ? 32.418  14.816  2.543   1.00 74.37 52  A 1 
ATOM 406  C C     . ASP A 1 52  ? 33.027  13.446  2.905   1.00 74.29 52  A 1 
ATOM 407  O O     . ASP A 1 52  ? 32.390  12.646  3.589   1.00 68.65 52  A 1 
ATOM 408  C CB    . ASP A 1 52  ? 31.308  14.642  1.485   1.00 71.87 52  A 1 
ATOM 409  C CG    . ASP A 1 52  ? 30.462  15.898  1.181   1.00 72.48 52  A 1 
ATOM 410  O OD1   . ASP A 1 52  ? 30.142  16.684  2.099   1.00 67.85 52  A 1 
ATOM 411  O OD2   . ASP A 1 52  ? 30.064  16.064  0.007   1.00 70.70 52  A 1 
ATOM 412  N N     . GLY A 1 53  ? 34.256  13.150  2.451   1.00 71.03 53  A 1 
ATOM 413  C CA    . GLY A 1 53  ? 34.979  11.912  2.752   1.00 65.38 53  A 1 
ATOM 414  C C     . GLY A 1 53  ? 35.739  11.943  4.076   1.00 65.79 53  A 1 
ATOM 415  O O     . GLY A 1 53  ? 35.623  11.017  4.881   1.00 61.47 53  A 1 
ATOM 416  N N     . CYS A 1 54  ? 36.543  12.991  4.332   1.00 71.30 54  A 1 
ATOM 417  C CA    . CYS A 1 54  ? 37.366  13.088  5.543   1.00 71.30 54  A 1 
ATOM 418  C C     . CYS A 1 54  ? 36.851  14.095  6.580   1.00 71.00 54  A 1 
ATOM 419  O O     . CYS A 1 54  ? 37.335  14.089  7.708   1.00 63.20 54  A 1 
ATOM 420  C CB    . CYS A 1 54  ? 38.820  13.373  5.167   1.00 68.59 54  A 1 
ATOM 421  S SG    . CYS A 1 54  ? 39.013  15.045  4.468   1.00 72.02 54  A 1 
ATOM 422  N N     . CYS A 1 55  ? 35.933  14.981  6.217   1.00 68.25 55  A 1 
ATOM 423  C CA    . CYS A 1 55  ? 35.329  16.009  7.066   1.00 59.45 55  A 1 
ATOM 424  C C     . CYS A 1 55  ? 36.340  16.948  7.761   1.00 64.35 55  A 1 
ATOM 425  O O     . CYS A 1 55  ? 36.016  17.558  8.776   1.00 54.43 55  A 1 
ATOM 426  C CB    . CYS A 1 55  ? 34.341  15.359  8.046   1.00 57.23 55  A 1 
ATOM 427  S SG    . CYS A 1 55  ? 33.076  14.395  7.150   1.00 51.64 55  A 1 
ATOM 428  N N     . THR A 1 56  ? 37.567  17.047  7.243   1.00 65.32 56  A 1 
ATOM 429  C CA    . THR A 1 56  ? 38.640  17.821  7.887   1.00 63.68 56  A 1 
ATOM 430  C C     . THR A 1 56  ? 39.347  18.796  6.951   1.00 68.95 56  A 1 
ATOM 431  O O     . THR A 1 56  ? 39.890  19.797  7.407   1.00 61.61 56  A 1 
ATOM 432  C CB    . THR A 1 56  ? 39.698  16.899  8.505   1.00 60.65 56  A 1 
ATOM 433  O OG1   . THR A 1 56  ? 40.171  15.964  7.559   1.00 56.35 56  A 1 
ATOM 434  C CG2   . THR A 1 56  ? 39.176  16.111  9.698   1.00 58.28 56  A 1 
ATOM 435  N N     . VAL A 1 57  ? 39.366  18.501  5.653   1.00 73.71 57  A 1 
ATOM 436  C CA    . VAL A 1 57  ? 40.083  19.290  4.640   1.00 73.74 57  A 1 
ATOM 437  C C     . VAL A 1 57  ? 39.066  19.956  3.711   1.00 76.09 57  A 1 
ATOM 438  O O     . VAL A 1 57  ? 38.069  19.318  3.371   1.00 73.52 57  A 1 
ATOM 439  C CB    . VAL A 1 57  ? 41.079  18.411  3.868   1.00 70.34 57  A 1 
ATOM 440  C CG1   . VAL A 1 57  ? 41.929  19.216  2.882   1.00 63.60 57  A 1 
ATOM 441  C CG2   . VAL A 1 57  ? 42.052  17.696  4.819   1.00 72.57 57  A 1 
ATOM 442  N N     . PRO A 1 58  ? 39.304  21.213  3.253   1.00 68.15 58  A 1 
ATOM 443  C CA    . PRO A 1 58  ? 38.465  21.841  2.239   1.00 67.62 58  A 1 
ATOM 444  C C     . PRO A 1 58  ? 38.376  21.008  0.957   1.00 68.02 58  A 1 
ATOM 445  O O     . PRO A 1 58  ? 39.379  20.455  0.484   1.00 70.59 58  A 1 
ATOM 446  C CB    . PRO A 1 58  ? 39.091  23.208  1.969   1.00 68.11 58  A 1 
ATOM 447  C CG    . PRO A 1 58  ? 39.825  23.513  3.269   1.00 67.77 58  A 1 
ATOM 448  C CD    . PRO A 1 58  ? 40.304  22.136  3.724   1.00 78.53 58  A 1 
ATOM 449  N N     . SER A 1 59  ? 37.167  20.921  0.384   1.00 71.57 59  A 1 
ATOM 450  C CA    . SER A 1 59  ? 36.943  20.257  -0.890  1.00 70.49 59  A 1 
ATOM 451  C C     . SER A 1 59  ? 37.563  21.047  -2.050  1.00 69.04 59  A 1 
ATOM 452  O O     . SER A 1 59  ? 37.584  22.275  -2.045  1.00 68.49 59  A 1 
ATOM 453  C CB    . SER A 1 59  ? 35.447  20.017  -1.116  1.00 71.24 59  A 1 
ATOM 454  O OG    . SER A 1 59  ? 34.715  21.219  -1.023  1.00 65.86 59  A 1 
ATOM 455  N N     . VAL A 1 60  ? 38.066  20.315  -3.051  1.00 76.91 60  A 1 
ATOM 456  C CA    . VAL A 1 60  ? 38.631  20.907  -4.272  1.00 76.13 60  A 1 
ATOM 457  C C     . VAL A 1 60  ? 37.910  20.469  -5.543  1.00 76.38 60  A 1 
ATOM 458  O O     . VAL A 1 60  ? 37.961  21.167  -6.549  1.00 72.36 60  A 1 
ATOM 459  C CB    . VAL A 1 60  ? 40.142  20.635  -4.402  1.00 76.21 60  A 1 
ATOM 460  C CG1   . VAL A 1 60  ? 40.915  21.292  -3.249  1.00 67.30 60  A 1 
ATOM 461  C CG2   . VAL A 1 60  ? 40.481  19.143  -4.436  1.00 73.68 60  A 1 
ATOM 462  N N     . VAL A 1 61  ? 37.204  19.343  -5.480  1.00 77.41 61  A 1 
ATOM 463  C CA    . VAL A 1 61  ? 36.391  18.820  -6.586  1.00 78.14 61  A 1 
ATOM 464  C C     . VAL A 1 61  ? 35.003  18.429  -6.098  1.00 78.52 61  A 1 
ATOM 465  O O     . VAL A 1 61  ? 34.825  18.068  -4.934  1.00 77.00 61  A 1 
ATOM 466  C CB    . VAL A 1 61  ? 37.063  17.642  -7.317  1.00 76.99 61  A 1 
ATOM 467  C CG1   . VAL A 1 61  ? 38.391  18.060  -7.955  1.00 65.07 61  A 1 
ATOM 468  C CG2   . VAL A 1 61  ? 37.308  16.428  -6.418  1.00 71.42 61  A 1 
ATOM 469  N N     . TYR A 1 62  ? 34.038  18.485  -7.006  1.00 70.22 62  A 1 
ATOM 470  C CA    . TYR A 1 62  ? 32.717  17.899  -6.825  1.00 64.84 62  A 1 
ATOM 471  C C     . TYR A 1 62  ? 32.568  16.709  -7.773  1.00 65.95 62  A 1 
ATOM 472  O O     . TYR A 1 62  ? 32.708  16.875  -8.988  1.00 64.06 62  A 1 
ATOM 473  C CB    . TYR A 1 62  ? 31.647  18.961  -7.060  1.00 65.50 62  A 1 
ATOM 474  C CG    . TYR A 1 62  ? 30.232  18.422  -6.979  1.00 64.28 62  A 1 
ATOM 475  C CD1   . TYR A 1 62  ? 29.453  18.286  -8.143  1.00 63.33 62  A 1 
ATOM 476  C CD2   . TYR A 1 62  ? 29.693  18.055  -5.737  1.00 65.09 62  A 1 
ATOM 477  C CE1   . TYR A 1 62  ? 28.140  17.799  -8.062  1.00 58.36 62  A 1 
ATOM 478  C CE2   . TYR A 1 62  ? 28.381  17.562  -5.648  1.00 59.92 62  A 1 
ATOM 479  C CZ    . TYR A 1 62  ? 27.599  17.439  -6.809  1.00 69.46 62  A 1 
ATOM 480  O OH    . TYR A 1 62  ? 26.309  16.972  -6.715  1.00 71.57 62  A 1 
ATOM 481  N N     . CYS A 1 63  ? 32.296  15.511  -7.241  1.00 70.45 63  A 1 
ATOM 482  C CA    . CYS A 1 63  ? 31.976  14.332  -8.034  1.00 68.02 63  A 1 
ATOM 483  C C     . CYS A 1 63  ? 30.467  14.274  -8.260  1.00 66.48 63  A 1 
ATOM 484  O O     . CYS A 1 63  ? 29.688  14.143  -7.313  1.00 63.14 63  A 1 
ATOM 485  C CB    . CYS A 1 63  ? 32.496  13.071  -7.340  1.00 68.19 63  A 1 
ATOM 486  S SG    . CYS A 1 63  ? 32.067  11.622  -8.336  1.00 67.37 63  A 1 
ATOM 487  N N     . ARG A 1 64  ? 30.067  14.345  -9.532  1.00 63.57 64  A 1 
ATOM 488  C CA    . ARG A 1 64  ? 28.656  14.367  -9.895  1.00 59.62 64  A 1 
ATOM 489  C C     . ARG A 1 64  ? 27.968  13.030  -9.634  1.00 55.80 64  A 1 
ATOM 490  O O     . ARG A 1 64  ? 26.847  13.013  -9.128  1.00 53.24 64  A 1 
ATOM 491  C CB    . ARG A 1 64  ? 28.542  14.792  -11.366 1.00 59.10 64  A 1 
ATOM 492  C CG    . ARG A 1 64  ? 27.106  15.191  -11.727 1.00 57.18 64  A 1 
ATOM 493  C CD    . ARG A 1 64  ? 27.052  15.648  -13.183 1.00 58.59 64  A 1 
ATOM 494  N NE    . ARG A 1 64  ? 25.755  16.239  -13.493 1.00 50.93 64  A 1 
ATOM 495  C CZ    . ARG A 1 64  ? 25.346  16.679  -14.657 1.00 45.64 64  A 1 
ATOM 496  N NH1   . ARG A 1 64  ? 26.054  16.545  -15.738 1.00 41.73 64  A 1 
ATOM 497  N NH2   . ARG A 1 64  ? 24.211  17.298  -14.738 1.00 43.28 64  A 1 
ATOM 498  N N     . ALA A 1 65  ? 28.633  11.917  -9.947  1.00 63.95 65  A 1 
ATOM 499  C CA    . ALA A 1 65  ? 28.089  10.571  -9.769  1.00 62.51 65  A 1 
ATOM 500  C C     . ALA A 1 65  ? 27.824  10.239  -8.294  1.00 62.99 65  A 1 
ATOM 501  O O     . ALA A 1 65  ? 26.774  9.703   -7.959  1.00 60.92 65  A 1 
ATOM 502  C CB    . ALA A 1 65  ? 29.057  9.575   -10.406 1.00 62.49 65  A 1 
ATOM 503  N N     . ASP A 1 66  ? 28.741  10.628  -7.397  1.00 63.25 66  A 1 
ATOM 504  C CA    . ASP A 1 66  ? 28.627  10.382  -5.961  1.00 61.33 66  A 1 
ATOM 505  C C     . ASP A 1 66  ? 27.872  11.498  -5.208  1.00 62.18 66  A 1 
ATOM 506  O O     . ASP A 1 66  ? 27.534  11.335  -4.033  1.00 61.03 66  A 1 
ATOM 507  C CB    . ASP A 1 66  ? 30.030  10.161  -5.374  1.00 59.53 66  A 1 
ATOM 508  C CG    . ASP A 1 66  ? 30.724  8.932   -5.961  1.00 59.41 66  A 1 
ATOM 509  O OD1   . ASP A 1 66  ? 30.030  7.909   -6.183  1.00 59.61 66  A 1 
ATOM 510  O OD2   . ASP A 1 66  ? 31.952  9.013   -6.190  1.00 62.40 66  A 1 
ATOM 511  N N     . SER A 1 67  ? 27.582  12.618  -5.878  1.00 67.49 67  A 1 
ATOM 512  C CA    . SER A 1 67  ? 27.025  13.834  -5.271  1.00 68.78 67  A 1 
ATOM 513  C C     . SER A 1 67  ? 27.815  14.291  -4.044  1.00 70.86 67  A 1 
ATOM 514  O O     . SER A 1 67  ? 27.234  14.594  -2.993  1.00 68.64 67  A 1 
ATOM 515  C CB    . SER A 1 67  ? 25.529  13.676  -4.980  1.00 68.14 67  A 1 
ATOM 516  O OG    . SER A 1 67  ? 24.807  13.315  -6.138  1.00 64.44 67  A 1 
ATOM 517  N N     . ALA A 1 68  ? 29.151  14.266  -4.143  1.00 72.13 68  A 1 
ATOM 518  C CA    . ALA A 1 68  ? 30.062  14.476  -3.029  1.00 72.31 68  A 1 
ATOM 519  C C     . ALA A 1 68  ? 31.138  15.520  -3.345  1.00 72.99 68  A 1 
ATOM 520  O O     . ALA A 1 68  ? 31.748  15.502  -4.415  1.00 73.24 68  A 1 
ATOM 521  C CB    . ALA A 1 68  ? 30.684  13.133  -2.636  1.00 72.31 68  A 1 
ATOM 522  N N     . TYR A 1 69  ? 31.410  16.396  -2.378  1.00 76.96 69  A 1 
ATOM 523  C CA    . TYR A 1 69  ? 32.517  17.341  -2.395  1.00 73.71 69  A 1 
ATOM 524  C C     . TYR A 1 69  ? 33.749  16.667  -1.791  1.00 76.97 69  A 1 
ATOM 525  O O     . TYR A 1 69  ? 33.713  16.214  -0.646  1.00 74.78 69  A 1 
ATOM 526  C CB    . TYR A 1 69  ? 32.134  18.602  -1.623  1.00 75.45 69  A 1 
ATOM 527  C CG    . TYR A 1 69  ? 31.032  19.405  -2.273  1.00 74.91 69  A 1 
ATOM 528  C CD1   . TYR A 1 69  ? 31.345  20.479  -3.119  1.00 67.64 69  A 1 
ATOM 529  C CD2   . TYR A 1 69  ? 29.679  19.083  -2.040  1.00 69.87 69  A 1 
ATOM 530  C CE1   . TYR A 1 69  ? 30.323  21.234  -3.726  1.00 65.54 69  A 1 
ATOM 531  C CE2   . TYR A 1 69  ? 28.655  19.821  -2.644  1.00 65.56 69  A 1 
ATOM 532  C CZ    . TYR A 1 69  ? 28.979  20.902  -3.489  1.00 77.32 69  A 1 
ATOM 533  O OH    . TYR A 1 69  ? 27.971  21.636  -4.085  1.00 76.84 69  A 1 
ATOM 534  N N     . LEU A 1 70  ? 34.838  16.579  -2.542  1.00 71.52 70  A 1 
ATOM 535  C CA    . LEU A 1 70  ? 36.021  15.828  -2.146  1.00 70.94 70  A 1 
ATOM 536  C C     . LEU A 1 70  ? 37.275  16.712  -2.128  1.00 71.25 70  A 1 
ATOM 537  O O     . LEU A 1 70  ? 37.477  17.573  -2.996  1.00 72.35 70  A 1 
ATOM 538  C CB    . LEU A 1 70  ? 36.196  14.609  -3.061  1.00 71.01 70  A 1 
ATOM 539  C CG    . LEU A 1 70  ? 35.006  13.626  -3.077  1.00 75.19 70  A 1 
ATOM 540  C CD1   . LEU A 1 70  ? 35.264  12.504  -4.080  1.00 71.61 70  A 1 
ATOM 541  C CD2   . LEU A 1 70  ? 34.769  12.987  -1.701  1.00 71.77 70  A 1 
ATOM 542  N N     . CYS A 1 71  ? 38.169  16.484  -1.145  1.00 79.88 71  A 1 
ATOM 543  C CA    . CYS A 1 71  ? 39.529  17.012  -1.196  1.00 78.26 71  A 1 
ATOM 544  C C     . CYS A 1 71  ? 40.381  16.184  -2.164  1.00 78.51 71  A 1 
ATOM 545  O O     . CYS A 1 71  ? 40.038  15.046  -2.486  1.00 74.12 71  A 1 
ATOM 546  C CB    . CYS A 1 71  ? 40.125  17.061  0.217   1.00 76.88 71  A 1 
ATOM 547  S SG    . CYS A 1 71  ? 40.517  15.408  0.864   1.00 76.89 71  A 1 
ATOM 548  N N     . ALA A 1 72  ? 41.535  16.707  -2.575  1.00 79.44 72  A 1 
ATOM 549  C CA    . ALA A 1 72  ? 42.413  16.032  -3.526  1.00 76.23 72  A 1 
ATOM 550  C C     . ALA A 1 72  ? 42.828  14.613  -3.082  1.00 76.63 72  A 1 
ATOM 551  O O     . ALA A 1 72  ? 42.907  13.708  -3.907  1.00 73.06 72  A 1 
ATOM 552  C CB    . ALA A 1 72  ? 43.649  16.910  -3.738  1.00 74.44 72  A 1 
ATOM 553  N N     . SER A 1 73  ? 43.061  14.405  -1.781  1.00 73.56 73  A 1 
ATOM 554  C CA    . SER A 1 73  ? 43.425  13.097  -1.239  1.00 73.56 73  A 1 
ATOM 555  C C     . SER A 1 73  ? 42.262  12.098  -1.294  1.00 74.54 73  A 1 
ATOM 556  O O     . SER A 1 73  ? 42.452  10.964  -1.710  1.00 73.00 73  A 1 
ATOM 557  C CB    . SER A 1 73  ? 43.925  13.243  0.190   1.00 71.60 73  A 1 
ATOM 558  O OG    . SER A 1 73  ? 44.359  12.000  0.700   1.00 64.33 73  A 1 
ATOM 559  N N     . CYS A 1 74  ? 41.046  12.514  -0.895  1.00 69.49 74  A 1 
ATOM 560  C CA    . CYS A 1 74  ? 39.862  11.656  -0.937  1.00 68.79 74  A 1 
ATOM 561  C C     . CYS A 1 74  ? 39.414  11.384  -2.372  1.00 69.26 74  A 1 
ATOM 562  O O     . CYS A 1 74  ? 39.056  10.253  -2.687  1.00 65.48 74  A 1 
ATOM 563  C CB    . CYS A 1 74  ? 38.741  12.270  -0.103  1.00 68.88 74  A 1 
ATOM 564  S SG    . CYS A 1 74  ? 39.168  12.239  1.672   1.00 68.31 74  A 1 
ATOM 565  N N     . ASP A 1 75  ? 39.491  12.370  -3.267  1.00 73.90 75  A 1 
ATOM 566  C CA    . ASP A 1 75  ? 39.231  12.206  -4.695  1.00 69.31 75  A 1 
ATOM 567  C C     . ASP A 1 75  ? 40.155  11.143  -5.298  1.00 68.38 75  A 1 
ATOM 568  O O     . ASP A 1 75  ? 39.682  10.186  -5.918  1.00 64.76 75  A 1 
ATOM 569  C CB    . ASP A 1 75  ? 39.402  13.549  -5.415  1.00 68.98 75  A 1 
ATOM 570  C CG    . ASP A 1 75  ? 39.202  13.422  -6.922  1.00 68.82 75  A 1 
ATOM 571  O OD1   . ASP A 1 75  ? 38.108  13.020  -7.345  1.00 62.89 75  A 1 
ATOM 572  O OD2   . ASP A 1 75  ? 40.152  13.692  -7.694  1.00 65.22 75  A 1 
ATOM 573  N N     . ALA A 1 76  ? 41.459  11.244  -5.037  1.00 74.38 76  A 1 
ATOM 574  C CA    . ALA A 1 76  ? 42.421  10.265  -5.502  1.00 71.80 76  A 1 
ATOM 575  C C     . ALA A 1 76  ? 42.128  8.861   -4.948  1.00 72.14 76  A 1 
ATOM 576  O O     . ALA A 1 76  ? 42.106  7.903   -5.716  1.00 69.72 76  A 1 
ATOM 577  C CB    . ALA A 1 76  ? 43.833  10.726  -5.144  1.00 70.96 76  A 1 
ATOM 578  N N     . GLN A 1 77  ? 41.855  8.722   -3.660  1.00 65.93 77  A 1 
ATOM 579  C CA    . GLN A 1 77  ? 41.569  7.415   -3.047  1.00 64.42 77  A 1 
ATOM 580  C C     . GLN A 1 77  ? 40.279  6.772   -3.567  1.00 64.76 77  A 1 
ATOM 581  O O     . GLN A 1 77  ? 40.266  5.581   -3.859  1.00 62.96 77  A 1 
ATOM 582  C CB    . GLN A 1 77  ? 41.497  7.558   -1.527  1.00 63.53 77  A 1 
ATOM 583  C CG    . GLN A 1 77  ? 42.891  7.716   -0.901  1.00 60.29 77  A 1 
ATOM 584  C CD    . GLN A 1 77  ? 42.837  7.886   0.624   1.00 56.45 77  A 1 
ATOM 585  O OE1   . GLN A 1 77  ? 41.796  7.902   1.254   1.00 51.59 77  A 1 
ATOM 586  N NE2   . GLN A 1 77  ? 43.974  7.995   1.262   1.00 48.55 77  A 1 
ATOM 587  N N     . ILE A 1 78  ? 39.181  7.555   -3.675  1.00 63.76 78  A 1 
ATOM 588  C CA    . ILE A 1 78  ? 37.876  7.039   -4.096  1.00 62.56 78  A 1 
ATOM 589  C C     . ILE A 1 78  ? 37.882  6.708   -5.592  1.00 61.68 78  A 1 
ATOM 590  O O     . ILE A 1 78  ? 37.424  5.639   -5.993  1.00 61.88 78  A 1 
ATOM 591  C CB    . ILE A 1 78  ? 36.760  8.034   -3.709  1.00 62.24 78  A 1 
ATOM 592  C CG1   . ILE A 1 78  ? 36.633  8.096   -2.163  1.00 63.56 78  A 1 
ATOM 593  C CG2   . ILE A 1 78  ? 35.413  7.655   -4.339  1.00 69.08 78  A 1 
ATOM 594  C CD1   . ILE A 1 78  ? 35.797  9.278   -1.661  1.00 61.89 78  A 1 
ATOM 595  N N     . HIS A 1 79  ? 38.434  7.594   -6.419  1.00 70.51 79  A 1 
ATOM 596  C CA    . HIS A 1 79  ? 38.394  7.447   -7.869  1.00 69.13 79  A 1 
ATOM 597  C C     . HIS A 1 79  ? 39.543  6.608   -8.438  1.00 67.89 79  A 1 
ATOM 598  O O     . HIS A 1 79  ? 39.419  6.100   -9.559  1.00 61.93 79  A 1 
ATOM 599  C CB    . HIS A 1 79  ? 38.290  8.823   -8.525  1.00 68.96 79  A 1 
ATOM 600  C CG    . HIS A 1 79  ? 37.010  9.526   -8.182  1.00 72.52 79  A 1 
ATOM 601  N ND1   . HIS A 1 79  ? 36.854  10.605  -7.355  1.00 63.98 79  A 1 
ATOM 602  C CD2   . HIS A 1 79  ? 35.752  9.195   -8.622  1.00 65.34 79  A 1 
ATOM 603  C CE1   . HIS A 1 79  ? 35.551  10.915  -7.290  1.00 68.76 79  A 1 
ATOM 604  N NE2   . HIS A 1 79  ? 34.850  10.077  -8.053  1.00 69.67 79  A 1 
ATOM 605  N N     . ALA A 1 80  ? 40.640  6.397   -7.702  1.00 70.88 80  A 1 
ATOM 606  C CA    . ALA A 1 80  ? 41.647  5.410   -8.079  1.00 67.01 80  A 1 
ATOM 607  C C     . ALA A 1 80  ? 41.230  3.972   -7.743  1.00 65.79 80  A 1 
ATOM 608  O O     . ALA A 1 80  ? 41.853  3.032   -8.231  1.00 59.57 80  A 1 
ATOM 609  C CB    . ALA A 1 80  ? 42.984  5.746   -7.420  1.00 64.92 80  A 1 
ATOM 610  N N     . ALA A 1 81  ? 40.180  3.793   -6.944  1.00 54.73 81  A 1 
ATOM 611  C CA    . ALA A 1 81  ? 39.809  2.498   -6.407  1.00 54.35 81  A 1 
ATOM 612  C C     . ALA A 1 81  ? 39.339  1.488   -7.474  1.00 56.07 81  A 1 
ATOM 613  O O     . ALA A 1 81  ? 39.635  0.303   -7.358  1.00 56.37 81  A 1 
ATOM 614  C CB    . ALA A 1 81  ? 38.797  2.769   -5.288  1.00 51.92 81  A 1 
ATOM 615  N N     . ASN A 1 82  ? 38.658  1.925   -8.555  1.00 52.72 82  A 1 
ATOM 616  C CA    . ASN A 1 82  ? 38.443  1.119   -9.758  1.00 52.30 82  A 1 
ATOM 617  C C     . ASN A 1 82  ? 38.320  1.957   -11.028 1.00 54.11 82  A 1 
ATOM 618  O O     . ASN A 1 82  ? 38.185  3.174   -11.036 1.00 52.87 82  A 1 
ATOM 619  C CB    . ASN A 1 82  ? 37.272  0.119   -9.598  1.00 48.43 82  A 1 
ATOM 620  C CG    . ASN A 1 82  ? 35.871  0.724   -9.666  1.00 44.85 82  A 1 
ATOM 621  O OD1   . ASN A 1 82  ? 35.646  1.802   -10.181 1.00 45.15 82  A 1 
ATOM 622  N ND2   . ASN A 1 82  ? 34.876  0.023   -9.168  1.00 49.11 82  A 1 
ATOM 623  N N     . ARG A 1 83  ? 38.305  1.247   -12.165 1.00 51.17 83  A 1 
ATOM 624  C CA    . ARG A 1 83  ? 38.204  1.853   -13.497 1.00 49.87 83  A 1 
ATOM 625  C C     . ARG A 1 83  ? 36.844  2.512   -13.780 1.00 48.94 83  A 1 
ATOM 626  O O     . ARG A 1 83  ? 36.758  3.344   -14.687 1.00 45.78 83  A 1 
ATOM 627  C CB    . ARG A 1 83  ? 38.538  0.781   -14.539 1.00 47.17 83  A 1 
ATOM 628  C CG    . ARG A 1 83  ? 38.880  1.376   -15.905 1.00 44.50 83  A 1 
ATOM 629  C CD    . ARG A 1 83  ? 39.259  0.262   -16.876 1.00 40.96 83  A 1 
ATOM 630  N NE    . ARG A 1 83  ? 39.727  0.801   -18.166 1.00 34.41 83  A 1 
ATOM 631  C CZ    . ARG A 1 83  ? 40.054  0.094   -19.231 1.00 27.30 83  A 1 
ATOM 632  N NH1   . ARG A 1 83  ? 39.951  -1.197  -19.234 1.00 25.11 83  A 1 
ATOM 633  N NH2   . ARG A 1 83  ? 40.499  0.684   -20.299 1.00 25.95 83  A 1 
ATOM 634  N N     . VAL A 1 84  ? 35.786  2.135   -13.060 1.00 46.44 84  A 1 
ATOM 635  C CA    . VAL A 1 84  ? 34.460  2.755   -13.195 1.00 46.62 84  A 1 
ATOM 636  C C     . VAL A 1 84  ? 34.436  4.088   -12.451 1.00 47.63 84  A 1 
ATOM 637  O O     . VAL A 1 84  ? 34.094  5.105   -13.045 1.00 46.31 84  A 1 
ATOM 638  C CB    . VAL A 1 84  ? 33.329  1.825   -12.729 1.00 42.93 84  A 1 
ATOM 639  C CG1   . VAL A 1 84  ? 31.961  2.486   -12.875 1.00 37.41 84  A 1 
ATOM 640  C CG2   . VAL A 1 84  ? 33.324  0.529   -13.535 1.00 46.01 84  A 1 
ATOM 641  N N     . ALA A 1 85  ? 34.904  4.100   -11.194 1.00 55.05 85  A 1 
ATOM 642  C CA    . ALA A 1 85  ? 35.008  5.308   -10.401 1.00 55.21 85  A 1 
ATOM 643  C C     . ALA A 1 85  ? 35.948  6.340   -11.039 1.00 55.60 85  A 1 
ATOM 644  O O     . ALA A 1 85  ? 35.624  7.523   -11.070 1.00 59.26 85  A 1 
ATOM 645  C CB    . ALA A 1 85  ? 35.465  4.940   -8.997  1.00 57.73 85  A 1 
ATOM 646  N N     . SER A 1 86  ? 37.070  5.917   -11.659 1.00 67.65 86  A 1 
ATOM 647  C CA    . SER A 1 86  ? 37.993  6.844   -12.328 1.00 66.64 86  A 1 
ATOM 648  C C     . SER A 1 86  ? 37.364  7.615   -13.497 1.00 68.22 86  A 1 
ATOM 649  O O     . SER A 1 86  ? 37.886  8.659   -13.884 1.00 65.51 86  A 1 
ATOM 650  C CB    . SER A 1 86  ? 39.243  6.106   -12.808 1.00 64.60 86  A 1 
ATOM 651  O OG    . SER A 1 86  ? 38.966  5.253   -13.898 1.00 60.41 86  A 1 
ATOM 652  N N     . ARG A 1 87  ? 36.238  7.117   -14.043 1.00 57.22 87  A 1 
ATOM 653  C CA    . ARG A 1 87  ? 35.468  7.761   -15.115 1.00 58.22 87  A 1 
ATOM 654  C C     . ARG A 1 87  ? 34.370  8.693   -14.593 1.00 59.93 87  A 1 
ATOM 655  O O     . ARG A 1 87  ? 33.680  9.288   -15.417 1.00 56.55 87  A 1 
ATOM 656  C CB    . ARG A 1 87  ? 34.855  6.697   -16.027 1.00 54.32 87  A 1 
ATOM 657  C CG    . ARG A 1 87  ? 35.913  5.886   -16.780 1.00 51.49 87  A 1 
ATOM 658  C CD    . ARG A 1 87  ? 35.210  4.799   -17.577 1.00 52.11 87  A 1 
ATOM 659  N NE    . ARG A 1 87  ? 36.161  3.984   -18.349 1.00 44.13 87  A 1 
ATOM 660  C CZ    . ARG A 1 87  ? 35.832  3.068   -19.245 1.00 38.33 87  A 1 
ATOM 661  N NH1   . ARG A 1 87  ? 34.584  2.781   -19.495 1.00 35.60 87  A 1 
ATOM 662  N NH2   . ARG A 1 87  ? 36.750  2.440   -19.901 1.00 35.64 87  A 1 
ATOM 663  N N     . HIS A 1 88  ? 34.174  8.795   -13.287 1.00 63.07 88  A 1 
ATOM 664  C CA    . HIS A 1 88  ? 33.203  9.732   -12.740 1.00 61.48 88  A 1 
ATOM 665  C C     . HIS A 1 88  ? 33.576  11.157  -13.134 1.00 61.32 88  A 1 
ATOM 666  O O     . HIS A 1 88  ? 34.729  11.579  -13.024 1.00 57.32 88  A 1 
ATOM 667  C CB    . HIS A 1 88  ? 33.093  9.604   -11.215 1.00 59.74 88  A 1 
ATOM 668  C CG    . HIS A 1 88  ? 32.403  8.364   -10.735 1.00 58.22 88  A 1 
ATOM 669  N ND1   . HIS A 1 88  ? 32.222  8.016   -9.410  1.00 54.52 88  A 1 
ATOM 670  C CD2   . HIS A 1 88  ? 31.792  7.379   -11.469 1.00 58.46 88  A 1 
ATOM 671  C CE1   . HIS A 1 88  ? 31.532  6.869   -9.362  1.00 57.29 88  A 1 
ATOM 672  N NE2   . HIS A 1 88  ? 31.250  6.447   -10.591 1.00 59.31 88  A 1 
ATOM 673  N N     . GLU A 1 89  ? 32.593  11.907  -13.631 1.00 62.42 89  A 1 
ATOM 674  C CA    . GLU A 1 89  ? 32.766  13.306  -13.968 1.00 61.76 89  A 1 
ATOM 675  C C     . GLU A 1 89  ? 32.984  14.112  -12.687 1.00 63.50 89  A 1 
ATOM 676  O O     . GLU A 1 89  ? 32.173  14.064  -11.759 1.00 59.59 89  A 1 
ATOM 677  C CB    . GLU A 1 89  ? 31.559  13.800  -14.766 1.00 59.02 89  A 1 
ATOM 678  C CG    . GLU A 1 89  ? 31.782  15.192  -15.363 1.00 52.67 89  A 1 
ATOM 679  C CD    . GLU A 1 89  ? 30.567  15.707  -16.159 1.00 49.26 89  A 1 
ATOM 680  O OE1   . GLU A 1 89  ? 30.706  16.781  -16.773 1.00 42.66 89  A 1 
ATOM 681  O OE2   . GLU A 1 89  ? 29.506  15.053  -16.135 1.00 43.06 89  A 1 
ATOM 682  N N     . ARG A 1 90  ? 34.108  14.834  -12.625 1.00 65.03 90  A 1 
ATOM 683  C CA    . ARG A 1 90  ? 34.491  15.665  -11.486 1.00 62.81 90  A 1 
ATOM 684  C C     . ARG A 1 90  ? 34.671  17.099  -11.940 1.00 61.55 90  A 1 
ATOM 685  O O     . ARG A 1 90  ? 35.414  17.362  -12.887 1.00 59.97 90  A 1 
ATOM 686  C CB    . ARG A 1 90  ? 35.763  15.121  -10.835 1.00 63.07 90  A 1 
ATOM 687  C CG    . ARG A 1 90  ? 35.510  13.807  -10.091 1.00 64.29 90  A 1 
ATOM 688  C CD    . ARG A 1 90  ? 36.812  13.052  -9.843  1.00 65.64 90  A 1 
ATOM 689  N NE    . ARG A 1 90  ? 37.301  12.434  -11.072 1.00 66.16 90  A 1 
ATOM 690  C CZ    . ARG A 1 90  ? 38.468  11.816  -11.211 1.00 62.56 90  A 1 
ATOM 691  N NH1   . ARG A 1 90  ? 39.330  11.767  -10.232 1.00 55.21 90  A 1 
ATOM 692  N NH2   . ARG A 1 90  ? 38.767  11.239  -12.330 1.00 64.87 90  A 1 
ATOM 693  N N     . VAL A 1 91  ? 34.024  18.015  -11.250 1.00 68.92 91  A 1 
ATOM 694  C CA    . VAL A 1 91  ? 34.097  19.449  -11.527 1.00 69.17 91  A 1 
ATOM 695  C C     . VAL A 1 91  ? 35.050  20.093  -10.523 1.00 68.91 91  A 1 
ATOM 696  O O     . VAL A 1 91  ? 34.894  19.891  -9.320  1.00 69.13 91  A 1 
ATOM 697  C CB    . VAL A 1 91  ? 32.704  20.087  -11.504 1.00 68.46 91  A 1 
ATOM 698  C CG1   . VAL A 1 91  ? 32.785  21.564  -11.886 1.00 59.20 91  A 1 
ATOM 699  C CG2   . VAL A 1 91  ? 31.757  19.385  -12.483 1.00 63.72 91  A 1 
ATOM 700  N N     . LEU A 1 92  ? 36.023  20.848  -11.005 1.00 66.53 92  A 1 
ATOM 701  C CA    . LEU A 1 92  ? 36.902  21.627  -10.137 1.00 64.82 92  A 1 
ATOM 702  C C     . LEU A 1 92  ? 36.120  22.762  -9.480  1.00 63.98 92  A 1 
ATOM 703  O O     . LEU A 1 92  ? 35.473  23.559  -10.157 1.00 62.30 92  A 1 
ATOM 704  C CB    . LEU A 1 92  ? 38.098  22.178  -10.936 1.00 62.33 92  A 1 
ATOM 705  C CG    . LEU A 1 92  ? 39.231  21.147  -11.120 1.00 58.15 92  A 1 
ATOM 706  C CD1   . LEU A 1 92  ? 40.135  21.535  -12.280 1.00 53.20 92  A 1 
ATOM 707  C CD2   . LEU A 1 92  ? 40.083  21.041  -9.858  1.00 55.77 92  A 1 
ATOM 708  N N     . LEU A 1 93  ? 36.222  22.857  -8.157  1.00 63.73 93  A 1 
ATOM 709  C CA    . LEU A 1 93  ? 35.641  23.944  -7.390  1.00 59.85 93  A 1 
ATOM 710  C C     . LEU A 1 93  ? 36.567  25.151  -7.511  1.00 57.70 93  A 1 
ATOM 711  O O     . LEU A 1 93  ? 37.655  25.175  -6.932  1.00 55.00 93  A 1 
ATOM 712  C CB    . LEU A 1 93  ? 35.424  23.503  -5.938  1.00 58.27 93  A 1 
ATOM 713  C CG    . LEU A 1 93  ? 34.471  22.304  -5.785  1.00 55.89 93  A 1 
ATOM 714  C CD1   . LEU A 1 93  ? 34.455  21.848  -4.326  1.00 54.24 93  A 1 
ATOM 715  C CD2   . LEU A 1 93  ? 33.037  22.640  -6.199  1.00 57.50 93  A 1 
ATOM 716  N N     . SER A 1 94  ? 36.128  26.131  -8.292  1.00 59.93 94  A 1 
ATOM 717  C CA    . SER A 1 94  ? 36.884  27.368  -8.446  1.00 57.44 94  A 1 
ATOM 718  C C     . SER A 1 94  ? 36.968  28.138  -7.122  1.00 55.09 94  A 1 
ATOM 719  O O     . SER A 1 94  ? 36.103  28.019  -6.262  1.00 51.55 94  A 1 
ATOM 720  C CB    . SER A 1 94  ? 36.285  28.232  -9.552  1.00 52.35 94  A 1 
ATOM 721  O OG    . SER A 1 94  ? 35.014  28.715  -9.188  1.00 47.17 94  A 1 
ATOM 722  N N     . GLU A 1 95  ? 37.995  28.979  -6.983  1.00 51.25 95  A 1 
ATOM 723  C CA    . GLU A 1 95  ? 38.162  29.802  -5.775  1.00 47.10 95  A 1 
ATOM 724  C C     . GLU A 1 95  ? 36.982  30.747  -5.530  1.00 42.04 95  A 1 
ATOM 725  O O     . GLU A 1 95  ? 36.663  31.042  -4.381  1.00 38.36 95  A 1 
ATOM 726  C CB    . GLU A 1 95  ? 39.459  30.608  -5.850  1.00 43.48 95  A 1 
ATOM 727  C CG    . GLU A 1 95  ? 40.682  29.689  -5.855  1.00 41.39 95  A 1 
ATOM 728  C CD    . GLU A 1 95  ? 41.990  30.439  -5.600  1.00 37.48 95  A 1 
ATOM 729  O OE1   . GLU A 1 95  ? 42.846  29.816  -4.925  1.00 33.74 95  A 1 
ATOM 730  O OE2   . GLU A 1 95  ? 42.112  31.581  -6.062  1.00 35.85 95  A 1 
ATOM 731  N N     . ALA A 1 96  ? 36.266  31.139  -6.596  1.00 40.80 96  A 1 
ATOM 732  C CA    . ALA A 1 96  ? 35.062  31.952  -6.477  1.00 34.57 96  A 1 
ATOM 733  C C     . ALA A 1 96  ? 33.972  31.287  -5.607  1.00 32.51 96  A 1 
ATOM 734  O O     . ALA A 1 96  ? 33.239  31.989  -4.922  1.00 31.27 96  A 1 
ATOM 735  C CB    . ALA A 1 96  ? 34.535  32.232  -7.882  1.00 31.57 96  A 1 
ATOM 736  N N     . TYR A 1 97  ? 33.901  29.952  -5.603  1.00 42.32 97  A 1 
ATOM 737  C CA    . TYR A 1 97  ? 32.964  29.230  -4.740  1.00 39.16 97  A 1 
ATOM 738  C C     . TYR A 1 97  ? 33.319  29.356  -3.250  1.00 36.73 97  A 1 
ATOM 739  O O     . TYR A 1 97  ? 32.433  29.373  -2.403  1.00 35.37 97  A 1 
ATOM 740  C CB    . TYR A 1 97  ? 32.907  27.756  -5.162  1.00 37.29 97  A 1 
ATOM 741  C CG    . TYR A 1 97  ? 31.696  27.024  -4.614  1.00 37.71 97  A 1 
ATOM 742  C CD1   . TYR A 1 97  ? 31.777  26.274  -3.428  1.00 37.13 97  A 1 
ATOM 743  C CD2   . TYR A 1 97  ? 30.460  27.104  -5.290  1.00 36.96 97  A 1 
ATOM 744  C CE1   . TYR A 1 97  ? 30.647  25.617  -2.918  1.00 33.26 97  A 1 
ATOM 745  C CE2   . TYR A 1 97  ? 29.326  26.450  -4.796  1.00 33.34 97  A 1 
ATOM 746  C CZ    . TYR A 1 97  ? 29.421  25.697  -3.612  1.00 32.55 97  A 1 
ATOM 747  O OH    . TYR A 1 97  ? 28.300  25.046  -3.125  1.00 30.42 97  A 1 
ATOM 748  N N     . LYS A 1 98  ? 34.606  29.494  -2.934  1.00 44.53 98  A 1 
ATOM 749  C CA    . LYS A 1 98  ? 35.073  29.682  -1.547  1.00 43.68 98  A 1 
ATOM 750  C C     . LYS A 1 98  ? 34.686  31.046  -0.979  1.00 41.57 98  A 1 
ATOM 751  O O     . LYS A 1 98  ? 34.540  31.170  0.227   1.00 37.46 98  A 1 
ATOM 752  C CB    . LYS A 1 98  ? 36.598  29.514  -1.474  1.00 41.36 98  A 1 
ATOM 753  C CG    . LYS A 1 98  ? 37.126  28.166  -1.960  1.00 38.57 98  A 1 
ATOM 754  C CD    . LYS A 1 98  ? 38.659  28.165  -1.854  1.00 36.10 98  A 1 
ATOM 755  C CE    . LYS A 1 98  ? 39.271  26.883  -2.415  1.00 32.28 98  A 1 
ATOM 756  N NZ    . LYS A 1 98  ? 40.722  27.055  -2.602  1.00 26.83 98  A 1 
ATOM 757  N N     . HIS A 1 99  ? 34.540  32.044  -1.835  1.00 40.09 99  A 1 
ATOM 758  C CA    . HIS A 1 99  ? 34.224  33.423  -1.447  1.00 37.77 99  A 1 
ATOM 759  C C     . HIS A 1 99  ? 32.731  33.765  -1.521  1.00 33.63 99  A 1 
ATOM 760  O O     . HIS A 1 99  ? 32.360  34.899  -1.203  1.00 30.74 99  A 1 
ATOM 761  C CB    . HIS A 1 99  ? 35.060  34.383  -2.290  1.00 35.67 99  A 1 
ATOM 762  C CG    . HIS A 1 99  ? 36.521  34.322  -1.979  1.00 33.84 99  A 1 
ATOM 763  N ND1   . HIS A 1 99  ? 37.111  34.702  -0.793  1.00 31.51 99  A 1 
ATOM 764  C CD2   . HIS A 1 99  ? 37.531  33.905  -2.808  1.00 32.42 99  A 1 
ATOM 765  C CE1   . HIS A 1 99  ? 38.431  34.508  -0.913  1.00 30.00 99  A 1 
ATOM 766  N NE2   . HIS A 1 99  ? 38.733  34.028  -2.118  1.00 31.05 99  A 1 
ATOM 767  N N     . ALA A 1 100 ? 31.873  32.840  -1.958  1.00 42.82 100 A 1 
ATOM 768  C CA    . ALA A 1 100 ? 30.437  33.092  -1.961  1.00 39.59 100 A 1 
ATOM 769  C C     . ALA A 1 100 ? 29.966  33.314  -0.510  1.00 35.60 100 A 1 
ATOM 770  O O     . ALA A 1 100 ? 30.206  32.447  0.332   1.00 34.69 100 A 1 
ATOM 771  C CB    . ALA A 1 100 ? 29.707  31.933  -2.640  1.00 37.79 100 A 1 
ATOM 772  N N     . PRO A 1 101 ? 29.344  34.471  -0.193  1.00 35.54 101 A 1 
ATOM 773  C CA    . PRO A 1 101 ? 28.867  34.723  1.150   1.00 34.28 101 A 1 
ATOM 774  C C     . PRO A 1 101 ? 27.850  33.655  1.533   1.00 34.07 101 A 1 
ATOM 775  O O     . PRO A 1 101 ? 27.035  33.237  0.711   1.00 33.02 101 A 1 
ATOM 776  C CB    . PRO A 1 101 ? 28.273  36.135  1.136   1.00 32.47 101 A 1 
ATOM 777  C CG    . PRO A 1 101 ? 27.891  36.345  -0.326  1.00 32.62 101 A 1 
ATOM 778  C CD    . PRO A 1 101 ? 28.947  35.540  -1.084  1.00 40.54 101 A 1 
ATOM 779  N N     . VAL A 1 102 ? 27.893  33.230  2.800   1.00 29.76 102 A 1 
ATOM 780  C CA    . VAL A 1 102 ? 26.910  32.325  3.397   1.00 28.41 102 A 1 
ATOM 781  C C     . VAL A 1 102 ? 25.554  33.031  3.364   1.00 27.06 102 A 1 
ATOM 782  O O     . VAL A 1 102 ? 25.198  33.782  4.264   1.00 26.48 102 A 1 
ATOM 783  C CB    . VAL A 1 102 ? 27.297  31.928  4.835   1.00 27.40 102 A 1 
ATOM 784  C CG1   . VAL A 1 102 ? 26.369  30.868  5.429   1.00 26.43 102 A 1 
ATOM 785  C CG2   . VAL A 1 102 ? 28.714  31.353  4.842   1.00 34.14 102 A 1 
ATOM 786  N N     . MET A 1 103 ? 24.797  32.820  2.291   1.00 27.79 103 A 1 
ATOM 787  C CA    . MET A 1 103 ? 23.368  33.057  2.370   1.00 26.90 103 A 1 
ATOM 788  C C     . MET A 1 103 ? 22.781  32.044  3.350   1.00 26.32 103 A 1 
ATOM 789  O O     . MET A 1 103 ? 23.346  30.981  3.594   1.00 25.45 103 A 1 
ATOM 790  C CB    . MET A 1 103 ? 22.690  32.986  1.004   1.00 26.61 103 A 1 
ATOM 791  C CG    . MET A 1 103 ? 22.936  34.262  0.172   1.00 25.68 103 A 1 
ATOM 792  S SD    . MET A 1 103 ? 21.640  34.553  -1.070  1.00 24.46 103 A 1 
ATOM 793  C CE    . MET A 1 103 ? 22.385  35.883  -2.022  1.00 22.75 103 A 1 
ATOM 794  N N     . LEU A 1 104 ? 21.627  32.420  3.917   1.00 35.38 104 A 1 
ATOM 795  C CA    . LEU A 1 104 ? 20.871  31.638  4.880   1.00 33.24 104 A 1 
ATOM 796  C C     . LEU A 1 104 ? 20.842  30.143  4.512   1.00 31.04 104 A 1 
ATOM 797  O O     . LEU A 1 104 ? 20.510  29.783  3.380   1.00 30.66 104 A 1 
ATOM 798  C CB    . LEU A 1 104 ? 19.430  32.191  4.925   1.00 33.03 104 A 1 
ATOM 799  C CG    . LEU A 1 104 ? 19.286  33.477  5.759   1.00 31.25 104 A 1 
ATOM 800  C CD1   . LEU A 1 104 ? 18.123  34.332  5.264   1.00 31.20 104 A 1 
ATOM 801  C CD2   . LEU A 1 104 ? 19.050  33.142  7.225   1.00 37.42 104 A 1 
ATOM 802  N N     . ASP A 1 105 ? 21.118  29.308  5.500   1.00 38.58 105 A 1 
ATOM 803  C CA    . ASP A 1 105 ? 21.084  27.837  5.499   1.00 37.64 105 A 1 
ATOM 804  C C     . ASP A 1 105 ? 19.670  27.268  5.261   1.00 34.85 105 A 1 
ATOM 805  O O     . ASP A 1 105 ? 19.145  26.429  6.006   1.00 36.28 105 A 1 
ATOM 806  C CB    . ASP A 1 105 ? 21.679  27.311  6.827   1.00 37.28 105 A 1 
ATOM 807  C CG    . ASP A 1 105 ? 23.100  26.747  6.738   1.00 35.24 105 A 1 
ATOM 808  O OD1   . ASP A 1 105 ? 23.501  26.332  5.631   1.00 37.10 105 A 1 
ATOM 809  O OD2   . ASP A 1 105 ? 23.728  26.662  7.815   1.00 36.77 105 A 1 
ATOM 810  N N     . CYS A 1 106 ? 18.993  27.738  4.225   1.00 39.14 106 A 1 
ATOM 811  C CA    . CYS A 1 106 ? 17.788  27.101  3.746   1.00 40.68 106 A 1 
ATOM 812  C C     . CYS A 1 106 ? 18.215  25.825  3.010   1.00 36.93 106 A 1 
ATOM 813  O O     . CYS A 1 106 ? 18.519  25.841  1.823   1.00 35.19 106 A 1 
ATOM 814  C CB    . CYS A 1 106 ? 16.960  28.082  2.911   1.00 40.23 106 A 1 
ATOM 815  S SG    . CYS A 1 106 ? 15.241  27.503  2.875   1.00 36.42 106 A 1 
ATOM 816  N N     . HIS A 1 107 ? 18.237  24.707  3.718   1.00 28.36 107 A 1 
ATOM 817  C CA    . HIS A 1 107 ? 18.582  23.384  3.184   1.00 26.93 107 A 1 
ATOM 818  C C     . HIS A 1 107 ? 17.848  23.019  1.875   1.00 24.60 107 A 1 
ATOM 819  O O     . HIS A 1 107 ? 18.351  22.201  1.101   1.00 23.06 107 A 1 
ATOM 820  C CB    . HIS A 1 107 ? 18.275  22.319  4.241   1.00 26.24 107 A 1 
ATOM 821  C CG    . HIS A 1 107 ? 19.360  22.098  5.255   1.00 25.18 107 A 1 
ATOM 822  N ND1   . HIS A 1 107 ? 20.654  21.681  4.993   1.00 24.57 107 A 1 
ATOM 823  C CD2   . HIS A 1 107 ? 19.253  22.182  6.614   1.00 24.38 107 A 1 
ATOM 824  C CE1   . HIS A 1 107 ? 21.292  21.538  6.156   1.00 22.56 107 A 1 
ATOM 825  N NE2   . HIS A 1 107 ? 20.474  21.821  7.173   1.00 22.55 107 A 1 
ATOM 826  N N     . ALA A 1 108 ? 16.667  23.588  1.625   1.00 32.54 108 A 1 
ATOM 827  C CA    . ALA A 1 108 ? 15.929  23.402  0.390   1.00 30.39 108 A 1 
ATOM 828  C C     . ALA A 1 108 ? 16.617  24.066  -0.820  1.00 29.80 108 A 1 
ATOM 829  O O     . ALA A 1 108 ? 16.678  23.469  -1.895  1.00 27.62 108 A 1 
ATOM 830  C CB    . ALA A 1 108 ? 14.510  23.943  0.593   1.00 28.10 108 A 1 
ATOM 831  N N     . ASP A 1 109 ? 17.188  25.263  -0.633  1.00 38.09 109 A 1 
ATOM 832  C CA    . ASP A 1 109 ? 17.799  26.028  -1.722  1.00 35.34 109 A 1 
ATOM 833  C C     . ASP A 1 109 ? 19.185  25.510  -2.108  1.00 33.34 109 A 1 
ATOM 834  O O     . ASP A 1 109 ? 19.636  25.741  -3.226  1.00 32.98 109 A 1 
ATOM 835  C CB    . ASP A 1 109 ? 17.839  27.527  -1.378  1.00 34.73 109 A 1 
ATOM 836  C CG    . ASP A 1 109 ? 16.454  28.173  -1.427  1.00 32.80 109 A 1 
ATOM 837  O OD1   . ASP A 1 109 ? 15.656  27.770  -2.301  1.00 37.04 109 A 1 
ATOM 838  O OD2   . ASP A 1 109 ? 16.201  29.048  -0.575  1.00 40.53 109 A 1 
ATOM 839  N N     . ALA A 1 110 ? 19.843  24.734  -1.255  1.00 24.76 110 A 1 
ATOM 840  C CA    . ALA A 1 110 ? 21.117  24.098  -1.591  1.00 24.06 110 A 1 
ATOM 841  C C     . ALA A 1 110 ? 21.006  23.187  -2.826  1.00 23.82 110 A 1 
ATOM 842  O O     . ALA A 1 110 ? 21.915  23.135  -3.648  1.00 21.55 110 A 1 
ATOM 843  C CB    . ALA A 1 110 ? 21.616  23.329  -0.367  1.00 22.20 110 A 1 
ATOM 844  N N     . ALA A 1 111 ? 19.864  22.496  -2.992  1.00 27.31 111 A 1 
ATOM 845  C CA    . ALA A 1 111 ? 19.610  21.676  -4.168  1.00 27.44 111 A 1 
ATOM 846  C C     . ALA A 1 111 ? 19.372  22.535  -5.436  1.00 27.21 111 A 1 
ATOM 847  O O     . ALA A 1 111 ? 19.848  22.187  -6.512  1.00 26.57 111 A 1 
ATOM 848  C CB    . ALA A 1 111 ? 18.428  20.755  -3.884  1.00 25.92 111 A 1 
ATOM 849  N N     . ALA A 1 112 ? 18.671  23.658  -5.292  1.00 23.27 112 A 1 
ATOM 850  C CA    . ALA A 1 112 ? 18.428  24.601  -6.380  1.00 22.60 112 A 1 
ATOM 851  C C     . ALA A 1 112 ? 19.720  25.307  -6.818  1.00 22.57 112 A 1 
ATOM 852  O O     . ALA A 1 112 ? 19.975  25.444  -8.016  1.00 21.77 112 A 1 
ATOM 853  C CB    . ALA A 1 112 ? 17.354  25.598  -5.937  1.00 22.44 112 A 1 
ATOM 854  N N     . LEU A 1 113 ? 20.580  25.688  -5.862  1.00 25.03 113 A 1 
ATOM 855  C CA    . LEU A 1 113 ? 21.898  26.260  -6.132  1.00 24.98 113 A 1 
ATOM 856  C C     . LEU A 1 113 ? 22.814  25.271  -6.860  1.00 24.18 113 A 1 
ATOM 857  O O     . LEU A 1 113 ? 23.478  25.674  -7.811  1.00 22.20 113 A 1 
ATOM 858  C CB    . LEU A 1 113 ? 22.530  26.749  -4.815  1.00 23.50 113 A 1 
ATOM 859  C CG    . LEU A 1 113 ? 22.047  28.151  -4.397  1.00 21.41 113 A 1 
ATOM 860  C CD1   . LEU A 1 113 ? 22.333  28.397  -2.920  1.00 22.16 113 A 1 
ATOM 861  C CD2   . LEU A 1 113 ? 22.742  29.242  -5.211  1.00 25.39 113 A 1 
ATOM 862  N N     . CYS A 1 114 ? 22.796  23.987  -6.509  1.00 35.36 114 A 1 
ATOM 863  C CA    . CYS A 1 114 ? 23.549  22.976  -7.257  1.00 34.08 114 A 1 
ATOM 864  C C     . CYS A 1 114 ? 23.082  22.880  -8.718  1.00 31.10 114 A 1 
ATOM 865  O O     . CYS A 1 114 ? 23.919  22.852  -9.613  1.00 32.11 114 A 1 
ATOM 866  C CB    . CYS A 1 114 ? 23.443  21.617  -6.560  1.00 35.20 114 A 1 
ATOM 867  S SG    . CYS A 1 114 ? 24.576  21.547  -5.127  1.00 33.66 114 A 1 
ATOM 868  N N     . ALA A 1 115 ? 21.770  22.895  -8.975  1.00 26.52 115 A 1 
ATOM 869  C CA    . ALA A 1 115 ? 21.242  22.863  -10.331 1.00 24.59 115 A 1 
ATOM 870  C C     . ALA A 1 115 ? 21.595  24.136  -11.129 1.00 23.52 115 A 1 
ATOM 871  O O     . ALA A 1 115 ? 21.975  24.044  -12.304 1.00 21.93 115 A 1 
ATOM 872  C CB    . ALA A 1 115 ? 19.732  22.644  -10.260 1.00 24.49 115 A 1 
ATOM 873  N N     . ALA A 1 116 ? 21.513  25.305  -10.499 1.00 33.48 116 A 1 
ATOM 874  C CA    . ALA A 1 116 ? 21.899  26.568  -11.117 1.00 31.23 116 A 1 
ATOM 875  C C     . ALA A 1 116 ? 23.404  26.628  -11.428 1.00 29.72 116 A 1 
ATOM 876  O O     . ALA A 1 116 ? 23.803  27.126  -12.490 1.00 28.26 116 A 1 
ATOM 877  C CB    . ALA A 1 116 ? 21.476  27.720  -10.206 1.00 30.33 116 A 1 
ATOM 878  N N     . TYR A 1 117 ? 24.247  26.085  -10.536 1.00 27.95 117 A 1 
ATOM 879  C CA    . TYR A 1 117 ? 25.692  26.041  -10.729 1.00 26.87 117 A 1 
ATOM 880  C C     . TYR A 1 117 ? 26.092  25.028  -11.813 1.00 26.06 117 A 1 
ATOM 881  O O     . TYR A 1 117 ? 26.921  25.348  -12.656 1.00 23.85 117 A 1 
ATOM 882  C CB    . TYR A 1 117 ? 26.381  25.773  -9.392  1.00 25.55 117 A 1 
ATOM 883  C CG    . TYR A 1 117 ? 27.813  26.283  -9.361  1.00 24.61 117 A 1 
ATOM 884  C CD1   . TYR A 1 117 ? 28.890  25.434  -9.658  1.00 24.73 117 A 1 
ATOM 885  C CD2   . TYR A 1 117 ? 28.060  27.637  -9.045  1.00 27.79 117 A 1 
ATOM 886  C CE1   . TYR A 1 117 ? 30.207  25.931  -9.630  1.00 24.52 117 A 1 
ATOM 887  C CE2   . TYR A 1 117 ? 29.372  28.140  -9.014  1.00 24.80 117 A 1 
ATOM 888  C CZ    . TYR A 1 117 ? 30.448  27.282  -9.303  1.00 25.60 117 A 1 
ATOM 889  O OH    . TYR A 1 117 ? 31.740  27.766  -9.268  1.00 26.51 117 A 1 
ATOM 890  N N     . GLU A 1 118 ? 25.447  23.862  -11.869 1.00 41.05 118 A 1 
ATOM 891  C CA    . GLU A 1 118 ? 25.620  22.921  -12.987 1.00 35.04 118 A 1 
ATOM 892  C C     . GLU A 1 118 ? 25.283  23.587  -14.330 1.00 33.83 118 A 1 
ATOM 893  O O     . GLU A 1 118 ? 26.044  23.454  -15.292 1.00 31.68 118 A 1 
ATOM 894  C CB    . GLU A 1 118 ? 24.736  21.672  -12.826 1.00 33.79 118 A 1 
ATOM 895  C CG    . GLU A 1 118 ? 25.332  20.607  -11.894 1.00 30.31 118 A 1 
ATOM 896  C CD    . GLU A 1 118 ? 24.611  19.247  -12.010 1.00 28.19 118 A 1 
ATOM 897  O OE1   . GLU A 1 118 ? 25.207  18.235  -11.607 1.00 26.48 118 A 1 
ATOM 898  O OE2   . GLU A 1 118 ? 23.525  19.159  -12.627 1.00 28.09 118 A 1 
ATOM 899  N N     . ALA A 1 119 ? 24.188  24.338  -14.397 1.00 36.38 119 A 1 
ATOM 900  C CA    . ALA A 1 119 ? 23.814  25.083  -15.587 1.00 33.24 119 A 1 
ATOM 901  C C     . ALA A 1 119 ? 24.874  26.139  -15.957 1.00 31.25 119 A 1 
ATOM 902  O O     . ALA A 1 119 ? 25.260  26.231  -17.116 1.00 30.97 119 A 1 
ATOM 903  C CB    . ALA A 1 119 ? 22.431  25.703  -15.389 1.00 33.54 119 A 1 
ATOM 904  N N     . GLN A 1 120 ? 25.399  26.893  -14.979 1.00 30.90 120 A 1 
ATOM 905  C CA    . GLN A 1 120 ? 26.438  27.895  -15.224 1.00 29.12 120 A 1 
ATOM 906  C C     . GLN A 1 120 ? 27.769  27.280  -15.684 1.00 27.57 120 A 1 
ATOM 907  O O     . GLN A 1 120 ? 28.375  27.805  -16.609 1.00 26.35 120 A 1 
ATOM 908  C CB    . GLN A 1 120 ? 26.679  28.753  -13.973 1.00 29.71 120 A 1 
ATOM 909  C CG    . GLN A 1 120 ? 25.651  29.888  -13.852 1.00 28.68 120 A 1 
ATOM 910  C CD    . GLN A 1 120 ? 25.969  30.835  -12.689 1.00 26.63 120 A 1 
ATOM 911  O OE1   . GLN A 1 120 ? 26.829  30.605  -11.857 1.00 28.09 120 A 1 
ATOM 912  N NE2   . GLN A 1 120 ? 25.295  31.958  -12.608 1.00 27.73 120 A 1 
ATOM 913  N N     . VAL A 1 121 ? 28.203  26.174  -15.067 1.00 36.03 121 A 1 
ATOM 914  C CA    . VAL A 1 121 ? 29.470  25.523  -15.443 1.00 32.61 121 A 1 
ATOM 915  C C     . VAL A 1 121 ? 29.375  24.920  -16.845 1.00 29.93 121 A 1 
ATOM 916  O O     . VAL A 1 121 ? 30.295  25.082  -17.651 1.00 30.19 121 A 1 
ATOM 917  C CB    . VAL A 1 121 ? 29.901  24.480  -14.402 1.00 32.55 121 A 1 
ATOM 918  C CG1   . VAL A 1 121 ? 31.159  23.717  -14.844 1.00 34.13 121 A 1 
ATOM 919  C CG2   . VAL A 1 121 ? 30.235  25.144  -13.062 1.00 47.43 121 A 1 
ATOM 920  N N     . HIS A 1 122 ? 28.226  24.299  -17.197 1.00 37.44 122 A 1 
ATOM 921  C CA    . HIS A 1 122 ? 27.986  23.846  -18.569 1.00 34.78 122 A 1 
ATOM 922  C C     . HIS A 1 122 ? 27.977  25.013  -19.556 1.00 31.41 122 A 1 
ATOM 923  O O     . HIS A 1 122 ? 28.578  24.907  -20.629 1.00 28.85 122 A 1 
ATOM 924  C CB    . HIS A 1 122 ? 26.692  23.025  -18.650 1.00 33.71 122 A 1 
ATOM 925  C CG    . HIS A 1 122 ? 26.959  21.549  -18.651 1.00 31.37 122 A 1 
ATOM 926  N ND1   . HIS A 1 122 ? 27.511  20.832  -19.697 1.00 30.91 122 A 1 
ATOM 927  C CD2   . HIS A 1 122 ? 26.745  20.647  -17.645 1.00 31.55 122 A 1 
ATOM 928  C CE1   . HIS A 1 122 ? 27.629  19.549  -19.324 1.00 32.48 122 A 1 
ATOM 929  N NE2   . HIS A 1 122 ? 27.176  19.403  -18.088 1.00 32.41 122 A 1 
ATOM 930  N N     . TYR A 1 123 ? 27.363  26.142  -19.218 1.00 35.55 123 A 1 
ATOM 931  C CA    . TYR A 1 123 ? 27.332  27.330  -20.083 1.00 31.40 123 A 1 
ATOM 932  C C     . TYR A 1 123 ? 28.718  27.964  -20.241 1.00 29.24 123 A 1 
ATOM 933  O O     . TYR A 1 123 ? 29.101  28.345  -21.353 1.00 27.32 123 A 1 
ATOM 934  C CB    . TYR A 1 123 ? 26.302  28.337  -19.547 1.00 30.50 123 A 1 
ATOM 935  C CG    . TYR A 1 123 ? 25.404  28.894  -20.625 1.00 30.85 123 A 1 
ATOM 936  C CD1   . TYR A 1 123 ? 25.724  30.088  -21.295 1.00 28.94 123 A 1 
ATOM 937  C CD2   . TYR A 1 123 ? 24.227  28.192  -20.984 1.00 30.34 123 A 1 
ATOM 938  C CE1   . TYR A 1 123 ? 24.889  30.581  -22.304 1.00 24.49 123 A 1 
ATOM 939  C CE2   . TYR A 1 123 ? 23.387  28.675  -21.992 1.00 24.54 123 A 1 
ATOM 940  C CZ    . TYR A 1 123 ? 23.711  29.877  -22.658 1.00 25.99 123 A 1 
ATOM 941  O OH    . TYR A 1 123 ? 22.887  30.366  -23.648 1.00 25.90 123 A 1 
ATOM 942  N N     . ALA A 1 124 ? 29.499  28.036  -19.167 1.00 30.30 124 A 1 
ATOM 943  C CA    . ALA A 1 124 ? 30.833  28.619  -19.198 1.00 27.39 124 A 1 
ATOM 944  C C     . ALA A 1 124 ? 31.802  27.814  -20.084 1.00 26.67 124 A 1 
ATOM 945  O O     . ALA A 1 124 ? 32.540  28.403  -20.873 1.00 25.66 124 A 1 
ATOM 946  C CB    . ALA A 1 124 ? 31.351  28.748  -17.762 1.00 25.90 124 A 1 
ATOM 947  N N     . ASN A 1 125 ? 31.759  26.480  -20.013 1.00 24.85 125 A 1 
ATOM 948  C CA    . ASN A 1 125 ? 32.606  25.644  -20.865 1.00 23.07 125 A 1 
ATOM 949  C C     . ASN A 1 125 ? 32.237  25.744  -22.356 1.00 23.08 125 A 1 
ATOM 950  O O     . ASN A 1 125 ? 33.133  25.793  -23.198 1.00 21.18 125 A 1 
ATOM 951  C CB    . ASN A 1 125 ? 32.573  24.184  -20.370 1.00 22.07 125 A 1 
ATOM 952  C CG    . ASN A 1 125 ? 33.664  23.874  -19.352 1.00 19.96 125 A 1 
ATOM 953  O OD1   . ASN A 1 125 ? 34.635  24.590  -19.183 1.00 20.66 125 A 1 
ATOM 954  N ND2   . ASN A 1 125 ? 33.557  22.759  -18.672 1.00 23.77 125 A 1 
ATOM 955  N N     . LEU A 1 126 ? 30.952  25.833  -22.693 1.00 30.97 126 A 1 
ATOM 956  C CA    . LEU A 1 126 ? 30.541  26.032  -24.098 1.00 30.34 126 A 1 
ATOM 957  C C     . LEU A 1 126 ? 31.020  27.389  -24.647 1.00 29.33 126 A 1 
ATOM 958  O O     . LEU A 1 126 ? 31.452  27.467  -25.802 1.00 26.64 126 A 1 
ATOM 959  C CB    . LEU A 1 126 ? 29.017  25.878  -24.245 1.00 27.58 126 A 1 
ATOM 960  C CG    . LEU A 1 126 ? 28.615  24.580  -24.993 1.00 24.37 126 A 1 
ATOM 961  C CD1   . LEU A 1 126 ? 27.903  23.602  -24.068 1.00 21.96 126 A 1 
ATOM 962  C CD2   . LEU A 1 126 ? 27.713  24.879  -26.181 1.00 25.31 126 A 1 
ATOM 963  N N     . LEU A 1 127 ? 30.959  28.440  -23.835 1.00 26.68 127 A 1 
ATOM 964  C CA    . LEU A 1 127 ? 31.384  29.780  -24.258 1.00 26.13 127 A 1 
ATOM 965  C C     . LEU A 1 127 ? 32.893  29.878  -24.495 1.00 25.64 127 A 1 
ATOM 966  O O     . LEU A 1 127 ? 33.313  30.594  -25.409 1.00 23.72 127 A 1 
ATOM 967  C CB    . LEU A 1 127 ? 30.919  30.816  -23.221 1.00 24.36 127 A 1 
ATOM 968  C CG    . LEU A 1 127 ? 29.467  31.270  -23.423 1.00 21.89 127 A 1 
ATOM 969  C CD1   . LEU A 1 127 ? 28.951  31.986  -22.181 1.00 21.39 127 A 1 
ATOM 970  C CD2   . LEU A 1 127 ? 29.338  32.232  -24.615 1.00 26.46 127 A 1 
ATOM 971  N N     . THR A 1 128 ? 33.725  29.158  -23.725 1.00 39.59 128 A 1 
ATOM 972  C CA    . THR A 1 128 ? 35.182  29.224  -23.923 1.00 35.36 128 A 1 
ATOM 973  C C     . THR A 1 128 ? 35.642  28.607  -25.238 1.00 33.71 128 A 1 
ATOM 974  O O     . THR A 1 128 ? 36.597  29.111  -25.833 1.00 31.95 128 A 1 
ATOM 975  C CB    . THR A 1 128 ? 35.967  28.588  -22.764 1.00 34.05 128 A 1 
ATOM 976  O OG1   . THR A 1 128 ? 35.460  27.330  -22.407 1.00 34.33 128 A 1 
ATOM 977  C CG2   . THR A 1 128 ? 35.952  29.469  -21.514 1.00 42.71 128 A 1 
ATOM 978  N N     . VAL A 1 129 ? 34.968  27.572  -25.733 1.00 34.82 129 A 1 
ATOM 979  C CA    . VAL A 1 129 ? 35.315  26.940  -27.022 1.00 30.70 129 A 1 
ATOM 980  C C     . VAL A 1 129 ? 34.947  27.840  -28.215 1.00 28.26 129 A 1 
ATOM 981  O O     . VAL A 1 129 ? 35.708  27.934  -29.176 1.00 25.80 129 A 1 
ATOM 982  C CB    . VAL A 1 129 ? 34.656  25.547  -27.158 1.00 29.26 129 A 1 
ATOM 983  C CG1   . VAL A 1 129 ? 35.029  24.858  -28.477 1.00 26.23 129 A 1 
ATOM 984  C CG2   . VAL A 1 129 ? 35.097  24.611  -26.023 1.00 34.72 129 A 1 
ATOM 985  N N     . MET A 1 130 ? 33.805  28.528  -28.155 1.00 35.70 130 A 1 
ATOM 986  C CA    . MET A 1 130 ? 33.319  29.375  -29.251 1.00 32.48 130 A 1 
ATOM 987  C C     . MET A 1 130 ? 34.152  30.647  -29.466 1.00 30.90 130 A 1 
ATOM 988  O O     . MET A 1 130 ? 34.192  31.173  -30.578 1.00 30.57 130 A 1 
ATOM 989  C CB    . MET A 1 130 ? 31.840  29.737  -29.006 1.00 31.37 130 A 1 
ATOM 990  C CG    . MET A 1 130 ? 30.870  28.605  -29.398 1.00 29.97 130 A 1 
ATOM 991  S SD    . MET A 1 130 ? 30.343  28.679  -31.137 1.00 28.88 130 A 1 
ATOM 992  C CE    . MET A 1 130 ? 29.014  27.445  -31.105 1.00 26.78 130 A 1 
ATOM 993  N N     . HIS A 1 131 ? 34.826  31.151  -28.431 1.00 31.35 131 A 1 
ATOM 994  C CA    . HIS A 1 131 ? 35.655  32.362  -28.554 1.00 31.37 131 A 1 
ATOM 995  C C     . HIS A 1 131 ? 37.043  32.095  -29.158 1.00 28.61 131 A 1 
ATOM 996  O O     . HIS A 1 131 ? 38.062  32.552  -28.641 1.00 26.49 131 A 1 
ATOM 997  C CB    . HIS A 1 131 ? 35.686  33.139  -27.224 1.00 30.47 131 A 1 
ATOM 998  C CG    . HIS A 1 131 ? 34.482  34.027  -27.025 1.00 27.33 131 A 1 
ATOM 999  N ND1   . HIS A 1 131 ? 34.174  35.142  -27.771 1.00 26.60 131 A 1 
ATOM 1000 C CD2   . HIS A 1 131 ? 33.516  33.923  -26.070 1.00 26.52 131 A 1 
ATOM 1001 C CE1   . HIS A 1 131 ? 33.046  35.684  -27.280 1.00 27.56 131 A 1 
ATOM 1002 N NE2   . HIS A 1 131 ? 32.617  34.979  -26.238 1.00 26.51 131 A 1 
ATOM 1003 N N     . GLN A 1 132 ? 37.119  31.413  -30.322 1.00 25.66 132 A 1 
ATOM 1004 C CA    . GLN A 1 132 ? 38.275  31.569  -31.207 1.00 23.65 132 A 1 
ATOM 1005 C C     . GLN A 1 132 ? 38.322  33.031  -31.653 1.00 22.00 132 A 1 
ATOM 1006 O O     . GLN A 1 132 ? 37.520  33.484  -32.470 1.00 21.06 132 A 1 
ATOM 1007 C CB    . GLN A 1 132 ? 38.237  30.602  -32.397 1.00 25.48 132 A 1 
ATOM 1008 C CG    . GLN A 1 132 ? 38.784  29.212  -32.025 1.00 23.84 132 A 1 
ATOM 1009 C CD    . GLN A 1 132 ? 38.960  28.294  -33.239 1.00 21.27 132 A 1 
ATOM 1010 O OE1   . GLN A 1 132 ? 38.552  28.578  -34.344 1.00 20.81 132 A 1 
ATOM 1011 N NE2   . GLN A 1 132 ? 39.594  27.157  -33.064 1.00 18.44 132 A 1 
ATOM 1012 N N     . ARG A 1 133 ? 39.264  33.808  -31.085 1.00 35.80 133 A 1 
ATOM 1013 C CA    . ARG A 1 133 ? 39.550  35.194  -31.478 1.00 33.22 133 A 1 
ATOM 1014 C C     . ARG A 1 133 ? 40.072  35.176  -32.913 1.00 29.12 133 A 1 
ATOM 1015 O O     . ARG A 1 133 ? 41.262  34.981  -33.130 1.00 28.95 133 A 1 
ATOM 1016 C CB    . ARG A 1 133 ? 40.594  35.829  -30.540 1.00 35.42 133 A 1 
ATOM 1017 C CG    . ARG A 1 133 ? 40.061  36.133  -29.133 1.00 36.77 133 A 1 
ATOM 1018 C CD    . ARG A 1 133 ? 41.168  36.796  -28.297 1.00 40.80 133 A 1 
ATOM 1019 N NE    . ARG A 1 133 ? 40.706  37.143  -26.949 1.00 35.27 133 A 1 
ATOM 1020 C CZ    . ARG A 1 133 ? 41.425  37.710  -25.991 1.00 32.08 133 A 1 
ATOM 1021 N NH1   . ARG A 1 133 ? 42.687  38.031  -26.188 1.00 28.38 133 A 1 
ATOM 1022 N NH2   . ARG A 1 133 ? 40.911  37.972  -24.830 1.00 32.19 133 A 1 
ATOM 1023 N N     . MET A 1 134 ? 39.219  35.405  -33.903 1.00 25.95 134 A 1 
ATOM 1024 C CA    . MET A 1 134 ? 39.696  35.764  -35.235 1.00 24.53 134 A 1 
ATOM 1025 C C     . MET A 1 134 ? 40.532  37.039  -35.097 1.00 23.06 134 A 1 
ATOM 1026 O O     . MET A 1 134 ? 40.082  37.990  -34.447 1.00 22.40 134 A 1 
ATOM 1027 C CB    . MET A 1 134 ? 38.551  35.967  -36.235 1.00 25.27 134 A 1 
ATOM 1028 C CG    . MET A 1 134 ? 37.999  34.636  -36.771 1.00 25.08 134 A 1 
ATOM 1029 S SD    . MET A 1 134 ? 37.348  34.779  -38.457 1.00 24.30 134 A 1 
ATOM 1030 C CE    . MET A 1 134 ? 36.592  33.160  -38.658 1.00 23.18 134 A 1 
ATOM 1031 N N     . PRO A 1 135 ? 41.749  37.094  -35.675 1.00 30.14 135 A 1 
ATOM 1032 C CA    . PRO A 1 135 ? 42.568  38.285  -35.652 1.00 28.59 135 A 1 
ATOM 1033 C C     . PRO A 1 135 ? 41.872  39.358  -36.494 1.00 28.06 135 A 1 
ATOM 1034 O O     . PRO A 1 135 ? 41.776  39.246  -37.711 1.00 27.61 135 A 1 
ATOM 1035 C CB    . PRO A 1 135 ? 43.928  37.853  -36.221 1.00 28.34 135 A 1 
ATOM 1036 C CG    . PRO A 1 135 ? 43.581  36.668  -37.121 1.00 30.61 135 A 1 
ATOM 1037 C CD    . PRO A 1 135 ? 42.378  36.019  -36.422 1.00 42.58 135 A 1 
ATOM 1038 N N     . VAL A 1 136 ? 41.340  40.384  -35.838 1.00 24.58 136 A 1 
ATOM 1039 C CA    . VAL A 1 136 ? 40.723  41.527  -36.524 1.00 25.28 136 A 1 
ATOM 1040 C C     . VAL A 1 136 ? 41.825  42.268  -37.264 1.00 24.79 136 A 1 
ATOM 1041 O O     . VAL A 1 136 ? 42.654  42.940  -36.655 1.00 23.51 136 A 1 
ATOM 1042 C CB    . VAL A 1 136 ? 39.956  42.442  -35.547 1.00 23.85 136 A 1 
ATOM 1043 C CG1   . VAL A 1 136 ? 39.319  43.620  -36.285 1.00 22.34 136 A 1 
ATOM 1044 C CG2   . VAL A 1 136 ? 38.842  41.670  -34.836 1.00 30.04 136 A 1 
ATOM 1045 N N     . VAL A 1 137 ? 41.885  42.127  -38.616 1.00 26.84 137 A 1 
ATOM 1046 C CA    . VAL A 1 137 ? 42.820  42.834  -39.491 1.00 28.73 137 A 1 
ATOM 1047 C C     . VAL A 1 137 ? 42.531  44.337  -39.402 1.00 27.15 137 A 1 
ATOM 1048 O O     . VAL A 1 137 ? 41.375  44.757  -39.386 1.00 26.50 137 A 1 
ATOM 1049 C CB    . VAL A 1 137 ? 42.763  42.320  -40.934 1.00 27.45 137 A 1 
ATOM 1050 C CG1   . VAL A 1 137 ? 43.837  42.974  -41.810 1.00 25.42 137 A 1 
ATOM 1051 C CG2   . VAL A 1 137 ? 42.982  40.800  -41.000 1.00 30.58 137 A 1 
ATOM 1052 N N     . SER A 1 138 ? 43.599  45.167  -39.368 1.00 29.18 138 A 1 
ATOM 1053 C CA    . SER A 1 138 ? 43.627  46.598  -39.023 1.00 30.25 138 A 1 
ATOM 1054 C C     . SER A 1 138 ? 43.116  47.561  -40.102 1.00 29.18 138 A 1 
ATOM 1055 O O     . SER A 1 138 ? 43.743  48.594  -40.320 1.00 28.76 138 A 1 
ATOM 1056 C CB    . SER A 1 138 ? 45.062  46.951  -38.652 1.00 29.27 138 A 1 
ATOM 1057 O OG    . SER A 1 138 ? 45.912  46.788  -39.778 1.00 28.89 138 A 1 
ATOM 1058 N N     . HIS A 1 139 ? 42.054  47.240  -40.850 1.00 25.58 139 A 1 
ATOM 1059 C CA    . HIS A 1 139 ? 41.668  48.072  -41.997 1.00 29.98 139 A 1 
ATOM 1060 C C     . HIS A 1 139 ? 41.479  49.560  -41.622 1.00 27.93 139 A 1 
ATOM 1061 O O     . HIS A 1 139 ? 40.991  49.863  -40.536 1.00 27.07 139 A 1 
ATOM 1062 C CB    . HIS A 1 139 ? 40.460  47.488  -42.737 1.00 28.14 139 A 1 
ATOM 1063 C CG    . HIS A 1 139 ? 40.902  46.559  -43.844 1.00 26.42 139 A 1 
ATOM 1064 N ND1   . HIS A 1 139 ? 41.552  46.921  -45.007 1.00 26.22 139 A 1 
ATOM 1065 C CD2   . HIS A 1 139 ? 40.771  45.200  -43.891 1.00 27.09 139 A 1 
ATOM 1066 C CE1   . HIS A 1 139 ? 41.797  45.811  -45.710 1.00 25.70 139 A 1 
ATOM 1067 N NE2   . HIS A 1 139 ? 41.350  44.739  -45.072 1.00 26.98 139 A 1 
ATOM 1068 N N     . PRO A 1 140 ? 41.934  50.502  -42.519 1.00 26.86 140 A 1 
ATOM 1069 C CA    . PRO A 1 140 ? 42.213  51.883  -42.177 1.00 29.54 140 A 1 
ATOM 1070 C C     . PRO A 1 140 ? 40.948  52.727  -41.954 1.00 28.89 140 A 1 
ATOM 1071 O O     . PRO A 1 140 ? 39.866  52.437  -42.463 1.00 27.94 140 A 1 
ATOM 1072 C CB    . PRO A 1 140 ? 43.079  52.424  -43.325 1.00 27.54 140 A 1 
ATOM 1073 C CG    . PRO A 1 140 ? 42.638  51.592  -44.519 1.00 27.95 140 A 1 
ATOM 1074 C CD    . PRO A 1 140 ? 42.371  50.224  -43.883 1.00 35.09 140 A 1 
ATOM 1075 N N     . ALA A 1 141 ? 41.134  53.817  -41.219 1.00 29.44 141 A 1 
ATOM 1076 C CA    . ALA A 1 141 ? 40.116  54.759  -40.760 1.00 30.39 141 A 1 
ATOM 1077 C C     . ALA A 1 141 ? 39.576  55.673  -41.882 1.00 28.61 141 A 1 
ATOM 1078 O O     . ALA A 1 141 ? 39.922  56.844  -41.948 1.00 28.20 141 A 1 
ATOM 1079 C CB    . ALA A 1 141 ? 40.728  55.567  -39.607 1.00 28.81 141 A 1 
ATOM 1080 N N     . VAL A 1 142 ? 38.742  55.181  -42.800 1.00 27.24 142 A 1 
ATOM 1081 C CA    . VAL A 1 142 ? 38.128  56.039  -43.836 1.00 31.84 142 A 1 
ATOM 1082 C C     . VAL A 1 142 ? 37.159  57.039  -43.189 1.00 29.77 142 A 1 
ATOM 1083 O O     . VAL A 1 142 ? 36.354  56.689  -42.339 1.00 29.95 142 A 1 
ATOM 1084 C CB    . VAL A 1 142 ? 37.471  55.218  -44.965 1.00 30.20 142 A 1 
ATOM 1085 C CG1   . VAL A 1 142 ? 36.965  56.134  -46.091 1.00 28.24 142 A 1 
ATOM 1086 C CG2   . VAL A 1 142 ? 38.468  54.247  -45.593 1.00 35.58 142 A 1 
ATOM 1087 N N     . ALA A 1 143 ? 37.262  58.326  -43.655 1.00 30.39 143 A 1 
ATOM 1088 C CA    . ALA A 1 143 ? 36.835  59.545  -42.952 1.00 34.40 143 A 1 
ATOM 1089 C C     . ALA A 1 143 ? 35.394  60.021  -43.229 1.00 32.50 143 A 1 
ATOM 1090 O O     . ALA A 1 143 ? 35.179  61.228  -43.283 1.00 32.48 143 A 1 
ATOM 1091 C CB    . ALA A 1 143 ? 37.859  60.628  -43.314 1.00 32.40 143 A 1 
ATOM 1092 N N     . ILE A 1 144 ? 34.433  59.150  -43.494 1.00 32.60 144 A 1 
ATOM 1093 C CA    . ILE A 1 144 ? 33.143  59.524  -44.123 1.00 35.25 144 A 1 
ATOM 1094 C C     . ILE A 1 144 ? 32.435  60.684  -43.378 1.00 33.86 144 A 1 
ATOM 1095 O O     . ILE A 1 144 ? 32.433  60.721  -42.146 1.00 32.35 144 A 1 
ATOM 1096 C CB    . ILE A 1 144 ? 32.247  58.280  -44.345 1.00 32.70 144 A 1 
ATOM 1097 C CG1   . ILE A 1 144 ? 32.977  57.255  -45.250 1.00 32.01 144 A 1 
ATOM 1098 C CG2   . ILE A 1 144 ? 30.904  58.653  -44.998 1.00 36.53 144 A 1 
ATOM 1099 C CD1   . ILE A 1 144 ? 32.200  55.973  -45.549 1.00 35.29 144 A 1 
ATOM 1100 N N     . PRO A 1 145 ? 31.877  61.664  -44.134 1.00 30.27 145 A 1 
ATOM 1101 C CA    . PRO A 1 145 ? 31.614  63.045  -43.709 1.00 33.86 145 A 1 
ATOM 1102 C C     . PRO A 1 145 ? 30.305  63.246  -42.908 1.00 33.12 145 A 1 
ATOM 1103 O O     . PRO A 1 145 ? 29.537  62.311  -42.691 1.00 32.99 145 A 1 
ATOM 1104 C CB    . PRO A 1 145 ? 31.641  63.836  -45.027 1.00 32.07 145 A 1 
ATOM 1105 C CG    . PRO A 1 145 ? 31.072  62.841  -46.046 1.00 33.17 145 A 1 
ATOM 1106 C CD    . PRO A 1 145 ? 31.705  61.548  -45.571 1.00 40.93 145 A 1 
ATOM 1107 N N     . PRO A 1 146 ? 30.031  64.504  -42.490 1.00 30.85 146 A 1 
ATOM 1108 C CA    . PRO A 1 146 ? 29.236  64.836  -41.303 1.00 33.91 146 A 1 
ATOM 1109 C C     . PRO A 1 146 ? 27.724  65.081  -41.534 1.00 33.13 146 A 1 
ATOM 1110 O O     . PRO A 1 146 ? 27.195  66.054  -41.000 1.00 32.48 146 A 1 
ATOM 1111 C CB    . PRO A 1 146 ? 29.935  66.099  -40.775 1.00 32.16 146 A 1 
ATOM 1112 C CG    . PRO A 1 146 ? 30.278  66.840  -42.059 1.00 33.59 146 A 1 
ATOM 1113 C CD    . PRO A 1 146 ? 30.717  65.679  -42.963 1.00 42.07 146 A 1 
ATOM 1114 N N     . VAL A 1 147 ? 27.039  64.330  -42.376 1.00 31.29 147 A 1 
ATOM 1115 C CA    . VAL A 1 147 ? 25.753  64.759  -42.987 1.00 35.54 147 A 1 
ATOM 1116 C C     . VAL A 1 147 ? 24.668  65.175  -41.961 1.00 34.19 147 A 1 
ATOM 1117 O O     . VAL A 1 147 ? 24.589  64.660  -40.856 1.00 33.65 147 A 1 
ATOM 1118 C CB    . VAL A 1 147 ? 25.207  63.733  -44.000 1.00 32.55 147 A 1 
ATOM 1119 C CG1   . VAL A 1 147 ? 24.119  64.353  -44.878 1.00 31.32 147 A 1 
ATOM 1120 C CG2   . VAL A 1 147 ? 26.287  63.213  -44.956 1.00 37.59 147 A 1 
ATOM 1121 N N     . SER A 1 148 ? 23.806  66.098  -42.408 1.00 33.73 148 A 1 
ATOM 1122 C CA    . SER A 1 148 ? 23.260  67.249  -41.676 1.00 36.22 148 A 1 
ATOM 1123 C C     . SER A 1 148 ? 21.823  67.175  -41.139 1.00 34.18 148 A 1 
ATOM 1124 O O     . SER A 1 148 ? 21.291  68.232  -40.790 1.00 33.85 148 A 1 
ATOM 1125 C CB    . SER A 1 148 ? 23.278  68.411  -42.678 1.00 34.18 148 A 1 
ATOM 1126 O OG    . SER A 1 148 ? 22.517  68.089  -43.827 1.00 31.35 148 A 1 
ATOM 1127 N N     . LEU A 1 149 ? 21.129  66.069  -41.204 1.00 28.00 149 A 1 
ATOM 1128 C CA    . LEU A 1 149 ? 19.656  66.070  -41.375 1.00 33.27 149 A 1 
ATOM 1129 C C     . LEU A 1 149 ? 18.830  66.820  -40.306 1.00 31.66 149 A 1 
ATOM 1130 O O     . LEU A 1 149 ? 19.225  66.967  -39.158 1.00 30.16 149 A 1 
ATOM 1131 C CB    . LEU A 1 149 ? 19.144  64.627  -41.592 1.00 29.81 149 A 1 
ATOM 1132 C CG    . LEU A 1 149 ? 19.121  64.227  -43.083 1.00 28.44 149 A 1 
ATOM 1133 C CD1   . LEU A 1 149 ? 18.944  62.716  -43.211 1.00 30.09 149 A 1 
ATOM 1134 C CD2   . LEU A 1 149 ? 17.994  64.912  -43.861 1.00 34.53 149 A 1 
ATOM 1135 N N     . PHE A 1 150 ? 17.671  67.283  -40.810 1.00 28.67 150 A 1 
ATOM 1136 C CA    . PHE A 1 150 ? 16.934  68.494  -40.408 1.00 31.66 150 A 1 
ATOM 1137 C C     . PHE A 1 150 ? 16.116  68.493  -39.088 1.00 29.75 150 A 1 
ATOM 1138 O O     . PHE A 1 150 ? 16.532  69.132  -38.134 1.00 29.11 150 A 1 
ATOM 1139 C CB    . PHE A 1 150 ? 15.990  68.847  -41.588 1.00 29.11 150 A 1 
ATOM 1140 C CG    . PHE A 1 150 ? 16.510  69.804  -42.643 1.00 30.88 150 A 1 
ATOM 1141 C CD1   . PHE A 1 150 ? 16.095  71.156  -42.611 1.00 33.48 150 A 1 
ATOM 1142 C CD2   . PHE A 1 150 ? 17.337  69.349  -43.677 1.00 35.72 150 A 1 
ATOM 1143 C CE1   . PHE A 1 150 ? 16.505  72.044  -43.623 1.00 32.00 150 A 1 
ATOM 1144 C CE2   . PHE A 1 150 ? 17.755  70.237  -44.687 1.00 30.70 150 A 1 
ATOM 1145 C CZ    . PHE A 1 150 ? 17.338  71.589  -44.664 1.00 30.25 150 A 1 
ATOM 1146 N N     . ALA A 1 151 ? 14.889  67.942  -39.109 1.00 28.62 151 A 1 
ATOM 1147 C CA    . ALA A 1 151 ? 13.681  68.789  -39.112 1.00 32.46 151 A 1 
ATOM 1148 C C     . ALA A 1 151 ? 12.976  69.048  -37.749 1.00 30.37 151 A 1 
ATOM 1149 O O     . ALA A 1 151 ? 13.380  68.551  -36.717 1.00 29.23 151 A 1 
ATOM 1150 C CB    . ALA A 1 151 ? 12.707  68.236  -40.158 1.00 30.17 151 A 1 
ATOM 1151 N N     . GLU A 1 152 ? 11.909  69.859  -37.848 1.00 28.90 152 A 1 
ATOM 1152 C CA    . GLU A 1 152 ? 11.463  70.896  -36.891 1.00 32.40 152 A 1 
ATOM 1153 C C     . GLU A 1 152 ? 10.554  70.528  -35.692 1.00 30.78 152 A 1 
ATOM 1154 O O     . GLU A 1 152 ? 10.513  71.306  -34.740 1.00 30.13 152 A 1 
ATOM 1155 C CB    . GLU A 1 152 ? 10.614  71.906  -37.699 1.00 30.05 152 A 1 
ATOM 1156 C CG    . GLU A 1 152 ? 11.370  72.737  -38.742 1.00 28.58 152 A 1 
ATOM 1157 C CD    . GLU A 1 152 ? 10.419  73.629  -39.555 1.00 28.95 152 A 1 
ATOM 1158 O OE1   . GLU A 1 152 ? 10.725  74.841  -39.698 1.00 28.53 152 A 1 
ATOM 1159 O OE2   . GLU A 1 152 ? 9.426   73.079  -40.066 1.00 29.66 152 A 1 
ATOM 1160 N N     . ALA A 1 153 ? 9.675   69.555  -35.777 1.00 28.03 153 A 1 
ATOM 1161 C CA    . ALA A 1 153 ? 8.249   69.765  -35.466 1.00 31.70 153 A 1 
ATOM 1162 C C     . ALA A 1 153 ? 7.852   70.196  -34.020 1.00 29.47 153 A 1 
ATOM 1163 O O     . ALA A 1 153 ? 8.558   69.985  -33.045 1.00 29.06 153 A 1 
ATOM 1164 C CB    . ALA A 1 153 ? 7.459   68.542  -35.926 1.00 29.84 153 A 1 
ATOM 1165 N N     . GLU A 1 154 ? 6.682   70.813  -33.983 1.00 30.62 154 A 1 
ATOM 1166 C CA    . GLU A 1 154 ? 6.064   71.699  -32.975 1.00 34.84 154 A 1 
ATOM 1167 C C     . GLU A 1 154 ? 5.704   71.044  -31.594 1.00 32.99 154 A 1 
ATOM 1168 O O     . GLU A 1 154 ? 6.462   70.201  -31.128 1.00 32.15 154 A 1 
ATOM 1169 C CB    . GLU A 1 154 ? 4.817   72.311  -33.653 1.00 32.55 154 A 1 
ATOM 1170 C CG    . GLU A 1 154 ? 4.955   73.008  -35.009 1.00 30.62 154 A 1 
ATOM 1171 C CD    . GLU A 1 154 ? 3.576   73.548  -35.457 1.00 29.91 154 A 1 
ATOM 1172 O OE1   . GLU A 1 154 ? 3.501   74.715  -35.893 1.00 29.05 154 A 1 
ATOM 1173 O OE2   . GLU A 1 154 ? 2.584   72.785  -35.323 1.00 30.41 154 A 1 
ATOM 1174 N N     . ALA A 1 155 ? 4.621   71.268  -30.812 1.00 29.13 155 A 1 
ATOM 1175 C CA    . ALA A 1 155 ? 3.790   72.449  -30.618 1.00 31.47 155 A 1 
ATOM 1176 C C     . ALA A 1 155 ? 3.400   72.677  -29.127 1.00 29.27 155 A 1 
ATOM 1177 O O     . ALA A 1 155 ? 3.998   73.508  -28.455 1.00 28.62 155 A 1 
ATOM 1178 C CB    . ALA A 1 155 ? 2.510   72.348  -31.482 1.00 29.90 155 A 1 
ATOM 1179 N N     . THR A 1 156 ? 2.318   72.055  -28.679 1.00 31.42 156 A 1 
ATOM 1180 C CA    . THR A 1 156 ? 1.420   72.622  -27.639 1.00 34.56 156 A 1 
ATOM 1181 C C     . THR A 1 156 ? 1.457   71.880  -26.275 1.00 32.04 156 A 1 
ATOM 1182 O O     . THR A 1 156 ? 2.088   70.854  -26.170 1.00 31.17 156 A 1 
ATOM 1183 C CB    . THR A 1 156 ? -0.019  72.616  -28.193 1.00 30.88 156 A 1 
ATOM 1184 O OG1   . THR A 1 156 ? -0.358  71.339  -28.715 1.00 29.72 156 A 1 
ATOM 1185 C CG2   . THR A 1 156 ? -0.247  73.621  -29.311 1.00 34.25 156 A 1 
ATOM 1186 N N     . ALA A 1 157 ? 0.731   72.214  -25.222 1.00 29.96 157 A 1 
ATOM 1187 C CA    . ALA A 1 157 ? 0.573   73.441  -24.447 1.00 31.17 157 A 1 
ATOM 1188 C C     . ALA A 1 157 ? 0.284   73.176  -22.939 1.00 28.55 157 A 1 
ATOM 1189 O O     . ALA A 1 157 ? 0.905   73.830  -22.122 1.00 28.25 157 A 1 
ATOM 1190 C CB    . ALA A 1 157 ? -0.555  74.313  -25.027 1.00 30.08 157 A 1 
ATOM 1191 N N     . PRO A 1 158 ? -0.713  72.373  -22.523 1.00 26.82 158 A 1 
ATOM 1192 C CA    . PRO A 1 158 ? -1.587  72.848  -21.437 1.00 29.49 158 A 1 
ATOM 1193 C C     . PRO A 1 158 ? -1.173  72.550  -19.970 1.00 28.45 158 A 1 
ATOM 1194 O O     . PRO A 1 158 ? -0.166  71.932  -19.684 1.00 27.75 158 A 1 
ATOM 1195 C CB    . PRO A 1 158 ? -2.979  72.289  -21.792 1.00 27.12 158 A 1 
ATOM 1196 C CG    . PRO A 1 158 ? -2.654  70.924  -22.387 1.00 28.96 158 A 1 
ATOM 1197 C CD    . PRO A 1 158 ? -1.373  71.229  -23.174 1.00 37.85 158 A 1 
ATOM 1198 N N     . VAL A 1 159 ? -2.044  73.011  -19.064 1.00 26.99 159 A 1 
ATOM 1199 C CA    . VAL A 1 159 ? -1.743  73.911  -17.925 1.00 31.69 159 A 1 
ATOM 1200 C C     . VAL A 1 159 ? -1.756  73.312  -16.500 1.00 30.22 159 A 1 
ATOM 1201 O O     . VAL A 1 159 ? -0.924  73.687  -15.669 1.00 28.99 159 A 1 
ATOM 1202 C CB    . VAL A 1 159 ? -2.806  75.034  -17.939 1.00 28.80 159 A 1 
ATOM 1203 C CG1   . VAL A 1 159 ? -2.683  76.059  -16.803 1.00 27.13 159 A 1 
ATOM 1204 C CG2   . VAL A 1 159 ? -2.795  75.856  -19.241 1.00 32.91 159 A 1 
ATOM 1205 N N     . LEU A 1 160 ? -2.781  72.594  -16.182 1.00 27.64 160 A 1 
ATOM 1206 C CA    . LEU A 1 160 ? -3.356  72.490  -14.817 1.00 32.08 160 A 1 
ATOM 1207 C C     . LEU A 1 160 ? -2.441  71.751  -13.806 1.00 29.82 160 A 1 
ATOM 1208 O O     . LEU A 1 160 ? -1.606  70.958  -14.212 1.00 29.32 160 A 1 
ATOM 1209 C CB    . LEU A 1 160 ? -4.716  71.763  -14.944 1.00 30.42 160 A 1 
ATOM 1210 C CG    . LEU A 1 160 ? -5.807  72.559  -15.671 1.00 29.73 160 A 1 
ATOM 1211 C CD1   . LEU A 1 160 ? -6.923  71.623  -16.148 1.00 31.57 160 A 1 
ATOM 1212 C CD2   . LEU A 1 160 ? -6.440  73.617  -14.771 1.00 36.89 160 A 1 
ATOM 1213 N N     . GLY A 1 161 ? -2.556  71.832  -12.522 1.00 30.40 161 A 1 
ATOM 1214 C CA    . GLY A 1 161 ? -3.224  72.567  -11.439 1.00 33.35 161 A 1 
ATOM 1215 C C     . GLY A 1 161 ? -2.872  71.828  -10.118 1.00 31.80 161 A 1 
ATOM 1216 O O     . GLY A 1 161 ? -2.217  70.802  -10.169 1.00 30.49 161 A 1 
ATOM 1217 N N     . ARG A 1 162 ? -3.275  72.163  -8.904  1.00 26.06 162 A 1 
ATOM 1218 C CA    . ARG A 1 162 ? -2.955  73.332  -8.071  1.00 31.04 162 A 1 
ATOM 1219 C C     . ARG A 1 162 ? -2.686  72.972  -6.584  1.00 28.89 162 A 1 
ATOM 1220 O O     . ARG A 1 162 ? -1.766  73.531  -6.013  1.00 27.36 162 A 1 
ATOM 1221 C CB    . ARG A 1 162 ? -4.155  74.295  -8.123  1.00 29.34 162 A 1 
ATOM 1222 C CG    . ARG A 1 162 ? -3.905  75.661  -7.459  1.00 29.33 162 A 1 
ATOM 1223 C CD    . ARG A 1 162 ? -5.203  76.482  -7.394  1.00 29.91 162 A 1 
ATOM 1224 N NE    . ARG A 1 162 ? -4.969  77.830  -6.868  1.00 29.83 162 A 1 
ATOM 1225 C CZ    . ARG A 1 162 ? -5.896  78.719  -6.542  1.00 27.86 162 A 1 
ATOM 1226 N NH1   . ARG A 1 162 ? -7.167  78.457  -6.640  1.00 26.46 162 A 1 
ATOM 1227 N NH2   . ARG A 1 162 ? -5.566  79.884  -6.106  1.00 25.37 162 A 1 
ATOM 1228 N N     . LYS A 1 163 ? -3.544  72.163  -5.945  1.00 23.04 163 A 1 
ATOM 1229 C CA    . LYS A 1 163 ? -3.864  72.182  -4.486  1.00 30.02 163 A 1 
ATOM 1230 C C     . LYS A 1 163 ? -2.866  71.423  -3.568  1.00 28.19 163 A 1 
ATOM 1231 O O     . LYS A 1 163 ? -2.136  70.591  -4.087  1.00 27.00 163 A 1 
ATOM 1232 C CB    . LYS A 1 163 ? -5.258  71.573  -4.310  1.00 28.06 163 A 1 
ATOM 1233 C CG    . LYS A 1 163 ? -6.406  72.489  -4.723  1.00 26.63 163 A 1 
ATOM 1234 C CD    . LYS A 1 163 ? -7.735  71.881  -4.245  1.00 25.69 163 A 1 
ATOM 1235 C CE    . LYS A 1 163 ? -8.894  72.867  -4.401  1.00 23.82 163 A 1 
ATOM 1236 N NZ    . LYS A 1 163 ? -10.070 72.418  -3.620  1.00 23.08 163 A 1 
ATOM 1237 N N     . GLU A 1 164 ? -2.850  71.528  -2.238  1.00 26.41 164 A 1 
ATOM 1238 C CA    . GLU A 1 164 ? -2.948  72.653  -1.271  1.00 29.06 164 A 1 
ATOM 1239 C C     . GLU A 1 164 ? -2.294  72.264  0.092   1.00 27.61 164 A 1 
ATOM 1240 O O     . GLU A 1 164 ? -1.112  72.536  0.293   1.00 27.31 164 A 1 
ATOM 1241 C CB    . GLU A 1 164 ? -4.410  73.117  -1.029  1.00 28.14 164 A 1 
ATOM 1242 C CG    . GLU A 1 164 ? -4.577  74.653  -1.065  1.00 27.56 164 A 1 
ATOM 1243 C CD    . GLU A 1 164 ? -6.049  75.117  -1.071  1.00 28.44 164 A 1 
ATOM 1244 O OE1   . GLU A 1 164 ? -6.264  76.333  -1.282  1.00 28.49 164 A 1 
ATOM 1245 O OE2   . GLU A 1 164 ? -6.957  74.249  -1.003  1.00 29.82 164 A 1 
ATOM 1246 N N     . GLU A 1 165 ? -3.048  71.710  1.008   1.00 28.92 165 A 1 
ATOM 1247 C CA    . GLU A 1 165 ? -3.009  71.851  2.491   1.00 31.06 165 A 1 
ATOM 1248 C C     . GLU A 1 165 ? -2.136  70.810  3.256   1.00 29.11 165 A 1 
ATOM 1249 O O     . GLU A 1 165 ? -1.582  69.917  2.638   1.00 28.36 165 A 1 
ATOM 1250 C CB    . GLU A 1 165 ? -4.486  71.737  2.941   1.00 30.27 165 A 1 
ATOM 1251 C CG    . GLU A 1 165 ? -5.362  72.957  2.630   1.00 30.05 165 A 1 
ATOM 1252 C CD    . GLU A 1 165 ? -6.854  72.741  2.965   1.00 31.73 165 A 1 
ATOM 1253 O OE1   . GLU A 1 165 ? -7.630  73.702  2.774   1.00 31.44 165 A 1 
ATOM 1254 O OE2   . GLU A 1 165 ? -7.230  71.619  3.357   1.00 33.47 165 A 1 
ATOM 1255 N N     . ASP A 1 166 ? -1.996  70.744  4.586   1.00 28.03 166 A 1 
ATOM 1256 C CA    . ASP A 1 166 ? -1.962  71.708  5.701   1.00 30.08 166 A 1 
ATOM 1257 C C     . ASP A 1 166 ? -1.162  71.120  6.926   1.00 27.75 166 A 1 
ATOM 1258 O O     . ASP A 1 166 ? -0.451  70.139  6.802   1.00 26.86 166 A 1 
ATOM 1259 C CB    . ASP A 1 166 ? -3.393  72.137  6.106   1.00 28.74 166 A 1 
ATOM 1260 C CG    . ASP A 1 166 ? -3.452  73.511  6.787   1.00 26.73 166 A 1 
ATOM 1261 O OD1   . ASP A 1 166 ? -2.445  74.248  6.742   1.00 28.92 166 A 1 
ATOM 1262 O OD2   . ASP A 1 166 ? -4.489  73.804  7.405   1.00 30.49 166 A 1 
ATOM 1263 N N     . THR A 1 167 ? -1.269  71.671  8.078   1.00 28.14 167 A 1 
ATOM 1264 C CA    . THR A 1 167 ? -0.268  72.056  9.105   1.00 29.05 167 A 1 
ATOM 1265 C C     . THR A 1 167 ? 0.133   71.123  10.261  1.00 26.95 167 A 1 
ATOM 1266 O O     . THR A 1 167 ? 1.303   71.153  10.661  1.00 25.54 167 A 1 
ATOM 1267 C CB    . THR A 1 167 ? -0.774  73.332  9.783   1.00 26.87 167 A 1 
ATOM 1268 O OG1   . THR A 1 167 ? -2.148  73.242  10.064  1.00 26.75 167 A 1 
ATOM 1269 C CG2   . THR A 1 167 ? -0.567  74.583  8.928   1.00 31.14 167 A 1 
ATOM 1270 N N     . SER A 1 168 ? -0.774  70.500  10.992  1.00 30.58 168 A 1 
ATOM 1271 C CA    . SER A 1 168 ? -0.754  70.603  12.466  1.00 30.43 168 A 1 
ATOM 1272 C C     . SER A 1 168 ? 0.287   69.753  13.239  1.00 28.33 168 A 1 
ATOM 1273 O O     . SER A 1 168 ? 0.308   68.533  13.159  1.00 27.99 168 A 1 
ATOM 1274 C CB    . SER A 1 168 ? -2.151  70.359  13.009  1.00 29.55 168 A 1 
ATOM 1275 O OG    . SER A 1 168 ? -2.217  70.631  14.394  1.00 29.12 168 A 1 
ATOM 1276 N N     . TRP A 1 169 ? 1.110   70.441  14.077  1.00 33.47 169 A 1 
ATOM 1277 C CA    . TRP A 1 169 ? 2.304   69.963  14.816  1.00 30.73 169 A 1 
ATOM 1278 C C     . TRP A 1 169 ? 2.108   69.566  16.294  1.00 29.18 169 A 1 
ATOM 1279 O O     . TRP A 1 169 ? 3.108   69.380  16.990  1.00 27.00 169 A 1 
ATOM 1280 C CB    . TRP A 1 169 ? 3.360   71.075  14.762  1.00 28.73 169 A 1 
ATOM 1281 C CG    . TRP A 1 169 ? 4.332   71.043  13.631  1.00 26.35 169 A 1 
ATOM 1282 C CD1   . TRP A 1 169 ? 4.084   71.414  12.365  1.00 23.37 169 A 1 
ATOM 1283 C CD2   . TRP A 1 169 ? 5.747   70.657  13.672  1.00 24.66 169 A 1 
ATOM 1284 N NE1   . TRP A 1 169 ? 5.238   71.291  11.595  1.00 21.31 169 A 1 
ATOM 1285 C CE2   . TRP A 1 169 ? 6.276   70.828  12.371  1.00 21.86 169 A 1 
ATOM 1286 C CE3   . TRP A 1 169 ? 6.595   70.186  14.681  1.00 25.58 169 A 1 
ATOM 1287 C CZ2   . TRP A 1 169 ? 7.619   70.534  12.071  1.00 25.22 169 A 1 
ATOM 1288 C CZ3   . TRP A 1 169 ? 7.949   69.886  14.384  1.00 25.68 169 A 1 
ATOM 1289 C CH2   . TRP A 1 169 ? 8.441   70.066  13.092  1.00 26.31 169 A 1 
ATOM 1290 N N     . LEU A 1 170 ? 0.891   69.516  16.854  1.00 27.62 170 A 1 
ATOM 1291 C CA    . LEU A 1 170 ? 0.627   69.829  18.271  1.00 29.13 170 A 1 
ATOM 1292 C C     . LEU A 1 170 ? 1.457   69.040  19.335  1.00 27.86 170 A 1 
ATOM 1293 O O     . LEU A 1 170 ? 1.695   67.845  19.231  1.00 26.38 170 A 1 
ATOM 1294 C CB    . LEU A 1 170 ? -0.883  69.756  18.564  1.00 27.11 170 A 1 
ATOM 1295 C CG    . LEU A 1 170 ? -1.598  71.097  18.345  1.00 26.17 170 A 1 
ATOM 1296 C CD1   . LEU A 1 170 ? -3.112  70.902  18.282  1.00 29.38 170 A 1 
ATOM 1297 C CD2   . LEU A 1 170 ? -1.308  72.108  19.462  1.00 33.00 170 A 1 
ATOM 1298 N N     . LEU A 1 171 ? 1.813   69.774  20.378  1.00 27.09 171 A 1 
ATOM 1299 C CA    . LEU A 1 171 ? 2.982   69.628  21.274  1.00 30.02 171 A 1 
ATOM 1300 C C     . LEU A 1 171 ? 2.778   68.923  22.641  1.00 28.48 171 A 1 
ATOM 1301 O O     . LEU A 1 171 ? 3.760   68.804  23.371  1.00 26.80 171 A 1 
ATOM 1302 C CB    . LEU A 1 171 ? 3.445   71.073  21.561  1.00 28.11 171 A 1 
ATOM 1303 C CG    . LEU A 1 171 ? 4.771   71.510  20.903  1.00 26.97 171 A 1 
ATOM 1304 C CD1   . LEU A 1 171 ? 4.845   73.035  20.856  1.00 28.33 171 A 1 
ATOM 1305 C CD2   . LEU A 1 171 ? 5.975   70.998  21.671  1.00 31.63 171 A 1 
ATOM 1306 N N     . LEU A 1 172 ? 1.585   68.618  23.075  1.00 29.23 172 A 1 
ATOM 1307 C CA    . LEU A 1 172 ? 1.141   68.745  24.474  1.00 32.39 172 A 1 
ATOM 1308 C C     . LEU A 1 172 ? 2.009   68.058  25.578  1.00 30.10 172 A 1 
ATOM 1309 O O     . LEU A 1 172 ? 2.588   67.004  25.383  1.00 28.50 172 A 1 
ATOM 1310 C CB    . LEU A 1 172 ? -0.345  68.338  24.593  1.00 30.10 172 A 1 
ATOM 1311 C CG    . LEU A 1 172 ? -1.314  69.491  24.272  1.00 28.90 172 A 1 
ATOM 1312 C CD1   . LEU A 1 172 ? -2.728  68.947  24.039  1.00 30.50 172 A 1 
ATOM 1313 C CD2   . LEU A 1 172 ? -1.383  70.522  25.408  1.00 32.89 172 A 1 
ATOM 1314 N N     . SER A 1 173 ? 2.022   68.693  26.765  1.00 29.52 173 A 1 
ATOM 1315 C CA    . SER A 1 173 ? 3.189   68.824  27.661  1.00 31.82 173 A 1 
ATOM 1316 C C     . SER A 1 173 ? 3.136   68.211  29.073  1.00 29.20 173 A 1 
ATOM 1317 O O     . SER A 1 173 ? 4.186   68.065  29.688  1.00 28.39 173 A 1 
ATOM 1318 C CB    . SER A 1 173 ? 3.389   70.322  27.861  1.00 30.43 173 A 1 
ATOM 1319 O OG    . SER A 1 173 ? 2.221   70.921  28.405  1.00 30.94 173 A 1 
ATOM 1320 N N     . LYS A 1 174 ? 1.969   68.007  29.643  1.00 28.27 174 A 1 
ATOM 1321 C CA    . LYS A 1 174 ? 1.689   67.979  31.112  1.00 35.86 174 A 1 
ATOM 1322 C C     . LYS A 1 174 ? 2.330   66.807  31.884  1.00 34.02 174 A 1 
ATOM 1323 O O     . LYS A 1 174 ? 2.911   65.932  31.248  1.00 30.92 174 A 1 
ATOM 1324 C CB    . LYS A 1 174 ? 0.166   67.934  31.260  1.00 32.42 174 A 1 
ATOM 1325 C CG    . LYS A 1 174 ? -0.532  69.268  30.989  1.00 31.51 174 A 1 
ATOM 1326 C CD    . LYS A 1 174 ? -1.991  69.125  31.420  1.00 29.73 174 A 1 
ATOM 1327 C CE    . LYS A 1 174 ? -2.670  70.480  31.531  1.00 27.23 174 A 1 
ATOM 1328 N NZ    . LYS A 1 174 ? -3.895  70.349  32.348  1.00 26.11 174 A 1 
ATOM 1329 N N     . ASP A 1 175 ? 2.204   66.613  33.176  1.00 32.73 175 A 1 
ATOM 1330 C CA    . ASP A 1 175 ? 2.094   67.192  34.533  1.00 35.43 175 A 1 
ATOM 1331 C C     . ASP A 1 175 ? 2.681   66.071  35.473  1.00 31.86 175 A 1 
ATOM 1332 O O     . ASP A 1 175 ? 3.175   65.078  34.953  1.00 29.94 175 A 1 
ATOM 1333 C CB    . ASP A 1 175 ? 0.615   67.459  34.898  1.00 31.93 175 A 1 
ATOM 1334 C CG    . ASP A 1 175 ? 0.107   68.884  34.685  1.00 29.91 175 A 1 
ATOM 1335 O OD1   . ASP A 1 175 ? 0.919   69.834  34.688  1.00 31.33 175 A 1 
ATOM 1336 O OD2   . ASP A 1 175 ? -1.127  69.017  34.511  1.00 33.08 175 A 1 
ATOM 1337 N N     . SER A 1 176 ? 2.615   65.972  36.771  1.00 34.84 176 A 1 
ATOM 1338 C CA    . SER A 1 176 ? 3.046   66.784  37.906  1.00 37.92 176 A 1 
ATOM 1339 C C     . SER A 1 176 ? 3.619   65.920  39.064  1.00 36.41 176 A 1 
ATOM 1340 O O     . SER A 1 176 ? 4.823   65.675  39.112  1.00 34.52 176 A 1 
ATOM 1341 C CB    . SER A 1 176 ? 1.873   67.639  38.418  1.00 34.27 176 A 1 
ATOM 1342 O OG    . SER A 1 176 ? 0.746   66.841  38.755  1.00 33.97 176 A 1 
ATOM 1343 N N     . ASP A 1 177 ? 2.788   65.528  40.007  1.00 33.70 177 A 1 
ATOM 1344 C CA    . ASP A 1 177 ? 3.038   65.306  41.463  1.00 36.01 177 A 1 
ATOM 1345 C C     . ASP A 1 177 ? 3.553   63.903  41.916  1.00 32.81 177 A 1 
ATOM 1346 O O     . ASP A 1 177 ? 3.592   62.984  41.128  1.00 31.06 177 A 1 
ATOM 1347 C CB    . ASP A 1 177 ? 1.676   65.600  42.120  1.00 33.11 177 A 1 
ATOM 1348 C CG    . ASP A 1 177 ? 1.322   67.079  42.231  1.00 30.82 177 A 1 
ATOM 1349 O OD1   . ASP A 1 177 ? 2.250   67.911  42.223  1.00 32.35 177 A 1 
ATOM 1350 O OD2   . ASP A 1 177 ? 0.110   67.351  42.361  1.00 34.42 177 A 1 
ATOM 1351 N N     . ASN A 1 178 ? 3.841   63.578  43.189  1.00 31.83 178 A 1 
ATOM 1352 C CA    . ASN A 1 178 ? 4.241   64.343  44.398  1.00 34.39 178 A 1 
ATOM 1353 C C     . ASN A 1 178 ? 4.949   63.455  45.470  1.00 31.18 178 A 1 
ATOM 1354 O O     . ASN A 1 178 ? 6.042   63.764  45.925  1.00 28.41 178 A 1 
ATOM 1355 C CB    . ASN A 1 178 ? 3.005   64.995  45.069  1.00 31.32 178 A 1 
ATOM 1356 C CG    . ASN A 1 178 ? 3.261   66.358  45.698  1.00 28.74 178 A 1 
ATOM 1357 O OD1   . ASN A 1 178 ? 4.354   66.738  46.052  1.00 30.78 178 A 1 
ATOM 1358 N ND2   . ASN A 1 178 ? 2.229   67.160  45.840  1.00 33.35 178 A 1 
ATOM 1359 N N     . HIS A 1 179 ? 4.282   62.453  46.028  1.00 34.31 179 A 1 
ATOM 1360 C CA    . HIS A 1 179 ? 4.408   62.045  47.452  1.00 37.19 179 A 1 
ATOM 1361 C C     . HIS A 1 179 ? 5.504   61.007  47.835  1.00 34.50 179 A 1 
ATOM 1362 O O     . HIS A 1 179 ? 6.114   60.381  47.003  1.00 32.10 179 A 1 
ATOM 1363 C CB    . HIS A 1 179 ? 3.025   61.579  47.947  1.00 34.24 179 A 1 
ATOM 1364 C CG    . HIS A 1 179 ? 2.179   62.676  48.536  1.00 34.42 179 A 1 
ATOM 1365 N ND1   . HIS A 1 179 ? 2.546   63.598  49.504  1.00 35.16 179 A 1 
ATOM 1366 C CD2   . HIS A 1 179 ? 0.843   62.891  48.290  1.00 35.68 179 A 1 
ATOM 1367 C CE1   . HIS A 1 179 ? 1.473   64.354  49.792  1.00 33.88 179 A 1 
ATOM 1368 N NE2   . HIS A 1 179 ? 0.417   63.945  49.082  1.00 34.61 179 A 1 
ATOM 1369 N N     . ASN A 1 180 ? 5.666   60.744  49.138  1.00 32.72 180 A 1 
ATOM 1370 C CA    . ASN A 1 180 ? 6.598   61.223  50.175  1.00 35.55 180 A 1 
ATOM 1371 C C     . ASN A 1 180 ? 7.301   60.115  51.024  1.00 32.39 180 A 1 
ATOM 1372 O O     . ASN A 1 180 ? 8.480   60.223  51.321  1.00 29.82 180 A 1 
ATOM 1373 C CB    . ASN A 1 180 ? 5.784   62.120  51.133  1.00 32.94 180 A 1 
ATOM 1374 C CG    . ASN A 1 180 ? 6.569   63.194  51.865  1.00 30.21 180 A 1 
ATOM 1375 O OD1   . ASN A 1 180 ? 7.740   63.409  51.684  1.00 32.17 180 A 1 
ATOM 1376 N ND2   . ASN A 1 180 ? 5.907   63.944  52.723  1.00 34.02 180 A 1 
ATOM 1377 N N     . ARG A 1 181 ? 6.581   59.161  51.549  1.00 32.59 181 A 1 
ATOM 1378 C CA    . ARG A 1 181 ? 6.833   58.534  52.892  1.00 36.34 181 A 1 
ATOM 1379 C C     . ARG A 1 181 ? 7.887   57.390  52.937  1.00 33.15 181 A 1 
ATOM 1380 O O     . ARG A 1 181 ? 8.244   56.875  51.897  1.00 30.14 181 A 1 
ATOM 1381 C CB    . ARG A 1 181 ? 5.473   58.050  53.424  1.00 32.76 181 A 1 
ATOM 1382 C CG    . ARG A 1 181 ? 5.071   58.721  54.751  1.00 31.59 181 A 1 
ATOM 1383 C CD    . ARG A 1 181 ? 3.746   58.139  55.261  1.00 30.76 181 A 1 
ATOM 1384 N NE    . ARG A 1 181 ? 3.365   58.738  56.555  1.00 30.63 181 A 1 
ATOM 1385 C CZ    . ARG A 1 181 ? 2.267   58.457  57.255  1.00 27.80 181 A 1 
ATOM 1386 N NH1   . ARG A 1 181 ? 1.399   57.580  56.835  1.00 27.28 181 A 1 
ATOM 1387 N NH2   . ARG A 1 181 ? 2.037   59.049  58.393  1.00 27.58 181 A 1 
ATOM 1388 N N     . SER A 1 182 ? 8.303   56.868  54.074  1.00 40.68 182 A 1 
ATOM 1389 C CA    . SER A 1 182 ? 9.183   57.266  55.185  1.00 43.47 182 A 1 
ATOM 1390 C C     . SER A 1 182 ? 10.008  56.084  55.750  1.00 42.32 182 A 1 
ATOM 1391 O O     . SER A 1 182 ? 11.222  56.068  55.583  1.00 39.71 182 A 1 
ATOM 1392 C CB    . SER A 1 182 ? 8.396   57.865  56.367  1.00 39.35 182 A 1 
ATOM 1393 O OG    . SER A 1 182 ? 9.177   57.973  57.536  1.00 36.66 182 A 1 
ATOM 1394 N N     . GLY A 1 183 ? 9.432   55.200  56.517  1.00 35.37 183 A 1 
ATOM 1395 C CA    . GLY A 1 183 ? 10.162  54.399  57.538  1.00 36.37 183 A 1 
ATOM 1396 C C     . GLY A 1 183 ? 10.588  52.966  57.134  1.00 34.65 183 A 1 
ATOM 1397 O O     . GLY A 1 183 ? 10.417  52.589  55.991  1.00 32.62 183 A 1 
ATOM 1398 N N     . ASN A 1 184 ? 11.117  52.088  57.987  1.00 38.82 184 A 1 
ATOM 1399 C CA    . ASN A 1 184 ? 11.659  52.297  59.343  1.00 39.85 184 A 1 
ATOM 1400 C C     . ASN A 1 184 ? 12.769  51.268  59.716  1.00 36.70 184 A 1 
ATOM 1401 O O     . ASN A 1 184 ? 13.909  51.656  59.926  1.00 32.94 184 A 1 
ATOM 1402 C CB    . ASN A 1 184 ? 10.513  52.225  60.395  1.00 35.82 184 A 1 
ATOM 1403 C CG    . ASN A 1 184 ? 10.698  53.146  61.598  1.00 33.10 184 A 1 
ATOM 1404 O OD1   . ASN A 1 184 ? 11.550  54.007  61.652  1.00 35.53 184 A 1 
ATOM 1405 N ND2   . ASN A 1 184 ? 9.835   53.013  62.585  1.00 38.40 184 A 1 
ATOM 1406 N N     . ASN A 1 185 ? 12.439  50.008  59.918  1.00 38.83 185 A 1 
ATOM 1407 C CA    . ASN A 1 185 ? 13.035  49.228  61.027  1.00 39.60 185 A 1 
ATOM 1408 C C     . ASN A 1 185 ? 14.161  48.187  60.717  1.00 36.46 185 A 1 
ATOM 1409 O O     . ASN A 1 185 ? 14.663  48.072  59.619  1.00 32.80 185 A 1 
ATOM 1410 C CB    . ASN A 1 185 ? 11.882  48.613  61.866  1.00 35.91 185 A 1 
ATOM 1411 C CG    . ASN A 1 185 ? 11.553  49.372  63.144  1.00 32.50 185 A 1 
ATOM 1412 O OD1   . ASN A 1 185 ? 12.201  50.316  63.547  1.00 34.75 185 A 1 
ATOM 1413 N ND2   . ASN A 1 185 ? 10.513  48.953  63.830  1.00 36.79 185 A 1 
ATOM 1414 N N     . SER A 1 186 ? 14.514  47.477  61.752  1.00 40.91 186 A 1 
ATOM 1415 C CA    . SER A 1 186 ? 15.730  46.758  62.201  1.00 41.64 186 A 1 
ATOM 1416 C C     . SER A 1 186 ? 15.914  45.317  61.632  1.00 39.66 186 A 1 
ATOM 1417 O O     . SER A 1 186 ? 15.279  44.992  60.656  1.00 37.02 186 A 1 
ATOM 1418 C CB    . SER A 1 186 ? 15.603  46.752  63.732  1.00 37.55 186 A 1 
ATOM 1419 O OG    . SER A 1 186 ? 14.431  46.048  64.144  1.00 36.22 186 A 1 
ATOM 1420 N N     . SER A 1 187 ? 16.722  44.388  62.121  1.00 41.24 187 A 1 
ATOM 1421 C CA    . SER A 1 187 ? 17.753  44.349  63.174  1.00 42.87 187 A 1 
ATOM 1422 C C     . SER A 1 187 ? 18.943  43.395  62.843  1.00 41.29 187 A 1 
ATOM 1423 O O     . SER A 1 187 ? 19.792  43.808  62.059  1.00 39.79 187 A 1 
ATOM 1424 C CB    . SER A 1 187 ? 17.140  44.006  64.549  1.00 39.21 187 A 1 
ATOM 1425 O OG    . SER A 1 187 ? 16.478  42.757  64.520  1.00 37.69 187 A 1 
ATOM 1426 N N     . THR A 1 188 ? 19.109  42.222  63.466  1.00 37.60 188 A 1 
ATOM 1427 C CA    . THR A 1 188 ? 20.456  41.798  63.938  1.00 40.24 188 A 1 
ATOM 1428 C C     . THR A 1 188 ? 21.194  40.581  63.335  1.00 39.10 188 A 1 
ATOM 1429 O O     . THR A 1 188 ? 22.220  40.756  62.688  1.00 36.56 188 A 1 
ATOM 1430 C CB    . THR A 1 188 ? 20.433  41.602  65.467  1.00 34.95 188 A 1 
ATOM 1431 O OG1   . THR A 1 188 ? 19.277  40.878  65.856  1.00 33.65 188 A 1 
ATOM 1432 C CG2   . THR A 1 188 ? 20.418  42.917  66.233  1.00 39.59 188 A 1 
ATOM 1433 N N     . SER A 1 189 ? 20.861  39.390  63.733  1.00 40.07 189 A 1 
ATOM 1434 C CA    . SER A 1 189 ? 21.874  38.362  64.115  1.00 41.57 189 A 1 
ATOM 1435 C C     . SER A 1 189 ? 22.086  37.219  63.091  1.00 41.02 189 A 1 
ATOM 1436 O O     . SER A 1 189 ? 21.426  37.199  62.087  1.00 39.52 189 A 1 
ATOM 1437 C CB    . SER A 1 189 ? 21.412  37.781  65.463  1.00 37.97 189 A 1 
ATOM 1438 O OG    . SER A 1 189 ? 20.161  37.114  65.336  1.00 35.61 189 A 1 
ATOM 1439 N N     . SER A 1 190 ? 22.927  36.214  63.292  1.00 37.33 190 A 1 
ATOM 1440 C CA    . SER A 1 190 ? 24.287  36.102  63.831  1.00 39.78 190 A 1 
ATOM 1441 C C     . SER A 1 190 ? 25.096  34.939  63.218  1.00 38.76 190 A 1 
ATOM 1442 O O     . SER A 1 190 ? 26.044  35.228  62.484  1.00 36.83 190 A 1 
ATOM 1443 C CB    . SER A 1 190 ? 24.340  35.976  65.366  1.00 36.37 190 A 1 
ATOM 1444 O OG    . SER A 1 190 ? 23.724  34.779  65.811  1.00 34.31 190 A 1 
ATOM 1445 N N     . SER A 1 191 ? 24.885  33.660  63.593  1.00 38.61 191 A 1 
ATOM 1446 C CA    . SER A 1 191 ? 26.084  32.835  63.825  1.00 40.46 191 A 1 
ATOM 1447 C C     . SER A 1 191 ? 26.444  31.667  62.881  1.00 39.37 191 A 1 
ATOM 1448 O O     . SER A 1 191 ? 27.104  31.877  61.868  1.00 38.54 191 A 1 
ATOM 1449 C CB    . SER A 1 191 ? 26.122  32.404  65.294  1.00 36.74 191 A 1 
ATOM 1450 O OG    . SER A 1 191 ? 25.054  31.515  65.586  1.00 35.65 191 A 1 
ATOM 1451 N N     . SER A 1 192 ? 26.224  30.456  63.314  1.00 38.40 192 A 1 
ATOM 1452 C CA    . SER A 1 192 ? 27.204  29.347  63.353  1.00 39.28 192 A 1 
ATOM 1453 C C     . SER A 1 192 ? 26.987  28.268  62.264  1.00 37.31 192 A 1 
ATOM 1454 O O     . SER A 1 192 ? 26.188  28.468  61.379  1.00 37.04 192 A 1 
ATOM 1455 C CB    . SER A 1 192 ? 27.089  28.748  64.759  1.00 36.62 192 A 1 
ATOM 1456 O OG    . SER A 1 192 ? 25.785  28.242  65.003  1.00 35.73 192 A 1 
ATOM 1457 N N     . GLN A 1 193 ? 27.578  27.090  62.254  1.00 33.28 193 A 1 
ATOM 1458 C CA    . GLN A 1 193 ? 28.966  26.621  62.416  1.00 33.52 193 A 1 
ATOM 1459 C C     . GLN A 1 193 ? 29.182  25.300  61.640  1.00 31.40 193 A 1 
ATOM 1460 O O     . GLN A 1 193 ? 30.196  25.173  60.983  1.00 30.30 193 A 1 
ATOM 1461 C CB    . GLN A 1 193 ? 29.298  26.327  63.898  1.00 31.16 193 A 1 
ATOM 1462 C CG    . GLN A 1 193 ? 30.557  27.034  64.411  1.00 31.17 193 A 1 
ATOM 1463 C CD    . GLN A 1 193 ? 30.913  26.647  65.855  1.00 29.91 193 A 1 
ATOM 1464 O OE1   . GLN A 1 193 ? 30.381  25.729  66.445  1.00 30.21 193 A 1 
ATOM 1465 N NE2   . GLN A 1 193 ? 31.846  27.344  66.471  1.00 29.17 193 A 1 
ATOM 1466 N N     . TYR A 1 194 ? 28.327  24.307  61.811  1.00 25.18 194 A 1 
ATOM 1467 C CA    . TYR A 1 194 ? 28.772  22.916  61.951  1.00 27.30 194 A 1 
ATOM 1468 C C     . TYR A 1 194 ? 29.205  22.172  60.663  1.00 25.31 194 A 1 
ATOM 1469 O O     . TYR A 1 194 ? 28.649  22.338  59.599  1.00 23.46 194 A 1 
ATOM 1470 C CB    . TYR A 1 194 ? 27.754  22.108  62.766  1.00 25.35 194 A 1 
ATOM 1471 C CG    . TYR A 1 194 ? 28.023  22.132  64.256  1.00 25.18 194 A 1 
ATOM 1472 C CD1   . TYR A 1 194 ? 28.894  21.171  64.820  1.00 24.71 194 A 1 
ATOM 1473 C CD2   . TYR A 1 194 ? 27.448  23.114  65.072  1.00 25.97 194 A 1 
ATOM 1474 C CE1   . TYR A 1 194 ? 29.175  21.205  66.199  1.00 24.07 194 A 1 
ATOM 1475 C CE2   . TYR A 1 194 ? 27.728  23.153  66.451  1.00 24.02 194 A 1 
ATOM 1476 C CZ    . TYR A 1 194 ? 28.592  22.194  67.015  1.00 24.56 194 A 1 
ATOM 1477 O OH    . TYR A 1 194 ? 28.871  22.231  68.354  1.00 24.97 194 A 1 
ATOM 1478 N N     . PHE A 1 195 ? 30.228  21.324  60.877  1.00 29.50 195 A 1 
ATOM 1479 C CA    . PHE A 1 195 ? 31.163  20.727  59.894  1.00 29.94 195 A 1 
ATOM 1480 C C     . PHE A 1 195 ? 30.781  19.375  59.241  1.00 29.29 195 A 1 
ATOM 1481 O O     . PHE A 1 195 ? 31.379  19.037  58.233  1.00 27.67 195 A 1 
ATOM 1482 C CB    . PHE A 1 195 ? 32.477  20.489  60.664  1.00 27.55 195 A 1 
ATOM 1483 C CG    . PHE A 1 195 ? 33.622  21.436  60.371  1.00 27.53 195 A 1 
ATOM 1484 C CD1   . PHE A 1 195 ? 34.637  21.044  59.470  1.00 28.09 195 A 1 
ATOM 1485 C CD2   . PHE A 1 195 ? 33.710  22.686  61.014  1.00 30.71 195 A 1 
ATOM 1486 C CE1   . PHE A 1 195 ? 35.737  21.876  59.224  1.00 27.15 195 A 1 
ATOM 1487 C CE2   . PHE A 1 195 ? 34.810  23.527  60.770  1.00 25.50 195 A 1 
ATOM 1488 C CZ    . PHE A 1 195 ? 35.834  23.120  59.879  1.00 25.27 195 A 1 
ATOM 1489 N N     . GLY A 1 196 ? 29.919  18.578  59.856  1.00 35.13 196 A 1 
ATOM 1490 C CA    . GLY A 1 196 ? 30.033  17.118  59.988  1.00 35.98 196 A 1 
ATOM 1491 C C     . GLY A 1 196 ? 30.382  16.246  58.772  1.00 33.88 196 A 1 
ATOM 1492 O O     . GLY A 1 196 ? 30.050  16.534  57.624  1.00 32.51 196 A 1 
ATOM 1493 N N     . GLU A 1 197 ? 30.992  15.102  59.063  1.00 31.88 197 A 1 
ATOM 1494 C CA    . GLU A 1 197 ? 32.010  14.324  58.335  1.00 34.06 197 A 1 
ATOM 1495 C C     . GLU A 1 197 ? 31.508  13.170  57.420  1.00 31.70 197 A 1 
ATOM 1496 O O     . GLU A 1 197 ? 32.309  12.334  57.050  1.00 29.86 197 A 1 
ATOM 1497 C CB    . GLU A 1 197 ? 32.910  13.719  59.425  1.00 31.33 197 A 1 
ATOM 1498 C CG    . GLU A 1 197 ? 34.411  13.822  59.185  1.00 29.06 197 A 1 
ATOM 1499 C CD    . GLU A 1 197 ? 35.231  13.295  60.376  1.00 27.37 197 A 1 
ATOM 1500 O OE1   . GLU A 1 197 ? 36.469  13.422  60.301  1.00 25.57 197 A 1 
ATOM 1501 O OE2   . GLU A 1 197 ? 34.634  12.829  61.380  1.00 26.80 197 A 1 
ATOM 1502 N N     . VAL A 1 198 ? 30.236  13.016  57.148  1.00 29.00 198 A 1 
ATOM 1503 C CA    . VAL A 1 198 ? 29.579  11.711  56.939  1.00 31.55 198 A 1 
ATOM 1504 C C     . VAL A 1 198 ? 30.198  10.867  55.798  1.00 29.57 198 A 1 
ATOM 1505 O O     . VAL A 1 198 ? 29.986  11.131  54.621  1.00 28.76 198 A 1 
ATOM 1506 C CB    . VAL A 1 198 ? 28.054  11.829  56.781  1.00 30.52 198 A 1 
ATOM 1507 C CG1   . VAL A 1 198 ? 27.386  10.458  56.832  1.00 30.38 198 A 1 
ATOM 1508 C CG2   . VAL A 1 198 ? 27.422  12.685  57.887  1.00 36.01 198 A 1 
ATOM 1509 N N     . ASP A 1 199 ? 30.895  9.803   56.211  1.00 33.86 199 A 1 
ATOM 1510 C CA    . ASP A 1 199 ? 31.891  9.023   55.462  1.00 34.53 199 A 1 
ATOM 1511 C C     . ASP A 1 199 ? 31.339  7.786   54.707  1.00 31.50 199 A 1 
ATOM 1512 O O     . ASP A 1 199 ? 32.098  6.908   54.311  1.00 30.43 199 A 1 
ATOM 1513 C CB    . ASP A 1 199 ? 32.919  8.586   56.516  1.00 33.62 199 A 1 
ATOM 1514 C CG    . ASP A 1 199 ? 34.375  8.539   56.067  1.00 30.81 199 A 1 
ATOM 1515 O OD1   . ASP A 1 199 ? 34.711  9.107   55.007  1.00 31.95 199 A 1 
ATOM 1516 O OD2   . ASP A 1 199 ? 35.178  7.932   56.827  1.00 32.72 199 A 1 
ATOM 1517 N N     . GLN A 1 200 ? 30.000  7.621   54.595  1.00 30.46 200 A 1 
ATOM 1518 C CA    . GLN A 1 200 ? 29.424  6.289   54.413  1.00 31.86 200 A 1 
ATOM 1519 C C     . GLN A 1 200 ? 29.816  5.613   53.086  1.00 29.26 200 A 1 
ATOM 1520 O O     . GLN A 1 200 ? 29.455  6.041   51.986  1.00 27.05 200 A 1 
ATOM 1521 C CB    . GLN A 1 200 ? 27.905  6.283   54.616  1.00 30.42 200 A 1 
ATOM 1522 C CG    . GLN A 1 200 ? 27.532  6.257   56.109  1.00 30.70 200 A 1 
ATOM 1523 C CD    . GLN A 1 200 ? 26.040  6.042   56.374  1.00 28.13 200 A 1 
ATOM 1524 O OE1   . GLN A 1 200 ? 25.197  6.046   55.495  1.00 27.86 200 A 1 
ATOM 1525 N NE2   . GLN A 1 200 ? 25.658  5.844   57.615  1.00 25.81 200 A 1 
ATOM 1526 N N     . TYR A 1 201 ? 30.503  4.471   53.244  1.00 29.86 201 A 1 
ATOM 1527 C CA    . TYR A 1 201 ? 30.861  3.480   52.232  1.00 31.00 201 A 1 
ATOM 1528 C C     . TYR A 1 201 ? 29.611  2.906   51.543  1.00 28.63 201 A 1 
ATOM 1529 O O     . TYR A 1 201 ? 29.014  1.952   52.030  1.00 27.34 201 A 1 
ATOM 1530 C CB    . TYR A 1 201 ? 31.635  2.347   52.923  1.00 30.00 201 A 1 
ATOM 1531 C CG    . TYR A 1 201 ? 33.129  2.517   53.008  1.00 30.57 201 A 1 
ATOM 1532 C CD1   . TYR A 1 201 ? 33.958  1.747   52.165  1.00 30.17 201 A 1 
ATOM 1533 C CD2   . TYR A 1 201 ? 33.723  3.409   53.926  1.00 31.01 201 A 1 
ATOM 1534 C CE1   . TYR A 1 201 ? 35.359  1.855   52.235  1.00 28.53 201 A 1 
ATOM 1535 C CE2   . TYR A 1 201 ? 35.111  3.522   54.000  1.00 27.52 201 A 1 
ATOM 1536 C CZ    . TYR A 1 201 ? 35.935  2.747   53.157  1.00 28.20 201 A 1 
ATOM 1537 O OH    . TYR A 1 201 ? 37.297  2.852   53.227  1.00 29.12 201 A 1 
ATOM 1538 N N     . PHE A 1 202 ? 29.222  3.468   50.398  1.00 26.35 202 A 1 
ATOM 1539 C CA    . PHE A 1 202 ? 28.214  2.829   49.556  1.00 26.87 202 A 1 
ATOM 1540 C C     . PHE A 1 202 ? 28.824  1.645   48.797  1.00 26.33 202 A 1 
ATOM 1541 O O     . PHE A 1 202 ? 29.517  1.812   47.788  1.00 24.41 202 A 1 
ATOM 1542 C CB    . PHE A 1 202 ? 27.515  3.847   48.644  1.00 25.55 202 A 1 
ATOM 1543 C CG    . PHE A 1 202 ? 26.112  4.179   49.111  1.00 24.72 202 A 1 
ATOM 1544 C CD1   . PHE A 1 202 ? 25.026  3.429   48.629  1.00 23.63 202 A 1 
ATOM 1545 C CD2   . PHE A 1 202 ? 25.895  5.197   50.049  1.00 25.59 202 A 1 
ATOM 1546 C CE1   . PHE A 1 202 ? 23.722  3.703   49.072  1.00 22.14 202 A 1 
ATOM 1547 C CE2   . PHE A 1 202 ? 24.595  5.478   50.494  1.00 21.40 202 A 1 
ATOM 1548 C CZ    . PHE A 1 202 ? 23.504  4.730   50.010  1.00 21.43 202 A 1 
ATOM 1549 N N     . ASP A 1 203 ? 28.560  0.442   49.287  1.00 32.93 203 A 1 
ATOM 1550 C CA    . ASP A 1 203 ? 29.054  -0.816  48.744  1.00 33.35 203 A 1 
ATOM 1551 C C     . ASP A 1 203 ? 28.274  -1.184  47.458  1.00 30.72 203 A 1 
ATOM 1552 O O     . ASP A 1 203 ? 27.143  -1.660  47.488  1.00 29.41 203 A 1 
ATOM 1553 C CB    . ASP A 1 203 ? 28.989  -1.885  49.843  1.00 31.89 203 A 1 
ATOM 1554 C CG    . ASP A 1 203 ? 29.987  -3.019  49.675  1.00 29.57 203 A 1 
ATOM 1555 O OD1   . ASP A 1 203 ? 30.764  -2.995  48.692  1.00 29.07 203 A 1 
ATOM 1556 O OD2   . ASP A 1 203 ? 29.967  -3.928  50.535  1.00 29.83 203 A 1 
ATOM 1557 N N     . LEU A 1 204 ? 28.887  -0.910  46.304  1.00 27.58 204 A 1 
ATOM 1558 C CA    . LEU A 1 204 ? 28.267  -0.963  44.965  1.00 28.73 204 A 1 
ATOM 1559 C C     . LEU A 1 204 ? 28.201  -2.378  44.342  1.00 27.17 204 A 1 
ATOM 1560 O O     . LEU A 1 204 ? 28.044  -2.500  43.127  1.00 25.06 204 A 1 
ATOM 1561 C CB    . LEU A 1 204 ? 29.005  0.055   44.063  1.00 27.05 204 A 1 
ATOM 1562 C CG    . LEU A 1 204 ? 28.182  1.313   43.766  1.00 25.56 204 A 1 
ATOM 1563 C CD1   . LEU A 1 204 ? 29.116  2.463   43.357  1.00 26.28 204 A 1 
ATOM 1564 C CD2   . LEU A 1 204 ? 27.186  1.091   42.640  1.00 29.07 204 A 1 
ATOM 1565 N N     . VAL A 1 205 ? 28.331  -3.432  45.151  1.00 26.64 205 A 1 
ATOM 1566 C CA    . VAL A 1 205 ? 28.668  -4.783  44.641  1.00 30.26 205 A 1 
ATOM 1567 C C     . VAL A 1 205 ? 27.603  -5.413  43.728  1.00 27.69 205 A 1 
ATOM 1568 O O     . VAL A 1 205 ? 27.938  -6.079  42.751  1.00 26.54 205 A 1 
ATOM 1569 C CB    . VAL A 1 205 ? 28.982  -5.743  45.802  1.00 29.17 205 A 1 
ATOM 1570 C CG1   . VAL A 1 205 ? 29.565  -7.064  45.298  1.00 28.44 205 A 1 
ATOM 1571 C CG2   . VAL A 1 205 ? 30.005  -5.160  46.786  1.00 34.00 205 A 1 
ATOM 1572 N N     . GLY A 1 206 ? 26.330  -5.244  44.066  1.00 30.71 206 A 1 
ATOM 1573 C CA    . GLY A 1 206 ? 25.331  -6.268  43.741  1.00 30.40 206 A 1 
ATOM 1574 C C     . GLY A 1 206 ? 24.883  -6.447  42.285  1.00 29.39 206 A 1 
ATOM 1575 O O     . GLY A 1 206 ? 24.309  -7.492  41.976  1.00 26.58 206 A 1 
ATOM 1576 N N     . TYR A 1 207 ? 25.072  -5.451  41.399  1.00 31.16 207 A 1 
ATOM 1577 C CA    . TYR A 1 207 ? 24.231  -5.372  40.192  1.00 31.01 207 A 1 
ATOM 1578 C C     . TYR A 1 207 ? 24.612  -6.327  39.045  1.00 29.07 207 A 1 
ATOM 1579 O O     . TYR A 1 207 ? 23.830  -6.490  38.105  1.00 26.77 207 A 1 
ATOM 1580 C CB    . TYR A 1 207 ? 24.121  -3.913  39.731  1.00 29.36 207 A 1 
ATOM 1581 C CG    . TYR A 1 207 ? 22.683  -3.446  39.599  1.00 29.29 207 A 1 
ATOM 1582 C CD1   . TYR A 1 207 ? 21.982  -3.589  38.378  1.00 28.61 207 A 1 
ATOM 1583 C CD2   . TYR A 1 207 ? 22.016  -2.875  40.701  1.00 29.85 207 A 1 
ATOM 1584 C CE1   . TYR A 1 207 ? 20.656  -3.174  38.262  1.00 26.56 207 A 1 
ATOM 1585 C CE2   . TYR A 1 207 ? 20.682  -2.455  40.599  1.00 25.66 207 A 1 
ATOM 1586 C CZ    . TYR A 1 207 ? 20.002  -2.599  39.372  1.00 25.94 207 A 1 
ATOM 1587 O OH    . TYR A 1 207 ? 18.698  -2.186  39.271  1.00 27.37 207 A 1 
ATOM 1588 N N     . ASN A 1 208 ? 25.790  -6.964  39.098  1.00 33.08 208 A 1 
ATOM 1589 C CA    . ASN A 1 208 ? 26.301  -7.739  37.954  1.00 33.02 208 A 1 
ATOM 1590 C C     . ASN A 1 208 ? 25.512  -9.020  37.622  1.00 30.62 208 A 1 
ATOM 1591 O O     . ASN A 1 208 ? 25.581  -9.486  36.481  1.00 28.83 208 A 1 
ATOM 1592 C CB    . ASN A 1 208 ? 27.784  -8.068  38.190  1.00 31.91 208 A 1 
ATOM 1593 C CG    . ASN A 1 208 ? 28.741  -7.013  37.658  1.00 28.78 208 A 1 
ATOM 1594 O OD1   . ASN A 1 208 ? 28.390  -6.108  36.920  1.00 30.02 208 A 1 
ATOM 1595 N ND2   . ASN A 1 208 ? 30.003  -7.113  38.000  1.00 30.91 208 A 1 
ATOM 1596 N N     . SER A 1 209 ? 24.785  -9.588  38.575  1.00 38.65 209 A 1 
ATOM 1597 C CA    . SER A 1 209 ? 24.243  -10.953 38.429  1.00 39.92 209 A 1 
ATOM 1598 C C     . SER A 1 209 ? 23.147  -11.112 37.363  1.00 38.58 209 A 1 
ATOM 1599 O O     . SER A 1 209 ? 22.920  -12.214 36.883  1.00 35.61 209 A 1 
ATOM 1600 C CB    . SER A 1 209 ? 23.731  -11.435 39.781  1.00 36.82 209 A 1 
ATOM 1601 O OG    . SER A 1 209 ? 23.194  -12.733 39.695  1.00 34.60 209 A 1 
ATOM 1602 N N     . TYR A 1 210 ? 22.430  -10.023 37.027  1.00 33.25 210 A 1 
ATOM 1603 C CA    . TYR A 1 210 ? 21.189  -10.164 36.253  1.00 33.12 210 A 1 
ATOM 1604 C C     . TYR A 1 210 ? 21.395  -10.445 34.758  1.00 31.58 210 A 1 
ATOM 1605 O O     . TYR A 1 210 ? 20.495  -10.969 34.109  1.00 29.32 210 A 1 
ATOM 1606 C CB    . TYR A 1 210 ? 20.290  -8.939  36.482  1.00 31.25 210 A 1 
ATOM 1607 C CG    . TYR A 1 210 ? 19.006  -9.285  37.208  1.00 30.91 210 A 1 
ATOM 1608 C CD1   . TYR A 1 210 ? 17.862  -9.674  36.483  1.00 30.52 210 A 1 
ATOM 1609 C CD2   . TYR A 1 210 ? 18.952  -9.235  38.608  1.00 31.92 210 A 1 
ATOM 1610 C CE1   . TYR A 1 210 ? 16.677  -10.012 37.149  1.00 28.52 210 A 1 
ATOM 1611 C CE2   . TYR A 1 210 ? 17.770  -9.567  39.291  1.00 27.75 210 A 1 
ATOM 1612 C CZ    . TYR A 1 210 ? 16.632  -9.959  38.558  1.00 28.90 210 A 1 
ATOM 1613 O OH    . TYR A 1 210 ? 15.470  -10.286 39.220  1.00 28.81 210 A 1 
ATOM 1614 N N     . TYR A 1 211 ? 22.582  -10.061 34.211  1.00 35.00 211 A 1 
ATOM 1615 C CA    . TYR A 1 211 ? 22.796  -10.154 32.760  1.00 35.02 211 A 1 
ATOM 1616 C C     . TYR A 1 211 ? 22.970  -11.592 32.258  1.00 32.70 211 A 1 
ATOM 1617 O O     . TYR A 1 211 ? 22.488  -11.906 31.169  1.00 30.02 211 A 1 
ATOM 1618 C CB    . TYR A 1 211 ? 23.972  -9.262  32.341  1.00 33.25 211 A 1 
ATOM 1619 C CG    . TYR A 1 211 ? 23.535  -7.886  31.877  1.00 31.88 211 A 1 
ATOM 1620 C CD1   . TYR A 1 211 ? 23.187  -7.688  30.525  1.00 30.77 211 A 1 
ATOM 1621 C CD2   . TYR A 1 211 ? 23.448  -6.810  32.779  1.00 31.90 211 A 1 
ATOM 1622 C CE1   . TYR A 1 211 ? 22.765  -6.433  30.076  1.00 28.80 211 A 1 
ATOM 1623 C CE2   . TYR A 1 211 ? 23.023  -5.544  32.341  1.00 28.38 211 A 1 
ATOM 1624 C CZ    . TYR A 1 211 ? 22.684  -5.355  30.977  1.00 29.21 211 A 1 
ATOM 1625 O OH    . TYR A 1 211 ? 22.270  -4.108  30.550  1.00 29.33 211 A 1 
ATOM 1626 N N     . ASP A 1 212 ? 23.599  -12.469 33.052  1.00 39.87 212 A 1 
ATOM 1627 C CA    . ASP A 1 212 ? 23.919  -13.834 32.613  1.00 40.13 212 A 1 
ATOM 1628 C C     . ASP A 1 212 ? 22.669  -14.698 32.356  1.00 36.81 212 A 1 
ATOM 1629 O O     . ASP A 1 212 ? 22.613  -15.483 31.404  1.00 35.29 212 A 1 
ATOM 1630 C CB    . ASP A 1 212 ? 24.823  -14.514 33.661  1.00 37.73 212 A 1 
ATOM 1631 C CG    . ASP A 1 212 ? 26.277  -14.705 33.223  1.00 34.87 212 A 1 
ATOM 1632 O OD1   . ASP A 1 212 ? 26.581  -14.514 32.031  1.00 35.46 212 A 1 
ATOM 1633 O OD2   . ASP A 1 212 ? 27.082  -15.062 34.113  1.00 35.93 212 A 1 
ATOM 1634 N N     . SER A 1 213 ? 21.636  -14.517 33.186  1.00 46.35 213 A 1 
ATOM 1635 C CA    . SER A 1 213 ? 20.437  -15.374 33.112  1.00 49.26 213 A 1 
ATOM 1636 C C     . SER A 1 213 ? 19.648  -15.219 31.807  1.00 49.02 213 A 1 
ATOM 1637 O O     . SER A 1 213 ? 18.996  -16.164 31.363  1.00 45.64 213 A 1 
ATOM 1638 C CB    . SER A 1 213 ? 19.534  -15.074 34.310  1.00 44.23 213 A 1 
ATOM 1639 O OG    . SER A 1 213 ? 18.393  -15.913 34.286  1.00 41.05 213 A 1 
ATOM 1640 N N     . HIS A 1 214 ? 19.697  -14.033 31.188  1.00 37.29 214 A 1 
ATOM 1641 C CA    . HIS A 1 214 ? 18.917  -13.798 29.972  1.00 40.53 214 A 1 
ATOM 1642 C C     . HIS A 1 214 ? 19.508  -14.474 28.729  1.00 38.75 214 A 1 
ATOM 1643 O O     . HIS A 1 214 ? 18.760  -14.797 27.802  1.00 36.29 214 A 1 
ATOM 1644 C CB    . HIS A 1 214 ? 18.697  -12.288 29.758  1.00 37.91 214 A 1 
ATOM 1645 C CG    . HIS A 1 214 ? 17.290  -11.886 30.091  1.00 36.56 214 A 1 
ATOM 1646 N ND1   . HIS A 1 214 ? 16.160  -12.206 29.358  1.00 34.36 214 A 1 
ATOM 1647 C CD2   . HIS A 1 214 ? 16.848  -11.155 31.171  1.00 33.56 214 A 1 
ATOM 1648 C CE1   . HIS A 1 214 ? 15.091  -11.695 29.989  1.00 32.01 214 A 1 
ATOM 1649 N NE2   . HIS A 1 214 ? 15.463  -11.050 31.089  1.00 31.42 214 A 1 
ATOM 1650 N N     . MET A 1 215 ? 20.834  -14.682 28.724  1.00 43.72 215 A 1 
ATOM 1651 C CA    . MET A 1 215 ? 21.511  -15.312 27.586  1.00 43.91 215 A 1 
ATOM 1652 C C     . MET A 1 215 ? 21.167  -16.804 27.511  1.00 43.15 215 A 1 
ATOM 1653 O O     . MET A 1 215 ? 20.830  -17.309 26.438  1.00 41.25 215 A 1 
ATOM 1654 C CB    . MET A 1 215 ? 23.017  -15.039 27.682  1.00 41.29 215 A 1 
ATOM 1655 C CG    . MET A 1 215 ? 23.656  -14.931 26.291  1.00 38.06 215 A 1 
ATOM 1656 S SD    . MET A 1 215 ? 25.359  -14.305 26.306  1.00 36.59 215 A 1 
ATOM 1657 C CE    . MET A 1 215 ? 25.679  -14.227 24.523  1.00 33.49 215 A 1 
ATOM 1658 N N     . SER A 1 216 ? 21.110  -17.479 28.667  1.00 52.67 216 A 1 
ATOM 1659 C CA    . SER A 1 216 ? 20.779  -18.909 28.736  1.00 54.73 216 A 1 
ATOM 1660 C C     . SER A 1 216 ? 19.384  -19.247 28.209  1.00 55.16 216 A 1 
ATOM 1661 O O     . SER A 1 216 ? 19.199  -20.258 27.529  1.00 50.99 216 A 1 
ATOM 1662 C CB    . SER A 1 216 ? 20.937  -19.424 30.171  1.00 49.32 216 A 1 
ATOM 1663 O OG    . SER A 1 216 ? 19.886  -18.977 31.005  1.00 44.24 216 A 1 
ATOM 1664 N N     . ASN A 1 217 ? 18.412  -18.374 28.469  1.00 41.34 217 A 1 
ATOM 1665 C CA    . ASN A 1 217 ? 17.049  -18.601 27.996  1.00 41.81 217 A 1 
ATOM 1666 C C     . ASN A 1 217 ? 16.945  -18.516 26.471  1.00 38.61 217 A 1 
ATOM 1667 O O     . ASN A 1 217 ? 16.126  -19.224 25.878  1.00 36.15 217 A 1 
ATOM 1668 C CB    . ASN A 1 217 ? 16.094  -17.603 28.663  1.00 39.90 217 A 1 
ATOM 1669 C CG    . ASN A 1 217 ? 15.501  -18.129 29.965  1.00 35.83 217 A 1 
ATOM 1670 O OD1   . ASN A 1 217 ? 15.391  -19.317 30.220  1.00 37.55 217 A 1 
ATOM 1671 N ND2   . ASN A 1 217 ? 15.042  -17.254 30.830  1.00 38.44 217 A 1 
ATOM 1672 N N     . GLN A 1 218 ? 17.746  -17.646 25.838  1.00 46.74 218 A 1 
ATOM 1673 C CA    . GLN A 1 218 ? 17.715  -17.518 24.387  1.00 46.53 218 A 1 
ATOM 1674 C C     . GLN A 1 218 ? 18.374  -18.728 23.716  1.00 46.37 218 A 1 
ATOM 1675 O O     . GLN A 1 218 ? 17.842  -19.236 22.732  1.00 46.33 218 A 1 
ATOM 1676 C CB    . GLN A 1 218 ? 18.342  -16.178 23.982  1.00 44.60 218 A 1 
ATOM 1677 C CG    . GLN A 1 218 ? 17.907  -15.774 22.561  1.00 41.59 218 A 1 
ATOM 1678 C CD    . GLN A 1 218 ? 18.330  -14.353 22.184  1.00 37.88 218 A 1 
ATOM 1679 O OE1   . GLN A 1 218 ? 19.060  -13.656 22.855  1.00 38.69 218 A 1 
ATOM 1680 N NE2   . GLN A 1 218 ? 17.875  -13.859 21.058  1.00 36.72 218 A 1 
ATOM 1681 N N     . GLU A 1 219 ? 19.482  -19.222 24.291  1.00 51.09 219 A 1 
ATOM 1682 C CA    . GLU A 1 219 ? 20.106  -20.471 23.839  1.00 52.13 219 A 1 
ATOM 1683 C C     . GLU A 1 219 ? 19.185  -21.681 24.060  1.00 48.90 219 A 1 
ATOM 1684 O O     . GLU A 1 219 ? 19.043  -22.501 23.150  1.00 51.61 219 A 1 
ATOM 1685 C CB    . GLU A 1 219 ? 21.450  -20.694 24.542  1.00 51.48 219 A 1 
ATOM 1686 C CG    . GLU A 1 219 ? 22.534  -19.745 24.013  1.00 47.94 219 A 1 
ATOM 1687 C CD    . GLU A 1 219 ? 23.925  -20.056 24.580  1.00 45.56 219 A 1 
ATOM 1688 O OE1   . GLU A 1 219 ? 24.915  -19.724 23.888  1.00 41.78 219 A 1 
ATOM 1689 O OE2   . GLU A 1 219 ? 24.000  -20.628 25.695  1.00 42.23 219 A 1 
ATOM 1690 N N     . GLN A 1 220 ? 18.511  -21.750 25.218  1.00 51.68 220 A 1 
ATOM 1691 C CA    . GLN A 1 220 ? 17.519  -22.806 25.462  1.00 51.07 220 A 1 
ATOM 1692 C C     . GLN A 1 220 ? 16.385  -22.761 24.447  1.00 48.61 220 A 1 
ATOM 1693 O O     . GLN A 1 220 ? 15.987  -23.810 23.950  1.00 49.98 220 A 1 
ATOM 1694 C CB    . GLN A 1 220 ? 16.946  -22.716 26.877  1.00 51.35 220 A 1 
ATOM 1695 C CG    . GLN A 1 220 ? 17.847  -23.424 27.902  1.00 49.09 220 A 1 
ATOM 1696 C CD    . GLN A 1 220 ? 17.227  -23.471 29.302  1.00 45.97 220 A 1 
ATOM 1697 O OE1   . GLN A 1 220 ? 16.253  -22.820 29.628  1.00 45.66 220 A 1 
ATOM 1698 N NE2   . GLN A 1 220 ? 17.770  -24.284 30.194  1.00 41.81 220 A 1 
ATOM 1699 N N     . TYR A 1 221 ? 15.880  -21.561 24.097  1.00 45.42 221 A 1 
ATOM 1700 C CA    . TYR A 1 221 ? 14.801  -21.440 23.116  1.00 43.77 221 A 1 
ATOM 1701 C C     . TYR A 1 221 ? 15.257  -21.889 21.720  1.00 40.70 221 A 1 
ATOM 1702 O O     . TYR A 1 221 ? 14.543  -22.650 21.060  1.00 38.81 221 A 1 
ATOM 1703 C CB    . TYR A 1 221 ? 14.269  -20.007 23.103  1.00 42.56 221 A 1 
ATOM 1704 C CG    . TYR A 1 221 ? 12.828  -19.929 22.636  1.00 37.97 221 A 1 
ATOM 1705 C CD1   . TYR A 1 221 ? 12.515  -19.800 21.266  1.00 37.10 221 A 1 
ATOM 1706 C CD2   . TYR A 1 221 ? 11.780  -20.021 23.582  1.00 37.70 221 A 1 
ATOM 1707 C CE1   . TYR A 1 221 ? 11.177  -19.764 20.850  1.00 32.62 221 A 1 
ATOM 1708 C CE2   . TYR A 1 221 ? 10.450  -19.986 23.174  1.00 32.70 221 A 1 
ATOM 1709 C CZ    . TYR A 1 221 ? 10.142  -19.856 21.799  1.00 35.72 221 A 1 
ATOM 1710 O OH    . TYR A 1 221 ? 8.824   -19.817 21.393  1.00 35.86 221 A 1 
ATOM 1711 N N     . VAL A 1 222 ? 16.476  -21.481 21.305  1.00 55.15 222 A 1 
ATOM 1712 C CA    . VAL A 1 222 ? 17.064  -21.913 20.025  1.00 55.04 222 A 1 
ATOM 1713 C C     . VAL A 1 222 ? 17.316  -23.424 20.022  1.00 51.04 222 A 1 
ATOM 1714 O O     . VAL A 1 222 ? 17.021  -24.095 19.034  1.00 54.10 222 A 1 
ATOM 1715 C CB    . VAL A 1 222 ? 18.351  -21.133 19.716  1.00 54.44 222 A 1 
ATOM 1716 C CG1   . VAL A 1 222 ? 19.079  -21.667 18.470  1.00 50.07 222 A 1 
ATOM 1717 C CG2   . VAL A 1 222 ? 18.041  -19.650 19.441  1.00 57.04 222 A 1 
ATOM 1718 N N     . MET A 1 223 ? 17.824  -23.981 21.149  1.00 63.09 223 A 1 
ATOM 1719 C CA    . MET A 1 223 ? 18.056  -25.416 21.273  1.00 62.73 223 A 1 
ATOM 1720 C C     . MET A 1 223 ? 16.730  -26.204 21.263  1.00 61.39 223 A 1 
ATOM 1721 O O     . MET A 1 223 ? 16.654  -27.245 20.625  1.00 64.18 223 A 1 
ATOM 1722 C CB    . MET A 1 223 ? 18.877  -25.696 22.536  1.00 63.09 223 A 1 
ATOM 1723 C CG    . MET A 1 223 ? 19.374  -27.139 22.592  1.00 59.53 223 A 1 
ATOM 1724 S SD    . MET A 1 223 ? 20.409  -27.550 24.029  1.00 55.51 223 A 1 
ATOM 1725 C CE    . MET A 1 223 ? 21.990  -26.806 23.535  1.00 48.75 223 A 1 
ATOM 1726 N N     . GLN A 1 224 ? 15.692  -25.652 21.884  1.00 51.27 224 A 1 
ATOM 1727 C CA    . GLN A 1 224 ? 14.367  -26.268 21.899  1.00 49.23 224 A 1 
ATOM 1728 C C     . GLN A 1 224 ? 13.703  -26.214 20.515  1.00 46.36 224 A 1 
ATOM 1729 O O     . GLN A 1 224 ? 13.097  -27.192 20.083  1.00 48.44 224 A 1 
ATOM 1730 C CB    . GLN A 1 224 ? 13.521  -25.588 22.980  1.00 49.84 224 A 1 
ATOM 1731 C CG    . GLN A 1 224 ? 12.440  -26.508 23.560  1.00 48.32 224 A 1 
ATOM 1732 C CD    . GLN A 1 224 ? 11.731  -25.880 24.774  1.00 44.36 224 A 1 
ATOM 1733 O OE1   . GLN A 1 224 ? 11.614  -24.677 24.903  1.00 44.05 224 A 1 
ATOM 1734 N NE2   . GLN A 1 224 ? 11.232  -26.675 25.690  1.00 41.94 224 A 1 
ATOM 1735 N N     . GLU A 1 225 ? 13.892  -25.094 19.776  1.00 47.75 225 A 1 
ATOM 1736 C CA    . GLU A 1 225 ? 13.407  -24.970 18.397  1.00 47.82 225 A 1 
ATOM 1737 C C     . GLU A 1 225 ? 14.182  -25.910 17.450  1.00 45.52 225 A 1 
ATOM 1738 O O     . GLU A 1 225 ? 13.575  -26.577 16.613  1.00 46.11 225 A 1 
ATOM 1739 C CB    . GLU A 1 225 ? 13.470  -23.498 17.953  1.00 45.70 225 A 1 
ATOM 1740 C CG    . GLU A 1 225 ? 12.515  -23.213 16.775  1.00 43.10 225 A 1 
ATOM 1741 C CD    . GLU A 1 225 ? 12.522  -21.741 16.300  1.00 40.36 225 A 1 
ATOM 1742 O OE1   . GLU A 1 225 ? 11.547  -21.357 15.601  1.00 38.67 225 A 1 
ATOM 1743 O OE2   . GLU A 1 225 ? 13.486  -21.010 16.589  1.00 39.93 225 A 1 
ATOM 1744 N N     . GLN A 1 226 ? 15.520  -26.046 17.651  1.00 55.08 226 A 1 
ATOM 1745 C CA    . GLN A 1 226 ? 16.315  -27.042 16.921  1.00 53.22 226 A 1 
ATOM 1746 C C     . GLN A 1 226 ? 15.904  -28.477 17.249  1.00 50.93 226 A 1 
ATOM 1747 O O     . GLN A 1 226 ? 15.788  -29.285 16.331  1.00 54.47 226 A 1 
ATOM 1748 C CB    . GLN A 1 226 ? 17.813  -26.866 17.205  1.00 53.90 226 A 1 
ATOM 1749 C CG    . GLN A 1 226 ? 18.447  -25.805 16.300  1.00 51.97 226 A 1 
ATOM 1750 C CD    . GLN A 1 226 ? 19.968  -25.746 16.461  1.00 47.19 226 A 1 
ATOM 1751 O OE1   . GLN A 1 226 ? 20.568  -26.305 17.359  1.00 47.20 226 A 1 
ATOM 1752 N NE2   . GLN A 1 226 ? 20.658  -25.072 15.555  1.00 42.39 226 A 1 
ATOM 1753 N N     . GLN A 1 227 ? 15.666  -28.794 18.530  1.00 61.03 227 A 1 
ATOM 1754 C CA    . GLN A 1 227 ? 15.165  -30.114 18.929  1.00 59.44 227 A 1 
ATOM 1755 C C     . GLN A 1 227 ? 13.803  -30.397 18.315  1.00 57.96 227 A 1 
ATOM 1756 O O     . GLN A 1 227 ? 13.597  -31.477 17.773  1.00 59.97 227 A 1 
ATOM 1757 C CB    . GLN A 1 227 ? 15.083  -30.230 20.451  1.00 60.43 227 A 1 
ATOM 1758 C CG    . GLN A 1 227 ? 16.454  -30.563 21.071  1.00 58.50 227 A 1 
ATOM 1759 C CD    . GLN A 1 227 ? 16.393  -30.708 22.596  1.00 53.20 227 A 1 
ATOM 1760 O OE1   . GLN A 1 227 ? 15.395  -30.440 23.245  1.00 52.23 227 A 1 
ATOM 1761 N NE2   . GLN A 1 227 ? 17.462  -31.152 23.215  1.00 47.56 227 A 1 
ATOM 1762 N N     . HIS A 1 228 ? 12.911  -29.398 18.313  1.00 48.71 228 A 1 
ATOM 1763 C CA    . HIS A 1 228 ? 11.596  -29.559 17.703  1.00 47.97 228 A 1 
ATOM 1764 C C     . HIS A 1 228 ? 11.695  -29.736 16.181  1.00 42.97 228 A 1 
ATOM 1765 O O     . HIS A 1 228 ? 10.964  -30.531 15.598  1.00 45.21 228 A 1 
ATOM 1766 C CB    . HIS A 1 228 ? 10.708  -28.366 18.083  1.00 49.24 228 A 1 
ATOM 1767 C CG    . HIS A 1 228 ? 9.254   -28.640 17.850  1.00 49.80 228 A 1 
ATOM 1768 N ND1   . HIS A 1 228 ? 8.632   -28.832 16.645  1.00 45.95 228 A 1 
ATOM 1769 C CD2   . HIS A 1 228 ? 8.274   -28.808 18.802  1.00 48.75 228 A 1 
ATOM 1770 C CE1   . HIS A 1 228 ? 7.330   -29.106 16.858  1.00 45.00 228 A 1 
ATOM 1771 N NE2   . HIS A 1 228 ? 7.071   -29.097 18.163  1.00 44.06 228 A 1 
ATOM 1772 N N     . LEU A 1 229 ? 12.645  -29.034 15.530  1.00 47.16 229 A 1 
ATOM 1773 C CA    . LEU A 1 229 ? 12.905  -29.194 14.100  1.00 43.94 229 A 1 
ATOM 1774 C C     . LEU A 1 229 ? 13.502  -30.574 13.790  1.00 41.30 229 A 1 
ATOM 1775 O O     . LEU A 1 229 ? 13.077  -31.227 12.835  1.00 41.42 229 A 1 
ATOM 1776 C CB    . LEU A 1 229 ? 13.835  -28.065 13.605  1.00 44.23 229 A 1 
ATOM 1777 C CG    . LEU A 1 229 ? 13.625  -27.759 12.119  1.00 43.25 229 A 1 
ATOM 1778 C CD1   . LEU A 1 229 ? 12.477  -26.778 11.919  1.00 40.88 229 A 1 
ATOM 1779 C CD2   . LEU A 1 229 ? 14.889  -27.151 11.496  1.00 48.64 229 A 1 
ATOM 1780 N N     . GLN A 1 230 ? 14.467  -31.036 14.609  1.00 60.07 230 A 1 
ATOM 1781 C CA    . GLN A 1 230 ? 15.024  -32.383 14.499  1.00 59.29 230 A 1 
ATOM 1782 C C     . GLN A 1 230 ? 13.967  -33.453 14.744  1.00 57.60 230 A 1 
ATOM 1783 O O     . GLN A 1 230 ? 13.946  -34.462 14.044  1.00 61.12 230 A 1 
ATOM 1784 C CB    . GLN A 1 230 ? 16.175  -32.583 15.491  1.00 61.15 230 A 1 
ATOM 1785 C CG    . GLN A 1 230 ? 17.489  -31.974 14.982  1.00 59.24 230 A 1 
ATOM 1786 C CD    . GLN A 1 230 ? 18.657  -32.235 15.938  1.00 53.33 230 A 1 
ATOM 1787 O OE1   . GLN A 1 230 ? 18.525  -32.772 17.024  1.00 50.63 230 A 1 
ATOM 1788 N NE2   . GLN A 1 230 ? 19.863  -31.872 15.544  1.00 46.88 230 A 1 
ATOM 1789 N N     . GLN A 1 231 ? 13.072  -33.232 15.710  1.00 61.10 231 A 1 
ATOM 1790 C CA    . GLN A 1 231 ? 12.000  -34.163 16.019  1.00 60.11 231 A 1 
ATOM 1791 C C     . GLN A 1 231 ? 10.980  -34.226 14.883  1.00 58.82 231 A 1 
ATOM 1792 O O     . GLN A 1 231 ? 10.634  -35.328 14.458  1.00 60.56 231 A 1 
ATOM 1793 C CB    . GLN A 1 231 ? 11.407  -33.811 17.379  1.00 60.89 231 A 1 
ATOM 1794 C CG    . GLN A 1 231 ? 10.550  -34.946 17.943  1.00 57.58 231 A 1 
ATOM 1795 C CD    . GLN A 1 231 ? 10.289  -34.796 19.451  1.00 52.60 231 A 1 
ATOM 1796 O OE1   . GLN A 1 231 ? 10.656  -33.830 20.098  1.00 51.21 231 A 1 
ATOM 1797 N NE2   . GLN A 1 231 ? 9.648   -35.765 20.057  1.00 46.91 231 A 1 
ATOM 1798 N N     . MET A 1 232 ? 10.620  -33.073 14.295  1.00 63.66 232 A 1 
ATOM 1799 C CA    . MET A 1 232 ? 9.801   -33.055 13.077  1.00 60.04 232 A 1 
ATOM 1800 C C     . MET A 1 232 ? 10.497  -33.736 11.896  1.00 58.25 232 A 1 
ATOM 1801 O O     . MET A 1 232 ? 9.859   -34.470 11.150  1.00 61.19 232 A 1 
ATOM 1802 C CB    . MET A 1 232 ? 9.432   -31.614 12.676  1.00 58.41 232 A 1 
ATOM 1803 C CG    . MET A 1 232 ? 7.952   -31.294 12.896  1.00 54.24 232 A 1 
ATOM 1804 S SD    . MET A 1 232 ? 7.350   -29.826 11.999  1.00 52.55 232 A 1 
ATOM 1805 C CE    . MET A 1 232 ? 8.273   -28.527 12.862  1.00 45.03 232 A 1 
ATOM 1806 N N     . GLN A 1 233 ? 11.811  -33.501 11.704  1.00 55.39 233 A 1 
ATOM 1807 C CA    . GLN A 1 233 ? 12.576  -34.193 10.664  1.00 52.51 233 A 1 
ATOM 1808 C C     . GLN A 1 233 ? 12.617  -35.702 10.904  1.00 48.39 233 A 1 
ATOM 1809 O O     . GLN A 1 233 ? 12.507  -36.465 9.945   1.00 53.33 233 A 1 
ATOM 1810 C CB    . GLN A 1 233 ? 14.007  -33.644 10.575  1.00 54.86 233 A 1 
ATOM 1811 C CG    . GLN A 1 233 ? 14.057  -32.331 9.791   1.00 53.88 233 A 1 
ATOM 1812 C CD    . GLN A 1 233 ? 15.477  -31.772 9.685   1.00 50.51 233 A 1 
ATOM 1813 O OE1   . GLN A 1 233 ? 16.420  -32.193 10.341  1.00 49.69 233 A 1 
ATOM 1814 N NE2   . GLN A 1 233 ? 15.695  -30.789 8.833   1.00 46.64 233 A 1 
ATOM 1815 N N     . LYS A 1 234 ? 12.747  -36.118 12.169  1.00 57.39 234 A 1 
ATOM 1816 C CA    . LYS A 1 234 ? 12.764  -37.528 12.546  1.00 57.12 234 A 1 
ATOM 1817 C C     . LYS A 1 234 ? 11.404  -38.189 12.325  1.00 54.50 234 A 1 
ATOM 1818 O O     . LYS A 1 234 ? 11.355  -39.242 11.708  1.00 57.63 234 A 1 
ATOM 1819 C CB    . LYS A 1 234 ? 13.257  -37.660 13.992  1.00 58.10 234 A 1 
ATOM 1820 C CG    . LYS A 1 234 ? 13.912  -39.019 14.218  1.00 55.69 234 A 1 
ATOM 1821 C CD    . LYS A 1 234 ? 14.380  -39.147 15.667  1.00 54.63 234 A 1 
ATOM 1822 C CE    . LYS A 1 234 ? 15.101  -40.465 15.841  1.00 48.60 234 A 1 
ATOM 1823 N NZ    . LYS A 1 234 ? 15.390  -40.745 17.255  1.00 43.15 234 A 1 
ATOM 1824 N N     . GLU A 1 235 ? 10.321  -37.527 12.729  1.00 51.03 235 A 1 
ATOM 1825 C CA    . GLU A 1 235 ? 8.953   -37.994 12.447  1.00 50.16 235 A 1 
ATOM 1826 C C     . GLU A 1 235 ? 8.677   -38.062 10.942  1.00 45.94 235 A 1 
ATOM 1827 O O     . GLU A 1 235 ? 8.074   -39.019 10.464  1.00 47.41 235 A 1 
ATOM 1828 C CB    . GLU A 1 235 ? 7.921   -37.067 13.108  1.00 49.87 235 A 1 
ATOM 1829 C CG    . GLU A 1 235 ? 7.778   -37.314 14.614  1.00 47.48 235 A 1 
ATOM 1830 C CD    . GLU A 1 235 ? 6.747   -36.387 15.291  1.00 46.63 235 A 1 
ATOM 1831 O OE1   . GLU A 1 235 ? 6.513   -36.578 16.501  1.00 42.03 235 A 1 
ATOM 1832 O OE2   . GLU A 1 235 ? 6.207   -35.483 14.613  1.00 43.76 235 A 1 
ATOM 1833 N N     . TYR A 1 236 ? 9.182   -37.067 10.155  1.00 47.90 236 A 1 
ATOM 1834 C CA    . TYR A 1 236 ? 9.043   -37.085 8.704   1.00 41.11 236 A 1 
ATOM 1835 C C     . TYR A 1 236 ? 9.864   -38.217 8.061   1.00 38.21 236 A 1 
ATOM 1836 O O     . TYR A 1 236 ? 9.373   -38.888 7.153   1.00 34.81 236 A 1 
ATOM 1837 C CB    . TYR A 1 236 ? 9.428   -35.719 8.128   1.00 39.62 236 A 1 
ATOM 1838 C CG    . TYR A 1 236 ? 8.848   -35.470 6.755   1.00 35.86 236 A 1 
ATOM 1839 C CD1   . TYR A 1 236 ? 9.554   -35.834 5.600   1.00 34.58 236 A 1 
ATOM 1840 C CD2   . TYR A 1 236 ? 7.567   -34.888 6.630   1.00 37.00 236 A 1 
ATOM 1841 C CE1   . TYR A 1 236 ? 8.997   -35.623 4.334   1.00 30.19 236 A 1 
ATOM 1842 C CE2   . TYR A 1 236 ? 6.997   -34.675 5.381   1.00 29.86 236 A 1 
ATOM 1843 C CZ    . TYR A 1 236 ? 7.708   -35.039 4.218   1.00 35.14 236 A 1 
ATOM 1844 O OH    . TYR A 1 236 ? 7.158   -34.832 2.979   1.00 35.27 236 A 1 
ATOM 1845 N N     . ALA A 1 237 ? 11.096  -38.459 8.576   1.00 61.05 237 A 1 
ATOM 1846 C CA    . ALA A 1 237 ? 11.937  -39.571 8.145   1.00 59.00 237 A 1 
ATOM 1847 C C     . ALA A 1 237 ? 11.328  -40.929 8.523   1.00 55.31 237 A 1 
ATOM 1848 O O     . ALA A 1 237 ? 11.314  -41.835 7.694   1.00 58.30 237 A 1 
ATOM 1849 C CB    . ALA A 1 237 ? 13.344  -39.393 8.716   1.00 59.97 237 A 1 
ATOM 1850 N N     . GLU A 1 238 ? 10.761  -41.058 9.733   1.00 58.47 238 A 1 
ATOM 1851 C CA    . GLU A 1 238 ? 10.054  -42.262 10.157  1.00 58.08 238 A 1 
ATOM 1852 C C     . GLU A 1 238 ? 8.793   -42.510 9.320   1.00 53.69 238 A 1 
ATOM 1853 O O     . GLU A 1 238 ? 8.541   -43.639 8.913   1.00 55.35 238 A 1 
ATOM 1854 C CB    . GLU A 1 238 ? 9.706   -42.201 11.656  1.00 58.38 238 A 1 
ATOM 1855 C CG    . GLU A 1 238 ? 10.911  -42.529 12.548  1.00 54.82 238 A 1 
ATOM 1856 C CD    . GLU A 1 238 ? 10.635  -42.434 14.056  1.00 50.88 238 A 1 
ATOM 1857 O OE1   . GLU A 1 238 ? 11.592  -42.689 14.836  1.00 47.22 238 A 1 
ATOM 1858 O OE2   . GLU A 1 238 ? 9.499   -42.098 14.442  1.00 47.35 238 A 1 
ATOM 1859 N N     . GLN A 1 239 ? 8.046   -41.449 8.974   1.00 54.86 239 A 1 
ATOM 1860 C CA    . GLN A 1 239 ? 6.909   -41.577 8.060   1.00 50.90 239 A 1 
ATOM 1861 C C     . GLN A 1 239 ? 7.334   -41.959 6.640   1.00 48.13 239 A 1 
ATOM 1862 O O     . GLN A 1 239 ? 6.610   -42.718 5.977   1.00 49.65 239 A 1 
ATOM 1863 C CB    . GLN A 1 239 ? 6.103   -40.275 7.997   1.00 51.85 239 A 1 
ATOM 1864 C CG    . GLN A 1 239 ? 5.147   -40.129 9.181   1.00 50.13 239 A 1 
ATOM 1865 C CD    . GLN A 1 239 ? 4.238   -38.898 9.065   1.00 45.97 239 A 1 
ATOM 1866 O OE1   . GLN A 1 239 ? 4.197   -38.184 8.070   1.00 45.71 239 A 1 
ATOM 1867 N NE2   . GLN A 1 239 ? 3.451   -38.619 10.074  1.00 42.07 239 A 1 
ATOM 1868 N N     . GLN A 1 240 ? 8.472   -41.428 6.143   1.00 56.22 240 A 1 
ATOM 1869 C CA    . GLN A 1 240 ? 9.005   -41.855 4.854   1.00 56.20 240 A 1 
ATOM 1870 C C     . GLN A 1 240 ? 9.487   -43.304 4.910   1.00 52.30 240 A 1 
ATOM 1871 O O     . GLN A 1 240 ? 9.134   -44.082 4.026   1.00 54.46 240 A 1 
ATOM 1872 C CB    . GLN A 1 240 ? 10.129  -40.938 4.367   1.00 56.66 240 A 1 
ATOM 1873 C CG    . GLN A 1 240 ? 9.568   -39.687 3.671   1.00 55.27 240 A 1 
ATOM 1874 C CD    . GLN A 1 240 ? 10.610  -38.966 2.811   1.00 50.80 240 A 1 
ATOM 1875 O OE1   . GLN A 1 240 ? 11.812  -39.054 2.994   1.00 50.11 240 A 1 
ATOM 1876 N NE2   . GLN A 1 240 ? 10.190  -38.232 1.809   1.00 46.93 240 A 1 
ATOM 1877 N N     . MET A 1 241 ? 10.204  -43.694 5.981   1.00 64.65 241 A 1 
ATOM 1878 C CA    . MET A 1 241 ? 10.695  -45.060 6.157   1.00 63.54 241 A 1 
ATOM 1879 C C     . MET A 1 241 ? 9.536   -46.053 6.294   1.00 60.78 241 A 1 
ATOM 1880 O O     . MET A 1 241 ? 9.580   -47.127 5.694   1.00 63.12 241 A 1 
ATOM 1881 C CB    . MET A 1 241 ? 11.660  -45.100 7.340   1.00 64.20 241 A 1 
ATOM 1882 C CG    . MET A 1 241 ? 12.463  -46.397 7.388   1.00 58.86 241 A 1 
ATOM 1883 S SD    . MET A 1 241 ? 13.678  -46.500 8.743   1.00 55.57 241 A 1 
ATOM 1884 C CE    . MET A 1 241 ? 15.016  -45.477 8.067   1.00 48.61 241 A 1 
ATOM 1885 N N     . GLN A 1 242 ? 8.458   -45.665 6.997   1.00 57.57 242 A 1 
ATOM 1886 C CA    . GLN A 1 242 ? 7.241   -46.479 7.040   1.00 54.51 242 A 1 
ATOM 1887 C C     . GLN A 1 242 ? 6.572   -46.602 5.668   1.00 49.07 242 A 1 
ATOM 1888 O O     . GLN A 1 242 ? 6.093   -47.689 5.334   1.00 52.19 242 A 1 
ATOM 1889 C CB    . GLN A 1 242 ? 6.228   -45.923 8.045   1.00 56.45 242 A 1 
ATOM 1890 C CG    . GLN A 1 242 ? 6.508   -46.408 9.466   1.00 55.23 242 A 1 
ATOM 1891 C CD    . GLN A 1 242 ? 5.429   -45.961 10.467  1.00 51.13 242 A 1 
ATOM 1892 O OE1   . GLN A 1 242 ? 4.542   -45.172 10.181  1.00 49.76 242 A 1 
ATOM 1893 N NE2   . GLN A 1 242 ? 5.465   -46.478 11.673  1.00 46.00 242 A 1 
ATOM 1894 N N     . LYS A 1 243 ? 6.565   -45.526 4.861   1.00 43.18 243 A 1 
ATOM 1895 C CA    . LYS A 1 243 ? 6.031   -45.611 3.500   1.00 43.00 243 A 1 
ATOM 1896 C C     . LYS A 1 243 ? 6.878   -46.515 2.607   1.00 37.72 243 A 1 
ATOM 1897 O O     . LYS A 1 243 ? 6.304   -47.347 1.911   1.00 38.22 243 A 1 
ATOM 1898 C CB    . LYS A 1 243 ? 5.893   -44.226 2.868   1.00 43.55 243 A 1 
ATOM 1899 C CG    . LYS A 1 243 ? 4.563   -43.584 3.261   1.00 43.63 243 A 1 
ATOM 1900 C CD    . LYS A 1 243 ? 4.427   -42.257 2.517   1.00 43.87 243 A 1 
ATOM 1901 C CE    . LYS A 1 243 ? 3.061   -41.657 2.794   1.00 39.67 243 A 1 
ATOM 1902 N NZ    . LYS A 1 243 ? 2.879   -40.417 2.014   1.00 36.59 243 A 1 
ATOM 1903 N N     . GLU A 1 244 ? 8.215   -46.385 2.669   1.00 56.94 244 A 1 
ATOM 1904 C CA    . GLU A 1 244 ? 9.108   -47.273 1.918   1.00 56.76 244 A 1 
ATOM 1905 C C     . GLU A 1 244 ? 8.970   -48.730 2.375   1.00 50.92 244 A 1 
ATOM 1906 O O     . GLU A 1 244 ? 9.003   -49.636 1.542   1.00 51.43 244 A 1 
ATOM 1907 C CB    . GLU A 1 244 ? 10.572  -46.826 2.057   1.00 55.73 244 A 1 
ATOM 1908 C CG    . GLU A 1 244 ? 10.901  -45.631 1.167   1.00 51.84 244 A 1 
ATOM 1909 C CD    . GLU A 1 244 ? 12.403  -45.263 1.182   1.00 50.41 244 A 1 
ATOM 1910 O OE1   . GLU A 1 244 ? 12.845  -44.601 0.216   1.00 44.35 244 A 1 
ATOM 1911 O OE2   . GLU A 1 244 ? 13.088  -45.625 2.159   1.00 45.48 244 A 1 
ATOM 1912 N N     . TYR A 1 245 ? 8.772   -48.970 3.688   1.00 59.58 245 A 1 
ATOM 1913 C CA    . TYR A 1 245 ? 8.557   -50.324 4.197   1.00 56.19 245 A 1 
ATOM 1914 C C     . TYR A 1 245 ? 7.247   -50.927 3.678   1.00 50.30 245 A 1 
ATOM 1915 O O     . TYR A 1 245 ? 7.239   -52.071 3.233   1.00 49.05 245 A 1 
ATOM 1916 C CB    . TYR A 1 245 ? 8.624   -50.318 5.730   1.00 53.25 245 A 1 
ATOM 1917 C CG    . TYR A 1 245 ? 9.280   -51.564 6.280   1.00 48.56 245 A 1 
ATOM 1918 C CD1   . TYR A 1 245 ? 8.519   -52.714 6.572   1.00 46.65 245 A 1 
ATOM 1919 C CD2   . TYR A 1 245 ? 10.678  -51.589 6.478   1.00 47.49 245 A 1 
ATOM 1920 C CE1   . TYR A 1 245 ? 9.144   -53.870 7.053   1.00 38.73 245 A 1 
ATOM 1921 C CE2   . TYR A 1 245 ? 11.312  -52.739 6.960   1.00 41.13 245 A 1 
ATOM 1922 C CZ    . TYR A 1 245 ? 10.544  -53.888 7.251   1.00 44.50 245 A 1 
ATOM 1923 O OH    . TYR A 1 245 ? 11.162  -55.024 7.731   1.00 42.09 245 A 1 
ATOM 1924 N N     . VAL A 1 246 ? 6.166   -50.122 3.657   1.00 48.43 246 A 1 
ATOM 1925 C CA    . VAL A 1 246 ? 4.868   -50.579 3.142   1.00 48.80 246 A 1 
ATOM 1926 C C     . VAL A 1 246 ? 4.907   -50.801 1.617   1.00 43.77 246 A 1 
ATOM 1927 O O     . VAL A 1 246 ? 4.311   -51.759 1.136   1.00 44.05 246 A 1 
ATOM 1928 C CB    . VAL A 1 246 ? 3.740   -49.617 3.541   1.00 47.12 246 A 1 
ATOM 1929 C CG1   . VAL A 1 246 ? 2.387   -49.990 2.915   1.00 44.35 246 A 1 
ATOM 1930 C CG2   . VAL A 1 246 ? 3.521   -49.608 5.057   1.00 52.13 246 A 1 
ATOM 1931 N N     . GLU A 1 247 ? 5.633   -49.952 0.866   1.00 43.42 247 A 1 
ATOM 1932 C CA    . GLU A 1 247 ? 5.810   -50.172 -0.584  1.00 43.98 247 A 1 
ATOM 1933 C C     . GLU A 1 247 ? 6.677   -51.411 -0.868  1.00 38.99 247 A 1 
ATOM 1934 O O     . GLU A 1 247 ? 6.384   -52.151 -1.810  1.00 38.26 247 A 1 
ATOM 1935 C CB    . GLU A 1 247 ? 6.369   -48.922 -1.285  1.00 43.42 247 A 1 
ATOM 1936 C CG    . GLU A 1 247 ? 5.263   -47.883 -1.562  1.00 42.35 247 A 1 
ATOM 1937 C CD    . GLU A 1 247 ? 5.710   -46.676 -2.411  1.00 41.07 247 A 1 
ATOM 1938 O OE1   . GLU A 1 247 ? 4.805   -46.003 -2.962  1.00 38.69 247 A 1 
ATOM 1939 O OE2   . GLU A 1 247 ? 6.927   -46.410 -2.491  1.00 40.23 247 A 1 
ATOM 1940 N N     . ASN A 1 248 ? 7.707   -51.683 -0.045  1.00 45.83 248 A 1 
ATOM 1941 C CA    . ASN A 1 248 ? 8.557   -52.856 -0.226  1.00 46.61 248 A 1 
ATOM 1942 C C     . ASN A 1 248 ? 7.877   -54.176 0.162   1.00 41.14 248 A 1 
ATOM 1943 O O     . ASN A 1 248 ? 8.108   -55.178 -0.519  1.00 38.94 248 A 1 
ATOM 1944 C CB    . ASN A 1 248 ? 9.883   -52.664 0.527   1.00 43.80 248 A 1 
ATOM 1945 C CG    . ASN A 1 248 ? 10.940  -51.951 -0.303  1.00 41.47 248 A 1 
ATOM 1946 O OD1   . ASN A 1 248 ? 11.047  -52.101 -1.513  1.00 41.46 248 A 1 
ATOM 1947 N ND2   . ASN A 1 248 ? 11.803  -51.186 0.332   1.00 43.81 248 A 1 
ATOM 1948 N N     . GLU A 1 249 ? 7.033   -54.203 1.210   1.00 45.61 249 A 1 
ATOM 1949 C CA    . GLU A 1 249 ? 6.290   -55.433 1.545   1.00 46.43 249 A 1 
ATOM 1950 C C     . GLU A 1 249 ? 5.307   -55.842 0.441   1.00 43.06 249 A 1 
ATOM 1951 O O     . GLU A 1 249 ? 5.057   -57.033 0.236   1.00 40.45 249 A 1 
ATOM 1952 C CB    . GLU A 1 249 ? 5.543   -55.300 2.877   1.00 42.85 249 A 1 
ATOM 1953 C CG    . GLU A 1 249 ? 6.422   -55.627 4.089   1.00 40.36 249 A 1 
ATOM 1954 C CD    . GLU A 1 249 ? 5.622   -55.802 5.396   1.00 38.54 249 A 1 
ATOM 1955 O OE1   . GLU A 1 249 ? 6.143   -56.503 6.298   1.00 35.76 249 A 1 
ATOM 1956 O OE2   . GLU A 1 249 ? 4.507   -55.247 5.504   1.00 37.08 249 A 1 
ATOM 1957 N N     . GLY A 1 250 ? 4.774   -54.859 -0.304  1.00 37.39 250 A 1 
ATOM 1958 C CA    . GLY A 1 250 ? 3.832   -55.155 -1.387  1.00 36.89 250 A 1 
ATOM 1959 C C     . GLY A 1 250 ? 4.434   -55.888 -2.582  1.00 34.67 250 A 1 
ATOM 1960 O O     . GLY A 1 250 ? 3.694   -56.477 -3.379  1.00 32.82 250 A 1 
ATOM 1961 N N     . SER A 1 251 ? 5.780   -55.859 -2.734  1.00 41.80 251 A 1 
ATOM 1962 C CA    . SER A 1 251 ? 6.480   -56.595 -3.780  1.00 41.80 251 A 1 
ATOM 1963 C C     . SER A 1 251 ? 6.679   -58.063 -3.403  1.00 37.92 251 A 1 
ATOM 1964 O O     . SER A 1 251 ? 7.803   -58.574 -3.469  1.00 36.86 251 A 1 
ATOM 1965 C CB    . SER A 1 251 ? 7.794   -55.907 -4.150  1.00 40.89 251 A 1 
ATOM 1966 O OG    . SER A 1 251 ? 8.399   -56.554 -5.250  1.00 40.08 251 A 1 
ATOM 1967 N N     . GLU A 1 252 ? 5.632   -58.742 -2.998  1.00 38.40 252 A 1 
ATOM 1968 C CA    . GLU A 1 252 ? 5.668   -60.198 -2.887  1.00 39.57 252 A 1 
ATOM 1969 C C     . GLU A 1 252 ? 6.084   -60.779 -4.240  1.00 36.42 252 A 1 
ATOM 1970 O O     . GLU A 1 252 ? 5.428   -60.617 -5.270  1.00 34.45 252 A 1 
ATOM 1971 C CB    . GLU A 1 252 ? 4.340   -60.802 -2.425  1.00 37.03 252 A 1 
ATOM 1972 C CG    . GLU A 1 252 ? 4.147   -60.759 -0.900  1.00 35.98 252 A 1 
ATOM 1973 C CD    . GLU A 1 252 ? 2.971   -61.636 -0.426  1.00 34.77 252 A 1 
ATOM 1974 O OE1   . GLU A 1 252 ? 3.015   -62.102 0.742   1.00 32.86 252 A 1 
ATOM 1975 O OE2   . GLU A 1 252 ? 2.029   -61.859 -1.228  1.00 32.51 252 A 1 
ATOM 1976 N N     . CYS A 1 253 ? 7.237   -61.454 -4.210  1.00 37.41 253 A 1 
ATOM 1977 C CA    . CYS A 1 253 ? 7.738   -62.202 -5.346  1.00 38.97 253 A 1 
ATOM 1978 C C     . CYS A 1 253 ? 6.704   -63.268 -5.705  1.00 34.60 253 A 1 
ATOM 1979 O O     . CYS A 1 253 ? 6.670   -64.332 -5.087  1.00 33.57 253 A 1 
ATOM 1980 C CB    . CYS A 1 253 ? 9.085   -62.838 -4.987  1.00 37.21 253 A 1 
ATOM 1981 S SG    . CYS A 1 253 ? 10.390  -61.576 -4.862  1.00 35.63 253 A 1 
ATOM 1982 N N     . ILE A 1 254 ? 5.919   -62.983 -6.735  1.00 31.72 254 A 1 
ATOM 1983 C CA    . ILE A 1 254 ? 5.118   -64.016 -7.388  1.00 34.65 254 A 1 
ATOM 1984 C C     . ILE A 1 254 ? 6.111   -65.005 -7.994  1.00 32.23 254 A 1 
ATOM 1985 O O     . ILE A 1 254 ? 6.568   -64.832 -9.124  1.00 31.10 254 A 1 
ATOM 1986 C CB    . ILE A 1 254 ? 4.144   -63.433 -8.433  1.00 33.07 254 A 1 
ATOM 1987 C CG1   . ILE A 1 254 ? 3.180   -62.422 -7.779  1.00 32.25 254 A 1 
ATOM 1988 C CG2   . ILE A 1 254 ? 3.346   -64.571 -9.103  1.00 35.67 254 A 1 
ATOM 1989 C CD1   . ILE A 1 254 ? 2.260   -61.697 -8.760  1.00 33.80 254 A 1 
ATOM 1990 N N     . VAL A 1 255 ? 6.527   -65.993 -7.193  1.00 35.82 255 A 1 
ATOM 1991 C CA    . VAL A 1 255 ? 7.351   -67.094 -7.683  1.00 38.62 255 A 1 
ATOM 1992 C C     . VAL A 1 255 ? 6.519   -67.783 -8.756  1.00 35.34 255 A 1 
ATOM 1993 O O     . VAL A 1 255 ? 5.457   -68.323 -8.438  1.00 33.53 255 A 1 
ATOM 1994 C CB    . VAL A 1 255 ? 7.730   -68.079 -6.564  1.00 36.92 255 A 1 
ATOM 1995 C CG1   . VAL A 1 255 ? 8.608   -69.204 -7.112  1.00 34.51 255 A 1 
ATOM 1996 C CG2   . VAL A 1 255 ? 8.511   -67.380 -5.444  1.00 39.61 255 A 1 
ATOM 1997 N N     . PRO A 1 256 ? 6.954   -67.716 -10.026 1.00 33.07 256 A 1 
ATOM 1998 C CA    . PRO A 1 256 ? 6.200   -68.357 -11.077 1.00 34.13 256 A 1 
ATOM 1999 C C     . PRO A 1 256 ? 6.310   -69.865 -10.857 1.00 32.43 256 A 1 
ATOM 2000 O O     . PRO A 1 256 ? 7.302   -70.485 -11.233 1.00 30.40 256 A 1 
ATOM 2001 C CB    . PRO A 1 256 ? 6.829   -67.866 -12.386 1.00 31.75 256 A 1 
ATOM 2002 C CG    . PRO A 1 256 ? 8.270   -67.563 -12.006 1.00 32.32 256 A 1 
ATOM 2003 C CD    . PRO A 1 256 ? 8.160   -67.096 -10.543 1.00 39.29 256 A 1 
ATOM 2004 N N     . SER A 1 257 ? 5.324   -70.437 -10.179 1.00 40.60 257 A 1 
ATOM 2005 C CA    . SER A 1 257 ? 5.256   -71.878 -9.965  1.00 44.03 257 A 1 
ATOM 2006 C C     . SER A 1 257 ? 5.199   -72.530 -11.346 1.00 41.19 257 A 1 
ATOM 2007 O O     . SER A 1 257 ? 4.219   -72.407 -12.071 1.00 40.27 257 A 1 
ATOM 2008 C CB    . SER A 1 257 ? 4.065   -72.254 -9.085  1.00 41.44 257 A 1 
ATOM 2009 O OG    . SER A 1 257 ? 2.852   -71.736 -9.585  1.00 39.73 257 A 1 
ATOM 2010 N N     . GLN A 1 258 ? 6.322   -73.181 -11.700 1.00 31.02 258 A 1 
ATOM 2011 C CA    . GLN A 1 258 ? 6.417   -73.977 -12.920 1.00 32.82 258 A 1 
ATOM 2012 C C     . GLN A 1 258 ? 5.463   -75.164 -12.777 1.00 30.66 258 A 1 
ATOM 2013 O O     . GLN A 1 258 ? 5.859   -76.258 -12.383 1.00 29.32 258 A 1 
ATOM 2014 C CB    . GLN A 1 258 ? 7.853   -74.448 -13.172 1.00 31.13 258 A 1 
ATOM 2015 C CG    . GLN A 1 258 ? 8.802   -73.348 -13.644 1.00 30.76 258 A 1 
ATOM 2016 C CD    . GLN A 1 258 ? 10.193  -73.885 -14.004 1.00 31.16 258 A 1 
ATOM 2017 O OE1   . GLN A 1 258 ? 10.548  -75.023 -13.767 1.00 32.24 258 A 1 
ATOM 2018 N NE2   . GLN A 1 258 ? 11.040  -73.082 -14.605 1.00 32.78 258 A 1 
ATOM 2019 N N     . SER A 1 259 ? 4.207   -74.905 -13.044 1.00 35.06 259 A 1 
ATOM 2020 C CA    . SER A 1 259 ? 3.216   -75.974 -13.086 1.00 37.51 259 A 1 
ATOM 2021 C C     . SER A 1 259 ? 3.598   -76.915 -14.218 1.00 34.36 259 A 1 
ATOM 2022 O O     . SER A 1 259 ? 3.424   -76.616 -15.400 1.00 34.24 259 A 1 
ATOM 2023 C CB    . SER A 1 259 ? 1.804   -75.416 -13.235 1.00 36.37 259 A 1 
ATOM 2024 O OG    . SER A 1 259 ? 1.686   -74.568 -14.360 1.00 35.54 259 A 1 
ATOM 2025 N N     . THR A 1 260 ? 4.230   -78.046 -13.830 1.00 35.37 260 A 1 
ATOM 2026 C CA    . THR A 1 260 ? 4.598   -79.119 -14.749 1.00 39.71 260 A 1 
ATOM 2027 C C     . THR A 1 260 ? 3.335   -79.608 -15.431 1.00 36.31 260 A 1 
ATOM 2028 O O     . THR A 1 260 ? 2.460   -80.217 -14.812 1.00 35.18 260 A 1 
ATOM 2029 C CB    . THR A 1 260 ? 5.313   -80.257 -14.012 1.00 36.12 260 A 1 
ATOM 2030 O OG1   . THR A 1 260 ? 4.716   -80.513 -12.761 1.00 34.22 260 A 1 
ATOM 2031 C CG2   . THR A 1 260 ? 6.778   -79.911 -13.738 1.00 36.95 260 A 1 
ATOM 2032 N N     . ILE A 1 261 ? 3.253   -79.276 -16.722 1.00 28.61 261 A 1 
ATOM 2033 C CA    . ILE A 1 261 ? 2.124   -79.672 -17.567 1.00 31.72 261 A 1 
ATOM 2034 C C     . ILE A 1 261 ? 2.195   -81.197 -17.755 1.00 29.01 261 A 1 
ATOM 2035 O O     . ILE A 1 261 ? 2.708   -81.687 -18.761 1.00 28.35 261 A 1 
ATOM 2036 C CB    . ILE A 1 261 ? 2.110   -78.898 -18.906 1.00 30.90 261 A 1 
ATOM 2037 C CG1   . ILE A 1 261 ? 2.115   -77.363 -18.663 1.00 31.33 261 A 1 
ATOM 2038 C CG2   . ILE A 1 261 ? 0.887   -79.289 -19.758 1.00 35.65 261 A 1 
ATOM 2039 C CD1   . ILE A 1 261 ? 2.301   -76.522 -19.935 1.00 34.71 261 A 1 
ATOM 2040 N N     . VAL A 1 262 ? 1.776   -81.977 -16.740 1.00 32.13 262 A 1 
ATOM 2041 C CA    . VAL A 1 262 ? 1.698   -83.433 -16.865 1.00 36.33 262 A 1 
ATOM 2042 C C     . VAL A 1 262 ? 0.606   -83.772 -17.879 1.00 32.84 262 A 1 
ATOM 2043 O O     . VAL A 1 262 ? -0.554  -83.393 -17.743 1.00 32.00 262 A 1 
ATOM 2044 C CB    . VAL A 1 262 ? 1.493   -84.147 -15.519 1.00 34.24 262 A 1 
ATOM 2045 C CG1   . VAL A 1 262 ? 1.453   -85.663 -15.716 1.00 32.56 262 A 1 
ATOM 2046 C CG2   . VAL A 1 262 ? 2.640   -83.842 -14.558 1.00 39.06 262 A 1 
ATOM 2047 N N     . ARG A 1 263 ? 1.017   -84.487 -18.880 1.00 33.06 263 A 1 
ATOM 2048 C CA    . ARG A 1 263 ? 0.342   -84.740 -20.167 1.00 37.42 263 A 1 
ATOM 2049 C C     . ARG A 1 263 ? -0.858  -85.707 -20.092 1.00 33.24 263 A 1 
ATOM 2050 O O     . ARG A 1 263 ? -1.060  -86.462 -21.036 1.00 32.61 263 A 1 
ATOM 2051 C CB    . ARG A 1 263 ? 1.429   -85.251 -21.123 1.00 35.66 263 A 1 
ATOM 2052 C CG    . ARG A 1 263 ? 1.158   -85.080 -22.625 1.00 35.20 263 A 1 
ATOM 2053 C CD    . ARG A 1 263 ? 2.261   -85.809 -23.419 1.00 32.84 263 A 1 
ATOM 2054 N NE    . ARG A 1 263 ? 2.146   -85.573 -24.849 1.00 31.18 263 A 1 
ATOM 2055 C CZ    . ARG A 1 263 ? 2.898   -86.119 -25.788 1.00 27.85 263 A 1 
ATOM 2056 N NH1   . ARG A 1 263 ? 3.828   -86.988 -25.510 1.00 25.96 263 A 1 
ATOM 2057 N NH2   . ARG A 1 263 ? 2.724   -85.810 -27.034 1.00 24.62 263 A 1 
ATOM 2058 N N     . ARG A 1 264 ? -1.570  -85.765 -18.994 1.00 35.67 264 A 1 
ATOM 2059 C CA    . ARG A 1 264 ? -2.515  -86.888 -18.807 1.00 39.07 264 A 1 
ATOM 2060 C C     . ARG A 1 264 ? -3.613  -86.955 -19.893 1.00 34.31 264 A 1 
ATOM 2061 O O     . ARG A 1 264 ? -3.942  -85.923 -20.465 1.00 32.77 264 A 1 
ATOM 2062 C CB    . ARG A 1 264 ? -3.079  -86.924 -17.377 1.00 36.43 264 A 1 
ATOM 2063 C CG    . ARG A 1 264 ? -2.488  -88.123 -16.613 1.00 34.97 264 A 1 
ATOM 2064 C CD    . ARG A 1 264 ? -3.256  -88.413 -15.326 1.00 32.81 264 A 1 
ATOM 2065 N NE    . ARG A 1 264 ? -2.684  -89.550 -14.595 1.00 31.20 264 A 1 
ATOM 2066 C CZ    . ARG A 1 264 ? -3.167  -90.125 -13.494 1.00 27.77 264 A 1 
ATOM 2067 N NH1   . ARG A 1 264 ? -4.278  -89.690 -12.962 1.00 26.44 264 A 1 
ATOM 2068 N NH2   . ARG A 1 264 ? -2.558  -91.121 -12.940 1.00 25.49 264 A 1 
ATOM 2069 N N     . PRO A 1 265 ? -4.092  -88.160 -20.161 1.00 30.88 265 A 1 
ATOM 2070 C CA    . PRO A 1 265 ? -4.276  -88.591 -21.554 1.00 35.24 265 A 1 
ATOM 2071 C C     . PRO A 1 265 ? -5.668  -88.352 -22.199 1.00 33.66 265 A 1 
ATOM 2072 O O     . PRO A 1 265 ? -5.784  -87.453 -23.032 1.00 31.72 265 A 1 
ATOM 2073 C CB    . PRO A 1 265 ? -3.828  -90.062 -21.531 1.00 31.51 265 A 1 
ATOM 2074 C CG    . PRO A 1 265 ? -4.256  -90.538 -20.155 1.00 32.67 265 A 1 
ATOM 2075 C CD    . PRO A 1 265 ? -4.053  -89.284 -19.292 1.00 39.45 265 A 1 
ATOM 2076 N N     . HIS A 1 266 ? -6.624  -89.194 -21.940 1.00 33.60 266 A 1 
ATOM 2077 C CA    . HIS A 1 266 ? -7.340  -89.774 -23.099 1.00 38.12 266 A 1 
ATOM 2078 C C     . HIS A 1 266 ? -8.829  -89.417 -23.338 1.00 35.47 266 A 1 
ATOM 2079 O O     . HIS A 1 266 ? -9.172  -88.763 -24.318 1.00 34.54 266 A 1 
ATOM 2080 C CB    . HIS A 1 266 ? -7.181  -91.314 -23.057 1.00 36.40 266 A 1 
ATOM 2081 C CG    . HIS A 1 266 ? -6.534  -91.912 -24.284 1.00 36.16 266 A 1 
ATOM 2082 N ND1   . HIS A 1 266 ? -6.903  -91.779 -25.585 1.00 35.25 266 A 1 
ATOM 2083 C CD2   . HIS A 1 266 ? -5.442  -92.750 -24.271 1.00 35.84 266 A 1 
ATOM 2084 C CE1   . HIS A 1 266 ? -6.063  -92.502 -26.343 1.00 32.68 266 A 1 
ATOM 2085 N NE2   . HIS A 1 266 ? -5.162  -93.101 -25.583 1.00 32.34 266 A 1 
ATOM 2086 N N     . GLN A 1 267 ? -9.645  -90.058 -22.580 1.00 33.79 267 A 1 
ATOM 2087 C CA    . GLN A 1 267 ? -10.957 -90.585 -23.034 1.00 35.32 267 A 1 
ATOM 2088 C C     . GLN A 1 267 ? -12.157 -89.645 -22.732 1.00 32.72 267 A 1 
ATOM 2089 O O     . GLN A 1 267 ? -11.983 -88.693 -21.998 1.00 31.76 267 A 1 
ATOM 2090 C CB    . GLN A 1 267 ? -11.171 -91.935 -22.321 1.00 33.19 267 A 1 
ATOM 2091 C CG    . GLN A 1 267 ? -10.464 -93.127 -22.969 1.00 31.36 267 A 1 
ATOM 2092 C CD    . GLN A 1 267 ? -10.776 -94.451 -22.253 1.00 29.40 267 A 1 
ATOM 2093 O OE1   . GLN A 1 267 ? -11.344 -94.510 -21.184 1.00 30.76 267 A 1 
ATOM 2094 N NE2   . GLN A 1 267 ? -10.403 -95.567 -22.827 1.00 29.78 267 A 1 
ATOM 2095 N N     . SER A 1 268 ? -13.349 -89.912 -23.144 1.00 35.13 268 A 1 
ATOM 2096 C CA    . SER A 1 268 ? -13.976 -90.556 -24.319 1.00 38.08 268 A 1 
ATOM 2097 C C     . SER A 1 268 ? -15.436 -90.109 -24.519 1.00 35.79 268 A 1 
ATOM 2098 O O     . SER A 1 268 ? -15.759 -89.603 -25.585 1.00 34.15 268 A 1 
ATOM 2099 C CB    . SER A 1 268 ? -14.005 -92.092 -24.216 1.00 35.13 268 A 1 
ATOM 2100 O OG    . SER A 1 268 ? -14.646 -92.521 -23.029 1.00 32.69 268 A 1 
ATOM 2101 N N     . GLY A 1 269 ? -16.287 -90.434 -23.610 1.00 32.20 269 A 1 
ATOM 2102 C CA    . GLY A 1 269 ? -17.739 -90.527 -23.900 1.00 33.59 269 A 1 
ATOM 2103 C C     . GLY A 1 269 ? -18.563 -89.260 -23.598 1.00 31.88 269 A 1 
ATOM 2104 O O     . GLY A 1 269 ? -17.996 -88.230 -23.343 1.00 30.02 269 A 1 
ATOM 2105 N N     . TYR A 1 270 ? -19.863 -89.251 -23.555 1.00 27.74 270 A 1 
ATOM 2106 C CA    . TYR A 1 270 ? -20.861 -90.079 -24.254 1.00 30.71 270 A 1 
ATOM 2107 C C     . TYR A 1 270 ? -22.101 -89.213 -24.618 1.00 28.02 270 A 1 
ATOM 2108 O O     . TYR A 1 270 ? -22.042 -88.519 -25.634 1.00 26.63 270 A 1 
ATOM 2109 C CB    . TYR A 1 270 ? -21.237 -91.338 -23.425 1.00 28.60 270 A 1 
ATOM 2110 C CG    . TYR A 1 270 ? -21.617 -92.581 -24.225 1.00 29.10 270 A 1 
ATOM 2111 C CD1   . TYR A 1 270 ? -22.906 -92.760 -24.758 1.00 31.32 270 A 1 
ATOM 2112 C CD2   . TYR A 1 270 ? -20.659 -93.614 -24.381 1.00 33.65 270 A 1 
ATOM 2113 C CE1   . TYR A 1 270 ? -23.227 -93.936 -25.463 1.00 30.23 270 A 1 
ATOM 2114 C CE2   . TYR A 1 270 ? -20.973 -94.789 -25.080 1.00 29.56 270 A 1 
ATOM 2115 C CZ    . TYR A 1 270 ? -22.258 -94.948 -25.618 1.00 30.21 270 A 1 
ATOM 2116 O OH    . TYR A 1 270 ? -22.572 -96.094 -26.300 1.00 31.74 270 A 1 
ATOM 2117 N N     . ALA A 1 271 ? -23.151 -89.252 -23.876 1.00 32.43 271 A 1 
ATOM 2118 C CA    . ALA A 1 271 ? -24.476 -89.304 -24.528 1.00 33.92 271 A 1 
ATOM 2119 C C     . ALA A 1 271 ? -25.463 -88.099 -24.474 1.00 31.69 271 A 1 
ATOM 2120 O O     . ALA A 1 271 ? -25.619 -87.457 -25.510 1.00 30.51 271 A 1 
ATOM 2121 C CB    . ALA A 1 271 ? -25.122 -90.632 -24.108 1.00 31.72 271 A 1 
ATOM 2122 N N     . PRO A 1 272 ? -26.214 -87.939 -23.432 1.00 31.35 272 A 1 
ATOM 2123 C CA    . PRO A 1 272 ? -27.668 -88.061 -23.621 1.00 34.66 272 A 1 
ATOM 2124 C C     . PRO A 1 272 ? -28.490 -86.758 -23.858 1.00 33.56 272 A 1 
ATOM 2125 O O     . PRO A 1 272 ? -27.952 -85.689 -24.018 1.00 33.01 272 A 1 
ATOM 2126 C CB    . PRO A 1 272 ? -28.126 -88.826 -22.370 1.00 31.94 272 A 1 
ATOM 2127 C CG    . PRO A 1 272 ? -27.244 -88.226 -21.275 1.00 33.89 272 A 1 
ATOM 2128 C CD    . PRO A 1 272 ? -25.932 -87.931 -22.016 1.00 42.91 272 A 1 
ATOM 2129 N N     . LEU A 1 273 ? -29.731 -86.841 -23.785 1.00 29.45 273 A 1 
ATOM 2130 C CA    . LEU A 1 273 ? -30.807 -86.799 -24.771 1.00 34.17 273 A 1 
ATOM 2131 C C     . LEU A 1 273 ? -31.842 -85.662 -24.603 1.00 32.05 273 A 1 
ATOM 2132 O O     . LEU A 1 273 ? -32.088 -84.886 -25.511 1.00 31.21 273 A 1 
ATOM 2133 C CB    . LEU A 1 273 ? -31.608 -88.120 -24.659 1.00 31.08 273 A 1 
ATOM 2134 C CG    . LEU A 1 273 ? -31.547 -89.080 -25.863 1.00 30.24 273 A 1 
ATOM 2135 C CD1   . LEU A 1 273 ? -32.073 -90.452 -25.443 1.00 30.92 273 A 1 
ATOM 2136 C CD2   . LEU A 1 273 ? -32.395 -88.582 -27.030 1.00 36.68 273 A 1 
ATOM 2137 N N     . VAL A 1 274 ? -32.550 -85.752 -23.519 1.00 30.94 274 A 1 
ATOM 2138 C CA    . VAL A 1 274 ? -33.955 -85.297 -23.349 1.00 37.65 274 A 1 
ATOM 2139 C C     . VAL A 1 274 ? -34.113 -83.773 -23.203 1.00 35.08 274 A 1 
ATOM 2140 O O     . VAL A 1 274 ? -33.136 -83.091 -22.954 1.00 33.64 274 A 1 
ATOM 2141 C CB    . VAL A 1 274 ? -34.598 -86.004 -22.129 1.00 33.83 274 A 1 
ATOM 2142 C CG1   . VAL A 1 274 ? -35.458 -87.170 -22.567 1.00 32.14 274 A 1 
ATOM 2143 C CG2   . VAL A 1 274 ? -33.604 -86.520 -21.082 1.00 38.41 274 A 1 
ATOM 2144 N N     . GLY A 1 275 ? -35.201 -83.173 -23.255 1.00 32.93 275 A 1 
ATOM 2145 C CA    . GLY A 1 275 ? -36.645 -83.302 -23.492 1.00 33.92 275 A 1 
ATOM 2146 C C     . GLY A 1 275 ? -37.249 -81.882 -23.348 1.00 31.88 275 A 1 
ATOM 2147 O O     . GLY A 1 275 ? -36.493 -80.918 -23.346 1.00 30.45 275 A 1 
ATOM 2148 N N     . ALA A 1 276 ? -38.457 -81.589 -23.126 1.00 37.44 276 A 1 
ATOM 2149 C CA    . ALA A 1 276 ? -39.576 -81.628 -24.052 1.00 40.93 276 A 1 
ATOM 2150 C C     . ALA A 1 276 ? -40.358 -80.283 -24.106 1.00 38.49 276 A 1 
ATOM 2151 O O     . ALA A 1 276 ? -40.219 -79.569 -25.080 1.00 37.47 276 A 1 
ATOM 2152 C CB    . ALA A 1 276 ? -40.490 -82.801 -23.691 1.00 37.21 276 A 1 
ATOM 2153 N N     . GLU A 1 277 ? -41.155 -79.939 -23.111 1.00 37.16 277 A 1 
ATOM 2154 C CA    . GLU A 1 277 ? -42.575 -79.669 -23.394 1.00 41.69 277 A 1 
ATOM 2155 C C     . GLU A 1 277 ? -43.107 -78.224 -23.652 1.00 40.27 277 A 1 
ATOM 2156 O O     . GLU A 1 277 ? -43.046 -77.700 -24.765 1.00 40.13 277 A 1 
ATOM 2157 C CB    . GLU A 1 277 ? -43.439 -80.331 -22.287 1.00 37.08 277 A 1 
ATOM 2158 C CG    . GLU A 1 277 ? -43.746 -81.805 -22.466 1.00 36.12 277 A 1 
ATOM 2159 C CD    . GLU A 1 277 ? -44.841 -82.228 -21.465 1.00 36.84 277 A 1 
ATOM 2160 O OE1   . GLU A 1 277 ? -45.730 -83.012 -21.878 1.00 36.09 277 A 1 
ATOM 2161 O OE2   . GLU A 1 277 ? -44.806 -81.748 -20.298 1.00 36.38 277 A 1 
ATOM 2162 N N     . GLN A 1 278 ? -43.780 -77.714 -22.674 1.00 37.45 278 A 1 
ATOM 2163 C CA    . GLN A 1 278 ? -45.068 -76.991 -22.843 1.00 38.94 278 A 1 
ATOM 2164 C C     . GLN A 1 278 ? -44.947 -75.443 -22.748 1.00 35.77 278 A 1 
ATOM 2165 O O     . GLN A 1 278 ? -43.856 -74.944 -22.498 1.00 34.87 278 A 1 
ATOM 2166 C CB    . GLN A 1 278 ? -46.018 -77.515 -21.742 1.00 36.10 278 A 1 
ATOM 2167 C CG    . GLN A 1 278 ? -46.474 -78.969 -21.865 1.00 33.57 278 A 1 
ATOM 2168 C CD    . GLN A 1 278 ? -47.444 -79.369 -20.744 1.00 32.48 278 A 1 
ATOM 2169 O OE1   . GLN A 1 278 ? -47.778 -78.621 -19.842 1.00 34.52 278 A 1 
ATOM 2170 N NE2   . GLN A 1 278 ? -47.941 -80.584 -20.754 1.00 32.44 278 A 1 
ATOM 2171 N N     . ALA A 1 279 ? -45.941 -74.605 -22.813 1.00 33.06 279 A 1 
ATOM 2172 C CA    . ALA A 1 279 ? -47.320 -74.619 -23.318 1.00 33.58 279 A 1 
ATOM 2173 C C     . ALA A 1 279 ? -47.832 -73.173 -23.602 1.00 30.23 279 A 1 
ATOM 2174 O O     . ALA A 1 279 ? -47.151 -72.365 -24.199 1.00 29.69 279 A 1 
ATOM 2175 C CB    . ALA A 1 279 ? -48.251 -75.328 -22.311 1.00 31.76 279 A 1 
ATOM 2176 N N     . ALA A 1 280 ? -48.999 -72.916 -23.208 1.00 35.39 280 A 1 
ATOM 2177 C CA    . ALA A 1 280 ? -50.057 -71.983 -23.661 1.00 37.08 280 A 1 
ATOM 2178 C C     . ALA A 1 280 ? -49.871 -70.470 -23.319 1.00 33.31 280 A 1 
ATOM 2179 O O     . ALA A 1 280 ? -48.848 -70.085 -22.791 1.00 31.97 280 A 1 
ATOM 2180 C CB    . ALA A 1 280 ? -51.312 -72.580 -23.007 1.00 34.79 280 A 1 
ATOM 2181 N N     . SER A 1 281 ? -50.777 -69.531 -23.506 1.00 45.68 281 A 1 
ATOM 2182 C CA    . SER A 1 281 ? -51.999 -69.486 -24.328 1.00 46.02 281 A 1 
ATOM 2183 C C     . SER A 1 281 ? -52.518 -68.071 -24.671 1.00 42.75 281 A 1 
ATOM 2184 O O     . SER A 1 281 ? -52.803 -67.806 -25.828 1.00 41.22 281 A 1 
ATOM 2185 C CB    . SER A 1 281 ? -53.171 -70.211 -23.640 1.00 42.89 281 A 1 
ATOM 2186 O OG    . SER A 1 281 ? -53.441 -69.689 -22.361 1.00 38.97 281 A 1 
ATOM 2187 N N     . ALA A 1 282 ? -52.795 -67.227 -23.687 1.00 36.97 282 A 1 
ATOM 2188 C CA    . ALA A 1 282 ? -53.988 -66.350 -23.756 1.00 39.22 282 A 1 
ATOM 2189 C C     . ALA A 1 282 ? -53.796 -64.933 -24.371 1.00 35.42 282 A 1 
ATOM 2190 O O     . ALA A 1 282 ? -52.689 -64.507 -24.623 1.00 34.35 282 A 1 
ATOM 2191 C CB    . ALA A 1 282 ? -54.565 -66.282 -22.334 1.00 36.32 282 A 1 
ATOM 2192 N N     . THR A 1 283 ? -54.796 -64.113 -24.513 1.00 41.92 283 A 1 
ATOM 2193 C CA    . THR A 1 283 ? -55.686 -63.834 -25.653 1.00 43.07 283 A 1 
ATOM 2194 C C     . THR A 1 283 ? -55.998 -62.343 -25.866 1.00 39.72 283 A 1 
ATOM 2195 O O     . THR A 1 283 ? -55.887 -61.862 -26.986 1.00 37.91 283 A 1 
ATOM 2196 C CB    . THR A 1 283 ? -57.074 -64.474 -25.486 1.00 37.48 283 A 1 
ATOM 2197 O OG1   . THR A 1 283 ? -57.490 -64.440 -24.137 1.00 35.76 283 A 1 
ATOM 2198 C CG2   . THR A 1 283 ? -57.163 -65.913 -25.968 1.00 40.90 283 A 1 
ATOM 2199 N N     . ALA A 1 284 ? -56.519 -61.676 -24.880 1.00 34.41 284 A 1 
ATOM 2200 C CA    . ALA A 1 284 ? -57.405 -60.504 -25.053 1.00 36.96 284 A 1 
ATOM 2201 C C     . ALA A 1 284 ? -56.661 -59.171 -25.302 1.00 34.16 284 A 1 
ATOM 2202 O O     . ALA A 1 284 ? -55.454 -59.113 -25.184 1.00 32.77 284 A 1 
ATOM 2203 C CB    . ALA A 1 284 ? -58.291 -60.447 -23.801 1.00 34.40 284 A 1 
ATOM 2204 N N     . GLY A 1 285 ? -57.213 -58.053 -25.555 1.00 34.96 285 A 1 
ATOM 2205 C CA    . GLY A 1 285 ? -58.539 -57.547 -25.906 1.00 34.43 285 A 1 
ATOM 2206 C C     . GLY A 1 285 ? -58.407 -56.097 -26.415 1.00 31.78 285 A 1 
ATOM 2207 O O     . GLY A 1 285 ? -57.330 -55.677 -26.793 1.00 31.33 285 A 1 
ATOM 2208 N N     . ALA A 1 286 ? -59.451 -55.282 -26.433 1.00 33.91 286 A 1 
ATOM 2209 C CA    . ALA A 1 286 ? -59.943 -54.656 -27.664 1.00 35.89 286 A 1 
ATOM 2210 C C     . ALA A 1 286 ? -59.695 -53.151 -27.930 1.00 33.25 286 A 1 
ATOM 2211 O O     . ALA A 1 286 ? -59.490 -52.795 -29.082 1.00 31.87 286 A 1 
ATOM 2212 C CB    . ALA A 1 286 ? -61.447 -54.947 -27.700 1.00 33.00 286 A 1 
ATOM 2213 N N     . SER A 1 287 ? -59.923 -52.244 -26.989 1.00 44.59 287 A 1 
ATOM 2214 C CA    . SER A 1 287 ? -60.765 -51.067 -27.287 1.00 46.83 287 A 1 
ATOM 2215 C C     . SER A 1 287 ? -60.151 -49.939 -28.134 1.00 44.48 287 A 1 
ATOM 2216 O O     . SER A 1 287 ? -58.949 -49.786 -28.238 1.00 42.48 287 A 1 
ATOM 2217 C CB    . SER A 1 287 ? -61.400 -50.496 -26.014 1.00 43.06 287 A 1 
ATOM 2218 O OG    . SER A 1 287 ? -60.435 -49.858 -25.216 1.00 37.74 287 A 1 
ATOM 2219 N N     . ALA A 1 288 ? -61.042 -49.127 -28.723 1.00 40.41 288 A 1 
ATOM 2220 C CA    . ALA A 1 288 ? -60.907 -48.632 -30.088 1.00 42.72 288 A 1 
ATOM 2221 C C     . ALA A 1 288 ? -60.786 -47.113 -30.300 1.00 40.59 288 A 1 
ATOM 2222 O O     . ALA A 1 288 ? -60.677 -46.706 -31.452 1.00 38.17 288 A 1 
ATOM 2223 C CB    . ALA A 1 288 ? -62.153 -49.135 -30.834 1.00 39.46 288 A 1 
ATOM 2224 N N     . TYR A 1 289 ? -60.895 -46.267 -29.275 1.00 36.55 289 A 1 
ATOM 2225 C CA    . TYR A 1 289 ? -61.462 -44.923 -29.464 1.00 40.18 289 A 1 
ATOM 2226 C C     . TYR A 1 289 ? -60.747 -44.048 -30.517 1.00 36.83 289 A 1 
ATOM 2227 O O     . TYR A 1 289 ? -59.527 -43.962 -30.569 1.00 35.54 289 A 1 
ATOM 2228 C CB    . TYR A 1 289 ? -61.650 -44.208 -28.125 1.00 37.39 289 A 1 
ATOM 2229 C CG    . TYR A 1 289 ? -63.034 -44.422 -27.551 1.00 37.20 289 A 1 
ATOM 2230 C CD1   . TYR A 1 289 ? -64.086 -43.542 -27.899 1.00 38.44 289 A 1 
ATOM 2231 C CD2   . TYR A 1 289 ? -63.296 -45.507 -26.708 1.00 40.21 289 A 1 
ATOM 2232 C CE1   . TYR A 1 289 ? -65.378 -43.754 -27.387 1.00 36.25 289 A 1 
ATOM 2233 C CE2   . TYR A 1 289 ? -64.594 -45.728 -26.200 1.00 36.56 289 A 1 
ATOM 2234 C CZ    . TYR A 1 289 ? -65.638 -44.844 -26.537 1.00 37.69 289 A 1 
ATOM 2235 O OH    . TYR A 1 289 ? -66.899 -45.046 -26.043 1.00 36.69 289 A 1 
ATOM 2236 N N     . THR A 1 290 ? -61.556 -43.385 -31.336 1.00 49.05 290 A 1 
ATOM 2237 C CA    . THR A 1 290 ? -61.263 -42.981 -32.720 1.00 51.59 290 A 1 
ATOM 2238 C C     . THR A 1 290 ? -60.942 -41.507 -32.971 1.00 50.53 290 A 1 
ATOM 2239 O O     . THR A 1 290 ? -60.489 -41.210 -34.073 1.00 49.68 290 A 1 
ATOM 2240 C CB    . THR A 1 290 ? -62.493 -43.297 -33.583 1.00 47.29 290 A 1 
ATOM 2241 O OG1   . THR A 1 290 ? -63.677 -42.829 -32.952 1.00 46.27 290 A 1 
ATOM 2242 C CG2   . THR A 1 290 ? -62.680 -44.793 -33.826 1.00 52.26 290 A 1 
ATOM 2243 N N     . ASP A 1 291 ? -61.267 -40.590 -32.072 1.00 46.70 291 A 1 
ATOM 2244 C CA    . ASP A 1 291 ? -61.861 -39.309 -32.479 1.00 51.16 291 A 1 
ATOM 2245 C C     . ASP A 1 291 ? -60.995 -38.404 -33.388 1.00 49.33 291 A 1 
ATOM 2246 O O     . ASP A 1 291 ? -59.772 -38.363 -33.341 1.00 48.18 291 A 1 
ATOM 2247 C CB    . ASP A 1 291 ? -62.407 -38.540 -31.268 1.00 46.39 291 A 1 
ATOM 2248 C CG    . ASP A 1 291 ? -63.913 -38.720 -31.069 1.00 41.78 291 A 1 
ATOM 2249 O OD1   . ASP A 1 291 ? -64.609 -39.070 -32.054 1.00 41.07 291 A 1 
ATOM 2250 O OD2   . ASP A 1 291 ? -64.362 -38.486 -29.935 1.00 41.89 291 A 1 
ATOM 2251 N N     . SER A 1 292 ? -61.708 -37.621 -34.216 1.00 42.23 292 A 1 
ATOM 2252 C CA    . SER A 1 292 ? -61.373 -37.338 -35.616 1.00 45.43 292 A 1 
ATOM 2253 C C     . SER A 1 292 ? -60.922 -35.914 -35.960 1.00 42.91 292 A 1 
ATOM 2254 O O     . SER A 1 292 ? -60.728 -35.637 -37.134 1.00 42.02 292 A 1 
ATOM 2255 C CB    . SER A 1 292 ? -62.658 -37.651 -36.404 1.00 42.52 292 A 1 
ATOM 2256 O OG    . SER A 1 292 ? -62.616 -37.271 -37.751 1.00 38.63 292 A 1 
ATOM 2257 N N     . VAL A 1 293 ? -60.904 -34.968 -34.988 1.00 33.29 293 A 1 
ATOM 2258 C CA    . VAL A 1 293 ? -61.318 -33.584 -35.259 1.00 38.36 293 A 1 
ATOM 2259 C C     . VAL A 1 293 ? -60.492 -32.897 -36.365 1.00 36.31 293 A 1 
ATOM 2260 O O     . VAL A 1 293 ? -59.277 -32.817 -36.319 1.00 35.33 293 A 1 
ATOM 2261 C CB    . VAL A 1 293 ? -61.395 -32.721 -33.991 1.00 35.45 293 A 1 
ATOM 2262 C CG1   . VAL A 1 293 ? -62.105 -31.398 -34.289 1.00 34.71 293 A 1 
ATOM 2263 C CG2   . VAL A 1 293 ? -62.176 -33.404 -32.859 1.00 41.94 293 A 1 
ATOM 2264 N N     . ASN A 1 294 ? -61.208 -32.328 -37.322 1.00 37.77 294 A 1 
ATOM 2265 C CA    . ASN A 1 294 ? -60.841 -32.134 -38.726 1.00 39.95 294 A 1 
ATOM 2266 C C     . ASN A 1 294 ? -60.257 -30.752 -39.104 1.00 36.65 294 A 1 
ATOM 2267 O O     . ASN A 1 294 ? -59.928 -30.563 -40.270 1.00 35.51 294 A 1 
ATOM 2268 C CB    . ASN A 1 294 ? -62.139 -32.363 -39.520 1.00 38.84 294 A 1 
ATOM 2269 C CG    . ASN A 1 294 ? -62.087 -33.427 -40.600 1.00 35.86 294 A 1 
ATOM 2270 O OD1   . ASN A 1 294 ? -61.069 -33.984 -40.949 1.00 37.48 294 A 1 
ATOM 2271 N ND2   . ASN A 1 294 ? -63.231 -33.735 -41.178 1.00 39.28 294 A 1 
ATOM 2272 N N     . ASN A 1 295 ? -60.271 -29.750 -38.220 1.00 35.32 295 A 1 
ATOM 2273 C CA    . ASN A 1 295 ? -60.568 -28.369 -38.609 1.00 36.74 295 A 1 
ATOM 2274 C C     . ASN A 1 295 ? -59.609 -27.776 -39.667 1.00 34.39 295 A 1 
ATOM 2275 O O     . ASN A 1 295 ? -58.394 -27.749 -39.505 1.00 32.68 295 A 1 
ATOM 2276 C CB    . ASN A 1 295 ? -60.714 -27.467 -37.371 1.00 34.50 295 A 1 
ATOM 2277 C CG    . ASN A 1 295 ? -62.171 -27.245 -36.981 1.00 31.13 295 A 1 
ATOM 2278 O OD1   . ASN A 1 295 ? -63.095 -27.484 -37.728 1.00 32.57 295 A 1 
ATOM 2279 N ND2   . ASN A 1 295 ? -62.409 -26.731 -35.789 1.00 33.75 295 A 1 
ATOM 2280 N N     . SER A 1 296 ? -60.220 -27.260 -40.735 1.00 36.50 296 A 1 
ATOM 2281 C CA    . SER A 1 296 ? -59.663 -27.123 -42.091 1.00 38.18 296 A 1 
ATOM 2282 C C     . SER A 1 296 ? -59.222 -25.714 -42.508 1.00 34.86 296 A 1 
ATOM 2283 O O     . SER A 1 296 ? -59.077 -25.484 -43.706 1.00 34.28 296 A 1 
ATOM 2284 C CB    . SER A 1 296 ? -60.752 -27.588 -43.064 1.00 36.83 296 A 1 
ATOM 2285 O OG    . SER A 1 296 ? -61.905 -26.768 -42.946 1.00 35.14 296 A 1 
ATOM 2286 N N     . ILE A 1 297 ? -59.107 -24.755 -41.583 1.00 25.81 297 A 1 
ATOM 2287 C CA    . ILE A 1 297 ? -59.327 -23.336 -41.926 1.00 27.87 297 A 1 
ATOM 2288 C C     . ILE A 1 297 ? -58.380 -22.836 -43.033 1.00 26.97 297 A 1 
ATOM 2289 O O     . ILE A 1 297 ? -57.182 -23.067 -43.035 1.00 25.34 297 A 1 
ATOM 2290 C CB    . ILE A 1 297 ? -59.348 -22.424 -40.684 1.00 25.96 297 A 1 
ATOM 2291 C CG1   . ILE A 1 297 ? -60.456 -22.880 -39.709 1.00 24.98 297 A 1 
ATOM 2292 C CG2   . ILE A 1 297 ? -59.580 -20.954 -41.086 1.00 29.22 297 A 1 
ATOM 2293 C CD1   . ILE A 1 297 ? -60.552 -22.078 -38.407 1.00 28.60 297 A 1 
ATOM 2294 N N     . SER A 1 298 ? -58.965 -22.065 -43.935 1.00 35.73 298 A 1 
ATOM 2295 C CA    . SER A 1 298 ? -58.727 -21.949 -45.373 1.00 36.91 298 A 1 
ATOM 2296 C C     . SER A 1 298 ? -57.812 -20.821 -45.860 1.00 34.73 298 A 1 
ATOM 2297 O O     . SER A 1 298 ? -57.438 -20.845 -47.023 1.00 34.10 298 A 1 
ATOM 2298 C CB    . SER A 1 298 ? -60.126 -21.719 -45.969 1.00 36.19 298 A 1 
ATOM 2299 O OG    . SER A 1 298 ? -60.135 -21.309 -47.316 1.00 34.12 298 A 1 
ATOM 2300 N N     . PHE A 1 299 ? -57.615 -19.759 -45.066 1.00 32.55 299 A 1 
ATOM 2301 C CA    . PHE A 1 299 ? -57.619 -18.413 -45.653 1.00 33.81 299 A 1 
ATOM 2302 C C     . PHE A 1 299 ? -56.496 -18.124 -46.659 1.00 33.96 299 A 1 
ATOM 2303 O O     . PHE A 1 299 ? -55.343 -18.483 -46.479 1.00 31.94 299 A 1 
ATOM 2304 C CB    . PHE A 1 299 ? -57.736 -17.340 -44.565 1.00 30.69 299 A 1 
ATOM 2305 C CG    . PHE A 1 299 ? -59.024 -16.546 -44.660 1.00 29.66 299 A 1 
ATOM 2306 C CD1   . PHE A 1 299 ? -59.085 -15.375 -45.434 1.00 30.00 299 A 1 
ATOM 2307 C CD2   . PHE A 1 299 ? -60.176 -17.004 -43.996 1.00 32.25 299 A 1 
ATOM 2308 C CE1   . PHE A 1 299 ? -60.293 -14.655 -45.544 1.00 28.39 299 A 1 
ATOM 2309 C CE2   . PHE A 1 299 ? -61.385 -16.291 -44.105 1.00 26.62 299 A 1 
ATOM 2310 C CZ    . PHE A 1 299 ? -61.441 -15.110 -44.872 1.00 26.27 299 A 1 
ATOM 2311 N N     . SER A 1 300 ? -56.888 -17.390 -47.732 1.00 34.72 300 A 1 
ATOM 2312 C CA    . SER A 1 300 ? -56.315 -17.443 -49.088 1.00 37.54 300 A 1 
ATOM 2313 C C     . SER A 1 300 ? -55.325 -16.340 -49.487 1.00 35.29 300 A 1 
ATOM 2314 O O     . SER A 1 300 ? -54.608 -16.523 -50.460 1.00 35.10 300 A 1 
ATOM 2315 C CB    . SER A 1 300 ? -57.513 -17.359 -50.045 1.00 36.41 300 A 1 
ATOM 2316 O OG    . SER A 1 300 ? -57.157 -17.241 -51.400 1.00 34.04 300 A 1 
ATOM 2317 N N     . MET A 1 301 ? -55.403 -15.156 -48.873 1.00 43.55 301 A 1 
ATOM 2318 C CA    . MET A 1 301 ? -55.216 -13.906 -49.630 1.00 46.31 301 A 1 
ATOM 2319 C C     . MET A 1 301 ? -53.815 -13.679 -50.225 1.00 46.56 301 A 1 
ATOM 2320 O O     . MET A 1 301 ? -52.789 -14.031 -49.668 1.00 44.45 301 A 1 
ATOM 2321 C CB    . MET A 1 301 ? -55.664 -12.675 -48.833 1.00 42.43 301 A 1 
ATOM 2322 C CG    . MET A 1 301 ? -57.168 -12.413 -49.003 1.00 40.16 301 A 1 
ATOM 2323 S SD    . MET A 1 301 ? -57.648 -10.729 -48.509 1.00 40.39 301 A 1 
ATOM 2324 C CE    . MET A 1 301 ? -59.405 -10.778 -48.870 1.00 36.36 301 A 1 
ATOM 2325 N N     . GLU A 1 302 ? -53.849 -12.996 -51.356 1.00 30.17 302 A 1 
ATOM 2326 C CA    . GLU A 1 302 ? -52.951 -13.096 -52.526 1.00 34.34 302 A 1 
ATOM 2327 C C     . GLU A 1 302 ? -51.808 -12.044 -52.589 1.00 33.07 302 A 1 
ATOM 2328 O O     . GLU A 1 302 ? -50.954 -12.131 -53.460 1.00 31.25 302 A 1 
ATOM 2329 C CB    . GLU A 1 302 ? -53.901 -12.898 -53.723 1.00 31.68 302 A 1 
ATOM 2330 C CG    . GLU A 1 302 ? -53.394 -13.290 -55.107 1.00 30.06 302 A 1 
ATOM 2331 C CD    . GLU A 1 302 ? -54.443 -13.038 -56.206 1.00 29.45 302 A 1 
ATOM 2332 O OE1   . GLU A 1 302 ? -54.258 -13.583 -57.316 1.00 28.66 302 A 1 
ATOM 2333 O OE2   . GLU A 1 302 ? -55.424 -12.297 -55.947 1.00 28.58 302 A 1 
ATOM 2334 N N     . ALA A 1 303 ? -51.834 -10.990 -51.767 1.00 34.98 303 A 1 
ATOM 2335 C CA    . ALA A 1 303 ? -51.394 -9.644  -52.154 1.00 36.90 303 A 1 
ATOM 2336 C C     . ALA A 1 303 ? -49.936 -9.562  -52.654 1.00 35.35 303 A 1 
ATOM 2337 O O     . ALA A 1 303 ? -48.989 -9.978  -51.982 1.00 34.74 303 A 1 
ATOM 2338 C CB    . ALA A 1 303 ? -51.657 -8.666  -51.006 1.00 35.32 303 A 1 
ATOM 2339 N N     . GLY A 1 304 ? -49.782 -8.957  -53.868 1.00 32.37 304 A 1 
ATOM 2340 C CA    . GLY A 1 304 ? -48.532 -8.842  -54.604 1.00 33.69 304 A 1 
ATOM 2341 C C     . GLY A 1 304 ? -47.527 -7.923  -53.935 1.00 32.16 304 A 1 
ATOM 2342 O O     . GLY A 1 304 ? -47.695 -6.710  -53.877 1.00 31.32 304 A 1 
ATOM 2343 N N     . ILE A 1 305 ? -46.418 -8.507  -53.454 1.00 27.98 305 A 1 
ATOM 2344 C CA    . ILE A 1 305 ? -45.293 -7.761  -52.885 1.00 31.89 305 A 1 
ATOM 2345 C C     . ILE A 1 305 ? -44.545 -7.089  -54.038 1.00 30.15 305 A 1 
ATOM 2346 O O     . ILE A 1 305 ? -43.787 -7.742  -54.749 1.00 28.44 305 A 1 
ATOM 2347 C CB    . ILE A 1 305 ? -44.387 -8.679  -52.037 1.00 30.14 305 A 1 
ATOM 2348 C CG1   . ILE A 1 305 ? -45.186 -9.312  -50.882 1.00 28.72 305 A 1 
ATOM 2349 C CG2   . ILE A 1 305 ? -43.178 -7.902  -51.496 1.00 31.81 305 A 1 
ATOM 2350 C CD1   . ILE A 1 305 ? -44.429 -10.397 -50.101 1.00 30.53 305 A 1 
ATOM 2351 N N     . VAL A 1 306 ? -44.745 -5.788  -54.235 1.00 33.64 306 A 1 
ATOM 2352 C CA    . VAL A 1 306 ? -43.974 -4.988  -55.196 1.00 37.83 306 A 1 
ATOM 2353 C C     . VAL A 1 306 ? -42.549 -4.824  -54.655 1.00 35.04 306 A 1 
ATOM 2354 O O     . VAL A 1 306 ? -42.383 -4.264  -53.576 1.00 33.55 306 A 1 
ATOM 2355 C CB    . VAL A 1 306 ? -44.632 -3.619  -55.467 1.00 35.48 306 A 1 
ATOM 2356 C CG1   . VAL A 1 306 ? -43.842 -2.824  -56.510 1.00 32.38 306 A 1 
ATOM 2357 C CG2   . VAL A 1 306 ? -46.064 -3.783  -55.983 1.00 37.92 306 A 1 
ATOM 2358 N N     . PRO A 1 307 ? -41.518 -5.321  -55.346 1.00 33.92 307 A 1 
ATOM 2359 C CA    . PRO A 1 307 ? -40.145 -5.302  -54.866 1.00 36.67 307 A 1 
ATOM 2360 C C     . PRO A 1 307 ? -39.519 -3.929  -55.139 1.00 35.92 307 A 1 
ATOM 2361 O O     . PRO A 1 307 ? -38.847 -3.744  -56.149 1.00 33.83 307 A 1 
ATOM 2362 C CB    . PRO A 1 307 ? -39.459 -6.444  -55.612 1.00 33.77 307 A 1 
ATOM 2363 C CG    . PRO A 1 307 ? -40.136 -6.432  -56.979 1.00 33.85 307 A 1 
ATOM 2364 C CD    . PRO A 1 307 ? -41.574 -6.034  -56.631 1.00 39.62 307 A 1 
ATOM 2365 N N     . ASP A 1 308 ? -39.761 -2.946  -54.280 1.00 43.65 308 A 1 
ATOM 2366 C CA    . ASP A 1 308 ? -39.190 -1.620  -54.490 1.00 45.98 308 A 1 
ATOM 2367 C C     . ASP A 1 308 ? -37.667 -1.654  -54.282 1.00 43.67 308 A 1 
ATOM 2368 O O     . ASP A 1 308 ? -37.142 -1.911  -53.197 1.00 41.45 308 A 1 
ATOM 2369 C CB    . ASP A 1 308 ? -39.918 -0.548  -53.661 1.00 42.34 308 A 1 
ATOM 2370 C CG    . ASP A 1 308 ? -39.781 0.855   -54.269 1.00 38.18 308 A 1 
ATOM 2371 O OD1   . ASP A 1 308 ? -39.103 0.999   -55.310 1.00 38.45 308 A 1 
ATOM 2372 O OD2   . ASP A 1 308 ? -40.366 1.783   -53.676 1.00 39.07 308 A 1 
ATOM 2373 N N     . ASN A 1 309 ? -36.943 -1.425  -55.371 1.00 39.90 309 A 1 
ATOM 2374 C CA    . ASN A 1 309 ? -35.507 -1.669  -55.548 1.00 42.03 309 A 1 
ATOM 2375 C C     . ASN A 1 309 ? -34.641 -0.517  -54.996 1.00 38.74 309 A 1 
ATOM 2376 O O     . ASN A 1 309 ? -33.696 -0.078  -55.655 1.00 36.07 309 A 1 
ATOM 2377 C CB    . ASN A 1 309 ? -35.233 -1.937  -57.042 1.00 39.28 309 A 1 
ATOM 2378 C CG    . ASN A 1 309 ? -35.049 -3.387  -57.416 1.00 35.30 309 A 1 
ATOM 2379 O OD1   . ASN A 1 309 ? -34.649 -4.241  -56.649 1.00 35.92 309 A 1 
ATOM 2380 N ND2   . ASN A 1 309 ? -35.291 -3.721  -58.668 1.00 36.52 309 A 1 
ATOM 2381 N N     . THR A 1 310 ? -34.968 0.051   -53.824 1.00 42.59 310 A 1 
ATOM 2382 C CA    . THR A 1 310 ? -34.209 1.195   -53.292 1.00 45.71 310 A 1 
ATOM 2383 C C     . THR A 1 310 ? -32.771 0.789   -52.983 1.00 44.16 310 A 1 
ATOM 2384 O O     . THR A 1 310 ? -32.458 0.179   -51.960 1.00 42.04 310 A 1 
ATOM 2385 C CB    . THR A 1 310 ? -34.874 1.869   -52.090 1.00 41.03 310 A 1 
ATOM 2386 O OG1   . THR A 1 310 ? -35.574 0.955   -51.285 1.00 37.15 310 A 1 
ATOM 2387 C CG2   . THR A 1 310 ? -35.862 2.932   -52.549 1.00 39.53 310 A 1 
ATOM 2388 N N     . VAL A 1 311 ? -31.896 1.151   -53.925 1.00 33.29 311 A 1 
ATOM 2389 C CA    . VAL A 1 311 ? -30.445 0.924   -53.881 1.00 37.35 311 A 1 
ATOM 2390 C C     . VAL A 1 311 ? -29.837 1.803   -52.785 1.00 35.88 311 A 1 
ATOM 2391 O O     . VAL A 1 311 ? -29.309 2.877   -53.057 1.00 33.87 311 A 1 
ATOM 2392 C CB    . VAL A 1 311 ? -29.805 1.192   -55.257 1.00 34.31 311 A 1 
ATOM 2393 C CG1   . VAL A 1 311 ? -28.330 0.785   -55.285 1.00 32.45 311 A 1 
ATOM 2394 C CG2   . VAL A 1 311 ? -30.509 0.427   -56.387 1.00 37.14 311 A 1 
ATOM 2395 N N     . GLN A 1 312 ? -29.949 1.381   -51.506 1.00 39.87 312 A 1 
ATOM 2396 C CA    . GLN A 1 312 ? -29.254 2.069   -50.423 1.00 41.02 312 A 1 
ATOM 2397 C C     . GLN A 1 312 ? -27.745 1.931   -50.650 1.00 39.74 312 A 1 
ATOM 2398 O O     . GLN A 1 312 ? -27.177 0.842   -50.544 1.00 38.25 312 A 1 
ATOM 2399 C CB    . GLN A 1 312 ? -29.668 1.552   -49.040 1.00 37.98 312 A 1 
ATOM 2400 C CG    . GLN A 1 312 ? -30.983 2.177   -48.564 1.00 36.10 312 A 1 
ATOM 2401 C CD    . GLN A 1 312 ? -31.288 1.879   -47.094 1.00 34.64 312 A 1 
ATOM 2402 O OE1   . GLN A 1 312 ? -30.678 1.066   -46.430 1.00 35.20 312 A 1 
ATOM 2403 N NE2   . GLN A 1 312 ? -32.258 2.566   -46.521 1.00 33.04 312 A 1 
ATOM 2404 N N     . SER A 1 313 ? -27.102 3.058   -50.965 1.00 38.78 313 A 1 
ATOM 2405 C CA    . SER A 1 313 ? -25.650 3.157   -51.100 1.00 40.93 313 A 1 
ATOM 2406 C C     . SER A 1 313 ? -25.011 2.864   -49.749 1.00 39.02 313 A 1 
ATOM 2407 O O     . SER A 1 313 ? -24.918 3.735   -48.886 1.00 36.86 313 A 1 
ATOM 2408 C CB    . SER A 1 313 ? -25.259 4.542   -51.616 1.00 37.61 313 A 1 
ATOM 2409 O OG    . SER A 1 313 ? -25.748 5.560   -50.771 1.00 36.16 313 A 1 
ATOM 2410 N N     . SER A 1 314 ? -24.602 1.623   -49.560 1.00 41.85 314 A 1 
ATOM 2411 C CA    . SER A 1 314 ? -23.855 1.197   -48.379 1.00 44.07 314 A 1 
ATOM 2412 C C     . SER A 1 314 ? -22.486 1.878   -48.401 1.00 41.04 314 A 1 
ATOM 2413 O O     . SER A 1 314 ? -21.535 1.366   -48.982 1.00 39.02 314 A 1 
ATOM 2414 C CB    . SER A 1 314 ? -23.733 -0.326  -48.341 1.00 40.10 314 A 1 
ATOM 2415 O OG    . SER A 1 314 ? -23.132 -0.825  -49.520 1.00 38.76 314 A 1 
ATOM 2416 N N     . ILE A 1 315 ? -22.400 3.052   -47.775 1.00 37.95 315 A 1 
ATOM 2417 C CA    . ILE A 1 315 ? -21.116 3.706   -47.532 1.00 39.92 315 A 1 
ATOM 2418 C C     . ILE A 1 315 ? -20.312 2.753   -46.650 1.00 37.91 315 A 1 
ATOM 2419 O O     . ILE A 1 315 ? -20.606 2.599   -45.462 1.00 36.46 315 A 1 
ATOM 2420 C CB    . ILE A 1 315 ? -21.289 5.102   -46.909 1.00 36.31 315 A 1 
ATOM 2421 C CG1   . ILE A 1 315 ? -22.083 6.024   -47.864 1.00 35.10 315 A 1 
ATOM 2422 C CG2   . ILE A 1 315 ? -19.914 5.723   -46.583 1.00 38.58 315 A 1 
ATOM 2423 C CD1   . ILE A 1 315 ? -22.436 7.399   -47.284 1.00 36.03 315 A 1 
ATOM 2424 N N     . LEU A 1 316 ? -19.326 2.097   -47.257 1.00 40.62 316 A 1 
ATOM 2425 C CA    . LEU A 1 316 ? -18.333 1.268   -46.590 1.00 42.84 316 A 1 
ATOM 2426 C C     . LEU A 1 316 ? -17.518 2.151   -45.639 1.00 40.93 316 A 1 
ATOM 2427 O O     . LEU A 1 316 ? -16.444 2.639   -45.991 1.00 38.91 316 A 1 
ATOM 2428 C CB    . LEU A 1 316 ? -17.429 0.591   -47.643 1.00 38.88 316 A 1 
ATOM 2429 C CG    . LEU A 1 316 ? -18.036 -0.640  -48.334 1.00 35.60 316 A 1 
ATOM 2430 C CD1   . LEU A 1 316 ? -17.245 -0.982  -49.594 1.00 35.97 316 A 1 
ATOM 2431 C CD2   . LEU A 1 316 ? -18.007 -1.862  -47.409 1.00 39.26 316 A 1 
ATOM 2432 N N     . ARG A 1 317 ? -18.020 2.396   -44.428 1.00 39.24 317 A 1 
ATOM 2433 C CA    . ARG A 1 317 ? -17.184 2.920   -43.344 1.00 40.84 317 A 1 
ATOM 2434 C C     . ARG A 1 317 ? -16.071 1.896   -43.111 1.00 38.29 317 A 1 
ATOM 2435 O O     . ARG A 1 317 ? -16.396 0.731   -42.861 1.00 35.92 317 A 1 
ATOM 2436 C CB    . ARG A 1 317 ? -17.984 3.163   -42.055 1.00 37.29 317 A 1 
ATOM 2437 C CG    . ARG A 1 317 ? -18.436 4.625   -41.942 1.00 33.90 317 A 1 
ATOM 2438 C CD    . ARG A 1 317 ? -19.110 4.888   -40.581 1.00 31.95 317 A 1 
ATOM 2439 N NE    . ARG A 1 317 ? -19.371 6.315   -40.373 1.00 29.72 317 A 1 
ATOM 2440 C CZ    . ARG A 1 317 ? -19.951 6.875   -39.304 1.00 26.34 317 A 1 
ATOM 2441 N NH1   . ARG A 1 317 ? -20.369 6.145   -38.301 1.00 25.31 317 A 1 
ATOM 2442 N NH2   . ARG A 1 317 ? -20.104 8.159   -39.231 1.00 23.97 317 A 1 
ATOM 2443 N N     . PRO A 1 318 ? -14.788 2.278   -43.193 1.00 30.80 318 A 1 
ATOM 2444 C CA    . PRO A 1 318 ? -13.702 1.354   -42.943 1.00 32.95 318 A 1 
ATOM 2445 C C     . PRO A 1 318 ? -13.787 0.901   -41.488 1.00 31.93 318 A 1 
ATOM 2446 O O     . PRO A 1 318 ? -13.562 1.687   -40.573 1.00 29.75 318 A 1 
ATOM 2447 C CB    . PRO A 1 318 ? -12.419 2.121   -43.291 1.00 29.80 318 A 1 
ATOM 2448 C CG    . PRO A 1 318 ? -12.799 3.587   -43.073 1.00 28.62 318 A 1 
ATOM 2449 C CD    . PRO A 1 318 ? -14.287 3.615   -43.457 1.00 33.20 318 A 1 
ATOM 2450 N N     . ALA A 1 319 ? -14.136 -0.369  -41.280 1.00 36.58 319 A 1 
ATOM 2451 C CA    . ALA A 1 319 ? -14.377 -0.956  -39.961 1.00 37.61 319 A 1 
ATOM 2452 C C     . ALA A 1 319 ? -13.105 -1.159  -39.122 1.00 36.46 319 A 1 
ATOM 2453 O O     . ALA A 1 319 ? -13.155 -1.789  -38.078 1.00 34.34 319 A 1 
ATOM 2454 C CB    . ALA A 1 319 ? -15.128 -2.272  -40.180 1.00 33.65 319 A 1 
ATOM 2455 N N     . GLY A 1 320 ? -11.949 -0.676  -39.594 1.00 31.65 320 A 1 
ATOM 2456 C CA    . GLY A 1 320 ? -10.654 -1.180  -39.152 1.00 32.42 320 A 1 
ATOM 2457 C C     . GLY A 1 320 ? -10.205 -0.856  -37.735 1.00 32.19 320 A 1 
ATOM 2458 O O     . GLY A 1 320 ? -9.259  -1.485  -37.267 1.00 29.62 320 A 1 
ATOM 2459 N N     . ALA A 1 321 ? -10.816 0.124   -37.057 1.00 37.80 321 A 1 
ATOM 2460 C CA    . ALA A 1 321 ? -10.445 0.417   -35.680 1.00 38.70 321 A 1 
ATOM 2461 C C     . ALA A 1 321 ? -10.982 -0.684  -34.757 1.00 37.65 321 A 1 
ATOM 2462 O O     . ALA A 1 321 ? -12.021 -0.525  -34.121 1.00 36.80 321 A 1 
ATOM 2463 C CB    . ALA A 1 321 ? -10.913 1.827   -35.300 1.00 35.20 321 A 1 
ATOM 2464 N N     . ILE A 1 322 ? -10.278 -1.814  -34.718 1.00 33.46 322 A 1 
ATOM 2465 C CA    . ILE A 1 322 ? -10.495 -2.860  -33.734 1.00 34.56 322 A 1 
ATOM 2466 C C     . ILE A 1 322 ? -10.159 -2.230  -32.380 1.00 34.59 322 A 1 
ATOM 2467 O O     . ILE A 1 322 ? -9.000  -2.199  -31.966 1.00 33.12 322 A 1 
ATOM 2468 C CB    . ILE A 1 322 ? -9.656  -4.122  -34.028 1.00 31.38 322 A 1 
ATOM 2469 C CG1   . ILE A 1 322 ? -9.947  -4.671  -35.439 1.00 29.37 322 A 1 
ATOM 2470 C CG2   . ILE A 1 322 ? -9.955  -5.208  -32.974 1.00 32.74 322 A 1 
ATOM 2471 C CD1   . ILE A 1 322 ? -9.039  -5.830  -35.870 1.00 31.37 322 A 1 
ATOM 2472 N N     . GLY A 1 323 ? -11.169 -1.693  -31.718 1.00 40.16 323 A 1 
ATOM 2473 C CA    . GLY A 1 323 ? -11.106 -1.289  -30.323 1.00 40.21 323 A 1 
ATOM 2474 C C     . GLY A 1 323 ? -10.916 -2.522  -29.443 1.00 39.44 323 A 1 
ATOM 2475 O O     . GLY A 1 323 ? -11.847 -2.954  -28.771 1.00 38.06 323 A 1 
ATOM 2476 N N     . LEU A 1 324 ? -9.719  -3.096  -29.488 1.00 45.81 324 A 1 
ATOM 2477 C CA    . LEU A 1 324 ? -9.318  -4.292  -28.723 1.00 45.85 324 A 1 
ATOM 2478 C C     . LEU A 1 324 ? -9.365  -4.081  -27.209 1.00 46.05 324 A 1 
ATOM 2479 O O     . LEU A 1 324 ? -9.351  -5.056  -26.466 1.00 42.57 324 A 1 
ATOM 2480 C CB    . LEU A 1 324 ? -7.886  -4.689  -29.148 1.00 39.92 324 A 1 
ATOM 2481 C CG    . LEU A 1 324 ? -7.851  -5.853  -30.140 1.00 35.98 324 A 1 
ATOM 2482 C CD1   . LEU A 1 324 ? -6.455  -5.954  -30.771 1.00 36.04 324 A 1 
ATOM 2483 C CD2   . LEU A 1 324 ? -8.148  -7.192  -29.455 1.00 38.04 324 A 1 
ATOM 2484 N N     . PHE A 1 325 ? -9.439  -2.835  -26.741 1.00 49.92 325 A 1 
ATOM 2485 C CA    . PHE A 1 325 ? -9.714  -2.510  -25.344 1.00 50.51 325 A 1 
ATOM 2486 C C     . PHE A 1 325 ? -11.205 -2.707  -24.997 1.00 52.32 325 A 1 
ATOM 2487 O O     . PHE A 1 325 ? -11.787 -1.914  -24.257 1.00 48.21 325 A 1 
ATOM 2488 C CB    . PHE A 1 325 ? -9.205  -1.117  -25.000 1.00 43.97 325 A 1 
ATOM 2489 C CG    . PHE A 1 325 ? -7.703  -1.001  -24.985 1.00 40.54 325 A 1 
ATOM 2490 C CD1   . PHE A 1 325 ? -6.979  -1.405  -23.853 1.00 39.27 325 A 1 
ATOM 2491 C CD2   . PHE A 1 325 ? -7.020  -0.491  -26.100 1.00 37.65 325 A 1 
ATOM 2492 C CE1   . PHE A 1 325 ? -5.583  -1.285  -23.826 1.00 34.92 325 A 1 
ATOM 2493 C CE2   . PHE A 1 325 ? -5.622  -0.372  -26.078 1.00 33.13 325 A 1 
ATOM 2494 C CZ    . PHE A 1 325 ? -4.906  -0.760  -24.938 1.00 35.18 325 A 1 
ATOM 2495 N N     . SER A 1 326 ? -11.812 -3.782  -25.465 1.00 41.92 326 A 1 
ATOM 2496 C CA    . SER A 1 326 ? -12.903 -4.423  -24.751 1.00 45.87 326 A 1 
ATOM 2497 C C     . SER A 1 326 ? -12.327 -5.037  -23.481 1.00 48.02 326 A 1 
ATOM 2498 O O     . SER A 1 326 ? -12.199 -6.251  -23.357 1.00 44.84 326 A 1 
ATOM 2499 C CB    . SER A 1 326 ? -13.628 -5.441  -25.634 1.00 41.19 326 A 1 
ATOM 2500 O OG    . SER A 1 326 ? -12.770 -6.477  -26.051 1.00 37.76 326 A 1 
ATOM 2501 N N     . SER A 1 327 ? -11.879 -4.173  -22.537 1.00 52.35 327 A 1 
ATOM 2502 C CA    . SER A 1 327 ? -11.717 -4.598  -21.151 1.00 54.94 327 A 1 
ATOM 2503 C C     . SER A 1 327 ? -13.005 -5.320  -20.795 1.00 58.13 327 A 1 
ATOM 2504 O O     . SER A 1 327 ? -14.071 -4.763  -21.085 1.00 53.77 327 A 1 
ATOM 2505 C CB    . SER A 1 327 ? -11.503 -3.398  -20.221 1.00 48.72 327 A 1 
ATOM 2506 O OG    . SER A 1 327 ? -12.578 -2.491  -20.264 1.00 44.96 327 A 1 
ATOM 2507 N N     . PRO A 1 328 ? -12.939 -6.567  -20.270 1.00 51.11 328 A 1 
ATOM 2508 C CA    . PRO A 1 328 ? -14.133 -7.318  -19.942 1.00 52.80 328 A 1 
ATOM 2509 C C     . PRO A 1 328 ? -15.031 -6.365  -19.167 1.00 55.45 328 A 1 
ATOM 2510 O O     . PRO A 1 328 ? -14.589 -5.805  -18.160 1.00 53.00 328 A 1 
ATOM 2511 C CB    . PRO A 1 328 ? -13.664 -8.514  -19.104 1.00 47.29 328 A 1 
ATOM 2512 C CG    . PRO A 1 328 ? -12.297 -8.084  -18.589 1.00 47.33 328 A 1 
ATOM 2513 C CD    . PRO A 1 328 ? -11.770 -7.179  -19.696 1.00 50.28 328 A 1 
ATOM 2514 N N     . SER A 1 329 ? -16.208 -6.070  -19.735 1.00 49.78 329 A 1 
ATOM 2515 C CA    . SER A 1 329 ? -17.111 -5.106  -19.136 1.00 52.79 329 A 1 
ATOM 2516 C C     . SER A 1 329 ? -17.236 -5.526  -17.684 1.00 55.38 329 A 1 
ATOM 2517 O O     . SER A 1 329 ? -17.482 -6.697  -17.412 1.00 53.08 329 A 1 
ATOM 2518 C CB    . SER A 1 329 ? -18.472 -5.086  -19.843 1.00 47.34 329 A 1 
ATOM 2519 O OG    . SER A 1 329 ? -19.071 -6.365  -19.832 1.00 43.01 329 A 1 
ATOM 2520 N N     . LEU A 1 330 ? -16.994 -4.594  -16.762 1.00 62.90 330 A 1 
ATOM 2521 C CA    . LEU A 1 330 ? -17.481 -4.760  -15.404 1.00 60.77 330 A 1 
ATOM 2522 C C     . LEU A 1 330 ? -18.982 -4.959  -15.581 1.00 62.00 330 A 1 
ATOM 2523 O O     . LEU A 1 330 ? -19.703 -3.983  -15.774 1.00 58.70 330 A 1 
ATOM 2524 C CB    . LEU A 1 330 ? -17.162 -3.507  -14.567 1.00 55.23 330 A 1 
ATOM 2525 C CG    . LEU A 1 330 ? -15.737 -3.488  -13.999 1.00 51.09 330 A 1 
ATOM 2526 C CD1   . LEU A 1 330 ? -15.345 -2.081  -13.576 1.00 49.62 330 A 1 
ATOM 2527 C CD2   . LEU A 1 330 ? -15.618 -4.404  -12.769 1.00 50.65 330 A 1 
ATOM 2528 N N     . GLN A 1 331 ? -19.385 -6.207  -15.700 1.00 52.59 331 A 1 
ATOM 2529 C CA    . GLN A 1 331 ? -20.787 -6.568  -15.687 1.00 53.47 331 A 1 
ATOM 2530 C C     . GLN A 1 331 ? -21.251 -6.019  -14.349 1.00 54.60 331 A 1 
ATOM 2531 O O     . GLN A 1 331 ? -20.833 -6.525  -13.306 1.00 53.01 331 A 1 
ATOM 2532 C CB    . GLN A 1 331 ? -20.993 -8.079  -15.797 1.00 48.99 331 A 1 
ATOM 2533 C CG    . GLN A 1 331 ? -20.821 -8.595  -17.225 1.00 44.67 331 A 1 
ATOM 2534 C CD    . GLN A 1 331 ? -21.106 -10.090 -17.356 1.00 41.30 331 A 1 
ATOM 2535 O OE1   . GLN A 1 331 ? -21.038 -10.874 -16.424 1.00 37.94 331 A 1 
ATOM 2536 N NE2   . GLN A 1 331 ? -21.421 -10.561 -18.540 1.00 36.84 331 A 1 
ATOM 2537 N N     . THR A 1 332 ? -21.973 -4.896  -14.403 1.00 56.20 332 A 1 
ATOM 2538 C CA    . THR A 1 332 ? -22.682 -4.387  -13.242 1.00 57.31 332 A 1 
ATOM 2539 C C     . THR A 1 332 ? -23.441 -5.598  -12.722 1.00 58.77 332 A 1 
ATOM 2540 O O     . THR A 1 332 ? -24.232 -6.162  -13.487 1.00 55.89 332 A 1 
ATOM 2541 C CB    . THR A 1 332 ? -23.659 -3.274  -13.631 1.00 51.42 332 A 1 
ATOM 2542 O OG1   . THR A 1 332 ? -24.264 -3.548  -14.879 1.00 46.13 332 A 1 
ATOM 2543 C CG2   . THR A 1 332 ? -22.922 -1.943  -13.761 1.00 47.05 332 A 1 
ATOM 2544 N N     . PRO A 1 333 ? -23.065 -6.113  -11.542 1.00 54.52 333 A 1 
ATOM 2545 C CA    . PRO A 1 333 ? -23.672 -7.331  -11.068 1.00 53.15 333 A 1 
ATOM 2546 C C     . PRO A 1 333 ? -25.180 -7.092  -11.066 1.00 54.63 333 A 1 
ATOM 2547 O O     . PRO A 1 333 ? -25.632 -6.014  -10.669 1.00 53.42 333 A 1 
ATOM 2548 C CB    . PRO A 1 333 ? -23.067 -7.590  -9.689  1.00 48.05 333 A 1 
ATOM 2549 C CG    . PRO A 1 333 ? -22.492 -6.251  -9.263  1.00 46.77 333 A 1 
ATOM 2550 C CD    . PRO A 1 333 ? -22.156 -5.557  -10.575 1.00 49.97 333 A 1 
ATOM 2551 N N     . LEU A 1 334 ? -25.919 -8.060  -11.586 1.00 54.33 334 A 1 
ATOM 2552 C CA    . LEU A 1 334 ? -27.373 -8.070  -11.541 1.00 52.71 334 A 1 
ATOM 2553 C C     . LEU A 1 334 ? -27.805 -7.631  -10.150 1.00 54.89 334 A 1 
ATOM 2554 O O     . LEU A 1 334 ? -27.119 -7.973  -9.180  1.00 50.98 334 A 1 
ATOM 2555 C CB    . LEU A 1 334 ? -27.873 -9.509  -11.794 1.00 45.88 334 A 1 
ATOM 2556 C CG    . LEU A 1 334 ? -27.784 -9.950  -13.260 1.00 40.88 334 A 1 
ATOM 2557 C CD1   . LEU A 1 334 ? -27.874 -11.469 -13.364 1.00 39.24 334 A 1 
ATOM 2558 C CD2   . LEU A 1 334 ? -28.929 -9.337  -14.085 1.00 39.21 334 A 1 
ATOM 2559 N N     . HIS A 1 335 ? -28.911 -6.894  -10.058 1.00 55.36 335 A 1 
ATOM 2560 C CA    . HIS A 1 335 ? -29.505 -6.452  -8.792  1.00 54.67 335 A 1 
ATOM 2561 C C     . HIS A 1 335 ? -29.466 -7.606  -7.787  1.00 56.16 335 A 1 
ATOM 2562 O O     . HIS A 1 335 ? -30.269 -8.542  -7.882  1.00 51.36 335 A 1 
ATOM 2563 C CB    . HIS A 1 335 ? -30.953 -5.988  -9.020  1.00 48.53 335 A 1 
ATOM 2564 C CG    . HIS A 1 335 ? -31.179 -4.546  -8.693  1.00 42.96 335 A 1 
ATOM 2565 N ND1   . HIS A 1 335 ? -31.218 -3.990  -7.440  1.00 39.15 335 A 1 
ATOM 2566 C CD2   . HIS A 1 335 ? -31.451 -3.539  -9.587  1.00 37.11 335 A 1 
ATOM 2567 C CE1   . HIS A 1 335 ? -31.496 -2.678  -7.580  1.00 34.72 335 A 1 
ATOM 2568 N NE2   . HIS A 1 335 ? -31.658 -2.368  -8.863  1.00 35.21 335 A 1 
ATOM 2569 N N     . PHE A 1 336 ? -28.459 -7.597  -6.913  1.00 61.86 336 A 1 
ATOM 2570 C CA    . PHE A 1 336 ? -28.330 -8.662  -5.944  1.00 61.26 336 A 1 
ATOM 2571 C C     . PHE A 1 336 ? -29.575 -8.582  -5.075  1.00 64.86 336 A 1 
ATOM 2572 O O     . PHE A 1 336 ? -29.903 -7.515  -4.545  1.00 60.37 336 A 1 
ATOM 2573 C CB    . PHE A 1 336 ? -27.028 -8.565  -5.148  1.00 53.96 336 A 1 
ATOM 2574 C CG    . PHE A 1 336 ? -25.863 -9.240  -5.846  1.00 51.28 336 A 1 
ATOM 2575 C CD1   . PHE A 1 336 ? -25.750 -10.633 -5.825  1.00 48.73 336 A 1 
ATOM 2576 C CD2   . PHE A 1 336 ? -24.921 -8.493  -6.560  1.00 45.51 336 A 1 
ATOM 2577 C CE1   . PHE A 1 336 ? -24.701 -11.284 -6.510  1.00 41.86 336 A 1 
ATOM 2578 C CE2   . PHE A 1 336 ? -23.869 -9.134  -7.251  1.00 42.34 336 A 1 
ATOM 2579 C CZ    . PHE A 1 336 ? -23.762 -10.533 -7.224  1.00 43.26 336 A 1 
ATOM 2580 N N     . SER A 1 337 ? -30.295 -9.691  -4.969  1.00 70.94 337 A 1 
ATOM 2581 C CA    . SER A 1 337 ? -31.474 -9.773  -4.117  1.00 74.98 337 A 1 
ATOM 2582 C C     . SER A 1 337 ? -31.112 -9.245  -2.726  1.00 78.93 337 A 1 
ATOM 2583 O O     . SER A 1 337 ? -30.018 -9.528  -2.237  1.00 73.43 337 A 1 
ATOM 2584 C CB    . SER A 1 337 ? -31.949 -11.223 -4.038  1.00 64.48 337 A 1 
ATOM 2585 O OG    . SER A 1 337 ? -33.021 -11.359 -3.128  1.00 53.32 337 A 1 
ATOM 2586 N N     . SER A 1 338 ? -32.020 -8.534  -2.079  1.00 80.63 338 A 1 
ATOM 2587 C CA    . SER A 1 338 ? -31.837 -8.062  -0.694  1.00 84.05 338 A 1 
ATOM 2588 C C     . SER A 1 338 ? -31.271 -9.166  0.212   1.00 86.79 338 A 1 
ATOM 2589 O O     . SER A 1 338 ? -30.310 -8.941  0.947   1.00 83.79 338 A 1 
ATOM 2590 C CB    . SER A 1 338 ? -33.180 -7.571  -0.142  1.00 76.95 338 A 1 
ATOM 2591 O OG    . SER A 1 338 ? -33.012 -7.094  1.169   1.00 65.34 338 A 1 
ATOM 2592 N N     . LYS A 1 339 ? -31.735 -10.400 0.031   1.00 88.02 339 A 1 
ATOM 2593 C CA    . LYS A 1 339 ? -31.236 -11.585 0.751   1.00 89.59 339 A 1 
ATOM 2594 C C     . LYS A 1 339 ? -29.750 -11.878 0.506   1.00 91.28 339 A 1 
ATOM 2595 O O     . LYS A 1 339 ? -29.041 -12.295 1.417   1.00 88.68 339 A 1 
ATOM 2596 C CB    . LYS A 1 339 ? -32.059 -12.814 0.338   1.00 86.17 339 A 1 
ATOM 2597 C CG    . LYS A 1 339 ? -33.525 -12.707 0.779   1.00 75.34 339 A 1 
ATOM 2598 C CD    . LYS A 1 339 ? -34.279 -13.995 0.446   1.00 70.86 339 A 1 
ATOM 2599 C CE    . LYS A 1 339 ? -35.725 -13.876 0.939   1.00 61.28 339 A 1 
ATOM 2600 N NZ    . LYS A 1 339 ? -36.512 -15.103 0.664   1.00 54.28 339 A 1 
ATOM 2601 N N     . GLU A 1 340 ? -29.236 -11.683 -0.716  1.00 89.90 340 A 1 
ATOM 2602 C CA    . GLU A 1 340 ? -27.819 -11.899 -1.017  1.00 90.80 340 A 1 
ATOM 2603 C C     . GLU A 1 340 ? -26.946 -10.815 -0.383  1.00 92.57 340 A 1 
ATOM 2604 O O     . GLU A 1 340 ? -25.871 -11.122 0.146   1.00 90.54 340 A 1 
ATOM 2605 C CB    . GLU A 1 340 ? -27.581 -11.944 -2.529  1.00 87.02 340 A 1 
ATOM 2606 C CG    . GLU A 1 340 ? -28.153 -13.211 -3.173  1.00 75.53 340 A 1 
ATOM 2607 C CD    . GLU A 1 340 ? -27.890 -13.234 -4.677  1.00 70.99 340 A 1 
ATOM 2608 O OE1   . GLU A 1 340 ? -27.485 -14.302 -5.173  1.00 63.11 340 A 1 
ATOM 2609 O OE2   . GLU A 1 340 ? -28.078 -12.180 -5.306  1.00 63.75 340 A 1 
ATOM 2610 N N     . ARG A 1 341 ? -27.421 -9.558  -0.377  1.00 90.62 341 A 1 
ATOM 2611 C CA    . ARG A 1 341 ? -26.743 -8.456  0.311   1.00 92.26 341 A 1 
ATOM 2612 C C     . ARG A 1 341 ? -26.708 -8.698  1.821   1.00 93.60 341 A 1 
ATOM 2613 O O     . ARG A 1 341 ? -25.637 -8.616  2.408   1.00 92.13 341 A 1 
ATOM 2614 C CB    . ARG A 1 341 ? -27.396 -7.120  -0.056  1.00 90.45 341 A 1 
ATOM 2615 C CG    . ARG A 1 341 ? -26.583 -5.935  0.481   1.00 87.93 341 A 1 
ATOM 2616 C CD    . ARG A 1 341 ? -27.154 -4.598  -0.024  1.00 85.43 341 A 1 
ATOM 2617 N NE    . ARG A 1 341 ? -26.396 -3.464  0.527   1.00 84.79 341 A 1 
ATOM 2618 C CZ    . ARG A 1 341 ? -26.573 -2.953  1.736   1.00 85.89 341 A 1 
ATOM 2619 N NH1   . ARG A 1 341 ? -27.517 -3.356  2.524   1.00 76.45 341 A 1 
ATOM 2620 N NH2   . ARG A 1 341 ? -25.772 -2.047  2.184   1.00 80.44 341 A 1 
ATOM 2621 N N     . GLU A 1 342 ? -27.808 -9.094  2.428   1.00 92.72 342 A 1 
ATOM 2622 C CA    . GLU A 1 342 ? -27.882 -9.478  3.848   1.00 93.06 342 A 1 
ATOM 2623 C C     . GLU A 1 342 ? -26.869 -10.586 4.195   1.00 94.17 342 A 1 
ATOM 2624 O O     . GLU A 1 342 ? -26.134 -10.481 5.175   1.00 92.87 342 A 1 
ATOM 2625 C CB    . GLU A 1 342 ? -29.294 -9.973  4.174   1.00 91.00 342 A 1 
ATOM 2626 C CG    . GLU A 1 342 ? -30.348 -8.858  4.291   1.00 77.59 342 A 1 
ATOM 2627 C CD    . GLU A 1 342 ? -31.788 -9.415  4.275   1.00 72.11 342 A 1 
ATOM 2628 O OE1   . GLU A 1 342 ? -32.693 -8.676  3.848   1.00 64.36 342 A 1 
ATOM 2629 O OE2   . GLU A 1 342 ? -31.972 -10.597 4.643   1.00 64.13 342 A 1 
ATOM 2630 N N     . ALA A 1 343 ? -26.740 -11.620 3.350   1.00 93.81 343 A 1 
ATOM 2631 C CA    . ALA A 1 343 ? -25.766 -12.689 3.549   1.00 93.73 343 A 1 
ATOM 2632 C C     . ALA A 1 343 ? -24.300 -12.186 3.465   1.00 94.49 343 A 1 
ATOM 2633 O O     . ALA A 1 343 ? -23.423 -12.713 4.157   1.00 93.17 343 A 1 
ATOM 2634 C CB    . ALA A 1 343 ? -26.038 -13.785 2.522   1.00 92.03 343 A 1 
ATOM 2635 N N     . ARG A 1 344 ? -24.004 -11.164 2.647   1.00 95.06 344 A 1 
ATOM 2636 C CA    . ARG A 1 344 ? -22.680 -10.526 2.561   1.00 95.00 344 A 1 
ATOM 2637 C C     . ARG A 1 344 ? -22.392 -9.662  3.787   1.00 95.64 344 A 1 
ATOM 2638 O O     . ARG A 1 344 ? -21.289 -9.732  4.333   1.00 94.63 344 A 1 
ATOM 2639 C CB    . ARG A 1 344 ? -22.573 -9.688  1.273   1.00 94.16 344 A 1 
ATOM 2640 C CG    . ARG A 1 344 ? -22.576 -10.549 0.007   1.00 90.63 344 A 1 
ATOM 2641 C CD    . ARG A 1 344 ? -22.840 -9.689  -1.225  1.00 88.10 344 A 1 
ATOM 2642 N NE    . ARG A 1 344 ? -23.111 -10.478 -2.429  1.00 83.42 344 A 1 
ATOM 2643 C CZ    . ARG A 1 344 ? -22.230 -10.881 -3.330  1.00 80.32 344 A 1 
ATOM 2644 N NH1   . ARG A 1 344 ? -20.943 -10.665 -3.214  1.00 70.38 344 A 1 
ATOM 2645 N NH2   . ARG A 1 344 ? -22.638 -11.500 -4.387  1.00 74.39 344 A 1 
ATOM 2646 N N     . VAL A 1 345 ? -23.396 -8.912  4.269   1.00 95.54 345 A 1 
ATOM 2647 C CA    . VAL A 1 345 ? -23.293 -8.130  5.506   1.00 95.79 345 A 1 
ATOM 2648 C C     . VAL A 1 345 ? -23.057 -9.055  6.707   1.00 96.01 345 A 1 
ATOM 2649 O O     . VAL A 1 345 ? -22.170 -8.783  7.518   1.00 95.27 345 A 1 
ATOM 2650 C CB    . VAL A 1 345 ? -24.548 -7.258  5.720   1.00 95.06 345 A 1 
ATOM 2651 C CG1   . VAL A 1 345 ? -24.510 -6.534  7.075   1.00 91.73 345 A 1 
ATOM 2652 C CG2   . VAL A 1 345 ? -24.651 -6.184  4.627   1.00 91.59 345 A 1 
ATOM 2653 N N     . LEU A 1 346 ? -23.759 -10.182 6.789   1.00 95.33 346 A 1 
ATOM 2654 C CA    . LEU A 1 346 ? -23.557 -11.163 7.859   1.00 95.27 346 A 1 
ATOM 2655 C C     . LEU A 1 346 ? -22.136 -11.732 7.846   1.00 95.70 346 A 1 
ATOM 2656 O O     . LEU A 1 346 ? -21.453 -11.700 8.873   1.00 94.97 346 A 1 
ATOM 2657 C CB    . LEU A 1 346 ? -24.624 -12.266 7.740   1.00 94.24 346 A 1 
ATOM 2658 C CG    . LEU A 1 346 ? -24.562 -13.309 8.877   1.00 84.87 346 A 1 
ATOM 2659 C CD1   . LEU A 1 346 ? -24.819 -12.678 10.247  1.00 79.10 346 A 1 
ATOM 2660 C CD2   . LEU A 1 346 ? -25.609 -14.392 8.631   1.00 80.32 346 A 1 
ATOM 2661 N N     . ARG A 1 347 ? -21.604 -12.154 6.671   1.00 95.87 347 A 1 
ATOM 2662 C CA    . ARG A 1 347 ? -20.216 -12.628 6.525   1.00 95.53 347 A 1 
ATOM 2663 C C     . ARG A 1 347 ? -19.195 -11.566 6.930   1.00 95.94 347 A 1 
ATOM 2664 O O     . ARG A 1 347 ? -18.207 -11.878 7.590   1.00 94.81 347 A 1 
ATOM 2665 C CB    . ARG A 1 347 ? -19.958 -13.095 5.086   1.00 94.24 347 A 1 
ATOM 2666 C CG    . ARG A 1 347 ? -20.545 -14.498 4.838   1.00 85.06 347 A 1 
ATOM 2667 C CD    . ARG A 1 347 ? -20.166 -15.032 3.455   1.00 81.81 347 A 1 
ATOM 2668 N NE    . ARG A 1 347 ? -20.928 -14.384 2.383   1.00 73.37 347 A 1 
ATOM 2669 C CZ    . ARG A 1 347 ? -20.582 -14.331 1.101   1.00 67.87 347 A 1 
ATOM 2670 N NH1   . ARG A 1 347 ? -19.483 -14.879 0.662   1.00 60.46 347 A 1 
ATOM 2671 N NH2   . ARG A 1 347 ? -21.343 -13.721 0.242   1.00 59.43 347 A 1 
ATOM 2672 N N     . TYR A 1 348 ? -19.426 -10.313 6.569   1.00 96.08 348 A 1 
ATOM 2673 C CA    . TYR A 1 348 ? -18.585 -9.203  7.006   1.00 96.25 348 A 1 
ATOM 2674 C C     . TYR A 1 348 ? -18.604 -9.042  8.539   1.00 96.43 348 A 1 
ATOM 2675 O O     . TYR A 1 348 ? -17.535 -8.899  9.145   1.00 95.86 348 A 1 
ATOM 2676 C CB    . TYR A 1 348 ? -19.016 -7.913  6.281   1.00 96.14 348 A 1 
ATOM 2677 C CG    . TYR A 1 348 ? -18.747 -6.658  7.065   1.00 96.29 348 A 1 
ATOM 2678 C CD1   . TYR A 1 348 ? -19.804 -6.043  7.778   1.00 94.90 348 A 1 
ATOM 2679 C CD2   . TYR A 1 348 ? -17.448 -6.116  7.139   1.00 95.04 348 A 1 
ATOM 2680 C CE1   . TYR A 1 348 ? -19.568 -4.899  8.549   1.00 94.35 348 A 1 
ATOM 2681 C CE2   . TYR A 1 348 ? -17.207 -4.965  7.911   1.00 94.12 348 A 1 
ATOM 2682 C CZ    . TYR A 1 348 ? -18.275 -4.363  8.615   1.00 94.65 348 A 1 
ATOM 2683 O OH    . TYR A 1 348 ? -18.062 -3.247  9.370   1.00 93.30 348 A 1 
ATOM 2684 N N     . LYS A 1 349 ? -19.779 -9.117  9.192   1.00 96.36 349 A 1 
ATOM 2685 C CA    . LYS A 1 349 ? -19.907 -9.016  10.650  1.00 96.27 349 A 1 
ATOM 2686 C C     . LYS A 1 349 ? -19.185 -10.166 11.374  1.00 96.57 349 A 1 
ATOM 2687 O O     . LYS A 1 349 ? -18.543 -9.937  12.391  1.00 95.45 349 A 1 
ATOM 2688 C CB    . LYS A 1 349 ? -21.388 -8.978  11.068  1.00 95.57 349 A 1 
ATOM 2689 C CG    . LYS A 1 349 ? -22.060 -7.620  10.759  1.00 91.30 349 A 1 
ATOM 2690 C CD    . LYS A 1 349 ? -23.480 -7.566  11.339  1.00 85.55 349 A 1 
ATOM 2691 C CE    . LYS A 1 349 ? -24.115 -6.204  11.054  1.00 79.77 349 A 1 
ATOM 2692 N NZ    . LYS A 1 349 ? -25.215 -5.880  11.999  1.00 70.90 349 A 1 
ATOM 2693 N N     . GLU A 1 350 ? -19.231 -11.376 10.839  1.00 96.02 350 A 1 
ATOM 2694 C CA    . GLU A 1 350 ? -18.472 -12.514 11.353  1.00 95.64 350 A 1 
ATOM 2695 C C     . GLU A 1 350 ? -16.965 -12.278 11.217  1.00 95.73 350 A 1 
ATOM 2696 O O     . GLU A 1 350 ? -16.216 -12.384 12.192  1.00 94.10 350 A 1 
ATOM 2697 C CB    . GLU A 1 350 ? -18.890 -13.793 10.622  1.00 94.43 350 A 1 
ATOM 2698 C CG    . GLU A 1 350 ? -20.284 -14.251 11.049  1.00 82.78 350 A 1 
ATOM 2699 C CD    . GLU A 1 350 ? -20.783 -15.474 10.269  1.00 76.14 350 A 1 
ATOM 2700 O OE1   . GLU A 1 350 ? -21.855 -15.996 10.670  1.00 69.14 350 A 1 
ATOM 2701 O OE2   . GLU A 1 350 ? -20.109 -15.879 9.299   1.00 68.89 350 A 1 
ATOM 2702 N N     . LYS A 1 351 ? -16.520 -11.834 10.038  1.00 96.39 351 A 1 
ATOM 2703 C CA    . LYS A 1 351 ? -15.119 -11.553 9.726   1.00 96.01 351 A 1 
ATOM 2704 C C     . LYS A 1 351 ? -14.541 -10.385 10.540  1.00 96.35 351 A 1 
ATOM 2705 O O     . LYS A 1 351 ? -13.351 -10.372 10.841  1.00 94.52 351 A 1 
ATOM 2706 C CB    . LYS A 1 351 ? -15.013 -11.319 8.223   1.00 94.49 351 A 1 
ATOM 2707 C CG    . LYS A 1 351 ? -13.620 -11.624 7.686   1.00 90.36 351 A 1 
ATOM 2708 C CD    . LYS A 1 351 ? -13.649 -11.541 6.152   1.00 88.47 351 A 1 
ATOM 2709 C CE    . LYS A 1 351 ? -12.360 -12.082 5.580   1.00 84.75 351 A 1 
ATOM 2710 N NZ    . LYS A 1 351 ? -12.359 -12.054 4.114   1.00 80.28 351 A 1 
ATOM 2711 N N     . LYS A 1 352 ? -15.385 -9.429  10.972  1.00 95.90 352 A 1 
ATOM 2712 C CA    . LYS A 1 352 ? -14.988 -8.324  11.863  1.00 96.27 352 A 1 
ATOM 2713 C C     . LYS A 1 352 ? -14.353 -8.830  13.159  1.00 96.26 352 A 1 
ATOM 2714 O O     . LYS A 1 352 ? -13.422 -8.206  13.656  1.00 94.52 352 A 1 
ATOM 2715 C CB    . LYS A 1 352 ? -16.204 -7.409  12.126  1.00 95.42 352 A 1 
ATOM 2716 C CG    . LYS A 1 352 ? -15.887 -6.184  13.014  1.00 92.67 352 A 1 
ATOM 2717 C CD    . LYS A 1 352 ? -17.045 -5.173  13.057  1.00 90.56 352 A 1 
ATOM 2718 C CE    . LYS A 1 352 ? -16.686 -3.939  13.902  1.00 83.91 352 A 1 
ATOM 2719 N NZ    . LYS A 1 352 ? -17.634 -2.805  13.729  1.00 76.87 352 A 1 
ATOM 2720 N N     . LYS A 1 353 ? -14.807 -9.972  13.681  1.00 96.31 353 A 1 
ATOM 2721 C CA    . LYS A 1 353 ? -14.312 -10.568 14.932  1.00 95.62 353 A 1 
ATOM 2722 C C     . LYS A 1 353 ? -12.899 -11.160 14.804  1.00 95.45 353 A 1 
ATOM 2723 O O     . LYS A 1 353 ? -12.175 -11.195 15.791  1.00 92.47 353 A 1 
ATOM 2724 C CB    . LYS A 1 353 ? -15.295 -11.657 15.418  1.00 94.33 353 A 1 
ATOM 2725 C CG    . LYS A 1 353 ? -16.715 -11.128 15.664  1.00 88.17 353 A 1 
ATOM 2726 C CD    . LYS A 1 353 ? -17.672 -12.282 16.002  1.00 83.37 353 A 1 
ATOM 2727 C CE    . LYS A 1 353 ? -19.109 -11.782 16.134  1.00 74.92 353 A 1 
ATOM 2728 N NZ    . LYS A 1 353 ? -20.083 -12.893 16.285  1.00 67.46 353 A 1 
ATOM 2729 N N     . SER A 1 354 ? -12.492 -11.586 13.600  1.00 95.94 354 A 1 
ATOM 2730 C CA    . SER A 1 354 ? -11.202 -12.238 13.344  1.00 95.16 354 A 1 
ATOM 2731 C C     . SER A 1 354 ? -10.109 -11.306 12.807  1.00 95.59 354 A 1 
ATOM 2732 O O     . SER A 1 354 ? -9.015  -11.764 12.462  1.00 92.43 354 A 1 
ATOM 2733 C CB    . SER A 1 354 ? -11.406 -13.442 12.414  1.00 92.61 354 A 1 
ATOM 2734 O OG    . SER A 1 354 ? -11.861 -13.025 11.149  1.00 83.04 354 A 1 
ATOM 2735 N N     . ARG A 1 355 ? -10.355 -9.988  12.723  1.00 95.61 355 A 1 
ATOM 2736 C CA    . ARG A 1 355 ? -9.378  -9.038  12.187  1.00 95.87 355 A 1 
ATOM 2737 C C     . ARG A 1 355 ? -8.114  -8.959  13.047  1.00 95.88 355 A 1 
ATOM 2738 O O     . ARG A 1 355 ? -8.181  -8.731  14.249  1.00 93.81 355 A 1 
ATOM 2739 C CB    . ARG A 1 355 ? -9.990  -7.637  12.057  1.00 94.57 355 A 1 
ATOM 2740 C CG    . ARG A 1 355 ? -11.054 -7.555  10.960  1.00 90.93 355 A 1 
ATOM 2741 C CD    . ARG A 1 355 ? -11.605 -6.134  10.926  1.00 91.16 355 A 1 
ATOM 2742 N NE    . ARG A 1 355 ? -12.820 -6.040  10.107  1.00 90.26 355 A 1 
ATOM 2743 C CZ    . ARG A 1 355 ? -13.673 -5.032  10.147  1.00 91.16 355 A 1 
ATOM 2744 N NH1   . ARG A 1 355 ? -13.469 -3.981  10.889  1.00 83.67 355 A 1 
ATOM 2745 N NH2   . ARG A 1 355 ? -14.763 -5.064  9.461   1.00 85.47 355 A 1 
ATOM 2746 N N     . LYS A 1 356 ? -6.938  -9.029  12.392  1.00 95.78 356 A 1 
ATOM 2747 C CA    . LYS A 1 356 ? -5.633  -8.921  13.040  1.00 95.67 356 A 1 
ATOM 2748 C C     . LYS A 1 356 ? -4.879  -7.697  12.514  1.00 96.06 356 A 1 
ATOM 2749 O O     . LYS A 1 356 ? -4.388  -7.671  11.391  1.00 93.72 356 A 1 
ATOM 2750 C CB    . LYS A 1 356 ? -4.844  -10.222 12.863  1.00 93.41 356 A 1 
ATOM 2751 C CG    . LYS A 1 356 ? -5.482  -11.375 13.654  1.00 85.20 356 A 1 
ATOM 2752 C CD    . LYS A 1 356 ? -4.689  -12.676 13.495  1.00 78.55 356 A 1 
ATOM 2753 C CE    . LYS A 1 356 ? -5.428  -13.814 14.205  1.00 70.23 356 A 1 
ATOM 2754 N NZ    . LYS A 1 356 ? -5.075  -15.136 13.648  1.00 60.99 356 A 1 
ATOM 2755 N N     . PHE A 1 357 ? -4.757  -6.680  13.367  1.00 94.95 357 A 1 
ATOM 2756 C CA    . PHE A 1 357 ? -4.017  -5.448  13.044  1.00 94.91 357 A 1 
ATOM 2757 C C     . PHE A 1 357 ? -2.520  -5.534  13.372  1.00 94.77 357 A 1 
ATOM 2758 O O     . PHE A 1 357 ? -1.748  -4.625  13.041  1.00 91.95 357 A 1 
ATOM 2759 C CB    . PHE A 1 357 ? -4.677  -4.260  13.743  1.00 94.19 357 A 1 
ATOM 2760 C CG    . PHE A 1 357 ? -6.017  -3.900  13.141  1.00 94.30 357 A 1 
ATOM 2761 C CD1   . PHE A 1 357 ? -6.077  -3.034  12.031  1.00 90.65 357 A 1 
ATOM 2762 C CD2   . PHE A 1 357 ? -7.199  -4.434  13.661  1.00 90.13 357 A 1 
ATOM 2763 C CE1   . PHE A 1 357 ? -7.305  -2.704  11.452  1.00 88.27 357 A 1 
ATOM 2764 C CE2   . PHE A 1 357 ? -8.442  -4.115  13.084  1.00 88.55 357 A 1 
ATOM 2765 C CZ    . PHE A 1 357 ? -8.495  -3.246  11.974  1.00 90.14 357 A 1 
ATOM 2766 N N     . GLU A 1 358 ? -2.077  -6.608  14.011  1.00 95.54 358 A 1 
ATOM 2767 C CA    . GLU A 1 358 ? -0.675  -6.862  14.280  1.00 95.22 358 A 1 
ATOM 2768 C C     . GLU A 1 358 ? 0.109   -7.101  12.984  1.00 95.70 358 A 1 
ATOM 2769 O O     . GLU A 1 358 ? -0.399  -7.553  11.959  1.00 94.09 358 A 1 
ATOM 2770 C CB    . GLU A 1 358 ? -0.510  -8.042  15.244  1.00 93.62 358 A 1 
ATOM 2771 C CG    . GLU A 1 358 ? -1.128  -7.728  16.614  1.00 83.21 358 A 1 
ATOM 2772 C CD    . GLU A 1 358 ? -0.814  -8.787  17.672  1.00 77.12 358 A 1 
ATOM 2773 O OE1   . GLU A 1 358 ? -1.225  -8.553  18.832  1.00 69.37 358 A 1 
ATOM 2774 O OE2   . GLU A 1 358 ? -0.153  -9.792  17.329  1.00 68.08 358 A 1 
ATOM 2775 N N     . LYS A 1 359 ? 1.412   -6.755  13.019  1.00 94.00 359 A 1 
ATOM 2776 C CA    . LYS A 1 359 ? 2.261   -6.915  11.841  1.00 94.00 359 A 1 
ATOM 2777 C C     . LYS A 1 359 ? 2.520   -8.395  11.577  1.00 94.58 359 A 1 
ATOM 2778 O O     . LYS A 1 359 ? 3.389   -8.999  12.194  1.00 92.54 359 A 1 
ATOM 2779 C CB    . LYS A 1 359 ? 3.557   -6.115  12.011  1.00 92.11 359 A 1 
ATOM 2780 C CG    . LYS A 1 359 ? 4.420   -6.167  10.740  1.00 86.29 359 A 1 
ATOM 2781 C CD    . LYS A 1 359 ? 5.725   -5.395  10.948  1.00 80.04 359 A 1 
ATOM 2782 C CE    . LYS A 1 359 ? 6.603   -5.507  9.708   1.00 69.66 359 A 1 
ATOM 2783 N NZ    . LYS A 1 359 ? 7.937   -4.872  9.920   1.00 63.23 359 A 1 
ATOM 2784 N N     . THR A 1 360 ? 1.853   -8.938  10.576  1.00 94.51 360 A 1 
ATOM 2785 C CA    . THR A 1 360 ? 2.100   -10.291 10.071  1.00 94.26 360 A 1 
ATOM 2786 C C     . THR A 1 360 ? 2.971   -10.252 8.816   1.00 95.28 360 A 1 
ATOM 2787 O O     . THR A 1 360 ? 2.840   -9.378  7.954   1.00 93.11 360 A 1 
ATOM 2788 C CB    . THR A 1 360 ? 0.779   -11.036 9.832   1.00 91.79 360 A 1 
ATOM 2789 O OG1   . THR A 1 360 ? -0.022  -10.338 8.918   1.00 81.01 360 A 1 
ATOM 2790 C CG2   . THR A 1 360 ? -0.030  -11.206 11.118  1.00 78.11 360 A 1 
ATOM 2791 N N     . THR A 1 361 ? 3.930   -11.182 8.705   1.00 95.81 361 A 1 
ATOM 2792 C CA    . THR A 1 361 ? 4.738   -11.372 7.493   1.00 96.16 361 A 1 
ATOM 2793 C C     . THR A 1 361 ? 4.154   -12.536 6.700   1.00 96.49 361 A 1 
ATOM 2794 O O     . THR A 1 361 ? 4.248   -13.684 7.120   1.00 94.48 361 A 1 
ATOM 2795 C CB    . THR A 1 361 ? 6.217   -11.617 7.832   1.00 95.10 361 A 1 
ATOM 2796 O OG1   . THR A 1 361 ? 6.723   -10.523 8.563   1.00 86.99 361 A 1 
ATOM 2797 C CG2   . THR A 1 361 ? 7.070   -11.744 6.562   1.00 86.25 361 A 1 
ATOM 2798 N N     . ARG A 1 362 ? 3.573   -12.244 5.531   1.00 96.01 362 A 1 
ATOM 2799 C CA    . ARG A 1 362 ? 2.942   -13.273 4.693   1.00 95.99 362 A 1 
ATOM 2800 C C     . ARG A 1 362 ? 3.938   -14.058 3.829   1.00 96.71 362 A 1 
ATOM 2801 O O     . ARG A 1 362 ? 3.641   -15.161 3.392   1.00 94.71 362 A 1 
ATOM 2802 C CB    . ARG A 1 362 ? 1.865   -12.624 3.806   1.00 94.35 362 A 1 
ATOM 2803 C CG    . ARG A 1 362 ? 0.707   -12.001 4.623   1.00 88.35 362 A 1 
ATOM 2804 C CD    . ARG A 1 362 ? -0.367  -11.412 3.700   1.00 84.04 362 A 1 
ATOM 2805 N NE    . ARG A 1 362 ? -1.470  -10.770 4.445   1.00 77.61 362 A 1 
ATOM 2806 C CZ    . ARG A 1 362 ? -2.594  -11.345 4.861   1.00 72.53 362 A 1 
ATOM 2807 N NH1   . ARG A 1 362 ? -2.850  -12.605 4.677   1.00 63.77 362 A 1 
ATOM 2808 N NH2   . ARG A 1 362 ? -3.506  -10.647 5.463   1.00 66.28 362 A 1 
ATOM 2809 N N     . TYR A 1 363 ? 5.115   -13.481 3.573   1.00 96.07 363 A 1 
ATOM 2810 C CA    . TYR A 1 363 ? 6.144   -14.063 2.710   1.00 96.24 363 A 1 
ATOM 2811 C C     . TYR A 1 363 ? 7.507   -14.013 3.417   1.00 96.35 363 A 1 
ATOM 2812 O O     . TYR A 1 363 ? 8.243   -13.030 3.273   1.00 95.18 363 A 1 
ATOM 2813 C CB    . TYR A 1 363 ? 6.173   -13.325 1.370   1.00 95.95 363 A 1 
ATOM 2814 C CG    . TYR A 1 363 ? 4.882   -13.399 0.575   1.00 95.79 363 A 1 
ATOM 2815 C CD1   . TYR A 1 363 ? 4.604   -14.505 -0.232  1.00 92.48 363 A 1 
ATOM 2816 C CD2   . TYR A 1 363 ? 3.945   -12.354 0.656   1.00 92.37 363 A 1 
ATOM 2817 C CE1   . TYR A 1 363 ? 3.408   -14.587 -0.961  1.00 91.91 363 A 1 
ATOM 2818 C CE2   . TYR A 1 363 ? 2.739   -12.418 -0.064  1.00 90.97 363 A 1 
ATOM 2819 C CZ    . TYR A 1 363 ? 2.474   -13.544 -0.873  1.00 92.97 363 A 1 
ATOM 2820 O OH    . TYR A 1 363 ? 1.294   -13.624 -1.580  1.00 91.53 363 A 1 
ATOM 2821 N N     . ALA A 1 364 ? 7.857   -15.071 4.139   1.00 97.84 364 A 1 
ATOM 2822 C CA    . ALA A 1 364 ? 9.115   -15.181 4.871   1.00 97.64 364 A 1 
ATOM 2823 C C     . ALA A 1 364 ? 10.348  -15.017 3.964   1.00 97.79 364 A 1 
ATOM 2824 O O     . ALA A 1 364 ? 11.269  -14.270 4.298   1.00 96.45 364 A 1 
ATOM 2825 C CB    . ALA A 1 364 ? 9.135   -16.529 5.596   1.00 96.72 364 A 1 
ATOM 2826 N N     . THR A 1 365 ? 10.330  -15.597 2.753   1.00 97.72 365 A 1 
ATOM 2827 C CA    . THR A 1 365 ? 11.414  -15.460 1.767   1.00 97.38 365 A 1 
ATOM 2828 C C     . THR A 1 365 ? 11.660  -14.007 1.355   1.00 97.53 365 A 1 
ATOM 2829 O O     . THR A 1 365 ? 12.807  -13.563 1.258   1.00 96.47 365 A 1 
ATOM 2830 C CB    . THR A 1 365 ? 11.106  -16.289 0.512   1.00 96.29 365 A 1 
ATOM 2831 O OG1   . THR A 1 365 ? 9.828   -15.957 -0.000  1.00 86.92 365 A 1 
ATOM 2832 C CG2   . THR A 1 365 ? 11.096  -17.793 0.805   1.00 83.72 365 A 1 
ATOM 2833 N N     . ARG A 1 366 ? 10.615  -13.211 1.177   1.00 97.48 366 A 1 
ATOM 2834 C CA    . ARG A 1 366 ? 10.737  -11.779 0.857   1.00 97.45 366 A 1 
ATOM 2835 C C     . ARG A 1 366 ? 11.247  -10.962 2.040   1.00 97.42 366 A 1 
ATOM 2836 O O     . ARG A 1 366 ? 11.912  -9.953  1.817   1.00 96.41 366 A 1 
ATOM 2837 C CB    . ARG A 1 366 ? 9.404   -11.198 0.373   1.00 97.15 366 A 1 
ATOM 2838 C CG    . ARG A 1 366 ? 8.966   -11.766 -0.982  1.00 94.74 366 A 1 
ATOM 2839 C CD    . ARG A 1 366 ? 7.776   -10.963 -1.502  1.00 92.84 366 A 1 
ATOM 2840 N NE    . ARG A 1 366 ? 7.308   -11.475 -2.799  1.00 90.79 366 A 1 
ATOM 2841 C CZ    . ARG A 1 366 ? 6.426   -10.887 -3.609  1.00 90.07 366 A 1 
ATOM 2842 N NH1   . ARG A 1 366 ? 5.868   -9.747  -3.301  1.00 81.79 366 A 1 
ATOM 2843 N NH2   . ARG A 1 366 ? 6.101   -11.444 -4.732  1.00 85.11 366 A 1 
ATOM 2844 N N     . LYS A 1 367 ? 10.915  -11.361 3.261   1.00 97.86 367 A 1 
ATOM 2845 C CA    . LYS A 1 367 ? 11.446  -10.745 4.474   1.00 97.88 367 A 1 
ATOM 2846 C C     . LYS A 1 367 ? 12.948  -10.995 4.562   1.00 97.74 367 A 1 
ATOM 2847 O O     . LYS A 1 367 ? 13.696  -10.019 4.621   1.00 97.03 367 A 1 
ATOM 2848 C CB    . LYS A 1 367 ? 10.686  -11.249 5.704   1.00 97.58 367 A 1 
ATOM 2849 C CG    . LYS A 1 367 ? 11.218  -10.615 6.994   1.00 96.64 367 A 1 
ATOM 2850 C CD    . LYS A 1 367 ? 10.596  -11.219 8.252   1.00 94.49 367 A 1 
ATOM 2851 C CE    . LYS A 1 367 ? 11.386  -10.703 9.449   1.00 89.50 367 A 1 
ATOM 2852 N NZ    . LYS A 1 367 ? 11.111  -11.419 10.709  1.00 83.48 367 A 1 
ATOM 2853 N N     . ALA A 1 368 ? 13.390  -12.238 4.478   1.00 97.79 368 A 1 
ATOM 2854 C CA    . ALA A 1 368 ? 14.795  -12.618 4.524   1.00 97.52 368 A 1 
ATOM 2855 C C     . ALA A 1 368 ? 15.624  -11.878 3.452   1.00 97.56 368 A 1 
ATOM 2856 O O     . ALA A 1 368 ? 16.644  -11.264 3.761   1.00 96.57 368 A 1 
ATOM 2857 C CB    . ALA A 1 368 ? 14.892  -14.141 4.354   1.00 96.92 368 A 1 
ATOM 2858 N N     . TYR A 1 369 ? 15.138  -11.833 2.213   1.00 97.45 369 A 1 
ATOM 2859 C CA    . TYR A 1 369 ? 15.791  -11.063 1.141   1.00 97.18 369 A 1 
ATOM 2860 C C     . TYR A 1 369 ? 15.866  -9.560  1.441   1.00 97.13 369 A 1 
ATOM 2861 O O     . TYR A 1 369 ? 16.879  -8.920  1.170   1.00 96.26 369 A 1 
ATOM 2862 C CB    . TYR A 1 369 ? 15.049  -11.312 -0.168  1.00 96.43 369 A 1 
ATOM 2863 C CG    . TYR A 1 369 ? 15.684  -10.593 -1.344  1.00 94.55 369 A 1 
ATOM 2864 C CD1   . TYR A 1 369 ? 15.158  -9.366  -1.803  1.00 90.70 369 A 1 
ATOM 2865 C CD2   . TYR A 1 369 ? 16.836  -11.116 -1.951  1.00 89.81 369 A 1 
ATOM 2866 C CE1   . TYR A 1 369 ? 15.773  -8.676  -2.861  1.00 88.55 369 A 1 
ATOM 2867 C CE2   . TYR A 1 369 ? 17.464  -10.440 -3.002  1.00 86.70 369 A 1 
ATOM 2868 C CZ    . TYR A 1 369 ? 16.929  -9.218  -3.463  1.00 88.79 369 A 1 
ATOM 2869 O OH    . TYR A 1 369 ? 17.537  -8.542  -4.498  1.00 86.40 369 A 1 
ATOM 2870 N N     . ALA A 1 370 ? 14.820  -8.962  1.999   1.00 97.37 370 A 1 
ATOM 2871 C CA    . ALA A 1 370 ? 14.801  -7.541  2.336   1.00 97.21 370 A 1 
ATOM 2872 C C     . ALA A 1 370 ? 15.728  -7.189  3.512   1.00 97.11 370 A 1 
ATOM 2873 O O     . ALA A 1 370 ? 16.171  -6.037  3.600   1.00 95.85 370 A 1 
ATOM 2874 C CB    . ALA A 1 370 ? 13.365  -7.108  2.628   1.00 96.50 370 A 1 
ATOM 2875 N N     . GLU A 1 371 ? 15.987  -8.125  4.421   1.00 97.41 371 A 1 
ATOM 2876 C CA    . GLU A 1 371 ? 16.925  -7.983  5.538   1.00 97.12 371 A 1 
ATOM 2877 C C     . GLU A 1 371 ? 18.377  -8.090  5.065   1.00 97.08 371 A 1 
ATOM 2878 O O     . GLU A 1 371 ? 19.196  -7.257  5.446   1.00 95.61 371 A 1 
ATOM 2879 C CB    . GLU A 1 371 ? 16.589  -9.024  6.625   1.00 96.38 371 A 1 
ATOM 2880 C CG    . GLU A 1 371 ? 15.291  -8.655  7.364   1.00 90.99 371 A 1 
ATOM 2881 C CD    . GLU A 1 371 ? 14.728  -9.732  8.304   1.00 89.03 371 A 1 
ATOM 2882 O OE1   . GLU A 1 371 ? 13.843  -9.378  9.115   1.00 82.87 371 A 1 
ATOM 2883 O OE2   . GLU A 1 371 ? 15.077  -10.915 8.172   1.00 81.83 371 A 1 
ATOM 2884 N N     . ALA A 1 372 ? 18.683  -9.041  4.179   1.00 96.71 372 A 1 
ATOM 2885 C CA    . ALA A 1 372 ? 20.026  -9.237  3.636   1.00 96.12 372 A 1 
ATOM 2886 C C     . ALA A 1 372 ? 20.434  -8.216  2.560   1.00 96.29 372 A 1 
ATOM 2887 O O     . ALA A 1 372 ? 21.614  -8.083  2.243   1.00 94.28 372 A 1 
ATOM 2888 C CB    . ALA A 1 372 ? 20.096  -10.671 3.085   1.00 94.82 372 A 1 
ATOM 2889 N N     . ARG A 1 373 ? 19.487  -7.506  1.958   1.00 95.50 373 A 1 
ATOM 2890 C CA    . ARG A 1 373 ? 19.767  -6.620  0.820   1.00 95.45 373 A 1 
ATOM 2891 C C     . ARG A 1 373 ? 20.572  -5.384  1.231   1.00 95.64 373 A 1 
ATOM 2892 O O     . ARG A 1 373 ? 20.163  -4.697  2.170   1.00 94.52 373 A 1 
ATOM 2893 C CB    . ARG A 1 373 ? 18.453  -6.248  0.135   1.00 93.91 373 A 1 
ATOM 2894 C CG    . ARG A 1 373 ? 18.722  -5.488  -1.163  1.00 87.30 373 A 1 
ATOM 2895 C CD    . ARG A 1 373 ? 17.423  -5.215  -1.905  1.00 86.54 373 A 1 
ATOM 2896 N NE    . ARG A 1 373 ? 17.720  -4.530  -3.165  1.00 84.00 373 A 1 
ATOM 2897 C CZ    . ARG A 1 373 ? 16.863  -4.258  -4.132  1.00 83.52 373 A 1 
ATOM 2898 N NH1   . ARG A 1 373 ? 15.599  -4.551  -4.018  1.00 75.18 373 A 1 
ATOM 2899 N NH2   . ARG A 1 373 ? 17.273  -3.686  -5.218  1.00 77.35 373 A 1 
ATOM 2900 N N     . PRO A 1 374 ? 21.648  -5.012  0.461   1.00 95.57 374 A 1 
ATOM 2901 C CA    . PRO A 1 374 ? 22.394  -3.780  0.678   1.00 95.44 374 A 1 
ATOM 2902 C C     . PRO A 1 374 ? 21.501  -2.534  0.671   1.00 96.24 374 A 1 
ATOM 2903 O O     . PRO A 1 374 ? 20.518  -2.446  -0.083  1.00 95.53 374 A 1 
ATOM 2904 C CB    . PRO A 1 374 ? 23.453  -3.726  -0.430  1.00 93.65 374 A 1 
ATOM 2905 C CG    . PRO A 1 374 ? 23.672  -5.191  -0.772  1.00 90.06 374 A 1 
ATOM 2906 C CD    . PRO A 1 374 ? 22.287  -5.805  -0.582  1.00 93.02 374 A 1 
ATOM 2907 N N     . ARG A 1 375 ? 21.832  -1.556  1.546   1.00 95.43 375 A 1 
ATOM 2908 C CA    . ARG A 1 375 ? 21.059  -0.318  1.710   1.00 95.78 375 A 1 
ATOM 2909 C C     . ARG A 1 375 ? 21.973  0.900   1.749   1.00 95.53 375 A 1 
ATOM 2910 O O     . ARG A 1 375 ? 22.949  0.913   2.486   1.00 93.69 375 A 1 
ATOM 2911 C CB    . ARG A 1 375 ? 20.217  -0.361  2.993   1.00 94.91 375 A 1 
ATOM 2912 C CG    . ARG A 1 375 ? 19.194  -1.496  3.002   1.00 92.53 375 A 1 
ATOM 2913 C CD    . ARG A 1 375 ? 18.436  -1.492  4.329   1.00 93.06 375 A 1 
ATOM 2914 N NE    . ARG A 1 375 ? 17.521  -2.641  4.437   1.00 92.45 375 A 1 
ATOM 2915 C CZ    . ARG A 1 375 ? 16.228  -2.611  4.680   1.00 93.88 375 A 1 
ATOM 2916 N NH1   . ARG A 1 375 ? 15.572  -1.497  4.814   1.00 85.67 375 A 1 
ATOM 2917 N NH2   . ARG A 1 375 ? 15.562  -3.726  4.800   1.00 89.30 375 A 1 
ATOM 2918 N N     . ILE A 1 376 ? 21.583  1.959   1.060   1.00 96.39 376 A 1 
ATOM 2919 C CA    . ILE A 1 376 ? 22.201  3.284   1.138   1.00 95.90 376 A 1 
ATOM 2920 C C     . ILE A 1 376 ? 21.196  4.228   1.804   1.00 96.37 376 A 1 
ATOM 2921 O O     . ILE A 1 376 ? 20.080  4.408   1.308   1.00 94.88 376 A 1 
ATOM 2922 C CB    . ILE A 1 376 ? 22.651  3.773   -0.254  1.00 94.72 376 A 1 
ATOM 2923 C CG1   . ILE A 1 376 ? 23.695  2.809   -0.858  1.00 89.45 376 A 1 
ATOM 2924 C CG2   . ILE A 1 376 ? 23.217  5.198   -0.154  1.00 88.69 376 A 1 
ATOM 2925 C CD1   . ILE A 1 376 ? 24.047  3.104   -2.322  1.00 81.47 376 A 1 
ATOM 2926 N N     . LYS A 1 377 ? 21.558  4.797   2.968   1.00 95.70 377 A 1 
ATOM 2927 C CA    . LYS A 1 377 ? 20.680  5.678   3.768   1.00 95.99 377 A 1 
ATOM 2928 C C     . LYS A 1 377 ? 19.267  5.071   3.964   1.00 96.41 377 A 1 
ATOM 2929 O O     . LYS A 1 377 ? 18.255  5.759   3.842   1.00 93.82 377 A 1 
ATOM 2930 C CB    . LYS A 1 377 ? 20.663  7.108   3.182   1.00 94.67 377 A 1 
ATOM 2931 C CG    . LYS A 1 377 ? 22.052  7.777   3.170   1.00 90.95 377 A 1 
ATOM 2932 C CD    . LYS A 1 377 ? 22.010  9.198   2.567   1.00 85.08 377 A 1 
ATOM 2933 C CE    . LYS A 1 377 ? 23.412  9.823   2.578   1.00 77.24 377 A 1 
ATOM 2934 N NZ    . LYS A 1 377 ? 23.488  11.188  1.975   1.00 68.66 377 A 1 
ATOM 2935 N N     . GLY A 1 378 ? 19.201  3.768   4.224   1.00 95.56 378 A 1 
ATOM 2936 C CA    . GLY A 1 378 ? 17.970  3.020   4.462   1.00 95.59 378 A 1 
ATOM 2937 C C     . GLY A 1 378 ? 17.182  2.597   3.212   1.00 96.15 378 A 1 
ATOM 2938 O O     . GLY A 1 378 ? 16.313  1.732   3.318   1.00 94.28 378 A 1 
ATOM 2939 N N     . ARG A 1 379 ? 17.492  3.163   2.034   1.00 96.85 379 A 1 
ATOM 2940 C CA    . ARG A 1 379 ? 16.906  2.737   0.757   1.00 96.93 379 A 1 
ATOM 2941 C C     . ARG A 1 379 ? 17.645  1.508   0.237   1.00 97.01 379 A 1 
ATOM 2942 O O     . ARG A 1 379 ? 18.835  1.365   0.472   1.00 95.11 379 A 1 
ATOM 2943 C CB    . ARG A 1 379 ? 16.947  3.866   -0.275  1.00 96.01 379 A 1 
ATOM 2944 C CG    . ARG A 1 379 ? 16.162  5.104   0.181   1.00 90.43 379 A 1 
ATOM 2945 C CD    . ARG A 1 379 ? 16.168  6.161   -0.918  1.00 89.81 379 A 1 
ATOM 2946 N NE    . ARG A 1 379 ? 15.429  7.369   -0.503  1.00 85.20 379 A 1 
ATOM 2947 C CZ    . ARG A 1 379 ? 15.215  8.447   -1.243  1.00 83.00 379 A 1 
ATOM 2948 N NH1   . ARG A 1 379 ? 15.665  8.527   -2.460  1.00 73.97 379 A 1 
ATOM 2949 N NH2   . ARG A 1 379 ? 14.555  9.458   -0.758  1.00 75.24 379 A 1 
ATOM 2950 N N     . PHE A 1 380 ? 16.956  0.656   -0.516  1.00 95.94 380 A 1 
ATOM 2951 C CA    . PHE A 1 380 ? 17.626  -0.451  -1.186  1.00 96.03 380 A 1 
ATOM 2952 C C     . PHE A 1 380 ? 18.615  0.076   -2.227  1.00 95.43 380 A 1 
ATOM 2953 O O     . PHE A 1 380 ? 18.227  0.880   -3.084  1.00 93.93 380 A 1 
ATOM 2954 C CB    . PHE A 1 380 ? 16.599  -1.378  -1.837  1.00 96.14 380 A 1 
ATOM 2955 C CG    . PHE A 1 380 ? 15.672  -2.073  -0.858  1.00 96.71 380 A 1 
ATOM 2956 C CD1   . PHE A 1 380 ? 16.203  -2.880  0.156   1.00 95.47 380 A 1 
ATOM 2957 C CD2   . PHE A 1 380 ? 14.283  -1.934  -0.976  1.00 95.27 380 A 1 
ATOM 2958 C CE1   . PHE A 1 380 ? 15.356  -3.539  1.057   1.00 94.79 380 A 1 
ATOM 2959 C CE2   . PHE A 1 380 ? 13.429  -2.593  -0.079  1.00 94.41 380 A 1 
ATOM 2960 C CZ    . PHE A 1 380 ? 13.960  -3.400  0.945   1.00 95.46 380 A 1 
ATOM 2961 N N     . ALA A 1 381 ? 19.859  -0.378  -2.158  1.00 95.85 381 A 1 
ATOM 2962 C CA    . ALA A 1 381 ? 20.857  -0.085  -3.168  1.00 95.10 381 A 1 
ATOM 2963 C C     . ALA A 1 381 ? 20.562  -0.881  -4.451  1.00 94.44 381 A 1 
ATOM 2964 O O     . ALA A 1 381 ? 19.967  -1.966  -4.402  1.00 91.01 381 A 1 
ATOM 2965 C CB    . ALA A 1 381 ? 22.246  -0.379  -2.608  1.00 93.22 381 A 1 
ATOM 2966 N N     . LYS A 1 382 ? 20.973  -0.330  -5.607  1.00 92.40 382 A 1 
ATOM 2967 C CA    . LYS A 1 382 ? 21.030  -1.105  -6.840  1.00 91.06 382 A 1 
ATOM 2968 C C     . LYS A 1 382 ? 22.199  -2.079  -6.712  1.00 89.86 382 A 1 
ATOM 2969 O O     . LYS A 1 382 ? 23.266  -1.671  -6.270  1.00 84.33 382 A 1 
ATOM 2970 C CB    . LYS A 1 382 ? 21.169  -0.173  -8.058  1.00 87.17 382 A 1 
ATOM 2971 C CG    . LYS A 1 382 ? 20.925  -0.921  -9.379  1.00 77.86 382 A 1 
ATOM 2972 C CD    . LYS A 1 382 ? 21.113  -0.026  -10.614 1.00 73.38 382 A 1 
ATOM 2973 C CE    . LYS A 1 382 ? 20.918  -0.863  -11.865 1.00 63.43 382 A 1 
ATOM 2974 N NZ    . LYS A 1 382 ? 21.376  -0.185  -13.118 1.00 56.30 382 A 1 
ATOM 2975 N N     . ARG A 1 383 ? 21.995  -3.346  -7.048  1.00 88.32 383 A 1 
ATOM 2976 C CA    . ARG A 1 383 ? 23.113  -4.282  -7.162  1.00 85.29 383 A 1 
ATOM 2977 C C     . ARG A 1 383 ? 23.940  -3.908  -8.380  1.00 83.42 383 A 1 
ATOM 2978 O O     . ARG A 1 383 ? 23.367  -3.516  -9.401  1.00 75.57 383 A 1 
ATOM 2979 C CB    . ARG A 1 383 ? 22.615  -5.733  -7.243  1.00 79.45 383 A 1 
ATOM 2980 C CG    . ARG A 1 383 ? 22.147  -6.240  -5.870  1.00 68.93 383 A 1 
ATOM 2981 C CD    . ARG A 1 383 ? 21.738  -7.706  -5.985  1.00 66.76 383 A 1 
ATOM 2982 N NE    . ARG A 1 383 ? 21.481  -8.329  -4.680  1.00 59.28 383 A 1 
ATOM 2983 C CZ    . ARG A 1 383 ? 21.361  -9.640  -4.497  1.00 54.53 383 A 1 
ATOM 2984 N NH1   . ARG A 1 383 ? 21.314  -10.453 -5.502  1.00 52.22 383 A 1 
ATOM 2985 N NH2   . ARG A 1 383 ? 21.327  -10.157 -3.311  1.00 49.99 383 A 1 
ATOM 2986 N N     . SER A 1 384 ? 25.262  -3.983  -8.249  1.00 81.45 384 A 1 
ATOM 2987 C CA    . SER A 1 384 ? 26.137  -3.879  -9.409  1.00 80.33 384 A 1 
ATOM 2988 C C     . SER A 1 384 ? 25.963  -5.120  -10.288 1.00 80.53 384 A 1 
ATOM 2989 O O     . SER A 1 384 ? 25.608  -6.188  -9.798  1.00 72.87 384 A 1 
ATOM 2990 C CB    . SER A 1 384 ? 27.587  -3.691  -8.962  1.00 73.22 384 A 1 
ATOM 2991 O OG    . SER A 1 384 ? 28.029  -4.781  -8.198  1.00 64.63 384 A 1 
ATOM 2992 N N     . ASP A 1 385 ? 26.243  -4.995  -11.592 1.00 64.23 385 A 1 
ATOM 2993 C CA    . ASP A 1 385 ? 26.130  -6.132  -12.510 1.00 62.01 385 A 1 
ATOM 2994 C C     . ASP A 1 385 ? 27.073  -7.270  -12.089 1.00 60.79 385 A 1 
ATOM 2995 O O     . ASP A 1 385 ? 26.696  -8.439  -12.144 1.00 58.18 385 A 1 
ATOM 2996 C CB    . ASP A 1 385 ? 26.371  -5.648  -13.949 1.00 57.88 385 A 1 
ATOM 2997 C CG    . ASP A 1 385 ? 25.352  -4.574  -14.403 1.00 51.13 385 A 1 
ATOM 2998 O OD1   . ASP A 1 385 ? 24.167  -4.650  -13.997 1.00 47.32 385 A 1 
ATOM 2999 O OD2   . ASP A 1 385 ? 25.775  -3.619  -15.086 1.00 47.19 385 A 1 
ATOM 3000 N N     . ALA A 1 386 ? 28.244  -6.928  -11.525 1.00 62.61 386 A 1 
ATOM 3001 C CA    . ALA A 1 386 ? 29.171  -7.903  -10.952 1.00 60.11 386 A 1 
ATOM 3002 C C     . ALA A 1 386 ? 28.592  -8.675  -9.755  1.00 62.51 386 A 1 
ATOM 3003 O O     . ALA A 1 386 ? 28.782  -9.890  -9.655  1.00 59.62 386 A 1 
ATOM 3004 C CB    . ALA A 1 386 ? 30.453  -7.160  -10.556 1.00 55.74 386 A 1 
ATOM 3005 N N     . GLU A 1 387 ? 27.875  -8.013  -8.846  1.00 70.10 387 A 1 
ATOM 3006 C CA    . GLU A 1 387 ? 27.211  -8.709  -7.734  1.00 69.51 387 A 1 
ATOM 3007 C C     . GLU A 1 387 ? 26.069  -9.622  -8.226  1.00 70.65 387 A 1 
ATOM 3008 O O     . GLU A 1 387 ? 25.813  -10.660 -7.618  1.00 66.01 387 A 1 
ATOM 3009 C CB    . GLU A 1 387 ? 26.625  -7.706  -6.729  1.00 63.36 387 A 1 
ATOM 3010 C CG    . GLU A 1 387 ? 27.672  -7.031  -5.835  1.00 56.08 387 A 1 
ATOM 3011 C CD    . GLU A 1 387 ? 27.038  -6.006  -4.883  1.00 51.12 387 A 1 
ATOM 3012 O OE1   . GLU A 1 387 ? 27.622  -5.754  -3.812  1.00 47.93 387 A 1 
ATOM 3013 O OE2   . GLU A 1 387 ? 25.953  -5.466  -5.231  1.00 46.27 387 A 1 
ATOM 3014 N N     . MET A 1 388 ? 25.393  -9.246  -9.307  1.00 71.18 388 A 1 
ATOM 3015 C CA    . MET A 1 388 ? 24.376  -10.087 -9.937  1.00 69.37 388 A 1 
ATOM 3016 C C     . MET A 1 388 ? 24.986  -11.354 -10.545 1.00 68.82 388 A 1 
ATOM 3017 O O     . MET A 1 388 ? 24.427  -12.432 -10.373 1.00 63.93 388 A 1 
ATOM 3018 C CB    . MET A 1 388 ? 23.641  -9.289  -11.011 1.00 65.13 388 A 1 
ATOM 3019 C CG    . MET A 1 388 ? 22.558  -8.375  -10.436 1.00 58.88 388 A 1 
ATOM 3020 S SD    . MET A 1 388 ? 20.993  -9.188  -9.969  1.00 52.41 388 A 1 
ATOM 3021 C CE    . MET A 1 388 ? 20.486  -9.831  -11.570 1.00 48.22 388 A 1 
ATOM 3022 N N     . GLU A 1 389 ? 26.148  -11.249 -11.213 1.00 58.24 389 A 1 
ATOM 3023 C CA    . GLU A 1 389 ? 26.862  -12.406 -11.760 1.00 57.02 389 A 1 
ATOM 3024 C C     . GLU A 1 389 ? 27.376  -13.334 -10.656 1.00 57.15 389 A 1 
ATOM 3025 O O     . GLU A 1 389 ? 27.231  -14.550 -10.770 1.00 54.56 389 A 1 
ATOM 3026 C CB    . GLU A 1 389 ? 28.037  -11.956 -12.641 1.00 52.19 389 A 1 
ATOM 3027 C CG    . GLU A 1 389 ? 27.578  -11.452 -14.009 1.00 45.68 389 A 1 
ATOM 3028 C CD    . GLU A 1 389 ? 28.746  -11.105 -14.954 1.00 43.43 389 A 1 
ATOM 3029 O OE1   . GLU A 1 389 ? 28.465  -10.926 -16.160 1.00 39.67 389 A 1 
ATOM 3030 O OE2   . GLU A 1 389 ? 29.896  -11.026 -14.477 1.00 39.12 389 A 1 
ATOM 3031 N N     . VAL A 1 390 ? 27.914  -12.787 -9.553  1.00 68.30 390 A 1 
ATOM 3032 C CA    . VAL A 1 390 ? 28.377  -13.595 -8.421  1.00 67.48 390 A 1 
ATOM 3033 C C     . VAL A 1 390 ? 27.215  -14.347 -7.761  1.00 68.89 390 A 1 
ATOM 3034 O O     . VAL A 1 390 ? 27.344  -15.527 -7.456  1.00 65.10 390 A 1 
ATOM 3035 C CB    . VAL A 1 390 ? 29.153  -12.751 -7.404  1.00 63.16 390 A 1 
ATOM 3036 C CG1   . VAL A 1 390 ? 29.565  -13.566 -6.172  1.00 54.83 390 A 1 
ATOM 3037 C CG2   . VAL A 1 390 ? 30.443  -12.204 -8.003  1.00 58.00 390 A 1 
ATOM 3038 N N     . ASP A 1 391 ? 26.067  -13.707 -7.573  1.00 64.39 391 A 1 
ATOM 3039 C CA    . ASP A 1 391 ? 24.900  -14.373 -6.970  1.00 62.43 391 A 1 
ATOM 3040 C C     . ASP A 1 391 ? 24.307  -15.449 -7.902  1.00 61.73 391 A 1 
ATOM 3041 O O     . ASP A 1 391 ? 23.850  -16.499 -7.447  1.00 58.88 391 A 1 
ATOM 3042 C CB    . ASP A 1 391 ? 23.855  -13.308 -6.591  1.00 57.95 391 A 1 
ATOM 3043 C CG    . ASP A 1 391 ? 23.185  -13.467 -5.220  1.00 51.54 391 A 1 
ATOM 3044 O OD1   . ASP A 1 391 ? 23.711  -14.137 -4.322  1.00 48.75 391 A 1 
ATOM 3045 O OD2   . ASP A 1 391 ? 22.130  -12.791 -5.013  1.00 47.07 391 A 1 
ATOM 3046 N N     . GLN A 1 392 ? 24.358  -15.226 -9.226  1.00 61.16 392 A 1 
ATOM 3047 C CA    . GLN A 1 392 ? 23.971  -16.241 -10.207 1.00 61.53 392 A 1 
ATOM 3048 C C     . GLN A 1 392 ? 24.959  -17.411 -10.238 1.00 61.17 392 A 1 
ATOM 3049 O O     . GLN A 1 392 ? 24.522  -18.561 -10.241 1.00 58.56 392 A 1 
ATOM 3050 C CB    . GLN A 1 392 ? 23.834  -15.643 -11.607 1.00 57.89 392 A 1 
ATOM 3051 C CG    . GLN A 1 392 ? 22.512  -14.881 -11.781 1.00 52.65 392 A 1 
ATOM 3052 C CD    . GLN A 1 392 ? 22.303  -14.381 -13.210 1.00 49.35 392 A 1 
ATOM 3053 O OE1   . GLN A 1 392 ? 23.086  -14.577 -14.120 1.00 46.98 392 A 1 
ATOM 3054 N NE2   . GLN A 1 392 ? 21.189  -13.734 -13.475 1.00 43.37 392 A 1 
ATOM 3055 N N     . THR A 1 393 ? 26.265  -17.136 -10.225 1.00 68.26 393 A 1 
ATOM 3056 C CA    . THR A 1 393 ? 27.280  -18.200 -10.187 1.00 67.60 393 A 1 
ATOM 3057 C C     . THR A 1 393 ? 27.232  -18.989 -8.885  1.00 68.79 393 A 1 
ATOM 3058 O O     . THR A 1 393 ? 27.309  -20.211 -8.934  1.00 64.61 393 A 1 
ATOM 3059 C CB    . THR A 1 393 ? 28.701  -17.676 -10.431 1.00 63.05 393 A 1 
ATOM 3060 O OG1   . THR A 1 393 ? 28.964  -16.528 -9.683  1.00 55.64 393 A 1 
ATOM 3061 C CG2   . THR A 1 393 ? 28.946  -17.343 -11.895 1.00 56.95 393 A 1 
ATOM 3062 N N     . PHE A 1 394 ? 27.023  -18.345 -7.732  1.00 64.55 394 A 1 
ATOM 3063 C CA    . PHE A 1 394 ? 26.790  -19.076 -6.479  1.00 63.08 394 A 1 
ATOM 3064 C C     . PHE A 1 394 ? 25.502  -19.898 -6.497  1.00 62.94 394 A 1 
ATOM 3065 O O     . PHE A 1 394 ? 25.497  -21.033 -6.027  1.00 57.90 394 A 1 
ATOM 3066 C CB    . PHE A 1 394 ? 26.795  -18.113 -5.282  1.00 58.29 394 A 1 
ATOM 3067 C CG    . PHE A 1 394 ? 28.122  -18.081 -4.569  1.00 54.15 394 A 1 
ATOM 3068 C CD1   . PHE A 1 394 ? 28.392  -19.002 -3.544  1.00 51.75 394 A 1 
ATOM 3069 C CD2   . PHE A 1 394 ? 29.118  -17.163 -4.943  1.00 49.84 394 A 1 
ATOM 3070 C CE1   . PHE A 1 394 ? 29.632  -19.013 -2.889  1.00 45.71 394 A 1 
ATOM 3071 C CE2   . PHE A 1 394 ? 30.367  -17.165 -4.292  1.00 46.33 394 A 1 
ATOM 3072 C CZ    . PHE A 1 394 ? 30.616  -18.088 -3.262  1.00 47.65 394 A 1 
ATOM 3073 N N     . SER A 1 395 ? 24.408  -19.365 -7.065  1.00 58.73 395 A 1 
ATOM 3074 C CA    . SER A 1 395 ? 23.156  -20.121 -7.170  1.00 58.54 395 A 1 
ATOM 3075 C C     . SER A 1 395 ? 23.274  -21.313 -8.117  1.00 57.75 395 A 1 
ATOM 3076 O O     . SER A 1 395 ? 22.684  -22.363 -7.846  1.00 54.39 395 A 1 
ATOM 3077 C CB    . SER A 1 395 ? 22.020  -19.213 -7.622  1.00 55.16 395 A 1 
ATOM 3078 O OG    . SER A 1 395 ? 20.801  -19.928 -7.605  1.00 48.91 395 A 1 
ATOM 3079 N N     . THR A 1 396 ? 24.016  -21.172 -9.216  1.00 61.38 396 A 1 
ATOM 3080 C CA    . THR A 1 396 ? 24.281  -22.296 -10.131 1.00 61.23 396 A 1 
ATOM 3081 C C     . THR A 1 396 ? 25.282  -23.286 -9.544  1.00 61.93 396 A 1 
ATOM 3082 O O     . THR A 1 396 ? 25.051  -24.487 -9.660  1.00 57.87 396 A 1 
ATOM 3083 C CB    . THR A 1 396 ? 24.749  -21.840 -11.514 1.00 54.92 396 A 1 
ATOM 3084 O OG1   . THR A 1 396 ? 25.724  -20.829 -11.433 1.00 48.36 396 A 1 
ATOM 3085 C CG2   . THR A 1 396 ? 23.597  -21.274 -12.346 1.00 49.58 396 A 1 
ATOM 3086 N N     . ALA A 1 397 ? 26.337  -22.831 -8.859  1.00 52.78 397 A 1 
ATOM 3087 C CA    . ALA A 1 397 ? 27.296  -23.694 -8.188  1.00 53.26 397 A 1 
ATOM 3088 C C     . ALA A 1 397 ? 26.638  -24.508 -7.063  1.00 52.71 397 A 1 
ATOM 3089 O O     . ALA A 1 397 ? 26.870  -25.711 -6.981  1.00 51.07 397 A 1 
ATOM 3090 C CB    . ALA A 1 397 ? 28.463  -22.858 -7.669  1.00 49.84 397 A 1 
ATOM 3091 N N     . ALA A 1 398 ? 25.776  -23.896 -6.258  1.00 50.89 398 A 1 
ATOM 3092 C CA    . ALA A 1 398 ? 25.042  -24.617 -5.214  1.00 51.03 398 A 1 
ATOM 3093 C C     . ALA A 1 398 ? 24.086  -25.682 -5.780  1.00 50.35 398 A 1 
ATOM 3094 O O     . ALA A 1 398 ? 23.873  -26.710 -5.148  1.00 48.22 398 A 1 
ATOM 3095 C CB    . ALA A 1 398 ? 24.286  -23.598 -4.355  1.00 47.84 398 A 1 
ATOM 3096 N N     . LEU A 1 399 ? 23.533  -25.460 -6.971  1.00 57.48 399 A 1 
ATOM 3097 C CA    . LEU A 1 399 ? 22.739  -26.474 -7.664  1.00 56.20 399 A 1 
ATOM 3098 C C     . LEU A 1 399 ? 23.613  -27.573 -8.281  1.00 55.80 399 A 1 
ATOM 3099 O O     . LEU A 1 399 ? 23.212  -28.733 -8.246  1.00 51.55 399 A 1 
ATOM 3100 C CB    . LEU A 1 399 ? 21.862  -25.813 -8.739  1.00 50.82 399 A 1 
ATOM 3101 C CG    . LEU A 1 399 ? 20.600  -25.138 -8.174  1.00 46.44 399 A 1 
ATOM 3102 C CD1   . LEU A 1 399 ? 19.975  -24.243 -9.243  1.00 45.65 399 A 1 
ATOM 3103 C CD2   . LEU A 1 399 ? 19.550  -26.170 -7.756  1.00 47.09 399 A 1 
ATOM 3104 N N     . SER A 1 400 ? 24.787  -27.225 -8.813  1.00 55.34 400 A 1 
ATOM 3105 C CA    . SER A 1 400 ? 25.692  -28.220 -9.406  1.00 56.88 400 A 1 
ATOM 3106 C C     . SER A 1 400 ? 26.356  -29.119 -8.364  1.00 57.66 400 A 1 
ATOM 3107 O O     . SER A 1 400 ? 26.500  -30.310 -8.606  1.00 52.59 400 A 1 
ATOM 3108 C CB    . SER A 1 400 ? 26.744  -27.555 -10.284 1.00 52.25 400 A 1 
ATOM 3109 O OG    . SER A 1 400 ? 27.599  -26.697 -9.555  1.00 47.18 400 A 1 
ATOM 3110 N N     . ASP A 1 401 ? 26.724  -28.568 -7.197  1.00 54.20 401 A 1 
ATOM 3111 C CA    . ASP A 1 401 ? 27.386  -29.325 -6.125  1.00 55.55 401 A 1 
ATOM 3112 C C     . ASP A 1 401 ? 26.426  -30.310 -5.422  1.00 55.67 401 A 1 
ATOM 3113 O O     . ASP A 1 401 ? 26.852  -31.226 -4.731  1.00 52.13 401 A 1 
ATOM 3114 C CB    . ASP A 1 401 ? 28.048  -28.346 -5.148  1.00 49.64 401 A 1 
ATOM 3115 C CG    . ASP A 1 401 ? 29.227  -28.947 -4.373  1.00 43.96 401 A 1 
ATOM 3116 O OD1   . ASP A 1 401 ? 29.870  -29.873 -4.909  1.00 42.52 401 A 1 
ATOM 3117 O OD2   . ASP A 1 401 ? 29.501  -28.421 -3.271  1.00 42.37 401 A 1 
ATOM 3118 N N     . SER A 1 402 ? 25.125  -30.170 -5.659  1.00 48.03 402 A 1 
ATOM 3119 C CA    . SER A 1 402 ? 24.162  -31.227 -5.307  1.00 49.64 402 A 1 
ATOM 3120 C C     . SER A 1 402 ? 24.280  -32.496 -6.161  1.00 49.76 402 A 1 
ATOM 3121 O O     . SER A 1 402 ? 23.548  -33.458 -5.925  1.00 44.98 402 A 1 
ATOM 3122 C CB    . SER A 1 402 ? 22.731  -30.695 -5.292  1.00 44.51 402 A 1 
ATOM 3123 O OG    . SER A 1 402 ? 22.209  -30.491 -6.583  1.00 41.46 402 A 1 
ATOM 3124 N N     . SER A 1 403 ? 25.222  -32.549 -7.131  1.00 44.78 403 A 1 
ATOM 3125 C CA    . SER A 1 403 ? 25.708  -33.801 -7.693  1.00 45.72 403 A 1 
ATOM 3126 C C     . SER A 1 403 ? 26.523  -34.530 -6.618  1.00 45.45 403 A 1 
ATOM 3127 O O     . SER A 1 403 ? 27.745  -34.564 -6.650  1.00 42.11 403 A 1 
ATOM 3128 C CB    . SER A 1 403 ? 26.461  -33.601 -9.007  1.00 42.40 403 A 1 
ATOM 3129 O OG    . SER A 1 403 ? 27.705  -32.937 -8.859  1.00 38.84 403 A 1 
ATOM 3130 N N     . TYR A 1 404 ? 25.840  -35.078 -5.631  1.00 41.59 404 A 1 
ATOM 3131 C CA    . TYR A 1 404 ? 26.389  -36.058 -4.717  1.00 41.30 404 A 1 
ATOM 3132 C C     . TYR A 1 404 ? 27.001  -37.158 -5.580  1.00 38.22 404 A 1 
ATOM 3133 O O     . TYR A 1 404 ? 26.285  -37.964 -6.186  1.00 36.02 404 A 1 
ATOM 3134 C CB    . TYR A 1 404 ? 25.302  -36.610 -3.782  1.00 39.15 404 A 1 
ATOM 3135 C CG    . TYR A 1 404 ? 25.122  -35.817 -2.502  1.00 36.98 404 A 1 
ATOM 3136 C CD1   . TYR A 1 404 ? 25.828  -36.181 -1.342  1.00 36.96 404 A 1 
ATOM 3137 C CD2   . TYR A 1 404 ? 24.275  -34.694 -2.475  1.00 37.59 404 A 1 
ATOM 3138 C CE1   . TYR A 1 404 ? 25.679  -35.450 -0.149  1.00 34.11 404 A 1 
ATOM 3139 C CE2   . TYR A 1 404 ? 24.119  -33.954 -1.283  1.00 32.84 404 A 1 
ATOM 3140 C CZ    . TYR A 1 404 ? 24.825  -34.344 -0.126  1.00 34.33 404 A 1 
ATOM 3141 O OH    . TYR A 1 404 ? 24.677  -33.616 1.028   1.00 34.23 404 A 1 
ATOM 3142 N N     . SER A 1 405 ? 28.326  -37.151 -5.663  1.00 44.46 405 A 1 
ATOM 3143 C CA    . SER A 1 405 ? 29.067  -38.291 -6.162  1.00 45.25 405 A 1 
ATOM 3144 C C     . SER A 1 405 ? 28.654  -39.468 -5.298  1.00 43.89 405 A 1 
ATOM 3145 O O     . SER A 1 405 ? 29.004  -39.544 -4.122  1.00 41.34 405 A 1 
ATOM 3146 C CB    . SER A 1 405 ? 30.577  -38.031 -6.101  1.00 41.24 405 A 1 
ATOM 3147 O OG    . SER A 1 405 ? 30.980  -37.625 -4.810  1.00 37.87 405 A 1 
ATOM 3148 N N     . THR A 1 406 ? 27.864  -40.358 -5.855  1.00 39.31 406 A 1 
ATOM 3149 C CA    . THR A 1 406 ? 27.587  -41.654 -5.255  1.00 42.20 406 A 1 
ATOM 3150 C C     . THR A 1 406 ? 28.923  -42.379 -5.186  1.00 40.56 406 A 1 
ATOM 3151 O O     . THR A 1 406 ? 29.369  -42.959 -6.173  1.00 38.49 406 A 1 
ATOM 3152 C CB    . THR A 1 406 ? 26.573  -42.455 -6.077  1.00 39.04 406 A 1 
ATOM 3153 O OG1   . THR A 1 406 ? 26.843  -42.345 -7.463  1.00 34.67 406 A 1 
ATOM 3154 C CG2   . THR A 1 406 ? 25.146  -41.959 -5.854  1.00 35.92 406 A 1 
ATOM 3155 N N     . VAL A 1 407 ? 29.626  -42.231 -4.042  1.00 37.72 407 A 1 
ATOM 3156 C CA    . VAL A 1 407 ? 30.843  -42.985 -3.767  1.00 41.81 407 A 1 
ATOM 3157 C C     . VAL A 1 407 ? 30.423  -44.448 -3.903  1.00 38.95 407 A 1 
ATOM 3158 O O     . VAL A 1 407 ? 29.514  -44.863 -3.171  1.00 37.56 407 A 1 
ATOM 3159 C CB    . VAL A 1 407 ? 31.403  -42.694 -2.371  1.00 40.11 407 A 1 
ATOM 3160 C CG1   . VAL A 1 407 ? 32.708  -43.452 -2.145  1.00 36.27 407 A 1 
ATOM 3161 C CG2   . VAL A 1 407 ? 31.690  -41.198 -2.186  1.00 39.31 407 A 1 
ATOM 3162 N N     . PRO A 1 408 ? 30.969  -45.190 -4.859  1.00 35.75 408 A 1 
ATOM 3163 C CA    . PRO A 1 408 ? 30.638  -46.594 -4.943  1.00 37.38 408 A 1 
ATOM 3164 C C     . PRO A 1 408 ? 31.131  -47.229 -3.643  1.00 37.07 408 A 1 
ATOM 3165 O O     . PRO A 1 408 ? 32.335  -47.249 -3.373  1.00 35.46 408 A 1 
ATOM 3166 C CB    . PRO A 1 408 ? 31.344  -47.113 -6.197  1.00 34.44 408 A 1 
ATOM 3167 C CG    . PRO A 1 408 ? 32.522  -46.154 -6.375  1.00 32.38 408 A 1 
ATOM 3168 C CD    . PRO A 1 408 ? 31.993  -44.832 -5.813  1.00 36.22 408 A 1 
ATOM 3169 N N     . TRP A 1 409 ? 30.230  -47.694 -2.825  1.00 37.96 409 A 1 
ATOM 3170 C CA    . TRP A 1 409 ? 30.530  -48.543 -1.674  1.00 36.71 409 A 1 
ATOM 3171 C C     . TRP A 1 409 ? 31.062  -49.871 -2.240  1.00 35.05 409 A 1 
ATOM 3172 O O     . TRP A 1 409 ? 30.286  -50.755 -2.591  1.00 31.74 409 A 1 
ATOM 3173 C CB    . TRP A 1 409 ? 29.284  -48.733 -0.792  1.00 33.94 409 A 1 
ATOM 3174 C CG    . TRP A 1 409 ? 28.872  -47.548 0.023   1.00 30.53 409 A 1 
ATOM 3175 C CD1   . TRP A 1 409 ? 28.425  -46.374 -0.448  1.00 24.18 409 A 1 
ATOM 3176 C CD2   . TRP A 1 409 ? 28.854  -47.428 1.485   1.00 26.58 409 A 1 
ATOM 3177 N NE1   . TRP A 1 409 ? 28.128  -45.508 0.601   1.00 23.06 409 A 1 
ATOM 3178 C CE2   . TRP A 1 409 ? 28.369  -46.120 1.802   1.00 24.85 409 A 1 
ATOM 3179 C CE3   . TRP A 1 409 ? 29.187  -48.283 2.536   1.00 28.89 409 A 1 
ATOM 3180 C CZ2   . TRP A 1 409 ? 28.232  -45.685 3.134   1.00 30.19 409 A 1 
ATOM 3181 C CZ3   . TRP A 1 409 ? 29.039  -47.853 3.880   1.00 28.64 409 A 1 
ATOM 3182 C CH2   . TRP A 1 409 ? 28.577  -46.569 4.182   1.00 28.64 409 A 1 
ATOM 3183 N N     . PHE A 1 410 ? 32.398  -49.924 -2.413  1.00 35.87 410 A 1 
ATOM 3184 C CA    . PHE A 1 410 ? 33.140  -51.172 -2.601  1.00 31.45 410 A 1 
ATOM 3185 C C     . PHE A 1 410 ? 33.352  -51.857 -1.246  1.00 30.36 410 A 1 
ATOM 3186 O O     . PHE A 1 410 ? 33.569  -51.145 -0.249  1.00 23.49 410 A 1 
ATOM 3187 C CB    . PHE A 1 410 ? 34.477  -50.915 -3.301  1.00 31.14 410 A 1 
ATOM 3188 C CG    . PHE A 1 410 ? 34.400  -51.000 -4.817  1.00 28.09 410 A 1 
ATOM 3189 C CD1   . PHE A 1 410 ? 34.372  -52.251 -5.446  1.00 22.47 410 A 1 
ATOM 3190 C CD2   . PHE A 1 410 ? 34.352  -49.827 -5.589  1.00 23.49 410 A 1 
ATOM 3191 C CE1   . PHE A 1 410 ? 34.304  -52.332 -6.847  1.00 20.56 410 A 1 
ATOM 3192 C CE2   . PHE A 1 410 ? 34.288  -49.911 -6.991  1.00 22.82 410 A 1 
ATOM 3193 C CZ    . PHE A 1 410 ? 34.264  -51.158 -7.615  1.00 28.01 410 A 1 
ATOM 3194 O OXT   . PHE A 1 410 ? 33.282  -53.117 -1.280  1.00 35.96 410 A 1 
ATOM 3195 N N     . GLY B 2 1   ? 3.658   -5.760  25.800  1.00 34.33 1   B 1 
ATOM 3196 C CA    . GLY B 2 1   ? 3.294   -6.044  24.402  1.00 36.58 1   B 1 
ATOM 3197 C C     . GLY B 2 1   ? 2.845   -4.708  23.793  1.00 40.82 1   B 1 
ATOM 3198 O O     . GLY B 2 1   ? 1.925   -4.134  24.344  1.00 38.80 1   B 1 
ATOM 3199 N N     . GLY B 2 2   ? 3.520   -4.218  22.779  1.00 44.36 2   B 1 
ATOM 3200 C CA    . GLY B 2 2   ? 3.168   -2.941  22.156  1.00 44.69 2   B 1 
ATOM 3201 C C     . GLY B 2 2   ? 1.835   -3.092  21.415  1.00 47.87 2   B 1 
ATOM 3202 O O     . GLY B 2 2   ? 1.853   -3.362  20.219  1.00 45.87 2   B 1 
ATOM 3203 N N     . GLY B 2 3   ? 0.741   -2.980  22.138  1.00 45.93 3   B 1 
ATOM 3204 C CA    . GLY B 2 3   ? -0.591  -3.084  21.574  1.00 48.71 3   B 1 
ATOM 3205 C C     . GLY B 2 3   ? -0.696  -2.113  20.411  1.00 53.42 3   B 1 
ATOM 3206 O O     . GLY B 2 3   ? -0.368  -0.930  20.565  1.00 51.83 3   B 1 
ATOM 3207 N N     . VAL B 2 4   ? -1.080  -2.605  19.255  1.00 60.25 4   B 1 
ATOM 3208 C CA    . VAL B 2 4   ? -1.309  -1.765  18.079  1.00 64.13 4   B 1 
ATOM 3209 C C     . VAL B 2 4   ? -2.247  -0.658  18.520  1.00 70.57 4   B 1 
ATOM 3210 O O     . VAL B 2 4   ? -3.375  -0.958  18.900  1.00 66.94 4   B 1 
ATOM 3211 C CB    . VAL B 2 4   ? -1.913  -2.575  16.920  1.00 55.67 4   B 1 
ATOM 3212 C CG1   . VAL B 2 4   ? -2.276  -1.695  15.738  1.00 48.54 4   B 1 
ATOM 3213 C CG2   . VAL B 2 4   ? -0.913  -3.630  16.435  1.00 50.60 4   B 1 
ATOM 3214 N N     . ARG B 2 5   ? -1.760  0.614   18.570  1.00 67.92 5   B 1 
ATOM 3215 C CA    . ARG B 2 5   ? -2.528  1.732   19.114  1.00 71.80 5   B 1 
ATOM 3216 C C     . ARG B 2 5   ? -3.894  1.720   18.437  1.00 76.86 5   B 1 
ATOM 3217 O O     . ARG B 2 5   ? -3.966  1.547   17.222  1.00 73.40 5   B 1 
ATOM 3218 C CB    . ARG B 2 5   ? -1.824  3.079   18.868  1.00 63.18 5   B 1 
ATOM 3219 C CG    . ARG B 2 5   ? -0.560  3.262   19.715  1.00 55.19 5   B 1 
ATOM 3220 C CD    . ARG B 2 5   ? 0.052   4.640   19.424  1.00 51.57 5   B 1 
ATOM 3221 N NE    . ARG B 2 5   ? 1.253   4.878   20.231  1.00 46.73 5   B 1 
ATOM 3222 C CZ    . ARG B 2 5   ? 2.012   5.972   20.236  1.00 40.80 5   B 1 
ATOM 3223 N NH1   . ARG B 2 5   ? 1.730   6.983   19.458  1.00 39.53 5   B 1 
ATOM 3224 N NH2   . ARG B 2 5   ? 3.046   6.063   21.013  1.00 37.68 5   B 1 
ATOM 3225 N N     . GLU B 2 6   ? -4.958  1.911   19.195  1.00 73.99 6   B 1 
ATOM 3226 C CA    . GLU B 2 6   ? -6.321  1.860   18.672  1.00 77.16 6   B 1 
ATOM 3227 C C     . GLU B 2 6   ? -6.492  2.769   17.450  1.00 81.27 6   B 1 
ATOM 3228 O O     . GLU B 2 6   ? -7.059  2.380   16.432  1.00 75.36 6   B 1 
ATOM 3229 C CB    . GLU B 2 6   ? -7.264  2.222   19.825  1.00 68.43 6   B 1 
ATOM 3230 C CG    . GLU B 2 6   ? -8.719  2.270   19.399  1.00 60.12 6   B 1 
ATOM 3231 C CD    . GLU B 2 6   ? -9.639  2.065   20.602  1.00 55.28 6   B 1 
ATOM 3232 O OE1   . GLU B 2 6   ? -10.619 1.292   20.418  1.00 52.15 6   B 1 
ATOM 3233 O OE2   . GLU B 2 6   ? -9.296  2.548   21.688  1.00 52.04 6   B 1 
ATOM 3234 N N     . GLN B 2 7   ? -5.822  3.936   17.494  1.00 73.80 7   B 1 
ATOM 3235 C CA    . GLN B 2 7   ? -5.743  4.882   16.379  1.00 76.11 7   B 1 
ATOM 3236 C C     . GLN B 2 7   ? -5.049  4.323   15.119  1.00 81.32 7   B 1 
ATOM 3237 O O     . GLN B 2 7   ? -5.190  4.880   14.036  1.00 77.06 7   B 1 
ATOM 3238 C CB    . GLN B 2 7   ? -4.969  6.118   16.848  1.00 70.94 7   B 1 
ATOM 3239 C CG    . GLN B 2 7   ? -5.679  6.877   17.984  1.00 63.42 7   B 1 
ATOM 3240 C CD    . GLN B 2 7   ? -4.865  8.073   18.467  1.00 54.59 7   B 1 
ATOM 3241 O OE1   . GLN B 2 7   ? -3.720  8.292   18.089  1.00 53.23 7   B 1 
ATOM 3242 N NE2   . GLN B 2 7   ? -5.426  8.884   19.340  1.00 47.99 7   B 1 
ATOM 3243 N N     . ASP B 2 8   ? -4.275  3.236   15.209  1.00 85.63 8   B 1 
ATOM 3244 C CA    . ASP B 2 8   ? -3.661  2.591   14.051  1.00 85.92 8   B 1 
ATOM 3245 C C     . ASP B 2 8   ? -4.615  1.669   13.289  1.00 88.70 8   B 1 
ATOM 3246 O O     . ASP B 2 8   ? -4.290  1.255   12.171  1.00 84.67 8   B 1 
ATOM 3247 C CB    . ASP B 2 8   ? -2.407  1.807   14.449  1.00 80.76 8   B 1 
ATOM 3248 C CG    . ASP B 2 8   ? -1.197  2.676   14.788  1.00 73.96 8   B 1 
ATOM 3249 O OD1   . ASP B 2 8   ? -0.997  3.686   14.075  1.00 67.38 8   B 1 
ATOM 3250 O OD2   . ASP B 2 8   ? -0.404  2.237   15.639  1.00 66.64 8   B 1 
ATOM 3251 N N     . ARG B 2 9   ? -5.784  1.352   13.873  1.00 93.68 9   B 1 
ATOM 3252 C CA    . ARG B 2 9   ? -6.868  0.600   13.239  1.00 94.34 9   B 1 
ATOM 3253 C C     . ARG B 2 9   ? -7.706  1.457   12.295  1.00 95.48 9   B 1 
ATOM 3254 O O     . ARG B 2 9   ? -8.386  0.917   11.433  1.00 92.87 9   B 1 
ATOM 3255 C CB    . ARG B 2 9   ? -7.769  -0.034  14.316  1.00 91.83 9   B 1 
ATOM 3256 C CG    . ARG B 2 9   ? -6.998  -1.039  15.179  1.00 85.16 9   B 1 
ATOM 3257 C CD    . ARG B 2 9   ? -7.922  -1.791  16.155  1.00 81.88 9   B 1 
ATOM 3258 N NE    . ARG B 2 9   ? -8.195  -1.024  17.377  1.00 73.96 9   B 1 
ATOM 3259 C CZ    . ARG B 2 9   ? -9.039  -1.368  18.339  1.00 67.31 9   B 1 
ATOM 3260 N NH1   . ARG B 2 9   ? -9.788  -2.424  18.257  1.00 62.88 9   B 1 
ATOM 3261 N NH2   . ARG B 2 9   ? -9.141  -0.661  19.420  1.00 59.61 9   B 1 
ATOM 3262 N N     . PHE B 2 10  ? -7.605  2.785   12.451  1.00 96.44 10  B 1 
ATOM 3263 C CA    . PHE B 2 10  ? -8.403  3.743   11.711  1.00 96.98 10  B 1 
ATOM 3264 C C     . PHE B 2 10  ? -7.542  4.655   10.830  1.00 97.36 10  B 1 
ATOM 3265 O O     . PHE B 2 10  ? -6.313  4.746   10.971  1.00 95.79 10  B 1 
ATOM 3266 C CB    . PHE B 2 10  ? -9.250  4.543   12.715  1.00 96.19 10  B 1 
ATOM 3267 C CG    . PHE B 2 10  ? -10.101 3.697   13.642  1.00 96.03 10  B 1 
ATOM 3268 C CD1   . PHE B 2 10  ? -10.957 2.713   13.129  1.00 91.58 10  B 1 
ATOM 3269 C CD2   . PHE B 2 10  ? -10.030 3.885   15.026  1.00 90.54 10  B 1 
ATOM 3270 C CE1   . PHE B 2 10  ? -11.744 1.919   13.980  1.00 88.65 10  B 1 
ATOM 3271 C CE2   . PHE B 2 10  ? -10.811 3.104   15.891  1.00 89.14 10  B 1 
ATOM 3272 C CZ    . PHE B 2 10  ? -11.672 2.120   15.367  1.00 90.60 10  B 1 
ATOM 3273 N N     . LEU B 2 11  ? -8.179  5.351   9.893   1.00 97.24 11  B 1 
ATOM 3274 C CA    . LEU B 2 11  ? -7.540  6.429   9.140   1.00 97.48 11  B 1 
ATOM 3275 C C     . LEU B 2 11  ? -7.237  7.622   10.065  1.00 97.35 11  B 1 
ATOM 3276 O O     . LEU B 2 11  ? -7.913  7.799   11.072  1.00 96.01 11  B 1 
ATOM 3277 C CB    . LEU B 2 11  ? -8.415  6.834   7.946   1.00 97.38 11  B 1 
ATOM 3278 C CG    . LEU B 2 11  ? -8.576  5.740   6.872   1.00 96.71 11  B 1 
ATOM 3279 C CD1   . LEU B 2 11  ? -9.486  6.254   5.760   1.00 94.13 11  B 1 
ATOM 3280 C CD2   . LEU B 2 11  ? -7.239  5.359   6.235   1.00 93.17 11  B 1 
ATOM 3281 N N     . PRO B 2 12  ? -6.230  8.476   9.751   1.00 96.24 12  B 1 
ATOM 3282 C CA    . PRO B 2 12  ? -5.888  9.598   10.622  1.00 95.89 12  B 1 
ATOM 3283 C C     . PRO B 2 12  ? -7.027  10.615  10.742  1.00 96.10 12  B 1 
ATOM 3284 O O     . PRO B 2 12  ? -7.441  11.206  9.740   1.00 95.32 12  B 1 
ATOM 3285 C CB    . PRO B 2 12  ? -4.631  10.222  10.013  1.00 94.70 12  B 1 
ATOM 3286 C CG    . PRO B 2 12  ? -4.026  9.096   9.169   1.00 92.66 12  B 1 
ATOM 3287 C CD    . PRO B 2 12  ? -5.259  8.330   8.686   1.00 94.95 12  B 1 
ATOM 3288 N N     . ILE B 2 13  ? -7.444  10.922  11.983  1.00 94.43 13  B 1 
ATOM 3289 C CA    . ILE B 2 13  ? -8.564  11.837  12.266  1.00 94.85 13  B 1 
ATOM 3290 C C     . ILE B 2 13  ? -8.382  13.232  11.651  1.00 95.45 13  B 1 
ATOM 3291 O O     . ILE B 2 13  ? -9.356  13.876  11.265  1.00 95.00 13  B 1 
ATOM 3292 C CB    . ILE B 2 13  ? -8.778  11.922  13.796  1.00 94.12 13  B 1 
ATOM 3293 C CG1   . ILE B 2 13  ? -10.101 12.607  14.200  1.00 91.53 13  B 1 
ATOM 3294 C CG2   . ILE B 2 13  ? -7.607  12.644  14.502  1.00 89.46 13  B 1 
ATOM 3295 C CD1   . ILE B 2 13  ? -11.334 11.840  13.749  1.00 83.96 13  B 1 
ATOM 3296 N N     . ALA B 2 14  ? -7.125  13.703  11.499  1.00 95.47 14  B 1 
ATOM 3297 C CA    . ALA B 2 14  ? -6.841  14.995  10.878  1.00 94.83 14  B 1 
ATOM 3298 C C     . ALA B 2 14  ? -7.213  15.030  9.386   1.00 95.87 14  B 1 
ATOM 3299 O O     . ALA B 2 14  ? -7.697  16.050  8.903   1.00 94.89 14  B 1 
ATOM 3300 C CB    . ALA B 2 14  ? -5.358  15.317  11.085  1.00 93.11 14  B 1 
ATOM 3301 N N     . ASN B 2 15  ? -7.010  13.910  8.662   1.00 95.71 15  B 1 
ATOM 3302 C CA    . ASN B 2 15  ? -7.390  13.794  7.258   1.00 96.19 15  B 1 
ATOM 3303 C C     . ASN B 2 15  ? -8.914  13.694  7.128   1.00 97.07 15  B 1 
ATOM 3304 O O     . ASN B 2 15  ? -9.500  14.447  6.350   1.00 96.57 15  B 1 
ATOM 3305 C CB    . ASN B 2 15  ? -6.697  12.582  6.617   1.00 95.73 15  B 1 
ATOM 3306 C CG    . ASN B 2 15  ? -5.190  12.726  6.493   1.00 94.37 15  B 1 
ATOM 3307 O OD1   . ASN B 2 15  ? -4.482  13.101  7.411   1.00 83.84 15  B 1 
ATOM 3308 N ND2   . ASN B 2 15  ? -4.635  12.420  5.338   1.00 84.51 15  B 1 
ATOM 3309 N N     . ILE B 2 16  ? -9.544  12.867  7.961   1.00 97.32 16  B 1 
ATOM 3310 C CA    . ILE B 2 16  ? -11.007 12.737  8.022   1.00 97.74 16  B 1 
ATOM 3311 C C     . ILE B 2 16  ? -11.655 14.102  8.280   1.00 98.16 16  B 1 
ATOM 3312 O O     . ILE B 2 16  ? -12.486 14.550  7.513   1.00 97.87 16  B 1 
ATOM 3313 C CB    . ILE B 2 16  ? -11.430 11.717  9.102   1.00 97.17 16  B 1 
ATOM 3314 C CG1   . ILE B 2 16  ? -10.763 10.330  8.942   1.00 94.44 16  B 1 
ATOM 3315 C CG2   . ILE B 2 16  ? -12.959 11.577  9.165   1.00 95.64 16  B 1 
ATOM 3316 C CD1   . ILE B 2 16  ? -11.009 9.643   7.599   1.00 83.42 16  B 1 
ATOM 3317 N N     . SER B 2 17  ? -11.187 14.822  9.301   1.00 97.42 17  B 1 
ATOM 3318 C CA    . SER B 2 17  ? -11.710 16.149  9.651   1.00 97.31 17  B 1 
ATOM 3319 C C     . SER B 2 17  ? -11.562 17.184  8.535   1.00 97.77 17  B 1 
ATOM 3320 O O     . SER B 2 17  ? -12.364 18.108  8.461   1.00 97.25 17  B 1 
ATOM 3321 C CB    . SER B 2 17  ? -10.992 16.707  10.879  1.00 96.34 17  B 1 
ATOM 3322 O OG    . SER B 2 17  ? -11.133 15.874  12.005  1.00 83.52 17  B 1 
ATOM 3323 N N     . ARG B 2 18  ? -10.502 17.086  7.706   1.00 97.30 18  B 1 
ATOM 3324 C CA    . ARG B 2 18  ? -10.304 17.981  6.562   1.00 97.14 18  B 1 
ATOM 3325 C C     . ARG B 2 18  ? -11.324 17.712  5.462   1.00 97.78 18  B 1 
ATOM 3326 O O     . ARG B 2 18  ? -11.860 18.666  4.922   1.00 96.85 18  B 1 
ATOM 3327 C CB    . ARG B 2 18  ? -8.865  17.853  6.045   1.00 96.04 18  B 1 
ATOM 3328 C CG    . ARG B 2 18  ? -8.533  18.934  4.998   1.00 89.08 18  B 1 
ATOM 3329 C CD    . ARG B 2 18  ? -7.151  18.721  4.365   1.00 88.32 18  B 1 
ATOM 3330 N NE    . ARG B 2 18  ? -6.063  18.725  5.352   1.00 78.91 18  B 1 
ATOM 3331 C CZ    . ARG B 2 18  ? -5.172  17.772  5.564   1.00 73.37 18  B 1 
ATOM 3332 N NH1   . ARG B 2 18  ? -5.141  16.679  4.852   1.00 63.39 18  B 1 
ATOM 3333 N NH2   . ARG B 2 18  ? -4.272  17.889  6.502   1.00 64.00 18  B 1 
ATOM 3334 N N     . ILE B 2 19  ? -11.602 16.441  5.180   1.00 97.71 19  B 1 
ATOM 3335 C CA    . ILE B 2 19  ? -12.579 16.033  4.162   1.00 97.94 19  B 1 
ATOM 3336 C C     . ILE B 2 19  ? -14.001 16.390  4.619   1.00 98.16 19  B 1 
ATOM 3337 O O     . ILE B 2 19  ? -14.705 17.076  3.887   1.00 97.68 19  B 1 
ATOM 3338 C CB    . ILE B 2 19  ? -12.418 14.536  3.816   1.00 97.85 19  B 1 
ATOM 3339 C CG1   . ILE B 2 19  ? -11.009 14.244  3.234   1.00 96.81 19  B 1 
ATOM 3340 C CG2   . ILE B 2 19  ? -13.500 14.109  2.802   1.00 96.84 19  B 1 
ATOM 3341 C CD1   . ILE B 2 19  ? -10.640 12.755  3.251   1.00 93.01 19  B 1 
ATOM 3342 N N     . MET B 2 20  ? -14.373 16.055  5.852   1.00 98.27 20  B 1 
ATOM 3343 C CA    . MET B 2 20  ? -15.687 16.405  6.414   1.00 98.36 20  B 1 
ATOM 3344 C C     . MET B 2 20  ? -16.015 17.897  6.287   1.00 98.31 20  B 1 
ATOM 3345 O O     . MET B 2 20  ? -17.146 18.263  6.010   1.00 97.51 20  B 1 
ATOM 3346 C CB    . MET B 2 20  ? -15.749 16.033  7.902   1.00 98.21 20  B 1 
ATOM 3347 C CG    . MET B 2 20  ? -15.741 14.538  8.178   1.00 97.34 20  B 1 
ATOM 3348 S SD    . MET B 2 20  ? -15.775 14.160  9.957   1.00 96.29 20  B 1 
ATOM 3349 C CE    . MET B 2 20  ? -17.523 14.447  10.321  1.00 90.46 20  B 1 
ATOM 3350 N N     . LYS B 2 21  ? -15.027 18.788  6.486   1.00 98.02 21  B 1 
ATOM 3351 C CA    . LYS B 2 21  ? -15.233 20.240  6.384   1.00 97.90 21  B 1 
ATOM 3352 C C     . LYS B 2 21  ? -15.620 20.703  4.976   1.00 97.92 21  B 1 
ATOM 3353 O O     . LYS B 2 21  ? -16.199 21.775  4.872   1.00 96.88 21  B 1 
ATOM 3354 C CB    . LYS B 2 21  ? -13.991 20.991  6.836   1.00 97.22 21  B 1 
ATOM 3355 C CG    . LYS B 2 21  ? -13.883 21.050  8.364   1.00 91.03 21  B 1 
ATOM 3356 C CD    . LYS B 2 21  ? -12.588 21.771  8.739   1.00 79.88 21  B 1 
ATOM 3357 C CE    . LYS B 2 21  ? -12.461 21.888  10.253  1.00 71.76 21  B 1 
ATOM 3358 N NZ    . LYS B 2 21  ? -11.407 22.860  10.604  1.00 60.10 21  B 1 
ATOM 3359 N N     . LYS B 2 22  ? -15.298 19.939  3.928   1.00 97.55 22  B 1 
ATOM 3360 C CA    . LYS B 2 22  ? -15.703 20.268  2.556   1.00 97.17 22  B 1 
ATOM 3361 C C     . LYS B 2 22  ? -17.216 20.094  2.352   1.00 97.27 22  B 1 
ATOM 3362 O O     . LYS B 2 22  ? -17.801 20.845  1.597   1.00 95.63 22  B 1 
ATOM 3363 C CB    . LYS B 2 22  ? -14.956 19.403  1.537   1.00 96.13 22  B 1 
ATOM 3364 C CG    . LYS B 2 22  ? -13.428 19.572  1.486   1.00 92.20 22  B 1 
ATOM 3365 C CD    . LYS B 2 22  ? -12.905 18.631  0.389   1.00 87.00 22  B 1 
ATOM 3366 C CE    . LYS B 2 22  ? -11.407 18.718  0.087   1.00 79.16 22  B 1 
ATOM 3367 N NZ    . LYS B 2 22  ? -11.073 17.825  -1.064  1.00 69.70 22  B 1 
ATOM 3368 N N     . ALA B 2 23  ? -17.835 19.135  3.043   1.00 97.43 23  B 1 
ATOM 3369 C CA    . ALA B 2 23  ? -19.261 18.832  2.927   1.00 97.04 23  B 1 
ATOM 3370 C C     . ALA B 2 23  ? -20.155 19.662  3.873   1.00 97.01 23  B 1 
ATOM 3371 O O     . ALA B 2 23  ? -21.376 19.535  3.844   1.00 95.34 23  B 1 
ATOM 3372 C CB    . ALA B 2 23  ? -19.452 17.333  3.156   1.00 95.85 23  B 1 
ATOM 3373 N N     . VAL B 2 24  ? -19.556 20.485  4.735   1.00 97.32 24  B 1 
ATOM 3374 C CA    . VAL B 2 24  ? -20.275 21.316  5.707   1.00 97.32 24  B 1 
ATOM 3375 C C     . VAL B 2 24  ? -20.082 22.792  5.344   1.00 97.44 24  B 1 
ATOM 3376 O O     . VAL B 2 24  ? -18.947 23.191  5.069   1.00 95.87 24  B 1 
ATOM 3377 C CB    . VAL B 2 24  ? -19.813 21.006  7.145   1.00 96.26 24  B 1 
ATOM 3378 C CG1   . VAL B 2 24  ? -20.468 21.899  8.191   1.00 91.23 24  B 1 
ATOM 3379 C CG2   . VAL B 2 24  ? -20.148 19.562  7.522   1.00 90.63 24  B 1 
ATOM 3380 N N     . PRO B 2 25  ? -21.138 23.634  5.405   1.00 97.02 25  B 1 
ATOM 3381 C CA    . PRO B 2 25  ? -21.026 25.072  5.172   1.00 96.60 25  B 1 
ATOM 3382 C C     . PRO B 2 25  ? -19.977 25.740  6.067   1.00 96.94 25  B 1 
ATOM 3383 O O     . PRO B 2 25  ? -19.712 25.304  7.186   1.00 95.53 25  B 1 
ATOM 3384 C CB    . PRO B 2 25  ? -22.426 25.642  5.437   1.00 95.27 25  B 1 
ATOM 3385 C CG    . PRO B 2 25  ? -23.343 24.459  5.159   1.00 92.20 25  B 1 
ATOM 3386 C CD    . PRO B 2 25  ? -22.525 23.255  5.603   1.00 95.69 25  B 1 
ATOM 3387 N N     . ALA B 2 26  ? -19.409 26.870  5.618   1.00 96.51 26  B 1 
ATOM 3388 C CA    . ALA B 2 26  ? -18.333 27.562  6.336   1.00 96.40 26  B 1 
ATOM 3389 C C     . ALA B 2 26  ? -18.702 27.988  7.778   1.00 96.60 26  B 1 
ATOM 3390 O O     . ALA B 2 26  ? -17.846 28.037  8.662   1.00 93.70 26  B 1 
ATOM 3391 C CB    . ALA B 2 26  ? -17.908 28.772  5.502   1.00 94.89 26  B 1 
ATOM 3392 N N     . ASN B 2 27  ? -19.983 28.274  8.030   1.00 96.06 27  B 1 
ATOM 3393 C CA    . ASN B 2 27  ? -20.524 28.608  9.354   1.00 95.87 27  B 1 
ATOM 3394 C C     . ASN B 2 27  ? -20.837 27.373  10.222  1.00 96.12 27  B 1 
ATOM 3395 O O     . ASN B 2 27  ? -21.193 27.533  11.394  1.00 92.65 27  B 1 
ATOM 3396 C CB    . ASN B 2 27  ? -21.758 29.518  9.177   1.00 94.09 27  B 1 
ATOM 3397 C CG    . ASN B 2 27  ? -22.923 28.804  8.501   1.00 89.87 27  B 1 
ATOM 3398 O OD1   . ASN B 2 27  ? -22.791 27.775  7.891   1.00 77.03 27  B 1 
ATOM 3399 N ND2   . ASN B 2 27  ? -24.120 29.337  8.595   1.00 80.12 27  B 1 
ATOM 3400 N N     . GLY B 2 28  ? -20.723 26.164  9.661   1.00 96.40 28  B 1 
ATOM 3401 C CA    . GLY B 2 28  ? -20.959 24.907  10.337  1.00 96.40 28  B 1 
ATOM 3402 C C     . GLY B 2 28  ? -19.783 24.473  11.211  1.00 97.17 28  B 1 
ATOM 3403 O O     . GLY B 2 28  ? -18.617 24.765  10.956  1.00 95.16 28  B 1 
ATOM 3404 N N     . LYS B 2 29  ? -20.109 23.725  12.273  1.00 97.37 29  B 1 
ATOM 3405 C CA    . LYS B 2 29  ? -19.126 23.101  13.154  1.00 97.48 29  B 1 
ATOM 3406 C C     . LYS B 2 29  ? -19.319 21.588  13.163  1.00 97.87 29  B 1 
ATOM 3407 O O     . LYS B 2 29  ? -20.409 21.094  12.907  1.00 96.52 29  B 1 
ATOM 3408 C CB    . LYS B 2 29  ? -19.219 23.706  14.567  1.00 96.11 29  B 1 
ATOM 3409 C CG    . LYS B 2 29  ? -18.861 25.196  14.593  1.00 90.20 29  B 1 
ATOM 3410 C CD    . LYS B 2 29  ? -18.982 25.769  16.009  1.00 85.76 29  B 1 
ATOM 3411 C CE    . LYS B 2 29  ? -18.695 27.268  15.995  1.00 77.52 29  B 1 
ATOM 3412 N NZ    . LYS B 2 29  ? -18.901 27.893  17.323  1.00 66.84 29  B 1 
ATOM 3413 N N     . ILE B 2 30  ? -18.262 20.851  13.479  1.00 97.45 30  B 1 
ATOM 3414 C CA    . ILE B 2 30  ? -18.295 19.402  13.592  1.00 97.78 30  B 1 
ATOM 3415 C C     . ILE B 2 30  ? -17.784 19.015  14.977  1.00 97.78 30  B 1 
ATOM 3416 O O     . ILE B 2 30  ? -16.640 19.334  15.324  1.00 96.65 30  B 1 
ATOM 3417 C CB    . ILE B 2 30  ? -17.501 18.713  12.456  1.00 97.39 30  B 1 
ATOM 3418 C CG1   . ILE B 2 30  ? -17.920 19.221  11.052  1.00 95.59 30  B 1 
ATOM 3419 C CG2   . ILE B 2 30  ? -17.693 17.190  12.551  1.00 95.82 30  B 1 
ATOM 3420 C CD1   . ILE B 2 30  ? -17.021 18.729  9.922   1.00 92.11 30  B 1 
ATOM 3421 N N     . ALA B 2 31  ? -18.627 18.347  15.749  1.00 98.01 31  B 1 
ATOM 3422 C CA    . ALA B 2 31  ? -18.288 17.858  17.078  1.00 97.95 31  B 1 
ATOM 3423 C C     . ALA B 2 31  ? -17.149 16.823  17.021  1.00 98.02 31  B 1 
ATOM 3424 O O     . ALA B 2 31  ? -16.848 16.238  15.979  1.00 97.07 31  B 1 
ATOM 3425 C CB    . ALA B 2 31  ? -19.547 17.307  17.742  1.00 97.16 31  B 1 
ATOM 3426 N N     . LYS B 2 32  ? -16.448 16.644  18.150  1.00 97.35 32  B 1 
ATOM 3427 C CA    . LYS B 2 32  ? -15.315 15.717  18.224  1.00 97.01 32  B 1 
ATOM 3428 C C     . LYS B 2 32  ? -15.769 14.260  18.076  1.00 97.38 32  B 1 
ATOM 3429 O O     . LYS B 2 32  ? -15.177 13.524  17.296  1.00 96.35 32  B 1 
ATOM 3430 C CB    . LYS B 2 32  ? -14.556 15.945  19.540  1.00 95.74 32  B 1 
ATOM 3431 C CG    . LYS B 2 32  ? -13.312 15.055  19.626  1.00 90.18 32  B 1 
ATOM 3432 C CD    . LYS B 2 32  ? -12.636 15.153  21.008  1.00 83.24 32  B 1 
ATOM 3433 C CE    . LYS B 2 32  ? -11.578 14.064  21.074  1.00 72.22 32  B 1 
ATOM 3434 N NZ    . LYS B 2 32  ? -11.153 13.744  22.461  1.00 62.67 32  B 1 
ATOM 3435 N N     . ASP B 2 33  ? -16.828 13.887  18.763  1.00 97.34 33  B 1 
ATOM 3436 C CA    . ASP B 2 33  ? -17.468 12.572  18.716  1.00 97.00 33  B 1 
ATOM 3437 C C     . ASP B 2 33  ? -17.974 12.223  17.309  1.00 97.51 33  B 1 
ATOM 3438 O O     . ASP B 2 33  ? -17.801 11.096  16.854  1.00 96.28 33  B 1 
ATOM 3439 C CB    . ASP B 2 33  ? -18.618 12.548  19.733  1.00 95.29 33  B 1 
ATOM 3440 C CG    . ASP B 2 33  ? -19.723 13.601  19.482  1.00 89.66 33  B 1 
ATOM 3441 O OD1   . ASP B 2 33  ? -19.463 14.555  18.716  1.00 76.65 33  B 1 
ATOM 3442 O OD2   . ASP B 2 33  ? -20.821 13.446  20.046  1.00 81.67 33  B 1 
ATOM 3443 N N     . ALA B 2 34  ? -18.506 13.197  16.559  1.00 97.71 34  B 1 
ATOM 3444 C CA    . ALA B 2 34  ? -18.899 13.009  15.172  1.00 97.76 34  B 1 
ATOM 3445 C C     . ALA B 2 34  ? -17.701 12.662  14.278  1.00 97.94 34  B 1 
ATOM 3446 O O     . ALA B 2 34  ? -17.773 11.746  13.460  1.00 97.44 34  B 1 
ATOM 3447 C CB    . ALA B 2 34  ? -19.614 14.274  14.682  1.00 97.36 34  B 1 
ATOM 3448 N N     . LYS B 2 35  ? -16.540 13.332  14.463  1.00 97.99 35  B 1 
ATOM 3449 C CA    . LYS B 2 35  ? -15.311 13.012  13.717  1.00 97.92 35  B 1 
ATOM 3450 C C     . LYS B 2 35  ? -14.802 11.606  14.028  1.00 97.95 35  B 1 
ATOM 3451 O O     . LYS B 2 35  ? -14.365 10.903  13.122  1.00 97.35 35  B 1 
ATOM 3452 C CB    . LYS B 2 35  ? -14.210 14.024  14.021  1.00 97.44 35  B 1 
ATOM 3453 C CG    . LYS B 2 35  ? -14.526 15.417  13.466  1.00 96.07 35  B 1 
ATOM 3454 C CD    . LYS B 2 35  ? -13.557 16.433  14.063  1.00 94.23 35  B 1 
ATOM 3455 C CE    . LYS B 2 35  ? -13.973 17.825  13.607  1.00 90.33 35  B 1 
ATOM 3456 N NZ    . LYS B 2 35  ? -13.412 18.868  14.483  1.00 84.01 35  B 1 
ATOM 3457 N N     . GLU B 2 36  ? -14.840 11.201  15.291  1.00 97.64 36  B 1 
ATOM 3458 C CA    . GLU B 2 36  ? -14.420 9.876   15.745  1.00 97.32 36  B 1 
ATOM 3459 C C     . GLU B 2 36  ? -15.356 8.785   15.214  1.00 97.58 36  B 1 
ATOM 3460 O O     . GLU B 2 36  ? -14.885 7.775   14.686  1.00 96.98 36  B 1 
ATOM 3461 C CB    . GLU B 2 36  ? -14.331 9.871   17.284  1.00 96.63 36  B 1 
ATOM 3462 C CG    . GLU B 2 36  ? -13.141 10.707  17.775  1.00 94.36 36  B 1 
ATOM 3463 C CD    . GLU B 2 36  ? -13.082 10.964  19.295  1.00 92.58 36  B 1 
ATOM 3464 O OE1   . GLU B 2 36  ? -12.048 11.507  19.749  1.00 89.45 36  B 1 
ATOM 3465 O OE2   . GLU B 2 36  ? -14.064 10.702  20.004  1.00 87.22 36  B 1 
ATOM 3466 N N     . THR B 2 37  ? -16.667 9.024   15.236  1.00 97.69 37  B 1 
ATOM 3467 C CA    . THR B 2 37  ? -17.664 8.111   14.659  1.00 97.77 37  B 1 
ATOM 3468 C C     . THR B 2 37  ? -17.451 7.940   13.160  1.00 97.91 37  B 1 
ATOM 3469 O O     . THR B 2 37  ? -17.384 6.814   12.672  1.00 97.45 37  B 1 
ATOM 3470 C CB    . THR B 2 37  ? -19.095 8.603   14.944  1.00 97.27 37  B 1 
ATOM 3471 O OG1   . THR B 2 37  ? -19.281 8.756   16.338  1.00 92.91 37  B 1 
ATOM 3472 C CG2   . THR B 2 37  ? -20.161 7.624   14.458  1.00 92.16 37  B 1 
ATOM 3473 N N     . LEU B 2 38  ? -17.265 9.036   12.402  1.00 98.01 38  B 1 
ATOM 3474 C CA    . LEU B 2 38  ? -17.029 8.928   10.964  1.00 98.26 38  B 1 
ATOM 3475 C C     . LEU B 2 38  ? -15.680 8.270   10.632  1.00 98.32 38  B 1 
ATOM 3476 O O     . LEU B 2 38  ? -15.554 7.567   9.634   1.00 97.67 38  B 1 
ATOM 3477 C CB    . LEU B 2 38  ? -17.162 10.315  10.320  1.00 97.69 38  B 1 
ATOM 3478 C CG    . LEU B 2 38  ? -17.353 10.200  8.797   1.00 95.79 38  B 1 
ATOM 3479 C CD1   . LEU B 2 38  ? -18.720 9.645   8.433   1.00 88.22 38  B 1 
ATOM 3480 C CD2   . LEU B 2 38  ? -17.244 11.569  8.141   1.00 87.95 38  B 1 
ATOM 3481 N N     . GLN B 2 39  ? -14.662 8.462   11.479  1.00 97.96 39  B 1 
ATOM 3482 C CA    . GLN B 2 39  ? -13.372 7.779   11.365  1.00 97.88 39  B 1 
ATOM 3483 C C     . GLN B 2 39  ? -13.529 6.251   11.466  1.00 97.93 39  B 1 
ATOM 3484 O O     . GLN B 2 39  ? -12.864 5.520   10.731  1.00 97.21 39  B 1 
ATOM 3485 C CB    . GLN B 2 39  ? -12.433 8.310   12.460  1.00 97.17 39  B 1 
ATOM 3486 C CG    . GLN B 2 39  ? -11.030 7.719   12.370  1.00 95.96 39  B 1 
ATOM 3487 C CD    . GLN B 2 39  ? -10.141 8.091   13.569  1.00 95.46 39  B 1 
ATOM 3488 O OE1   . GLN B 2 39  ? -10.579 8.367   14.669  1.00 90.09 39  B 1 
ATOM 3489 N NE2   . GLN B 2 39  ? -8.849  8.101   13.390  1.00 88.16 39  B 1 
ATOM 3490 N N     . GLU B 2 40  ? -14.390 5.784   12.353  1.00 97.51 40  B 1 
ATOM 3491 C CA    . GLU B 2 40  ? -14.716 4.367   12.461  1.00 97.48 40  B 1 
ATOM 3492 C C     . GLU B 2 40  ? -15.507 3.892   11.236  1.00 97.76 40  B 1 
ATOM 3493 O O     . GLU B 2 40  ? -15.092 2.929   10.586  1.00 96.98 40  B 1 
ATOM 3494 C CB    . GLU B 2 40  ? -15.431 4.105   13.792  1.00 96.48 40  B 1 
ATOM 3495 C CG    . GLU B 2 40  ? -15.579 2.607   14.047  1.00 90.71 40  B 1 
ATOM 3496 C CD    . GLU B 2 40  ? -16.117 2.243   15.441  1.00 87.26 40  B 1 
ATOM 3497 O OE1   . GLU B 2 40  ? -16.198 1.020   15.716  1.00 83.55 40  B 1 
ATOM 3498 O OE2   . GLU B 2 40  ? -16.411 3.156   16.232  1.00 81.36 40  B 1 
ATOM 3499 N N     . CYS B 2 41  ? -16.554 4.626   10.828  1.00 97.87 41  B 1 
ATOM 3500 C CA    . CYS B 2 41  ? -17.388 4.301   9.670   1.00 97.84 41  B 1 
ATOM 3501 C C     . CYS B 2 41  ? -16.573 4.116   8.377   1.00 98.01 41  B 1 
ATOM 3502 O O     . CYS B 2 41  ? -16.728 3.113   7.693   1.00 97.48 41  B 1 
ATOM 3503 C CB    . CYS B 2 41  ? -18.447 5.392   9.466   1.00 97.64 41  B 1 
ATOM 3504 S SG    . CYS B 2 41  ? -19.629 5.427   10.849  1.00 96.57 41  B 1 
ATOM 3505 N N     . VAL B 2 42  ? -15.644 5.023   8.057   1.00 98.20 42  B 1 
ATOM 3506 C CA    . VAL B 2 42  ? -14.826 4.902   6.839   1.00 98.23 42  B 1 
ATOM 3507 C C     . VAL B 2 42  ? -13.857 3.717   6.901   1.00 98.36 42  B 1 
ATOM 3508 O O     . VAL B 2 42  ? -13.548 3.096   5.889   1.00 97.65 42  B 1 
ATOM 3509 C CB    . VAL B 2 42  ? -14.099 6.223   6.529   1.00 97.43 42  B 1 
ATOM 3510 C CG1   . VAL B 2 42  ? -12.974 6.555   7.507   1.00 91.63 42  B 1 
ATOM 3511 C CG2   . VAL B 2 42  ? -13.519 6.205   5.115   1.00 90.41 42  B 1 
ATOM 3512 N N     . SER B 2 43  ? -13.367 3.353   8.094   1.00 97.99 43  B 1 
ATOM 3513 C CA    . SER B 2 43  ? -12.493 2.187   8.271   1.00 97.73 43  B 1 
ATOM 3514 C C     . SER B 2 43  ? -13.256 0.870   8.134   1.00 97.89 43  B 1 
ATOM 3515 O O     . SER B 2 43  ? -12.728 -0.107  7.602   1.00 97.13 43  B 1 
ATOM 3516 C CB    . SER B 2 43  ? -11.781 2.270   9.615   1.00 96.81 43  B 1 
ATOM 3517 O OG    . SER B 2 43  ? -11.048 3.487   9.687   1.00 84.88 43  B 1 
ATOM 3518 N N     . GLU B 2 44  ? -14.516 0.868   8.543   1.00 97.59 44  B 1 
ATOM 3519 C CA    . GLU B 2 44  ? -15.432 -0.241  8.321   1.00 97.44 44  B 1 
ATOM 3520 C C     . GLU B 2 44  ? -15.839 -0.362  6.856   1.00 97.79 44  B 1 
ATOM 3521 O O     . GLU B 2 44  ? -15.834 -1.472  6.341   1.00 96.91 44  B 1 
ATOM 3522 C CB    . GLU B 2 44  ? -16.652 -0.119  9.238   1.00 96.73 44  B 1 
ATOM 3523 C CG    . GLU B 2 44  ? -16.311 -0.387  10.720  1.00 92.22 44  B 1 
ATOM 3524 C CD    . GLU B 2 44  ? -15.651 -1.752  10.943  1.00 92.12 44  B 1 
ATOM 3525 O OE1   . GLU B 2 44  ? -14.798 -1.902  11.843  1.00 87.99 44  B 1 
ATOM 3526 O OE2   . GLU B 2 44  ? -15.931 -2.704  10.200  1.00 87.90 44  B 1 
ATOM 3527 N N     . PHE B 2 45  ? -16.038 0.750   6.136   1.00 98.05 45  B 1 
ATOM 3528 C CA    . PHE B 2 45  ? -16.263 0.754   4.691   1.00 98.29 45  B 1 
ATOM 3529 C C     . PHE B 2 45  ? -15.118 0.074   3.925   1.00 98.23 45  B 1 
ATOM 3530 O O     . PHE B 2 45  ? -15.356 -0.834  3.133   1.00 97.72 45  B 1 
ATOM 3531 C CB    . PHE B 2 45  ? -16.468 2.200   4.210   1.00 98.08 45  B 1 
ATOM 3532 C CG    . PHE B 2 45  ? -16.543 2.329   2.702   1.00 98.01 45  B 1 
ATOM 3533 C CD1   . PHE B 2 45  ? -15.474 2.896   1.987   1.00 97.10 45  B 1 
ATOM 3534 C CD2   . PHE B 2 45  ? -17.671 1.876   2.010   1.00 97.07 45  B 1 
ATOM 3535 C CE1   . PHE B 2 45  ? -15.546 3.020   0.588   1.00 96.70 45  B 1 
ATOM 3536 C CE2   . PHE B 2 45  ? -17.749 1.993   0.619   1.00 96.62 45  B 1 
ATOM 3537 C CZ    . PHE B 2 45  ? -16.684 2.570   -0.096  1.00 96.90 45  B 1 
ATOM 3538 N N     . ILE B 2 46  ? -13.857 0.407   4.246   1.00 98.22 46  B 1 
ATOM 3539 C CA    . ILE B 2 46  ? -12.695 -0.270  3.649   1.00 98.22 46  B 1 
ATOM 3540 C C     . ILE B 2 46  ? -12.748 -1.774  3.924   1.00 98.21 46  B 1 
ATOM 3541 O O     . ILE B 2 46  ? -12.510 -2.581  3.026   1.00 97.65 46  B 1 
ATOM 3542 C CB    . ILE B 2 46  ? -11.367 0.325   4.171   1.00 98.12 46  B 1 
ATOM 3543 C CG1   . ILE B 2 46  ? -11.189 1.786   3.719   1.00 97.22 46  B 1 
ATOM 3544 C CG2   . ILE B 2 46  ? -10.151 -0.498  3.691   1.00 96.95 46  B 1 
ATOM 3545 C CD1   . ILE B 2 46  ? -10.112 2.544   4.509   1.00 94.83 46  B 1 
ATOM 3546 N N     . SER B 2 47  ? -13.050 -2.170  5.156   1.00 98.04 47  B 1 
ATOM 3547 C CA    . SER B 2 47  ? -13.067 -3.577  5.542   1.00 97.83 47  B 1 
ATOM 3548 C C     . SER B 2 47  ? -14.217 -4.352  4.893   1.00 97.83 47  B 1 
ATOM 3549 O O     . SER B 2 47  ? -14.026 -5.508  4.508   1.00 96.99 47  B 1 
ATOM 3550 C CB    . SER B 2 47  ? -13.151 -3.703  7.051   1.00 97.30 47  B 1 
ATOM 3551 O OG    . SER B 2 47  ? -12.059 -3.052  7.674   1.00 91.85 47  B 1 
ATOM 3552 N N     . PHE B 2 48  ? -15.380 -3.728  4.732   1.00 97.96 48  B 1 
ATOM 3553 C CA    . PHE B 2 48  ? -16.558 -4.301  4.100   1.00 97.70 48  B 1 
ATOM 3554 C C     . PHE B 2 48  ? -16.325 -4.569  2.611   1.00 97.70 48  B 1 
ATOM 3555 O O     . PHE B 2 48  ? -16.416 -5.714  2.168   1.00 96.92 48  B 1 
ATOM 3556 C CB    . PHE B 2 48  ? -17.746 -3.358  4.341   1.00 97.39 48  B 1 
ATOM 3557 C CG    . PHE B 2 48  ? -19.077 -3.859  3.810   1.00 97.18 48  B 1 
ATOM 3558 C CD1   . PHE B 2 48  ? -19.946 -2.972  3.161   1.00 95.67 48  B 1 
ATOM 3559 C CD2   . PHE B 2 48  ? -19.471 -5.188  4.012   1.00 95.48 48  B 1 
ATOM 3560 C CE1   . PHE B 2 48  ? -21.213 -3.409  2.734   1.00 94.51 48  B 1 
ATOM 3561 C CE2   . PHE B 2 48  ? -20.724 -5.636  3.584   1.00 94.34 48  B 1 
ATOM 3562 C CZ    . PHE B 2 48  ? -21.602 -4.746  2.947   1.00 94.84 48  B 1 
ATOM 3563 N N     . VAL B 2 49  ? -15.880 -3.553  1.863   1.00 98.05 49  B 1 
ATOM 3564 C CA    . VAL B 2 49  ? -15.546 -3.690  0.438   1.00 98.07 49  B 1 
ATOM 3565 C C     . VAL B 2 49  ? -14.382 -4.666  0.228   1.00 98.09 49  B 1 
ATOM 3566 O O     . VAL B 2 49  ? -14.414 -5.498  -0.681  1.00 97.31 49  B 1 
ATOM 3567 C CB    . VAL B 2 49  ? -15.252 -2.314  -0.177  1.00 97.77 49  B 1 
ATOM 3568 C CG1   . VAL B 2 49  ? -14.827 -2.410  -1.643  1.00 96.49 49  B 1 
ATOM 3569 C CG2   . VAL B 2 49  ? -16.482 -1.396  -0.121  1.00 96.43 49  B 1 
ATOM 3570 N N     . THR B 2 50  ? -13.353 -4.633  1.096   1.00 98.13 50  B 1 
ATOM 3571 C CA    . THR B 2 50  ? -12.233 -5.579  1.022   1.00 98.18 50  B 1 
ATOM 3572 C C     . THR B 2 50  ? -12.686 -7.024  1.248   1.00 98.05 50  B 1 
ATOM 3573 O O     . THR B 2 50  ? -12.151 -7.921  0.593   1.00 97.15 50  B 1 
ATOM 3574 C CB    . THR B 2 50  ? -11.125 -5.247  2.036   1.00 97.80 50  B 1 
ATOM 3575 O OG1   . THR B 2 50  ? -10.591 -3.965  1.800   1.00 92.93 50  B 1 
ATOM 3576 C CG2   . THR B 2 50  ? -9.925  -6.205  1.953   1.00 92.36 50  B 1 
ATOM 3577 N N     . SER B 2 51  ? -13.636 -7.267  2.136   1.00 97.61 51  B 1 
ATOM 3578 C CA    . SER B 2 51  ? -14.168 -8.609  2.392   1.00 97.12 51  B 1 
ATOM 3579 C C     . SER B 2 51  ? -14.800 -9.211  1.136   1.00 97.11 51  B 1 
ATOM 3580 O O     . SER B 2 51  ? -14.470 -10.346 0.781   1.00 96.14 51  B 1 
ATOM 3581 C CB    . SER B 2 51  ? -15.180 -8.573  3.541   1.00 96.22 51  B 1 
ATOM 3582 O OG    . SER B 2 51  ? -15.617 -9.885  3.870   1.00 88.37 51  B 1 
ATOM 3583 N N     . GLU B 2 52  ? -15.622 -8.446  0.418   1.00 97.49 52  B 1 
ATOM 3584 C CA    . GLU B 2 52  ? -16.255 -8.906  -0.824  1.00 97.24 52  B 1 
ATOM 3585 C C     . GLU B 2 52  ? -15.252 -9.060  -1.976  1.00 97.42 52  B 1 
ATOM 3586 O O     . GLU B 2 52  ? -15.252 -10.072 -2.672  1.00 96.64 52  B 1 
ATOM 3587 C CB    . GLU B 2 52  ? -17.381 -7.943  -1.222  1.00 96.42 52  B 1 
ATOM 3588 C CG    . GLU B 2 52  ? -18.617 -8.094  -0.331  1.00 92.24 52  B 1 
ATOM 3589 C CD    . GLU B 2 52  ? -19.186 -9.517  -0.357  1.00 92.56 52  B 1 
ATOM 3590 O OE1   . GLU B 2 52  ? -19.547 -10.040 0.718   1.00 88.29 52  B 1 
ATOM 3591 O OE2   . GLU B 2 52  ? -19.253 -10.140 -1.428  1.00 87.89 52  B 1 
ATOM 3592 N N     . ALA B 2 53  ? -14.328 -8.111  -2.136  1.00 97.90 53  B 1 
ATOM 3593 C CA    . ALA B 2 53  ? -13.284 -8.225  -3.143  1.00 97.96 53  B 1 
ATOM 3594 C C     . ALA B 2 53  ? -12.371 -9.442  -2.907  1.00 97.86 53  B 1 
ATOM 3595 O O     . ALA B 2 53  ? -11.961 -10.113 -3.855  1.00 97.12 53  B 1 
ATOM 3596 C CB    . ALA B 2 53  ? -12.479 -6.916  -3.147  1.00 97.74 53  B 1 
ATOM 3597 N N     . SER B 2 54  ? -12.070 -9.751  -1.641  1.00 97.84 54  B 1 
ATOM 3598 C CA    . SER B 2 54  ? -11.293 -10.936 -1.263  1.00 97.54 54  B 1 
ATOM 3599 C C     . SER B 2 54  ? -12.041 -12.230 -1.565  1.00 97.47 54  B 1 
ATOM 3600 O O     . SER B 2 54  ? -11.439 -13.151 -2.131  1.00 96.58 54  B 1 
ATOM 3601 C CB    . SER B 2 54  ? -10.916 -10.864 0.215   1.00 96.68 54  B 1 
ATOM 3602 O OG    . SER B 2 54  ? -10.033 -11.925 0.545   1.00 86.86 54  B 1 
ATOM 3603 N N     . ASP B 2 55  ? -13.332 -12.299 -1.264  1.00 96.85 55  B 1 
ATOM 3604 C CA    . ASP B 2 55  ? -14.172 -13.463 -1.566  1.00 96.41 55  B 1 
ATOM 3605 C C     . ASP B 2 55  ? -14.234 -13.730 -3.078  1.00 96.74 55  B 1 
ATOM 3606 O O     . ASP B 2 55  ? -13.980 -14.849 -3.532  1.00 95.75 55  B 1 
ATOM 3607 C CB    . ASP B 2 55  ? -15.579 -13.246 -0.973  1.00 95.28 55  B 1 
ATOM 3608 C CG    . ASP B 2 55  ? -16.495 -14.457 -1.165  1.00 90.13 55  B 1 
ATOM 3609 O OD1   . ASP B 2 55  ? -16.060 -15.602 -0.920  1.00 82.76 55  B 1 
ATOM 3610 O OD2   . ASP B 2 55  ? -17.664 -14.272 -1.572  1.00 81.68 55  B 1 
ATOM 3611 N N     . LYS B 2 56  ? -14.430 -12.682 -3.893  1.00 96.82 56  B 1 
ATOM 3612 C CA    . LYS B 2 56  ? -14.352 -12.775 -5.352  1.00 96.83 56  B 1 
ATOM 3613 C C     . LYS B 2 56  ? -12.997 -13.318 -5.815  1.00 97.13 56  B 1 
ATOM 3614 O O     . LYS B 2 56  ? -12.946 -14.262 -6.600  1.00 96.43 56  B 1 
ATOM 3615 C CB    . LYS B 2 56  ? -14.623 -11.399 -5.980  1.00 96.28 56  B 1 
ATOM 3616 C CG    . LYS B 2 56  ? -14.620 -11.475 -7.517  1.00 94.36 56  B 1 
ATOM 3617 C CD    . LYS B 2 56  ? -14.673 -10.090 -8.167  1.00 89.74 56  B 1 
ATOM 3618 C CE    . LYS B 2 56  ? -14.596 -10.233 -9.674  1.00 85.47 56  B 1 
ATOM 3619 N NZ    . LYS B 2 56  ? -14.424 -8.933  -10.355 1.00 77.57 56  B 1 
ATOM 3620 N N     . CYS B 2 57  ? -11.896 -12.767 -5.301  1.00 97.62 57  B 1 
ATOM 3621 C CA    . CYS B 2 57  ? -10.556 -13.234 -5.666  1.00 97.51 57  B 1 
ATOM 3622 C C     . CYS B 2 57  ? -10.331 -14.713 -5.321  1.00 97.52 57  B 1 
ATOM 3623 O O     . CYS B 2 57  ? -9.697  -15.426 -6.092  1.00 96.70 57  B 1 
ATOM 3624 C CB    . CYS B 2 57  ? -9.497  -12.362 -4.984  1.00 97.42 57  B 1 
ATOM 3625 S SG    . CYS B 2 57  ? -9.430  -10.711 -5.732  1.00 95.88 57  B 1 
ATOM 3626 N N     . GLN B 2 58  ? -10.848 -15.180 -4.191  1.00 97.36 58  B 1 
ATOM 3627 C CA    . GLN B 2 58  ? -10.755 -16.584 -3.800  1.00 97.11 58  B 1 
ATOM 3628 C C     . GLN B 2 58  ? -11.575 -17.495 -4.730  1.00 97.41 58  B 1 
ATOM 3629 O O     . GLN B 2 58  ? -11.047 -18.508 -5.186  1.00 96.33 58  B 1 
ATOM 3630 C CB    . GLN B 2 58  ? -11.221 -16.761 -2.353  1.00 96.00 58  B 1 
ATOM 3631 C CG    . GLN B 2 58  ? -10.207 -16.217 -1.335  1.00 90.18 58  B 1 
ATOM 3632 C CD    . GLN B 2 58  ? -10.678 -16.423 0.097   1.00 87.13 58  B 1 
ATOM 3633 O OE1   . GLN B 2 58  ? -11.606 -17.162 0.383   1.00 77.78 58  B 1 
ATOM 3634 N NE2   . GLN B 2 58  ? -10.033 -15.800 1.058   1.00 73.35 58  B 1 
ATOM 3635 N N     . LYS B 2 59  ? -12.808 -17.114 -5.072  1.00 96.95 59  B 1 
ATOM 3636 C CA    . LYS B 2 59  ? -13.657 -17.843 -6.025  1.00 96.84 59  B 1 
ATOM 3637 C C     . LYS B 2 59  ? -13.000 -17.970 -7.398  1.00 97.13 59  B 1 
ATOM 3638 O O     . LYS B 2 59  ? -13.002 -19.040 -7.996  1.00 95.78 59  B 1 
ATOM 3639 C CB    . LYS B 2 59  ? -15.023 -17.153 -6.133  1.00 95.98 59  B 1 
ATOM 3640 C CG    . LYS B 2 59  ? -15.889 -17.398 -4.887  1.00 89.39 59  B 1 
ATOM 3641 C CD    . LYS B 2 59  ? -17.132 -16.507 -4.890  1.00 85.15 59  B 1 
ATOM 3642 C CE    . LYS B 2 59  ? -17.970 -16.795 -3.653  1.00 77.10 59  B 1 
ATOM 3643 N NZ    . LYS B 2 59  ? -18.959 -15.728 -3.372  1.00 67.61 59  B 1 
ATOM 3644 N N     . GLU B 2 60  ? -12.332 -16.897 -7.862  1.00 97.04 60  B 1 
ATOM 3645 C CA    . GLU B 2 60  ? -11.585 -16.870 -9.123  1.00 96.80 60  B 1 
ATOM 3646 C C     . GLU B 2 60  ? -10.151 -17.442 -9.015  1.00 96.81 60  B 1 
ATOM 3647 O O     . GLU B 2 60  ? -9.365  -17.360 -9.963  1.00 95.02 60  B 1 
ATOM 3648 C CB    . GLU B 2 60  ? -11.572 -15.437 -9.662  1.00 96.25 60  B 1 
ATOM 3649 C CG    . GLU B 2 60  ? -12.972 -14.930 -10.064 1.00 94.33 60  B 1 
ATOM 3650 C CD    . GLU B 2 60  ? -12.963 -13.450 -10.490 1.00 93.29 60  B 1 
ATOM 3651 O OE1   . GLU B 2 60  ? -14.053 -12.886 -10.672 1.00 89.99 60  B 1 
ATOM 3652 O OE2   . GLU B 2 60  ? -11.869 -12.853 -10.597 1.00 88.02 60  B 1 
ATOM 3653 N N     . LYS B 2 61  ? -9.777  -18.027 -7.872  1.00 96.66 61  B 1 
ATOM 3654 C CA    . LYS B 2 61  ? -8.438  -18.580 -7.582  1.00 96.67 61  B 1 
ATOM 3655 C C     . LYS B 2 61  ? -7.286  -17.573 -7.781  1.00 97.04 61  B 1 
ATOM 3656 O O     . LYS B 2 61  ? -6.144  -17.962 -8.028  1.00 95.10 61  B 1 
ATOM 3657 C CB    . LYS B 2 61  ? -8.213  -19.891 -8.348  1.00 95.60 61  B 1 
ATOM 3658 C CG    . LYS B 2 61  ? -9.284  -20.960 -8.052  1.00 91.08 61  B 1 
ATOM 3659 C CD    . LYS B 2 61  ? -9.016  -22.214 -8.888  1.00 82.21 61  B 1 
ATOM 3660 C CE    . LYS B 2 61  ? -10.109 -23.253 -8.622  1.00 74.00 61  B 1 
ATOM 3661 N NZ    . LYS B 2 61  ? -9.975  -24.446 -9.499  1.00 63.35 61  B 1 
ATOM 3662 N N     . ARG B 2 62  ? -7.562  -16.269 -7.659  1.00 96.54 62  B 1 
ATOM 3663 C CA    . ARG B 2 62  ? -6.577  -15.196 -7.725  1.00 96.81 62  B 1 
ATOM 3664 C C     . ARG B 2 62  ? -6.058  -14.836 -6.338  1.00 97.11 62  B 1 
ATOM 3665 O O     . ARG B 2 62  ? -6.738  -14.991 -5.335  1.00 95.75 62  B 1 
ATOM 3666 C CB    . ARG B 2 62  ? -7.158  -13.974 -8.468  1.00 96.30 62  B 1 
ATOM 3667 C CG    . ARG B 2 62  ? -7.410  -14.289 -9.952  1.00 94.06 62  B 1 
ATOM 3668 C CD    . ARG B 2 62  ? -7.822  -13.058 -10.770 1.00 93.66 62  B 1 
ATOM 3669 N NE    . ARG B 2 62  ? -9.118  -12.540 -10.346 1.00 90.51 62  B 1 
ATOM 3670 C CZ    . ARG B 2 62  ? -9.378  -11.429 -9.657  1.00 92.21 62  B 1 
ATOM 3671 N NH1   . ARG B 2 62  ? -8.451  -10.581 -9.272  1.00 83.10 62  B 1 
ATOM 3672 N NH2   . ARG B 2 62  ? -10.595 -11.151 -9.338  1.00 86.10 62  B 1 
ATOM 3673 N N     . LYS B 2 63  ? -4.816  -14.325 -6.266  1.00 97.37 63  B 1 
ATOM 3674 C CA    . LYS B 2 63  ? -4.154  -13.954 -5.004  1.00 97.14 63  B 1 
ATOM 3675 C C     . LYS B 2 63  ? -3.999  -12.450 -4.818  1.00 97.46 63  B 1 
ATOM 3676 O O     . LYS B 2 63  ? -3.595  -12.011 -3.742  1.00 95.57 63  B 1 
ATOM 3677 C CB    . LYS B 2 63  ? -2.793  -14.649 -4.897  1.00 96.32 63  B 1 
ATOM 3678 C CG    . LYS B 2 63  ? -2.922  -16.177 -4.840  1.00 93.43 63  B 1 
ATOM 3679 C CD    . LYS B 2 63  ? -1.543  -16.821 -4.681  1.00 88.02 63  B 1 
ATOM 3680 C CE    . LYS B 2 63  ? -1.684  -18.344 -4.680  1.00 83.05 63  B 1 
ATOM 3681 N NZ    . LYS B 2 63  ? -0.366  -19.023 -4.627  1.00 72.10 63  B 1 
ATOM 3682 N N     . THR B 2 64  ? -4.266  -11.669 -5.863  1.00 97.85 64  B 1 
ATOM 3683 C CA    . THR B 2 64  ? -4.078  -10.220 -5.862  1.00 97.80 64  B 1 
ATOM 3684 C C     . THR B 2 64  ? -5.421  -9.529  -6.017  1.00 97.74 64  B 1 
ATOM 3685 O O     . THR B 2 64  ? -6.124  -9.816  -6.991  1.00 96.55 64  B 1 
ATOM 3686 C CB    . THR B 2 64  ? -3.123  -9.787  -6.978  1.00 97.18 64  B 1 
ATOM 3687 O OG1   . THR B 2 64  ? -1.919  -10.520 -6.902  1.00 93.83 64  B 1 
ATOM 3688 C CG2   . THR B 2 64  ? -2.752  -8.305  -6.884  1.00 94.35 64  B 1 
ATOM 3689 N N     . ILE B 2 65  ? -5.753  -8.637  -5.084  1.00 98.13 65  B 1 
ATOM 3690 C CA    . ILE B 2 65  ? -6.900  -7.733  -5.193  1.00 98.19 65  B 1 
ATOM 3691 C C     . ILE B 2 65  ? -6.488  -6.549  -6.073  1.00 98.21 65  B 1 
ATOM 3692 O O     . ILE B 2 65  ? -5.527  -5.841  -5.748  1.00 97.68 65  B 1 
ATOM 3693 C CB    . ILE B 2 65  ? -7.386  -7.270  -3.802  1.00 97.78 65  B 1 
ATOM 3694 C CG1   . ILE B 2 65  ? -7.830  -8.479  -2.948  1.00 95.52 65  B 1 
ATOM 3695 C CG2   . ILE B 2 65  ? -8.536  -6.257  -3.938  1.00 95.46 65  B 1 
ATOM 3696 C CD1   . ILE B 2 65  ? -8.208  -8.131  -1.498  1.00 90.39 65  B 1 
ATOM 3697 N N     . ASN B 2 66  ? -7.214  -6.329  -7.165  1.00 97.71 66  B 1 
ATOM 3698 C CA    . ASN B 2 66  ? -7.008  -5.249  -8.125  1.00 97.56 66  B 1 
ATOM 3699 C C     . ASN B 2 66  ? -8.050  -4.138  -7.933  1.00 98.07 66  B 1 
ATOM 3700 O O     . ASN B 2 66  ? -9.006  -4.291  -7.177  1.00 97.35 66  B 1 
ATOM 3701 C CB    . ASN B 2 66  ? -7.057  -5.836  -9.544  1.00 96.12 66  B 1 
ATOM 3702 C CG    . ASN B 2 66  ? -5.957  -6.848  -9.818  1.00 93.19 66  B 1 
ATOM 3703 O OD1   . ASN B 2 66  ? -4.931  -6.928  -9.160  1.00 78.38 66  B 1 
ATOM 3704 N ND2   . ASN B 2 66  ? -6.141  -7.668  -10.837 1.00 81.73 66  B 1 
ATOM 3705 N N     . GLY B 2 67  ? -7.877  -3.006  -8.634  1.00 97.97 67  B 1 
ATOM 3706 C CA    . GLY B 2 67  ? -8.866  -1.926  -8.648  1.00 98.03 67  B 1 
ATOM 3707 C C     . GLY B 2 67  ? -10.239 -2.386  -9.131  1.00 98.20 67  B 1 
ATOM 3708 O O     . GLY B 2 67  ? -11.238 -2.105  -8.474  1.00 97.77 67  B 1 
ATOM 3709 N N     . ASP B 2 68  ? -10.276 -3.193  -10.198 1.00 97.99 68  B 1 
ATOM 3710 C CA    . ASP B 2 68  ? -11.521 -3.720  -10.775 1.00 97.88 68  B 1 
ATOM 3711 C C     . ASP B 2 68  ? -12.278 -4.641  -9.810  1.00 98.16 68  B 1 
ATOM 3712 O O     . ASP B 2 68  ? -13.506 -4.671  -9.796  1.00 97.48 68  B 1 
ATOM 3713 C CB    . ASP B 2 68  ? -11.207 -4.458  -12.083 1.00 97.12 68  B 1 
ATOM 3714 C CG    . ASP B 2 68  ? -10.392 -3.605  -13.058 1.00 94.81 68  B 1 
ATOM 3715 O OD1   . ASP B 2 68  ? -10.720 -2.417  -13.248 1.00 88.84 68  B 1 
ATOM 3716 O OD2   . ASP B 2 68  ? -9.355  -4.106  -13.544 1.00 88.47 68  B 1 
ATOM 3717 N N     . ASP B 2 69  ? -11.564 -5.364  -8.929  1.00 98.11 69  B 1 
ATOM 3718 C CA    . ASP B 2 69  ? -12.195 -6.192  -7.889  1.00 98.18 69  B 1 
ATOM 3719 C C     . ASP B 2 69  ? -12.901 -5.333  -6.843  1.00 98.26 69  B 1 
ATOM 3720 O O     . ASP B 2 69  ? -13.950 -5.718  -6.327  1.00 97.68 69  B 1 
ATOM 3721 C CB    . ASP B 2 69  ? -11.158 -7.080  -7.184  1.00 97.88 69  B 1 
ATOM 3722 C CG    . ASP B 2 69  ? -10.449 -8.050  -8.115  1.00 97.13 69  B 1 
ATOM 3723 O OD1   . ASP B 2 69  ? -11.112 -8.678  -8.969  1.00 94.31 69  B 1 
ATOM 3724 O OD2   . ASP B 2 69  ? -9.223  -8.260  -7.960  1.00 94.39 69  B 1 
ATOM 3725 N N     . LEU B 2 70  ? -12.333 -4.160  -6.526  1.00 98.35 70  B 1 
ATOM 3726 C CA    . LEU B 2 70  ? -12.942 -3.208  -5.604  1.00 98.44 70  B 1 
ATOM 3727 C C     . LEU B 2 70  ? -14.170 -2.537  -6.218  1.00 98.40 70  B 1 
ATOM 3728 O O     . LEU B 2 70  ? -15.183 -2.410  -5.534  1.00 97.88 70  B 1 
ATOM 3729 C CB    . LEU B 2 70  ? -11.918 -2.136  -5.170  1.00 98.29 70  B 1 
ATOM 3730 C CG    . LEU B 2 70  ? -10.676 -2.670  -4.441  1.00 97.73 70  B 1 
ATOM 3731 C CD1   . LEU B 2 70  ? -9.753  -1.504  -4.096  1.00 96.33 70  B 1 
ATOM 3732 C CD2   . LEU B 2 70  ? -11.030 -3.395  -3.148  1.00 96.12 70  B 1 
ATOM 3733 N N     . LEU B 2 71  ? -14.116 -2.154  -7.493  1.00 98.26 71  B 1 
ATOM 3734 C CA    . LEU B 2 71  ? -15.263 -1.586  -8.211  1.00 98.21 71  B 1 
ATOM 3735 C C     . LEU B 2 71  ? -16.413 -2.596  -8.289  1.00 98.11 71  B 1 
ATOM 3736 O O     . LEU B 2 71  ? -17.547 -2.269  -7.960  1.00 97.49 71  B 1 
ATOM 3737 C CB    . LEU B 2 71  ? -14.845 -1.135  -9.619  1.00 97.88 71  B 1 
ATOM 3738 C CG    . LEU B 2 71  ? -13.806 0.007   -9.666  1.00 96.42 71  B 1 
ATOM 3739 C CD1   . LEU B 2 71  ? -13.530 0.386   -11.117 1.00 92.42 71  B 1 
ATOM 3740 C CD2   . LEU B 2 71  ? -14.271 1.251   -8.919  1.00 91.95 71  B 1 
ATOM 3741 N N     . TRP B 2 72  ? -16.108 -3.842  -8.631  1.00 98.06 72  B 1 
ATOM 3742 C CA    . TRP B 2 72  ? -17.101 -4.921  -8.626  1.00 97.97 72  B 1 
ATOM 3743 C C     . TRP B 2 72  ? -17.696 -5.149  -7.232  1.00 97.80 72  B 1 
ATOM 3744 O O     . TRP B 2 72  ? -18.909 -5.318  -7.101  1.00 97.13 72  B 1 
ATOM 3745 C CB    . TRP B 2 72  ? -16.450 -6.193  -9.153  1.00 97.51 72  B 1 
ATOM 3746 C CG    . TRP B 2 72  ? -17.369 -7.373  -9.168  1.00 96.87 72  B 1 
ATOM 3747 C CD1   . TRP B 2 72  ? -18.146 -7.737  -10.211 1.00 95.19 72  B 1 
ATOM 3748 C CD2   . TRP B 2 72  ? -17.651 -8.314  -8.098  1.00 95.93 72  B 1 
ATOM 3749 N NE1   . TRP B 2 72  ? -18.900 -8.855  -9.865  1.00 93.75 72  B 1 
ATOM 3750 C CE2   . TRP B 2 72  ? -18.629 -9.230  -8.562  1.00 94.78 72  B 1 
ATOM 3751 C CE3   . TRP B 2 72  ? -17.175 -8.458  -6.776  1.00 93.87 72  B 1 
ATOM 3752 C CZ2   . TRP B 2 72  ? -19.140 -10.274 -7.745  1.00 93.36 72  B 1 
ATOM 3753 C CZ3   . TRP B 2 72  ? -17.685 -9.496  -5.962  1.00 91.23 72  B 1 
ATOM 3754 C CH2   . TRP B 2 72  ? -18.654 -10.379 -6.438  1.00 91.22 72  B 1 
ATOM 3755 N N     . ALA B 2 73  ? -16.874 -5.133  -6.185  1.00 97.65 73  B 1 
ATOM 3756 C CA    . ALA B 2 73  ? -17.354 -5.277  -4.816  1.00 97.44 73  B 1 
ATOM 3757 C C     . ALA B 2 73  ? -18.275 -4.117  -4.406  1.00 97.41 73  B 1 
ATOM 3758 O O     . ALA B 2 73  ? -19.323 -4.364  -3.822  1.00 96.73 73  B 1 
ATOM 3759 C CB    . ALA B 2 73  ? -16.161 -5.420  -3.876  1.00 97.21 73  B 1 
ATOM 3760 N N     . MET B 2 74  ? -17.934 -2.880  -4.757  1.00 97.62 74  B 1 
ATOM 3761 C CA    . MET B 2 74  ? -18.780 -1.711  -4.480  1.00 97.65 74  B 1 
ATOM 3762 C C     . MET B 2 74  ? -20.135 -1.804  -5.188  1.00 97.35 74  B 1 
ATOM 3763 O O     . MET B 2 74  ? -21.156 -1.679  -4.521  1.00 96.42 74  B 1 
ATOM 3764 C CB    . MET B 2 74  ? -18.043 -0.411  -4.848  1.00 97.70 74  B 1 
ATOM 3765 C CG    . MET B 2 74  ? -16.994 -0.059  -3.791  1.00 97.11 74  B 1 
ATOM 3766 S SD    . MET B 2 74  ? -16.070 1.491   -4.054  1.00 95.60 74  B 1 
ATOM 3767 C CE    . MET B 2 74  ? -14.889 0.937   -5.292  1.00 88.95 74  B 1 
ATOM 3768 N N     . ALA B 2 75  ? -20.154 -2.141  -6.479  1.00 96.71 75  B 1 
ATOM 3769 C CA    . ALA B 2 75  ? -21.399 -2.370  -7.214  1.00 96.33 75  B 1 
ATOM 3770 C C     . ALA B 2 75  ? -22.255 -3.474  -6.560  1.00 96.11 75  B 1 
ATOM 3771 O O     . ALA B 2 75  ? -23.440 -3.303  -6.302  1.00 94.80 75  B 1 
ATOM 3772 C CB    . ALA B 2 75  ? -21.041 -2.737  -8.660  1.00 95.71 75  B 1 
ATOM 3773 N N     . THR B 2 76  ? -21.619 -4.593  -6.195  1.00 96.03 76  B 1 
ATOM 3774 C CA    . THR B 2 76  ? -22.279 -5.737  -5.535  1.00 95.63 76  B 1 
ATOM 3775 C C     . THR B 2 76  ? -22.903 -5.385  -4.189  1.00 95.56 76  B 1 
ATOM 3776 O O     . THR B 2 76  ? -23.910 -5.974  -3.794  1.00 93.63 76  B 1 
ATOM 3777 C CB    . THR B 2 76  ? -21.247 -6.850  -5.338  1.00 94.66 76  B 1 
ATOM 3778 O OG1   . THR B 2 76  ? -20.763 -7.307  -6.592  1.00 87.42 76  B 1 
ATOM 3779 C CG2   . THR B 2 76  ? -21.777 -8.072  -4.620  1.00 84.90 76  B 1 
ATOM 3780 N N     . LEU B 2 77  ? -22.306 -4.431  -3.457  1.00 96.23 77  B 1 
ATOM 3781 C CA    . LEU B 2 77  ? -22.746 -4.012  -2.129  1.00 96.08 77  B 1 
ATOM 3782 C C     . LEU B 2 77  ? -23.749 -2.847  -2.153  1.00 95.82 77  B 1 
ATOM 3783 O O     . LEU B 2 77  ? -24.138 -2.377  -1.081  1.00 93.48 77  B 1 
ATOM 3784 C CB    . LEU B 2 77  ? -21.508 -3.707  -1.273  1.00 95.91 77  B 1 
ATOM 3785 C CG    . LEU B 2 77  ? -20.623 -4.931  -0.970  1.00 95.51 77  B 1 
ATOM 3786 C CD1   . LEU B 2 77  ? -19.360 -4.466  -0.232  1.00 93.82 77  B 1 
ATOM 3787 C CD2   . LEU B 2 77  ? -21.340 -5.991  -0.132  1.00 93.39 77  B 1 
ATOM 3788 N N     . GLY B 2 78  ? -24.169 -2.379  -3.336  1.00 95.02 78  B 1 
ATOM 3789 C CA    . GLY B 2 78  ? -25.134 -1.297  -3.508  1.00 94.30 78  B 1 
ATOM 3790 C C     . GLY B 2 78  ? -24.518 0.105   -3.601  1.00 95.01 78  B 1 
ATOM 3791 O O     . GLY B 2 78  ? -25.240 1.095   -3.597  1.00 92.67 78  B 1 
ATOM 3792 N N     . PHE B 2 79  ? -23.188 0.210   -3.714  1.00 96.39 79  B 1 
ATOM 3793 C CA    . PHE B 2 79  ? -22.489 1.468   -3.961  1.00 96.40 79  B 1 
ATOM 3794 C C     . PHE B 2 79  ? -22.344 1.737   -5.474  1.00 96.30 79  B 1 
ATOM 3795 O O     . PHE B 2 79  ? -21.255 2.052   -5.959  1.00 94.96 79  B 1 
ATOM 3796 C CB    . PHE B 2 79  ? -21.143 1.486   -3.233  1.00 96.31 79  B 1 
ATOM 3797 C CG    . PHE B 2 79  ? -21.233 1.308   -1.733  1.00 96.28 79  B 1 
ATOM 3798 C CD1   . PHE B 2 79  ? -21.629 2.382   -0.926  1.00 94.64 79  B 1 
ATOM 3799 C CD2   . PHE B 2 79  ? -20.930 0.071   -1.141  1.00 94.59 79  B 1 
ATOM 3800 C CE1   . PHE B 2 79  ? -21.730 2.226   0.467   1.00 93.77 79  B 1 
ATOM 3801 C CE2   . PHE B 2 79  ? -21.032 -0.095  0.240   1.00 93.96 79  B 1 
ATOM 3802 C CZ    . PHE B 2 79  ? -21.435 0.980   1.053   1.00 94.28 79  B 1 
ATOM 3803 N N     . GLU B 2 80  ? -23.422 1.555   -6.235  1.00 95.65 80  B 1 
ATOM 3804 C CA    . GLU B 2 80  ? -23.410 1.654   -7.703  1.00 95.23 80  B 1 
ATOM 3805 C C     . GLU B 2 80  ? -23.007 3.045   -8.197  1.00 96.10 80  B 1 
ATOM 3806 O O     . GLU B 2 80  ? -22.193 3.160   -9.112  1.00 94.70 80  B 1 
ATOM 3807 C CB    . GLU B 2 80  ? -24.782 1.251   -8.268  1.00 92.33 80  B 1 
ATOM 3808 C CG    . GLU B 2 80  ? -25.089 -0.225  -8.001  1.00 79.33 80  B 1 
ATOM 3809 C CD    . GLU B 2 80  ? -26.423 -0.705  -8.568  1.00 74.79 80  B 1 
ATOM 3810 O OE1   . GLU B 2 80  ? -26.680 -1.920  -8.424  1.00 64.94 80  B 1 
ATOM 3811 O OE2   . GLU B 2 80  ? -27.173 0.113   -9.141  1.00 63.57 80  B 1 
ATOM 3812 N N     . GLU B 2 81  ? -23.471 4.103   -7.526  1.00 95.45 81  B 1 
ATOM 3813 C CA    . GLU B 2 81  ? -23.144 5.498   -7.862  1.00 95.56 81  B 1 
ATOM 3814 C C     . GLU B 2 81  ? -21.638 5.796   -7.761  1.00 96.40 81  B 1 
ATOM 3815 O O     . GLU B 2 81  ? -21.138 6.733   -8.373  1.00 94.94 81  B 1 
ATOM 3816 C CB    . GLU B 2 81  ? -23.930 6.443   -6.939  1.00 93.98 81  B 1 
ATOM 3817 C CG    . GLU B 2 81  ? -25.456 6.335   -7.101  1.00 86.71 81  B 1 
ATOM 3818 C CD    . GLU B 2 81  ? -26.232 7.316   -6.202  1.00 80.05 81  B 1 
ATOM 3819 O OE1   . GLU B 2 81  ? -27.286 7.794   -6.647  1.00 72.23 81  B 1 
ATOM 3820 O OE2   . GLU B 2 81  ? -25.779 7.572   -5.065  1.00 70.80 81  B 1 
ATOM 3821 N N     . TYR B 2 82  ? -20.869 4.983   -7.026  1.00 96.89 82  B 1 
ATOM 3822 C CA    . TYR B 2 82  ? -19.416 5.117   -6.919  1.00 97.27 82  B 1 
ATOM 3823 C C     . TYR B 2 82  ? -18.681 4.565   -8.144  1.00 97.30 82  B 1 
ATOM 3824 O O     . TYR B 2 82  ? -17.525 4.934   -8.389  1.00 96.24 82  B 1 
ATOM 3825 C CB    . TYR B 2 82  ? -18.913 4.402   -5.659  1.00 97.22 82  B 1 
ATOM 3826 C CG    . TYR B 2 82  ? -19.278 5.051   -4.335  1.00 97.37 82  B 1 
ATOM 3827 C CD1   . TYR B 2 82  ? -18.264 5.541   -3.491  1.00 95.53 82  B 1 
ATOM 3828 C CD2   . TYR B 2 82  ? -20.612 5.166   -3.923  1.00 95.19 82  B 1 
ATOM 3829 C CE1   . TYR B 2 82  ? -18.578 6.153   -2.274  1.00 94.10 82  B 1 
ATOM 3830 C CE2   . TYR B 2 82  ? -20.943 5.793   -2.718  1.00 94.15 82  B 1 
ATOM 3831 C CZ    . TYR B 2 82  ? -19.924 6.298   -1.893  1.00 95.09 82  B 1 
ATOM 3832 O OH    . TYR B 2 82  ? -20.242 6.942   -0.729  1.00 93.43 82  B 1 
ATOM 3833 N N     . VAL B 2 83  ? -19.296 3.635   -8.883  1.00 97.44 83  B 1 
ATOM 3834 C CA    . VAL B 2 83  ? -18.606 2.823   -9.891  1.00 97.39 83  B 1 
ATOM 3835 C C     . VAL B 2 83  ? -18.182 3.667   -11.082 1.00 97.38 83  B 1 
ATOM 3836 O O     . VAL B 2 83  ? -17.001 3.618   -11.448 1.00 96.68 83  B 1 
ATOM 3837 C CB    . VAL B 2 83  ? -19.456 1.619   -10.325 1.00 96.54 83  B 1 
ATOM 3838 C CG1   . VAL B 2 83  ? -18.772 0.790   -11.412 1.00 93.13 83  B 1 
ATOM 3839 C CG2   . VAL B 2 83  ? -19.701 0.701   -9.122  1.00 92.97 83  B 1 
ATOM 3840 N N     . ASP B 2 84  ? -19.079 4.456   -11.663 1.00 96.21 84  B 1 
ATOM 3841 C CA    . ASP B 2 84  ? -18.763 5.240   -12.861 1.00 95.85 84  B 1 
ATOM 3842 C C     . ASP B 2 84  ? -17.688 6.314   -12.609 1.00 96.43 84  B 1 
ATOM 3843 O O     . ASP B 2 84  ? -16.671 6.309   -13.316 1.00 95.35 84  B 1 
ATOM 3844 C CB    . ASP B 2 84  ? -20.043 5.816   -13.487 1.00 94.31 84  B 1 
ATOM 3845 C CG    . ASP B 2 84  ? -20.913 4.754   -14.159 1.00 88.36 84  B 1 
ATOM 3846 O OD1   . ASP B 2 84  ? -20.369 3.681   -14.511 1.00 81.62 84  B 1 
ATOM 3847 O OD2   . ASP B 2 84  ? -22.114 5.031   -14.359 1.00 81.06 84  B 1 
ATOM 3848 N N     . PRO B 2 85  ? -17.779 7.145   -11.543 1.00 96.63 85  B 1 
ATOM 3849 C CA    . PRO B 2 85  ? -16.705 8.079   -11.205 1.00 96.64 85  B 1 
ATOM 3850 C C     . PRO B 2 85  ? -15.364 7.384   -10.967 1.00 96.92 85  B 1 
ATOM 3851 O O     . PRO B 2 85  ? -14.323 7.792   -11.488 1.00 96.10 85  B 1 
ATOM 3852 C CB    . PRO B 2 85  ? -17.184 8.802   -9.941  1.00 95.52 85  B 1 
ATOM 3853 C CG    . PRO B 2 85  ? -18.696 8.655   -9.951  1.00 92.55 85  B 1 
ATOM 3854 C CD    . PRO B 2 85  ? -18.918 7.318   -10.648 1.00 95.61 85  B 1 
ATOM 3855 N N     . LEU B 2 86  ? -15.367 6.275   -10.204 1.00 97.28 86  B 1 
ATOM 3856 C CA    . LEU B 2 86  ? -14.136 5.567   -9.866  1.00 97.21 86  B 1 
ATOM 3857 C C     . LEU B 2 86  ? -13.549 4.791   -11.046 1.00 97.25 86  B 1 
ATOM 3858 O O     . LEU B 2 86  ? -12.327 4.607   -11.088 1.00 96.62 86  B 1 
ATOM 3859 C CB    . LEU B 2 86  ? -14.382 4.635   -8.675  1.00 97.17 86  B 1 
ATOM 3860 C CG    . LEU B 2 86  ? -14.656 5.370   -7.351  1.00 96.38 86  B 1 
ATOM 3861 C CD1   . LEU B 2 86  ? -15.014 4.333   -6.290  1.00 94.51 86  B 1 
ATOM 3862 C CD2   . LEU B 2 86  ? -13.440 6.157   -6.857  1.00 94.00 86  B 1 
ATOM 3863 N N     . LYS B 2 87  ? -14.362 4.356   -12.008 1.00 97.19 87  B 1 
ATOM 3864 C CA    . LYS B 2 87  ? -13.899 3.748   -13.250 1.00 97.21 87  B 1 
ATOM 3865 C C     . LYS B 2 87  ? -13.123 4.761   -14.094 1.00 97.13 87  B 1 
ATOM 3866 O O     . LYS B 2 87  ? -12.026 4.443   -14.544 1.00 96.37 87  B 1 
ATOM 3867 C CB    . LYS B 2 87  ? -15.108 3.170   -13.996 1.00 96.72 87  B 1 
ATOM 3868 C CG    . LYS B 2 87  ? -14.726 2.354   -15.239 1.00 90.77 87  B 1 
ATOM 3869 C CD    . LYS B 2 87  ? -16.014 1.821   -15.881 1.00 86.95 87  B 1 
ATOM 3870 C CE    . LYS B 2 87  ? -15.725 1.005   -17.140 1.00 78.22 87  B 1 
ATOM 3871 N NZ    . LYS B 2 87  ? -16.994 0.552   -17.763 1.00 70.04 87  B 1 
ATOM 3872 N N     . ILE B 2 88  ? -13.644 5.987   -14.229 1.00 96.72 88  B 1 
ATOM 3873 C CA    . ILE B 2 88  ? -12.940 7.083   -14.903 1.00 96.42 88  B 1 
ATOM 3874 C C     . ILE B 2 88  ? -11.642 7.414   -14.159 1.00 96.48 88  B 1 
ATOM 3875 O O     . ILE B 2 88  ? -10.577 7.513   -14.769 1.00 95.57 88  B 1 
ATOM 3876 C CB    . ILE B 2 88  ? -13.853 8.329   -15.028 1.00 95.78 88  B 1 
ATOM 3877 C CG1   . ILE B 2 88  ? -15.090 8.007   -15.904 1.00 92.63 88  B 1 
ATOM 3878 C CG2   . ILE B 2 88  ? -13.076 9.515   -15.621 1.00 92.01 88  B 1 
ATOM 3879 C CD1   . ILE B 2 88  ? -16.182 9.083   -15.838 1.00 83.47 88  B 1 
ATOM 3880 N N     . TYR B 2 89  ? -11.696 7.523   -12.834 1.00 96.84 89  B 1 
ATOM 3881 C CA    . TYR B 2 89  ? -10.516 7.799   -12.006 1.00 96.73 89  B 1 
ATOM 3882 C C     . TYR B 2 89  ? -9.427  6.725   -12.157 1.00 96.89 89  B 1 
ATOM 3883 O O     . TYR B 2 89  ? -8.242  7.048   -12.288 1.00 95.96 89  B 1 
ATOM 3884 C CB    . TYR B 2 89  ? -10.947 7.918   -10.544 1.00 96.52 89  B 1 
ATOM 3885 C CG    . TYR B 2 89  ? -9.840  8.405   -9.630  1.00 96.45 89  B 1 
ATOM 3886 C CD1   . TYR B 2 89  ? -9.103  7.501   -8.837  1.00 95.00 89  B 1 
ATOM 3887 C CD2   . TYR B 2 89  ? -9.525  9.775   -9.589  1.00 95.01 89  B 1 
ATOM 3888 C CE1   . TYR B 2 89  ? -8.069  7.963   -8.011  1.00 94.36 89  B 1 
ATOM 3889 C CE2   . TYR B 2 89  ? -8.494  10.250  -8.763  1.00 94.31 89  B 1 
ATOM 3890 C CZ    . TYR B 2 89  ? -7.773  9.336   -7.979  1.00 94.88 89  B 1 
ATOM 3891 O OH    . TYR B 2 89  ? -6.753  9.802   -7.170  1.00 93.59 89  B 1 
ATOM 3892 N N     . LEU B 2 90  ? -9.810  5.452   -12.174 1.00 96.92 90  B 1 
ATOM 3893 C CA    . LEU B 2 90  ? -8.897  4.335   -12.365 1.00 96.92 90  B 1 
ATOM 3894 C C     . LEU B 2 90  ? -8.283  4.342   -13.768 1.00 96.73 90  B 1 
ATOM 3895 O O     . LEU B 2 90  ? -7.086  4.083   -13.896 1.00 95.69 90  B 1 
ATOM 3896 C CB    . LEU B 2 90  ? -9.645  3.017   -12.075 1.00 96.51 90  B 1 
ATOM 3897 C CG    . LEU B 2 90  ? -8.795  1.742   -12.281 1.00 95.10 90  B 1 
ATOM 3898 C CD1   . LEU B 2 90  ? -7.543  1.715   -11.403 1.00 90.96 90  B 1 
ATOM 3899 C CD2   . LEU B 2 90  ? -9.632  0.515   -11.940 1.00 90.27 90  B 1 
ATOM 3900 N N     . GLN B 2 91  ? -9.058  4.652   -14.789 1.00 96.15 91  B 1 
ATOM 3901 C CA    . GLN B 2 91  ? -8.541  4.750   -16.150 1.00 95.96 91  B 1 
ATOM 3902 C C     . GLN B 2 91  ? -7.509  5.867   -16.263 1.00 96.08 91  B 1 
ATOM 3903 O O     . GLN B 2 91  ? -6.394  5.608   -16.706 1.00 95.15 91  B 1 
ATOM 3904 C CB    . GLN B 2 91  ? -9.703  4.925   -17.145 1.00 95.22 91  B 1 
ATOM 3905 C CG    . GLN B 2 91  ? -9.213  4.865   -18.607 1.00 87.86 91  B 1 
ATOM 3906 C CD    . GLN B 2 91  ? -8.467  3.559   -18.927 1.00 83.12 91  B 1 
ATOM 3907 O OE1   . GLN B 2 91  ? -8.870  2.473   -18.542 1.00 76.40 91  B 1 
ATOM 3908 N NE2   . GLN B 2 91  ? -7.349  3.631   -19.613 1.00 70.48 91  B 1 
ATOM 3909 N N     . LYS B 2 92  ? -7.804  7.066   -15.750 1.00 95.92 92  B 1 
ATOM 3910 C CA    . LYS B 2 92  ? -6.852  8.190   -15.706 1.00 95.64 92  B 1 
ATOM 3911 C C     . LYS B 2 92  ? -5.580  7.891   -14.919 1.00 95.81 92  B 1 
ATOM 3912 O O     . LYS B 2 92  ? -4.529  8.443   -15.211 1.00 94.55 92  B 1 
ATOM 3913 C CB    . LYS B 2 92  ? -7.527  9.415   -15.086 1.00 94.75 92  B 1 
ATOM 3914 C CG    . LYS B 2 92  ? -8.551  10.043  -16.030 1.00 90.70 92  B 1 
ATOM 3915 C CD    . LYS B 2 92  ? -9.039  11.366  -15.430 1.00 86.85 92  B 1 
ATOM 3916 C CE    . LYS B 2 92  ? -9.868  12.096  -16.468 1.00 81.26 92  B 1 
ATOM 3917 N NZ    . LYS B 2 92  ? -9.916  13.547  -16.176 1.00 75.38 92  B 1 
ATOM 3918 N N     . TYR B 2 93  ? -5.660  7.048   -13.892 1.00 95.57 93  B 1 
ATOM 3919 C CA    . TYR B 2 93  ? -4.477  6.630   -13.138 1.00 95.55 93  B 1 
ATOM 3920 C C     . TYR B 2 93  ? -3.582  5.656   -13.925 1.00 95.46 93  B 1 
ATOM 3921 O O     . TYR B 2 93  ? -2.378  5.586   -13.666 1.00 93.78 93  B 1 
ATOM 3922 C CB    . TYR B 2 93  ? -4.920  6.011   -11.809 1.00 95.22 93  B 1 
ATOM 3923 C CG    . TYR B 2 93  ? -3.789  5.395   -11.009 1.00 95.28 93  B 1 
ATOM 3924 C CD1   . TYR B 2 93  ? -3.523  4.007   -11.093 1.00 93.57 93  B 1 
ATOM 3925 C CD2   . TYR B 2 93  ? -2.923  6.208   -10.253 1.00 93.67 93  B 1 
ATOM 3926 C CE1   . TYR B 2 93  ? -2.425  3.443   -10.430 1.00 93.05 93  B 1 
ATOM 3927 C CE2   . TYR B 2 93  ? -1.818  5.657   -9.584  1.00 93.08 93  B 1 
ATOM 3928 C CZ    . TYR B 2 93  ? -1.579  4.270   -9.678  1.00 93.58 93  B 1 
ATOM 3929 O OH    . TYR B 2 93  ? -0.487  3.722   -9.038  1.00 91.86 93  B 1 
ATOM 3930 N N     . ARG B 2 94  ? -4.167  4.882   -14.835 1.00 94.40 94  B 1 
ATOM 3931 C CA    . ARG B 2 94  ? -3.433  3.916   -15.657 1.00 92.98 94  B 1 
ATOM 3932 C C     . ARG B 2 94  ? -2.779  4.562   -16.877 1.00 92.05 94  B 1 
ATOM 3933 O O     . ARG B 2 94  ? -1.761  4.049   -17.330 1.00 89.01 94  B 1 
ATOM 3934 C CB    . ARG B 2 94  ? -4.384  2.797   -16.104 1.00 91.78 94  B 1 
ATOM 3935 C CG    . ARG B 2 94  ? -4.797  1.838   -14.971 1.00 87.56 94  B 1 
ATOM 3936 C CD    . ARG B 2 94  ? -5.911  0.913   -15.466 1.00 86.70 94  B 1 
ATOM 3937 N NE    . ARG B 2 94  ? -6.316  -0.079  -14.449 1.00 85.77 94  B 1 
ATOM 3938 C CZ    . ARG B 2 94  ? -7.327  -0.922  -14.534 1.00 86.71 94  B 1 
ATOM 3939 N NH1   . ARG B 2 94  ? -8.109  -0.952  -15.579 1.00 80.31 94  B 1 
ATOM 3940 N NH2   . ARG B 2 94  ? -7.580  -1.767  -13.571 1.00 80.70 94  B 1 
ATOM 3941 N N     . ASP B 2 95  ? -3.360  5.632   -17.386 1.00 87.58 95  B 1 
ATOM 3942 C CA    . ASP B 2 95  ? -2.830  6.434   -18.494 1.00 85.82 95  B 1 
ATOM 3943 C C     . ASP B 2 95  ? -1.674  7.343   -18.014 1.00 83.51 95  B 1 
ATOM 3944 O O     . ASP B 2 95  ? -0.669  7.441   -18.744 1.00 76.95 95  B 1 
ATOM 3945 C CB    . ASP B 2 95  ? -3.971  7.278   -19.121 1.00 77.42 95  B 1 
ATOM 3946 C CG    . ASP B 2 95  ? -5.143  6.461   -19.700 1.00 74.19 95  B 1 
ATOM 3947 O OD1   . ASP B 2 95  ? -4.982  5.286   -20.091 1.00 69.25 95  B 1 
ATOM 3948 O OD2   . ASP B 2 95  ? -6.269  7.033   -19.758 1.00 67.22 95  B 1 
ATOM 3949 O OXT   . ASP B 2 95  ? -1.790  7.937   -16.910 1.00 68.08 95  B 1 
ATOM 3950 N N     . GLN C 3 1   ? -41.393 19.170  0.080   1.00 85.07 1   C 1 
ATOM 3951 C CA    . GLN C 3 1   ? -40.410 20.224  -0.239  1.00 88.28 1   C 1 
ATOM 3952 C C     . GLN C 3 1   ? -39.019 19.887  0.297   1.00 89.64 1   C 1 
ATOM 3953 O O     . GLN C 3 1   ? -38.140 19.634  -0.519  1.00 86.52 1   C 1 
ATOM 3954 C CB    . GLN C 3 1   ? -40.869 21.615  0.215   1.00 82.16 1   C 1 
ATOM 3955 C CG    . GLN C 3 1   ? -41.900 22.193  -0.764  1.00 71.76 1   C 1 
ATOM 3956 C CD    . GLN C 3 1   ? -42.317 23.628  -0.385  1.00 63.95 1   C 1 
ATOM 3957 O OE1   . GLN C 3 1   ? -42.119 24.064  0.731   1.00 61.19 1   C 1 
ATOM 3958 N NE2   . GLN C 3 1   ? -42.902 24.369  -1.288  1.00 54.23 1   C 1 
ATOM 3959 N N     . LEU C 3 2   ? -38.833 19.796  1.613   1.00 87.06 2   C 1 
ATOM 3960 C CA    . LEU C 3 2   ? -37.513 19.521  2.205   1.00 86.93 2   C 1 
ATOM 3961 C C     . LEU C 3 2   ? -36.857 18.255  1.630   1.00 88.54 2   C 1 
ATOM 3962 O O     . LEU C 3 2   ? -35.708 18.290  1.197   1.00 85.86 2   C 1 
ATOM 3963 C CB    . LEU C 3 2   ? -37.664 19.430  3.729   1.00 82.40 2   C 1 
ATOM 3964 C CG    . LEU C 3 2   ? -36.335 19.290  4.490   1.00 73.88 2   C 1 
ATOM 3965 C CD1   . LEU C 3 2   ? -35.446 20.516  4.298   1.00 66.54 2   C 1 
ATOM 3966 C CD2   . LEU C 3 2   ? -36.636 19.129  5.980   1.00 68.55 2   C 1 
ATOM 3967 N N     . GLN C 3 3   ? -37.608 17.148  1.536   1.00 90.69 3   C 1 
ATOM 3968 C CA    . GLN C 3 3   ? -37.099 15.887  0.984   1.00 90.25 3   C 1 
ATOM 3969 C C     . GLN C 3 3   ? -36.700 16.010  -0.503  1.00 91.21 3   C 1 
ATOM 3970 O O     . GLN C 3 3   ? -35.693 15.442  -0.917  1.00 89.58 3   C 1 
ATOM 3971 C CB    . GLN C 3 3   ? -38.167 14.812  1.183   1.00 87.16 3   C 1 
ATOM 3972 C CG    . GLN C 3 3   ? -37.622 13.394  0.984   1.00 75.59 3   C 1 
ATOM 3973 C CD    . GLN C 3 3   ? -38.699 12.337  1.259   1.00 68.45 3   C 1 
ATOM 3974 O OE1   . GLN C 3 3   ? -39.882 12.614  1.327   1.00 64.40 3   C 1 
ATOM 3975 N NE2   . GLN C 3 3   ? -38.319 11.084  1.399   1.00 59.40 3   C 1 
ATOM 3976 N N     . GLN C 3 4   ? -37.434 16.781  -1.305  1.00 93.10 4   C 1 
ATOM 3977 C CA    . GLN C 3 4   ? -37.071 17.056  -2.704  1.00 92.73 4   C 1 
ATOM 3978 C C     . GLN C 3 4   ? -35.796 17.895  -2.796  1.00 93.54 4   C 1 
ATOM 3979 O O     . GLN C 3 4   ? -34.941 17.616  -3.641  1.00 92.53 4   C 1 
ATOM 3980 C CB    . GLN C 3 4   ? -38.212 17.782  -3.425  1.00 90.97 4   C 1 
ATOM 3981 C CG    . GLN C 3 4   ? -39.402 16.866  -3.721  1.00 78.66 4   C 1 
ATOM 3982 C CD    . GLN C 3 4   ? -40.577 17.636  -4.329  1.00 70.30 4   C 1 
ATOM 3983 O OE1   . GLN C 3 4   ? -40.734 18.834  -4.172  1.00 67.17 4   C 1 
ATOM 3984 N NE2   . GLN C 3 4   ? -41.462 16.962  -5.046  1.00 61.11 4   C 1 
ATOM 3985 N N     . GLN C 3 5   ? -35.617 18.876  -1.913  1.00 94.44 5   C 1 
ATOM 3986 C CA    . GLN C 3 5   ? -34.408 19.687  -1.840  1.00 93.82 5   C 1 
ATOM 3987 C C     . GLN C 3 5   ? -33.189 18.833  -1.455  1.00 94.51 5   C 1 
ATOM 3988 O O     . GLN C 3 5   ? -32.142 18.950  -2.085  1.00 93.25 5   C 1 
ATOM 3989 C CB    . GLN C 3 5   ? -34.645 20.823  -0.842  1.00 92.14 5   C 1 
ATOM 3990 C CG    . GLN C 3 5   ? -33.469 21.823  -0.819  1.00 80.44 5   C 1 
ATOM 3991 C CD    . GLN C 3 5   ? -33.711 22.961  0.176   1.00 73.54 5   C 1 
ATOM 3992 O OE1   . GLN C 3 5   ? -34.697 23.013  0.890   1.00 68.20 5   C 1 
ATOM 3993 N NE2   . GLN C 3 5   ? -32.792 23.906  0.249   1.00 62.44 5   C 1 
ATOM 3994 N N     . GLN C 3 6   ? -33.333 17.921  -0.495  1.00 95.63 6   C 1 
ATOM 3995 C CA    . GLN C 3 6   ? -32.281 16.982  -0.102  1.00 95.24 6   C 1 
ATOM 3996 C C     . GLN C 3 6   ? -31.886 16.038  -1.251  1.00 95.64 6   C 1 
ATOM 3997 O O     . GLN C 3 6   ? -30.701 15.840  -1.515  1.00 94.77 6   C 1 
ATOM 3998 C CB    . GLN C 3 6   ? -32.754 16.182  1.114   1.00 94.17 6   C 1 
ATOM 3999 C CG    . GLN C 3 6   ? -32.781 17.036  2.389   1.00 90.13 6   C 1 
ATOM 4000 C CD    . GLN C 3 6   ? -33.373 16.309  3.584   1.00 88.99 6   C 1 
ATOM 4001 O OE1   . GLN C 3 6   ? -34.015 15.274  3.484   1.00 84.29 6   C 1 
ATOM 4002 N NE2   . GLN C 3 6   ? -33.179 16.853  4.773   1.00 80.36 6   C 1 
ATOM 4003 N N     . GLN C 3 7   ? -32.866 15.510  -2.000  1.00 95.71 7   C 1 
ATOM 4004 C CA    . GLN C 3 7   ? -32.598 14.693  -3.184  1.00 95.61 7   C 1 
ATOM 4005 C C     . GLN C 3 7   ? -31.888 15.492  -4.286  1.00 96.20 7   C 1 
ATOM 4006 O O     . GLN C 3 7   ? -31.002 14.958  -4.953  1.00 95.39 7   C 1 
ATOM 4007 C CB    . GLN C 3 7   ? -33.909 14.098  -3.718  1.00 94.26 7   C 1 
ATOM 4008 C CG    . GLN C 3 7   ? -34.464 12.964  -2.818  1.00 83.50 7   C 1 
ATOM 4009 C CD    . GLN C 3 7   ? -33.535 11.746  -2.755  1.00 76.17 7   C 1 
ATOM 4010 O OE1   . GLN C 3 7   ? -32.663 11.559  -3.583  1.00 70.45 7   C 1 
ATOM 4011 N NE2   . GLN C 3 7   ? -33.707 10.888  -1.777  1.00 64.89 7   C 1 
ATOM 4012 N N     . GLN C 3 8   ? -32.240 16.758  -4.460  1.00 95.50 8   C 1 
ATOM 4013 C CA    . GLN C 3 8   ? -31.549 17.633  -5.405  1.00 95.63 8   C 1 
ATOM 4014 C C     . GLN C 3 8   ? -30.092 17.881  -4.982  1.00 95.90 8   C 1 
ATOM 4015 O O     . GLN C 3 8   ? -29.191 17.737  -5.808  1.00 94.94 8   C 1 
ATOM 4016 C CB    . GLN C 3 8   ? -32.353 18.929  -5.575  1.00 94.95 8   C 1 
ATOM 4017 C CG    . GLN C 3 8   ? -31.738 19.873  -6.620  1.00 86.56 8   C 1 
ATOM 4018 C CD    . GLN C 3 8   ? -31.626 19.249  -8.016  1.00 78.73 8   C 1 
ATOM 4019 O OE1   . GLN C 3 8   ? -32.387 18.374  -8.416  1.00 73.69 8   C 1 
ATOM 4020 N NE2   . GLN C 3 8   ? -30.655 19.697  -8.774  1.00 66.55 8   C 1 
ATOM 4021 N N     . GLN C 3 9   ? -29.828 18.144  -3.697  1.00 96.34 9   C 1 
ATOM 4022 C CA    . GLN C 3 9   ? -28.469 18.302  -3.170  1.00 96.07 9   C 1 
ATOM 4023 C C     . GLN C 3 9   ? -27.616 17.040  -3.370  1.00 96.46 9   C 1 
ATOM 4024 O O     . GLN C 3 9   ? -26.431 17.136  -3.684  1.00 95.23 9   C 1 
ATOM 4025 C CB    . GLN C 3 9   ? -28.528 18.638  -1.674  1.00 95.12 9   C 1 
ATOM 4026 C CG    . GLN C 3 9   ? -28.965 20.088  -1.401  1.00 85.60 9   C 1 
ATOM 4027 C CD    . GLN C 3 9   ? -29.106 20.377  0.103   1.00 82.62 9   C 1 
ATOM 4028 O OE1   . GLN C 3 9   ? -29.224 19.497  0.926   1.00 74.70 9   C 1 
ATOM 4029 N NE2   . GLN C 3 9   ? -29.096 21.629  0.493   1.00 70.53 9   C 1 
ATOM 4030 N N     . LEU C 3 10  ? -28.200 15.836  -3.238  1.00 96.55 10  C 1 
ATOM 4031 C CA    . LEU C 3 10  ? -27.490 14.586  -3.506  1.00 96.40 10  C 1 
ATOM 4032 C C     . LEU C 3 10  ? -27.161 14.420  -4.995  1.00 96.49 10  C 1 
ATOM 4033 O O     . LEU C 3 10  ? -26.059 13.969  -5.327  1.00 95.55 10  C 1 
ATOM 4034 C CB    . LEU C 3 10  ? -28.320 13.394  -3.000  1.00 95.85 10  C 1 
ATOM 4035 C CG    . LEU C 3 10  ? -28.372 13.286  -1.464  1.00 92.79 10  C 1 
ATOM 4036 C CD1   . LEU C 3 10  ? -29.401 12.222  -1.068  1.00 87.93 10  C 1 
ATOM 4037 C CD2   . LEU C 3 10  ? -27.017 12.889  -0.861  1.00 87.04 10  C 1 
ATOM 4038 N N     . ARG C 3 11  ? -28.056 14.815  -5.925  1.00 96.56 11  C 1 
ATOM 4039 C CA    . ARG C 3 11  ? -27.768 14.807  -7.363  1.00 96.05 11  C 1 
ATOM 4040 C C     . ARG C 3 11  ? -26.656 15.789  -7.725  1.00 96.38 11  C 1 
ATOM 4041 O O     . ARG C 3 11  ? -25.753 15.435  -8.474  1.00 95.63 11  C 1 
ATOM 4042 C CB    . ARG C 3 11  ? -29.032 15.138  -8.165  1.00 95.28 11  C 1 
ATOM 4043 C CG    . ARG C 3 11  ? -30.064 14.003  -8.117  1.00 86.88 11  C 1 
ATOM 4044 C CD    . ARG C 3 11  ? -31.324 14.470  -8.828  1.00 83.36 11  C 1 
ATOM 4045 N NE    . ARG C 3 11  ? -32.415 13.494  -8.676  1.00 77.23 11  C 1 
ATOM 4046 C CZ    . ARG C 3 11  ? -33.629 13.624  -9.178  1.00 71.96 11  C 1 
ATOM 4047 N NH1   . ARG C 3 11  ? -33.953 14.654  -9.920  1.00 65.27 11  C 1 
ATOM 4048 N NH2   . ARG C 3 11  ? -34.526 12.712  -8.945  1.00 67.68 11  C 1 
ATOM 4049 N N     . GLU C 3 12  ? -26.685 16.991  -7.163  1.00 96.47 12  C 1 
ATOM 4050 C CA    . GLU C 3 12  ? -25.635 17.996  -7.343  1.00 96.43 12  C 1 
ATOM 4051 C C     . GLU C 3 12  ? -24.297 17.523  -6.770  1.00 96.89 12  C 1 
ATOM 4052 O O     . GLU C 3 12  ? -23.249 17.740  -7.375  1.00 95.84 12  C 1 
ATOM 4053 C CB    . GLU C 3 12  ? -26.071 19.306  -6.676  1.00 95.34 12  C 1 
ATOM 4054 C CG    . GLU C 3 12  ? -27.174 20.015  -7.476  1.00 82.42 12  C 1 
ATOM 4055 C CD    . GLU C 3 12  ? -27.817 21.200  -6.740  1.00 77.40 12  C 1 
ATOM 4056 O OE1   . GLU C 3 12  ? -28.870 21.666  -7.242  1.00 72.03 12  C 1 
ATOM 4057 O OE2   . GLU C 3 12  ? -27.304 21.616  -5.668  1.00 71.42 12  C 1 
ATOM 4058 N N     . PHE C 3 13  ? -24.329 16.810  -5.641  1.00 96.48 13  C 1 
ATOM 4059 C CA    . PHE C 3 13  ? -23.138 16.180  -5.074  1.00 96.82 13  C 1 
ATOM 4060 C C     . PHE C 3 13  ? -22.494 15.202  -6.063  1.00 97.04 13  C 1 
ATOM 4061 O O     . PHE C 3 13  ? -21.305 15.343  -6.362  1.00 96.39 13  C 1 
ATOM 4062 C CB    . PHE C 3 13  ? -23.488 15.493  -3.749  1.00 96.85 13  C 1 
ATOM 4063 C CG    . PHE C 3 13  ? -22.393 14.581  -3.242  1.00 96.91 13  C 1 
ATOM 4064 C CD1   . PHE C 3 13  ? -22.499 13.185  -3.411  1.00 95.31 13  C 1 
ATOM 4065 C CD2   . PHE C 3 13  ? -21.241 15.117  -2.659  1.00 95.45 13  C 1 
ATOM 4066 C CE1   . PHE C 3 13  ? -21.461 12.341  -2.999  1.00 94.63 13  C 1 
ATOM 4067 C CE2   . PHE C 3 13  ? -20.198 14.277  -2.243  1.00 94.80 13  C 1 
ATOM 4068 C CZ    . PHE C 3 13  ? -20.305 12.888  -2.414  1.00 95.37 13  C 1 
ATOM 4069 N N     . TRP C 3 14  ? -23.250 14.269  -6.626  1.00 96.83 14  C 1 
ATOM 4070 C CA    . TRP C 3 14  ? -22.720 13.294  -7.586  1.00 96.77 14  C 1 
ATOM 4071 C C     . TRP C 3 14  ? -22.249 13.941  -8.888  1.00 96.67 14  C 1 
ATOM 4072 O O     . TRP C 3 14  ? -21.175 13.590  -9.389  1.00 95.49 14  C 1 
ATOM 4073 C CB    . TRP C 3 14  ? -23.759 12.203  -7.845  1.00 96.36 14  C 1 
ATOM 4074 C CG    . TRP C 3 14  ? -23.890 11.238  -6.708  1.00 96.29 14  C 1 
ATOM 4075 C CD1   . TRP C 3 14  ? -24.987 11.061  -5.920  1.00 94.63 14  C 1 
ATOM 4076 C CD2   . TRP C 3 14  ? -22.875 10.320  -6.185  1.00 95.62 14  C 1 
ATOM 4077 N NE1   . TRP C 3 14  ? -24.725 10.104  -4.953  1.00 93.96 14  C 1 
ATOM 4078 C CE2   . TRP C 3 14  ? -23.437 9.640   -5.080  1.00 94.77 14  C 1 
ATOM 4079 C CE3   . TRP C 3 14  ? -21.554 10.025  -6.555  1.00 94.55 14  C 1 
ATOM 4080 C CZ2   . TRP C 3 14  ? -22.698 8.673   -4.343  1.00 94.27 14  C 1 
ATOM 4081 C CZ3   . TRP C 3 14  ? -20.811 9.073   -5.819  1.00 93.31 14  C 1 
ATOM 4082 C CH2   . TRP C 3 14  ? -21.376 8.413   -4.727  1.00 93.54 14  C 1 
ATOM 4083 N N     . ALA C 3 15  ? -22.972 14.941  -9.400  1.00 96.62 15  C 1 
ATOM 4084 C CA    . ALA C 3 15  ? -22.528 15.716  -10.550 1.00 96.42 15  C 1 
ATOM 4085 C C     . ALA C 3 15  ? -21.180 16.407  -10.290 1.00 96.45 15  C 1 
ATOM 4086 O O     . ALA C 3 15  ? -20.258 16.309  -11.102 1.00 95.30 15  C 1 
ATOM 4087 C CB    . ALA C 3 15  ? -23.626 16.725  -10.912 1.00 95.69 15  C 1 
ATOM 4088 N N     . THR C 3 16  ? -21.011 17.012  -9.117  1.00 96.07 16  C 1 
ATOM 4089 C CA    . THR C 3 16  ? -19.750 17.638  -8.702  1.00 95.94 16  C 1 
ATOM 4090 C C     . THR C 3 16  ? -18.622 16.610  -8.569  1.00 96.20 16  C 1 
ATOM 4091 O O     . THR C 3 16  ? -17.497 16.867  -8.986  1.00 95.02 16  C 1 
ATOM 4092 C CB    . THR C 3 16  ? -19.919 18.381  -7.367  1.00 94.93 16  C 1 
ATOM 4093 O OG1   . THR C 3 16  ? -20.990 19.292  -7.411  1.00 85.41 16  C 1 
ATOM 4094 C CG2   . THR C 3 16  ? -18.675 19.196  -7.007  1.00 80.99 16  C 1 
ATOM 4095 N N     . GLN C 3 17  ? -18.893 15.412  -8.027  1.00 95.93 17  C 1 
ATOM 4096 C CA    . GLN C 3 17  ? -17.878 14.362  -7.912  1.00 95.99 17  C 1 
ATOM 4097 C C     . GLN C 3 17  ? -17.422 13.847  -9.281  1.00 95.90 17  C 1 
ATOM 4098 O O     . GLN C 3 17  ? -16.229 13.571  -9.452  1.00 94.65 17  C 1 
ATOM 4099 C CB    . GLN C 3 17  ? -18.379 13.183  -7.054  1.00 95.56 17  C 1 
ATOM 4100 C CG    . GLN C 3 17  ? -18.541 13.494  -5.556  1.00 92.16 17  C 1 
ATOM 4101 C CD    . GLN C 3 17  ? -17.327 14.225  -4.978  1.00 93.15 17  C 1 
ATOM 4102 O OE1   . GLN C 3 17  ? -16.257 13.673  -4.802  1.00 83.22 17  C 1 
ATOM 4103 N NE2   . GLN C 3 17  ? -17.451 15.509  -4.712  1.00 81.71 17  C 1 
ATOM 4104 N N     . MET C 3 18  ? -18.328 13.732  -10.242 1.00 95.81 18  C 1 
ATOM 4105 C CA    . MET C 3 18  ? -17.985 13.383  -11.624 1.00 95.64 18  C 1 
ATOM 4106 C C     . MET C 3 18  ? -17.074 14.453  -12.239 1.00 95.75 18  C 1 
ATOM 4107 O O     . MET C 3 18  ? -15.989 14.113  -12.721 1.00 94.86 18  C 1 
ATOM 4108 C CB    . MET C 3 18  ? -19.253 13.203  -12.458 1.00 94.49 18  C 1 
ATOM 4109 C CG    . MET C 3 18  ? -19.927 11.863  -12.193 1.00 86.87 18  C 1 
ATOM 4110 S SD    . MET C 3 18  ? -18.971 10.402  -12.701 1.00 86.08 18  C 1 
ATOM 4111 C CE    . MET C 3 18  ? -18.999 10.593  -14.492 1.00 75.16 18  C 1 
ATOM 4112 N N     . GLU C 3 19  ? -17.437 15.730  -12.151 1.00 95.70 19  C 1 
ATOM 4113 C CA    . GLU C 3 19  ? -16.652 16.838  -12.688 1.00 95.31 19  C 1 
ATOM 4114 C C     . GLU C 3 19  ? -15.248 16.914  -12.063 1.00 95.78 19  C 1 
ATOM 4115 O O     . GLU C 3 19  ? -14.236 17.000  -12.766 1.00 94.65 19  C 1 
ATOM 4116 C CB    . GLU C 3 19  ? -17.426 18.143  -12.496 1.00 94.20 19  C 1 
ATOM 4117 C CG    . GLU C 3 19  ? -16.758 19.313  -13.229 1.00 82.90 19  C 1 
ATOM 4118 C CD    . GLU C 3 19  ? -17.459 20.672  -13.044 1.00 75.53 19  C 1 
ATOM 4119 O OE1   . GLU C 3 19  ? -16.947 21.651  -13.633 1.00 68.21 19  C 1 
ATOM 4120 O OE2   . GLU C 3 19  ? -18.465 20.749  -12.310 1.00 66.80 19  C 1 
ATOM 4121 N N     . GLU C 3 20  ? -15.144 16.805  -10.725 1.00 95.32 20  C 1 
ATOM 4122 C CA    . GLU C 3 20  ? -13.860 16.778  -10.027 1.00 94.94 20  C 1 
ATOM 4123 C C     . GLU C 3 20  ? -12.964 15.611  -10.472 1.00 95.16 20  C 1 
ATOM 4124 O O     . GLU C 3 20  ? -11.744 15.754  -10.577 1.00 93.17 20  C 1 
ATOM 4125 C CB    . GLU C 3 20  ? -14.062 16.654  -8.507  1.00 93.54 20  C 1 
ATOM 4126 C CG    . GLU C 3 20  ? -14.462 17.948  -7.791  1.00 83.35 20  C 1 
ATOM 4127 C CD    . GLU C 3 20  ? -14.411 17.805  -6.262  1.00 79.77 20  C 1 
ATOM 4128 O OE1   . GLU C 3 20  ? -14.716 18.801  -5.565  1.00 73.04 20  C 1 
ATOM 4129 O OE2   . GLU C 3 20  ? -13.998 16.733  -5.746  1.00 74.75 20  C 1 
ATOM 4130 N N     . ILE C 3 21  ? -13.543 14.432  -10.721 1.00 94.70 21  C 1 
ATOM 4131 C CA    . ILE C 3 21  ? -12.797 13.263  -11.178 1.00 94.57 21  C 1 
ATOM 4132 C C     . ILE C 3 21  ? -12.365 13.407  -12.637 1.00 94.21 21  C 1 
ATOM 4133 O O     . ILE C 3 21  ? -11.242 13.029  -12.985 1.00 91.86 21  C 1 
ATOM 4134 C CB    . ILE C 3 21  ? -13.604 11.967  -10.909 1.00 93.54 21  C 1 
ATOM 4135 C CG1   . ILE C 3 21  ? -13.501 11.657  -9.399  1.00 88.45 21  C 1 
ATOM 4136 C CG2   . ILE C 3 21  ? -13.084 10.792  -11.749 1.00 87.62 21  C 1 
ATOM 4137 C CD1   . ILE C 3 21  ? -14.393 10.509  -8.932  1.00 80.70 21  C 1 
ATOM 4138 N N     . GLU C 3 22  ? -13.207 13.987  -13.507 1.00 94.23 22  C 1 
ATOM 4139 C CA    . GLU C 3 22  ? -12.854 14.275  -14.897 1.00 93.60 22  C 1 
ATOM 4140 C C     . GLU C 3 22  ? -11.710 15.276  -15.002 1.00 93.63 22  C 1 
ATOM 4141 O O     . GLU C 3 22  ? -10.843 15.127  -15.864 1.00 91.27 22  C 1 
ATOM 4142 C CB    . GLU C 3 22  ? -14.082 14.787  -15.651 1.00 92.21 22  C 1 
ATOM 4143 C CG    . GLU C 3 22  ? -15.043 13.647  -15.984 1.00 83.53 22  C 1 
ATOM 4144 C CD    . GLU C 3 22  ? -16.275 14.112  -16.754 1.00 78.26 22  C 1 
ATOM 4145 O OE1   . GLU C 3 22  ? -17.099 13.224  -17.072 1.00 69.82 22  C 1 
ATOM 4146 O OE2   . GLU C 3 22  ? -16.365 15.311  -17.058 1.00 69.94 22  C 1 
ATOM 4147 N N     . GLN C 3 23  ? -11.624 16.242  -14.089 1.00 92.59 23  C 1 
ATOM 4148 C CA    . GLN C 3 23  ? -10.544 17.218  -14.019 1.00 91.61 23  C 1 
ATOM 4149 C C     . GLN C 3 23  ? -9.320  16.727  -13.224 1.00 91.28 23  C 1 
ATOM 4150 O O     . GLN C 3 23  ? -8.277  17.378  -13.225 1.00 86.59 23  C 1 
ATOM 4151 C CB    . GLN C 3 23  ? -11.089 18.530  -13.446 1.00 88.84 23  C 1 
ATOM 4152 C CG    . GLN C 3 23  ? -12.141 19.158  -14.364 1.00 80.61 23  C 1 
ATOM 4153 C CD    . GLN C 3 23  ? -12.700 20.468  -13.798 1.00 74.76 23  C 1 
ATOM 4154 O OE1   . GLN C 3 23  ? -12.150 21.064  -12.884 1.00 68.04 23  C 1 
ATOM 4155 N NE2   . GLN C 3 23  ? -13.793 20.964  -14.337 1.00 64.58 23  C 1 
ATOM 4156 N N     . ALA C 3 24  ? -9.391  15.569  -12.570 1.00 86.79 24  C 1 
ATOM 4157 C CA    . ALA C 3 24  ? -8.286  15.052  -11.776 1.00 85.08 24  C 1 
ATOM 4158 C C     . ALA C 3 24  ? -7.055  14.743  -12.649 1.00 84.90 24  C 1 
ATOM 4159 O O     . ALA C 3 24  ? -7.115  13.937  -13.575 1.00 80.06 24  C 1 
ATOM 4160 C CB    . ALA C 3 24  ? -8.741  13.820  -10.985 1.00 80.75 24  C 1 
ATOM 4161 N N     . ALA C 3 25  ? -5.904  15.351  -12.314 1.00 84.55 25  C 1 
ATOM 4162 C CA    . ALA C 3 25  ? -4.625  15.155  -12.982 1.00 83.75 25  C 1 
ATOM 4163 C C     . ALA C 3 25  ? -3.481  14.785  -12.016 1.00 85.30 25  C 1 
ATOM 4164 O O     . ALA C 3 25  ? -2.493  14.167  -12.411 1.00 78.25 25  C 1 
ATOM 4165 C CB    . ALA C 3 25  ? -4.297  16.441  -13.763 1.00 76.81 25  C 1 
ATOM 4166 N N     . ASP C 3 26  ? -3.596  15.139  -10.734 1.00 84.53 26  C 1 
ATOM 4167 C CA    . ASP C 3 26  ? -2.582  14.833  -9.730  1.00 87.06 26  C 1 
ATOM 4168 C C     . ASP C 3 26  ? -2.901  13.528  -8.990  1.00 88.54 26  C 1 
ATOM 4169 O O     . ASP C 3 26  ? -3.720  13.476  -8.077  1.00 83.76 26  C 1 
ATOM 4170 C CB    . ASP C 3 26  ? -2.384  16.014  -8.772  1.00 81.04 26  C 1 
ATOM 4171 C CG    . ASP C 3 26  ? -1.216  15.780  -7.809  1.00 73.87 26  C 1 
ATOM 4172 O OD1   . ASP C 3 26  ? -0.482  14.770  -7.950  1.00 67.20 26  C 1 
ATOM 4173 O OD2   . ASP C 3 26  ? -1.024  16.608  -6.893  1.00 68.34 26  C 1 
ATOM 4174 N N     . PHE C 3 27  ? -2.170  12.468  -9.352  1.00 88.76 27  C 1 
ATOM 4175 C CA    . PHE C 3 27  ? -2.239  11.157  -8.710  1.00 89.30 27  C 1 
ATOM 4176 C C     . PHE C 3 27  ? -1.109  10.923  -7.688  1.00 89.68 27  C 1 
ATOM 4177 O O     . PHE C 3 27  ? -0.948  9.804   -7.177  1.00 84.63 27  C 1 
ATOM 4178 C CB    . PHE C 3 27  ? -2.274  10.071  -9.787  1.00 87.15 27  C 1 
ATOM 4179 C CG    . PHE C 3 27  ? -3.475  10.188  -10.695 1.00 87.94 27  C 1 
ATOM 4180 C CD1   . PHE C 3 27  ? -4.730  9.732   -10.271 1.00 83.50 27  C 1 
ATOM 4181 C CD2   . PHE C 3 27  ? -3.352  10.812  -11.939 1.00 83.57 27  C 1 
ATOM 4182 C CE1   . PHE C 3 27  ? -5.853  9.884   -11.089 1.00 81.42 27  C 1 
ATOM 4183 C CE2   . PHE C 3 27  ? -4.473  10.974  -12.768 1.00 81.68 27  C 1 
ATOM 4184 C CZ    . PHE C 3 27  ? -5.728  10.513  -12.339 1.00 83.48 27  C 1 
ATOM 4185 N N     . LYS C 3 28  ? -0.301  11.957  -7.386  1.00 86.96 28  C 1 
ATOM 4186 C CA    . LYS C 3 28  ? 0.770   11.866  -6.387  1.00 87.38 28  C 1 
ATOM 4187 C C     . LYS C 3 28  ? 0.289   12.287  -5.005  1.00 89.02 28  C 1 
ATOM 4188 O O     . LYS C 3 28  ? 0.657   11.659  -4.005  1.00 83.44 28  C 1 
ATOM 4189 C CB    . LYS C 3 28  ? 1.969   12.713  -6.826  1.00 81.70 28  C 1 
ATOM 4190 C CG    . LYS C 3 28  ? 2.614   12.202  -8.114  1.00 72.25 28  C 1 
ATOM 4191 C CD    . LYS C 3 28  ? 3.764   13.120  -8.534  1.00 62.77 28  C 1 
ATOM 4192 C CE    . LYS C 3 28  ? 4.355   12.644  -9.859  1.00 54.60 28  C 1 
ATOM 4193 N NZ    . LYS C 3 28  ? 5.328   13.626  -10.420 1.00 45.11 28  C 1 
ATOM 4194 N N     . ASN C 3 29  ? -0.546  13.316  -4.934  1.00 88.09 29  C 1 
ATOM 4195 C CA    . ASN C 3 29  ? -1.043  13.865  -3.690  1.00 88.99 29  C 1 
ATOM 4196 C C     . ASN C 3 29  ? -2.411  13.271  -3.323  1.00 90.57 29  C 1 
ATOM 4197 O O     . ASN C 3 29  ? -3.466  13.781  -3.676  1.00 86.97 29  C 1 
ATOM 4198 C CB    . ASN C 3 29  ? -1.055  15.398  -3.783  1.00 84.20 29  C 1 
ATOM 4199 C CG    . ASN C 3 29  ? 0.348   15.956  -3.897  1.00 75.93 29  C 1 
ATOM 4200 O OD1   . ASN C 3 29  ? 1.274   15.528  -3.224  1.00 67.38 29  C 1 
ATOM 4201 N ND2   . ASN C 3 29  ? 0.546   16.929  -4.749  1.00 66.81 29  C 1 
ATOM 4202 N N     . HIS C 3 30  ? -2.389  12.179  -2.554  1.00 90.31 30  C 1 
ATOM 4203 C CA    . HIS C 3 30  ? -3.610  11.565  -2.043  1.00 91.04 30  C 1 
ATOM 4204 C C     . HIS C 3 30  ? -4.092  12.249  -0.760  1.00 91.64 30  C 1 
ATOM 4205 O O     . HIS C 3 30  ? -3.311  12.524  0.152   1.00 87.34 30  C 1 
ATOM 4206 C CB    . HIS C 3 30  ? -3.394  10.065  -1.834  1.00 89.30 30  C 1 
ATOM 4207 C CG    . HIS C 3 30  ? -3.015  9.365   -3.102  1.00 89.67 30  C 1 
ATOM 4208 N ND1   . HIS C 3 30  ? -3.780  9.242   -4.248  1.00 78.37 30  C 1 
ATOM 4209 C CD2   . HIS C 3 30  ? -1.805  8.759   -3.380  1.00 78.30 30  C 1 
ATOM 4210 C CE1   . HIS C 3 30  ? -3.058  8.603   -5.177  1.00 79.43 30  C 1 
ATOM 4211 N NE2   . HIS C 3 30  ? -1.860  8.282   -4.680  1.00 81.19 30  C 1 
ATOM 4212 N N     . THR C 3 31  ? -5.421  12.451  -0.645  1.00 93.32 31  C 1 
ATOM 4213 C CA    . THR C 3 31  ? -6.054  13.036  0.544   1.00 93.13 31  C 1 
ATOM 4214 C C     . THR C 3 31  ? -5.964  12.131  1.774   1.00 94.30 31  C 1 
ATOM 4215 O O     . THR C 3 31  ? -5.972  12.615  2.917   1.00 91.94 31  C 1 
ATOM 4216 C CB    . THR C 3 31  ? -7.531  13.358  0.263   1.00 90.58 31  C 1 
ATOM 4217 O OG1   . THR C 3 31  ? -8.206  12.188  -0.126  1.00 82.01 31  C 1 
ATOM 4218 C CG2   . THR C 3 31  ? -7.665  14.401  -0.848  1.00 80.19 31  C 1 
ATOM 4219 N N     . LEU C 3 32  ? -5.824  10.820  1.553   1.00 96.51 32  C 1 
ATOM 4220 C CA    . LEU C 3 32  ? -5.717  9.787   2.579   1.00 96.92 32  C 1 
ATOM 4221 C C     . LEU C 3 32  ? -4.428  8.964   2.409   1.00 97.04 32  C 1 
ATOM 4222 O O     . LEU C 3 32  ? -4.022  8.655   1.294   1.00 95.74 32  C 1 
ATOM 4223 C CB    . LEU C 3 32  ? -6.961  8.891   2.519   1.00 97.00 32  C 1 
ATOM 4224 C CG    . LEU C 3 32  ? -8.271  9.596   2.927   1.00 96.70 32  C 1 
ATOM 4225 C CD1   . LEU C 3 32  ? -9.458  8.692   2.623   1.00 94.59 32  C 1 
ATOM 4226 C CD2   . LEU C 3 32  ? -8.294  9.928   4.427   1.00 93.71 32  C 1 
ATOM 4227 N N     . PRO C 3 33  ? -3.766  8.560   3.521   1.00 96.97 33  C 1 
ATOM 4228 C CA    . PRO C 3 33  ? -2.499  7.843   3.431   1.00 96.78 33  C 1 
ATOM 4229 C C     . PRO C 3 33  ? -2.680  6.391   2.957   1.00 97.18 33  C 1 
ATOM 4230 O O     . PRO C 3 33  ? -3.164  5.531   3.702   1.00 96.44 33  C 1 
ATOM 4231 C CB    . PRO C 3 33  ? -1.897  7.941   4.835   1.00 95.69 33  C 1 
ATOM 4232 C CG    . PRO C 3 33  ? -3.123  8.072   5.744   1.00 93.25 33  C 1 
ATOM 4233 C CD    . PRO C 3 33  ? -4.111  8.857   4.895   1.00 95.74 33  C 1 
ATOM 4234 N N     . LEU C 3 34  ? -2.153  6.071   1.773   1.00 96.75 34  C 1 
ATOM 4235 C CA    . LEU C 3 34  ? -2.230  4.738   1.162   1.00 97.00 34  C 1 
ATOM 4236 C C     . LEU C 3 34  ? -1.676  3.620   2.059   1.00 97.27 34  C 1 
ATOM 4237 O O     . LEU C 3 34  ? -2.184  2.490   2.053   1.00 96.60 34  C 1 
ATOM 4238 C CB    . LEU C 3 34  ? -1.445  4.736   -0.166  1.00 96.87 34  C 1 
ATOM 4239 C CG    . LEU C 3 34  ? -1.867  5.764   -1.226  1.00 96.23 34  C 1 
ATOM 4240 C CD1   . LEU C 3 34  ? -1.058  5.523   -2.499  1.00 93.66 34  C 1 
ATOM 4241 C CD2   . LEU C 3 34  ? -3.358  5.687   -1.553  1.00 92.77 34  C 1 
ATOM 4242 N N     . ALA C 3 35  ? -0.636  3.904   2.844   1.00 97.22 35  C 1 
ATOM 4243 C CA    . ALA C 3 35  ? -0.065  2.928   3.772   1.00 96.87 35  C 1 
ATOM 4244 C C     . ALA C 3 35  ? -1.061  2.500   4.866   1.00 97.14 35  C 1 
ATOM 4245 O O     . ALA C 3 35  ? -1.066  1.340   5.265   1.00 96.24 35  C 1 
ATOM 4246 C CB    . ALA C 3 35  ? 1.209   3.516   4.381   1.00 96.06 35  C 1 
ATOM 4247 N N     . ARG C 3 36  ? -1.905  3.430   5.342   1.00 97.03 36  C 1 
ATOM 4248 C CA    . ARG C 3 36  ? -2.927  3.138   6.352   1.00 96.89 36  C 1 
ATOM 4249 C C     . ARG C 3 36  ? -4.093  2.353   5.737   1.00 97.33 36  C 1 
ATOM 4250 O O     . ARG C 3 36  ? -4.511  1.369   6.335   1.00 96.65 36  C 1 
ATOM 4251 C CB    . ARG C 3 36  ? -3.371  4.439   7.041   1.00 96.02 36  C 1 
ATOM 4252 C CG    . ARG C 3 36  ? -4.290  4.215   8.259   1.00 90.16 36  C 1 
ATOM 4253 C CD    . ARG C 3 36  ? -3.636  3.420   9.405   1.00 87.52 36  C 1 
ATOM 4254 N NE    . ARG C 3 36  ? -2.549  4.189   10.059  1.00 84.21 36  C 1 
ATOM 4255 C CZ    . ARG C 3 36  ? -2.652  4.981   11.131  1.00 83.00 36  C 1 
ATOM 4256 N NH1   . ARG C 3 36  ? -3.794  5.202   11.713  1.00 72.82 36  C 1 
ATOM 4257 N NH2   . ARG C 3 36  ? -1.603  5.555   11.635  1.00 76.04 36  C 1 
ATOM 4258 N N     . ILE C 3 37  ? -4.520  2.697   4.524   1.00 97.55 37  C 1 
ATOM 4259 C CA    . ILE C 3 37  ? -5.520  1.923   3.772   1.00 97.91 37  C 1 
ATOM 4260 C C     . ILE C 3 37  ? -5.035  0.473   3.602   1.00 98.15 37  C 1 
ATOM 4261 O O     . ILE C 3 37  ? -5.720  -0.465  4.005   1.00 97.73 37  C 1 
ATOM 4262 C CB    . ILE C 3 37  ? -5.834  2.598   2.416   1.00 97.87 37  C 1 
ATOM 4263 C CG1   . ILE C 3 37  ? -6.456  3.994   2.653   1.00 96.87 37  C 1 
ATOM 4264 C CG2   . ILE C 3 37  ? -6.763  1.711   1.567   1.00 97.26 37  C 1 
ATOM 4265 C CD1   . ILE C 3 37  ? -6.632  4.824   1.383   1.00 93.67 37  C 1 
ATOM 4266 N N     . LYS C 3 38  ? -3.791  0.259   3.134   1.00 97.69 38  C 1 
ATOM 4267 C CA    . LYS C 3 38  ? -3.193  -1.073  3.022   1.00 97.55 38  C 1 
ATOM 4268 C C     . LYS C 3 38  ? -3.113  -1.815  4.359   1.00 97.50 38  C 1 
ATOM 4269 O O     . LYS C 3 38  ? -3.171  -3.040  4.364   1.00 96.79 38  C 1 
ATOM 4270 C CB    . LYS C 3 38  ? -1.783  -0.994  2.405   1.00 96.96 38  C 1 
ATOM 4271 C CG    . LYS C 3 38  ? -1.816  -0.714  0.900   1.00 92.84 38  C 1 
ATOM 4272 C CD    . LYS C 3 38  ? -0.407  -0.677  0.288   1.00 89.61 38  C 1 
ATOM 4273 C CE    . LYS C 3 38  ? -0.534  -0.403  -1.208  1.00 82.37 38  C 1 
ATOM 4274 N NZ    . LYS C 3 38  ? 0.747   -0.375  -1.955  1.00 75.66 38  C 1 
ATOM 4275 N N     . LYS C 3 39  ? -2.911  -1.108  5.476   1.00 97.35 39  C 1 
ATOM 4276 C CA    . LYS C 3 39  ? -2.900  -1.724  6.814   1.00 97.14 39  C 1 
ATOM 4277 C C     . LYS C 3 39  ? -4.281  -2.264  7.175   1.00 97.34 39  C 1 
ATOM 4278 O O     . LYS C 3 39  ? -4.356  -3.403  7.630   1.00 96.67 39  C 1 
ATOM 4279 C CB    . LYS C 3 39  ? -2.369  -0.733  7.863   1.00 96.26 39  C 1 
ATOM 4280 C CG    . LYS C 3 39  ? -2.174  -1.395  9.245   1.00 92.44 39  C 1 
ATOM 4281 C CD    . LYS C 3 39  ? -1.669  -0.403  10.313  1.00 86.28 39  C 1 
ATOM 4282 C CE    . LYS C 3 39  ? -1.529  -1.126  11.654  1.00 78.45 39  C 1 
ATOM 4283 N NZ    . LYS C 3 39  ? -1.093  -0.246  12.759  1.00 69.06 39  C 1 
ATOM 4284 N N     . ILE C 3 40  ? -5.344  -1.488  6.933   1.00 97.71 40  C 1 
ATOM 4285 C CA    . ILE C 3 40  ? -6.733  -1.892  7.194   1.00 97.80 40  C 1 
ATOM 4286 C C     . ILE C 3 40  ? -7.118  -3.081  6.303   1.00 97.91 40  C 1 
ATOM 4287 O O     . ILE C 3 40  ? -7.564  -4.099  6.821   1.00 97.48 40  C 1 
ATOM 4288 C CB    . ILE C 3 40  ? -7.692  -0.690  7.028   1.00 97.90 40  C 1 
ATOM 4289 C CG1   . ILE C 3 40  ? -7.367  0.412   8.065   1.00 97.13 40  C 1 
ATOM 4290 C CG2   . ILE C 3 40  ? -9.157  -1.140  7.188   1.00 97.14 40  C 1 
ATOM 4291 C CD1   . ILE C 3 40  ? -8.012  1.769   7.756   1.00 93.86 40  C 1 
ATOM 4292 N N     . MET C 3 41  ? -6.819  -3.022  4.996   1.00 98.19 41  C 1 
ATOM 4293 C CA    . MET C 3 41  ? -7.044  -4.143  4.075   1.00 98.15 41  C 1 
ATOM 4294 C C     . MET C 3 41  ? -6.330  -5.428  4.533   1.00 98.01 41  C 1 
ATOM 4295 O O     . MET C 3 41  ? -6.871  -6.525  4.449   1.00 97.06 41  C 1 
ATOM 4296 C CB    . MET C 3 41  ? -6.549  -3.784  2.666   1.00 98.19 41  C 1 
ATOM 4297 C CG    . MET C 3 41  ? -7.309  -2.644  1.992   1.00 97.73 41  C 1 
ATOM 4298 S SD    . MET C 3 41  ? -6.612  -2.234  0.366   1.00 96.95 41  C 1 
ATOM 4299 C CE    . MET C 3 41  ? -7.298  -3.585  -0.623  1.00 91.53 41  C 1 
ATOM 4300 N N     . LYS C 3 42  ? -5.091  -5.317  5.049   1.00 97.59 42  C 1 
ATOM 4301 C CA    . LYS C 3 42  ? -4.290  -6.458  5.499   1.00 97.30 42  C 1 
ATOM 4302 C C     . LYS C 3 42  ? -4.705  -7.031  6.856   1.00 97.13 42  C 1 
ATOM 4303 O O     . LYS C 3 42  ? -4.183  -8.083  7.212   1.00 95.73 42  C 1 
ATOM 4304 C CB    . LYS C 3 42  ? -2.809  -6.091  5.536   1.00 96.64 42  C 1 
ATOM 4305 C CG    . LYS C 3 42  ? -2.201  -6.046  4.136   1.00 93.47 42  C 1 
ATOM 4306 C CD    . LYS C 3 42  ? -0.733  -5.652  4.251   1.00 88.23 42  C 1 
ATOM 4307 C CE    . LYS C 3 42  ? -0.083  -5.649  2.869   1.00 81.46 42  C 1 
ATOM 4308 N NZ    . LYS C 3 42  ? 1.388   -5.535  2.971   1.00 72.25 42  C 1 
ATOM 4309 N N     . ALA C 3 43  ? -5.566  -6.342  7.610   1.00 97.45 43  C 1 
ATOM 4310 C CA    . ALA C 3 43  ? -6.134  -6.889  8.839   1.00 97.03 43  C 1 
ATOM 4311 C C     . ALA C 3 43  ? -7.086  -8.058  8.542   1.00 96.81 43  C 1 
ATOM 4312 O O     . ALA C 3 43  ? -7.250  -8.933  9.395   1.00 95.35 43  C 1 
ATOM 4313 C CB    . ALA C 3 43  ? -6.838  -5.768  9.600   1.00 96.46 43  C 1 
ATOM 4314 N N     . ASP C 3 44  ? -7.618  -8.102  7.328   1.00 96.93 44  C 1 
ATOM 4315 C CA    . ASP C 3 44  ? -8.311  -9.269  6.803   1.00 96.78 44  C 1 
ATOM 4316 C C     . ASP C 3 44  ? -7.297  -10.384 6.470   1.00 96.75 44  C 1 
ATOM 4317 O O     . ASP C 3 44  ? -6.356  -10.192 5.689   1.00 95.38 44  C 1 
ATOM 4318 C CB    . ASP C 3 44  ? -9.116  -8.819  5.581   1.00 96.06 44  C 1 
ATOM 4319 C CG    . ASP C 3 44  ? -10.024 -9.910  5.021   1.00 94.65 44  C 1 
ATOM 4320 O OD1   . ASP C 3 44  ? -9.696  -11.109 5.148   1.00 88.63 44  C 1 
ATOM 4321 O OD2   . ASP C 3 44  ? -11.062 -9.555  4.440   1.00 87.56 44  C 1 
ATOM 4322 N N     . GLU C 3 45  ? -7.453  -11.545 7.092   1.00 96.38 45  C 1 
ATOM 4323 C CA    . GLU C 3 45  ? -6.531  -12.670 6.957   1.00 95.94 45  C 1 
ATOM 4324 C C     . GLU C 3 45  ? -6.515  -13.275 5.554   1.00 96.35 45  C 1 
ATOM 4325 O O     . GLU C 3 45  ? -5.471  -13.757 5.111   1.00 94.29 45  C 1 
ATOM 4326 C CB    . GLU C 3 45  ? -6.840  -13.740 7.998   1.00 93.90 45  C 1 
ATOM 4327 C CG    . GLU C 3 45  ? -6.654  -13.216 9.425   1.00 83.11 45  C 1 
ATOM 4328 C CD    . GLU C 3 45  ? -6.581  -14.329 10.469  1.00 77.15 45  C 1 
ATOM 4329 O OE1   . GLU C 3 45  ? -5.967  -14.071 11.530  1.00 69.07 45  C 1 
ATOM 4330 O OE2   . GLU C 3 45  ? -7.051  -15.449 10.225  1.00 67.82 45  C 1 
ATOM 4331 N N     . ASP C 3 46  ? -7.618  -13.175 4.818   1.00 96.51 46  C 1 
ATOM 4332 C CA    . ASP C 3 46  ? -7.735  -13.732 3.469   1.00 96.39 46  C 1 
ATOM 4333 C C     . ASP C 3 46  ? -6.998  -12.887 2.412   1.00 96.74 46  C 1 
ATOM 4334 O O     . ASP C 3 46  ? -6.667  -13.383 1.326   1.00 94.89 46  C 1 
ATOM 4335 C CB    . ASP C 3 46  ? -9.207  -13.870 3.098   1.00 95.14 46  C 1 
ATOM 4336 C CG    . ASP C 3 46  ? -9.951  -14.848 4.000   1.00 92.04 46  C 1 
ATOM 4337 O OD1   . ASP C 3 46  ? -9.357  -15.884 4.354   1.00 86.71 46  C 1 
ATOM 4338 O OD2   . ASP C 3 46  ? -11.128 -14.566 4.284   1.00 86.04 46  C 1 
ATOM 4339 N N     . VAL C 3 47  ? -6.670  -11.622 2.722   1.00 96.93 47  C 1 
ATOM 4340 C CA    . VAL C 3 47  ? -5.968  -10.729 1.798   1.00 97.18 47  C 1 
ATOM 4341 C C     . VAL C 3 47  ? -4.502  -11.135 1.668   1.00 97.15 47  C 1 
ATOM 4342 O O     . VAL C 3 47  ? -3.686  -10.886 2.553   1.00 95.42 47  C 1 
ATOM 4343 C CB    . VAL C 3 47  ? -6.097  -9.265  2.228   1.00 96.59 47  C 1 
ATOM 4344 C CG1   . VAL C 3 47  ? -5.322  -8.341  1.276   1.00 94.09 47  C 1 
ATOM 4345 C CG2   . VAL C 3 47  ? -7.561  -8.825  2.210   1.00 94.35 47  C 1 
ATOM 4346 N N     . ARG C 3 48  ? -4.109  -11.713 0.524   1.00 96.59 48  C 1 
ATOM 4347 C CA    . ARG C 3 48  ? -2.718  -12.128 0.275   1.00 96.27 48  C 1 
ATOM 4348 C C     . ARG C 3 48  ? -1.858  -11.025 -0.343  1.00 96.61 48  C 1 
ATOM 4349 O O     . ARG C 3 48  ? -0.817  -10.675 0.216   1.00 93.61 48  C 1 
ATOM 4350 C CB    . ARG C 3 48  ? -2.688  -13.401 -0.587  1.00 94.66 48  C 1 
ATOM 4351 C CG    . ARG C 3 48  ? -3.371  -14.580 0.123   1.00 88.79 48  C 1 
ATOM 4352 C CD    . ARG C 3 48  ? -3.197  -15.872 -0.664  1.00 82.63 48  C 1 
ATOM 4353 N NE    . ARG C 3 48  ? -3.901  -16.985 -0.008  1.00 74.95 48  C 1 
ATOM 4354 C CZ    . ARG C 3 48  ? -3.835  -18.263 -0.325  1.00 66.29 48  C 1 
ATOM 4355 N NH1   . ARG C 3 48  ? -3.091  -18.703 -1.302  1.00 58.97 48  C 1 
ATOM 4356 N NH2   . ARG C 3 48  ? -4.541  -19.142 0.334   1.00 58.92 48  C 1 
ATOM 4357 N N     . MET C 3 49  ? -2.288  -10.493 -1.494  1.00 97.76 49  C 1 
ATOM 4358 C CA    . MET C 3 49  ? -1.582  -9.429  -2.214  1.00 97.78 49  C 1 
ATOM 4359 C C     . MET C 3 49  ? -2.551  -8.312  -2.586  1.00 97.83 49  C 1 
ATOM 4360 O O     . MET C 3 49  ? -3.741  -8.543  -2.772  1.00 96.67 49  C 1 
ATOM 4361 C CB    . MET C 3 49  ? -0.904  -9.977  -3.477  1.00 96.85 49  C 1 
ATOM 4362 C CG    . MET C 3 49  ? 0.291   -10.884 -3.177  1.00 92.64 49  C 1 
ATOM 4363 S SD    . MET C 3 49  ? 1.245   -11.324 -4.651  1.00 91.08 49  C 1 
ATOM 4364 C CE    . MET C 3 49  ? 2.608   -12.216 -3.919  1.00 82.02 49  C 1 
ATOM 4365 N N     . ILE C 3 50  ? -2.017  -7.084  -2.699  1.00 97.97 50  C 1 
ATOM 4366 C CA    . ILE C 3 50  ? -2.783  -5.885  -3.040  1.00 97.98 50  C 1 
ATOM 4367 C C     . ILE C 3 50  ? -2.046  -5.178  -4.181  1.00 97.86 50  C 1 
ATOM 4368 O O     . ILE C 3 50  ? -0.863  -4.854  -4.021  1.00 97.07 50  C 1 
ATOM 4369 C CB    . ILE C 3 50  ? -2.953  -4.973  -1.808  1.00 97.66 50  C 1 
ATOM 4370 C CG1   . ILE C 3 50  ? -3.609  -5.708  -0.614  1.00 96.29 50  C 1 
ATOM 4371 C CG2   . ILE C 3 50  ? -3.777  -3.738  -2.181  1.00 96.41 50  C 1 
ATOM 4372 C CD1   . ILE C 3 50  ? -3.549  -4.928  0.704   1.00 94.12 50  C 1 
ATOM 4373 N N     . SER C 3 51  ? -2.727  -4.939  -5.293  1.00 98.06 51  C 1 
ATOM 4374 C CA    . SER C 3 51  ? -2.164  -4.197  -6.418  1.00 97.90 51  C 1 
ATOM 4375 C C     . SER C 3 51  ? -1.814  -2.758  -6.028  1.00 98.05 51  C 1 
ATOM 4376 O O     . SER C 3 51  ? -2.230  -2.262  -4.973  1.00 97.42 51  C 1 
ATOM 4377 C CB    . SER C 3 51  ? -3.126  -4.217  -7.622  1.00 97.26 51  C 1 
ATOM 4378 O OG    . SER C 3 51  ? -4.220  -3.365  -7.363  1.00 92.66 51  C 1 
ATOM 4379 N N     . ALA C 3 52  ? -1.002  -2.077  -6.844  1.00 97.51 52  C 1 
ATOM 4380 C CA    . ALA C 3 52  ? -0.635  -0.684  -6.584  1.00 97.38 52  C 1 
ATOM 4381 C C     . ALA C 3 52  ? -1.833  0.269   -6.725  1.00 97.57 52  C 1 
ATOM 4382 O O     . ALA C 3 52  ? -1.933  1.223   -5.949  1.00 96.67 52  C 1 
ATOM 4383 C CB    . ALA C 3 52  ? 0.507   -0.299  -7.523  1.00 96.31 52  C 1 
ATOM 4384 N N     . GLU C 3 53  ? -2.731  -0.010  -7.649  1.00 97.54 53  C 1 
ATOM 4385 C CA    . GLU C 3 53  ? -3.909  0.804   -7.931  1.00 97.40 53  C 1 
ATOM 4386 C C     . GLU C 3 53  ? -5.018  0.657   -6.874  1.00 97.85 53  C 1 
ATOM 4387 O O     . GLU C 3 53  ? -5.702  1.633   -6.582  1.00 97.07 53  C 1 
ATOM 4388 C CB    . GLU C 3 53  ? -4.447  0.440   -9.331  1.00 95.62 53  C 1 
ATOM 4389 C CG    . GLU C 3 53  ? -4.907  -1.019  -9.423  1.00 90.52 53  C 1 
ATOM 4390 C CD    . GLU C 3 53  ? -5.329  -1.475  -10.823 1.00 91.89 53  C 1 
ATOM 4391 O OE1   . GLU C 3 53  ? -6.051  -2.497  -10.900 1.00 86.93 53  C 1 
ATOM 4392 O OE2   . GLU C 3 53  ? -4.950  -0.815  -11.808 1.00 88.00 53  C 1 
ATOM 4393 N N     . ALA C 3 54  ? -5.142  -0.510  -6.223  1.00 98.09 54  C 1 
ATOM 4394 C CA    . ALA C 3 54  ? -6.225  -0.746  -5.272  1.00 98.17 54  C 1 
ATOM 4395 C C     . ALA C 3 54  ? -6.297  0.294   -4.128  1.00 98.22 54  C 1 
ATOM 4396 O O     . ALA C 3 54  ? -7.373  0.838   -3.886  1.00 97.72 54  C 1 
ATOM 4397 C CB    . ALA C 3 54  ? -6.166  -2.199  -4.771  1.00 97.79 54  C 1 
ATOM 4398 N N     . PRO C 3 55  ? -5.190  0.664   -3.450  1.00 98.21 55  C 1 
ATOM 4399 C CA    . PRO C 3 55  ? -5.242  1.732   -2.446  1.00 98.15 55  C 1 
ATOM 4400 C C     . PRO C 3 55  ? -5.480  3.126   -3.017  1.00 98.16 55  C 1 
ATOM 4401 O O     . PRO C 3 55  ? -5.930  3.985   -2.275  1.00 97.52 55  C 1 
ATOM 4402 C CB    . PRO C 3 55  ? -3.897  1.673   -1.708  1.00 97.68 55  C 1 
ATOM 4403 C CG    . PRO C 3 55  ? -3.393  0.278   -2.035  1.00 96.09 55  C 1 
ATOM 4404 C CD    . PRO C 3 55  ? -3.898  0.053   -3.438  1.00 97.68 55  C 1 
ATOM 4405 N N     . VAL C 3 56  ? -5.138  3.369   -4.297  1.00 97.76 56  C 1 
ATOM 4406 C CA    . VAL C 3 56  ? -5.390  4.651   -4.974  1.00 97.66 56  C 1 
ATOM 4407 C C     . VAL C 3 56  ? -6.888  4.814   -5.214  1.00 97.78 56  C 1 
ATOM 4408 O O     . VAL C 3 56  ? -7.467  5.814   -4.780  1.00 97.00 56  C 1 
ATOM 4409 C CB    . VAL C 3 56  ? -4.593  4.764   -6.286  1.00 96.93 56  C 1 
ATOM 4410 C CG1   . VAL C 3 56  ? -4.897  6.066   -7.025  1.00 95.13 56  C 1 
ATOM 4411 C CG2   . VAL C 3 56  ? -3.089  4.703   -6.007  1.00 94.86 56  C 1 
ATOM 4412 N N     . VAL C 3 57  ? -7.533  3.795   -5.797  1.00 97.82 57  C 1 
ATOM 4413 C CA    . VAL C 3 57  ? -8.993  3.740   -5.951  1.00 97.87 57  C 1 
ATOM 4414 C C     . VAL C 3 57  ? -9.681  3.859   -4.587  1.00 98.14 57  C 1 
ATOM 4415 O O     . VAL C 3 57  ? -10.575 4.673   -4.414  1.00 97.47 57  C 1 
ATOM 4416 C CB    . VAL C 3 57  ? -9.432  2.457   -6.674  1.00 96.84 57  C 1 
ATOM 4417 C CG1   . VAL C 3 57  ? -10.958 2.347   -6.795  1.00 91.36 57  C 1 
ATOM 4418 C CG2   . VAL C 3 57  ? -8.851  2.409   -8.083  1.00 90.15 57  C 1 
ATOM 4419 N N     . PHE C 3 58  ? -9.203  3.120   -3.582  1.00 98.10 58  C 1 
ATOM 4420 C CA    . PHE C 3 58  ? -9.765  3.184   -2.230  1.00 98.17 58  C 1 
ATOM 4421 C C     . PHE C 3 58  ? -9.628  4.567   -1.594  1.00 98.28 58  C 1 
ATOM 4422 O O     . PHE C 3 58  ? -10.529 4.979   -0.871  1.00 97.51 58  C 1 
ATOM 4423 C CB    . PHE C 3 58  ? -9.132  2.131   -1.325  1.00 97.63 58  C 1 
ATOM 4424 C CG    . PHE C 3 58  ? -10.075 1.039   -0.859  1.00 97.53 58  C 1 
ATOM 4425 C CD1   . PHE C 3 58  ? -11.349 1.347   -0.369  1.00 94.78 58  C 1 
ATOM 4426 C CD2   . PHE C 3 58  ? -9.660  -0.301  -0.903  1.00 94.49 58  C 1 
ATOM 4427 C CE1   . PHE C 3 58  ? -12.222 0.328   0.056   1.00 93.14 58  C 1 
ATOM 4428 C CE2   . PHE C 3 58  ? -10.521 -1.324  -0.476  1.00 92.07 58  C 1 
ATOM 4429 C CZ    . PHE C 3 58  ? -11.803 -1.007  -0.002  1.00 94.55 58  C 1 
ATOM 4430 N N     . ALA C 3 59  ? -8.517  5.286   -1.814  1.00 98.15 59  C 1 
ATOM 4431 C CA    . ALA C 3 59  ? -8.351  6.622   -1.265  1.00 97.90 59  C 1 
ATOM 4432 C C     . ALA C 3 59  ? -9.427  7.578   -1.796  1.00 98.03 59  C 1 
ATOM 4433 O O     . ALA C 3 59  ? -10.017 8.320   -1.008  1.00 97.46 59  C 1 
ATOM 4434 C CB    . ALA C 3 59  ? -6.940  7.136   -1.557  1.00 97.46 59  C 1 
ATOM 4435 N N     . LYS C 3 60  ? -9.737  7.502   -3.104  1.00 97.14 60  C 1 
ATOM 4436 C CA    . LYS C 3 60  ? -10.803 8.310   -3.700  1.00 97.13 60  C 1 
ATOM 4437 C C     . LYS C 3 60  ? -12.189 7.835   -3.269  1.00 97.37 60  C 1 
ATOM 4438 O O     . LYS C 3 60  ? -12.998 8.660   -2.862  1.00 96.66 60  C 1 
ATOM 4439 C CB    . LYS C 3 60  ? -10.622 8.368   -5.222  1.00 96.57 60  C 1 
ATOM 4440 C CG    . LYS C 3 60  ? -11.501 9.452   -5.901  1.00 94.19 60  C 1 
ATOM 4441 C CD    . LYS C 3 60  ? -11.159 10.881  -5.452  1.00 90.81 60  C 1 
ATOM 4442 C CE    . LYS C 3 60  ? -12.035 11.915  -6.160  1.00 87.30 60  C 1 
ATOM 4443 N NZ    . LYS C 3 60  ? -11.820 13.309  -5.686  1.00 82.05 60  C 1 
ATOM 4444 N N     . ALA C 3 61  ? -12.448 6.533   -3.238  1.00 97.93 61  C 1 
ATOM 4445 C CA    . ALA C 3 61  ? -13.705 5.979   -2.753  1.00 97.95 61  C 1 
ATOM 4446 C C     . ALA C 3 61  ? -14.004 6.374   -1.294  1.00 98.09 61  C 1 
ATOM 4447 O O     . ALA C 3 61  ? -15.116 6.768   -0.969  1.00 97.49 61  C 1 
ATOM 4448 C CB    . ALA C 3 61  ? -13.659 4.453   -2.889  1.00 97.60 61  C 1 
ATOM 4449 N N     . CYS C 3 62  ? -12.993 6.348   -0.416  1.00 98.47 62  C 1 
ATOM 4450 C CA    . CYS C 3 62  ? -13.137 6.788   0.968   1.00 98.43 62  C 1 
ATOM 4451 C C     . CYS C 3 62  ? -13.401 8.295   1.066   1.00 98.45 62  C 1 
ATOM 4452 O O     . CYS C 3 62  ? -14.119 8.719   1.959   1.00 97.82 62  C 1 
ATOM 4453 C CB    . CYS C 3 62  ? -11.876 6.445   1.763   1.00 98.12 62  C 1 
ATOM 4454 S SG    . CYS C 3 62  ? -11.717 4.651   1.991   1.00 96.66 62  C 1 
ATOM 4455 N N     . GLU C 3 63  ? -12.798 9.107   0.195   1.00 97.87 63  C 1 
ATOM 4456 C CA    . GLU C 3 63  ? -13.085 10.536  0.158   1.00 97.64 63  C 1 
ATOM 4457 C C     . GLU C 3 63  ? -14.551 10.791  -0.188  1.00 97.86 63  C 1 
ATOM 4458 O O     . GLU C 3 63  ? -15.235 11.489  0.568   1.00 97.10 63  C 1 
ATOM 4459 C CB    . GLU C 3 63  ? -12.117 11.252  -0.794  1.00 96.75 63  C 1 
ATOM 4460 C CG    . GLU C 3 63  ? -12.374 12.762  -0.861  1.00 91.57 63  C 1 
ATOM 4461 C CD    . GLU C 3 63  ? -11.273 13.551  -1.593  1.00 89.33 63  C 1 
ATOM 4462 O OE1   . GLU C 3 63  ? -11.247 14.794  -1.420  1.00 84.58 63  C 1 
ATOM 4463 O OE2   . GLU C 3 63  ? -10.422 12.956  -2.286  1.00 84.32 63  C 1 
ATOM 4464 N N     . VAL C 3 64  ? -15.070 10.164  -1.250  1.00 97.71 64  C 1 
ATOM 4465 C CA    . VAL C 3 64  ? -16.482 10.254  -1.662  1.00 97.74 64  C 1 
ATOM 4466 C C     . VAL C 3 64  ? -17.408 9.764   -0.545  1.00 97.94 64  C 1 
ATOM 4467 O O     . VAL C 3 64  ? -18.338 10.473  -0.174  1.00 97.46 64  C 1 
ATOM 4468 C CB    . VAL C 3 64  ? -16.728 9.492   -2.975  1.00 97.22 64  C 1 
ATOM 4469 C CG1   . VAL C 3 64  ? -18.195 9.540   -3.402  1.00 95.30 64  C 1 
ATOM 4470 C CG2   . VAL C 3 64  ? -15.903 10.089  -4.121  1.00 94.68 64  C 1 
ATOM 4471 N N     . PHE C 3 65  ? -17.093 8.623   0.089   1.00 98.13 65  C 1 
ATOM 4472 C CA    . PHE C 3 65  ? -17.865 8.080   1.210   1.00 98.23 65  C 1 
ATOM 4473 C C     . PHE C 3 65  ? -17.944 9.039   2.404   1.00 98.30 65  C 1 
ATOM 4474 O O     . PHE C 3 65  ? -19.001 9.227   3.003   1.00 97.89 65  C 1 
ATOM 4475 C CB    . PHE C 3 65  ? -17.246 6.745   1.636   1.00 98.18 65  C 1 
ATOM 4476 C CG    . PHE C 3 65  ? -17.934 6.103   2.822   1.00 98.04 65  C 1 
ATOM 4477 C CD1   . PHE C 3 65  ? -17.474 6.338   4.125   1.00 97.01 65  C 1 
ATOM 4478 C CD2   . PHE C 3 65  ? -19.055 5.279   2.624   1.00 97.03 65  C 1 
ATOM 4479 C CE1   . PHE C 3 65  ? -18.127 5.762   5.219   1.00 96.29 65  C 1 
ATOM 4480 C CE2   . PHE C 3 65  ? -19.704 4.698   3.711   1.00 96.30 65  C 1 
ATOM 4481 C CZ    . PHE C 3 65  ? -19.247 4.933   5.017   1.00 96.47 65  C 1 
ATOM 4482 N N     . ILE C 3 66  ? -16.825 9.677   2.770   1.00 98.29 66  C 1 
ATOM 4483 C CA    . ILE C 3 66  ? -16.808 10.664  3.858   1.00 98.34 66  C 1 
ATOM 4484 C C     . ILE C 3 66  ? -17.669 11.878  3.492   1.00 98.38 66  C 1 
ATOM 4485 O O     . ILE C 3 66  ? -18.410 12.361  4.345   1.00 97.95 66  C 1 
ATOM 4486 C CB    . ILE C 3 66  ? -15.367 11.092  4.201   1.00 98.19 66  C 1 
ATOM 4487 C CG1   . ILE C 3 66  ? -14.570 9.926   4.830   1.00 97.30 66  C 1 
ATOM 4488 C CG2   . ILE C 3 66  ? -15.340 12.285  5.183   1.00 97.20 66  C 1 
ATOM 4489 C CD1   . ILE C 3 66  ? -13.049 10.112  4.714   1.00 95.21 66  C 1 
ATOM 4490 N N     . LEU C 3 67  ? -17.562 12.375  2.258   1.00 98.00 67  C 1 
ATOM 4491 C CA    . LEU C 3 67  ? -18.333 13.521  1.794   1.00 98.09 67  C 1 
ATOM 4492 C C     . LEU C 3 67  ? -19.834 13.216  1.790   1.00 98.02 67  C 1 
ATOM 4493 O O     . LEU C 3 67  ? -20.597 13.981  2.372   1.00 97.45 67  C 1 
ATOM 4494 C CB    . LEU C 3 67  ? -17.853 13.943  0.394   1.00 97.66 67  C 1 
ATOM 4495 C CG    . LEU C 3 67  ? -16.446 14.562  0.350   1.00 96.82 67  C 1 
ATOM 4496 C CD1   . LEU C 3 67  ? -16.000 14.737  -1.099  1.00 94.64 67  C 1 
ATOM 4497 C CD2   . LEU C 3 67  ? -16.386 15.926  1.033   1.00 94.33 67  C 1 
ATOM 4498 N N     . GLU C 3 68  ? -20.245 12.071  1.235   1.00 97.91 68  C 1 
ATOM 4499 C CA    . GLU C 3 68  ? -21.648 11.667  1.162   1.00 97.60 68  C 1 
ATOM 4500 C C     . GLU C 3 68  ? -22.270 11.490  2.551   1.00 97.73 68  C 1 
ATOM 4501 O O     . GLU C 3 68  ? -23.300 12.087  2.863   1.00 97.01 68  C 1 
ATOM 4502 C CB    . GLU C 3 68  ? -21.779 10.365  0.355   1.00 96.62 68  C 1 
ATOM 4503 C CG    . GLU C 3 68  ? -23.249 10.062  0.025   1.00 93.90 68  C 1 
ATOM 4504 C CD    . GLU C 3 68  ? -23.518 8.621   -0.435  1.00 91.58 68  C 1 
ATOM 4505 O OE1   . GLU C 3 68  ? -24.694 8.354   -0.770  1.00 86.90 68  C 1 
ATOM 4506 O OE2   . GLU C 3 68  ? -22.613 7.771   -0.339  1.00 86.37 68  C 1 
ATOM 4507 N N     . LEU C 3 69  ? -21.625 10.708  3.432   1.00 97.92 69  C 1 
ATOM 4508 C CA    . LEU C 3 69  ? -22.154 10.465  4.771   1.00 98.03 69  C 1 
ATOM 4509 C C     . LEU C 3 69  ? -22.175 11.750  5.613   1.00 98.13 69  C 1 
ATOM 4510 O O     . LEU C 3 69  ? -23.101 11.969  6.393   1.00 97.39 69  C 1 
ATOM 4511 C CB    . LEU C 3 69  ? -21.370 9.318   5.430   1.00 97.65 69  C 1 
ATOM 4512 C CG    . LEU C 3 69  ? -21.886 8.907   6.821   1.00 96.86 69  C 1 
ATOM 4513 C CD1   . LEU C 3 69  ? -23.374 8.539   6.849   1.00 94.49 69  C 1 
ATOM 4514 C CD2   . LEU C 3 69  ? -21.113 7.690   7.323   1.00 94.34 69  C 1 
ATOM 4515 N N     . THR C 3 70  ? -21.187 12.640  5.435   1.00 98.36 70  C 1 
ATOM 4516 C CA    . THR C 3 70  ? -21.195 13.951  6.098   1.00 98.31 70  C 1 
ATOM 4517 C C     . THR C 3 70  ? -22.330 14.828  5.579   1.00 98.34 70  C 1 
ATOM 4518 O O     . THR C 3 70  ? -22.997 15.460  6.398   1.00 97.75 70  C 1 
ATOM 4519 C CB    . THR C 3 70  ? -19.860 14.691  5.944   1.00 98.06 70  C 1 
ATOM 4520 O OG1   . THR C 3 70  ? -18.800 13.919  6.462   1.00 93.90 70  C 1 
ATOM 4521 C CG2   . THR C 3 70  ? -19.827 16.006  6.728   1.00 93.49 70  C 1 
ATOM 4522 N N     . LEU C 3 71  ? -22.584 14.856  4.270   1.00 98.09 71  C 1 
ATOM 4523 C CA    . LEU C 3 71  ? -23.678 15.627  3.667   1.00 97.97 71  C 1 
ATOM 4524 C C     . LEU C 3 71  ? -25.031 15.137  4.182   1.00 97.97 71  C 1 
ATOM 4525 O O     . LEU C 3 71  ? -25.812 15.941  4.694   1.00 97.20 71  C 1 
ATOM 4526 C CB    . LEU C 3 71  ? -23.565 15.536  2.133   1.00 97.48 71  C 1 
ATOM 4527 C CG    . LEU C 3 71  ? -24.697 16.264  1.365   1.00 95.60 71  C 1 
ATOM 4528 C CD1   . LEU C 3 71  ? -24.709 17.762  1.650   1.00 91.46 71  C 1 
ATOM 4529 C CD2   . LEU C 3 71  ? -24.504 16.044  -0.138  1.00 91.01 71  C 1 
ATOM 4530 N N     . ARG C 3 72  ? -25.276 13.821  4.155   1.00 97.65 72  C 1 
ATOM 4531 C CA    . ARG C 3 72  ? -26.515 13.228  4.687   1.00 97.46 72  C 1 
ATOM 4532 C C     . ARG C 3 72  ? -26.697 13.499  6.180   1.00 97.49 72  C 1 
ATOM 4533 O O     . ARG C 3 72  ? -27.806 13.760  6.634   1.00 96.46 72  C 1 
ATOM 4534 C CB    . ARG C 3 72  ? -26.528 11.717  4.412   1.00 97.06 72  C 1 
ATOM 4535 C CG    . ARG C 3 72  ? -26.678 11.367  2.920   1.00 95.38 72  C 1 
ATOM 4536 C CD    . ARG C 3 72  ? -26.607 9.846   2.740   1.00 92.71 72  C 1 
ATOM 4537 N NE    . ARG C 3 72  ? -26.657 9.429   1.336   1.00 89.80 72  C 1 
ATOM 4538 C CZ    . ARG C 3 72  ? -27.704 8.997   0.633   1.00 88.71 72  C 1 
ATOM 4539 N NH1   . ARG C 3 72  ? -28.906 8.936   1.131   1.00 79.68 72  C 1 
ATOM 4540 N NH2   . ARG C 3 72  ? -27.516 8.606   -0.578  1.00 84.39 72  C 1 
ATOM 4541 N N     . SER C 3 73  ? -25.621 13.486  6.966   1.00 98.12 73  C 1 
ATOM 4542 C CA    . SER C 3 73  ? -25.659 13.835  8.388   1.00 97.93 73  C 1 
ATOM 4543 C C     . SER C 3 73  ? -25.942 15.326  8.609   1.00 97.86 73  C 1 
ATOM 4544 O O     . SER C 3 73  ? -26.673 15.688  9.529   1.00 97.10 73  C 1 
ATOM 4545 C CB    . SER C 3 73  ? -24.334 13.477  9.066   1.00 97.64 73  C 1 
ATOM 4546 O OG    . SER C 3 73  ? -24.004 12.119  8.876   1.00 92.15 73  C 1 
ATOM 4547 N N     . TRP C 3 74  ? -25.389 16.195  7.750   1.00 97.97 74  C 1 
ATOM 4548 C CA    . TRP C 3 74  ? -25.618 17.639  7.818   1.00 97.86 74  C 1 
ATOM 4549 C C     . TRP C 3 74  ? -27.073 18.002  7.530   1.00 97.79 74  C 1 
ATOM 4550 O O     . TRP C 3 74  ? -27.624 18.844  8.239   1.00 96.91 74  C 1 
ATOM 4551 C CB    . TRP C 3 74  ? -24.671 18.377  6.877   1.00 97.64 74  C 1 
ATOM 4552 C CG    . TRP C 3 74  ? -24.831 19.864  6.962   1.00 97.36 74  C 1 
ATOM 4553 C CD1   . TRP C 3 74  ? -25.518 20.641  6.081   1.00 95.54 74  C 1 
ATOM 4554 C CD2   . TRP C 3 74  ? -24.401 20.753  8.038   1.00 96.40 74  C 1 
ATOM 4555 N NE1   . TRP C 3 74  ? -25.535 21.943  6.535   1.00 94.84 74  C 1 
ATOM 4556 C CE2   . TRP C 3 74  ? -24.874 22.063  7.741   1.00 95.71 74  C 1 
ATOM 4557 C CE3   . TRP C 3 74  ? -23.674 20.557  9.231   1.00 95.28 74  C 1 
ATOM 4558 C CZ2   . TRP C 3 74  ? -24.651 23.150  8.614   1.00 95.16 74  C 1 
ATOM 4559 C CZ3   . TRP C 3 74  ? -23.447 21.644  10.097  1.00 93.04 74  C 1 
ATOM 4560 C CH2   . TRP C 3 74  ? -23.937 22.931  9.798   1.00 93.32 74  C 1 
ATOM 4561 N N     . MET C 3 75  ? -27.737 17.326  6.601   1.00 97.00 75  C 1 
ATOM 4562 C CA    . MET C 3 75  ? -29.179 17.483  6.350   1.00 96.62 75  C 1 
ATOM 4563 C C     . MET C 3 75  ? -29.987 17.286  7.641   1.00 96.72 75  C 1 
ATOM 4564 O O     . MET C 3 75  ? -30.840 18.104  7.970   1.00 95.82 75  C 1 
ATOM 4565 C CB    . MET C 3 75  ? -29.643 16.479  5.281   1.00 95.91 75  C 1 
ATOM 4566 C CG    . MET C 3 75  ? -29.098 16.790  3.892   1.00 93.50 75  C 1 
ATOM 4567 S SD    . MET C 3 75  ? -29.426 15.472  2.678   1.00 90.89 75  C 1 
ATOM 4568 C CE    . MET C 3 75  ? -28.650 16.205  1.229   1.00 82.25 75  C 1 
ATOM 4569 N N     . HIS C 3 76  ? -29.662 16.268  8.439   1.00 96.77 76  C 1 
ATOM 4570 C CA    . HIS C 3 76  ? -30.308 16.049  9.731   1.00 96.45 76  C 1 
ATOM 4571 C C     . HIS C 3 76  ? -29.959 17.134  10.764  1.00 96.57 76  C 1 
ATOM 4572 O O     . HIS C 3 76  ? -30.791 17.518  11.595  1.00 95.43 76  C 1 
ATOM 4573 C CB    . HIS C 3 76  ? -29.947 14.658  10.243  1.00 95.65 76  C 1 
ATOM 4574 C CG    . HIS C 3 76  ? -30.822 14.230  11.379  1.00 91.51 76  C 1 
ATOM 4575 N ND1   . HIS C 3 76  ? -32.123 13.776  11.261  1.00 74.84 76  C 1 
ATOM 4576 C CD2   . HIS C 3 76  ? -30.530 14.225  12.712  1.00 75.86 76  C 1 
ATOM 4577 C CE1   . HIS C 3 76  ? -32.582 13.500  12.488  1.00 75.49 76  C 1 
ATOM 4578 N NE2   . HIS C 3 76  ? -31.646 13.757  13.395  1.00 77.41 76  C 1 
ATOM 4579 N N     . THR C 3 77  ? -28.737 17.675  10.711  1.00 97.06 77  C 1 
ATOM 4580 C CA    . THR C 3 77  ? -28.347 18.820  11.561  1.00 97.14 77  C 1 
ATOM 4581 C C     . THR C 3 77  ? -29.190 20.063  11.240  1.00 97.19 77  C 1 
ATOM 4582 O O     . THR C 3 77  ? -29.623 20.754  12.171  1.00 96.16 77  C 1 
ATOM 4583 C CB    . THR C 3 77  ? -26.858 19.159  11.385  1.00 96.93 77  C 1 
ATOM 4584 O OG1   . THR C 3 77  ? -26.034 18.029  11.550  1.00 91.55 77  C 1 
ATOM 4585 C CG2   . THR C 3 77  ? -26.362 20.190  12.393  1.00 91.21 77  C 1 
ATOM 4586 N N     . GLU C 3 78  ? -29.440 20.336  9.961   1.00 96.79 78  C 1 
ATOM 4587 C CA    . GLU C 3 78  ? -30.255 21.462  9.498   1.00 96.26 78  C 1 
ATOM 4588 C C     . GLU C 3 78  ? -31.747 21.280  9.809   1.00 96.52 78  C 1 
ATOM 4589 O O     . GLU C 3 78  ? -32.384 22.235  10.265  1.00 95.43 78  C 1 
ATOM 4590 C CB    . GLU C 3 78  ? -30.053 21.695  7.991   1.00 94.82 78  C 1 
ATOM 4591 C CG    . GLU C 3 78  ? -28.667 22.279  7.695   1.00 85.66 78  C 1 
ATOM 4592 C CD    . GLU C 3 78  ? -28.527 22.771  6.239   1.00 85.50 78  C 1 
ATOM 4593 O OE1   . GLU C 3 78  ? -27.895 23.835  6.069   1.00 79.23 78  C 1 
ATOM 4594 O OE2   . GLU C 3 78  ? -29.036 22.094  5.326   1.00 78.30 78  C 1 
ATOM 4595 N N     . GLU C 3 79  ? -32.298 20.076  9.656   1.00 96.45 79  C 1 
ATOM 4596 C CA    . GLU C 3 79  ? -33.673 19.737  10.063  1.00 96.13 79  C 1 
ATOM 4597 C C     . GLU C 3 79  ? -33.926 20.094  11.537  1.00 96.48 79  C 1 
ATOM 4598 O O     . GLU C 3 79  ? -34.960 20.661  11.886  1.00 95.20 79  C 1 
ATOM 4599 C CB    . GLU C 3 79  ? -33.924 18.222  9.858   1.00 94.67 79  C 1 
ATOM 4600 C CG    . GLU C 3 79  ? -34.150 17.821  8.392   1.00 86.68 79  C 1 
ATOM 4601 C CD    . GLU C 3 79  ? -34.083 16.288  8.155   1.00 86.81 79  C 1 
ATOM 4602 O OE1   . GLU C 3 79  ? -33.954 15.872  6.985   1.00 81.70 79  C 1 
ATOM 4603 O OE2   . GLU C 3 79  ? -34.123 15.494  9.116   1.00 81.17 79  C 1 
ATOM 4604 N N     . ASN C 3 80  ? -32.930 19.845  12.392  1.00 96.14 80  C 1 
ATOM 4605 C CA    . ASN C 3 80  ? -32.971 20.173  13.822  1.00 96.42 80  C 1 
ATOM 4606 C C     . ASN C 3 80  ? -32.529 21.619  14.150  1.00 96.88 80  C 1 
ATOM 4607 O O     . ASN C 3 80  ? -32.294 21.944  15.320  1.00 94.64 80  C 1 
ATOM 4608 C CB    . ASN C 3 80  ? -32.168 19.114  14.582  1.00 95.96 80  C 1 
ATOM 4609 C CG    . ASN C 3 80  ? -32.892 17.788  14.597  1.00 94.40 80  C 1 
ATOM 4610 O OD1   . ASN C 3 80  ? -33.870 17.622  15.302  1.00 81.12 80  C 1 
ATOM 4611 N ND2   . ASN C 3 80  ? -32.444 16.831  13.828  1.00 79.96 80  C 1 
ATOM 4612 N N     . LYS C 3 81  ? -32.376 22.483  13.140  1.00 96.35 81  C 1 
ATOM 4613 C CA    . LYS C 3 81  ? -31.985 23.897  13.272  1.00 96.61 81  C 1 
ATOM 4614 C C     . LYS C 3 81  ? -30.685 24.116  14.065  1.00 96.70 81  C 1 
ATOM 4615 O O     . LYS C 3 81  ? -30.484 25.168  14.677  1.00 93.96 81  C 1 
ATOM 4616 C CB    . LYS C 3 81  ? -33.149 24.745  13.820  1.00 95.92 81  C 1 
ATOM 4617 C CG    . LYS C 3 81  ? -34.422 24.625  12.969  1.00 91.91 81  C 1 
ATOM 4618 C CD    . LYS C 3 81  ? -35.554 25.454  13.576  1.00 81.67 81  C 1 
ATOM 4619 C CE    . LYS C 3 81  ? -36.810 25.275  12.733  1.00 74.49 81  C 1 
ATOM 4620 N NZ    . LYS C 3 81  ? -37.974 25.971  13.307  1.00 61.82 81  C 1 
ATOM 4621 N N     . ARG C 3 82  ? -29.774 23.123  14.050  1.00 96.21 82  C 1 
ATOM 4622 C CA    . ARG C 3 82  ? -28.451 23.208  14.673  1.00 96.20 82  C 1 
ATOM 4623 C C     . ARG C 3 82  ? -27.398 23.641  13.663  1.00 96.42 82  C 1 
ATOM 4624 O O     . ARG C 3 82  ? -27.559 23.513  12.456  1.00 94.97 82  C 1 
ATOM 4625 C CB    . ARG C 3 82  ? -28.103 21.876  15.354  1.00 95.23 82  C 1 
ATOM 4626 C CG    . ARG C 3 82  ? -28.961 21.632  16.610  1.00 92.51 82  C 1 
ATOM 4627 C CD    . ARG C 3 82  ? -28.576 20.371  17.391  1.00 92.12 82  C 1 
ATOM 4628 N NE    . ARG C 3 82  ? -29.052 19.152  16.735  1.00 88.88 82  C 1 
ATOM 4629 C CZ    . ARG C 3 82  ? -28.374 18.284  15.989  1.00 89.86 82  C 1 
ATOM 4630 N NH1   . ARG C 3 82  ? -27.098 18.402  15.745  1.00 78.71 82  C 1 
ATOM 4631 N NH2   . ARG C 3 82  ? -28.992 17.267  15.466  1.00 83.00 82  C 1 
ATOM 4632 N N     . ARG C 3 83  ? -26.249 24.143  14.161  1.00 97.00 83  C 1 
ATOM 4633 C CA    . ARG C 3 83  ? -25.060 24.488  13.358  1.00 97.02 83  C 1 
ATOM 4634 C C     . ARG C 3 83  ? -23.845 23.618  13.689  1.00 97.44 83  C 1 
ATOM 4635 O O     . ARG C 3 83  ? -22.733 23.898  13.251  1.00 95.01 83  C 1 
ATOM 4636 C CB    . ARG C 3 83  ? -24.721 25.973  13.512  1.00 95.72 83  C 1 
ATOM 4637 C CG    . ARG C 3 83  ? -25.821 26.885  12.953  1.00 90.62 83  C 1 
ATOM 4638 C CD    . ARG C 3 83  ? -25.344 28.331  12.968  1.00 81.41 83  C 1 
ATOM 4639 N NE    . ARG C 3 83  ? -26.359 29.247  12.445  1.00 73.02 83  C 1 
ATOM 4640 C CZ    . ARG C 3 83  ? -26.215 30.546  12.241  1.00 62.37 83  C 1 
ATOM 4641 N NH1   . ARG C 3 83  ? -25.092 31.162  12.504  1.00 56.17 83  C 1 
ATOM 4642 N NH2   . ARG C 3 83  ? -27.200 31.242  11.774  1.00 54.72 83  C 1 
ATOM 4643 N N     . THR C 3 84  ? -24.041 22.594  14.511  1.00 97.54 84  C 1 
ATOM 4644 C CA    . THR C 3 84  ? -22.989 21.659  14.908  1.00 97.63 84  C 1 
ATOM 4645 C C     . THR C 3 84  ? -23.432 20.250  14.579  1.00 97.81 84  C 1 
ATOM 4646 O O     . THR C 3 84  ? -24.389 19.769  15.186  1.00 96.69 84  C 1 
ATOM 4647 C CB    . THR C 3 84  ? -22.638 21.794  16.393  1.00 96.75 84  C 1 
ATOM 4648 O OG1   . THR C 3 84  ? -22.244 23.130  16.675  1.00 89.52 84  C 1 
ATOM 4649 C CG2   . THR C 3 84  ? -21.468 20.900  16.789  1.00 89.49 84  C 1
[truncated: 138,765 more chars]
