# Supplementary material for: Vernalization regulatory network identifies potential novel functions for genes in the HvVRN2 locus
Source: New Phytol. 2026 Apr 12;250(6):4036–53. doi: 10.1111/nph.71162 (PMC13193379; doi:10.1111/nph.71162)
Supplement: Supplementary file 1 — Dataset S1. Protein models computed by Alphafold. [file NPH-250-4036-s002.xz › Alphafold_models0/Barley/fold_co1_prom1_1_nf_yb3_c4_recortes_summary_confidences_0.json]

{
 "chain_iptm": [
  0.75,
  0.73,
  0.71,
  0.62,
  0.63
 ],
 "chain_pair_iptm": [
  [
   0.22,
   0.83,
   0.65,
   0.75,
   0.75
  ],
  [
   0.83,
   0.77,
   0.87,
   0.59,
   0.62
  ],
  [
   0.65,
   0.87,
   0.63,
   0.66,
   0.66
  ],
  [
   0.75,
   0.59,
   0.66,
   0.27,
   0.48
  ],
  [
   0.75,
   0.62,
   0.66,
   0.48,
   0.27
  ]
 ],
 "chain_pair_pae_min": [
  [
   0.76,
   1.58,
   1.57,
   2.01,
   1.96
  ],
  [
   1.31,
   0.76,
   1.16,
   2.86,
   2.74
  ],
  [
   1.42,
   1.15,
   0.76,
   2.77,
   2.32
  ],
  [
   1.57,
   2.27,
   2.37,
   0.8,
   1.4
  ],
  [
   1.78,
   2.41,
   2.23,
   1.34,
   0.8
  ]
 ],
 "chain_ptm": [
  0.22,
  0.77,
  0.63,
  0.27,
  0.27
 ],
 "fraction_disordered": 0.62,
 "has_clash": 0.0,
 "iptm": 0.74,
 "num_recycles": 10.0,
 "ptm": 0.48,
 "ranking_score": 1.0
}
