# Supplementary material for: Vernalization regulatory network identifies potential novel functions for genes in the HvVRN2 locus
Source: New Phytol. 2026 Apr 12;250(6):4036–53. doi: 10.1111/nph.71162 (PMC13193379; doi:10.1111/nph.71162)
Supplement: Supplementary file 1 — Dataset S1. Protein models computed by Alphafold. [file NPH-250-4036-s002.xz › Alphafold_models0/Barley/fold_co1_prom1_1_nf_yb3_c_1hg0069390_recortes_model_0.cif]

# By using this file you agree to the legally binding terms of use found at alphafoldserver.com/output-terms
data_5927785bd93924c7
#
_entry.id 5927785bd93924c7
#
loop_
_atom_type.symbol
C 
N 
O 
P 
S 
#
loop_
_audit_author.name
_audit_author.pdbx_ordinal
"Google DeepMind" 1 
"Isomorphic Labs" 2 
#
_audit_conform.dict_location https://raw.githubusercontent.com/ihmwg/ModelCIF/master/dist/mmcif_ma.dic
_audit_conform.dict_name     mmcif_ma.dic
_audit_conform.dict_version  1.4.5
#
loop_
_chem_comp.formula
_chem_comp.formula_weight
_chem_comp.id
_chem_comp.mon_nstd_flag
_chem_comp.name
_chem_comp.pdbx_smiles
_chem_comp.pdbx_synonyms
_chem_comp.type
"C3 H7 N O2"      89.093  ALA y ALANINE                              C[C@H](N)C(O)=O                                             ? "L-PEPTIDE LINKING" 
"C6 H15 N4 O2"    175.209 ARG y ARGININE                             N[C@@H](CCCNC(N)=[NH2+])C(O)=O                              ? "L-PEPTIDE LINKING" 
"C4 H8 N2 O3"     132.118 ASN y ASPARAGINE                           N[C@@H](CC(N)=O)C(O)=O                                      ? "L-PEPTIDE LINKING" 
"C4 H7 N O4"      133.103 ASP y "ASPARTIC ACID"                      N[C@@H](CC(O)=O)C(O)=O                                      ? "L-PEPTIDE LINKING" 
"C3 H7 N O2 S"    121.158 CYS y CYSTEINE                             N[C@@H](CS)C(O)=O                                           ? "L-PEPTIDE LINKING" 
"C10 H14 N5 O6 P" 331.222 DA  y "2'-DEOXYADENOSINE-5'-MONOPHOSPHATE" Nc1ncnc2n(cnc12)[C@H]3C[C@H](O)[C@@H](CO[P](O)(O)=O)O3      ? "DNA LINKING"       
"C9 H14 N3 O7 P"  307.197 DC  y "2'-DEOXYCYTIDINE-5'-MONOPHOSPHATE"  NC1=NC(=O)N(C=C1)[C@H]2C[C@H](O)[C@@H](CO[P](O)(O)=O)O2     ? "DNA LINKING"       
"C10 H14 N5 O7 P" 347.221 DG  y "2'-DEOXYGUANOSINE-5'-MONOPHOSPHATE" NC1=Nc2n(cnc2C(=O)N1)[C@H]3C[C@H](O)[C@@H](CO[P](O)(O)=O)O3 ? "DNA LINKING"       
"C10 H15 N2 O8 P" 322.208 DT  y "THYMIDINE-5'-MONOPHOSPHATE"         CC1=CN([C@H]2C[C@H](O)[C@@H](CO[P](O)(O)=O)O2)C(=O)NC1=O    ? "DNA LINKING"       
"C5 H10 N2 O3"    146.144 GLN y GLUTAMINE                            N[C@@H](CCC(N)=O)C(O)=O                                     ? "L-PEPTIDE LINKING" 
"C5 H9 N O4"      147.129 GLU y "GLUTAMIC ACID"                      N[C@@H](CCC(O)=O)C(O)=O                                     ? "L-PEPTIDE LINKING" 
"C2 H5 N O2"      75.067  GLY y GLYCINE                              NCC(O)=O                                                    ? "PEPTIDE LINKING"   
"C6 H10 N3 O2"    156.162 HIS y HISTIDINE                            N[C@@H](Cc1c[nH]c[nH+]1)C(O)=O                              ? "L-PEPTIDE LINKING" 
"C6 H13 N O2"     131.173 ILE y ISOLEUCINE                           CC[C@H](C)[C@H](N)C(O)=O                                    ? "L-PEPTIDE LINKING" 
"C6 H13 N O2"     131.173 LEU y LEUCINE                              CC(C)C[C@H](N)C(O)=O                                        ? "L-PEPTIDE LINKING" 
"C6 H15 N2 O2"    147.195 LYS y LYSINE                               N[C@@H](CCCC[NH3+])C(O)=O                                   ? "L-PEPTIDE LINKING" 
"C5 H11 N O2 S"   149.211 MET y METHIONINE                           CSCC[C@H](N)C(O)=O                                          ? "L-PEPTIDE LINKING" 
"C9 H11 N O2"     165.189 PHE y PHENYLALANINE                        N[C@@H](Cc1ccccc1)C(O)=O                                    ? "L-PEPTIDE LINKING" 
"C5 H9 N O2"      115.130 PRO y PROLINE                              OC(=O)[C@@H]1CCCN1                                          ? "L-PEPTIDE LINKING" 
"C3 H7 N O3"      105.093 SER y SERINE                               N[C@@H](CO)C(O)=O                                           ? "L-PEPTIDE LINKING" 
"C4 H9 N O3"      119.119 THR y THREONINE                            C[C@@H](O)[C@H](N)C(O)=O                                    ? "L-PEPTIDE LINKING" 
"C11 H12 N2 O2"   204.225 TRP y TRYPTOPHAN                           N[C@@H](Cc1c[nH]c2ccccc12)C(O)=O                            ? "L-PEPTIDE LINKING" 
"C9 H11 N O3"     181.189 TYR y TYROSINE                             N[C@@H](Cc1ccc(O)cc1)C(O)=O                                 ? "L-PEPTIDE LINKING" 
"C5 H11 N O2"     117.146 VAL y VALINE                               CC(C)[C@H](N)C(O)=O                                         ? "L-PEPTIDE LINKING" 
#
_citation.book_publisher          ?
_citation.country                 UK
_citation.id                      primary
_citation.journal_full            Nature
_citation.journal_id_ASTM         NATUAS
_citation.journal_id_CSD          0006
_citation.journal_id_ISSN         0028-0836
_citation.journal_volume          ?
_citation.page_first              ?
_citation.page_last               ?
_citation.pdbx_database_id_DOI    ?
_citation.pdbx_database_id_PubMed ?
_citation.title                   "Accurate structure prediction of biomolecular interactions with AlphaFold 3"
_citation.year                    2024
#
loop_
_citation_author.citation_id
_citation_author.name
_citation_author.ordinal
primary "Google DeepMind" 1 
primary "Isomorphic Labs" 2 
#
loop_
_entity.id
_entity.pdbx_description
_entity.type
1 . polymer 
2 . polymer 
3 . polymer 
4 . polymer 
5 . polymer 
#
loop_
_entity_poly.entity_id
_entity_poly.pdbx_strand_id
_entity_poly.type
1 A polypeptide(L)          
2 B polypeptide(L)          
3 C polypeptide(L)          
4 D polydeoxyribonucleotide 
5 E polydeoxyribonucleotide 
#
loop_
_entity_poly_seq.entity_id
_entity_poly_seq.hetero
_entity_poly_seq.mon_id
_entity_poly_seq.num
1 n MET 1   
1 n PRO 2   
1 n ARG 3   
1 n CYS 4   
1 n ASN 5   
1 n LYS 6   
1 n CYS 7   
1 n LEU 8   
1 n SER 9   
1 n GLU 10  
1 n ASN 11  
1 n ASP 12  
1 n SER 13  
1 n ALA 14  
1 n SER 15  
1 n GLU 16  
1 n ASP 17  
1 n ARG 18  
1 n HIS 19  
1 n TRP 20  
1 n HIS 21  
1 n ARG 22  
1 n THR 23  
1 n ALA 24  
1 n THR 25  
1 n LEU 26  
1 n PHE 27  
1 n MET 28  
1 n ASN 29  
1 n CYS 30  
1 n VAL 31  
1 n SER 32  
1 n ASN 33  
1 n GLY 34  
1 n THR 35  
1 n VAL 36  
1 n TYR 37  
1 n GLU 38  
1 n GLU 39  
1 n ALA 40  
1 n VAL 41  
1 n GLY 42  
1 n ARG 43  
1 n GLU 44  
1 n GLY 45  
1 n CYS 46  
1 n TRP 47  
1 n ALA 48  
1 n ARG 49  
1 n LEU 50  
1 n CYS 51  
1 n ASP 52  
1 n GLY 53  
1 n CYS 54  
1 n CYS 55  
1 n THR 56  
1 n VAL 57  
1 n PRO 58  
1 n SER 59  
1 n VAL 60  
1 n VAL 61  
1 n TYR 62  
1 n CYS 63  
1 n ARG 64  
1 n ALA 65  
1 n ASP 66  
1 n SER 67  
1 n ALA 68  
1 n TYR 69  
1 n LEU 70  
1 n CYS 71  
1 n ALA 72  
1 n SER 73  
1 n CYS 74  
1 n ASP 75  
1 n ALA 76  
1 n GLN 77  
1 n ILE 78  
1 n HIS 79  
1 n ALA 80  
1 n ALA 81  
1 n ASN 82  
1 n ARG 83  
1 n VAL 84  
1 n ALA 85  
1 n SER 86  
1 n ARG 87  
1 n HIS 88  
1 n GLU 89  
1 n ARG 90  
1 n VAL 91  
1 n LEU 92  
1 n LEU 93  
1 n SER 94  
1 n GLU 95  
1 n ALA 96  
1 n TYR 97  
1 n LYS 98  
1 n HIS 99  
1 n ALA 100 
1 n PRO 101 
1 n VAL 102 
1 n MET 103 
1 n LEU 104 
1 n ASP 105 
1 n CYS 106 
1 n HIS 107 
1 n ALA 108 
1 n ASP 109 
1 n ALA 110 
1 n ALA 111 
1 n ALA 112 
1 n LEU 113 
1 n CYS 114 
1 n ALA 115 
1 n ALA 116 
1 n TYR 117 
1 n GLU 118 
1 n ALA 119 
1 n GLN 120 
1 n VAL 121 
1 n HIS 122 
1 n TYR 123 
1 n ALA 124 
1 n ASN 125 
1 n LEU 126 
1 n LEU 127 
1 n THR 128 
1 n VAL 129 
1 n MET 130 
1 n HIS 131 
1 n GLN 132 
1 n ARG 133 
1 n MET 134 
1 n PRO 135 
1 n VAL 136 
1 n VAL 137 
1 n SER 138 
1 n HIS 139 
1 n PRO 140 
1 n ALA 141 
1 n VAL 142 
1 n ALA 143 
1 n ILE 144 
1 n PRO 145 
1 n PRO 146 
1 n VAL 147 
1 n SER 148 
1 n LEU 149 
1 n PHE 150 
1 n ALA 151 
1 n GLU 152 
1 n ALA 153 
1 n GLU 154 
1 n ALA 155 
1 n THR 156 
1 n ALA 157 
1 n PRO 158 
1 n VAL 159 
1 n LEU 160 
1 n GLY 161 
1 n ARG 162 
1 n LYS 163 
1 n GLU 164 
1 n GLU 165 
1 n ASP 166 
1 n THR 167 
1 n SER 168 
1 n TRP 169 
1 n LEU 170 
1 n LEU 171 
1 n LEU 172 
1 n SER 173 
1 n LYS 174 
1 n ASP 175 
1 n SER 176 
1 n ASP 177 
1 n ASN 178 
1 n HIS 179 
1 n ASN 180 
1 n ARG 181 
1 n SER 182 
1 n GLY 183 
1 n ASN 184 
1 n ASN 185 
1 n SER 186 
1 n SER 187 
1 n THR 188 
1 n SER 189 
1 n SER 190 
1 n SER 191 
1 n SER 192 
1 n GLN 193 
1 n TYR 194 
1 n PHE 195 
1 n GLY 196 
1 n GLU 197 
1 n VAL 198 
1 n ASP 199 
1 n GLN 200 
1 n TYR 201 
1 n PHE 202 
1 n ASP 203 
1 n LEU 204 
1 n VAL 205 
1 n GLY 206 
1 n TYR 207 
1 n ASN 208 
1 n SER 209 
1 n TYR 210 
1 n TYR 211 
1 n ASP 212 
1 n SER 213 
1 n HIS 214 
1 n MET 215 
1 n SER 216 
1 n ASN 217 
1 n GLN 218 
1 n GLU 219 
1 n GLN 220 
1 n TYR 221 
1 n VAL 222 
1 n MET 223 
1 n GLN 224 
1 n GLU 225 
1 n GLN 226 
1 n GLN 227 
1 n HIS 228 
1 n LEU 229 
1 n GLN 230 
1 n GLN 231 
1 n MET 232 
1 n GLN 233 
1 n LYS 234 
1 n GLU 235 
1 n TYR 236 
1 n ALA 237 
1 n GLU 238 
1 n GLN 239 
1 n GLN 240 
1 n MET 241 
1 n GLN 242 
1 n LYS 243 
1 n GLU 244 
1 n TYR 245 
1 n VAL 246 
1 n GLU 247 
1 n ASN 248 
1 n GLU 249 
1 n GLY 250 
1 n SER 251 
1 n GLU 252 
1 n CYS 253 
1 n ILE 254 
1 n VAL 255 
1 n PRO 256 
1 n SER 257 
1 n GLN 258 
1 n SER 259 
1 n THR 260 
1 n ILE 261 
1 n VAL 262 
1 n ARG 263 
1 n ARG 264 
1 n PRO 265 
1 n HIS 266 
1 n GLN 267 
1 n SER 268 
1 n GLY 269 
1 n TYR 270 
1 n ALA 271 
1 n PRO 272 
1 n LEU 273 
1 n VAL 274 
1 n GLY 275 
1 n ALA 276 
1 n GLU 277 
1 n GLN 278 
1 n ALA 279 
1 n ALA 280 
1 n SER 281 
1 n ALA 282 
1 n THR 283 
1 n ALA 284 
1 n GLY 285 
1 n ALA 286 
1 n SER 287 
1 n ALA 288 
1 n TYR 289 
1 n THR 290 
1 n ASP 291 
1 n SER 292 
1 n VAL 293 
1 n ASN 294 
1 n ASN 295 
1 n SER 296 
1 n ILE 297 
1 n SER 298 
1 n PHE 299 
1 n SER 300 
1 n MET 301 
1 n GLU 302 
1 n ALA 303 
1 n GLY 304 
1 n ILE 305 
1 n VAL 306 
1 n PRO 307 
1 n ASP 308 
1 n ASN 309 
1 n THR 310 
1 n VAL 311 
1 n GLN 312 
1 n SER 313 
1 n SER 314 
1 n ILE 315 
1 n LEU 316 
1 n ARG 317 
1 n PRO 318 
1 n ALA 319 
1 n GLY 320 
1 n ALA 321 
1 n ILE 322 
1 n GLY 323 
1 n LEU 324 
1 n PHE 325 
1 n SER 326 
1 n SER 327 
1 n PRO 328 
1 n SER 329 
1 n LEU 330 
1 n GLN 331 
1 n THR 332 
1 n PRO 333 
1 n LEU 334 
1 n HIS 335 
1 n PHE 336 
1 n SER 337 
1 n SER 338 
1 n LYS 339 
1 n GLU 340 
1 n ARG 341 
1 n GLU 342 
1 n ALA 343 
1 n ARG 344 
1 n VAL 345 
1 n LEU 346 
1 n ARG 347 
1 n TYR 348 
1 n LYS 349 
1 n GLU 350 
1 n LYS 351 
1 n LYS 352 
1 n LYS 353 
1 n SER 354 
1 n ARG 355 
1 n LYS 356 
1 n PHE 357 
1 n GLU 358 
1 n LYS 359 
1 n THR 360 
1 n THR 361 
1 n ARG 362 
1 n TYR 363 
1 n ALA 364 
1 n THR 365 
1 n ARG 366 
1 n LYS 367 
1 n ALA 368 
1 n TYR 369 
1 n ALA 370 
1 n GLU 371 
1 n ALA 372 
1 n ARG 373 
1 n PRO 374 
1 n ARG 375 
1 n ILE 376 
1 n LYS 377 
1 n GLY 378 
1 n ARG 379 
1 n PHE 380 
1 n ALA 381 
1 n LYS 382 
1 n ARG 383 
1 n SER 384 
1 n ASP 385 
1 n ALA 386 
1 n GLU 387 
1 n MET 388 
1 n GLU 389 
1 n VAL 390 
1 n ASP 391 
1 n GLN 392 
1 n THR 393 
1 n PHE 394 
1 n SER 395 
1 n THR 396 
1 n ALA 397 
1 n ALA 398 
1 n LEU 399 
1 n SER 400 
1 n ASP 401 
1 n SER 402 
1 n SER 403 
1 n TYR 404 
1 n SER 405 
1 n THR 406 
1 n VAL 407 
1 n PRO 408 
1 n TRP 409 
1 n PHE 410 
2 n GLY 1   
2 n GLY 2   
2 n GLY 3   
2 n VAL 4   
2 n ARG 5   
2 n GLU 6   
2 n GLN 7   
2 n ASP 8   
2 n ARG 9   
2 n PHE 10  
2 n LEU 11  
2 n PRO 12  
2 n ILE 13  
2 n ALA 14  
2 n ASN 15  
2 n ILE 16  
2 n SER 17  
2 n ARG 18  
2 n ILE 19  
2 n MET 20  
2 n LYS 21  
2 n LYS 22  
2 n ALA 23  
2 n VAL 24  
2 n PRO 25  
2 n ALA 26  
2 n ASN 27  
2 n GLY 28  
2 n LYS 29  
2 n ILE 30  
2 n ALA 31  
2 n LYS 32  
2 n ASP 33  
2 n ALA 34  
2 n LYS 35  
2 n GLU 36  
2 n THR 37  
2 n LEU 38  
2 n GLN 39  
2 n GLU 40  
2 n CYS 41  
2 n VAL 42  
2 n SER 43  
2 n GLU 44  
2 n PHE 45  
2 n ILE 46  
2 n SER 47  
2 n PHE 48  
2 n VAL 49  
2 n THR 50  
2 n SER 51  
2 n GLU 52  
2 n ALA 53  
2 n SER 54  
2 n ASP 55  
2 n LYS 56  
2 n CYS 57  
2 n GLN 58  
2 n LYS 59  
2 n GLU 60  
2 n LYS 61  
2 n ARG 62  
2 n LYS 63  
2 n THR 64  
2 n ILE 65  
2 n ASN 66  
2 n GLY 67  
2 n ASP 68  
2 n ASP 69  
2 n LEU 70  
2 n LEU 71  
2 n TRP 72  
2 n ALA 73  
2 n MET 74  
2 n ALA 75  
2 n THR 76  
2 n LEU 77  
2 n GLY 78  
2 n PHE 79  
2 n GLU 80  
2 n GLU 81  
2 n TYR 82  
2 n VAL 83  
2 n ASP 84  
2 n PRO 85  
2 n LEU 86  
2 n LYS 87  
2 n ILE 88  
2 n TYR 89  
2 n LEU 90  
2 n GLN 91  
2 n LYS 92  
2 n TYR 93  
2 n ARG 94  
2 n ASP 95  
3 n MET 1   
3 n ARG 2   
3 n LYS 3   
3 n LYS 4   
3 n LEU 5   
3 n ASP 6   
3 n THR 7   
3 n ARG 8   
3 n PHE 9   
3 n PRO 10  
3 n ALA 11  
3 n PRO 12  
3 n ARG 13  
3 n ILE 14  
3 n LYS 15  
3 n LYS 16  
3 n ILE 17  
3 n MET 18  
3 n GLN 19  
3 n ALA 20  
3 n ASP 21  
3 n GLU 22  
3 n ASP 23  
3 n VAL 24  
3 n GLY 25  
3 n LYS 26  
3 n ILE 27  
3 n ALA 28  
3 n LEU 29  
3 n ALA 30  
3 n VAL 31  
3 n PRO 32  
3 n VAL 33  
3 n LEU 34  
3 n VAL 35  
3 n SER 36  
3 n LYS 37  
3 n ALA 38  
3 n LEU 39  
3 n GLU 40  
3 n LEU 41  
3 n PHE 42  
3 n LEU 43  
3 n GLN 44  
3 n ASP 45  
3 n LEU 46  
3 n CYS 47  
3 n ASP 48  
3 n ARG 49  
3 n THR 50  
3 n TYR 51  
3 n ASN 52  
3 n ILE 53  
3 n THR 54  
3 n ILE 55  
3 n GLU 56  
3 n LYS 57  
3 n GLY 58  
3 n VAL 59  
3 n LYS 60  
3 n THR 61  
3 n VAL 62  
3 n SER 63  
3 n SER 64  
3 n SER 65  
3 n HIS 66  
3 n LEU 67  
3 n LYS 68  
3 n GLN 69  
3 n CYS 70  
3 n ILE 71  
3 n HIS 72  
3 n SER 73  
3 n TYR 74  
3 n ASP 75  
3 n VAL 76  
3 n TYR 77  
3 n ASP 78  
3 n PHE 79  
3 n LEU 80  
3 n LYS 81  
3 n ASN 82  
3 n VAL 83  
3 n ALA 84  
3 n SER 85  
3 n LYS 86  
3 n VAL 87  
3 n PRO 88  
3 n ASP 89  
3 n LEU 90  
3 n GLY 91  
3 n ALA 92  
3 n PRO 93  
3 n ASP 94  
3 n SER 95  
4 n DC  1   
4 n DA  2   
4 n DC  3   
4 n DG  4   
4 n DC  5   
4 n DA  6   
4 n DC  7   
4 n DC  8   
4 n DA  9   
4 n DG  10  
4 n DA  11  
4 n DC  12  
4 n DC  13  
4 n DA  14  
4 n DC  15  
4 n DA  16  
4 n DC  17  
4 n DC  18  
4 n DA  19  
4 n DG  20  
4 n DA  21  
4 n DA  22  
4 n DA  23  
4 n DC  24  
4 n DA  25  
4 n DA  26  
4 n DA  27  
4 n DC  28  
4 n DA  29  
4 n DA  30  
4 n DA  31  
5 n DT  1   
5 n DT  2   
5 n DT  3   
5 n DG  4   
5 n DT  5   
5 n DT  6   
5 n DT  7   
5 n DG  8   
5 n DT  9   
5 n DT  10  
5 n DT  11  
5 n DC  12  
5 n DT  13  
5 n DG  14  
5 n DG  15  
5 n DT  16  
5 n DG  17  
5 n DT  18  
5 n DG  19  
5 n DG  20  
5 n DT  21  
5 n DC  22  
5 n DT  23  
5 n DG  24  
5 n DG  25  
5 n DT  26  
5 n DG  27  
5 n DC  28  
5 n DG  29  
5 n DT  30  
5 n DG  31  
#
_ma_data.content_type "model coordinates"
_ma_data.id           1
_ma_data.name         Model
#
_ma_model_list.data_id          1
_ma_model_list.model_group_id   1
_ma_model_list.model_group_name "AlphaFold-beta-20231127 (927599d6-1efe-4fa9-85d2-a29f909d212e @ 2024-12-16 01:11:16)"
_ma_model_list.model_id         1
_ma_model_list.model_name       "Top ranked model"
_ma_model_list.model_type       "Ab initio model"
_ma_model_list.ordinal_id       1
#
loop_
_ma_protocol_step.method_type
_ma_protocol_step.ordinal_id
_ma_protocol_step.protocol_id
_ma_protocol_step.step_id
"coevolution MSA" 1 1 1 
"template search" 2 1 2 
modeling          3 1 3 
#
loop_
_ma_qa_metric.id
_ma_qa_metric.mode
_ma_qa_metric.name
_ma_qa_metric.software_group_id
_ma_qa_metric.type
1 global pLDDT 1 pLDDT 
2 local  pLDDT 1 pLDDT 
#
_ma_qa_metric_global.metric_id    1
_ma_qa_metric_global.metric_value 63.87
_ma_qa_metric_global.model_id     1
_ma_qa_metric_global.ordinal_id   1
#
_ma_software_group.group_id    1
_ma_software_group.ordinal_id  1
_ma_software_group.software_id 1
#
loop_
_ma_target_entity.data_id
_ma_target_entity.entity_id
_ma_target_entity.origin
1 1 . 
1 2 . 
1 3 . 
1 4 . 
1 5 . 
#
loop_
_ma_target_entity_instance.asym_id
_ma_target_entity_instance.details
_ma_target_entity_instance.entity_id
A . 1 
B . 2 
C . 3 
D . 4 
E . 5 
#
loop_
_pdbx_data_usage.details
_pdbx_data_usage.id
_pdbx_data_usage.type
_pdbx_data_usage.url
;NON-COMMERCIAL USE ONLY, BY USING THIS FILE YOU AGREE TO THE TERMS OF USE FOUND
AT alphafoldserver.com/output-terms.
;
1 license    ? 
;THE INFORMATION IS NOT INTENDED FOR, HAS NOT BEEN VALIDATED FOR, AND IS NOT
APPROVED FOR CLINICAL USE. IT SHOULD NOT BE USED FOR CLINICAL PURPOSE OR RELIED
ON FOR MEDICAL OR OTHER PROFESSIONAL ADVICE. IT IS THEORETICAL MODELLING ONLY
AND CAUTION SHOULD BE EXERCISED IN ITS USE. IT IS PROVIDED "AS-IS" WITHOUT ANY
WARRANTY OF ANY KIND, WHETHER EXPRESSED OR IMPLIED. NO WARRANTY IS GIVEN THAT
USE OF THE INFORMATION SHALL NOT INFRINGE THE RIGHTS OF ANY THIRD PARTY.
;
2 disclaimer ? 
#
loop_
_pdbx_poly_seq_scheme.asym_id
_pdbx_poly_seq_scheme.auth_seq_num
_pdbx_poly_seq_scheme.entity_id
_pdbx_poly_seq_scheme.hetero
_pdbx_poly_seq_scheme.mon_id
_pdbx_poly_seq_scheme.pdb_ins_code
_pdbx_poly_seq_scheme.pdb_seq_num
_pdbx_poly_seq_scheme.pdb_strand_id
_pdbx_poly_seq_scheme.seq_id
A 1   1 n MET . 1   A 1   
A 2   1 n PRO . 2   A 2   
A 3   1 n ARG . 3   A 3   
A 4   1 n CYS . 4   A 4   
A 5   1 n ASN . 5   A 5   
A 6   1 n LYS . 6   A 6   
A 7   1 n CYS . 7   A 7   
A 8   1 n LEU . 8   A 8   
A 9   1 n SER . 9   A 9   
A 10  1 n GLU . 10  A 10  
A 11  1 n ASN . 11  A 11  
A 12  1 n ASP . 12  A 12  
A 13  1 n SER . 13  A 13  
A 14  1 n ALA . 14  A 14  
A 15  1 n SER . 15  A 15  
A 16  1 n GLU . 16  A 16  
A 17  1 n ASP . 17  A 17  
A 18  1 n ARG . 18  A 18  
A 19  1 n HIS . 19  A 19  
A 20  1 n TRP . 20  A 20  
A 21  1 n HIS . 21  A 21  
A 22  1 n ARG . 22  A 22  
A 23  1 n THR . 23  A 23  
A 24  1 n ALA . 24  A 24  
A 25  1 n THR . 25  A 25  
A 26  1 n LEU . 26  A 26  
A 27  1 n PHE . 27  A 27  
A 28  1 n MET . 28  A 28  
A 29  1 n ASN . 29  A 29  
A 30  1 n CYS . 30  A 30  
A 31  1 n VAL . 31  A 31  
A 32  1 n SER . 32  A 32  
A 33  1 n ASN . 33  A 33  
A 34  1 n GLY . 34  A 34  
A 35  1 n THR . 35  A 35  
A 36  1 n VAL . 36  A 36  
A 37  1 n TYR . 37  A 37  
A 38  1 n GLU . 38  A 38  
A 39  1 n GLU . 39  A 39  
A 40  1 n ALA . 40  A 40  
A 41  1 n VAL . 41  A 41  
A 42  1 n GLY . 42  A 42  
A 43  1 n ARG . 43  A 43  
A 44  1 n GLU . 44  A 44  
A 45  1 n GLY . 45  A 45  
A 46  1 n CYS . 46  A 46  
A 47  1 n TRP . 47  A 47  
A 48  1 n ALA . 48  A 48  
A 49  1 n ARG . 49  A 49  
A 50  1 n LEU . 50  A 50  
A 51  1 n CYS . 51  A 51  
A 52  1 n ASP . 52  A 52  
A 53  1 n GLY . 53  A 53  
A 54  1 n CYS . 54  A 54  
A 55  1 n CYS . 55  A 55  
A 56  1 n THR . 56  A 56  
A 57  1 n VAL . 57  A 57  
A 58  1 n PRO . 58  A 58  
A 59  1 n SER . 59  A 59  
A 60  1 n VAL . 60  A 60  
A 61  1 n VAL . 61  A 61  
A 62  1 n TYR . 62  A 62  
A 63  1 n CYS . 63  A 63  
A 64  1 n ARG . 64  A 64  
A 65  1 n ALA . 65  A 65  
A 66  1 n ASP . 66  A 66  
A 67  1 n SER . 67  A 67  
A 68  1 n ALA . 68  A 68  
A 69  1 n TYR . 69  A 69  
A 70  1 n LEU . 70  A 70  
A 71  1 n CYS . 71  A 71  
A 72  1 n ALA . 72  A 72  
A 73  1 n SER . 73  A 73  
A 74  1 n CYS . 74  A 74  
A 75  1 n ASP . 75  A 75  
A 76  1 n ALA . 76  A 76  
A 77  1 n GLN . 77  A 77  
A 78  1 n ILE . 78  A 78  
A 79  1 n HIS . 79  A 79  
A 80  1 n ALA . 80  A 80  
A 81  1 n ALA . 81  A 81  
A 82  1 n ASN . 82  A 82  
A 83  1 n ARG . 83  A 83  
A 84  1 n VAL . 84  A 84  
A 85  1 n ALA . 85  A 85  
A 86  1 n SER . 86  A 86  
A 87  1 n ARG . 87  A 87  
A 88  1 n HIS . 88  A 88  
A 89  1 n GLU . 89  A 89  
A 90  1 n ARG . 90  A 90  
A 91  1 n VAL . 91  A 91  
A 92  1 n LEU . 92  A 92  
A 93  1 n LEU . 93  A 93  
A 94  1 n SER . 94  A 94  
A 95  1 n GLU . 95  A 95  
A 96  1 n ALA . 96  A 96  
A 97  1 n TYR . 97  A 97  
A 98  1 n LYS . 98  A 98  
A 99  1 n HIS . 99  A 99  
A 100 1 n ALA . 100 A 100 
A 101 1 n PRO . 101 A 101 
A 102 1 n VAL . 102 A 102 
A 103 1 n MET . 103 A 103 
A 104 1 n LEU . 104 A 104 
A 105 1 n ASP . 105 A 105 
A 106 1 n CYS . 106 A 106 
A 107 1 n HIS . 107 A 107 
A 108 1 n ALA . 108 A 108 
A 109 1 n ASP . 109 A 109 
A 110 1 n ALA . 110 A 110 
A 111 1 n ALA . 111 A 111 
A 112 1 n ALA . 112 A 112 
A 113 1 n LEU . 113 A 113 
A 114 1 n CYS . 114 A 114 
A 115 1 n ALA . 115 A 115 
A 116 1 n ALA . 116 A 116 
A 117 1 n TYR . 117 A 117 
A 118 1 n GLU . 118 A 118 
A 119 1 n ALA . 119 A 119 
A 120 1 n GLN . 120 A 120 
A 121 1 n VAL . 121 A 121 
A 122 1 n HIS . 122 A 122 
A 123 1 n TYR . 123 A 123 
A 124 1 n ALA . 124 A 124 
A 125 1 n ASN . 125 A 125 
A 126 1 n LEU . 126 A 126 
A 127 1 n LEU . 127 A 127 
A 128 1 n THR . 128 A 128 
A 129 1 n VAL . 129 A 129 
A 130 1 n MET . 130 A 130 
A 131 1 n HIS . 131 A 131 
A 132 1 n GLN . 132 A 132 
A 133 1 n ARG . 133 A 133 
A 134 1 n MET . 134 A 134 
A 135 1 n PRO . 135 A 135 
A 136 1 n VAL . 136 A 136 
A 137 1 n VAL . 137 A 137 
A 138 1 n SER . 138 A 138 
A 139 1 n HIS . 139 A 139 
A 140 1 n PRO . 140 A 140 
A 141 1 n ALA . 141 A 141 
A 142 1 n VAL . 142 A 142 
A 143 1 n ALA . 143 A 143 
A 144 1 n ILE . 144 A 144 
A 145 1 n PRO . 145 A 145 
A 146 1 n PRO . 146 A 146 
A 147 1 n VAL . 147 A 147 
A 148 1 n SER . 148 A 148 
A 149 1 n LEU . 149 A 149 
A 150 1 n PHE . 150 A 150 
A 151 1 n ALA . 151 A 151 
A 152 1 n GLU . 152 A 152 
A 153 1 n ALA . 153 A 153 
A 154 1 n GLU . 154 A 154 
A 155 1 n ALA . 155 A 155 
A 156 1 n THR . 156 A 156 
A 157 1 n ALA . 157 A 157 
A 158 1 n PRO . 158 A 158 
A 159 1 n VAL . 159 A 159 
A 160 1 n LEU . 160 A 160 
A 161 1 n GLY . 161 A 161 
A 162 1 n ARG . 162 A 162 
A 163 1 n LYS . 163 A 163 
A 164 1 n GLU . 164 A 164 
A 165 1 n GLU . 165 A 165 
A 166 1 n ASP . 166 A 166 
A 167 1 n THR . 167 A 167 
A 168 1 n SER . 168 A 168 
A 169 1 n TRP . 169 A 169 
A 170 1 n LEU . 170 A 170 
A 171 1 n LEU . 171 A 171 
A 172 1 n LEU . 172 A 172 
A 173 1 n SER . 173 A 173 
A 174 1 n LYS . 174 A 174 
A 175 1 n ASP . 175 A 175 
A 176 1 n SER . 176 A 176 
A 177 1 n ASP . 177 A 177 
A 178 1 n ASN . 178 A 178 
A 179 1 n HIS . 179 A 179 
A 180 1 n ASN . 180 A 180 
A 181 1 n ARG . 181 A 181 
A 182 1 n SER . 182 A 182 
A 183 1 n GLY . 183 A 183 
A 184 1 n ASN . 184 A 184 
A 185 1 n ASN . 185 A 185 
A 186 1 n SER . 186 A 186 
A 187 1 n SER . 187 A 187 
A 188 1 n THR . 188 A 188 
A 189 1 n SER . 189 A 189 
A 190 1 n SER . 190 A 190 
A 191 1 n SER . 191 A 191 
A 192 1 n SER . 192 A 192 
A 193 1 n GLN . 193 A 193 
A 194 1 n TYR . 194 A 194 
A 195 1 n PHE . 195 A 195 
A 196 1 n GLY . 196 A 196 
A 197 1 n GLU . 197 A 197 
A 198 1 n VAL . 198 A 198 
A 199 1 n ASP . 199 A 199 
A 200 1 n GLN . 200 A 200 
A 201 1 n TYR . 201 A 201 
A 202 1 n PHE . 202 A 202 
A 203 1 n ASP . 203 A 203 
A 204 1 n LEU . 204 A 204 
A 205 1 n VAL . 205 A 205 
A 206 1 n GLY . 206 A 206 
A 207 1 n TYR . 207 A 207 
A 208 1 n ASN . 208 A 208 
A 209 1 n SER . 209 A 209 
A 210 1 n TYR . 210 A 210 
A 211 1 n TYR . 211 A 211 
A 212 1 n ASP . 212 A 212 
A 213 1 n SER . 213 A 213 
A 214 1 n HIS . 214 A 214 
A 215 1 n MET . 215 A 215 
A 216 1 n SER . 216 A 216 
A 217 1 n ASN . 217 A 217 
A 218 1 n GLN . 218 A 218 
A 219 1 n GLU . 219 A 219 
A 220 1 n GLN . 220 A 220 
A 221 1 n TYR . 221 A 221 
A 222 1 n VAL . 222 A 222 
A 223 1 n MET . 223 A 223 
A 224 1 n GLN . 224 A 224 
A 225 1 n GLU . 225 A 225 
A 226 1 n GLN . 226 A 226 
A 227 1 n GLN . 227 A 227 
A 228 1 n HIS . 228 A 228 
A 229 1 n LEU . 229 A 229 
A 230 1 n GLN . 230 A 230 
A 231 1 n GLN . 231 A 231 
A 232 1 n MET . 232 A 232 
A 233 1 n GLN . 233 A 233 
A 234 1 n LYS . 234 A 234 
A 235 1 n GLU . 235 A 235 
A 236 1 n TYR . 236 A 236 
A 237 1 n ALA . 237 A 237 
A 238 1 n GLU . 238 A 238 
A 239 1 n GLN . 239 A 239 
A 240 1 n GLN . 240 A 240 
A 241 1 n MET . 241 A 241 
A 242 1 n GLN . 242 A 242 
A 243 1 n LYS . 243 A 243 
A 244 1 n GLU . 244 A 244 
A 245 1 n TYR . 245 A 245 
A 246 1 n VAL . 246 A 246 
A 247 1 n GLU . 247 A 247 
A 248 1 n ASN . 248 A 248 
A 249 1 n GLU . 249 A 249 
A 250 1 n GLY . 250 A 250 
A 251 1 n SER . 251 A 251 
A 252 1 n GLU . 252 A 252 
A 253 1 n CYS . 253 A 253 
A 254 1 n ILE . 254 A 254 
A 255 1 n VAL . 255 A 255 
A 256 1 n PRO . 256 A 256 
A 257 1 n SER . 257 A 257 
A 258 1 n GLN . 258 A 258 
A 259 1 n SER . 259 A 259 
A 260 1 n THR . 260 A 260 
A 261 1 n ILE . 261 A 261 
A 262 1 n VAL . 262 A 262 
A 263 1 n ARG . 263 A 263 
A 264 1 n ARG . 264 A 264 
A 265 1 n PRO . 265 A 265 
A 266 1 n HIS . 266 A 266 
A 267 1 n GLN . 267 A 267 
A 268 1 n SER . 268 A 268 
A 269 1 n GLY . 269 A 269 
A 270 1 n TYR . 270 A 270 
A 271 1 n ALA . 271 A 271 
A 272 1 n PRO . 272 A 272 
A 273 1 n LEU . 273 A 273 
A 274 1 n VAL . 274 A 274 
A 275 1 n GLY . 275 A 275 
A 276 1 n ALA . 276 A 276 
A 277 1 n GLU . 277 A 277 
A 278 1 n GLN . 278 A 278 
A 279 1 n ALA . 279 A 279 
A 280 1 n ALA . 280 A 280 
A 281 1 n SER . 281 A 281 
A 282 1 n ALA . 282 A 282 
A 283 1 n THR . 283 A 283 
A 284 1 n ALA . 284 A 284 
A 285 1 n GLY . 285 A 285 
A 286 1 n ALA . 286 A 286 
A 287 1 n SER . 287 A 287 
A 288 1 n ALA . 288 A 288 
A 289 1 n TYR . 289 A 289 
A 290 1 n THR . 290 A 290 
A 291 1 n ASP . 291 A 291 
A 292 1 n SER . 292 A 292 
A 293 1 n VAL . 293 A 293 
A 294 1 n ASN . 294 A 294 
A 295 1 n ASN . 295 A 295 
A 296 1 n SER . 296 A 296 
A 297 1 n ILE . 297 A 297 
A 298 1 n SER . 298 A 298 
A 299 1 n PHE . 299 A 299 
A 300 1 n SER . 300 A 300 
A 301 1 n MET . 301 A 301 
A 302 1 n GLU . 302 A 302 
A 303 1 n ALA . 303 A 303 
A 304 1 n GLY . 304 A 304 
A 305 1 n ILE . 305 A 305 
A 306 1 n VAL . 306 A 306 
A 307 1 n PRO . 307 A 307 
A 308 1 n ASP . 308 A 308 
A 309 1 n ASN . 309 A 309 
A 310 1 n THR . 310 A 310 
A 311 1 n VAL . 311 A 311 
A 312 1 n GLN . 312 A 312 
A 313 1 n SER . 313 A 313 
A 314 1 n SER . 314 A 314 
A 315 1 n ILE . 315 A 315 
A 316 1 n LEU . 316 A 316 
A 317 1 n ARG . 317 A 317 
A 318 1 n PRO . 318 A 318 
A 319 1 n ALA . 319 A 319 
A 320 1 n GLY . 320 A 320 
A 321 1 n ALA . 321 A 321 
A 322 1 n ILE . 322 A 322 
A 323 1 n GLY . 323 A 323 
A 324 1 n LEU . 324 A 324 
A 325 1 n PHE . 325 A 325 
A 326 1 n SER . 326 A 326 
A 327 1 n SER . 327 A 327 
A 328 1 n PRO . 328 A 328 
A 329 1 n SER . 329 A 329 
A 330 1 n LEU . 330 A 330 
A 331 1 n GLN . 331 A 331 
A 332 1 n THR . 332 A 332 
A 333 1 n PRO . 333 A 333 
A 334 1 n LEU . 334 A 334 
A 335 1 n HIS . 335 A 335 
A 336 1 n PHE . 336 A 336 
A 337 1 n SER . 337 A 337 
A 338 1 n SER . 338 A 338 
A 339 1 n LYS . 339 A 339 
A 340 1 n GLU . 340 A 340 
A 341 1 n ARG . 341 A 341 
A 342 1 n GLU . 342 A 342 
A 343 1 n ALA . 343 A 343 
A 344 1 n ARG . 344 A 344 
A 345 1 n VAL . 345 A 345 
A 346 1 n LEU . 346 A 346 
A 347 1 n ARG . 347 A 347 
A 348 1 n TYR . 348 A 348 
A 349 1 n LYS . 349 A 349 
A 350 1 n GLU . 350 A 350 
A 351 1 n LYS . 351 A 351 
A 352 1 n LYS . 352 A 352 
A 353 1 n LYS . 353 A 353 
A 354 1 n SER . 354 A 354 
A 355 1 n ARG . 355 A 355 
A 356 1 n LYS . 356 A 356 
A 357 1 n PHE . 357 A 357 
A 358 1 n GLU . 358 A 358 
A 359 1 n LYS . 359 A 359 
A 360 1 n THR . 360 A 360 
A 361 1 n THR . 361 A 361 
A 362 1 n ARG . 362 A 362 
A 363 1 n TYR . 363 A 363 
A 364 1 n ALA . 364 A 364 
A 365 1 n THR . 365 A 365 
A 366 1 n ARG . 366 A 366 
A 367 1 n LYS . 367 A 367 
A 368 1 n ALA . 368 A 368 
A 369 1 n TYR . 369 A 369 
A 370 1 n ALA . 370 A 370 
A 371 1 n GLU . 371 A 371 
A 372 1 n ALA . 372 A 372 
A 373 1 n ARG . 373 A 373 
A 374 1 n PRO . 374 A 374 
A 375 1 n ARG . 375 A 375 
A 376 1 n ILE . 376 A 376 
A 377 1 n LYS . 377 A 377 
A 378 1 n GLY . 378 A 378 
A 379 1 n ARG . 379 A 379 
A 380 1 n PHE . 380 A 380 
A 381 1 n ALA . 381 A 381 
A 382 1 n LYS . 382 A 382 
A 383 1 n ARG . 383 A 383 
A 384 1 n SER . 384 A 384 
A 385 1 n ASP . 385 A 385 
A 386 1 n ALA . 386 A 386 
A 387 1 n GLU . 387 A 387 
A 388 1 n MET . 388 A 388 
A 389 1 n GLU . 389 A 389 
A 390 1 n VAL . 390 A 390 
A 391 1 n ASP . 391 A 391 
A 392 1 n GLN . 392 A 392 
A 393 1 n THR . 393 A 393 
A 394 1 n PHE . 394 A 394 
A 395 1 n SER . 395 A 395 
A 396 1 n THR . 396 A 396 
A 397 1 n ALA . 397 A 397 
A 398 1 n ALA . 398 A 398 
A 399 1 n LEU . 399 A 399 
A 400 1 n SER . 400 A 400 
A 401 1 n ASP . 401 A 401 
A 402 1 n SER . 402 A 402 
A 403 1 n SER . 403 A 403 
A 404 1 n TYR . 404 A 404 
A 405 1 n SER . 405 A 405 
A 406 1 n THR . 406 A 406 
A 407 1 n VAL . 407 A 407 
A 408 1 n PRO . 408 A 408 
A 409 1 n TRP . 409 A 409 
A 410 1 n PHE . 410 A 410 
B 1   2 n GLY . 1   B 1   
B 2   2 n GLY . 2   B 2   
B 3   2 n GLY . 3   B 3   
B 4   2 n VAL . 4   B 4   
B 5   2 n ARG . 5   B 5   
B 6   2 n GLU . 6   B 6   
B 7   2 n GLN . 7   B 7   
B 8   2 n ASP . 8   B 8   
B 9   2 n ARG . 9   B 9   
B 10  2 n PHE . 10  B 10  
B 11  2 n LEU . 11  B 11  
B 12  2 n PRO . 12  B 12  
B 13  2 n ILE . 13  B 13  
B 14  2 n ALA . 14  B 14  
B 15  2 n ASN . 15  B 15  
B 16  2 n ILE . 16  B 16  
B 17  2 n SER . 17  B 17  
B 18  2 n ARG . 18  B 18  
B 19  2 n ILE . 19  B 19  
B 20  2 n MET . 20  B 20  
B 21  2 n LYS . 21  B 21  
B 22  2 n LYS . 22  B 22  
B 23  2 n ALA . 23  B 23  
B 24  2 n VAL . 24  B 24  
B 25  2 n PRO . 25  B 25  
B 26  2 n ALA . 26  B 26  
B 27  2 n ASN . 27  B 27  
B 28  2 n GLY . 28  B 28  
B 29  2 n LYS . 29  B 29  
B 30  2 n ILE . 30  B 30  
B 31  2 n ALA . 31  B 31  
B 32  2 n LYS . 32  B 32  
B 33  2 n ASP . 33  B 33  
B 34  2 n ALA . 34  B 34  
B 35  2 n LYS . 35  B 35  
B 36  2 n GLU . 36  B 36  
B 37  2 n THR . 37  B 37  
B 38  2 n LEU . 38  B 38  
B 39  2 n GLN . 39  B 39  
B 40  2 n GLU . 40  B 40  
B 41  2 n CYS . 41  B 41  
B 42  2 n VAL . 42  B 42  
B 43  2 n SER . 43  B 43  
B 44  2 n GLU . 44  B 44  
B 45  2 n PHE . 45  B 45  
B 46  2 n ILE . 46  B 46  
B 47  2 n SER . 47  B 47  
B 48  2 n PHE . 48  B 48  
B 49  2 n VAL . 49  B 49  
B 50  2 n THR . 50  B 50  
B 51  2 n SER . 51  B 51  
B 52  2 n GLU . 52  B 52  
B 53  2 n ALA . 53  B 53  
B 54  2 n SER . 54  B 54  
B 55  2 n ASP . 55  B 55  
B 56  2 n LYS . 56  B 56  
B 57  2 n CYS . 57  B 57  
B 58  2 n GLN . 58  B 58  
B 59  2 n LYS . 59  B 59  
B 60  2 n GLU . 60  B 60  
B 61  2 n LYS . 61  B 61  
B 62  2 n ARG . 62  B 62  
B 63  2 n LYS . 63  B 63  
B 64  2 n THR . 64  B 64  
B 65  2 n ILE . 65  B 65  
B 66  2 n ASN . 66  B 66  
B 67  2 n GLY . 67  B 67  
B 68  2 n ASP . 68  B 68  
B 69  2 n ASP . 69  B 69  
B 70  2 n LEU . 70  B 70  
B 71  2 n LEU . 71  B 71  
B 72  2 n TRP . 72  B 72  
B 73  2 n ALA . 73  B 73  
B 74  2 n MET . 74  B 74  
B 75  2 n ALA . 75  B 75  
B 76  2 n THR . 76  B 76  
B 77  2 n LEU . 77  B 77  
B 78  2 n GLY . 78  B 78  
B 79  2 n PHE . 79  B 79  
B 80  2 n GLU . 80  B 80  
B 81  2 n GLU . 81  B 81  
B 82  2 n TYR . 82  B 82  
B 83  2 n VAL . 83  B 83  
B 84  2 n ASP . 84  B 84  
B 85  2 n PRO . 85  B 85  
B 86  2 n LEU . 86  B 86  
B 87  2 n LYS . 87  B 87  
B 88  2 n ILE . 88  B 88  
B 89  2 n TYR . 89  B 89  
B 90  2 n LEU . 90  B 90  
B 91  2 n GLN . 91  B 91  
B 92  2 n LYS . 92  B 92  
B 93  2 n TYR . 93  B 93  
B 94  2 n ARG . 94  B 94  
B 95  2 n ASP . 95  B 95  
C 1   3 n MET . 1   C 1   
C 2   3 n ARG . 2   C 2   
C 3   3 n LYS . 3   C 3   
C 4   3 n LYS . 4   C 4   
C 5   3 n LEU . 5   C 5   
C 6   3 n ASP . 6   C 6   
C 7   3 n THR . 7   C 7   
C 8   3 n ARG . 8   C 8   
C 9   3 n PHE . 9   C 9   
C 10  3 n PRO . 10  C 10  
C 11  3 n ALA . 11  C 11  
C 12  3 n PRO . 12  C 12  
C 13  3 n ARG . 13  C 13  
C 14  3 n ILE . 14  C 14  
C 15  3 n LYS . 15  C 15  
C 16  3 n LYS . 16  C 16  
C 17  3 n ILE . 17  C 17  
C 18  3 n MET . 18  C 18  
C 19  3 n GLN . 19  C 19  
C 20  3 n ALA . 20  C 20  
C 21  3 n ASP . 21  C 21  
C 22  3 n GLU . 22  C 22  
C 23  3 n ASP . 23  C 23  
C 24  3 n VAL . 24  C 24  
C 25  3 n GLY . 25  C 25  
C 26  3 n LYS . 26  C 26  
C 27  3 n ILE . 27  C 27  
C 28  3 n ALA . 28  C 28  
C 29  3 n LEU . 29  C 29  
C 30  3 n ALA . 30  C 30  
C 31  3 n VAL . 31  C 31  
C 32  3 n PRO . 32  C 32  
C 33  3 n VAL . 33  C 33  
C 34  3 n LEU . 34  C 34  
C 35  3 n VAL . 35  C 35  
C 36  3 n SER . 36  C 36  
C 37  3 n LYS . 37  C 37  
C 38  3 n ALA . 38  C 38  
C 39  3 n LEU . 39  C 39  
C 40  3 n GLU . 40  C 40  
C 41  3 n LEU . 41  C 41  
C 42  3 n PHE . 42  C 42  
C 43  3 n LEU . 43  C 43  
C 44  3 n GLN . 44  C 44  
C 45  3 n ASP . 45  C 45  
C 46  3 n LEU . 46  C 46  
C 47  3 n CYS . 47  C 47  
C 48  3 n ASP . 48  C 48  
C 49  3 n ARG . 49  C 49  
C 50  3 n THR . 50  C 50  
C 51  3 n TYR . 51  C 51  
C 52  3 n ASN . 52  C 52  
C 53  3 n ILE . 53  C 53  
C 54  3 n THR . 54  C 54  
C 55  3 n ILE . 55  C 55  
C 56  3 n GLU . 56  C 56  
C 57  3 n LYS . 57  C 57  
C 58  3 n GLY . 58  C 58  
C 59  3 n VAL . 59  C 59  
C 60  3 n LYS . 60  C 60  
C 61  3 n THR . 61  C 61  
C 62  3 n VAL . 62  C 62  
C 63  3 n SER . 63  C 63  
C 64  3 n SER . 64  C 64  
C 65  3 n SER . 65  C 65  
C 66  3 n HIS . 66  C 66  
C 67  3 n LEU . 67  C 67  
C 68  3 n LYS . 68  C 68  
C 69  3 n GLN . 69  C 69  
C 70  3 n CYS . 70  C 70  
C 71  3 n ILE . 71  C 71  
C 72  3 n HIS . 72  C 72  
C 73  3 n SER . 73  C 73  
C 74  3 n TYR . 74  C 74  
C 75  3 n ASP . 75  C 75  
C 76  3 n VAL . 76  C 76  
C 77  3 n TYR . 77  C 77  
C 78  3 n ASP . 78  C 78  
C 79  3 n PHE . 79  C 79  
C 80  3 n LEU . 80  C 80  
C 81  3 n LYS . 81  C 81  
C 82  3 n ASN . 82  C 82  
C 83  3 n VAL . 83  C 83  
C 84  3 n ALA . 84  C 84  
C 85  3 n SER . 85  C 85  
C 86  3 n LYS . 86  C 86  
C 87  3 n VAL . 87  C 87  
C 88  3 n PRO . 88  C 88  
C 89  3 n ASP . 89  C 89  
C 90  3 n LEU . 90  C 90  
C 91  3 n GLY . 91  C 91  
C 92  3 n ALA . 92  C 92  
C 93  3 n PRO . 93  C 93  
C 94  3 n ASP . 94  C 94  
C 95  3 n SER . 95  C 95  
D 1   4 n DC  . 1   D 1   
D 2   4 n DA  . 2   D 2   
D 3   4 n DC  . 3   D 3   
D 4   4 n DG  . 4   D 4   
D 5   4 n DC  . 5   D 5   
D 6   4 n DA  . 6   D 6   
D 7   4 n DC  . 7   D 7   
D 8   4 n DC  . 8   D 8   
D 9   4 n DA  . 9   D 9   
D 10  4 n DG  . 10  D 10  
D 11  4 n DA  . 11  D 11  
D 12  4 n DC  . 12  D 12  
D 13  4 n DC  . 13  D 13  
D 14  4 n DA  . 14  D 14  
D 15  4 n DC  . 15  D 15  
D 16  4 n DA  . 16  D 16  
D 17  4 n DC  . 17  D 17  
D 18  4 n DC  . 18  D 18  
D 19  4 n DA  . 19  D 19  
D 20  4 n DG  . 20  D 20  
D 21  4 n DA  . 21  D 21  
D 22  4 n DA  . 22  D 22  
D 23  4 n DA  . 23  D 23  
D 24  4 n DC  . 24  D 24  
D 25  4 n DA  . 25  D 25  
D 26  4 n DA  . 26  D 26  
D 27  4 n DA  . 27  D 27  
D 28  4 n DC  . 28  D 28  
D 29  4 n DA  . 29  D 29  
D 30  4 n DA  . 30  D 30  
D 31  4 n DA  . 31  D 31  
E 1   5 n DT  . 1   E 1   
E 2   5 n DT  . 2   E 2   
E 3   5 n DT  . 3   E 3   
E 4   5 n DG  . 4   E 4   
E 5   5 n DT  . 5   E 5   
E 6   5 n DT  . 6   E 6   
E 7   5 n DT  . 7   E 7   
E 8   5 n DG  . 8   E 8   
E 9   5 n DT  . 9   E 9   
E 10  5 n DT  . 10  E 10  
E 11  5 n DT  . 11  E 11  
E 12  5 n DC  . 12  E 12  
E 13  5 n DT  . 13  E 13  
E 14  5 n DG  . 14  E 14  
E 15  5 n DG  . 15  E 15  
E 16  5 n DT  . 16  E 16  
E 17  5 n DG  . 17  E 17  
E 18  5 n DT  . 18  E 18  
E 19  5 n DG  . 19  E 19  
E 20  5 n DG  . 20  E 20  
E 21  5 n DT  . 21  E 21  
E 22  5 n DC  . 22  E 22  
E 23  5 n DT  . 23  E 23  
E 24  5 n DG  . 24  E 24  
E 25  5 n DG  . 25  E 25  
E 26  5 n DT  . 26  E 26  
E 27  5 n DG  . 27  E 27  
E 28  5 n DC  . 28  E 28  
E 29  5 n DG  . 29  E 29  
E 30  5 n DT  . 30  E 30  
E 31  5 n DG  . 31  E 31  
#
_software.classification other
_software.date           ?
_software.description    "Structure prediction"
_software.name           AlphaFold
_software.pdbx_ordinal   1
_software.type           package
_software.version        "AlphaFold-beta-20231127 (927599d6-1efe-4fa9-85d2-a29f909d212e @ 2024-12-16 01:11:16)"
#
loop_
_struct_asym.entity_id
_struct_asym.id
1 A 
2 B 
3 C 
4 D 
5 E 
#
loop_
_atom_site.group_PDB
_atom_site.id
_atom_site.type_symbol
_atom_site.label_atom_id
_atom_site.label_alt_id
_atom_site.label_comp_id
_atom_site.label_asym_id
_atom_site.label_entity_id
_atom_site.label_seq_id
_atom_site.pdbx_PDB_ins_code
_atom_site.Cartn_x
_atom_site.Cartn_y
_atom_site.Cartn_z
_atom_site.occupancy
_atom_site.B_iso_or_equiv
_atom_site.auth_seq_id
_atom_site.auth_asym_id
_atom_site.pdbx_PDB_model_num
ATOM 1    N N     . MET A 1 1   ? 5.750   -11.418 56.699  1.00 17.10 1   A 1 
ATOM 2    C CA    . MET A 1 1   ? 4.690   -10.405 56.858  1.00 17.14 1   A 1 
ATOM 3    C C     . MET A 1 1   ? 5.119   -8.982  57.295  1.00 18.75 1   A 1 
ATOM 4    O O     . MET A 1 1   ? 4.221   -8.145  57.303  1.00 13.71 1   A 1 
ATOM 5    C CB    . MET A 1 1   ? 3.619   -10.915 57.832  1.00 15.30 1   A 1 
ATOM 6    C CG    . MET A 1 1   ? 2.684   -11.958 57.213  1.00 11.82 1   A 1 
ATOM 7    S SD    . MET A 1 1   ? 1.364   -12.415 58.358  1.00 10.25 1   A 1 
ATOM 8    C CE    . MET A 1 1   ? 0.322   -13.407 57.266  1.00 9.56  1   A 1 
ATOM 9    N N     . PRO A 1 2   ? 6.367   -8.645  57.702  1.00 19.84 2   A 1 
ATOM 10   C CA    . PRO A 1 2   ? 6.609   -7.458  58.529  1.00 20.79 2   A 1 
ATOM 11   C C     . PRO A 1 2   ? 6.230   -6.150  57.817  1.00 21.32 2   A 1 
ATOM 12   O O     . PRO A 1 2   ? 6.572   -5.909  56.656  1.00 18.53 2   A 1 
ATOM 13   C CB    . PRO A 1 2   ? 8.085   -7.534  58.919  1.00 19.46 2   A 1 
ATOM 14   C CG    . PRO A 1 2   ? 8.711   -8.348  57.796  1.00 18.16 2   A 1 
ATOM 15   C CD    . PRO A 1 2   ? 7.597   -9.341  57.425  1.00 19.27 2   A 1 
ATOM 16   N N     . ARG A 1 3   ? 5.473   -5.305  58.551  1.00 20.10 3   A 1 
ATOM 17   C CA    . ARG A 1 3   ? 4.853   -4.033  58.151  1.00 19.91 3   A 1 
ATOM 18   C C     . ARG A 1 3   ? 5.855   -2.868  58.161  1.00 19.82 3   A 1 
ATOM 19   O O     . ARG A 1 3   ? 5.702   -1.978  58.987  1.00 17.63 3   A 1 
ATOM 20   C CB    . ARG A 1 3   ? 3.709   -3.707  59.132  1.00 19.31 3   A 1 
ATOM 21   C CG    . ARG A 1 3   ? 2.441   -4.564  59.065  1.00 16.87 3   A 1 
ATOM 22   C CD    . ARG A 1 3   ? 1.482   -4.056  60.145  1.00 15.28 3   A 1 
ATOM 23   N NE    . ARG A 1 3   ? 0.147   -4.672  60.054  1.00 14.44 3   A 1 
ATOM 24   C CZ    . ARG A 1 3   ? -0.882  -4.435  60.870  1.00 12.89 3   A 1 
ATOM 25   N NH1   . ARG A 1 3   ? -0.770  -3.629  61.891  1.00 12.43 3   A 1 
ATOM 26   N NH2   . ARG A 1 3   ? -2.031  -4.999  60.661  1.00 11.51 3   A 1 
ATOM 27   N N     . CYS A 1 4   ? 6.894   -2.827  57.340  1.00 20.43 4   A 1 
ATOM 28   C CA    . CYS A 1 4   ? 7.873   -1.744  57.446  1.00 23.43 4   A 1 
ATOM 29   C C     . CYS A 1 4   ? 7.206   -0.370  57.294  1.00 23.80 4   A 1 
ATOM 30   O O     . CYS A 1 4   ? 6.721   -0.025  56.223  1.00 21.87 4   A 1 
ATOM 31   C CB    . CYS A 1 4   ? 9.026   -1.965  56.461  1.00 22.30 4   A 1 
ATOM 32   S SG    . CYS A 1 4   ? 10.473  -0.987  57.011  1.00 19.08 4   A 1 
ATOM 33   N N     . ASN A 1 5   ? 7.148   0.393   58.398  1.00 23.21 5   A 1 
ATOM 34   C CA    . ASN A 1 5   ? 6.285   1.559   58.628  1.00 24.89 5   A 1 
ATOM 35   C C     . ASN A 1 5   ? 6.764   2.889   58.005  1.00 24.37 5   A 1 
ATOM 36   O O     . ASN A 1 5   ? 6.131   3.906   58.271  1.00 22.42 5   A 1 
ATOM 37   C CB    . ASN A 1 5   ? 6.175   1.750   60.154  1.00 24.21 5   A 1 
ATOM 38   C CG    . ASN A 1 5   ? 4.982   1.092   60.827  1.00 20.66 5   A 1 
ATOM 39   O OD1   . ASN A 1 5   ? 4.053   0.599   60.223  1.00 20.17 5   A 1 
ATOM 40   N ND2   . ASN A 1 5   ? 4.962   1.083   62.147  1.00 20.79 5   A 1 
ATOM 41   N N     . LYS A 1 6   ? 7.904   2.941   57.308  1.00 19.39 6   A 1 
ATOM 42   C CA    . LYS A 1 6   ? 8.800   4.107   57.466  1.00 20.56 6   A 1 
ATOM 43   C C     . LYS A 1 6   ? 8.419   5.387   56.707  1.00 20.35 6   A 1 
ATOM 44   O O     . LYS A 1 6   ? 9.130   6.371   56.894  1.00 18.01 6   A 1 
ATOM 45   C CB    . LYS A 1 6   ? 10.250  3.692   57.164  1.00 19.85 6   A 1 
ATOM 46   C CG    . LYS A 1 6   ? 11.173  4.016   58.350  1.00 17.56 6   A 1 
ATOM 47   C CD    . LYS A 1 6   ? 12.628  3.759   57.993  1.00 15.89 6   A 1 
ATOM 48   C CE    . LYS A 1 6   ? 13.521  3.978   59.214  1.00 14.55 6   A 1 
ATOM 49   N NZ    . LYS A 1 6   ? 14.961  3.910   58.887  1.00 12.72 6   A 1 
ATOM 50   N N     . CYS A 1 7   ? 7.410   5.408   55.865  1.00 19.87 7   A 1 
ATOM 51   C CA    . CYS A 1 7   ? 7.172   6.574   55.005  1.00 21.89 7   A 1 
ATOM 52   C C     . CYS A 1 7   ? 6.698   7.783   55.834  1.00 21.32 7   A 1 
ATOM 53   O O     . CYS A 1 7   ? 5.497   7.940   56.078  1.00 20.00 7   A 1 
ATOM 54   C CB    . CYS A 1 7   ? 6.229   6.207   53.858  1.00 21.43 7   A 1 
ATOM 55   S SG    . CYS A 1 7   ? 6.992   4.889   52.847  1.00 19.54 7   A 1 
ATOM 56   N N     . LEU A 1 8   ? 7.662   8.579   56.327  1.00 19.60 8   A 1 
ATOM 57   C CA    . LEU A 1 8   ? 7.475   9.805   57.099  1.00 21.52 8   A 1 
ATOM 58   C C     . LEU A 1 8   ? 6.926   10.960  56.235  1.00 20.81 8   A 1 
ATOM 59   O O     . LEU A 1 8   ? 6.689   10.804  55.047  1.00 18.83 8   A 1 
ATOM 60   C CB    . LEU A 1 8   ? 8.800   10.176  57.799  1.00 20.61 8   A 1 
ATOM 61   C CG    . LEU A 1 8   ? 9.052   9.428   59.119  1.00 18.86 8   A 1 
ATOM 62   C CD1   . LEU A 1 8   ? 10.512  9.630   59.551  1.00 19.83 8   A 1 
ATOM 63   C CD2   . LEU A 1 8   ? 8.161   9.945   60.254  1.00 22.12 8   A 1 
ATOM 64   N N     . SER A 1 9   ? 6.749   12.100  56.884  1.00 20.34 9   A 1 
ATOM 65   C CA    . SER A 1 9   ? 5.617   13.020  56.758  1.00 22.93 9   A 1 
ATOM 66   C C     . SER A 1 9   ? 5.836   14.298  55.951  1.00 22.19 9   A 1 
ATOM 67   O O     . SER A 1 9   ? 4.903   15.104  55.936  1.00 20.56 9   A 1 
ATOM 68   C CB    . SER A 1 9   ? 5.269   13.457  58.180  1.00 22.16 9   A 1 
ATOM 69   O OG    . SER A 1 9   ? 6.413   14.013  58.812  1.00 20.45 9   A 1 
ATOM 70   N N     . GLU A 1 10  ? 7.016   14.586  55.475  1.00 21.50 10  A 1 
ATOM 71   C CA    . GLU A 1 10  ? 7.397   15.994  55.270  1.00 23.06 10  A 1 
ATOM 72   C C     . GLU A 1 10  ? 6.500   16.734  54.264  1.00 22.39 10  A 1 
ATOM 73   O O     . GLU A 1 10  ? 6.259   16.283  53.148  1.00 20.19 10  A 1 
ATOM 74   C CB    . GLU A 1 10  ? 8.898   16.137  54.989  1.00 21.77 10  A 1 
ATOM 75   C CG    . GLU A 1 10  ? 9.699   15.911  56.288  1.00 20.25 10  A 1 
ATOM 76   C CD    . GLU A 1 10  ? 11.223  16.058  56.125  1.00 19.53 10  A 1 
ATOM 77   O OE1   . GLU A 1 10  ? 11.881  16.214  57.173  1.00 19.96 10  A 1 
ATOM 78   O OE2   . GLU A 1 10  ? 11.722  15.929  54.982  1.00 22.81 10  A 1 
ATOM 79   N N     . ASN A 1 11  ? 5.984   17.877  54.768  1.00 22.18 11  A 1 
ATOM 80   C CA    . ASN A 1 11  ? 4.799   18.590  54.286  1.00 25.34 11  A 1 
ATOM 81   C C     . ASN A 1 11  ? 5.074   19.703  53.261  1.00 24.20 11  A 1 
ATOM 82   O O     . ASN A 1 11  ? 4.121   20.424  52.949  1.00 21.88 11  A 1 
ATOM 83   C CB    . ASN A 1 11  ? 4.122   19.215  55.520  1.00 23.92 11  A 1 
ATOM 84   C CG    . ASN A 1 11  ? 2.845   18.546  55.989  1.00 20.76 11  A 1 
ATOM 85   O OD1   . ASN A 1 11  ? 2.217   17.732  55.346  1.00 21.47 11  A 1 
ATOM 86   N ND2   . ASN A 1 11  ? 2.376   18.922  57.170  1.00 22.97 11  A 1 
ATOM 87   N N     . ASP A 1 12  ? 6.317   19.944  52.859  1.00 27.39 12  A 1 
ATOM 88   C CA    . ASP A 1 12  ? 6.718   21.281  52.432  1.00 30.50 12  A 1 
ATOM 89   C C     . ASP A 1 12  ? 5.908   21.850  51.252  1.00 28.54 12  A 1 
ATOM 90   O O     . ASP A 1 12  ? 5.660   21.214  50.234  1.00 26.15 12  A 1 
ATOM 91   C CB    . ASP A 1 12  ? 8.231   21.373  52.201  1.00 28.27 12  A 1 
ATOM 92   C CG    . ASP A 1 12  ? 9.008   21.819  53.457  1.00 24.48 12  A 1 
ATOM 93   O OD1   . ASP A 1 12  ? 8.374   22.395  54.366  1.00 24.20 12  A 1 
ATOM 94   O OD2   . ASP A 1 12  ? 10.233  21.614  53.453  1.00 24.67 12  A 1 
ATOM 95   N N     . SER A 1 13  ? 5.511   23.113  51.466  1.00 22.67 13  A 1 
ATOM 96   C CA    . SER A 1 13  ? 4.349   23.782  50.863  1.00 26.76 13  A 1 
ATOM 97   C C     . SER A 1 13  ? 4.617   24.606  49.606  1.00 25.18 13  A 1 
ATOM 98   O O     . SER A 1 13  ? 3.771   25.428  49.249  1.00 23.13 13  A 1 
ATOM 99   C CB    . SER A 1 13  ? 3.763   24.706  51.937  1.00 25.84 13  A 1 
ATOM 100  O OG    . SER A 1 13  ? 4.724   25.659  52.329  1.00 23.89 13  A 1 
ATOM 101  N N     . ALA A 1 14  ? 5.798   24.501  49.002  1.00 21.52 14  A 1 
ATOM 102  C CA    . ALA A 1 14  ? 6.304   25.556  48.122  1.00 23.47 14  A 1 
ATOM 103  C C     . ALA A 1 14  ? 5.381   25.789  46.906  1.00 22.50 14  A 1 
ATOM 104  O O     . ALA A 1 14  ? 5.284   24.978  45.991  1.00 21.01 14  A 1 
ATOM 105  C CB    . ALA A 1 14  ? 7.747   25.240  47.730  1.00 22.21 14  A 1 
ATOM 106  N N     . SER A 1 15  ? 4.737   26.953  46.930  1.00 22.51 15  A 1 
ATOM 107  C CA    . SER A 1 15  ? 3.790   27.472  45.942  1.00 24.98 15  A 1 
ATOM 108  C C     . SER A 1 15  ? 4.502   28.016  44.701  1.00 23.80 15  A 1 
ATOM 109  O O     . SER A 1 15  ? 4.498   29.220  44.468  1.00 22.58 15  A 1 
ATOM 110  C CB    . SER A 1 15  ? 2.938   28.553  46.614  1.00 24.48 15  A 1 
ATOM 111  O OG    . SER A 1 15  ? 3.755   29.626  47.046  1.00 22.37 15  A 1 
ATOM 112  N N     . GLU A 1 16  ? 5.161   27.163  43.902  1.00 22.61 16  A 1 
ATOM 113  C CA    . GLU A 1 16  ? 5.789   27.637  42.675  1.00 24.09 16  A 1 
ATOM 114  C C     . GLU A 1 16  ? 4.731   28.111  41.672  1.00 23.32 16  A 1 
ATOM 115  O O     . GLU A 1 16  ? 4.056   27.313  41.013  1.00 21.16 16  A 1 
ATOM 116  C CB    . GLU A 1 16  ? 6.708   26.590  42.048  1.00 23.14 16  A 1 
ATOM 117  C CG    . GLU A 1 16  ? 8.063   26.460  42.757  1.00 20.93 16  A 1 
ATOM 118  C CD    . GLU A 1 16  ? 9.061   25.599  41.954  1.00 19.67 16  A 1 
ATOM 119  O OE1   . GLU A 1 16  ? 10.281  25.792  42.156  1.00 19.97 16  A 1 
ATOM 120  O OE2   . GLU A 1 16  ? 8.606   24.756  41.132  1.00 22.85 16  A 1 
ATOM 121  N N     . ASP A 1 17  ? 4.622   29.434  41.560  1.00 22.81 17  A 1 
ATOM 122  C CA    . ASP A 1 17  ? 3.858   30.141  40.528  1.00 25.03 17  A 1 
ATOM 123  C C     . ASP A 1 17  ? 4.448   29.842  39.141  1.00 23.80 17  A 1 
ATOM 124  O O     . ASP A 1 17  ? 5.283   30.567  38.600  1.00 22.02 17  A 1 
ATOM 125  C CB    . ASP A 1 17  ? 3.862   31.660  40.811  1.00 24.57 17  A 1 
ATOM 126  C CG    . ASP A 1 17  ? 2.630   32.170  41.543  1.00 21.85 17  A 1 
ATOM 127  O OD1   . ASP A 1 17  ? 1.536   31.582  41.351  1.00 22.10 17  A 1 
ATOM 128  O OD2   . ASP A 1 17  ? 2.765   33.196  42.244  1.00 23.15 17  A 1 
ATOM 129  N N     . ARG A 1 18  ? 4.018   28.726  38.539  1.00 21.14 18  A 1 
ATOM 130  C CA    . ARG A 1 18  ? 4.382   28.387  37.159  1.00 22.29 18  A 1 
ATOM 131  C C     . ARG A 1 18  ? 3.672   29.348  36.210  1.00 21.24 18  A 1 
ATOM 132  O O     . ARG A 1 18  ? 2.548   29.099  35.788  1.00 19.12 18  A 1 
ATOM 133  C CB    . ARG A 1 18  ? 4.098   26.915  36.841  1.00 21.63 18  A 1 
ATOM 134  C CG    . ARG A 1 18  ? 5.090   25.998  37.568  1.00 19.69 18  A 1 
ATOM 135  C CD    . ARG A 1 18  ? 4.908   24.544  37.134  1.00 18.53 18  A 1 
ATOM 136  N NE    . ARG A 1 18  ? 5.808   23.665  37.889  1.00 17.69 18  A 1 
ATOM 137  C CZ    . ARG A 1 18  ? 6.005   22.369  37.705  1.00 16.40 18  A 1 
ATOM 138  N NH1   . ARG A 1 18  ? 5.377   21.713  36.764  1.00 15.93 18  A 1 
ATOM 139  N NH2   . ARG A 1 18  ? 6.834   21.736  38.477  1.00 14.97 18  A 1 
ATOM 140  N N     . HIS A 1 19  ? 4.367   30.419  35.856  1.00 20.74 19  A 1 
ATOM 141  C CA    . HIS A 1 19  ? 3.999   31.290  34.750  1.00 22.27 19  A 1 
ATOM 142  C C     . HIS A 1 19  ? 3.917   30.461  33.466  1.00 21.70 19  A 1 
ATOM 143  O O     . HIS A 1 19  ? 4.917   30.076  32.875  1.00 20.02 19  A 1 
ATOM 144  C CB    . HIS A 1 19  ? 4.986   32.455  34.622  1.00 21.86 19  A 1 
ATOM 145  C CG    . HIS A 1 19  ? 4.515   33.720  35.297  1.00 19.83 19  A 1 
ATOM 146  N ND1   . HIS A 1 19  ? 3.834   33.837  36.483  1.00 18.96 19  A 1 
ATOM 147  C CD2   . HIS A 1 19  ? 4.640   34.994  34.796  1.00 18.79 19  A 1 
ATOM 148  C CE1   . HIS A 1 19  ? 3.561   35.123  36.693  1.00 18.26 19  A 1 
ATOM 149  N NE2   . HIS A 1 19  ? 4.038   35.867  35.694  1.00 19.09 19  A 1 
ATOM 150  N N     . TRP A 1 20  ? 2.680   30.177  33.054  1.00 24.08 20  A 1 
ATOM 151  C CA    . TRP A 1 20  ? 2.401   29.568  31.763  1.00 20.29 20  A 1 
ATOM 152  C C     . TRP A 1 20  ? 2.710   30.598  30.670  1.00 19.70 20  A 1 
ATOM 153  O O     . TRP A 1 20  ? 1.840   31.359  30.259  1.00 17.25 20  A 1 
ATOM 154  C CB    . TRP A 1 20  ? 0.943   29.087  31.707  1.00 19.12 20  A 1 
ATOM 155  C CG    . TRP A 1 20  ? 0.638   27.848  32.473  1.00 16.44 20  A 1 
ATOM 156  C CD1   . TRP A 1 20  ? 0.640   27.715  33.822  1.00 13.88 20  A 1 
ATOM 157  C CD2   . TRP A 1 20  ? 0.264   26.521  31.946  1.00 15.99 20  A 1 
ATOM 158  N NE1   . TRP A 1 20  ? 0.308   26.422  34.179  1.00 12.98 20  A 1 
ATOM 159  C CE2   . TRP A 1 20  ? 0.067   25.659  33.051  1.00 14.10 20  A 1 
ATOM 160  C CE3   . TRP A 1 20  ? 0.082   26.017  30.645  1.00 17.61 20  A 1 
ATOM 161  C CZ2   . TRP A 1 20  ? -0.313  24.309  32.858  1.00 19.77 20  A 1 
ATOM 162  C CZ3   . TRP A 1 20  ? -0.290  24.664  30.461  1.00 20.10 20  A 1 
ATOM 163  C CH2   . TRP A 1 20  ? -0.478  23.830  31.553  1.00 21.25 20  A 1 
ATOM 164  N N     . HIS A 1 21  ? 3.955   30.632  30.204  1.00 22.73 21  A 1 
ATOM 165  C CA    . HIS A 1 21  ? 4.271   31.357  28.986  1.00 24.96 21  A 1 
ATOM 166  C C     . HIS A 1 21  ? 3.422   30.773  27.857  1.00 24.10 21  A 1 
ATOM 167  O O     . HIS A 1 21  ? 3.543   29.602  27.499  1.00 22.58 21  A 1 
ATOM 168  C CB    . HIS A 1 21  ? 5.772   31.327  28.686  1.00 24.38 21  A 1 
ATOM 169  C CG    . HIS A 1 21  ? 6.473   32.565  29.187  1.00 21.89 21  A 1 
ATOM 170  N ND1   . HIS A 1 21  ? 6.490   33.786  28.549  1.00 20.60 21  A 1 
ATOM 171  C CD2   . HIS A 1 21  ? 7.178   32.711  30.344  1.00 20.84 21  A 1 
ATOM 172  C CE1   . HIS A 1 21  ? 7.191   34.653  29.296  1.00 18.79 21  A 1 
ATOM 173  N NE2   . HIS A 1 21  ? 7.624   34.034  30.410  1.00 19.03 21  A 1 
ATOM 174  N N     . ARG A 1 22  ? 2.541   31.608  27.302  1.00 21.22 22  A 1 
ATOM 175  C CA    . ARG A 1 22  ? 1.813   31.356  26.056  1.00 21.43 22  A 1 
ATOM 176  C C     . ARG A 1 22  ? 2.830   31.322  24.903  1.00 20.90 22  A 1 
ATOM 177  O O     . ARG A 1 22  ? 2.942   32.300  24.157  1.00 19.01 22  A 1 
ATOM 178  C CB    . ARG A 1 22  ? 0.766   32.461  25.798  1.00 21.32 22  A 1 
ATOM 179  C CG    . ARG A 1 22  ? -0.602  32.224  26.439  1.00 18.94 22  A 1 
ATOM 180  C CD    . ARG A 1 22  ? -1.528  33.390  26.038  1.00 16.51 22  A 1 
ATOM 181  N NE    . ARG A 1 22  ? -2.920  33.163  26.426  1.00 15.92 22  A 1 
ATOM 182  C CZ    . ARG A 1 22  ? -3.927  34.011  26.244  1.00 12.82 22  A 1 
ATOM 183  N NH1   . ARG A 1 22  ? -3.743  35.188  25.710  1.00 12.46 22  A 1 
ATOM 184  N NH2   . ARG A 1 22  ? -5.132  33.696  26.597  1.00 11.79 22  A 1 
ATOM 185  N N     . THR A 1 23  ? 3.576   30.235  24.750  1.00 19.64 23  A 1 
ATOM 186  C CA    . THR A 1 23  ? 4.264   29.972  23.491  1.00 18.05 23  A 1 
ATOM 187  C C     . THR A 1 23  ? 3.183   29.769  22.438  1.00 18.19 23  A 1 
ATOM 188  O O     . THR A 1 23  ? 2.443   28.794  22.466  1.00 16.40 23  A 1 
ATOM 189  C CB    . THR A 1 23  ? 5.204   28.766  23.592  1.00 17.27 23  A 1 
ATOM 190  O OG1   . THR A 1 23  ? 4.639   27.744  24.376  1.00 15.96 23  A 1 
ATOM 191  C CG2   . THR A 1 23  ? 6.525   29.166  24.258  1.00 17.01 23  A 1 
ATOM 192  N N     . ALA A 1 24  ? 3.044   30.769  21.573  1.00 20.70 24  A 1 
ATOM 193  C CA    . ALA A 1 24  ? 2.177   30.694  20.411  1.00 20.06 24  A 1 
ATOM 194  C C     . ALA A 1 24  ? 2.735   29.597  19.500  1.00 20.30 24  A 1 
ATOM 195  O O     . ALA A 1 24  ? 3.668   29.832  18.745  1.00 18.83 24  A 1 
ATOM 196  C CB    . ALA A 1 24  ? 2.127   32.069  19.729  1.00 19.34 24  A 1 
ATOM 197  N N     . THR A 1 25  ? 2.196   28.390  19.623  1.00 21.23 25  A 1 
ATOM 198  C CA    . THR A 1 25  ? 2.434   27.313  18.674  1.00 19.63 25  A 1 
ATOM 199  C C     . THR A 1 25  ? 1.878   27.777  17.337  1.00 19.88 25  A 1 
ATOM 200  O O     . THR A 1 25  ? 0.679   27.718  17.094  1.00 17.80 25  A 1 
ATOM 201  C CB    . THR A 1 25  ? 1.789   25.988  19.119  1.00 18.79 25  A 1 
ATOM 202  O OG1   . THR A 1 25  ? 0.775   26.196  20.080  1.00 16.72 25  A 1 
ATOM 203  C CG2   . THR A 1 25  ? 2.817   25.064  19.754  1.00 17.38 25  A 1 
ATOM 204  N N     . LEU A 1 26  ? 2.777   28.312  16.512  1.00 19.30 26  A 1 
ATOM 205  C CA    . LEU A 1 26  ? 2.491   28.529  15.106  1.00 19.45 26  A 1 
ATOM 206  C C     . LEU A 1 26  ? 2.136   27.163  14.529  1.00 19.59 26  A 1 
ATOM 207  O O     . LEU A 1 26  ? 3.005   26.322  14.328  1.00 17.45 26  A 1 
ATOM 208  C CB    . LEU A 1 26  ? 3.708   29.160  14.404  1.00 18.18 26  A 1 
ATOM 209  C CG    . LEU A 1 26  ? 3.738   30.699  14.484  1.00 15.71 26  A 1 
ATOM 210  C CD1   . LEU A 1 26  ? 5.143   31.224  14.219  1.00 14.96 26  A 1 
ATOM 211  C CD2   . LEU A 1 26  ? 2.793   31.316  13.449  1.00 15.98 26  A 1 
ATOM 212  N N     . PHE A 1 27  ? 0.846   26.965  14.278  1.00 19.54 27  A 1 
ATOM 213  C CA    . PHE A 1 27  ? 0.353   25.919  13.409  1.00 17.94 27  A 1 
ATOM 214  C C     . PHE A 1 27  ? 0.890   26.213  12.008  1.00 18.72 27  A 1 
ATOM 215  O O     . PHE A 1 27  ? 0.215   26.829  11.186  1.00 15.93 27  A 1 
ATOM 216  C CB    . PHE A 1 27  ? -1.181  25.873  13.438  1.00 16.46 27  A 1 
ATOM 217  C CG    . PHE A 1 27  ? -1.772  24.949  14.485  1.00 13.16 27  A 1 
ATOM 218  C CD1   . PHE A 1 27  ? -2.145  23.643  14.122  1.00 11.73 27  A 1 
ATOM 219  C CD2   . PHE A 1 27  ? -1.980  25.390  15.795  1.00 11.47 27  A 1 
ATOM 220  C CE1   . PHE A 1 27  ? -2.731  22.784  15.069  1.00 10.18 27  A 1 
ATOM 221  C CE2   . PHE A 1 27  ? -2.561  24.530  16.754  1.00 10.44 27  A 1 
ATOM 222  C CZ    . PHE A 1 27  ? -2.941  23.230  16.381  1.00 11.17 27  A 1 
ATOM 223  N N     . MET A 1 28  ? 2.138   25.805  11.740  1.00 23.60 28  A 1 
ATOM 224  C CA    . MET A 1 28  ? 2.544   25.584  10.368  1.00 23.66 28  A 1 
ATOM 225  C C     . MET A 1 28  ? 1.684   24.445  9.857   1.00 25.05 28  A 1 
ATOM 226  O O     . MET A 1 28  ? 1.931   23.277  10.134  1.00 22.59 28  A 1 
ATOM 227  C CB    . MET A 1 28  ? 4.042   25.287  10.238  1.00 21.80 28  A 1 
ATOM 228  C CG    . MET A 1 28  ? 4.887   26.579  10.237  1.00 18.99 28  A 1 
ATOM 229  S SD    . MET A 1 28  ? 6.542   26.347  9.538   1.00 16.70 28  A 1 
ATOM 230  C CE    . MET A 1 28  ? 7.146   28.042  9.532   1.00 16.10 28  A 1 
ATOM 231  N N     . ASN A 1 29  ? 0.630   24.818  9.132   1.00 22.72 29  A 1 
ATOM 232  C CA    . ASN A 1 29  ? -0.094  23.924  8.258   1.00 22.82 29  A 1 
ATOM 233  C C     . ASN A 1 29  ? 0.870   23.456  7.163   1.00 22.66 29  A 1 
ATOM 234  O O     . ASN A 1 29  ? 0.828   23.942  6.036   1.00 20.49 29  A 1 
ATOM 235  C CB    . ASN A 1 29  ? -1.327  24.636  7.669   1.00 21.48 29  A 1 
ATOM 236  C CG    . ASN A 1 29  ? -2.548  24.608  8.562   1.00 18.26 29  A 1 
ATOM 237  O OD1   . ASN A 1 29  ? -2.735  23.754  9.400   1.00 17.62 29  A 1 
ATOM 238  N ND2   . ASN A 1 29  ? -3.461  25.534  8.373   1.00 17.86 29  A 1 
ATOM 239  N N     . CYS A 1 30  ? 1.769   22.525  7.499   1.00 21.18 30  A 1 
ATOM 240  C CA    . CYS A 1 30  ? 2.390   21.683  6.498   1.00 22.94 30  A 1 
ATOM 241  C C     . CYS A 1 30  ? 1.250   20.886  5.866   1.00 22.99 30  A 1 
ATOM 242  O O     . CYS A 1 30  ? 0.855   19.833  6.353   1.00 20.41 30  A 1 
ATOM 243  C CB    . CYS A 1 30  ? 3.464   20.796  7.125   1.00 21.20 30  A 1 
ATOM 244  S SG    . CYS A 1 30  ? 4.997   21.763  7.322   1.00 18.21 30  A 1 
ATOM 245  N N     . VAL A 1 31  ? 0.715   21.441  4.766   1.00 22.20 31  A 1 
ATOM 246  C CA    . VAL A 1 31  ? -0.199  20.758  3.853   1.00 23.20 31  A 1 
ATOM 247  C C     . VAL A 1 31  ? 0.607   19.686  3.104   1.00 23.08 31  A 1 
ATOM 248  O O     . VAL A 1 31  ? 0.804   19.746  1.897   1.00 20.64 31  A 1 
ATOM 249  C CB    . VAL A 1 31  ? -0.916  21.745  2.906   1.00 21.40 31  A 1 
ATOM 250  C CG1   . VAL A 1 31  ? -2.039  21.050  2.123   1.00 18.40 31  A 1 
ATOM 251  C CG2   . VAL A 1 31  ? -1.545  22.920  3.659   1.00 19.44 31  A 1 
ATOM 252  N N     . SER A 1 32  ? 1.153   18.719  3.840   1.00 25.49 32  A 1 
ATOM 253  C CA    . SER A 1 32  ? 1.472   17.436  3.251   1.00 27.38 32  A 1 
ATOM 254  C C     . SER A 1 32  ? 0.151   16.803  2.776   1.00 26.47 32  A 1 
ATOM 255  O O     . SER A 1 32  ? -0.921  17.123  3.289   1.00 24.15 32  A 1 
ATOM 256  C CB    . SER A 1 32  ? 2.256   16.551  4.215   1.00 25.60 32  A 1 
ATOM 257  O OG    . SER A 1 32  ? 1.480   16.200  5.329   1.00 23.55 32  A 1 
ATOM 258  N N     . ASN A 1 33  ? 0.209   15.961  1.754   1.00 24.50 33  A 1 
ATOM 259  C CA    . ASN A 1 33  ? -1.001  15.327  1.218   1.00 26.19 33  A 1 
ATOM 260  C C     . ASN A 1 33  ? -1.843  14.721  2.354   1.00 25.64 33  A 1 
ATOM 261  O O     . ASN A 1 33  ? -1.329  13.932  3.138   1.00 23.46 33  A 1 
ATOM 262  C CB    . ASN A 1 33  ? -0.603  14.267  0.178   1.00 24.63 33  A 1 
ATOM 263  C CG    . ASN A 1 33  ? -0.309  14.841  -1.184  1.00 21.11 33  A 1 
ATOM 264  O OD1   . ASN A 1 33  ? -0.993  15.705  -1.688  1.00 20.51 33  A 1 
ATOM 265  N ND2   . ASN A 1 33  ? 0.706   14.344  -1.856  1.00 21.60 33  A 1 
ATOM 266  N N     . GLY A 1 34  ? -3.101  15.094  2.381   1.00 29.51 34  A 1 
ATOM 267  C CA    . GLY A 1 34  ? -4.002  15.120  3.529   1.00 30.03 34  A 1 
ATOM 268  C C     . GLY A 1 34  ? -4.366  13.821  4.252   1.00 29.41 34  A 1 
ATOM 269  O O     . GLY A 1 34  ? -5.507  13.706  4.698   1.00 27.01 34  A 1 
ATOM 270  N N     . THR A 1 35  ? -3.463  12.864  4.401   1.00 29.77 35  A 1 
ATOM 271  C CA    . THR A 1 35  ? -3.570  11.930  5.520   1.00 30.74 35  A 1 
ATOM 272  C C     . THR A 1 35  ? -3.174  12.695  6.779   1.00 29.82 35  A 1 
ATOM 273  O O     . THR A 1 35  ? -2.007  12.701  7.156   1.00 26.97 35  A 1 
ATOM 274  C CB    . THR A 1 35  ? -2.734  10.662  5.325   1.00 28.38 35  A 1 
ATOM 275  O OG1   . THR A 1 35  ? -1.419  10.983  4.921   1.00 25.43 35  A 1 
ATOM 276  C CG2   . THR A 1 35  ? -3.340  9.750   4.259   1.00 25.78 35  A 1 
ATOM 277  N N     . VAL A 1 36  ? -4.140  13.387  7.366   1.00 27.05 36  A 1 
ATOM 278  C CA    . VAL A 1 36  ? -4.047  13.887  8.727   1.00 28.96 36  A 1 
ATOM 279  C C     . VAL A 1 36  ? -4.028  12.638  9.613   1.00 28.44 36  A 1 
ATOM 280  O O     . VAL A 1 36  ? -5.072  12.126  9.993   1.00 26.54 36  A 1 
ATOM 281  C CB    . VAL A 1 36  ? -5.210  14.833  9.087   1.00 27.50 36  A 1 
ATOM 282  C CG1   . VAL A 1 36  ? -5.001  15.445  10.475  1.00 24.72 36  A 1 
ATOM 283  C CG2   . VAL A 1 36  ? -5.339  15.987  8.085   1.00 26.33 36  A 1 
ATOM 284  N N     . TYR A 1 37  ? -2.838  12.105  9.830   1.00 30.56 37  A 1 
ATOM 285  C CA    . TYR A 1 37  ? -2.646  11.223  10.958  1.00 31.62 37  A 1 
ATOM 286  C C     . TYR A 1 37  ? -2.890  12.096  12.184  1.00 30.64 37  A 1 
ATOM 287  O O     . TYR A 1 37  ? -2.185  13.100  12.365  1.00 29.09 37  A 1 
ATOM 288  C CB    . TYR A 1 37  ? -1.246  10.591  10.931  1.00 31.43 37  A 1 
ATOM 289  C CG    . TYR A 1 37  ? -1.098  9.480   9.905   1.00 31.17 37  A 1 
ATOM 290  C CD1   . TYR A 1 37  ? -1.496  8.169   10.220  1.00 31.13 37  A 1 
ATOM 291  C CD2   . TYR A 1 37  ? -0.594  9.759   8.616   1.00 32.08 37  A 1 
ATOM 292  C CE1   . TYR A 1 37  ? -1.410  7.142   9.272   1.00 29.21 37  A 1 
ATOM 293  C CE2   . TYR A 1 37  ? -0.506  8.737   7.654   1.00 27.63 37  A 1 
ATOM 294  C CZ    . TYR A 1 37  ? -0.911  7.423   7.980   1.00 26.71 37  A 1 
ATOM 295  O OH    . TYR A 1 37  ? -0.838  6.424   7.041   1.00 26.20 37  A 1 
ATOM 296  N N     . GLU A 1 38  ? -3.923  11.776  12.978  1.00 32.57 38  A 1 
ATOM 297  C CA    . GLU A 1 38  ? -4.030  12.320  14.321  1.00 35.43 38  A 1 
ATOM 298  C C     . GLU A 1 38  ? -2.831  11.787  15.110  1.00 34.28 38  A 1 
ATOM 299  O O     . GLU A 1 38  ? -2.844  10.674  15.640  1.00 32.47 38  A 1 
ATOM 300  C CB    . GLU A 1 38  ? -5.370  11.963  14.977  1.00 34.45 38  A 1 
ATOM 301  C CG    . GLU A 1 38  ? -6.535  12.806  14.434  1.00 30.62 38  A 1 
ATOM 302  C CD    . GLU A 1 38  ? -7.846  12.608  15.223  1.00 28.36 38  A 1 
ATOM 303  O OE1   . GLU A 1 38  ? -8.713  13.501  15.132  1.00 27.89 38  A 1 
ATOM 304  O OE2   . GLU A 1 38  ? -7.994  11.561  15.898  1.00 28.24 38  A 1 
ATOM 305  N N     . GLU A 1 39  ? -1.762  12.562  15.108  1.00 33.36 39  A 1 
ATOM 306  C CA    . GLU A 1 39  ? -0.598  12.268  15.922  1.00 35.67 39  A 1 
ATOM 307  C C     . GLU A 1 39  ? -0.959  12.598  17.368  1.00 33.53 39  A 1 
ATOM 308  O O     . GLU A 1 39  ? -1.365  13.719  17.689  1.00 31.57 39  A 1 
ATOM 309  C CB    . GLU A 1 39  ? 0.632   13.022  15.404  1.00 34.64 39  A 1 
ATOM 310  C CG    . GLU A 1 39  ? 1.133   12.426  14.091  1.00 31.12 39  A 1 
ATOM 311  C CD    . GLU A 1 39  ? 2.392   13.090  13.505  1.00 29.34 39  A 1 
ATOM 312  O OE1   . GLU A 1 39  ? 3.072   12.414  12.693  1.00 29.00 39  A 1 
ATOM 313  O OE2   . GLU A 1 39  ? 2.662   14.269  13.826  1.00 30.11 39  A 1 
ATOM 314  N N     . ALA A 1 40  ? -0.859  11.603  18.242  1.00 37.08 40  A 1 
ATOM 315  C CA    . ALA A 1 40  ? -1.051  11.838  19.658  1.00 37.52 40  A 1 
ATOM 316  C C     . ALA A 1 40  ? 0.089   12.744  20.141  1.00 35.52 40  A 1 
ATOM 317  O O     . ALA A 1 40  ? 1.254   12.357  20.093  1.00 33.69 40  A 1 
ATOM 318  C CB    . ALA A 1 40  ? -1.105  10.501  20.404  1.00 35.64 40  A 1 
ATOM 319  N N     . VAL A 1 41  ? -0.256  13.939  20.611  1.00 34.34 41  A 1 
ATOM 320  C CA    . VAL A 1 41  ? 0.701   14.866  21.206  1.00 35.85 41  A 1 
ATOM 321  C C     . VAL A 1 41  ? 1.154   14.276  22.538  1.00 33.62 41  A 1 
ATOM 322  O O     . VAL A 1 41  ? 0.466   14.395  23.550  1.00 32.03 41  A 1 
ATOM 323  C CB    . VAL A 1 41  ? 0.119   16.281  21.371  1.00 34.23 41  A 1 
ATOM 324  C CG1   . VAL A 1 41  ? 1.221   17.259  21.808  1.00 32.30 41  A 1 
ATOM 325  C CG2   . VAL A 1 41  ? -0.488  16.811  20.072  1.00 35.29 41  A 1 
ATOM 326  N N     . GLY A 1 42  ? 2.289   13.591  22.516  1.00 36.93 42  A 1 
ATOM 327  C CA    . GLY A 1 42  ? 2.973   13.201  23.737  1.00 37.87 42  A 1 
ATOM 328  C C     . GLY A 1 42  ? 3.433   14.438  24.513  1.00 37.16 42  A 1 
ATOM 329  O O     . GLY A 1 42  ? 3.698   15.484  23.935  1.00 35.25 42  A 1 
ATOM 330  N N     . ARG A 1 43  ? 3.544   14.301  25.822  1.00 31.60 43  A 1 
ATOM 331  C CA    . ARG A 1 43  ? 3.873   15.414  26.738  1.00 35.60 43  A 1 
ATOM 332  C C     . ARG A 1 43  ? 5.200   16.111  26.409  1.00 34.48 43  A 1 
ATOM 333  O O     . ARG A 1 43  ? 5.336   17.294  26.684  1.00 31.55 43  A 1 
ATOM 334  C CB    . ARG A 1 43  ? 3.881   14.863  28.172  1.00 33.56 43  A 1 
ATOM 335  C CG    . ARG A 1 43  ? 3.499   15.913  29.213  1.00 30.50 43  A 1 
ATOM 336  C CD    . ARG A 1 43  ? 3.547   15.291  30.609  1.00 27.04 43  A 1 
ATOM 337  N NE    . ARG A 1 43  ? 2.949   16.156  31.617  1.00 25.14 43  A 1 
ATOM 338  C CZ    . ARG A 1 43  ? 2.912   15.923  32.927  1.00 21.73 43  A 1 
ATOM 339  N NH1   . ARG A 1 43  ? 3.462   14.853  33.438  1.00 21.02 43  A 1 
ATOM 340  N NH2   . ARG A 1 43  ? 2.310   16.748  33.732  1.00 21.25 43  A 1 
ATOM 341  N N     . GLU A 1 44  ? 6.142   15.383  25.835  1.00 38.22 44  A 1 
ATOM 342  C CA    . GLU A 1 44  ? 7.474   15.876  25.444  1.00 40.76 44  A 1 
ATOM 343  C C     . GLU A 1 44  ? 7.539   16.391  23.990  1.00 40.27 44  A 1 
ATOM 344  O O     . GLU A 1 44  ? 8.610   16.476  23.412  1.00 37.51 44  A 1 
ATOM 345  C CB    . GLU A 1 44  ? 8.536   14.804  25.705  1.00 38.15 44  A 1 
ATOM 346  C CG    . GLU A 1 44  ? 8.693   14.503  27.198  1.00 35.17 44  A 1 
ATOM 347  C CD    . GLU A 1 44  ? 9.836   13.528  27.489  1.00 31.30 44  A 1 
ATOM 348  O OE1   . GLU A 1 44  ? 10.201  13.448  28.688  1.00 29.15 44  A 1 
ATOM 349  O OE2   . GLU A 1 44  ? 10.303  12.846  26.549  1.00 29.07 44  A 1 
ATOM 350  N N     . GLY A 1 45  ? 6.403   16.703  23.380  1.00 42.92 45  A 1 
ATOM 351  C CA    . GLY A 1 45  ? 6.380   17.196  21.998  1.00 42.98 45  A 1 
ATOM 352  C C     . GLY A 1 45  ? 6.725   16.152  20.928  1.00 42.67 45  A 1 
ATOM 353  O O     . GLY A 1 45  ? 6.724   16.468  19.747  1.00 40.66 45  A 1 
ATOM 354  N N     . CYS A 1 46  ? 6.998   14.905  21.347  1.00 50.92 46  A 1 
ATOM 355  C CA    . CYS A 1 46  ? 7.248   13.815  20.422  1.00 50.34 46  A 1 
ATOM 356  C C     . CYS A 1 46  ? 5.908   13.391  19.799  1.00 49.18 46  A 1 
ATOM 357  O O     . CYS A 1 46  ? 5.072   12.768  20.455  1.00 46.52 46  A 1 
ATOM 358  C CB    . CYS A 1 46  ? 7.972   12.679  21.157  1.00 47.12 46  A 1 
ATOM 359  S SG    . CYS A 1 46  ? 9.064   11.796  20.003  1.00 42.04 46  A 1 
ATOM 360  N N     . TRP A 1 47  ? 5.688   13.770  18.540  1.00 55.66 47  A 1 
ATOM 361  C CA    . TRP A 1 47  ? 4.530   13.358  17.762  1.00 53.77 47  A 1 
ATOM 362  C C     . TRP A 1 47  ? 4.670   11.861  17.472  1.00 53.92 47  A 1 
ATOM 363  O O     . TRP A 1 47  ? 5.317   11.428  16.521  1.00 51.18 47  A 1 
ATOM 364  C CB    . TRP A 1 47  ? 4.429   14.205  16.491  1.00 49.82 47  A 1 
ATOM 365  C CG    . TRP A 1 47  ? 4.161   15.666  16.714  1.00 45.94 47  A 1 
ATOM 366  C CD1   . TRP A 1 47  ? 5.099   16.608  16.918  1.00 41.32 47  A 1 
ATOM 367  C CD2   . TRP A 1 47  ? 2.868   16.364  16.729  1.00 44.74 47  A 1 
ATOM 368  N NE1   . TRP A 1 47  ? 4.489   17.856  17.051  1.00 36.69 47  A 1 
ATOM 369  C CE2   . TRP A 1 47  ? 3.121   17.739  16.928  1.00 39.91 47  A 1 
ATOM 370  C CE3   . TRP A 1 47  ? 1.537   15.934  16.561  1.00 41.10 47  A 1 
ATOM 371  C CZ2   . TRP A 1 47  ? 2.059   18.696  16.945  1.00 40.81 47  A 1 
ATOM 372  C CZ3   . TRP A 1 47  ? 0.485   16.891  16.580  1.00 40.53 47  A 1 
ATOM 373  C CH2   . TRP A 1 47  ? 0.744   18.241  16.772  1.00 41.95 47  A 1 
ATOM 374  N N     . ALA A 1 48  ? 4.101   11.048  18.362  1.00 64.52 48  A 1 
ATOM 375  C CA    . ALA A 1 48  ? 4.140   9.609   18.197  1.00 65.32 48  A 1 
ATOM 376  C C     . ALA A 1 48  ? 2.995   9.179   17.268  1.00 67.78 48  A 1 
ATOM 377  O O     . ALA A 1 48  ? 1.820   9.343   17.581  1.00 63.23 48  A 1 
ATOM 378  C CB    . ALA A 1 48  ? 4.093   8.930   19.567  1.00 58.46 48  A 1 
ATOM 379  N N     . ARG A 1 49  ? 3.345   8.589   16.142  1.00 71.17 49  A 1 
ATOM 380  C CA    . ARG A 1 49  ? 2.357   8.020   15.229  1.00 71.88 49  A 1 
ATOM 381  C C     . ARG A 1 49  ? 1.543   6.948   15.947  1.00 75.25 49  A 1 
ATOM 382  O O     . ARG A 1 49  ? 2.114   6.072   16.591  1.00 70.55 49  A 1 
ATOM 383  C CB    . ARG A 1 49  ? 3.066   7.485   13.989  1.00 68.50 49  A 1 
ATOM 384  C CG    . ARG A 1 49  ? 2.073   6.931   12.973  1.00 62.13 49  A 1 
ATOM 385  C CD    . ARG A 1 49  ? 2.785   6.556   11.687  1.00 62.82 49  A 1 
ATOM 386  N NE    . ARG A 1 49  ? 1.861   5.869   10.779  1.00 58.03 49  A 1 
ATOM 387  C CZ    . ARG A 1 49  ? 2.031   5.661   9.485   1.00 49.99 49  A 1 
ATOM 388  N NH1   . ARG A 1 49  ? 3.084   6.110   8.860   1.00 46.83 49  A 1 
ATOM 389  N NH2   . ARG A 1 49  ? 1.150   4.987   8.818   1.00 48.69 49  A 1 
ATOM 390  N N     . LEU A 1 50  ? 0.225   6.979   15.783  1.00 77.95 50  A 1 
ATOM 391  C CA    . LEU A 1 50  ? -0.650  5.959   16.354  1.00 78.99 50  A 1 
ATOM 392  C C     . LEU A 1 50  ? -0.389  4.578   15.731  1.00 80.91 50  A 1 
ATOM 393  O O     . LEU A 1 50  ? 0.042   4.440   14.587  1.00 78.11 50  A 1 
ATOM 394  C CB    . LEU A 1 50  ? -2.118  6.384   16.219  1.00 75.71 50  A 1 
ATOM 395  C CG    . LEU A 1 50  ? -2.514  7.607   17.064  1.00 73.22 50  A 1 
ATOM 396  C CD1   . LEU A 1 50  ? -3.959  8.000   16.776  1.00 66.86 50  A 1 
ATOM 397  C CD2   . LEU A 1 50  ? -2.388  7.330   18.564  1.00 70.42 50  A 1 
ATOM 398  N N     . CYS A 1 51  ? -0.648  3.540   16.529  1.00 82.66 51  A 1 
ATOM 399  C CA    . CYS A 1 51  ? -0.562  2.158   16.090  1.00 81.52 51  A 1 
ATOM 400  C C     . CYS A 1 51  ? -1.553  1.900   14.943  1.00 80.16 51  A 1 
ATOM 401  O O     . CYS A 1 51  ? -2.752  2.082   15.111  1.00 75.58 51  A 1 
ATOM 402  C CB    . CYS A 1 51  ? -0.848  1.263   17.293  1.00 81.35 51  A 1 
ATOM 403  S SG    . CYS A 1 51  ? -0.918  -0.494  16.830  1.00 81.15 51  A 1 
ATOM 404  N N     . ASP A 1 52  ? -1.061  1.381   13.835  1.00 83.24 52  A 1 
ATOM 405  C CA    . ASP A 1 52  ? -1.900  1.003   12.688  1.00 80.09 52  A 1 
ATOM 406  C C     . ASP A 1 52  ? -2.849  -0.180  12.997  1.00 79.78 52  A 1 
ATOM 407  O O     . ASP A 1 52  ? -3.775  -0.431  12.237  1.00 73.87 52  A 1 
ATOM 408  C CB    . ASP A 1 52  ? -0.997  0.631   11.500  1.00 76.83 52  A 1 
ATOM 409  C CG    . ASP A 1 52  ? -0.146  1.760   10.893  1.00 75.45 52  A 1 
ATOM 410  O OD1   . ASP A 1 52  ? -0.653  2.854   10.603  1.00 69.36 52  A 1 
ATOM 411  O OD2   . ASP A 1 52  ? 1.031   1.492   10.543  1.00 72.34 52  A 1 
ATOM 412  N N     . GLY A 1 53  ? -2.608  -0.927  14.069  1.00 79.73 53  A 1 
ATOM 413  C CA    . GLY A 1 53  ? -3.438  -2.054  14.483  1.00 76.67 53  A 1 
ATOM 414  C C     . GLY A 1 53  ? -4.643  -1.653  15.334  1.00 76.88 53  A 1 
ATOM 415  O O     . GLY A 1 53  ? -5.766  -2.032  15.023  1.00 72.28 53  A 1 
ATOM 416  N N     . CYS A 1 54  ? -4.418  -0.887  16.418  1.00 80.03 54  A 1 
ATOM 417  C CA    . CYS A 1 54  ? -5.475  -0.471  17.335  1.00 80.30 54  A 1 
ATOM 418  C C     . CYS A 1 54  ? -5.947  0.977   17.139  1.00 81.02 54  A 1 
ATOM 419  O O     . CYS A 1 54  ? -6.973  1.348   17.698  1.00 74.48 54  A 1 
ATOM 420  C CB    . CYS A 1 54  ? -5.043  -0.725  18.785  1.00 76.41 54  A 1 
ATOM 421  S SG    . CYS A 1 54  ? -3.653  0.360   19.263  1.00 78.26 54  A 1 
ATOM 422  N N     . CYS A 1 55  ? -5.208  1.795   16.398  1.00 76.49 55  A 1 
ATOM 423  C CA    . CYS A 1 55  ? -5.484  3.214   16.121  1.00 74.25 55  A 1 
ATOM 424  C C     . CYS A 1 55  ? -5.700  4.088   17.378  1.00 75.88 55  A 1 
ATOM 425  O O     . CYS A 1 55  ? -6.282  5.162   17.283  1.00 69.16 55  A 1 
ATOM 426  C CB    . CYS A 1 55  ? -6.630  3.330   15.106  1.00 69.57 55  A 1 
ATOM 427  S SG    . CYS A 1 55  ? -6.247  2.396   13.584  1.00 64.06 55  A 1 
ATOM 428  N N     . THR A 1 56  ? -5.244  3.644   18.541  1.00 80.30 56  A 1 
ATOM 429  C CA    . THR A 1 56  ? -5.497  4.321   19.824  1.00 80.15 56  A 1 
ATOM 430  C C     . THR A 1 56  ? -4.235  4.572   20.646  1.00 82.97 56  A 1 
ATOM 431  O O     . THR A 1 56  ? -4.153  5.561   21.367  1.00 77.77 56  A 1 
ATOM 432  C CB    . THR A 1 56  ? -6.485  3.533   20.687  1.00 76.27 56  A 1 
ATOM 433  O OG1   . THR A 1 56  ? -6.082  2.182   20.805  1.00 70.92 56  A 1 
ATOM 434  C CG2   . THR A 1 56  ? -7.902  3.535   20.120  1.00 71.16 56  A 1 
ATOM 435  N N     . VAL A 1 57  ? -3.256  3.682   20.561  1.00 80.92 57  A 1 
ATOM 436  C CA    . VAL A 1 57  ? -2.027  3.733   21.354  1.00 80.41 57  A 1 
ATOM 437  C C     . VAL A 1 57  ? -0.861  4.182   20.471  1.00 82.35 57  A 1 
ATOM 438  O O     . VAL A 1 57  ? -0.788  3.747   19.318  1.00 78.95 57  A 1 
ATOM 439  C CB    . VAL A 1 57  ? -1.757  2.370   22.024  1.00 76.54 57  A 1 
ATOM 440  C CG1   . VAL A 1 57  ? -0.531  2.406   22.943  1.00 69.62 57  A 1 
ATOM 441  C CG2   . VAL A 1 57  ? -2.948  1.930   22.877  1.00 73.07 57  A 1 
ATOM 442  N N     . PRO A 1 58  ? 0.075   5.014   20.980  1.00 81.16 58  A 1 
ATOM 443  C CA    . PRO A 1 58  ? 1.298   5.341   20.259  1.00 80.50 58  A 1 
ATOM 444  C C     . PRO A 1 58  ? 2.084   4.091   19.844  1.00 81.50 58  A 1 
ATOM 445  O O     . PRO A 1 58  ? 2.221   3.139   20.619  1.00 80.30 58  A 1 
ATOM 446  C CB    . PRO A 1 58  ? 2.103   6.233   21.195  1.00 78.52 58  A 1 
ATOM 447  C CG    . PRO A 1 58  ? 1.041   6.879   22.076  1.00 75.29 58  A 1 
ATOM 448  C CD    . PRO A 1 58  ? 0.007   5.766   22.218  1.00 82.25 58  A 1 
ATOM 449  N N     . SER A 1 59  ? 2.607   4.099   18.618  1.00 80.89 59  A 1 
ATOM 450  C CA    . SER A 1 59  ? 3.440   3.017   18.110  1.00 80.78 59  A 1 
ATOM 451  C C     . SER A 1 59  ? 4.831   3.035   18.755  1.00 80.21 59  A 1 
ATOM 452  O O     . SER A 1 59  ? 5.394   4.089   19.016  1.00 78.16 59  A 1 
ATOM 453  C CB    . SER A 1 59  ? 3.524   3.083   16.590  1.00 80.20 59  A 1 
ATOM 454  O OG    . SER A 1 59  ? 3.983   4.331   16.136  1.00 72.34 59  A 1 
ATOM 455  N N     . VAL A 1 60  ? 5.385   1.840   18.975  1.00 83.04 60  A 1 
ATOM 456  C CA    . VAL A 1 60  ? 6.739   1.661   19.530  1.00 82.70 60  A 1 
ATOM 457  C C     . VAL A 1 60  ? 7.678   0.943   18.567  1.00 83.79 60  A 1 
ATOM 458  O O     . VAL A 1 60  ? 8.894   1.138   18.639  1.00 80.05 60  A 1 
ATOM 459  C CB    . VAL A 1 60  ? 6.718   0.949   20.889  1.00 81.54 60  A 1 
ATOM 460  C CG1   . VAL A 1 60  ? 5.952   1.787   21.926  1.00 72.38 60  A 1 
ATOM 461  C CG2   . VAL A 1 60  ? 6.094   -0.443  20.826  1.00 76.36 60  A 1 
ATOM 462  N N     . VAL A 1 61  ? 7.140   0.153   17.648  1.00 84.10 61  A 1 
ATOM 463  C CA    . VAL A 1 61  ? 7.908   -0.568  16.631  1.00 83.84 61  A 1 
ATOM 464  C C     . VAL A 1 61  ? 7.355   -0.316  15.236  1.00 84.64 61  A 1 
ATOM 465  O O     . VAL A 1 61  ? 6.177   -0.036  15.051  1.00 82.65 61  A 1 
ATOM 466  C CB    . VAL A 1 61  ? 7.991   -2.084  16.903  1.00 82.12 61  A 1 
ATOM 467  C CG1   . VAL A 1 61  ? 8.665   -2.375  18.241  1.00 70.60 61  A 1 
ATOM 468  C CG2   . VAL A 1 61  ? 6.625   -2.782  16.873  1.00 74.46 61  A 1 
ATOM 469  N N     . TYR A 1 62  ? 8.232   -0.446  14.224  1.00 80.80 62  A 1 
ATOM 470  C CA    . TYR A 1 62  ? 7.858   -0.496  12.825  1.00 77.51 62  A 1 
ATOM 471  C C     . TYR A 1 62  ? 8.173   -1.882  12.261  1.00 78.97 62  A 1 
ATOM 472  O O     . TYR A 1 62  ? 9.322   -2.316  12.265  1.00 75.72 62  A 1 
ATOM 473  C CB    . TYR A 1 62  ? 8.583   0.607   12.060  1.00 76.89 62  A 1 
ATOM 474  C CG    . TYR A 1 62  ? 8.298   0.600   10.577  1.00 76.18 62  A 1 
ATOM 475  C CD1   . TYR A 1 62  ? 9.266   0.160   9.659   1.00 71.95 62  A 1 
ATOM 476  C CD2   . TYR A 1 62  ? 7.045   1.019   10.101  1.00 74.76 62  A 1 
ATOM 477  C CE1   . TYR A 1 62  ? 8.999   0.165   8.289   1.00 69.82 62  A 1 
ATOM 478  C CE2   . TYR A 1 62  ? 6.765   1.027   8.726   1.00 71.44 62  A 1 
ATOM 479  C CZ    . TYR A 1 62  ? 7.750   0.603   7.819   1.00 76.73 62  A 1 
ATOM 480  O OH    . TYR A 1 62  ? 7.484   0.624   6.475   1.00 75.84 62  A 1 
ATOM 481  N N     . CYS A 1 63  ? 7.154   -2.582  11.770  1.00 82.89 63  A 1 
ATOM 482  C CA    . CYS A 1 63  ? 7.317   -3.848  11.060  1.00 81.00 63  A 1 
ATOM 483  C C     . CYS A 1 63  ? 7.543   -3.581  9.569   1.00 79.68 63  A 1 
ATOM 484  O O     . CYS A 1 63  ? 6.660   -3.066  8.882   1.00 77.51 63  A 1 
ATOM 485  C CB    . CYS A 1 63  ? 6.093   -4.732  11.318  1.00 81.13 63  A 1 
ATOM 486  S SG    . CYS A 1 63  ? 6.262   -6.285  10.397  1.00 81.19 63  A 1 
ATOM 487  N N     . ARG A 1 64  ? 8.711   -3.961  9.049   1.00 79.37 64  A 1 
ATOM 488  C CA    . ARG A 1 64  ? 9.047   -3.770  7.628   1.00 75.50 64  A 1 
ATOM 489  C C     . ARG A 1 64  ? 8.192   -4.639  6.697   1.00 73.51 64  A 1 
ATOM 490  O O     . ARG A 1 64  ? 7.771   -4.181  5.642   1.00 67.83 64  A 1 
ATOM 491  C CB    . ARG A 1 64  ? 10.540  -4.056  7.387   1.00 71.62 64  A 1 
ATOM 492  C CG    . ARG A 1 64  ? 11.441  -2.966  7.993   1.00 66.27 64  A 1 
ATOM 493  C CD    . ARG A 1 64  ? 12.905  -3.231  7.636   1.00 64.49 64  A 1 
ATOM 494  N NE    . ARG A 1 64  ? 13.798  -2.175  8.134   1.00 57.22 64  A 1 
ATOM 495  C CZ    . ARG A 1 64  ? 15.110  -2.178  8.031   1.00 51.88 64  A 1 
ATOM 496  N NH1   . ARG A 1 64  ? 15.762  -3.136  7.450   1.00 48.71 64  A 1 
ATOM 497  N NH2   . ARG A 1 64  ? 15.807  -1.195  8.515   1.00 48.78 64  A 1 
ATOM 498  N N     . ALA A 1 65  ? 7.931   -5.885  7.096   1.00 79.36 65  A 1 
ATOM 499  C CA    . ALA A 1 65  ? 7.154   -6.816  6.279   1.00 77.84 65  A 1 
ATOM 500  C C     . ALA A 1 65  ? 5.710   -6.344  6.086   1.00 77.55 65  A 1 
ATOM 501  O O     . ALA A 1 65  ? 5.194   -6.401  4.976   1.00 73.36 65  A 1 
ATOM 502  C CB    . ALA A 1 65  ? 7.212   -8.201  6.929   1.00 76.00 65  A 1 
ATOM 503  N N     . ASP A 1 66  ? 5.090   -5.819  7.148   1.00 74.56 66  A 1 
ATOM 504  C CA    . ASP A 1 66  ? 3.717   -5.302  7.106   1.00 72.63 66  A 1 
ATOM 505  C C     . ASP A 1 66  ? 3.644   -3.809  6.779   1.00 73.48 66  A 1 
ATOM 506  O O     . ASP A 1 66  ? 2.562   -3.283  6.549   1.00 69.43 66  A 1 
ATOM 507  C CB    . ASP A 1 66  ? 3.019   -5.622  8.434   1.00 68.99 66  A 1 
ATOM 508  C CG    . ASP A 1 66  ? 2.899   -7.135  8.628   1.00 67.55 66  A 1 
ATOM 509  O OD1   . ASP A 1 66  ? 2.689   -7.825  7.596   1.00 63.06 66  A 1 
ATOM 510  O OD2   . ASP A 1 66  ? 3.080   -7.575  9.770   1.00 64.89 66  A 1 
ATOM 511  N N     . SER A 1 67  ? 4.795   -3.138  6.714   1.00 75.47 67  A 1 
ATOM 512  C CA    . SER A 1 67  ? 4.902   -1.681  6.610   1.00 74.86 67  A 1 
ATOM 513  C C     . SER A 1 67  ? 4.089   -0.982  7.711   1.00 76.49 67  A 1 
ATOM 514  O O     . SER A 1 67  ? 3.442   0.021   7.435   1.00 72.49 67  A 1 
ATOM 515  C CB    . SER A 1 67  ? 4.537   -1.200  5.203   1.00 71.49 67  A 1 
ATOM 516  O OG    . SER A 1 67  ? 5.326   -1.841  4.224   1.00 66.35 67  A 1 
ATOM 517  N N     . ALA A 1 68  ? 4.060   -1.557  8.921   1.00 77.13 68  A 1 
ATOM 518  C CA    . ALA A 1 68  ? 3.135   -1.181  9.993   1.00 77.30 68  A 1 
ATOM 519  C C     . ALA A 1 68  ? 3.834   -0.588  11.217  1.00 77.75 68  A 1 
ATOM 520  O O     . ALA A 1 68  ? 4.783   -1.176  11.714  1.00 76.57 68  A 1 
ATOM 521  C CB    . ALA A 1 68  ? 2.264   -2.372  10.391  1.00 75.18 68  A 1 
ATOM 522  N N     . TYR A 1 69  ? 3.317   0.531   11.702  1.00 83.18 69  A 1 
ATOM 523  C CA    . TYR A 1 69  ? 3.656   1.083   13.002  1.00 80.90 69  A 1 
ATOM 524  C C     . TYR A 1 69  ? 2.765   0.422   14.055  1.00 82.58 69  A 1 
ATOM 525  O O     . TYR A 1 69  ? 1.549   0.491   13.949  1.00 80.07 69  A 1 
ATOM 526  C CB    . TYR A 1 69  ? 3.489   2.597   12.980  1.00 80.49 69  A 1 
ATOM 527  C CG    . TYR A 1 69  ? 4.449   3.298   12.048  1.00 79.12 69  A 1 
ATOM 528  C CD1   . TYR A 1 69  ? 5.704   3.736   12.508  1.00 71.91 69  A 1 
ATOM 529  C CD2   . TYR A 1 69  ? 4.115   3.506   10.694  1.00 74.44 69  A 1 
ATOM 530  C CE1   . TYR A 1 69  ? 6.600   4.370   11.648  1.00 71.41 69  A 1 
ATOM 531  C CE2   . TYR A 1 69  ? 5.009   4.129   9.825   1.00 71.42 69  A 1 
ATOM 532  C CZ    . TYR A 1 69  ? 6.259   4.572   10.301  1.00 78.50 69  A 1 
ATOM 533  O OH    . TYR A 1 69  ? 7.144   5.189   9.455   1.00 76.48 69  A 1 
ATOM 534  N N     . LEU A 1 70  ? 3.366   -0.244  15.038  1.00 82.04 70  A 1 
ATOM 535  C CA    . LEU A 1 70  ? 2.639   -1.033  16.023  1.00 81.70 70  A 1 
ATOM 536  C C     . LEU A 1 70  ? 2.992   -0.602  17.450  1.00 81.76 70  A 1 
ATOM 537  O O     . LEU A 1 70  ? 4.143   -0.289  17.754  1.00 82.20 70  A 1 
ATOM 538  C CB    . LEU A 1 70  ? 2.919   -2.532  15.798  1.00 81.81 70  A 1 
ATOM 539  C CG    . LEU A 1 70  ? 2.513   -3.086  14.421  1.00 84.45 70  A 1 
ATOM 540  C CD1   . LEU A 1 70  ? 2.935   -4.546  14.283  1.00 78.62 70  A 1 
ATOM 541  C CD2   . LEU A 1 70  ? 1.004   -2.990  14.193  1.00 79.18 70  A 1 
ATOM 542  N N     . CYS A 1 71  ? 1.986   -0.602  18.334  1.00 85.37 71  A 1 
ATOM 543  C CA    . CYS A 1 71  ? 2.222   -0.528  19.765  1.00 84.77 71  A 1 
ATOM 544  C C     . CYS A 1 71  ? 2.721   -1.881  20.294  1.00 84.81 71  A 1 
ATOM 545  O O     . CYS A 1 71  ? 2.538   -2.907  19.648  1.00 81.82 71  A 1 
ATOM 546  C CB    . CYS A 1 71  ? 0.953   -0.045  20.483  1.00 82.95 71  A 1 
ATOM 547  S SG    . CYS A 1 71  ? -0.372  -1.293  20.450  1.00 82.36 71  A 1 
ATOM 548  N N     . ALA A 1 72  ? 3.281   -1.883  21.504  1.00 82.92 72  A 1 
ATOM 549  C CA    . ALA A 1 72  ? 3.813   -3.107  22.114  1.00 80.90 72  A 1 
ATOM 550  C C     . ALA A 1 72  ? 2.774   -4.242  22.217  1.00 81.22 72  A 1 
ATOM 551  O O     . ALA A 1 72  ? 3.101   -5.404  21.985  1.00 79.32 72  A 1 
ATOM 552  C CB    . ALA A 1 72  ? 4.370   -2.755  23.495  1.00 79.35 72  A 1 
ATOM 553  N N     . SER A 1 73  ? 1.519   -3.911  22.511  1.00 81.56 73  A 1 
ATOM 554  C CA    . SER A 1 73  ? 0.440   -4.898  22.606  1.00 80.65 73  A 1 
ATOM 555  C C     . SER A 1 73  ? 0.094   -5.509  21.246  1.00 81.13 73  A 1 
ATOM 556  O O     . SER A 1 73  ? -0.001  -6.729  21.133  1.00 79.57 73  A 1 
ATOM 557  C CB    . SER A 1 73  ? -0.799  -4.261  23.227  1.00 78.81 73  A 1 
ATOM 558  O OG    . SER A 1 73  ? -1.814  -5.227  23.414  1.00 68.06 73  A 1 
ATOM 559  N N     . CYS A 1 74  ? -0.065  -4.686  20.211  1.00 80.47 74  A 1 
ATOM 560  C CA    . CYS A 1 74  ? -0.358  -5.177  18.869  1.00 79.66 74  A 1 
ATOM 561  C C     . CYS A 1 74  ? 0.831   -5.932  18.265  1.00 80.17 74  A 1 
ATOM 562  O O     . CYS A 1 74  ? 0.628   -6.956  17.622  1.00 77.90 74  A 1 
ATOM 563  C CB    . CYS A 1 74  ? -0.785  -4.012  17.971  1.00 78.43 74  A 1 
ATOM 564  S SG    . CYS A 1 74  ? -2.406  -3.345  18.486  1.00 76.16 74  A 1 
ATOM 565  N N     . ASP A 1 75  ? 2.054   -5.470  18.509  1.00 82.60 75  A 1 
ATOM 566  C CA    . ASP A 1 75  ? 3.270   -6.170  18.090  1.00 80.63 75  A 1 
ATOM 567  C C     . ASP A 1 75  ? 3.342   -7.569  18.703  1.00 80.29 75  A 1 
ATOM 568  O O     . ASP A 1 75  ? 3.509   -8.555  17.984  1.00 77.73 75  A 1 
ATOM 569  C CB    . ASP A 1 75  ? 4.507   -5.344  18.469  1.00 79.96 75  A 1 
ATOM 570  C CG    . ASP A 1 75  ? 5.791   -6.058  18.043  1.00 80.25 75  A 1 
ATOM 571  O OD1   . ASP A 1 75  ? 6.000   -6.217  16.825  1.00 71.43 75  A 1 
ATOM 572  O OD2   . ASP A 1 75  ? 6.579   -6.488  18.907  1.00 73.43 75  A 1 
ATOM 573  N N     . ALA A 1 76  ? 3.144   -7.666  20.006  1.00 82.67 76  A 1 
ATOM 574  C CA    . ALA A 1 76  ? 3.132   -8.950  20.695  1.00 80.23 76  A 1 
ATOM 575  C C     . ALA A 1 76  ? 2.015   -9.853  20.165  1.00 80.33 76  A 1 
ATOM 576  O O     . ALA A 1 76  ? 2.277   -11.011 19.835  1.00 77.74 76  A 1 
ATOM 577  C CB    . ALA A 1 76  ? 3.007   -8.713  22.199  1.00 78.37 76  A 1 
ATOM 578  N N     . GLN A 1 77  ? 0.792   -9.345  20.034  1.00 77.92 77  A 1 
ATOM 579  C CA    . GLN A 1 77  ? -0.346  -10.139 19.575  1.00 76.02 77  A 1 
ATOM 580  C C     . GLN A 1 77  ? -0.154  -10.676 18.152  1.00 76.89 77  A 1 
ATOM 581  O O     . GLN A 1 77  ? -0.462  -11.833 17.886  1.00 74.35 77  A 1 
ATOM 582  C CB    . GLN A 1 77  ? -1.606  -9.274  19.679  1.00 73.43 77  A 1 
ATOM 583  C CG    . GLN A 1 77  ? -2.871  -10.064 19.303  1.00 67.94 77  A 1 
ATOM 584  C CD    . GLN A 1 77  ? -4.147  -9.236  19.425  1.00 64.34 77  A 1 
ATOM 585  O OE1   . GLN A 1 77  ? -4.172  -8.083  19.815  1.00 56.95 77  A 1 
ATOM 586  N NE2   . GLN A 1 77  ? -5.282  -9.814  19.075  1.00 54.74 77  A 1 
ATOM 587  N N     . ILE A 1 78  ? 0.375   -9.867  17.249  1.00 73.89 78  A 1 
ATOM 588  C CA    . ILE A 1 78  ? 0.521   -10.230 15.838  1.00 73.17 78  A 1 
ATOM 589  C C     . ILE A 1 78  ? 1.765   -11.096 15.622  1.00 72.78 78  A 1 
ATOM 590  O O     . ILE A 1 78  ? 1.701   -12.136 14.972  1.00 71.59 78  A 1 
ATOM 591  C CB    . ILE A 1 78  ? 0.527   -8.952  14.978  1.00 71.68 78  A 1 
ATOM 592  C CG1   . ILE A 1 78  ? -0.862  -8.274  15.046  1.00 69.78 78  A 1 
ATOM 593  C CG2   . ILE A 1 78  ? 0.898   -9.243  13.510  1.00 71.24 78  A 1 
ATOM 594  C CD1   . ILE A 1 78  ? -0.823  -6.809  14.638  1.00 64.98 78  A 1 
ATOM 595  N N     . HIS A 1 79  ? 2.899   -10.690 16.190  1.00 80.03 79  A 1 
ATOM 596  C CA    . HIS A 1 79  ? 4.188   -11.305 15.885  1.00 79.84 79  A 1 
ATOM 597  C C     . HIS A 1 79  ? 4.537   -12.488 16.806  1.00 78.39 79  A 1 
ATOM 598  O O     . HIS A 1 79  ? 5.390   -13.292 16.429  1.00 72.97 79  A 1 
ATOM 599  C CB    . HIS A 1 79  ? 5.283   -10.238 15.895  1.00 79.21 79  A 1 
ATOM 600  C CG    . HIS A 1 79  ? 5.130   -9.208  14.816  1.00 82.14 79  A 1 
ATOM 601  N ND1   . HIS A 1 79  ? 4.940   -7.857  14.987  1.00 72.53 79  A 1 
ATOM 602  C CD2   . HIS A 1 79  ? 5.182   -9.424  13.461  1.00 75.44 79  A 1 
ATOM 603  C CE1   . HIS A 1 79  ? 4.871   -7.276  13.788  1.00 77.72 79  A 1 
ATOM 604  N NE2   . HIS A 1 79  ? 5.013   -8.194  12.829  1.00 78.58 79  A 1 
ATOM 605  N N     . ALA A 1 80  ? 3.902   -12.627 17.968  1.00 79.95 80  A 1 
ATOM 606  C CA    . ALA A 1 80  ? 4.077   -13.826 18.792  1.00 77.32 80  A 1 
ATOM 607  C C     . ALA A 1 80  ? 3.082   -14.948 18.453  1.00 76.26 80  A 1 
ATOM 608  O O     . ALA A 1 80  ? 3.332   -16.095 18.800  1.00 70.17 80  A 1 
ATOM 609  C CB    . ALA A 1 80  ? 4.019   -13.451 20.267  1.00 74.33 80  A 1 
ATOM 610  N N     . ALA A 1 81  ? 1.972   -14.620 17.755  1.00 69.10 81  A 1 
ATOM 611  C CA    . ALA A 1 81  ? 0.890   -15.575 17.539  1.00 66.86 81  A 1 
ATOM 612  C C     . ALA A 1 81  ? 1.212   -16.677 16.516  1.00 67.76 81  A 1 
ATOM 613  O O     . ALA A 1 81  ? 0.698   -17.792 16.630  1.00 63.60 81  A 1 
ATOM 614  C CB    . ALA A 1 81  ? -0.355  -14.804 17.117  1.00 62.60 81  A 1 
ATOM 615  N N     . ASN A 1 82  ? 2.028   -16.377 15.490  1.00 68.12 82  A 1 
ATOM 616  C CA    . ASN A 1 82  ? 2.239   -17.315 14.394  1.00 68.20 82  A 1 
ATOM 617  C C     . ASN A 1 82  ? 3.668   -17.306 13.833  1.00 71.24 82  A 1 
ATOM 618  O O     . ASN A 1 82  ? 4.445   -16.363 13.977  1.00 68.16 82  A 1 
ATOM 619  C CB    . ASN A 1 82  ? 1.175   -17.073 13.315  1.00 62.43 82  A 1 
ATOM 620  C CG    . ASN A 1 82  ? 1.371   -15.765 12.580  1.00 57.50 82  A 1 
ATOM 621  O OD1   . ASN A 1 82  ? 2.345   -15.564 11.873  1.00 52.69 82  A 1 
ATOM 622  N ND2   . ASN A 1 82  ? 0.442   -14.850 12.715  1.00 55.23 82  A 1 
ATOM 623  N N     . ARG A 1 83  ? 4.018   -18.406 13.148  1.00 71.96 83  A 1 
ATOM 624  C CA    . ARG A 1 83  ? 5.360   -18.644 12.608  1.00 70.97 83  A 1 
ATOM 625  C C     . ARG A 1 83  ? 5.748   -17.691 11.469  1.00 71.72 83  A 1 
ATOM 626  O O     . ARG A 1 83  ? 6.934   -17.446 11.257  1.00 67.75 83  A 1 
ATOM 627  C CB    . ARG A 1 83  ? 5.451   -20.113 12.160  1.00 66.10 83  A 1 
ATOM 628  C CG    . ARG A 1 83  ? 6.853   -20.513 11.701  1.00 61.18 83  A 1 
ATOM 629  C CD    . ARG A 1 83  ? 6.909   -21.982 11.337  1.00 57.56 83  A 1 
ATOM 630  N NE    . ARG A 1 83  ? 8.215   -22.352 10.777  1.00 49.80 83  A 1 
ATOM 631  C CZ    . ARG A 1 83  ? 8.612   -23.557 10.427  1.00 42.30 83  A 1 
ATOM 632  N NH1   . ARG A 1 83  ? 7.842   -24.596 10.585  1.00 38.76 83  A 1 
ATOM 633  N NH2   . ARG A 1 83  ? 9.788   -23.735 9.908   1.00 39.30 83  A 1 
ATOM 634  N N     . VAL A 1 84  ? 4.789   -17.195 10.710  1.00 68.82 84  A 1 
ATOM 635  C CA    . VAL A 1 84  ? 5.074   -16.265 9.608   1.00 69.14 84  A 1 
ATOM 636  C C     . VAL A 1 84  ? 5.379   -14.884 10.169  1.00 71.70 84  A 1 
ATOM 637  O O     . VAL A 1 84  ? 6.438   -14.320 9.885   1.00 68.76 84  A 1 
ATOM 638  C CB    . VAL A 1 84  ? 3.924   -16.217 8.587   1.00 64.23 84  A 1 
ATOM 639  C CG1   . VAL A 1 84  ? 4.209   -15.217 7.474   1.00 58.37 84  A 1 
ATOM 640  C CG2   . VAL A 1 84  ? 3.708   -17.588 7.947   1.00 62.20 84  A 1 
ATOM 641  N N     . ALA A 1 85  ? 4.498   -14.377 11.027  1.00 68.96 85  A 1 
ATOM 642  C CA    . ALA A 1 85  ? 4.616   -13.059 11.626  1.00 70.00 85  A 1 
ATOM 643  C C     . ALA A 1 85  ? 5.811   -12.952 12.581  1.00 71.81 85  A 1 
ATOM 644  O O     . ALA A 1 85  ? 6.493   -11.927 12.576  1.00 72.09 85  A 1 
ATOM 645  C CB    . ALA A 1 85  ? 3.298   -12.742 12.323  1.00 69.04 85  A 1 
ATOM 646  N N     . SER A 1 86  ? 6.145   -14.000 13.330  1.00 78.48 86  A 1 
ATOM 647  C CA    . SER A 1 86  ? 7.290   -13.992 14.257  1.00 78.23 86  A 1 
ATOM 648  C C     . SER A 1 86  ? 8.642   -13.730 13.585  1.00 80.34 86  A 1 
ATOM 649  O O     . SER A 1 86  ? 9.582   -13.282 14.238  1.00 77.68 86  A 1 
ATOM 650  C CB    . SER A 1 86  ? 7.360   -15.308 15.031  1.00 75.54 86  A 1 
ATOM 651  O OG    . SER A 1 86  ? 7.547   -16.413 14.164  1.00 68.82 86  A 1 
ATOM 652  N N     . ARG A 1 87  ? 8.751   -13.986 12.272  1.00 75.30 87  A 1 
ATOM 653  C CA    . ARG A 1 87  ? 9.961   -13.747 11.470  1.00 75.30 87  A 1 
ATOM 654  C C     . ARG A 1 87  ? 10.007  -12.358 10.835  1.00 77.94 87  A 1 
ATOM 655  O O     . ARG A 1 87  ? 10.949  -12.057 10.107  1.00 73.48 87  A 1 
ATOM 656  C CB    . ARG A 1 87  ? 10.078  -14.830 10.395  1.00 70.41 87  A 1 
ATOM 657  C CG    . ARG A 1 87  ? 10.290  -16.216 11.026  1.00 66.85 87  A 1 
ATOM 658  C CD    . ARG A 1 87  ? 10.405  -17.285 9.949   1.00 64.99 87  A 1 
ATOM 659  N NE    . ARG A 1 87  ? 9.129   -17.477 9.246   1.00 56.89 87  A 1 
ATOM 660  C CZ    . ARG A 1 87  ? 8.907   -18.383 8.307   1.00 51.21 87  A 1 
ATOM 661  N NH1   . ARG A 1 87  ? 9.846   -19.174 7.906   1.00 47.01 87  A 1 
ATOM 662  N NH2   . ARG A 1 87  ? 7.742   -18.508 7.764   1.00 48.29 87  A 1 
ATOM 663  N N     . HIS A 1 88  ? 8.987   -11.545 11.055  1.00 76.48 88  A 1 
ATOM 664  C CA    . HIS A 1 88  ? 8.995   -10.189 10.539  1.00 78.49 88  A 1 
ATOM 665  C C     . HIS A 1 88  ? 10.056  -9.351  11.246  1.00 79.93 88  A 1 
ATOM 666  O O     . HIS A 1 88  ? 10.126  -9.299  12.468  1.00 77.07 88  A 1 
ATOM 667  C CB    . HIS A 1 88  ? 7.615   -9.534  10.659  1.00 76.08 88  A 1 
ATOM 668  C CG    . HIS A 1 88  ? 6.560   -10.121 9.767   1.00 75.20 88  A 1 
ATOM 669  N ND1   . HIS A 1 88  ? 5.220   -9.773  9.774   1.00 67.79 88  A 1 
ATOM 670  C CD2   . HIS A 1 88  ? 6.708   -11.066 8.782   1.00 71.00 88  A 1 
ATOM 671  C CE1   . HIS A 1 88  ? 4.593   -10.479 8.828   1.00 71.04 88  A 1 
ATOM 672  N NE2   . HIS A 1 88  ? 5.469   -11.280 8.200   1.00 73.09 88  A 1 
ATOM 673  N N     . GLU A 1 89  ? 10.898  -8.693  10.446  1.00 75.83 89  A 1 
ATOM 674  C CA    . GLU A 1 89  ? 11.867  -7.740  10.958  1.00 75.95 89  A 1 
ATOM 675  C C     . GLU A 1 89  ? 11.129  -6.513  11.501  1.00 77.30 89  A 1 
ATOM 676  O O     . GLU A 1 89  ? 10.345  -5.884  10.786  1.00 72.93 89  A 1 
ATOM 677  C CB    . GLU A 1 89  ? 12.844  -7.362  9.845   1.00 71.76 89  A 1 
ATOM 678  C CG    . GLU A 1 89  ? 14.050  -6.569  10.345  1.00 62.78 89  A 1 
ATOM 679  C CD    . GLU A 1 89  ? 14.880  -5.976  9.184   1.00 58.77 89  A 1 
ATOM 680  O OE1   . GLU A 1 89  ? 15.694  -5.083  9.443   1.00 51.18 89  A 1 
ATOM 681  O OE2   . GLU A 1 89  ? 14.609  -6.308  8.009   1.00 51.76 89  A 1 
ATOM 682  N N     . ARG A 1 90  ? 11.392  -6.182  12.764  1.00 76.63 90  A 1 
ATOM 683  C CA    . ARG A 1 90  ? 10.816  -5.028  13.449  1.00 75.61 90  A 1 
ATOM 684  C C     . ARG A 1 90  ? 11.923  -4.105  13.924  1.00 75.48 90  A 1 
ATOM 685  O O     . ARG A 1 90  ? 12.933  -4.573  14.443  1.00 71.82 90  A 1 
ATOM 686  C CB    . ARG A 1 90  ? 9.944   -5.502  14.621  1.00 73.88 90  A 1 
ATOM 687  C CG    . ARG A 1 90  ? 8.666   -6.189  14.135  1.00 74.75 90  A 1 
ATOM 688  C CD    . ARG A 1 90  ? 8.057   -7.074  15.228  1.00 74.29 90  A 1 
ATOM 689  N NE    . ARG A 1 90  ? 8.794   -8.332  15.367  1.00 72.78 90  A 1 
ATOM 690  C CZ    . ARG A 1 90  ? 8.604   -9.242  16.311  1.00 70.81 90  A 1 
ATOM 691  N NH1   . ARG A 1 90  ? 7.746   -9.059  17.275  1.00 61.35 90  A 1 
ATOM 692  N NH2   . ARG A 1 90  ? 9.261   -10.365 16.292  1.00 68.63 90  A 1 
ATOM 693  N N     . VAL A 1 91  ? 11.724  -2.818  13.741  1.00 80.30 91  A 1 
ATOM 694  C CA    . VAL A 1 91  ? 12.657  -1.779  14.153  1.00 79.69 91  A 1 
ATOM 695  C C     . VAL A 1 91  ? 12.020  -0.979  15.279  1.00 80.03 91  A 1 
ATOM 696  O O     . VAL A 1 91  ? 10.875  -0.551  15.145  1.00 77.87 91  A 1 
ATOM 697  C CB    . VAL A 1 91  ? 13.041  -0.875  12.971  1.00 77.15 91  A 1 
ATOM 698  C CG1   . VAL A 1 91  ? 14.104  0.152   13.372  1.00 65.89 91  A 1 
ATOM 699  C CG2   . VAL A 1 91  ? 13.608  -1.696  11.806  1.00 69.96 91  A 1 
ATOM 700  N N     . LEU A 1 92  ? 12.746  -0.778  16.387  1.00 77.80 92  A 1 
ATOM 701  C CA    . LEU A 1 92  ? 12.284  0.090   17.462  1.00 75.70 92  A 1 
ATOM 702  C C     . LEU A 1 92  ? 12.251  1.540   16.981  1.00 74.65 92  A 1 
ATOM 703  O O     . LEU A 1 92  ? 13.243  2.060   16.473  1.00 71.16 92  A 1 
ATOM 704  C CB    . LEU A 1 92  ? 13.178  -0.065  18.697  1.00 73.04 92  A 1 
ATOM 705  C CG    . LEU A 1 92  ? 12.951  -1.371  19.478  1.00 67.86 92  A 1 
ATOM 706  C CD1   . LEU A 1 92  ? 14.081  -1.621  20.467  1.00 60.76 92  A 1 
ATOM 707  C CD2   . LEU A 1 92  ? 11.636  -1.329  20.275  1.00 63.42 92  A 1 
ATOM 708  N N     . LEU A 1 93  ? 11.136  2.219   17.189  1.00 73.83 93  A 1 
ATOM 709  C CA    . LEU A 1 93  ? 10.995  3.611   16.776  1.00 70.16 93  A 1 
ATOM 710  C C     . LEU A 1 93  ? 11.911  4.524   17.585  1.00 68.13 93  A 1 
ATOM 711  O O     . LEU A 1 93  ? 12.457  5.462   17.022  1.00 63.33 93  A 1 
ATOM 712  C CB    . LEU A 1 93  ? 9.531   4.051   16.877  1.00 67.68 93  A 1 
ATOM 713  C CG    . LEU A 1 93  ? 8.593   3.313   15.911  1.00 66.21 93  A 1 
ATOM 714  C CD1   . LEU A 1 93  ? 7.156   3.741   16.176  1.00 62.01 93  A 1 
ATOM 715  C CD2   . LEU A 1 93  ? 8.912   3.596   14.441  1.00 65.52 93  A 1 
ATOM 716  N N     . SER A 1 94  ? 12.155  4.209   18.850  1.00 70.63 94  A 1 
ATOM 717  C CA    . SER A 1 94  ? 13.104  4.964   19.674  1.00 68.70 94  A 1 
ATOM 718  C C     . SER A 1 94  ? 14.534  4.926   19.135  1.00 67.59 94  A 1 
ATOM 719  O O     . SER A 1 94  ? 15.265  5.908   19.275  1.00 61.67 94  A 1 
ATOM 720  C CB    . SER A 1 94  ? 13.100  4.411   21.096  1.00 63.14 94  A 1 
ATOM 721  O OG    . SER A 1 94  ? 13.431  3.034   21.109  1.00 56.11 94  A 1 
ATOM 722  N N     . GLU A 1 95  ? 14.941  3.832   18.493  1.00 64.27 95  A 1 
ATOM 723  C CA    . GLU A 1 95  ? 16.233  3.717   17.825  1.00 62.24 95  A 1 
ATOM 724  C C     . GLU A 1 95  ? 16.222  4.432   16.475  1.00 58.00 95  A 1 
ATOM 725  O O     . GLU A 1 95  ? 17.172  5.136   16.152  1.00 54.97 95  A 1 
ATOM 726  C CB    . GLU A 1 95  ? 16.609  2.255   17.635  1.00 58.96 95  A 1 
ATOM 727  C CG    . GLU A 1 95  ? 16.889  1.566   18.969  1.00 54.36 95  A 1 
ATOM 728  C CD    . GLU A 1 95  ? 17.221  0.084   18.832  1.00 50.25 95  A 1 
ATOM 729  O OE1   . GLU A 1 95  ? 17.667  -0.491  19.854  1.00 44.33 95  A 1 
ATOM 730  O OE2   . GLU A 1 95  ? 16.986  -0.484  17.742  1.00 45.85 95  A 1 
ATOM 731  N N     . ALA A 1 96  ? 15.130  4.316   15.729  1.00 59.34 96  A 1 
ATOM 732  C CA    . ALA A 1 96  ? 14.965  5.064   14.497  1.00 56.56 96  A 1 
ATOM 733  C C     . ALA A 1 96  ? 15.016  6.582   14.742  1.00 54.21 96  A 1 
ATOM 734  O O     . ALA A 1 96  ? 15.641  7.290   13.966  1.00 53.42 96  A 1 
ATOM 735  C CB    . ALA A 1 96  ? 13.659  4.642   13.819  1.00 53.93 96  A 1 
ATOM 736  N N     . TYR A 1 97  ? 14.429  7.062   15.840  1.00 58.74 97  A 1 
ATOM 737  C CA    . TYR A 1 97  ? 14.532  8.468   16.250  1.00 55.09 97  A 1 
ATOM 738  C C     . TYR A 1 97  ? 15.938  8.859   16.728  1.00 51.52 97  A 1 
ATOM 739  O O     . TYR A 1 97  ? 16.343  9.992   16.515  1.00 50.45 97  A 1 
ATOM 740  C CB    . TYR A 1 97  ? 13.495  8.781   17.344  1.00 52.10 97  A 1 
ATOM 741  C CG    . TYR A 1 97  ? 12.168  9.262   16.800  1.00 49.23 97  A 1 
ATOM 742  C CD1   . TYR A 1 97  ? 12.031  10.586  16.335  1.00 45.49 97  A 1 
ATOM 743  C CD2   . TYR A 1 97  ? 11.049  8.406   16.752  1.00 44.06 97  A 1 
ATOM 744  C CE1   . TYR A 1 97  ? 10.806  11.048  15.818  1.00 38.78 97  A 1 
ATOM 745  C CE2   . TYR A 1 97  ? 9.826   8.854   16.242  1.00 40.02 97  A 1 
ATOM 746  C CZ    . TYR A 1 97  ? 9.702   10.178  15.771  1.00 39.63 97  A 1 
ATOM 747  O OH    . TYR A 1 97  ? 8.487   10.621  15.265  1.00 35.84 97  A 1 
ATOM 748  N N     . LYS A 1 98  ? 16.694  7.941   17.320  1.00 57.13 98  A 1 
ATOM 749  C CA    . LYS A 1 98  ? 18.091  8.209   17.703  1.00 55.27 98  A 1 
ATOM 750  C C     . LYS A 1 98  ? 19.016  8.296   16.499  1.00 52.58 98  A 1 
ATOM 751  O O     . LYS A 1 98  ? 19.969  9.069   16.514  1.00 48.75 98  A 1 
ATOM 752  C CB    . LYS A 1 98  ? 18.612  7.117   18.639  1.00 52.27 98  A 1 
ATOM 753  C CG    . LYS A 1 98  ? 18.094  7.258   20.077  1.00 48.74 98  A 1 
ATOM 754  C CD    . LYS A 1 98  ? 18.556  6.048   20.884  1.00 45.47 98  A 1 
ATOM 755  C CE    . LYS A 1 98  ? 18.009  6.094   22.303  1.00 40.02 98  A 1 
ATOM 756  N NZ    . LYS A 1 98  ? 18.468  4.911   23.080  1.00 33.59 98  A 1 
ATOM 757  N N     . HIS A 1 99  ? 18.762  7.463   15.474  1.00 55.78 99  A 1 
ATOM 758  C CA    . HIS A 1 99  ? 19.527  7.456   14.233  1.00 53.87 99  A 1 
ATOM 759  C C     . HIS A 1 99  ? 18.967  8.396   13.158  1.00 48.81 99  A 1 
ATOM 760  O O     . HIS A 1 99  ? 19.704  8.709   12.218  1.00 45.12 99  A 1 
ATOM 761  C CB    . HIS A 1 99  ? 19.620  6.025   13.697  1.00 50.83 99  A 1 
ATOM 762  C CG    . HIS A 1 99  ? 20.548  5.167   14.500  1.00 48.43 99  A 1 
ATOM 763  N ND1   . HIS A 1 99  ? 21.903  5.391   14.674  1.00 43.87 99  A 1 
ATOM 764  C CD2   . HIS A 1 99  ? 20.240  4.027   15.192  1.00 44.15 99  A 1 
ATOM 765  C CE1   . HIS A 1 99  ? 22.387  4.414   15.452  1.00 40.83 99  A 1 
ATOM 766  N NE2   . HIS A 1 99  ? 21.412  3.566   15.784  1.00 41.13 99  A 1 
ATOM 767  N N     . ALA A 1 100 ? 17.720  8.796   13.271  1.00 51.34 100 A 1 
ATOM 768  C CA    . ALA A 1 100 ? 17.290  9.983   12.564  1.00 49.15 100 A 1 
ATOM 769  C C     . ALA A 1 100 ? 18.245  11.083  13.040  1.00 45.71 100 A 1 
ATOM 770  O O     . ALA A 1 100 ? 18.402  11.236  14.252  1.00 44.85 100 A 1 
ATOM 771  C CB    . ALA A 1 100 ? 15.833  10.316  12.876  1.00 46.60 100 A 1 
ATOM 772  N N     . PRO A 1 101 ? 18.952  11.776  12.118  1.00 44.51 101 A 1 
ATOM 773  C CA    . PRO A 1 101 ? 19.672  12.956  12.524  1.00 44.67 101 A 1 
ATOM 774  C C     . PRO A 1 101 ? 18.685  13.752  13.369  1.00 44.47 101 A 1 
ATOM 775  O O     . PRO A 1 101 ? 17.527  13.883  12.979  1.00 44.01 101 A 1 
ATOM 776  C CB    . PRO A 1 101 ? 20.076  13.677  11.230  1.00 42.01 101 A 1 
ATOM 777  C CG    . PRO A 1 101 ? 19.075  13.156  10.198  1.00 41.23 101 A 1 
ATOM 778  C CD    . PRO A 1 101 ? 18.757  11.740  10.689  1.00 46.98 101 A 1 
ATOM 779  N N     . VAL A 1 102 ? 19.115  14.150  14.553  1.00 35.18 102 A 1 
ATOM 780  C CA    . VAL A 1 102 ? 18.350  15.085  15.362  1.00 36.44 102 A 1 
ATOM 781  C C     . VAL A 1 102 ? 17.975  16.161  14.363  1.00 34.66 102 A 1 
ATOM 782  O O     . VAL A 1 102 ? 18.868  16.823  13.824  1.00 33.17 102 A 1 
ATOM 783  C CB    . VAL A 1 102 ? 19.189  15.665  16.514  1.00 34.48 102 A 1 
ATOM 784  C CG1   . VAL A 1 102 ? 18.376  16.650  17.360  1.00 32.51 102 A 1 
ATOM 785  C CG2   . VAL A 1 102 ? 19.698  14.558  17.444  1.00 35.31 102 A 1 
ATOM 786  N N     . MET A 1 103 ? 16.693  16.229  14.026  1.00 33.05 103 A 1 
ATOM 787  C CA    . MET A 1 103 ? 16.147  17.406  13.372  1.00 34.53 103 A 1 
ATOM 788  C C     . MET A 1 103 ? 16.423  18.511  14.381  1.00 33.81 103 A 1 
ATOM 789  O O     . MET A 1 103 ? 15.620  18.770  15.284  1.00 33.54 103 A 1 
ATOM 790  C CB    . MET A 1 103 ? 14.647  17.234  13.070  1.00 33.85 103 A 1 
ATOM 791  C CG    . MET A 1 103 ? 14.373  16.381  11.828  1.00 32.49 103 A 1 
ATOM 792  S SD    . MET A 1 103 ? 14.253  17.311  10.254  1.00 31.01 103 A 1 
ATOM 793  C CE    . MET A 1 103 ? 12.601  18.017  10.421  1.00 28.70 103 A 1 
ATOM 794  N N     . LEU A 1 104 ? 17.646  18.992  14.336  1.00 28.48 104 A 1 
ATOM 795  C CA    . LEU A 1 104 ? 18.001  20.214  14.991  1.00 29.52 104 A 1 
ATOM 796  C C     . LEU A 1 104 ? 16.928  21.178  14.511  1.00 27.62 104 A 1 
ATOM 797  O O     . LEU A 1 104 ? 16.584  21.177  13.321  1.00 26.27 104 A 1 
ATOM 798  C CB    . LEU A 1 104 ? 19.418  20.649  14.570  1.00 29.05 104 A 1 
ATOM 799  C CG    . LEU A 1 104 ? 20.554  19.989  15.368  1.00 27.79 104 A 1 
ATOM 800  C CD1   . LEU A 1 104 ? 21.890  20.071  14.625  1.00 27.22 104 A 1 
ATOM 801  C CD2   . LEU A 1 104 ? 20.744  20.679  16.724  1.00 30.70 104 A 1 
ATOM 802  N N     . ASP A 1 105 ? 16.452  21.983  15.418  1.00 39.65 105 A 1 
ATOM 803  C CA    . ASP A 1 105 ? 15.832  23.275  15.111  1.00 40.90 105 A 1 
ATOM 804  C C     . ASP A 1 105 ? 16.819  24.200  14.360  1.00 38.28 105 A 1 
ATOM 805  O O     . ASP A 1 105 ? 16.881  25.416  14.554  1.00 37.20 105 A 1 
ATOM 806  C CB    . ASP A 1 105 ? 15.315  23.928  16.403  1.00 38.94 105 A 1 
ATOM 807  C CG    . ASP A 1 105 ? 13.949  23.419  16.893  1.00 36.05 105 A 1 
ATOM 808  O OD1   . ASP A 1 105 ? 13.103  23.107  16.028  1.00 34.20 105 A 1 
ATOM 809  O OD2   . ASP A 1 105 ? 13.761  23.422  18.121  1.00 33.47 105 A 1 
ATOM 810  N N     . CYS A 1 106 ? 17.636  23.604  13.494  1.00 38.91 106 A 1 
ATOM 811  C CA    . CYS A 1 106 ? 18.388  24.309  12.511  1.00 40.68 106 A 1 
ATOM 812  C C     . CYS A 1 106 ? 17.332  24.869  11.570  1.00 37.91 106 A 1 
ATOM 813  O O     . CYS A 1 106 ? 16.834  24.194  10.685  1.00 36.98 106 A 1 
ATOM 814  C CB    . CYS A 1 106 ? 19.412  23.382  11.846  1.00 38.86 106 A 1 
ATOM 815  S SG    . CYS A 1 106 ? 21.031  24.218  11.811  1.00 34.31 106 A 1 
ATOM 816  N N     . HIS A 1 107 ? 17.029  26.121  11.738  1.00 27.07 107 A 1 
ATOM 817  C CA    . HIS A 1 107 ? 16.308  26.955  10.781  1.00 28.03 107 A 1 
ATOM 818  C C     . HIS A 1 107 ? 16.816  26.783  9.336   1.00 26.53 107 A 1 
ATOM 819  O O     . HIS A 1 107 ? 16.076  27.048  8.385   1.00 24.86 107 A 1 
ATOM 820  C CB    . HIS A 1 107 ? 16.448  28.419  11.206  1.00 26.53 107 A 1 
ATOM 821  C CG    . HIS A 1 107 ? 15.482  28.846  12.279  1.00 24.65 107 A 1 
ATOM 822  N ND1   . HIS A 1 107 ? 14.140  29.089  12.092  1.00 22.85 107 A 1 
ATOM 823  C CD2   . HIS A 1 107 ? 15.754  29.147  13.589  1.00 22.23 107 A 1 
ATOM 824  C CE1   . HIS A 1 107 ? 13.623  29.512  13.265  1.00 20.04 107 A 1 
ATOM 825  N NE2   . HIS A 1 107 ? 14.569  29.568  14.199  1.00 20.42 107 A 1 
ATOM 826  N N     . ALA A 1 108 ? 18.055  26.307  9.148   1.00 29.30 108 A 1 
ATOM 827  C CA    . ALA A 1 108 ? 18.653  26.005  7.866   1.00 30.25 108 A 1 
ATOM 828  C C     . ALA A 1 108 ? 17.939  24.879  7.094   1.00 29.43 108 A 1 
ATOM 829  O O     . ALA A 1 108 ? 17.810  24.991  5.877   1.00 27.15 108 A 1 
ATOM 830  C CB    . ALA A 1 108 ? 20.127  25.670  8.078   1.00 27.88 108 A 1 
ATOM 831  N N     . ASP A 1 109 ? 17.438  23.821  7.752   1.00 28.99 109 A 1 
ATOM 832  C CA    . ASP A 1 109 ? 16.812  22.709  7.019   1.00 29.22 109 A 1 
ATOM 833  C C     . ASP A 1 109 ? 15.394  23.033  6.554   1.00 27.73 109 A 1 
ATOM 834  O O     . ASP A 1 109 ? 14.980  22.595  5.484   1.00 25.41 109 A 1 
ATOM 835  C CB    . ASP A 1 109 ? 16.845  21.421  7.853   1.00 28.01 109 A 1 
ATOM 836  C CG    . ASP A 1 109 ? 18.214  20.738  7.856   1.00 25.15 109 A 1 
ATOM 837  O OD1   . ASP A 1 109 ? 19.019  21.004  6.937   1.00 26.31 109 A 1 
ATOM 838  O OD2   . ASP A 1 109 ? 18.439  19.931  8.779   1.00 27.76 109 A 1 
ATOM 839  N N     . ALA A 1 110 ? 14.684  23.871  7.294   1.00 28.49 110 A 1 
ATOM 840  C CA    . ALA A 1 110 ? 13.468  24.491  6.786   1.00 29.19 110 A 1 
ATOM 841  C C     . ALA A 1 110 ? 13.771  25.339  5.544   1.00 28.80 110 A 1 
ATOM 842  O O     . ALA A 1 110 ? 13.032  25.299  4.562   1.00 26.69 110 A 1 
ATOM 843  C CB    . ALA A 1 110 ? 12.811  25.311  7.897   1.00 27.07 110 A 1 
ATOM 844  N N     . ALA A 1 111 ? 14.910  26.046  5.543   1.00 30.83 111 A 1 
ATOM 845  C CA    . ALA A 1 111 ? 15.390  26.779  4.378   1.00 31.73 111 A 1 
ATOM 846  C C     . ALA A 1 111 ? 15.824  25.853  3.231   1.00 30.72 111 A 1 
ATOM 847  O O     . ALA A 1 111 ? 15.583  26.190  2.077   1.00 29.81 111 A 1 
ATOM 848  C CB    . ALA A 1 111 ? 16.507  27.737  4.794   1.00 30.62 111 A 1 
ATOM 849  N N     . ALA A 1 112 ? 16.404  24.671  3.497   1.00 29.15 112 A 1 
ATOM 850  C CA    . ALA A 1 112 ? 16.810  23.716  2.465   1.00 29.90 112 A 1 
ATOM 851  C C     . ALA A 1 112 ? 15.600  23.075  1.764   1.00 28.99 112 A 1 
ATOM 852  O O     . ALA A 1 112 ? 15.588  22.979  0.535   1.00 28.15 112 A 1 
ATOM 853  C CB    . ALA A 1 112 ? 17.716  22.655  3.099   1.00 29.84 112 A 1 
ATOM 854  N N     . LEU A 1 113 ? 14.554  22.718  2.518   1.00 25.12 113 A 1 
ATOM 855  C CA    . LEU A 1 113 ? 13.283  22.272  1.947   1.00 26.06 113 A 1 
ATOM 856  C C     . LEU A 1 113 ? 12.606  23.403  1.166   1.00 25.07 113 A 1 
ATOM 857  O O     . LEU A 1 113 ? 12.129  23.159  0.060   1.00 23.38 113 A 1 
ATOM 858  C CB    . LEU A 1 113 ? 12.369  21.733  3.060   1.00 24.67 113 A 1 
ATOM 859  C CG    . LEU A 1 113 ? 12.613  20.246  3.370   1.00 23.64 113 A 1 
ATOM 860  C CD1   . LEU A 1 113 ? 12.009  19.884  4.725   1.00 24.67 113 A 1 
ATOM 861  C CD2   . LEU A 1 113 ? 11.974  19.339  2.313   1.00 29.49 113 A 1 
ATOM 862  N N     . CYS A 1 114 ? 12.629  24.626  1.676   1.00 32.17 114 A 1 
ATOM 863  C CA    . CYS A 1 114 ? 12.161  25.786  0.926   1.00 34.17 114 A 1 
ATOM 864  C C     . CYS A 1 114 ? 13.005  26.027  -0.327  1.00 32.92 114 A 1 
ATOM 865  O O     . CYS A 1 114 ? 12.429  26.307  -1.370  1.00 33.75 114 A 1 
ATOM 866  C CB    . CYS A 1 114 ? 12.121  27.028  1.818   1.00 34.16 114 A 1 
ATOM 867  S SG    . CYS A 1 114 ? 10.565  27.045  2.778   1.00 33.46 114 A 1 
ATOM 868  N N     . ALA A 1 115 ? 14.331  25.875  -0.278  1.00 30.74 115 A 1 
ATOM 869  C CA    . ALA A 1 115 ? 15.206  26.068  -1.424  1.00 30.58 115 A 1 
ATOM 870  C C     . ALA A 1 115 ? 14.986  25.004  -2.506  1.00 29.43 115 A 1 
ATOM 871  O O     . ALA A 1 115 ? 14.947  25.334  -3.686  1.00 27.95 115 A 1 
ATOM 872  C CB    . ALA A 1 115 ? 16.659  26.094  -0.952  1.00 29.55 115 A 1 
ATOM 873  N N     . ALA A 1 116 ? 14.777  23.741  -2.129  1.00 34.09 116 A 1 
ATOM 874  C CA    . ALA A 1 116 ? 14.428  22.686  -3.073  1.00 33.91 116 A 1 
ATOM 875  C C     . ALA A 1 116 ? 13.050  22.923  -3.720  1.00 33.34 116 A 1 
ATOM 876  O O     . ALA A 1 116 ? 12.872  22.703  -4.915  1.00 32.40 116 A 1 
ATOM 877  C CB    . ALA A 1 116 ? 14.484  21.336  -2.351  1.00 32.36 116 A 1 
ATOM 878  N N     . TYR A 1 117 ? 12.092  23.433  -2.925  1.00 25.38 117 A 1 
ATOM 879  C CA    . TYR A 1 117 ? 10.768  23.807  -3.436  1.00 25.79 117 A 1 
ATOM 880  C C     . TYR A 1 117 ? 10.838  25.074  -4.301  1.00 25.95 117 A 1 
ATOM 881  O O     . TYR A 1 117 ? 10.269  25.100  -5.390  1.00 24.05 117 A 1 
ATOM 882  C CB    . TYR A 1 117 ? 9.788   23.950  -2.264  1.00 24.61 117 A 1 
ATOM 883  C CG    . TYR A 1 117 ? 8.361   23.646  -2.651  1.00 24.13 117 A 1 
ATOM 884  C CD1   . TYR A 1 117 ? 7.482   24.659  -3.080  1.00 24.76 117 A 1 
ATOM 885  C CD2   . TYR A 1 117 ? 7.888   22.307  -2.604  1.00 28.55 117 A 1 
ATOM 886  C CE1   . TYR A 1 117 ? 6.165   24.356  -3.442  1.00 25.91 117 A 1 
ATOM 887  C CE2   . TYR A 1 117 ? 6.574   21.996  -2.967  1.00 25.49 117 A 1 
ATOM 888  C CZ    . TYR A 1 117 ? 5.706   23.020  -3.390  1.00 26.25 117 A 1 
ATOM 889  O OH    . TYR A 1 117 ? 4.404   22.717  -3.745  1.00 26.75 117 A 1 
ATOM 890  N N     . GLU A 1 118 ? 11.587  26.088  -3.885  1.00 33.16 118 A 1 
ATOM 891  C CA    . GLU A 1 118 ? 11.841  27.288  -4.684  1.00 33.13 118 A 1 
ATOM 892  C C     . GLU A 1 118 ? 12.572  26.953  -5.986  1.00 32.04 118 A 1 
ATOM 893  O O     . GLU A 1 118 ? 12.203  27.493  -7.026  1.00 29.65 118 A 1 
ATOM 894  C CB    . GLU A 1 118 ? 12.651  28.354  -3.923  1.00 32.42 118 A 1 
ATOM 895  C CG    . GLU A 1 118 ? 11.793  29.279  -3.055  1.00 29.16 118 A 1 
ATOM 896  C CD    . GLU A 1 118 ? 12.552  30.560  -2.641  1.00 26.45 118 A 1 
ATOM 897  O OE1   . GLU A 1 118 ? 11.893  31.624  -2.562  1.00 25.58 118 A 1 
ATOM 898  O OE2   . GLU A 1 118 ? 13.787  30.493  -2.481  1.00 27.14 118 A 1 
ATOM 899  N N     . ALA A 1 119 ? 13.536  26.038  -5.987  1.00 35.35 119 A 1 
ATOM 900  C CA    . ALA A 1 119 ? 14.216  25.611  -7.207  1.00 33.84 119 A 1 
ATOM 901  C C     . ALA A 1 119 ? 13.243  24.971  -8.211  1.00 31.78 119 A 1 
ATOM 902  O O     . ALA A 1 119 ? 13.295  25.287  -9.398  1.00 30.58 119 A 1 
ATOM 903  C CB    . ALA A 1 119 ? 15.362  24.666  -6.843  1.00 32.61 119 A 1 
ATOM 904  N N     . GLN A 1 120 ? 12.320  24.148  -7.746  1.00 28.54 120 A 1 
ATOM 905  C CA    . GLN A 1 120 ? 11.274  23.593  -8.609  1.00 28.14 120 A 1 
ATOM 906  C C     . GLN A 1 120 ? 10.292  24.662  -9.112  1.00 27.25 120 A 1 
ATOM 907  O O     . GLN A 1 120 ? 9.916   24.641  -10.291 1.00 25.23 120 A 1 
ATOM 908  C CB    . GLN A 1 120 ? 10.499  22.480  -7.887  1.00 27.33 120 A 1 
ATOM 909  C CG    . GLN A 1 120 ? 11.263  21.151  -7.911  1.00 24.95 120 A 1 
ATOM 910  C CD    . GLN A 1 120 ? 10.437  19.977  -7.366  1.00 21.94 120 A 1 
ATOM 911  O OE1   . GLN A 1 120 ? 9.384   20.103  -6.753  1.00 23.23 120 A 1 
ATOM 912  N NE2   . GLN A 1 120 ? 10.868  18.763  -7.608  1.00 21.34 120 A 1 
ATOM 913  N N     . VAL A 1 121 ? 9.894   25.583  -8.250  1.00 30.24 121 A 1 
ATOM 914  C CA    . VAL A 1 121 ? 8.945   26.646  -8.630  1.00 29.43 121 A 1 
ATOM 915  C C     . VAL A 1 121 ? 9.608   27.679  -9.551  1.00 27.92 121 A 1 
ATOM 916  O O     . VAL A 1 121 ? 8.988   28.123  -10.513 1.00 25.95 121 A 1 
ATOM 917  C CB    . VAL A 1 121 ? 8.319   27.297  -7.383  1.00 27.63 121 A 1 
ATOM 918  C CG1   . VAL A 1 121 ? 7.396   28.468  -7.741  1.00 26.88 121 A 1 
ATOM 919  C CG2   . VAL A 1 121 ? 7.455   26.285  -6.611  1.00 32.91 121 A 1 
ATOM 920  N N     . HIS A 1 122 ? 10.878  28.034  -9.300  1.00 35.32 122 A 1 
ATOM 921  C CA    . HIS A 1 122 ? 11.613  28.986  -10.133 1.00 35.17 122 A 1 
ATOM 922  C C     . HIS A 1 122 ? 11.886  28.455  -11.543 1.00 32.14 122 A 1 
ATOM 923  O O     . HIS A 1 122 ? 11.832  29.229  -12.491 1.00 30.61 122 A 1 
ATOM 924  C CB    . HIS A 1 122 ? 12.914  29.428  -9.447  1.00 34.28 122 A 1 
ATOM 925  C CG    . HIS A 1 122 ? 12.722  30.657  -8.603  1.00 33.05 122 A 1 
ATOM 926  N ND1   . HIS A 1 122 ? 12.396  31.906  -9.080  1.00 33.21 122 A 1 
ATOM 927  C CD2   . HIS A 1 122 ? 12.812  30.774  -7.243  1.00 33.91 122 A 1 
ATOM 928  C CE1   . HIS A 1 122 ? 12.283  32.743  -8.032  1.00 33.62 122 A 1 
ATOM 929  N NE2   . HIS A 1 122 ? 12.529  32.093  -6.903  1.00 32.90 122 A 1 
ATOM 930  N N     . TYR A 1 123 ? 12.109  27.151  -11.701 1.00 29.88 123 A 1 
ATOM 931  C CA    . TYR A 1 123 ? 12.295  26.583  -13.035 1.00 27.83 123 A 1 
ATOM 932  C C     . TYR A 1 123 ? 11.016  26.666  -13.891 1.00 26.90 123 A 1 
ATOM 933  O O     . TYR A 1 123 ? 11.085  26.862  -15.105 1.00 25.47 123 A 1 
ATOM 934  C CB    . TYR A 1 123 ? 12.797  25.137  -12.916 1.00 27.18 123 A 1 
ATOM 935  C CG    . TYR A 1 123 ? 13.555  24.691  -14.146 1.00 28.87 123 A 1 
ATOM 936  C CD1   . TYR A 1 123 ? 12.896  24.084  -15.242 1.00 27.80 123 A 1 
ATOM 937  C CD2   . TYR A 1 123 ? 14.951  24.905  -14.231 1.00 30.24 123 A 1 
ATOM 938  C CE1   . TYR A 1 123 ? 13.618  23.702  -16.387 1.00 24.53 123 A 1 
ATOM 939  C CE2   . TYR A 1 123 ? 15.675  24.523  -15.362 1.00 23.77 123 A 1 
ATOM 940  C CZ    . TYR A 1 123 ? 15.007  23.919  -16.439 1.00 24.27 123 A 1 
ATOM 941  O OH    . TYR A 1 123 ? 15.718  23.534  -17.557 1.00 24.24 123 A 1 
ATOM 942  N N     . ALA A 1 124 ? 9.854   26.582  -13.261 1.00 27.71 124 A 1 
ATOM 943  C CA    . ALA A 1 124 ? 8.582   26.738  -13.972 1.00 26.67 124 A 1 
ATOM 944  C C     . ALA A 1 124 ? 8.331   28.183  -14.444 1.00 26.09 124 A 1 
ATOM 945  O O     . ALA A 1 124 ? 7.846   28.399  -15.556 1.00 24.52 124 A 1 
ATOM 946  C CB    . ALA A 1 124 ? 7.459   26.233  -13.061 1.00 25.03 124 A 1 
ATOM 947  N N     . ASN A 1 125 ? 8.678   29.158  -13.630 1.00 26.26 125 A 1 
ATOM 948  C CA    . ASN A 1 125 ? 8.509   30.576  -13.964 1.00 24.87 125 A 1 
ATOM 949  C C     . ASN A 1 125 ? 9.775   31.167  -14.601 1.00 24.26 125 A 1 
ATOM 950  O O     . ASN A 1 125 ? 10.345  32.146  -14.112 1.00 22.01 125 A 1 
ATOM 951  C CB    . ASN A 1 125 ? 8.006   31.359  -12.741 1.00 23.76 125 A 1 
ATOM 952  C CG    . ASN A 1 125 ? 6.483   31.432  -12.654 1.00 21.54 125 A 1 
ATOM 953  O OD1   . ASN A 1 125 ? 5.755   31.256  -13.610 1.00 22.04 125 A 1 
ATOM 954  N ND2   . ASN A 1 125 ? 5.965   31.752  -11.491 1.00 24.95 125 A 1 
ATOM 955  N N     . LEU A 1 126 ? 10.185  30.622  -15.725 1.00 29.58 126 A 1 
ATOM 956  C CA    . LEU A 1 126 ? 11.310  31.125  -16.531 1.00 31.21 126 A 1 
ATOM 957  C C     . LEU A 1 126 ? 11.147  32.604  -16.944 1.00 29.94 126 A 1 
ATOM 958  O O     . LEU A 1 126 ? 12.137  33.288  -17.187 1.00 27.55 126 A 1 
ATOM 959  C CB    . LEU A 1 126 ? 11.467  30.201  -17.757 1.00 29.25 126 A 1 
ATOM 960  C CG    . LEU A 1 126 ? 12.915  29.715  -17.985 1.00 26.97 126 A 1 
ATOM 961  C CD1   . LEU A 1 126 ? 12.943  28.193  -18.135 1.00 24.33 126 A 1 
ATOM 962  C CD2   . LEU A 1 126 ? 13.536  30.327  -19.238 1.00 27.45 126 A 1 
ATOM 963  N N     . LEU A 1 127 ? 9.917   33.106  -16.982 1.00 28.69 127 A 1 
ATOM 964  C CA    . LEU A 1 127 ? 9.627   34.509  -17.299 1.00 29.43 127 A 1 
ATOM 965  C C     . LEU A 1 127 ? 10.110  35.499  -16.226 1.00 28.30 127 A 1 
ATOM 966  O O     . LEU A 1 127 ? 10.433  36.641  -16.565 1.00 26.65 127 A 1 
ATOM 967  C CB    . LEU A 1 127 ? 8.113   34.666  -17.523 1.00 27.61 127 A 1 
ATOM 968  C CG    . LEU A 1 127 ? 7.653   34.214  -18.922 1.00 25.45 127 A 1 
ATOM 969  C CD1   . LEU A 1 127 ? 6.145   34.015  -18.934 1.00 25.16 127 A 1 
ATOM 970  C CD2   . LEU A 1 127 ? 8.011   35.252  -19.985 1.00 31.09 127 A 1 
ATOM 971  N N     . THR A 1 128 ? 10.175  35.091  -14.949 1.00 30.69 128 A 1 
ATOM 972  C CA    . THR A 1 128 ? 10.579  36.021  -13.881 1.00 29.99 128 A 1 
ATOM 973  C C     . THR A 1 128 ? 12.095  36.192  -13.741 1.00 28.50 128 A 1 
ATOM 974  O O     . THR A 1 128 ? 12.532  37.038  -12.961 1.00 25.82 128 A 1 
ATOM 975  C CB    . THR A 1 128 ? 9.960   35.669  -12.523 1.00 27.64 128 A 1 
ATOM 976  O OG1   . THR A 1 128 ? 10.121  34.307  -12.224 1.00 26.76 128 A 1 
ATOM 977  C CG2   . THR A 1 128 ? 8.466   35.975  -12.493 1.00 28.63 128 A 1 
ATOM 978  N N     . VAL A 1 129 ? 12.893  35.464  -14.527 1.00 31.64 129 A 1 
ATOM 979  C CA    . VAL A 1 129 ? 14.372  35.568  -14.520 1.00 32.33 129 A 1 
ATOM 980  C C     . VAL A 1 129 ? 14.864  36.979  -14.873 1.00 30.28 129 A 1 
ATOM 981  O O     . VAL A 1 129 ? 15.930  37.389  -14.422 1.00 27.00 129 A 1 
ATOM 982  C CB    . VAL A 1 129 ? 14.998  34.527  -15.469 1.00 29.45 129 A 1 
ATOM 983  C CG1   . VAL A 1 129 ? 16.533  34.583  -15.501 1.00 26.12 129 A 1 
ATOM 984  C CG2   . VAL A 1 129 ? 14.613  33.104  -15.054 1.00 27.79 129 A 1 
ATOM 985  N N     . MET A 1 130 ? 14.087  37.737  -15.645 1.00 37.53 130 A 1 
ATOM 986  C CA    . MET A 1 130 ? 14.469  39.087  -16.059 1.00 36.98 130 A 1 
ATOM 987  C C     . MET A 1 130 ? 14.553  40.092  -14.904 1.00 35.23 130 A 1 
ATOM 988  O O     . MET A 1 130 ? 15.158  41.154  -15.069 1.00 33.47 130 A 1 
ATOM 989  C CB    . MET A 1 130 ? 13.503  39.601  -17.140 1.00 35.05 130 A 1 
ATOM 990  C CG    . MET A 1 130 ? 13.801  38.983  -18.508 1.00 31.60 130 A 1 
ATOM 991  S SD    . MET A 1 130 ? 14.636  40.113  -19.669 1.00 28.14 130 A 1 
ATOM 992  C CE    . MET A 1 130 ? 13.188  40.747  -20.550 1.00 24.75 130 A 1 
ATOM 993  N N     . HIS A 1 131 ? 13.969  39.805  -13.742 1.00 31.78 131 A 1 
ATOM 994  C CA    . HIS A 1 131 ? 14.166  40.691  -12.607 1.00 32.16 131 A 1 
ATOM 995  C C     . HIS A 1 131 ? 15.579  40.510  -12.061 1.00 29.23 131 A 1 
ATOM 996  O O     . HIS A 1 131 ? 15.887  39.529  -11.392 1.00 27.46 131 A 1 
ATOM 997  C CB    . HIS A 1 131 ? 13.059  40.514  -11.560 1.00 31.58 131 A 1 
ATOM 998  C CG    . HIS A 1 131 ? 11.806  41.247  -11.951 1.00 29.11 131 A 1 
ATOM 999  N ND1   . HIS A 1 131 ? 11.643  42.614  -11.970 1.00 28.38 131 A 1 
ATOM 1000 C CD2   . HIS A 1 131 ? 10.627  40.715  -12.401 1.00 28.53 131 A 1 
ATOM 1001 C CE1   . HIS A 1 131 ? 10.400  42.893  -12.417 1.00 28.57 131 A 1 
ATOM 1002 N NE2   . HIS A 1 131 ? 9.755   41.768  -12.690 1.00 27.44 131 A 1 
ATOM 1003 N N     . GLN A 1 132 ? 16.433  41.504  -12.339 1.00 27.39 132 A 1 
ATOM 1004 C CA    . GLN A 1 132 ? 17.756  41.658  -11.748 1.00 29.66 132 A 1 
ATOM 1005 C C     . GLN A 1 132 ? 17.624  41.717  -10.219 1.00 27.83 132 A 1 
ATOM 1006 O O     . GLN A 1 132 ? 17.507  42.788  -9.627  1.00 26.41 132 A 1 
ATOM 1007 C CB    . GLN A 1 132 ? 18.433  42.947  -12.268 1.00 30.21 132 A 1 
ATOM 1008 C CG    . GLN A 1 132 ? 18.940  42.856  -13.712 1.00 28.64 132 A 1 
ATOM 1009 C CD    . GLN A 1 132 ? 19.602  44.158  -14.165 1.00 24.83 132 A 1 
ATOM 1010 O OE1   . GLN A 1 132 ? 19.449  45.213  -13.589 1.00 23.89 132 A 1 
ATOM 1011 N NE2   . GLN A 1 132 ? 20.358  44.131  -15.241 1.00 21.01 132 A 1 
ATOM 1012 N N     . ARG A 1 133 ? 17.640  40.559  -9.575  1.00 36.04 133 A 1 
ATOM 1013 C CA    . ARG A 1 133 ? 17.828  40.494  -8.129  1.00 36.81 133 A 1 
ATOM 1014 C C     . ARG A 1 133 ? 19.275  40.903  -7.868  1.00 32.53 133 A 1 
ATOM 1015 O O     . ARG A 1 133 ? 20.196  40.133  -8.122  1.00 31.81 133 A 1 
ATOM 1016 C CB    . ARG A 1 133 ? 17.495  39.111  -7.554  1.00 37.67 133 A 1 
ATOM 1017 C CG    . ARG A 1 133 ? 15.972  38.856  -7.524  1.00 36.65 133 A 1 
ATOM 1018 C CD    . ARG A 1 133 ? 15.646  37.534  -6.807  1.00 37.74 133 A 1 
ATOM 1019 N NE    . ARG A 1 133 ? 14.193  37.282  -6.757  1.00 31.74 133 A 1 
ATOM 1020 C CZ    . ARG A 1 133 ? 13.598  36.227  -6.203  1.00 29.38 133 A 1 
ATOM 1021 N NH1   . ARG A 1 133 ? 14.290  35.285  -5.599  1.00 26.32 133 A 1 
ATOM 1022 N NH2   . ARG A 1 133 ? 12.321  36.094  -6.250  1.00 24.51 133 A 1 
ATOM 1023 N N     . MET A 1 134 ? 19.478  42.128  -7.412  1.00 26.09 134 A 1 
ATOM 1024 C CA    . MET A 1 134 ? 20.787  42.543  -6.942  1.00 26.01 134 A 1 
ATOM 1025 C C     . MET A 1 134 ? 21.204  41.589  -5.827  1.00 23.88 134 A 1 
ATOM 1026 O O     . MET A 1 134 ? 20.403  41.342  -4.914  1.00 22.98 134 A 1 
ATOM 1027 C CB    . MET A 1 134 ? 20.779  43.988  -6.427  1.00 26.86 134 A 1 
ATOM 1028 C CG    . MET A 1 134 ? 20.778  45.018  -7.572  1.00 26.82 134 A 1 
ATOM 1029 S SD    . MET A 1 134 ? 21.573  46.591  -7.120  1.00 25.26 134 A 1 
ATOM 1030 C CE    . MET A 1 134 ? 21.417  47.480  -8.673  1.00 24.54 134 A 1 
ATOM 1031 N N     . PRO A 1 135 ? 22.420  41.021  -5.889  1.00 27.92 135 A 1 
ATOM 1032 C CA    . PRO A 1 135 ? 22.921  40.180  -4.822  1.00 28.17 135 A 1 
ATOM 1033 C C     . PRO A 1 135 ? 23.037  41.054  -3.576  1.00 27.17 135 A 1 
ATOM 1034 O O     . PRO A 1 135 ? 23.866  41.960  -3.523  1.00 26.11 135 A 1 
ATOM 1035 C CB    . PRO A 1 135 ? 24.256  39.628  -5.319  1.00 27.56 135 A 1 
ATOM 1036 C CG    . PRO A 1 135 ? 24.738  40.677  -6.321  1.00 27.83 135 A 1 
ATOM 1037 C CD    . PRO A 1 135 ? 23.433  41.228  -6.915  1.00 34.38 135 A 1 
ATOM 1038 N N     . VAL A 1 136 ? 22.184  40.816  -2.594  1.00 28.49 136 A 1 
ATOM 1039 C CA    . VAL A 1 136 ? 22.347  41.422  -1.275  1.00 29.68 136 A 1 
ATOM 1040 C C     . VAL A 1 136 ? 23.605  40.808  -0.698  1.00 27.47 136 A 1 
ATOM 1041 O O     . VAL A 1 136 ? 23.596  39.667  -0.241  1.00 26.68 136 A 1 
ATOM 1042 C CB    . VAL A 1 136 ? 21.123  41.225  -0.371  1.00 29.28 136 A 1 
ATOM 1043 C CG1   . VAL A 1 136 ? 21.343  41.895  0.994   1.00 28.14 136 A 1 
ATOM 1044 C CG2   . VAL A 1 136 ? 19.869  41.833  -1.003  1.00 35.60 136 A 1 
ATOM 1045 N N     . VAL A 1 137 ? 24.707  41.531  -0.803  1.00 30.71 137 A 1 
ATOM 1046 C CA    . VAL A 1 137 ? 25.985  41.142  -0.217  1.00 34.13 137 A 1 
ATOM 1047 C C     . VAL A 1 137 ? 25.752  41.079  1.290   1.00 30.86 137 A 1 
ATOM 1048 O O     . VAL A 1 137 ? 25.610  42.114  1.937   1.00 30.46 137 A 1 
ATOM 1049 C CB    . VAL A 1 137 ? 27.108  42.121  -0.584  1.00 33.09 137 A 1 
ATOM 1050 C CG1   . VAL A 1 137 ? 28.462  41.624  -0.057  1.00 31.33 137 A 1 
ATOM 1051 C CG2   . VAL A 1 137 ? 27.233  42.291  -2.101  1.00 36.57 137 A 1 
ATOM 1052 N N     . SER A 1 138 ? 25.642  39.863  1.817   1.00 32.99 138 A 1 
ATOM 1053 C CA    . SER A 1 138 ? 25.560  39.656  3.255   1.00 35.38 138 A 1 
ATOM 1054 C C     . SER A 1 138 ? 26.853  40.180  3.869   1.00 33.57 138 A 1 
ATOM 1055 O O     . SER A 1 138 ? 27.907  39.569  3.703   1.00 32.92 138 A 1 
ATOM 1056 C CB    . SER A 1 138 ? 25.357  38.173  3.582   1.00 33.54 138 A 1 
ATOM 1057 O OG    . SER A 1 138 ? 26.356  37.381  2.960   1.00 32.76 138 A 1 
ATOM 1058 N N     . HIS A 1 139 ? 26.765  41.331  4.503   1.00 28.09 139 A 1 
ATOM 1059 C CA    . HIS A 1 139 ? 27.909  41.888  5.196   1.00 32.78 139 A 1 
ATOM 1060 C C     . HIS A 1 139 ? 28.401  40.854  6.217   1.00 29.94 139 A 1 
ATOM 1061 O O     . HIS A 1 139 ? 27.590  40.315  6.965   1.00 28.88 139 A 1 
ATOM 1062 C CB    . HIS A 1 139 ? 27.551  43.220  5.866   1.00 30.74 139 A 1 
ATOM 1063 C CG    . HIS A 1 139 ? 27.713  44.390  4.931   1.00 29.57 139 A 1 
ATOM 1064 N ND1   . HIS A 1 139 ? 28.893  45.035  4.640   1.00 29.33 139 A 1 
ATOM 1065 C CD2   . HIS A 1 139 ? 26.743  45.014  4.196   1.00 29.91 139 A 1 
ATOM 1066 C CE1   . HIS A 1 139 ? 28.633  46.009  3.759   1.00 27.58 139 A 1 
ATOM 1067 N NE2   . HIS A 1 139 ? 27.342  46.032  3.452   1.00 28.33 139 A 1 
ATOM 1068 N N     . PRO A 1 140 ? 29.705  40.528  6.241   1.00 31.19 140 A 1 
ATOM 1069 C CA    . PRO A 1 140 ? 30.259  39.628  7.228   1.00 34.23 140 A 1 
ATOM 1070 C C     . PRO A 1 140 ? 29.940  40.209  8.607   1.00 32.65 140 A 1 
ATOM 1071 O O     . PRO A 1 140 ? 30.113  41.408  8.833   1.00 32.37 140 A 1 
ATOM 1072 C CB    . PRO A 1 140 ? 31.760  39.549  6.935   1.00 32.57 140 A 1 
ATOM 1073 C CG    . PRO A 1 140 ? 32.064  40.866  6.228   1.00 32.86 140 A 1 
ATOM 1074 C CD    . PRO A 1 140 ? 30.765  41.159  5.464   1.00 40.24 140 A 1 
ATOM 1075 N N     . ALA A 1 141 ? 29.451  39.378  9.503   1.00 29.03 141 A 1 
ATOM 1076 C CA    . ALA A 1 141 ? 29.203  39.763  10.883  1.00 29.87 141 A 1 
ATOM 1077 C C     . ALA A 1 141 ? 30.546  40.124  11.528  1.00 27.80 141 A 1 
ATOM 1078 O O     . ALA A 1 141 ? 31.299  39.260  11.967  1.00 27.61 141 A 1 
ATOM 1079 C CB    . ALA A 1 141 ? 28.493  38.620  11.605  1.00 28.90 141 A 1 
ATOM 1080 N N     . VAL A 1 142 ? 30.874  41.408  11.495  1.00 28.21 142 A 1 
ATOM 1081 C CA    . VAL A 1 142 ? 32.085  41.933  12.108  1.00 32.40 142 A 1 
ATOM 1082 C C     . VAL A 1 142 ? 31.960  41.666  13.600  1.00 29.35 142 A 1 
ATOM 1083 O O     . VAL A 1 142 ? 31.004  42.108  14.227  1.00 28.68 142 A 1 
ATOM 1084 C CB    . VAL A 1 142 ? 32.280  43.432  11.798  1.00 30.98 142 A 1 
ATOM 1085 C CG1   . VAL A 1 142 ? 33.598  43.946  12.396  1.00 29.66 142 A 1 
ATOM 1086 C CG2   . VAL A 1 142 ? 32.335  43.688  10.281  1.00 36.09 142 A 1 
ATOM 1087 N N     . ALA A 1 143 ? 32.911  40.898  14.134  1.00 34.47 143 A 1 
ATOM 1088 C CA    . ALA A 1 143 ? 33.020  40.677  15.564  1.00 38.32 143 A 1 
ATOM 1089 C C     . ALA A 1 143 ? 33.159  42.042  16.242  1.00 35.71 143 A 1 
ATOM 1090 O O     . ALA A 1 143 ? 34.175  42.711  16.072  1.00 36.40 143 A 1 
ATOM 1091 C CB    . ALA A 1 143 ? 34.222  39.771  15.838  1.00 36.86 143 A 1 
ATOM 1092 N N     . ILE A 1 144 ? 32.106  42.446  16.949  1.00 31.30 144 A 1 
ATOM 1093 C CA    . ILE A 1 144 ? 32.110  43.722  17.666  1.00 33.85 144 A 1 
ATOM 1094 C C     . ILE A 1 144 ? 33.154  43.584  18.782  1.00 31.57 144 A 1 
ATOM 1095 O O     . ILE A 1 144 ? 32.936  42.784  19.700  1.00 29.95 144 A 1 
ATOM 1096 C CB    . ILE A 1 144 ? 30.711  44.075  18.207  1.00 32.05 144 A 1 
ATOM 1097 C CG1   . ILE A 1 144 ? 29.687  44.147  17.056  1.00 31.91 144 A 1 
ATOM 1098 C CG2   . ILE A 1 144 ? 30.754  45.422  18.950  1.00 36.28 144 A 1 
ATOM 1099 C CD1   . ILE A 1 144 ? 28.228  44.322  17.507  1.00 35.70 144 A 1 
ATOM 1100 N N     . PRO A 1 145 ? 34.306  44.270  18.735  1.00 32.17 145 A 1 
ATOM 1101 C CA    . PRO A 1 145 ? 35.286  44.212  19.797  1.00 36.06 145 A 1 
ATOM 1102 C C     . PRO A 1 145 ? 34.673  44.833  21.062  1.00 34.43 145 A 1 
ATOM 1103 O O     . PRO A 1 145 ? 33.780  45.683  20.957  1.00 33.82 145 A 1 
ATOM 1104 C CB    . PRO A 1 145 ? 36.504  44.971  19.269  1.00 34.12 145 A 1 
ATOM 1105 C CG    . PRO A 1 145 ? 35.905  45.970  18.300  1.00 34.51 145 A 1 
ATOM 1106 C CD    . PRO A 1 145 ? 34.689  45.238  17.720  1.00 40.95 145 A 1 
ATOM 1107 N N     . PRO A 1 146 ? 35.129  44.438  22.254  1.00 31.65 146 A 1 
ATOM 1108 C CA    . PRO A 1 146 ? 34.596  44.970  23.499  1.00 34.11 146 A 1 
ATOM 1109 C C     . PRO A 1 146 ? 34.817  46.486  23.527  1.00 32.73 146 A 1 
ATOM 1110 O O     . PRO A 1 146 ? 35.952  46.967  23.469  1.00 31.98 146 A 1 
ATOM 1111 C CB    . PRO A 1 146 ? 35.339  44.234  24.616  1.00 32.26 146 A 1 
ATOM 1112 C CG    . PRO A 1 146 ? 36.650  43.808  23.965  1.00 32.56 146 A 1 
ATOM 1113 C CD    . PRO A 1 146 ? 36.248  43.549  22.503  1.00 40.14 146 A 1 
ATOM 1114 N N     . VAL A 1 147 ? 33.705  47.202  23.570  1.00 30.57 147 A 1 
ATOM 1115 C CA    . VAL A 1 147 ? 33.704  48.661  23.505  1.00 33.64 147 A 1 
ATOM 1116 C C     . VAL A 1 147 ? 34.368  49.202  24.777  1.00 31.27 147 A 1 
ATOM 1117 O O     . VAL A 1 147 ? 33.772  49.166  25.854  1.00 30.28 147 A 1 
ATOM 1118 C CB    . VAL A 1 147 ? 32.291  49.232  23.320  1.00 31.19 147 A 1 
ATOM 1119 C CG1   . VAL A 1 147 ? 32.353  50.707  22.916  1.00 30.69 147 A 1 
ATOM 1120 C CG2   . VAL A 1 147 ? 31.498  48.491  22.225  1.00 36.96 147 A 1 
ATOM 1121 N N     . SER A 1 148 ? 35.604  49.650  24.663  1.00 36.50 148 A 1 
ATOM 1122 C CA    . SER A 1 148 ? 36.288  50.326  25.762  1.00 39.33 148 A 1 
ATOM 1123 C C     . SER A 1 148 ? 35.620  51.670  26.066  1.00 36.86 148 A 1 
ATOM 1124 O O     . SER A 1 148 ? 35.054  52.324  25.188  1.00 35.67 148 A 1 
ATOM 1125 C CB    . SER A 1 148 ? 37.784  50.493  25.461  1.00 37.02 148 A 1 
ATOM 1126 O OG    . SER A 1 148 ? 37.981  51.269  24.296  1.00 33.71 148 A 1 
ATOM 1127 N N     . LEU A 1 149 ? 35.743  52.089  27.336  1.00 26.13 149 A 1 
ATOM 1128 C CA    . LEU A 1 149 ? 34.981  53.154  28.001  1.00 28.95 149 A 1 
ATOM 1129 C C     . LEU A 1 149 ? 35.193  54.592  27.500  1.00 27.05 149 A 1 
ATOM 1130 O O     . LEU A 1 149 ? 34.580  55.489  28.081  1.00 25.32 149 A 1 
ATOM 1131 C CB    . LEU A 1 149 ? 35.342  53.084  29.497  1.00 26.73 149 A 1 
ATOM 1132 C CG    . LEU A 1 149 ? 34.317  52.354  30.364  1.00 25.53 149 A 1 
ATOM 1133 C CD1   . LEU A 1 149 ? 34.971  51.902  31.662  1.00 27.17 149 A 1 
ATOM 1134 C CD2   . LEU A 1 149 ? 33.136  53.262  30.701  1.00 31.34 149 A 1 
ATOM 1135 N N     . PHE A 1 150 ? 36.108  54.846  26.571  1.00 27.66 150 A 1 
ATOM 1136 C CA    . PHE A 1 150 ? 36.670  56.201  26.484  1.00 30.47 150 A 1 
ATOM 1137 C C     . PHE A 1 150 ? 35.614  57.297  26.259  1.00 28.06 150 A 1 
ATOM 1138 O O     . PHE A 1 150 ? 34.712  57.165  25.438  1.00 27.58 150 A 1 
ATOM 1139 C CB    . PHE A 1 150 ? 37.823  56.253  25.481  1.00 28.66 150 A 1 
ATOM 1140 C CG    . PHE A 1 150 ? 39.171  56.124  26.148  1.00 30.65 150 A 1 
ATOM 1141 C CD1   . PHE A 1 150 ? 39.810  57.263  26.676  1.00 33.63 150 A 1 
ATOM 1142 C CD2   . PHE A 1 150 ? 39.776  54.861  26.294  1.00 35.40 150 A 1 
ATOM 1143 C CE1   . PHE A 1 150 ? 41.049  57.139  27.329  1.00 31.83 150 A 1 
ATOM 1144 C CE2   . PHE A 1 150 ? 41.019  54.733  26.946  1.00 29.71 150 A 1 
ATOM 1145 C CZ    . PHE A 1 150 ? 41.662  55.875  27.460  1.00 29.10 150 A 1 
ATOM 1146 N N     . ALA A 1 151 ? 35.783  58.359  27.035  1.00 29.91 151 A 1 
ATOM 1147 C CA    . ALA A 1 151 ? 34.721  59.294  27.419  1.00 33.46 151 A 1 
ATOM 1148 C C     . ALA A 1 151 ? 34.614  60.592  26.591  1.00 30.77 151 A 1 
ATOM 1149 O O     . ALA A 1 151 ? 33.768  61.412  26.931  1.00 29.16 151 A 1 
ATOM 1150 C CB    . ALA A 1 151 ? 34.978  59.639  28.899  1.00 31.09 151 A 1 
ATOM 1151 N N     . GLU A 1 152 ? 35.497  60.811  25.654  1.00 28.70 152 A 1 
ATOM 1152 C CA    . GLU A 1 152 ? 35.802  62.198  25.266  1.00 30.80 152 A 1 
ATOM 1153 C C     . GLU A 1 152 ? 34.639  63.003  24.650  1.00 28.59 152 A 1 
ATOM 1154 O O     . GLU A 1 152 ? 33.674  62.467  24.114  1.00 27.36 152 A 1 
ATOM 1155 C CB    . GLU A 1 152 ? 37.073  62.281  24.407  1.00 29.19 152 A 1 
ATOM 1156 C CG    . GLU A 1 152 ? 38.342  62.340  25.275  1.00 28.16 152 A 1 
ATOM 1157 C CD    . GLU A 1 152 ? 39.616  62.661  24.472  1.00 29.03 152 A 1 
ATOM 1158 O OE1   . GLU A 1 152 ? 40.617  63.021  25.130  1.00 28.74 152 A 1 
ATOM 1159 O OE2   . GLU A 1 152 ? 39.592  62.516  23.221  1.00 30.13 152 A 1 
ATOM 1160 N N     . ALA A 1 153 ? 34.803  64.335  24.795  1.00 27.24 153 A 1 
ATOM 1161 C CA    . ALA A 1 153 ? 33.701  65.252  25.074  1.00 30.20 153 A 1 
ATOM 1162 C C     . ALA A 1 153 ? 33.170  66.102  23.905  1.00 27.69 153 A 1 
ATOM 1163 O O     . ALA A 1 153 ? 32.052  66.599  24.009  1.00 26.63 153 A 1 
ATOM 1164 C CB    . ALA A 1 153 ? 34.224  66.179  26.189  1.00 28.91 153 A 1 
ATOM 1165 N N     . GLU A 1 154 ? 33.983  66.411  22.937  1.00 31.52 154 A 1 
ATOM 1166 C CA    . GLU A 1 154 ? 33.962  67.752  22.348  1.00 34.52 154 A 1 
ATOM 1167 C C     . GLU A 1 154 ? 32.714  68.159  21.525  1.00 31.97 154 A 1 
ATOM 1168 O O     . GLU A 1 154 ? 31.902  67.361  21.098  1.00 30.48 154 A 1 
ATOM 1169 C CB    . GLU A 1 154 ? 35.261  68.041  21.565  1.00 32.69 154 A 1 
ATOM 1170 C CG    . GLU A 1 154 ? 36.436  68.419  22.466  1.00 30.87 154 A 1 
ATOM 1171 C CD    . GLU A 1 154 ? 37.569  69.126  21.700  1.00 30.52 154 A 1 
ATOM 1172 O OE1   . GLU A 1 154 ? 38.340  69.868  22.355  1.00 29.44 154 A 1 
ATOM 1173 O OE2   . GLU A 1 154 ? 37.623  68.993  20.445  1.00 31.02 154 A 1 
ATOM 1174 N N     . ALA A 1 155 ? 32.630  69.460  21.329  1.00 28.00 155 A 1 
ATOM 1175 C CA    . ALA A 1 155 ? 31.391  70.233  21.449  1.00 30.69 155 A 1 
ATOM 1176 C C     . ALA A 1 155 ? 30.730  70.755  20.149  1.00 28.25 155 A 1 
ATOM 1177 O O     . ALA A 1 155 ? 29.521  70.995  20.137  1.00 27.06 155 A 1 
ATOM 1178 C CB    . ALA A 1 155 ? 31.761  71.429  22.334  1.00 29.11 155 A 1 
ATOM 1179 N N     . THR A 1 156 ? 31.526  71.157  19.191  1.00 34.50 156 A 1 
ATOM 1180 C CA    . THR A 1 156 ? 31.208  72.298  18.303  1.00 36.39 156 A 1 
ATOM 1181 C C     . THR A 1 156 ? 30.184  71.994  17.192  1.00 32.73 156 A 1 
ATOM 1182 O O     . THR A 1 156 ? 29.912  70.861  16.887  1.00 31.21 156 A 1 
ATOM 1183 C CB    . THR A 1 156 ? 32.499  72.846  17.675  1.00 33.15 156 A 1 
ATOM 1184 O OG1   . THR A 1 156 ? 33.243  71.811  17.054  1.00 31.71 156 A 1 
ATOM 1185 C CG2   . THR A 1 156 ? 33.418  73.513  18.677  1.00 35.76 156 A 1 
ATOM 1186 N N     . ALA A 1 157 ? 29.645  72.889  16.441  1.00 28.19 157 A 1 
ATOM 1187 C CA    . ALA A 1 157 ? 28.780  74.041  16.674  1.00 29.07 157 A 1 
ATOM 1188 C C     . ALA A 1 157 ? 27.820  74.293  15.483  1.00 26.49 157 A 1 
ATOM 1189 O O     . ALA A 1 157 ? 26.631  74.412  15.722  1.00 25.28 157 A 1 
ATOM 1190 C CB    . ALA A 1 157 ? 29.633  75.299  16.939  1.00 28.04 157 A 1 
ATOM 1191 N N     . PRO A 1 158 ? 28.287  74.496  14.244  1.00 26.61 158 A 1 
ATOM 1192 C CA    . PRO A 1 158 ? 27.721  75.631  13.504  1.00 28.87 158 A 1 
ATOM 1193 C C     . PRO A 1 158 ? 26.442  75.382  12.674  1.00 27.26 158 A 1 
ATOM 1194 O O     . PRO A 1 158 ? 25.979  74.267  12.476  1.00 25.77 158 A 1 
ATOM 1195 C CB    . PRO A 1 158 ? 28.882  76.164  12.651  1.00 26.38 158 A 1 
ATOM 1196 C CG    . PRO A 1 158 ? 29.645  74.898  12.280  1.00 26.63 158 A 1 
ATOM 1197 C CD    . PRO A 1 158 ? 29.516  74.066  13.562  1.00 32.72 158 A 1 
ATOM 1198 N N     . VAL A 1 159 ? 25.956  76.506  12.176  1.00 25.57 159 A 1 
ATOM 1199 C CA    . VAL A 1 159 ? 24.532  76.907  12.073  1.00 28.46 159 A 1 
ATOM 1200 C C     . VAL A 1 159 ? 23.839  76.687  10.717  1.00 26.20 159 A 1 
ATOM 1201 O O     . VAL A 1 159 ? 22.624  76.470  10.675  1.00 24.46 159 A 1 
ATOM 1202 C CB    . VAL A 1 159 ? 24.487  78.422  12.371  1.00 26.39 159 A 1 
ATOM 1203 C CG1   . VAL A 1 159 ? 23.113  79.074  12.246  1.00 24.78 159 A 1 
ATOM 1204 C CG2   . VAL A 1 159 ? 25.012  78.754  13.772  1.00 29.67 159 A 1 
ATOM 1205 N N     . LEU A 1 160 ? 24.566  76.958  9.664   1.00 27.00 160 A 1 
ATOM 1206 C CA    . LEU A 1 160 ? 24.009  77.460  8.388   1.00 30.06 160 A 1 
ATOM 1207 C C     . LEU A 1 160 ? 23.112  76.437  7.652   1.00 27.53 160 A 1 
ATOM 1208 O O     . LEU A 1 160 ? 23.176  75.258  7.925   1.00 26.23 160 A 1 
ATOM 1209 C CB    . LEU A 1 160 ? 25.198  77.893  7.509   1.00 28.73 160 A 1 
ATOM 1210 C CG    . LEU A 1 160 ? 25.937  79.158  7.983   1.00 27.88 160 A 1 
ATOM 1211 C CD1   . LEU A 1 160 ? 27.323  79.238  7.325   1.00 29.67 160 A 1 
ATOM 1212 C CD2   . LEU A 1 160 ? 25.178  80.432  7.635   1.00 34.46 160 A 1 
ATOM 1213 N N     . GLY A 1 161 ? 22.312  76.719  6.693   1.00 31.12 161 A 1 
ATOM 1214 C CA    . GLY A 1 161 ? 21.872  77.909  5.992   1.00 32.99 161 A 1 
ATOM 1215 C C     . GLY A 1 161 ? 20.632  77.576  5.147   1.00 30.72 161 A 1 
ATOM 1216 O O     . GLY A 1 161 ? 20.057  76.497  5.248   1.00 28.69 161 A 1 
ATOM 1217 N N     . ARG A 1 162 ? 20.195  78.507  4.348   1.00 24.55 162 A 1 
ATOM 1218 C CA    . ARG A 1 162 ? 18.786  78.923  4.236   1.00 28.73 162 A 1 
ATOM 1219 C C     . ARG A 1 162 ? 17.906  78.350  3.099   1.00 26.65 162 A 1 
ATOM 1220 O O     . ARG A 1 162 ? 16.700  78.396  3.258   1.00 24.88 162 A 1 
ATOM 1221 C CB    . ARG A 1 162 ? 18.847  80.452  4.078   1.00 27.16 162 A 1 
ATOM 1222 C CG    . ARG A 1 162 ? 17.756  81.256  4.803   1.00 26.70 162 A 1 
ATOM 1223 C CD    . ARG A 1 162 ? 17.945  82.734  4.452   1.00 26.61 162 A 1 
ATOM 1224 N NE    . ARG A 1 162 ? 17.078  83.613  5.244   1.00 27.15 162 A 1 
ATOM 1225 C CZ    . ARG A 1 162 ? 17.023  84.928  5.155   1.00 25.66 162 A 1 
ATOM 1226 N NH1   . ARG A 1 162 ? 17.743  85.583  4.295   1.00 24.49 162 A 1 
ATOM 1227 N NH2   . ARG A 1 162 ? 16.231  85.615  5.915   1.00 22.96 162 A 1 
ATOM 1228 N N     . LYS A 1 163 ? 18.444  78.026  1.959   1.00 24.00 163 A 1 
ATOM 1229 C CA    . LYS A 1 163 ? 17.838  78.429  0.676   1.00 29.70 163 A 1 
ATOM 1230 C C     . LYS A 1 163 ? 16.438  77.864  0.361   1.00 27.69 163 A 1 
ATOM 1231 O O     . LYS A 1 163 ? 16.148  76.710  0.632   1.00 26.16 163 A 1 
ATOM 1232 C CB    . LYS A 1 163 ? 18.802  78.229  -0.494  1.00 28.37 163 A 1 
ATOM 1233 C CG    . LYS A 1 163 ? 19.760  79.411  -0.659  1.00 26.91 163 A 1 
ATOM 1234 C CD    . LYS A 1 163 ? 20.496  79.338  -2.001  1.00 25.86 163 A 1 
ATOM 1235 C CE    . LYS A 1 163 ? 21.308  80.599  -2.262  1.00 24.55 163 A 1 
ATOM 1236 N NZ    . LYS A 1 163 ? 21.811  80.635  -3.649  1.00 23.62 163 A 1 
ATOM 1237 N N     . GLU A 1 164 ? 15.639  78.749  -0.235  1.00 27.11 164 A 1 
ATOM 1238 C CA    . GLU A 1 164 ? 14.157  78.727  -0.261  1.00 29.87 164 A 1 
ATOM 1239 C C     . GLU A 1 164 ? 13.481  78.162  -1.533  1.00 28.23 164 A 1 
ATOM 1240 O O     . GLU A 1 164 ? 12.363  77.660  -1.451  1.00 27.76 164 A 1 
ATOM 1241 C CB    . GLU A 1 164 ? 13.679  80.194  -0.171  1.00 29.24 164 A 1 
ATOM 1242 C CG    . GLU A 1 164 ? 13.990  80.926  1.134   1.00 28.85 164 A 1 
ATOM 1243 C CD    . GLU A 1 164 ? 13.567  82.397  1.103   1.00 29.69 164 A 1 
ATOM 1244 O OE1   . GLU A 1 164 ? 13.057  82.874  2.140   1.00 29.68 164 A 1 
ATOM 1245 O OE2   . GLU A 1 164 ? 13.825  83.071  0.087   1.00 31.28 164 A 1 
ATOM 1246 N N     . GLU A 1 165 ? 14.065  78.394  -2.657  1.00 28.64 165 A 1 
ATOM 1247 C CA    . GLU A 1 165 ? 13.379  78.611  -3.952  1.00 30.55 165 A 1 
ATOM 1248 C C     . GLU A 1 165 ? 12.654  77.371  -4.544  1.00 29.02 165 A 1 
ATOM 1249 O O     . GLU A 1 165 ? 12.904  76.252  -4.126  1.00 27.99 165 A 1 
ATOM 1250 C CB    . GLU A 1 165 ? 14.455  79.138  -4.928  1.00 30.04 165 A 1 
ATOM 1251 C CG    . GLU A 1 165 ? 14.935  80.573  -4.651  1.00 29.46 165 A 1 
ATOM 1252 C CD    . GLU A 1 165 ? 16.138  81.002  -5.520  1.00 30.81 165 A 1 
ATOM 1253 O OE1   . GLU A 1 165 ? 16.601  82.153  -5.329  1.00 30.97 165 A 1 
ATOM 1254 O OE2   . GLU A 1 165 ? 16.661  80.175  -6.299  1.00 32.41 165 A 1 
ATOM 1255 N N     . ASP A 1 166 ? 11.826  77.410  -5.562  1.00 29.92 166 A 1 
ATOM 1256 C CA    . ASP A 1 166 ? 10.962  78.434  -6.152  1.00 32.86 166 A 1 
ATOM 1257 C C     . ASP A 1 166 ? 9.784   77.736  -6.884  1.00 30.69 166 A 1 
ATOM 1258 O O     . ASP A 1 166 ? 9.775   76.520  -7.086  1.00 29.90 166 A 1 
ATOM 1259 C CB    . ASP A 1 166 ? 11.749  79.337  -7.119  1.00 31.39 166 A 1 
ATOM 1260 C CG    . ASP A 1 166 ? 11.070  80.691  -7.395  1.00 29.09 166 A 1 
ATOM 1261 O OD1   . ASP A 1 166 ? 10.002  80.958  -6.797  1.00 29.96 166 A 1 
ATOM 1262 O OD2   . ASP A 1 166 ? 11.615  81.443  -8.229  1.00 31.18 166 A 1 
ATOM 1263 N N     . THR A 1 167 ? 8.789   78.480  -7.253  1.00 27.42 167 A 1 
ATOM 1264 C CA    . THR A 1 167 ? 7.366   78.091  -7.406  1.00 29.59 167 A 1 
ATOM 1265 C C     . THR A 1 167 ? 6.887   77.577  -8.772  1.00 27.69 167 A 1 
ATOM 1266 O O     . THR A 1 167 ? 5.693   77.296  -8.896  1.00 26.17 167 A 1 
ATOM 1267 C CB    . THR A 1 167 ? 6.499   79.304  -7.054  1.00 27.67 167 A 1 
ATOM 1268 O OG1   . THR A 1 167 ? 6.957   80.459  -7.716  1.00 26.85 167 A 1 
ATOM 1269 C CG2   . THR A 1 167 ? 6.489   79.600  -5.558  1.00 30.30 167 A 1 
ATOM 1270 N N     . SER A 1 168 ? 7.692   77.551  -9.785  1.00 30.28 168 A 1 
ATOM 1271 C CA    . SER A 1 168 ? 7.251   77.827  -11.162 1.00 31.03 168 A 1 
ATOM 1272 C C     . SER A 1 168 ? 6.019   77.045  -11.656 1.00 29.32 168 A 1 
ATOM 1273 O O     . SER A 1 168 ? 5.976   75.814  -11.663 1.00 28.83 168 A 1 
ATOM 1274 C CB    . SER A 1 168 ? 8.410   77.686  -12.143 1.00 30.55 168 A 1 
ATOM 1275 O OG    . SER A 1 168 ? 8.024   78.156  -13.406 1.00 29.15 168 A 1 
ATOM 1276 N N     . TRP A 1 169 ? 5.012   77.823  -12.094 1.00 32.15 169 A 1 
ATOM 1277 C CA    . TRP A 1 169 ? 3.596   77.429  -12.209 1.00 30.01 169 A 1 
ATOM 1278 C C     . TRP A 1 169 ? 3.161   76.700  -13.496 1.00 28.36 169 A 1 
ATOM 1279 O O     . TRP A 1 169 ? 2.704   75.571  -13.463 1.00 26.18 169 A 1 
ATOM 1280 C CB    . TRP A 1 169 ? 2.751   78.703  -12.068 1.00 28.41 169 A 1 
ATOM 1281 C CG    . TRP A 1 169 ? 2.530   79.318  -10.736 1.00 26.00 169 A 1 
ATOM 1282 C CD1   . TRP A 1 169 ? 3.438   79.953  -9.975  1.00 23.13 169 A 1 
ATOM 1283 C CD2   . TRP A 1 169 ? 1.251   79.432  -10.026 1.00 24.48 169 A 1 
ATOM 1284 N NE1   . TRP A 1 169 ? 2.828   80.473  -8.838  1.00 21.67 169 A 1 
ATOM 1285 C CE2   . TRP A 1 169 ? 1.480   80.166  -8.842  1.00 21.82 169 A 1 
ATOM 1286 C CE3   . TRP A 1 169 ? -0.049  78.973  -10.276 1.00 25.29 169 A 1 
ATOM 1287 C CZ2   . TRP A 1 169 ? 0.435   80.449  -7.938  1.00 24.56 169 A 1 
ATOM 1288 C CZ3   . TRP A 1 169 ? -1.094  79.246  -9.373  1.00 24.96 169 A 1 
ATOM 1289 C CH2   . TRP A 1 169 ? -0.852  79.975  -8.223  1.00 25.23 169 A 1 
ATOM 1290 N N     . LEU A 1 170 ? 3.096   77.438  -14.606 1.00 28.34 170 A 1 
ATOM 1291 C CA    . LEU A 1 170 ? 1.739   77.677  -15.142 1.00 31.11 170 A 1 
ATOM 1292 C C     . LEU A 1 170 ? 1.427   77.107  -16.536 1.00 29.27 170 A 1 
ATOM 1293 O O     . LEU A 1 170 ? 0.311   76.654  -16.764 1.00 28.05 170 A 1 
ATOM 1294 C CB    . LEU A 1 170 ? 1.505   79.211  -15.197 1.00 29.44 170 A 1 
ATOM 1295 C CG    . LEU A 1 170 ? 0.408   79.753  -14.261 1.00 28.26 170 A 1 
ATOM 1296 C CD1   . LEU A 1 170 ? 0.543   81.281  -14.115 1.00 30.41 170 A 1 
ATOM 1297 C CD2   . LEU A 1 170 ? -0.999  79.455  -14.742 1.00 32.82 170 A 1 
ATOM 1298 N N     . LEU A 1 171 ? 2.308   77.295  -17.496 1.00 27.39 171 A 1 
ATOM 1299 C CA    . LEU A 1 171 ? 1.826   77.791  -18.797 1.00 30.31 171 A 1 
ATOM 1300 C C     . LEU A 1 171 ? 1.056   76.767  -19.656 1.00 28.36 171 A 1 
ATOM 1301 O O     . LEU A 1 171 ? 1.483   75.656  -19.922 1.00 26.77 171 A 1 
ATOM 1302 C CB    . LEU A 1 171 ? 2.963   78.475  -19.567 1.00 28.77 171 A 1 
ATOM 1303 C CG    . LEU A 1 171 ? 3.105   79.972  -19.205 1.00 27.87 171 A 1 
ATOM 1304 C CD1   . LEU A 1 171 ? 4.459   80.511  -19.656 1.00 29.06 171 A 1 
ATOM 1305 C CD2   . LEU A 1 171 ? 2.007   80.832  -19.827 1.00 31.84 171 A 1 
ATOM 1306 N N     . LEU A 1 172 ? -0.083  77.258  -20.113 1.00 27.50 172 A 1 
ATOM 1307 C CA    . LEU A 1 172 ? -1.254  76.560  -20.656 1.00 30.39 172 A 1 
ATOM 1308 C C     . LEU A 1 172 ? -1.289  76.439  -22.197 1.00 28.24 172 A 1 
ATOM 1309 O O     . LEU A 1 172 ? -2.322  76.006  -22.713 1.00 26.57 172 A 1 
ATOM 1310 C CB    . LEU A 1 172 ? -2.470  77.386  -20.184 1.00 28.80 172 A 1 
ATOM 1311 C CG    . LEU A 1 172 ? -3.487  76.648  -19.299 1.00 28.19 172 A 1 
ATOM 1312 C CD1   . LEU A 1 172 ? -4.302  77.666  -18.489 1.00 30.00 172 A 1 
ATOM 1313 C CD2   . LEU A 1 172 ? -4.466  75.817  -20.117 1.00 32.74 172 A 1 
ATOM 1314 N N     . SER A 1 173 ? -0.321  76.929  -22.925 1.00 30.93 173 A 1 
ATOM 1315 C CA    . SER A 1 173 ? -0.563  77.649  -24.176 1.00 33.90 173 A 1 
ATOM 1316 C C     . SER A 1 173 ? -1.285  76.862  -25.273 1.00 31.10 173 A 1 
ATOM 1317 O O     . SER A 1 173 ? -1.247  75.641  -25.354 1.00 29.80 173 A 1 
ATOM 1318 C CB    . SER A 1 173 ? 0.702   78.332  -24.697 1.00 32.36 173 A 1 
ATOM 1319 O OG    . SER A 1 173 ? 1.741   77.405  -24.911 1.00 32.57 173 A 1 
ATOM 1320 N N     . LYS A 1 174 ? -1.999  77.625  -26.078 1.00 27.89 174 A 1 
ATOM 1321 C CA    . LYS A 1 174 ? -3.229  77.299  -26.796 1.00 33.29 174 A 1 
ATOM 1322 C C     . LYS A 1 174 ? -3.117  76.739  -28.222 1.00 31.04 174 A 1 
ATOM 1323 O O     . LYS A 1 174 ? -4.128  76.225  -28.684 1.00 28.21 174 A 1 
ATOM 1324 C CB    . LYS A 1 174 ? -4.010  78.612  -26.939 1.00 30.54 174 A 1 
ATOM 1325 C CG    . LYS A 1 174 ? -4.958  78.995  -25.796 1.00 29.91 174 A 1 
ATOM 1326 C CD    . LYS A 1 174 ? -5.625  80.319  -26.155 1.00 28.20 174 A 1 
ATOM 1327 C CE    . LYS A 1 174 ? -6.736  80.681  -25.172 1.00 26.30 174 A 1 
ATOM 1328 N NZ    . LYS A 1 174 ? -7.340  81.994  -25.499 1.00 25.48 174 A 1 
ATOM 1329 N N     . ASP A 1 175 ? -2.076  77.004  -28.950 1.00 31.04 175 A 1 
ATOM 1330 C CA    . ASP A 1 175 ? -2.256  77.569  -30.290 1.00 33.53 175 A 1 
ATOM 1331 C C     . ASP A 1 175 ? -3.005  76.704  -31.334 1.00 29.96 175 A 1 
ATOM 1332 O O     . ASP A 1 175 ? -3.032  75.484  -31.303 1.00 28.10 175 A 1 
ATOM 1333 C CB    . ASP A 1 175 ? -0.929  78.127  -30.831 1.00 31.06 175 A 1 
ATOM 1334 C CG    . ASP A 1 175 ? -0.533  79.452  -30.152 1.00 29.08 175 A 1 
ATOM 1335 O OD1   . ASP A 1 175 ? -1.433  80.154  -29.635 1.00 29.97 175 A 1 
ATOM 1336 O OD2   . ASP A 1 175 ? 0.681   79.732  -30.150 1.00 31.49 175 A 1 
ATOM 1337 N N     . SER A 1 176 ? -3.608  77.451  -32.264 1.00 29.23 176 A 1 
ATOM 1338 C CA    . SER A 1 176 ? -4.881  77.137  -32.926 1.00 32.00 176 A 1 
ATOM 1339 C C     . SER A 1 176 ? -4.819  76.699  -34.397 1.00 29.92 176 A 1 
ATOM 1340 O O     . SER A 1 176 ? -5.763  76.074  -34.871 1.00 27.66 176 A 1 
ATOM 1341 C CB    . SER A 1 176 ? -5.708  78.420  -32.884 1.00 29.44 176 A 1 
ATOM 1342 O OG    . SER A 1 176 ? -5.039  79.510  -33.496 1.00 28.86 176 A 1 
ATOM 1343 N N     . ASP A 1 177 ? -3.876  77.220  -35.126 1.00 35.00 177 A 1 
ATOM 1344 C CA    . ASP A 1 177 ? -4.066  77.590  -36.539 1.00 37.64 177 A 1 
ATOM 1345 C C     . ASP A 1 177 ? -4.198  76.428  -37.556 1.00 34.40 177 A 1 
ATOM 1346 O O     . ASP A 1 177 ? -3.867  75.292  -37.291 1.00 32.46 177 A 1 
ATOM 1347 C CB    . ASP A 1 177 ? -2.917  78.539  -36.944 1.00 34.65 177 A 1 
ATOM 1348 C CG    . ASP A 1 177 ? -3.131  79.993  -36.518 1.00 31.80 177 A 1 
ATOM 1349 O OD1   . ASP A 1 177 ? -4.297  80.370  -36.274 1.00 32.16 177 A 1 
ATOM 1350 O OD2   . ASP A 1 177 ? -2.122  80.723  -36.520 1.00 33.43 177 A 1 
ATOM 1351 N N     . ASN A 1 178 ? -4.519  76.659  -38.770 1.00 31.94 178 A 1 
ATOM 1352 C CA    . ASN A 1 178 ? -5.714  77.134  -39.473 1.00 33.76 178 A 1 
ATOM 1353 C C     . ASN A 1 178 ? -5.754  76.524  -40.898 1.00 30.67 178 A 1 
ATOM 1354 O O     . ASN A 1 178 ? -6.810  76.397  -41.489 1.00 27.97 178 A 1 
ATOM 1355 C CB    . ASN A 1 178 ? -5.670  78.675  -39.589 1.00 31.30 178 A 1 
ATOM 1356 C CG    . ASN A 1 178 ? -7.021  79.357  -39.736 1.00 28.40 178 A 1 
ATOM 1357 O OD1   . ASN A 1 178 ? -8.064  78.763  -39.886 1.00 30.73 178 A 1 
ATOM 1358 N ND2   . ASN A 1 178 ? -7.027  80.675  -39.663 1.00 33.28 178 A 1 
ATOM 1359 N N     . HIS A 1 179 ? -4.597  76.219  -41.486 1.00 33.00 179 A 1 
ATOM 1360 C CA    . HIS A 1 179 ? -4.466  76.430  -42.938 1.00 35.36 179 A 1 
ATOM 1361 C C     . HIS A 1 179 ? -5.187  75.425  -43.862 1.00 32.82 179 A 1 
ATOM 1362 O O     . HIS A 1 179 ? -5.393  74.261  -43.582 1.00 30.29 179 A 1 
ATOM 1363 C CB    . HIS A 1 179 ? -2.998  76.646  -43.342 1.00 32.46 179 A 1 
ATOM 1364 C CG    . HIS A 1 179 ? -2.594  78.099  -43.362 1.00 31.57 179 A 1 
ATOM 1365 N ND1   . HIS A 1 179 ? -3.398  79.209  -43.537 1.00 31.96 179 A 1 
ATOM 1366 C CD2   . HIS A 1 179 ? -1.306  78.560  -43.317 1.00 32.78 179 A 1 
ATOM 1367 C CE1   . HIS A 1 179 ? -2.616  80.285  -43.556 1.00 31.15 179 A 1 
ATOM 1368 N NE2   . HIS A 1 179 ? -1.337  79.944  -43.433 1.00 31.72 179 A 1 
ATOM 1369 N N     . ASN A 1 180 ? -5.485  75.962  -45.047 1.00 35.70 180 A 1 
ATOM 1370 C CA    . ASN A 1 180 ? -6.742  75.830  -45.800 1.00 37.47 180 A 1 
ATOM 1371 C C     . ASN A 1 180 ? -6.723  74.911  -47.039 1.00 34.07 180 A 1 
ATOM 1372 O O     . ASN A 1 180 ? -7.744  74.374  -47.447 1.00 31.36 180 A 1 
ATOM 1373 C CB    . ASN A 1 180 ? -7.021  77.282  -46.271 1.00 34.68 180 A 1 
ATOM 1374 C CG    . ASN A 1 180 ? -8.461  77.734  -46.292 1.00 31.27 180 A 1 
ATOM 1375 O OD1   . ASN A 1 180 ? -9.390  77.030  -45.971 1.00 33.15 180 A 1 
ATOM 1376 N ND2   . ASN A 1 180 ? -8.685  78.976  -46.666 1.00 35.65 180 A 1 
ATOM 1377 N N     . ARG A 1 181 ? -5.642  74.919  -47.758 1.00 33.79 181 A 1 
ATOM 1378 C CA    . ARG A 1 181 ? -5.645  74.704  -49.230 1.00 36.91 181 A 1 
ATOM 1379 C C     . ARG A 1 181 ? -5.776  73.224  -49.666 1.00 34.26 181 A 1 
ATOM 1380 O O     . ARG A 1 181 ? -5.401  72.352  -48.923 1.00 30.90 181 A 1 
ATOM 1381 C CB    . ARG A 1 181 ? -4.347  75.294  -49.798 1.00 33.31 181 A 1 
ATOM 1382 C CG    . ARG A 1 181 ? -4.469  76.757  -50.233 1.00 30.74 181 A 1 
ATOM 1383 C CD    . ARG A 1 181 ? -3.164  77.203  -50.914 1.00 28.66 181 A 1 
ATOM 1384 N NE    . ARG A 1 181 ? -3.285  78.535  -51.516 1.00 27.88 181 A 1 
ATOM 1385 C CZ    . ARG A 1 181 ? -2.314  79.208  -52.130 1.00 24.63 181 A 1 
ATOM 1386 N NH1   . ARG A 1 181 ? -1.111  78.710  -52.230 1.00 24.01 181 A 1 
ATOM 1387 N NH2   . ARG A 1 181 ? -2.543  80.371  -52.651 1.00 23.86 181 A 1 
ATOM 1388 N N     . SER A 1 182 ? -6.147  72.885  -50.875 1.00 35.46 182 A 1 
ATOM 1389 C CA    . SER A 1 182 ? -6.923  73.460  -51.982 1.00 37.27 182 A 1 
ATOM 1390 C C     . SER A 1 182 ? -7.335  72.355  -52.976 1.00 35.24 182 A 1 
ATOM 1391 O O     . SER A 1 182 ? -8.495  71.986  -53.022 1.00 32.76 182 A 1 
ATOM 1392 C CB    . SER A 1 182 ? -6.139  74.539  -52.759 1.00 33.89 182 A 1 
ATOM 1393 O OG    . SER A 1 182 ? -6.728  74.856  -54.009 1.00 31.80 182 A 1 
ATOM 1394 N N     . GLY A 1 183 ? -6.436  71.943  -53.850 1.00 36.26 183 A 1 
ATOM 1395 C CA    . GLY A 1 183 ? -6.924  71.669  -55.207 1.00 36.06 183 A 1 
ATOM 1396 C C     . GLY A 1 183 ? -6.914  70.232  -55.771 1.00 33.97 183 A 1 
ATOM 1397 O O     . GLY A 1 183 ? -7.211  69.249  -55.128 1.00 31.39 183 A 1 
ATOM 1398 N N     . ASN A 1 184 ? -6.615  70.259  -57.020 1.00 39.91 184 A 1 
ATOM 1399 C CA    . ASN A 1 184 ? -7.028  69.445  -58.187 1.00 41.48 184 A 1 
ATOM 1400 C C     . ASN A 1 184 ? -6.563  67.967  -58.244 1.00 38.51 184 A 1 
ATOM 1401 O O     . ASN A 1 184 ? -5.816  67.529  -57.408 1.00 34.92 184 A 1 
ATOM 1402 C CB    . ASN A 1 184 ? -6.417  70.226  -59.371 1.00 37.52 184 A 1 
ATOM 1403 C CG    . ASN A 1 184 ? -7.081  71.553  -59.685 1.00 33.84 184 A 1 
ATOM 1404 O OD1   . ASN A 1 184 ? -8.186  71.849  -59.285 1.00 35.53 184 A 1 
ATOM 1405 N ND2   . ASN A 1 184 ? -6.408  72.391  -60.435 1.00 38.17 184 A 1 
ATOM 1406 N N     . ASN A 1 185 ? -6.763  67.194  -59.267 1.00 39.60 185 A 1 
ATOM 1407 C CA    . ASN A 1 185 ? -7.840  66.978  -60.247 1.00 41.20 185 A 1 
ATOM 1408 C C     . ASN A 1 185 ? -7.730  65.555  -60.858 1.00 38.39 185 A 1 
ATOM 1409 O O     . ASN A 1 185 ? -8.685  64.808  -60.911 1.00 34.43 185 A 1 
ATOM 1410 C CB    . ASN A 1 185 ? -7.743  67.990  -61.419 1.00 37.05 185 A 1 
ATOM 1411 C CG    . ASN A 1 185 ? -9.085  68.436  -61.998 1.00 32.83 185 A 1 
ATOM 1412 O OD1   . ASN A 1 185 ? -10.153 68.129  -61.519 1.00 34.93 185 A 1 
ATOM 1413 N ND2   . ASN A 1 185 ? -9.055  69.241  -63.047 1.00 37.00 185 A 1 
ATOM 1414 N N     . SER A 1 186 ? -6.603  65.266  -61.438 1.00 41.24 186 A 1 
ATOM 1415 C CA    . SER A 1 186 ? -6.385  64.234  -62.470 1.00 42.81 186 A 1 
ATOM 1416 C C     . SER A 1 186 ? -6.050  62.848  -61.888 1.00 41.46 186 A 1 
ATOM 1417 O O     . SER A 1 186 ? -6.057  62.691  -60.684 1.00 38.32 186 A 1 
ATOM 1418 C CB    . SER A 1 186 ? -5.275  64.762  -63.399 1.00 38.47 186 A 1 
ATOM 1419 O OG    . SER A 1 186 ? -4.053  64.907  -62.696 1.00 36.13 186 A 1 
ATOM 1420 N N     . SER A 1 187 ? -5.645  61.794  -62.558 1.00 40.32 187 A 1 
ATOM 1421 C CA    . SER A 1 187 ? -5.851  61.265  -63.904 1.00 42.09 187 A 1 
ATOM 1422 C C     . SER A 1 187 ? -5.814  59.729  -63.790 1.00 40.56 187 A 1 
ATOM 1423 O O     . SER A 1 187 ? -5.517  59.185  -62.732 1.00 38.29 187 A 1 
ATOM 1424 C CB    . SER A 1 187 ? -4.748  61.731  -64.872 1.00 38.34 187 A 1 
ATOM 1425 O OG    . SER A 1 187 ? -4.892  61.134  -66.138 1.00 35.71 187 A 1 
ATOM 1426 N N     . THR A 1 188 ? -6.090  59.034  -64.838 1.00 37.33 188 A 1 
ATOM 1427 C CA    . THR A 1 188 ? -6.652  57.672  -64.935 1.00 39.90 188 A 1 
ATOM 1428 C C     . THR A 1 188 ? -5.736  56.468  -64.695 1.00 38.54 188 A 1 
ATOM 1429 O O     . THR A 1 188 ? -6.276  55.372  -64.610 1.00 35.15 188 A 1 
ATOM 1430 C CB    . THR A 1 188 ? -7.205  57.506  -66.355 1.00 34.71 188 A 1 
ATOM 1431 O OG1   . THR A 1 188 ? -6.249  57.958  -67.300 1.00 31.94 188 A 1 
ATOM 1432 C CG2   . THR A 1 188 ? -8.478  58.313  -66.578 1.00 35.85 188 A 1 
ATOM 1433 N N     . SER A 1 189 ? -4.427  56.594  -64.790 1.00 39.15 189 A 1 
ATOM 1434 C CA    . SER A 1 189 ? -3.619  55.530  -65.415 1.00 40.67 189 A 1 
ATOM 1435 C C     . SER A 1 189 ? -3.684  54.177  -64.708 1.00 39.91 189 A 1 
ATOM 1436 O O     . SER A 1 189 ? -3.455  54.027  -63.517 1.00 37.59 189 A 1 
ATOM 1437 C CB    . SER A 1 189 ? -2.170  55.960  -65.654 1.00 36.99 189 A 1 
ATOM 1438 O OG    . SER A 1 189 ? -1.487  56.205  -64.451 1.00 33.89 189 A 1 
ATOM 1439 N N     . SER A 1 190 ? -3.954  53.180  -65.539 1.00 37.03 190 A 1 
ATOM 1440 C CA    . SER A 1 190 ? -4.310  51.793  -65.229 1.00 38.65 190 A 1 
ATOM 1441 C C     . SER A 1 190 ? -3.126  50.908  -64.821 1.00 37.75 190 A 1 
ATOM 1442 O O     . SER A 1 190 ? -3.045  49.770  -65.272 1.00 35.34 190 A 1 
ATOM 1443 C CB    . SER A 1 190 ? -4.976  51.236  -66.489 1.00 35.13 190 A 1 
ATOM 1444 O OG    . SER A 1 190 ? -5.201  49.848  -66.473 1.00 32.38 190 A 1 
ATOM 1445 N N     . SER A 1 191 ? -2.131  51.389  -64.056 1.00 36.44 191 A 1 
ATOM 1446 C CA    . SER A 1 191 ? -0.890  50.617  -63.929 1.00 38.68 191 A 1 
ATOM 1447 C C     . SER A 1 191 ? -1.163  49.269  -63.271 1.00 37.55 191 A 1 
ATOM 1448 O O     . SER A 1 191 ? -1.530  49.179  -62.099 1.00 35.93 191 A 1 
ATOM 1449 C CB    . SER A 1 191 ? 0.226   51.395  -63.222 1.00 34.91 191 A 1 
ATOM 1450 O OG    . SER A 1 191 ? 0.142   51.339  -61.827 1.00 33.08 191 A 1 
ATOM 1451 N N     . SER A 1 192 ? -0.969  48.238  -64.073 1.00 35.52 192 A 1 
ATOM 1452 C CA    . SER A 1 192 ? -1.208  46.834  -63.759 1.00 36.85 192 A 1 
ATOM 1453 C C     . SER A 1 192 ? -0.168  46.284  -62.781 1.00 35.21 192 A 1 
ATOM 1454 O O     . SER A 1 192 ? 0.570   45.371  -63.124 1.00 33.92 192 A 1 
ATOM 1455 C CB    . SER A 1 192 ? -1.194  46.043  -65.069 1.00 34.03 192 A 1 
ATOM 1456 O OG    . SER A 1 192 ? 0.081   46.107  -65.681 1.00 32.12 192 A 1 
ATOM 1457 N N     . GLN A 1 193 ? -0.024  46.864  -61.604 1.00 34.18 193 A 1 
ATOM 1458 C CA    . GLN A 1 193 ? 1.026   46.442  -60.686 1.00 35.02 193 A 1 
ATOM 1459 C C     . GLN A 1 193 ? 0.858   44.958  -60.371 1.00 33.60 193 A 1 
ATOM 1460 O O     . GLN A 1 193 ? -0.172  44.503  -59.891 1.00 31.91 193 A 1 
ATOM 1461 C CB    . GLN A 1 193 ? 1.083   47.312  -59.432 1.00 31.87 193 A 1 
ATOM 1462 C CG    . GLN A 1 193 ? 1.873   48.599  -59.693 1.00 30.55 193 A 1 
ATOM 1463 C CD    . GLN A 1 193 ? 2.142   49.404  -58.433 1.00 28.46 193 A 1 
ATOM 1464 O OE1   . GLN A 1 193 ? 1.524   49.261  -57.396 1.00 28.62 193 A 1 
ATOM 1465 N NE2   . GLN A 1 193 ? 3.088   50.318  -58.466 1.00 27.06 193 A 1 
ATOM 1466 N N     . TYR A 1 194 ? 1.919   44.244  -60.721 1.00 25.19 194 A 1 
ATOM 1467 C CA    . TYR A 1 194 ? 2.084   42.824  -60.519 1.00 26.11 194 A 1 
ATOM 1468 C C     . TYR A 1 194 ? 1.944   42.537  -59.018 1.00 24.61 194 A 1 
ATOM 1469 O O     . TYR A 1 194 ? 2.810   42.924  -58.228 1.00 22.87 194 A 1 
ATOM 1470 C CB    . TYR A 1 194 ? 3.466   42.424  -61.067 1.00 24.37 194 A 1 
ATOM 1471 C CG    . TYR A 1 194 ? 3.486   41.215  -61.986 1.00 23.71 194 A 1 
ATOM 1472 C CD1   . TYR A 1 194 ? 3.946   39.971  -61.517 1.00 22.49 194 A 1 
ATOM 1473 C CD2   . TYR A 1 194 ? 3.077   41.348  -63.324 1.00 23.69 194 A 1 
ATOM 1474 C CE1   . TYR A 1 194 ? 4.012   38.873  -62.387 1.00 22.48 194 A 1 
ATOM 1475 C CE2   . TYR A 1 194 ? 3.135   40.241  -64.195 1.00 22.41 194 A 1 
ATOM 1476 C CZ    . TYR A 1 194 ? 3.611   39.002  -63.719 1.00 23.11 194 A 1 
ATOM 1477 O OH    . TYR A 1 194 ? 3.672   37.932  -64.560 1.00 24.06 194 A 1 
ATOM 1478 N N     . PHE A 1 195 ? 0.835   41.908  -58.654 1.00 26.53 195 A 1 
ATOM 1479 C CA    . PHE A 1 195 ? 0.670   41.324  -57.326 1.00 27.14 195 A 1 
ATOM 1480 C C     . PHE A 1 195 ? 1.708   40.200  -57.172 1.00 26.79 195 A 1 
ATOM 1481 O O     . PHE A 1 195 ? 1.456   39.048  -57.511 1.00 25.20 195 A 1 
ATOM 1482 C CB    . PHE A 1 195 ? -0.762  40.809  -57.145 1.00 25.60 195 A 1 
ATOM 1483 C CG    . PHE A 1 195 ? -1.708  41.791  -56.491 1.00 25.89 195 A 1 
ATOM 1484 C CD1   . PHE A 1 195 ? -1.962  41.698  -55.107 1.00 26.31 195 A 1 
ATOM 1485 C CD2   . PHE A 1 195 ? -2.349  42.797  -57.247 1.00 29.20 195 A 1 
ATOM 1486 C CE1   . PHE A 1 195 ? -2.850  42.583  -54.487 1.00 26.41 195 A 1 
ATOM 1487 C CE2   . PHE A 1 195 ? -3.232  43.682  -56.621 1.00 24.62 195 A 1 
ATOM 1488 C CZ    . PHE A 1 195 ? -3.496  43.580  -55.240 1.00 23.97 195 A 1 
ATOM 1489 N N     . GLY A 1 196 ? 2.915   40.546  -56.728 1.00 32.71 196 A 1 
ATOM 1490 C CA    . GLY A 1 196 ? 3.886   39.562  -56.287 1.00 33.65 196 A 1 
ATOM 1491 C C     . GLY A 1 196 ? 3.356   38.937  -55.008 1.00 31.98 196 A 1 
ATOM 1492 O O     . GLY A 1 196 ? 3.448   39.541  -53.940 1.00 29.68 196 A 1 
ATOM 1493 N N     . GLU A 1 197 ? 2.781   37.740  -55.137 1.00 26.99 197 A 1 
ATOM 1494 C CA    . GLU A 1 197 ? 2.481   36.862  -54.004 1.00 27.85 197 A 1 
ATOM 1495 C C     . GLU A 1 197 ? 3.795   36.471  -53.329 1.00 26.61 197 A 1 
ATOM 1496 O O     . GLU A 1 197 ? 4.390   35.435  -53.600 1.00 24.75 197 A 1 
ATOM 1497 C CB    . GLU A 1 197 ? 1.710   35.610  -54.461 1.00 25.99 197 A 1 
ATOM 1498 C CG    . GLU A 1 197 ? 0.241   35.885  -54.792 1.00 24.30 197 A 1 
ATOM 1499 C CD    . GLU A 1 197 ? -0.507  34.631  -55.268 1.00 23.17 197 A 1 
ATOM 1500 O OE1   . GLU A 1 197 ? -1.711  34.535  -54.972 1.00 22.42 197 A 1 
ATOM 1501 O OE2   . GLU A 1 197 ? 0.110   33.819  -55.993 1.00 24.00 197 A 1 
ATOM 1502 N N     . VAL A 1 198 ? 4.302   37.352  -52.480 1.00 25.62 198 A 1 
ATOM 1503 C CA    . VAL A 1 198 ? 5.372   36.981  -51.559 1.00 27.37 198 A 1 
ATOM 1504 C C     . VAL A 1 198 ? 4.708   36.199  -50.433 1.00 25.58 198 A 1 
ATOM 1505 O O     . VAL A 1 198 ? 4.459   36.724  -49.357 1.00 24.26 198 A 1 
ATOM 1506 C CB    . VAL A 1 198 ? 6.183   38.189  -51.062 1.00 26.73 198 A 1 
ATOM 1507 C CG1   . VAL A 1 198 ? 7.450   37.704  -50.355 1.00 26.47 198 A 1 
ATOM 1508 C CG2   . VAL A 1 198 ? 6.621   39.102  -52.206 1.00 29.93 198 A 1 
ATOM 1509 N N     . ASP A 1 199 ? 4.399   34.940  -50.744 1.00 28.99 199 A 1 
ATOM 1510 C CA    . ASP A 1 199 ? 4.102   33.935  -49.725 1.00 30.12 199 A 1 
ATOM 1511 C C     . ASP A 1 199 ? 5.347   33.759  -48.861 1.00 28.64 199 A 1 
ATOM 1512 O O     . ASP A 1 199 ? 6.178   32.869  -49.066 1.00 27.05 199 A 1 
ATOM 1513 C CB    . ASP A 1 199 ? 3.665   32.610  -50.378 1.00 29.27 199 A 1 
ATOM 1514 C CG    . ASP A 1 199 ? 2.150   32.411  -50.461 1.00 26.68 199 A 1 
ATOM 1515 O OD1   . ASP A 1 199 ? 1.419   33.020  -49.654 1.00 27.10 199 A 1 
ATOM 1516 O OD2   . ASP A 1 199 ? 1.736   31.574  -51.294 1.00 28.77 199 A 1 
ATOM 1517 N N     . GLN A 1 200 ? 5.513   34.639  -47.892 1.00 23.55 200 A 1 
ATOM 1518 C CA    . GLN A 1 200 ? 6.448   34.440  -46.798 1.00 23.89 200 A 1 
ATOM 1519 C C     . GLN A 1 200 ? 5.908   33.294  -45.961 1.00 22.59 200 A 1 
ATOM 1520 O O     . GLN A 1 200 ? 5.212   33.489  -44.959 1.00 20.08 200 A 1 
ATOM 1521 C CB    . GLN A 1 200 ? 6.659   35.718  -45.979 1.00 22.72 200 A 1 
ATOM 1522 C CG    . GLN A 1 200 ? 7.599   36.708  -46.664 1.00 21.79 200 A 1 
ATOM 1523 C CD    . GLN A 1 200 ? 7.978   37.892  -45.772 1.00 19.29 200 A 1 
ATOM 1524 O OE1   . GLN A 1 200 ? 7.435   38.141  -44.714 1.00 19.55 200 A 1 
ATOM 1525 N NE2   . GLN A 1 200 ? 8.946   38.685  -46.177 1.00 18.09 200 A 1 
ATOM 1526 N N     . TYR A 1 201 ? 6.227   32.078  -46.421 1.00 24.67 201 A 1 
ATOM 1527 C CA    . TYR A 1 201 ? 6.157   30.886  -45.601 1.00 25.21 201 A 1 
ATOM 1528 C C     . TYR A 1 201 ? 7.044   31.131  -44.379 1.00 23.90 201 A 1 
ATOM 1529 O O     . TYR A 1 201 ? 8.260   30.980  -44.431 1.00 22.78 201 A 1 
ATOM 1530 C CB    . TYR A 1 201 ? 6.597   29.658  -46.408 1.00 24.93 201 A 1 
ATOM 1531 C CG    . TYR A 1 201 ? 5.478   28.661  -46.641 1.00 25.28 201 A 1 
ATOM 1532 C CD1   . TYR A 1 201 ? 5.343   27.542  -45.794 1.00 23.73 201 A 1 
ATOM 1533 C CD2   . TYR A 1 201 ? 4.568   28.846  -47.701 1.00 24.78 201 A 1 
ATOM 1534 C CE1   . TYR A 1 201 ? 4.317   26.616  -46.004 1.00 22.72 201 A 1 
ATOM 1535 C CE2   . TYR A 1 201 ? 3.539   27.923  -47.903 1.00 21.92 201 A 1 
ATOM 1536 C CZ    . TYR A 1 201 ? 3.415   26.802  -47.057 1.00 22.03 201 A 1 
ATOM 1537 O OH    . TYR A 1 201 ? 2.407   25.894  -47.268 1.00 23.60 201 A 1 
ATOM 1538 N N     . PHE A 1 202 ? 6.420   31.586  -43.299 1.00 23.06 202 A 1 
ATOM 1539 C CA    . PHE A 1 202 ? 7.079   31.729  -42.017 1.00 23.07 202 A 1 
ATOM 1540 C C     . PHE A 1 202 ? 7.446   30.320  -41.546 1.00 22.82 202 A 1 
ATOM 1541 O O     . PHE A 1 202 ? 6.588   29.561  -41.109 1.00 20.83 202 A 1 
ATOM 1542 C CB    . PHE A 1 202 ? 6.178   32.490  -41.039 1.00 22.23 202 A 1 
ATOM 1543 C CG    . PHE A 1 202 ? 6.874   33.647  -40.361 1.00 21.27 202 A 1 
ATOM 1544 C CD1   . PHE A 1 202 ? 7.509   33.462  -39.122 1.00 19.03 202 A 1 
ATOM 1545 C CD2   . PHE A 1 202 ? 6.894   34.904  -40.971 1.00 21.28 202 A 1 
ATOM 1546 C CE1   . PHE A 1 202 ? 8.164   34.536  -38.495 1.00 17.94 202 A 1 
ATOM 1547 C CE2   . PHE A 1 202 ? 7.542   35.981  -40.352 1.00 17.83 202 A 1 
ATOM 1548 C CZ    . PHE A 1 202 ? 8.166   35.801  -39.113 1.00 17.46 202 A 1 
ATOM 1549 N N     . ASP A 1 203 ? 8.719   29.981  -41.740 1.00 27.60 203 A 1 
ATOM 1550 C CA    . ASP A 1 203 ? 9.240   28.652  -41.443 1.00 27.49 203 A 1 
ATOM 1551 C C     . ASP A 1 203 ? 9.321   28.476  -39.917 1.00 26.22 203 A 1 
ATOM 1552 O O     . ASP A 1 203 ? 10.355  28.639  -39.286 1.00 24.26 203 A 1 
ATOM 1553 C CB    . ASP A 1 203 ? 10.564  28.449  -42.195 1.00 26.20 203 A 1 
ATOM 1554 C CG    . ASP A 1 203 ? 10.985  26.984  -42.320 1.00 23.33 203 A 1 
ATOM 1555 O OD1   . ASP A 1 203 ? 10.186  26.105  -41.916 1.00 21.50 203 A 1 
ATOM 1556 O OD2   . ASP A 1 203 ? 12.109  26.736  -42.809 1.00 22.46 203 A 1 
ATOM 1557 N N     . LEU A 1 204 ? 8.180   28.168  -39.322 1.00 24.68 204 A 1 
ATOM 1558 C CA    . LEU A 1 204 ? 8.011   27.902  -37.890 1.00 25.50 204 A 1 
ATOM 1559 C C     . LEU A 1 204 ? 8.720   26.610  -37.433 1.00 24.45 204 A 1 
ATOM 1560 O O     . LEU A 1 204 ? 8.638   26.254  -36.256 1.00 22.19 204 A 1 
ATOM 1561 C CB    . LEU A 1 204 ? 6.504   27.858  -37.561 1.00 23.93 204 A 1 
ATOM 1562 C CG    . LEU A 1 204 ? 5.912   29.231  -37.195 1.00 22.32 204 A 1 
ATOM 1563 C CD1   . LEU A 1 204 ? 4.386   29.190  -37.326 1.00 21.86 204 A 1 
ATOM 1564 C CD2   . LEU A 1 204 ? 6.247   29.611  -35.759 1.00 24.74 204 A 1 
ATOM 1565 N N     . VAL A 1 205 ? 9.425   25.933  -38.343 1.00 23.54 205 A 1 
ATOM 1566 C CA    . VAL A 1 205 ? 10.062  24.633  -38.061 1.00 25.29 205 A 1 
ATOM 1567 C C     . VAL A 1 205 ? 11.140  24.746  -36.986 1.00 23.85 205 A 1 
ATOM 1568 O O     . VAL A 1 205 ? 11.291  23.834  -36.173 1.00 22.11 205 A 1 
ATOM 1569 C CB    . VAL A 1 205 ? 10.641  24.025  -39.356 1.00 24.10 205 A 1 
ATOM 1570 C CG1   . VAL A 1 205 ? 11.194  22.623  -39.114 1.00 22.50 205 A 1 
ATOM 1571 C CG2   . VAL A 1 205 ? 9.584   23.917  -40.461 1.00 24.75 205 A 1 
ATOM 1572 N N     . GLY A 1 206 ? 11.860  25.867  -36.961 1.00 29.31 206 A 1 
ATOM 1573 C CA    . GLY A 1 206 ? 13.052  25.993  -36.118 1.00 29.32 206 A 1 
ATOM 1574 C C     . GLY A 1 206 ? 12.800  25.883  -34.608 1.00 28.85 206 A 1 
ATOM 1575 O O     . GLY A 1 206 ? 13.661  25.390  -33.882 1.00 26.05 206 A 1 
ATOM 1576 N N     . TYR A 1 207 ? 11.635  26.317  -34.139 1.00 24.67 207 A 1 
ATOM 1577 C CA    . TYR A 1 207 ? 11.393  26.430  -32.696 1.00 24.94 207 A 1 
ATOM 1578 C C     . TYR A 1 207 ? 11.236  25.073  -32.004 1.00 24.19 207 A 1 
ATOM 1579 O O     . TYR A 1 207 ? 11.636  24.914  -30.845 1.00 21.79 207 A 1 
ATOM 1580 C CB    . TYR A 1 207 ? 10.183  27.340  -32.456 1.00 23.84 207 A 1 
ATOM 1581 C CG    . TYR A 1 207 ? 10.316  28.195  -31.204 1.00 23.03 207 A 1 
ATOM 1582 C CD1   . TYR A 1 207 ? 9.808   27.762  -29.976 1.00 20.48 207 A 1 
ATOM 1583 C CD2   . TYR A 1 207 ? 10.981  29.435  -31.286 1.00 22.84 207 A 1 
ATOM 1584 C CE1   . TYR A 1 207 ? 9.950   28.550  -28.823 1.00 20.10 207 A 1 
ATOM 1585 C CE2   . TYR A 1 207 ? 11.127  30.231  -30.140 1.00 19.72 207 A 1 
ATOM 1586 C CZ    . TYR A 1 207 ? 10.609  29.786  -28.904 1.00 20.35 207 A 1 
ATOM 1587 O OH    . TYR A 1 207 ? 10.746  30.570  -27.780 1.00 23.01 207 A 1 
ATOM 1588 N N     . ASN A 1 208 ? 10.695  24.076  -32.709 1.00 24.46 208 A 1 
ATOM 1589 C CA    . ASN A 1 208 ? 10.433  22.766  -32.094 1.00 24.44 208 A 1 
ATOM 1590 C C     . ASN A 1 208 ? 11.714  21.963  -31.804 1.00 23.60 208 A 1 
ATOM 1591 O O     . ASN A 1 208 ? 11.731  21.196  -30.837 1.00 21.40 208 A 1 
ATOM 1592 C CB    . ASN A 1 208 ? 9.469   21.968  -32.978 1.00 23.09 208 A 1 
ATOM 1593 C CG    . ASN A 1 208 ? 8.005   22.306  -32.750 1.00 20.43 208 A 1 
ATOM 1594 O OD1   . ASN A 1 208 ? 7.592   22.879  -31.759 1.00 20.32 208 A 1 
ATOM 1595 N ND2   . ASN A 1 208 ? 7.141   21.924  -33.663 1.00 22.28 208 A 1 
ATOM 1596 N N     . SER A 1 209 ? 12.773  22.127  -32.603 1.00 30.47 209 A 1 
ATOM 1597 C CA    . SER A 1 209 ? 13.988  21.307  -32.430 1.00 31.83 209 A 1 
ATOM 1598 C C     . SER A 1 209 ? 14.708  21.590  -31.111 1.00 30.68 209 A 1 
ATOM 1599 O O     . SER A 1 209 ? 15.278  20.683  -30.509 1.00 28.18 209 A 1 
ATOM 1600 C CB    . SER A 1 209 ? 14.944  21.522  -33.608 1.00 29.76 209 A 1 
ATOM 1601 O OG    . SER A 1 209 ? 15.517  22.813  -33.587 1.00 27.89 209 A 1 
ATOM 1602 N N     . TYR A 1 210 ? 14.645  22.840  -30.647 1.00 29.37 210 A 1 
ATOM 1603 C CA    . TYR A 1 210 ? 15.318  23.237  -29.419 1.00 29.22 210 A 1 
ATOM 1604 C C     . TYR A 1 210 ? 14.646  22.628  -28.183 1.00 28.56 210 A 1 
ATOM 1605 O O     . TYR A 1 210 ? 15.335  22.173  -27.263 1.00 26.14 210 A 1 
ATOM 1606 C CB    . TYR A 1 210 ? 15.393  24.772  -29.340 1.00 27.27 210 A 1 
ATOM 1607 C CG    . TYR A 1 210 ? 16.629  25.253  -28.603 1.00 25.60 210 A 1 
ATOM 1608 C CD1   . TYR A 1 210 ? 16.596  25.480  -27.217 1.00 23.10 210 A 1 
ATOM 1609 C CD2   . TYR A 1 210 ? 17.826  25.454  -29.319 1.00 24.53 210 A 1 
ATOM 1610 C CE1   . TYR A 1 210 ? 17.748  25.903  -26.536 1.00 21.96 210 A 1 
ATOM 1611 C CE2   . TYR A 1 210 ? 18.982  25.880  -28.645 1.00 21.69 210 A 1 
ATOM 1612 C CZ    . TYR A 1 210 ? 18.943  26.104  -27.255 1.00 22.96 210 A 1 
ATOM 1613 O OH    . TYR A 1 210 ? 20.077  26.523  -26.592 1.00 24.63 210 A 1 
ATOM 1614 N N     . TYR A 1 211 ? 13.298  22.553  -28.191 1.00 28.20 211 A 1 
ATOM 1615 C CA    . TYR A 1 211 ? 12.547  21.970  -27.075 1.00 27.61 211 A 1 
ATOM 1616 C C     . TYR A 1 211 ? 12.781  20.460  -26.928 1.00 26.23 211 A 1 
ATOM 1617 O O     . TYR A 1 211 ? 12.975  19.990  -25.804 1.00 23.47 211 A 1 
ATOM 1618 C CB    . TYR A 1 211 ? 11.053  22.291  -27.227 1.00 26.44 211 A 1 
ATOM 1619 C CG    . TYR A 1 211 ? 10.622  23.468  -26.384 1.00 25.64 211 A 1 
ATOM 1620 C CD1   . TYR A 1 211 ? 10.192  23.257  -25.055 1.00 23.55 211 A 1 
ATOM 1621 C CD2   . TYR A 1 211 ? 10.675  24.776  -26.888 1.00 25.96 211 A 1 
ATOM 1622 C CE1   . TYR A 1 211 ? 9.808   24.344  -24.250 1.00 23.46 211 A 1 
ATOM 1623 C CE2   . TYR A 1 211 ? 10.292  25.871  -26.091 1.00 22.99 211 A 1 
ATOM 1624 C CZ    . TYR A 1 211 ? 9.855   25.642  -24.772 1.00 23.96 211 A 1 
ATOM 1625 O OH    . TYR A 1 211 ? 9.478   26.709  -23.985 1.00 25.09 211 A 1 
ATOM 1626 N N     . ASP A 1 212 ? 12.860  19.713  -28.049 1.00 31.06 212 A 1 
ATOM 1627 C CA    . ASP A 1 212 ? 13.089  18.262  -27.996 1.00 32.01 212 A 1 
ATOM 1628 C C     . ASP A 1 212 ? 14.467  17.907  -27.418 1.00 29.64 212 A 1 
ATOM 1629 O O     . ASP A 1 212 ? 14.590  16.991  -26.604 1.00 27.76 212 A 1 
ATOM 1630 C CB    . ASP A 1 212 ? 12.915  17.633  -29.399 1.00 30.45 212 A 1 
ATOM 1631 C CG    . ASP A 1 212 ? 11.481  17.205  -29.729 1.00 28.10 212 A 1 
ATOM 1632 O OD1   . ASP A 1 212 ? 10.658  17.058  -28.796 1.00 28.41 212 A 1 
ATOM 1633 O OD2   . ASP A 1 212 ? 11.222  16.964  -30.930 1.00 30.51 212 A 1 
ATOM 1634 N N     . SER A 1 213 ? 15.501  18.658  -27.792 1.00 35.06 213 A 1 
ATOM 1635 C CA    . SER A 1 213 ? 16.855  18.416  -27.266 1.00 36.86 213 A 1 
ATOM 1636 C C     . SER A 1 213 ? 16.941  18.661  -25.757 1.00 35.71 213 A 1 
ATOM 1637 O O     . SER A 1 213 ? 17.567  17.883  -25.030 1.00 32.99 213 A 1 
ATOM 1638 C CB    . SER A 1 213 ? 17.879  19.263  -28.017 1.00 33.60 213 A 1 
ATOM 1639 O OG    . SER A 1 213 ? 17.788  20.636  -27.687 1.00 31.67 213 A 1 
ATOM 1640 N N     . HIS A 1 214 ? 16.244  19.690  -25.271 1.00 28.66 214 A 1 
ATOM 1641 C CA    . HIS A 1 214 ? 16.252  20.021  -23.845 1.00 32.33 214 A 1 
ATOM 1642 C C     . HIS A 1 214 ? 15.446  19.035  -23.002 1.00 30.89 214 A 1 
ATOM 1643 O O     . HIS A 1 214 ? 15.883  18.687  -21.897 1.00 28.23 214 A 1 
ATOM 1644 C CB    . HIS A 1 214 ? 15.800  21.478  -23.645 1.00 30.04 214 A 1 
ATOM 1645 C CG    . HIS A 1 214 ? 16.766  22.245  -22.781 1.00 28.74 214 A 1 
ATOM 1646 N ND1   . HIS A 1 214 ? 16.936  22.117  -21.430 1.00 26.22 214 A 1 
ATOM 1647 C CD2   . HIS A 1 214 ? 17.695  23.154  -23.201 1.00 26.46 214 A 1 
ATOM 1648 C CE1   . HIS A 1 214 ? 17.925  22.929  -21.042 1.00 25.30 214 A 1 
ATOM 1649 N NE2   . HIS A 1 214 ? 18.426  23.576  -22.094 1.00 24.86 214 A 1 
ATOM 1650 N N     . MET A 1 215 ? 14.317  18.531  -23.531 1.00 32.93 215 A 1 
ATOM 1651 C CA    . MET A 1 215 ? 13.563  17.474  -22.841 1.00 32.90 215 A 1 
ATOM 1652 C C     . MET A 1 215 ? 14.383  16.191  -22.712 1.00 32.57 215 A 1 
ATOM 1653 O O     . MET A 1 215 ? 14.388  15.586  -21.640 1.00 30.20 215 A 1 
ATOM 1654 C CB    . MET A 1 215 ? 12.232  17.182  -23.547 1.00 31.24 215 A 1 
ATOM 1655 C CG    . MET A 1 215 ? 11.135  18.182  -23.166 1.00 29.28 215 A 1 
ATOM 1656 S SD    . MET A 1 215 ? 9.428   17.628  -23.511 1.00 28.34 215 A 1 
ATOM 1657 C CE    . MET A 1 215 ? 9.191   16.436  -22.169 1.00 27.40 215 A 1 
ATOM 1658 N N     . SER A 1 216 ? 15.143  15.815  -23.753 1.00 39.68 216 A 1 
ATOM 1659 C CA    . SER A 1 216 ? 15.984  14.605  -23.690 1.00 42.51 216 A 1 
ATOM 1660 C C     . SER A 1 216 ? 17.064  14.687  -22.611 1.00 41.76 216 A 1 
ATOM 1661 O O     . SER A 1 216 ? 17.286  13.719  -21.885 1.00 38.42 216 A 1 
ATOM 1662 C CB    . SER A 1 216 ? 16.596  14.312  -25.065 1.00 38.39 216 A 1 
ATOM 1663 O OG    . SER A 1 216 ? 17.663  15.180  -25.383 1.00 34.79 216 A 1 
ATOM 1664 N N     . ASN A 1 217 ? 17.671  15.860  -22.452 1.00 36.24 217 A 1 
ATOM 1665 C CA    . ASN A 1 217 ? 18.648  16.081  -21.394 1.00 36.92 217 A 1 
ATOM 1666 C C     . ASN A 1 217 ? 18.011  16.057  -20.007 1.00 34.04 217 A 1 
ATOM 1667 O O     . ASN A 1 217 ? 18.610  15.535  -19.067 1.00 31.80 217 A 1 
ATOM 1668 C CB    . ASN A 1 217 ? 19.386  17.400  -21.639 1.00 35.42 217 A 1 
ATOM 1669 C CG    . ASN A 1 217 ? 20.573  17.248  -22.585 1.00 31.79 217 A 1 
ATOM 1670 O OD1   . ASN A 1 217 ? 21.099  16.178  -22.828 1.00 33.43 217 A 1 
ATOM 1671 N ND2   . ASN A 1 217 ? 21.062  18.342  -23.120 1.00 35.37 217 A 1 
ATOM 1672 N N     . GLN A 1 218 ? 16.797  16.585  -19.875 1.00 38.93 218 A 1 
ATOM 1673 C CA    . GLN A 1 218 ? 16.098  16.593  -18.592 1.00 40.22 218 A 1 
ATOM 1674 C C     . GLN A 1 218 ? 15.653  15.176  -18.189 1.00 41.18 218 A 1 
ATOM 1675 O O     . GLN A 1 218 ? 15.809  14.793  -17.028 1.00 39.65 218 A 1 
ATOM 1676 C CB    . GLN A 1 218 ? 14.942  17.584  -18.653 1.00 37.12 218 A 1 
ATOM 1677 C CG    . GLN A 1 218 ? 14.565  18.104  -17.260 1.00 32.53 218 A 1 
ATOM 1678 C CD    . GLN A 1 218 ? 13.482  19.186  -17.302 1.00 28.11 218 A 1 
ATOM 1679 O OE1   . GLN A 1 218 ? 12.793  19.403  -18.283 1.00 30.27 218 A 1 
ATOM 1680 N NE2   . GLN A 1 218 ? 13.276  19.894  -16.212 1.00 26.67 218 A 1 
ATOM 1681 N N     . GLU A 1 219 ? 15.199  14.376  -19.148 1.00 41.78 219 A 1 
ATOM 1682 C CA    . GLU A 1 219 ? 14.907  12.953  -18.903 1.00 44.10 219 A 1 
ATOM 1683 C C     . GLU A 1 219 ? 16.175  12.163  -18.553 1.00 40.72 219 A 1 
ATOM 1684 O O     . GLU A 1 219 ? 16.136  11.324  -17.653 1.00 41.94 219 A 1 
ATOM 1685 C CB    . GLU A 1 219 ? 14.205  12.318  -20.108 1.00 43.84 219 A 1 
ATOM 1686 C CG    . GLU A 1 219 ? 12.724  12.707  -20.198 1.00 41.47 219 A 1 
ATOM 1687 C CD    . GLU A 1 219 ? 11.951  11.919  -21.264 1.00 39.62 219 A 1 
ATOM 1688 O OE1   . GLU A 1 219 ? 10.702  11.887  -21.167 1.00 37.10 219 A 1 
ATOM 1689 O OE2   . GLU A 1 219 ? 12.596  11.305  -22.149 1.00 37.83 219 A 1 
ATOM 1690 N N     . GLN A 1 220 ? 17.308  12.452  -19.216 1.00 43.19 220 A 1 
ATOM 1691 C CA    . GLN A 1 220 ? 18.591  11.853  -18.851 1.00 42.89 220 A 1 
ATOM 1692 C C     . GLN A 1 220 ? 19.015  12.251  -17.436 1.00 40.30 220 A 1 
ATOM 1693 O O     . GLN A 1 220 ? 19.446  11.382  -16.681 1.00 41.64 220 A 1 
ATOM 1694 C CB    . GLN A 1 220 ? 19.696  12.238  -19.847 1.00 43.44 220 A 1 
ATOM 1695 C CG    . GLN A 1 220 ? 19.679  11.317  -21.066 1.00 41.83 220 A 1 
ATOM 1696 C CD    . GLN A 1 220 ? 20.857  11.584  -22.017 1.00 39.15 220 A 1 
ATOM 1697 O OE1   . GLN A 1 220 ? 21.587  12.558  -21.930 1.00 40.33 220 A 1 
ATOM 1698 N NE2   . GLN A 1 220 ? 21.093  10.700  -22.963 1.00 36.59 220 A 1 
ATOM 1699 N N     . TYR A 1 221 ? 18.850  13.517  -17.055 1.00 38.53 221 A 1 
ATOM 1700 C CA    . TYR A 1 221 ? 19.204  13.997  -15.728 1.00 34.49 221 A 1 
ATOM 1701 C C     . TYR A 1 221 ? 18.335  13.344  -14.645 1.00 32.74 221 A 1 
ATOM 1702 O O     . TYR A 1 221 ? 18.865  12.827  -13.657 1.00 30.13 221 A 1 
ATOM 1703 C CB    . TYR A 1 221 ? 19.103  15.522  -15.692 1.00 33.61 221 A 1 
ATOM 1704 C CG    . TYR A 1 221 ? 19.894  16.128  -14.551 1.00 30.57 221 A 1 
ATOM 1705 C CD1   . TYR A 1 221 ? 19.290  16.352  -13.300 1.00 28.36 221 A 1 
ATOM 1706 C CD2   . TYR A 1 221 ? 21.262  16.446  -14.725 1.00 30.35 221 A 1 
ATOM 1707 C CE1   . TYR A 1 221 ? 20.035  16.881  -12.238 1.00 24.33 221 A 1 
ATOM 1708 C CE2   . TYR A 1 221 ? 22.015  16.972  -13.675 1.00 24.04 221 A 1 
ATOM 1709 C CZ    . TYR A 1 221 ? 21.402  17.191  -12.421 1.00 27.70 221 A 1 
ATOM 1710 O OH    . TYR A 1 221 ? 22.134  17.703  -11.374 1.00 28.82 221 A 1 
ATOM 1711 N N     . VAL A 1 222 ? 17.026  13.250  -14.882 1.00 44.29 222 A 1 
ATOM 1712 C CA    . VAL A 1 222 ? 16.102  12.564  -13.959 1.00 44.10 222 A 1 
ATOM 1713 C C     . VAL A 1 222 ? 16.419  11.061  -13.865 1.00 40.42 222 A 1 
ATOM 1714 O O     . VAL A 1 222 ? 16.370  10.497  -12.774 1.00 42.47 222 A 1 
ATOM 1715 C CB    . VAL A 1 222 ? 14.642  12.797  -14.369 1.00 42.88 222 A 1 
ATOM 1716 C CG1   . VAL A 1 222 ? 13.655  11.972  -13.532 1.00 39.95 222 A 1 
ATOM 1717 C CG2   . VAL A 1 222 ? 14.245  14.266  -14.191 1.00 47.93 222 A 1 
ATOM 1718 N N     . MET A 1 223 ? 16.782  10.406  -14.984 1.00 56.59 223 A 1 
ATOM 1719 C CA    . MET A 1 223 ? 17.241  9.013   -14.937 1.00 55.91 223 A 1 
ATOM 1720 C C     . MET A 1 223 ? 18.564  8.863   -14.181 1.00 53.45 223 A 1 
ATOM 1721 O O     . MET A 1 223 ? 18.720  7.897   -13.439 1.00 58.17 223 A 1 
ATOM 1722 C CB    . MET A 1 223 ? 17.361  8.404   -16.338 1.00 56.18 223 A 1 
ATOM 1723 C CG    . MET A 1 223 ? 16.207  7.464   -16.645 1.00 53.37 223 A 1 
ATOM 1724 S SD    . MET A 1 223 ? 16.494  6.254   -17.970 1.00 51.12 223 A 1 
ATOM 1725 C CE    . MET A 1 223 ? 16.396  7.330   -19.421 1.00 45.83 223 A 1 
ATOM 1726 N N     . GLN A 1 224 ? 19.505  9.791   -14.361 1.00 43.79 224 A 1 
ATOM 1727 C CA    . GLN A 1 224 ? 20.758  9.796   -13.625 1.00 42.03 224 A 1 
ATOM 1728 C C     . GLN A 1 224 ? 20.532  9.997   -12.131 1.00 39.18 224 A 1 
ATOM 1729 O O     . GLN A 1 224 ? 21.077  9.237   -11.336 1.00 42.64 224 A 1 
ATOM 1730 C CB    . GLN A 1 224 ? 21.716  10.862  -14.180 1.00 43.92 224 A 1 
ATOM 1731 C CG    . GLN A 1 224 ? 22.895  10.230  -14.919 1.00 44.41 224 A 1 
ATOM 1732 C CD    . GLN A 1 224 ? 23.867  11.250  -15.489 1.00 41.05 224 A 1 
ATOM 1733 O OE1   . GLN A 1 224 ? 23.633  12.439  -15.544 1.00 41.93 224 A 1 
ATOM 1734 N NE2   . GLN A 1 224 ? 25.031  10.818  -15.939 1.00 40.03 224 A 1 
ATOM 1735 N N     . GLU A 1 225 ? 19.683  10.948  -11.741 1.00 40.96 225 A 1 
ATOM 1736 C CA    . GLU A 1 225 ? 19.321  11.133  -10.331 1.00 40.51 225 A 1 
ATOM 1737 C C     . GLU A 1 225 ? 18.627  9.904   -9.753  1.00 38.14 225 A 1 
ATOM 1738 O O     . GLU A 1 225 ? 18.957  9.479   -8.644  1.00 38.27 225 A 1 
ATOM 1739 C CB    . GLU A 1 225 ? 18.413  12.351  -10.136 1.00 39.48 225 A 1 
ATOM 1740 C CG    . GLU A 1 225 ? 19.184  13.641  -9.873  1.00 37.88 225 A 1 
ATOM 1741 C CD    . GLU A 1 225 ? 18.316  14.668  -9.145  1.00 34.83 225 A 1 
ATOM 1742 O OE1   . GLU A 1 225 ? 18.849  15.353  -8.257  1.00 34.07 225 A 1 
ATOM 1743 O OE2   . GLU A 1 225 ? 17.101  14.723  -9.453  1.00 35.76 225 A 1 
ATOM 1744 N N     . GLN A 1 226 ? 17.716  9.272   -10.489 1.00 51.88 226 A 1 
ATOM 1745 C CA    . GLN A 1 226 ? 17.095  8.026   -10.031 1.00 48.90 226 A 1 
ATOM 1746 C C     . GLN A 1 226 ? 18.107  6.894   -9.888  1.00 46.43 226 A 1 
ATOM 1747 O O     . GLN A 1 226 ? 18.021  6.128   -8.922  1.00 50.54 226 A 1 
ATOM 1748 C CB    . GLN A 1 226 ? 15.969  7.582   -10.969 1.00 50.22 226 A 1 
ATOM 1749 C CG    . GLN A 1 226 ? 14.619  8.160   -10.528 1.00 49.10 226 A 1 
ATOM 1750 C CD    . GLN A 1 226 ? 13.445  7.546   -11.280 1.00 44.07 226 A 1 
ATOM 1751 O OE1   . GLN A 1 226 ? 13.556  6.792   -12.231 1.00 45.44 226 A 1 
ATOM 1752 N NE2   . GLN A 1 226 ? 12.228  7.818   -10.841 1.00 40.33 226 A 1 
ATOM 1753 N N     . GLN A 1 227 ? 19.054  6.765   -10.814 1.00 61.00 227 A 1 
ATOM 1754 C CA    . GLN A 1 227 ? 20.132  5.791   -10.698 1.00 58.10 227 A 1 
ATOM 1755 C C     . GLN A 1 227 ? 21.017  6.102   -9.499  1.00 56.76 227 A 1 
ATOM 1756 O O     . GLN A 1 227 ? 21.321  5.194   -8.724  1.00 59.70 227 A 1 
ATOM 1757 C CB    . GLN A 1 227 ? 20.968  5.741   -11.982 1.00 59.68 227 A 1 
ATOM 1758 C CG    . GLN A 1 227 ? 20.272  4.897   -13.061 1.00 57.10 227 A 1 
ATOM 1759 C CD    . GLN A 1 227 ? 21.092  4.788   -14.342 1.00 51.20 227 A 1 
ATOM 1760 O OE1   . GLN A 1 227 ? 22.139  5.381   -14.525 1.00 50.68 227 A 1 
ATOM 1761 N NE2   . GLN A 1 227 ? 20.650  3.990   -15.288 1.00 45.70 227 A 1 
ATOM 1762 N N     . HIS A 1 228 ? 21.361  7.366   -9.300  1.00 45.20 228 A 1 
ATOM 1763 C CA    . HIS A 1 228 ? 22.190  7.788   -8.179  1.00 44.29 228 A 1 
ATOM 1764 C C     . HIS A 1 228 ? 21.480  7.561   -6.842  1.00 39.78 228 A 1 
ATOM 1765 O O     . HIS A 1 228 ? 22.085  7.058   -5.895  1.00 43.78 228 A 1 
ATOM 1766 C CB    . HIS A 1 228 ? 22.592  9.259   -8.377  1.00 47.05 228 A 1 
ATOM 1767 C CG    . HIS A 1 228 ? 23.832  9.601   -7.614  1.00 47.98 228 A 1 
ATOM 1768 N ND1   . HIS A 1 228 ? 23.939  9.780   -6.266  1.00 43.92 228 A 1 
ATOM 1769 C CD2   . HIS A 1 228 ? 25.104  9.745   -8.123  1.00 46.63 228 A 1 
ATOM 1770 C CE1   . HIS A 1 228 ? 25.232  10.013  -5.956  1.00 42.05 228 A 1 
ATOM 1771 N NE2   . HIS A 1 228 ? 25.970  9.999   -7.068  1.00 40.85 228 A 1 
ATOM 1772 N N     . LEU A 1 229 ? 20.180  7.828   -6.774  1.00 43.86 229 A 1 
ATOM 1773 C CA    . LEU A 1 229 ? 19.368  7.554   -5.587  1.00 40.24 229 A 1 
ATOM 1774 C C     . LEU A 1 229 ? 19.270  6.050   -5.299  1.00 37.54 229 A 1 
ATOM 1775 O O     . LEU A 1 229 ? 19.388  5.624   -4.153  1.00 39.01 229 A 1 
ATOM 1776 C CB    . LEU A 1 229 ? 17.973  8.180   -5.767  1.00 42.13 229 A 1 
ATOM 1777 C CG    . LEU A 1 229 ? 17.254  8.412   -4.434  1.00 42.15 229 A 1 
ATOM 1778 C CD1   . LEU A 1 229 ? 17.690  9.721   -3.803  1.00 39.39 229 A 1 
ATOM 1779 C CD2   . LEU A 1 229 ? 15.729  8.451   -4.630  1.00 50.23 229 A 1 
ATOM 1780 N N     . GLN A 1 230 ? 19.088  5.224   -6.342  1.00 62.15 230 A 1 
ATOM 1781 C CA    . GLN A 1 230 ? 19.105  3.772   -6.204  1.00 59.89 230 A 1 
ATOM 1782 C C     . GLN A 1 230 ? 20.484  3.261   -5.769  1.00 58.54 230 A 1 
ATOM 1783 O O     . GLN A 1 230 ? 20.553  2.318   -4.985  1.00 62.62 230 A 1 
ATOM 1784 C CB    . GLN A 1 230 ? 18.710  3.085   -7.518  1.00 62.38 230 A 1 
ATOM 1785 C CG    . GLN A 1 230 ? 17.188  3.097   -7.728  1.00 59.74 230 A 1 
ATOM 1786 C CD    . GLN A 1 230 ? 16.768  2.385   -9.014  1.00 53.08 230 A 1 
ATOM 1787 O OE1   . GLN A 1 230 ? 17.516  1.725   -9.710  1.00 50.88 230 A 1 
ATOM 1788 N NE2   . GLN A 1 230 ? 15.500  2.470   -9.356  1.00 47.19 230 A 1 
ATOM 1789 N N     . GLN A 1 231 ? 21.542  3.867   -6.270  1.00 59.30 231 A 1 
ATOM 1790 C CA    . GLN A 1 231 ? 22.908  3.497   -5.921  1.00 58.14 231 A 1 
ATOM 1791 C C     . GLN A 1 231 ? 23.223  3.879   -4.472  1.00 57.21 231 A 1 
ATOM 1792 O O     . GLN A 1 231 ? 23.669  3.010   -3.730  1.00 60.64 231 A 1 
ATOM 1793 C CB    . GLN A 1 231 ? 23.864  4.090   -6.948  1.00 59.53 231 A 1 
ATOM 1794 C CG    . GLN A 1 231 ? 25.266  3.482   -6.842  1.00 55.77 231 A 1 
ATOM 1795 C CD    . GLN A 1 231 ? 26.143  3.797   -8.057  1.00 50.01 231 A 1 
ATOM 1796 O OE1   . GLN A 1 231 ? 25.739  4.397   -9.039  1.00 49.18 231 A 1 
ATOM 1797 N NE2   . GLN A 1 231 ? 27.380  3.359   -8.035  1.00 44.12 231 A 1 
ATOM 1798 N N     . MET A 1 232 ? 22.850  5.078   -4.030  1.00 60.19 232 A 1 
ATOM 1799 C CA    . MET A 1 232 ? 22.953  5.465   -2.615  1.00 55.91 232 A 1 
ATOM 1800 C C     . MET A 1 232 ? 22.131  4.555   -1.712  1.00 53.19 232 A 1 
ATOM 1801 O O     . MET A 1 232 ? 22.614  4.132   -0.669  1.00 59.17 232 A 1 
ATOM 1802 C CB    . MET A 1 232 ? 22.505  6.917   -2.401  1.00 56.16 232 A 1 
ATOM 1803 C CG    . MET A 1 232 ? 23.633  7.918   -2.585  1.00 53.04 232 A 1 
ATOM 1804 S SD    . MET A 1 232 ? 23.398  9.453   -1.619  1.00 51.18 232 A 1 
ATOM 1805 C CE    . MET A 1 232 ? 22.000  10.186  -2.485  1.00 44.82 232 A 1 
ATOM 1806 N N     . GLN A 1 233 ? 20.900  4.201   -2.080  1.00 56.45 233 A 1 
ATOM 1807 C CA    . GLN A 1 233 ? 20.096  3.259   -1.301  1.00 53.33 233 A 1 
ATOM 1808 C C     . GLN A 1 233 ? 20.750  1.879   -1.214  1.00 49.16 233 A 1 
ATOM 1809 O O     . GLN A 1 233 ? 20.663  1.225   -0.170  1.00 55.40 233 A 1 
ATOM 1810 C CB    . GLN A 1 233 ? 18.694  3.115   -1.900  1.00 56.11 233 A 1 
ATOM 1811 C CG    . GLN A 1 233 ? 17.787  4.296   -1.519  1.00 54.53 233 A 1 
ATOM 1812 C CD    . GLN A 1 233 ? 16.380  4.163   -2.111  1.00 49.97 233 A 1 
ATOM 1813 O OE1   . GLN A 1 233 ? 16.039  3.246   -2.839  1.00 49.82 233 A 1 
ATOM 1814 N NE2   . GLN A 1 233 ? 15.505  5.082   -1.789  1.00 46.27 233 A 1 
ATOM 1815 N N     . LYS A 1 234 ? 21.414  1.455   -2.289  1.00 58.96 234 A 1 
ATOM 1816 C CA    . LYS A 1 234 ? 22.121  0.176   -2.316  1.00 58.83 234 A 1 
ATOM 1817 C C     . LYS A 1 234 ? 23.377  0.208   -1.454  1.00 56.12 234 A 1 
ATOM 1818 O O     . LYS A 1 234 ? 23.572  -0.707  -0.662  1.00 59.03 234 A 1 
ATOM 1819 C CB    . LYS A 1 234 ? 22.431  -0.170  -3.774  1.00 59.41 234 A 1 
ATOM 1820 C CG    . LYS A 1 234 ? 22.358  -1.672  -4.013  1.00 55.89 234 A 1 
ATOM 1821 C CD    . LYS A 1 234 ? 22.757  -1.957  -5.454  1.00 53.98 234 A 1 
ATOM 1822 C CE    . LYS A 1 234 ? 22.693  -3.444  -5.720  1.00 47.78 234 A 1 
ATOM 1823 N NZ    . LYS A 1 234 ? 23.416  -3.776  -6.963  1.00 41.94 234 A 1 
ATOM 1824 N N     . GLU A 1 235 ? 24.154  1.268   -1.543  1.00 54.44 235 A 1 
ATOM 1825 C CA    . GLU A 1 235 ? 25.332  1.482   -0.692  1.00 53.49 235 A 1 
ATOM 1826 C C     . GLU A 1 235 ? 24.939  1.582   0.787   1.00 48.41 235 A 1 
ATOM 1827 O O     . GLU A 1 235 ? 25.585  0.972   1.633   1.00 52.22 235 A 1 
ATOM 1828 C CB    . GLU A 1 235 ? 26.076  2.753   -1.133  1.00 54.87 235 A 1 
ATOM 1829 C CG    . GLU A 1 235 ? 26.894  2.519   -2.408  1.00 50.99 235 A 1 
ATOM 1830 C CD    . GLU A 1 235 ? 27.610  3.783   -2.919  1.00 49.25 235 A 1 
ATOM 1831 O OE1   . GLU A 1 235 ? 28.298  3.652   -3.966  1.00 43.10 235 A 1 
ATOM 1832 O OE2   . GLU A 1 235 ? 27.456  4.857   -2.314  1.00 44.95 235 A 1 
ATOM 1833 N N     . TYR A 1 236 ? 23.837  2.273   1.095   1.00 49.82 236 A 1 
ATOM 1834 C CA    . TYR A 1 236 ? 23.339  2.359   2.469   1.00 42.33 236 A 1 
ATOM 1835 C C     . TYR A 1 236 ? 22.880  0.995   2.994   1.00 38.94 236 A 1 
ATOM 1836 O O     . TYR A 1 236 ? 23.174  0.643   4.142   1.00 36.87 236 A 1 
ATOM 1837 C CB    . TYR A 1 236 ? 22.212  3.396   2.526   1.00 41.12 236 A 1 
ATOM 1838 C CG    . TYR A 1 236 ? 21.998  3.937   3.919   1.00 37.88 236 A 1 
ATOM 1839 C CD1   . TYR A 1 236 ? 21.094  3.333   4.808   1.00 36.70 236 A 1 
ATOM 1840 C CD2   . TYR A 1 236 ? 22.735  5.068   4.345   1.00 38.95 236 A 1 
ATOM 1841 C CE1   . TYR A 1 236 ? 20.924  3.842   6.100   1.00 32.10 236 A 1 
ATOM 1842 C CE2   . TYR A 1 236 ? 22.573  5.588   5.631   1.00 31.48 236 A 1 
ATOM 1843 C CZ    . TYR A 1 236 ? 21.663  4.969   6.521   1.00 36.34 236 A 1 
ATOM 1844 O OH    . TYR A 1 236 ? 21.497  5.460   7.791   1.00 37.49 236 A 1 
ATOM 1845 N N     . ALA A 1 237 ? 22.208  0.195   2.162   1.00 63.46 237 A 1 
ATOM 1846 C CA    . ALA A 1 237 ? 21.816  -1.167  2.520   1.00 62.74 237 A 1 
ATOM 1847 C C     . ALA A 1 237 ? 23.037  -2.096  2.697   1.00 59.20 237 A 1 
ATOM 1848 O O     . ALA A 1 237 ? 23.056  -2.904  3.618   1.00 62.85 237 A 1 
ATOM 1849 C CB    . ALA A 1 237 ? 20.847  -1.699  1.461   1.00 64.17 237 A 1 
ATOM 1850 N N     . GLU A 1 238 ? 24.055  -1.962  1.846   1.00 59.25 238 A 1 
ATOM 1851 C CA    . GLU A 1 238 ? 25.307  -2.707  1.981   1.00 59.56 238 A 1 
ATOM 1852 C C     . GLU A 1 238 ? 26.092  -2.290  3.235   1.00 55.07 238 A 1 
ATOM 1853 O O     . GLU A 1 238 ? 26.589  -3.160  3.948   1.00 58.06 238 A 1 
ATOM 1854 C CB    . GLU A 1 238 ? 26.171  -2.560  0.712   1.00 60.93 238 A 1 
ATOM 1855 C CG    . GLU A 1 238 ? 25.670  -3.472  -0.423  1.00 56.22 238 A 1 
ATOM 1856 C CD    . GLU A 1 238 ? 26.467  -3.373  -1.740  1.00 51.03 238 A 1 
ATOM 1857 O OE1   . GLU A 1 238 ? 26.084  -4.112  -2.693  1.00 47.01 238 A 1 
ATOM 1858 O OE2   . GLU A 1 238 ? 27.412  -2.570  -1.819  1.00 47.20 238 A 1 
ATOM 1859 N N     . GLN A 1 239 ? 26.130  -1.002  3.560   1.00 54.86 239 A 1 
ATOM 1860 C CA    . GLN A 1 239 ? 26.746  -0.523  4.797   1.00 50.40 239 A 1 
ATOM 1861 C C     . GLN A 1 239 ? 26.007  -1.006  6.045   1.00 48.04 239 A 1 
ATOM 1862 O O     . GLN A 1 239 ? 26.658  -1.352  7.033   1.00 49.84 239 A 1 
ATOM 1863 C CB    . GLN A 1 239 ? 26.805  1.013   4.809   1.00 51.63 239 A 1 
ATOM 1864 C CG    . GLN A 1 239 ? 27.968  1.563   3.974   1.00 49.66 239 A 1 
ATOM 1865 C CD    . GLN A 1 239 ? 28.091  3.086   4.079   1.00 44.86 239 A 1 
ATOM 1866 O OE1   . GLN A 1 239 ? 27.358  3.773   4.776   1.00 44.98 239 A 1 
ATOM 1867 N NE2   . GLN A 1 239 ? 29.050  3.673   3.395   1.00 40.97 239 A 1 
ATOM 1868 N N     . GLN A 1 240 ? 24.669  -1.045  6.018   1.00 59.30 240 A 1 
ATOM 1869 C CA    . GLN A 1 240 ? 23.906  -1.618  7.135   1.00 60.22 240 A 1 
ATOM 1870 C C     . GLN A 1 240 ? 24.180  -3.115  7.298   1.00 57.50 240 A 1 
ATOM 1871 O O     . GLN A 1 240 ? 24.446  -3.544  8.419   1.00 59.65 240 A 1 
ATOM 1872 C CB    . GLN A 1 240 ? 22.407  -1.351  6.984   1.00 60.57 240 A 1 
ATOM 1873 C CG    . GLN A 1 240 ? 22.036  0.048   7.485   1.00 58.14 240 A 1 
ATOM 1874 C CD    . GLN A 1 240 ? 20.527  0.236   7.694   1.00 52.97 240 A 1 
ATOM 1875 O OE1   . GLN A 1 240 ? 19.683  -0.453  7.150   1.00 52.01 240 A 1 
ATOM 1876 N NE2   . GLN A 1 240 ? 20.145  1.194   8.507   1.00 47.92 240 A 1 
ATOM 1877 N N     . MET A 1 241 ? 24.216  -3.883  6.204   1.00 63.86 241 A 1 
ATOM 1878 C CA    . MET A 1 241 ? 24.568  -5.301  6.284   1.00 63.44 241 A 1 
ATOM 1879 C C     . MET A 1 241 ? 26.009  -5.510  6.781   1.00 60.49 241 A 1 
ATOM 1880 O O     . MET A 1 241 ? 26.244  -6.432  7.556   1.00 63.05 241 A 1 
ATOM 1881 C CB    . MET A 1 241 ? 24.380  -5.993  4.932   1.00 63.91 241 A 1 
ATOM 1882 C CG    . MET A 1 241 ? 22.918  -6.396  4.681   1.00 58.23 241 A 1 
ATOM 1883 S SD    . MET A 1 241 ? 22.694  -8.066  3.982   1.00 54.60 241 A 1 
ATOM 1884 C CE    . MET A 1 241 ? 23.470  -7.850  2.362   1.00 48.12 241 A 1 
ATOM 1885 N N     . GLN A 1 242 ? 26.957  -4.673  6.369   1.00 63.45 242 A 1 
ATOM 1886 C CA    . GLN A 1 242 ? 28.322  -4.763  6.876   1.00 62.34 242 A 1 
ATOM 1887 C C     . GLN A 1 242 ? 28.405  -4.430  8.367   1.00 58.09 242 A 1 
ATOM 1888 O O     . GLN A 1 242 ? 29.128  -5.122  9.086   1.00 61.45 242 A 1 
ATOM 1889 C CB    . GLN A 1 242 ? 29.269  -3.852  6.088   1.00 63.06 242 A 1 
ATOM 1890 C CG    . GLN A 1 242 ? 29.742  -4.516  4.787   1.00 58.74 242 A 1 
ATOM 1891 C CD    . GLN A 1 242 ? 30.775  -3.678  4.035   1.00 54.17 242 A 1 
ATOM 1892 O OE1   . GLN A 1 242 ? 31.068  -2.538  4.342   1.00 51.73 242 A 1 
ATOM 1893 N NE2   . GLN A 1 242 ? 31.375  -4.227  3.005   1.00 47.23 242 A 1 
ATOM 1894 N N     . LYS A 1 243 ? 27.656  -3.437  8.844   1.00 49.47 243 A 1 
ATOM 1895 C CA    . LYS A 1 243 ? 27.620  -3.119  10.269  1.00 49.62 243 A 1 
ATOM 1896 C C     . LYS A 1 243 ? 27.040  -4.265  11.104  1.00 44.84 243 A 1 
ATOM 1897 O O     . LYS A 1 243 ? 27.651  -4.619  12.116  1.00 44.44 243 A 1 
ATOM 1898 C CB    . LYS A 1 243 ? 26.848  -1.825  10.539  1.00 49.47 243 A 1 
ATOM 1899 C CG    . LYS A 1 243 ? 27.785  -0.612  10.507  1.00 47.22 243 A 1 
ATOM 1900 C CD    . LYS A 1 243 ? 27.013  0.633   10.948  1.00 46.01 243 A 1 
ATOM 1901 C CE    . LYS A 1 243 ? 27.965  1.813   11.113  1.00 41.18 243 A 1 
ATOM 1902 N NZ    . LYS A 1 243 ? 27.258  2.990   11.663  1.00 37.23 243 A 1 
ATOM 1903 N N     . GLU A 1 244 ? 25.944  -4.874  10.673  1.00 57.60 244 A 1 
ATOM 1904 C CA    . GLU A 1 244 ? 25.381  -6.035  11.377  1.00 57.88 244 A 1 
ATOM 1905 C C     . GLU A 1 244 ? 26.348  -7.231  11.390  1.00 52.44 244 A 1 
ATOM 1906 O O     . GLU A 1 244 ? 26.398  -7.978  12.369  1.00 52.37 244 A 1 
ATOM 1907 C CB    . GLU A 1 244 ? 24.054  -6.473  10.737  1.00 56.71 244 A 1 
ATOM 1908 C CG    . GLU A 1 244 ? 22.851  -5.625  11.186  1.00 52.30 244 A 1 
ATOM 1909 C CD    . GLU A 1 244 ? 21.506  -6.161  10.663  1.00 50.22 244 A 1 
ATOM 1910 O OE1   . GLU A 1 244 ? 20.471  -5.847  11.289  1.00 44.67 244 A 1 
ATOM 1911 O OE2   . GLU A 1 244 ? 21.501  -6.856  9.615   1.00 45.15 244 A 1 
ATOM 1912 N N     . TYR A 1 245 ? 27.134  -7.403  10.319  1.00 58.68 245 A 1 
ATOM 1913 C CA    . TYR A 1 245 ? 28.144  -8.463  10.279  1.00 55.55 245 A 1 
ATOM 1914 C C     . TYR A 1 245 ? 29.284  -8.210  11.267  1.00 49.90 245 A 1 
ATOM 1915 O O     . TYR A 1 245 ? 29.680  -9.125  11.990  1.00 48.63 245 A 1 
ATOM 1916 C CB    . TYR A 1 245 ? 28.664  -8.650  8.842   1.00 52.72 245 A 1 
ATOM 1917 C CG    . TYR A 1 245 ? 28.607  -10.086 8.385   1.00 47.68 245 A 1 
ATOM 1918 C CD1   . TYR A 1 245 ? 29.692  -10.968 8.614   1.00 44.97 245 A 1 
ATOM 1919 C CD2   . TYR A 1 245 ? 27.447  -10.588 7.751   1.00 43.88 245 A 1 
ATOM 1920 C CE1   . TYR A 1 245 ? 29.625  -12.304 8.212   1.00 36.52 245 A 1 
ATOM 1921 C CE2   . TYR A 1 245 ? 27.365  -11.920 7.346   1.00 37.52 245 A 1 
ATOM 1922 C CZ    . TYR A 1 245 ? 28.456  -12.786 7.575   1.00 39.36 245 A 1 
ATOM 1923 O OH    . TYR A 1 245 ? 28.389  -14.096 7.176   1.00 37.16 245 A 1 
ATOM 1924 N N     . VAL A 1 246 ? 29.774  -6.977  11.344  1.00 53.83 246 A 1 
ATOM 1925 C CA    . VAL A 1 246 ? 30.891  -6.616  12.238  1.00 53.84 246 A 1 
ATOM 1926 C C     . VAL A 1 246 ? 30.471  -6.657  13.714  1.00 48.97 246 A 1 
ATOM 1927 O O     . VAL A 1 246 ? 31.244  -7.128  14.544  1.00 48.18 246 A 1 
ATOM 1928 C CB    . VAL A 1 246 ? 31.476  -5.250  11.847  1.00 51.00 246 A 1 
ATOM 1929 C CG1   . VAL A 1 246 ? 32.591  -4.800  12.813  1.00 46.55 246 A 1 
ATOM 1930 C CG2   . VAL A 1 246 ? 32.107  -5.284  10.457  1.00 51.70 246 A 1 
ATOM 1931 N N     . GLU A 1 247 ? 29.249  -6.227  14.049  1.00 48.73 247 A 1 
ATOM 1932 C CA    . GLU A 1 247 ? 28.765  -6.320  15.437  1.00 49.25 247 A 1 
ATOM 1933 C C     . GLU A 1 247 ? 28.581  -7.778  15.907  1.00 43.45 247 A 1 
ATOM 1934 O O     . GLU A 1 247 ? 28.850  -8.075  17.067  1.00 42.81 247 A 1 
ATOM 1935 C CB    . GLU A 1 247 ? 27.462  -5.519  15.633  1.00 48.22 247 A 1 
ATOM 1936 C CG    . GLU A 1 247 ? 27.744  -4.031  15.898  1.00 46.05 247 A 1 
ATOM 1937 C CD    . GLU A 1 247 ? 26.494  -3.214  16.275  1.00 44.22 247 A 1 
ATOM 1938 O OE1   . GLU A 1 247 ? 26.669  -2.191  16.979  1.00 41.09 247 A 1 
ATOM 1939 O OE2   . GLU A 1 247 ? 25.382  -3.583  15.839  1.00 41.92 247 A 1 
ATOM 1940 N N     . ASN A 1 248 ? 28.203  -8.676  15.005  1.00 46.81 248 A 1 
ATOM 1941 C CA    . ASN A 1 248 ? 28.063  -10.091 15.372  1.00 47.71 248 A 1 
ATOM 1942 C C     . ASN A 1 248 ? 29.410  -10.817 15.538  1.00 41.84 248 A 1 
ATOM 1943 O O     . ASN A 1 248 ? 29.501  -11.696 16.392  1.00 39.22 248 A 1 
ATOM 1944 C CB    . ASN A 1 248 ? 27.158  -10.802 14.354  1.00 45.33 248 A 1 
ATOM 1945 C CG    . ASN A 1 248 ? 25.679  -10.693 14.693  1.00 42.14 248 A 1 
ATOM 1946 O OD1   . ASN A 1 248 ? 25.242  -10.829 15.822  1.00 41.09 248 A 1 
ATOM 1947 N ND2   . ASN A 1 248 ? 24.842  -10.489 13.703  1.00 42.88 248 A 1 
ATOM 1948 N N     . GLU A 1 249 ? 30.432  -10.471 14.766  1.00 44.91 249 A 1 
ATOM 1949 C CA    . GLU A 1 249 ? 31.762  -11.088 14.949  1.00 45.83 249 A 1 
ATOM 1950 C C     . GLU A 1 249 ? 32.442  -10.646 16.254  1.00 41.96 249 A 1 
ATOM 1951 O O     . GLU A 1 249 ? 33.180  -11.421 16.861  1.00 39.20 249 A 1 
ATOM 1952 C CB    . GLU A 1 249 ? 32.682  -10.791 13.753  1.00 42.68 249 A 1 
ATOM 1953 C CG    . GLU A 1 249 ? 32.446  -11.748 12.563  1.00 40.00 249 A 1 
ATOM 1954 C CD    . GLU A 1 249 ? 33.519  -11.631 11.462  1.00 38.11 249 A 1 
ATOM 1955 O OE1   . GLU A 1 249 ? 33.701  -12.635 10.735  1.00 35.09 249 A 1 
ATOM 1956 O OE2   . GLU A 1 249 ? 34.127  -10.542 11.313  1.00 36.05 249 A 1 
ATOM 1957 N N     . GLY A 1 250 ? 32.185  -9.431  16.708  1.00 42.76 250 A 1 
ATOM 1958 C CA    . GLY A 1 250 ? 32.844  -8.900  17.909  1.00 42.46 250 A 1 
ATOM 1959 C C     . GLY A 1 250 ? 32.447  -9.575  19.219  1.00 39.45 250 A 1 
ATOM 1960 O O     . GLY A 1 250 ? 33.194  -9.513  20.191  1.00 37.13 250 A 1 
ATOM 1961 N N     . SER A 1 251 ? 31.284  -10.215 19.253  1.00 40.82 251 A 1 
ATOM 1962 C CA    . SER A 1 251 ? 30.797  -10.908 20.459  1.00 40.90 251 A 1 
ATOM 1963 C C     . SER A 1 251 ? 31.329  -12.337 20.579  1.00 37.02 251 A 1 
ATOM 1964 O O     . SER A 1 251 ? 30.613  -13.220 21.063  1.00 35.43 251 A 1 
ATOM 1965 C CB    . SER A 1 251 ? 29.275  -10.830 20.561  1.00 39.79 251 A 1 
ATOM 1966 O OG    . SER A 1 251 ? 28.847  -11.270 21.845  1.00 38.43 251 A 1 
ATOM 1967 N N     . GLU A 1 252 ? 32.572  -12.596 20.187  1.00 34.80 252 A 1 
ATOM 1968 C CA    . GLU A 1 252 ? 33.292  -13.789 20.641  1.00 35.79 252 A 1 
ATOM 1969 C C     . GLU A 1 252 ? 33.492  -13.689 22.157  1.00 32.11 252 A 1 
ATOM 1970 O O     . GLU A 1 252 ? 34.480  -13.158 22.669  1.00 30.53 252 A 1 
ATOM 1971 C CB    . GLU A 1 252 ? 34.615  -14.018 19.896  1.00 34.78 252 A 1 
ATOM 1972 C CG    . GLU A 1 252 ? 34.420  -14.656 18.515  1.00 34.36 252 A 1 
ATOM 1973 C CD    . GLU A 1 252 ? 35.717  -15.215 17.914  1.00 33.70 252 A 1 
ATOM 1974 O OE1   . GLU A 1 252 ? 35.616  -16.129 17.055  1.00 31.94 252 A 1 
ATOM 1975 O OE2   . GLU A 1 252 ? 36.817  -14.777 18.324  1.00 31.96 252 A 1 
ATOM 1976 N N     . CYS A 1 253 ? 32.510  -14.186 22.887  1.00 34.34 253 A 1 
ATOM 1977 C CA    . CYS A 1 253 ? 32.609  -14.371 24.321  1.00 35.77 253 A 1 
ATOM 1978 C C     . CYS A 1 253 ? 33.856  -15.218 24.592  1.00 30.82 253 A 1 
ATOM 1979 O O     . CYS A 1 253 ? 33.893  -16.407 24.264  1.00 30.44 253 A 1 
ATOM 1980 C CB    . CYS A 1 253 ? 31.348  -15.054 24.841  1.00 35.88 253 A 1 
ATOM 1981 S SG    . CYS A 1 253 ? 29.944  -13.893 24.861  1.00 35.77 253 A 1 
ATOM 1982 N N     . ILE A 1 254 ? 34.852  -14.605 25.233  1.00 29.03 254 A 1 
ATOM 1983 C CA    . ILE A 1 254 ? 36.008  -15.295 25.794  1.00 32.49 254 A 1 
ATOM 1984 C C     . ILE A 1 254 ? 35.464  -16.285 26.825  1.00 30.10 254 A 1 
ATOM 1985 O O     . ILE A 1 254 ? 35.216  -15.920 27.970  1.00 28.65 254 A 1 
ATOM 1986 C CB    . ILE A 1 254 ? 37.002  -14.288 26.414  1.00 31.28 254 A 1 
ATOM 1987 C CG1   . ILE A 1 254 ? 37.488  -13.261 25.371  1.00 30.13 254 A 1 
ATOM 1988 C CG2   . ILE A 1 254 ? 38.208  -15.033 27.024  1.00 32.58 254 A 1 
ATOM 1989 C CD1   . ILE A 1 254 ? 38.323  -12.120 25.954  1.00 31.17 254 A 1 
ATOM 1990 N N     . VAL A 1 255 ? 35.226  -17.513 26.399  1.00 36.60 255 A 1 
ATOM 1991 C CA    . VAL A 1 255 ? 34.828  -18.582 27.312  1.00 40.42 255 A 1 
ATOM 1992 C C     . VAL A 1 255 ? 36.031  -18.829 28.210  1.00 36.03 255 A 1 
ATOM 1993 O O     . VAL A 1 255 ? 37.063  -19.280 27.709  1.00 34.40 255 A 1 
ATOM 1994 C CB    . VAL A 1 255 ? 34.402  -19.859 26.574  1.00 39.23 255 A 1 
ATOM 1995 C CG1   . VAL A 1 255 ? 33.960  -20.931 27.574  1.00 36.52 255 A 1 
ATOM 1996 C CG2   . VAL A 1 255 ? 33.226  -19.592 25.629  1.00 40.93 255 A 1 
ATOM 1997 N N     . PRO A 1 256 ? 35.972  -18.491 29.494  1.00 34.98 256 A 1 
ATOM 1998 C CA    . PRO A 1 256 ? 37.113  -18.679 30.364  1.00 37.52 256 A 1 
ATOM 1999 C C     . PRO A 1 256 ? 37.413  -20.175 30.400  1.00 35.52 256 A 1 
ATOM 2000 O O     . PRO A 1 256 ? 36.544  -20.985 30.713  1.00 33.39 256 A 1 
ATOM 2001 C CB    . PRO A 1 256 ? 36.715  -18.093 31.718  1.00 34.86 256 A 1 
ATOM 2002 C CG    . PRO A 1 256 ? 35.192  -18.164 31.710  1.00 35.22 256 A 1 
ATOM 2003 C CD    . PRO A 1 256 ? 34.838  -17.973 30.226  1.00 40.71 256 A 1 
ATOM 2004 N N     . SER A 1 257 ? 38.666  -20.531 30.082  1.00 35.94 257 A 1 
ATOM 2005 C CA    . SER A 1 257 ? 39.182  -21.903 30.121  1.00 39.72 257 A 1 
ATOM 2006 C C     . SER A 1 257 ? 39.133  -22.421 31.555  1.00 37.48 257 A 1 
ATOM 2007 O O     . SER A 1 257 ? 40.115  -22.322 32.290  1.00 36.03 257 A 1 
ATOM 2008 C CB    . SER A 1 257 ? 40.609  -21.942 29.571  1.00 37.31 257 A 1 
ATOM 2009 O OG    . SER A 1 257 ? 40.677  -21.353 28.299  1.00 36.24 257 A 1 
ATOM 2010 N N     . GLN A 1 258 ? 37.989  -22.917 31.977  1.00 32.61 258 A 1 
ATOM 2011 C CA    . GLN A 1 258 ? 37.886  -23.558 33.287  1.00 35.91 258 A 1 
ATOM 2012 C C     . GLN A 1 258 ? 38.805  -24.779 33.268  1.00 32.85 258 A 1 
ATOM 2013 O O     . GLN A 1 258 ? 38.576  -25.753 32.558  1.00 31.06 258 A 1 
ATOM 2014 C CB    . GLN A 1 258 ? 36.445  -23.925 33.636  1.00 34.14 258 A 1 
ATOM 2015 C CG    . GLN A 1 258 ? 35.627  -22.707 34.084  1.00 33.17 258 A 1 
ATOM 2016 C CD    . GLN A 1 258 ? 34.280  -23.085 34.720  1.00 32.75 258 A 1 
ATOM 2017 O OE1   . GLN A 1 258 ? 33.858  -24.222 34.748  1.00 34.11 258 A 1 
ATOM 2018 N NE2   . GLN A 1 258 ? 33.572  -22.118 35.278  1.00 34.13 258 A 1 
ATOM 2019 N N     . SER A 1 259 ? 39.861  -24.676 34.054  1.00 34.47 259 A 1 
ATOM 2020 C CA    . SER A 1 259 ? 40.816  -25.754 34.270  1.00 36.61 259 A 1 
ATOM 2021 C C     . SER A 1 259 ? 40.099  -26.937 34.908  1.00 33.57 259 A 1 
ATOM 2022 O O     . SER A 1 259 ? 39.878  -26.975 36.113  1.00 32.90 259 A 1 
ATOM 2023 C CB    . SER A 1 259 ? 41.969  -25.248 35.140  1.00 35.33 259 A 1 
ATOM 2024 O OG    . SER A 1 259 ? 41.488  -24.624 36.314  1.00 35.07 259 A 1 
ATOM 2025 N N     . THR A 1 260 ? 39.690  -27.890 34.076  1.00 38.68 260 A 1 
ATOM 2026 C CA    . THR A 1 260 ? 39.087  -29.141 34.530  1.00 42.42 260 A 1 
ATOM 2027 C C     . THR A 1 260 ? 40.151  -29.934 35.284  1.00 38.72 260 A 1 
ATOM 2028 O O     . THR A 1 260 ? 40.973  -30.641 34.701  1.00 37.13 260 A 1 
ATOM 2029 C CB    . THR A 1 260 ? 38.496  -29.944 33.370  1.00 38.81 260 A 1 
ATOM 2030 O OG1   . THR A 1 260 ? 39.261  -29.806 32.193  1.00 36.30 260 A 1 
ATOM 2031 C CG2   . THR A 1 260 ? 37.090  -29.470 33.030  1.00 39.13 260 A 1 
ATOM 2032 N N     . ILE A 1 261 ? 40.143  -29.794 36.621  1.00 30.70 261 A 1 
ATOM 2033 C CA    . ILE A 1 261 ? 40.977  -30.609 37.513  1.00 34.04 261 A 1 
ATOM 2034 C C     . ILE A 1 261 ? 40.521  -32.061 37.334  1.00 31.21 261 A 1 
ATOM 2035 O O     . ILE A 1 261 ? 39.462  -32.454 37.825  1.00 29.92 261 A 1 
ATOM 2036 C CB    . ILE A 1 261 ? 40.895  -30.127 38.973  1.00 32.35 261 A 1 
ATOM 2037 C CG1   . ILE A 1 261 ? 41.409  -28.673 39.089  1.00 31.89 261 A 1 
ATOM 2038 C CG2   . ILE A 1 261 ? 41.705  -31.059 39.884  1.00 35.26 261 A 1 
ATOM 2039 C CD1   . ILE A 1 261 ? 41.219  -28.041 40.473  1.00 34.04 261 A 1 
ATOM 2040 N N     . VAL A 1 262 ? 41.336  -32.837 36.621  1.00 34.13 262 A 1 
ATOM 2041 C CA    . VAL A 1 262 ? 41.136  -34.269 36.385  1.00 39.10 262 A 1 
ATOM 2042 C C     . VAL A 1 262 ? 41.317  -35.008 37.710  1.00 35.20 262 A 1 
ATOM 2043 O O     . VAL A 1 262 ? 42.406  -35.480 38.039  1.00 34.29 262 A 1 
ATOM 2044 C CB    . VAL A 1 262 ? 42.079  -34.796 35.287  1.00 36.73 262 A 1 
ATOM 2045 C CG1   . VAL A 1 262 ? 41.768  -36.257 34.941  1.00 34.81 262 A 1 
ATOM 2046 C CG2   . VAL A 1 262 ? 41.960  -33.985 33.994  1.00 40.51 262 A 1 
ATOM 2047 N N     . ARG A 1 263 ? 40.261  -35.053 38.520  1.00 33.88 263 A 1 
ATOM 2048 C CA    . ARG A 1 263 ? 40.282  -35.872 39.737  1.00 39.32 263 A 1 
ATOM 2049 C C     . ARG A 1 263 ? 40.365  -37.339 39.338  1.00 35.40 263 A 1 
ATOM 2050 O O     . ARG A 1 263 ? 39.504  -37.866 38.639  1.00 34.43 263 A 1 
ATOM 2051 C CB    . ARG A 1 263 ? 39.083  -35.591 40.663  1.00 37.18 263 A 1 
ATOM 2052 C CG    . ARG A 1 263 ? 39.446  -34.564 41.753  1.00 36.05 263 A 1 
ATOM 2053 C CD    . ARG A 1 263 ? 38.305  -34.412 42.779  1.00 33.24 263 A 1 
ATOM 2054 N NE    . ARG A 1 263 ? 38.698  -33.554 43.896  1.00 31.66 263 A 1 
ATOM 2055 C CZ    . ARG A 1 263 ? 37.955  -33.237 44.955  1.00 27.95 263 A 1 
ATOM 2056 N NH1   . ARG A 1 263 ? 36.732  -33.685 45.078  1.00 26.15 263 A 1 
ATOM 2057 N NH2   . ARG A 1 263 ? 38.416  -32.481 45.891  1.00 24.91 263 A 1 
ATOM 2058 N N     . ARG A 1 264 ? 41.412  -37.975 39.811  1.00 34.15 264 A 1 
ATOM 2059 C CA    . ARG A 1 264 ? 41.768  -39.379 39.602  1.00 38.67 264 A 1 
ATOM 2060 C C     . ARG A 1 264 ? 40.665  -40.270 40.209  1.00 34.23 264 A 1 
ATOM 2061 O O     . ARG A 1 264 ? 40.497  -40.226 41.426  1.00 32.42 264 A 1 
ATOM 2062 C CB    . ARG A 1 264 ? 43.129  -39.611 40.276  1.00 36.28 264 A 1 
ATOM 2063 C CG    . ARG A 1 264 ? 44.057  -40.612 39.566  1.00 34.68 264 A 1 
ATOM 2064 C CD    . ARG A 1 264 ? 45.390  -40.695 40.315  1.00 32.43 264 A 1 
ATOM 2065 N NE    . ARG A 1 264 ? 46.434  -41.363 39.538  1.00 30.57 264 A 1 
ATOM 2066 C CZ    . ARG A 1 264 ? 47.715  -41.503 39.884  1.00 27.06 264 A 1 
ATOM 2067 N NH1   . ARG A 1 264 ? 48.158  -41.066 41.036  1.00 25.63 264 A 1 
ATOM 2068 N NH2   . ARG A 1 264 ? 48.552  -42.067 39.084  1.00 24.59 264 A 1 
ATOM 2069 N N     . PRO A 1 265 ? 39.943  -41.074 39.433  1.00 32.35 265 A 1 
ATOM 2070 C CA    . PRO A 1 265 ? 38.914  -41.949 39.977  1.00 35.91 265 A 1 
ATOM 2071 C C     . PRO A 1 265 ? 39.597  -43.095 40.734  1.00 33.65 265 A 1 
ATOM 2072 O O     . PRO A 1 265 ? 40.278  -43.922 40.127  1.00 31.42 265 A 1 
ATOM 2073 C CB    . PRO A 1 265 ? 38.095  -42.415 38.773  1.00 32.75 265 A 1 
ATOM 2074 C CG    . PRO A 1 265 ? 39.084  -42.385 37.608  1.00 33.33 265 A 1 
ATOM 2075 C CD    . PRO A 1 265 ? 40.020  -41.220 37.975  1.00 39.90 265 A 1 
ATOM 2076 N N     . HIS A 1 266 ? 39.473  -43.110 42.058  1.00 35.51 266 A 1 
ATOM 2077 C CA    . HIS A 1 266 ? 39.979  -44.220 42.857  1.00 40.70 266 A 1 
ATOM 2078 C C     . HIS A 1 266 ? 39.134  -45.486 42.615  1.00 37.98 266 A 1 
ATOM 2079 O O     . HIS A 1 266 ? 37.909  -45.439 42.580  1.00 36.97 266 A 1 
ATOM 2080 C CB    . HIS A 1 266 ? 40.060  -43.836 44.344  1.00 38.24 266 A 1 
ATOM 2081 C CG    . HIS A 1 266 ? 41.475  -43.552 44.785  1.00 36.89 266 A 1 
ATOM 2082 N ND1   . HIS A 1 266 ? 42.392  -44.480 45.230  1.00 34.81 266 A 1 
ATOM 2083 C CD2   . HIS A 1 266 ? 42.112  -42.350 44.819  1.00 35.42 266 A 1 
ATOM 2084 C CE1   . HIS A 1 266 ? 43.527  -43.839 45.523  1.00 31.87 266 A 1 
ATOM 2085 N NE2   . HIS A 1 266 ? 43.411  -42.536 45.285  1.00 31.94 266 A 1 
ATOM 2086 N N     . GLN A 1 267 ? 39.827  -46.636 42.508  1.00 37.37 267 A 1 
ATOM 2087 C CA    . GLN A 1 267 ? 39.327  -47.932 42.014  1.00 40.13 267 A 1 
ATOM 2088 C C     . GLN A 1 267 ? 38.475  -48.774 42.987  1.00 37.53 267 A 1 
ATOM 2089 O O     . GLN A 1 267 ? 38.247  -49.932 42.680  1.00 35.95 267 A 1 
ATOM 2090 C CB    . GLN A 1 267 ? 40.552  -48.775 41.618  1.00 37.48 267 A 1 
ATOM 2091 C CG    . GLN A 1 267 ? 41.059  -48.569 40.196  1.00 34.98 267 A 1 
ATOM 2092 C CD    . GLN A 1 267 ? 42.258  -49.479 39.896  1.00 32.93 267 A 1 
ATOM 2093 O OE1   . GLN A 1 267 ? 42.938  -49.971 40.772  1.00 34.20 267 A 1 
ATOM 2094 N NE2   . GLN A 1 267 ? 42.574  -49.709 38.642  1.00 31.96 267 A 1 
ATOM 2095 N N     . SER A 1 268 ? 38.102  -48.295 44.148  1.00 36.93 268 A 1 
ATOM 2096 C CA    . SER A 1 268 ? 37.762  -49.179 45.284  1.00 37.49 268 A 1 
ATOM 2097 C C     . SER A 1 268 ? 36.744  -50.279 44.931  1.00 34.39 268 A 1 
ATOM 2098 O O     . SER A 1 268 ? 35.625  -49.988 44.503  1.00 33.25 268 A 1 
ATOM 2099 C CB    . SER A 1 268 ? 37.272  -48.360 46.471  1.00 35.41 268 A 1 
ATOM 2100 O OG    . SER A 1 268 ? 37.107  -49.185 47.593  1.00 33.98 268 A 1 
ATOM 2101 N N     . GLY A 1 269 ? 37.131  -51.532 45.118  1.00 35.33 269 A 1 
ATOM 2102 C CA    . GLY A 1 269 ? 36.484  -52.735 44.592  1.00 36.47 269 A 1 
ATOM 2103 C C     . GLY A 1 269 ? 35.770  -53.624 45.610  1.00 34.08 269 A 1 
ATOM 2104 O O     . GLY A 1 269 ? 35.935  -54.834 45.521  1.00 31.87 269 A 1 
ATOM 2105 N N     . TYR A 1 270 ? 35.061  -53.080 46.584  1.00 28.82 270 A 1 
ATOM 2106 C CA    . TYR A 1 270 ? 34.531  -53.910 47.681  1.00 31.02 270 A 1 
ATOM 2107 C C     . TYR A 1 270 ? 33.461  -54.931 47.228  1.00 27.92 270 A 1 
ATOM 2108 O O     . TYR A 1 270 ? 32.743  -54.723 46.257  1.00 26.91 270 A 1 
ATOM 2109 C CB    . TYR A 1 270 ? 34.066  -53.039 48.853  1.00 29.91 270 A 1 
ATOM 2110 C CG    . TYR A 1 270 ? 35.087  -52.993 49.973  1.00 31.12 270 A 1 
ATOM 2111 C CD1   . TYR A 1 270 ? 35.068  -53.972 50.985  1.00 33.54 270 A 1 
ATOM 2112 C CD2   . TYR A 1 270 ? 36.073  -51.992 49.992  1.00 35.08 270 A 1 
ATOM 2113 C CE1   . TYR A 1 270 ? 36.025  -53.939 52.017  1.00 31.60 270 A 1 
ATOM 2114 C CE2   . TYR A 1 270 ? 37.036  -51.954 51.020  1.00 30.10 270 A 1 
ATOM 2115 C CZ    . TYR A 1 270 ? 37.014  -52.928 52.043  1.00 30.25 270 A 1 
ATOM 2116 O OH    . TYR A 1 270 ? 37.950  -52.901 53.050  1.00 31.54 270 A 1 
ATOM 2117 N N     . ALA A 1 271 ? 33.453  -56.060 47.952  1.00 31.92 271 A 1 
ATOM 2118 C CA    . ALA A 1 271 ? 32.939  -57.362 47.515  1.00 33.20 271 A 1 
ATOM 2119 C C     . ALA A 1 271 ? 31.494  -57.711 48.005  1.00 30.68 271 A 1 
ATOM 2120 O O     . ALA A 1 271 ? 30.584  -56.971 47.671  1.00 29.40 271 A 1 
ATOM 2121 C CB    . ALA A 1 271 ? 34.075  -58.349 47.812  1.00 31.71 271 A 1 
ATOM 2122 N N     . PRO A 1 272 ? 31.180  -58.809 48.759  1.00 33.69 272 A 1 
ATOM 2123 C CA    . PRO A 1 272 ? 30.470  -59.938 48.139  1.00 37.27 272 A 1 
ATOM 2124 C C     . PRO A 1 272 ? 29.129  -60.391 48.782  1.00 36.15 272 A 1 
ATOM 2125 O O     . PRO A 1 272 ? 28.489  -61.280 48.240  1.00 35.43 272 A 1 
ATOM 2126 C CB    . PRO A 1 272 ? 31.501  -61.073 48.302  1.00 34.33 272 A 1 
ATOM 2127 C CG    . PRO A 1 272 ? 32.121  -60.799 49.676  1.00 34.78 272 A 1 
ATOM 2128 C CD    . PRO A 1 272 ? 31.887  -59.295 49.888  1.00 41.68 272 A 1 
ATOM 2129 N N     . LEU A 1 273 ? 28.782  -59.949 49.971  1.00 31.58 273 A 1 
ATOM 2130 C CA    . LEU A 1 273 ? 27.996  -60.719 50.981  1.00 35.99 273 A 1 
ATOM 2131 C C     . LEU A 1 273 ? 26.497  -60.982 50.656  1.00 33.35 273 A 1 
ATOM 2132 O O     . LEU A 1 273 ? 25.938  -60.361 49.781  1.00 32.46 273 A 1 
ATOM 2133 C CB    . LEU A 1 273 ? 28.156  -60.010 52.345  1.00 33.36 273 A 1 
ATOM 2134 C CG    . LEU A 1 273 ? 29.382  -60.434 53.168  1.00 32.27 273 A 1 
ATOM 2135 C CD1   . LEU A 1 273 ? 29.592  -59.454 54.322  1.00 33.15 273 A 1 
ATOM 2136 C CD2   . LEU A 1 273 ? 29.241  -61.828 53.776  1.00 37.49 273 A 1 
ATOM 2137 N N     . VAL A 1 274 ? 25.771  -61.771 51.445  1.00 30.21 274 A 1 
ATOM 2138 C CA    . VAL A 1 274 ? 25.496  -63.216 51.453  1.00 35.37 274 A 1 
ATOM 2139 C C     . VAL A 1 274 ? 23.986  -63.521 51.529  1.00 31.68 274 A 1 
ATOM 2140 O O     . VAL A 1 274 ? 23.408  -64.014 50.566  1.00 30.18 274 A 1 
ATOM 2141 C CB    . VAL A 1 274 ? 26.144  -63.940 52.659  1.00 32.77 274 A 1 
ATOM 2142 C CG1   . VAL A 1 274 ? 25.698  -65.402 52.796  1.00 31.77 274 A 1 
ATOM 2143 C CG2   . VAL A 1 274 ? 27.662  -63.982 52.596  1.00 37.28 274 A 1 
ATOM 2144 N N     . GLY A 1 275 ? 23.424  -63.398 52.688  1.00 36.02 275 A 1 
ATOM 2145 C CA    . GLY A 1 275 ? 22.316  -64.252 53.164  1.00 36.84 275 A 1 
ATOM 2146 C C     . GLY A 1 275 ? 20.901  -63.749 52.927  1.00 34.39 275 A 1 
ATOM 2147 O O     . GLY A 1 275 ? 20.699  -62.879 52.108  1.00 32.50 275 A 1 
ATOM 2148 N N     . ALA A 1 276 ? 19.953  -64.145 53.665  1.00 35.73 276 A 1 
ATOM 2149 C CA    . ALA A 1 276 ? 19.208  -65.346 54.049  1.00 37.72 276 A 1 
ATOM 2150 C C     . ALA A 1 276 ? 17.745  -64.836 54.160  1.00 34.96 276 A 1 
ATOM 2151 O O     . ALA A 1 276 ? 17.447  -63.836 53.506  1.00 33.82 276 A 1 
ATOM 2152 C CB    . ALA A 1 276 ? 19.807  -65.908 55.342  1.00 35.22 276 A 1 
ATOM 2153 N N     . GLU A 1 277 ? 16.755  -65.210 54.840  1.00 35.67 277 A 1 
ATOM 2154 C CA    . GLU A 1 277 ? 16.139  -66.412 55.368  1.00 39.17 277 A 1 
ATOM 2155 C C     . GLU A 1 277 ? 14.582  -66.326 55.200  1.00 36.55 277 A 1 
ATOM 2156 O O     . GLU A 1 277 ? 14.113  -65.663 54.275  1.00 35.53 277 A 1 
ATOM 2157 C CB    . GLU A 1 277 ? 16.531  -66.603 56.857  1.00 35.87 277 A 1 
ATOM 2158 C CG    . GLU A 1 277 ? 17.024  -68.018 57.182  1.00 35.38 277 A 1 
ATOM 2159 C CD    . GLU A 1 277 ? 17.128  -68.275 58.690  1.00 36.09 277 A 1 
ATOM 2160 O OE1   . GLU A 1 277 ? 17.308  -69.466 59.032  1.00 35.08 277 A 1 
ATOM 2161 O OE2   . GLU A 1 277 ? 16.980  -67.317 59.487  1.00 36.14 277 A 1 
ATOM 2162 N N     . GLN A 1 278 ? 13.808  -66.918 56.067  1.00 35.67 278 A 1 
ATOM 2163 C CA    . GLN A 1 278 ? 12.648  -67.787 55.840  1.00 37.73 278 A 1 
ATOM 2164 C C     . GLN A 1 278 ? 11.196  -67.230 55.786  1.00 34.57 278 A 1 
ATOM 2165 O O     . GLN A 1 278 ? 10.455  -67.559 54.863  1.00 32.93 278 A 1 
ATOM 2166 C CB    . GLN A 1 278 ? 12.636  -68.821 56.980  1.00 35.12 278 A 1 
ATOM 2167 C CG    . GLN A 1 278 ? 13.819  -69.776 57.072  1.00 32.50 278 A 1 
ATOM 2168 C CD    . GLN A 1 278 ? 13.733  -70.644 58.328  1.00 31.81 278 A 1 
ATOM 2169 O OE1   . GLN A 1 278 ? 13.034  -70.372 59.292  1.00 33.43 278 A 1 
ATOM 2170 N NE2   . GLN A 1 278 ? 14.468  -71.736 58.378  1.00 31.89 278 A 1 
ATOM 2171 N N     . ALA A 1 279 ? 10.741  -66.720 56.880  1.00 34.78 279 A 1 
ATOM 2172 C CA    . ALA A 1 279 ? 9.428   -67.105 57.455  1.00 34.68 279 A 1 
ATOM 2173 C C     . ALA A 1 279 ? 8.223   -66.193 57.100  1.00 30.90 279 A 1 
ATOM 2174 O O     . ALA A 1 279 ? 8.416   -65.162 56.494  1.00 30.34 279 A 1 
ATOM 2175 C CB    . ALA A 1 279 ? 9.659   -67.169 58.975  1.00 33.45 279 A 1 
ATOM 2176 N N     . ALA A 1 280 ? 6.957   -66.408 57.525  1.00 35.35 280 A 1 
ATOM 2177 C CA    . ALA A 1 280 ? 6.130   -67.594 57.781  1.00 36.47 280 A 1 
ATOM 2178 C C     . ALA A 1 280 ? 4.607   -67.295 57.713  1.00 32.42 280 A 1 
ATOM 2179 O O     . ALA A 1 280 ? 3.928   -67.745 56.804  1.00 30.98 280 A 1 
ATOM 2180 C CB    . ALA A 1 280 ? 6.439   -68.201 59.164  1.00 34.62 280 A 1 
ATOM 2181 N N     . SER A 1 281 ? 4.050   -66.658 58.730  1.00 49.39 281 A 1 
ATOM 2182 C CA    . SER A 1 281 ? 2.643   -66.817 59.197  1.00 49.21 281 A 1 
ATOM 2183 C C     . SER A 1 281 ? 1.663   -65.699 58.762  1.00 46.39 281 A 1 
ATOM 2184 O O     . SER A 1 281 ? 2.095   -64.751 58.148  1.00 44.22 281 A 1 
ATOM 2185 C CB    . SER A 1 281 ? 2.728   -66.894 60.729  1.00 45.70 281 A 1 
ATOM 2186 O OG    . SER A 1 281 ? 3.202   -65.674 61.285  1.00 40.44 281 A 1 
ATOM 2187 N N     . ALA A 1 282 ? 0.339   -65.665 59.110  1.00 38.25 282 A 1 
ATOM 2188 C CA    . ALA A 1 282 ? -0.654  -66.677 59.481  1.00 39.13 282 A 1 
ATOM 2189 C C     . ALA A 1 282 ? -2.126  -66.238 59.205  1.00 35.33 282 A 1 
ATOM 2190 O O     . ALA A 1 282 ? -2.731  -66.695 58.251  1.00 34.05 282 A 1 
ATOM 2191 C CB    . ALA A 1 282 ? -0.523  -67.052 60.974  1.00 36.72 282 A 1 
ATOM 2192 N N     . THR A 1 283 ? -2.739  -65.481 60.126  1.00 47.22 283 A 1 
ATOM 2193 C CA    . THR A 1 283 ? -4.200  -65.505 60.471  1.00 47.65 283 A 1 
ATOM 2194 C C     . THR A 1 283 ? -4.997  -64.271 59.970  1.00 44.31 283 A 1 
ATOM 2195 O O     . THR A 1 283 ? -4.454  -63.504 59.203  1.00 42.34 283 A 1 
ATOM 2196 C CB    . THR A 1 283 ? -4.301  -65.639 61.996  1.00 42.24 283 A 1 
ATOM 2197 O OG1   . THR A 1 283 ? -3.491  -64.670 62.648  1.00 39.89 283 A 1 
ATOM 2198 C CG2   . THR A 1 283 ? -3.864  -67.002 62.517  1.00 44.21 283 A 1 
ATOM 2199 N N     . ALA A 1 284 ? -6.227  -63.912 60.353  1.00 36.41 284 A 1 
ATOM 2200 C CA    . ALA A 1 284 ? -7.468  -64.647 60.619  1.00 38.07 284 A 1 
ATOM 2201 C C     . ALA A 1 284 ? -8.752  -63.801 60.399  1.00 34.98 284 A 1 
ATOM 2202 O O     . ALA A 1 284 ? -9.637  -64.221 59.681  1.00 33.17 284 A 1 
ATOM 2203 C CB    . ALA A 1 284 ? -7.503  -65.147 62.081  1.00 35.63 284 A 1 
ATOM 2204 N N     . GLY A 1 285 ? -8.927  -62.702 61.142  1.00 38.67 285 A 1 
ATOM 2205 C CA    . GLY A 1 285 ? -10.245 -62.364 61.721  1.00 38.14 285 A 1 
ATOM 2206 C C     . GLY A 1 285 ? -11.293 -61.558 60.929  1.00 35.09 285 A 1 
ATOM 2207 O O     . GLY A 1 285 ? -11.055 -61.098 59.824  1.00 33.94 285 A 1 
ATOM 2208 N N     . ALA A 1 286 ? -12.457 -61.387 61.563  1.00 30.92 286 A 1 
ATOM 2209 C CA    . ALA A 1 286 ? -13.779 -61.505 60.919  1.00 32.56 286 A 1 
ATOM 2210 C C     . ALA A 1 286 ? -14.731 -60.276 60.868  1.00 29.99 286 A 1 
ATOM 2211 O O     . ALA A 1 286 ? -15.542 -60.211 59.953  1.00 28.49 286 A 1 
ATOM 2212 C CB    . ALA A 1 286 ? -14.490 -62.634 61.676  1.00 30.64 286 A 1 
ATOM 2213 N N     . SER A 1 287 ? -14.798 -59.435 61.887  1.00 46.66 287 A 1 
ATOM 2214 C CA    . SER A 1 287 ? -16.072 -58.972 62.499  1.00 47.42 287 A 1 
ATOM 2215 C C     . SER A 1 287 ? -16.932 -57.909 61.760  1.00 44.85 287 A 1 
ATOM 2216 O O     . SER A 1 287 ? -16.484 -57.279 60.813  1.00 42.92 287 A 1 
ATOM 2217 C CB    . SER A 1 287 ? -15.808 -58.533 63.934  1.00 43.60 287 A 1 
ATOM 2218 O OG    . SER A 1 287 ? -16.998 -58.464 64.664  1.00 37.78 287 A 1 
ATOM 2219 N N     . ALA A 1 288 ? -18.169 -57.723 62.239  1.00 35.61 288 A 1 
ATOM 2220 C CA    . ALA A 1 288 ? -19.374 -57.490 61.429  1.00 37.24 288 A 1 
ATOM 2221 C C     . ALA A 1 288 ? -20.183 -56.166 61.583  1.00 34.87 288 A 1 
ATOM 2222 O O     . ALA A 1 288 ? -20.816 -55.750 60.616  1.00 32.95 288 A 1 
ATOM 2223 C CB    . ALA A 1 288 ? -20.310 -58.654 61.775  1.00 34.97 288 A 1 
ATOM 2224 N N     . TYR A 1 289 ? -20.329 -55.634 62.768  1.00 36.36 289 A 1 
ATOM 2225 C CA    . TYR A 1 289 ? -21.493 -54.850 63.261  1.00 38.57 289 A 1 
ATOM 2226 C C     . TYR A 1 289 ? -21.564 -53.364 62.794  1.00 35.13 289 A 1 
ATOM 2227 O O     . TYR A 1 289 ? -20.589 -52.877 62.251  1.00 34.21 289 A 1 
ATOM 2228 C CB    . TYR A 1 289 ? -21.421 -54.905 64.793  1.00 36.63 289 A 1 
ATOM 2229 C CG    . TYR A 1 289 ? -21.798 -56.219 65.449  1.00 37.28 289 A 1 
ATOM 2230 C CD1   . TYR A 1 289 ? -23.153 -56.549 65.616  1.00 38.42 289 A 1 
ATOM 2231 C CD2   . TYR A 1 289 ? -20.802 -57.073 65.946  1.00 39.39 289 A 1 
ATOM 2232 C CE1   . TYR A 1 289 ? -23.506 -57.738 66.271  1.00 35.41 289 A 1 
ATOM 2233 C CE2   . TYR A 1 289 ? -21.148 -58.270 66.597  1.00 34.58 289 A 1 
ATOM 2234 C CZ    . TYR A 1 289 ? -22.508 -58.593 66.765  1.00 35.04 289 A 1 
ATOM 2235 O OH    . TYR A 1 289 ? -22.851 -59.752 67.405  1.00 34.63 289 A 1 
ATOM 2236 N N     . THR A 1 290 ? -22.586 -52.519 63.022  1.00 45.65 290 A 1 
ATOM 2237 C CA    . THR A 1 290 ? -24.074 -52.520 63.029  1.00 48.55 290 A 1 
ATOM 2238 C C     . THR A 1 290 ? -24.650 -51.139 62.619  1.00 46.62 290 A 1 
ATOM 2239 O O     . THR A 1 290 ? -24.616 -50.830 61.440  1.00 44.03 290 A 1 
ATOM 2240 C CB    . THR A 1 290 ? -24.735 -52.905 64.382  1.00 43.88 290 A 1 
ATOM 2241 O OG1   . THR A 1 290 ? -23.952 -52.445 65.468  1.00 42.38 290 A 1 
ATOM 2242 C CG2   . THR A 1 290 ? -24.995 -54.385 64.542  1.00 46.99 290 A 1 
ATOM 2243 N N     . ASP A 1 291 ? -25.204 -50.356 63.531  1.00 45.14 291 A 1 
ATOM 2244 C CA    . ASP A 1 291 ? -26.528 -49.699 63.406  1.00 49.28 291 A 1 
ATOM 2245 C C     . ASP A 1 291 ? -26.704 -48.270 62.792  1.00 46.82 291 A 1 
ATOM 2246 O O     . ASP A 1 291 ? -26.645 -48.119 61.585  1.00 45.61 291 A 1 
ATOM 2247 C CB    . ASP A 1 291 ? -27.264 -49.811 64.755  1.00 45.06 291 A 1 
ATOM 2248 C CG    . ASP A 1 291 ? -28.138 -51.044 64.943  1.00 40.57 291 A 1 
ATOM 2249 O OD1   . ASP A 1 291 ? -28.524 -51.659 63.930  1.00 39.81 291 A 1 
ATOM 2250 O OD2   . ASP A 1 291 ? -28.431 -51.316 66.126  1.00 40.23 291 A 1 
ATOM 2251 N N     . SER A 1 292 ? -27.115 -47.246 63.619  1.00 36.84 292 A 1 
ATOM 2252 C CA    . SER A 1 292 ? -28.491 -46.746 63.461  1.00 41.04 292 A 1 
ATOM 2253 C C     . SER A 1 292 ? -28.763 -45.246 63.215  1.00 38.33 292 A 1 
ATOM 2254 O O     . SER A 1 292 ? -29.441 -44.894 62.252  1.00 36.44 292 A 1 
ATOM 2255 C CB    . SER A 1 292 ? -29.325 -47.162 64.684  1.00 38.50 292 A 1 
ATOM 2256 O OG    . SER A 1 292 ? -28.837 -46.564 65.874  1.00 34.86 292 A 1 
ATOM 2257 N N     . VAL A 1 293 ? -28.497 -44.419 64.197  1.00 32.49 293 A 1 
ATOM 2258 C CA    . VAL A 1 293 ? -29.309 -43.220 64.535  1.00 37.49 293 A 1 
ATOM 2259 C C     . VAL A 1 293 ? -28.983 -41.938 63.739  1.00 34.71 293 A 1 
ATOM 2260 O O     . VAL A 1 293 ? -27.959 -41.863 63.089  1.00 32.92 293 A 1 
ATOM 2261 C CB    . VAL A 1 293 ? -29.231 -42.920 66.048  1.00 34.83 293 A 1 
ATOM 2262 C CG1   . VAL A 1 293 ? -30.459 -43.422 66.773  1.00 33.35 293 A 1 
ATOM 2263 C CG2   . VAL A 1 293 ? -27.998 -43.470 66.762  1.00 38.34 293 A 1 
ATOM 2264 N N     . ASN A 1 294 ? -29.683 -40.828 63.851  1.00 38.36 294 A 1 
ATOM 2265 C CA    . ASN A 1 294 ? -31.088 -40.450 63.622  1.00 40.66 294 A 1 
ATOM 2266 C C     . ASN A 1 294 ? -31.184 -38.923 63.378  1.00 36.89 294 A 1 
ATOM 2267 O O     . ASN A 1 294 ? -31.982 -38.477 62.579  1.00 34.61 294 A 1 
ATOM 2268 C CB    . ASN A 1 294 ? -31.964 -40.792 64.846  1.00 39.07 294 A 1 
ATOM 2269 C CG    . ASN A 1 294 ? -33.458 -40.940 64.551  1.00 35.48 294 A 1 
ATOM 2270 O OD1   . ASN A 1 294 ? -33.928 -40.886 63.438  1.00 36.78 294 A 1 
ATOM 2271 N ND2   . ASN A 1 294 ? -34.253 -41.181 65.578  1.00 38.32 294 A 1 
ATOM 2272 N N     . ASN A 1 295 ? -30.463 -38.102 64.153  1.00 40.00 295 A 1 
ATOM 2273 C CA    . ASN A 1 295 ? -30.996 -36.822 64.642  1.00 41.62 295 A 1 
ATOM 2274 C C     . ASN A 1 295 ? -31.119 -35.709 63.587  1.00 38.87 295 A 1 
ATOM 2275 O O     . ASN A 1 295 ? -30.173 -35.324 62.907  1.00 36.51 295 A 1 
ATOM 2276 C CB    . ASN A 1 295 ? -30.239 -36.364 65.895  1.00 39.12 295 A 1 
ATOM 2277 C CG    . ASN A 1 295 ? -30.912 -36.817 67.181  1.00 35.14 295 A 1 
ATOM 2278 O OD1   . ASN A 1 295 ? -32.062 -37.208 67.220  1.00 35.87 295 A 1 
ATOM 2279 N ND2   . ASN A 1 295 ? -30.204 -36.758 68.289  1.00 36.20 295 A 1 
ATOM 2280 N N     . SER A 1 296 ? -32.312 -35.103 63.564  1.00 33.93 296 A 1 
ATOM 2281 C CA    . SER A 1 296 ? -32.899 -34.227 62.549  1.00 36.48 296 A 1 
ATOM 2282 C C     . SER A 1 296 ? -32.732 -32.726 62.803  1.00 33.67 296 A 1 
ATOM 2283 O O     . SER A 1 296 ? -33.582 -31.961 62.365  1.00 32.59 296 A 1 
ATOM 2284 C CB    . SER A 1 296 ? -34.394 -34.565 62.496  1.00 35.07 296 A 1 
ATOM 2285 O OG    . SER A 1 296 ? -35.131 -33.755 61.616  1.00 33.29 296 A 1 
ATOM 2286 N N     . ILE A 1 297 ? -31.753 -32.278 63.586  1.00 27.84 297 A 1 
ATOM 2287 C CA    . ILE A 1 297 ? -31.842 -30.974 64.274  1.00 30.46 297 A 1 
ATOM 2288 C C     . ILE A 1 297 ? -32.058 -29.833 63.271  1.00 29.27 297 A 1 
ATOM 2289 O O     . ILE A 1 297 ? -31.189 -29.499 62.465  1.00 27.46 297 A 1 
ATOM 2290 C CB    . ILE A 1 297 ? -30.651 -30.732 65.217  1.00 28.54 297 A 1 
ATOM 2291 C CG1   . ILE A 1 297 ? -30.570 -31.855 66.275  1.00 27.56 297 A 1 
ATOM 2292 C CG2   . ILE A 1 297 ? -30.795 -29.364 65.916  1.00 31.46 297 A 1 
ATOM 2293 C CD1   . ILE A 1 297 ? -29.380 -31.760 67.241  1.00 30.84 297 A 1 
ATOM 2294 N N     . SER A 1 298 ? -33.250 -29.223 63.394  1.00 35.01 298 A 1 
ATOM 2295 C CA    . SER A 1 298 ? -33.868 -28.305 62.438  1.00 36.24 298 A 1 
ATOM 2296 C C     . SER A 1 298 ? -33.503 -26.833 62.660  1.00 33.81 298 A 1 
ATOM 2297 O O     . SER A 1 298 ? -34.379 -25.981 62.531  1.00 32.57 298 A 1 
ATOM 2298 C CB    . SER A 1 298 ? -35.385 -28.488 62.498  1.00 35.05 298 A 1 
ATOM 2299 O OG    . SER A 1 298 ? -35.965 -27.802 63.592  1.00 32.24 298 A 1 
ATOM 2300 N N     . PHE A 1 299 ? -32.295 -26.504 63.096  1.00 34.86 299 A 1 
ATOM 2301 C CA    . PHE A 1 299 ? -32.038 -25.196 63.703  1.00 35.94 299 A 1 
ATOM 2302 C C     . PHE A 1 299 ? -32.530 -24.033 62.833  1.00 34.27 299 A 1 
ATOM 2303 O O     . PHE A 1 299 ? -32.033 -23.785 61.731  1.00 32.64 299 A 1 
ATOM 2304 C CB    . PHE A 1 299 ? -30.578 -25.057 64.145  1.00 33.56 299 A 1 
ATOM 2305 C CG    . PHE A 1 299 ? -30.398 -25.257 65.632  1.00 33.18 299 A 1 
ATOM 2306 C CD1   . PHE A 1 299 ? -30.587 -24.183 66.517  1.00 33.87 299 A 1 
ATOM 2307 C CD2   . PHE A 1 299 ? -30.079 -26.531 66.136  1.00 34.24 299 A 1 
ATOM 2308 C CE1   . PHE A 1 299 ? -30.452 -24.380 67.904  1.00 30.87 299 A 1 
ATOM 2309 C CE2   . PHE A 1 299 ? -29.945 -26.728 67.519  1.00 28.97 299 A 1 
ATOM 2310 C CZ    . PHE A 1 299 ? -30.124 -25.653 68.418  1.00 29.42 299 A 1 
ATOM 2311 N N     . SER A 1 300 ? -33.514 -23.328 63.376  1.00 35.73 300 A 1 
ATOM 2312 C CA    . SER A 1 300 ? -34.444 -22.383 62.737  1.00 38.90 300 A 1 
ATOM 2313 C C     . SER A 1 300 ? -33.898 -20.966 62.570  1.00 36.97 300 A 1 
ATOM 2314 O O     . SER A 1 300 ? -34.701 -20.043 62.538  1.00 35.84 300 A 1 
ATOM 2315 C CB    . SER A 1 300 ? -35.696 -22.346 63.620  1.00 36.64 300 A 1 
ATOM 2316 O OG    . SER A 1 300 ? -36.644 -21.391 63.225  1.00 33.08 300 A 1 
ATOM 2317 N N     . MET A 1 301 ? -32.590 -20.732 62.601  1.00 38.65 301 A 1 
ATOM 2318 C CA    . MET A 1 301 ? -32.058 -19.388 62.901  1.00 42.24 301 A 1 
ATOM 2319 C C     . MET A 1 301 ? -32.681 -18.315 62.008  1.00 41.17 301 A 1 
ATOM 2320 O O     . MET A 1 301 ? -32.407 -18.205 60.812  1.00 38.66 301 A 1 
ATOM 2321 C CB    . MET A 1 301 ? -30.521 -19.338 62.861  1.00 39.26 301 A 1 
ATOM 2322 C CG    . MET A 1 301 ? -29.915 -19.796 64.196  1.00 36.95 301 A 1 
ATOM 2323 S SD    . MET A 1 301 ? -28.165 -19.320 64.385  1.00 36.57 301 A 1 
ATOM 2324 C CE    . MET A 1 301 ? -27.846 -19.974 66.032  1.00 33.61 301 A 1 
ATOM 2325 N N     . GLU A 1 302 ? -33.506 -17.530 62.677  1.00 30.25 302 A 1 
ATOM 2326 C CA    . GLU A 1 302 ? -34.393 -16.466 62.179  1.00 33.50 302 A 1 
ATOM 2327 C C     . GLU A 1 302 ? -33.604 -15.163 61.891  1.00 31.95 302 A 1 
ATOM 2328 O O     . GLU A 1 302 ? -33.927 -14.101 62.399  1.00 29.52 302 A 1 
ATOM 2329 C CB    . GLU A 1 302 ? -35.465 -16.278 63.269  1.00 31.10 302 A 1 
ATOM 2330 C CG    . GLU A 1 302 ? -36.739 -15.561 62.830  1.00 29.14 302 A 1 
ATOM 2331 C CD    . GLU A 1 302 ? -37.747 -15.409 63.984  1.00 28.32 302 A 1 
ATOM 2332 O OE1   . GLU A 1 302 ? -38.924 -15.132 63.679  1.00 27.53 302 A 1 
ATOM 2333 O OE2   . GLU A 1 302 ? -37.337 -15.549 65.159  1.00 28.28 302 A 1 
ATOM 2334 N N     . ALA A 1 303 ? -32.497 -15.235 61.160  1.00 34.58 303 A 1 
ATOM 2335 C CA    . ALA A 1 303 ? -31.581 -14.105 61.027  1.00 36.62 303 A 1 
ATOM 2336 C C     . ALA A 1 303 ? -32.325 -12.874 60.484  1.00 34.07 303 A 1 
ATOM 2337 O O     . ALA A 1 303 ? -32.856 -12.884 59.372  1.00 32.75 303 A 1 
ATOM 2338 C CB    . ALA A 1 303 ? -30.388 -14.503 60.158  1.00 34.84 303 A 1 
ATOM 2339 N N     . GLY A 1 304 ? -32.391 -11.825 61.340  1.00 34.48 304 A 1 
ATOM 2340 C CA    . GLY A 1 304 ? -33.257 -10.672 61.157  1.00 36.17 304 A 1 
ATOM 2341 C C     . GLY A 1 304 ? -32.973 -9.929  59.862  1.00 33.96 304 A 1 
ATOM 2342 O O     . GLY A 1 304 ? -31.837 -9.664  59.486  1.00 32.30 304 A 1 
ATOM 2343 N N     . ILE A 1 305 ? -34.061 -9.527  59.218  1.00 29.89 305 A 1 
ATOM 2344 C CA    . ILE A 1 305 ? -34.109 -8.712  58.002  1.00 33.65 305 A 1 
ATOM 2345 C C     . ILE A 1 305 ? -33.695 -7.285  58.387  1.00 31.36 305 A 1 
ATOM 2346 O O     . ILE A 1 305 ? -34.543 -6.434  58.611  1.00 29.43 305 A 1 
ATOM 2347 C CB    . ILE A 1 305 ? -35.523 -8.753  57.379  1.00 31.69 305 A 1 
ATOM 2348 C CG1   . ILE A 1 305 ? -36.025 -10.202 57.172  1.00 29.96 305 A 1 
ATOM 2349 C CG2   . ILE A 1 305 ? -35.567 -7.986  56.048  1.00 31.98 305 A 1 
ATOM 2350 C CD1   . ILE A 1 305 ? -37.515 -10.299 56.835  1.00 30.68 305 A 1 
ATOM 2351 N N     . VAL A 1 306 ? -32.391 -7.009  58.509  1.00 32.84 306 A 1 
ATOM 2352 C CA    . VAL A 1 306 ? -31.949 -5.627  58.667  1.00 36.72 306 A 1 
ATOM 2353 C C     . VAL A 1 306 ? -32.162 -4.942  57.315  1.00 33.11 306 A 1 
ATOM 2354 O O     . VAL A 1 306 ? -31.498 -5.317  56.343  1.00 31.66 306 A 1 
ATOM 2355 C CB    . VAL A 1 306 ? -30.493 -5.508  59.142  1.00 35.03 306 A 1 
ATOM 2356 C CG1   . VAL A 1 306 ? -30.129 -4.035  59.377  1.00 32.55 306 A 1 
ATOM 2357 C CG2   . VAL A 1 306 ? -30.282 -6.255  60.463  1.00 37.74 306 A 1 
ATOM 2358 N N     . PRO A 1 307 ? -33.133 -4.001  57.227  1.00 34.01 307 A 1 
ATOM 2359 C CA    . PRO A 1 307 ? -33.473 -3.364  55.973  1.00 37.06 307 A 1 
ATOM 2360 C C     . PRO A 1 307 ? -32.434 -2.283  55.672  1.00 35.40 307 A 1 
ATOM 2361 O O     . PRO A 1 307 ? -32.694 -1.101  55.858  1.00 33.04 307 A 1 
ATOM 2362 C CB    . PRO A 1 307 ? -34.888 -2.811  56.193  1.00 34.14 307 A 1 
ATOM 2363 C CG    . PRO A 1 307 ? -34.874 -2.415  57.664  1.00 33.60 307 A 1 
ATOM 2364 C CD    . PRO A 1 307 ? -33.980 -3.489  58.295  1.00 38.28 307 A 1 
ATOM 2365 N N     . ASP A 1 308 ? -31.236 -2.700  55.338  1.00 44.89 308 A 1 
ATOM 2366 C CA    . ASP A 1 308 ? -30.182 -1.735  55.062  1.00 47.25 308 A 1 
ATOM 2367 C C     . ASP A 1 308 ? -30.578 -0.939  53.820  1.00 44.17 308 A 1 
ATOM 2368 O O     . ASP A 1 308 ? -30.506 -1.396  52.677  1.00 41.73 308 A 1 
ATOM 2369 C CB    . ASP A 1 308 ? -28.797 -2.405  54.985  1.00 43.42 308 A 1 
ATOM 2370 C CG    . ASP A 1 308 ? -27.649 -1.428  55.278  1.00 39.12 308 A 1 
ATOM 2371 O OD1   . ASP A 1 308 ? -27.926 -0.225  55.510  1.00 38.84 308 A 1 
ATOM 2372 O OD2   . ASP A 1 308 ? -26.487 -1.895  55.273  1.00 39.64 308 A 1 
ATOM 2373 N N     . ASN A 1 309 ? -31.071 0.271   54.080  1.00 39.53 309 A 1 
ATOM 2374 C CA    . ASN A 1 309 ? -31.538 1.253   53.110  1.00 41.71 309 A 1 
ATOM 2375 C C     . ASN A 1 309 ? -30.346 1.842   52.347  1.00 37.40 309 A 1 
ATOM 2376 O O     . ASN A 1 309 ? -30.130 3.056   52.340  1.00 34.92 309 A 1 
ATOM 2377 C CB    . ASN A 1 309 ? -32.348 2.350   53.827  1.00 38.93 309 A 1 
ATOM 2378 C CG    . ASN A 1 309 ? -33.834 2.079   53.930  1.00 35.13 309 A 1 
ATOM 2379 O OD1   . ASN A 1 309 ? -34.460 1.475   53.088  1.00 35.36 309 A 1 
ATOM 2380 N ND2   . ASN A 1 309 ? -34.469 2.596   54.952  1.00 36.56 309 A 1 
ATOM 2381 N N     . THR A 1 310 ? -29.517 0.999   51.749  1.00 43.16 310 A 1 
ATOM 2382 C CA    . THR A 1 310 ? -28.398 1.444   50.930  1.00 45.84 310 A 1 
ATOM 2383 C C     . THR A 1 310 ? -28.992 2.124   49.711  1.00 43.49 310 A 1 
ATOM 2384 O O     . THR A 1 310 ? -29.372 1.474   48.737  1.00 41.33 310 A 1 
ATOM 2385 C CB    . THR A 1 310 ? -27.426 0.321   50.546  1.00 40.94 310 A 1 
ATOM 2386 O OG1   . THR A 1 310 ? -27.593 -0.837  51.313  1.00 36.58 310 A 1 
ATOM 2387 C CG2   . THR A 1 310 ? -25.987 0.781   50.746  1.00 39.08 310 A 1 
ATOM 2388 N N     . VAL A 1 311 ? -29.131 3.438   49.831  1.00 29.99 311 A 1 
ATOM 2389 C CA    . VAL A 1 311 ? -29.575 4.313   48.744  1.00 34.38 311 A 1 
ATOM 2390 C C     . VAL A 1 311 ? -28.580 4.104   47.610  1.00 32.16 311 A 1 
ATOM 2391 O O     . VAL A 1 311 ? -27.479 4.657   47.627  1.00 30.04 311 A 1 
ATOM 2392 C CB    . VAL A 1 311 ? -29.629 5.785   49.188  1.00 31.87 311 A 1 
ATOM 2393 C CG1   . VAL A 1 311 ? -30.204 6.671   48.077  1.00 30.19 311 A 1 
ATOM 2394 C CG2   . VAL A 1 311 ? -30.523 5.969   50.424  1.00 35.02 311 A 1 
ATOM 2395 N N     . GLN A 1 312 ? -28.929 3.248   46.663  1.00 40.98 312 A 1 
ATOM 2396 C CA    . GLN A 1 312 ? -28.185 3.094   45.429  1.00 43.24 312 A 1 
ATOM 2397 C C     . GLN A 1 312 ? -28.255 4.436   44.709  1.00 41.94 312 A 1 
ATOM 2398 O O     . GLN A 1 312 ? -29.205 4.709   43.978  1.00 40.21 312 A 1 
ATOM 2399 C CB    . GLN A 1 312 ? -28.752 1.963   44.548  1.00 39.44 312 A 1 
ATOM 2400 C CG    . GLN A 1 312 ? -28.365 0.567   45.028  1.00 37.26 312 A 1 
ATOM 2401 C CD    . GLN A 1 312 ? -28.790 -0.533  44.051  1.00 35.17 312 A 1 
ATOM 2402 O OE1   . GLN A 1 312 ? -29.572 -0.357  43.130  1.00 35.55 312 A 1 
ATOM 2403 N NE2   . GLN A 1 312 ? -28.279 -1.750  44.209  1.00 33.37 312 A 1 
ATOM 2404 N N     . SER A 1 313 ? -27.277 5.292   44.978  1.00 39.55 313 A 1 
ATOM 2405 C CA    . SER A 1 313 ? -27.054 6.465   44.151  1.00 41.90 313 A 1 
ATOM 2406 C C     . SER A 1 313 ? -26.797 5.933   42.754  1.00 39.64 313 A 1 
ATOM 2407 O O     . SER A 1 313 ? -25.709 5.451   42.442  1.00 37.84 313 A 1 
ATOM 2408 C CB    . SER A 1 313 ? -25.902 7.317   44.682  1.00 38.71 313 A 1 
ATOM 2409 O OG    . SER A 1 313 ? -24.699 6.583   44.769  1.00 37.23 313 A 1 
ATOM 2410 N N     . SER A 1 314 ? -27.847 5.960   41.947  1.00 36.99 314 A 1 
ATOM 2411 C CA    . SER A 1 314 ? -27.784 5.684   40.524  1.00 40.07 314 A 1 
ATOM 2412 C C     . SER A 1 314 ? -26.993 6.824   39.903  1.00 36.94 314 A 1 
ATOM 2413 O O     . SER A 1 314 ? -27.563 7.760   39.344  1.00 35.59 314 A 1 
ATOM 2414 C CB    . SER A 1 314 ? -29.188 5.549   39.932  1.00 36.79 314 A 1 
ATOM 2415 O OG    . SER A 1 314 ? -29.990 6.676   40.243  1.00 36.10 314 A 1 
ATOM 2416 N N     . ILE A 1 315 ? -25.672 6.769   40.083  1.00 37.77 315 A 1 
ATOM 2417 C CA    . ILE A 1 315 ? -24.774 7.565   39.272  1.00 40.71 315 A 1 
ATOM 2418 C C     . ILE A 1 315 ? -25.097 7.118   37.853  1.00 38.54 315 A 1 
ATOM 2419 O O     . ILE A 1 315 ? -24.722 6.022   37.444  1.00 36.65 315 A 1 
ATOM 2420 C CB    . ILE A 1 315 ? -23.292 7.359   39.651  1.00 36.87 315 A 1 
ATOM 2421 C CG1   . ILE A 1 315 ? -23.050 7.779   41.124  1.00 35.65 315 A 1 
ATOM 2422 C CG2   . ILE A 1 315 ? -22.392 8.182   38.704  1.00 38.17 315 A 1 
ATOM 2423 C CD1   . ILE A 1 315 ? -21.631 7.500   41.635  1.00 35.59 315 A 1 
ATOM 2424 N N     . LEU A 1 316 ? -25.877 7.957   37.182  1.00 36.72 316 A 1 
ATOM 2425 C CA    . LEU A 1 316 ? -26.088 7.890   35.753  1.00 41.22 316 A 1 
ATOM 2426 C C     . LEU A 1 316 ? -24.697 7.968   35.126  1.00 38.62 316 A 1 
ATOM 2427 O O     . LEU A 1 316 ? -24.189 9.055   34.867  1.00 36.50 316 A 1 
ATOM 2428 C CB    . LEU A 1 316 ? -26.984 9.057   35.298  1.00 36.70 316 A 1 
ATOM 2429 C CG    . LEU A 1 316 ? -28.488 8.845   35.546  1.00 33.99 316 A 1 
ATOM 2430 C CD1   . LEU A 1 316 ? -29.240 10.176  35.412  1.00 33.58 316 A 1 
ATOM 2431 C CD2   . LEU A 1 316 ? -29.082 7.866   34.521  1.00 36.90 316 A 1 
ATOM 2432 N N     . ARG A 1 317 ? -24.047 6.817   34.964  1.00 33.74 317 A 1 
ATOM 2433 C CA    . ARG A 1 317 ? -22.885 6.729   34.089  1.00 37.71 317 A 1 
ATOM 2434 C C     . ARG A 1 317 ? -23.356 7.312   32.770  1.00 35.06 317 A 1 
ATOM 2435 O O     . ARG A 1 317 ? -24.345 6.803   32.245  1.00 32.95 317 A 1 
ATOM 2436 C CB    . ARG A 1 317 ? -22.404 5.279   33.913  1.00 34.89 317 A 1 
ATOM 2437 C CG    . ARG A 1 317 ? -21.331 4.909   34.950  1.00 32.35 317 A 1 
ATOM 2438 C CD    . ARG A 1 317 ? -20.770 3.508   34.659  1.00 29.89 317 A 1 
ATOM 2439 N NE    . ARG A 1 317 ? -19.582 3.235   35.479  1.00 27.33 317 A 1 
ATOM 2440 C CZ    . ARG A 1 317 ? -18.872 2.103   35.497  1.00 24.50 317 A 1 
ATOM 2441 N NH1   . ARG A 1 317 ? -19.215 1.072   34.767  1.00 23.57 317 A 1 
ATOM 2442 N NH2   . ARG A 1 317 ? -17.812 1.985   36.236  1.00 22.75 317 A 1 
ATOM 2443 N N     . PRO A 1 318 ? -22.757 8.406   32.291  1.00 30.44 318 A 1 
ATOM 2444 C CA    . PRO A 1 318 ? -23.162 8.978   31.029  1.00 33.65 318 A 1 
ATOM 2445 C C     . PRO A 1 318 ? -23.142 7.844   30.017  1.00 32.92 318 A 1 
ATOM 2446 O O     . PRO A 1 318 ? -22.218 7.027   30.044  1.00 31.27 318 A 1 
ATOM 2447 C CB    . PRO A 1 318 ? -22.162 10.098  30.719  1.00 30.52 318 A 1 
ATOM 2448 C CG    . PRO A 1 318 ? -20.928 9.714   31.534  1.00 29.58 318 A 1 
ATOM 2449 C CD    . PRO A 1 318 ? -21.533 9.016   32.763  1.00 34.91 318 A 1 
ATOM 2450 N N     . ALA A 1 319 ? -24.195 7.759   29.223  1.00 33.77 319 A 1 
ATOM 2451 C CA    . ALA A 1 319 ? -24.334 6.719   28.215  1.00 35.74 319 A 1 
ATOM 2452 C C     . ALA A 1 319 ? -23.023 6.676   27.429  1.00 34.19 319 A 1 
ATOM 2453 O O     . ALA A 1 319 ? -22.659 7.651   26.762  1.00 33.00 319 A 1 
ATOM 2454 C CB    . ALA A 1 319 ? -25.534 7.034   27.329  1.00 32.26 319 A 1 
ATOM 2455 N N     . GLY A 1 320 ? -22.261 5.624   27.645  1.00 33.27 320 A 1 
ATOM 2456 C CA    . GLY A 1 320 ? -20.925 5.506   27.083  1.00 34.33 320 A 1 
ATOM 2457 C C     . GLY A 1 320 ? -21.047 5.676   25.585  1.00 34.09 320 A 1 
ATOM 2458 O O     . GLY A 1 320 ? -21.974 5.141   24.984  1.00 31.60 320 A 1 
ATOM 2459 N N     . ALA A 1 321 ? -20.140 6.459   25.020  1.00 32.53 321 A 1 
ATOM 2460 C CA    . ALA A 1 321 ? -20.085 6.666   23.584  1.00 33.50 321 A 1 
ATOM 2461 C C     . ALA A 1 321 ? -20.207 5.296   22.920  1.00 32.16 321 A 1 
ATOM 2462 O O     . ALA A 1 321 ? -19.375 4.418   23.156  1.00 31.19 321 A 1 
ATOM 2463 C CB    . ALA A 1 321 ? -18.767 7.355   23.219  1.00 30.69 321 A 1 
ATOM 2464 N N     . ILE A 1 322 ? -21.308 5.099   22.204  1.00 29.46 322 A 1 
ATOM 2465 C CA    . ILE A 1 322 ? -21.544 3.858   21.477  1.00 30.26 322 A 1 
ATOM 2466 C C     . ILE A 1 322 ? -20.341 3.764   20.560  1.00 30.36 322 A 1 
ATOM 2467 O O     . ILE A 1 322 ? -20.205 4.580   19.650  1.00 28.49 322 A 1 
ATOM 2468 C CB    . ILE A 1 322 ? -22.877 3.885   20.713  1.00 27.26 322 A 1 
ATOM 2469 C CG1   . ILE A 1 322 ? -24.068 4.073   21.677  1.00 25.17 322 A 1 
ATOM 2470 C CG2   . ILE A 1 322 ? -23.046 2.593   19.897  1.00 27.89 322 A 1 
ATOM 2471 C CD1   . ILE A 1 322 ? -25.408 4.318   20.991  1.00 27.20 322 A 1 
ATOM 2472 N N     . GLY A 1 323 ? -19.456 2.822   20.838  1.00 36.06 323 A 1 
ATOM 2473 C CA    . GLY A 1 323 ? -18.357 2.506   19.955  1.00 36.72 323 A 1 
ATOM 2474 C C     . GLY A 1 323 ? -18.953 1.976   18.661  1.00 35.84 323 A 1 
ATOM 2475 O O     . GLY A 1 323 ? -19.109 0.775   18.496  1.00 34.76 323 A 1 
ATOM 2476 N N     . LEU A 1 324 ? -19.340 2.893   17.774  1.00 35.22 324 A 1 
ATOM 2477 C CA    . LEU A 1 324 ? -19.920 2.615   16.454  1.00 36.36 324 A 1 
ATOM 2478 C C     . LEU A 1 324 ? -18.973 1.786   15.588  1.00 36.89 324 A 1 
ATOM 2479 O O     . LEU A 1 324 ? -19.425 1.121   14.668  1.00 33.59 324 A 1 
ATOM 2480 C CB    . LEU A 1 324 ? -20.235 3.948   15.749  1.00 31.33 324 A 1 
ATOM 2481 C CG    . LEU A 1 324 ? -21.658 4.452   15.981  1.00 27.65 324 A 1 
ATOM 2482 C CD1   . LEU A 1 324 ? -21.765 5.911   15.540  1.00 27.18 324 A 1 
ATOM 2483 C CD2   . LEU A 1 324 ? -22.675 3.638   15.168  1.00 30.12 324 A 1 
ATOM 2484 N N     . PHE A 1 325 ? -17.702 1.781   15.924  1.00 40.04 325 A 1 
ATOM 2485 C CA    . PHE A 1 325 ? -16.737 0.810   15.417  1.00 40.81 325 A 1 
ATOM 2486 C C     . PHE A 1 325 ? -16.875 -0.555  16.095  1.00 40.61 325 A 1 
ATOM 2487 O O     . PHE A 1 325 ? -15.885 -1.259  16.295  1.00 38.01 325 A 1 
ATOM 2488 C CB    . PHE A 1 325 ? -15.320 1.374   15.508  1.00 36.30 325 A 1 
ATOM 2489 C CG    . PHE A 1 325 ? -15.100 2.621   14.680  1.00 33.63 325 A 1 
ATOM 2490 C CD1   . PHE A 1 325 ? -14.861 2.514   13.303  1.00 33.60 325 A 1 
ATOM 2491 C CD2   . PHE A 1 325 ? -15.139 3.882   15.294  1.00 33.01 325 A 1 
ATOM 2492 C CE1   . PHE A 1 325 ? -14.642 3.662   12.540  1.00 30.95 325 A 1 
ATOM 2493 C CE2   . PHE A 1 325 ? -14.921 5.040   14.531  1.00 29.84 325 A 1 
ATOM 2494 C CZ    . PHE A 1 325 ? -14.666 4.935   13.150  1.00 31.78 325 A 1 
ATOM 2495 N N     . SER A 1 326 ? -18.077 -0.973  16.406  1.00 37.14 326 A 1 
ATOM 2496 C CA    . SER A 1 326 ? -18.431 -2.379  16.327  1.00 39.19 326 A 1 
ATOM 2497 C C     . SER A 1 326 ? -18.367 -2.770  14.847  1.00 39.74 326 A 1 
ATOM 2498 O O     . SER A 1 326 ? -19.383 -3.003  14.208  1.00 36.99 326 A 1 
ATOM 2499 C CB    . SER A 1 326 ? -19.795 -2.662  16.963  1.00 35.11 326 A 1 
ATOM 2500 O OG    . SER A 1 326 ? -20.841 -1.966  16.327  1.00 32.12 326 A 1 
ATOM 2501 N N     . SER A 1 327 ? -17.160 -2.766  14.277  1.00 50.66 327 A 1 
ATOM 2502 C CA    . SER A 1 327 ? -16.885 -3.573  13.096  1.00 51.61 327 A 1 
ATOM 2503 C C     . SER A 1 327 ? -17.460 -4.940  13.449  1.00 53.30 327 A 1 
ATOM 2504 O O     . SER A 1 327 ? -17.066 -5.464  14.493  1.00 49.12 327 A 1 
ATOM 2505 C CB    . SER A 1 327 ? -15.380 -3.670  12.821  1.00 46.04 327 A 1 
ATOM 2506 O OG    . SER A 1 327 ? -14.664 -4.129  13.941  1.00 42.44 327 A 1 
ATOM 2507 N N     . PRO A 1 328 ? -18.473 -5.435  12.700  1.00 50.54 328 A 1 
ATOM 2508 C CA    . PRO A 1 328 ? -19.149 -6.660  13.056  1.00 51.72 328 A 1 
ATOM 2509 C C     . PRO A 1 328 ? -18.043 -7.658  13.345  1.00 53.59 328 A 1 
ATOM 2510 O O     . PRO A 1 328 ? -17.193 -7.850  12.478  1.00 51.32 328 A 1 
ATOM 2511 C CB    . PRO A 1 328 ? -20.004 -7.044  11.851  1.00 46.77 328 A 1 
ATOM 2512 C CG    . PRO A 1 328 ? -19.382 -6.266  10.694  1.00 45.33 328 A 1 
ATOM 2513 C CD    . PRO A 1 328 ? -18.833 -5.017  11.372  1.00 48.27 328 A 1 
ATOM 2514 N N     . SER A 1 329 ? -17.976 -8.117  14.595  1.00 46.08 329 A 1 
ATOM 2515 C CA    . SER A 1 329 ? -16.915 -9.004  15.042  1.00 47.86 329 A 1 
ATOM 2516 C C     . SER A 1 329 ? -16.841 -10.075 13.971  1.00 49.98 329 A 1 
ATOM 2517 O O     . SER A 1 329 ? -17.820 -10.790 13.778  1.00 47.33 329 A 1 
ATOM 2518 C CB    . SER A 1 329 ? -17.248 -9.611  16.411  1.00 42.40 329 A 1 
ATOM 2519 O OG    . SER A 1 329 ? -16.336 -10.620 16.742  1.00 38.00 329 A 1 
ATOM 2520 N N     . LEU A 1 330 ? -15.777 -10.077 13.214  1.00 53.23 330 A 1 
ATOM 2521 C CA    . LEU A 1 330 ? -15.465 -11.182 12.332  1.00 52.18 330 A 1 
ATOM 2522 C C     . LEU A 1 330 ? -15.341 -12.342 13.301  1.00 53.31 330 A 1 
ATOM 2523 O O     . LEU A 1 330 ? -14.294 -12.484 13.920  1.00 49.80 330 A 1 
ATOM 2524 C CB    . LEU A 1 330 ? -14.156 -10.920 11.561  1.00 46.87 330 A 1 
ATOM 2525 C CG    . LEU A 1 330 ? -14.337 -10.160 10.246  1.00 42.30 330 A 1 
ATOM 2526 C CD1   . LEU A 1 330 ? -13.005 -9.589  9.770   1.00 41.64 330 A 1 
ATOM 2527 C CD2   . LEU A 1 330 ? -14.877 -11.081 9.151   1.00 42.27 330 A 1 
ATOM 2528 N N     . GLN A 1 331 ? -16.442 -13.006 13.540  1.00 47.98 331 A 1 
ATOM 2529 C CA    . GLN A 1 331 ? -16.469 -14.202 14.347  1.00 48.99 331 A 1 
ATOM 2530 C C     . GLN A 1 331 ? -15.418 -15.081 13.704  1.00 49.94 331 A 1 
ATOM 2531 O O     . GLN A 1 331 ? -15.598 -15.499 12.555  1.00 48.03 331 A 1 
ATOM 2532 C CB    . GLN A 1 331 ? -17.849 -14.868 14.327  1.00 44.90 331 A 1 
ATOM 2533 C CG    . GLN A 1 331 ? -18.863 -14.168 15.225  1.00 40.33 331 A 1 
ATOM 2534 C CD    . GLN A 1 331 ? -20.212 -14.892 15.262  1.00 37.43 331 A 1 
ATOM 2535 O OE1   . GLN A 1 331 ? -20.588 -15.644 14.379  1.00 34.32 331 A 1 
ATOM 2536 N NE2   . GLN A 1 331 ? -21.008 -14.676 16.293  1.00 33.41 331 A 1 
ATOM 2537 N N     . THR A 1 332 ? -14.270 -15.178 14.367  1.00 51.40 332 A 1 
ATOM 2538 C CA    . THR A 1 332 ? -13.212 -16.082 13.930  1.00 51.90 332 A 1 
ATOM 2539 C C     . THR A 1 332 ? -13.914 -17.419 13.791  1.00 52.88 332 A 1 
ATOM 2540 O O     . THR A 1 332 ? -14.457 -17.908 14.791  1.00 49.68 332 A 1 
ATOM 2541 C CB    . THR A 1 332 ? -12.086 -16.158 14.965  1.00 46.35 332 A 1 
ATOM 2542 O OG1   . THR A 1 332 ? -12.612 -16.178 16.281  1.00 41.25 332 A 1 
ATOM 2543 C CG2   . THR A 1 332 ? -11.177 -14.939 14.860  1.00 41.79 332 A 1 
ATOM 2544 N N     . PRO A 1 333 ? -14.106 -17.892 12.557  1.00 53.33 333 A 1 
ATOM 2545 C CA    . PRO A 1 333 ? -14.921 -19.070 12.372  1.00 51.38 333 A 1 
ATOM 2546 C C     . PRO A 1 333 ? -14.299 -20.174 13.225  1.00 51.92 333 A 1 
ATOM 2547 O O     . PRO A 1 333 ? -13.081 -20.355 13.213  1.00 50.78 333 A 1 
ATOM 2548 C CB    . PRO A 1 333 ? -14.918 -19.346 10.868  1.00 47.68 333 A 1 
ATOM 2549 C CG    . PRO A 1 333 ? -13.719 -18.564 10.346  1.00 45.89 333 A 1 
ATOM 2550 C CD    . PRO A 1 333 ? -13.575 -17.409 11.314  1.00 48.44 333 A 1 
ATOM 2551 N N     . LEU A 1 334 ? -15.134 -20.813 14.019  1.00 50.64 334 A 1 
ATOM 2552 C CA    . LEU A 1 334 ? -14.754 -21.914 14.890  1.00 49.11 334 A 1 
ATOM 2553 C C     . LEU A 1 334 ? -13.870 -22.884 14.110  1.00 50.49 334 A 1 
ATOM 2554 O O     . LEU A 1 334 ? -13.978 -22.971 12.889  1.00 47.03 334 A 1 
ATOM 2555 C CB    . LEU A 1 334 ? -16.032 -22.630 15.366  1.00 43.43 334 A 1 
ATOM 2556 C CG    . LEU A 1 334 ? -16.846 -21.839 16.401  1.00 38.35 334 A 1 
ATOM 2557 C CD1   . LEU A 1 334 ? -18.272 -22.378 16.476  1.00 36.74 334 A 1 
ATOM 2558 C CD2   . LEU A 1 334 ? -16.208 -21.948 17.790  1.00 36.55 334 A 1 
ATOM 2559 N N     . HIS A 1 335 ? -13.019 -23.620 14.818  1.00 58.19 335 A 1 
ATOM 2560 C CA    . HIS A 1 335 ? -12.221 -24.702 14.231  1.00 57.58 335 A 1 
ATOM 2561 C C     . HIS A 1 335 ? -13.120 -25.587 13.354  1.00 58.89 335 A 1 
ATOM 2562 O O     . HIS A 1 335 ? -13.890 -26.404 13.861  1.00 52.72 335 A 1 
ATOM 2563 C CB    . HIS A 1 335 ? -11.562 -25.548 15.337  1.00 50.39 335 A 1 
ATOM 2564 C CG    . HIS A 1 335 ? -10.098 -25.261 15.498  1.00 43.64 335 A 1 
ATOM 2565 N ND1   . HIS A 1 335 ? -9.093  -25.726 14.675  1.00 38.56 335 A 1 
ATOM 2566 C CD2   . HIS A 1 335 ? -9.488  -24.551 16.501  1.00 36.71 335 A 1 
ATOM 2567 C CE1   . HIS A 1 335 ? -7.915  -25.287 15.169  1.00 33.81 335 A 1 
ATOM 2568 N NE2   . HIS A 1 335 ? -8.117  -24.583 16.274  1.00 34.76 335 A 1 
ATOM 2569 N N     . PHE A 1 336 ? -13.060 -25.349 12.035  1.00 60.06 336 A 1 
ATOM 2570 C CA    . PHE A 1 336 ? -13.850 -26.133 11.117  1.00 58.88 336 A 1 
ATOM 2571 C C     . PHE A 1 336 ? -13.392 -27.581 11.234  1.00 61.79 336 A 1 
ATOM 2572 O O     . PHE A 1 336 ? -12.191 -27.878 11.211  1.00 57.53 336 A 1 
ATOM 2573 C CB    . PHE A 1 336 ? -13.750 -25.590 9.689   1.00 52.13 336 A 1 
ATOM 2574 C CG    . PHE A 1 336 ? -14.670 -24.418 9.446   1.00 48.91 336 A 1 
ATOM 2575 C CD1   . PHE A 1 336 ? -16.040 -24.640 9.257   1.00 46.81 336 A 1 
ATOM 2576 C CD2   . PHE A 1 336 ? -14.187 -23.111 9.487   1.00 43.83 336 A 1 
ATOM 2577 C CE1   . PHE A 1 336 ? -16.927 -23.553 9.104   1.00 40.03 336 A 1 
ATOM 2578 C CE2   . PHE A 1 336 ? -15.067 -22.021 9.331   1.00 40.21 336 A 1 
ATOM 2579 C CZ    . PHE A 1 336 ? -16.440 -22.243 9.144   1.00 40.70 336 A 1 
ATOM 2580 N N     . SER A 1 337 ? -14.349 -28.475 11.358  1.00 73.81 337 A 1 
ATOM 2581 C CA    . SER A 1 337 ? -14.038 -29.895 11.411  1.00 77.85 337 A 1 
ATOM 2582 C C     . SER A 1 337 ? -13.281 -30.309 10.141  1.00 81.32 337 A 1 
ATOM 2583 O O     . SER A 1 337 ? -13.481 -29.746 9.061   1.00 74.97 337 A 1 
ATOM 2584 C CB    . SER A 1 337 ? -15.326 -30.709 11.590  1.00 67.25 337 A 1 
ATOM 2585 O OG    . SER A 1 337 ? -16.147 -30.621 10.448  1.00 56.23 337 A 1 
ATOM 2586 N N     . SER A 1 338 ? -12.434 -31.337 10.246  1.00 82.40 338 A 1 
ATOM 2587 C CA    . SER A 1 338 ? -11.723 -31.893 9.086   1.00 86.05 338 A 1 
ATOM 2588 C C     . SER A 1 338 ? -12.675 -32.204 7.919   1.00 88.48 338 A 1 
ATOM 2589 O O     . SER A 1 338 ? -12.357 -31.921 6.761   1.00 84.93 338 A 1 
ATOM 2590 C CB    . SER A 1 338 ? -10.968 -33.154 9.512   1.00 78.50 338 A 1 
ATOM 2591 O OG    . SER A 1 338 ? -10.261 -33.688 8.416   1.00 65.53 338 A 1 
ATOM 2592 N N     . LYS A 1 339 ? -13.894 -32.655 8.228   1.00 90.33 339 A 1 
ATOM 2593 C CA    . LYS A 1 339 ? -14.940 -32.931 7.235   1.00 91.49 339 A 1 
ATOM 2594 C C     . LYS A 1 339 ? -15.426 -31.668 6.517   1.00 93.07 339 A 1 
ATOM 2595 O O     . LYS A 1 339 ? -15.641 -31.681 5.304   1.00 90.72 339 A 1 
ATOM 2596 C CB    . LYS A 1 339 ? -16.136 -33.624 7.899   1.00 88.21 339 A 1 
ATOM 2597 C CG    . LYS A 1 339 ? -15.805 -35.041 8.378   1.00 75.76 339 A 1 
ATOM 2598 C CD    . LYS A 1 339 ? -17.057 -35.724 8.942   1.00 69.84 339 A 1 
ATOM 2599 C CE    . LYS A 1 339 ? -16.726 -37.157 9.369   1.00 59.85 339 A 1 
ATOM 2600 N NZ    . LYS A 1 339 ? -17.914 -37.864 9.911   1.00 52.77 339 A 1 
ATOM 2601 N N     . GLU A 1 340 ? -15.588 -30.548 7.224   1.00 91.60 340 A 1 
ATOM 2602 C CA    . GLU A 1 340 ? -15.987 -29.283 6.607   1.00 92.23 340 A 1 
ATOM 2603 C C     . GLU A 1 340 ? -14.890 -28.721 5.707   1.00 93.57 340 A 1 
ATOM 2604 O O     . GLU A 1 340 ? -15.178 -28.235 4.612   1.00 91.39 340 A 1 
ATOM 2605 C CB    . GLU A 1 340 ? -16.337 -28.251 7.666   1.00 89.15 340 A 1 
ATOM 2606 C CG    . GLU A 1 340 ? -17.672 -28.539 8.343   1.00 77.58 340 A 1 
ATOM 2607 C CD    . GLU A 1 340 ? -17.866 -27.624 9.560   1.00 71.00 340 A 1 
ATOM 2608 O OE1   . GLU A 1 340 ? -18.985 -27.107 9.716   1.00 63.09 340 A 1 
ATOM 2609 O OE2   . GLU A 1 340 ? -16.883 -27.468 10.306  1.00 64.35 340 A 1 
ATOM 2610 N N     . ARG A 1 341 ? -13.625 -28.830 6.127   1.00 91.32 341 A 1 
ATOM 2611 C CA    . ARG A 1 341 ? -12.489 -28.465 5.285   1.00 93.16 341 A 1 
ATOM 2612 C C     . ARG A 1 341 ? -12.478 -29.293 4.009   1.00 94.82 341 A 1 
ATOM 2613 O O     . ARG A 1 341 ? -12.371 -28.729 2.920   1.00 93.54 341 A 1 
ATOM 2614 C CB    . ARG A 1 341 ? -11.176 -28.618 6.069   1.00 91.58 341 A 1 
ATOM 2615 C CG    . ARG A 1 341 ? -9.981  -28.215 5.196   1.00 89.53 341 A 1 
ATOM 2616 C CD    . ARG A 1 341 ? -8.641  -28.440 5.898   1.00 86.62 341 A 1 
ATOM 2617 N NE    . ARG A 1 341 ? -7.548  -28.080 5.003   1.00 85.59 341 A 1 
ATOM 2618 C CZ    . ARG A 1 341 ? -7.017  -26.882 4.824   1.00 86.33 341 A 1 
ATOM 2619 N NH1   . ARG A 1 341 ? -7.372  -25.857 5.561   1.00 77.61 341 A 1 
ATOM 2620 N NH2   . ARG A 1 341 ? -6.153  -26.690 3.888   1.00 81.44 341 A 1 
ATOM 2621 N N     . GLU A 1 342 ? -12.644 -30.600 4.118   1.00 93.93 342 A 1 
ATOM 2622 C CA    . GLU A 1 342 ? -12.677 -31.504 2.978   1.00 94.19 342 A 1 
ATOM 2623 C C     . GLU A 1 342 ? -13.801 -31.140 1.989   1.00 95.05 342 A 1 
ATOM 2624 O O     . GLU A 1 342 ? -13.561 -31.067 0.781   1.00 93.84 342 A 1 
ATOM 2625 C CB    . GLU A 1 342 ? -12.819 -32.941 3.491   1.00 92.16 342 A 1 
ATOM 2626 C CG    . GLU A 1 342 ? -12.623 -33.973 2.376   1.00 77.36 342 A 1 
ATOM 2627 C CD    . GLU A 1 342 ? -12.691 -35.427 2.862   1.00 71.08 342 A 1 
ATOM 2628 O OE1   . GLU A 1 342 ? -12.320 -36.308 2.062   1.00 64.14 342 A 1 
ATOM 2629 O OE2   . GLU A 1 342 ? -13.128 -35.653 4.008   1.00 64.39 342 A 1 
ATOM 2630 N N     . ALA A 1 343 ? -14.988 -30.794 2.496   1.00 94.61 343 A 1 
ATOM 2631 C CA    . ALA A 1 343 ? -16.092 -30.327 1.660   1.00 94.44 343 A 1 
ATOM 2632 C C     . ALA A 1 343 ? -15.748 -29.033 0.898   1.00 95.05 343 A 1 
ATOM 2633 O O     . ALA A 1 343 ? -16.063 -28.899 -0.293  1.00 93.58 343 A 1 
ATOM 2634 C CB    . ALA A 1 343 ? -17.326 -30.141 2.551   1.00 92.68 343 A 1 
ATOM 2635 N N     . ARG A 1 344 ? -15.046 -28.081 1.537   1.00 95.78 344 A 1 
ATOM 2636 C CA    . ARG A 1 344 ? -14.586 -26.834 0.893   1.00 95.72 344 A 1 
ATOM 2637 C C     . ARG A 1 344 ? -13.527 -27.099 -0.183  1.00 96.30 344 A 1 
ATOM 2638 O O     . ARG A 1 344 ? -13.598 -26.534 -1.276  1.00 95.29 344 A 1 
ATOM 2639 C CB    . ARG A 1 344 ? -14.035 -25.865 1.963   1.00 94.96 344 A 1 
ATOM 2640 C CG    . ARG A 1 344 ? -15.112 -25.379 2.935   1.00 92.00 344 A 1 
ATOM 2641 C CD    . ARG A 1 344 ? -14.489 -24.691 4.149   1.00 90.20 344 A 1 
ATOM 2642 N NE    . ARG A 1 344 ? -15.426 -24.603 5.277   1.00 85.59 344 A 1 
ATOM 2643 C CZ    . ARG A 1 344 ? -16.360 -23.689 5.473   1.00 82.96 344 A 1 
ATOM 2644 N NH1   . ARG A 1 344 ? -16.551 -22.680 4.666   1.00 73.07 344 A 1 
ATOM 2645 N NH2   . ARG A 1 344 ? -17.125 -23.755 6.525   1.00 77.21 344 A 1 
ATOM 2646 N N     . VAL A 1 345 ? -12.585 -27.996 0.095   1.00 96.20 345 A 1 
ATOM 2647 C CA    . VAL A 1 345 ? -11.568 -28.429 -0.873  1.00 96.45 345 A 1 
ATOM 2648 C C     . VAL A 1 345 ? -12.221 -29.147 -2.059  1.00 96.72 345 A 1 
ATOM 2649 O O     . VAL A 1 345 ? -11.856 -28.883 -3.211  1.00 95.78 345 A 1 
ATOM 2650 C CB    . VAL A 1 345 ? -10.506 -29.322 -0.204  1.00 95.79 345 A 1 
ATOM 2651 C CG1   . VAL A 1 345 ? -9.522  -29.906 -1.225  1.00 92.18 345 A 1 
ATOM 2652 C CG2   . VAL A 1 345 ? -9.689  -28.517 0.814   1.00 92.00 345 A 1 
ATOM 2653 N N     . LEU A 1 346 ? -13.208 -29.997 -1.810  1.00 96.44 346 A 1 
ATOM 2654 C CA    . LEU A 1 346 ? -13.942 -30.680 -2.865  1.00 96.35 346 A 1 
ATOM 2655 C C     . LEU A 1 346 ? -14.696 -29.685 -3.761  1.00 96.53 346 A 1 
ATOM 2656 O O     . LEU A 1 346 ? -14.555 -29.738 -4.984  1.00 95.59 346 A 1 
ATOM 2657 C CB    . LEU A 1 346 ? -14.888 -31.710 -2.236  1.00 95.49 346 A 1 
ATOM 2658 C CG    . LEU A 1 346 ? -15.661 -32.553 -3.264  1.00 87.42 346 A 1 
ATOM 2659 C CD1   . LEU A 1 346 ? -14.722 -33.380 -4.154  1.00 80.98 346 A 1 
ATOM 2660 C CD2   . LEU A 1 346 ? -16.605 -33.508 -2.540  1.00 81.91 346 A 1 
ATOM 2661 N N     . ARG A 1 347 ? -15.406 -28.710 -3.173  1.00 96.79 347 A 1 
ATOM 2662 C CA    . ARG A 1 347 ? -16.088 -27.649 -3.932  1.00 96.32 347 A 1 
ATOM 2663 C C     . ARG A 1 347 ? -15.118 -26.862 -4.811  1.00 96.51 347 A 1 
ATOM 2664 O O     . ARG A 1 347 ? -15.415 -26.600 -5.981  1.00 95.15 347 A 1 
ATOM 2665 C CB    . ARG A 1 347 ? -16.810 -26.721 -2.948  1.00 94.93 347 A 1 
ATOM 2666 C CG    . ARG A 1 347 ? -17.619 -25.632 -3.680  1.00 86.99 347 A 1 
ATOM 2667 C CD    . ARG A 1 347 ? -18.312 -24.685 -2.695  1.00 85.80 347 A 1 
ATOM 2668 N NE    . ARG A 1 347 ? -17.335 -23.936 -1.913  1.00 78.48 347 A 1 
ATOM 2669 C CZ    . ARG A 1 347 ? -17.519 -23.439 -0.699  1.00 75.40 347 A 1 
ATOM 2670 N NH1   . ARG A 1 347 ? -18.661 -23.541 -0.089  1.00 66.29 347 A 1 
ATOM 2671 N NH2   . ARG A 1 347 ? -16.554 -22.826 -0.087  1.00 67.12 347 A 1 
ATOM 2672 N N     . TYR A 1 348 ? -13.955 -26.512 -4.292  1.00 96.99 348 A 1 
ATOM 2673 C CA    . TYR A 1 348 ? -12.912 -25.862 -5.077  1.00 96.96 348 A 1 
ATOM 2674 C C     . TYR A 1 348 ? -12.418 -26.752 -6.234  1.00 97.03 348 A 1 
ATOM 2675 O O     . TYR A 1 348 ? -12.254 -26.258 -7.359  1.00 96.27 348 A 1 
ATOM 2676 C CB    . TYR A 1 348 ? -11.766 -25.437 -4.145  1.00 96.82 348 A 1 
ATOM 2677 C CG    . TYR A 1 348 ? -10.408 -25.448 -4.792  1.00 96.75 348 A 1 
ATOM 2678 C CD1   . TYR A 1 348 ? -9.550  -26.549 -4.574  1.00 95.10 348 A 1 
ATOM 2679 C CD2   . TYR A 1 348 ? -10.003 -24.418 -5.661  1.00 95.35 348 A 1 
ATOM 2680 C CE1   . TYR A 1 348 ? -8.314  -26.625 -5.210  1.00 94.56 348 A 1 
ATOM 2681 C CE2   . TYR A 1 348 ? -8.756  -24.483 -6.305  1.00 94.34 348 A 1 
ATOM 2682 C CZ    . TYR A 1 348 ? -7.913  -25.593 -6.077  1.00 94.92 348 A 1 
ATOM 2683 O OH    . TYR A 1 348 ? -6.704  -25.696 -6.695  1.00 93.30 348 A 1 
ATOM 2684 N N     . LYS A 1 349 ? -12.222 -28.046 -6.003  1.00 96.78 349 A 1 
ATOM 2685 C CA    . LYS A 1 349 ? -11.810 -28.991 -7.051  1.00 96.47 349 A 1 
ATOM 2686 C C     . LYS A 1 349 ? -12.849 -29.101 -8.161  1.00 96.69 349 A 1 
ATOM 2687 O O     . LYS A 1 349 ? -12.474 -29.127 -9.334  1.00 95.32 349 A 1 
ATOM 2688 C CB    . LYS A 1 349 ? -11.525 -30.376 -6.449  1.00 95.67 349 A 1 
ATOM 2689 C CG    . LYS A 1 349 ? -10.197 -30.450 -5.682  1.00 90.45 349 A 1 
ATOM 2690 C CD    . LYS A 1 349 ? -10.066 -31.815 -4.982  1.00 87.25 349 A 1 
ATOM 2691 C CE    . LYS A 1 349 ? -8.754  -31.919 -4.200  1.00 80.18 349 A 1 
ATOM 2692 N NZ    . LYS A 1 349 ? -8.667  -33.171 -3.412  1.00 72.41 349 A 1 
ATOM 2693 N N     . GLU A 1 350 ? -14.138 -29.110 -7.830  1.00 96.62 350 A 1 
ATOM 2694 C CA    . GLU A 1 350 ? -15.212 -29.107 -8.834  1.00 96.12 350 A 1 
ATOM 2695 C C     . GLU A 1 350 ? -15.233 -27.796 -9.626  1.00 96.24 350 A 1 
ATOM 2696 O O     . GLU A 1 350 ? -15.184 -27.823 -10.861 1.00 94.59 350 A 1 
ATOM 2697 C CB    . GLU A 1 350 ? -16.564 -29.399 -8.163  1.00 95.03 350 A 1 
ATOM 2698 C CG    . GLU A 1 350 ? -16.713 -30.866 -7.709  1.00 81.99 350 A 1 
ATOM 2699 C CD    . GLU A 1 350 ? -16.372 -31.864 -8.829  1.00 75.41 350 A 1 
ATOM 2700 O OE1   . GLU A 1 350 ? -15.597 -32.821 -8.597  1.00 68.81 350 A 1 
ATOM 2701 O OE2   . GLU A 1 350 ? -16.755 -31.639 -9.992  1.00 69.16 350 A 1 
ATOM 2702 N N     . LYS A 1 351 ? -15.151 -26.632 -8.965  1.00 96.46 351 A 1 
ATOM 2703 C CA    . LYS A 1 351 ? -15.056 -25.332 -9.640  1.00 95.91 351 A 1 
ATOM 2704 C C     . LYS A 1 351 ? -13.828 -25.207 -10.546 1.00 96.17 351 A 1 
ATOM 2705 O O     . LYS A 1 351 ? -13.877 -24.500 -11.548 1.00 94.33 351 A 1 
ATOM 2706 C CB    . LYS A 1 351 ? -15.042 -24.207 -8.609  1.00 94.46 351 A 1 
ATOM 2707 C CG    . LYS A 1 351 ? -16.414 -23.954 -7.987  1.00 90.58 351 A 1 
ATOM 2708 C CD    . LYS A 1 351 ? -16.347 -22.687 -7.138  1.00 88.28 351 A 1 
ATOM 2709 C CE    . LYS A 1 351 ? -17.712 -22.268 -6.636  1.00 84.04 351 A 1 
ATOM 2710 N NZ    . LYS A 1 351 ? -17.740 -20.822 -6.365  1.00 79.44 351 A 1 
ATOM 2711 N N     . LYS A 1 352 ? -12.729 -25.888 -10.226 1.00 96.23 352 A 1 
ATOM 2712 C CA    . LYS A 1 352 ? -11.525 -25.881 -11.064 1.00 96.29 352 A 1 
ATOM 2713 C C     . LYS A 1 352 ? -11.798 -26.355 -12.493 1.00 96.08 352 A 1 
ATOM 2714 O O     . LYS A 1 352 ? -11.160 -25.868 -13.417 1.00 94.32 352 A 1 
ATOM 2715 C CB    . LYS A 1 352 ? -10.411 -26.689 -10.379 1.00 95.43 352 A 1 
ATOM 2716 C CG    . LYS A 1 352 ? -9.100  -26.704 -11.173 1.00 92.41 352 A 1 
ATOM 2717 C CD    . LYS A 1 352 ? -7.936  -27.297 -10.360 1.00 89.90 352 A 1 
ATOM 2718 C CE    . LYS A 1 352 ? -6.640  -27.242 -11.175 1.00 83.13 352 A 1 
ATOM 2719 N NZ    . LYS A 1 352 ? -5.442  -27.498 -10.337 1.00 75.40 352 A 1 
ATOM 2720 N N     . LYS A 1 353 ? -12.740 -27.281 -12.689 1.00 96.33 353 A 1 
ATOM 2721 C CA    . LYS A 1 353 ? -13.104 -27.842 -13.995 1.00 95.52 353 A 1 
ATOM 2722 C C     . LYS A 1 353 ? -13.861 -26.829 -14.874 1.00 95.29 353 A 1 
ATOM 2723 O O     . LYS A 1 353 ? -13.697 -26.849 -16.087 1.00 92.53 353 A 1 
ATOM 2724 C CB    . LYS A 1 353 ? -13.949 -29.115 -13.805 1.00 94.16 353 A 1 
ATOM 2725 C CG    . LYS A 1 353 ? -13.260 -30.221 -12.988 1.00 88.87 353 A 1 
ATOM 2726 C CD    . LYS A 1 353 ? -14.260 -31.346 -12.679 1.00 84.55 353 A 1 
ATOM 2727 C CE    . LYS A 1 353 ? -13.707 -32.380 -11.694 1.00 76.51 353 A 1 
ATOM 2728 N NZ    . LYS A 1 353 ? -14.782 -33.244 -11.160 1.00 68.55 353 A 1 
ATOM 2729 N N     . SER A 1 354 ? -14.634 -25.923 -14.264 1.00 95.84 354 A 1 
ATOM 2730 C CA    . SER A 1 354 ? -15.484 -24.954 -14.959 1.00 95.27 354 A 1 
ATOM 2731 C C     . SER A 1 354 ? -14.862 -23.558 -15.115 1.00 95.68 354 A 1 
ATOM 2732 O O     . SER A 1 354 ? -15.539 -22.619 -15.544 1.00 92.73 354 A 1 
ATOM 2733 C CB    . SER A 1 354 ? -16.845 -24.862 -14.263 1.00 92.91 354 A 1 
ATOM 2734 O OG    . SER A 1 354 ? -16.696 -24.415 -12.936 1.00 83.83 354 A 1 
ATOM 2735 N N     . ARG A 1 355 ? -13.583 -23.364 -14.784 1.00 94.83 355 A 1 
ATOM 2736 C CA    . ARG A 1 355 ? -12.930 -22.045 -14.876 1.00 94.88 355 A 1 
ATOM 2737 C C     . ARG A 1 355 ? -12.889 -21.522 -16.307 1.00 94.69 355 A 1 
ATOM 2738 O O     . ARG A 1 355 ? -12.361 -22.176 -17.204 1.00 92.44 355 A 1 
ATOM 2739 C CB    . ARG A 1 355 ? -11.507 -22.094 -14.309 1.00 93.79 355 A 1 
ATOM 2740 C CG    . ARG A 1 355 ? -11.479 -22.217 -12.785 1.00 89.94 355 A 1 
ATOM 2741 C CD    . ARG A 1 355 ? -10.032 -22.322 -12.318 1.00 90.05 355 A 1 
ATOM 2742 N NE    . ARG A 1 355 ? -9.939  -22.652 -10.886 1.00 88.34 355 A 1 
ATOM 2743 C CZ    . ARG A 1 355 ? -8.853  -23.066 -10.255 1.00 88.82 355 A 1 
ATOM 2744 N NH1   . ARG A 1 355 ? -7.701  -23.158 -10.843 1.00 80.87 355 A 1 
ATOM 2745 N NH2   . ARG A 1 355 ? -8.914  -23.411 -9.011  1.00 82.38 355 A 1 
ATOM 2746 N N     . LYS A 1 356 ? -13.325 -20.273 -16.499 1.00 94.88 356 A 1 
ATOM 2747 C CA    . LYS A 1 356 ? -13.290 -19.571 -17.781 1.00 94.59 356 A 1 
ATOM 2748 C C     . LYS A 1 356 ? -12.347 -18.373 -17.697 1.00 95.09 356 A 1 
ATOM 2749 O O     . LYS A 1 356 ? -12.664 -17.344 -17.118 1.00 92.94 356 A 1 
ATOM 2750 C CB    . LYS A 1 356 ? -14.706 -19.186 -18.216 1.00 92.57 356 A 1 
ATOM 2751 C CG    . LYS A 1 356 ? -15.527 -20.422 -18.618 1.00 84.55 356 A 1 
ATOM 2752 C CD    . LYS A 1 356 ? -16.939 -20.034 -19.050 1.00 77.28 356 A 1 
ATOM 2753 C CE    . LYS A 1 356 ? -17.725 -21.295 -19.413 1.00 69.31 356 A 1 
ATOM 2754 N NZ    . LYS A 1 356 ? -19.174 -21.131 -19.188 1.00 59.61 356 A 1 
ATOM 2755 N N     . PHE A 1 357 ? -11.179 -18.494 -18.332 1.00 94.55 357 A 1 
ATOM 2756 C CA    . PHE A 1 357 ? -10.189 -17.416 -18.409 1.00 94.42 357 A 1 
ATOM 2757 C C     . PHE A 1 357 ? -10.417 -16.475 -19.600 1.00 94.05 357 A 1 
ATOM 2758 O O     . PHE A 1 357 ? -9.776  -15.422 -19.699 1.00 91.13 357 A 1 
ATOM 2759 C CB    . PHE A 1 357 ? -8.785  -18.014 -18.434 1.00 94.05 357 A 1 
ATOM 2760 C CG    . PHE A 1 357 ? -8.370  -18.587 -17.102 1.00 94.33 357 A 1 
ATOM 2761 C CD1   . PHE A 1 357 ? -7.787  -17.754 -16.130 1.00 91.34 357 A 1 
ATOM 2762 C CD2   . PHE A 1 357 ? -8.586  -19.939 -16.806 1.00 91.08 357 A 1 
ATOM 2763 C CE1   . PHE A 1 357 ? -7.411  -18.262 -14.876 1.00 89.95 357 A 1 
ATOM 2764 C CE2   . PHE A 1 357 ? -8.222  -20.463 -15.553 1.00 89.90 357 A 1 
ATOM 2765 C CZ    . PHE A 1 357 ? -7.630  -19.625 -14.592 1.00 91.28 357 A 1 
ATOM 2766 N N     . GLU A 1 358 ? -11.316 -16.828 -20.512 1.00 94.53 358 A 1 
ATOM 2767 C CA    . GLU A 1 358 ? -11.703 -15.965 -21.613 1.00 94.02 358 A 1 
ATOM 2768 C C     . GLU A 1 358 ? -12.425 -14.714 -21.109 1.00 94.24 358 A 1 
ATOM 2769 O O     . GLU A 1 358 ? -13.118 -14.709 -20.092 1.00 92.59 358 A 1 
ATOM 2770 C CB    . GLU A 1 358 ? -12.563 -16.719 -22.632 1.00 92.38 358 A 1 
ATOM 2771 C CG    . GLU A 1 358 ? -11.776 -17.861 -23.279 1.00 82.21 358 A 1 
ATOM 2772 C CD    . GLU A 1 358 ? -12.502 -18.509 -24.455 1.00 74.02 358 A 1 
ATOM 2773 O OE1   . GLU A 1 358 ? -11.864 -19.365 -25.101 1.00 66.67 358 A 1 
ATOM 2774 O OE2   . GLU A 1 358 ? -13.659 -18.126 -24.717 1.00 65.90 358 A 1 
ATOM 2775 N N     . LYS A 1 359 ? -12.238 -13.596 -21.833 1.00 92.64 359 A 1 
ATOM 2776 C CA    . LYS A 1 359 ? -12.866 -12.344 -21.443 1.00 92.43 359 A 1 
ATOM 2777 C C     . LYS A 1 359 ? -14.368 -12.420 -21.704 1.00 92.99 359 A 1 
ATOM 2778 O O     . LYS A 1 359 ? -14.819 -12.194 -22.815 1.00 91.10 359 A 1 
ATOM 2779 C CB    . LYS A 1 359 ? -12.204 -11.165 -22.166 1.00 90.29 359 A 1 
ATOM 2780 C CG    . LYS A 1 359 ? -12.759 -9.823  -21.668 1.00 82.48 359 A 1 
ATOM 2781 C CD    . LYS A 1 359 ? -12.121 -8.656  -22.432 1.00 75.47 359 A 1 
ATOM 2782 C CE    . LYS A 1 359 ? -12.730 -7.336  -21.970 1.00 63.83 359 A 1 
ATOM 2783 N NZ    . LYS A 1 359 ? -12.245 -6.193  -22.769 1.00 58.37 359 A 1 
ATOM 2784 N N     . THR A 1 360 ? -15.138 -12.625 -20.653 1.00 93.11 360 A 1 
ATOM 2785 C CA    . THR A 1 360 ? -16.590 -12.540 -20.690 1.00 92.67 360 A 1 
ATOM 2786 C C     . THR A 1 360 ? -17.062 -11.146 -20.303 1.00 93.66 360 A 1 
ATOM 2787 O O     . THR A 1 360 ? -16.552 -10.512 -19.376 1.00 91.20 360 A 1 
ATOM 2788 C CB    . THR A 1 360 ? -17.231 -13.631 -19.809 1.00 89.50 360 A 1 
ATOM 2789 O OG1   . THR A 1 360 ? -16.746 -13.539 -18.498 1.00 78.09 360 A 1 
ATOM 2790 C CG2   . THR A 1 360 ? -16.906 -15.036 -20.328 1.00 75.77 360 A 1 
ATOM 2791 N N     . THR A 1 361 ? -18.024 -10.597 -21.045 1.00 92.90 361 A 1 
ATOM 2792 C CA    . THR A 1 361 ? -18.668 -9.329  -20.697 1.00 93.67 361 A 1 
ATOM 2793 C C     . THR A 1 361 ? -19.805 -9.610  -19.728 1.00 93.86 361 A 1 
ATOM 2794 O O     . THR A 1 361 ? -20.825 -10.163 -20.113 1.00 91.59 361 A 1 
ATOM 2795 C CB    . THR A 1 361 ? -19.169 -8.580  -21.936 1.00 92.62 361 A 1 
ATOM 2796 O OG1   . THR A 1 361 ? -18.090 -8.333  -22.806 1.00 83.79 361 A 1 
ATOM 2797 C CG2   . THR A 1 361 ? -19.772 -7.228  -21.559 1.00 83.94 361 A 1 
ATOM 2798 N N     . ARG A 1 362 ? -19.662 -9.195  -18.479 1.00 93.64 362 A 1 
ATOM 2799 C CA    . ARG A 1 362 ? -20.679 -9.436  -17.441 1.00 92.97 362 A 1 
ATOM 2800 C C     . ARG A 1 362 ? -21.916 -8.557  -17.563 1.00 93.82 362 A 1 
ATOM 2801 O O     . ARG A 1 362 ? -22.991 -8.920  -17.095 1.00 91.12 362 A 1 
ATOM 2802 C CB    . ARG A 1 362 ? -20.049 -9.240  -16.062 1.00 91.08 362 A 1 
ATOM 2803 C CG    . ARG A 1 362 ? -18.952 -10.278 -15.792 1.00 83.86 362 A 1 
ATOM 2804 C CD    . ARG A 1 362 ? -18.398 -10.096 -14.386 1.00 81.03 362 A 1 
ATOM 2805 N NE    . ARG A 1 362 ? -17.377 -11.115 -14.127 1.00 74.81 362 A 1 
ATOM 2806 C CZ    . ARG A 1 362 ? -16.834 -11.374 -12.958 1.00 70.53 362 A 1 
ATOM 2807 N NH1   . ARG A 1 362 ? -17.085 -10.653 -11.904 1.00 63.18 362 A 1 
ATOM 2808 N NH2   . ARG A 1 362 ? -16.018 -12.378 -12.835 1.00 64.23 362 A 1 
ATOM 2809 N N     . TYR A 1 363 ? -21.747 -7.373  -18.149 1.00 92.35 363 A 1 
ATOM 2810 C CA    . TYR A 1 363 ? -22.811 -6.383  -18.268 1.00 92.80 363 A 1 
ATOM 2811 C C     . TYR A 1 363 ? -22.847 -5.839  -19.697 1.00 93.56 363 A 1 
ATOM 2812 O O     . TYR A 1 363 ? -22.095 -4.918  -20.026 1.00 92.69 363 A 1 
ATOM 2813 C CB    . TYR A 1 363 ? -22.606 -5.270  -17.237 1.00 92.17 363 A 1 
ATOM 2814 C CG    . TYR A 1 363 ? -22.581 -5.726  -15.789 1.00 91.29 363 A 1 
ATOM 2815 C CD1   . TYR A 1 363 ? -23.768 -6.051  -15.120 1.00 87.18 363 A 1 
ATOM 2816 C CD2   . TYR A 1 363 ? -21.360 -5.846  -15.101 1.00 87.21 363 A 1 
ATOM 2817 C CE1   . TYR A 1 363 ? -23.754 -6.496  -13.795 1.00 86.37 363 A 1 
ATOM 2818 C CE2   . TYR A 1 363 ? -21.321 -6.298  -13.775 1.00 85.02 363 A 1 
ATOM 2819 C CZ    . TYR A 1 363 ? -22.530 -6.625  -13.121 1.00 87.76 363 A 1 
ATOM 2820 O OH    . TYR A 1 363 ? -22.506 -7.082  -11.822 1.00 85.87 363 A 1 
ATOM 2821 N N     . ALA A 1 364 ? -23.724 -6.370  -20.522 1.00 95.04 364 A 1 
ATOM 2822 C CA    . ALA A 1 364 ? -23.903 -5.934  -21.903 1.00 95.14 364 A 1 
ATOM 2823 C C     . ALA A 1 364 ? -24.243 -4.442  -22.004 1.00 95.57 364 A 1 
ATOM 2824 O O     . ALA A 1 364 ? -23.659 -3.729  -22.821 1.00 93.79 364 A 1 
ATOM 2825 C CB    . ALA A 1 364 ? -24.987 -6.803  -22.546 1.00 94.04 364 A 1 
ATOM 2826 N N     . THR A 1 365 ? -25.090 -3.924  -21.110 1.00 95.61 365 A 1 
ATOM 2827 C CA    . THR A 1 365 ? -25.453 -2.495  -21.057 1.00 94.78 365 A 1 
ATOM 2828 C C     . THR A 1 365 ? -24.245 -1.592  -20.807 1.00 95.12 365 A 1 
ATOM 2829 O O     . THR A 1 365 ? -24.078 -0.572  -21.476 1.00 93.69 365 A 1 
ATOM 2830 C CB    . THR A 1 365 ? -26.484 -2.251  -19.953 1.00 93.28 365 A 1 
ATOM 2831 O OG1   . THR A 1 365 ? -26.023 -2.772  -18.720 1.00 84.11 365 A 1 
ATOM 2832 C CG2   . THR A 1 365 ? -27.820 -2.934  -20.255 1.00 80.61 365 A 1 
ATOM 2833 N N     . ARG A 1 366 ? -23.335 -1.976  -19.924 1.00 95.86 366 A 1 
ATOM 2834 C CA    . ARG A 1 366 ? -22.095 -1.222  -19.669 1.00 95.47 366 A 1 
ATOM 2835 C C     . ARG A 1 366 ? -21.116 -1.280  -20.835 1.00 95.42 366 A 1 
ATOM 2836 O O     . ARG A 1 366 ? -20.381 -0.320  -21.040 1.00 93.97 366 A 1 
ATOM 2837 C CB    . ARG A 1 366 ? -21.386 -1.728  -18.411 1.00 94.78 366 A 1 
ATOM 2838 C CG    . ARG A 1 366 ? -22.165 -1.407  -17.134 1.00 89.81 366 A 1 
ATOM 2839 C CD    . ARG A 1 366 ? -21.293 -1.752  -15.923 1.00 87.62 366 A 1 
ATOM 2840 N NE    . ARG A 1 366 ? -21.980 -1.441  -14.657 1.00 84.43 366 A 1 
ATOM 2841 C CZ    . ARG A 1 366 ? -21.421 -1.356  -13.463 1.00 83.09 366 A 1 
ATOM 2842 N NH1   . ARG A 1 366 ? -20.159 -1.607  -13.280 1.00 73.36 366 A 1 
ATOM 2843 N NH2   . ARG A 1 366 ? -22.143 -1.011  -12.444 1.00 76.84 366 A 1 
ATOM 2844 N N     . LYS A 1 367 ? -21.091 -2.404  -21.553 1.00 95.59 367 A 1 
ATOM 2845 C CA    . LYS A 1 367 ? -20.284 -2.540  -22.767 1.00 95.66 367 A 1 
ATOM 2846 C C     . LYS A 1 367 ? -20.801 -1.587  -23.842 1.00 95.40 367 A 1 
ATOM 2847 O O     . LYS A 1 367 ? -20.020 -0.768  -24.311 1.00 94.74 367 A 1 
ATOM 2848 C CB    . LYS A 1 367 ? -20.262 -4.004  -23.228 1.00 95.51 367 A 1 
ATOM 2849 C CG    . LYS A 1 367 ? -19.424 -4.165  -24.502 1.00 94.20 367 A 1 
ATOM 2850 C CD    . LYS A 1 367 ? -19.452 -5.591  -25.048 1.00 91.76 367 A 1 
ATOM 2851 C CE    . LYS A 1 367 ? -18.774 -5.574  -26.413 1.00 85.56 367 A 1 
ATOM 2852 N NZ    . LYS A 1 367 ? -18.928 -6.824  -27.183 1.00 80.05 367 A 1 
ATOM 2853 N N     . ALA A 1 368 ? -22.086 -1.634  -24.155 1.00 95.98 368 A 1 
ATOM 2854 C CA    . ALA A 1 368 ? -22.710 -0.776  -25.153 1.00 95.53 368 A 1 
ATOM 2855 C C     . ALA A 1 368 ? -22.485 0.711   -24.844 1.00 95.69 368 A 1 
ATOM 2856 O O     . ALA A 1 368 ? -22.025 1.468   -25.699 1.00 94.42 368 A 1 
ATOM 2857 C CB    . ALA A 1 368 ? -24.207 -1.118  -25.212 1.00 95.11 368 A 1 
ATOM 2858 N N     . TYR A 1 369 ? -22.685 1.124   -23.593 1.00 96.49 369 A 1 
ATOM 2859 C CA    . TYR A 1 369 ? -22.410 2.504   -23.171 1.00 95.68 369 A 1 
ATOM 2860 C C     . TYR A 1 369 ? -20.928 2.895   -23.320 1.00 95.51 369 A 1 
ATOM 2861 O O     . TYR A 1 369 ? -20.605 3.997   -23.734 1.00 94.45 369 A 1 
ATOM 2862 C CB    . TYR A 1 369 ? -22.861 2.677   -21.722 1.00 94.96 369 A 1 
ATOM 2863 C CG    . TYR A 1 369 ? -22.677 4.092   -21.222 1.00 92.10 369 A 1 
ATOM 2864 C CD1   . TYR A 1 369 ? -21.554 4.444   -20.440 1.00 87.61 369 A 1 
ATOM 2865 C CD2   . TYR A 1 369 ? -23.609 5.085   -21.569 1.00 85.48 369 A 1 
ATOM 2866 C CE1   . TYR A 1 369 ? -21.369 5.764   -20.014 1.00 85.04 369 A 1 
ATOM 2867 C CE2   . TYR A 1 369 ? -23.438 6.400   -21.144 1.00 82.82 369 A 1 
ATOM 2868 C CZ    . TYR A 1 369 ? -22.311 6.746   -20.364 1.00 85.51 369 A 1 
ATOM 2869 O OH    . TYR A 1 369 ? -22.134 8.047   -19.945 1.00 83.31 369 A 1 
ATOM 2870 N N     . ALA A 1 370 ? -20.007 1.991   -22.987 1.00 95.47 370 A 1 
ATOM 2871 C CA    . ALA A 1 370 ? -18.572 2.262   -23.118 1.00 95.04 370 A 1 
ATOM 2872 C C     . ALA A 1 370 ? -18.102 2.316   -24.577 1.00 94.92 370 A 1 
ATOM 2873 O O     . ALA A 1 370 ? -17.083 2.972   -24.847 1.00 93.24 370 A 1 
ATOM 2874 C CB    . ALA A 1 370 ? -17.797 1.192   -22.341 1.00 93.96 370 A 1 
ATOM 2875 N N     . GLU A 1 371 ? -18.770 1.634   -25.491 1.00 96.03 371 A 1 
ATOM 2876 C CA    . GLU A 1 371 ? -18.512 1.673   -26.933 1.00 95.63 371 A 1 
ATOM 2877 C C     . GLU A 1 371 ? -19.046 2.964   -27.559 1.00 95.45 371 A 1 
ATOM 2878 O O     . GLU A 1 371 ? -18.319 3.607   -28.325 1.00 93.50 371 A 1 
ATOM 2879 C CB    . GLU A 1 371 ? -19.113 0.419   -27.597 1.00 94.77 371 A 1 
ATOM 2880 C CG    . GLU A 1 371 ? -18.299 -0.842  -27.266 1.00 87.63 371 A 1 
ATOM 2881 C CD    . GLU A 1 371 ? -18.937 -2.179  -27.684 1.00 84.83 371 A 1 
ATOM 2882 O OE1   . GLU A 1 371 ? -18.214 -3.212  -27.621 1.00 77.70 371 A 1 
ATOM 2883 O OE2   . GLU A 1 371 ? -20.138 -2.233  -27.992 1.00 78.45 371 A 1 
ATOM 2884 N N     . ALA A 1 372 ? -20.239 3.399   -27.187 1.00 95.34 372 A 1 
ATOM 2885 C CA    . ALA A 1 372 ? -20.858 4.619   -27.696 1.00 94.64 372 A 1 
ATOM 2886 C C     . ALA A 1 372 ? -20.263 5.910   -27.113 1.00 94.76 372 A 1 
ATOM 2887 O O     . ALA A 1 372 ? -20.386 6.987   -27.699 1.00 92.44 372 A 1 
ATOM 2888 C CB    . ALA A 1 372 ? -22.358 4.540   -27.414 1.00 93.14 372 A 1 
ATOM 2889 N N     . ARG A 1 373 ? -19.618 5.843   -25.947 1.00 94.31 373 A 1 
ATOM 2890 C CA    . ARG A 1 373 ? -19.128 7.040   -25.256 1.00 94.06 373 A 1 
ATOM 2891 C C     . ARG A 1 373 ? -17.966 7.705   -25.999 1.00 94.10 373 A 1 
ATOM 2892 O O     . ARG A 1 373 ? -16.989 7.020   -26.319 1.00 92.79 373 A 1 
ATOM 2893 C CB    . ARG A 1 373 ? -18.753 6.682   -23.811 1.00 92.18 373 A 1 
ATOM 2894 C CG    . ARG A 1 373 ? -18.466 7.944   -23.001 1.00 85.18 373 A 1 
ATOM 2895 C CD    . ARG A 1 373 ? -18.229 7.591   -21.533 1.00 85.34 373 A 1 
ATOM 2896 N NE    . ARG A 1 373 ? -18.028 8.823   -20.754 1.00 82.52 373 A 1 
ATOM 2897 C CZ    . ARG A 1 373 ? -17.969 8.915   -19.441 1.00 82.45 373 A 1 
ATOM 2898 N NH1   . ARG A 1 373 ? -18.050 7.858   -18.680 1.00 74.56 373 A 1 
ATOM 2899 N NH2   . ARG A 1 373 ? -17.827 10.080  -18.878 1.00 75.78 373 A 1 
ATOM 2900 N N     . PRO A 1 374 ? -18.002 9.050   -26.192 1.00 94.39 374 A 1 
ATOM 2901 C CA    . PRO A 1 374 ? -16.908 9.777   -26.827 1.00 94.21 374 A 1 
ATOM 2902 C C     . PRO A 1 374 ? -15.599 9.599   -26.059 1.00 95.14 374 A 1 
ATOM 2903 O O     . PRO A 1 374 ? -15.562 9.459   -24.821 1.00 94.06 374 A 1 
ATOM 2904 C CB    . PRO A 1 374 ? -17.368 11.234  -26.916 1.00 92.49 374 A 1 
ATOM 2905 C CG    . PRO A 1 374 ? -18.428 11.360  -25.835 1.00 88.79 374 A 1 
ATOM 2906 C CD    . PRO A 1 374 ? -19.065 9.978   -25.819 1.00 91.78 374 A 1 
ATOM 2907 N N     . ARG A 1 375 ? -14.478 9.561   -26.812 1.00 94.24 375 A 1 
ATOM 2908 C CA    . ARG A 1 375 ? -13.136 9.310   -26.270 1.00 94.28 375 A 1 
ATOM 2909 C C     . ARG A 1 375 ? -12.127 10.306  -26.835 1.00 94.11 375 A 1 
ATOM 2910 O O     . ARG A 1 375 ? -12.095 10.547  -28.032 1.00 92.03 375 A 1 
ATOM 2911 C CB    . ARG A 1 375 ? -12.673 7.883   -26.580 1.00 92.50 375 A 1 
ATOM 2912 C CG    . ARG A 1 375 ? -13.547 6.801   -25.924 1.00 89.15 375 A 1 
ATOM 2913 C CD    . ARG A 1 375 ? -13.071 5.429   -26.380 1.00 90.63 375 A 1 
ATOM 2914 N NE    . ARG A 1 375 ? -13.921 4.351   -25.839 1.00 89.34 375 A 1 
ATOM 2915 C CZ    . ARG A 1 375 ? -13.618 3.498   -24.877 1.00 90.98 375 A 1 
ATOM 2916 N NH1   . ARG A 1 375 ? -12.487 3.536   -24.241 1.00 80.14 375 A 1 
ATOM 2917 N NH2   . ARG A 1 375 ? -14.479 2.574   -24.552 1.00 84.38 375 A 1 
ATOM 2918 N N     . ILE A 1 376 ? -11.227 10.766  -26.001 1.00 94.38 376 A 1 
ATOM 2919 C CA    . ILE A 1 376 ? -10.061 11.566  -26.374 1.00 94.02 376 A 1 
ATOM 2920 C C     . ILE A 1 376 ? -8.818  10.729  -26.094 1.00 94.26 376 A 1 
ATOM 2921 O O     . ILE A 1 376 ? -8.567  10.344  -24.945 1.00 91.74 376 A 1 
ATOM 2922 C CB    . ILE A 1 376 ? -10.060 12.925  -25.643 1.00 92.70 376 A 1 
ATOM 2923 C CG1   . ILE A 1 376 ? -11.336 13.732  -25.975 1.00 87.23 376 A 1 
ATOM 2924 C CG2   . ILE A 1 376 ? -8.792  13.710  -26.008 1.00 86.62 376 A 1 
ATOM 2925 C CD1   . ILE A 1 376 ? -11.496 15.010  -25.141 1.00 80.22 376 A 1 
ATOM 2926 N N     . LYS A 1 377 ? -8.053  10.385  -27.132 1.00 94.31 377 A 1 
ATOM 2927 C CA    . LYS A 1 377 ? -6.865  9.519   -27.036 1.00 94.35 377 A 1 
ATOM 2928 C C     . LYS A 1 377 ? -7.133  8.227   -26.230 1.00 94.61 377 A 1 
ATOM 2929 O O     . LYS A 1 377 ? -6.352  7.832   -25.365 1.00 91.35 377 A 1 
ATOM 2930 C CB    . LYS A 1 377 ? -5.645  10.319  -26.517 1.00 93.42 377 A 1 
ATOM 2931 C CG    . LYS A 1 377 ? -5.243  11.499  -27.423 1.00 89.45 377 A 1 
ATOM 2932 C CD    . LYS A 1 377 ? -4.012  12.233  -26.858 1.00 83.26 377 A 1 
ATOM 2933 C CE    . LYS A 1 377 ? -3.604  13.383  -27.778 1.00 75.25 377 A 1 
ATOM 2934 N NZ    . LYS A 1 377 ? -2.397  14.120  -27.305 1.00 67.65 377 A 1 
ATOM 2935 N N     . GLY A 1 378 ? -8.268  7.605   -26.476 1.00 93.95 378 A 1 
ATOM 2936 C CA    . GLY A 1 378 ? -8.691  6.360   -25.832 1.00 93.65 378 A 1 
ATOM 2937 C C     . GLY A 1 378 ? -9.287  6.507   -24.427 1.00 94.47 378 A 1 
ATOM 2938 O O     . GLY A 1 378 ? -9.881  5.548   -23.931 1.00 92.08 378 A 1 
ATOM 2939 N N     . ARG A 1 379 ? -9.182  7.675   -23.790 1.00 94.07 379 A 1 
ATOM 2940 C CA    . ARG A 1 379 ? -9.825  7.964   -22.499 1.00 94.83 379 A 1 
ATOM 2941 C C     . ARG A 1 379 ? -11.257 8.437   -22.721 1.00 95.04 379 A 1 
ATOM 2942 O O     . ARG A 1 379 ? -11.525 9.109   -23.700 1.00 92.78 379 A 1 
ATOM 2943 C CB    . ARG A 1 379 ? -9.038  9.010   -21.713 1.00 94.06 379 A 1 
ATOM 2944 C CG    . ARG A 1 379 ? -7.595  8.567   -21.432 1.00 87.77 379 A 1 
ATOM 2945 C CD    . ARG A 1 379 ? -6.875  9.615   -20.578 1.00 88.03 379 A 1 
ATOM 2946 N NE    . ARG A 1 379 ? -5.473  9.242   -20.363 1.00 81.92 379 A 1 
ATOM 2947 C CZ    . ARG A 1 379 ? -4.592  9.923   -19.651 1.00 78.49 379 A 1 
ATOM 2948 N NH1   . ARG A 1 379 ? -4.911  11.022  -19.029 1.00 70.05 379 A 1 
ATOM 2949 N NH2   . ARG A 1 379 ? -3.362  9.504   -19.562 1.00 68.68 379 A 1 
ATOM 2950 N N     . PHE A 1 380 ? -12.131 8.148   -21.784 1.00 94.14 380 A 1 
ATOM 2951 C CA    . PHE A 1 380 ? -13.477 8.697   -21.837 1.00 94.10 380 A 1 
ATOM 2952 C C     . PHE A 1 380 ? -13.435 10.219  -21.721 1.00 93.50 380 A 1 
ATOM 2953 O O     . PHE A 1 380 ? -12.820 10.747  -20.787 1.00 91.62 380 A 1 
ATOM 2954 C CB    . PHE A 1 380 ? -14.340 8.096   -20.716 1.00 93.92 380 A 1 
ATOM 2955 C CG    . PHE A 1 380 ? -14.601 6.614   -20.866 1.00 94.61 380 A 1 
ATOM 2956 C CD1   . PHE A 1 380 ? -15.260 6.131   -22.001 1.00 91.63 380 A 1 
ATOM 2957 C CD2   . PHE A 1 380 ? -14.223 5.719   -19.856 1.00 91.03 380 A 1 
ATOM 2958 C CE1   . PHE A 1 380 ? -15.525 4.756   -22.138 1.00 90.41 380 A 1 
ATOM 2959 C CE2   . PHE A 1 380 ? -14.493 4.344   -19.983 1.00 89.23 380 A 1 
ATOM 2960 C CZ    . PHE A 1 380 ? -15.142 3.861   -21.131 1.00 91.99 380 A 1 
ATOM 2961 N N     . ALA A 1 381 ? -14.085 10.907  -22.643 1.00 94.17 381 A 1 
ATOM 2962 C CA    . ALA A 1 381 ? -14.278 12.341  -22.549 1.00 93.32 381 A 1 
ATOM 2963 C C     . ALA A 1 381 ? -15.299 12.663  -21.448 1.00 92.41 381 A 1 
ATOM 2964 O O     . ALA A 1 381 ? -16.172 11.848  -21.135 1.00 89.11 381 A 1 
ATOM 2965 C CB    . ALA A 1 381 ? -14.689 12.885  -23.917 1.00 91.24 381 A 1 
ATOM 2966 N N     . LYS A 1 382 ? -15.171 13.854  -20.844 1.00 91.53 382 A 1 
ATOM 2967 C CA    . LYS A 1 382 ? -16.224 14.391  -20.000 1.00 90.16 382 A 1 
ATOM 2968 C C     . LYS A 1 382 ? -17.384 14.769  -20.915 1.00 88.97 382 A 1 
ATOM 2969 O O     . LYS A 1 382 ? -17.135 15.348  -21.962 1.00 83.30 382 A 1 
ATOM 2970 C CB    . LYS A 1 382 ? -15.709 15.583  -19.171 1.00 86.35 382 A 1 
ATOM 2971 C CG    . LYS A 1 382 ? -16.681 15.977  -18.046 1.00 76.90 382 A 1 
ATOM 2972 C CD    . LYS A 1 382 ? -16.234 17.219  -17.263 1.00 72.24 382 A 1 
ATOM 2973 C CE    . LYS A 1 382 ? -17.322 17.589  -16.248 1.00 62.49 382 A 1 
ATOM 2974 N NZ    . LYS A 1 382 ? -17.196 18.961  -15.703 1.00 55.79 382 A 1 
ATOM 2975 N N     . ARG A 1 383 ? -18.618 14.421  -20.560 1.00 87.04 383 A 1 
ATOM 2976 C CA    . ARG A 1 383 ? -19.794 14.948  -21.248 1.00 84.16 383 A 1 
ATOM 2977 C C     . ARG A 1 383 ? -19.857 16.444  -20.972 1.00 82.82 383 A 1 
ATOM 2978 O O     . ARG A 1 383 ? -19.577 16.854  -19.845 1.00 74.30 383 A 1 
ATOM 2979 C CB    . ARG A 1 383 ? -21.080 14.244  -20.800 1.00 77.94 383 A 1 
ATOM 2980 C CG    . ARG A 1 383 ? -21.197 12.839  -21.393 1.00 66.39 383 A 1 
ATOM 2981 C CD    . ARG A 1 383 ? -22.542 12.216  -21.013 1.00 64.27 383 A 1 
ATOM 2982 N NE    . ARG A 1 383 ? -22.802 10.948  -21.712 1.00 56.55 383 A 1 
ATOM 2983 C CZ    . ARG A 1 383 ? -24.009 10.412  -21.889 1.00 52.13 383 A 1 
ATOM 2984 N NH1   . ARG A 1 383 ? -25.062 10.895  -21.298 1.00 50.01 383 A 1 
ATOM 2985 N NH2   . ARG A 1 383 ? -24.190 9.404   -22.684 1.00 46.89 383 A 1 
ATOM 2986 N N     . SER A 1 384 ? -20.137 17.228  -21.999 1.00 81.87 384 A 1 
ATOM 2987 C CA    . SER A 1 384 ? -20.454 18.629  -21.790 1.00 80.81 384 A 1 
ATOM 2988 C C     . SER A 1 384 ? -21.801 18.737  -21.075 1.00 81.42 384 A 1 
ATOM 2989 O O     . SER A 1 384 ? -22.657 17.868  -21.241 1.00 72.46 384 A 1 
ATOM 2990 C CB    . SER A 1 384 ? -20.465 19.389  -23.128 1.00 72.80 384 A 1 
ATOM 2991 O OG    . SER A 1 384 ? -21.384 18.823  -24.017 1.00 63.50 384 A 1 
ATOM 2992 N N     . ASP A 1 385 ? -21.998 19.800  -20.289 1.00 75.30 385 A 1 
ATOM 2993 C CA    . ASP A 1 385 ? -23.259 19.983  -19.562 1.00 72.73 385 A 1 
ATOM 2994 C C     . ASP A 1 385 ? -24.448 20.052  -20.540 1.00 72.47 385 A 1 
ATOM 2995 O O     . ASP A 1 385 ? -25.489 19.446  -20.299 1.00 68.11 385 A 1 
ATOM 2996 C CB    . ASP A 1 385 ? -23.140 21.212  -18.644 1.00 67.32 385 A 1 
ATOM 2997 C CG    . ASP A 1 385 ? -21.984 21.077  -17.623 1.00 59.64 385 A 1 
ATOM 2998 O OD1   . ASP A 1 385 ? -21.717 19.953  -17.138 1.00 54.16 385 A 1 
ATOM 2999 O OD2   . ASP A 1 385 ? -21.286 22.087  -17.399 1.00 53.59 385 A 1 
ATOM 3000 N N     . ALA A 1 386 ? -24.222 20.626  -21.734 1.00 70.94 386 A 1 
ATOM 3001 C CA    . ALA A 1 386 ? -25.199 20.637  -22.818 1.00 68.31 386 A 1 
ATOM 3002 C C     . ALA A 1 386 ? -25.593 19.234  -23.316 1.00 70.83 386 A 1 
ATOM 3003 O O     . ALA A 1 386 ? -26.766 18.983  -23.600 1.00 66.22 386 A 1 
ATOM 3004 C CB    . ALA A 1 386 ? -24.616 21.478  -23.963 1.00 63.03 386 A 1 
ATOM 3005 N N     . GLU A 1 387 ? -24.663 18.295  -23.417 1.00 75.30 387 A 1 
ATOM 3006 C CA    . GLU A 1 387 ? -24.983 16.915  -23.810 1.00 74.53 387 A 1 
ATOM 3007 C C     . GLU A 1 387 ? -25.791 16.173  -22.729 1.00 74.98 387 A 1 
ATOM 3008 O O     . GLU A 1 387 ? -26.580 15.284  -23.058 1.00 69.77 387 A 1 
ATOM 3009 C CB    . GLU A 1 387 ? -23.714 16.116  -24.112 1.00 68.15 387 A 1 
ATOM 3010 C CG    . GLU A 1 387 ? -23.053 16.469  -25.451 1.00 59.91 387 A 1 
ATOM 3011 C CD    . GLU A 1 387 ? -21.738 15.704  -25.676 1.00 53.39 387 A 1 
ATOM 3012 O OE1   . GLU A 1 387 ? -21.343 15.517  -26.851 1.00 49.95 387 A 1 
ATOM 3013 O OE2   . GLU A 1 387 ? -21.080 15.327  -24.667 1.00 49.10 387 A 1 
ATOM 3014 N N     . MET A 1 388 ? -25.598 16.511  -21.457 1.00 77.68 388 A 1 
ATOM 3015 C CA    . MET A 1 388 ? -26.408 15.952  -20.380 1.00 75.05 388 A 1 
ATOM 3016 C C     . MET A 1 388 ? -27.839 16.495  -20.406 1.00 74.33 388 A 1 
ATOM 3017 O O     . MET A 1 388 ? -28.776 15.725  -20.176 1.00 68.47 388 A 1 
ATOM 3018 C CB    . MET A 1 388 ? -25.772 16.216  -19.011 1.00 70.29 388 A 1 
ATOM 3019 C CG    . MET A 1 388 ? -24.675 15.211  -18.694 1.00 63.50 388 A 1 
ATOM 3020 S SD    . MET A 1 388 ? -24.133 15.108  -16.957 1.00 55.66 388 A 1 
ATOM 3021 C CE    . MET A 1 388 ? -25.696 14.749  -16.146 1.00 51.64 388 A 1 
ATOM 3022 N N     . GLU A 1 389 ? -28.036 17.781  -20.703 1.00 64.83 389 A 1 
ATOM 3023 C CA    . GLU A 1 389 ? -29.366 18.381  -20.841 1.00 62.70 389 A 1 
ATOM 3024 C C     . GLU A 1 389 ? -30.151 17.792  -22.019 1.00 61.89 389 A 1 
ATOM 3025 O O     . GLU A 1 389 ? -31.340 17.499  -21.875 1.00 58.93 389 A 1 
ATOM 3026 C CB    . GLU A 1 389 ? -29.254 19.901  -20.994 1.00 57.68 389 A 1 
ATOM 3027 C CG    . GLU A 1 389 ? -28.896 20.589  -19.684 1.00 49.35 389 A 1 
ATOM 3028 C CD    . GLU A 1 389 ? -28.850 22.127  -19.791 1.00 45.71 389 A 1 
ATOM 3029 O OE1   . GLU A 1 389 ? -28.829 22.777  -18.730 1.00 40.90 389 A 1 
ATOM 3030 O OE2   . GLU A 1 389 ? -28.836 22.638  -20.938 1.00 41.41 389 A 1 
ATOM 3031 N N     . VAL A 1 390 ? -29.476 17.518  -23.146 1.00 71.90 390 A 1 
ATOM 3032 C CA    . VAL A 1 390 ? -30.134 16.912  -24.309 1.00 70.96 390 A 1 
ATOM 3033 C C     . VAL A 1 390 ? -30.613 15.478  -24.006 1.00 71.56 390 A 1 
ATOM 3034 O O     . VAL A 1 390 ? -31.735 15.125  -24.370 1.00 67.89 390 A 1 
ATOM 3035 C CB    . VAL A 1 390 ? -29.233 16.952  -25.553 1.00 66.97 390 A 1 
ATOM 3036 C CG1   . VAL A 1 390 ? -29.908 16.292  -26.763 1.00 56.96 390 A 1 
ATOM 3037 C CG2   . VAL A 1 390 ? -28.910 18.383  -25.963 1.00 61.05 390 A 1 
ATOM 3038 N N     . ASP A 1 391 ? -29.832 14.669  -23.310 1.00 67.48 391 A 1 
ATOM 3039 C CA    . ASP A 1 391 ? -30.261 13.316  -22.916 1.00 64.30 391 A 1 
ATOM 3040 C C     . ASP A 1 391 ? -31.453 13.356  -21.936 1.00 62.43 391 A 1 
ATOM 3041 O O     . ASP A 1 391 ? -32.355 12.518  -22.007 1.00 59.82 391 A 1 
ATOM 3042 C CB    . ASP A 1 391 ? -29.076 12.530  -22.307 1.00 60.08 391 A 1 
ATOM 3043 C CG    . ASP A 1 391 ? -28.486 11.385  -23.149 1.00 53.90 391 A 1 
ATOM 3044 O OD1   . ASP A 1 391 ? -29.047 11.005  -24.192 1.00 50.98 391 A 1 
ATOM 3045 O OD2   . ASP A 1 391 ? -27.433 10.825  -22.706 1.00 49.86 391 A 1 
ATOM 3046 N N     . GLN A 1 392 ? -31.488 14.336  -21.027 1.00 66.87 392 A 1 
ATOM 3047 C CA    . GLN A 1 392 ? -32.614 14.522  -20.116 1.00 66.80 392 A 1 
ATOM 3048 C C     . GLN A 1 392 ? -33.872 14.980  -20.862 1.00 67.17 392 A 1 
ATOM 3049 O O     . GLN A 1 392 ? -34.935 14.393  -20.654 1.00 63.94 392 A 1 
ATOM 3050 C CB    . GLN A 1 392 ? -32.278 15.511  -18.998 1.00 62.67 392 A 1 
ATOM 3051 C CG    . GLN A 1 392 ? -31.403 14.859  -17.913 1.00 56.07 392 A 1 
ATOM 3052 C CD    . GLN A 1 392 ? -31.175 15.776  -16.718 1.00 52.52 392 A 1 
ATOM 3053 O OE1   . GLN A 1 392 ? -31.567 16.927  -16.662 1.00 50.14 392 A 1 
ATOM 3054 N NE2   . GLN A 1 392 ? -30.541 15.284  -15.675 1.00 45.97 392 A 1 
ATOM 3055 N N     . THR A 1 393 ? -33.750 15.971  -21.748 1.00 68.78 393 A 1 
ATOM 3056 C CA    . THR A 1 393 ? -34.891 16.465  -22.537 1.00 68.11 393 A 1 
ATOM 3057 C C     . THR A 1 393 ? -35.453 15.394  -23.463 1.00 68.68 393 A 1 
ATOM 3058 O O     . THR A 1 393 ? -36.676 15.266  -23.552 1.00 64.27 393 A 1 
ATOM 3059 C CB    . THR A 1 393 ? -34.537 17.714  -23.344 1.00 63.92 393 A 1 
ATOM 3060 O OG1   . THR A 1 393 ? -33.318 17.558  -24.017 1.00 55.81 393 A 1 
ATOM 3061 C CG2   . THR A 1 393 ? -34.422 18.952  -22.465 1.00 56.97 393 A 1 
ATOM 3062 N N     . PHE A 1 394 ? -34.617 14.560  -24.084 1.00 63.06 394 A 1 
ATOM 3063 C CA    . PHE A 1 394 ? -35.106 13.464  -24.919 1.00 61.39 394 A 1 
ATOM 3064 C C     . PHE A 1 394 ? -35.832 12.383  -24.094 1.00 60.92 394 A 1 
ATOM 3065 O O     . PHE A 1 394 ? -36.859 11.861  -24.523 1.00 56.75 394 A 1 
ATOM 3066 C CB    . PHE A 1 394 ? -33.950 12.874  -25.737 1.00 56.93 394 A 1 
ATOM 3067 C CG    . PHE A 1 394 ? -34.389 12.390  -27.101 1.00 53.06 394 A 1 
ATOM 3068 C CD1   . PHE A 1 394 ? -34.806 11.070  -27.295 1.00 50.17 394 A 1 
ATOM 3069 C CD2   . PHE A 1 394 ? -34.411 13.296  -28.174 1.00 48.18 394 A 1 
ATOM 3070 C CE1   . PHE A 1 394 ? -35.240 10.640  -28.557 1.00 43.75 394 A 1 
ATOM 3071 C CE2   . PHE A 1 394 ? -34.838 12.874  -29.441 1.00 43.78 394 A 1 
ATOM 3072 C CZ    . PHE A 1 394 ? -35.251 11.547  -29.633 1.00 45.64 394 A 1 
ATOM 3073 N N     . SER A 1 395 ? -35.342 12.095  -22.888 1.00 60.22 395 A 1 
ATOM 3074 C CA    . SER A 1 395 ? -36.025 11.139  -22.004 1.00 58.94 395 A 1 
ATOM 3075 C C     . SER A 1 395 ? -37.368 11.652  -21.471 1.00 57.79 395 A 1 
ATOM 3076 O O     . SER A 1 395 ? -38.302 10.867  -21.328 1.00 54.59 395 A 1 
ATOM 3077 C CB    . SER A 1 395 ? -35.108 10.725  -20.851 1.00 55.78 395 A 1 
ATOM 3078 O OG    . SER A 1 395 ? -34.944 11.746  -19.891 1.00 49.26 395 A 1 
ATOM 3079 N N     . THR A 1 396 ? -37.475 12.948  -21.208 1.00 65.78 396 A 1 
ATOM 3080 C CA    . THR A 1 396 ? -38.747 13.564  -20.803 1.00 64.54 396 A 1 
ATOM 3081 C C     . THR A 1 396 ? -39.719 13.706  -21.965 1.00 64.91 396 A 1 
ATOM 3082 O O     . THR A 1 396 ? -40.905 13.417  -21.786 1.00 59.97 396 A 1 
ATOM 3083 C CB    . THR A 1 396 ? -38.545 14.922  -20.121 1.00 58.21 396 A 1 
ATOM 3084 O OG1   . THR A 1 396 ? -37.598 15.709  -20.802 1.00 51.56 396 A 1 
ATOM 3085 C CG2   . THR A 1 396 ? -38.036 14.765  -18.691 1.00 52.30 396 A 1 
ATOM 3086 N N     . ALA A 1 397 ? -39.251 14.061  -23.169 1.00 58.05 397 A 1 
ATOM 3087 C CA    . ALA A 1 397 ? -40.099 14.164  -24.352 1.00 57.79 397 A 1 
ATOM 3088 C C     . ALA A 1 397 ? -40.723 12.814  -24.743 1.00 57.13 397 A 1 
ATOM 3089 O O     . ALA A 1 397 ? -41.915 12.755  -25.056 1.00 55.65 397 A 1 
ATOM 3090 C CB    . ALA A 1 397 ? -39.270 14.754  -25.496 1.00 54.79 397 A 1 
ATOM 3091 N N     . ALA A 1 398 ? -39.975 11.722  -24.646 1.00 51.79 398 A 1 
ATOM 3092 C CA    . ALA A 1 398 ? -40.504 10.389  -24.930 1.00 51.50 398 A 1 
ATOM 3093 C C     . ALA A 1 398 ? -41.606 9.945   -23.944 1.00 50.59 398 A 1 
ATOM 3094 O O     . ALA A 1 398 ? -42.452 9.120   -24.294 1.00 48.57 398 A 1 
ATOM 3095 C CB    . ALA A 1 398 ? -39.332 9.399   -24.921 1.00 48.73 398 A 1 
ATOM 3096 N N     . LEU A 1 399 ? -41.624 10.479  -22.726 1.00 51.59 399 A 1 
ATOM 3097 C CA    . LEU A 1 399 ? -42.694 10.219  -21.753 1.00 50.83 399 A 1 
ATOM 3098 C C     . LEU A 1 399 ? -43.927 11.103  -21.983 1.00 50.30 399 A 1 
ATOM 3099 O O     . LEU A 1 399 ? -45.039 10.657  -21.708 1.00 47.72 399 A 1 
ATOM 3100 C CB    . LEU A 1 399 ? -42.154 10.393  -20.328 1.00 46.22 399 A 1 
ATOM 3101 C CG    . LEU A 1 399 ? -41.266 9.238   -19.844 1.00 42.26 399 A 1 
ATOM 3102 C CD1   . LEU A 1 399 ? -40.544 9.630   -18.553 1.00 41.73 399 A 1 
ATOM 3103 C CD2   . LEU A 1 399 ? -42.098 7.977   -19.549 1.00 44.44 399 A 1 
ATOM 3104 N N     . SER A 1 400 ? -43.741 12.322  -22.475 1.00 57.01 400 A 1 
ATOM 3105 C CA    . SER A 1 400 ? -44.869 13.243  -22.698 1.00 58.28 400 A 1 
ATOM 3106 C C     . SER A 1 400 ? -45.728 12.867  -23.895 1.00 58.85 400 A 1 
ATOM 3107 O O     . SER A 1 400 ? -46.944 13.032  -23.833 1.00 53.18 400 A 1 
ATOM 3108 C CB    . SER A 1 400 ? -44.378 14.684  -22.832 1.00 53.71 400 A 1 
ATOM 3109 O OG    . SER A 1 400 ? -43.508 14.855  -23.930 1.00 47.50 400 A 1 
ATOM 3110 N N     . ASP A 1 401 ? -45.114 12.331  -24.946 1.00 51.73 401 A 1 
ATOM 3111 C CA    . ASP A 1 401 ? -45.852 11.974  -26.171 1.00 53.68 401 A 1 
ATOM 3112 C C     . ASP A 1 401 ? -46.744 10.725  -25.996 1.00 53.17 401 A 1 
ATOM 3113 O O     . ASP A 1 401 ? -47.640 10.457  -26.789 1.00 49.85 401 A 1 
ATOM 3114 C CB    . ASP A 1 401 ? -44.857 11.823  -27.330 1.00 48.05 401 A 1 
ATOM 3115 C CG    . ASP A 1 401 ? -45.486 12.045  -28.712 1.00 42.67 401 A 1 
ATOM 3116 O OD1   . ASP A 1 401 ? -46.451 12.820  -28.798 1.00 40.25 401 A 1 
ATOM 3117 O OD2   . ASP A 1 401 ? -44.944 11.453  -29.675 1.00 40.32 401 A 1 
ATOM 3118 N N     . SER A 1 402 ? -46.558 9.991   -24.907 1.00 44.51 402 A 1 
ATOM 3119 C CA    . SER A 1 402 ? -47.466 8.903   -24.519 1.00 46.33 402 A 1 
ATOM 3120 C C     . SER A 1 402 ? -48.801 9.392   -23.930 1.00 46.19 402 A 1 
ATOM 3121 O O     . SER A 1 402 ? -49.523 8.597   -23.319 1.00 41.90 402 A 1 
ATOM 3122 C CB    . SER A 1 402 ? -46.764 7.923   -23.583 1.00 42.25 402 A 1 
ATOM 3123 O OG    . SER A 1 402 ? -47.584 6.806   -23.315 1.00 38.70 402 A 1 
ATOM 3124 N N     . SER A 1 403 ? -49.159 10.669  -24.093 1.00 42.95 403 A 1 
ATOM 3125 C CA    . SER A 1 403 ? -50.520 11.155  -23.847 1.00 45.60 403 A 1 
ATOM 3126 C C     . SER A 1 403 ? -51.441 10.671  -24.972 1.00 45.99 403 A 1 
ATOM 3127 O O     . SER A 1 403 ? -51.871 11.425  -25.835 1.00 42.20 403 A 1 
ATOM 3128 C CB    . SER A 1 403 ? -50.548 12.673  -23.654 1.00 41.78 403 A 1 
ATOM 3129 O OG    . SER A 1 403 ? -50.135 13.387  -24.796 1.00 37.69 403 A 1 
ATOM 3130 N N     . TYR A 1 404 ? -51.715 9.367   -24.979 1.00 40.89 404 A 1 
ATOM 3131 C CA    . TYR A 1 404 ? -52.762 8.786   -25.796 1.00 40.80 404 A 1 
ATOM 3132 C C     . TYR A 1 404 ? -54.073 9.502   -25.459 1.00 37.73 404 A 1 
ATOM 3133 O O     . TYR A 1 404 ? -54.607 9.370   -24.348 1.00 36.27 404 A 1 
ATOM 3134 C CB    . TYR A 1 404 ? -52.871 7.272   -25.559 1.00 39.43 404 A 1 
ATOM 3135 C CG    . TYR A 1 404 ? -52.024 6.450   -26.506 1.00 37.82 404 A 1 
ATOM 3136 C CD1   . TYR A 1 404 ? -52.589 5.964   -27.706 1.00 37.79 404 A 1 
ATOM 3137 C CD2   . TYR A 1 404 ? -50.678 6.181   -26.218 1.00 37.28 404 A 1 
ATOM 3138 C CE1   . TYR A 1 404 ? -51.812 5.213   -28.611 1.00 34.16 404 A 1 
ATOM 3139 C CE2   . TYR A 1 404 ? -49.891 5.439   -27.117 1.00 33.22 404 A 1 
ATOM 3140 C CZ    . TYR A 1 404 ? -50.464 4.943   -28.315 1.00 35.09 404 A 1 
ATOM 3141 O OH    . TYR A 1 404 ? -49.700 4.219   -29.191 1.00 34.84 404 A 1 
ATOM 3142 N N     . SER A 1 405 ? -54.569 10.282  -26.400 1.00 40.67 405 A 1 
ATOM 3143 C CA    . SER A 1 405 ? -55.897 10.868  -26.350 1.00 43.15 405 A 1 
ATOM 3144 C C     . SER A 1 405 ? -56.904 9.731   -26.193 1.00 41.98 405 A 1 
ATOM 3145 O O     . SER A 1 405 ? -57.108 8.939   -27.109 1.00 39.81 405 A 1 
ATOM 3146 C CB    . SER A 1 405 ? -56.166 11.685  -27.611 1.00 39.65 405 A 1 
ATOM 3147 O OG    . SER A 1 405 ? -55.935 10.924  -28.780 1.00 36.46 405 A 1 
ATOM 3148 N N     . THR A 1 406 ? -57.501 9.625   -25.024 1.00 39.11 406 A 1 
ATOM 3149 C CA    . THR A 1 406 ? -58.644 8.744   -24.799 1.00 43.01 406 A 1 
ATOM 3150 C C     . THR A 1 406 ? -59.786 9.258   -25.667 1.00 41.26 406 A 1 
ATOM 3151 O O     . THR A 1 406 ? -60.447 10.230  -25.308 1.00 39.03 406 A 1 
ATOM 3152 C CB    . THR A 1 406 ? -59.051 8.724   -23.317 1.00 39.90 406 A 1 
ATOM 3153 O OG1   . THR A 1 406 ? -59.063 10.036  -22.783 1.00 35.59 406 A 1 
ATOM 3154 C CG2   . THR A 1 406 ? -58.075 7.900   -22.472 1.00 36.10 406 A 1 
ATOM 3155 N N     . VAL A 1 407 ? -59.952 8.651   -26.841 1.00 41.13 407 A 1 
ATOM 3156 C CA    . VAL A 1 407 ? -61.091 8.932   -27.711 1.00 45.12 407 A 1 
ATOM 3157 C C     . VAL A 1 407 ? -62.345 8.610   -26.891 1.00 41.48 407 A 1 
ATOM 3158 O O     . VAL A 1 407 ? -62.465 7.461   -26.435 1.00 40.11 407 A 1 
ATOM 3159 C CB    . VAL A 1 407 ? -61.059 8.114   -29.011 1.00 43.21 407 A 1 
ATOM 3160 C CG1   . VAL A 1 407 ? -62.068 8.680   -30.007 1.00 39.24 407 A 1 
ATOM 3161 C CG2   . VAL A 1 407 ? -59.673 8.147   -29.685 1.00 42.18 407 A 1 
ATOM 3162 N N     . PRO A 1 408 ? -63.231 9.588   -26.624 1.00 39.37 408 A 1 
ATOM 3163 C CA    . PRO A 1 408 ? -64.443 9.293   -25.885 1.00 42.37 408 A 1 
ATOM 3164 C C     . PRO A 1 408 ? -65.271 8.311   -26.727 1.00 41.67 408 A 1 
ATOM 3165 O O     . PRO A 1 408 ? -65.616 8.612   -27.875 1.00 40.34 408 A 1 
ATOM 3166 C CB    . PRO A 1 408 ? -65.132 10.639  -25.655 1.00 39.18 408 A 1 
ATOM 3167 C CG    . PRO A 1 408 ? -64.621 11.502  -26.803 1.00 36.95 408 A 1 
ATOM 3168 C CD    . PRO A 1 408 ? -63.218 10.964  -27.068 1.00 40.80 408 A 1 
ATOM 3169 N N     . TRP A 1 409 ? -65.548 7.145   -26.182 1.00 41.17 409 A 1 
ATOM 3170 C CA    . TRP A 1 409 ? -66.553 6.240   -26.732 1.00 40.34 409 A 1 
ATOM 3171 C C     . TRP A 1 409 ? -67.923 6.928   -26.591 1.00 38.05 409 A 1 
ATOM 3172 O O     . TRP A 1 409 ? -68.514 6.918   -25.509 1.00 34.66 409 A 1 
ATOM 3173 C CB    . TRP A 1 409 ? -66.519 4.883   -26.001 1.00 37.00 409 A 1 
ATOM 3174 C CG    . TRP A 1 409 ? -65.416 3.948   -26.393 1.00 33.71 409 A 1 
ATOM 3175 C CD1   . TRP A 1 409 ? -64.093 4.200   -26.338 1.00 27.39 409 A 1 
ATOM 3176 C CD2   . TRP A 1 409 ? -65.548 2.580   -26.900 1.00 29.02 409 A 1 
ATOM 3177 N NE1   . TRP A 1 409 ? -63.370 3.095   -26.778 1.00 25.18 409 A 1 
ATOM 3178 C CE2   . TRP A 1 409 ? -64.229 2.087   -27.126 1.00 27.16 409 A 1 
ATOM 3179 C CE3   . TRP A 1 409 ? -66.629 1.744   -27.174 1.00 30.34 409 A 1 
ATOM 3180 C CZ2   . TRP A 1 409 ? -64.014 0.784   -27.619 1.00 31.27 409 A 1 
ATOM 3181 C CZ3   . TRP A 1 409 ? -66.416 0.440   -27.664 1.00 29.64 409 A 1 
ATOM 3182 C CH2   . TRP A 1 409 ? -65.124 -0.040  -27.889 1.00 29.26 409 A 1 
ATOM 3183 N N     . PHE A 1 410 ? -68.381 7.581   -27.678 1.00 40.37 410 A 1 
ATOM 3184 C CA    . PHE A 1 410 ? -69.787 7.890   -27.922 1.00 39.37 410 A 1 
ATOM 3185 C C     . PHE A 1 410 ? -70.451 6.710   -28.649 1.00 36.68 410 A 1 
ATOM 3186 O O     . PHE A 1 410 ? -69.784 6.091   -29.494 1.00 31.22 410 A 1 
ATOM 3187 C CB    . PHE A 1 410 ? -69.940 9.199   -28.710 1.00 36.27 410 A 1 
ATOM 3188 C CG    . PHE A 1 410 ? -70.115 10.416  -27.820 1.00 33.32 410 A 1 
ATOM 3189 C CD1   . PHE A 1 410 ? -71.370 10.686  -27.261 1.00 28.13 410 A 1 
ATOM 3190 C CD2   . PHE A 1 410 ? -69.031 11.258  -27.545 1.00 28.75 410 A 1 
ATOM 3191 C CE1   . PHE A 1 410 ? -71.543 11.812  -26.433 1.00 26.03 410 A 1 
ATOM 3192 C CE2   . PHE A 1 410 ? -69.205 12.384  -26.715 1.00 29.41 410 A 1 
ATOM 3193 C CZ    . PHE A 1 410 ? -70.459 12.654  -26.165 1.00 32.99 410 A 1 
ATOM 3194 O OXT   . PHE A 1 410 ? -71.651 6.498   -28.322 1.00 40.25 410 A 1 
ATOM 3195 N N     . GLY B 2 1   ? -9.179  -16.190 -33.050 1.00 37.22 1   B 1 
ATOM 3196 C CA    . GLY B 2 1   ? -9.538  -16.075 -31.623 1.00 39.88 1   B 1 
ATOM 3197 C C     . GLY B 2 1   ? -8.238  -16.212 -30.829 1.00 43.53 1   B 1 
ATOM 3198 O O     . GLY B 2 1   ? -7.659  -17.278 -30.912 1.00 41.09 1   B 1 
ATOM 3199 N N     . GLY B 2 2   ? -7.782  -15.179 -30.193 1.00 46.17 2   B 1 
ATOM 3200 C CA    . GLY B 2 2   ? -6.521  -15.236 -29.456 1.00 47.75 2   B 1 
ATOM 3201 C C     . GLY B 2 2   ? -6.700  -16.192 -28.273 1.00 50.65 2   B 1 
ATOM 3202 O O     . GLY B 2 2   ? -7.275  -15.774 -27.281 1.00 48.45 2   B 1 
ATOM 3203 N N     . GLY B 2 3   ? -6.268  -17.412 -28.430 1.00 49.64 3   B 1 
ATOM 3204 C CA    . GLY B 2 3   ? -6.343  -18.421 -27.380 1.00 52.80 3   B 1 
ATOM 3205 C C     . GLY B 2 3   ? -5.705  -17.845 -26.123 1.00 56.81 3   B 1 
ATOM 3206 O O     . GLY B 2 3   ? -4.568  -17.358 -26.188 1.00 54.48 3   B 1 
ATOM 3207 N N     . VAL B 2 4   ? -6.446  -17.834 -25.038 1.00 62.35 4   B 1 
ATOM 3208 C CA    . VAL B 2 4   ? -5.949  -17.349 -23.750 1.00 66.12 4   B 1 
ATOM 3209 C C     . VAL B 2 4   ? -4.696  -18.150 -23.453 1.00 71.38 4   B 1 
ATOM 3210 O O     . VAL B 2 4   ? -4.795  -19.342 -23.146 1.00 67.04 4   B 1 
ATOM 3211 C CB    . VAL B 2 4   ? -7.003  -17.501 -22.646 1.00 57.98 4   B 1 
ATOM 3212 C CG1   . VAL B 2 4   ? -6.452  -17.128 -21.276 1.00 50.50 4   B 1 
ATOM 3213 C CG2   . VAL B 2 4   ? -8.201  -16.605 -22.943 1.00 52.19 4   B 1 
ATOM 3214 N N     . ARG B 2 5   ? -3.504  -17.540 -23.638 1.00 63.91 5   B 1 
ATOM 3215 C CA    . ARG B 2 5   ? -2.238  -18.232 -23.478 1.00 66.43 5   B 1 
ATOM 3216 C C     . ARG B 2 5   ? -2.235  -18.824 -22.078 1.00 70.39 5   B 1 
ATOM 3217 O O     . ARG B 2 5   ? -2.706  -18.176 -21.141 1.00 66.14 5   B 1 
ATOM 3218 C CB    . ARG B 2 5   ? -1.040  -17.284 -23.679 1.00 58.19 5   B 1 
ATOM 3219 C CG    . ARG B 2 5   ? -0.878  -16.840 -25.136 1.00 49.48 5   B 1 
ATOM 3220 C CD    . ARG B 2 5   ? 0.359   -15.931 -25.264 1.00 44.96 5   B 1 
ATOM 3221 N NE    . ARG B 2 5   ? 0.563   -15.483 -26.652 1.00 39.94 5   B 1 
ATOM 3222 C CZ    . ARG B 2 5   ? 1.561   -14.719 -27.102 1.00 35.43 5   B 1 
ATOM 3223 N NH1   . ARG B 2 5   ? 2.486   -14.279 -26.293 1.00 34.38 5   B 1 
ATOM 3224 N NH2   . ARG B 2 5   ? 1.635   -14.397 -28.354 1.00 32.13 5   B 1 
ATOM 3225 N N     . GLU B 2 6   ? -1.699  -20.017 -21.923 1.00 71.29 6   B 1 
ATOM 3226 C CA    . GLU B 2 6   ? -1.632  -20.678 -20.612 1.00 72.79 6   B 1 
ATOM 3227 C C     . GLU B 2 6   ? -0.993  -19.758 -19.557 1.00 76.38 6   B 1 
ATOM 3228 O O     . GLU B 2 6   ? -1.407  -19.719 -18.400 1.00 71.19 6   B 1 
ATOM 3229 C CB    . GLU B 2 6   ? -0.866  -21.983 -20.818 1.00 65.26 6   B 1 
ATOM 3230 C CG    . GLU B 2 6   ? -0.948  -22.907 -19.606 1.00 56.90 6   B 1 
ATOM 3231 C CD    . GLU B 2 6   ? -0.534  -24.334 -19.970 1.00 50.82 6   B 1 
ATOM 3232 O OE1   . GLU B 2 6   ? -1.115  -25.254 -19.361 1.00 47.69 6   B 1 
ATOM 3233 O OE2   . GLU B 2 6   ? 0.299   -24.482 -20.887 1.00 47.26 6   B 1 
ATOM 3234 N N     . GLN B 2 7   ? -0.090  -18.887 -20.017 1.00 75.01 7   B 1 
ATOM 3235 C CA    . GLN B 2 7   ? 0.522   -17.807 -19.226 1.00 76.53 7   B 1 
ATOM 3236 C C     . GLN B 2 7   ? -0.483  -16.785 -18.663 1.00 80.81 7   B 1 
ATOM 3237 O O     . GLN B 2 7   ? -0.163  -16.080 -17.703 1.00 77.63 7   B 1 
ATOM 3238 C CB    . GLN B 2 7   ? 1.518   -17.053 -20.117 1.00 70.60 7   B 1 
ATOM 3239 C CG    . GLN B 2 7   ? 2.669   -17.933 -20.612 1.00 62.42 7   B 1 
ATOM 3240 C CD    . GLN B 2 7   ? 3.603   -17.197 -21.580 1.00 54.51 7   B 1 
ATOM 3241 O OE1   . GLN B 2 7   ? 3.357   -16.071 -22.014 1.00 51.57 7   B 1 
ATOM 3242 N NE2   . GLN B 2 7   ? 4.699   -17.807 -21.971 1.00 46.83 7   B 1 
ATOM 3243 N N     . ASP B 2 8   ? -1.681  -16.649 -19.236 1.00 82.12 8   B 1 
ATOM 3244 C CA    . ASP B 2 8   ? -2.705  -15.746 -18.712 1.00 82.54 8   B 1 
ATOM 3245 C C     . ASP B 2 8   ? -3.414  -16.297 -17.467 1.00 86.00 8   B 1 
ATOM 3246 O O     . ASP B 2 8   ? -4.030  -15.524 -16.731 1.00 83.18 8   B 1 
ATOM 3247 C CB    . ASP B 2 8   ? -3.747  -15.427 -19.787 1.00 77.18 8   B 1 
ATOM 3248 C CG    . ASP B 2 8   ? -3.279  -14.433 -20.840 1.00 70.48 8   B 1 
ATOM 3249 O OD1   . ASP B 2 8   ? -2.671  -13.417 -20.435 1.00 64.55 8   B 1 
ATOM 3250 O OD2   . ASP B 2 8   ? -3.687  -14.588 -22.005 1.00 61.88 8   B 1 
ATOM 3251 N N     . ARG B 2 9   ? -3.311  -17.610 -17.232 1.00 93.37 9   B 1 
ATOM 3252 C CA    . ARG B 2 9   ? -3.856  -18.302 -16.059 1.00 94.10 9   B 1 
ATOM 3253 C C     . ARG B 2 9   ? -3.000  -18.102 -14.820 1.00 95.27 9   B 1 
ATOM 3254 O O     . ARG B 2 9   ? -3.468  -18.346 -13.704 1.00 93.23 9   B 1 
ATOM 3255 C CB    . ARG B 2 9   ? -3.985  -19.801 -16.354 1.00 91.66 9   B 1 
ATOM 3256 C CG    . ARG B 2 9   ? -4.884  -20.092 -17.559 1.00 84.61 9   B 1 
ATOM 3257 C CD    . ARG B 2 9   ? -4.971  -21.598 -17.806 1.00 80.66 9   B 1 
ATOM 3258 N NE    . ARG B 2 9   ? -5.850  -21.907 -18.938 1.00 72.54 9   B 1 
ATOM 3259 C CZ    . ARG B 2 9   ? -6.060  -23.110 -19.457 1.00 65.16 9   B 1 
ATOM 3260 N NH1   . ARG B 2 9   ? -5.462  -24.173 -18.983 1.00 60.09 9   B 1 
ATOM 3261 N NH2   . ARG B 2 9   ? -6.863  -23.251 -20.465 1.00 57.52 9   B 1 
ATOM 3262 N N     . PHE B 2 10  ? -1.755  -17.650 -15.014 1.00 95.53 10  B 1 
ATOM 3263 C CA    . PHE B 2 10  ? -0.768  -17.552 -13.960 1.00 96.15 10  B 1 
ATOM 3264 C C     . PHE B 2 10  ? -0.304  -16.111 -13.716 1.00 96.59 10  B 1 
ATOM 3265 O O     . PHE B 2 10  ? -0.387  -15.223 -14.580 1.00 94.88 10  B 1 
ATOM 3266 C CB    . PHE B 2 10  ? 0.404   -18.488 -14.294 1.00 95.60 10  B 1 
ATOM 3267 C CG    . PHE B 2 10  ? 0.011   -19.933 -14.492 1.00 95.58 10  B 1 
ATOM 3268 C CD1   . PHE B 2 10  ? -0.709  -20.624 -13.510 1.00 90.97 10  B 1 
ATOM 3269 C CD2   . PHE B 2 10  ? 0.352   -20.604 -15.685 1.00 89.91 10  B 1 
ATOM 3270 C CE1   . PHE B 2 10  ? -1.097  -21.962 -13.698 1.00 88.05 10  B 1 
ATOM 3271 C CE2   . PHE B 2 10  ? -0.026  -21.939 -15.879 1.00 88.64 10  B 1 
ATOM 3272 C CZ    . PHE B 2 10  ? -0.756  -22.616 -14.883 1.00 90.31 10  B 1 
ATOM 3273 N N     . LEU B 2 11  ? 0.214   -15.875 -12.519 1.00 96.44 11  B 1 
ATOM 3274 C CA    . LEU B 2 11  ? 0.926   -14.634 -12.222 1.00 96.66 11  B 1 
ATOM 3275 C C     . LEU B 2 11  ? 2.315   -14.637 -12.879 1.00 96.46 11  B 1 
ATOM 3276 O O     . LEU B 2 11  ? 2.846   -15.701 -13.194 1.00 94.72 11  B 1 
ATOM 3277 C CB    . LEU B 2 11  ? 0.998   -14.407 -10.705 1.00 96.43 11  B 1 
ATOM 3278 C CG    . LEU B 2 11  ? -0.372  -14.203 -10.028 1.00 95.76 11  B 1 
ATOM 3279 C CD1   . LEU B 2 11  ? -0.144  -13.776 -8.586  1.00 93.26 11  B 1 
ATOM 3280 C CD2   . LEU B 2 11  ? -1.215  -13.123 -10.702 1.00 92.53 11  B 1 
ATOM 3281 N N     . PRO B 2 12  ? 2.935   -13.466 -13.110 1.00 95.51 12  B 1 
ATOM 3282 C CA    . PRO B 2 12  ? 4.247   -13.414 -13.753 1.00 95.09 12  B 1 
ATOM 3283 C C     . PRO B 2 12  ? 5.306   -14.173 -12.952 1.00 95.32 12  B 1 
ATOM 3284 O O     . PRO B 2 12  ? 5.568   -13.835 -11.800 1.00 94.43 12  B 1 
ATOM 3285 C CB    . PRO B 2 12  ? 4.580   -11.924 -13.885 1.00 93.76 12  B 1 
ATOM 3286 C CG    . PRO B 2 12  ? 3.223   -11.225 -13.793 1.00 91.57 12  B 1 
ATOM 3287 C CD    . PRO B 2 12  ? 2.425   -12.131 -12.864 1.00 93.91 12  B 1 
ATOM 3288 N N     . ILE B 2 13  ? 5.989   -15.125 -13.595 1.00 94.43 13  B 1 
ATOM 3289 C CA    . ILE B 2 13  ? 7.022   -15.942 -12.953 1.00 94.68 13  B 1 
ATOM 3290 C C     . ILE B 2 13  ? 8.160   -15.095 -12.358 1.00 94.99 13  B 1 
ATOM 3291 O O     . ILE B 2 13  ? 8.757   -15.473 -11.345 1.00 93.80 13  B 1 
ATOM 3292 C CB    . ILE B 2 13  ? 7.545   -17.008 -13.937 1.00 93.72 13  B 1 
ATOM 3293 C CG1   . ILE B 2 13  ? 8.309   -18.119 -13.181 1.00 89.18 13  B 1 
ATOM 3294 C CG2   . ILE B 2 13  ? 8.405   -16.382 -15.044 1.00 86.97 13  B 1 
ATOM 3295 C CD1   . ILE B 2 13  ? 8.515   -19.387 -14.010 1.00 80.27 13  B 1 
ATOM 3296 N N     . ALA B 2 14  ? 8.437   -13.912 -12.921 1.00 94.46 14  B 1 
ATOM 3297 C CA    . ALA B 2 14  ? 9.441   -12.995 -12.395 1.00 93.64 14  B 1 
ATOM 3298 C C     . ALA B 2 14  ? 9.108   -12.496 -10.979 1.00 94.29 14  B 1 
ATOM 3299 O O     . ALA B 2 14  ? 10.012  -12.341 -10.157 1.00 92.76 14  B 1 
ATOM 3300 C CB    . ALA B 2 14  ? 9.578   -11.821 -13.373 1.00 92.02 14  B 1 
ATOM 3301 N N     . ASN B 2 15  ? 7.824   -12.267 -10.683 1.00 94.72 15  B 1 
ATOM 3302 C CA    . ASN B 2 15  ? 7.390   -11.837 -9.355  1.00 94.69 15  B 1 
ATOM 3303 C C     . ASN B 2 15  ? 7.540   -12.977 -8.351  1.00 95.08 15  B 1 
ATOM 3304 O O     . ASN B 2 15  ? 8.076   -12.767 -7.264  1.00 93.69 15  B 1 
ATOM 3305 C CB    . ASN B 2 15  ? 5.944   -11.325 -9.415  1.00 93.87 15  B 1 
ATOM 3306 C CG    . ASN B 2 15  ? 5.774   -10.052 -10.222 1.00 91.53 15  B 1 
ATOM 3307 O OD1   . ASN B 2 15  ? 6.247   -9.903  -11.333 1.00 79.60 15  B 1 
ATOM 3308 N ND2   . ASN B 2 15  ? 5.084   -9.067  -9.686  1.00 81.04 15  B 1 
ATOM 3309 N N     . ILE B 2 16  ? 7.160   -14.185 -8.740  1.00 95.50 16  B 1 
ATOM 3310 C CA    . ILE B 2 16  ? 7.305   -15.394 -7.920  1.00 95.81 16  B 1 
ATOM 3311 C C     . ILE B 2 16  ? 8.783   -15.671 -7.646  1.00 96.18 16  B 1 
ATOM 3312 O O     . ILE B 2 16  ? 9.182   -15.802 -6.497  1.00 95.10 16  B 1 
ATOM 3313 C CB    . ILE B 2 16  ? 6.596   -16.577 -8.610  1.00 95.20 16  B 1 
ATOM 3314 C CG1   . ILE B 2 16  ? 5.093   -16.261 -8.677  1.00 91.93 16  B 1 
ATOM 3315 C CG2   . ILE B 2 16  ? 6.868   -17.906 -7.884  1.00 92.47 16  B 1 
ATOM 3316 C CD1   . ILE B 2 16  ? 4.306   -17.179 -9.595  1.00 81.24 16  B 1 
ATOM 3317 N N     . SER B 2 17  ? 9.620   -15.641 -8.689  1.00 95.40 17  B 1 
ATOM 3318 C CA    . SER B 2 17  ? 11.070  -15.828 -8.552  1.00 94.93 17  B 1 
ATOM 3319 C C     . SER B 2 17  ? 11.715  -14.824 -7.599  1.00 95.25 17  B 1 
ATOM 3320 O O     . SER B 2 17  ? 12.677  -15.162 -6.922  1.00 94.30 17  B 1 
ATOM 3321 C CB    . SER B 2 17  ? 11.765  -15.712 -9.909  1.00 93.94 17  B 1 
ATOM 3322 O OG    . SER B 2 17  ? 11.314  -16.683 -10.818 1.00 83.14 17  B 1 
ATOM 3323 N N     . ARG B 2 18  ? 11.213  -13.573 -7.555  1.00 94.60 18  B 1 
ATOM 3324 C CA    . ARG B 2 18  ? 11.700  -12.556 -6.623  1.00 94.33 18  B 1 
ATOM 3325 C C     . ARG B 2 18  ? 11.369  -12.899 -5.171  1.00 94.77 18  B 1 
ATOM 3326 O O     . ARG B 2 18  ? 12.244  -12.766 -4.325  1.00 93.21 18  B 1 
ATOM 3327 C CB    . ARG B 2 18  ? 11.119  -11.193 -7.019  1.00 93.43 18  B 1 
ATOM 3328 C CG    . ARG B 2 18  ? 11.873  -10.019 -6.378  1.00 87.59 18  B 1 
ATOM 3329 C CD    . ARG B 2 18  ? 11.115  -8.690  -6.569  1.00 86.01 18  B 1 
ATOM 3330 N NE    . ARG B 2 18  ? 10.669  -8.501  -7.961  1.00 78.80 18  B 1 
ATOM 3331 C CZ    . ARG B 2 18  ? 9.597   -7.835  -8.365  1.00 74.40 18  B 1 
ATOM 3332 N NH1   . ARG B 2 18  ? 8.860   -7.157  -7.530  1.00 65.65 18  B 1 
ATOM 3333 N NH2   . ARG B 2 18  ? 9.233   -7.858  -9.612  1.00 66.68 18  B 1 
ATOM 3334 N N     . ILE B 2 19  ? 10.147  -13.364 -4.909  1.00 94.91 19  B 1 
ATOM 3335 C CA    . ILE B 2 19  ? 9.743   -13.801 -3.567  1.00 94.51 19  B 1 
ATOM 3336 C C     . ILE B 2 19  ? 10.545  -15.032 -3.140  1.00 95.07 19  B 1 
ATOM 3337 O O     . ILE B 2 19  ? 11.107  -15.032 -2.054  1.00 93.80 19  B 1 
ATOM 3338 C CB    . ILE B 2 19  ? 8.228   -14.048 -3.486  1.00 93.77 19  B 1 
ATOM 3339 C CG1   . ILE B 2 19  ? 7.379   -12.797 -3.849  1.00 90.64 19  B 1 
ATOM 3340 C CG2   . ILE B 2 19  ? 7.839   -14.543 -2.086  1.00 90.30 19  B 1 
ATOM 3341 C CD1   . ILE B 2 19  ? 7.569   -11.582 -2.945  1.00 80.04 19  B 1 
ATOM 3342 N N     . MET B 2 20  ? 10.691  -16.026 -4.020  1.00 95.08 20  B 1 
ATOM 3343 C CA    . MET B 2 20  ? 11.496  -17.214 -3.735  1.00 95.35 20  B 1 
ATOM 3344 C C     . MET B 2 20  ? 12.941  -16.871 -3.387  1.00 95.13 20  B 1 
ATOM 3345 O O     . MET B 2 20  ? 13.476  -17.400 -2.427  1.00 93.71 20  B 1 
ATOM 3346 C CB    . MET B 2 20  ? 11.503  -18.169 -4.932  1.00 95.19 20  B 1 
ATOM 3347 C CG    . MET B 2 20  ? 10.154  -18.777 -5.235  1.00 92.39 20  B 1 
ATOM 3348 S SD    . MET B 2 20  ? 10.220  -19.943 -6.633  1.00 89.91 20  B 1 
ATOM 3349 C CE    . MET B 2 20  ? 10.797  -21.422 -5.777  1.00 80.46 20  B 1 
ATOM 3350 N N     . LYS B 2 21  ? 13.578  -15.946 -4.125  1.00 94.64 21  B 1 
ATOM 3351 C CA    . LYS B 2 21  ? 14.949  -15.504 -3.834  1.00 94.22 21  B 1 
ATOM 3352 C C     . LYS B 2 21  ? 15.070  -14.799 -2.489  1.00 94.12 21  B 1 
ATOM 3353 O O     . LYS B 2 21  ? 16.141  -14.834 -1.903  1.00 92.16 21  B 1 
ATOM 3354 C CB    . LYS B 2 21  ? 15.466  -14.582 -4.931  1.00 93.05 21  B 1 
ATOM 3355 C CG    . LYS B 2 21  ? 15.911  -15.332 -6.190  1.00 85.22 21  B 1 
ATOM 3356 C CD    . LYS B 2 21  ? 16.488  -14.329 -7.192  1.00 75.33 21  B 1 
ATOM 3357 C CE    . LYS B 2 21  ? 17.040  -15.043 -8.423  1.00 66.77 21  B 1 
ATOM 3358 N NZ    . LYS B 2 21  ? 17.932  -14.155 -9.210  1.00 58.48 21  B 1 
ATOM 3359 N N     . LYS B 2 22  ? 14.014  -14.151 -2.029  1.00 94.39 22  B 1 
ATOM 3360 C CA    . LYS B 2 22  ? 13.988  -13.502 -0.717  1.00 93.45 22  B 1 
ATOM 3361 C C     . LYS B 2 22  ? 13.772  -14.517 0.410   1.00 93.39 22  B 1 
ATOM 3362 O O     . LYS B 2 22  ? 14.300  -14.338 1.496   1.00 90.95 22  B 1 
ATOM 3363 C CB    . LYS B 2 22  ? 12.929  -12.382 -0.702  1.00 92.05 22  B 1 
ATOM 3364 C CG    . LYS B 2 22  ? 13.061  -11.516 0.569   1.00 81.35 22  B 1 
ATOM 3365 C CD    . LYS B 2 22  ? 11.997  -10.422 0.671   1.00 74.78 22  B 1 
ATOM 3366 C CE    . LYS B 2 22  ? 12.228  -9.696  2.006   1.00 65.04 22  B 1 
ATOM 3367 N NZ    . LYS B 2 22  ? 11.159  -8.744  2.378   1.00 57.24 22  B 1 
ATOM 3368 N N     . ALA B 2 23  ? 12.987  -15.557 0.151   1.00 93.41 23  B 1 
ATOM 3369 C CA    . ALA B 2 23  ? 12.680  -16.587 1.132   1.00 92.20 23  B 1 
ATOM 3370 C C     . ALA B 2 23  ? 13.809  -17.608 1.309   1.00 92.63 23  B 1 
ATOM 3371 O O     . ALA B 2 23  ? 14.070  -18.066 2.418   1.00 90.25 23  B 1 
ATOM 3372 C CB    . ALA B 2 23  ? 11.389  -17.274 0.696   1.00 90.49 23  B 1 
ATOM 3373 N N     . VAL B 2 24  ? 14.495  -17.952 0.224   1.00 93.53 24  B 1 
ATOM 3374 C CA    . VAL B 2 24  ? 15.617  -18.897 0.235   1.00 93.64 24  B 1 
ATOM 3375 C C     . VAL B 2 24  ? 16.912  -18.130 0.543   1.00 94.04 24  B 1 
ATOM 3376 O O     . VAL B 2 24  ? 17.149  -17.092 -0.071  1.00 91.79 24  B 1 
ATOM 3377 C CB    . VAL B 2 24  ? 15.707  -19.657 -1.100  1.00 92.46 24  B 1 
ATOM 3378 C CG1   . VAL B 2 24  ? 16.900  -20.600 -1.160  1.00 87.75 24  B 1 
ATOM 3379 C CG2   . VAL B 2 24  ? 14.448  -20.502 -1.316  1.00 88.08 24  B 1 
ATOM 3380 N N     . PRO B 2 25  ? 17.768  -18.642 1.449   1.00 93.81 25  B 1 
ATOM 3381 C CA    . PRO B 2 25  ? 19.067  -18.039 1.748   1.00 93.61 25  B 1 
ATOM 3382 C C     . PRO B 2 25  ? 19.940  -17.825 0.507   1.00 93.92 25  B 1 
ATOM 3383 O O     . PRO B 2 25  ? 19.828  -18.550 -0.486  1.00 91.89 25  B 1 
ATOM 3384 C CB    . PRO B 2 25  ? 19.730  -18.996 2.743   1.00 91.77 25  B 1 
ATOM 3385 C CG    . PRO B 2 25  ? 18.541  -19.641 3.450   1.00 88.55 25  B 1 
ATOM 3386 C CD    . PRO B 2 25  ? 17.504  -19.752 2.342   1.00 91.39 25  B 1 
ATOM 3387 N N     . ALA B 2 26  ? 20.852  -16.859 0.568   1.00 92.84 26  B 1 
ATOM 3388 C CA    . ALA B 2 26  ? 21.668  -16.457 -0.585  1.00 92.61 26  B 1 
ATOM 3389 C C     . ALA B 2 26  ? 22.534  -17.584 -1.181  1.00 92.70 26  B 1 
ATOM 3390 O O     . ALA B 2 26  ? 22.793  -17.608 -2.384  1.00 89.01 26  B 1 
ATOM 3391 C CB    . ALA B 2 26  ? 22.536  -15.271 -0.155  1.00 90.61 26  B 1 
ATOM 3392 N N     . ASN B 2 27  ? 22.952  -18.547 -0.358  1.00 91.65 27  B 1 
ATOM 3393 C CA    . ASN B 2 27  ? 23.715  -19.725 -0.784  1.00 90.96 27  B 1 
ATOM 3394 C C     . ASN B 2 27  ? 22.845  -20.802 -1.468  1.00 91.34 27  B 1 
ATOM 3395 O O     . ASN B 2 27  ? 23.384  -21.715 -2.110  1.00 87.06 27  B 1 
ATOM 3396 C CB    . ASN B 2 27  ? 24.483  -20.288 0.418   1.00 88.40 27  B 1 
ATOM 3397 C CG    . ASN B 2 27  ? 23.574  -20.826 1.517   1.00 82.06 27  B 1 
ATOM 3398 O OD1   . ASN B 2 27  ? 22.386  -20.595 1.558   1.00 70.37 27  B 1 
ATOM 3399 N ND2   . ASN B 2 27  ? 24.115  -21.585 2.456   1.00 73.72 27  B 1 
ATOM 3400 N N     . GLY B 2 28  ? 21.513  -20.709 -1.317  1.00 91.20 28  B 1 
ATOM 3401 C CA    . GLY B 2 28  ? 20.561  -21.616 -1.921  1.00 91.03 28  B 1 
ATOM 3402 C C     . GLY B 2 28  ? 20.325  -21.313 -3.400  1.00 91.75 28  B 1 
ATOM 3403 O O     . GLY B 2 28  ? 20.323  -20.173 -3.854  1.00 89.19 28  B 1 
ATOM 3404 N N     . LYS B 2 29  ? 20.070  -22.387 -4.181  1.00 92.98 29  B 1 
ATOM 3405 C CA    . LYS B 2 29  ? 19.673  -22.275 -5.587  1.00 92.98 29  B 1 
ATOM 3406 C C     . LYS B 2 29  ? 18.221  -22.697 -5.753  1.00 93.97 29  B 1 
ATOM 3407 O O     . LYS B 2 29  ? 17.690  -23.475 -4.960  1.00 92.31 29  B 1 
ATOM 3408 C CB    . LYS B 2 29  ? 20.613  -23.087 -6.480  1.00 91.03 29  B 1 
ATOM 3409 C CG    . LYS B 2 29  ? 22.047  -22.537 -6.466  1.00 85.66 29  B 1 
ATOM 3410 C CD    . LYS B 2 29  ? 22.933  -23.301 -7.452  1.00 79.70 29  B 1 
ATOM 3411 C CE    . LYS B 2 29  ? 24.356  -22.745 -7.411  1.00 73.74 29  B 1 
ATOM 3412 N NZ    . LYS B 2 29  ? 25.237  -23.426 -8.391  1.00 64.76 29  B 1 
ATOM 3413 N N     . ILE B 2 30  ? 17.577  -22.204 -6.811  1.00 93.55 30  B 1 
ATOM 3414 C CA    . ILE B 2 30  ? 16.188  -22.520 -7.115  1.00 94.39 30  B 1 
ATOM 3415 C C     . ILE B 2 30  ? 16.102  -23.044 -8.546  1.00 94.49 30  B 1 
ATOM 3416 O O     . ILE B 2 30  ? 16.389  -22.306 -9.497  1.00 93.11 30  B 1 
ATOM 3417 C CB    . ILE B 2 30  ? 15.273  -21.300 -6.881  1.00 94.13 30  B 1 
ATOM 3418 C CG1   . ILE B 2 30  ? 15.414  -20.727 -5.452  1.00 91.84 30  B 1 
ATOM 3419 C CG2   . ILE B 2 30  ? 13.814  -21.717 -7.140  1.00 91.62 30  B 1 
ATOM 3420 C CD1   . ILE B 2 30  ? 14.784  -19.340 -5.288  1.00 87.69 30  B 1 
ATOM 3421 N N     . ALA B 2 31  ? 15.707  -24.295 -8.688  1.00 95.34 31  B 1 
ATOM 3422 C CA    . ALA B 2 31  ? 15.508  -24.916 -9.987  1.00 95.25 31  B 1 
ATOM 3423 C C     . ALA B 2 31  ? 14.353  -24.268 -10.757 1.00 95.71 31  B 1 
ATOM 3424 O O     . ALA B 2 31  ? 13.468  -23.627 -10.191 1.00 94.89 31  B 1 
ATOM 3425 C CB    . ALA B 2 31  ? 15.312  -26.417 -9.796  1.00 94.16 31  B 1 
ATOM 3426 N N     . LYS B 2 32  ? 14.389  -24.393 -12.088 1.00 94.58 32  B 1 
ATOM 3427 C CA    . LYS B 2 32  ? 13.371  -23.811 -12.959 1.00 94.43 32  B 1 
ATOM 3428 C C     . LYS B 2 32  ? 12.002  -24.462 -12.732 1.00 95.06 32  B 1 
ATOM 3429 O O     . LYS B 2 32  ? 11.012  -23.744 -12.605 1.00 94.46 32  B 1 
ATOM 3430 C CB    . LYS B 2 32  ? 13.825  -23.932 -14.420 1.00 93.32 32  B 1 
ATOM 3431 C CG    . LYS B 2 32  ? 12.823  -23.268 -15.379 1.00 86.89 32  B 1 
ATOM 3432 C CD    . LYS B 2 32  ? 13.210  -23.491 -16.852 1.00 80.77 32  B 1 
ATOM 3433 C CE    . LYS B 2 32  ? 12.058  -23.004 -17.713 1.00 69.85 32  B 1 
ATOM 3434 N NZ    . LYS B 2 32  ? 12.121  -23.493 -19.104 1.00 60.99 32  B 1 
ATOM 3435 N N     . ASP B 2 33  ? 11.963  -25.764 -12.625 1.00 95.10 33  B 1 
ATOM 3436 C CA    . ASP B 2 33  ? 10.776  -26.565 -12.348 1.00 95.14 33  B 1 
ATOM 3437 C C     . ASP B 2 33  ? 10.102  -26.163 -11.030 1.00 96.00 33  B 1 
ATOM 3438 O O     . ASP B 2 33  ? 8.885   -25.998 -10.984 1.00 94.95 33  B 1 
ATOM 3439 C CB    . ASP B 2 33  ? 11.176  -28.054 -12.340 1.00 93.31 33  B 1 
ATOM 3440 C CG    . ASP B 2 33  ? 12.157  -28.422 -11.213 1.00 88.23 33  B 1 
ATOM 3441 O OD1   . ASP B 2 33  ? 12.946  -27.544 -10.809 1.00 74.99 33  B 1 
ATOM 3442 O OD2   . ASP B 2 33  ? 12.062  -29.542 -10.689 1.00 80.97 33  B 1 
ATOM 3443 N N     . ALA B 2 34  ? 10.866  -25.878 -9.976  1.00 96.41 34  B 1 
ATOM 3444 C CA    . ALA B 2 34  ? 10.338  -25.395 -8.714  1.00 96.65 34  B 1 
ATOM 3445 C C     . ALA B 2 34  ? 9.612   -24.046 -8.870  1.00 97.03 34  B 1 
ATOM 3446 O O     . ALA B 2 34  ? 8.562   -23.838 -8.265  1.00 96.48 34  B 1 
ATOM 3447 C CB    . ALA B 2 34  ? 11.474  -25.288 -7.691  1.00 96.37 34  B 1 
ATOM 3448 N N     . LYS B 2 35  ? 10.131  -23.131 -9.707  1.00 96.68 35  B 1 
ATOM 3449 C CA    . LYS B 2 35  ? 9.469   -21.842 -9.983  1.00 96.63 35  B 1 
ATOM 3450 C C     . LYS B 2 35  ? 8.145   -22.031 -10.724 1.00 96.88 35  B 1 
ATOM 3451 O O     . LYS B 2 35  ? 7.182   -21.337 -10.422 1.00 96.20 35  B 1 
ATOM 3452 C CB    . LYS B 2 35  ? 10.385  -20.922 -10.792 1.00 95.75 35  B 1 
ATOM 3453 C CG    . LYS B 2 35  ? 11.636  -20.490 -10.020 1.00 93.56 35  B 1 
ATOM 3454 C CD    . LYS B 2 35  ? 12.616  -19.778 -10.950 1.00 91.29 35  B 1 
ATOM 3455 C CE    . LYS B 2 35  ? 13.907  -19.496 -10.187 1.00 86.20 35  B 1 
ATOM 3456 N NZ    . LYS B 2 35  ? 15.015  -19.113 -11.094 1.00 79.50 35  B 1 
ATOM 3457 N N     . GLU B 2 36  ? 8.112   -22.932 -11.687 1.00 96.80 36  B 1 
ATOM 3458 C CA    . GLU B 2 36  ? 6.926   -23.235 -12.484 1.00 96.61 36  B 1 
ATOM 3459 C C     . GLU B 2 36  ? 5.846   -23.922 -11.631 1.00 97.06 36  B 1 
ATOM 3460 O O     . GLU B 2 36  ? 4.695   -23.486 -11.630 1.00 96.51 36  B 1 
ATOM 3461 C CB    . GLU B 2 36  ? 7.332   -24.088 -13.699 1.00 95.86 36  B 1 
ATOM 3462 C CG    . GLU B 2 36  ? 8.151   -23.265 -14.707 1.00 93.47 36  B 1 
ATOM 3463 C CD    . GLU B 2 36  ? 8.781   -24.064 -15.864 1.00 91.21 36  B 1 
ATOM 3464 O OE1   . GLU B 2 36  ? 9.294   -23.407 -16.802 1.00 86.50 36  B 1 
ATOM 3465 O OE2   . GLU B 2 36  ? 8.835   -25.301 -15.794 1.00 85.73 36  B 1 
ATOM 3466 N N     . THR B 2 37  ? 6.234   -24.898 -10.819 1.00 97.47 37  B 1 
ATOM 3467 C CA    . THR B 2 37  ? 5.317   -25.547 -9.873  1.00 97.67 37  B 1 
ATOM 3468 C C     . THR B 2 37  ? 4.767   -24.547 -8.860  1.00 97.81 37  B 1 
ATOM 3469 O O     . THR B 2 37  ? 3.562   -24.514 -8.607  1.00 97.23 37  B 1 
ATOM 3470 C CB    . THR B 2 37  ? 6.018   -26.702 -9.154  1.00 97.28 37  B 1 
ATOM 3471 O OG1   . THR B 2 37  ? 6.538   -27.612 -10.090 1.00 92.45 37  B 1 
ATOM 3472 C CG2   . THR B 2 37  ? 5.066   -27.497 -8.262  1.00 91.29 37  B 1 
ATOM 3473 N N     . LEU B 2 38  ? 5.607   -23.670 -8.319  1.00 97.70 38  B 1 
ATOM 3474 C CA    . LEU B 2 38  ? 5.151   -22.645 -7.387  1.00 97.87 38  B 1 
ATOM 3475 C C     . LEU B 2 38  ? 4.236   -21.613 -8.044  1.00 97.91 38  B 1 
ATOM 3476 O O     . LEU B 2 38  ? 3.306   -21.113 -7.417  1.00 97.00 38  B 1 
ATOM 3477 C CB    . LEU B 2 38  ? 6.380   -21.995 -6.740  1.00 97.07 38  B 1 
ATOM 3478 C CG    . LEU B 2 38  ? 6.041   -21.143 -5.509  1.00 93.46 38  B 1 
ATOM 3479 C CD1   . LEU B 2 38  ? 5.437   -21.964 -4.380  1.00 87.48 38  B 1 
ATOM 3480 C CD2   . LEU B 2 38  ? 7.325   -20.504 -4.979  1.00 86.97 38  B 1 
ATOM 3481 N N     . GLN B 2 39  ? 4.452   -21.311 -9.329  1.00 97.46 39  B 1 
ATOM 3482 C CA    . GLN B 2 39  ? 3.555   -20.452 -10.114 1.00 97.25 39  B 1 
ATOM 3483 C C     . GLN B 2 39  ? 2.144   -21.049 -10.212 1.00 97.21 39  B 1 
ATOM 3484 O O     . GLN B 2 39  ? 1.154   -20.321 -10.101 1.00 96.42 39  B 1 
ATOM 3485 C CB    . GLN B 2 39  ? 4.163   -20.236 -11.509 1.00 96.44 39  B 1 
ATOM 3486 C CG    . GLN B 2 39  ? 3.435   -19.156 -12.301 1.00 94.99 39  B 1 
ATOM 3487 C CD    . GLN B 2 39  ? 3.989   -18.974 -13.719 1.00 94.53 39  B 1 
ATOM 3488 O OE1   . GLN B 2 39  ? 4.569   -19.862 -14.325 1.00 88.82 39  B 1 
ATOM 3489 N NE2   . GLN B 2 39  ? 3.819   -17.817 -14.309 1.00 86.87 39  B 1 
ATOM 3490 N N     . GLU B 2 40  ? 2.041   -22.359 -10.388 1.00 97.42 40  B 1 
ATOM 3491 C CA    . GLU B 2 40  ? 0.761   -23.053 -10.361 1.00 97.37 40  B 1 
ATOM 3492 C C     . GLU B 2 40  ? 0.150   -23.027 -8.958  1.00 97.69 40  B 1 
ATOM 3493 O O     . GLU B 2 40  ? -1.008  -22.623 -8.817  1.00 96.87 40  B 1 
ATOM 3494 C CB    . GLU B 2 40  ? 0.920   -24.477 -10.933 1.00 96.62 40  B 1 
ATOM 3495 C CG    . GLU B 2 40  ? -0.452  -25.113 -11.176 1.00 88.53 40  B 1 
ATOM 3496 C CD    . GLU B 2 40  ? -0.444  -26.482 -11.890 1.00 86.11 40  B 1 
ATOM 3497 O OE1   . GLU B 2 40  ? -1.549  -27.008 -12.179 1.00 81.42 40  B 1 
ATOM 3498 O OE2   . GLU B 2 40  ? 0.623   -27.050 -12.168 1.00 81.27 40  B 1 
ATOM 3499 N N     . CYS B 2 41  ? 0.922   -23.310 -7.904  1.00 97.75 41  B 1 
ATOM 3500 C CA    . CYS B 2 41  ? 0.460   -23.246 -6.515  1.00 97.64 41  B 1 
ATOM 3501 C C     . CYS B 2 41  ? -0.140  -21.881 -6.156  1.00 97.71 41  B 1 
ATOM 3502 O O     . CYS B 2 41  ? -1.189  -21.811 -5.526  1.00 96.94 41  B 1 
ATOM 3503 C CB    . CYS B 2 41  ? 1.624   -23.556 -5.564  1.00 97.48 41  B 1 
ATOM 3504 S SG    . CYS B 2 41  ? 2.173   -25.283 -5.745  1.00 96.14 41  B 1 
ATOM 3505 N N     . VAL B 2 42  ? 0.477   -20.799 -6.593  1.00 97.93 42  B 1 
ATOM 3506 C CA    . VAL B 2 42  ? -0.015  -19.433 -6.396  1.00 97.84 42  B 1 
ATOM 3507 C C     . VAL B 2 42  ? -1.392  -19.229 -7.030  1.00 97.96 42  B 1 
ATOM 3508 O O     . VAL B 2 42  ? -2.289  -18.647 -6.414  1.00 97.26 42  B 1 
ATOM 3509 C CB    . VAL B 2 42  ? 1.005   -18.439 -6.978  1.00 96.89 42  B 1 
ATOM 3510 C CG1   . VAL B 2 42  ? 0.447   -17.043 -7.245  1.00 92.16 42  B 1 
ATOM 3511 C CG2   . VAL B 2 42  ? 2.173   -18.292 -6.008  1.00 92.18 42  B 1 
ATOM 3512 N N     . SER B 2 43  ? -1.588  -19.690 -8.259  1.00 97.85 43  B 1 
ATOM 3513 C CA    . SER B 2 43  ? -2.871  -19.547 -8.948  1.00 97.71 43  B 1 
ATOM 3514 C C     . SER B 2 43  ? -3.966  -20.396 -8.311  1.00 97.86 43  B 1 
ATOM 3515 O O     . SER B 2 43  ? -5.120  -19.974 -8.234  1.00 97.01 43  B 1 
ATOM 3516 C CB    . SER B 2 43  ? -2.718  -19.905 -10.423 1.00 96.91 43  B 1 
ATOM 3517 O OG    . SER B 2 43  ? -1.815  -19.002 -11.016 1.00 83.57 43  B 1 
ATOM 3518 N N     . GLU B 2 44  ? -3.602  -21.560 -7.811  1.00 97.88 44  B 1 
ATOM 3519 C CA    . GLU B 2 44  ? -4.513  -22.425 -7.080  1.00 97.81 44  B 1 
ATOM 3520 C C     . GLU B 2 44  ? -4.884  -21.846 -5.720  1.00 97.96 44  B 1 
ATOM 3521 O O     . GLU B 2 44  ? -6.066  -21.850 -5.390  1.00 96.92 44  B 1 
ATOM 3522 C CB    . GLU B 2 44  ? -3.945  -23.839 -6.976  1.00 97.28 44  B 1 
ATOM 3523 C CG    . GLU B 2 44  ? -3.860  -24.561 -8.337  1.00 93.85 44  B 1 
ATOM 3524 C CD    . GLU B 2 44  ? -5.177  -24.537 -9.137  1.00 93.74 44  B 1 
ATOM 3525 O OE1   . GLU B 2 44  ? -5.157  -24.508 -10.381 1.00 88.68 44  B 1 
ATOM 3526 O OE2   . GLU B 2 44  ? -6.266  -24.535 -8.538  1.00 89.41 44  B 1 
ATOM 3527 N N     . PHE B 2 45  ? -3.958  -21.231 -5.005  1.00 98.15 45  B 1 
ATOM 3528 C CA    . PHE B 2 45  ? -4.250  -20.521 -3.761  1.00 98.18 45  B 1 
ATOM 3529 C C     . PHE B 2 45  ? -5.259  -19.382 -3.975  1.00 98.12 45  B 1 
ATOM 3530 O O     . PHE B 2 45  ? -6.270  -19.320 -3.273  1.00 97.56 45  B 1 
ATOM 3531 C CB    . PHE B 2 45  ? -2.952  -19.981 -3.159  1.00 97.97 45  B 1 
ATOM 3532 C CG    . PHE B 2 45  ? -3.168  -19.171 -1.895  1.00 97.75 45  B 1 
ATOM 3533 C CD1   . PHE B 2 45  ? -3.203  -17.772 -1.949  1.00 96.58 45  B 1 
ATOM 3534 C CD2   . PHE B 2 45  ? -3.337  -19.825 -0.667  1.00 96.50 45  B 1 
ATOM 3535 C CE1   . PHE B 2 45  ? -3.377  -17.027 -0.769  1.00 95.61 45  B 1 
ATOM 3536 C CE2   . PHE B 2 45  ? -3.510  -19.084 0.510   1.00 95.57 45  B 1 
ATOM 3537 C CZ    . PHE B 2 45  ? -3.526  -17.687 0.460   1.00 95.79 45  B 1 
ATOM 3538 N N     . ILE B 2 46  ? -5.060  -18.545 -4.988  1.00 98.21 46  B 1 
ATOM 3539 C CA    . ILE B 2 46  ? -6.018  -17.483 -5.320  1.00 98.24 46  B 1 
ATOM 3540 C C     . ILE B 2 46  ? -7.404  -18.069 -5.580  1.00 98.22 46  B 1 
ATOM 3541 O O     . ILE B 2 46  ? -8.403  -17.563 -5.077  1.00 97.52 46  B 1 
ATOM 3542 C CB    . ILE B 2 46  ? -5.548  -16.666 -6.541  1.00 98.11 46  B 1 
ATOM 3543 C CG1   . ILE B 2 46  ? -4.244  -15.903 -6.243  1.00 97.17 46  B 1 
ATOM 3544 C CG2   . ILE B 2 46  ? -6.629  -15.653 -6.979  1.00 96.78 46  B 1 
ATOM 3545 C CD1   . ILE B 2 46  ? -3.530  -15.412 -7.505  1.00 95.13 46  B 1 
ATOM 3546 N N     . SER B 2 47  ? -7.471  -19.136 -6.370  1.00 98.13 47  B 1 
ATOM 3547 C CA    . SER B 2 47  ? -8.746  -19.744 -6.747  1.00 98.02 47  B 1 
ATOM 3548 C C     . SER B 2 47  ? -9.431  -20.449 -5.577  1.00 97.91 47  B 1 
ATOM 3549 O O     . SER B 2 47  ? -10.658 -20.412 -5.481  1.00 97.03 47  B 1 
ATOM 3550 C CB    . SER B 2 47  ? -8.530  -20.727 -7.886  1.00 97.48 47  B 1 
ATOM 3551 O OG    . SER B 2 47  ? -7.931  -20.096 -8.993  1.00 92.56 47  B 1 
ATOM 3552 N N     . PHE B 2 48  ? -8.664  -21.039 -4.677  1.00 98.06 48  B 1 
ATOM 3553 C CA    . PHE B 2 48  ? -9.157  -21.703 -3.475  1.00 97.81 48  B 1 
ATOM 3554 C C     . PHE B 2 48  ? -9.792  -20.701 -2.515  1.00 97.84 48  B 1 
ATOM 3555 O O     . PHE B 2 48  ? -10.966 -20.830 -2.171  1.00 96.92 48  B 1 
ATOM 3556 C CB    . PHE B 2 48  ? -8.007  -22.469 -2.825  1.00 97.57 48  B 1 
ATOM 3557 C CG    . PHE B 2 48  ? -8.388  -23.237 -1.580  1.00 97.39 48  B 1 
ATOM 3558 C CD1   . PHE B 2 48  ? -7.600  -23.138 -0.423  1.00 95.91 48  B 1 
ATOM 3559 C CD2   . PHE B 2 48  ? -9.503  -24.081 -1.587  1.00 95.86 48  B 1 
ATOM 3560 C CE1   . PHE B 2 48  ? -7.916  -23.895 0.710   1.00 95.06 48  B 1 
ATOM 3561 C CE2   . PHE B 2 48  ? -9.835  -24.836 -0.453  1.00 94.88 48  B 1 
ATOM 3562 C CZ    . PHE B 2 48  ? -9.041  -24.749 0.699   1.00 95.30 48  B 1 
ATOM 3563 N N     . VAL B 2 49  ? -9.069  -19.633 -2.195  1.00 98.08 49  B 1 
ATOM 3564 C CA    . VAL B 2 49  ? -9.579  -18.556 -1.339  1.00 97.99 49  B 1 
ATOM 3565 C C     . VAL B 2 49  ? -10.767 -17.844 -1.994  1.00 97.97 49  B 1 
ATOM 3566 O O     . VAL B 2 49  ? -11.758 -17.541 -1.326  1.00 97.10 49  B 1 
ATOM 3567 C CB    . VAL B 2 49  ? -8.445  -17.575 -1.014  1.00 97.16 49  B 1 
ATOM 3568 C CG1   . VAL B 2 49  ? -8.957  -16.394 -0.191  1.00 90.79 49  B 1 
ATOM 3569 C CG2   . VAL B 2 49  ? -7.338  -18.259 -0.210  1.00 90.39 49  B 1 
ATOM 3570 N N     . THR B 2 50  ? -10.720 -17.613 -3.303  1.00 98.14 50  B 1 
ATOM 3571 C CA    . THR B 2 50  ? -11.835 -17.022 -4.038  1.00 98.18 50  B 1 
ATOM 3572 C C     . THR B 2 50  ? -13.082 -17.897 -3.986  1.00 98.08 50  B 1 
ATOM 3573 O O     . THR B 2 50  ? -14.179 -17.363 -3.838  1.00 97.12 50  B 1 
ATOM 3574 C CB    . THR B 2 50  ? -11.470 -16.762 -5.503  1.00 97.73 50  B 1 
ATOM 3575 O OG1   . THR B 2 50  ? -10.373 -15.882 -5.596  1.00 92.53 50  B 1 
ATOM 3576 C CG2   . THR B 2 50  ? -12.595 -16.102 -6.292  1.00 92.01 50  B 1 
ATOM 3577 N N     . SER B 2 51  ? -12.940 -19.206 -4.101  1.00 97.81 51  B 1 
ATOM 3578 C CA    . SER B 2 51  ? -14.064 -20.143 -4.018  1.00 97.50 51  B 1 
ATOM 3579 C C     . SER B 2 51  ? -14.783 -20.030 -2.675  1.00 97.42 51  B 1 
ATOM 3580 O O     . SER B 2 51  ? -16.011 -20.017 -2.656  1.00 96.36 51  B 1 
ATOM 3581 C CB    . SER B 2 51  ? -13.573 -21.579 -4.234  1.00 96.80 51  B 1 
ATOM 3582 O OG    . SER B 2 51  ? -14.647 -22.496 -4.137  1.00 89.57 51  B 1 
ATOM 3583 N N     . GLU B 2 52  ? -14.050 -19.896 -1.587  1.00 97.68 52  B 1 
ATOM 3584 C CA    . GLU B 2 52  ? -14.627 -19.761 -0.259  1.00 97.41 52  B 1 
ATOM 3585 C C     . GLU B 2 52  ? -15.291 -18.406 -0.037  1.00 97.51 52  B 1 
ATOM 3586 O O     . GLU B 2 52  ? -16.430 -18.325 0.408   1.00 96.65 52  B 1 
ATOM 3587 C CB    . GLU B 2 52  ? -13.534 -20.021 0.791   1.00 96.70 52  B 1 
ATOM 3588 C CG    . GLU B 2 52  ? -14.127 -20.258 2.190   1.00 92.59 52  B 1 
ATOM 3589 C CD    . GLU B 2 52  ? -15.101 -21.445 2.183   1.00 93.32 52  B 1 
ATOM 3590 O OE1   . GLU B 2 52  ? -16.148 -21.382 2.851   1.00 88.19 52  B 1 
ATOM 3591 O OE2   . GLU B 2 52  ? -14.854 -22.435 1.457   1.00 88.72 52  B 1 
ATOM 3592 N N     . ALA B 2 53  ? -14.612 -17.327 -0.432  1.00 97.62 53  B 1 
ATOM 3593 C CA    . ALA B 2 53  ? -15.178 -15.980 -0.343  1.00 97.58 53  B 1 
ATOM 3594 C C     . ALA B 2 53  ? -16.449 -15.832 -1.200  1.00 97.58 53  B 1 
ATOM 3595 O O     . ALA B 2 53  ? -17.412 -15.190 -0.787  1.00 96.65 53  B 1 
ATOM 3596 C CB    . ALA B 2 53  ? -14.094 -14.984 -0.761  1.00 97.33 53  B 1 
ATOM 3597 N N     . SER B 2 54  ? -16.472 -16.447 -2.385  1.00 97.73 54  B 1 
ATOM 3598 C CA    . SER B 2 54  ? -17.639 -16.470 -3.260  1.00 97.52 54  B 1 
ATOM 3599 C C     . SER B 2 54  ? -18.800 -17.244 -2.645  1.00 97.47 54  B 1 
ATOM 3600 O O     . SER B 2 54  ? -19.933 -16.764 -2.685  1.00 96.43 54  B 1 
ATOM 3601 C CB    . SER B 2 54  ? -17.265 -17.070 -4.620  1.00 96.64 54  B 1 
ATOM 3602 O OG    . SER B 2 54  ? -18.360 -16.992 -5.514  1.00 87.69 54  B 1 
ATOM 3603 N N     . ASP B 2 55  ? -18.536 -18.384 -2.039  1.00 96.89 55  B 1 
ATOM 3604 C CA    . ASP B 2 55  ? -19.573 -19.183 -1.372  1.00 96.50 55  B 1 
ATOM 3605 C C     . ASP B 2 55  ? -20.217 -18.416 -0.213  1.00 96.52 55  B 1 
ATOM 3606 O O     . ASP B 2 55  ? -21.441 -18.358 -0.109  1.00 95.34 55  B 1 
ATOM 3607 C CB    . ASP B 2 55  ? -18.955 -20.480 -0.868  1.00 95.69 55  B 1 
ATOM 3608 C CG    . ASP B 2 55  ? -20.002 -21.382 -0.205  1.00 91.70 55  B 1 
ATOM 3609 O OD1   . ASP B 2 55  ? -20.893 -21.891 -0.910  1.00 83.79 55  B 1 
ATOM 3610 O OD2   . ASP B 2 55  ? -19.877 -21.644 1.015   1.00 83.28 55  B 1 
ATOM 3611 N N     . LYS B 2 56  ? -19.410 -17.741 0.604   1.00 96.70 56  B 1 
ATOM 3612 C CA    . LYS B 2 56  ? -19.919 -16.861 1.650   1.00 96.60 56  B 1 
ATOM 3613 C C     . LYS B 2 56  ? -20.812 -15.763 1.073   1.00 96.94 56  B 1 
ATOM 3614 O O     . LYS B 2 56  ? -21.917 -15.550 1.563   1.00 95.91 56  B 1 
ATOM 3615 C CB    . LYS B 2 56  ? -18.753 -16.263 2.450   1.00 95.96 56  B 1 
ATOM 3616 C CG    . LYS B 2 56  ? -19.293 -15.410 3.605   1.00 93.48 56  B 1 
ATOM 3617 C CD    . LYS B 2 56  ? -18.190 -14.760 4.422   1.00 88.40 56  B 1 
ATOM 3618 C CE    . LYS B 2 56  ? -18.840 -13.903 5.501   1.00 84.14 56  B 1 
ATOM 3619 N NZ    . LYS B 2 56  ? -17.863 -13.191 6.355   1.00 76.21 56  B 1 
ATOM 3620 N N     . CYS B 2 57  ? -20.370 -15.102 0.010   1.00 96.53 57  B 1 
ATOM 3621 C CA    . CYS B 2 57  ? -21.178 -14.074 -0.647  1.00 96.30 57  B 1 
ATOM 3622 C C     . CYS B 2 57  ? -22.519 -14.625 -1.151  1.00 96.53 57  B 1 
ATOM 3623 O O     . CYS B 2 57  ? -23.539 -13.949 -1.007  1.00 95.37 57  B 1 
ATOM 3624 C CB    . CYS B 2 57  ? -20.400 -13.462 -1.812  1.00 95.72 57  B 1 
ATOM 3625 S SG    . CYS B 2 57  ? -19.048 -12.414 -1.211  1.00 91.51 57  B 1 
ATOM 3626 N N     . GLN B 2 58  ? -22.537 -15.819 -1.716  1.00 96.69 58  B 1 
ATOM 3627 C CA    . GLN B 2 58  ? -23.764 -16.455 -2.189  1.00 96.40 58  B 1 
ATOM 3628 C C     . GLN B 2 58  ? -24.711 -16.809 -1.037  1.00 96.81 58  B 1 
ATOM 3629 O O     . GLN B 2 58  ? -25.896 -16.497 -1.113  1.00 95.79 58  B 1 
ATOM 3630 C CB    . GLN B 2 58  ? -23.426 -17.711 -3.001  1.00 95.38 58  B 1 
ATOM 3631 C CG    . GLN B 2 58  ? -22.833 -17.368 -4.378  1.00 89.59 58  B 1 
ATOM 3632 C CD    . GLN B 2 58  ? -22.485 -18.623 -5.187  1.00 85.96 58  B 1 
ATOM 3633 O OE1   . GLN B 2 58  ? -22.669 -19.755 -4.759  1.00 76.85 58  B 1 
ATOM 3634 N NE2   . GLN B 2 58  ? -21.987 -18.462 -6.389  1.00 72.03 58  B 1 
ATOM 3635 N N     . LYS B 2 59  ? -24.192 -17.376 0.054   1.00 96.65 59  B 1 
ATOM 3636 C CA    . LYS B 2 59  ? -24.983 -17.677 1.260   1.00 96.50 59  B 1 
ATOM 3637 C C     . LYS B 2 59  ? -25.618 -16.427 1.861   1.00 96.80 59  B 1 
ATOM 3638 O O     . LYS B 2 59  ? -26.783 -16.440 2.234   1.00 95.32 59  B 1 
ATOM 3639 C CB    . LYS B 2 59  ? -24.089 -18.377 2.294   1.00 95.57 59  B 1 
ATOM 3640 C CG    . LYS B 2 59  ? -23.807 -19.842 1.913   1.00 89.47 59  B 1 
ATOM 3641 C CD    . LYS B 2 59  ? -22.752 -20.449 2.830   1.00 85.74 59  B 1 
ATOM 3642 C CE    . LYS B 2 59  ? -22.533 -21.915 2.465   1.00 77.95 59  B 1 
ATOM 3643 N NZ    . LYS B 2 59  ? -21.270 -22.458 3.020   1.00 68.85 59  B 1 
ATOM 3644 N N     . GLU B 2 60  ? -24.886 -15.310 1.865   1.00 96.42 60  B 1 
ATOM 3645 C CA    . GLU B 2 60  ? -25.374 -14.008 2.339   1.00 96.30 60  B 1 
ATOM 3646 C C     . GLU B 2 60  ? -26.136 -13.199 1.268   1.00 96.34 60  B 1 
ATOM 3647 O O     . GLU B 2 60  ? -26.471 -12.033 1.480   1.00 94.69 60  B 1 
ATOM 3648 C CB    . GLU B 2 60  ? -24.192 -13.214 2.907   1.00 95.93 60  B 1 
ATOM 3649 C CG    . GLU B 2 60  ? -23.578 -13.849 4.168   1.00 94.39 60  B 1 
ATOM 3650 C CD    . GLU B 2 60  ? -22.337 -13.087 4.671   1.00 93.17 60  B 1 
ATOM 3651 O OE1   . GLU B 2 60  ? -21.623 -13.621 5.540   1.00 89.37 60  B 1 
ATOM 3652 O OE2   . GLU B 2 60  ? -22.063 -11.982 4.163   1.00 87.51 60  B 1 
ATOM 3653 N N     . LYS B 2 61  ? -26.425 -13.793 0.101   1.00 95.58 61  B 1 
ATOM 3654 C CA    . LYS B 2 61  ? -27.116 -13.168 -1.045  1.00 95.39 61  B 1 
ATOM 3655 C C     . LYS B 2 61  ? -26.463 -11.856 -1.519  1.00 95.74 61  B 1 
ATOM 3656 O O     . LYS B 2 61  ? -27.135 -10.975 -2.068  1.00 93.40 61  B 1 
ATOM 3657 C CB    . LYS B 2 61  ? -28.617 -13.015 -0.754  1.00 94.38 61  B 1 
ATOM 3658 C CG    . LYS B 2 61  ? -29.310 -14.343 -0.404  1.00 90.10 61  B 1 
ATOM 3659 C CD    . LYS B 2 61  ? -30.790 -14.101 -0.096  1.00 81.02 61  B 1 
ATOM 3660 C CE    . LYS B 2 61  ? -31.462 -15.420 0.284   1.00 72.47 61  B 1 
ATOM 3661 N NZ    . LYS B 2 61  ? -32.875 -15.230 0.684   1.00 62.00 61  B 1 
ATOM 3662 N N     . ARG B 2 62  ? -25.144 -11.705 -1.346  1.00 94.70 62  B 1 
ATOM 3663 C CA    . ARG B 2 62  ? -24.357 -10.560 -1.815  1.00 95.01 62  B 1 
ATOM 3664 C C     . ARG B 2 62  ? -23.706 -10.862 -3.155  1.00 95.00 62  B 1 
ATOM 3665 O O     . ARG B 2 62  ? -23.326 -11.984 -3.440  1.00 93.12 62  B 1 
ATOM 3666 C CB    . ARG B 2 62  ? -23.333 -10.145 -0.751  1.00 94.53 62  B 1 
ATOM 3667 C CG    . ARG B 2 62  ? -24.022 -9.559  0.495   1.00 92.32 62  B 1 
ATOM 3668 C CD    . ARG B 2 62  ? -23.023 -8.988  1.513   1.00 92.00 62  B 1 
ATOM 3669 N NE    . ARG B 2 62  ? -22.209 -10.043 2.113   1.00 88.54 62  B 1 
ATOM 3670 C CZ    . ARG B 2 62  ? -20.924 -10.335 1.863   1.00 89.62 62  B 1 
ATOM 3671 N NH1   . ARG B 2 62  ? -20.176 -9.659  1.021   1.00 80.97 62  B 1 
ATOM 3672 N NH2   . ARG B 2 62  ? -20.380 -11.331 2.478   1.00 83.87 62  B 1 
ATOM 3673 N N     . LYS B 2 63  ? -23.534 -9.826  -3.983  1.00 95.09 63  B 1 
ATOM 3674 C CA    . LYS B 2 63  ? -22.931 -9.955  -5.322  1.00 94.31 63  B 1 
ATOM 3675 C C     . LYS B 2 63  ? -21.489 -9.454  -5.406  1.00 94.86 63  B 1 
ATOM 3676 O O     . LYS B 2 63  ? -20.874 -9.530  -6.461  1.00 92.18 63  B 1 
ATOM 3677 C CB    . LYS B 2 63  ? -23.810 -9.259  -6.365  1.00 93.00 63  B 1 
ATOM 3678 C CG    . LYS B 2 63  ? -25.194 -9.900  -6.470  1.00 88.70 63  B 1 
ATOM 3679 C CD    . LYS B 2 63  ? -25.997 -9.318  -7.639  1.00 80.88 63  B 1 
ATOM 3680 C CE    . LYS B 2 63  ? -27.346 -10.027 -7.703  1.00 74.90 63  B 1 
ATOM 3681 N NZ    . LYS B 2 63  ? -28.152 -9.630  -8.878  1.00 65.27 63  B 1 
ATOM 3682 N N     . THR B 2 64  ? -20.970 -8.874  -4.326  1.00 95.75 64  B 1 
ATOM 3683 C CA    . THR B 2 64  ? -19.638 -8.264  -4.292  1.00 95.71 64  B 1 
ATOM 3684 C C     . THR B 2 64  ? -18.801 -8.919  -3.210  1.00 95.91 64  B 1 
ATOM 3685 O O     . THR B 2 64  ? -19.205 -8.882  -2.050  1.00 94.31 64  B 1 
ATOM 3686 C CB    . THR B 2 64  ? -19.717 -6.749  -4.054  1.00 94.72 64  B 1 
ATOM 3687 O OG1   . THR B 2 64  ? -20.567 -6.145  -5.003  1.00 90.36 64  B 1 
ATOM 3688 C CG2   . THR B 2 64  ? -18.351 -6.064  -4.179  1.00 90.97 64  B 1 
ATOM 3689 N N     . ILE B 2 65  ? -17.648 -9.458  -3.593  1.00 96.31 65  B 1 
ATOM 3690 C CA    . ILE B 2 65  ? -16.634 -9.941  -2.652  1.00 96.65 65  B 1 
ATOM 3691 C C     . ILE B 2 65  ? -15.922 -8.728  -2.053  1.00 96.70 65  B 1 
ATOM 3692 O O     . ILE B 2 65  ? -15.326 -7.928  -2.791  1.00 95.88 65  B 1 
ATOM 3693 C CB    . ILE B 2 65  ? -15.653 -10.915 -3.333  1.00 96.72 65  B 1 
ATOM 3694 C CG1   . ILE B 2 65  ? -16.393 -12.138 -3.921  1.00 95.51 65  B 1 
ATOM 3695 C CG2   . ILE B 2 65  ? -14.570 -11.363 -2.343  1.00 95.36 65  B 1 
ATOM 3696 C CD1   . ILE B 2 65  ? -15.513 -13.095 -4.722  1.00 92.82 65  B 1 
ATOM 3697 N N     . ASN B 2 66  ? -15.968 -8.605  -0.734  1.00 95.90 66  B 1 
ATOM 3698 C CA    . ASN B 2 66  ? -15.342 -7.543  0.042   1.00 95.47 66  B 1 
ATOM 3699 C C     . ASN B 2 66  ? -14.054 -8.039  0.727   1.00 95.97 66  B 1 
ATOM 3700 O O     . ASN B 2 66  ? -13.728 -9.219  0.687   1.00 95.20 66  B 1 
ATOM 3701 C CB    . ASN B 2 66  ? -16.363 -7.019  1.063   1.00 94.07 66  B 1 
ATOM 3702 C CG    . ASN B 2 66  ? -17.557 -6.337  0.418   1.00 91.56 66  B 1 
ATOM 3703 O OD1   . ASN B 2 66  ? -17.545 -5.930  -0.732  1.00 78.75 66  B 1 
ATOM 3704 N ND2   . ASN B 2 66  ? -18.616 -6.165  1.163   1.00 81.93 66  B 1 
ATOM 3705 N N     . GLY B 2 67  ? -13.323 -7.120  1.359   1.00 95.87 67  B 1 
ATOM 3706 C CA    . GLY B 2 67  ? -12.136 -7.473  2.149   1.00 95.71 67  B 1 
ATOM 3707 C C     . GLY B 2 67  ? -12.455 -8.428  3.296   1.00 96.14 67  B 1 
ATOM 3708 O O     . GLY B 2 67  ? -11.743 -9.411  3.480   1.00 95.61 67  B 1 
ATOM 3709 N N     . ASP B 2 68  ? -13.577 -8.211  3.971   1.00 95.95 68  B 1 
ATOM 3710 C CA    . ASP B 2 68  ? -13.996 -9.034  5.107   1.00 95.59 68  B 1 
ATOM 3711 C C     . ASP B 2 68  ? -14.368 -10.464 4.681   1.00 96.18 68  B 1 
ATOM 3712 O O     . ASP B 2 68  ? -14.099 -11.414 5.405   1.00 95.31 68  B 1 
ATOM 3713 C CB    . ASP B 2 68  ? -15.166 -8.347  5.836   1.00 94.23 68  B 1 
ATOM 3714 C CG    . ASP B 2 68  ? -14.857 -6.890  6.174   1.00 89.50 68  B 1 
ATOM 3715 O OD1   . ASP B 2 68  ? -13.692 -6.573  6.518   1.00 82.28 68  B 1 
ATOM 3716 O OD2   . ASP B 2 68  ? -15.751 -6.045  5.940   1.00 81.83 68  B 1 
ATOM 3717 N N     . ASP B 2 69  ? -14.894 -10.637 3.474   1.00 96.32 69  B 1 
ATOM 3718 C CA    . ASP B 2 69  ? -15.149 -11.970 2.916   1.00 96.66 69  B 1 
ATOM 3719 C C     . ASP B 2 69  ? -13.844 -12.723 2.672   1.00 97.09 69  B 1 
ATOM 3720 O O     . ASP B 2 69  ? -13.776 -13.931 2.886   1.00 96.33 69  B 1 
ATOM 3721 C CB    . ASP B 2 69  ? -15.901 -11.875 1.581   1.00 96.39 69  B 1 
ATOM 3722 C CG    . ASP B 2 69  ? -17.240 -11.162 1.698   1.00 95.39 69  B 1 
ATOM 3723 O OD1   . ASP B 2 69  ? -17.960 -11.391 2.686   1.00 92.12 69  B 1 
ATOM 3724 O OD2   . ASP B 2 69  ? -17.592 -10.383 0.789   1.00 92.26 69  B 1 
ATOM 3725 N N     . LEU B 2 70  ? -12.819 -12.005 2.214   1.00 97.05 70  B 1 
ATOM 3726 C CA    . LEU B 2 70  ? -11.503 -12.572 2.005   1.00 97.32 70  B 1 
ATOM 3727 C C     . LEU B 2 70  ? -10.844 -12.964 3.335   1.00 97.41 70  B 1 
ATOM 3728 O O     . LEU B 2 70  ? -10.303 -14.058 3.431   1.00 96.57 70  B 1 
ATOM 3729 C CB    . LEU B 2 70  ? -10.638 -11.570 1.226   1.00 96.93 70  B 1 
ATOM 3730 C CG    . LEU B 2 70  ? -9.265  -12.150 0.826   1.00 95.09 70  B 1 
ATOM 3731 C CD1   . LEU B 2 70  ? -9.402  -13.114 -0.346  1.00 89.92 70  B 1 
ATOM 3732 C CD2   . LEU B 2 70  ? -8.325  -11.018 0.432   1.00 89.17 70  B 1 
ATOM 3733 N N     . LEU B 2 71  ? -10.911 -12.103 4.338   1.00 97.25 71  B 1 
ATOM 3734 C CA    . LEU B 2 71  ? -10.363 -12.384 5.673   1.00 97.12 71  B 1 
ATOM 3735 C C     . LEU B 2 71  ? -11.067 -13.581 6.320   1.00 97.01 71  B 1 
ATOM 3736 O O     . LEU B 2 71  ? -10.405 -14.472 6.840   1.00 96.16 71  B 1 
ATOM 3737 C CB    . LEU B 2 71  ? -10.504 -11.132 6.563   1.00 96.61 71  B 1 
ATOM 3738 C CG    . LEU B 2 71  ? -9.674  -9.920  6.122   1.00 95.15 71  B 1 
ATOM 3739 C CD1   . LEU B 2 71  ? -9.949  -8.739  7.050   1.00 91.34 71  B 1 
ATOM 3740 C CD2   . LEU B 2 71  ? -8.171  -10.204 6.132   1.00 90.92 71  B 1 
ATOM 3741 N N     . TRP B 2 72  ? -12.382 -13.631 6.209   1.00 97.05 72  B 1 
ATOM 3742 C CA    . TRP B 2 72  ? -13.155 -14.778 6.674   1.00 97.08 72  B 1 
ATOM 3743 C C     . TRP B 2 72  ? -12.768 -16.064 5.937   1.00 97.01 72  B 1 
ATOM 3744 O O     . TRP B 2 72  ? -12.612 -17.110 6.567   1.00 96.02 72  B 1 
ATOM 3745 C CB    . TRP B 2 72  ? -14.637 -14.470 6.508   1.00 96.58 72  B 1 
ATOM 3746 C CG    . TRP B 2 72  ? -15.521 -15.555 7.014   1.00 95.76 72  B 1 
ATOM 3747 C CD1   . TRP B 2 72  ? -15.991 -15.656 8.278   1.00 92.51 72  B 1 
ATOM 3748 C CD2   . TRP B 2 72  ? -16.024 -16.712 6.295   1.00 93.54 72  B 1 
ATOM 3749 N NE1   . TRP B 2 72  ? -16.768 -16.804 8.393   1.00 90.05 72  B 1 
ATOM 3750 C CE2   . TRP B 2 72  ? -16.805 -17.480 7.197   1.00 92.12 72  B 1 
ATOM 3751 C CE3   . TRP B 2 72  ? -15.887 -17.187 4.973   1.00 89.55 72  B 1 
ATOM 3752 C CZ2   . TRP B 2 72  ? -17.443 -18.683 6.809   1.00 91.16 72  B 1 
ATOM 3753 C CZ3   . TRP B 2 72  ? -16.510 -18.386 4.584   1.00 85.70 72  B 1 
ATOM 3754 C CH2   . TRP B 2 72  ? -17.274 -19.118 5.489   1.00 86.88 72  B 1 
ATOM 3755 N N     . ALA B 2 73  ? -12.571 -16.002 4.618   1.00 97.07 73  B 1 
ATOM 3756 C CA    . ALA B 2 73  ? -12.118 -17.148 3.842   1.00 97.02 73  B 1 
ATOM 3757 C C     . ALA B 2 73  ? -10.722 -17.618 4.271   1.00 96.92 73  B 1 
ATOM 3758 O O     . ALA B 2 73  ? -10.514 -18.826 4.408   1.00 96.08 73  B 1 
ATOM 3759 C CB    . ALA B 2 73  ? -12.161 -16.790 2.353   1.00 96.81 73  B 1 
ATOM 3760 N N     . MET B 2 74  ? -9.791  -16.707 4.537   1.00 96.83 74  B 1 
ATOM 3761 C CA    . MET B 2 74  ? -8.458  -17.051 5.047   1.00 96.66 74  B 1 
ATOM 3762 C C     . MET B 2 74  ? -8.531  -17.795 6.378   1.00 96.75 74  B 1 
ATOM 3763 O O     . MET B 2 74  ? -7.994  -18.892 6.487   1.00 95.31 74  B 1 
ATOM 3764 C CB    . MET B 2 74  ? -7.592  -15.791 5.217   1.00 95.79 74  B 1 
ATOM 3765 C CG    . MET B 2 74  ? -7.216  -15.124 3.893   1.00 92.84 74  B 1 
ATOM 3766 S SD    . MET B 2 74  ? -6.099  -16.074 2.844   1.00 89.03 74  B 1 
ATOM 3767 C CE    . MET B 2 74  ? -6.077  -14.975 1.421   1.00 81.49 74  B 1 
ATOM 3768 N N     . ALA B 2 75  ? -9.269  -17.249 7.340   1.00 95.93 75  B 1 
ATOM 3769 C CA    . ALA B 2 75  ? -9.458  -17.890 8.636   1.00 95.63 75  B 1 
ATOM 3770 C C     . ALA B 2 75  ? -10.094 -19.282 8.500   1.00 95.73 75  B 1 
ATOM 3771 O O     . ALA B 2 75  ? -9.620  -20.265 9.062   1.00 93.97 75  B 1 
ATOM 3772 C CB    . ALA B 2 75  ? -10.305 -16.961 9.509   1.00 94.63 75  B 1 
ATOM 3773 N N     . THR B 2 76  ? -11.127 -19.390 7.670   1.00 95.82 76  B 1 
ATOM 3774 C CA    . THR B 2 76  ? -11.863 -20.639 7.433   1.00 95.71 76  B 1 
ATOM 3775 C C     . THR B 2 76  ? -11.010 -21.733 6.798   1.00 95.96 76  B 1 
ATOM 3776 O O     . THR B 2 76  ? -11.209 -22.919 7.054   1.00 93.90 76  B 1 
ATOM 3777 C CB    . THR B 2 76  ? -13.054 -20.345 6.517   1.00 94.69 76  B 1 
ATOM 3778 O OG1   . THR B 2 76  ? -13.932 -19.428 7.138   1.00 85.36 76  B 1 
ATOM 3779 C CG2   . THR B 2 76  ? -13.877 -21.565 6.174   1.00 82.38 76  B 1 
ATOM 3780 N N     . LEU B 2 77  ? -10.049 -21.354 5.949   1.00 96.02 77  B 1 
ATOM 3781 C CA    . LEU B 2 77  ? -9.229  -22.284 5.174   1.00 95.89 77  B 1 
ATOM 3782 C C     . LEU B 2 77  ? -7.897  -22.651 5.852   1.00 95.34 77  B 1 
ATOM 3783 O O     . LEU B 2 77  ? -7.067  -23.306 5.223   1.00 91.57 77  B 1 
ATOM 3784 C CB    . LEU B 2 77  ? -9.050  -21.726 3.759   1.00 95.71 77  B 1 
ATOM 3785 C CG    . LEU B 2 77  ? -10.352 -21.617 2.937   1.00 95.28 77  B 1 
ATOM 3786 C CD1   . LEU B 2 77  ? -10.026 -21.015 1.577   1.00 93.02 77  B 1 
ATOM 3787 C CD2   . LEU B 2 77  ? -11.055 -22.958 2.745   1.00 92.59 77  B 1 
ATOM 3788 N N     . GLY B 2 78  ? -7.700  -22.250 7.110   1.00 94.53 78  B 1 
ATOM 3789 C CA    . GLY B 2 78  ? -6.488  -22.569 7.874   1.00 93.91 78  B 1 
ATOM 3790 C C     . GLY B 2 78  ? -5.335  -21.591 7.652   1.00 94.71 78  B 1 
ATOM 3791 O O     . GLY B 2 78  ? -4.186  -21.924 7.918   1.00 91.68 78  B 1 
ATOM 3792 N N     . PHE B 2 79  ? -5.642  -20.392 7.157   1.00 96.19 79  B 1 
ATOM 3793 C CA    . PHE B 2 79  ? -4.706  -19.276 7.022   1.00 96.30 79  B 1 
ATOM 3794 C C     . PHE B 2 79  ? -5.011  -18.168 8.033   1.00 96.32 79  B 1 
ATOM 3795 O O     . PHE B 2 79  ? -4.862  -16.980 7.736   1.00 94.85 79  B 1 
ATOM 3796 C CB    . PHE B 2 79  ? -4.690  -18.773 5.576   1.00 96.11 79  B 1 
ATOM 3797 C CG    . PHE B 2 79  ? -4.405  -19.836 4.541   1.00 96.03 79  B 1 
ATOM 3798 C CD1   . PHE B 2 79  ? -3.137  -20.423 4.455   1.00 94.24 79  B 1 
ATOM 3799 C CD2   . PHE B 2 79  ? -5.428  -20.270 3.682   1.00 94.20 79  B 1 
ATOM 3800 C CE1   . PHE B 2 79  ? -2.875  -21.434 3.522   1.00 93.47 79  B 1 
ATOM 3801 C CE2   . PHE B 2 79  ? -5.180  -21.289 2.750   1.00 93.64 79  B 1 
ATOM 3802 C CZ    . PHE B 2 79  ? -3.907  -21.874 2.670   1.00 93.79 79  B 1 
ATOM 3803 N N     . GLU B 2 80  ? -5.473  -18.553 9.220   1.00 95.87 80  B 1 
ATOM 3804 C CA    . GLU B 2 80  ? -5.829  -17.622 10.288  1.00 95.54 80  B 1 
ATOM 3805 C C     . GLU B 2 80  ? -4.663  -16.710 10.684  1.00 96.22 80  B 1 
ATOM 3806 O O     . GLU B 2 80  ? -4.850  -15.521 10.911  1.00 94.76 80  B 1 
ATOM 3807 C CB    . GLU B 2 80  ? -6.353  -18.435 11.478  1.00 93.19 80  B 1 
ATOM 3808 C CG    . GLU B 2 80  ? -6.865  -17.545 12.615  1.00 81.90 80  B 1 
ATOM 3809 C CD    . GLU B 2 80  ? -7.591  -18.341 13.709  1.00 77.32 80  B 1 
ATOM 3810 O OE1   . GLU B 2 80  ? -8.233  -17.684 14.550  1.00 66.71 80  B 1 
ATOM 3811 O OE2   . GLU B 2 80  ? -7.539  -19.590 13.676  1.00 65.73 80  B 1 
ATOM 3812 N N     . GLU B 2 81  ? -3.440  -17.250 10.654  1.00 95.58 81  B 1 
ATOM 3813 C CA    . GLU B 2 81  ? -2.211  -16.504 10.930  1.00 95.18 81  B 1 
ATOM 3814 C C     . GLU B 2 81  ? -1.977  -15.303 9.991   1.00 95.82 81  B 1 
ATOM 3815 O O     . GLU B 2 81  ? -1.211  -14.402 10.318  1.00 94.03 81  B 1 
ATOM 3816 C CB    . GLU B 2 81  ? -1.017  -17.476 10.913  1.00 93.29 81  B 1 
ATOM 3817 C CG    . GLU B 2 81  ? -0.748  -18.141 9.557   1.00 82.49 81  B 1 
ATOM 3818 C CD    . GLU B 2 81  ? 0.449   -19.115 9.564   1.00 74.95 81  B 1 
ATOM 3819 O OE1   . GLU B 2 81  ? 0.737   -19.702 8.497   1.00 67.37 81  B 1 
ATOM 3820 O OE2   . GLU B 2 81  ? 1.104   -19.263 10.618  1.00 66.55 81  B 1 
ATOM 3821 N N     . TYR B 2 82  ? -2.659  -15.258 8.839   1.00 96.26 82  B 1 
ATOM 3822 C CA    . TYR B 2 82  ? -2.553  -14.132 7.906   1.00 96.37 82  B 1 
ATOM 3823 C C     . TYR B 2 82  ? -3.587  -13.040 8.172   1.00 96.13 82  B 1 
ATOM 3824 O O     . TYR B 2 82  ? -3.468  -11.937 7.627   1.00 94.51 82  B 1 
ATOM 3825 C CB    . TYR B 2 82  ? -2.665  -14.628 6.451   1.00 96.11 82  B 1 
ATOM 3826 C CG    . TYR B 2 82  ? -1.738  -15.749 6.014   1.00 96.22 82  B 1 
ATOM 3827 C CD1   . TYR B 2 82  ? -0.591  -16.099 6.751   1.00 93.47 82  B 1 
ATOM 3828 C CD2   . TYR B 2 82  ? -2.035  -16.474 4.835   1.00 93.51 82  B 1 
ATOM 3829 C CE1   . TYR B 2 82  ? 0.228   -17.173 6.356   1.00 92.92 82  B 1 
ATOM 3830 C CE2   . TYR B 2 82  ? -1.223  -17.538 4.433   1.00 92.72 82  B 1 
ATOM 3831 C CZ    . TYR B 2 82  ? -0.098  -17.893 5.196   1.00 94.07 82  B 1 
ATOM 3832 O OH    . TYR B 2 82  ? 0.674   -18.966 4.827   1.00 92.45 82  B 1 
ATOM 3833 N N     . VAL B 2 83  ? -4.607  -13.321 8.981   1.00 96.84 83  B 1 
ATOM 3834 C CA    . VAL B 2 83  ? -5.750  -12.424 9.142   1.00 96.89 83  B 1 
ATOM 3835 C C     . VAL B 2 83  ? -5.345  -11.089 9.756   1.00 96.86 83  B 1 
ATOM 3836 O O     . VAL B 2 83  ? -5.719  -10.050 9.206   1.00 95.80 83  B 1 
ATOM 3837 C CB    . VAL B 2 83  ? -6.874  -13.101 9.952   1.00 95.97 83  B 1 
ATOM 3838 C CG1   . VAL B 2 83  ? -8.017  -12.139 10.291  1.00 92.36 83  B 1 
ATOM 3839 C CG2   . VAL B 2 83  ? -7.472  -14.246 9.135   1.00 92.35 83  B 1 
ATOM 3840 N N     . ASP B 2 84  ? -4.570  -11.092 10.831  1.00 95.94 84  B 1 
ATOM 3841 C CA    . ASP B 2 84  ? -4.200  -9.855  11.516  1.00 95.59 84  B 1 
ATOM 3842 C C     . ASP B 2 84  ? -3.247  -8.968  10.690  1.00 95.63 84  B 1 
ATOM 3843 O O     . ASP B 2 84  ? -3.575  -7.792  10.474  1.00 94.17 84  B 1 
ATOM 3844 C CB    . ASP B 2 84  ? -3.697  -10.155 12.935  1.00 94.42 84  B 1 
ATOM 3845 C CG    . ASP B 2 84  ? -4.819  -10.669 13.847  1.00 88.56 84  B 1 
ATOM 3846 O OD1   . ASP B 2 84  ? -6.010  -10.350 13.576  1.00 80.61 84  B 1 
ATOM 3847 O OD2   . ASP B 2 84  ? -4.489  -11.379 14.811  1.00 81.06 84  B 1 
ATOM 3848 N N     . PRO B 2 85  ? -2.175  -9.505  10.063  1.00 95.80 85  B 1 
ATOM 3849 C CA    . PRO B 2 85  ? -1.397  -8.740  9.085   1.00 95.54 85  B 1 
ATOM 3850 C C     . PRO B 2 85  ? -2.254  -8.168  7.945   1.00 95.54 85  B 1 
ATOM 3851 O O     . PRO B 2 85  ? -2.074  -7.020  7.516   1.00 94.19 85  B 1 
ATOM 3852 C CB    . PRO B 2 85  ? -0.353  -9.719  8.550   1.00 94.42 85  B 1 
ATOM 3853 C CG    . PRO B 2 85  ? -0.163  -10.718 9.693   1.00 91.45 85  B 1 
ATOM 3854 C CD    . PRO B 2 85  ? -1.545  -10.794 10.324  1.00 94.78 85  B 1 
ATOM 3855 N N     . LEU B 2 86  ? -3.231  -8.938  7.458   1.00 95.86 86  B 1 
ATOM 3856 C CA    . LEU B 2 86  ? -4.125  -8.497  6.390   1.00 95.81 86  B 1 
ATOM 3857 C C     . LEU B 2 86  ? -5.118  -7.423  6.845   1.00 95.77 86  B 1 
ATOM 3858 O O     . LEU B 2 86  ? -5.433  -6.534  6.039   1.00 94.54 86  B 1 
ATOM 3859 C CB    . LEU B 2 86  ? -4.863  -9.693  5.791   1.00 95.79 86  B 1 
ATOM 3860 C CG    . LEU B 2 86  ? -3.989  -10.619 4.926   1.00 94.79 86  B 1 
ATOM 3861 C CD1   . LEU B 2 86  ? -4.798  -11.854 4.523   1.00 92.37 86  B 1 
ATOM 3862 C CD2   . LEU B 2 86  ? -3.506  -9.931  3.647   1.00 91.83 86  B 1 
ATOM 3863 N N     . LYS B 2 87  ? -5.595  -7.453  8.089   1.00 95.58 87  B 1 
ATOM 3864 C CA    . LYS B 2 87  ? -6.443  -6.387  8.658   1.00 95.32 87  B 1 
ATOM 3865 C C     . LYS B 2 87  ? -5.690  -5.062  8.703   1.00 95.14 87  B 1 
ATOM 3866 O O     . LYS B 2 87  ? -6.213  -4.055  8.226   1.00 93.48 87  B 1 
ATOM 3867 C CB    . LYS B 2 87  ? -6.910  -6.751  10.073  1.00 94.58 87  B 1 
ATOM 3868 C CG    . LYS B 2 87  ? -8.065  -7.770  10.131  1.00 88.54 87  B 1 
ATOM 3869 C CD    . LYS B 2 87  ? -8.278  -8.149  11.591  1.00 85.90 87  B 1 
ATOM 3870 C CE    . LYS B 2 87  ? -9.259  -9.298  11.793  1.00 79.93 87  B 1 
ATOM 3871 N NZ    . LYS B 2 87  ? -9.045  -9.924  13.129  1.00 72.78 87  B 1 
ATOM 3872 N N     . ILE B 2 88  ? -4.452  -5.074  9.190   1.00 94.31 88  B 1 
ATOM 3873 C CA    . ILE B 2 88  ? -3.597  -3.874  9.212   1.00 93.40 88  B 1 
ATOM 3874 C C     . ILE B 2 88  ? -3.388  -3.342  7.796   1.00 93.08 88  B 1 
ATOM 3875 O O     . ILE B 2 88  ? -3.559  -2.151  7.522   1.00 91.30 88  B 1 
ATOM 3876 C CB    . ILE B 2 88  ? -2.244  -4.203  9.882   1.00 92.46 88  B 1 
ATOM 3877 C CG1   . ILE B 2 88  ? -2.457  -4.593  11.359  1.00 88.31 88  B 1 
ATOM 3878 C CG2   . ILE B 2 88  ? -1.286  -3.009  9.779   1.00 87.09 88  B 1 
ATOM 3879 C CD1   . ILE B 2 88  ? -1.205  -5.198  11.977  1.00 78.61 88  B 1 
ATOM 3880 N N     . TYR B 2 89  ? -3.074  -4.234  6.855   1.00 93.32 89  B 1 
ATOM 3881 C CA    . TYR B 2 89  ? -2.885  -3.847  5.459   1.00 92.91 89  B 1 
ATOM 3882 C C     . TYR B 2 89  ? -4.171  -3.290  4.820   1.00 92.65 89  B 1 
ATOM 3883 O O     . TYR B 2 89  ? -4.110  -2.351  4.019   1.00 90.77 89  B 1 
ATOM 3884 C CB    . TYR B 2 89  ? -2.355  -5.061  4.699   1.00 92.11 89  B 1 
ATOM 3885 C CG    . TYR B 2 89  ? -1.792  -4.697  3.333   1.00 91.28 89  B 1 
ATOM 3886 C CD1   . TYR B 2 89  ? -2.552  -4.910  2.176   1.00 87.65 89  B 1 
ATOM 3887 C CD2   . TYR B 2 89  ? -0.496  -4.164  3.237   1.00 87.51 89  B 1 
ATOM 3888 C CE1   . TYR B 2 89  ? -2.013  -4.612  0.918   1.00 86.05 89  B 1 
ATOM 3889 C CE2   . TYR B 2 89  ? 0.052   -3.860  1.989   1.00 85.61 89  B 1 
ATOM 3890 C CZ    . TYR B 2 89  ? -0.707  -4.085  0.820   1.00 86.57 89  B 1 
ATOM 3891 O OH    . TYR B 2 89  ? -0.173  -3.804  -0.410  1.00 84.85 89  B 1 
ATOM 3892 N N     . LEU B 2 90  ? -5.328  -3.831  5.172   1.00 92.40 90  B 1 
ATOM 3893 C CA    . LEU B 2 90  ? -6.623  -3.327  4.727   1.00 91.90 90  B 1 
ATOM 3894 C C     . LEU B 2 90  ? -6.902  -1.929  5.272   1.00 91.30 90  B 1 
ATOM 3895 O O     . LEU B 2 90  ? -7.363  -1.078  4.514   1.00 88.66 90  B 1 
ATOM 3896 C CB    . LEU B 2 90  ? -7.728  -4.323  5.137   1.00 91.41 90  B 1 
ATOM 3897 C CG    . LEU B 2 90  ? -9.161  -3.881  4.766   1.00 89.85 90  B 1 
ATOM 3898 C CD1   . LEU B 2 90  ? -9.353  -3.678  3.262   1.00 84.04 90  B 1 
ATOM 3899 C CD2   . LEU B 2 90  ? -10.170 -4.940  5.226   1.00 83.37 90  B 1 
ATOM 3900 N N     . GLN B 2 91  ? -6.601  -1.682  6.551   1.00 91.98 91  B 1 
ATOM 3901 C CA    . GLN B 2 91  ? -6.769  -0.366  7.159   1.00 91.19 91  B 1 
ATOM 3902 C C     . GLN B 2 91  ? -5.920  0.678   6.437   1.00 90.69 91  B 1 
ATOM 3903 O O     . GLN B 2 91  ? -6.455  1.657   5.913   1.00 87.81 91  B 1 
ATOM 3904 C CB    . GLN B 2 91  ? -6.469  -0.449  8.672   1.00 89.91 91  B 1 
ATOM 3905 C CG    . GLN B 2 91  ? -6.783  0.870   9.392   1.00 79.51 91  B 1 
ATOM 3906 C CD    . GLN B 2 91  ? -8.223  1.342   9.198   1.00 74.12 91  B 1 
ATOM 3907 O OE1   . GLN B 2 91  ? -9.153  0.559   9.029   1.00 67.33 91  B 1 
ATOM 3908 N NE2   . GLN B 2 91  ? -8.447  2.636   9.157   1.00 62.41 91  B 1 
ATOM 3909 N N     . LYS B 2 92  ? -4.635  0.410   6.216   1.00 89.11 92  B 1 
ATOM 3910 C CA    . LYS B 2 92  ? -3.729  1.279   5.440   1.00 87.22 92  B 1 
ATOM 3911 C C     . LYS B 2 92  ? -4.154  1.528   3.989   1.00 85.72 92  B 1 
ATOM 3912 O O     . LYS B 2 92  ? -3.737  2.506   3.368   1.00 81.50 92  B 1 
ATOM 3913 C CB    . LYS B 2 92  ? -2.343  0.635   5.381   1.00 85.52 92  B 1 
ATOM 3914 C CG    . LYS B 2 92  ? -1.696  0.665   6.750   1.00 77.95 92  B 1 
ATOM 3915 C CD    . LYS B 2 92  ? -0.304  0.094   6.637   1.00 74.24 92  B 1 
ATOM 3916 C CE    . LYS B 2 92  ? 0.313   0.249   8.014   1.00 66.84 92  B 1 
ATOM 3917 N NZ    . LYS B 2 92  ? 1.758   0.156   7.937   1.00 60.59 92  B 1 
ATOM 3918 N N     . TYR B 2 93  ? -4.898  0.595   3.417   1.00 87.68 93  B 1 
ATOM 3919 C CA    . TYR B 2 93  ? -5.426  0.785   2.062   1.00 85.86 93  B 1 
ATOM 3920 C C     . TYR B 2 93  ? -6.654  1.709   2.047   1.00 83.96 93  B 1 
ATOM 3921 O O     . TYR B 2 93  ? -6.946  2.321   1.012   1.00 77.56 93  B 1 
ATOM 3922 C CB    . TYR B 2 93  ? -5.745  -0.576  1.447   1.00 84.34 93  B 1 
ATOM 3923 C CG    . TYR B 2 93  ? -6.291  -0.475  0.038   1.00 84.53 93  B 1 
ATOM 3924 C CD1   . TYR B 2 93  ? -7.682  -0.428  -0.181  1.00 80.52 93  B 1 
ATOM 3925 C CD2   . TYR B 2 93  ? -5.414  -0.357  -1.052  1.00 79.63 93  B 1 
ATOM 3926 C CE1   . TYR B 2 93  ? -8.199  -0.267  -1.472  1.00 77.95 93  B 1 
ATOM 3927 C CE2   . TYR B 2 93  ? -5.915  -0.194  -2.359  1.00 77.75 93  B 1 
ATOM 3928 C CZ    . TYR B 2 93  ? -7.305  -0.145  -2.567  1.00 77.96 93  B 1 
ATOM 3929 O OH    . TYR B 2 93  ? -7.802  0.024   -3.835  1.00 77.82 93  B 1 
ATOM 3930 N N     . ARG B 2 94  ? -7.385  1.779   3.150   1.00 81.92 94  B 1 
ATOM 3931 C CA    . ARG B 2 94  ? -8.541  2.662   3.294   1.00 78.77 94  B 1 
ATOM 3932 C C     . ARG B 2 94  ? -8.125  4.096   3.619   1.00 76.45 94  B 1 
ATOM 3933 O O     . ARG B 2 94  ? -8.762  5.004   3.091   1.00 69.85 94  B 1 
ATOM 3934 C CB    . ARG B 2 94  ? -9.508  2.101   4.363   1.00 75.56 94  B 1 
ATOM 3935 C CG    . ARG B 2 94  ? -10.228 0.812   3.895   1.00 71.51 94  B 1 
ATOM 3936 C CD    . ARG B 2 94  ? -11.096 0.236   5.016   1.00 68.02 94  B 1 
ATOM 3937 N NE    . ARG B 2 94  ? -11.839 -0.975  4.573   1.00 61.57 94  B 1 
ATOM 3938 C CZ    . ARG B 2 94  ? -12.615 -1.745  5.337   1.00 58.21 94  B 1 
ATOM 3939 N NH1   . ARG B 2 94  ? -12.825 -1.471  6.590   1.00 55.04 94  B 1 
ATOM 3940 N NH2   . ARG B 2 94  ? -13.188 -2.808  4.849   1.00 53.07 94  B 1 
ATOM 3941 N N     . ASP B 2 95  ? -7.078  4.252   4.396   1.00 72.76 95  B 1 
ATOM 3942 C CA    . ASP B 2 95  ? -6.511  5.533   4.799   1.00 70.64 95  B 1 
ATOM 3943 C C     . ASP B 2 95  ? -5.856  6.300   3.624   1.00 64.70 95  B 1 
ATOM 3944 O O     . ASP B 2 95  ? -5.374  5.666   2.653   1.00 58.02 95  B 1 
ATOM 3945 C CB    . ASP B 2 95  ? -5.529  5.320   5.985   1.00 63.35 95  B 1 
ATOM 3946 C CG    . ASP B 2 95  ? -6.167  4.655   7.228   1.00 59.12 95  B 1 
ATOM 3947 O OD1   . ASP B 2 95  ? -7.411  4.676   7.388   1.00 53.75 95  B 1 
ATOM 3948 O OD2   . ASP B 2 95  ? -5.389  4.050   8.000   1.00 53.44 95  B 1 
ATOM 3949 O OXT   . ASP B 2 95  ? -5.855  7.558   3.660   1.00 53.84 95  B 1 
ATOM 3950 N N     . MET C 3 1   ? -4.750  11.382  -1.801  1.00 36.01 1   C 1 
ATOM 3951 C CA    . MET C 3 1   ? -4.335  10.354  -2.781  1.00 37.70 1   C 1 
ATOM 3952 C C     . MET C 3 1   ? -3.986  9.093   -1.994  1.00 41.28 1   C 1 
ATOM 3953 O O     . MET C 3 1   ? -3.062  9.166   -1.193  1.00 38.81 1   C 1 
ATOM 3954 C CB    . MET C 3 1   ? -3.107  10.809  -3.600  1.00 38.09 1   C 1 
ATOM 3955 C CG    . MET C 3 1   ? -3.380  11.045  -5.081  1.00 33.60 1   C 1 
ATOM 3956 S SD    . MET C 3 1   ? -1.876  11.480  -5.984  1.00 29.53 1   C 1 
ATOM 3957 C CE    . MET C 3 1   ? -2.533  11.786  -7.636  1.00 24.93 1   C 1 
ATOM 3958 N N     . ARG C 3 2   ? -4.685  7.983   -2.216  1.00 40.37 2   C 1 
ATOM 3959 C CA    . ARG C 3 2   ? -4.325  6.726   -1.542  1.00 40.69 2   C 1 
ATOM 3960 C C     . ARG C 3 2   ? -2.864  6.407   -1.876  1.00 41.42 2   C 1 
ATOM 3961 O O     . ARG C 3 2   ? -2.524  6.337   -3.059  1.00 38.87 2   C 1 
ATOM 3962 C CB    . ARG C 3 2   ? -5.242  5.570   -1.972  1.00 39.36 2   C 1 
ATOM 3963 C CG    . ARG C 3 2   ? -6.643  5.675   -1.335  1.00 34.53 2   C 1 
ATOM 3964 C CD    . ARG C 3 2   ? -7.503  4.457   -1.694  1.00 32.45 2   C 1 
ATOM 3965 N NE    . ARG C 3 2   ? -8.844  4.594   -1.082  1.00 28.38 2   C 1 
ATOM 3966 C CZ    . ARG C 3 2   ? -9.861  3.755   -1.212  1.00 25.70 2   C 1 
ATOM 3967 N NH1   . ARG C 3 2   ? -9.772  2.692   -1.957  1.00 24.04 2   C 1 
ATOM 3968 N NH2   . ARG C 3 2   ? -10.970 3.982   -0.581  1.00 23.17 2   C 1 
ATOM 3969 N N     . LYS C 3 3   ? -1.997  6.269   -0.829  1.00 46.78 3   C 1 
ATOM 3970 C CA    . LYS C 3 3   ? -0.596  5.894   -1.028  1.00 45.58 3   C 1 
ATOM 3971 C C     . LYS C 3 3   ? -0.592  4.614   -1.882  1.00 45.61 3   C 1 
ATOM 3972 O O     . LYS C 3 3   ? -1.323  3.670   -1.595  1.00 41.86 3   C 1 
ATOM 3973 C CB    . LYS C 3 3   ? 0.121   5.683   0.338   1.00 41.21 3   C 1 
ATOM 3974 C CG    . LYS C 3 3   ? 0.529   7.010   1.018   1.00 35.62 3   C 1 
ATOM 3975 C CD    . LYS C 3 3   ? 1.183   6.779   2.409   1.00 33.72 3   C 1 
ATOM 3976 C CE    . LYS C 3 3   ? 1.599   8.105   3.056   1.00 27.74 3   C 1 
ATOM 3977 N NZ    . LYS C 3 3   ? 1.976   7.960   4.489   1.00 25.31 3   C 1 
ATOM 3978 N N     . LYS C 3 4   ? 0.177   4.606   -2.971  1.00 53.01 4   C 1 
ATOM 3979 C CA    . LYS C 3 4   ? 0.355   3.395   -3.769  1.00 52.12 4   C 1 
ATOM 3980 C C     . LYS C 3 4   ? 1.043   2.370   -2.858  1.00 52.73 4   C 1 
ATOM 3981 O O     . LYS C 3 4   ? 2.249   2.450   -2.666  1.00 49.68 4   C 1 
ATOM 3982 C CB    . LYS C 3 4   ? 1.196   3.658   -5.028  1.00 47.45 4   C 1 
ATOM 3983 C CG    . LYS C 3 4   ? 0.395   4.233   -6.215  1.00 40.58 4   C 1 
ATOM 3984 C CD    . LYS C 3 4   ? 1.336   4.419   -7.410  1.00 38.14 4   C 1 
ATOM 3985 C CE    . LYS C 3 4   ? 0.612   4.943   -8.644  1.00 31.59 4   C 1 
ATOM 3986 N NZ    . LYS C 3 4   ? 1.550   5.214   -9.768  1.00 28.15 4   C 1 
ATOM 3987 N N     . LEU C 3 5   ? 0.245   1.485   -2.306  1.00 58.45 5   C 1 
ATOM 3988 C CA    . LEU C 3 5   ? 0.820   0.360   -1.598  1.00 57.55 5   C 1 
ATOM 3989 C C     . LEU C 3 5   ? 1.665   -0.435  -2.598  1.00 59.85 5   C 1 
ATOM 3990 O O     . LEU C 3 5   ? 1.197   -0.707  -3.711  1.00 55.33 5   C 1 
ATOM 3991 C CB    . LEU C 3 5   ? -0.278  -0.500  -0.925  1.00 51.76 5   C 1 
ATOM 3992 C CG    . LEU C 3 5   ? -0.735  0.045   0.442   1.00 45.61 5   C 1 
ATOM 3993 C CD1   . LEU C 3 5   ? -1.849  1.081   0.315   1.00 42.38 5   C 1 
ATOM 3994 C CD2   . LEU C 3 5   ? -1.281  -1.084  1.324   1.00 43.65 5   C 1 
ATOM 3995 N N     . ASP C 3 6   ? 2.923   -0.769  -2.217  1.00 63.11 6   C 1 
ATOM 3996 C CA    . ASP C 3 6   ? 3.852   -1.535  -3.048  1.00 66.01 6   C 1 
ATOM 3997 C C     . ASP C 3 6   ? 3.320   -2.971  -3.209  1.00 69.41 6   C 1 
ATOM 3998 O O     . ASP C 3 6   ? 3.567   -3.866  -2.395  1.00 63.66 6   C 1 
ATOM 3999 C CB    . ASP C 3 6   ? 5.280   -1.484  -2.480  1.00 58.80 6   C 1 
ATOM 4000 C CG    . ASP C 3 6   ? 6.282   -2.210  -3.396  1.00 51.09 6   C 1 
ATOM 4001 O OD1   . ASP C 3 6   ? 5.979   -2.347  -4.602  1.00 46.44 6   C 1 
ATOM 4002 O OD2   . ASP C 3 6   ? 7.332   -2.662  -2.881  1.00 46.83 6   C 1 
ATOM 4003 N N     . THR C 3 7   ? 2.493   -3.168  -4.258  1.00 72.62 7   C 1 
ATOM 4004 C CA    . THR C 3 7   ? 1.856   -4.445  -4.515  1.00 73.95 7   C 1 
ATOM 4005 C C     . THR C 3 7   ? 2.847   -5.340  -5.253  1.00 78.52 7   C 1 
ATOM 4006 O O     . THR C 3 7   ? 3.139   -5.122  -6.425  1.00 73.03 7   C 1 
ATOM 4007 C CB    . THR C 3 7   ? 0.548   -4.272  -5.301  1.00 65.83 7   C 1 
ATOM 4008 O OG1   . THR C 3 7   ? -0.287  -3.309  -4.708  1.00 60.21 7   C 1 
ATOM 4009 C CG2   . THR C 3 7   ? -0.254  -5.560  -5.334  1.00 57.17 7   C 1 
ATOM 4010 N N     . ARG C 3 8   ? 3.335   -6.424  -4.581  1.00 83.23 8   C 1 
ATOM 4011 C CA    . ARG C 3 8   ? 4.317   -7.352  -5.152  1.00 85.93 8   C 1 
ATOM 4012 C C     . ARG C 3 8   ? 3.818   -8.101  -6.383  1.00 88.92 8   C 1 
ATOM 4013 O O     . ARG C 3 8   ? 4.610   -8.463  -7.251  1.00 85.06 8   C 1 
ATOM 4014 C CB    . ARG C 3 8   ? 4.749   -8.363  -4.086  1.00 80.90 8   C 1 
ATOM 4015 C CG    . ARG C 3 8   ? 5.485   -7.725  -2.911  1.00 75.68 8   C 1 
ATOM 4016 C CD    . ARG C 3 8   ? 6.856   -7.183  -3.321  1.00 70.18 8   C 1 
ATOM 4017 N NE    . ARG C 3 8   ? 7.569   -6.648  -2.155  1.00 62.87 8   C 1 
ATOM 4018 C CZ    . ARG C 3 8   ? 8.874   -6.600  -1.985  1.00 57.75 8   C 1 
ATOM 4019 N NH1   . ARG C 3 8   ? 9.707   -7.037  -2.900  1.00 51.92 8   C 1 
ATOM 4020 N NH2   . ARG C 3 8   ? 9.363   -6.097  -0.885  1.00 50.05 8   C 1 
ATOM 4021 N N     . PHE C 3 9   ? 2.506   -8.297  -6.472  1.00 93.87 9   C 1 
ATOM 4022 C CA    . PHE C 3 9   ? 1.851   -8.937  -7.599  1.00 94.51 9   C 1 
ATOM 4023 C C     . PHE C 3 9   ? 0.881   -7.986  -8.316  1.00 94.75 9   C 1 
ATOM 4024 O O     . PHE C 3 9   ? 0.206   -7.181  -7.675  1.00 92.67 9   C 1 
ATOM 4025 C CB    . PHE C 3 9   ? 1.131   -10.198 -7.133  1.00 94.11 9   C 1 
ATOM 4026 C CG    . PHE C 3 9   ? 2.074   -11.268 -6.635  1.00 94.50 9   C 1 
ATOM 4027 C CD1   . PHE C 3 9   ? 2.795   -12.059 -7.545  1.00 91.71 9   C 1 
ATOM 4028 C CD2   . PHE C 3 9   ? 2.255   -11.464 -5.255  1.00 91.78 9   C 1 
ATOM 4029 C CE1   . PHE C 3 9   ? 3.677   -13.039 -7.093  1.00 90.82 9   C 1 
ATOM 4030 C CE2   . PHE C 3 9   ? 3.134   -12.443 -4.796  1.00 90.39 9   C 1 
ATOM 4031 C CZ    . PHE C 3 9   ? 3.849   -13.240 -5.706  1.00 91.37 9   C 1 
ATOM 4032 N N     . PRO C 3 10  ? 0.757   -8.085  -9.648  1.00 94.39 10  C 1 
ATOM 4033 C CA    . PRO C 3 10  ? -0.139  -7.205  -10.393 1.00 94.10 10  C 1 
ATOM 4034 C C     . PRO C 3 10  ? -1.603  -7.512  -10.074 1.00 94.96 10  C 1 
ATOM 4035 O O     . PRO C 3 10  ? -2.169  -8.496  -10.558 1.00 94.26 10  C 1 
ATOM 4036 C CB    . PRO C 3 10  ? 0.232   -7.427  -11.857 1.00 92.59 10  C 1 
ATOM 4037 C CG    . PRO C 3 10  ? 0.798   -8.849  -11.887 1.00 89.32 10  C 1 
ATOM 4038 C CD    . PRO C 3 10  ? 1.475   -8.980  -10.529 1.00 92.59 10  C 1 
ATOM 4039 N N     . ALA C 3 11  ? -2.258  -6.615  -9.332  1.00 94.49 11  C 1 
ATOM 4040 C CA    . ALA C 3 11  ? -3.661  -6.737  -8.945  1.00 94.78 11  C 1 
ATOM 4041 C C     . ALA C 3 11  ? -4.628  -7.045  -10.115 1.00 95.48 11  C 1 
ATOM 4042 O O     . ALA C 3 11  ? -5.522  -7.876  -9.938  1.00 94.85 11  C 1 
ATOM 4043 C CB    . ALA C 3 11  ? -4.078  -5.463  -8.179  1.00 93.77 11  C 1 
ATOM 4044 N N     . PRO C 3 12  ? -4.459  -6.489  -11.336 1.00 95.14 12  C 1 
ATOM 4045 C CA    . PRO C 3 12  ? -5.331  -6.856  -12.462 1.00 94.83 12  C 1 
ATOM 4046 C C     . PRO C 3 12  ? -5.249  -8.333  -12.861 1.00 95.46 12  C 1 
ATOM 4047 O O     . PRO C 3 12  ? -6.260  -8.900  -13.263 1.00 94.88 12  C 1 
ATOM 4048 C CB    . PRO C 3 12  ? -4.899  -5.941  -13.616 1.00 93.53 12  C 1 
ATOM 4049 C CG    . PRO C 3 12  ? -4.300  -4.731  -12.906 1.00 90.64 12  C 1 
ATOM 4050 C CD    . PRO C 3 12  ? -3.617  -5.354  -11.696 1.00 93.44 12  C 1 
ATOM 4051 N N     . ARG C 3 13  ? -4.075  -8.967  -12.741 1.00 94.71 13  C 1 
ATOM 4052 C CA    . ARG C 3 13  ? -3.934  -10.403 -13.013 1.00 94.65 13  C 1 
ATOM 4053 C C     . ARG C 3 13  ? -4.561  -11.251 -11.921 1.00 95.53 13  C 1 
ATOM 4054 O O     . ARG C 3 13  ? -5.251  -12.214 -12.242 1.00 94.78 13  C 1 
ATOM 4055 C CB    . ARG C 3 13  ? -2.469  -10.803 -13.215 1.00 93.57 13  C 1 
ATOM 4056 C CG    . ARG C 3 13  ? -1.940  -10.403 -14.599 1.00 87.59 13  C 1 
ATOM 4057 C CD    . ARG C 3 13  ? -0.694  -11.221 -14.914 1.00 83.68 13  C 1 
ATOM 4058 N NE    . ARG C 3 13  ? -0.213  -11.037 -16.293 1.00 81.12 13  C 1 
ATOM 4059 C CZ    . ARG C 3 13  ? 0.719   -11.769 -16.897 1.00 78.44 13  C 1 
ATOM 4060 N NH1   . ARG C 3 13  ? 1.351   -12.726 -16.276 1.00 70.70 13  C 1 
ATOM 4061 N NH2   . ARG C 3 13  ? 1.029   -11.548 -18.140 1.00 72.44 13  C 1 
ATOM 4062 N N     . ILE C 3 14  ? -4.390  -10.870 -10.656 1.00 96.67 14  C 1 
ATOM 4063 C CA    . ILE C 3 14  ? -5.085  -11.517 -9.541  1.00 97.12 14  C 1 
ATOM 4064 C C     . ILE C 3 14  ? -6.591  -11.459 -9.772  1.00 97.47 14  C 1 
ATOM 4065 O O     . ILE C 3 14  ? -7.264  -12.489 -9.773  1.00 97.03 14  C 1 
ATOM 4066 C CB    . ILE C 3 14  ? -4.692  -10.869 -8.196  1.00 97.19 14  C 1 
ATOM 4067 C CG1   . ILE C 3 14  ? -3.184  -11.068 -7.926  1.00 96.23 14  C 1 
ATOM 4068 C CG2   . ILE C 3 14  ? -5.549  -11.436 -7.051  1.00 96.34 14  C 1 
ATOM 4069 C CD1   . ILE C 3 14  ? -2.665  -10.322 -6.707  1.00 93.48 14  C 1 
ATOM 4070 N N     . LYS C 3 15  ? -7.114  -10.271 -10.095 1.00 96.85 15  C 1 
ATOM 4071 C CA    . LYS C 3 15  ? -8.532  -10.090 -10.415 1.00 96.69 15  C 1 
ATOM 4072 C C     . LYS C 3 15  ? -8.982  -10.967 -11.582 1.00 96.60 15  C 1 
ATOM 4073 O O     . LYS C 3 15  ? -10.085 -11.497 -11.537 1.00 96.08 15  C 1 
ATOM 4074 C CB    . LYS C 3 15  ? -8.809  -8.609  -10.665 1.00 96.16 15  C 1 
ATOM 4075 C CG    . LYS C 3 15  ? -10.308 -8.331  -10.859 1.00 94.44 15  C 1 
ATOM 4076 C CD    . LYS C 3 15  ? -10.595 -6.844  -10.975 1.00 90.84 15  C 1 
ATOM 4077 C CE    . LYS C 3 15  ? -12.096 -6.648  -11.146 1.00 84.54 15  C 1 
ATOM 4078 N NZ    . LYS C 3 15  ? -12.487 -5.217  -11.122 1.00 77.19 15  C 1 
ATOM 4079 N N     . LYS C 3 16  ? -8.161  -11.132 -12.639 1.00 96.45 16  C 1 
ATOM 4080 C CA    . LYS C 3 16  ? -8.467  -12.014 -13.767 1.00 96.10 16  C 1 
ATOM 4081 C C     . LYS C 3 16  ? -8.609  -13.470 -13.324 1.00 96.53 16  C 1 
ATOM 4082 O O     . LYS C 3 16  ? -9.565  -14.115 -13.745 1.00 95.88 16  C 1 
ATOM 4083 C CB    . LYS C 3 16  ? -7.424  -11.846 -14.886 1.00 95.07 16  C 1 
ATOM 4084 C CG    . LYS C 3 16  ? -7.830  -12.569 -16.185 1.00 88.86 16  C 1 
ATOM 4085 C CD    . LYS C 3 16  ? -6.776  -12.423 -17.302 1.00 79.34 16  C 1 
ATOM 4086 C CE    . LYS C 3 16  ? -7.228  -13.160 -18.565 1.00 71.62 16  C 1 
ATOM 4087 N NZ    . LYS C 3 16  ? -6.227  -13.143 -19.671 1.00 61.31 16  C 1 
ATOM 4088 N N     . ILE C 3 17  ? -7.710  -13.960 -12.460 1.00 97.30 17  C 1 
ATOM 4089 C CA    . ILE C 3 17  ? -7.766  -15.323 -11.916 1.00 97.50 17  C 1 
ATOM 4090 C C     . ILE C 3 17  ? -9.018  -15.505 -11.057 1.00 97.61 17  C 1 
ATOM 4091 O O     . ILE C 3 17  ? -9.773  -16.449 -11.276 1.00 97.09 17  C 1 
ATOM 4092 C CB    . ILE C 3 17  ? -6.472  -15.663 -11.140 1.00 97.57 17  C 1 
ATOM 4093 C CG1   . ILE C 3 17  ? -5.265  -15.684 -12.090 1.00 96.59 17  C 1 
ATOM 4094 C CG2   . ILE C 3 17  ? -6.599  -17.031 -10.426 1.00 96.63 17  C 1 
ATOM 4095 C CD1   . ILE C 3 17  ? -3.904  -15.657 -11.379 1.00 92.00 17  C 1 
ATOM 4096 N N     . MET C 3 18  ? -9.306  -14.569 -10.159 1.00 97.97 18  C 1 
ATOM 4097 C CA    . MET C 3 18  ? -10.528 -14.594 -9.347  1.00 97.92 18  C 1 
ATOM 4098 C C     . MET C 3 18  ? -11.793 -14.606 -10.217 1.00 97.71 18  C 1 
ATOM 4099 O O     . MET C 3 18  ? -12.765 -15.284 -9.913  1.00 96.88 18  C 1 
ATOM 4100 C CB    . MET C 3 18  ? -10.568 -13.360 -8.436  1.00 98.04 18  C 1 
ATOM 4101 C CG    . MET C 3 18  ? -9.454  -13.318 -7.385  1.00 97.48 18  C 1 
ATOM 4102 S SD    . MET C 3 18  ? -9.563  -11.846 -6.327  1.00 96.34 18  C 1 
ATOM 4103 C CE    . MET C 3 18  ? -10.906 -12.368 -5.244  1.00 89.64 18  C 1 
ATOM 4104 N N     . GLN C 3 19  ? -11.772 -13.847 -11.308 1.00 96.90 19  C 1 
ATOM 4105 C CA    . GLN C 3 19  ? -12.902 -13.726 -12.228 1.00 96.43 19  C 1 
ATOM 4106 C C     . GLN C 3 19  ? -13.090 -14.923 -13.166 1.00 96.38 19  C 1 
ATOM 4107 O O     . GLN C 3 19  ? -14.097 -14.936 -13.874 1.00 95.07 19  C 1 
ATOM 4108 C CB    . GLN C 3 19  ? -12.761 -12.436 -13.034 1.00 95.66 19  C 1 
ATOM 4109 C CG    . GLN C 3 19  ? -13.164 -11.217 -12.207 1.00 92.45 19  C 1 
ATOM 4110 C CD    . GLN C 3 19  ? -13.218 -9.919  -13.018 1.00 89.92 19  C 1 
ATOM 4111 O OE1   . GLN C 3 19  ? -12.610 -9.741  -14.060 1.00 81.84 19  C 1 
ATOM 4112 N NE2   . GLN C 3 19  ? -14.001 -8.957  -12.574 1.00 78.15 19  C 1 
ATOM 4113 N N     . ALA C 3 20  ? -12.159 -15.863 -13.193 1.00 97.13 20  C 1 
ATOM 4114 C CA    . ALA C 3 20  ? -12.326 -17.115 -13.926 1.00 96.81 20  C 1 
ATOM 4115 C C     . ALA C 3 20  ? -13.324 -18.071 -13.256 1.00 96.64 20  C 1 
ATOM 4116 O O     . ALA C 3 20  ? -13.878 -18.931 -13.942 1.00 95.04 20  C 1 
ATOM 4117 C CB    . ALA C 3 20  ? -10.954 -17.767 -14.093 1.00 96.36 20  C 1 
ATOM 4118 N N     . ASP C 3 21  ? -13.576 -17.882 -11.968 1.00 96.94 21  C 1 
ATOM 4119 C CA    . ASP C 3 21  ? -14.688 -18.520 -11.270 1.00 96.77 21  C 1 
ATOM 4120 C C     . ASP C 3 21  ? -16.005 -17.856 -11.705 1.00 96.57 21  C 1 
ATOM 4121 O O     . ASP C 3 21  ? -16.186 -16.645 -11.577 1.00 94.57 21  C 1 
ATOM 4122 C CB    . ASP C 3 21  ? -14.440 -18.428 -9.756  1.00 96.30 21  C 1 
ATOM 4123 C CG    . ASP C 3 21  ? -15.460 -19.160 -8.881  1.00 95.08 21  C 1 
ATOM 4124 O OD1   . ASP C 3 21  ? -16.598 -19.391 -9.323  1.00 89.90 21  C 1 
ATOM 4125 O OD2   . ASP C 3 21  ? -15.109 -19.473 -7.723  1.00 89.27 21  C 1 
ATOM 4126 N N     . GLU C 3 22  ? -16.924 -18.636 -12.272 1.00 96.48 22  C 1 
ATOM 4127 C CA    . GLU C 3 22  ? -18.183 -18.148 -12.830 1.00 95.81 22  C 1 
ATOM 4128 C C     . GLU C 3 22  ? -19.123 -17.578 -11.772 1.00 96.08 22  C 1 
ATOM 4129 O O     . GLU C 3 22  ? -19.867 -16.638 -12.049 1.00 93.70 22  C 1 
ATOM 4130 C CB    . GLU C 3 22  ? -18.888 -19.278 -13.597 1.00 93.86 22  C 1 
ATOM 4131 C CG    . GLU C 3 22  ? -18.062 -19.752 -14.791 1.00 82.79 22  C 1 
ATOM 4132 C CD    . GLU C 3 22  ? -18.816 -20.707 -15.737 1.00 76.25 22  C 1 
ATOM 4133 O OE1   . GLU C 3 22  ? -18.221 -21.051 -16.768 1.00 69.11 22  C 1 
ATOM 4134 O OE2   . GLU C 3 22  ? -19.988 -21.030 -15.511 1.00 68.19 22  C 1 
ATOM 4135 N N     . ASP C 3 23  ? -19.029 -18.076 -10.538 1.00 95.90 23  C 1 
ATOM 4136 C CA    . ASP C 3 23  ? -19.853 -17.601 -9.432  1.00 95.67 23  C 1 
ATOM 4137 C C     . ASP C 3 23  ? -19.413 -16.227 -8.921  1.00 95.94 23  C 1 
ATOM 4138 O O     . ASP C 3 23  ? -20.146 -15.537 -8.200  1.00 93.54 23  C 1 
ATOM 4139 C CB    . ASP C 3 23  ? -19.799 -18.613 -8.285  1.00 94.43 23  C 1 
ATOM 4140 C CG    . ASP C 3 23  ? -20.394 -19.970 -8.631  1.00 90.92 23  C 1 
ATOM 4141 O OD1   . ASP C 3 23  ? -21.368 -20.015 -9.403  1.00 85.38 23  C 1 
ATOM 4142 O OD2   . ASP C 3 23  ? -19.909 -20.959 -8.041  1.00 84.79 23  C 1 
ATOM 4143 N N     . VAL C 3 24  ? -18.217 -15.780 -9.301  1.00 96.22 24  C 1 
ATOM 4144 C CA    . VAL C 3 24  ? -17.700 -14.479 -8.878  1.00 96.35 24  C 1 
ATOM 4145 C C     . VAL C 3 24  ? -18.383 -13.360 -9.661  1.00 95.76 24  C 1 
ATOM 4146 O O     . VAL C 3 24  ? -18.118 -13.142 -10.845 1.00 92.38 24  C 1 
ATOM 4147 C CB    . VAL C 3 24  ? -16.172 -14.408 -8.987  1.00 95.80 24  C 1 
ATOM 4148 C CG1   . VAL C 3 24  ? -15.654 -13.020 -8.620  1.00 92.72 24  C 1 
ATOM 4149 C CG2   . VAL C 3 24  ? -15.539 -15.412 -8.029  1.00 93.26 24  C 1 
ATOM 4150 N N     . GLY C 3 25  ? -19.199 -12.574 -8.967  1.00 93.57 25  C 1 
ATOM 4151 C CA    . GLY C 3 25  ? -19.842 -11.391 -9.527  1.00 92.90 25  C 1 
ATOM 4152 C C     . GLY C 3 25  ? -18.924 -10.179 -9.589  1.00 94.05 25  C 1 
ATOM 4153 O O     . GLY C 3 25  ? -18.194 -9.955  -10.555 1.00 90.34 25  C 1 
ATOM 4154 N N     . LYS C 3 26  ? -18.953 -9.359  -8.540  1.00 95.36 26  C 1 
ATOM 4155 C CA    . LYS C 3 26  ? -18.101 -8.168  -8.423  1.00 95.55 26  C 1 
ATOM 4156 C C     . LYS C 3 26  ? -16.995 -8.403  -7.400  1.00 95.95 26  C 1 
ATOM 4157 O O     . LYS C 3 26  ? -17.142 -9.212  -6.496  1.00 94.46 26  C 1 
ATOM 4158 C CB    . LYS C 3 26  ? -18.942 -6.944  -8.057  1.00 94.09 26  C 1 
ATOM 4159 C CG    . LYS C 3 26  ? -19.940 -6.558  -9.159  1.00 87.97 26  C 1 
ATOM 4160 C CD    . LYS C 3 26  ? -20.688 -5.291  -8.778  1.00 86.37 26  C 1 
ATOM 4161 C CE    . LYS C 3 26  ? -21.700 -4.921  -9.862  1.00 79.09 26  C 1 
ATOM 4162 N NZ    . LYS C 3 26  ? -22.471 -3.704  -9.493  1.00 71.67 26  C 1 
ATOM 4163 N N     . ILE C 3 27  ? -15.895 -7.653  -7.547  1.00 96.17 27  C 1 
ATOM 4164 C CA    . ILE C 3 27  ? -14.755 -7.709  -6.638  1.00 96.39 27  C 1 
ATOM 4165 C C     . ILE C 3 27  ? -14.417 -6.280  -6.216  1.00 96.16 27  C 1 
ATOM 4166 O O     . ILE C 3 27  ? -14.142 -5.443  -7.085  1.00 94.78 27  C 1 
ATOM 4167 C CB    . ILE C 3 27  ? -13.553 -8.418  -7.292  1.00 96.42 27  C 1 
ATOM 4168 C CG1   . ILE C 3 27  ? -13.915 -9.841  -7.776  1.00 94.87 27  C 1 
ATOM 4169 C CG2   . ILE C 3 27  ? -12.382 -8.478  -6.310  1.00 94.58 27  C 1 
ATOM 4170 C CD1   . ILE C 3 27  ? -12.816 -10.503 -8.622  1.00 92.16 27  C 1 
ATOM 4171 N N     . ALA C 3 28  ? -14.441 -6.023  -4.917  1.00 96.77 28  C 1 
ATOM 4172 C CA    . ALA C 3 28  ? -14.048 -4.738  -4.363  1.00 96.56 28  C 1 
ATOM 4173 C C     . ALA C 3 28  ? -12.580 -4.428  -4.698  1.00 96.78 28  C 1 
ATOM 4174 O O     . ALA C 3 28  ? -11.756 -5.333  -4.812  1.00 96.01 28  C 1 
ATOM 4175 C CB    . ALA C 3 28  ? -14.303 -4.731  -2.853  1.00 95.71 28  C 1 
ATOM 4176 N N     . LEU C 3 29  ? -12.241 -3.152  -4.850  1.00 95.31 29  C 1 
ATOM 4177 C CA    . LEU C 3 29  ? -10.892 -2.747  -5.261  1.00 94.62 29  C 1 
ATOM 4178 C C     . LEU C 3 29  ? -9.792  -3.189  -4.287  1.00 95.34 29  C 1 
ATOM 4179 O O     . LEU C 3 29  ? -8.691  -3.492  -4.738  1.00 94.70 29  C 1 
ATOM 4180 C CB    . LEU C 3 29  ? -10.845 -1.216  -5.417  1.00 93.18 29  C 1 
ATOM 4181 C CG    . LEU C 3 29  ? -11.576 -0.676  -6.661  1.00 86.40 29  C 1 
ATOM 4182 C CD1   . LEU C 3 29  ? -11.667 0.839   -6.580  1.00 80.62 29  C 1 
ATOM 4183 C CD2   . LEU C 3 29  ? -10.848 -1.052  -7.953  1.00 79.44 29  C 1 
ATOM 4184 N N     . ALA C 3 30  ? -10.096 -3.242  -2.998  1.00 95.27 30  C 1 
ATOM 4185 C CA    . ALA C 3 30  ? -9.151  -3.674  -1.973  1.00 95.48 30  C 1 
ATOM 4186 C C     . ALA C 3 30  ? -8.793  -5.172  -2.081  1.00 96.15 30  C 1 
ATOM 4187 O O     . ALA C 3 30  ? -7.676  -5.554  -1.760  1.00 95.33 30  C 1 
ATOM 4188 C CB    . ALA C 3 30  ? -9.760  -3.358  -0.602  1.00 94.16 30  C 1 
ATOM 4189 N N     . VAL C 3 31  ? -9.716  -6.001  -2.563  1.00 96.70 31  C 1 
ATOM 4190 C CA    . VAL C 3 31  ? -9.560  -7.461  -2.522  1.00 97.01 31  C 1 
ATOM 4191 C C     . VAL C 3 31  ? -8.336  -7.966  -3.294  1.00 97.10 31  C 1 
ATOM 4192 O O     . VAL C 3 31  ? -7.544  -8.686  -2.693  1.00 96.79 31  C 1 
ATOM 4193 C CB    . VAL C 3 31  ? -10.857 -8.170  -2.948  1.00 96.80 31  C 1 
ATOM 4194 C CG1   . VAL C 3 31  ? -10.695 -9.692  -3.046  1.00 95.23 31  C 1 
ATOM 4195 C CG2   . VAL C 3 31  ? -11.966 -7.881  -1.945  1.00 94.80 31  C 1 
ATOM 4196 N N     . PRO C 3 32  ? -8.084  -7.584  -4.564  1.00 96.83 32  C 1 
ATOM 4197 C CA    . PRO C 3 32  ? -6.872  -8.036  -5.260  1.00 96.88 32  C 1 
ATOM 4198 C C     . PRO C 3 32  ? -5.570  -7.570  -4.607  1.00 96.85 32  C 1 
ATOM 4199 O O     . PRO C 3 32  ? -4.548  -8.236  -4.748  1.00 96.18 32  C 1 
ATOM 4200 C CB    . PRO C 3 32  ? -6.998  -7.482  -6.682  1.00 96.47 32  C 1 
ATOM 4201 C CG    . PRO C 3 32  ? -8.493  -7.280  -6.863  1.00 95.22 32  C 1 
ATOM 4202 C CD    . PRO C 3 32  ? -8.935  -6.852  -5.472  1.00 96.44 32  C 1 
ATOM 4203 N N     . VAL C 3 33  ? -5.598  -6.440  -3.910  1.00 96.18 33  C 1 
ATOM 4204 C CA    . VAL C 3 33  ? -4.447  -5.898  -3.184  1.00 95.77 33  C 1 
ATOM 4205 C C     . VAL C 3 33  ? -4.190  -6.713  -1.920  1.00 96.04 33  C 1 
ATOM 4206 O O     . VAL C 3 33  ? -3.059  -7.127  -1.672  1.00 95.19 33  C 1 
ATOM 4207 C CB    . VAL C 3 33  ? -4.666  -4.404  -2.870  1.00 94.56 33  C 1 
ATOM 4208 C CG1   . VAL C 3 33  ? -3.438  -3.791  -2.200  1.00 90.69 33  C 1 
ATOM 4209 C CG2   . VAL C 3 33  ? -4.940  -3.597  -4.142  1.00 89.09 33  C 1 
ATOM 4210 N N     . LEU C 3 34  ? -5.247  -7.046  -1.178  1.00 96.62 34  C 1 
ATOM 4211 C CA    . LEU C 3 34  ? -5.166  -7.959  -0.034  1.00 96.62 34  C 1 
ATOM 4212 C C     . LEU C 3 34  ? -4.696  -9.348  -0.443  1.00 96.92 34  C 1 
ATOM 4213 O O     . LEU C 3 34  ? -3.823  -9.913  0.206   1.00 96.35 34  C 1 
ATOM 4214 C CB    . LEU C 3 34  ? -6.544  -8.064  0.637   1.00 96.06 34  C 1 
ATOM 4215 C CG    . LEU C 3 34  ? -6.969  -6.837  1.439   1.00 92.88 34  C 1 
ATOM 4216 C CD1   . LEU C 3 34  ? -8.416  -7.033  1.882   1.00 88.39 34  C 1 
ATOM 4217 C CD2   . LEU C 3 34  ? -6.088  -6.649  2.677   1.00 87.99 34  C 1 
ATOM 4218 N N     . VAL C 3 35  ? -5.211  -9.885  -1.542  1.00 97.54 35  C 1 
ATOM 4219 C CA    . VAL C 3 35  ? -4.751  -11.172 -2.076  1.00 97.60 35  C 1 
ATOM 4220 C C     . VAL C 3 35  ? -3.266  -11.115 -2.423  1.00 97.58 35  C 1 
ATOM 4221 O O     . VAL C 3 35  ? -2.549  -12.072 -2.153  1.00 96.95 35  C 1 
ATOM 4222 C CB    . VAL C 3 35  ? -5.585  -11.609 -3.290  1.00 97.47 35  C 1 
ATOM 4223 C CG1   . VAL C 3 35  ? -5.019  -12.872 -3.959  1.00 95.94 35  C 1 
ATOM 4224 C CG2   . VAL C 3 35  ? -7.021  -11.929 -2.904  1.00 95.79 35  C 1 
ATOM 4225 N N     . SER C 3 36  ? -2.767  -10.004 -2.971  1.00 97.34 36  C 1 
ATOM 4226 C CA    . SER C 3 36  ? -1.331  -9.855  -3.222  1.00 97.04 36  C 1 
ATOM 4227 C C     . SER C 3 36  ? -0.506  -9.949  -1.946  1.00 96.80 36  C 1 
ATOM 4228 O O     . SER C 3 36  ? 0.554   -10.579 -1.968  1.00 96.05 36  C 1 
ATOM 4229 C CB    . SER C 3 36  ? -1.026  -8.526  -3.918  1.00 96.34 36  C 1 
ATOM 4230 O OG    . SER C 3 36  ? 0.359   -8.457  -4.221  1.00 89.73 36  C 1 
ATOM 4231 N N     . LYS C 3 37  ? -0.982  -9.356  -0.843  1.00 96.21 37  C 1 
ATOM 4232 C CA    . LYS C 3 37  ? -0.293  -9.444  0.440   1.00 95.87 37  C 1 
ATOM 4233 C C     . LYS C 3 37  ? -0.384  -10.845 1.045   1.00 96.12 37  C 1 
ATOM 4234 O O     . LYS C 3 37  ? 0.622   -11.377 1.496   1.00 95.44 37  C 1 
ATOM 4235 C CB    . LYS C 3 37  ? -0.827  -8.363  1.391   1.00 95.04 37  C 1 
ATOM 4236 C CG    . LYS C 3 37  ? -0.013  -8.246  2.695   1.00 88.11 37  C 1 
ATOM 4237 C CD    . LYS C 3 37  ? 1.447   -7.885  2.447   1.00 83.36 37  C 1 
ATOM 4238 C CE    . LYS C 3 37  ? 2.230   -7.769  3.740   1.00 78.32 37  C 1 
ATOM 4239 N NZ    . LYS C 3 37  ? 3.670   -7.510  3.479   1.00 71.54 37  C 1 
ATOM 4240 N N     . ALA C 3 38  ? -1.536  -11.476 0.963   1.00 96.91 38  C 1 
ATOM 4241 C CA    . ALA C 3 38  ? -1.716  -12.855 1.385   1.00 97.00 38  C 1 
ATOM 4242 C C     . ALA C 3 38  ? -0.785  -13.820 0.632   1.00 97.12 38  C 1 
ATOM 4243 O O     . ALA C 3 38  ? -0.212  -14.728 1.225   1.00 96.62 38  C 1 
ATOM 4244 C CB    . ALA C 3 38  ? -3.178  -13.234 1.175   1.00 96.83 38  C 1 
ATOM 4245 N N     . LEU C 3 39  ? -0.567  -13.588 -0.665  1.00 97.26 39  C 1 
ATOM 4246 C CA    . LEU C 3 39  ? 0.371   -14.365 -1.466  1.00 97.26 39  C 1 
ATOM 4247 C C     . LEU C 3 39  ? 1.825   -14.206 -1.021  1.00 97.12 39  C 1 
ATOM 4248 O O     . LEU C 3 39  ? 2.578   -15.162 -1.130  1.00 96.27 39  C 1 
ATOM 4249 C CB    . LEU C 3 39  ? 0.265   -13.953 -2.938  1.00 96.86 39  C 1 
ATOM 4250 C CG    . LEU C 3 39  ? -0.945  -14.537 -3.674  1.00 94.89 39  C 1 
ATOM 4251 C CD1   . LEU C 3 39  ? -1.018  -13.894 -5.065  1.00 91.36 39  C 1 
ATOM 4252 C CD2   . LEU C 3 39  ? -0.829  -16.049 -3.833  1.00 91.42 39  C 1 
ATOM 4253 N N     . GLU C 3 40  ? 2.236   -13.036 -0.535  1.00 96.43 40  C 1 
ATOM 4254 C CA    . GLU C 3 40  ? 3.579   -12.859 0.020   1.00 95.80 40  C 1 
ATOM 4255 C C     . GLU C 3 40  ? 3.786   -13.731 1.256   1.00 95.94 40  C 1 
ATOM 4256 O O     . GLU C 3 40  ? 4.793   -14.422 1.352   1.00 94.72 40  C 1 
ATOM 4257 C CB    . GLU C 3 40  ? 3.850   -11.394 0.379   1.00 94.63 40  C 1 
ATOM 4258 C CG    . GLU C 3 40  ? 3.974   -10.490 -0.841  1.00 88.36 40  C 1 
ATOM 4259 C CD    . GLU C 3 40  ? 4.118   -9.006  -0.474  1.00 85.14 40  C 1 
ATOM 4260 O OE1   . GLU C 3 40  ? 3.708   -8.164  -1.300  1.00 80.02 40  C 1 
ATOM 4261 O OE2   . GLU C 3 40  ? 4.652   -8.686  0.605   1.00 81.20 40  C 1 
ATOM 4262 N N     . LEU C 3 41  ? 2.803   -13.739 2.157   1.00 96.35 41  C 1 
ATOM 4263 C CA    . LEU C 3 41  ? 2.833   -14.542 3.374   1.00 96.01 41  C 1 
ATOM 4264 C C     . LEU C 3 41  ? 2.823   -16.041 3.052   1.00 96.29 41  C 1 
ATOM 4265 O O     . LEU C 3 41  ? 3.687   -16.793 3.517   1.00 95.30 41  C 1 
ATOM 4266 C CB    . LEU C 3 41  ? 1.633   -14.160 4.270   1.00 95.61 41  C 1 
ATOM 4267 C CG    . LEU C 3 41  ? 1.590   -12.684 4.711   1.00 94.41 41  C 1 
ATOM 4268 C CD1   . LEU C 3 41  ? 0.304   -12.414 5.483   1.00 91.04 41  C 1 
ATOM 4269 C CD2   . LEU C 3 41  ? 2.779   -12.303 5.587   1.00 90.86 41  C 1 
ATOM 4270 N N     . PHE C 3 42  ? 1.916   -16.459 2.172   1.00 96.73 42  C 1 
ATOM 4271 C CA    . PHE C 3 42  ? 1.793   -17.842 1.719   1.00 96.98 42  C 1 
ATOM 4272 C C     . PHE C 3 42  ? 3.073   -18.353 1.062   1.00 97.05 42  C 1 
ATOM 4273 O O     . PHE C 3 42  ? 3.548   -19.442 1.372   1.00 96.43 42  C 1 
ATOM 4274 C CB    . PHE C 3 42  ? 0.609   -17.922 0.753   1.00 97.09 42  C 1 
ATOM 4275 C CG    . PHE C 3 42  ? 0.472   -19.271 0.091   1.00 97.02 42  C 1 
ATOM 4276 C CD1   . PHE C 3 42  ? 0.829   -19.447 -1.255  1.00 95.74 42  C 1 
ATOM 4277 C CD2   . PHE C 3 42  ? 0.006   -20.369 0.832   1.00 95.81 42  C 1 
ATOM 4278 C CE1   . PHE C 3 42  ? 0.723   -20.702 -1.862  1.00 95.11 42  C 1 
ATOM 4279 C CE2   . PHE C 3 42  ? -0.100  -21.629 0.233   1.00 95.15 42  C 1 
ATOM 4280 C CZ    . PHE C 3 42  ? 0.250   -21.798 -1.113  1.00 95.44 42  C 1 
ATOM 4281 N N     . LEU C 3 43  ? 3.666   -17.569 0.158   1.00 96.65 43  C 1 
ATOM 4282 C CA    . LEU C 3 43  ? 4.901   -17.941 -0.513  1.00 96.54 43  C 1 
ATOM 4283 C C     . LEU C 3 43  ? 6.088   -17.976 0.440   1.00 96.60 43  C 1 
ATOM 4284 O O     . LEU C 3 43  ? 6.936   -18.853 0.299   1.00 95.68 43  C 1 
ATOM 4285 C CB    . LEU C 3 43  ? 5.191   -16.968 -1.654  1.00 96.02 43  C 1 
ATOM 4286 C CG    . LEU C 3 43  ? 4.363   -17.230 -2.920  1.00 93.97 43  C 1 
ATOM 4287 C CD1   . LEU C 3 43  ? 4.641   -16.132 -3.936  1.00 89.93 43  C 1 
ATOM 4288 C CD2   . LEU C 3 43  ? 4.741   -18.564 -3.552  1.00 89.80 43  C 1 
ATOM 4289 N N     . GLN C 3 44  ? 6.158   -17.058 1.391   1.00 95.91 44  C 1 
ATOM 4290 C CA    . GLN C 3 44  ? 7.222   -17.043 2.390   1.00 95.46 44  C 1 
ATOM 4291 C C     . GLN C 3 44  ? 7.183   -18.305 3.250   1.00 95.89 44  C 1 
ATOM 4292 O O     . GLN C 3 44  ? 8.228   -18.909 3.482   1.00 94.85 44  C 1 
ATOM 4293 C CB    . GLN C 3 44  ? 7.089   -15.768 3.243   1.00 94.33 44  C 1 
ATOM 4294 C CG    . GLN C 3 44  ? 8.230   -15.624 4.264   1.00 85.34 44  C 1 
ATOM 4295 C CD    . GLN C 3 44  ? 9.593   -15.426 3.612   1.00 80.78 44  C 1 
ATOM 4296 O OE1   . GLN C 3 44  ? 9.762   -14.688 2.657   1.00 70.67 44  C 1 
ATOM 4297 N NE2   . GLN C 3 44  ? 10.621  -16.075 4.117   1.00 67.33 44  C 1 
ATOM 4298 N N     . ASP C 3 45  ? 6.004   -18.724 3.672   1.00 95.85 45  C 1 
ATOM 4299 C CA    . ASP C 3 45  ? 5.844   -19.926 4.493   1.00 95.57 45  C 1 
ATOM 4300 C C     . ASP C 3 45  ? 6.104   -21.209 3.687   1.00 96.21 45  C 1 
ATOM 4301 O O     . ASP C 3 45  ? 6.918   -22.047 4.086   1.00 95.29 45  C 1 
ATOM 4302 C CB    . ASP C 3 45  ? 4.440   -19.915 5.121   1.00 94.05 45  C 1 
ATOM 4303 C CG    . ASP C 3 45  ? 4.312   -21.002 6.183   1.00 86.33 45  C 1 
ATOM 4304 O OD1   . ASP C 3 45  ? 5.232   -21.147 7.016   1.00 80.94 45  C 1 
ATOM 4305 O OD2   . ASP C 3 45  ? 3.314   -21.741 6.160   1.00 80.92 45  C 1 
ATOM 4306 N N     . LEU C 3 46  ? 5.506   -21.330 2.496   1.00 96.75 46  C 1 
ATOM 4307 C CA    . LEU C 3 46  ? 5.695   -22.496 1.631   1.00 96.96 46  C 1 
ATOM 4308 C C     . LEU C 3 46  ? 7.164   -22.660 1.198   1.00 97.03 46  C 1 
ATOM 4309 O O     . LEU C 3 46  ? 7.677   -23.778 1.181   1.00 95.98 46  C 1 
ATOM 4310 C CB    . LEU C 3 46  ? 4.738   -22.373 0.433   1.00 96.63 46  C 1 
ATOM 4311 C CG    . LEU C 3 46  ? 4.775   -23.561 -0.546  1.00 95.46 46  C 1 
ATOM 4312 C CD1   . LEU C 3 46  ? 4.416   -24.892 0.122   1.00 92.09 46  C 1 
ATOM 4313 C CD2   . LEU C 3 46  ? 3.770   -23.322 -1.677  1.00 91.56 46  C 1 
ATOM 4314 N N     . CYS C 3 47  ? 7.851   -21.566 0.869   1.00 96.78 47  C 1 
ATOM 4315 C CA    . CYS C 3 47  ? 9.266   -21.616 0.513   1.00 96.41 47  C 1 
ATOM 4316 C C     . CYS C 3 47  ? 10.148  -21.990 1.705   1.00 96.57 47  C 1 
ATOM 4317 O O     . CYS C 3 47  ? 11.087  -22.750 1.516   1.00 95.59 47  C 1 
ATOM 4318 C CB    . CYS C 3 47  ? 9.726   -20.274 -0.063  1.00 95.78 47  C 1 
ATOM 4319 S SG    . CYS C 3 47  ? 9.024   -20.010 -1.719  1.00 91.02 47  C 1 
ATOM 4320 N N     . ASP C 3 48  ? 9.847   -21.482 2.882   1.00 96.17 48  C 1 
ATOM 4321 C CA    . ASP C 3 48  ? 10.601  -21.805 4.093   1.00 95.85 48  C 1 
ATOM 4322 C C     . ASP C 3 48  ? 10.495  -23.293 4.439   1.00 96.24 48  C 1 
ATOM 4323 O O     . ASP C 3 48  ? 11.510  -23.982 4.559   1.00 95.29 48  C 1 
ATOM 4324 C CB    . ASP C 3 48  ? 10.072  -20.928 5.225   1.00 94.50 48  C 1 
ATOM 4325 C CG    . ASP C 3 48  ? 10.767  -21.215 6.552   1.00 86.56 48  C 1 
ATOM 4326 O OD1   . ASP C 3 48  ? 11.994  -21.037 6.614   1.00 80.26 48  C 1 
ATOM 4327 O OD2   . ASP C 3 48  ? 10.052  -21.530 7.529   1.00 80.35 48  C 1 
ATOM 4328 N N     . ARG C 3 49  ? 9.286   -23.841 4.475   1.00 96.21 49  C 1 
ATOM 4329 C CA    . ARG C 3 49  ? 9.056   -25.261 4.719   1.00 96.49 49  C 1 
ATOM 4330 C C     . ARG C 3 49  ? 9.698   -26.148 3.646   1.00 96.78 49  C 1 
ATOM 4331 O O     . ARG C 3 49  ? 10.304  -27.171 3.960   1.00 95.69 49  C 1 
ATOM 4332 C CB    . ARG C 3 49  ? 7.543   -25.540 4.807   1.00 96.17 49  C 1 
ATOM 4333 C CG    . ARG C 3 49  ? 6.885   -24.857 6.012   1.00 94.42 49  C 1 
ATOM 4334 C CD    . ARG C 3 49  ? 5.387   -25.165 6.028   1.00 92.46 49  C 1 
ATOM 4335 N NE    . ARG C 3 49  ? 4.666   -24.275 6.932   1.00 88.40 49  C 1 
ATOM 4336 C CZ    . ARG C 3 49  ? 3.554   -24.528 7.619   1.00 84.22 49  C 1 
ATOM 4337 N NH1   . ARG C 3 49  ? 2.993   -25.702 7.642   1.00 78.76 49  C 1 
ATOM 4338 N NH2   . ARG C 3 49  ? 2.991   -23.573 8.284   1.00 79.76 49  C 1 
ATOM 4339 N N     . THR C 3 50  ? 9.619   -25.736 2.381   1.00 97.60 50  C 1 
ATOM 4340 C CA    . THR C 3 50  ? 10.264  -26.461 1.276   1.00 97.56 50  C 1 
ATOM 4341 C C     . THR C 3 50  ? 11.788  -26.419 1.377   1.00 97.57 50  C 1 
ATOM 4342 O O     . THR C 3 50  ? 12.455  -27.419 1.113   1.00 96.60 50  C 1 
ATOM 4343 C CB    . THR C 3 50  ? 9.833   -25.897 -0.081  1.00 97.23 50  C 1 
ATOM 4344 O OG1   . THR C 3 50  ? 8.435   -25.948 -0.225  1.00 90.78 50  C 1 
ATOM 4345 C CG2   . THR C 3 50  ? 10.407  -26.703 -1.254  1.00 90.19 50  C 1 
ATOM 4346 N N     . TYR C 3 51  ? 12.350  -25.279 1.753   1.00 97.11 51  C 1 
ATOM 4347 C CA    . TYR C 3 51  ? 13.791  -25.141 1.913   1.00 96.93 51  C 1 
ATOM 4348 C C     . TYR C 3 51  ? 14.326  -26.010 3.051   1.00 96.87 51  C 1 
ATOM 4349 O O     . TYR C 3 51  ? 15.360  -26.653 2.874   1.00 96.04 51  C 1 
ATOM 4350 C CB    . TYR C 3 51  ? 14.158  -23.667 2.110   1.00 96.42 51  C 1 
ATOM 4351 C CG    . TYR C 3 51  ? 15.649  -23.459 2.190   1.00 95.74 51  C 1 
ATOM 4352 C CD1   . TYR C 3 51  ? 16.268  -23.148 3.419   1.00 93.35 51  C 1 
ATOM 4353 C CD2   . TYR C 3 51  ? 16.445  -23.615 1.039   1.00 93.29 51  C 1 
ATOM 4354 C CE1   . TYR C 3 51  ? 17.652  -22.991 3.493   1.00 92.36 51  C 1 
ATOM 4355 C CE2   . TYR C 3 51  ? 17.831  -23.461 1.108   1.00 92.17 51  C 1 
ATOM 4356 C CZ    . TYR C 3 51  ? 18.435  -23.144 2.336   1.00 92.58 51  C 1 
ATOM 4357 O OH    . TYR C 3 51  ? 19.798  -22.996 2.410   1.00 90.17 51  C 1 
ATOM 4358 N N     . ASN C 3 52  ? 13.606  -26.130 4.162   1.00 96.67 52  C 1 
ATOM 4359 C CA    . ASN C 3 52  ? 13.976  -27.036 5.249   1.00 96.45 52  C 1 
ATOM 4360 C C     . ASN C 3 52  ? 14.084  -28.487 4.759   1.00 96.70 52  C 1 
ATOM 4361 O O     . ASN C 3 52  ? 15.101  -29.136 5.004   1.00 95.53 52  C 1 
ATOM 4362 C CB    . ASN C 3 52  ? 12.966  -26.890 6.403   1.00 95.54 52  C 1 
ATOM 4363 C CG    . ASN C 3 52  ? 13.063  -25.541 7.093   1.00 91.03 52  C 1 
ATOM 4364 O OD1   . ASN C 3 52  ? 14.072  -24.852 7.068   1.00 80.19 52  C 1 
ATOM 4365 N ND2   . ASN C 3 52  ? 12.003  -25.117 7.746   1.00 78.73 52  C 1 
ATOM 4366 N N     . ILE C 3 53  ? 13.132  -28.948 3.950   1.00 96.69 53  C 1 
ATOM 4367 C CA    . ILE C 3 53  ? 13.197  -30.277 3.314   1.00 96.62 53  C 1 
ATOM 4368 C C     . ILE C 3 53  ? 14.411  -30.385 2.386   1.00 96.64 53  C 1 
ATOM 4369 O O     . ILE C 3 53  ? 15.072  -31.420 2.328   1.00 95.30 53  C 1 
ATOM 4370 C CB    . ILE C 3 53  ? 11.885  -30.563 2.553   1.00 96.34 53  C 1 
ATOM 4371 C CG1   . ILE C 3 53  ? 10.703  -30.668 3.550   1.00 94.35 53  C 1 
ATOM 4372 C CG2   . ILE C 3 53  ? 11.981  -31.842 1.712   1.00 94.41 53  C 1 
ATOM 4373 C CD1   . ILE C 3 53  ? 9.325   -30.614 2.887   1.00 86.10 53  C 1 
ATOM 4374 N N     . THR C 3 54  ? 14.737  -29.317 1.648   1.00 96.55 54  C 1 
ATOM 4375 C CA    . THR C 3 54  ? 15.906  -29.296 0.765   1.00 96.38 54  C 1 
ATOM 4376 C C     . THR C 3 54  ? 17.208  -29.493 1.546   1.00 96.35 54  C 1 
ATOM 4377 O O     . THR C 3 54  ? 18.065  -30.263 1.115   1.00 94.75 54  C 1 
ATOM 4378 C CB    . THR C 3 54  ? 15.965  -27.982 -0.034  1.00 95.76 54  C 1 
ATOM 4379 O OG1   . THR C 3 54  ? 14.772  -27.781 -0.766  1.00 90.37 54  C 1 
ATOM 4380 C CG2   . THR C 3 54  ? 17.103  -27.944 -1.047  1.00 89.78 54  C 1 
ATOM 4381 N N     . ILE C 3 55  ? 17.331  -28.829 2.692   1.00 96.30 55  C 1 
ATOM 4382 C CA    . ILE C 3 55  ? 18.487  -28.958 3.582   1.00 95.88 55  C 1 
ATOM 4383 C C     . ILE C 3 55  ? 18.551  -30.350 4.224   1.00 96.24 55  C 1 
ATOM 4384 O O     . ILE C 3 55  ? 19.621  -30.957 4.221   1.00 94.71 55  C 1 
ATOM 4385 C CB    . ILE C 3 55  ? 18.475  -27.837 4.640   1.00 94.10 55  C 1 
ATOM 4386 C CG1   . ILE C 3 55  ? 18.630  -26.434 4.001   1.00 85.03 55  C 1 
ATOM 4387 C CG2   . ILE C 3 55  ? 19.555  -28.033 5.705   1.00 80.89 55  C 1 
ATOM 4388 C CD1   . ILE C 3 55  ? 19.887  -26.228 3.156   1.00 72.88 55  C 1 
ATOM 4389 N N     . GLU C 3 56  ? 17.421  -30.887 4.666   1.00 96.23 56  C 1 
ATOM 4390 C CA    . GLU C 3 56  ? 17.336  -32.255 5.204   1.00 96.19 56  C 1 
ATOM 4391 C C     . GLU C 3 56  ? 17.787  -33.315 4.186   1.00 96.29 56  C 1 
ATOM 4392 O O     . GLU C 3 56  ? 18.382  -34.326 4.556   1.00 93.80 56  C 1 
ATOM 4393 C CB    . GLU C 3 56  ? 15.892  -32.554 5.623   1.00 94.96 56  C 1 
ATOM 4394 C CG    . GLU C 3 56  ? 15.486  -31.861 6.925   1.00 83.16 56  C 1 
ATOM 4395 C CD    . GLU C 3 56  ? 13.975  -31.950 7.190   1.00 77.00 56  C 1 
ATOM 4396 O OE1   . GLU C 3 56  ? 13.507  -31.234 8.099   1.00 69.30 56  C 1 
ATOM 4397 O OE2   . GLU C 3 56  ? 13.281  -32.707 6.474   1.00 67.53 56  C 1 
ATOM 4398 N N     . LYS C 3 57  ? 17.567  -33.070 2.890   1.00 95.24 57  C 1 
ATOM 4399 C CA    . LYS C 3 57  ? 18.063  -33.933 1.805   1.00 94.65 57  C 1 
ATOM 4400 C C     . LYS C 3 57  ? 19.556  -33.733 1.489   1.00 94.95 57  C 1 
ATOM 4401 O O     . LYS C 3 57  ? 20.074  -34.413 0.592   1.00 90.48 57  C 1 
ATOM 4402 C CB    . LYS C 3 57  ? 17.196  -33.752 0.546   1.00 93.41 57  C 1 
ATOM 4403 C CG    . LYS C 3 57  ? 15.736  -34.190 0.712   1.00 89.39 57  C 1 
ATOM 4404 C CD    . LYS C 3 57  ? 15.566  -35.680 0.986   1.00 82.00 57  C 1 
ATOM 4405 C CE    . LYS C 3 57  ? 14.077  -35.985 1.104   1.00 76.89 57  C 1 
ATOM 4406 N NZ    . LYS C 3 57  ? 13.803  -37.400 1.471   1.00 67.73 57  C 1 
ATOM 4407 N N     . GLY C 3 58  ? 20.231  -32.809 2.151   1.00 94.10 58  C 1 
ATOM 4408 C CA    . GLY C 3 58  ? 21.655  -32.540 1.943   1.00 93.97 58  C 1 
ATOM 4409 C C     . GLY C 3 58  ? 21.990  -31.862 0.609   1.00 94.19 58  C 1 
ATOM 4410 O O     . GLY C 3 58  ? 23.143  -31.877 0.179   1.00 90.51 58  C 1 
ATOM 4411 N N     . VAL C 3 59  ? 21.001  -31.233 -0.067  1.00 94.29 59  C 1 
ATOM 4412 C CA    . VAL C 3 59  ? 21.214  -30.543 -1.343  1.00 93.84 59  C 1 
ATOM 4413 C C     . VAL C 3 59  ? 21.049  -29.021 -1.208  1.00 93.71 59  C 1 
ATOM 4414 O O     . VAL C 3 59  ? 20.419  -28.521 -0.283  1.00 91.45 59  C 1 
ATOM 4415 C CB    . VAL C 3 59  ? 20.339  -31.117 -2.481  1.00 91.88 59  C 1 
ATOM 4416 C CG1   . VAL C 3 59  ? 20.698  -32.581 -2.766  1.00 84.10 59  C 1 
ATOM 4417 C CG2   . VAL C 3 59  ? 18.850  -31.022 -2.186  1.00 84.18 59  C 1 
ATOM 4418 N N     . LYS C 3 60  ? 21.632  -28.263 -2.143  1.00 93.08 60  C 1 
ATOM 4419 C CA    . LYS C 3 60  ? 21.584  -26.791 -2.134  1.00 92.20 60  C 1 
ATOM 4420 C C     . LYS C 3 60  ? 20.520  -26.202 -3.060  1.00 92.81 60  C 1 
ATOM 4421 O O     . LYS C 3 60  ? 20.264  -25.008 -3.024  1.00 90.30 60  C 1 
ATOM 4422 C CB    . LYS C 3 60  ? 22.963  -26.212 -2.463  1.00 89.92 60  C 1 
ATOM 4423 C CG    . LYS C 3 60  ? 24.009  -26.576 -1.403  1.00 81.91 60  C 1 
ATOM 4424 C CD    . LYS C 3 60  ? 25.341  -25.869 -1.668  1.00 72.40 60  C 1 
ATOM 4425 C CE    . LYS C 3 60  ? 26.338  -26.272 -0.571  1.00 64.74 60  C 1 
ATOM 4426 N NZ    . LYS C 3 60  ? 27.640  -25.573 -0.679  1.00 54.91 60  C 1 
ATOM 4427 N N     . THR C 3 61  ? 19.944  -27.017 -3.945  1.00 94.06 61  C 1 
ATOM 4428 C CA    . THR C 3 61  ? 19.005  -26.561 -4.973  1.00 94.37 61  C 1 
ATOM 4429 C C     . THR C 3 61  ? 17.596  -27.004 -4.639  1.00 94.95 61  C 1 
ATOM 4430 O O     . THR C 3 61  ? 17.307  -28.193 -4.667  1.00 93.92 61  C 1 
ATOM 4431 C CB    . THR C 3 61  ? 19.419  -27.055 -6.368  1.00 93.09 61  C 1 
ATOM 4432 O OG1   . THR C 3 61  ? 20.748  -26.664 -6.648  1.00 87.20 61  C 1 
ATOM 4433 C CG2   . THR C 3 61  ? 18.541  -26.468 -7.464  1.00 87.24 61  C 1 
ATOM 4434 N N     . VAL C 3 62  ? 16.723  -26.039 -4.380  1.00 95.45 62  C 1 
ATOM 4435 C CA    . VAL C 3 62  ? 15.288  -26.285 -4.216  1.00 95.61 62  C 1 
ATOM 4436 C C     . VAL C 3 62  ? 14.708  -26.757 -5.550  1.00 95.75 62  C 1 
ATOM 4437 O O     . VAL C 3 62  ? 14.804  -26.041 -6.555  1.00 94.62 62  C 1 
ATOM 4438 C CB    . VAL C 3 62  ? 14.546  -25.029 -3.732  1.00 95.29 62  C 1 
ATOM 4439 C CG1   . VAL C 3 62  ? 13.058  -25.283 -3.544  1.00 92.20 62  C 1 
ATOM 4440 C CG2   . VAL C 3 62  ? 15.107  -24.513 -2.407  1.00 91.72 62  C 1 
ATOM 4441 N N     . SER C 3 63  ? 14.104  -27.943 -5.553  1.00 96.25 63  C 1 
ATOM 4442 C CA    . SER C 3 63  ? 13.456  -28.538 -6.715  1.00 96.09 63  C 1 
ATOM 4443 C C     . SER C 3 63  ? 11.939  -28.669 -6.524  1.00 96.60 63  C 1 
ATOM 4444 O O     . SER C 3 63  ? 11.415  -28.504 -5.425  1.00 96.05 63  C 1 
ATOM 4445 C CB    . SER C 3 63  ? 14.089  -29.902 -7.017  1.00 94.70 63  C 1 
ATOM 4446 O OG    . SER C 3 63  ? 13.752  -30.835 -6.017  1.00 86.74 63  C 1 
ATOM 4447 N N     . SER C 3 64  ? 11.236  -28.984 -7.612  1.00 96.53 64  C 1 
ATOM 4448 C CA    . SER C 3 64  ? 9.809   -29.296 -7.567  1.00 96.75 64  C 1 
ATOM 4449 C C     . SER C 3 64  ? 9.484   -30.517 -6.696  1.00 97.18 64  C 1 
ATOM 4450 O O     . SER C 3 64  ? 8.449   -30.523 -6.037  1.00 95.97 64  C 1 
ATOM 4451 C CB    . SER C 3 64  ? 9.304   -29.530 -8.989  1.00 95.22 64  C 1 
ATOM 4452 O OG    . SER C 3 64  ? 10.050  -30.544 -9.610  1.00 84.55 64  C 1 
ATOM 4453 N N     . SER C 3 65  ? 10.383  -31.500 -6.607  1.00 97.15 65  C 1 
ATOM 4454 C CA    . SER C 3 65  ? 10.199  -32.673 -5.751  1.00 96.95 65  C 1 
ATOM 4455 C C     . SER C 3 65  ? 10.202  -32.328 -4.260  1.00 97.33 65  C 1 
ATOM 4456 O O     . SER C 3 65  ? 9.410   -32.881 -3.497  1.00 96.19 65  C 1 
ATOM 4457 C CB    . SER C 3 65  ? 11.271  -33.718 -6.042  1.00 95.62 65  C 1 
ATOM 4458 O OG    . SER C 3 65  ? 12.542  -33.199 -5.715  1.00 83.14 65  C 1 
ATOM 4459 N N     . HIS C 3 66  ? 11.016  -31.356 -3.840  1.00 97.21 66  C 1 
ATOM 4460 C CA    . HIS C 3 66  ? 10.989  -30.874 -2.454  1.00 97.26 66  C 1 
ATOM 4461 C C     . HIS C 3 66  ? 9.680   -30.138 -2.161  1.00 97.44 66  C 1 
ATOM 4462 O O     . HIS C 3 66  ? 9.103   -30.311 -1.088  1.00 96.67 66  C 1 
ATOM 4463 C CB    . HIS C 3 66  ? 12.184  -29.947 -2.188  1.00 96.98 66  C 1 
ATOM 4464 C CG    . HIS C 3 66  ? 13.531  -30.537 -2.480  1.00 96.63 66  C 1 
ATOM 4465 N ND1   . HIS C 3 66  ? 14.648  -29.819 -2.862  1.00 88.83 66  C 1 
ATOM 4466 C CD2   . HIS C 3 66  ? 13.894  -31.846 -2.456  1.00 89.97 66  C 1 
ATOM 4467 C CE1   . HIS C 3 66  ? 15.640  -30.671 -3.077  1.00 90.61 66  C 1 
ATOM 4468 N NE2   . HIS C 3 66  ? 15.234  -31.924 -2.846  1.00 91.54 66  C 1 
ATOM 4469 N N     . LEU C 3 67  ? 9.175   -29.380 -3.124  1.00 97.52 67  C 1 
ATOM 4470 C CA    . LEU C 3 67  ? 7.869   -28.735 -3.016  1.00 97.79 67  C 1 
ATOM 4471 C C     . LEU C 3 67  ? 6.739   -29.768 -2.944  1.00 97.94 67  C 1 
ATOM 4472 O O     . LEU C 3 67  ? 5.842   -29.631 -2.120  1.00 96.97 67  C 1 
ATOM 4473 C CB    . LEU C 3 67  ? 7.712   -27.753 -4.189  1.00 96.93 67  C 1 
ATOM 4474 C CG    . LEU C 3 67  ? 6.438   -26.899 -4.125  1.00 93.12 67  C 1 
ATOM 4475 C CD1   . LEU C 3 67  ? 6.386   -25.996 -2.900  1.00 87.57 67  C 1 
ATOM 4476 C CD2   . LEU C 3 67  ? 6.374   -25.991 -5.358  1.00 87.11 67  C 1 
ATOM 4477 N N     . LYS C 3 68  ? 6.802   -30.843 -3.753  1.00 97.39 68  C 1 
ATOM 4478 C CA    . LYS C 3 68  ? 5.883   -31.985 -3.687  1.00 97.44 68  C 1 
ATOM 4479 C C     . LYS C 3 68  ? 5.874   -32.610 -2.302  1.00 97.58 68  C 1 
ATOM 4480 O O     . LYS C 3 68  ? 4.800   -32.800 -1.727  1.00 96.60 68  C 1 
ATOM 4481 C CB    . LYS C 3 68  ? 6.262   -33.011 -4.771  1.00 96.76 68  C 1 
ATOM 4482 C CG    . LYS C 3 68  ? 5.407   -34.294 -4.731  1.00 96.00 68  C 1 
ATOM 4483 C CD    . LYS C 3 68  ? 5.746   -35.221 -5.899  1.00 94.41 68  C 1 
ATOM 4484 C CE    . LYS C 3 68  ? 4.866   -36.474 -5.903  1.00 89.82 68  C 1 
ATOM 4485 N NZ    . LYS C 3 68  ? 5.133   -37.336 -7.071  1.00 85.12 68  C 1 
ATOM 4486 N N     . GLN C 3 69  ? 7.038   -32.887 -1.738  1.00 97.34 69  C 1 
ATOM 4487 C CA    . GLN C 3 69  ? 7.148   -33.439 -0.391  1.00 97.12 69  C 1 
ATOM 4488 C C     . GLN C 3 69  ? 6.558   -32.493 0.652   1.00 97.47 69  C 1 
ATOM 4489 O O     . GLN C 3 69  ? 5.783   -32.928 1.500   1.00 96.11 69  C 1 
ATOM 4490 C CB    . GLN C 3 69  ? 8.614   -33.807 -0.102  1.00 96.39 69  C 1 
ATOM 4491 C CG    . GLN C 3 69  ? 8.748   -34.511 1.262   1.00 89.75 69  C 1 
ATOM 4492 C CD    . GLN C 3 69  ? 10.165  -34.982 1.581   1.00 85.37 69  C 1 
ATOM 4493 O OE1   . GLN C 3 69  ? 11.052  -35.088 0.745   1.00 79.47 69  C 1 
ATOM 4494 N NE2   . GLN C 3 69  ? 10.426  -35.302 2.831   1.00 73.38 69  C 1 
ATOM 4495 N N     . CYS C 3 70  ? 6.830   -31.185 0.561   1.00 97.60 70  C 1 
ATOM 4496 C CA    . CYS C 3 70  ? 6.257   -30.183 1.458   1.00 97.64 70  C 1 
ATOM 4497 C C     . CYS C 3 70  ? 4.721   -30.195 1.430   1.00 97.73 70  C 1 
ATOM 4498 O O     . CYS C 3 70  ? 4.087   -30.240 2.483   1.00 96.82 70  C 1 
ATOM 4499 C CB    . CYS C 3 70  ? 6.808   -28.804 1.072   1.00 97.27 70  C 1 
ATOM 4500 S SG    . CYS C 3 70  ? 6.264   -27.552 2.274   1.00 96.15 70  C 1 
ATOM 4501 N N     . ILE C 3 71  ? 4.115   -30.223 0.244   1.00 97.79 71  C 1 
ATOM 4502 C CA    . ILE C 3 71  ? 2.658   -30.255 0.070   1.00 97.74 71  C 1 
ATOM 4503 C C     . ILE C 3 71  ? 2.030   -31.502 0.710   1.00 97.62 71  C 1 
ATOM 4504 O O     . ILE C 3 71  ? 0.923   -31.427 1.247   1.00 96.42 71  C 1 
ATOM 4505 C CB    . ILE C 3 71  ? 2.310   -30.138 -1.425  1.00 97.48 71  C 1 
ATOM 4506 C CG1   . ILE C 3 71  ? 2.649   -28.725 -1.956  1.00 96.19 71  C 1 
ATOM 4507 C CG2   . ILE C 3 71  ? 0.827   -30.456 -1.699  1.00 96.10 71  C 1 
ATOM 4508 C CD1   . ILE C 3 71  ? 2.707   -28.633 -3.486  1.00 93.47 71  C 1 
ATOM 4509 N N     . HIS C 3 72  ? 2.713   -32.644 0.662   1.00 97.43 72  C 1 
ATOM 4510 C CA    . HIS C 3 72  ? 2.220   -33.868 1.300   1.00 97.13 72  C 1 
ATOM 4511 C C     . HIS C 3 72  ? 2.445   -33.895 2.813   1.00 97.07 72  C 1 
ATOM 4512 O O     . HIS C 3 72  ? 1.699   -34.575 3.503   1.00 95.12 72  C 1 
ATOM 4513 C CB    . HIS C 3 72  ? 2.840   -35.096 0.625   1.00 96.39 72  C 1 
ATOM 4514 C CG    . HIS C 3 72  ? 2.303   -35.336 -0.755  1.00 94.72 72  C 1 
ATOM 4515 N ND1   . HIS C 3 72  ? 2.862   -34.881 -1.918  1.00 80.48 72  C 1 
ATOM 4516 C CD2   . HIS C 3 72  ? 1.175   -36.021 -1.116  1.00 80.97 72  C 1 
ATOM 4517 C CE1   . HIS C 3 72  ? 2.101   -35.280 -2.950  1.00 82.95 72  C 1 
ATOM 4518 N NE2   . HIS C 3 72  ? 1.062   -35.976 -2.495  1.00 85.03 72  C 1 
ATOM 4519 N N     . SER C 3 73  ? 3.409   -33.149 3.326   1.00 96.71 73  C 1 
ATOM 4520 C CA    . SER C 3 73  ? 3.750   -33.147 4.752   1.00 96.43 73  C 1 
ATOM 4521 C C     . SER C 3 73  ? 2.861   -32.250 5.611   1.00 96.42 73  C 1 
ATOM 4522 O O     . SER C 3 73  ? 2.895   -32.365 6.833   1.00 93.50 73  C 1 
ATOM 4523 C CB    . SER C 3 73  ? 5.208   -32.727 4.946   1.00 95.10 73  C 1 
ATOM 4524 O OG    . SER C 3 73  ? 6.086   -33.615 4.284   1.00 86.09 73  C 1 
ATOM 4525 N N     . TYR C 3 74  ? 2.084   -31.342 5.011   1.00 96.86 74  C 1 
ATOM 4526 C CA    . TYR C 3 74  ? 1.264   -30.378 5.737   1.00 96.42 74  C 1 
ATOM 4527 C C     . TYR C 3 74  ? -0.170  -30.354 5.197   1.00 96.13 74  C 1 
ATOM 4528 O O     . TYR C 3 74  ? -0.405  -29.993 4.042   1.00 93.81 74  C 1 
ATOM 4529 C CB    . TYR C 3 74  ? 1.884   -28.985 5.651   1.00 95.79 74  C 1 
ATOM 4530 C CG    . TYR C 3 74  ? 3.250   -28.848 6.284   1.00 95.68 74  C 1 
ATOM 4531 C CD1   . TYR C 3 74  ? 3.388   -28.631 7.667   1.00 92.76 74  C 1 
ATOM 4532 C CD2   . TYR C 3 74  ? 4.416   -28.938 5.487   1.00 92.52 74  C 1 
ATOM 4533 C CE1   . TYR C 3 74  ? 4.658   -28.506 8.254   1.00 91.24 74  C 1 
ATOM 4534 C CE2   . TYR C 3 74  ? 5.685   -28.818 6.066   1.00 91.18 74  C 1 
ATOM 4535 C CZ    . TYR C 3 74  ? 5.798   -28.598 7.445   1.00 92.07 74  C 1 
ATOM 4536 O OH    . TYR C 3 74  ? 7.050   -28.484 8.015   1.00 89.97 74  C 1 
ATOM 4537 N N     . ASP C 3 75  ? -1.139  -30.612 6.067   1.00 95.66 75  C 1 
ATOM 4538 C CA    . ASP C 3 75  ? -2.555  -30.660 5.702   1.00 94.88 75  C 1 
ATOM 4539 C C     . ASP C 3 75  ? -3.114  -29.321 5.204   1.00 95.42 75  C 1 
ATOM 4540 O O     . ASP C 3 75  ? -4.049  -29.294 4.397   1.00 93.34 75  C 1 
ATOM 4541 C CB    . ASP C 3 75  ? -3.382  -31.133 6.908   1.00 92.68 75  C 1 
ATOM 4542 C CG    . ASP C 3 75  ? -3.103  -32.591 7.251   1.00 84.62 75  C 1 
ATOM 4543 O OD1   . ASP C 3 75  ? -2.836  -33.367 6.305   1.00 74.14 75  C 1 
ATOM 4544 O OD2   . ASP C 3 75  ? -3.174  -32.904 8.454   1.00 76.76 75  C 1 
ATOM 4545 N N     . VAL C 3 76  ? -2.537  -28.210 5.617   1.00 96.42 76  C 1 
ATOM 4546 C CA    . VAL C 3 76  ? -2.929  -26.879 5.126   1.00 96.29 76  C 1 
ATOM 4547 C C     . VAL C 3 76  ? -2.727  -26.734 3.611   1.00 96.57 76  C 1 
ATOM 4548 O O     . VAL C 3 76  ? -3.379  -25.911 2.982   1.00 95.20 76  C 1 
ATOM 4549 C CB    . VAL C 3 76  ? -2.208  -25.780 5.922   1.00 95.10 76  C 1 
ATOM 4550 C CG1   . VAL C 3 76  ? -0.716  -25.674 5.596   1.00 88.28 76  C 1 
ATOM 4551 C CG2   . VAL C 3 76  ? -2.871  -24.421 5.728   1.00 88.86 76  C 1 
ATOM 4552 N N     . TYR C 3 77  ? -1.874  -27.561 3.001   1.00 96.85 77  C 1 
ATOM 4553 C CA    . TYR C 3 77  ? -1.602  -27.566 1.566   1.00 97.09 77  C 1 
ATOM 4554 C C     . TYR C 3 77  ? -2.352  -28.662 0.787   1.00 97.05 77  C 1 
ATOM 4555 O O     . TYR C 3 77  ? -2.042  -28.911 -0.386  1.00 95.65 77  C 1 
ATOM 4556 C CB    . TYR C 3 77  ? -0.087  -27.637 1.333   1.00 96.88 77  C 1 
ATOM 4557 C CG    . TYR C 3 77  ? 0.733   -26.546 1.982   1.00 96.86 77  C 1 
ATOM 4558 C CD1   . TYR C 3 77  ? 0.324   -25.196 1.941   1.00 94.89 77  C 1 
ATOM 4559 C CD2   . TYR C 3 77  ? 1.935   -26.870 2.637   1.00 94.74 77  C 1 
ATOM 4560 C CE1   . TYR C 3 77  ? 1.086   -24.188 2.548   1.00 94.04 77  C 1 
ATOM 4561 C CE2   . TYR C 3 77  ? 2.713   -25.872 3.242   1.00 94.09 77  C 1 
ATOM 4562 C CZ    . TYR C 3 77  ? 2.281   -24.533 3.194   1.00 95.05 77  C 1 
ATOM 4563 O OH    . TYR C 3 77  ? 3.031   -23.552 3.801   1.00 93.53 77  C 1 
ATOM 4564 N N     . ASP C 3 78  ? -3.342  -29.299 1.393   1.00 96.41 78  C 1 
ATOM 4565 C CA    . ASP C 3 78  ? -4.135  -30.366 0.768   1.00 95.98 78  C 1 
ATOM 4566 C C     . ASP C 3 78  ? -4.772  -29.972 -0.581  1.00 96.60 78  C 1 
ATOM 4567 O O     . ASP C 3 78  ? -4.837  -30.789 -1.511  1.00 94.76 78  C 1 
ATOM 4568 C CB    . ASP C 3 78  ? -5.215  -30.833 1.762   1.00 93.58 78  C 1 
ATOM 4569 C CG    . ASP C 3 78  ? -6.226  -29.754 2.164   1.00 89.13 78  C 1 
ATOM 4570 O OD1   . ASP C 3 78  ? -6.009  -28.549 1.891   1.00 82.59 78  C 1 
ATOM 4571 O OD2   . ASP C 3 78  ? -7.260  -30.125 2.755   1.00 83.88 78  C 1 
ATOM 4572 N N     . PHE C 3 79  ? -5.154  -28.699 -0.746  1.00 97.32 79  C 1 
ATOM 4573 C CA    . PHE C 3 79  ? -5.692  -28.172 -1.992  1.00 97.35 79  C 1 
ATOM 4574 C C     . PHE C 3 79  ? -4.663  -28.158 -3.131  1.00 97.50 79  C 1 
ATOM 4575 O O     . PHE C 3 79  ? -5.043  -28.129 -4.306  1.00 96.70 79  C 1 
ATOM 4576 C CB    . PHE C 3 79  ? -6.281  -26.770 -1.747  1.00 97.31 79  C 1 
ATOM 4577 C CG    . PHE C 3 79  ? -5.250  -25.687 -1.546  1.00 97.51 79  C 1 
ATOM 4578 C CD1   . PHE C 3 79  ? -4.650  -25.494 -0.291  1.00 97.03 79  C 1 
ATOM 4579 C CD2   . PHE C 3 79  ? -4.880  -24.862 -2.614  1.00 96.71 79  C 1 
ATOM 4580 C CE1   . PHE C 3 79  ? -3.687  -24.494 -0.111  1.00 96.35 79  C 1 
ATOM 4581 C CE2   . PHE C 3 79  ? -3.924  -23.855 -2.444  1.00 96.32 79  C 1 
ATOM 4582 C CZ    . PHE C 3 79  ? -3.324  -23.673 -1.190  1.00 96.47 79  C 1 
ATOM 4583 N N     . LEU C 3 80  ? -3.371  -28.252 -2.822  1.00 97.21 80  C 1 
ATOM 4584 C CA    . LEU C 3 80  ? -2.274  -28.309 -3.801  1.00 97.43 80  C 1 
ATOM 4585 C C     . LEU C 3 80  ? -1.884  -29.736 -4.191  1.00 97.31 80  C 1 
ATOM 4586 O O     . LEU C 3 80  ? -1.031  -29.899 -5.067  1.00 95.93 80  C 1 
ATOM 4587 C CB    . LEU C 3 80  ? -1.055  -27.546 -3.257  1.00 97.39 80  C 1 
ATOM 4588 C CG    . LEU C 3 80  ? -1.291  -26.052 -2.951  1.00 96.91 80  C 1 
ATOM 4589 C CD1   . LEU C 3 80  ? -0.018  -25.449 -2.359  1.00 95.22 80  C 1 
ATOM 4590 C CD2   . LEU C 3 80  ? -1.657  -25.269 -4.219  1.00 94.58 80  C 1 
ATOM 4591 N N     . LYS C 3 81  ? -2.506  -30.773 -3.639  1.00 97.03 81  C 1 
ATOM 4592 C CA    . LYS C 3 81  ? -2.169  -32.177 -3.958  1.00 96.73 81  C 1 
ATOM 4593 C C     . LYS C 3 81  ? -2.262  -32.475 -5.457  1.00 96.82 81  C 1 
ATOM 4594 O O     . LYS C 3 81  ? -1.435  -33.205 -5.997  1.00 95.18 81  C 1 
ATOM 4595 C CB    . LYS C 3 81  ? -3.043  -33.139 -3.133  1.00 95.64 81  C 1 
ATOM 4596 C CG    . LYS C 3 81  ? -2.604  -33.196 -1.656  1.00 91.91 81  C 1 
ATOM 4597 C CD    . LYS C 3 81  ? -3.502  -34.101 -0.787  1.00 85.03 81  C 1 
ATOM 4598 C CE    . LYS C 3 81  ? -2.977  -34.098 0.656   1.00 79.43 81  C 1 
ATOM 4599 N NZ    . LYS C 3 81  ? -3.834  -34.833 1.633   1.00 69.08 81  C 1 
ATOM 4600 N N     . ASN C 3 82  ? -3.202  -31.855 -6.167  1.00 97.08 82  C 1 
ATOM 4601 C CA    . ASN C 3 82  ? -3.326  -32.002 -7.627  1.00 96.54 82  C 1 
ATOM 4602 C C     . ASN C 3 82  ? -2.204  -31.310 -8.423  1.00 96.97 82  C 1 
ATOM 4603 O O     . ASN C 3 82  ? -1.982  -31.649 -9.584  1.00 95.26 82  C 1 
ATOM 4604 C CB    . ASN C 3 82  ? -4.679  -31.443 -8.079  1.00 95.03 82  C 1 
ATOM 4605 C CG    . ASN C 3 82  ? -5.870  -32.298 -7.674  1.00 86.59 82  C 1 
ATOM 4606 O OD1   . ASN C 3 82  ? -5.778  -33.380 -7.124  1.00 73.61 82  C 1 
ATOM 4607 N ND2   . ASN C 3 82  ? -7.068  -31.828 -7.964  1.00 75.10 82  C 1 
ATOM 4608 N N     . VAL C 3 83  ? -1.541  -30.299 -7.847  1.00 96.87 83  C 1 
ATOM 4609 C CA    . VAL C 3 83  ? -0.341  -29.689 -8.438  1.00 96.94 83  C 1 
ATOM 4610 C C     . VAL C 3 83  ? 0.857   -30.593 -8.172  1.00 97.11 83  C 1 
ATOM 4611 O O     . VAL C 3 83  ? 1.600   -30.908 -9.104  1.00 95.68 83  C 1 
ATOM 4612 C CB    . VAL C 3 83  ? -0.094  -28.272 -7.897  1.00 96.40 83  C 1 
ATOM 4613 C CG1   . VAL C 3 83  ? 1.127   -27.628 -8.551  1.00 92.80 83  C 1 
ATOM 4614 C CG2   . VAL C 3 83  ? -1.312  -27.364 -8.134  1.00 92.92 83  C 1 
ATOM 4615 N N     . ALA C 3 84  ? 0.981   -31.083 -6.943  1.00 96.99 84  C 1 
ATOM 4616 C CA    . ALA C 3 84  ? 2.049   -31.984 -6.538  1.00 96.72 84  C 1 
ATOM 4617 C C     . ALA C 3 84  ? 2.038   -33.312 -7.310  1.00 96.62 84  C 1 
ATOM 4618 O O     . ALA C 3 84  ? 3.102   -33.837 -7.627  1.00 94.57 84  C 1 
ATOM 4619 C CB    . ALA C 3 84  ? 1.932   -32.220 -5.032  1.00 95.76 84  C 1 
ATOM 4620 N N     . SER C 3 85  ? 0.867   -33.839 -7.673  1.00 96.88 85  C 1 
ATOM 4621 C CA    . SER C 3 85  ? 0.765   -35.098 -8.425  1.00 96.45 85  C 1 
ATOM 4622 C C     . SER C 3 85  ? 1.345   -35.024 -9.840  1.00 96.58 85  C 1 
ATOM 4623 O O     . SER C 3 85  ? 1.726   -36.053 -10.385 1.00 94.02 85  C 1 
ATOM 4624 C CB    . SER C 3 85  ? -0.689  -35.563 -8.494  1.00 94.78 85  C 1 
ATOM 4625 O OG    . SER C 3 85  ? -1.468  -34.672 -9.264  1.00 84.35 85  C 1 
ATOM 4626 N N     . LYS C 3 86  ? 1.424   -33.826 -10.440 1.00 96.23 86  C 1 
ATOM 4627 C CA    . LYS C 3 86  ? 2.056   -33.619 -11.754 1.00 95.62 86  C 1 
ATOM 4628 C C     . LYS C 3 86  ? 3.587   -33.609 -11.688 1.00 96.00 86  C 1 
ATOM 4629 O O     . LYS C 3 86  ? 4.235   -33.725 -12.724 1.00 92.98 86  C 1 
ATOM 4630 C CB    . LYS C 3 86  ? 1.594   -32.285 -12.349 1.00 93.73 86  C 1 
ATOM 4631 C CG    . LYS C 3 86  ? 0.079   -32.186 -12.577 1.00 86.91 86  C 1 
ATOM 4632 C CD    . LYS C 3 86  ? -0.210  -30.756 -13.015 1.00 81.77 86  C 1 
ATOM 4633 C CE    . LYS C 3 86  ? -1.695  -30.472 -13.174 1.00 73.20 86  C 1 
ATOM 4634 N NZ    . LYS C 3 86  ? -1.877  -29.046 -13.494 1.00 65.47 86  C 1 
ATOM 4635 N N     . VAL C 3 87  ? 4.140   -33.400 -10.507 1.00 95.14 87  C 1 
ATOM 4636 C CA    . VAL C 3 87  ? 5.588   -33.378 -10.318 1.00 94.75 87  C 1 
ATOM 4637 C C     . VAL C 3 87  ? 6.096   -34.821 -10.321 1.00 93.84 87  C 1 
ATOM 4638 O O     . VAL C 3 87  ? 5.608   -35.630 -9.524  1.00 89.03 87  C 1 
ATOM 4639 C CB    . VAL C 3 87  ? 5.962   -32.661 -9.012  1.00 93.51 87  C 1 
ATOM 4640 C CG1   . VAL C 3 87  ? 7.469   -32.636 -8.798  1.00 87.15 87  C 1 
ATOM 4641 C CG2   . VAL C 3 87  ? 5.457   -31.206 -9.036  1.00 89.51 87  C 1 
ATOM 4642 N N     . PRO C 3 88  ? 7.055   -35.170 -11.209 1.00 94.61 88  C 1 
ATOM 4643 C CA    . PRO C 3 88  ? 7.663   -36.486 -11.166 1.00 93.19 88  C 1 
ATOM 4644 C C     . PRO C 3 88  ? 8.352   -36.678 -9.810  1.00 92.03 88  C 1 
ATOM 4645 O O     . PRO C 3 88  ? 8.924   -35.731 -9.251  1.00 85.93 88  C 1 
ATOM 4646 C CB    . PRO C 3 88  ? 8.635   -36.530 -12.345 1.00 90.71 88  C 1 
ATOM 4647 C CG    . PRO C 3 88  ? 8.987   -35.065 -12.576 1.00 88.25 88  C 1 
ATOM 4648 C CD    . PRO C 3 88  ? 7.718   -34.326 -12.191 1.00 92.43 88  C 1 
ATOM 4649 N N     . ASP C 3 89  ? 8.275   -37.889 -9.265  1.00 85.83 89  C 1 
ATOM 4650 C CA    . ASP C 3 89  ? 9.127   -38.237 -8.140  1.00 82.01 89  C 1 
ATOM 4651 C C     . ASP C 3 89  ? 10.580  -38.148 -8.601  1.00 78.88 89  C 1 
ATOM 4652 O O     . ASP C 3 89  ? 10.888  -38.465 -9.747  1.00 68.67 89  C 1 
ATOM 4653 C CB    . ASP C 3 89  ? 8.735   -39.597 -7.550  1.00 75.22 89  C 1 
ATOM 4654 C CG    . ASP C 3 89  ? 7.375   -39.473 -6.853  1.00 69.75 89  C 1 
ATOM 4655 O OD1   . ASP C 3 89  ? 7.243   -38.568 -6.002  1.00 62.64 89  C 1 
ATOM 4656 O OD2   . ASP C 3 89  ? 6.397   -40.139 -7.236  1.00 61.97 89  C 1 
ATOM 4657 N N     . LEU C 3 90  ? 11.471  -37.627 -7.744  1.00 75.31 90  C 1 
ATOM 4658 C CA    . LEU C 3 90  ? 12.899  -37.763 -8.024  1.00 69.21 90  C 1 
ATOM 4659 C C     . LEU C 3 90  ? 13.132  -39.236 -8.321  1.00 66.94 90  C 1 
ATOM 4660 O O     . LEU C 3 90  ? 12.694  -40.075 -7.525  1.00 57.55 90  C 1 
ATOM 4661 C CB    . LEU C 3 90  ? 13.745  -37.326 -6.813  1.00 61.07 90  C 1 
ATOM 4662 C CG    . LEU C 3 90  ? 14.056  -35.826 -6.788  1.00 55.52 90  C 1 
ATOM 4663 C CD1   . LEU C 3 90  ? 14.630  -35.438 -5.423  1.00 50.17 90  C 1 
ATOM 4664 C CD2   . LEU C 3 90  ? 15.088  -35.431 -7.858  1.00 49.63 90  C 1 
ATOM 4665 N N     . GLY C 3 91  ? 13.747  -39.541 -9.460  1.00 53.95 91  C 1 
ATOM 4666 C CA    . GLY C 3 91  ? 13.958  -40.918 -9.887  1.00 51.12 91  C 1 
ATOM 4667 C C     . GLY C 3 91  ? 14.532  -41.708 -8.717  1.00 50.75 91  C 1 
ATOM 4668 O O     . GLY C 3 91  ? 15.619  -41.396 -8.238  1.00 48.05 91  C 1 
ATOM 4669 N N     . ALA C 3 92  ? 13.792  -42.689 -8.255  1.00 47.64 92  C 1 
ATOM 4670 C CA    . ALA C 3 92  ? 14.461  -43.872 -7.768  1.00 46.36 92  C 1 
ATOM 4671 C C     . ALA C 3 92  ? 15.485  -44.215 -8.856  1.00 45.98 92  C 1 
ATOM 4672 O O     . ALA C 3 92  ? 15.125  -44.150 -10.039 1.00 44.07 92  C 1 
ATOM 4673 C CB    . ALA C 3 92  ? 13.438  -44.996 -7.568  1.00 42.09 92  C 1 
ATOM 4674 N N     . PRO C 3 93  ? 16.756  -44.442 -8.527  1.00 43.12 93  C 1 
ATOM 4675 C CA    . PRO C 3 93  ? 17.679  -44.973 -9.512  1.00 41.45 93  C 1 
ATOM 4676 C C     . PRO C 3 93  ? 16.984  -46.181 -10.136 1.00 42.35 93  C 1 
ATOM 4677 O O     . PRO C 3 93  ? 16.501  -47.033 -9.374  1.00 41.64 93  C 1
[truncated: 100,701 more chars]
