# Supplementary material for: Vernalization regulatory network identifies potential novel functions for genes in the HvVRN2 locus
Source: New Phytol. 2026 Apr 12;250(6):4036–53. doi: 10.1111/nph.71162 (PMC13193379; doi:10.1111/nph.71162)
Supplement: Supplementary file 1 — Dataset S1. Protein models computed by Alphafold. [file NPH-250-4036-s002.xz › Alphafold_models0/Barley/fold_co1_prom1_1_nf_yb3_c_1hg0069390_recortes_summary_confidences_0.json]

{
 "chain_iptm": [
  0.81,
  0.73,
  0.73,
  0.62,
  0.62
 ],
 "chain_pair_iptm": [
  [
   0.25,
   0.88,
   0.85,
   0.75,
   0.75
  ],
  [
   0.88,
   0.79,
   0.86,
   0.6,
   0.6
  ],
  [
   0.85,
   0.86,
   0.74,
   0.61,
   0.61
  ],
  [
   0.75,
   0.6,
   0.61,
   0.27,
   0.49
  ],
  [
   0.75,
   0.6,
   0.61,
   0.49,
   0.27
  ]
 ],
 "chain_pair_pae_min": [
  [
   0.76,
   1.32,
   1.25,
   2.17,
   2.69
  ],
  [
   1.14,
   0.76,
   1.02,
   3.4,
   4.12
  ],
  [
   1.23,
   1.06,
   0.76,
   3.26,
   3.82
  ],
  [
   2.55,
   4.11,
   3.85,
   0.8,
   1.39
  ],
  [
   3.24,
   4.09,
   3.76,
   1.36,
   0.79
  ]
 ],
 "chain_ptm": [
  0.25,
  0.79,
  0.74,
  0.27,
  0.27
 ],
 "fraction_disordered": 0.65,
 "has_clash": 0.0,
 "iptm": 0.85,
 "num_recycles": 10.0,
 "ptm": 0.52,
 "ranking_score": 1.11
}
