# Supplementary material for: Vernalization regulatory network identifies potential novel functions for genes in the HvVRN2 locus
Source: New Phytol. 2026 Apr 12;250(6):4036–53. doi: 10.1111/nph.71162 (PMC13193379; doi:10.1111/nph.71162)
Supplement: Supplementary file 1 — Dataset S1. Protein models computed by Alphafold. [file NPH-250-4036-s002.xz › Alphafold_models0/Barley/fold_co1_prom1_1_nf_yb3_c_3hg0237950_recortes_model_0.cif]

# By using this file you agree to the legally binding terms of use found at alphafoldserver.com/output-terms
data_1a9dab23c9c11f65
#
_entry.id 1a9dab23c9c11f65
#
loop_
_atom_type.symbol
C 
N 
O 
P 
S 
#
loop_
_audit_author.name
_audit_author.pdbx_ordinal
"Google DeepMind" 1 
"Isomorphic Labs" 2 
#
_audit_conform.dict_location https://raw.githubusercontent.com/ihmwg/ModelCIF/master/dist/mmcif_ma.dic
_audit_conform.dict_name     mmcif_ma.dic
_audit_conform.dict_version  1.4.5
#
loop_
_chem_comp.formula
_chem_comp.formula_weight
_chem_comp.id
_chem_comp.mon_nstd_flag
_chem_comp.name
_chem_comp.pdbx_smiles
_chem_comp.pdbx_synonyms
_chem_comp.type
"C3 H7 N O2"      89.093  ALA y ALANINE                              C[C@H](N)C(O)=O                                             ? "L-PEPTIDE LINKING" 
"C6 H15 N4 O2"    175.209 ARG y ARGININE                             N[C@@H](CCCNC(N)=[NH2+])C(O)=O                              ? "L-PEPTIDE LINKING" 
"C4 H8 N2 O3"     132.118 ASN y ASPARAGINE                           N[C@@H](CC(N)=O)C(O)=O                                      ? "L-PEPTIDE LINKING" 
"C4 H7 N O4"      133.103 ASP y "ASPARTIC ACID"                      N[C@@H](CC(O)=O)C(O)=O                                      ? "L-PEPTIDE LINKING" 
"C3 H7 N O2 S"    121.158 CYS y CYSTEINE                             N[C@@H](CS)C(O)=O                                           ? "L-PEPTIDE LINKING" 
"C10 H14 N5 O6 P" 331.222 DA  y "2'-DEOXYADENOSINE-5'-MONOPHOSPHATE" Nc1ncnc2n(cnc12)[C@H]3C[C@H](O)[C@@H](CO[P](O)(O)=O)O3      ? "DNA LINKING"       
"C9 H14 N3 O7 P"  307.197 DC  y "2'-DEOXYCYTIDINE-5'-MONOPHOSPHATE"  NC1=NC(=O)N(C=C1)[C@H]2C[C@H](O)[C@@H](CO[P](O)(O)=O)O2     ? "DNA LINKING"       
"C10 H14 N5 O7 P" 347.221 DG  y "2'-DEOXYGUANOSINE-5'-MONOPHOSPHATE" NC1=Nc2n(cnc2C(=O)N1)[C@H]3C[C@H](O)[C@@H](CO[P](O)(O)=O)O3 ? "DNA LINKING"       
"C10 H15 N2 O8 P" 322.208 DT  y "THYMIDINE-5'-MONOPHOSPHATE"         CC1=CN([C@H]2C[C@H](O)[C@@H](CO[P](O)(O)=O)O2)C(=O)NC1=O    ? "DNA LINKING"       
"C5 H10 N2 O3"    146.144 GLN y GLUTAMINE                            N[C@@H](CCC(N)=O)C(O)=O                                     ? "L-PEPTIDE LINKING" 
"C5 H9 N O4"      147.129 GLU y "GLUTAMIC ACID"                      N[C@@H](CCC(O)=O)C(O)=O                                     ? "L-PEPTIDE LINKING" 
"C2 H5 N O2"      75.067  GLY y GLYCINE                              NCC(O)=O                                                    ? "PEPTIDE LINKING"   
"C6 H10 N3 O2"    156.162 HIS y HISTIDINE                            N[C@@H](Cc1c[nH]c[nH+]1)C(O)=O                              ? "L-PEPTIDE LINKING" 
"C6 H13 N O2"     131.173 ILE y ISOLEUCINE                           CC[C@H](C)[C@H](N)C(O)=O                                    ? "L-PEPTIDE LINKING" 
"C6 H13 N O2"     131.173 LEU y LEUCINE                              CC(C)C[C@H](N)C(O)=O                                        ? "L-PEPTIDE LINKING" 
"C6 H15 N2 O2"    147.195 LYS y LYSINE                               N[C@@H](CCCC[NH3+])C(O)=O                                   ? "L-PEPTIDE LINKING" 
"C5 H11 N O2 S"   149.211 MET y METHIONINE                           CSCC[C@H](N)C(O)=O                                          ? "L-PEPTIDE LINKING" 
"C9 H11 N O2"     165.189 PHE y PHENYLALANINE                        N[C@@H](Cc1ccccc1)C(O)=O                                    ? "L-PEPTIDE LINKING" 
"C5 H9 N O2"      115.130 PRO y PROLINE                              OC(=O)[C@@H]1CCCN1                                          ? "L-PEPTIDE LINKING" 
"C3 H7 N O3"      105.093 SER y SERINE                               N[C@@H](CO)C(O)=O                                           ? "L-PEPTIDE LINKING" 
"C4 H9 N O3"      119.119 THR y THREONINE                            C[C@@H](O)[C@H](N)C(O)=O                                    ? "L-PEPTIDE LINKING" 
"C11 H12 N2 O2"   204.225 TRP y TRYPTOPHAN                           N[C@@H](Cc1c[nH]c2ccccc12)C(O)=O                            ? "L-PEPTIDE LINKING" 
"C9 H11 N O3"     181.189 TYR y TYROSINE                             N[C@@H](Cc1ccc(O)cc1)C(O)=O                                 ? "L-PEPTIDE LINKING" 
"C5 H11 N O2"     117.146 VAL y VALINE                               CC(C)[C@H](N)C(O)=O                                         ? "L-PEPTIDE LINKING" 
#
_citation.book_publisher          ?
_citation.country                 UK
_citation.id                      primary
_citation.journal_full            Nature
_citation.journal_id_ASTM         NATUAS
_citation.journal_id_CSD          0006
_citation.journal_id_ISSN         0028-0836
_citation.journal_volume          ?
_citation.page_first              ?
_citation.page_last               ?
_citation.pdbx_database_id_DOI    ?
_citation.pdbx_database_id_PubMed ?
_citation.title                   "Accurate structure prediction of biomolecular interactions with AlphaFold 3"
_citation.year                    2024
#
loop_
_citation_author.citation_id
_citation_author.name
_citation_author.ordinal
primary "Google DeepMind" 1 
primary "Isomorphic Labs" 2 
#
loop_
_entity.id
_entity.pdbx_description
_entity.type
1 . polymer 
2 . polymer 
3 . polymer 
4 . polymer 
5 . polymer 
#
loop_
_entity_poly.entity_id
_entity_poly.pdbx_strand_id
_entity_poly.type
1 A polypeptide(L)          
2 B polypeptide(L)          
3 C polypeptide(L)          
4 D polydeoxyribonucleotide 
5 E polydeoxyribonucleotide 
#
loop_
_entity_poly_seq.entity_id
_entity_poly_seq.hetero
_entity_poly_seq.mon_id
_entity_poly_seq.num
1 n MET 1   
1 n PRO 2   
1 n ARG 3   
1 n CYS 4   
1 n ASN 5   
1 n LYS 6   
1 n CYS 7   
1 n LEU 8   
1 n SER 9   
1 n GLU 10  
1 n ASN 11  
1 n ASP 12  
1 n SER 13  
1 n ALA 14  
1 n SER 15  
1 n GLU 16  
1 n ASP 17  
1 n ARG 18  
1 n HIS 19  
1 n TRP 20  
1 n HIS 21  
1 n ARG 22  
1 n THR 23  
1 n ALA 24  
1 n THR 25  
1 n LEU 26  
1 n PHE 27  
1 n MET 28  
1 n ASN 29  
1 n CYS 30  
1 n VAL 31  
1 n SER 32  
1 n ASN 33  
1 n GLY 34  
1 n THR 35  
1 n VAL 36  
1 n TYR 37  
1 n GLU 38  
1 n GLU 39  
1 n ALA 40  
1 n VAL 41  
1 n GLY 42  
1 n ARG 43  
1 n GLU 44  
1 n GLY 45  
1 n CYS 46  
1 n TRP 47  
1 n ALA 48  
1 n ARG 49  
1 n LEU 50  
1 n CYS 51  
1 n ASP 52  
1 n GLY 53  
1 n CYS 54  
1 n CYS 55  
1 n THR 56  
1 n VAL 57  
1 n PRO 58  
1 n SER 59  
1 n VAL 60  
1 n VAL 61  
1 n TYR 62  
1 n CYS 63  
1 n ARG 64  
1 n ALA 65  
1 n ASP 66  
1 n SER 67  
1 n ALA 68  
1 n TYR 69  
1 n LEU 70  
1 n CYS 71  
1 n ALA 72  
1 n SER 73  
1 n CYS 74  
1 n ASP 75  
1 n ALA 76  
1 n GLN 77  
1 n ILE 78  
1 n HIS 79  
1 n ALA 80  
1 n ALA 81  
1 n ASN 82  
1 n ARG 83  
1 n VAL 84  
1 n ALA 85  
1 n SER 86  
1 n ARG 87  
1 n HIS 88  
1 n GLU 89  
1 n ARG 90  
1 n VAL 91  
1 n LEU 92  
1 n LEU 93  
1 n SER 94  
1 n GLU 95  
1 n ALA 96  
1 n TYR 97  
1 n LYS 98  
1 n HIS 99  
1 n ALA 100 
1 n PRO 101 
1 n VAL 102 
1 n MET 103 
1 n LEU 104 
1 n ASP 105 
1 n CYS 106 
1 n HIS 107 
1 n ALA 108 
1 n ASP 109 
1 n ALA 110 
1 n ALA 111 
1 n ALA 112 
1 n LEU 113 
1 n CYS 114 
1 n ALA 115 
1 n ALA 116 
1 n TYR 117 
1 n GLU 118 
1 n ALA 119 
1 n GLN 120 
1 n VAL 121 
1 n HIS 122 
1 n TYR 123 
1 n ALA 124 
1 n ASN 125 
1 n LEU 126 
1 n LEU 127 
1 n THR 128 
1 n VAL 129 
1 n MET 130 
1 n HIS 131 
1 n GLN 132 
1 n ARG 133 
1 n MET 134 
1 n PRO 135 
1 n VAL 136 
1 n VAL 137 
1 n SER 138 
1 n HIS 139 
1 n PRO 140 
1 n ALA 141 
1 n VAL 142 
1 n ALA 143 
1 n ILE 144 
1 n PRO 145 
1 n PRO 146 
1 n VAL 147 
1 n SER 148 
1 n LEU 149 
1 n PHE 150 
1 n ALA 151 
1 n GLU 152 
1 n ALA 153 
1 n GLU 154 
1 n ALA 155 
1 n THR 156 
1 n ALA 157 
1 n PRO 158 
1 n VAL 159 
1 n LEU 160 
1 n GLY 161 
1 n ARG 162 
1 n LYS 163 
1 n GLU 164 
1 n GLU 165 
1 n ASP 166 
1 n THR 167 
1 n SER 168 
1 n TRP 169 
1 n LEU 170 
1 n LEU 171 
1 n LEU 172 
1 n SER 173 
1 n LYS 174 
1 n ASP 175 
1 n SER 176 
1 n ASP 177 
1 n ASN 178 
1 n HIS 179 
1 n ASN 180 
1 n ARG 181 
1 n SER 182 
1 n GLY 183 
1 n ASN 184 
1 n ASN 185 
1 n SER 186 
1 n SER 187 
1 n THR 188 
1 n SER 189 
1 n SER 190 
1 n SER 191 
1 n SER 192 
1 n GLN 193 
1 n TYR 194 
1 n PHE 195 
1 n GLY 196 
1 n GLU 197 
1 n VAL 198 
1 n ASP 199 
1 n GLN 200 
1 n TYR 201 
1 n PHE 202 
1 n ASP 203 
1 n LEU 204 
1 n VAL 205 
1 n GLY 206 
1 n TYR 207 
1 n ASN 208 
1 n SER 209 
1 n TYR 210 
1 n TYR 211 
1 n ASP 212 
1 n SER 213 
1 n HIS 214 
1 n MET 215 
1 n SER 216 
1 n ASN 217 
1 n GLN 218 
1 n GLU 219 
1 n GLN 220 
1 n TYR 221 
1 n VAL 222 
1 n MET 223 
1 n GLN 224 
1 n GLU 225 
1 n GLN 226 
1 n GLN 227 
1 n HIS 228 
1 n LEU 229 
1 n GLN 230 
1 n GLN 231 
1 n MET 232 
1 n GLN 233 
1 n LYS 234 
1 n GLU 235 
1 n TYR 236 
1 n ALA 237 
1 n GLU 238 
1 n GLN 239 
1 n GLN 240 
1 n MET 241 
1 n GLN 242 
1 n LYS 243 
1 n GLU 244 
1 n TYR 245 
1 n VAL 246 
1 n GLU 247 
1 n ASN 248 
1 n GLU 249 
1 n GLY 250 
1 n SER 251 
1 n GLU 252 
1 n CYS 253 
1 n ILE 254 
1 n VAL 255 
1 n PRO 256 
1 n SER 257 
1 n GLN 258 
1 n SER 259 
1 n THR 260 
1 n ILE 261 
1 n VAL 262 
1 n ARG 263 
1 n ARG 264 
1 n PRO 265 
1 n HIS 266 
1 n GLN 267 
1 n SER 268 
1 n GLY 269 
1 n TYR 270 
1 n ALA 271 
1 n PRO 272 
1 n LEU 273 
1 n VAL 274 
1 n GLY 275 
1 n ALA 276 
1 n GLU 277 
1 n GLN 278 
1 n ALA 279 
1 n ALA 280 
1 n SER 281 
1 n ALA 282 
1 n THR 283 
1 n ALA 284 
1 n GLY 285 
1 n ALA 286 
1 n SER 287 
1 n ALA 288 
1 n TYR 289 
1 n THR 290 
1 n ASP 291 
1 n SER 292 
1 n VAL 293 
1 n ASN 294 
1 n ASN 295 
1 n SER 296 
1 n ILE 297 
1 n SER 298 
1 n PHE 299 
1 n SER 300 
1 n MET 301 
1 n GLU 302 
1 n ALA 303 
1 n GLY 304 
1 n ILE 305 
1 n VAL 306 
1 n PRO 307 
1 n ASP 308 
1 n ASN 309 
1 n THR 310 
1 n VAL 311 
1 n GLN 312 
1 n SER 313 
1 n SER 314 
1 n ILE 315 
1 n LEU 316 
1 n ARG 317 
1 n PRO 318 
1 n ALA 319 
1 n GLY 320 
1 n ALA 321 
1 n ILE 322 
1 n GLY 323 
1 n LEU 324 
1 n PHE 325 
1 n SER 326 
1 n SER 327 
1 n PRO 328 
1 n SER 329 
1 n LEU 330 
1 n GLN 331 
1 n THR 332 
1 n PRO 333 
1 n LEU 334 
1 n HIS 335 
1 n PHE 336 
1 n SER 337 
1 n SER 338 
1 n LYS 339 
1 n GLU 340 
1 n ARG 341 
1 n GLU 342 
1 n ALA 343 
1 n ARG 344 
1 n VAL 345 
1 n LEU 346 
1 n ARG 347 
1 n TYR 348 
1 n LYS 349 
1 n GLU 350 
1 n LYS 351 
1 n LYS 352 
1 n LYS 353 
1 n SER 354 
1 n ARG 355 
1 n LYS 356 
1 n PHE 357 
1 n GLU 358 
1 n LYS 359 
1 n THR 360 
1 n THR 361 
1 n ARG 362 
1 n TYR 363 
1 n ALA 364 
1 n THR 365 
1 n ARG 366 
1 n LYS 367 
1 n ALA 368 
1 n TYR 369 
1 n ALA 370 
1 n GLU 371 
1 n ALA 372 
1 n ARG 373 
1 n PRO 374 
1 n ARG 375 
1 n ILE 376 
1 n LYS 377 
1 n GLY 378 
1 n ARG 379 
1 n PHE 380 
1 n ALA 381 
1 n LYS 382 
1 n ARG 383 
1 n SER 384 
1 n ASP 385 
1 n ALA 386 
1 n GLU 387 
1 n MET 388 
1 n GLU 389 
1 n VAL 390 
1 n ASP 391 
1 n GLN 392 
1 n THR 393 
1 n PHE 394 
1 n SER 395 
1 n THR 396 
1 n ALA 397 
1 n ALA 398 
1 n LEU 399 
1 n SER 400 
1 n ASP 401 
1 n SER 402 
1 n SER 403 
1 n TYR 404 
1 n SER 405 
1 n THR 406 
1 n VAL 407 
1 n PRO 408 
1 n TRP 409 
1 n PHE 410 
2 n GLY 1   
2 n GLY 2   
2 n GLY 3   
2 n VAL 4   
2 n ARG 5   
2 n GLU 6   
2 n GLN 7   
2 n ASP 8   
2 n ARG 9   
2 n PHE 10  
2 n LEU 11  
2 n PRO 12  
2 n ILE 13  
2 n ALA 14  
2 n ASN 15  
2 n ILE 16  
2 n SER 17  
2 n ARG 18  
2 n ILE 19  
2 n MET 20  
2 n LYS 21  
2 n LYS 22  
2 n ALA 23  
2 n VAL 24  
2 n PRO 25  
2 n ALA 26  
2 n ASN 27  
2 n GLY 28  
2 n LYS 29  
2 n ILE 30  
2 n ALA 31  
2 n LYS 32  
2 n ASP 33  
2 n ALA 34  
2 n LYS 35  
2 n GLU 36  
2 n THR 37  
2 n LEU 38  
2 n GLN 39  
2 n GLU 40  
2 n CYS 41  
2 n VAL 42  
2 n SER 43  
2 n GLU 44  
2 n PHE 45  
2 n ILE 46  
2 n SER 47  
2 n PHE 48  
2 n VAL 49  
2 n THR 50  
2 n SER 51  
2 n GLU 52  
2 n ALA 53  
2 n SER 54  
2 n ASP 55  
2 n LYS 56  
2 n CYS 57  
2 n GLN 58  
2 n LYS 59  
2 n GLU 60  
2 n LYS 61  
2 n ARG 62  
2 n LYS 63  
2 n THR 64  
2 n ILE 65  
2 n ASN 66  
2 n GLY 67  
2 n ASP 68  
2 n ASP 69  
2 n LEU 70  
2 n LEU 71  
2 n TRP 72  
2 n ALA 73  
2 n MET 74  
2 n ALA 75  
2 n THR 76  
2 n LEU 77  
2 n GLY 78  
2 n PHE 79  
2 n GLU 80  
2 n GLU 81  
2 n TYR 82  
2 n VAL 83  
2 n ASP 84  
2 n PRO 85  
2 n LEU 86  
2 n LYS 87  
2 n ILE 88  
2 n TYR 89  
2 n LEU 90  
2 n GLN 91  
2 n LYS 92  
2 n TYR 93  
2 n ARG 94  
2 n ASP 95  
3 n HIS 1   
3 n ALA 2   
3 n VAL 3   
3 n ALA 4   
3 n GLU 5   
3 n GLU 6   
3 n GLU 7   
3 n GLU 8   
3 n ALA 9   
3 n GLU 10  
3 n ALA 11  
3 n GLN 12  
3 n PRO 13  
3 n LEU 14  
3 n GLN 15  
3 n THR 16  
3 n ALA 17  
3 n LEU 18  
3 n PRO 19  
3 n LEU 20  
3 n GLY 21  
3 n ARG 22  
3 n VAL 23  
3 n LYS 24  
3 n ARG 25  
3 n ILE 26  
3 n MET 27  
3 n ARG 28  
3 n VAL 29  
3 n ASP 30  
3 n SER 31  
3 n GLU 32  
3 n VAL 33  
3 n LYS 34  
3 n LYS 35  
3 n VAL 36  
3 n THR 37  
3 n ALA 38  
3 n GLU 39  
3 n ALA 40  
3 n SER 41  
3 n LEU 42  
3 n LEU 43  
3 n ILE 44  
3 n ALA 45  
3 n ALA 46  
3 n ALA 47  
3 n THR 48  
3 n GLU 49  
3 n LEU 50  
3 n PHE 51  
3 n LEU 52  
3 n GLY 53  
3 n THR 54  
3 n LEU 55  
3 n ALA 56  
3 n ALA 57  
3 n GLY 58  
3 n ALA 59  
3 n HIS 60  
3 n THR 61  
3 n ALA 62  
3 n ALA 63  
3 n SER 64  
3 n GLN 65  
3 n GLY 66  
3 n GLY 67  
3 n ARG 68  
3 n ARG 69  
3 n THR 70  
3 n VAL 71  
3 n ARG 72  
3 n ALA 73  
3 n ALA 74  
3 n HIS 75  
3 n VAL 76  
3 n ARG 77  
3 n ALA 78  
3 n ALA 79  
3 n VAL 80  
3 n ARG 81  
3 n ALA 82  
3 n HIS 83  
3 n ARG 84  
3 n PRO 85  
3 n THR 86  
3 n ALA 87  
3 n ASP 88  
3 n PHE 89  
3 n LEU 90  
3 n LEU 91  
3 n ASP 92  
3 n CYS 93  
3 n LEU 94  
3 n PRO 95  
3 n ALA 96  
3 n ALA 97  
3 n ALA 98  
3 n GLU 99  
3 n ALA 100 
3 n ALA 101 
3 n PRO 102 
3 n ARG 103 
3 n VAL 104 
3 n ALA 105 
3 n ARG 106 
4 n DC  1   
4 n DA  2   
4 n DC  3   
4 n DG  4   
4 n DC  5   
4 n DA  6   
4 n DC  7   
4 n DC  8   
4 n DA  9   
4 n DG  10  
4 n DA  11  
4 n DC  12  
4 n DC  13  
4 n DA  14  
4 n DC  15  
4 n DA  16  
4 n DC  17  
4 n DC  18  
4 n DA  19  
4 n DG  20  
4 n DA  21  
4 n DA  22  
4 n DA  23  
4 n DC  24  
4 n DA  25  
4 n DA  26  
4 n DA  27  
4 n DC  28  
4 n DA  29  
4 n DA  30  
4 n DA  31  
5 n DT  1   
5 n DT  2   
5 n DT  3   
5 n DG  4   
5 n DT  5   
5 n DT  6   
5 n DT  7   
5 n DG  8   
5 n DT  9   
5 n DT  10  
5 n DT  11  
5 n DC  12  
5 n DT  13  
5 n DG  14  
5 n DG  15  
5 n DT  16  
5 n DG  17  
5 n DT  18  
5 n DG  19  
5 n DG  20  
5 n DT  21  
5 n DC  22  
5 n DT  23  
5 n DG  24  
5 n DG  25  
5 n DT  26  
5 n DG  27  
5 n DC  28  
5 n DG  29  
5 n DT  30  
5 n DG  31  
#
_ma_data.content_type "model coordinates"
_ma_data.id           1
_ma_data.name         Model
#
_ma_model_list.data_id          1
_ma_model_list.model_group_id   1
_ma_model_list.model_group_name "AlphaFold-beta-20231127 (927599d6-1efe-4fa9-85d2-a29f909d212e @ 2024-12-16 01:10:29)"
_ma_model_list.model_id         1
_ma_model_list.model_name       "Top ranked model"
_ma_model_list.model_type       "Ab initio model"
_ma_model_list.ordinal_id       1
#
loop_
_ma_protocol_step.method_type
_ma_protocol_step.ordinal_id
_ma_protocol_step.protocol_id
_ma_protocol_step.step_id
"coevolution MSA" 1 1 1 
"template search" 2 1 2 
modeling          3 1 3 
#
loop_
_ma_qa_metric.id
_ma_qa_metric.mode
_ma_qa_metric.name
_ma_qa_metric.software_group_id
_ma_qa_metric.type
1 global pLDDT 1 pLDDT 
2 local  pLDDT 1 pLDDT 
#
_ma_qa_metric_global.metric_id    1
_ma_qa_metric_global.metric_value 57.75
_ma_qa_metric_global.model_id     1
_ma_qa_metric_global.ordinal_id   1
#
_ma_software_group.group_id    1
_ma_software_group.ordinal_id  1
_ma_software_group.software_id 1
#
loop_
_ma_target_entity.data_id
_ma_target_entity.entity_id
_ma_target_entity.origin
1 1 . 
1 2 . 
1 3 . 
1 4 . 
1 5 . 
#
loop_
_ma_target_entity_instance.asym_id
_ma_target_entity_instance.details
_ma_target_entity_instance.entity_id
A . 1 
B . 2 
C . 3 
D . 4 
E . 5 
#
loop_
_pdbx_data_usage.details
_pdbx_data_usage.id
_pdbx_data_usage.type
_pdbx_data_usage.url
;NON-COMMERCIAL USE ONLY, BY USING THIS FILE YOU AGREE TO THE TERMS OF USE FOUND
AT alphafoldserver.com/output-terms.
;
1 license    ? 
;THE INFORMATION IS NOT INTENDED FOR, HAS NOT BEEN VALIDATED FOR, AND IS NOT
APPROVED FOR CLINICAL USE. IT SHOULD NOT BE USED FOR CLINICAL PURPOSE OR RELIED
ON FOR MEDICAL OR OTHER PROFESSIONAL ADVICE. IT IS THEORETICAL MODELLING ONLY
AND CAUTION SHOULD BE EXERCISED IN ITS USE. IT IS PROVIDED "AS-IS" WITHOUT ANY
WARRANTY OF ANY KIND, WHETHER EXPRESSED OR IMPLIED. NO WARRANTY IS GIVEN THAT
USE OF THE INFORMATION SHALL NOT INFRINGE THE RIGHTS OF ANY THIRD PARTY.
;
2 disclaimer ? 
#
loop_
_pdbx_poly_seq_scheme.asym_id
_pdbx_poly_seq_scheme.auth_seq_num
_pdbx_poly_seq_scheme.entity_id
_pdbx_poly_seq_scheme.hetero
_pdbx_poly_seq_scheme.mon_id
_pdbx_poly_seq_scheme.pdb_ins_code
_pdbx_poly_seq_scheme.pdb_seq_num
_pdbx_poly_seq_scheme.pdb_strand_id
_pdbx_poly_seq_scheme.seq_id
A 1   1 n MET . 1   A 1   
A 2   1 n PRO . 2   A 2   
A 3   1 n ARG . 3   A 3   
A 4   1 n CYS . 4   A 4   
A 5   1 n ASN . 5   A 5   
A 6   1 n LYS . 6   A 6   
A 7   1 n CYS . 7   A 7   
A 8   1 n LEU . 8   A 8   
A 9   1 n SER . 9   A 9   
A 10  1 n GLU . 10  A 10  
A 11  1 n ASN . 11  A 11  
A 12  1 n ASP . 12  A 12  
A 13  1 n SER . 13  A 13  
A 14  1 n ALA . 14  A 14  
A 15  1 n SER . 15  A 15  
A 16  1 n GLU . 16  A 16  
A 17  1 n ASP . 17  A 17  
A 18  1 n ARG . 18  A 18  
A 19  1 n HIS . 19  A 19  
A 20  1 n TRP . 20  A 20  
A 21  1 n HIS . 21  A 21  
A 22  1 n ARG . 22  A 22  
A 23  1 n THR . 23  A 23  
A 24  1 n ALA . 24  A 24  
A 25  1 n THR . 25  A 25  
A 26  1 n LEU . 26  A 26  
A 27  1 n PHE . 27  A 27  
A 28  1 n MET . 28  A 28  
A 29  1 n ASN . 29  A 29  
A 30  1 n CYS . 30  A 30  
A 31  1 n VAL . 31  A 31  
A 32  1 n SER . 32  A 32  
A 33  1 n ASN . 33  A 33  
A 34  1 n GLY . 34  A 34  
A 35  1 n THR . 35  A 35  
A 36  1 n VAL . 36  A 36  
A 37  1 n TYR . 37  A 37  
A 38  1 n GLU . 38  A 38  
A 39  1 n GLU . 39  A 39  
A 40  1 n ALA . 40  A 40  
A 41  1 n VAL . 41  A 41  
A 42  1 n GLY . 42  A 42  
A 43  1 n ARG . 43  A 43  
A 44  1 n GLU . 44  A 44  
A 45  1 n GLY . 45  A 45  
A 46  1 n CYS . 46  A 46  
A 47  1 n TRP . 47  A 47  
A 48  1 n ALA . 48  A 48  
A 49  1 n ARG . 49  A 49  
A 50  1 n LEU . 50  A 50  
A 51  1 n CYS . 51  A 51  
A 52  1 n ASP . 52  A 52  
A 53  1 n GLY . 53  A 53  
A 54  1 n CYS . 54  A 54  
A 55  1 n CYS . 55  A 55  
A 56  1 n THR . 56  A 56  
A 57  1 n VAL . 57  A 57  
A 58  1 n PRO . 58  A 58  
A 59  1 n SER . 59  A 59  
A 60  1 n VAL . 60  A 60  
A 61  1 n VAL . 61  A 61  
A 62  1 n TYR . 62  A 62  
A 63  1 n CYS . 63  A 63  
A 64  1 n ARG . 64  A 64  
A 65  1 n ALA . 65  A 65  
A 66  1 n ASP . 66  A 66  
A 67  1 n SER . 67  A 67  
A 68  1 n ALA . 68  A 68  
A 69  1 n TYR . 69  A 69  
A 70  1 n LEU . 70  A 70  
A 71  1 n CYS . 71  A 71  
A 72  1 n ALA . 72  A 72  
A 73  1 n SER . 73  A 73  
A 74  1 n CYS . 74  A 74  
A 75  1 n ASP . 75  A 75  
A 76  1 n ALA . 76  A 76  
A 77  1 n GLN . 77  A 77  
A 78  1 n ILE . 78  A 78  
A 79  1 n HIS . 79  A 79  
A 80  1 n ALA . 80  A 80  
A 81  1 n ALA . 81  A 81  
A 82  1 n ASN . 82  A 82  
A 83  1 n ARG . 83  A 83  
A 84  1 n VAL . 84  A 84  
A 85  1 n ALA . 85  A 85  
A 86  1 n SER . 86  A 86  
A 87  1 n ARG . 87  A 87  
A 88  1 n HIS . 88  A 88  
A 89  1 n GLU . 89  A 89  
A 90  1 n ARG . 90  A 90  
A 91  1 n VAL . 91  A 91  
A 92  1 n LEU . 92  A 92  
A 93  1 n LEU . 93  A 93  
A 94  1 n SER . 94  A 94  
A 95  1 n GLU . 95  A 95  
A 96  1 n ALA . 96  A 96  
A 97  1 n TYR . 97  A 97  
A 98  1 n LYS . 98  A 98  
A 99  1 n HIS . 99  A 99  
A 100 1 n ALA . 100 A 100 
A 101 1 n PRO . 101 A 101 
A 102 1 n VAL . 102 A 102 
A 103 1 n MET . 103 A 103 
A 104 1 n LEU . 104 A 104 
A 105 1 n ASP . 105 A 105 
A 106 1 n CYS . 106 A 106 
A 107 1 n HIS . 107 A 107 
A 108 1 n ALA . 108 A 108 
A 109 1 n ASP . 109 A 109 
A 110 1 n ALA . 110 A 110 
A 111 1 n ALA . 111 A 111 
A 112 1 n ALA . 112 A 112 
A 113 1 n LEU . 113 A 113 
A 114 1 n CYS . 114 A 114 
A 115 1 n ALA . 115 A 115 
A 116 1 n ALA . 116 A 116 
A 117 1 n TYR . 117 A 117 
A 118 1 n GLU . 118 A 118 
A 119 1 n ALA . 119 A 119 
A 120 1 n GLN . 120 A 120 
A 121 1 n VAL . 121 A 121 
A 122 1 n HIS . 122 A 122 
A 123 1 n TYR . 123 A 123 
A 124 1 n ALA . 124 A 124 
A 125 1 n ASN . 125 A 125 
A 126 1 n LEU . 126 A 126 
A 127 1 n LEU . 127 A 127 
A 128 1 n THR . 128 A 128 
A 129 1 n VAL . 129 A 129 
A 130 1 n MET . 130 A 130 
A 131 1 n HIS . 131 A 131 
A 132 1 n GLN . 132 A 132 
A 133 1 n ARG . 133 A 133 
A 134 1 n MET . 134 A 134 
A 135 1 n PRO . 135 A 135 
A 136 1 n VAL . 136 A 136 
A 137 1 n VAL . 137 A 137 
A 138 1 n SER . 138 A 138 
A 139 1 n HIS . 139 A 139 
A 140 1 n PRO . 140 A 140 
A 141 1 n ALA . 141 A 141 
A 142 1 n VAL . 142 A 142 
A 143 1 n ALA . 143 A 143 
A 144 1 n ILE . 144 A 144 
A 145 1 n PRO . 145 A 145 
A 146 1 n PRO . 146 A 146 
A 147 1 n VAL . 147 A 147 
A 148 1 n SER . 148 A 148 
A 149 1 n LEU . 149 A 149 
A 150 1 n PHE . 150 A 150 
A 151 1 n ALA . 151 A 151 
A 152 1 n GLU . 152 A 152 
A 153 1 n ALA . 153 A 153 
A 154 1 n GLU . 154 A 154 
A 155 1 n ALA . 155 A 155 
A 156 1 n THR . 156 A 156 
A 157 1 n ALA . 157 A 157 
A 158 1 n PRO . 158 A 158 
A 159 1 n VAL . 159 A 159 
A 160 1 n LEU . 160 A 160 
A 161 1 n GLY . 161 A 161 
A 162 1 n ARG . 162 A 162 
A 163 1 n LYS . 163 A 163 
A 164 1 n GLU . 164 A 164 
A 165 1 n GLU . 165 A 165 
A 166 1 n ASP . 166 A 166 
A 167 1 n THR . 167 A 167 
A 168 1 n SER . 168 A 168 
A 169 1 n TRP . 169 A 169 
A 170 1 n LEU . 170 A 170 
A 171 1 n LEU . 171 A 171 
A 172 1 n LEU . 172 A 172 
A 173 1 n SER . 173 A 173 
A 174 1 n LYS . 174 A 174 
A 175 1 n ASP . 175 A 175 
A 176 1 n SER . 176 A 176 
A 177 1 n ASP . 177 A 177 
A 178 1 n ASN . 178 A 178 
A 179 1 n HIS . 179 A 179 
A 180 1 n ASN . 180 A 180 
A 181 1 n ARG . 181 A 181 
A 182 1 n SER . 182 A 182 
A 183 1 n GLY . 183 A 183 
A 184 1 n ASN . 184 A 184 
A 185 1 n ASN . 185 A 185 
A 186 1 n SER . 186 A 186 
A 187 1 n SER . 187 A 187 
A 188 1 n THR . 188 A 188 
A 189 1 n SER . 189 A 189 
A 190 1 n SER . 190 A 190 
A 191 1 n SER . 191 A 191 
A 192 1 n SER . 192 A 192 
A 193 1 n GLN . 193 A 193 
A 194 1 n TYR . 194 A 194 
A 195 1 n PHE . 195 A 195 
A 196 1 n GLY . 196 A 196 
A 197 1 n GLU . 197 A 197 
A 198 1 n VAL . 198 A 198 
A 199 1 n ASP . 199 A 199 
A 200 1 n GLN . 200 A 200 
A 201 1 n TYR . 201 A 201 
A 202 1 n PHE . 202 A 202 
A 203 1 n ASP . 203 A 203 
A 204 1 n LEU . 204 A 204 
A 205 1 n VAL . 205 A 205 
A 206 1 n GLY . 206 A 206 
A 207 1 n TYR . 207 A 207 
A 208 1 n ASN . 208 A 208 
A 209 1 n SER . 209 A 209 
A 210 1 n TYR . 210 A 210 
A 211 1 n TYR . 211 A 211 
A 212 1 n ASP . 212 A 212 
A 213 1 n SER . 213 A 213 
A 214 1 n HIS . 214 A 214 
A 215 1 n MET . 215 A 215 
A 216 1 n SER . 216 A 216 
A 217 1 n ASN . 217 A 217 
A 218 1 n GLN . 218 A 218 
A 219 1 n GLU . 219 A 219 
A 220 1 n GLN . 220 A 220 
A 221 1 n TYR . 221 A 221 
A 222 1 n VAL . 222 A 222 
A 223 1 n MET . 223 A 223 
A 224 1 n GLN . 224 A 224 
A 225 1 n GLU . 225 A 225 
A 226 1 n GLN . 226 A 226 
A 227 1 n GLN . 227 A 227 
A 228 1 n HIS . 228 A 228 
A 229 1 n LEU . 229 A 229 
A 230 1 n GLN . 230 A 230 
A 231 1 n GLN . 231 A 231 
A 232 1 n MET . 232 A 232 
A 233 1 n GLN . 233 A 233 
A 234 1 n LYS . 234 A 234 
A 235 1 n GLU . 235 A 235 
A 236 1 n TYR . 236 A 236 
A 237 1 n ALA . 237 A 237 
A 238 1 n GLU . 238 A 238 
A 239 1 n GLN . 239 A 239 
A 240 1 n GLN . 240 A 240 
A 241 1 n MET . 241 A 241 
A 242 1 n GLN . 242 A 242 
A 243 1 n LYS . 243 A 243 
A 244 1 n GLU . 244 A 244 
A 245 1 n TYR . 245 A 245 
A 246 1 n VAL . 246 A 246 
A 247 1 n GLU . 247 A 247 
A 248 1 n ASN . 248 A 248 
A 249 1 n GLU . 249 A 249 
A 250 1 n GLY . 250 A 250 
A 251 1 n SER . 251 A 251 
A 252 1 n GLU . 252 A 252 
A 253 1 n CYS . 253 A 253 
A 254 1 n ILE . 254 A 254 
A 255 1 n VAL . 255 A 255 
A 256 1 n PRO . 256 A 256 
A 257 1 n SER . 257 A 257 
A 258 1 n GLN . 258 A 258 
A 259 1 n SER . 259 A 259 
A 260 1 n THR . 260 A 260 
A 261 1 n ILE . 261 A 261 
A 262 1 n VAL . 262 A 262 
A 263 1 n ARG . 263 A 263 
A 264 1 n ARG . 264 A 264 
A 265 1 n PRO . 265 A 265 
A 266 1 n HIS . 266 A 266 
A 267 1 n GLN . 267 A 267 
A 268 1 n SER . 268 A 268 
A 269 1 n GLY . 269 A 269 
A 270 1 n TYR . 270 A 270 
A 271 1 n ALA . 271 A 271 
A 272 1 n PRO . 272 A 272 
A 273 1 n LEU . 273 A 273 
A 274 1 n VAL . 274 A 274 
A 275 1 n GLY . 275 A 275 
A 276 1 n ALA . 276 A 276 
A 277 1 n GLU . 277 A 277 
A 278 1 n GLN . 278 A 278 
A 279 1 n ALA . 279 A 279 
A 280 1 n ALA . 280 A 280 
A 281 1 n SER . 281 A 281 
A 282 1 n ALA . 282 A 282 
A 283 1 n THR . 283 A 283 
A 284 1 n ALA . 284 A 284 
A 285 1 n GLY . 285 A 285 
A 286 1 n ALA . 286 A 286 
A 287 1 n SER . 287 A 287 
A 288 1 n ALA . 288 A 288 
A 289 1 n TYR . 289 A 289 
A 290 1 n THR . 290 A 290 
A 291 1 n ASP . 291 A 291 
A 292 1 n SER . 292 A 292 
A 293 1 n VAL . 293 A 293 
A 294 1 n ASN . 294 A 294 
A 295 1 n ASN . 295 A 295 
A 296 1 n SER . 296 A 296 
A 297 1 n ILE . 297 A 297 
A 298 1 n SER . 298 A 298 
A 299 1 n PHE . 299 A 299 
A 300 1 n SER . 300 A 300 
A 301 1 n MET . 301 A 301 
A 302 1 n GLU . 302 A 302 
A 303 1 n ALA . 303 A 303 
A 304 1 n GLY . 304 A 304 
A 305 1 n ILE . 305 A 305 
A 306 1 n VAL . 306 A 306 
A 307 1 n PRO . 307 A 307 
A 308 1 n ASP . 308 A 308 
A 309 1 n ASN . 309 A 309 
A 310 1 n THR . 310 A 310 
A 311 1 n VAL . 311 A 311 
A 312 1 n GLN . 312 A 312 
A 313 1 n SER . 313 A 313 
A 314 1 n SER . 314 A 314 
A 315 1 n ILE . 315 A 315 
A 316 1 n LEU . 316 A 316 
A 317 1 n ARG . 317 A 317 
A 318 1 n PRO . 318 A 318 
A 319 1 n ALA . 319 A 319 
A 320 1 n GLY . 320 A 320 
A 321 1 n ALA . 321 A 321 
A 322 1 n ILE . 322 A 322 
A 323 1 n GLY . 323 A 323 
A 324 1 n LEU . 324 A 324 
A 325 1 n PHE . 325 A 325 
A 326 1 n SER . 326 A 326 
A 327 1 n SER . 327 A 327 
A 328 1 n PRO . 328 A 328 
A 329 1 n SER . 329 A 329 
A 330 1 n LEU . 330 A 330 
A 331 1 n GLN . 331 A 331 
A 332 1 n THR . 332 A 332 
A 333 1 n PRO . 333 A 333 
A 334 1 n LEU . 334 A 334 
A 335 1 n HIS . 335 A 335 
A 336 1 n PHE . 336 A 336 
A 337 1 n SER . 337 A 337 
A 338 1 n SER . 338 A 338 
A 339 1 n LYS . 339 A 339 
A 340 1 n GLU . 340 A 340 
A 341 1 n ARG . 341 A 341 
A 342 1 n GLU . 342 A 342 
A 343 1 n ALA . 343 A 343 
A 344 1 n ARG . 344 A 344 
A 345 1 n VAL . 345 A 345 
A 346 1 n LEU . 346 A 346 
A 347 1 n ARG . 347 A 347 
A 348 1 n TYR . 348 A 348 
A 349 1 n LYS . 349 A 349 
A 350 1 n GLU . 350 A 350 
A 351 1 n LYS . 351 A 351 
A 352 1 n LYS . 352 A 352 
A 353 1 n LYS . 353 A 353 
A 354 1 n SER . 354 A 354 
A 355 1 n ARG . 355 A 355 
A 356 1 n LYS . 356 A 356 
A 357 1 n PHE . 357 A 357 
A 358 1 n GLU . 358 A 358 
A 359 1 n LYS . 359 A 359 
A 360 1 n THR . 360 A 360 
A 361 1 n THR . 361 A 361 
A 362 1 n ARG . 362 A 362 
A 363 1 n TYR . 363 A 363 
A 364 1 n ALA . 364 A 364 
A 365 1 n THR . 365 A 365 
A 366 1 n ARG . 366 A 366 
A 367 1 n LYS . 367 A 367 
A 368 1 n ALA . 368 A 368 
A 369 1 n TYR . 369 A 369 
A 370 1 n ALA . 370 A 370 
A 371 1 n GLU . 371 A 371 
A 372 1 n ALA . 372 A 372 
A 373 1 n ARG . 373 A 373 
A 374 1 n PRO . 374 A 374 
A 375 1 n ARG . 375 A 375 
A 376 1 n ILE . 376 A 376 
A 377 1 n LYS . 377 A 377 
A 378 1 n GLY . 378 A 378 
A 379 1 n ARG . 379 A 379 
A 380 1 n PHE . 380 A 380 
A 381 1 n ALA . 381 A 381 
A 382 1 n LYS . 382 A 382 
A 383 1 n ARG . 383 A 383 
A 384 1 n SER . 384 A 384 
A 385 1 n ASP . 385 A 385 
A 386 1 n ALA . 386 A 386 
A 387 1 n GLU . 387 A 387 
A 388 1 n MET . 388 A 388 
A 389 1 n GLU . 389 A 389 
A 390 1 n VAL . 390 A 390 
A 391 1 n ASP . 391 A 391 
A 392 1 n GLN . 392 A 392 
A 393 1 n THR . 393 A 393 
A 394 1 n PHE . 394 A 394 
A 395 1 n SER . 395 A 395 
A 396 1 n THR . 396 A 396 
A 397 1 n ALA . 397 A 397 
A 398 1 n ALA . 398 A 398 
A 399 1 n LEU . 399 A 399 
A 400 1 n SER . 400 A 400 
A 401 1 n ASP . 401 A 401 
A 402 1 n SER . 402 A 402 
A 403 1 n SER . 403 A 403 
A 404 1 n TYR . 404 A 404 
A 405 1 n SER . 405 A 405 
A 406 1 n THR . 406 A 406 
A 407 1 n VAL . 407 A 407 
A 408 1 n PRO . 408 A 408 
A 409 1 n TRP . 409 A 409 
A 410 1 n PHE . 410 A 410 
B 1   2 n GLY . 1   B 1   
B 2   2 n GLY . 2   B 2   
B 3   2 n GLY . 3   B 3   
B 4   2 n VAL . 4   B 4   
B 5   2 n ARG . 5   B 5   
B 6   2 n GLU . 6   B 6   
B 7   2 n GLN . 7   B 7   
B 8   2 n ASP . 8   B 8   
B 9   2 n ARG . 9   B 9   
B 10  2 n PHE . 10  B 10  
B 11  2 n LEU . 11  B 11  
B 12  2 n PRO . 12  B 12  
B 13  2 n ILE . 13  B 13  
B 14  2 n ALA . 14  B 14  
B 15  2 n ASN . 15  B 15  
B 16  2 n ILE . 16  B 16  
B 17  2 n SER . 17  B 17  
B 18  2 n ARG . 18  B 18  
B 19  2 n ILE . 19  B 19  
B 20  2 n MET . 20  B 20  
B 21  2 n LYS . 21  B 21  
B 22  2 n LYS . 22  B 22  
B 23  2 n ALA . 23  B 23  
B 24  2 n VAL . 24  B 24  
B 25  2 n PRO . 25  B 25  
B 26  2 n ALA . 26  B 26  
B 27  2 n ASN . 27  B 27  
B 28  2 n GLY . 28  B 28  
B 29  2 n LYS . 29  B 29  
B 30  2 n ILE . 30  B 30  
B 31  2 n ALA . 31  B 31  
B 32  2 n LYS . 32  B 32  
B 33  2 n ASP . 33  B 33  
B 34  2 n ALA . 34  B 34  
B 35  2 n LYS . 35  B 35  
B 36  2 n GLU . 36  B 36  
B 37  2 n THR . 37  B 37  
B 38  2 n LEU . 38  B 38  
B 39  2 n GLN . 39  B 39  
B 40  2 n GLU . 40  B 40  
B 41  2 n CYS . 41  B 41  
B 42  2 n VAL . 42  B 42  
B 43  2 n SER . 43  B 43  
B 44  2 n GLU . 44  B 44  
B 45  2 n PHE . 45  B 45  
B 46  2 n ILE . 46  B 46  
B 47  2 n SER . 47  B 47  
B 48  2 n PHE . 48  B 48  
B 49  2 n VAL . 49  B 49  
B 50  2 n THR . 50  B 50  
B 51  2 n SER . 51  B 51  
B 52  2 n GLU . 52  B 52  
B 53  2 n ALA . 53  B 53  
B 54  2 n SER . 54  B 54  
B 55  2 n ASP . 55  B 55  
B 56  2 n LYS . 56  B 56  
B 57  2 n CYS . 57  B 57  
B 58  2 n GLN . 58  B 58  
B 59  2 n LYS . 59  B 59  
B 60  2 n GLU . 60  B 60  
B 61  2 n LYS . 61  B 61  
B 62  2 n ARG . 62  B 62  
B 63  2 n LYS . 63  B 63  
B 64  2 n THR . 64  B 64  
B 65  2 n ILE . 65  B 65  
B 66  2 n ASN . 66  B 66  
B 67  2 n GLY . 67  B 67  
B 68  2 n ASP . 68  B 68  
B 69  2 n ASP . 69  B 69  
B 70  2 n LEU . 70  B 70  
B 71  2 n LEU . 71  B 71  
B 72  2 n TRP . 72  B 72  
B 73  2 n ALA . 73  B 73  
B 74  2 n MET . 74  B 74  
B 75  2 n ALA . 75  B 75  
B 76  2 n THR . 76  B 76  
B 77  2 n LEU . 77  B 77  
B 78  2 n GLY . 78  B 78  
B 79  2 n PHE . 79  B 79  
B 80  2 n GLU . 80  B 80  
B 81  2 n GLU . 81  B 81  
B 82  2 n TYR . 82  B 82  
B 83  2 n VAL . 83  B 83  
B 84  2 n ASP . 84  B 84  
B 85  2 n PRO . 85  B 85  
B 86  2 n LEU . 86  B 86  
B 87  2 n LYS . 87  B 87  
B 88  2 n ILE . 88  B 88  
B 89  2 n TYR . 89  B 89  
B 90  2 n LEU . 90  B 90  
B 91  2 n GLN . 91  B 91  
B 92  2 n LYS . 92  B 92  
B 93  2 n TYR . 93  B 93  
B 94  2 n ARG . 94  B 94  
B 95  2 n ASP . 95  B 95  
C 1   3 n HIS . 1   C 1   
C 2   3 n ALA . 2   C 2   
C 3   3 n VAL . 3   C 3   
C 4   3 n ALA . 4   C 4   
C 5   3 n GLU . 5   C 5   
C 6   3 n GLU . 6   C 6   
C 7   3 n GLU . 7   C 7   
C 8   3 n GLU . 8   C 8   
C 9   3 n ALA . 9   C 9   
C 10  3 n GLU . 10  C 10  
C 11  3 n ALA . 11  C 11  
C 12  3 n GLN . 12  C 12  
C 13  3 n PRO . 13  C 13  
C 14  3 n LEU . 14  C 14  
C 15  3 n GLN . 15  C 15  
C 16  3 n THR . 16  C 16  
C 17  3 n ALA . 17  C 17  
C 18  3 n LEU . 18  C 18  
C 19  3 n PRO . 19  C 19  
C 20  3 n LEU . 20  C 20  
C 21  3 n GLY . 21  C 21  
C 22  3 n ARG . 22  C 22  
C 23  3 n VAL . 23  C 23  
C 24  3 n LYS . 24  C 24  
C 25  3 n ARG . 25  C 25  
C 26  3 n ILE . 26  C 26  
C 27  3 n MET . 27  C 27  
C 28  3 n ARG . 28  C 28  
C 29  3 n VAL . 29  C 29  
C 30  3 n ASP . 30  C 30  
C 31  3 n SER . 31  C 31  
C 32  3 n GLU . 32  C 32  
C 33  3 n VAL . 33  C 33  
C 34  3 n LYS . 34  C 34  
C 35  3 n LYS . 35  C 35  
C 36  3 n VAL . 36  C 36  
C 37  3 n THR . 37  C 37  
C 38  3 n ALA . 38  C 38  
C 39  3 n GLU . 39  C 39  
C 40  3 n ALA . 40  C 40  
C 41  3 n SER . 41  C 41  
C 42  3 n LEU . 42  C 42  
C 43  3 n LEU . 43  C 43  
C 44  3 n ILE . 44  C 44  
C 45  3 n ALA . 45  C 45  
C 46  3 n ALA . 46  C 46  
C 47  3 n ALA . 47  C 47  
C 48  3 n THR . 48  C 48  
C 49  3 n GLU . 49  C 49  
C 50  3 n LEU . 50  C 50  
C 51  3 n PHE . 51  C 51  
C 52  3 n LEU . 52  C 52  
C 53  3 n GLY . 53  C 53  
C 54  3 n THR . 54  C 54  
C 55  3 n LEU . 55  C 55  
C 56  3 n ALA . 56  C 56  
C 57  3 n ALA . 57  C 57  
C 58  3 n GLY . 58  C 58  
C 59  3 n ALA . 59  C 59  
C 60  3 n HIS . 60  C 60  
C 61  3 n THR . 61  C 61  
C 62  3 n ALA . 62  C 62  
C 63  3 n ALA . 63  C 63  
C 64  3 n SER . 64  C 64  
C 65  3 n GLN . 65  C 65  
C 66  3 n GLY . 66  C 66  
C 67  3 n GLY . 67  C 67  
C 68  3 n ARG . 68  C 68  
C 69  3 n ARG . 69  C 69  
C 70  3 n THR . 70  C 70  
C 71  3 n VAL . 71  C 71  
C 72  3 n ARG . 72  C 72  
C 73  3 n ALA . 73  C 73  
C 74  3 n ALA . 74  C 74  
C 75  3 n HIS . 75  C 75  
C 76  3 n VAL . 76  C 76  
C 77  3 n ARG . 77  C 77  
C 78  3 n ALA . 78  C 78  
C 79  3 n ALA . 79  C 79  
C 80  3 n VAL . 80  C 80  
C 81  3 n ARG . 81  C 81  
C 82  3 n ALA . 82  C 82  
C 83  3 n HIS . 83  C 83  
C 84  3 n ARG . 84  C 84  
C 85  3 n PRO . 85  C 85  
C 86  3 n THR . 86  C 86  
C 87  3 n ALA . 87  C 87  
C 88  3 n ASP . 88  C 88  
C 89  3 n PHE . 89  C 89  
C 90  3 n LEU . 90  C 90  
C 91  3 n LEU . 91  C 91  
C 92  3 n ASP . 92  C 92  
C 93  3 n CYS . 93  C 93  
C 94  3 n LEU . 94  C 94  
C 95  3 n PRO . 95  C 95  
C 96  3 n ALA . 96  C 96  
C 97  3 n ALA . 97  C 97  
C 98  3 n ALA . 98  C 98  
C 99  3 n GLU . 99  C 99  
C 100 3 n ALA . 100 C 100 
C 101 3 n ALA . 101 C 101 
C 102 3 n PRO . 102 C 102 
C 103 3 n ARG . 103 C 103 
C 104 3 n VAL . 104 C 104 
C 105 3 n ALA . 105 C 105 
C 106 3 n ARG . 106 C 106 
D 1   4 n DC  . 1   D 1   
D 2   4 n DA  . 2   D 2   
D 3   4 n DC  . 3   D 3   
D 4   4 n DG  . 4   D 4   
D 5   4 n DC  . 5   D 5   
D 6   4 n DA  . 6   D 6   
D 7   4 n DC  . 7   D 7   
D 8   4 n DC  . 8   D 8   
D 9   4 n DA  . 9   D 9   
D 10  4 n DG  . 10  D 10  
D 11  4 n DA  . 11  D 11  
D 12  4 n DC  . 12  D 12  
D 13  4 n DC  . 13  D 13  
D 14  4 n DA  . 14  D 14  
D 15  4 n DC  . 15  D 15  
D 16  4 n DA  . 16  D 16  
D 17  4 n DC  . 17  D 17  
D 18  4 n DC  . 18  D 18  
D 19  4 n DA  . 19  D 19  
D 20  4 n DG  . 20  D 20  
D 21  4 n DA  . 21  D 21  
D 22  4 n DA  . 22  D 22  
D 23  4 n DA  . 23  D 23  
D 24  4 n DC  . 24  D 24  
D 25  4 n DA  . 25  D 25  
D 26  4 n DA  . 26  D 26  
D 27  4 n DA  . 27  D 27  
D 28  4 n DC  . 28  D 28  
D 29  4 n DA  . 29  D 29  
D 30  4 n DA  . 30  D 30  
D 31  4 n DA  . 31  D 31  
E 1   5 n DT  . 1   E 1   
E 2   5 n DT  . 2   E 2   
E 3   5 n DT  . 3   E 3   
E 4   5 n DG  . 4   E 4   
E 5   5 n DT  . 5   E 5   
E 6   5 n DT  . 6   E 6   
E 7   5 n DT  . 7   E 7   
E 8   5 n DG  . 8   E 8   
E 9   5 n DT  . 9   E 9   
E 10  5 n DT  . 10  E 10  
E 11  5 n DT  . 11  E 11  
E 12  5 n DC  . 12  E 12  
E 13  5 n DT  . 13  E 13  
E 14  5 n DG  . 14  E 14  
E 15  5 n DG  . 15  E 15  
E 16  5 n DT  . 16  E 16  
E 17  5 n DG  . 17  E 17  
E 18  5 n DT  . 18  E 18  
E 19  5 n DG  . 19  E 19  
E 20  5 n DG  . 20  E 20  
E 21  5 n DT  . 21  E 21  
E 22  5 n DC  . 22  E 22  
E 23  5 n DT  . 23  E 23  
E 24  5 n DG  . 24  E 24  
E 25  5 n DG  . 25  E 25  
E 26  5 n DT  . 26  E 26  
E 27  5 n DG  . 27  E 27  
E 28  5 n DC  . 28  E 28  
E 29  5 n DG  . 29  E 29  
E 30  5 n DT  . 30  E 30  
E 31  5 n DG  . 31  E 31  
#
_software.classification other
_software.date           ?
_software.description    "Structure prediction"
_software.name           AlphaFold
_software.pdbx_ordinal   1
_software.type           package
_software.version        "AlphaFold-beta-20231127 (927599d6-1efe-4fa9-85d2-a29f909d212e @ 2024-12-16 01:10:29)"
#
loop_
_struct_asym.entity_id
_struct_asym.id
1 A 
2 B 
3 C 
4 D 
5 E 
#
loop_
_atom_site.group_PDB
_atom_site.id
_atom_site.type_symbol
_atom_site.label_atom_id
_atom_site.label_alt_id
_atom_site.label_comp_id
_atom_site.label_asym_id
_atom_site.label_entity_id
_atom_site.label_seq_id
_atom_site.pdbx_PDB_ins_code
_atom_site.Cartn_x
_atom_site.Cartn_y
_atom_site.Cartn_z
_atom_site.occupancy
_atom_site.B_iso_or_equiv
_atom_site.auth_seq_id
_atom_site.auth_asym_id
_atom_site.pdbx_PDB_model_num
ATOM 1    N N     . MET A 1 1   ? 21.424  -5.217  50.223  1.00 18.62 1   A 1 
ATOM 2    C CA    . MET A 1 1   ? 20.737  -6.515  50.375  1.00 18.63 1   A 1 
ATOM 3    C C     . MET A 1 1   ? 19.504  -6.344  51.279  1.00 20.66 1   A 1 
ATOM 4    O O     . MET A 1 1   ? 19.645  -6.563  52.481  1.00 16.48 1   A 1 
ATOM 5    C CB    . MET A 1 1   ? 21.667  -7.567  51.012  1.00 17.06 1   A 1 
ATOM 6    C CG    . MET A 1 1   ? 22.872  -7.983  50.162  1.00 13.69 1   A 1 
ATOM 7    S SD    . MET A 1 1   ? 23.884  -9.187  51.075  1.00 11.89 1   A 1 
ATOM 8    C CE    . MET A 1 1   ? 25.030  -9.713  49.776  1.00 10.79 1   A 1 
ATOM 9    N N     . PRO A 1 2   ? 18.310  -5.883  50.808  1.00 20.22 2   A 1 
ATOM 10   C CA    . PRO A 1 2   ? 17.146  -5.760  51.688  1.00 21.59 2   A 1 
ATOM 11   C C     . PRO A 1 2   ? 16.588  -7.163  51.975  1.00 22.12 2   A 1 
ATOM 12   O O     . PRO A 1 2   ? 16.405  -7.968  51.063  1.00 19.91 2   A 1 
ATOM 13   C CB    . PRO A 1 2   ? 16.189  -4.832  50.937  1.00 20.40 2   A 1 
ATOM 14   C CG    . PRO A 1 2   ? 16.518  -5.063  49.474  1.00 19.60 2   A 1 
ATOM 15   C CD    . PRO A 1 2   ? 18.002  -5.490  49.455  1.00 21.15 2   A 1 
ATOM 16   N N     . ARG A 1 3   ? 16.378  -7.489  53.276  1.00 21.44 3   A 1 
ATOM 17   C CA    . ARG A 1 3   ? 15.868  -8.795  53.730  1.00 22.41 3   A 1 
ATOM 18   C C     . ARG A 1 3   ? 14.383  -8.900  53.364  1.00 22.14 3   A 1 
ATOM 19   O O     . ARG A 1 3   ? 13.581  -8.110  53.846  1.00 20.31 3   A 1 
ATOM 20   C CB    . ARG A 1 3   ? 16.068  -8.954  55.245  1.00 22.16 3   A 1 
ATOM 21   C CG    . ARG A 1 3   ? 17.527  -9.244  55.646  1.00 19.56 3   A 1 
ATOM 22   C CD    . ARG A 1 3   ? 17.642  -9.389  57.177  1.00 18.03 3   A 1 
ATOM 23   N NE    . ARG A 1 3   ? 18.983  -9.800  57.607  1.00 16.48 3   A 1 
ATOM 24   C CZ    . ARG A 1 3   ? 19.407  -9.959  58.860  1.00 14.87 3   A 1 
ATOM 25   N NH1   . ARG A 1 3   ? 18.621  -9.723  59.880  1.00 14.28 3   A 1 
ATOM 26   N NH2   . ARG A 1 3   ? 20.611  -10.351 59.107  1.00 12.87 3   A 1 
ATOM 27   N N     . CYS A 1 4   ? 14.012  -9.889  52.572  1.00 26.94 4   A 1 
ATOM 28   C CA    . CYS A 1 4   ? 12.628  -10.260 52.320  1.00 28.22 4   A 1 
ATOM 29   C C     . CYS A 1 4   ? 12.026  -10.848 53.611  1.00 28.22 4   A 1 
ATOM 30   O O     . CYS A 1 4   ? 12.432  -11.930 54.029  1.00 26.70 4   A 1 
ATOM 31   C CB    . CYS A 1 4   ? 12.577  -11.238 51.144  1.00 27.67 4   A 1 
ATOM 32   S SG    . CYS A 1 4   ? 10.873  -11.389 50.512  1.00 24.40 4   A 1 
ATOM 33   N N     . ASN A 1 5   ? 11.152  -10.098 54.303  1.00 26.34 5   A 1 
ATOM 34   C CA    . ASN A 1 5   ? 10.514  -10.564 55.537  1.00 28.25 5   A 1 
ATOM 35   C C     . ASN A 1 5   ? 9.516   -11.689 55.236  1.00 27.67 5   A 1 
ATOM 36   O O     . ASN A 1 5   ? 8.773   -11.629 54.260  1.00 25.83 5   A 1 
ATOM 37   C CB    . ASN A 1 5   ? 9.869   -9.390  56.293  1.00 27.58 5   A 1 
ATOM 38   C CG    . ASN A 1 5   ? 10.794  -8.733  57.316  1.00 23.49 5   A 1 
ATOM 39   O OD1   . ASN A 1 5   ? 11.839  -9.242  57.692  1.00 22.89 5   A 1 
ATOM 40   N ND2   . ASN A 1 5   ? 10.422  -7.576  57.823  1.00 22.68 5   A 1 
ATOM 41   N N     . LYS A 1 6   ? 9.490   -12.704 56.118  1.00 24.66 6   A 1 
ATOM 42   C CA    . LYS A 1 6   ? 8.587   -13.861 56.051  1.00 26.99 6   A 1 
ATOM 43   C C     . LYS A 1 6   ? 7.143   -13.392 56.295  1.00 26.47 6   A 1 
ATOM 44   O O     . LYS A 1 6   ? 6.823   -12.997 57.412  1.00 24.11 6   A 1 
ATOM 45   C CB    . LYS A 1 6   ? 8.973   -14.903 57.110  1.00 26.13 6   A 1 
ATOM 46   C CG    . LYS A 1 6   ? 10.237  -15.715 56.784  1.00 23.31 6   A 1 
ATOM 47   C CD    . LYS A 1 6   ? 10.518  -16.713 57.921  1.00 21.56 6   A 1 
ATOM 48   C CE    . LYS A 1 6   ? 11.669  -17.658 57.570  1.00 18.76 6   A 1 
ATOM 49   N NZ    . LYS A 1 6   ? 11.928  -18.645 58.647  1.00 16.48 6   A 1 
ATOM 50   N N     . CYS A 1 7   ? 6.266   -13.485 55.295  1.00 31.76 7   A 1 
ATOM 51   C CA    . CYS A 1 7   ? 4.829   -13.368 55.519  1.00 33.59 7   A 1 
ATOM 52   C C     . CYS A 1 7   ? 4.345   -14.577 56.343  1.00 32.12 7   A 1 
ATOM 53   O O     . CYS A 1 7   ? 4.716   -15.711 56.046  1.00 30.64 7   A 1 
ATOM 54   C CB    . CYS A 1 7   ? 4.095   -13.232 54.186  1.00 33.02 7   A 1 
ATOM 55   S SG    . CYS A 1 7   ? 4.562   -11.640 53.402  1.00 30.27 7   A 1 
ATOM 56   N N     . LEU A 1 8   ? 3.573   -14.302 57.424  1.00 27.12 8   A 1 
ATOM 57   C CA    . LEU A 1 8   ? 3.041   -15.284 58.373  1.00 30.52 8   A 1 
ATOM 58   C C     . LEU A 1 8   ? 1.943   -16.167 57.744  1.00 29.41 8   A 1 
ATOM 59   O O     . LEU A 1 8   ? 1.411   -15.863 56.687  1.00 27.41 8   A 1 
ATOM 60   C CB    . LEU A 1 8   ? 2.557   -14.552 59.636  1.00 29.17 8   A 1 
ATOM 61   C CG    . LEU A 1 8   ? 3.683   -14.196 60.621  1.00 26.19 8   A 1 
ATOM 62   C CD1   . LEU A 1 8   ? 3.240   -13.079 61.564  1.00 27.02 8   A 1 
ATOM 63   C CD2   . LEU A 1 8   ? 4.081   -15.406 61.471  1.00 28.79 8   A 1 
ATOM 64   N N     . SER A 1 9   ? 1.610   -17.248 58.436  1.00 27.94 9   A 1 
ATOM 65   C CA    . SER A 1 9   ? 0.983   -18.474 57.930  1.00 32.62 9   A 1 
ATOM 66   C C     . SER A 1 9   ? -0.541  -18.581 58.103  1.00 31.79 9   A 1 
ATOM 67   O O     . SER A 1 9   ? -1.028  -19.708 58.165  1.00 30.12 9   A 1 
ATOM 68   C CB    . SER A 1 9   ? 1.630   -19.655 58.663  1.00 31.85 9   A 1 
ATOM 69   O OG    . SER A 1 9   ? 1.299   -19.609 60.043  1.00 30.00 9   A 1 
ATOM 70   N N     . GLU A 1 10  ? -1.273  -17.486 58.328  1.00 28.33 10  A 1 
ATOM 71   C CA    . GLU A 1 10  ? -2.661  -17.630 58.782  1.00 31.87 10  A 1 
ATOM 72   C C     . GLU A 1 10  ? -3.560  -18.298 57.727  1.00 30.59 10  A 1 
ATOM 73   O O     . GLU A 1 10  ? -3.543  -17.952 56.544  1.00 28.32 10  A 1 
ATOM 74   C CB    . GLU A 1 10  ? -3.216  -16.315 59.337  1.00 30.49 10  A 1 
ATOM 75   C CG    . GLU A 1 10  ? -2.593  -16.010 60.713  1.00 28.09 10  A 1 
ATOM 76   C CD    . GLU A 1 10  ? -3.164  -14.762 61.394  1.00 26.84 10  A 1 
ATOM 77   O OE1   . GLU A 1 10  ? -3.026  -14.688 62.642  1.00 26.30 10  A 1 
ATOM 78   O OE2   . GLU A 1 10  ? -3.679  -13.864 60.688  1.00 27.68 10  A 1 
ATOM 79   N N     . ASN A 1 11  ? -4.320  -19.298 58.222  1.00 30.75 11  A 1 
ATOM 80   C CA    . ASN A 1 11  ? -4.935  -20.402 57.474  1.00 34.40 11  A 1 
ATOM 81   C C     . ASN A 1 11  ? -6.294  -20.100 56.812  1.00 32.64 11  A 1 
ATOM 82   O O     . ASN A 1 11  ? -6.926  -21.056 56.336  1.00 30.06 11  A 1 
ATOM 83   C CB    . ASN A 1 11  ? -5.099  -21.579 58.451  1.00 32.23 11  A 1 
ATOM 84   C CG    . ASN A 1 11  ? -4.050  -22.669 58.350  1.00 28.00 11  A 1 
ATOM 85   O OD1   . ASN A 1 11  ? -3.285  -22.802 57.423  1.00 28.78 11  A 1 
ATOM 86   N ND2   . ASN A 1 11  ? -4.015  -23.548 59.333  1.00 29.19 11  A 1 
ATOM 87   N N     . ASP A 1 12  ? -6.819  -18.879 56.879  1.00 33.59 12  A 1 
ATOM 88   C CA    . ASP A 1 12  ? -8.239  -18.665 56.631  1.00 37.83 12  A 1 
ATOM 89   C C     . ASP A 1 12  ? -8.673  -19.037 55.204  1.00 35.72 12  A 1 
ATOM 90   O O     . ASP A 1 12  ? -8.219  -18.459 54.206  1.00 33.28 12  A 1 
ATOM 91   C CB    . ASP A 1 12  ? -8.676  -17.251 57.031  1.00 34.96 12  A 1 
ATOM 92   C CG    . ASP A 1 12  ? -9.047  -17.127 58.516  1.00 30.46 12  A 1 
ATOM 93   O OD1   . ASP A 1 12  ? -9.389  -18.160 59.129  1.00 29.88 12  A 1 
ATOM 94   O OD2   . ASP A 1 12  ? -9.051  -15.970 58.993  1.00 30.24 12  A 1 
ATOM 95   N N     . SER A 1 13  ? -9.612  -19.990 55.142  1.00 28.67 13  A 1 
ATOM 96   C CA    . SER A 1 13  ? -10.066 -20.700 53.938  1.00 32.75 13  A 1 
ATOM 97   C C     . SER A 1 13  ? -10.810 -19.844 52.902  1.00 31.86 13  A 1 
ATOM 98   O O     . SER A 1 13  ? -10.931 -20.249 51.748  1.00 29.64 13  A 1 
ATOM 99   C CB    . SER A 1 13  ? -10.993 -21.837 54.376  1.00 31.54 13  A 1 
ATOM 100  O OG    . SER A 1 13  ? -12.075 -21.329 55.135  1.00 29.42 13  A 1 
ATOM 101  N N     . ALA A 1 14  ? -11.331 -18.681 53.309  1.00 29.61 14  A 1 
ATOM 102  C CA    . ALA A 1 14  ? -12.118 -17.813 52.427  1.00 32.79 14  A 1 
ATOM 103  C C     . ALA A 1 14  ? -11.267 -17.048 51.380  1.00 32.14 14  A 1 
ATOM 104  O O     . ALA A 1 14  ? -11.788 -16.201 50.646  1.00 30.43 14  A 1 
ATOM 105  C CB    . ALA A 1 14  ? -12.935 -16.869 53.306  1.00 30.88 14  A 1 
ATOM 106  N N     . SER A 1 15  ? -9.964  -17.297 51.334  1.00 31.10 15  A 1 
ATOM 107  C CA    . SER A 1 15  ? -9.006  -16.477 50.578  1.00 34.87 15  A 1 
ATOM 108  C C     . SER A 1 15  ? -8.847  -16.850 49.105  1.00 34.23 15  A 1 
ATOM 109  O O     . SER A 1 15  ? -8.201  -16.094 48.378  1.00 33.01 15  A 1 
ATOM 110  C CB    . SER A 1 15  ? -7.659  -16.487 51.296  1.00 33.93 15  A 1 
ATOM 111  O OG    . SER A 1 15  ? -7.045  -17.758 51.241  1.00 31.68 15  A 1 
ATOM 112  N N     . GLU A 1 16  ? -9.435  -17.968 48.643  1.00 29.32 16  A 1 
ATOM 113  C CA    . GLU A 1 16  ? -9.198  -18.470 47.278  1.00 32.59 16  A 1 
ATOM 114  C C     . GLU A 1 16  ? -9.590  -17.452 46.194  1.00 31.22 16  A 1 
ATOM 115  O O     . GLU A 1 16  ? -8.760  -17.122 45.344  1.00 29.44 16  A 1 
ATOM 116  C CB    . GLU A 1 16  ? -9.905  -19.822 47.049  1.00 31.75 16  A 1 
ATOM 117  C CG    . GLU A 1 16  ? -9.198  -20.981 47.779  1.00 28.90 16  A 1 
ATOM 118  C CD    . GLU A 1 16  ? -9.732  -22.366 47.363  1.00 27.08 16  A 1 
ATOM 119  O OE1   . GLU A 1 16  ? -8.915  -23.321 47.369  1.00 26.12 16  A 1 
ATOM 120  O OE2   . GLU A 1 16  ? -10.924 -22.473 47.010  1.00 28.06 16  A 1 
ATOM 121  N N     . ASP A 1 17  ? -10.794 -16.866 46.295  1.00 28.70 17  A 1 
ATOM 122  C CA    . ASP A 1 17  ? -11.254 -15.866 45.316  1.00 32.70 17  A 1 
ATOM 123  C C     . ASP A 1 17  ? -10.405 -14.581 45.311  1.00 31.33 17  A 1 
ATOM 124  O O     . ASP A 1 17  ? -10.180 -13.963 44.265  1.00 29.81 17  A 1 
ATOM 125  C CB    . ASP A 1 17  ? -12.728 -15.509 45.588  1.00 31.51 17  A 1 
ATOM 126  C CG    . ASP A 1 17  ? -13.735 -16.438 44.913  1.00 27.30 17  A 1 
ATOM 127  O OD1   . ASP A 1 17  ? -13.359 -17.107 43.925  1.00 27.02 17  A 1 
ATOM 128  O OD2   . ASP A 1 17  ? -14.907 -16.417 45.357  1.00 27.00 17  A 1 
ATOM 129  N N     . ARG A 1 18  ? -9.908  -14.165 46.494  1.00 29.51 18  A 1 
ATOM 130  C CA    . ARG A 1 18  ? -9.051  -12.970 46.586  1.00 32.29 18  A 1 
ATOM 131  C C     . ARG A 1 18  ? -7.661  -13.194 45.984  1.00 31.11 18  A 1 
ATOM 132  O O     . ARG A 1 18  ? -7.029  -12.228 45.553  1.00 28.89 18  A 1 
ATOM 133  C CB    . ARG A 1 18  ? -8.931  -12.476 48.027  1.00 31.07 18  A 1 
ATOM 134  C CG    . ARG A 1 18  ? -10.206 -11.760 48.494  1.00 27.65 18  A 1 
ATOM 135  C CD    . ARG A 1 18  ? -9.975  -11.133 49.872  1.00 26.35 18  A 1 
ATOM 136  N NE    . ARG A 1 18  ? -11.183 -10.482 50.379  1.00 24.28 18  A 1 
ATOM 137  C CZ    . ARG A 1 18  ? -11.305 -9.826  51.528  1.00 21.88 18  A 1 
ATOM 138  N NH1   . ARG A 1 18  ? -10.285 -9.663  52.327  1.00 21.05 18  A 1 
ATOM 139  N NH2   . ARG A 1 18  ? -12.444 -9.329  51.884  1.00 19.93 18  A 1 
ATOM 140  N N     . HIS A 1 19  ? -7.191  -14.435 45.950  1.00 28.32 19  A 1 
ATOM 141  C CA    . HIS A 1 19  ? -5.883  -14.752 45.377  1.00 30.85 19  A 1 
ATOM 142  C C     . HIS A 1 19  ? -5.862  -14.548 43.861  1.00 29.73 19  A 1 
ATOM 143  O O     . HIS A 1 19  ? -4.925  -13.920 43.357  1.00 28.47 19  A 1 
ATOM 144  C CB    . HIS A 1 19  ? -5.424  -16.152 45.789  1.00 30.68 19  A 1 
ATOM 145  C CG    . HIS A 1 19  ? -4.228  -16.075 46.704  1.00 28.49 19  A 1 
ATOM 146  N ND1   . HIS A 1 19  ? -2.962  -15.712 46.317  1.00 28.70 19  A 1 
ATOM 147  C CD2   . HIS A 1 19  ? -4.183  -16.293 48.045  1.00 28.49 19  A 1 
ATOM 148  C CE1   . HIS A 1 19  ? -2.176  -15.718 47.408  1.00 27.76 19  A 1 
ATOM 149  N NE2   . HIS A 1 19  ? -2.879  -16.058 48.486  1.00 27.77 19  A 1 
ATOM 150  N N     . TRP A 1 20  ? -6.935  -14.961 43.174  1.00 30.48 20  A 1 
ATOM 151  C CA    . TRP A 1 20  ? -7.068  -14.735 41.735  1.00 26.37 20  A 1 
ATOM 152  C C     . TRP A 1 20  ? -7.028  -13.252 41.368  1.00 25.14 20  A 1 
ATOM 153  O O     . TRP A 1 20  ? -6.292  -12.847 40.461  1.00 22.66 20  A 1 
ATOM 154  C CB    . TRP A 1 20  ? -8.362  -15.365 41.225  1.00 24.83 20  A 1 
ATOM 155  C CG    . TRP A 1 20  ? -8.197  -16.780 40.831  1.00 21.46 20  A 1 
ATOM 156  C CD1   . TRP A 1 20  ? -8.460  -17.858 41.595  1.00 18.30 20  A 1 
ATOM 157  C CD2   . TRP A 1 20  ? -7.692  -17.294 39.546  1.00 19.55 20  A 1 
ATOM 158  N NE1   . TRP A 1 20  ? -8.159  -19.013 40.884  1.00 16.39 20  A 1 
ATOM 159  C CE2   . TRP A 1 20  ? -7.689  -18.701 39.624  1.00 18.18 20  A 1 
ATOM 160  C CE3   . TRP A 1 20  ? -7.252  -16.681 38.357  1.00 22.13 20  A 1 
ATOM 161  C CZ2   . TRP A 1 20  ? -7.259  -19.497 38.526  1.00 23.13 20  A 1 
ATOM 162  C CZ3   . TRP A 1 20  ? -6.823  -17.479 37.274  1.00 23.14 20  A 1 
ATOM 163  C CH2   . TRP A 1 20  ? -6.827  -18.858 37.362  1.00 23.98 20  A 1 
ATOM 164  N N     . HIS A 1 21  ? -7.759  -12.406 42.116  1.00 27.84 21  A 1 
ATOM 165  C CA    . HIS A 1 21  ? -7.719  -10.969 41.878  1.00 29.28 21  A 1 
ATOM 166  C C     . HIS A 1 21  ? -6.319  -10.385 42.098  1.00 28.11 21  A 1 
ATOM 167  O O     . HIS A 1 21  ? -5.884  -9.541  41.308  1.00 26.76 21  A 1 
ATOM 168  C CB    . HIS A 1 21  ? -8.771  -10.257 42.730  1.00 28.58 21  A 1 
ATOM 169  C CG    . HIS A 1 21  ? -10.024 -9.973  41.945  1.00 25.80 21  A 1 
ATOM 170  N ND1   . HIS A 1 21  ? -10.143 -9.057  40.929  1.00 25.63 21  A 1 
ATOM 171  C CD2   . HIS A 1 21  ? -11.241 -10.575 42.069  1.00 25.93 21  A 1 
ATOM 172  C CE1   . HIS A 1 21  ? -11.392 -9.105  40.455  1.00 25.03 21  A 1 
ATOM 173  N NE2   . HIS A 1 21  ? -12.104 -10.015 41.114  1.00 25.03 21  A 1 
ATOM 174  N N     . ARG A 1 22  ? -5.586  -10.838 43.128  1.00 26.44 22  A 1 
ATOM 175  C CA    . ARG A 1 22  ? -4.234  -10.340 43.386  1.00 27.53 22  A 1 
ATOM 176  C C     . ARG A 1 22  ? -3.232  -10.750 42.313  1.00 26.61 22  A 1 
ATOM 177  O O     . ARG A 1 22  ? -2.443  -9.905  41.892  1.00 24.95 22  A 1 
ATOM 178  C CB    . ARG A 1 22  ? -3.742  -10.758 44.778  1.00 27.18 22  A 1 
ATOM 179  C CG    . ARG A 1 22  ? -3.900  -9.613  45.776  1.00 24.20 22  A 1 
ATOM 180  C CD    . ARG A 1 22  ? -3.314  -10.014 47.135  1.00 22.10 22  A 1 
ATOM 181  N NE    . ARG A 1 22  ? -3.351  -8.903  48.095  1.00 20.52 22  A 1 
ATOM 182  C CZ    . ARG A 1 22  ? -2.943  -8.957  49.347  1.00 17.80 22  A 1 
ATOM 183  N NH1   . ARG A 1 22  ? -2.462  -10.050 49.868  1.00 16.95 22  A 1 
ATOM 184  N NH2   . ARG A 1 22  ? -3.012  -7.907  50.109  1.00 15.85 22  A 1 
ATOM 185  N N     . THR A 1 23  ? -3.267  -11.997 41.846  1.00 28.01 23  A 1 
ATOM 186  C CA    . THR A 1 23  ? -2.357  -12.459 40.791  1.00 28.77 23  A 1 
ATOM 187  C C     . THR A 1 23  ? -2.651  -11.779 39.460  1.00 27.29 23  A 1 
ATOM 188  O O     . THR A 1 23  ? -1.720  -11.277 38.836  1.00 26.02 23  A 1 
ATOM 189  C CB    . THR A 1 23  ? -2.383  -13.984 40.631  1.00 27.79 23  A 1 
ATOM 190  O OG1   . THR A 1 23  ? -3.690  -14.484 40.752  1.00 27.24 23  A 1 
ATOM 191  C CG2   . THR A 1 23  ? -1.526  -14.669 41.697  1.00 30.52 23  A 1 
ATOM 192  N N     . ALA A 1 24  ? -3.930  -11.621 39.107  1.00 26.73 24  A 1 
ATOM 193  C CA    . ALA A 1 24  ? -4.302  -10.870 37.912  1.00 25.58 24  A 1 
ATOM 194  C C     . ALA A 1 24  ? -3.876  -9.390  37.992  1.00 25.83 24  A 1 
ATOM 195  O O     . ALA A 1 24  ? -3.394  -8.821  37.012  1.00 24.45 24  A 1 
ATOM 196  C CB    . ALA A 1 24  ? -5.819  -11.006 37.703  1.00 24.42 24  A 1 
ATOM 197  N N     . THR A 1 25  ? -3.985  -8.761  39.173  1.00 27.70 25  A 1 
ATOM 198  C CA    . THR A 1 25  ? -3.561  -7.362  39.363  1.00 26.73 25  A 1 
ATOM 199  C C     . THR A 1 25  ? -2.037  -7.210  39.287  1.00 26.46 25  A 1 
ATOM 200  O O     . THR A 1 25  ? -1.547  -6.208  38.757  1.00 24.79 25  A 1 
ATOM 201  C CB    . THR A 1 25  ? -4.076  -6.785  40.687  1.00 25.77 25  A 1 
ATOM 202  O OG1   . THR A 1 25  ? -5.438  -7.058  40.892  1.00 23.22 25  A 1 
ATOM 203  C CG2   . THR A 1 25  ? -3.975  -5.259  40.722  1.00 24.69 25  A 1 
ATOM 204  N N     . LEU A 1 26  ? -1.281  -8.193  39.787  1.00 27.12 26  A 1 
ATOM 205  C CA    . LEU A 1 26  ? 0.176   -8.202  39.664  1.00 28.28 26  A 1 
ATOM 206  C C     . LEU A 1 26  ? 0.614   -8.307  38.196  1.00 27.88 26  A 1 
ATOM 207  O O     . LEU A 1 26  ? 1.491   -7.544  37.779  1.00 26.10 26  A 1 
ATOM 208  C CB    . LEU A 1 26  ? 0.770   -9.332  40.514  1.00 26.41 26  A 1 
ATOM 209  C CG    . LEU A 1 26  ? 0.918   -8.965  42.003  1.00 22.89 26  A 1 
ATOM 210  C CD1   . LEU A 1 26  ? 1.110   -10.222 42.846  1.00 22.40 26  A 1 
ATOM 211  C CD2   . LEU A 1 26  ? 2.126   -8.050  42.230  1.00 23.92 26  A 1 
ATOM 212  N N     . PHE A 1 27  ? -0.041  -9.164  37.416  1.00 26.73 27  A 1 
ATOM 213  C CA    . PHE A 1 27  ? 0.205   -9.265  35.972  1.00 26.64 27  A 1 
ATOM 214  C C     . PHE A 1 27  ? -0.071  -7.943  35.249  1.00 27.30 27  A 1 
ATOM 215  O O     . PHE A 1 27  ? 0.778   -7.460  34.503  1.00 24.86 27  A 1 
ATOM 216  C CB    . PHE A 1 27  ? -0.643  -10.400 35.383  1.00 24.33 27  A 1 
ATOM 217  C CG    . PHE A 1 27  ? 0.156   -11.654 35.143  1.00 20.71 27  A 1 
ATOM 218  C CD1   . PHE A 1 27  ? 0.801   -11.843 33.905  1.00 18.86 27  A 1 
ATOM 219  C CD2   . PHE A 1 27  ? 0.279   -12.629 36.142  1.00 18.78 27  A 1 
ATOM 220  C CE1   . PHE A 1 27  ? 1.561   -12.989 33.674  1.00 16.60 27  A 1 
ATOM 221  C CE2   . PHE A 1 27  ? 1.038   -13.783 35.909  1.00 16.74 27  A 1 
ATOM 222  C CZ    . PHE A 1 27  ? 1.673   -13.965 34.670  1.00 16.89 27  A 1 
ATOM 223  N N     . MET A 1 28  ? -1.227  -7.318  35.520  1.00 30.93 28  A 1 
ATOM 224  C CA    . MET A 1 28  ? -1.594  -6.041  34.888  1.00 30.89 28  A 1 
ATOM 225  C C     . MET A 1 28  ? -0.598  -4.917  35.207  1.00 32.07 28  A 1 
ATOM 226  O O     . MET A 1 28  ? -0.255  -4.139  34.319  1.00 29.92 28  A 1 
ATOM 227  C CB    . MET A 1 28  ? -3.003  -5.631  35.337  1.00 28.33 28  A 1 
ATOM 228  C CG    . MET A 1 28  ? -4.118  -6.402  34.626  1.00 24.47 28  A 1 
ATOM 229  S SD    . MET A 1 28  ? -4.913  -5.462  33.294  1.00 22.23 28  A 1 
ATOM 230  C CE    . MET A 1 28  ? -6.618  -6.022  33.529  1.00 20.40 28  A 1 
ATOM 231  N N     . ASN A 1 29  ? -0.113  -4.828  36.423  1.00 28.04 29  A 1 
ATOM 232  C CA    . ASN A 1 29  ? 0.802   -3.762  36.823  1.00 28.64 29  A 1 
ATOM 233  C C     . ASN A 1 29  ? 2.184   -3.878  36.165  1.00 27.77 29  A 1 
ATOM 234  O O     . ASN A 1 29  ? 2.763   -2.853  35.803  1.00 25.79 29  A 1 
ATOM 235  C CB    . ASN A 1 29  ? 0.908   -3.715  38.352  1.00 27.02 29  A 1 
ATOM 236  C CG    . ASN A 1 29  ? -0.239  -2.955  39.000  1.00 23.20 29  A 1 
ATOM 237  O OD1   . ASN A 1 29  ? -0.918  -2.135  38.409  1.00 23.00 29  A 1 
ATOM 238  N ND2   . ASN A 1 29  ? -0.471  -3.177  40.276  1.00 23.10 29  A 1 
ATOM 239  N N     . CYS A 1 30  ? 2.707   -5.089  35.966  1.00 31.96 30  A 1 
ATOM 240  C CA    . CYS A 1 30  ? 3.999   -5.275  35.306  1.00 33.41 30  A 1 
ATOM 241  C C     . CYS A 1 30  ? 3.969   -4.842  33.837  1.00 32.17 30  A 1 
ATOM 242  O O     . CYS A 1 30  ? 4.951   -4.295  33.346  1.00 30.07 30  A 1 
ATOM 243  C CB    . CYS A 1 30  ? 4.452   -6.727  35.447  1.00 31.69 30  A 1 
ATOM 244  S SG    . CYS A 1 30  ? 5.073   -7.022  37.138  1.00 28.77 30  A 1 
ATOM 245  N N     . VAL A 1 31  ? 2.836   -5.038  33.167  1.00 29.14 31  A 1 
ATOM 246  C CA    . VAL A 1 31  ? 2.695   -4.650  31.750  1.00 31.02 31  A 1 
ATOM 247  C C     . VAL A 1 31  ? 2.587   -3.125  31.583  1.00 29.86 31  A 1 
ATOM 248  O O     . VAL A 1 31  ? 3.074   -2.572  30.597  1.00 27.79 31  A 1 
ATOM 249  C CB    . VAL A 1 31  ? 1.503   -5.364  31.097  1.00 29.32 31  A 1 
ATOM 250  C CG1   . VAL A 1 31  ? 1.369   -5.024  29.610  1.00 26.65 31  A 1 
ATOM 251  C CG2   . VAL A 1 31  ? 1.635   -6.889  31.196  1.00 28.65 31  A 1 
ATOM 252  N N     . SER A 1 32  ? 1.951   -2.428  32.530  1.00 30.09 32  A 1 
ATOM 253  C CA    . SER A 1 32  ? 1.690   -0.992  32.410  1.00 31.67 32  A 1 
ATOM 254  C C     . SER A 1 32  ? 2.916   -0.112  32.616  1.00 30.17 32  A 1 
ATOM 255  O O     . SER A 1 32  ? 3.054   0.923   31.960  1.00 27.41 32  A 1 
ATOM 256  C CB    . SER A 1 32  ? 0.587   -0.567  33.384  1.00 29.59 32  A 1 
ATOM 257  O OG    . SER A 1 32  ? 0.999   -0.643  34.728  1.00 27.63 32  A 1 
ATOM 258  N N     . ASN A 1 33  ? 3.784   -0.497  33.541  1.00 28.53 33  A 1 
ATOM 259  C CA    . ASN A 1 33  ? 5.048   0.195   33.711  1.00 30.57 33  A 1 
ATOM 260  C C     . ASN A 1 33  ? 5.950   -0.203  32.547  1.00 29.20 33  A 1 
ATOM 261  O O     . ASN A 1 33  ? 6.508   -1.289  32.542  1.00 27.07 33  A 1 
ATOM 262  C CB    . ASN A 1 33  ? 5.641   -0.097  35.091  1.00 28.86 33  A 1 
ATOM 263  C CG    . ASN A 1 33  ? 5.006   0.747   36.181  1.00 24.81 33  A 1 
ATOM 264  O OD1   . ASN A 1 33  ? 4.419   1.791   35.960  1.00 24.58 33  A 1 
ATOM 265  N ND2   . ASN A 1 33  ? 5.136   0.331   37.421  1.00 24.74 33  A 1 
ATOM 266  N N     . GLY A 1 34  ? 6.089   0.696   31.592  1.00 33.64 34  A 1 
ATOM 267  C CA    . GLY A 1 34  ? 7.036   0.592   30.477  1.00 33.62 34  A 1 
ATOM 268  C C     . GLY A 1 34  ? 8.504   0.638   30.911  1.00 32.42 34  A 1 
ATOM 269  O O     . GLY A 1 34  ? 9.311   1.325   30.285  1.00 30.58 34  A 1 
ATOM 270  N N     . THR A 1 35  ? 8.835   -0.028  32.020  1.00 32.07 35  A 1 
ATOM 271  C CA    . THR A 1 35  ? 10.210  -0.302  32.395  1.00 33.53 35  A 1 
ATOM 272  C C     . THR A 1 35  ? 10.832  -1.071  31.239  1.00 32.23 35  A 1 
ATOM 273  O O     . THR A 1 35  ? 10.312  -2.104  30.818  1.00 29.71 35  A 1 
ATOM 274  C CB    . THR A 1 35  ? 10.316  -1.097  33.698  1.00 31.38 35  A 1 
ATOM 275  O OG1   . THR A 1 35  ? 9.314   -2.076  33.784  1.00 28.61 35  A 1 
ATOM 276  C CG2   . THR A 1 35  ? 10.152  -0.172  34.901  1.00 29.57 35  A 1 
ATOM 277  N N     . VAL A 1 36  ? 11.898  -0.505  30.739  1.00 30.09 36  A 1 
ATOM 278  C CA    . VAL A 1 36  ? 12.730  -1.132  29.728  1.00 31.98 36  A 1 
ATOM 279  C C     . VAL A 1 36  ? 13.097  -2.514  30.255  1.00 31.01 36  A 1 
ATOM 280  O O     . VAL A 1 36  ? 13.789  -2.622  31.261  1.00 29.37 36  A 1 
ATOM 281  C CB    . VAL A 1 36  ? 13.996  -0.282  29.480  1.00 30.08 36  A 1 
ATOM 282  C CG1   . VAL A 1 36  ? 14.874  -0.882  28.384  1.00 27.14 36  A 1 
ATOM 283  C CG2   . VAL A 1 36  ? 13.612  1.147   29.054  1.00 29.46 36  A 1 
ATOM 284  N N     . TYR A 1 37  ? 12.550  -3.553  29.636  1.00 33.19 37  A 1 
ATOM 285  C CA    . TYR A 1 37  ? 13.040  -4.906  29.838  1.00 34.31 37  A 1 
ATOM 286  C C     . TYR A 1 37  ? 14.501  -4.893  29.374  1.00 33.30 37  A 1 
ATOM 287  O O     . TYR A 1 37  ? 14.771  -4.951  28.178  1.00 32.20 37  A 1 
ATOM 288  C CB    . TYR A 1 37  ? 12.181  -5.924  29.068  1.00 33.25 37  A 1 
ATOM 289  C CG    . TYR A 1 37  ? 10.858  -6.256  29.711  1.00 32.41 37  A 1 
ATOM 290  C CD1   . TYR A 1 37  ? 10.737  -7.403  30.542  1.00 31.92 37  A 1 
ATOM 291  C CD2   . TYR A 1 37  ? 9.716   -5.466  29.491  1.00 32.18 37  A 1 
ATOM 292  C CE1   . TYR A 1 37  ? 9.508   -7.737  31.141  1.00 29.01 37  A 1 
ATOM 293  C CE2   . TYR A 1 37  ? 8.478   -5.787  30.088  1.00 27.78 37  A 1 
ATOM 294  C CZ    . TYR A 1 37  ? 8.384   -6.931  30.907  1.00 27.05 37  A 1 
ATOM 295  O OH    . TYR A 1 37  ? 7.176   -7.253  31.489  1.00 26.21 37  A 1 
ATOM 296  N N     . GLU A 1 38  ? 15.422  -4.700  30.303  1.00 29.79 38  A 1 
ATOM 297  C CA    . GLU A 1 38  ? 16.806  -5.041  30.050  1.00 33.14 38  A 1 
ATOM 298  C C     . GLU A 1 38  ? 16.814  -6.528  29.718  1.00 32.17 38  A 1 
ATOM 299  O O     . GLU A 1 38  ? 16.575  -7.377  30.588  1.00 30.86 38  A 1 
ATOM 300  C CB    . GLU A 1 38  ? 17.732  -4.707  31.234  1.00 32.43 38  A 1 
ATOM 301  C CG    . GLU A 1 38  ? 18.080  -3.209  31.303  1.00 29.13 38  A 1 
ATOM 302  C CD    . GLU A 1 38  ? 19.185  -2.892  32.317  1.00 26.49 38  A 1 
ATOM 303  O OE1   . GLU A 1 38  ? 19.890  -1.866  32.114  1.00 25.44 38  A 1 
ATOM 304  O OE2   . GLU A 1 38  ? 19.341  -3.645  33.313  1.00 25.71 38  A 1 
ATOM 305  N N     . GLU A 1 39  ? 16.991  -6.845  28.466  1.00 29.95 39  A 1 
ATOM 306  C CA    . GLU A 1 39  ? 17.277  -8.215  28.050  1.00 32.78 39  A 1 
ATOM 307  C C     . GLU A 1 39  ? 18.539  -8.625  28.802  1.00 31.13 39  A 1 
ATOM 308  O O     . GLU A 1 39  ? 19.616  -8.086  28.576  1.00 29.31 39  A 1 
ATOM 309  C CB    . GLU A 1 39  ? 17.463  -8.299  26.529  1.00 32.13 39  A 1 
ATOM 310  C CG    . GLU A 1 39  ? 16.135  -8.197  25.759  1.00 29.35 39  A 1 
ATOM 311  C CD    . GLU A 1 39  ? 16.292  -8.268  24.231  1.00 27.21 39  A 1 
ATOM 312  O OE1   . GLU A 1 39  ? 15.330  -8.695  23.560  1.00 26.25 39  A 1 
ATOM 313  O OE2   . GLU A 1 39  ? 17.352  -7.846  23.713  1.00 26.40 39  A 1 
ATOM 314  N N     . ALA A 1 40  ? 18.373  -9.560  29.737  1.00 32.09 40  A 1 
ATOM 315  C CA    . ALA A 1 40  ? 19.505  -10.131 30.428  1.00 33.24 40  A 1 
ATOM 316  C C     . ALA A 1 40  ? 20.338  -10.872 29.380  1.00 31.64 40  A 1 
ATOM 317  O O     . ALA A 1 40  ? 20.007  -11.990 28.980  1.00 29.73 40  A 1 
ATOM 318  C CB    . ALA A 1 40  ? 19.011  -11.038 31.563  1.00 31.46 40  A 1 
ATOM 319  N N     . VAL A 1 41  ? 21.397  -10.219 28.930  1.00 31.71 41  A 1 
ATOM 320  C CA    . VAL A 1 41  ? 22.394  -10.814 28.038  1.00 33.59 41  A 1 
ATOM 321  C C     . VAL A 1 41  ? 23.170  -11.829 28.870  1.00 32.10 41  A 1 
ATOM 322  O O     . VAL A 1 41  ? 24.209  -11.521 29.454  1.00 30.15 41  A 1 
ATOM 323  C CB    . VAL A 1 41  ? 23.295  -9.743  27.389  1.00 31.28 41  A 1 
ATOM 324  C CG1   . VAL A 1 41  ? 24.222  -10.385 26.347  1.00 28.76 41  A 1 
ATOM 325  C CG2   . VAL A 1 41  ? 22.475  -8.659  26.685  1.00 30.22 41  A 1 
ATOM 326  N N     . GLY A 1 42  ? 22.608  -13.022 28.968  1.00 34.70 42  A 1 
ATOM 327  C CA    . GLY A 1 42  ? 23.360  -14.169 29.460  1.00 36.48 42  A 1 
ATOM 328  C C     . GLY A 1 42  ? 24.577  -14.416 28.567  1.00 35.68 42  A 1 
ATOM 329  O O     . GLY A 1 42  ? 24.573  -14.068 27.393  1.00 33.85 42  A 1 
ATOM 330  N N     . ARG A 1 43  ? 25.637  -15.009 29.124  1.00 31.21 43  A 1 
ATOM 331  C CA    . ARG A 1 43  ? 26.902  -15.253 28.392  1.00 35.51 43  A 1 
ATOM 332  C C     . ARG A 1 43  ? 26.719  -16.038 27.091  1.00 34.35 43  A 1 
ATOM 333  O O     . ARG A 1 43  ? 27.356  -15.720 26.103  1.00 31.65 43  A 1 
ATOM 334  C CB    . ARG A 1 43  ? 27.883  -16.046 29.268  1.00 33.60 43  A 1 
ATOM 335  C CG    . ARG A 1 43  ? 28.788  -15.158 30.118  1.00 30.48 43  A 1 
ATOM 336  C CD    . ARG A 1 43  ? 29.823  -16.059 30.802  1.00 27.72 43  A 1 
ATOM 337  N NE    . ARG A 1 43  ? 30.807  -15.274 31.561  1.00 26.23 43  A 1 
ATOM 338  C CZ    . ARG A 1 43  ? 31.827  -15.786 32.244  1.00 23.58 43  A 1 
ATOM 339  N NH1   . ARG A 1 43  ? 32.017  -17.078 32.317  1.00 23.02 43  A 1 
ATOM 340  N NH2   . ARG A 1 43  ? 32.654  -15.007 32.868  1.00 22.77 43  A 1 
ATOM 341  N N     . GLU A 1 44  ? 25.928  -17.098 27.173  1.00 35.44 44  A 1 
ATOM 342  C CA    . GLU A 1 44  ? 25.534  -17.841 25.981  1.00 37.88 44  A 1 
ATOM 343  C C     . GLU A 1 44  ? 24.439  -17.041 25.287  1.00 37.36 44  A 1 
ATOM 344  O O     . GLU A 1 44  ? 23.513  -16.569 25.948  1.00 35.35 44  A 1 
ATOM 345  C CB    . GLU A 1 44  ? 25.098  -19.260 26.354  1.00 35.88 44  A 1 
ATOM 346  C CG    . GLU A 1 44  ? 26.305  -20.076 26.862  1.00 33.31 44  A 1 
ATOM 347  C CD    . GLU A 1 44  ? 25.975  -21.520 27.227  1.00 30.02 44  A 1 
ATOM 348  O OE1   . GLU A 1 44  ? 26.952  -22.272 27.456  1.00 28.36 44  A 1 
ATOM 349  O OE2   . GLU A 1 44  ? 24.781  -21.856 27.310  1.00 28.45 44  A 1 
ATOM 350  N N     . GLY A 1 45  ? 24.557  -16.798 24.003  1.00 38.02 45  A 1 
ATOM 351  C CA    . GLY A 1 45  ? 23.734  -15.855 23.239  1.00 38.58 45  A 1 
ATOM 352  C C     . GLY A 1 45  ? 22.248  -16.219 23.106  1.00 38.05 45  A 1 
ATOM 353  O O     . GLY A 1 45  ? 21.606  -15.788 22.149  1.00 36.26 45  A 1 
ATOM 354  N N     . CYS A 1 46  ? 21.691  -17.003 24.045  1.00 42.93 46  A 1 
ATOM 355  C CA    . CYS A 1 46  ? 20.279  -17.277 24.148  1.00 43.44 46  A 1 
ATOM 356  C C     . CYS A 1 46  ? 19.571  -16.016 24.642  1.00 42.97 46  A 1 
ATOM 357  O O     . CYS A 1 46  ? 19.622  -15.682 25.824  1.00 40.67 46  A 1 
ATOM 358  C CB    . CYS A 1 46  ? 20.047  -18.482 25.076  1.00 40.73 46  A 1 
ATOM 359  S SG    . CYS A 1 46  ? 20.706  -19.995 24.296  1.00 37.77 46  A 1 
ATOM 360  N N     . TRP A 1 47  ? 18.893  -15.317 23.762  1.00 50.08 47  A 1 
ATOM 361  C CA    . TRP A 1 47  ? 17.988  -14.202 24.060  1.00 48.78 47  A 1 
ATOM 362  C C     . TRP A 1 47  ? 16.730  -14.748 24.759  1.00 48.72 47  A 1 
ATOM 363  O O     . TRP A 1 47  ? 15.634  -14.795 24.190  1.00 46.58 47  A 1 
ATOM 364  C CB    . TRP A 1 47  ? 17.664  -13.431 22.777  1.00 45.76 47  A 1 
ATOM 365  C CG    . TRP A 1 47  ? 18.787  -12.650 22.158  1.00 42.03 47  A 1 
ATOM 366  C CD1   . TRP A 1 47  ? 20.084  -13.009 22.079  1.00 37.76 47  A 1 
ATOM 367  C CD2   . TRP A 1 47  ? 18.716  -11.334 21.506  1.00 38.81 47  A 1 
ATOM 368  N NE1   . TRP A 1 47  ? 20.832  -12.022 21.442  1.00 33.18 47  A 1 
ATOM 369  C CE2   . TRP A 1 47  ? 20.024  -10.984 21.082  1.00 35.25 47  A 1 
ATOM 370  C CE3   . TRP A 1 47  ? 17.660  -10.439 21.267  1.00 36.51 47  A 1 
ATOM 371  C CZ2   . TRP A 1 47  ? 20.286  -9.747  20.425  1.00 34.98 47  A 1 
ATOM 372  C CZ3   . TRP A 1 47  ? 17.920  -9.211  20.610  1.00 36.03 47  A 1 
ATOM 373  C CH2   . TRP A 1 47  ? 19.209  -8.866  20.204  1.00 36.68 47  A 1 
ATOM 374  N N     . ALA A 1 48  ? 16.891  -15.260 25.981  1.00 58.60 48  A 1 
ATOM 375  C CA    . ALA A 1 48  ? 15.790  -15.804 26.750  1.00 60.24 48  A 1 
ATOM 376  C C     . ALA A 1 48  ? 14.908  -14.650 27.241  1.00 62.46 48  A 1 
ATOM 377  O O     . ALA A 1 48  ? 15.338  -13.810 28.024  1.00 59.36 48  A 1 
ATOM 378  C CB    . ALA A 1 48  ? 16.353  -16.662 27.890  1.00 54.89 48  A 1 
ATOM 379  N N     . ARG A 1 49  ? 13.647  -14.618 26.805  1.00 58.65 49  A 1 
ATOM 380  C CA    . ARG A 1 49  ? 12.650  -13.660 27.281  1.00 59.58 49  A 1 
ATOM 381  C C     . ARG A 1 49  ? 12.504  -13.796 28.788  1.00 62.59 49  A 1 
ATOM 382  O O     . ARG A 1 49  ? 12.392  -14.910 29.302  1.00 58.76 49  A 1 
ATOM 383  C CB    . ARG A 1 49  ? 11.333  -13.871 26.530  1.00 57.48 49  A 1 
ATOM 384  C CG    . ARG A 1 49  ? 10.247  -12.872 26.947  1.00 49.30 49  A 1 
ATOM 385  C CD    . ARG A 1 49  ? 9.008   -13.004 26.063  1.00 49.47 49  A 1 
ATOM 386  N NE    . ARG A 1 49  ? 7.905   -12.220 26.601  1.00 43.87 49  A 1 
ATOM 387  C CZ    . ARG A 1 49  ? 6.811   -11.829 25.977  1.00 36.20 49  A 1 
ATOM 388  N NH1   . ARG A 1 49  ? 6.618   -12.069 24.709  1.00 35.91 49  A 1 
ATOM 389  N NH2   . ARG A 1 49  ? 5.881   -11.199 26.630  1.00 36.35 49  A 1 
ATOM 390  N N     . LEU A 1 50  ? 12.474  -12.665 29.502  1.00 66.06 50  A 1 
ATOM 391  C CA    . LEU A 1 50  ? 12.270  -12.670 30.949  1.00 67.96 50  A 1 
ATOM 392  C C     . LEU A 1 50  ? 10.857  -13.161 31.291  1.00 70.71 50  A 1 
ATOM 393  O O     . LEU A 1 50  ? 9.919   -13.023 30.515  1.00 67.63 50  A 1 
ATOM 394  C CB    . LEU A 1 50  ? 12.564  -11.285 31.539  1.00 63.24 50  A 1 
ATOM 395  C CG    . LEU A 1 50  ? 14.048  -10.870 31.474  1.00 58.83 50  A 1 
ATOM 396  C CD1   . LEU A 1 50  ? 14.208  -9.429  31.951  1.00 54.77 50  A 1 
ATOM 397  C CD2   . LEU A 1 50  ? 14.935  -11.757 32.345  1.00 56.18 50  A 1 
ATOM 398  N N     . CYS A 1 51  ? 10.712  -13.746 32.499  1.00 71.67 51  A 1 
ATOM 399  C CA    . CYS A 1 51  ? 9.431   -14.192 33.036  1.00 70.34 51  A 1 
ATOM 400  C C     . CYS A 1 51  ? 8.483   -13.002 33.214  1.00 68.55 51  A 1 
ATOM 401  O O     . CYS A 1 51  ? 8.816   -12.058 33.923  1.00 64.25 51  A 1 
ATOM 402  C CB    . CYS A 1 51  ? 9.702   -14.898 34.366  1.00 70.26 51  A 1 
ATOM 403  S SG    . CYS A 1 51  ? 8.165   -15.345 35.220  1.00 68.32 51  A 1 
ATOM 404  N N     . ASP A 1 52  ? 7.279   -13.090 32.669  1.00 72.93 52  A 1 
ATOM 405  C CA    . ASP A 1 52  ? 6.261   -12.052 32.787  1.00 68.86 52  A 1 
ATOM 406  C C     . ASP A 1 52  ? 5.730   -11.914 34.233  1.00 68.05 52  A 1 
ATOM 407  O O     . ASP A 1 52  ? 5.191   -10.874 34.595  1.00 62.62 52  A 1 
ATOM 408  C CB    . ASP A 1 52  ? 5.117   -12.345 31.795  1.00 65.60 52  A 1 
ATOM 409  C CG    . ASP A 1 52  ? 5.530   -12.331 30.299  1.00 64.00 52  A 1 
ATOM 410  O OD1   . ASP A 1 52  ? 6.300   -11.445 29.866  1.00 58.08 52  A 1 
ATOM 411  O OD2   . ASP A 1 52  ? 5.050   -13.195 29.542  1.00 59.52 52  A 1 
ATOM 412  N N     . GLY A 1 53  ? 5.904   -12.936 35.095  1.00 73.61 53  A 1 
ATOM 413  C CA    . GLY A 1 53  ? 5.492   -12.913 36.500  1.00 69.27 53  A 1 
ATOM 414  C C     . GLY A 1 53  ? 6.470   -12.190 37.430  1.00 69.16 53  A 1 
ATOM 415  O O     . GLY A 1 53  ? 6.055   -11.401 38.272  1.00 64.22 53  A 1 
ATOM 416  N N     . CYS A 1 54  ? 7.778   -12.461 37.313  1.00 70.21 54  A 1 
ATOM 417  C CA    . CYS A 1 54  ? 8.785   -11.871 38.198  1.00 69.74 54  A 1 
ATOM 418  C C     . CYS A 1 54  ? 9.708   -10.843 37.526  1.00 69.20 54  A 1 
ATOM 419  O O     . CYS A 1 54  ? 10.442  -10.155 38.230  1.00 62.51 54  A 1 
ATOM 420  C CB    . CYS A 1 54  ? 9.592   -12.989 38.879  1.00 66.78 54  A 1 
ATOM 421  S SG    . CYS A 1 54  ? 10.643  -13.880 37.684  1.00 67.38 54  A 1 
ATOM 422  N N     . CYS A 1 55  ? 9.706   -10.760 36.213  1.00 64.45 55  A 1 
ATOM 423  C CA    . CYS A 1 55  ? 10.511  -9.836  35.407  1.00 62.06 55  A 1 
ATOM 424  C C     . CYS A 1 55  ? 12.033  -9.863  35.699  1.00 62.86 55  A 1 
ATOM 425  O O     . CYS A 1 55  ? 12.724  -8.899  35.409  1.00 57.71 55  A 1 
ATOM 426  C CB    . CYS A 1 55  ? 9.902   -8.428  35.482  1.00 58.18 55  A 1 
ATOM 427  S SG    . CYS A 1 55  ? 8.160   -8.459  34.938  1.00 52.77 55  A 1 
ATOM 428  N N     . THR A 1 56  ? 12.537  -10.936 36.284  1.00 67.84 56  A 1 
ATOM 429  C CA    . THR A 1 56  ? 13.932  -11.027 36.728  1.00 69.17 56  A 1 
ATOM 430  C C     . THR A 1 56  ? 14.658  -12.287 36.251  1.00 71.26 56  A 1 
ATOM 431  O O     . THR A 1 56  ? 15.873  -12.275 36.095  1.00 67.08 56  A 1 
ATOM 432  C CB    . THR A 1 56  ? 14.041  -10.960 38.254  1.00 64.89 56  A 1 
ATOM 433  O OG1   . THR A 1 56  ? 13.173  -11.895 38.863  1.00 59.68 56  A 1 
ATOM 434  C CG2   . THR A 1 56  ? 13.694  -9.587  38.821  1.00 59.83 56  A 1 
ATOM 435  N N     . VAL A 1 57  ? 13.918  -13.371 36.037  1.00 74.54 57  A 1 
ATOM 436  C CA    . VAL A 1 57  ? 14.471  -14.680 35.682  1.00 74.20 57  A 1 
ATOM 437  C C     . VAL A 1 57  ? 14.072  -15.018 34.244  1.00 76.47 57  A 1 
ATOM 438  O O     . VAL A 1 57  ? 12.937  -14.725 33.861  1.00 73.35 57  A 1 
ATOM 439  C CB    . VAL A 1 57  ? 14.013  -15.758 36.675  1.00 69.56 57  A 1 
ATOM 440  C CG1   . VAL A 1 57  ? 14.713  -17.097 36.436  1.00 61.55 57  A 1 
ATOM 441  C CG2   . VAL A 1 57  ? 14.306  -15.351 38.121  1.00 64.57 57  A 1 
ATOM 442  N N     . PRO A 1 58  ? 14.940  -15.649 33.439  1.00 68.66 58  A 1 
ATOM 443  C CA    . PRO A 1 58  ? 14.563  -16.142 32.118  1.00 69.54 58  A 1 
ATOM 444  C C     . PRO A 1 58  ? 13.351  -17.072 32.182  1.00 70.52 58  A 1 
ATOM 445  O O     . PRO A 1 58  ? 13.242  -17.926 33.072  1.00 70.64 58  A 1 
ATOM 446  C CB    . PRO A 1 58  ? 15.797  -16.860 31.581  1.00 69.00 58  A 1 
ATOM 447  C CG    . PRO A 1 58  ? 16.945  -16.182 32.309  1.00 65.47 58  A 1 
ATOM 448  C CD    . PRO A 1 58  ? 16.345  -15.874 33.679  1.00 71.62 58  A 1 
ATOM 449  N N     . SER A 1 59  ? 12.421  -16.918 31.238  1.00 67.35 59  A 1 
ATOM 450  C CA    . SER A 1 59  ? 11.275  -17.805 31.090  1.00 66.08 59  A 1 
ATOM 451  C C     . SER A 1 59  ? 11.707  -19.188 30.596  1.00 65.34 59  A 1 
ATOM 452  O O     . SER A 1 59  ? 12.632  -19.312 29.794  1.00 65.04 59  A 1 
ATOM 453  C CB    . SER A 1 59  ? 10.224  -17.177 30.167  1.00 65.57 59  A 1 
ATOM 454  O OG    . SER A 1 59  ? 10.784  -16.791 28.931  1.00 61.43 59  A 1 
ATOM 455  N N     . VAL A 1 60  ? 11.015  -20.220 31.081  1.00 72.42 60  A 1 
ATOM 456  C CA    . VAL A 1 60  ? 11.279  -21.615 30.700  1.00 71.40 60  A 1 
ATOM 457  C C     . VAL A 1 60  ? 10.058  -22.236 30.009  1.00 72.17 60  A 1 
ATOM 458  O O     . VAL A 1 60  ? 10.208  -23.110 29.159  1.00 68.89 60  A 1 
ATOM 459  C CB    . VAL A 1 60  ? 11.702  -22.455 31.924  1.00 69.18 60  A 1 
ATOM 460  C CG1   . VAL A 1 60  ? 12.209  -23.840 31.498  1.00 61.51 60  A 1 
ATOM 461  C CG2   . VAL A 1 60  ? 12.821  -21.788 32.725  1.00 65.86 60  A 1 
ATOM 462  N N     . VAL A 1 61  ? 8.853   -21.763 30.358  1.00 76.33 61  A 1 
ATOM 463  C CA    . VAL A 1 61  ? 7.589   -22.226 29.784  1.00 76.92 61  A 1 
ATOM 464  C C     . VAL A 1 61  ? 6.758   -21.053 29.270  1.00 77.80 61  A 1 
ATOM 465  O O     . VAL A 1 61  ? 6.860   -19.939 29.776  1.00 75.59 61  A 1 
ATOM 466  C CB    . VAL A 1 61  ? 6.773   -23.083 30.764  1.00 74.52 61  A 1 
ATOM 467  C CG1   . VAL A 1 61  ? 7.526   -24.359 31.155  1.00 63.17 61  A 1 
ATOM 468  C CG2   . VAL A 1 61  ? 6.383   -22.336 32.042  1.00 68.33 61  A 1 
ATOM 469  N N     . TYR A 1 62  ? 5.914   -21.326 28.274  1.00 69.62 62  A 1 
ATOM 470  C CA    . TYR A 1 62  ? 4.857   -20.435 27.837  1.00 67.30 62  A 1 
ATOM 471  C C     . TYR A 1 62  ? 3.503   -21.061 28.179  1.00 69.26 62  A 1 
ATOM 472  O O     . TYR A 1 62  ? 3.231   -22.198 27.776  1.00 66.56 62  A 1 
ATOM 473  C CB    . TYR A 1 62  ? 4.992   -20.172 26.338  1.00 66.39 62  A 1 
ATOM 474  C CG    . TYR A 1 62  ? 3.888   -19.308 25.764  1.00 62.86 62  A 1 
ATOM 475  C CD1   . TYR A 1 62  ? 2.909   -19.863 24.914  1.00 59.43 62  A 1 
ATOM 476  C CD2   . TYR A 1 62  ? 3.821   -17.948 26.088  1.00 60.73 62  A 1 
ATOM 477  C CE1   . TYR A 1 62  ? 1.894   -19.060 24.382  1.00 55.22 62  A 1 
ATOM 478  C CE2   . TYR A 1 62  ? 2.803   -17.129 25.559  1.00 57.03 62  A 1 
ATOM 479  C CZ    . TYR A 1 62  ? 1.842   -17.687 24.698  1.00 63.78 62  A 1 
ATOM 480  O OH    . TYR A 1 62  ? 0.854   -16.886 24.169  1.00 63.82 62  A 1 
ATOM 481  N N     . CYS A 1 63  ? 2.660   -20.354 28.935  1.00 71.66 63  A 1 
ATOM 482  C CA    . CYS A 1 63  ? 1.289   -20.752 29.210  1.00 71.11 63  A 1 
ATOM 483  C C     . CYS A 1 63  ? 0.373   -20.141 28.149  1.00 69.66 63  A 1 
ATOM 484  O O     . CYS A 1 63  ? 0.287   -18.919 28.040  1.00 66.83 63  A 1 
ATOM 485  C CB    . CYS A 1 63  ? 0.896   -20.320 30.623  1.00 70.63 63  A 1 
ATOM 486  S SG    . CYS A 1 63  ? -0.814  -20.824 30.960  1.00 68.04 63  A 1 
ATOM 487  N N     . ARG A 1 64  ? -0.325  -20.993 27.387  1.00 67.19 64  A 1 
ATOM 488  C CA    . ARG A 1 64  ? -1.229  -20.525 26.334  1.00 64.41 64  A 1 
ATOM 489  C C     . ARG A 1 64  ? -2.449  -19.805 26.902  1.00 62.01 64  A 1 
ATOM 490  O O     . ARG A 1 64  ? -2.794  -18.734 26.410  1.00 56.96 64  A 1 
ATOM 491  C CB    . ARG A 1 64  ? -1.673  -21.690 25.433  1.00 60.30 64  A 1 
ATOM 492  C CG    . ARG A 1 64  ? -0.555  -22.140 24.471  1.00 54.84 64  A 1 
ATOM 493  C CD    . ARG A 1 64  ? -1.082  -23.261 23.563  1.00 53.37 64  A 1 
ATOM 494  N NE    . ARG A 1 64  ? -0.123  -23.606 22.508  1.00 44.62 64  A 1 
ATOM 495  C CZ    . ARG A 1 64  ? -0.240  -24.624 21.681  1.00 39.96 64  A 1 
ATOM 496  N NH1   . ARG A 1 64  ? -1.211  -25.489 21.770  1.00 37.23 64  A 1 
ATOM 497  N NH2   . ARG A 1 64  ? 0.622   -24.799 20.720  1.00 36.90 64  A 1 
ATOM 498  N N     . ALA A 1 65  ? -3.063  -20.344 27.941  1.00 68.88 65  A 1 
ATOM 499  C CA    . ALA A 1 65  ? -4.266  -19.783 28.551  1.00 67.02 65  A 1 
ATOM 500  C C     . ALA A 1 65  ? -4.029  -18.375 29.124  1.00 67.06 65  A 1 
ATOM 501  O O     . ALA A 1 65  ? -4.846  -17.483 28.910  1.00 62.79 65  A 1 
ATOM 502  C CB    . ALA A 1 65  ? -4.765  -20.751 29.622  1.00 64.92 65  A 1 
ATOM 503  N N     . ASP A 1 66  ? -2.891  -18.166 29.783  1.00 66.89 66  A 1 
ATOM 504  C CA    . ASP A 1 66  ? -2.533  -16.866 30.363  1.00 65.32 66  A 1 
ATOM 505  C C     . ASP A 1 66  ? -1.770  -15.955 29.386  1.00 66.57 66  A 1 
ATOM 506  O O     . ASP A 1 66  ? -1.498  -14.794 29.699  1.00 62.01 66  A 1 
ATOM 507  C CB    . ASP A 1 66  ? -1.720  -17.087 31.651  1.00 61.67 66  A 1 
ATOM 508  C CG    . ASP A 1 66  ? -2.490  -17.843 32.737  1.00 59.05 66  A 1 
ATOM 509  O OD1   . ASP A 1 66  ? -3.718  -17.632 32.856  1.00 55.60 66  A 1 
ATOM 510  O OD2   . ASP A 1 66  ? -1.844  -18.631 33.459  1.00 55.99 66  A 1 
ATOM 511  N N     . SER A 1 67  ? -1.413  -16.472 28.206  1.00 61.06 67  A 1 
ATOM 512  C CA    . SER A 1 67  ? -0.547  -15.796 27.224  1.00 61.05 67  A 1 
ATOM 513  C C     . SER A 1 67  ? 0.752   -15.266 27.842  1.00 63.65 67  A 1 
ATOM 514  O O     . SER A 1 67  ? 1.216   -14.171 27.499  1.00 60.26 67  A 1 
ATOM 515  C CB    . SER A 1 67  ? -1.321  -14.713 26.468  1.00 57.97 67  A 1 
ATOM 516  O OG    . SER A 1 67  ? -2.401  -15.280 25.748  1.00 53.30 67  A 1 
ATOM 517  N N     . ALA A 1 68  ? 1.338   -16.023 28.785  1.00 64.93 68  A 1 
ATOM 518  C CA    . ALA A 1 68  ? 2.436   -15.562 29.623  1.00 66.50 68  A 1 
ATOM 519  C C     . ALA A 1 68  ? 3.669   -16.468 29.524  1.00 68.05 68  A 1 
ATOM 520  O O     . ALA A 1 68  ? 3.571   -17.695 29.578  1.00 68.02 68  A 1 
ATOM 521  C CB    . ALA A 1 68  ? 1.932   -15.435 31.064  1.00 64.85 68  A 1 
ATOM 522  N N     . TYR A 1 69  ? 4.834   -15.841 29.458  1.00 71.57 69  A 1 
ATOM 523  C CA    . TYR A 1 69  ? 6.134   -16.499 29.557  1.00 68.01 69  A 1 
ATOM 524  C C     . TYR A 1 69  ? 6.551   -16.573 31.028  1.00 71.87 69  A 1 
ATOM 525  O O     . TYR A 1 69  ? 6.696   -15.544 31.681  1.00 69.02 69  A 1 
ATOM 526  C CB    . TYR A 1 69  ? 7.163   -15.748 28.717  1.00 67.25 69  A 1 
ATOM 527  C CG    . TYR A 1 69  ? 6.915   -15.812 27.225  1.00 64.15 69  A 1 
ATOM 528  C CD1   . TYR A 1 69  ? 7.550   -16.784 26.434  1.00 58.13 69  A 1 
ATOM 529  C CD2   . TYR A 1 69  ? 6.034   -14.902 26.601  1.00 59.75 69  A 1 
ATOM 530  C CE1   . TYR A 1 69  ? 7.325   -16.856 25.056  1.00 56.15 69  A 1 
ATOM 531  C CE2   . TYR A 1 69  ? 5.785   -14.969 25.230  1.00 56.40 69  A 1 
ATOM 532  C CZ    . TYR A 1 69  ? 6.440   -15.948 24.451  1.00 64.64 69  A 1 
ATOM 533  O OH    . TYR A 1 69  ? 6.206   -16.024 23.093  1.00 62.54 69  A 1 
ATOM 534  N N     . LEU A 1 70  ? 6.738   -17.778 31.560  1.00 75.93 70  A 1 
ATOM 535  C CA    . LEU A 1 70  ? 6.973   -17.999 32.980  1.00 75.20 70  A 1 
ATOM 536  C C     . LEU A 1 70  ? 8.300   -18.722 33.233  1.00 75.27 70  A 1 
ATOM 537  O O     . LEU A 1 70  ? 8.682   -19.651 32.517  1.00 75.32 70  A 1 
ATOM 538  C CB    . LEU A 1 70  ? 5.781   -18.749 33.591  1.00 74.27 70  A 1 
ATOM 539  C CG    . LEU A 1 70  ? 4.417   -18.032 33.462  1.00 75.16 70  A 1 
ATOM 540  C CD1   . LEU A 1 70  ? 3.297   -18.915 34.017  1.00 70.16 70  A 1 
ATOM 541  C CD2   . LEU A 1 70  ? 4.396   -16.695 34.205  1.00 71.16 70  A 1 
ATOM 542  N N     . CYS A 1 71  ? 9.009   -18.300 34.304  1.00 75.77 71  A 1 
ATOM 543  C CA    . CYS A 1 71  ? 10.101  -19.102 34.847  1.00 75.09 71  A 1 
ATOM 544  C C     . CYS A 1 71  ? 9.536   -20.298 35.634  1.00 74.74 71  A 1 
ATOM 545  O O     . CYS A 1 71  ? 8.388   -20.273 36.067  1.00 71.04 71  A 1 
ATOM 546  C CB    . CYS A 1 71  ? 11.020  -18.227 35.700  1.00 72.49 71  A 1 
ATOM 547  S SG    . CYS A 1 71  ? 10.256  -17.724 37.278  1.00 69.39 71  A 1 
ATOM 548  N N     . ALA A 1 72  ? 10.362  -21.308 35.906  1.00 77.13 72  A 1 
ATOM 549  C CA    . ALA A 1 72  ? 9.937   -22.511 36.615  1.00 74.73 72  A 1 
ATOM 550  C C     . ALA A 1 72  ? 9.283   -22.223 37.981  1.00 75.54 72  A 1 
ATOM 551  O O     . ALA A 1 72  ? 8.320   -22.885 38.360  1.00 73.47 72  A 1 
ATOM 552  C CB    . ALA A 1 72  ? 11.159  -23.420 36.776  1.00 72.84 72  A 1 
ATOM 553  N N     . SER A 1 73  ? 9.767   -21.210 38.715  1.00 76.88 73  A 1 
ATOM 554  C CA    . SER A 1 73  ? 9.195   -20.826 40.010  1.00 76.35 73  A 1 
ATOM 555  C C     . SER A 1 73  ? 7.828   -20.164 39.876  1.00 77.11 73  A 1 
ATOM 556  O O     . SER A 1 73  ? 6.925   -20.485 40.645  1.00 74.78 73  A 1 
ATOM 557  C CB    . SER A 1 73  ? 10.155  -19.892 40.751  1.00 74.04 73  A 1 
ATOM 558  O OG    . SER A 1 73  ? 9.667   -19.612 42.047  1.00 64.66 73  A 1 
ATOM 559  N N     . CYS A 1 74  ? 7.651   -19.244 38.928  1.00 71.46 74  A 1 
ATOM 560  C CA    . CYS A 1 74  ? 6.369   -18.573 38.696  1.00 70.67 74  A 1 
ATOM 561  C C     . CYS A 1 74  ? 5.342   -19.529 38.090  1.00 70.09 74  A 1 
ATOM 562  O O     . CYS A 1 74  ? 4.190   -19.511 38.508  1.00 68.10 74  A 1 
ATOM 563  C CB    . CYS A 1 74  ? 6.572   -17.340 37.822  1.00 70.22 74  A 1 
ATOM 564  S SG    . CYS A 1 74  ? 7.522   -16.060 38.720  1.00 68.10 74  A 1 
ATOM 565  N N     . ASP A 1 75  ? 5.752   -20.406 37.186  1.00 77.13 75  A 1 
ATOM 566  C CA    . ASP A 1 75  ? 4.913   -21.468 36.633  1.00 74.34 75  A 1 
ATOM 567  C C     . ASP A 1 75  ? 4.359   -22.369 37.735  1.00 73.39 75  A 1 
ATOM 568  O O     . ASP A 1 75  ? 3.141   -22.540 37.861  1.00 70.62 75  A 1 
ATOM 569  C CB    . ASP A 1 75  ? 5.727   -22.288 35.616  1.00 73.53 75  A 1 
ATOM 570  C CG    . ASP A 1 75  ? 4.911   -23.446 35.043  1.00 72.89 75  A 1 
ATOM 571  O OD1   . ASP A 1 75  ? 3.876   -23.182 34.411  1.00 65.68 75  A 1 
ATOM 572  O OD2   . ASP A 1 75  ? 5.282   -24.615 35.250  1.00 67.64 75  A 1 
ATOM 573  N N     . ALA A 1 76  ? 5.221   -22.868 38.612  1.00 74.95 76  A 1 
ATOM 574  C CA    . ALA A 1 76  ? 4.801   -23.696 39.737  1.00 72.74 76  A 1 
ATOM 575  C C     . ALA A 1 76  ? 3.839   -22.949 40.669  1.00 73.42 76  A 1 
ATOM 576  O O     . ALA A 1 76  ? 2.842   -23.519 41.107  1.00 72.16 76  A 1 
ATOM 577  C CB    . ALA A 1 76  ? 6.032   -24.183 40.488  1.00 71.83 76  A 1 
ATOM 578  N N     . GLN A 1 77  ? 4.086   -21.683 40.989  1.00 71.31 77  A 1 
ATOM 579  C CA    . GLN A 1 77  ? 3.259   -20.897 41.896  1.00 70.90 77  A 1 
ATOM 580  C C     . GLN A 1 77  ? 1.877   -20.570 41.307  1.00 71.55 77  A 1 
ATOM 581  O O     . GLN A 1 77  ? 0.871   -20.684 42.009  1.00 70.11 77  A 1 
ATOM 582  C CB    . GLN A 1 77  ? 4.029   -19.630 42.292  1.00 69.64 77  A 1 
ATOM 583  C CG    . GLN A 1 77  ? 3.316   -18.869 43.415  1.00 64.41 77  A 1 
ATOM 584  C CD    . GLN A 1 77  ? 4.095   -17.629 43.887  1.00 60.72 77  A 1 
ATOM 585  O OE1   . GLN A 1 77  ? 5.082   -17.203 43.315  1.00 53.74 77  A 1 
ATOM 586  N NE2   . GLN A 1 77  ? 3.656   -17.010 44.960  1.00 51.85 77  A 1 
ATOM 587  N N     . ILE A 1 78  ? 1.815   -20.163 40.035  1.00 69.37 78  A 1 
ATOM 588  C CA    . ILE A 1 78  ? 0.565   -19.774 39.369  1.00 68.28 78  A 1 
ATOM 589  C C     . ILE A 1 78  ? -0.291  -21.002 39.084  1.00 68.55 78  A 1 
ATOM 590  O O     . ILE A 1 78  ? -1.483  -21.013 39.406  1.00 65.40 78  A 1 
ATOM 591  C CB    . ILE A 1 78  ? 0.883   -18.953 38.099  1.00 65.58 78  A 1 
ATOM 592  C CG1   . ILE A 1 78  ? 1.500   -17.589 38.494  1.00 62.58 78  A 1 
ATOM 593  C CG2   . ILE A 1 78  ? -0.375  -18.729 37.244  1.00 63.39 78  A 1 
ATOM 594  C CD1   . ILE A 1 78  ? 2.137   -16.834 37.329  1.00 57.81 78  A 1 
ATOM 595  N N     . HIS A 1 79  ? 0.290   -22.056 38.546  1.00 74.12 79  A 1 
ATOM 596  C CA    . HIS A 1 79  ? -0.444  -23.260 38.154  1.00 73.91 79  A 1 
ATOM 597  C C     . HIS A 1 79  ? -0.739  -24.211 39.312  1.00 72.38 79  A 1 
ATOM 598  O O     . HIS A 1 79  ? -1.590  -25.089 39.179  1.00 65.69 79  A 1 
ATOM 599  C CB    . HIS A 1 79  ? 0.272   -23.937 36.985  1.00 72.09 79  A 1 
ATOM 600  C CG    . HIS A 1 79  ? 0.321   -23.071 35.756  1.00 74.09 79  A 1 
ATOM 601  N ND1   . HIS A 1 79  ? 1.436   -22.492 35.205  1.00 64.81 79  A 1 
ATOM 602  C CD2   . HIS A 1 79  ? -0.748  -22.663 35.006  1.00 66.42 79  A 1 
ATOM 603  C CE1   . HIS A 1 79  ? 1.060   -21.757 34.155  1.00 69.49 79  A 1 
ATOM 604  N NE2   . HIS A 1 79  ? -0.263  -21.834 34.001  1.00 70.30 79  A 1 
ATOM 605  N N     . ALA A 1 80  ? -0.115  -24.031 40.473  1.00 73.55 80  A 1 
ATOM 606  C CA    . ALA A 1 80  ? -0.514  -24.721 41.698  1.00 71.02 80  A 1 
ATOM 607  C C     . ALA A 1 80  ? -1.664  -24.032 42.446  1.00 69.49 80  A 1 
ATOM 608  O O     . ALA A 1 80  ? -2.207  -24.618 43.382  1.00 63.75 80  A 1 
ATOM 609  C CB    . ALA A 1 80  ? 0.704   -24.900 42.603  1.00 68.26 80  A 1 
ATOM 610  N N     . ALA A 1 81  ? -2.058  -22.803 42.045  1.00 68.32 81  A 1 
ATOM 611  C CA    . ALA A 1 81  ? -3.044  -22.010 42.778  1.00 66.47 81  A 1 
ATOM 612  C C     . ALA A 1 81  ? -4.431  -22.666 42.842  1.00 67.16 81  A 1 
ATOM 613  O O     . ALA A 1 81  ? -5.107  -22.588 43.865  1.00 62.28 81  A 1 
ATOM 614  C CB    . ALA A 1 81  ? -3.116  -20.619 42.145  1.00 61.70 81  A 1 
ATOM 615  N N     . ASN A 1 82  ? -4.871  -23.320 41.767  1.00 61.22 82  A 1 
ATOM 616  C CA    . ASN A 1 82  ? -6.111  -24.085 41.741  1.00 61.54 82  A 1 
ATOM 617  C C     . ASN A 1 82  ? -6.142  -25.131 40.613  1.00 63.00 82  A 1 
ATOM 618  O O     . ASN A 1 82  ? -5.266  -25.207 39.751  1.00 60.36 82  A 1 
ATOM 619  C CB    . ASN A 1 82  ? -7.307  -23.112 41.692  1.00 57.35 82  A 1 
ATOM 620  C CG    . ASN A 1 82  ? -7.366  -22.285 40.428  1.00 52.06 82  A 1 
ATOM 621  O OD1   . ASN A 1 82  ? -7.121  -22.751 39.335  1.00 50.15 82  A 1 
ATOM 622  N ND2   . ASN A 1 82  ? -7.734  -21.030 40.561  1.00 51.55 82  A 1 
ATOM 623  N N     . ARG A 1 83  ? -7.207  -25.962 40.613  1.00 59.09 83  A 1 
ATOM 624  C CA    . ARG A 1 83  ? -7.395  -27.016 39.609  1.00 58.45 83  A 1 
ATOM 625  C C     . ARG A 1 83  ? -7.591  -26.506 38.174  1.00 59.33 83  A 1 
ATOM 626  O O     . ARG A 1 83  ? -7.377  -27.281 37.249  1.00 55.69 83  A 1 
ATOM 627  C CB    . ARG A 1 83  ? -8.588  -27.905 39.977  1.00 52.64 83  A 1 
ATOM 628  C CG    . ARG A 1 83  ? -8.217  -29.013 40.965  1.00 46.72 83  A 1 
ATOM 629  C CD    . ARG A 1 83  ? -9.411  -29.948 41.146  1.00 41.46 83  A 1 
ATOM 630  N NE    . ARG A 1 83  ? -9.075  -31.107 41.974  1.00 34.45 83  A 1 
ATOM 631  C CZ    . ARG A 1 83  ? -9.907  -32.078 42.345  1.00 28.57 83  A 1 
ATOM 632  N NH1   . ARG A 1 83  ? -11.149 -32.073 41.972  1.00 26.21 83  A 1 
ATOM 633  N NH2   . ARG A 1 83  ? -9.488  -33.059 43.080  1.00 26.26 83  A 1 
ATOM 634  N N     . VAL A 1 84  ? -8.071  -25.283 38.008  1.00 57.24 84  A 1 
ATOM 635  C CA    . VAL A 1 84  ? -8.263  -24.710 36.666  1.00 59.11 84  A 1 
ATOM 636  C C     . VAL A 1 84  ? -6.911  -24.302 36.101  1.00 61.82 84  A 1 
ATOM 637  O O     . VAL A 1 84  ? -6.538  -24.767 35.020  1.00 59.19 84  A 1 
ATOM 638  C CB    . VAL A 1 84  ? -9.263  -23.541 36.669  1.00 54.77 84  A 1 
ATOM 639  C CG1   . VAL A 1 84  ? -9.453  -22.974 35.258  1.00 48.05 84  A 1 
ATOM 640  C CG2   . VAL A 1 84  ? -10.630 -23.997 37.191  1.00 50.45 84  A 1 
ATOM 641  N N     . ALA A 1 85  ? -6.133  -23.543 36.886  1.00 59.46 85  A 1 
ATOM 642  C CA    . ALA A 1 85  ? -4.786  -23.135 36.516  1.00 61.32 85  A 1 
ATOM 643  C C     . ALA A 1 85  ? -3.869  -24.344 36.252  1.00 62.90 85  A 1 
ATOM 644  O O     . ALA A 1 85  ? -3.133  -24.352 35.273  1.00 63.19 85  A 1 
ATOM 645  C CB    . ALA A 1 85  ? -4.242  -22.235 37.624  1.00 59.83 85  A 1 
ATOM 646  N N     . SER A 1 86  ? -3.972  -25.426 37.050  1.00 69.88 86  A 1 
ATOM 647  C CA    . SER A 1 86  ? -3.134  -26.613 36.851  1.00 70.14 86  A 1 
ATOM 648  C C     . SER A 1 86  ? -3.373  -27.360 35.539  1.00 72.12 86  A 1 
ATOM 649  O O     . SER A 1 86  ? -2.548  -28.186 35.143  1.00 70.31 86  A 1 
ATOM 650  C CB    . SER A 1 86  ? -3.309  -27.578 38.027  1.00 67.65 86  A 1 
ATOM 651  O OG    . SER A 1 86  ? -4.600  -28.165 38.041  1.00 61.31 86  A 1 
ATOM 652  N N     . ARG A 1 87  ? -4.515  -27.088 34.865  1.00 64.63 87  A 1 
ATOM 653  C CA    . ARG A 1 87  ? -4.868  -27.680 33.566  1.00 66.31 87  A 1 
ATOM 654  C C     . ARG A 1 87  ? -4.408  -26.836 32.380  1.00 69.03 87  A 1 
ATOM 655  O O     . ARG A 1 87  ? -4.611  -27.279 31.248  1.00 65.35 87  A 1 
ATOM 656  C CB    . ARG A 1 87  ? -6.377  -27.917 33.486  1.00 61.41 87  A 1 
ATOM 657  C CG    . ARG A 1 87  ? -6.846  -29.010 34.439  1.00 56.14 87  A 1 
ATOM 658  C CD    . ARG A 1 87  ? -8.363  -29.101 34.368  1.00 54.55 87  A 1 
ATOM 659  N NE    . ARG A 1 87  ? -8.899  -30.122 35.275  1.00 46.44 87  A 1 
ATOM 660  C CZ    . ARG A 1 87  ? -10.155 -30.513 35.341  1.00 41.69 87  A 1 
ATOM 661  N NH1   . ARG A 1 87  ? -11.065 -29.981 34.559  1.00 38.50 87  A 1 
ATOM 662  N NH2   . ARG A 1 87  ? -10.520 -31.438 36.181  1.00 37.86 87  A 1 
ATOM 663  N N     . HIS A 1 88  ? -3.861  -25.659 32.624  1.00 67.26 88  A 1 
ATOM 664  C CA    . HIS A 1 88  ? -3.362  -24.823 31.543  1.00 68.77 88  A 1 
ATOM 665  C C     . HIS A 1 88  ? -2.260  -25.543 30.778  1.00 70.10 88  A 1 
ATOM 666  O O     . HIS A 1 88  ? -1.324  -26.097 31.362  1.00 67.00 88  A 1 
ATOM 667  C CB    . HIS A 1 88  ? -2.873  -23.468 32.060  1.00 65.98 88  A 1 
ATOM 668  C CG    . HIS A 1 88  ? -3.963  -22.554 32.566  1.00 62.72 88  A 1 
ATOM 669  N ND1   . HIS A 1 88  ? -3.764  -21.306 33.127  1.00 56.71 88  A 1 
ATOM 670  C CD2   . HIS A 1 88  ? -5.319  -22.759 32.554  1.00 56.63 88  A 1 
ATOM 671  C CE1   . HIS A 1 88  ? -4.955  -20.786 33.435  1.00 57.56 88  A 1 
ATOM 672  N NE2   . HIS A 1 88  ? -5.927  -21.639 33.105  1.00 58.95 88  A 1 
ATOM 673  N N     . GLU A 1 89  ? -2.388  -25.564 29.459  1.00 69.90 89  A 1 
ATOM 674  C CA    . GLU A 1 89  ? -1.370  -26.120 28.590  1.00 69.85 89  A 1 
ATOM 675  C C     . GLU A 1 89  ? -0.136  -25.217 28.613  1.00 72.21 89  A 1 
ATOM 676  O O     . GLU A 1 89  ? -0.224  -24.007 28.393  1.00 66.04 89  A 1 
ATOM 677  C CB    . GLU A 1 89  ? -1.922  -26.306 27.173  1.00 65.58 89  A 1 
ATOM 678  C CG    . GLU A 1 89  ? -1.000  -27.171 26.315  1.00 56.83 89  A 1 
ATOM 679  C CD    . GLU A 1 89  ? -1.415  -27.199 24.825  1.00 52.14 89  A 1 
ATOM 680  O OE1   . GLU A 1 89  ? -0.589  -27.643 24.012  1.00 44.79 89  A 1 
ATOM 681  O OE2   . GLU A 1 89  ? -2.494  -26.680 24.494  1.00 45.48 89  A 1 
ATOM 682  N N     . ARG A 1 90  ? 1.016   -25.809 28.901  1.00 67.92 90  A 1 
ATOM 683  C CA    . ARG A 1 90  ? 2.297   -25.116 28.955  1.00 67.22 90  A 1 
ATOM 684  C C     . ARG A 1 90  ? 3.261   -25.738 27.964  1.00 66.15 90  A 1 
ATOM 685  O O     . ARG A 1 90  ? 3.422   -26.951 27.947  1.00 62.93 90  A 1 
ATOM 686  C CB    . ARG A 1 90  ? 2.863   -25.149 30.383  1.00 65.47 90  A 1 
ATOM 687  C CG    . ARG A 1 90  ? 2.031   -24.279 31.341  1.00 65.96 90  A 1 
ATOM 688  C CD    . ARG A 1 90  ? 2.284   -24.668 32.803  1.00 65.41 90  A 1 
ATOM 689  N NE    . ARG A 1 90  ? 1.631   -25.927 33.126  1.00 64.43 90  A 1 
ATOM 690  C CZ    . ARG A 1 90  ? 1.778   -26.613 34.253  1.00 63.22 90  A 1 
ATOM 691  N NH1   . ARG A 1 90  ? 2.605   -26.213 35.180  1.00 57.24 90  A 1 
ATOM 692  N NH2   . ARG A 1 90  ? 1.098   -27.690 34.464  1.00 63.39 90  A 1 
ATOM 693  N N     . VAL A 1 91  ? 3.899   -24.899 27.180  1.00 67.40 91  A 1 
ATOM 694  C CA    . VAL A 1 91  ? 4.886   -25.312 26.185  1.00 67.55 91  A 1 
ATOM 695  C C     . VAL A 1 91  ? 6.278   -24.996 26.709  1.00 67.94 91  A 1 
ATOM 696  O O     . VAL A 1 91  ? 6.539   -23.874 27.135  1.00 67.42 91  A 1 
ATOM 697  C CB    . VAL A 1 91  ? 4.620   -24.649 24.820  1.00 65.09 91  A 1 
ATOM 698  C CG1   . VAL A 1 91  ? 5.594   -25.163 23.757  1.00 57.13 91  A 1 
ATOM 699  C CG2   . VAL A 1 91  ? 3.191   -24.933 24.338  1.00 59.40 91  A 1 
ATOM 700  N N     . LEU A 1 92  ? 7.183   -25.985 26.695  1.00 67.70 92  A 1 
ATOM 701  C CA    . LEU A 1 92  ? 8.579   -25.773 27.056  1.00 65.62 92  A 1 
ATOM 702  C C     . LEU A 1 92  ? 9.263   -24.906 25.998  1.00 63.16 92  A 1 
ATOM 703  O O     . LEU A 1 92  ? 9.373   -25.294 24.832  1.00 60.51 92  A 1 
ATOM 704  C CB    . LEU A 1 92  ? 9.289   -27.130 27.226  1.00 62.36 92  A 1 
ATOM 705  C CG    . LEU A 1 92  ? 9.122   -27.719 28.634  1.00 56.89 92  A 1 
ATOM 706  C CD1   . LEU A 1 92  ? 9.345   -29.230 28.628  1.00 51.71 92  A 1 
ATOM 707  C CD2   . LEU A 1 92  ? 10.136  -27.105 29.604  1.00 53.15 92  A 1 
ATOM 708  N N     . LEU A 1 93  ? 9.791   -23.770 26.412  1.00 63.72 93  A 1 
ATOM 709  C CA    . LEU A 1 93  ? 10.478  -22.855 25.506  1.00 60.36 93  A 1 
ATOM 710  C C     . LEU A 1 93  ? 11.764  -23.459 24.948  1.00 58.71 93  A 1 
ATOM 711  O O     . LEU A 1 93  ? 12.113  -23.176 23.817  1.00 54.94 93  A 1 
ATOM 712  C CB    . LEU A 1 93  ? 10.763  -21.532 26.223  1.00 57.29 93  A 1 
ATOM 713  C CG    . LEU A 1 93  ? 9.491   -20.740 26.578  1.00 53.06 93  A 1 
ATOM 714  C CD1   . LEU A 1 93  ? 9.860   -19.564 27.474  1.00 50.31 93  A 1 
ATOM 715  C CD2   . LEU A 1 93  ? 8.793   -20.186 25.331  1.00 52.46 93  A 1 
ATOM 716  N N     . SER A 1 94  ? 12.418  -24.336 25.700  1.00 59.70 94  A 1 
ATOM 717  C CA    . SER A 1 94  ? 13.632  -25.009 25.222  1.00 57.82 94  A 1 
ATOM 718  C C     . SER A 1 94  ? 13.403  -25.867 23.978  1.00 56.96 94  A 1 
ATOM 719  O O     . SER A 1 94  ? 14.318  -26.004 23.164  1.00 52.15 94  A 1 
ATOM 720  C CB    . SER A 1 94  ? 14.207  -25.885 26.331  1.00 51.95 94  A 1 
ATOM 721  O OG    . SER A 1 94  ? 13.277  -26.868 26.748  1.00 45.99 94  A 1 
ATOM 722  N N     . GLU A 1 95  ? 12.211  -26.423 23.813  1.00 54.25 95  A 1 
ATOM 723  C CA    . GLU A 1 95  ? 11.833  -27.159 22.602  1.00 52.13 95  A 1 
ATOM 724  C C     . GLU A 1 95  ? 11.492  -26.200 21.468  1.00 49.32 95  A 1 
ATOM 725  O O     . GLU A 1 95  ? 11.968  -26.387 20.347  1.00 45.63 95  A 1 
ATOM 726  C CB    . GLU A 1 95  ? 10.667  -28.106 22.898  1.00 47.58 95  A 1 
ATOM 727  C CG    . GLU A 1 95  ? 11.098  -29.226 23.853  1.00 43.49 95  A 1 
ATOM 728  C CD    . GLU A 1 95  ? 10.002  -30.266 24.115  1.00 38.76 95  A 1 
ATOM 729  O OE1   . GLU A 1 95  ? 10.386  -31.370 24.567  1.00 35.07 95  A 1 
ATOM 730  O OE2   . GLU A 1 95  ? 8.812   -29.952 23.897  1.00 36.40 95  A 1 
ATOM 731  N N     . ALA A 1 96  ? 10.759  -25.126 21.768  1.00 45.23 96  A 1 
ATOM 732  C CA    . ALA A 1 96  ? 10.466  -24.088 20.785  1.00 43.15 96  A 1 
ATOM 733  C C     . ALA A 1 96  ? 11.751  -23.419 20.257  1.00 42.01 96  A 1 
ATOM 734  O O     . ALA A 1 96  ? 11.876  -23.191 19.061  1.00 40.68 96  A 1 
ATOM 735  C CB    . ALA A 1 96  ? 9.505   -23.082 21.405  1.00 40.65 96  A 1 
ATOM 736  N N     . TYR A 1 97  ? 12.732  -23.168 21.144  1.00 47.81 97  A 1 
ATOM 737  C CA    . TYR A 1 97  ? 14.031  -22.619 20.735  1.00 46.86 97  A 1 
ATOM 738  C C     . TYR A 1 97  ? 14.877  -23.602 19.923  1.00 45.63 97  A 1 
ATOM 739  O O     . TYR A 1 97  ? 15.647  -23.162 19.077  1.00 44.18 97  A 1 
ATOM 740  C CB    . TYR A 1 97  ? 14.818  -22.121 21.959  1.00 43.86 97  A 1 
ATOM 741  C CG    . TYR A 1 97  ? 14.484  -20.701 22.370  1.00 41.62 97  A 1 
ATOM 742  C CD1   . TYR A 1 97  ? 14.935  -19.608 21.588  1.00 38.79 97  A 1 
ATOM 743  C CD2   . TYR A 1 97  ? 13.728  -20.439 23.526  1.00 38.01 97  A 1 
ATOM 744  C CE1   . TYR A 1 97  ? 14.614  -18.288 21.951  1.00 33.42 97  A 1 
ATOM 745  C CE2   . TYR A 1 97  ? 13.401  -19.125 23.896  1.00 33.83 97  A 1 
ATOM 746  C CZ    . TYR A 1 97  ? 13.838  -18.047 23.111  1.00 32.98 97  A 1 
ATOM 747  O OH    . TYR A 1 97  ? 13.512  -16.758 23.460  1.00 30.22 97  A 1 
ATOM 748  N N     . LYS A 1 98  ? 14.724  -24.910 20.107  1.00 46.93 98  A 1 
ATOM 749  C CA    . LYS A 1 98  ? 15.394  -25.904 19.249  1.00 46.59 98  A 1 
ATOM 750  C C     . LYS A 1 98  ? 14.847  -25.884 17.822  1.00 45.07 98  A 1 
ATOM 751  O O     . LYS A 1 98  ? 15.599  -26.141 16.897  1.00 41.14 98  A 1 
ATOM 752  C CB    . LYS A 1 98  ? 15.246  -27.317 19.821  1.00 42.39 98  A 1 
ATOM 753  C CG    . LYS A 1 98  ? 16.193  -27.595 20.992  1.00 38.80 98  A 1 
ATOM 754  C CD    . LYS A 1 98  ? 15.879  -28.979 21.548  1.00 35.09 98  A 1 
ATOM 755  C CE    . LYS A 1 98  ? 16.749  -29.300 22.753  1.00 30.85 98  A 1 
ATOM 756  N NZ    . LYS A 1 98  ? 16.408  -30.635 23.297  1.00 26.78 98  A 1 
ATOM 757  N N     . HIS A 1 99  ? 13.541  -25.596 17.680  1.00 44.05 99  A 1 
ATOM 758  C CA    . HIS A 1 99  ? 12.891  -25.450 16.377  1.00 43.87 99  A 1 
ATOM 759  C C     . HIS A 1 99  ? 12.891  -24.010 15.849  1.00 41.34 99  A 1 
ATOM 760  O O     . HIS A 1 99  ? 12.546  -23.804 14.682  1.00 38.66 99  A 1 
ATOM 761  C CB    . HIS A 1 99  ? 11.475  -26.028 16.455  1.00 41.29 99  A 1 
ATOM 762  C CG    . HIS A 1 99  ? 11.472  -27.520 16.610  1.00 38.68 99  A 1 
ATOM 763  N ND1   . HIS A 1 99  ? 11.923  -28.429 15.675  1.00 35.63 99  A 1 
ATOM 764  C CD2   . HIS A 1 99  ? 11.060  -28.244 17.698  1.00 35.77 99  A 1 
ATOM 765  C CE1   . HIS A 1 99  ? 11.777  -29.663 16.184  1.00 33.48 99  A 1 
ATOM 766  N NE2   . HIS A 1 99  ? 11.255  -29.591 17.414  1.00 34.28 99  A 1 
ATOM 767  N N     . ALA A 1 100 ? 13.256  -23.048 16.682  1.00 45.31 100 A 1 
ATOM 768  C CA    . ALA A 1 100 ? 13.580  -21.734 16.168  1.00 45.29 100 A 1 
ATOM 769  C C     . ALA A 1 100 ? 14.722  -21.926 15.165  1.00 43.54 100 A 1 
ATOM 770  O O     . ALA A 1 100 ? 15.686  -22.623 15.492  1.00 42.03 100 A 1 
ATOM 771  C CB    . ALA A 1 100 ? 13.969  -20.781 17.300  1.00 42.79 100 A 1 
ATOM 772  N N     . PRO A 1 101 ? 14.603  -21.364 13.945  1.00 39.61 101 A 1 
ATOM 773  C CA    . PRO A 1 101 ? 15.664  -21.487 12.972  1.00 40.07 101 A 1 
ATOM 774  C C     . PRO A 1 101 ? 16.920  -20.883 13.603  1.00 40.07 101 A 1 
ATOM 775  O O     . PRO A 1 101 ? 17.037  -19.668 13.731  1.00 39.26 101 A 1 
ATOM 776  C CB    . PRO A 1 101 ? 15.168  -20.753 11.725  1.00 38.07 101 A 1 
ATOM 777  C CG    . PRO A 1 101 ? 14.146  -19.753 12.265  1.00 37.19 101 A 1 
ATOM 778  C CD    . PRO A 1 101 ? 13.556  -20.475 13.478  1.00 39.51 101 A 1 
ATOM 779  N N     . VAL A 1 102 ? 17.813  -21.759 14.052  1.00 37.19 102 A 1 
ATOM 780  C CA    . VAL A 1 102 ? 19.187  -21.379 14.333  1.00 38.42 102 A 1 
ATOM 781  C C     . VAL A 1 102 ? 19.629  -20.658 13.073  1.00 37.49 102 A 1 
ATOM 782  O O     . VAL A 1 102 ? 19.322  -21.119 11.965  1.00 35.95 102 A 1 
ATOM 783  C CB    . VAL A 1 102 ? 20.061  -22.617 14.629  1.00 36.18 102 A 1 
ATOM 784  C CG1   . VAL A 1 102 ? 21.487  -22.227 15.018  1.00 33.44 102 A 1 
ATOM 785  C CG2   . VAL A 1 102 ? 19.488  -23.447 15.790  1.00 35.01 102 A 1 
ATOM 786  N N     . MET A 1 103 ? 20.287  -19.524 13.215  1.00 37.86 103 A 1 
ATOM 787  C CA    . MET A 1 103 ? 21.108  -19.034 12.115  1.00 39.74 103 A 1 
ATOM 788  C C     . MET A 1 103 ? 22.178  -20.100 11.885  1.00 39.41 103 A 1 
ATOM 789  O O     . MET A 1 103 ? 23.268  -20.045 12.446  1.00 38.01 103 A 1 
ATOM 790  C CB    . MET A 1 103 ? 21.707  -17.645 12.407  1.00 38.06 103 A 1 
ATOM 791  C CG    . MET A 1 103 ? 20.710  -16.514 12.142  1.00 34.48 103 A 1 
ATOM 792  S SD    . MET A 1 103 ? 21.468  -14.873 11.845  1.00 31.85 103 A 1 
ATOM 793  C CE    . MET A 1 103 ? 21.719  -14.327 13.538  1.00 29.01 103 A 1 
ATOM 794  N N     . LEU A 1 104 ? 21.760  -21.133 11.143  1.00 42.28 104 A 1 
ATOM 795  C CA    . LEU A 1 104 ? 22.647  -22.167 10.679  1.00 42.80 104 A 1 
ATOM 796  C C     . LEU A 1 104 ? 23.678  -21.437 9.836   1.00 41.21 104 A 1 
ATOM 797  O O     . LEU A 1 104 ? 23.339  -20.819 8.827   1.00 39.93 104 A 1 
ATOM 798  C CB    . LEU A 1 104 ? 21.860  -23.216 9.856   1.00 40.67 104 A 1 
ATOM 799  C CG    . LEU A 1 104 ? 21.154  -24.291 10.706  1.00 36.64 104 A 1 
ATOM 800  C CD1   . LEU A 1 104 ? 20.032  -24.964 9.922   1.00 34.95 104 A 1 
ATOM 801  C CD2   . LEU A 1 104 ? 22.131  -25.377 11.154  1.00 37.10 104 A 1 
ATOM 802  N N     . ASP A 1 105 ? 24.907  -21.512 10.280  1.00 44.45 105 A 1 
ATOM 803  C CA    . ASP A 1 105 ? 26.020  -21.381 9.364   1.00 45.92 105 A 1 
ATOM 804  C C     . ASP A 1 105 ? 25.729  -22.345 8.217   1.00 43.78 105 A 1 
ATOM 805  O O     . ASP A 1 105 ? 25.624  -23.558 8.430   1.00 42.66 105 A 1 
ATOM 806  C CB    . ASP A 1 105 ? 27.349  -21.708 10.052  1.00 43.35 105 A 1 
ATOM 807  C CG    . ASP A 1 105 ? 27.972  -20.507 10.786  1.00 39.13 105 A 1 
ATOM 808  O OD1   . ASP A 1 105 ? 27.818  -19.378 10.272  1.00 36.79 105 A 1 
ATOM 809  O OD2   . ASP A 1 105 ? 28.623  -20.736 11.821  1.00 35.57 105 A 1 
ATOM 810  N N     . CYS A 1 106 ? 25.467  -21.795 7.039   1.00 47.71 106 A 1 
ATOM 811  C CA    . CYS A 1 106 ? 25.108  -22.548 5.849   1.00 48.65 106 A 1 
ATOM 812  C C     . CYS A 1 106 ? 26.315  -23.368 5.366   1.00 46.93 106 A 1 
ATOM 813  O O     . CYS A 1 106 ? 26.941  -23.046 4.362   1.00 45.25 106 A 1 
ATOM 814  C CB    . CYS A 1 106 ? 24.571  -21.601 4.757   1.00 45.94 106 A 1 
ATOM 815  S SG    . CYS A 1 106 ? 22.873  -21.047 5.092   1.00 38.62 106 A 1 
ATOM 816  N N     . HIS A 1 107 ? 26.624  -24.442 6.079   1.00 29.49 107 A 1 
ATOM 817  C CA    . HIS A 1 107 ? 27.355  -25.554 5.507   1.00 30.54 107 A 1 
ATOM 818  C C     . HIS A 1 107 ? 26.454  -26.309 4.518   1.00 28.81 107 A 1 
ATOM 819  O O     . HIS A 1 107 ? 25.227  -26.257 4.615   1.00 27.46 107 A 1 
ATOM 820  C CB    . HIS A 1 107 ? 27.970  -26.435 6.605   1.00 28.96 107 A 1 
ATOM 821  C CG    . HIS A 1 107 ? 29.356  -25.991 6.963   1.00 26.92 107 A 1 
ATOM 822  N ND1   . HIS A 1 107 ? 30.478  -26.170 6.191   1.00 24.85 107 A 1 
ATOM 823  C CD2   . HIS A 1 107 ? 29.755  -25.325 8.079   1.00 24.32 107 A 1 
ATOM 824  C CE1   . HIS A 1 107 ? 31.528  -25.620 6.837   1.00 22.78 107 A 1 
ATOM 825  N NE2   . HIS A 1 107 ? 31.126  -25.089 7.986   1.00 23.42 107 A 1 
ATOM 826  N N     . ALA A 1 108 ? 27.068  -26.985 3.558   1.00 38.00 108 A 1 
ATOM 827  C CA    . ALA A 1 108 ? 26.475  -27.387 2.283   1.00 37.86 108 A 1 
ATOM 828  C C     . ALA A 1 108 ? 25.174  -28.223 2.357   1.00 37.33 108 A 1 
ATOM 829  O O     . ALA A 1 108 ? 24.244  -27.962 1.596   1.00 34.85 108 A 1 
ATOM 830  C CB    . ALA A 1 108 ? 27.550  -28.132 1.497   1.00 34.94 108 A 1 
ATOM 831  N N     . ASP A 1 109 ? 25.093  -29.224 3.249   1.00 45.09 109 A 1 
ATOM 832  C CA    . ASP A 1 109 ? 24.040  -30.259 3.173   1.00 44.72 109 A 1 
ATOM 833  C C     . ASP A 1 109 ? 22.656  -29.800 3.659   1.00 42.73 109 A 1 
ATOM 834  O O     . ASP A 1 109 ? 21.645  -30.437 3.365   1.00 40.78 109 A 1 
ATOM 835  C CB    . ASP A 1 109 ? 24.493  -31.504 3.942   1.00 42.54 109 A 1 
ATOM 836  C CG    . ASP A 1 109 ? 25.691  -32.202 3.303   1.00 38.29 109 A 1 
ATOM 837  O OD1   . ASP A 1 109 ? 25.847  -32.097 2.079   1.00 38.25 109 A 1 
ATOM 838  O OD2   . ASP A 1 109 ? 26.461  -32.826 4.072   1.00 38.33 109 A 1 
ATOM 839  N N     . ALA A 1 110 ? 22.562  -28.679 4.378   1.00 36.57 110 A 1 
ATOM 840  C CA    . ALA A 1 110 ? 21.295  -28.143 4.883   1.00 36.39 110 A 1 
ATOM 841  C C     . ALA A 1 110 ? 20.403  -27.519 3.792   1.00 35.63 110 A 1 
ATOM 842  O O     . ALA A 1 110 ? 19.336  -26.985 4.090   1.00 33.41 110 A 1 
ATOM 843  C CB    . ALA A 1 110 ? 21.604  -27.171 6.018   1.00 34.13 110 A 1 
ATOM 844  N N     . ALA A 1 111 ? 20.803  -27.589 2.528   1.00 39.01 111 A 1 
ATOM 845  C CA    . ALA A 1 111 ? 20.138  -26.935 1.402   1.00 39.94 111 A 1 
ATOM 846  C C     . ALA A 1 111 ? 18.670  -27.345 1.201   1.00 39.04 111 A 1 
ATOM 847  O O     . ALA A 1 111 ? 17.860  -26.514 0.789   1.00 37.71 111 A 1 
ATOM 848  C CB    . ALA A 1 111 ? 20.958  -27.218 0.144   1.00 37.59 111 A 1 
ATOM 849  N N     . ALA A 1 112 ? 18.302  -28.610 1.489   1.00 43.99 112 A 1 
ATOM 850  C CA    . ALA A 1 112 ? 16.972  -29.130 1.176   1.00 43.84 112 A 1 
ATOM 851  C C     . ALA A 1 112 ? 15.853  -28.518 2.039   1.00 43.18 112 A 1 
ATOM 852  O O     . ALA A 1 112 ? 14.825  -28.097 1.512   1.00 42.96 112 A 1 
ATOM 853  C CB    . ALA A 1 112 ? 17.004  -30.652 1.284   1.00 43.36 112 A 1 
ATOM 854  N N     . LEU A 1 113 ? 16.046  -28.442 3.372   1.00 46.44 113 A 1 
ATOM 855  C CA    . LEU A 1 113 ? 15.086  -27.798 4.274   1.00 46.39 113 A 1 
ATOM 856  C C     . LEU A 1 113 ? 15.034  -26.284 4.069   1.00 45.59 113 A 1 
ATOM 857  O O     . LEU A 1 113 ? 13.974  -25.674 4.217   1.00 43.91 113 A 1 
ATOM 858  C CB    . LEU A 1 113 ? 15.433  -28.157 5.731   1.00 43.18 113 A 1 
ATOM 859  C CG    . LEU A 1 113 ? 14.809  -29.484 6.186   1.00 38.77 113 A 1 
ATOM 860  C CD1   . LEU A 1 113 ? 15.538  -30.028 7.414   1.00 37.95 113 A 1 
ATOM 861  C CD2   . LEU A 1 113 ? 13.336  -29.310 6.546   1.00 39.45 113 A 1 
ATOM 862  N N     . CYS A 1 114 ? 16.144  -25.670 3.679   1.00 53.06 114 A 1 
ATOM 863  C CA    . CYS A 1 114 ? 16.192  -24.267 3.315   1.00 53.38 114 A 1 
ATOM 864  C C     . CYS A 1 114 ? 15.273  -23.937 2.147   1.00 52.41 114 A 1 
ATOM 865  O O     . CYS A 1 114 ? 14.711  -22.855 2.160   1.00 53.72 114 A 1 
ATOM 866  C CB    . CYS A 1 114 ? 17.631  -23.821 3.042   1.00 52.54 114 A 1 
ATOM 867  S SG    . CYS A 1 114 ? 18.477  -23.478 4.628   1.00 46.23 114 A 1 
ATOM 868  N N     . ALA A 1 115 ? 15.022  -24.820 1.185   1.00 42.12 115 A 1 
ATOM 869  C CA    . ALA A 1 115 ? 14.208  -24.493 0.020   1.00 42.99 115 A 1 
ATOM 870  C C     . ALA A 1 115 ? 12.756  -24.107 0.362   1.00 42.22 115 A 1 
ATOM 871  O O     . ALA A 1 115 ? 12.214  -23.151 -0.204  1.00 41.41 115 A 1 
ATOM 872  C CB    . ALA A 1 115 ? 14.252  -25.675 -0.950  1.00 41.79 115 A 1 
ATOM 873  N N     . ALA A 1 116 ? 12.116  -24.803 1.310   1.00 49.05 116 A 1 
ATOM 874  C CA    . ALA A 1 116 ? 10.766  -24.473 1.746   1.00 48.42 116 A 1 
ATOM 875  C C     . ALA A 1 116 ? 10.722  -23.162 2.551   1.00 48.30 116 A 1 
ATOM 876  O O     . ALA A 1 116 ? 9.827   -22.333 2.366   1.00 46.76 116 A 1 
ATOM 877  C CB    . ALA A 1 116 ? 10.212  -25.651 2.550   1.00 46.23 116 A 1 
ATOM 878  N N     . TYR A 1 117 ? 11.724  -22.958 3.419   1.00 48.86 117 A 1 
ATOM 879  C CA    . TYR A 1 117 ? 11.854  -21.733 4.208   1.00 49.88 117 A 1 
ATOM 880  C C     . TYR A 1 117 ? 12.279  -20.546 3.329   1.00 51.28 117 A 1 
ATOM 881  O O     . TYR A 1 117 ? 11.750  -19.445 3.482   1.00 49.96 117 A 1 
ATOM 882  C CB    . TYR A 1 117 ? 12.830  -21.975 5.363   1.00 46.16 117 A 1 
ATOM 883  C CG    . TYR A 1 117 ? 12.713  -20.942 6.456   1.00 40.78 117 A 1 
ATOM 884  C CD1   . TYR A 1 117 ? 13.592  -19.843 6.515   1.00 39.05 117 A 1 
ATOM 885  C CD2   . TYR A 1 117 ? 11.698  -21.071 7.434   1.00 39.52 117 A 1 
ATOM 886  C CE1   . TYR A 1 117 ? 13.465  -18.888 7.530   1.00 35.15 117 A 1 
ATOM 887  C CE2   . TYR A 1 117 ? 11.562  -20.117 8.460   1.00 36.46 117 A 1 
ATOM 888  C CZ    . TYR A 1 117 ? 12.452  -19.025 8.505   1.00 36.57 117 A 1 
ATOM 889  O OH    . TYR A 1 117 ? 12.323  -18.086 9.500   1.00 34.73 117 A 1 
ATOM 890  N N     . GLU A 1 118 ? 13.161  -20.760 2.368   1.00 53.85 118 A 1 
ATOM 891  C CA    . GLU A 1 118 ? 13.530  -19.817 1.326   1.00 54.21 118 A 1 
ATOM 892  C C     . GLU A 1 118 ? 12.297  -19.384 0.555   1.00 53.93 118 A 1 
ATOM 893  O O     . GLU A 1 118 ? 12.104  -18.183 0.379   1.00 52.28 118 A 1 
ATOM 894  C CB    . GLU A 1 118 ? 14.542  -20.392 0.326   1.00 50.20 118 A 1 
ATOM 895  C CG    . GLU A 1 118 ? 15.999  -20.292 0.785   1.00 43.76 118 A 1 
ATOM 896  C CD    . GLU A 1 118 ? 16.977  -20.643 -0.346  1.00 41.02 118 A 1 
ATOM 897  O OE1   . GLU A 1 118 ? 18.134  -20.161 -0.263  1.00 37.66 118 A 1 
ATOM 898  O OE2   . GLU A 1 118 ? 16.565  -21.311 -1.311  1.00 36.83 118 A 1 
ATOM 899  N N     . ALA A 1 119 ? 11.416  -20.308 0.174   1.00 48.48 119 A 1 
ATOM 900  C CA    . ALA A 1 119 ? 10.181  -19.939 -0.500  1.00 47.71 119 A 1 
ATOM 901  C C     . ALA A 1 119 ? 9.343   -18.970 0.347   1.00 47.18 119 A 1 
ATOM 902  O O     . ALA A 1 119 ? 8.850   -17.974 -0.189  1.00 45.91 119 A 1 
ATOM 903  C CB    . ALA A 1 119 ? 9.406   -21.203 -0.875  1.00 45.58 119 A 1 
ATOM 904  N N     . GLN A 1 120 ? 9.217   -19.161 1.664   1.00 53.41 120 A 1 
ATOM 905  C CA    . GLN A 1 120 ? 8.494   -18.222 2.521   1.00 54.13 120 A 1 
ATOM 906  C C     . GLN A 1 120 ? 9.252   -16.902 2.745   1.00 54.47 120 A 1 
ATOM 907  O O     . GLN A 1 120 ? 8.678   -15.821 2.573   1.00 53.53 120 A 1 
ATOM 908  C CB    . GLN A 1 120 ? 8.134   -18.888 3.850   1.00 50.98 120 A 1 
ATOM 909  C CG    . GLN A 1 120 ? 6.992   -19.909 3.691   1.00 45.47 120 A 1 
ATOM 910  C CD    . GLN A 1 120 ? 6.542   -20.479 5.041   1.00 41.33 120 A 1 
ATOM 911  O OE1   . GLN A 1 120 ? 7.174   -20.299 6.064   1.00 39.56 120 A 1 
ATOM 912  N NE2   . GLN A 1 120 ? 5.423   -21.181 5.085   1.00 37.18 120 A 1 
ATOM 913  N N     . VAL A 1 121 ? 10.534  -16.966 3.102   1.00 48.24 121 A 1 
ATOM 914  C CA    . VAL A 1 121 ? 11.320  -15.780 3.494   1.00 48.70 121 A 1 
ATOM 915  C C     . VAL A 1 121 ? 11.776  -14.961 2.288   1.00 48.22 121 A 1 
ATOM 916  O O     . VAL A 1 121 ? 11.726  -13.727 2.322   1.00 46.51 121 A 1 
ATOM 917  C CB    . VAL A 1 121 ? 12.509  -16.176 4.389   1.00 46.28 121 A 1 
ATOM 918  C CG1   . VAL A 1 121 ? 13.351  -14.958 4.788   1.00 42.69 121 A 1 
ATOM 919  C CG2   . VAL A 1 121 ? 12.013  -16.819 5.685   1.00 45.59 121 A 1 
ATOM 920  N N     . HIS A 1 122 ? 12.202  -15.607 1.198   1.00 48.74 122 A 1 
ATOM 921  C CA    . HIS A 1 122 ? 12.643  -14.892 0.003   1.00 49.18 122 A 1 
ATOM 922  C C     . HIS A 1 122 ? 11.479  -14.182 -0.676  1.00 49.02 122 A 1 
ATOM 923  O O     . HIS A 1 122 ? 11.595  -13.015 -1.031  1.00 46.52 122 A 1 
ATOM 924  C CB    . HIS A 1 122 ? 13.395  -15.797 -0.990  1.00 45.57 122 A 1 
ATOM 925  C CG    . HIS A 1 122 ? 14.813  -16.055 -0.590  1.00 41.07 122 A 1 
ATOM 926  N ND1   . HIS A 1 122 ? 15.906  -15.342 -1.032  1.00 38.75 122 A 1 
ATOM 927  C CD2   . HIS A 1 122 ? 15.288  -16.990 0.267   1.00 37.46 122 A 1 
ATOM 928  C CE1   . HIS A 1 122 ? 17.006  -15.850 -0.462  1.00 35.61 122 A 1 
ATOM 929  N NE2   . HIS A 1 122 ? 16.671  -16.851 0.344   1.00 35.54 122 A 1 
ATOM 930  N N     . TYR A 1 123 ? 10.320  -14.818 -0.782  1.00 49.56 123 A 1 
ATOM 931  C CA    . TYR A 1 123 ? 9.161   -14.151 -1.400  1.00 49.54 123 A 1 
ATOM 932  C C     . TYR A 1 123 ? 8.545   -13.045 -0.523  1.00 50.20 123 A 1 
ATOM 933  O O     . TYR A 1 123 ? 7.746   -12.265 -1.038  1.00 47.23 123 A 1 
ATOM 934  C CB    . TYR A 1 123 ? 8.111   -15.175 -1.800  1.00 45.01 123 A 1 
ATOM 935  C CG    . TYR A 1 123 ? 8.466   -16.030 -2.999  1.00 40.32 123 A 1 
ATOM 936  C CD1   . TYR A 1 123 ? 8.175   -15.590 -4.301  1.00 36.84 123 A 1 
ATOM 937  C CD2   . TYR A 1 123 ? 9.045   -17.293 -2.819  1.00 35.73 123 A 1 
ATOM 938  C CE1   . TYR A 1 123 ? 8.468   -16.409 -5.399  1.00 30.63 123 A 1 
ATOM 939  C CE2   . TYR A 1 123 ? 9.346   -18.114 -3.906  1.00 31.69 123 A 1 
ATOM 940  C CZ    . TYR A 1 123 ? 9.055   -17.678 -5.205  1.00 32.58 123 A 1 
ATOM 941  O OH    . TYR A 1 123 ? 9.332   -18.487 -6.277  1.00 29.65 123 A 1 
ATOM 942  N N     . ALA A 1 124 ? 8.863   -12.968 0.768   1.00 52.11 124 A 1 
ATOM 943  C CA    . ALA A 1 124 ? 8.414   -11.872 1.625   1.00 51.46 124 A 1 
ATOM 944  C C     . ALA A 1 124 ? 9.066   -10.526 1.266   1.00 52.58 124 A 1 
ATOM 945  O O     . ALA A 1 124 ? 8.416   -9.478  1.342   1.00 49.42 124 A 1 
ATOM 946  C CB    . ALA A 1 124 ? 8.668   -12.241 3.085   1.00 47.63 124 A 1 
ATOM 947  N N     . ASN A 1 125 ? 10.325  -10.546 0.839   1.00 61.76 125 A 1 
ATOM 948  C CA    . ASN A 1 125 ? 10.990  -9.351  0.332   1.00 63.16 125 A 1 
ATOM 949  C C     . ASN A 1 125 ? 10.888  -9.311  -1.194  1.00 64.25 125 A 1 
ATOM 950  O O     . ASN A 1 125 ? 11.643  -9.988  -1.894  1.00 62.10 125 A 1 
ATOM 951  C CB    . ASN A 1 125 ? 12.440  -9.296  0.818   1.00 58.61 125 A 1 
ATOM 952  C CG    . ASN A 1 125 ? 12.605  -8.633  2.172   1.00 50.94 125 A 1 
ATOM 953  O OD1   . ASN A 1 125 ? 12.037  -7.603  2.482   1.00 47.54 125 A 1 
ATOM 954  N ND2   . ASN A 1 125 ? 13.466  -9.188  3.003   1.00 45.71 125 A 1 
ATOM 955  N N     . LEU A 1 126 ? 10.056  -8.430  -1.712  1.00 65.89 126 A 1 
ATOM 956  C CA    . LEU A 1 126 ? 9.898   -8.225  -3.153  1.00 66.23 126 A 1 
ATOM 957  C C     . LEU A 1 126 ? 11.234  -7.989  -3.887  1.00 66.90 126 A 1 
ATOM 958  O O     . LEU A 1 126 ? 11.406  -8.389  -5.031  1.00 63.16 126 A 1 
ATOM 959  C CB    . LEU A 1 126 ? 8.968   -7.017  -3.355  1.00 61.92 126 A 1 
ATOM 960  C CG    . LEU A 1 126 ? 8.089   -7.162  -4.600  1.00 57.88 126 A 1 
ATOM 961  C CD1   . LEU A 1 126 ? 6.821   -7.940  -4.294  1.00 54.83 126 A 1 
ATOM 962  C CD2   . LEU A 1 126 ? 7.686   -5.786  -5.104  1.00 56.70 126 A 1 
ATOM 963  N N     . LEU A 1 127 ? 12.208  -7.386  -3.205  1.00 65.86 127 A 1 
ATOM 964  C CA    . LEU A 1 127 ? 13.556  -7.145  -3.728  1.00 63.72 127 A 1 
ATOM 965  C C     . LEU A 1 127 ? 14.368  -8.428  -3.941  1.00 63.53 127 A 1 
ATOM 966  O O     . LEU A 1 127 ? 15.190  -8.468  -4.849  1.00 60.43 127 A 1 
ATOM 967  C CB    . LEU A 1 127 ? 14.309  -6.207  -2.766  1.00 59.79 127 A 1 
ATOM 968  C CG    . LEU A 1 127 ? 13.752  -4.777  -2.689  1.00 55.08 127 A 1 
ATOM 969  C CD1   . LEU A 1 127 ? 14.503  -3.992  -1.617  1.00 51.28 127 A 1 
ATOM 970  C CD2   . LEU A 1 127 ? 13.913  -4.038  -4.016  1.00 53.46 127 A 1 
ATOM 971  N N     . THR A 1 128 ? 14.171  -9.482  -3.127  1.00 66.27 128 A 1 
ATOM 972  C CA    . THR A 1 128 ? 14.939  -10.725 -3.280  1.00 64.58 128 A 1 
ATOM 973  C C     . THR A 1 128 ? 14.523  -11.510 -4.512  1.00 64.70 128 A 1 
ATOM 974  O O     . THR A 1 128 ? 15.382  -12.088 -5.171  1.00 60.61 128 A 1 
ATOM 975  C CB    . THR A 1 128 ? 14.878  -11.619 -2.036  1.00 58.73 128 A 1 
ATOM 976  O OG1   . THR A 1 128 ? 13.548  -11.848 -1.640  1.00 52.84 128 A 1 
ATOM 977  C CG2   . THR A 1 128 ? 15.581  -10.984 -0.845  1.00 51.50 128 A 1 
ATOM 978  N N     . VAL A 1 129 ? 13.242  -11.437 -4.889  1.00 59.74 129 A 1 
ATOM 979  C CA    . VAL A 1 129 ? 12.747  -12.063 -6.134  1.00 58.34 129 A 1 
ATOM 980  C C     . VAL A 1 129 ? 13.449  -11.484 -7.359  1.00 58.19 129 A 1 
ATOM 981  O O     . VAL A 1 129 ? 13.788  -12.213 -8.290  1.00 54.77 129 A 1 
ATOM 982  C CB    . VAL A 1 129 ? 11.224  -11.881 -6.268  1.00 52.59 129 A 1 
ATOM 983  C CG1   . VAL A 1 129 ? 10.678  -12.673 -7.460  1.00 47.99 129 A 1 
ATOM 984  C CG2   . VAL A 1 129 ? 10.473  -12.348 -5.022  1.00 49.39 129 A 1 
ATOM 985  N N     . MET A 1 130 ? 13.727  -10.187 -7.362  1.00 63.61 130 A 1 
ATOM 986  C CA    . MET A 1 130 ? 14.479  -9.538  -8.429  1.00 63.19 130 A 1 
ATOM 987  C C     . MET A 1 130 ? 15.949  -9.948  -8.447  1.00 61.92 130 A 1 
ATOM 988  O O     . MET A 1 130 ? 16.509  -10.177 -9.514  1.00 58.42 130 A 1 
ATOM 989  C CB    . MET A 1 130 ? 14.372  -8.012  -8.302  1.00 60.14 130 A 1 
ATOM 990  C CG    . MET A 1 130 ? 13.026  -7.524  -8.827  1.00 58.13 130 A 1 
ATOM 991  S SD    . MET A 1 130 ? 12.947  -7.685  -10.621 1.00 53.67 130 A 1 
ATOM 992  C CE    . MET A 1 130 ? 11.211  -7.389  -10.874 1.00 48.73 130 A 1 
ATOM 993  N N     . HIS A 1 131 ? 16.574  -10.081 -7.282  1.00 57.35 131 A 1 
ATOM 994  C CA    . HIS A 1 131 ? 17.982  -10.476 -7.214  1.00 55.86 131 A 1 
ATOM 995  C C     . HIS A 1 131 ? 18.219  -11.910 -7.701  1.00 53.53 131 A 1 
ATOM 996  O O     . HIS A 1 131 ? 19.229  -12.156 -8.351  1.00 50.78 131 A 1 
ATOM 997  C CB    . HIS A 1 131 ? 18.505  -10.302 -5.785  1.00 51.88 131 A 1 
ATOM 998  C CG    . HIS A 1 131 ? 18.747  -8.886  -5.358  1.00 47.95 131 A 1 
ATOM 999  N ND1   . HIS A 1 131 ? 19.053  -8.497  -4.059  1.00 44.22 131 A 1 
ATOM 1000 C CD2   . HIS A 1 131 ? 18.777  -7.750  -6.114  1.00 42.30 131 A 1 
ATOM 1001 C CE1   . HIS A 1 131 ? 19.244  -7.169  -4.053  1.00 41.19 131 A 1 
ATOM 1002 N NE2   . HIS A 1 131 ? 19.090  -6.681  -5.281  1.00 41.52 131 A 1 
ATOM 1003 N N     . GLN A 1 132 ? 17.295  -12.840 -7.443  1.00 49.39 132 A 1 
ATOM 1004 C CA    . GLN A 1 132 ? 17.416  -14.217 -7.929  1.00 48.59 132 A 1 
ATOM 1005 C C     . GLN A 1 132 ? 17.298  -14.321 -9.452  1.00 48.20 132 A 1 
ATOM 1006 O O     . GLN A 1 132 ? 17.929  -15.190 -10.054 1.00 45.56 132 A 1 
ATOM 1007 C CB    . GLN A 1 132 ? 16.353  -15.095 -7.279  1.00 45.39 132 A 1 
ATOM 1008 C CG    . GLN A 1 132 ? 16.695  -15.494 -5.836  1.00 41.29 132 A 1 
ATOM 1009 C CD    . GLN A 1 132 ? 15.635  -16.405 -5.231  1.00 37.10 132 A 1 
ATOM 1010 O OE1   . GLN A 1 132 ? 14.521  -16.505 -5.708  1.00 34.55 132 A 1 
ATOM 1011 N NE2   . GLN A 1 132 ? 15.955  -17.108 -4.157  1.00 31.19 132 A 1 
ATOM 1012 N N     . ARG A 1 133 ? 16.503  -13.453 -10.096 1.00 46.22 133 A 1 
ATOM 1013 C CA    . ARG A 1 133 ? 16.322  -13.494 -11.554 1.00 45.93 133 A 1 
ATOM 1014 C C     . ARG A 1 133 ? 17.473  -12.857 -12.333 1.00 44.40 133 A 1 
ATOM 1015 O O     . ARG A 1 133 ? 17.587  -13.144 -13.514 1.00 42.66 133 A 1 
ATOM 1016 C CB    . ARG A 1 133 ? 14.994  -12.852 -11.968 1.00 43.72 133 A 1 
ATOM 1017 C CG    . ARG A 1 133 ? 13.800  -13.794 -11.769 1.00 40.66 133 A 1 
ATOM 1018 C CD    . ARG A 1 133 ? 12.587  -13.202 -12.494 1.00 39.87 133 A 1 
ATOM 1019 N NE    . ARG A 1 133 ? 11.401  -14.081 -12.428 1.00 36.07 133 A 1 
ATOM 1020 C CZ    . ARG A 1 133 ? 10.303  -13.927 -13.156 1.00 34.25 133 A 1 
ATOM 1021 N NH1   . ARG A 1 133 ? 10.174  -12.967 -14.030 1.00 32.73 133 A 1 
ATOM 1022 N NH2   . ARG A 1 133 ? 9.302   -14.729 -13.023 1.00 29.82 133 A 1 
ATOM 1023 N N     . MET A 1 134 ? 18.251  -11.994 -11.720 1.00 41.49 134 A 1 
ATOM 1024 C CA    . MET A 1 134 ? 19.454  -11.492 -12.383 1.00 42.91 134 A 1 
ATOM 1025 C C     . MET A 1 134 ? 20.426  -12.667 -12.470 1.00 42.09 134 A 1 
ATOM 1026 O O     . MET A 1 134 ? 20.969  -13.056 -11.434 1.00 40.30 134 A 1 
ATOM 1027 C CB    . MET A 1 134 ? 20.062  -10.321 -11.612 1.00 41.07 134 A 1 
ATOM 1028 C CG    . MET A 1 134 ? 19.215  -9.041  -11.746 1.00 37.16 134 A 1 
ATOM 1029 S SD    . MET A 1 134 ? 19.154  -8.288  -13.404 1.00 34.79 134 A 1 
ATOM 1030 C CE    . MET A 1 134 ? 20.779  -7.510  -13.457 1.00 32.61 134 A 1 
ATOM 1031 N N     . PRO A 1 135 ? 20.611  -13.284 -13.656 1.00 42.31 135 A 1 
ATOM 1032 C CA    . PRO A 1 135 ? 21.614  -14.310 -13.781 1.00 42.09 135 A 1 
ATOM 1033 C C     . PRO A 1 135 ? 22.924  -13.638 -13.402 1.00 41.09 135 A 1 
ATOM 1034 O O     . PRO A 1 135 ? 23.359  -12.689 -14.051 1.00 40.07 135 A 1 
ATOM 1035 C CB    . PRO A 1 135 ? 21.558  -14.785 -15.237 1.00 39.97 135 A 1 
ATOM 1036 C CG    . PRO A 1 135 ? 20.989  -13.577 -15.981 1.00 37.67 135 A 1 
ATOM 1037 C CD    . PRO A 1 135 ? 20.076  -12.909 -14.943 1.00 40.18 135 A 1 
ATOM 1038 N N     . VAL A 1 136 ? 23.529  -14.104 -12.310 1.00 38.48 136 A 1 
ATOM 1039 C CA    . VAL A 1 136 ? 24.946  -13.847 -12.092 1.00 39.38 136 A 1 
ATOM 1040 C C     . VAL A 1 136 ? 25.597  -14.476 -13.308 1.00 37.65 136 A 1 
ATOM 1041 O O     . VAL A 1 136 ? 25.657  -15.698 -13.404 1.00 35.19 136 A 1 
ATOM 1042 C CB    . VAL A 1 136 ? 25.459  -14.472 -10.782 1.00 36.75 136 A 1 
ATOM 1043 C CG1   . VAL A 1 136 ? 26.945  -14.146 -10.585 1.00 33.01 136 A 1 
ATOM 1044 C CG2   . VAL A 1 136 ? 24.686  -13.923 -9.574  1.00 35.04 136 A 1 
ATOM 1045 N N     . VAL A 1 137 ? 25.938  -13.646 -14.285 1.00 35.11 137 A 1 
ATOM 1046 C CA    . VAL A 1 137 ? 26.709  -14.091 -15.430 1.00 37.62 137 A 1 
ATOM 1047 C C     . VAL A 1 137 ? 27.977  -14.624 -14.801 1.00 36.17 137 A 1 
ATOM 1048 O O     . VAL A 1 137 ? 28.806  -13.842 -14.321 1.00 34.03 137 A 1 
ATOM 1049 C CB    . VAL A 1 137 ? 26.998  -12.961 -16.435 1.00 34.38 137 A 1 
ATOM 1050 C CG1   . VAL A 1 137 ? 27.737  -13.516 -17.657 1.00 30.87 137 A 1 
ATOM 1051 C CG2   . VAL A 1 137 ? 25.704  -12.299 -16.923 1.00 31.75 137 A 1 
ATOM 1052 N N     . SER A 1 138 ? 28.038  -15.940 -14.670 1.00 33.95 138 A 1 
ATOM 1053 C CA    . SER A 1 138 ? 29.222  -16.617 -14.195 1.00 36.49 138 A 1 
ATOM 1054 C C     . SER A 1 138 ? 30.293  -16.245 -15.200 1.00 35.85 138 A 1 
ATOM 1055 O O     . SER A 1 138 ? 30.297  -16.751 -16.320 1.00 34.44 138 A 1 
ATOM 1056 C CB    . SER A 1 138 ? 28.999  -18.135 -14.120 1.00 33.59 138 A 1 
ATOM 1057 O OG    . SER A 1 138 ? 28.466  -18.638 -15.334 1.00 31.97 138 A 1 
ATOM 1058 N N     . HIS A 1 139 ? 31.099  -15.260 -14.841 1.00 32.05 139 A 1 
ATOM 1059 C CA    . HIS A 1 139 ? 32.303  -14.996 -15.599 1.00 35.67 139 A 1 
ATOM 1060 C C     . HIS A 1 139 ? 32.981  -16.352 -15.726 1.00 33.02 139 A 1 
ATOM 1061 O O     . HIS A 1 139 ? 33.164  -17.001 -14.690 1.00 31.48 139 A 1 
ATOM 1062 C CB    . HIS A 1 139 ? 33.196  -13.974 -14.892 1.00 32.76 139 A 1 
ATOM 1063 C CG    . HIS A 1 139 ? 32.842  -12.566 -15.267 1.00 30.51 139 A 1 
ATOM 1064 N ND1   . HIS A 1 139 ? 33.196  -11.924 -16.442 1.00 29.47 139 A 1 
ATOM 1065 C CD2   . HIS A 1 139 ? 32.113  -11.668 -14.543 1.00 29.89 139 A 1 
ATOM 1066 C CE1   . HIS A 1 139 ? 32.685  -10.687 -16.420 1.00 27.23 139 A 1 
ATOM 1067 N NE2   . HIS A 1 139 ? 32.008  -10.489 -15.284 1.00 28.03 139 A 1 
ATOM 1068 N N     . PRO A 1 140 ? 33.218  -16.831 -16.955 1.00 34.55 140 A 1 
ATOM 1069 C CA    . PRO A 1 140 ? 33.837  -18.123 -17.133 1.00 37.73 140 A 1 
ATOM 1070 C C     . PRO A 1 140 ? 35.082  -18.103 -16.258 1.00 36.68 140 A 1 
ATOM 1071 O O     . PRO A 1 140 ? 35.870  -17.156 -16.346 1.00 35.27 140 A 1 
ATOM 1072 C CB    . PRO A 1 140 ? 34.142  -18.250 -18.632 1.00 34.53 140 A 1 
ATOM 1073 C CG    . PRO A 1 140 ? 34.174  -16.806 -19.116 1.00 33.27 140 A 1 
ATOM 1074 C CD    . PRO A 1 140 ? 33.164  -16.105 -18.205 1.00 36.70 140 A 1 
ATOM 1075 N N     . ALA A 1 141 ? 35.156  -19.057 -15.347 1.00 33.62 141 A 1 
ATOM 1076 C CA    . ALA A 1 141 ? 36.308  -19.182 -14.479 1.00 35.88 141 A 1 
ATOM 1077 C C     . ALA A 1 141 ? 37.514  -19.262 -15.418 1.00 33.64 141 A 1 
ATOM 1078 O O     . ALA A 1 141 ? 37.659  -20.249 -16.138 1.00 32.65 141 A 1 
ATOM 1079 C CB    . ALA A 1 141 ? 36.155  -20.423 -13.597 1.00 33.63 141 A 1 
ATOM 1080 N N     . VAL A 1 142 ? 38.265  -18.171 -15.490 1.00 33.70 142 A 1 
ATOM 1081 C CA    . VAL A 1 142 ? 39.499  -18.155 -16.253 1.00 37.84 142 A 1 
ATOM 1082 C C     . VAL A 1 142 ? 40.308  -19.260 -15.613 1.00 34.79 142 A 1 
ATOM 1083 O O     . VAL A 1 142 ? 40.627  -19.165 -14.425 1.00 34.43 142 A 1 
ATOM 1084 C CB    . VAL A 1 142 ? 40.218  -16.800 -16.186 1.00 35.90 142 A 1 
ATOM 1085 C CG1   . VAL A 1 142 ? 41.503  -16.830 -17.014 1.00 33.17 142 A 1 
ATOM 1086 C CG2   . VAL A 1 142 ? 39.325  -15.669 -16.726 1.00 38.05 142 A 1 
ATOM 1087 N N     . ALA A 1 143 ? 40.489  -20.346 -16.357 1.00 34.55 143 A 1 
ATOM 1088 C CA    . ALA A 1 143 ? 41.251  -21.481 -15.899 1.00 38.50 143 A 1 
ATOM 1089 C C     . ALA A 1 143 ? 42.664  -20.951 -15.627 1.00 36.42 143 A 1 
ATOM 1090 O O     . ALA A 1 143 ? 43.442  -20.765 -16.553 1.00 36.76 143 A 1 
ATOM 1091 C CB    . ALA A 1 143 ? 41.214  -22.581 -16.957 1.00 36.78 143 A 1 
ATOM 1092 N N     . ILE A 1 144 ? 42.917  -20.593 -14.366 1.00 38.33 144 A 1 
ATOM 1093 C CA    . ILE A 1 144 ? 44.260  -20.223 -13.933 1.00 41.77 144 A 1 
ATOM 1094 C C     . ILE A 1 144 ? 45.081  -21.465 -14.253 1.00 39.97 144 A 1 
ATOM 1095 O O     . ILE A 1 144 ? 44.767  -22.528 -13.718 1.00 38.40 144 A 1 
ATOM 1096 C CB    . ILE A 1 144 ? 44.305  -19.857 -12.436 1.00 38.83 144 A 1 
ATOM 1097 C CG1   . ILE A 1 144 ? 43.398  -18.637 -12.159 1.00 36.92 144 A 1 
ATOM 1098 C CG2   . ILE A 1 144 ? 45.749  -19.552 -12.012 1.00 39.88 144 A 1 
ATOM 1099 C CD1   . ILE A 1 144 ? 43.270  -18.265 -10.683 1.00 38.50 144 A 1 
ATOM 1100 N N     . PRO A 1 145 ? 46.016  -21.379 -15.194 1.00 38.67 145 A 1 
ATOM 1101 C CA    . PRO A 1 145 ? 46.775  -22.549 -15.578 1.00 43.06 145 A 1 
ATOM 1102 C C     . PRO A 1 145 ? 47.421  -23.097 -14.308 1.00 42.24 145 A 1 
ATOM 1103 O O     . PRO A 1 145 ? 47.861  -22.293 -13.470 1.00 41.49 145 A 1 
ATOM 1104 C CB    . PRO A 1 145 ? 47.796  -22.062 -16.619 1.00 40.41 145 A 1 
ATOM 1105 C CG    . PRO A 1 145 ? 47.915  -20.576 -16.328 1.00 39.22 145 A 1 
ATOM 1106 C CD    . PRO A 1 145 ? 46.528  -20.188 -15.823 1.00 43.23 145 A 1 
ATOM 1107 N N     . PRO A 1 146 ? 47.433  -24.419 -14.115 1.00 37.66 146 A 1 
ATOM 1108 C CA    . PRO A 1 146 ? 48.034  -25.003 -12.931 1.00 41.00 146 A 1 
ATOM 1109 C C     . PRO A 1 146 ? 49.514  -24.628 -12.943 1.00 40.34 146 A 1 
ATOM 1110 O O     . PRO A 1 146 ? 50.295  -25.193 -13.701 1.00 39.68 146 A 1 
ATOM 1111 C CB    . PRO A 1 146 ? 47.769  -26.508 -13.041 1.00 38.40 146 A 1 
ATOM 1112 C CG    . PRO A 1 146 ? 47.638  -26.746 -14.538 1.00 38.12 146 A 1 
ATOM 1113 C CD    . PRO A 1 146 ? 47.004  -25.443 -15.050 1.00 43.99 146 A 1 
ATOM 1114 N N     . VAL A 1 147 ? 49.844  -23.601 -12.174 1.00 36.45 147 A 1 
ATOM 1115 C CA    . VAL A 1 147 ? 51.234  -23.198 -12.004 1.00 40.61 147 A 1 
ATOM 1116 C C     . VAL A 1 147 ? 51.892  -24.399 -11.348 1.00 38.45 147 A 1 
ATOM 1117 O O     . VAL A 1 147 ? 51.562  -24.742 -10.202 1.00 37.50 147 A 1 
ATOM 1118 C CB    . VAL A 1 147 ? 51.396  -21.920 -11.164 1.00 37.14 147 A 1 
ATOM 1119 C CG1   . VAL A 1 147 ? 52.811  -21.382 -11.326 1.00 35.35 147 A 1 
ATOM 1120 C CG2   . VAL A 1 147 ? 50.418  -20.810 -11.583 1.00 40.53 147 A 1 
ATOM 1121 N N     . SER A 1 148 ? 52.731  -25.094 -12.100 1.00 41.10 148 A 1 
ATOM 1122 C CA    . SER A 1 148 ? 53.477  -26.235 -11.602 1.00 44.70 148 A 1 
ATOM 1123 C C     . SER A 1 148 ? 54.376  -25.735 -10.482 1.00 43.16 148 A 1 
ATOM 1124 O O     . SER A 1 148 ? 55.416  -25.135 -10.737 1.00 42.15 148 A 1 
ATOM 1125 C CB    . SER A 1 148 ? 54.289  -26.877 -12.733 1.00 41.55 148 A 1 
ATOM 1126 O OG    . SER A 1 148 ? 55.145  -25.926 -13.337 1.00 37.90 148 A 1 
ATOM 1127 N N     . LEU A 1 149 ? 53.919  -25.929 -9.250  1.00 34.92 149 A 1 
ATOM 1128 C CA    . LEU A 1 149 ? 54.719  -25.694 -8.059  1.00 38.76 149 A 1 
ATOM 1129 C C     . LEU A 1 149 ? 55.917  -26.644 -8.143  1.00 36.55 149 A 1 
ATOM 1130 O O     . LEU A 1 149 ? 55.803  -27.821 -7.793  1.00 34.52 149 A 1 
ATOM 1131 C CB    . LEU A 1 149 ? 53.856  -25.924 -6.811  1.00 34.84 149 A 1 
ATOM 1132 C CG    . LEU A 1 149 ? 53.167  -24.645 -6.305  1.00 32.61 149 A 1 
ATOM 1133 C CD1   . LEU A 1 149 ? 51.965  -24.982 -5.438  1.00 32.94 149 A 1 
ATOM 1134 C CD2   . LEU A 1 149 ? 54.134  -23.788 -5.480  1.00 35.71 149 A 1 
ATOM 1135 N N     . PHE A 1 150 ? 57.008  -26.121 -8.671  1.00 34.76 150 A 1 
ATOM 1136 C CA    . PHE A 1 150 ? 58.299  -26.779 -8.588  1.00 37.66 150 A 1 
ATOM 1137 C C     . PHE A 1 150 ? 58.606  -26.956 -7.105  1.00 35.09 150 A 1 
ATOM 1138 O O     . PHE A 1 150 ? 58.809  -25.986 -6.373  1.00 33.93 150 A 1 
ATOM 1139 C CB    . PHE A 1 150 ? 59.367  -25.977 -9.333  1.00 34.00 150 A 1 
ATOM 1140 C CG    . PHE A 1 150 ? 59.559  -26.403 -10.780 1.00 34.44 150 A 1 
ATOM 1141 C CD1   . PHE A 1 150 ? 60.550  -27.340 -11.105 1.00 35.21 150 A 1 
ATOM 1142 C CD2   . PHE A 1 150 ? 58.738  -25.875 -11.789 1.00 36.46 150 A 1 
ATOM 1143 C CE1   . PHE A 1 150 ? 60.727  -27.740 -12.447 1.00 32.01 150 A 1 
ATOM 1144 C CE2   . PHE A 1 150 ? 58.904  -26.286 -13.123 1.00 31.14 150 A 1 
ATOM 1145 C CZ    . PHE A 1 150 ? 59.913  -27.211 -13.461 1.00 30.85 150 A 1 
ATOM 1146 N N     . ALA A 1 151 ? 58.551  -28.196 -6.667  1.00 36.83 151 A 1 
ATOM 1147 C CA    . ALA A 1 151 ? 58.877  -28.597 -5.314  1.00 40.96 151 A 1 
ATOM 1148 C C     . ALA A 1 151 ? 60.401  -28.550 -5.124  1.00 38.66 151 A 1 
ATOM 1149 O O     . ALA A 1 151 ? 61.046  -29.592 -5.053  1.00 37.01 151 A 1 
ATOM 1150 C CB    . ALA A 1 151 ? 58.267  -29.983 -5.060  1.00 37.67 151 A 1 
ATOM 1151 N N     . GLU A 1 152 ? 60.965  -27.348 -5.096  1.00 34.82 152 A 1 
ATOM 1152 C CA    . GLU A 1 152 ? 62.374  -27.222 -4.703  1.00 38.81 152 A 1 
ATOM 1153 C C     . GLU A 1 152 ? 62.539  -27.691 -3.255  1.00 36.26 152 A 1 
ATOM 1154 O O     . GLU A 1 152 ? 61.926  -27.168 -2.315  1.00 35.46 152 A 1 
ATOM 1155 C CB    . GLU A 1 152 ? 62.941  -25.813 -4.962  1.00 36.03 152 A 1 
ATOM 1156 C CG    . GLU A 1 152 ? 63.623  -25.743 -6.334  1.00 34.06 152 A 1 
ATOM 1157 C CD    . GLU A 1 152 ? 64.343  -24.417 -6.601  1.00 34.18 152 A 1 
ATOM 1158 O OE1   . GLU A 1 152 ? 65.286  -24.439 -7.421  1.00 33.67 152 A 1 
ATOM 1159 O OE2   . GLU A 1 152 ? 63.917  -23.383 -6.032  1.00 33.91 152 A 1 
ATOM 1160 N N     . ALA A 1 153 ? 63.345  -28.731 -3.111  1.00 37.74 153 A 1 
ATOM 1161 C CA    . ALA A 1 153 ? 63.484  -29.539 -1.910  1.00 40.91 153 A 1 
ATOM 1162 C C     . ALA A 1 153 ? 64.563  -28.999 -0.961  1.00 38.08 153 A 1 
ATOM 1163 O O     . ALA A 1 153 ? 65.307  -29.797 -0.399  1.00 37.19 153 A 1 
ATOM 1164 C CB    . ALA A 1 153 ? 63.752  -30.988 -2.352  1.00 38.50 153 A 1 
ATOM 1165 N N     . GLU A 1 154 ? 64.713  -27.693 -0.829  1.00 36.64 154 A 1 
ATOM 1166 C CA    . GLU A 1 154 ? 65.857  -27.172 -0.071  1.00 41.01 154 A 1 
ATOM 1167 C C     . GLU A 1 154 ? 65.877  -27.682 1.376   1.00 38.25 154 A 1 
ATOM 1168 O O     . GLU A 1 154 ? 64.899  -27.610 2.122   1.00 37.12 154 A 1 
ATOM 1169 C CB    . GLU A 1 154 ? 65.987  -25.650 -0.149  1.00 38.78 154 A 1 
ATOM 1170 C CG    . GLU A 1 154 ? 66.768  -25.183 -1.386  1.00 36.46 154 A 1 
ATOM 1171 C CD    . GLU A 1 154 ? 67.389  -23.785 -1.180  1.00 35.67 154 A 1 
ATOM 1172 O OE1   . GLU A 1 154 ? 68.488  -23.559 -1.732  1.00 34.63 154 A 1 
ATOM 1173 O OE2   . GLU A 1 154 ? 66.804  -22.985 -0.410  1.00 34.91 154 A 1 
ATOM 1174 N N     . ALA A 1 155 ? 67.033  -28.206 1.745   1.00 35.80 155 A 1 
ATOM 1175 C CA    . ALA A 1 155 ? 67.203  -29.162 2.828   1.00 38.57 155 A 1 
ATOM 1176 C C     . ALA A 1 155 ? 67.594  -28.555 4.184   1.00 35.88 155 A 1 
ATOM 1177 O O     . ALA A 1 155 ? 67.833  -29.315 5.119   1.00 34.79 155 A 1 
ATOM 1178 C CB    . ALA A 1 155 ? 68.277  -30.157 2.353   1.00 36.67 155 A 1 
ATOM 1179 N N     . THR A 1 156 ? 67.807  -27.250 4.275   1.00 40.60 156 A 1 
ATOM 1180 C CA    . THR A 1 156 ? 68.759  -26.698 5.246   1.00 43.96 156 A 1 
ATOM 1181 C C     . THR A 1 156 ? 68.374  -26.926 6.704   1.00 40.64 156 A 1 
ATOM 1182 O O     . THR A 1 156 ? 67.232  -26.803 7.122   1.00 39.27 156 A 1 
ATOM 1183 C CB    . THR A 1 156 ? 69.090  -25.221 4.981   1.00 40.23 156 A 1 
ATOM 1184 O OG1   . THR A 1 156 ? 67.940  -24.493 4.618   1.00 38.37 156 A 1 
ATOM 1185 C CG2   . THR A 1 156 ? 70.101  -25.070 3.855   1.00 41.38 156 A 1 
ATOM 1186 N N     . ALA A 1 157 ? 69.396  -27.250 7.474   1.00 34.89 157 A 1 
ATOM 1187 C CA    . ALA A 1 157 ? 69.347  -28.064 8.688   1.00 36.68 157 A 1 
ATOM 1188 C C     . ALA A 1 157 ? 69.161  -27.368 10.064  1.00 33.68 157 A 1 
ATOM 1189 O O     . ALA A 1 157 ? 68.889  -28.099 11.013  1.00 33.10 157 A 1 
ATOM 1190 C CB    . ALA A 1 157 ? 70.665  -28.858 8.689   1.00 35.42 157 A 1 
ATOM 1191 N N     . PRO A 1 158 ? 69.466  -26.095 10.290  1.00 37.34 158 A 1 
ATOM 1192 C CA    . PRO A 1 158 ? 70.286  -25.744 11.452  1.00 41.29 158 A 1 
ATOM 1193 C C     . PRO A 1 158 ? 69.605  -25.742 12.835  1.00 39.66 158 A 1 
ATOM 1194 O O     . PRO A 1 158 ? 68.398  -25.849 12.985  1.00 39.03 158 A 1 
ATOM 1195 C CB    . PRO A 1 158 ? 70.945  -24.402 11.098  1.00 38.30 158 A 1 
ATOM 1196 C CG    . PRO A 1 158 ? 69.902  -23.728 10.214  1.00 38.92 158 A 1 
ATOM 1197 C CD    . PRO A 1 158 ? 69.345  -24.924 9.420   1.00 45.49 158 A 1 
ATOM 1198 N N     . VAL A 1 159 ? 70.474  -25.538 13.839  1.00 32.55 159 A 1 
ATOM 1199 C CA    . VAL A 1 159 ? 70.521  -26.263 15.130  1.00 36.57 159 A 1 
ATOM 1200 C C     . VAL A 1 159 ? 69.814  -25.613 16.346  1.00 34.03 159 A 1 
ATOM 1201 O O     . VAL A 1 159 ? 69.260  -26.333 17.178  1.00 32.64 159 A 1 
ATOM 1202 C CB    . VAL A 1 159 ? 72.017  -26.431 15.501  1.00 34.32 159 A 1 
ATOM 1203 C CG1   . VAL A 1 159 ? 72.267  -27.257 16.757  1.00 32.63 159 A 1 
ATOM 1204 C CG2   . VAL A 1 159 ? 72.840  -27.092 14.381  1.00 38.37 159 A 1 
ATOM 1205 N N     . LEU A 1 160 ? 70.019  -24.319 16.585  1.00 35.01 160 A 1 
ATOM 1206 C CA    . LEU A 1 160 ? 70.368  -23.830 17.934  1.00 39.38 160 A 1 
ATOM 1207 C C     . LEU A 1 160 ? 69.207  -23.671 18.950  1.00 37.11 160 A 1 
ATOM 1208 O O     . LEU A 1 160 ? 68.114  -23.245 18.618  1.00 35.94 160 A 1 
ATOM 1209 C CB    . LEU A 1 160 ? 71.172  -22.517 17.799  1.00 37.05 160 A 1 
ATOM 1210 C CG    . LEU A 1 160 ? 72.684  -22.742 17.608  1.00 35.36 160 A 1 
ATOM 1211 C CD1   . LEU A 1 160 ? 73.335  -21.498 16.995  1.00 35.90 160 A 1 
ATOM 1212 C CD2   . LEU A 1 160 ? 73.378  -23.025 18.940  1.00 39.05 160 A 1 
ATOM 1213 N N     . GLY A 1 161 ? 69.509  -23.935 20.221  1.00 37.81 161 A 1 
ATOM 1214 C CA    . GLY A 1 161 ? 68.558  -24.179 21.311  1.00 41.25 161 A 1 
ATOM 1215 C C     . GLY A 1 161 ? 68.641  -23.342 22.606  1.00 39.13 161 A 1 
ATOM 1216 O O     . GLY A 1 161 ? 68.579  -23.922 23.682  1.00 38.31 161 A 1 
ATOM 1217 N N     . ARG A 1 162 ? 68.795  -22.024 22.566  1.00 31.98 162 A 1 
ATOM 1218 C CA    . ARG A 1 162 ? 68.799  -21.159 23.781  1.00 36.84 162 A 1 
ATOM 1219 C C     . ARG A 1 162 ? 67.363  -20.767 24.192  1.00 34.67 162 A 1 
ATOM 1220 O O     . ARG A 1 162 ? 66.456  -20.990 23.401  1.00 32.81 162 A 1 
ATOM 1221 C CB    . ARG A 1 162 ? 69.660  -19.913 23.469  1.00 34.68 162 A 1 
ATOM 1222 C CG    . ARG A 1 162 ? 71.025  -19.926 24.171  1.00 32.62 162 A 1 
ATOM 1223 C CD    . ARG A 1 162 ? 71.716  -18.569 23.983  1.00 32.30 162 A 1 
ATOM 1224 N NE    . ARG A 1 162 ? 72.945  -18.463 24.790  1.00 31.49 162 A 1 
ATOM 1225 C CZ    . ARG A 1 162 ? 73.777  -17.434 24.828  1.00 28.80 162 A 1 
ATOM 1226 N NH1   . ARG A 1 162 ? 73.557  -16.366 24.105  1.00 27.67 162 A 1 
ATOM 1227 N NH2   . ARG A 1 162 ? 74.824  -17.448 25.587  1.00 26.53 162 A 1 
ATOM 1228 N N     . LYS A 1 163 ? 67.004  -20.115 25.309  1.00 29.92 163 A 1 
ATOM 1229 C CA    . LYS A 1 163 ? 67.578  -19.763 26.627  1.00 37.61 163 A 1 
ATOM 1230 C C     . LYS A 1 163 ? 66.388  -19.540 27.590  1.00 35.86 163 A 1 
ATOM 1231 O O     . LYS A 1 163 ? 65.295  -19.270 27.118  1.00 34.43 163 A 1 
ATOM 1232 C CB    . LYS A 1 163 ? 68.427  -18.473 26.536  1.00 35.70 163 A 1 
ATOM 1233 C CG    . LYS A 1 163 ? 69.462  -18.267 27.658  1.00 33.66 163 A 1 
ATOM 1234 C CD    . LYS A 1 163 ? 70.085  -16.871 27.607  1.00 32.64 163 A 1 
ATOM 1235 C CE    . LYS A 1 163 ? 71.073  -16.647 28.753  1.00 31.07 163 A 1 
ATOM 1236 N NZ    . LYS A 1 163 ? 71.288  -15.200 29.012  1.00 29.47 163 A 1 
ATOM 1237 N N     . GLU A 1 164 ? 66.601  -19.580 28.895  1.00 32.44 164 A 1 
ATOM 1238 C CA    . GLU A 1 164 ? 65.594  -19.766 29.967  1.00 36.87 164 A 1 
ATOM 1239 C C     . GLU A 1 164 ? 64.772  -18.539 30.450  1.00 35.13 164 A 1 
ATOM 1240 O O     . GLU A 1 164 ? 63.815  -18.749 31.181  1.00 34.85 164 A 1 
ATOM 1241 C CB    . GLU A 1 164 ? 66.344  -20.277 31.217  1.00 35.74 164 A 1 
ATOM 1242 C CG    . GLU A 1 164 ? 66.977  -21.664 31.074  1.00 34.72 164 A 1 
ATOM 1243 C CD    . GLU A 1 164 ? 67.874  -22.017 32.265  1.00 35.25 164 A 1 
ATOM 1244 O OE1   . GLU A 1 164 ? 67.770  -23.177 32.745  1.00 34.86 164 A 1 
ATOM 1245 O OE2   . GLU A 1 164 ? 68.700  -21.162 32.638  1.00 35.35 164 A 1 
ATOM 1246 N N     . GLU A 1 165 ? 65.146  -17.309 30.214  1.00 34.41 165 A 1 
ATOM 1247 C CA    . GLU A 1 165 ? 65.088  -16.215 31.201  1.00 37.55 165 A 1 
ATOM 1248 C C     . GLU A 1 165 ? 63.729  -15.956 31.895  1.00 35.90 165 A 1 
ATOM 1249 O O     . GLU A 1 165 ? 62.700  -15.706 31.273  1.00 34.92 165 A 1 
ATOM 1250 C CB    . GLU A 1 165 ? 65.703  -14.925 30.631  1.00 36.69 165 A 1 
ATOM 1251 C CG    . GLU A 1 165 ? 67.245  -14.958 30.710  1.00 35.55 165 A 1 
ATOM 1252 C CD    . GLU A 1 165 ? 67.958  -13.751 30.058  1.00 36.36 165 A 1 
ATOM 1253 O OE1   . GLU A 1 165 ? 69.207  -13.830 29.947  1.00 35.50 165 A 1 
ATOM 1254 O OE2   . GLU A 1 165 ? 67.295  -12.794 29.613  1.00 35.66 165 A 1 
ATOM 1255 N N     . ASP A 1 166 ? 63.826  -15.915 33.261  1.00 36.80 166 A 1 
ATOM 1256 C CA    . ASP A 1 166 ? 62.751  -15.976 34.276  1.00 40.77 166 A 1 
ATOM 1257 C C     . ASP A 1 166 ? 61.872  -14.723 34.503  1.00 38.65 166 A 1 
ATOM 1258 O O     . ASP A 1 166 ? 60.976  -14.787 35.344  1.00 38.07 166 A 1 
ATOM 1259 C CB    . ASP A 1 166 ? 63.439  -16.230 35.633  1.00 38.44 166 A 1 
ATOM 1260 C CG    . ASP A 1 166 ? 63.786  -17.681 35.944  1.00 35.44 166 A 1 
ATOM 1261 O OD1   . ASP A 1 166 ? 62.975  -18.563 35.609  1.00 35.88 166 A 1 
ATOM 1262 O OD2   . ASP A 1 166 ? 64.834  -17.863 36.586  1.00 36.68 166 A 1 
ATOM 1263 N N     . THR A 1 167 ? 62.152  -13.558 33.970  1.00 33.61 167 A 1 
ATOM 1264 C CA    . THR A 1 167 ? 62.213  -12.307 34.761  1.00 35.77 167 A 1 
ATOM 1265 C C     . THR A 1 167 ? 60.905  -11.905 35.478  1.00 33.58 167 A 1 
ATOM 1266 O O     . THR A 1 167 ? 59.804  -11.954 34.943  1.00 32.06 167 A 1 
ATOM 1267 C CB    . THR A 1 167 ? 62.782  -11.117 33.976  1.00 33.51 167 A 1 
ATOM 1268 O OG1   . THR A 1 167 ? 63.671  -11.523 32.960  1.00 33.13 167 A 1 
ATOM 1269 C CG2   . THR A 1 167 ? 63.567  -10.184 34.886  1.00 36.96 167 A 1 
ATOM 1270 N N     . SER A 1 168 ? 61.094  -11.397 36.721  1.00 35.69 168 A 1 
ATOM 1271 C CA    . SER A 1 168 ? 60.195  -11.436 37.892  1.00 36.80 168 A 1 
ATOM 1272 C C     . SER A 1 168 ? 59.232  -10.247 38.118  1.00 35.10 168 A 1 
ATOM 1273 O O     . SER A 1 168 ? 58.959  -9.947  39.284  1.00 34.55 168 A 1 
ATOM 1274 C CB    . SER A 1 168 ? 61.108  -11.527 39.108  1.00 35.76 168 A 1 
ATOM 1275 O OG    . SER A 1 168 ? 61.893  -10.357 39.221  1.00 34.80 168 A 1 
ATOM 1276 N N     . TRP A 1 169 ? 58.800  -9.528  37.125  1.00 34.65 169 A 1 
ATOM 1277 C CA    . TRP A 1 169 ? 58.448  -8.097  37.230  1.00 33.42 169 A 1 
ATOM 1278 C C     . TRP A 1 169 ? 57.603  -7.676  38.458  1.00 31.76 169 A 1 
ATOM 1279 O O     . TRP A 1 169 ? 56.661  -8.331  38.890  1.00 29.96 169 A 1 
ATOM 1280 C CB    . TRP A 1 169 ? 57.869  -7.572  35.912  1.00 31.84 169 A 1 
ATOM 1281 C CG    . TRP A 1 169 ? 58.901  -7.238  34.893  1.00 29.54 169 A 1 
ATOM 1282 C CD1   . TRP A 1 169 ? 59.456  -8.110  34.031  1.00 27.05 169 A 1 
ATOM 1283 C CD2   . TRP A 1 169 ? 59.550  -5.942  34.642  1.00 27.88 169 A 1 
ATOM 1284 N NE1   . TRP A 1 169 ? 60.411  -7.459  33.250  1.00 24.80 169 A 1 
ATOM 1285 C CE2   . TRP A 1 169 ? 60.494  -6.128  33.601  1.00 24.81 169 A 1 
ATOM 1286 C CE3   . TRP A 1 169 ? 59.421  -4.657  35.191  1.00 28.36 169 A 1 
ATOM 1287 C CZ2   . TRP A 1 169 ? 61.299  -5.064  33.126  1.00 27.27 169 A 1 
ATOM 1288 C CZ3   . TRP A 1 169 ? 60.222  -3.595  34.718  1.00 27.78 169 A 1 
ATOM 1289 C CH2   . TRP A 1 169 ? 61.146  -3.800  33.699  1.00 28.04 169 A 1 
ATOM 1290 N N     . LEU A 1 170 ? 57.975  -6.508  38.975  1.00 34.04 170 A 1 
ATOM 1291 C CA    . LEU A 1 170 ? 57.842  -5.999  40.339  1.00 37.13 170 A 1 
ATOM 1292 C C     . LEU A 1 170 ? 56.436  -5.575  40.811  1.00 35.38 170 A 1 
ATOM 1293 O O     . LEU A 1 170 ? 55.540  -5.245  40.055  1.00 34.46 170 A 1 
ATOM 1294 C CB    . LEU A 1 170 ? 58.827  -4.818  40.467  1.00 34.96 170 A 1 
ATOM 1295 C CG    . LEU A 1 170 ? 60.254  -5.223  40.880  1.00 34.08 170 A 1 
ATOM 1296 C CD1   . LEU A 1 170 ? 61.277  -4.182  40.406  1.00 36.13 170 A 1 
ATOM 1297 C CD2   . LEU A 1 170 ? 60.371  -5.333  42.396  1.00 38.32 170 A 1 
ATOM 1298 N N     . LEU A 1 171 ? 56.349  -5.479  42.163  1.00 35.56 171 A 1 
ATOM 1299 C CA    . LEU A 1 171 ? 55.203  -5.368  43.081  1.00 38.94 171 A 1 
ATOM 1300 C C     . LEU A 1 171 ? 54.485  -4.006  43.228  1.00 36.88 171 A 1 
ATOM 1301 O O     . LEU A 1 171 ? 53.513  -3.969  43.979  1.00 34.94 171 A 1 
ATOM 1302 C CB    . LEU A 1 171 ? 55.772  -5.715  44.476  1.00 36.27 171 A 1 
ATOM 1303 C CG    . LEU A 1 171 ? 55.787  -7.211  44.824  1.00 34.46 171 A 1 
ATOM 1304 C CD1   . LEU A 1 171 ? 56.826  -7.479  45.913  1.00 34.68 171 A 1 
ATOM 1305 C CD2   . LEU A 1 171 ? 54.420  -7.650  45.351  1.00 36.98 171 A 1 
ATOM 1306 N N     . LEU A 1 172 ? 54.957  -2.907  42.721  1.00 37.64 172 A 1 
ATOM 1307 C CA    . LEU A 1 172 ? 54.915  -1.588  43.376  1.00 41.59 172 A 1 
ATOM 1308 C C     . LEU A 1 172 ? 53.538  -1.162  43.945  1.00 39.50 172 A 1 
ATOM 1309 O O     . LEU A 1 172 ? 52.541  -1.103  43.239  1.00 37.46 172 A 1 
ATOM 1310 C CB    . LEU A 1 172 ? 55.519  -0.515  42.442  1.00 38.10 172 A 1 
ATOM 1311 C CG    . LEU A 1 172 ? 57.029  -0.333  42.659  1.00 35.78 172 A 1 
ATOM 1312 C CD1   . LEU A 1 172 ? 57.660  0.356   41.447  1.00 35.57 172 A 1 
ATOM 1313 C CD2   . LEU A 1 172 ? 57.330  0.524   43.904  1.00 37.28 172 A 1 
ATOM 1314 N N     . SER A 1 173 ? 53.569  -0.785  45.235  1.00 39.14 173 A 1 
ATOM 1315 C CA    . SER A 1 173 ? 52.472  -0.829  46.213  1.00 42.53 173 A 1 
ATOM 1316 C C     . SER A 1 173 ? 51.782  0.492   46.584  1.00 39.63 173 A 1 
ATOM 1317 O O     . SER A 1 173 ? 50.972  0.475   47.510  1.00 38.14 173 A 1 
ATOM 1318 C CB    . SER A 1 173 ? 53.076  -1.386  47.505  1.00 40.14 173 A 1 
ATOM 1319 O OG    . SER A 1 173 ? 54.221  -0.628  47.874  1.00 39.15 173 A 1 
ATOM 1320 N N     . LYS A 1 174 ? 52.131  1.620   46.037  1.00 34.65 174 A 1 
ATOM 1321 C CA    . LYS A 1 174 ? 52.194  2.892   46.761  1.00 39.85 174 A 1 
ATOM 1322 C C     . LYS A 1 174 ? 50.904  3.364   47.448  1.00 38.01 174 A 1 
ATOM 1323 O O     . LYS A 1 174 ? 49.818  3.322   46.890  1.00 34.60 174 A 1 
ATOM 1324 C CB    . LYS A 1 174 ? 52.773  4.009   45.877  1.00 36.17 174 A 1 
ATOM 1325 C CG    . LYS A 1 174 ? 54.303  4.049   45.968  1.00 34.58 174 A 1 
ATOM 1326 C CD    . LYS A 1 174 ? 54.855  5.277   45.238  1.00 32.84 174 A 1 
ATOM 1327 C CE    . LYS A 1 174 ? 56.365  5.367   45.429  1.00 30.33 174 A 1 
ATOM 1328 N NZ    . LYS A 1 174 ? 56.940  6.560   44.756  1.00 28.87 174 A 1 
ATOM 1329 N N     . ASP A 1 175 ? 51.129  3.953   48.643  1.00 34.70 175 A 1 
ATOM 1330 C CA    . ASP A 1 175 ? 50.207  4.146   49.790  1.00 37.80 175 A 1 
ATOM 1331 C C     . ASP A 1 175 ? 49.245  5.357   49.797  1.00 34.15 175 A 1 
ATOM 1332 O O     . ASP A 1 175 ? 48.345  5.387   50.625  1.00 31.75 175 A 1 
ATOM 1333 C CB    . ASP A 1 175 ? 51.083  4.329   51.037  1.00 34.72 175 A 1 
ATOM 1334 C CG    . ASP A 1 175 ? 52.009  3.151   51.332  1.00 32.30 175 A 1 
ATOM 1335 O OD1   . ASP A 1 175 ? 51.483  2.037   51.519  1.00 33.13 175 A 1 
ATOM 1336 O OD2   . ASP A 1 175 ? 53.227  3.384   51.330  1.00 34.24 175 A 1 
ATOM 1337 N N     . SER A 1 176 ? 49.484  6.415   49.081  1.00 37.32 176 A 1 
ATOM 1338 C CA    . SER A 1 176 ? 49.437  7.796   49.605  1.00 40.60 176 A 1 
ATOM 1339 C C     . SER A 1 176 ? 48.149  8.243   50.348  1.00 38.82 176 A 1 
ATOM 1340 O O     . SER A 1 176 ? 47.042  8.114   49.841  1.00 36.31 176 A 1 
ATOM 1341 C CB    . SER A 1 176 ? 49.795  8.798   48.515  1.00 37.36 176 A 1 
ATOM 1342 O OG    . SER A 1 176 ? 50.035  10.071  49.067  1.00 36.45 176 A 1 
ATOM 1343 N N     . ASP A 1 177 ? 48.374  8.887   51.518  1.00 35.40 177 A 1 
ATOM 1344 C CA    . ASP A 1 177 ? 47.459  9.122   52.665  1.00 38.02 177 A 1 
ATOM 1345 C C     . ASP A 1 177 ? 46.418  10.264  52.603  1.00 35.01 177 A 1 
ATOM 1346 O O     . ASP A 1 177 ? 45.307  10.131  53.088  1.00 32.68 177 A 1 
ATOM 1347 C CB    . ASP A 1 177 ? 48.358  9.526   53.847  1.00 35.38 177 A 1 
ATOM 1348 C CG    . ASP A 1 177 ? 48.933  8.399   54.684  1.00 32.65 177 A 1 
ATOM 1349 O OD1   . ASP A 1 177 ? 48.221  7.402   54.902  1.00 33.81 177 A 1 
ATOM 1350 O OD2   . ASP A 1 177 ? 50.047  8.625   55.194  1.00 34.92 177 A 1 
ATOM 1351 N N     . ASN A 1 178 ? 46.881  11.464  52.307  1.00 33.30 178 A 1 
ATOM 1352 C CA    . ASN A 1 178 ? 46.544  12.710  53.033  1.00 35.36 178 A 1 
ATOM 1353 C C     . ASN A 1 178 ? 45.145  13.328  52.744  1.00 32.59 178 A 1 
ATOM 1354 O O     . ASN A 1 178 ? 44.554  13.038  51.728  1.00 29.69 178 A 1 
ATOM 1355 C CB    . ASN A 1 178 ? 47.664  13.716  52.691  1.00 32.49 178 A 1 
ATOM 1356 C CG    . ASN A 1 178 ? 48.835  13.722  53.652  1.00 29.56 178 A 1 
ATOM 1357 O OD1   . ASN A 1 178 ? 48.762  13.309  54.792  1.00 31.08 178 A 1 
ATOM 1358 N ND2   . ASN A 1 178 ? 49.954  14.266  53.242  1.00 32.71 178 A 1 
ATOM 1359 N N     . HIS A 1 179 ? 44.549  14.282  53.467  1.00 37.13 179 A 1 
ATOM 1360 C CA    . HIS A 1 179 ? 44.701  14.789  54.849  1.00 39.57 179 A 1 
ATOM 1361 C C     . HIS A 1 179 ? 43.411  15.458  55.384  1.00 37.13 179 A 1 
ATOM 1362 O O     . HIS A 1 179 ? 42.901  15.052  56.411  1.00 34.51 179 A 1 
ATOM 1363 C CB    . HIS A 1 179 ? 45.837  15.837  54.936  1.00 36.76 179 A 1 
ATOM 1364 C CG    . HIS A 1 179 ? 46.739  15.734  56.139  1.00 35.91 179 A 1 
ATOM 1365 N ND1   . HIS A 1 179 ? 46.913  14.674  56.999  1.00 36.23 179 A 1 
ATOM 1366 C CD2   . HIS A 1 179 ? 47.635  16.700  56.537  1.00 36.34 179 A 1 
ATOM 1367 C CE1   . HIS A 1 179 ? 47.874  14.990  57.860  1.00 34.42 179 A 1 
ATOM 1368 N NE2   . HIS A 1 179 ? 48.344  16.209  57.618  1.00 34.61 179 A 1 
ATOM 1369 N N     . ASN A 1 180 ? 42.980  16.592  54.843  1.00 34.63 180 A 1 
ATOM 1370 C CA    . ASN A 1 180 ? 42.687  17.754  55.713  1.00 37.07 180 A 1 
ATOM 1371 C C     . ASN A 1 180 ? 41.200  18.030  56.076  1.00 34.35 180 A 1 
ATOM 1372 O O     . ASN A 1 180 ? 40.279  17.531  55.471  1.00 31.61 180 A 1 
ATOM 1373 C CB    . ASN A 1 180 ? 43.410  18.999  55.155  1.00 34.36 180 A 1 
ATOM 1374 C CG    . ASN A 1 180 ? 44.318  19.669  56.167  1.00 31.17 180 A 1 
ATOM 1375 O OD1   . ASN A 1 180 ? 44.295  19.409  57.354  1.00 32.42 180 A 1 
ATOM 1376 N ND2   . ASN A 1 180 ? 45.164  20.563  55.715  1.00 33.91 180 A 1 
ATOM 1377 N N     . ARG A 1 181 ? 41.018  18.858  57.129  1.00 33.66 181 A 1 
ATOM 1378 C CA    . ARG A 1 181 ? 39.992  18.729  58.194  1.00 37.22 181 A 1 
ATOM 1379 C C     . ARG A 1 181 ? 38.909  19.819  58.312  1.00 34.78 181 A 1 
ATOM 1380 O O     . ARG A 1 181 ? 37.808  19.508  58.766  1.00 31.72 181 A 1 
ATOM 1381 C CB    . ARG A 1 181 ? 40.798  18.694  59.499  1.00 34.03 181 A 1 
ATOM 1382 C CG    . ARG A 1 181 ? 40.037  18.370  60.802  1.00 31.90 181 A 1 
ATOM 1383 C CD    . ARG A 1 181 ? 41.008  18.497  61.989  1.00 30.59 181 A 1 
ATOM 1384 N NE    . ARG A 1 181 ? 40.377  18.085  63.257  1.00 30.21 181 A 1 
ATOM 1385 C CZ    . ARG A 1 181 ? 40.957  18.097  64.440  1.00 27.32 181 A 1 
ATOM 1386 N NH1   . ARG A 1 181 ? 42.173  18.518  64.612  1.00 26.65 181 A 1 
ATOM 1387 N NH2   . ARG A 1 181 ? 40.318  17.674  65.483  1.00 26.11 181 A 1 
ATOM 1388 N N     . SER A 1 182 ? 39.242  21.076  58.152  1.00 40.16 182 A 1 
ATOM 1389 C CA    . SER A 1 182 ? 38.568  22.236  58.789  1.00 42.27 182 A 1 
ATOM 1390 C C     . SER A 1 182 ? 37.195  22.594  58.175  1.00 40.81 182 A 1 
ATOM 1391 O O     . SER A 1 182 ? 36.882  22.104  57.100  1.00 37.96 182 A 1 
ATOM 1392 C CB    . SER A 1 182 ? 39.521  23.441  58.716  1.00 38.51 182 A 1 
ATOM 1393 O OG    . SER A 1 182 ? 39.824  23.771  57.375  1.00 36.21 182 A 1 
ATOM 1394 N N     . GLY A 1 183 ? 36.343  23.444  58.723  1.00 39.45 183 A 1 
ATOM 1395 C CA    . GLY A 1 183 ? 36.292  24.224  59.964  1.00 40.36 183 A 1 
ATOM 1396 C C     . GLY A 1 183 ? 34.922  24.935  60.103  1.00 38.16 183 A 1 
ATOM 1397 O O     . GLY A 1 183 ? 33.923  24.489  59.549  1.00 35.68 183 A 1 
ATOM 1398 N N     . ASN A 1 184 ? 34.887  26.007  60.879  1.00 39.62 184 A 1 
ATOM 1399 C CA    . ASN A 1 184 ? 33.771  26.865  61.376  1.00 41.35 184 A 1 
ATOM 1400 C C     . ASN A 1 184 ? 32.833  27.474  60.294  1.00 38.83 184 A 1 
ATOM 1401 O O     . ASN A 1 184 ? 33.080  27.269  59.122  1.00 35.14 184 A 1 
ATOM 1402 C CB    . ASN A 1 184 ? 34.501  27.975  62.163  1.00 37.13 184 A 1 
ATOM 1403 C CG    . ASN A 1 184 ? 35.193  27.519  63.438  1.00 33.79 184 A 1 
ATOM 1404 O OD1   . ASN A 1 184 ? 34.937  26.473  63.985  1.00 35.70 184 A 1 
ATOM 1405 N ND2   . ASN A 1 184 ? 36.075  28.340  63.954  1.00 38.17 184 A 1 
ATOM 1406 N N     . ASN A 1 185 ? 31.820  28.279  60.557  1.00 38.93 185 A 1 
ATOM 1407 C CA    . ASN A 1 185 ? 31.309  29.141  61.631  1.00 40.62 185 A 1 
ATOM 1408 C C     . ASN A 1 185 ? 29.837  29.563  61.297  1.00 37.99 185 A 1 
ATOM 1409 O O     . ASN A 1 185 ? 29.247  28.985  60.406  1.00 34.35 185 A 1 
ATOM 1410 C CB    . ASN A 1 185 ? 32.234  30.382  61.721  1.00 36.77 185 A 1 
ATOM 1411 C CG    . ASN A 1 185 ? 32.648  30.776  63.130  1.00 33.25 185 A 1 
ATOM 1412 O OD1   . ASN A 1 185 ? 32.248  30.197  64.127  1.00 35.15 185 A 1 
ATOM 1413 N ND2   . ASN A 1 185 ? 33.496  31.771  63.256  1.00 37.11 185 A 1 
ATOM 1414 N N     . SER A 1 186 ? 29.223  30.568  61.770  1.00 40.03 186 A 1 
ATOM 1415 C CA    . SER A 1 186 ? 28.347  30.842  62.895  1.00 41.34 186 A 1 
ATOM 1416 C C     . SER A 1 186 ? 26.913  31.307  62.550  1.00 39.66 186 A 1 
ATOM 1417 O O     . SER A 1 186 ? 25.991  30.535  62.799  1.00 36.47 186 A 1 
ATOM 1418 C CB    . SER A 1 186 ? 29.014  31.871  63.819  1.00 37.47 186 A 1 
ATOM 1419 O OG    . SER A 1 186 ? 29.352  33.055  63.114  1.00 36.09 186 A 1 
ATOM 1420 N N     . SER A 1 187 ? 26.671  32.586  62.167  1.00 42.02 187 A 1 
ATOM 1421 C CA    . SER A 1 187 ? 25.801  33.374  63.056  1.00 43.87 187 A 1 
ATOM 1422 C C     . SER A 1 187 ? 24.377  33.796  62.625  1.00 42.56 187 A 1 
ATOM 1423 O O     . SER A 1 187 ? 23.406  33.120  62.948  1.00 39.80 187 A 1 
ATOM 1424 C CB    . SER A 1 187 ? 26.593  34.595  63.545  1.00 40.00 187 A 1 
ATOM 1425 O OG    . SER A 1 187 ? 26.976  35.413  62.456  1.00 37.68 187 A 1 
ATOM 1426 N N     . THR A 1 188 ? 24.264  35.017  62.157  1.00 45.52 188 A 1 
ATOM 1427 C CA    . THR A 1 188 ? 23.188  36.001  62.465  1.00 47.70 188 A 1 
ATOM 1428 C C     . THR A 1 188 ? 22.010  35.960  61.471  1.00 46.63 188 A 1 
ATOM 1429 O O     . THR A 1 188 ? 21.953  35.055  60.661  1.00 43.75 188 A 1 
ATOM 1430 C CB    . THR A 1 188 ? 23.845  37.390  62.494  1.00 42.26 188 A 1 
ATOM 1431 O OG1   . THR A 1 188 ? 24.572  37.606  61.296  1.00 39.53 188 A 1 
ATOM 1432 C CG2   . THR A 1 188 ? 24.805  37.568  63.649  1.00 44.32 188 A 1 
ATOM 1433 N N     . SER A 1 189 ? 21.106  36.851  61.377  1.00 41.09 189 A 1 
ATOM 1434 C CA    . SER A 1 189 ? 20.208  37.763  62.103  1.00 42.98 189 A 1 
ATOM 1435 C C     . SER A 1 189 ? 19.084  38.088  61.080  1.00 42.84 189 A 1 
ATOM 1436 O O     . SER A 1 189 ? 19.057  37.472  60.034  1.00 40.36 189 A 1 
ATOM 1437 C CB    . SER A 1 189 ? 20.956  39.037  62.548  1.00 39.01 189 A 1 
ATOM 1438 O OG    . SER A 1 189 ? 21.420  39.781  61.428  1.00 35.79 189 A 1 
ATOM 1439 N N     . SER A 1 190 ? 18.182  38.993  61.170  1.00 39.32 190 A 1 
ATOM 1440 C CA    . SER A 1 190 ? 17.299  39.550  62.195  1.00 41.89 190 A 1 
ATOM 1441 C C     . SER A 1 190 ? 16.008  40.105  61.564  1.00 41.25 190 A 1 
ATOM 1442 O O     . SER A 1 190 ? 14.923  39.633  61.877  1.00 38.63 190 A 1 
ATOM 1443 C CB    . SER A 1 190 ? 17.964  40.727  62.933  1.00 38.08 190 A 1 
ATOM 1444 O OG    . SER A 1 190 ? 18.406  41.716  62.030  1.00 35.36 190 A 1 
ATOM 1445 N N     . SER A 1 191 ? 16.089  41.156  60.808  1.00 39.33 191 A 1 
ATOM 1446 C CA    . SER A 1 191 ? 15.047  42.179  60.564  1.00 42.07 191 A 1 
ATOM 1447 C C     . SER A 1 191 ? 14.241  41.939  59.277  1.00 41.65 191 A 1 
ATOM 1448 O O     . SER A 1 191 ? 14.520  41.003  58.555  1.00 39.80 191 A 1 
ATOM 1449 C CB    . SER A 1 191 ? 15.778  43.527  60.522  1.00 37.83 191 A 1 
ATOM 1450 O OG    . SER A 1 191 ? 16.672  43.602  59.426  1.00 36.13 191 A 1 
ATOM 1451 N N     . SER A 1 192 ? 13.259  42.732  58.885  1.00 36.31 192 A 1 
ATOM 1452 C CA    . SER A 1 192 ? 12.354  43.684  59.541  1.00 38.68 192 A 1 
ATOM 1453 C C     . SER A 1 192 ? 11.086  43.880  58.688  1.00 37.94 192 A 1 
ATOM 1454 O O     . SER A 1 192 ? 10.603  42.928  58.095  1.00 36.81 192 A 1 
ATOM 1455 C CB    . SER A 1 192 ? 13.045  45.034  59.830  1.00 35.46 192 A 1 
ATOM 1456 O OG    . SER A 1 192 ? 13.335  45.736  58.630  1.00 33.96 192 A 1 
ATOM 1457 N N     . GLN A 1 193 ? 10.570  45.053  58.604  1.00 35.68 193 A 1 
ATOM 1458 C CA    . GLN A 1 193 ? 9.220   45.537  58.864  1.00 37.43 193 A 1 
ATOM 1459 C C     . GLN A 1 193 ? 8.175   45.496  57.748  1.00 36.14 193 A 1 
ATOM 1460 O O     . GLN A 1 193 ? 6.999   45.383  58.086  1.00 34.11 193 A 1 
ATOM 1461 C CB    . GLN A 1 193 ? 9.355   47.023  59.261  1.00 34.15 193 A 1 
ATOM 1462 C CG    . GLN A 1 193 ? 9.953   47.280  60.636  1.00 32.97 193 A 1 
ATOM 1463 C CD    . GLN A 1 193 ? 10.232  48.762  60.872  1.00 31.34 193 A 1 
ATOM 1464 O OE1   . GLN A 1 193 ? 10.473  49.554  59.973  1.00 31.55 193 A 1 
ATOM 1465 N NE2   . GLN A 1 193 ? 10.259  49.209  62.117  1.00 30.45 193 A 1 
ATOM 1466 N N     . TYR A 1 194 ? 8.504   45.809  56.540  1.00 31.98 194 A 1 
ATOM 1467 C CA    . TYR A 1 194 ? 7.642   46.718  55.771  1.00 34.22 194 A 1 
ATOM 1468 C C     . TYR A 1 194 ? 6.229   46.183  55.466  1.00 32.14 194 A 1 
ATOM 1469 O O     . TYR A 1 194 ? 6.024   45.340  54.595  1.00 30.07 194 A 1 
ATOM 1470 C CB    . TYR A 1 194 ? 8.377   47.268  54.543  1.00 31.22 194 A 1 
ATOM 1471 C CG    . TYR A 1 194 ? 9.058   48.598  54.814  1.00 30.02 194 A 1 
ATOM 1472 C CD1   . TYR A 1 194 ? 8.350   49.803  54.628  1.00 28.45 194 A 1 
ATOM 1473 C CD2   . TYR A 1 194 ? 10.378  48.638  55.281  1.00 28.77 194 A 1 
ATOM 1474 C CE1   . TYR A 1 194 ? 8.969   51.039  54.905  1.00 26.42 194 A 1 
ATOM 1475 C CE2   . TYR A 1 194 ? 10.999  49.871  55.565  1.00 26.39 194 A 1 
ATOM 1476 C CZ    . TYR A 1 194 ? 10.291  51.079  55.377  1.00 27.06 194 A 1 
ATOM 1477 O OH    . TYR A 1 194 ? 10.893  52.281  55.649  1.00 27.32 194 A 1 
ATOM 1478 N N     . PHE A 1 195 ? 5.258   46.748  56.196  1.00 40.94 195 A 1 
ATOM 1479 C CA    . PHE A 1 195 ? 3.825   46.391  56.283  1.00 40.62 195 A 1 
ATOM 1480 C C     . PHE A 1 195 ? 2.921   46.927  55.153  1.00 39.57 195 A 1 
ATOM 1481 O O     . PHE A 1 195 ? 1.726   46.690  55.205  1.00 37.87 195 A 1 
ATOM 1482 C CB    . PHE A 1 195 ? 3.311   46.951  57.617  1.00 36.64 195 A 1 
ATOM 1483 C CG    . PHE A 1 195 ? 2.963   45.925  58.669  1.00 35.97 195 A 1 
ATOM 1484 C CD1   . PHE A 1 195 ? 1.648   45.435  58.768  1.00 35.11 195 A 1 
ATOM 1485 C CD2   . PHE A 1 195 ? 3.942   45.479  59.581  1.00 36.12 195 A 1 
ATOM 1486 C CE1   . PHE A 1 195 ? 1.296   44.514  59.774  1.00 31.54 195 A 1 
ATOM 1487 C CE2   . PHE A 1 195 ? 3.597   44.549  60.586  1.00 30.31 195 A 1 
ATOM 1488 C CZ    . PHE A 1 195 ? 2.274   44.073  60.684  1.00 30.26 195 A 1 
ATOM 1489 N N     . GLY A 1 196 ? 3.429   47.715  54.226  1.00 41.60 196 A 1 
ATOM 1490 C CA    . GLY A 1 196 ? 2.712   48.803  53.562  1.00 43.68 196 A 1 
ATOM 1491 C C     . GLY A 1 196 ? 1.257   48.529  53.152  1.00 42.27 196 A 1 
ATOM 1492 O O     . GLY A 1 196 ? 0.951   47.551  52.466  1.00 40.61 196 A 1 
ATOM 1493 N N     . GLU A 1 197 ? 0.388   49.464  53.529  1.00 35.17 197 A 1 
ATOM 1494 C CA    . GLU A 1 197 ? -1.072  49.536  53.356  1.00 38.38 197 A 1 
ATOM 1495 C C     . GLU A 1 197 ? -1.477  49.750  51.878  1.00 36.24 197 A 1 
ATOM 1496 O O     . GLU A 1 197 ? -1.770  50.865  51.470  1.00 34.40 197 A 1 
ATOM 1497 C CB    . GLU A 1 197 ? -1.612  50.725  54.185  1.00 35.88 197 A 1 
ATOM 1498 C CG    . GLU A 1 197 ? -1.456  50.608  55.697  1.00 33.20 197 A 1 
ATOM 1499 C CD    . GLU A 1 197 ? -1.886  51.888  56.432  1.00 31.45 197 A 1 
ATOM 1500 O OE1   . GLU A 1 197 ? -2.621  51.763  57.434  1.00 29.75 197 A 1 
ATOM 1501 O OE2   . GLU A 1 197 ? -1.430  52.975  56.023  1.00 30.43 197 A 1 
ATOM 1502 N N     . VAL A 1 198 ? -1.492  48.706  51.050  1.00 33.73 198 A 1 
ATOM 1503 C CA    . VAL A 1 198 ? -1.925  48.921  49.664  1.00 37.65 198 A 1 
ATOM 1504 C C     . VAL A 1 198 ? -3.429  49.217  49.632  1.00 35.69 198 A 1 
ATOM 1505 O O     . VAL A 1 198 ? -4.254  48.390  50.028  1.00 35.09 198 A 1 
ATOM 1506 C CB    . VAL A 1 198 ? -1.525  47.780  48.721  1.00 36.23 198 A 1 
ATOM 1507 C CG1   . VAL A 1 198 ? -1.866  48.132  47.271  1.00 36.01 198 A 1 
ATOM 1508 C CG2   . VAL A 1 198 ? -0.016  47.514  48.778  1.00 40.42 198 A 1 
ATOM 1509 N N     . ASP A 1 199 ? -3.764  50.432  49.186  1.00 41.55 199 A 1 
ATOM 1510 C CA    . ASP A 1 199 ? -5.051  51.117  49.311  1.00 43.44 199 A 1 
ATOM 1511 C C     . ASP A 1 199 ? -6.235  50.435  48.578  1.00 41.01 199 A 1 
ATOM 1512 O O     . ASP A 1 199 ? -6.088  49.686  47.616  1.00 39.74 199 A 1 
ATOM 1513 C CB    . ASP A 1 199 ? -4.892  52.565  48.832  1.00 41.60 199 A 1 
ATOM 1514 C CG    . ASP A 1 199 ? -4.828  53.592  49.970  1.00 37.61 199 A 1 
ATOM 1515 O OD1   . ASP A 1 199 ? -5.489  53.357  50.996  1.00 36.86 199 A 1 
ATOM 1516 O OD2   . ASP A 1 199 ? -4.159  54.628  49.749  1.00 36.85 199 A 1 
ATOM 1517 N N     . GLN A 1 200 ? -7.445  50.790  49.039  1.00 28.86 200 A 1 
ATOM 1518 C CA    . GLN A 1 200 ? -8.726  50.108  48.814  1.00 31.57 200 A 1 
ATOM 1519 C C     . GLN A 1 200 ? -9.415  50.328  47.453  1.00 29.75 200 A 1 
ATOM 1520 O O     . GLN A 1 200 ? -10.390 49.629  47.155  1.00 27.65 200 A 1 
ATOM 1521 C CB    . GLN A 1 200 ? -9.715  50.610  49.879  1.00 30.13 200 A 1 
ATOM 1522 C CG    . GLN A 1 200 ? -9.372  50.210  51.317  1.00 29.39 200 A 1 
ATOM 1523 C CD    . GLN A 1 200 ? -10.374 50.788  52.322  1.00 26.73 200 A 1 
ATOM 1524 O OE1   . GLN A 1 200 ? -11.163 51.675  52.049  1.00 26.59 200 A 1 
ATOM 1525 N NE2   . GLN A 1 200 ? -10.369 50.301  53.543  1.00 24.60 200 A 1 
ATOM 1526 N N     . TYR A 1 201 ? -9.041  51.323  46.696  1.00 32.75 201 A 1 
ATOM 1527 C CA    . TYR A 1 201 ? -9.967  52.152  45.907  1.00 35.52 201 A 1 
ATOM 1528 C C     . TYR A 1 201 ? -10.602 51.525  44.647  1.00 32.94 201 A 1 
ATOM 1529 O O     . TYR A 1 201 ? -11.176 52.266  43.853  1.00 31.77 201 A 1 
ATOM 1530 C CB    . TYR A 1 201 ? -9.297  53.493  45.583  1.00 34.65 201 A 1 
ATOM 1531 C CG    . TYR A 1 201 ? -9.618  54.585  46.561  1.00 34.20 201 A 1 
ATOM 1532 C CD1   . TYR A 1 201 ? -10.814 55.332  46.416  1.00 32.36 201 A 1 
ATOM 1533 C CD2   . TYR A 1 201 ? -8.737  54.887  47.615  1.00 32.31 201 A 1 
ATOM 1534 C CE1   . TYR A 1 201 ? -11.116 56.371  47.317  1.00 29.73 201 A 1 
ATOM 1535 C CE2   . TYR A 1 201 ? -9.036  55.914  48.513  1.00 28.88 201 A 1 
ATOM 1536 C CZ    . TYR A 1 201 ? -10.225 56.658  48.363  1.00 29.10 201 A 1 
ATOM 1537 O OH    . TYR A 1 201 ? -10.515 57.679  49.237  1.00 29.38 201 A 1 
ATOM 1538 N N     . PHE A 1 202 ? -10.500 50.212  44.402  1.00 31.46 202 A 1 
ATOM 1539 C CA    . PHE A 1 202 ? -10.999 49.669  43.130  1.00 32.68 202 A 1 
ATOM 1540 C C     . PHE A 1 202 ? -12.527 49.750  43.030  1.00 31.61 202 A 1 
ATOM 1541 O O     . PHE A 1 202 ? -13.261 48.821  43.391  1.00 30.33 202 A 1 
ATOM 1542 C CB    . PHE A 1 202 ? -10.422 48.275  42.855  1.00 31.46 202 A 1 
ATOM 1543 C CG    . PHE A 1 202 ? -9.451  48.270  41.684  1.00 31.50 202 A 1 
ATOM 1544 C CD1   . PHE A 1 202 ? -9.920  48.097  40.376  1.00 30.21 202 A 1 
ATOM 1545 C CD2   . PHE A 1 202 ? -8.083  48.500  41.907  1.00 31.51 202 A 1 
ATOM 1546 C CE1   . PHE A 1 202 ? -9.031  48.129  39.287  1.00 27.82 202 A 1 
ATOM 1547 C CE2   . PHE A 1 202 ? -7.189  48.535  40.832  1.00 26.26 202 A 1 
ATOM 1548 C CZ    . PHE A 1 202 ? -7.658  48.346  39.513  1.00 26.17 202 A 1 
ATOM 1549 N N     . ASP A 1 203 ? -13.017 50.890  42.556  1.00 37.32 203 A 1 
ATOM 1550 C CA    . ASP A 1 203 ? -14.425 51.249  42.441  1.00 39.17 203 A 1 
ATOM 1551 C C     . ASP A 1 203 ? -15.112 50.433  41.333  1.00 36.82 203 A 1 
ATOM 1552 O O     . ASP A 1 203 ? -14.711 50.444  40.165  1.00 35.41 203 A 1 
ATOM 1553 C CB    . ASP A 1 203 ? -14.532 52.771  42.262  1.00 37.61 203 A 1 
ATOM 1554 C CG    . ASP A 1 203 ? -15.849 53.358  42.757  1.00 34.60 203 A 1 
ATOM 1555 O OD1   . ASP A 1 203 ? -16.722 52.572  43.198  1.00 33.09 203 A 1 
ATOM 1556 O OD2   . ASP A 1 203 ? -15.985 54.603  42.671  1.00 33.34 203 A 1 
ATOM 1557 N N     . LEU A 1 204 ? -16.151 49.690  41.704  1.00 30.88 204 A 1 
ATOM 1558 C CA    . LEU A 1 204 ? -16.792 48.607  40.924  1.00 34.04 204 A 1 
ATOM 1559 C C     . LEU A 1 204 ? -17.786 49.081  39.851  1.00 31.98 204 A 1 
ATOM 1560 O O     . LEU A 1 204 ? -18.514 48.258  39.301  1.00 30.18 204 A 1 
ATOM 1561 C CB    . LEU A 1 204 ? -17.463 47.655  41.938  1.00 32.30 204 A 1 
ATOM 1562 C CG    . LEU A 1 204 ? -16.629 46.405  42.259  1.00 30.82 204 A 1 
ATOM 1563 C CD1   . LEU A 1 204 ? -17.056 45.820  43.607  1.00 31.15 204 A 1 
ATOM 1564 C CD2   . LEU A 1 204 ? -16.817 45.330  41.200  1.00 33.70 204 A 1 
ATOM 1565 N N     . VAL A 1 205 ? -17.844 50.384  39.575  1.00 29.22 205 A 1 
ATOM 1566 C CA    . VAL A 1 205 ? -19.069 51.025  39.051  1.00 34.28 205 A 1 
ATOM 1567 C C     . VAL A 1 205 ? -19.579 50.483  37.705  1.00 31.89 205 A 1 
ATOM 1568 O O     . VAL A 1 205 ? -20.758 50.150  37.571  1.00 30.78 205 A 1 
ATOM 1569 C CB    . VAL A 1 205 ? -18.893 52.552  38.953  1.00 33.05 205 A 1 
ATOM 1570 C CG1   . VAL A 1 205 ? -20.227 53.248  38.667  1.00 32.29 205 A 1 
ATOM 1571 C CG2   . VAL A 1 205 ? -18.333 53.182  40.232  1.00 36.11 205 A 1 
ATOM 1572 N N     . GLY A 1 206 ? -18.762 50.494  36.684  1.00 37.82 206 A 1 
ATOM 1573 C CA    . GLY A 1 206 ? -19.271 50.817  35.355  1.00 39.42 206 A 1 
ATOM 1574 C C     . GLY A 1 206 ? -19.991 49.739  34.542  1.00 38.68 206 A 1 
ATOM 1575 O O     . GLY A 1 206 ? -20.351 50.022  33.392  1.00 36.37 206 A 1 
ATOM 1576 N N     . TYR A 1 207 ? -20.184 48.513  35.044  1.00 34.86 207 A 1 
ATOM 1577 C CA    . TYR A 1 207 ? -20.447 47.364  34.163  1.00 36.31 207 A 1 
ATOM 1578 C C     . TYR A 1 207 ? -21.847 47.317  33.530  1.00 34.36 207 A 1 
ATOM 1579 O O     . TYR A 1 207 ? -22.021 46.698  32.474  1.00 31.47 207 A 1 
ATOM 1580 C CB    . TYR A 1 207 ? -20.125 46.065  34.919  1.00 34.34 207 A 1 
ATOM 1581 C CG    . TYR A 1 207 ? -19.127 45.187  34.187  1.00 33.77 207 A 1 
ATOM 1582 C CD1   . TYR A 1 207 ? -19.565 44.200  33.281  1.00 32.05 207 A 1 
ATOM 1583 C CD2   . TYR A 1 207 ? -17.749 45.364  34.392  1.00 33.04 207 A 1 
ATOM 1584 C CE1   . TYR A 1 207 ? -18.637 43.399  32.592  1.00 29.13 207 A 1 
ATOM 1585 C CE2   . TYR A 1 207 ? -16.814 44.565  33.712  1.00 27.67 207 A 1 
ATOM 1586 C CZ    . TYR A 1 207 ? -17.258 43.581  32.808  1.00 29.44 207 A 1 
ATOM 1587 O OH    . TYR A 1 207 ? -16.347 42.797  32.138  1.00 30.73 207 A 1 
ATOM 1588 N N     . ASN A 1 208 ? -22.861 47.943  34.141  1.00 38.85 208 A 1 
ATOM 1589 C CA    . ASN A 1 208 ? -24.263 47.636  33.821  1.00 39.54 208 A 1 
ATOM 1590 C C     . ASN A 1 208 ? -24.753 48.069  32.429  1.00 36.40 208 A 1 
ATOM 1591 O O     . ASN A 1 208 ? -25.612 47.399  31.856  1.00 34.34 208 A 1 
ATOM 1592 C CB    . ASN A 1 208 ? -25.175 48.245  34.902  1.00 37.89 208 A 1 
ATOM 1593 C CG    . ASN A 1 208 ? -25.341 47.372  36.140  1.00 33.72 208 A 1 
ATOM 1594 O OD1   . ASN A 1 208 ? -24.977 46.216  36.178  1.00 34.78 208 A 1 
ATOM 1595 N ND2   . ASN A 1 208 ? -25.925 47.903  37.185  1.00 35.02 208 A 1 
ATOM 1596 N N     . SER A 1 209 ? -24.294 49.222  31.922  1.00 40.15 209 A 1 
ATOM 1597 C CA    . SER A 1 209 ? -25.095 49.946  30.918  1.00 43.71 209 A 1 
ATOM 1598 C C     . SER A 1 209 ? -25.157 49.316  29.518  1.00 43.09 209 A 1 
ATOM 1599 O O     . SER A 1 209 ? -26.026 49.683  28.730  1.00 40.27 209 A 1 
ATOM 1600 C CB    . SER A 1 209 ? -24.601 51.382  30.820  1.00 40.40 209 A 1 
ATOM 1601 O OG    . SER A 1 209 ? -25.406 52.153  29.950  1.00 37.26 209 A 1 
ATOM 1602 N N     . TYR A 1 210 ? -24.223 48.430  29.174  1.00 41.99 210 A 1 
ATOM 1603 C CA    . TYR A 1 210 ? -24.016 48.104  27.756  1.00 42.02 210 A 1 
ATOM 1604 C C     . TYR A 1 210 ? -25.031 47.107  27.165  1.00 41.07 210 A 1 
ATOM 1605 O O     . TYR A 1 210 ? -25.012 46.860  25.961  1.00 37.27 210 A 1 
ATOM 1606 C CB    . TYR A 1 210 ? -22.556 47.673  27.528  1.00 38.73 210 A 1 
ATOM 1607 C CG    . TYR A 1 210 ? -21.894 48.420  26.384  1.00 35.02 210 A 1 
ATOM 1608 C CD1   . TYR A 1 210 ? -21.946 47.915  25.068  1.00 32.75 210 A 1 
ATOM 1609 C CD2   . TYR A 1 210 ? -21.237 49.638  26.633  1.00 33.47 210 A 1 
ATOM 1610 C CE1   . TYR A 1 210 ? -21.339 48.613  24.022  1.00 28.65 210 A 1 
ATOM 1611 C CE2   . TYR A 1 210 ? -20.629 50.348  25.584  1.00 28.62 210 A 1 
ATOM 1612 C CZ    . TYR A 1 210 ? -20.683 49.827  24.272  1.00 32.40 210 A 1 
ATOM 1613 O OH    . TYR A 1 210 ? -20.086 50.514  23.246  1.00 32.77 210 A 1 
ATOM 1614 N N     . TYR A 1 211 ? -25.918 46.517  28.013  1.00 37.34 211 A 1 
ATOM 1615 C CA    . TYR A 1 211 ? -26.787 45.410  27.584  1.00 37.21 211 A 1 
ATOM 1616 C C     . TYR A 1 211 ? -27.895 45.810  26.600  1.00 34.93 211 A 1 
ATOM 1617 O O     . TYR A 1 211 ? -28.214 45.030  25.704  1.00 31.79 211 A 1 
ATOM 1618 C CB    . TYR A 1 211 ? -27.371 44.712  28.829  1.00 35.05 211 A 1 
ATOM 1619 C CG    . TYR A 1 211 ? -26.849 43.304  29.015  1.00 33.31 211 A 1 
ATOM 1620 C CD1   . TYR A 1 211 ? -27.517 42.206  28.428  1.00 32.06 211 A 1 
ATOM 1621 C CD2   . TYR A 1 211 ? -25.678 43.064  29.760  1.00 33.65 211 A 1 
ATOM 1622 C CE1   . TYR A 1 211 ? -27.032 40.900  28.581  1.00 29.84 211 A 1 
ATOM 1623 C CE2   . TYR A 1 211 ? -25.185 41.761  29.927  1.00 29.55 211 A 1 
ATOM 1624 C CZ    . TYR A 1 211 ? -25.863 40.677  29.334  1.00 31.22 211 A 1 
ATOM 1625 O OH    . TYR A 1 211 ? -25.384 39.393  29.500  1.00 31.78 211 A 1 
ATOM 1626 N N     . ASP A 1 212 ? -28.489 47.009  26.744  1.00 41.08 212 A 1 
ATOM 1627 C CA    . ASP A 1 212 ? -29.765 47.324  26.073  1.00 43.21 212 A 1 
ATOM 1628 C C     . ASP A 1 212 ? -29.674 47.440  24.541  1.00 40.70 212 A 1 
ATOM 1629 O O     . ASP A 1 212 ? -30.565 46.988  23.821  1.00 39.11 212 A 1 
ATOM 1630 C CB    . ASP A 1 212 ? -30.337 48.635  26.644  1.00 40.35 212 A 1 
ATOM 1631 C CG    . ASP A 1 212 ? -31.319 48.454  27.803  1.00 36.77 212 A 1 
ATOM 1632 O OD1   . ASP A 1 212 ? -31.798 47.323  28.018  1.00 36.19 212 A 1 
ATOM 1633 O OD2   . ASP A 1 212 ? -31.609 49.480  28.453  1.00 36.42 212 A 1 
ATOM 1634 N N     . SER A 1 213 ? -28.633 48.080  24.030  1.00 45.79 213 A 1 
ATOM 1635 C CA    . SER A 1 213 ? -28.677 48.580  22.646  1.00 48.77 213 A 1 
ATOM 1636 C C     . SER A 1 213 ? -28.611 47.493  21.564  1.00 49.73 213 A 1 
ATOM 1637 O O     . SER A 1 213 ? -28.987 47.750  20.417  1.00 46.49 213 A 1 
ATOM 1638 C CB    . SER A 1 213 ? -27.566 49.602  22.428  1.00 43.58 213 A 1 
ATOM 1639 O OG    . SER A 1 213 ? -27.680 50.191  21.153  1.00 39.47 213 A 1 
ATOM 1640 N N     . HIS A 1 214 ? -28.109 46.300  21.905  1.00 36.59 214 A 1 
ATOM 1641 C CA    . HIS A 1 214 ? -27.821 45.288  20.882  1.00 40.50 214 A 1 
ATOM 1642 C C     . HIS A 1 214 ? -29.045 44.520  20.369  1.00 39.36 214 A 1 
ATOM 1643 O O     . HIS A 1 214 ? -28.940 43.846  19.342  1.00 37.42 214 A 1 
ATOM 1644 C CB    . HIS A 1 214 ? -26.687 44.355  21.348  1.00 38.33 214 A 1 
ATOM 1645 C CG    . HIS A 1 214 ? -25.371 44.714  20.721  1.00 36.54 214 A 1 
ATOM 1646 N ND1   . HIS A 1 214 ? -25.048 44.578  19.384  1.00 34.32 214 A 1 
ATOM 1647 C CD2   . HIS A 1 214 ? -24.260 45.254  21.327  1.00 34.18 214 A 1 
ATOM 1648 C CE1   . HIS A 1 214 ? -23.792 45.024  19.204  1.00 32.47 214 A 1 
ATOM 1649 N NE2   . HIS A 1 214 ? -23.276 45.443  20.360  1.00 31.79 214 A 1 
ATOM 1650 N N     . MET A 1 215 ? -30.214 44.623  21.042  1.00 41.63 215 A 1 
ATOM 1651 C CA    . MET A 1 215 ? -31.442 43.917  20.631  1.00 43.10 215 A 1 
ATOM 1652 C C     . MET A 1 215 ? -31.916 44.314  19.224  1.00 42.87 215 A 1 
ATOM 1653 O O     . MET A 1 215 ? -32.283 43.457  18.429  1.00 40.81 215 A 1 
ATOM 1654 C CB    . MET A 1 215 ? -32.551 44.202  21.662  1.00 40.76 215 A 1 
ATOM 1655 C CG    . MET A 1 215 ? -32.518 43.284  22.895  1.00 36.83 215 A 1 
ATOM 1656 S SD    . MET A 1 215 ? -33.663 41.880  22.785  1.00 35.66 215 A 1 
ATOM 1657 C CE    . MET A 1 215 ? -34.087 41.676  24.535  1.00 32.78 215 A 1 
ATOM 1658 N N     . SER A 1 216 ? -31.905 45.620  18.905  1.00 48.46 216 A 1 
ATOM 1659 C CA    . SER A 1 216 ? -32.621 46.114  17.713  1.00 50.91 216 A 1 
ATOM 1660 C C     . SER A 1 216 ? -32.044 45.633  16.381  1.00 51.57 216 A 1 
ATOM 1661 O O     . SER A 1 216 ? -32.781 45.374  15.433  1.00 47.79 216 A 1 
ATOM 1662 C CB    . SER A 1 216 ? -32.688 47.644  17.734  1.00 46.08 216 A 1 
ATOM 1663 O OG    . SER A 1 216 ? -31.412 48.214  17.521  1.00 41.14 216 A 1 
ATOM 1664 N N     . ASN A 1 217 ? -30.732 45.496  16.310  1.00 51.22 217 A 1 
ATOM 1665 C CA    . ASN A 1 217 ? -30.084 45.134  15.048  1.00 52.63 217 A 1 
ATOM 1666 C C     . ASN A 1 217 ? -30.366 43.683  14.636  1.00 50.84 217 A 1 
ATOM 1667 O O     . ASN A 1 217 ? -30.294 43.356  13.450  1.00 49.54 217 A 1 
ATOM 1668 C CB    . ASN A 1 217 ? -28.569 45.399  15.141  1.00 49.38 217 A 1 
ATOM 1669 C CG    . ASN A 1 217 ? -28.181 46.803  14.722  1.00 43.62 217 A 1 
ATOM 1670 O OD1   . ASN A 1 217 ? -28.922 47.545  14.101  1.00 43.64 217 A 1 
ATOM 1671 N ND2   . ASN A 1 217 ? -26.972 47.214  15.014  1.00 43.36 217 A 1 
ATOM 1672 N N     . GLN A 1 218 ? -30.677 42.796  15.610  1.00 52.70 218 A 1 
ATOM 1673 C CA    . GLN A 1 218 ? -30.936 41.392  15.327  1.00 55.14 218 A 1 
ATOM 1674 C C     . GLN A 1 218 ? -32.290 41.203  14.627  1.00 56.95 218 A 1 
ATOM 1675 O O     . GLN A 1 218 ? -32.384 40.417  13.683  1.00 56.06 218 A 1 
ATOM 1676 C CB    . GLN A 1 218 ? -30.797 40.587  16.621  1.00 51.55 218 A 1 
ATOM 1677 C CG    . GLN A 1 218 ? -30.282 39.169  16.343  1.00 45.34 218 A 1 
ATOM 1678 C CD    . GLN A 1 218 ? -29.932 38.402  17.625  1.00 40.46 218 A 1 
ATOM 1679 O OE1   . GLN A 1 218 ? -30.203 38.800  18.738  1.00 40.25 218 A 1 
ATOM 1680 N NE2   . GLN A 1 218 ? -29.308 37.242  17.516  1.00 37.72 218 A 1 
ATOM 1681 N N     . GLU A 1 219 ? -33.302 41.983  15.013  1.00 55.49 219 A 1 
ATOM 1682 C CA    . GLU A 1 219 ? -34.618 41.955  14.350  1.00 58.20 219 A 1 
ATOM 1683 C C     . GLU A 1 219 ? -34.547 42.422  12.889  1.00 57.33 219 A 1 
ATOM 1684 O O     . GLU A 1 219 ? -35.166 41.803  12.020  1.00 58.06 219 A 1 
ATOM 1685 C CB    . GLU A 1 219 ? -35.629 42.811  15.124  1.00 55.87 219 A 1 
ATOM 1686 C CG    . GLU A 1 219 ? -36.064 42.169  16.446  1.00 50.03 219 A 1 
ATOM 1687 C CD    . GLU A 1 219 ? -37.242 42.917  17.093  1.00 46.81 219 A 1 
ATOM 1688 O OE1   . GLU A 1 219 ? -38.086 42.235  17.703  1.00 43.06 219 A 1 
ATOM 1689 O OE2   . GLU A 1 219 ? -37.293 44.156  16.948  1.00 42.94 219 A 1 
ATOM 1690 N N     . GLN A 1 220 ? -33.765 43.476  12.606  1.00 56.66 220 A 1 
ATOM 1691 C CA    . GLN A 1 220 ? -33.599 43.941  11.229  1.00 58.25 220 A 1 
ATOM 1692 C C     . GLN A 1 220 ? -32.960 42.880  10.335  1.00 58.64 220 A 1 
ATOM 1693 O O     . GLN A 1 220 ? -33.395 42.701  9.191   1.00 59.69 220 A 1 
ATOM 1694 C CB    . GLN A 1 220 ? -32.771 45.232  11.184  1.00 56.79 220 A 1 
ATOM 1695 C CG    . GLN A 1 220 ? -33.621 46.466  11.517  1.00 51.83 220 A 1 
ATOM 1696 C CD    . GLN A 1 220 ? -32.883 47.794  11.273  1.00 48.18 220 A 1 
ATOM 1697 O OE1   . GLN A 1 220 ? -31.670 47.860  11.129  1.00 46.99 220 A 1 
ATOM 1698 N NE2   . GLN A 1 220 ? -33.598 48.897  11.189  1.00 43.16 220 A 1 
ATOM 1699 N N     . TYR A 1 221 ? -31.965 42.133  10.844  1.00 51.22 221 A 1 
ATOM 1700 C CA    . TYR A 1 221 ? -31.307 41.083  10.070  1.00 50.36 221 A 1 
ATOM 1701 C C     . TYR A 1 221 ? -32.261 39.935  9.737   1.00 48.12 221 A 1 
ATOM 1702 O O     . TYR A 1 221 ? -32.286 39.456  8.600   1.00 46.97 221 A 1 
ATOM 1703 C CB    . TYR A 1 221 ? -30.060 40.589  10.819  1.00 48.02 221 A 1 
ATOM 1704 C CG    . TYR A 1 221 ? -28.832 40.563  9.938   1.00 42.63 221 A 1 
ATOM 1705 C CD1   . TYR A 1 221 ? -28.531 39.422  9.168   1.00 41.74 221 A 1 
ATOM 1706 C CD2   . TYR A 1 221 ? -27.994 41.697  9.863   1.00 41.56 221 A 1 
ATOM 1707 C CE1   . TYR A 1 221 ? -27.409 39.408  8.333   1.00 36.57 221 A 1 
ATOM 1708 C CE2   . TYR A 1 221 ? -26.867 41.694  9.029   1.00 37.19 221 A 1 
ATOM 1709 C CZ    . TYR A 1 221 ? -26.571 40.550  8.259   1.00 39.53 221 A 1 
ATOM 1710 O OH    . TYR A 1 221 ? -25.465 40.537  7.436   1.00 38.18 221 A 1 
ATOM 1711 N N     . VAL A 1 222 ? -33.129 39.536  10.714  1.00 60.86 222 A 1 
ATOM 1712 C CA    . VAL A 1 222 ? -34.132 38.472  10.513  1.00 61.54 222 A 1 
ATOM 1713 C C     . VAL A 1 222 ? -35.185 38.883  9.479   1.00 59.53 222 A 1 
ATOM 1714 O O     . VAL A 1 222 ? -35.538 38.071  8.614   1.00 63.59 222 A 1 
ATOM 1715 C CB    . VAL A 1 222 ? -34.775 38.069  11.847  1.00 60.94 222 A 1 
ATOM 1716 C CG1   . VAL A 1 222 ? -35.892 37.032  11.662  1.00 54.52 222 A 1 
ATOM 1717 C CG2   . VAL A 1 222 ? -33.743 37.431  12.789  1.00 59.57 222 A 1 
ATOM 1718 N N     . MET A 1 223 ? -35.654 40.141  9.506   1.00 65.98 223 A 1 
ATOM 1719 C CA    . MET A 1 223 ? -36.571 40.631  8.473   1.00 66.24 223 A 1 
ATOM 1720 C C     . MET A 1 223 ? -35.958 40.611  7.073   1.00 65.95 223 A 1 
ATOM 1721 O O     . MET A 1 223 ? -36.633 40.262  6.106   1.00 68.59 223 A 1 
ATOM 1722 C CB    . MET A 1 223 ? -37.059 42.056  8.784   1.00 65.69 223 A 1 
ATOM 1723 C CG    . MET A 1 223 ? -38.362 42.069  9.583   1.00 59.72 223 A 1 
ATOM 1724 S SD    . MET A 1 223 ? -39.260 43.635  9.428   1.00 55.40 223 A 1 
ATOM 1725 C CE    . MET A 1 223 ? -40.686 43.294  10.491  1.00 49.11 223 A 1 
ATOM 1726 N N     . GLN A 1 224 ? -34.690 40.961  6.957   1.00 60.18 224 A 1 
ATOM 1727 C CA    . GLN A 1 224 ? -34.002 40.997  5.669   1.00 61.64 224 A 1 
ATOM 1728 C C     . GLN A 1 224 ? -33.813 39.586  5.093   1.00 62.99 224 A 1 
ATOM 1729 O O     . GLN A 1 224 ? -34.050 39.376  3.906   1.00 63.96 224 A 1 
ATOM 1730 C CB    . GLN A 1 224 ? -32.677 41.765  5.818   1.00 59.07 224 A 1 
ATOM 1731 C CG    . GLN A 1 224 ? -32.492 42.770  4.681   1.00 53.17 224 A 1 
ATOM 1732 C CD    . GLN A 1 224 ? -31.260 43.660  4.856   1.00 48.41 224 A 1 
ATOM 1733 O OE1   . GLN A 1 224 ? -30.352 43.391  5.617   1.00 45.93 224 A 1 
ATOM 1734 N NE2   . GLN A 1 224 ? -31.186 44.762  4.138   1.00 42.96 224 A 1 
ATOM 1735 N N     . GLU A 1 225 ? -33.470 38.597  5.936   1.00 54.77 225 A 1 
ATOM 1736 C CA    . GLU A 1 225 ? -33.405 37.194  5.509   1.00 56.91 225 A 1 
ATOM 1737 C C     . GLU A 1 225 ? -34.782 36.650  5.093   1.00 56.22 225 A 1 
ATOM 1738 O O     . GLU A 1 225 ? -34.886 35.954  4.080   1.00 57.18 225 A 1 
ATOM 1739 C CB    . GLU A 1 225 ? -32.813 36.289  6.603   1.00 54.19 225 A 1 
ATOM 1740 C CG    . GLU A 1 225 ? -31.287 36.156  6.499   1.00 48.70 225 A 1 
ATOM 1741 C CD    . GLU A 1 225 ? -30.749 34.925  7.256   1.00 45.37 225 A 1 
ATOM 1742 O OE1   . GLU A 1 225 ? -29.774 34.321  6.748   1.00 42.42 225 A 1 
ATOM 1743 O OE2   . GLU A 1 225 ? -31.329 34.557  8.295   1.00 42.89 225 A 1 
ATOM 1744 N N     . GLN A 1 226 ? -35.870 36.980  5.820   1.00 61.35 226 A 1 
ATOM 1745 C CA    . GLN A 1 226 ? -37.225 36.568  5.441   1.00 61.13 226 A 1 
ATOM 1746 C C     . GLN A 1 226 ? -37.642 37.149  4.089   1.00 61.21 226 A 1 
ATOM 1747 O O     . GLN A 1 226 ? -38.230 36.424  3.285   1.00 63.09 226 A 1 
ATOM 1748 C CB    . GLN A 1 226 ? -38.239 36.967  6.510   1.00 59.38 226 A 1 
ATOM 1749 C CG    . GLN A 1 226 ? -38.281 35.945  7.662   1.00 53.94 226 A 1 
ATOM 1750 C CD    . GLN A 1 226 ? -39.442 36.219  8.629   1.00 48.17 226 A 1 
ATOM 1751 O OE1   . GLN A 1 226 ? -40.132 37.223  8.563   1.00 47.28 226 A 1 
ATOM 1752 N NE2   . GLN A 1 226 ? -39.713 35.311  9.544   1.00 43.12 226 A 1 
ATOM 1753 N N     . GLN A 1 227 ? -37.342 38.431  3.818   1.00 69.73 227 A 1 
ATOM 1754 C CA    . GLN A 1 227 ? -37.620 39.029  2.508   1.00 69.70 227 A 1 
ATOM 1755 C C     . GLN A 1 227 ? -36.844 38.321  1.397   1.00 71.09 227 A 1 
ATOM 1756 O O     . GLN A 1 227 ? -37.423 38.017  0.351   1.00 71.60 227 A 1 
ATOM 1757 C CB    . GLN A 1 227 ? -37.298 40.523  2.516   1.00 68.27 227 A 1 
ATOM 1758 C CG    . GLN A 1 227 ? -38.421 41.333  3.177   1.00 62.44 227 A 1 
ATOM 1759 C CD    . GLN A 1 227 ? -38.185 42.845  3.093   1.00 56.29 227 A 1 
ATOM 1760 O OE1   . GLN A 1 227 ? -37.139 43.331  2.695   1.00 53.94 227 A 1 
ATOM 1761 N NE2   . GLN A 1 227 ? -39.172 43.632  3.439   1.00 49.33 227 A 1 
ATOM 1762 N N     . HIS A 1 228 ? -35.573 37.966  1.645   1.00 60.41 228 A 1 
ATOM 1763 C CA    . HIS A 1 228 ? -34.760 37.280  0.645   1.00 61.39 228 A 1 
ATOM 1764 C C     . HIS A 1 228 ? -35.263 35.858  0.368   1.00 59.08 228 A 1 
ATOM 1765 O O     . HIS A 1 228 ? -35.282 35.409  -0.783  1.00 61.88 228 A 1 
ATOM 1766 C CB    . HIS A 1 228 ? -33.283 37.312  1.064   1.00 61.05 228 A 1 
ATOM 1767 C CG    . HIS A 1 228 ? -32.338 37.238  -0.111  1.00 56.13 228 A 1 
ATOM 1768 N ND1   . HIS A 1 228 ? -32.667 36.923  -1.405  1.00 48.82 228 A 1 
ATOM 1769 C CD2   . HIS A 1 228 ? -30.990 37.518  -0.116  1.00 51.41 228 A 1 
ATOM 1770 C CE1   . HIS A 1 228 ? -31.569 37.003  -2.166  1.00 45.84 228 A 1 
ATOM 1771 N NE2   . HIS A 1 228 ? -30.523 37.370  -1.421  1.00 46.89 228 A 1 
ATOM 1772 N N     . LEU A 1 229 ? -35.747 35.139  1.403   1.00 55.15 229 A 1 
ATOM 1773 C CA    . LEU A 1 229 ? -36.386 33.823  1.268   1.00 53.82 229 A 1 
ATOM 1774 C C     . LEU A 1 229 ? -37.691 33.891  0.472   1.00 52.41 229 A 1 
ATOM 1775 O O     . LEU A 1 229 ? -37.912 33.057  -0.407  1.00 53.21 229 A 1 
ATOM 1776 C CB    . LEU A 1 229 ? -36.614 33.230  2.671   1.00 53.60 229 A 1 
ATOM 1777 C CG    . LEU A 1 229 ? -35.545 32.188  3.036   1.00 50.19 229 A 1 
ATOM 1778 C CD1   . LEU A 1 229 ? -35.330 32.125  4.539   1.00 45.61 229 A 1 
ATOM 1779 C CD2   . LEU A 1 229 ? -35.947 30.795  2.544   1.00 51.66 229 A 1 
ATOM 1780 N N     . GLN A 1 230 ? -38.550 34.896  0.718   1.00 69.85 230 A 1 
ATOM 1781 C CA    . GLN A 1 230 ? -39.773 35.090  -0.055  1.00 69.65 230 A 1 
ATOM 1782 C C     . GLN A 1 230 ? -39.483 35.408  -1.524  1.00 69.90 230 A 1 
ATOM 1783 O O     . GLN A 1 230 ? -40.199 34.939  -2.408  1.00 71.42 230 A 1 
ATOM 1784 C CB    . GLN A 1 230 ? -40.621 36.212  0.544   1.00 69.51 230 A 1 
ATOM 1785 C CG    . GLN A 1 230 ? -41.409 35.752  1.781   1.00 63.31 230 A 1 
ATOM 1786 C CD    . GLN A 1 230 ? -42.364 36.828  2.290   1.00 56.96 230 A 1 
ATOM 1787 O OE1   . GLN A 1 230 ? -42.458 37.927  1.775   1.00 53.30 230 A 1 
ATOM 1788 N NE2   . GLN A 1 230 ? -43.133 36.530  3.315   1.00 50.14 230 A 1 
ATOM 1789 N N     . GLN A 1 231 ? -38.416 36.157  -1.780  1.00 71.00 231 A 1 
ATOM 1790 C CA    . GLN A 1 231 ? -38.030 36.504  -3.147  1.00 71.52 231 A 1 
ATOM 1791 C C     . GLN A 1 231 ? -37.503 35.285  -3.902  1.00 72.62 231 A 1 
ATOM 1792 O O     . GLN A 1 231 ? -37.953 35.031  -5.017  1.00 72.63 231 A 1 
ATOM 1793 C CB    . GLN A 1 231 ? -37.058 37.685  -3.093  1.00 69.29 231 A 1 
ATOM 1794 C CG    . GLN A 1 231 ? -36.986 38.431  -4.435  1.00 62.08 231 A 1 
ATOM 1795 C CD    . GLN A 1 231 ? -36.438 39.852  -4.293  1.00 56.48 231 A 1 
ATOM 1796 O OE1   . GLN A 1 231 ? -36.015 40.307  -3.249  1.00 53.57 231 A 1 
ATOM 1797 N NE2   . GLN A 1 231 ? -36.440 40.619  -5.359  1.00 49.34 231 A 1 
ATOM 1798 N N     . MET A 1 232 ? -36.687 34.443  -3.273  1.00 66.48 232 A 1 
ATOM 1799 C CA    . MET A 1 232 ? -36.275 33.167  -3.862  1.00 65.50 232 A 1 
ATOM 1800 C C     . MET A 1 232 ? -37.458 32.216  -4.106  1.00 65.96 232 A 1 
ATOM 1801 O O     . MET A 1 232 ? -37.486 31.526  -5.116  1.00 68.35 232 A 1 
ATOM 1802 C CB    . MET A 1 232 ? -35.233 32.453  -2.978  1.00 63.24 232 A 1 
ATOM 1803 C CG    . MET A 1 232 ? -33.800 32.758  -3.405  1.00 56.84 232 A 1 
ATOM 1804 S SD    . MET A 1 232 ? -32.591 31.467  -2.935  1.00 53.53 232 A 1 
ATOM 1805 C CE    . MET A 1 232 ? -32.536 31.710  -1.146  1.00 46.38 232 A 1 
ATOM 1806 N N     . GLN A 1 233 ? -38.459 32.164  -3.205  1.00 63.18 233 A 1 
ATOM 1807 C CA    . GLN A 1 233 ? -39.656 31.346  -3.423  1.00 62.23 233 A 1 
ATOM 1808 C C     . GLN A 1 233 ? -40.476 31.825  -4.622  1.00 61.29 233 A 1 
ATOM 1809 O O     . GLN A 1 233 ? -40.960 30.985  -5.390  1.00 64.46 233 A 1 
ATOM 1810 C CB    . GLN A 1 233 ? -40.536 31.319  -2.168  1.00 62.57 233 A 1 
ATOM 1811 C CG    . GLN A 1 233 ? -40.010 30.316  -1.129  1.00 58.17 233 A 1 
ATOM 1812 C CD    . GLN A 1 233 ? -40.919 30.215  0.093   1.00 52.66 233 A 1 
ATOM 1813 O OE1   . GLN A 1 233 ? -41.826 31.006  0.322   1.00 51.11 233 A 1 
ATOM 1814 N NE2   . GLN A 1 233 ? -40.721 29.234  0.939   1.00 48.22 233 A 1 
ATOM 1815 N N     . LYS A 1 234 ? -40.597 33.140  -4.822  1.00 73.28 234 A 1 
ATOM 1816 C CA    . LYS A 1 234 ? -41.262 33.691  -6.003  1.00 72.41 234 A 1 
ATOM 1817 C C     . LYS A 1 234 ? -40.538 33.339  -7.300  1.00 72.43 234 A 1 
ATOM 1818 O O     . LYS A 1 234 ? -41.180 32.852  -8.220  1.00 72.68 234 A 1 
ATOM 1819 C CB    . LYS A 1 234 ? -41.433 35.211  -5.882  1.00 71.10 234 A 1 
ATOM 1820 C CG    . LYS A 1 234 ? -42.693 35.573  -5.087  1.00 63.10 234 A 1 
ATOM 1821 C CD    . LYS A 1 234 ? -42.892 37.090  -5.102  1.00 60.20 234 A 1 
ATOM 1822 C CE    . LYS A 1 234 ? -44.202 37.454  -4.412  1.00 52.92 234 A 1 
ATOM 1823 N NZ    . LYS A 1 234 ? -44.452 38.915  -4.480  1.00 47.94 234 A 1 
ATOM 1824 N N     . GLU A 1 235 ? -39.210 33.489  -7.347  1.00 64.03 235 A 1 
ATOM 1825 C CA    . GLU A 1 235 ? -38.426 33.116  -8.528  1.00 63.95 235 A 1 
ATOM 1826 C C     . GLU A 1 235 ? -38.545 31.620  -8.851  1.00 61.50 235 A 1 
ATOM 1827 O O     . GLU A 1 235 ? -38.651 31.231  -10.015 1.00 62.88 235 A 1 
ATOM 1828 C CB    . GLU A 1 235 ? -36.951 33.478  -8.330  1.00 62.75 235 A 1 
ATOM 1829 C CG    . GLU A 1 235 ? -36.675 34.985  -8.476  1.00 56.64 235 A 1 
ATOM 1830 C CD    . GLU A 1 235 ? -35.186 35.329  -8.365  1.00 54.51 235 A 1 
ATOM 1831 O OE1   . GLU A 1 235 ? -34.825 36.471  -8.754  1.00 47.96 235 A 1 
ATOM 1832 O OE2   . GLU A 1 235 ? -34.394 34.483  -7.898  1.00 49.22 235 A 1 
ATOM 1833 N N     . TYR A 1 236 ? -38.607 30.751  -7.819  1.00 56.92 236 A 1 
ATOM 1834 C CA    . TYR A 1 236 ? -38.782 29.312  -8.025  1.00 52.50 236 A 1 
ATOM 1835 C C     . TYR A 1 236 ? -40.179 28.967  -8.556  1.00 49.50 236 A 1 
ATOM 1836 O O     . TYR A 1 236 ? -40.311 28.097  -9.426  1.00 47.58 236 A 1 
ATOM 1837 C CB    . TYR A 1 236 ? -38.473 28.569  -6.712  1.00 49.81 236 A 1 
ATOM 1838 C CG    . TYR A 1 236 ? -37.859 27.207  -6.940  1.00 44.45 236 A 1 
ATOM 1839 C CD1   . TYR A 1 236 ? -38.659 26.066  -7.110  1.00 43.52 236 A 1 
ATOM 1840 C CD2   . TYR A 1 236 ? -36.454 27.080  -7.017  1.00 44.47 236 A 1 
ATOM 1841 C CE1   . TYR A 1 236 ? -38.081 24.822  -7.345  1.00 38.63 236 A 1 
ATOM 1842 C CE2   . TYR A 1 236 ? -35.861 25.839  -7.248  1.00 39.24 236 A 1 
ATOM 1843 C CZ    . TYR A 1 236 ? -36.670 24.698  -7.418  1.00 42.73 236 A 1 
ATOM 1844 O OH    . TYR A 1 236 ? -36.097 23.473  -7.654  1.00 41.74 236 A 1 
ATOM 1845 N N     . ALA A 1 237 ? -41.234 29.661  -8.067  1.00 69.38 237 A 1 
ATOM 1846 C CA    . ALA A 1 237 ? -42.597 29.494  -8.555  1.00 67.81 237 A 1 
ATOM 1847 C C     . ALA A 1 237 ? -42.747 29.960  -10.012 1.00 65.62 237 A 1 
ATOM 1848 O O     . ALA A 1 237 ? -43.362 29.256  -10.816 1.00 67.93 237 A 1 
ATOM 1849 C CB    . ALA A 1 237 ? -43.555 30.219  -7.606  1.00 68.58 237 A 1 
ATOM 1850 N N     . GLU A 1 238 ? -42.133 31.078  -10.386 1.00 71.27 238 A 1 
ATOM 1851 C CA    . GLU A 1 238 ? -42.136 31.550  -11.779 1.00 70.88 238 A 1 
ATOM 1852 C C     . GLU A 1 238 ? -41.409 30.579  -12.717 1.00 69.28 238 A 1 
ATOM 1853 O O     . GLU A 1 238 ? -41.902 30.294  -13.807 1.00 69.35 238 A 1 
ATOM 1854 C CB    . GLU A 1 238 ? -41.513 32.950  -11.881 1.00 69.61 238 A 1 
ATOM 1855 C CG    . GLU A 1 238 ? -42.490 34.051  -11.460 1.00 61.89 238 A 1 
ATOM 1856 C CD    . GLU A 1 238 ? -41.949 35.464  -11.678 1.00 55.88 238 A 1 
ATOM 1857 O OE1   . GLU A 1 238 ? -42.785 36.395  -11.767 1.00 51.24 238 A 1 
ATOM 1858 O OE2   . GLU A 1 238 ? -40.712 35.619  -11.742 1.00 50.89 238 A 1 
ATOM 1859 N N     . GLN A 1 239 ? -40.286 29.995  -12.293 1.00 60.68 239 A 1 
ATOM 1860 C CA    . GLN A 1 239 ? -39.588 28.981  -13.095 1.00 60.22 239 A 1 
ATOM 1861 C C     . GLN A 1 239 ? -40.393 27.695  -13.263 1.00 59.94 239 A 1 
ATOM 1862 O O     . GLN A 1 239 ? -40.289 27.051  -14.314 1.00 59.84 239 A 1 
ATOM 1863 C CB    . GLN A 1 239 ? -38.228 28.641  -12.480 1.00 59.21 239 A 1 
ATOM 1864 C CG    . GLN A 1 239 ? -37.169 29.697  -12.817 1.00 54.23 239 A 1 
ATOM 1865 C CD    . GLN A 1 239 ? -35.756 29.272  -12.371 1.00 49.36 239 A 1 
ATOM 1866 O OE1   . GLN A 1 239 ? -35.495 28.159  -11.929 1.00 47.43 239 A 1 
ATOM 1867 N NE2   . GLN A 1 239 ? -34.794 30.147  -12.512 1.00 43.62 239 A 1 
ATOM 1868 N N     . GLN A 1 240 ? -41.187 27.278  -12.254 1.00 59.94 240 A 1 
ATOM 1869 C CA    . GLN A 1 240 ? -42.082 26.132  -12.404 1.00 61.42 240 A 1 
ATOM 1870 C C     . GLN A 1 240 ? -43.215 26.439  -13.379 1.00 60.23 240 A 1 
ATOM 1871 O O     . GLN A 1 240 ? -43.477 25.628  -14.267 1.00 60.51 240 A 1 
ATOM 1872 C CB    . GLN A 1 240 ? -42.630 25.672  -11.050 1.00 60.05 240 A 1 
ATOM 1873 C CG    . GLN A 1 240 ? -41.626 24.762  -10.325 1.00 55.37 240 A 1 
ATOM 1874 C CD    . GLN A 1 240 ? -42.222 24.087  -9.084  1.00 50.00 240 A 1 
ATOM 1875 O OE1   . GLN A 1 240 ? -43.171 24.537  -8.464  1.00 48.46 240 A 1 
ATOM 1876 N NE2   . GLN A 1 240 ? -41.688 22.955  -8.676  1.00 45.45 240 A 1 
ATOM 1877 N N     . MET A 1 241 ? -43.828 27.624  -13.283 1.00 70.88 241 A 1 
ATOM 1878 C CA    . MET A 1 241 ? -44.929 28.017  -14.157 1.00 70.23 241 A 1 
ATOM 1879 C C     . MET A 1 241 ? -44.484 28.124  -15.627 1.00 68.68 241 A 1 
ATOM 1880 O O     . MET A 1 241 ? -45.192 27.681  -16.523 1.00 68.68 241 A 1 
ATOM 1881 C CB    . MET A 1 241 ? -45.547 29.319  -13.626 1.00 69.31 241 A 1 
ATOM 1882 C CG    . MET A 1 241 ? -47.026 29.440  -13.975 1.00 60.62 241 A 1 
ATOM 1883 S SD    . MET A 1 241 ? -47.844 30.974  -13.413 1.00 55.67 241 A 1 
ATOM 1884 C CE    . MET A 1 241 ? -47.948 30.685  -11.626 1.00 49.43 241 A 1 
ATOM 1885 N N     . GLN A 1 242 ? -43.263 28.614  -15.884 1.00 65.76 242 A 1 
ATOM 1886 C CA    . GLN A 1 242 ? -42.701 28.630  -17.241 1.00 65.31 242 A 1 
ATOM 1887 C C     . GLN A 1 242 ? -42.458 27.230  -17.805 1.00 63.65 242 A 1 
ATOM 1888 O O     . GLN A 1 242 ? -42.626 27.021  -19.003 1.00 63.58 242 A 1 
ATOM 1889 C CB    . GLN A 1 242 ? -41.393 29.423  -17.286 1.00 64.21 242 A 1 
ATOM 1890 C CG    . GLN A 1 242 ? -41.645 30.934  -17.393 1.00 57.81 242 A 1 
ATOM 1891 C CD    . GLN A 1 242 ? -40.359 31.731  -17.592 1.00 52.86 242 A 1 
ATOM 1892 O OE1   . GLN A 1 242 ? -39.247 31.232  -17.557 1.00 50.33 242 A 1 
ATOM 1893 N NE2   . GLN A 1 242 ? -40.470 33.020  -17.831 1.00 45.84 242 A 1 
ATOM 1894 N N     . LYS A 1 243 ? -42.092 26.242  -16.966 1.00 52.05 243 A 1 
ATOM 1895 C CA    . LYS A 1 243 ? -41.903 24.868  -17.436 1.00 52.82 243 A 1 
ATOM 1896 C C     . LYS A 1 243 ? -43.222 24.208  -17.842 1.00 49.53 243 A 1 
ATOM 1897 O O     . LYS A 1 243 ? -43.250 23.547  -18.882 1.00 49.19 243 A 1 
ATOM 1898 C CB    . LYS A 1 243 ? -41.186 24.016  -16.392 1.00 51.82 243 A 1 
ATOM 1899 C CG    . LYS A 1 243 ? -39.672 24.169  -16.528 1.00 48.63 243 A 1 
ATOM 1900 C CD    . LYS A 1 243 ? -39.005 23.224  -15.520 1.00 47.43 243 A 1 
ATOM 1901 C CE    . LYS A 1 243 ? -37.496 23.269  -15.693 1.00 42.53 243 A 1 
ATOM 1902 N NZ    . LYS A 1 243 ? -36.853 22.344  -14.733 1.00 39.18 243 A 1 
ATOM 1903 N N     . GLU A 1 244 ? -44.310 24.392  -17.057 1.00 62.71 244 A 1 
ATOM 1904 C CA    . GLU A 1 244 ? -45.623 23.841  -17.420 1.00 62.66 244 A 1 
ATOM 1905 C C     . GLU A 1 244 ? -46.138 24.423  -18.744 1.00 59.40 244 A 1 
ATOM 1906 O O     . GLU A 1 244 ? -46.732 23.701  -19.548 1.00 57.88 244 A 1 
ATOM 1907 C CB    . GLU A 1 244 ? -46.652 24.105  -16.310 1.00 59.81 244 A 1 
ATOM 1908 C CG    . GLU A 1 244 ? -46.543 23.087  -15.158 1.00 53.31 244 A 1 
ATOM 1909 C CD    . GLU A 1 244 ? -47.677 23.230  -14.139 1.00 50.22 244 A 1 
ATOM 1910 O OE1   . GLU A 1 244 ? -48.068 22.190  -13.557 1.00 45.31 244 A 1 
ATOM 1911 O OE2   . GLU A 1 244 ? -48.142 24.369  -13.906 1.00 44.73 244 A 1 
ATOM 1912 N N     . TYR A 1 245 ? -45.888 25.715  -19.020 1.00 60.47 245 A 1 
ATOM 1913 C CA    . TYR A 1 245 ? -46.337 26.340  -20.260 1.00 58.09 245 A 1 
ATOM 1914 C C     . TYR A 1 245 ? -45.665 25.727  -21.497 1.00 54.63 245 A 1 
ATOM 1915 O O     . TYR A 1 245 ? -46.336 25.475  -22.503 1.00 53.82 245 A 1 
ATOM 1916 C CB    . TYR A 1 245 ? -46.127 27.854  -20.184 1.00 54.24 245 A 1 
ATOM 1917 C CG    . TYR A 1 245 ? -47.353 28.621  -20.626 1.00 48.06 245 A 1 
ATOM 1918 C CD1   . TYR A 1 245 ? -47.549 28.953  -21.989 1.00 45.38 245 A 1 
ATOM 1919 C CD2   . TYR A 1 245 ? -48.340 28.976  -19.679 1.00 44.73 245 A 1 
ATOM 1920 C CE1   . TYR A 1 245 ? -48.707 29.631  -22.391 1.00 37.99 245 A 1 
ATOM 1921 C CE2   . TYR A 1 245 ? -49.497 29.653  -20.070 1.00 39.31 245 A 1 
ATOM 1922 C CZ    . TYR A 1 245 ? -49.679 29.986  -21.432 1.00 40.95 245 A 1 
ATOM 1923 O OH    . TYR A 1 245 ? -50.809 30.654  -21.826 1.00 37.80 245 A 1 
ATOM 1924 N N     . VAL A 1 246 ? -44.346 25.409  -21.410 1.00 58.23 246 A 1 
ATOM 1925 C CA    . VAL A 1 246 ? -43.598 24.858  -22.551 1.00 59.14 246 A 1 
ATOM 1926 C C     . VAL A 1 246 ? -44.004 23.410  -22.871 1.00 57.16 246 A 1 
ATOM 1927 O O     . VAL A 1 246 ? -44.022 23.032  -24.042 1.00 56.35 246 A 1 
ATOM 1928 C CB    . VAL A 1 246 ? -42.080 24.986  -22.323 1.00 55.66 246 A 1 
ATOM 1929 C CG1   . VAL A 1 246 ? -41.258 24.385  -23.482 1.00 50.09 246 A 1 
ATOM 1930 C CG2   . VAL A 1 246 ? -41.655 26.454  -22.201 1.00 53.66 246 A 1 
ATOM 1931 N N     . GLU A 1 247 ? -44.377 22.592  -21.868 1.00 52.34 247 A 1 
ATOM 1932 C CA    . GLU A 1 247 ? -44.821 21.207  -22.125 1.00 53.66 247 A 1 
ATOM 1933 C C     . GLU A 1 247 ? -46.168 21.143  -22.855 1.00 50.16 247 A 1 
ATOM 1934 O O     . GLU A 1 247 ? -46.383 20.234  -23.661 1.00 48.05 247 A 1 
ATOM 1935 C CB    . GLU A 1 247 ? -44.847 20.375  -20.830 1.00 51.37 247 A 1 
ATOM 1936 C CG    . GLU A 1 247 ? -43.450 19.836  -20.472 1.00 47.31 247 A 1 
ATOM 1937 C CD    . GLU A 1 247 ? -43.440 18.824  -19.304 1.00 44.42 247 A 1 
ATOM 1938 O OE1   . GLU A 1 247 ? -42.471 18.021  -19.263 1.00 41.42 247 A 1 
ATOM 1939 O OE2   . GLU A 1 247 ? -44.353 18.850  -18.451 1.00 41.52 247 A 1 
ATOM 1940 N N     . ASN A 1 248 ? -47.081 22.103  -22.625 1.00 53.22 248 A 1 
ATOM 1941 C CA    . ASN A 1 248 ? -48.406 22.070  -23.248 1.00 54.94 248 A 1 
ATOM 1942 C C     . ASN A 1 248 ? -48.427 22.452  -24.733 1.00 51.74 248 A 1 
ATOM 1943 O O     . ASN A 1 248 ? -49.217 21.883  -25.484 1.00 48.52 248 A 1 
ATOM 1944 C CB    . ASN A 1 248 ? -49.369 22.944  -22.420 1.00 51.10 248 A 1 
ATOM 1945 C CG    . ASN A 1 248 ? -50.056 22.181  -21.293 1.00 46.65 248 A 1 
ATOM 1946 O OD1   . ASN A 1 248 ? -50.325 20.990  -21.359 1.00 44.39 248 A 1 
ATOM 1947 N ND2   . ASN A 1 248 ? -50.416 22.863  -20.236 1.00 45.31 248 A 1 
ATOM 1948 N N     . GLU A 1 249 ? -47.576 23.377  -25.185 1.00 46.62 249 A 1 
ATOM 1949 C CA    . GLU A 1 249 ? -47.617 23.797  -26.600 1.00 48.72 249 A 1 
ATOM 1950 C C     . GLU A 1 249 ? -47.133 22.712  -27.582 1.00 46.86 249 A 1 
ATOM 1951 O O     . GLU A 1 249 ? -47.538 22.694  -28.745 1.00 43.99 249 A 1 
ATOM 1952 C CB    . GLU A 1 249 ? -46.812 25.088  -26.816 1.00 44.80 249 A 1 
ATOM 1953 C CG    . GLU A 1 249 ? -47.597 26.355  -26.438 1.00 41.70 249 A 1 
ATOM 1954 C CD    . GLU A 1 249 ? -46.908 27.655  -26.897 1.00 39.79 249 A 1 
ATOM 1955 O OE1   . GLU A 1 249 ? -47.642 28.649  -27.090 1.00 36.91 249 A 1 
ATOM 1956 O OE2   . GLU A 1 249 ? -45.664 27.660  -27.036 1.00 37.59 249 A 1 
ATOM 1957 N N     . GLY A 1 250 ? -46.294 21.782  -27.122 1.00 44.09 250 A 1 
ATOM 1958 C CA    . GLY A 1 250 ? -45.654 20.806  -28.016 1.00 44.75 250 A 1 
ATOM 1959 C C     . GLY A 1 250 ? -46.578 19.764  -28.646 1.00 43.47 250 A 1 
ATOM 1960 O O     . GLY A 1 250 ? -46.131 19.015  -29.519 1.00 41.56 250 A 1 
ATOM 1961 N N     . SER A 1 251 ? -47.838 19.669  -28.218 1.00 46.20 251 A 1 
ATOM 1962 C CA    . SER A 1 251 ? -48.760 18.604  -28.652 1.00 48.81 251 A 1 
ATOM 1963 C C     . SER A 1 251 ? -49.466 18.876  -29.984 1.00 47.60 251 A 1 
ATOM 1964 O O     . SER A 1 251 ? -50.511 18.276  -30.242 1.00 45.27 251 A 1 
ATOM 1965 C CB    . SER A 1 251 ? -49.766 18.279  -27.543 1.00 45.92 251 A 1 
ATOM 1966 O OG    . SER A 1 251 ? -50.510 17.123  -27.871 1.00 42.52 251 A 1 
ATOM 1967 N N     . GLU A 1 252 ? -48.973 19.764  -30.837 1.00 38.50 252 A 1 
ATOM 1968 C CA    . GLU A 1 252 ? -49.584 19.959  -32.153 1.00 41.16 252 A 1 
ATOM 1969 C C     . GLU A 1 252 ? -49.510 18.657  -32.970 1.00 38.72 252 A 1 
ATOM 1970 O O     . GLU A 1 252 ? -48.452 18.120  -33.307 1.00 36.82 252 A 1 
ATOM 1971 C CB    . GLU A 1 252 ? -49.012 21.147  -32.925 1.00 39.08 252 A 1 
ATOM 1972 C CG    . GLU A 1 252 ? -49.605 22.492  -32.466 1.00 37.84 252 A 1 
ATOM 1973 C CD    . GLU A 1 252 ? -49.406 23.609  -33.489 1.00 36.72 252 A 1 
ATOM 1974 O OE1   . GLU A 1 252 ? -50.245 24.540  -33.511 1.00 34.75 252 A 1 
ATOM 1975 O OE2   . GLU A 1 252 ? -48.443 23.521  -34.290 1.00 34.18 252 A 1 
ATOM 1976 N N     . CYS A 1 253 ? -50.699 18.135  -33.260 1.00 43.52 253 A 1 
ATOM 1977 C CA    . CYS A 1 253 ? -50.918 16.926  -34.037 1.00 46.37 253 A 1 
ATOM 1978 C C     . CYS A 1 253 ? -50.420 17.129  -35.469 1.00 42.82 253 A 1 
ATOM 1979 O O     . CYS A 1 253 ? -51.168 17.576  -36.340 1.00 42.76 253 A 1 
ATOM 1980 C CB    . CYS A 1 253 ? -52.417 16.587  -34.018 1.00 43.90 253 A 1 
ATOM 1981 S SG    . CYS A 1 253 ? -52.987 16.149  -32.343 1.00 41.32 253 A 1 
ATOM 1982 N N     . ILE A 1 254 ? -49.163 16.738  -35.729 1.00 36.30 254 A 1 
ATOM 1983 C CA    . ILE A 1 254 ? -48.651 16.679  -37.100 1.00 40.87 254 A 1 
ATOM 1984 C C     . ILE A 1 254 ? -49.453 15.607  -37.847 1.00 39.34 254 A 1 
ATOM 1985 O O     . ILE A 1 254 ? -49.175 14.409  -37.738 1.00 38.22 254 A 1 
ATOM 1986 C CB    . ILE A 1 254 ? -47.136 16.435  -37.151 1.00 38.71 254 A 1 
ATOM 1987 C CG1   . ILE A 1 254 ? -46.384 17.548  -36.397 1.00 37.00 254 A 1 
ATOM 1988 C CG2   . ILE A 1 254 ? -46.665 16.366  -38.618 1.00 39.03 254 A 1 
ATOM 1989 C CD1   . ILE A 1 254 ? -44.870 17.354  -36.307 1.00 36.99 254 A 1 
ATOM 1990 N N     . VAL A 1 255 ? -50.474 16.027  -38.589 1.00 40.91 255 A 1 
ATOM 1991 C CA    . VAL A 1 255 ? -51.282 15.156  -39.445 1.00 44.74 255 A 1 
ATOM 1992 C C     . VAL A 1 255 ? -50.363 14.597  -40.533 1.00 41.64 255 A 1 
ATOM 1993 O O     . VAL A 1 255 ? -49.836 15.374  -41.329 1.00 40.08 255 A 1 
ATOM 1994 C CB    . VAL A 1 255 ? -52.477 15.907  -40.055 1.00 42.61 255 A 1 
ATOM 1995 C CG1   . VAL A 1 255 ? -53.331 14.968  -40.919 1.00 39.48 255 A 1 
ATOM 1996 C CG2   . VAL A 1 255 ? -53.381 16.504  -38.965 1.00 43.05 255 A 1 
ATOM 1997 N N     . PRO A 1 256 ? -50.153 13.279  -40.607 1.00 43.19 256 A 1 
ATOM 1998 C CA    . PRO A 1 256 ? -49.252 12.710  -41.592 1.00 46.24 256 A 1 
ATOM 1999 C C     . PRO A 1 256 ? -49.897 12.802  -42.981 1.00 45.43 256 A 1 
ATOM 2000 O O     . PRO A 1 256 ? -50.728 11.974  -43.348 1.00 43.85 256 A 1 
ATOM 2001 C CB    . PRO A 1 256 ? -48.994 11.268  -41.122 1.00 42.89 256 A 1 
ATOM 2002 C CG    . PRO A 1 256 ? -50.269 10.907  -40.368 1.00 42.98 256 A 1 
ATOM 2003 C CD    . PRO A 1 256 ? -50.692 12.249  -39.743 1.00 47.67 256 A 1 
ATOM 2004 N N     . SER A 1 257 ? -49.539 13.818  -43.764 1.00 44.33 257 A 1 
ATOM 2005 C CA    . SER A 1 257 ? -50.010 13.961  -45.136 1.00 49.52 257 A 1 
ATOM 2006 C C     . SER A 1 257 ? -49.506 12.780  -45.968 1.00 48.77 257 A 1 
ATOM 2007 O O     . SER A 1 257 ? -48.313 12.525  -46.091 1.00 47.40 257 A 1 
ATOM 2008 C CB    . SER A 1 257 ? -49.606 15.308  -45.730 1.00 45.58 257 A 1 
ATOM 2009 O OG    . SER A 1 257 ? -48.232 15.569  -45.578 1.00 42.47 257 A 1 
ATOM 2010 N N     . GLN A 1 258 ? -50.457 12.020  -46.526 1.00 36.62 258 A 1 
ATOM 2011 C CA    . GLN A 1 258 ? -50.205 10.847  -47.369 1.00 41.10 258 A 1 
ATOM 2012 C C     . GLN A 1 258 ? -49.630 11.277  -48.726 1.00 38.88 258 A 1 
ATOM 2013 O O     . GLN A 1 258 ? -50.334 11.297  -49.738 1.00 37.27 258 A 1 
ATOM 2014 C CB    . GLN A 1 258 ? -51.503 10.042  -47.563 1.00 38.88 258 A 1 
ATOM 2015 C CG    . GLN A 1 258 ? -52.012 9.316   -46.318 1.00 37.60 258 A 1 
ATOM 2016 C CD    . GLN A 1 258 ? -53.252 8.467   -46.621 1.00 36.60 258 A 1 
ATOM 2017 O OE1   . GLN A 1 258 ? -53.882 8.534   -47.661 1.00 36.24 258 A 1 
ATOM 2018 N NE2   . GLN A 1 258 ? -53.659 7.609   -45.698 1.00 35.81 258 A 1 
ATOM 2019 N N     . SER A 1 259 ? -48.344 11.646  -48.757 1.00 38.05 259 A 1 
ATOM 2020 C CA    . SER A 1 259 ? -47.707 11.971  -50.031 1.00 42.04 259 A 1 
ATOM 2021 C C     . SER A 1 259 ? -47.628 10.718  -50.911 1.00 39.86 259 A 1 
ATOM 2022 O O     . SER A 1 259 ? -46.941 9.744   -50.609 1.00 39.75 259 A 1 
ATOM 2023 C CB    . SER A 1 259 ? -46.350 12.645  -49.829 1.00 40.42 259 A 1 
ATOM 2024 O OG    . SER A 1 259 ? -45.476 11.850  -49.066 1.00 39.26 259 A 1 
ATOM 2025 N N     . THR A 1 260 ? -48.398 10.725  -52.028 1.00 43.98 260 A 1 
ATOM 2026 C CA    . THR A 1 260 ? -48.472 9.660   -53.033 1.00 48.53 260 A 1 
ATOM 2027 C C     . THR A 1 260 ? -47.140 9.539   -53.768 1.00 45.71 260 A 1 
ATOM 2028 O O     . THR A 1 260 ? -46.840 10.282  -54.696 1.00 45.08 260 A 1 
ATOM 2029 C CB    . THR A 1 260 ? -49.615 9.931   -54.018 1.00 44.91 260 A 1 
ATOM 2030 O OG1   . THR A 1 260 ? -49.707 11.308  -54.328 1.00 42.43 260 A 1 
ATOM 2031 C CG2   . THR A 1 260 ? -50.964 9.524   -53.440 1.00 44.73 260 A 1 
ATOM 2032 N N     . ILE A 1 261 ? -46.312 8.568   -53.339 1.00 35.44 261 A 1 
ATOM 2033 C CA    . ILE A 1 261 ? -45.033 8.278   -54.002 1.00 41.04 261 A 1 
ATOM 2034 C C     . ILE A 1 261 ? -45.334 7.656   -55.376 1.00 39.01 261 A 1 
ATOM 2035 O O     . ILE A 1 261 ? -45.551 6.449   -55.506 1.00 38.38 261 A 1 
ATOM 2036 C CB    . ILE A 1 261 ? -44.116 7.392   -53.125 1.00 38.98 261 A 1 
ATOM 2037 C CG1   . ILE A 1 261 ? -43.823 8.088   -51.779 1.00 37.99 261 A 1 
ATOM 2038 C CG2   . ILE A 1 261 ? -42.802 7.082   -53.860 1.00 40.21 261 A 1 
ATOM 2039 C CD1   . ILE A 1 261 ? -43.039 7.241   -50.774 1.00 38.45 261 A 1 
ATOM 2040 N N     . VAL A 1 262 ? -45.367 8.479   -56.437 1.00 39.32 262 A 1 
ATOM 2041 C CA    . VAL A 1 262 ? -45.507 8.028   -57.825 1.00 45.01 262 A 1 
ATOM 2042 C C     . VAL A 1 262 ? -44.256 7.223   -58.202 1.00 42.13 262 A 1 
ATOM 2043 O O     . VAL A 1 262 ? -43.156 7.762   -58.312 1.00 41.64 262 A 1 
ATOM 2044 C CB    . VAL A 1 262 ? -45.746 9.207   -58.786 1.00 41.51 262 A 1 
ATOM 2045 C CG1   . VAL A 1 262 ? -45.923 8.716   -60.237 1.00 38.71 262 A 1 
ATOM 2046 C CG2   . VAL A 1 262 ? -47.018 9.980   -58.404 1.00 43.70 262 A 1 
ATOM 2047 N N     . ARG A 1 263 ? -44.425 5.911   -58.390 1.00 38.76 263 A 1 
ATOM 2048 C CA    . ARG A 1 263 ? -43.372 4.995   -58.855 1.00 45.54 263 A 1 
ATOM 2049 C C     . ARG A 1 263 ? -42.908 5.405   -60.267 1.00 42.72 263 A 1 
ATOM 2050 O O     . ARG A 1 263 ? -43.538 5.039   -61.249 1.00 42.06 263 A 1 
ATOM 2051 C CB    . ARG A 1 263 ? -43.876 3.539   -58.882 1.00 42.34 263 A 1 
ATOM 2052 C CG    . ARG A 1 263 ? -43.932 2.853   -57.504 1.00 40.52 263 A 1 
ATOM 2053 C CD    . ARG A 1 263 ? -44.395 1.396   -57.678 1.00 38.08 263 A 1 
ATOM 2054 N NE    . ARG A 1 263 ? -44.322 0.628   -56.417 1.00 36.09 263 A 1 
ATOM 2055 C CZ    . ARG A 1 263 ? -44.665 -0.638  -56.250 1.00 31.94 263 A 1 
ATOM 2056 N NH1   . ARG A 1 263 ? -45.149 -1.354  -57.230 1.00 30.28 263 A 1 
ATOM 2057 N NH2   . ARG A 1 263 ? -44.521 -1.216  -55.093 1.00 28.87 263 A 1 
ATOM 2058 N N     . ARG A 1 264 ? -41.800 6.116   -60.394 1.00 38.16 264 A 1 
ATOM 2059 C CA    . ARG A 1 264 ? -41.147 6.309   -61.693 1.00 42.25 264 A 1 
ATOM 2060 C C     . ARG A 1 264 ? -40.576 4.972   -62.186 1.00 38.90 264 A 1 
ATOM 2061 O O     . ARG A 1 264 ? -39.890 4.294   -61.426 1.00 37.38 264 A 1 
ATOM 2062 C CB    . ARG A 1 264 ? -40.058 7.394   -61.638 1.00 38.91 264 A 1 
ATOM 2063 C CG    . ARG A 1 264 ? -40.605 8.755   -62.092 1.00 36.98 264 A 1 
ATOM 2064 C CD    . ARG A 1 264 ? -39.485 9.803   -62.173 1.00 35.27 264 A 1 
ATOM 2065 N NE    . ARG A 1 264 ? -39.970 11.062  -62.755 1.00 33.50 264 A 1 
ATOM 2066 C CZ    . ARG A 1 264 ? -39.260 12.184  -62.909 1.00 30.14 264 A 1 
ATOM 2067 N NH1   . ARG A 1 264 ? -38.016 12.263  -62.514 1.00 28.72 264 A 1 
ATOM 2068 N NH2   . ARG A 1 264 ? -39.791 13.232  -63.459 1.00 27.25 264 A 1 
ATOM 2069 N N     . PRO A 1 265 ? -40.860 4.570   -63.450 1.00 39.79 265 A 1 
ATOM 2070 C CA    . PRO A 1 265 ? -40.397 3.305   -63.997 1.00 44.60 265 A 1 
ATOM 2071 C C     . PRO A 1 265 ? -38.879 3.349   -64.229 1.00 43.65 265 A 1 
ATOM 2072 O O     . PRO A 1 265 ? -38.373 4.209   -64.943 1.00 42.36 265 A 1 
ATOM 2073 C CB    . PRO A 1 265 ? -41.198 3.105   -65.286 1.00 40.63 265 A 1 
ATOM 2074 C CG    . PRO A 1 265 ? -41.492 4.530   -65.754 1.00 41.66 265 A 1 
ATOM 2075 C CD    . PRO A 1 265 ? -41.634 5.305   -64.438 1.00 47.85 265 A 1 
ATOM 2076 N N     . HIS A 1 266 ? -38.157 2.412   -63.618 1.00 37.51 266 A 1 
ATOM 2077 C CA    . HIS A 1 266 ? -36.728 2.206   -63.867 1.00 42.00 266 A 1 
ATOM 2078 C C     . HIS A 1 266 ? -36.517 1.668   -65.292 1.00 39.96 266 A 1 
ATOM 2079 O O     . HIS A 1 266 ? -36.670 0.476   -65.542 1.00 39.14 266 A 1 
ATOM 2080 C CB    . HIS A 1 266 ? -36.143 1.242   -62.815 1.00 39.80 266 A 1 
ATOM 2081 C CG    . HIS A 1 266 ? -35.583 1.933   -61.597 1.00 38.64 266 A 1 
ATOM 2082 N ND1   . HIS A 1 266 ? -34.281 2.372   -61.448 1.00 37.62 266 A 1 
ATOM 2083 C CD2   . HIS A 1 266 ? -36.228 2.223   -60.435 1.00 38.33 266 A 1 
ATOM 2084 C CE1   . HIS A 1 266 ? -34.164 2.899   -60.230 1.00 35.19 266 A 1 
ATOM 2085 N NE2   . HIS A 1 266 ? -35.325 2.837   -59.568 1.00 34.81 266 A 1 
ATOM 2086 N N     . GLN A 1 267 ? -36.181 2.533   -66.265 1.00 37.98 267 A 1 
ATOM 2087 C CA    . GLN A 1 267 ? -35.690 2.110   -67.575 1.00 42.03 267 A 1 
ATOM 2088 C C     . GLN A 1 267 ? -34.290 1.512   -67.415 1.00 41.12 267 A 1 
ATOM 2089 O O     . GLN A 1 267 ? -33.302 2.236   -67.241 1.00 39.27 267 A 1 
ATOM 2090 C CB    . GLN A 1 267 ? -35.703 3.268   -68.583 1.00 38.70 267 A 1 
ATOM 2091 C CG    . GLN A 1 267 ? -37.105 3.553   -69.145 1.00 36.07 267 A 1 
ATOM 2092 C CD    . GLN A 1 267 ? -37.101 4.642   -70.228 1.00 33.47 267 A 1 
ATOM 2093 O OE1   . GLN A 1 267 ? -36.200 5.440   -70.345 1.00 34.35 267 A 1 
ATOM 2094 N NE2   . GLN A 1 267 ? -38.129 4.713   -71.040 1.00 32.31 267 A 1 
ATOM 2095 N N     . SER A 1 268 ? -34.185 0.189   -67.465 1.00 41.61 268 A 1 
ATOM 2096 C CA    . SER A 1 268 ? -32.919 -0.548  -67.452 1.00 44.79 268 A 1 
ATOM 2097 C C     . SER A 1 268 ? -32.246 -0.478  -68.824 1.00 43.85 268 A 1 
ATOM 2098 O O     . SER A 1 268 ? -32.421 -1.365  -69.652 1.00 41.70 268 A 1 
ATOM 2099 C CB    . SER A 1 268 ? -33.167 -1.998  -67.012 1.00 41.04 268 A 1 
ATOM 2100 O OG    . SER A 1 268 ? -34.059 -2.650  -67.895 1.00 37.66 268 A 1 
ATOM 2101 N N     . GLY A 1 269 ? -31.512 0.590   -69.105 1.00 40.74 269 A 1 
ATOM 2102 C CA    . GLY A 1 269 ? -30.717 0.722   -70.326 1.00 42.85 269 A 1 
ATOM 2103 C C     . GLY A 1 269 ? -29.600 -0.322  -70.371 1.00 41.39 269 A 1 
ATOM 2104 O O     . GLY A 1 269 ? -28.584 -0.164  -69.709 1.00 39.66 269 A 1 
ATOM 2105 N N     . TYR A 1 270 ? -29.789 -1.393  -71.165 1.00 32.60 270 A 1 
ATOM 2106 C CA    . TYR A 1 270 ? -28.799 -2.429  -71.463 1.00 36.20 270 A 1 
ATOM 2107 C C     . TYR A 1 270 ? -27.711 -1.870  -72.403 1.00 33.61 270 A 1 
ATOM 2108 O O     . TYR A 1 270 ? -27.791 -2.029  -73.623 1.00 32.08 270 A 1 
ATOM 2109 C CB    . TYR A 1 270 ? -29.495 -3.651  -72.086 1.00 33.43 270 A 1 
ATOM 2110 C CG    . TYR A 1 270 ? -30.017 -4.689  -71.106 1.00 32.96 270 A 1 
ATOM 2111 C CD1   . TYR A 1 270 ? -29.233 -5.828  -70.835 1.00 34.11 270 A 1 
ATOM 2112 C CD2   . TYR A 1 270 ? -31.277 -4.558  -70.525 1.00 35.52 270 A 1 
ATOM 2113 C CE1   . TYR A 1 270 ? -29.720 -6.821  -69.975 1.00 32.33 270 A 1 
ATOM 2114 C CE2   . TYR A 1 270 ? -31.771 -5.543  -69.659 1.00 31.37 270 A 1 
ATOM 2115 C CZ    . TYR A 1 270 ? -30.987 -6.686  -69.389 1.00 31.54 270 A 1 
ATOM 2116 O OH    . TYR A 1 270 ? -31.464 -7.664  -68.552 1.00 32.45 270 A 1 
ATOM 2117 N N     . ALA A 1 271 ? -26.708 -1.196  -71.888 1.00 36.14 271 A 1 
ATOM 2118 C CA    . ALA A 1 271 ? -25.566 -0.755  -72.699 1.00 38.50 271 A 1 
ATOM 2119 C C     . ALA A 1 271 ? -24.646 -1.942  -73.038 1.00 36.78 271 A 1 
ATOM 2120 O O     . ALA A 1 271 ? -24.231 -2.669  -72.134 1.00 35.40 271 A 1 
ATOM 2121 C CB    . ALA A 1 271 ? -24.838 0.376   -71.969 1.00 35.77 271 A 1 
ATOM 2122 N N     . PRO A 1 272 ? -24.275 -2.151  -74.349 1.00 39.07 272 A 1 
ATOM 2123 C CA    . PRO A 1 272 ? -23.766 -3.431  -74.854 1.00 43.09 272 A 1 
ATOM 2124 C C     . PRO A 1 272 ? -22.228 -3.509  -74.928 1.00 42.65 272 A 1 
ATOM 2125 O O     . PRO A 1 272 ? -21.700 -3.979  -75.927 1.00 42.14 272 A 1 
ATOM 2126 C CB    . PRO A 1 272 ? -24.419 -3.540  -76.234 1.00 39.37 272 A 1 
ATOM 2127 C CG    . PRO A 1 272 ? -24.331 -2.109  -76.747 1.00 40.21 272 A 1 
ATOM 2128 C CD    . PRO A 1 272 ? -24.610 -1.287  -75.479 1.00 47.07 272 A 1 
ATOM 2129 N N     . LEU A 1 273 ? -21.471 -2.941  -73.975 1.00 39.35 273 A 1 
ATOM 2130 C CA    . LEU A 1 273 ? -20.073 -2.560  -74.235 1.00 43.65 273 A 1 
ATOM 2131 C C     . LEU A 1 273 ? -19.171 -3.734  -74.690 1.00 42.18 273 A 1 
ATOM 2132 O O     . LEU A 1 273 ? -19.184 -4.829  -74.129 1.00 40.33 273 A 1 
ATOM 2133 C CB    . LEU A 1 273 ? -19.461 -1.793  -73.044 1.00 38.81 273 A 1 
ATOM 2134 C CG    . LEU A 1 273 ? -18.420 -0.754  -73.513 1.00 36.40 273 A 1 
ATOM 2135 C CD1   . LEU A 1 273 ? -19.078 0.603   -73.772 1.00 35.52 273 A 1 
ATOM 2136 C CD2   . LEU A 1 273 ? -17.326 -0.537  -72.461 1.00 39.39 273 A 1 
ATOM 2137 N N     . VAL A 1 274 ? -18.368 -3.445  -75.743 1.00 31.13 274 A 1 
ATOM 2138 C CA    . VAL A 1 274 ? -17.672 -4.360  -76.664 1.00 37.09 274 A 1 
ATOM 2139 C C     . VAL A 1 274 ? -16.323 -4.821  -76.087 1.00 34.66 274 A 1 
ATOM 2140 O O     . VAL A 1 274 ? -15.287 -4.227  -76.379 1.00 32.95 274 A 1 
ATOM 2141 C CB    . VAL A 1 274 ? -17.483 -3.652  -78.025 1.00 33.64 274 A 1 
ATOM 2142 C CG1   . VAL A 1 274 ? -16.987 -4.589  -79.117 1.00 32.29 274 A 1 
ATOM 2143 C CG2   . VAL A 1 274 ? -18.786 -3.009  -78.526 1.00 37.21 274 A 1 
ATOM 2144 N N     . GLY A 1 275 ? -16.306 -5.863  -75.270 1.00 39.03 275 A 1 
ATOM 2145 C CA    . GLY A 1 275 ? -15.056 -6.369  -74.671 1.00 40.23 275 A 1 
ATOM 2146 C C     . GLY A 1 275 ? -14.025 -6.808  -75.710 1.00 37.67 275 A 1 
ATOM 2147 O O     . GLY A 1 275 ? -14.287 -7.708  -76.508 1.00 36.37 275 A 1 
ATOM 2148 N N     . ALA A 1 276 ? -12.876 -6.164  -75.746 1.00 37.71 276 A 1 
ATOM 2149 C CA    . ALA A 1 276 ? -11.756 -6.338  -76.670 1.00 41.01 276 A 1 
ATOM 2150 C C     . ALA A 1 276 ? -10.811 -7.500  -76.272 1.00 39.19 276 A 1 
ATOM 2151 O O     . ALA A 1 276 ? -11.168 -8.335  -75.455 1.00 37.42 276 A 1 
ATOM 2152 C CB    . ALA A 1 276 ? -11.058 -4.970  -76.773 1.00 37.18 276 A 1 
ATOM 2153 N N     . GLU A 1 277 ? -9.602  -7.594  -76.640 1.00 38.99 277 A 1 
ATOM 2154 C CA    . GLU A 1 277 ? -8.846  -8.081  -77.790 1.00 44.57 277 A 1 
ATOM 2155 C C     . GLU A 1 277 ? -7.894  -9.240  -77.435 1.00 44.16 277 A 1 
ATOM 2156 O O     . GLU A 1 277 ? -7.921  -10.265 -78.073 1.00 42.54 277 A 1 
ATOM 2157 C CB    . GLU A 1 277 ? -7.921  -6.964  -78.337 1.00 39.08 277 A 1 
ATOM 2158 C CG    . GLU A 1 277 ? -8.455  -6.087  -79.466 1.00 36.61 277 A 1 
ATOM 2159 C CD    . GLU A 1 277 ? -7.368  -5.163  -80.022 1.00 36.00 277 A 1 
ATOM 2160 O OE1   . GLU A 1 277 ? -7.404  -4.891  -81.237 1.00 35.03 277 A 1 
ATOM 2161 O OE2   . GLU A 1 277 ? -6.486  -4.730  -79.234 1.00 36.11 277 A 1 
ATOM 2162 N N     . GLN A 1 278 ? -6.920  -9.007  -76.579 1.00 36.26 278 A 1 
ATOM 2163 C CA    . GLN A 1 278 ? -5.540  -9.400  -76.879 1.00 38.72 278 A 1 
ATOM 2164 C C     . GLN A 1 278 ? -5.122  -10.837 -76.519 1.00 36.27 278 A 1 
ATOM 2165 O O     . GLN A 1 278 ? -5.660  -11.479 -75.627 1.00 34.47 278 A 1 
ATOM 2166 C CB    . GLN A 1 278 ? -4.535  -8.371  -76.317 1.00 35.36 278 A 1 
ATOM 2167 C CG    . GLN A 1 278 ? -4.401  -7.163  -77.224 1.00 32.28 278 A 1 
ATOM 2168 C CD    . GLN A 1 278 ? -3.286  -6.203  -76.807 1.00 31.30 278 A 1 
ATOM 2169 O OE1   . GLN A 1 278 ? -2.601  -6.367  -75.815 1.00 33.17 278 A 1 
ATOM 2170 N NE2   . GLN A 1 278 ? -3.068  -5.158  -77.580 1.00 31.75 278 A 1 
ATOM 2171 N N     . ALA A 1 279 ? -4.076  -11.310 -77.263 1.00 35.99 279 A 1 
ATOM 2172 C CA    . ALA A 1 279 ? -3.904  -12.696 -77.712 1.00 36.76 279 A 1 
ATOM 2173 C C     . ALA A 1 279 ? -2.805  -13.538 -77.037 1.00 34.03 279 A 1 
ATOM 2174 O O     . ALA A 1 279 ? -2.722  -14.727 -77.335 1.00 33.17 279 A 1 
ATOM 2175 C CB    . ALA A 1 279 ? -3.620  -12.611 -79.215 1.00 34.48 279 A 1 
ATOM 2176 N N     . ALA A 1 280 ? -1.870  -12.957 -76.321 1.00 36.69 280 A 1 
ATOM 2177 C CA    . ALA A 1 280 ? -0.478  -13.413 -76.307 1.00 37.85 280 A 1 
ATOM 2178 C C     . ALA A 1 280 ? -0.235  -14.865 -75.818 1.00 34.80 280 A 1 
ATOM 2179 O O     . ALA A 1 280 ? -0.926  -15.383 -74.950 1.00 33.48 280 A 1 
ATOM 2180 C CB    . ALA A 1 280 ? 0.375   -12.404 -75.546 1.00 35.36 280 A 1 
ATOM 2181 N N     . SER A 1 281 ? 0.814   -15.498 -76.399 1.00 46.39 281 A 1 
ATOM 2182 C CA    . SER A 1 281 ? 0.870   -16.934 -76.721 1.00 46.44 281 A 1 
ATOM 2183 C C     . SER A 1 281 ? 1.791   -17.856 -75.898 1.00 43.76 281 A 1 
ATOM 2184 O O     . SER A 1 281 ? 1.742   -19.062 -76.121 1.00 42.31 281 A 1 
ATOM 2185 C CB    . SER A 1 281 ? 1.345   -17.024 -78.169 1.00 43.36 281 A 1 
ATOM 2186 O OG    . SER A 1 281 ? 2.617   -16.427 -78.328 1.00 39.80 281 A 1 
ATOM 2187 N N     . ALA A 1 282 ? 2.715   -17.338 -75.137 1.00 39.87 282 A 1 
ATOM 2188 C CA    . ALA A 1 282 ? 4.043   -17.976 -75.000 1.00 41.62 282 A 1 
ATOM 2189 C C     . ALA A 1 282 ? 4.109   -19.356 -74.290 1.00 38.60 282 A 1 
ATOM 2190 O O     . ALA A 1 282 ? 3.218   -19.767 -73.566 1.00 37.45 282 A 1 
ATOM 2191 C CB    . ALA A 1 282 ? 5.013   -16.953 -74.398 1.00 38.38 282 A 1 
ATOM 2192 N N     . THR A 1 283 ? 5.227   -20.057 -74.513 1.00 52.32 283 A 1 
ATOM 2193 C CA    . THR A 1 283 ? 5.346   -21.482 -74.919 1.00 53.58 283 A 1 
ATOM 2194 C C     . THR A 1 283 ? 5.720   -22.545 -73.878 1.00 52.13 283 A 1 
ATOM 2195 O O     . THR A 1 283 ? 5.197   -23.652 -73.935 1.00 49.48 283 A 1 
ATOM 2196 C CB    . THR A 1 283 ? 6.461   -21.564 -75.973 1.00 47.05 283 A 1 
ATOM 2197 O OG1   . THR A 1 283 ? 7.584   -20.805 -75.554 1.00 43.93 283 A 1 
ATOM 2198 C CG2   . THR A 1 283 ? 6.037   -21.005 -77.326 1.00 47.05 283 A 1 
ATOM 2199 N N     . ALA A 1 284 ? 6.762   -22.331 -73.132 1.00 37.51 284 A 1 
ATOM 2200 C CA    . ALA A 1 284 ? 7.691   -23.402 -72.712 1.00 39.68 284 A 1 
ATOM 2201 C C     . ALA A 1 284 ? 7.186   -24.277 -71.546 1.00 37.68 284 A 1 
ATOM 2202 O O     . ALA A 1 284 ? 6.192   -23.951 -70.915 1.00 36.20 284 A 1 
ATOM 2203 C CB    . ALA A 1 284 ? 9.025   -22.722 -72.382 1.00 36.77 284 A 1 
ATOM 2204 N N     . GLY A 1 285 ? 7.795   -25.301 -71.109 1.00 40.58 285 A 1 
ATOM 2205 C CA    . GLY A 1 285 ? 8.700   -26.390 -71.476 1.00 41.60 285 A 1 
ATOM 2206 C C     . GLY A 1 285 ? 8.524   -27.461 -70.392 1.00 39.47 285 A 1 
ATOM 2207 O O     . GLY A 1 285 ? 8.263   -27.140 -69.240 1.00 38.83 285 A 1 
ATOM 2208 N N     . ALA A 1 286 ? 8.585   -28.746 -70.724 1.00 35.02 286 A 1 
ATOM 2209 C CA    . ALA A 1 286 ? 7.796   -29.813 -70.088 1.00 37.55 286 A 1 
ATOM 2210 C C     . ALA A 1 286 ? 8.495   -30.708 -69.049 1.00 35.76 286 A 1 
ATOM 2211 O O     . ALA A 1 286 ? 7.975   -31.780 -68.771 1.00 34.22 286 A 1 
ATOM 2212 C CB    . ALA A 1 286 ? 7.233   -30.673 -71.229 1.00 34.60 286 A 1 
ATOM 2213 N N     . SER A 1 287 ? 9.688   -30.388 -68.572 1.00 48.29 287 A 1 
ATOM 2214 C CA    . SER A 1 287 ? 10.642  -31.402 -68.088 1.00 49.62 287 A 1 
ATOM 2215 C C     . SER A 1 287 ? 10.076  -32.333 -67.011 1.00 48.35 287 A 1 
ATOM 2216 O O     . SER A 1 287 ? 9.700   -31.900 -65.921 1.00 46.06 287 A 1 
ATOM 2217 C CB    . SER A 1 287 ? 11.956  -30.775 -67.633 1.00 45.16 287 A 1 
ATOM 2218 O OG    . SER A 1 287 ? 11.793  -30.009 -66.454 1.00 39.64 287 A 1 
ATOM 2219 N N     . ALA A 1 288 ? 10.063  -33.625 -67.362 1.00 39.60 288 A 1 
ATOM 2220 C CA    . ALA A 1 288 ? 9.262   -34.683 -66.764 1.00 41.60 288 A 1 
ATOM 2221 C C     . ALA A 1 288 ? 10.032  -35.525 -65.728 1.00 40.19 288 A 1 
ATOM 2222 O O     . ALA A 1 288 ? 9.922   -36.744 -65.772 1.00 37.76 288 A 1 
ATOM 2223 C CB    . ALA A 1 288 ? 8.737   -35.553 -67.915 1.00 38.45 288 A 1 
ATOM 2224 N N     . TYR A 1 289 ? 10.863  -34.934 -64.882 1.00 39.18 289 A 1 
ATOM 2225 C CA    . TYR A 1 289 ? 11.800  -35.709 -64.074 1.00 42.08 289 A 1 
ATOM 2226 C C     . TYR A 1 289 ? 11.090  -36.812 -63.273 1.00 39.41 289 A 1 
ATOM 2227 O O     . TYR A 1 289 ? 10.231  -36.543 -62.428 1.00 37.44 289 A 1 
ATOM 2228 C CB    . TYR A 1 289 ? 12.683  -34.800 -63.214 1.00 38.93 289 A 1 
ATOM 2229 C CG    . TYR A 1 289 ? 13.890  -34.271 -63.971 1.00 37.96 289 A 1 
ATOM 2230 C CD1   . TYR A 1 289 ? 15.058  -35.056 -64.048 1.00 38.75 289 A 1 
ATOM 2231 C CD2   . TYR A 1 289 ? 13.842  -33.030 -64.611 1.00 39.25 289 A 1 
ATOM 2232 C CE1   . TYR A 1 289 ? 16.180  -34.583 -64.766 1.00 35.98 289 A 1 
ATOM 2233 C CE2   . TYR A 1 289 ? 14.958  -32.556 -65.338 1.00 35.39 289 A 1 
ATOM 2234 C CZ    . TYR A 1 289 ? 16.134  -33.333 -65.414 1.00 35.14 289 A 1 
ATOM 2235 O OH    . TYR A 1 289 ? 17.217  -32.875 -66.117 1.00 34.72 289 A 1 
ATOM 2236 N N     . THR A 1 290 ? 11.448  -38.046 -63.584 1.00 51.16 290 A 1 
ATOM 2237 C CA    . THR A 1 290 ? 10.673  -39.275 -63.358 1.00 53.49 290 A 1 
ATOM 2238 C C     . THR A 1 290 ? 11.070  -40.083 -62.133 1.00 52.62 290 A 1 
ATOM 2239 O O     . THR A 1 290 ? 10.535  -41.178 -61.976 1.00 50.77 290 A 1 
ATOM 2240 C CB    . THR A 1 290 ? 10.841  -40.195 -64.579 1.00 48.78 290 A 1 
ATOM 2241 O OG1   . THR A 1 290 ? 12.201  -40.290 -64.946 1.00 47.04 290 A 1 
ATOM 2242 C CG2   . THR A 1 290 ? 10.071  -39.705 -65.801 1.00 51.08 290 A 1 
ATOM 2243 N N     . ASP A 1 291 ? 12.045  -39.659 -61.358 1.00 49.34 291 A 1 
ATOM 2244 C CA    . ASP A 1 291 ? 12.878  -40.612 -60.620 1.00 53.47 291 A 1 
ATOM 2245 C C     . ASP A 1 291 ? 12.097  -41.561 -59.698 1.00 52.20 291 A 1 
ATOM 2246 O O     . ASP A 1 291 ? 11.277  -41.163 -58.870 1.00 50.33 291 A 1 
ATOM 2247 C CB    . ASP A 1 291 ? 14.036  -39.915 -59.896 1.00 48.28 291 A 1 
ATOM 2248 C CG    . ASP A 1 291 ? 15.345  -39.927 -60.698 1.00 43.54 291 A 1 
ATOM 2249 O OD1   . ASP A 1 291 ? 15.493  -40.811 -61.567 1.00 42.19 291 A 1 
ATOM 2250 O OD2   . ASP A 1 291 ? 16.199  -39.064 -60.400 1.00 42.11 291 A 1 
ATOM 2251 N N     . SER A 1 292 ? 12.414  -42.847 -59.882 1.00 40.62 292 A 1 
ATOM 2252 C CA    . SER A 1 292 ? 11.531  -43.998 -59.657 1.00 43.94 292 A 1 
ATOM 2253 C C     . SER A 1 292 ? 11.753  -44.735 -58.336 1.00 42.21 292 A 1 
ATOM 2254 O O     . SER A 1 292 ? 11.353  -45.890 -58.239 1.00 40.50 292 A 1 
ATOM 2255 C CB    . SER A 1 292 ? 11.769  -44.966 -60.821 1.00 40.94 292 A 1 
ATOM 2256 O OG    . SER A 1 292 ? 11.022  -46.164 -60.730 1.00 37.58 292 A 1 
ATOM 2257 N N     . VAL A 1 293 ? 12.493  -44.183 -57.387 1.00 38.56 293 A 1 
ATOM 2258 C CA    . VAL A 1 293 ? 13.263  -45.003 -56.440 1.00 43.55 293 A 1 
ATOM 2259 C C     . VAL A 1 293 ? 12.391  -45.992 -55.668 1.00 42.14 293 A 1 
ATOM 2260 O O     . VAL A 1 293 ? 11.451  -45.630 -54.960 1.00 40.86 293 A 1 
ATOM 2261 C CB    . VAL A 1 293 ? 14.173  -44.173 -55.513 1.00 40.08 293 A 1 
ATOM 2262 C CG1   . VAL A 1 293 ? 15.143  -45.090 -54.775 1.00 38.41 293 A 1 
ATOM 2263 C CG2   . VAL A 1 293 ? 15.007  -43.147 -56.285 1.00 42.88 293 A 1 
ATOM 2264 N N     . ASN A 1 294 ? 12.760  -47.261 -55.803 1.00 39.95 294 A 1 
ATOM 2265 C CA    . ASN A 1 294 ? 11.949  -48.476 -55.654 1.00 42.86 294 A 1 
ATOM 2266 C C     . ASN A 1 294 ? 11.687  -48.976 -54.222 1.00 40.37 294 A 1 
ATOM 2267 O O     . ASN A 1 294 ? 11.049  -50.015 -54.079 1.00 38.45 294 A 1 
ATOM 2268 C CB    . ASN A 1 294 ? 12.715  -49.566 -56.426 1.00 41.08 294 A 1 
ATOM 2269 C CG    . ASN A 1 294 ? 12.039  -50.069 -57.688 1.00 37.85 294 A 1 
ATOM 2270 O OD1   . ASN A 1 294 ? 10.868  -49.888 -57.946 1.00 38.99 294 A 1 
ATOM 2271 N ND2   . ASN A 1 294 ? 12.776  -50.772 -58.518 1.00 39.65 294 A 1 
ATOM 2272 N N     . ASN A 1 295 ? 12.274  -48.409 -53.198 1.00 40.23 295 A 1 
ATOM 2273 C CA    . ASN A 1 295 ? 12.868  -49.202 -52.112 1.00 42.53 295 A 1 
ATOM 2274 C C     . ASN A 1 295 ? 11.913  -50.131 -51.330 1.00 40.76 295 A 1 
ATOM 2275 O O     . ASN A 1 295 ? 10.721  -49.910 -51.198 1.00 38.11 295 A 1 
ATOM 2276 C CB    . ASN A 1 295 ? 13.733  -48.300 -51.209 1.00 39.47 295 A 1 
ATOM 2277 C CG    . ASN A 1 295 ? 15.208  -48.665 -51.272 1.00 35.57 295 A 1 
ATOM 2278 O OD1   . ASN A 1 295 ? 15.621  -49.668 -51.837 1.00 36.07 295 A 1 
ATOM 2279 N ND2   . ASN A 1 295 ? 16.055  -47.858 -50.675 1.00 36.03 295 A 1 
ATOM 2280 N N     . SER A 1 296 ? 12.528  -51.208 -50.822 1.00 38.52 296 A 1 
ATOM 2281 C CA    . SER A 1 296 ? 11.991  -52.543 -50.575 1.00 41.58 296 A 1 
ATOM 2282 C C     . SER A 1 296 ? 11.019  -52.706 -49.396 1.00 39.59 296 A 1 
ATOM 2283 O O     . SER A 1 296 ? 10.933  -51.885 -48.495 1.00 38.42 296 A 1 
ATOM 2284 C CB    . SER A 1 296 ? 13.189  -53.488 -50.388 1.00 39.41 296 A 1 
ATOM 2285 O OG    . SER A 1 296 ? 12.793  -54.840 -50.389 1.00 37.70 296 A 1 
ATOM 2286 N N     . ILE A 1 297 ? 10.321  -53.854 -49.425 1.00 35.71 297 A 1 
ATOM 2287 C CA    . ILE A 1 297 ? 9.051   -54.192 -48.750 1.00 39.49 297 A 1 
ATOM 2288 C C     . ILE A 1 297 ? 9.184   -54.597 -47.267 1.00 38.77 297 A 1 
ATOM 2289 O O     . ILE A 1 297 ? 8.174   -54.849 -46.624 1.00 37.34 297 A 1 
ATOM 2290 C CB    . ILE A 1 297 ? 8.383   -55.318 -49.582 1.00 36.50 297 A 1 
ATOM 2291 C CG1   . ILE A 1 297 ? 8.122   -54.874 -51.047 1.00 35.41 297 A 1 
ATOM 2292 C CG2   . ILE A 1 297 ? 7.059   -55.858 -48.991 1.00 39.08 297 A 1 
ATOM 2293 C CD1   . ILE A 1 297 ? 7.737   -56.000 -51.998 1.00 37.23 297 A 1 
ATOM 2294 N N     . SER A 1 298 ? 10.385  -54.774 -46.736 1.00 40.61 298 A 1 
ATOM 2295 C CA    . SER A 1 298 ? 10.682  -55.735 -45.663 1.00 41.90 298 A 1 
ATOM 2296 C C     . SER A 1 298 ? 9.639   -55.796 -44.542 1.00 40.42 298 A 1 
ATOM 2297 O O     . SER A 1 298 ? 9.341   -54.819 -43.864 1.00 39.00 298 A 1 
ATOM 2298 C CB    . SER A 1 298 ? 12.074  -55.534 -45.081 1.00 40.02 298 A 1 
ATOM 2299 O OG    . SER A 1 298 ? 12.395  -56.623 -44.247 1.00 37.23 298 A 1 
ATOM 2300 N N     . PHE A 1 299 ? 9.097   -57.023 -44.367 1.00 36.29 299 A 1 
ATOM 2301 C CA    . PHE A 1 299 ? 7.800   -57.358 -43.759 1.00 38.01 299 A 1 
ATOM 2302 C C     . PHE A 1 299 ? 7.826   -57.557 -42.235 1.00 37.79 299 A 1 
ATOM 2303 O O     . PHE A 1 299 ? 6.859   -58.096 -41.696 1.00 35.53 299 A 1 
ATOM 2304 C CB    . PHE A 1 299 ? 7.309   -58.637 -44.450 1.00 34.31 299 A 1 
ATOM 2305 C CG    . PHE A 1 299 ? 5.894   -58.586 -44.991 1.00 33.01 299 A 1 
ATOM 2306 C CD1   . PHE A 1 299 ? 4.813   -59.033 -44.212 1.00 32.81 299 A 1 
ATOM 2307 C CD2   . PHE A 1 299 ? 5.673   -58.134 -46.303 1.00 33.50 299 A 1 
ATOM 2308 C CE1   . PHE A 1 299 ? 3.512   -59.021 -44.742 1.00 29.87 299 A 1 
ATOM 2309 C CE2   . PHE A 1 299 ? 4.378   -58.118 -46.837 1.00 28.31 299 A 1 
ATOM 2310 C CZ    . PHE A 1 299 ? 3.284   -58.569 -46.059 1.00 28.05 299 A 1 
ATOM 2311 N N     . SER A 1 300 ? 8.942   -57.253 -41.537 1.00 43.63 300 A 1 
ATOM 2312 C CA    . SER A 1 300 ? 9.262   -57.898 -40.259 1.00 46.93 300 A 1 
ATOM 2313 C C     . SER A 1 300 ? 8.126   -57.830 -39.232 1.00 45.68 300 A 1 
ATOM 2314 O O     . SER A 1 300 ? 7.608   -56.758 -38.912 1.00 44.22 300 A 1 
ATOM 2315 C CB    . SER A 1 300 ? 10.564  -57.374 -39.671 1.00 43.76 300 A 1 
ATOM 2316 O OG    . SER A 1 300 ? 11.018  -58.279 -38.692 1.00 39.91 300 A 1 
ATOM 2317 N N     . MET A 1 301 ? 7.744   -59.015 -38.740 1.00 40.99 301 A 1 
ATOM 2318 C CA    . MET A 1 301 ? 6.493   -59.333 -38.024 1.00 44.13 301 A 1 
ATOM 2319 C C     . MET A 1 301 ? 6.441   -58.910 -36.544 1.00 44.06 301 A 1 
ATOM 2320 O O     . MET A 1 301 ? 5.550   -59.384 -35.844 1.00 41.38 301 A 1 
ATOM 2321 C CB    . MET A 1 301 ? 6.292   -60.858 -38.070 1.00 40.31 301 A 1 
ATOM 2322 C CG    . MET A 1 301 ? 5.591   -61.393 -39.317 1.00 38.39 301 A 1 
ATOM 2323 S SD    . MET A 1 301 ? 5.166   -63.153 -39.091 1.00 39.27 301 A 1 
ATOM 2324 C CE    . MET A 1 301 ? 4.182   -63.433 -40.565 1.00 36.07 301 A 1 
ATOM 2325 N N     . GLU A 1 302 ? 7.376   -58.125 -36.013 1.00 36.49 302 A 1 
ATOM 2326 C CA    . GLU A 1 302 ? 7.793   -58.218 -34.608 1.00 41.23 302 A 1 
ATOM 2327 C C     . GLU A 1 302 ? 6.673   -58.024 -33.565 1.00 40.89 302 A 1 
ATOM 2328 O O     . GLU A 1 302 ? 5.617   -57.434 -33.811 1.00 38.45 302 A 1 
ATOM 2329 C CB    . GLU A 1 302 ? 9.017   -57.329 -34.353 1.00 37.42 302 A 1 
ATOM 2330 C CG    . GLU A 1 302 ? 10.099  -58.095 -33.568 1.00 34.99 302 A 1 
ATOM 2331 C CD    . GLU A 1 302 ? 11.390  -57.284 -33.365 1.00 34.30 302 A 1 
ATOM 2332 O OE1   . GLU A 1 302 ? 12.369  -57.914 -32.903 1.00 32.78 302 A 1 
ATOM 2333 O OE2   . GLU A 1 302 ? 11.394  -56.071 -33.662 1.00 32.33 302 A 1 
ATOM 2334 N N     . ALA A 1 303 ? 6.928   -58.608 -32.364 1.00 38.68 303 A 1 
ATOM 2335 C CA    . ALA A 1 303 ? 5.921   -59.074 -31.412 1.00 41.50 303 A 1 
ATOM 2336 C C     . ALA A 1 303 ? 5.037   -57.965 -30.808 1.00 39.95 303 A 1 
ATOM 2337 O O     . ALA A 1 303 ? 5.479   -56.895 -30.412 1.00 38.64 303 A 1 
ATOM 2338 C CB    . ALA A 1 303 ? 6.646   -59.858 -30.315 1.00 39.35 303 A 1 
ATOM 2339 N N     . GLY A 1 304 ? 3.750   -58.330 -30.650 1.00 41.65 304 A 1 
ATOM 2340 C CA    . GLY A 1 304 ? 2.721   -57.496 -30.031 1.00 43.67 304 A 1 
ATOM 2341 C C     . GLY A 1 304 ? 2.878   -57.389 -28.522 1.00 41.59 304 A 1 
ATOM 2342 O O     . GLY A 1 304 ? 2.189   -58.075 -27.785 1.00 40.62 304 A 1 
ATOM 2343 N N     . ILE A 1 305 ? 3.771   -56.516 -28.041 1.00 36.07 305 A 1 
ATOM 2344 C CA    . ILE A 1 305 ? 3.854   -56.191 -26.619 1.00 40.69 305 A 1 
ATOM 2345 C C     . ILE A 1 305 ? 2.561   -55.473 -26.232 1.00 38.59 305 A 1 
ATOM 2346 O O     . ILE A 1 305 ? 2.282   -54.379 -26.719 1.00 36.69 305 A 1 
ATOM 2347 C CB    . ILE A 1 305 ? 5.119   -55.395 -26.272 1.00 38.11 305 A 1 
ATOM 2348 C CG1   . ILE A 1 305 ? 6.374   -56.213 -26.623 1.00 36.38 305 A 1 
ATOM 2349 C CG2   . ILE A 1 305 ? 5.114   -55.020 -24.776 1.00 38.40 305 A 1 
ATOM 2350 C CD1   . ILE A 1 305 ? 7.692   -55.477 -26.423 1.00 36.86 305 A 1 
ATOM 2351 N N     . VAL A 1 306 ? 1.759   -56.128 -25.383 1.00 38.43 306 A 1 
ATOM 2352 C CA    . VAL A 1 306 ? 0.493   -55.597 -24.872 1.00 42.32 306 A 1 
ATOM 2353 C C     . VAL A 1 306 ? 0.802   -54.397 -23.977 1.00 39.20 306 A 1 
ATOM 2354 O O     . VAL A 1 306 ? 1.412   -54.594 -22.928 1.00 37.69 306 A 1 
ATOM 2355 C CB    . VAL A 1 306 ? -0.284  -56.675 -24.093 1.00 39.64 306 A 1 
ATOM 2356 C CG1   . VAL A 1 306 ? -1.636  -56.148 -23.593 1.00 36.47 306 A 1 
ATOM 2357 C CG2   . VAL A 1 306 ? -0.556  -57.905 -24.962 1.00 40.79 306 A 1 
ATOM 2358 N N     . PRO A 1 307 ? 0.450   -53.159 -24.363 1.00 40.74 307 A 1 
ATOM 2359 C CA    . PRO A 1 307 ? 0.720   -52.012 -23.516 1.00 43.77 307 A 1 
ATOM 2360 C C     . PRO A 1 307 ? -0.219  -52.081 -22.306 1.00 42.93 307 A 1 
ATOM 2361 O O     . PRO A 1 307 ? -1.435  -51.957 -22.458 1.00 40.86 307 A 1 
ATOM 2362 C CB    . PRO A 1 307 ? 0.493   -50.783 -24.392 1.00 40.66 307 A 1 
ATOM 2363 C CG    . PRO A 1 307 ? -0.552  -51.245 -25.399 1.00 40.25 307 A 1 
ATOM 2364 C CD    . PRO A 1 307 ? -0.231  -52.744 -25.575 1.00 44.25 307 A 1 
ATOM 2365 N N     . ASP A 1 308 ? 0.350   -52.312 -21.139 1.00 47.07 308 A 1 
ATOM 2366 C CA    . ASP A 1 308 ? -0.406  -52.334 -19.897 1.00 49.95 308 A 1 
ATOM 2367 C C     . ASP A 1 308 ? -0.999  -50.936 -19.655 1.00 48.39 308 A 1 
ATOM 2368 O O     . ASP A 1 308 ? -0.288  -49.946 -19.477 1.00 45.31 308 A 1 
ATOM 2369 C CB    . ASP A 1 308 ? 0.480   -52.842 -18.748 1.00 45.68 308 A 1 
ATOM 2370 C CG    . ASP A 1 308 ? -0.322  -53.350 -17.539 1.00 41.42 308 A 1 
ATOM 2371 O OD1   . ASP A 1 308 ? -1.568  -53.351 -17.616 1.00 40.57 308 A 1 
ATOM 2372 O OD2   . ASP A 1 308 ? 0.339   -53.730 -16.557 1.00 40.69 308 A 1 
ATOM 2373 N N     . ASN A 1 309 ? -2.330  -50.868 -19.713 1.00 42.73 309 A 1 
ATOM 2374 C CA    . ASN A 1 309 ? -3.098  -49.630 -19.582 1.00 45.64 309 A 1 
ATOM 2375 C C     . ASN A 1 309 ? -3.130  -49.186 -18.117 1.00 42.63 309 A 1 
ATOM 2376 O O     . ASN A 1 309 ? -4.164  -49.260 -17.449 1.00 39.63 309 A 1 
ATOM 2377 C CB    . ASN A 1 309 ? -4.516  -49.827 -20.160 1.00 42.22 309 A 1 
ATOM 2378 C CG    . ASN A 1 309 ? -4.668  -49.414 -21.611 1.00 38.14 309 A 1 
ATOM 2379 O OD1   . ASN A 1 309 ? -4.080  -48.471 -22.100 1.00 37.75 309 A 1 
ATOM 2380 N ND2   . ASN A 1 309 ? -5.552  -50.066 -22.330 1.00 37.98 309 A 1 
ATOM 2381 N N     . THR A 1 310 ? -2.006  -48.746 -17.594 1.00 46.15 310 A 1 
ATOM 2382 C CA    . THR A 1 310 ? -1.935  -48.180 -16.248 1.00 49.22 310 A 1 
ATOM 2383 C C     . THR A 1 310 ? -2.728  -46.885 -16.246 1.00 48.05 310 A 1 
ATOM 2384 O O     . THR A 1 310 ? -2.258  -45.846 -16.713 1.00 45.27 310 A 1 
ATOM 2385 C CB    . THR A 1 310 ? -0.503  -47.964 -15.750 1.00 44.03 310 A 1 
ATOM 2386 O OG1   . THR A 1 310 ? 0.377   -48.921 -16.259 1.00 39.46 310 A 1 
ATOM 2387 C CG2   . THR A 1 310 ? -0.443  -48.057 -14.237 1.00 41.30 310 A 1 
ATOM 2388 N N     . VAL A 1 311 ? -3.961  -46.975 -15.742 1.00 36.87 311 A 1 
ATOM 2389 C CA    . VAL A 1 311 ? -4.911  -45.859 -15.642 1.00 41.16 311 A 1 
ATOM 2390 C C     . VAL A 1 311 ? -4.346  -44.862 -14.628 1.00 40.07 311 A 1 
ATOM 2391 O O     . VAL A 1 311 ? -4.628  -44.946 -13.433 1.00 37.60 311 A 1 
ATOM 2392 C CB    . VAL A 1 311 ? -6.313  -46.339 -15.259 1.00 37.61 311 A 1 
ATOM 2393 C CG1   . VAL A 1 311 ? -7.332  -45.190 -15.303 1.00 35.32 311 A 1 
ATOM 2394 C CG2   . VAL A 1 311 ? -6.823  -47.434 -16.209 1.00 39.56 311 A 1 
ATOM 2395 N N     . GLN A 1 312 ? -3.508  -43.937 -15.073 1.00 45.16 312 A 1 
ATOM 2396 C CA    . GLN A 1 312 ? -3.056  -42.838 -14.230 1.00 47.20 312 A 1 
ATOM 2397 C C     . GLN A 1 312 ? -4.284  -42.014 -13.851 1.00 46.83 312 A 1 
ATOM 2398 O O     . GLN A 1 312 ? -4.871  -41.319 -14.680 1.00 44.61 312 A 1 
ATOM 2399 C CB    . GLN A 1 312 ? -1.995  -41.974 -14.925 1.00 43.39 312 A 1 
ATOM 2400 C CG    . GLN A 1 312 ? -0.602  -42.611 -14.892 1.00 41.01 312 A 1 
ATOM 2401 C CD    . GLN A 1 312 ? 0.504   -41.659 -15.349 1.00 39.10 312 A 1 
ATOM 2402 O OE1   . GLN A 1 312 ? 0.290   -40.601 -15.901 1.00 38.54 312 A 1 
ATOM 2403 N NE2   . GLN A 1 312 ? 1.758   -42.012 -15.120 1.00 36.50 312 A 1 
ATOM 2404 N N     . SER A 1 313 ? -4.677  -42.131 -12.596 1.00 45.28 313 A 1 
ATOM 2405 C CA    . SER A 1 313 ? -5.723  -41.302 -12.005 1.00 47.43 313 A 1 
ATOM 2406 C C     . SER A 1 313 ? -5.266  -39.848 -12.044 1.00 46.84 313 A 1 
ATOM 2407 O O     . SER A 1 313 ? -4.548  -39.381 -11.162 1.00 44.27 313 A 1 
ATOM 2408 C CB    . SER A 1 313 ? -6.028  -41.768 -10.579 1.00 43.35 313 A 1 
ATOM 2409 O OG    . SER A 1 313 ? -4.853  -41.795 -9.788  1.00 41.12 313 A 1 
ATOM 2410 N N     . SER A 1 314 ? -5.641  -39.147 -13.100 1.00 41.56 314 A 1 
ATOM 2411 C CA    . SER A 1 314 ? -5.406  -37.715 -13.229 1.00 44.85 314 A 1 
ATOM 2412 C C     . SER A 1 314 ? -6.219  -37.011 -12.151 1.00 42.62 314 A 1 
ATOM 2413 O O     . SER A 1 314 ? -7.408  -36.761 -12.323 1.00 40.87 314 A 1 
ATOM 2414 C CB    . SER A 1 314 ? -5.765  -37.227 -14.634 1.00 40.79 314 A 1 
ATOM 2415 O OG    . SER A 1 314 ? -7.106  -37.557 -14.971 1.00 39.47 314 A 1 
ATOM 2416 N N     . ILE A 1 315 ? -5.578  -36.752 -11.017 1.00 44.85 315 A 1 
ATOM 2417 C CA    . ILE A 1 315 ? -6.164  -35.926 -9.965  1.00 47.94 315 A 1 
ATOM 2418 C C     . ILE A 1 315 ? -6.490  -34.584 -10.621 1.00 46.42 315 A 1 
ATOM 2419 O O     . ILE A 1 315 ? -5.583  -33.830 -10.977 1.00 44.05 315 A 1 
ATOM 2420 C CB    . ILE A 1 315 ? -5.228  -35.796 -8.751  1.00 43.11 315 A 1 
ATOM 2421 C CG1   . ILE A 1 315 ? -4.964  -37.189 -8.123  1.00 40.98 315 A 1 
ATOM 2422 C CG2   . ILE A 1 315 ? -5.823  -34.842 -7.707  1.00 41.94 315 A 1 
ATOM 2423 C CD1   . ILE A 1 315 ? -3.908  -37.195 -7.007  1.00 39.14 315 A 1 
ATOM 2424 N N     . LEU A 1 316 ? -7.781  -34.343 -10.801 1.00 42.10 316 A 1 
ATOM 2425 C CA    . LEU A 1 316 ? -8.319  -33.079 -11.285 1.00 45.13 316 A 1 
ATOM 2426 C C     . LEU A 1 316 ? -7.947  -31.989 -10.274 1.00 43.01 316 A 1 
ATOM 2427 O O     . LEU A 1 316 ? -8.682  -31.730 -9.322  1.00 40.50 316 A 1 
ATOM 2428 C CB    . LEU A 1 316 ? -9.848  -33.201 -11.456 1.00 40.49 316 A 1 
ATOM 2429 C CG    . LEU A 1 316 ? -10.307 -33.927 -12.727 1.00 37.94 316 A 1 
ATOM 2430 C CD1   . LEU A 1 316 ? -11.782 -34.310 -12.611 1.00 38.57 316 A 1 
ATOM 2431 C CD2   . LEU A 1 316 ? -10.141 -33.036 -13.962 1.00 41.52 316 A 1 
ATOM 2432 N N     . ARG A 1 317 ? -6.788  -31.356 -10.458 1.00 43.80 317 A 1 
ATOM 2433 C CA    . ARG A 1 317 ? -6.468  -30.124 -9.746  1.00 46.33 317 A 1 
ATOM 2434 C C     . ARG A 1 317 ? -7.570  -29.120 -10.073 1.00 44.49 317 A 1 
ATOM 2435 O O     . ARG A 1 317 ? -7.836  -28.921 -11.262 1.00 42.04 317 A 1 
ATOM 2436 C CB    . ARG A 1 317 ? -5.090  -29.568 -10.150 1.00 42.17 317 A 1 
ATOM 2437 C CG    . ARG A 1 317 ? -3.944  -30.308 -9.440  1.00 38.38 317 A 1 
ATOM 2438 C CD    . ARG A 1 317 ? -2.591  -29.637 -9.772  1.00 35.72 317 A 1 
ATOM 2439 N NE    . ARG A 1 317 ? -1.502  -30.249 -9.010  1.00 32.52 317 A 1 
ATOM 2440 C CZ    . ARG A 1 317 ? -0.215  -29.923 -9.071  1.00 29.60 317 A 1 
ATOM 2441 N NH1   . ARG A 1 317 ? 0.207   -28.990 -9.891  1.00 28.63 317 A 1 
ATOM 2442 N NH2   . ARG A 1 317 ? 0.665   -30.514 -8.328  1.00 27.42 317 A 1 
ATOM 2443 N N     . PRO A 1 318 ? -8.209  -28.513 -9.074  1.00 38.93 318 A 1 
ATOM 2444 C CA    . PRO A 1 318 ? -9.265  -27.550 -9.329  1.00 43.09 318 A 1 
ATOM 2445 C C     . PRO A 1 318 ? -8.661  -26.351 -10.078 1.00 43.24 318 A 1 
ATOM 2446 O O     . PRO A 1 318 ? -7.987  -25.513 -9.490  1.00 41.54 318 A 1 
ATOM 2447 C CB    . PRO A 1 318 ? -9.857  -27.212 -7.955  1.00 39.09 318 A 1 
ATOM 2448 C CG    . PRO A 1 318 ? -8.716  -27.488 -6.979  1.00 38.25 318 A 1 
ATOM 2449 C CD    . PRO A 1 318 ? -7.979  -28.660 -7.644  1.00 42.22 318 A 1 
ATOM 2450 N N     . ALA A 1 319 ? -8.893  -26.307 -11.378 1.00 35.27 319 A 1 
ATOM 2451 C CA    . ALA A 1 319 ? -8.328  -25.302 -12.274 1.00 38.01 319 A 1 
ATOM 2452 C C     . ALA A 1 319 ? -8.930  -23.899 -12.081 1.00 37.46 319 A 1 
ATOM 2453 O O     . ALA A 1 319 ? -8.560  -22.965 -12.786 1.00 36.08 319 A 1 
ATOM 2454 C CB    . ALA A 1 319 ? -8.508  -25.811 -13.712 1.00 34.37 319 A 1 
ATOM 2455 N N     . GLY A 1 320 ? -9.868  -23.738 -11.149 1.00 36.79 320 A 1 
ATOM 2456 C CA    . GLY A 1 320 ? -10.704 -22.541 -11.080 1.00 39.70 320 A 1 
ATOM 2457 C C     . GLY A 1 320 ? -9.983  -21.228 -10.769 1.00 40.45 320 A 1 
ATOM 2458 O O     . GLY A 1 320 ? -10.383 -20.185 -11.283 1.00 37.81 320 A 1 
ATOM 2459 N N     . ALA A 1 321 ? -8.936  -21.263 -9.944  1.00 41.53 321 A 1 
ATOM 2460 C CA    . ALA A 1 321 ? -8.353  -20.024 -9.422  1.00 43.70 321 A 1 
ATOM 2461 C C     . ALA A 1 321 ? -7.471  -19.252 -10.421 1.00 43.38 321 A 1 
ATOM 2462 O O     . ALA A 1 321 ? -7.256  -18.050 -10.267 1.00 42.22 321 A 1 
ATOM 2463 C CB    . ALA A 1 321 ? -7.588  -20.356 -8.142  1.00 40.13 321 A 1 
ATOM 2464 N N     . ILE A 1 322 ? -6.966  -19.919 -11.463 1.00 41.66 322 A 1 
ATOM 2465 C CA    . ILE A 1 322 ? -5.998  -19.314 -12.405 1.00 43.65 322 A 1 
ATOM 2466 C C     . ILE A 1 322 ? -6.668  -18.258 -13.303 1.00 44.27 322 A 1 
ATOM 2467 O O     . ILE A 1 322 ? -6.004  -17.353 -13.807 1.00 42.06 322 A 1 
ATOM 2468 C CB    . ILE A 1 322 ? -5.276  -20.416 -13.216 1.00 40.48 322 A 1 
ATOM 2469 C CG1   . ILE A 1 322 ? -4.614  -21.450 -12.275 1.00 37.77 322 A 1 
ATOM 2470 C CG2   . ILE A 1 322 ? -4.216  -19.810 -14.154 1.00 39.00 322 A 1 
ATOM 2471 C CD1   . ILE A 1 322 ? -3.962  -22.643 -12.984 1.00 36.60 322 A 1 
ATOM 2472 N N     . GLY A 1 323 ? -7.990  -18.332 -13.477 1.00 44.28 323 A 1 
ATOM 2473 C CA    . GLY A 1 323 ? -8.720  -17.543 -14.470 1.00 45.12 323 A 1 
ATOM 2474 C C     . GLY A 1 323 ? -8.671  -16.021 -14.329 1.00 45.13 323 A 1 
ATOM 2475 O O     . GLY A 1 323 ? -9.026  -15.331 -15.283 1.00 43.41 323 A 1 
ATOM 2476 N N     . LEU A 1 324 ? -8.222  -15.485 -13.188 1.00 48.21 324 A 1 
ATOM 2477 C CA    . LEU A 1 324 ? -8.251  -14.034 -12.968 1.00 48.55 324 A 1 
ATOM 2478 C C     . LEU A 1 324 ? -7.293  -13.243 -13.872 1.00 48.85 324 A 1 
ATOM 2479 O O     . LEU A 1 324 ? -7.620  -12.129 -14.278 1.00 44.91 324 A 1 
ATOM 2480 C CB    . LEU A 1 324 ? -7.964  -13.735 -11.482 1.00 43.04 324 A 1 
ATOM 2481 C CG    . LEU A 1 324 ? -9.218  -13.800 -10.600 1.00 38.89 324 A 1 
ATOM 2482 C CD1   . LEU A 1 324 ? -8.819  -13.864 -9.126  1.00 38.16 324 A 1 
ATOM 2483 C CD2   . LEU A 1 324 ? -10.103 -12.557 -10.797 1.00 38.71 324 A 1 
ATOM 2484 N N     . PHE A 1 325 ? -6.126  -13.809 -14.178 1.00 51.64 325 A 1 
ATOM 2485 C CA    . PHE A 1 325 ? -5.161  -13.145 -15.055 1.00 51.60 325 A 1 
ATOM 2486 C C     . PHE A 1 325 ? -5.278  -13.563 -16.524 1.00 52.30 325 A 1 
ATOM 2487 O O     . PHE A 1 325 ? -4.543  -13.035 -17.363 1.00 48.04 325 A 1 
ATOM 2488 C CB    . PHE A 1 325 ? -3.746  -13.342 -14.519 1.00 45.90 325 A 1 
ATOM 2489 C CG    . PHE A 1 325 ? -3.475  -12.537 -13.263 1.00 43.41 325 A 1 
ATOM 2490 C CD1   . PHE A 1 325 ? -3.219  -11.160 -13.347 1.00 41.41 325 A 1 
ATOM 2491 C CD2   . PHE A 1 325 ? -3.497  -13.177 -12.002 1.00 39.16 325 A 1 
ATOM 2492 C CE1   . PHE A 1 325 ? -2.971  -10.420 -12.181 1.00 37.11 325 A 1 
ATOM 2493 C CE2   . PHE A 1 325 ? -3.252  -12.429 -10.838 1.00 35.22 325 A 1 
ATOM 2494 C CZ    . PHE A 1 325 ? -2.982  -11.056 -10.930 1.00 37.45 325 A 1 
ATOM 2495 N N     . SER A 1 326 ? -6.203  -14.466 -16.863 1.00 41.43 326 A 1 
ATOM 2496 C CA    . SER A 1 326 ? -6.529  -14.805 -18.248 1.00 43.45 326 A 1 
ATOM 2497 C C     . SER A 1 326 ? -7.432  -13.761 -18.906 1.00 44.02 326 A 1 
ATOM 2498 O O     . SER A 1 326 ? -8.208  -14.081 -19.799 1.00 41.19 326 A 1 
ATOM 2499 C CB    . SER A 1 326 ? -7.091  -16.223 -18.363 1.00 40.09 326 A 1 
ATOM 2500 O OG    . SER A 1 326 ? -8.406  -16.318 -17.868 1.00 37.04 326 A 1 
ATOM 2501 N N     . SER A 1 327 ? -7.340  -12.496 -18.460 1.00 43.89 327 A 1 
ATOM 2502 C CA    . SER A 1 327 ? -7.755  -11.387 -19.314 1.00 45.04 327 A 1 
ATOM 2503 C C     . SER A 1 327 ? -7.097  -11.624 -20.668 1.00 45.90 327 A 1 
ATOM 2504 O O     . SER A 1 327 ? -5.900  -11.911 -20.677 1.00 42.01 327 A 1 
ATOM 2505 C CB    . SER A 1 327 ? -7.288  -10.053 -18.733 1.00 40.99 327 A 1 
ATOM 2506 O OG    . SER A 1 327 ? -7.594  -8.987  -19.598 1.00 37.90 327 A 1 
ATOM 2507 N N     . PRO A 1 328 ? -7.868  -11.603 -21.795 1.00 43.73 328 A 1 
ATOM 2508 C CA    . PRO A 1 328 ? -7.305  -11.871 -23.104 1.00 44.92 328 A 1 
ATOM 2509 C C     . PRO A 1 328 ? -6.043  -11.033 -23.220 1.00 45.98 328 A 1 
ATOM 2510 O O     . PRO A 1 328 ? -6.097  -9.809  -23.072 1.00 44.17 328 A 1 
ATOM 2511 C CB    . PRO A 1 328 ? -8.386  -11.474 -24.122 1.00 40.88 328 A 1 
ATOM 2512 C CG    . PRO A 1 328 ? -9.288  -10.524 -23.342 1.00 40.67 328 A 1 
ATOM 2513 C CD    . PRO A 1 328 ? -9.189  -11.060 -21.912 1.00 43.99 328 A 1 
ATOM 2514 N N     . SER A 1 329 ? -4.907  -11.728 -23.361 1.00 44.09 329 A 1 
ATOM 2515 C CA    . SER A 1 329 ? -3.623  -11.090 -23.549 1.00 45.25 329 A 1 
ATOM 2516 C C     . SER A 1 329 ? -3.741  -10.307 -24.848 1.00 46.18 329 A 1 
ATOM 2517 O O     . SER A 1 329 ? -3.515  -10.850 -25.925 1.00 43.43 329 A 1 
ATOM 2518 C CB    . SER A 1 329 ? -2.506  -12.138 -23.605 1.00 41.54 329 A 1 
ATOM 2519 O OG    . SER A 1 329 ? -1.275  -11.551 -23.927 1.00 38.04 329 A 1 
ATOM 2520 N N     . LEU A 1 330 ? -4.197  -9.068  -24.751 1.00 45.84 330 A 1 
ATOM 2521 C CA    . LEU A 1 330 ? -3.953  -8.087  -25.775 1.00 44.87 330 A 1 
ATOM 2522 C C     . LEU A 1 330 ? -2.431  -8.050  -25.863 1.00 44.73 330 A 1 
ATOM 2523 O O     . LEU A 1 330 ? -1.779  -7.378  -25.070 1.00 41.29 330 A 1 
ATOM 2524 C CB    . LEU A 1 330 ? -4.567  -6.729  -25.391 1.00 40.43 330 A 1 
ATOM 2525 C CG    . LEU A 1 330 ? -6.084  -6.641  -25.624 1.00 36.92 330 A 1 
ATOM 2526 C CD1   . LEU A 1 330 ? -6.651  -5.391  -24.944 1.00 36.46 330 A 1 
ATOM 2527 C CD2   . LEU A 1 330 ? -6.412  -6.549  -27.122 1.00 36.28 330 A 1 
ATOM 2528 N N     . GLN A 1 331 ? -1.894  -8.853  -26.767 1.00 42.77 331 A 1 
ATOM 2529 C CA    . GLN A 1 331 ? -0.518  -8.788  -27.238 1.00 42.98 331 A 1 
ATOM 2530 C C     . GLN A 1 331 ? -0.313  -7.459  -27.981 1.00 43.21 331 A 1 
ATOM 2531 O O     . GLN A 1 331 ? 0.098   -7.407  -29.131 1.00 41.03 331 A 1 
ATOM 2532 C CB    . GLN A 1 331 ? -0.186  -9.988  -28.139 1.00 39.77 331 A 1 
ATOM 2533 C CG    . GLN A 1 331 ? -0.171  -11.352 -27.446 1.00 35.06 331 A 1 
ATOM 2534 C CD    . GLN A 1 331 ? 0.247   -12.473 -28.405 1.00 32.59 331 A 1 
ATOM 2535 O OE1   . GLN A 1 331 ? 0.248   -12.340 -29.613 1.00 29.54 331 A 1 
ATOM 2536 N NE2   . GLN A 1 331 ? 0.611   -13.635 -27.908 1.00 29.34 331 A 1 
ATOM 2537 N N     . THR A 1 332 ? -0.681  -6.348  -27.334 1.00 47.30 332 A 1 
ATOM 2538 C CA    . THR A 1 332 ? -0.083  -5.075  -27.671 1.00 47.74 332 A 1 
ATOM 2539 C C     . THR A 1 332 ? 1.417   -5.278  -27.511 1.00 49.19 332 A 1 
ATOM 2540 O O     . THR A 1 332 ? 1.813   -5.857  -26.490 1.00 46.25 332 A 1 
ATOM 2541 C CB    . THR A 1 332 ? -0.567  -3.952  -26.752 1.00 43.51 332 A 1 
ATOM 2542 O OG1   . THR A 1 332 ? -0.595  -4.362  -25.395 1.00 39.60 332 A 1 
ATOM 2543 C CG2   . THR A 1 332 ? -1.981  -3.510  -27.123 1.00 39.40 332 A 1 
ATOM 2544 N N     . PRO A 1 333 ? 2.228   -4.893  -28.501 1.00 46.62 333 A 1 
ATOM 2545 C CA    . PRO A 1 333 ? 3.667   -5.092  -28.447 1.00 44.79 333 A 1 
ATOM 2546 C C     . PRO A 1 333 ? 4.177   -4.623  -27.086 1.00 46.71 333 A 1 
ATOM 2547 O O     . PRO A 1 333 ? 3.888   -3.498  -26.676 1.00 45.90 333 A 1 
ATOM 2548 C CB    . PRO A 1 333 ? 4.240   -4.300  -29.626 1.00 40.10 333 A 1 
ATOM 2549 C CG    . PRO A 1 333 ? 3.126   -3.333  -30.018 1.00 39.37 333 A 1 
ATOM 2550 C CD    . PRO A 1 333 ? 1.852   -4.082  -29.639 1.00 42.14 333 A 1 
ATOM 2551 N N     . LEU A 1 334 ? 4.868   -5.530  -26.378 1.00 61.30 334 A 1 
ATOM 2552 C CA    . LEU A 1 334 ? 5.263   -5.342  -24.978 1.00 61.04 334 A 1 
ATOM 2553 C C     . LEU A 1 334 ? 6.045   -4.053  -24.763 1.00 64.76 334 A 1 
ATOM 2554 O O     . LEU A 1 334 ? 5.979   -3.475  -23.683 1.00 59.57 334 A 1 
ATOM 2555 C CB    . LEU A 1 334 ? 6.116   -6.541  -24.523 1.00 53.45 334 A 1 
ATOM 2556 C CG    . LEU A 1 334 ? 5.308   -7.829  -24.268 1.00 46.81 334 A 1 
ATOM 2557 C CD1   . LEU A 1 334 ? 6.248   -9.026  -24.163 1.00 43.15 334 A 1 
ATOM 2558 C CD2   . LEU A 1 334 ? 4.504   -7.744  -22.967 1.00 42.56 334 A 1 
ATOM 2559 N N     . HIS A 1 335 ? 6.721   -3.576  -25.802 1.00 66.85 335 A 1 
ATOM 2560 C CA    . HIS A 1 335 ? 7.421   -2.303  -25.795 1.00 69.87 335 A 1 
ATOM 2561 C C     . HIS A 1 335 ? 6.816   -1.325  -26.797 1.00 73.29 335 A 1 
ATOM 2562 O O     . HIS A 1 335 ? 6.533   -1.670  -27.940 1.00 66.26 335 A 1 
ATOM 2563 C CB    . HIS A 1 335 ? 8.900   -2.524  -26.087 1.00 59.19 335 A 1 
ATOM 2564 C CG    . HIS A 1 335 ? 9.567   -3.328  -25.018 1.00 52.53 335 A 1 
ATOM 2565 N ND1   . HIS A 1 335 ? 10.082  -2.821  -23.847 1.00 47.45 335 A 1 
ATOM 2566 C CD2   . HIS A 1 335 ? 9.749   -4.675  -25.008 1.00 45.77 335 A 1 
ATOM 2567 C CE1   . HIS A 1 335 ? 10.578  -3.864  -23.152 1.00 42.28 335 A 1 
ATOM 2568 N NE2   . HIS A 1 335 ? 10.392  -4.996  -23.820 1.00 43.79 335 A 1 
ATOM 2569 N N     . PHE A 1 336 ? 6.687   -0.065  -26.385 1.00 68.49 336 A 1 
ATOM 2570 C CA    . PHE A 1 336 ? 6.490   1.001   -27.355 1.00 70.48 336 A 1 
ATOM 2571 C C     . PHE A 1 336 ? 7.684   1.085   -28.313 1.00 73.77 336 A 1 
ATOM 2572 O O     . PHE A 1 336 ? 8.845   0.944   -27.920 1.00 68.48 336 A 1 
ATOM 2573 C CB    . PHE A 1 336 ? 6.254   2.340   -26.648 1.00 61.91 336 A 1 
ATOM 2574 C CG    . PHE A 1 336 ? 4.875   2.482   -26.043 1.00 61.59 336 A 1 
ATOM 2575 C CD1   . PHE A 1 336 ? 3.725   2.319   -26.835 1.00 58.35 336 A 1 
ATOM 2576 C CD2   . PHE A 1 336 ? 4.729   2.785   -24.680 1.00 56.09 336 A 1 
ATOM 2577 C CE1   . PHE A 1 336 ? 2.451   2.435   -26.275 1.00 50.81 336 A 1 
ATOM 2578 C CE2   . PHE A 1 336 ? 3.442   2.907   -24.108 1.00 53.71 336 A 1 
ATOM 2579 C CZ    . PHE A 1 336 ? 2.304   2.725   -24.910 1.00 54.15 336 A 1 
ATOM 2580 N N     . SER A 1 337 ? 7.404   1.382   -29.592 1.00 70.61 337 A 1 
ATOM 2581 C CA    . SER A 1 337 ? 8.452   1.803   -30.520 1.00 73.57 337 A 1 
ATOM 2582 C C     . SER A 1 337 ? 9.166   3.051   -29.984 1.00 76.24 337 A 1 
ATOM 2583 O O     . SER A 1 337 ? 8.621   3.811   -29.184 1.00 71.91 337 A 1 
ATOM 2584 C CB    . SER A 1 337 ? 7.848   2.068   -31.904 1.00 66.09 337 A 1 
ATOM 2585 O OG    . SER A 1 337 ? 7.006   3.184   -31.879 1.00 57.41 337 A 1 
ATOM 2586 N N     . SER A 1 338 ? 10.392  3.301   -30.442 1.00 77.84 338 A 1 
ATOM 2587 C CA    . SER A 1 338 ? 11.169  4.469   -29.996 1.00 79.87 338 A 1 
ATOM 2588 C C     . SER A 1 338 ? 10.401  5.791   -30.151 1.00 81.88 338 A 1 
ATOM 2589 O O     . SER A 1 338 ? 10.396  6.613   -29.238 1.00 78.32 338 A 1 
ATOM 2590 C CB    . SER A 1 338 ? 12.486  4.534   -30.770 1.00 72.98 338 A 1 
ATOM 2591 O OG    . SER A 1 338 ? 13.313  5.555   -30.246 1.00 61.90 338 A 1 
ATOM 2592 N N     . LYS A 1 339 ? 9.669   5.954   -31.277 1.00 80.11 339 A 1 
ATOM 2593 C CA    . LYS A 1 339 ? 8.853   7.148   -31.543 1.00 81.65 339 A 1 
ATOM 2594 C C     . LYS A 1 339 ? 7.641   7.240   -30.606 1.00 83.26 339 A 1 
ATOM 2595 O O     . LYS A 1 339 ? 7.318   8.316   -30.106 1.00 79.92 339 A 1 
ATOM 2596 C CB    . LYS A 1 339 ? 8.375   7.152   -33.003 1.00 77.51 339 A 1 
ATOM 2597 C CG    . LYS A 1 339 ? 9.515   7.368   -34.010 1.00 67.13 339 A 1 
ATOM 2598 C CD    . LYS A 1 339 ? 8.961   7.480   -35.437 1.00 61.97 339 A 1 
ATOM 2599 C CE    . LYS A 1 339 ? 10.091  7.734   -36.435 1.00 53.16 339 A 1 
ATOM 2600 N NZ    . LYS A 1 339 ? 9.603   7.871   -37.841 1.00 45.26 339 A 1 
ATOM 2601 N N     . GLU A 1 340 ? 6.949   6.116   -30.340 1.00 84.53 340 A 1 
ATOM 2602 C CA    . GLU A 1 340 ? 5.828   6.093   -29.408 1.00 85.21 340 A 1 
ATOM 2603 C C     . GLU A 1 340 ? 6.285   6.385   -27.984 1.00 86.57 340 A 1 
ATOM 2604 O O     . GLU A 1 340 ? 5.657   7.195   -27.298 1.00 83.45 340 A 1 
ATOM 2605 C CB    . GLU A 1 340 ? 5.127   4.734   -29.438 1.00 81.23 340 A 1 
ATOM 2606 C CG    . GLU A 1 340 ? 4.319   4.530   -30.716 1.00 70.07 340 A 1 
ATOM 2607 C CD    . GLU A 1 340 ? 3.888   3.066   -30.860 1.00 64.25 340 A 1 
ATOM 2608 O OE1   . GLU A 1 340 ? 2.725   2.847   -31.241 1.00 57.64 340 A 1 
ATOM 2609 O OE2   . GLU A 1 340 ? 4.747   2.201   -30.604 1.00 57.71 340 A 1 
ATOM 2610 N N     . ARG A 1 341 ? 7.412   5.794   -27.562 1.00 82.81 341 A 1 
ATOM 2611 C CA    . ARG A 1 341 ? 7.995   6.059   -26.245 1.00 84.65 341 A 1 
ATOM 2612 C C     . ARG A 1 341 ? 8.330   7.538   -26.071 1.00 85.92 341 A 1 
ATOM 2613 O O     . ARG A 1 341 ? 7.939   8.126   -25.070 1.00 84.42 341 A 1 
ATOM 2614 C CB    . ARG A 1 341 ? 9.218   5.158   -26.037 1.00 83.14 341 A 1 
ATOM 2615 C CG    . ARG A 1 341 ? 9.806   5.387   -24.645 1.00 80.34 341 A 1 
ATOM 2616 C CD    . ARG A 1 341 ? 11.030  4.508   -24.402 1.00 78.92 341 A 1 
ATOM 2617 N NE    . ARG A 1 341 ? 11.559  4.783   -23.067 1.00 77.54 341 A 1 
ATOM 2618 C CZ    . ARG A 1 341 ? 11.265  4.172   -21.929 1.00 77.17 341 A 1 
ATOM 2619 N NH1   . ARG A 1 341 ? 10.545  3.093   -21.885 1.00 69.14 341 A 1 
ATOM 2620 N NH2   . ARG A 1 341 ? 11.690  4.668   -20.819 1.00 72.64 341 A 1 
ATOM 2621 N N     . GLU A 1 342 ? 8.980   8.145   -27.054 1.00 85.33 342 A 1 
ATOM 2622 C CA    . GLU A 1 342 ? 9.293   9.575   -27.037 1.00 85.67 342 A 1 
ATOM 2623 C C     . GLU A 1 342 ? 8.026   10.429  -26.898 1.00 86.46 342 A 1 
ATOM 2624 O O     . GLU A 1 342 ? 7.963   11.314  -26.040 1.00 84.88 342 A 1 
ATOM 2625 C CB    . GLU A 1 342 ? 10.069  9.920   -28.311 1.00 83.55 342 A 1 
ATOM 2626 C CG    . GLU A 1 342 ? 10.585  11.369  -28.312 1.00 71.53 342 A 1 
ATOM 2627 C CD    . GLU A 1 342 ? 11.353  11.728  -29.594 1.00 66.01 342 A 1 
ATOM 2628 O OE1   . GLU A 1 342 ? 11.900  12.853  -29.634 1.00 59.32 342 A 1 
ATOM 2629 O OE2   . GLU A 1 342 ? 11.390  10.900  -30.531 1.00 59.38 342 A 1 
ATOM 2630 N N     . ALA A 1 343 ? 6.955   10.097  -27.647 1.00 88.03 343 A 1 
ATOM 2631 C CA    . ALA A 1 343 ? 5.668   10.776  -27.519 1.00 87.34 343 A 1 
ATOM 2632 C C     . ALA A 1 343 ? 5.057   10.621  -26.109 1.00 87.68 343 A 1 
ATOM 2633 O O     . ALA A 1 343 ? 4.479   11.574  -25.578 1.00 85.68 343 A 1 
ATOM 2634 C CB    . ALA A 1 343 ? 4.726   10.245  -28.610 1.00 85.40 343 A 1 
ATOM 2635 N N     . ARG A 1 344 ? 5.187   9.443   -25.473 1.00 89.38 344 A 1 
ATOM 2636 C CA    . ARG A 1 344 ? 4.715   9.215   -24.098 1.00 88.83 344 A 1 
ATOM 2637 C C     . ARG A 1 344 ? 5.521   10.008  -23.076 1.00 89.82 344 A 1 
ATOM 2638 O O     . ARG A 1 344 ? 4.932   10.633  -22.185 1.00 87.86 344 A 1 
ATOM 2639 C CB    . ARG A 1 344 ? 4.755   7.714   -23.740 1.00 87.54 344 A 1 
ATOM 2640 C CG    . ARG A 1 344 ? 3.821   6.837   -24.578 1.00 83.52 344 A 1 
ATOM 2641 C CD    . ARG A 1 344 ? 2.339   7.149   -24.343 1.00 80.02 344 A 1 
ATOM 2642 N NE    . ARG A 1 344 ? 1.514   6.413   -25.315 1.00 75.50 344 A 1 
ATOM 2643 C CZ    . ARG A 1 344 ? 0.873   6.932   -26.348 1.00 70.98 344 A 1 
ATOM 2644 N NH1   . ARG A 1 344 ? 0.780   8.230   -26.524 1.00 64.23 344 A 1 
ATOM 2645 N NH2   . ARG A 1 344 ? 0.320   6.157   -27.215 1.00 64.26 344 A 1 
ATOM 2646 N N     . VAL A 1 345 ? 6.846   10.043  -23.215 1.00 89.53 345 A 1 
ATOM 2647 C CA    . VAL A 1 345 ? 7.733   10.829  -22.351 1.00 89.76 345 A 1 
ATOM 2648 C C     . VAL A 1 345 ? 7.441   12.327  -22.499 1.00 90.22 345 A 1 
ATOM 2649 O O     . VAL A 1 345 ? 7.313   13.027  -21.490 1.00 89.09 345 A 1 
ATOM 2650 C CB    . VAL A 1 345 ? 9.210   10.519  -22.648 1.00 88.96 345 A 1 
ATOM 2651 C CG1   . VAL A 1 345 ? 10.157  11.454  -21.886 1.00 83.53 345 A 1 
ATOM 2652 C CG2   . VAL A 1 345 ? 9.542   9.082   -22.230 1.00 83.78 345 A 1 
ATOM 2653 N N     . LEU A 1 346 ? 7.250   12.821  -23.728 1.00 89.81 346 A 1 
ATOM 2654 C CA    . LEU A 1 346 ? 6.899   14.218  -23.986 1.00 89.59 346 A 1 
ATOM 2655 C C     . LEU A 1 346 ? 5.559   14.584  -23.338 1.00 90.04 346 A 1 
ATOM 2656 O O     . LEU A 1 346 ? 5.468   15.584  -22.625 1.00 88.81 346 A 1 
ATOM 2657 C CB    . LEU A 1 346 ? 6.884   14.455  -25.500 1.00 88.06 346 A 1 
ATOM 2658 C CG    . LEU A 1 346 ? 6.629   15.928  -25.895 1.00 78.75 346 A 1 
ATOM 2659 C CD1   . LEU A 1 346 ? 7.741   16.858  -25.400 1.00 72.54 346 A 1 
ATOM 2660 C CD2   . LEU A 1 346 ? 6.541   16.035  -27.420 1.00 73.83 346 A 1 
ATOM 2661 N N     . ARG A 1 347 ? 4.520   13.731  -23.486 1.00 90.26 347 A 1 
ATOM 2662 C CA    . ARG A 1 347 ? 3.203   13.927  -22.864 1.00 90.12 347 A 1 
ATOM 2663 C C     . ARG A 1 347 ? 3.289   13.945  -21.338 1.00 90.72 347 A 1 
ATOM 2664 O O     . ARG A 1 347 ? 2.650   14.777  -20.689 1.00 88.92 347 A 1 
ATOM 2665 C CB    . ARG A 1 347 ? 2.245   12.853  -23.368 1.00 88.73 347 A 1 
ATOM 2666 C CG    . ARG A 1 347 ? 0.816   13.103  -22.862 1.00 80.65 347 A 1 
ATOM 2667 C CD    . ARG A 1 347 ? -0.155  12.105  -23.491 1.00 77.08 347 A 1 
ATOM 2668 N NE    . ARG A 1 347 ? -1.544  12.391  -23.054 1.00 72.79 347 A 1 
ATOM 2669 C CZ    . ARG A 1 347 ? -2.614  11.722  -23.381 1.00 68.12 347 A 1 
ATOM 2670 N NH1   . ARG A 1 347 ? -2.581  10.705  -24.193 1.00 62.14 347 A 1 
ATOM 2671 N NH2   . ARG A 1 347 ? -3.763  12.053  -22.883 1.00 61.30 347 A 1 
ATOM 2672 N N     . TYR A 1 348 ? 4.098   13.065  -20.757 1.00 90.97 348 A 1 
ATOM 2673 C CA    . TYR A 1 348 ? 4.360   13.067  -19.323 1.00 90.95 348 A 1 
ATOM 2674 C C     . TYR A 1 348 ? 5.062   14.352  -18.861 1.00 91.31 348 A 1 
ATOM 2675 O O     . TYR A 1 348 ? 4.648   14.948  -17.864 1.00 90.52 348 A 1 
ATOM 2676 C CB    . TYR A 1 348 ? 5.168   11.812  -18.969 1.00 90.37 348 A 1 
ATOM 2677 C CG    . TYR A 1 348 ? 5.913   11.938  -17.663 1.00 89.60 348 A 1 
ATOM 2678 C CD1   . TYR A 1 348 ? 7.282   12.237  -17.681 1.00 87.00 348 A 1 
ATOM 2679 C CD2   . TYR A 1 348 ? 5.228   11.818  -16.439 1.00 87.66 348 A 1 
ATOM 2680 C CE1   . TYR A 1 348 ? 7.981   12.415  -16.483 1.00 86.51 348 A 1 
ATOM 2681 C CE2   . TYR A 1 348 ? 5.918   11.988  -15.230 1.00 86.51 348 A 1 
ATOM 2682 C CZ    . TYR A 1 348 ? 7.295   12.287  -15.260 1.00 86.52 348 A 1 
ATOM 2683 O OH    . TYR A 1 348 ? 7.978   12.455  -14.104 1.00 84.62 348 A 1 
ATOM 2684 N N     . LYS A 1 349 ? 6.077   14.820  -19.597 1.00 90.57 349 A 1 
ATOM 2685 C CA    . LYS A 1 349 ? 6.779   16.081  -19.287 1.00 90.15 349 A 1 
ATOM 2686 C C     . LYS A 1 349 ? 5.829   17.279  -19.356 1.00 90.79 349 A 1 
ATOM 2687 O O     . LYS A 1 349 ? 5.895   18.158  -18.497 1.00 89.35 349 A 1 
ATOM 2688 C CB    . LYS A 1 349 ? 7.982   16.277  -20.237 1.00 89.01 349 A 1 
ATOM 2689 C CG    . LYS A 1 349 ? 9.174   15.361  -19.900 1.00 84.39 349 A 1 
ATOM 2690 C CD    . LYS A 1 349 ? 10.323  15.534  -20.914 1.00 79.34 349 A 1 
ATOM 2691 C CE    . LYS A 1 349 ? 11.523  14.644  -20.560 1.00 74.73 349 A 1 
ATOM 2692 N NZ    . LYS A 1 349 ? 12.641  14.751  -21.530 1.00 67.35 349 A 1 
ATOM 2693 N N     . GLU A 1 350 ? 4.892   17.298  -20.307 1.00 91.10 350 A 1 
ATOM 2694 C CA    . GLU A 1 350 ? 3.887   18.348  -20.401 1.00 90.40 350 A 1 
ATOM 2695 C C     . GLU A 1 350 ? 2.907   18.309  -19.219 1.00 90.73 350 A 1 
ATOM 2696 O O     . GLU A 1 350 ? 2.701   19.318  -18.531 1.00 88.88 350 A 1 
ATOM 2697 C CB    . GLU A 1 350 ? 3.177   18.272  -21.760 1.00 88.84 350 A 1 
ATOM 2698 C CG    . GLU A 1 350 ? 2.421   19.576  -22.114 1.00 76.78 350 A 1 
ATOM 2699 C CD    . GLU A 1 350 ? 3.333   20.821  -22.081 1.00 68.90 350 A 1 
ATOM 2700 O OE1   . GLU A 1 350 ? 2.854   21.899  -21.698 1.00 61.31 350 A 1 
ATOM 2701 O OE2   . GLU A 1 350 ? 4.555   20.701  -22.328 1.00 61.76 350 A 1 
ATOM 2702 N N     . LYS A 1 351 ? 2.389   17.118  -18.847 1.00 91.69 351 A 1 
ATOM 2703 C CA    . LYS A 1 351 ? 1.556   16.939  -17.646 1.00 91.42 351 A 1 
ATOM 2704 C C     . LYS A 1 351 ? 2.289   17.354  -16.364 1.00 91.66 351 A 1 
ATOM 2705 O O     . LYS A 1 351 ? 1.660   17.873  -15.441 1.00 89.39 351 A 1 
ATOM 2706 C CB    . LYS A 1 351 ? 1.099   15.488  -17.510 1.00 89.87 351 A 1 
ATOM 2707 C CG    . LYS A 1 351 ? -0.018  15.090  -18.485 1.00 84.97 351 A 1 
ATOM 2708 C CD    . LYS A 1 351 ? -0.413  13.641  -18.179 1.00 83.63 351 A 1 
ATOM 2709 C CE    . LYS A 1 351 ? -1.570  13.154  -19.019 1.00 78.26 351 A 1 
ATOM 2710 N NZ    . LYS A 1 351 ? -2.021  11.815  -18.554 1.00 74.56 351 A 1 
ATOM 2711 N N     . LYS A 1 352 ? 3.609   17.148  -16.287 1.00 90.64 352 A 1 
ATOM 2712 C CA    . LYS A 1 352 ? 4.407   17.532  -15.120 1.00 90.86 352 A 1 
ATOM 2713 C C     . LYS A 1 352 ? 4.308   19.030  -14.813 1.00 90.96 352 A 1 
ATOM 2714 O O     . LYS A 1 352 ? 4.247   19.396  -13.640 1.00 89.11 352 A 1 
ATOM 2715 C CB    . LYS A 1 352 ? 5.862   17.061  -15.311 1.00 89.78 352 A 1 
ATOM 2716 C CG    . LYS A 1 352 ? 6.769   17.411  -14.118 1.00 86.04 352 A 1 
ATOM 2717 C CD    . LYS A 1 352 ? 8.151   16.759  -14.226 1.00 84.36 352 A 1 
ATOM 2718 C CE    . LYS A 1 352 ? 9.000   17.126  -12.996 1.00 77.50 352 A 1 
ATOM 2719 N NZ    . LYS A 1 352 ? 10.272  16.375  -12.937 1.00 71.50 352 A 1 
ATOM 2720 N N     . LYS A 1 353 ? 4.218   19.895  -15.830 1.00 91.04 353 A 1 
ATOM 2721 C CA    . LYS A 1 353 ? 4.072   21.353  -15.676 1.00 89.93 353 A 1 
ATOM 2722 C C     . LYS A 1 353 ? 2.718   21.745  -15.065 1.00 89.45 353 A 1 
ATOM 2723 O O     . LYS A 1 353 ? 2.639   22.730  -14.342 1.00 86.00 353 A 1 
ATOM 2724 C CB    . LYS A 1 353 ? 4.239   22.044  -17.038 1.00 88.06 353 A 1 
ATOM 2725 C CG    . LYS A 1 353 ? 5.600   21.812  -17.719 1.00 80.84 353 A 1 
ATOM 2726 C CD    . LYS A 1 353 ? 5.555   22.416  -19.130 1.00 76.56 353 A 1 
ATOM 2727 C CE    . LYS A 1 353 ? 6.762   22.047  -19.981 1.00 68.00 353 A 1 
ATOM 2728 N NZ    . LYS A 1 353 ? 6.496   22.334  -21.413 1.00 60.64 353 A 1 
ATOM 2729 N N     . SER A 1 354 ? 1.656   20.958  -15.320 1.00 90.94 354 A 1 
ATOM 2730 C CA    . SER A 1 354 ? 0.291   21.243  -14.863 1.00 89.95 354 A 1 
ATOM 2731 C C     . SER A 1 354 ? -0.080  20.604  -13.511 1.00 90.37 354 A 1 
ATOM 2732 O O     . SER A 1 354 ? -1.244  20.633  -13.112 1.00 85.64 354 A 1 
ATOM 2733 C CB    . SER A 1 354 ? -0.710  20.857  -15.957 1.00 86.68 354 A 1 
ATOM 2734 O OG    . SER A 1 354 ? -0.768  19.457  -16.132 1.00 75.04 354 A 1 
ATOM 2735 N N     . ARG A 1 355 ? 0.875   19.999  -12.787 1.00 89.31 355 A 1 
ATOM 2736 C CA    . ARG A 1 355 ? 0.612   19.308  -11.521 1.00 89.39 355 A 1 
ATOM 2737 C C     . ARG A 1 355 ? 0.109   20.271  -10.441 1.00 88.96 355 A 1 
ATOM 2738 O O     . ARG A 1 355 ? 0.739   21.279  -10.144 1.00 85.97 355 A 1 
ATOM 2739 C CB    . ARG A 1 355 ? 1.863   18.582  -11.018 1.00 88.40 355 A 1 
ATOM 2740 C CG    . ARG A 1 355 ? 2.198   17.336  -11.844 1.00 84.18 355 A 1 
ATOM 2741 C CD    . ARG A 1 355 ? 3.491   16.708  -11.323 1.00 84.94 355 A 1 
ATOM 2742 N NE    . ARG A 1 355 ? 3.905   15.545  -12.119 1.00 82.89 355 A 1 
ATOM 2743 C CZ    . ARG A 1 355 ? 5.058   14.909  -11.996 1.00 83.80 355 A 1 
ATOM 2744 N NH1   . ARG A 1 355 ? 5.938   15.243  -11.093 1.00 77.51 355 A 1 
ATOM 2745 N NH2   . ARG A 1 355 ? 5.359   13.936  -12.776 1.00 76.86 355 A 1 
ATOM 2746 N N     . LYS A 1 356 ? -1.006  19.893  -9.778  1.00 87.26 356 A 1 
ATOM 2747 C CA    . LYS A 1 356 ? -1.572  20.627  -8.651  1.00 86.28 356 A 1 
ATOM 2748 C C     . LYS A 1 356 ? -1.316  19.849  -7.360  1.00 87.47 356 A 1 
ATOM 2749 O O     . LYS A 1 356 ? -1.892  18.784  -7.145  1.00 82.79 356 A 1 
ATOM 2750 C CB    . LYS A 1 356 ? -3.067  20.910  -8.883  1.00 81.37 356 A 1 
ATOM 2751 C CG    . LYS A 1 356 ? -3.279  21.832  -10.097 1.00 72.21 356 A 1 
ATOM 2752 C CD    . LYS A 1 356 ? -4.765  22.208  -10.272 1.00 66.40 356 A 1 
ATOM 2753 C CE    . LYS A 1 356 ? -4.922  23.105  -11.500 1.00 58.90 356 A 1 
ATOM 2754 N NZ    . LYS A 1 356 ? -6.308  23.580  -11.702 1.00 50.82 356 A 1 
ATOM 2755 N N     . PHE A 1 357 ? -0.476  20.403  -6.490  1.00 87.45 357 A 1 
ATOM 2756 C CA    . PHE A 1 357 ? -0.110  19.778  -5.212  1.00 87.50 357 A 1 
ATOM 2757 C C     . PHE A 1 357 ? -1.066  20.136  -4.068  1.00 87.56 357 A 1 
ATOM 2758 O O     . PHE A 1 357 ? -1.032  19.522  -2.994  1.00 83.76 357 A 1 
ATOM 2759 C CB    . PHE A 1 357 ? 1.333   20.155  -4.869  1.00 86.12 357 A 1 
ATOM 2760 C CG    . PHE A 1 357 ? 2.336   19.613  -5.865  1.00 85.28 357 A 1 
ATOM 2761 C CD1   . PHE A 1 357 ? 2.753   18.282  -5.786  1.00 80.70 357 A 1 
ATOM 2762 C CD2   . PHE A 1 357 ? 2.833   20.427  -6.893  1.00 80.53 357 A 1 
ATOM 2763 C CE1   . PHE A 1 357 ? 3.673   17.758  -6.702  1.00 78.33 357 A 1 
ATOM 2764 C CE2   . PHE A 1 357 ? 3.746   19.917  -7.828  1.00 78.67 357 A 1 
ATOM 2765 C CZ    . PHE A 1 357 ? 4.170   18.579  -7.740  1.00 79.29 357 A 1 
ATOM 2766 N N     . GLU A 1 358 ? -1.959  21.102  -4.276  1.00 89.00 358 A 1 
ATOM 2767 C CA    . GLU A 1 358 ? -2.943  21.501  -3.278  1.00 88.23 358 A 1 
ATOM 2768 C C     . GLU A 1 358 ? -3.961  20.398  -3.004  1.00 88.13 358 A 1 
ATOM 2769 O O     . GLU A 1 358 ? -4.363  19.620  -3.877  1.00 84.70 358 A 1 
ATOM 2770 C CB    . GLU A 1 358 ? -3.649  22.789  -3.712  1.00 85.57 358 A 1 
ATOM 2771 C CG    . GLU A 1 358 ? -2.679  23.973  -3.767  1.00 74.87 358 A 1 
ATOM 2772 C CD    . GLU A 1 358 ? -3.373  25.293  -4.110  1.00 68.50 358 A 1 
ATOM 2773 O OE1   . GLU A 1 358 ? -2.663  26.317  -4.125  1.00 60.36 358 A 1 
ATOM 2774 O OE2   . GLU A 1 358 ? -4.604  25.265  -4.351  1.00 59.33 358 A 1 
ATOM 2775 N N     . LYS A 1 359 ? -4.423  20.327  -1.741  1.00 82.42 359 A 1 
ATOM 2776 C CA    . LYS A 1 359 ? -5.440  19.359  -1.352  1.00 82.31 359 A 1 
ATOM 2777 C C     . LYS A 1 359 ? -6.784  19.747  -1.963  1.00 83.35 359 A 1 
ATOM 2778 O O     . LYS A 1 359 ? -7.485  20.614  -1.455  1.00 80.70 359 A 1 
ATOM 2779 C CB    . LYS A 1 359 ? -5.512  19.248  0.183   1.00 78.52 359 A 1 
ATOM 2780 C CG    . LYS A 1 359 ? -6.480  18.149  0.637   1.00 69.12 359 A 1 
ATOM 2781 C CD    . LYS A 1 359 ? -6.568  18.113  2.171   1.00 63.67 359 A 1 
ATOM 2782 C CE    . LYS A 1 359 ? -7.570  17.063  2.630   1.00 54.86 359 A 1 
ATOM 2783 N NZ    . LYS A 1 359 ? -7.797  17.112  4.096   1.00 48.80 359 A 1 
ATOM 2784 N N     . THR A 1 360 ? -7.193  19.033  -3.003  1.00 83.82 360 A 1 
ATOM 2785 C CA    . THR A 1 360 ? -8.500  19.196  -3.632  1.00 82.88 360 A 1 
ATOM 2786 C C     . THR A 1 360 ? -9.496  18.153  -3.113  1.00 84.06 360 A 1 
ATOM 2787 O O     . THR A 1 360 ? -9.181  16.976  -2.970  1.00 79.88 360 A 1 
ATOM 2788 C CB    . THR A 1 360 ? -8.390  19.163  -5.171  1.00 78.11 360 A 1 
ATOM 2789 O OG1   . THR A 1 360 ? -7.811  17.949  -5.601  1.00 68.27 360 A 1 
ATOM 2790 C CG2   . THR A 1 360 ? -7.536  20.310  -5.706  1.00 68.06 360 A 1 
ATOM 2791 N N     . THR A 1 361 ? -10.728 18.585  -2.798  1.00 81.40 361 A 1 
ATOM 2792 C CA    . THR A 1 361 ? -11.828 17.672  -2.472  1.00 81.69 361 A 1 
ATOM 2793 C C     . THR A 1 361 ? -12.476 17.209  -3.773  1.00 81.28 361 A 1 
ATOM 2794 O O     . THR A 1 361 ? -13.087 17.997  -4.483  1.00 78.88 361 A 1 
ATOM 2795 C CB    . THR A 1 361 ? -12.856 18.336  -1.548  1.00 80.29 361 A 1 
ATOM 2796 O OG1   . THR A 1 361 ? -12.219 18.748  -0.358  1.00 74.58 361 A 1 
ATOM 2797 C CG2   . THR A 1 361 ? -13.967 17.357  -1.150  1.00 75.18 361 A 1 
ATOM 2798 N N     . ARG A 1 362 ? -12.364 15.915  -4.094  1.00 78.22 362 A 1 
ATOM 2799 C CA    . ARG A 1 362 ? -12.926 15.367  -5.341  1.00 77.19 362 A 1 
ATOM 2800 C C     . ARG A 1 362 ? -14.439 15.136  -5.284  1.00 77.40 362 A 1 
ATOM 2801 O O     . ARG A 1 362 ? -15.090 15.139  -6.325  1.00 75.05 362 A 1 
ATOM 2802 C CB    . ARG A 1 362 ? -12.231 14.051  -5.696  1.00 74.14 362 A 1 
ATOM 2803 C CG    . ARG A 1 362 ? -10.761 14.249  -6.079  1.00 68.85 362 A 1 
ATOM 2804 C CD    . ARG A 1 362 ? -10.182 12.924  -6.567  1.00 67.65 362 A 1 
ATOM 2805 N NE    . ARG A 1 362 ? -8.787  13.090  -7.016  1.00 61.24 362 A 1 
ATOM 2806 C CZ    . ARG A 1 362 ? -8.147  12.332  -7.893  1.00 57.88 362 A 1 
ATOM 2807 N NH1   . ARG A 1 362 ? -8.686  11.249  -8.382  1.00 54.23 362 A 1 
ATOM 2808 N NH2   . ARG A 1 362 ? -6.960  12.660  -8.297  1.00 53.52 362 A 1 
ATOM 2809 N N     . TYR A 1 363 ? -14.968 14.877  -4.096  1.00 77.18 363 A 1 
ATOM 2810 C CA    . TYR A 1 363 ? -16.374 14.530  -3.893  1.00 76.84 363 A 1 
ATOM 2811 C C     . TYR A 1 363 ? -16.938 15.359  -2.734  1.00 78.26 363 A 1 
ATOM 2812 O O     . TYR A 1 363 ? -16.790 14.964  -1.565  1.00 77.14 363 A 1 
ATOM 2813 C CB    . TYR A 1 363 ? -16.506 13.025  -3.632  1.00 74.63 363 A 1 
ATOM 2814 C CG    . TYR A 1 363 ? -15.969 12.131  -4.733  1.00 72.25 363 A 1 
ATOM 2815 C CD1   . TYR A 1 363 ? -16.703 11.937  -5.914  1.00 69.11 363 A 1 
ATOM 2816 C CD2   . TYR A 1 363 ? -14.726 11.485  -4.588  1.00 67.47 363 A 1 
ATOM 2817 C CE1   . TYR A 1 363 ? -16.215 11.108  -6.942  1.00 66.49 363 A 1 
ATOM 2818 C CE2   . TYR A 1 363 ? -14.225 10.659  -5.599  1.00 65.96 363 A 1 
ATOM 2819 C CZ    . TYR A 1 363 ? -14.972 10.468  -6.784  1.00 67.65 363 A 1 
ATOM 2820 O OH    . TYR A 1 363 ? -14.483 9.668   -7.794  1.00 64.73 363 A 1 
ATOM 2821 N N     . ALA A 1 364 ? -17.618 16.464  -3.042  1.00 79.43 364 A 1 
ATOM 2822 C CA    . ALA A 1 364 ? -18.236 17.344  -2.058  1.00 80.62 364 A 1 
ATOM 2823 C C     . ALA A 1 364 ? -19.251 16.597  -1.173  1.00 82.36 364 A 1 
ATOM 2824 O O     . ALA A 1 364 ? -19.172 16.680  0.049   1.00 80.86 364 A 1 
ATOM 2825 C CB    . ALA A 1 364 ? -18.894 18.515  -2.796  1.00 78.96 364 A 1 
ATOM 2826 N N     . THR A 1 365 ? -20.093 15.729  -1.763  1.00 78.00 365 A 1 
ATOM 2827 C CA    . THR A 1 365 ? -21.070 14.918  -1.023  1.00 77.57 365 A 1 
ATOM 2828 C C     . THR A 1 365 ? -20.421 14.023  0.035   1.00 79.72 365 A 1 
ATOM 2829 O O     . THR A 1 365 ? -20.900 13.940  1.164   1.00 78.37 365 A 1 
ATOM 2830 C CB    . THR A 1 365 ? -21.871 14.033  -1.993  1.00 73.88 365 A 1 
ATOM 2831 O OG1   . THR A 1 365 ? -22.208 14.745  -3.152  1.00 66.54 365 A 1 
ATOM 2832 C CG2   . THR A 1 365 ? -23.161 13.486  -1.363  1.00 65.23 365 A 1 
ATOM 2833 N N     . ARG A 1 366 ? -19.286 13.390  -0.270  1.00 81.56 366 A 1 
ATOM 2834 C CA    . ARG A 1 366 ? -18.558 12.549  0.699   1.00 81.25 366 A 1 
ATOM 2835 C C     . ARG A 1 366 ? -17.896 13.368  1.800   1.00 82.94 366 A 1 
ATOM 2836 O O     . ARG A 1 366 ? -17.751 12.862  2.904   1.00 82.31 366 A 1 
ATOM 2837 C CB    . ARG A 1 366 ? -17.496 11.691  0.021   1.00 79.14 366 A 1 
ATOM 2838 C CG    . ARG A 1 366 ? -18.103 10.557  -0.817  1.00 73.86 366 A 1 
ATOM 2839 C CD    . ARG A 1 366 ? -17.000 9.569   -1.188  1.00 74.06 366 A 1 
ATOM 2840 N NE    . ARG A 1 366 ? -17.533 8.429   -1.963  1.00 67.89 366 A 1 
ATOM 2841 C CZ    . ARG A 1 366 ? -16.924 7.267   -2.158  1.00 66.77 366 A 1 
ATOM 2842 N NH1   . ARG A 1 366 ? -15.742 7.029   -1.669  1.00 58.38 366 A 1 
ATOM 2843 N NH2   . ARG A 1 366 ? -17.504 6.332   -2.848  1.00 59.59 366 A 1 
ATOM 2844 N N     . LYS A 1 367 ? -17.466 14.586  1.484   1.00 80.39 367 A 1 
ATOM 2845 C CA    . LYS A 1 367 ? -16.917 15.506  2.471   1.00 81.78 367 A 1 
ATOM 2846 C C     . LYS A 1 367 ? -18.001 15.912  3.464   1.00 83.11 367 A 1 
ATOM 2847 O O     . LYS A 1 367 ? -17.806 15.694  4.656   1.00 83.06 367 A 1 
ATOM 2848 C CB    . LYS A 1 367 ? -16.268 16.712  1.773   1.00 81.43 367 A 1 
ATOM 2849 C CG    . LYS A 1 367 ? -15.646 17.668  2.802   1.00 79.33 367 A 1 
ATOM 2850 C CD    . LYS A 1 367 ? -15.137 18.961  2.170   1.00 79.00 367 A 1 
ATOM 2851 C CE    . LYS A 1 367 ? -14.784 19.893  3.323   1.00 71.62 367 A 1 
ATOM 2852 N NZ    . LYS A 1 367 ? -14.608 21.306  2.930   1.00 68.05 367 A 1 
ATOM 2853 N N     . ALA A 1 368 ? -19.156 16.377  2.984   1.00 82.95 368 A 1 
ATOM 2854 C CA    . ALA A 1 368 ? -20.283 16.769  3.820   1.00 82.70 368 A 1 
ATOM 2855 C C     . ALA A 1 368 ? -20.732 15.611  4.736   1.00 83.97 368 A 1 
ATOM 2856 O O     . ALA A 1 368 ? -20.849 15.781  5.946   1.00 82.54 368 A 1 
ATOM 2857 C CB    . ALA A 1 368 ? -21.417 17.234  2.897   1.00 81.36 368 A 1 
ATOM 2858 N N     . TYR A 1 369 ? -20.866 14.390  4.189   1.00 83.06 369 A 1 
ATOM 2859 C CA    . TYR A 1 369 ? -21.211 13.205  4.979   1.00 82.39 369 A 1 
ATOM 2860 C C     . TYR A 1 369 ? -20.149 12.849  6.034   1.00 84.12 369 A 1 
ATOM 2861 O O     . TYR A 1 369 ? -20.488 12.365  7.110   1.00 83.27 369 A 1 
ATOM 2862 C CB    . TYR A 1 369 ? -21.445 12.014  4.044   1.00 80.77 369 A 1 
ATOM 2863 C CG    . TYR A 1 369 ? -22.740 11.301  4.339   1.00 79.59 369 A 1 
ATOM 2864 C CD1   . TYR A 1 369 ? -22.797 10.274  5.297   1.00 75.33 369 A 1 
ATOM 2865 C CD2   . TYR A 1 369 ? -23.917 11.670  3.654   1.00 71.45 369 A 1 
ATOM 2866 C CE1   . TYR A 1 369 ? -24.006 9.626   5.584   1.00 70.88 369 A 1 
ATOM 2867 C CE2   . TYR A 1 369 ? -25.131 11.033  3.928   1.00 69.90 369 A 1 
ATOM 2868 C CZ    . TYR A 1 369 ? -25.175 10.013  4.896   1.00 71.59 369 A 1 
ATOM 2869 O OH    . TYR A 1 369 ? -26.377 9.377   5.172   1.00 69.85 369 A 1 
ATOM 2870 N N     . ALA A 1 370 ? -18.862 13.043  5.736   1.00 82.78 370 A 1 
ATOM 2871 C CA    . ALA A 1 370 ? -17.778 12.768  6.673   1.00 81.73 370 A 1 
ATOM 2872 C C     . ALA A 1 370 ? -17.671 13.822  7.783   1.00 81.71 370 A 1 
ATOM 2873 O O     . ALA A 1 370 ? -17.142 13.505  8.856   1.00 80.19 370 A 1 
ATOM 2874 C CB    . ALA A 1 370 ? -16.462 12.661  5.901   1.00 80.15 370 A 1 
ATOM 2875 N N     . GLU A 1 371 ? -18.115 15.052  7.548   1.00 83.11 371 A 1 
ATOM 2876 C CA    . GLU A 1 371 ? -18.173 16.141  8.532   1.00 82.14 371 A 1 
ATOM 2877 C C     . GLU A 1 371 ? -19.358 15.958  9.487   1.00 82.47 371 A 1 
ATOM 2878 O O     . GLU A 1 371 ? -19.175 16.083  10.696  1.00 80.83 371 A 1 
ATOM 2879 C CB    . GLU A 1 371 ? -18.220 17.497  7.794   1.00 80.64 371 A 1 
ATOM 2880 C CG    . GLU A 1 371 ? -16.858 17.836  7.169   1.00 74.75 371 A 1 
ATOM 2881 C CD    . GLU A 1 371 ? -16.839 19.019  6.181   1.00 70.56 371 A 1 
ATOM 2882 O OE1   . GLU A 1 371 ? -15.717 19.468  5.829   1.00 63.70 371 A 1 
ATOM 2883 O OE2   . GLU A 1 371 ? -17.902 19.435  5.684   1.00 65.24 371 A 1 
ATOM 2884 N N     . ALA A 1 372 ? -20.530 15.574  8.977   1.00 87.12 372 A 1 
ATOM 2885 C CA    . ALA A 1 372 ? -21.735 15.358  9.779   1.00 85.80 372 A 1 
ATOM 2886 C C     . ALA A 1 372 ? -21.750 14.029  10.548  1.00 86.16 372 A 1 
ATOM 2887 O O     . ALA A 1 372 ? -22.561 13.848  11.461  1.00 82.90 372 A 1 
ATOM 2888 C CB    . ALA A 1 372 ? -22.936 15.455  8.836   1.00 83.30 372 A 1 
ATOM 2889 N N     . ARG A 1 373 ? -20.905 13.050  10.196  1.00 83.11 373 A 1 
ATOM 2890 C CA    . ARG A 1 373 ? -20.965 11.709  10.784  1.00 83.26 373 A 1 
ATOM 2891 C C     . ARG A 1 373 ? -20.410 11.687  12.208  1.00 83.61 373 A 1 
ATOM 2892 O O     . ARG A 1 373 ? -19.281 12.153  12.405  1.00 82.51 373 A 1 
ATOM 2893 C CB    . ARG A 1 373 ? -20.260 10.708  9.863   1.00 81.52 373 A 1 
ATOM 2894 C CG    . ARG A 1 373 ? -20.546 9.269   10.299  1.00 75.09 373 A 1 
ATOM 2895 C CD    . ARG A 1 373 ? -19.959 8.294   9.284   1.00 76.80 373 A 1 
ATOM 2896 N NE    . ARG A 1 373 ? -20.305 6.915   9.672   1.00 72.50 373 A 1 
ATOM 2897 C CZ    . ARG A 1 373 ? -20.099 5.819   8.969   1.00 73.13 373 A 1 
ATOM 2898 N NH1   . ARG A 1 373 ? -19.514 5.871   7.811   1.00 66.51 373 A 1 
ATOM 2899 N NH2   . ARG A 1 373 ? -20.482 4.669   9.430   1.00 67.21 373 A 1 
ATOM 2900 N N     . PRO A 1 374 ? -21.118 11.035  13.189  1.00 82.79 374 A 1 
ATOM 2901 C CA    . PRO A 1 374 ? -20.612 10.880  14.549  1.00 82.74 374 A 1 
ATOM 2902 C C     . PRO A 1 374 ? -19.295 10.103  14.559  1.00 84.43 374 A 1 
ATOM 2903 O O     . PRO A 1 374 ? -19.028 9.243   13.698  1.00 82.44 374 A 1 
ATOM 2904 C CB    . PRO A 1 374 ? -21.729 10.187  15.335  1.00 79.56 374 A 1 
ATOM 2905 C CG    . PRO A 1 374 ? -22.546 9.469   14.272  1.00 75.10 374 A 1 
ATOM 2906 C CD    . PRO A 1 374 ? -22.429 10.403  13.068  1.00 77.82 374 A 1 
ATOM 2907 N N     . ARG A 1 375 ? -18.418 10.460  15.525  1.00 80.34 375 A 1 
ATOM 2908 C CA    . ARG A 1 375 ? -17.061 9.908   15.631  1.00 79.08 375 A 1 
ATOM 2909 C C     . ARG A 1 375 ? -16.729 9.548   17.074  1.00 78.82 375 A 1 
ATOM 2910 O O     . ARG A 1 375 ? -16.810 10.404  17.940  1.00 78.15 375 A 1 
ATOM 2911 C CB    . ARG A 1 375 ? -16.027 10.915  15.114  1.00 76.91 375 A 1 
ATOM 2912 C CG    . ARG A 1 375 ? -16.198 11.263  13.637  1.00 75.04 375 A 1 
ATOM 2913 C CD    . ARG A 1 375 ? -15.158 12.314  13.255  1.00 79.77 375 A 1 
ATOM 2914 N NE    . ARG A 1 375 ? -15.325 12.776  11.862  1.00 77.09 375 A 1 
ATOM 2915 C CZ    . ARG A 1 375 ? -14.389 12.855  10.927  1.00 79.20 375 A 1 
ATOM 2916 N NH1   . ARG A 1 375 ? -13.168 12.461  11.150  1.00 69.44 375 A 1 
ATOM 2917 N NH2   . ARG A 1 375 ? -14.683 13.335  9.770   1.00 73.28 375 A 1 
ATOM 2918 N N     . ILE A 1 376 ? -16.216 8.345   17.279  1.00 79.75 376 A 1 
ATOM 2919 C CA    . ILE A 1 376 ? -15.648 7.896   18.552  1.00 79.02 376 A 1 
ATOM 2920 C C     . ILE A 1 376 ? -14.123 7.878   18.408  1.00 79.67 376 A 1 
ATOM 2921 O O     . ILE A 1 376 ? -13.579 7.187   17.542  1.00 75.89 376 A 1 
ATOM 2922 C CB    . ILE A 1 376 ? -16.235 6.536   18.962  1.00 75.35 376 A 1 
ATOM 2923 C CG1   . ILE A 1 376 ? -17.769 6.633   19.129  1.00 69.05 376 A 1 
ATOM 2924 C CG2   . ILE A 1 376 ? -15.572 6.045   20.258  1.00 69.97 376 A 1 
ATOM 2925 C CD1   . ILE A 1 376 ? -18.456 5.276   19.314  1.00 65.34 376 A 1 
ATOM 2926 N N     . LYS A 1 377 ? -13.418 8.688   19.209  1.00 71.51 377 A 1 
ATOM 2927 C CA    . LYS A 1 377 ? -11.950 8.831   19.151  1.00 72.26 377 A 1 
ATOM 2928 C C     . LYS A 1 377 ? -11.422 9.058   17.719  1.00 75.03 377 A 1 
ATOM 2929 O O     . LYS A 1 377 ? -10.413 8.485   17.309  1.00 72.02 377 A 1 
ATOM 2930 C CB    . LYS A 1 377 ? -11.269 7.647   19.868  1.00 68.29 377 A 1 
ATOM 2931 C CG    . LYS A 1 377 ? -11.650 7.546   21.355  1.00 63.05 377 A 1 
ATOM 2932 C CD    . LYS A 1 377 ? -10.992 6.321   22.018  1.00 58.05 377 A 1 
ATOM 2933 C CE    . LYS A 1 377 ? -11.426 6.247   23.483  1.00 52.17 377 A 1 
ATOM 2934 N NZ    . LYS A 1 377 ? -10.917 5.040   24.194  1.00 47.79 377 A 1 
ATOM 2935 N N     . GLY A 1 378 ? -12.149 9.866   16.946  1.00 73.26 378 A 1 
ATOM 2936 C CA    . GLY A 1 378 ? -11.807 10.234  15.573  1.00 71.85 378 A 1 
ATOM 2937 C C     . GLY A 1 378 ? -12.150 9.203   14.492  1.00 74.58 378 A 1 
ATOM 2938 O O     . GLY A 1 378 ? -12.121 9.543   13.309  1.00 73.12 378 A 1 
ATOM 2939 N N     . ARG A 1 379 ? -12.516 7.961   14.865  1.00 78.09 379 A 1 
ATOM 2940 C CA    . ARG A 1 379 ? -13.053 6.959   13.944  1.00 78.71 379 A 1 
ATOM 2941 C C     . ARG A 1 379 ? -14.536 7.212   13.713  1.00 80.31 379 A 1 
ATOM 2942 O O     . ARG A 1 379 ? -15.211 7.716   14.605  1.00 79.15 379 A 1 
ATOM 2943 C CB    . ARG A 1 379 ? -12.821 5.542   14.469  1.00 75.37 379 A 1 
ATOM 2944 C CG    . ARG A 1 379 ? -11.329 5.217   14.659  1.00 69.77 379 A 1 
ATOM 2945 C CD    . ARG A 1 379 ? -11.157 3.754   15.071  1.00 72.16 379 A 1 
ATOM 2946 N NE    . ARG A 1 379 ? -9.743  3.420   15.266  1.00 65.51 379 A 1 
ATOM 2947 C CZ    . ARG A 1 379 ? -9.253  2.208   15.535  1.00 61.71 379 A 1 
ATOM 2948 N NH1   . ARG A 1 379 ? -10.040 1.181   15.666  1.00 55.91 379 A 1 
ATOM 2949 N NH2   . ARG A 1 379 ? -7.978  2.032   15.683  1.00 55.07 379 A 1 
ATOM 2950 N N     . PHE A 1 380 ? -15.053 6.824   12.567  1.00 81.12 380 A 1 
ATOM 2951 C CA    . PHE A 1 380 ? -16.493 6.855   12.349  1.00 81.52 380 A 1 
ATOM 2952 C C     . PHE A 1 380 ? -17.177 5.847   13.288  1.00 80.72 380 A 1 
ATOM 2953 O O     . PHE A 1 380 ? -16.789 4.676   13.279  1.00 78.36 380 A 1 
ATOM 2954 C CB    . PHE A 1 380 ? -16.830 6.539   10.894  1.00 80.86 380 A 1 
ATOM 2955 C CG    . PHE A 1 380 ? -16.308 7.558   9.897   1.00 81.30 380 A 1 
ATOM 2956 C CD1   . PHE A 1 380 ? -16.753 8.889   9.954   1.00 77.81 380 A 1 
ATOM 2957 C CD2   . PHE A 1 380 ? -15.398 7.182   8.898   1.00 77.44 380 A 1 
ATOM 2958 C CE1   . PHE A 1 380 ? -16.290 9.836   9.033   1.00 76.91 380 A 1 
ATOM 2959 C CE2   . PHE A 1 380 ? -14.937 8.124   7.967   1.00 76.15 380 A 1 
ATOM 2960 C CZ    . PHE A 1 380 ? -15.379 9.456   8.031   1.00 79.82 380 A 1 
ATOM 2961 N N     . ALA A 1 381 ? -18.165 6.298   14.049  1.00 81.76 381 A 1 
ATOM 2962 C CA    . ALA A 1 381 ? -18.966 5.427   14.891  1.00 78.93 381 A 1 
ATOM 2963 C C     . ALA A 1 381 ? -19.780 4.458   14.024  1.00 76.24 381 A 1 
ATOM 2964 O O     . ALA A 1 381 ? -20.228 4.809   12.929  1.00 72.01 381 A 1 
ATOM 2965 C CB    . ALA A 1 381 ? -19.850 6.283   15.797  1.00 76.61 381 A 1 
ATOM 2966 N N     . LYS A 1 382 ? -19.989 3.229   14.529  1.00 78.63 382 A 1 
ATOM 2967 C CA    . LYS A 1 382 ? -21.021 2.352   13.984  1.00 74.57 382 A 1 
ATOM 2968 C C     . LYS A 1 382 ? -22.380 2.909   14.374  1.00 72.29 382 A 1 
ATOM 2969 O O     . LYS A 1 382 ? -22.504 3.625   15.359  1.00 66.40 382 A 1 
ATOM 2970 C CB    . LYS A 1 382 ? -20.869 0.919   14.492  1.00 68.06 382 A 1 
ATOM 2971 C CG    . LYS A 1 382 ? -19.612 0.215   13.971  1.00 58.77 382 A 1 
ATOM 2972 C CD    . LYS A 1 382 ? -19.601 -1.201  14.546  1.00 56.29 382 A 1 
ATOM 2973 C CE    . LYS A 1 382 ? -18.371 -1.994  14.153  1.00 48.40 382 A 1 
ATOM 2974 N NZ    . LYS A 1 382 ? -18.366 -3.301  14.850  1.00 43.84 382 A 1 
ATOM 2975 N N     . ARG A 1 383 ? -23.427 2.552   13.625  1.00 75.24 383 A 1 
ATOM 2976 C CA    . ARG A 1 383 ? -24.786 3.000   13.932  1.00 71.98 383 A 1 
ATOM 2977 C C     . ARG A 1 383 ? -25.245 2.484   15.297  1.00 71.24 383 A 1 
ATOM 2978 O O     . ARG A 1 383 ? -25.786 3.265   16.067  1.00 64.16 383 A 1 
ATOM 2979 C CB    . ARG A 1 383 ? -25.721 2.589   12.789  1.00 65.19 383 A 1 
ATOM 2980 C CG    . ARG A 1 383 ? -27.051 3.340   12.877  1.00 56.25 383 A 1 
ATOM 2981 C CD    . ARG A 1 383 ? -27.917 2.999   11.668  1.00 54.32 383 A 1 
ATOM 2982 N NE    . ARG A 1 383 ? -29.164 3.773   11.678  1.00 48.15 383 A 1 
ATOM 2983 C CZ    . ARG A 1 383 ? -30.080 3.811   10.732  1.00 44.13 383 A 1 
ATOM 2984 N NH1   . ARG A 1 383 ? -29.956 3.116   9.630   1.00 42.90 383 A 1 
ATOM 2985 N NH2   . ARG A 1 383 ? -31.143 4.547   10.880  1.00 40.88 383 A 1 
ATOM 2986 N N     . SER A 1 384 ? -24.944 1.227   15.640  1.00 74.78 384 A 1 
ATOM 2987 C CA    . SER A 1 384 ? -25.178 0.629   16.961  1.00 73.73 384 A 1 
ATOM 2988 C C     . SER A 1 384 ? -24.435 1.364   18.078  1.00 73.83 384 A 1 
ATOM 2989 O O     . SER A 1 384 ? -24.983 1.593   19.147  1.00 65.97 384 A 1 
ATOM 2990 C CB    . SER A 1 384 ? -24.693 -0.816  16.959  1.00 67.48 384 A 1 
ATOM 2991 O OG    . SER A 1 384 ? -23.340 -0.908  16.551  1.00 59.63 384 A 1 
ATOM 2992 N N     . ASP A 1 385 ? -23.194 1.742   17.830  1.00 68.72 385 A 1 
ATOM 2993 C CA    . ASP A 1 385 ? -22.343 2.365   18.843  1.00 67.13 385 A 1 
ATOM 2994 C C     . ASP A 1 385 ? -22.792 3.817   19.092  1.00 66.17 385 A 1 
ATOM 2995 O O     . ASP A 1 385 ? -22.664 4.312   20.197  1.00 61.57 385 A 1 
ATOM 2996 C CB    . ASP A 1 385 ? -20.861 2.319   18.421  1.00 62.04 385 A 1 
ATOM 2997 C CG    . ASP A 1 385 ? -20.314 0.939   17.992  1.00 54.49 385 A 1 
ATOM 2998 O OD1   . ASP A 1 385 ? -20.999 -0.097  18.137  1.00 50.53 385 A 1 
ATOM 2999 O OD2   . ASP A 1 385 ? -19.213 0.920   17.383  1.00 49.65 385 A 1 
ATOM 3000 N N     . ALA A 1 386 ? -23.327 4.474   18.082  1.00 66.61 386 A 1 
ATOM 3001 C CA    . ALA A 1 386 ? -23.915 5.804   18.217  1.00 62.84 386 A 1 
ATOM 3002 C C     . ALA A 1 386 ? -25.230 5.765   19.015  1.00 63.22 386 A 1 
ATOM 3003 O O     . ALA A 1 386 ? -25.464 6.666   19.820  1.00 59.21 386 A 1 
ATOM 3004 C CB    . ALA A 1 386 ? -24.127 6.401   16.827  1.00 57.90 386 A 1 
ATOM 3005 N N     . GLU A 1 387 ? -26.070 4.744   18.840  1.00 67.53 387 A 1 
ATOM 3006 C CA    . GLU A 1 387 ? -27.289 4.532   19.642  1.00 66.20 387 A 1 
ATOM 3007 C C     . GLU A 1 387 ? -26.928 4.254   21.117  1.00 66.69 387 A 1 
ATOM 3008 O O     . GLU A 1 387 ? -27.454 4.926   22.001  1.00 61.74 387 A 1 
ATOM 3009 C CB    . GLU A 1 387 ? -28.153 3.433   19.002  1.00 59.68 387 A 1 
ATOM 3010 C CG    . GLU A 1 387 ? -28.852 3.931   17.712  1.00 51.05 387 A 1 
ATOM 3011 C CD    . GLU A 1 387 ? -29.488 2.844   16.825  1.00 46.71 387 A 1 
ATOM 3012 O OE1   . GLU A 1 387 ? -29.937 3.198   15.698  1.00 42.94 387 A 1 
ATOM 3013 O OE2   . GLU A 1 387 ? -29.466 1.649   17.185  1.00 42.35 387 A 1 
ATOM 3014 N N     . MET A 1 388 ? -25.930 3.413   21.394  1.00 68.59 388 A 1 
ATOM 3015 C CA    . MET A 1 388 ? -25.456 3.193   22.765  1.00 66.08 388 A 1 
ATOM 3016 C C     . MET A 1 388 ? -24.842 4.436   23.420  1.00 66.42 388 A 1 
ATOM 3017 O O     . MET A 1 388 ? -25.005 4.629   24.625  1.00 61.48 388 A 1 
ATOM 3018 C CB    . MET A 1 388 ? -24.421 2.070   22.815  1.00 60.52 388 A 1 
ATOM 3019 C CG    . MET A 1 388 ? -25.019 0.669   22.725  1.00 51.92 388 A 1 
ATOM 3020 S SD    . MET A 1 388 ? -23.991 -0.644  23.473  1.00 45.28 388 A 1 
ATOM 3021 C CE    . MET A 1 388 ? -22.422 -0.352  22.635  1.00 41.34 388 A 1 
ATOM 3022 N N     . GLU A 1 389 ? -24.113 5.273   22.688  1.00 60.80 389 A 1 
ATOM 3023 C CA    . GLU A 1 389 ? -23.512 6.484   23.257  1.00 59.53 389 A 1 
ATOM 3024 C C     . GLU A 1 389 ? -24.596 7.529   23.603  1.00 59.28 389 A 1 
ATOM 3025 O O     . GLU A 1 389 ? -24.506 8.188   24.640  1.00 56.40 389 A 1 
ATOM 3026 C CB    . GLU A 1 389 ? -22.426 7.030   22.305  1.00 54.85 389 A 1 
ATOM 3027 C CG    . GLU A 1 389 ? -21.370 7.908   23.010  1.00 47.52 389 A 1 
ATOM 3028 C CD    . GLU A 1 389 ? -20.183 8.308   22.105  1.00 45.20 389 A 1 
ATOM 3029 O OE1   . GLU A 1 389 ? -19.077 8.573   22.643  1.00 41.28 389 A 1 
ATOM 3030 O OE2   . GLU A 1 389 ? -20.329 8.338   20.866  1.00 40.98 389 A 1 
ATOM 3031 N N     . VAL A 1 390 ? -25.642 7.614   22.794  1.00 61.52 390 A 1 
ATOM 3032 C CA    . VAL A 1 390 ? -26.820 8.435   23.099  1.00 61.68 390 A 1 
ATOM 3033 C C     . VAL A 1 390 ? -27.543 7.891   24.336  1.00 62.66 390 A 1 
ATOM 3034 O O     . VAL A 1 390 ? -27.803 8.662   25.256  1.00 59.64 390 A 1 
ATOM 3035 C CB    . VAL A 1 390 ? -27.757 8.550   21.885  1.00 57.52 390 A 1 
ATOM 3036 C CG1   . VAL A 1 390 ? -29.053 9.296   22.215  1.00 49.66 390 A 1 
ATOM 3037 C CG2   . VAL A 1 390 ? -27.083 9.340   20.753  1.00 52.77 390 A 1 
ATOM 3038 N N     . ASP A 1 391 ? -27.778 6.586   24.451  1.00 55.05 391 A 1 
ATOM 3039 C CA    . ASP A 1 391 ? -28.405 5.974   25.630  1.00 54.51 391 A 1 
ATOM 3040 C C     . ASP A 1 391 ? -27.570 6.157   26.902  1.00 53.82 391 A 1 
ATOM 3041 O O     . ASP A 1 391 ? -28.118 6.417   27.978  1.00 52.12 391 A 1 
ATOM 3042 C CB    . ASP A 1 391 ? -28.660 4.486   25.391  1.00 51.18 391 A 1 
ATOM 3043 C CG    . ASP A 1 391 ? -29.886 4.192   24.514  1.00 44.89 391 A 1 
ATOM 3044 O OD1   . ASP A 1 391 ? -30.724 5.101   24.323  1.00 42.82 391 A 1 
ATOM 3045 O OD2   . ASP A 1 391 ? -29.992 3.018   24.069  1.00 41.79 391 A 1 
ATOM 3046 N N     . GLN A 1 392 ? -26.236 6.086   26.829  1.00 53.39 392 A 1 
ATOM 3047 C CA    . GLN A 1 392 ? -25.370 6.369   27.969  1.00 54.63 392 A 1 
ATOM 3048 C C     . GLN A 1 392 ? -25.436 7.841   28.390  1.00 54.39 392 A 1 
ATOM 3049 O O     . GLN A 1 392 ? -25.478 8.129   29.592  1.00 52.43 392 A 1 
ATOM 3050 C CB    . GLN A 1 392 ? -23.924 5.977   27.676  1.00 52.05 392 A 1 
ATOM 3051 C CG    . GLN A 1 392 ? -23.713 4.465   27.828  1.00 46.82 392 A 1 
ATOM 3052 C CD    . GLN A 1 392 ? -22.255 4.041   27.654  1.00 43.51 392 A 1 
ATOM 3053 O OE1   . GLN A 1 392 ? -21.345 4.800   27.365  1.00 41.71 392 A 1 
ATOM 3054 N NE2   . GLN A 1 392 ? -21.965 2.768   27.861  1.00 38.38 392 A 1 
ATOM 3055 N N     . THR A 1 393 ? -25.471 8.778   27.449  1.00 54.27 393 A 1 
ATOM 3056 C CA    . THR A 1 393 ? -25.631 10.206  27.787  1.00 55.63 393 A 1 
ATOM 3057 C C     . THR A 1 393 ? -27.010 10.499  28.384  1.00 55.19 393 A 1 
ATOM 3058 O O     . THR A 1 393 ? -27.084 11.232  29.375  1.00 51.90 393 A 1 
ATOM 3059 C CB    . THR A 1 393 ? -25.346 11.157  26.616  1.00 52.78 393 A 1 
ATOM 3060 O OG1   . THR A 1 393 ? -25.680 10.640  25.364  1.00 47.23 393 A 1 
ATOM 3061 C CG2   . THR A 1 393 ? -23.870 11.539  26.569  1.00 47.99 393 A 1 
ATOM 3062 N N     . PHE A 1 394 ? -28.079 9.891   27.878  1.00 59.19 394 A 1 
ATOM 3063 C CA    . PHE A 1 394 ? -29.410 10.011  28.472  1.00 58.49 394 A 1 
ATOM 3064 C C     . PHE A 1 394 ? -29.499 9.337   29.847  1.00 58.60 394 A 1 
ATOM 3065 O O     . PHE A 1 394 ? -30.079 9.922   30.771  1.00 53.90 394 A 1 
ATOM 3066 C CB    . PHE A 1 394 ? -30.467 9.455   27.510  1.00 53.43 394 A 1 
ATOM 3067 C CG    . PHE A 1 394 ? -31.017 10.509  26.573  1.00 48.88 394 A 1 
ATOM 3068 C CD1   . PHE A 1 394 ? -32.050 11.372  27.016  1.00 46.44 394 A 1 
ATOM 3069 C CD2   . PHE A 1 394 ? -30.507 10.667  25.280  1.00 44.14 394 A 1 
ATOM 3070 C CE1   . PHE A 1 394 ? -32.553 12.371  26.174  1.00 39.99 394 A 1 
ATOM 3071 C CE2   . PHE A 1 394 ? -31.010 11.668  24.424  1.00 40.21 394 A 1 
ATOM 3072 C CZ    . PHE A 1 394 ? -32.039 12.516  24.879  1.00 41.61 394 A 1 
ATOM 3073 N N     . SER A 1 395 ? -28.881 8.171   30.052  1.00 52.52 395 A 1 
ATOM 3074 C CA    . SER A 1 395 ? -28.869 7.483   31.350  1.00 52.72 395 A 1 
ATOM 3075 C C     . SER A 1 395 ? -28.099 8.267   32.413  1.00 51.85 395 A 1 
ATOM 3076 O O     . SER A 1 395 ? -28.526 8.337   33.565  1.00 50.03 395 A 1 
ATOM 3077 C CB    . SER A 1 395 ? -28.260 6.089   31.220  1.00 50.95 395 A 1 
ATOM 3078 O OG    . SER A 1 395 ? -29.009 5.302   30.328  1.00 44.96 395 A 1 
ATOM 3079 N N     . THR A 1 396 ? -26.968 8.883   32.055  1.00 55.87 396 A 1 
ATOM 3080 C CA    . THR A 1 396 ? -26.222 9.751   32.984  1.00 56.22 396 A 1 
ATOM 3081 C C     . THR A 1 396 ? -26.965 11.050  33.296  1.00 55.32 396 A 1 
ATOM 3082 O O     . THR A 1 396 ? -26.957 11.470  34.450  1.00 51.64 396 A 1 
ATOM 3083 C CB    . THR A 1 396 ? -24.797 10.071  32.495  1.00 51.59 396 A 1 
ATOM 3084 O OG1   . THR A 1 396 ? -24.747 10.341  31.122  1.00 45.85 396 A 1 
ATOM 3085 C CG2   . THR A 1 396 ? -23.843 8.912   32.756  1.00 47.59 396 A 1 
ATOM 3086 N N     . ALA A 1 397 ? -27.647 11.637  32.335  1.00 52.17 397 A 1 
ATOM 3087 C CA    . ALA A 1 397 ? -28.483 12.811  32.571  1.00 50.96 397 A 1 
ATOM 3088 C C     . ALA A 1 397 ? -29.671 12.473  33.499  1.00 48.54 397 A 1 
ATOM 3089 O O     . ALA A 1 397 ? -29.896 13.185  34.483  1.00 47.78 397 A 1 
ATOM 3090 C CB    . ALA A 1 397 ? -28.940 13.379  31.228  1.00 48.79 397 A 1 
ATOM 3091 N N     . ALA A 1 398 ? -30.369 11.359  33.276  1.00 50.48 398 A 1 
ATOM 3092 C CA    . ALA A 1 398 ? -31.494 10.922  34.105  1.00 50.01 398 A 1 
ATOM 3093 C C     . ALA A 1 398 ? -31.083 10.618  35.558  1.00 48.35 398 A 1 
ATOM 3094 O O     . ALA A 1 398 ? -31.804 10.958  36.495  1.00 46.67 398 A 1 
ATOM 3095 C CB    . ALA A 1 398 ? -32.135 9.694   33.449  1.00 47.78 398 A 1 
ATOM 3096 N N     . LEU A 1 399 ? -29.910 10.030  35.792  1.00 53.95 399 A 1 
ATOM 3097 C CA    . LEU A 1 399 ? -29.387 9.796   37.144  1.00 52.71 399 A 1 
ATOM 3098 C C     . LEU A 1 399 ? -29.034 11.101  37.870  1.00 52.10 399 A 1 
ATOM 3099 O O     . LEU A 1 399 ? -29.192 11.161  39.094  1.00 49.26 399 A 1 
ATOM 3100 C CB    . LEU A 1 399 ? -28.163 8.866   37.072  1.00 48.44 399 A 1 
ATOM 3101 C CG    . LEU A 1 399 ? -28.517 7.382   36.886  1.00 44.53 399 A 1 
ATOM 3102 C CD1   . LEU A 1 399 ? -27.257 6.591   36.533  1.00 43.13 399 A 1 
ATOM 3103 C CD2   . LEU A 1 399 ? -29.113 6.780   38.166  1.00 45.93 399 A 1 
ATOM 3104 N N     . SER A 1 400 ? -28.582 12.126  37.157  1.00 55.63 400 A 1 
ATOM 3105 C CA    . SER A 1 400 ? -28.286 13.421  37.797  1.00 55.75 400 A 1 
ATOM 3106 C C     . SER A 1 400 ? -29.550 14.162  38.231  1.00 55.06 400 A 1 
ATOM 3107 O O     . SER A 1 400 ? -29.560 14.755  39.309  1.00 50.08 400 A 1 
ATOM 3108 C CB    . SER A 1 400 ? -27.409 14.297  36.892  1.00 51.80 400 A 1 
ATOM 3109 O OG    . SER A 1 400 ? -28.033 14.691  35.695  1.00 47.02 400 A 1 
ATOM 3110 N N     . ASP A 1 401 ? -30.629 14.067  37.478  1.00 53.40 401 A 1 
ATOM 3111 C CA    . ASP A 1 401 ? -31.881 14.785  37.770  1.00 55.27 401 A 1 
ATOM 3112 C C     . ASP A 1 401 ? -32.702 14.109  38.891  1.00 55.08 401 A 1 
ATOM 3113 O O     . ASP A 1 401 ? -33.440 14.761  39.626  1.00 52.09 401 A 1 
ATOM 3114 C CB    . ASP A 1 401 ? -32.685 14.929  36.467  1.00 49.19 401 A 1 
ATOM 3115 C CG    . ASP A 1 401 ? -33.590 16.179  36.424  1.00 43.58 401 A 1 
ATOM 3116 O OD1   . ASP A 1 401 ? -33.284 17.159  37.113  1.00 41.32 401 A 1 
ATOM 3117 O OD2   . ASP A 1 401 ? -34.559 16.133  35.631  1.00 41.49 401 A 1 
ATOM 3118 N N     . SER A 1 402 ? -32.514 12.795  39.107  1.00 47.30 402 A 1 
ATOM 3119 C CA    . SER A 1 402 ? -33.186 12.067  40.191  1.00 49.91 402 A 1 
ATOM 3120 C C     . SER A 1 402 ? -32.733 12.459  41.607  1.00 50.37 402 A 1 
ATOM 3121 O O     . SER A 1 402 ? -33.355 12.036  42.584  1.00 46.15 402 A 1 
ATOM 3122 C CB    . SER A 1 402 ? -33.051 10.555  39.987  1.00 45.18 402 A 1 
ATOM 3123 O OG    . SER A 1 402 ? -31.724 10.103  40.172  1.00 41.26 402 A 1 
ATOM 3124 N N     . SER A 1 403 ? -31.681 13.262  41.731  1.00 44.47 403 A 1 
ATOM 3125 C CA    . SER A 1 403 ? -31.249 13.828  43.014  1.00 46.84 403 A 1 
ATOM 3126 C C     . SER A 1 403 ? -32.127 14.999  43.490  1.00 46.87 403 A 1 
ATOM 3127 O O     . SER A 1 403 ? -31.729 15.727  44.393  1.00 43.62 403 A 1 
ATOM 3128 C CB    . SER A 1 403 ? -29.759 14.188  42.996  1.00 43.20 403 A 1 
ATOM 3129 O OG    . SER A 1 403 ? -29.486 15.336  42.228  1.00 39.27 403 A 1 
ATOM 3130 N N     . TYR A 1 404 ? -33.329 15.179  42.946  1.00 47.37 404 A 1 
ATOM 3131 C CA    . TYR A 1 404 ? -34.334 16.035  43.555  1.00 47.03 404 A 1 
ATOM 3132 C C     . TYR A 1 404 ? -34.653 15.470  44.941  1.00 43.11 404 A 1 
ATOM 3133 O O     . TYR A 1 404 ? -35.428 14.528  45.111  1.00 40.93 404 A 1 
ATOM 3134 C CB    . TYR A 1 404 ? -35.572 16.186  42.668  1.00 44.78 404 A 1 
ATOM 3135 C CG    . TYR A 1 404 ? -35.468 17.367  41.709  1.00 42.91 404 A 1 
ATOM 3136 C CD1   . TYR A 1 404 ? -35.818 18.662  42.153  1.00 42.95 404 A 1 
ATOM 3137 C CD2   . TYR A 1 404 ? -35.008 17.172  40.409  1.00 41.78 404 A 1 
ATOM 3138 C CE1   . TYR A 1 404 ? -35.691 19.769  41.279  1.00 37.81 404 A 1 
ATOM 3139 C CE2   . TYR A 1 404 ? -34.871 18.269  39.534  1.00 37.37 404 A 1 
ATOM 3140 C CZ    . TYR A 1 404 ? -35.217 19.570  39.969  1.00 39.08 404 A 1 
ATOM 3141 O OH    . TYR A 1 404 ? -35.086 20.639  39.118  1.00 38.22 404 A 1 
ATOM 3142 N N     . SER A 1 405 ? -33.989 16.052  45.923  1.00 42.16 405 A 1 
ATOM 3143 C CA    . SER A 1 405 ? -34.198 15.807  47.341  1.00 44.79 405 A 1 
ATOM 3144 C C     . SER A 1 405 ? -35.690 15.944  47.627  1.00 43.57 405 A 1 
ATOM 3145 O O     . SER A 1 405 ? -36.280 16.997  47.376  1.00 41.55 405 A 1 
ATOM 3146 C CB    . SER A 1 405 ? -33.400 16.822  48.162  1.00 40.91 405 A 1 
ATOM 3147 O OG    . SER A 1 405 ? -33.593 16.628  49.531  1.00 37.57 405 A 1 
ATOM 3148 N N     . THR A 1 406 ? -36.282 14.890  48.172  1.00 40.64 406 A 1 
ATOM 3149 C CA    . THR A 1 406 ? -37.605 14.955  48.782  1.00 44.81 406 A 1 
ATOM 3150 C C     . THR A 1 406 ? -37.524 15.968  49.925  1.00 42.59 406 A 1 
ATOM 3151 O O     . THR A 1 406 ? -36.994 15.649  50.990  1.00 40.83 406 A 1 
ATOM 3152 C CB    . THR A 1 406 ? -38.036 13.582  49.318  1.00 41.49 406 A 1 
ATOM 3153 O OG1   . THR A 1 406 ? -36.954 12.938  49.974  1.00 36.94 406 A 1 
ATOM 3154 C CG2   . THR A 1 406 ? -38.506 12.661  48.200  1.00 38.02 406 A 1 
ATOM 3155 N N     . VAL A 1 407 ? -37.979 17.184  49.680  1.00 43.71 407 A 1 
ATOM 3156 C CA    . VAL A 1 407 ? -38.119 18.200  50.721  1.00 47.33 407 A 1 
ATOM 3157 C C     . VAL A 1 407 ? -39.088 17.596  51.741  1.00 43.65 407 A 1 
ATOM 3158 O O     . VAL A 1 407 ? -40.232 17.308  51.352  1.00 42.44 407 A 1 
ATOM 3159 C CB    . VAL A 1 407 ? -38.650 19.530  50.169  1.00 45.27 407 A 1 
ATOM 3160 C CG1   . VAL A 1 407 ? -38.699 20.594  51.271  1.00 41.15 407 A 1 
ATOM 3161 C CG2   . VAL A 1 407 ? -37.761 20.066  49.035  1.00 44.14 407 A 1 
ATOM 3162 N N     . PRO A 1 408 ? -38.669 17.311  52.994  1.00 39.37 408 A 1 
ATOM 3163 C CA    . PRO A 1 408 ? -39.590 16.801  53.985  1.00 42.36 408 A 1 
ATOM 3164 C C     . PRO A 1 408 ? -40.641 17.892  54.209  1.00 41.26 408 A 1 
ATOM 3165 O O     . PRO A 1 408 ? -40.313 19.015  54.578  1.00 40.41 408 A 1 
ATOM 3166 C CB    . PRO A 1 408 ? -38.746 16.494  55.221  1.00 39.94 408 A 1 
ATOM 3167 C CG    . PRO A 1 408 ? -37.551 17.423  55.091  1.00 38.56 408 A 1 
ATOM 3168 C CD    . PRO A 1 408 ? -37.368 17.573  53.579  1.00 42.74 408 A 1 
ATOM 3169 N N     . TRP A 1 409 ? -41.895 17.549  53.942  1.00 41.66 409 A 1 
ATOM 3170 C CA    . TRP A 1 409 ? -43.030 18.361  54.372  1.00 42.93 409 A 1 
ATOM 3171 C C     . TRP A 1 409 ? -43.052 18.326  55.908  1.00 40.89 409 A 1 
ATOM 3172 O O     . TRP A 1 409 ? -43.557 17.370  56.503  1.00 38.22 409 A 1 
ATOM 3173 C CB    . TRP A 1 409 ? -44.345 17.832  53.764  1.00 39.06 409 A 1 
ATOM 3174 C CG    . TRP A 1 409 ? -44.579 18.184  52.322  1.00 35.74 409 A 1 
ATOM 3175 C CD1   . TRP A 1 409 ? -43.743 17.984  51.296  1.00 29.08 409 A 1 
ATOM 3176 C CD2   . TRP A 1 409 ? -45.779 18.797  51.754  1.00 30.77 409 A 1 
ATOM 3177 N NE1   . TRP A 1 409 ? -44.304 18.434  50.115  1.00 27.04 409 A 1 
ATOM 3178 C CE2   . TRP A 1 409 ? -45.565 18.930  50.348  1.00 30.41 409 A 1 
ATOM 3179 C CE3   . TRP A 1 409 ? -46.998 19.238  52.269  1.00 33.45 409 A 1 
ATOM 3180 C CZ2   . TRP A 1 409 ? -46.533 19.501  49.504  1.00 33.93 409 A 1 
ATOM 3181 C CZ3   . TRP A 1 409 ? -47.977 19.799  51.436  1.00 31.83 409 A 1 
ATOM 3182 C CH2   . TRP A 1 409 ? -47.753 19.935  50.063  1.00 31.05 409 A 1 
ATOM 3183 N N     . PHE A 1 410 ? -42.425 19.323  56.526  1.00 43.09 410 A 1 
ATOM 3184 C CA    . PHE A 1 410 ? -42.670 19.732  57.908  1.00 41.98 410 A 1 
ATOM 3185 C C     . PHE A 1 410 ? -43.879 20.676  57.959  1.00 38.26 410 A 1 
ATOM 3186 O O     . PHE A 1 410 ? -44.026 21.490  57.021  1.00 33.45 410 A 1 
ATOM 3187 C CB    . PHE A 1 410 ? -41.425 20.375  58.533  1.00 39.73 410 A 1 
ATOM 3188 C CG    . PHE A 1 410 ? -40.539 19.387  59.264  1.00 38.19 410 A 1 
ATOM 3189 C CD1   . PHE A 1 410 ? -40.893 18.941  60.544  1.00 33.80 410 A 1 
ATOM 3190 C CD2   . PHE A 1 410 ? -39.371 18.909  58.657  1.00 33.35 410 A 1 
ATOM 3191 C CE1   . PHE A 1 410 ? -40.075 18.025  61.218  1.00 31.49 410 A 1 
ATOM 3192 C CE2   . PHE A 1 410 ? -38.550 17.986  59.339  1.00 35.34 410 A 1 
ATOM 3193 C CZ    . PHE A 1 410 ? -38.905 17.547  60.615  1.00 37.60 410 A 1 
ATOM 3194 O OXT   . PHE A 1 410 ? -44.590 20.547  58.983  1.00 42.11 410 A 1 
ATOM 3195 N N     . GLY B 2 1   ? -3.826  28.331  5.992   1.00 39.02 1   B 1 
ATOM 3196 C CA    . GLY B 2 1   ? -4.042  27.179  5.109   1.00 42.49 1   B 1 
ATOM 3197 C C     . GLY B 2 1   ? -2.791  26.293  5.224   1.00 45.84 1   B 1 
ATOM 3198 O O     . GLY B 2 1   ? -1.725  26.807  4.962   1.00 43.24 1   B 1 
ATOM 3199 N N     . GLY B 2 2   ? -2.929  25.062  5.659   1.00 48.17 2   B 1 
ATOM 3200 C CA    . GLY B 2 2   ? -1.778  24.164  5.796   1.00 50.09 2   B 1 
ATOM 3201 C C     . GLY B 2 2   ? -1.245  23.830  4.399   1.00 53.16 2   B 1 
ATOM 3202 O O     . GLY B 2 2   ? -1.711  22.864  3.818   1.00 50.38 2   B 1 
ATOM 3203 N N     . GLY B 2 3   ? -0.365  24.651  3.890   1.00 49.13 3   B 1 
ATOM 3204 C CA    . GLY B 2 3   ? 0.263   24.434  2.598   1.00 51.42 3   B 1 
ATOM 3205 C C     . GLY B 2 3   ? 0.850   23.030  2.580   1.00 55.23 3   B 1 
ATOM 3206 O O     . GLY B 2 3   ? 1.483   22.617  3.555   1.00 53.31 3   B 1 
ATOM 3207 N N     . VAL B 2 4   ? 0.583   22.279  1.521   1.00 60.79 4   B 1 
ATOM 3208 C CA    . VAL B 2 4   ? 1.166   20.949  1.354   1.00 63.42 4   B 1 
ATOM 3209 C C     . VAL B 2 4   ? 2.671   21.138  1.431   1.00 67.96 4   B 1 
ATOM 3210 O O     . VAL B 2 4   ? 3.253   21.714  0.516   1.00 63.29 4   B 1 
ATOM 3211 C CB    . VAL B 2 4   ? 0.738   20.311  0.027   1.00 55.83 4   B 1 
ATOM 3212 C CG1   . VAL B 2 4   ? 1.421   18.968  -0.207  1.00 48.29 4   B 1 
ATOM 3213 C CG2   . VAL B 2 4   ? -0.778  20.079  0.018   1.00 49.93 4   B 1 
ATOM 3214 N N     . ARG B 2 5   ? 3.290   20.740  2.572   1.00 61.84 5   B 1 
ATOM 3215 C CA    . ARG B 2 5   ? 4.717   20.925  2.784   1.00 64.50 5   B 1 
ATOM 3216 C C     . ARG B 2 5   ? 5.440   20.330  1.593   1.00 67.75 5   B 1 
ATOM 3217 O O     . ARG B 2 5   ? 5.010   19.295  1.085   1.00 64.01 5   B 1 
ATOM 3218 C CB    . ARG B 2 5   ? 5.169   20.272  4.104   1.00 58.01 5   B 1 
ATOM 3219 C CG    . ARG B 2 5   ? 4.821   21.142  5.318   1.00 49.84 5   B 1 
ATOM 3220 C CD    . ARG B 2 5   ? 5.437   20.584  6.614   1.00 45.17 5   B 1 
ATOM 3221 N NE    . ARG B 2 5   ? 4.506   19.678  7.305   1.00 40.84 5   B 1 
ATOM 3222 C CZ    . ARG B 2 5   ? 4.698   19.139  8.504   1.00 36.45 5   B 1 
ATOM 3223 N NH1   . ARG B 2 5   ? 5.818   19.326  9.155   1.00 35.54 5   B 1 
ATOM 3224 N NH2   . ARG B 2 5   ? 3.786   18.420  9.066   1.00 33.55 5   B 1 
ATOM 3225 N N     . GLU B 2 6   ? 6.514   20.953  1.142   1.00 68.39 6   B 1 
ATOM 3226 C CA    . GLU B 2 6   ? 7.267   20.483  -0.016  1.00 68.59 6   B 1 
ATOM 3227 C C     . GLU B 2 6   ? 7.641   18.997  0.116   1.00 72.16 6   B 1 
ATOM 3228 O O     . GLU B 2 6   ? 7.515   18.217  -0.812  1.00 66.10 6   B 1 
ATOM 3229 C CB    . GLU B 2 6   ? 8.479   21.401  -0.165  1.00 60.67 6   B 1 
ATOM 3230 C CG    . GLU B 2 6   ? 9.275   21.102  -1.424  1.00 50.69 6   B 1 
ATOM 3231 C CD    . GLU B 2 6   ? 10.120  22.318  -1.806  1.00 45.14 6   B 1 
ATOM 3232 O OE1   . GLU B 2 6   ? 10.088  22.657  -3.007  1.00 41.10 6   B 1 
ATOM 3233 O OE2   . GLU B 2 6   ? 10.690  22.939  -0.879  1.00 41.65 6   B 1 
ATOM 3234 N N     . GLN B 2 7   ? 7.913   18.570  1.363   1.00 67.20 7   B 1 
ATOM 3235 C CA    . GLN B 2 7   ? 8.124   17.175  1.749   1.00 68.54 7   B 1 
ATOM 3236 C C     . GLN B 2 7   ? 6.904   16.264  1.520   1.00 73.22 7   B 1 
ATOM 3237 O O     . GLN B 2 7   ? 7.040   15.035  1.484   1.00 69.02 7   B 1 
ATOM 3238 C CB    . GLN B 2 7   ? 8.491   17.125  3.236   1.00 63.52 7   B 1 
ATOM 3239 C CG    . GLN B 2 7   ? 9.791   17.875  3.563   1.00 56.19 7   B 1 
ATOM 3240 C CD    . GLN B 2 7   ? 10.083  17.893  5.073   1.00 47.78 7   B 1 
ATOM 3241 O OE1   . GLN B 2 7   ? 9.294   17.471  5.900   1.00 46.24 7   B 1 
ATOM 3242 N NE2   . GLN B 2 7   ? 11.220  18.410  5.464   1.00 41.74 7   B 1 
ATOM 3243 N N     . ASP B 2 8   ? 5.684   16.795  1.394   1.00 74.21 8   B 1 
ATOM 3244 C CA    . ASP B 2 8   ? 4.481   16.008  1.119   1.00 74.42 8   B 1 
ATOM 3245 C C     . ASP B 2 8   ? 4.263   15.724  -0.377  1.00 77.94 8   B 1 
ATOM 3246 O O     . ASP B 2 8   ? 3.392   14.915  -0.715  1.00 74.12 8   B 1 
ATOM 3247 C CB    . ASP B 2 8   ? 3.230   16.659  1.733   1.00 68.62 8   B 1 
ATOM 3248 C CG    . ASP B 2 8   ? 3.191   16.633  3.264   1.00 61.18 8   B 1 
ATOM 3249 O OD1   . ASP B 2 8   ? 3.590   15.597  3.846   1.00 55.35 8   B 1 
ATOM 3250 O OD2   . ASP B 2 8   ? 2.636   17.593  3.847   1.00 53.55 8   B 1 
ATOM 3251 N N     . ARG B 2 9   ? 5.063   16.341  -1.266  1.00 85.66 9   B 1 
ATOM 3252 C CA    . ARG B 2 9   ? 5.107   16.048  -2.699  1.00 86.82 9   B 1 
ATOM 3253 C C     . ARG B 2 9   ? 5.751   14.695  -2.989  1.00 88.89 9   B 1 
ATOM 3254 O O     . ARG B 2 9   ? 5.441   14.078  -4.009  1.00 85.30 9   B 1 
ATOM 3255 C CB    . ARG B 2 9   ? 5.884   17.144  -3.442  1.00 82.93 9   B 1 
ATOM 3256 C CG    . ARG B 2 9   ? 5.260   18.540  -3.285  1.00 74.02 9   B 1 
ATOM 3257 C CD    . ARG B 2 9   ? 6.080   19.570  -4.052  1.00 70.82 9   B 1 
ATOM 3258 N NE    . ARG B 2 9   ? 5.543   20.930  -3.898  1.00 63.93 9   B 1 
ATOM 3259 C CZ    . ARG B 2 9   ? 6.133   22.054  -4.273  1.00 57.86 9   B 1 
ATOM 3260 N NH1   . ARG B 2 9   ? 7.283   22.047  -4.904  1.00 55.26 9   B 1 
ATOM 3261 N NH2   . ARG B 2 9   ? 5.591   23.203  -4.018  1.00 50.89 9   B 1 
ATOM 3262 N N     . PHE B 2 10  ? 6.605   14.240  -2.077  1.00 90.34 10  B 1 
ATOM 3263 C CA    . PHE B 2 10  ? 7.402   13.034  -2.225  1.00 91.16 10  B 1 
ATOM 3264 C C     . PHE B 2 10  ? 7.029   11.955  -1.198  1.00 92.29 10  B 1 
ATOM 3265 O O     . PHE B 2 10  ? 6.280   12.189  -0.232  1.00 90.39 10  B 1 
ATOM 3266 C CB    . PHE B 2 10  ? 8.884   13.423  -2.144  1.00 89.25 10  B 1 
ATOM 3267 C CG    . PHE B 2 10  ? 9.298   14.493  -3.130  1.00 89.45 10  B 1 
ATOM 3268 C CD1   . PHE B 2 10  ? 9.155   14.282  -4.512  1.00 82.27 10  B 1 
ATOM 3269 C CD2   . PHE B 2 10  ? 9.828   15.712  -2.676  1.00 81.26 10  B 1 
ATOM 3270 C CE1   . PHE B 2 10  ? 9.532   15.270  -5.439  1.00 78.08 10  B 1 
ATOM 3271 C CE2   . PHE B 2 10  ? 10.219  16.702  -3.593  1.00 78.87 10  B 1 
ATOM 3272 C CZ    . PHE B 2 10  ? 10.068  16.482  -4.971  1.00 78.71 10  B 1 
ATOM 3273 N N     . LEU B 2 11  ? 7.547   10.752  -1.388  1.00 92.92 11  B 1 
ATOM 3274 C CA    . LEU B 2 11  ? 7.466   9.687   -0.387  1.00 93.27 11  B 1 
ATOM 3275 C C     . LEU B 2 11  ? 8.341   10.026  0.834   1.00 92.85 11  B 1 
ATOM 3276 O O     . LEU B 2 11  ? 9.339   10.722  0.695   1.00 90.79 11  B 1 
ATOM 3277 C CB    . LEU B 2 11  ? 7.869   8.344   -1.005  1.00 93.37 11  B 1 
ATOM 3278 C CG    . LEU B 2 11  ? 6.908   7.849   -2.099  1.00 93.01 11  B 1 
ATOM 3279 C CD1   . LEU B 2 11  ? 7.459   6.567   -2.713  1.00 90.33 11  B 1 
ATOM 3280 C CD2   . LEU B 2 11  ? 5.512   7.555   -1.546  1.00 89.80 11  B 1 
ATOM 3281 N N     . PRO B 2 12  ? 8.005   9.541   2.048   1.00 91.84 12  B 1 
ATOM 3282 C CA    . PRO B 2 12  ? 8.788   9.866   3.239   1.00 91.28 12  B 1 
ATOM 3283 C C     . PRO B 2 12  ? 10.230  9.352   3.140   1.00 92.24 12  B 1 
ATOM 3284 O O     . PRO B 2 12  ? 10.448  8.161   2.946   1.00 91.44 12  B 1 
ATOM 3285 C CB    . PRO B 2 12  ? 8.035   9.233   4.417   1.00 89.51 12  B 1 
ATOM 3286 C CG    . PRO B 2 12  ? 6.613   9.048   3.892   1.00 86.94 12  B 1 
ATOM 3287 C CD    . PRO B 2 12  ? 6.815   8.789   2.403   1.00 89.36 12  B 1 
ATOM 3288 N N     . ILE B 2 13  ? 11.210  10.227  3.393   1.00 90.52 13  B 1 
ATOM 3289 C CA    . ILE B 2 13  ? 12.641  9.896   3.288   1.00 91.27 13  B 1 
ATOM 3290 C C     . ILE B 2 13  ? 13.054  8.708   4.178   1.00 92.19 13  B 1 
ATOM 3291 O O     . ILE B 2 13  ? 13.982  7.969   3.849   1.00 91.39 13  B 1 
ATOM 3292 C CB    . ILE B 2 13  ? 13.480  11.153  3.604   1.00 90.30 13  B 1 
ATOM 3293 C CG1   . ILE B 2 13  ? 14.953  11.040  3.176   1.00 85.01 13  B 1 
ATOM 3294 C CG2   . ILE B 2 13  ? 13.419  11.525  5.097   1.00 83.88 13  B 1 
ATOM 3295 C CD1   . ILE B 2 13  ? 15.135  10.937  1.654   1.00 76.06 13  B 1 
ATOM 3296 N N     . ALA B 2 14  ? 12.343  8.478   5.301   1.00 91.36 14  B 1 
ATOM 3297 C CA    . ALA B 2 14  ? 12.584  7.333   6.182   1.00 90.53 14  B 1 
ATOM 3298 C C     . ALA B 2 14  ? 12.267  5.996   5.499   1.00 91.97 14  B 1 
ATOM 3299 O O     . ALA B 2 14  ? 13.002  5.019   5.694   1.00 90.87 14  B 1 
ATOM 3300 C CB    . ALA B 2 14  ? 11.760  7.526   7.456   1.00 88.06 14  B 1 
ATOM 3301 N N     . ASN B 2 15  ? 11.192  5.939   4.693   1.00 92.32 15  B 1 
ATOM 3302 C CA    . ASN B 2 15  ? 10.833  4.750   3.922   1.00 92.98 15  B 1 
ATOM 3303 C C     . ASN B 2 15  ? 11.836  4.519   2.793   1.00 94.19 15  B 1 
ATOM 3304 O O     . ASN B 2 15  ? 12.356  3.412   2.666   1.00 93.67 15  B 1 
ATOM 3305 C CB    . ASN B 2 15  ? 9.400   4.884   3.389   1.00 92.39 15  B 1 
ATOM 3306 C CG    . ASN B 2 15  ? 8.353   4.860   4.504   1.00 90.82 15  B 1 
ATOM 3307 O OD1   . ASN B 2 15  ? 8.217   5.790   5.278   1.00 81.21 15  B 1 
ATOM 3308 N ND2   . ASN B 2 15  ? 7.607   3.797   4.619   1.00 81.98 15  B 1 
ATOM 3309 N N     . ILE B 2 16  ? 12.197  5.577   2.058   1.00 93.61 16  B 1 
ATOM 3310 C CA    . ILE B 2 16  ? 13.240  5.533   1.030   1.00 94.71 16  B 1 
ATOM 3311 C C     . ILE B 2 16  ? 14.547  4.995   1.622   1.00 95.65 16  B 1 
ATOM 3312 O O     . ILE B 2 16  ? 15.114  4.033   1.121   1.00 95.25 16  B 1 
ATOM 3313 C CB    . ILE B 2 16  ? 13.452  6.933   0.411   1.00 94.61 16  B 1 
ATOM 3314 C CG1   . ILE B 2 16  ? 12.148  7.562   -0.158  1.00 92.74 16  B 1 
ATOM 3315 C CG2   . ILE B 2 16  ? 14.549  6.919   -0.665  1.00 93.39 16  B 1 
ATOM 3316 C CD1   . ILE B 2 16  ? 11.411  6.705   -1.182  1.00 85.73 16  B 1 
ATOM 3317 N N     . SER B 2 17  ? 14.980  5.545   2.754   1.00 94.23 17  B 1 
ATOM 3318 C CA    . SER B 2 17  ? 16.209  5.117   3.429   1.00 93.92 17  B 1 
ATOM 3319 C C     . SER B 2 17  ? 16.190  3.649   3.851   1.00 94.56 17  B 1 
ATOM 3320 O O     . SER B 2 17  ? 17.241  3.010   3.842   1.00 93.98 17  B 1 
ATOM 3321 C CB    . SER B 2 17  ? 16.460  5.953   4.684   1.00 92.99 17  B 1 
ATOM 3322 O OG    . SER B 2 17  ? 16.615  7.320   4.379   1.00 81.66 17  B 1 
ATOM 3323 N N     . ARG B 2 18  ? 15.029  3.114   4.271   1.00 93.52 18  B 1 
ATOM 3324 C CA    . ARG B 2 18  ? 14.881  1.707   4.671   1.00 93.13 18  B 1 
ATOM 3325 C C     . ARG B 2 18  ? 15.041  0.768   3.470   1.00 94.09 18  B 1 
ATOM 3326 O O     . ARG B 2 18  ? 15.790  -0.196  3.580   1.00 92.88 18  B 1 
ATOM 3327 C CB    . ARG B 2 18  ? 13.527  1.514   5.367   1.00 91.97 18  B 1 
ATOM 3328 C CG    . ARG B 2 18  ? 13.433  0.153   6.079   1.00 84.87 18  B 1 
ATOM 3329 C CD    . ARG B 2 18  ? 12.019  -0.118  6.626   1.00 83.63 18  B 1 
ATOM 3330 N NE    . ARG B 2 18  ? 11.559  0.955   7.530   1.00 74.47 18  B 1 
ATOM 3331 C CZ    . ARG B 2 18  ? 10.391  1.593   7.484   1.00 69.64 18  B 1 
ATOM 3332 N NH1   . ARG B 2 18  ? 9.477   1.273   6.609   1.00 61.38 18  B 1 
ATOM 3333 N NH2   . ARG B 2 18  ? 10.136  2.563   8.297   1.00 61.24 18  B 1 
ATOM 3334 N N     . ILE B 2 19  ? 14.385  1.082   2.350   1.00 95.61 19  B 1 
ATOM 3335 C CA    . ILE B 2 19  ? 14.465  0.275   1.125   1.00 96.01 19  B 1 
ATOM 3336 C C     . ILE B 2 19  ? 15.881  0.323   0.536   1.00 96.57 19  B 1 
ATOM 3337 O O     . ILE B 2 19  ? 16.457  -0.719  0.239   1.00 95.65 19  B 1 
ATOM 3338 C CB    . ILE B 2 19  ? 13.392  0.725   0.116   1.00 95.90 19  B 1 
ATOM 3339 C CG1   . ILE B 2 19  ? 11.966  0.524   0.690   1.00 94.48 19  B 1 
ATOM 3340 C CG2   . ILE B 2 19  ? 13.534  -0.054  -1.200  1.00 94.60 19  B 1 
ATOM 3341 C CD1   . ILE B 2 19  ? 10.906  1.349   -0.028  1.00 89.48 19  B 1 
ATOM 3342 N N     . MET B 2 20  ? 16.499  1.504   0.469   1.00 96.56 20  B 1 
ATOM 3343 C CA    . MET B 2 20  ? 17.890  1.640   0.031   1.00 96.88 20  B 1 
ATOM 3344 C C     . MET B 2 20  ? 18.860  0.791   0.858   1.00 96.81 20  B 1 
ATOM 3345 O O     . MET B 2 20  ? 19.776  0.208   0.301   1.00 95.48 20  B 1 
ATOM 3346 C CB    . MET B 2 20  ? 18.342  3.096   0.116   1.00 96.62 20  B 1 
ATOM 3347 C CG    . MET B 2 20  ? 17.681  4.016   -0.899  1.00 94.76 20  B 1 
ATOM 3348 S SD    . MET B 2 20  ? 18.228  5.746   -0.718  1.00 93.09 20  B 1 
ATOM 3349 C CE    . MET B 2 20  ? 19.856  5.646   -1.478  1.00 83.72 20  B 1 
ATOM 3350 N N     . LYS B 2 21  ? 18.677  0.704   2.184   1.00 95.51 21  B 1 
ATOM 3351 C CA    . LYS B 2 21  ? 19.528  -0.125  3.048   1.00 95.34 21  B 1 
ATOM 3352 C C     . LYS B 2 21  ? 19.372  -1.618  2.784   1.00 95.50 21  B 1 
ATOM 3353 O O     . LYS B 2 21  ? 20.321  -2.346  3.039   1.00 94.03 21  B 1 
ATOM 3354 C CB    . LYS B 2 21  ? 19.238  0.157   4.523   1.00 94.11 21  B 1 
ATOM 3355 C CG    . LYS B 2 21  ? 19.903  1.442   5.035   1.00 87.17 21  B 1 
ATOM 3356 C CD    . LYS B 2 21  ? 19.533  1.616   6.506   1.00 76.71 21  B 1 
ATOM 3357 C CE    . LYS B 2 21  ? 20.224  2.826   7.118   1.00 67.51 21  B 1 
ATOM 3358 N NZ    . LYS B 2 21  ? 20.146  2.785   8.605   1.00 57.77 21  B 1 
ATOM 3359 N N     . LYS B 2 22  ? 18.210  -2.066  2.305   1.00 95.68 22  B 1 
ATOM 3360 C CA    . LYS B 2 22  ? 18.002  -3.465  1.903   1.00 95.16 22  B 1 
ATOM 3361 C C     . LYS B 2 22  ? 18.686  -3.782  0.572   1.00 95.36 22  B 1 
ATOM 3362 O O     . LYS B 2 22  ? 19.191  -4.877  0.402   1.00 93.03 22  B 1 
ATOM 3363 C CB    . LYS B 2 22  ? 16.499  -3.787  1.805   1.00 93.65 22  B 1 
ATOM 3364 C CG    . LYS B 2 22  ? 15.750  -3.802  3.146   1.00 86.61 22  B 1 
ATOM 3365 C CD    . LYS B 2 22  ? 14.283  -4.187  2.871   1.00 81.32 22  B 1 
ATOM 3366 C CE    . LYS B 2 22  ? 13.446  -4.383  4.123   1.00 71.60 22  B 1 
ATOM 3367 N NZ    . LYS B 2 22  ? 12.130  -5.000  3.772   1.00 62.43 22  B 1 
ATOM 3368 N N     . ALA B 2 23  ? 18.703  -2.826  -0.356  1.00 95.40 23  B 1 
ATOM 3369 C CA    . ALA B 2 23  ? 19.288  -3.011  -1.678  1.00 94.74 23  B 1 
ATOM 3370 C C     . ALA B 2 23  ? 20.817  -2.807  -1.721  1.00 95.01 23  B 1 
ATOM 3371 O O     . ALA B 2 23  ? 21.497  -3.340  -2.590  1.00 92.72 23  B 1 
ATOM 3372 C CB    . ALA B 2 23  ? 18.589  -2.052  -2.635  1.00 93.52 23  B 1 
ATOM 3373 N N     . VAL B 2 24  ? 21.367  -2.011  -0.808  1.00 94.93 24  B 1 
ATOM 3374 C CA    . VAL B 2 24  ? 22.806  -1.731  -0.716  1.00 95.03 24  B 1 
ATOM 3375 C C     . VAL B 2 24  ? 23.446  -2.708  0.276   1.00 95.23 24  B 1 
ATOM 3376 O O     . VAL B 2 24  ? 22.921  -2.849  1.380   1.00 93.31 24  B 1 
ATOM 3377 C CB    . VAL B 2 24  ? 23.060  -0.261  -0.326  1.00 94.12 24  B 1 
ATOM 3378 C CG1   . VAL B 2 24  ? 24.531  0.035   -0.070  1.00 88.84 24  B 1 
ATOM 3379 C CG2   . VAL B 2 24  ? 22.597  0.671   -1.440  1.00 89.17 24  B 1 
ATOM 3380 N N     . PRO B 2 25  ? 24.582  -3.338  -0.061  1.00 94.94 25  B 1 
ATOM 3381 C CA    . PRO B 2 25  ? 25.312  -4.221  0.848   1.00 94.40 25  B 1 
ATOM 3382 C C     . PRO B 2 25  ? 25.615  -3.574  2.203   1.00 94.33 25  B 1 
ATOM 3383 O O     . PRO B 2 25  ? 25.836  -2.365  2.293   1.00 91.90 25  B 1 
ATOM 3384 C CB    . PRO B 2 25  ? 26.599  -4.592  0.107   1.00 92.81 25  B 1 
ATOM 3385 C CG    . PRO B 2 25  ? 26.206  -4.482  -1.359  1.00 89.81 25  B 1 
ATOM 3386 C CD    . PRO B 2 25  ? 25.218  -3.328  -1.371  1.00 93.06 25  B 1 
ATOM 3387 N N     . ALA B 2 26  ? 25.691  -4.385  3.270   1.00 93.32 26  B 1 
ATOM 3388 C CA    . ALA B 2 26  ? 25.858  -3.896  4.642   1.00 92.70 26  B 1 
ATOM 3389 C C     . ALA B 2 26  ? 27.124  -3.043  4.866   1.00 92.50 26  B 1 
ATOM 3390 O O     . ALA B 2 26  ? 27.131  -2.121  5.692   1.00 87.42 26  B 1 
ATOM 3391 C CB    . ALA B 2 26  ? 25.855  -5.115  5.571   1.00 90.47 26  B 1 
ATOM 3392 N N     . ASN B 2 27  ? 28.188  -3.287  4.097   1.00 91.78 27  B 1 
ATOM 3393 C CA    . ASN B 2 27  ? 29.424  -2.498  4.117   1.00 90.65 27  B 1 
ATOM 3394 C C     . ASN B 2 27  ? 29.295  -1.133  3.416   1.00 90.90 27  B 1 
ATOM 3395 O O     . ASN B 2 27  ? 30.188  -0.276  3.550   1.00 85.66 27  B 1 
ATOM 3396 C CB    . ASN B 2 27  ? 30.562  -3.355  3.528   1.00 87.61 27  B 1 
ATOM 3397 C CG    . ASN B 2 27  ? 30.393  -3.643  2.046   1.00 80.89 27  B 1 
ATOM 3398 O OD1   . ASN B 2 27  ? 29.361  -3.436  1.455   1.00 67.53 27  B 1 
ATOM 3399 N ND2   . ASN B 2 27  ? 31.429  -4.132  1.382   1.00 73.00 27  B 1 
ATOM 3400 N N     . GLY B 2 28  ? 28.203  -0.906  2.665   1.00 91.52 28  B 1 
ATOM 3401 C CA    . GLY B 2 28  ? 27.922  0.319   1.941   1.00 91.30 28  B 1 
ATOM 3402 C C     . GLY B 2 28  ? 27.361  1.420   2.848   1.00 91.96 28  B 1 
ATOM 3403 O O     . GLY B 2 28  ? 26.568  1.193   3.749   1.00 88.85 28  B 1 
ATOM 3404 N N     . LYS B 2 29  ? 27.747  2.673   2.560   1.00 93.27 29  B 1 
ATOM 3405 C CA    . LYS B 2 29  ? 27.183  3.859   3.217   1.00 93.19 29  B 1 
ATOM 3406 C C     . LYS B 2 29  ? 26.323  4.635   2.225   1.00 93.96 29  B 1 
ATOM 3407 O O     . LYS B 2 29  ? 26.629  4.695   1.042   1.00 91.80 29  B 1 
ATOM 3408 C CB    . LYS B 2 29  ? 28.298  4.728   3.814   1.00 90.85 29  B 1 
ATOM 3409 C CG    . LYS B 2 29  ? 29.053  4.002   4.947   1.00 83.14 29  B 1 
ATOM 3410 C CD    . LYS B 2 29  ? 30.132  4.889   5.567   1.00 77.28 29  B 1 
ATOM 3411 C CE    . LYS B 2 29  ? 30.867  4.104   6.662   1.00 68.43 29  B 1 
ATOM 3412 N NZ    . LYS B 2 29  ? 31.942  4.885   7.313   1.00 58.75 29  B 1 
ATOM 3413 N N     . ILE B 2 30  ? 25.246  5.267   2.711   1.00 92.68 30  B 1 
ATOM 3414 C CA    . ILE B 2 30  ? 24.332  6.048   1.881   1.00 93.38 30  B 1 
ATOM 3415 C C     . ILE B 2 30  ? 24.321  7.493   2.373   1.00 93.49 30  B 1 
ATOM 3416 O O     . ILE B 2 30  ? 23.909  7.770   3.501   1.00 91.68 30  B 1 
ATOM 3417 C CB    . ILE B 2 30  ? 22.923  5.427   1.853   1.00 93.28 30  B 1 
ATOM 3418 C CG1   . ILE B 2 30  ? 22.945  3.932   1.440   1.00 91.03 30  B 1 
ATOM 3419 C CG2   . ILE B 2 30  ? 22.045  6.228   0.875   1.00 91.37 30  B 1 
ATOM 3420 C CD1   . ILE B 2 30  ? 21.616  3.210   1.675   1.00 87.49 30  B 1 
ATOM 3421 N N     . ALA B 2 31  ? 24.771  8.409   1.528   1.00 93.93 31  B 1 
ATOM 3422 C CA    . ALA B 2 31  ? 24.755  9.834   1.821   1.00 93.77 31  B 1 
ATOM 3423 C C     . ALA B 2 31  ? 23.335  10.415  1.782   1.00 93.73 31  B 1 
ATOM 3424 O O     . ALA B 2 31  ? 22.419  9.826   1.218   1.00 92.61 31  B 1 
ATOM 3425 C CB    . ALA B 2 31  ? 25.694  10.541  0.847   1.00 92.52 31  B 1 
ATOM 3426 N N     . LYS B 2 32  ? 23.138  11.584  2.425   1.00 92.45 32  B 1 
ATOM 3427 C CA    . LYS B 2 32  ? 21.841  12.259  2.485   1.00 91.93 32  B 1 
ATOM 3428 C C     . LYS B 2 32  ? 21.374  12.701  1.094   1.00 92.35 32  B 1 
ATOM 3429 O O     . LYS B 2 32  ? 20.226  12.420  0.742   1.00 91.27 32  B 1 
ATOM 3430 C CB    . LYS B 2 32  ? 21.925  13.443  3.464   1.00 90.17 32  B 1 
ATOM 3431 C CG    . LYS B 2 32  ? 20.565  14.132  3.651   1.00 82.56 32  B 1 
ATOM 3432 C CD    . LYS B 2 32  ? 20.661  15.365  4.570   1.00 75.71 32  B 1 
ATOM 3433 C CE    . LYS B 2 32  ? 19.312  16.083  4.530   1.00 63.83 32  B 1 
ATOM 3434 N NZ    . LYS B 2 32  ? 19.353  17.435  5.115   1.00 55.74 32  B 1 
ATOM 3435 N N     . ASP B 2 33  ? 22.252  13.280  0.301   1.00 92.71 33  B 1 
ATOM 3436 C CA    . ASP B 2 33  ? 21.997  13.715  -1.070  1.00 92.81 33  B 1 
ATOM 3437 C C     . ASP B 2 33  ? 21.515  12.568  -1.970  1.00 93.70 33  B 1 
ATOM 3438 O O     . ASP B 2 33  ? 20.557  12.728  -2.723  1.00 92.56 33  B 1 
ATOM 3439 C CB    . ASP B 2 33  ? 23.276  14.372  -1.645  1.00 91.05 33  B 1 
ATOM 3440 C CG    . ASP B 2 33  ? 24.519  13.465  -1.689  1.00 88.30 33  B 1 
ATOM 3441 O OD1   . ASP B 2 33  ? 24.566  12.446  -0.968  1.00 77.53 33  B 1 
ATOM 3442 O OD2   . ASP B 2 33  ? 25.471  13.769  -2.439  1.00 82.48 33  B 1 
ATOM 3443 N N     . ALA B 2 34  ? 22.070  11.360  -1.835  1.00 94.63 34  B 1 
ATOM 3444 C CA    . ALA B 2 34  ? 21.619  10.190  -2.580  1.00 94.78 34  B 1 
ATOM 3445 C C     . ALA B 2 34  ? 20.185  9.780   -2.228  1.00 94.92 34  B 1 
ATOM 3446 O O     . ALA B 2 34  ? 19.429  9.365   -3.101  1.00 94.15 34  B 1 
ATOM 3447 C CB    . ALA B 2 34  ? 22.595  9.040   -2.334  1.00 94.45 34  B 1 
ATOM 3448 N N     . LYS B 2 35  ? 19.782  9.906   -0.943  1.00 94.97 35  B 1 
ATOM 3449 C CA    . LYS B 2 35  ? 18.413  9.614   -0.498  1.00 94.90 35  B 1 
ATOM 3450 C C     . LYS B 2 35  ? 17.412  10.625  -1.054  1.00 95.08 35  B 1 
ATOM 3451 O O     . LYS B 2 35  ? 16.331  10.231  -1.456  1.00 94.12 35  B 1 
ATOM 3452 C CB    . LYS B 2 35  ? 18.323  9.596   1.029   1.00 94.06 35  B 1 
ATOM 3453 C CG    . LYS B 2 35  ? 19.161  8.480   1.672   1.00 91.73 35  B 1 
ATOM 3454 C CD    . LYS B 2 35  ? 19.183  8.651   3.188   1.00 89.77 35  B 1 
ATOM 3455 C CE    . LYS B 2 35  ? 20.108  7.618   3.804   1.00 84.84 35  B 1 
ATOM 3456 N NZ    . LYS B 2 35  ? 20.313  7.852   5.242   1.00 78.35 35  B 1 
ATOM 3457 N N     . GLU B 2 36  ? 17.769  11.895  -1.075  1.00 93.31 36  B 1 
ATOM 3458 C CA    . GLU B 2 36  ? 16.943  12.979  -1.604  1.00 92.91 36  B 1 
ATOM 3459 C C     . GLU B 2 36  ? 16.761  12.841  -3.119  1.00 93.35 36  B 1 
ATOM 3460 O O     . GLU B 2 36  ? 15.630  12.851  -3.606  1.00 92.46 36  B 1 
ATOM 3461 C CB    . GLU B 2 36  ? 17.558  14.327  -1.205  1.00 92.11 36  B 1 
ATOM 3462 C CG    . GLU B 2 36  ? 17.410  14.571  0.308   1.00 89.31 36  B 1 
ATOM 3463 C CD    . GLU B 2 36  ? 18.237  15.727  0.888   1.00 86.52 36  B 1 
ATOM 3464 O OE1   . GLU B 2 36  ? 17.936  16.135  2.029   1.00 82.20 36  B 1 
ATOM 3465 O OE2   . GLU B 2 36  ? 19.249  16.136  0.278   1.00 81.18 36  B 1 
ATOM 3466 N N     . THR B 2 37  ? 17.837  12.567  -3.858  1.00 92.88 37  B 1 
ATOM 3467 C CA    . THR B 2 37  ? 17.754  12.310  -5.298  1.00 92.78 37  B 1 
ATOM 3468 C C     . THR B 2 37  ? 16.863  11.099  -5.610  1.00 93.04 37  B 1 
ATOM 3469 O O     . THR B 2 37  ? 16.003  11.176  -6.478  1.00 92.37 37  B 1 
ATOM 3470 C CB    . THR B 2 37  ? 19.150  12.110  -5.898  1.00 92.08 37  B 1 
ATOM 3471 O OG1   . THR B 2 37  ? 19.974  13.210  -5.615  1.00 85.60 37  B 1 
ATOM 3472 C CG2   . THR B 2 37  ? 19.122  11.977  -7.422  1.00 83.94 37  B 1 
ATOM 3473 N N     . LEU B 2 38  ? 17.012  9.974   -4.887  1.00 93.91 38  B 1 
ATOM 3474 C CA    . LEU B 2 38  ? 16.138  8.815   -5.095  1.00 94.08 38  B 1 
ATOM 3475 C C     . LEU B 2 38  ? 14.687  9.085   -4.679  1.00 94.21 38  B 1 
ATOM 3476 O O     . LEU B 2 38  ? 13.774  8.547   -5.297  1.00 93.18 38  B 1 
ATOM 3477 C CB    . LEU B 2 38  ? 16.697  7.572   -4.397  1.00 93.41 38  B 1 
ATOM 3478 C CG    . LEU B 2 38  ? 17.754  6.842   -5.241  1.00 89.56 38  B 1 
ATOM 3479 C CD1   . LEU B 2 38  ? 18.376  5.689   -4.460  1.00 85.60 38  B 1 
ATOM 3480 C CD2   . LEU B 2 38  ? 17.157  6.230   -6.520  1.00 85.40 38  B 1 
ATOM 3481 N N     . GLN B 2 39  ? 14.449  9.932   -3.675  1.00 94.49 39  B 1 
ATOM 3482 C CA    . GLN B 2 39  ? 13.105  10.341  -3.272  1.00 94.29 39  B 1 
ATOM 3483 C C     . GLN B 2 39  ? 12.360  11.065  -4.406  1.00 94.33 39  B 1 
ATOM 3484 O O     . GLN B 2 39  ? 11.171  10.819  -4.612  1.00 93.34 39  B 1 
ATOM 3485 C CB    . GLN B 2 39  ? 13.215  11.220  -2.019  1.00 93.32 39  B 1 
ATOM 3486 C CG    . GLN B 2 39  ? 11.862  11.564  -1.405  1.00 90.90 39  B 1 
ATOM 3487 C CD    . GLN B 2 39  ? 11.978  12.568  -0.258  1.00 90.38 39  B 1 
ATOM 3488 O OE1   . GLN B 2 39  ? 12.878  13.391  -0.167  1.00 83.74 39  B 1 
ATOM 3489 N NE2   . GLN B 2 39  ? 11.059  12.554  0.673   1.00 82.30 39  B 1 
ATOM 3490 N N     . GLU B 2 40  ? 13.055  11.903  -5.163  1.00 93.00 40  B 1 
ATOM 3491 C CA    . GLU B 2 40  ? 12.521  12.537  -6.364  1.00 92.58 40  B 1 
ATOM 3492 C C     . GLU B 2 40  ? 12.286  11.516  -7.475  1.00 93.16 40  B 1 
ATOM 3493 O O     . GLU B 2 40  ? 11.170  11.406  -7.989  1.00 91.97 40  B 1 
ATOM 3494 C CB    . GLU B 2 40  ? 13.464  13.653  -6.831  1.00 90.80 40  B 1 
ATOM 3495 C CG    . GLU B 2 40  ? 13.478  14.835  -5.863  1.00 80.16 40  B 1 
ATOM 3496 C CD    . GLU B 2 40  ? 14.469  15.936  -6.240  1.00 74.93 40  B 1 
ATOM 3497 O OE1   . GLU B 2 40  ? 14.678  16.830  -5.398  1.00 69.70 40  B 1 
ATOM 3498 O OE2   . GLU B 2 40  ? 15.007  15.886  -7.373  1.00 68.58 40  B 1 
ATOM 3499 N N     . CYS B 2 41  ? 13.289  10.672  -7.783  1.00 92.27 41  B 1 
ATOM 3500 C CA    . CYS B 2 41  ? 13.207  9.650   -8.823  1.00 92.11 41  B 1 
ATOM 3501 C C     . CYS B 2 41  ? 11.985  8.736   -8.667  1.00 92.64 41  B 1 
ATOM 3502 O O     . CYS B 2 41  ? 11.242  8.526   -9.622  1.00 92.02 41  B 1 
ATOM 3503 C CB    . CYS B 2 41  ? 14.481  8.801   -8.819  1.00 91.41 41  B 1 
ATOM 3504 S SG    . CYS B 2 41  ? 15.936  9.777   -9.323  1.00 87.86 41  B 1 
ATOM 3505 N N     . VAL B 2 42  ? 11.720  8.206   -7.466  1.00 94.10 42  B 1 
ATOM 3506 C CA    . VAL B 2 42  ? 10.587  7.300   -7.241  1.00 94.13 42  B 1 
ATOM 3507 C C     . VAL B 2 42  ? 9.235   8.001   -7.355  1.00 94.25 42  B 1 
ATOM 3508 O O     . VAL B 2 42  ? 8.263   7.400   -7.796  1.00 93.28 42  B 1 
ATOM 3509 C CB    . VAL B 2 42  ? 10.678  6.560   -5.893  1.00 93.11 42  B 1 
ATOM 3510 C CG1   . VAL B 2 42  ? 11.921  5.673   -5.840  1.00 86.87 42  B 1 
ATOM 3511 C CG2   . VAL B 2 42  ? 10.648  7.487   -4.690  1.00 86.53 42  B 1 
ATOM 3512 N N     . SER B 2 43  ? 9.152   9.280   -6.991  1.00 94.05 43  B 1 
ATOM 3513 C CA    . SER B 2 43  ? 7.917   10.055  -7.128  1.00 93.61 43  B 1 
ATOM 3514 C C     . SER B 2 43  ? 7.598   10.362  -8.590  1.00 93.87 43  B 1 
ATOM 3515 O O     . SER B 2 43  ? 6.433   10.340  -8.996  1.00 92.79 43  B 1 
ATOM 3516 C CB    . SER B 2 43  ? 8.006   11.340  -6.317  1.00 92.48 43  B 1 
ATOM 3517 O OG    . SER B 2 43  ? 8.252   11.033  -4.958  1.00 77.81 43  B 1 
ATOM 3518 N N     . GLU B 2 44  ? 8.623   10.563  -9.395  1.00 92.88 44  B 1 
ATOM 3519 C CA    . GLU B 2 44  ? 8.501   10.712  -10.842 1.00 92.63 44  B 1 
ATOM 3520 C C     . GLU B 2 44  ? 8.150   9.393   -11.528 1.00 93.19 44  B 1 
ATOM 3521 O O     . GLU B 2 44  ? 7.272   9.390   -12.384 1.00 92.05 44  B 1 
ATOM 3522 C CB    . GLU B 2 44  ? 9.770   11.353  -11.411 1.00 91.71 44  B 1 
ATOM 3523 C CG    . GLU B 2 44  ? 9.959   12.821  -10.985 1.00 85.74 44  B 1 
ATOM 3524 C CD    . GLU B 2 44  ? 8.752   13.713  -11.336 1.00 84.97 44  B 1 
ATOM 3525 O OE1   . GLU B 2 44  ? 8.487   14.716  -10.652 1.00 79.40 44  B 1 
ATOM 3526 O OE2   . GLU B 2 44  ? 8.021   13.417  -12.292 1.00 79.92 44  B 1 
ATOM 3527 N N     . PHE B 2 45  ? 8.718   8.261   -11.092 1.00 93.88 45  B 1 
ATOM 3528 C CA    . PHE B 2 45  ? 8.347   6.927   -11.570 1.00 94.15 45  B 1 
ATOM 3529 C C     . PHE B 2 45  ? 6.857   6.636   -11.357 1.00 94.34 45  B 1 
ATOM 3530 O O     . PHE B 2 45  ? 6.150   6.295   -12.304 1.00 93.61 45  B 1 
ATOM 3531 C CB    . PHE B 2 45  ? 9.210   5.877   -10.878 1.00 94.16 45  B 1 
ATOM 3532 C CG    . PHE B 2 45  ? 8.774   4.450   -11.166 1.00 94.07 45  B 1 
ATOM 3533 C CD1   . PHE B 2 45  ? 7.992   3.743   -10.231 1.00 92.81 45  B 1 
ATOM 3534 C CD2   . PHE B 2 45  ? 9.116   3.840   -12.377 1.00 92.95 45  B 1 
ATOM 3535 C CE1   . PHE B 2 45  ? 7.574   2.436   -10.507 1.00 92.33 45  B 1 
ATOM 3536 C CE2   . PHE B 2 45  ? 8.706   2.532   -12.656 1.00 92.58 45  B 1 
ATOM 3537 C CZ    . PHE B 2 45  ? 7.930   1.820   -11.721 1.00 92.87 45  B 1 
ATOM 3538 N N     . ILE B 2 46  ? 6.334   6.868   -10.143 1.00 95.53 46  B 1 
ATOM 3539 C CA    . ILE B 2 46  ? 4.895   6.707   -9.856  1.00 95.52 46  B 1 
ATOM 3540 C C     . ILE B 2 46  ? 4.067   7.559   -10.817 1.00 95.43 46  B 1 
ATOM 3541 O O     . ILE B 2 46  ? 3.068   7.094   -11.361 1.00 94.36 46  B 1 
ATOM 3542 C CB    . ILE B 2 46  ? 4.577   7.090   -8.399  1.00 95.48 46  B 1 
ATOM 3543 C CG1   . ILE B 2 46  ? 5.192   6.086   -7.403  1.00 94.58 46  B 1 
ATOM 3544 C CG2   . ILE B 2 46  ? 3.054   7.160   -8.149  1.00 94.07 46  B 1 
ATOM 3545 C CD1   . ILE B 2 46  ? 5.247   6.596   -5.961  1.00 92.05 46  B 1 
ATOM 3546 N N     . SER B 2 47  ? 4.453   8.814   -11.026 1.00 94.32 47  B 1 
ATOM 3547 C CA    . SER B 2 47  ? 3.704   9.740   -11.875 1.00 94.02 47  B 1 
ATOM 3548 C C     . SER B 2 47  ? 3.758   9.351   -13.355 1.00 94.03 47  B 1 
ATOM 3549 O O     . SER B 2 47  ? 2.756   9.500   -14.043 1.00 92.94 47  B 1 
ATOM 3550 C CB    . SER B 2 47  ? 4.232   11.162  -11.691 1.00 93.31 47  B 1 
ATOM 3551 O OG    . SER B 2 47  ? 4.126   11.568  -10.344 1.00 83.84 47  B 1 
ATOM 3552 N N     . PHE B 2 48  ? 4.895   8.846   -13.840 1.00 93.65 48  B 1 
ATOM 3553 C CA    . PHE B 2 48  ? 5.091   8.406   -15.214 1.00 93.44 48  B 1 
ATOM 3554 C C     . PHE B 2 48  ? 4.243   7.173   -15.544 1.00 93.61 48  B 1 
ATOM 3555 O O     . PHE B 2 48  ? 3.397   7.233   -16.438 1.00 92.51 48  B 1 
ATOM 3556 C CB    . PHE B 2 48  ? 6.586   8.150   -15.445 1.00 92.82 48  B 1 
ATOM 3557 C CG    . PHE B 2 48  ? 6.939   7.741   -16.870 1.00 92.26 48  B 1 
ATOM 3558 C CD1   . PHE B 2 48  ? 7.743   6.617   -17.094 1.00 89.34 48  B 1 
ATOM 3559 C CD2   . PHE B 2 48  ? 6.492   8.498   -17.957 1.00 89.30 48  B 1 
ATOM 3560 C CE1   . PHE B 2 48  ? 8.115   6.262   -18.404 1.00 87.85 48  B 1 
ATOM 3561 C CE2   . PHE B 2 48  ? 6.846   8.148   -19.264 1.00 87.89 48  B 1 
ATOM 3562 C CZ    . PHE B 2 48  ? 7.659   7.032   -19.490 1.00 88.26 48  B 1 
ATOM 3563 N N     . VAL B 2 49  ? 4.354   6.104   -14.742 1.00 94.86 49  B 1 
ATOM 3564 C CA    . VAL B 2 49  ? 3.562   4.878   -14.918 1.00 94.77 49  B 1 
ATOM 3565 C C     . VAL B 2 49  ? 2.065   5.160   -14.753 1.00 94.79 49  B 1 
ATOM 3566 O O     . VAL B 2 49  ? 1.248   4.693   -15.544 1.00 93.69 49  B 1 
ATOM 3567 C CB    . VAL B 2 49  ? 4.035   3.788   -13.935 1.00 94.43 49  B 1 
ATOM 3568 C CG1   . VAL B 2 49  ? 3.190   2.523   -14.033 1.00 91.89 49  B 1 
ATOM 3569 C CG2   . VAL B 2 49  ? 5.493   3.389   -14.213 1.00 91.68 49  B 1 
ATOM 3570 N N     . THR B 2 50  ? 1.681   5.978   -13.770 1.00 96.04 50  B 1 
ATOM 3571 C CA    . THR B 2 50  ? 0.276   6.357   -13.573 1.00 95.78 50  B 1 
ATOM 3572 C C     . THR B 2 50  ? -0.268  7.171   -14.744 1.00 95.66 50  B 1 
ATOM 3573 O O     . THR B 2 50  ? -1.441  7.012   -15.086 1.00 94.45 50  B 1 
ATOM 3574 C CB    . THR B 2 50  ? 0.076   7.150   -12.269 1.00 95.12 50  B 1 
ATOM 3575 O OG1   . THR B 2 50  ? 0.509   6.415   -11.152 1.00 87.28 50  B 1 
ATOM 3576 C CG2   . THR B 2 50  ? -1.393  7.471   -11.998 1.00 84.57 50  B 1 
ATOM 3577 N N     . SER B 2 51  ? 0.533   8.032   -15.359 1.00 94.61 51  B 1 
ATOM 3578 C CA    . SER B 2 51  ? 0.121   8.800   -16.534 1.00 93.90 51  B 1 
ATOM 3579 C C     . SER B 2 51  ? -0.223  7.885   -17.703 1.00 93.94 51  B 1 
ATOM 3580 O O     . SER B 2 51  ? -1.282  8.070   -18.307 1.00 92.87 51  B 1 
ATOM 3581 C CB    . SER B 2 51  ? 1.204   9.804   -16.946 1.00 92.88 51  B 1 
ATOM 3582 O OG    . SER B 2 51  ? 0.757   10.594  -18.036 1.00 83.73 51  B 1 
ATOM 3583 N N     . GLU B 2 52  ? 0.600   6.878   -17.980 1.00 94.09 52  B 1 
ATOM 3584 C CA    . GLU B 2 52  ? 0.347   5.947   -19.076 1.00 93.63 52  B 1 
ATOM 3585 C C     . GLU B 2 52  ? -0.867  5.050   -18.805 1.00 94.00 52  B 1 
ATOM 3586 O O     . GLU B 2 52  ? -1.734  4.886   -19.664 1.00 92.87 52  B 1 
ATOM 3587 C CB    . GLU B 2 52  ? 1.615   5.135   -19.364 1.00 92.44 52  B 1 
ATOM 3588 C CG    . GLU B 2 52  ? 1.543   4.383   -20.715 1.00 84.69 52  B 1 
ATOM 3589 C CD    . GLU B 2 52  ? 1.309   5.322   -21.917 1.00 86.36 52  B 1 
ATOM 3590 O OE1   . GLU B 2 52  ? 0.631   4.922   -22.885 1.00 80.91 52  B 1 
ATOM 3591 O OE2   . GLU B 2 52  ? 1.758   6.483   -21.886 1.00 80.53 52  B 1 
ATOM 3592 N N     . ALA B 2 53  ? -1.019  4.546   -17.569 1.00 95.22 53  B 1 
ATOM 3593 C CA    . ALA B 2 53  ? -2.207  3.799   -17.167 1.00 95.26 53  B 1 
ATOM 3594 C C     . ALA B 2 53  ? -3.491  4.646   -17.268 1.00 95.19 53  B 1 
ATOM 3595 O O     . ALA B 2 53  ? -4.541  4.153   -17.683 1.00 94.06 53  B 1 
ATOM 3596 C CB    . ALA B 2 53  ? -1.990  3.284   -15.739 1.00 95.02 53  B 1 
ATOM 3597 N N     . SER B 2 54  ? -3.419  5.932   -16.924 1.00 95.32 54  B 1 
ATOM 3598 C CA    . SER B 2 54  ? -4.534  6.875   -17.075 1.00 94.94 54  B 1 
ATOM 3599 C C     . SER B 2 54  ? -4.909  7.079   -18.539 1.00 94.89 54  B 1 
ATOM 3600 O O     . SER B 2 54  ? -6.097  7.072   -18.868 1.00 93.50 54  B 1 
ATOM 3601 C CB    . SER B 2 54  ? -4.183  8.222   -16.428 1.00 94.10 54  B 1 
ATOM 3602 O OG    . SER B 2 54  ? -5.284  9.118   -16.510 1.00 85.60 54  B 1 
ATOM 3603 N N     . ASP B 2 55  ? -3.924  7.199   -19.413 1.00 94.05 55  B 1 
ATOM 3604 C CA    . ASP B 2 55  ? -4.148  7.355   -20.846 1.00 93.40 55  B 1 
ATOM 3605 C C     . ASP B 2 55  ? -4.808  6.122   -21.463 1.00 93.70 55  B 1 
ATOM 3606 O O     . ASP B 2 55  ? -5.759  6.259   -22.243 1.00 91.87 55  B 1 
ATOM 3607 C CB    . ASP B 2 55  ? -2.815  7.647   -21.552 1.00 92.10 55  B 1 
ATOM 3608 C CG    . ASP B 2 55  ? -2.322  9.078   -21.349 1.00 85.30 55  B 1 
ATOM 3609 O OD1   . ASP B 2 55  ? -3.070  9.928   -20.817 1.00 78.13 55  B 1 
ATOM 3610 O OD2   . ASP B 2 55  ? -1.237  9.405   -21.877 1.00 78.26 55  B 1 
ATOM 3611 N N     . LYS B 2 56  ? -4.391  4.908   -21.067 1.00 93.53 56  B 1 
ATOM 3612 C CA    . LYS B 2 56  ? -5.056  3.660   -21.449 1.00 93.40 56  B 1 
ATOM 3613 C C     . LYS B 2 56  ? -6.522  3.661   -20.999 1.00 93.61 56  B 1 
ATOM 3614 O O     . LYS B 2 56  ? -7.412  3.426   -21.812 1.00 91.93 56  B 1 
ATOM 3615 C CB    . LYS B 2 56  ? -4.303  2.457   -20.864 1.00 92.75 56  B 1 
ATOM 3616 C CG    . LYS B 2 56  ? -4.939  1.133   -21.315 1.00 89.07 56  B 1 
ATOM 3617 C CD    . LYS B 2 56  ? -4.331  -0.067  -20.606 1.00 83.37 56  B 1 
ATOM 3618 C CE    . LYS B 2 56  ? -5.110  -1.333  -20.994 1.00 78.87 56  B 1 
ATOM 3619 N NZ    . LYS B 2 56  ? -4.710  -2.510  -20.193 1.00 71.29 56  B 1 
ATOM 3620 N N     . CYS B 2 57  ? -6.792  4.008   -19.741 1.00 93.82 57  B 1 
ATOM 3621 C CA    . CYS B 2 57  ? -8.158  4.085   -19.230 1.00 93.41 57  B 1 
ATOM 3622 C C     . CYS B 2 57  ? -9.022  5.080   -20.021 1.00 93.40 57  B 1 
ATOM 3623 O O     . CYS B 2 57  ? -10.191 4.797   -20.277 1.00 91.62 57  B 1 
ATOM 3624 C CB    . CYS B 2 57  ? -8.136  4.492   -17.757 1.00 92.60 57  B 1 
ATOM 3625 S SG    . CYS B 2 57  ? -7.476  3.158   -16.727 1.00 86.96 57  B 1 
ATOM 3626 N N     . GLN B 2 58  ? -8.472  6.220   -20.410 1.00 93.16 58  B 1 
ATOM 3627 C CA    . GLN B 2 58  ? -9.196  7.210   -21.208 1.00 92.61 58  B 1 
ATOM 3628 C C     . GLN B 2 58  ? -9.503  6.705   -22.625 1.00 92.31 58  B 1 
ATOM 3629 O O     . GLN B 2 58  ? -10.634 6.866   -23.078 1.00 89.64 58  B 1 
ATOM 3630 C CB    . GLN B 2 58  ? -8.404  8.516   -21.281 1.00 91.54 58  B 1 
ATOM 3631 C CG    . GLN B 2 58  ? -8.410  9.287   -19.955 1.00 83.93 58  B 1 
ATOM 3632 C CD    . GLN B 2 58  ? -7.631  10.592  -20.059 1.00 81.35 58  B 1 
ATOM 3633 O OE1   . GLN B 2 58  ? -7.468  11.164  -21.131 1.00 72.64 58  B 1 
ATOM 3634 N NE2   . GLN B 2 58  ? -7.139  11.123  -18.967 1.00 68.90 58  B 1 
ATOM 3635 N N     . LYS B 2 59  ? -8.546  6.047   -23.288 1.00 93.17 59  B 1 
ATOM 3636 C CA    . LYS B 2 59  ? -8.765  5.425   -24.611 1.00 92.80 59  B 1 
ATOM 3637 C C     . LYS B 2 59  ? -9.885  4.378   -24.555 1.00 92.71 59  B 1 
ATOM 3638 O O     . LYS B 2 59  ? -10.743 4.344   -25.434 1.00 89.52 59  B 1 
ATOM 3639 C CB    . LYS B 2 59  ? -7.462  4.783   -25.111 1.00 91.85 59  B 1 
ATOM 3640 C CG    . LYS B 2 59  ? -6.398  5.815   -25.542 1.00 82.11 59  B 1 
ATOM 3641 C CD    . LYS B 2 59  ? -5.089  5.090   -25.864 1.00 78.85 59  B 1 
ATOM 3642 C CE    . LYS B 2 59  ? -3.966  6.068   -26.209 1.00 69.30 59  B 1 
ATOM 3643 N NZ    . LYS B 2 59  ? -2.668  5.369   -26.448 1.00 61.08 59  B 1 
ATOM 3644 N N     . GLU B 2 60  ? -9.939  3.581   -23.488 1.00 89.64 60  B 1 
ATOM 3645 C CA    . GLU B 2 60  ? -10.975 2.567   -23.243 1.00 89.01 60  B 1 
ATOM 3646 C C     . GLU B 2 60  ? -12.260 3.132   -22.596 1.00 88.04 60  B 1 
ATOM 3647 O O     . GLU B 2 60  ? -13.134 2.381   -22.163 1.00 84.36 60  B 1 
ATOM 3648 C CB    . GLU B 2 60  ? -10.372 1.437   -22.405 1.00 88.87 60  B 1 
ATOM 3649 C CG    . GLU B 2 60  ? -9.262  0.664   -23.140 1.00 86.48 60  B 1 
ATOM 3650 C CD    . GLU B 2 60  ? -8.576  -0.373  -22.251 1.00 85.14 60  B 1 
ATOM 3651 O OE1   . GLU B 2 60  ? -7.526  -0.917  -22.657 1.00 81.43 60  B 1 
ATOM 3652 O OE2   . GLU B 2 60  ? -9.058  -0.621  -21.114 1.00 80.17 60  B 1 
ATOM 3653 N N     . LYS B 2 61  ? -12.408 4.458   -22.502 1.00 88.36 61  B 1 
ATOM 3654 C CA    . LYS B 2 61  ? -13.547 5.167   -21.888 1.00 87.16 61  B 1 
ATOM 3655 C C     . LYS B 2 61  ? -13.838 4.749   -20.430 1.00 86.74 61  B 1 
ATOM 3656 O O     . LYS B 2 61  ? -14.953 4.939   -19.925 1.00 81.78 61  B 1 
ATOM 3657 C CB    . LYS B 2 61  ? -14.793 5.081   -22.789 1.00 85.01 61  B 1 
ATOM 3658 C CG    . LYS B 2 61  ? -14.557 5.626   -24.210 1.00 78.39 61  B 1 
ATOM 3659 C CD    . LYS B 2 61  ? -15.830 5.473   -25.060 1.00 69.83 61  B 1 
ATOM 3660 C CE    . LYS B 2 61  ? -15.579 5.986   -26.479 1.00 61.05 61  B 1 
ATOM 3661 N NZ    . LYS B 2 61  ? -16.735 5.760   -27.382 1.00 52.07 61  B 1 
ATOM 3662 N N     . ARG B 2 62  ? -12.834 4.214   -19.703 1.00 86.32 62  B 1 
ATOM 3663 C CA    . ARG B 2 62  ? -12.930 3.840   -18.289 1.00 86.50 62  B 1 
ATOM 3664 C C     . ARG B 2 62  ? -12.482 4.981   -17.382 1.00 86.22 62  B 1 
ATOM 3665 O O     . ARG B 2 62  ? -11.637 5.794   -17.733 1.00 83.56 62  B 1 
ATOM 3666 C CB    . ARG B 2 62  ? -12.148 2.550   -18.021 1.00 86.04 62  B 1 
ATOM 3667 C CG    . ARG B 2 62  ? -12.789 1.331   -18.720 1.00 82.18 62  B 1 
ATOM 3668 C CD    . ARG B 2 62  ? -12.135 -0.003  -18.357 1.00 82.11 62  B 1 
ATOM 3669 N NE    . ARG B 2 62  ? -10.767 -0.093  -18.867 1.00 79.09 62  B 1 
ATOM 3670 C CZ    . ARG B 2 62  ? -9.621  -0.007  -18.184 1.00 78.93 62  B 1 
ATOM 3671 N NH1   . ARG B 2 62  ? -9.566  0.151   -16.877 1.00 71.94 62  B 1 
ATOM 3672 N NH2   . ARG B 2 62  ? -8.501  -0.094  -18.816 1.00 73.28 62  B 1 
ATOM 3673 N N     . LYS B 2 63  ? -13.044 5.054   -16.169 1.00 84.28 63  B 1 
ATOM 3674 C CA    . LYS B 2 63  ? -12.713 6.086   -15.167 1.00 83.62 63  B 1 
ATOM 3675 C C     . LYS B 2 63  ? -11.881 5.565   -13.996 1.00 84.79 63  B 1 
ATOM 3676 O O     . LYS B 2 63  ? -11.503 6.339   -13.119 1.00 81.90 63  B 1 
ATOM 3677 C CB    . LYS B 2 63  ? -13.997 6.764   -14.663 1.00 81.02 63  B 1 
ATOM 3678 C CG    . LYS B 2 63  ? -14.742 7.531   -15.773 1.00 75.51 63  B 1 
ATOM 3679 C CD    . LYS B 2 63  ? -15.984 8.243   -15.230 1.00 69.63 63  B 1 
ATOM 3680 C CE    . LYS B 2 63  ? -16.703 8.958   -16.374 1.00 62.26 63  B 1 
ATOM 3681 N NZ    . LYS B 2 63  ? -17.986 9.596   -15.947 1.00 55.05 63  B 1 
ATOM 3682 N N     . THR B 2 64  ? -11.646 4.253   -13.941 1.00 86.95 64  B 1 
ATOM 3683 C CA    . THR B 2 64  ? -10.946 3.593   -12.834 1.00 87.60 64  B 1 
ATOM 3684 C C     . THR B 2 64  ? -9.691  2.920   -13.360 1.00 89.82 64  B 1 
ATOM 3685 O O     . THR B 2 64  ? -9.801  2.083   -14.255 1.00 88.97 64  B 1 
ATOM 3686 C CB    . THR B 2 64  ? -11.847 2.561   -12.137 1.00 84.96 64  B 1 
ATOM 3687 O OG1   . THR B 2 64  ? -13.068 3.160   -11.743 1.00 80.59 64  B 1 
ATOM 3688 C CG2   . THR B 2 64  ? -11.205 1.985   -10.873 1.00 80.11 64  B 1 
ATOM 3689 N N     . ILE B 2 65  ? -8.532  3.275   -12.795 1.00 90.23 65  B 1 
ATOM 3690 C CA    . ILE B 2 65  ? -7.255  2.589   -13.034 1.00 91.75 65  B 1 
ATOM 3691 C C     . ILE B 2 65  ? -7.250  1.308   -12.198 1.00 91.81 65  B 1 
ATOM 3692 O O     . ILE B 2 65  ? -7.374  1.368   -10.964 1.00 90.73 65  B 1 
ATOM 3693 C CB    . ILE B 2 65  ? -6.062  3.500   -12.695 1.00 92.80 65  B 1 
ATOM 3694 C CG1   . ILE B 2 65  ? -6.076  4.788   -13.556 1.00 91.59 65  B 1 
ATOM 3695 C CG2   . ILE B 2 65  ? -4.739  2.743   -12.885 1.00 91.48 65  B 1 
ATOM 3696 C CD1   . ILE B 2 65  ? -5.015  5.815   -13.165 1.00 89.50 65  B 1 
ATOM 3697 N N     . ASN B 2 66  ? -7.106  0.162   -12.876 1.00 91.23 66  B 1 
ATOM 3698 C CA    . ASN B 2 66  ? -7.019  -1.169  -12.289 1.00 91.47 66  B 1 
ATOM 3699 C C     . ASN B 2 66  ? -5.560  -1.652  -12.231 1.00 92.88 66  B 1 
ATOM 3700 O O     . ASN B 2 66  ? -4.657  -1.002  -12.763 1.00 92.60 66  B 1 
ATOM 3701 C CB    . ASN B 2 66  ? -7.905  -2.129  -13.107 1.00 89.38 66  B 1 
ATOM 3702 C CG    . ASN B 2 66  ? -9.384  -1.778  -13.066 1.00 86.14 66  B 1 
ATOM 3703 O OD1   . ASN B 2 66  ? -9.870  -1.022  -12.240 1.00 73.18 66  B 1 
ATOM 3704 N ND2   . ASN B 2 66  ? -10.161 -2.336  -13.977 1.00 77.07 66  B 1 
ATOM 3705 N N     . GLY B 2 67  ? -5.324  -2.810  -11.591 1.00 93.26 67  B 1 
ATOM 3706 C CA    . GLY B 2 67  ? -4.010  -3.452  -11.566 1.00 93.73 67  B 1 
ATOM 3707 C C     . GLY B 2 67  ? -3.472  -3.751  -12.965 1.00 94.81 67  B 1 
ATOM 3708 O O     . GLY B 2 67  ? -2.341  -3.382  -13.270 1.00 94.25 67  B 1 
ATOM 3709 N N     . ASP B 2 68  ? -4.326  -4.304  -13.840 1.00 94.07 68  B 1 
ATOM 3710 C CA    . ASP B 2 68  ? -3.947  -4.652  -15.214 1.00 93.85 68  B 1 
ATOM 3711 C C     . ASP B 2 68  ? -3.552  -3.437  -16.057 1.00 94.76 68  B 1 
ATOM 3712 O O     . ASP B 2 68  ? -2.682  -3.531  -16.917 1.00 93.79 68  B 1 
ATOM 3713 C CB    . ASP B 2 68  ? -5.102  -5.397  -15.900 1.00 92.32 68  B 1 
ATOM 3714 C CG    . ASP B 2 68  ? -5.559  -6.615  -15.113 1.00 86.69 68  B 1 
ATOM 3715 O OD1   . ASP B 2 68  ? -4.699  -7.265  -14.477 1.00 78.66 68  B 1 
ATOM 3716 O OD2   . ASP B 2 68  ? -6.793  -6.820  -15.071 1.00 78.04 68  B 1 
ATOM 3717 N N     . ASP B 2 69  ? -4.139  -2.271  -15.785 1.00 94.74 69  B 1 
ATOM 3718 C CA    . ASP B 2 69  ? -3.746  -1.035  -16.466 1.00 94.99 69  B 1 
ATOM 3719 C C     . ASP B 2 69  ? -2.316  -0.626  -16.106 1.00 95.69 69  B 1 
ATOM 3720 O O     . ASP B 2 69  ? -1.577  -0.140  -16.963 1.00 94.90 69  B 1 
ATOM 3721 C CB    . ASP B 2 69  ? -4.697  0.118   -16.104 1.00 94.17 69  B 1 
ATOM 3722 C CG    . ASP B 2 69  ? -6.154  -0.139  -16.499 1.00 92.22 69  B 1 
ATOM 3723 O OD1   . ASP B 2 69  ? -6.396  -0.647  -17.609 1.00 88.12 69  B 1 
ATOM 3724 O OD2   . ASP B 2 69  ? -7.070  0.226   -15.723 1.00 88.12 69  B 1 
ATOM 3725 N N     . LEU B 2 70  ? -1.920  -0.836  -14.846 1.00 95.65 70  B 1 
ATOM 3726 C CA    . LEU B 2 70  ? -0.572  -0.552  -14.377 1.00 96.02 70  B 1 
ATOM 3727 C C     . LEU B 2 70  ? 0.436   -1.583  -14.879 1.00 96.33 70  B 1 
ATOM 3728 O O     . LEU B 2 70  ? 1.523   -1.194  -15.288 1.00 95.30 70  B 1 
ATOM 3729 C CB    . LEU B 2 70  ? -0.550  -0.492  -12.846 1.00 95.54 70  B 1 
ATOM 3730 C CG    . LEU B 2 70  ? -1.231  0.757   -12.267 1.00 93.84 70  B 1 
ATOM 3731 C CD1   . LEU B 2 70  ? -1.364  0.586   -10.759 1.00 90.36 70  B 1 
ATOM 3732 C CD2   . LEU B 2 70  ? -0.414  2.022   -12.519 1.00 89.70 70  B 1 
ATOM 3733 N N     . LEU B 2 71  ? 0.082   -2.868  -14.879 1.00 95.66 71  B 1 
ATOM 3734 C CA    . LEU B 2 71  ? 0.931   -3.932  -15.433 1.00 95.72 71  B 1 
ATOM 3735 C C     . LEU B 2 71  ? 1.183   -3.701  -16.929 1.00 95.70 71  B 1 
ATOM 3736 O O     . LEU B 2 71  ? 2.328   -3.749  -17.370 1.00 94.79 71  B 1 
ATOM 3737 C CB    . LEU B 2 71  ? 0.278   -5.306  -15.193 1.00 95.40 71  B 1 
ATOM 3738 C CG    . LEU B 2 71  ? 0.206   -5.739  -13.711 1.00 94.26 71  B 1 
ATOM 3739 C CD1   . LEU B 2 71  ? -0.569  -7.053  -13.600 1.00 91.40 71  B 1 
ATOM 3740 C CD2   . LEU B 2 71  ? 1.594   -5.945  -13.102 1.00 90.88 71  B 1 
ATOM 3741 N N     . TRP B 2 72  ? 0.134   -3.365  -17.677 1.00 95.29 72  B 1 
ATOM 3742 C CA    . TRP B 2 72  ? 0.261   -2.992  -19.087 1.00 95.29 72  B 1 
ATOM 3743 C C     . TRP B 2 72  ? 1.135   -1.747  -19.279 1.00 95.11 72  B 1 
ATOM 3744 O O     . TRP B 2 72  ? 2.017   -1.744  -20.135 1.00 93.95 72  B 1 
ATOM 3745 C CB    . TRP B 2 72  ? -1.138  -2.778  -19.669 1.00 94.42 72  B 1 
ATOM 3746 C CG    . TRP B 2 72  ? -1.139  -2.360  -21.099 1.00 93.28 72  B 1 
ATOM 3747 C CD1   . TRP B 2 72  ? -1.164  -3.197  -22.166 1.00 90.67 72  B 1 
ATOM 3748 C CD2   . TRP B 2 72  ? -1.069  -1.010  -21.642 1.00 91.67 72  B 1 
ATOM 3749 N NE1   . TRP B 2 72  ? -1.117  -2.459  -23.335 1.00 89.60 72  B 1 
ATOM 3750 C CE2   . TRP B 2 72  ? -1.046  -1.104  -23.061 1.00 90.90 72  B 1 
ATOM 3751 C CE3   . TRP B 2 72  ? -1.004  0.278   -21.067 1.00 89.11 72  B 1 
ATOM 3752 C CZ2   . TRP B 2 72  ? -0.958  0.039   -23.894 1.00 88.25 72  B 1 
ATOM 3753 C CZ3   . TRP B 2 72  ? -0.921  1.418   -21.895 1.00 85.25 72  B 1 
ATOM 3754 C CH2   . TRP B 2 72  ? -0.888  1.289   -23.278 1.00 85.57 72  B 1 
ATOM 3755 N N     . ALA B 2 73  ? 0.931   -0.709  -18.480 1.00 94.56 73  B 1 
ATOM 3756 C CA    . ALA B 2 73  ? 1.743   0.501   -18.561 1.00 94.21 73  B 1 
ATOM 3757 C C     . ALA B 2 73  ? 3.224   0.217   -18.272 1.00 94.32 73  B 1 
ATOM 3758 O O     . ALA B 2 73  ? 4.088   0.695   -18.996 1.00 93.22 73  B 1 
ATOM 3759 C CB    . ALA B 2 73  ? 1.174   1.555   -17.604 1.00 93.89 73  B 1 
ATOM 3760 N N     . MET B 2 74  ? 3.531   -0.592  -17.264 1.00 93.92 74  B 1 
ATOM 3761 C CA    . MET B 2 74  ? 4.907   -0.970  -16.949 1.00 93.86 74  B 1 
ATOM 3762 C C     . MET B 2 74  ? 5.546   -1.786  -18.078 1.00 93.57 74  B 1 
ATOM 3763 O O     . MET B 2 74  ? 6.657   -1.467  -18.485 1.00 92.11 74  B 1 
ATOM 3764 C CB    . MET B 2 74  ? 4.964   -1.732  -15.620 1.00 93.72 74  B 1 
ATOM 3765 C CG    . MET B 2 74  ? 4.783   -0.774  -14.442 1.00 92.33 74  B 1 
ATOM 3766 S SD    . MET B 2 74  ? 4.854   -1.528  -12.792 1.00 90.43 74  B 1 
ATOM 3767 C CE    . MET B 2 74  ? 3.280   -2.388  -12.775 1.00 82.63 74  B 1 
ATOM 3768 N N     . ALA B 2 75  ? 4.822   -2.765  -18.631 1.00 93.00 75  B 1 
ATOM 3769 C CA    . ALA B 2 75  ? 5.312   -3.551  -19.756 1.00 92.20 75  B 1 
ATOM 3770 C C     . ALA B 2 75  ? 5.634   -2.669  -20.967 1.00 91.92 75  B 1 
ATOM 3771 O O     . ALA B 2 75  ? 6.752   -2.701  -21.487 1.00 89.90 75  B 1 
ATOM 3772 C CB    . ALA B 2 75  ? 4.260   -4.617  -20.089 1.00 91.15 75  B 1 
ATOM 3773 N N     . THR B 2 76  ? 4.720   -1.800  -21.378 1.00 91.63 76  B 1 
ATOM 3774 C CA    . THR B 2 76  ? 4.908   -0.932  -22.554 1.00 90.60 76  B 1 
ATOM 3775 C C     . THR B 2 76  ? 5.993   0.133   -22.363 1.00 90.28 76  B 1 
ATOM 3776 O O     . THR B 2 76  ? 6.629   0.546   -23.334 1.00 86.85 76  B 1 
ATOM 3777 C CB    . THR B 2 76  ? 3.600   -0.245  -22.955 1.00 88.83 76  B 1 
ATOM 3778 O OG1   . THR B 2 76  ? 3.012   0.437   -21.872 1.00 77.46 76  B 1 
ATOM 3779 C CG2   . THR B 2 76  ? 2.565   -1.250  -23.468 1.00 76.61 76  B 1 
ATOM 3780 N N     . LEU B 2 77  ? 6.254   0.554   -21.125 1.00 90.12 77  B 1 
ATOM 3781 C CA    . LEU B 2 77  ? 7.280   1.536   -20.784 1.00 89.87 77  B 1 
ATOM 3782 C C     . LEU B 2 77  ? 8.676   0.927   -20.546 1.00 89.42 77  B 1 
ATOM 3783 O O     . LEU B 2 77  ? 9.592   1.676   -20.204 1.00 86.26 77  B 1 
ATOM 3784 C CB    . LEU B 2 77  ? 6.814   2.378   -19.592 1.00 89.49 77  B 1 
ATOM 3785 C CG    . LEU B 2 77  ? 5.609   3.301   -19.870 1.00 88.21 77  B 1 
ATOM 3786 C CD1   . LEU B 2 77  ? 5.207   3.988   -18.558 1.00 85.07 77  B 1 
ATOM 3787 C CD2   . LEU B 2 77  ? 5.909   4.366   -20.927 1.00 85.01 77  B 1 
ATOM 3788 N N     . GLY B 2 78  ? 8.850   -0.392  -20.724 1.00 89.63 78  B 1 
ATOM 3789 C CA    . GLY B 2 78  ? 10.151  -1.063  -20.570 1.00 89.00 78  B 1 
ATOM 3790 C C     . GLY B 2 78  ? 10.469  -1.490  -19.138 1.00 89.74 78  B 1 
ATOM 3791 O O     . GLY B 2 78  ? 11.639  -1.643  -18.789 1.00 86.50 78  B 1 
ATOM 3792 N N     . PHE B 2 79  ? 9.442   -1.658  -18.302 1.00 91.25 79  B 1 
ATOM 3793 C CA    . PHE B 2 79  ? 9.525   -2.237  -16.962 1.00 91.44 79  B 1 
ATOM 3794 C C     . PHE B 2 79  ? 8.860   -3.618  -16.916 1.00 91.64 79  B 1 
ATOM 3795 O O     . PHE B 2 79  ? 8.274   -4.004  -15.904 1.00 89.47 79  B 1 
ATOM 3796 C CB    . PHE B 2 79  ? 8.930   -1.274  -15.931 1.00 91.08 79  B 1 
ATOM 3797 C CG    . PHE B 2 79  ? 9.597   0.086   -15.871 1.00 91.14 79  B 1 
ATOM 3798 C CD1   . PHE B 2 79  ? 10.836  0.231   -15.232 1.00 88.39 79  B 1 
ATOM 3799 C CD2   . PHE B 2 79  ? 8.983   1.203   -16.447 1.00 88.53 79  B 1 
ATOM 3800 C CE1   . PHE B 2 79  ? 11.456  1.487   -15.176 1.00 87.76 79  B 1 
ATOM 3801 C CE2   . PHE B 2 79  ? 9.594   2.459   -16.400 1.00 88.10 79  B 1 
ATOM 3802 C CZ    . PHE B 2 79  ? 10.839  2.604   -15.767 1.00 88.55 79  B 1 
ATOM 3803 N N     . GLU B 2 80  ? 8.918   -4.368  -18.015 1.00 91.66 80  B 1 
ATOM 3804 C CA    . GLU B 2 80  ? 8.322   -5.694  -18.157 1.00 91.33 80  B 1 
ATOM 3805 C C     . GLU B 2 80  ? 8.892   -6.710  -17.171 1.00 92.20 80  B 1 
ATOM 3806 O O     . GLU B 2 80  ? 8.176   -7.589  -16.711 1.00 90.11 80  B 1 
ATOM 3807 C CB    . GLU B 2 80  ? 8.462   -6.203  -19.612 1.00 88.52 80  B 1 
ATOM 3808 C CG    . GLU B 2 80  ? 9.891   -6.502  -20.103 1.00 77.73 80  B 1 
ATOM 3809 C CD    . GLU B 2 80  ? 10.726  -5.265  -20.485 1.00 72.94 80  B 1 
ATOM 3810 O OE1   . GLU B 2 80  ? 11.839  -5.446  -21.005 1.00 62.78 80  B 1 
ATOM 3811 O OE2   . GLU B 2 80  ? 10.250  -4.127  -20.294 1.00 62.79 80  B 1 
ATOM 3812 N N     . GLU B 2 81  ? 10.168  -6.533  -16.761 1.00 91.67 81  B 1 
ATOM 3813 C CA    . GLU B 2 81  ? 10.811  -7.366  -15.743 1.00 91.58 81  B 1 
ATOM 3814 C C     . GLU B 2 81  ? 10.073  -7.326  -14.395 1.00 92.53 81  B 1 
ATOM 3815 O O     . GLU B 2 81  ? 10.145  -8.275  -13.620 1.00 90.48 81  B 1 
ATOM 3816 C CB    . GLU B 2 81  ? 12.290  -6.959  -15.588 1.00 89.04 81  B 1 
ATOM 3817 C CG    . GLU B 2 81  ? 12.483  -5.528  -15.077 1.00 77.88 81  B 1 
ATOM 3818 C CD    . GLU B 2 81  ? 13.952  -5.142  -14.816 1.00 72.67 81  B 1 
ATOM 3819 O OE1   . GLU B 2 81  ? 14.171  -3.989  -14.358 1.00 65.55 81  B 1 
ATOM 3820 O OE2   . GLU B 2 81  ? 14.846  -5.986  -15.020 1.00 66.46 81  B 1 
ATOM 3821 N N     . TYR B 2 82  ? 9.288   -6.262  -14.112 1.00 93.97 82  B 1 
ATOM 3822 C CA    . TYR B 2 82  ? 8.509   -6.144  -12.884 1.00 94.19 82  B 1 
ATOM 3823 C C     . TYR B 2 82  ? 7.167   -6.883  -12.954 1.00 94.22 82  B 1 
ATOM 3824 O O     . TYR B 2 82  ? 6.566   -7.152  -11.914 1.00 92.70 82  B 1 
ATOM 3825 C CB    . TYR B 2 82  ? 8.295   -4.669  -12.517 1.00 93.57 82  B 1 
ATOM 3826 C CG    . TYR B 2 82  ? 9.531   -3.806  -12.300 1.00 93.44 82  B 1 
ATOM 3827 C CD1   . TYR B 2 82  ? 10.824  -4.360  -12.185 1.00 89.68 82  B 1 
ATOM 3828 C CD2   . TYR B 2 82  ? 9.381   -2.406  -12.194 1.00 89.64 82  B 1 
ATOM 3829 C CE1   . TYR B 2 82  ? 11.947  -3.548  -11.996 1.00 88.60 82  B 1 
ATOM 3830 C CE2   . TYR B 2 82  ? 10.503  -1.582  -12.005 1.00 88.67 82  B 1 
ATOM 3831 C CZ    . TYR B 2 82  ? 11.786  -2.153  -11.913 1.00 90.16 82  B 1 
ATOM 3832 O OH    . TYR B 2 82  ? 12.889  -1.359  -11.746 1.00 88.36 82  B 1 
ATOM 3833 N N     . VAL B 2 83  ? 6.667   -7.208  -14.155 1.00 94.51 83  B 1 
ATOM 3834 C CA    . VAL B 2 83  ? 5.298   -7.704  -14.345 1.00 94.55 83  B 1 
ATOM 3835 C C     . VAL B 2 83  ? 5.081   -9.042  -13.637 1.00 94.68 83  B 1 
ATOM 3836 O O     . VAL B 2 83  ? 4.125   -9.164  -12.867 1.00 93.39 83  B 1 
ATOM 3837 C CB    . VAL B 2 83  ? 4.936   -7.791  -15.838 1.00 93.85 83  B 1 
ATOM 3838 C CG1   . VAL B 2 83  ? 3.562   -8.433  -16.069 1.00 89.72 83  B 1 
ATOM 3839 C CG2   . VAL B 2 83  ? 4.900   -6.389  -16.442 1.00 89.70 83  B 1 
ATOM 3840 N N     . ASP B 2 84  ? 5.955   -10.029 -13.837 1.00 94.04 84  B 1 
ATOM 3841 C CA    . ASP B 2 84  ? 5.788   -11.348 -13.219 1.00 93.76 84  B 1 
ATOM 3842 C C     . ASP B 2 84  ? 5.933   -11.314 -11.688 1.00 94.02 84  B 1 
ATOM 3843 O O     . ASP B 2 84  ? 5.045   -11.816 -11.003 1.00 92.31 84  B 1 
ATOM 3844 C CB    . ASP B 2 84  ? 6.767   -12.362 -13.804 1.00 92.37 84  B 1 
ATOM 3845 C CG    . ASP B 2 84  ? 6.523   -12.714 -15.268 1.00 86.36 84  B 1 
ATOM 3846 O OD1   . ASP B 2 84  ? 5.394   -12.476 -15.761 1.00 77.01 84  B 1 
ATOM 3847 O OD2   . ASP B 2 84  ? 7.486   -13.274 -15.830 1.00 78.33 84  B 1 
ATOM 3848 N N     . PRO B 2 85  ? 6.974   -10.678 -11.107 1.00 94.22 85  B 1 
ATOM 3849 C CA    . PRO B 2 85  ? 7.051   -10.508 -9.649  1.00 94.01 85  B 1 
ATOM 3850 C C     . PRO B 2 85  ? 5.827   -9.806  -9.066  1.00 94.11 85  B 1 
ATOM 3851 O O     . PRO B 2 85  ? 5.343   -10.188 -8.000  1.00 92.31 85  B 1 
ATOM 3852 C CB    . PRO B 2 85  ? 8.317   -9.687  -9.415  1.00 92.94 85  B 1 
ATOM 3853 C CG    . PRO B 2 85  ? 9.187   -10.036 -10.611 1.00 90.16 85  B 1 
ATOM 3854 C CD    . PRO B 2 85  ? 8.188   -10.204 -11.742 1.00 93.35 85  B 1 
ATOM 3855 N N     . LEU B 2 86  ? 5.276   -8.813  -9.764  1.00 94.97 86  B 1 
ATOM 3856 C CA    . LEU B 2 86  ? 4.091   -8.090  -9.311  1.00 94.81 86  B 1 
ATOM 3857 C C     . LEU B 2 86  ? 2.814   -8.919  -9.396  1.00 94.69 86  B 1 
ATOM 3858 O O     . LEU B 2 86  ? 1.953   -8.777  -8.525  1.00 93.22 86  B 1 
ATOM 3859 C CB    . LEU B 2 86  ? 3.942   -6.796  -10.119 1.00 94.63 86  B 1 
ATOM 3860 C CG    . LEU B 2 86  ? 4.978   -5.718  -9.762  1.00 93.47 86  B 1 
ATOM 3861 C CD1   . LEU B 2 86  ? 4.829   -4.560  -10.741 1.00 90.73 86  B 1 
ATOM 3862 C CD2   . LEU B 2 86  ? 4.800   -5.173  -8.350  1.00 90.39 86  B 1 
ATOM 3863 N N     . LYS B 2 87  ? 2.672   -9.812  -10.390 1.00 94.69 87  B 1 
ATOM 3864 C CA    . LYS B 2 87  ? 1.561   -10.770 -10.456 1.00 94.53 87  B 1 
ATOM 3865 C C     . LYS B 2 87  ? 1.604   -11.742 -9.274  1.00 94.34 87  B 1 
ATOM 3866 O O     . LYS B 2 87  ? 0.584   -11.933 -8.620  1.00 92.43 87  B 1 
ATOM 3867 C CB    . LYS B 2 87  ? 1.585   -11.534 -11.786 1.00 94.03 87  B 1 
ATOM 3868 C CG    . LYS B 2 87  ? 1.081   -10.712 -12.980 1.00 90.41 87  B 1 
ATOM 3869 C CD    . LYS B 2 87  ? 1.252   -11.535 -14.258 1.00 86.85 87  B 1 
ATOM 3870 C CE    . LYS B 2 87  ? 0.737   -10.809 -15.497 1.00 81.94 87  B 1 
ATOM 3871 N NZ    . LYS B 2 87  ? 0.991   -11.600 -16.725 1.00 74.58 87  B 1 
ATOM 3872 N N     . ILE B 2 88  ? 2.785   -12.294 -8.961  1.00 93.53 88  B 1 
ATOM 3873 C CA    . ILE B 2 88  ? 2.977   -13.168 -7.798  1.00 92.81 88  B 1 
ATOM 3874 C C     . ILE B 2 88  ? 2.656   -12.413 -6.500  1.00 92.57 88  B 1 
ATOM 3875 O O     . ILE B 2 88  ? 1.941   -12.924 -5.635  1.00 90.47 88  B 1 
ATOM 3876 C CB    . ILE B 2 88  ? 4.418   -13.732 -7.777  1.00 92.02 88  B 1 
ATOM 3877 C CG1   . ILE B 2 88  ? 4.675   -14.636 -9.009  1.00 88.25 88  B 1 
ATOM 3878 C CG2   . ILE B 2 88  ? 4.678   -14.524 -6.486  1.00 87.08 88  B 1 
ATOM 3879 C CD1   . ILE B 2 88  ? 6.151   -14.958 -9.248  1.00 78.46 88  B 1 
ATOM 3880 N N     . TYR B 2 89  ? 3.135   -11.184 -6.369  1.00 92.92 89  B 1 
ATOM 3881 C CA    . TYR B 2 89  ? 2.849   -10.330 -5.212  1.00 92.60 89  B 1 
ATOM 3882 C C     . TYR B 2 89  ? 1.350   -10.049 -5.050  1.00 92.77 89  B 1 
ATOM 3883 O O     . TYR B 2 89  ? 0.825   -10.102 -3.934  1.00 90.90 89  B 1 
ATOM 3884 C CB    . TYR B 2 89  ? 3.636   -9.025  -5.368  1.00 91.76 89  B 1 
ATOM 3885 C CG    . TYR B 2 89  ? 3.451   -8.055  -4.226  1.00 91.22 89  B 1 
ATOM 3886 C CD1   . TYR B 2 89  ? 2.487   -7.030  -4.311  1.00 86.89 89  B 1 
ATOM 3887 C CD2   . TYR B 2 89  ? 4.242   -8.169  -3.073  1.00 86.80 89  B 1 
ATOM 3888 C CE1   . TYR B 2 89  ? 2.323   -6.120  -3.251  1.00 85.12 89  B 1 
ATOM 3889 C CE2   . TYR B 2 89  ? 4.087   -7.267  -2.006  1.00 85.08 89  B 1 
ATOM 3890 C CZ    . TYR B 2 89  ? 3.118   -6.239  -2.098  1.00 86.02 89  B 1 
ATOM 3891 O OH    . TYR B 2 89  ? 2.951   -5.363  -1.059  1.00 84.39 89  B 1 
ATOM 3892 N N     . LEU B 2 90  ? 0.645   -9.779  -6.140  1.00 92.00 90  B 1 
ATOM 3893 C CA    . LEU B 2 90  ? -0.793  -9.542  -6.112  1.00 91.40 90  B 1 
ATOM 3894 C C     . LEU B 2 90  ? -1.573  -10.806 -5.739  1.00 91.50 90  B 1 
ATOM 3895 O O     . LEU B 2 90  ? -2.547  -10.701 -4.992  1.00 89.09 90  B 1 
ATOM 3896 C CB    . LEU B 2 90  ? -1.246  -8.993  -7.476  1.00 90.00 90  B 1 
ATOM 3897 C CG    . LEU B 2 90  ? -2.745  -8.628  -7.542  1.00 84.07 90  B 1 
ATOM 3898 C CD1   . LEU B 2 90  ? -3.116  -7.521  -6.548  1.00 77.99 90  B 1 
ATOM 3899 C CD2   . LEU B 2 90  ? -3.100  -8.145  -8.944  1.00 77.96 90  B 1 
ATOM 3900 N N     . GLN B 2 91  ? -1.144  -11.985 -6.202  1.00 91.56 91  B 1 
ATOM 3901 C CA    . GLN B 2 91  ? -1.775  -13.245 -5.831  1.00 91.06 91  B 1 
ATOM 3902 C C     . GLN B 2 91  ? -1.667  -13.472 -4.325  1.00 90.88 91  B 1 
ATOM 3903 O O     . GLN B 2 91  ? -2.699  -13.623 -3.664  1.00 87.89 91  B 1 
ATOM 3904 C CB    . GLN B 2 91  ? -1.181  -14.398 -6.652  1.00 89.91 91  B 1 
ATOM 3905 C CG    . GLN B 2 91  ? -1.960  -15.713 -6.432  1.00 80.11 91  B 1 
ATOM 3906 C CD    . GLN B 2 91  ? -3.452  -15.582 -6.772  1.00 73.98 91  B 1 
ATOM 3907 O OE1   . GLN B 2 91  ? -3.833  -14.981 -7.764  1.00 67.70 91  B 1 
ATOM 3908 N NE2   . GLN B 2 91  ? -4.327  -16.114 -5.948  1.00 62.51 91  B 1 
ATOM 3909 N N     . LYS B 2 92  ? -0.480  -13.339 -3.738  1.00 88.92 92  B 1 
ATOM 3910 C CA    . LYS B 2 92  ? -0.263  -13.436 -2.283  1.00 87.11 92  B 1 
ATOM 3911 C C     . LYS B 2 92  ? -1.041  -12.404 -1.451  1.00 86.10 92  B 1 
ATOM 3912 O O     . LYS B 2 92  ? -1.173  -12.567 -0.246  1.00 81.47 92  B 1 
ATOM 3913 C CB    . LYS B 2 92  ? 1.222   -13.269 -1.952  1.00 85.31 92  B 1 
ATOM 3914 C CG    . LYS B 2 92  ? 2.060   -14.455 -2.435  1.00 75.15 92  B 1 
ATOM 3915 C CD    . LYS B 2 92  ? 3.482   -14.313 -1.902  1.00 69.56 92  B 1 
ATOM 3916 C CE    . LYS B 2 92  ? 4.285   -15.550 -2.292  1.00 61.53 92  B 1 
ATOM 3917 N NZ    . LYS B 2 92  ? 5.491   -15.701 -1.444  1.00 54.86 92  B 1 
ATOM 3918 N N     . TYR B 2 93  ? -1.466  -11.305 -2.045  1.00 85.05 93  B 1 
ATOM 3919 C CA    . TYR B 2 93  ? -2.298  -10.316 -1.353  1.00 83.05 93  B 1 
ATOM 3920 C C     . TYR B 2 93  ? -3.787  -10.682 -1.370  1.00 82.38 93  B 1 
ATOM 3921 O O     . TYR B 2 93  ? -4.544  -10.180 -0.541  1.00 76.57 93  B 1 
ATOM 3922 C CB    . TYR B 2 93  ? -2.074  -8.943  -1.991  1.00 79.97 93  B 1 
ATOM 3923 C CG    . TYR B 2 93  ? -2.955  -7.847  -1.418  1.00 76.35 93  B 1 
ATOM 3924 C CD1   . TYR B 2 93  ? -4.147  -7.468  -2.074  1.00 72.38 93  B 1 
ATOM 3925 C CD2   . TYR B 2 93  ? -2.629  -7.247  -0.184  1.00 70.94 93  B 1 
ATOM 3926 C CE1   . TYR B 2 93  ? -4.988  -6.504  -1.520  1.00 68.47 93  B 1 
ATOM 3927 C CE2   . TYR B 2 93  ? -3.468  -6.281  0.387   1.00 69.19 93  B 1 
ATOM 3928 C CZ    . TYR B 2 93  ? -4.652  -5.904  -0.286  1.00 66.63 93  B 1 
ATOM 3929 O OH    . TYR B 2 93  ? -5.481  -4.957  0.268   1.00 67.35 93  B 1 
ATOM 3930 N N     . ARG B 2 94  ? -4.207  -11.492 -2.332  1.00 82.94 94  B 1 
ATOM 3931 C CA    . ARG B 2 94  ? -5.596  -11.941 -2.456  1.00 80.28 94  B 1 
ATOM 3932 C C     . ARG B 2 94  ? -5.866  -13.192 -1.624  1.00 78.25 94  B 1 
ATOM 3933 O O     . ARG B 2 94  ? -6.989  -13.337 -1.152  1.00 72.18 94  B 1 
ATOM 3934 C CB    . ARG B 2 94  ? -5.921  -12.227 -3.928  1.00 77.52 94  B 1 
ATOM 3935 C CG    . ARG B 2 94  ? -6.036  -10.947 -4.779  1.00 73.15 94  B 1 
ATOM 3936 C CD    . ARG B 2 94  ? -6.235  -11.349 -6.237  1.00 70.52 94  B 1 
ATOM 3937 N NE    . ARG B 2 94  ? -6.489  -10.191 -7.111  1.00 65.27 94  B 1 
ATOM 3938 C CZ    . ARG B 2 94  ? -6.695  -10.232 -8.417  1.00 63.03 94  B 1 
ATOM 3939 N NH1   . ARG B 2 94  ? -6.654  -11.362 -9.071  1.00 61.34 94  B 1 
ATOM 3940 N NH2   . ARG B 2 94  ? -6.944  -9.144  -9.078  1.00 59.56 94  B 1 
ATOM 3941 N N     . ASP B 2 95  ? -4.865  -14.047 -1.486  1.00 76.12 95  B 1 
ATOM 3942 C CA    . ASP B 2 95  ? -4.878  -15.220 -0.605  1.00 74.79 95  B 1 
ATOM 3943 C C     . ASP B 2 95  ? -4.747  -14.770 0.862   1.00 70.57 95  B 1 
ATOM 3944 O O     . ASP B 2 95  ? -5.470  -15.341 1.709   1.00 63.47 95  B 1 
ATOM 3945 C CB    . ASP B 2 95  ? -3.729  -16.174 -1.020  1.00 66.17 95  B 1 
ATOM 3946 C CG    . ASP B 2 95  ? -3.718  -16.596 -2.506  1.00 60.47 95  B 1 
ATOM 3947 O OD1   . ASP B 2 95  ? -4.766  -16.607 -3.182  1.00 54.40 95  B 1 
ATOM 3948 O OD2   . ASP B 2 95  ? -2.594  -16.879 -3.005  1.00 54.16 95  B 1 
ATOM 3949 O OXT   . ASP B 2 95  ? -3.942  -13.849 1.151   1.00 52.96 95  B 1 
ATOM 3950 N N     . HIS C 3 1   ? -9.844  -37.048 19.054  1.00 26.82 1   C 1 
ATOM 3951 C CA    . HIS C 3 1   ? -9.597  -36.278 17.837  1.00 31.03 1   C 1 
ATOM 3952 C C     . HIS C 3 1   ? -8.775  -35.060 18.243  1.00 31.60 1   C 1 
ATOM 3953 O O     . HIS C 3 1   ? -9.319  -34.161 18.863  1.00 29.91 1   C 1 
ATOM 3954 C CB    . HIS C 3 1   ? -10.906 -35.878 17.163  1.00 29.54 1   C 1 
ATOM 3955 C CG    . HIS C 3 1   ? -11.517 -37.022 16.395  1.00 25.06 1   C 1 
ATOM 3956 N ND1   . HIS C 3 1   ? -11.193 -37.385 15.094  1.00 22.18 1   C 1 
ATOM 3957 C CD2   . HIS C 3 1   ? -12.445 -37.931 16.827  1.00 22.41 1   C 1 
ATOM 3958 C CE1   . HIS C 3 1   ? -11.903 -38.463 14.761  1.00 21.18 1   C 1 
ATOM 3959 N NE2   . HIS C 3 1   ? -12.679 -38.846 15.803  1.00 23.02 1   C 1 
ATOM 3960 N N     . ALA C 3 2   ? -7.469  -35.113 18.002  1.00 31.93 2   C 1 
ATOM 3961 C CA    . ALA C 3 2   ? -6.649  -33.927 18.120  1.00 34.08 2   C 1 
ATOM 3962 C C     . ALA C 3 2   ? -7.122  -32.978 17.017  1.00 32.59 2   C 1 
ATOM 3963 O O     . ALA C 3 2   ? -6.854  -33.225 15.841  1.00 31.67 2   C 1 
ATOM 3964 C CB    . ALA C 3 2   ? -5.174  -34.306 17.984  1.00 32.85 2   C 1 
ATOM 3965 N N     . VAL C 3 3   ? -7.923  -31.991 17.412  1.00 32.70 3   C 1 
ATOM 3966 C CA    . VAL C 3 3   ? -8.188  -30.867 16.544  1.00 37.74 3   C 1 
ATOM 3967 C C     . VAL C 3 3   ? -6.820  -30.207 16.414  1.00 35.77 3   C 1 
ATOM 3968 O O     . VAL C 3 3   ? -6.356  -29.581 17.371  1.00 33.65 3   C 1 
ATOM 3969 C CB    . VAL C 3 3   ? -9.243  -29.908 17.120  1.00 34.60 3   C 1 
ATOM 3970 C CG1   . VAL C 3 3   ? -9.787  -29.005 16.009  1.00 29.76 3   C 1 
ATOM 3971 C CG2   . VAL C 3 3   ? -10.443 -30.662 17.720  1.00 34.18 3   C 1 
ATOM 3972 N N     . ALA C 3 4   ? -6.137  -30.483 15.326  1.00 28.62 4   C 1 
ATOM 3973 C CA    . ALA C 3 4   ? -5.042  -29.645 14.929  1.00 31.01 4   C 1 
ATOM 3974 C C     . ALA C 3 4   ? -5.676  -28.265 14.788  1.00 29.59 4   C 1 
ATOM 3975 O O     . ALA C 3 4   ? -6.446  -28.028 13.863  1.00 29.34 4   C 1 
ATOM 3976 C CB    . ALA C 3 4   ? -4.428  -30.173 13.624  1.00 30.55 4   C 1 
ATOM 3977 N N     . GLU C 3 5   ? -5.431  -27.402 15.782  1.00 34.23 5   C 1 
ATOM 3978 C CA    . GLU C 3 5   ? -5.423  -25.981 15.532  1.00 39.23 5   C 1 
ATOM 3979 C C     . GLU C 3 5   ? -4.376  -25.814 14.437  1.00 38.85 5   C 1 
ATOM 3980 O O     . GLU C 3 5   ? -3.181  -25.730 14.707  1.00 37.79 5   C 1 
ATOM 3981 C CB    . GLU C 3 5   ? -5.090  -25.177 16.795  1.00 36.09 5   C 1 
ATOM 3982 C CG    . GLU C 3 5   ? -6.221  -25.193 17.840  1.00 31.33 5   C 1 
ATOM 3983 C CD    . GLU C 3 5   ? -5.924  -24.343 19.085  1.00 30.05 5   C 1 
ATOM 3984 O OE1   . GLU C 3 5   ? -6.899  -23.899 19.726  1.00 27.94 5   C 1 
ATOM 3985 O OE2   . GLU C 3 5   ? -4.724  -24.176 19.443  1.00 30.61 5   C 1 
ATOM 3986 N N     . GLU C 3 6   ? -4.816  -25.951 13.196  1.00 33.53 6   C 1 
ATOM 3987 C CA    . GLU C 3 6   ? -4.158  -25.232 12.135  1.00 36.99 6   C 1 
ATOM 3988 C C     . GLU C 3 6   ? -4.079  -23.819 12.695  1.00 36.13 6   C 1 
ATOM 3989 O O     . GLU C 3 6   ? -5.094  -23.140 12.852  1.00 36.52 6   C 1 
ATOM 3990 C CB    . GLU C 3 6   ? -4.939  -25.299 10.816  1.00 35.11 6   C 1 
ATOM 3991 C CG    . GLU C 3 6   ? -4.814  -26.681 10.127  1.00 31.96 6   C 1 
ATOM 3992 C CD    . GLU C 3 6   ? -5.471  -26.765 8.745   1.00 31.98 6   C 1 
ATOM 3993 O OE1   . GLU C 3 6   ? -5.043  -27.638 7.958   1.00 29.68 6   C 1 
ATOM 3994 O OE2   . GLU C 3 6   ? -6.438  -25.997 8.463   1.00 30.12 6   C 1 
ATOM 3995 N N     . GLU C 3 7   ? -2.892  -23.424 13.114  1.00 30.70 7   C 1 
ATOM 3996 C CA    . GLU C 3 7   ? -2.552  -22.025 13.084  1.00 34.26 7   C 1 
ATOM 3997 C C     . GLU C 3 7   ? -2.915  -21.613 11.660  1.00 34.10 7   C 1 
ATOM 3998 O O     . GLU C 3 7   ? -2.173  -21.882 10.724  1.00 34.22 7   C 1 
ATOM 3999 C CB    . GLU C 3 7   ? -1.064  -21.776 13.364  1.00 32.09 7   C 1 
ATOM 4000 C CG    . GLU C 3 7   ? -0.668  -21.844 14.848  1.00 28.38 7   C 1 
ATOM 4001 C CD    . GLU C 3 7   ? 0.770   -21.390 15.110  1.00 27.55 7   C 1 
ATOM 4002 O OE1   . GLU C 3 7   ? 1.043   -20.888 16.224  1.00 24.65 7   C 1 
ATOM 4003 O OE2   . GLU C 3 7   ? 1.643   -21.540 14.207  1.00 27.96 7   C 1 
ATOM 4004 N N     . GLU C 3 8   ? -4.128  -21.078 11.520  1.00 29.95 8   C 1 
ATOM 4005 C CA    . GLU C 3 8   ? -4.417  -20.193 10.421  1.00 32.38 8   C 1 
ATOM 4006 C C     . GLU C 3 8   ? -3.249  -19.233 10.480  1.00 31.21 8   C 1 
ATOM 4007 O O     . GLU C 3 8   ? -3.148  -18.420 11.403  1.00 30.92 8   C 1 
ATOM 4008 C CB    . GLU C 3 8   ? -5.746  -19.445 10.582  1.00 31.65 8   C 1 
ATOM 4009 C CG    . GLU C 3 8   ? -6.988  -20.281 10.222  1.00 28.72 8   C 1 
ATOM 4010 C CD    . GLU C 3 8   ? -8.283  -19.452 10.163  1.00 28.44 8   C 1 
ATOM 4011 O OE1   . GLU C 3 8   ? -9.232  -19.885 9.468   1.00 25.41 8   C 1 
ATOM 4012 O OE2   . GLU C 3 8   ? -8.337  -18.368 10.799  1.00 28.45 8   C 1 
ATOM 4013 N N     . ALA C 3 9   ? -2.288  -19.476 9.619   1.00 31.91 9   C 1 
ATOM 4014 C CA    . ALA C 3 9   ? -1.169  -18.600 9.455   1.00 31.50 9   C 1 
ATOM 4015 C C     . ALA C 3 9   ? -1.838  -17.302 9.035   1.00 30.39 9   C 1 
ATOM 4016 O O     . ALA C 3 9   ? -2.195  -17.172 7.872   1.00 30.31 9   C 1 
ATOM 4017 C CB    . ALA C 3 9   ? -0.222  -19.171 8.387   1.00 30.57 9   C 1 
ATOM 4018 N N     . GLU C 3 10  ? -2.166  -16.462 10.023  1.00 40.52 10  C 1 
ATOM 4019 C CA    . GLU C 3 10  ? -2.855  -15.202 9.808   1.00 42.62 10  C 1 
ATOM 4020 C C     . GLU C 3 10  ? -2.033  -14.540 8.728   1.00 42.07 10  C 1 
ATOM 4021 O O     . GLU C 3 10  ? -0.884  -14.154 8.988   1.00 40.81 10  C 1 
ATOM 4022 C CB    . GLU C 3 10  ? -2.876  -14.301 11.053  1.00 39.11 10  C 1 
ATOM 4023 C CG    . GLU C 3 10  ? -4.032  -14.507 12.027  1.00 33.53 10  C 1 
ATOM 4024 C CD    . GLU C 3 10  ? -4.199  -13.311 12.986  1.00 31.56 10  C 1 
ATOM 4025 O OE1   . GLU C 3 10  ? -5.324  -13.080 13.468  1.00 27.50 10  C 1 
ATOM 4026 O OE2   . GLU C 3 10  ? -3.216  -12.559 13.184  1.00 30.22 10  C 1 
ATOM 4027 N N     . ALA C 3 11  ? -2.540  -14.609 7.499   1.00 43.37 11  C 1 
ATOM 4028 C CA    . ALA C 3 11  ? -1.742  -14.321 6.325   1.00 42.52 11  C 1 
ATOM 4029 C C     . ALA C 3 11  ? -1.216  -12.906 6.551   1.00 42.58 11  C 1 
ATOM 4030 O O     . ALA C 3 11  ? -2.007  -11.965 6.528   1.00 42.35 11  C 1 
ATOM 4031 C CB    . ALA C 3 11  ? -2.597  -14.434 5.074   1.00 40.45 11  C 1 
ATOM 4032 N N     . GLN C 3 12  ? 0.062   -12.789 6.968   1.00 54.23 12  C 1 
ATOM 4033 C CA    . GLN C 3 12  ? 0.523   -11.535 7.546   1.00 55.13 12  C 1 
ATOM 4034 C C     . GLN C 3 12  ? 0.206   -10.467 6.516   1.00 56.34 12  C 1 
ATOM 4035 O O     . GLN C 3 12  ? 0.725   -10.541 5.407   1.00 53.07 12  C 1 
ATOM 4036 C CB    . GLN C 3 12  ? 2.019   -11.521 7.848   1.00 50.45 12  C 1 
ATOM 4037 C CG    . GLN C 3 12  ? 2.361   -12.091 9.223   1.00 43.27 12  C 1 
ATOM 4038 C CD    . GLN C 3 12  ? 3.699   -11.586 9.759   1.00 36.95 12  C 1 
ATOM 4039 O OE1   . GLN C 3 12  ? 4.431   -10.828 9.144   1.00 35.38 12  C 1 
ATOM 4040 N NE2   . GLN C 3 12  ? 4.043   -11.985 10.973  1.00 34.77 12  C 1 
ATOM 4041 N N     . PRO C 3 13  ? -0.745  -9.557  6.838   1.00 53.70 13  C 1 
ATOM 4042 C CA    . PRO C 3 13  ? -1.359  -8.740  5.817   1.00 53.68 13  C 1 
ATOM 4043 C C     . PRO C 3 13  ? -0.239  -8.038  5.062   1.00 56.66 13  C 1 
ATOM 4044 O O     . PRO C 3 13  ? 0.586   -7.361  5.678   1.00 56.41 13  C 1 
ATOM 4045 C CB    . PRO C 3 13  ? -2.289  -7.756  6.549   1.00 49.26 13  C 1 
ATOM 4046 C CG    . PRO C 3 13  ? -1.818  -7.807  7.987   1.00 48.23 13  C 1 
ATOM 4047 C CD    . PRO C 3 13  ? -1.269  -9.221  8.137   1.00 50.17 13  C 1 
ATOM 4048 N N     . LEU C 3 14  ? -0.150  -8.298  3.766   1.00 67.48 14  C 1 
ATOM 4049 C CA    . LEU C 3 14  ? 1.055   -8.061  2.977   1.00 66.66 14  C 1 
ATOM 4050 C C     . LEU C 3 14  ? 1.502   -6.600  3.144   1.00 70.17 14  C 1 
ATOM 4051 O O     . LEU C 3 14  ? 0.933   -5.675  2.565   1.00 65.13 14  C 1 
ATOM 4052 C CB    . LEU C 3 14  ? 0.763   -8.456  1.527   1.00 60.00 14  C 1 
ATOM 4053 C CG    . LEU C 3 14  ? 2.018   -8.617  0.672   1.00 52.27 14  C 1 
ATOM 4054 C CD1   . LEU C 3 14  ? 2.753   -9.928  0.926   1.00 47.80 14  C 1 
ATOM 4055 C CD2   . LEU C 3 14  ? 1.601   -8.606  -0.807  1.00 49.61 14  C 1 
ATOM 4056 N N     . GLN C 3 15  ? 2.482   -6.375  4.035   1.00 75.25 15  C 1 
ATOM 4057 C CA    . GLN C 3 15  ? 2.809   -5.031  4.482   1.00 77.69 15  C 1 
ATOM 4058 C C     . GLN C 3 15  ? 3.695   -4.362  3.437   1.00 79.73 15  C 1 
ATOM 4059 O O     . GLN C 3 15  ? 4.873   -4.667  3.294   1.00 74.48 15  C 1 
ATOM 4060 C CB    . GLN C 3 15  ? 3.468   -5.043  5.867   1.00 70.58 15  C 1 
ATOM 4061 C CG    . GLN C 3 15  ? 2.487   -5.345  7.010   1.00 61.15 15  C 1 
ATOM 4062 C CD    . GLN C 3 15  ? 1.420   -4.263  7.235   1.00 52.89 15  C 1 
ATOM 4063 O OE1   . GLN C 3 15  ? 1.592   -3.096  6.945   1.00 48.90 15  C 1 
ATOM 4064 N NE2   . GLN C 3 15  ? 0.279   -4.647  7.768   1.00 45.19 15  C 1 
ATOM 4065 N N     . THR C 3 16  ? 3.120   -3.391  2.719   1.00 83.31 16  C 1 
ATOM 4066 C CA    . THR C 3 16  ? 3.897   -2.577  1.804   1.00 84.10 16  C 1 
ATOM 4067 C C     . THR C 3 16  ? 4.959   -1.759  2.554   1.00 86.46 16  C 1 
ATOM 4068 O O     . THR C 3 16  ? 4.673   -1.131  3.578   1.00 81.51 16  C 1 
ATOM 4069 C CB    . THR C 3 16  ? 3.002   -1.689  0.938   1.00 79.00 16  C 1 
ATOM 4070 O OG1   . THR C 3 16  ? 3.779   -0.932  0.046   1.00 69.04 16  C 1 
ATOM 4071 C CG2   . THR C 3 16  ? 2.150   -0.709  1.746   1.00 67.96 16  C 1 
ATOM 4072 N N     . ALA C 3 17  ? 6.189   -1.727  2.017   1.00 90.09 17  C 1 
ATOM 4073 C CA    . ALA C 3 17  ? 7.257   -0.899  2.575   1.00 90.66 17  C 1 
ATOM 4074 C C     . ALA C 3 17  ? 6.988   0.609   2.457   1.00 92.04 17  C 1 
ATOM 4075 O O     . ALA C 3 17  ? 7.568   1.426   3.190   1.00 88.50 17  C 1 
ATOM 4076 C CB    . ALA C 3 17  ? 8.561   -1.277  1.877   1.00 87.88 17  C 1 
ATOM 4077 N N     . LEU C 3 18  ? 6.085   1.003   1.551   1.00 92.45 18  C 1 
ATOM 4078 C CA    . LEU C 3 18  ? 5.711   2.387   1.276   1.00 93.01 18  C 1 
ATOM 4079 C C     . LEU C 3 18  ? 4.289   2.705   1.774   1.00 93.01 18  C 1 
ATOM 4080 O O     . LEU C 3 18  ? 3.369   1.908   1.612   1.00 91.29 18  C 1 
ATOM 4081 C CB    . LEU C 3 18  ? 5.851   2.668   -0.228  1.00 93.33 18  C 1 
ATOM 4082 C CG    . LEU C 3 18  ? 7.296   2.565   -0.757  1.00 93.19 18  C 1 
ATOM 4083 C CD1   . LEU C 3 18  ? 7.296   2.749   -2.270  1.00 90.52 18  C 1 
ATOM 4084 C CD2   . LEU C 3 18  ? 8.203   3.640   -0.146  1.00 89.77 18  C 1 
ATOM 4085 N N     . PRO C 3 19  ? 4.060   3.917   2.338   1.00 91.98 19  C 1 
ATOM 4086 C CA    . PRO C 3 19  ? 2.736   4.281   2.829   1.00 91.16 19  C 1 
ATOM 4087 C C     . PRO C 3 19  ? 1.756   4.499   1.667   1.00 91.86 19  C 1 
ATOM 4088 O O     . PRO C 3 19  ? 1.797   5.530   0.990   1.00 90.73 19  C 1 
ATOM 4089 C CB    . PRO C 3 19  ? 2.966   5.534   3.678   1.00 89.57 19  C 1 
ATOM 4090 C CG    . PRO C 3 19  ? 4.219   6.166   3.076   1.00 86.75 19  C 1 
ATOM 4091 C CD    . PRO C 3 19  ? 5.027   4.955   2.604   1.00 89.35 19  C 1 
ATOM 4092 N N     . LEU C 3 20  ? 0.783   3.588   1.495   1.00 91.13 20  C 1 
ATOM 4093 C CA    . LEU C 3 20  ? -0.211  3.611   0.415   1.00 91.16 20  C 1 
ATOM 4094 C C     . LEU C 3 20  ? -0.967  4.942   0.310   1.00 91.67 20  C 1 
ATOM 4095 O O     . LEU C 3 20  ? -1.315  5.389   -0.786  1.00 90.65 20  C 1 
ATOM 4096 C CB    . LEU C 3 20  ? -1.236  2.480   0.614   1.00 90.16 20  C 1 
ATOM 4097 C CG    . LEU C 3 20  ? -0.706  1.048   0.452   1.00 87.50 20  C 1 
ATOM 4098 C CD1   . LEU C 3 20  ? -1.835  0.057   0.720   1.00 80.93 20  C 1 
ATOM 4099 C CD2   . LEU C 3 20  ? -0.177  0.809   -0.971  1.00 79.93 20  C 1 
ATOM 4100 N N     . GLY C 3 21  ? -1.231  5.604   1.437   1.00 89.91 21  C 1 
ATOM 4101 C CA    . GLY C 3 21  ? -1.872  6.923   1.441   1.00 88.77 21  C 1 
ATOM 4102 C C     . GLY C 3 21  ? -1.051  7.997   0.729   1.00 89.71 21  C 1 
ATOM 4103 O O     . GLY C 3 21  ? -1.619  8.864   0.062   1.00 88.52 21  C 1 
ATOM 4104 N N     . ARG C 3 22  ? 0.275   7.927   0.840   1.00 91.58 22  C 1 
ATOM 4105 C CA    . ARG C 3 22  ? 1.193   8.858   0.177   1.00 91.34 22  C 1 
ATOM 4106 C C     . ARG C 3 22  ? 1.348   8.509   -1.310  1.00 92.22 22  C 1 
ATOM 4107 O O     . ARG C 3 22  ? 1.244   9.410   -2.130  1.00 91.05 22  C 1 
ATOM 4108 C CB    . ARG C 3 22  ? 2.534   8.882   0.938   1.00 89.94 22  C 1 
ATOM 4109 C CG    . ARG C 3 22  ? 3.448   10.050  0.529   1.00 82.93 22  C 1 
ATOM 4110 C CD    . ARG C 3 22  ? 2.967   11.418  1.021   1.00 79.36 22  C 1 
ATOM 4111 N NE    . ARG C 3 22  ? 3.324   11.664  2.446   1.00 76.39 22  C 1 
ATOM 4112 C CZ    . ARG C 3 22  ? 4.319   12.413  2.901   1.00 73.35 22  C 1 
ATOM 4113 N NH1   . ARG C 3 22  ? 5.183   12.974  2.109   1.00 66.80 22  C 1 
ATOM 4114 N NH2   . ARG C 3 22  ? 4.477   12.638  4.178   1.00 66.98 22  C 1 
ATOM 4115 N N     . VAL C 3 23  ? 1.457   7.221   -1.642  1.00 93.96 23  C 1 
ATOM 4116 C CA    . VAL C 3 23  ? 1.469   6.740   -3.032  1.00 94.60 23  C 1 
ATOM 4117 C C     . VAL C 3 23  ? 0.211   7.206   -3.771  1.00 94.98 23  C 1 
ATOM 4118 O O     . VAL C 3 23  ? 0.301   7.891   -4.793  1.00 94.11 23  C 1 
ATOM 4119 C CB    . VAL C 3 23  ? 1.596   5.203   -3.069  1.00 94.57 23  C 1 
ATOM 4120 C CG1   . VAL C 3 23  ? 1.540   4.663   -4.500  1.00 93.08 23  C 1 
ATOM 4121 C CG2   . VAL C 3 23  ? 2.918   4.750   -2.434  1.00 93.00 23  C 1 
ATOM 4122 N N     . LYS C 3 24  ? -0.994  6.976   -3.193  1.00 92.96 24  C 1 
ATOM 4123 C CA    . LYS C 3 24  ? -2.266  7.461   -3.749  1.00 92.49 24  C 1 
ATOM 4124 C C     . LYS C 3 24  ? -2.330  8.978   -3.902  1.00 92.45 24  C 1 
ATOM 4125 O O     . LYS C 3 24  ? -3.053  9.472   -4.756  1.00 91.31 24  C 1 
ATOM 4126 C CB    . LYS C 3 24  ? -3.439  7.006   -2.867  1.00 91.45 24  C 1 
ATOM 4127 C CG    . LYS C 3 24  ? -3.726  5.502   -2.982  1.00 86.21 24  C 1 
ATOM 4128 C CD    . LYS C 3 24  ? -4.847  5.071   -2.030  1.00 80.76 24  C 1 
ATOM 4129 C CE    . LYS C 3 24  ? -4.997  3.563   -2.134  1.00 72.80 24  C 1 
ATOM 4130 N NZ    . LYS C 3 24  ? -6.093  2.980   -1.329  1.00 64.80 24  C 1 
ATOM 4131 N N     . ARG C 3 25  ? -1.658  9.734   -3.041  1.00 92.32 25  C 1 
ATOM 4132 C CA    . ARG C 3 25  ? -1.587  11.193  -3.150  1.00 92.00 25  C 1 
ATOM 4133 C C     . ARG C 3 25  ? -0.778  11.605  -4.373  1.00 92.31 25  C 1 
ATOM 4134 O O     . ARG C 3 25  ? -1.272  12.436  -5.123  1.00 90.96 25  C 1 
ATOM 4135 C CB    . ARG C 3 25  ? -1.031  11.809  -1.856  1.00 91.18 25  C 1 
ATOM 4136 C CG    . ARG C 3 25  ? -1.158  13.346  -1.839  1.00 83.90 25  C 1 
ATOM 4137 C CD    . ARG C 3 25  ? -0.481  13.952  -0.601  1.00 81.24 25  C 1 
ATOM 4138 N NE    . ARG C 3 25  ? -1.109  13.497  0.659   1.00 73.28 25  C 1 
ATOM 4139 C CZ    . ARG C 3 25  ? -0.631  13.719  1.882   1.00 67.31 25  C 1 
ATOM 4140 N NH1   . ARG C 3 25  ? 0.468   14.381  2.072   1.00 60.66 25  C 1 
ATOM 4141 N NH2   . ARG C 3 25  ? -1.254  13.269  2.920   1.00 59.05 25  C 1 
ATOM 4142 N N     . ILE C 3 26  ? 0.380   10.979  -4.593  1.00 94.21 26  C 1 
ATOM 4143 C CA    . ILE C 3 26  ? 1.244   11.242  -5.753  1.00 94.52 26  C 1 
ATOM 4144 C C     . ILE C 3 26  ? 0.511   10.900  -7.057  1.00 94.79 26  C 1 
ATOM 4145 O O     . ILE C 3 26  ? 0.417   11.754  -7.926  1.00 93.63 26  C 1 
ATOM 4146 C CB    . ILE C 3 26  ? 2.585   10.489  -5.616  1.00 94.60 26  C 1 
ATOM 4147 C CG1   . ILE C 3 26  ? 3.370   11.041  -4.403  1.00 93.18 26  C 1 
ATOM 4148 C CG2   . ILE C 3 26  ? 3.427   10.623  -6.896  1.00 93.12 26  C 1 
ATOM 4149 C CD1   . ILE C 3 26  ? 4.533   10.143  -3.967  1.00 86.35 26  C 1 
ATOM 4150 N N     . MET C 3 27  ? -0.132  9.721   -7.139  1.00 95.17 27  C 1 
ATOM 4151 C CA    . MET C 3 27  ? -0.950  9.337   -8.296  1.00 95.18 27  C 1 
ATOM 4152 C C     . MET C 3 27  ? -2.042  10.366  -8.620  1.00 94.63 27  C 1 
ATOM 4153 O O     . MET C 3 27  ? -2.410  10.569  -9.769  1.00 93.16 27  C 1 
ATOM 4154 C CB    . MET C 3 27  ? -1.634  7.988   -8.025  1.00 95.14 27  C 1 
ATOM 4155 C CG    . MET C 3 27  ? -0.682  6.810   -7.857  1.00 93.92 27  C 1 
ATOM 4156 S SD    . MET C 3 27  ? -1.571  5.275   -7.492  1.00 91.65 27  C 1 
ATOM 4157 C CE    . MET C 3 27  ? -2.020  4.772   -9.167  1.00 81.82 27  C 1 
ATOM 4158 N N     . ARG C 3 28  ? -2.604  11.022  -7.594  1.00 92.60 28  C 1 
ATOM 4159 C CA    . ARG C 3 28  ? -3.702  11.988  -7.729  1.00 91.77 28  C 1 
ATOM 4160 C C     . ARG C 3 28  ? -3.261  13.428  -8.014  1.00 91.59 28  C 1 
ATOM 4161 O O     . ARG C 3 28  ? -4.144  14.280  -8.125  1.00 88.92 28  C 1 
ATOM 4162 C CB    . ARG C 3 28  ? -4.569  11.953  -6.476  1.00 90.14 28  C 1 
ATOM 4163 C CG    . ARG C 3 28  ? -5.405  10.680  -6.393  1.00 84.66 28  C 1 
ATOM 4164 C CD    . ARG C 3 28  ? -6.138  10.680  -5.058  1.00 79.29 28  C 1 
ATOM 4165 N NE    . ARG C 3 28  ? -6.931  9.468   -4.870  1.00 72.76 28  C 1 
ATOM 4166 C CZ    . ARG C 3 28  ? -7.697  9.205   -3.828  1.00 65.19 28  C 1 
ATOM 4167 N NH1   . ARG C 3 28  ? -7.834  10.059  -2.842  1.00 59.02 28  C 1 
ATOM 4168 N NH2   . ARG C 3 28  ? -8.339  8.072   -3.756  1.00 57.65 28  C 1 
ATOM 4169 N N     . VAL C 3 29  ? -1.969  13.704  -8.080  1.00 93.01 29  C 1 
ATOM 4170 C CA    . VAL C 3 29  ? -1.444  14.992  -8.524  1.00 92.60 29  C 1 
ATOM 4171 C C     . VAL C 3 29  ? -1.788  15.218  -10.000 1.00 92.49 29  C 1 
ATOM 4172 O O     . VAL C 3 29  ? -2.125  16.346  -10.372 1.00 90.07 29  C 1 
ATOM 4173 C CB    . VAL C 3 29  ? 0.067   15.075  -8.274  1.00 91.31 29  C 1 
ATOM 4174 C CG1   . VAL C 3 29  ? 0.686   16.335  -8.874  1.00 84.32 29  C 1 
ATOM 4175 C CG2   . VAL C 3 29  ? 0.372   15.102  -6.775  1.00 84.33 29  C 1 
ATOM 4176 N N     . ASP C 3 30  ? -1.799  14.152  -10.790 1.00 92.44 30  C 1 
ATOM 4177 C CA    . ASP C 3 30  ? -2.349  14.178  -12.139 1.00 91.83 30  C 1 
ATOM 4178 C C     . ASP C 3 30  ? -3.878  14.369  -12.081 1.00 91.76 30  C 1 
ATOM 4179 O O     . ASP C 3 30  ? -4.618  13.560  -11.505 1.00 89.20 30  C 1 
ATOM 4180 C CB    . ASP C 3 30  ? -1.929  12.898  -12.880 1.00 90.60 30  C 1 
ATOM 4181 C CG    . ASP C 3 30  ? -2.350  12.863  -14.351 1.00 88.74 30  C 1 
ATOM 4182 O OD1   . ASP C 3 30  ? -3.204  13.675  -14.750 1.00 82.14 30  C 1 
ATOM 4183 O OD2   . ASP C 3 30  ? -1.827  11.999  -15.080 1.00 82.18 30  C 1 
ATOM 4184 N N     . SER C 3 31  ? -4.367  15.472  -12.664 1.00 92.37 31  C 1 
ATOM 4185 C CA    . SER C 3 31  ? -5.789  15.818  -12.680 1.00 91.47 31  C 1 
ATOM 4186 C C     . SER C 3 31  ? -6.646  14.838  -13.485 1.00 91.40 31  C 1 
ATOM 4187 O O     . SER C 3 31  ? -7.845  14.711  -13.224 1.00 87.89 31  C 1 
ATOM 4188 C CB    . SER C 3 31  ? -5.963  17.239  -13.227 1.00 89.42 31  C 1 
ATOM 4189 O OG    . SER C 3 31  ? -5.434  17.350  -14.526 1.00 77.95 31  C 1 
ATOM 4190 N N     . GLU C 3 32  ? -6.049  14.099  -14.424 1.00 91.86 32  C 1 
ATOM 4191 C CA    . GLU C 3 32  ? -6.746  13.109  -15.248 1.00 91.25 32  C 1 
ATOM 4192 C C     . GLU C 3 32  ? -7.052  11.822  -14.476 1.00 90.91 32  C 1 
ATOM 4193 O O     . GLU C 3 32  ? -8.016  11.114  -14.785 1.00 87.68 32  C 1 
ATOM 4194 C CB    . GLU C 3 32  ? -5.919  12.803  -16.499 1.00 89.88 32  C 1 
ATOM 4195 C CG    . GLU C 3 32  ? -5.723  14.028  -17.393 1.00 83.96 32  C 1 
ATOM 4196 C CD    . GLU C 3 32  ? -5.074  13.679  -18.744 1.00 79.38 32  C 1 
ATOM 4197 O OE1   . GLU C 3 32  ? -5.147  14.513  -19.660 1.00 71.69 32  C 1 
ATOM 4198 O OE2   . GLU C 3 32  ? -4.522  12.568  -18.874 1.00 71.69 32  C 1 
ATOM 4199 N N     . VAL C 3 33  ? -6.315  11.540  -13.392 1.00 91.15 33  C 1 
ATOM 4200 C CA    . VAL C 3 33  ? -6.541  10.370  -12.538 1.00 91.00 33  C 1 
ATOM 4201 C C     . VAL C 3 33  ? -7.816  10.557  -11.720 1.00 89.68 33  C 1 
ATOM 4202 O O     . VAL C 3 33  ? -7.839  11.286  -10.724 1.00 86.14 33  C 1 
ATOM 4203 C CB    . VAL C 3 33  ? -5.328  10.082  -11.637 1.00 90.96 33  C 1 
ATOM 4204 C CG1   . VAL C 3 33  ? -5.582  8.871   -10.735 1.00 87.95 33  C 1 
ATOM 4205 C CG2   . VAL C 3 33  ? -4.090  9.796   -12.480 1.00 88.14 33  C 1 
ATOM 4206 N N     . LYS C 3 34  ? -8.907  9.850   -12.085 1.00 87.54 34  C 1 
ATOM 4207 C CA    . LYS C 3 34  ? -10.207 9.938   -11.394 1.00 85.67 34  C 1 
ATOM 4208 C C     . LYS C 3 34  ? -10.320 8.972   -10.218 1.00 85.25 34  C 1 
ATOM 4209 O O     . LYS C 3 34  ? -10.443 9.408   -9.074  1.00 78.97 34  C 1 
ATOM 4210 C CB    . LYS C 3 34  ? -11.358 9.799   -12.406 1.00 82.41 34  C 1 
ATOM 4211 C CG    . LYS C 3 34  ? -11.344 10.971  -13.400 1.00 76.25 34  C 1 
ATOM 4212 C CD    . LYS C 3 34  ? -12.455 10.899  -14.455 1.00 67.47 34  C 1 
ATOM 4213 C CE    . LYS C 3 34  ? -12.262 12.081  -15.400 1.00 59.95 34  C 1 
ATOM 4214 N NZ    . LYS C 3 34  ? -13.153 12.092  -16.581 1.00 50.65 34  C 1 
ATOM 4215 N N     . LYS C 3 35  ? -10.251 7.652   -10.498 1.00 86.60 35  C 1 
ATOM 4216 C CA    . LYS C 3 35  ? -10.341 6.601   -9.480  1.00 86.64 35  C 1 
ATOM 4217 C C     . LYS C 3 35  ? -9.166  5.634   -9.607  1.00 87.98 35  C 1 
ATOM 4218 O O     . LYS C 3 35  ? -8.664  5.421   -10.705 1.00 86.73 35  C 1 
ATOM 4219 C CB    . LYS C 3 35  ? -11.665 5.828   -9.600  1.00 84.26 35  C 1 
ATOM 4220 C CG    . LYS C 3 35  ? -12.902 6.675   -9.247  1.00 78.46 35  C 1 
ATOM 4221 C CD    . LYS C 3 35  ? -14.155 5.801   -9.291  1.00 75.03 35  C 1 
ATOM 4222 C CE    . LYS C 3 35  ? -15.399 6.583   -8.884  1.00 66.93 35  C 1 
ATOM 4223 N NZ    . LYS C 3 35  ? -16.596 5.718   -8.867  1.00 59.89 35  C 1 
ATOM 4224 N N     . VAL C 3 36  ? -8.764  5.049   -8.478  1.00 88.74 36  C 1 
ATOM 4225 C CA    . VAL C 3 36  ? -7.698  4.047   -8.406  1.00 89.56 36  C 1 
ATOM 4226 C C     . VAL C 3 36  ? -8.174  2.922   -7.496  1.00 89.70 36  C 1 
ATOM 4227 O O     . VAL C 3 36  ? -8.628  3.205   -6.379  1.00 88.46 36  C 1 
ATOM 4228 C CB    . VAL C 3 36  ? -6.388  4.656   -7.871  1.00 89.73 36  C 1 
ATOM 4229 C CG1   . VAL C 3 36  ? -5.244  3.647   -7.925  1.00 86.97 36  C 1 
ATOM 4230 C CG2   . VAL C 3 36  ? -5.945  5.899   -8.663  1.00 86.48 36  C 1 
ATOM 4231 N N     . THR C 3 37  ? -8.111  1.671   -7.953  1.00 89.43 37  C 1 
ATOM 4232 C CA    . THR C 3 37  ? -8.481  0.501   -7.142  1.00 89.47 37  C 1 
ATOM 4233 C C     . THR C 3 37  ? -7.487  0.276   -5.988  1.00 90.55 37  C 1 
ATOM 4234 O O     . THR C 3 37  ? -6.419  0.890   -5.933  1.00 90.34 37  C 1 
ATOM 4235 C CB    . THR C 3 37  ? -8.615  -0.783  -7.982  1.00 87.82 37  C 1 
ATOM 4236 O OG1   . THR C 3 37  ? -7.369  -1.144  -8.504  1.00 81.89 37  C 1 
ATOM 4237 C CG2   . THR C 3 37  ? -9.614  -0.638  -9.115  1.00 81.64 37  C 1 
ATOM 4238 N N     . ALA C 3 38  ? -7.860  -0.570  -5.019  1.00 88.24 38  C 1 
ATOM 4239 C CA    . ALA C 3 38  ? -6.954  -0.941  -3.932  1.00 87.95 38  C 1 
ATOM 4240 C C     . ALA C 3 38  ? -5.728  -1.695  -4.471  1.00 89.83 38  C 1 
ATOM 4241 O O     . ALA C 3 38  ? -4.602  -1.295  -4.181  1.00 89.52 38  C 1 
ATOM 4242 C CB    . ALA C 3 38  ? -7.729  -1.760  -2.894  1.00 85.29 38  C 1 
ATOM 4243 N N     . GLU C 3 39  ? -5.963  -2.678  -5.337  1.00 91.50 39  C 1 
ATOM 4244 C CA    . GLU C 3 39  ? -4.935  -3.475  -6.001  1.00 91.92 39  C 1 
ATOM 4245 C C     . GLU C 3 39  ? -3.975  -2.611  -6.826  1.00 93.25 39  C 1 
ATOM 4246 O O     . GLU C 3 39  ? -2.764  -2.730  -6.693  1.00 92.58 39  C 1 
ATOM 4247 C CB    . GLU C 3 39  ? -5.599  -4.486  -6.929  1.00 90.18 39  C 1 
ATOM 4248 C CG    . GLU C 3 39  ? -6.490  -5.476  -6.179  1.00 81.75 39  C 1 
ATOM 4249 C CD    . GLU C 3 39  ? -7.122  -6.489  -7.146  1.00 81.31 39  C 1 
ATOM 4250 O OE1   . GLU C 3 39  ? -7.535  -7.557  -6.667  1.00 75.13 39  C 1 
ATOM 4251 O OE2   . GLU C 3 39  ? -7.184  -6.191  -8.361  1.00 76.67 39  C 1 
ATOM 4252 N N     . ALA C 3 40  ? -4.503  -1.675  -7.609  1.00 92.82 40  C 1 
ATOM 4253 C CA    . ALA C 3 40  ? -3.665  -0.754  -8.370  1.00 93.37 40  C 1 
ATOM 4254 C C     . ALA C 3 40  ? -2.725  0.056   -7.467  1.00 93.97 40  C 1 
ATOM 4255 O O     . ALA C 3 40  ? -1.562  0.280   -7.784  1.00 93.57 40  C 1 
ATOM 4256 C CB    . ALA C 3 40  ? -4.582  0.174   -9.176  1.00 93.01 40  C 1 
ATOM 4257 N N     . SER C 3 41  ? -3.230  0.488   -6.302  1.00 93.66 41  C 1 
ATOM 4258 C CA    . SER C 3 41  ? -2.400  1.233   -5.349  1.00 93.60 41  C 1 
ATOM 4259 C C     . SER C 3 41  ? -1.330  0.366   -4.686  1.00 94.32 41  C 1 
ATOM 4260 O O     . SER C 3 41  ? -0.267  0.883   -4.348  1.00 93.80 41  C 1 
ATOM 4261 C CB    . SER C 3 41  ? -3.265  1.848   -4.248  1.00 92.47 41  C 1 
ATOM 4262 O OG    . SER C 3 41  ? -4.341  2.578   -4.788  1.00 84.23 41  C 1 
ATOM 4263 N N     . LEU C 3 42  ? -1.625  -0.905  -4.470  1.00 94.66 42  C 1 
ATOM 4264 C CA    . LEU C 3 42  ? -0.680  -1.886  -3.944  1.00 94.61 42  C 1 
ATOM 4265 C C     . LEU C 3 42  ? 0.403   -2.189  -4.981  1.00 95.47 42  C 1 
ATOM 4266 O O     . LEU C 3 42  ? 1.588   -2.075  -4.671  1.00 94.63 42  C 1 
ATOM 4267 C CB    . LEU C 3 42  ? -1.477  -3.135  -3.555  1.00 93.38 42  C 1 
ATOM 4268 C CG    . LEU C 3 42  ? -0.614  -4.204  -2.875  1.00 87.56 42  C 1 
ATOM 4269 C CD1   . LEU C 3 42  ? -0.359  -3.853  -1.408  1.00 84.79 42  C 1 
ATOM 4270 C CD2   . LEU C 3 42  ? -1.324  -5.545  -2.989  1.00 83.81 42  C 1 
ATOM 4271 N N     . LEU C 3 43  ? 0.000   -2.479  -6.225  1.00 95.34 43  C 1 
ATOM 4272 C CA    . LEU C 3 43  ? 0.910   -2.758  -7.333  1.00 95.46 43  C 1 
ATOM 4273 C C     . LEU C 3 43  ? 1.873   -1.604  -7.598  1.00 96.01 43  C 1 
ATOM 4274 O O     . LEU C 3 43  ? 3.070   -1.838  -7.719  1.00 95.12 43  C 1 
ATOM 4275 C CB    . LEU C 3 43  ? 0.101   -3.055  -8.607  1.00 94.35 43  C 1 
ATOM 4276 C CG    . LEU C 3 43  ? -0.513  -4.458  -8.664  1.00 90.08 43  C 1 
ATOM 4277 C CD1   . LEU C 3 43  ? -1.380  -4.555  -9.912  1.00 85.27 43  C 1 
ATOM 4278 C CD2   . LEU C 3 43  ? 0.554   -5.551  -8.737  1.00 85.43 43  C 1 
ATOM 4279 N N     . ILE C 3 44  ? 1.390   -0.360  -7.641  1.00 96.17 44  C 1 
ATOM 4280 C CA    . ILE C 3 44  ? 2.293   0.775   -7.864  1.00 96.33 44  C 1 
ATOM 4281 C C     . ILE C 3 44  ? 3.250   0.978   -6.689  1.00 96.64 44  C 1 
ATOM 4282 O O     . ILE C 3 44  ? 4.392   1.376   -6.898  1.00 95.66 44  C 1 
ATOM 4283 C CB    . ILE C 3 44  ? 1.508   2.049   -8.226  1.00 95.02 44  C 1 
ATOM 4284 C CG1   . ILE C 3 44  ? 2.377   3.147   -8.864  1.00 90.55 44  C 1 
ATOM 4285 C CG2   . ILE C 3 44  ? 0.799   2.642   -7.007  1.00 90.95 44  C 1 
ATOM 4286 C CD1   . ILE C 3 44  ? 2.945   2.746   -10.224 1.00 82.28 44  C 1 
ATOM 4287 N N     . ALA C 3 45  ? 2.830   0.689   -5.446  1.00 96.39 45  C 1 
ATOM 4288 C CA    . ALA C 3 45  ? 3.723   0.767   -4.299  1.00 96.12 45  C 1 
ATOM 4289 C C     . ALA C 3 45  ? 4.818   -0.313  -4.358  1.00 96.37 45  C 1 
ATOM 4290 O O     . ALA C 3 45  ? 5.988   0.005   -4.125  1.00 95.46 45  C 1 
ATOM 4291 C CB    . ALA C 3 45  ? 2.892   0.661   -3.009  1.00 95.46 45  C 1 
ATOM 4292 N N     . ALA C 3 46  ? 4.449   -1.545  -4.729  1.00 95.91 46  C 1 
ATOM 4293 C CA    . ALA C 3 46  ? 5.379   -2.641  -4.920  1.00 95.71 46  C 1 
ATOM 4294 C C     . ALA C 3 46  ? 6.348   -2.390  -6.087  1.00 96.01 46  C 1 
ATOM 4295 O O     . ALA C 3 46  ? 7.564   -2.507  -5.925  1.00 95.13 46  C 1 
ATOM 4296 C CB    . ALA C 3 46  ? 4.553   -3.920  -5.110  1.00 95.00 46  C 1 
ATOM 4297 N N     . ALA C 3 47  ? 5.836   -1.922  -7.233  1.00 95.59 47  C 1 
ATOM 4298 C CA    . ALA C 3 47  ? 6.663   -1.524  -8.371  1.00 95.57 47  C 1 
ATOM 4299 C C     . ALA C 3 47  ? 7.655   -0.417  -8.007  1.00 95.82 47  C 1 
ATOM 4300 O O     . ALA C 3 47  ? 8.815   -0.443  -8.416  1.00 94.97 47  C 1 
ATOM 4301 C CB    . ALA C 3 47  ? 5.736   -1.059  -9.492  1.00 95.07 47  C 1 
ATOM 4302 N N     . THR C 3 48  ? 7.234   0.550   -7.189  1.00 96.12 48  C 1 
ATOM 4303 C CA    . THR C 3 48  ? 8.104   1.625   -6.703  1.00 96.04 48  C 1 
ATOM 4304 C C     . THR C 3 48  ? 9.197   1.098   -5.774  1.00 96.25 48  C 1 
ATOM 4305 O O     . THR C 3 48  ? 10.310  1.621   -5.801  1.00 95.13 48  C 1 
ATOM 4306 C CB    . THR C 3 48  ? 7.279   2.695   -5.984  1.00 95.39 48  C 1 
ATOM 4307 O OG1   . THR C 3 48  ? 6.268   3.204   -6.812  1.00 88.24 48  C 1 
ATOM 4308 C CG2   . THR C 3 48  ? 8.125   3.891   -5.567  1.00 87.81 48  C 1 
ATOM 4309 N N     . GLU C 3 49  ? 8.917   0.071   -4.972  1.00 96.51 49  C 1 
ATOM 4310 C CA    . GLU C 3 49  ? 9.923   -0.583  -4.141  1.00 96.36 49  C 1 
ATOM 4311 C C     . GLU C 3 49  ? 10.975  -1.296  -4.996  1.00 96.45 49  C 1 
ATOM 4312 O O     . GLU C 3 49  ? 12.174  -1.110  -4.764  1.00 95.35 49  C 1 
ATOM 4313 C CB    . GLU C 3 49  ? 9.248   -1.525  -3.139  1.00 95.35 49  C 1 
ATOM 4314 C CG    . GLU C 3 49  ? 10.246  -2.188  -2.186  1.00 89.45 49  C 1 
ATOM 4315 C CD    . GLU C 3 49  ? 9.623   -2.951  -1.018  1.00 86.72 49  C 1 
ATOM 4316 O OE1   . GLU C 3 49  ? 10.402  -3.455  -0.164  1.00 81.67 49  C 1 
ATOM 4317 O OE2   . GLU C 3 49  ? 8.384   -2.968  -0.884  1.00 83.30 49  C 1 
ATOM 4318 N N     . LEU C 3 50  ? 10.542  -2.025  -6.037  1.00 95.37 50  C 1 
ATOM 4319 C CA    . LEU C 3 50  ? 11.437  -2.664  -7.006  1.00 95.04 50  C 1 
ATOM 4320 C C     . LEU C 3 50  ? 12.315  -1.632  -7.715  1.00 95.38 50  C 1 
ATOM 4321 O O     . LEU C 3 50  ? 13.541  -1.734  -7.695  1.00 94.40 50  C 1 
ATOM 4322 C CB    . LEU C 3 50  ? 10.616  -3.456  -8.039  1.00 94.29 50  C 1 
ATOM 4323 C CG    . LEU C 3 50  ? 9.873   -4.692  -7.483  1.00 92.08 50  C 1 
ATOM 4324 C CD1   . LEU C 3 50  ? 9.039   -5.320  -8.595  1.00 88.27 50  C 1 
ATOM 4325 C CD2   . LEU C 3 50  ? 10.844  -5.720  -6.920  1.00 88.20 50  C 1 
ATOM 4326 N N     . PHE C 3 51  ? 11.708  -0.575  -8.256  1.00 94.83 51  C 1 
ATOM 4327 C CA    . PHE C 3 51  ? 12.409  0.494   -8.949  1.00 94.99 51  C 1 
ATOM 4328 C C     . PHE C 3 51  ? 13.455  1.179   -8.063  1.00 95.29 51  C 1 
ATOM 4329 O O     . PHE C 3 51  ? 14.594  1.414   -8.482  1.00 94.55 51  C 1 
ATOM 4330 C CB    . PHE C 3 51  ? 11.368  1.507   -9.436  1.00 94.56 51  C 1 
ATOM 4331 C CG    . PHE C 3 51  ? 11.979  2.683   -10.160 1.00 94.22 51  C 1 
ATOM 4332 C CD1   . PHE C 3 51  ? 12.082  3.931   -9.529  1.00 91.96 51  C 1 
ATOM 4333 C CD2   . PHE C 3 51  ? 12.447  2.525   -11.473 1.00 92.29 51  C 1 
ATOM 4334 C CE1   . PHE C 3 51  ? 12.630  5.019   -10.212 1.00 91.16 51  C 1 
ATOM 4335 C CE2   . PHE C 3 51  ? 12.988  3.615   -12.164 1.00 91.37 51  C 1 
ATOM 4336 C CZ    . PHE C 3 51  ? 13.077  4.862   -11.537 1.00 91.69 51  C 1 
ATOM 4337 N N     . LEU C 3 52  ? 13.098  1.467   -6.810  1.00 95.66 52  C 1 
ATOM 4338 C CA    . LEU C 3 52  ? 14.025  2.040   -5.842  1.00 95.85 52  C 1 
ATOM 4339 C C     . LEU C 3 52  ? 15.179  1.088   -5.521  1.00 95.81 52  C 1 
ATOM 4340 O O     . LEU C 3 52  ? 16.315  1.545   -5.404  1.00 94.67 52  C 1 
ATOM 4341 C CB    . LEU C 3 52  ? 13.233  2.424   -4.585  1.00 95.27 52  C 1 
ATOM 4342 C CG    . LEU C 3 52  ? 14.091  2.940   -3.420  1.00 93.85 52  C 1 
ATOM 4343 C CD1   . LEU C 3 52  ? 14.943  4.145   -3.785  1.00 89.02 52  C 1 
ATOM 4344 C CD2   . LEU C 3 52  ? 13.181  3.371   -2.270  1.00 87.98 52  C 1 
ATOM 4345 N N     . GLY C 3 53  ? 14.904  -0.211  -5.383  1.00 95.11 53  C 1 
ATOM 4346 C CA    . GLY C 3 53  ? 15.918  -1.238  -5.186  1.00 95.06 53  C 1 
ATOM 4347 C C     . GLY C 3 53  ? 16.901  -1.311  -6.353  1.00 95.37 53  C 1 
ATOM 4348 O O     . GLY C 3 53  ? 18.110  -1.225  -6.126  1.00 94.24 53  C 1 
ATOM 4349 N N     . THR C 3 54  ? 16.395  -1.351  -7.590  1.00 94.25 54  C 1 
ATOM 4350 C CA    . THR C 3 54  ? 17.197  -1.368  -8.817  1.00 93.79 54  C 1 
ATOM 4351 C C     . THR C 3 54  ? 18.116  -0.150  -8.906  1.00 94.13 54  C 1 
ATOM 4352 O O     . THR C 3 54  ? 19.329  -0.293  -9.080  1.00 93.20 54  C 1 
ATOM 4353 C CB    . THR C 3 54  ? 16.288  -1.432  -10.055 1.00 92.49 54  C 1 
ATOM 4354 O OG1   . THR C 3 54  ? 15.428  -2.544  -9.949  1.00 84.58 54  C 1 
ATOM 4355 C CG2   . THR C 3 54  ? 17.063  -1.593  -11.359 1.00 81.35 54  C 1 
ATOM 4356 N N     . LEU C 3 55  ? 17.589  1.061   -8.693  1.00 94.12 55  C 1 
ATOM 4357 C CA    . LEU C 3 55  ? 18.411  2.265   -8.732  1.00 94.00 55  C 1 
ATOM 4358 C C     . LEU C 3 55  ? 19.417  2.361   -7.576  1.00 94.37 55  C 1 
ATOM 4359 O O     . LEU C 3 55  ? 20.523  2.867   -7.761  1.00 93.37 55  C 1 
ATOM 4360 C CB    . LEU C 3 55  ? 17.525  3.523   -8.760  1.00 93.52 55  C 1 
ATOM 4361 C CG    . LEU C 3 55  ? 16.736  3.770   -10.063 1.00 91.83 55  C 1 
ATOM 4362 C CD1   . LEU C 3 55  ? 16.137  5.180   -9.982  1.00 87.64 55  C 1 
ATOM 4363 C CD2   . LEU C 3 55  ? 17.606  3.703   -11.328 1.00 87.19 55  C 1 
ATOM 4364 N N     . ALA C 3 56  ? 19.060  1.892   -6.381  1.00 95.94 56  C 1 
ATOM 4365 C CA    . ALA C 3 56  ? 19.975  1.881   -5.243  1.00 95.84 56  C 1 
ATOM 4366 C C     . ALA C 3 56  ? 21.135  0.898   -5.447  1.00 95.82 56  C 1 
ATOM 4367 O O     . ALA C 3 56  ? 22.288  1.257   -5.175  1.00 94.72 56  C 1 
ATOM 4368 C CB    . ALA C 3 56  ? 19.187  1.573   -3.962  1.00 95.40 56  C 1 
ATOM 4369 N N     . ALA C 3 57  ? 20.847  -0.295  -5.976  1.00 95.71 57  C 1 
ATOM 4370 C CA    . ALA C 3 57  ? 21.859  -1.279  -6.335  1.00 95.64 57  C 1 
ATOM 4371 C C     . ALA C 3 57  ? 22.776  -0.749  -7.448  1.00 95.89 57  C 1 
ATOM 4372 O O     . ALA C 3 57  ? 23.993  -0.735  -7.283  1.00 94.59 57  C 1 
ATOM 4373 C CB    . ALA C 3 57  ? 21.158  -2.587  -6.726  1.00 94.82 57  C 1 
ATOM 4374 N N     . GLY C 3 58  ? 22.202  -0.193  -8.518  1.00 94.25 58  C 1 
ATOM 4375 C CA    . GLY C 3 58  ? 22.976  0.431   -9.597  1.00 94.04 58  C 1 
ATOM 4376 C C     . GLY C 3 58  ? 23.852  1.598   -9.119  1.00 94.49 58  C 1 
ATOM 4377 O O     . GLY C 3 58  ? 25.016  1.716   -9.511  1.00 93.37 58  C 1 
ATOM 4378 N N     . ALA C 3 59  ? 23.347  2.422   -8.201  1.00 95.10 59  C 1 
ATOM 4379 C CA    . ALA C 3 59  ? 24.122  3.510   -7.605  1.00 94.99 59  C 1 
ATOM 4380 C C     . ALA C 3 59  ? 25.277  3.002   -6.731  1.00 95.18 59  C 1 
ATOM 4381 O O     . ALA C 3 59  ? 26.356  3.599   -6.722  1.00 93.94 59  C 1 
ATOM 4382 C CB    . ALA C 3 59  ? 23.184  4.413   -6.808  1.00 94.32 59  C 1 
ATOM 4383 N N     . HIS C 3 60  ? 25.065  1.899   -6.005  1.00 95.47 60  C 1 
ATOM 4384 C CA    . HIS C 3 60  ? 26.133  1.248   -5.256  1.00 95.49 60  C 1 
ATOM 4385 C C     . HIS C 3 60  ? 27.199  0.659   -6.184  1.00 95.44 60  C 1 
ATOM 4386 O O     . HIS C 3 60  ? 28.383  0.881   -5.943  1.00 94.37 60  C 1 
ATOM 4387 C CB    . HIS C 3 60  ? 25.550  0.187   -4.314  1.00 95.36 60  C 1 
ATOM 4388 C CG    . HIS C 3 60  ? 26.620  -0.586  -3.599  1.00 94.91 60  C 1 
ATOM 4389 N ND1   . HIS C 3 60  ? 27.128  -1.807  -3.998  1.00 84.22 60  C 1 
ATOM 4390 C CD2   . HIS C 3 60  ? 27.344  -0.197  -2.506  1.00 86.71 60  C 1 
ATOM 4391 C CE1   . HIS C 3 60  ? 28.124  -2.140  -3.163  1.00 88.33 60  C 1 
ATOM 4392 N NE2   . HIS C 3 60  ? 28.285  -1.184  -2.239  1.00 90.27 60  C 1 
ATOM 4393 N N     . THR C 3 61  ? 26.796  0.004   -7.275  1.00 95.20 61  C 1 
ATOM 4394 C CA    . THR C 3 61  ? 27.731  -0.497  -8.293  1.00 95.17 61  C 1 
ATOM 4395 C C     . THR C 3 61  ? 28.582  0.637   -8.877  1.00 95.47 61  C 1 
ATOM 4396 O O     . THR C 3 61  ? 29.805  0.528   -8.892  1.00 94.13 61  C 1 
ATOM 4397 C CB    . THR C 3 61  ? 26.963  -1.223  -9.408  1.00 94.58 61  C 1 
ATOM 4398 O OG1   . THR C 3 61  ? 26.214  -2.271  -8.833  1.00 87.72 61  C 1 
ATOM 4399 C CG2   . THR C 3 61  ? 27.886  -1.850  -10.448 1.00 84.72 61  C 1 
ATOM 4400 N N     . ALA C 3 62  ? 27.954  1.768   -9.227  1.00 95.26 62  C 1 
ATOM 4401 C CA    . ALA C 3 62  ? 28.686  2.950   -9.697  1.00 94.57 62  C 1 
ATOM 4402 C C     . ALA C 3 62  ? 29.656  3.522   -8.635  1.00 94.71 62  C 1 
ATOM 4403 O O     . ALA C 3 62  ? 30.743  3.990   -8.968  1.00 92.46 62  C 1 
ATOM 4404 C CB    . ALA C 3 62  ? 27.665  4.001   -10.132 1.00 93.33 62  C 1 
ATOM 4405 N N     . ALA C 3 63  ? 29.282  3.476   -7.348  1.00 94.99 63  C 1 
ATOM 4406 C CA    . ALA C 3 63  ? 30.179  3.889   -6.272  1.00 94.85 63  C 1 
ATOM 4407 C C     . ALA C 3 63  ? 31.377  2.939   -6.114  1.00 95.11 63  C 1 
ATOM 4408 O O     . ALA C 3 63  ? 32.512  3.413   -5.993  1.00 93.37 63  C 1 
ATOM 4409 C CB    . ALA C 3 63  ? 29.379  3.993   -4.966  1.00 94.01 63  C 1 
ATOM 4410 N N     . SER C 3 64  ? 31.129  1.625   -6.167  1.00 94.62 64  C 1 
ATOM 4411 C CA    . SER C 3 64  ? 32.154  0.585   -6.044  1.00 94.34 64  C 1 
ATOM 4412 C C     . SER C 3 64  ? 33.142  0.597   -7.208  1.00 94.53 64  C 1 
ATOM 4413 O O     . SER C 3 64  ? 34.344  0.498   -6.971  1.00 91.93 64  C 1 
ATOM 4414 C CB    . SER C 3 64  ? 31.485  -0.787  -5.933  1.00 92.75 64  C 1 
ATOM 4415 O OG    . SER C 3 64  ? 30.703  -0.838  -4.754  1.00 79.14 64  C 1 
ATOM 4416 N N     . GLN C 3 65  ? 32.671  0.826   -8.442  1.00 93.30 65  C 1 
ATOM 4417 C CA    . GLN C 3 65  ? 33.538  1.012   -9.616  1.00 92.58 65  C 1 
ATOM 4418 C C     . GLN C 3 65  ? 34.483  2.213   -9.457  1.00 92.69 65  C 1 
ATOM 4419 O O     . GLN C 3 65  ? 35.637  2.160   -9.871  1.00 89.02 65  C 1 
ATOM 4420 C CB    . GLN C 3 65  ? 32.667  1.199   -10.862 1.00 91.11 65  C 1 
ATOM 4421 C CG    . GLN C 3 65  ? 32.020  -0.110  -11.343 1.00 83.80 65  C 1 
ATOM 4422 C CD    . GLN C 3 65  ? 30.990  0.125   -12.462 1.00 81.39 65  C 1 
ATOM 4423 O OE1   . GLN C 3 65  ? 30.621  1.241   -12.786 1.00 75.07 65  C 1 
ATOM 4424 N NE2   . GLN C 3 65  ? 30.487  -0.925  -13.080 1.00 71.89 65  C 1 
ATOM 4425 N N     . GLY C 3 66  ? 34.007  3.268   -8.803  1.00 92.27 66  C 1 
ATOM 4426 C CA    . GLY C 3 66  ? 34.846  4.427   -8.433  1.00 91.35 66  C 1 
ATOM 4427 C C     . GLY C 3 66  ? 35.686  4.243   -7.160  1.00 91.87 66  C 1 
ATOM 4428 O O     . GLY C 3 66  ? 36.137  5.240   -6.606  1.00 86.78 66  C 1 
ATOM 4429 N N     . GLY C 3 67  ? 35.794  3.026   -6.629  1.00 91.29 67  C 1 
ATOM 4430 C CA    . GLY C 3 67  ? 36.534  2.717   -5.393  1.00 91.13 67  C 1 
ATOM 4431 C C     . GLY C 3 67  ? 35.927  3.320   -4.115  1.00 91.66 67  C 1 
ATOM 4432 O O     . GLY C 3 67  ? 36.606  3.461   -3.100  1.00 85.75 67  C 1 
ATOM 4433 N N     . ARG C 3 68  ? 34.620  3.719   -4.132  1.00 91.66 68  C 1 
ATOM 4434 C CA    . ARG C 3 68  ? 33.968  4.400   -3.010  1.00 92.41 68  C 1 
ATOM 4435 C C     . ARG C 3 68  ? 32.942  3.495   -2.326  1.00 92.99 68  C 1 
ATOM 4436 O O     . ARG C 3 68  ? 32.078  2.915   -2.971  1.00 89.00 68  C 1 
ATOM 4437 C CB    . ARG C 3 68  ? 33.328  5.715   -3.470  1.00 89.97 68  C 1 
ATOM 4438 C CG    . ARG C 3 68  ? 34.380  6.710   -4.005  1.00 85.57 68  C 1 
ATOM 4439 C CD    . ARG C 3 68  ? 33.741  8.051   -4.349  1.00 80.39 68  C 1 
ATOM 4440 N NE    . ARG C 3 68  ? 34.732  8.994   -4.895  1.00 73.59 68  C 1 
ATOM 4441 C CZ    . ARG C 3 68  ? 34.529  10.260  -5.214  1.00 67.46 68  C 1 
ATOM 4442 N NH1   . ARG C 3 68  ? 33.372  10.827  -5.045  1.00 60.32 68  C 1 
ATOM 4443 N NH2   . ARG C 3 68  ? 35.495  10.967  -5.707  1.00 59.71 68  C 1 
ATOM 4444 N N     . ARG C 3 69  ? 32.942  3.481   -0.974  1.00 92.02 69  C 1 
ATOM 4445 C CA    . ARG C 3 69  ? 31.913  2.798   -0.169  1.00 91.74 69  C 1 
ATOM 4446 C C     . ARG C 3 69  ? 30.654  3.642   0.073   1.00 92.54 69  C 1 
ATOM 4447 O O     . ARG C 3 69  ? 29.645  3.123   0.533   1.00 88.98 69  C 1 
ATOM 4448 C CB    . ARG C 3 69  ? 32.512  2.337   1.171   1.00 88.76 69  C 1 
ATOM 4449 C CG    . ARG C 3 69  ? 33.600  1.272   0.985   1.00 79.04 69  C 1 
ATOM 4450 C CD    . ARG C 3 69  ? 34.075  0.741   2.340   1.00 72.78 69  C 1 
ATOM 4451 N NE    . ARG C 3 69  ? 35.122  -0.277  2.183   1.00 64.45 69  C 1 
ATOM 4452 C CZ    . ARG C 3 69  ? 35.720  -0.945  3.159   1.00 56.55 69  C 1 
ATOM 4453 N NH1   . ARG C 3 69  ? 35.422  -0.756  4.415   1.00 52.71 69  C 1 
ATOM 4454 N NH2   . ARG C 3 69  ? 36.642  -1.829  2.880   1.00 49.93 69  C 1 
ATOM 4455 N N     . THR C 3 70  ? 30.697  4.950   -0.171  1.00 92.84 70  C 1 
ATOM 4456 C CA    . THR C 3 70  ? 29.574  5.858   0.091   1.00 93.11 70  C 1 
ATOM 4457 C C     . THR C 3 70  ? 28.848  6.193   -1.200  1.00 93.54 70  C 1 
ATOM 4458 O O     . THR C 3 70  ? 29.407  6.870   -2.060  1.00 92.12 70  C 1 
ATOM 4459 C CB    . THR C 3 70  ? 30.027  7.135   0.795   1.00 91.79 70  C 1 
ATOM 4460 O OG1   . THR C 3 70  ? 30.721  6.829   1.991   1.00 84.60 70  C 1 
ATOM 4461 C CG2   . THR C 3 70  ? 28.841  8.026   1.189   1.00 84.79 70  C 1 
ATOM 4462 N N     . VAL C 3 71  ? 27.575  5.794   -1.293  1.00 94.65 71  C 1 
ATOM 4463 C CA    . VAL C 3 71  ? 26.677  6.168   -2.382  1.00 94.79 71  C 1 
ATOM 4464 C C     . VAL C 3 71  ? 26.321  7.647   -2.266  1.00 94.97 71  C 1 
ATOM 4465 O O     . VAL C 3 71  ? 25.821  8.096   -1.224  1.00 93.39 71  C 1 
ATOM 4466 C CB    . VAL C 3 71  ? 25.410  5.292   -2.380  1.00 94.20 71  C 1 
ATOM 4467 C CG1   . VAL C 3 71  ? 24.500  5.626   -3.562  1.00 90.28 71  C 1 
ATOM 4468 C CG2   . VAL C 3 71  ? 25.750  3.798   -2.459  1.00 90.33 71  C 1 
ATOM 4469 N N     . ARG C 3 72  ? 26.559  8.426   -3.320  1.00 93.03 72  C 1 
ATOM 4470 C CA    . ARG C 3 72  ? 26.287  9.861   -3.451  1.00 92.76 72  C 1 
ATOM 4471 C C     . ARG C 3 72  ? 25.269  10.114  -4.566  1.00 93.30 72  C 1 
ATOM 4472 O O     . ARG C 3 72  ? 25.038  9.240   -5.405  1.00 92.08 72  C 1 
ATOM 4473 C CB    . ARG C 3 72  ? 27.599  10.607  -3.745  1.00 91.36 72  C 1 
ATOM 4474 C CG    . ARG C 3 72  ? 28.639  10.568  -2.605  1.00 86.90 72  C 1 
ATOM 4475 C CD    . ARG C 3 72  ? 28.136  11.330  -1.384  1.00 83.75 72  C 1 
ATOM 4476 N NE    . ARG C 3 72  ? 29.164  11.436  -0.339  1.00 78.78 72  C 1 
ATOM 4477 C CZ    . ARG C 3 72  ? 29.125  12.271  0.693   1.00 74.70 72  C 1 
ATOM 4478 N NH1   . ARG C 3 72  ? 28.119  13.094  0.879   1.00 66.37 72  C 1 
ATOM 4479 N NH2   . ARG C 3 72  ? 30.092  12.288  1.576   1.00 65.93 72  C 1 
ATOM 4480 N N     . ALA C 3 73  ? 24.722  11.334  -4.637  1.00 92.92 73  C 1 
ATOM 4481 C CA    . ALA C 3 73  ? 23.820  11.757  -5.711  1.00 92.92 73  C 1 
ATOM 4482 C C     . ALA C 3 73  ? 24.414  11.551  -7.118  1.00 93.15 73  C 1 
ATOM 4483 O O     . ALA C 3 73  ? 23.713  11.122  -8.031  1.00 92.21 73  C 1 
ATOM 4484 C CB    . ALA C 3 73  ? 23.456  13.230  -5.483  1.00 92.05 73  C 1 
ATOM 4485 N N     . ALA C 3 74  ? 25.721  11.783  -7.288  1.00 92.88 74  C 1 
ATOM 4486 C CA    . ALA C 3 74  ? 26.416  11.523  -8.552  1.00 92.55 74  C 1 
ATOM 4487 C C     . ALA C 3 74  ? 26.336  10.051  -8.998  1.00 93.05 74  C 1 
ATOM 4488 O O     . ALA C 3 74  ? 26.182  9.776   -10.194 1.00 91.92 74  C 1 
ATOM 4489 C CB    . ALA C 3 74  ? 27.869  11.978  -8.417  1.00 91.51 74  C 1 
ATOM 4490 N N     . HIS C 3 75  ? 26.386  9.102   -8.061  1.00 93.61 75  C 1 
ATOM 4491 C CA    . HIS C 3 75  ? 26.258  7.674   -8.357  1.00 93.59 75  C 1 
ATOM 4492 C C     . HIS C 3 75  ? 24.809  7.300   -8.704  1.00 93.55 75  C 1 
ATOM 4493 O O     . HIS C 3 75  ? 24.594  6.491   -9.595  1.00 92.42 75  C 1 
ATOM 4494 C CB    . HIS C 3 75  ? 26.761  6.834   -7.173  1.00 93.66 75  C 1 
ATOM 4495 C CG    . HIS C 3 75  ? 28.132  7.197   -6.687  1.00 93.47 75  C 1 
ATOM 4496 N ND1   . HIS C 3 75  ? 28.533  7.238   -5.356  1.00 85.74 75  C 1 
ATOM 4497 C CD2   . HIS C 3 75  ? 29.230  7.571   -7.417  1.00 87.51 75  C 1 
ATOM 4498 C CE1   . HIS C 3 75  ? 29.810  7.615   -5.304  1.00 87.60 75  C 1 
ATOM 4499 N NE2   . HIS C 3 75  ? 30.276  7.840   -6.534  1.00 88.76 75  C 1 
ATOM 4500 N N     . VAL C 3 76  ? 23.821  7.926   -8.063  1.00 93.09 76  C 1 
ATOM 4501 C CA    . VAL C 3 76  ? 22.408  7.777   -8.434  1.00 93.10 76  C 1 
ATOM 4502 C C     . VAL C 3 76  ? 22.184  8.272   -9.860  1.00 93.23 76  C 1 
ATOM 4503 O O     . VAL C 3 76  ? 21.569  7.568   -10.663 1.00 92.22 76  C 1 
ATOM 4504 C CB    . VAL C 3 76  ? 21.476  8.510   -7.452  1.00 93.03 76  C 1 
ATOM 4505 C CG1   . VAL C 3 76  ? 20.002  8.379   -7.864  1.00 90.59 76  C 1 
ATOM 4506 C CG2   . VAL C 3 76  ? 21.630  7.960   -6.028  1.00 90.35 76  C 1 
ATOM 4507 N N     . ARG C 3 77  ? 22.735  9.427   -10.234 1.00 92.50 77  C 1 
ATOM 4508 C CA    . ARG C 3 77  ? 22.655  9.950   -11.596 1.00 91.98 77  C 1 
ATOM 4509 C C     . ARG C 3 77  ? 23.324  9.010   -12.616 1.00 92.03 77  C 1 
ATOM 4510 O O     . ARG C 3 77  ? 22.789  8.826   -13.708 1.00 90.86 77  C 1 
ATOM 4511 C CB    . ARG C 3 77  ? 23.266  11.352  -11.645 1.00 90.79 77  C 1 
ATOM 4512 C CG    . ARG C 3 77  ? 22.896  12.074  -12.946 1.00 82.95 77  C 1 
ATOM 4513 C CD    . ARG C 3 77  ? 23.555  13.456  -13.065 1.00 78.46 77  C 1 
ATOM 4514 N NE    . ARG C 3 77  ? 23.231  14.331  -11.917 1.00 70.31 77  C 1 
ATOM 4515 C CZ    . ARG C 3 77  ? 24.079  14.866  -11.064 1.00 63.49 77  C 1 
ATOM 4516 N NH1   . ARG C 3 77  ? 25.355  14.704  -11.188 1.00 56.17 77  C 1 
ATOM 4517 N NH2   . ARG C 3 77  ? 23.661  15.598  -10.076 1.00 55.71 77  C 1 
ATOM 4518 N N     . ALA C 3 78  ? 24.460  8.417   -12.267 1.00 92.02 78  C 1 
ATOM 4519 C CA    . ALA C 3 78  ? 25.122  7.420   -13.110 1.00 91.60 78  C 1 
ATOM 4520 C C     . ALA C 3 78  ? 24.244  6.166   -13.292 1.00 91.88 78  C 1 
ATOM 4521 O O     . ALA C 3 78  ? 24.079  5.715   -14.421 1.00 90.52 78  C 1 
ATOM 4522 C CB    . ALA C 3 78  ? 26.492  7.081   -12.515 1.00 90.90 78  C 1 
ATOM 4523 N N     . ALA C 3 79  ? 23.608  5.674   -12.221 1.00 92.22 79  C 1 
ATOM 4524 C CA    . ALA C 3 79  ? 22.676  4.550   -12.288 1.00 92.03 79  C 1 
ATOM 4525 C C     . ALA C 3 79  ? 21.447  4.858   -13.161 1.00 92.07 79  C 1 
ATOM 4526 O O     . ALA C 3 79  ? 21.090  4.061   -14.015 1.00 90.80 79  C 1 
ATOM 4527 C CB    . ALA C 3 79  ? 22.262  4.158   -10.868 1.00 91.73 79  C 1 
ATOM 4528 N N     . VAL C 3 80  ? 20.845  6.046   -13.006 1.00 91.75 80  C 1 
ATOM 4529 C CA    . VAL C 3 80  ? 19.736  6.513   -13.845 1.00 91.57 80  C 1 
ATOM 4530 C C     . VAL C 3 80  ? 20.132  6.576   -15.318 1.00 91.33 80  C 1 
ATOM 4531 O O     . VAL C 3 80  ? 19.375  6.140   -16.175 1.00 89.83 80  C 1 
ATOM 4532 C CB    . VAL C 3 80  ? 19.225  7.881   -13.355 1.00 91.02 80  C 1 
ATOM 4533 C CG1   . VAL C 3 80  ? 18.287  8.581   -14.346 1.00 86.87 80  C 1 
ATOM 4534 C CG2   . VAL C 3 80  ? 18.468  7.718   -12.036 1.00 87.29 80  C 1 
ATOM 4535 N N     . ARG C 3 81  ? 21.331  7.096   -15.620 1.00 90.62 81  C 1 
ATOM 4536 C CA    . ARG C 3 81  ? 21.835  7.165   -16.998 1.00 89.75 81  C 1 
ATOM 4537 C C     . ARG C 3 81  ? 22.062  5.768   -17.602 1.00 89.64 81  C 1 
ATOM 4538 O O     . ARG C 3 81  ? 21.800  5.585   -18.786 1.00 87.53 81  C 1 
ATOM 4539 C CB    . ARG C 3 81  ? 23.119  8.006   -17.023 1.00 88.28 81  C 1 
ATOM 4540 C CG    . ARG C 3 81  ? 23.593  8.287   -18.458 1.00 80.15 81  C 1 
ATOM 4541 C CD    . ARG C 3 81  ? 24.913  9.076   -18.481 1.00 77.50 81  C 1 
ATOM 4542 N NE    . ARG C 3 81  ? 24.744  10.406  -17.856 1.00 69.49 81  C 1 
ATOM 4543 C CZ    . ARG C 3 81  ? 25.727  11.203  -17.434 1.00 63.45 81  C 1 
ATOM 4544 N NH1   . ARG C 3 81  ? 26.977  10.851  -17.546 1.00 57.79 81  C 1 
ATOM 4545 N NH2   . ARG C 3 81  ? 25.450  12.355  -16.904 1.00 56.59 81  C 1 
ATOM 4546 N N     . ALA C 3 82  ? 22.534  4.819   -16.818 1.00 89.23 82  C 1 
ATOM 4547 C CA    . ALA C 3 82  ? 22.770  3.445   -17.251 1.00 88.86 82  C 1 
ATOM 4548 C C     . ALA C 3 82  ? 21.473  2.636   -17.412 1.00 88.84 82  C 1 
ATOM 4549 O O     . ALA C 3 82  ? 21.396  1.750   -18.259 1.00 86.19 82  C 1 
ATOM 4550 C CB    . ALA C 3 82  ? 23.724  2.786   -16.248 1.00 87.46 82  C 1 
ATOM 4551 N N     . HIS C 3 83  ? 20.418  2.961   -16.666 1.00 84.16 83  C 1 
ATOM 4552 C CA    . HIS C 3 83  ? 19.138  2.269   -16.719 1.00 83.33 83  C 1 
ATOM 4553 C C     . HIS C 3 83  ? 18.250  2.821   -17.849 1.00 82.73 83  C 1 
ATOM 4554 O O     . HIS C 3 83  ? 17.501  3.782   -17.672 1.00 78.82 83  C 1 
ATOM 4555 C CB    . HIS C 3 83  ? 18.465  2.343   -15.341 1.00 81.91 83  C 1 
ATOM 4556 C CG    . HIS C 3 83  ? 17.246  1.455   -15.243 1.00 79.91 83  C 1 
ATOM 4557 N ND1   . HIS C 3 83  ? 15.977  1.857   -14.866 1.00 72.12 83  C 1 
ATOM 4558 C CD2   . HIS C 3 83  ? 17.194  0.113   -15.480 1.00 72.64 83  C 1 
ATOM 4559 C CE1   . HIS C 3 83  ? 15.177  0.778   -14.881 1.00 75.34 83  C 1 
ATOM 4560 N NE2   . HIS C 3 83  ? 15.888  -0.297  -15.245 1.00 76.92 83  C 1 
ATOM 4561 N N     . ARG C 3 84  ? 18.333  2.186   -19.017 1.00 82.86 84  C 1 
ATOM 4562 C CA    . ARG C 3 84  ? 17.669  2.616   -20.262 1.00 80.55 84  C 1 
ATOM 4563 C C     . ARG C 3 84  ? 16.176  2.963   -20.105 1.00 80.91 84  C 1 
ATOM 4564 O O     . ARG C 3 84  ? 15.798  4.039   -20.572 1.00 75.65 84  C 1 
ATOM 4565 C CB    . ARG C 3 84  ? 17.925  1.562   -21.360 1.00 75.66 84  C 1 
ATOM 4566 C CG    . ARG C 3 84  ? 17.361  1.988   -22.721 1.00 65.31 84  C 1 
ATOM 4567 C CD    . ARG C 3 84  ? 17.643  0.920   -23.776 1.00 59.28 84  C 1 
ATOM 4568 N NE    . ARG C 3 84  ? 17.071  1.289   -25.081 1.00 51.22 84  C 1 
ATOM 4569 C CZ    . ARG C 3 84  ? 17.025  0.524   -26.162 1.00 43.06 84  C 1 
ATOM 4570 N NH1   . ARG C 3 84  ? 17.531  -0.679  -26.170 1.00 41.26 84  C 1 
ATOM 4571 N NH2   . ARG C 3 84  ? 16.471  0.964   -27.254 1.00 38.77 84  C 1 
ATOM 4572 N N     . PRO C 3 85  ? 15.323  2.161   -19.433 1.00 75.04 85  C 1 
ATOM 4573 C CA    . PRO C 3 85  ? 13.903  2.497   -19.261 1.00 73.64 85  C 1 
ATOM 4574 C C     . PRO C 3 85  ? 13.643  3.741   -18.408 1.00 75.06 85  C 1 
ATOM 4575 O O     . PRO C 3 85  ? 12.524  4.239   -18.356 1.00 71.50 85  C 1 
ATOM 4576 C CB    . PRO C 3 85  ? 13.261  1.258   -18.606 1.00 69.55 85  C 1 
ATOM 4577 C CG    . PRO C 3 85  ? 14.220  0.132   -18.925 1.00 65.84 85  C 1 
ATOM 4578 C CD    . PRO C 3 85  ? 15.571  0.837   -18.905 1.00 69.92 85  C 1 
ATOM 4579 N N     . THR C 3 86  ? 14.647  4.239   -17.706 1.00 75.34 86  C 1 
ATOM 4580 C CA    . THR C 3 86  ? 14.546  5.344   -16.750 1.00 72.76 86  C 1 
ATOM 4581 C C     . THR C 3 86  ? 15.202  6.630   -17.252 1.00 75.74 86  C 1 
ATOM 4582 O O     . THR C 3 86  ? 14.735  7.729   -16.932 1.00 72.21 86  C 1 
ATOM 4583 C CB    . THR C 3 86  ? 15.171  4.900   -15.423 1.00 65.88 86  C 1 
ATOM 4584 O OG1   . THR C 3 86  ? 14.474  3.781   -14.916 1.00 60.50 86  C 1 
ATOM 4585 C CG2   . THR C 3 86  ? 15.108  5.966   -14.346 1.00 61.33 86  C 1 
ATOM 4586 N N     . ALA C 3 87  ? 16.269  6.503   -18.028 1.00 73.21 87  C 1 
ATOM 4587 C CA    . ALA C 3 87  ? 17.120  7.624   -18.411 1.00 69.08 87  C 1 
ATOM 4588 C C     . ALA C 3 87  ? 16.355  8.763   -19.102 1.00 71.87 87  C 1 
ATOM 4589 O O     . ALA C 3 87  ? 16.530  9.930   -18.749 1.00 69.66 87  C 1 
ATOM 4590 C CB    . ALA C 3 87  ? 18.248  7.081   -19.286 1.00 64.17 87  C 1 
ATOM 4591 N N     . ASP C 3 88  ? 15.457  8.438   -20.032 1.00 76.83 88  C 1 
ATOM 4592 C CA    . ASP C 3 88  ? 14.768  9.418   -20.883 1.00 74.99 88  C 1 
ATOM 4593 C C     . ASP C 3 88  ? 13.776  10.320  -20.137 1.00 77.00 88  C 1 
ATOM 4594 O O     . ASP C 3 88  ? 13.583  11.475  -20.521 1.00 71.76 88  C 1 
ATOM 4595 C CB    . ASP C 3 88  ? 14.090  8.681   -22.046 1.00 68.98 88  C 1 
ATOM 4596 C CG    . ASP C 3 88  ? 13.026  7.649   -21.635 1.00 66.65 88  C 1 
ATOM 4597 O OD1   . ASP C 3 88  ? 12.836  7.361   -20.430 1.00 58.63 88  C 1 
ATOM 4598 O OD2   . ASP C 3 88  ? 12.392  7.077   -22.551 1.00 63.21 88  C 1 
ATOM 4599 N N     . PHE C 3 89  ? 13.142  9.853   -19.045 1.00 84.14 89  C 1 
ATOM 4600 C CA    . PHE C 3 89  ? 12.187  10.650  -18.285 1.00 83.68 89  C 1 
ATOM 4601 C C     . PHE C 3 89  ? 12.760  11.271  -17.001 1.00 84.50 89  C 1 
ATOM 4602 O O     . PHE C 3 89  ? 12.186  12.251  -16.507 1.00 80.36 89  C 1 
ATOM 4603 C CB    . PHE C 3 89  ? 10.901  9.857   -18.035 1.00 81.03 89  C 1 
ATOM 4604 C CG    . PHE C 3 89  ? 10.967  8.853   -16.916 1.00 80.28 89  C 1 
ATOM 4605 C CD1   . PHE C 3 89  ? 11.385  7.538   -17.169 1.00 75.85 89  C 1 
ATOM 4606 C CD2   . PHE C 3 89  ? 10.574  9.210   -15.626 1.00 78.55 89  C 1 
ATOM 4607 C CE1   . PHE C 3 89  ? 11.421  6.596   -16.132 1.00 75.36 89  C 1 
ATOM 4608 C CE2   . PHE C 3 89  ? 10.602  8.270   -14.583 1.00 76.81 89  C 1 
ATOM 4609 C CZ    . PHE C 3 89  ? 11.036  6.959   -14.837 1.00 77.41 89  C 1 
ATOM 4610 N N     . LEU C 3 90  ? 13.857  10.740  -16.451 1.00 85.36 90  C 1 
ATOM 4611 C CA    . LEU C 3 90  ? 14.447  11.251  -15.207 1.00 84.76 90  C 1 
ATOM 4612 C C     . LEU C 3 90  ? 15.665  12.149  -15.375 1.00 84.16 90  C 1 
ATOM 4613 O O     . LEU C 3 90  ? 15.868  12.988  -14.501 1.00 78.45 90  C 1 
ATOM 4614 C CB    . LEU C 3 90  ? 14.815  10.093  -14.257 1.00 82.15 90  C 1 
ATOM 4615 C CG    . LEU C 3 90  ? 13.635  9.404   -13.557 1.00 78.79 90  C 1 
ATOM 4616 C CD1   . LEU C 3 90  ? 14.192  8.450   -12.508 1.00 74.25 90  C 1 
ATOM 4617 C CD2   . LEU C 3 90  ? 12.712  10.380  -12.830 1.00 74.20 90  C 1 
ATOM 4618 N N     . LEU C 3 91  ? 16.494  11.995  -16.416 1.00 79.74 91  C 1 
ATOM 4619 C CA    . LEU C 3 91  ? 17.765  12.736  -16.487 1.00 77.51 91  C 1 
ATOM 4620 C C     . LEU C 3 91  ? 17.572  14.252  -16.408 1.00 76.85 91  C 1 
ATOM 4621 O O     . LEU C 3 91  ? 18.299  14.908  -15.667 1.00 71.68 91  C 1 
ATOM 4622 C CB    . LEU C 3 91  ? 18.553  12.364  -17.752 1.00 73.75 91  C 1 
ATOM 4623 C CG    . LEU C 3 91  ? 19.303  11.026  -17.652 1.00 68.41 91  C 1 
ATOM 4624 C CD1   . LEU C 3 91  ? 19.948  10.706  -19.001 1.00 63.43 91  C 1 
ATOM 4625 C CD2   . LEU C 3 91  ? 20.408  11.045  -16.598 1.00 61.67 91  C 1 
ATOM 4626 N N     . ASP C 3 92  ? 16.532  14.792  -17.057 1.00 76.58 92  C 1 
ATOM 4627 C CA    . ASP C 3 92  ? 16.208  16.222  -17.041 1.00 73.64 92  C 1 
ATOM 4628 C C     . ASP C 3 92  ? 15.729  16.721  -15.666 1.00 73.68 92  C 1 
ATOM 4629 O O     . ASP C 3 92  ? 15.716  17.918  -15.391 1.00 67.94 92  C 1 
ATOM 4630 C CB    . ASP C 3 92  ? 15.104  16.506  -18.056 1.00 69.17 92  C 1 
ATOM 4631 C CG    . ASP C 3 92  ? 15.444  16.180  -19.508 1.00 63.87 92  C 1 
ATOM 4632 O OD1   . ASP C 3 92  ? 16.632  15.991  -19.820 1.00 56.26 92  C 1 
ATOM 4633 O OD2   . ASP C 3 92  ? 14.477  16.090  -20.295 1.00 55.84 92  C 1 
ATOM 4634 N N     . CYS C 3 93  ? 15.256  15.805  -14.794 1.00 75.47 93  C 1 
ATOM 4635 C CA    . CYS C 3 93  ? 14.737  16.142  -13.470 1.00 73.84 93  C 1 
ATOM 4636 C C     . CYS C 3 93  ? 15.825  16.138  -12.400 1.00 73.98 93  C 1 
ATOM 4637 O O     . CYS C 3 93  ? 15.626  16.687  -11.323 1.00 68.89 93  C 1 
ATOM 4638 C CB    . CYS C 3 93  ? 13.640  15.145  -13.092 1.00 69.02 93  C 1 
ATOM 4639 S SG    . CYS C 3 93  ? 12.314  15.127  -14.339 1.00 59.89 93  C 1 
ATOM 4640 N N     . LEU C 3 94  ? 16.937  15.452  -12.663 1.00 76.36 94  C 1 
ATOM 4641 C CA    . LEU C 3 94  ? 18.014  15.347  -11.697 1.00 72.82 94  C 1 
ATOM 4642 C C     . LEU C 3 94  ? 18.835  16.635  -11.687 1.00 70.84 94  C 1 
ATOM 4643 O O     . LEU C 3 94  ? 19.149  17.164  -12.749 1.00 63.64 94  C 1 
ATOM 4644 C CB    . LEU C 3 94  ? 18.881  14.120  -11.995 1.00 68.00 94  C 1 
ATOM 4645 C CG    . LEU C 3 94  ? 18.127  12.786  -11.898 1.00 63.23 94  C 1 
ATOM 4646 C CD1   . LEU C 3 94  ? 19.109  11.642  -12.111 1.00 59.45 94  C 1 
ATOM 4647 C CD2   . LEU C 3 94  ? 17.432  12.584  -10.552 1.00 57.06 94  C 1 
ATOM 4648 N N     . PRO C 3 95  ? 19.231  17.131  -10.500 1.00 68.55 95  C 1 
ATOM 4649 C CA    . PRO C 3 95  ? 20.114  18.280  -10.431 1.00 64.47 95  C 1 
ATOM 4650 C C     . PRO C 3 95  ? 21.367  18.000  -11.260 1.00 62.94 95  C 1 
ATOM 4651 O O     . PRO C 3 95  ? 21.927  16.891  -11.173 1.00 58.28 95  C 1 
ATOM 4652 C CB    . PRO C 3 95  ? 20.408  18.502  -8.945  1.00 58.59 95  C 1 
ATOM 4653 C CG    . PRO C 3 95  ? 20.105  17.145  -8.307  1.00 55.41 95  C 1 
ATOM 4654 C CD    . PRO C 3 95  ? 19.008  16.565  -9.180  1.00 56.44 95  C 1 
ATOM 4655 N N     . ALA C 3 96  ? 21.788  18.949  -12.067 1.00 60.07 96  C 1 
ATOM 4656 C CA    . ALA C 3 96  ? 23.015  18.812  -12.841 1.00 56.24 96  C 1 
ATOM 4657 C C     . ALA C 3 96  ? 24.148  18.333  -11.916 1.00 55.07 96  C 1 
ATOM 4658 O O     . ALA C 3 96  ? 24.162  18.643  -10.729 1.00 50.98 96  C 1 
ATOM 4659 C CB    . ALA C 3 96  ? 23.350  20.129  -13.543 1.00 49.64 96  C 1 
ATOM 4660 N N     . ALA C 3 97  ? 25.055  17.519  -12.438 1.00 59.01 97  C 1 
ATOM 4661 C CA    . ALA C 3 97  ? 26.243  17.197  -11.659 1.00 55.80 97  C 1 
ATOM 4662 C C     . ALA C 3 97  ? 26.870  18.538  -11.295 1.00 54.50 97  C 1 
ATOM 4663 O O     . ALA C 3 97  ? 27.173  19.311  -12.197 1.00 51.07 97  C 1 
ATOM 4664 C CB    . ALA C 3 97  ? 27.207  16.309  -12.464 1.00 50.16 97  C 1 
ATOM 4665 N N     . ALA C 3 98  ? 27.018  18.835  -9.995  1.00 48.54 98  C 1 
ATOM 4666 C CA    . ALA C 3 98  ? 27.982  19.836  -9.593  1.00 45.36 98  C 1 
ATOM 4667 C C     . ALA C 3 98  ? 29.274  19.396  -10.277 1.00 43.21 98  C 1 
ATOM 4668 O O     . ALA C 3 98  ? 29.772  18.302  -9.973  1.00 41.67 98  C 1 
ATOM 4669 C CB    . ALA C 3 98  ? 28.093  19.872  -8.073  1.00 41.83 98  C 1 
ATOM 4670 N N     . GLU C 3 99  ? 29.703  20.156  -11.285 1.00 35.24 99  C 1 
ATOM 4671 C CA    . GLU C 3 99  ? 31.007  19.933  -11.880 1.00 34.04 99  C 1 
ATOM 4672 C C     . GLU C 3 99  ? 31.961  19.883  -10.700 1.00 33.45 99  C 1
[truncated: 103,821 more chars]
