# Supplementary material for: Vernalization regulatory network identifies potential novel functions for genes in the HvVRN2 locus
Source: New Phytol. 2026 Apr 12;250(6):4036–53. doi: 10.1111/nph.71162 (PMC13193379; doi:10.1111/nph.71162)
Supplement: Supplementary file 1 — Dataset S1. Protein models computed by Alphafold. [file NPH-250-4036-s002.xz › Alphafold_models0/Barley/fold_co1_prom1_1_nf_yb3_c_3hg0237950_recortes_summary_confidences_0.json]

{
 "chain_iptm": [
  0.59,
  0.54,
  0.52,
  0.33,
  0.33
 ],
 "chain_pair_iptm": [
  [
   0.2,
   0.82,
   0.71,
   0.42,
   0.41
  ],
  [
   0.82,
   0.76,
   0.85,
   0.24,
   0.25
  ],
  [
   0.71,
   0.85,
   0.64,
   0.26,
   0.27
  ],
  [
   0.42,
   0.24,
   0.26,
   0.23,
   0.4
  ],
  [
   0.41,
   0.25,
   0.27,
   0.4,
   0.22
  ]
 ],
 "chain_pair_pae_min": [
  [
   0.76,
   1.61,
   1.97,
   8.85,
   7.83
  ],
  [
   1.43,
   0.76,
   1.03,
   10.18,
   9.71
  ],
  [
   1.61,
   1.12,
   0.76,
   9.74,
   9.7
  ],
  [
   12.13,
   13.26,
   13.25,
   0.8,
   1.61
  ],
  [
   11.74,
   13.26,
   13.16,
   1.52,
   0.81
  ]
 ],
 "chain_ptm": [
  0.2,
  0.76,
  0.64,
  0.23,
  0.22
 ],
 "fraction_disordered": 0.67,
 "has_clash": 0.0,
 "iptm": 0.7,
 "num_recycles": 10.0,
 "ptm": 0.45,
 "ranking_score": 0.98
}
