# Supplementary material for: Vernalization regulatory network identifies potential novel functions for genes in the HvVRN2 locus
Source: New Phytol. 2026 Apr 12;250(6):4036–53. doi: 10.1111/nph.71162 (PMC13193379; doi:10.1111/nph.71162)
Supplement: Supplementary file 1 — Dataset S1. Protein models computed by Alphafold. [file NPH-250-4036-s002.xz › Alphafold_models0/Barley/fold_co1_prom1_1_nf_yb3_c_4hg0391570_recortes_model_0.cif]

# By using this file you agree to the legally binding terms of use found at alphafoldserver.com/output-terms
data_896aa37cff74ef8
#
_entry.id 896aa37cff74ef8
#
loop_
_atom_type.symbol
C 
N 
O 
P 
S 
#
loop_
_audit_author.name
_audit_author.pdbx_ordinal
"Google DeepMind" 1 
"Isomorphic Labs" 2 
#
_audit_conform.dict_location https://raw.githubusercontent.com/ihmwg/ModelCIF/master/dist/mmcif_ma.dic
_audit_conform.dict_name     mmcif_ma.dic
_audit_conform.dict_version  1.4.5
#
loop_
_chem_comp.formula
_chem_comp.formula_weight
_chem_comp.id
_chem_comp.mon_nstd_flag
_chem_comp.name
_chem_comp.pdbx_smiles
_chem_comp.pdbx_synonyms
_chem_comp.type
"C3 H7 N O2"      89.093  ALA y ALANINE                              C[C@H](N)C(O)=O                                             ? "L-PEPTIDE LINKING" 
"C6 H15 N4 O2"    175.209 ARG y ARGININE                             N[C@@H](CCCNC(N)=[NH2+])C(O)=O                              ? "L-PEPTIDE LINKING" 
"C4 H8 N2 O3"     132.118 ASN y ASPARAGINE                           N[C@@H](CC(N)=O)C(O)=O                                      ? "L-PEPTIDE LINKING" 
"C4 H7 N O4"      133.103 ASP y "ASPARTIC ACID"                      N[C@@H](CC(O)=O)C(O)=O                                      ? "L-PEPTIDE LINKING" 
"C3 H7 N O2 S"    121.158 CYS y CYSTEINE                             N[C@@H](CS)C(O)=O                                           ? "L-PEPTIDE LINKING" 
"C10 H14 N5 O6 P" 331.222 DA  y "2'-DEOXYADENOSINE-5'-MONOPHOSPHATE" Nc1ncnc2n(cnc12)[C@H]3C[C@H](O)[C@@H](CO[P](O)(O)=O)O3      ? "DNA LINKING"       
"C9 H14 N3 O7 P"  307.197 DC  y "2'-DEOXYCYTIDINE-5'-MONOPHOSPHATE"  NC1=NC(=O)N(C=C1)[C@H]2C[C@H](O)[C@@H](CO[P](O)(O)=O)O2     ? "DNA LINKING"       
"C10 H14 N5 O7 P" 347.221 DG  y "2'-DEOXYGUANOSINE-5'-MONOPHOSPHATE" NC1=Nc2n(cnc2C(=O)N1)[C@H]3C[C@H](O)[C@@H](CO[P](O)(O)=O)O3 ? "DNA LINKING"       
"C10 H15 N2 O8 P" 322.208 DT  y "THYMIDINE-5'-MONOPHOSPHATE"         CC1=CN([C@H]2C[C@H](O)[C@@H](CO[P](O)(O)=O)O2)C(=O)NC1=O    ? "DNA LINKING"       
"C5 H10 N2 O3"    146.144 GLN y GLUTAMINE                            N[C@@H](CCC(N)=O)C(O)=O                                     ? "L-PEPTIDE LINKING" 
"C5 H9 N O4"      147.129 GLU y "GLUTAMIC ACID"                      N[C@@H](CCC(O)=O)C(O)=O                                     ? "L-PEPTIDE LINKING" 
"C2 H5 N O2"      75.067  GLY y GLYCINE                              NCC(O)=O                                                    ? "PEPTIDE LINKING"   
"C6 H10 N3 O2"    156.162 HIS y HISTIDINE                            N[C@@H](Cc1c[nH]c[nH+]1)C(O)=O                              ? "L-PEPTIDE LINKING" 
"C6 H13 N O2"     131.173 ILE y ISOLEUCINE                           CC[C@H](C)[C@H](N)C(O)=O                                    ? "L-PEPTIDE LINKING" 
"C6 H13 N O2"     131.173 LEU y LEUCINE                              CC(C)C[C@H](N)C(O)=O                                        ? "L-PEPTIDE LINKING" 
"C6 H15 N2 O2"    147.195 LYS y LYSINE                               N[C@@H](CCCC[NH3+])C(O)=O                                   ? "L-PEPTIDE LINKING" 
"C5 H11 N O2 S"   149.211 MET y METHIONINE                           CSCC[C@H](N)C(O)=O                                          ? "L-PEPTIDE LINKING" 
"C9 H11 N O2"     165.189 PHE y PHENYLALANINE                        N[C@@H](Cc1ccccc1)C(O)=O                                    ? "L-PEPTIDE LINKING" 
"C5 H9 N O2"      115.130 PRO y PROLINE                              OC(=O)[C@@H]1CCCN1                                          ? "L-PEPTIDE LINKING" 
"C3 H7 N O3"      105.093 SER y SERINE                               N[C@@H](CO)C(O)=O                                           ? "L-PEPTIDE LINKING" 
"C4 H9 N O3"      119.119 THR y THREONINE                            C[C@@H](O)[C@H](N)C(O)=O                                    ? "L-PEPTIDE LINKING" 
"C11 H12 N2 O2"   204.225 TRP y TRYPTOPHAN                           N[C@@H](Cc1c[nH]c2ccccc12)C(O)=O                            ? "L-PEPTIDE LINKING" 
"C9 H11 N O3"     181.189 TYR y TYROSINE                             N[C@@H](Cc1ccc(O)cc1)C(O)=O                                 ? "L-PEPTIDE LINKING" 
"C5 H11 N O2"     117.146 VAL y VALINE                               CC(C)[C@H](N)C(O)=O                                         ? "L-PEPTIDE LINKING" 
#
_citation.book_publisher          ?
_citation.country                 UK
_citation.id                      primary
_citation.journal_full            Nature
_citation.journal_id_ASTM         NATUAS
_citation.journal_id_CSD          0006
_citation.journal_id_ISSN         0028-0836
_citation.journal_volume          ?
_citation.page_first              ?
_citation.page_last               ?
_citation.pdbx_database_id_DOI    ?
_citation.pdbx_database_id_PubMed ?
_citation.title                   "Accurate structure prediction of biomolecular interactions with AlphaFold 3"
_citation.year                    2024
#
loop_
_citation_author.citation_id
_citation_author.name
_citation_author.ordinal
primary "Google DeepMind" 1 
primary "Isomorphic Labs" 2 
#
loop_
_entity.id
_entity.pdbx_description
_entity.type
1 . polymer 
2 . polymer 
3 . polymer 
4 . polymer 
5 . polymer 
#
loop_
_entity_poly.entity_id
_entity_poly.pdbx_strand_id
_entity_poly.type
1 A polypeptide(L)          
2 B polypeptide(L)          
3 C polypeptide(L)          
4 D polydeoxyribonucleotide 
5 E polydeoxyribonucleotide 
#
loop_
_entity_poly_seq.entity_id
_entity_poly_seq.hetero
_entity_poly_seq.mon_id
_entity_poly_seq.num
1 n MET 1   
1 n PRO 2   
1 n ARG 3   
1 n CYS 4   
1 n ASN 5   
1 n LYS 6   
1 n CYS 7   
1 n LEU 8   
1 n SER 9   
1 n GLU 10  
1 n ASN 11  
1 n ASP 12  
1 n SER 13  
1 n ALA 14  
1 n SER 15  
1 n GLU 16  
1 n ASP 17  
1 n ARG 18  
1 n HIS 19  
1 n TRP 20  
1 n HIS 21  
1 n ARG 22  
1 n THR 23  
1 n ALA 24  
1 n THR 25  
1 n LEU 26  
1 n PHE 27  
1 n MET 28  
1 n ASN 29  
1 n CYS 30  
1 n VAL 31  
1 n SER 32  
1 n ASN 33  
1 n GLY 34  
1 n THR 35  
1 n VAL 36  
1 n TYR 37  
1 n GLU 38  
1 n GLU 39  
1 n ALA 40  
1 n VAL 41  
1 n GLY 42  
1 n ARG 43  
1 n GLU 44  
1 n GLY 45  
1 n CYS 46  
1 n TRP 47  
1 n ALA 48  
1 n ARG 49  
1 n LEU 50  
1 n CYS 51  
1 n ASP 52  
1 n GLY 53  
1 n CYS 54  
1 n CYS 55  
1 n THR 56  
1 n VAL 57  
1 n PRO 58  
1 n SER 59  
1 n VAL 60  
1 n VAL 61  
1 n TYR 62  
1 n CYS 63  
1 n ARG 64  
1 n ALA 65  
1 n ASP 66  
1 n SER 67  
1 n ALA 68  
1 n TYR 69  
1 n LEU 70  
1 n CYS 71  
1 n ALA 72  
1 n SER 73  
1 n CYS 74  
1 n ASP 75  
1 n ALA 76  
1 n GLN 77  
1 n ILE 78  
1 n HIS 79  
1 n ALA 80  
1 n ALA 81  
1 n ASN 82  
1 n ARG 83  
1 n VAL 84  
1 n ALA 85  
1 n SER 86  
1 n ARG 87  
1 n HIS 88  
1 n GLU 89  
1 n ARG 90  
1 n VAL 91  
1 n LEU 92  
1 n LEU 93  
1 n SER 94  
1 n GLU 95  
1 n ALA 96  
1 n TYR 97  
1 n LYS 98  
1 n HIS 99  
1 n ALA 100 
1 n PRO 101 
1 n VAL 102 
1 n MET 103 
1 n LEU 104 
1 n ASP 105 
1 n CYS 106 
1 n HIS 107 
1 n ALA 108 
1 n ASP 109 
1 n ALA 110 
1 n ALA 111 
1 n ALA 112 
1 n LEU 113 
1 n CYS 114 
1 n ALA 115 
1 n ALA 116 
1 n TYR 117 
1 n GLU 118 
1 n ALA 119 
1 n GLN 120 
1 n VAL 121 
1 n HIS 122 
1 n TYR 123 
1 n ALA 124 
1 n ASN 125 
1 n LEU 126 
1 n LEU 127 
1 n THR 128 
1 n VAL 129 
1 n MET 130 
1 n HIS 131 
1 n GLN 132 
1 n ARG 133 
1 n MET 134 
1 n PRO 135 
1 n VAL 136 
1 n VAL 137 
1 n SER 138 
1 n HIS 139 
1 n PRO 140 
1 n ALA 141 
1 n VAL 142 
1 n ALA 143 
1 n ILE 144 
1 n PRO 145 
1 n PRO 146 
1 n VAL 147 
1 n SER 148 
1 n LEU 149 
1 n PHE 150 
1 n ALA 151 
1 n GLU 152 
1 n ALA 153 
1 n GLU 154 
1 n ALA 155 
1 n THR 156 
1 n ALA 157 
1 n PRO 158 
1 n VAL 159 
1 n LEU 160 
1 n GLY 161 
1 n ARG 162 
1 n LYS 163 
1 n GLU 164 
1 n GLU 165 
1 n ASP 166 
1 n THR 167 
1 n SER 168 
1 n TRP 169 
1 n LEU 170 
1 n LEU 171 
1 n LEU 172 
1 n SER 173 
1 n LYS 174 
1 n ASP 175 
1 n SER 176 
1 n ASP 177 
1 n ASN 178 
1 n HIS 179 
1 n ASN 180 
1 n ARG 181 
1 n SER 182 
1 n GLY 183 
1 n ASN 184 
1 n ASN 185 
1 n SER 186 
1 n SER 187 
1 n THR 188 
1 n SER 189 
1 n SER 190 
1 n SER 191 
1 n SER 192 
1 n GLN 193 
1 n TYR 194 
1 n PHE 195 
1 n GLY 196 
1 n GLU 197 
1 n VAL 198 
1 n ASP 199 
1 n GLN 200 
1 n TYR 201 
1 n PHE 202 
1 n ASP 203 
1 n LEU 204 
1 n VAL 205 
1 n GLY 206 
1 n TYR 207 
1 n ASN 208 
1 n SER 209 
1 n TYR 210 
1 n TYR 211 
1 n ASP 212 
1 n SER 213 
1 n HIS 214 
1 n MET 215 
1 n SER 216 
1 n ASN 217 
1 n GLN 218 
1 n GLU 219 
1 n GLN 220 
1 n TYR 221 
1 n VAL 222 
1 n MET 223 
1 n GLN 224 
1 n GLU 225 
1 n GLN 226 
1 n GLN 227 
1 n HIS 228 
1 n LEU 229 
1 n GLN 230 
1 n GLN 231 
1 n MET 232 
1 n GLN 233 
1 n LYS 234 
1 n GLU 235 
1 n TYR 236 
1 n ALA 237 
1 n GLU 238 
1 n GLN 239 
1 n GLN 240 
1 n MET 241 
1 n GLN 242 
1 n LYS 243 
1 n GLU 244 
1 n TYR 245 
1 n VAL 246 
1 n GLU 247 
1 n ASN 248 
1 n GLU 249 
1 n GLY 250 
1 n SER 251 
1 n GLU 252 
1 n CYS 253 
1 n ILE 254 
1 n VAL 255 
1 n PRO 256 
1 n SER 257 
1 n GLN 258 
1 n SER 259 
1 n THR 260 
1 n ILE 261 
1 n VAL 262 
1 n ARG 263 
1 n ARG 264 
1 n PRO 265 
1 n HIS 266 
1 n GLN 267 
1 n SER 268 
1 n GLY 269 
1 n TYR 270 
1 n ALA 271 
1 n PRO 272 
1 n LEU 273 
1 n VAL 274 
1 n GLY 275 
1 n ALA 276 
1 n GLU 277 
1 n GLN 278 
1 n ALA 279 
1 n ALA 280 
1 n SER 281 
1 n ALA 282 
1 n THR 283 
1 n ALA 284 
1 n GLY 285 
1 n ALA 286 
1 n SER 287 
1 n ALA 288 
1 n TYR 289 
1 n THR 290 
1 n ASP 291 
1 n SER 292 
1 n VAL 293 
1 n ASN 294 
1 n ASN 295 
1 n SER 296 
1 n ILE 297 
1 n SER 298 
1 n PHE 299 
1 n SER 300 
1 n MET 301 
1 n GLU 302 
1 n ALA 303 
1 n GLY 304 
1 n ILE 305 
1 n VAL 306 
1 n PRO 307 
1 n ASP 308 
1 n ASN 309 
1 n THR 310 
1 n VAL 311 
1 n GLN 312 
1 n SER 313 
1 n SER 314 
1 n ILE 315 
1 n LEU 316 
1 n ARG 317 
1 n PRO 318 
1 n ALA 319 
1 n GLY 320 
1 n ALA 321 
1 n ILE 322 
1 n GLY 323 
1 n LEU 324 
1 n PHE 325 
1 n SER 326 
1 n SER 327 
1 n PRO 328 
1 n SER 329 
1 n LEU 330 
1 n GLN 331 
1 n THR 332 
1 n PRO 333 
1 n LEU 334 
1 n HIS 335 
1 n PHE 336 
1 n SER 337 
1 n SER 338 
1 n LYS 339 
1 n GLU 340 
1 n ARG 341 
1 n GLU 342 
1 n ALA 343 
1 n ARG 344 
1 n VAL 345 
1 n LEU 346 
1 n ARG 347 
1 n TYR 348 
1 n LYS 349 
1 n GLU 350 
1 n LYS 351 
1 n LYS 352 
1 n LYS 353 
1 n SER 354 
1 n ARG 355 
1 n LYS 356 
1 n PHE 357 
1 n GLU 358 
1 n LYS 359 
1 n THR 360 
1 n THR 361 
1 n ARG 362 
1 n TYR 363 
1 n ALA 364 
1 n THR 365 
1 n ARG 366 
1 n LYS 367 
1 n ALA 368 
1 n TYR 369 
1 n ALA 370 
1 n GLU 371 
1 n ALA 372 
1 n ARG 373 
1 n PRO 374 
1 n ARG 375 
1 n ILE 376 
1 n LYS 377 
1 n GLY 378 
1 n ARG 379 
1 n PHE 380 
1 n ALA 381 
1 n LYS 382 
1 n ARG 383 
1 n SER 384 
1 n ASP 385 
1 n ALA 386 
1 n GLU 387 
1 n MET 388 
1 n GLU 389 
1 n VAL 390 
1 n ASP 391 
1 n GLN 392 
1 n THR 393 
1 n PHE 394 
1 n SER 395 
1 n THR 396 
1 n ALA 397 
1 n ALA 398 
1 n LEU 399 
1 n SER 400 
1 n ASP 401 
1 n SER 402 
1 n SER 403 
1 n TYR 404 
1 n SER 405 
1 n THR 406 
1 n VAL 407 
1 n PRO 408 
1 n TRP 409 
1 n PHE 410 
2 n GLY 1   
2 n GLY 2   
2 n GLY 3   
2 n VAL 4   
2 n ARG 5   
2 n GLU 6   
2 n GLN 7   
2 n ASP 8   
2 n ARG 9   
2 n PHE 10  
2 n LEU 11  
2 n PRO 12  
2 n ILE 13  
2 n ALA 14  
2 n ASN 15  
2 n ILE 16  
2 n SER 17  
2 n ARG 18  
2 n ILE 19  
2 n MET 20  
2 n LYS 21  
2 n LYS 22  
2 n ALA 23  
2 n VAL 24  
2 n PRO 25  
2 n ALA 26  
2 n ASN 27  
2 n GLY 28  
2 n LYS 29  
2 n ILE 30  
2 n ALA 31  
2 n LYS 32  
2 n ASP 33  
2 n ALA 34  
2 n LYS 35  
2 n GLU 36  
2 n THR 37  
2 n LEU 38  
2 n GLN 39  
2 n GLU 40  
2 n CYS 41  
2 n VAL 42  
2 n SER 43  
2 n GLU 44  
2 n PHE 45  
2 n ILE 46  
2 n SER 47  
2 n PHE 48  
2 n VAL 49  
2 n THR 50  
2 n SER 51  
2 n GLU 52  
2 n ALA 53  
2 n SER 54  
2 n ASP 55  
2 n LYS 56  
2 n CYS 57  
2 n GLN 58  
2 n LYS 59  
2 n GLU 60  
2 n LYS 61  
2 n ARG 62  
2 n LYS 63  
2 n THR 64  
2 n ILE 65  
2 n ASN 66  
2 n GLY 67  
2 n ASP 68  
2 n ASP 69  
2 n LEU 70  
2 n LEU 71  
2 n TRP 72  
2 n ALA 73  
2 n MET 74  
2 n ALA 75  
2 n THR 76  
2 n LEU 77  
2 n GLY 78  
2 n PHE 79  
2 n GLU 80  
2 n GLU 81  
2 n TYR 82  
2 n VAL 83  
2 n ASP 84  
2 n PRO 85  
2 n LEU 86  
2 n LYS 87  
2 n ILE 88  
2 n TYR 89  
2 n LEU 90  
2 n GLN 91  
2 n LYS 92  
2 n TYR 93  
2 n ARG 94  
2 n ASP 95  
3 n GLN 1   
3 n ARG 2   
3 n GLN 3   
3 n GLU 4   
3 n ALA 5   
3 n GLU 6   
3 n ARG 7   
3 n ALA 8   
3 n SER 9   
3 n ALA 10  
3 n SER 11  
3 n ASP 12  
3 n PHE 13  
3 n LYS 14  
3 n ASN 15  
3 n HIS 16  
3 n GLN 17  
3 n LEU 18  
3 n PRO 19  
3 n LEU 20  
3 n ALA 21  
3 n ARG 22  
3 n ILE 23  
3 n LYS 24  
3 n LYS 25  
3 n ILE 26  
3 n MET 27  
3 n LYS 28  
3 n ALA 29  
3 n ASP 30  
3 n GLU 31  
3 n ASP 32  
3 n VAL 33  
3 n ARG 34  
3 n MET 35  
3 n ILE 36  
3 n SER 37  
3 n ALA 38  
3 n GLU 39  
3 n ALA 40  
3 n PRO 41  
3 n VAL 42  
3 n LEU 43  
3 n PHE 44  
3 n ALA 45  
3 n LYS 46  
3 n ALA 47  
3 n CYS 48  
3 n GLU 49  
3 n LEU 50  
3 n PHE 51  
3 n ILE 52  
3 n LEU 53  
3 n GLU 54  
3 n LEU 55  
3 n THR 56  
3 n ILE 57  
3 n ARG 58  
3 n SER 59  
3 n TRP 60  
3 n LEU 61  
3 n HIS 62  
3 n ALA 63  
3 n GLU 64  
3 n GLU 65  
3 n ASN 66  
3 n LYS 67  
3 n ARG 68  
3 n ARG 69  
3 n THR 70  
3 n LEU 71  
3 n GLN 72  
3 n ARG 73  
3 n ASN 74  
3 n ASP 75  
3 n VAL 76  
3 n ALA 77  
3 n ALA 78  
3 n ALA 79  
3 n ILE 80  
3 n ALA 81  
3 n ARG 82  
3 n THR 83  
3 n ASP 84  
3 n VAL 85  
3 n PHE 86  
3 n ASP 87  
3 n PHE 88  
3 n LEU 89  
3 n VAL 90  
3 n ASP 91  
3 n ILE 92  
3 n VAL 93  
3 n PRO 94  
3 n ARG 95  
3 n GLU 96  
3 n GLU 97  
3 n ALA 98  
3 n LYS 99  
3 n GLU 100 
3 n GLU 101 
3 n PRO 102 
3 n GLY 103 
3 n SER 104 
4 n DC  1   
4 n DA  2   
4 n DC  3   
4 n DG  4   
4 n DC  5   
4 n DA  6   
4 n DC  7   
4 n DC  8   
4 n DA  9   
4 n DG  10  
4 n DA  11  
4 n DC  12  
4 n DC  13  
4 n DA  14  
4 n DC  15  
4 n DA  16  
4 n DC  17  
4 n DC  18  
4 n DA  19  
4 n DG  20  
4 n DA  21  
4 n DA  22  
4 n DA  23  
4 n DC  24  
4 n DA  25  
4 n DA  26  
4 n DA  27  
4 n DC  28  
4 n DA  29  
4 n DA  30  
4 n DA  31  
5 n DT  1   
5 n DT  2   
5 n DT  3   
5 n DG  4   
5 n DT  5   
5 n DT  6   
5 n DT  7   
5 n DG  8   
5 n DT  9   
5 n DT  10  
5 n DT  11  
5 n DC  12  
5 n DT  13  
5 n DG  14  
5 n DG  15  
5 n DT  16  
5 n DG  17  
5 n DT  18  
5 n DG  19  
5 n DG  20  
5 n DT  21  
5 n DC  22  
5 n DT  23  
5 n DG  24  
5 n DG  25  
5 n DT  26  
5 n DG  27  
5 n DC  28  
5 n DG  29  
5 n DT  30  
5 n DG  31  
#
_ma_data.content_type "model coordinates"
_ma_data.id           1
_ma_data.name         Model
#
_ma_model_list.data_id          1
_ma_model_list.model_group_id   1
_ma_model_list.model_group_name "AlphaFold-beta-20231127 (927599d6-1efe-4fa9-85d2-a29f909d212e @ 2024-12-16 01:11:24)"
_ma_model_list.model_id         1
_ma_model_list.model_name       "Top ranked model"
_ma_model_list.model_type       "Ab initio model"
_ma_model_list.ordinal_id       1
#
loop_
_ma_protocol_step.method_type
_ma_protocol_step.ordinal_id
_ma_protocol_step.protocol_id
_ma_protocol_step.step_id
"coevolution MSA" 1 1 1 
"template search" 2 1 2 
modeling          3 1 3 
#
loop_
_ma_qa_metric.id
_ma_qa_metric.mode
_ma_qa_metric.name
_ma_qa_metric.software_group_id
_ma_qa_metric.type
1 global pLDDT 1 pLDDT 
2 local  pLDDT 1 pLDDT 
#
_ma_qa_metric_global.metric_id    1
_ma_qa_metric_global.metric_value 65.57
_ma_qa_metric_global.model_id     1
_ma_qa_metric_global.ordinal_id   1
#
_ma_software_group.group_id    1
_ma_software_group.ordinal_id  1
_ma_software_group.software_id 1
#
loop_
_ma_target_entity.data_id
_ma_target_entity.entity_id
_ma_target_entity.origin
1 1 . 
1 2 . 
1 3 . 
1 4 . 
1 5 . 
#
loop_
_ma_target_entity_instance.asym_id
_ma_target_entity_instance.details
_ma_target_entity_instance.entity_id
A . 1 
B . 2 
C . 3 
D . 4 
E . 5 
#
loop_
_pdbx_data_usage.details
_pdbx_data_usage.id
_pdbx_data_usage.type
_pdbx_data_usage.url
;NON-COMMERCIAL USE ONLY, BY USING THIS FILE YOU AGREE TO THE TERMS OF USE FOUND
AT alphafoldserver.com/output-terms.
;
1 license    ? 
;THE INFORMATION IS NOT INTENDED FOR, HAS NOT BEEN VALIDATED FOR, AND IS NOT
APPROVED FOR CLINICAL USE. IT SHOULD NOT BE USED FOR CLINICAL PURPOSE OR RELIED
ON FOR MEDICAL OR OTHER PROFESSIONAL ADVICE. IT IS THEORETICAL MODELLING ONLY
AND CAUTION SHOULD BE EXERCISED IN ITS USE. IT IS PROVIDED "AS-IS" WITHOUT ANY
WARRANTY OF ANY KIND, WHETHER EXPRESSED OR IMPLIED. NO WARRANTY IS GIVEN THAT
USE OF THE INFORMATION SHALL NOT INFRINGE THE RIGHTS OF ANY THIRD PARTY.
;
2 disclaimer ? 
#
loop_
_pdbx_poly_seq_scheme.asym_id
_pdbx_poly_seq_scheme.auth_seq_num
_pdbx_poly_seq_scheme.entity_id
_pdbx_poly_seq_scheme.hetero
_pdbx_poly_seq_scheme.mon_id
_pdbx_poly_seq_scheme.pdb_ins_code
_pdbx_poly_seq_scheme.pdb_seq_num
_pdbx_poly_seq_scheme.pdb_strand_id
_pdbx_poly_seq_scheme.seq_id
A 1   1 n MET . 1   A 1   
A 2   1 n PRO . 2   A 2   
A 3   1 n ARG . 3   A 3   
A 4   1 n CYS . 4   A 4   
A 5   1 n ASN . 5   A 5   
A 6   1 n LYS . 6   A 6   
A 7   1 n CYS . 7   A 7   
A 8   1 n LEU . 8   A 8   
A 9   1 n SER . 9   A 9   
A 10  1 n GLU . 10  A 10  
A 11  1 n ASN . 11  A 11  
A 12  1 n ASP . 12  A 12  
A 13  1 n SER . 13  A 13  
A 14  1 n ALA . 14  A 14  
A 15  1 n SER . 15  A 15  
A 16  1 n GLU . 16  A 16  
A 17  1 n ASP . 17  A 17  
A 18  1 n ARG . 18  A 18  
A 19  1 n HIS . 19  A 19  
A 20  1 n TRP . 20  A 20  
A 21  1 n HIS . 21  A 21  
A 22  1 n ARG . 22  A 22  
A 23  1 n THR . 23  A 23  
A 24  1 n ALA . 24  A 24  
A 25  1 n THR . 25  A 25  
A 26  1 n LEU . 26  A 26  
A 27  1 n PHE . 27  A 27  
A 28  1 n MET . 28  A 28  
A 29  1 n ASN . 29  A 29  
A 30  1 n CYS . 30  A 30  
A 31  1 n VAL . 31  A 31  
A 32  1 n SER . 32  A 32  
A 33  1 n ASN . 33  A 33  
A 34  1 n GLY . 34  A 34  
A 35  1 n THR . 35  A 35  
A 36  1 n VAL . 36  A 36  
A 37  1 n TYR . 37  A 37  
A 38  1 n GLU . 38  A 38  
A 39  1 n GLU . 39  A 39  
A 40  1 n ALA . 40  A 40  
A 41  1 n VAL . 41  A 41  
A 42  1 n GLY . 42  A 42  
A 43  1 n ARG . 43  A 43  
A 44  1 n GLU . 44  A 44  
A 45  1 n GLY . 45  A 45  
A 46  1 n CYS . 46  A 46  
A 47  1 n TRP . 47  A 47  
A 48  1 n ALA . 48  A 48  
A 49  1 n ARG . 49  A 49  
A 50  1 n LEU . 50  A 50  
A 51  1 n CYS . 51  A 51  
A 52  1 n ASP . 52  A 52  
A 53  1 n GLY . 53  A 53  
A 54  1 n CYS . 54  A 54  
A 55  1 n CYS . 55  A 55  
A 56  1 n THR . 56  A 56  
A 57  1 n VAL . 57  A 57  
A 58  1 n PRO . 58  A 58  
A 59  1 n SER . 59  A 59  
A 60  1 n VAL . 60  A 60  
A 61  1 n VAL . 61  A 61  
A 62  1 n TYR . 62  A 62  
A 63  1 n CYS . 63  A 63  
A 64  1 n ARG . 64  A 64  
A 65  1 n ALA . 65  A 65  
A 66  1 n ASP . 66  A 66  
A 67  1 n SER . 67  A 67  
A 68  1 n ALA . 68  A 68  
A 69  1 n TYR . 69  A 69  
A 70  1 n LEU . 70  A 70  
A 71  1 n CYS . 71  A 71  
A 72  1 n ALA . 72  A 72  
A 73  1 n SER . 73  A 73  
A 74  1 n CYS . 74  A 74  
A 75  1 n ASP . 75  A 75  
A 76  1 n ALA . 76  A 76  
A 77  1 n GLN . 77  A 77  
A 78  1 n ILE . 78  A 78  
A 79  1 n HIS . 79  A 79  
A 80  1 n ALA . 80  A 80  
A 81  1 n ALA . 81  A 81  
A 82  1 n ASN . 82  A 82  
A 83  1 n ARG . 83  A 83  
A 84  1 n VAL . 84  A 84  
A 85  1 n ALA . 85  A 85  
A 86  1 n SER . 86  A 86  
A 87  1 n ARG . 87  A 87  
A 88  1 n HIS . 88  A 88  
A 89  1 n GLU . 89  A 89  
A 90  1 n ARG . 90  A 90  
A 91  1 n VAL . 91  A 91  
A 92  1 n LEU . 92  A 92  
A 93  1 n LEU . 93  A 93  
A 94  1 n SER . 94  A 94  
A 95  1 n GLU . 95  A 95  
A 96  1 n ALA . 96  A 96  
A 97  1 n TYR . 97  A 97  
A 98  1 n LYS . 98  A 98  
A 99  1 n HIS . 99  A 99  
A 100 1 n ALA . 100 A 100 
A 101 1 n PRO . 101 A 101 
A 102 1 n VAL . 102 A 102 
A 103 1 n MET . 103 A 103 
A 104 1 n LEU . 104 A 104 
A 105 1 n ASP . 105 A 105 
A 106 1 n CYS . 106 A 106 
A 107 1 n HIS . 107 A 107 
A 108 1 n ALA . 108 A 108 
A 109 1 n ASP . 109 A 109 
A 110 1 n ALA . 110 A 110 
A 111 1 n ALA . 111 A 111 
A 112 1 n ALA . 112 A 112 
A 113 1 n LEU . 113 A 113 
A 114 1 n CYS . 114 A 114 
A 115 1 n ALA . 115 A 115 
A 116 1 n ALA . 116 A 116 
A 117 1 n TYR . 117 A 117 
A 118 1 n GLU . 118 A 118 
A 119 1 n ALA . 119 A 119 
A 120 1 n GLN . 120 A 120 
A 121 1 n VAL . 121 A 121 
A 122 1 n HIS . 122 A 122 
A 123 1 n TYR . 123 A 123 
A 124 1 n ALA . 124 A 124 
A 125 1 n ASN . 125 A 125 
A 126 1 n LEU . 126 A 126 
A 127 1 n LEU . 127 A 127 
A 128 1 n THR . 128 A 128 
A 129 1 n VAL . 129 A 129 
A 130 1 n MET . 130 A 130 
A 131 1 n HIS . 131 A 131 
A 132 1 n GLN . 132 A 132 
A 133 1 n ARG . 133 A 133 
A 134 1 n MET . 134 A 134 
A 135 1 n PRO . 135 A 135 
A 136 1 n VAL . 136 A 136 
A 137 1 n VAL . 137 A 137 
A 138 1 n SER . 138 A 138 
A 139 1 n HIS . 139 A 139 
A 140 1 n PRO . 140 A 140 
A 141 1 n ALA . 141 A 141 
A 142 1 n VAL . 142 A 142 
A 143 1 n ALA . 143 A 143 
A 144 1 n ILE . 144 A 144 
A 145 1 n PRO . 145 A 145 
A 146 1 n PRO . 146 A 146 
A 147 1 n VAL . 147 A 147 
A 148 1 n SER . 148 A 148 
A 149 1 n LEU . 149 A 149 
A 150 1 n PHE . 150 A 150 
A 151 1 n ALA . 151 A 151 
A 152 1 n GLU . 152 A 152 
A 153 1 n ALA . 153 A 153 
A 154 1 n GLU . 154 A 154 
A 155 1 n ALA . 155 A 155 
A 156 1 n THR . 156 A 156 
A 157 1 n ALA . 157 A 157 
A 158 1 n PRO . 158 A 158 
A 159 1 n VAL . 159 A 159 
A 160 1 n LEU . 160 A 160 
A 161 1 n GLY . 161 A 161 
A 162 1 n ARG . 162 A 162 
A 163 1 n LYS . 163 A 163 
A 164 1 n GLU . 164 A 164 
A 165 1 n GLU . 165 A 165 
A 166 1 n ASP . 166 A 166 
A 167 1 n THR . 167 A 167 
A 168 1 n SER . 168 A 168 
A 169 1 n TRP . 169 A 169 
A 170 1 n LEU . 170 A 170 
A 171 1 n LEU . 171 A 171 
A 172 1 n LEU . 172 A 172 
A 173 1 n SER . 173 A 173 
A 174 1 n LYS . 174 A 174 
A 175 1 n ASP . 175 A 175 
A 176 1 n SER . 176 A 176 
A 177 1 n ASP . 177 A 177 
A 178 1 n ASN . 178 A 178 
A 179 1 n HIS . 179 A 179 
A 180 1 n ASN . 180 A 180 
A 181 1 n ARG . 181 A 181 
A 182 1 n SER . 182 A 182 
A 183 1 n GLY . 183 A 183 
A 184 1 n ASN . 184 A 184 
A 185 1 n ASN . 185 A 185 
A 186 1 n SER . 186 A 186 
A 187 1 n SER . 187 A 187 
A 188 1 n THR . 188 A 188 
A 189 1 n SER . 189 A 189 
A 190 1 n SER . 190 A 190 
A 191 1 n SER . 191 A 191 
A 192 1 n SER . 192 A 192 
A 193 1 n GLN . 193 A 193 
A 194 1 n TYR . 194 A 194 
A 195 1 n PHE . 195 A 195 
A 196 1 n GLY . 196 A 196 
A 197 1 n GLU . 197 A 197 
A 198 1 n VAL . 198 A 198 
A 199 1 n ASP . 199 A 199 
A 200 1 n GLN . 200 A 200 
A 201 1 n TYR . 201 A 201 
A 202 1 n PHE . 202 A 202 
A 203 1 n ASP . 203 A 203 
A 204 1 n LEU . 204 A 204 
A 205 1 n VAL . 205 A 205 
A 206 1 n GLY . 206 A 206 
A 207 1 n TYR . 207 A 207 
A 208 1 n ASN . 208 A 208 
A 209 1 n SER . 209 A 209 
A 210 1 n TYR . 210 A 210 
A 211 1 n TYR . 211 A 211 
A 212 1 n ASP . 212 A 212 
A 213 1 n SER . 213 A 213 
A 214 1 n HIS . 214 A 214 
A 215 1 n MET . 215 A 215 
A 216 1 n SER . 216 A 216 
A 217 1 n ASN . 217 A 217 
A 218 1 n GLN . 218 A 218 
A 219 1 n GLU . 219 A 219 
A 220 1 n GLN . 220 A 220 
A 221 1 n TYR . 221 A 221 
A 222 1 n VAL . 222 A 222 
A 223 1 n MET . 223 A 223 
A 224 1 n GLN . 224 A 224 
A 225 1 n GLU . 225 A 225 
A 226 1 n GLN . 226 A 226 
A 227 1 n GLN . 227 A 227 
A 228 1 n HIS . 228 A 228 
A 229 1 n LEU . 229 A 229 
A 230 1 n GLN . 230 A 230 
A 231 1 n GLN . 231 A 231 
A 232 1 n MET . 232 A 232 
A 233 1 n GLN . 233 A 233 
A 234 1 n LYS . 234 A 234 
A 235 1 n GLU . 235 A 235 
A 236 1 n TYR . 236 A 236 
A 237 1 n ALA . 237 A 237 
A 238 1 n GLU . 238 A 238 
A 239 1 n GLN . 239 A 239 
A 240 1 n GLN . 240 A 240 
A 241 1 n MET . 241 A 241 
A 242 1 n GLN . 242 A 242 
A 243 1 n LYS . 243 A 243 
A 244 1 n GLU . 244 A 244 
A 245 1 n TYR . 245 A 245 
A 246 1 n VAL . 246 A 246 
A 247 1 n GLU . 247 A 247 
A 248 1 n ASN . 248 A 248 
A 249 1 n GLU . 249 A 249 
A 250 1 n GLY . 250 A 250 
A 251 1 n SER . 251 A 251 
A 252 1 n GLU . 252 A 252 
A 253 1 n CYS . 253 A 253 
A 254 1 n ILE . 254 A 254 
A 255 1 n VAL . 255 A 255 
A 256 1 n PRO . 256 A 256 
A 257 1 n SER . 257 A 257 
A 258 1 n GLN . 258 A 258 
A 259 1 n SER . 259 A 259 
A 260 1 n THR . 260 A 260 
A 261 1 n ILE . 261 A 261 
A 262 1 n VAL . 262 A 262 
A 263 1 n ARG . 263 A 263 
A 264 1 n ARG . 264 A 264 
A 265 1 n PRO . 265 A 265 
A 266 1 n HIS . 266 A 266 
A 267 1 n GLN . 267 A 267 
A 268 1 n SER . 268 A 268 
A 269 1 n GLY . 269 A 269 
A 270 1 n TYR . 270 A 270 
A 271 1 n ALA . 271 A 271 
A 272 1 n PRO . 272 A 272 
A 273 1 n LEU . 273 A 273 
A 274 1 n VAL . 274 A 274 
A 275 1 n GLY . 275 A 275 
A 276 1 n ALA . 276 A 276 
A 277 1 n GLU . 277 A 277 
A 278 1 n GLN . 278 A 278 
A 279 1 n ALA . 279 A 279 
A 280 1 n ALA . 280 A 280 
A 281 1 n SER . 281 A 281 
A 282 1 n ALA . 282 A 282 
A 283 1 n THR . 283 A 283 
A 284 1 n ALA . 284 A 284 
A 285 1 n GLY . 285 A 285 
A 286 1 n ALA . 286 A 286 
A 287 1 n SER . 287 A 287 
A 288 1 n ALA . 288 A 288 
A 289 1 n TYR . 289 A 289 
A 290 1 n THR . 290 A 290 
A 291 1 n ASP . 291 A 291 
A 292 1 n SER . 292 A 292 
A 293 1 n VAL . 293 A 293 
A 294 1 n ASN . 294 A 294 
A 295 1 n ASN . 295 A 295 
A 296 1 n SER . 296 A 296 
A 297 1 n ILE . 297 A 297 
A 298 1 n SER . 298 A 298 
A 299 1 n PHE . 299 A 299 
A 300 1 n SER . 300 A 300 
A 301 1 n MET . 301 A 301 
A 302 1 n GLU . 302 A 302 
A 303 1 n ALA . 303 A 303 
A 304 1 n GLY . 304 A 304 
A 305 1 n ILE . 305 A 305 
A 306 1 n VAL . 306 A 306 
A 307 1 n PRO . 307 A 307 
A 308 1 n ASP . 308 A 308 
A 309 1 n ASN . 309 A 309 
A 310 1 n THR . 310 A 310 
A 311 1 n VAL . 311 A 311 
A 312 1 n GLN . 312 A 312 
A 313 1 n SER . 313 A 313 
A 314 1 n SER . 314 A 314 
A 315 1 n ILE . 315 A 315 
A 316 1 n LEU . 316 A 316 
A 317 1 n ARG . 317 A 317 
A 318 1 n PRO . 318 A 318 
A 319 1 n ALA . 319 A 319 
A 320 1 n GLY . 320 A 320 
A 321 1 n ALA . 321 A 321 
A 322 1 n ILE . 322 A 322 
A 323 1 n GLY . 323 A 323 
A 324 1 n LEU . 324 A 324 
A 325 1 n PHE . 325 A 325 
A 326 1 n SER . 326 A 326 
A 327 1 n SER . 327 A 327 
A 328 1 n PRO . 328 A 328 
A 329 1 n SER . 329 A 329 
A 330 1 n LEU . 330 A 330 
A 331 1 n GLN . 331 A 331 
A 332 1 n THR . 332 A 332 
A 333 1 n PRO . 333 A 333 
A 334 1 n LEU . 334 A 334 
A 335 1 n HIS . 335 A 335 
A 336 1 n PHE . 336 A 336 
A 337 1 n SER . 337 A 337 
A 338 1 n SER . 338 A 338 
A 339 1 n LYS . 339 A 339 
A 340 1 n GLU . 340 A 340 
A 341 1 n ARG . 341 A 341 
A 342 1 n GLU . 342 A 342 
A 343 1 n ALA . 343 A 343 
A 344 1 n ARG . 344 A 344 
A 345 1 n VAL . 345 A 345 
A 346 1 n LEU . 346 A 346 
A 347 1 n ARG . 347 A 347 
A 348 1 n TYR . 348 A 348 
A 349 1 n LYS . 349 A 349 
A 350 1 n GLU . 350 A 350 
A 351 1 n LYS . 351 A 351 
A 352 1 n LYS . 352 A 352 
A 353 1 n LYS . 353 A 353 
A 354 1 n SER . 354 A 354 
A 355 1 n ARG . 355 A 355 
A 356 1 n LYS . 356 A 356 
A 357 1 n PHE . 357 A 357 
A 358 1 n GLU . 358 A 358 
A 359 1 n LYS . 359 A 359 
A 360 1 n THR . 360 A 360 
A 361 1 n THR . 361 A 361 
A 362 1 n ARG . 362 A 362 
A 363 1 n TYR . 363 A 363 
A 364 1 n ALA . 364 A 364 
A 365 1 n THR . 365 A 365 
A 366 1 n ARG . 366 A 366 
A 367 1 n LYS . 367 A 367 
A 368 1 n ALA . 368 A 368 
A 369 1 n TYR . 369 A 369 
A 370 1 n ALA . 370 A 370 
A 371 1 n GLU . 371 A 371 
A 372 1 n ALA . 372 A 372 
A 373 1 n ARG . 373 A 373 
A 374 1 n PRO . 374 A 374 
A 375 1 n ARG . 375 A 375 
A 376 1 n ILE . 376 A 376 
A 377 1 n LYS . 377 A 377 
A 378 1 n GLY . 378 A 378 
A 379 1 n ARG . 379 A 379 
A 380 1 n PHE . 380 A 380 
A 381 1 n ALA . 381 A 381 
A 382 1 n LYS . 382 A 382 
A 383 1 n ARG . 383 A 383 
A 384 1 n SER . 384 A 384 
A 385 1 n ASP . 385 A 385 
A 386 1 n ALA . 386 A 386 
A 387 1 n GLU . 387 A 387 
A 388 1 n MET . 388 A 388 
A 389 1 n GLU . 389 A 389 
A 390 1 n VAL . 390 A 390 
A 391 1 n ASP . 391 A 391 
A 392 1 n GLN . 392 A 392 
A 393 1 n THR . 393 A 393 
A 394 1 n PHE . 394 A 394 
A 395 1 n SER . 395 A 395 
A 396 1 n THR . 396 A 396 
A 397 1 n ALA . 397 A 397 
A 398 1 n ALA . 398 A 398 
A 399 1 n LEU . 399 A 399 
A 400 1 n SER . 400 A 400 
A 401 1 n ASP . 401 A 401 
A 402 1 n SER . 402 A 402 
A 403 1 n SER . 403 A 403 
A 404 1 n TYR . 404 A 404 
A 405 1 n SER . 405 A 405 
A 406 1 n THR . 406 A 406 
A 407 1 n VAL . 407 A 407 
A 408 1 n PRO . 408 A 408 
A 409 1 n TRP . 409 A 409 
A 410 1 n PHE . 410 A 410 
B 1   2 n GLY . 1   B 1   
B 2   2 n GLY . 2   B 2   
B 3   2 n GLY . 3   B 3   
B 4   2 n VAL . 4   B 4   
B 5   2 n ARG . 5   B 5   
B 6   2 n GLU . 6   B 6   
B 7   2 n GLN . 7   B 7   
B 8   2 n ASP . 8   B 8   
B 9   2 n ARG . 9   B 9   
B 10  2 n PHE . 10  B 10  
B 11  2 n LEU . 11  B 11  
B 12  2 n PRO . 12  B 12  
B 13  2 n ILE . 13  B 13  
B 14  2 n ALA . 14  B 14  
B 15  2 n ASN . 15  B 15  
B 16  2 n ILE . 16  B 16  
B 17  2 n SER . 17  B 17  
B 18  2 n ARG . 18  B 18  
B 19  2 n ILE . 19  B 19  
B 20  2 n MET . 20  B 20  
B 21  2 n LYS . 21  B 21  
B 22  2 n LYS . 22  B 22  
B 23  2 n ALA . 23  B 23  
B 24  2 n VAL . 24  B 24  
B 25  2 n PRO . 25  B 25  
B 26  2 n ALA . 26  B 26  
B 27  2 n ASN . 27  B 27  
B 28  2 n GLY . 28  B 28  
B 29  2 n LYS . 29  B 29  
B 30  2 n ILE . 30  B 30  
B 31  2 n ALA . 31  B 31  
B 32  2 n LYS . 32  B 32  
B 33  2 n ASP . 33  B 33  
B 34  2 n ALA . 34  B 34  
B 35  2 n LYS . 35  B 35  
B 36  2 n GLU . 36  B 36  
B 37  2 n THR . 37  B 37  
B 38  2 n LEU . 38  B 38  
B 39  2 n GLN . 39  B 39  
B 40  2 n GLU . 40  B 40  
B 41  2 n CYS . 41  B 41  
B 42  2 n VAL . 42  B 42  
B 43  2 n SER . 43  B 43  
B 44  2 n GLU . 44  B 44  
B 45  2 n PHE . 45  B 45  
B 46  2 n ILE . 46  B 46  
B 47  2 n SER . 47  B 47  
B 48  2 n PHE . 48  B 48  
B 49  2 n VAL . 49  B 49  
B 50  2 n THR . 50  B 50  
B 51  2 n SER . 51  B 51  
B 52  2 n GLU . 52  B 52  
B 53  2 n ALA . 53  B 53  
B 54  2 n SER . 54  B 54  
B 55  2 n ASP . 55  B 55  
B 56  2 n LYS . 56  B 56  
B 57  2 n CYS . 57  B 57  
B 58  2 n GLN . 58  B 58  
B 59  2 n LYS . 59  B 59  
B 60  2 n GLU . 60  B 60  
B 61  2 n LYS . 61  B 61  
B 62  2 n ARG . 62  B 62  
B 63  2 n LYS . 63  B 63  
B 64  2 n THR . 64  B 64  
B 65  2 n ILE . 65  B 65  
B 66  2 n ASN . 66  B 66  
B 67  2 n GLY . 67  B 67  
B 68  2 n ASP . 68  B 68  
B 69  2 n ASP . 69  B 69  
B 70  2 n LEU . 70  B 70  
B 71  2 n LEU . 71  B 71  
B 72  2 n TRP . 72  B 72  
B 73  2 n ALA . 73  B 73  
B 74  2 n MET . 74  B 74  
B 75  2 n ALA . 75  B 75  
B 76  2 n THR . 76  B 76  
B 77  2 n LEU . 77  B 77  
B 78  2 n GLY . 78  B 78  
B 79  2 n PHE . 79  B 79  
B 80  2 n GLU . 80  B 80  
B 81  2 n GLU . 81  B 81  
B 82  2 n TYR . 82  B 82  
B 83  2 n VAL . 83  B 83  
B 84  2 n ASP . 84  B 84  
B 85  2 n PRO . 85  B 85  
B 86  2 n LEU . 86  B 86  
B 87  2 n LYS . 87  B 87  
B 88  2 n ILE . 88  B 88  
B 89  2 n TYR . 89  B 89  
B 90  2 n LEU . 90  B 90  
B 91  2 n GLN . 91  B 91  
B 92  2 n LYS . 92  B 92  
B 93  2 n TYR . 93  B 93  
B 94  2 n ARG . 94  B 94  
B 95  2 n ASP . 95  B 95  
C 1   3 n GLN . 1   C 1   
C 2   3 n ARG . 2   C 2   
C 3   3 n GLN . 3   C 3   
C 4   3 n GLU . 4   C 4   
C 5   3 n ALA . 5   C 5   
C 6   3 n GLU . 6   C 6   
C 7   3 n ARG . 7   C 7   
C 8   3 n ALA . 8   C 8   
C 9   3 n SER . 9   C 9   
C 10  3 n ALA . 10  C 10  
C 11  3 n SER . 11  C 11  
C 12  3 n ASP . 12  C 12  
C 13  3 n PHE . 13  C 13  
C 14  3 n LYS . 14  C 14  
C 15  3 n ASN . 15  C 15  
C 16  3 n HIS . 16  C 16  
C 17  3 n GLN . 17  C 17  
C 18  3 n LEU . 18  C 18  
C 19  3 n PRO . 19  C 19  
C 20  3 n LEU . 20  C 20  
C 21  3 n ALA . 21  C 21  
C 22  3 n ARG . 22  C 22  
C 23  3 n ILE . 23  C 23  
C 24  3 n LYS . 24  C 24  
C 25  3 n LYS . 25  C 25  
C 26  3 n ILE . 26  C 26  
C 27  3 n MET . 27  C 27  
C 28  3 n LYS . 28  C 28  
C 29  3 n ALA . 29  C 29  
C 30  3 n ASP . 30  C 30  
C 31  3 n GLU . 31  C 31  
C 32  3 n ASP . 32  C 32  
C 33  3 n VAL . 33  C 33  
C 34  3 n ARG . 34  C 34  
C 35  3 n MET . 35  C 35  
C 36  3 n ILE . 36  C 36  
C 37  3 n SER . 37  C 37  
C 38  3 n ALA . 38  C 38  
C 39  3 n GLU . 39  C 39  
C 40  3 n ALA . 40  C 40  
C 41  3 n PRO . 41  C 41  
C 42  3 n VAL . 42  C 42  
C 43  3 n LEU . 43  C 43  
C 44  3 n PHE . 44  C 44  
C 45  3 n ALA . 45  C 45  
C 46  3 n LYS . 46  C 46  
C 47  3 n ALA . 47  C 47  
C 48  3 n CYS . 48  C 48  
C 49  3 n GLU . 49  C 49  
C 50  3 n LEU . 50  C 50  
C 51  3 n PHE . 51  C 51  
C 52  3 n ILE . 52  C 52  
C 53  3 n LEU . 53  C 53  
C 54  3 n GLU . 54  C 54  
C 55  3 n LEU . 55  C 55  
C 56  3 n THR . 56  C 56  
C 57  3 n ILE . 57  C 57  
C 58  3 n ARG . 58  C 58  
C 59  3 n SER . 59  C 59  
C 60  3 n TRP . 60  C 60  
C 61  3 n LEU . 61  C 61  
C 62  3 n HIS . 62  C 62  
C 63  3 n ALA . 63  C 63  
C 64  3 n GLU . 64  C 64  
C 65  3 n GLU . 65  C 65  
C 66  3 n ASN . 66  C 66  
C 67  3 n LYS . 67  C 67  
C 68  3 n ARG . 68  C 68  
C 69  3 n ARG . 69  C 69  
C 70  3 n THR . 70  C 70  
C 71  3 n LEU . 71  C 71  
C 72  3 n GLN . 72  C 72  
C 73  3 n ARG . 73  C 73  
C 74  3 n ASN . 74  C 74  
C 75  3 n ASP . 75  C 75  
C 76  3 n VAL . 76  C 76  
C 77  3 n ALA . 77  C 77  
C 78  3 n ALA . 78  C 78  
C 79  3 n ALA . 79  C 79  
C 80  3 n ILE . 80  C 80  
C 81  3 n ALA . 81  C 81  
C 82  3 n ARG . 82  C 82  
C 83  3 n THR . 83  C 83  
C 84  3 n ASP . 84  C 84  
C 85  3 n VAL . 85  C 85  
C 86  3 n PHE . 86  C 86  
C 87  3 n ASP . 87  C 87  
C 88  3 n PHE . 88  C 88  
C 89  3 n LEU . 89  C 89  
C 90  3 n VAL . 90  C 90  
C 91  3 n ASP . 91  C 91  
C 92  3 n ILE . 92  C 92  
C 93  3 n VAL . 93  C 93  
C 94  3 n PRO . 94  C 94  
C 95  3 n ARG . 95  C 95  
C 96  3 n GLU . 96  C 96  
C 97  3 n GLU . 97  C 97  
C 98  3 n ALA . 98  C 98  
C 99  3 n LYS . 99  C 99  
C 100 3 n GLU . 100 C 100 
C 101 3 n GLU . 101 C 101 
C 102 3 n PRO . 102 C 102 
C 103 3 n GLY . 103 C 103 
C 104 3 n SER . 104 C 104 
D 1   4 n DC  . 1   D 1   
D 2   4 n DA  . 2   D 2   
D 3   4 n DC  . 3   D 3   
D 4   4 n DG  . 4   D 4   
D 5   4 n DC  . 5   D 5   
D 6   4 n DA  . 6   D 6   
D 7   4 n DC  . 7   D 7   
D 8   4 n DC  . 8   D 8   
D 9   4 n DA  . 9   D 9   
D 10  4 n DG  . 10  D 10  
D 11  4 n DA  . 11  D 11  
D 12  4 n DC  . 12  D 12  
D 13  4 n DC  . 13  D 13  
D 14  4 n DA  . 14  D 14  
D 15  4 n DC  . 15  D 15  
D 16  4 n DA  . 16  D 16  
D 17  4 n DC  . 17  D 17  
D 18  4 n DC  . 18  D 18  
D 19  4 n DA  . 19  D 19  
D 20  4 n DG  . 20  D 20  
D 21  4 n DA  . 21  D 21  
D 22  4 n DA  . 22  D 22  
D 23  4 n DA  . 23  D 23  
D 24  4 n DC  . 24  D 24  
D 25  4 n DA  . 25  D 25  
D 26  4 n DA  . 26  D 26  
D 27  4 n DA  . 27  D 27  
D 28  4 n DC  . 28  D 28  
D 29  4 n DA  . 29  D 29  
D 30  4 n DA  . 30  D 30  
D 31  4 n DA  . 31  D 31  
E 1   5 n DT  . 1   E 1   
E 2   5 n DT  . 2   E 2   
E 3   5 n DT  . 3   E 3   
E 4   5 n DG  . 4   E 4   
E 5   5 n DT  . 5   E 5   
E 6   5 n DT  . 6   E 6   
E 7   5 n DT  . 7   E 7   
E 8   5 n DG  . 8   E 8   
E 9   5 n DT  . 9   E 9   
E 10  5 n DT  . 10  E 10  
E 11  5 n DT  . 11  E 11  
E 12  5 n DC  . 12  E 12  
E 13  5 n DT  . 13  E 13  
E 14  5 n DG  . 14  E 14  
E 15  5 n DG  . 15  E 15  
E 16  5 n DT  . 16  E 16  
E 17  5 n DG  . 17  E 17  
E 18  5 n DT  . 18  E 18  
E 19  5 n DG  . 19  E 19  
E 20  5 n DG  . 20  E 20  
E 21  5 n DT  . 21  E 21  
E 22  5 n DC  . 22  E 22  
E 23  5 n DT  . 23  E 23  
E 24  5 n DG  . 24  E 24  
E 25  5 n DG  . 25  E 25  
E 26  5 n DT  . 26  E 26  
E 27  5 n DG  . 27  E 27  
E 28  5 n DC  . 28  E 28  
E 29  5 n DG  . 29  E 29  
E 30  5 n DT  . 30  E 30  
E 31  5 n DG  . 31  E 31  
#
_software.classification other
_software.date           ?
_software.description    "Structure prediction"
_software.name           AlphaFold
_software.pdbx_ordinal   1
_software.type           package
_software.version        "AlphaFold-beta-20231127 (927599d6-1efe-4fa9-85d2-a29f909d212e @ 2024-12-16 01:11:24)"
#
loop_
_struct_asym.entity_id
_struct_asym.id
1 A 
2 B 
3 C 
4 D 
5 E 
#
loop_
_atom_site.group_PDB
_atom_site.id
_atom_site.type_symbol
_atom_site.label_atom_id
_atom_site.label_alt_id
_atom_site.label_comp_id
_atom_site.label_asym_id
_atom_site.label_entity_id
_atom_site.label_seq_id
_atom_site.pdbx_PDB_ins_code
_atom_site.Cartn_x
_atom_site.Cartn_y
_atom_site.Cartn_z
_atom_site.occupancy
_atom_site.B_iso_or_equiv
_atom_site.auth_seq_id
_atom_site.auth_asym_id
_atom_site.pdbx_PDB_model_num
ATOM 1    N N     . MET A 1 1   ? 17.501  -19.471 30.494  1.00 18.21 1   A 1 
ATOM 2    C CA    . MET A 1 1   ? 16.099  -19.264 30.079  1.00 18.02 1   A 1 
ATOM 3    C C     . MET A 1 1   ? 15.453  -18.195 30.972  1.00 19.45 1   A 1 
ATOM 4    O O     . MET A 1 1   ? 14.978  -18.555 32.049  1.00 15.13 1   A 1 
ATOM 5    C CB    . MET A 1 1   ? 15.311  -20.571 30.201  1.00 15.95 1   A 1 
ATOM 6    C CG    . MET A 1 1   ? 15.835  -21.714 29.326  1.00 12.66 1   A 1 
ATOM 7    S SD    . MET A 1 1   ? 15.133  -23.293 29.856  1.00 11.05 1   A 1 
ATOM 8    C CE    . MET A 1 1   ? 15.683  -24.350 28.511  1.00 10.46 1   A 1 
ATOM 9    N N     . PRO A 1 2   ? 15.510  -16.872 30.656  1.00 19.53 2   A 1 
ATOM 10   C CA    . PRO A 1 2   ? 14.928  -15.863 31.529  1.00 20.17 2   A 1 
ATOM 11   C C     . PRO A 1 2   ? 13.402  -15.873 31.359  1.00 20.74 2   A 1 
ATOM 12   O O     . PRO A 1 2   ? 12.890  -15.623 30.274  1.00 17.79 2   A 1 
ATOM 13   C CB    . PRO A 1 2   ? 15.592  -14.546 31.111  1.00 18.88 2   A 1 
ATOM 14   C CG    . PRO A 1 2   ? 15.906  -14.755 29.635  1.00 17.57 2   A 1 
ATOM 15   C CD    . PRO A 1 2   ? 16.148  -16.268 29.506  1.00 18.63 2   A 1 
ATOM 16   N N     . ARG A 1 3   ? 12.659  -16.170 32.442  1.00 24.42 3   A 1 
ATOM 17   C CA    . ARG A 1 3   ? 11.190  -16.165 32.449  1.00 24.80 3   A 1 
ATOM 18   C C     . ARG A 1 3   ? 10.682  -14.735 32.258  1.00 23.92 3   A 1 
ATOM 19   O O     . ARG A 1 3   ? 10.953  -13.878 33.096  1.00 21.77 3   A 1 
ATOM 20   C CB    . ARG A 1 3   ? 10.654  -16.759 33.757  1.00 24.43 3   A 1 
ATOM 21   C CG    . ARG A 1 3   ? 10.739  -18.295 33.824  1.00 22.11 3   A 1 
ATOM 22   C CD    . ARG A 1 3   ? 10.148  -18.796 35.151  1.00 20.66 3   A 1 
ATOM 23   N NE    . ARG A 1 3   ? 10.104  -20.266 35.215  1.00 19.69 3   A 1 
ATOM 24   C CZ    . ARG A 1 3   ? 9.676   -21.009 36.237  1.00 17.75 3   A 1 
ATOM 25   N NH1   . ARG A 1 3   ? 9.258   -20.460 37.340  1.00 16.71 3   A 1 
ATOM 26   N NH2   . ARG A 1 3   ? 9.661   -22.302 36.150  1.00 15.41 3   A 1 
ATOM 27   N N     . CYS A 1 4   ? 9.890   -14.477 31.226  1.00 27.93 4   A 1 
ATOM 28   C CA    . CYS A 1 4   ? 9.186   -13.216 31.007  1.00 28.44 4   A 1 
ATOM 29   C C     . CYS A 1 4   ? 7.964   -13.087 31.947  1.00 28.13 4   A 1 
ATOM 30   O O     . CYS A 1 4   ? 6.822   -13.056 31.518  1.00 25.94 4   A 1 
ATOM 31   C CB    . CYS A 1 4   ? 8.836   -13.073 29.518  1.00 27.23 4   A 1 
ATOM 32   S SG    . CYS A 1 4   ? 8.417   -11.341 29.140  1.00 23.90 4   A 1 
ATOM 33   N N     . ASN A 1 5   ? 8.210   -13.041 33.277  1.00 25.24 5   A 1 
ATOM 34   C CA    . ASN A 1 5   ? 7.148   -13.058 34.302  1.00 26.87 5   A 1 
ATOM 35   C C     . ASN A 1 5   ? 6.394   -11.731 34.459  1.00 26.07 5   A 1 
ATOM 36   O O     . ASN A 1 5   ? 5.270   -11.731 34.948  1.00 24.06 5   A 1 
ATOM 37   C CB    . ASN A 1 5   ? 7.772   -13.455 35.653  1.00 26.09 5   A 1 
ATOM 38   C CG    . ASN A 1 5   ? 7.758   -14.942 35.946  1.00 22.68 5   A 1 
ATOM 39   O OD1   . ASN A 1 5   ? 7.206   -15.771 35.243  1.00 22.63 5   A 1 
ATOM 40   N ND2   . ASN A 1 5   ? 8.352   -15.348 37.054  1.00 23.66 5   A 1 
ATOM 41   N N     . LYS A 1 6   ? 7.004   -10.565 34.121  1.00 21.97 6   A 1 
ATOM 42   C CA    . LYS A 1 6   ? 6.573   -9.277  34.692  1.00 24.56 6   A 1 
ATOM 43   C C     . LYS A 1 6   ? 5.218   -8.736  34.199  1.00 24.46 6   A 1 
ATOM 44   O O     . LYS A 1 6   ? 4.672   -7.851  34.856  1.00 21.31 6   A 1 
ATOM 45   C CB    . LYS A 1 6   ? 7.672   -8.218  34.521  1.00 24.38 6   A 1 
ATOM 46   C CG    . LYS A 1 6   ? 8.504   -8.051  35.801  1.00 21.76 6   A 1 
ATOM 47   C CD    . LYS A 1 6   ? 9.482   -6.876  35.667  1.00 19.38 6   A 1 
ATOM 48   C CE    . LYS A 1 6   ? 10.263  -6.675  36.961  1.00 17.46 6   A 1 
ATOM 49   N NZ    . LYS A 1 6   ? 11.176  -5.522  36.884  1.00 14.69 6   A 1 
ATOM 50   N N     . CYS A 1 7   ? 4.657   -9.207  33.104  1.00 27.88 7   A 1 
ATOM 51   C CA    . CYS A 1 7   ? 3.485   -8.554  32.501  1.00 30.28 7   A 1 
ATOM 52   C C     . CYS A 1 7   ? 2.134   -8.838  33.194  1.00 28.83 7   A 1 
ATOM 53   O O     . CYS A 1 7   ? 1.119   -8.316  32.741  1.00 27.12 7   A 1 
ATOM 54   C CB    . CYS A 1 7   ? 3.439   -8.897  31.006  1.00 29.79 7   A 1 
ATOM 55   S SG    . CYS A 1 7   ? 4.902   -8.217  30.164  1.00 27.79 7   A 1 
ATOM 56   N N     . LEU A 1 8   ? 2.106   -9.644  34.257  1.00 25.00 8   A 1 
ATOM 57   C CA    . LEU A 1 8   ? 0.855   -10.149 34.836  1.00 28.22 8   A 1 
ATOM 58   C C     . LEU A 1 8   ? 0.138   -9.211  35.813  1.00 26.93 8   A 1 
ATOM 59   O O     . LEU A 1 8   ? -1.061  -9.382  36.009  1.00 24.70 8   A 1 
ATOM 60   C CB    . LEU A 1 8   ? 1.132   -11.499 35.534  1.00 26.93 8   A 1 
ATOM 61   C CG    . LEU A 1 8   ? 1.135   -12.706 34.585  1.00 24.66 8   A 1 
ATOM 62   C CD1   . LEU A 1 8   ? 1.751   -13.913 35.293  1.00 25.87 8   A 1 
ATOM 63   C CD2   . LEU A 1 8   ? -0.272  -13.087 34.133  1.00 28.08 8   A 1 
ATOM 64   N N     . SER A 1 9   ? 0.839   -8.278  36.498  1.00 22.01 9   A 1 
ATOM 65   C CA    . SER A 1 9   ? 0.339   -7.828  37.808  1.00 26.33 9   A 1 
ATOM 66   C C     . SER A 1 9   ? -0.777  -6.785  37.815  1.00 25.68 9   A 1 
ATOM 67   O O     . SER A 1 9   ? -1.598  -6.811  38.722  1.00 24.00 9   A 1 
ATOM 68   C CB    . SER A 1 9   ? 1.488   -7.312  38.680  1.00 25.28 9   A 1 
ATOM 69   O OG    . SER A 1 9   ? 2.092   -6.178  38.100  1.00 23.48 9   A 1 
ATOM 70   N N     . GLU A 1 10  ? -0.774  -5.798  36.911  1.00 25.53 10  A 1 
ATOM 71   C CA    . GLU A 1 10  ? -1.665  -4.649  37.083  1.00 29.06 10  A 1 
ATOM 72   C C     . GLU A 1 10  ? -3.125  -5.006  36.735  1.00 27.77 10  A 1 
ATOM 73   O O     . GLU A 1 10  ? -3.492  -5.141  35.570  1.00 25.54 10  A 1 
ATOM 74   C CB    . GLU A 1 10  ? -1.142  -3.394  36.365  1.00 27.52 10  A 1 
ATOM 75   C CG    . GLU A 1 10  ? 0.058   -2.786  37.114  1.00 25.68 10  A 1 
ATOM 76   C CD    . GLU A 1 10  ? 0.553   -1.457  36.515  1.00 24.63 10  A 1 
ATOM 77   O OE1   . GLU A 1 10  ? 1.294   -0.750  37.231  1.00 24.61 10  A 1 
ATOM 78   O OE2   . GLU A 1 10  ? 0.237   -1.169  35.338  1.00 26.77 10  A 1 
ATOM 79   N N     . ASN A 1 11  ? -3.922  -5.123  37.791  1.00 26.15 11  A 1 
ATOM 80   C CA    . ASN A 1 11  ? -5.325  -5.553  37.836  1.00 30.13 11  A 1 
ATOM 81   C C     . ASN A 1 11  ? -6.353  -4.583  37.228  1.00 28.43 11  A 1 
ATOM 82   O O     . ASN A 1 11  ? -7.537  -4.909  37.249  1.00 26.01 11  A 1 
ATOM 83   C CB    . ASN A 1 11  ? -5.702  -5.771  39.314  1.00 28.44 11  A 1 
ATOM 84   C CG    . ASN A 1 11  ? -5.637  -7.205  39.781  1.00 24.81 11  A 1 
ATOM 85   O OD1   . ASN A 1 11  ? -5.518  -8.162  39.042  1.00 25.93 11  A 1 
ATOM 86   N ND2   . ASN A 1 11  ? -5.767  -7.416  41.076  1.00 27.16 11  A 1 
ATOM 87   N N     . ASP A 1 12  ? -5.963  -3.375  36.826  1.00 28.68 12  A 1 
ATOM 88   C CA    . ASP A 1 12  ? -6.919  -2.281  36.666  1.00 32.20 12  A 1 
ATOM 89   C C     . ASP A 1 12  ? -7.989  -2.592  35.596  1.00 30.13 12  A 1 
ATOM 90   O O     . ASP A 1 12  ? -7.680  -2.974  34.465  1.00 27.94 12  A 1 
ATOM 91   C CB    . ASP A 1 12  ? -6.196  -0.957  36.421  1.00 29.84 12  A 1 
ATOM 92   C CG    . ASP A 1 12  ? -6.491  0.136   37.455  1.00 26.16 12  A 1 
ATOM 93   O OD1   . ASP A 1 12  ? -7.352  -0.094  38.332  1.00 26.37 12  A 1 
ATOM 94   O OD2   . ASP A 1 12  ? -5.869  1.214   37.309  1.00 27.14 12  A 1 
ATOM 95   N N     . SER A 1 13  ? -9.251  -2.385  35.986  1.00 24.47 13  A 1 
ATOM 96   C CA    . SER A 1 13  ? -10.493 -2.768  35.297  1.00 29.37 13  A 1 
ATOM 97   C C     . SER A 1 13  ? -10.790 -2.009  33.997  1.00 28.15 13  A 1 
ATOM 98   O O     . SER A 1 13  ? -11.953 -1.846  33.614  1.00 25.97 13  A 1 
ATOM 99   C CB    . SER A 1 13  ? -11.658 -2.586  36.274  1.00 28.23 13  A 1 
ATOM 100  O OG    . SER A 1 13  ? -11.808 -1.216  36.587  1.00 26.22 13  A 1 
ATOM 101  N N     . ALA A 1 14  ? -9.777  -1.446  33.347  1.00 27.24 14  A 1 
ATOM 102  C CA    . ALA A 1 14  ? -9.973  -0.656  32.143  1.00 29.37 14  A 1 
ATOM 103  C C     . ALA A 1 14  ? -10.537 -1.524  31.000  1.00 28.84 14  A 1 
ATOM 104  O O     . ALA A 1 14  ? -10.163 -2.680  30.827  1.00 26.73 14  A 1 
ATOM 105  C CB    . ALA A 1 14  ? -8.662  0.036   31.788  1.00 27.35 14  A 1 
ATOM 106  N N     . SER A 1 15  ? -11.436 -0.908  30.239  1.00 25.70 15  A 1 
ATOM 107  C CA    . SER A 1 15  ? -12.393 -1.515  29.308  1.00 28.75 15  A 1 
ATOM 108  C C     . SER A 1 15  ? -11.804 -2.474  28.264  1.00 27.92 15  A 1 
ATOM 109  O O     . SER A 1 15  ? -10.636 -2.403  27.910  1.00 26.73 15  A 1 
ATOM 110  C CB    . SER A 1 15  ? -13.127 -0.376  28.584  1.00 28.36 15  A 1 
ATOM 111  O OG    . SER A 1 15  ? -12.195 0.490   27.949  1.00 26.24 15  A 1 
ATOM 112  N N     . GLU A 1 16  ? -12.706 -3.280  27.693  1.00 27.14 16  A 1 
ATOM 113  C CA    . GLU A 1 16  ? -12.499 -4.312  26.653  1.00 29.56 16  A 1 
ATOM 114  C C     . GLU A 1 16  ? -11.560 -3.892  25.503  1.00 28.23 16  A 1 
ATOM 115  O O     . GLU A 1 16  ? -10.801 -4.715  24.991  1.00 26.18 16  A 1 
ATOM 116  C CB    . GLU A 1 16  ? -13.871 -4.676  26.060  1.00 28.85 16  A 1 
ATOM 117  C CG    . GLU A 1 16  ? -14.797 -5.389  27.067  1.00 26.33 16  A 1 
ATOM 118  C CD    . GLU A 1 16  ? -16.182 -5.714  26.484  1.00 24.93 16  A 1 
ATOM 119  O OE1   . GLU A 1 16  ? -16.723 -6.782  26.825  1.00 24.61 16  A 1 
ATOM 120  O OE2   . GLU A 1 16  ? -16.693 -4.866  25.718  1.00 26.65 16  A 1 
ATOM 121  N N     . ASP A 1 17  ? -11.543 -2.608  25.153  1.00 27.71 17  A 1 
ATOM 122  C CA    . ASP A 1 17  ? -10.671 -2.059  24.109  1.00 30.21 17  A 1 
ATOM 123  C C     . ASP A 1 17  ? -9.165  -2.309  24.336  1.00 29.02 17  A 1 
ATOM 124  O O     . ASP A 1 17  ? -8.386  -2.375  23.377  1.00 27.13 17  A 1 
ATOM 125  C CB    . ASP A 1 17  ? -10.897 -0.541  24.004  1.00 29.48 17  A 1 
ATOM 126  C CG    . ASP A 1 17  ? -12.065 -0.096  23.113  1.00 26.03 17  A 1 
ATOM 127  O OD1   . ASP A 1 17  ? -12.444 -0.852  22.200  1.00 26.27 17  A 1 
ATOM 128  O OD2   . ASP A 1 17  ? -12.496 1.065   23.294  1.00 26.85 17  A 1 
ATOM 129  N N     . ARG A 1 18  ? -8.717  -2.444  25.597  1.00 28.23 18  A 1 
ATOM 130  C CA    . ARG A 1 18  ? -7.305  -2.762  25.896  1.00 29.88 18  A 1 
ATOM 131  C C     . ARG A 1 18  ? -6.943  -4.209  25.546  1.00 28.94 18  A 1 
ATOM 132  O O     . ARG A 1 18  ? -5.763  -4.491  25.362  1.00 26.63 18  A 1 
ATOM 133  C CB    . ARG A 1 18  ? -6.971  -2.496  27.371  1.00 28.76 18  A 1 
ATOM 134  C CG    . ARG A 1 18  ? -6.795  -1.004  27.701  1.00 26.11 18  A 1 
ATOM 135  C CD    . ARG A 1 18  ? -6.231  -0.864  29.123  1.00 25.20 18  A 1 
ATOM 136  N NE    . ARG A 1 18  ? -6.141  0.551   29.566  1.00 23.81 18  A 1 
ATOM 137  C CZ    . ARG A 1 18  ? -5.740  0.962   30.753  1.00 22.02 18  A 1 
ATOM 138  N NH1   . ARG A 1 18  ? -5.294  0.125   31.653  1.00 20.64 18  A 1 
ATOM 139  N NH2   . ARG A 1 18  ? -5.784  2.210   31.076  1.00 19.21 18  A 1 
ATOM 140  N N     . HIS A 1 19  ? -7.927  -5.095  25.474  1.00 27.32 19  A 1 
ATOM 141  C CA    . HIS A 1 19  ? -7.662  -6.520  25.264  1.00 28.47 19  A 1 
ATOM 142  C C     . HIS A 1 19  ? -7.123  -6.767  23.858  1.00 27.83 19  A 1 
ATOM 143  O O     . HIS A 1 19  ? -6.071  -7.393  23.705  1.00 26.04 19  A 1 
ATOM 144  C CB    . HIS A 1 19  ? -8.923  -7.340  25.578  1.00 27.64 19  A 1 
ATOM 145  C CG    . HIS A 1 19  ? -8.634  -8.448  26.566  1.00 25.43 19  A 1 
ATOM 146  N ND1   . HIS A 1 19  ? -7.944  -8.321  27.756  1.00 25.09 19  A 1 
ATOM 147  C CD2   . HIS A 1 19  ? -8.994  -9.764  26.457  1.00 25.07 19  A 1 
ATOM 148  C CE1   . HIS A 1 19  ? -7.887  -9.524  28.337  1.00 24.31 19  A 1 
ATOM 149  N NE2   . HIS A 1 19  ? -8.516  -10.429 27.590  1.00 24.35 19  A 1 
ATOM 150  N N     . TRP A 1 20  ? -7.748  -6.161  22.864  1.00 32.68 20  A 1 
ATOM 151  C CA    . TRP A 1 20  ? -7.313  -6.232  21.470  1.00 29.19 20  A 1 
ATOM 152  C C     . TRP A 1 20  ? -5.894  -5.711  21.245  1.00 28.33 20  A 1 
ATOM 153  O O     . TRP A 1 20  ? -5.113  -6.309  20.514  1.00 25.65 20  A 1 
ATOM 154  C CB    . TRP A 1 20  ? -8.301  -5.452  20.593  1.00 27.30 20  A 1 
ATOM 155  C CG    . TRP A 1 20  ? -9.297  -6.361  19.973  1.00 24.22 20  A 1 
ATOM 156  C CD1   . TRP A 1 20  ? -10.479 -6.739  20.500  1.00 21.27 20  A 1 
ATOM 157  C CD2   . TRP A 1 20  ? -9.102  -7.149  18.760  1.00 22.46 20  A 1 
ATOM 158  N NE1   . TRP A 1 20  ? -11.041 -7.720  19.719  1.00 19.61 20  A 1 
ATOM 159  C CE2   . TRP A 1 20  ? -10.187 -8.043  18.668  1.00 20.51 20  A 1 
ATOM 160  C CE3   . TRP A 1 20  ? -8.071  -7.219  17.805  1.00 23.29 20  A 1 
ATOM 161  C CZ2   . TRP A 1 20  ? -10.209 -9.037  17.675  1.00 24.11 20  A 1 
ATOM 162  C CZ3   . TRP A 1 20  ? -8.110  -8.200  16.794  1.00 24.79 20  A 1 
ATOM 163  C CH2   . TRP A 1 20  ? -9.149  -9.116  16.762  1.00 25.75 20  A 1 
ATOM 164  N N     . HIS A 1 21  ? -5.539  -4.609  21.916  1.00 31.12 21  A 1 
ATOM 165  C CA    . HIS A 1 21  ? -4.183  -4.077  21.859  1.00 32.39 21  A 1 
ATOM 166  C C     . HIS A 1 21  ? -3.159  -5.092  22.353  1.00 31.83 21  A 1 
ATOM 167  O O     . HIS A 1 21  ? -2.105  -5.246  21.734  1.00 30.05 21  A 1 
ATOM 168  C CB    . HIS A 1 21  ? -4.087  -2.771  22.650  1.00 31.45 21  A 1 
ATOM 169  C CG    . HIS A 1 21  ? -3.828  -1.586  21.768  1.00 28.28 21  A 1 
ATOM 170  N ND1   . HIS A 1 21  ? -2.838  -1.475  20.826  1.00 27.51 21  A 1 
ATOM 171  C CD2   . HIS A 1 21  ? -4.503  -0.398  21.773  1.00 27.87 21  A 1 
ATOM 172  C CE1   . HIS A 1 21  ? -2.908  -0.250  20.273  1.00 26.66 21  A 1 
ATOM 173  N NE2   . HIS A 1 21  ? -3.910  0.436   20.831  1.00 25.81 21  A 1 
ATOM 174  N N     . ARG A 1 22  ? -3.454  -5.768  23.458  1.00 27.63 22  A 1 
ATOM 175  C CA    . ARG A 1 22  ? -2.555  -6.770  24.021  1.00 27.82 22  A 1 
ATOM 176  C C     . ARG A 1 22  ? -2.358  -7.948  23.072  1.00 27.50 22  A 1 
ATOM 177  O O     . ARG A 1 22  ? -1.210  -8.326  22.846  1.00 25.49 22  A 1 
ATOM 178  C CB    . ARG A 1 22  ? -3.032  -7.234  25.411  1.00 27.09 22  A 1 
ATOM 179  C CG    . ARG A 1 22  ? -2.173  -6.617  26.524  1.00 24.08 22  A 1 
ATOM 180  C CD    . ARG A 1 22  ? -2.632  -7.125  27.888  1.00 22.03 22  A 1 
ATOM 181  N NE    . ARG A 1 22  ? -1.778  -6.617  28.977  1.00 20.73 22  A 1 
ATOM 182  C CZ    . ARG A 1 22  ? -1.978  -6.802  30.278  1.00 18.14 22  A 1 
ATOM 183  N NH1   . ARG A 1 22  ? -3.003  -7.479  30.717  1.00 17.22 22  A 1 
ATOM 184  N NH2   . ARG A 1 22  ? -1.157  -6.312  31.156  1.00 15.78 22  A 1 
ATOM 185  N N     . THR A 1 23  ? -3.417  -8.481  22.494  1.00 29.33 23  A 1 
ATOM 186  C CA    . THR A 1 23  ? -3.318  -9.632  21.580  1.00 29.68 23  A 1 
ATOM 187  C C     . THR A 1 23  ? -2.536  -9.311  20.320  1.00 28.79 23  A 1 
ATOM 188  O O     . THR A 1 23  ? -1.620  -10.051 19.986  1.00 26.79 23  A 1 
ATOM 189  C CB    . THR A 1 23  ? -4.690  -10.211 21.195  1.00 28.27 23  A 1 
ATOM 190  O OG1   . THR A 1 23  ? -5.750  -9.342  21.530  1.00 26.67 23  A 1 
ATOM 191  C CG2   . THR A 1 23  ? -4.938  -11.525 21.901  1.00 28.26 23  A 1 
ATOM 192  N N     . ALA A 1 24  ? -2.790  -8.178  19.674  1.00 32.33 24  A 1 
ATOM 193  C CA    . ALA A 1 24  ? -2.048  -7.770  18.482  1.00 32.36 24  A 1 
ATOM 194  C C     . ALA A 1 24  ? -0.560  -7.477  18.777  1.00 31.70 24  A 1 
ATOM 195  O O     . ALA A 1 24  ? 0.315   -7.804  17.984  1.00 30.16 24  A 1 
ATOM 196  C CB    . ALA A 1 24  ? -2.741  -6.556  17.863  1.00 30.91 24  A 1 
ATOM 197  N N     . THR A 1 25  ? -0.261  -6.877  19.954  1.00 32.04 25  A 1 
ATOM 198  C CA    . THR A 1 25  ? 1.130   -6.617  20.371  1.00 31.52 25  A 1 
ATOM 199  C C     . THR A 1 25  ? 1.856   -7.918  20.738  1.00 30.89 25  A 1 
ATOM 200  O O     . THR A 1 25  ? 3.053   -8.036  20.466  1.00 28.75 25  A 1 
ATOM 201  C CB    . THR A 1 25  ? 1.187   -5.633  21.551  1.00 30.34 25  A 1 
ATOM 202  O OG1   . THR A 1 25  ? 0.421   -4.484  21.308  1.00 27.70 25  A 1 
ATOM 203  C CG2   . THR A 1 25  ? 2.605   -5.135  21.825  1.00 28.69 25  A 1 
ATOM 204  N N     . LEU A 1 26  ? 1.156   -8.894  21.327  1.00 29.91 26  A 1 
ATOM 205  C CA    . LEU A 1 26  ? 1.721   -10.209 21.623  1.00 30.67 26  A 1 
ATOM 206  C C     . LEU A 1 26  ? 2.075   -10.967 20.342  1.00 30.39 26  A 1 
ATOM 207  O O     . LEU A 1 26  ? 3.176   -11.502 20.259  1.00 28.25 26  A 1 
ATOM 208  C CB    . LEU A 1 26  ? 0.748   -11.007 22.507  1.00 27.97 26  A 1 
ATOM 209  C CG    . LEU A 1 26  ? 0.819   -10.626 23.997  1.00 24.24 26  A 1 
ATOM 210  C CD1   . LEU A 1 26  ? -0.405  -11.157 24.737  1.00 23.85 26  A 1 
ATOM 211  C CD2   . LEU A 1 26  ? 2.066   -11.197 24.668  1.00 26.01 26  A 1 
ATOM 212  N N     . PHE A 1 27  ? 1.218   -10.913 19.344  1.00 31.94 27  A 1 
ATOM 213  C CA    . PHE A 1 27  ? 1.462   -11.508 18.027  1.00 32.43 27  A 1 
ATOM 214  C C     . PHE A 1 27  ? 2.770   -10.998 17.406  1.00 32.94 27  A 1 
ATOM 215  O O     . PHE A 1 27  ? 3.631   -11.777 16.996  1.00 30.15 27  A 1 
ATOM 216  C CB    . PHE A 1 27  ? 0.272   -11.172 17.113  1.00 29.35 27  A 1 
ATOM 217  C CG    . PHE A 1 27  ? -0.157  -12.330 16.254  1.00 25.39 27  A 1 
ATOM 218  C CD1   . PHE A 1 27  ? 0.510   -12.626 15.059  1.00 23.50 27  A 1 
ATOM 219  C CD2   . PHE A 1 27  ? -1.228  -13.131 16.679  1.00 23.66 27  A 1 
ATOM 220  C CE1   . PHE A 1 27  ? 0.105   -13.721 14.285  1.00 21.95 27  A 1 
ATOM 221  C CE2   . PHE A 1 27  ? -1.631  -14.225 15.908  1.00 21.66 27  A 1 
ATOM 222  C CZ    . PHE A 1 27  ? -0.967  -14.518 14.715  1.00 21.66 27  A 1 
ATOM 223  N N     . MET A 1 28  ? 2.960   -9.682  17.420  1.00 35.20 28  A 1 
ATOM 224  C CA    . MET A 1 28  ? 4.154   -9.027  16.875  1.00 35.85 28  A 1 
ATOM 225  C C     . MET A 1 28  ? 5.445   -9.403  17.608  1.00 36.79 28  A 1 
ATOM 226  O O     . MET A 1 28  ? 6.481   -9.597  16.976  1.00 34.33 28  A 1 
ATOM 227  C CB    . MET A 1 28  ? 3.965   -7.515  16.981  1.00 33.10 28  A 1 
ATOM 228  C CG    . MET A 1 28  ? 3.060   -6.989  15.881  1.00 29.27 28  A 1 
ATOM 229  S SD    . MET A 1 28  ? 3.956   -6.766  14.345  1.00 26.91 28  A 1 
ATOM 230  C CE    . MET A 1 28  ? 2.836   -5.557  13.599  1.00 25.37 28  A 1 
ATOM 231  N N     . ASN A 1 29  ? 5.412   -9.462  18.927  1.00 31.63 29  A 1 
ATOM 232  C CA    . ASN A 1 29  ? 6.613   -9.689  19.719  1.00 32.12 29  A 1 
ATOM 233  C C     . ASN A 1 29  ? 7.173   -11.101 19.558  1.00 31.29 29  A 1 
ATOM 234  O O     . ASN A 1 29  ? 8.393   -11.267 19.578  1.00 28.99 29  A 1 
ATOM 235  C CB    . ASN A 1 29  ? 6.332   -9.369  21.189  1.00 30.30 29  A 1 
ATOM 236  C CG    . ASN A 1 29  ? 6.371   -7.884  21.498  1.00 26.30 29  A 1 
ATOM 237  O OD1   . ASN A 1 29  ? 6.958   -7.070  20.815  1.00 26.54 29  A 1 
ATOM 238  N ND2   . ASN A 1 29  ? 5.765   -7.485  22.599  1.00 26.94 29  A 1 
ATOM 239  N N     . CYS A 1 30  ? 6.303   -12.091 19.382  1.00 32.76 30  A 1 
ATOM 240  C CA    . CYS A 1 30  ? 6.762   -13.469 19.268  1.00 34.32 30  A 1 
ATOM 241  C C     . CYS A 1 30  ? 7.423   -13.776 17.923  1.00 33.36 30  A 1 
ATOM 242  O O     . CYS A 1 30  ? 8.429   -14.467 17.898  1.00 30.62 30  A 1 
ATOM 243  C CB    . CYS A 1 30  ? 5.602   -14.406 19.523  1.00 31.71 30  A 1 
ATOM 244  S SG    . CYS A 1 30  ? 5.055   -14.319 21.240  1.00 28.16 30  A 1 
ATOM 245  N N     . VAL A 1 31  ? 6.899   -13.214 16.840  1.00 31.24 31  A 1 
ATOM 246  C CA    . VAL A 1 31  ? 7.475   -13.437 15.504  1.00 33.14 31  A 1 
ATOM 247  C C     . VAL A 1 31  ? 8.811   -12.706 15.333  1.00 32.15 31  A 1 
ATOM 248  O O     . VAL A 1 31  ? 9.723   -13.217 14.697  1.00 29.78 31  A 1 
ATOM 249  C CB    . VAL A 1 31  ? 6.476   -13.041 14.404  1.00 30.85 31  A 1 
ATOM 250  C CG1   . VAL A 1 31  ? 7.025   -13.348 13.004  1.00 28.17 31  A 1 
ATOM 251  C CG2   . VAL A 1 31  ? 5.139   -13.787 14.543  1.00 29.93 31  A 1 
ATOM 252  N N     . SER A 1 32  ? 8.961   -11.516 15.938  1.00 31.49 32  A 1 
ATOM 253  C CA    . SER A 1 32  ? 10.178  -10.709 15.791  1.00 32.99 32  A 1 
ATOM 254  C C     . SER A 1 32  ? 11.391  -11.255 16.545  1.00 31.76 32  A 1 
ATOM 255  O O     . SER A 1 32  ? 12.521  -11.107 16.076  1.00 29.11 32  A 1 
ATOM 256  C CB    . SER A 1 32  ? 9.934   -9.266  16.227  1.00 30.91 32  A 1 
ATOM 257  O OG    . SER A 1 32  ? 9.676   -9.159  17.613  1.00 29.21 32  A 1 
ATOM 258  N N     . ASN A 1 33  ? 11.171  -11.816 17.714  1.00 28.90 33  A 1 
ATOM 259  C CA    . ASN A 1 33  ? 12.243  -12.485 18.426  1.00 30.57 33  A 1 
ATOM 260  C C     . ASN A 1 33  ? 12.442  -13.840 17.750  1.00 29.60 33  A 1 
ATOM 261  O O     . ASN A 1 33  ? 11.692  -14.764 18.011  1.00 27.30 33  A 1 
ATOM 262  C CB    . ASN A 1 33  ? 11.904  -12.589 19.922  1.00 28.78 33  A 1 
ATOM 263  C CG    . ASN A 1 33  ? 12.081  -11.274 20.659  1.00 24.70 33  A 1 
ATOM 264  O OD1   . ASN A 1 33  ? 12.810  -10.369 20.278  1.00 25.11 33  A 1 
ATOM 265  N ND2   . ASN A 1 33  ? 11.432  -11.137 21.795  1.00 26.16 33  A 1 
ATOM 266  N N     . GLY A 1 34  ? 13.470  -13.940 16.927  1.00 32.52 34  A 1 
ATOM 267  C CA    . GLY A 1 34  ? 13.955  -15.205 16.378  1.00 32.94 34  A 1 
ATOM 268  C C     . GLY A 1 34  ? 14.469  -16.197 17.432  1.00 32.20 34  A 1 
ATOM 269  O O     . GLY A 1 34  ? 15.355  -16.998 17.141  1.00 29.94 34  A 1 
ATOM 270  N N     . THR A 1 35  ? 13.957  -16.115 18.659  1.00 29.36 35  A 1 
ATOM 271  C CA    . THR A 1 35  ? 14.067  -17.201 19.618  1.00 30.74 35  A 1 
ATOM 272  C C     . THR A 1 35  ? 13.418  -18.408 18.971  1.00 29.73 35  A 1 
ATOM 273  O O     . THR A 1 35  ? 12.233  -18.372 18.654  1.00 27.28 35  A 1 
ATOM 274  C CB    . THR A 1 35  ? 13.370  -16.880 20.947  1.00 28.41 35  A 1 
ATOM 275  O OG1   . THR A 1 35  ? 12.098  -16.287 20.736  1.00 25.91 35  A 1 
ATOM 276  C CG2   . THR A 1 35  ? 14.190  -15.896 21.773  1.00 26.89 35  A 1 
ATOM 277  N N     . VAL A 1 36  ? 14.234  -19.430 18.776  1.00 26.25 36  A 1 
ATOM 278  C CA    . VAL A 1 36  ? 13.790  -20.789 18.479  1.00 28.26 36  A 1 
ATOM 279  C C     . VAL A 1 36  ? 12.582  -21.048 19.368  1.00 27.61 36  A 1 
ATOM 280  O O     . VAL A 1 36  ? 12.696  -20.947 20.588  1.00 25.93 36  A 1 
ATOM 281  C CB    . VAL A 1 36  ? 14.911  -21.795 18.791  1.00 26.72 36  A 1 
ATOM 282  C CG1   . VAL A 1 36  ? 14.503  -23.227 18.446  1.00 24.78 36  A 1 
ATOM 283  C CG2   . VAL A 1 36  ? 16.186  -21.449 18.002  1.00 27.40 36  A 1 
ATOM 284  N N     . TYR A 1 37  ? 11.416  -21.246 18.761  1.00 27.59 37  A 1 
ATOM 285  C CA    . TYR A 1 37  ? 10.218  -21.652 19.490  1.00 28.70 37  A 1 
ATOM 286  C C     . TYR A 1 37  ? 10.610  -22.933 20.225  1.00 27.90 37  A 1 
ATOM 287  O O     . TYR A 1 37  ? 10.832  -23.952 19.582  1.00 26.53 37  A 1 
ATOM 288  C CB    . TYR A 1 37  ? 9.052   -21.864 18.516  1.00 28.14 37  A 1 
ATOM 289  C CG    . TYR A 1 37  ? 8.317   -20.604 18.100  1.00 27.96 37  A 1 
ATOM 290  C CD1   . TYR A 1 37  ? 7.132   -20.238 18.760  1.00 28.16 37  A 1 
ATOM 291  C CD2   . TYR A 1 37  ? 8.801   -19.810 17.049  1.00 29.41 37  A 1 
ATOM 292  C CE1   . TYR A 1 37  ? 6.420   -19.082 18.372  1.00 27.22 37  A 1 
ATOM 293  C CE2   . TYR A 1 37  ? 8.097   -18.649 16.653  1.00 26.01 37  A 1 
ATOM 294  C CZ    . TYR A 1 37  ? 6.908   -18.288 17.315  1.00 25.32 37  A 1 
ATOM 295  O OH    . TYR A 1 37  ? 6.209   -17.164 16.916  1.00 24.67 37  A 1 
ATOM 296  N N     . GLU A 1 38  ? 10.809  -22.828 21.531  1.00 28.68 38  A 1 
ATOM 297  C CA    . GLU A 1 38  ? 10.985  -24.020 22.348  1.00 32.02 38  A 1 
ATOM 298  C C     . GLU A 1 38  ? 9.714   -24.834 22.140  1.00 31.15 38  A 1 
ATOM 299  O O     . GLU A 1 38  ? 8.628   -24.444 22.578  1.00 30.02 38  A 1 
ATOM 300  C CB    . GLU A 1 38  ? 11.238  -23.709 23.832  1.00 31.41 38  A 1 
ATOM 301  C CG    . GLU A 1 38  ? 12.704  -23.375 24.139  1.00 28.35 38  A 1 
ATOM 302  C CD    . GLU A 1 38  ? 13.014  -23.210 25.639  1.00 26.17 38  A 1 
ATOM 303  O OE1   . GLU A 1 38  ? 14.209  -23.292 26.013  1.00 25.38 38  A 1 
ATOM 304  O OE2   . GLU A 1 38  ? 12.090  -22.970 26.438  1.00 26.17 38  A 1 
ATOM 305  N N     . GLU A 1 39  ? 9.868   -25.909 21.398  1.00 28.57 39  A 1 
ATOM 306  C CA    . GLU A 1 39  ? 8.805   -26.859 21.163  1.00 31.65 39  A 1 
ATOM 307  C C     . GLU A 1 39  ? 8.353   -27.352 22.526  1.00 29.94 39  A 1 
ATOM 308  O O     . GLU A 1 39  ? 9.103   -27.996 23.264  1.00 28.29 39  A 1 
ATOM 309  C CB    . GLU A 1 39  ? 9.319   -28.004 20.284  1.00 30.87 39  A 1 
ATOM 310  C CG    . GLU A 1 39  ? 9.578   -27.556 18.843  1.00 28.30 39  A 1 
ATOM 311  C CD    . GLU A 1 39  ? 10.361  -28.591 18.032  1.00 26.26 39  A 1 
ATOM 312  O OE1   . GLU A 1 39  ? 10.007  -28.791 16.855  1.00 25.24 39  A 1 
ATOM 313  O OE2   . GLU A 1 39  ? 11.314  -29.167 18.600  1.00 25.58 39  A 1 
ATOM 314  N N     . ALA A 1 40  ? 7.128   -27.005 22.891  1.00 32.36 40  A 1 
ATOM 315  C CA    . ALA A 1 40  ? 6.496   -27.620 24.032  1.00 33.31 40  A 1 
ATOM 316  C C     . ALA A 1 40  ? 6.252   -29.083 23.643  1.00 31.53 40  A 1 
ATOM 317  O O     . ALA A 1 40  ? 5.216   -29.416 23.077  1.00 30.02 40  A 1 
ATOM 318  C CB    . ALA A 1 40  ? 5.221   -26.849 24.393  1.00 31.64 40  A 1 
ATOM 319  N N     . VAL A 1 41  ? 7.257   -29.933 23.932  1.00 29.73 41  A 1 
ATOM 320  C CA    . VAL A 1 41  ? 7.161   -31.383 23.783  1.00 31.78 41  A 1 
ATOM 321  C C     . VAL A 1 41  ? 6.126   -31.859 24.802  1.00 29.92 41  A 1 
ATOM 322  O O     . VAL A 1 41  ? 6.435   -32.118 25.960  1.00 28.45 41  A 1 
ATOM 323  C CB    . VAL A 1 41  ? 8.530   -32.065 23.956  1.00 30.18 41  A 1 
ATOM 324  C CG1   . VAL A 1 41  ? 8.414   -33.566 23.637  1.00 28.84 41  A 1 
ATOM 325  C CG2   . VAL A 1 41  ? 9.590   -31.473 23.032  1.00 31.89 41  A 1 
ATOM 326  N N     . GLY A 1 42  ? 4.879   -31.870 24.371  1.00 32.53 42  A 1 
ATOM 327  C CA    . GLY A 1 42  ? 3.829   -32.541 25.128  1.00 34.17 42  A 1 
ATOM 328  C C     . GLY A 1 42  ? 4.186   -34.020 25.279  1.00 33.67 42  A 1 
ATOM 329  O O     . GLY A 1 42  ? 4.838   -34.598 24.416  1.00 32.07 42  A 1 
ATOM 330  N N     . ARG A 1 43  ? 3.757   -34.644 26.384  1.00 27.92 43  A 1 
ATOM 331  C CA    . ARG A 1 43  ? 4.081   -36.047 26.733  1.00 32.40 43  A 1 
ATOM 332  C C     . ARG A 1 43  ? 3.859   -37.065 25.605  1.00 31.16 43  A 1 
ATOM 333  O O     . ARG A 1 43  ? 4.562   -38.057 25.560  1.00 28.81 43  A 1 
ATOM 334  C CB    . ARG A 1 43  ? 3.232   -36.495 27.935  1.00 30.91 43  A 1 
ATOM 335  C CG    . ARG A 1 43  ? 3.889   -36.204 29.288  1.00 28.74 43  A 1 
ATOM 336  C CD    . ARG A 1 43  ? 3.022   -36.810 30.389  1.00 26.19 43  A 1 
ATOM 337  N NE    . ARG A 1 43  ? 3.664   -36.696 31.708  1.00 25.22 43  A 1 
ATOM 338  C CZ    . ARG A 1 43  ? 3.156   -37.135 32.856  1.00 22.68 43  A 1 
ATOM 339  N NH1   . ARG A 1 43  ? 1.979   -37.686 32.912  1.00 22.08 43  A 1 
ATOM 340  N NH2   . ARG A 1 43  ? 3.820   -37.015 33.964  1.00 22.06 43  A 1 
ATOM 341  N N     . GLU A 1 44  ? 2.875   -36.819 24.740  1.00 34.32 44  A 1 
ATOM 342  C CA    . GLU A 1 44  ? 2.498   -37.757 23.672  1.00 37.76 44  A 1 
ATOM 343  C C     . GLU A 1 44  ? 3.277   -37.549 22.354  1.00 37.06 44  A 1 
ATOM 344  O O     . GLU A 1 44  ? 2.888   -38.067 21.322  1.00 35.12 44  A 1 
ATOM 345  C CB    . GLU A 1 44  ? 0.978   -37.720 23.456  1.00 35.75 44  A 1 
ATOM 346  C CG    . GLU A 1 44  ? 0.217   -38.265 24.675  1.00 33.56 44  A 1 
ATOM 347  C CD    . GLU A 1 44  ? -1.302  -38.355 24.466  1.00 30.38 44  A 1 
ATOM 348  O OE1   . GLU A 1 44  ? -1.939  -39.041 25.295  1.00 28.62 44  A 1 
ATOM 349  O OE2   . GLU A 1 44  ? -1.810  -37.704 23.528  1.00 28.88 44  A 1 
ATOM 350  N N     . GLY A 1 45  ? 4.396   -36.811 22.386  1.00 39.91 45  A 1 
ATOM 351  C CA    . GLY A 1 45  ? 5.273   -36.672 21.214  1.00 40.86 45  A 1 
ATOM 352  C C     . GLY A 1 45  ? 4.719   -35.824 20.066  1.00 40.45 45  A 1 
ATOM 353  O O     . GLY A 1 45  ? 5.386   -35.671 19.046  1.00 38.55 45  A 1 
ATOM 354  N N     . CYS A 1 46  ? 3.523   -35.234 20.216  1.00 44.32 46  A 1 
ATOM 355  C CA    . CYS A 1 46  ? 2.980   -34.316 19.232  1.00 45.91 46  A 1 
ATOM 356  C C     . CYS A 1 46  ? 3.666   -32.949 19.375  1.00 45.97 46  A 1 
ATOM 357  O O     . CYS A 1 46  ? 3.460   -32.237 20.355  1.00 42.97 46  A 1 
ATOM 358  C CB    . CYS A 1 46  ? 1.459   -34.216 19.384  1.00 42.70 46  A 1 
ATOM 359  S SG    . CYS A 1 46  ? 0.680   -35.782 18.856  1.00 38.50 46  A 1 
ATOM 360  N N     . TRP A 1 47  ? 4.481   -32.569 18.382  1.00 50.46 47  A 1 
ATOM 361  C CA    . TRP A 1 47  ? 5.138   -31.270 18.257  1.00 47.76 47  A 1 
ATOM 362  C C     . TRP A 1 47  ? 4.084   -30.188 17.961  1.00 46.72 47  A 1 
ATOM 363  O O     . TRP A 1 47  ? 3.888   -29.783 16.813  1.00 45.09 47  A 1 
ATOM 364  C CB    . TRP A 1 47  ? 6.210   -31.342 17.171  1.00 45.28 47  A 1 
ATOM 365  C CG    . TRP A 1 47  ? 7.312   -32.333 17.405  1.00 42.56 47  A 1 
ATOM 366  C CD1   . TRP A 1 47  ? 7.215   -33.665 17.279  1.00 39.24 47  A 1 
ATOM 367  C CD2   . TRP A 1 47  ? 8.694   -32.079 17.822  1.00 43.61 47  A 1 
ATOM 368  N NE1   . TRP A 1 47  ? 8.423   -34.262 17.601  1.00 35.59 47  A 1 
ATOM 369  C CE2   . TRP A 1 47  ? 9.353   -33.322 17.936  1.00 39.02 47  A 1 
ATOM 370  C CE3   . TRP A 1 47  ? 9.402   -30.911 18.088  1.00 41.00 47  A 1 
ATOM 371  C CZ2   . TRP A 1 47  ? 10.705  -33.402 18.327  1.00 40.01 47  A 1 
ATOM 372  C CZ3   . TRP A 1 47  ? 10.767  -30.992 18.463  1.00 39.12 47  A 1 
ATOM 373  C CH2   . TRP A 1 47  ? 11.401  -32.221 18.590  1.00 41.21 47  A 1 
ATOM 374  N N     . ALA A 1 48  ? 3.353   -29.753 18.983  1.00 60.73 48  A 1 
ATOM 375  C CA    . ALA A 1 48  ? 2.343   -28.720 18.793  1.00 61.62 48  A 1 
ATOM 376  C C     . ALA A 1 48  ? 3.017   -27.347 18.722  1.00 63.58 48  A 1 
ATOM 377  O O     . ALA A 1 48  ? 3.585   -26.869 19.701  1.00 61.05 48  A 1 
ATOM 378  C CB    . ALA A 1 48  ? 1.288   -28.827 19.894  1.00 56.45 48  A 1 
ATOM 379  N N     . ARG A 1 49  ? 2.912   -26.674 17.575  1.00 67.77 49  A 1 
ATOM 380  C CA    . ARG A 1 49  ? 3.351   -25.284 17.429  1.00 69.18 49  A 1 
ATOM 381  C C     . ARG A 1 49  ? 2.594   -24.398 18.413  1.00 72.46 49  A 1 
ATOM 382  O O     . ARG A 1 49  ? 1.376   -24.510 18.550  1.00 68.15 49  A 1 
ATOM 383  C CB    . ARG A 1 49  ? 3.156   -24.830 15.976  1.00 65.60 49  A 1 
ATOM 384  C CG    . ARG A 1 49  ? 3.672   -23.403 15.737  1.00 58.95 49  A 1 
ATOM 385  C CD    . ARG A 1 49  ? 3.513   -23.000 14.276  1.00 61.18 49  A 1 
ATOM 386  N NE    . ARG A 1 49  ? 3.855   -21.593 14.067  1.00 55.82 49  A 1 
ATOM 387  C CZ    . ARG A 1 49  ? 4.557   -21.061 13.077  1.00 48.13 49  A 1 
ATOM 388  N NH1   . ARG A 1 49  ? 5.062   -21.782 12.125  1.00 45.81 49  A 1 
ATOM 389  N NH2   . ARG A 1 49  ? 4.755   -19.787 13.033  1.00 47.94 49  A 1 
ATOM 390  N N     . LEU A 1 50  ? 3.313   -23.499 19.097  1.00 73.36 50  A 1 
ATOM 391  C CA    . LEU A 1 50  ? 2.686   -22.526 19.987  1.00 74.89 50  A 1 
ATOM 392  C C     . LEU A 1 50  ? 1.834   -21.533 19.187  1.00 77.03 50  A 1 
ATOM 393  O O     . LEU A 1 50  ? 2.098   -21.236 18.023  1.00 74.47 50  A 1 
ATOM 394  C CB    . LEU A 1 50  ? 3.745   -21.820 20.839  1.00 70.93 50  A 1 
ATOM 395  C CG    . LEU A 1 50  ? 4.438   -22.724 21.885  1.00 67.61 50  A 1 
ATOM 396  C CD1   . LEU A 1 50  ? 5.545   -21.956 22.583  1.00 62.37 50  A 1 
ATOM 397  C CD2   . LEU A 1 50  ? 3.464   -23.233 22.948  1.00 65.47 50  A 1 
ATOM 398  N N     . CYS A 1 51  ? 0.809   -21.003 19.849  1.00 76.17 51  A 1 
ATOM 399  C CA    . CYS A 1 51  ? -0.044  -19.971 19.274  1.00 75.01 51  A 1 
ATOM 400  C C     . CYS A 1 51  ? 0.767   -18.708 18.959  1.00 73.49 51  A 1 
ATOM 401  O O     . CYS A 1 51  ? 1.360   -18.123 19.868  1.00 68.35 51  A 1 
ATOM 402  C CB    . CYS A 1 51  ? -1.164  -19.685 20.275  1.00 74.83 51  A 1 
ATOM 403  S SG    . CYS A 1 51  ? -2.192  -18.274 19.779  1.00 74.61 51  A 1 
ATOM 404  N N     . ASP A 1 52  ? 0.713   -18.241 17.729  1.00 80.20 52  A 1 
ATOM 405  C CA    . ASP A 1 52  ? 1.369   -17.000 17.303  1.00 77.36 52  A 1 
ATOM 406  C C     . ASP A 1 52  ? 0.792   -15.753 18.009  1.00 76.39 52  A 1 
ATOM 407  O O     . ASP A 1 52  ? 1.454   -14.725 18.102  1.00 70.93 52  A 1 
ATOM 408  C CB    . ASP A 1 52  ? 1.245   -16.860 15.774  1.00 74.48 52  A 1 
ATOM 409  C CG    . ASP A 1 52  ? 1.946   -17.964 14.962  1.00 73.05 52  A 1 
ATOM 410  O OD1   . ASP A 1 52  ? 3.082   -18.347 15.303  1.00 67.81 52  A 1 
ATOM 411  O OD2   . ASP A 1 52  ? 1.348   -18.424 13.973  1.00 70.29 52  A 1 
ATOM 412  N N     . GLY A 1 53  ? -0.427  -15.831 18.542  1.00 77.54 53  A 1 
ATOM 413  C CA    . GLY A 1 53  ? -1.087  -14.748 19.266  1.00 73.99 53  A 1 
ATOM 414  C C     . GLY A 1 53  ? -0.639  -14.586 20.717  1.00 74.26 53  A 1 
ATOM 415  O O     . GLY A 1 53  ? -0.408  -13.469 21.172  1.00 69.11 53  A 1 
ATOM 416  N N     . CYS A 1 54  ? -0.545  -15.687 21.495  1.00 76.61 54  A 1 
ATOM 417  C CA    . CYS A 1 54  ? -0.203  -15.629 22.913  1.00 76.10 54  A 1 
ATOM 418  C C     . CYS A 1 54  ? 1.148   -16.261 23.274  1.00 75.84 54  A 1 
ATOM 419  O O     . CYS A 1 54  ? 1.636   -16.031 24.377  1.00 67.92 54  A 1 
ATOM 420  C CB    . CYS A 1 54  ? -1.333  -16.246 23.748  1.00 72.90 54  A 1 
ATOM 421  S SG    . CYS A 1 54  ? -1.441  -18.047 23.491  1.00 75.47 54  A 1 
ATOM 422  N N     . CYS A 1 55  ? 1.729   -17.063 22.387  1.00 72.77 55  A 1 
ATOM 423  C CA    . CYS A 1 55  ? 3.039   -17.712 22.512  1.00 70.16 55  A 1 
ATOM 424  C C     . CYS A 1 55  ? 3.204   -18.606 23.750  1.00 71.66 55  A 1 
ATOM 425  O O     . CYS A 1 55  ? 4.318   -18.912 24.155  1.00 64.52 55  A 1 
ATOM 426  C CB    . CYS A 1 55  ? 4.143   -16.664 22.399  1.00 65.84 55  A 1 
ATOM 427  S SG    . CYS A 1 55  ? 3.840   -15.549 21.011  1.00 60.43 55  A 1 
ATOM 428  N N     . THR A 1 56  ? 2.093   -18.982 24.359  1.00 74.13 56  A 1 
ATOM 429  C CA    . THR A 1 56  ? 2.083   -19.748 25.618  1.00 74.47 56  A 1 
ATOM 430  C C     . THR A 1 56  ? 1.261   -21.023 25.535  1.00 78.06 56  A 1 
ATOM 431  O O     . THR A 1 56  ? 1.528   -21.972 26.266  1.00 72.32 56  A 1 
ATOM 432  C CB    . THR A 1 56  ? 1.551   -18.889 26.766  1.00 70.11 56  A 1 
ATOM 433  O OG1   . THR A 1 56  ? 0.293   -18.332 26.452  1.00 64.76 56  A 1 
ATOM 434  C CG2   . THR A 1 56  ? 2.481   -17.740 27.137  1.00 67.02 56  A 1 
ATOM 435  N N     . VAL A 1 57  ? 0.264   -21.054 24.663  1.00 75.94 57  A 1 
ATOM 436  C CA    . VAL A 1 57  ? -0.672  -22.173 24.515  1.00 76.20 57  A 1 
ATOM 437  C C     . VAL A 1 57  ? -0.450  -22.827 23.154  1.00 78.28 57  A 1 
ATOM 438  O O     . VAL A 1 57  ? -0.236  -22.107 22.177  1.00 74.94 57  A 1 
ATOM 439  C CB    . VAL A 1 57  ? -2.122  -21.697 24.691  1.00 72.29 57  A 1 
ATOM 440  C CG1   . VAL A 1 57  ? -3.116  -22.857 24.681  1.00 65.01 57  A 1 
ATOM 441  C CG2   . VAL A 1 57  ? -2.312  -20.958 26.018  1.00 69.67 57  A 1 
ATOM 442  N N     . PRO A 1 58  ? -0.512  -24.170 23.050  1.00 69.66 58  A 1 
ATOM 443  C CA    . PRO A 1 58  ? -0.491  -24.850 21.759  1.00 70.22 58  A 1 
ATOM 444  C C     . PRO A 1 58  ? -1.597  -24.342 20.828  1.00 72.02 58  A 1 
ATOM 445  O O     . PRO A 1 58  ? -2.730  -24.105 21.251  1.00 73.78 58  A 1 
ATOM 446  C CB    . PRO A 1 58  ? -0.652  -26.338 22.067  1.00 69.66 58  A 1 
ATOM 447  C CG    . PRO A 1 58  ? -0.117  -26.459 23.492  1.00 66.95 58  A 1 
ATOM 448  C CD    . PRO A 1 58  ? -0.542  -25.133 24.123  1.00 75.85 58  A 1 
ATOM 449  N N     . SER A 1 59  ? -1.255  -24.172 19.545  1.00 73.27 59  A 1 
ATOM 450  C CA    . SER A 1 59  ? -2.222  -23.814 18.516  1.00 73.18 59  A 1 
ATOM 451  C C     . SER A 1 59  ? -3.186  -24.976 18.248  1.00 72.81 59  A 1 
ATOM 452  O O     . SER A 1 59  ? -2.809  -26.138 18.296  1.00 71.47 59  A 1 
ATOM 453  C CB    . SER A 1 59  ? -1.508  -23.362 17.244  1.00 72.51 59  A 1 
ATOM 454  O OG    . SER A 1 59  ? -0.595  -24.341 16.797  1.00 66.54 59  A 1 
ATOM 455  N N     . VAL A 1 60  ? -4.444  -24.614 17.968  1.00 79.01 60  A 1 
ATOM 456  C CA    . VAL A 1 60  ? -5.496  -25.590 17.628  1.00 78.11 60  A 1 
ATOM 457  C C     . VAL A 1 60  ? -6.067  -25.371 16.236  1.00 78.85 60  A 1 
ATOM 458  O O     . VAL A 1 60  ? -6.606  -26.300 15.650  1.00 75.51 60  A 1 
ATOM 459  C CB    . VAL A 1 60  ? -6.628  -25.622 18.671  1.00 76.74 60  A 1 
ATOM 460  C CG1   . VAL A 1 60  ? -6.097  -26.078 20.041  1.00 67.73 60  A 1 
ATOM 461  C CG2   . VAL A 1 60  ? -7.324  -24.273 18.840  1.00 72.98 60  A 1 
ATOM 462  N N     . VAL A 1 61  ? -5.916  -24.155 15.697  1.00 81.00 61  A 1 
ATOM 463  C CA    . VAL A 1 61  ? -6.346  -23.798 14.341  1.00 80.61 61  A 1 
ATOM 464  C C     . VAL A 1 61  ? -5.247  -23.036 13.605  1.00 81.42 61  A 1 
ATOM 465  O O     . VAL A 1 61  ? -4.441  -22.348 14.225  1.00 79.17 61  A 1 
ATOM 466  C CB    . VAL A 1 61  ? -7.654  -22.986 14.324  1.00 79.18 61  A 1 
ATOM 467  C CG1   . VAL A 1 61  ? -8.823  -23.787 14.904  1.00 67.41 61  A 1 
ATOM 468  C CG2   . VAL A 1 61  ? -7.552  -21.663 15.082  1.00 72.51 61  A 1 
ATOM 469  N N     . TYR A 1 62  ? -5.248  -23.145 12.276  1.00 78.51 62  A 1 
ATOM 470  C CA    . TYR A 1 62  ? -4.486  -22.285 11.382  1.00 76.64 62  A 1 
ATOM 471  C C     . TYR A 1 62  ? -5.443  -21.412 10.574  1.00 77.19 62  A 1 
ATOM 472  O O     . TYR A 1 62  ? -6.381  -21.925 9.968   1.00 74.40 62  A 1 
ATOM 473  C CB    . TYR A 1 62  ? -3.606  -23.128 10.477  1.00 75.91 62  A 1 
ATOM 474  C CG    . TYR A 1 62  ? -2.809  -22.313 9.470   1.00 75.43 62  A 1 
ATOM 475  C CD1   . TYR A 1 62  ? -3.176  -22.300 8.114   1.00 71.31 62  A 1 
ATOM 476  C CD2   . TYR A 1 62  ? -1.689  -21.589 9.889   1.00 73.82 62  A 1 
ATOM 477  C CE1   . TYR A 1 62  ? -2.411  -21.595 7.181   1.00 68.46 62  A 1 
ATOM 478  C CE2   . TYR A 1 62  ? -0.916  -20.877 8.964   1.00 70.78 62  A 1 
ATOM 479  C CZ    . TYR A 1 62  ? -1.266  -20.889 7.604   1.00 75.83 62  A 1 
ATOM 480  O OH    . TYR A 1 62  ? -0.490  -20.229 6.686   1.00 75.28 62  A 1 
ATOM 481  N N     . CYS A 1 63  ? -5.217  -20.102 10.586  1.00 79.05 63  A 1 
ATOM 482  C CA    . CYS A 1 63  ? -5.951  -19.151 9.758   1.00 78.11 63  A 1 
ATOM 483  C C     . CYS A 1 63  ? -5.158  -18.885 8.475   1.00 76.85 63  A 1 
ATOM 484  O O     . CYS A 1 63  ? -4.058  -18.338 8.530   1.00 75.35 63  A 1 
ATOM 485  C CB    . CYS A 1 63  ? -6.201  -17.870 10.554  1.00 78.23 63  A 1 
ATOM 486  S SG    . CYS A 1 63  ? -7.103  -16.675 9.533   1.00 78.92 63  A 1 
ATOM 487  N N     . ARG A 1 64  ? -5.725  -19.230 7.319   1.00 78.49 64  A 1 
ATOM 488  C CA    . ARG A 1 64  ? -5.066  -19.032 6.018   1.00 75.74 64  A 1 
ATOM 489  C C     . ARG A 1 64  ? -4.860  -17.552 5.684   1.00 74.10 64  A 1 
ATOM 490  O O     . ARG A 1 64  ? -3.755  -17.159 5.322   1.00 68.74 64  A 1 
ATOM 491  C CB    . ARG A 1 64  ? -5.881  -19.724 4.910   1.00 72.26 64  A 1 
ATOM 492  C CG    . ARG A 1 64  ? -5.838  -21.264 5.018   1.00 66.99 64  A 1 
ATOM 493  C CD    . ARG A 1 64  ? -6.647  -21.889 3.885   1.00 66.34 64  A 1 
ATOM 494  N NE    . ARG A 1 64  ? -6.567  -23.357 3.897   1.00 58.18 64  A 1 
ATOM 495  C CZ    . ARG A 1 64  ? -7.183  -24.171 3.058   1.00 52.69 64  A 1 
ATOM 496  N NH1   . ARG A 1 64  ? -7.972  -23.725 2.121   1.00 49.27 64  A 1 
ATOM 497  N NH2   . ARG A 1 64  ? -7.020  -25.445 3.140   1.00 49.36 64  A 1 
ATOM 498  N N     . ALA A 1 65  ? -5.891  -16.736 5.857   1.00 79.45 65  A 1 
ATOM 499  C CA    . ALA A 1 65  ? -5.845  -15.311 5.523   1.00 77.93 65  A 1 
ATOM 500  C C     . ALA A 1 65  ? -4.793  -14.536 6.337   1.00 77.05 65  A 1 
ATOM 501  O O     . ALA A 1 65  ? -4.135  -13.643 5.812   1.00 72.69 65  A 1 
ATOM 502  C CB    . ALA A 1 65  ? -7.240  -14.722 5.735   1.00 76.95 65  A 1 
ATOM 503  N N     . ASP A 1 66  ? -4.619  -14.900 7.619   1.00 75.75 66  A 1 
ATOM 504  C CA    . ASP A 1 66  ? -3.632  -14.275 8.501   1.00 73.34 66  A 1 
ATOM 505  C C     . ASP A 1 66  ? -2.279  -15.010 8.517   1.00 73.47 66  A 1 
ATOM 506  O O     . ASP A 1 66  ? -1.318  -14.498 9.090   1.00 70.01 66  A 1 
ATOM 507  C CB    . ASP A 1 66  ? -4.227  -14.137 9.919   1.00 70.77 66  A 1 
ATOM 508  C CG    . ASP A 1 66  ? -5.398  -13.147 9.987   1.00 69.11 66  A 1 
ATOM 509  O OD1   . ASP A 1 66  ? -5.368  -12.135 9.240   1.00 65.25 66  A 1 
ATOM 510  O OD2   . ASP A 1 66  ? -6.311  -13.374 10.804  1.00 66.53 66  A 1 
ATOM 511  N N     . SER A 1 67  ? -2.187  -16.174 7.886   1.00 73.79 67  A 1 
ATOM 512  C CA    . SER A 1 67  ? -1.028  -17.079 7.922   1.00 73.28 67  A 1 
ATOM 513  C C     . SER A 1 67  ? -0.558  -17.352 9.356   1.00 74.95 67  A 1 
ATOM 514  O O     . SER A 1 67  ? 0.625   -17.230 9.668   1.00 70.70 67  A 1 
ATOM 515  C CB    . SER A 1 67  ? 0.103   -16.557 7.031   1.00 70.39 67  A 1 
ATOM 516  O OG    . SER A 1 67  ? -0.326  -16.415 5.697   1.00 65.36 67  A 1 
ATOM 517  N N     . ALA A 1 68  ? -1.515  -17.647 10.253  1.00 73.61 68  A 1 
ATOM 518  C CA    . ALA A 1 68  ? -1.290  -17.665 11.693  1.00 73.62 68  A 1 
ATOM 519  C C     . ALA A 1 68  ? -1.825  -18.931 12.367  1.00 73.77 68  A 1 
ATOM 520  O O     . ALA A 1 68  ? -2.960  -19.342 12.139  1.00 73.70 68  A 1 
ATOM 521  C CB    . ALA A 1 68  ? -1.926  -16.416 12.292  1.00 72.66 68  A 1 
ATOM 522  N N     . TYR A 1 69  ? -1.004  -19.495 13.259  1.00 79.58 69  A 1 
ATOM 523  C CA    . TYR A 1 69  ? -1.362  -20.605 14.128  1.00 77.94 69  A 1 
ATOM 524  C C     . TYR A 1 69  ? -1.931  -20.058 15.436  1.00 80.26 69  A 1 
ATOM 525  O O     . TYR A 1 69  ? -1.256  -19.322 16.150  1.00 77.98 69  A 1 
ATOM 526  C CB    . TYR A 1 69  ? -0.134  -21.472 14.388  1.00 76.92 69  A 1 
ATOM 527  C CG    . TYR A 1 69  ? 0.418   -22.128 13.149  1.00 75.45 69  A 1 
ATOM 528  C CD1   . TYR A 1 69  ? 0.050   -23.439 12.815  1.00 69.42 69  A 1 
ATOM 529  C CD2   . TYR A 1 69  ? 1.293   -21.428 12.304  1.00 72.08 69  A 1 
ATOM 530  C CE1   . TYR A 1 69  ? 0.556   -24.049 11.664  1.00 68.25 69  A 1 
ATOM 531  C CE2   . TYR A 1 69  ? 1.797   -22.014 11.150  1.00 69.07 69  A 1 
ATOM 532  C CZ    . TYR A 1 69  ? 1.436   -23.333 10.826  1.00 75.77 69  A 1 
ATOM 533  O OH    . TYR A 1 69  ? 1.933   -23.919 9.691   1.00 73.91 69  A 1 
ATOM 534  N N     . LEU A 1 70  ? -3.183  -20.407 15.764  1.00 79.52 70  A 1 
ATOM 535  C CA    . LEU A 1 70  ? -3.912  -19.816 16.879  1.00 79.91 70  A 1 
ATOM 536  C C     . LEU A 1 70  ? -4.418  -20.883 17.851  1.00 80.17 70  A 1 
ATOM 537  O O     . LEU A 1 70  ? -4.902  -21.947 17.459  1.00 79.68 70  A 1 
ATOM 538  C CB    . LEU A 1 70  ? -5.056  -18.936 16.341  1.00 79.73 70  A 1 
ATOM 539  C CG    . LEU A 1 70  ? -4.609  -17.791 15.414  1.00 83.35 70  A 1 
ATOM 540  C CD1   . LEU A 1 70  ? -5.827  -17.052 14.863  1.00 77.38 70  A 1 
ATOM 541  C CD2   . LEU A 1 70  ? -3.714  -16.789 16.141  1.00 77.70 70  A 1 
ATOM 542  N N     . CYS A 1 71  ? -4.341  -20.577 19.159  1.00 80.27 71  A 1 
ATOM 543  C CA    . CYS A 1 71  ? -5.099  -21.321 20.162  1.00 79.66 71  A 1 
ATOM 544  C C     . CYS A 1 71  ? -6.582  -20.930 20.103  1.00 79.91 71  A 1 
ATOM 545  O O     . CYS A 1 71  ? -6.924  -19.859 19.603  1.00 76.44 71  A 1 
ATOM 546  C CB    . CYS A 1 71  ? -4.490  -21.106 21.553  1.00 77.85 71  A 1 
ATOM 547  S SG    . CYS A 1 71  ? -4.793  -19.429 22.193  1.00 77.82 71  A 1 
ATOM 548  N N     . ALA A 1 72  ? -7.465  -21.737 20.705  1.00 81.32 72  A 1 
ATOM 549  C CA    . ALA A 1 72  ? -8.907  -21.488 20.683  1.00 78.31 72  A 1 
ATOM 550  C C     . ALA A 1 72  ? -9.301  -20.094 21.209  1.00 78.04 72  A 1 
ATOM 551  O O     . ALA A 1 72  ? -10.190 -19.450 20.663  1.00 75.23 72  A 1 
ATOM 552  C CB    . ALA A 1 72  ? -9.592  -22.588 21.503  1.00 77.10 72  A 1 
ATOM 553  N N     . SER A 1 73  ? -8.616  -19.601 22.253  1.00 77.19 73  A 1 
ATOM 554  C CA    . SER A 1 73  ? -8.879  -18.268 22.814  1.00 76.08 73  A 1 
ATOM 555  C C     . SER A 1 73  ? -8.457  -17.141 21.868  1.00 76.64 73  A 1 
ATOM 556  O O     . SER A 1 73  ? -9.216  -16.195 21.666  1.00 74.63 73  A 1 
ATOM 557  C CB    . SER A 1 73  ? -8.161  -18.123 24.158  1.00 74.36 73  A 1 
ATOM 558  O OG    . SER A 1 73  ? -8.473  -16.882 24.758  1.00 65.99 73  A 1 
ATOM 559  N N     . CYS A 1 74  ? -7.262  -17.235 21.273  1.00 74.86 74  A 1 
ATOM 560  C CA    . CYS A 1 74  ? -6.780  -16.233 20.328  1.00 73.87 74  A 1 
ATOM 561  C C     . CYS A 1 74  ? -7.574  -16.252 19.016  1.00 73.59 74  A 1 
ATOM 562  O O     . CYS A 1 74  ? -7.902  -15.190 18.506  1.00 70.82 74  A 1 
ATOM 563  C CB    . CYS A 1 74  ? -5.281  -16.417 20.081  1.00 73.85 74  A 1 
ATOM 564  S SG    . CYS A 1 74  ? -4.334  -16.012 21.590  1.00 72.68 74  A 1 
ATOM 565  N N     . ASP A 1 75  ? -7.954  -17.424 18.527  1.00 81.84 75  A 1 
ATOM 566  C CA    . ASP A 1 75  ? -8.830  -17.586 17.365  1.00 78.90 75  A 1 
ATOM 567  C C     . ASP A 1 75  ? -10.174 -16.890 17.590  1.00 78.16 75  A 1 
ATOM 568  O O     . ASP A 1 75  ? -10.588 -16.046 16.790  1.00 75.79 75  A 1 
ATOM 569  C CB    . ASP A 1 75  ? -9.037  -19.077 17.069  1.00 78.72 75  A 1 
ATOM 570  C CG    . ASP A 1 75  ? -10.020 -19.282 15.916  1.00 78.99 75  A 1 
ATOM 571  O OD1   . ASP A 1 75  ? -9.730  -18.824 14.800  1.00 71.62 75  A 1 
ATOM 572  O OD2   . ASP A 1 75  ? -11.111 -19.852 16.130  1.00 73.68 75  A 1 
ATOM 573  N N     . ALA A 1 76  ? -10.821 -17.170 18.727  1.00 79.49 76  A 1 
ATOM 574  C CA    . ALA A 1 76  ? -12.083 -16.539 19.072  1.00 77.12 76  A 1 
ATOM 575  C C     . ALA A 1 76  ? -11.958 -15.009 19.171  1.00 77.61 76  A 1 
ATOM 576  O O     . ALA A 1 76  ? -12.820 -14.296 18.656  1.00 75.60 76  A 1 
ATOM 577  C CB    . ALA A 1 76  ? -12.604 -17.142 20.378  1.00 76.25 76  A 1 
ATOM 578  N N     . GLN A 1 77  ? -10.883 -14.486 19.778  1.00 75.03 77  A 1 
ATOM 579  C CA    . GLN A 1 77  ? -10.674 -13.040 19.895  1.00 72.81 77  A 1 
ATOM 580  C C     . GLN A 1 77  ? -10.420 -12.374 18.538  1.00 73.69 77  A 1 
ATOM 581  O O     . GLN A 1 77  ? -11.085 -11.394 18.211  1.00 72.08 77  A 1 
ATOM 582  C CB    . GLN A 1 77  ? -9.526  -12.755 20.865  1.00 72.17 77  A 1 
ATOM 583  C CG    . GLN A 1 77  ? -9.940  -12.984 22.324  1.00 66.99 77  A 1 
ATOM 584  C CD    . GLN A 1 77  ? -8.794  -12.735 23.316  1.00 63.75 77  A 1 
ATOM 585  O OE1   . GLN A 1 77  ? -7.701  -12.300 22.988  1.00 56.00 77  A 1 
ATOM 586  N NE2   . GLN A 1 77  ? -9.021  -12.978 24.584  1.00 54.12 77  A 1 
ATOM 587  N N     . ILE A 1 78  ? -9.495  -12.912 17.748  1.00 75.15 78  A 1 
ATOM 588  C CA    . ILE A 1 78  ? -9.088  -12.321 16.463  1.00 73.27 78  A 1 
ATOM 589  C C     . ILE A 1 78  ? -10.243 -12.355 15.459  1.00 72.99 78  A 1 
ATOM 590  O O     . ILE A 1 78  ? -10.534 -11.348 14.813  1.00 70.72 78  A 1 
ATOM 591  C CB    . ILE A 1 78  ? -7.816  -13.020 15.940  1.00 71.67 78  A 1 
ATOM 592  C CG1   . ILE A 1 78  ? -6.613  -12.632 16.835  1.00 69.75 78  A 1 
ATOM 593  C CG2   . ILE A 1 78  ? -7.516  -12.645 14.479  1.00 70.95 78  A 1 
ATOM 594  C CD1   . ILE A 1 78  ? -5.366  -13.466 16.596  1.00 64.55 78  A 1 
ATOM 595  N N     . HIS A 1 79  ? -10.934 -13.469 15.364  1.00 79.70 79  A 1 
ATOM 596  C CA    . HIS A 1 79  ? -12.011 -13.637 14.391  1.00 78.84 79  A 1 
ATOM 597  C C     . HIS A 1 79  ? -13.369 -13.109 14.862  1.00 76.76 79  A 1 
ATOM 598  O O     . HIS A 1 79  ? -14.291 -12.990 14.058  1.00 70.44 79  A 1 
ATOM 599  C CB    . HIS A 1 79  ? -12.047 -15.103 13.939  1.00 78.06 79  A 1 
ATOM 600  C CG    . HIS A 1 79  ? -10.770 -15.509 13.254  1.00 81.46 79  A 1 
ATOM 601  N ND1   . HIS A 1 79  ? -9.822  -16.387 13.730  1.00 70.74 79  A 1 
ATOM 602  C CD2   . HIS A 1 79  ? -10.296 -15.040 12.057  1.00 74.17 79  A 1 
ATOM 603  C CE1   . HIS A 1 79  ? -8.816  -16.445 12.860  1.00 75.92 79  A 1 
ATOM 604  N NE2   . HIS A 1 79  ? -9.063  -15.637 11.820  1.00 77.29 79  A 1 
ATOM 605  N N     . ALA A 1 80  ? -13.498 -12.684 16.123  1.00 77.59 80  A 1 
ATOM 606  C CA    . ALA A 1 80  ? -14.657 -11.921 16.584  1.00 74.30 80  A 1 
ATOM 607  C C     . ALA A 1 80  ? -14.558 -10.408 16.307  1.00 72.89 80  A 1 
ATOM 608  O O     . ALA A 1 80  ? -15.546 -9.688  16.463  1.00 67.02 80  A 1 
ATOM 609  C CB    . ALA A 1 80  ? -14.889 -12.196 18.069  1.00 72.10 80  A 1 
ATOM 610  N N     . ALA A 1 81  ? -13.379 -9.912  15.854  1.00 72.81 81  A 1 
ATOM 611  C CA    . ALA A 1 81  ? -13.135 -8.486  15.630  1.00 70.18 81  A 1 
ATOM 612  C C     . ALA A 1 81  ? -14.111 -7.803  14.684  1.00 70.78 81  A 1 
ATOM 613  O O     . ALA A 1 81  ? -14.584 -6.687  14.913  1.00 66.25 81  A 1 
ATOM 614  C CB    . ALA A 1 81  ? -11.750 -8.350  15.007  1.00 66.39 81  A 1 
ATOM 615  N N     . ASN A 1 82  ? -14.356 -8.461  13.557  1.00 72.71 82  A 1 
ATOM 616  C CA    . ASN A 1 82  ? -15.251 -7.976  12.521  1.00 71.50 82  A 1 
ATOM 617  C C     . ASN A 1 82  ? -15.782 -9.146  11.673  1.00 73.53 82  A 1 
ATOM 618  O O     . ASN A 1 82  ? -15.322 -10.282 11.757  1.00 69.20 82  A 1 
ATOM 619  C CB    . ASN A 1 82  ? -14.534 -6.882  11.705  1.00 65.35 82  A 1 
ATOM 620  C CG    . ASN A 1 82  ? -13.374 -7.407  10.880  1.00 61.78 82  A 1 
ATOM 621  O OD1   . ASN A 1 82  ? -13.526 -8.319  10.097  1.00 56.21 82  A 1 
ATOM 622  N ND2   . ASN A 1 82  ? -12.201 -6.839  11.006  1.00 59.57 82  A 1 
ATOM 623  N N     . ARG A 1 83  ? -16.791 -8.850  10.843  1.00 70.98 83  A 1 
ATOM 624  C CA    . ARG A 1 83  ? -17.409 -9.879  10.002  1.00 69.16 83  A 1 
ATOM 625  C C     . ARG A 1 83  ? -16.493 -10.414 8.898   1.00 69.04 83  A 1 
ATOM 626  O O     . ARG A 1 83  ? -16.759 -11.507 8.414   1.00 65.53 83  A 1 
ATOM 627  C CB    . ARG A 1 83  ? -18.689 -9.344  9.357   1.00 65.75 83  A 1 
ATOM 628  C CG    . ARG A 1 83  ? -19.843 -9.269  10.350  1.00 62.30 83  A 1 
ATOM 629  C CD    . ARG A 1 83  ? -21.122 -8.965  9.576   1.00 58.91 83  A 1 
ATOM 630  N NE    . ARG A 1 83  ? -22.302 -8.978  10.445  1.00 51.09 83  A 1 
ATOM 631  C CZ    . ARG A 1 83  ? -23.549 -9.057  10.042  1.00 43.80 83  A 1 
ATOM 632  N NH1   . ARG A 1 83  ? -23.854 -9.065  8.773   1.00 39.59 83  A 1 
ATOM 633  N NH2   . ARG A 1 83  ? -24.531 -9.133  10.910  1.00 40.90 83  A 1 
ATOM 634  N N     . VAL A 1 84  ? -15.491 -9.655  8.468   1.00 72.44 84  A 1 
ATOM 635  C CA    . VAL A 1 84  ? -14.547 -10.133 7.460   1.00 72.70 84  A 1 
ATOM 636  C C     . VAL A 1 84  ? -13.612 -11.162 8.089   1.00 74.71 84  A 1 
ATOM 637  O O     . VAL A 1 84  ? -13.548 -12.286 7.606   1.00 71.65 84  A 1 
ATOM 638  C CB    . VAL A 1 84  ? -13.761 -8.985  6.806   1.00 68.25 84  A 1 
ATOM 639  C CG1   . VAL A 1 84  ? -12.875 -9.519  5.680   1.00 61.87 84  A 1 
ATOM 640  C CG2   . VAL A 1 84  ? -14.696 -7.934  6.218   1.00 66.19 84  A 1 
ATOM 641  N N     . ALA A 1 85  ? -13.021 -10.824 9.244   1.00 70.47 85  A 1 
ATOM 642  C CA    . ALA A 1 85  ? -12.185 -11.734 10.012  1.00 71.02 85  A 1 
ATOM 643  C C     . ALA A 1 85  ? -12.945 -13.019 10.404  1.00 71.62 85  A 1 
ATOM 644  O O     . ALA A 1 85  ? -12.419 -14.108 10.244  1.00 72.25 85  A 1 
ATOM 645  C CB    . ALA A 1 85  ? -11.650 -10.997 11.239  1.00 71.93 85  A 1 
ATOM 646  N N     . SER A 1 86  ? -14.225 -12.922 10.809  1.00 78.85 86  A 1 
ATOM 647  C CA    . SER A 1 86  ? -15.020 -14.108 11.172  1.00 78.32 86  A 1 
ATOM 648  C C     . SER A 1 86  ? -15.239 -15.111 10.031  1.00 79.70 86  A 1 
ATOM 649  O O     . SER A 1 86  ? -15.647 -16.245 10.270  1.00 77.42 86  A 1 
ATOM 650  C CB    . SER A 1 86  ? -16.374 -13.685 11.738  1.00 76.38 86  A 1 
ATOM 651  O OG    . SER A 1 86  ? -17.238 -13.152 10.762  1.00 68.93 86  A 1 
ATOM 652  N N     . ARG A 1 87  ? -14.989 -14.673 8.787   1.00 76.34 87  A 1 
ATOM 653  C CA    . ARG A 1 87  ? -15.140 -15.487 7.577   1.00 76.40 87  A 1 
ATOM 654  C C     . ARG A 1 87  ? -13.819 -16.030 7.051   1.00 78.42 87  A 1 
ATOM 655  O O     . ARG A 1 87  ? -13.847 -16.722 6.033   1.00 74.39 87  A 1 
ATOM 656  C CB    . ARG A 1 87  ? -15.813 -14.650 6.493   1.00 73.16 87  A 1 
ATOM 657  C CG    . ARG A 1 87  ? -17.259 -14.299 6.841   1.00 70.89 87  A 1 
ATOM 658  C CD    . ARG A 1 87  ? -17.735 -13.326 5.776   1.00 69.89 87  A 1 
ATOM 659  N NE    . ARG A 1 87  ? -19.122 -12.898 5.987   1.00 61.05 87  A 1 
ATOM 660  C CZ    . ARG A 1 87  ? -19.783 -12.157 5.119   1.00 54.68 87  A 1 
ATOM 661  N NH1   . ARG A 1 87  ? -19.199 -11.708 4.054   1.00 49.83 87  A 1 
ATOM 662  N NH2   . ARG A 1 87  ? -21.023 -11.872 5.302   1.00 51.53 87  A 1 
ATOM 663  N N     . HIS A 1 88  ? -12.703 -15.705 7.695   1.00 75.07 88  A 1 
ATOM 664  C CA    . HIS A 1 88  ? -11.423 -16.299 7.359   1.00 75.55 88  A 1 
ATOM 665  C C     . HIS A 1 88  ? -11.509 -17.817 7.497   1.00 75.01 88  A 1 
ATOM 666  O O     . HIS A 1 88  ? -12.037 -18.339 8.484   1.00 72.53 88  A 1 
ATOM 667  C CB    . HIS A 1 88  ? -10.303 -15.735 8.232   1.00 74.24 88  A 1 
ATOM 668  C CG    . HIS A 1 88  ? -9.946  -14.300 7.954   1.00 74.66 88  A 1 
ATOM 669  N ND1   . HIS A 1 88  ? -9.009  -13.554 8.656   1.00 66.55 88  A 1 
ATOM 670  C CD2   . HIS A 1 88  ? -10.426 -13.490 6.960   1.00 71.56 88  A 1 
ATOM 671  C CE1   . HIS A 1 88  ? -8.931  -12.345 8.092   1.00 70.16 88  A 1 
ATOM 672  N NE2   . HIS A 1 88  ? -9.782  -12.277 7.063   1.00 72.75 88  A 1 
ATOM 673  N N     . GLU A 1 89  ? -11.026 -18.523 6.486   1.00 75.24 89  A 1 
ATOM 674  C CA    . GLU A 1 89  ? -10.993 -19.973 6.519   1.00 74.89 89  A 1 
ATOM 675  C C     . GLU A 1 89  ? -9.960  -20.433 7.544   1.00 74.63 89  A 1 
ATOM 676  O O     . GLU A 1 89  ? -8.805  -20.001 7.524   1.00 71.51 89  A 1 
ATOM 677  C CB    . GLU A 1 89  ? -10.718 -20.516 5.122   1.00 72.11 89  A 1 
ATOM 678  C CG    . GLU A 1 89  ? -11.033 -22.010 5.042   1.00 63.82 89  A 1 
ATOM 679  C CD    . GLU A 1 89  ? -10.667 -22.606 3.670   1.00 61.15 89  A 1 
ATOM 680  O OE1   . GLU A 1 89  ? -10.486 -23.826 3.616   1.00 52.88 89  A 1 
ATOM 681  O OE2   . GLU A 1 89  ? -10.470 -21.831 2.713   1.00 53.99 89  A 1 
ATOM 682  N N     . ARG A 1 90  ? -10.393 -21.298 8.473   1.00 78.12 90  A 1 
ATOM 683  C CA    . ARG A 1 90  ? -9.554  -21.852 9.531   1.00 76.43 90  A 1 
ATOM 684  C C     . ARG A 1 90  ? -9.541  -23.369 9.436   1.00 75.57 90  A 1 
ATOM 685  O O     . ARG A 1 90  ? -10.595 -23.988 9.316   1.00 71.79 90  A 1 
ATOM 686  C CB    . ARG A 1 90  ? -10.052 -21.379 10.898  1.00 75.14 90  A 1 
ATOM 687  C CG    . ARG A 1 90  ? -9.769  -19.891 11.114  1.00 75.55 90  A 1 
ATOM 688  C CD    . ARG A 1 90  ? -10.636 -19.312 12.224  1.00 75.92 90  A 1 
ATOM 689  N NE    . ARG A 1 90  ? -12.006 -19.112 11.764  1.00 75.13 90  A 1 
ATOM 690  C CZ    . ARG A 1 90  ? -13.041 -18.766 12.526  1.00 73.38 90  A 1 
ATOM 691  N NH1   . ARG A 1 90  ? -12.912 -18.637 13.815  1.00 63.46 90  A 1 
ATOM 692  N NH2   . ARG A 1 90  ? -14.197 -18.539 11.995  1.00 70.17 90  A 1 
ATOM 693  N N     . VAL A 1 91  ? -8.349  -23.940 9.527   1.00 78.72 91  A 1 
ATOM 694  C CA    . VAL A 1 91  ? -8.142  -25.388 9.498   1.00 77.58 91  A 1 
ATOM 695  C C     . VAL A 1 91  ? -7.835  -25.867 10.913  1.00 77.50 91  A 1 
ATOM 696  O O     . VAL A 1 91  ? -6.984  -25.297 11.584  1.00 75.27 91  A 1 
ATOM 697  C CB    . VAL A 1 91  ? -7.033  -25.764 8.506   1.00 74.97 91  A 1 
ATOM 698  C CG1   . VAL A 1 91  ? -6.899  -27.285 8.392   1.00 64.47 91  A 1 
ATOM 699  C CG2   . VAL A 1 91  ? -7.339  -25.215 7.107   1.00 67.89 91  A 1 
ATOM 700  N N     . LEU A 1 92  ? -8.526  -26.912 11.384  1.00 73.64 92  A 1 
ATOM 701  C CA    . LEU A 1 92  ? -8.252  -27.525 12.681  1.00 71.10 92  A 1 
ATOM 702  C C     . LEU A 1 92  ? -6.936  -28.310 12.637  1.00 69.18 92  A 1 
ATOM 703  O O     . LEU A 1 92  ? -6.762  -29.215 11.821  1.00 66.63 92  A 1 
ATOM 704  C CB    . LEU A 1 92  ? -9.424  -28.438 13.097  1.00 68.43 92  A 1 
ATOM 705  C CG    . LEU A 1 92  ? -10.612 -27.665 13.685  1.00 63.06 92  A 1 
ATOM 706  C CD1   . LEU A 1 92  ? -11.880 -28.512 13.646  1.00 57.41 92  A 1 
ATOM 707  C CD2   . LEU A 1 92  ? -10.358 -27.268 15.148  1.00 59.61 92  A 1 
ATOM 708  N N     . LEU A 1 93  ? -6.024  -27.997 13.571  1.00 69.73 93  A 1 
ATOM 709  C CA    . LEU A 1 93  ? -4.730  -28.662 13.699  1.00 66.17 93  A 1 
ATOM 710  C C     . LEU A 1 93  ? -4.857  -30.066 14.297  1.00 64.20 93  A 1 
ATOM 711  O O     . LEU A 1 93  ? -4.131  -30.974 13.922  1.00 60.38 93  A 1 
ATOM 712  C CB    . LEU A 1 93  ? -3.842  -27.792 14.598  1.00 64.61 93  A 1 
ATOM 713  C CG    . LEU A 1 93  ? -3.346  -26.509 13.909  1.00 63.26 93  A 1 
ATOM 714  C CD1   . LEU A 1 93  ? -2.814  -25.513 14.911  1.00 59.93 93  A 1 
ATOM 715  C CD2   . LEU A 1 93  ? -2.204  -26.850 12.963  1.00 63.55 93  A 1 
ATOM 716  N N     . SER A 1 94  ? -5.779  -30.233 15.258  1.00 62.43 94  A 1 
ATOM 717  C CA    . SER A 1 94  ? -5.814  -31.425 16.119  1.00 60.41 94  A 1 
ATOM 718  C C     . SER A 1 94  ? -6.105  -32.724 15.388  1.00 59.85 94  A 1 
ATOM 719  O O     . SER A 1 94  ? -5.562  -33.758 15.765  1.00 55.38 94  A 1 
ATOM 720  C CB    . SER A 1 94  ? -6.853  -31.217 17.223  1.00 54.83 94  A 1 
ATOM 721  O OG    . SER A 1 94  ? -8.142  -31.016 16.675  1.00 48.87 94  A 1 
ATOM 722  N N     . GLU A 1 95  ? -6.944  -32.693 14.360  1.00 54.06 95  A 1 
ATOM 723  C CA    . GLU A 1 95  ? -7.285  -33.901 13.599  1.00 52.00 95  A 1 
ATOM 724  C C     . GLU A 1 95  ? -6.138  -34.323 12.689  1.00 48.62 95  A 1 
ATOM 725  O O     . GLU A 1 95  ? -5.795  -35.500 12.631  1.00 45.57 95  A 1 
ATOM 726  C CB    . GLU A 1 95  ? -8.575  -33.676 12.802  1.00 48.25 95  A 1 
ATOM 727  C CG    . GLU A 1 95  ? -9.782  -33.541 13.730  1.00 45.04 95  A 1 
ATOM 728  C CD    . GLU A 1 95  ? -11.128 -33.449 12.997  1.00 40.92 95  A 1 
ATOM 729  O OE1   . GLU A 1 95  ? -12.150 -33.649 13.690  1.00 37.04 95  A 1 
ATOM 730  O OE2   . GLU A 1 95  ? -11.125 -33.151 11.790  1.00 37.85 95  A 1 
ATOM 731  N N     . ALA A 1 96  ? -5.483  -33.362 12.039  1.00 51.81 96  A 1 
ATOM 732  C CA    . ALA A 1 96  ? -4.375  -33.642 11.142  1.00 49.86 96  A 1 
ATOM 733  C C     . ALA A 1 96  ? -3.144  -34.199 11.880  1.00 48.33 96  A 1 
ATOM 734  O O     . ALA A 1 96  ? -2.498  -35.128 11.398  1.00 46.74 96  A 1 
ATOM 735  C CB    . ALA A 1 96  ? -4.060  -32.366 10.377  1.00 47.04 96  A 1 
ATOM 736  N N     . TYR A 1 97  ? -2.862  -33.686 13.084  1.00 48.44 97  A 1 
ATOM 737  C CA    . TYR A 1 97  ? -1.718  -34.120 13.895  1.00 46.75 97  A 1 
ATOM 738  C C     . TYR A 1 97  ? -1.779  -35.580 14.335  1.00 44.54 97  A 1 
ATOM 739  O O     . TYR A 1 97  ? -0.749  -36.239 14.419  1.00 43.78 97  A 1 
ATOM 740  C CB    . TYR A 1 97  ? -1.583  -33.210 15.128  1.00 44.84 97  A 1 
ATOM 741  C CG    . TYR A 1 97  ? -0.337  -32.365 15.057  1.00 43.93 97  A 1 
ATOM 742  C CD1   . TYR A 1 97  ? 0.884   -32.853 15.562  1.00 41.22 97  A 1 
ATOM 743  C CD2   . TYR A 1 97  ? -0.379  -31.101 14.443  1.00 40.28 97  A 1 
ATOM 744  C CE1   . TYR A 1 97  ? 2.049   -32.082 15.447  1.00 35.68 97  A 1 
ATOM 745  C CE2   . TYR A 1 97  ? 0.781   -30.320 14.318  1.00 35.91 97  A 1 
ATOM 746  C CZ    . TYR A 1 97  ? 1.998   -30.824 14.820  1.00 34.63 97  A 1 
ATOM 747  O OH    . TYR A 1 97  ? 3.124   -30.072 14.676  1.00 32.01 97  A 1 
ATOM 748  N N     . LYS A 1 98  ? -2.970  -36.094 14.615  1.00 43.64 98  A 1 
ATOM 749  C CA    . LYS A 1 98  ? -3.134  -37.468 15.105  1.00 43.98 98  A 1 
ATOM 750  C C     . LYS A 1 98  ? -2.788  -38.529 14.058  1.00 42.16 98  A 1 
ATOM 751  O O     . LYS A 1 98  ? -2.425  -39.640 14.431  1.00 38.74 98  A 1 
ATOM 752  C CB    . LYS A 1 98  ? -4.570  -37.681 15.598  1.00 40.63 98  A 1 
ATOM 753  C CG    . LYS A 1 98  ? -4.827  -36.984 16.936  1.00 37.92 98  A 1 
ATOM 754  C CD    . LYS A 1 98  ? -6.267  -37.225 17.369  1.00 34.27 98  A 1 
ATOM 755  C CE    . LYS A 1 98  ? -6.539  -36.526 18.696  1.00 30.33 98  A 1 
ATOM 756  N NZ    . LYS A 1 98  ? -7.923  -36.777 19.163  1.00 26.07 98  A 1 
ATOM 757  N N     . HIS A 1 99  ? -2.930  -38.197 12.793  1.00 38.79 99  A 1 
ATOM 758  C CA    . HIS A 1 99  ? -2.852  -39.191 11.722  1.00 39.49 99  A 1 
ATOM 759  C C     . HIS A 1 99  ? -1.550  -39.174 10.918  1.00 37.01 99  A 1 
ATOM 760  O O     . HIS A 1 99  ? -1.287  -40.131 10.186  1.00 34.58 99  A 1 
ATOM 761  C CB    . HIS A 1 99  ? -4.088  -39.054 10.835  1.00 37.31 99  A 1 
ATOM 762  C CG    . HIS A 1 99  ? -5.353  -39.454 11.541  1.00 35.09 99  A 1 
ATOM 763  N ND1   . HIS A 1 99  ? -5.610  -40.696 12.086  1.00 32.01 99  A 1 
ATOM 764  C CD2   . HIS A 1 99  ? -6.449  -38.678 11.805  1.00 32.56 99  A 1 
ATOM 765  C CE1   . HIS A 1 99  ? -6.819  -40.658 12.662  1.00 29.54 99  A 1 
ATOM 766  N NE2   . HIS A 1 99  ? -7.369  -39.449 12.519  1.00 30.42 99  A 1 
ATOM 767  N N     . ALA A 1 100 ? -0.722  -38.119 11.035  1.00 43.13 100 A 1 
ATOM 768  C CA    . ALA A 1 100 ? 0.479   -38.009 10.208  1.00 42.87 100 A 1 
ATOM 769  C C     . ALA A 1 100 ? 1.773   -38.013 11.048  1.00 40.33 100 A 1 
ATOM 770  O O     . ALA A 1 100 ? 2.102   -37.003 11.661  1.00 39.19 100 A 1 
ATOM 771  C CB    . ALA A 1 100 ? 0.343   -36.789 9.308   1.00 41.01 100 A 1 
ATOM 772  N N     . PRO A 1 101 ? 2.537   -39.132 11.036  1.00 34.21 101 A 1 
ATOM 773  C CA    . PRO A 1 101 ? 3.769   -39.253 11.814  1.00 34.65 101 A 1 
ATOM 774  C C     . PRO A 1 101 ? 4.964   -38.497 11.209  1.00 35.37 101 A 1 
ATOM 775  O O     . PRO A 1 101 ? 5.918   -38.194 11.908  1.00 33.82 101 A 1 
ATOM 776  C CB    . PRO A 1 101 ? 4.037   -40.758 11.871  1.00 32.21 101 A 1 
ATOM 777  C CG    . PRO A 1 101 ? 3.448   -41.272 10.557  1.00 32.08 101 A 1 
ATOM 778  C CD    . PRO A 1 101 ? 2.233   -40.373 10.347  1.00 37.06 101 A 1 
ATOM 779  N N     . VAL A 1 102 ? 4.925   -38.224 9.907   1.00 31.56 102 A 1 
ATOM 780  C CA    . VAL A 1 102 ? 6.037   -37.568 9.211   1.00 32.70 102 A 1 
ATOM 781  C C     . VAL A 1 102 ? 5.881   -36.058 9.341   1.00 32.17 102 A 1 
ATOM 782  O O     . VAL A 1 102 ? 4.891   -35.496 8.863   1.00 31.13 102 A 1 
ATOM 783  C CB    . VAL A 1 102 ? 6.149   -37.994 7.738   1.00 30.74 102 A 1 
ATOM 784  C CG1   . VAL A 1 102 ? 7.386   -37.382 7.082   1.00 29.54 102 A 1 
ATOM 785  C CG2   . VAL A 1 102 ? 6.257   -39.519 7.610   1.00 33.66 102 A 1 
ATOM 786  N N     . MET A 1 103 ? 6.882   -35.427 9.954   1.00 34.56 103 A 1 
ATOM 787  C CA    . MET A 1 103 ? 6.966   -33.982 10.075  1.00 36.64 103 A 1 
ATOM 788  C C     . MET A 1 103 ? 7.785   -33.406 8.929   1.00 36.60 103 A 1 
ATOM 789  O O     . MET A 1 103 ? 8.887   -33.891 8.629   1.00 35.66 103 A 1 
ATOM 790  C CB    . MET A 1 103 ? 7.549   -33.590 11.439  1.00 35.31 103 A 1 
ATOM 791  C CG    . MET A 1 103 ? 6.684   -34.053 12.619  1.00 32.84 103 A 1 
ATOM 792  S SD    . MET A 1 103 ? 5.030   -33.320 12.724  1.00 30.21 103 A 1 
ATOM 793  C CE    . MET A 1 103 ? 5.458   -31.656 13.265  1.00 27.93 103 A 1 
ATOM 794  N N     . LEU A 1 104 ? 7.263   -32.392 8.296   1.00 35.15 104 A 1 
ATOM 795  C CA    . LEU A 1 104 ? 7.958   -31.578 7.305   1.00 36.91 104 A 1 
ATOM 796  C C     . LEU A 1 104 ? 8.299   -30.236 7.946   1.00 35.51 104 A 1 
ATOM 797  O O     . LEU A 1 104 ? 7.409   -29.568 8.459   1.00 33.92 104 A 1 
ATOM 798  C CB    . LEU A 1 104 ? 7.078   -31.395 6.058   1.00 35.20 104 A 1 
ATOM 799  C CG    . LEU A 1 104 ? 6.963   -32.660 5.198   1.00 32.17 104 A 1 
ATOM 800  C CD1   . LEU A 1 104 ? 5.845   -32.520 4.180   1.00 30.76 104 A 1 
ATOM 801  C CD2   . LEU A 1 104 ? 8.256   -32.934 4.417   1.00 33.14 104 A 1 
ATOM 802  N N     . ASP A 1 105 ? 9.574   -29.856 7.916   1.00 35.35 105 A 1 
ATOM 803  C CA    . ASP A 1 105 ? 9.983   -28.536 8.376   1.00 36.61 105 A 1 
ATOM 804  C C     . ASP A 1 105 ? 9.894   -27.541 7.206   1.00 35.69 105 A 1 
ATOM 805  O O     . ASP A 1 105 ? 10.566  -27.696 6.185   1.00 34.66 105 A 1 
ATOM 806  C CB    . ASP A 1 105 ? 11.379  -28.596 9.014   1.00 34.72 105 A 1 
ATOM 807  C CG    . ASP A 1 105 ? 11.708  -27.348 9.850   1.00 32.28 105 A 1 
ATOM 808  O OD1   . ASP A 1 105 ? 10.802  -26.496 10.015  1.00 31.14 105 A 1 
ATOM 809  O OD2   . ASP A 1 105 ? 12.860  -27.258 10.306  1.00 30.60 105 A 1 
ATOM 810  N N     . CYS A 1 106 ? 9.026   -26.561 7.353   1.00 43.62 106 A 1 
ATOM 811  C CA    . CYS A 1 106 ? 8.885   -25.469 6.407   1.00 46.39 106 A 1 
ATOM 812  C C     . CYS A 1 106 ? 9.619   -24.245 6.954   1.00 45.02 106 A 1 
ATOM 813  O O     . CYS A 1 106 ? 9.122   -23.544 7.840   1.00 42.41 106 A 1 
ATOM 814  C CB    . CYS A 1 106 ? 7.403   -25.193 6.138   1.00 43.29 106 A 1 
ATOM 815  S SG    . CYS A 1 106 ? 7.264   -23.861 4.924   1.00 37.47 106 A 1 
ATOM 816  N N     . HIS A 1 107 ? 10.802  -23.964 6.419   1.00 29.89 107 A 1 
ATOM 817  C CA    . HIS A 1 107 ? 11.608  -22.834 6.870   1.00 30.44 107 A 1 
ATOM 818  C C     . HIS A 1 107 ? 10.919  -21.476 6.689   1.00 29.14 107 A 1 
ATOM 819  O O     . HIS A 1 107 ? 11.110  -20.586 7.523   1.00 27.44 107 A 1 
ATOM 820  C CB    . HIS A 1 107 ? 12.952  -22.836 6.134   1.00 28.67 107 A 1 
ATOM 821  C CG    . HIS A 1 107 ? 13.887  -23.894 6.625   1.00 26.82 107 A 1 
ATOM 822  N ND1   . HIS A 1 107 ? 14.312  -24.080 7.922   1.00 25.72 107 A 1 
ATOM 823  C CD2   . HIS A 1 107 ? 14.520  -24.858 5.872   1.00 25.87 107 A 1 
ATOM 824  C CE1   . HIS A 1 107 ? 15.160  -25.126 7.942   1.00 24.53 107 A 1 
ATOM 825  N NE2   . HIS A 1 107 ? 15.323  -25.622 6.713   1.00 24.58 107 A 1 
ATOM 826  N N     . ALA A 1 108 ? 10.125  -21.316 5.637   1.00 37.04 108 A 1 
ATOM 827  C CA    . ALA A 1 108 ? 9.434   -20.053 5.374   1.00 37.36 108 A 1 
ATOM 828  C C     . ALA A 1 108 ? 8.372   -19.727 6.433   1.00 36.84 108 A 1 
ATOM 829  O O     . ALA A 1 108 ? 8.232   -18.574 6.834   1.00 34.31 108 A 1 
ATOM 830  C CB    . ALA A 1 108 ? 8.836   -20.122 3.981   1.00 34.50 108 A 1 
ATOM 831  N N     . ASP A 1 109 ? 7.675   -20.755 6.932   1.00 38.18 109 A 1 
ATOM 832  C CA    . ASP A 1 109 ? 6.696   -20.591 8.003   1.00 38.52 109 A 1 
ATOM 833  C C     . ASP A 1 109 ? 7.306   -20.794 9.402   1.00 36.70 109 A 1 
ATOM 834  O O     . ASP A 1 109 ? 6.609   -20.628 10.392  1.00 34.03 109 A 1 
ATOM 835  C CB    . ASP A 1 109 ? 5.501   -21.521 7.751   1.00 36.25 109 A 1 
ATOM 836  C CG    . ASP A 1 109 ? 4.689   -21.130 6.518   1.00 32.47 109 A 1 
ATOM 837  O OD1   . ASP A 1 109 ? 4.639   -19.922 6.187   1.00 33.16 109 A 1 
ATOM 838  O OD2   . ASP A 1 109 ? 4.083   -22.044 5.918   1.00 33.45 109 A 1 
ATOM 839  N N     . ALA A 1 110 ? 8.578   -21.139 9.483   1.00 35.79 110 A 1 
ATOM 840  C CA    . ALA A 1 110 ? 9.258   -21.548 10.711  1.00 35.88 110 A 1 
ATOM 841  C C     . ALA A 1 110 ? 8.445   -22.595 11.508  1.00 35.34 110 A 1 
ATOM 842  O O     . ALA A 1 110 ? 8.233   -22.456 12.710  1.00 33.20 110 A 1 
ATOM 843  C CB    . ALA A 1 110 ? 9.669   -20.312 11.519  1.00 33.28 110 A 1 
ATOM 844  N N     . ALA A 1 111 ? 7.922   -23.586 10.804  1.00 35.82 111 A 1 
ATOM 845  C CA    . ALA A 1 111 ? 6.992   -24.551 11.370  1.00 36.90 111 A 1 
ATOM 846  C C     . ALA A 1 111 ? 7.316   -25.977 10.910  1.00 36.33 111 A 1 
ATOM 847  O O     . ALA A 1 111 ? 7.391   -26.245 9.717   1.00 34.90 111 A 1 
ATOM 848  C CB    . ALA A 1 111 ? 5.569   -24.169 10.970  1.00 34.96 111 A 1 
ATOM 849  N N     . ALA A 1 112 ? 7.428   -26.886 11.887  1.00 33.75 112 A 1 
ATOM 850  C CA    . ALA A 1 112 ? 7.342   -28.307 11.638  1.00 34.21 112 A 1 
ATOM 851  C C     . ALA A 1 112 ? 5.855   -28.706 11.564  1.00 34.36 112 A 1 
ATOM 852  O O     . ALA A 1 112 ? 5.110   -28.548 12.531  1.00 33.74 112 A 1 
ATOM 853  C CB    . ALA A 1 112 ? 8.118   -29.049 12.729  1.00 33.34 112 A 1 
ATOM 854  N N     . LEU A 1 113 ? 5.432   -29.179 10.412  1.00 38.60 113 A 1 
ATOM 855  C CA    . LEU A 1 113 ? 4.056   -29.575 10.141  1.00 40.27 113 A 1 
ATOM 856  C C     . LEU A 1 113 ? 4.005   -31.054 9.756   1.00 39.06 113 A 1 
ATOM 857  O O     . LEU A 1 113 ? 4.890   -31.554 9.072   1.00 37.81 113 A 1 
ATOM 858  C CB    . LEU A 1 113 ? 3.471   -28.700 9.026   1.00 38.12 113 A 1 
ATOM 859  C CG    . LEU A 1 113 ? 3.401   -27.201 9.345   1.00 35.15 113 A 1 
ATOM 860  C CD1   . LEU A 1 113 ? 2.853   -26.447 8.134   1.00 36.30 113 A 1 
ATOM 861  C CD2   . LEU A 1 113 ? 2.508   -26.912 10.551  1.00 38.54 113 A 1 
ATOM 862  N N     . CYS A 1 114 ? 2.954   -31.757 10.185  1.00 43.87 114 A 1 
ATOM 863  C CA    . CYS A 1 114 ? 2.736   -33.103 9.675   1.00 44.78 114 A 1 
ATOM 864  C C     . CYS A 1 114 ? 2.296   -33.061 8.203   1.00 42.73 114 A 1 
ATOM 865  O O     . CYS A 1 114 ? 1.623   -32.119 7.785   1.00 43.47 114 A 1 
ATOM 866  C CB    . CYS A 1 114 ? 1.779   -33.877 10.576  1.00 44.43 114 A 1 
ATOM 867  S SG    . CYS A 1 114 ? 0.100   -33.165 10.537  1.00 40.83 114 A 1 
ATOM 868  N N     . ALA A 1 115 ? 2.651   -34.067 7.416   1.00 38.02 115 A 1 
ATOM 869  C CA    . ALA A 1 115 ? 2.444   -34.064 5.969   1.00 38.49 115 A 1 
ATOM 870  C C     . ALA A 1 115 ? 0.982   -33.824 5.543   1.00 37.63 115 A 1 
ATOM 871  O O     . ALA A 1 115 ? 0.730   -33.107 4.580   1.00 36.57 115 A 1 
ATOM 872  C CB    . ALA A 1 115 ? 2.964   -35.389 5.407   1.00 37.00 115 A 1 
ATOM 873  N N     . ALA A 1 116 ? 0.016   -34.390 6.274   1.00 41.48 116 A 1 
ATOM 874  C CA    . ALA A 1 116 ? -1.404  -34.195 5.978   1.00 41.11 116 A 1 
ATOM 875  C C     . ALA A 1 116 ? -1.865  -32.755 6.248   1.00 40.32 116 A 1 
ATOM 876  O O     . ALA A 1 116 ? -2.650  -32.183 5.485   1.00 39.34 116 A 1 
ATOM 877  C CB    . ALA A 1 116 ? -2.223  -35.186 6.803   1.00 40.03 116 A 1 
ATOM 878  N N     . TYR A 1 117 ? -1.348  -32.146 7.324   1.00 36.86 117 A 1 
ATOM 879  C CA    . TYR A 1 117 ? -1.645  -30.764 7.664   1.00 38.89 117 A 1 
ATOM 880  C C     . TYR A 1 117 ? -0.924  -29.793 6.724   1.00 38.75 117 A 1 
ATOM 881  O O     . TYR A 1 117 ? -1.510  -28.812 6.271   1.00 37.79 117 A 1 
ATOM 882  C CB    . TYR A 1 117 ? -1.244  -30.537 9.118   1.00 37.01 117 A 1 
ATOM 883  C CG    . TYR A 1 117 ? -1.636  -29.167 9.592   1.00 35.27 117 A 1 
ATOM 884  C CD1   . TYR A 1 117 ? -0.667  -28.180 9.777   1.00 35.11 117 A 1 
ATOM 885  C CD2   . TYR A 1 117 ? -2.998  -28.866 9.757   1.00 36.78 117 A 1 
ATOM 886  C CE1   . TYR A 1 117 ? -1.054  -26.884 10.118  1.00 33.69 117 A 1 
ATOM 887  C CE2   . TYR A 1 117 ? -3.398  -27.576 10.091  1.00 33.82 117 A 1 
ATOM 888  C CZ    . TYR A 1 117 ? -2.423  -26.578 10.262  1.00 33.11 117 A 1 
ATOM 889  O OH    . TYR A 1 117 ? -2.813  -25.304 10.540  1.00 31.63 117 A 1 
ATOM 890  N N     . GLU A 1 118 ? 0.318   -30.107 6.404   1.00 41.15 118 A 1 
ATOM 891  C CA    . GLU A 1 118 ? 1.128   -29.411 5.423   1.00 42.13 118 A 1 
ATOM 892  C C     . GLU A 1 118 ? 0.394   -29.335 4.081   1.00 41.51 118 A 1 
ATOM 893  O O     . GLU A 1 118 ? 0.251   -28.240 3.525   1.00 39.95 118 A 1 
ATOM 894  C CB    . GLU A 1 118 ? 2.464   -30.165 5.338   1.00 39.75 118 A 1 
ATOM 895  C CG    . GLU A 1 118 ? 3.525   -29.460 4.514   1.00 35.48 118 A 1 
ATOM 896  C CD    . GLU A 1 118 ? 3.311   -29.599 3.008   1.00 32.80 118 A 1 
ATOM 897  O OE1   . GLU A 1 118 ? 3.475   -28.577 2.326   1.00 30.96 118 A 1 
ATOM 898  O OE2   . GLU A 1 118 ? 2.991   -30.692 2.512   1.00 31.56 118 A 1 
ATOM 899  N N     . ALA A 1 119 ? -0.174  -30.433 3.616   1.00 41.57 119 A 1 
ATOM 900  C CA    . ALA A 1 119 ? -0.994  -30.459 2.416   1.00 40.83 119 A 1 
ATOM 901  C C     . ALA A 1 119 ? -2.188  -29.499 2.529   1.00 39.78 119 A 1 
ATOM 902  O O     . ALA A 1 119 ? -2.414  -28.696 1.634   1.00 38.56 119 A 1 
ATOM 903  C CB    . ALA A 1 119 ? -1.426  -31.900 2.121   1.00 39.16 119 A 1 
ATOM 904  N N     . GLN A 1 120 ? -2.934  -29.494 3.644   1.00 39.60 120 A 1 
ATOM 905  C CA    . GLN A 1 120 ? -4.069  -28.578 3.819   1.00 40.04 120 A 1 
ATOM 906  C C     . GLN A 1 120 ? -3.660  -27.098 3.892   1.00 39.09 120 A 1 
ATOM 907  O O     . GLN A 1 120 ? -4.374  -26.242 3.364   1.00 37.79 120 A 1 
ATOM 908  C CB    . GLN A 1 120 ? -4.859  -28.949 5.077   1.00 39.24 120 A 1 
ATOM 909  C CG    . GLN A 1 120 ? -5.699  -30.216 4.891   1.00 36.11 120 A 1 
ATOM 910  C CD    . GLN A 1 120 ? -6.564  -30.524 6.121   1.00 32.15 120 A 1 
ATOM 911  O OE1   . GLN A 1 120 ? -6.452  -29.915 7.170   1.00 31.76 120 A 1 
ATOM 912  N NE2   . GLN A 1 120 ? -7.483  -31.466 6.021   1.00 28.59 120 A 1 
ATOM 913  N N     . VAL A 1 121 ? -2.542  -26.788 4.542   1.00 42.10 121 A 1 
ATOM 914  C CA    . VAL A 1 121 ? -2.070  -25.403 4.727   1.00 41.80 121 A 1 
ATOM 915  C C     . VAL A 1 121 ? -1.420  -24.861 3.454   1.00 39.92 121 A 1 
ATOM 916  O O     . VAL A 1 121 ? -1.708  -23.739 3.042   1.00 38.28 121 A 1 
ATOM 917  C CB    . VAL A 1 121 ? -1.119  -25.315 5.930   1.00 40.10 121 A 1 
ATOM 918  C CG1   . VAL A 1 121 ? -0.480  -23.932 6.066   1.00 39.49 121 A 1 
ATOM 919  C CG2   . VAL A 1 121 ? -1.889  -25.584 7.223   1.00 44.06 121 A 1 
ATOM 920  N N     . HIS A 1 122 ? -0.556  -25.651 2.835   1.00 39.21 122 A 1 
ATOM 921  C CA    . HIS A 1 122 ? 0.234   -25.223 1.694   1.00 38.67 122 A 1 
ATOM 922  C C     . HIS A 1 122 ? -0.466  -25.422 0.344   1.00 36.24 122 A 1 
ATOM 923  O O     . HIS A 1 122 ? -0.260  -24.622 -0.556  1.00 34.54 122 A 1 
ATOM 924  C CB    . HIS A 1 122 ? 1.600   -25.911 1.714   1.00 37.16 122 A 1 
ATOM 925  C CG    . HIS A 1 122 ? 2.513   -25.425 2.806   1.00 34.70 122 A 1 
ATOM 926  N ND1   . HIS A 1 122 ? 2.765   -24.115 3.157   1.00 35.01 122 A 1 
ATOM 927  C CD2   . HIS A 1 122 ? 3.332   -26.190 3.579   1.00 35.14 122 A 1 
ATOM 928  C CE1   . HIS A 1 122 ? 3.707   -24.108 4.110   1.00 35.99 122 A 1 
ATOM 929  N NE2   . HIS A 1 122 ? 4.078   -25.343 4.386   1.00 35.35 122 A 1 
ATOM 930  N N     . TYR A 1 123 ? -1.324  -26.437 0.200   1.00 35.57 123 A 1 
ATOM 931  C CA    . TYR A 1 123 ? -2.007  -26.674 -1.080  1.00 34.13 123 A 1 
ATOM 932  C C     . TYR A 1 123 ? -2.959  -25.535 -1.461  1.00 33.14 123 A 1 
ATOM 933  O O     . TYR A 1 123 ? -3.117  -25.220 -2.630  1.00 31.14 123 A 1 
ATOM 934  C CB    . TYR A 1 123 ? -2.754  -28.006 -1.033  1.00 32.24 123 A 1 
ATOM 935  C CG    . TYR A 1 123 ? -2.911  -28.689 -2.363  1.00 30.86 123 A 1 
ATOM 936  C CD1   . TYR A 1 123 ? -4.017  -28.433 -3.199  1.00 28.13 123 A 1 
ATOM 937  C CD2   . TYR A 1 123 ? -1.940  -29.627 -2.775  1.00 29.70 123 A 1 
ATOM 938  C CE1   . TYR A 1 123 ? -4.150  -29.096 -4.418  1.00 24.90 123 A 1 
ATOM 939  C CE2   . TYR A 1 123 ? -2.065  -30.292 -3.989  1.00 25.26 123 A 1 
ATOM 940  C CZ    . TYR A 1 123 ? -3.172  -30.034 -4.810  1.00 25.35 123 A 1 
ATOM 941  O OH    . TYR A 1 123 ? -3.307  -30.706 -6.015  1.00 24.28 123 A 1 
ATOM 942  N N     . ALA A 1 124 ? -3.555  -24.891 -0.460  1.00 36.32 124 A 1 
ATOM 943  C CA    . ALA A 1 124 ? -4.411  -23.730 -0.705  1.00 35.85 124 A 1 
ATOM 944  C C     . ALA A 1 124 ? -3.634  -22.491 -1.165  1.00 35.06 124 A 1 
ATOM 945  O O     . ALA A 1 124 ? -4.221  -21.576 -1.741  1.00 33.34 124 A 1 
ATOM 946  C CB    . ALA A 1 124 ? -5.166  -23.423 0.571   1.00 33.92 124 A 1 
ATOM 947  N N     . ASN A 1 125 ? -2.345  -22.447 -0.877  1.00 36.47 125 A 1 
ATOM 948  C CA    . ASN A 1 125 ? -1.535  -21.270 -1.126  1.00 35.97 125 A 1 
ATOM 949  C C     . ASN A 1 125 ? -0.498  -21.607 -2.204  1.00 34.95 125 A 1 
ATOM 950  O O     . ASN A 1 125 ? 0.598   -22.058 -1.902  1.00 32.55 125 A 1 
ATOM 951  C CB    . ASN A 1 125 ? -0.968  -20.800 0.223   1.00 34.83 125 A 1 
ATOM 952  C CG    . ASN A 1 125 ? -0.815  -19.300 0.291   1.00 31.28 125 A 1 
ATOM 953  O OD1   . ASN A 1 125 ? -0.778  -18.596 -0.701  1.00 30.30 125 A 1 
ATOM 954  N ND2   . ASN A 1 125 ? -0.738  -18.752 1.485   1.00 30.67 125 A 1 
ATOM 955  N N     . LEU A 1 126 ? -0.841  -21.364 -3.449  1.00 35.69 126 A 1 
ATOM 956  C CA    . LEU A 1 126 ? 0.004   -21.677 -4.614  1.00 35.12 126 A 1 
ATOM 957  C C     . LEU A 1 126 ? 1.453   -21.194 -4.453  1.00 34.42 126 A 1 
ATOM 958  O O     . LEU A 1 126 ? 2.381   -21.856 -4.912  1.00 32.04 126 A 1 
ATOM 959  C CB    . LEU A 1 126 ? -0.634  -21.027 -5.855  1.00 32.20 126 A 1 
ATOM 960  C CG    . LEU A 1 126 ? -1.600  -21.970 -6.598  1.00 28.05 126 A 1 
ATOM 961  C CD1   . LEU A 1 126 ? -2.695  -21.184 -7.308  1.00 24.73 126 A 1 
ATOM 962  C CD2   . LEU A 1 126 ? -0.836  -22.789 -7.653  1.00 25.80 126 A 1 
ATOM 963  N N     . LEU A 1 127 ? 1.666   -20.077 -3.744  1.00 37.15 127 A 1 
ATOM 964  C CA    . LEU A 1 127 ? 2.995   -19.537 -3.472  1.00 36.82 127 A 1 
ATOM 965  C C     . LEU A 1 127 ? 3.770   -20.329 -2.411  1.00 36.12 127 A 1 
ATOM 966  O O     . LEU A 1 127 ? 5.002   -20.302 -2.422  1.00 33.84 127 A 1 
ATOM 967  C CB    . LEU A 1 127 ? 2.862   -18.068 -3.064  1.00 34.30 127 A 1 
ATOM 968  C CG    . LEU A 1 127 ? 2.407   -17.173 -4.230  1.00 30.06 127 A 1 
ATOM 969  C CD1   . LEU A 1 127 ? 1.964   -15.829 -3.682  1.00 28.25 127 A 1 
ATOM 970  C CD2   . LEU A 1 127 ? 3.530   -16.941 -5.237  1.00 30.71 127 A 1 
ATOM 971  N N     . THR A 1 128 ? 3.102   -21.051 -1.514  1.00 37.75 128 A 1 
ATOM 972  C CA    . THR A 1 128 ? 3.794   -21.908 -0.541  1.00 38.76 128 A 1 
ATOM 973  C C     . THR A 1 128 ? 4.388   -23.169 -1.169  1.00 37.30 128 A 1 
ATOM 974  O O     . THR A 1 128 ? 5.243   -23.799 -0.555  1.00 34.66 128 A 1 
ATOM 975  C CB    . THR A 1 128 ? 2.924   -22.290 0.657   1.00 36.27 128 A 1 
ATOM 976  O OG1   . THR A 1 128 ? 1.753   -22.927 0.242   1.00 35.05 128 A 1 
ATOM 977  C CG2   . THR A 1 128 ? 2.541   -21.092 1.525   1.00 35.81 128 A 1 
ATOM 978  N N     . VAL A 1 129 ? 4.029   -23.500 -2.398  1.00 36.73 129 A 1 
ATOM 979  C CA    . VAL A 1 129 ? 4.721   -24.550 -3.173  1.00 36.70 129 A 1 
ATOM 980  C C     . VAL A 1 129 ? 6.208   -24.205 -3.359  1.00 34.48 129 A 1 
ATOM 981  O O     . VAL A 1 129 ? 7.047   -25.109 -3.387  1.00 31.88 129 A 1 
ATOM 982  C CB    . VAL A 1 129 ? 4.043   -24.766 -4.541  1.00 34.09 129 A 1 
ATOM 983  C CG1   . VAL A 1 129 ? 4.716   -25.874 -5.346  1.00 31.39 129 A 1 
ATOM 984  C CG2   . VAL A 1 129 ? 2.565   -25.161 -4.363  1.00 32.72 129 A 1 
ATOM 985  N N     . MET A 1 130 ? 6.548   -22.909 -3.393  1.00 42.14 130 A 1 
ATOM 986  C CA    . MET A 1 130 ? 7.930   -22.427 -3.473  1.00 41.75 130 A 1 
ATOM 987  C C     . MET A 1 130 ? 8.684   -22.484 -2.142  1.00 40.82 130 A 1 
ATOM 988  O O     . MET A 1 130 ? 9.892   -22.235 -2.115  1.00 38.47 130 A 1 
ATOM 989  C CB    . MET A 1 130 ? 7.937   -20.986 -4.017  1.00 39.28 130 A 1 
ATOM 990  C CG    . MET A 1 130 ? 7.488   -20.896 -5.481  1.00 35.21 130 A 1 
ATOM 991  S SD    . MET A 1 130 ? 8.693   -21.600 -6.656  1.00 32.27 130 A 1 
ATOM 992  C CE    . MET A 1 130 ? 7.932   -21.054 -8.192  1.00 29.89 130 A 1 
ATOM 993  N N     . HIS A 1 131 ? 8.025   -22.803 -1.025  1.00 39.77 131 A 1 
ATOM 994  C CA    . HIS A 1 131 ? 8.717   -22.948 0.250   1.00 40.07 131 A 1 
ATOM 995  C C     . HIS A 1 131 ? 9.627   -24.177 0.191   1.00 37.13 131 A 1 
ATOM 996  O O     . HIS A 1 131 ? 9.200   -25.280 -0.121  1.00 35.37 131 A 1 
ATOM 997  C CB    . HIS A 1 131 ? 7.727   -23.031 1.429   1.00 39.01 131 A 1 
ATOM 998  C CG    . HIS A 1 131 ? 6.971   -21.755 1.714   1.00 36.21 131 A 1 
ATOM 999  N ND1   . HIS A 1 131 ? 6.109   -21.559 2.785   1.00 36.23 131 A 1 
ATOM 1000 C CD2   . HIS A 1 131 ? 7.009   -20.574 1.028   1.00 35.36 131 A 1 
ATOM 1001 C CE1   . HIS A 1 131 ? 5.648   -20.304 2.729   1.00 37.10 131 A 1 
ATOM 1002 N NE2   . HIS A 1 131 ? 6.167   -19.676 1.682   1.00 35.59 131 A 1 
ATOM 1003 N N     . GLN A 1 132 ? 10.914  -23.977 0.509   1.00 32.77 132 A 1 
ATOM 1004 C CA    . GLN A 1 132 ? 11.835  -25.096 0.665   1.00 32.65 132 A 1 
ATOM 1005 C C     . GLN A 1 132 ? 11.401  -25.935 1.862   1.00 30.71 132 A 1 
ATOM 1006 O O     . GLN A 1 132 ? 11.439  -25.472 3.008   1.00 29.57 132 A 1 
ATOM 1007 C CB    . GLN A 1 132 ? 13.288  -24.626 0.819   1.00 32.76 132 A 1 
ATOM 1008 C CG    . GLN A 1 132 ? 13.903  -24.264 -0.537  1.00 31.32 132 A 1 
ATOM 1009 C CD    . GLN A 1 132 ? 15.386  -23.891 -0.430  1.00 28.07 132 A 1 
ATOM 1010 O OE1   . GLN A 1 132 ? 15.946  -23.688 0.637   1.00 27.21 132 A 1 
ATOM 1011 N NE2   . GLN A 1 132 ? 16.077  -23.775 -1.539  1.00 24.18 132 A 1 
ATOM 1012 N N     . ARG A 1 133 ? 11.011  -27.174 1.578   1.00 37.23 133 A 1 
ATOM 1013 C CA    . ARG A 1 133 ? 10.601  -28.167 2.572   1.00 36.71 133 A 1 
ATOM 1014 C C     . ARG A 1 133 ? 11.706  -29.209 2.677   1.00 33.41 133 A 1 
ATOM 1015 O O     . ARG A 1 133 ? 12.032  -29.869 1.693   1.00 32.06 133 A 1 
ATOM 1016 C CB    . ARG A 1 133 ? 9.257   -28.795 2.187   1.00 36.43 133 A 1 
ATOM 1017 C CG    . ARG A 1 133 ? 8.148   -27.745 2.059   1.00 35.33 133 A 1 
ATOM 1018 C CD    . ARG A 1 133 ? 6.889   -28.364 1.459   1.00 35.21 133 A 1 
ATOM 1019 N NE    . ARG A 1 133 ? 5.985   -27.327 0.958   1.00 30.92 133 A 1 
ATOM 1020 C CZ    . ARG A 1 133 ? 4.883   -27.544 0.271   1.00 29.40 133 A 1 
ATOM 1021 N NH1   . ARG A 1 133 ? 4.450   -28.742 -0.008  1.00 28.24 133 A 1 
ATOM 1022 N NH2   . ARG A 1 133 ? 4.171   -26.556 -0.162  1.00 26.90 133 A 1 
ATOM 1023 N N     . MET A 1 134 ? 12.277  -29.346 3.864   1.00 31.05 134 A 1 
ATOM 1024 C CA    . MET A 1 134 ? 13.249  -30.395 4.153   1.00 31.82 134 A 1 
ATOM 1025 C C     . MET A 1 134 ? 12.538  -31.511 4.915   1.00 29.85 134 A 1 
ATOM 1026 O O     . MET A 1 134 ? 11.936  -31.238 5.955   1.00 28.53 134 A 1 
ATOM 1027 C CB    . MET A 1 134 ? 14.444  -29.824 4.925   1.00 31.34 134 A 1 
ATOM 1028 C CG    . MET A 1 134 ? 15.282  -28.871 4.059   1.00 29.66 134 A 1 
ATOM 1029 S SD    . MET A 1 134 ? 16.222  -29.664 2.713   1.00 27.46 134 A 1 
ATOM 1030 C CE    . MET A 1 134 ? 17.571  -30.396 3.668   1.00 26.32 134 A 1 
ATOM 1031 N N     . PRO A 1 135 ? 12.565  -32.745 4.414   1.00 34.00 135 A 1 
ATOM 1032 C CA    . PRO A 1 135 ? 12.079  -33.861 5.214   1.00 34.39 135 A 1 
ATOM 1033 C C     . PRO A 1 135 ? 12.970  -33.993 6.449   1.00 33.25 135 A 1 
ATOM 1034 O O     . PRO A 1 135 ? 14.181  -34.168 6.325   1.00 32.31 135 A 1 
ATOM 1035 C CB    . PRO A 1 135 ? 12.141  -35.078 4.280   1.00 33.38 135 A 1 
ATOM 1036 C CG    . PRO A 1 135 ? 13.245  -34.711 3.286   1.00 33.64 135 A 1 
ATOM 1037 C CD    . PRO A 1 135 ? 13.148  -33.188 3.176   1.00 40.15 135 A 1 
ATOM 1038 N N     . VAL A 1 136 ? 12.376  -33.914 7.634   1.00 30.48 136 A 1 
ATOM 1039 C CA    . VAL A 1 136 ? 13.082  -34.215 8.876   1.00 32.57 136 A 1 
ATOM 1040 C C     . VAL A 1 136 ? 13.309  -35.719 8.889   1.00 30.79 136 A 1 
ATOM 1041 O O     . VAL A 1 136 ? 12.409  -36.504 9.186   1.00 29.80 136 A 1 
ATOM 1042 C CB    . VAL A 1 136 ? 12.326  -33.726 10.122  1.00 31.51 136 A 1 
ATOM 1043 C CG1   . VAL A 1 136 ? 13.127  -34.028 11.394  1.00 30.45 136 A 1 
ATOM 1044 C CG2   . VAL A 1 136 ? 12.105  -32.211 10.068  1.00 38.10 136 A 1 
ATOM 1045 N N     . VAL A 1 137 ? 14.522  -36.111 8.499   1.00 31.72 137 A 1 
ATOM 1046 C CA    . VAL A 1 137 ? 14.935  -37.510 8.606   1.00 34.92 137 A 1 
ATOM 1047 C C     . VAL A 1 137 ? 14.918  -37.839 10.091  1.00 32.25 137 A 1 
ATOM 1048 O O     . VAL A 1 137 ? 15.701  -37.273 10.856  1.00 31.66 137 A 1 
ATOM 1049 C CB    . VAL A 1 137 ? 16.313  -37.771 7.983   1.00 33.26 137 A 1 
ATOM 1050 C CG1   . VAL A 1 137 ? 16.624  -39.270 7.983   1.00 31.50 137 A 1 
ATOM 1051 C CG2   . VAL A 1 137 ? 16.381  -37.279 6.535   1.00 35.87 137 A 1 
ATOM 1052 N N     . SER A 1 138 ? 14.014  -38.723 10.516  1.00 33.79 138 A 1 
ATOM 1053 C CA    . SER A 1 138 ? 13.974  -39.224 11.883  1.00 36.38 138 A 1 
ATOM 1054 C C     . SER A 1 138 ? 15.326  -39.861 12.186  1.00 34.77 138 A 1 
ATOM 1055 O O     . SER A 1 138 ? 15.626  -40.938 11.675  1.00 34.17 138 A 1 
ATOM 1056 C CB    . SER A 1 138 ? 12.834  -40.228 12.059  1.00 34.55 138 A 1 
ATOM 1057 O OG    . SER A 1 138 ? 12.963  -41.297 11.135  1.00 34.25 138 A 1 
ATOM 1058 N N     . HIS A 1 139 ? 16.162  -39.167 12.963  1.00 26.06 139 A 1 
ATOM 1059 C CA    . HIS A 1 139 ? 17.371  -39.789 13.469  1.00 30.35 139 A 1 
ATOM 1060 C C     . HIS A 1 139 ? 16.952  -41.051 14.218  1.00 28.01 139 A 1 
ATOM 1061 O O     . HIS A 1 139 ? 16.040  -40.981 15.045  1.00 27.18 139 A 1 
ATOM 1062 C CB    . HIS A 1 139 ? 18.163  -38.823 14.357  1.00 29.01 139 A 1 
ATOM 1063 C CG    . HIS A 1 139 ? 19.077  -37.947 13.557  1.00 28.20 139 A 1 
ATOM 1064 N ND1   . HIS A 1 139 ? 20.293  -38.312 13.011  1.00 28.46 139 A 1 
ATOM 1065 C CD2   . HIS A 1 139 ? 18.886  -36.634 13.203  1.00 29.67 139 A 1 
ATOM 1066 C CE1   . HIS A 1 139 ? 20.802  -37.258 12.360  1.00 27.29 139 A 1 
ATOM 1067 N NE2   . HIS A 1 139 ? 19.976  -36.222 12.441  1.00 27.67 139 A 1 
ATOM 1068 N N     . PRO A 1 140 ? 17.556  -42.205 13.922  1.00 31.39 140 A 1 
ATOM 1069 C CA    . PRO A 1 140 ? 17.221  -43.426 14.624  1.00 34.33 140 A 1 
ATOM 1070 C C     . PRO A 1 140 ? 17.438  -43.168 16.110  1.00 32.95 140 A 1 
ATOM 1071 O O     . PRO A 1 140 ? 18.486  -42.658 16.506  1.00 32.50 140 A 1 
ATOM 1072 C CB    . PRO A 1 140 ? 18.149  -44.506 14.053  1.00 32.66 140 A 1 
ATOM 1073 C CG    . PRO A 1 140 ? 19.333  -43.711 13.499  1.00 32.72 140 A 1 
ATOM 1074 C CD    . PRO A 1 140 ? 18.691  -42.401 13.049  1.00 39.28 140 A 1 
ATOM 1075 N N     . ALA A 1 141 ? 16.437  -43.474 16.920  1.00 28.20 141 A 1 
ATOM 1076 C CA    . ALA A 1 141 ? 16.518  -43.352 18.364  1.00 28.68 141 A 1 
ATOM 1077 C C     . ALA A 1 141 ? 17.696  -44.208 18.838  1.00 26.63 141 A 1 
ATOM 1078 O O     . ALA A 1 141 ? 17.600  -45.433 18.894  1.00 26.57 141 A 1 
ATOM 1079 C CB    . ALA A 1 141 ? 15.187  -43.794 18.979  1.00 28.08 141 A 1 
ATOM 1080 N N     . VAL A 1 142 ? 18.836  -43.566 19.106  1.00 26.33 142 A 1 
ATOM 1081 C CA    . VAL A 1 142 ? 19.979  -44.234 19.705  1.00 30.02 142 A 1 
ATOM 1082 C C     . VAL A 1 142 ? 19.487  -44.734 21.049  1.00 27.78 142 A 1 
ATOM 1083 O O     . VAL A 1 142 ? 19.108  -43.933 21.914  1.00 27.37 142 A 1 
ATOM 1084 C CB    . VAL A 1 142 ? 21.203  -43.309 19.836  1.00 28.99 142 A 1 
ATOM 1085 C CG1   . VAL A 1 142 ? 22.390  -44.071 20.425  1.00 27.82 142 A 1 
ATOM 1086 C CG2   . VAL A 1 142 ? 21.628  -42.755 18.473  1.00 33.85 142 A 1 
ATOM 1087 N N     . ALA A 1 143 ? 19.407  -46.051 21.196  1.00 34.45 143 A 1 
ATOM 1088 C CA    . ALA A 1 143 ? 18.987  -46.702 22.420  1.00 37.30 143 A 1 
ATOM 1089 C C     . ALA A 1 143 ? 20.001  -46.367 23.519  1.00 34.63 143 A 1 
ATOM 1090 O O     . ALA A 1 143 ? 21.003  -47.057 23.673  1.00 35.39 143 A 1 
ATOM 1091 C CB    . ALA A 1 143 ? 18.849  -48.207 22.158  1.00 36.37 143 A 1 
ATOM 1092 N N     . ILE A 1 144 ? 19.776  -45.268 24.249  1.00 33.74 144 A 1 
ATOM 1093 C CA    . ILE A 1 144 ? 20.562  -44.929 25.435  1.00 36.28 144 A 1 
ATOM 1094 C C     . ILE A 1 144 ? 20.327  -46.065 26.430  1.00 34.08 144 A 1 
ATOM 1095 O O     . ILE A 1 144 ? 19.167  -46.326 26.769  1.00 32.65 144 A 1 
ATOM 1096 C CB    . ILE A 1 144 ? 20.189  -43.546 26.004  1.00 34.73 144 A 1 
ATOM 1097 C CG1   . ILE A 1 144 ? 20.384  -42.447 24.936  1.00 34.28 144 A 1 
ATOM 1098 C CG2   . ILE A 1 144 ? 21.051  -43.244 27.244  1.00 37.95 144 A 1 
ATOM 1099 C CD1   . ILE A 1 144 ? 19.943  -41.053 25.373  1.00 36.93 144 A 1 
ATOM 1100 N N     . PRO A 1 145 ? 21.368  -46.788 26.845  1.00 34.85 145 A 1 
ATOM 1101 C CA    . PRO A 1 145 ? 21.206  -47.932 27.720  1.00 38.35 145 A 1 
ATOM 1102 C C     . PRO A 1 145 ? 20.575  -47.470 29.044  1.00 36.81 145 A 1 
ATOM 1103 O O     . PRO A 1 145 ? 20.855  -46.355 29.500  1.00 36.84 145 A 1 
ATOM 1104 C CB    . PRO A 1 145 ? 22.605  -48.526 27.898  1.00 36.85 145 A 1 
ATOM 1105 C CG    . PRO A 1 145 ? 23.531  -47.355 27.612  1.00 36.98 145 A 1 
ATOM 1106 C CD    . PRO A 1 145 ? 22.772  -46.547 26.568  1.00 43.05 145 A 1 
ATOM 1107 N N     . PRO A 1 146 ? 19.730  -48.296 29.686  1.00 35.17 146 A 1 
ATOM 1108 C CA    . PRO A 1 146 ? 19.043  -47.935 30.915  1.00 37.53 146 A 1 
ATOM 1109 C C     . PRO A 1 146 ? 20.073  -47.809 32.045  1.00 35.50 146 A 1 
ATOM 1110 O O     . PRO A 1 146 ? 20.465  -48.798 32.661  1.00 35.54 146 A 1 
ATOM 1111 C CB    . PRO A 1 146 ? 18.010  -49.047 31.137  1.00 36.49 146 A 1 
ATOM 1112 C CG    . PRO A 1 146 ? 18.647  -50.263 30.475  1.00 37.38 146 A 1 
ATOM 1113 C CD    . PRO A 1 146 ? 19.409  -49.653 29.287  1.00 44.45 146 A 1 
ATOM 1114 N N     . VAL A 1 147 ? 20.561  -46.586 32.270  1.00 31.09 147 A 1 
ATOM 1115 C CA    . VAL A 1 147 ? 21.471  -46.320 33.382  1.00 34.22 147 A 1 
ATOM 1116 C C     . VAL A 1 147 ? 20.715  -46.590 34.679  1.00 32.07 147 A 1 
ATOM 1117 O O     . VAL A 1 147 ? 19.622  -46.054 34.904  1.00 31.23 147 A 1 
ATOM 1118 C CB    . VAL A 1 147 ? 22.054  -44.901 33.338  1.00 31.75 147 A 1 
ATOM 1119 C CG1   . VAL A 1 147 ? 23.152  -44.753 34.397  1.00 31.06 147 A 1 
ATOM 1120 C CG2   . VAL A 1 147 ? 22.682  -44.581 31.977  1.00 37.24 147 A 1 
ATOM 1121 N N     . SER A 1 148 ? 21.286  -47.476 35.522  1.00 36.93 148 A 1 
ATOM 1122 C CA    . SER A 1 148 ? 20.682  -47.930 36.777  1.00 39.91 148 A 1 
ATOM 1123 C C     . SER A 1 148 ? 20.486  -46.750 37.734  1.00 37.67 148 A 1 
ATOM 1124 O O     . SER A 1 148 ? 21.456  -46.166 38.215  1.00 36.65 148 A 1 
ATOM 1125 C CB    . SER A 1 148 ? 21.577  -48.995 37.416  1.00 37.52 148 A 1 
ATOM 1126 O OG    . SER A 1 148 ? 22.915  -48.531 37.512  1.00 34.03 148 A 1 
ATOM 1127 N N     . LEU A 1 149 ? 19.230  -46.443 38.047  1.00 28.54 149 A 1 
ATOM 1128 C CA    . LEU A 1 149 ? 18.827  -45.498 39.081  1.00 32.16 149 A 1 
ATOM 1129 C C     . LEU A 1 149 ? 19.253  -46.041 40.458  1.00 29.86 149 A 1 
ATOM 1130 O O     . LEU A 1 149 ? 18.503  -46.775 41.105  1.00 28.34 149 A 1 
ATOM 1131 C CB    . LEU A 1 149 ? 17.303  -45.292 39.012  1.00 29.64 149 A 1 
ATOM 1132 C CG    . LEU A 1 149 ? 16.862  -44.249 37.971  1.00 28.49 149 A 1 
ATOM 1133 C CD1   . LEU A 1 149 ? 15.396  -44.458 37.603  1.00 29.86 149 A 1 
ATOM 1134 C CD2   . LEU A 1 149 ? 17.020  -42.832 38.517  1.00 33.28 149 A 1 
ATOM 1135 N N     . PHE A 1 150 ? 20.486  -45.718 40.905  1.00 27.45 150 A 1 
ATOM 1136 C CA    . PHE A 1 150 ? 20.902  -45.982 42.283  1.00 30.39 150 A 1 
ATOM 1137 C C     . PHE A 1 150 ? 20.084  -45.110 43.246  1.00 28.05 150 A 1 
ATOM 1138 O O     . PHE A 1 150 ? 19.915  -43.909 43.032  1.00 27.34 150 A 1 
ATOM 1139 C CB    . PHE A 1 150 ? 22.415  -45.799 42.444  1.00 28.40 150 A 1 
ATOM 1140 C CG    . PHE A 1 150 ? 23.187  -47.086 42.318  1.00 30.05 150 A 1 
ATOM 1141 C CD1   . PHE A 1 150 ? 23.447  -47.869 43.464  1.00 32.53 150 A 1 
ATOM 1142 C CD2   . PHE A 1 150 ? 23.629  -47.547 41.062  1.00 34.89 150 A 1 
ATOM 1143 C CE1   . PHE A 1 150 ? 24.152  -49.082 43.353  1.00 30.98 150 A 1 
ATOM 1144 C CE2   . PHE A 1 150 ? 24.330  -48.760 40.953  1.00 29.68 150 A 1 
ATOM 1145 C CZ    . PHE A 1 150 ? 24.599  -49.530 42.093  1.00 29.22 150 A 1 
ATOM 1146 N N     . ALA A 1 151 ? 19.560  -45.739 44.296  1.00 31.74 151 A 1 
ATOM 1147 C CA    . ALA A 1 151 ? 18.484  -45.236 45.148  1.00 34.95 151 A 1 
ATOM 1148 C C     . ALA A 1 151 ? 18.953  -44.548 46.445  1.00 31.79 151 A 1 
ATOM 1149 O O     . ALA A 1 151 ? 18.237  -44.638 47.442  1.00 30.59 151 A 1 
ATOM 1150 C CB    . ALA A 1 151 ? 17.553  -46.423 45.433  1.00 33.07 151 A 1 
ATOM 1151 N N     . GLU A 1 152 ? 20.134  -43.957 46.504  1.00 28.33 152 A 1 
ATOM 1152 C CA    . GLU A 1 152 ? 20.713  -43.523 47.792  1.00 31.00 152 A 1 
ATOM 1153 C C     . GLU A 1 152 ? 19.804  -42.551 48.583  1.00 28.76 152 A 1 
ATOM 1154 O O     . GLU A 1 152 ? 19.117  -41.701 48.022  1.00 28.18 152 A 1 
ATOM 1155 C CB    . GLU A 1 152 ? 22.143  -42.992 47.636  1.00 29.65 152 A 1 
ATOM 1156 C CG    . GLU A 1 152 ? 23.149  -44.154 47.509  1.00 29.04 152 A 1 
ATOM 1157 C CD    . GLU A 1 152 ? 24.612  -43.697 47.534  1.00 30.02 152 A 1 
ATOM 1158 O OE1   . GLU A 1 152 ? 25.479  -44.561 47.817  1.00 29.76 152 A 1 
ATOM 1159 O OE2   . GLU A 1 152 ? 24.875  -42.510 47.202  1.00 31.21 152 A 1 
ATOM 1160 N N     . ALA A 1 153 ? 19.808  -42.746 49.920  1.00 30.62 153 A 1 
ATOM 1161 C CA    . ALA A 1 153 ? 18.646  -42.504 50.784  1.00 34.13 153 A 1 
ATOM 1162 C C     . ALA A 1 153 ? 18.744  -41.337 51.781  1.00 30.89 153 A 1 
ATOM 1163 O O     . ALA A 1 153 ? 17.748  -41.004 52.415  1.00 30.55 153 A 1 
ATOM 1164 C CB    . ALA A 1 153 ? 18.416  -43.810 51.550  1.00 32.96 153 A 1 
ATOM 1165 N N     . GLU A 1 154 ? 19.912  -40.816 52.051  1.00 30.93 154 A 1 
ATOM 1166 C CA    . GLU A 1 154 ? 20.240  -39.938 53.196  1.00 35.12 154 A 1 
ATOM 1167 C C     . GLU A 1 154 ? 19.503  -38.562 53.165  1.00 32.59 154 A 1 
ATOM 1168 O O     . GLU A 1 154 ? 18.979  -38.179 52.138  1.00 31.75 154 A 1 
ATOM 1169 C CB    . GLU A 1 154 ? 21.770  -39.736 53.225  1.00 33.31 154 A 1 
ATOM 1170 C CG    . GLU A 1 154 ? 22.580  -40.994 53.577  1.00 31.67 154 A 1 
ATOM 1171 C CD    . GLU A 1 154 ? 24.028  -40.667 53.969  1.00 31.23 154 A 1 
ATOM 1172 O OE1   . GLU A 1 154 ? 24.664  -41.553 54.579  1.00 30.41 154 A 1 
ATOM 1173 O OE2   . GLU A 1 154 ? 24.471  -39.518 53.719  1.00 31.86 154 A 1 
ATOM 1174 N N     . ALA A 1 155 ? 19.434  -37.731 54.200  1.00 29.61 155 A 1 
ATOM 1175 C CA    . ALA A 1 155 ? 19.717  -37.726 55.633  1.00 32.75 155 A 1 
ATOM 1176 C C     . ALA A 1 155 ? 18.840  -36.630 56.322  1.00 29.88 155 A 1 
ATOM 1177 O O     . ALA A 1 155 ? 17.714  -36.386 55.908  1.00 29.33 155 A 1 
ATOM 1178 C CB    . ALA A 1 155 ? 21.224  -37.489 55.855  1.00 31.63 155 A 1 
ATOM 1179 N N     . THR A 1 156 ? 19.309  -35.977 57.363  1.00 33.12 156 A 1 
ATOM 1180 C CA    . THR A 1 156 ? 18.722  -35.780 58.695  1.00 36.17 156 A 1 
ATOM 1181 C C     . THR A 1 156 ? 17.915  -34.515 59.061  1.00 32.62 156 A 1 
ATOM 1182 O O     . THR A 1 156 ? 16.857  -34.664 59.667  1.00 31.32 156 A 1 
ATOM 1183 C CB    . THR A 1 156 ? 19.864  -35.883 59.723  1.00 32.88 156 A 1 
ATOM 1184 O OG1   . THR A 1 156 ? 20.983  -35.126 59.305  1.00 31.76 156 A 1 
ATOM 1185 C CG2   . THR A 1 156 ? 20.360  -37.319 59.907  1.00 36.02 156 A 1 
ATOM 1186 N N     . ALA A 1 157 ? 18.476  -33.312 58.967  1.00 28.05 157 A 1 
ATOM 1187 C CA    . ALA A 1 157 ? 18.599  -32.479 60.192  1.00 28.87 157 A 1 
ATOM 1188 C C     . ALA A 1 157 ? 17.386  -31.577 60.629  1.00 26.05 157 A 1 
ATOM 1189 O O     . ALA A 1 157 ? 16.401  -31.482 59.920  1.00 25.68 157 A 1 
ATOM 1190 C CB    . ALA A 1 157 ? 19.921  -31.706 60.083  1.00 28.46 157 A 1 
ATOM 1191 N N     . PRO A 1 158 ? 17.463  -30.914 61.851  1.00 26.01 158 A 1 
ATOM 1192 C CA    . PRO A 1 158 ? 16.352  -30.967 62.831  1.00 29.19 158 A 1 
ATOM 1193 C C     . PRO A 1 158 ? 15.654  -29.650 63.294  1.00 27.66 158 A 1 
ATOM 1194 O O     . PRO A 1 158 ? 14.626  -29.725 63.963  1.00 26.55 158 A 1 
ATOM 1195 C CB    . PRO A 1 158 ? 17.072  -31.578 64.035  1.00 26.98 158 A 1 
ATOM 1196 C CG    . PRO A 1 158 ? 18.441  -30.904 64.022  1.00 28.21 158 A 1 
ATOM 1197 C CD    . PRO A 1 158 ? 18.673  -30.613 62.541  1.00 35.37 158 A 1 
ATOM 1198 N N     . VAL A 1 159 ? 16.269  -28.500 63.138  1.00 25.65 159 A 1 
ATOM 1199 C CA    . VAL A 1 159 ? 16.185  -27.299 64.038  1.00 29.66 159 A 1 
ATOM 1200 C C     . VAL A 1 159 ? 14.892  -26.445 63.859  1.00 27.52 159 A 1 
ATOM 1201 O O     . VAL A 1 159 ? 14.250  -26.570 62.827  1.00 26.22 159 A 1 
ATOM 1202 C CB    . VAL A 1 159 ? 17.452  -26.443 63.774  1.00 27.74 159 A 1 
ATOM 1203 C CG1   . VAL A 1 159 ? 17.740  -25.395 64.835  1.00 26.83 159 A 1 
ATOM 1204 C CG2   . VAL A 1 159 ? 18.742  -27.259 63.680  1.00 33.03 159 A 1 
ATOM 1205 N N     . LEU A 1 160 ? 14.477  -25.502 64.653  1.00 27.32 160 A 1 
ATOM 1206 C CA    . LEU A 1 160 ? 14.213  -25.137 66.053  1.00 32.17 160 A 1 
ATOM 1207 C C     . LEU A 1 160 ? 13.065  -24.088 66.027  1.00 29.64 160 A 1 
ATOM 1208 O O     . LEU A 1 160 ? 12.825  -23.477 64.982  1.00 28.91 160 A 1 
ATOM 1209 C CB    . LEU A 1 160 ? 15.466  -24.529 66.727  1.00 30.63 160 A 1 
ATOM 1210 C CG    . LEU A 1 160 ? 15.924  -25.274 68.009  1.00 29.96 160 A 1 
ATOM 1211 C CD1   . LEU A 1 160 ? 17.347  -24.874 68.374  1.00 31.65 160 A 1 
ATOM 1212 C CD2   . LEU A 1 160 ? 15.030  -24.970 69.204  1.00 37.21 160 A 1 
ATOM 1213 N N     . GLY A 1 161 ? 12.375  -23.848 67.131  1.00 27.90 161 A 1 
ATOM 1214 C CA    . GLY A 1 161 ? 11.021  -23.265 67.119  1.00 31.08 161 A 1 
ATOM 1215 C C     . GLY A 1 161 ? 10.697  -22.022 67.972  1.00 29.02 161 A 1 
ATOM 1216 O O     . GLY A 1 161 ? 10.082  -22.202 69.014  1.00 27.59 161 A 1 
ATOM 1217 N N     . ARG A 1 162 ? 11.045  -20.811 67.626  1.00 25.08 162 A 1 
ATOM 1218 C CA    . ARG A 1 162 ? 10.790  -19.653 68.519  1.00 31.11 162 A 1 
ATOM 1219 C C     . ARG A 1 162 ? 9.372   -19.029 68.417  1.00 28.77 162 A 1 
ATOM 1220 O O     . ARG A 1 162 ? 8.654   -19.278 67.465  1.00 27.27 162 A 1 
ATOM 1221 C CB    . ARG A 1 162 ? 11.932  -18.619 68.414  1.00 29.47 162 A 1 
ATOM 1222 C CG    . ARG A 1 162 ? 12.183  -17.941 69.770  1.00 29.36 162 A 1 
ATOM 1223 C CD    . ARG A 1 162 ? 13.347  -16.947 69.716  1.00 29.68 162 A 1 
ATOM 1224 N NE    . ARG A 1 162 ? 13.531  -16.298 71.038  1.00 29.95 162 A 1 
ATOM 1225 C CZ    . ARG A 1 162 ? 14.503  -15.454 71.364  1.00 28.18 162 A 1 
ATOM 1226 N NH1   . ARG A 1 162 ? 15.437  -15.120 70.520  1.00 27.06 162 A 1 
ATOM 1227 N NH2   . ARG A 1 162 ? 14.532  -14.925 72.547  1.00 25.96 162 A 1 
ATOM 1228 N N     . LYS A 1 163 ? 9.009   -18.254 69.477  1.00 22.81 163 A 1 
ATOM 1229 C CA    . LYS A 1 163 ? 7.676   -18.144 70.114  1.00 30.62 163 A 1 
ATOM 1230 C C     . LYS A 1 163 ? 6.666   -17.040 69.699  1.00 28.96 163 A 1 
ATOM 1231 O O     . LYS A 1 163 ? 5.513   -17.356 69.477  1.00 27.71 163 A 1 
ATOM 1232 C CB    . LYS A 1 163 ? 7.923   -17.875 71.607  1.00 29.00 163 A 1 
ATOM 1233 C CG    . LYS A 1 163 ? 8.151   -19.043 72.560  1.00 27.58 163 A 1 
ATOM 1234 C CD    . LYS A 1 163 ? 8.229   -18.431 73.967  1.00 26.51 163 A 1 
ATOM 1235 C CE    . LYS A 1 163 ? 8.229   -19.480 75.074  1.00 25.04 163 A 1 
ATOM 1236 N NZ    . LYS A 1 163 ? 8.220   -18.817 76.399  1.00 24.45 163 A 1 
ATOM 1237 N N     . GLU A 1 164 ? 7.057   -15.797 69.914  1.00 26.22 164 A 1 
ATOM 1238 C CA    . GLU A 1 164 ? 6.265   -14.741 70.618  1.00 30.27 164 A 1 
ATOM 1239 C C     . GLU A 1 164 ? 5.239   -13.987 69.724  1.00 28.84 164 A 1 
ATOM 1240 O O     . GLU A 1 164 ? 5.104   -14.341 68.553  1.00 28.75 164 A 1 
ATOM 1241 C CB    . GLU A 1 164 ? 7.301   -13.782 71.241  1.00 29.13 164 A 1 
ATOM 1242 C CG    . GLU A 1 164 ? 8.001   -14.332 72.495  1.00 28.88 164 A 1 
ATOM 1243 C CD    . GLU A 1 164 ? 9.315   -13.622 72.865  1.00 29.37 164 A 1 
ATOM 1244 O OE1   . GLU A 1 164 ? 9.984   -14.137 73.791  1.00 29.61 164 A 1 
ATOM 1245 O OE2   . GLU A 1 164 ? 9.716   -12.661 72.175  1.00 31.63 164 A 1 
ATOM 1246 N N     . GLU A 1 165 ? 4.574   -12.927 70.057  1.00 28.51 165 A 1 
ATOM 1247 C CA    . GLU A 1 165 ? 3.657   -12.315 71.030  1.00 31.69 165 A 1 
ATOM 1248 C C     . GLU A 1 165 ? 2.787   -11.335 70.167  1.00 30.34 165 A 1 
ATOM 1249 O O     . GLU A 1 165 ? 3.078   -11.183 68.982  1.00 29.58 165 A 1 
ATOM 1250 C CB    . GLU A 1 165 ? 4.449   -11.502 72.089  1.00 31.07 165 A 1 
ATOM 1251 C CG    . GLU A 1 165 ? 4.545   -12.155 73.482  1.00 31.02 165 A 1 
ATOM 1252 C CD    . GLU A 1 165 ? 5.300   -11.281 74.514  1.00 32.31 165 A 1 
ATOM 1253 O OE1   . GLU A 1 165 ? 5.362   -11.717 75.688  1.00 32.20 165 A 1 
ATOM 1254 O OE2   . GLU A 1 165 ? 5.828   -10.216 74.131  1.00 34.26 165 A 1 
ATOM 1255 N N     . ASP A 1 166 ? 1.806   -10.530 70.529  1.00 28.31 166 A 1 
ATOM 1256 C CA    . ASP A 1 166 ? 0.784   -10.515 71.577  1.00 32.25 166 A 1 
ATOM 1257 C C     . ASP A 1 166 ? -0.479  -9.705  71.133  1.00 30.15 166 A 1 
ATOM 1258 O O     . ASP A 1 166 ? -1.539  -10.264 70.888  1.00 29.53 166 A 1 
ATOM 1259 C CB    . ASP A 1 166 ? 1.380   -9.868  72.856  1.00 30.77 166 A 1 
ATOM 1260 C CG    . ASP A 1 166 ? 0.461   -9.900  74.088  1.00 28.63 166 A 1 
ATOM 1261 O OD1   . ASP A 1 166 ? -0.428  -10.760 74.139  1.00 30.20 166 A 1 
ATOM 1262 O OD2   . ASP A 1 166 ? 0.656   -9.031  74.962  1.00 31.93 166 A 1 
ATOM 1263 N N     . THR A 1 167 ? -0.396  -8.385  71.073  1.00 26.82 167 A 1 
ATOM 1264 C CA    . THR A 1 167 ? -1.467  -7.400  71.386  1.00 30.07 167 A 1 
ATOM 1265 C C     . THR A 1 167 ? -2.306  -6.878  70.186  1.00 28.16 167 A 1 
ATOM 1266 O O     . THR A 1 167 ? -1.922  -7.061  69.051  1.00 26.81 167 A 1 
ATOM 1267 C CB    . THR A 1 167 ? -0.811  -6.195  72.090  1.00 27.94 167 A 1 
ATOM 1268 O OG1   . THR A 1 167 ? 0.233   -5.658  71.291  1.00 27.74 167 A 1 
ATOM 1269 C CG2   . THR A 1 167 ? -0.208  -6.520  73.437  1.00 31.60 167 A 1 
ATOM 1270 N N     . SER A 1 168 ? -3.385  -6.110  70.337  1.00 30.66 168 A 1 
ATOM 1271 C CA    . SER A 1 168 ? -4.619  -6.188  71.155  1.00 31.73 168 A 1 
ATOM 1272 C C     . SER A 1 168 ? -5.776  -5.309  70.603  1.00 29.33 168 A 1 
ATOM 1273 O O     . SER A 1 168 ? -6.923  -5.704  70.728  1.00 28.94 168 A 1 
ATOM 1274 C CB    . SER A 1 168 ? -4.391  -5.731  72.616  1.00 31.32 168 A 1 
ATOM 1275 O OG    . SER A 1 168 ? -3.897  -4.409  72.688  1.00 30.81 168 A 1 
ATOM 1276 N N     . TRP A 1 169 ? -5.522  -4.077  70.130  1.00 32.56 169 A 1 
ATOM 1277 C CA    . TRP A 1 169 ? -6.415  -2.944  70.472  1.00 30.61 169 A 1 
ATOM 1278 C C     . TRP A 1 169 ? -7.691  -2.717  69.623  1.00 28.78 169 A 1 
ATOM 1279 O O     . TRP A 1 169 ? -7.903  -3.196  68.528  1.00 26.86 169 A 1 
ATOM 1280 C CB    . TRP A 1 169 ? -5.589  -1.648  70.565  1.00 28.96 169 A 1 
ATOM 1281 C CG    . TRP A 1 169 ? -4.681  -1.534  71.755  1.00 27.02 169 A 1 
ATOM 1282 C CD1   . TRP A 1 169 ? -3.497  -2.165  71.881  1.00 24.77 169 A 1 
ATOM 1283 C CD2   . TRP A 1 169 ? -4.879  -0.769  72.989  1.00 26.19 169 A 1 
ATOM 1284 N NE1   . TRP A 1 169 ? -2.932  -1.856  73.116  1.00 23.00 169 A 1 
ATOM 1285 C CE2   . TRP A 1 169 ? -3.750  -1.004  73.816  1.00 23.42 169 A 1 
ATOM 1286 C CE3   . TRP A 1 169 ? -5.877  0.077   73.476  1.00 27.04 169 A 1 
ATOM 1287 C CZ2   . TRP A 1 169 ? -3.636  -0.412  75.096  1.00 26.39 169 A 1 
ATOM 1288 C CZ3   . TRP A 1 169 ? -5.769  0.673   74.750  1.00 26.50 169 A 1 
ATOM 1289 C CH2   . TRP A 1 169 ? -4.659  0.425   75.554  1.00 27.12 169 A 1 
ATOM 1290 N N     . LEU A 1 170 ? -8.498  -1.904  70.203  1.00 28.93 170 A 1 
ATOM 1291 C CA    . LEU A 1 170 ? -9.850  -1.337  70.330  1.00 31.93 170 A 1 
ATOM 1292 C C     . LEU A 1 170 ? -10.378 -0.521  69.104  1.00 29.97 170 A 1 
ATOM 1293 O O     . LEU A 1 170 ? -9.624  -0.286  68.179  1.00 29.15 170 A 1 
ATOM 1294 C CB    . LEU A 1 170 ? -9.705  -0.377  71.542  1.00 30.35 170 A 1 
ATOM 1295 C CG    . LEU A 1 170 ? -9.470  -0.990  72.915  1.00 30.02 170 A 1 
ATOM 1296 C CD1   . LEU A 1 170 ? -8.947  0.074   73.895  1.00 32.92 170 A 1 
ATOM 1297 C CD2   . LEU A 1 170 ? -10.729 -1.593  73.516  1.00 35.70 170 A 1 
ATOM 1298 N N     . LEU A 1 171 ? -11.574 0.101   69.025  1.00 27.68 171 A 1 
ATOM 1299 C CA    . LEU A 1 171 ? -12.894 -0.092  69.685  1.00 30.83 171 A 1 
ATOM 1300 C C     . LEU A 1 171 ? -14.052 0.622   68.926  1.00 28.88 171 A 1 
ATOM 1301 O O     . LEU A 1 171 ? -14.964 -0.031  68.442  1.00 27.39 171 A 1 
ATOM 1302 C CB    . LEU A 1 171 ? -12.876 0.458   71.140  1.00 29.28 171 A 1 
ATOM 1303 C CG    . LEU A 1 171 ? -13.562 -0.427  72.202  1.00 28.85 171 A 1 
ATOM 1304 C CD1   . LEU A 1 171 ? -13.307 0.146   73.596  1.00 30.56 171 A 1 
ATOM 1305 C CD2   . LEU A 1 171 ? -15.055 -0.585  72.031  1.00 34.00 171 A 1 
ATOM 1306 N N     . LEU A 1 172 ? -14.092 1.946   68.957  1.00 29.52 172 A 1 
ATOM 1307 C CA    . LEU A 1 172 ? -15.277 2.845   69.035  1.00 33.45 172 A 1 
ATOM 1308 C C     . LEU A 1 172 ? -15.671 3.521   67.683  1.00 31.34 172 A 1 
ATOM 1309 O O     . LEU A 1 172 ? -14.928 3.397   66.729  1.00 29.71 172 A 1 
ATOM 1310 C CB    . LEU A 1 172 ? -14.899 3.934   70.077  1.00 31.01 172 A 1 
ATOM 1311 C CG    . LEU A 1 172 ? -15.047 3.534   71.548  1.00 29.91 172 A 1 
ATOM 1312 C CD1   . LEU A 1 172 ? -14.267 4.499   72.451  1.00 30.95 172 A 1 
ATOM 1313 C CD2   . LEU A 1 172 ? -16.495 3.535   72.017  1.00 33.56 172 A 1 
ATOM 1314 N N     . SER A 1 173 ? -16.722 4.363   67.511  1.00 30.32 173 A 1 
ATOM 1315 C CA    . SER A 1 173 ? -18.117 4.391   68.016  1.00 34.33 173 A 1 
ATOM 1316 C C     . SER A 1 173 ? -19.042 5.331   67.207  1.00 31.61 173 A 1 
ATOM 1317 O O     . SER A 1 173 ? -20.233 5.070   67.155  1.00 30.67 173 A 1 
ATOM 1318 C CB    . SER A 1 173 ? -18.202 4.900   69.468  1.00 32.94 173 A 1 
ATOM 1319 O OG    . SER A 1 173 ? -17.586 6.160   69.626  1.00 33.47 173 A 1 
ATOM 1320 N N     . LYS A 1 174 ? -18.567 6.488   66.706  1.00 27.75 174 A 1 
ATOM 1321 C CA    . LYS A 1 174 ? -19.320 7.761   66.806  1.00 35.89 174 A 1 
ATOM 1322 C C     . LYS A 1 174 ? -20.425 8.065   65.762  1.00 33.41 174 A 1 
ATOM 1323 O O     . LYS A 1 174 ? -20.636 7.364   64.800  1.00 30.45 174 A 1 
ATOM 1324 C CB    . LYS A 1 174 ? -18.326 8.943   66.872  1.00 32.90 174 A 1 
ATOM 1325 C CG    . LYS A 1 174 ? -17.912 9.297   68.306  1.00 32.41 174 A 1 
ATOM 1326 C CD    . LYS A 1 174 ? -17.145 10.618  68.305  1.00 30.92 174 A 1 
ATOM 1327 C CE    . LYS A 1 174 ? -16.858 11.052  69.735  1.00 28.41 174 A 1 
ATOM 1328 N NZ    . LYS A 1 174 ? -16.228 12.404  69.767  1.00 27.73 174 A 1 
ATOM 1329 N N     . ASP A 1 175 ? -21.043 9.181   66.062  1.00 30.94 175 A 1 
ATOM 1330 C CA    . ASP A 1 175 ? -22.327 9.908   65.983  1.00 33.91 175 A 1 
ATOM 1331 C C     . ASP A 1 175 ? -22.674 10.531  64.593  1.00 29.89 175 A 1 
ATOM 1332 O O     . ASP A 1 175 ? -21.921 10.354  63.648  1.00 28.06 175 A 1 
ATOM 1333 C CB    . ASP A 1 175 ? -22.187 11.044  67.019  1.00 31.13 175 A 1 
ATOM 1334 C CG    . ASP A 1 175 ? -21.794 10.638  68.440  1.00 29.74 175 A 1 
ATOM 1335 O OD1   . ASP A 1 175 ? -22.334 9.628   68.934  1.00 31.49 175 A 1 
ATOM 1336 O OD2   . ASP A 1 175 ? -20.904 11.304  69.002  1.00 33.25 175 A 1 
ATOM 1337 N N     . SER A 1 176 ? -23.693 11.382  64.397  1.00 30.73 176 A 1 
ATOM 1338 C CA    . SER A 1 176 ? -25.111 11.454  64.814  1.00 35.01 176 A 1 
ATOM 1339 C C     . SER A 1 176 ? -25.970 12.300  63.839  1.00 33.31 176 A 1 
ATOM 1340 O O     . SER A 1 176 ? -26.873 11.765  63.204  1.00 31.15 176 A 1 
ATOM 1341 C CB    . SER A 1 176 ? -25.288 12.062  66.224  1.00 31.76 176 A 1 
ATOM 1342 O OG    . SER A 1 176 ? -24.662 13.328  66.340  1.00 31.33 176 A 1 
ATOM 1343 N N     . ASP A 1 177 ? -25.771 13.629  63.791  1.00 34.63 177 A 1 
ATOM 1344 C CA    . ASP A 1 177 ? -26.793 14.686  63.529  1.00 37.20 177 A 1 
ATOM 1345 C C     . ASP A 1 177 ? -26.934 15.188  62.057  1.00 33.61 177 A 1 
ATOM 1346 O O     . ASP A 1 177 ? -26.081 14.908  61.239  1.00 32.45 177 A 1 
ATOM 1347 C CB    . ASP A 1 177 ? -26.397 15.861  64.442  1.00 34.57 177 A 1 
ATOM 1348 C CG    . ASP A 1 177 ? -26.742 15.701  65.920  1.00 32.91 177 A 1 
ATOM 1349 O OD1   . ASP A 1 177 ? -27.604 14.857  66.239  1.00 34.74 177 A 1 
ATOM 1350 O OD2   . ASP A 1 177 ? -26.155 16.457  66.714  1.00 37.27 177 A 1 
ATOM 1351 N N     . ASN A 1 178 ? -27.874 16.068  61.630  1.00 33.02 178 A 1 
ATOM 1352 C CA    . ASN A 1 178 ? -29.264 16.377  62.045  1.00 35.69 178 A 1 
ATOM 1353 C C     . ASN A 1 178 ? -30.070 17.155  60.948  1.00 32.27 178 A 1 
ATOM 1354 O O     . ASN A 1 178 ? -31.019 16.632  60.378  1.00 29.52 178 A 1 
ATOM 1355 C CB    . ASN A 1 178 ? -29.283 17.211  63.351  1.00 32.86 178 A 1 
ATOM 1356 C CG    . ASN A 1 178 ? -30.581 17.143  64.135  1.00 30.35 178 A 1 
ATOM 1357 O OD1   . ASN A 1 178 ? -31.615 16.657  63.708  1.00 32.62 178 A 1 
ATOM 1358 N ND2   . ASN A 1 178 ? -30.560 17.621  65.357  1.00 35.12 178 A 1 
ATOM 1359 N N     . HIS A 1 179 ? -29.794 18.452  60.732  1.00 39.54 179 A 1 
ATOM 1360 C CA    . HIS A 1 179 ? -30.750 19.526  60.334  1.00 42.49 179 A 1 
ATOM 1361 C C     . HIS A 1 179 ? -30.647 20.022  58.857  1.00 40.00 179 A 1 
ATOM 1362 O O     . HIS A 1 179 ? -29.705 19.670  58.182  1.00 37.32 179 A 1 
ATOM 1363 C CB    . HIS A 1 179 ? -30.491 20.705  61.296  1.00 38.46 179 A 1 
ATOM 1364 C CG    . HIS A 1 179 ? -31.140 20.612  62.657  1.00 37.79 179 A 1 
ATOM 1365 N ND1   . HIS A 1 179 ? -32.312 19.988  62.996  1.00 37.42 179 A 1 
ATOM 1366 C CD2   . HIS A 1 179 ? -30.691 21.261  63.778  1.00 38.52 179 A 1 
ATOM 1367 C CE1   . HIS A 1 179 ? -32.553 20.231  64.282  1.00 36.00 179 A 1 
ATOM 1368 N NE2   . HIS A 1 179 ? -31.600 21.012  64.808  1.00 37.51 179 A 1 
ATOM 1369 N N     . ASN A 1 180 ? -31.440 20.970  58.285  1.00 36.51 180 A 1 
ATOM 1370 C CA    . ASN A 1 180 ? -32.857 21.389  58.468  1.00 39.45 180 A 1 
ATOM 1371 C C     . ASN A 1 180 ? -33.431 22.210  57.264  1.00 35.96 180 A 1 
ATOM 1372 O O     . ASN A 1 180 ? -34.517 21.923  56.784  1.00 33.40 180 A 1 
ATOM 1373 C CB    . ASN A 1 180 ? -32.991 22.295  59.718  1.00 36.44 180 A 1 
ATOM 1374 C CG    . ASN A 1 180 ? -34.405 22.432  60.261  1.00 33.52 180 A 1 
ATOM 1375 O OD1   . ASN A 1 180 ? -35.354 21.827  59.814  1.00 35.27 180 A 1 
ATOM 1376 N ND2   . ASN A 1 180 ? -34.579 23.216  61.295  1.00 37.24 180 A 1 
ATOM 1377 N N     . ARG A 1 181 ? -32.795 23.323  56.835  1.00 36.68 181 A 1 
ATOM 1378 C CA    . ARG A 1 181 ? -33.422 24.579  56.296  1.00 41.04 181 A 1 
ATOM 1379 C C     . ARG A 1 181 ? -33.651 24.616  54.752  1.00 38.05 181 A 1 
ATOM 1380 O O     . ARG A 1 181 ? -33.080 23.799  54.066  1.00 34.69 181 A 1 
ATOM 1381 C CB    . ARG A 1 181 ? -32.514 25.750  56.716  1.00 37.30 181 A 1 
ATOM 1382 C CG    . ARG A 1 181 ? -33.026 26.529  57.925  1.00 35.48 181 A 1 
ATOM 1383 C CD    . ARG A 1 181 ? -32.097 27.726  58.199  1.00 34.29 181 A 1 
ATOM 1384 N NE    . ARG A 1 181 ? -32.667 28.647  59.184  1.00 33.57 181 A 1 
ATOM 1385 C CZ    . ARG A 1 181 ? -32.063 29.725  59.686  1.00 30.23 181 A 1 
ATOM 1386 N NH1   . ARG A 1 181 ? -30.849 30.044  59.342  1.00 29.53 181 A 1 
ATOM 1387 N NH2   . ARG A 1 181 ? -32.681 30.502  60.542  1.00 29.71 181 A 1 
ATOM 1388 N N     . SER A 1 182 ? -34.332 25.613  54.129  1.00 38.85 182 A 1 
ATOM 1389 C CA    . SER A 1 182 ? -35.597 26.367  54.347  1.00 41.59 182 A 1 
ATOM 1390 C C     . SER A 1 182 ? -36.094 27.115  53.076  1.00 39.40 182 A 1 
ATOM 1391 O O     . SER A 1 182 ? -37.073 26.677  52.489  1.00 36.95 182 A 1 
ATOM 1392 C CB    . SER A 1 182 ? -35.493 27.420  55.456  1.00 37.69 182 A 1 
ATOM 1393 O OG    . SER A 1 182 ? -36.644 28.255  55.505  1.00 35.83 182 A 1 
ATOM 1394 N N     . GLY A 1 183 ? -35.566 28.300  52.753  1.00 37.37 183 A 1 
ATOM 1395 C CA    . GLY A 1 183 ? -36.325 29.355  52.019  1.00 38.15 183 A 1 
ATOM 1396 C C     . GLY A 1 183 ? -36.009 29.552  50.523  1.00 35.65 183 A 1 
ATOM 1397 O O     . GLY A 1 183 ? -35.379 28.700  49.933  1.00 33.25 183 A 1 
ATOM 1398 N N     . ASN A 1 184 ? -36.368 30.671  49.822  1.00 41.42 184 A 1 
ATOM 1399 C CA    . ASN A 1 184 ? -37.681 31.340  49.727  1.00 43.17 184 A 1 
ATOM 1400 C C     . ASN A 1 184 ? -37.876 32.072  48.365  1.00 39.73 184 A 1 
ATOM 1401 O O     . ASN A 1 184 ? -38.813 31.759  47.653  1.00 35.84 184 A 1 
ATOM 1402 C CB    . ASN A 1 184 ? -37.898 32.350  50.882  1.00 38.68 184 A 1 
ATOM 1403 C CG    . ASN A 1 184 ? -39.354 32.542  51.268  1.00 36.08 184 A 1 
ATOM 1404 O OD1   . ASN A 1 184 ? -40.227 31.748  50.991  1.00 38.20 184 A 1 
ATOM 1405 N ND2   . ASN A 1 184 ? -39.654 33.604  51.982  1.00 41.23 184 A 1 
ATOM 1406 N N     . ASN A 1 185 ? -37.082 33.104  48.041  1.00 38.81 185 A 1 
ATOM 1407 C CA    . ASN A 1 185 ? -37.608 34.361  47.443  1.00 40.54 185 A 1 
ATOM 1408 C C     . ASN A 1 185 ? -37.541 34.560  45.893  1.00 36.97 185 A 1 
ATOM 1409 O O     . ASN A 1 185 ? -37.104 33.705  45.161  1.00 33.27 185 A 1 
ATOM 1410 C CB    . ASN A 1 185 ? -36.999 35.549  48.222  1.00 36.54 185 A 1 
ATOM 1411 C CG    . ASN A 1 185 ? -37.921 36.154  49.261  1.00 33.37 185 A 1 
ATOM 1412 O OD1   . ASN A 1 185 ? -39.074 35.800  49.425  1.00 35.71 185 A 1 
ATOM 1413 N ND2   . ASN A 1 185 ? -37.432 37.120  50.002  1.00 38.00 185 A 1 
ATOM 1414 N N     . SER A 1 186 ? -38.002 35.772  45.435  1.00 39.42 186 A 1 
ATOM 1415 C CA    . SER A 1 186 ? -39.054 36.013  44.422  1.00 40.44 186 A 1 
ATOM 1416 C C     . SER A 1 186 ? -38.707 36.745  43.111  1.00 38.09 186 A 1 
ATOM 1417 O O     . SER A 1 186 ? -39.569 36.751  42.235  1.00 35.51 186 A 1 
ATOM 1418 C CB    . SER A 1 186 ? -40.083 36.908  45.120  1.00 36.56 186 A 1 
ATOM 1419 O OG    . SER A 1 186 ? -39.466 38.088  45.625  1.00 35.69 186 A 1 
ATOM 1420 N N     . SER A 1 187 ? -37.642 37.496  42.984  1.00 39.22 187 A 1 
ATOM 1421 C CA    . SER A 1 187 ? -37.647 38.840  42.340  1.00 41.29 187 A 1 
ATOM 1422 C C     . SER A 1 187 ? -37.965 38.952  40.822  1.00 39.35 187 A 1 
ATOM 1423 O O     . SER A 1 187 ? -37.946 37.973  40.087  1.00 37.44 187 A 1 
ATOM 1424 C CB    . SER A 1 187 ? -36.348 39.583  42.673  1.00 37.77 187 A 1 
ATOM 1425 O OG    . SER A 1 187 ? -36.507 40.967  42.436  1.00 35.93 187 A 1 
ATOM 1426 N N     . THR A 1 188 ? -38.275 40.218  40.383  1.00 41.03 188 A 1 
ATOM 1427 C CA    . THR A 1 188 ? -39.344 40.573  39.412  1.00 44.34 188 A 1 
ATOM 1428 C C     . THR A 1 188 ? -38.994 40.955  37.959  1.00 43.12 188 A 1 
ATOM 1429 O O     . THR A 1 188 ? -39.666 40.477  37.041  1.00 39.71 188 A 1 
ATOM 1430 C CB    . THR A 1 188 ? -40.093 41.794  39.969  1.00 38.40 188 A 1 
ATOM 1431 O OG1   . THR A 1 188 ? -39.169 42.781  40.404  1.00 36.13 188 A 1 
ATOM 1432 C CG2   . THR A 1 188 ? -40.975 41.458  41.168  1.00 41.01 188 A 1 
ATOM 1433 N N     . SER A 1 189 ? -38.172 41.967  37.733  1.00 38.27 189 A 1 
ATOM 1434 C CA    . SER A 1 189 ? -38.368 42.998  36.674  1.00 40.35 189 A 1 
ATOM 1435 C C     . SER A 1 189 ? -37.621 42.706  35.346  1.00 39.72 189 A 1 
ATOM 1436 O O     . SER A 1 189 ? -37.202 41.590  35.147  1.00 38.00 189 A 1 
ATOM 1437 C CB    . SER A 1 189 ? -37.970 44.339  37.300  1.00 36.87 189 A 1 
ATOM 1438 O OG    . SER A 1 189 ? -36.592 44.383  37.602  1.00 34.16 189 A 1 
ATOM 1439 N N     . SER A 1 190 ? -37.403 43.583  34.386  1.00 35.72 190 A 1 
ATOM 1440 C CA    . SER A 1 190 ? -38.093 44.685  33.702  1.00 38.68 190 A 1 
ATOM 1441 C C     . SER A 1 190 ? -37.714 44.652  32.200  1.00 37.57 190 A 1 
ATOM 1442 O O     . SER A 1 190 ? -37.029 43.736  31.763  1.00 35.24 190 A 1 
ATOM 1443 C CB    . SER A 1 190 ? -37.723 46.055  34.303  1.00 35.31 190 A 1 
ATOM 1444 O OG    . SER A 1 190 ? -36.319 46.302  34.172  1.00 33.02 190 A 1 
ATOM 1445 N N     . SER A 1 191 ? -38.142 45.625  31.396  1.00 35.94 191 A 1 
ATOM 1446 C CA    . SER A 1 191 ? -38.794 45.471  30.087  1.00 39.35 191 A 1 
ATOM 1447 C C     . SER A 1 191 ? -38.022 45.756  28.793  1.00 38.25 191 A 1 
ATOM 1448 O O     . SER A 1 191 ? -38.583 45.493  27.735  1.00 36.71 191 A 1 
ATOM 1449 C CB    . SER A 1 191 ? -39.975 46.442  30.094  1.00 35.56 191 A 1 
ATOM 1450 O OG    . SER A 1 191 ? -39.534 47.763  30.371  1.00 33.85 191 A 1 
ATOM 1451 N N     . SER A 1 192 ? -36.894 46.448  28.785  1.00 35.94 192 A 1 
ATOM 1452 C CA    . SER A 1 192 ? -36.582 47.484  27.776  1.00 38.37 192 A 1 
ATOM 1453 C C     . SER A 1 192 ? -36.528 47.047  26.289  1.00 37.32 192 A 1 
ATOM 1454 O O     . SER A 1 192 ? -36.175 45.924  25.965  1.00 36.42 192 A 1 
ATOM 1455 C CB    . SER A 1 192 ? -35.320 48.252  28.151  1.00 35.05 192 A 1 
ATOM 1456 O OG    . SER A 1 192 ? -35.302 49.486  27.475  1.00 33.29 192 A 1 
ATOM 1457 N N     . GLN A 1 193 ? -36.892 48.020  25.422  1.00 33.79 193 A 1 
ATOM 1458 C CA    . GLN A 1 193 ? -37.488 47.831  24.083  1.00 35.90 193 A 1 
ATOM 1459 C C     . GLN A 1 193 ? -36.568 47.802  22.848  1.00 34.71 193 A 1 
ATOM 1460 O O     . GLN A 1 193 ? -37.117 47.635  21.763  1.00 33.05 193 A 1 
ATOM 1461 C CB    . GLN A 1 193 ? -38.438 49.022  23.850  1.00 32.72 193 A 1 
ATOM 1462 C CG    . GLN A 1 193 ? -39.728 49.030  24.644  1.00 32.07 193 A 1 
ATOM 1463 C CD    . GLN A 1 193 ? -40.549 50.301  24.351  1.00 29.73 193 A 1 
ATOM 1464 O OE1   . GLN A 1 193 ? -40.033 51.372  24.077  1.00 29.89 193 A 1 
ATOM 1465 N NE2   . GLN A 1 193 ? -41.855 50.239  24.422  1.00 29.11 193 A 1 
ATOM 1466 N N     . TYR A 1 194 ? -35.288 48.107  22.902  1.00 29.39 194 A 1 
ATOM 1467 C CA    . TYR A 1 194 ? -34.607 48.849  21.838  1.00 32.91 194 A 1 
ATOM 1468 C C     . TYR A 1 194 ? -34.735 48.258  20.411  1.00 31.02 194 A 1 
ATOM 1469 O O     . TYR A 1 194 ? -34.187 47.213  20.092  1.00 28.70 194 A 1 
ATOM 1470 C CB    . TYR A 1 194 ? -33.152 49.161  22.231  1.00 29.80 194 A 1 
ATOM 1471 C CG    . TYR A 1 194 ? -32.907 50.646  22.433  1.00 28.91 194 A 1 
ATOM 1472 C CD1   . TYR A 1 194 ? -32.490 51.465  21.359  1.00 27.49 194 A 1 
ATOM 1473 C CD2   . TYR A 1 194 ? -33.121 51.226  23.701  1.00 27.73 194 A 1 
ATOM 1474 C CE1   . TYR A 1 194 ? -32.277 52.844  21.558  1.00 25.80 194 A 1 
ATOM 1475 C CE2   . TYR A 1 194 ? -32.905 52.610  23.900  1.00 26.11 194 A 1 
ATOM 1476 C CZ    . TYR A 1 194 ? -32.484 53.409  22.828  1.00 27.96 194 A 1 
ATOM 1477 O OH    . TYR A 1 194 ? -32.273 54.746  23.021  1.00 28.07 194 A 1 
ATOM 1478 N N     . PHE A 1 195 ? -35.466 48.999  19.559  1.00 31.60 195 A 1 
ATOM 1479 C CA    . PHE A 1 195 ? -35.941 48.694  18.193  1.00 32.64 195 A 1 
ATOM 1480 C C     . PHE A 1 195 ? -34.925 49.068  17.088  1.00 31.16 195 A 1 
ATOM 1481 O O     . PHE A 1 195 ? -35.287 49.753  16.141  1.00 29.55 195 A 1 
ATOM 1482 C CB    . PHE A 1 195 ? -37.262 49.446  17.988  1.00 30.19 195 A 1 
ATOM 1483 C CG    . PHE A 1 195 ? -38.525 48.635  18.099  1.00 30.28 195 A 1 
ATOM 1484 C CD1   . PHE A 1 195 ? -39.085 48.051  16.948  1.00 30.08 195 A 1 
ATOM 1485 C CD2   . PHE A 1 195 ? -39.182 48.505  19.336  1.00 31.99 195 A 1 
ATOM 1486 C CE1   . PHE A 1 195 ? -40.290 47.345  17.025  1.00 28.87 195 A 1 
ATOM 1487 C CE2   . PHE A 1 195 ? -40.389 47.793  19.422  1.00 27.63 195 A 1 
ATOM 1488 C CZ    . PHE A 1 195 ? -40.954 47.210  18.262  1.00 28.20 195 A 1 
ATOM 1489 N N     . GLY A 1 196 ? -33.653 48.705  17.194  1.00 34.52 196 A 1 
ATOM 1490 C CA    . GLY A 1 196 ? -32.630 49.188  16.263  1.00 35.59 196 A 1 
ATOM 1491 C C     . GLY A 1 196 ? -32.943 48.959  14.775  1.00 33.26 196 A 1 
ATOM 1492 O O     . GLY A 1 196 ? -33.419 47.890  14.384  1.00 31.65 196 A 1 
ATOM 1493 N N     . GLU A 1 197 ? -32.649 49.984  13.964  1.00 27.89 197 A 1 
ATOM 1494 C CA    . GLU A 1 197 ? -33.000 50.085  12.546  1.00 29.88 197 A 1 
ATOM 1495 C C     . GLU A 1 197 ? -32.336 48.996  11.684  1.00 27.92 197 A 1 
ATOM 1496 O O     . GLU A 1 197 ? -31.123 48.793  11.698  1.00 26.06 197 A 1 
ATOM 1497 C CB    . GLU A 1 197 ? -32.616 51.480  12.024  1.00 27.66 197 A 1 
ATOM 1498 C CG    . GLU A 1 197 ? -33.539 52.584  12.578  1.00 26.17 197 A 1 
ATOM 1499 C CD    . GLU A 1 197 ? -33.092 54.008  12.196  1.00 24.72 197 A 1 
ATOM 1500 O OE1   . GLU A 1 197 ? -33.982 54.811  11.861  1.00 23.61 197 A 1 
ATOM 1501 O OE2   . GLU A 1 197 ? -31.881 54.274  12.321  1.00 25.70 197 A 1 
ATOM 1502 N N     . VAL A 1 198 ? -33.187 48.314  10.907  1.00 30.72 198 A 1 
ATOM 1503 C CA    . VAL A 1 198 ? -32.764 47.297  9.940   1.00 35.56 198 A 1 
ATOM 1504 C C     . VAL A 1 198 ? -32.365 47.999  8.643   1.00 33.38 198 A 1 
ATOM 1505 O O     . VAL A 1 198 ? -33.222 48.313  7.814   1.00 32.53 198 A 1 
ATOM 1506 C CB    . VAL A 1 198 ? -33.877 46.259  9.699   1.00 34.15 198 A 1 
ATOM 1507 C CG1   . VAL A 1 198 ? -33.399 45.118  8.795   1.00 34.32 198 A 1 
ATOM 1508 C CG2   . VAL A 1 198 ? -34.361 45.637  11.018  1.00 39.19 198 A 1 
ATOM 1509 N N     . ASP A 1 199 ? -31.082 48.279  8.462   1.00 34.67 199 A 1 
ATOM 1510 C CA    . ASP A 1 199 ? -30.586 48.977  7.269   1.00 36.82 199 A 1 
ATOM 1511 C C     . ASP A 1 199 ? -30.781 48.129  5.990   1.00 34.54 199 A 1 
ATOM 1512 O O     . ASP A 1 199 ? -30.587 46.914  5.980   1.00 33.09 199 A 1 
ATOM 1513 C CB    . ASP A 1 199 ? -29.134 49.425  7.497   1.00 35.21 199 A 1 
ATOM 1514 C CG    . ASP A 1 199 ? -28.777 50.727  6.767   1.00 31.76 199 A 1 
ATOM 1515 O OD1   . ASP A 1 199 ? -29.629 51.226  5.994   1.00 31.72 199 A 1 
ATOM 1516 O OD2   . ASP A 1 199 ? -27.642 51.204  6.981   1.00 32.48 199 A 1 
ATOM 1517 N N     . GLN A 1 200 ? -31.231 48.791  4.907   1.00 29.89 200 A 1 
ATOM 1518 C CA    . GLN A 1 200 ? -31.960 48.159  3.796   1.00 32.47 200 A 1 
ATOM 1519 C C     . GLN A 1 200 ? -31.105 47.432  2.739   1.00 30.67 200 A 1 
ATOM 1520 O O     . GLN A 1 200 ? -31.591 46.492  2.116   1.00 28.32 200 A 1 
ATOM 1521 C CB    . GLN A 1 200 ? -32.746 49.246  3.052   1.00 30.77 200 A 1 
ATOM 1522 C CG    . GLN A 1 200 ? -33.969 49.799  3.794   1.00 30.39 200 A 1 
ATOM 1523 C CD    . GLN A 1 200 ? -34.706 50.868  2.964   1.00 26.66 200 A 1 
ATOM 1524 O OE1   . GLN A 1 200 ? -34.192 51.474  2.038   1.00 26.11 200 A 1 
ATOM 1525 N NE2   . GLN A 1 200 ? -35.953 51.142  3.277   1.00 24.41 200 A 1 
ATOM 1526 N N     . TYR A 1 201 ? -29.923 47.939  2.430   1.00 32.05 201 A 1 
ATOM 1527 C CA    . TYR A 1 201 ? -29.472 48.079  1.033   1.00 34.53 201 A 1 
ATOM 1528 C C     . TYR A 1 201 ? -28.889 46.845  0.343   1.00 32.31 201 A 1 
ATOM 1529 O O     . TYR A 1 201 ? -28.497 46.959  -0.825  1.00 30.68 201 A 1 
ATOM 1530 C CB    . TYR A 1 201 ? -28.497 49.260  0.943   1.00 32.99 201 A 1 
ATOM 1531 C CG    . TYR A 1 201 ? -29.120 50.522  0.387   1.00 32.86 201 A 1 
ATOM 1532 C CD1   . TYR A 1 201 ? -29.179 50.730  -0.997  1.00 31.30 201 A 1 
ATOM 1533 C CD2   . TYR A 1 201 ? -29.630 51.506  1.259   1.00 32.18 201 A 1 
ATOM 1534 C CE1   . TYR A 1 201 ? -29.741 51.904  -1.524  1.00 29.48 201 A 1 
ATOM 1535 C CE2   . TYR A 1 201 ? -30.190 52.690  0.749   1.00 28.46 201 A 1 
ATOM 1536 C CZ    . TYR A 1 201 ? -30.245 52.887  -0.645  1.00 30.42 201 A 1 
ATOM 1537 O OH    . TYR A 1 201 ? -30.787 54.044  -1.150  1.00 30.78 201 A 1 
ATOM 1538 N N     . PHE A 1 202 ? -28.731 45.705  0.999   1.00 25.37 202 A 1 
ATOM 1539 C CA    . PHE A 1 202 ? -27.940 44.615  0.408   1.00 26.78 202 A 1 
ATOM 1540 C C     . PHE A 1 202 ? -28.643 43.928  -0.771  1.00 26.01 202 A 1 
ATOM 1541 O O     . PHE A 1 202 ? -29.322 42.911  -0.629  1.00 23.97 202 A 1 
ATOM 1542 C CB    . PHE A 1 202 ? -27.431 43.643  1.479   1.00 25.59 202 A 1 
ATOM 1543 C CG    . PHE A 1 202 ? -26.049 43.996  1.982   1.00 25.12 202 A 1 
ATOM 1544 C CD1   . PHE A 1 202 ? -24.910 43.521  1.300   1.00 23.80 202 A 1 
ATOM 1545 C CD2   . PHE A 1 202 ? -25.880 44.828  3.095   1.00 26.26 202 A 1 
ATOM 1546 C CE1   . PHE A 1 202 ? -23.616 43.864  1.738   1.00 22.72 202 A 1 
ATOM 1547 C CE2   . PHE A 1 202 ? -24.593 45.180  3.536   1.00 21.69 202 A 1 
ATOM 1548 C CZ    . PHE A 1 202 ? -23.459 44.696  2.859   1.00 22.81 202 A 1 
ATOM 1549 N N     . ASP A 1 203 ? -28.436 44.486  -1.958  1.00 31.60 203 A 1 
ATOM 1550 C CA    . ASP A 1 203 ? -28.898 43.966  -3.240  1.00 32.65 203 A 1 
ATOM 1551 C C     . ASP A 1 203 ? -28.152 42.663  -3.585  1.00 30.60 203 A 1 
ATOM 1552 O O     . ASP A 1 203 ? -27.018 42.658  -4.068  1.00 28.94 203 A 1 
ATOM 1553 C CB    . ASP A 1 203 ? -28.748 45.067  -4.309  1.00 31.00 203 A 1 
ATOM 1554 C CG    . ASP A 1 203 ? -29.985 45.299  -5.182  1.00 28.55 203 A 1 
ATOM 1555 O OD1   . ASP A 1 203 ? -30.911 44.463  -5.125  1.00 27.26 203 A 1 
ATOM 1556 O OD2   . ASP A 1 203 ? -29.974 46.305  -5.920  1.00 28.18 203 A 1 
ATOM 1557 N N     . LEU A 1 204 ? -28.793 41.542  -3.297  1.00 27.16 204 A 1 
ATOM 1558 C CA    . LEU A 1 204 ? -28.254 40.169  -3.379  1.00 32.11 204 A 1 
ATOM 1559 C C     . LEU A 1 204 ? -28.148 39.616  -4.817  1.00 30.05 204 A 1 
ATOM 1560 O O     . LEU A 1 204 ? -28.014 38.404  -4.997  1.00 28.05 204 A 1 
ATOM 1561 C CB    . LEU A 1 204 ? -29.104 39.273  -2.462  1.00 29.87 204 A 1 
ATOM 1562 C CG    . LEU A 1 204 ? -28.431 38.974  -1.108  1.00 28.52 204 A 1 
ATOM 1563 C CD1   . LEU A 1 204 ? -29.499 38.543  -0.086  1.00 28.56 204 A 1 
ATOM 1564 C CD2   . LEU A 1 204 ? -27.419 37.843  -1.219  1.00 32.20 204 A 1 
ATOM 1565 N N     . VAL A 1 205 ? -28.207 40.464  -5.840  1.00 29.64 205 A 1 
ATOM 1566 C CA    . VAL A 1 205 ? -28.486 40.022  -7.223  1.00 34.56 205 A 1 
ATOM 1567 C C     . VAL A 1 205 ? -27.403 39.112  -7.815  1.00 32.68 205 A 1 
ATOM 1568 O O     . VAL A 1 205 ? -27.716 38.067  -8.381  1.00 30.67 205 A 1 
ATOM 1569 C CB    . VAL A 1 205 ? -28.716 41.228  -8.152  1.00 32.68 205 A 1 
ATOM 1570 C CG1   . VAL A 1 205 ? -29.233 40.778  -9.521  1.00 31.81 205 A 1 
ATOM 1571 C CG2   . VAL A 1 205 ? -29.733 42.231  -7.600  1.00 35.22 205 A 1 
ATOM 1572 N N     . GLY A 1 206 ? -26.151 39.529  -7.718  1.00 32.21 206 A 1 
ATOM 1573 C CA    . GLY A 1 206 ? -25.133 39.060  -8.662  1.00 32.71 206 A 1 
ATOM 1574 C C     . GLY A 1 206 ? -24.604 37.637  -8.489  1.00 32.25 206 A 1 
ATOM 1575 O O     . GLY A 1 206 ? -23.916 37.146  -9.388  1.00 29.63 206 A 1 
ATOM 1576 N N     . TYR A 1 207 ? -24.868 36.979  -7.359  1.00 27.76 207 A 1 
ATOM 1577 C CA    . TYR A 1 207 ? -24.097 35.795  -6.967  1.00 29.01 207 A 1 
ATOM 1578 C C     . TYR A 1 207 ? -24.489 34.500  -7.703  1.00 27.95 207 A 1 
ATOM 1579 O O     . TYR A 1 207 ? -23.697 33.566  -7.749  1.00 24.98 207 A 1 
ATOM 1580 C CB    . TYR A 1 207 ? -24.154 35.632  -5.439  1.00 27.52 207 A 1 
ATOM 1581 C CG    . TYR A 1 207 ? -22.795 35.376  -4.811  1.00 27.05 207 A 1 
ATOM 1582 C CD1   . TYR A 1 207 ? -22.322 34.065  -4.618  1.00 24.62 207 A 1 
ATOM 1583 C CD2   . TYR A 1 207 ? -21.981 36.462  -4.442  1.00 27.10 207 A 1 
ATOM 1584 C CE1   . TYR A 1 207 ? -21.061 33.830  -4.057  1.00 22.77 207 A 1 
ATOM 1585 C CE2   . TYR A 1 207 ? -20.711 36.241  -3.868  1.00 21.87 207 A 1 
ATOM 1586 C CZ    . TYR A 1 207 ? -20.261 34.924  -3.681  1.00 24.41 207 A 1 
ATOM 1587 O OH    . TYR A 1 207 ? -19.008 34.702  -3.119  1.00 26.95 207 A 1 
ATOM 1588 N N     . ASN A 1 208 ? -25.705 34.458  -8.281  1.00 29.35 208 A 1 
ATOM 1589 C CA    . ASN A 1 208 ? -26.232 33.206  -8.840  1.00 29.82 208 A 1 
ATOM 1590 C C     . ASN A 1 208 ? -25.480 32.702  -10.081 1.00 27.80 208 A 1 
ATOM 1591 O O     . ASN A 1 208 ? -25.353 31.492  -10.253 1.00 25.26 208 A 1 
ATOM 1592 C CB    . ASN A 1 208 ? -27.738 33.357  -9.127  1.00 28.39 208 A 1 
ATOM 1593 C CG    . ASN A 1 208 ? -28.630 33.059  -7.942  1.00 25.17 208 A 1 
ATOM 1594 O OD1   . ASN A 1 208 ? -28.217 32.549  -6.915  1.00 25.77 208 A 1 
ATOM 1595 N ND2   . ASN A 1 208 ? -29.907 33.339  -8.051  1.00 27.41 208 A 1 
ATOM 1596 N N     . SER A 1 209 ? -24.987 33.604  -10.947 1.00 41.75 209 A 1 
ATOM 1597 C CA    . SER A 1 209 ? -24.461 33.188  -12.253 1.00 44.10 209 A 1 
ATOM 1598 C C     . SER A 1 209 ? -23.188 32.339  -12.180 1.00 43.77 209 A 1 
ATOM 1599 O O     . SER A 1 209 ? -22.885 31.600  -13.110 1.00 40.48 209 A 1 
ATOM 1600 C CB    . SER A 1 209 ? -24.205 34.411  -13.132 1.00 40.14 209 A 1 
ATOM 1601 O OG    . SER A 1 209 ? -23.144 35.196  -12.627 1.00 36.42 209 A 1 
ATOM 1602 N N     . TYR A 1 210 ? -22.436 32.459  -11.082 1.00 33.29 210 A 1 
ATOM 1603 C CA    . TYR A 1 210 ? -21.130 31.810  -10.983 1.00 33.21 210 A 1 
ATOM 1604 C C     . TYR A 1 210 ? -21.235 30.302  -10.708 1.00 32.89 210 A 1 
ATOM 1605 O O     . TYR A 1 210 ? -20.335 29.536  -11.061 1.00 29.25 210 A 1 
ATOM 1606 C CB    . TYR A 1 210 ? -20.288 32.538  -9.923  1.00 30.64 210 A 1 
ATOM 1607 C CG    . TYR A 1 210 ? -18.822 32.629  -10.298 1.00 28.15 210 A 1 
ATOM 1608 C CD1   . TYR A 1 210 ? -17.914 31.618  -9.912  1.00 25.65 210 A 1 
ATOM 1609 C CD2   . TYR A 1 210 ? -18.366 33.722  -11.054 1.00 27.53 210 A 1 
ATOM 1610 C CE1   . TYR A 1 210 ? -16.567 31.695  -10.292 1.00 23.43 210 A 1 
ATOM 1611 C CE2   . TYR A 1 210 ? -17.018 33.805  -11.433 1.00 23.39 210 A 1 
ATOM 1612 C CZ    . TYR A 1 210 ? -16.123 32.792  -11.051 1.00 26.77 210 A 1 
ATOM 1613 O OH    . TYR A 1 210 ? -14.800 32.870  -11.422 1.00 28.60 210 A 1 
ATOM 1614 N N     . TYR A 1 211 ? -22.342 29.854  -10.082 1.00 31.34 211 A 1 
ATOM 1615 C CA    . TYR A 1 211 ? -22.521 28.451  -9.700  1.00 30.23 211 A 1 
ATOM 1616 C C     . TYR A 1 211 ? -22.777 27.533  -10.893 1.00 28.34 211 A 1 
ATOM 1617 O O     . TYR A 1 211 ? -22.264 26.413  -10.919 1.00 25.37 211 A 1 
ATOM 1618 C CB    . TYR A 1 211 ? -23.636 28.337  -8.645  1.00 28.72 211 A 1 
ATOM 1619 C CG    . TYR A 1 211 ? -23.107 28.051  -7.258  1.00 27.86 211 A 1 
ATOM 1620 C CD1   . TYR A 1 211 ? -22.963 26.722  -6.823  1.00 25.78 211 A 1 
ATOM 1621 C CD2   . TYR A 1 211 ? -22.735 29.102  -6.396  1.00 28.05 211 A 1 
ATOM 1622 C CE1   . TYR A 1 211 ? -22.457 26.438  -5.539  1.00 24.51 211 A 1 
ATOM 1623 C CE2   . TYR A 1 211 ? -22.226 28.832  -5.108  1.00 24.35 211 A 1 
ATOM 1624 C CZ    . TYR A 1 211 ? -22.094 27.494  -4.683  1.00 26.44 211 A 1 
ATOM 1625 O OH    . TYR A 1 211 ? -21.603 27.220  -3.427  1.00 27.02 211 A 1 
ATOM 1626 N N     . ASP A 1 212 ? -23.515 28.017  -11.909 1.00 37.69 212 A 1 
ATOM 1627 C CA    . ASP A 1 212 ? -23.893 27.180  -13.060 1.00 38.23 212 A 1 
ATOM 1628 C C     . ASP A 1 212 ? -22.685 26.722  -13.894 1.00 35.33 212 A 1 
ATOM 1629 O O     . ASP A 1 212 ? -22.631 25.578  -14.351 1.00 33.64 212 A 1 
ATOM 1630 C CB    . ASP A 1 212 ? -24.895 27.944  -13.950 1.00 35.91 212 A 1 
ATOM 1631 C CG    . ASP A 1 212 ? -26.325 27.963  -13.408 1.00 33.00 212 A 1 
ATOM 1632 O OD1   . ASP A 1 212 ? -26.647 27.112  -12.554 1.00 33.16 212 A 1 
ATOM 1633 O OD2   . ASP A 1 212 ? -27.090 28.837  -13.864 1.00 34.26 212 A 1 
ATOM 1634 N N     . SER A 1 213 ? -21.674 27.597  -14.053 1.00 42.28 213 A 1 
ATOM 1635 C CA    . SER A 1 213 ? -20.482 27.247  -14.834 1.00 43.87 213 A 1 
ATOM 1636 C C     . SER A 1 213 ? -19.650 26.126  -14.206 1.00 43.84 213 A 1 
ATOM 1637 O O     . SER A 1 213 ? -18.994 25.364  -14.915 1.00 40.74 213 A 1 
ATOM 1638 C CB    . SER A 1 213 ? -19.616 28.486  -15.042 1.00 39.42 213 A 1 
ATOM 1639 O OG    . SER A 1 213 ? -18.541 28.189  -15.907 1.00 36.51 213 A 1 
ATOM 1640 N N     . HIS A 1 214 ? -19.683 26.019  -12.875 1.00 40.57 214 A 1 
ATOM 1641 C CA    . HIS A 1 214 ? -18.909 24.999  -12.171 1.00 44.33 214 A 1 
ATOM 1642 C C     . HIS A 1 214 ? -19.512 23.593  -12.275 1.00 43.08 214 A 1 
ATOM 1643 O O     . HIS A 1 214 ? -18.765 22.616  -12.282 1.00 40.70 214 A 1 
ATOM 1644 C CB    . HIS A 1 214 ? -18.687 25.424  -10.712 1.00 41.04 214 A 1 
ATOM 1645 C CG    . HIS A 1 214 ? -17.262 25.795  -10.452 1.00 38.78 214 A 1 
ATOM 1646 N ND1   . HIS A 1 214 ? -16.202 24.911  -10.416 1.00 35.83 214 A 1 
ATOM 1647 C CD2   . HIS A 1 214 ? -16.737 27.040  -10.211 1.00 35.38 214 A 1 
ATOM 1648 C CE1   . HIS A 1 214 ? -15.089 25.611  -10.164 1.00 33.25 214 A 1 
ATOM 1649 N NE2   . HIS A 1 214 ? -15.363 26.909  -10.028 1.00 32.78 214 A 1 
ATOM 1650 N N     . MET A 1 215 ? -20.849 23.492  -12.389 1.00 41.13 215 A 1 
ATOM 1651 C CA    . MET A 1 215 ? -21.519 22.202  -12.588 1.00 41.62 215 A 1 
ATOM 1652 C C     . MET A 1 215 ? -21.097 21.554  -13.913 1.00 41.07 215 A 1 
ATOM 1653 O O     . MET A 1 215 ? -20.815 20.357  -13.951 1.00 38.91 215 A 1 
ATOM 1654 C CB    . MET A 1 215 ? -23.042 22.383  -12.522 1.00 39.34 215 A 1 
ATOM 1655 C CG    . MET A 1 215 ? -23.563 22.517  -11.086 1.00 36.22 215 A 1 
ATOM 1656 S SD    . MET A 1 215 ? -24.700 21.188  -10.555 1.00 34.94 215 A 1 
ATOM 1657 C CE    . MET A 1 215 ? -26.133 21.559  -11.606 1.00 32.78 215 A 1 
ATOM 1658 N N     . SER A 1 216 ? -20.966 22.359  -14.972 1.00 48.65 216 A 1 
ATOM 1659 C CA    . SER A 1 216 ? -20.603 21.887  -16.316 1.00 50.81 216 A 1 
ATOM 1660 C C     . SER A 1 216 ? -19.293 21.089  -16.355 1.00 51.48 216 A 1 
ATOM 1661 O O     . SER A 1 216 ? -19.228 20.026  -16.973 1.00 48.08 216 A 1 
ATOM 1662 C CB    . SER A 1 216 ? -20.534 23.097  -17.254 1.00 45.75 216 A 1 
ATOM 1663 O OG    . SER A 1 216 ? -19.880 22.799  -18.460 1.00 40.89 216 A 1 
ATOM 1664 N N     . ASN A 1 217 ? -18.251 21.570  -15.674 1.00 50.31 217 A 1 
ATOM 1665 C CA    . ASN A 1 217 ? -16.961 20.870  -15.680 1.00 51.30 217 A 1 
ATOM 1666 C C     . ASN A 1 217 ? -17.002 19.551  -14.913 1.00 49.22 217 A 1 
ATOM 1667 O O     . ASN A 1 217 ? -16.325 18.590  -15.279 1.00 47.94 217 A 1 
ATOM 1668 C CB    . ASN A 1 217 ? -15.872 21.796  -15.114 1.00 48.61 217 A 1 
ATOM 1669 C CG    . ASN A 1 217 ? -15.226 22.687  -16.176 1.00 43.17 217 A 1 
ATOM 1670 O OD1   . ASN A 1 217 ? -15.354 22.512  -17.370 1.00 43.47 217 A 1 
ATOM 1671 N ND2   . ASN A 1 217 ? -14.458 23.661  -15.752 1.00 43.36 217 A 1 
ATOM 1672 N N     . GLN A 1 218 ? -17.805 19.490  -13.838 1.00 51.31 218 A 1 
ATOM 1673 C CA    . GLN A 1 218 ? -17.973 18.261  -13.077 1.00 52.83 218 A 1 
ATOM 1674 C C     . GLN A 1 218 ? -18.762 17.224  -13.886 1.00 53.88 218 A 1 
ATOM 1675 O O     . GLN A 1 218 ? -18.404 16.043  -13.887 1.00 52.73 218 A 1 
ATOM 1676 C CB    . GLN A 1 218 ? -18.618 18.581  -11.725 1.00 49.74 218 A 1 
ATOM 1677 C CG    . GLN A 1 218 ? -18.368 17.450  -10.715 1.00 44.12 218 A 1 
ATOM 1678 C CD    . GLN A 1 218 ? -18.846 17.781  -9.296  1.00 39.92 218 A 1 
ATOM 1679 O OE1   . GLN A 1 218 ? -19.629 18.672  -9.036  1.00 39.45 218 A 1 
ATOM 1680 N NE2   . GLN A 1 218 ? -18.382 17.057  -8.305  1.00 36.56 218 A 1 
ATOM 1681 N N     . GLU A 1 219 ? -19.765 17.661  -14.643 1.00 51.49 219 A 1 
ATOM 1682 C CA    . GLU A 1 219 ? -20.510 16.807  -15.573 1.00 53.12 219 A 1 
ATOM 1683 C C     . GLU A 1 219 ? -19.629 16.280  -16.707 1.00 51.04 219 A 1 
ATOM 1684 O O     . GLU A 1 219 ? -19.697 15.090  -17.012 1.00 52.35 219 A 1 
ATOM 1685 C CB    . GLU A 1 219 ? -21.716 17.557  -16.146 1.00 51.89 219 A 1 
ATOM 1686 C CG    . GLU A 1 219 ? -22.845 17.685  -15.119 1.00 47.69 219 A 1 
ATOM 1687 C CD    . GLU A 1 219 ? -24.110 18.351  -15.695 1.00 45.30 219 A 1 
ATOM 1688 O OE1   . GLU A 1 219 ? -25.176 18.180  -15.066 1.00 42.29 219 A 1 
ATOM 1689 O OE2   . GLU A 1 219 ? -24.004 19.010  -16.758 1.00 42.45 219 A 1 
ATOM 1690 N N     . GLN A 1 220 ? -18.748 17.121  -17.276 1.00 57.36 220 A 1 
ATOM 1691 C CA    . GLN A 1 220 ? -17.799 16.665  -18.296 1.00 58.89 220 A 1 
ATOM 1692 C C     . GLN A 1 220 ? -16.838 15.601  -17.762 1.00 58.93 220 A 1 
ATOM 1693 O O     . GLN A 1 220 ? -16.580 14.610  -18.452 1.00 59.66 220 A 1 
ATOM 1694 C CB    . GLN A 1 220 ? -16.992 17.833  -18.858 1.00 57.30 220 A 1 
ATOM 1695 C CG    . GLN A 1 220 ? -17.761 18.575  -19.964 1.00 52.93 220 A 1 
ATOM 1696 C CD    . GLN A 1 220 ? -16.914 19.649  -20.647 1.00 49.16 220 A 1 
ATOM 1697 O OE1   . GLN A 1 220 ? -15.826 20.012  -20.242 1.00 47.55 220 A 1 
ATOM 1698 N NE2   . GLN A 1 220 ? -17.377 20.184  -21.753 1.00 43.70 220 A 1 
ATOM 1699 N N     . TYR A 1 221 ? -16.317 15.762  -16.533 1.00 54.63 221 A 1 
ATOM 1700 C CA    . TYR A 1 221 ? -15.445 14.764  -15.923 1.00 54.26 221 A 1 
ATOM 1701 C C     . TYR A 1 221 ? -16.201 13.455  -15.650 1.00 52.03 221 A 1 
ATOM 1702 O O     . TYR A 1 221 ? -15.686 12.376  -15.943 1.00 50.84 221 A 1 
ATOM 1703 C CB    . TYR A 1 221 ? -14.826 15.332  -14.645 1.00 51.97 221 A 1 
ATOM 1704 C CG    . TYR A 1 221 ? -13.750 14.423  -14.059 1.00 46.29 221 A 1 
ATOM 1705 C CD1   . TYR A 1 221 ? -14.081 13.473  -13.067 1.00 45.18 221 A 1 
ATOM 1706 C CD2   . TYR A 1 221 ? -12.435 14.488  -14.547 1.00 44.48 221 A 1 
ATOM 1707 C CE1   . TYR A 1 221 ? -13.109 12.609  -12.568 1.00 38.78 221 A 1 
ATOM 1708 C CE2   . TYR A 1 221 ? -11.444 13.622  -14.051 1.00 39.36 221 A 1 
ATOM 1709 C CZ    . TYR A 1 221 ? -11.778 12.672  -13.065 1.00 42.10 221 A 1 
ATOM 1710 O OH    . TYR A 1 221 ? -10.826 11.808  -12.587 1.00 39.94 221 A 1 
ATOM 1711 N N     . VAL A 1 222 ? -17.453 13.538  -15.150 1.00 62.36 222 A 1 
ATOM 1712 C CA    . VAL A 1 222 ? -18.312 12.367  -14.942 1.00 62.53 222 A 1 
ATOM 1713 C C     . VAL A 1 222 ? -18.633 11.675  -16.266 1.00 61.51 222 A 1 
ATOM 1714 O O     . VAL A 1 222 ? -18.605 10.452  -16.322 1.00 63.10 222 A 1 
ATOM 1715 C CB    . VAL A 1 222 ? -19.581 12.748  -14.172 1.00 60.17 222 A 1 
ATOM 1716 C CG1   . VAL A 1 222 ? -20.602 11.600  -14.102 1.00 54.64 222 A 1 
ATOM 1717 C CG2   . VAL A 1 222 ? -19.254 13.110  -12.720 1.00 59.08 222 A 1 
ATOM 1718 N N     . MET A 1 223 ? -18.892 12.434  -17.356 1.00 64.26 223 A 1 
ATOM 1719 C CA    . MET A 1 223 ? -19.071 11.841  -18.688 1.00 64.94 223 A 1 
ATOM 1720 C C     . MET A 1 223 ? -17.815 11.145  -19.192 1.00 64.78 223 A 1 
ATOM 1721 O O     . MET A 1 223 ? -17.921 10.042  -19.716 1.00 66.98 223 A 1 
ATOM 1722 C CB    . MET A 1 223 ? -19.490 12.897  -19.720 1.00 64.42 223 A 1 
ATOM 1723 C CG    . MET A 1 223 ? -20.993 12.901  -19.995 1.00 60.29 223 A 1 
ATOM 1724 S SD    . MET A 1 223 ? -21.441 13.775  -21.510 1.00 56.57 223 A 1 
ATOM 1725 C CE    . MET A 1 223 ? -22.933 14.642  -20.960 1.00 50.38 223 A 1 
ATOM 1726 N N     . GLN A 1 224 ? -16.630 11.736  -19.015 1.00 61.18 224 A 1 
ATOM 1727 C CA    . GLN A 1 224 ? -15.377 11.083  -19.396 1.00 62.30 224 A 1 
ATOM 1728 C C     . GLN A 1 224 ? -15.133 9.804   -18.584 1.00 62.58 224 A 1 
ATOM 1729 O O     . GLN A 1 224 ? -14.754 8.787   -19.162 1.00 64.31 224 A 1 
ATOM 1730 C CB    . GLN A 1 224 ? -14.183 12.032  -19.235 1.00 61.01 224 A 1 
ATOM 1731 C CG    . GLN A 1 224 ? -13.840 12.722  -20.554 1.00 56.93 224 A 1 
ATOM 1732 C CD    . GLN A 1 224 ? -12.579 13.586  -20.463 1.00 52.76 224 A 1 
ATOM 1733 O OE1   . GLN A 1 224 ? -12.049 13.899  -19.410 1.00 49.68 224 A 1 
ATOM 1734 N NE2   . GLN A 1 224 ? -12.042 14.001  -21.584 1.00 47.33 224 A 1 
ATOM 1735 N N     . GLU A 1 225 ? -15.393 9.822   -17.266 1.00 65.49 225 A 1 
ATOM 1736 C CA    . GLU A 1 225 ? -15.308 8.610   -16.449 1.00 65.93 225 A 1 
ATOM 1737 C C     . GLU A 1 225 ? -16.335 7.558   -16.879 1.00 66.13 225 A 1 
ATOM 1738 O O     . GLU A 1 225 ? -16.000 6.386   -16.944 1.00 66.09 225 A 1 
ATOM 1739 C CB    . GLU A 1 225 ? -15.477 8.907   -14.951 1.00 62.14 225 A 1 
ATOM 1740 C CG    . GLU A 1 225 ? -14.171 9.305   -14.260 1.00 56.20 225 A 1 
ATOM 1741 C CD    . GLU A 1 225 ? -14.237 9.194   -12.725 1.00 52.41 225 A 1 
ATOM 1742 O OE1   . GLU A 1 225 ? -13.204 8.853   -12.109 1.00 48.66 225 A 1 
ATOM 1743 O OE2   . GLU A 1 225 ? -15.303 9.439   -12.129 1.00 47.85 225 A 1 
ATOM 1744 N N     . GLN A 1 226 ? -17.578 7.958   -17.210 1.00 66.79 226 A 1 
ATOM 1745 C CA    . GLN A 1 226 ? -18.589 7.033   -17.721 1.00 66.80 226 A 1 
ATOM 1746 C C     . GLN A 1 226 ? -18.204 6.443   -19.074 1.00 67.73 226 A 1 
ATOM 1747 O O     . GLN A 1 226 ? -18.390 5.250   -19.270 1.00 69.44 226 A 1 
ATOM 1748 C CB    . GLN A 1 226 ? -19.949 7.724   -17.840 1.00 65.15 226 A 1 
ATOM 1749 C CG    . GLN A 1 226 ? -20.682 7.776   -16.494 1.00 60.66 226 A 1 
ATOM 1750 C CD    . GLN A 1 226 ? -22.086 8.378   -16.623 1.00 54.88 226 A 1 
ATOM 1751 O OE1   . GLN A 1 226 ? -22.493 8.892   -17.644 1.00 52.83 226 A 1 
ATOM 1752 N NE2   . GLN A 1 226 ? -22.886 8.303   -15.584 1.00 48.54 226 A 1 
ATOM 1753 N N     . GLN A 1 227 ? -17.655 7.243   -19.990 1.00 71.84 227 A 1 
ATOM 1754 C CA    . GLN A 1 227 ? -17.150 6.745   -21.267 1.00 71.70 227 A 1 
ATOM 1755 C C     . GLN A 1 227 ? -16.005 5.755   -21.058 1.00 72.66 227 A 1 
ATOM 1756 O O     . GLN A 1 227 ? -16.000 4.697   -21.682 1.00 73.82 227 A 1 
ATOM 1757 C CB    . GLN A 1 227 ? -16.682 7.901   -22.146 1.00 71.06 227 A 1 
ATOM 1758 C CG    . GLN A 1 227 ? -17.864 8.620   -22.816 1.00 66.43 227 A 1 
ATOM 1759 C CD    . GLN A 1 227 ? -17.409 9.802   -23.678 1.00 60.35 227 A 1 
ATOM 1760 O OE1   . GLN A 1 227 ? -16.267 10.221  -23.689 1.00 57.56 227 A 1 
ATOM 1761 N NE2   . GLN A 1 227 ? -18.311 10.379  -24.441 1.00 53.15 227 A 1 
ATOM 1762 N N     . HIS A 1 228 ? -15.081 6.046   -20.137 1.00 68.74 228 A 1 
ATOM 1763 C CA    . HIS A 1 228 ? -13.988 5.128   -19.821 1.00 68.78 228 A 1 
ATOM 1764 C C     . HIS A 1 228 ? -14.501 3.829   -19.185 1.00 66.85 228 A 1 
ATOM 1765 O O     . HIS A 1 228 ? -14.046 2.746   -19.541 1.00 69.40 228 A 1 
ATOM 1766 C CB    . HIS A 1 228 ? -12.971 5.836   -18.924 1.00 67.01 228 A 1 
ATOM 1767 C CG    . HIS A 1 228 ? -11.688 5.058   -18.772 1.00 61.89 228 A 1 
ATOM 1768 N ND1   . HIS A 1 228 ? -10.878 4.634   -19.797 1.00 54.27 228 A 1 
ATOM 1769 C CD2   . HIS A 1 228 ? -11.119 4.617   -17.610 1.00 56.37 228 A 1 
ATOM 1770 C CE1   . HIS A 1 228 ? -9.850  3.954   -19.264 1.00 51.50 228 A 1 
ATOM 1771 N NE2   . HIS A 1 228 ? -9.952  3.928   -17.938 1.00 52.08 228 A 1 
ATOM 1772 N N     . LEU A 1 229 ? -15.506 3.911   -18.306 1.00 68.07 229 A 1 
ATOM 1773 C CA    . LEU A 1 229 ? -16.183 2.749   -17.724 1.00 66.00 229 A 1 
ATOM 1774 C C     . LEU A 1 229 ? -16.891 1.903   -18.784 1.00 65.70 229 A 1 
ATOM 1775 O O     . LEU A 1 229 ? -16.788 0.676   -18.754 1.00 65.45 229 A 1 
ATOM 1776 C CB    . LEU A 1 229 ? -17.175 3.225   -16.651 1.00 64.39 229 A 1 
ATOM 1777 C CG    . LEU A 1 229 ? -16.661 2.961   -15.228 1.00 61.02 229 A 1 
ATOM 1778 C CD1   . LEU A 1 229 ? -16.960 4.127   -14.307 1.00 55.25 229 A 1 
ATOM 1779 C CD2   . LEU A 1 229 ? -17.309 1.703   -14.666 1.00 58.62 229 A 1 
ATOM 1780 N N     . GLN A 1 230 ? -17.602 2.538   -19.720 1.00 70.86 230 A 1 
ATOM 1781 C CA    . GLN A 1 230 ? -18.244 1.843   -20.837 1.00 71.06 230 A 1 
ATOM 1782 C C     . GLN A 1 230 ? -17.216 1.188   -21.755 1.00 71.51 230 A 1 
ATOM 1783 O O     . GLN A 1 230 ? -17.435 0.064   -22.192 1.00 72.79 230 A 1 
ATOM 1784 C CB    . GLN A 1 230 ? -19.104 2.817   -21.647 1.00 70.65 230 A 1 
ATOM 1785 C CG    . GLN A 1 230 ? -20.441 3.126   -20.944 1.00 66.06 230 A 1 
ATOM 1786 C CD    . GLN A 1 230 ? -21.294 4.113   -21.728 1.00 60.00 230 A 1 
ATOM 1787 O OE1   . GLN A 1 230 ? -20.966 4.595   -22.794 1.00 55.82 230 A 1 
ATOM 1788 N NE2   . GLN A 1 230 ? -22.457 4.450   -21.221 1.00 52.29 230 A 1 
ATOM 1789 N N     . GLN A 1 231 ? -16.089 1.866   -21.993 1.00 72.93 231 A 1 
ATOM 1790 C CA    . GLN A 1 231 ? -14.998 1.308   -22.785 1.00 73.64 231 A 1 
ATOM 1791 C C     . GLN A 1 231 ? -14.394 0.076   -22.101 1.00 74.62 231 A 1 
ATOM 1792 O O     . GLN A 1 231 ? -14.318 -0.970  -22.734 1.00 75.25 231 A 1 
ATOM 1793 C CB    . GLN A 1 231 ? -13.963 2.410   -23.053 1.00 72.08 231 A 1 
ATOM 1794 C CG    . GLN A 1 231 ? -12.862 1.951   -24.035 1.00 66.21 231 A 1 
ATOM 1795 C CD    . GLN A 1 231 ? -13.384 1.625   -25.431 1.00 61.19 231 A 1 
ATOM 1796 O OE1   . GLN A 1 231 ? -14.403 2.114   -25.899 1.00 57.69 231 A 1 
ATOM 1797 N NE2   . GLN A 1 231 ? -12.679 0.779   -26.141 1.00 53.17 231 A 1 
ATOM 1798 N N     . MET A 1 232 ? -14.094 0.128   -20.803 1.00 72.25 232 A 1 
ATOM 1799 C CA    . MET A 1 232 ? -13.629 -1.039  -20.042 1.00 70.44 232 A 1 
ATOM 1800 C C     . MET A 1 232 ? -14.645 -2.181  -20.031 1.00 71.09 232 A 1 
ATOM 1801 O O     . MET A 1 232 ? -14.275 -3.344  -20.166 1.00 72.34 232 A 1 
ATOM 1802 C CB    . MET A 1 232 ? -13.312 -0.659  -18.586 1.00 67.00 232 A 1 
ATOM 1803 C CG    . MET A 1 232 ? -11.942 -0.004  -18.400 1.00 60.60 232 A 1 
ATOM 1804 S SD    . MET A 1 232 ? -11.368 -0.014  -16.674 1.00 56.70 232 A 1 
ATOM 1805 C CE    . MET A 1 232 ? -12.579 1.078   -15.900 1.00 49.15 232 A 1 
ATOM 1806 N N     . GLN A 1 233 ? -15.939 -1.885  -19.882 1.00 69.45 233 A 1 
ATOM 1807 C CA    . GLN A 1 233 ? -16.987 -2.911  -19.960 1.00 68.60 233 A 1 
ATOM 1808 C C     . GLN A 1 233 ? -17.038 -3.561  -21.343 1.00 68.79 233 A 1 
ATOM 1809 O O     . GLN A 1 233 ? -17.213 -4.773  -21.442 1.00 71.24 233 A 1 
ATOM 1810 C CB    . GLN A 1 233 ? -18.359 -2.313  -19.629 1.00 68.03 233 A 1 
ATOM 1811 C CG    . GLN A 1 233 ? -18.561 -2.142  -18.114 1.00 64.05 233 A 1 
ATOM 1812 C CD    . GLN A 1 233 ? -19.926 -1.538  -17.765 1.00 58.73 233 A 1 
ATOM 1813 O OE1   . GLN A 1 233 ? -20.662 -1.021  -18.590 1.00 55.68 233 A 1 
ATOM 1814 N NE2   . GLN A 1 233 ? -20.312 -1.596  -16.514 1.00 52.84 233 A 1 
ATOM 1815 N N     . LYS A 1 234 ? -16.887 -2.755  -22.397 1.00 72.48 234 A 1 
ATOM 1816 C CA    . LYS A 1 234 ? -16.908 -3.234  -23.772 1.00 72.34 234 A 1 
ATOM 1817 C C     . LYS A 1 234 ? -15.691 -4.103  -24.081 1.00 72.70 234 A 1 
ATOM 1818 O O     . LYS A 1 234 ? -15.862 -5.199  -24.603 1.00 72.91 234 A 1 
ATOM 1819 C CB    . LYS A 1 234 ? -17.023 -2.034  -24.712 1.00 71.03 234 A 1 
ATOM 1820 C CG    . LYS A 1 234 ? -17.439 -2.489  -26.113 1.00 65.24 234 A 1 
ATOM 1821 C CD    . LYS A 1 234 ? -17.470 -1.291  -27.061 1.00 63.20 234 A 1 
ATOM 1822 C CE    . LYS A 1 234 ? -17.835 -1.808  -28.449 1.00 56.16 234 A 1 
ATOM 1823 N NZ    . LYS A 1 234 ? -17.561 -0.803  -29.485 1.00 50.50 234 A 1 
ATOM 1824 N N     . GLU A 1 235 ? -14.491 -3.669  -23.692 1.00 67.84 235 A 1 
ATOM 1825 C CA    . GLU A 1 235 ? -13.248 -4.440  -23.857 1.00 67.78 235 A 1 
ATOM 1826 C C     . GLU A 1 235 ? -13.305 -5.766  -23.097 1.00 65.93 235 A 1 
ATOM 1827 O O     . GLU A 1 235 ? -12.930 -6.810  -23.633 1.00 68.12 235 A 1 
ATOM 1828 C CB    . GLU A 1 235 ? -12.062 -3.599  -23.364 1.00 66.65 235 A 1 
ATOM 1829 C CG    . GLU A 1 235 ? -11.692 -2.500  -24.368 1.00 60.57 235 A 1 
ATOM 1830 C CD    . GLU A 1 235 ? -10.645 -1.514  -23.852 1.00 58.47 235 A 1 
ATOM 1831 O OE1   . GLU A 1 235 ? -10.457 -0.489  -24.557 1.00 51.02 235 A 1 
ATOM 1832 O OE2   . GLU A 1 235 ? -10.082 -1.734  -22.763 1.00 52.01 235 A 1 
ATOM 1833 N N     . TYR A 1 236 ? -13.863 -5.771  -21.875 1.00 72.32 236 A 1 
ATOM 1834 C CA    . TYR A 1 236 ? -14.036 -7.009  -21.134 1.00 66.20 236 A 1 
ATOM 1835 C C     . TYR A 1 236 ? -15.072 -7.942  -21.789 1.00 65.64 236 A 1 
ATOM 1836 O O     . TYR A 1 236 ? -14.849 -9.149  -21.856 1.00 63.19 236 A 1 
ATOM 1837 C CB    . TYR A 1 236 ? -14.406 -6.698  -19.682 1.00 63.59 236 A 1 
ATOM 1838 C CG    . TYR A 1 236 ? -14.252 -7.902  -18.772 1.00 56.83 236 A 1 
ATOM 1839 C CD1   . TYR A 1 236 ? -15.227 -8.909  -18.757 1.00 54.76 236 A 1 
ATOM 1840 C CD2   . TYR A 1 236 ? -13.100 -8.037  -17.966 1.00 55.72 236 A 1 
ATOM 1841 C CE1   . TYR A 1 236 ? -15.084 -10.027 -17.908 1.00 47.46 236 A 1 
ATOM 1842 C CE2   . TYR A 1 236 ? -12.950 -9.139  -17.113 1.00 48.74 236 A 1 
ATOM 1843 C CZ    . TYR A 1 236 ? -13.949 -10.132 -17.075 1.00 52.90 236 A 1 
ATOM 1844 O OH    . TYR A 1 236 ? -13.846 -11.197 -16.209 1.00 51.18 236 A 1 
ATOM 1845 N N     . ALA A 1 237 ? -16.187 -7.394  -22.287 1.00 69.89 237 A 1 
ATOM 1846 C CA    . ALA A 1 237 ? -17.180 -8.186  -23.010 1.00 68.70 237 A 1 
ATOM 1847 C C     . ALA A 1 237 ? -16.604 -8.769  -24.313 1.00 66.74 237 A 1 
ATOM 1848 O O     . ALA A 1 237 ? -16.894 -9.915  -24.648 1.00 68.92 237 A 1 
ATOM 1849 C CB    . ALA A 1 237 ? -18.415 -7.316  -23.274 1.00 68.53 237 A 1 
ATOM 1850 N N     . GLU A 1 238 ? -15.758 -8.023  -25.021 1.00 70.18 238 A 1 
ATOM 1851 C CA    . GLU A 1 238 ? -15.042 -8.512  -26.200 1.00 70.26 238 A 1 
ATOM 1852 C C     . GLU A 1 238 ? -14.036 -9.613  -25.846 1.00 68.69 238 A 1 
ATOM 1853 O O     . GLU A 1 238 ? -13.989 -10.633 -26.533 1.00 69.05 238 A 1 
ATOM 1854 C CB    . GLU A 1 238 ? -14.361 -7.332  -26.930 1.00 68.99 238 A 1 
ATOM 1855 C CG    . GLU A 1 238 ? -15.363 -6.472  -27.723 1.00 63.19 238 A 1 
ATOM 1856 C CD    . GLU A 1 238 ? -14.765 -5.212  -28.375 1.00 58.09 238 A 1 
ATOM 1857 O OE1   . GLU A 1 238 ? -15.564 -4.411  -28.927 1.00 53.40 238 A 1 
ATOM 1858 O OE2   . GLU A 1 238 ? -13.534 -5.027  -28.330 1.00 52.74 238 A 1 
ATOM 1859 N N     . GLN A 1 239 ? -13.301 -9.487  -24.740 1.00 68.87 239 A 1 
ATOM 1860 C CA    . GLN A 1 239 ? -12.415 -10.551 -24.251 1.00 68.53 239 A 1 
ATOM 1861 C C     . GLN A 1 239 ? -13.184 -11.814 -23.830 1.00 68.84 239 A 1 
ATOM 1862 O O     . GLN A 1 239 ? -12.711 -12.931 -24.074 1.00 69.82 239 A 1 
ATOM 1863 C CB    . GLN A 1 239 ? -11.588 -10.056 -23.062 1.00 67.33 239 A 1 
ATOM 1864 C CG    . GLN A 1 239 ? -10.420 -9.155  -23.477 1.00 62.17 239 A 1 
ATOM 1865 C CD    . GLN A 1 239 ? -9.576  -8.709  -22.274 1.00 57.91 239 A 1 
ATOM 1866 O OE1   . GLN A 1 239 ? -9.759  -9.130  -21.138 1.00 53.92 239 A 1 
ATOM 1867 N NE2   . GLN A 1 239 ? -8.609  -7.845  -22.492 1.00 49.83 239 A 1 
ATOM 1868 N N     . GLN A 1 240 ? -14.360 -11.667 -23.193 1.00 67.71 240 A 1 
ATOM 1869 C CA    . GLN A 1 240 ? -15.234 -12.792 -22.852 1.00 69.00 240 A 1 
ATOM 1870 C C     . GLN A 1 240 ? -15.759 -13.487 -24.111 1.00 68.94 240 A 1 
ATOM 1871 O O     . GLN A 1 240 ? -15.621 -14.700 -24.233 1.00 69.20 240 A 1 
ATOM 1872 C CB    . GLN A 1 240 ? -16.388 -12.302 -21.958 1.00 67.42 240 A 1 
ATOM 1873 C CG    . GLN A 1 240 ? -15.996 -12.131 -20.477 1.00 63.61 240 A 1 
ATOM 1874 C CD    . GLN A 1 240 ? -16.304 -13.363 -19.606 1.00 58.82 240 A 1 
ATOM 1875 O OE1   . GLN A 1 240 ? -17.045 -14.259 -19.955 1.00 55.69 240 A 1 
ATOM 1876 N NE2   . GLN A 1 240 ? -15.754 -13.440 -18.419 1.00 51.51 240 A 1 
ATOM 1877 N N     . MET A 1 241 ? -16.250 -12.727 -25.090 1.00 71.16 241 A 1 
ATOM 1878 C CA    . MET A 1 241 ? -16.687 -13.299 -26.365 1.00 70.64 241 A 1 
ATOM 1879 C C     . MET A 1 241 ? -15.548 -14.015 -27.098 1.00 68.57 241 A 1 
ATOM 1880 O O     . MET A 1 241 ? -15.778 -15.081 -27.655 1.00 68.56 241 A 1 
ATOM 1881 C CB    . MET A 1 241 ? -17.278 -12.206 -27.280 1.00 69.82 241 A 1 
ATOM 1882 C CG    . MET A 1 241 ? -18.762 -11.962 -27.005 1.00 63.24 241 A 1 
ATOM 1883 S SD    . MET A 1 241 ? -19.606 -10.924 -28.242 1.00 59.49 241 A 1 
ATOM 1884 C CE    . MET A 1 241 ? -18.935 -9.300  -27.784 1.00 52.19 241 A 1 
ATOM 1885 N N     . GLN A 1 242 ? -14.326 -13.473 -27.071 1.00 69.25 242 A 1 
ATOM 1886 C CA    . GLN A 1 242 ? -13.176 -14.160 -27.659 1.00 68.43 242 A 1 
ATOM 1887 C C     . GLN A 1 242 ? -12.865 -15.477 -26.939 1.00 66.16 242 A 1 
ATOM 1888 O O     . GLN A 1 242 ? -12.562 -16.466 -27.609 1.00 68.01 242 A 1 
ATOM 1889 C CB    . GLN A 1 242 ? -11.938 -13.264 -27.653 1.00 68.07 242 A 1 
ATOM 1890 C CG    . GLN A 1 242 ? -11.957 -12.264 -28.820 1.00 62.49 242 A 1 
ATOM 1891 C CD    . GLN A 1 242 ? -10.691 -11.395 -28.865 1.00 57.85 242 A 1 
ATOM 1892 O OE1   . GLN A 1 242 ? -9.814  -11.445 -28.020 1.00 54.18 242 A 1 
ATOM 1893 N NE2   . GLN A 1 242 ? -10.561 -10.572 -29.877 1.00 50.16 242 A 1 
ATOM 1894 N N     . LYS A 1 243 ? -12.979 -15.525 -25.604 1.00 62.37 243 A 1 
ATOM 1895 C CA    . LYS A 1 243 ? -12.800 -16.774 -24.855 1.00 61.62 243 A 1 
ATOM 1896 C C     . LYS A 1 243 ? -13.885 -17.802 -25.178 1.00 57.43 243 A 1 
ATOM 1897 O O     . LYS A 1 243 ? -13.549 -18.952 -25.440 1.00 56.91 243 A 1 
ATOM 1898 C CB    . LYS A 1 243 ? -12.728 -16.511 -23.347 1.00 60.07 243 A 1 
ATOM 1899 C CG    . LYS A 1 243 ? -11.331 -16.022 -22.929 1.00 56.25 243 A 1 
ATOM 1900 C CD    . LYS A 1 243 ? -11.272 -15.874 -21.406 1.00 54.63 243 A 1 
ATOM 1901 C CE    . LYS A 1 243 ? -9.861  -15.470 -20.985 1.00 48.08 243 A 1 
ATOM 1902 N NZ    . LYS A 1 243 ? -9.728  -15.408 -19.510 1.00 44.10 243 A 1 
ATOM 1903 N N     . GLU A 1 244 ? -15.155 -17.382 -25.231 1.00 65.34 244 A 1 
ATOM 1904 C CA    . GLU A 1 244 ? -16.252 -18.272 -25.642 1.00 64.49 244 A 1 
ATOM 1905 C C     . GLU A 1 244 ? -16.074 -18.775 -27.083 1.00 60.63 244 A 1 
ATOM 1906 O O     . GLU A 1 244 ? -16.384 -19.925 -27.373 1.00 59.09 244 A 1 
ATOM 1907 C CB    . GLU A 1 244 ? -17.611 -17.562 -25.538 1.00 61.98 244 A 1 
ATOM 1908 C CG    . GLU A 1 244 ? -18.172 -17.524 -24.107 1.00 56.19 244 A 1 
ATOM 1909 C CD    . GLU A 1 244 ? -19.620 -17.003 -24.051 1.00 53.72 244 A 1 
ATOM 1910 O OE1   . GLU A 1 244 ? -20.322 -17.338 -23.066 1.00 47.85 244 A 1 
ATOM 1911 O OE2   . GLU A 1 244 ? -20.028 -16.263 -24.969 1.00 47.29 244 A 1 
ATOM 1912 N N     . TYR A 1 245 ? -15.552 -17.929 -27.986 1.00 70.46 245 A 1 
ATOM 1913 C CA    . TYR A 1 245 ? -15.288 -18.335 -29.366 1.00 66.68 245 A 1 
ATOM 1914 C C     . TYR A 1 245 ? -14.185 -19.403 -29.435 1.00 62.92 245 A 1 
ATOM 1915 O O     . TYR A 1 245 ? -14.372 -20.417 -30.106 1.00 60.87 245 A 1 
ATOM 1916 C CB    . TYR A 1 245 ? -14.960 -17.106 -30.217 1.00 63.07 245 A 1 
ATOM 1917 C CG    . TYR A 1 245 ? -15.421 -17.253 -31.650 1.00 55.40 245 A 1 
ATOM 1918 C CD1   . TYR A 1 245 ? -14.591 -17.841 -32.623 1.00 52.16 245 A 1 
ATOM 1919 C CD2   . TYR A 1 245 ? -16.714 -16.810 -32.015 1.00 51.26 245 A 1 
ATOM 1920 C CE1   . TYR A 1 245 ? -15.041 -17.994 -33.940 1.00 42.50 245 A 1 
ATOM 1921 C CE2   . TYR A 1 245 ? -17.174 -16.958 -33.333 1.00 44.71 245 A 1 
ATOM 1922 C CZ    . TYR A 1 245 ? -16.339 -17.555 -34.302 1.00 47.36 245 A 1 
ATOM 1923 O OH    . TYR A 1 245 ? -16.775 -17.697 -35.601 1.00 44.54 245 A 1 
ATOM 1924 N N     . VAL A 1 246 ? -13.094 -19.218 -28.663 1.00 62.50 246 A 1 
ATOM 1925 C CA    . VAL A 1 246 ? -11.986 -20.194 -28.620 1.00 61.02 246 A 1 
ATOM 1926 C C     . VAL A 1 246 ? -12.415 -21.513 -27.956 1.00 57.05 246 A 1 
ATOM 1927 O O     . VAL A 1 246 ? -12.042 -22.582 -28.433 1.00 56.85 246 A 1 
ATOM 1928 C CB    . VAL A 1 246 ? -10.761 -19.586 -27.923 1.00 58.40 246 A 1 
ATOM 1929 C CG1   . VAL A 1 246 ? -9.620  -20.606 -27.750 1.00 53.14 246 A 1 
ATOM 1930 C CG2   . VAL A 1 246 ? -10.176 -18.423 -28.727 1.00 57.79 246 A 1 
ATOM 1931 N N     . GLU A 1 247 ? -13.242 -21.468 -26.902 1.00 60.80 247 A 1 
ATOM 1932 C CA    . GLU A 1 247 ? -13.780 -22.691 -26.279 1.00 60.17 247 A 1 
ATOM 1933 C C     . GLU A 1 247 ? -14.763 -23.424 -27.214 1.00 55.28 247 A 1 
ATOM 1934 O O     . GLU A 1 247 ? -14.738 -24.656 -27.271 1.00 53.28 247 A 1 
ATOM 1935 C CB    . GLU A 1 247 ? -14.442 -22.384 -24.917 1.00 57.53 247 A 1 
ATOM 1936 C CG    . GLU A 1 247 ? -13.403 -22.233 -23.789 1.00 52.74 247 A 1 
ATOM 1937 C CD    . GLU A 1 247 ? -14.011 -22.066 -22.379 1.00 49.38 247 A 1 
ATOM 1938 O OE1   . GLU A 1 247 ? -13.242 -22.254 -21.399 1.00 45.18 247 A 1 
ATOM 1939 O OE2   . GLU A 1 247 ? -15.212 -21.739 -22.266 1.00 44.67 247 A 1 
ATOM 1940 N N     . ASN A 1 248 ? -15.579 -22.693 -27.979 1.00 59.24 248 A 1 
ATOM 1941 C CA    . ASN A 1 248 ? -16.509 -23.306 -28.939 1.00 58.43 248 A 1 
ATOM 1942 C C     . ASN A 1 248 ? -15.797 -23.873 -30.174 1.00 53.32 248 A 1 
ATOM 1943 O O     . ASN A 1 248 ? -16.171 -24.961 -30.625 1.00 50.13 248 A 1 
ATOM 1944 C CB    . ASN A 1 248 ? -17.603 -22.295 -29.321 1.00 55.10 248 A 1 
ATOM 1945 C CG    . ASN A 1 248 ? -18.726 -22.213 -28.292 1.00 51.22 248 A 1 
ATOM 1946 O OD1   . ASN A 1 248 ? -19.195 -23.202 -27.744 1.00 48.00 248 A 1 
ATOM 1947 N ND2   . ASN A 1 248 ? -19.235 -21.034 -28.039 1.00 49.03 248 A 1 
ATOM 1948 N N     . GLU A 1 249 ? -14.780 -23.206 -30.707 1.00 58.10 249 A 1 
ATOM 1949 C CA    . GLU A 1 249 ? -13.987 -23.765 -31.822 1.00 58.21 249 A 1 
ATOM 1950 C C     . GLU A 1 249 ? -13.237 -25.042 -31.404 1.00 55.07 249 A 1 
ATOM 1951 O O     . GLU A 1 249 ? -13.123 -25.988 -32.187 1.00 51.58 249 A 1 
ATOM 1952 C CB    . GLU A 1 249 ? -12.989 -22.734 -32.379 1.00 54.06 249 A 1 
ATOM 1953 C CG    . GLU A 1 249 ? -13.629 -21.769 -33.399 1.00 49.52 249 A 1 
ATOM 1954 C CD    . GLU A 1 249 ? -12.600 -20.915 -34.161 1.00 46.81 249 A 1 
ATOM 1955 O OE1   . GLU A 1 249 ? -12.960 -20.404 -35.243 1.00 42.16 249 A 1 
ATOM 1956 O OE2   . GLU A 1 249 ? -11.452 -20.740 -33.665 1.00 41.81 249 A 1 
ATOM 1957 N N     . GLY A 1 250 ? -12.781 -25.113 -30.159 1.00 47.75 250 A 1 
ATOM 1958 C CA    . GLY A 1 250 ? -12.129 -26.329 -29.645 1.00 47.07 250 A 1 
ATOM 1959 C C     . GLY A 1 250 ? -13.049 -27.546 -29.546 1.00 44.17 250 A 1 
ATOM 1960 O O     . GLY A 1 250 ? -12.564 -28.680 -29.521 1.00 43.10 250 A 1 
ATOM 1961 N N     . SER A 1 251 ? -14.361 -27.336 -29.498 1.00 53.11 251 A 1 
ATOM 1962 C CA    . SER A 1 251 ? -15.370 -28.399 -29.451 1.00 52.43 251 A 1 
ATOM 1963 C C     . SER A 1 251 ? -15.818 -28.889 -30.828 1.00 49.00 251 A 1 
ATOM 1964 O O     . SER A 1 251 ? -16.846 -29.577 -30.912 1.00 47.02 251 A 1 
ATOM 1965 C CB    . SER A 1 251 ? -16.560 -27.960 -28.593 1.00 50.07 251 A 1 
ATOM 1966 O OG    . SER A 1 251 ? -17.463 -29.040 -28.396 1.00 45.71 251 A 1 
ATOM 1967 N N     . GLU A 1 252 ? -15.106 -28.561 -31.900 1.00 42.73 252 A 1 
ATOM 1968 C CA    . GLU A 1 252 ? -15.383 -29.203 -33.183 1.00 44.88 252 A 1 
ATOM 1969 C C     . GLU A 1 252 ? -15.233 -30.714 -33.018 1.00 41.33 252 A 1 
ATOM 1970 O O     . GLU A 1 252 ? -14.158 -31.262 -32.757 1.00 39.14 252 A 1 
ATOM 1971 C CB    . GLU A 1 252 ? -14.541 -28.663 -34.344 1.00 42.39 252 A 1 
ATOM 1972 C CG    . GLU A 1 252 ? -15.122 -27.365 -34.947 1.00 40.55 252 A 1 
ATOM 1973 C CD    . GLU A 1 252 ? -14.594 -27.067 -36.360 1.00 39.04 252 A 1 
ATOM 1974 O OE1   . GLU A 1 252 ? -15.324 -26.375 -37.109 1.00 36.16 252 A 1 
ATOM 1975 O OE2   . GLU A 1 252 ? -13.507 -27.573 -36.722 1.00 34.99 252 A 1 
ATOM 1976 N N     . CYS A 1 253 ? -16.374 -31.385 -33.134 1.00 46.04 253 A 1 
ATOM 1977 C CA    . CYS A 1 253 ? -16.480 -32.831 -33.091 1.00 47.05 253 A 1 
ATOM 1978 C C     . CYS A 1 253 ? -15.546 -33.405 -34.156 1.00 41.24 253 A 1 
ATOM 1979 O O     . CYS A 1 253 ? -15.876 -33.401 -35.340 1.00 41.63 253 A 1 
ATOM 1980 C CB    . CYS A 1 253 ? -17.931 -33.231 -33.361 1.00 45.89 253 A 1 
ATOM 1981 S SG    . CYS A 1 253 ? -19.026 -32.775 -31.982 1.00 43.18 253 A 1 
ATOM 1982 N N     . ILE A 1 254 ? -14.417 -33.967 -33.715 1.00 40.42 254 A 1 
ATOM 1983 C CA    . ILE A 1 254 ? -13.637 -34.888 -34.536 1.00 44.48 254 A 1 
ATOM 1984 C C     . ILE A 1 254 ? -14.563 -36.080 -34.808 1.00 41.71 254 A 1 
ATOM 1985 O O     . ILE A 1 254 ? -14.623 -37.028 -34.025 1.00 41.04 254 A 1 
ATOM 1986 C CB    . ILE A 1 254 ? -12.321 -35.310 -33.855 1.00 42.34 254 A 1 
ATOM 1987 C CG1   . ILE A 1 254 ? -11.441 -34.073 -33.551 1.00 40.24 254 A 1 
ATOM 1988 C CG2   . ILE A 1 254 ? -11.556 -36.298 -34.753 1.00 42.79 254 A 1 
ATOM 1989 C CD1   . ILE A 1 254 ? -10.171 -34.384 -32.759 1.00 40.55 254 A 1 
ATOM 1990 N N     . VAL A 1 255 ? -15.352 -35.987 -35.877 1.00 43.12 255 A 1 
ATOM 1991 C CA    . VAL A 1 255 ? -16.161 -37.100 -36.353 1.00 46.81 255 A 1 
ATOM 1992 C C     . VAL A 1 255 ? -15.165 -38.214 -36.673 1.00 42.74 255 A 1 
ATOM 1993 O O     . VAL A 1 255 ? -14.341 -38.024 -37.570 1.00 41.34 255 A 1 
ATOM 1994 C CB    . VAL A 1 255 ? -17.003 -36.734 -37.582 1.00 45.09 255 A 1 
ATOM 1995 C CG1   . VAL A 1 255 ? -17.841 -37.928 -38.052 1.00 41.56 255 A 1 
ATOM 1996 C CG2   . VAL A 1 255 ? -17.968 -35.581 -37.271 1.00 45.90 255 A 1 
ATOM 1997 N N     . PRO A 1 256 ? -15.174 -39.343 -35.937 1.00 44.98 256 A 1 
ATOM 1998 C CA    . PRO A 1 256 ? -14.243 -40.412 -36.200 1.00 47.10 256 A 1 
ATOM 1999 C C     . PRO A 1 256 ? -14.658 -41.046 -37.528 1.00 45.64 256 A 1 
ATOM 2000 O O     . PRO A 1 256 ? -15.506 -41.933 -37.563 1.00 43.90 256 A 1 
ATOM 2001 C CB    . PRO A 1 256 ? -14.345 -41.349 -34.988 1.00 44.04 256 A 1 
ATOM 2002 C CG    . PRO A 1 256 ? -15.779 -41.141 -34.503 1.00 44.54 256 A 1 
ATOM 2003 C CD    . PRO A 1 256 ? -16.060 -39.666 -34.841 1.00 49.75 256 A 1 
ATOM 2004 N N     . SER A 1 257 ? -14.096 -40.543 -38.623 1.00 42.92 257 A 1 
ATOM 2005 C CA    . SER A 1 257 ? -14.282 -41.135 -39.944 1.00 46.60 257 A 1 
ATOM 2006 C C     . SER A 1 257 ? -13.697 -42.547 -39.893 1.00 44.27 257 A 1 
ATOM 2007 O O     . SER A 1 257 ? -12.488 -42.745 -39.959 1.00 43.42 257 A 1 
ATOM 2008 C CB    . SER A 1 257 ? -13.678 -40.259 -41.040 1.00 43.87 257 A 1 
ATOM 2009 O OG    . SER A 1 257 ? -12.342 -39.902 -40.772 1.00 41.91 257 A 1 
ATOM 2010 N N     . GLN A 1 258 ? -14.589 -43.527 -39.694 1.00 39.81 258 A 1 
ATOM 2011 C CA    . GLN A 1 258 ? -14.276 -44.954 -39.789 1.00 44.34 258 A 1 
ATOM 2012 C C     . GLN A 1 258 ? -13.923 -45.272 -41.244 1.00 41.19 258 A 1 
ATOM 2013 O O     . GLN A 1 258 ? -14.716 -45.834 -41.993 1.00 39.57 258 A 1 
ATOM 2014 C CB    . GLN A 1 258 ? -15.455 -45.811 -39.299 1.00 41.94 258 A 1 
ATOM 2015 C CG    . GLN A 1 258 ? -15.678 -45.784 -37.797 1.00 40.63 258 A 1 
ATOM 2016 C CD    . GLN A 1 258 ? -16.777 -46.776 -37.352 1.00 39.15 258 A 1 
ATOM 2017 O OE1   . GLN A 1 258 ? -17.486 -47.366 -38.133 1.00 38.40 258 A 1 
ATOM 2018 N NE2   . GLN A 1 258 ? -16.931 -46.987 -36.069 1.00 37.33 258 A 1 
ATOM 2019 N N     . SER A 1 259 ? -12.725 -44.868 -41.639 1.00 38.86 259 A 1 
ATOM 2020 C CA    . SER A 1 259 ? -12.191 -45.270 -42.933 1.00 41.81 259 A 1 
ATOM 2021 C C     . SER A 1 259 ? -11.945 -46.779 -42.893 1.00 38.56 259 A 1 
ATOM 2022 O O     . SER A 1 259 ? -10.941 -47.260 -42.378 1.00 38.89 259 A 1 
ATOM 2023 C CB    . SER A 1 259 ? -10.942 -44.453 -43.290 1.00 41.03 259 A 1 
ATOM 2024 O OG    . SER A 1 259 ? -9.974  -44.481 -42.259 1.00 39.90 259 A 1 
ATOM 2025 N N     . THR A 1 260 ? -12.930 -47.550 -43.413 1.00 43.76 260 A 1 
ATOM 2026 C CA    . THR A 1 260 ? -12.826 -48.991 -43.653 1.00 48.33 260 A 1 
ATOM 2027 C C     . THR A 1 260 ? -11.718 -49.216 -44.678 1.00 44.90 260 A 1 
ATOM 2028 O O     . THR A 1 260 ? -11.924 -49.099 -45.884 1.00 43.79 260 A 1 
ATOM 2029 C CB    . THR A 1 260 ? -14.156 -49.570 -44.132 1.00 44.83 260 A 1 
ATOM 2030 O OG1   . THR A 1 260 ? -14.855 -48.658 -44.947 1.00 41.60 260 A 1 
ATOM 2031 C CG2   . THR A 1 260 ? -15.078 -49.902 -42.965 1.00 43.42 260 A 1 
ATOM 2032 N N     . ILE A 1 261 ? -10.518 -49.512 -44.188 1.00 34.11 261 A 1 
ATOM 2033 C CA    . ILE A 1 261 ? -9.354  -49.847 -45.025 1.00 37.83 261 A 1 
ATOM 2034 C C     . ILE A 1 261 ? -9.634  -51.206 -45.685 1.00 34.43 261 A 1 
ATOM 2035 O O     . ILE A 1 261 ? -9.253  -52.261 -45.168 1.00 34.12 261 A 1 
ATOM 2036 C CB    . ILE A 1 261 ? -8.033  -49.808 -44.224 1.00 36.60 261 A 1 
ATOM 2037 C CG1   . ILE A 1 261 ? -7.815  -48.420 -43.574 1.00 36.39 261 A 1 
ATOM 2038 C CG2   . ILE A 1 261 ? -6.838  -50.156 -45.131 1.00 40.22 261 A 1 
ATOM 2039 C CD1   . ILE A 1 261 ? -6.600  -48.329 -42.644 1.00 38.81 261 A 1 
ATOM 2040 N N     . VAL A 1 262 ? -10.352 -51.193 -46.816 1.00 36.40 262 A 1 
ATOM 2041 C CA    . VAL A 1 262 ? -10.556 -52.388 -47.635 1.00 41.71 262 A 1 
ATOM 2042 C C     . VAL A 1 262 ? -9.192  -52.797 -48.211 1.00 37.63 262 A 1 
ATOM 2043 O O     . VAL A 1 262 ? -8.599  -52.076 -49.017 1.00 37.44 262 A 1 
ATOM 2044 C CB    . VAL A 1 262 ? -11.607 -52.163 -48.734 1.00 39.64 262 A 1 
ATOM 2045 C CG1   . VAL A 1 262 ? -11.829 -53.434 -49.561 1.00 37.53 262 A 1 
ATOM 2046 C CG2   . VAL A 1 262 ? -12.958 -51.766 -48.134 1.00 43.97 262 A 1 
ATOM 2047 N N     . ARG A 1 263 ? -8.707  -53.974 -47.809 1.00 38.57 263 A 1 
ATOM 2048 C CA    . ARG A 1 263 ? -7.469  -54.628 -48.280 1.00 44.02 263 A 1 
ATOM 2049 C C     . ARG A 1 263 ? -7.561  -55.021 -49.766 1.00 40.12 263 A 1 
ATOM 2050 O O     . ARG A 1 263 ? -7.602  -56.210 -50.072 1.00 39.51 263 A 1 
ATOM 2051 C CB    . ARG A 1 263 ? -7.179  -55.883 -47.437 1.00 41.49 263 A 1 
ATOM 2052 C CG    . ARG A 1 263 ? -6.485  -55.663 -46.092 1.00 40.00 263 A 1 
ATOM 2053 C CD    . ARG A 1 263 ? -6.214  -57.049 -45.480 1.00 37.35 263 A 1 
ATOM 2054 N NE    . ARG A 1 263 ? -5.370  -56.975 -44.277 1.00 35.20 263 A 1 
ATOM 2055 C CZ    . ARG A 1 263 ? -4.962  -58.003 -43.547 1.00 30.80 263 A 1 
ATOM 2056 N NH1   . ARG A 1 263 ? -5.321  -59.221 -43.834 1.00 29.20 263 A 1 
ATOM 2057 N NH2   . ARG A 1 263 ? -4.190  -57.818 -42.526 1.00 28.05 263 A 1 
ATOM 2058 N N     . ARG A 1 264 ? -7.591  -54.093 -50.697 1.00 39.27 264 A 1 
ATOM 2059 C CA    . ARG A 1 264 ? -7.537  -54.497 -52.101 1.00 43.46 264 A 1 
ATOM 2060 C C     . ARG A 1 264 ? -6.148  -55.057 -52.452 1.00 39.32 264 A 1 
ATOM 2061 O O     . ARG A 1 264 ? -5.150  -54.377 -52.221 1.00 37.64 264 A 1 
ATOM 2062 C CB    . ARG A 1 264 ? -7.954  -53.367 -53.058 1.00 40.58 264 A 1 
ATOM 2063 C CG    . ARG A 1 264 ? -9.440  -53.507 -53.432 1.00 38.55 264 A 1 
ATOM 2064 C CD    . ARG A 1 264 ? -9.833  -52.529 -54.558 1.00 36.47 264 A 1 
ATOM 2065 N NE    . ARG A 1 264 ? -11.215 -52.725 -54.982 1.00 34.45 264 A 1 
ATOM 2066 C CZ    . ARG A 1 264 ? -11.846 -52.058 -55.949 1.00 30.43 264 A 1 
ATOM 2067 N NH1   . ARG A 1 264 ? -11.240 -51.122 -56.634 1.00 29.09 264 A 1 
ATOM 2068 N NH2   . ARG A 1 264 ? -13.083 -52.323 -56.237 1.00 28.39 264 A 1 
ATOM 2069 N N     . PRO A 1 265 ? -6.087  -56.297 -53.037 1.00 34.19 265 A 1 
ATOM 2070 C CA    . PRO A 1 265 ? -4.850  -57.028 -53.294 1.00 37.90 265 A 1 
ATOM 2071 C C     . PRO A 1 265 ? -4.238  -56.606 -54.644 1.00 35.88 265 A 1 
ATOM 2072 O O     . PRO A 1 265 ? -4.293  -57.372 -55.596 1.00 33.79 265 A 1 
ATOM 2073 C CB    . PRO A 1 265 ? -5.287  -58.500 -53.251 1.00 34.66 265 A 1 
ATOM 2074 C CG    . PRO A 1 265 ? -6.668  -58.449 -53.905 1.00 35.57 265 A 1 
ATOM 2075 C CD    . PRO A 1 265 ? -7.235  -57.119 -53.392 1.00 41.88 265 A 1 
ATOM 2076 N N     . HIS A 1 266 ? -3.759  -55.358 -54.746 1.00 41.41 266 A 1 
ATOM 2077 C CA    . HIS A 1 266 ? -3.376  -54.876 -56.071 1.00 45.94 266 A 1 
ATOM 2078 C C     . HIS A 1 266 ? -2.190  -55.654 -56.680 1.00 43.38 266 A 1 
ATOM 2079 O O     . HIS A 1 266 ? -1.194  -55.943 -56.016 1.00 42.80 266 A 1 
ATOM 2080 C CB    . HIS A 1 266 ? -3.182  -53.353 -56.103 1.00 43.07 266 A 1 
ATOM 2081 C CG    . HIS A 1 266 ? -4.202  -52.714 -57.013 1.00 41.44 266 A 1 
ATOM 2082 N ND1   . HIS A 1 266 ? -4.275  -52.811 -58.389 1.00 39.34 266 A 1 
ATOM 2083 C CD2   . HIS A 1 266 ? -5.303  -51.999 -56.628 1.00 39.51 266 A 1 
ATOM 2084 C CE1   . HIS A 1 266 ? -5.372  -52.167 -58.799 1.00 35.69 266 A 1 
ATOM 2085 N NE2   . HIS A 1 266 ? -6.039  -51.660 -57.767 1.00 35.73 266 A 1 
ATOM 2086 N N     . GLN A 1 267 ? -2.366  -56.030 -57.965 1.00 41.67 267 A 1 
ATOM 2087 C CA    . GLN A 1 267 ? -1.526  -56.927 -58.770 1.00 45.23 267 A 1 
ATOM 2088 C C     . GLN A 1 267 ? -0.185  -56.307 -59.223 1.00 43.30 267 A 1 
ATOM 2089 O O     . GLN A 1 267 ? 0.098   -55.136 -59.023 1.00 41.01 267 A 1 
ATOM 2090 C CB    . GLN A 1 267 ? -2.331  -57.392 -59.997 1.00 41.73 267 A 1 
ATOM 2091 C CG    . GLN A 1 267 ? -3.403  -58.453 -59.705 1.00 38.66 267 A 1 
ATOM 2092 C CD    . GLN A 1 267 ? -4.167  -58.859 -60.979 1.00 35.29 267 A 1 
ATOM 2093 O OE1   . GLN A 1 267 ? -4.236  -58.138 -61.953 1.00 35.55 267 A 1 
ATOM 2094 N NE2   . GLN A 1 267 ? -4.783  -60.029 -61.002 1.00 32.70 267 A 1 
ATOM 2095 N N     . SER A 1 268 ? 0.578   -57.133 -59.934 1.00 38.93 268 A 1 
ATOM 2096 C CA    . SER A 1 268 ? 2.035   -57.153 -60.157 1.00 40.56 268 A 1 
ATOM 2097 C C     . SER A 1 268 ? 2.597   -56.388 -61.364 1.00 37.86 268 A 1 
ATOM 2098 O O     . SER A 1 268 ? 3.790   -56.548 -61.634 1.00 36.19 268 A 1 
ATOM 2099 C CB    . SER A 1 268 ? 2.395   -58.622 -60.357 1.00 37.52 268 A 1 
ATOM 2100 O OG    . SER A 1 268 ? 1.664   -59.165 -61.444 1.00 34.81 268 A 1 
ATOM 2101 N N     . GLY A 1 269 ? 1.804   -55.726 -62.174 1.00 34.41 269 A 1 
ATOM 2102 C CA    . GLY A 1 269 ? 2.068   -55.508 -63.605 1.00 35.58 269 A 1 
ATOM 2103 C C     . GLY A 1 269 ? 3.451   -54.960 -64.007 1.00 33.09 269 A 1 
ATOM 2104 O O     . GLY A 1 269 ? 3.994   -54.064 -63.382 1.00 31.55 269 A 1 
ATOM 2105 N N     . TYR A 1 270 ? 3.977   -55.498 -65.139 1.00 32.40 270 A 1 
ATOM 2106 C CA    . TYR A 1 270 ? 5.372   -55.500 -65.628 1.00 35.12 270 A 1 
ATOM 2107 C C     . TYR A 1 270 ? 5.917   -54.234 -66.334 1.00 31.54 270 A 1 
ATOM 2108 O O     . TYR A 1 270 ? 7.129   -54.122 -66.445 1.00 30.42 270 A 1 
ATOM 2109 C CB    . TYR A 1 270 ? 5.470   -56.632 -66.660 1.00 33.20 270 A 1 
ATOM 2110 C CG    . TYR A 1 270 ? 5.996   -57.967 -66.169 1.00 33.96 270 A 1 
ATOM 2111 C CD1   . TYR A 1 270 ? 7.362   -58.273 -66.358 1.00 35.89 270 A 1 
ATOM 2112 C CD2   . TYR A 1 270 ? 5.131   -58.911 -65.604 1.00 37.31 270 A 1 
ATOM 2113 C CE1   . TYR A 1 270 ? 7.854   -59.529 -65.955 1.00 33.00 270 A 1 
ATOM 2114 C CE2   . TYR A 1 270 ? 5.617   -60.169 -65.196 1.00 32.02 270 A 1 
ATOM 2115 C CZ    . TYR A 1 270 ? 6.987   -60.480 -65.386 1.00 32.81 270 A 1 
ATOM 2116 O OH    . TYR A 1 270 ? 7.474   -61.706 -65.001 1.00 33.71 270 A 1 
ATOM 2117 N N     . ALA A 1 271 ? 5.090   -53.443 -66.952 1.00 34.70 271 A 1 
ATOM 2118 C CA    . ALA A 1 271 ? 5.373   -52.931 -68.312 1.00 35.24 271 A 1 
ATOM 2119 C C     . ALA A 1 271 ? 6.619   -52.000 -68.503 1.00 32.07 271 A 1 
ATOM 2120 O O     . ALA A 1 271 ? 7.110   -51.420 -67.546 1.00 31.15 271 A 1 
ATOM 2121 C CB    . ALA A 1 271 ? 4.083   -52.313 -68.863 1.00 33.46 271 A 1 
ATOM 2122 N N     . PRO A 1 272 ? 7.102   -51.850 -69.776 1.00 36.88 272 A 1 
ATOM 2123 C CA    . PRO A 1 272 ? 8.539   -51.967 -70.064 1.00 40.37 272 A 1 
ATOM 2124 C C     . PRO A 1 272 ? 9.357   -50.699 -70.455 1.00 38.75 272 A 1 
ATOM 2125 O O     . PRO A 1 272 ? 10.312  -50.389 -69.739 1.00 38.24 272 A 1 
ATOM 2126 C CB    . PRO A 1 272 ? 8.563   -53.052 -71.152 1.00 37.46 272 A 1 
ATOM 2127 C CG    . PRO A 1 272 ? 7.292   -52.792 -71.961 1.00 38.86 272 A 1 
ATOM 2128 C CD    . PRO A 1 272 ? 6.346   -52.178 -70.943 1.00 46.31 272 A 1 
ATOM 2129 N N     . LEU A 1 273 ? 9.106   -50.031 -71.630 1.00 35.29 273 A 1 
ATOM 2130 C CA    . LEU A 1 273 ? 10.214  -49.915 -72.613 1.00 39.16 273 A 1 
ATOM 2131 C C     . LEU A 1 273 ? 10.850  -48.535 -72.901 1.00 36.99 273 A 1 
ATOM 2132 O O     . LEU A 1 273 ? 12.051  -48.373 -72.691 1.00 36.98 273 A 1 
ATOM 2133 C CB    . LEU A 1 273 ? 9.752   -50.559 -73.954 1.00 36.14 273 A 1 
ATOM 2134 C CG    . LEU A 1 273 ? 10.547  -51.795 -74.413 1.00 34.90 273 A 1 
ATOM 2135 C CD1   . LEU A 1 273 ? 9.782   -52.507 -75.524 1.00 35.13 273 A 1 
ATOM 2136 C CD2   . LEU A 1 273 ? 11.932  -51.452 -74.952 1.00 40.06 273 A 1 
ATOM 2137 N N     . VAL A 1 274 ? 10.139  -47.654 -73.597 1.00 30.92 274 A 1 
ATOM 2138 C CA    . VAL A 1 274 ? 10.732  -46.902 -74.741 1.00 36.88 274 A 1 
ATOM 2139 C C     . VAL A 1 274 ? 11.484  -45.596 -74.386 1.00 33.58 274 A 1 
ATOM 2140 O O     . VAL A 1 274 ? 11.121  -44.910 -73.438 1.00 32.43 274 A 1 
ATOM 2141 C CB    . VAL A 1 274 ? 9.676   -46.619 -75.831 1.00 34.25 274 A 1 
ATOM 2142 C CG1   . VAL A 1 274 ? 10.331  -46.291 -77.178 1.00 33.26 274 A 1 
ATOM 2143 C CG2   . VAL A 1 274 ? 8.727   -47.788 -76.100 1.00 39.91 274 A 1 
ATOM 2144 N N     . GLY A 1 275 ? 12.504  -45.237 -75.192 1.00 32.62 275 A 1 
ATOM 2145 C CA    . GLY A 1 275 ? 13.571  -44.277 -74.889 1.00 33.70 275 A 1 
ATOM 2146 C C     . GLY A 1 275 ? 13.883  -43.109 -75.856 1.00 31.46 275 A 1 
ATOM 2147 O O     . GLY A 1 275 ? 15.048  -42.973 -76.195 1.00 30.30 275 A 1 
ATOM 2148 N N     . ALA A 1 276 ? 12.933  -42.329 -76.337 1.00 37.30 276 A 1 
ATOM 2149 C CA    . ALA A 1 276 ? 13.162  -41.397 -77.464 1.00 39.72 276 A 1 
ATOM 2150 C C     . ALA A 1 276 ? 14.048  -40.137 -77.175 1.00 37.36 276 A 1 
ATOM 2151 O O     . ALA A 1 276 ? 14.304  -39.781 -76.040 1.00 36.65 276 A 1 
ATOM 2152 C CB    . ALA A 1 276 ? 11.806  -41.017 -78.060 1.00 36.89 276 A 1 
ATOM 2153 N N     . GLU A 1 277 ? 14.452  -39.481 -78.282 1.00 37.66 277 A 1 
ATOM 2154 C CA    . GLU A 1 277 ? 15.778  -38.856 -78.529 1.00 43.17 277 A 1 
ATOM 2155 C C     . GLU A 1 277 ? 16.025  -37.345 -78.258 1.00 41.99 277 A 1 
ATOM 2156 O O     . GLU A 1 277 ? 17.118  -36.988 -77.824 1.00 41.29 277 A 1 
ATOM 2157 C CB    . GLU A 1 277 ? 16.063  -39.017 -80.033 1.00 38.54 277 A 1 
ATOM 2158 C CG    . GLU A 1 277 ? 16.175  -40.432 -80.603 1.00 37.42 277 A 1 
ATOM 2159 C CD    . GLU A 1 277 ? 16.375  -40.380 -82.115 1.00 37.52 277 A 1 
ATOM 2160 O OE1   . GLU A 1 277 ? 17.356  -40.991 -82.602 1.00 36.23 277 A 1 
ATOM 2161 O OE2   . GLU A 1 277 ? 15.544  -39.729 -82.794 1.00 36.57 277 A 1 
ATOM 2162 N N     . GLN A 1 278 ? 15.210  -36.468 -78.768 1.00 41.45 278 A 1 
ATOM 2163 C CA    . GLN A 1 278 ? 15.654  -35.262 -79.518 1.00 44.13 278 A 1 
ATOM 2164 C C     . GLN A 1 278 ? 16.090  -34.023 -78.677 1.00 41.88 278 A 1 
ATOM 2165 O O     . GLN A 1 278 ? 15.800  -33.966 -77.499 1.00 40.17 278 A 1 
ATOM 2166 C CB    . GLN A 1 278 ? 14.519  -34.851 -80.476 1.00 40.62 278 A 1 
ATOM 2167 C CG    . GLN A 1 278 ? 14.359  -35.768 -81.689 1.00 37.14 278 A 1 
ATOM 2168 C CD    . GLN A 1 278 ? 13.304  -35.261 -82.688 1.00 35.50 278 A 1 
ATOM 2169 O OE1   . GLN A 1 278 ? 12.574  -34.313 -82.468 1.00 36.58 278 A 1 
ATOM 2170 N NE2   . GLN A 1 278 ? 13.195  -35.894 -83.829 1.00 33.92 278 A 1 
ATOM 2171 N N     . ALA A 1 279 ? 16.630  -32.918 -79.235 1.00 32.87 279 A 1 
ATOM 2172 C CA    . ALA A 1 279 ? 17.851  -32.609 -80.005 1.00 33.05 279 A 1 
ATOM 2173 C C     . ALA A 1 279 ? 18.277  -31.118 -79.881 1.00 29.72 279 A 1 
ATOM 2174 O O     . ALA A 1 279 ? 19.412  -30.832 -79.539 1.00 29.54 279 A 1 
ATOM 2175 C CB    . ALA A 1 279 ? 17.651  -32.917 -81.501 1.00 32.14 279 A 1 
ATOM 2176 N N     . ALA A 1 280 ? 17.422  -30.182 -80.276 1.00 34.75 280 A 1 
ATOM 2177 C CA    . ALA A 1 280 ? 17.787  -28.835 -80.797 1.00 35.08 280 A 1 
ATOM 2178 C C     . ALA A 1 280 ? 17.999  -27.730 -79.726 1.00 31.42 280 A 1 
ATOM 2179 O O     . ALA A 1 280 ? 17.789  -27.981 -78.558 1.00 30.58 280 A 1 
ATOM 2180 C CB    . ALA A 1 280 ? 16.657  -28.474 -81.772 1.00 33.56 280 A 1 
ATOM 2181 N N     . SER A 1 281 ? 18.300  -26.457 -80.011 1.00 46.08 281 A 1 
ATOM 2182 C CA    . SER A 1 281 ? 19.107  -25.701 -80.990 1.00 46.21 281 A 1 
ATOM 2183 C C     . SER A 1 281 ? 19.470  -24.339 -80.349 1.00 43.16 281 A 1 
ATOM 2184 O O     . SER A 1 281 ? 18.999  -24.042 -79.255 1.00 41.85 281 A 1 
ATOM 2185 C CB    . SER A 1 281 ? 18.344  -25.469 -82.300 1.00 43.43 281 A 1 
ATOM 2186 O OG    . SER A 1 281 ? 19.087  -24.667 -83.201 1.00 38.84 281 A 1 
ATOM 2187 N N     . ALA A 1 282 ? 20.295  -23.510 -81.005 1.00 36.86 282 A 1 
ATOM 2188 C CA    . ALA A 1 282 ? 21.351  -22.690 -80.390 1.00 37.80 282 A 1 
ATOM 2189 C C     . ALA A 1 282 ? 21.187  -21.152 -80.263 1.00 34.04 282 A 1 
ATOM 2190 O O     . ALA A 1 282 ? 22.116  -20.525 -79.765 1.00 33.87 282 A 1 
ATOM 2191 C CB    . ALA A 1 282 ? 22.609  -22.979 -81.214 1.00 36.14 282 A 1 
ATOM 2192 N N     . THR A 1 283 ? 20.189  -20.502 -80.845 1.00 44.40 283 A 1 
ATOM 2193 C CA    . THR A 1 283 ? 20.314  -19.162 -81.484 1.00 46.79 283 A 1 
ATOM 2194 C C     . THR A 1 283 ? 20.743  -17.971 -80.610 1.00 43.71 283 A 1 
ATOM 2195 O O     . THR A 1 283 ? 20.643  -17.983 -79.397 1.00 41.58 283 A 1 
ATOM 2196 C CB    . THR A 1 283 ? 19.056  -18.786 -82.277 1.00 41.25 283 A 1 
ATOM 2197 O OG1   . THR A 1 283 ? 17.897  -19.054 -81.528 1.00 39.15 283 A 1 
ATOM 2198 C CG2   . THR A 1 283 ? 18.951  -19.550 -83.575 1.00 43.49 283 A 1 
ATOM 2199 N N     . ALA A 1 284 ? 21.200  -16.882 -81.307 1.00 37.04 284 A 1 
ATOM 2200 C CA    . ALA A 1 284 ? 22.452  -16.154 -81.041 1.00 38.28 284 A 1 
ATOM 2201 C C     . ALA A 1 284 ? 22.397  -14.678 -80.570 1.00 34.88 284 A 1 
ATOM 2202 O O     . ALA A 1 284 ? 23.389  -14.195 -80.048 1.00 34.04 284 A 1 
ATOM 2203 C CB    . ALA A 1 284 ? 23.220  -16.202 -82.368 1.00 36.24 284 A 1 
ATOM 2204 N N     . GLY A 1 285 ? 21.380  -13.920 -80.919 1.00 36.99 285 A 1 
ATOM 2205 C CA    . GLY A 1 285 ? 21.468  -12.500 -81.337 1.00 36.80 285 A 1 
ATOM 2206 C C     . GLY A 1 285 ? 22.163  -11.478 -80.420 1.00 33.89 285 A 1 
ATOM 2207 O O     . GLY A 1 285 ? 22.041  -11.510 -79.209 1.00 33.19 285 A 1 
ATOM 2208 N N     . ALA A 1 286 ? 22.856  -10.503 -81.057 1.00 35.24 286 A 1 
ATOM 2209 C CA    . ALA A 1 286 ? 24.048  -9.819  -80.542 1.00 36.88 286 A 1 
ATOM 2210 C C     . ALA A 1 286 ? 23.958  -8.302  -80.212 1.00 33.86 286 A 1 
ATOM 2211 O O     . ALA A 1 286 ? 24.891  -7.789  -79.609 1.00 32.93 286 A 1 
ATOM 2212 C CB    . ALA A 1 286 ? 25.122  -10.004 -81.626 1.00 34.76 286 A 1 
ATOM 2213 N N     . SER A 1 287 ? 22.990  -7.558  -80.714 1.00 46.58 287 A 1 
ATOM 2214 C CA    . SER A 1 287 ? 23.183  -6.195  -81.265 1.00 48.44 287 A 1 
ATOM 2215 C C     . SER A 1 287 ? 23.718  -5.115  -80.302 1.00 46.28 287 A 1 
ATOM 2216 O O     . SER A 1 287 ? 23.395  -5.084  -79.123 1.00 43.96 287 A 1 
ATOM 2217 C CB    . SER A 1 287 ? 21.909  -5.713  -81.951 1.00 44.55 287 A 1 
ATOM 2218 O OG    . SER A 1 287 ? 22.210  -4.644  -82.813 1.00 38.19 287 A 1 
ATOM 2219 N N     . ALA A 1 288 ? 24.535  -4.179  -80.886 1.00 40.73 288 A 1 
ATOM 2220 C CA    . ALA A 1 288 ? 25.650  -3.470  -80.246 1.00 42.42 288 A 1 
ATOM 2221 C C     . ALA A 1 288 ? 25.533  -1.926  -80.127 1.00 39.97 288 A 1 
ATOM 2222 O O     . ALA A 1 288 ? 26.566  -1.287  -79.993 1.00 37.94 288 A 1 
ATOM 2223 C CB    . ALA A 1 288 ? 26.894  -3.819  -81.077 1.00 39.78 288 A 1 
ATOM 2224 N N     . TYR A 1 289 ? 24.362  -1.307  -80.220 1.00 37.89 289 A 1 
ATOM 2225 C CA    . TYR A 1 289 ? 24.251  0.098   -80.651 1.00 41.39 289 A 1 
ATOM 2226 C C     . TYR A 1 289 ? 25.058  1.119   -79.820 1.00 38.12 289 A 1 
ATOM 2227 O O     . TYR A 1 289 ? 25.164  1.017   -78.603 1.00 37.24 289 A 1 
ATOM 2228 C CB    . TYR A 1 289 ? 22.782  0.505   -80.789 1.00 38.84 289 A 1 
ATOM 2229 C CG    . TYR A 1 289 ? 22.258  0.318   -82.195 1.00 38.99 289 A 1 
ATOM 2230 C CD1   . TYR A 1 289 ? 22.440  1.329   -83.160 1.00 40.48 289 A 1 
ATOM 2231 C CD2   . TYR A 1 289 ? 21.608  -0.871  -82.565 1.00 41.57 289 A 1 
ATOM 2232 C CE1   . TYR A 1 289 ? 21.968  1.155   -84.474 1.00 37.44 289 A 1 
ATOM 2233 C CE2   . TYR A 1 289 ? 21.136  -1.052  -83.873 1.00 37.30 289 A 1 
ATOM 2234 C CZ    . TYR A 1 289 ? 21.312  -0.034  -84.831 1.00 38.06 289 A 1 
ATOM 2235 O OH    . TYR A 1 289 ? 20.843  -0.209  -86.117 1.00 36.97 289 A 1 
ATOM 2236 N N     . THR A 1 290 ? 25.615  2.113   -80.535 1.00 51.29 290 A 1 
ATOM 2237 C CA    . THR A 1 290 ? 26.911  2.766   -80.257 1.00 54.18 290 A 1 
ATOM 2238 C C     . THR A 1 290 ? 26.897  4.121   -79.514 1.00 53.31 290 A 1 
ATOM 2239 O O     . THR A 1 290 ? 26.981  4.151   -78.291 1.00 50.44 290 A 1 
ATOM 2240 C CB    . THR A 1 290 ? 27.691  2.890   -81.574 1.00 49.12 290 A 1 
ATOM 2241 O OG1   . THR A 1 290 ? 26.871  3.502   -82.563 1.00 47.06 290 A 1 
ATOM 2242 C CG2   . THR A 1 290 ? 28.130  1.540   -82.146 1.00 51.03 290 A 1 
ATOM 2243 N N     . ASP A 1 291 ? 26.902  5.273   -80.241 1.00 48.52 291 A 1 
ATOM 2244 C CA    . ASP A 1 291 ? 27.950  6.296   -80.042 1.00 52.89 291 A 1 
ATOM 2245 C C     . ASP A 1 291 ? 27.605  7.643   -79.372 1.00 51.63 291 A 1 
ATOM 2246 O O     . ASP A 1 291 ? 28.497  8.299   -78.856 1.00 50.00 291 A 1 
ATOM 2247 C CB    . ASP A 1 291 ? 28.532  6.662   -81.422 1.00 47.81 291 A 1 
ATOM 2248 C CG    . ASP A 1 291 ? 29.676  5.774   -81.920 1.00 42.97 291 A 1 
ATOM 2249 O OD1   . ASP A 1 291 ? 30.427  5.254   -81.079 1.00 41.84 291 A 1 
ATOM 2250 O OD2   . ASP A 1 291 ? 29.778  5.645   -83.152 1.00 41.79 291 A 1 
ATOM 2251 N N     . SER A 1 292 ? 26.425  8.166   -79.526 1.00 38.63 292 A 1 
ATOM 2252 C CA    . SER A 1 292 ? 26.248  9.600   -79.820 1.00 42.70 292 A 1 
ATOM 2253 C C     . SER A 1 292 ? 26.906  10.602  -78.855 1.00 40.33 292 A 1 
ATOM 2254 O O     . SER A 1 292 ? 26.828  10.492  -77.634 1.00 39.03 292 A 1 
ATOM 2255 C CB    . SER A 1 292 ? 24.778  9.952   -80.031 1.00 40.16 292 A 1 
ATOM 2256 O OG    . SER A 1 292 ? 24.686  11.240  -80.593 1.00 36.73 292 A 1 
ATOM 2257 N N     . VAL A 1 293 ? 27.525  11.651  -79.487 1.00 35.87 293 A 1 
ATOM 2258 C CA    . VAL A 1 293 ? 28.725  12.370  -78.993 1.00 41.38 293 A 1 
ATOM 2259 C C     . VAL A 1 293 ? 28.468  13.673  -78.209 1.00 39.23 293 A 1 
ATOM 2260 O O     . VAL A 1 293 ? 29.397  14.186  -77.598 1.00 38.39 293 A 1 
ATOM 2261 C CB    . VAL A 1 293 ? 29.620  12.721  -80.208 1.00 38.62 293 A 1 
ATOM 2262 C CG1   . VAL A 1 293 ? 31.065  13.028  -79.825 1.00 37.64 293 A 1 
ATOM 2263 C CG2   . VAL A 1 293 ? 29.683  11.632  -81.279 1.00 44.02 293 A 1 
ATOM 2264 N N     . ASN A 1 294 ? 27.316  14.314  -78.317 1.00 39.28 294 A 1 
ATOM 2265 C CA    . ASN A 1 294 ? 27.202  15.762  -78.504 1.00 42.17 294 A 1 
ATOM 2266 C C     . ASN A 1 294 ? 27.853  16.663  -77.426 1.00 39.08 294 A 1 
ATOM 2267 O O     . ASN A 1 294 ? 27.754  16.455  -76.232 1.00 37.09 294 A 1 
ATOM 2268 C CB    . ASN A 1 294 ? 25.738  16.157  -78.784 1.00 40.75 294 A 1 
ATOM 2269 C CG    . ASN A 1 294 ? 25.435  16.294  -80.270 1.00 37.43 294 A 1 
ATOM 2270 O OD1   . ASN A 1 294 ? 26.308  16.455  -81.102 1.00 38.44 294 A 1 
ATOM 2271 N ND2   . ASN A 1 294 ? 24.179  16.268  -80.637 1.00 39.86 294 A 1 
ATOM 2272 N N     . ASN A 1 295 ? 28.456  17.769  -77.953 1.00 39.82 295 A 1 
ATOM 2273 C CA    . ASN A 1 295 ? 29.639  18.486  -77.435 1.00 41.72 295 A 1 
ATOM 2274 C C     . ASN A 1 295 ? 29.394  19.727  -76.536 1.00 39.39 295 A 1 
ATOM 2275 O O     . ASN A 1 295 ? 30.361  20.393  -76.195 1.00 37.27 295 A 1 
ATOM 2276 C CB    . ASN A 1 295 ? 30.405  18.937  -78.695 1.00 39.28 295 A 1 
ATOM 2277 C CG    . ASN A 1 295 ? 31.778  18.337  -78.888 1.00 35.72 295 A 1 
ATOM 2278 O OD1   . ASN A 1 295 ? 32.367  17.703  -78.042 1.00 36.84 295 A 1 
ATOM 2279 N ND2   . ASN A 1 295 ? 32.366  18.553  -80.054 1.00 36.90 295 A 1 
ATOM 2280 N N     . SER A 1 296 ? 28.164  20.143  -76.294 1.00 37.12 296 A 1 
ATOM 2281 C CA    . SER A 1 296 ? 27.788  21.571  -76.298 1.00 39.95 296 A 1 
ATOM 2282 C C     . SER A 1 296 ? 28.401  22.508  -75.230 1.00 37.56 296 A 1 
ATOM 2283 O O     . SER A 1 296 ? 29.131  22.103  -74.343 1.00 36.59 296 A 1 
ATOM 2284 C CB    . SER A 1 296 ? 26.259  21.699  -76.344 1.00 38.21 296 A 1 
ATOM 2285 O OG    . SER A 1 296 ? 25.911  23.001  -76.764 1.00 36.43 296 A 1 
ATOM 2286 N N     . ILE A 1 297 ? 28.076  23.785  -75.369 1.00 31.91 297 A 1 
ATOM 2287 C CA    . ILE A 1 297 ? 28.906  25.003  -75.305 1.00 35.37 297 A 1 
ATOM 2288 C C     . ILE A 1 297 ? 29.208  25.519  -73.879 1.00 34.55 297 A 1 
ATOM 2289 O O     . ILE A 1 297 ? 28.552  25.202  -72.902 1.00 33.19 297 A 1 
ATOM 2290 C CB    . ILE A 1 297 ? 28.225  26.080  -76.200 1.00 32.83 297 A 1 
ATOM 2291 C CG1   . ILE A 1 297 ? 28.103  25.592  -77.669 1.00 32.03 297 A 1 
ATOM 2292 C CG2   . ILE A 1 297 ? 28.941  27.441  -76.186 1.00 36.82 297 A 1 
ATOM 2293 C CD1   . ILE A 1 297 ? 27.174  26.437  -78.556 1.00 35.55 297 A 1 
ATOM 2294 N N     . SER A 1 298 ? 30.208  26.425  -73.858 1.00 39.22 298 A 1 
ATOM 2295 C CA    . SER A 1 298 ? 31.147  26.774  -72.777 1.00 40.42 298 A 1 
ATOM 2296 C C     . SER A 1 298 ? 30.794  27.912  -71.808 1.00 38.60 298 A 1 
ATOM 2297 O O     . SER A 1 298 ? 31.678  28.290  -71.045 1.00 37.45 298 A 1 
ATOM 2298 C CB    . SER A 1 298 ? 32.447  27.195  -73.475 1.00 39.04 298 A 1 
ATOM 2299 O OG    . SER A 1 298 ? 32.244  28.370  -74.239 1.00 36.12 298 A 1 
ATOM 2300 N N     . PHE A 1 299 ? 29.649  28.578  -71.912 1.00 37.88 299 A 1 
ATOM 2301 C CA    . PHE A 1 299 ? 29.566  29.998  -71.543 1.00 39.34 299 A 1 
ATOM 2302 C C     . PHE A 1 299 ? 30.064  30.314  -70.126 1.00 38.66 299 A 1 
ATOM 2303 O O     . PHE A 1 299 ? 29.529  29.855  -69.125 1.00 36.30 299 A 1 
ATOM 2304 C CB    . PHE A 1 299 ? 28.174  30.576  -71.804 1.00 35.72 299 A 1 
ATOM 2305 C CG    . PHE A 1 299 ? 28.064  31.264  -73.153 1.00 34.09 299 A 1 
ATOM 2306 C CD1   . PHE A 1 299 ? 28.477  32.600  -73.298 1.00 34.50 299 A 1 
ATOM 2307 C CD2   . PHE A 1 299 ? 27.590  30.559  -74.258 1.00 34.65 299 A 1 
ATOM 2308 C CE1   . PHE A 1 299 ? 28.399  33.230  -74.550 1.00 31.08 299 A 1 
ATOM 2309 C CE2   . PHE A 1 299 ? 27.517  31.182  -75.523 1.00 29.58 299 A 1 
ATOM 2310 C CZ    . PHE A 1 299 ? 27.921  32.521  -75.676 1.00 29.83 299 A 1 
ATOM 2311 N N     . SER A 1 300 ? 31.104  31.164  -70.108 1.00 40.84 300 A 1 
ATOM 2312 C CA    . SER A 1 300 ? 32.033  31.416  -68.998 1.00 44.53 300 A 1 
ATOM 2313 C C     . SER A 1 300 ? 31.635  32.552  -68.058 1.00 43.59 300 A 1 
ATOM 2314 O O     . SER A 1 300 ? 32.525  33.178  -67.493 1.00 42.47 300 A 1 
ATOM 2315 C CB    . SER A 1 300 ? 33.398  31.742  -69.601 1.00 41.68 300 A 1 
ATOM 2316 O OG    . SER A 1 300 ? 33.369  32.992  -70.256 1.00 37.71 300 A 1 
ATOM 2317 N N     . MET A 1 301 ? 30.359  32.916  -67.975 1.00 43.56 301 A 1 
ATOM 2318 C CA    . MET A 1 301 ? 30.007  34.227  -67.413 1.00 46.74 301 A 1 
ATOM 2319 C C     . MET A 1 301 ? 30.624  34.414  -66.027 1.00 46.15 301 A 1 
ATOM 2320 O O     . MET A 1 301 ? 30.265  33.770  -65.039 1.00 43.50 301 A 1 
ATOM 2321 C CB    . MET A 1 301 ? 28.498  34.479  -67.388 1.00 43.34 301 A 1 
ATOM 2322 C CG    . MET A 1 301 ? 28.011  35.077  -68.718 1.00 41.11 301 A 1 
ATOM 2323 S SD    . MET A 1 301 ? 26.366  35.839  -68.595 1.00 41.34 301 A 1 
ATOM 2324 C CE    . MET A 1 301 ? 26.144  36.390  -70.295 1.00 37.36 301 A 1 
ATOM 2325 N N     . GLU A 1 302 ? 31.545  35.366  -66.038 1.00 37.05 302 A 1 
ATOM 2326 C CA    . GLU A 1 302 ? 32.451  35.775  -64.956 1.00 41.81 302 A 1 
ATOM 2327 C C     . GLU A 1 302 ? 31.710  36.619  -63.889 1.00 41.65 302 A 1 
ATOM 2328 O O     . GLU A 1 302 ? 32.172  37.675  -63.496 1.00 39.31 302 A 1 
ATOM 2329 C CB    . GLU A 1 302 ? 33.590  36.557  -65.642 1.00 37.78 302 A 1 
ATOM 2330 C CG    . GLU A 1 302 ? 34.874  36.729  -64.820 1.00 35.24 302 A 1 
ATOM 2331 C CD    . GLU A 1 302 ? 35.927  37.572  -65.566 1.00 34.87 302 A 1 
ATOM 2332 O OE1   . GLU A 1 302 ? 37.087  37.567  -65.111 1.00 33.24 302 A 1 
ATOM 2333 O OE2   . GLU A 1 302 ? 35.570  38.248  -66.569 1.00 32.63 302 A 1 
ATOM 2334 N N     . ALA A 1 303 ? 30.497  36.228  -63.513 1.00 43.35 303 A 1 
ATOM 2335 C CA    . ALA A 1 303 ? 29.641  37.085  -62.688 1.00 45.83 303 A 1 
ATOM 2336 C C     . ALA A 1 303 ? 30.400  37.495  -61.430 1.00 44.06 303 A 1 
ATOM 2337 O O     . ALA A 1 303 ? 30.797  36.655  -60.622 1.00 42.35 303 A 1 
ATOM 2338 C CB    . ALA A 1 303 ? 28.323  36.373  -62.384 1.00 43.25 303 A 1 
ATOM 2339 N N     . GLY A 1 304 ? 30.648  38.843  -61.350 1.00 38.89 304 A 1 
ATOM 2340 C CA    . GLY A 1 304 ? 31.536  39.415  -60.351 1.00 40.47 304 A 1 
ATOM 2341 C C     . GLY A 1 304 ? 31.124  38.977  -58.959 1.00 37.99 304 A 1 
ATOM 2342 O O     . GLY A 1 304 ? 30.002  39.208  -58.524 1.00 37.03 304 A 1 
ATOM 2343 N N     . ILE A 1 305 ? 32.086  38.364  -58.285 1.00 35.28 305 A 1 
ATOM 2344 C CA    . ILE A 1 305 ? 31.967  37.975  -56.883 1.00 39.48 305 A 1 
ATOM 2345 C C     . ILE A 1 305 ? 31.936  39.280  -56.092 1.00 37.16 305 A 1 
ATOM 2346 O O     . ILE A 1 305 ? 32.973  39.752  -55.641 1.00 35.34 305 A 1 
ATOM 2347 C CB    . ILE A 1 305 ? 33.118  37.048  -56.456 1.00 37.18 305 A 1 
ATOM 2348 C CG1   . ILE A 1 305 ? 33.199  35.806  -57.362 1.00 35.60 305 A 1 
ATOM 2349 C CG2   . ILE A 1 305 ? 32.966  36.624  -54.981 1.00 38.23 305 A 1 
ATOM 2350 C CD1   . ILE A 1 305 ? 34.466  34.959  -57.151 1.00 36.73 305 A 1 
ATOM 2351 N N     . VAL A 1 306 ? 30.759  39.912  -56.009 1.00 38.54 306 A 1 
ATOM 2352 C CA    . VAL A 1 306 ? 30.587  41.011  -55.070 1.00 42.54 306 A 1 
ATOM 2353 C C     . VAL A 1 306 ? 30.820  40.386  -53.700 1.00 39.02 306 A 1 
ATOM 2354 O O     . VAL A 1 306 ? 30.069  39.483  -53.325 1.00 37.49 306 A 1 
ATOM 2355 C CB    . VAL A 1 306 ? 29.207  41.680  -55.165 1.00 40.16 306 A 1 
ATOM 2356 C CG1   . VAL A 1 306 ? 29.107  42.849  -54.182 1.00 37.24 306 A 1 
ATOM 2357 C CG2   . VAL A 1 306 ? 28.957  42.223  -56.573 1.00 42.53 306 A 1 
ATOM 2358 N N     . PRO A 1 307 ? 31.899  40.786  -53.022 1.00 40.21 307 A 1 
ATOM 2359 C CA    . PRO A 1 307 ? 32.242  40.214  -51.739 1.00 43.37 307 A 1 
ATOM 2360 C C     . PRO A 1 307 ? 31.277  40.797  -50.713 1.00 42.23 307 A 1 
ATOM 2361 O O     . PRO A 1 307 ? 31.655  41.647  -49.920 1.00 39.75 307 A 1 
ATOM 2362 C CB    . PRO A 1 307 ? 33.708  40.604  -51.509 1.00 40.18 307 A 1 
ATOM 2363 C CG    . PRO A 1 307 ? 33.794  41.975  -52.156 1.00 40.33 307 A 1 
ATOM 2364 C CD    . PRO A 1 307 ? 32.842  41.846  -53.355 1.00 45.16 307 A 1 
ATOM 2365 N N     . ASP A 1 308 ? 29.998  40.428  -50.863 1.00 53.05 308 A 1 
ATOM 2366 C CA    . ASP A 1 308 ? 29.021  40.892  -49.900 1.00 54.77 308 A 1 
ATOM 2367 C C     . ASP A 1 308 ? 29.484  40.365  -48.550 1.00 53.67 308 A 1 
ATOM 2368 O O     . ASP A 1 308 ? 29.414  39.172  -48.241 1.00 50.33 308 A 1 
ATOM 2369 C CB    . ASP A 1 308 ? 27.584  40.519  -50.288 1.00 49.52 308 A 1 
ATOM 2370 C CG    . ASP A 1 308 ? 26.554  41.384  -49.543 1.00 44.04 308 A 1 
ATOM 2371 O OD1   . ASP A 1 308 ? 26.968  42.266  -48.748 1.00 42.84 308 A 1 
ATOM 2372 O OD2   . ASP A 1 308 ? 25.344  41.155  -49.766 1.00 42.43 308 A 1 
ATOM 2373 N N     . ASN A 1 309 ? 30.083  41.301  -47.829 1.00 44.51 309 A 1 
ATOM 2374 C CA    . ASN A 1 309 ? 30.599  41.117  -46.474 1.00 46.43 309 A 1 
ATOM 2375 C C     . ASN A 1 309 ? 29.419  40.908  -45.516 1.00 43.10 309 A 1 
ATOM 2376 O O     . ASN A 1 309 ? 29.327  41.552  -44.471 1.00 39.97 309 A 1 
ATOM 2377 C CB    . ASN A 1 309 ? 31.451  42.336  -46.072 1.00 43.08 309 A 1 
ATOM 2378 C CG    . ASN A 1 309 ? 32.926  42.221  -46.391 1.00 39.19 309 A 1 
ATOM 2379 O OD1   . ASN A 1 309 ? 33.538  41.175  -46.334 1.00 39.39 309 A 1 
ATOM 2380 N ND2   . ASN A 1 309 ? 33.576  43.333  -46.642 1.00 39.36 309 A 1 
ATOM 2381 N N     . THR A 1 310 ? 28.481  40.055  -45.928 1.00 50.49 310 A 1 
ATOM 2382 C CA    . THR A 1 310 ? 27.409  39.609  -45.060 1.00 53.10 310 A 1 
ATOM 2383 C C     . THR A 1 310 ? 28.115  38.879  -43.949 1.00 51.66 310 A 1 
ATOM 2384 O O     . THR A 1 310 ? 28.434  37.697  -44.053 1.00 48.54 310 A 1 
ATOM 2385 C CB    . THR A 1 310 ? 26.378  38.724  -45.753 1.00 47.45 310 A 1 
ATOM 2386 O OG1   . THR A 1 310 ? 26.126  39.141  -47.062 1.00 42.30 310 A 1 
ATOM 2387 C CG2   . THR A 1 310 ? 25.054  38.783  -45.004 1.00 44.00 310 A 1 
ATOM 2388 N N     . VAL A 1 311 ? 28.454  39.673  -42.950 1.00 36.35 311 A 1 
ATOM 2389 C CA    . VAL A 1 311 ? 29.009  39.183  -41.693 1.00 40.67 311 A 1 
ATOM 2390 C C     . VAL A 1 311 ? 27.986  38.159  -41.231 1.00 38.86 311 A 1 
ATOM 2391 O O     . VAL A 1 311 ? 26.947  38.530  -40.681 1.00 36.64 311 A 1 
ATOM 2392 C CB    . VAL A 1 311 ? 29.203  40.311  -40.671 1.00 37.39 311 A 1 
ATOM 2393 C CG1   . VAL A 1 311 ? 29.851  39.785  -39.389 1.00 35.61 311 A 1 
ATOM 2394 C CG2   . VAL A 1 311 ? 30.095  41.429  -41.225 1.00 40.50 311 A 1 
ATOM 2395 N N     . GLN A 1 312 ? 28.223  36.905  -41.588 1.00 52.18 312 A 1 
ATOM 2396 C CA    . GLN A 1 312 ? 27.496  35.797  -41.000 1.00 53.01 312 A 1 
ATOM 2397 C C     . GLN A 1 312 ? 27.799  35.899  -39.516 1.00 52.91 312 A 1 
ATOM 2398 O O     . GLN A 1 312 ? 28.797  35.360  -39.029 1.00 50.37 312 A 1 
ATOM 2399 C CB    . GLN A 1 312 ? 27.917  34.439  -41.581 1.00 48.11 312 A 1 
ATOM 2400 C CG    . GLN A 1 312 ? 27.326  34.156  -42.966 1.00 44.67 312 A 1 
ATOM 2401 C CD    . GLN A 1 312 ? 27.601  32.727  -43.438 1.00 42.22 312 A 1 
ATOM 2402 O OE1   . GLN A 1 312 ? 28.369  31.966  -42.880 1.00 40.81 312 A 1 
ATOM 2403 N NE2   . GLN A 1 312 ? 26.955  32.304  -44.507 1.00 37.97 312 A 1 
ATOM 2404 N N     . SER A 1 313 ? 26.979  36.686  -38.848 1.00 49.09 313 A 1 
ATOM 2405 C CA    . SER A 1 313 ? 26.877  36.599  -37.408 1.00 51.40 313 A 1 
ATOM 2406 C C     . SER A 1 313 ? 26.485  35.152  -37.175 1.00 50.31 313 A 1 
ATOM 2407 O O     . SER A 1 313 ? 25.327  34.767  -37.309 1.00 47.13 313 A 1 
ATOM 2408 C CB    . SER A 1 313 ? 25.861  37.595  -36.842 1.00 46.95 313 A 1 
ATOM 2409 O OG    . SER A 1 313 ? 24.591  37.455  -37.437 1.00 43.57 313 A 1 
ATOM 2410 N N     . SER A 1 314 ? 27.518  34.359  -36.986 1.00 45.76 314 A 1 
ATOM 2411 C CA    . SER A 1 314 ? 27.384  33.028  -36.449 1.00 48.57 314 A 1 
ATOM 2412 C C     . SER A 1 314 ? 26.768  33.245  -35.080 1.00 45.80 314 A 1 
ATOM 2413 O O     . SER A 1 314 ? 27.467  33.418  -34.086 1.00 44.27 314 A 1 
ATOM 2414 C CB    . SER A 1 314 ? 28.744  32.321  -36.384 1.00 44.14 314 A 1 
ATOM 2415 O OG    . SER A 1 314 ? 29.720  33.132  -35.749 1.00 41.90 314 A 1 
ATOM 2416 N N     . ILE A 1 315 ? 25.437  33.382  -35.106 1.00 46.77 315 A 1 
ATOM 2417 C CA    . ILE A 1 315 ? 24.640  33.261  -33.907 1.00 48.92 315 A 1 
ATOM 2418 C C     . ILE A 1 315 ? 24.972  31.844  -33.467 1.00 46.72 315 A 1 
ATOM 2419 O O     . ILE A 1 315 ? 24.405  30.875  -33.972 1.00 44.56 315 A 1 
ATOM 2420 C CB    . ILE A 1 315 ? 23.138  33.491  -34.166 1.00 44.01 315 A 1 
ATOM 2421 C CG1   . ILE A 1 315 ? 22.900  34.923  -34.694 1.00 42.55 315 A 1 
ATOM 2422 C CG2   . ILE A 1 315 ? 22.345  33.258  -32.869 1.00 43.99 315 A 1 
ATOM 2423 C CD1   . ILE A 1 315 ? 21.445  35.209  -35.118 1.00 40.94 315 A 1 
ATOM 2424 N N     . LEU A 1 316 ? 25.997  31.771  -32.630 1.00 45.04 316 A 1 
ATOM 2425 C CA    . LEU A 1 316 ? 26.296  30.612  -31.831 1.00 47.93 316 A 1 
ATOM 2426 C C     . LEU A 1 316 ? 24.981  30.319  -31.119 1.00 45.44 316 A 1 
ATOM 2427 O O     . LEU A 1 316 ? 24.658  30.977  -30.129 1.00 43.30 316 A 1 
ATOM 2428 C CB    . LEU A 1 316 ? 27.418  30.941  -30.821 1.00 43.37 316 A 1 
ATOM 2429 C CG    . LEU A 1 316 ? 28.837  30.899  -31.413 1.00 40.62 316 A 1 
ATOM 2430 C CD1   . LEU A 1 316 ? 29.829  31.571  -30.459 1.00 41.33 316 A 1 
ATOM 2431 C CD2   . LEU A 1 316 ? 29.295  29.451  -31.641 1.00 44.17 316 A 1 
ATOM 2432 N N     . ARG A 1 317 ? 24.160  29.446  -31.719 1.00 46.41 317 A 1 
ATOM 2433 C CA    . ARG A 1 317 ? 23.018  28.883  -31.023 1.00 48.70 317 A 1 
ATOM 2434 C C     . ARG A 1 317 ? 23.631  28.356  -29.728 1.00 46.47 317 A 1 
ATOM 2435 O O     . ARG A 1 317 ? 24.495  27.485  -29.838 1.00 44.45 317 A 1 
ATOM 2436 C CB    . ARG A 1 317 ? 22.357  27.739  -31.807 1.00 44.10 317 A 1 
ATOM 2437 C CG    . ARG A 1 317 ? 21.247  28.243  -32.733 1.00 40.23 317 A 1 
ATOM 2438 C CD    . ARG A 1 317 ? 20.536  27.046  -33.402 1.00 38.48 317 A 1 
ATOM 2439 N NE    . ARG A 1 317 ? 19.325  27.467  -34.107 1.00 34.65 317 A 1 
ATOM 2440 C CZ    . ARG A 1 317 ? 18.488  26.684  -34.783 1.00 30.85 317 A 1 
ATOM 2441 N NH1   . ARG A 1 317 ? 18.716  25.396  -34.898 1.00 29.44 317 A 1 
ATOM 2442 N NH2   . ARG A 1 317 ? 17.420  27.163  -35.338 1.00 28.40 317 A 1 
ATOM 2443 N N     . PRO A 1 318 ? 23.302  28.917  -28.583 1.00 33.72 318 A 1 
ATOM 2444 C CA    . PRO A 1 318 ? 23.817  28.383  -27.351 1.00 38.16 318 A 1 
ATOM 2445 C C     . PRO A 1 318 ? 23.264  26.963  -27.264 1.00 37.61 318 A 1 
ATOM 2446 O O     . PRO A 1 318 ? 22.093  26.766  -26.966 1.00 35.66 318 A 1 
ATOM 2447 C CB    . PRO A 1 318 ? 23.336  29.342  -26.249 1.00 34.29 318 A 1 
ATOM 2448 C CG    . PRO A 1 318 ? 22.067  29.956  -26.833 1.00 33.89 318 A 1 
ATOM 2449 C CD    . PRO A 1 318 ? 22.352  29.982  -28.341 1.00 38.95 318 A 1 
ATOM 2450 N N     . ALA A 1 319 ? 24.079  25.997  -27.644 1.00 35.77 319 A 1 
ATOM 2451 C CA    . ALA A 1 319 ? 23.718  24.576  -27.643 1.00 38.02 319 A 1 
ATOM 2452 C C     . ALA A 1 319 ? 23.384  24.078  -26.232 1.00 36.27 319 A 1 
ATOM 2453 O O     . ALA A 1 319 ? 22.796  23.019  -26.058 1.00 34.94 319 A 1 
ATOM 2454 C CB    . ALA A 1 319 ? 24.880  23.792  -28.265 1.00 34.49 319 A 1 
ATOM 2455 N N     . GLY A 1 320 ? 23.755  24.873  -25.246 1.00 33.77 320 A 1 
ATOM 2456 C CA    . GLY A 1 320 ? 23.557  24.580  -23.836 1.00 35.04 320 A 1 
ATOM 2457 C C     . GLY A 1 320 ? 22.130  24.733  -23.320 1.00 34.45 320 A 1 
ATOM 2458 O O     . GLY A 1 320 ? 21.963  24.891  -22.120 1.00 32.08 320 A 1 
ATOM 2459 N N     . ALA A 1 321 ? 21.105  24.675  -24.200 1.00 39.34 321 A 1 
ATOM 2460 C CA    . ALA A 1 321 ? 19.787  24.259  -23.748 1.00 40.82 321 A 1 
ATOM 2461 C C     . ALA A 1 321 ? 19.884  22.786  -23.323 1.00 39.16 321 A 1 
ATOM 2462 O O     . ALA A 1 321 ? 19.404  21.891  -24.017 1.00 38.52 321 A 1 
ATOM 2463 C CB    . ALA A 1 321 ? 18.744  24.530  -24.829 1.00 37.69 321 A 1 
ATOM 2464 N N     . ILE A 1 322 ? 20.601  22.555  -22.241 1.00 35.75 322 A 1 
ATOM 2465 C CA    . ILE A 1 322 ? 20.585  21.283  -21.535 1.00 37.68 322 A 1 
ATOM 2466 C C     . ILE A 1 322 ? 19.108  21.053  -21.253 1.00 37.67 322 A 1 
ATOM 2467 O O     . ILE A 1 322 ? 18.489  21.836  -20.534 1.00 35.95 322 A 1 
ATOM 2468 C CB    . ILE A 1 322 ? 21.431  21.330  -20.243 1.00 34.75 322 A 1 
ATOM 2469 C CG1   . ILE A 1 322 ? 22.896  21.694  -20.558 1.00 32.89 322 A 1 
ATOM 2470 C CG2   . ILE A 1 322 ? 21.356  19.980  -19.515 1.00 35.81 322 A 1 
ATOM 2471 C CD1   . ILE A 1 322 ? 23.775  21.914  -19.318 1.00 33.93 322 A 1 
ATOM 2472 N N     . GLY A 1 323 ? 18.541  20.009  -21.865 1.00 38.28 323 A 1 
ATOM 2473 C CA    . GLY A 1 323 ? 17.214  19.515  -21.535 1.00 39.21 323 A 1 
ATOM 2474 C C     . GLY A 1 323 ? 17.226  18.996  -20.103 1.00 38.03 323 A 1 
ATOM 2475 O O     . GLY A 1 323 ? 17.223  17.789  -19.885 1.00 36.91 323 A 1 
ATOM 2476 N N     . LEU A 1 324 ? 17.291  19.925  -19.148 1.00 41.84 324 A 1 
ATOM 2477 C CA    . LEU A 1 324 ? 17.328  19.651  -17.703 1.00 42.56 324 A 1 
ATOM 2478 C C     . LEU A 1 324 ? 16.082  18.897  -17.240 1.00 43.07 324 A 1 
ATOM 2479 O O     . LEU A 1 324 ? 16.146  18.144  -16.274 1.00 39.88 324 A 1 
ATOM 2480 C CB    . LEU A 1 324 ? 17.416  20.984  -16.928 1.00 36.72 324 A 1 
ATOM 2481 C CG    . LEU A 1 324 ? 18.839  21.456  -16.641 1.00 33.05 324 A 1 
ATOM 2482 C CD1   . LEU A 1 324 ? 18.812  22.898  -16.146 1.00 33.48 324 A 1 
ATOM 2483 C CD2   . LEU A 1 324 ? 19.499  20.591  -15.557 1.00 36.18 324 A 1 
ATOM 2484 N N     . PHE A 1 325 ? 14.965  19.098  -17.930 1.00 45.62 325 A 1 
ATOM 2485 C CA    . PHE A 1 325 ? 13.742  18.338  -17.715 1.00 46.42 325 A 1 
ATOM 2486 C C     . PHE A 1 325 ? 13.788  16.972  -18.413 1.00 47.42 325 A 1 
ATOM 2487 O O     . PHE A 1 325 ? 12.766  16.483  -18.896 1.00 43.53 325 A 1 
ATOM 2488 C CB    . PHE A 1 325 ? 12.526  19.168  -18.108 1.00 40.09 325 A 1 
ATOM 2489 C CG    . PHE A 1 325 ? 12.375  20.439  -17.314 1.00 37.33 325 A 1 
ATOM 2490 C CD1   . PHE A 1 325 ? 11.840  20.398  -16.024 1.00 36.45 325 A 1 
ATOM 2491 C CD2   . PHE A 1 325 ? 12.786  21.665  -17.866 1.00 35.87 325 A 1 
ATOM 2492 C CE1   . PHE A 1 325 ? 11.691  21.587  -15.290 1.00 33.13 325 A 1 
ATOM 2493 C CE2   . PHE A 1 325 ? 12.643  22.847  -17.138 1.00 31.33 325 A 1 
ATOM 2494 C CZ    . PHE A 1 325 ? 12.092  22.814  -15.854 1.00 33.57 325 A 1 
ATOM 2495 N N     . SER A 1 326 ? 14.944  16.330  -18.456 1.00 41.63 326 A 1 
ATOM 2496 C CA    . SER A 1 326 ? 14.976  14.880  -18.421 1.00 44.17 326 A 1 
ATOM 2497 C C     . SER A 1 326 ? 14.435  14.468  -17.052 1.00 45.12 326 A 1 
ATOM 2498 O O     . SER A 1 326 ? 15.193  14.146  -16.146 1.00 42.04 326 A 1 
ATOM 2499 C CB    . SER A 1 326 ? 16.385  14.339  -18.702 1.00 39.77 326 A 1 
ATOM 2500 O OG    . SER A 1 326 ? 17.328  14.830  -17.776 1.00 36.52 326 A 1 
ATOM 2501 N N     . SER A 1 327 ? 13.119  14.600  -16.890 1.00 54.08 327 A 1 
ATOM 2502 C CA    . SER A 1 327 ? 12.422  13.866  -15.841 1.00 55.03 327 A 1 
ATOM 2503 C C     . SER A 1 327 ? 12.953  12.443  -15.960 1.00 56.70 327 A 1 
ATOM 2504 O O     . SER A 1 327 ? 12.928  11.929  -17.080 1.00 51.91 327 A 1 
ATOM 2505 C CB    . SER A 1 327 ? 10.906  13.890  -16.051 1.00 49.03 327 A 1 
ATOM 2506 O OG    . SER A 1 327 ? 10.542  13.411  -17.324 1.00 45.00 327 A 1 
ATOM 2507 N N     . PRO A 1 328 ? 13.549  11.878  -14.896 1.00 54.44 328 A 1 
ATOM 2508 C CA    . PRO A 1 328 ? 14.129  10.554  -14.969 1.00 55.22 328 A 1 
ATOM 2509 C C     . PRO A 1 328 ? 13.073  9.679   -15.636 1.00 56.46 328 A 1 
ATOM 2510 O O     . PRO A 1 328 ? 11.959  9.593   -15.124 1.00 53.67 328 A 1 
ATOM 2511 C CB    . PRO A 1 328 ? 14.433  10.142  -13.521 1.00 50.54 328 A 1 
ATOM 2512 C CG    . PRO A 1 328 ? 13.545  11.058  -12.686 1.00 49.72 328 A 1 
ATOM 2513 C CD    . PRO A 1 328 ? 13.442  12.328  -13.529 1.00 52.34 328 A 1 
ATOM 2514 N N     . SER A 1 329 ? 13.381  9.227   -16.858 1.00 48.88 329 A 1 
ATOM 2515 C CA    . SER A 1 329 ? 12.430  8.484   -17.653 1.00 50.59 329 A 1 
ATOM 2516 C C     . SER A 1 329 ? 11.942  7.387   -16.729 1.00 52.56 329 A 1 
ATOM 2517 O O     . SER A 1 329 ? 12.768  6.673   -16.157 1.00 49.85 329 A 1 
ATOM 2518 C CB    . SER A 1 329 ? 13.077  7.922   -18.925 1.00 45.22 329 A 1 
ATOM 2519 O OG    . SER A 1 329 ? 14.233  7.164   -18.623 1.00 40.61 329 A 1 
ATOM 2520 N N     . LEU A 1 330 ? 10.639  7.332   -16.499 1.00 57.91 330 A 1 
ATOM 2521 C CA    . LEU A 1 330 ? 10.034  6.150   -15.907 1.00 56.26 330 A 1 
ATOM 2522 C C     . LEU A 1 330 ? 10.404  5.042   -16.880 1.00 56.74 330 A 1 
ATOM 2523 O O     . LEU A 1 330 ? 9.765   4.908   -17.913 1.00 52.48 330 A 1 
ATOM 2524 C CB    . LEU A 1 330 ? 8.509   6.344   -15.783 1.00 50.78 330 A 1 
ATOM 2525 C CG    . LEU A 1 330 ? 8.078   6.986   -14.460 1.00 46.18 330 A 1 
ATOM 2526 C CD1   . LEU A 1 330 ? 6.698   7.602   -14.585 1.00 45.16 330 A 1 
ATOM 2527 C CD2   . LEU A 1 330 ? 8.041   5.941   -13.338 1.00 45.10 330 A 1 
ATOM 2528 N N     . GLN A 1 331 ? 11.549  4.421   -16.630 1.00 52.26 331 A 1 
ATOM 2529 C CA    . GLN A 1 331 ? 11.990  3.279   -17.403 1.00 52.68 331 A 1 
ATOM 2530 C C     . GLN A 1 331 ? 10.795  2.353   -17.379 1.00 53.51 331 A 1 
ATOM 2531 O O     . GLN A 1 331 ? 10.313  2.036   -16.283 1.00 51.30 331 A 1 
ATOM 2532 C CB    . GLN A 1 331 ? 13.226  2.616   -16.785 1.00 47.80 331 A 1 
ATOM 2533 C CG    . GLN A 1 331 ? 14.515  3.397   -17.076 1.00 42.55 331 A 1 
ATOM 2534 C CD    . GLN A 1 331 ? 15.757  2.698   -16.520 1.00 39.34 331 A 1 
ATOM 2535 O OE1   . GLN A 1 331 ? 15.732  1.956   -15.561 1.00 36.29 331 A 1 
ATOM 2536 N NE2   . GLN A 1 331 ? 16.915  2.938   -17.102 1.00 35.23 331 A 1 
ATOM 2537 N N     . THR A 1 332 ? 10.259  2.071   -18.563 1.00 47.14 332 A 1 
ATOM 2538 C CA    . THR A 1 332 ? 9.187   1.088   -18.701 1.00 48.32 332 A 1 
ATOM 2539 C C     . THR A 1 332 ? 9.646   -0.103  -17.876 1.00 48.65 332 A 1 
ATOM 2540 O O     . THR A 1 332 ? 10.747  -0.602  -18.153 1.00 46.09 332 A 1 
ATOM 2541 C CB    . THR A 1 332 ? 8.999   0.677   -20.166 1.00 43.72 332 A 1 
ATOM 2542 O OG1   . THR A 1 332 ? 10.261  0.528   -20.798 1.00 39.44 332 A 1 
ATOM 2543 C CG2   . THR A 1 332 ? 8.228   1.748   -20.934 1.00 40.61 332 A 1 
ATOM 2544 N N     . PRO A 1 333 ? 8.934   -0.444  -16.798 1.00 53.02 333 A 1 
ATOM 2545 C CA    . PRO A 1 333 ? 9.393   -1.489  -15.915 1.00 51.06 333 A 1 
ATOM 2546 C C     . PRO A 1 333 ? 9.659   -2.695  -16.802 1.00 51.90 333 A 1 
ATOM 2547 O O     . PRO A 1 333 ? 8.807   -3.034  -17.616 1.00 51.21 333 A 1 
ATOM 2548 C CB    . PRO A 1 333 ? 8.269   -1.729  -14.909 1.00 46.87 333 A 1 
ATOM 2549 C CG    . PRO A 1 333 ? 7.501   -0.418  -14.940 1.00 45.65 333 A 1 
ATOM 2550 C CD    . PRO A 1 333 ? 7.679   0.082   -16.374 1.00 48.31 333 A 1 
ATOM 2551 N N     . LEU A 1 334 ? 10.874  -3.233  -16.718 1.00 53.44 334 A 1 
ATOM 2552 C CA    . LEU A 1 334 ? 11.160  -4.493  -17.380 1.00 52.01 334 A 1 
ATOM 2553 C C     . LEU A 1 334 ? 10.016  -5.408  -16.982 1.00 53.35 334 A 1 
ATOM 2554 O O     . LEU A 1 334 ? 9.697   -5.451  -15.791 1.00 49.93 334 A 1 
ATOM 2555 C CB    . LEU A 1 334 ? 12.513  -5.033  -16.879 1.00 46.23 334 A 1 
ATOM 2556 C CG    . LEU A 1 334 ? 13.726  -4.261  -17.424 1.00 40.86 334 A 1 
ATOM 2557 C CD1   . LEU A 1 334 ? 14.983  -4.595  -16.619 1.00 39.47 334 A 1 
ATOM 2558 C CD2   . LEU A 1 334 ? 13.987  -4.615  -18.901 1.00 39.50 334 A 1 
ATOM 2559 N N     . HIS A 1 335 ? 9.347   -6.039  -17.955 1.00 56.37 335 A 1 
ATOM 2560 C CA    . HIS A 1 335 ? 8.319   -7.036  -17.658 1.00 55.56 335 A 1 
ATOM 2561 C C     . HIS A 1 335 ? 8.984   -8.077  -16.769 1.00 56.86 335 A 1 
ATOM 2562 O O     . HIS A 1 335 ? 9.820   -8.856  -17.230 1.00 51.88 335 A 1 
ATOM 2563 C CB    . HIS A 1 335 ? 7.752   -7.669  -18.932 1.00 49.51 335 A 1 
ATOM 2564 C CG    . HIS A 1 335 ? 6.449   -7.071  -19.353 1.00 43.49 335 A 1 
ATOM 2565 N ND1   . HIS A 1 335 ? 5.200   -7.391  -18.873 1.00 39.48 335 A 1 
ATOM 2566 C CD2   . HIS A 1 335 ? 6.266   -6.125  -20.330 1.00 37.68 335 A 1 
ATOM 2567 C CE1   . HIS A 1 335 ? 4.291   -6.647  -19.546 1.00 35.07 335 A 1 
ATOM 2568 N NE2   . HIS A 1 335 ? 4.897   -5.877  -20.432 1.00 35.86 335 A 1 
ATOM 2569 N N     . PHE A 1 336 ? 8.711   -7.986  -15.475 1.00 56.37 336 A 1 
ATOM 2570 C CA    . PHE A 1 336 ? 9.285   -8.921  -14.540 1.00 54.75 336 A 1 
ATOM 2571 C C     . PHE A 1 336 ? 8.770   -10.296 -14.930 1.00 57.56 336 A 1 
ATOM 2572 O O     . PHE A 1 336 ? 7.579   -10.484 -15.186 1.00 54.17 336 A 1 
ATOM 2573 C CB    . PHE A 1 336 ? 8.957   -8.535  -13.094 1.00 48.65 336 A 1 
ATOM 2574 C CG    . PHE A 1 336 ? 9.886   -7.474  -12.546 1.00 46.03 336 A 1 
ATOM 2575 C CD1   . PHE A 1 336 ? 11.108  -7.841  -11.969 1.00 45.31 336 A 1 
ATOM 2576 C CD2   . PHE A 1 336 ? 9.569   -6.114  -12.673 1.00 42.86 336 A 1 
ATOM 2577 C CE1   . PHE A 1 336 ? 12.013  -6.863  -11.517 1.00 39.59 336 A 1 
ATOM 2578 C CE2   . PHE A 1 336 ? 10.472  -5.124  -12.221 1.00 39.32 336 A 1 
ATOM 2579 C CZ    . PHE A 1 336 ? 11.693  -5.503  -11.642 1.00 39.61 336 A 1 
ATOM 2580 N N     . SER A 1 337 ? 9.678   -11.255 -15.005 1.00 67.13 337 A 1 
ATOM 2581 C CA    . SER A 1 337 ? 9.312   -12.655 -15.193 1.00 70.87 337 A 1 
ATOM 2582 C C     . SER A 1 337 ? 8.262   -13.044 -14.146 1.00 74.61 337 A 1 
ATOM 2583 O O     . SER A 1 337 ? 8.311   -12.544 -13.021 1.00 68.79 337 A 1 
ATOM 2584 C CB    . SER A 1 337 ? 10.557  -13.533 -15.057 1.00 61.75 337 A 1 
ATOM 2585 O OG    . SER A 1 337 ? 10.227  -14.897 -15.171 1.00 51.45 337 A 1 
ATOM 2586 N N     . SER A 1 338 ? 7.354   -13.944 -14.486 1.00 76.91 338 A 1 
ATOM 2587 C CA    . SER A 1 338 ? 6.364   -14.486 -13.539 1.00 79.95 338 A 1 
ATOM 2588 C C     . SER A 1 338 ? 6.998   -14.860 -12.191 1.00 83.09 338 A 1 
ATOM 2589 O O     . SER A 1 338 ? 6.496   -14.471 -11.138 1.00 79.48 338 A 1 
ATOM 2590 C CB    . SER A 1 338 ? 5.686   -15.712 -14.158 1.00 72.06 338 A 1 
ATOM 2591 O OG    . SER A 1 338 ? 4.675   -16.179 -13.296 1.00 60.78 338 A 1 
ATOM 2592 N N     . LYS A 1 339 ? 8.198   -15.467 -12.228 1.00 84.23 339 A 1 
ATOM 2593 C CA    . LYS A 1 339 ? 8.966   -15.820 -11.026 1.00 86.46 339 A 1 
ATOM 2594 C C     . LYS A 1 339 ? 9.362   -14.602 -10.171 1.00 88.57 339 A 1 
ATOM 2595 O O     . LYS A 1 339 ? 9.360   -14.676 -8.944  1.00 85.81 339 A 1 
ATOM 2596 C CB    . LYS A 1 339 ? 10.239  -16.569 -11.430 1.00 82.88 339 A 1 
ATOM 2597 C CG    . LYS A 1 339 ? 9.930   -17.943 -12.038 1.00 72.56 339 A 1 
ATOM 2598 C CD    . LYS A 1 339 ? 11.220  -18.720 -12.305 1.00 68.68 339 A 1 
ATOM 2599 C CE    . LYS A 1 339 ? 10.881  -20.100 -12.834 1.00 59.39 339 A 1 
ATOM 2600 N NZ    . LYS A 1 339 ? 12.084  -20.941 -13.054 1.00 52.32 339 A 1 
ATOM 2601 N N     . GLU A 1 340 ? 9.721   -13.470 -10.781 1.00 87.61 340 A 1 
ATOM 2602 C CA    . GLU A 1 340 ? 10.069  -12.259 -10.040 1.00 88.94 340 A 1 
ATOM 2603 C C     . GLU A 1 340 ? 8.834   -11.630 -9.392  1.00 90.95 340 A 1 
ATOM 2604 O O     . GLU A 1 340 ? 8.917   -11.142 -8.261  1.00 88.85 340 A 1 
ATOM 2605 C CB    . GLU A 1 340 ? 10.755  -11.241 -10.951 1.00 84.80 340 A 1 
ATOM 2606 C CG    . GLU A 1 340 ? 12.149  -11.688 -11.402 1.00 73.43 340 A 1 
ATOM 2607 C CD    . GLU A 1 340 ? 12.778  -10.635 -12.315 1.00 68.96 340 A 1 
ATOM 2608 O OE1   . GLU A 1 340 ? 13.913  -10.211 -12.024 1.00 61.73 340 A 1 
ATOM 2609 O OE2   . GLU A 1 340 ? 12.115  -10.230 -13.293 1.00 61.82 340 A 1 
ATOM 2610 N N     . ARG A 1 341 ? 7.675   -11.686 -10.061 1.00 88.21 341 A 1 
ATOM 2611 C CA    . ARG A 1 341 ? 6.399   -11.247 -9.485  1.00 90.29 341 A 1 
ATOM 2612 C C     . ARG A 1 341 ? 6.011   -12.130 -8.304  1.00 91.93 341 A 1 
ATOM 2613 O O     . ARG A 1 341 ? 5.699   -11.596 -7.242  1.00 90.39 341 A 1 
ATOM 2614 C CB    . ARG A 1 341 ? 5.319   -11.211 -10.576 1.00 88.26 341 A 1 
ATOM 2615 C CG    . ARG A 1 341 ? 4.019   -10.603 -10.039 1.00 85.26 341 A 1 
ATOM 2616 C CD    . ARG A 1 341 ? 2.974   -10.447 -11.166 1.00 82.81 341 A 1 
ATOM 2617 N NE    . ARG A 1 341 ? 1.678   -10.004 -10.623 1.00 81.85 341 A 1 
ATOM 2618 C CZ    . ARG A 1 341 ? 0.810   -10.793 -10.016 1.00 82.24 341 A 1 
ATOM 2619 N NH1   . ARG A 1 341 ? 0.991   -12.075 -9.935  1.00 73.16 341 A 1 
ATOM 2620 N NH2   . ARG A 1 341 ? -0.260  -10.311 -9.471  1.00 76.91 341 A 1 
ATOM 2621 N N     . GLU A 1 342 ? 6.120   -13.444 -8.422  1.00 91.04 342 A 1 
ATOM 2622 C CA    . GLU A 1 342 ? 5.881   -14.397 -7.326  1.00 91.57 342 A 1 
ATOM 2623 C C     . GLU A 1 342 ? 6.748   -14.084 -6.093  1.00 92.86 342 A 1 
ATOM 2624 O O     . GLU A 1 342 ? 6.241   -14.014 -4.973  1.00 91.70 342 A 1 
ATOM 2625 C CB    . GLU A 1 342 ? 6.186   -15.827 -7.797  1.00 89.43 342 A 1 
ATOM 2626 C CG    . GLU A 1 342 ? 5.122   -16.416 -8.724  1.00 76.05 342 A 1 
ATOM 2627 C CD    . GLU A 1 342 ? 5.595   -17.713 -9.420  1.00 70.10 342 A 1 
ATOM 2628 O OE1   . GLU A 1 342 ? 4.991   -18.067 -10.445 1.00 62.72 342 A 1 
ATOM 2629 O OE2   . GLU A 1 342 ? 6.589   -18.307 -8.954  1.00 62.23 342 A 1 
ATOM 2630 N N     . ALA A 1 343 ? 8.040   -13.796 -6.286  1.00 92.64 343 A 1 
ATOM 2631 C CA    . ALA A 1 343 ? 8.930   -13.413 -5.186  1.00 92.71 343 A 1 
ATOM 2632 C C     . ALA A 1 343 ? 8.480   -12.121 -4.475  1.00 93.66 343 A 1 
ATOM 2633 O O     . ALA A 1 343 ? 8.591   -11.996 -3.250  1.00 92.26 343 A 1 
ATOM 2634 C CB    . ALA A 1 343 ? 10.352  -13.277 -5.745  1.00 91.04 343 A 1 
ATOM 2635 N N     . ARG A 1 344 ? 7.921   -11.145 -5.218  1.00 93.76 344 A 1 
ATOM 2636 C CA    . ARG A 1 344 ? 7.377   -9.900  -4.661  1.00 93.83 344 A 1 
ATOM 2637 C C     . ARG A 1 344 ? 6.080   -10.129 -3.889  1.00 94.60 344 A 1 
ATOM 2638 O O     . ARG A 1 344 ? 5.900   -9.553  -2.812  1.00 93.60 344 A 1 
ATOM 2639 C CB    . ARG A 1 344 ? 7.158   -8.880  -5.786  1.00 92.92 344 A 1 
ATOM 2640 C CG    . ARG A 1 344 ? 8.477   -8.424  -6.413  1.00 89.26 344 A 1 
ATOM 2641 C CD    . ARG A 1 344 ? 8.233   -7.703  -7.732  1.00 86.68 344 A 1 
ATOM 2642 N NE    . ARG A 1 344 ? 9.485   -7.475  -8.459  1.00 82.14 344 A 1 
ATOM 2643 C CZ    . ARG A 1 344 ? 10.376  -6.521  -8.219  1.00 78.61 344 A 1 
ATOM 2644 N NH1   . ARG A 1 344 ? 10.190  -5.605  -7.318  1.00 69.14 344 A 1 
ATOM 2645 N NH2   . ARG A 1 344 ? 11.473  -6.497  -8.890  1.00 72.55 344 A 1 
ATOM 2646 N N     . VAL A 1 345 ? 5.201   -11.014 -4.384  1.00 94.82 345 A 1 
ATOM 2647 C CA    . VAL A 1 345 ? 3.987   -11.419 -3.673  1.00 95.09 345 A 1 
ATOM 2648 C C     . VAL A 1 345 ? 4.347   -12.144 -2.369  1.00 95.41 345 A 1 
ATOM 2649 O O     . VAL A 1 345 ? 3.802   -11.802 -1.319  1.00 94.56 345 A 1 
ATOM 2650 C CB    . VAL A 1 345 ? 3.064   -12.301 -4.539  1.00 94.36 345 A 1 
ATOM 2651 C CG1   . VAL A 1 345 ? 1.826   -12.735 -3.745  1.00 91.13 345 A 1 
ATOM 2652 C CG2   . VAL A 1 345 ? 2.563   -11.547 -5.780  1.00 90.95 345 A 1 
ATOM 2653 N N     . LEU A 1 346 ? 5.332   -13.043 -2.398  1.00 94.83 346 A 1 
ATOM 2654 C CA    . LEU A 1 346 ? 5.806   -13.731 -1.195  1.00 94.76 346 A 1 
ATOM 2655 C C     . LEU A 1 346 ? 6.334   -12.735 -0.161  1.00 95.22 346 A 1 
ATOM 2656 O O     . LEU A 1 346 ? 5.932   -12.765 1.010   1.00 94.34 346 A 1 
ATOM 2657 C CB    . LEU A 1 346 ? 6.883   -14.755 -1.601  1.00 93.77 346 A 1 
ATOM 2658 C CG    . LEU A 1 346 ? 7.405   -15.592 -0.415  1.00 85.12 346 A 1 
ATOM 2659 C CD1   . LEU A 1 346 ? 6.304   -16.425 0.233   1.00 78.90 346 A 1 
ATOM 2660 C CD2   . LEU A 1 346 ? 8.510   -16.531 -0.905  1.00 80.10 346 A 1 
ATOM 2661 N N     . ARG A 1 347 ? 7.161   -11.764 -0.574  1.00 95.28 347 A 1 
ATOM 2662 C CA    . ARG A 1 347 ? 7.677   -10.718 0.319   1.00 95.14 347 A 1 
ATOM 2663 C C     . ARG A 1 347 ? 6.566   -9.855  0.916   1.00 95.74 347 A 1 
ATOM 2664 O O     . ARG A 1 347 ? 6.648   -9.467  2.083   1.00 94.49 347 A 1 
ATOM 2665 C CB    . ARG A 1 347 ? 8.683   -9.874  -0.444  1.00 93.68 347 A 1 
ATOM 2666 C CG    . ARG A 1 347 ? 9.344   -8.846  0.486   1.00 84.22 347 A 1 
ATOM 2667 C CD    . ARG A 1 347 ? 10.439  -8.159  -0.289  1.00 81.72 347 A 1 
ATOM 2668 N NE    . ARG A 1 347 ? 11.085  -7.088  0.506   1.00 73.82 347 A 1 
ATOM 2669 C CZ    . ARG A 1 347 ? 11.382  -5.916  0.022   1.00 69.38 347 A 1 
ATOM 2670 N NH1   . ARG A 1 347 ? 11.067  -5.600  -1.194  1.00 62.16 347 A 1 
ATOM 2671 N NH2   . ARG A 1 347 ? 11.995  -5.026  0.728   1.00 60.96 347 A 1 
ATOM 2672 N N     . TYR A 1 348 ? 5.542   -9.532  0.145   1.00 95.16 348 A 1 
ATOM 2673 C CA    . TYR A 1 348 ? 4.363   -8.828  0.653   1.00 95.39 348 A 1 
ATOM 2674 C C     . TYR A 1 348 ? 3.622   -9.663  1.707   1.00 95.63 348 A 1 
ATOM 2675 O O     . TYR A 1 348 ? 3.249   -9.110  2.750   1.00 94.81 348 A 1 
ATOM 2676 C CB    . TYR A 1 348 ? 3.462   -8.430  -0.524  1.00 95.20 348 A 1 
ATOM 2677 C CG    . TYR A 1 348 ? 1.993   -8.406  -0.190  1.00 95.22 348 A 1 
ATOM 2678 C CD1   . TYR A 1 348 ? 1.182   -9.504  -0.558  1.00 93.52 348 A 1 
ATOM 2679 C CD2   . TYR A 1 348 ? 1.431   -7.340  0.535   1.00 93.87 348 A 1 
ATOM 2680 C CE1   . TYR A 1 348 ? -0.166  -9.543  -0.207  1.00 93.12 348 A 1 
ATOM 2681 C CE2   . TYR A 1 348 ? 0.077   -7.371  0.893   1.00 92.91 348 A 1 
ATOM 2682 C CZ    . TYR A 1 348 ? -0.721  -8.479  0.529   1.00 93.45 348 A 1 
ATOM 2683 O OH    . TYR A 1 348 ? -2.032  -8.534  0.874   1.00 91.93 348 A 1 
ATOM 2684 N N     . LYS A 1 349 ? 3.454   -10.981 1.501   1.00 95.86 349 A 1 
ATOM 2685 C CA    . LYS A 1 349 ? 2.823   -11.885 2.481   1.00 95.59 349 A 1 
ATOM 2686 C C     . LYS A 1 349 ? 3.630   -11.945 3.777   1.00 95.86 349 A 1 
ATOM 2687 O O     . LYS A 1 349 ? 3.045   -11.823 4.858   1.00 94.59 349 A 1 
ATOM 2688 C CB    . LYS A 1 349 ? 2.630   -13.288 1.888   1.00 94.73 349 A 1 
ATOM 2689 C CG    . LYS A 1 349 ? 1.512   -13.336 0.842   1.00 90.61 349 A 1 
ATOM 2690 C CD    . LYS A 1 349 ? 1.270   -14.773 0.363   1.00 85.07 349 A 1 
ATOM 2691 C CE    . LYS A 1 349 ? 0.117   -14.836 -0.648  1.00 79.93 349 A 1 
ATOM 2692 N NZ    . LYS A 1 349 ? -0.261  -16.224 -0.993  1.00 71.49 349 A 1 
ATOM 2693 N N     . GLU A 1 350 ? 4.951   -12.014 3.706   1.00 95.51 350 A 1 
ATOM 2694 C CA    . GLU A 1 350 ? 5.806   -11.952 4.899   1.00 95.11 350 A 1 
ATOM 2695 C C     . GLU A 1 350 ? 5.667   -10.613 5.642   1.00 95.34 350 A 1 
ATOM 2696 O O     . GLU A 1 350 ? 5.451   -10.577 6.861   1.00 93.55 350 A 1 
ATOM 2697 C CB    . GLU A 1 350 ? 7.275   -12.214 4.509   1.00 93.84 350 A 1 
ATOM 2698 C CG    . GLU A 1 350 ? 7.555   -13.707 4.206   1.00 82.37 350 A 1 
ATOM 2699 C CD    . GLU A 1 350 ? 7.088   -14.616 5.355   1.00 75.24 350 A 1 
ATOM 2700 O OE1   . GLU A 1 350 ? 6.413   -15.629 5.088   1.00 68.45 350 A 1 
ATOM 2701 O OE2   . GLU A 1 350 ? 7.280   -14.244 6.532   1.00 68.14 350 A 1 
ATOM 2702 N N     . LYS A 1 351 ? 5.656   -9.480  4.926   1.00 95.66 351 A 1 
ATOM 2703 C CA    . LYS A 1 351 ? 5.415   -8.167  5.546   1.00 95.53 351 A 1 
ATOM 2704 C C     . LYS A 1 351 ? 4.014   -8.034  6.162   1.00 95.88 351 A 1 
ATOM 2705 O O     . LYS A 1 351 ? 3.839   -7.247  7.086   1.00 94.00 351 A 1 
ATOM 2706 C CB    . LYS A 1 351 ? 5.639   -7.043  4.537   1.00 94.09 351 A 1 
ATOM 2707 C CG    . LYS A 1 351 ? 7.128   -6.734  4.305   1.00 89.87 351 A 1 
ATOM 2708 C CD    . LYS A 1 351 ? 7.229   -5.454  3.481   1.00 88.27 351 A 1 
ATOM 2709 C CE    . LYS A 1 351 ? 8.653   -4.936  3.387   1.00 84.53 351 A 1 
ATOM 2710 N NZ    . LYS A 1 351 ? 8.658   -3.526  2.961   1.00 80.36 351 A 1 
ATOM 2711 N N     . LYS A 1 352 ? 3.023   -8.774  5.669   1.00 95.40 352 A 1 
ATOM 2712 C CA    . LYS A 1 352 ? 1.663   -8.746  6.225   1.00 95.58 352 A 1 
ATOM 2713 C C     . LYS A 1 352 ? 1.656   -9.137  7.699   1.00 95.47 352 A 1 
ATOM 2714 O O     . LYS A 1 352 ? 0.981   -8.480  8.486   1.00 93.61 352 A 1 
ATOM 2715 C CB    . LYS A 1 352 ? 0.718   -9.616  5.378   1.00 94.67 352 A 1 
ATOM 2716 C CG    . LYS A 1 352 ? -0.745  -9.566  5.847   1.00 91.35 352 A 1 
ATOM 2717 C CD    . LYS A 1 352 ? -1.687  -10.348 4.925   1.00 89.05 352 A 1 
ATOM 2718 C CE    . LYS A 1 352 ? -3.122  -10.298 5.468   1.00 82.49 352 A 1 
ATOM 2719 N NZ    . LYS A 1 352 ? -4.108  -10.952 4.573   1.00 75.53 352 A 1 
ATOM 2720 N N     . LYS A 1 353 ? 2.473   -10.111 8.091   1.00 95.50 353 A 1 
ATOM 2721 C CA    . LYS A 1 353 ? 2.610   -10.603 9.473   1.00 94.62 353 A 1 
ATOM 2722 C C     . LYS A 1 353 ? 3.174   -9.539  10.427  1.00 94.35 353 A 1 
ATOM 2723 O O     . LYS A 1 353 ? 2.799   -9.494  11.594  1.00 91.17 353 A 1 
ATOM 2724 C CB    . LYS A 1 353 ? 3.506   -11.866 9.482   1.00 92.86 353 A 1 
ATOM 2725 C CG    . LYS A 1 353 ? 2.990   -13.028 8.605   1.00 86.37 353 A 1 
ATOM 2726 C CD    . LYS A 1 353 ? 4.018   -14.174 8.531   1.00 81.53 353 A 1 
ATOM 2727 C CE    . LYS A 1 353 ? 3.599   -15.281 7.559   1.00 73.25 353 A 1 
ATOM 2728 N NZ    . LYS A 1 353 ? 4.690   -16.255 7.280   1.00 65.73 353 A 1 
ATOM 2729 N N     . SER A 1 354 ? 4.037   -8.640  9.937   1.00 94.92 354 A 1 
ATOM 2730 C CA    . SER A 1 354 ? 4.741   -7.640  10.755  1.00 94.27 354 A 1 
ATOM 2731 C C     . SER A 1 354 ? 4.127   -6.231  10.725  1.00 94.78 354 A 1 
ATOM 2732 O O     . SER A 1 354 ? 4.744   -5.266  11.185  1.00 91.41 354 A 1 
ATOM 2733 C CB    . SER A 1 354 ? 6.226   -7.623  10.376  1.00 91.55 354 A 1 
ATOM 2734 O OG    . SER A 1 354 ? 6.408   -7.159  9.061   1.00 81.72 354 A 1 
ATOM 2735 N N     . ARG A 1 355 ? 2.914   -6.058  10.202  1.00 95.02 355 A 1 
ATOM 2736 C CA    . ARG A 1 355 ? 2.280   -4.735  10.096  1.00 95.19 355 A 1 
ATOM 2737 C C     . ARG A 1 355 ? 1.930   -4.149  11.466  1.00 95.06 355 A 1 
ATOM 2738 O O     . ARG A 1 355 ? 1.243   -4.774  12.267  1.00 92.58 355 A 1 
ATOM 2739 C CB    . ARG A 1 355 ? 1.012   -4.799  9.235   1.00 94.11 355 A 1 
ATOM 2740 C CG    . ARG A 1 355 ? 1.312   -4.952  7.746   1.00 90.58 355 A 1 
ATOM 2741 C CD    . ARG A 1 355 ? 0.010   -5.106  6.990   1.00 90.68 355 A 1 
ATOM 2742 N NE    . ARG A 1 355 ? 0.234   -5.503  5.587   1.00 89.41 355 A 1 
ATOM 2743 C CZ    . ARG A 1 355 ? -0.698  -5.947  4.772   1.00 90.46 355 A 1 
ATOM 2744 N NH1   . ARG A 1 355 ? -1.946  -5.993  5.103   1.00 82.92 355 A 1 
ATOM 2745 N NH2   . ARG A 1 355 ? -0.382  -6.361  3.589   1.00 84.46 355 A 1 
ATOM 2746 N N     . LYS A 1 356 ? 2.301   -2.868  11.688  1.00 95.18 356 A 1 
ATOM 2747 C CA    . LYS A 1 356 ? 1.986   -2.120  12.903  1.00 95.07 356 A 1 
ATOM 2748 C C     . LYS A 1 356 ? 1.033   -0.957  12.607  1.00 95.56 356 A 1 
ATOM 2749 O O     . LYS A 1 356 ? 1.434   0.090   12.096  1.00 93.10 356 A 1 
ATOM 2750 C CB    . LYS A 1 356 ? 3.272   -1.661  13.609  1.00 92.72 356 A 1 
ATOM 2751 C CG    . LYS A 1 356 ? 3.999   -2.867  14.219  1.00 83.79 356 A 1 
ATOM 2752 C CD    . LYS A 1 356 ? 5.312   -2.506  14.932  1.00 77.28 356 A 1 
ATOM 2753 C CE    . LYS A 1 356 ? 5.954   -3.806  15.444  1.00 68.79 356 A 1 
ATOM 2754 N NZ    . LYS A 1 356 ? 7.425   -3.748  15.541  1.00 59.65 356 A 1 
ATOM 2755 N N     . PHE A 1 357 ? -0.241  -1.120  12.986  1.00 94.46 357 A 1 
ATOM 2756 C CA    . PHE A 1 357 ? -1.263  -0.076  12.835  1.00 94.60 357 A 1 
ATOM 2757 C C     . PHE A 1 357 ? -1.299  0.915   14.007  1.00 94.69 357 A 1 
ATOM 2758 O O     . PHE A 1 357 ? -1.961  1.959   13.923  1.00 92.15 357 A 1 
ATOM 2759 C CB    . PHE A 1 357 ? -2.629  -0.732  12.614  1.00 94.02 357 A 1 
ATOM 2760 C CG    . PHE A 1 357 ? -2.749  -1.355  11.241  1.00 94.06 357 A 1 
ATOM 2761 C CD1   . PHE A 1 357 ? -3.107  -0.558  10.139  1.00 90.54 357 A 1 
ATOM 2762 C CD2   . PHE A 1 357 ? -2.480  -2.715  11.050  1.00 90.19 357 A 1 
ATOM 2763 C CE1   . PHE A 1 357 ? -3.208  -1.113  8.858   1.00 88.34 357 A 1 
ATOM 2764 C CE2   . PHE A 1 357 ? -2.570  -3.282  9.767   1.00 88.70 357 A 1 
ATOM 2765 C CZ    . PHE A 1 357 ? -2.934  -2.481  8.664   1.00 90.21 357 A 1 
ATOM 2766 N N     . GLU A 1 358 ? -0.591  0.644   15.090  1.00 95.14 358 A 1 
ATOM 2767 C CA    . GLU A 1 358 ? -0.454  1.556   16.210  1.00 94.71 358 A 1 
ATOM 2768 C C     . GLU A 1 358 ? 0.288   2.840   15.814  1.00 95.13 358 A 1 
ATOM 2769 O O     . GLU A 1 358 ? 1.130   2.882   14.910  1.00 93.37 358 A 1 
ATOM 2770 C CB    . GLU A 1 358 ? 0.252   0.872   17.387  1.00 92.85 358 A 1 
ATOM 2771 C CG    . GLU A 1 358 ? -0.564  -0.306  17.938  1.00 82.62 358 A 1 
ATOM 2772 C CD    . GLU A 1 358 ? 0.012   -0.875  19.233  1.00 75.84 358 A 1 
ATOM 2773 O OE1   . GLU A 1 358 ? -0.522  -1.904  19.675  1.00 68.24 358 A 1 
ATOM 2774 O OE2   . GLU A 1 358 ? 0.938   -0.248  19.794  1.00 67.20 358 A 1 
ATOM 2775 N N     . LYS A 1 359 ? -0.030  3.940   16.510  1.00 94.30 359 A 1 
ATOM 2776 C CA    . LYS A 1 359 ? 0.601   5.221   16.215  1.00 94.20 359 A 1 
ATOM 2777 C C     . LYS A 1 359 ? 2.062   5.210   16.666  1.00 94.65 359 A 1 
ATOM 2778 O O     . LYS A 1 359 ? 2.371   5.524   17.811  1.00 92.85 359 A 1 
ATOM 2779 C CB    . LYS A 1 359 ? -0.204  6.357   16.847  1.00 92.54 359 A 1 
ATOM 2780 C CG    . LYS A 1 359 ? 0.368   7.727   16.451  1.00 86.78 359 A 1 
ATOM 2781 C CD    . LYS A 1 359 ? -0.446  8.846   17.106  1.00 80.55 359 A 1 
ATOM 2782 C CE    . LYS A 1 359 ? 0.155   10.202  16.758  1.00 70.91 359 A 1 
ATOM 2783 N NZ    . LYS A 1 359 ? -0.569  11.299  17.426  1.00 64.44 359 A 1 
ATOM 2784 N N     . THR A 1 360 ? 2.956   4.995   15.727  1.00 94.63 360 A 1 
ATOM 2785 C CA    . THR A 1 360 ? 4.398   5.126   15.937  1.00 94.35 360 A 1 
ATOM 2786 C C     . THR A 1 360 ? 4.879   6.529   15.547  1.00 95.25 360 A 1 
ATOM 2787 O O     . THR A 1 360 ? 4.477   7.108   14.534  1.00 93.05 360 A 1 
ATOM 2788 C CB    . THR A 1 360 ? 5.167   4.019   15.195  1.00 91.72 360 A 1 
ATOM 2789 O OG1   . THR A 1 360 ? 4.897   4.065   13.823  1.00 80.11 360 A 1 
ATOM 2790 C CG2   . THR A 1 360 ? 4.784   2.626   15.699  1.00 77.32 360 A 1 
ATOM 2791 N N     . THR A 1 361 ? 5.724   7.140   16.387  1.00 95.63 361 A 1 
ATOM 2792 C CA    . THR A 1 361 ? 6.380   8.417   16.082  1.00 96.08 361 A 1 
ATOM 2793 C C     . THR A 1 361 ? 7.761   8.142   15.515  1.00 96.18 361 A 1 
ATOM 2794 O O     . THR A 1 361 ? 8.681   7.816   16.256  1.00 94.22 361 A 1 
ATOM 2795 C CB    . THR A 1 361 ? 6.452   9.324   17.317  1.00 95.17 361 A 1 
ATOM 2796 O OG1   . THR A 1 361 ? 5.153   9.569   17.814  1.00 87.14 361 A 1 
ATOM 2797 C CG2   . THR A 1 361 ? 7.059   10.692  16.972  1.00 86.89 361 A 1 
ATOM 2798 N N     . ARG A 1 362 ? 7.930   8.322   14.206  1.00 96.03 362 A 1 
ATOM 2799 C CA    . ARG A 1 362 ? 9.224   8.081   13.542  1.00 95.77 362 A 1 
ATOM 2800 C C     . ARG A 1 362 ? 10.269  9.181   13.798  1.00 96.41 362 A 1 
ATOM 2801 O O     . ARG A 1 362 ? 11.464  8.938   13.680  1.00 94.36 362 A 1 
ATOM 2802 C CB    . ARG A 1 362 ? 9.001   7.892   12.028  1.00 94.18 362 A 1 
ATOM 2803 C CG    . ARG A 1 362 ? 8.229   6.593   11.694  1.00 88.34 362 A 1 
ATOM 2804 C CD    . ARG A 1 362 ? 8.241   6.328   10.183  1.00 84.12 362 A 1 
ATOM 2805 N NE    . ARG A 1 362 ? 7.652   5.010   9.835   1.00 77.71 362 A 1 
ATOM 2806 C CZ    . ARG A 1 362 ? 6.408   4.751   9.482   1.00 73.03 362 A 1 
ATOM 2807 N NH1   . ARG A 1 362 ? 5.510   5.686   9.403   1.00 64.33 362 A 1 
ATOM 2808 N NH2   . ARG A 1 362 ? 6.037   3.541   9.197   1.00 66.86 362 A 1 
ATOM 2809 N N     . TYR A 1 363 ? 9.817   10.394  14.131  1.00 95.76 363 A 1 
ATOM 2810 C CA    . TYR A 1 363 ? 10.687  11.552  14.349  1.00 95.93 363 A 1 
ATOM 2811 C C     . TYR A 1 363 ? 10.367  12.222  15.690  1.00 96.08 363 A 1 
ATOM 2812 O O     . TYR A 1 363 ? 9.569   13.162  15.746  1.00 94.78 363 A 1 
ATOM 2813 C CB    . TYR A 1 363 ? 10.542  12.527  13.172  1.00 95.53 363 A 1 
ATOM 2814 C CG    . TYR A 1 363 ? 10.947  11.956  11.829  1.00 95.17 363 A 1 
ATOM 2815 C CD1   . TYR A 1 363 ? 12.296  11.949  11.435  1.00 91.93 363 A 1 
ATOM 2816 C CD2   . TYR A 1 363 ? 9.981   11.408  10.970  1.00 91.73 363 A 1 
ATOM 2817 C CE1   . TYR A 1 363 ? 12.681  11.400  10.205  1.00 91.25 363 A 1 
ATOM 2818 C CE2   . TYR A 1 363 ? 10.348  10.849  9.735   1.00 90.23 363 A 1 
ATOM 2819 C CZ    . TYR A 1 363 ? 11.705  10.847  9.358   1.00 92.23 363 A 1 
ATOM 2820 O OH    . TYR A 1 363 ? 12.081  10.295  8.155   1.00 90.75 363 A 1 
ATOM 2821 N N     . ALA A 1 364 ? 11.017  11.777  16.758  1.00 97.43 364 A 1 
ATOM 2822 C CA    . ALA A 1 364 ? 10.836  12.311  18.107  1.00 97.01 364 A 1 
ATOM 2823 C C     . ALA A 1 364 ? 11.094  13.828  18.192  1.00 97.29 364 A 1 
ATOM 2824 O O     . ALA A 1 364 ? 10.313  14.546  18.815  1.00 95.77 364 A 1 
ATOM 2825 C CB    . ALA A 1 364 ? 11.766  11.540  19.052  1.00 96.13 364 A 1 
ATOM 2826 N N     . THR A 1 365 ? 12.111  14.347  17.479  1.00 97.21 365 A 1 
ATOM 2827 C CA    . THR A 1 365 ? 12.398  15.788  17.421  1.00 96.77 365 A 1 
ATOM 2828 C C     . THR A 1 365 ? 11.233  16.591  16.838  1.00 97.00 365 A 1 
ATOM 2829 O O     . THR A 1 365 ? 10.826  17.603  17.409  1.00 95.71 365 A 1 
ATOM 2830 C CB    . THR A 1 365 ? 13.660  16.054  16.590  1.00 95.46 365 A 1 
ATOM 2831 O OG1   . THR A 1 365 ? 13.555  15.425  15.325  1.00 84.87 365 A 1 
ATOM 2832 C CG2   . THR A 1 365 ? 14.918  15.489  17.262  1.00 81.44 365 A 1 
ATOM 2833 N N     . ARG A 1 366 ? 10.604  16.124  15.760  1.00 97.05 366 A 1 
ATOM 2834 C CA    . ARG A 1 366 ? 9.430   16.787  15.168  1.00 97.08 366 A 1 
ATOM 2835 C C     . ARG A 1 366 ? 8.211   16.750  16.088  1.00 97.00 366 A 1 
ATOM 2836 O O     . ARG A 1 366 ? 7.429   17.700  16.073  1.00 95.84 366 A 1 
ATOM 2837 C CB    . ARG A 1 366 ? 9.065   16.172  13.817  1.00 96.74 366 A 1 
ATOM 2838 C CG    . ARG A 1 366 ? 10.135  16.403  12.749  1.00 94.33 366 A 1 
ATOM 2839 C CD    . ARG A 1 366 ? 9.582   15.982  11.384  1.00 92.35 366 A 1 
ATOM 2840 N NE    . ARG A 1 366 ? 10.589  16.143  10.316  1.00 90.40 366 A 1 
ATOM 2841 C CZ    . ARG A 1 366 ? 10.369  16.063  9.016   1.00 89.47 366 A 1 
ATOM 2842 N NH1   . ARG A 1 366 ? 9.183   15.821  8.539   1.00 81.39 366 A 1 
ATOM 2843 N NH2   . ARG A 1 366 ? 11.343  16.222  8.170   1.00 84.38 366 A 1 
ATOM 2844 N N     . LYS A 1 367 ? 8.049   15.683  16.862  1.00 97.25 367 A 1 
ATOM 2845 C CA    . LYS A 1 367 ? 7.003   15.586  17.880  1.00 97.28 367 A 1 
ATOM 2846 C C     . LYS A 1 367 ? 7.221   16.642  18.961  1.00 97.13 367 A 1 
ATOM 2847 O O     . LYS A 1 367 ? 6.307   17.427  19.198  1.00 96.28 367 A 1 
ATOM 2848 C CB    . LYS A 1 367 ? 6.946   14.156  18.445  1.00 96.96 367 A 1 
ATOM 2849 C CG    . LYS A 1 367 ? 5.859   14.029  19.526  1.00 95.68 367 A 1 
ATOM 2850 C CD    . LYS A 1 367 ? 5.817   12.630  20.159  1.00 93.15 367 A 1 
ATOM 2851 C CE    . LYS A 1 367 ? 4.865   12.698  21.342  1.00 87.81 367 A 1 
ATOM 2852 N NZ    . LYS A 1 367 ? 4.863   11.476  22.171  1.00 82.11 367 A 1 
ATOM 2853 N N     . ALA A 1 368 ? 8.419   16.743  19.533  1.00 97.55 368 A 1 
ATOM 2854 C CA    . ALA A 1 368 ? 8.756   17.718  20.563  1.00 97.14 368 A 1 
ATOM 2855 C C     . ALA A 1 368 ? 8.507   19.164  20.084  1.00 97.26 368 A 1 
ATOM 2856 O O     . ALA A 1 368 ? 7.836   19.935  20.768  1.00 96.05 368 A 1 
ATOM 2857 C CB    . ALA A 1 368 ? 10.215  17.502  20.977  1.00 96.53 368 A 1 
ATOM 2858 N N     . TYR A 1 369 ? 8.930   19.520  18.865  1.00 97.18 369 A 1 
ATOM 2859 C CA    . TYR A 1 369 ? 8.631   20.837  18.278  1.00 96.76 369 A 1 
ATOM 2860 C C     . TYR A 1 369 ? 7.132   21.082  18.065  1.00 96.83 369 A 1 
ATOM 2861 O O     . TYR A 1 369 ? 6.666   22.214  18.237  1.00 95.85 369 A 1 
ATOM 2862 C CB    . TYR A 1 369 ? 9.362   21.000  16.941  1.00 96.03 369 A 1 
ATOM 2863 C CG    . TYR A 1 369 ? 10.842  21.303  17.069  1.00 93.81 369 A 1 
ATOM 2864 C CD1   . TYR A 1 369 ? 11.268  22.487  17.693  1.00 89.55 369 A 1 
ATOM 2865 C CD2   . TYR A 1 369 ? 11.797  20.416  16.559  1.00 88.18 369 A 1 
ATOM 2866 C CE1   . TYR A 1 369 ? 12.637  22.775  17.832  1.00 86.38 369 A 1 
ATOM 2867 C CE2   . TYR A 1 369 ? 13.171  20.686  16.681  1.00 84.59 369 A 1 
ATOM 2868 C CZ    . TYR A 1 369 ? 13.583  21.871  17.323  1.00 87.04 369 A 1 
ATOM 2869 O OH    . TYR A 1 369 ? 14.931  22.145  17.469  1.00 84.37 369 A 1 
ATOM 2870 N N     . ALA A 1 370 ? 6.359   20.074  17.681  1.00 97.15 370 A 1 
ATOM 2871 C CA    . ALA A 1 370 ? 4.922   20.208  17.482  1.00 97.01 370 A 1 
ATOM 2872 C C     . ALA A 1 370 ? 4.153   20.369  18.805  1.00 96.74 370 A 1 
ATOM 2873 O O     . ALA A 1 370 ? 3.090   21.003  18.810  1.00 95.31 370 A 1 
ATOM 2874 C CB    . ALA A 1 370 ? 4.401   19.001  16.694  1.00 96.36 370 A 1 
ATOM 2875 N N     . GLU A 1 371 ? 4.645   19.798  19.888  1.00 97.10 371 A 1 
ATOM 2876 C CA    . GLU A 1 371 ? 4.082   19.924  21.245  1.00 96.73 371 A 1 
ATOM 2877 C C     . GLU A 1 371 ? 4.382   21.301  21.843  1.00 96.56 371 A 1 
ATOM 2878 O O     . GLU A 1 371 ? 3.471   21.929  22.385  1.00 95.09 371 A 1 
ATOM 2879 C CB    . GLU A 1 371 ? 4.612   18.785  22.132  1.00 95.98 371 A 1 
ATOM 2880 C CG    . GLU A 1 371 ? 3.971   17.441  21.756  1.00 90.22 371 A 1 
ATOM 2881 C CD    . GLU A 1 371 ? 4.595   16.197  22.426  1.00 87.96 371 A 1 
ATOM 2882 O OE1   . GLU A 1 371 ? 3.972   15.113  22.329  1.00 80.92 371 A 1 
ATOM 2883 O OE2   . GLU A 1 371 ? 5.712   16.287  22.960  1.00 80.93 371 A 1 
ATOM 2884 N N     . ALA A 1 372 ? 5.597   21.805  21.673  1.00 96.54 372 A 1 
ATOM 2885 C CA    . ALA A 1 372 ? 6.015   23.109  22.186  1.00 95.83 372 A 1 
ATOM 2886 C C     . ALA A 1 372 ? 5.490   24.304  21.367  1.00 95.85 372 A 1 
ATOM 2887 O O     . ALA A 1 372 ? 5.587   25.452  21.810  1.00 93.79 372 A 1 
ATOM 2888 C CB    . ALA A 1 372 ? 7.545   23.120  22.247  1.00 94.42 372 A 1 
ATOM 2889 N N     . ARG A 1 373 ? 4.966   24.085  20.160  1.00 95.33 373 A 1 
ATOM 2890 C CA    . ARG A 1 373 ? 4.568   25.181  19.271  1.00 95.05 373 A 1 
ATOM 2891 C C     . ARG A 1 373 ? 3.253   25.825  19.718  1.00 95.44 373 A 1 
ATOM 2892 O O     . ARG A 1 373 ? 2.279   25.106  19.934  1.00 94.33 373 A 1 
ATOM 2893 C CB    . ARG A 1 373 ? 4.504   24.670  17.830  1.00 93.32 373 A 1 
ATOM 2894 C CG    . ARG A 1 373 ? 4.351   25.824  16.857  1.00 85.72 373 A 1 
ATOM 2895 C CD    . ARG A 1 373 ? 4.449   25.325  15.419  1.00 85.30 373 A 1 
ATOM 2896 N NE    . ARG A 1 373 ? 4.374   26.463  14.504  1.00 82.59 373 A 1 
ATOM 2897 C CZ    . ARG A 1 373 ? 4.665   26.450  13.218  1.00 81.92 373 A 1 
ATOM 2898 N NH1   . ARG A 1 373 ? 5.021   25.352  12.619  1.00 73.13 373 A 1 
ATOM 2899 N NH2   . ARG A 1 373 ? 4.598   27.547  12.526  1.00 75.24 373 A 1 
ATOM 2900 N N     . PRO A 1 374 ? 3.163   27.194  19.756  1.00 95.57 374 A 1 
ATOM 2901 C CA    . PRO A 1 374 ? 1.923   27.893  20.069  1.00 95.34 374 A 1 
ATOM 2902 C C     . PRO A 1 374 ? 0.825   27.560  19.058  1.00 96.03 374 A 1 
ATOM 2903 O O     . PRO A 1 374 ? 1.089   27.272  17.872  1.00 95.30 374 A 1 
ATOM 2904 C CB    . PRO A 1 374 ? 2.275   29.389  20.093  1.00 93.59 374 A 1 
ATOM 2905 C CG    . PRO A 1 374 ? 3.510   29.485  19.209  1.00 89.90 374 A 1 
ATOM 2906 C CD    . PRO A 1 374 ? 4.223   28.158  19.470  1.00 92.96 374 A 1 
ATOM 2907 N N     . ARG A 1 375 ? -0.437  27.542  19.542  1.00 95.02 375 A 1 
ATOM 2908 C CA    . ARG A 1 375 ? -1.604  27.137  18.754  1.00 95.09 375 A 1 
ATOM 2909 C C     . ARG A 1 375 ? -2.773  28.072  18.992  1.00 94.72 375 A 1 
ATOM 2910 O O     . ARG A 1 375 ? -3.161  28.289  20.129  1.00 92.90 375 A 1 
ATOM 2911 C CB    . ARG A 1 375 ? -2.027  25.705  19.099  1.00 94.24 375 A 1 
ATOM 2912 C CG    . ARG A 1 375 ? -0.940  24.667  18.785  1.00 91.53 375 A 1 
ATOM 2913 C CD    . ARG A 1 375 ? -1.449  23.270  19.125  1.00 92.13 375 A 1 
ATOM 2914 N NE    . ARG A 1 375 ? -0.382  22.274  18.923  1.00 91.18 375 A 1 
ATOM 2915 C CZ    . ARG A 1 375 ? -0.529  20.961  18.957  1.00 92.93 375 A 1 
ATOM 2916 N NH1   . ARG A 1 375 ? -1.685  20.403  19.156  1.00 83.72 375 A 1 
ATOM 2917 N NH2   . ARG A 1 375 ? 0.499   20.191  18.810  1.00 87.66 375 A 1 
ATOM 2918 N N     . ILE A 1 376 ? -3.415  28.513  17.911  1.00 95.85 376 A 1 
ATOM 2919 C CA    . ILE A 1 376 ? -4.683  29.249  17.940  1.00 95.40 376 A 1 
ATOM 2920 C C     . ILE A 1 376 ? -5.785  28.301  17.473  1.00 95.85 376 A 1 
ATOM 2921 O O     . ILE A 1 376 ? -5.734  27.776  16.355  1.00 94.55 376 A 1 
ATOM 2922 C CB    . ILE A 1 376 ? -4.595  30.542  17.103  1.00 94.24 376 A 1 
ATOM 2923 C CG1   . ILE A 1 376 ? -3.485  31.465  17.640  1.00 89.76 376 A 1 
ATOM 2924 C CG2   . ILE A 1 376 ? -5.950  31.250  17.098  1.00 88.86 376 A 1 
ATOM 2925 C CD1   . ILE A 1 376 ? -3.189  32.671  16.747  1.00 81.93 376 A 1 
ATOM 2926 N N     . LYS A 1 377 ? -6.768  28.012  18.352  1.00 95.03 377 A 1 
ATOM 2927 C CA    . LYS A 1 377 ? -7.870  27.068  18.080  1.00 95.39 377 A 1 
ATOM 2928 C C     . LYS A 1 377 ? -7.369  25.720  17.509  1.00 95.80 377 A 1 
ATOM 2929 O O     . LYS A 1 377 ? -7.934  25.184  16.557  1.00 93.83 377 A 1 
ATOM 2930 C CB    . LYS A 1 377 ? -8.946  27.734  17.209  1.00 94.29 377 A 1 
ATOM 2931 C CG    . LYS A 1 377 ? -9.575  28.972  17.872  1.00 91.10 377 A 1 
ATOM 2932 C CD    . LYS A 1 377 ? -10.614 29.629  16.947  1.00 85.59 377 A 1 
ATOM 2933 C CE    . LYS A 1 377 ? -11.204 30.860  17.641  1.00 78.40 377 A 1 
ATOM 2934 N NZ    . LYS A 1 377 ? -12.168 31.607  16.793  1.00 69.87 377 A 1 
ATOM 2935 N N     . GLY A 1 378 ? -6.276  25.209  18.066  1.00 95.35 378 A 1 
ATOM 2936 C CA    . GLY A 1 378 ? -5.667  23.932  17.689  1.00 95.36 378 A 1 
ATOM 2937 C C     . GLY A 1 378 ? -4.759  23.965  16.451  1.00 95.96 378 A 1 
ATOM 2938 O O     . GLY A 1 378 ? -3.995  23.027  16.250  1.00 94.09 378 A 1 
ATOM 2939 N N     . ARG A 1 379 ? -4.796  25.052  15.645  1.00 96.65 379 A 1 
ATOM 2940 C CA    . ARG A 1 379 ? -3.881  25.242  14.516  1.00 96.60 379 A 1 
ATOM 2941 C C     . ARG A 1 379 ? -2.563  25.836  14.996  1.00 96.80 379 A 1 
ATOM 2942 O O     . ARG A 1 379 ? -2.562  26.619  15.942  1.00 95.39 379 A 1 
ATOM 2943 C CB    . ARG A 1 379 ? -4.508  26.138  13.444  1.00 95.74 379 A 1 
ATOM 2944 C CG    . ARG A 1 379 ? -5.803  25.541  12.876  1.00 89.62 379 A 1 
ATOM 2945 C CD    . ARG A 1 379 ? -6.337  26.425  11.753  1.00 89.29 379 A 1 
ATOM 2946 N NE    . ARG A 1 379 ? -7.588  25.890  11.214  1.00 84.54 379 A 1 
ATOM 2947 C CZ    . ARG A 1 379 ? -8.283  26.399  10.212  1.00 82.06 379 A 1 
ATOM 2948 N NH1   . ARG A 1 379 ? -7.888  27.473  9.586   1.00 72.97 379 A 1 
ATOM 2949 N NH2   . ARG A 1 379 ? -9.398  25.838  9.827   1.00 74.01 379 A 1 
ATOM 2950 N N     . PHE A 1 380 ? -1.472  25.534  14.318  1.00 96.02 380 A 1 
ATOM 2951 C CA    . PHE A 1 380 ? -0.206  26.185  14.621  1.00 96.10 380 A 1 
ATOM 2952 C C     . PHE A 1 380 ? -0.300  27.690  14.315  1.00 95.42 380 A 1 
ATOM 2953 O O     . PHE A 1 380 ? -0.665  28.065  13.199  1.00 93.95 380 A 1 
ATOM 2954 C CB    . PHE A 1 380 ? 0.929   25.543  13.817  1.00 96.34 380 A 1 
ATOM 2955 C CG    . PHE A 1 380 ? 1.213   24.099  14.173  1.00 96.89 380 A 1 
ATOM 2956 C CD1   . PHE A 1 380 ? 1.588   23.762  15.475  1.00 96.02 380 A 1 
ATOM 2957 C CD2   . PHE A 1 380 ? 1.123   23.095  13.199  1.00 95.93 380 A 1 
ATOM 2958 C CE1   . PHE A 1 380 ? 1.866   22.421  15.813  1.00 95.58 380 A 1 
ATOM 2959 C CE2   . PHE A 1 380 ? 1.407   21.761  13.520  1.00 95.24 380 A 1 
ATOM 2960 C CZ    . PHE A 1 380 ? 1.776   21.416  14.839  1.00 96.05 380 A 1 
ATOM 2961 N N     . ALA A 1 381 ? 0.039   28.524  15.296  1.00 96.08 381 A 1 
ATOM 2962 C CA    . ALA A 1 381 ? 0.132   29.965  15.130  1.00 95.24 381 A 1 
ATOM 2963 C C     . ALA A 1 381 ? 1.445   30.342  14.430  1.00 94.53 381 A 1 
ATOM 2964 O O     . ALA A 1 381 ? 2.439   29.594  14.478  1.00 91.05 381 A 1 
ATOM 2965 C CB    . ALA A 1 381 ? -0.008  30.630  16.501  1.00 93.37 381 A 1 
ATOM 2966 N N     . LYS A 1 382 ? 1.454   31.530  13.767  1.00 92.92 382 A 1 
ATOM 2967 C CA    . LYS A 1 382 ? 2.713   32.128  13.329  1.00 91.47 382 A 1 
ATOM 2968 C C     . LYS A 1 382 ? 3.479   32.630  14.539  1.00 89.87 382 A 1 
ATOM 2969 O O     . LYS A 1 382 ? 2.894   32.978  15.555  1.00 83.47 382 A 1 
ATOM 2970 C CB    . LYS A 1 382 ? 2.468   33.272  12.343  1.00 87.76 382 A 1 
ATOM 2971 C CG    . LYS A 1 382 ? 1.900   32.811  11.002  1.00 77.49 382 A 1 
ATOM 2972 C CD    . LYS A 1 382 ? 1.728   34.045  10.113  1.00 74.08 382 A 1 
ATOM 2973 C CE    . LYS A 1 382 ? 1.114   33.714  8.768   1.00 64.13 382 A 1 
ATOM 2974 N NZ    . LYS A 1 382 ? 0.841   34.959  8.025   1.00 57.48 382 A 1 
ATOM 2975 N N     . ARG A 1 383 ? 4.811   32.722  14.421  1.00 88.20 383 A 1 
ATOM 2976 C CA    . ARG A 1 383 ? 5.654   33.222  15.503  1.00 84.25 383 A 1 
ATOM 2977 C C     . ARG A 1 383 ? 5.343   34.685  15.832  1.00 82.32 383 A 1 
ATOM 2978 O O     . ARG A 1 383 ? 5.241   35.016  17.005  1.00 74.22 383 A 1 
ATOM 2979 C CB    . ARG A 1 383 ? 7.129   32.998  15.137  1.00 78.87 383 A 1 
ATOM 2980 C CG    . ARG A 1 383 ? 8.029   33.197  16.356  1.00 68.46 383 A 1 
ATOM 2981 C CD    . ARG A 1 383 ? 9.476   32.859  16.005  1.00 66.31 383 A 1 
ATOM 2982 N NE    . ARG A 1 383 ? 10.336  33.003  17.172  1.00 57.34 383 A 1 
ATOM 2983 C CZ    . ARG A 1 383 ? 11.625  32.699  17.254  1.00 53.11 383 A 1 
ATOM 2984 N NH1   . ARG A 1 383 ? 12.278  32.209  16.231  1.00 50.20 383 A 1 
ATOM 2985 N NH2   . ARG A 1 383 ? 12.260  32.889  18.372  1.00 49.23 383 A 1 
ATOM 2986 N N     . SER A 1 384 ? 5.088   35.522  14.807  1.00 84.17 384 A 1 
ATOM 2987 C CA    . SER A 1 384 ? 4.650   36.911  14.964  1.00 81.61 384 A 1 
ATOM 2988 C C     . SER A 1 384 ? 3.341   37.038  15.734  1.00 81.00 384 A 1 
ATOM 2989 O O     . SER A 1 384 ? 3.204   37.907  16.586  1.00 72.04 384 A 1 
ATOM 2990 C CB    . SER A 1 384 ? 4.441   37.541  13.585  1.00 75.24 384 A 1 
ATOM 2991 O OG    . SER A 1 384 ? 3.535   36.780  12.797  1.00 66.34 384 A 1 
ATOM 2992 N N     . ASP A 1 385 ? 2.385   36.180  15.452  1.00 77.61 385 A 1 
ATOM 2993 C CA    . ASP A 1 385 ? 1.051   36.249  16.040  1.00 74.34 385 A 1 
ATOM 2994 C C     . ASP A 1 385 ? 1.096   35.800  17.509  1.00 73.88 385 A 1 
ATOM 2995 O O     . ASP A 1 385 ? 0.358   36.317  18.344  1.00 68.63 385 A 1 
ATOM 2996 C CB    . ASP A 1 385 ? 0.063   35.391  15.223  1.00 68.26 385 A 1 
ATOM 2997 C CG    . ASP A 1 385 ? 0.046   35.631  13.704  1.00 61.21 385 A 1 
ATOM 2998 O OD1   . ASP A 1 385 ? 0.654   36.616  13.214  1.00 55.74 385 A 1 
ATOM 2999 O OD2   . ASP A 1 385 ? -0.481  34.761  12.969  1.00 55.38 385 A 1 
ATOM 3000 N N     . ALA A 1 386 ? 1.986   34.887  17.838  1.00 72.81 386 A 1 
ATOM 3001 C CA    . ALA A 1 386 ? 2.228   34.458  19.207  1.00 67.92 386 A 1 
ATOM 3002 C C     . ALA A 1 386 ? 2.959   35.525  20.033  1.00 68.43 386 A 1 
ATOM 3003 O O     . ALA A 1 386 ? 2.627   35.710  21.201  1.00 63.86 386 A 1 
ATOM 3004 C CB    . ALA A 1 386 ? 3.023   33.148  19.174  1.00 63.38 386 A 1 
ATOM 3005 N N     . GLU A 1 387 ? 3.920   36.264  19.453  1.00 71.30 387 A 1 
ATOM 3006 C CA    . GLU A 1 387 ? 4.587   37.394  20.108  1.00 69.13 387 A 1 
ATOM 3007 C C     . GLU A 1 387 ? 3.585   38.544  20.359  1.00 69.85 387 A 1 
ATOM 3008 O O     . GLU A 1 387 ? 3.528   39.056  21.475  1.00 64.15 387 A 1 
ATOM 3009 C CB    . GLU A 1 387 ? 5.822   37.828  19.285  1.00 61.57 387 A 1 
ATOM 3010 C CG    . GLU A 1 387 ? 6.988   36.820  19.438  1.00 53.50 387 A 1 
ATOM 3011 C CD    . GLU A 1 387 ? 8.177   37.002  18.462  1.00 48.61 387 A 1 
ATOM 3012 O OE1   . GLU A 1 387 ? 9.087   36.119  18.467  1.00 45.18 387 A 1 
ATOM 3013 O OE2   . GLU A 1 387 ? 8.176   37.958  17.654  1.00 43.52 387 A 1 
ATOM 3014 N N     . MET A 1 388 ? 2.683   38.839  19.414  1.00 69.99 388 A 1 
ATOM 3015 C CA    . MET A 1 388 ? 1.619   39.823  19.627  1.00 67.47 388 A 1 
ATOM 3016 C C     . MET A 1 388 ? 0.593   39.396  20.685  1.00 67.24 388 A 1 
ATOM 3017 O O     . MET A 1 388 ? 0.143   40.240  21.457  1.00 62.04 388 A 1 
ATOM 3018 C CB    . MET A 1 388 ? 0.886   40.148  18.325  1.00 62.70 388 A 1 
ATOM 3019 C CG    . MET A 1 388 ? 1.672   41.078  17.411  1.00 56.09 388 A 1 
ATOM 3020 S SD    . MET A 1 388 ? 0.647   42.218  16.416  1.00 49.80 388 A 1 
ATOM 3021 C CE    . MET A 1 388 ? -0.475  41.058  15.621  1.00 45.62 388 A 1 
ATOM 3022 N N     . GLU A 1 389 ? 0.172   38.145  20.760  1.00 63.42 389 A 1 
ATOM 3023 C CA    . GLU A 1 389 ? -0.730  37.685  21.827  1.00 61.60 389 A 1 
ATOM 3024 C C     . GLU A 1 389 ? -0.065  37.769  23.207  1.00 60.55 389 A 1 
ATOM 3025 O O     . GLU A 1 389 ? -0.726  38.151  24.175  1.00 57.50 389 A 1 
ATOM 3026 C CB    . GLU A 1 389 ? -1.246  36.253  21.583  1.00 56.80 389 A 1 
ATOM 3027 C CG    . GLU A 1 389 ? -2.573  36.209  20.817  1.00 49.81 389 A 1 
ATOM 3028 C CD    . GLU A 1 389 ? -3.241  34.816  20.787  1.00 48.13 389 A 1 
ATOM 3029 O OE1   . GLU A 1 389 ? -4.446  34.743  20.451  1.00 44.51 389 A 1 
ATOM 3030 O OE2   . GLU A 1 389 ? -2.559  33.806  21.073  1.00 44.40 389 A 1 
ATOM 3031 N N     . VAL A 1 390 ? 1.211   37.449  23.312  1.00 67.10 390 A 1 
ATOM 3032 C CA    . VAL A 1 390 ? 1.955   37.584  24.572  1.00 66.06 390 A 1 
ATOM 3033 C C     . VAL A 1 390 ? 2.067   39.060  24.967  1.00 66.56 390 A 1 
ATOM 3034 O O     . VAL A 1 390 ? 1.776   39.382  26.120  1.00 62.82 390 A 1 
ATOM 3035 C CB    . VAL A 1 390 ? 3.327   36.903  24.505  1.00 61.48 390 A 1 
ATOM 3036 C CG1   . VAL A 1 390 ? 4.151   37.143  25.774  1.00 52.94 390 A 1 
ATOM 3037 C CG2   . VAL A 1 390 ? 3.172   35.379  24.378  1.00 56.76 390 A 1 
ATOM 3038 N N     . ASP A 1 391 ? 2.368   39.976  24.038  1.00 60.19 391 A 1 
ATOM 3039 C CA    . ASP A 1 391 ? 2.402   41.417  24.306  1.00 58.44 391 A 1 
ATOM 3040 C C     . ASP A 1 391 ? 1.022   41.977  24.671  1.00 57.50 391 A 1 
ATOM 3041 O O     . ASP A 1 391 ? 0.908   42.815  25.573  1.00 55.19 391 A 1 
ATOM 3042 C CB    . ASP A 1 391 ? 2.967   42.179  23.099  1.00 53.97 391 A 1 
ATOM 3043 C CG    . ASP A 1 391 ? 4.503   42.314  23.094  1.00 46.83 391 A 1 
ATOM 3044 O OD1   . ASP A 1 391 ? 5.125   42.061  24.150  1.00 44.58 391 A 1 
ATOM 3045 O OD2   . ASP A 1 391 ? 5.022   42.724  22.040  1.00 43.35 391 A 1 
ATOM 3046 N N     . GLN A 1 392 ? -0.070  41.524  24.048  1.00 60.18 392 A 1 
ATOM 3047 C CA    . GLN A 1 392 ? -1.427  41.931  24.418  1.00 60.52 392 A 1 
ATOM 3048 C C     . GLN A 1 392 ? -1.816  41.410  25.811  1.00 60.88 392 A 1 
ATOM 3049 O O     . GLN A 1 392 ? -2.416  42.160  26.585  1.00 57.72 392 A 1 
ATOM 3050 C CB    . GLN A 1 392 ? -2.445  41.457  23.388  1.00 56.49 392 A 1 
ATOM 3051 C CG    . GLN A 1 392 ? -2.451  42.369  22.153  1.00 51.12 392 A 1 
ATOM 3052 C CD    . GLN A 1 392 ? -3.545  42.000  21.150  1.00 47.78 392 A 1 
ATOM 3053 O OE1   . GLN A 1 392 ? -4.318  41.067  21.302  1.00 45.89 392 A 1 
ATOM 3054 N NE2   . GLN A 1 392 ? -3.664  42.759  20.082  1.00 42.05 392 A 1 
ATOM 3055 N N     . THR A 1 393 ? -1.490  40.175  26.150  1.00 58.89 393 A 1 
ATOM 3056 C CA    . THR A 1 393 ? -1.749  39.648  27.497  1.00 59.01 393 A 1 
ATOM 3057 C C     . THR A 1 393 ? -0.893  40.339  28.561  1.00 58.87 393 A 1 
ATOM 3058 O O     . THR A 1 393 ? -1.412  40.654  29.626  1.00 54.85 393 A 1 
ATOM 3059 C CB    . THR A 1 393 ? -1.585  38.126  27.606  1.00 55.06 393 A 1 
ATOM 3060 O OG1   . THR A 1 393 ? -0.543  37.624  26.819  1.00 48.40 393 A 1 
ATOM 3061 C CG2   . THR A 1 393 ? -2.851  37.398  27.194  1.00 49.74 393 A 1 
ATOM 3062 N N     . PHE A 1 394 ? 0.354   40.682  28.259  1.00 59.25 394 A 1 
ATOM 3063 C CA    . PHE A 1 394 ? 1.199   41.471  29.152  1.00 57.68 394 A 1 
ATOM 3064 C C     . PHE A 1 394 ? 0.702   42.917  29.290  1.00 56.84 394 A 1 
ATOM 3065 O O     . PHE A 1 394 ? 0.659   43.454  30.398  1.00 52.13 394 A 1 
ATOM 3066 C CB    . PHE A 1 394 ? 2.658   41.420  28.692  1.00 52.97 394 A 1 
ATOM 3067 C CG    . PHE A 1 394 ? 3.573   40.843  29.742  1.00 49.23 394 A 1 
ATOM 3068 C CD1   . PHE A 1 394 ? 4.204   41.680  30.675  1.00 48.03 394 A 1 
ATOM 3069 C CD2   . PHE A 1 394 ? 3.756   39.451  29.823  1.00 46.38 394 A 1 
ATOM 3070 C CE1   . PHE A 1 394 ? 5.031   41.151  31.671  1.00 42.13 394 A 1 
ATOM 3071 C CE2   . PHE A 1 394 ? 4.586   38.907  30.828  1.00 41.85 394 A 1 
ATOM 3072 C CZ    . PHE A 1 394 ? 5.224   39.764  31.742  1.00 44.48 394 A 1 
ATOM 3073 N N     . SER A 1 395 ? 0.248   43.568  28.201  1.00 57.43 395 A 1 
ATOM 3074 C CA    . SER A 1 395 ? -0.282  44.937  28.232  1.00 56.94 395 A 1 
ATOM 3075 C C     . SER A 1 395 ? -1.590  45.035  29.008  1.00 55.97 395 A 1 
ATOM 3076 O O     . SER A 1 395 ? -1.796  45.979  29.769  1.00 52.98 395 A 1 
ATOM 3077 C CB    . SER A 1 395 ? -0.502  45.462  26.811  1.00 53.67 395 A 1 
ATOM 3078 O OG    . SER A 1 395 ? 0.705   45.474  26.091  1.00 46.27 395 A 1 
ATOM 3079 N N     . THR A 1 396 ? -2.492  44.051  28.870  1.00 56.77 396 A 1 
ATOM 3080 C CA    . THR A 1 396 ? -3.724  44.002  29.662  1.00 56.61 396 A 1 
ATOM 3081 C C     . THR A 1 396 ? -3.462  43.703  31.142  1.00 56.32 396 A 1 
ATOM 3082 O O     . THR A 1 396 ? -4.100  44.317  31.993  1.00 52.43 396 A 1 
ATOM 3083 C CB    . THR A 1 396 ? -4.752  42.992  29.120  1.00 50.47 396 A 1 
ATOM 3084 O OG1   . THR A 1 396 ? -4.150  41.791  28.707  1.00 44.60 396 A 1 
ATOM 3085 C CG2   . THR A 1 396 ? -5.517  43.552  27.920  1.00 47.01 396 A 1 
ATOM 3086 N N     . ALA A 1 397 ? -2.504  42.860  31.462  1.00 53.46 397 A 1 
ATOM 3087 C CA    . ALA A 1 397 ? -2.103  42.610  32.847  1.00 52.08 397 A 1 
ATOM 3088 C C     . ALA A 1 397 ? -1.488  43.869  33.487  1.00 50.22 397 A 1 
ATOM 3089 O O     . ALA A 1 397 ? -1.886  44.247  34.592  1.00 49.20 397 A 1 
ATOM 3090 C CB    . ALA A 1 397 ? -1.153  41.411  32.888  1.00 49.15 397 A 1 
ATOM 3091 N N     . ALA A 1 398 ? -0.615  44.574  32.769  1.00 56.37 398 A 1 
ATOM 3092 C CA    . ALA A 1 398 ? 0.023   45.794  33.271  1.00 55.33 398 A 1 
ATOM 3093 C C     . ALA A 1 398 ? -0.983  46.938  33.503  1.00 53.85 398 A 1 
ATOM 3094 O O     . ALA A 1 398 ? -0.854  47.690  34.471  1.00 52.22 398 A 1 
ATOM 3095 C CB    . ALA A 1 398 ? 1.115   46.208  32.284  1.00 52.69 398 A 1 
ATOM 3096 N N     . LEU A 1 399 ? -2.004  47.089  32.657  1.00 56.35 399 A 1 
ATOM 3097 C CA    . LEU A 1 399 ? -3.066  48.086  32.855  1.00 55.43 399 A 1 
ATOM 3098 C C     . LEU A 1 399 ? -3.959  47.773  34.060  1.00 56.13 399 A 1 
ATOM 3099 O O     . LEU A 1 399 ? -4.450  48.705  34.701  1.00 52.91 399 A 1 
ATOM 3100 C CB    . LEU A 1 399 ? -3.900  48.206  31.567  1.00 50.11 399 A 1 
ATOM 3101 C CG    . LEU A 1 399 ? -3.236  49.053  30.473  1.00 45.70 399 A 1 
ATOM 3102 C CD1   . LEU A 1 399 ? -3.989  48.872  29.154  1.00 44.31 399 A 1 
ATOM 3103 C CD2   . LEU A 1 399 ? -3.248  50.546  30.817  1.00 48.03 399 A 1 
ATOM 3104 N N     . SER A 1 400 ? -4.198  46.507  34.377  1.00 57.80 400 A 1 
ATOM 3105 C CA    . SER A 1 400 ? -5.024  46.140  35.530  1.00 58.65 400 A 1 
ATOM 3106 C C     . SER A 1 400 ? -4.343  46.438  36.871  1.00 59.55 400 A 1 
ATOM 3107 O O     . SER A 1 400 ? -5.015  46.866  37.805  1.00 54.18 400 A 1 
ATOM 3108 C CB    . SER A 1 400 ? -5.459  44.671  35.453  1.00 53.69 400 A 1 
ATOM 3109 O OG    . SER A 1 400 ? -4.384  43.764  35.535  1.00 47.69 400 A 1 
ATOM 3110 N N     . ASP A 1 401 ? -3.033  46.297  36.934  1.00 51.11 401 A 1 
ATOM 3111 C CA    . ASP A 1 401 ? -2.274  46.541  38.172  1.00 53.49 401 A 1 
ATOM 3112 C C     . ASP A 1 401 ? -2.068  48.044  38.462  1.00 52.57 401 A 1 
ATOM 3113 O O     . ASP A 1 401 ? -1.815  48.453  39.595  1.00 49.53 401 A 1 
ATOM 3114 C CB    . ASP A 1 401 ? -0.939  45.774  38.085  1.00 47.62 401 A 1 
ATOM 3115 C CG    . ASP A 1 401 ? -0.369  45.341  39.443  1.00 42.47 401 A 1 
ATOM 3116 O OD1   . ASP A 1 401 ? -1.138  45.250  40.418  1.00 41.25 401 A 1 
ATOM 3117 O OD2   . ASP A 1 401 ? 0.845   45.050  39.470  1.00 41.04 401 A 1 
ATOM 3118 N N     . SER A 1 402 ? -2.259  48.911  37.455  1.00 50.40 402 A 1 
ATOM 3119 C CA    . SER A 1 402 ? -2.162  50.375  37.611  1.00 52.84 402 A 1 
ATOM 3120 C C     . SER A 1 402 ? -3.275  50.988  38.458  1.00 53.68 402 A 1 
ATOM 3121 O O     . SER A 1 402 ? -3.170  52.160  38.836  1.00 48.64 402 A 1 
ATOM 3122 C CB    . SER A 1 402 ? -2.112  51.018  36.234  1.00 47.21 402 A 1 
ATOM 3123 O OG    . SER A 1 402 ? -2.281  52.411  36.275  1.00 42.74 402 A 1 
ATOM 3124 N N     . SER A 1 403 ? -4.358  50.281  38.777  1.00 42.97 403 A 1 
ATOM 3125 C CA    . SER A 1 403 ? -5.411  50.750  39.682  1.00 45.72 403 A 1 
ATOM 3126 C C     . SER A 1 403 ? -4.987  50.630  41.157  1.00 46.09 403 A 1 
ATOM 3127 O O     . SER A 1 403 ? -5.743  50.157  41.999  1.00 42.92 403 A 1 
ATOM 3128 C CB    . SER A 1 403 ? -6.760  50.100  39.376  1.00 41.67 403 A 1 
ATOM 3129 O OG    . SER A 1 403 ? -6.802  48.730  39.710  1.00 37.74 403 A 1 
ATOM 3130 N N     . TYR A 1 404 ? -3.769  51.075  41.471  1.00 46.59 404 A 1 
ATOM 3131 C CA    . TYR A 1 404 ? -3.395  51.398  42.842  1.00 46.34 404 A 1 
ATOM 3132 C C     . TYR A 1 404 ? -4.317  52.528  43.309  1.00 43.00 404 A 1 
ATOM 3133 O O     . TYR A 1 404 ? -4.118  53.704  42.997  1.00 40.39 404 A 1 
ATOM 3134 C CB    . TYR A 1 404 ? -1.913  51.777  42.947  1.00 43.56 404 A 1 
ATOM 3135 C CG    . TYR A 1 404 ? -1.005  50.572  43.153  1.00 41.59 404 A 1 
ATOM 3136 C CD1   . TYR A 1 404 ? -0.736  50.114  44.458  1.00 41.57 404 A 1 
ATOM 3137 C CD2   . TYR A 1 404 ? -0.462  49.905  42.047  1.00 41.46 404 A 1 
ATOM 3138 C CE1   . TYR A 1 404 ? 0.072   48.974  44.658  1.00 36.58 404 A 1 
ATOM 3139 C CE2   . TYR A 1 404 ? 0.337   48.764  42.241  1.00 36.05 404 A 1 
ATOM 3140 C CZ    . TYR A 1 404 ? 0.605   48.295  43.545  1.00 38.65 404 A 1 
ATOM 3141 O OH    . TYR A 1 404 ? 1.376   47.177  43.723  1.00 38.08 404 A 1 
ATOM 3142 N N     . SER A 1 405 ? -5.372  52.160  44.028  1.00 40.85 405 A 1 
ATOM 3143 C CA    . SER A 1 405 ? -6.247  53.084  44.731  1.00 43.58 405 A 1 
ATOM 3144 C C     . SER A 1 405 ? -5.377  53.912  45.676  1.00 42.35 405 A 1 
ATOM 3145 O O     . SER A 1 405 ? -4.843  53.395  46.656  1.00 40.19 405 A 1 
ATOM 3146 C CB    . SER A 1 405 ? -7.318  52.317  45.514  1.00 39.22 405 A 1 
ATOM 3147 O OG    . SER A 1 405 ? -6.728  51.378  46.388  1.00 35.95 405 A 1 
ATOM 3148 N N     . THR A 1 406 ? -5.222  55.196  45.345  1.00 42.70 406 A 1 
ATOM 3149 C CA    . THR A 1 406 ? -4.650  56.170  46.267  1.00 48.03 406 A 1 
ATOM 3150 C C     . THR A 1 406 ? -5.570  56.216  47.487  1.00 46.28 406 A 1 
ATOM 3151 O O     . THR A 1 406 ? -6.628  56.851  47.436  1.00 44.64 406 A 1 
ATOM 3152 C CB    . THR A 1 406 ? -4.535  57.553  45.611  1.00 43.80 406 A 1 
ATOM 3153 O OG1   . THR A 1 406 ? -5.682  57.837  44.825  1.00 38.76 406 A 1 
ATOM 3154 C CG2   . THR A 1 406 ? -3.324  57.636  44.680  1.00 40.43 406 A 1 
ATOM 3155 N N     . VAL A 1 407 ? -5.221  55.496  48.535  1.00 43.74 407 A 1 
ATOM 3156 C CA    . VAL A 1 407 ? -5.910  55.566  49.828  1.00 47.42 407 A 1 
ATOM 3157 C C     . VAL A 1 407 ? -5.763  57.022  50.285  1.00 43.79 407 A 1 
ATOM 3158 O O     . VAL A 1 407 ? -4.614  57.464  50.456  1.00 42.41 407 A 1 
ATOM 3159 C CB    . VAL A 1 407 ? -5.312  54.601  50.861  1.00 45.10 407 A 1 
ATOM 3160 C CG1   . VAL A 1 407 ? -6.113  54.642  52.168  1.00 40.62 407 A 1 
ATOM 3161 C CG2   . VAL A 1 407 ? -5.323  53.154  50.346  1.00 44.31 407 A 1 
ATOM 3162 N N     . PRO A 1 408 ? -6.848  57.817  50.383  1.00 37.35 408 A 1 
ATOM 3163 C CA    . PRO A 1 408 ? -6.732  59.185  50.861  1.00 40.86 408 A 1 
ATOM 3164 C C     . PRO A 1 408 ? -6.211  59.115  52.297  1.00 40.08 408 A 1 
ATOM 3165 O O     . PRO A 1 408 ? -6.813  58.464  53.155  1.00 39.57 408 A 1 
ATOM 3166 C CB    . PRO A 1 408 ? -8.132  59.795  50.734  1.00 38.52 408 A 1 
ATOM 3167 C CG    . PRO A 1 408 ? -9.055  58.584  50.807  1.00 37.49 408 A 1 
ATOM 3168 C CD    . PRO A 1 408 ? -8.238  57.451  50.203  1.00 42.22 408 A 1 
ATOM 3169 N N     . TRP A 1 409 ? -5.085  59.773  52.529  1.00 41.36 409 A 1 
ATOM 3170 C CA    . TRP A 1 409 ? -4.628  60.064  53.891  1.00 41.50 409 A 1 
ATOM 3171 C C     . TRP A 1 409 ? -5.643  61.032  54.521  1.00 39.09 409 A 1 
ATOM 3172 O O     . TRP A 1 409 ? -5.593  62.232  54.262  1.00 36.38 409 A 1 
ATOM 3173 C CB    . TRP A 1 409 ? -3.207  60.653  53.866  1.00 38.31 409 A 1 
ATOM 3174 C CG    . TRP A 1 409 ? -2.095  59.659  53.784  1.00 34.71 409 A 1 
ATOM 3175 C CD1   . TRP A 1 409 ? -1.908  58.732  52.837  1.00 29.07 409 A 1 
ATOM 3176 C CD2   . TRP A 1 409 ? -0.978  59.513  54.723  1.00 30.99 409 A 1 
ATOM 3177 N NE1   . TRP A 1 409 ? -0.754  57.997  53.095  1.00 26.53 409 A 1 
ATOM 3178 C CE2   . TRP A 1 409 ? -0.156  58.452  54.243  1.00 29.77 409 A 1 
ATOM 3179 C CE3   . TRP A 1 409 ? -0.586  60.165  55.902  1.00 33.74 409 A 1 
ATOM 3180 C CZ2   . TRP A 1 409 ? 1.004   58.060  54.927  1.00 34.37 409 A 1 
ATOM 3181 C CZ3   . TRP A 1 409 ? 0.570   59.778  56.586  1.00 32.61 409 A 1 
ATOM 3182 C CH2   . TRP A 1 409 ? 1.361   58.739  56.109  1.00 32.51 409 A 1 
ATOM 3183 N N     . PHE A 1 410 ? -6.596  60.482  55.272  1.00 46.88 410 A 1 
ATOM 3184 C CA    . PHE A 1 410 ? -7.343  61.193  56.309  1.00 44.16 410 A 1 
ATOM 3185 C C     . PHE A 1 410 ? -6.547  61.167  57.623  1.00 41.38 410 A 1 
ATOM 3186 O O     . PHE A 1 410 ? -5.918  60.123  57.908  1.00 34.79 410 A 1 
ATOM 3187 C CB    . PHE A 1 410 ? -8.743  60.606  56.497  1.00 41.47 410 A 1 
ATOM 3188 C CG    . PHE A 1 410 ? -9.805  61.313  55.673  1.00 38.78 410 A 1 
ATOM 3189 C CD1   . PHE A 1 410 ? -10.318 62.541  56.097  1.00 33.94 410 A 1 
ATOM 3190 C CD2   . PHE A 1 410 ? -10.266 60.737  54.472  1.00 33.56 410 A 1 
ATOM 3191 C CE1   . PHE A 1 410 ? -11.296 63.201  55.330  1.00 30.26 410 A 1 
ATOM 3192 C CE2   . PHE A 1 410 ? -11.246 61.400  53.708  1.00 34.58 410 A 1 
ATOM 3193 C CZ    . PHE A 1 410 ? -11.758 62.630  54.139  1.00 38.16 410 A 1 
ATOM 3194 O OXT   . PHE A 1 410 ? -6.627  62.233  58.280  1.00 43.33 410 A 1 
ATOM 3195 N N     . GLY B 2 1   ? -4.615  4.250   26.041  1.00 34.13 1   B 1 
ATOM 3196 C CA    . GLY B 2 1   ? -4.254  4.262   24.616  1.00 35.96 1   B 1 
ATOM 3197 C C     . GLY B 2 1   ? -5.451  3.702   23.845  1.00 38.92 1   B 1 
ATOM 3198 O O     . GLY B 2 1   ? -5.839  2.603   24.180  1.00 36.42 1   B 1 
ATOM 3199 N N     . GLY B 2 2   ? -6.048  4.489   22.954  1.00 44.85 2   B 1 
ATOM 3200 C CA    . GLY B 2 2   ? -7.220  4.025   22.215  1.00 46.17 2   B 1 
ATOM 3201 C C     . GLY B 2 2   ? -6.805  2.851   21.316  1.00 48.67 2   B 1 
ATOM 3202 O O     . GLY B 2 2   ? -5.952  3.066   20.463  1.00 46.53 2   B 1 
ATOM 3203 N N     . GLY B 2 3   ? -7.374  1.690   21.550  1.00 45.53 3   B 1 
ATOM 3204 C CA    . GLY B 2 3   ? -7.168  0.521   20.715  1.00 47.91 3   B 1 
ATOM 3205 C C     . GLY B 2 3   ? -7.418  0.917   19.267  1.00 51.23 3   B 1 
ATOM 3206 O O     . GLY B 2 3   ? -8.450  1.523   18.963  1.00 49.75 3   B 1 
ATOM 3207 N N     . VAL B 2 4   ? -6.459  0.663   18.402  1.00 57.47 4   B 1 
ATOM 3208 C CA    . VAL B 2 4   ? -6.659  0.902   16.975  1.00 60.50 4   B 1 
ATOM 3209 C C     . VAL B 2 4   ? -7.799  -0.006  16.565  1.00 66.59 4   B 1 
ATOM 3210 O O     . VAL B 2 4   ? -7.598  -1.215  16.444  1.00 63.17 4   B 1 
ATOM 3211 C CB    . VAL B 2 4   ? -5.382  0.632   16.169  1.00 52.88 4   B 1 
ATOM 3212 C CG1   . VAL B 2 4   ? -5.626  0.766   14.673  1.00 46.13 4   B 1 
ATOM 3213 C CG2   . VAL B 2 4   ? -4.299  1.646   16.556  1.00 48.26 4   B 1 
ATOM 3214 N N     . ARG B 2 5   ? -9.020  0.562   16.419  1.00 63.81 5   B 1 
ATOM 3215 C CA    . ARG B 2 5   ? -10.200 -0.203  16.050  1.00 67.70 5   B 1 
ATOM 3216 C C     . ARG B 2 5   ? -9.874  -0.959  14.765  1.00 72.85 5   B 1 
ATOM 3217 O O     . ARG B 2 5   ? -9.265  -0.375  13.862  1.00 68.93 5   B 1 
ATOM 3218 C CB    . ARG B 2 5   ? -11.411 0.721   15.841  1.00 59.42 5   B 1 
ATOM 3219 C CG    . ARG B 2 5   ? -11.880 1.362   17.149  1.00 51.67 5   B 1 
ATOM 3220 C CD    . ARG B 2 5   ? -13.106 2.248   16.892  1.00 47.58 5   B 1 
ATOM 3221 N NE    . ARG B 2 5   ? -13.591 2.858   18.143  1.00 43.62 5   B 1 
ATOM 3222 C CZ    . ARG B 2 5   ? -14.652 3.624   18.286  1.00 38.18 5   B 1 
ATOM 3223 N NH1   . ARG B 2 5   ? -15.392 3.955   17.262  1.00 37.13 5   B 1 
ATOM 3224 N NH2   . ARG B 2 5   ? -14.977 4.056   19.461  1.00 35.30 5   B 1 
ATOM 3225 N N     . GLU B 2 6   ? -10.318 -2.192  14.663  1.00 69.25 6   B 1 
ATOM 3226 C CA    . GLU B 2 6   ? -10.077 -3.016  13.475  1.00 71.26 6   B 1 
ATOM 3227 C C     . GLU B 2 6   ? -10.496 -2.295  12.189  1.00 76.17 6   B 1 
ATOM 3228 O O     . GLU B 2 6   ? -9.799  -2.285  11.176  1.00 70.52 6   B 1 
ATOM 3229 C CB    . GLU B 2 6   ? -10.838 -4.340  13.647  1.00 62.72 6   B 1 
ATOM 3230 C CG    . GLU B 2 6   ? -10.239 -5.466  12.802  1.00 54.43 6   B 1 
ATOM 3231 C CD    . GLU B 2 6   ? -8.819  -5.862  13.246  1.00 49.13 6   B 1 
ATOM 3232 O OE1   . GLU B 2 6   ? -8.156  -6.599  12.493  1.00 47.12 6   B 1 
ATOM 3233 O OE2   . GLU B 2 6   ? -8.336  -5.363  14.282  1.00 46.66 6   B 1 
ATOM 3234 N N     . GLN B 2 7   ? -11.583 -1.524  12.291  1.00 67.50 7   B 1 
ATOM 3235 C CA    . GLN B 2 7   ? -12.073 -0.654  11.220  1.00 70.33 7   B 1 
ATOM 3236 C C     . GLN B 2 7   ? -11.078 0.434   10.783  1.00 76.30 7   B 1 
ATOM 3237 O O     . GLN B 2 7   ? -11.228 1.020   9.711   1.00 72.30 7   B 1 
ATOM 3238 C CB    . GLN B 2 7   ? -13.360 0.032   11.693  1.00 64.92 7   B 1 
ATOM 3239 C CG    . GLN B 2 7   ? -14.500 -0.950  11.990  1.00 58.52 7   B 1 
ATOM 3240 C CD    . GLN B 2 7   ? -15.771 -0.238  12.459  1.00 50.28 7   B 1 
ATOM 3241 O OE1   . GLN B 2 7   ? -15.815 0.970   12.663  1.00 49.56 7   B 1 
ATOM 3242 N NE2   . GLN B 2 7   ? -16.845 -0.967  12.651  1.00 44.47 7   B 1 
ATOM 3243 N N     . ASP B 2 8   ? -10.057 0.760   11.584  1.00 82.30 8   B 1 
ATOM 3244 C CA    . ASP B 2 8   ? -9.031  1.731   11.210  1.00 82.73 8   B 1 
ATOM 3245 C C     . ASP B 2 8   ? -7.928  1.137   10.326  1.00 85.71 8   B 1 
ATOM 3246 O O     . ASP B 2 8   ? -7.127  1.903   9.779   1.00 81.39 8   B 1 
ATOM 3247 C CB    . ASP B 2 8   ? -8.412  2.381   12.450  1.00 77.09 8   B 1 
ATOM 3248 C CG    . ASP B 2 8   ? -9.316  3.357   13.198  1.00 70.44 8   B 1 
ATOM 3249 O OD1   . ASP B 2 8   ? -10.157 4.013   12.544  1.00 63.94 8   B 1 
ATOM 3250 O OD2   . ASP B 2 8   ? -9.015  3.574   14.392  1.00 63.07 8   B 1 
ATOM 3251 N N     . ARG B 2 9   ? -7.876  -0.195  10.176  1.00 92.69 9   B 1 
ATOM 3252 C CA    . ARG B 2 9   ? -6.977  -0.905  9.269   1.00 93.31 9   B 1 
ATOM 3253 C C     . ARG B 2 9   ? -7.437  -0.812  7.814   1.00 94.65 9   B 1 
ATOM 3254 O O     . ARG B 2 9   ? -6.612  -0.902  6.908   1.00 91.74 9   B 1 
ATOM 3255 C CB    . ARG B 2 9   ? -6.853  -2.385  9.676   1.00 90.60 9   B 1 
ATOM 3256 C CG    . ARG B 2 9   ? -6.299  -2.562  11.103  1.00 83.34 9   B 1 
ATOM 3257 C CD    . ARG B 2 9   ? -6.105  -4.048  11.410  1.00 80.17 9   B 1 
ATOM 3258 N NE    . ARG B 2 9   ? -5.618  -4.268  12.784  1.00 72.70 9   B 1 
ATOM 3259 C CZ    . ARG B 2 9   ? -5.468  -5.441  13.365  1.00 65.99 9   B 1 
ATOM 3260 N NH1   . ARG B 2 9   ? -5.673  -6.563  12.727  1.00 61.83 9   B 1 
ATOM 3261 N NH2   . ARG B 2 9   ? -5.118  -5.523  14.608  1.00 58.36 9   B 1 
ATOM 3262 N N     . PHE B 2 10  ? -8.735  -0.572  7.618   1.00 95.24 10  B 1 
ATOM 3263 C CA    . PHE B 2 10  ? -9.363  -0.535  6.309   1.00 95.95 10  B 1 
ATOM 3264 C C     . PHE B 2 10  ? -9.833  0.871   5.919   1.00 96.55 10  B 1 
ATOM 3265 O O     . PHE B 2 10  ? -9.997  1.767   6.758   1.00 94.76 10  B 1 
ATOM 3266 C CB    . PHE B 2 10  ? -10.511 -1.552  6.283   1.00 94.99 10  B 1 
ATOM 3267 C CG    . PHE B 2 10  ? -10.096 -2.952  6.685   1.00 94.82 10  B 1 
ATOM 3268 C CD1   . PHE B 2 10  ? -9.107  -3.639  5.967   1.00 89.43 10  B 1 
ATOM 3269 C CD2   . PHE B 2 10  ? -10.680 -3.574  7.802   1.00 88.19 10  B 1 
ATOM 3270 C CE1   . PHE B 2 10  ? -8.702  -4.933  6.344   1.00 85.72 10  B 1 
ATOM 3271 C CE2   . PHE B 2 10  ? -10.286 -4.869  8.189   1.00 86.32 10  B 1 
ATOM 3272 C CZ    . PHE B 2 10  ? -9.298  -5.545  7.459   1.00 87.31 10  B 1 
ATOM 3273 N N     . LEU B 2 11  ? -10.064 1.089   4.628   1.00 95.82 11  B 1 
ATOM 3274 C CA    . LEU B 2 11  ? -10.726 2.291   4.144   1.00 96.25 11  B 1 
ATOM 3275 C C     . LEU B 2 11  ? -12.211 2.293   4.551   1.00 96.08 11  B 1 
ATOM 3276 O O     . LEU B 2 11  ? -12.805 1.238   4.723   1.00 94.48 11  B 1 
ATOM 3277 C CB    . LEU B 2 11  ? -10.561 2.421   2.620   1.00 96.17 11  B 1 
ATOM 3278 C CG    . LEU B 2 11  ? -9.110  2.640   2.157   1.00 95.37 11  B 1 
ATOM 3279 C CD1   . LEU B 2 11  ? -9.083  2.742   0.637   1.00 92.07 11  B 1 
ATOM 3280 C CD2   . LEU B 2 11  ? -8.509  3.924   2.723   1.00 90.96 11  B 1 
ATOM 3281 N N     . PRO B 2 12  ? -12.859 3.476   4.708   1.00 94.70 12  B 1 
ATOM 3282 C CA    . PRO B 2 12  ? -14.257 3.518   5.128   1.00 94.28 12  B 1 
ATOM 3283 C C     . PRO B 2 12  ? -15.198 2.872   4.110   1.00 94.81 12  B 1 
ATOM 3284 O O     . PRO B 2 12  ? -15.267 3.308   2.959   1.00 94.15 12  B 1 
ATOM 3285 C CB    . PRO B 2 12  ? -14.579 5.004   5.335   1.00 92.84 12  B 1 
ATOM 3286 C CG    . PRO B 2 12  ? -13.211 5.652   5.556   1.00 90.49 12  B 1 
ATOM 3287 C CD    . PRO B 2 12  ? -12.285 4.809   4.684   1.00 92.91 12  B 1 
ATOM 3288 N N     . ILE B 2 13  ? -16.008 1.900   4.561   1.00 92.92 13  B 1 
ATOM 3289 C CA    . ILE B 2 13  ? -16.920 1.136   3.696   1.00 93.55 13  B 1 
ATOM 3290 C C     . ILE B 2 13  ? -17.912 2.021   2.926   1.00 94.09 13  B 1 
ATOM 3291 O O     . ILE B 2 13  ? -18.318 1.683   1.813   1.00 93.45 13  B 1 
ATOM 3292 C CB    . ILE B 2 13  ? -17.638 0.054   4.525   1.00 93.01 13  B 1 
ATOM 3293 C CG1   . ILE B 2 13  ? -18.292 -0.991  3.599   1.00 89.32 13  B 1 
ATOM 3294 C CG2   . ILE B 2 13  ? -18.670 0.665   5.494   1.00 87.07 13  B 1 
ATOM 3295 C CD1   . ILE B 2 13  ? -18.752 -2.250  4.336   1.00 80.72 13  B 1 
ATOM 3296 N N     . ALA B 2 14  ? -18.293 3.183   3.479   1.00 94.15 14  B 1 
ATOM 3297 C CA    . ALA B 2 14  ? -19.183 4.123   2.798   1.00 93.40 14  B 1 
ATOM 3298 C C     . ALA B 2 14  ? -18.554 4.714   1.524   1.00 94.38 14  B 1 
ATOM 3299 O O     . ALA B 2 14  ? -19.258 4.909   0.535   1.00 93.46 14  B 1 
ATOM 3300 C CB    . ALA B 2 14  ? -19.574 5.228   3.784   1.00 91.55 14  B 1 
ATOM 3301 N N     . ASN B 2 15  ? -17.236 4.973   1.545   1.00 94.33 15  B 1 
ATOM 3302 C CA    . ASN B 2 15  ? -16.500 5.456   0.387   1.00 94.66 15  B 1 
ATOM 3303 C C     . ASN B 2 15  ? -16.345 4.347   -0.655  1.00 95.67 15  B 1 
ATOM 3304 O O     . ASN B 2 15  ? -16.662 4.569   -1.821  1.00 95.26 15  B 1 
ATOM 3305 C CB    . ASN B 2 15  ? -15.132 6.004   0.829   1.00 94.13 15  B 1 
ATOM 3306 C CG    . ASN B 2 15  ? -15.232 7.258   1.691   1.00 92.51 15  B 1 
ATOM 3307 O OD1   . ASN B 2 15  ? -15.778 7.270   2.774   1.00 82.16 15  B 1 
ATOM 3308 N ND2   . ASN B 2 15  ? -14.693 8.364   1.225   1.00 82.93 15  B 1 
ATOM 3309 N N     . ILE B 2 16  ? -15.972 3.145   -0.219  1.00 96.20 16  B 1 
ATOM 3310 C CA    . ILE B 2 16  ? -15.880 1.967   -1.085  1.00 96.94 16  B 1 
ATOM 3311 C C     . ILE B 2 16  ? -17.221 1.708   -1.781  1.00 97.47 16  B 1 
ATOM 3312 O O     . ILE B 2 16  ? -17.286 1.643   -3.005  1.00 97.02 16  B 1 
ATOM 3313 C CB    . ILE B 2 16  ? -15.438 0.722   -0.280  1.00 96.42 16  B 1 
ATOM 3314 C CG1   . ILE B 2 16  ? -14.126 0.923   0.521   1.00 93.28 16  B 1 
ATOM 3315 C CG2   . ILE B 2 16  ? -15.311 -0.509  -1.193  1.00 94.25 16  B 1 
ATOM 3316 C CD1   . ILE B 2 16  ? -12.916 1.342   -0.298  1.00 81.39 16  B 1 
ATOM 3317 N N     . SER B 2 17  ? -18.322 1.694   -1.021  1.00 96.42 17  B 1 
ATOM 3318 C CA    . SER B 2 17  ? -19.667 1.468   -1.558  1.00 96.24 17  B 1 
ATOM 3319 C C     . SER B 2 17  ? -20.100 2.510   -2.584  1.00 96.66 17  B 1 
ATOM 3320 O O     . SER B 2 17  ? -20.901 2.203   -3.461  1.00 95.93 17  B 1 
ATOM 3321 C CB    . SER B 2 17  ? -20.710 1.482   -0.439  1.00 95.07 17  B 1 
ATOM 3322 O OG    . SER B 2 17  ? -20.463 0.501   0.537   1.00 81.15 17  B 1 
ATOM 3323 N N     . ARG B 2 18  ? -19.635 3.769   -2.448  1.00 96.30 18  B 1 
ATOM 3324 C CA    . ARG B 2 18  ? -19.937 4.835   -3.417  1.00 96.11 18  B 1 
ATOM 3325 C C     . ARG B 2 18  ? -19.244 4.580   -4.750  1.00 96.77 18  B 1 
ATOM 3326 O O     . ARG B 2 18  ? -19.880 4.751   -5.779  1.00 95.77 18  B 1 
ATOM 3327 C CB    . ARG B 2 18  ? -19.545 6.194   -2.833  1.00 94.85 18  B 1 
ATOM 3328 C CG    . ARG B 2 18  ? -20.075 7.361   -3.684  1.00 87.79 18  B 1 
ATOM 3329 C CD    . ARG B 2 18  ? -19.548 8.718   -3.189  1.00 86.28 18  B 1 
ATOM 3330 N NE    . ARG B 2 18  ? -19.920 8.980   -1.789  1.00 77.47 18  B 1 
ATOM 3331 C CZ    . ARG B 2 18  ? -19.145 9.505   -0.851  1.00 72.25 18  B 1 
ATOM 3332 N NH1   . ARG B 2 18  ? -17.939 9.908   -1.109  1.00 63.46 18  B 1 
ATOM 3333 N NH2   . ARG B 2 18  ? -19.584 9.640   0.374   1.00 63.71 18  B 1 
ATOM 3334 N N     . ILE B 2 19  ? -17.982 4.145   -4.722  1.00 96.53 19  B 1 
ATOM 3335 C CA    . ILE B 2 19  ? -17.202 3.831   -5.925  1.00 96.84 19  B 1 
ATOM 3336 C C     . ILE B 2 19  ? -17.772 2.577   -6.602  1.00 97.25 19  B 1 
ATOM 3337 O O     . ILE B 2 19  ? -18.076 2.627   -7.791  1.00 96.54 19  B 1 
ATOM 3338 C CB    . ILE B 2 19  ? -15.705 3.704   -5.583  1.00 96.83 19  B 1 
ATOM 3339 C CG1   . ILE B 2 19  ? -15.150 5.031   -5.005  1.00 95.55 19  B 1 
ATOM 3340 C CG2   . ILE B 2 19  ? -14.909 3.306   -6.841  1.00 95.40 19  B 1 
ATOM 3341 C CD1   . ILE B 2 19  ? -13.806 4.873   -4.295  1.00 91.70 19  B 1 
ATOM 3342 N N     . MET B 2 20  ? -18.033 1.501   -5.847  1.00 97.46 20  B 1 
ATOM 3343 C CA    . MET B 2 20  ? -18.631 0.273   -6.386  1.00 97.78 20  B 1 
ATOM 3344 C C     . MET B 2 20  ? -19.940 0.528   -7.141  1.00 97.64 20  B 1 
ATOM 3345 O O     . MET B 2 20  ? -20.195 -0.074  -8.169  1.00 96.48 20  B 1 
ATOM 3346 C CB    . MET B 2 20  ? -18.926 -0.721  -5.249  1.00 97.62 20  B 1 
ATOM 3347 C CG    . MET B 2 20  ? -17.687 -1.282  -4.565  1.00 96.59 20  B 1 
ATOM 3348 S SD    . MET B 2 20  ? -18.105 -2.410  -3.199  1.00 95.80 20  B 1 
ATOM 3349 C CE    . MET B 2 20  ? -18.514 -3.901  -4.123  1.00 88.89 20  B 1 
ATOM 3350 N N     . LYS B 2 21  ? -20.802 1.448   -6.641  1.00 97.40 21  B 1 
ATOM 3351 C CA    . LYS B 2 21  ? -22.071 1.781   -7.299  1.00 97.23 21  B 1 
ATOM 3352 C C     . LYS B 2 21  ? -21.904 2.410   -8.675  1.00 97.34 21  B 1 
ATOM 3353 O O     . LYS B 2 21  ? -22.839 2.328   -9.459  1.00 95.91 21  B 1 
ATOM 3354 C CB    . LYS B 2 21  ? -22.901 2.713   -6.417  1.00 96.22 21  B 1 
ATOM 3355 C CG    . LYS B 2 21  ? -23.617 1.955   -5.290  1.00 89.06 21  B 1 
ATOM 3356 C CD    . LYS B 2 21  ? -24.367 2.969   -4.433  1.00 77.27 21  B 1 
ATOM 3357 C CE    . LYS B 2 21  ? -25.142 2.263   -3.323  1.00 69.15 21  B 1 
ATOM 3358 N NZ    . LYS B 2 21  ? -26.116 3.190   -2.697  1.00 58.63 21  B 1 
ATOM 3359 N N     . LYS B 2 22  ? -20.749 3.024   -8.977  1.00 96.65 22  B 1 
ATOM 3360 C CA    . LYS B 2 22  ? -20.465 3.568   -10.309 1.00 96.38 22  B 1 
ATOM 3361 C C     . LYS B 2 22  ? -20.257 2.448   -11.338 1.00 96.66 22  B 1 
ATOM 3362 O O     . LYS B 2 22  ? -20.588 2.631   -12.500 1.00 94.77 22  B 1 
ATOM 3363 C CB    . LYS B 2 22  ? -19.228 4.475   -10.281 1.00 95.30 22  B 1 
ATOM 3364 C CG    . LYS B 2 22  ? -19.314 5.731   -9.394  1.00 91.82 22  B 1 
ATOM 3365 C CD    . LYS B 2 22  ? -17.993 6.501   -9.547  1.00 86.98 22  B 1 
ATOM 3366 C CE    . LYS B 2 22  ? -17.905 7.841   -8.820  1.00 80.52 22  B 1 
ATOM 3367 N NZ    . LYS B 2 22  ? -16.619 8.524   -9.164  1.00 72.40 22  B 1 
ATOM 3368 N N     . ALA B 2 23  ? -19.724 1.303   -10.909 1.00 96.43 23  B 1 
ATOM 3369 C CA    . ALA B 2 23  ? -19.408 0.166   -11.771 1.00 95.94 23  B 1 
ATOM 3370 C C     . ALA B 2 23  ? -20.569 -0.826  -11.957 1.00 96.04 23  B 1 
ATOM 3371 O O     . ALA B 2 23  ? -20.493 -1.718  -12.794 1.00 93.58 23  B 1 
ATOM 3372 C CB    . ALA B 2 23  ? -18.179 -0.526  -11.176 1.00 94.44 23  B 1 
ATOM 3373 N N     . VAL B 2 24  ? -21.637 -0.686  -11.165 1.00 96.44 24  B 1 
ATOM 3374 C CA    . VAL B 2 24  ? -22.807 -1.577  -11.222 1.00 96.53 24  B 1 
ATOM 3375 C C     . VAL B 2 24  ? -23.980 -0.831  -11.865 1.00 96.71 24  B 1 
ATOM 3376 O O     . VAL B 2 24  ? -24.227 0.321   -11.499 1.00 94.72 24  B 1 
ATOM 3377 C CB    . VAL B 2 24  ? -23.155 -2.103  -9.815  1.00 95.13 24  B 1 
ATOM 3378 C CG1   . VAL B 2 24  ? -24.426 -2.956  -9.796  1.00 89.18 24  B 1 
ATOM 3379 C CG2   . VAL B 2 24  ? -22.019 -2.973  -9.273  1.00 88.99 24  B 1 
ATOM 3380 N N     . PRO B 2 25  ? -24.757 -1.478  -12.774 1.00 96.14 25  B 1 
ATOM 3381 C CA    . PRO B 2 25  ? -25.960 -0.889  -13.360 1.00 95.70 25  B 1 
ATOM 3382 C C     . PRO B 2 25  ? -26.951 -0.395  -12.303 1.00 95.94 25  B 1 
ATOM 3383 O O     . PRO B 2 25  ? -27.041 -0.936  -11.205 1.00 94.30 25  B 1 
ATOM 3384 C CB    . PRO B 2 25  ? -26.573 -1.996  -14.225 1.00 94.33 25  B 1 
ATOM 3385 C CG    . PRO B 2 25  ? -25.375 -2.861  -14.589 1.00 91.40 25  B 1 
ATOM 3386 C CD    . PRO B 2 25  ? -24.483 -2.776  -13.359 1.00 94.90 25  B 1 
ATOM 3387 N N     . ALA B 2 26  ? -27.769 0.617   -12.644 1.00 95.50 26  B 1 
ATOM 3388 C CA    . ALA B 2 26  ? -28.692 1.253   -11.697 1.00 95.32 26  B 1 
ATOM 3389 C C     . ALA B 2 26  ? -29.694 0.277   -11.047 1.00 95.53 26  B 1 
ATOM 3390 O O     . ALA B 2 26  ? -30.103 0.466   -9.894  1.00 92.40 26  B 1 
ATOM 3391 C CB    . ALA B 2 26  ? -29.428 2.374   -12.438 1.00 93.76 26  B 1 
ATOM 3392 N N     . ASN B 2 27  ? -30.081 -0.783  -11.756 1.00 95.08 27  B 1 
ATOM 3393 C CA    . ASN B 2 27  ? -30.958 -1.848  -11.266 1.00 94.69 27  B 1 
ATOM 3394 C C     . ASN B 2 27  ? -30.220 -2.944  -10.468 1.00 95.13 27  B 1 
ATOM 3395 O O     . ASN B 2 27  ? -30.867 -3.849  -9.934  1.00 91.63 27  B 1 
ATOM 3396 C CB    . ASN B 2 27  ? -31.745 -2.434  -12.455 1.00 92.60 27  B 1 
ATOM 3397 C CG    . ASN B 2 27  ? -30.850 -3.117  -13.485 1.00 87.13 27  B 1 
ATOM 3398 O OD1   . ASN B 2 27  ? -29.640 -2.996  -13.504 1.00 74.32 27  B 1 
ATOM 3399 N ND2   . ASN B 2 27  ? -31.435 -3.866  -14.396 1.00 78.16 27  B 1 
ATOM 3400 N N     . GLY B 2 28  ? -28.880 -2.878  -10.402 1.00 95.23 28  B 1 
ATOM 3401 C CA    . GLY B 2 28  ? -28.045 -3.801  -9.674  1.00 95.40 28  B 1 
ATOM 3402 C C     . GLY B 2 28  ? -27.999 -3.507  -8.173  1.00 96.15 28  B 1 
ATOM 3403 O O     . GLY B 2 28  ? -28.146 -2.377  -7.713  1.00 93.69 28  B 1 
ATOM 3404 N N     . LYS B 2 29  ? -27.775 -4.559  -7.381  1.00 96.65 29  B 1 
ATOM 3405 C CA    . LYS B 2 29  ? -27.586 -4.462  -5.931  1.00 96.69 29  B 1 
ATOM 3406 C C     . LYS B 2 29  ? -26.215 -5.002  -5.550  1.00 97.16 29  B 1 
ATOM 3407 O O     . LYS B 2 29  ? -25.657 -5.849  -6.237  1.00 95.47 29  B 1 
ATOM 3408 C CB    . LYS B 2 29  ? -28.716 -5.193  -5.198  1.00 94.97 29  B 1 
ATOM 3409 C CG    . LYS B 2 29  ? -30.088 -4.547  -5.445  1.00 88.82 29  B 1 
ATOM 3410 C CD    . LYS B 2 29  ? -31.199 -5.319  -4.720  1.00 83.09 29  B 1 
ATOM 3411 C CE    . LYS B 2 29  ? -32.557 -4.709  -5.049  1.00 74.49 29  B 1 
ATOM 3412 N NZ    . LYS B 2 29  ? -33.681 -5.502  -4.483  1.00 63.73 29  B 1 
ATOM 3413 N N     . ILE B 2 30  ? -25.674 -4.518  -4.437  1.00 96.07 30  B 1 
ATOM 3414 C CA    . ILE B 2 30  ? -24.396 -4.983  -3.895  1.00 96.45 30  B 1 
ATOM 3415 C C     . ILE B 2 30  ? -24.632 -5.474  -2.472  1.00 96.59 30  B 1 
ATOM 3416 O O     . ILE B 2 30  ? -25.038 -4.679  -1.604  1.00 94.91 30  B 1 
ATOM 3417 C CB    . ILE B 2 30  ? -23.308 -3.900  -3.969  1.00 96.06 30  B 1 
ATOM 3418 C CG1   . ILE B 2 30  ? -23.184 -3.277  -5.378  1.00 93.85 30  B 1 
ATOM 3419 C CG2   . ILE B 2 30  ? -21.958 -4.504  -3.532  1.00 93.92 30  B 1 
ATOM 3420 C CD1   . ILE B 2 30  ? -22.249 -2.061  -5.448  1.00 90.84 30  B 1 
ATOM 3421 N N     . ALA B 2 31  ? -24.394 -6.758  -2.230  1.00 97.32 31  B 1 
ATOM 3422 C CA    . ALA B 2 31  ? -24.503 -7.367  -0.913  1.00 97.27 31  B 1 
ATOM 3423 C C     . ALA B 2 31  ? -23.523 -6.726  0.073   1.00 97.33 31  B 1 
ATOM 3424 O O     . ALA B 2 31  ? -22.522 -6.104  -0.293  1.00 96.22 31  B 1 
ATOM 3425 C CB    . ALA B 2 31  ? -24.298 -8.877  -1.035  1.00 96.22 31  B 1 
ATOM 3426 N N     . LYS B 2 32  ? -23.862 -6.803  1.379   1.00 96.36 32  B 1 
ATOM 3427 C CA    . LYS B 2 32  ? -23.033 -6.193  2.415   1.00 95.90 32  B 1 
ATOM 3428 C C     . LYS B 2 32  ? -21.662 -6.864  2.506   1.00 96.38 32  B 1 
ATOM 3429 O O     . LYS B 2 32  ? -20.656 -6.174  2.635   1.00 95.37 32  B 1 
ATOM 3430 C CB    . LYS B 2 32  ? -23.777 -6.241  3.763   1.00 94.55 32  B 1 
ATOM 3431 C CG    . LYS B 2 32  ? -22.952 -5.535  4.852   1.00 88.83 32  B 1 
ATOM 3432 C CD    . LYS B 2 32  ? -23.616 -5.603  6.227   1.00 81.76 32  B 1 
ATOM 3433 C CE    . LYS B 2 32  ? -22.591 -5.009  7.211   1.00 70.20 32  B 1 
ATOM 3434 N NZ    . LYS B 2 32  ? -22.965 -5.204  8.620   1.00 61.70 32  B 1 
ATOM 3435 N N     . ASP B 2 33  ? -21.629 -8.174  2.413   1.00 96.63 33  B 1 
ATOM 3436 C CA    . ASP B 2 33  ? -20.411 -8.974  2.437   1.00 96.24 33  B 1 
ATOM 3437 C C     . ASP B 2 33  ? -19.497 -8.692  1.246   1.00 96.73 33  B 1 
ATOM 3438 O O     . ASP B 2 33  ? -18.301 -8.543  1.448   1.00 95.33 33  B 1 
ATOM 3439 C CB    . ASP B 2 33  ? -20.763 -10.449 2.529   1.00 94.21 33  B 1 
ATOM 3440 C CG    . ASP B 2 33  ? -21.701 -10.973 1.437   1.00 85.98 33  B 1 
ATOM 3441 O OD1   . ASP B 2 33  ? -22.155 -10.165 0.599   1.00 71.44 33  B 1 
ATOM 3442 O OD2   . ASP B 2 33  ? -21.987 -12.182 1.502   1.00 78.03 33  B 1 
ATOM 3443 N N     . ALA B 2 34  ? -20.025 -8.488  0.041   1.00 96.80 34  B 1 
ATOM 3444 C CA    . ALA B 2 34  ? -19.240 -8.074  -1.105  1.00 96.95 34  B 1 
ATOM 3445 C C     . ALA B 2 34  ? -18.550 -6.716  -0.877  1.00 97.10 34  B 1 
ATOM 3446 O O     . ALA B 2 34  ? -17.389 -6.537  -1.250  1.00 96.35 34  B 1 
ATOM 3447 C CB    . ALA B 2 34  ? -20.148 -8.026  -2.335  1.00 96.44 34  B 1 
ATOM 3448 N N     . LYS B 2 35  ? -19.221 -5.762  -0.196  1.00 97.28 35  B 1 
ATOM 3449 C CA    . LYS B 2 35  ? -18.609 -4.477  0.174   1.00 97.12 35  B 1 
ATOM 3450 C C     . LYS B 2 35  ? -17.496 -4.638  1.211   1.00 97.36 35  B 1 
ATOM 3451 O O     . LYS B 2 35  ? -16.489 -3.951  1.124   1.00 96.57 35  B 1 
ATOM 3452 C CB    . LYS B 2 35  ? -19.660 -3.509  0.723   1.00 96.25 35  B 1 
ATOM 3453 C CG    . LYS B 2 35  ? -20.662 -3.081  -0.342  1.00 94.03 35  B 1 
ATOM 3454 C CD    . LYS B 2 35  ? -21.840 -2.352  0.310   1.00 91.91 35  B 1 
ATOM 3455 C CE    . LYS B 2 35  ? -22.879 -2.045  -0.766  1.00 87.01 35  B 1 
ATOM 3456 N NZ    . LYS B 2 35  ? -24.207 -1.788  -0.181  1.00 80.24 35  B 1 
ATOM 3457 N N     . GLU B 2 36  ? -17.697 -5.506  2.207   1.00 96.62 36  B 1 
ATOM 3458 C CA    . GLU B 2 36  ? -16.705 -5.810  3.239   1.00 96.31 36  B 1 
ATOM 3459 C C     . GLU B 2 36  ? -15.480 -6.504  2.629   1.00 96.58 36  B 1 
ATOM 3460 O O     . GLU B 2 36  ? -14.350 -6.089  2.887   1.00 95.92 36  B 1 
ATOM 3461 C CB    . GLU B 2 36  ? -17.353 -6.664  4.358   1.00 95.55 36  B 1 
ATOM 3462 C CG    . GLU B 2 36  ? -18.339 -5.857  5.219   1.00 92.94 36  B 1 
ATOM 3463 C CD    . GLU B 2 36  ? -19.205 -6.670  6.207   1.00 90.90 36  B 1 
ATOM 3464 O OE1   . GLU B 2 36  ? -19.848 -6.051  7.090   1.00 87.50 36  B 1 
ATOM 3465 O OE2   . GLU B 2 36  ? -19.346 -7.910  6.087   1.00 85.67 36  B 1 
ATOM 3466 N N     . THR B 2 37  ? -15.693 -7.462  1.729   1.00 96.79 37  B 1 
ATOM 3467 C CA    . THR B 2 37  ? -14.631 -8.125  0.968   1.00 96.79 37  B 1 
ATOM 3468 C C     . THR B 2 37  ? -13.830 -7.132  0.131   1.00 97.01 37  B 1 
ATOM 3469 O O     . THR B 2 37  ? -12.610 -7.091  0.228   1.00 96.43 37  B 1 
ATOM 3470 C CB    . THR B 2 37  ? -15.232 -9.216  0.073   1.00 96.11 37  B 1 
ATOM 3471 O OG1   . THR B 2 37  ? -15.920 -10.154 0.858   1.00 90.86 37  B 1 
ATOM 3472 C CG2   . THR B 2 37  ? -14.176 -9.980  -0.709  1.00 90.14 37  B 1 
ATOM 3473 N N     . LEU B 2 38  ? -14.491 -6.253  -0.636  1.00 97.00 38  B 1 
ATOM 3474 C CA    . LEU B 2 38  ? -13.782 -5.251  -1.425  1.00 97.39 38  B 1 
ATOM 3475 C C     . LEU B 2 38  ? -13.027 -4.233  -0.562  1.00 97.51 38  B 1 
ATOM 3476 O O     . LEU B 2 38  ? -11.985 -3.719  -0.963  1.00 96.70 38  B 1 
ATOM 3477 C CB    . LEU B 2 38  ? -14.763 -4.557  -2.365  1.00 96.61 38  B 1 
ATOM 3478 C CG    . LEU B 2 38  ? -14.128 -4.375  -3.761  1.00 92.89 38  B 1 
ATOM 3479 C CD1   . LEU B 2 38  ? -14.500 -5.537  -4.660  1.00 85.03 38  B 1 
ATOM 3480 C CD2   . LEU B 2 38  ? -14.594 -3.097  -4.411  1.00 84.92 38  B 1 
ATOM 3481 N N     . GLN B 2 39  ? -13.553 -3.920  0.636   1.00 96.78 39  B 1 
ATOM 3482 C CA    . GLN B 2 39  ? -12.891 -3.060  1.616   1.00 96.67 39  B 1 
ATOM 3483 C C     . GLN B 2 39  ? -11.553 -3.645  2.075   1.00 96.84 39  B 1 
ATOM 3484 O O     . GLN B 2 39  ? -10.583 -2.894  2.237   1.00 95.95 39  B 1 
ATOM 3485 C CB    . GLN B 2 39  ? -13.841 -2.838  2.795   1.00 95.71 39  B 1 
ATOM 3486 C CG    . GLN B 2 39  ? -13.268 -1.907  3.862   1.00 93.92 39  B 1 
ATOM 3487 C CD    . GLN B 2 39  ? -14.130 -1.815  5.120   1.00 93.42 39  B 1 
ATOM 3488 O OE1   . GLN B 2 39  ? -14.909 -2.685  5.474   1.00 87.71 39  B 1 
ATOM 3489 N NE2   . GLN B 2 39  ? -14.008 -0.742  5.865   1.00 85.78 39  B 1 
ATOM 3490 N N     . GLU B 2 40  ? -11.495 -4.950  2.277   1.00 97.03 40  B 1 
ATOM 3491 C CA    . GLU B 2 40  ? -10.264 -5.648  2.614   1.00 96.89 40  B 1 
ATOM 3492 C C     . GLU B 2 40  ? -9.308  -5.686  1.411   1.00 97.25 40  B 1 
ATOM 3493 O O     . GLU B 2 40  ? -8.179  -5.203  1.513   1.00 96.59 40  B 1 
ATOM 3494 C CB    . GLU B 2 40  ? -10.608 -7.032  3.163   1.00 95.75 40  B 1 
ATOM 3495 C CG    . GLU B 2 40  ? -9.393  -7.745  3.759   1.00 88.70 40  B 1 
ATOM 3496 C CD    . GLU B 2 40  ? -9.760  -8.994  4.578   1.00 85.12 40  B 1 
ATOM 3497 O OE1   . GLU B 2 40  ? -8.868  -9.510  5.284   1.00 80.94 40  B 1 
ATOM 3498 O OE2   . GLU B 2 40  ? -10.933 -9.402  4.540   1.00 79.39 40  B 1 
ATOM 3499 N N     . CYS B 2 41  ? -9.797  -6.086  0.226   1.00 97.26 41  B 1 
ATOM 3500 C CA    . CYS B 2 41  ? -9.008  -6.151  -1.005  1.00 97.34 41  B 1 
ATOM 3501 C C     . CYS B 2 41  ? -8.319  -4.825  -1.349  1.00 97.52 41  B 1 
ATOM 3502 O O     . CYS B 2 41  ? -7.126  -4.813  -1.641  1.00 97.02 41  B 1 
ATOM 3503 C CB    . CYS B 2 41  ? -9.911  -6.587  -2.169  1.00 97.15 41  B 1 
ATOM 3504 S SG    . CYS B 2 41  ? -10.547 -8.268  -1.921  1.00 95.75 41  B 1 
ATOM 3505 N N     . VAL B 2 42  ? -9.006  -3.686  -1.266  1.00 97.54 42  B 1 
ATOM 3506 C CA    . VAL B 2 42  ? -8.396  -2.392  -1.578  1.00 97.44 42  B 1 
ATOM 3507 C C     . VAL B 2 42  ? -7.333  -1.981  -0.551  1.00 97.56 42  B 1 
ATOM 3508 O O     . VAL B 2 42  ? -6.366  -1.310  -0.886  1.00 96.75 42  B 1 
ATOM 3509 C CB    . VAL B 2 42  ? -9.472  -1.306  -1.758  1.00 96.50 42  B 1 
ATOM 3510 C CG1   . VAL B 2 42  ? -10.116 -0.862  -0.451  1.00 88.99 42  B 1 
ATOM 3511 C CG2   . VAL B 2 42  ? -8.893  -0.074  -2.455  1.00 87.83 42  B 1 
ATOM 3512 N N     . SER B 2 43  ? -7.489  -2.375  0.714   1.00 97.37 43  B 1 
ATOM 3513 C CA    . SER B 2 43  ? -6.497  -2.095  1.755   1.00 97.02 43  B 1 
ATOM 3514 C C     . SER B 2 43  ? -5.245  -2.951  1.580   1.00 97.37 43  B 1 
ATOM 3515 O O     . SER B 2 43  ? -4.130  -2.474  1.810   1.00 96.49 43  B 1 
ATOM 3516 C CB    . SER B 2 43  ? -7.111  -2.299  3.142   1.00 96.08 43  B 1 
ATOM 3517 O OG    . SER B 2 43  ? -8.248  -1.470  3.269   1.00 83.24 43  B 1 
ATOM 3518 N N     . GLU B 2 44  ? -5.416  -4.162  1.090   1.00 97.07 44  B 1 
ATOM 3519 C CA    . GLU B 2 44  ? -4.323  -5.047  0.705   1.00 97.02 44  B 1 
ATOM 3520 C C     . GLU B 2 44  ? -3.623  -4.574  -0.576  1.00 97.36 44  B 1 
ATOM 3521 O O     . GLU B 2 44  ? -2.400  -4.563  -0.599  1.00 96.40 44  B 1 
ATOM 3522 C CB    . GLU B 2 44  ? -4.829  -6.485  0.597   1.00 96.20 44  B 1 
ATOM 3523 C CG    . GLU B 2 44  ? -5.180  -7.098  1.963   1.00 91.39 44  B 1 
ATOM 3524 C CD    . GLU B 2 44  ? -4.017  -7.046  2.971   1.00 91.43 44  B 1 
ATOM 3525 O OE1   . GLU B 2 44  ? -4.243  -6.917  4.191   1.00 86.76 44  B 1 
ATOM 3526 O OE2   . GLU B 2 44  ? -2.851  -7.062  2.557   1.00 86.86 44  B 1 
ATOM 3527 N N     . PHE B 2 45  ? -4.349  -4.049  -1.552  1.00 97.75 45  B 1 
ATOM 3528 C CA    . PHE B 2 45  ? -3.771  -3.410  -2.731  1.00 97.89 45  B 1 
ATOM 3529 C C     . PHE B 2 45  ? -2.829  -2.256  -2.354  1.00 97.80 45  B 1 
ATOM 3530 O O     . PHE B 2 45  ? -1.686  -2.216  -2.810  1.00 97.25 45  B 1 
ATOM 3531 C CB    . PHE B 2 45  ? -4.896  -2.927  -3.649  1.00 97.71 45  B 1 
ATOM 3532 C CG    . PHE B 2 45  ? -4.414  -2.072  -4.805  1.00 97.65 45  B 1 
ATOM 3533 C CD1   . PHE B 2 45  ? -4.627  -0.680  -4.805  1.00 96.61 45  B 1 
ATOM 3534 C CD2   . PHE B 2 45  ? -3.729  -2.661  -5.878  1.00 96.63 45  B 1 
ATOM 3535 C CE1   . PHE B 2 45  ? -4.177  0.112   -5.871  1.00 96.21 45  B 1 
ATOM 3536 C CE2   . PHE B 2 45  ? -3.278  -1.879  -6.947  1.00 96.10 45  B 1 
ATOM 3537 C CZ    . PHE B 2 45  ? -3.501  -0.488  -6.954  1.00 96.47 45  B 1 
ATOM 3538 N N     . ILE B 2 46  ? -3.250  -1.365  -1.446  1.00 98.00 46  B 1 
ATOM 3539 C CA    . ILE B 2 46  ? -2.377  -0.291  -0.945  1.00 97.92 46  B 1 
ATOM 3540 C C     . ILE B 2 46  ? -1.113  -0.867  -0.317  1.00 97.94 46  B 1 
ATOM 3541 O O     . ILE B 2 46  ? -0.015  -0.364  -0.555  1.00 97.30 46  B 1 
ATOM 3542 C CB    . ILE B 2 46  ? -3.126  0.616   0.057   1.00 97.76 46  B 1 
ATOM 3543 C CG1   . ILE B 2 46  ? -4.265  1.397   -0.618  1.00 96.69 46  B 1 
ATOM 3544 C CG2   . ILE B 2 46  ? -2.164  1.621   0.730   1.00 96.38 46  B 1 
ATOM 3545 C CD1   . ILE B 2 46  ? -5.275  1.977   0.363   1.00 94.22 46  B 1 
ATOM 3546 N N     . SER B 2 47  ? -1.249  -1.903  0.509   1.00 97.71 47  B 1 
ATOM 3547 C CA    . SER B 2 47  ? -0.114  -2.502  1.209   1.00 97.52 47  B 1 
ATOM 3548 C C     . SER B 2 47  ? 0.843   -3.227  0.262   1.00 97.50 47  B 1 
ATOM 3549 O O     . SER B 2 47  ? 2.056   -3.130  0.432   1.00 96.72 47  B 1 
ATOM 3550 C CB    . SER B 2 47  ? -0.614  -3.457  2.279   1.00 96.90 47  B 1 
ATOM 3551 O OG    . SER B 2 47  ? -1.419  -2.762  3.204   1.00 90.79 47  B 1 
ATOM 3552 N N     . PHE B 2 48  ? 0.322   -3.893  -0.769  1.00 97.66 48  B 1 
ATOM 3553 C CA    . PHE B 2 48  ? 1.088   -4.590  -1.793  1.00 97.40 48  B 1 
ATOM 3554 C C     . PHE B 2 48  ? 1.931   -3.622  -2.628  1.00 97.53 48  B 1 
ATOM 3555 O O     . PHE B 2 48  ? 3.161   -3.730  -2.650  1.00 96.62 48  B 1 
ATOM 3556 C CB    . PHE B 2 48  ? 0.112   -5.406  -2.649  1.00 96.99 48  B 1 
ATOM 3557 C CG    . PHE B 2 48  ? 0.770   -6.256  -3.719  1.00 96.60 48  B 1 
ATOM 3558 C CD1   . PHE B 2 48  ? 0.178   -6.360  -4.989  1.00 94.87 48  B 1 
ATOM 3559 C CD2   . PHE B 2 48  ? 1.924   -6.996  -3.436  1.00 94.69 48  B 1 
ATOM 3560 C CE1   . PHE B 2 48  ? 0.735   -7.202  -5.962  1.00 93.50 48  B 1 
ATOM 3561 C CE2   . PHE B 2 48  ? 2.497   -7.830  -4.404  1.00 93.36 48  B 1 
ATOM 3562 C CZ    . PHE B 2 48  ? 1.895   -7.942  -5.673  1.00 93.90 48  B 1 
ATOM 3563 N N     . VAL B 2 49  ? 1.303   -2.585  -3.195  1.00 97.87 49  B 1 
ATOM 3564 C CA    . VAL B 2 49  ? 2.006   -1.552  -3.967  1.00 97.75 49  B 1 
ATOM 3565 C C     . VAL B 2 49  ? 2.999   -0.774  -3.088  1.00 97.79 49  B 1 
ATOM 3566 O O     . VAL B 2 49  ? 4.108   -0.467  -3.518  1.00 96.87 49  B 1 
ATOM 3567 C CB    . VAL B 2 49  ? 0.997   -0.611  -4.644  1.00 97.37 49  B 1 
ATOM 3568 C CG1   . VAL B 2 49  ? 1.678   0.522   -5.406  1.00 95.53 49  B 1 
ATOM 3569 C CG2   . VAL B 2 49  ? 0.118   -1.356  -5.654  1.00 95.53 49  B 1 
ATOM 3570 N N     . THR B 2 50  ? 2.639   -0.479  -1.824  1.00 98.00 50  B 1 
ATOM 3571 C CA    . THR B 2 50  ? 3.552   0.186   -0.888  1.00 97.98 50  B 1 
ATOM 3572 C C     . THR B 2 50  ? 4.777   -0.668  -0.582  1.00 97.87 50  B 1 
ATOM 3573 O O     . THR B 2 50  ? 5.870   -0.111  -0.468  1.00 96.84 50  B 1 
ATOM 3574 C CB    . THR B 2 50  ? 2.857   0.550   0.434   1.00 97.58 50  B 1 
ATOM 3575 O OG1   . THR B 2 50  ? 1.801   1.454   0.211   1.00 92.49 50  B 1 
ATOM 3576 C CG2   . THR B 2 50  ? 3.789   1.263   1.424   1.00 91.40 50  B 1 
ATOM 3577 N N     . SER B 2 51  ? 4.634   -1.983  -0.451  1.00 97.23 51  B 1 
ATOM 3578 C CA    . SER B 2 51  ? 5.750   -2.898  -0.206  1.00 96.72 51  B 1 
ATOM 3579 C C     . SER B 2 51  ? 6.786   -2.829  -1.326  1.00 96.72 51  B 1 
ATOM 3580 O O     . SER B 2 51  ? 7.981   -2.669  -1.042  1.00 95.62 51  B 1 
ATOM 3581 C CB    . SER B 2 51  ? 5.230   -4.335  -0.032  1.00 95.92 51  B 1 
ATOM 3582 O OG    . SER B 2 51  ? 6.300   -5.220  0.262   1.00 87.28 51  B 1 
ATOM 3583 N N     . GLU B 2 52  ? 6.338   -2.824  -2.580  1.00 97.09 52  B 1 
ATOM 3584 C CA    . GLU B 2 52  ? 7.224   -2.704  -3.741  1.00 96.61 52  B 1 
ATOM 3585 C C     . GLU B 2 52  ? 7.866   -1.321  -3.873  1.00 96.91 52  B 1 
ATOM 3586 O O     . GLU B 2 52  ? 9.078   -1.197  -4.049  1.00 96.02 52  B 1 
ATOM 3587 C CB    . GLU B 2 52  ? 6.441   -3.033  -5.018  1.00 95.62 52  B 1 
ATOM 3588 C CG    . GLU B 2 52  ? 6.322   -4.546  -5.248  1.00 90.29 52  B 1 
ATOM 3589 C CD    . GLU B 2 52  ? 7.698   -5.202  -5.280  1.00 91.11 52  B 1 
ATOM 3590 O OE1   . GLU B 2 52  ? 7.882   -6.240  -4.618  1.00 85.85 52  B 1 
ATOM 3591 O OE2   . GLU B 2 52  ? 8.619   -4.648  -5.915  1.00 85.70 52  B 1 
ATOM 3592 N N     . ALA B 2 53  ? 7.080   -0.257  -3.714  1.00 97.50 53  B 1 
ATOM 3593 C CA    . ALA B 2 53  ? 7.611   1.098   -3.758  1.00 97.66 53  B 1 
ATOM 3594 C C     . ALA B 2 53  ? 8.649   1.347   -2.646  1.00 97.59 53  B 1 
ATOM 3595 O O     . ALA B 2 53  ? 9.660   2.011   -2.864  1.00 96.63 53  B 1 
ATOM 3596 C CB    . ALA B 2 53  ? 6.439   2.075   -3.663  1.00 97.36 53  B 1 
ATOM 3597 N N     . SER B 2 54  ? 8.409   0.801   -1.446  1.00 97.64 54  B 1 
ATOM 3598 C CA    . SER B 2 54  ? 9.342   0.864   -0.329  1.00 97.32 54  B 1 
ATOM 3599 C C     . SER B 2 54  ? 10.644  0.132   -0.632  1.00 97.28 54  B 1 
ATOM 3600 O O     . SER B 2 54  ? 11.720  0.663   -0.354  1.00 96.09 54  B 1 
ATOM 3601 C CB    . SER B 2 54  ? 8.690   0.286   0.937   1.00 96.40 54  B 1 
ATOM 3602 O OG    . SER B 2 54  ? 9.553   0.417   2.044   1.00 85.22 54  B 1 
ATOM 3603 N N     . ASP B 2 55  ? 10.574  -1.037  -1.257  1.00 96.47 55  B 1 
ATOM 3604 C CA    . ASP B 2 55  ? 11.764  -1.790  -1.642  1.00 96.04 55  B 1 
ATOM 3605 C C     . ASP B 2 55  ? 12.616  -1.044  -2.661  1.00 96.34 55  B 1 
ATOM 3606 O O     . ASP B 2 55  ? 13.826  -0.893  -2.471  1.00 95.05 55  B 1 
ATOM 3607 C CB    . ASP B 2 55  ? 11.362  -3.129  -2.246  1.00 94.80 55  B 1 
ATOM 3608 C CG    . ASP B 2 55  ? 12.587  -4.029  -2.444  1.00 88.76 55  B 1 
ATOM 3609 O OD1   . ASP B 2 55  ? 13.448  -4.083  -1.544  1.00 80.70 55  B 1 
ATOM 3610 O OD2   . ASP B 2 55  ? 12.638  -4.753  -3.463  1.00 79.55 55  B 1 
ATOM 3611 N N     . LYS B 2 56  ? 11.985  -0.508  -3.702  1.00 96.20 56  B 1 
ATOM 3612 C CA    . LYS B 2 56  ? 12.661  0.344   -4.677  1.00 96.11 56  B 1 
ATOM 3613 C C     . LYS B 2 56  ? 13.363  1.514   -3.989  1.00 96.50 56  B 1 
ATOM 3614 O O     . LYS B 2 56  ? 14.542  1.756   -4.233  1.00 95.44 56  B 1 
ATOM 3615 C CB    . LYS B 2 56  ? 11.644  0.830   -5.716  1.00 95.48 56  B 1 
ATOM 3616 C CG    . LYS B 2 56  ? 12.323  1.705   -6.778  1.00 92.63 56  B 1 
ATOM 3617 C CD    . LYS B 2 56  ? 11.313  2.312   -7.742  1.00 87.28 56  B 1 
ATOM 3618 C CE    . LYS B 2 56  ? 12.031  3.252   -8.704  1.00 82.78 56  B 1 
ATOM 3619 N NZ    . LYS B 2 56  ? 11.081  3.945   -9.616  1.00 74.95 56  B 1 
ATOM 3620 N N     . CYS B 2 57  ? 12.668  2.207   -3.081  1.00 96.72 57  B 1 
ATOM 3621 C CA    . CYS B 2 57  ? 13.266  3.310   -2.335  1.00 96.62 57  B 1 
ATOM 3622 C C     . CYS B 2 57  ? 14.484  2.866   -1.508  1.00 96.61 57  B 1 
ATOM 3623 O O     . CYS B 2 57  ? 15.467  3.600   -1.439  1.00 95.44 57  B 1 
ATOM 3624 C CB    . CYS B 2 57  ? 12.210  3.943   -1.428  1.00 96.47 57  B 1 
ATOM 3625 S SG    . CYS B 2 57  ? 11.016  4.904   -2.395  1.00 94.31 57  B 1 
ATOM 3626 N N     . GLN B 2 58  ? 14.436  1.696   -0.888  1.00 96.86 58  B 1 
ATOM 3627 C CA    . GLN B 2 58  ? 15.558  1.163   -0.122  1.00 96.44 58  B 1 
ATOM 3628 C C     . GLN B 2 58  ? 16.752  0.797   -1.016  1.00 96.82 58  B 1 
ATOM 3629 O O     . GLN B 2 58  ? 17.873  1.187   -0.703  1.00 95.39 58  B 1 
ATOM 3630 C CB    . GLN B 2 58  ? 15.122  -0.067  0.675   1.00 95.22 58  B 1 
ATOM 3631 C CG    . GLN B 2 58  ? 14.247  0.296   1.882   1.00 88.60 58  B 1 
ATOM 3632 C CD    . GLN B 2 58  ? 13.833  -0.928  2.687   1.00 85.41 58  B 1 
ATOM 3633 O OE1   . GLN B 2 58  ? 14.308  -2.036  2.479   1.00 76.06 58  B 1 
ATOM 3634 N NE2   . GLN B 2 58  ? 12.969  -0.765  3.649   1.00 71.82 58  B 1 
ATOM 3635 N N     . LYS B 2 59  ? 16.512  0.140   -2.155  1.00 96.37 59  B 1 
ATOM 3636 C CA    . LYS B 2 59  ? 17.552  -0.183  -3.149  1.00 96.23 59  B 1 
ATOM 3637 C C     . LYS B 2 59  ? 18.243  1.081   -3.666  1.00 96.51 59  B 1 
ATOM 3638 O O     . LYS B 2 59  ? 19.470  1.127   -3.756  1.00 94.90 59  B 1 
ATOM 3639 C CB    . LYS B 2 59  ? 16.929  -0.988  -4.291  1.00 95.22 59  B 1 
ATOM 3640 C CG    . LYS B 2 59  ? 16.609  -2.445  -3.886  1.00 88.21 59  B 1 
ATOM 3641 C CD    . LYS B 2 59  ? 15.784  -3.160  -4.956  1.00 84.68 59  B 1 
ATOM 3642 C CE    . LYS B 2 59  ? 15.548  -4.618  -4.541  1.00 76.88 59  B 1 
ATOM 3643 N NZ    . LYS B 2 59  ? 14.443  -5.267  -5.294  1.00 68.25 59  B 1 
ATOM 3644 N N     . GLU B 2 60  ? 17.476  2.147   -3.896  1.00 96.11 60  B 1 
ATOM 3645 C CA    . GLU B 2 60  ? 17.983  3.456   -4.333  1.00 95.90 60  B 1 
ATOM 3646 C C     . GLU B 2 60  ? 18.478  4.355   -3.176  1.00 96.00 60  B 1 
ATOM 3647 O O     . GLU B 2 60  ? 18.809  5.528   -3.376  1.00 93.86 60  B 1 
ATOM 3648 C CB    . GLU B 2 60  ? 16.898  4.160   -5.158  1.00 95.29 60  B 1 
ATOM 3649 C CG    . GLU B 2 60  ? 16.570  3.433   -6.477  1.00 93.10 60  B 1 
ATOM 3650 C CD    . GLU B 2 60  ? 15.395  4.077   -7.234  1.00 92.00 60  B 1 
ATOM 3651 O OE1   . GLU B 2 60  ? 14.976  3.526   -8.265  1.00 87.99 60  B 1 
ATOM 3652 O OE2   . GLU B 2 60  ? 14.877  5.122   -6.763  1.00 86.39 60  B 1 
ATOM 3653 N N     . LYS B 2 61  ? 18.527  3.848   -1.935  1.00 95.77 61  B 1 
ATOM 3654 C CA    . LYS B 2 61  ? 18.922  4.571   -0.715  1.00 95.76 61  B 1 
ATOM 3655 C C     . LYS B 2 61  ? 18.113  5.860   -0.454  1.00 96.32 61  B 1 
ATOM 3656 O O     . LYS B 2 61  ? 18.599  6.784   0.205   1.00 93.98 61  B 1 
ATOM 3657 C CB    . LYS B 2 61  ? 20.444  4.811   -0.690  1.00 94.53 61  B 1 
ATOM 3658 C CG    . LYS B 2 61  ? 21.259  3.515   -0.817  1.00 89.69 61  B 1 
ATOM 3659 C CD    . LYS B 2 61  ? 22.764  3.824   -0.848  1.00 80.83 61  B 1 
ATOM 3660 C CE    . LYS B 2 61  ? 23.548  2.523   -1.013  1.00 73.05 61  B 1 
ATOM 3661 N NZ    . LYS B 2 61  ? 24.997  2.757   -1.175  1.00 62.90 61  B 1 
ATOM 3662 N N     . ARG B 2 62  ? 16.865  5.921   -0.937  1.00 95.72 62  B 1 
ATOM 3663 C CA    . ARG B 2 62  ? 15.929  7.024   -0.702  1.00 96.21 62  B 1 
ATOM 3664 C C     . ARG B 2 62  ? 15.039  6.733   0.502   1.00 96.53 62  B 1 
ATOM 3665 O O     . ARG B 2 62  ? 14.761  5.586   0.829   1.00 94.87 62  B 1 
ATOM 3666 C CB    . ARG B 2 62  ? 15.117  7.318   -1.972  1.00 95.64 62  B 1 
ATOM 3667 C CG    . ARG B 2 62  ? 16.002  7.877   -3.097  1.00 93.13 62  B 1 
ATOM 3668 C CD    . ARG B 2 62  ? 15.214  8.345   -4.318  1.00 92.86 62  B 1 
ATOM 3669 N NE    . ARG B 2 62  ? 14.551  7.232   -4.987  1.00 89.60 62  B 1 
ATOM 3670 C CZ    . ARG B 2 62  ? 13.249  6.917   -4.967  1.00 91.02 62  B 1 
ATOM 3671 N NH1   . ARG B 2 62  ? 12.337  7.621   -4.340  1.00 81.93 62  B 1 
ATOM 3672 N NH2   . ARG B 2 62  ? 12.845  5.865   -5.612  1.00 84.74 62  B 1 
ATOM 3673 N N     . LYS B 2 63  ? 14.570  7.789   1.170   1.00 96.86 63  B 1 
ATOM 3674 C CA    . LYS B 2 63  ? 13.724  7.681   2.381   1.00 96.72 63  B 1 
ATOM 3675 C C     . LYS B 2 63  ? 12.285  8.131   2.161   1.00 97.17 63  B 1 
ATOM 3676 O O     . LYS B 2 63  ? 11.463  7.992   3.065   1.00 95.25 63  B 1 
ATOM 3677 C CB    . LYS B 2 63  ? 14.352  8.456   3.535   1.00 95.76 63  B 1 
ATOM 3678 C CG    . LYS B 2 63  ? 15.710  7.879   3.951   1.00 92.65 63  B 1 
ATOM 3679 C CD    . LYS B 2 63  ? 16.293  8.653   5.132   1.00 87.17 63  B 1 
ATOM 3680 C CE    . LYS B 2 63  ? 17.676  8.093   5.458   1.00 82.66 63  B 1 
ATOM 3681 N NZ    . LYS B 2 63  ? 18.371  8.894   6.488   1.00 72.22 63  B 1 
ATOM 3682 N N     . THR B 2 64  ? 11.980  8.708   1.006   1.00 97.49 64  B 1 
ATOM 3683 C CA    . THR B 2 64  ? 10.660  9.259   0.699   1.00 97.42 64  B 1 
ATOM 3684 C C     . THR B 2 64  ? 10.072  8.501   -0.476  1.00 97.40 64  B 1 
ATOM 3685 O O     . THR B 2 64  ? 10.668  8.515   -1.555  1.00 96.02 64  B 1 
ATOM 3686 C CB    . THR B 2 64  ? 10.748  10.753  0.379   1.00 96.83 64  B 1 
ATOM 3687 O OG1   . THR B 2 64  ? 11.407  11.441  1.425   1.00 93.31 64  B 1 
ATOM 3688 C CG2   . THR B 2 64  ? 9.363   11.392  0.230   1.00 93.76 64  B 1 
ATOM 3689 N N     . ILE B 2 65  ? 8.905   7.893   -0.268  1.00 97.64 65  B 1 
ATOM 3690 C CA    . ILE B 2 65  ? 8.088   7.334   -1.348  1.00 97.66 65  B 1 
ATOM 3691 C C     . ILE B 2 65  ? 7.369   8.493   -2.036  1.00 97.62 65  B 1 
ATOM 3692 O O     . ILE B 2 65  ? 6.667   9.272   -1.372  1.00 96.73 65  B 1 
ATOM 3693 C CB    . ILE B 2 65  ? 7.096   6.280   -0.809  1.00 97.21 65  B 1 
ATOM 3694 C CG1   . ILE B 2 65  ? 7.846   5.106   -0.150  1.00 94.09 65  B 1 
ATOM 3695 C CG2   . ILE B 2 65  ? 6.191   5.768   -1.945  1.00 93.88 65  B 1 
ATOM 3696 C CD1   . ILE B 2 65  ? 6.928   4.070   0.523   1.00 88.10 65  B 1 
ATOM 3697 N N     . ASN B 2 66  ? 7.552   8.635   -3.351  1.00 96.94 66  B 1 
ATOM 3698 C CA    . ASN B 2 66  ? 6.898   9.630   -4.191  1.00 96.49 66  B 1 
ATOM 3699 C C     . ASN B 2 66  ? 5.877   8.981   -5.149  1.00 97.08 66  B 1 
ATOM 3700 O O     . ASN B 2 66  ? 5.656   7.770   -5.102  1.00 96.28 66  B 1 
ATOM 3701 C CB    . ASN B 2 66  ? 7.986   10.474  -4.898  1.00 94.96 66  B 1 
ATOM 3702 C CG    . ASN B 2 66  ? 8.818   9.685   -5.886  1.00 91.80 66  B 1 
ATOM 3703 O OD1   . ASN B 2 66  ? 8.454   8.613   -6.314  1.00 76.68 66  B 1 
ATOM 3704 N ND2   . ASN B 2 66  ? 9.949   10.203  -6.307  1.00 80.52 66  B 1 
ATOM 3705 N N     . GLY B 2 67  ? 5.212   9.789   -5.976  1.00 96.57 67  B 1 
ATOM 3706 C CA    . GLY B 2 67  ? 4.245   9.291   -6.959  1.00 96.44 67  B 1 
ATOM 3707 C C     . GLY B 2 67  ? 4.876   8.376   -8.004  1.00 96.84 67  B 1 
ATOM 3708 O O     . GLY B 2 67  ? 4.307   7.334   -8.314  1.00 96.27 67  B 1 
ATOM 3709 N N     . ASP B 2 68  ? 6.088   8.719   -8.473  1.00 96.46 68  B 1 
ATOM 3710 C CA    . ASP B 2 68  ? 6.783   7.945   -9.507  1.00 96.19 68  B 1 
ATOM 3711 C C     . ASP B 2 68  ? 7.207   6.554   -8.998  1.00 96.75 68  B 1 
ATOM 3712 O O     . ASP B 2 68  ? 7.173   5.580   -9.748  1.00 96.02 68  B 1 
ATOM 3713 C CB    . ASP B 2 68  ? 7.987   8.740   -10.027 1.00 94.87 68  B 1 
ATOM 3714 C CG    . ASP B 2 68  ? 7.610   10.142  -10.516 1.00 90.44 68  B 1 
ATOM 3715 O OD1   . ASP B 2 68  ? 6.556   10.305  -11.162 1.00 83.09 68  B 1 
ATOM 3716 O OD2   . ASP B 2 68  ? 8.348   11.098  -10.185 1.00 82.55 68  B 1 
ATOM 3717 N N     . ASP B 2 69  ? 7.513   6.421   -7.705  1.00 96.94 69  B 1 
ATOM 3718 C CA    . ASP B 2 69  ? 7.778   5.122   -7.080  1.00 97.19 69  B 1 
ATOM 3719 C C     . ASP B 2 69  ? 6.532   4.232   -7.072  1.00 97.48 69  B 1 
ATOM 3720 O O     . ASP B 2 69  ? 6.642   3.022   -7.280  1.00 96.86 69  B 1 
ATOM 3721 C CB    . ASP B 2 69  ? 8.244   5.293   -5.626  1.00 96.93 69  B 1 
ATOM 3722 C CG    . ASP B 2 69  ? 9.552   6.060   -5.484  1.00 95.88 69  B 1 
ATOM 3723 O OD1   . ASP B 2 69  ? 10.473  5.861   -6.299  1.00 92.66 69  B 1 
ATOM 3724 O OD2   . ASP B 2 69  ? 9.707   6.822   -4.510  1.00 92.79 69  B 1 
ATOM 3725 N N     . LEU B 2 70  ? 5.350   4.826   -6.851  1.00 97.59 70  B 1 
ATOM 3726 C CA    . LEU B 2 70  ? 4.083   4.098   -6.876  1.00 97.74 70  B 1 
ATOM 3727 C C     . LEU B 2 70  ? 3.706   3.677   -8.298  1.00 97.72 70  B 1 
ATOM 3728 O O     . LEU B 2 70  ? 3.261   2.544   -8.483  1.00 96.94 70  B 1 
ATOM 3729 C CB    . LEU B 2 70  ? 2.962   4.944   -6.258  1.00 97.60 70  B 1 
ATOM 3730 C CG    . LEU B 2 70  ? 3.153   5.311   -4.769  1.00 96.91 70  B 1 
ATOM 3731 C CD1   . LEU B 2 70  ? 1.977   6.176   -4.313  1.00 95.22 70  B 1 
ATOM 3732 C CD2   . LEU B 2 70  ? 3.219   4.083   -3.873  1.00 94.83 70  B 1 
ATOM 3733 N N     . LEU B 2 71  ? 3.901   4.545   -9.283  1.00 97.35 71  B 1 
ATOM 3734 C CA    . LEU B 2 71  ? 3.662   4.220   -10.693 1.00 97.21 71  B 1 
ATOM 3735 C C     . LEU B 2 71  ? 4.565   3.072   -11.151 1.00 97.10 71  B 1 
ATOM 3736 O O     . LEU B 2 71  ? 4.079   2.109   -11.745 1.00 96.29 71  B 1 
ATOM 3737 C CB    . LEU B 2 71  ? 3.899   5.459   -11.564 1.00 96.72 71  B 1 
ATOM 3738 C CG    . LEU B 2 71  ? 2.859   6.578   -11.385 1.00 95.51 71  B 1 
ATOM 3739 C CD1   . LEU B 2 71  ? 3.278   7.809   -12.200 1.00 92.69 71  B 1 
ATOM 3740 C CD2   . LEU B 2 71  ? 1.471   6.147   -11.861 1.00 92.29 71  B 1 
ATOM 3741 N N     . TRP B 2 72  ? 5.850   3.138   -10.821 1.00 96.87 72  B 1 
ATOM 3742 C CA    . TRP B 2 72  ? 6.783   2.059   -11.114 1.00 96.77 72  B 1 
ATOM 3743 C C     . TRP B 2 72  ? 6.379   0.748   -10.431 1.00 96.74 72  B 1 
ATOM 3744 O O     . TRP B 2 72  ? 6.407   -0.305  -11.057 1.00 95.76 72  B 1 
ATOM 3745 C CB    . TRP B 2 72  ? 8.188   2.490   -10.694 1.00 96.23 72  B 1 
ATOM 3746 C CG    . TRP B 2 72  ? 9.234   1.456   -10.962 1.00 95.48 72  B 1 
ATOM 3747 C CD1   . TRP B 2 72  ? 9.967   1.341   -12.096 1.00 93.44 72  B 1 
ATOM 3748 C CD2   . TRP B 2 72  ? 9.648   0.352   -10.100 1.00 94.27 72  B 1 
ATOM 3749 N NE1   . TRP B 2 72  ? 10.810  0.252   -12.004 1.00 91.95 72  B 1 
ATOM 3750 C CE2   . TRP B 2 72  ? 10.644  -0.391  -10.795 1.00 93.23 72  B 1 
ATOM 3751 C CE3   . TRP B 2 72  ? 9.271   -0.080  -8.819  1.00 91.91 72  B 1 
ATOM 3752 C CZ2   . TRP B 2 72  ? 11.247  -1.542  -10.236 1.00 91.49 72  B 1 
ATOM 3753 C CZ3   . TRP B 2 72  ? 9.872   -1.228  -8.258  1.00 89.11 72  B 1 
ATOM 3754 C CH2   . TRP B 2 72  ? 10.836  -1.941  -8.967  1.00 89.16 72  B 1 
ATOM 3755 N N     . ALA B 2 73  ? 5.975   0.802   -9.159  1.00 96.89 73  B 1 
ATOM 3756 C CA    . ALA B 2 73  ? 5.524   -0.379  -8.433  1.00 96.70 73  B 1 
ATOM 3757 C C     . ALA B 2 73  ? 4.264   -0.991  -9.062  1.00 96.63 73  B 1 
ATOM 3758 O O     . ALA B 2 73  ? 4.218   -2.201  -9.252  1.00 95.75 73  B 1 
ATOM 3759 C CB    . ALA B 2 73  ? 5.297   -0.005  -6.961  1.00 96.58 73  B 1 
ATOM 3760 N N     . MET B 2 74  ? 3.279   -0.184  -9.446  1.00 96.82 74  B 1 
ATOM 3761 C CA    . MET B 2 74  ? 2.064   -0.675  -10.100 1.00 96.65 74  B 1 
ATOM 3762 C C     . MET B 2 74  ? 2.365   -1.351  -11.441 1.00 96.28 74  B 1 
ATOM 3763 O O     . MET B 2 74  ? 1.922   -2.468  -11.660 1.00 94.85 74  B 1 
ATOM 3764 C CB    . MET B 2 74  ? 1.052   0.465   -10.280 1.00 96.69 74  B 1 
ATOM 3765 C CG    . MET B 2 74  ? 0.351   0.779   -8.955  1.00 95.78 74  B 1 
ATOM 3766 S SD    . MET B 2 74  ? -0.914  2.083   -9.013  1.00 94.22 74  B 1 
ATOM 3767 C CE    . MET B 2 74  ? 0.138   3.529   -9.158  1.00 87.20 74  B 1 
ATOM 3768 N N     . ALA B 2 75  ? 3.189   -0.730  -12.285 1.00 95.83 75  B 1 
ATOM 3769 C CA    . ALA B 2 75  ? 3.594   -1.344  -13.543 1.00 95.12 75  B 1 
ATOM 3770 C C     . ALA B 2 75  ? 4.353   -2.665  -13.327 1.00 94.82 75  B 1 
ATOM 3771 O O     . ALA B 2 75  ? 4.086   -3.662  -13.988 1.00 92.96 75  B 1 
ATOM 3772 C CB    . ALA B 2 75  ? 4.434   -0.323  -14.305 1.00 94.34 75  B 1 
ATOM 3773 N N     . THR B 2 76  ? 5.250   -2.703  -12.340 1.00 94.90 76  B 1 
ATOM 3774 C CA    . THR B 2 76  ? 6.013   -3.909  -11.972 1.00 94.52 76  B 1 
ATOM 3775 C C     . THR B 2 76  ? 5.118   -5.063  -11.502 1.00 94.58 76  B 1 
ATOM 3776 O O     . THR B 2 76  ? 5.439   -6.227  -11.737 1.00 92.70 76  B 1 
ATOM 3777 C CB    . THR B 2 76  ? 7.003   -3.549  -10.858 1.00 93.52 76  B 1 
ATOM 3778 O OG1   . THR B 2 76  ? 7.948   -2.615  -11.332 1.00 84.99 76  B 1 
ATOM 3779 C CG2   . THR B 2 76  ? 7.779   -4.734  -10.309 1.00 82.67 76  B 1 
ATOM 3780 N N     . LEU B 2 77  ? 4.003   -4.743  -10.833 1.00 94.90 77  B 1 
ATOM 3781 C CA    . LEU B 2 77  ? 3.088   -5.725  -10.252 1.00 94.99 77  B 1 
ATOM 3782 C C     . LEU B 2 77  ? 1.955   -6.159  -11.204 1.00 94.51 77  B 1 
ATOM 3783 O O     . LEU B 2 77  ? 1.096   -6.929  -10.784 1.00 91.99 77  B 1 
ATOM 3784 C CB    . LEU B 2 77  ? 2.551   -5.173  -8.922  1.00 95.01 77  B 1 
ATOM 3785 C CG    . LEU B 2 77  ? 3.620   -4.995  -7.826  1.00 94.62 77  B 1 
ATOM 3786 C CD1   . LEU B 2 77  ? 2.977   -4.320  -6.617  1.00 92.74 77  B 1 
ATOM 3787 C CD2   . LEU B 2 77  ? 4.260   -6.317  -7.399  1.00 92.25 77  B 1 
ATOM 3788 N N     . GLY B 2 78  ? 1.949   -5.677  -12.454 1.00 94.04 78  B 1 
ATOM 3789 C CA    . GLY B 2 78  ? 0.949   -6.038  -13.468 1.00 93.31 78  B 1 
ATOM 3790 C C     . GLY B 2 78  ? -0.255  -5.095  -13.540 1.00 94.02 78  B 1 
ATOM 3791 O O     . GLY B 2 78  ? -1.226  -5.398  -14.226 1.00 91.23 78  B 1 
ATOM 3792 N N     . PHE B 2 79  ? -0.207  -3.939  -12.861 1.00 95.37 79  B 1 
ATOM 3793 C CA    . PHE B 2 79  ? -1.220  -2.884  -12.954 1.00 95.70 79  B 1 
ATOM 3794 C C     . PHE B 2 79  ? -0.801  -1.789  -13.944 1.00 95.83 79  B 1 
ATOM 3795 O O     . PHE B 2 79  ? -0.993  -0.591  -13.696 1.00 94.33 79  B 1 
ATOM 3796 C CB    . PHE B 2 79  ? -1.521  -2.323  -11.560 1.00 95.60 79  B 1 
ATOM 3797 C CG    . PHE B 2 79  ? -1.984  -3.353  -10.553 1.00 95.58 79  B 1 
ATOM 3798 C CD1   . PHE B 2 79  ? -3.281  -3.884  -10.629 1.00 93.77 79  B 1 
ATOM 3799 C CD2   . PHE B 2 79  ? -1.115  -3.797  -9.549  1.00 93.77 79  B 1 
ATOM 3800 C CE1   . PHE B 2 79  ? -3.710  -4.855  -9.708  1.00 93.01 79  B 1 
ATOM 3801 C CE2   . PHE B 2 79  ? -1.527  -4.770  -8.626  1.00 93.20 79  B 1 
ATOM 3802 C CZ    . PHE B 2 79  ? -2.826  -5.305  -8.712  1.00 93.58 79  B 1 
ATOM 3803 N N     . GLU B 2 80  ? -0.172  -2.173  -15.057 1.00 94.89 80  B 1 
ATOM 3804 C CA    . GLU B 2 80  ? 0.354   -1.240  -16.059 1.00 94.53 80  B 1 
ATOM 3805 C C     . GLU B 2 80  ? -0.733  -0.398  -16.732 1.00 95.41 80  B 1 
ATOM 3806 O O     . GLU B 2 80  ? -0.511  0.785   -16.979 1.00 93.59 80  B 1 
ATOM 3807 C CB    . GLU B 2 80  ? 1.200   -2.003  -17.082 1.00 91.85 80  B 1 
ATOM 3808 C CG    . GLU B 2 80  ? 0.441   -3.070  -17.869 1.00 80.92 80  B 1 
ATOM 3809 C CD    . GLU B 2 80  ? 1.355   -3.894  -18.796 1.00 76.64 80  B 1 
ATOM 3810 O OE1   . GLU B 2 80  ? 0.821   -4.592  -19.669 1.00 66.52 80  B 1 
ATOM 3811 O OE2   . GLU B 2 80  ? 2.597   -3.821  -18.617 1.00 65.72 80  B 1 
ATOM 3812 N N     . GLU B 2 81  ? -1.940  -0.950  -16.894 1.00 95.27 81  B 1 
ATOM 3813 C CA    . GLU B 2 81  ? -3.104  -0.246  -17.446 1.00 95.29 81  B 1 
ATOM 3814 C C     . GLU B 2 81  ? -3.498  0.990   -16.626 1.00 96.40 81  B 1 
ATOM 3815 O O     . GLU B 2 81  ? -4.054  1.956   -17.146 1.00 94.68 81  B 1 
ATOM 3816 C CB    . GLU B 2 81  ? -4.298  -1.205  -17.522 1.00 93.50 81  B 1 
ATOM 3817 C CG    . GLU B 2 81  ? -4.058  -2.405  -18.455 1.00 83.17 81  B 1 
ATOM 3818 C CD    . GLU B 2 81  ? -5.285  -3.327  -18.574 1.00 74.38 81  B 1 
ATOM 3819 O OE1   . GLU B 2 81  ? -5.207  -4.272  -19.378 1.00 67.15 81  B 1 
ATOM 3820 O OE2   . GLU B 2 81  ? -6.287  -3.092  -17.863 1.00 66.72 81  B 1 
ATOM 3821 N N     . TYR B 2 82  ? -3.171  1.013   -15.324 1.00 96.48 82  B 1 
ATOM 3822 C CA    . TYR B 2 82  ? -3.456  2.170   -14.479 1.00 96.88 82  B 1 
ATOM 3823 C C     . TYR B 2 82  ? -2.435  3.297   -14.655 1.00 96.70 82  B 1 
ATOM 3824 O O     . TYR B 2 82  ? -2.695  4.436   -14.276 1.00 95.14 82  B 1 
ATOM 3825 C CB    . TYR B 2 82  ? -3.532  1.756   -12.999 1.00 96.78 82  B 1 
ATOM 3826 C CG    . TYR B 2 82  ? -4.527  0.675   -12.609 1.00 96.99 82  B 1 
ATOM 3827 C CD1   . TYR B 2 82  ? -5.503  0.175   -13.509 1.00 94.59 82  B 1 
ATOM 3828 C CD2   . TYR B 2 82  ? -4.475  0.155   -11.302 1.00 94.49 82  B 1 
ATOM 3829 C CE1   . TYR B 2 82  ? -6.386  -0.847  -13.117 1.00 93.98 82  B 1 
ATOM 3830 C CE2   . TYR B 2 82  ? -5.350  -0.859  -10.904 1.00 93.95 82  B 1 
ATOM 3831 C CZ    . TYR B 2 82  ? -6.301  -1.370  -11.809 1.00 95.38 82  B 1 
ATOM 3832 O OH    . TYR B 2 82  ? -7.122  -2.391  -11.426 1.00 94.09 82  B 1 
ATOM 3833 N N     . VAL B 2 83  ? -1.244  2.997   -15.189 1.00 97.03 83  B 1 
ATOM 3834 C CA    . VAL B 2 83  ? -0.101  3.911   -15.153 1.00 96.77 83  B 1 
ATOM 3835 C C     . VAL B 2 83  ? -0.349  5.164   -15.982 1.00 96.77 83  B 1 
ATOM 3836 O O     . VAL B 2 83  ? -0.111  6.262   -15.473 1.00 95.58 83  B 1 
ATOM 3837 C CB    . VAL B 2 83  ? 1.190   3.190   -15.584 1.00 95.60 83  B 1 
ATOM 3838 C CG1   . VAL B 2 83  ? 2.381   4.141   -15.718 1.00 91.60 83  B 1 
ATOM 3839 C CG2   . VAL B 2 83  ? 1.560   2.137   -14.533 1.00 91.59 83  B 1 
ATOM 3840 N N     . ASP B 2 84  ? -0.837  5.046   -17.213 1.00 95.91 84  B 1 
ATOM 3841 C CA    . ASP B 2 84  ? -1.004  6.203   -18.092 1.00 95.66 84  B 1 
ATOM 3842 C C     . ASP B 2 84  ? -2.123  7.155   -17.624 1.00 96.01 84  B 1 
ATOM 3843 O O     . ASP B 2 84  ? -1.849  8.360   -17.483 1.00 94.69 84  B 1 
ATOM 3844 C CB    . ASP B 2 84  ? -1.154  5.758   -19.548 1.00 94.25 84  B 1 
ATOM 3845 C CG    . ASP B 2 84  ? 0.162   5.201   -20.127 1.00 87.28 84  B 1 
ATOM 3846 O OD1   . ASP B 2 84  ? 1.246   5.504   -19.556 1.00 78.56 84  B 1 
ATOM 3847 O OD2   . ASP B 2 84  ? 0.072   4.510   -21.153 1.00 79.30 84  B 1 
ATOM 3848 N N     . PRO B 2 85  ? -3.326  6.672   -17.234 1.00 96.42 85  B 1 
ATOM 3849 C CA    . PRO B 2 85  ? -4.322  7.533   -16.588 1.00 96.23 85  B 1 
ATOM 3850 C C     . PRO B 2 85  ? -3.782  8.224   -15.336 1.00 96.20 85  B 1 
ATOM 3851 O O     . PRO B 2 85  ? -4.043  9.410   -15.090 1.00 94.68 85  B 1 
ATOM 3852 C CB    . PRO B 2 85  ? -5.494  6.604   -16.259 1.00 95.22 85  B 1 
ATOM 3853 C CG    . PRO B 2 85  ? -5.374  5.465   -17.267 1.00 92.46 85  B 1 
ATOM 3854 C CD    . PRO B 2 85  ? -3.869  5.337   -17.469 1.00 95.70 85  B 1 
ATOM 3855 N N     . LEU B 2 86  ? -2.992  7.508   -14.524 1.00 96.66 86  B 1 
ATOM 3856 C CA    . LEU B 2 86  ? -2.419  8.046   -13.300 1.00 96.53 86  B 1 
ATOM 3857 C C     . LEU B 2 86  ? -1.284  9.044   -13.544 1.00 96.29 86  B 1 
ATOM 3858 O O     . LEU B 2 86  ? -1.172  10.008  -12.783 1.00 94.88 86  B 1 
ATOM 3859 C CB    . LEU B 2 86  ? -1.951  6.897   -12.396 1.00 96.32 86  B 1 
ATOM 3860 C CG    . LEU B 2 86  ? -3.093  6.082   -11.756 1.00 95.48 86  B 1 
ATOM 3861 C CD1   . LEU B 2 86  ? -2.498  4.893   -11.017 1.00 93.18 86  B 1 
ATOM 3862 C CD2   . LEU B 2 86  ? -3.905  6.914   -10.763 1.00 92.82 86  B 1 
ATOM 3863 N N     . LYS B 2 87  ? -0.464  8.884   -14.598 1.00 96.35 87  B 1 
ATOM 3864 C CA    . LYS B 2 87  ? 0.536   9.887   -15.005 1.00 96.10 87  B 1 
ATOM 3865 C C     . LYS B 2 87  ? -0.137  11.210  -15.377 1.00 96.14 87  B 1 
ATOM 3866 O O     . LYS B 2 87  ? 0.279   12.257  -14.891 1.00 94.55 87  B 1 
ATOM 3867 C CB    . LYS B 2 87  ? 1.355   9.399   -16.205 1.00 95.34 87  B 1 
ATOM 3868 C CG    . LYS B 2 87  ? 2.482   8.410   -15.851 1.00 88.32 87  B 1 
ATOM 3869 C CD    . LYS B 2 87  ? 3.084   7.893   -17.163 1.00 84.75 87  B 1 
ATOM 3870 C CE    . LYS B 2 87  ? 4.081   6.758   -16.980 1.00 78.36 87  B 1 
ATOM 3871 N NZ    . LYS B 2 87  ? 4.186   5.965   -18.242 1.00 70.78 87  B 1 
ATOM 3872 N N     . ILE B 2 88  ? -1.216  11.155  -16.186 1.00 95.43 88  B 1 
ATOM 3873 C CA    . ILE B 2 88  ? -1.977  12.344  -16.564 1.00 94.84 88  B 1 
ATOM 3874 C C     . ILE B 2 88  ? -2.576  13.015  -15.322 1.00 94.76 88  B 1 
ATOM 3875 O O     . ILE B 2 88  ? -2.490  14.240  -15.162 1.00 93.17 88  B 1 
ATOM 3876 C CB    . ILE B 2 88  ? -3.076  11.973  -17.586 1.00 94.11 88  B 1 
ATOM 3877 C CG1   . ILE B 2 88  ? -2.451  11.443  -18.901 1.00 90.51 88  B 1 
ATOM 3878 C CG2   . ILE B 2 88  ? -3.984  13.183  -17.883 1.00 89.58 88  B 1 
ATOM 3879 C CD1   . ILE B 2 88  ? -3.451  10.755  -19.837 1.00 82.27 88  B 1 
ATOM 3880 N N     . TYR B 2 89  ? -3.147  12.223  -14.405 1.00 95.03 89  B 1 
ATOM 3881 C CA    . TYR B 2 89  ? -3.696  12.729  -13.150 1.00 94.82 89  B 1 
ATOM 3882 C C     . TYR B 2 89  ? -2.616  13.372  -12.256 1.00 94.88 89  B 1 
ATOM 3883 O O     . TYR B 2 89  ? -2.839  14.448  -11.692 1.00 93.14 89  B 1 
ATOM 3884 C CB    . TYR B 2 89  ? -4.401  11.583  -12.423 1.00 94.25 89  B 1 
ATOM 3885 C CG    . TYR B 2 89  ? -5.101  12.023  -11.164 1.00 93.90 89  B 1 
ATOM 3886 C CD1   . TYR B 2 89  ? -4.516  11.796  -9.898  1.00 90.90 89  B 1 
ATOM 3887 C CD2   . TYR B 2 89  ? -6.342  12.682  -11.239 1.00 91.08 89  B 1 
ATOM 3888 C CE1   . TYR B 2 89  ? -5.167  12.215  -8.727  1.00 89.84 89  B 1 
ATOM 3889 C CE2   . TYR B 2 89  ? -7.001  13.101  -10.080 1.00 89.99 89  B 1 
ATOM 3890 C CZ    . TYR B 2 89  ? -6.411  12.870  -8.821  1.00 91.03 89  B 1 
ATOM 3891 O OH    . TYR B 2 89  ? -7.053  13.273  -7.678  1.00 89.26 89  B 1 
ATOM 3892 N N     . LEU B 2 90  ? -1.446  12.755  -12.160 1.00 94.50 90  B 1 
ATOM 3893 C CA    . LEU B 2 90  ? -0.328  13.266  -11.376 1.00 94.22 90  B 1 
ATOM 3894 C C     . LEU B 2 90  ? 0.229   14.564  -11.963 1.00 94.13 90  B 1 
ATOM 3895 O O     . LEU B 2 90  ? 0.544   15.481  -11.205 1.00 92.19 90  B 1 
ATOM 3896 C CB    . LEU B 2 90  ? 0.759   12.182  -11.288 1.00 93.22 90  B 1 
ATOM 3897 C CG    . LEU B 2 90  ? 1.977   12.562  -10.418 1.00 89.97 90  B 1 
ATOM 3898 C CD1   . LEU B 2 90  ? 1.580   12.836  -8.966  1.00 83.96 90  B 1 
ATOM 3899 C CD2   . LEU B 2 90  ? 2.991   11.415  -10.429 1.00 83.25 90  B 1 
ATOM 3900 N N     . GLN B 2 91  ? 0.314   14.673  -13.295 1.00 93.57 91  B 1 
ATOM 3901 C CA    . GLN B 2 91  ? 0.757   15.898  -13.954 1.00 93.07 91  B 1 
ATOM 3902 C C     . GLN B 2 91  ? -0.195  17.055  -13.648 1.00 93.16 91  B 1 
ATOM 3903 O O     . GLN B 2 91  ? 0.259   18.092  -13.165 1.00 91.29 91  B 1 
ATOM 3904 C CB    . GLN B 2 91  ? 0.933   15.657  -15.455 1.00 91.91 91  B 1 
ATOM 3905 C CG    . GLN B 2 91  ? 1.590   16.869  -16.153 1.00 82.30 91  B 1 
ATOM 3906 C CD    . GLN B 2 91  ? 2.954   17.229  -15.544 1.00 76.04 91  B 1 
ATOM 3907 O OE1   . GLN B 2 91  ? 3.782   16.374  -15.259 1.00 69.92 91  B 1 
ATOM 3908 N NE2   . GLN B 2 91  ? 3.216   18.489  -15.299 1.00 64.64 91  B 1 
ATOM 3909 N N     . LYS B 2 92  ? -1.516  16.851  -13.791 1.00 93.74 92  B 1 
ATOM 3910 C CA    . LYS B 2 92  ? -2.537  17.852  -13.420 1.00 92.94 92  B 1 
ATOM 3911 C C     . LYS B 2 92  ? -2.488  18.265  -11.947 1.00 92.64 92  B 1 
ATOM 3912 O O     . LYS B 2 92  ? -2.933  19.353  -11.603 1.00 89.83 92  B 1 
ATOM 3913 C CB    . LYS B 2 92  ? -3.944  17.308  -13.720 1.00 91.49 92  B 1 
ATOM 3914 C CG    . LYS B 2 92  ? -4.242  17.201  -15.222 1.00 81.91 92  B 1 
ATOM 3915 C CD    . LYS B 2 92  ? -5.662  16.646  -15.421 1.00 76.96 92  B 1 
ATOM 3916 C CE    . LYS B 2 92  ? -5.970  16.535  -16.911 1.00 68.41 92  B 1 
ATOM 3917 N NZ    . LYS B 2 92  ? -7.371  16.074  -17.157 1.00 61.87 92  B 1 
ATOM 3918 N N     . TYR B 2 93  ? -2.010  17.401  -11.057 1.00 91.46 93  B 1 
ATOM 3919 C CA    . TYR B 2 93  ? -1.857  17.724  -9.641  1.00 91.07 93  B 1 
ATOM 3920 C C     . TYR B 2 93  ? -0.599  18.565  -9.353  1.00 90.26 93  B 1 
ATOM 3921 O O     . TYR B 2 93  ? -0.570  19.305  -8.372  1.00 86.24 93  B 1 
ATOM 3922 C CB    . TYR B 2 93  ? -1.847  16.430  -8.825  1.00 90.30 93  B 1 
ATOM 3923 C CG    . TYR B 2 93  ? -1.591  16.639  -7.344  1.00 90.64 93  B 1 
ATOM 3924 C CD1   . TYR B 2 93  ? -0.289  16.480  -6.819  1.00 87.48 93  B 1 
ATOM 3925 C CD2   . TYR B 2 93  ? -2.625  17.074  -6.498  1.00 87.40 93  B 1 
ATOM 3926 C CE1   . TYR B 2 93  ? -0.027  16.757  -5.469  1.00 86.45 93  B 1 
ATOM 3927 C CE2   . TYR B 2 93  ? -2.376  17.352  -5.148  1.00 86.76 93  B 1 
ATOM 3928 C CZ    . TYR B 2 93  ? -1.075  17.193  -4.634  1.00 87.14 93  B 1 
ATOM 3929 O OH    . TYR B 2 93  ? -0.814  17.475  -3.306  1.00 85.57 93  B 1 
ATOM 3930 N N     . ARG B 2 94  ? 0.439   18.413  -10.179 1.00 90.41 94  B 1 
ATOM 3931 C CA    . ARG B 2 94  ? 1.693   19.161  -10.039 1.00 87.18 94  B 1 
ATOM 3932 C C     . ARG B 2 94  ? 1.607   20.562  -10.633 1.00 85.39 94  B 1 
ATOM 3933 O O     . ARG B 2 94  ? 2.287   21.451  -10.132 1.00 80.08 94  B 1 
ATOM 3934 C CB    . ARG B 2 94  ? 2.836   18.367  -10.698 1.00 84.90 94  B 1 
ATOM 3935 C CG    . ARG B 2 94  ? 3.253   17.110  -9.910  1.00 80.76 94  B 1 
ATOM 3936 C CD    . ARG B 2 94  ? 4.280   16.306  -10.725 1.00 78.81 94  B 1 
ATOM 3937 N NE    . ARG B 2 94  ? 4.770   15.121  -9.999  1.00 76.03 94  B 1 
ATOM 3938 C CZ    . ARG B 2 94  ? 5.597   14.204  -10.461 1.00 74.81 94  B 1 
ATOM 3939 N NH1   . ARG B 2 94  ? 6.080   14.265  -11.678 1.00 70.44 94  B 1 
ATOM 3940 N NH2   . ARG B 2 94  ? 5.971   13.203  -9.721  1.00 70.11 94  B 1 
ATOM 3941 N N     . ASP B 2 95  ? 0.792   20.753  -11.665 1.00 81.18 95  B 1 
ATOM 3942 C CA    . ASP B 2 95  ? 0.502   22.040  -12.309 1.00 79.10 95  B 1 
ATOM 3943 C C     . ASP B 2 95  ? -0.498  22.860  -11.473 1.00 74.73 95  B 1 
ATOM 3944 O O     . ASP B 2 95  ? -0.312  24.090  -11.372 1.00 66.99 95  B 1 
ATOM 3945 C CB    . ASP B 2 95  ? -0.055  21.789  -13.733 1.00 70.23 95  B 1 
ATOM 3946 C CG    . ASP B 2 95  ? 0.878   21.022  -14.691 1.00 65.27 95  B 1 
ATOM 3947 O OD1   . ASP B 2 95  ? 2.110   20.996  -14.512 1.00 59.14 95  B 1 
ATOM 3948 O OD2   . ASP B 2 95  ? 0.327   20.423  -15.648 1.00 58.39 95  B 1 
ATOM 3949 O OXT   . ASP B 2 95  ? -1.470  22.261  -10.932 1.00 58.21 95  B 1 
ATOM 3950 N N     . GLN C 3 1   ? -10.144 36.842  -12.671 1.00 41.44 1   C 1 
ATOM 3951 C CA    . GLN C 3 1   ? -10.395 35.829  -13.717 1.00 47.52 1   C 1 
ATOM 3952 C C     . GLN C 3 1   ? -9.366  34.693  -13.718 1.00 50.64 1   C 1 
ATOM 3953 O O     . GLN C 3 1   ? -9.691  33.652  -13.170 1.00 45.63 1   C 1 
ATOM 3954 C CB    . GLN C 3 1   ? -10.629 36.443  -15.106 1.00 44.18 1   C 1 
ATOM 3955 C CG    . GLN C 3 1   ? -12.031 37.080  -15.179 1.00 38.56 1   C 1 
ATOM 3956 C CD    . GLN C 3 1   ? -12.392 37.541  -16.578 1.00 33.39 1   C 1 
ATOM 3957 O OE1   . GLN C 3 1   ? -11.571 37.584  -17.462 1.00 35.17 1   C 1 
ATOM 3958 N NE2   . GLN C 3 1   ? -13.626 37.905  -16.827 1.00 29.48 1   C 1 
ATOM 3959 N N     . ARG C 3 2   ? -8.126  34.869  -14.223 1.00 51.88 2   C 1 
ATOM 3960 C CA    . ARG C 3 2   ? -7.144  33.746  -14.229 1.00 56.90 2   C 1 
ATOM 3961 C C     . ARG C 3 2   ? -6.928  33.086  -12.870 1.00 57.71 2   C 1 
ATOM 3962 O O     . ARG C 3 2   ? -6.939  31.862  -12.784 1.00 57.40 2   C 1 
ATOM 3963 C CB    . ARG C 3 2   ? -5.787  34.200  -14.818 1.00 53.90 2   C 1 
ATOM 3964 C CG    . ARG C 3 2   ? -5.680  33.937  -16.318 1.00 46.70 2   C 1 
ATOM 3965 C CD    . ARG C 3 2   ? -4.265  34.248  -16.817 1.00 47.41 2   C 1 
ATOM 3966 N NE    . ARG C 3 2   ? -4.127  33.972  -18.255 1.00 41.79 2   C 1 
ATOM 3967 C CZ    . ARG C 3 2   ? -3.030  34.154  -18.983 1.00 35.65 2   C 1 
ATOM 3968 N NH1   . ARG C 3 2   ? -1.934  34.630  -18.450 1.00 35.06 2   C 1 
ATOM 3969 N NH2   . ARG C 3 2   ? -3.026  33.863  -20.239 1.00 36.04 2   C 1 
ATOM 3970 N N     . GLN C 3 3   ? -6.806  33.865  -11.796 1.00 48.28 3   C 1 
ATOM 3971 C CA    . GLN C 3 3   ? -6.622  33.325  -10.441 1.00 50.78 3   C 1 
ATOM 3972 C C     . GLN C 3 3   ? -7.807  32.499  -9.913  1.00 51.81 3   C 1 
ATOM 3973 O O     . GLN C 3 3   ? -7.621  31.665  -9.018  1.00 50.12 3   C 1 
ATOM 3974 C CB    . GLN C 3 3   ? -6.362  34.473  -9.456  1.00 46.91 3   C 1 
ATOM 3975 C CG    . GLN C 3 3   ? -4.944  35.032  -9.549  1.00 42.65 3   C 1 
ATOM 3976 C CD    . GLN C 3 3   ? -4.673  36.098  -8.481  1.00 39.24 3   C 1 
ATOM 3977 O OE1   . GLN C 3 3   ? -5.565  36.680  -7.889  1.00 40.47 3   C 1 
ATOM 3978 N NE2   . GLN C 3 3   ? -3.427  36.390  -8.199  1.00 37.01 3   C 1 
ATOM 3979 N N     . GLU C 3 4   ? -9.025  32.721  -10.412 1.00 38.50 4   C 1 
ATOM 3980 C CA    . GLU C 3 4   ? -10.191 31.926  -10.013 1.00 37.90 4   C 1 
ATOM 3981 C C     . GLU C 3 4   ? -10.185 30.547  -10.684 1.00 36.36 4   C 1 
ATOM 3982 O O     . GLU C 3 4   ? -10.491 29.557  -10.024 1.00 35.48 4   C 1 
ATOM 3983 C CB    . GLU C 3 4   ? -11.496 32.666  -10.309 1.00 35.50 4   C 1 
ATOM 3984 C CG    . GLU C 3 4   ? -11.752 33.761  -9.277  1.00 31.63 4   C 1 
ATOM 3985 C CD    . GLU C 3 4   ? -13.031 34.547  -9.589  1.00 31.51 4   C 1 
ATOM 3986 O OE1   . GLU C 3 4   ? -13.799 34.795  -8.645  1.00 28.36 4   C 1 
ATOM 3987 O OE2   . GLU C 3 4   ? -13.206 34.884  -10.783 1.00 32.77 4   C 1 
ATOM 3988 N N     . ALA C 3 5   ? -9.770  30.475  -11.947 1.00 50.00 5   C 1 
ATOM 3989 C CA    . ALA C 3 5   ? -9.649  29.200  -12.657 1.00 48.64 5   C 1 
ATOM 3990 C C     . ALA C 3 5   ? -8.588  28.284  -12.024 1.00 48.35 5   C 1 
ATOM 3991 O O     . ALA C 3 5   ? -8.827  27.084  -11.861 1.00 48.63 5   C 1 
ATOM 3992 C CB    . ALA C 3 5   ? -9.348  29.501  -14.125 1.00 47.04 5   C 1 
ATOM 3993 N N     . GLU C 3 6   ? -7.465  28.846  -11.577 1.00 44.85 6   C 1 
ATOM 3994 C CA    . GLU C 3 6   ? -6.458  28.090  -10.809 1.00 45.21 6   C 1 
ATOM 3995 C C     . GLU C 3 6   ? -7.015  27.571  -9.474  1.00 43.93 6   C 1 
ATOM 3996 O O     . GLU C 3 6   ? -6.740  26.444  -9.072  1.00 42.91 6   C 1 
ATOM 3997 C CB    . GLU C 3 6   ? -5.226  28.967  -10.536 1.00 42.99 6   C 1 
ATOM 3998 C CG    . GLU C 3 6   ? -4.344  29.179  -11.765 1.00 37.89 6   C 1 
ATOM 3999 C CD    . GLU C 3 6   ? -3.141  30.101  -11.478 1.00 37.04 6   C 1 
ATOM 4000 O OE1   . GLU C 3 6   ? -2.182  30.074  -12.271 1.00 34.13 6   C 1 
ATOM 4001 O OE2   . GLU C 3 6   ? -3.223  30.890  -10.502 1.00 35.61 6   C 1 
ATOM 4002 N N     . ARG C 3 7   ? -7.853  28.371  -8.772  1.00 51.76 7   C 1 
ATOM 4003 C CA    . ARG C 3 7   ? -8.506  27.912  -7.551  1.00 52.24 7   C 1 
ATOM 4004 C C     . ARG C 3 7   ? -9.529  26.811  -7.817  1.00 51.58 7   C 1 
ATOM 4005 O O     . ARG C 3 7   ? -9.701  25.948  -6.955  1.00 49.58 7   C 1 
ATOM 4006 C CB    . ARG C 3 7   ? -9.175  29.081  -6.818  1.00 48.53 7   C 1 
ATOM 4007 C CG    . ARG C 3 7   ? -8.154  29.909  -6.036  1.00 42.66 7   C 1 
ATOM 4008 C CD    . ARG C 3 7   ? -8.876  31.033  -5.315  1.00 42.72 7   C 1 
ATOM 4009 N NE    . ARG C 3 7   ? -7.933  31.860  -4.547  1.00 38.92 7   C 1 
ATOM 4010 C CZ    . ARG C 3 7   ? -8.253  32.911  -3.800  1.00 34.88 7   C 1 
ATOM 4011 N NH1   . ARG C 3 7   ? -9.494  33.300  -3.665  1.00 34.69 7   C 1 
ATOM 4012 N NH2   . ARG C 3 7   ? -7.329  33.584  -3.197  1.00 35.03 7   C 1 
ATOM 4013 N N     . ALA C 3 8   ? -10.208 26.840  -8.958  1.00 45.73 8   C 1 
ATOM 4014 C CA    . ALA C 3 8   ? -11.203 25.850  -9.344  1.00 42.95 8   C 1 
ATOM 4015 C C     . ALA C 3 8   ? -10.564 24.475  -9.592  1.00 42.08 8   C 1 
ATOM 4016 O O     . ALA C 3 8   ? -10.993 23.489  -8.977  1.00 40.74 8   C 1 
ATOM 4017 C CB    . ALA C 3 8   ? -11.944 26.376  -10.578 1.00 39.29 8   C 1 
ATOM 4018 N N     . SER C 3 9   ? -9.483  24.410  -10.355 1.00 49.85 9   C 1 
ATOM 4019 C CA    . SER C 3 9   ? -8.747  23.155  -10.565 1.00 49.11 9   C 1 
ATOM 4020 C C     . SER C 3 9   ? -8.209  22.575  -9.257  1.00 50.27 9   C 1 
ATOM 4021 O O     . SER C 3 9   ? -8.359  21.379  -8.971  1.00 47.94 9   C 1 
ATOM 4022 C CB    . SER C 3 9   ? -7.610  23.367  -11.569 1.00 45.85 9   C 1 
ATOM 4023 O OG    . SER C 3 9   ? -6.604  24.193  -11.026 1.00 40.57 9   C 1 
ATOM 4024 N N     . ALA C 3 10  ? -7.690  23.432  -8.383  1.00 51.52 10  C 1 
ATOM 4025 C CA    . ALA C 3 10  ? -7.256  23.034  -7.049  1.00 50.17 10  C 1 
ATOM 4026 C C     . ALA C 3 10  ? -8.411  22.538  -6.141  1.00 51.44 10  C 1 
ATOM 4027 O O     . ALA C 3 10  ? -8.141  21.897  -5.120  1.00 50.19 10  C 1 
ATOM 4028 C CB    . ALA C 3 10  ? -6.512  24.210  -6.411  1.00 47.10 10  C 1 
ATOM 4029 N N     . SER C 3 11  ? -9.672  22.874  -6.446  1.00 51.92 11  C 1 
ATOM 4030 C CA    . SER C 3 11  ? -10.828 22.402  -5.689  1.00 52.02 11  C 1 
ATOM 4031 C C     . SER C 3 11  ? -11.200 20.954  -6.004  1.00 56.77 11  C 1 
ATOM 4032 O O     . SER C 3 11  ? -11.539 20.217  -5.075  1.00 52.32 11  C 1 
ATOM 4033 C CB    . SER C 3 11  ? -12.028 23.342  -5.846  1.00 45.29 11  C 1 
ATOM 4034 O OG    . SER C 3 11  ? -12.696 23.208  -7.073  1.00 40.27 11  C 1 
ATOM 4035 N N     . ASP C 3 12  ? -11.036 20.515  -7.257  1.00 62.97 12  C 1 
ATOM 4036 C CA    . ASP C 3 12  ? -11.316 19.125  -7.648  1.00 65.24 12  C 1 
ATOM 4037 C C     . ASP C 3 12  ? -10.395 18.133  -6.928  1.00 69.67 12  C 1 
ATOM 4038 O O     . ASP C 3 12  ? -10.840 17.092  -6.426  1.00 65.92 12  C 1 
ATOM 4039 C CB    . ASP C 3 12  ? -11.195 18.964  -9.167  1.00 57.22 12  C 1 
ATOM 4040 C CG    . ASP C 3 12  ? -12.486 19.322  -9.910  1.00 49.39 12  C 1 
ATOM 4041 O OD1   . ASP C 3 12  ? -13.551 19.388  -9.255  1.00 45.69 12  C 1 
ATOM 4042 O OD2   . ASP C 3 12  ? -12.390 19.507  -11.141 1.00 45.06 12  C 1 
ATOM 4043 N N     . PHE C 3 13  ? -9.125  18.501  -6.742  1.00 66.89 13  C 1 
ATOM 4044 C CA    . PHE C 3 13  ? -8.191  17.691  -5.958  1.00 69.63 13  C 1 
ATOM 4045 C C     . PHE C 3 13  ? -8.488  17.675  -4.455  1.00 72.96 13  C 1 
ATOM 4046 O O     . PHE C 3 13  ? -7.930  16.846  -3.724  1.00 67.74 13  C 1 
ATOM 4047 C CB    . PHE C 3 13  ? -6.760  18.155  -6.218  1.00 64.44 13  C 1 
ATOM 4048 C CG    . PHE C 3 13  ? -6.298  17.879  -7.627  1.00 65.06 13  C 1 
ATOM 4049 C CD1   . PHE C 3 13  ? -5.946  16.572  -8.013  1.00 62.12 13  C 1 
ATOM 4050 C CD2   . PHE C 3 13  ? -6.266  18.911  -8.572  1.00 62.18 13  C 1 
ATOM 4051 C CE1   . PHE C 3 13  ? -5.565  16.300  -9.323  1.00 55.66 13  C 1 
ATOM 4052 C CE2   . PHE C 3 13  ? -5.883  18.651  -9.895  1.00 56.94 13  C 1 
ATOM 4053 C CZ    . PHE C 3 13  ? -5.538  17.342  -10.277 1.00 58.03 13  C 1 
ATOM 4054 N N     . LYS C 3 14  ? -9.367  18.555  -3.929  1.00 65.19 14  C 1 
ATOM 4055 C CA    . LYS C 3 14  ? -9.811  18.487  -2.528  1.00 67.06 14  C 1 
ATOM 4056 C C     . LYS C 3 14  ? -10.898 17.450  -2.322  1.00 70.82 14  C 1 
ATOM 4057 O O     . LYS C 3 14  ? -10.980 16.877  -1.226  1.00 64.11 14  C 1 
ATOM 4058 C CB    . LYS C 3 14  ? -10.270 19.865  -2.040  1.00 58.01 14  C 1 
ATOM 4059 C CG    . LYS C 3 14  ? -9.090  20.823  -1.850  1.00 50.45 14  C 1 
ATOM 4060 C CD    . LYS C 3 14  ? -9.615  22.203  -1.430  1.00 44.89 14  C 1 
ATOM 4061 C CE    . LYS C 3 14  ? -8.467  23.178  -1.314  1.00 37.15 14  C 1 
ATOM 4062 N NZ    . LYS C 3 14  ? -8.954  24.570  -1.116  1.00 32.30 14  C 1 
ATOM 4063 N N     . ASN C 3 15  ? -11.722 17.159  -3.322  1.00 72.46 15  C 1 
ATOM 4064 C CA    . ASN C 3 15  ? -12.814 16.198  -3.231  1.00 74.97 15  C 1 
ATOM 4065 C C     . ASN C 3 15  ? -12.360 14.769  -3.539  1.00 78.87 15  C 1 
ATOM 4066 O O     . ASN C 3 15  ? -12.920 14.071  -4.387  1.00 72.91 15  C 1 
ATOM 4067 C CB    . ASN C 3 15  ? -14.007 16.681  -4.060  1.00 65.57 15  C 1 
ATOM 4068 C CG    . ASN C 3 15  ? -14.830 17.738  -3.341  1.00 57.03 15  C 1 
ATOM 4069 O OD1   . ASN C 3 15  ? -14.744 17.937  -2.141  1.00 51.30 15  C 1 
ATOM 4070 N ND2   . ASN C 3 15  ? -15.693 18.425  -4.071  1.00 50.86 15  C 1 
ATOM 4071 N N     . HIS C 3 16  ? -11.344 14.289  -2.818  1.00 79.10 16  C 1 
ATOM 4072 C CA    . HIS C 3 16  ? -10.936 12.895  -2.919  1.00 80.05 16  C 1 
ATOM 4073 C C     . HIS C 3 16  ? -12.059 11.961  -2.466  1.00 82.16 16  C 1 
ATOM 4074 O O     . HIS C 3 16  ? -12.594 12.094  -1.358  1.00 75.32 16  C 1 
ATOM 4075 C CB    . HIS C 3 16  ? -9.660  12.640  -2.104  1.00 74.87 16  C 1 
ATOM 4076 C CG    . HIS C 3 16  ? -8.506  13.480  -2.534  1.00 74.28 16  C 1 
ATOM 4077 N ND1   . HIS C 3 16  ? -8.082  14.637  -1.916  1.00 63.94 16  C 1 
ATOM 4078 C CD2   . HIS C 3 16  ? -7.703  13.293  -3.626  1.00 63.05 16  C 1 
ATOM 4079 C CE1   . HIS C 3 16  ? -7.054  15.144  -2.627  1.00 62.32 16  C 1 
ATOM 4080 N NE2   . HIS C 3 16  ? -6.792  14.343  -3.669  1.00 65.06 16  C 1 
ATOM 4081 N N     . GLN C 3 17  ? -12.361 10.942  -3.280  1.00 88.20 17  C 1 
ATOM 4082 C CA    . GLN C 3 17  ? -13.338 9.910   -2.951  1.00 90.03 17  C 1 
ATOM 4083 C C     . GLN C 3 17  ? -12.928 9.045   -1.749  1.00 92.22 17  C 1 
ATOM 4084 O O     . GLN C 3 17  ? -13.778 8.437   -1.091  1.00 88.83 17  C 1 
ATOM 4085 C CB    . GLN C 3 17  ? -13.569 9.010   -4.178  1.00 86.41 17  C 1 
ATOM 4086 C CG    . GLN C 3 17  ? -14.222 9.754   -5.352  1.00 80.03 17  C 1 
ATOM 4087 C CD    . GLN C 3 17  ? -15.626 10.279  -5.030  1.00 76.87 17  C 1 
ATOM 4088 O OE1   . GLN C 3 17  ? -16.352 9.744   -4.207  1.00 67.71 17  C 1 
ATOM 4089 N NE2   . GLN C 3 17  ? -16.035 11.343  -5.673  1.00 65.65 17  C 1 
ATOM 4090 N N     . LEU C 3 18  ? -11.628 9.007   -1.451  1.00 94.79 18  C 1 
ATOM 4091 C CA    . LEU C 3 18  ? -11.052 8.220   -0.363  1.00 95.38 18  C 1 
ATOM 4092 C C     . LEU C 3 18  ? -10.230 9.111   0.589   1.00 95.40 18  C 1 
ATOM 4093 O O     . LEU C 3 18  ? -9.509  10.001  0.145   1.00 93.81 18  C 1 
ATOM 4094 C CB    . LEU C 3 18  ? -10.189 7.096   -0.958  1.00 95.39 18  C 1 
ATOM 4095 C CG    . LEU C 3 18  ? -10.983 6.036   -1.749  1.00 95.19 18  C 1 
ATOM 4096 C CD1   . LEU C 3 18  ? -10.023 5.082   -2.439  1.00 92.83 18  C 1 
ATOM 4097 C CD2   . LEU C 3 18  ? -11.904 5.212   -0.840  1.00 91.98 18  C 1 
ATOM 4098 N N     . PRO C 3 19  ? -10.297 8.875   1.922   1.00 94.69 19  C 1 
ATOM 4099 C CA    . PRO C 3 19  ? -9.606  9.725   2.887   1.00 94.58 19  C 1 
ATOM 4100 C C     . PRO C 3 19  ? -8.093  9.498   2.874   1.00 95.38 19  C 1 
ATOM 4101 O O     . PRO C 3 19  ? -7.586  8.477   3.353   1.00 94.71 19  C 1 
ATOM 4102 C CB    . PRO C 3 19  ? -10.254 9.385   4.232   1.00 93.24 19  C 1 
ATOM 4103 C CG    . PRO C 3 19  ? -10.718 7.944   4.060   1.00 90.51 19  C 1 
ATOM 4104 C CD    . PRO C 3 19  ? -11.110 7.874   2.588   1.00 93.05 19  C 1 
ATOM 4105 N N     . LEU C 3 20  ? -7.331  10.526  2.464   1.00 94.88 20  C 1 
ATOM 4106 C CA    . LEU C 3 20  ? -5.864  10.492  2.374   1.00 95.31 20  C 1 
ATOM 4107 C C     . LEU C 3 20  ? -5.176  10.129  3.698   1.00 95.97 20  C 1 
ATOM 4108 O O     . LEU C 3 20  ? -4.129  9.475   3.716   1.00 95.48 20  C 1 
ATOM 4109 C CB    . LEU C 3 20  ? -5.341  11.864  1.920   1.00 95.03 20  C 1 
ATOM 4110 C CG    . LEU C 3 20  ? -5.893  12.412  0.593   1.00 94.19 20  C 1 
ATOM 4111 C CD1   . LEU C 3 20  ? -5.188  13.720  0.260   1.00 91.55 20  C 1 
ATOM 4112 C CD2   . LEU C 3 20  ? -5.707  11.426  -0.561  1.00 90.62 20  C 1 
ATOM 4113 N N     . ALA C 3 21  ? -5.746  10.540  4.831   1.00 95.40 21  C 1 
ATOM 4114 C CA    . ALA C 3 21  ? -5.204  10.200  6.148   1.00 95.08 21  C 1 
ATOM 4115 C C     . ALA C 3 21  ? -5.236  8.693   6.418   1.00 95.40 21  C 1 
ATOM 4116 O O     . ALA C 3 21  ? -4.310  8.160   7.032   1.00 94.73 21  C 1 
ATOM 4117 C CB    . ALA C 3 21  ? -5.978  10.974  7.214   1.00 94.15 21  C 1 
ATOM 4118 N N     . ARG C 3 22  ? -6.276  7.998   5.946   1.00 95.74 22  C 1 
ATOM 4119 C CA    . ARG C 3 22  ? -6.412  6.549   6.104   1.00 95.55 22  C 1 
ATOM 4120 C C     . ARG C 3 22  ? -5.455  5.811   5.161   1.00 96.32 22  C 1 
ATOM 4121 O O     . ARG C 3 22  ? -4.761  4.909   5.622   1.00 95.87 22  C 1 
ATOM 4122 C CB    . ARG C 3 22  ? -7.886  6.139   5.914   1.00 94.59 22  C 1 
ATOM 4123 C CG    . ARG C 3 22  ? -8.164  4.664   6.262   1.00 88.67 22  C 1 
ATOM 4124 C CD    . ARG C 3 22  ? -7.879  4.296   7.726   1.00 85.28 22  C 1 
ATOM 4125 N NE    . ARG C 3 22  ? -8.810  4.970   8.658   1.00 81.72 22  C 1 
ATOM 4126 C CZ    . ARG C 3 22  ? -9.990  4.532   9.072   1.00 79.28 22  C 1 
ATOM 4127 N NH1   . ARG C 3 22  ? -10.503 3.415   8.637   1.00 70.17 22  C 1 
ATOM 4128 N NH2   . ARG C 3 22  ? -10.685 5.191   9.953   1.00 73.29 22  C 1 
ATOM 4129 N N     . ILE C 3 23  ? -5.314  6.270   3.921   1.00 96.57 23  C 1 
ATOM 4130 C CA    . ILE C 3 23  ? -4.309  5.748   2.985   1.00 97.14 23  C 1 
ATOM 4131 C C     . ILE C 3 23  ? -2.906  5.858   3.600   1.00 97.59 23  C 1 
ATOM 4132 O O     . ILE C 3 23  ? -2.197  4.860   3.725   1.00 97.22 23  C 1 
ATOM 4133 C CB    . ILE C 3 23  ? -4.403  6.467   1.622   1.00 97.13 23  C 1 
ATOM 4134 C CG1   . ILE C 3 23  ? -5.782  6.205   0.970   1.00 96.04 23  C 1 
ATOM 4135 C CG2   . ILE C 3 23  ? -3.260  6.029   0.687   1.00 96.26 23  C 1 
ATOM 4136 C CD1   . ILE C 3 23  ? -6.042  6.986   -0.310  1.00 92.40 23  C 1 
ATOM 4137 N N     . LYS C 3 24  ? -2.525  7.042   4.126   1.00 96.86 24  C 1 
ATOM 4138 C CA    . LYS C 3 24  ? -1.250  7.228   4.831   1.00 96.85 24  C 1 
ATOM 4139 C C     . LYS C 3 24  ? -1.095  6.323   6.049   1.00 96.84 24  C 1 
ATOM 4140 O O     . LYS C 3 24  ? 0.035   5.983   6.386   1.00 96.28 24  C 1 
ATOM 4141 C CB    . LYS C 3 24  ? -1.076  8.686   5.275   1.00 96.32 24  C 1 
ATOM 4142 C CG    . LYS C 3 24  ? -0.668  9.607   4.109   1.00 92.22 24  C 1 
ATOM 4143 C CD    . LYS C 3 24  ? -0.441  11.048  4.573   1.00 88.72 24  C 1 
ATOM 4144 C CE    . LYS C 3 24  ? 0.007   11.870  3.379   1.00 81.34 24  C 1 
ATOM 4145 N NZ    . LYS C 3 24  ? 0.252   13.302  3.659   1.00 74.39 24  C 1 
ATOM 4146 N N     . LYS C 3 25  ? -2.178  6.006   6.762   1.00 96.88 25  C 1 
ATOM 4147 C CA    . LYS C 3 25  ? -2.146  5.090   7.912   1.00 96.63 25  C 1 
ATOM 4148 C C     . LYS C 3 25  ? -1.788  3.673   7.461   1.00 97.00 25  C 1 
ATOM 4149 O O     . LYS C 3 25  ? -0.900  3.090   8.067   1.00 96.41 25  C 1 
ATOM 4150 C CB    . LYS C 3 25  ? -3.465  5.151   8.691   1.00 95.75 25  C 1 
ATOM 4151 C CG    . LYS C 3 25  ? -3.379  4.370   10.023  1.00 91.56 25  C 1 
ATOM 4152 C CD    . LYS C 3 25  ? -4.708  4.392   10.804  1.00 84.60 25  C 1 
ATOM 4153 C CE    . LYS C 3 25  ? -4.548  3.595   12.092  1.00 76.63 25  C 1 
ATOM 4154 N NZ    . LYS C 3 25  ? -5.784  3.506   12.895  1.00 67.28 25  C 1 
ATOM 4155 N N     . ILE C 3 26  ? -2.426  3.182   6.397   1.00 97.13 26  C 1 
ATOM 4156 C CA    . ILE C 3 26  ? -2.163  1.853   5.819   1.00 97.41 26  C 1 
ATOM 4157 C C     . ILE C 3 26  ? -0.723  1.775   5.292   1.00 97.52 26  C 1 
ATOM 4158 O O     . ILE C 3 26  ? 0.022   0.890   5.707   1.00 97.00 26  C 1 
ATOM 4159 C CB    . ILE C 3 26  ? -3.213  1.511   4.738   1.00 97.49 26  C 1 
ATOM 4160 C CG1   . ILE C 3 26  ? -4.631  1.454   5.347   1.00 96.52 26  C 1 
ATOM 4161 C CG2   . ILE C 3 26  ? -2.876  0.167   4.067   1.00 96.50 26  C 1 
ATOM 4162 C CD1   . ILE C 3 26  ? -5.755  1.480   4.305   1.00 92.82 26  C 1 
ATOM 4163 N N     . MET C 3 27  ? -0.265  2.762   4.512   1.00 97.97 27  C 1 
ATOM 4164 C CA    . MET C 3 27  ? 1.125   2.837   4.047   1.00 98.07 27  C 1 
ATOM 4165 C C     . MET C 3 27  ? 2.135   2.802   5.204   1.00 97.72 27  C 1 
ATOM 4166 O O     . MET C 3 27  ? 3.197   2.194   5.116   1.00 96.72 27  C 1 
ATOM 4167 C CB    . MET C 3 27  ? 1.353   4.127   3.254   1.00 98.04 27  C 1 
ATOM 4168 C CG    . MET C 3 27  ? 0.569   4.233   1.949   1.00 97.51 27  C 1 
ATOM 4169 S SD    . MET C 3 27  ? 0.841   5.822   1.121   1.00 96.69 27  C 1 
ATOM 4170 C CE    . MET C 3 27  ? 2.465   5.521   0.377   1.00 91.09 27  C 1 
ATOM 4171 N N     . LYS C 3 28  ? 1.831   3.490   6.322   1.00 97.45 28  C 1 
ATOM 4172 C CA    . LYS C 3 28  ? 2.712   3.569   7.487   1.00 97.03 28  C 1 
ATOM 4173 C C     . LYS C 3 28  ? 2.686   2.328   8.383   1.00 96.82 28  C 1 
ATOM 4174 O O     . LYS C 3 28  ? 3.507   2.288   9.297   1.00 95.14 28  C 1 
ATOM 4175 C CB    . LYS C 3 28  ? 2.391   4.804   8.321   1.00 96.34 28  C 1 
ATOM 4176 C CG    . LYS C 3 28  ? 2.933   6.076   7.683   1.00 92.99 28  C 1 
ATOM 4177 C CD    . LYS C 3 28  ? 2.584   7.263   8.577   1.00 87.05 28  C 1 
ATOM 4178 C CE    . LYS C 3 28  ? 3.157   8.542   7.987   1.00 80.54 28  C 1 
ATOM 4179 N NZ    . LYS C 3 28  ? 3.069   9.665   8.961   1.00 71.51 28  C 1 
ATOM 4180 N N     . ALA C 3 29  ? 1.765   1.392   8.159   1.00 97.05 29  C 1 
ATOM 4181 C CA    . ALA C 3 29  ? 1.779   0.108   8.857   1.00 96.63 29  C 1 
ATOM 4182 C C     . ALA C 3 29  ? 2.974   -0.756  8.421   1.00 96.30 29  C 1 
ATOM 4183 O O     . ALA C 3 29  ? 3.472   -1.522  9.243   1.00 94.63 29  C 1 
ATOM 4184 C CB    . ALA C 3 29  ? 0.441   -0.593  8.615   1.00 95.90 29  C 1 
ATOM 4185 N N     . ASP C 3 30  ? 3.472   -0.540  7.202   1.00 96.61 30  C 1 
ATOM 4186 C CA    . ASP C 3 30  ? 4.771   -1.068  6.784   1.00 96.47 30  C 1 
ATOM 4187 C C     . ASP C 3 30  ? 5.901   -0.324  7.526   1.00 96.56 30  C 1 
ATOM 4188 O O     . ASP C 3 30  ? 6.026   0.903   7.457   1.00 94.96 30  C 1 
ATOM 4189 C CB    . ASP C 3 30  ? 4.890   -0.973  5.258   1.00 95.75 30  C 1 
ATOM 4190 C CG    . ASP C 3 30  ? 6.134   -1.654  4.683   1.00 94.10 30  C 1 
ATOM 4191 O OD1   . ASP C 3 30  ? 7.174   -1.729  5.363   1.00 87.64 30  C 1 
ATOM 4192 O OD2   . ASP C 3 30  ? 6.079   -2.093  3.514   1.00 86.59 30  C 1 
ATOM 4193 N N     . GLU C 3 31  ? 6.713   -1.059  8.280   1.00 96.37 31  C 1 
ATOM 4194 C CA    . GLU C 3 31  ? 7.783   -0.509  9.113   1.00 95.90 31  C 1 
ATOM 4195 C C     . GLU C 3 31  ? 8.904   0.137   8.304   1.00 96.38 31  C 1 
ATOM 4196 O O     . GLU C 3 31  ? 9.510   1.112   8.761   1.00 94.34 31  C 1 
ATOM 4197 C CB    . GLU C 3 31  ? 8.354   -1.610  10.018  1.00 93.91 31  C 1 
ATOM 4198 C CG    . GLU C 3 31  ? 7.293   -2.159  10.973  1.00 82.37 31  C 1 
ATOM 4199 C CD    . GLU C 3 31  ? 7.876   -3.002  12.104  1.00 74.85 31  C 1 
ATOM 4200 O OE1   . GLU C 3 31  ? 7.087   -3.357  13.007  1.00 67.74 31  C 1 
ATOM 4201 O OE2   . GLU C 3 31  ? 9.098   -3.203  12.182  1.00 66.67 31  C 1 
ATOM 4202 N N     . ASP C 3 32  ? 9.129   -0.319  7.078   1.00 96.21 32  C 1 
ATOM 4203 C CA    . ASP C 3 32  ? 10.168  0.209   6.192   1.00 96.15 32  C 1 
ATOM 4204 C C     . ASP C 3 32  ? 9.818   1.598   5.641   1.00 96.43 32  C 1 
ATOM 4205 O O     . ASP C 3 32  ? 10.701  2.360   5.219   1.00 94.48 32  C 1 
ATOM 4206 C CB    . ASP C 3 32  ? 10.404  -0.776  5.048   1.00 94.83 32  C 1 
ATOM 4207 C CG    . ASP C 3 32  ? 10.992  -2.110  5.489   1.00 91.16 32  C 1 
ATOM 4208 O OD1   . ASP C 3 32  ? 11.805  -2.098  6.431   1.00 85.58 32  C 1 
ATOM 4209 O OD2   . ASP C 3 32  ? 10.699  -3.111  4.803   1.00 84.82 32  C 1 
ATOM 4210 N N     . VAL C 3 33  ? 8.538   1.998   5.691   1.00 96.50 33  C 1 
ATOM 4211 C CA    . VAL C 3 33  ? 8.087   3.299   5.189   1.00 96.77 33  C 1 
ATOM 4212 C C     . VAL C 3 33  ? 8.486   4.415   6.149   1.00 96.66 33  C 1 
ATOM 4213 O O     . VAL C 3 33  ? 7.884   4.602   7.208   1.00 94.56 33  C 1 
ATOM 4214 C CB    . VAL C 3 33  ? 6.574   3.314   4.923   1.00 96.14 33  C 1 
ATOM 4215 C CG1   . VAL C 3 33  ? 6.113   4.685   4.435   1.00 93.27 33  C 1 
ATOM 4216 C CG2   . VAL C 3 33  ? 6.209   2.286   3.861   1.00 93.54 33  C 1 
ATOM 4217 N N     . ARG C 3 34  ? 9.454   5.267   5.766   1.00 96.79 34  C 1 
ATOM 4218 C CA    . ARG C 3 34  ? 9.895   6.406   6.596   1.00 96.35 34  C 1 
ATOM 4219 C C     . ARG C 3 34  ? 9.126   7.694   6.316   1.00 96.73 34  C 1 
ATOM 4220 O O     . ARG C 3 34  ? 8.547   8.284   7.234   1.00 94.09 34  C 1 
ATOM 4221 C CB    . ARG C 3 34  ? 11.407  6.622   6.458   1.00 94.81 34  C 1 
ATOM 4222 C CG    . ARG C 3 34  ? 12.201  5.429   7.003   1.00 89.02 34  C 1 
ATOM 4223 C CD    . ARG C 3 34  ? 13.687  5.769   7.093   1.00 83.27 34  C 1 
ATOM 4224 N NE    . ARG C 3 34  ? 14.461  4.624   7.587   1.00 75.95 34  C 1 
ATOM 4225 C CZ    . ARG C 3 34  ? 15.695  4.643   8.070   1.00 68.31 34  C 1 
ATOM 4226 N NH1   . ARG C 3 34  ? 16.381  5.750   8.154   1.00 61.05 34  C 1 
ATOM 4227 N NH2   . ARG C 3 34  ? 16.265  3.539   8.462   1.00 60.95 34  C 1 
ATOM 4228 N N     . MET C 3 35  ? 9.157   8.154   5.056   1.00 97.69 35  C 1 
ATOM 4229 C CA    . MET C 3 35  ? 8.501   9.388   4.627   1.00 97.66 35  C 1 
ATOM 4230 C C     . MET C 3 35  ? 7.626   9.123   3.402   1.00 97.72 35  C 1 
ATOM 4231 O O     . MET C 3 35  ? 7.924   8.248   2.597   1.00 96.64 35  C 1 
ATOM 4232 C CB    . MET C 3 35  ? 9.531   10.479  4.303   1.00 96.74 35  C 1 
ATOM 4233 C CG    . MET C 3 35  ? 10.204  11.051  5.557   1.00 92.71 35  C 1 
ATOM 4234 S SD    . MET C 3 35  ? 11.254  12.490  5.206   1.00 90.47 35  C 1 
ATOM 4235 C CE    . MET C 3 35  ? 11.639  13.038  6.860   1.00 80.80 35  C 1 
ATOM 4236 N N     . ILE C 3 36  ? 6.538   9.896   3.286   1.00 97.46 36  C 1 
ATOM 4237 C CA    . ILE C 3 36  ? 5.576   9.793   2.192   1.00 97.45 36  C 1 
ATOM 4238 C C     . ILE C 3 36  ? 5.380   11.200  1.617   1.00 97.35 36  C 1 
ATOM 4239 O O     . ILE C 3 36  ? 5.017   12.108  2.372   1.00 96.35 36  C 1 
ATOM 4240 C CB    . ILE C 3 36  ? 4.252   9.178   2.682   1.00 97.28 36  C 1 
ATOM 4241 C CG1   . ILE C 3 36  ? 4.453   7.791   3.346   1.00 95.80 36  C 1 
ATOM 4242 C CG2   . ILE C 3 36  ? 3.269   9.062   1.516   1.00 95.80 36  C 1 
ATOM 4243 C CD1   . ILE C 3 36  ? 3.216   7.277   4.091   1.00 93.32 36  C 1 
ATOM 4244 N N     . SER C 3 37  ? 5.614   11.369  0.315   1.00 97.68 37  C 1 
ATOM 4245 C CA    . SER C 3 37  ? 5.392   12.644  -0.371  1.00 97.32 37  C 1 
ATOM 4246 C C     . SER C 3 37  ? 3.919   13.063  -0.295  1.00 97.37 37  C 1 
ATOM 4247 O O     . SER C 3 37  ? 3.038   12.258  0.018   1.00 96.72 37  C 1 
ATOM 4248 C CB    . SER C 3 37  ? 5.865   12.558  -1.830  1.00 96.44 37  C 1 
ATOM 4249 O OG    . SER C 3 37  ? 4.940   11.823  -2.588  1.00 90.45 37  C 1 
ATOM 4250 N N     . ALA C 3 38  ? 3.637   14.351  -0.543  1.00 96.72 38  C 1 
ATOM 4251 C CA    . ALA C 3 38  ? 2.259   14.845  -0.525  1.00 96.25 38  C 1 
ATOM 4252 C C     . ALA C 3 38  ? 1.410   14.256  -1.662  1.00 96.58 38  C 1 
ATOM 4253 O O     . ALA C 3 38  ? 0.226   13.990  -1.455  1.00 95.49 38  C 1 
ATOM 4254 C CB    . ALA C 3 38  ? 2.291   16.370  -0.578  1.00 95.07 38  C 1 
ATOM 4255 N N     . GLU C 3 39  ? 2.021   14.017  -2.809  1.00 96.64 39  C 1 
ATOM 4256 C CA    . GLU C 3 39  ? 1.367   13.470  -4.000  1.00 96.33 39  C 1 
ATOM 4257 C C     . GLU C 3 39  ? 1.053   11.971  -3.880  1.00 96.85 39  C 1 
ATOM 4258 O O     . GLU C 3 39  ? 0.041   11.526  -4.418  1.00 95.90 39  C 1 
ATOM 4259 C CB    . GLU C 3 39  ? 2.239   13.747  -5.231  1.00 94.31 39  C 1 
ATOM 4260 C CG    . GLU C 3 39  ? 3.593   13.037  -5.161  1.00 87.93 39  C 1 
ATOM 4261 C CD    . GLU C 3 39  ? 4.570   13.380  -6.289  1.00 88.09 39  C 1 
ATOM 4262 O OE1   . GLU C 3 39  ? 5.600   12.671  -6.382  1.00 81.31 39  C 1 
ATOM 4263 O OE2   . GLU C 3 39  ? 4.306   14.330  -7.051  1.00 83.37 39  C 1 
ATOM 4264 N N     . ALA C 3 40  ? 1.849   11.196  -3.124  1.00 97.45 40  C 1 
ATOM 4265 C CA    . ALA C 3 40  ? 1.680   9.745   -3.062  1.00 97.56 40  C 1 
ATOM 4266 C C     . ALA C 3 40  ? 0.278   9.296   -2.599  1.00 97.53 40  C 1 
ATOM 4267 O O     . ALA C 3 40  ? -0.328  8.464   -3.268  1.00 96.92 40  C 1 
ATOM 4268 C CB    . ALA C 3 40  ? 2.821   9.130   -2.242  1.00 97.30 40  C 1 
ATOM 4269 N N     . PRO C 3 41  ? -0.319  9.850   -1.519  1.00 97.71 41  C 1 
ATOM 4270 C CA    . PRO C 3 41  ? -1.687  9.489   -1.146  1.00 97.59 41  C 1 
ATOM 4271 C C     . PRO C 3 41  ? -2.755  10.003  -2.109  1.00 97.37 41  C 1 
ATOM 4272 O O     . PRO C 3 41  ? -3.820  9.405   -2.168  1.00 96.59 41  C 1 
ATOM 4273 C CB    . PRO C 3 41  ? -1.906  10.072  0.254   1.00 96.99 41  C 1 
ATOM 4274 C CG    . PRO C 3 41  ? -0.490  10.307  0.749   1.00 95.44 41  C 1 
ATOM 4275 C CD    . PRO C 3 41  ? 0.248   10.695  -0.512  1.00 97.07 41  C 1 
ATOM 4276 N N     . VAL C 3 42  ? -2.498  11.115  -2.819  1.00 97.06 42  C 1 
ATOM 4277 C CA    . VAL C 3 42  ? -3.408  11.643  -3.841  1.00 96.78 42  C 1 
ATOM 4278 C C     . VAL C 3 42  ? -3.454  10.688  -5.030  1.00 96.90 42  C 1 
ATOM 4279 O O     . VAL C 3 42  ? -4.535  10.265  -5.440  1.00 96.02 42  C 1 
ATOM 4280 C CB    . VAL C 3 42  ? -2.977  13.055  -4.285  1.00 95.86 42  C 1 
ATOM 4281 C CG1   . VAL C 3 42  ? -3.874  13.610  -5.396  1.00 93.64 42  C 1 
ATOM 4282 C CG2   . VAL C 3 42  ? -3.016  14.035  -3.103  1.00 93.14 42  C 1 
ATOM 4283 N N     . LEU C 3 43  ? -2.274  10.269  -5.506  1.00 97.13 43  C 1 
ATOM 4284 C CA    . LEU C 3 43  ? -2.147  9.252   -6.539  1.00 97.25 43  C 1 
ATOM 4285 C C     . LEU C 3 43  ? -2.798  7.934   -6.109  1.00 97.55 43  C 1 
ATOM 4286 O O     . LEU C 3 43  ? -3.594  7.370   -6.848  1.00 96.70 43  C 1 
ATOM 4287 C CB    . LEU C 3 43  ? -0.656  9.064   -6.853  1.00 96.60 43  C 1 
ATOM 4288 C CG    . LEU C 3 43  ? -0.412  8.129   -8.051  1.00 94.31 43  C 1 
ATOM 4289 C CD1   . LEU C 3 43  ? -0.796  8.814   -9.356  1.00 87.04 43  C 1 
ATOM 4290 C CD2   . LEU C 3 43  ? 1.054   7.740   -8.117  1.00 86.92 43  C 1 
ATOM 4291 N N     . PHE C 3 44  ? -2.531  7.479   -4.882  1.00 97.26 44  C 1 
ATOM 4292 C CA    . PHE C 3 44  ? -3.127  6.255   -4.343  1.00 97.45 44  C 1 
ATOM 4293 C C     . PHE C 3 44  ? -4.648  6.329   -4.258  1.00 97.57 44  C 1 
ATOM 4294 O O     . PHE C 3 44  ? -5.303  5.323   -4.485  1.00 96.78 44  C 1 
ATOM 4295 C CB    . PHE C 3 44  ? -2.553  5.933   -2.962  1.00 96.89 44  C 1 
ATOM 4296 C CG    . PHE C 3 44  ? -1.696  4.685   -2.902  1.00 96.87 44  C 1 
ATOM 4297 C CD1   . PHE C 3 44  ? -2.110  3.488   -3.512  1.00 93.86 44  C 1 
ATOM 4298 C CD2   . PHE C 3 44  ? -0.479  4.707   -2.204  1.00 93.55 44  C 1 
ATOM 4299 C CE1   . PHE C 3 44  ? -1.322  2.334   -3.442  1.00 92.17 44  C 1 
ATOM 4300 C CE2   . PHE C 3 44  ? 0.312   3.550   -2.127  1.00 90.91 44  C 1 
ATOM 4301 C CZ    . PHE C 3 44  ? -0.101  2.362   -2.751  1.00 93.43 44  C 1 
ATOM 4302 N N     . ALA C 3 45  ? -5.231  7.490   -3.928  1.00 97.56 45  C 1 
ATOM 4303 C CA    . ALA C 3 45  ? -6.683  7.624   -3.881  1.00 97.30 45  C 1 
ATOM 4304 C C     . ALA C 3 45  ? -7.306  7.343   -5.254  1.00 97.44 45  C 1 
ATOM 4305 O O     . ALA C 3 45  ? -8.307  6.627   -5.329  1.00 96.79 45  C 1 
ATOM 4306 C CB    . ALA C 3 45  ? -7.052  9.014   -3.354  1.00 96.82 45  C 1 
ATOM 4307 N N     . LYS C 3 46  ? -6.676  7.830   -6.346  1.00 96.52 46  C 1 
ATOM 4308 C CA    . LYS C 3 46  ? -7.138  7.557   -7.706  1.00 96.54 46  C 1 
ATOM 4309 C C     . LYS C 3 46  ? -6.838  6.124   -8.144  1.00 96.96 46  C 1 
ATOM 4310 O O     . LYS C 3 46  ? -7.710  5.483   -8.716  1.00 96.25 46  C 1 
ATOM 4311 C CB    . LYS C 3 46  ? -6.565  8.612   -8.670  1.00 95.82 46  C 1 
ATOM 4312 C CG    . LYS C 3 46  ? -7.253  8.607   -10.059 1.00 91.47 46  C 1 
ATOM 4313 C CD    . LYS C 3 46  ? -8.745  8.946   -9.980  1.00 87.02 46  C 1 
ATOM 4314 C CE    . LYS C 3 46  ? -9.431  8.961   -11.341 1.00 82.50 46  C 1 
ATOM 4315 N NZ    . LYS C 3 46  ? -10.895 9.230   -11.234 1.00 75.49 46  C 1 
ATOM 4316 N N     . ALA C 3 47  ? -5.673  5.574   -7.811  1.00 97.01 47  C 1 
ATOM 4317 C CA    . ALA C 3 47  ? -5.343  4.178   -8.098  1.00 97.28 47  C 1 
ATOM 4318 C C     . ALA C 3 47  ? -6.310  3.196   -7.419  1.00 97.56 47  C 1 
ATOM 4319 O O     . ALA C 3 47  ? -6.786  2.252   -8.037  1.00 97.01 47  C 1 
ATOM 4320 C CB    . ALA C 3 47  ? -3.901  3.917   -7.655  1.00 96.98 47  C 1 
ATOM 4321 N N     . CYS C 3 48  ? -6.686  3.454   -6.160  1.00 97.98 48  C 1 
ATOM 4322 C CA    . CYS C 3 48  ? -7.687  2.664   -5.451  1.00 97.93 48  C 1 
ATOM 4323 C C     . CYS C 3 48  ? -9.071  2.770   -6.099  1.00 97.97 48  C 1 
ATOM 4324 O O     . CYS C 3 48  ? -9.818  1.798   -6.067  1.00 97.30 48  C 1 
ATOM 4325 C CB    . CYS C 3 48  ? -7.779  3.115   -3.994  1.00 97.57 48  C 1 
ATOM 4326 S SG    . CYS C 3 48  ? -6.270  2.708   -3.074  1.00 95.96 48  C 1 
ATOM 4327 N N     . GLU C 3 49  ? -9.427  3.922   -6.648  1.00 97.34 49  C 1 
ATOM 4328 C CA    . GLU C 3 49  ? -10.679 4.072   -7.379  1.00 97.16 49  C 1 
ATOM 4329 C C     . GLU C 3 49  ? -10.698 3.176   -8.620  1.00 97.45 49  C 1 
ATOM 4330 O O     . GLU C 3 49  ? -11.639 2.400   -8.770  1.00 96.66 49  C 1 
ATOM 4331 C CB    . GLU C 3 49  ? -10.918 5.555   -7.698  1.00 96.04 49  C 1 
ATOM 4332 C CG    . GLU C 3 49  ? -12.270 5.808   -8.367  1.00 88.38 49  C 1 
ATOM 4333 C CD    . GLU C 3 49  ? -12.608 7.299   -8.525  1.00 86.05 49  C 1 
ATOM 4334 O OE1   . GLU C 3 49  ? -13.729 7.581   -9.001  1.00 81.09 49  C 1 
ATOM 4335 O OE2   . GLU C 3 49  ? -11.789 8.168   -8.157  1.00 80.92 49  C 1 
ATOM 4336 N N     . LEU C 3 50  ? -9.635  3.192   -9.432  1.00 97.49 50  C 1 
ATOM 4337 C CA    . LEU C 3 50  ? -9.497  2.320   -10.606 1.00 97.40 50  C 1 
ATOM 4338 C C     . LEU C 3 50  ? -9.561  0.834   -10.217 1.00 97.78 50  C 1 
ATOM 4339 O O     . LEU C 3 50  ? -10.354 0.087   -10.784 1.00 97.00 50  C 1 
ATOM 4340 C CB    . LEU C 3 50  ? -8.180  2.631   -11.341 1.00 97.08 50  C 1 
ATOM 4341 C CG    . LEU C 3 50  ? -8.071  4.047   -11.929 1.00 95.92 50  C 1 
ATOM 4342 C CD1   . LEU C 3 50  ? -6.694  4.242   -12.555 1.00 92.67 50  C 1 
ATOM 4343 C CD2   . LEU C 3 50  ? -9.135  4.330   -12.989 1.00 92.57 50  C 1 
ATOM 4344 N N     . PHE C 3 51  ? -8.826  0.435   -9.178  1.00 97.43 51  C 1 
ATOM 4345 C CA    . PHE C 3 51  ? -8.831  -0.931  -8.667  1.00 97.62 51  C 1 
ATOM 4346 C C     . PHE C 3 51  ? -10.221 -1.389  -8.205  1.00 97.77 51  C 1 
ATOM 4347 O O     . PHE C 3 51  ? -10.662 -2.501  -8.505  1.00 97.10 51  C 1 
ATOM 4348 C CB    . PHE C 3 51  ? -7.817  -1.019  -7.521  1.00 97.46 51  C 1 
ATOM 4349 C CG    . PHE C 3 51  ? -7.801  -2.363  -6.824  1.00 97.30 51  C 1 
ATOM 4350 C CD1   . PHE C 3 51  ? -8.556  -2.564  -5.656  1.00 95.78 51  C 1 
ATOM 4351 C CD2   . PHE C 3 51  ? -7.056  -3.420  -7.359  1.00 95.93 51  C 1 
ATOM 4352 C CE1   . PHE C 3 51  ? -8.559  -3.816  -5.027  1.00 95.01 51  C 1 
ATOM 4353 C CE2   . PHE C 3 51  ? -7.049  -4.664  -6.734  1.00 95.07 51  C 1 
ATOM 4354 C CZ    . PHE C 3 51  ? -7.804  -4.877  -5.559  1.00 95.41 51  C 1 
ATOM 4355 N N     . ILE C 3 52  ? -10.956 -0.535  -7.472  1.00 97.57 52  C 1 
ATOM 4356 C CA    . ILE C 3 52  ? -12.319 -0.850  -7.031  1.00 97.60 52  C 1 
ATOM 4357 C C     . ILE C 3 52  ? -13.259 -0.993  -8.236  1.00 97.87 52  C 1 
ATOM 4358 O O     . ILE C 3 52  ? -14.083 -1.902  -8.243  1.00 97.15 52  C 1 
ATOM 4359 C CB    . ILE C 3 52  ? -12.846 0.211   -6.040  1.00 97.35 52  C 1 
ATOM 4360 C CG1   . ILE C 3 52  ? -12.089 0.146   -4.696  1.00 96.03 52  C 1 
ATOM 4361 C CG2   . ILE C 3 52  ? -14.354 0.035   -5.760  1.00 95.76 52  C 1 
ATOM 4362 C CD1   . ILE C 3 52  ? -12.223 1.430   -3.875  1.00 93.70 52  C 1 
ATOM 4363 N N     . LEU C 3 53  ? -13.154 -0.102  -9.222  1.00 97.52 53  C 1 
ATOM 4364 C CA    . LEU C 3 53  ? -13.980 -0.147  -10.423 1.00 97.57 53  C 1 
ATOM 4365 C C     . LEU C 3 53  ? -13.728 -1.444  -11.199 1.00 97.60 53  C 1 
ATOM 4366 O O     . LEU C 3 53  ? -14.686 -2.171  -11.441 1.00 96.86 53  C 1 
ATOM 4367 C CB    . LEU C 3 53  ? -13.712 1.086   -11.300 1.00 96.91 53  C 1 
ATOM 4368 C CG    . LEU C 3 53  ? -14.241 2.413   -10.722 1.00 94.84 53  C 1 
ATOM 4369 C CD1   . LEU C 3 53  ? -13.731 3.592   -11.562 1.00 91.64 53  C 1 
ATOM 4370 C CD2   . LEU C 3 53  ? -15.764 2.469   -10.675 1.00 91.80 53  C 1 
ATOM 4371 N N     . GLU C 3 54  ? -12.471 -1.780  -11.479 1.00 97.43 54  C 1 
ATOM 4372 C CA    . GLU C 3 54  ? -12.114 -2.987  -12.225 1.00 97.22 54  C 1 
ATOM 4373 C C     . GLU C 3 54  ? -12.602 -4.261  -11.521 1.00 97.40 54  C 1 
ATOM 4374 O O     . GLU C 3 54  ? -13.316 -5.073  -12.106 1.00 96.45 54  C 1 
ATOM 4375 C CB    . GLU C 3 54  ? -10.594 -3.038  -12.423 1.00 96.39 54  C 1 
ATOM 4376 C CG    . GLU C 3 54  ? -10.216 -4.177  -13.372 1.00 93.06 54  C 1 
ATOM 4377 C CD    . GLU C 3 54  ? -8.713  -4.433  -13.489 1.00 90.84 54  C 1 
ATOM 4378 O OE1   . GLU C 3 54  ? -8.371  -5.440  -14.142 1.00 85.96 54  C 1 
ATOM 4379 O OE2   . GLU C 3 54  ? -7.930  -3.688  -12.873 1.00 85.37 54  C 1 
ATOM 4380 N N     . LEU C 3 55  ? -12.273 -4.426  -10.227 1.00 97.61 55  C 1 
ATOM 4381 C CA    . LEU C 3 55  ? -12.664 -5.615  -9.479  1.00 97.54 55  C 1 
ATOM 4382 C C     . LEU C 3 55  ? -14.189 -5.721  -9.339  1.00 97.52 55  C 1 
ATOM 4383 O O     . LEU C 3 55  ? -14.748 -6.815  -9.375  1.00 96.31 55  C 1 
ATOM 4384 C CB    . LEU C 3 55  ? -11.927 -5.632  -8.125  1.00 96.91 55  C 1 
ATOM 4385 C CG    . LEU C 3 55  ? -12.150 -6.903  -7.293  1.00 95.60 55  C 1 
ATOM 4386 C CD1   . LEU C 3 55  ? -11.787 -8.190  -8.035  1.00 92.32 55  C 1 
ATOM 4387 C CD2   . LEU C 3 55  ? -11.287 -6.855  -6.024  1.00 92.18 55  C 1 
ATOM 4388 N N     . THR C 3 56  ? -14.894 -4.591  -9.228  1.00 97.59 56  C 1 
ATOM 4389 C CA    . THR C 3 56  ? -16.364 -4.581  -9.201  1.00 97.52 56  C 1 
ATOM 4390 C C     . THR C 3 56  ? -16.956 -4.977  -10.549 1.00 97.58 56  C 1 
ATOM 4391 O O     . THR C 3 56  ? -17.911 -5.750  -10.555 1.00 96.41 56  C 1 
ATOM 4392 C CB    . THR C 3 56  ? -16.929 -3.229  -8.765  1.00 96.96 56  C 1 
ATOM 4393 O OG1   . THR C 3 56  ? -16.452 -2.872  -7.484  1.00 92.00 56  C 1 
ATOM 4394 C CG2   . THR C 3 56  ? -18.455 -3.244  -8.633  1.00 91.88 56  C 1 
ATOM 4395 N N     . ILE C 3 57  ? -16.407 -4.496  -11.675 1.00 97.59 57  C 1 
ATOM 4396 C CA    . ILE C 3 57  ? -16.859 -4.865  -13.026 1.00 97.41 57  C 1 
ATOM 4397 C C     . ILE C 3 57  ? -16.679 -6.362  -13.241 1.00 97.58 57  C 1 
ATOM 4398 O O     . ILE C 3 57  ? -17.647 -7.052  -13.569 1.00 96.69 57  C 1 
ATOM 4399 C CB    . ILE C 3 57  ? -16.133 -4.026  -14.098 1.00 96.68 57  C 1 
ATOM 4400 C CG1   . ILE C 3 57  ? -16.623 -2.564  -14.051 1.00 91.62 57  C 1 
ATOM 4401 C CG2   . ILE C 3 57  ? -16.354 -4.600  -15.508 1.00 91.24 57  C 1 
ATOM 4402 C CD1   . ILE C 3 57  ? -15.694 -1.574  -14.781 1.00 83.16 57  C 1 
ATOM 4403 N N     . ARG C 3 58  ? -15.481 -6.905  -12.966 1.00 97.05 58  C 1 
ATOM 4404 C CA    . ARG C 3 58  ? -15.206 -8.346  -13.109 1.00 96.79 58  C 1 
ATOM 4405 C C     . ARG C 3 58  ? -16.119 -9.200  -12.222 1.00 96.76 58  C 1 
ATOM 4406 O O     . ARG C 3 58  ? -16.619 -10.231 -12.662 1.00 95.23 58  C 1 
ATOM 4407 C CB    . ARG C 3 58  ? -13.724 -8.624  -12.806 1.00 96.20 58  C 1 
ATOM 4408 C CG    . ARG C 3 58  ? -12.772 -8.009  -13.844 1.00 93.47 58  C 1 
ATOM 4409 C CD    . ARG C 3 58  ? -11.309 -8.307  -13.485 1.00 90.08 58  C 1 
ATOM 4410 N NE    . ARG C 3 58  ? -10.353 -7.615  -14.345 1.00 86.02 58  C 1 
ATOM 4411 C CZ    . ARG C 3 58  ? -9.667  -8.081  -15.388 1.00 83.25 58  C 1 
ATOM 4412 N NH1   . ARG C 3 58  ? -9.793  -9.305  -15.819 1.00 74.92 58  C 1 
ATOM 4413 N NH2   . ARG C 3 58  ? -8.831  -7.294  -15.994 1.00 79.59 58  C 1 
ATOM 4414 N N     . SER C 3 59  ? -16.398 -8.751  -11.000 1.00 97.32 59  C 1 
ATOM 4415 C CA    . SER C 3 59  ? -17.331 -9.434  -10.094 1.00 96.93 59  C 1 
ATOM 4416 C C     . SER C 3 59  ? -18.786 -9.358  -10.585 1.00 96.85 59  C 1 
ATOM 4417 O O     . SER C 3 59  ? -19.542 -10.311 -10.426 1.00 95.72 59  C 1 
ATOM 4418 C CB    . SER C 3 59  ? -17.264 -8.828  -8.692  1.00 96.50 59  C 1 
ATOM 4419 O OG    . SER C 3 59  ? -15.950 -8.813  -8.175  1.00 90.89 59  C 1 
ATOM 4420 N N     . TRP C 3 60  ? -19.185 -8.216  -11.159 1.00 97.47 60  C 1 
ATOM 4421 C CA    . TRP C 3 60  ? -20.534 -8.031  -11.693 1.00 97.43 60  C 1 
ATOM 4422 C C     . TRP C 3 60  ? -20.805 -8.948  -12.883 1.00 97.35 60  C 1 
ATOM 4423 O O     . TRP C 3 60  ? -21.877 -9.552  -12.928 1.00 96.03 60  C 1 
ATOM 4424 C CB    . TRP C 3 60  ? -20.761 -6.566  -12.078 1.00 97.23 60  C 1 
ATOM 4425 C CG    . TRP C 3 60  ? -22.104 -6.342  -12.692 1.00 96.81 60  C 1 
ATOM 4426 C CD1   . TRP C 3 60  ? -22.361 -6.265  -14.021 1.00 94.54 60  C 1 
ATOM 4427 C CD2   . TRP C 3 60  ? -23.390 -6.295  -12.024 1.00 95.39 60  C 1 
ATOM 4428 N NE1   . TRP C 3 60  ? -23.732 -6.169  -14.218 1.00 93.68 60  C 1 
ATOM 4429 C CE2   . TRP C 3 60  ? -24.402 -6.208  -13.019 1.00 94.79 60  C 1 
ATOM 4430 C CE3   . TRP C 3 60  ? -23.797 -6.347  -10.668 1.00 94.25 60  C 1 
ATOM 4431 C CZ2   . TRP C 3 60  ? -25.777 -6.186  -12.680 1.00 94.08 60  C 1 
ATOM 4432 C CZ3   . TRP C 3 60  ? -25.164 -6.319  -10.337 1.00 91.04 60  C 1 
ATOM 4433 C CH2   . TRP C 3 60  ? -26.137 -6.251  -11.340 1.00 91.48 60  C 1 
ATOM 4434 N N     . LEU C 3 61  ? -19.844 -9.121  -13.781 1.00 96.89 61  C 1 
ATOM 4435 C CA    . LEU C 3 61  ? -19.963 -10.025 -14.925 1.00 96.59 61  C 1 
ATOM 4436 C C     . LEU C 3 61  ? -20.209 -11.467 -14.472 1.00 96.66 61  C 1 
ATOM 4437 O O     . LEU C 3 61  ? -21.126 -12.113 -14.964 1.00 95.19 61  C 1 
ATOM 4438 C CB    . LEU C 3 61  ? -18.708 -9.892  -15.797 1.00 95.71 61  C 1 
ATOM 4439 C CG    . LEU C 3 61  ? -18.630 -8.512  -16.481 1.00 89.75 61  C 1 
ATOM 4440 C CD1   . LEU C 3 61  ? -17.249 -8.271  -17.052 1.00 84.26 61  C 1 
ATOM 4441 C CD2   . LEU C 3 61  ? -19.651 -8.359  -17.615 1.00 85.01 61  C 1 
ATOM 4442 N N     . HIS C 3 62  ? -19.509 -11.920 -13.434 1.00 96.05 62  C 1 
ATOM 4443 C CA    . HIS C 3 62  ? -19.787 -13.238 -12.845 1.00 95.61 62  C 1 
ATOM 4444 C C     . HIS C 3 62  ? -21.195 -13.327 -12.229 1.00 95.67 62  C 1 
ATOM 4445 O O     . HIS C 3 62  ? -21.856 -14.374 -12.301 1.00 94.24 62  C 1 
ATOM 4446 C CB    . HIS C 3 62  ? -18.718 -13.563 -11.810 1.00 94.87 62  C 1 
ATOM 4447 C CG    . HIS C 3 62  ? -18.874 -14.942 -11.234 1.00 92.63 62  C 1 
ATOM 4448 N ND1   . HIS C 3 62  ? -19.638 -15.287 -10.138 1.00 78.86 62  C 1 
ATOM 4449 C CD2   . HIS C 3 62  ? -18.343 -16.114 -11.716 1.00 79.80 62  C 1 
ATOM 4450 C CE1   . HIS C 3 62  ? -19.557 -16.615 -9.961  1.00 80.27 62  C 1 
ATOM 4451 N NE2   . HIS C 3 62  ? -18.777 -17.153 -10.899 1.00 82.02 62  C 1 
ATOM 4452 N N     . ALA C 3 63  ? -21.707 -12.258 -11.614 1.00 96.42 63  C 1 
ATOM 4453 C CA    . ALA C 3 63  ? -23.081 -12.238 -11.116 1.00 96.38 63  C 1 
ATOM 4454 C C     . ALA C 3 63  ? -24.108 -12.303 -12.264 1.00 96.56 63  C 1 
ATOM 4455 O O     . ALA C 3 63  ? -25.150 -12.951 -12.117 1.00 95.14 63  C 1 
ATOM 4456 C CB    . ALA C 3 63  ? -23.296 -10.992 -10.247 1.00 95.77 63  C 1 
ATOM 4457 N N     . GLU C 3 64  ? -23.808 -11.643 -13.382 1.00 96.21 64  C 1 
ATOM 4458 C CA    . GLU C 3 64  ? -24.655 -11.609 -14.571 1.00 95.82 64  C 1 
ATOM 4459 C C     . GLU C 3 64  ? -24.684 -12.959 -15.308 1.00 96.29 64  C 1 
ATOM 4460 O O     . GLU C 3 64  ? -25.774 -13.435 -15.627 1.00 94.62 64  C 1 
ATOM 4461 C CB    . GLU C 3 64  ? -24.209 -10.440 -15.467 1.00 94.32 64  C 1 
ATOM 4462 C CG    . GLU C 3 64  ? -25.174 -10.204 -16.634 1.00 84.82 64  C 1 
ATOM 4463 C CD    . GLU C 3 64  ? -25.016 -8.793  -17.225 1.00 84.27 64  C 1 
ATOM 4464 O OE1   . GLU C 3 64  ? -26.062 -8.132  -17.417 1.00 77.89 64  C 1 
ATOM 4465 O OE2   . GLU C 3 64  ? -23.874 -8.335  -17.390 1.00 77.05 64  C 1 
ATOM 4466 N N     . GLU C 3 65  ? -23.540 -13.632 -15.453 1.00 96.15 65  C 1 
ATOM 4467 C CA    . GLU C 3 65  ? -23.428 -15.019 -15.948 1.00 95.73 65  C 1 
ATOM 4468 C C     . GLU C 3 65  ? -24.343 -15.967 -15.156 1.00 96.05 65  C 1 
ATOM 4469 O O     . GLU C 3 65  ? -25.062 -16.797 -15.714 1.00 94.14 65  C 1 
ATOM 4470 C CB    . GLU C 3 65  ? -21.973 -15.516 -15.812 1.00 94.34 65  C 1 
ATOM 4471 C CG    . GLU C 3 65  ? -20.977 -14.932 -16.825 1.00 83.32 65  C 1 
ATOM 4472 C CD    . GLU C 3 65  ? -19.504 -15.233 -16.444 1.00 80.88 65  C 1 
ATOM 4473 O OE1   . GLU C 3 65  ? -18.598 -14.522 -16.912 1.00 75.38 65  C 1 
ATOM 4474 O OE2   . GLU C 3 65  ? -19.235 -16.145 -15.618 1.00 74.84 65  C 1 
ATOM 4475 N N     . ASN C 3 66  ? -24.403 -15.780 -13.830 1.00 95.53 66  C 1 
ATOM 4476 C CA    . ASN C 3 66  ? -25.272 -16.537 -12.926 1.00 95.63 66  C 1 
ATOM 4477 C C     . ASN C 3 66  ? -26.715 -15.990 -12.846 1.00 96.15 66  C 1 
ATOM 4478 O O     . ASN C 3 66  ? -27.458 -16.331 -11.915 1.00 93.23 66  C 1 
ATOM 4479 C CB    . ASN C 3 66  ? -24.588 -16.638 -11.555 1.00 94.73 66  C 1 
ATOM 4480 C CG    . ASN C 3 66  ? -23.406 -17.581 -11.603 1.00 92.71 66  C 1 
ATOM 4481 O OD1   . ASN C 3 66  ? -23.564 -18.781 -11.531 1.00 79.58 66  C 1 
ATOM 4482 N ND2   . ASN C 3 66  ? -22.203 -17.060 -11.718 1.00 78.32 66  C 1 
ATOM 4483 N N     . LYS C 3 67  ? -27.123 -15.120 -13.774 1.00 95.77 67  C 1 
ATOM 4484 C CA    . LYS C 3 67  ? -28.460 -14.513 -13.884 1.00 96.12 67  C 1 
ATOM 4485 C C     . LYS C 3 67  ? -28.933 -13.821 -12.598 1.00 96.42 67  C 1 
ATOM 4486 O O     . LYS C 3 67  ? -30.131 -13.723 -12.329 1.00 93.30 67  C 1 
ATOM 4487 C CB    . LYS C 3 67  ? -29.474 -15.531 -14.420 1.00 95.39 67  C 1 
ATOM 4488 C CG    . LYS C 3 67  ? -29.063 -16.124 -15.780 1.00 91.05 67  C 1 
ATOM 4489 C CD    . LYS C 3 67  ? -30.078 -17.161 -16.273 1.00 79.03 67  C 1 
ATOM 4490 C CE    . LYS C 3 67  ? -29.577 -17.735 -17.587 1.00 71.90 67  C 1 
ATOM 4491 N NZ    . LYS C 3 67  ? -30.439 -18.828 -18.103 1.00 58.76 67  C 1 
ATOM 4492 N N     . ARG C 3 68  ? -27.983 -13.301 -11.777 1.00 95.41 68  C 1 
ATOM 4493 C CA    . ARG C 3 68  ? -28.273 -12.580 -10.542 1.00 95.50 68  C 1 
ATOM 4494 C C     . ARG C 3 68  ? -28.162 -11.074 -10.741 1.00 95.73 68  C 1 
ATOM 4495 O O     . ARG C 3 68  ? -27.298 -10.578 -11.452 1.00 93.81 68  C 1 
ATOM 4496 C CB    . ARG C 3 68  ? -27.376 -13.081 -9.398  1.00 94.25 68  C 1 
ATOM 4497 C CG    . ARG C 3 68  ? -27.782 -14.486 -8.936  1.00 90.70 68  C 1 
ATOM 4498 C CD    . ARG C 3 68  ? -26.980 -14.983 -7.711  1.00 90.20 68  C 1 
ATOM 4499 N NE    . ARG C 3 68  ? -25.607 -15.330 -8.072  1.00 87.08 68  C 1 
ATOM 4500 C CZ    . ARG C 3 68  ? -24.500 -14.605 -7.891  1.00 87.98 68  C 1 
ATOM 4501 N NH1   . ARG C 3 68  ? -24.501 -13.441 -7.306  1.00 75.75 68  C 1 
ATOM 4502 N NH2   . ARG C 3 68  ? -23.364 -15.056 -8.317  1.00 80.20 68  C 1 
ATOM 4503 N N     . ARG C 3 69  ? -29.004 -10.309 -10.030 1.00 96.24 69  C 1 
ATOM 4504 C CA    . ARG C 3 69  ? -28.978 -8.834  -9.975  1.00 96.21 69  C 1 
ATOM 4505 C C     . ARG C 3 69  ? -28.289 -8.308  -8.704  1.00 96.71 69  C 1 
ATOM 4506 O O     . ARG C 3 69  ? -28.362 -7.113  -8.414  1.00 94.09 69  C 1 
ATOM 4507 C CB    . ARG C 3 69  ? -30.399 -8.286  -10.100 1.00 94.95 69  C 1 
ATOM 4508 C CG    . ARG C 3 69  ? -31.093 -8.599  -11.436 1.00 89.74 69  C 1 
ATOM 4509 C CD    . ARG C 3 69  ? -30.484 -7.815  -12.593 1.00 80.52 69  C 1 
ATOM 4510 N NE    . ARG C 3 69  ? -31.266 -8.001  -13.832 1.00 72.06 69  C 1 
ATOM 4511 C CZ    . ARG C 3 69  ? -31.106 -7.354  -14.969 1.00 61.62 69  C 1 
ATOM 4512 N NH1   . ARG C 3 69  ? -30.192 -6.425  -15.103 1.00 55.73 69  C 1 
ATOM 4513 N NH2   . ARG C 3 69  ? -31.856 -7.629  -16.003 1.00 54.32 69  C 1 
ATOM 4514 N N     . THR C 3 70  ? -27.694 -9.194  -7.909  1.00 96.84 70  C 1 
ATOM 4515 C CA    . THR C 3 70  ? -27.017 -8.849  -6.662  1.00 96.93 70  C 1 
ATOM 4516 C C     . THR C 3 70  ? -25.597 -9.376  -6.691  1.00 97.11 70  C 1 
ATOM 4517 O O     . THR C 3 70  ? -25.409 -10.587 -6.756  1.00 95.72 70  C 1 
ATOM 4518 C CB    . THR C 3 70  ? -27.769 -9.390  -5.436  1.00 95.72 70  C 1 
ATOM 4519 O OG1   . THR C 3 70  ? -29.098 -8.890  -5.430  1.00 87.14 70  C 1 
ATOM 4520 C CG2   . THR C 3 70  ? -27.127 -8.940  -4.126  1.00 86.67 70  C 1 
ATOM 4521 N N     . LEU C 3 71  ? -24.624 -8.473  -6.617  1.00 96.94 71  C 1 
ATOM 4522 C CA    . LEU C 3 71  ? -23.216 -8.804  -6.490  1.00 97.17 71  C 1 
ATOM 4523 C C     . LEU C 3 71  ? -22.955 -9.351  -5.076  1.00 97.20 71  C 1 
ATOM 4524 O O     . LEU C 3 71  ? -23.262 -8.676  -4.089  1.00 95.59 71  C 1 
ATOM 4525 C CB    . LEU C 3 71  ? -22.396 -7.551  -6.841  1.00 96.39 71  C 1 
ATOM 4526 C CG    . LEU C 3 71  ? -20.889 -7.781  -7.048  1.00 94.82 71  C 1 
ATOM 4527 C CD1   . LEU C 3 71  ? -20.305 -6.600  -7.819  1.00 88.44 71  C 1 
ATOM 4528 C CD2   . LEU C 3 71  ? -20.111 -7.871  -5.730  1.00 87.69 71  C 1 
ATOM 4529 N N     . GLN C 3 72  ? -22.417 -10.561 -4.989  1.00 96.91 72  C 1 
ATOM 4530 C CA    . GLN C 3 72  ? -22.147 -11.301 -3.753  1.00 96.61 72  C 1 
ATOM 4531 C C     . GLN C 3 72  ? -20.640 -11.509 -3.548  1.00 96.89 72  C 1 
ATOM 4532 O O     . GLN C 3 72  ? -19.826 -11.217 -4.415  1.00 96.14 72  C 1 
ATOM 4533 C CB    . GLN C 3 72  ? -22.892 -12.640 -3.792  1.00 95.47 72  C 1 
ATOM 4534 C CG    . GLN C 3 72  ? -24.421 -12.484 -3.831  1.00 91.64 72  C 1 
ATOM 4535 C CD    . GLN C 3 72  ? -25.163 -13.824 -3.785  1.00 90.77 72  C 1 
ATOM 4536 O OE1   . GLN C 3 72  ? -24.610 -14.891 -3.959  1.00 83.47 72  C 1 
ATOM 4537 N NE2   . GLN C 3 72  ? -26.459 -13.814 -3.555  1.00 80.05 72  C 1 
ATOM 4538 N N     . ARG C 3 73  ? -20.258 -12.022 -2.367  1.00 96.45 73  C 1 
ATOM 4539 C CA    . ARG C 3 73  ? -18.852 -12.321 -2.051  1.00 96.35 73  C 1 
ATOM 4540 C C     . ARG C 3 73  ? -18.241 -13.351 -3.002  1.00 96.47 73  C 1 
ATOM 4541 O O     . ARG C 3 73  ? -17.107 -13.178 -3.422  1.00 95.41 73  C 1 
ATOM 4542 C CB    . ARG C 3 73  ? -18.757 -12.808 -0.595  1.00 95.27 73  C 1 
ATOM 4543 C CG    . ARG C 3 73  ? -17.303 -13.120 -0.176  1.00 92.20 73  C 1 
ATOM 4544 C CD    . ARG C 3 73  ? -17.259 -13.596 1.274   1.00 89.30 73  C 1 
ATOM 4545 N NE    . ARG C 3 73  ? -15.879 -13.883 1.699   1.00 80.57 73  C 1 
ATOM 4546 C CZ    . ARG C 3 73  ? -15.406 -15.036 2.154   1.00 73.88 73  C 1 
ATOM 4547 N NH1   . ARG C 3 73  ? -16.164 -16.089 2.322   1.00 64.88 73  C 1 
ATOM 4548 N NH2   . ARG C 3 73  ? -14.154 -15.152 2.471   1.00 64.17 73  C 1 
ATOM 4549 N N     . ASN C 3 74  ? -18.986 -14.406 -3.347  1.00 96.73 74  C 1 
ATOM 4550 C CA    . ASN C 3 74  ? -18.545 -15.451 -4.277  1.00 96.36 74  C 1 
ATOM 4551 C C     . ASN C 3 74  ? -18.277 -14.912 -5.691  1.00 96.75 74  C 1 
ATOM 4552 O O     . ASN C 3 74  ? -17.416 -15.449 -6.372  1.00 95.56 74  C 1 
ATOM 4553 C CB    . ASN C 3 74  ? -19.567 -16.602 -4.297  1.00 94.81 74  C 1 
ATOM 4554 C CG    . ASN C 3 74  ? -20.949 -16.166 -4.760  1.00 86.03 74  C 1 
ATOM 4555 O OD1   . ASN C 3 74  ? -21.373 -15.041 -4.561  1.00 69.52 74  C 1 
ATOM 4556 N ND2   . ASN C 3 74  ? -21.694 -17.049 -5.383  1.00 72.91 74  C 1 
ATOM 4557 N N     . ASP C 3 75  ? -18.936 -13.824 -6.106  1.00 96.56 75  C 1 
ATOM 4558 C CA    . ASP C 3 75  ? -18.639 -13.157 -7.372  1.00 96.69 75  C 1 
ATOM 4559 C C     . ASP C 3 75  ? -17.264 -12.484 -7.333  1.00 96.98 75  C 1 
ATOM 4560 O O     . ASP C 3 75  ? -16.501 -12.567 -8.290  1.00 96.28 75  C 1 
ATOM 4561 C CB    . ASP C 3 75  ? -19.714 -12.113 -7.703  1.00 96.52 75  C 1 
ATOM 4562 C CG    . ASP C 3 75  ? -21.116 -12.712 -7.786  1.00 95.68 75  C 1 
ATOM 4563 O OD1   . ASP C 3 75  ? -21.277 -13.760 -8.425  1.00 91.77 75  C 1 
ATOM 4564 O OD2   . ASP C 3 75  ? -22.067 -12.152 -7.205  1.00 92.28 75  C 1 
ATOM 4565 N N     . VAL C 3 76  ? -16.933 -11.869 -6.197  1.00 96.62 76  C 1 
ATOM 4566 C CA    . VAL C 3 76  ? -15.604 -11.286 -5.971  1.00 96.92 76  C 1 
ATOM 4567 C C     . VAL C 3 76  ? -14.540 -12.385 -5.927  1.00 97.18 76  C 1 
ATOM 4568 O O     . VAL C 3 76  ? -13.497 -12.245 -6.568  1.00 96.26 76  C 1 
ATOM 4569 C CB    . VAL C 3 76  ? -15.561 -10.429 -4.694  1.00 96.64 76  C 1 
ATOM 4570 C CG1   . VAL C 3 76  ? -14.216 -9.717  -4.547  1.00 94.62 76  C 1 
ATOM 4571 C CG2   . VAL C 3 76  ? -16.655 -9.354  -4.677  1.00 94.18 76  C 1 
ATOM 4572 N N     . ALA C 3 77  ? -14.812 -13.479 -5.225  1.00 96.96 77  C 1 
ATOM 4573 C CA    . ALA C 3 77  ? -13.907 -14.629 -5.173  1.00 96.71 77  C 1 
ATOM 4574 C C     . ALA C 3 77  ? -13.650 -15.231 -6.567  1.00 96.76 77  C 1 
ATOM 4575 O O     . ALA C 3 77  ? -12.508 -15.520 -6.913  1.00 95.69 77  C 1 
ATOM 4576 C CB    . ALA C 3 77  ? -14.504 -15.671 -4.226  1.00 96.02 77  C 1 
ATOM 4577 N N     . ALA C 3 78  ? -14.699 -15.376 -7.382  1.00 96.73 78  C 1 
ATOM 4578 C CA    . ALA C 3 78  ? -14.576 -15.865 -8.750  1.00 96.40 78  C 1 
ATOM 4579 C C     . ALA C 3 78  ? -13.777 -14.902 -9.640  1.00 96.53 78  C 1 
ATOM 4580 O O     . ALA C 3 78  ? -12.919 -15.355 -10.396 1.00 95.38 78  C 1 
ATOM 4581 C CB    . ALA C 3 78  ? -15.971 -16.117 -9.307  1.00 95.75 78  C 1 
ATOM 4582 N N     . ALA C 3 79  ? -14.010 -13.590 -9.528  1.00 96.47 79  C 1 
ATOM 4583 C CA    . ALA C 3 79  ? -13.247 -12.590 -10.267 1.00 96.48 79  C 1 
ATOM 4584 C C     . ALA C 3 79  ? -11.751 -12.614 -9.915  1.00 96.60 79  C 1 
ATOM 4585 O O     . ALA C 3 79  ? -10.911 -12.536 -10.813 1.00 95.42 79  C 1 
ATOM 4586 C CB    . ALA C 3 79  ? -13.852 -11.212 -10.008 1.00 96.03 79  C 1 
ATOM 4587 N N     . ILE C 3 80  ? -11.415 -12.769 -8.625  1.00 96.39 80  C 1 
ATOM 4588 C CA    . ILE C 3 80  ? -10.032 -12.908 -8.153  1.00 96.32 80  C 1 
ATOM 4589 C C     . ILE C 3 80  ? -9.403  -14.192 -8.716  1.00 96.09 80  C 1 
ATOM 4590 O O     . ILE C 3 80  ? -8.336  -14.131 -9.313  1.00 94.54 80  C 1 
ATOM 4591 C CB    . ILE C 3 80  ? -9.982  -12.852 -6.612  1.00 96.04 80  C 1 
ATOM 4592 C CG1   . ILE C 3 80  ? -10.306 -11.421 -6.131  1.00 93.99 80  C 1 
ATOM 4593 C CG2   . ILE C 3 80  ? -8.610  -13.287 -6.077  1.00 94.11 80  C 1 
ATOM 4594 C CD1   . ILE C 3 80  ? -10.659 -11.338 -4.644  1.00 89.99 80  C 1 
ATOM 4595 N N     . ALA C 3 81  ? -10.088 -15.327 -8.595  1.00 96.15 81  C 1 
ATOM 4596 C CA    . ALA C 3 81  ? -9.576  -16.612 -9.068  1.00 95.59 81  C 1 
ATOM 4597 C C     . ALA C 3 81  ? -9.362  -16.675 -10.596 1.00 95.42 81  C 1 
ATOM 4598 O O     . ALA C 3 81  ? -8.544  -17.464 -11.063 1.00 93.14 81  C 1 
ATOM 4599 C CB    . ALA C 3 81  ? -10.538 -17.708 -8.606  1.00 94.51 81  C 1 
ATOM 4600 N N     . ARG C 3 82  ? -10.094 -15.864 -11.376 1.00 95.30 82  C 1 
ATOM 4601 C CA    . ARG C 3 82  ? -9.988  -15.816 -12.843 1.00 94.92 82  C 1 
ATOM 4602 C C     . ARG C 3 82  ? -8.962  -14.810 -13.360 1.00 95.06 82  C 1 
ATOM 4603 O O     . ARG C 3 82  ? -8.745  -14.748 -14.570 1.00 92.68 82  C 1 
ATOM 4604 C CB    . ARG C 3 82  ? -11.375 -15.507 -13.448 1.00 93.13 82  C 1 
ATOM 4605 C CG    . ARG C 3 82  ? -12.380 -16.668 -13.358 1.00 85.20 82  C 1 
ATOM 4606 C CD    . ARG C 3 82  ? -13.736 -16.186 -13.902 1.00 82.09 82  C 1 
ATOM 4607 N NE    . ARG C 3 82  ? -14.789 -17.223 -13.867 1.00 74.26 82  C 1 
ATOM 4608 C CZ    . ARG C 3 82  ? -16.006 -17.090 -14.383 1.00 69.24 82  C 1 
ATOM 4609 N NH1   . ARG C 3 82  ? -16.410 -15.989 -14.955 1.00 64.73 82  C 1 
ATOM 4610 N NH2   . ARG C 3 82  ? -16.868 -18.048 -14.343 1.00 60.43 82  C 1 
ATOM 4611 N N     . THR C 3 83  ? -8.373  -13.980 -12.501 1.00 94.72 83  C 1 
ATOM 4612 C CA    . THR C 3 83  ? -7.518  -12.869 -12.932 1.00 94.43 83  C 1 
ATOM 4613 C C     . THR C 3 83  ? -6.157  -12.923 -12.243 1.00 94.43 83  C 1 
ATOM 4614 O O     . THR C 3 83  ? -6.057  -12.589 -11.059 1.00 92.32 83  C 1 
ATOM 4615 C CB    . THR C 3 83  ? -8.178  -11.512 -12.663 1.00 93.41 83  C 1 
ATOM 4616 O OG1   . THR C 3 83  ? -9.518  -11.486 -13.103 1.00 87.06 83  C 1 
ATOM 4617 C CG2   . THR C 3 83  ? -7.446  -10.391 -13.400 1.00 86.17 83  C 1 
ATOM 4618 N N     . ASP C 3 84  ? -5.105  -13.240 -12.996 1.00 93.87 84  C 1 
ATOM 4619 C CA    . ASP C 3 84  ? -3.753  -13.458 -12.470 1.00 92.84 84  C 1 
ATOM 4620 C C     . ASP C 3 84  ? -3.194  -12.265 -11.682 1.00 93.72 84  C 1 
ATOM 4621 O O     . ASP C 3 84  ? -2.520  -12.435 -10.669 1.00 92.02 84  C 1 
ATOM 4622 C CB    . ASP C 3 84  ? -2.796  -13.789 -13.624 1.00 90.22 84  C 1 
ATOM 4623 C CG    . ASP C 3 84  ? -3.215  -15.028 -14.420 1.00 81.31 84  C 1 
ATOM 4624 O OD1   . ASP C 3 84  ? -3.938  -15.868 -13.850 1.00 72.93 84  C 1 
ATOM 4625 O OD2   . ASP C 3 84  ? -2.841  -15.088 -15.607 1.00 73.56 84  C 1 
ATOM 4626 N N     . VAL C 3 85  ? -3.508  -11.026 -12.089 1.00 95.07 85  C 1 
ATOM 4627 C CA    . VAL C 3 85  ? -3.050  -9.816  -11.376 1.00 95.03 85  C 1 
ATOM 4628 C C     . VAL C 3 85  ? -3.625  -9.694  -9.964  1.00 95.55 85  C 1 
ATOM 4629 O O     . VAL C 3 85  ? -3.062  -8.979  -9.141  1.00 94.21 85  C 1 
ATOM 4630 C CB    . VAL C 3 85  ? -3.321  -8.524  -12.172 1.00 93.48 85  C 1 
ATOM 4631 C CG1   . VAL C 3 85  ? -2.539  -8.532  -13.485 1.00 86.26 85  C 1 
ATOM 4632 C CG2   . VAL C 3 85  ? -4.798  -8.302  -12.462 1.00 86.42 85  C 1 
ATOM 4633 N N     . PHE C 3 86  ? -4.708  -10.417 -9.648  1.00 95.64 86  C 1 
ATOM 4634 C CA    . PHE C 3 86  ? -5.337  -10.450 -8.329  1.00 95.94 86  C 1 
ATOM 4635 C C     . PHE C 3 86  ? -4.927  -11.652 -7.468  1.00 95.98 86  C 1 
ATOM 4636 O O     . PHE C 3 86  ? -5.494  -11.841 -6.390  1.00 94.30 86  C 1 
ATOM 4637 C CB    . PHE C 3 86  ? -6.860  -10.350 -8.477  1.00 95.67 86  C 1 
ATOM 4638 C CG    . PHE C 3 86  ? -7.377  -9.106  -9.169  1.00 95.42 86  C 1 
ATOM 4639 C CD1   . PHE C 3 86  ? -6.782  -7.858  -8.974  1.00 92.35 86  C 1 
ATOM 4640 C CD2   . PHE C 3 86  ? -8.512  -9.201  -10.003 1.00 92.15 86  C 1 
ATOM 4641 C CE1   . PHE C 3 86  ? -7.277  -6.708  -9.618  1.00 90.93 86  C 1 
ATOM 4642 C CE2   . PHE C 3 86  ? -9.017  -8.063  -10.648 1.00 90.90 86  C 1 
ATOM 4643 C CZ    . PHE C 3 86  ? -8.396  -6.811  -10.461 1.00 91.88 86  C 1 
ATOM 4644 N N     . ASP C 3 87  ? -3.938  -12.432 -7.882  1.00 94.88 87  C 1 
ATOM 4645 C CA    . ASP C 3 87  ? -3.461  -13.610 -7.152  1.00 94.20 87  C 1 
ATOM 4646 C C     . ASP C 3 87  ? -3.036  -13.318 -5.697  1.00 95.12 87  C 1 
ATOM 4647 O O     . ASP C 3 87  ? -3.214  -14.150 -4.812  1.00 93.36 87  C 1 
ATOM 4648 C CB    . ASP C 3 87  ? -2.304  -14.266 -7.917  1.00 91.27 87  C 1 
ATOM 4649 C CG    . ASP C 3 87  ? -1.020  -13.423 -7.956  1.00 85.24 87  C 1 
ATOM 4650 O OD1   . ASP C 3 87  ? -1.065  -12.213 -7.649  1.00 77.87 87  C 1 
ATOM 4651 O OD2   . ASP C 3 87  ? 0.043   -13.968 -8.308  1.00 79.82 87  C 1 
ATOM 4652 N N     . PHE C 3 88  ? -2.560  -12.104 -5.410  1.00 95.63 88  C 1 
ATOM 4653 C CA    . PHE C 3 88  ? -2.208  -11.692 -4.048  1.00 95.77 88  C 1 
ATOM 4654 C C     . PHE C 3 88  ? -3.406  -11.625 -3.089  1.00 95.84 88  C 1 
ATOM 4655 O O     . PHE C 3 88  ? -3.209  -11.497 -1.876  1.00 94.68 88  C 1 
ATOM 4656 C CB    . PHE C 3 88  ? -1.451  -10.350 -4.102  1.00 95.78 88  C 1 
ATOM 4657 C CG    . PHE C 3 88  ? -2.322  -9.150  -4.374  1.00 96.21 88  C 1 
ATOM 4658 C CD1   . PHE C 3 88  ? -2.728  -8.825  -5.686  1.00 95.77 88  C 1 
ATOM 4659 C CD2   . PHE C 3 88  ? -2.741  -8.318  -3.318  1.00 95.45 88  C 1 
ATOM 4660 C CE1   . PHE C 3 88  ? -3.543  -7.717  -5.938  1.00 95.06 88  C 1 
ATOM 4661 C CE2   . PHE C 3 88  ? -3.557  -7.206  -3.562  1.00 95.02 88  C 1 
ATOM 4662 C CZ    . PHE C 3 88  ? -3.961  -6.902  -4.872  1.00 95.27 88  C 1 
ATOM 4663 N N     . LEU C 3 89  ? -4.643  -11.706 -3.599  1.00 95.87 89  C 1 
ATOM 4664 C CA    . LEU C 3 89  ? -5.886  -11.662 -2.833  1.00 95.74 89  C 1 
ATOM 4665 C C     . LEU C 3 89  ? -6.510  -13.044 -2.590  1.00 95.17 89  C 1 
ATOM 4666 O O     . LEU C 3 89  ? -7.492  -13.124 -1.858  1.00 92.50 89  C 1 
ATOM 4667 C CB    . LEU C 3 89  ? -6.900  -10.755 -3.550  1.00 95.76 89  C 1 
ATOM 4668 C CG    . LEU C 3 89  ? -6.449  -9.298  -3.762  1.00 95.43 89  C 1 
ATOM 4669 C CD1   . LEU C 3 89  ? -7.472  -8.567  -4.633  1.00 93.58 89  C 1 
ATOM 4670 C CD2   . LEU C 3 89  ? -6.335  -8.545  -2.435  1.00 92.88 89  C 1 
ATOM 4671 N N     . VAL C 3 90  ? -5.979  -14.121 -3.174  1.00 95.11 90  C 1 
ATOM 4672 C CA    . VAL C 3 90  ? -6.634  -15.448 -3.137  1.00 94.49 90  C 1 
ATOM 4673 C C     . VAL C 3 90  ? -6.799  -15.983 -1.716  1.00 94.04 90  C 1
[truncated: 108,111 more chars]
