# Supplementary material for: Vernalization regulatory network identifies potential novel functions for genes in the HvVRN2 locus
Source: New Phytol. 2026 Apr 12;250(6):4036–53. doi: 10.1111/nph.71162 (PMC13193379; doi:10.1111/nph.71162)
Supplement: Supplementary file 1 — Dataset S1. Protein models computed by Alphafold. [file NPH-250-4036-s002.xz › Alphafold_models0/Barley/fold_co1_prom1_1_nf_yb3_c_4hg0391570_recortes_summary_confidences_0.json]

{
 "chain_iptm": [
  0.79,
  0.72,
  0.71,
  0.61,
  0.61
 ],
 "chain_pair_iptm": [
  [
   0.25,
   0.86,
   0.78,
   0.77,
   0.77
  ],
  [
   0.86,
   0.78,
   0.87,
   0.58,
   0.59
  ],
  [
   0.78,
   0.87,
   0.7,
   0.61,
   0.61
  ],
  [
   0.77,
   0.58,
   0.61,
   0.26,
   0.47
  ],
  [
   0.77,
   0.59,
   0.61,
   0.47,
   0.26
  ]
 ],
 "chain_pair_pae_min": [
  [
   0.76,
   1.45,
   1.49,
   1.89,
   1.7
  ],
  [
   1.21,
   0.76,
   1.14,
   2.45,
   2.48
  ],
  [
   1.31,
   1.09,
   0.76,
   2.55,
   2.12
  ],
  [
   1.45,
   2.16,
   2.3,
   0.8,
   1.41
  ],
  [
   1.68,
   2.31,
   1.99,
   1.4,
   0.8
  ]
 ],
 "chain_ptm": [
  0.25,
  0.78,
  0.7,
  0.26,
  0.26
 ],
 "fraction_disordered": 0.52,
 "has_clash": 0.0,
 "iptm": 0.81,
 "num_recycles": 10.0,
 "ptm": 0.52,
 "ranking_score": 1.02
}
